# Supplementary material for: Genetic dissection of main and epistatic effects of QTL based on augmented triple test cross design
Source: PLoS One. 2017 Dec 14;12(12):e0189054. doi: 10.1371/journal.pone.0189054 (PMC5730204; doi:10.1371/journal.pone.0189054)
Supplement: S7 Supporting Information — (ZIP) [file pone.0189054.s007.zip › z2_650_0.2_5.csv]

-0.68466	6.2164	0.74243	1.5422	2.1461	0.95914	1.9853	3.4434	4.0686	3.9152	3.9006	-1.6476	2.2808	1.0932	6.435	-1.0114	6.9062	8.0693	-3.4678	-2.574	2.3983	0.71319	2.2639	5.9008	3.4263	-0.70073	-1.1986	1.2039	2.6161	1.1284	-0.92208	-0.61317	-2.7016	0.4753	3.8	2.9333	-1.1254	2.1376	-4.09	7.7814	0.45978	6.6924	-1.2821	4.4971	1.8879	3.3003	11.44	0.57025	11.835	2.7614
-0.91355	1.627	5.0853	-1.4675	0.031923	0.36861	-0.38221	-2.1284	5.4745	1.3354	6.5261	2.8709	3.5433	-1.6687	5.5703	4.1693	0.22836	-0.93301	-0.62364	2.7755	2.2596	3.8033	-3.2199	5.0186	-7.6235	5.1389	4.5864	-1.4011	0.21255	7.3523	-2.785	-0.37477	1.594	5.741	5.3654	2.8684	4.1913	0.95347	3.057	2.641	-1.7609	1.3783	-1.9286	-3.1329	-0.45597	2.5327	-1.4161	1.0386	2.8421	5.0599
-4.91	-6.0081	-5.9157	-1.3973	-9.3842	-3.0934	-7.5482	-1.8922	-0.9954	-5.9697	-4.137	-1.4521	-5.0761	-2.815	-6.2259	-7.3693	-7.409	3.2508	0.10803	-13.732	-7.5262	-2.8588	-6.8984	-2.3919	-2.3648	-7.9745	2.9169	2.6841	-3.5554	-1.3465	-3.8326	-10.362	-9.2074	-3.9302	-8.5567	1.8021	-10.977	-11.602	-2.3915	-4.412	0.096352	-5.8247	-3.605	-7.1084	-3.9791	3.2489	-1.9973	0.78859	4.9414	-4.4816
-6.9669	-4.1119	-13.29	-12.752	-16.777	-13.849	-13.904	-12.336	-9.2996	-11.067	-13.512	-14.506	-12.852	-10.546	-6.5241	-9.4072	-7.4645	-10.023	-10.448	-8.4788	-11.804	-4.252	1.0135	-6.7328	-15.947	-15.666	-14.523	-9.9735	-9.683	-8.8503	-11.583	-7.533	-5.61	-8.3999	-14.301	-10.35	-8.3854	-8.9609	-5.9578	-14.428	-12.652	-11.017	-7.6677	-9.4333	-9.1969	-8.7722	-4.7962	-14.792	-9.4478	-10.039
2.2478	-0.95487	-6.3826	-7.1285	-1.6537	-0.44448	4.6948	-3.8156	3.3042	-8.9466	-2.0533	0.54881	-2.5764	4.5359	-3.5838	1.3086	-7.6089	-0.76533	2.948	-1.6879	-2.2679	-4.1117	-8.1221	-0.3056	-0.59017	-0.53782	1.3499	-1.334	4.4728	-4.9068	4.9124	5.9325	-4.3895	-1.5905	-1.0555	-1.3731	-2.3364	-4.7954	-1.7566	1.7396	-1.3208	5.0735	-0.1799	2.3863	4.6064	-8.8645	-9.3801	-2.3657	-0.73436	2.5425
-3.212	-0.99574	-7.0428	-1.521	-7.7382	-2.1147	-2.278	2.2988	-11.998	-2.9237	-0.60584	-1.7898	-7.0854	1.7552	6.0362	-3.4624	0.90607	-4.0953	-1.9383	-4.9656	-10.601	2.2206	-4.4044	0.60422	-8.3082	-4.2757	-0.074256	-0.11517	-6.3447	-3.8066	0.11585	-11.84	-1.1791	-6.111	1.8727	-2.3081	0.13409	-7.1458	-4.7548	1.9456	-2.0539	-2.0952	2.0575	-6.7545	-6.4524	-3.4478	-4.6567	-4.7335	-3.907	-6.7488
4.9448	6.4535	6.9901	5.6268	10.258	8.5339	9.8401	4.5685	14.094	12.758	7.9497	9.4226	5.8603	10.05	-1.3558	10.034	9.0517	6.7938	9.9914	12.418	3.0688	8.5048	10.458	8.1257	3.1476	2.7481	15.716	8.9518	8.3272	10.427	5.9572	8.0073	7.6937	5.1384	9.1291	9.6985	11.418	8.1556	9.6882	11.907	5.6592	10.232	11.209	11.389	1.998	9.1907	10.559	7.0478	9.458	1.638
-1.1157	1.0553	-7.0571	-8.5326	-2.3509	1.4333	-5.0895	-1.9232	-4.9851	-1.6152	3.0492	-15.914	-5.3321	-6.4827	-0.68435	-3.7082	-0.32842	-7.6384	-4.2581	-4.9918	-3.7061	-2.8085	-8.3984	-3.1014	1.9011	-3.5601	-7.7328	0.45621	-3.2136	-0.40914	-1.1765	-6.1087	-8.355	-4.194	0.97826	-4.9806	1.3993	-2.5224	-4.7381	-2.3907	1.0634	-5.7081	1.8837	-1.6222	-0.86683	0.12884	-3.3805	-4.5289	-3.028	-4.8366
2.1442	-0.21354	4.8376	4.7325	-2.0324	-2.0564	2.2594	-3.8094	2.3619	4.3603	5.8417	3.0437	1.9196	4.8003	0.81007	8.1692	-1.2191	2.9134	0.46259	-5.0916	1.5271	0.04248	-1.5536	1.4298	5.4019	1.277	-0.92018	-2.02	-2.1721	4.1405	-4.6381	0.74634	-0.804	7.6247	-1.4878	-0.39501	1.2015	-3.7919	2.2231	4.6118	2.7748	-2.8453	4.265	0.93136	-6.5231	2.8772	-0.78685	-3.1355	-0.96284	-0.15783
3.2606	2.8365	-10.454	-1.4976	1.273	-5.2874	-2.0687	-2.3274	0.10712	1.5051	-1.2283	0.24546	5.9574	0.38368	-4.2831	-2.4497	-11.761	-6.1305	-2.6293	-1.6398	-5.9535	-4.5534	-0.93269	0.89538	2.1485	6.1052	0.63969	1.1386	-2.9122	-4.3329	-0.13589	-11.153	3.3094	-4.1138	-4.0823	-2.7508	-0.023285	3.9021	-0.6973	1.7546	5.2847	-0.67606	-7.8476	-9.2081	1.271	-5.8713	-4.3472	-4.7113	1.0042	-1.9948
0.24006	-5.2207	-6.9759	-6.8923	7.1155	-6.9948	-6.5911	-7.1882	-10.407	-1.0525	-0.54246	-2.924	-10.791	2.2498	-6.1683	-3.0871	-1.9826	-3.8602	-5.3002	-4.3145	-9.8653	-1.9894	2.1612	-0.10238	-2.6975	-2.0312	-13.064	0.53786	-5.9767	2.8413	-5.0916	-1.8058	-6.1236	-9.2573	-1.8795	-9.6037	-2.4918	-3.8402	-6.5476	-7.7008	-2.456	-6.231	3.367	-1.6099	-0.34472	-5.8631	-6.3945	-3.0648	-5.4632	-5.198
-19.704	-6.518	-9.4983	-7.356	-12.973	-18.352	-13.214	-16.678	-18.74	-6.3317	-18.531	-8.3498	-19.376	-17.904	-7.8697	-13.592	-7.0144	-15.583	-13.783	-5.1273	-17.369	-17.69	-13.229	-13.806	-12.721	-17.874	-11.928	-17.714	-12.495	-16.997	-12.453	-11.978	-4.2753	-9.5075	-8.8718	-12.565	-11.577	-9.9895	-10.623	-8.2021	-10.94	-16.614	-14.727	-13.964	-8.4749	-13.163	-14.147	-16.237	-15.972	-16.967
4.1565	3.8959	2.6063	-0.40308	3.613	-2.3646	-2.6722	1.7968	-0.40442	5.5897	4.7504	1.8185	7.8948	1.3956	6.1038	3.6367	0.3425	3.4637	-3.1087	6.0812	4.9287	4.5233	2.1213	3.6806	6.7682	2.722	2.1489	-1.0969	3.3273	8.267	1.8046	-0.4055	0.54314	8.7568	5.0949	-2.8717	1.5316	2.3987	2.5741	8.0624	-0.0056798	4.1034	1.6713	7.1284	4.8206	-0.74398	-3.9683	1.6352	4.7634	-0.6366
-23.09	-22.731	-13.937	-27.945	-21.405	-21.083	-22.686	-22.034	-18.797	-25.694	-23.708	-22.34	-18.715	-22.147	-18.551	-22.093	-20.189	-23.176	-20.839	-16.433	-13.737	-18.037	-20.905	-22.155	-13.786	-20.832	-20.175	-23.56	-22.143	-23.524	-18.867	-22.029	-30.706	-22.354	-19.759	-18.361	-20.225	-27.073	-24.399	-29.417	-22.292	-19.641	-26.525	-25.113	-29.118	-19.93	-21.312	-14.585	-14.527	-17.542
3.8941	5.1565	11.2	7.5122	7.2551	7.5323	6.1426	1.7962	2.2059	3.9878	-5.4397	5.6761	9.7101	9.0253	5.5701	3.8072	2.21	13.778	12.904	7.6347	3.6876	1.2518	10.38	7.2025	4.0848	4.553	8.6496	6.3371	8.1698	6.6763	-1.8192	5.6618	5.3556	1.1255	2.8271	5.9592	5.972	6.9759	0.30745	-4.612	5.518	2.0185	5.2843	4.5109	6.2858	6.3213	6.8467	10.119	9.115	8.3342
-0.40971	1.446	-4.6681	-3.9302	-6.4189	-8.074	-6.0943	-2.4929	-0.069187	-1.7464	-3.6437	-4.0217	5.1336	2.5476	-4.0659	-12.098	-9.5652	-7.6228	-8.4662	-7.0607	-4.4135	-2.0451	-0.33424	0.48023	-4.9378	0.91819	-5.3102	2.8868	-5.5538	-3.4101	-1.0059	1.2756	-8.044	-5.3124	0.38417	0.20505	-5.2434	-7.8971	-6.9574	-0.82747	-4.5284	-7.1906	4.4856	0.88335	-1.3124	-0.54645	-9.4799	-3.6975	1.3098	-6.2922
-12.551	-15.418	-7.3966	-12.094	-13.048	-11.783	-14.927	-12.928	-12.013	-15.291	-9.6653	-11.952	-14.789	-19.796	-18.183	-10.549	-8.4299	-14.252	-11.272	-10.633	-13.427	-10.577	-17.39	-15.59	-8.8616	-4.6422	-11.862	-24.869	-14.676	-18.498	-11.16	-8.8805	-14.87	-8.973	-14.469	-15.974	-12.216	-7.6454	-11.395	-8.1098	-6.0063	-10.607	-15.303	-8.4341	-13.13	-13.397	-8.3435	-18.225	-18.587	-17.222
-1.2894	-2.9764	6.9446	1.3139	-2.1144	0.19817	2.215	-2.0488	-1.3166	-1.1775	2.0778	1.6307	6.7277	1.5493	-6.5763	0.38586	3.6032	-1.4525	-3.6901	1.0678	5.9853	1.6073	7.3471	-2.3867	2.9873	-2.0002	2.5292	1.7081	4.9421	-3.0121	1.0724	-2.5189	4.3247	-1.8382	1.8752	5.6828	-2.9677	-3.8105	7.3992	3.8273	-1.0104	0.02051	0.052812	-1.1831	-0.15337	2.9735	-4.0755	-1.1729	5.8763	1.8412
-9.9434	-5.3413	-4.6433	0.60524	-4.8975	-5.9475	-8.4367	-1.0134	-6.0314	-8.3361	-4.7283	0.97302	-12.506	0.092785	0.19101	-7.4506	-11.266	-6.5868	-4.2767	-2.058	0.67689	-11.253	-4.8866	-2.8723	-7.6221	-2.5396	-7.5787	-5.45	-12.112	-1.1064	1.0139	-5.2921	-11.556	-1.9845	-4.9058	-8.9663	-3.8522	-7.7747	-8.5477	-3.1996	-7.7463	-4.1128	-2.6022	-1.2564	1.8825	-10.633	-9.9285	-11.302	-9.6907	-3.6592
0.06302	-4.6822	-0.97738	-1.3459	2.5646	-1.1289	-3.5052	1.1224	-5.883	-0.2141	-3.8758	-2.2785	-0.093762	-9.6892	7.0883	-2.8987	-0.83433	-2.6252	-4.5191	0.10878	-3.1785	-2.9811	-2.7747	2.5717	2.036	4.927	-3.1094	-0.70478	-2.5337	-1.0145	-5.7241	-4.9653	-3.1041	-5.2712	1.138	-0.29173	6.6991	0.48316	5.4016	-4.6482	4.7694	-0.26477	0.83504	-2.6483	0.93758	-10.323	3.8645	-6.4884	-3.1985	-6.7548
-4.7635	1.953	-11.56	-5.7543	-7.0011	-5.7412	-9.8671	-6.1814	-10.329	-7.2422	-5.4905	-3.3298	-5.1179	-5.9548	-9.2809	3.2833	-1.806	2.5836	-6.8325	-6.0701	-10.22	-5.2502	-2.1132	-2.533	-2.0701	-8.1081	-4.8386	-4.1694	-5.8082	-5.2611	-8.6711	-7.6115	-5.4853	-9.4426	-5.2213	-7.7616	-7.3228	-8.8355	-5.1136	-1.7254	-2.9105	-7.5975	-4.7622	-9.4699	-7.5213	-2.9676	-5.6957	0.73405	-2.8448	-8.0399
-5.7037	-10.72	-5.9082	2.169	-9.3104	-9.826	-2.2454	-15.074	-4.6373	-7.6019	2.7834	-4.8244	-6.13	-8.5474	-9.0907	-7.041	-3.0951	-3.2915	-10.346	-5.2223	-8.1089	-9.7004	-7.0007	-9.8414	-12.187	-6.7374	-10.921	1.06	-7.3558	-11.587	-7.7621	-9.7741	-0.40678	-4.2139	-6.1186	-11.566	-2.8119	-6.4242	-9.1903	-8.6708	-6.829	-6.9417	-8.7256	-11.52	-9.6381	0.28467	-6.172	-11.778	-5.9542	-4.4636
2.4843	-10.682	0.60841	5.7601	0.94464	0.41671	1.6681	-4.0177	1.3966	2.9364	2.6794	4.4496	-2.1778	0.38208	8.2997	-3.7907	-0.41427	-0.492	2.2814	1.7248	-5.1974	-1.2882	1.4974	3.0144	-2.4243	1.3441	0.89275	0.94551	2.625	-5.1549	5.9825	-2.1509	-0.080379	0.78886	-2.1453	5.6069	0.56872	1.5576	-0.57173	0.58344	3.393	0.42553	1.6536	-0.87169	-0.84024	3.9281	2.8876	-4.6829	-9.6019	4.74
-2.5532	1.8773	-6.4044	-12.65	-4.0863	0.41128	-0.77506	-4.514	-2.9887	-7.7466	-0.64415	-7.9248	-7.6338	-6.0317	3.2261	-6.8258	-0.69528	-5.4459	-4.9038	-3.8131	-4.1505	-0.44549	-9.7059	-4.2232	-1.4729	-7.5852	-7.6402	-2.7677	-7.0044	-4.6961	2.2175	-5.7912	-6.4413	-8.7274	3.7377	-5.3401	-6.1656	-6.6997	-5.2253	-2.0174	-5.4301	-3.5865	0.15908	5.1708	-7.2129	-9.6667	1.5566	-5.5644	0.12792	-0.89036
-3.0865	3.5689	-0.023605	-1.5816	-0.90311	-3.3094	1.9392	-0.28457	-0.40602	0.97644	6.6249	-0.71473	0.4284	-2.4551	5.6343	-1.4538	4.8458	5.2479	-2.0063	4.3618	-4.1261	1.9511	1.854	-1.0534	-0.81475	-5.3264	-0.14541	-2.2959	-0.14425	-0.53715	7.4403	4.835	7.644	4.1166	-6.414	5.9391	-6.7497	-4.534	-2.8708	-2.8842	-3.8264	-3.4628	1.9741	1.7312	1.0004	-2.8416	-3.0468	2.9157	6.0414	-0.21504
-15.555	-9.584	-16.388	-12.958	-12.104	-6.8146	-10.092	-10.803	-9.3927	-14.641	-10.406	-11.831	-13.907	-13.23	-8.5985	-7.5377	-12.869	-11.294	-15.883	-11.601	-17.006	-9.9844	-17.242	-7.8031	-17.163	-14.835	-11.83	-12.591	-15.83	-20.752	-19.673	-10.876	-14.707	-17.102	-22.97	-11.495	-9.1521	-22.025	-10.376	-10.814	-10.329	-16.343	-15.899	-4.0191	-18.724	-12.894	-16.432	-14.262	-8.7581	-15.609
-1.2859	-3.6522	1.5286	-5.1213	4.025	-7.1752	-0.02246	0.27506	-1.037	-1.6508	4.2182	-4.152	0.085132	4.9522	-1.1573	2.1943	-0.85075	-1.7037	3.1817	-2.2772	10.037	-6.1029	-3.7271	4.8927	0.043264	5.8374	-2.4462	-3.1003	-3.4241	-2.0797	-1.9393	-2.978	0.13483	2.1432	1.8721	-0.90291	-1.8399	7.2433	-1.4223	5.0051	4.6274	-1.0102	-2.3529	-1.5255	3.7626	-1.4178	2.4778	-5.0809	0.029703	-4.8514
-11.463	-17.347	-13.279	-18.572	-7.7685	-13.783	-15.724	-6.8774	-10.718	-14.883	-18.302	-12.71	-16.397	-5.8077	-21.045	-19.773	-7.4322	-15.522	-17.934	-19.63	-11.84	-16.071	-17.336	-10.939	-8.0851	-15.844	-14.462	-13.645	-11.652	-14.944	-15.585	-19.7	-22.354	-16.716	-12.098	-16.067	-13.41	-13.227	-13.662	-14.173	-9.574	-8.9894	-11.589	-9.6441	-16.369	-9.5377	-16.822	-15.602	-16.439	-14.913
-1.5229	4.849	-6.634	-0.58883	2.0926	4.3681	-2.7627	0.77155	6.0053	0.24468	-0.38604	-6.0746	1.2141	1.5592	-2.626	-4.6903	-4.6423	-7.1177	3.1973	-1.4445	-3.0537	-6.1739	0.9896	2.5216	-1.6995	2.3695	-3.107	-1.0352	-2.8635	-1.4403	-7.2237	-2.0742	2.3374	-0.33316	2.5705	-2.1603	-6.864	0.21924	1.5877	6.2323	-1.6305	0.015191	-2.2925	-4.0806	1.7849	-2.8846	-5.2438	8.5634	-2.5487	-6.8164
-9.8836	-7.9967	-7.923	-11.225	-10.046	-8.6898	-4.6418	-5.3898	-3.4186	-10.864	-4.1875	-12.898	-5.3385	-7.1585	-4.2236	-13.655	-9.8544	-4.5944	-11.76	-9.8316	-7.3737	-11.223	-13.211	-10.048	-12.58	-9.2868	-10.561	-15.652	-18.035	-6.6575	-10.88	-4.0181	-5.0324	-10.947	-8.1769	-16.236	-3.3279	-11.512	-14.469	-9.7651	-9.5641	-8.1389	-11.688	-14.275	-4.8015	-10.861	-9.9797	-8.1117	-9.5013	-6.4941
3.4897	1.5618	2.9489	-1.1062	-1.5599	5.4164	8.5701	2.3879	7.2989	2.5855	-4.5837	4.689	10.562	6.548	11.323	3.7377	7.6109	-4.2309	2.7294	-1.5213	-8.0049	1.1766	5.0764	7.1254	-3.9003	2.3852	1.5398	6.179	2.2427	3.4717	2.9079	5.3487	1.5231	-9.5376	5.3035	0.68276	5.2578	3.2657	1.3102	-1.6478	4.5183	10.162	2.0506	3.6789	5.9457	-3.2141	0.89968	0.88078	0.73852	-1.7117
-5.7546	-1.2915	-1.1218	0.44817	-2.5164	1.8065	-2.912	-6.0012	-2.1561	-0.99503	5.5035	6.5621	-2.1644	-11.771	1.6472	6.093	-3.8616	-1.1826	-1.5166	-4.0583	-2.3223	-7.5695	0.5149	-0.66395	0.42023	-1.5857	-2.2711	3.0922	1.6048	-3.3551	-0.098973	2.6795	9.8596	-3.45	0.29557	3.9042	0.30727	-5.2332	0.7035	-5.6183	-5.3528	-4.7455	-0.53238	-0.46726	1.2513	2.0312	-0.61565	-3.8534	-4.9539	-3.3675
-10.631	2.6444	1.4557	-1.3518	3.3683	-4.1647	0.88622	8.2159	-0.73122	3.6188	-3.5633	-6.7597	-2.5246	-1.5563	-1.42	8.0012	1.0609	1.0893	3.7122	0.72472	-5.9666	-4.1129	6.3325	-5.7974	3.3698	-0.14589	1.6072	5.9274	1.6619	2.8467	6.6371	-4.3785	2.7556	1.2069	1.045	-0.069023	-6.1013	-1.4809	1.4413	1.316	5.0799	-6.5879	2.6393	1.6377	-4.7592	5.0072	-1.7767	0.39254	-4.2444	-2.6204
-3.1558	-0.40509	-0.51711	3.282	-1.9699	0.040053	-2.6041	-0.50708	-0.71421	5.0749	-1.63	1.8973	7.5861	5.0248	1.936	4.3431	2.2138	-0.98279	0.38133	0.69053	3.2337	0.49043	2.6109	-1.1102	5.3307	10.008	-4.3109	-0.077542	2.9732	1.842	0.80319	-0.89151	2.2969	2.962	-0.087786	3.9445	7.0876	0.79461	-1.4855	3.7031	0.8373	-5.5868	4.5043	-4.5289	-2.322	2.0741	-3.4488	3.8176	-1.2872	0.22091
-15.665	-12.708	-20.114	-11.479	-9.5893	-12.511	-16.313	-13.355	-7.2644	-17.521	-13.567	-14.912	-13.165	-17.726	-4.446	-12.684	-17.014	-13.218	-16.331	-13.738	-8.7865	-14.559	-12.518	-13.829	-18.527	-14.761	-14.949	-16.293	-19.144	-5.6575	-15.343	-16.172	-8.0341	-11.602	-11.612	-10.299	-17.646	-15.437	-12.734	-11.814	-18.379	-10.214	-19.814	-13.592	-13.49	-12.985	-12.659	-16.946	-12.472	-15.923
-22.173	-31.073	-19.301	-18.293	-15.406	-28.794	-24.555	-27.489	-17.616	-26.262	-16.418	-21.309	-23.901	-14.145	-24.508	-24.28	-23.053	-28.91	-26.253	-17.428	-17.612	-22.723	-22.202	-21.865	-29.445	-25.484	-18.114	-25.366	-24.684	-20.031	-26.446	-22.338	-22.288	-22.099	-17.23	-20.765	-24.293	-20.379	-26.504	-20.084	-24.272	-28.269	-16.877	-25.245	-22.416	-19.129	-15.163	-21.317	-19.979	-16.071
-11.454	-13.649	-17.437	-8.5487	-3.499	-10.191	-9.6574	-6.4597	-4.7568	-11.248	-12.606	-8.2669	-3.935	-11.946	-9.0601	-7.1419	-7.6194	-5.2766	-13.467	-8.0078	-8.5429	-5.8325	-14.73	-14.333	-11.124	-0.94894	-9.6156	-12.346	-4.9584	-10.226	-13.957	-13.941	-8.2066	-1.853	-10.218	-14.634	-10.308	-5.0812	-12.059	-7.7434	-5.0194	-7.3122	-5.1296	-10.689	-9.6074	-6.9396	-8.0723	-1.7571	-10.37	-7.6751
0.3254	6.0372	1.1014	2.448	3.8071	5.4468	-3.0996	-2.2918	1.035	3.9799	3.9832	2.5453	6.1139	6.1429	2.3469	0.68541	-6.4752	11.65	-0.48025	-2.6247	0.087537	0.39887	3.9795	5.5825	4.3247	-7.1507	1.3103	4.0987	0.063414	1.4074	-1.5444	2.6987	3.3441	3.3156	-2.3092	0.53227	2.2274	2.655	2.2289	-2.4801	11.748	5.0912	-0.58366	4.7125	-4.7624	2.6445	-2.2386	2.9584	0.31284	-0.397
-1.8127	-4.093	-3.0188	-5.9348	-5.7788	-5.7783	-6.0949	0.82951	-1.2158	-0.32755	-7.4805	-4.3806	4.5591	2.8804	0.66033	-2.1576	2.425	2.9812	-0.60916	-5.4156	1.0893	1.0805	-7.4382	-5.9294	-3.6997	-3.5897	-4.1128	-7.3385	-0.81243	0.9482	-0.46415	0.33794	-1.058	-2.381	-7.1034	-4.0638	-1.1901	-6.4139	-1.5433	-7.8077	-8.0276	-4.6592	-6.7726	-3.042	-1.0416	-4.261	-5.6817	-1.1666	-5.2716	-6.1642
-12.534	-13.377	-8.5601	-11.257	-10.762	-10.467	-9.9703	-13.042	-13.655	-25.938	-17.3	-16.429	-13.361	-14.536	-12.778	-12.137	-13.859	-20.236	-11.947	-11.894	-12.775	-11.566	-14.709	-12.837	-12.707	-6.0021	-9.4559	-11.204	-9.5403	-11.316	-12.87	-15.056	-16.755	-9.7225	-2.1758	-9.0588	-10.37	-10.649	-0.90699	-13.241	-12.375	-11.167	-10.854	-11.338	-13.737	-12.986	-16.338	-10.459	-9.0553	-11.549
-16.219	-13.713	-8.7339	-6.1273	-20.318	-11.695	-16.218	-12.676	-12.849	-12.446	-24.207	-13.378	-18.815	-17.129	-13.802	-13.88	-14.73	-11.374	-13.815	-10.77	-13.263	-13.722	-7.1403	-15.717	-19.881	-18.613	-16.656	-10.151	-19.916	-17.528	-16.726	-13.559	-7.8685	-8.5525	-5.0046	-20.532	-12.071	-22.033	-16.574	-18.544	-13.45	-11.394	-12.566	-14.463	-20.241	-16.593	-13.957	-11.827	-17.293	-18.536
-6.1731	-2.7746	-7.5633	-1.9924	0.80425	-8.2172	-6.4618	-0.33167	-9.8993	-1.7955	-8.8271	0.48839	-3.2555	-4.5328	-5.8781	1.6816	-1.0149	-5.3439	-3.6584	-10.129	-5.6021	-9.298	-7.6042	-3.0425	-3.5593	-3.0658	-5.0435	-4.6698	-5.6589	-1.6946	-0.94582	-5.7035	-5.3533	-10.852	-7.6918	-4.2433	-3.6876	-5.973	-2.7044	-5.796	-2.6716	-7.4467	-11.371	-0.31337	-15.881	2.5038	-7.7753	-1.9189	-3.4692	-7.3174
-15.063	-11.617	-9.9374	-13.111	-8.22	-13.647	-13.485	-5.8955	-3.5025	-10.968	-7.4102	-3.7623	-14.679	-8.4988	-10.495	-3.2007	-11.559	-7.5884	-12.378	-10.102	-15.918	-18.23	-14.194	-6.1659	-11.763	-11.087	-14.859	-10.959	-12.685	-15.328	-4.1606	-16.015	-12.355	-9.4907	-9.664	-8.2027	-8.0662	-18.69	-13.164	-7.6643	-9.2347	-8.0797	-9.9441	-14.053	-9.6438	-7.3801	-11.604	-16.543	-8.8523	-6.6599
-12.749	-19.352	-12.845	-14.538	-15.915	-10.729	-11.098	-16.421	-7.7279	-20.429	-14.812	-14.981	-16.516	-19.356	-22.207	-17.111	-12.805	-11.17	-18.939	-9.6694	-11.75	-7.5831	-14.095	-15.897	-12.335	-9.9589	-15.049	-14.624	-14.298	-17.691	-10.973	-16.594	-10.761	-11.842	-9.0294	-9.4122	-18.165	-17.165	-11.336	-15.06	-16.922	-12.125	-10.904	-16.286	-11.336	-16.664	-11.156	-17.18	-10.564	-6.841
-10.61	-6.37	-4.928	-11.435	-8.2292	-11.622	-9.1323	-9.7953	-11.147	-5.6394	-12.087	-6.9695	-7.7289	-9.4165	-12.034	-7.6773	-15.032	-6.8977	-19.428	-13.159	-8.5442	-10.846	-8.6843	-8.1085	-6.8197	-18.739	-7.7777	-11.587	-6.687	-9.5234	-11.423	-9.7329	-6.951	-11.193	-3.8607	-7.1647	-12.756	-3.6558	-6.7408	-7.1976	-8.2559	-12.053	-5.388	-5.8332	-9.9275	-15.156	-4.7639	-15.834	-3.9894	-8.4206
15.186	6.1257	9.9193	14.542	10.027	8.31	10.474	0.54188	11.966	6.0573	15.82	11.47	11.484	11.88	8.744	11.07	17.64	10.732	8.9173	15.578	10.404	7.5794	10.725	4.83	11.789	8.5682	4.8842	9.8401	15.794	3.6391	1.5756	14.185	3.7681	9.6061	5.8628	7.3427	9.2042	6.1008	5.1075	10.006	9.2551	10.786	10.775	7.5212	9.0216	11.119	8.1335	6.8866	9.7218	10.954
-10.089	-10.328	-11.579	-12.002	-2.3703	-9.0868	-8.6209	-15.391	-6.4154	-10.651	-13.451	-6.3692	-11.935	-13.034	-5.4052	-12.95	-9.0418	-1.456	-12.63	-13	-6.5975	-0.7705	-5.8612	-8.2092	-5.6444	-5.542	-10.119	-4.2925	-6.3579	-8.5523	-8.4842	-13.695	-10.8	-2.8292	2.1724	-13.185	-7.5288	-10.171	-8.4085	-8.0826	-7.7951	-10.528	-4.8958	-16.314	-11.941	-8.1806	-7.5748	-15.363	-9.078	-8.113
-1.7796	-4.5563	-3.5636	-1.2071	-1.6793	-5.5075	-1.3919	-0.62813	1.1983	-1.9644	-2.0736	-0.18632	-2.2401	-4.0328	1.3761	-11.698	-2.9824	-2.5858	-3.2745	-2.1577	-9.2119	-7.4754	-4.0273	-3.5159	-10.595	-0.19782	-0.13662	-0.053906	-8.8035	-4.3427	-3.1076	3.0623	1.9834	-0.36181	-0.52472	2.6078	0.41611	-3.2412	-5.3957	-7.3808	-1.5723	-3.6271	-1.2579	-1.3323	-10.632	-0.40869	-6.054	-3.8696	-1.8459	-6.9206
-13.793	-20.635	-12.37	-15.947	-15.926	-17.252	-13.89	-11.537	-18.521	-15.347	-11.451	-9.0177	-16.669	-15.701	-8.7537	-8.7871	-14.605	-15.65	-13.893	-14.06	-10.305	-14.766	-11.601	-16.739	-15.354	-12.446	-5.1784	-13.984	-17.144	-14.355	-11.213	-15.585	-16.202	-21.946	-12.75	-13.158	-10.014	-20.081	-15.591	-13.283	-11.05	-9.2444	-12.552	-15.863	-10.716	-11.871	-23.981	-13.648	-18.649	-17.174
-13.722	-8.316	-8.4523	-11.673	-6.6808	-5.2866	-6.5927	-13.175	-13.078	-7.2329	-10.482	-9.802	-3.692	-3.5694	-11.195	-8.0652	-5.0403	-9.336	-10.361	-7.9093	-20.526	-11.937	-14.579	-7.6913	-4.9402	-12.983	-10.938	-1.2859	-12.74	-7.6754	-10.337	-9.2224	-4.5442	-5.8607	-6.7493	-5.5464	-12.951	-13.143	-10.489	-16.198	-10.922	-11.344	-12.601	-12.232	-8.7867	-15.48	-12.857	-11.014	-2.9264	-10.89
-0.099873	-5.4844	1.5289	-5.3869	-5.5139	-1.8916	-2.1016	-6.7257	3.9633	2.5036	0.5219	-7.5782	4.1975	-3.4241	-2.5126	-4.959	1.937	-4.1797	-1.1921	-5.8303	-2.6437	-6.3353	0.78188	4.1088	-5.6259	2.4993	-3.3249	0.68042	-6.1988	0.02202	-5.7647	-0.20771	-9.337	9.3026	-4.5382	4.0473	-2.1206	-8.0518	-0.28821	-2.9796	3.4026	0.86173	-2.3323	-2.3225	5.0902	-0.9894	-2.6095	2.2616	2.1734	0.064546
-5.2361	0.074488	-2.9166	-2.0523	1.8898	-0.075589	-8.0592	-0.29842	-1.2971	-0.040158	0.7968	-0.27414	-1.0296	-4.7745	-3.1635	-3.1905	-6.3307	-1.7034	5.4439	3.5197	-0.19864	2.0009	-4.2985	2.3277	1.609	-7.253	-5.2825	-5.8941	-1.6127	4.1975	2.1421	-2.2246	0.87228	-2.577	-2.8127	5.756	0.52513	-3.1529	3.1707	2.1349	0.4733	2.6261	-4.7983	2.8983	-4.7712	-1.9214	0.72659	-3.6979	-5.1601	-0.88935
-8.7565	-2.5295	-13.426	-2.7151	-4.9367	1.8085	4.8703	0.22982	-1.2092	-2.6922	-0.4116	1.8759	-8.6903	-1.7828	-6.903	-7.247	-6.8844	0.48937	-3.1439	-5.5845	-7.7806	-3.3534	-6.9942	-6.3202	1.176	2.5143	-6.4839	-8.1983	-1.8104	-0.89123	-6.6276	-3.3886	-9.99	-0.84471	-5.3951	-4.1606	-8.6488	1.4508	-3.304	1.8186	0.16923	-2.3126	-4.3734	-5.7564	-5.4803	0.77593	-8.9943	-6.6109	-4.7383	-8.395
-10.381	-10.079	-6.8744	-9.073	-4.7282	-9.4868	-10.021	-10.461	-8.7545	-18.922	-8.4299	-11.598	-10.201	-14.908	-11.133	-12.126	-13.662	-14.504	-14.154	-13.629	-15.113	-11.246	-8.2869	-10.916	-14.68	-5.7376	-11.315	-11.983	-6.6244	-9.3681	-16.348	-17.485	-7.8448	-7.2565	-7.6874	-12.161	-11.265	-15.075	-7.0788	-13.769	-19.024	-3.4816	-11.351	-11.322	-11.84	-8.4374	-10.971	-11.608	-14.13	-8.719
-5.8246	-2.1749	-1.1287	-0.96656	11.436	-6.9288	0.14721	-0.9617	-2.0466	1.6977	-5.0245	2.2257	-6.5224	0.60776	-0.16341	-5.798	3.2586	-3.9009	3.496	-2.7096	0.016139	-9.078	-5.0146	-9.1377	-5.806	-1.4144	0.49478	-0.68176	-4.4559	-0.64773	-4.3435	-3.9208	-4.4746	-4.0419	-1.5027	2.1222	2.9631	-2.9479	-5.5238	-8.294	1.2847	-1.4646	-2.5336	-4.3268	-5.2604	-7.1482	-2.4362	4.4867	-4.3363	0.15617
-10.966	-14.546	-14.977	-8.7411	-7.4493	-6.6473	-8.2815	-10.979	-9.4107	-10.402	-7.3121	-8.1725	-4.3876	-11.471	-9.2719	-12.842	-7.7943	-13.271	-11.878	-9.3751	-12.694	-12.62	-13.879	-12.487	-14.702	-9.3224	-12.925	-11.457	-6.9742	-12.932	-12.115	-13.23	-9.4704	-11.952	-7.1165	-8.1652	-14.5	-13.137	-13.513	-11.782	-2.3922	-9.0943	-20.28	-16.023	-12.354	-12.93	-10.104	-4.2205	-6.5996	-14.56
-3.4418	-6.2371	2.3422	-1.9174	1.9059	-1.0566	-4.4071	-6.244	-7.6634	2.7804	-0.51595	0.86982	-1.6807	-1.6852	4.1238	3.284	2.9181	0.53498	2.5616	2.5319	-1.3427	-0.57209	2.0705	-1.0211	-8.8899	-6.5439	1.4864	-2.8203	-1.543	0.62572	-3.2903	-1.092	-2.3116	-10.572	-1.1607	-4.4228	-1.8582	-6.4378	6.6589	-5.1035	-2.7584	-1.0945	-4.6801	-5.1529	-5.0598	-0.91757	-3.3128	-5.2514	-2.6424	-10.161
9.7837	6.2063	13.811	13.399	5.756	12.256	4.2743	13.108	10.907	15.518	5.6138	13.076	9.7868	11.215	1.2247	6.6468	5.7894	10.353	9.7109	8.1447	13.637	12.472	4.6348	9.1233	5.545	5.9687	5.558	5.8666	4.2748	12.433	2.6668	7.8407	7.3523	5.1633	8.4789	6.0705	6.8896	10.744	6.5238	7.4897	7.2054	9.3045	5.4956	7.8666	3.878	3.1671	8.0211	12.395	12.919	9.8064
-3.1614	-1.2393	-0.92087	-1.9176	-9.7459	-0.8537	-7.9499	-5.1619	-9.0176	4.5161	-4.6473	2.4175	-0.84047	1.9475	-3.0513	4.5747	-1.3035	-4.8744	7.0453	-3.8668	-3.7803	-4.6689	-2.7446	0.68527	-0.29744	-11.759	-7.4741	-2.7944	-2.4371	2.1837	-8.2232	-0.0014295	4.8026	-0.9454	-8.1243	-2.6529	-3.8876	-4.4914	-2.9402	-1.4679	-10.926	-4.9634	-0.47898	-3.9329	2.1407	-6.6765	-4.1353	-2.6874	-4.2116	2.7589
-6.1306	-1.3386	1.3444	4.7435	6.3814	-2.8279	5.4717	-3.2415	9.0002	1.5142	1.0134	8.6053	-3.258	2.165	-2.52	-1.6341	4.2295	0.71756	7.7144	2.6359	-1.6255	-5.3149	4.9293	4.3083	-3.8219	-0.81263	-0.47437	2.4634	-1.4199	-3.5284	2.7481	-1.9023	-5.2246	-0.89997	2.2832	2.3375	4.7573	-5.2099	0.54289	8.0777	-7.0855	-2.7437	2.7732	-0.32037	-0.79711	-3.3896	-4.7394	-3.3136	-1.2666	1.6496
8.9405	5.14	5.9665	7.3404	8.9396	9.5163	7.7773	6.395	8.6619	11.027	12.471	12.669	9.2561	5.714	6.1357	11.958	4.508	1.6619	2.4328	4.984	10.397	8.5356	-0.46785	7.7387	11.49	-1.3063	5.0452	6.7883	6.0273	7.9304	3.9607	6.2171	7.1373	10.19	3.3809	4.7349	5.2232	3.8119	5.5699	6.9006	7.2969	-0.089096	8.5508	12.332	7.87	3.738	8.7363	5.8452	8.0018	3.9758
-23.276	-6.9964	-11.922	-12.872	-5.9545	-7.5115	-11.445	-10.419	-15.646	-17.599	-12.38	-15.484	-5.9181	-13.163	-8.5482	-6.9077	-8.1997	-11.738	-10.661	-16.286	-15.441	-13.281	-13.13	-14.573	-10.407	-8.0932	-14.568	-8.6206	-18.054	-8.9233	-15.892	-9.101	-14.726	-11.469	-3.3867	-16.302	-17.408	-10.714	-9.8172	-6.8675	-14.964	-11.973	-17.849	-9.3313	-8.8839	-13.545	-10.216	-9.9878	-14.045	-11.139
-6.565	8.2543	2.6185	-1.535	-0.87862	-2.3449	0.57791	-4.5622	-3.8805	0.061893	-0.46065	-1.6963	6.8318	-4.9041	-0.48156	-0.088615	-7.0571	3.8807	0.14101	0.82144	1.7464	-0.96999	2.9138	-1.3929	4.0639	0.36779	-5.6124	-4.9644	-6.144	1.1473	2.7609	-3.7724	2.1852	0.033089	2.2669	2.8321	-0.58239	-5.6914	-6.5403	-1.8774	1.7453	1.5422	-10.434	-1.2014	2.2642	-1.7423	-2.3441	-7.0732	-7.5453	-2.8381
-1.0305	0.33969	5.844	-3.6808	-4.2826	-2.4562	-4.0096	0.12276	-3.8688	-3.1925	3.7637	-5.4158	0.75892	4.3037	3.0571	-5.6293	-5.2965	0.45683	-3.2058	-3.6375	-3.6103	5.5549	2.0223	3.835	4.6903	3.3857	-3.0688	5.058	-6.7397	-4.9498	4.0011	-1.5175	-0.046779	3.7062	8.4872	4.9953	0.9258	-0.041536	-5.6481	3.0766	-4.15	0.45919	1.9299	-1.8241	-3.2584	-7.1041	-2.2695	-0.079799	6.8791	1.4161
-12.567	-19.925	-15.746	-14.08	-11.698	-7.6639	-14.161	-16.393	-11.542	-18.317	-23.434	-15.423	-12.646	-8.8461	-12.669	-14.881	-11.794	-15.053	-7.7784	-17.151	-12.642	-6.9188	-10.836	-9.3181	-9.9789	-13.034	-6.742	-9.922	-12.585	-15.793	-13.25	-13.368	-14.388	-8.7017	-10.273	-8.9934	-9.1222	-8.4585	-8.9127	-8.3717	-17.389	-10.956	-12.84	-20.564	-13.116	-8.8093	-11.402	-15.231	-15.471	-16.174
-5.7339	-9.3265	-2.8245	-2.3314	-5.0189	-8.5653	-2.6168	0.57602	1.9889	-11.507	4.7112	5.3305	-6.7451	-2.0808	-0.92743	-1.1445	-4.7038	0.24789	-7.2324	4.5503	-9.5662	-1.7973	-0.21492	-6.8023	1.1079	-2.678	-6.1141	-2.9177	1.3442	-3.1795	-6.7716	-2.2271	-3.6179	4.0309	3.0107	1.4126	-2.2887	-4.6602	1.058	2.035	7.1295	-2.7878	-4.7207	-0.60265	-7.1298	3.807	2.1353	1.8524	-6.5873	-0.34441
-17.558	-9.8526	-17.383	-10.89	-13.574	-23.09	-9.6822	-15	-14.982	-13.468	-8.0165	-8.585	-6.702	-18.652	-10.778	-17.455	-4.5341	-17.129	-8.0299	-6.5193	-12.607	-11.474	-12.858	-6.1901	-14.121	-5.6708	-10.11	-11.395	-11.311	-10.493	-17.336	-16.019	-16.968	-4.1681	-13.046	-15.732	-11.084	-10.948	-10.304	-9.9534	-10.008	-6.5416	-12.173	-15.842	-6.8181	-8.2174	-4.4525	-3.4563	-11.458	-4.6932
-13.762	-10.584	-12.115	-10.49	-13.237	-8.1655	-21.168	-21.305	-9.7323	-15.372	-9.776	-12.764	-18.191	-9.9161	-15.62	-14.046	-12.802	-11.167	-10.793	-14.403	-12.281	-7.9918	-13.805	-10.456	-12.32	-17.278	-13.619	-14.006	-17.153	-19.791	-15.187	-8.5176	-13.874	-12.926	-13.774	-18.659	-18.831	-11.6	-10.283	-16.652	-13.772	-10.651	-14.343	-11.23	-13.122	-21.155	-19.342	-14.146	-15.381	-11.296
-3.6489	-3.7358	-1.0334	-7.621	-4.462	-2.5227	-7.0694	-4.3092	-8.2592	-5.8295	-3.5285	-8.2157	-5.6626	-8.7337	-7.941	-2.6477	-0.62905	-2.3598	-5.1026	-5.814	-4.6781	-3.964	-2.185	-3.8405	-1.3285	-2.7139	-0.61156	-6.82	-2.9399	-3.3356	-7.683	-6.9449	-5.9663	-11.363	-5.6439	-7.9668	-2.0678	-13.085	-8.6906	1.2937	-6.8229	-2.1837	-6.7455	0.18925	-2.3572	-4.2948	-0.12581	3.2138	-6.6071	-0.45689
5.0472	4.2279	10.43	4.2083	1.8798	0.62915	2.8775	5.8336	3.5405	1.1192	3.7403	6.9087	2.6953	2.0758	-0.74994	0.88707	-6.8314	7.7903	2.1744	-1.0699	1.3653	8.963	3.5047	8.9888	0.13484	8.0115	7.834	-2.5379	1.9672	7.1515	-1.1903	-7.5579	0.088106	0.40529	5.6494	-0.6914	-0.029145	-2.2794	-2.1864	2.2062	0.2377	4.053	3.9779	-1.5743	-3.464	-0.30443	-5.3338	6.5522	0.82736	0.10902
2.0495	1.6185	0.9612	-7.6121	-0.22836	1.2121	-0.50816	3.974	-1.1706	5.2731	-1.3775	5.8011	2.8055	-2.662	1.2847	-1.9314	-2.8449	-3.4629	2.1706	1.2248	1.9388	8.6989	-4.6046	1.7352	1.6588	-5.6376	-2.3286	1.4512	3.3275	1.4461	-0.032725	0.19041	-0.79076	1.5059	0.24219	-0.98535	2.026	-1.2355	-4.1965	-3.0215	-1.5112	0.011062	-4.2863	-5.8644	2.5041	1.5105	3.4307	0.0087911	-5.8756	-2.0779
7.9543	5.3382	0.15638	1.1903	8.906	9.6438	7.9812	3.4499	12.696	6.2321	12.352	3.7023	7.8945	4.3062	3.6636	9.531	7.2639	6.0046	10.75	4.8854	5.0668	4.0344	8.9357	2.4667	-1.2039	-0.45878	6.2813	1.5664	6.8029	5.4726	-2.7208	6.8585	3.3183	12.315	6.4127	12.237	8.7024	8.9828	7.0838	2.8514	7.8486	5.1029	6.7535	10.336	0.89146	5.8751	16.25	0.46512	13.736	7.5264
-1.7455	-4.7596	2.6571	-2.5534	-2.3059	-1.1709	-12.888	-10.022	-9.64	-3.6575	-7.9591	-1.4078	0.52063	3.1465	-1.0464	-3.2663	-4.1367	-1.2834	-1.9536	-3.4202	-0.74967	-7.1311	-7.4393	-4.2483	-3.369	0.79758	-0.64324	-4.6167	-5.5664	-0.60461	-0.57117	-4.168	-2.8266	-4.9222	-7.0629	2.955	-2.6559	-2.143	-5.3466	-3.9204	-3.4158	-4.429	1.8682	-2.8121	0.81649	4.1704	-4.8229	-8.1586	0.19327	1.0505
10.216	1.5277	10.476	4.8909	10.447	4.2697	1.274	5.7655	5.0578	4.0029	3.79	8.5464	11.132	7.8513	7.4616	9.179	2.6213	9.4395	10.636	-0.97254	6.9161	3.1686	7.8477	7.7	3.5065	9.3372	5.4068	0.76684	-0.70802	11.133	4.1346	3.0238	7.5167	2.0647	2.5595	6.2953	0.48674	3.4774	9.3336	2.7871	3.3223	8.3959	5.3152	0.57915	7.4386	0.75351	0.5365	10.636	12.565	-3.7242
1.2537	-2.4149	-0.7676	4.8958	2.7541	0.47321	2.8531	-2.8927	-3.097	2.7711	0.26566	0.049698	4.1374	-1.859	0.93431	4.5124	1.9189	-0.58482	0.72753	0.39669	2.6902	-1.1579	2.616	-0.64867	1.4242	2.4066	-1.837	-2.0746	5.7427	1.7669	-1.2816	1.9301	-0.9562	1.9004	-1.2935	-2.8335	5.4199	7.2053	3.402	7.544	0.14483	0.43894	5.464	2.6472	0.80979	3.4974	0.82687	7.426	-0.91338	3.6011
-7.8527	-12.449	-15.23	-16.282	-9.7633	-6.707	-10.426	-12.967	-14.134	-8.073	-11.394	-6.8824	-11.973	-7.0545	-8.0717	-14.587	-17.037	-6.7118	-10.784	-13.352	-10.486	-10.126	-12.441	-14.405	-9.4854	-9.7403	-8.9042	-11.318	-6.7878	-10.707	-13.2	-11.769	-11.785	-7.4158	-8.2539	-9.46	-14.945	-15.673	-13.634	-11.442	-6.9143	-5.7388	-7.3174	-11.578	-13.763	-4.8644	-6.2784	-17.189	-8.3768	-1.0816
-15.681	-5.1285	-14.037	-5.0927	-10.863	-15.102	-8.9963	-16.306	-17.426	-16.27	-14.959	-9.2517	-17.166	-6.6882	-11.094	-17.102	-14.178	-15.736	-13.884	-10.355	-11.866	-11.588	-14.205	-9.0797	-10.999	-15.846	-9.6437	-15.887	-14.983	-13.021	-12.971	-16.207	-9.333	-8.6921	-14.952	-18.522	-17.045	-12.433	-11.648	-13.901	-11.354	-12.481	-12.583	-11.795	-13.894	-6.0098	-15.877	-16.993	-12.721	-7.998
4.0454	6.4792	12.26	7.7081	4.7658	2.5438	7.1119	16.618	10.346	9.0903	4.8803	7.8744	6.8684	10.405	6.4779	-0.2757	1.7472	0.53376	3.4025	9.5045	9.804	1.5782	8.5937	6.4805	6.4745	8.9044	-1.1503	4.0385	2.4522	8.172	7.7863	10.732	12.311	6.9401	3.7576	1.3475	2.4034	4.5732	11.516	4.756	2.2472	8.0721	12.135	9.9693	6.1131	6.4769	0.44698	10.661	7.8907	3.7483
0.14911	-3.8497	-2.6783	-3.3553	-2.8904	-5.9208	-2.9668	-0.511	2.8969	2.889	8.1737	-4.5837	-3.4777	-3.8052	-2.8175	3.8477	-4.5702	-5.8545	0.77141	-2.8931	6.858	-1.8914	-1.0527	-2.8548	0.83102	-0.162	2.0669	0.78026	-1.8567	-6.78	-6.8922	2.767	0.31904	-1.4597	5.5226	-5.0489	-1.7449	2.9935	-0.33902	2.3321	5.1306	6.1899	-3.0316	-0.38707	1.188	-0.80022	1.5225	1.1228	-1.2014	-8.2671
-16.632	-11.399	-11.401	-16.725	-16.494	-15.145	-21.984	-12.965	-14.05	-18.427	-11.284	-5.8895	-15.333	-13.513	-11.94	-13.249	-10.899	-6.873	-9.8951	-14.993	-12.504	-13.645	-11.524	-12.664	-13.288	-18.762	-11.845	-14.458	-18.123	-9.5088	-12.356	-4.8361	-15.402	-5.9043	-17.125	-10.091	-21.453	-17.006	-6.4451	-17.169	-12.981	-20.138	-16.287	-14.043	-11.81	-16.516	-14.196	-13.796	-13.479	-12.106
-2.3146	-7.1507	-7.2726	-6.1275	-1.077	-6.4129	-1.488	-5.2446	1.4999	-14.586	-6.6117	-3.833	-5.3711	-8.131	-9.1013	-4.3023	-5.3768	-2.6437	0.69216	-4.4912	-11.643	-4.2266	-4.4839	-1.6911	-1.5703	-8.2012	-9.5548	-2.6705	-4.5696	-5.3963	-8.5737	-5.7567	-7.2703	-1.0217	-8.0066	-7.4674	-0.94159	-6.6024	0.91725	-10.189	-2.3473	-7.2397	-5.5142	-6.9789	-2.5211	-6.1937	-8.9597	-5.9874	-7.8157	-4.2973
-22.533	-20.181	-20.54	-24.919	-25.2	-22.276	-20.233	-18.717	-24.761	-20.888	-21.622	-22.649	-20.854	-26.638	-24.306	-26.074	-28.724	-23.51	-26.4	-24.378	-22.658	-26.68	-24.785	-20.77	-25.422	-20.2	-29.98	-26.446	-25.897	-26.541	-17.71	-20.091	-25.011	-26.737	-26.537	-23.815	-26.478	-28.994	-26.618	-18.823	-26.822	-15.323	-19.636	-27.92	-19.208	-26.064	-24.71	-21.245	-19.191	-12.162
13.62	3.9527	-6.4672	3.0835	7.496	3.3169	-1.8448	9.778	4.0154	4.3314	1.3824	-4.3588	7.4462	5.6109	2.472	5.041	-0.85757	7.4222	4.1315	4.2961	3.7168	5.3948	1.8923	0.70738	-1.0178	-1.3312	-0.096986	-0.87369	0.45843	-1.6291	6.8049	3.1571	5.9408	8.5249	10.614	3.0022	5.84	1.603	3.3389	4.2361	5.6061	1.5929	4.6569	7.5136	-0.62848	4.0642	-0.27011	5.8718	3.3589	-0.59815
-2.0894	-3.5602	-2.5153	-0.10002	-1.3296	-1.4507	5.4092	-0.79099	0.075852	7.5131	1.3542	-0.21313	2.4713	-3.9481	1.7236	4.9479	4.3476	4.1421	-5.8097	0.037903	5.9506	-4.119	1.6169	-1.2522	-2.4863	3.4681	4.4149	1.1258	3.3627	1.3862	5.2203	-3.3535	-3.0173	6.6399	3.7563	5.474	-1.1718	-0.012758	4.1447	-0.85658	-4.9238	5.0329	3.4454	7.2632	6.115	0.21507	5.1759	4.2083	-1.9111	-2.2334
-8.6266	-3.572	-7.4387	-4.7408	2.5007	-1.4908	-2.5015	-1.4832	1.4962	-5.703	1.6204	-4.4567	1.4157	1.7693	-1.8549	0.7983	-4.9629	-12.803	-1.0429	4.0785	-3.6042	-5.2128	-9.1377	-5.2528	-5.4553	-8.5521	-8.4741	2.1066	-2.5335	-8.1472	-1.5163	-11.099	-9.3868	-4.8218	-8.003	0.62088	-3.1895	-5.8273	3.464	-8.7955	-6.9426	-2.619	-3.0918	-0.90775	5.6831	-7.7293	-7.8859	1.2509	-5.2529	-5.2886
-25.95	-20.216	-19.528	-20.733	-25.041	-25.798	-22.279	-23.798	-15.499	-25.825	-22.672	-27.636	-18.39	-11.916	-26.128	-23.563	-23.744	-25.415	-28.536	-25.65	-23.96	-23.845	-19.368	-21.848	-25.6	-25.739	-17.198	-23.135	-22.95	-22.378	-26.728	-27.095	-14.554	-26.903	-22.187	-18.508	-22.888	-16.64	-23.699	-26.931	-25.073	-22.04	-19.293	-23.506	-23.654	-19.525	-20.348	-22.146	-24.168	-25.123
-16.563	-9.0917	-9.9177	-18.045	-8.3438	-16.142	-17.754	-10.359	-15.762	-11.974	-8.9559	-11.218	-10.379	-13.569	-7.9647	-16.673	-16.954	-11.619	-10.959	-8.0591	-11.63	-8.7965	-17.628	-3.4994	-12.445	-15.619	-6.3142	-17.857	-18.569	-13.334	-12.012	-21.827	-12.547	-11.665	-11.861	-16.395	-13.579	-11.116	-13.27	-18.286	-9.1941	-10.765	-10.72	-10.247	-14.844	-9.1318	-13.75	-17.508	-14.346	-15.354
4.1884	2.1986	5.1919	1.9263	6.0715	4.1568	2.0706	5.8735	-0.87095	4.3053	2.3196	2.5613	5.5636	-0.62334	-3.1069	-1.9737	3.99	-0.90337	1.8783	6.6425	3.4311	7.615	0.28466	3.1582	5.1956	3.1326	9.2	5.5532	6.1852	6.4322	7.4596	0.82371	4.7901	5.6539	8.7154	4.1508	-4.2627	-0.91873	4.7262	0.46273	3.555	0.89086	-2.2741	-2.8513	-2.8396	2.1534	-0.18147	2.049	3.9035	1.5459
-9.4412	-14.789	-8.2101	-11.182	-4.8749	-15.319	-15.175	-7.5178	-9.0297	-0.35543	-7.6069	-14.226	-8.0218	-4.5199	-10.413	-12.336	-11.426	-12.72	-2.0439	-4.1016	-9.4992	-14.69	-5.0361	-8.1232	-6.466	-6.846	-17.227	-3.3697	-11.296	-14.029	-6.9383	-11.324	-15.635	-10.426	-7.7449	-2.5703	-7.7289	-10.751	-5.3991	-4.0729	-7.2777	-5.0741	-13.073	-12.004	-6.5728	-12.465	-14.032	-7.2509	-11.729	-6.8868
4.132	-3.9834	10.268	-0.86797	5.6473	6.5408	-0.20355	7.1122	4.2039	4.5578	4.2097	8.6978	1.5155	5.2613	2.2965	2.1776	-6.16	7.3895	2.4268	6.6101	1.9339	6.3569	5.275	4.0905	3.4783	0.062063	1.1739	2.7667	6.7791	6.6708	5.3044	6.4535	6.2623	1.9859	3.0633	-0.38777	8.0212	-0.69622	4.992	1.4884	1.3294	5.5924	-3.3957	4.2938	0.43669	3.5727	9.1761	6.6014	-2.5156	4.1192
-2.9502	2.7017	10.389	0.86765	0.037605	8.6642	-2.0537	5.3653	10.544	-1.4521	3.2037	5.7184	5.5666	3.3309	5.9457	0.67962	3.1769	3.8693	4.1062	6.4298	4.0599	1.2352	-1.8847	1.8597	1.125	9.8375	4.4327	1.1993	6.1921	-1.4484	0.65617	5.7273	1.0556	3.0334	-0.15008	2.813	5.9443	2.802	9.4366	3.4825	8.4525	4.6598	-0.014779	3.025	4.651	1.2807	5.0836	6.6599	1.4867	3.0804
-0.15296	4.43	4.8355	-2.0137	8.2919	0.62816	-4.6069	0.20485	3.1605	-0.23293	-9.0047	8.8543	1.9058	-3.6546	-2.483	5.3758	1.4021	-5.7581	-0.32534	-0.20366	-1.622	2.9504	-0.066176	2.6301	-6.2265	2.6298	-4.0371	-1.1372	11.623	-0.60348	0.11722	7.6333	-0.82312	1.0555	4.5919	-3.4376	-3.6093	7.0451	3.5949	9.6686	4.9782	-4.5139	2.539	3.4244	3.2399	-0.12593	0.8197	3.0911	4.3149	-1.7004
-3.5823	0.0027637	-1.1804	-0.50166	-4.9579	-3.0538	-0.77495	-5.8232	2.8898	-4.8784	-4.9486	3.6219	-3.0395	-8.236	-0.44367	-5.3142	-3.9466	-4.3946	-4.3127	3.2969	0.46449	-0.826	4.28	-0.61856	1.911	-4.7352	11.081	-5.8657	3.8484	3.7145	-2.5642	-5.0457	-0.2485	-2.8716	-6.1051	-5.8064	2.9377	-9.6821	-2.224	-0.4124	2.595	-4.5049	-0.75565	-4.7112	-2.1041	4.2822	3.254	6.4935	-5.0198	1.6052
-1.5915	-7.5982	-6.312	-8.2435	-4.0806	-2.2179	-6.0636	-4.8165	-4.3223	-3.8619	-4.0332	-11.635	-2.9938	-2.2038	-4.2588	-3.792	-4.2521	-5.0221	-5.1053	-6.1843	0.71215	-9.2669	-7.7538	-3.5065	-8.7824	-6.9197	-5.276	-1.1981	1.6131	-4.2304	-5.0157	-2.8661	-10.878	-2.6184	-3.8527	-2.8764	-1.2384	-11.684	-5.0876	-7.3519	-9.1758	-1.6561	-5.6532	-1.5888	-1.9443	-6.2724	3.2692	-3.9738	-7.4374	-13.1
-6.1736	-13.114	-2.8529	-8.7233	-3.7572	-4.8597	-0.3705	-3.4298	-1.3745	-8.9431	-2.4608	-8.4402	-0.45578	-0.025922	-6.5643	-2.99	-3.7184	1.1158	-8.038	-9.3496	-5.6199	-4.8584	-8.4181	-2.8965	0.78619	-8.4484	2.1351	0.86011	-12.215	-4.5533	-4.8949	-0.22956	-0.73902	-3.6687	-5.7803	-9.3949	-2.5412	-0.95858	-9.5151	-1.4771	-7.0298	-10.254	-7.1342	-8.114	-7.2822	-4.9518	-5.9512	-6.8513	0.70652	-11.691
-3.7488	-4.2666	-6.8254	2.0603	-1.9785	-1.6444	0.3015	4.4078	2.764	-4.6462	-4.6865	6.1931	-5.0543	-6.7697	-1.3357	-4.0264	-6.7761	-0.18492	-0.47476	-4.3942	0.47712	-4.2622	3.4944	-0.57385	-0.54944	0.43329	-5.0063	-4.615	-2.2909	1.1906	-2.4907	4.678	1.3715	1.5842	2.147	-2.2155	-0.53875	-0.015595	3.5835	3.3994	-1.2168	-0.65458	-2.1147	1.9194	-1.5047	-8.2912	-4.7059	1.1625	1.7381	-1.6119
3.2166	16.948	4.1027	6.6869	6.4683	14.655	6.9659	4.2249	6.5863	10.46	9.2335	13.085	6.6001	12.086	8.3092	10.685	6.9038	8.948	10.216	12.421	9.376	15.242	8.0003	4.0357	6.9856	15.314	6.921	7.266	11.133	8.1767	14.867	7.6158	2.5528	13.279	8.3292	5.8772	13.992	12.112	5.1442	4.7886	7.6511	10.303	1.8043	15.059	2.3191	8.5738	2.4176	3.1984	5.1126	13.46
-0.78555	3.5224	3.3394	2.5616	1.9182	3.2286	3.2693	6.8007	1.065	4.2102	-0.66782	-1.1982	3.2677	-5.6229	6.782	6.7189	2.9681	-0.25748	2.1796	3.5714	-1.4662	-3.2285	2.9265	6.0688	5.5154	2.7204	5.5805	5.1619	3.3312	4.3366	0.32984	0.52507	5.0845	3.5362	1.2356	3.0236	-4.6861	-0.32292	1.3441	4.086	1.4096	-1.3683	8.7565	1.7328	-3.4955	-1.1432	4.0984	-2.5856	-2.8085	0.045539
5.5389	2.0729	8.8538	14.043	8.3142	4.9744	11.663	7.0591	10.639	10.064	6.5386	5.151	9.2548	8.7085	9.8728	14.373	4.6163	8.6955	13.798	3.6527	8.8915	8.4699	7.9605	-1.0685	6.0799	8.4506	14.5	10.034	9.3096	10.802	15.743	6.7981	9.8065	15.595	11.153	8.9755	12.069	8.4841	7.9172	9.4251	13.467	10.603	3.1167	6.1049	10.182	10.807	4.9127	9.6438	15.78	8.9153
-7.736	-8.8945	-18.758	-14.495	-13.74	-14.443	-15.226	-17.258	-11.176	-7.3039	-18.136	-13.637	-12.709	-18.15	-18.072	-15.411	-11.908	-16.183	-21.161	-12.099	-13.919	-17.019	-8.0134	-16.533	-13.149	-9.0944	-4.7898	-15.183	-13.88	-16.502	-14.225	-14.437	-17.421	-18.78	-14.707	-7.4082	-13.587	-16.865	-8.303	-14.619	-16.902	-14.434	-18.625	-15.169	-18.68	-14.846	-11.466	-13.891	-13.93	-13.891
-12.705	-5.7449	-6.7297	-15.5	-16.745	-3.8612	-5.4459	-14.15	-7.6394	-12.917	-2.4375	-10.798	-9.7119	-7.5119	-7.3217	-5.5161	-6.3396	-2.045	-19.376	-7.1856	-8.3277	-8.6103	-13.46	-0.99777	-6.1603	-2.6596	-8.3847	-6.5449	-12.851	-6.9277	-11.248	-9.2889	-4.5661	-5.7802	-4.998	-6.6892	-12.39	-7.0921	-10.463	-8.6546	-10.461	-5.025	-8.1169	-9.2277	-1.0659	-10.861	-3.6289	-4.4084	-8.0634	-2.7925
-4.1487	-7.074	0.14873	-7.6412	0.88687	-15.207	-6.4123	-4.4693	-2.9011	-3.4809	-2.2798	-8.6574	-0.39904	0.98643	-0.44405	-6.8176	-2.1747	-2.9485	-4.0585	1.29	-8.3532	-1.1896	-7.8818	-5.741	1.8027	-3.972	-1.0149	-9.5127	1.8844	-6.8658	-5.0799	-1.9731	-7.9584	1.8477	0.066296	-9.2082	-5.991	-8.1613	3.6834	-5.1566	-4.3081	-5.2431	-5.3406	-3.9432	1.7675	-3.0187	-6.6232	-0.061923	-11.643	0.040309
5.1775	-1.7117	-0.79098	-0.81398	-1.5429	5.2721	6.6429	-1.7086	-1.6895	-2.9179	4.401	-1.1892	1.9111	5.1308	-0.31953	-2.2342	5.8883	7.1362	1.1062	3.5503	1.4807	8.9892	0.80353	-0.57765	-3.8115	8.0112	0.65725	1.8367	16.095	3.7155	2.4791	3.1533	-0.41487	1.2241	4.5571	5.1349	1.3992	0.76988	0.52734	1.4831	0.5558	-2.1232	2.8426	9.0933	-2.6142	-5.1375	-1.5888	3.1479	-4.2105	5.4296
1.0721	5.1683	4.5437	0.74832	-0.7399	3.0399	1.1096	2.4463	0.19871	1.1267	-2.9007	3.322	0.1783	-3.7497	-3.5337	-1.8083	2.704	1.1966	-3.791	1.1854	-0.21279	0.14535	4.7689	5.8811	6.8206	-5.9615	8.1978	6.3711	-10.971	-1.7305	4.3492	6.9444	1.2138	2.3201	7.4535	1.5117	-0.83847	-5.4752	-0.58771	-2.6805	2.202	-5.54	3.9945	5.2499	1.9587	1.7339	2.9655	-5.1123	-2.8534	-0.58146
-17.03	-15.954	-14.34	-17.796	-17.306	-10.314	-12.551	-17.384	-20.572	-17.424	-7.5543	-18.013	-18.663	-15.009	-14.89	-12.967	-15.189	-9.7015	-13.963	-13.393	-14.347	-19.332	-8.2881	-13.21	-15.001	-6.5074	-8.7312	-17.134	-12.82	-16.14	-18.605	-20.594	-8.4253	-17.526	-20.55	-13.748	-8.3645	-15.8	-14.23	-16.587	-15.295	-11.454	-15.549	-20.386	-18.679	-18.929	-20.602	-15.591	-14.337	-7.3578
-14.577	-18.73	-16.161	-17.464	-8.8241	-15.596	-5.4182	-14.722	-10.503	-14.636	-18.88	-12.881	-13.524	-15.152	-8.6021	-11.881	-9.5846	-10.358	-19.594	-15.035	-16.677	-7.6976	-11.64	-6.8292	-13.733	-13.178	-8.3077	-15.054	-13.532	-11.756	-9.6764	-18.541	-12.026	-12.604	-12.537	-8.9271	-10.435	-16.956	-7.324	-11.922	-11.018	-11.742	-17.297	-13.193	-3.1774	-16.472	-12.963	-20.492	-10.229	-16.554
-3.3758	-5.7421	-1.0179	-3.1971	-2.6325	3.6078	-5.4318	-2.5587	0.46129	-5.2244	-1.5962	-1.1264	-1.4365	-3.3369	-5.5705	-4.1875	-0.2682	-5.9728	-0.99246	-4.4344	-0.98415	-4.4187	-4.9275	1.6984	-10.19	-3.9924	0.69943	-2.7023	-5.3975	0.81687	0.75247	1.0858	-5.0433	0.13158	-6.9559	-4.0374	-2.8161	-4.3447	-8.7226	-4.3341	-6.1771	-0.40714	3.1441	-3.3235	-4.3855	2.2497	-3.3486	-2.9443	-0.0056543	-6.3893
-7.1466	-15.228	-10.974	-12.846	-4.945	-14.219	-8.0486	-19.255	-11.883	-8.4491	-8.121	-13.958	-3.9403	-12.675	-12.936	-14.044	-11.654	-2.6001	-6.2303	-4.1596	-7.5251	-8.5833	-14.472	-3.6306	-9.3322	-5.0877	-6.8787	-12.183	-13.656	-14.459	-12.035	-10.39	-14.856	-12.785	-18.585	-11.551	-6.5269	-12.637	-10.452	-17.645	-6.6661	-10.901	-8.7621	-11.234	-16.602	-9.5473	-11.617	-12.511	-11.938	-17.321
-11.885	-9.9316	-7.024	-12.172	-10.9	-8.5416	-9.6266	-9.8824	-5.7272	-14.105	-6.5025	-17.301	-3.0934	-9.538	-9.7709	-8.7143	-9.2693	-5.4339	-10.751	-8.451	-4.8696	-5.6791	-4.4039	-7.8091	-10.507	-13.535	-5.5756	-10.043	-8.2304	-13.639	-6.0971	-7.5905	-8.0369	-4.4717	-8.9754	-7.1272	-2.3024	-8.2882	-9.4151	-7.3299	-6.1558	-5.138	-7.7888	-6.2937	-9.7253	-11.889	-0.83933	-5.4174	-13.099	-7.0836
8.747	-0.15559	2.079	7.4251	6.948	6.1457	3.3143	7.7773	1.7744	4.8456	6.4302	9.9444	11.291	4.4991	10.653	0.21852	1.1568	5.1867	6.914	2.4937	7.3569	2.1365	7.0157	2.8946	4.0346	3.881	4.1132	8.5897	4.8823	5.5949	6.6982	11.231	8.7096	7.218	1.252	2.6464	10.4	8.8804	2.7782	5.4103	3.4173	4.1038	1.7178	6.6891	-7.981	-2.418	17.255	5.7571	5.6576	4.515
-10.061	-7.1145	-6.826	-10.401	-9.2337	-14.194	-6.7002	-8.4088	-12.637	-14.968	1.9643	-9.6042	-7.7559	-7.2689	-7.5256	-7.4593	-6.823	-5.7535	-7.5081	-13.008	-10.528	-12.61	-13.172	-12.407	-5.4592	-9.1413	-9.7567	-8.7123	-5.2431	-14.036	-12.391	-7.046	-10.795	-6.2357	-9.3111	-10.34	-6.6264	-5.5866	-15.472	-9.9023	-6.8167	-17.344	-7.7498	-5.1896	-9.4923	-16.836	-12.901	-13.69	-1.6286	-12.131
-10.313	-11.783	-12.187	-10.635	-15.904	-9.6981	-19.933	-12.255	-8.0055	-11.74	-9.3415	-8.3885	-13.745	-10.322	-5.9781	-11.09	-6.0267	-8.5793	-10.389	-24.527	-9.4131	-9.001	-12.631	-12.879	-2.3392	-13.004	-7.1228	-2.0197	-12.831	-5.6736	-14.657	-5.3294	-6.7616	-14.771	-8.6891	-12.019	-2.4402	-11.465	-3.7465	-8.6303	-12.433	-6.5035	-7.5468	-2.3521	-6.3469	-8.4197	-15.952	-8.6847	-3.6056	-11.397
3.6065	3.0865	2.419	0.63119	-1.0046	-3.3653	-0.48142	2.7845	-8.5544	-9.2965	-4.2445	-2.3603	0.19931	-0.4813	-4.4418	-6.9823	-5.5552	-3.0123	-2.9404	1.9205	-3.8525	9.7901	-1.0964	-4.6248	-5.1786	-4.3105	-5.8946	2.7892	8.9451	-5.6072	-5.6797	-3.5892	-5.1814	0.59873	-4.0552	0.63367	-0.20902	-4.5241	-4.9825	-10.102	-4.8432	-2.3589	4.2718	-10.321	-3.9203	-0.87289	-2.8763	-4.0733	-1.3296	-4.8295
-18.481	-8.4463	-12.319	-8.6086	-15.62	-10.69	-15.114	-17.733	-11.477	-7.7785	-19.387	-13.897	-16.091	-15.551	-10.231	-20.285	-14.344	-10.759	-12.694	-17.724	-8.0435	-15.887	-11.741	-14.534	-12.61	-15.646	-3.7717	-11.516	-13.276	-13.548	-8.943	-15.898	-12.521	-13.52	-16.207	-13.215	-11.036	-16.029	-11.777	-12.362	-18.834	-12.937	-8.4633	-11.898	-11.886	-13.473	-12.019	-8.6466	-11.766	-16.93
5.5222	10.926	13.253	5.1807	4.8552	10.001	8.2921	9.5072	5.613	11.477	6.8599	8.6575	8.2406	8.4375	10.252	6.8347	9.0887	6.3737	9.5479	11.937	16.19	4.8951	9.8625	2.8457	3.3146	5.9068	4.8935	11.645	10.643	0.84396	9.8161	9.095	11.269	9.3127	2.7874	2.2731	3.7834	7.6111	8.859	7.2854	9.3437	7.3977	7.7236	7.0413	2.463	3.9053	1.2844	1.0051	2.4251	7.2723
-7.109	-0.77653	-5.2774	-5.8947	-7.748	-2.9596	2.4837	-5.6169	0.59734	-0.73967	-4.0477	-1.7026	-3.394	-4.3069	-6.9286	-1.6299	-6.0221	-2.8511	-2.2471	-7.1993	-1.6889	-0.17433	-7.456	-1.8215	-0.77653	-6.4765	-1.4034	-1.9648	-3.9508	-3.9059	-2.6959	-1.9023	-0.18913	-9.5783	3.2615	-1.1503	-5.2909	-0.26577	0.32028	3.2384	-2.2657	0.19988	2.968	2.9419	1.2727	-3.9597	-6.215	-6.4957	-3.1778	-4.3861
-3.5366	5.8434	-1.3415	-2.7809	-3.8504	3.638	4.4954	0.016438	5.0502	0.96204	0.30541	-1.9649	-1.5545	-2.2501	-8.1761	-0.000662	-2.9028	-1.479	-6.4369	-6.5237	-4.6009	1.1029	1.4578	-9.9028	0.14964	0.41862	-0.96927	-3.3987	-4.2279	-2.3507	-1.2832	0.35078	-2.5078	3.4066	-6.7793	-3.5585	-2.1232	-0.26242	-6.1811	1.31	-2.9114	2.3368	1.0253	-1.0368	-0.18215	-0.01727	1.2607	5.6391	0.43904	-2.1962
-11.299	-10.39	-8.5482	-6.5701	-11.726	-14.494	-11.13	-16.213	-9.8142	-16.248	-11.511	-12.739	-8.5627	-7.7062	-13.837	-8.8799	-13.618	-8.5638	-14.047	-7.4581	-11.787	-6.0865	-11.724	-4.5709	-12.63	-15.943	-10.391	-10.096	-15.368	-6.9927	-12.271	-12.905	-12.405	-12.579	-12.322	-4.4499	-10.402	-9.5826	-9.7274	-15.474	-9.9614	-8.1128	-14.345	-17.049	-13.378	-8.0456	-6.1566	-7.6692	-11.957	-15.433
2.8972	0.55237	1.2296	5.7292	2.9663	5.7897	-0.41077	5.0973	9.8727	-0.79633	-5.0934	-2.7367	0.39125	0.92282	12.253	1.4863	-2.1691	-5.808	1.5971	1.7358	-2.5276	-1.8676	6.6973	-1.3035	-1.0698	-3.4122	5.1701	0.71885	5.3303	-0.30274	1.4764	5.722	4.2342	4.0419	1.2532	0.0053745	5.5065	4.0386	7.6144	3.3661	0.061881	1.0561	5.4432	4.5098	-2.0871	-0.88229	-1.8519	1.5189	-0.69334	-1.0355
-2.6948	-4.6712	4.5834	-1.4402	3.5322	1.6083	-4.299	-4.1902	-3.2045	-4.0062	-7.4091	-8.9443	-4.5241	0.30139	2.8858	-3.3634	3.0766	-2.2647	2.3292	-9.7816	0.097853	0.98578	-2.5108	-3.8426	0.56132	-10.757	-1.0013	1.9827	-5.6868	-4.0352	0.85766	-2.7933	-3.4146	-7.4423	-3.1113	-6.7339	1.5031	-4.9183	-2.0158	3.128	4.8169	-12.634	-2.2653	2.0856	2.3132	-1.078	0.048295	-2.1809	-5.9567	-2.4976
-19.536	-15.684	-18.73	-23.825	-21.231	-17.066	-20.27	-19.898	-24.11	-22.717	-22.505	-21.584	-22.099	-21.525	-21.621	-23.972	-22.074	-17.712	-23.251	-18.61	-22.572	-18.789	-16.948	-20.465	-20.649	-21.061	-17.763	-26.404	-21.751	-29.544	-21.872	-19.978	-25.031	-19.974	-22.595	-19.216	-23.688	-15.329	-17.478	-30.551	-20.099	-16.85	-20.707	-18.015	-19.671	-16.2	-24.489	-18.287	-26.3	-26.482
2.7159	-6.555	-2.6303	-2.1782	0.0070727	-0.074872	3.3416	-8.7802	-4.8838	3.891	-0.81808	-6.7123	-0.83762	-9.6086	0.0047184	-6.1721	1.9582	-1.4326	-9.2614	-5.8595	4.1222	2.5516	3.4334	4.1279	-8.6823	0.062047	-4.6636	6.5738	-2.2276	4.6867	-4.5782	-8.152	0.55406	-2.4561	-0.24839	-6.07	0.46262	5.3808	0.040867	-0.97135	-1.0833	5.87	4.5145	5.3769	-4.1522	-2.4596	-9.9858	-0.87699	-3.8852	-1.8973
-5.123	-5.1983	-1.9133	-2.415	5.3494	-7.689	-1.6541	2.0607	-1.8397	-9.1745	3.102	-0.056396	-0.21906	-5.9905	3.9805	-8.6838	-0.73546	-1.4792	-2.0938	-3.2278	1.0963	-7.8382	-1.1677	-5.2895	-0.31927	3.5728	-8.2851	-3.2937	-6.4118	-3.0966	-8.1779	0.26346	-4.4764	-2.5505	-3.0872	1.0307	-0.60991	0.48347	0.42867	-1.0223	-0.81635	-3.3297	2.7867	-0.27868	2.4427	-4.2323	0.077941	-8.0151	-0.60532	-2.544
-9.3989	-13.161	-16.954	-13.065	-14.027	-8.4354	-9.3861	-14.438	-10.407	-12.837	-13.491	-10.951	-13.209	-16.916	-14.404	-16.8	-11.511	-6.8404	-10.49	-14.906	-11.77	-7.3721	-1.9641	-7.0526	-8.4339	-9.0922	-13.07	-7.8916	-12.545	-8.3388	-6.0956	-12.637	-11.947	-8.4333	-19.422	-19.36	-6.6179	-10.312	-8.0774	-18.361	-13.357	-15.643	-8.5743	-9.5135	-10.205	-17.473	-5.7852	-14.751	-9.3578	-7.2964
2.7298	-6.2805	-1.1894	-4.8834	-5.8065	-6.7654	-4.1095	-8.7898	-0.11351	-1.9875	0.20691	-4.702	-1.4649	-0.48237	-0.55561	1.1692	3.4082	-3.2866	-5.0145	-2.1676	-2.5776	-5.5241	0.28675	-2.3939	-0.88763	4.8816	-2.8341	-0.57855	0.20381	-1.5724	0.97098	1.7401	-5.3758	-3.7115	-0.17877	0.13417	-6.1269	-4.2846	-3.1128	3.4663	-5.6908	-5.0399	0.12825	-9.3038	-1.5597	-2.3501	-2.5333	-2.7087	0.86156	1.0986
-13.294	-15.011	-16.093	-18.181	-8.1037	-12.434	-7.4625	-6.4954	-16.169	-15.987	-24.152	-16.593	-14.384	-14.948	-12.916	-15.837	-17.991	-13.783	-14.775	-12.476	-13.008	-12.363	-9.1598	-11.187	-17.976	-16.594	-5.5592	-14.482	-16.368	-16.478	-11.865	-14.671	-15.026	-13.533	-14.485	-13.637	-17.083	-11.645	-15.335	-11.514	-8.1289	-20.646	-18.832	-10.467	-12.28	-14.502	-10.756	-18.099	-12.646	-12.666
-1.5782	1.0515	1.769	-2.3292	-3.2078	7.9478	-2.1862	-2.4771	-3.274	1.1649	2.5159	-2.0786	-5.6704	2.2878	3.0508	-0.19688	5.5404	0.99455	0.38602	-0.81335	-2.9044	-5.8018	-6.6621	-2.5321	0.47512	-4.3853	-2.792	3.0634	-3.7235	-1.3397	7.2643	-0.53346	-2.6671	4.1739	-3.2966	-7.832	-4.4117	2.8129	-4.47	-2.9272	2.0816	-0.85557	-6.1723	4.7427	-0.086415	-0.10478	-5.1305	0.35194	-1.3993	-0.3992
-5.2391	-13.754	-5.9294	-5.8497	-8.0163	-2.9857	-0.25432	-11.783	1.5855	-2.3709	3.5402	-3.4989	-4.12	-2.9925	-6.2015	-7.3804	-8.9535	3.2525	-5.6493	-8.0599	-2.48	1.2917	-5.4838	-7.0994	-3.0603	-4.9041	0.65492	-9.2415	-7.3767	-6.3245	-4.3876	-6.368	-5.9612	-3.8005	1.4164	-4.6664	-8.2571	-0.57119	2.7973	-4.1417	-1.3127	-6.314	-10.303	-7.6252	3.2563	-2.2603	-12.004	-7.1574	-6.9512	2.5826
2.079	2.1099	2.9681	-0.048841	-1.1388	2.5451	-3.9843	1.2527	3.5457	10.216	0.47775	-1.9446	-0.18765	1.5779	-0.93431	2.0815	1.0258	-0.86074	-2.0751	-0.18849	4.5071	5.4506	0.74414	-0.63275	5.2642	4.6443	4.666	-1.3818	4.3698	8.7439	10.054	1.128	1.7101	-4.1844	-3.2637	6.1269	1.4473	-3.5731	0.33249	0.16529	-0.79433	1.1703	7.8273	1.8277	7.6717	1.9681	1.5175	3.6526	1.2715	2.3671
-17.626	-17.379	-27.424	-25.541	-17.086	-22.085	-20.141	-15.832	-18.283	-23.782	-12.757	-23.91	-14.556	-17.977	-16.876	-18.457	-15.217	-20.142	-21.744	-21.858	-21.662	-16.341	-26.413	-19.924	-15.43	-24.176	-23.178	-24.291	-24.945	-21.264	-21.01	-25.822	-18.315	-21.882	-27.341	-26.871	-10.702	-21.996	-29.946	-26.19	-18.709	-24.609	-13.46	-20.014	-15.536	-17.643	-22.893	-20.748	-14.504	-16.377
-2.5082	-1.7539	0.10181	-2.539	4.0994	-0.5339	3.9912	1.4999	-5.9819	3.1184	5.2884	-5.1105	-4.9367	-5.2615	-0.090055	5.1014	1.9416	3.6033	-9.19	3.3811	5.7114	4.1811	3.0373	0.037008	-0.20826	-2.3722	-4.1369	-1.2375	6.255	-3.3849	-8.0314	3.4951	-1.1016	-2.471	9.9207	-0.32105	-1.1976	2.7229	-0.13218	-0.12372	2.2049	1.7911	0.2692	-6.2924	1.5122	2.9391	-0.34885	-1.5046	1.707	2.4998
-2.0855	3.1062	0.149	14.967	-1.348	-4.103	2.098	6.1264	0.26865	8.7545	-0.4035	4.4351	4.2761	4.7163	-4.4772	3.499	-4.2403	5.8346	2.5019	5.0316	3.081	8.7158	3.3772	4.9183	-1.1683	-1.9616	1.6318	5.008	2.2324	3.4285	-3.8715	0.62455	0.45535	0.48118	6.8801	1.9025	-4.9625	4.5859	5.6739	3.6606	5.1935	9.9815	3.0289	0.44693	-0.84906	-0.086679	0.76327	2.1398	7.4317	8.0369
-8.4228	-5.6723	-9.8308	-6.4043	-15.285	-14.823	-10.074	-5.556	-11.086	-9.2161	-7.2344	-6.8369	-6.7498	-5.5278	-8.1712	-11.806	-6.6584	-8.4353	-15.676	-11.47	-13.86	-14.048	-6.5363	-6.8074	-10.836	-8.4887	-10.975	-4.4294	-9.9374	-6.9296	-6.0693	-11.435	-6.9706	-9.538	-0.84818	-6.7928	-11.886	-3.3909	-6.0787	-5.2432	-0.67779	-13.474	-8.7227	-5.9223	-5.2834	-7.5821	-12.168	-10.364	-9.4781	-9.6883
-14.732	-9.2322	-12.69	-14.148	-11.059	-12.503	-12.518	-15.588	-13.187	-17.661	-11.162	-6.7825	-10.646	-13.012	-7.5824	-6.607	-11.777	-13.963	-14.049	-13.403	-13.529	-14.592	-6.9058	-11.874	-3.3625	-12.74	-17.855	-10.362	-11.249	-11.428	-10.895	-13.205	-6.6181	-12.583	-14.373	-10.038	-8.8759	-17.526	-15.727	-10.012	-13.556	-17.726	-11.889	-11.616	-14.602	-16.213	-18.882	-18.764	-4.8686	-13.155
-9.249	-8.5584	-14.328	-10.401	-13.193	-12.214	-9.9327	-14.948	-1.9511	-11.012	-13.281	-12.508	-7.1595	-8.7545	-17.129	-7.6051	-10.546	-9.5633	-11.862	-1.8475	-10.081	-15.154	-11.112	-9.3309	-10.703	-16.661	-10.482	-9.5001	-9.2581	-7.3066	-11.13	-10.881	-8.6169	-8.4324	-13.035	-16.655	-12.118	-10.215	-12.828	-9.2678	-8.5166	-7.7612	-18.362	-15.385	-8.8507	-10.979	-3.4436	-15.602	-7.5496	-10.364
8.6919	7.6537	4.51	7.8876	5.3034	10.367	10.79	10.198	7.677	10.136	8.8496	6.8306	2.5163	6.2964	8.4086	5.31	13.272	4.5986	8.9016	12.455	2.6084	14.729	9.6165	14.306	8.6905	6.2513	4.2216	10.386	9.9188	12.315	4.8219	4.9044	9.6676	9.6323	8.9221	5.339	6.8948	1.4252	17.738	12.838	12.229	6.8058	2.6019	1.9906	5.0975	8.5752	5.5743	3.5026	16.185	11.704
-2.9173	0.64762	-4.0034	-7.7285	-0.7554	-6.9955	-2.3265	-5.089	-9.4836	-7.4646	-3.1882	-12.285	3.0526	-6.3001	-6.1989	1.0451	3.6522	-2.3363	-8.4155	-0.026035	-3.8835	-8.5367	-0.84979	-5.6202	-11.599	-4.5404	-10.584	-5.3854	-5.2362	-6.4386	2.4452	-8.3324	-5.5878	-0.96595	-1.3265	-3.0238	1.7394	-2.0721	-4.5978	-0.20214	-10.245	-0.58239	-1.0116	-4.884	0.78389	0.5363	-5.4167	-4.3297	-2.0079	0.080897
-8.1683	-1.4373	-9.6311	-1.5109	-4.9209	-3.2919	0.40029	-8.1751	0.59375	-1.0628	-0.83462	-4.8742	-8.4356	-0.82887	-4.5317	-3.754	-6.7565	-1.7655	-4.3143	-1.8669	-3.9065	-8.1075	-3.6929	-4.2046	-5.5685	-2.0614	-6.1226	-1.9776	-1.9514	-11.479	-6.9928	-4.2163	0.48391	-3.8224	-8.3674	-0.32422	-9.1052	-9.6071	-4.3167	-2.9138	-10.108	-6.7682	2.5293	-4.3483	0.7474	-3.8901	-1.2042	-7.5391	-1.5257	-2.1955
4.6084	2.0798	4.5216	-0.13617	1.2312	5.9579	4.7326	-1.7456	6.1604	-0.98314	1.2506	-1.8829	5.5876	-3.2494	-4.8188	-0.60141	2.8644	-2.1785	-1.7841	-3.4343	1.439	3.5286	1.4563	-1.0511	7.2263	4.7459	3.9473	0.54212	3.3691	-4.7234	-0.8396	-5.829	6.271	-5.7901	0.53976	0.42793	-0.84787	2.9067	5.8921	-8.1389	6.0418	14.278	-2.0347	1.6092	4.1615	-2.0256	6.549	7.5749	2.4585	4.219
-13.096	-12.58	-8.1859	-19.112	-8.6466	-12.705	-17.056	-10.624	-14.26	-10.729	-14.174	-12.861	-15.86	-17.985	-16.482	-10.701	-15.571	-14.132	-14.734	-17.602	-18.859	-11.929	-17.585	-11.426	-15.292	-13.198	-18.964	-14.1	-20.527	-15.236	-21.952	-8.4308	-17.97	-17.63	-14.364	-12.879	-18.223	-10.298	-14.419	-14.828	-13.245	-17.607	-6.5948	-16.264	-14.156	-12.816	-10.764	-13.87	-19.97	-16.46
2.7825	9.7967	4.9876	1.5974	3.2775	6.204	10.067	8.7457	2.8051	0.056723	2.6261	7.3475	5.0002	0.45923	1.4486	10.858	10.107	6.8322	3.144	4.651	7.4565	7.3983	4.5679	5.2011	-1.7382	2.4925	7.8103	5.8677	4.7282	7.9458	4.7692	-0.52615	4.0697	5.7304	6.7437	9.1897	3.3268	7.155	7.3651	8.952	2.0365	5.8145	9.2432	1.8252	2.2309	7.553	8.5048	3.643	1.0269	4.4543
-4.0235	-2.5944	0.13869	-3.0759	-4.3631	-0.14025	-5.8005	-3.5168	2.954	-2.269	-4.0464	0.51611	0.34465	0.86533	-1.002	3.7982	-1.5669	-0.46412	-2.6956	-5.1443	-0.28317	4.5409	-2.7557	0.43546	-4.427	-2.2134	0.66173	-2.0476	-1.9237	2.0506	-6.9463	2.1919	1.4791	2.1043	-4.0424	-2.8025	-6.7651	3.7877	-1.987	3.6406	-6.2315	-5.1293	-2.5305	-4.0081	-6.4554	-6.5646	-3.3386	-1.4439	4.4188	-4.7956
8.7339	6.7117	7.5571	8.8657	8.6896	15.1	7.1487	2.9923	3.9887	7.5836	6.4836	8.0926	5.4511	10.21	8.7407	3.4261	10.033	5.8826	-1.5778	7.2879	4.0027	11.456	1.809	13.916	6.5676	7.0815	10.993	5.3751	9.0543	4.0418	4.6858	0.41853	-0.2365	12.957	12.116	2.4968	2.7526	2.7682	4.4071	6.102	9.9867	3.3457	7.4026	7.8094	4.2751	2.9301	8.6007	4.8094	6.7786	2.658
-11.557	-11.828	-17.417	-6.8117	-24.968	-16.356	-19.78	-9.2207	-18.092	-6.8794	-15.682	-18.268	-15.808	-17.944	-17.894	-8.31	-20.028	-16.155	-16.432	-13.451	-9.1175	-17.933	-21.783	-7.9487	-13.136	-15.066	-5.3173	-11.41	-16.621	-8.7076	-14.937	-12.235	-13.413	-11.509	-12.769	-15.875	-15.961	-17.269	-12.552	-5.2809	-9.6251	-14.888	-16.204	-10.439	-14.728	-8.839	-12.171	-14.756	-9.5291	-12.668
-9.3837	-14.857	-14.85	-10.059	-15.419	-8.6296	-11.412	-13.909	-5.9581	-11.48	-8.1585	-12.239	-10.437	-17.962	-18.138	-15.416	-16.053	-17.299	-11.18	-18.293	-11.815	-6.0334	-7.7817	-6.4781	-15.249	-19.787	-13.853	-17.918	-13.25	-8.1698	-7.924	-18.1	-16.904	-9.4761	-14.718	-11.813	-12.553	-14.941	-7.4572	-10.09	-10	-10.67	-16.777	-16.517	-8.638	-18.599	-10.462	-12.732	-13.122	-10.132
-8.902	-13.35	-16.605	-8.8352	-7.4681	-11.669	-9.9898	-12.431	-14.028	-7.5464	-13.577	-12.029	-16.535	-19.273	-14.138	-7.7616	-17.612	-11.982	-16.735	-13.854	-13.042	-5.2415	-13.215	-7.8827	-10.388	-10.729	-5.913	-11.006	-10.772	-13.698	-13.401	-15.357	-13.171	-12.491	-12.427	-10.432	-6.9837	-17.377	-21.938	-14.393	-11.731	-9.8099	-16.237	-6.7837	-9.9427	-15.548	-12.407	-7.4902	-13.908	-7.2802
-13.03	-3.0438	0.73504	-4.0866	-1.9812	-2.6661	-2.2807	1.2673	3.442	-5.8641	2.498	-1.7893	1.5723	-4.8554	-0.93663	-3.4193	1.151	-6.7795	-9.0274	-1.7088	-5.2564	-2.0968	-8.4518	-6.917	4.3819	-4.8963	-8.6148	-5.4237	-9.7471	-2.5643	-3.3222	-1.9992	-3.313	-5.9482	1.6132	-3.4672	-3.4729	-8.8043	2.6653	-3.96	0.72992	-4.2764	-3.3775	-10.306	3.3841	5.0886	1.5864	-4.1579	-4.4366	-2.9747
-4.2902	-6.2679	-2.1465	-0.87635	-0.38043	-3.0636	-3.3626	-2.3277	-3.8547	-2.3935	-1.4498	-2.5437	-3.4427	0.19669	-0.22188	-2.0347	-6.2838	-0.36749	0.13894	2.3886	-6.3842	2.3401	-1.668	-4.8749	3.1539	2.3237	-7.6922	-5.8747	-1.6335	-5.428	1.3275	0.042074	0.32597	-5.577	-6.0191	-1.7086	-0.4441	-5.3887	1.0005	-6.8621	3.0742	-3.5928	-1.4694	-3.0082	-8.8634	-10.066	-0.038727	-3.0096	-0.56573	-3.9639
-0.52162	-8.7543	0.87045	0.004407	2.5309	-7.0452	-2.5929	4.6417	-5.3554	0.5816	-4.1076	-3.3129	-0.79317	-5.6165	1.581	5.0025	1.4838	-0.46807	-0.63357	-2.5907	1.3891	-3.9847	-0.87557	-2.8344	-2.3908	3.5029	2.5044	-4.6832	2.1189	1.9677	-2.4554	0.3252	-5.0101	4.6668	-0.27617	4.7047	-6.3008	0.60213	2.0482	5.5214	-1.0412	-2.9499	-0.82698	1.5907	-0.12862	0.085439	-2.9548	-4.6135	-2.3996	-2.2054
6.7969	5.3795	3.9858	10.842	4.8577	20.126	6.5654	3.2993	11.435	10.827	5.5822	12.799	1.7198	2.5916	2.7802	1.9432	4.8347	11.041	6.6782	5.9989	3.9731	1.8129	10.648	1.2144	3.5201	4.1451	9.5185	11.946	4.3112	3.6693	15.175	7.6315	5.4738	7.6965	5.551	3.6184	5.9875	5.1463	12.856	5.9782	5.8578	16.32	5.3427	7.1357	8.0453	5.1884	7.515	-1.6161	7.518	8.5458
1.6738	5.0469	5.3486	7.8593	11.672	5.2231	6.5823	4.0021	3.5802	12.132	5.5809	9.3581	3.5376	4.4598	1.2076	6.6982	10.538	1.4062	8.1059	9.3815	6.707	9.9821	6.2072	5.487	5.358	16.899	6.7569	8.3059	9.9502	7.7004	6.8334	10.177	5.575	7.7654	7.3578	0.3256	6.2173	4.628	19.051	10.602	0.80404	12.636	-1.8841	8.5509	8.8375	0.18524	16.638	5.0091	13.922	10.574
-18.052	-22.811	-20.005	-22.086	-27.214	-13.885	-19.114	-16.315	-23.581	-19.626	-26.563	-15.126	-25.423	-20.344	-22.147	-25.732	-15.401	-18.913	-15.3	-14.529	-15.206	-16.664	-22.511	-18.515	-20.092	-19.905	-20.995	-19.022	-26.426	-14.941	-25.759	-16.335	-21.209	-23.702	-22.893	-22.524	-17.111	-23.227	-24.312	-16.755	-12.538	-20.791	-20.006	-16.988	-20.379	-20.553	-23.289	-22.706	-23.35	-19.406
-0.89646	-11.452	-12.943	-10.197	-13.286	-6.5901	-8.7307	-4.0137	-5.0984	-2.4049	-5.0837	-5.8236	-7.5074	-9.1739	-8.7348	-9.5801	-5.4714	-12.616	-9.1512	-8.4335	-5.539	-9.2457	-8.9738	-14.685	-6.3719	-8.8298	-6.1206	-6.8449	-9.0354	-9.373	-14.774	-3.9694	-11.435	-8.4449	-10.784	-1.3195	-11.49	-10.554	-4.891	-4.8884	-5.6003	-7.0727	-4.1016	-7.9242	-12.853	-8.8179	-1.4514	-9.8158	-6.2682	-8.6853
-16.653	-14.691	-19.673	-10.679	-15.971	-10.63	-18.451	-14.158	-9.8955	-17.928	-9.9929	-15.781	-15.874	-15.631	-12.703	-6.981	-14.001	-10.566	-16.548	-13.582	-12.635	-13.767	-14.878	-10.654	-7.9267	-11.125	-11.72	-16.997	-15.45	-9.3636	-9.3229	-14.033	-14.682	-8.2508	-15.369	-7.9034	-17.461	-10.522	-10.345	-10.78	-15.134	-7.19	-14.132	-14.019	-15.774	-15.861	-11.317	-21.5	-11.175	-11.311
5.7052	2.9758	7.2915	4.9327	-3.2995	-5.627	-6.0682	3.6834	3.8697	0.31413	-4.0212	-1.7807	-0.28173	1.3959	-0.70208	-0.29743	-7.8614	5.5976	1.2251	4.3077	0.13874	-1.6511	0.93145	-2.0768	-6.3489	-1.4743	-0.42857	2.7626	-0.41229	-0.55603	3.5317	4.149	-2.1769	-3.5611	-4.1387	-0.63805	-1.3737	1.9838	-2.0535	-0.26298	-1.3292	1.5001	-5.4133	-6.053	-1.1178	0.18124	2.6318	1.6391	-0.27621	3.1064
1.1038	2.1208	-3.0218	4.2418	0.57473	-0.46977	6.4603	4.9238	1.9657	0.20161	2.0285	1.0308	1.6613	2.9033	-0.75692	4.0136	1.686	1.2232	-0.43109	-2.1009	-3.8595	6.1288	0.28613	-0.33557	4.6048	1.6822	-0.64303	-1.6354	0.42446	1.4794	1.3612	0.59161	2.5724	1.5804	4.4621	8.114	2.1639	4.7985	0.077763	-0.55128	5.6359	-0.59755	-2.0895	-3.804	-4.7466	2.2607	2.6504	1.0722	2.034	2.573
-23.64	-19.601	-26.419	-15.095	-14.826	-19.788	-21.222	-22.137	-21.292	-16.975	-17.644	-18.189	-24.899	-23.553	-20.74	-23.954	-13.939	-16.684	-24.256	-21.585	-18.422	-17.234	-19.04	-18.999	-21.185	-24.505	-24.458	-22.055	-21.947	-14.527	-22.949	-25.515	-21.23	-14.807	-20.345	-14.492	-18.987	-23.51	-23.098	-20.789	-22.88	-18.084	-16.596	-19.604	-22.567	-20.81	-14.489	-18.743	-15.102	-17.856
2.7827	-2.5517	2.8236	-3.745	0.33402	0.14269	4.8629	1.3306	-3.8837	-2.537	-7.5911	-3.9548	0.80126	-4.1745	-3.781	-9.7545	0.40723	-2.0122	-9.8429	-1.6634	-1.1678	-2.3302	-1.6215	-4.1433	-6.5049	0.23564	-2.3577	-2.5554	-0.61187	-0.21095	-2.9896	2.8024	0.50018	4.7659	-0.65287	0.32044	-5.3911	2.9349	-3.3733	-1.572	-0.44206	-6.7866	-2.4229	0.24537	-1.947	-2.6168	-2.9256	-12.522	1.7569	1.4481
-0.031508	2.2465	9.0184	5.0403	-3.1405	8.6823	-3.2172	6.4149	2.6292	7.0759	2.4701	0.7171	4.743	1.2996	-3.0863	2.3973	3.9113	0.069326	8.1262	2.3148	1.2389	-2.3302	-5.6229	-5.8371	0.8373	-3.678	5.9002	5.2772	-2.0004	-2.8931	4.8648	3.488	4.3935	7.7518	4.9399	0.13327	0.41036	5.8615	1.657	-1.5592	-0.54466	-0.52554	-0.41522	4.3469	-2.3774	-2.1123	4.0124	0.21026	4.221	2.8391
-1.3425	1.738	1.8499	1.9343	10.476	4.9456	-0.85556	0.84366	-4.1944	0.33907	3.0165	2.7539	3.6136	5.9443	-1.278	-0.2419	-0.79436	8.674	-6.8106	2.4747	-2.1603	4.9202	-3.7993	1.4983	1.7086	-4.6742	4.6982	3.3223	0.026825	0.81075	4.9952	-0.067202	7.1238	-0.43401	4.4233	4.2405	-1.0774	0.98447	-2.8466	1.6584	2.8387	0.95665	-5.7536	0.88034	1.2826	9.7768	2.2079	2.5924	-0.44167	-1.5046
-5.587	-5.1956	-1.0493	2.453	0.24064	-3.5969	-0.074475	-0.97417	1.101	1.4229	4.7678	1.3468	-0.18682	1.3801	-3.1969	1.315	-0.39327	-0.32832	-1.8734	0.061733	-0.96093	-5.1935	-0.66978	-6.1753	-2.3326	-4.3416	-1.0259	7.574	-0.58106	-1.5375	0.83682	1.521	-6.6518	-0.66858	3.0245	-0.67279	-1.1423	1.4137	-0.82729	-2.6243	-5.3577	3.7107	-3.4438	1.1757	1.4988	1.9517	-2.4593	-3.6747	-11.008	-2.2722
5.787	4.9012	0.9586	2.3537	-0.25275	2.855	-1.7763	-2.253	0.19847	0.4139	3.9923	-2.2687	-4.6669	-2.3965	0.6377	2.0327	0.23056	5.4175	2.9205	5.0614	0.088322	3.8678	4.5901	1.9834	2.4071	2.4474	-2.3643	-5.6741	3.618	-0.45249	5.7705	1.336	4.5917	6.1828	2.0727	-4.6852	-0.91199	0.25253	4.1048	2.8957	3.3418	1.3307	0.0069389	2.7807	3.935	10.339	7.4519	-0.49696	3.6677	-4.7986
-3.3416	-3.8951	-3.0988	-1.7982	-2.514	-7.6197	-2.8632	-2.8929	-2.925	-1.5343	2.2745	-1.2303	-5.3045	-9.5803	-1.4061	-5.2417	-7.7074	-7.7674	-1.9227	-7.5278	3.5056	-6.1364	-2.3196	-6.9427	-3.1405	-6.2413	-1.5873	-1.9404	-0.94417	-2.3909	-1.3242	0.077961	-3.7545	-2.454	-1.8267	-2.9897	-0.081523	-0.58905	-4.6442	-9.3099	-8.094	-0.40426	-1.5238	-2.5432	-1.5837	0.20755	-6.5787	-4.0132	0.30529	-7.1663
-5.2041	-3.5243	-2.7611	-1.4632	-1.0289	-8.0057	-3.4593	-5.2012	4.9851	-7.0233	-6.5327	-0.83797	-11.018	-3.9226	-7.5297	-2.9442	-7.2252	-5.4097	-9.2516	-1.8902	-5.555	2.5862	-2.3878	-3.3235	-6.6007	-6.3463	-0.50317	-3.495	-2.3003	-6.0559	-10.53	-9.1088	-4.6641	-0.19541	-3.9751	-4.7137	-7.2684	-2.5191	-3.1471	-3.8455	-5.4783	1.365	-7.8347	-11.341	-4.705	-9.2794	-5.9223	-4.1398	-1.9859	-3.4964
-13.264	-0.48273	-8.1	-7.1116	-0.98664	-3.8988	-11.183	-6.4704	-7.0586	-4.4684	-5.4641	-7.4267	-7.6232	-9.3555	-8.4638	-4.3685	-2.1344	-1.9987	-6.4288	-3.2489	-5.7851	-6.5246	-6.9309	-1.6242	-5.8773	-2.0559	-10.53	-10.846	-3.5366	-11.215	-7.2978	-11.363	-5.7514	-10.87	-11.188	-11.192	-10.719	-6.9219	-10.005	-10.552	2.6235	-4.3167	-5.3803	-3.8072	-9.2133	-4.7993	-5.4121	-6.541	-2.9365	-0.33752
9.4687	10.832	13.037	4.1181	13.031	9.0308	10.364	12.183	7.7533	10.596	10.087	6.7562	10.387	11.141	13.726	12.686	10.302	7.103	10.062	3.2991	9.4006	3.9143	10.846	7.0938	9.737	9.8243	10.918	10.243	11.273	5.0192	7.3735	8.8625	16.409	7.8215	6.9266	9.5468	13.219	7.2768	12.342	9.8893	11.587	14.287	17.504	11.188	8.707	10.906	7.909	3.8938	10.662	8.8639
1.2404	-5.559	-4.0594	-5.1626	-8.107	-1.2201	-1.4885	-1.0298	0.56252	-5.2584	-5.2833	1.7723	-1.0424	2.0149	-5.8314	-3.0311	-6.9886	0.71298	-1.7509	-3.5282	-1.4956	-7.2865	-1.0494	-3.7925	-8.3516	-3.2028	-13.096	-1.8534	-5.0898	-2.2637	-2.1651	-1.4032	-4.8744	-4.4515	-1.5289	-4.8604	0.51965	-3.2956	-9.1169	-4.2307	-3.2468	-4.1765	-5.7536	9.7097	-9.5585	-9.1785	-0.74929	4.5428	-0.12352	1.2026
-0.6337	-4.4361	-6.5637	-5.0281	3.092	-7.1083	-1.7297	-1.3952	-6.982	-6.1391	-5.7564	-0.62557	-2.6452	-5.2521	-4.8608	-2.2066	-3.3682	-0.4516	-4.66	-8.2779	-4.1061	-5.2129	-2.1448	-1.8728	-2.4542	-5.5132	-6.9238	-6.4401	1.043	1.0485	-1.5231	-3.9426	-4.2592	-5.1482	-7.7821	-11.141	-1.2162	-0.9643	-4.4481	-6.55	-5.7818	-3.5571	-6.4403	0.090826	-2.8715	-3.2731	-5.7078	-3.5954	-8.4209	-0.47272
-2.4297	-9.2167	-7.2655	-7.382	-7.7757	-4.0751	-6.5299	-1.3714	-3.139	-6.99	-6.9282	0.39485	-10.244	0.00075341	-1.8039	-5.675	-1.3897	-7.1187	-0.21649	-6.7294	-5.3572	-2.1781	-8.8931	-2.7075	-2.1774	-3.8471	-0.0056454	-2.0421	-7.056	-9.4825	-2.493	-0.43833	-11.594	-4.988	-10.62	-7.9314	-4.3298	-8.8743	-0.039225	-6.1181	-5.2657	-12.835	-3.7968	-5.7205	-2.2262	-9.6595	-0.96386	-7.7382	-4.7761	-7.997
-13.283	-18.538	-14.814	-12.726	-15.966	-8.6426	-9.5699	-9.541	-10.475	-12.937	-13.196	-16.053	-12.884	-15.103	-12.28	-9.1731	-9.9207	-10.669	-9.1498	-8.5561	-11.382	-5.0625	-13.373	-17.718	-12.154	-12.817	-5.0223	-12.893	-11.033	-12.985	-9.9968	-11.131	-15.307	-6.077	-10.585	-6.3097	-12.123	-6.9606	-9.2381	-17.359	-11.721	-12.135	-12.749	-6.9823	-12.386	-11.916	-6.729	-12.911	-11.686	-15.199
-0.5361	-1.6742	-2.9376	6.0396	-1.5739	6.7578	4.0118	-4.5042	0.51511	-9.0477	-5.1052	-1.2151	7.7373	-4.5729	-4.5845	3.6719	2.3427	-0.54756	7.0568	9.5595	-0.12656	-1.2637	-2.555	-5.7438	-5.7279	4.8154	3.9206	1.3957	-1.8112	1.6669	-0.9441	-2.4598	-0.64718	-1.456	-0.36744	1.6776	3.7785	-6.59	-1.1391	8.0123	2.2136	-0.2376	-3.5311	5.218	-1.1768	-4.8676	-2.6884	-5.7662	-0.56721	-4.4739
-11.403	-3.2977	1.0006	-6.9832	-6.6838	-5.4192	-2.1286	-3.3424	-6.4076	-2.3188	-1.7745	-2.2695	-4.2929	-3.8666	-3.7993	-4.3107	-3.8155	0.7586	-10.291	-0.74055	-5.0506	-6.7268	-6.9649	-2.1132	-6.3828	-8.4886	-7.4954	-2.1298	0.64327	-10.057	2.3205	-3.9654	3.1019	-0.84773	-7.8502	-6.335	-3.889	-1.0752	-10.882	9.5788	-0.6984	3.9516	-4.8469	-10.13	0.32585	-5.476	2.5513	-6.7195	-7.8404	-1.2164
-6.2666	0.60447	0.8603	4.4387	-1.2721	0.061775	-3.2217	0.071266	-4.826	-1.1176	-2.9309	-3.402	-1.7941	-2.4062	-0.5075	-3.1196	5.6037	3.7466	2.6666	-4.8498	-0.99232	-2.9226	-5.4491	1.8289	-4.0584	1.1682	4.2468	-0.6459	-2.2358	-1.1943	0.089406	-1.6306	0.606	7.9277	4.4026	1.4736	-5.0134	-7.6947	-4.3693	0.53154	2.0391	1.5614	-8.6074	-9.9131	1.7635	-1.0638	-5.0267	-4.6265	-3.043	-1.9782
-5.9809	0.55819	5.511	-3.804	-1.0367	1.4564	-2.1998	-5.2517	-5.1375	-5.6096	0.84763	-2.8738	-2.903	-3.3151	3.5718	1.7487	1.1322	-9.0089	-1.8151	-3.8844	-0.49425	3.4351	0.17871	3.4319	3.5504	3.536	0.19273	-5.3113	-4.0947	0.78333	0.59547	7.8276	2.3669	0.14188	1.089	6.8964	-0.97544	-1.2142	1.4681	1.8595	1.7352	1.6601	1.4059	1.9372	7.0425	4.669	-0.024771	0.74683	-5.6601	-2.2887
7.5364	3.8606	-1.8191	0.50335	1.9676	1.8413	7.8446	1.667	10.732	-2.7151	-2.3162	-0.88285	-7.7186	-2.8725	0.76732	-4.152	-6.3409	0.26308	0.22042	-2.5948	-5.0769	-4.4606	1.7162	-4.6253	2.3803	0.89644	-0.68276	-7.5081	-4.9659	0.27034	-3.7272	0.65166	-4.0735	1.5284	2.3462	-0.47367	-3.2636	4.7887	-1.3295	6.8311	0.040553	-0.0082977	3.459	-3.2355	-6.0194	-4.6686	1.1006	-7.321	-1.9545	-3.0362
1.3876	-5.3211	-1.9743	-1.0745	0.0041095	-4.8876	-9.4051	-1.8193	-9.0688	-5.618	4.9527	7.9729	-10.826	-6.7852	-1.1652	-9.4806	1.1585	-7.2609	-2.9828	-7.2178	-6.0304	-6.0037	-2.526	-0.12996	-4.5899	0.33706	-8.3826	-6.486	-9.0636	-8.1968	-5.64	-7.2603	-5.0167	-8.9561	-2.678	-8.7774	-6.8564	-4.9966	-2.4381	-8.1385	-5.351	-3.9672	-4.4323	-1.924	-4.6899	-9.6167	1.0527	-1.2954	-6.5265	-2.6924
-9.7423	-15.041	-6.7788	-16.285	-17.293	-13.62	-20.516	-9.7757	-4.9784	-10.664	-9.6603	-9.6778	-14.359	-10.974	-8.9773	-18.52	-9.2041	-9.4286	-15.564	-11.933	-12.829	-6.1382	-10.868	-10.373	-11.868	-13.044	-15.983	-12.065	-18.679	-15.042	-11.384	-5.5694	-12.003	-6.4044	-11.394	-2.3375	-11.849	-4.5766	-15.205	-11.171	-20.119	-17.381	-10.551	-11.505	-5.6395	-10.556	-8.7046	-10.698	-11.551	-8.7657
-22.846	-17.233	-25.943	-18.983	-15.749	-23.583	-24.353	-15.241	-27.444	-18.058	-19.334	-14.244	-13.212	-19.57	-13.563	-23.37	-20.219	-20.862	-16.232	-25.128	-21.348	-22.404	-23.401	-21.682	-23.268	-25.552	-20.263	-19.967	-20.174	-14.098	-23.944	-23.109	-9.211	-23.28	-22.712	-18.886	-25.053	-20.154	-15.8	-18.949	-26.405	-19.921	-26.9	-22.17	-19.556	-22.306	-23.192	-22.865	-15.125	-17.577
-2.5191	-1.4437	-0.64265	-3.4234	1.9021	2.6333	6.4531	-5.8051	1.7054	6.2726	1.9333	-1.2948	-1.0935	4.3249	-1.6162	0.31209	8.4629	0.89362	-5.3459	0.98329	1.9976	2.6693	3.6567	1.6048	-3.5247	3.8069	-0.32136	-2.8824	2.9531	-1.5172	0.12134	5.0376	0.7714	-0.15783	2.9944	-3.6544	0.76552	3.1093	5.3016	0.79166	5.7607	0.57746	-0.49421	-3.4605	-0.94402	3.3887	0.39996	-0.514	1.1863	4.303
-17.272	-21.317	-18.916	-20.844	-27.152	-21.933	-21.886	-20.712	-23.768	-17.668	-20.649	-20.173	-28.603	-21.306	-26.789	-22.577	-19.835	-22.076	-21.192	-25.494	-19.427	-23.56	-24.668	-17.425	-17.657	-20.173	-24.808	-23.021	-17.941	-16.109	-26.763	-21.897	-18.089	-19.679	-20.535	-18.827	-18.658	-20.486	-18.246	-15.407	-20.16	-21.437	-22.27	-22.543	-24.854	-26.999	-19.225	-20.186	-23.773	-23.695
10.395	-1.8107	0.4218	-0.076304	-6.1444	1.4834	2.2664	0.27763	2.7706	0.0092754	5.2446	-1.5971	1.9598	1.6535	-2.5657	-1.0263	-2.1079	-1.5185	-1.1552	-3.4419	-0.61225	-3.0501	-4.5005	-1.8978	3.5446	0.1092	0.8954	1.9434	-0.56242	4.1215	-1.0111	-4.2144	8.082	3.4322	2.5252	-4.188	5.4442	0.81165	-1.0127	4.1845	-3.319	7.4974	-0.44307	0.084634	2.1112	2.8688	9.02	-1.4946	0.11884	-2.7774
0.85298	-2.2851	-2.3349	0.92905	0.22325	-12.791	-0.95245	-3.0154	-2.1032	-1.5252	4.2125	-0.56467	-8.2422	3.4822	-1.8037	-3.4097	5.8647	-0.69853	4.6512	-3.9558	5.5779	-0.95097	0.74531	-0.76608	-2.428	-4.2788	-1.1233	1.8651	2.9724	3.4484	3.0126	-2.1175	6.7515	-4.2487	-1.9966	-0.49046	3.0657	4.8803	3.6481	-6.776	-2.7537	-3.5846	-2.1837	1.0692	3.8275	1.7135	1.8867	-4.9073	5.3022	-0.13716
-7.8006	-7.3275	-1.934	-8.9776	-15.826	-9.8497	-8.8851	-5.2704	-14.009	-2.6845	-7.0622	-16.256	-11.114	-7.315	-11.453	-9.6251	-9.4274	-5.0623	-11.306	-2.8061	-15.607	-9.9818	-9.7785	-8.1662	-9.2535	-9.153	-12.972	-7.8487	-9.9376	-7.7486	-10.551	-8.131	-12.572	-13.142	-11.236	-12.35	-6.1996	-7.6269	-13.29	-5.7636	-11.789	-6.5932	-3.1029	-14.907	-6.1355	-8.6864	-4.2893	-8.7282	-14.675	-9.2508
-3.6104	3.4173	0.82384	0.17348	0.56064	-0.41133	-3.2275	-2.5257	-1.1383	0.79582	0.9505	-5.1144	1.9992	-10.074	-2.1249	-2.2651	-2.9354	-1.9444	3.2689	0.22201	-5.7116	-4.2182	-5.5865	2.7898	0.31355	-5.535	1.0612	-10.469	-1.3716	0.28542	1.1809	-0.84127	-3.9835	6.9382	-2.4072	-0.84903	-0.28867	4.1213	-1.522	-5.7284	-4.5202	5.196	-0.48027	0.64246	-7.9933	-3.968	0.79089	0.0053515	-4.687	-9.5432
-1.7495	5.2716	-0.42869	6.7136	-1.7099	-9.0317	-1.1274	3.7767	6.8751	6.2562	-2.6989	-1.4846	-1.5596	4.7393	0.042124	-1.453	2.9755	-4.1787	1.8135	-1.598	7.4461	1.3398	-6.7875	0.60427	0.094823	-1.561	1.9975	4.0542	-1.7178	4.3283	1.9267	10.03	-2.265	0.65946	3.3919	0.11558	1.0204	-1.5517	-4.9065	0.61282	2.0884	1.8221	2.2496	2.2244	3.8258	1.5156	6.7527	3.3963	-5.5097	-2.5091
7.2305	-6.609	-4.6118	1.1911	-4.443	-1.8584	-0.27559	0.95869	1.7827	-5.552	1.8613	-6.6794	0.49995	-1.38	-0.27859	-0.76485	-0.034262	1.0102	-3.0712	-4.9154	-2.0714	6.1643	-4.9439	-1.8457	-5.3562	-2.5478	-2.2325	0.94014	-7.6998	-1.9578	-7.0246	-1.2741	4.451	-6.5663	4.1556	-0.99738	-2.0267	-0.28398	0.30129	-4.7007	-6.6168	-5.1605	-0.81019	1.0315	0.87109	-4.4868	-1.3296	0.46328	-5.8069	0.38507
-5.4769	3.697	3.2443	0.14508	3.8934	7.1079	3.6832	-0.17092	2.6279	4.1413	5.813	3.4574	2.8697	-0.038082	0.83784	8.8439	4.3746	5.0885	1.9751	-0.23534	-1.8293	1.01	0.22207	1.0596	1.423	4.2089	6.31	2.3096	4.1886	6.7989	-2.3572	2.3936	-5.4571	2.9508	6.8944	5.1383	3.7061	5.5434	2.5892	6.7326	-0.28928	0.86008	2.1158	3.8259	-0.5182	5.6148	4.7459	-1.9211	-0.11443	1.396
-6.0473	-2.5697	-7.4586	-11.652	-7.9246	-3.5756	-5.2598	-4.4229	0.55214	0.88439	-4.5717	-6.1096	-8.8005	-0.22028	-5.83	-4.5938	-1.6096	-1.3831	-3.4561	4.9424	0.32568	-5.3419	-7.582	-14.37	-3.2214	-1.8677	-0.94169	-10.833	3.585	0.06651	3.0353	2.7387	-5.8764	-11.398	-7.8758	-4.7587	1.4974	-0.43015	-4.7986	-5.0354	4.0441	-4.1761	-5.0856	-0.28141	3.2396	-3.5775	-5.9347	-10.007	-7.5554	-8.1942
9.0709	4.0017	0.51668	5.2487	7.679	9.6959	3.7089	10.012	3.6225	4.6134	5.7791	2.9878	3.5639	5.2306	8.0984	4.6232	0.86254	2.3891	6.9662	9.6151	9.7789	2.6815	8.2176	5.8893	7.6103	3.1523	9.733	5.8614	7.5771	4.7773	9.427	9.1472	9.3242	2.9166	2.5022	4.0866	8.9415	-2.2595	0.94085	5.4299	0.54917	6.2151	1.3486	5.6514	3.1005	4.7122	7.4698	4.6614	11.911	4.5131
4.3229	6.0332	7.9088	-1.3635	0.60845	3.0547	-4.2924	4.3567	6.1379	-1.251	0.45043	1.473	4.8076	5.4418	-4.0068	4.7158	7.3381	-1.168	3.1904	-2.6061	-3.3916	2.3314	-2.2519	-0.25499	4.2164	2.0137	3.6789	1.9218	3.5104	8.1057	13.912	2.5039	6.2406	4.9969	-1.252	5.3383	-0.014399	2.0579	2.6446	0.80955	2.9242	2.0084	7.9119	5.4902	2.2007	1.4731	2.4567	3.5022	-2.8624	-3.6349
-2.4898	2.7648	1.7057	1.7707	-3.6181	1.1533	-5.8881	0.19117	0.496	-2.2122	2.8783	-4.9317	-2.5809	10.525	-0.69541	-5.1482	2.0791	4.0842	5.0671	-0.31237	5.8827	4.5109	-0.98298	2.6907	-0.18468	4.4956	-1.2975	-3.528	1.8159	1.2432	0.63756	4.2937	3.1166	6.0702	-3.5357	0.30797	1.4897	5.5501	-3.8738	-8.7877	0.17703	1.7146	1.9051	-1.8708	-0.88003	-2.0339	-3.5063	0.23502	5.4817	1.1267
8.2258	11.868	15.806	8.0481	14.698	7.9736	6.0051	20.051	16.062	11.609	12.913	3.907	4.31	14.803	11.543	10.488	9.0641	12.119	20.024	9.1518	8.9062	15.249	7.2437	9.8912	16.468	9.8408	7.8718	10.276	3.7816	12.231	9.8714	6.018	7.061	11.105	7.2893	9.9092	16.73	3.8175	2.1716	7.5465	8.5417	11.597	15.336	1.7233	10.446	9.3103	2.6601	10.482	7.114	11.716
-7.413	-6.201	-9.023	-9.0054	-11.596	-9.2488	-10.27	-5.9327	-10.269	-7.58	-10.995	-6.1369	-6.089	-11.411	-14.84	-7.103	-9.7911	-4.0045	-7.5714	-2.3158	-11.508	-13.429	-7.391	-8.2737	-8.4143	-15.679	-10.054	-3.359	-10.207	-12.407	-10.709	-5.6467	-7.2422	-6.3132	-3.6908	-8.93	-9.9763	-6.8605	-12.585	-7.7757	-9.0357	-4.9717	-9.2352	-10.109	-13.38	-5.3759	-9.0738	-16.391	-5.3065	-12.462
-9.7012	-15.113	-10.281	-16.175	-12.611	-13.045	-11.91	-15.864	-10.867	-8.4398	-4.0408	-13.959	-16.898	-13.806	-12.605	-11.359	-16.72	-12.947	-14.336	-7.2719	-14.962	-12.033	-12.58	-9.1277	-11.553	-13.675	-12.341	-18.142	-13.701	-8.5626	-16.73	-13.326	-17.471	-14.965	-12.951	-17.336	-8.4721	-13.42	-3.8144	-10.476	-13.057	-14.592	-13.877	-17.148	-13.544	-9.7168	-11.495	-10.295	-13.561	-12.242
-6.3079	-7.8647	-8.5797	-7.2465	-5.8664	-3.2975	-15.727	-5.6224	-6.115	-8.429	-11.33	-5.3208	-7.8085	1.7911	-2.2975	2.1726	-6.0828	-7.4324	-4.1896	-2.896	-3.7048	-4.1132	-2.8241	-11.557	4.2774	-6.3234	-5.3638	-6.3823	-2.8292	-2.9431	-4.3401	-2.654	-3.9474	-3.8713	-1.7909	-10.155	-0.21291	-3.6145	-3.3456	-2.6217	-8.1059	-9.8515	-3.427	-4.4167	-5.1072	-6.4542	-6.506	0.78048	-7.6001	-0.98312
-14.832	-9.5008	-12.593	-18.38	-13.264	-8.6591	-8.7224	-7.8014	-5.614	-8.8911	-14.744	-7.6493	-11.386	-10.98	-11.802	-10.403	-11.582	-7.226	-5.0865	-9.4701	-15.441	-10.171	-8.9887	-14.851	-9.2431	-14.388	-14.599	-16.859	-9.9087	-7.9946	-16.062	-16.326	-10.484	-5.1661	-14.699	-13.085	-16.385	-11.766	-7.624	-14.784	-13.988	-6.3051	-11.752	-7.7823	-6.8757	-8.1471	-10.45	-8.8428	-15.427	-11.188
-16.639	-14.557	-15.696	-15.96	-16.895	-15.322	-8.074	-11.586	-17.023	-16.278	-18.05	-10.826	-9.2458	-5.9934	-16.338	-8.124	-14.571	-8.5035	-11.06	-15.437	-10.802	-14.263	-18.44	-21.574	-12.669	-11.999	-10.862	-14.289	-10.095	-11.774	-13.398	-8.48	-10.755	-11.388	-9.4637	-6.6992	-7.8216	-18.618	-20.431	-9.6497	-12.357	-12.193	-9.1709	-14.282	-10.476	-18.628	-7.3797	-9.2499	-19.533	-15.443
0.93193	3.9711	2.1406	6.7605	3.6189	4.2294	9.0074	7.4606	5.5067	1.3798	2.6999	3.857	-0.096254	1.5175	1.2822	-8.3881	2.7445	-1.7978	2.3594	8.3064	4.2821	-2.2427	6.1418	2.1066	4.4111	-1.5012	3.646	0.29393	0.78638	3.1371	-1.6308	3.6059	0.27475	2.5494	11.72	3.398	4.2103	-4.6766	5.6994	2.1057	1.673	0.01757	-0.75351	0.3403	-6.5179	2.4502	1.2551	1.2595	-4.5721	1.9902
-15.457	-5.8879	-8.6513	-12.295	-10.262	-11.615	-14.101	-4.096	-9.2902	-6.8941	-7.2143	-9.6418	-6.993	-8.5621	-8.9066	-4.0895	-14.52	-10.908	-9.7652	-5.0507	-10.905	-15.554	-10.322	-9.1073	-7.6536	-12.075	-11.279	-11.443	-7.2391	-12.234	-10.706	-9.673	-16.739	-8.6139	-8.151	-12.527	-10.807	-4.7914	-10.701	-11.594	-8.5323	-5.9862	-4.8911	-6.753	-8.8925	-14.435	-5.159	-13.666	0.73491	-11.226
-13.515	-7.8034	-17.346	-11.369	-8.7135	-8.2106	-15.264	-6.4237	-7.668	-11.035	-10.905	-14.492	-11.165	-8.4077	-13.993	-14.978	-11.187	-14.421	-10.248	-10.419	-9.9307	-12.964	-22.231	-12.081	-8.403	-8.7092	-10.02	-11.894	-7.7676	-9.1278	-12.578	-6.347	-10.392	-7.5632	-10.959	-16.495	-15.693	-11.403	-15.266	-9.372	-13.062	-19.488	-7.5594	-15.405	-11.659	-10.351	-14.988	-13.781	-15.299	-8.6589
-8.6038	-11.532	-9.284	-4.4613	-8.8756	-6.3491	-4.6864	-6.9958	-11.044	-12.988	-10.128	-6.1013	-9.1599	-11.974	-2.2438	-0.29164	-4.1893	-12.392	-18.927	-14.354	-5.6768	-0.64452	-9.8691	-2.8746	-2.1643	-14.483	-6.4708	-8.8874	-7.9542	-5.5645	-3.8739	-10.26	-8.6064	-6.1999	-7.1511	-10.174	-5.1835	-10.282	-8.8678	-7.7182	-5.6886	-5.4721	-8.1353	-9.5788	-15.091	-7.8826	-5.3864	-10.639	-6.2426	-2.4822
1.1538	5.4377	8.0477	3.4543	6.9966	4.6939	4.069	1.9188	2.8512	2.3583	-4.2985	1.5164	7.4221	0.94451	9.3027	2.7945	8.7277	3.9071	-3.9388	0.51821	9.8139	5.7586	4.8272	9.0979	1.3257	4.8087	3.3527	0.82294	0.39674	0.57931	-7.4876	4.1887	11.695	7.4423	3.9243	14.081	-0.00058318	3.1013	2.3326	6.9959	10.583	1.8078	1.1884	0.27596	-0.97118	-0.24319	2.4661	7.0647	1.7364	-0.68664
-9.4304	-9.6824	-8.8326	-4.9858	-8.1167	-4.2241	-9.02	-13.826	-6.9033	-10.578	-11.233	-10.993	-10.792	-9.2869	-6.3387	-9.2595	-13.093	-10.022	-14.501	-11.971	-5.7176	-9.3169	-9.252	-7.4546	-9.1156	-8.5034	-15.657	-5.7176	-7.9738	-7.0028	-5.2092	-11.39	-4.5278	-12.456	-16.326	-15.789	-7.4211	-9.7156	-11.716	-8.1862	-18.864	-10.413	-7.4831	-11.245	-9.5868	-9.458	-7.9881	-6.2665	-13.191	-9.4489
-3.0688	-6.2092	-3.3306	-9.6148	-12.588	-7.5761	-6.7894	-9.9618	-1.5697	-12.806	-10.356	-0.83349	-6.3726	-4.75	-9.9908	-4.7844	-5.8662	-9.7975	-8.1068	-7.3123	-4.8202	-12.954	-3.3414	2.4536	-7.6746	-1.4768	-8.0807	-2.2114	-8.9476	-4.2388	-0.54983	-8.9677	-6.5572	-12.075	-8.7945	-5.8644	-9.2862	2.6986	-2.3822	1.859	-5.1328	-3.9434	-8.8179	-5.3303	-11.683	-6.5318	-8.2007	-11.785	-7.9682	-6.311
-8.291	-10.002	-14.81	-17.649	-10.589	-10.34	-9.2816	-6.4741	-7.3609	-14.187	-15.199	-4.0443	-11.309	-15.135	-8.9339	-11.134	-15.131	-9.0736	-4.7198	-9.6424	-16.34	-6.9384	-15.542	-7.655	-8.5016	-8.6879	-7.2297	-13.372	-7.6937	-11.614	-11.012	-14.566	-15.766	-10.704	-10.871	-11.828	-10.82	-8.6125	-9.3292	-14.144	-16.891	-13.4	-7.7126	-8.1986	-2.0034	-13.803	-10.379	-9.4197	-8.7683	-7.9918
-8.3527	-9.9727	-8.4543	-12.744	-13.496	-7.2888	-14.043	-13.588	-11.517	-9.5062	-5.2459	-15.942	-5.3058	-8.8721	-11.299	-7.9092	-7.5664	-5.6077	-5.234	-8.0623	-2.6374	-13.131	-13.309	-8.6981	-9.2636	-9.0302	-13.505	-9.9237	-3.8774	-9.0355	-13.093	-21.133	-6.6513	-12.465	-15.03	-10.749	-8.6331	-9.9019	-6.2286	-7.8943	-11.768	-4.3199	-10.707	-13.26	-13.734	-11.376	-14.125	-14.234	-11.268	-10.565
-5.3992	-2.9044	-2.9223	-5.2858	-10.36	-4.422	-9.8304	-4.6116	-6.2664	-5.6889	-7.1288	-1.6401	-0.25409	-6.0007	-2.849	-1.4438	-6.7891	-0.53455	-8.4185	-9.6109	-0.33057	-5.825	0.20347	-9.5111	-4.6683	-5.2183	-4.7146	-4.3895	4.3452	-10.256	-5.7452	-11.736	-4.3528	-12.396	1.063	-2.7017	-4.3328	-8.1104	-4.9897	-8.8702	1.4924	-3.6497	-7.6926	-4.8012	-5.481	-1.0231	-0.77635	-0.50205	-6.4773	-10.845
7.842	11.831	14.775	16.835	8.4577	8.207	6.5466	11.212	10.813	15.921	13.541	5.7398	8.2311	12.85	15.4	9.713	21.884	10.412	9.0562	8.5821	6.5104	3.0461	6.2634	10.145	3.7043	2.9574	13.494	15.405	7.7445	12.925	8.344	12.479	10.699	12.762	9.5713	12.89	11.594	10.039	12.837	9.5472	4.5906	13.732	11.826	5.316	10.64	13.238	17.695	12.921	3.7902	7.2313
0.020492	3.9715	2.3638	0.27156	-4.6503	4.399	-0.76258	-2.7856	-9.4931	0.71025	-3.0825	-3.4335	3.468	5.3966	2.0876	-3.7625	-4.9243	-2.5084	1.4694	1.1182	1.4009	2.3391	-1.8689	0.075009	2.1288	0.94964	-5.6363	2.7358	3.7378	-2.0003	-6.6713	1.8711	-2.6083	2.3352	-2.319	-1.9886	1.8033	-5.6551	2.3031	0.76372	4.3377	-1.8847	-1.7943	0.4389	2.3265	3.634	-2.6612	4.1467	-3.3631	-4.1311
-2.4799	-7.1865	-0.7911	-4.9125	-8.8631	-13.255	-1.3321	1.5571	-3.7826	-2.8752	-0.48542	-9.4488	-3.1246	-4.1862	-6.9612	-1.1792	-7.4643	-9.3197	-12.058	-3.7721	-11.181	-5.4873	-0.44261	-7.1419	-2.0877	-8.641	-6.7383	-6.6675	-8.4537	-8.758	-13.345	-5.5022	-12.17	-7.0796	-3.4998	-5.4016	-1.0863	-7.8026	-4.7814	-5.12	-1.7189	-5.0368	-1.495	-5.6656	-4.6821	-4.8824	-7.1453	-5.2337	-2.6541	-5.9114
-10.053	-10.501	-6.021	-9.2314	-12.498	-5.0755	-19.097	-11.298	-14.835	-13.466	-8.6255	-17.453	-13.217	-7.2238	-9.1504	-14.699	-4.4564	-10.374	-6.7857	-8.2815	-4.3856	-14.352	-6.2541	-3.9139	-4.913	-9.9104	-13.111	-14.134	-15.04	-6.6783	-7.6298	-8.1815	-9.9957	-12.628	-12.257	-9.8976	-13.136	-7.2638	-4.3032	-13.037	-8.8297	-11.479	-4.844	-10.499	-10.22	-9.8548	-8.2757	-9.4074	-11.238	-9.0982
-2.9696	1.1263	-0.074432	-5.4664	-2.3637	4.0409	3.0456	-5.3803	2.0505	-2.0869	0.61511	-2.5335	1.145	-4.9002	-4.8604	-0.3358	-5.4517	-7.814	2.2751	-0.63664	2.807	5.8664	-6.5585	-1.9314	-0.51883	-2.2637	-0.049714	-0.89098	7	-1.8273	0.12881	-5.3689	-2.0276	5.8038	-4.0075	-5.2942	-3.4098	-2.5436	-0.71178	-2.3375	-2.1924	-3.0346	-0.87281	-11.17	-2.7983	-1.3443	-2.0767	0.75985	0.042904	-3.0012
-0.18283	1.1194	1.0196	-4.1603	-3.2672	-10.258	0.94228	-5.462	-3.464	1.0769	-2.3544	0.55793	7.164	8.817	-4.3758	3.6914	-0.34643	0.93141	1.1029	-0.15161	6.3638	-1.6568	5.814	-0.32605	0.78304	3.5061	0.50398	-0.79578	1.9058	-0.83154	2.0451	-4.0831	-4.6087	6.122	5.1539	-5.293	-5.0184	-3.7558	1.5593	-2.9993	-3.5153	-1.4262	2.2661	-0.34965	1.6385	-2.8127	4.4589	1.8161	1.2338	-0.65022
5.0632	4.0385	5.6403	12.42	10.052	2.2522	8.9804	6.6942	2.5416	6.8052	8.7621	9.6733	9.9079	7.1002	11.004	10.096	10.726	13.668	8.1952	10.435	8.8124	8.3051	7.6902	11.182	19.924	6.6547	8.3544	10.53	8.5036	12.028	11.65	9.678	5.6512	3.6334	15.469	7.6704	10.929	5.9043	9.807	7.2349	14.414	5.4952	13.061	5.0635	9.9754	15.198	7.6765	9.6136	5.3428	7.6953
3.1884	2.7785	-3.3083	-10.174	1.8497	-4.5437	-5.7759	1.6886	1.6921	-1.2852	2.6257	-5.7628	-1.6846	-0.4363	-2.3327	-2.6687	-6.1901	5.1452	-5.4782	-1.0034	-6.8902	0.76602	1.1916	-6.2658	-12.807	-7.8033	-4.7846	2.2691	0.073266	1.0227	-0.15157	-0.50846	3.9757	-4.1015	2.1166	-4.0077	0.56601	-6.6604	-6.4149	-4.0791	-7.8355	-10.494	-0.22537	-2.53	-1.4226	-2.8122	-4.6347	-0.20506	4.5109	-7.0766
-15.649	-8.9282	-16.649	-17.385	-21.385	-18.866	-13.208	-13.524	-13.561	-12.217	-18.809	-18.241	-13.154	-22.485	-18.252	-15.97	-11.26	-12.497	-14.372	-12.045	-14.944	-11.94	-10.984	-19.442	-18.138	-13.656	-16.672	-7.4213	-11.299	-18.105	-13.246	-21.688	-7.5009	-18.825	-17.592	-21.761	-12.961	-8.6267	-11.354	-18.279	-7.9165	-14.176	-21.628	-11.179	-21.982	-12.524	-11.749	-11.782	-12.43	-12.3
-2.5388	-8.4662	-2.719	-5.846	-4.7188	-5.9451	-12.014	-6.4385	-8.3805	-9.0798	-4.4189	-9.835	-4.245	-7.1575	-8.3856	-5.9604	-9.2762	-8.0108	-8.6614	-0.6384	0.5153	-5.5221	-4.4115	-9.0049	-8.8184	-15.024	-3.7	-12.175	-11.572	-7.5503	-6.9909	-8.7277	-5.4171	-5.3417	2.65	-9.7949	-7.9247	-6.7135	-4.8692	-13.468	-4.36	-12.842	-10.805	-8.6506	-4.3571	-11.991	-10.75	-6.7077	-9.7392	-7.4504
-14.362	-10.12	-7.0435	-15.204	-11.722	-12.803	-13.54	-10.8	-9.2502	-8.5177	-11.934	-6.9369	-16.615	-8.7008	-10.127	-5.9572	0.034846	-15.571	-14.008	-8.2845	-18.618	-4.6134	-7.5267	-11.82	-7.81	-7.5499	-13.824	-8.5048	-12.364	-11.225	-15.703	-12.698	-15.012	-14.529	-7.6069	-9.2183	-15.457	-8.3273	-13.644	-16.039	-13.48	-12.416	-21.059	-8.7815	-16.432	-9.6393	-8.98	-12.655	-11.124	-19.196
-22.49	-9.6872	-11.67	-11.562	-15.768	-14.734	-15.553	-13.651	-17.179	-15.827	-10.238	-15.467	-17.682	-12.498	-18.989	-16.302	-22.145	-14.978	-12.164	-13.109	-16.409	-12.826	-20.672	-17.365	-14.221	-26.445	-8.7967	-17.689	-16.684	-15.092	-13.405	-10.549	-19.654	-15.512	-16.014	-15.857	-15.497	-18.582	-19.714	-13.819	-6.955	-9.786	-9.4565	-20.643	-19.971	-15.697	-17.38	-14.47	-16.948	-8.3344
7.6188	5.3657	4.3441	7.6693	11.338	8.7714	12.989	6.8462	4.8086	9.0368	6.0894	8.6609	12.253	7.3121	4.0623	6.1181	8.008	7.9045	10.986	8.5341	15.352	10.926	11.301	7.4339	10.893	12.21	8.2202	2.8441	8.8593	6.6923	12.606	8.6306	10.339	10.475	9.5994	12.965	8.5812	7.1444	10.014	16.184	12.888	10.997	1.0312	8.879	9.6062	14.152	12.231	8.6235	8.7712	12.699
2.4305	4.8934	4.5072	6.5928	5.0394	4.8754	8.2043	4.9539	9.9277	6.2242	3.7542	3.951	0.37552	7.1965	7.2789	7.7458	5.6388	10.045	7.7815	10.845	8.7415	8.6176	3.1294	6.7485	10.603	3.6805	6.0161	11.575	1.1444	10.71	5.0001	5.1068	8.5783	9.5059	1.0943	12.337	3.0375	6.3824	3.6175	7.7951	3.4911	12.08	8.5732	5.0208	4.9446	5.4657	3.4035	5.7475	5.6776	8.8188
-13.035	-8.0184	-10.748	-12.454	-15.72	-12.437	-10.876	-6.3049	-14.778	-12.266	-13.638	-8.8164	-15.381	-12.036	-13.813	-10.052	-5.6091	-7.9996	-12.407	-18.274	-6.4606	-18.976	-9.8312	-7.3263	-17.488	-6.89	-7.8798	-15.943	-14.067	-22.118	-9.1224	-10.183	-6.8258	-13.204	-16.955	-13.39	-15.889	-10.916	-9.4773	-19.14	-14.818	-17.159	-9.0294	-12.694	-9.6882	-11.886	-11.518	-11.365	-10.935	-8.9419
1.382	-7.9403	-5.5239	1.8313	-1.1626	0.92935	-3.534	-0.83427	6.062	-0.7341	-4.5838	0.32277	-4.5907	5.5875	-6.6115	1.0824	-2.7098	-0.79075	0.6832	-2.1288	3.3699	-5.3426	-1.2471	-1.3517	-1.4714	0.56171	4.5163	6.5246	-2.2459	-0.95381	-5.8317	8.3273	3.9985	1.8817	-8.1072	-0.1369	0.39108	3.1544	-0.027015	-3.6972	-2.1251	1.563	1.3997	1.5233	-0.021324	0.29539	-0.59755	0.84754	6.1448	2.8752
7.9927	5.2518	3.7796	-5.5778	1.9551	2.5717	6.2338	2.9562	9.1838	9.0653	-1.0632	5.855	3.6112	3.8292	7.3164	5.0791	4.7954	-3.2375	2.2342	2.4348	1.5399	4.4678	7.0434	7.3519	6.3218	6.7695	0.74622	3.6103	2.1107	6.7615	4.8705	2.8736	-0.10967	7.0653	4.0284	8.9601	5.3505	10.031	2.9105	7.8231	3.813	11.327	2.3057	1.991	5.3005	3.1383	5.007	6.0058	0.64267	10.079
7.037	6.0537	1.6218	4.6547	6.398	13.652	7.7878	9.4306	6.5636	9.0586	6.9362	6.1993	8.6397	3.0658	5.2306	4.9852	8.2239	4.3681	11.839	4.571	0.344	10.322	8.4851	15.013	5.3265	5.7138	1.3834	1.9516	1.7997	6.5229	6.9327	11.95	10.258	4.6339	4.4853	13.446	8.0023	6.9022	5.4044	5.0584	12.211	7.51	13.806	2.5929	4.4184	4.6098	3.7947	0.17141	10.944	10.282
-4.8321	-6.7895	-2.3528	-1.0158	-4.1041	-6.7078	-0.27865	-11.915	-4.5763	4.0967	0.23694	3.0309	-3.9949	-6.0774	-6.8752	-7.0941	-2.4478	-0.68069	-1.7577	-4.2285	-3.8763	-8.1888	-7.7826	2.1715	-2.8561	-3.5495	-7.6805	-3.0264	-5.2692	-8.6859	5.6308	-2.1854	-4.6041	-0.32395	-3.6394	-4.4976	-7.3328	1.2066	-1.3721	-2.4799	-2.6607	2.1781	-1.039	-4.2114	1.0387	3.5047	-6.8701	-4.9453	-2.5748	-7.5131
2.9709	-0.68683	0.4621	2.6577	-4.0248	-6.1395	-1.6258	4.2289	5.1259	0.36391	7.2941	-2.3202	-7.5915	-3.0823	3.5007	-2.9903	-5.4443	-7.2095	2.2797	0.42615	-0.9653	-0.99756	0.59053	1.2946	-4.1085	-3.5018	-2.505	2.0557	-1.6673	-2.8129	2.7994	-1.0139	-5.3131	-1.6865	-1.6758	-9.4616	-2.5076	3.5016	0.081606	-5.4194	6.7589	-3.0055	-0.9888	7.9538	-0.93857	-0.94836	-10.264	4.0751	0.10727	5.7431
4.343	0.071313	-2.3513	-2.9517	7.0317	-0.47626	1.6674	-1.3652	2.6817	-0.87609	8.1531	-2.3748	2.083	0.79129	2.9595	-3.4527	5.2803	2.6944	4.8388	6.9151	-2.5712	-3.069	1.227	-1.0092	2.7277	-0.39288	0.018889	-4.0828	2.0763	0.094748	-1.099	3.3622	1.1709	-1.1093	-5.3723	2.0329	-4.9771	-0.1587	0.39718	-3.9065	-9.6433	0.27756	-3.6119	4.6192	-1.5455	-7.4562	-0.1051	-0.25644	-2.3995	4.7517
-9.1579	-13.794	-18.365	-9.87	-7.3051	-5.2178	-8.7442	-10.404	-10.385	-7.652	-16.332	-9.8213	-12.127	-0.6879	-2.242	-6.9654	-8.861	-13.646	-4.9308	-6.9371	-10.504	-13.255	-11.668	-10.984	-12.067	-11.06	-5.599	-1.6549	-7.0435	-14.854	-10.524	-8.3691	-10.193	-8.985	-3.597	-5.99	-9.5072	-10.61	-9.9829	-3.1949	-9.6689	-4.4443	-11.199	-11.318	-6.1611	-5.0422	-7.5506	-10.956	-9.4104	-10.553
3.6987	0.0063559	6.0166	-0.72341	7.4491	0.56297	5.4229	-0.83211	-0.49693	2.8474	5.2711	4.5783	0.7665	4.1745	5.3866	-4.0335	10.326	0.073896	2.263	-0.12046	4.3089	4.6586	9.3986	3.7672	1.4498	8.0549	1.7544	5.3455	4.5464	1.2692	-5.0077	4.9374	5.2409	5.6254	8.2316	-1.1811	4.6576	1.2983	3.7453	0.06928	0.31697	-5.6531	-1.3148	-0.43177	-0.33835	9.6283	-1.3183	-12.489	-2.936	-1.6011
-11.862	-8.3887	-6.6631	-11.068	-4.6412	-9.5112	-12.695	-7.2919	-8.3832	-3.0373	-8.0201	-4.9984	-10.76	-3.8209	-1.948	-11.604	-10.378	-6.1305	-11.463	-12.794	-16.741	-4.6274	-13.848	-2.2136	0.58461	-10.947	-7.9236	-9.8958	-8.6512	-8.0272	-7.6436	-11.138	-11.838	-11.675	-6.5948	-8.1535	-11.013	-9.8259	-9.1767	-10.355	-8.2648	-4.4925	0.84288	-5.7385	-1.6273	-10.313	-9.873	-10.961	-2.7058	-8.9324
3.506	-4.2681	-1.4173	1.6455	2.8115	0.44789	2.1714	0.41932	-0.84098	1.7185	3.1837	8.8419	5.0634	0.84793	1.4744	8.4902	3.9176	5.6681	-1.1536	5.9865	10.027	0.26526	4.1899	-2.2693	7.2825	0.76427	-0.5046	2.587	6.3653	2.8072	-2.2432	6.2062	3.4965	-2.0157	-0.33806	2.9079	-2.682	6.1485	8.2965	-3.0317	-0.60362	8.7339	3.5924	2.1422	7.6988	2.2168	-0.1979	5.1476	10.563	7.7431
0.46505	-8.3184	3.4764	-0.8689	-0.29633	-5.0791	2.5144	3.0967	-4.5358	-2.8381	5.5798	-1.275	5.1898	-2.9089	-0.64514	-1.1685	1.2754	10.653	-0.58585	1.9943	-3.073	-4.6403	-6.0899	0.32766	1.4436	1.9921	1.2785	-5.5932	-1.9314	2.843	-6.8908	-5.7478	2.8516	-3.2387	-0.90992	-1.8053	3.6474	-3.8734	-4.9461	-0.27529	-3.5444	3.6734	-4.4306	-6.1646	0.74423	-0.97815	-2.2542	1.5715	-2.7779	1.7802
-9.9264	-3.8523	-6.1256	3.6953	-1.176	-5.4117	-1.7665	-3.5494	-0.77271	-5.5593	-4.1992	-3.4969	-3.7035	0.0097209	1.7373	-5.8716	1.1245	1.3064	1.2746	-1.9231	-1.6918	-9.9485	0.14516	-6.5439	-1.3091	-0.63258	0.37779	-7.0062	-6.4028	0.70902	-2.7706	-5.8136	1.5149	-7.9605	-2.2088	-0.56238	-0.99192	-5.0777	-3.8305	-3.2188	-1.5998	1.6603	-2.6014	1.0873	-5.1291	3.1507	-10.992	-4.8871	-5.7745	-0.81347
-0.98241	-0.68349	-2.1009	-8.7891	-5.8923	-5.5074	-5.2446	-5.2966	-2.8999	-4.7309	-6.1488	-8.0826	0.7214	2.8775	-4.2189	-3.2321	-0.94736	7.3175	-0.91295	2.5635	-3.347	7.5098	-0.037053	0.013197	-7.2369	-1.5699	-3.3451	-9.8958	-3.211	0.90943	4.0984	4.0018	-2.574	-1.6594	3.6002	-0.2135	-6.7944	-2.2847	1.2154	0.41601	1.0631	4.7152	1.8448	-4.56	-2.2089	7.1653	-6.7181	0.37094	-1.9764	-7.1649
-10.817	-15.854	-10.906	-13.197	-15.079	-13.679	-18.137	-17.858	-9.7663	-12.934	-12.101	-15.894	-11.701	-17.378	-7.4503	-7.7099	-7.3044	-11.561	-13.329	-12.817	-15.361	-12.032	-10.169	-12.936	-7.9766	-18.057	-14.049	-11.881	-9.1127	-12.53	-7.6592	-10.832	-8.7223	-11.747	-16.923	-9.7535	-11.002	-7.1036	-3.9451	-12.844	-9.8252	-8.3563	-12.529	-12.813	-9.2584	-8.8435	-13.228	-12.057	-7.2154	-18.404
-3.9113	-1.4277	-7.3061	-1.9031	-11.836	-2.0536	-7.6489	-3.2788	-0.21236	-0.9495	0.20109	-10.364	-8.6318	-4.8502	-7.6922	-12.71	-1.3475	1.3588	-6.4056	-7.1644	-4.9833	-8.951	-3.1583	-1.5162	-3.2157	-7.8512	-16.574	-9.4147	-6.2949	-7.7305	-5.3559	-3.4394	-3.1941	-11.398	-5.1291	2.055	-6.4739	-3.5076	-5.4481	-5.7972	-0.88661	0.42975	-8.0104	-6.173	-2.9324	4.9099	-1.9549	-8.7741	-6.3523	-9.1163
2.3956	3.8646	8.4141	5.7692	2.1766	8.1063	6.267	-0.88502	7.2702	-5.9856	5.4035	4.7306	4.7601	4.1239	10.224	5.9626	-0.31544	3.0328	1.3926	3.5946	2.5205	6.9923	10.179	6.492	7.6123	5.8366	7.893	-3.9628	10.783	9.2455	5.7702	3.8451	4.7228	5.3214	5.7819	2.7835	6.9514	7.6589	-5.0254	7.4402	1.324	3.874	3.0984	7.3401	2.0737	2.8255	5.9081	9.7893	2.5604	1.1363
-14.862	-12.239	-17.202	-12.38	-13.799	-9.4364	-13.4	-14.96	-13.245	-9.0218	-16.918	-16.777	-16.333	-14.55	-19.937	-13.753	-14.652	-13.031	-12.16	-11.578	-15.335	-13.128	-15.546	-19.301	-16.748	-11.188	-10.762	-9.5767	-12.788	-9.3938	-18.163	-8.4621	-9.5801	-8.1284	-13.343	-14.874	-9.6904	-14.122	-7.0589	-18.612	-14.045	-12.486	-14.584	-11.196	-12.434	-10.433	-19.84	-6.9886	-13.572	-16.306
-9.4162	-0.74144	0.58687	1.2496	-6.9962	-7.546	-9.421	-6.6264	-4.1291	-15.624	-3.9916	-6.769	-7.1305	-4.3719	-5.7098	-11.412	-7.7621	-9.7569	-4.2292	-8.1822	-5.1715	-5.8012	-11.868	-9.445	-5.0173	0.77283	-5.8326	-3.8916	-5.8636	-2.6158	-3.6968	-3.3544	-7.2466	-4.8071	-1.6334	-4.3652	-8.065	-10.083	-0.56965	-0.29065	-8.7745	-6.3069	-11.173	-11.993	-5.6781	-8.6906	-0.79499	-1.617	-4.9288	-4.8212
-4.0117	0.20993	0.90248	-5.1659	-2.0178	4.637	3.2968	-3.6225	-0.67674	-2.875	2.4713	3.2955	-4.6185	-0.86542	8.9337	-9.2272	-1.1299	3.5912	-0.33288	-3.4353	-8.5093	-0.44118	-6.2465	-4.7602	-1.6546	5.4206	-4.565	-3.7424	-3.6037	-3.011	-1.528	-1.2663	-2.3778	-2.5487	-2.148	-2.2834	6.1497	-1.3384	4.034	3.0335	-2.3386	4.0522	1.0382	-4.0344	-5.7947	1.3557	1.4076	4.0739	-5.0162	-3.0095
4.4994	0.70472	-1.323	0.5097	-2.5333	-3.9518	-1.0463	-2.4849	-8.1646	-3.6831	-2.1402	0.5133	0.30339	-4.3842	-10.214	-0.43524	-2.162	-2.6251	-5.442	-3.4642	0.80798	-5.3755	-2.7558	-3.0581	-1.6089	-3.3688	-3.6275	-3.3316	-4.6926	-7.2458	-10.036	-9.9562	-1.0511	-12.616	-2.3427	-2.3611	-3.7323	-5.5599	-1.5722	-0.97786	1.9292	1.0394	-1.7612	-8.1082	-0.54065	-4.221	-2.7511	-2.5538	-4.567	4.6394
-8.0807	2.2553	-8.4576	0.91442	-4.1954	-7.4218	1.0898	-4.6427	-6.5082	1.1759	-2.3265	-2.0746	-1.5315	-2.6565	-0.23964	-1.5192	-3.741	0.92946	-3.6531	1.8201	2.4216	-4.2558	-3.6001	-11.315	1.7594	-2.7039	-0.19395	-1.8854	-5.7552	-3.1173	-2.9298	-0.34791	-6.1325	-3.7356	1.7709	-2.5699	-3.1095	-6.2405	-4.6951	-4.937	-0.3336	1.1931	-5.5607	2.4759	-1.6197	-5.0997	-6.1787	-0.46671	-12.243	-6.6703
-7.1212	-15.666	-8.8881	-8.2799	-12.152	-5.3488	-10.011	-9.841	-8.4351	-16.089	-13.689	-15.826	-17.259	-3.9431	-9.2095	-8.5963	-6.947	-13.253	-12.809	-10.117	-8.5749	-8.5187	-10.009	-18.196	-7.1469	-6.0857	-11.035	-5.0333	-8.0431	-10.885	-9.3772	-10.161	-10.971	-12.658	-7.5459	-8.4087	-13.13	-6.1444	-3.2186	-6.441	-11.559	-9.8758	-10.461	-14.581	-9.1004	-18.424	-15.916	-8.28	-17.472	-16.522
15.476	6.6195	14.159	7.6375	8.7791	13.496	5.4886	5.2504	7.7102	4.6211	12.462	8.4716	5.0514	4.4476	3.9	11.553	9.3168	5.5791	4.8624	8.8915	12.172	2.1992	10.018	11.642	7.7075	3.3617	6.8352	4.7895	8.2316	1.5492	10.183	10.064	10.434	3.83	14.18	6.1818	4.2433	11.584	12.833	11.093	5.5541	6.9863	11.02	12.192	7.9501	11.135	7.0799	6.7893	6.4632	7.8074
-16.498	-17.394	-8.3942	-12.527	-12.524	-12.462	-9.6291	-6.0275	-15.735	-12.737	-10.467	-6.7649	-9.4768	-9.3197	-7.2868	-10.122	-9.5777	-11.558	-8.8226	-12.325	-13.366	-8.7525	-20.122	-8.6852	-9.2921	-12.351	-14.994	-5.8176	-9.9101	-16.187	-13.543	-8.3968	-8.7804	-13.056	-11.457	-6.9586	-8.5822	-17.2	-13.696	-7.9026	-9.881	-10.937	-16.838	-10.163	-14.524	-7.6588	-8.5925	-11.74	-7.1876	-16.575
-2.3047	5.5246	-5.6364	-2.8942	3.7713	3.951	4.5406	-2.1896	-1.1155	2.0985	6.3671	0.82481	0.92317	2.7569	-1.1951	-2.1952	2.8938	3.1254	6.3401	2.0669	-2.013	-1.3481	2.7097	5.144	-6.9251	3.7716	2.1188	-2.066	0.32303	1.8964	-0.62066	2.0853	0.76578	1.6164	-3.0853	0.16675	-3.6897	-2.578	2.6718	-4.3218	-3.8099	0.49345	2.1102	-3.7255	0.98051	1.5396	-0.67106	3.3598	-0.56249	2.9717
-2.6299	-0.18949	-2.0733	-3.9603	-1.7822	0.25017	-2.2984	-2.8852	-11.374	-11.76	-6.5135	-2.2706	-9.8223	-6.6583	-6.7257	-3.5237	0.93383	-7.492	-10.606	-3.6146	-0.92323	-6.8439	-3.8688	-5.3089	-6.145	-0.5673	-6.5794	-6.4409	-6.2955	-4.1951	-5.4561	-9.9581	-5.7503	-0.42832	-5.2838	-6.8813	3.1345	-9.382	-5.3964	-2.6302	-4.5355	1.9452	-4.7117	-4.5429	-1.9199	-4.435	-5.2438	2.3645	1.8978	-0.25958
-15.273	-8.4967	-11.14	-3.0456	-7.3338	-12.344	-6.7517	-11.685	-7.27	-9.3531	-9.9504	-10.487	-15.122	-8.316	-10.438	-11.84	-6.7986	-11.156	-7.8053	-4.7299	-5.5723	-12.474	-14.997	-6.3111	-8.5785	-16.157	-7.7239	-9.6869	-9.6855	-14.974	-1.9971	-14.869	-11.611	-15.144	-10.533	-9.2686	-12.759	-16.9	-14.298	-13.245	-9.5609	-8.874	-10.717	-11.091	-10.982	-14.185	-9.4089	-9.7694	-13.253	-13.323
-8.0373	-2.2276	-4.419	0.14382	0.075325	5.1748	0.37493	-4.4099	-4.6237	3.3187	-0.2461	-0.80027	-2.761	1.6001	8.1407	1.4823	-3.9947	0.22223	-3.3925	0.66723	5.6201	-1.9726	5.8495	-4.6632	-2.8054	-2.5462	2.6599	4.008	-1.284	0.0027127	4.3599	-5.1596	1.1092	1.7803	-3.9158	-2.4837	5.1749	3.9629	1.519	0.51926	-1.2989	-6.2107	-3.7095	2.7924	-3.8501	5.0006	3.5294	-2.1824	4.2237	1.9465
-1.6172	-8.3105	-6.3805	-1.2629	-8.1417	0.27018	-1.5231	2.1653	-4.2982	-0.33107	-2.5259	1.0554	2.7827	-1.4653	-2.533	1.5102	-9.9974	4.1391	-6.5559	-1.8136	-1.275	-1.9642	-6.5233	-4.4815	-2.0296	-2.5116	-3.7281	1.6524	-2.1291	-4.1432	-1.5434	-4.9173	0.52495	-2.355	-2.2133	-0.054885	1.978	1.0774	0.35564	-4.5253	-7.7993	-6.3003	-1.0224	-1.2318	-3.7825	-5.2074	-1.6513	-1.1777	-2.758	-2.1778
10.828	13.955	7.3641	6.7068	11.433	16.377	13.794	10.184	12.937	8.2385	12.014	14.617	9.0866	20.654	4.5562	13.609	8.3785	14.902	8.6045	11.352	8.1683	9.2113	8.154	8.0285	10.018	9.5705	5.0042	12.474	4.1498	10.817	13.224	13.353	10.079	15.818	5.7281	8.235	7.0213	8.6049	8.4063	5.3605	7.0916	13.402	10.29	13.967	9.7418	6.2153	2.4024	10.952	9.3402	13.171
-7.8037	1.2441	-2.6418	-2.3981	-7.2801	-3.8092	-4.855	2.1008	0.65889	-5.6262	-2.9819	-1.0036	-8.064	-11.553	-2.5836	-5.1962	-7.8314	2.4884	2.6929	-4.243	-3.7749	-7.6107	1.163	-1.8923	-6.7904	-7.0022	1.3769	1.6506	-8.432	-1.6068	-8.078	-7.3375	-1.3887	0.88309	3.9794	-6.1692	-4.2628	-1.3415	0.19943	-7.5609	-4.2502	-7.1827	1.2014	-2.627	-10.569	-7.6785	-0.59674	-5.4629	-6.8906	-3.8235
-0.019039	2.4488	1.8458	1.9165	-0.50342	2.498	4.8067	-4.277	-0.36791	4.7098	3.6234	2.813	0.69586	3.647	3.0015	1.8089	-1.353	5.6933	0.19787	0.8527	4.4004	0.12059	-2.9605	-3.5557	-0.96938	2.8391	2.432	-2.5368	0.71612	6.3506	-0.2949	2.3996	-1.53	3.3079	-3.4507	3.0312	1.4558	4.6136	2.2488	2.3587	5.3886	-0.70784	3.3962	4.4464	0.822	-5.2739	-1.7451	2.5566	3.8362	-1.0667
-12.955	-12.982	-12.575	-13.702	-20.447	-11.189	-18.082	-11.004	-7.2186	-11.249	-18.13	-13.139	-6.5039	-15.141	-14.703	-16.013	-12.361	-9.3523	-22.4	-19.814	-9.3501	-14.678	-3.0018	-16.269	-12.571	-16.181	-12.818	-14.165	-19.398	-18.808	-12.066	-8.0432	-15.157	-15.656	-12.674	-10.185	-12.442	-19.571	-12.778	-16.382	-10.954	-16.209	-7.6819	-18.299	-15.564	-16.929	-14.727	-11.161	-11.449	-11.819
-4.6473	-6.4444	-5.28	-2.2223	-4.6206	-2.5498	-0.64456	-0.50328	-3.7558	-4.0488	-7.3029	-8.2659	-7.4236	2.7269	-15.322	-7.8545	-3.2004	0.82713	-0.40481	-4.2877	0.47419	-3.3778	-1.7933	-7.3041	-11.25	-5.7772	-3.6292	-1.3766	-8.797	-4.0747	-8.2697	0.51467	-0.901	-6.4279	-0.35902	-4.5577	-1.6957	-5.8606	-0.60791	-8.9667	-10.57	-5.3599	-0.81305	-6.6599	-2.5356	1.679	-5.8173	-1.8122	-3.4011	-11.185
-7.1319	-2.5771	-4.8234	-1.4728	-5.8628	-0.23855	0.93916	-7.5975	-5.794	-3.8433	-3.1168	-4.896	-5.1154	-9.421	-5.1849	-6.6564	1.5898	-4.0443	-4.6967	-13.129	1.8457	-6.1987	-2.3081	-1.7403	-6.6797	-10.787	-7.2088	-6.6826	-8.2638	-6.6084	-8.6517	-7.6951	-5.6523	-1.5028	-8.4498	-0.77969	-11.908	-3.5726	-3.8349	-4.0514	-3.6495	-4.87	-2.6603	1.8487	1.7691	-4.8658	-3.9347	-1.3468	-7.4686	-7.5989
-2.7376	-6.3124	-0.40443	3.7761	-6.3579	-3.3208	1.2252	-2.8366	6.4968	1.9069	-3.6722	-8.004	-6.6997	-2.599	-3.9482	0.34336	-7.0738	-9.227	-4.9786	-1.7877	-8.4519	-2.9524	0.77041	-3.2641	3.443	-4.0115	-4.9645	-2.9256	-1.8234	-4.0704	-5.4506	0.62211	-2.4788	-1.7045	-11.357	-13.14	-3.5461	-0.24358	-7.886	7.5313	-4.6416	-7.8746	-8.3758	-3.1804	0.69037	-5.2551	-5.7936	-2.7548	-5.5605	-4.6725
6.9573	14.888	10.321	6.5979	4.7941	16.051	7.7562	5.9119	9.9664	9.2671	6.9519	10.621	14.574	6.0991	3.3755	10.388	6.9667	12.988	8.0329	1.535	16.269	5.0316	9.0178	4.756	6.8897	13.254	3.2192	14.321	12.522	10.398	14.543	2.701	2.4336	13.075	5.709	7.5153	10.6	3.779	6.977	6.125	13.766	5.6405	7.0882	8.0455	16.095	3.5686	13.692	14.172	4.2428	8.3636
-10.587	-14.126	-10.772	-16.352	-12.154	-8.4897	-8.2993	-13.339	-17.343	-11.828	-12.803	-8.484	-13.269	-19.968	-12.887	-11.436	-17.014	-18.826	-13.56	-12.267	-8.7769	-6.6785	-8.361	-8.3203	-11.032	-11.138	-14.107	-6.2428	-17.606	-15.562	-8.452	-10.968	-11.986	-9.6666	-16.004	-13.533	-14.91	-9.9074	-18.16	-16.394	-13.659	-12.675	-17.716	-12.441	-10.988	-5.4967	-10.804	-7.592	-14.032	-13.668
-11.851	-17.844	-12.754	-12.448	-11.195	-15.431	-9.4898	-8.837	-9.6981	-6.3089	-22.642	-13.438	-13.335	-17.578	-8.6005	-10.575	-9.0736	-14.962	-13.041	-10.225	-14.144	-14.922	-11.887	-11.776	-10.788	-11.692	-6.4359	-14.483	-10.204	-7.0428	-5.0824	-10.274	-12.78	-12.7	-14.889	-8.392	-12.724	-13.597	-9.2866	-19.165	-17.037	-17.881	-12.431	-20.768	-12.663	-12.215	-11.765	-5.1773	-9.6365	-12.192
-1.0232	0.84306	-1.1107	1.7968	-0.13746	-0.65962	1.1824	-3.119	1.089	1.5588	-1.9913	-2.3963	1.6588	4.7835	4.9962	-2.523	1.7447	-0.78062	0.17645	-5.0126	1.2042	-8.4369	-0.32953	4.0855	-1.9979	0.52342	1.1074	-3.1906	3.3081	-4.3082	-5.1091	2.2551	4.9323	-0.1028	-4.8743	3.4881	-1.9448	5.0984	2.8979	6.1527	-3.5503	-0.035139	-5.9666	9.1154	-3.1749	0.19989	-2.4906	-4.393	-8.3707	-3.8265
-0.761	-3.1458	-5.0473	-3.9118	-1.2357	-11.19	-3.6171	-7.8527	2.1347	-3.28	-9.2909	-5.9671	-6.6373	-0.35265	-1.529	-6.7702	-0.070871	-4.4341	-9.2819	2.4368	-8.0678	-3.1477	-8.4755	-5.1145	-9.1513	-6.7858	-4.3438	0.19236	-7.7213	-5.4832	2.5534	-5.6303	-3.9106	-8.4773	-1.5015	-2.5515	-3.8337	-8.0375	-7.6806	0.9835	-9.6474	-6.4848	-8.2427	-5.1328	-2.74	-6.2403	-5.6606	-1.2902	-1.3413	-1.049
-13.605	-16.233	-9.6244	-13.185	-15.373	-15.228	-13.935	-12.877	-15.443	-10.087	-12.446	-18.471	-17.003	-18.851	-14.97	-16.479	-21.66	-9.1236	-11.429	-16.818	-14.999	-17.869	-11.381	-13.375	-15.804	-11.478	-15.993	-13.176	-17.437	-17.894	-9.0722	-15.045	-6.5087	-11.354	-14.974	-13.528	-15.464	-14.918	-15.034	-10.464	-5.2061	-11.423	-14.059	-16.648	-6.6031	-24.097	-10.993	-6.4611	-17.468	-9.8451
-21.932	-26.832	-20.915	-21.945	-19.395	-19.947	-18.106	-17.439	-22.026	-22.365	-23.396	-16.645	-17.046	-24.331	-24.524	-21.702	-16.199	-22.866	-30.263	-21.714	-21.194	-23.216	-25.055	-22.119	-26.948	-25.198	-15.744	-19.834	-18.192	-16.556	-27.341	-24.087	-21.336	-25.87	-28.044	-20.154	-22.482	-18.172	-21.873	-26.936	-20.663	-28.774	-18.912	-22.989	-20.82	-19.463	-30.162	-19.884	-20.802	-20.201
-0.81337	-2.2198	0.34934	-0.25321	-4.2626	-3.6249	-2.0911	0.39318	0.91487	-4.3227	1.6449	1.0377	-3.0235	-0.47582	-2.6944	-3.3967	-0.46821	8.9283	-0.59409	3.7519	-6.3423	1.802	3.9971	-10.075	-5.5969	-1.2517	-4.411	3.0236	-3.296	4.2009	2.8971	-3.0955	-2.391	-3.4939	-1.5338	3.9476	-4.9031	0.052453	-5.1611	1.2229	-0.4113	0.74594	1.601	-2.1502	-1.9416	0.94729	6.8559	-0.70897	0.59322	-2.4782
1.3197	4.1953	0.11602	3.22	-0.18745	4.4192	0.9977	1.8039	-3.2141	2.8866	-4.1455	0.50688	3.4553	5.9746	-3.4991	5.2403	5.8608	-0.22112	4.0056	0.48303	5.8265	2.3261	4.1637	1.9457	-0.64093	-0.84561	5.2901	-2.433	0.68463	9.6643	-0.3133	0.66618	-3.2998	0.21094	4.031	8.0276	0.047167	-1.7841	1.4968	0.9844	-1.8963	2.7543	3.2209	-3.7842	-2.9299	-1.6057	-5.2165	1.1869	1.5581	6.2098
-14.724	-5.5674	-16.855	-17.948	-10.279	-5.1376	-8.993	-10.55	-5.1396	-7.9458	-22.732	-8.8313	-8.2075	-14.09	-9.7512	-12.594	-14.195	-8.6479	-14.501	-14.53	-12.837	-17.987	-14.923	-5.5207	-11.088	-11.839	-12.282	-7.9111	-8.0128	-19.027	-5.168	-6.8067	-12.794	-12.171	-13.508	-12.895	-18.647	-9.119	-11.121	-13.238	-12.31	-6.8688	-14.416	-13.991	-9.0803	-9.8903	-15.837	-6.1692	-8.6991	-12.54
-17.481	-14.485	-12.388	-8.1345	-20.362	-15.044	-9.5502	-15.893	-11.517	-17.192	-10.829	-13.755	-13.921	-17.165	-14.65	-15.118	-12.677	-10.777	-11.84	-13.022	-12.287	-21.076	-16.916	-17.39	-15.359	-10.873	-4.9804	-15.322	-16.341	-11.847	-12.358	-11.988	-8.7182	-11.145	-9.0273	-14.524	-12.333	-8.5874	-10.997	-15.599	-14.522	-15.161	-13.689	-11.906	-16.732	-14.378	-13.717	-11.97	-15.918	-20.697
-6.5798	-6.1503	3.9602	-3.8565	-5.8854	-6.937	-2.4707	-10.891	-4.1686	-5.72	-6.0733	-8.6267	-5.7527	-8.4084	-2.6927	-1.129	-10.018	-8.2977	-6.7806	-5.2591	-5.2096	-5.5833	-1.6385	-4.5489	-8.4646	3.1839	-0.37502	-2.3319	-3.7137	-5.2297	1.9748	-6.1532	-5.9925	-4.3003	-8.3235	-7.9802	-4.6009	-11.182	-0.25159	-1.3998	-5.546	-2.8138	-9.6276	2.1777	-2.7425	-6.2611	3.7556	-0.62334	-11.519	-5.8586
-12.061	-11.716	-13.354	-17.241	-9.9153	-9.8372	-11.88	-10.34	-13.909	-18.535	-13.397	-14.078	-13.239	-10.152	-13.004	-18.366	-18.805	-15.141	-19.656	-18.727	-12.863	-17.98	-13.082	-15.454	-19.359	-15.97	-13.72	-13.148	-17.791	-13.449	-13.711	-16.491	-16.752	-15.262	-12.114	-19.846	-14.996	-14.991	-12.686	-15.62	-8.4025	-14.403	-11.807	-17.761	-11.688	-11.567	-12.221	-16.143	-14.535	-10.429
-2.1289	-4.36	-9.0118	-10.237	-6.8161	4.1437	-3.046	-0.1716	-7.4308	0.32058	-3.5488	-6.9096	-2.6744	-1.6306	-2.7798	-0.13098	-5.8551	-5.6233	-0.5059	-3.9722	0.73224	-7.6856	-10.227	-1.6227	-4.9879	-2.2951	-3.0697	-0.47667	-6.0057	-6.7475	-1.6434	-0.98266	-2.763	-0.8396	-4.8786	2.057	-9.011	0.24133	-1.2284	0.74919	-6.6806	-6.6753	2.8549	-0.7005	-12.157	1.4892	-7.7599	3.7793	-1.2503	-4.2433
-5.5147	-2.8566	-1.0827	5.5157	-7.4214	-4.5207	3.321	5.6893	-1.1232	-1.9908	-3.2709	-3.5097	0.65935	-1.4258	-10.423	-1.5252	-0.64161	-0.067659	-6.5892	-2.6821	-2.7393	-3.3099	-2.7981	-2.3256	-2.1791	-10.448	-1.7376	-6.5649	-12.395	0.74866	-5.313	-2.0195	-1.6521	-9.4832	-12.962	-8.4894	-2.0454	-3.5816	-3.0474	5.2519	-12.927	-1.5528	-1.9598	-2.4288	-4.0265	-8.8081	-1.664	0.23758	5.3833	-3.8042
1.4774	6.8614	6.7912	-1.9622	-0.89759	1.0048	2.9958	2.2703	0.54543	3.6523	0.01626	-1.1686	1.645	-0.54735	-1.3298	2.3061	1.1892	-0.5918	-8.9153	-7.388	-0.079646	2.7058	-4.975	-1.768	1.0932	1.8753	1.1265	1.0336	0.42246	6.1571	0.13397	1.8644	-1.9421	-6.0635	-2.1329	-4.5794	-2.7448	-1.0048	-0.29959	1.1522	0.99301	0.03715	0.25626	1.8218	3.8069	-0.072849	-5.6879	6.2565	-6.2167	0.012827
-5.7426	-11.942	-7.4056	-10.917	-3.1269	-12.453	-15.193	-7.1141	-8.8856	-5.9589	-15.378	-14.886	-9.1228	-9.6455	-15.873	-2.8822	-8.831	-2.1363	-6.2716	-9.0569	-15.149	-5.45	-6.2019	-8.308	-7.8146	-10.823	-5.5311	-4.692	-5.8034	-4.7919	-8.9723	-5.7028	-9.4658	-10.571	1.9538	-8.122	-7.619	-13.822	-7.8889	-8.4479	-6.4805	-17.982	-3.6981	-8.3454	-9.8444	-10.578	-7.1987	-8.7836	-8.0314	-3.3028
0.96356	-0.66453	-2.603	-11.953	-4.097	-0.13764	-0.18872	0.21207	3.7349	-1.3175	-2.8402	3.8715	-4.5951	-4.6492	-1.7445	4.5056	-2.3818	0.5532	-6.6173	-8.3763	-6.0464	-0.28584	-4.5519	4.998	0.12673	0.00024814	2.8377	-0.19346	-2.2869	-1.5838	1.2597	2.0529	1.8739	-1.8434	2.0329	-3.2045	-3.4819	-4.5404	-1.3602	-6.7315	1.0647	-2.2036	-0.85289	-6.3245	0.68478	-4.767	1.1562	-2.1456	-2.5828	-2.3671
-3.0232	-5.1174	-5.7213	-3.3638	-5.6914	-2.9402	-1.3536	-7.9885	-9.0804	-2.064	-9.1332	-1.6995	-8.2537	-1.7024	-1.9897	-8.477	-4.7424	-5.2651	-6.5435	-2.6174	2.0361	-8.8517	-9.196	-10.558	-10.596	-5.7128	-5.1153	-1.0087	-8.1748	-11.116	-9.2013	-1.1968	-6.7911	-5.1135	-0.78451	-2.5191	-8.5476	-6.6389	-5.2266	-5.4392	-9.069	-10.576	-11.668	-8.1813	-12.713	-6.3696	1.2265	-3.0801	-5.3399	-6.1223
-0.75396	3.6341	5.0598	2.7638	-2.0472	2.5235	2.7502	0.73007	-1.4665	-1.3447	-3.3466	2.2419	1.7299	-1.8017	2.8672	0.93121	-2.0961	-3.8019	2.3209	1.2117	-3.0398	9.01	-2.7145	-1.7845	1.794	1.8284	1.3206	0.84584	-7.2778	0.87008	-2.2786	6.592	-2.9144	-0.15323	-4.7676	-3.3551	-5.2712	-0.3608	-4.0072	-0.76063	-3.7806	3.8428	-2.4349	-5.5931	-3.6704	-0.72606	1.759	1.0868	-5.0244	2.9861
8.4197	7.3337	9.92	13.332	4.0167	11.149	4.7029	6.6605	11.538	7.7414	4.781	11.913	12.121	9.323	9.3315	10.824	4.3464	4.95	7.8814	4.2607	10.642	2.5628	4.6169	6.0906	9.0349	9.8521	6.4031	3.7649	7.8334	15.798	13.082	18.311	4.6771	5.3107	2.5751	8.2883	5.0796	9.3973	10.883	10.081	7.2632	6.949	10.224	12.429	8.196	9.3283	9.3298	6.095	8.8544	7.8251
-11.456	-19.202	-17.282	-13.71	-22.314	-16.532	-19.293	-9.1163	-13.704	-15.266	-11.813	-11.801	-17.018	-11.095	-20.747	-19.88	-11.788	-14.536	-12.732	-15.302	-14.252	-14.848	-13.208	-16.567	-8.9203	-7.2929	-12.683	-17.705	-17.323	-12.053	-11.541	-15.172	-12.221	-16.683	-13.368	-13.327	-17.149	-21.452	-13.641	-7.6197	-11.305	-14.084	-21.47	-12.521	-10.719	-12.267	-19.065	-16.207	-19.671	-7.4955
-19.363	-12.478	-10.334	-3.8338	-14.134	-9.5913	-18.646	-13.514	-11.25	-9.9737	-10.691	-8.61	-16.244	-8.375	-10.981	-16.916	-14.036	-13.756	-9.4064	-10.984	-12.934	-18.222	-9.8925	-17.105	-7.5842	-12.242	-14.052	-11.775	-15.778	-12.534	-6.3207	-13.778	-11.626	-16.493	-14.494	-15.47	-12.571	-13.558	-14.67	-14.164	-15.175	-14.574	-14.727	-11.003	-15.993	-16.77	-12.827	-9.1432	-6.1638	-17.781
-14.106	-11.493	-15.84	-12.692	-13.52	-18.513	-13.85	-9.3751	-5.5026	-15.927	-13.144	-12.783	-21.637	-11.468	-22.86	-15.911	-14.01	-11.53	-14.499	-13.656	-11.58	-13.649	-12.015	-5.2551	-13.234	-16.296	-16.648	-15.107	-9.3499	-11.814	-11.331	-14.205	-18.249	-15.894	-11.51	-14.414	-12.754	-11.74	-19.284	-14.78	-8.96	-15.644	-14.25	-15.992	-10.032	-12.708	-5.488	-8.8264	-20.295	-12.59
-9.6443	-7.9391	-8.4956	-10.72	-2.2665	-10.732	-5.4645	-6.1626	-8.496	-7.1115	-4.2784	-6.0986	-4.4338	-8.6793	-7.3842	-6.2004	-7.8937	-10.666	-3.7284	-1.4373	-8.977	-0.2196	-0.84596	-1.588	-6.2831	3.2695	-2.6004	-1.463	-3.2018	-3.7248	-7.7284	-5.2047	-6.8352	-1.1453	-3.1742	-6.7858	-8.3237	-3.6511	-9.4859	-6.9628	-14.707	-5.5516	-5.0892	-8.1352	-8.3199	-0.2487	-6.7077	-15.189	-7.3723	-2.7448
-14.913	-12.555	-8.405	-9.438	-14.525	-15.168	-16.446	-10.978	-9.6192	-12.445	-14.826	-12.398	-4.8826	-14.602	-8.4597	-16.433	-14.293	-17.176	-14.711	-13.857	-5.6463	-13.681	-6.6812	-9.5862	-9.6231	-11.56	-7.6136	-10.773	-8.9276	-11.873	-13.115	-10.011	-12.818	-12.692	-15.464	-9.6734	-9.2426	-19.217	-13.266	-14.607	-12.784	-11.696	-1.2907	-8.882	-5.2506	-12.042	-13.604	-13.39	-7.6194	-7.0942
-1.7176	-5.4681	-1.3364	-3.914	-2.6069	-1.9767	0.24172	0.108	-1.6346	-1.6341	-4.6077	-1.7007	-2.347	-4.2535	-5.041	-2.0197	-5.037	-0.76003	-1.8168	2.6733	-4.5976	-7.8495	4.0349	-7.5306	-3.6469	-12.813	3.5621	-2.5499	-4.0677	0.68915	-3.8907	-2.8718	-5.3944	-4.7744	4.9155	-6.5208	2.6262	3.2197	-5.2567	-3.7798	-9.0105	-3.3415	-7.1934	-1.7257	-3.5612	-3.2707	-3.1244	-2.0274	-7.5692	-4.8822
-12.736	-9.8866	-14.662	-10.698	-8.5045	-6.8474	-23.037	-7.4097	-8.8472	-8.3848	-9.3402	-2.6079	-9.2112	-6.3786	-5.7409	-10.139	-11.923	-11.151	-7.1156	-8.2978	-11.702	-10.182	-9.113	-10.3	-8.4979	-11.849	-10.573	-10.119	-10.194	-13.976	-8.5644	-4.4965	-10.011	-9.7404	-9.3191	-14.205	-11.121	-8.3362	-4.7866	-11.08	-6.2011	-7.6879	-5.5854	-10.092	-7.7042	-13.549	-11.107	-9.1926	-1.816	-11.1
9.1599	13.226	9.1458	5.4076	10.592	2.7232	12.437	16.517	7.5329	14.627	9.244	11.227	9.0941	6.8539	8.001	9.5638	4.2533	7.5251	9.5915	8.0618	9.428	10.055	2.9062	11.652	4.562	5.9993	10.641	4.2158	9.4171	9.2102	11.569	6.3864	12.47	9.7311	3.5512	9.2661	8.2374	6.2791	7.0795	7.1566	8.3302	7.5348	6.1393	6.7117	5.3173	2.9011	11.265	5.4695	7.4839	14.484
-13.933	-15.507	-24.927	-15.751	-14.07	-13.467	-13.833	-15.202	-19.479	-5.6701	-11.711	-14.673	-12.64	-16.808	-18.124	-13.304	-12.85	-12.782	-14.044	-15.443	-11.937	-11.34	-12.398	-16.517	-16.256	-18.07	-14.871	-19.589	-14.375	-13.334	-18.947	-18.701	-19.097	-12.374	-13.517	-19.479	-12.897	-23.451	-12.1	-5.3524	-18.468	-19.728	-7.2031	-18.717	-19.256	-10.731	-19.277	-19.005	-9.2242	-21.243
3.2031	2.3784	-6.9441	-5.6511	0.58138	-0.012582	-1.0615	-5.8789	-0.67212	2.5396	-0.8598	0.40005	-8.4044	-3.1404	-3.7254	-0.24395	-4.1783	-5.3226	-4.9196	0.062361	-4.0306	-3.4698	-3.8584	1.5964	-0.022824	-5.5368	-1.5897	-2.9574	0.74334	-6.0151	-7.2771	-5.3265	-3.999	-6.3445	-2.1909	-0.063666	-7.9944	-1.0575	-0.69917	-5.4778	-1.6215	-2.0139	-1.6788	-4.4661	4.6327	-2.7855	4.4316	4.5971	-6.7487	1.077
-3.1335	7.7228	-1.7853	-4.0583	1.1724	-4.8719	-0.25707	0.47912	-2.3293	-4.4329	-2.8237	-1.9419	-0.54606	-5.9935	1.5773	-1.3472	5.7579	-1.1657	5.9048	-2.1003	-0.2453	0.12999	2.583	-3.8797	10.312	7.8836	-0.46296	-1.3873	-3.4311	3.0073	-1.597	-3.1697	-2.5168	-4.1359	1.5796	1.2867	-3.9367	2.0654	1.1821	1.0656	-3.2734	3.0781	-2.4118	-2.0584	2.5292	-5.7051	2.1417	0.079211	-6.0711	-2.8088
-12.01	-13.655	-13	-17.726	-18.728	-12.229	-9.5289	-13.933	-15.906	-17.042	-18.935	-12.757	-16.788	-12.492	-17.311	-11.461	-17.028	-18.706	-13.442	-12.816	-7.6439	-16.207	-11.339	-16.563	-12.216	-8.9153	-17.48	-12.83	-11.502	-15.805	-16.047	-12.109	-15.939	-10.703	-16.198	-12.367	-17.304	-14.943	-19.476	-13.959	-13.78	-18.079	-14.809	-7.9731	-16.198	-11.183	-14.874	-19.063	-15.077	-16.249
-14.237	-16.721	-9.3116	-12.68	-11.039	-7.317	-12.765	-13.739	-11.172	-7.0723	-14.765	-13.903	-12.681	-12.781	-11.665	-16.843	-8.4292	-17.25	-11.475	-10.818	-10.942	-8.8439	-14.746	-16.971	-12.542	-14.102	-14.732	-7.803	-13.095	-12.483	-6.7033	-7.6969	-12.839	-15.499	-14.061	-12.88	-7.3308	-9.9898	-9.6748	-11.763	-5.7609	-7.794	-17.015	-10.793	-8.778	-10.489	-10.965	-10.434	-7.5124	-15.489
1.2431	-2.4583	-2.8502	0.49489	-3.8649	0.99158	-5.8243	-1.9175	-5.5142	-0.62733	-6.8736	3.1751	1.9301	-8.9641	2.1116	-0.74115	-1.1095	-4.9049	-2.1653	0.39716	-4.8999	1.5187	0.22513	-6.4838	-2.3644	-4.7488	-2.7582	-7.8648	-7.3037	0.33376	-4.8931	-0.50812	-0.22881	-6.4234	-1.6647	-0.38031	0.36059	-0.26156	-0.9165	-5.8346	2.484	0.24111	1.4705	-4.1418	-2.925	-4.722	0.21996	2.0242	3.3868	-3.9636
3.2843	5.7523	7.1837	7.8013	11.97	4.9586	11.347	9.1977	2.5085	11.963	8.9993	10.977	4.3785	6.2894	5.939	1.6626	9.9777	13.821	10.915	3.5361	6.8174	5.1348	-0.86291	10.342	7.9226	4.0797	7.8521	12.003	5.3699	8.5212	2.5116	12.251	5.6732	10.225	13.99	3.6299	10.149	10.382	2.9963	6.1412	7.1796	4.77	8.9998	9.5791	5.3731	-1.8967	-1.1045	4.8823	7.7923	9.6496
-9.1723	-14.99	-7.6605	-9.4526	-2.0957	-7.7265	-7.3466	-6.2579	1.4462	-8.7063	-5.4605	-5.2999	-4.3104	-6.4718	-3.9828	-6.1634	-4.0934	-8.7554	-9.969	-11.456	-3.6201	-3.7626	-7.6491	-4.3696	-16.705	-10.641	-5.6337	-2.8878	-0.066057	-2.0028	-6.8474	-4.7714	-3.6929	-2.93	0.75019	-2.4356	-2.9058	-10.519	-7.9202	-6.9259	-12.047	-6.3258	-6.3056	-5.2988	-7.4418	-9.2403	1.4994	-11.219	-4.9351	-1.131
5.619	-0.64214	-1.3156	3.2566	-4.7499	4.3197	-1.437	4.4082	-8.8695	1.8952	-0.25395	0.43231	-8.1654	-2.0504	-5.3597	-2.4456	-5.5458	6.5103	-2.763	-5.751	-2.372	-3.7927	-0.41124	-1.9077	-9.1286	-1.934	-7.2872	-5.9999	-3.8138	-1.8219	-1.494	-2.7248	-3.535	-3.5378	2.6154	-5.6717	1.1754	2.1854	3.0854	-3.8227	-2.7775	1.9588	-6.9217	2.8597	2.5188	5.0231	-7.7732	-4.3594	-3.7063	-3.3785
-16.608	-16.954	-18.182	-12.104	-15.781	-14.994	-15.06	-13.235	-14.38	-12.718	-12.937	-10.519	-9.7617	-7.3401	-15.986	-5.0007	-14.386	-14.937	-11.184	-14.097	-12.714	-11.982	-9.0751	-16.17	-17.266	-11.339	-11.588	-9.9519	-15.892	-15.752	-7.2162	-17.227	-15.578	-14.303	-11.183	-6.8062	-17.78	-14.855	-15.497	-14.971	-15.044	-13.438	-16.464	-12.229	-14.284	-13.579	-14.037	-18.392	-8.5012	-17.937
-15.591	-14.659	-10.343	-9.5688	-7.961	-7.3711	-11.776	-17.734	-6.0046	-7.3269	-12.582	-9.0676	-12.619	-6.3744	-12.321	-18.592	-14.979	-14.514	-13.65	-11.429	-12.17	-15.12	-20.053	-12.769	-10.509	-8.2279	-9.5464	-10.517	-11.821	-12.939	-13.001	-12.86	-10.638	-15.199	-17.725	-15.176	-7.7526	-12.849	-7.7281	-9.0527	-9.0306	-13.131	-14.042	-11.664	-13.594	-12.543	-10.634	-19.297	-6.6097	-7.3225
-11.527	-18.039	-15.88	-10.042	-18.587	-16.228	-22.138	-14.597	-13.418	-7.5029	-17.309	-10.313	-12.995	-15.947	-8.1183	-17.314	-21.378	-10.092	-17.867	-10.824	-16.343	-18.083	-14.886	-14.105	-14.902	-19.425	-18.592	-15.833	-11.631	-11.578	-15.618	-18.512	-10.128	-11.365	-5.1587	-16.647	-19.891	-21.236	-15.067	-11.833	-11.995	-14.216	-9.2524	-18.108	-15.159	-19.34	-17.013	-13.183	-11.21	-17.621
-3.0088	-1.4024	-0.5403	-7.6255	0.31739	-0.77908	1.0834	-0.4518	-3.9347	-2.7473	-2.7245	-0.033399	0.42273	-5.2618	4.1448	1.7579	-3.1708	7.3649	5.3225	0.86185	-5.2109	2.7366	0.50352	0.85887	-3.8987	-5.1647	-2.5875	3.3763	6.1367	0.43589	-5.4109	-1.5	4.7121	-6.1167	-8.2306	-2.7322	-5.9755	0.23713	-3.8721	-0.1335	-7.7617	-4.3442	-0.55665	-1.6021	5.3608	0.36627	8.4202	-1.4972	0.55791	-4.5781
1.7507	-4.7067	-4.4961	-5.3466	-1.453	-8.5228	-0.51411	-5.5458	-6.2644	-2.7891	-4.4078	-6.2981	-10.514	0.23265	0.71802	-6.0936	0.85553	-5.3698	1.0114	-0.16998	-6.2657	-7.9033	-1.533	-5.1187	-6.1129	-0.99345	-5.392	3.6751	-6.2258	0.55286	1.2189	-2.8163	2.2261	-1.9712	-3.6337	2.4022	-7.5817	-2.438	-10.465	3.5676	-0.71342	0.098453	2.0408	-5.2285	-7.2174	0.61346	-6.2192	-6.2537	-4.1166	-7.377
-2.8898	12.076	-1.7064	6.856	-3.8719	-4.6672	4.7711	-5.4212	0.095278	8.4883	-1.0576	-2.3389	2.4384	0.7034	-0.058729	2.2778	-3.6222	-2.0876	-1.863	-4.3426	-5.7763	-7.3583	-3.0068	0.69064	-4.3941	6.4354	5.9275	4.6718	1.8895	1.621	-1.9602	-2.0932	3.1104	1.2397	3.8667	-2.9351	8.8023	4.1123	-0.069639	5.9719	1.3691	-1.0076	-4.7028	-0.15753	3.516	0.18551	0.64642	0.0083345	4.3269	-1.8312
2.4613	1.5862	6.0492	0.63536	-7.5654	-4.2353	6.8518	-4.9087	0.97368	-0.48837	-0.58498	-0.16698	8.515	0.81396	1.573	0.74698	0.67881	2.0527	-0.49999	-1.2627	2.0861	-11.894	2.4443	3.4217	-1.3323	-1.6604	1.7197	-2.2873	-1.0014	5.8713	4.3166	-7.2369	0.43379	1.9137	-3.1717	-5.2074	2.239	-2.3103	3.74	-7.7327	-5.3684	0.57445	-3.3684	-2.9934	3.348	-0.42811	-7.1617	0.8119	-1.5398	-0.79142
-14.114	-11.953	-8.36	-17.402	-4.4898	-13.129	-9.7133	-12.398	-11.682	-11.573	-8.4093	-15.06	-10.269	-4.039	-13.433	-12.178	-5.8612	-12.858	-15.256	-13.674	-8.4878	-7.5131	-16.333	-9.1002	-11.681	-14.919	-14.319	-13.831	-9.5663	-10.032	-11.158	-14.797	-13.657	-8.6314	-3.4453	-14.4	-10.817	-8.1186	-11.123	-12.692	-13.268	-9.1491	-11.331	-19.065	-14.802	-12.018	-17.044	-10.391	-16.474	-4.3109
-8.3702	-11.372	-0.022728	-13.106	-7.6348	-18.79	-9.3441	-2.1309	-8.1006	0.21882	-10.593	-13.083	-11.89	-12.505	-5.6323	-15.755	-12.383	-10.586	-7.9835	-8.6709	-6.5397	-5.5344	-15.283	-10.257	-11.114	-10.48	-15.179	-10.019	-10.748	-13.194	-7.6623	-12.328	-9.6749	-11.267	-5.2674	-11.284	-10.051	-4.4869	-11.739	-8.2532	-13.714	-15.953	-5.2819	-4.422	-11.368	-8.0295	-3.6258	-4.8037	-9.2568	-3.0623
-0.71516	-2.4852	2.1254	-8.297	5.0466	-0.87414	-5.7909	-0.3346	1.4698	-8.6896	-0.045179	-4.3083	0.6609	2.207	0.53044	1.3044	-1.7699	1.0976	-3.0123	-2.2655	-0.51819	-2.951	-0.49117	1.983	5.8857	1.6115	9.592	-2.936	-0.43482	1.917	-5.4576	0.39946	3.9184	-5.4498	3.3027	1.8876	-0.12893	3.4641	-4.6147	4.3787	-5.2779	0.57508	3.0028	6.5175	1.4223	3.0714	2.7948	-1.2125	-1.7455	1.2293
-1.8319	-1.4327	3.2749	-9.1977	1.2601	-1.7428	-5.9521	3.4196	-4.7744	-6.6727	-1.9394	-0.59975	3.6197	-2.1144	-1.4506	2.7635	-0.62954	-0.94167	2.1292	-5.5843	-1.7992	-6.4257	2.0233	-1.4281	1.1235	-0.60391	-4.2978	-0.77127	-1.0789	-8.9311	-5.0273	-1.1824	0.39563	-2.0207	2.1028	-5.7659	-2.9753	1.6789	6.7678	-6.8422	-3.1682	9.3029	1.4606	-4.8003	-0.098382	0.007882	3.7668	2.371	1.7724	-8.0546
-14.837	-19.549	-7.8619	-18.338	-10.276	-9.8741	-15.358	-9.4744	-15.543	-17.572	-18.448	-13.685	-17.516	-13.936	-10.539	-18.178	-19.509	-11.291	-17.032	-12.375	-18.281	-15.288	-12.239	-13.895	-10.318	-16.5	-14.91	-13.448	-11.318	-8.7582	-6.9174	-20.775	-11.683	-9.0889	-10.056	-17.485	-15.816	-16.632	-17.168	-9.8294	-16.737	-11.674	-11.807	-14.794	-4.0861	-6.8919	-15.272	-13.222	-11.143	-8.951
-28.409	-23.11	-24.753	-18.469	-25.182	-18.005	-25.385	-30.921	-16.452	-24.653	-16.155	-18.952	-14.359	-22.804	-18.17	-19.103	-19.968	-19.786	-26.44	-23.907	-21.196	-22.149	-24.339	-19.793	-23.882	-28.441	-15.219	-22.585	-25.32	-21.512	-22.17	-22.548	-24.673	-21.602	-17.082	-19.906	-21.233	-23.957	-22.679	-23.787	-20.14	-13.486	-22.316	-19.792	-18.974	-27.282	-19.386	-22.521	-21.916	-21.635
-14.213	-13.45	-14.517	-8.4242	-2.2207	-10.422	-10.301	-7.1584	-5.7713	-8.0884	-9.3386	-1.0173	-7.4563	-3.9712	-10.926	-1.4188	-1.0172	-12.206	-9.9219	-12.936	-6.1895	-3.7267	-3.6931	-9.7353	-11.616	-7.7097	-13.877	-6.7928	-10.614	-8.1043	-2.4747	-2.6743	-14.195	-6.608	-10.154	-5.71	-10.4	-7.8282	-18.692	-8.9131	-10.487	-6.9226	-12.911	-6.8881	-11.521	-11.376	-14.021	-6.3472	-6.5572	-4.5664
-8.541	-12.629	-7.0111	-5.2326	-14.642	-2.1615	-16.575	-9.0977	-16.107	-14.404	-10.876	-10.29	-11.023	-10.921	-13.611	-14.27	-12.625	-12.903	-12.863	-12.139	-16.552	-14.033	-12.248	-20.26	-9.0227	-16.553	-9.8471	-14.229	-11.593	-11.755	-7.3391	-11.973	-10.446	-13.082	-12.604	-11.245	-20.359	-13.097	-16.804	-15.132	-0.30439	-16.12	-11.091	-13.135	-10.523	-8.7109	-6.8348	-13.349	-9.6972	-17.859
-6.1547	-5.0955	-5.218	-5.4419	-5.7722	-7.9269	-7.6926	-0.18499	-0.78236	-1.0444	-2.4074	-9.2276	-6.0516	-7.0532	-5.7346	-5.4772	-3.9929	-6.678	-9.2037	-5.0396	-3.4566	1.4172	-4.8039	-6.8622	-11.404	0.77566	3.1566	-2.51	0.33959	-8.6835	-5.0132	-2.8916	-6.4387	-7.0927	-2.9468	-10.001	-6.424	-3.3933	-6.4609	-5.2635	-8.1544	1.9045	-7.8495	-9.0713	2.5167	-1.478	1.5552	-5.4419	2.1308	-2.1334
1.7409	0.31468	-3.7203	4.0229	-6.0919	-6.4423	3.3113	-8.6687	1.9731	1.98	0.32152	0.15794	1.2016	-1.8532	-8.1244	6.471	3.1292	2.9149	5.9358	-2.3525	-0.18684	0.12207	6.7095	-2.6943	-2.7326	-1.9631	2.9125	3.3299	2.8091	-0.22547	2.2275	3.2258	2.1754	-5.952	-1.782	-0.58036	1.6429	-1.0536	5.7007	3.4442	1.2442	-2.2079	2.6727	-5.8505	1.136	-3.5502	-0.61214	-3.1453	2.5582	-6.0575
-21.532	-17.951	-25.225	-27.692	-21.806	-21.797	-22.089	-19.05	-16.619	-18.909	-23.038	-18.134	-22.467	-19.159	-14.932	-30.029	-21.777	-20.921	-18.333	-18.752	-27.35	-19.02	-14.906	-20.11	-23.311	-21.933	-24.828	-18.299	-16.798	-18.387	-15.523	-26.451	-20.223	-24.856	-21.054	-25.928	-21.847	-16.708	-17.961	-16.017	-19.244	-21.401	-26.128	-18.07	-22.818	-24.779	-23.397	-14.798	-25.265	-18.511
-11.958	-9.9865	-19.82	-6.9522	-14.461	-17.912	-14.32	-17.943	-13.544	-10.345	-16.66	-17.979	-15.424	-6.1408	-12.809	-16.095	-15.127	-10.795	-12.022	-15.528	-14.11	-15.282	-17.001	-18.025	-2.4761	-8.4113	-14.999	-12.441	-18.217	-13.636	-11.029	-10.444	-13.136	-10.106	-12.203	-4.6723	-14.394	-16.866	-12.971	-14.927	-19.029	-19.523	-11.847	-15.944	-17.901	-16.556	-16.454	-11.929	-18.037	-10.416
-11.998	-5.6186	-13.714	-10.512	-11.321	-5.9696	-10.626	-11.11	-15.797	-9.3498	-7.8621	-14.284	-9.3836	-9.8481	-14.998	-13.729	-15.47	-11.094	-16.407	-7.5882	-8.0282	-6.6744	-9.1255	-5.5495	-15.723	-6.4849	-10.888	-12.43	-14.84	-12.311	-11.013	-11.157	-10.443	-11.22	-11.716	-10.128	-12.882	-13.606	-10.024	-12.405	-7.6144	-14.906	-7.3658	-11.752	-15.1	-12.182	-11.997	-12.92	-7.8647	-10.168
-4.3224	-1.5254	-3.8532	-2.8685	-5.0422	2.8138	-8.0553	-3.1644	-2.6826	-2.0175	-2.7799	1.6353	-2.6209	-6.246	-6.5421	-4.4714	0.025718	-2.8685	-0.84907	-2.3094	3.0467	-2.8627	-3.4818	-8.9278	-5.6556	0.38187	-2.3912	3.0576	3.0369	-5.656	-8.8602	-1.9562	-8.9657	3.2081	-2.0069	-0.023259	-5.0538	-2.4489	-4.4846	-5.189	1.5035	-10.702	-1.6144	-4.2433	1.776	0.75997	-2.9049	-4.5467	5.876	1.1457
3.5973	3.6762	3.73	7.7109	10.475	7.3278	3.0817	6.5296	10.613	3.8113	10.911	12.28	9.6944	13.699	9.0136	6.7599	9.0919	8.1431	9.0449	11.361	4.2552	6.4337	9.4259	1.2961	8.8304	5.0152	3.327	11.208	6.1153	8.8023	7.1798	5.6144	6.3329	5.2126	6.9962	7.9001	3.1438	3.4489	4.078	-1.6117	14.4	10.327	8.3016	6.2159	10.305	6.3851	6.2467	8.8388	9.86	4.4386
-6.5639	-4.5068	-14.269	-1.9519	-10.414	-8.6352	-9.5334	-15.43	-5.1992	-7.5308	-1.5747	-5.0782	-6.5757	-11.829	-3.0289	-3.9661	-2.2984	-12.941	-3.2122	-2.3193	-7.7652	-1.3682	-8.7333	-7.871	-10.948	-7.9545	-9.2088	-9.7295	-4.4166	2.8308	-3.9557	-7.1951	-6.5789	-8.0324	-4.4575	-13.758	1.891	-7.1599	-4.5022	-11.619	-14.909	-6.8215	-3.0863	-6.0381	-5.0915	-6.3289	-3.8433	-0.87265	-4.463	-1.1557
-11.879	-11.723	-14.443	-13.454	-7.7956	-9.4726	-5.1517	-14.539	-10.747	-6.5178	-15.435	-10.039	-13.684	-14.44	-8.5503	-10.883	-6.36	-8.1909	-11.121	-4.0345	-3.2223	-6.858	-8.6636	-10.265	-15.842	-9.4407	-9.7424	-10.22	-15.01	-13.757	-7.5233	-8.7835	-10.493	-8.2006	-10.576	-5.2665	-15.279	-11.695	-8.6129	-5.8307	-10.552	-10.421	-14.821	-9.5445	-10.561	-13.876	-12.076	-6.9679	-12.911	-7.4038
5.0059	1.9199	6.1498	2.6646	4.0221	2.4685	-2.8889	-4.2746	4.2333	4.4026	2.4779	0.50064	-1.5839	1.1812	2.8794	0.7748	-0.872	-3.7861	-0.59572	4.56	3.7058	2.3171	-3.5448	-0.24719	7.5921	-1.3239	-0.80605	1.179	0.75716	-2.2617	6.1585	1.0629	4.0185	-2.3787	-1.9221	-3.4952	4.7603	4.3358	-0.24911	1.8767	-1.5171	7.1919	3.452	1.4633	3.1617	6.2346	4.546	0.26419	6.2709	4.1089
6.1171	11.374	7.5822	10.567	8.8641	15.403	6.1598	5.7188	9.3459	17.129	6.3814	3.6236	13.139	9.0224	13.326	6.1116	11.71	4.1645	1.9096	8.1033	6.0448	8.91	9.5815	8.2779	5.5325	8.8622	8.2368	9.0139	13.44	10.272	13.614	7.6362	6.1353	3.2711	9.8918	7.5823	9.9062	10.222	9.6224	12.526	7.1925	10.629	16.344	6.7394	7.186	6.5931	8.673	6.4312	17.554	7.956
-5.3432	3.916	-0.81186	-0.27822	6.7145	4.2067	-1.7181	1.3551	-2.4093	7.7795	10.658	1.1546	0.29368	-0.73155	2.7934	-6.9709	-1.4825	3.5853	-2.9343	1.7217	3.2078	3.2176	3.0162	4.3403	1.6072	4.3914	1.0415	3.1099	0.17904	-2.6073	-1.4001	2.2098	1.3389	-1.6818	4.8784	6.4565	-2.2208	-0.40049	8.4476	4.9092	1.0557	-1.6092	5.4452	4.6016	1.8311	4.2618	-2.2417	1.5796	-5.8061	3.645
-11.89	-19.525	-9.6262	-12.338	-20.501	-7.6435	-8.4008	-8.3532	-20.274	-9.4325	-3.898	-9.9913	-15.324	-11.217	-5.8663	-5.3118	-10.543	-11.293	-17.676	-14.832	-17.688	-8.7275	-10.271	-7.4493	-12.209	-12.419	-12.69	-18.032	-13.691	-12.293	-15.4	-10.14	-15.615	-7.7771	-19.308	-11.48	-6.2647	-12.166	-7.8124	-13.034	-18.687	-12.589	-15.681	-13.035	-10.317	-12.73	-13.845	-8.6438	-5.8472	-13.979
-10.131	-14.849	-10.196	-15.798	-16.229	-12.667	-6.8275	-7.3246	-8.3909	-8.7997	-11.385	-3.4884	-4.6478	-8.7575	-12.43	-8.1283	-8.236	-13.286	-11.327	-8.4829	-16.666	-17.54	-8.119	-9.5572	-5.0846	-4.5063	-12.869	-11.914	-5.941	-8.0128	-18.599	-7.4662	-10.015	-14.381	-7.8262	-8.6119	-15.687	-11.823	-11.379	-7.3075	-15.897	-7.0727	-12.49	-8.7164	-9.7152	-13.599	-8.239	-13.226	-9.5884	-5.3044
4.2953	1.4854	-0.22231	-0.010504	0.14941	3.9675	-0.4897	-2.7218	3.0855	0.27224	1.8334	1.7292	3.5507	1.7818	1.2563	-2.1188	4.8354	-3.6945	2.532	1.2381	-9.6445	2.3638	9.5744	-0.76067	0.72125	1.1455	-3.9003	-0.55516	0.42289	-2.6329	3.7726	2.555	2.9029	1.2293	3.1173	0.01603	4.5972	4.1247	12.305	6.5487	3.5314	-2.1697	-3.7607	-1.82	-2.8367	2.1561	5.208	-3.6475	-3.5001	-1.7167
-17.007	-4.886	-12.463	-16.958	-16.441	-16.429	-16.99	-11.388	-14.095	-16.412	-20.604	-14.904	-11.949	-14.067	-18.999	-12.159	-16.909	-13.459	-12.385	-20.195	-8.8958	-5.9548	-12.809	-18.485	-14.253	-15.041	-18.559	-12.645	-18.618	-17.564	-16.474	-12.427	-12.433	-9.5152	-12.622	-12.786	-12.47	-17.038	-9.2303	-16.484	-14.25	-20.612	-13.835	-11.185	-21.35	-16.262	-11.765	-15.35	-12.111	-10.502
-7.1014	-8.8408	1.8495	-3.5244	-7.8905	-10.307	-11.673	-6.7594	-1.2408	-2.2782	-4.2027	-9.312	-3.9607	-3.1667	-2.5573	-12.068	-1.7442	-13.797	-2.1327	-13.51	-13.617	-11.239	-4.9765	-0.78306	-6.7242	-6.3356	-2.6704	-3.8355	-1.5088	-5.6491	-6.6659	-9.1794	-3.3695	-2.7294	-9.4482	-5.5201	-7.9571	-13.775	-0.41367	-8.2769	-5.7702	-8.1454	-4.0039	0.54097	-1.8899	-8.0453	-3.8927	-8.0721	-5.1471	-9.2796
-12.774	-18.349	-9.8672	-14.233	-13.268	-14.889	-14.318	-8.9321	-17.368	-12.999	-12.426	-8.1841	-9.8875	-9.8942	-15.212	-10.662	-7.0814	-18.452	-11.501	-11.167	-16.767	-7.8342	-15.866	-10.148	-14.715	-16.18	-21.435	-12.225	-10.895	-12.837	-10.597	-8.2522	-6.9269	-17.726	-23.892	-13.741	-14.378	-15.352	-15.774	-11.712	-14.757	-11.63	-10.352	-13.65	-8.0002	-10.235	-8.017	-21.817	-10.669	-7.7231
3.1404	4.4673	9.5617	6.2948	11.264	7.6135	3.5891	12.179	9.9774	-2.3735	2.9789	5.7673	10.822	7.4214	7.0364	5.8594	3.2052	2.5056	5.065	3.7225	6.1363	5.2829	-0.17518	5.5429	4.1383	10.008	5.2927	4.6865	10.247	-0.5432	0.96105	10.328	8.2275	2.0171	4.5694	11.029	-1.563	3.1095	5.5591	6.8483	5.8062	1.5822	11.148	8.3526	-0.52413	5.1784	5.2328	10.705	5.735	13.318
-13.381	-11.996	-12.285	-11.38	-6.1826	-8.7622	-4.3122	-8.7364	-13.73	-3.7525	-12.663	-9.2556	-6.6791	-10.056	-10.861	-6.602	-9.4036	-5.5569	-3.3762	-9.1865	-12.301	-6.7767	-8.5262	-1.7849	-9.4714	-11.767	-5.9922	-9.7018	-10.772	-13.499	-3.316	-15.228	-10.648	-13.202	-6.5261	-7.9416	-14.113	-10.996	-7.5244	-9.9468	-9.9834	-13.363	-8.3488	-6.6182	-9.0377	-10.217	-8.9868	-5.9696	-9.5788	-9.4535
-0.23795	-7.1717	-18.327	-8.8479	-9.1888	-11.53	-9.7385	-6.6073	-11.902	-8.7447	-6.5731	-9.0928	-10.886	-13.391	-8.2649	-5.0283	-7.7644	-11.79	-7.1783	-7.9342	-13.059	-14.626	-11.115	-10.183	-8.3678	-12.192	-13.684	-9.602	-7.4799	-8.9107	-11.431	-11.713	-7.1975	-10.215	-8.6893	-11.402	-10.573	-4.8864	-15.221	-12.716	-8.2679	-4.5734	-9.0201	-13.882	-8.5536	-15.105	-13.715	-10.844	-6.0348	-6.1855
-0.84324	2.182	-1.4168	-7.2749	5.3287	4.3203	-0.92247	3.3032	-2.793	-4.3913	-8.834	-5.1385	5.9048	-4.5754	2.4775	-6.8182	7.7317	-1.9721	5.0066	-6.7893	2.2571	-3.7992	-10.224	0.12259	6.186	-4.1161	0.93309	4.7462	-0.31243	-3.1877	-4.0493	3.0964	-3.0952	2.0669	-6.9991	-2.1712	-3.9301	0.61956	3.0324	1.0862	2.903	-4.5356	-2.1425	-1.6276	-2.835	0.41679	-5.4016	-4.1393	3.1881	-2.7319
-27.775	-20.64	-18.566	-13.069	-20.893	-16.804	-17.281	-21.887	-18.235	-25.443	-18.255	-19.392	-21.315	-21.455	-21.268	-12.316	-11.85	-20.285	-27.255	-19.717	-14.769	-20.441	-16.741	-18.254	-25.831	-16.453	-19.584	-17.991	-11.689	-16.205	-17.787	-18.043	-16.629	-17.741	-14.146	-19.811	-27.533	-23.696	-22.538	-19.01	-14.064	-17.111	-18.521	-13.344	-22.564	-20.395	-26.523	-18.173	-21.456	-20.69
-6.5713	-11.199	-14.99	-11.757	-12.512	-12.416	-19.176	-15.836	-16.266	-12.403	-13.937	-16.616	-10.114	-11.054	-12.316	-11.326	-9.0165	-11.363	-9.2585	-12.152	-8.4973	-20.973	-24.684	-12.771	-14.048	-8.0696	-13.011	-18.767	-14.7	-16.806	-14.196	-11.102	-19.54	-10.503	-16.756	-19.694	-19.086	-8.2862	-11.516	-15.494	-13.215	-11.076	-7.7242	-15.29	-15.149	-14.754	-21.092	-18.266	-10.252	-11.003
-19.913	-12.832	-16.262	-9.1057	-9.9115	-3.7806	-11.004	-14.153	-14.51	-4.5147	-10.502	-7.4472	-12.452	-4.7048	-13.311	-14.802	-13.743	-14.217	-8.4889	-6.462	-11.905	-13.644	-15.01	-12.43	-8.7412	-14.168	-10.998	-12.08	-15.594	-16.726	-11.463	-5.6015	-10.763	-10.292	-14.395	-10.759	-10.279	-9.7899	-9.1249	-11.204	-19.79	-5.7609	-13.967	-12.974	1.6848	-14.097	-6.146	-12.342	-9.4002	-14.023
2.5537	5.2252	7.6282	13.365	1.2811	9.5331	6.9763	5.8293	11.795	8.5814	8.7201	-1.8605	8.5936	7.4431	10.547	5.8244	8.5848	10.757	9.5754	4.6758	9.0757	5.8671	3.2383	7.8018	3.9638	5.5694	4.8647	3.1155	5.0545	6.2014	4.6847	9.9488	3.5847	6.0388	7.3564	9.3486	2.5515	4.7241	1.5257	5.4386	3.8911	7.5482	13.202	7.0928	11.667	7.73	7.4201	8.2975	9.7293	11.679
3.1134	2.3813	-0.050224	4.5996	3.9334	5.1174	-2.1776	-6.5601	-1.1983	0.41052	-1.6895	5.0248	-3.1645	-1.2072	-2.8491	2.2903	4.3393	6.4325	3.3676	0.36115	0.17105	0.2755	-4.5471	3.0872	2.2003	-3.1501	-3.9955	5.7799	3.3176	-0.67808	-7.0181	-0.20364	-2.7995	5.3215	-8.8692	-7.0783	2.3136	6.0219	7.11	-1.6973	0.75842	-0.88709	-0.17825	9.4098	1.5699	2.0859	5.0097	1.8512	-2.3136	2.3525
11.508	5.1194	12.358	8.3961	3.7703	9.7917	5.1761	8.024	7.5163	6.8601	-2.688	6.042	8.7242	6.4565	9.5073	8.3675	6.8082	6.601	4.0482	7.2625	9.2478	11.67	7.9184	9.2689	12.04	3.2896	1.969	5.2198	8.306	6.9555	9.6481	8.0514	10.877	4.6098	6.6523	11.326	4.7926	-0.4316	1.8487	10.716	5.6214	6.6847	-0.19553	9.1747	12.165	11.576	7.1772	7.3814	8.1829	7.4839
1.6654	-0.32792	-7.1397	-0.53907	-7.0478	-5.6786	-6.9767	-0.45128	-2.9322	1.7114	-5.5486	-1.3289	-3.7652	-5.0074	-6.8392	-4.1808	3.9147	-3.3879	-1.4304	-0.040503	-1.9246	-2.2901	0.62143	-9.1006	-2.9524	-3.9398	-3.2692	2.9135	-1.1694	-4.6737	-4.9652	-8.5441	-4.11	-1.5584	-11.258	-9.0547	-3.0636	-5.7305	-6.8042	-14.267	-0.43656	-5.4981	2.0867	-2.582	-1.8527	-5.0203	-1.5982	1.303	-6.5129	-7.8154
-8.1771	0.80245	-1.9889	-4.366	-1.4621	-2.2363	1.7421	-1.1977	1.6739	-1.0235	0.36207	-1.9185	-0.66844	1.7172	3.3094	0.31257	0.73849	0.91936	-3.6514	0.92772	6.9906	-1.6716	-4.8879	-0.25792	1.0675	-0.82763	-1.2015	-3.5347	-4.286	-1.0261	2.3208	-4.185	-1.2081	-3.5479	-3.1749	-4.1942	-3.1261	-2.742	5.0713	0.24527	-1.9021	-5.8463	-3.3767	-6.6597	-1.6595	2.7371	-5.0613	-3.8414	0.12404	-4.1819
-4.6667	-6.5589	-0.88695	1.8119	2.5482	-6.2577	-4.5705	-4.0631	0.14168	-2.9771	5.336	-4.2941	0.83227	-2.3272	-12.965	-5.5782	-3.6911	6.5804	-5.8916	-8.1083	-3.5959	-3.8688	-6.7355	-2.5831	-5.8186	-2.4605	-5.3174	2.7122	-1.5432	-5.2234	-3.7737	-1.9074	-7.7074	-6.5452	-3.8315	-3.0969	-0.47214	-9.9644	-6.2151	-5.537	0.78687	-6.5949	-6.5555	-7.862	-1.2384	-7.8608	-3.0247	-4.8995	-3.8395	-4.5391
6.0569	7.6963	4.5596	4.6848	3.9211	1.9616	2.56	1.7125	11.052	4.9096	2.8295	-0.71776	1.681	1.0943	4.6542	10.076	9.8953	-2.6182	0.039622	-0.15033	1.2451	2.2032	7.7975	4.2634	3.3374	-2.5023	11.286	9.2685	4.6382	1.3042	6.3069	-0.37759	-1.1011	9.9327	8.1836	5.5722	4.9542	3.3456	5.3086	7.9181	6.1186	4.2985	3.2149	3.5957	10.66	5.5155	7.2014	-2.7754	0.47171	6.466
-2.7662	-0.16826	1.8389	0.36025	-2.5908	-6.7203	-2.4115	-2.6599	-3.2303	-2.7263	0.12086	-0.49534	-6.0287	0.84583	0.81908	1.387	0.31544	-0.19076	-7.781	-5.876	-1.8305	-0.87727	-3.9838	-1.9595	1.0825	-2.0241	-0.13745	-4.0388	-7.6039	-3.0036	-3.7911	2.5114	2.9264	-3.4862	-1.9718	-5.8969	-5.0655	6.3591	-2.459	-11.597	-5.7711	1.0758	-1.8655	-5.1861	-5.4188	-2.7783	-5.1031	-0.42025	-5.5443	-6.81
-16.742	-17.862	-21.722	-25.76	-24.746	-15.462	-20.844	-20.32	-27.177	-24.985	-22.905	-16.962	-18.771	-19.441	-17.546	-16.165	-19.274	-22.002	-20.816	-24.785	-19.897	-21.519	-11.817	-24.633	-20.289	-19.598	-24.25	-21.795	-23.176	-17.824	-13.166	-21.201	-20.021	-13.765	-22.002	-22.024	-24.324	-19.652	-24.136	-23.472	-22.978	-21.882	-18.763	-20.295	-19.002	-26.284	-29.938	-24.691	-21.615	-25.655
-3.4262	-4.9418	-9.5766	-1.1537	-0.58045	-1.9851	0.60107	-3.567	-2.6654	-0.83143	-4.7757	-6.8257	4.0034	-7.6417	0.32378	-1.5267	-9.4847	-4.1781	-3.7009	-9.1928	-0.27386	-5.2911	-1.8555	-1.6676	-5.0185	-1.2834	-2.9525	-4.557	-1.1479	-6.5053	-6.9167	-7.1888	-7.1102	-4.3776	1.6662	-7.7396	-0.92011	-3.4625	-2.2428	-3.9272	-3.6573	-8.2127	-10.138	-5.311	-3.9036	-4.3821	-3.4885	-4.6572	-6.204	-7.3678
-15.724	-16.249	-19.749	-18.363	-18.612	-19.409	-25.72	-20.996	-22.521	-16.818	-23.448	-16.278	-31.279	-21.94	-23.948	-20.271	-26.533	-23.436	-20.417	-21.872	-19.002	-23.36	-18.041	-18.426	-14.914	-19.164	-21.436	-16.961	-23.97	-20.411	-22.305	-17.35	-16.902	-23.058	-30.155	-18.15	-31.724	-25.83	-19.87	-15.683	-22.529	-22.199	-19.284	-19.329	-23.152	-25.203	-18.706	-18.288	-19.746	-21.479
-0.65055	-1.3159	0.13623	0.29828	4.3987	0.16122	-2.177	-5.7521	-3.7607	-4.6688	-6.8857	-9.4229	-6.6619	0.83945	-1.8738	-8.3365	1.0347	-7.1519	1.8801	-7.1163	-5.4431	-5.1351	2.3741	-3.5972	3.1501	-1.736	-4.2836	-3.7549	-2.8856	0.3131	-0.96665	-4.8289	-1.0444	-1.7546	2.5055	-1.9984	6.6409	-1.7498	-0.033476	-2.9445	-4.7924	-2.7948	-11.766	-0.96047	0.20631	-3.7351	-2.2013	2.0987	-8.6636	-2.5038
-4.4662	-4.5393	-5.8807	-1.8883	3.7001	0.88354	-2.702	-7.9655	-2.6987	-0.4906	0.69588	-4.0855	-6.2938	1.112	-0.58265	-9.5513	-0.60977	-0.79857	5.9515	-0.52994	1.9663	0.32577	-2.7122	0.55915	4.3464	2.4038	-3.1484	2.1603	-3.9805	-2.2682	-2.1405	-4.0333	-1.1471	1.1462	-5.8997	-3.7428	-1.5395	-0.79732	-2.8644	-8.1656	-2.4227	-3.1635	5.8381	-1.435	-8.4107	-6.1922	-3.2777	-7.7166	-3.3825	-8.02
-0.027707	2.2489	2.4513	-0.98755	-2.0588	-1.3101	-8.49	-8.8979	-0.41649	-0.76154	-7.8044	-5.0966	-3.609	0.33276	-5.3015	-9.2492	-7.8544	2.3157	3.3425	2.0441	-3.6061	-4.1536	-1.8668	-8.9854	-4.6951	-8.478	4.0113	-14.287	-6.775	-5.5764	-0.83716	-2.1252	-4.3223	-1.5788	-0.52721	-1.5751	-0.79811	-1.6617	-2.4112	-1.9472	-6.3781	-6.6952	-6.3132	-1.5838	-3.2658	-4.7772	2.5891	-1.4381	-4.6831	-4.7649
-15.194	-11.074	-15.527	-9.4308	-9.2824	-13.733	-8.892	-21.066	-15.564	-18.075	-18.346	-10.942	-16.29	-17.472	-17.288	-13.663	-6.3928	-15.99	-15.107	-11.063	-13.827	-12.232	-6.8404	-21.056	-11.274	-14.79	-16.555	-11.496	-20.592	-11.004	-10.768	-13.37	-14.27	-11.406	-11.461	-13.393	-10.42	-10.839	-14.607	-6.192	-8.8005	-18.287	-18.673	-16.208	-8.9417	-9.123	-18.015	-16.29	-15.217	-12.805
7.6775	3.9106	9.0179	1.1982	1.9852	6.4436	2.2093	0.2442	0.79466	8.46	3.1829	2.5393	-0.88133	-0.56528	4.6807	4.0421	0.84274	-3.3008	0.71077	1.1132	9.4811	5.7473	3.3628	7.9874	3.0873	5.4664	-0.39567	-0.16374	3.0087	-0.94087	4.6099	2.0055	14.723	0.73572	1.5071	8.2197	0.71193	4.1139	1.9632	1.0934	3.0664	0.36047	3.3676	4.9301	0.97354	4.2854	1.8056	0.88618	7.1497	-0.14119
-8.7644	-11.841	-13.377	-11.869	-18.871	-17.176	-9.0023	-11.384	-5.243	-5.166	-11.725	-13.777	-12.896	-10.552	-10.188	-16.983	-18.672	-14.517	-11.296	-11.561	-8.8601	-12.606	-16.581	-21.884	-10.78	-9.4704	-9.1895	-12.596	-5.6742	-16.673	-9.2927	-17.521	-8.4533	-13.368	-15.743	-17.737	-12.428	-13.023	-17.251	-10.481	-17.658	-10.321	-7.3051	-13.041	-11.399	-13.444	-17.524	-17.167	-14.96	-12.003
-22.742	-18.397	-24.184	-23.026	-21.714	-21.556	-21.096	-18.407	-24.735	-19.966	-24.129	-21.465	-18.079	-24.095	-23.049	-19.88	-23.697	-25.374	-24.596	-23.484	-21.84	-18.301	-25.183	-20.623	-21.68	-25.658	-19.733	-14.796	-22.257	-15.026	-19.294	-18.255	-26.04	-18.623	-20.158	-21.868	-22.35	-20.801	-22.535	-18.531	-16.738	-27.826	-24.97	-20.729	-26.252	-18.979	-26.046	-23.054	-24.956	-21.144
9.7918	3.4289	8.1999	5.1949	3.5607	7.0143	6.1057	13.219	6.6221	9.3291	4.217	11.172	1.9004	2.5855	7.594	6.078	10.086	3.8939	3.002	-0.16661	14.757	13.487	1.5139	5.2632	12.259	7.6478	10.701	3.6617	4.8055	11.294	-2.9485	1.5848	4.6386	0.34325	5.8568	10.93	10.069	6.3277	6.5624	9.1972	1.0766	6.5579	7.8753	4.0534	7.1335	0.38957	9.1048	4.0838	11.588	3.3128
-1.9669	-6.3231	1.904	-5.5215	-2.4084	-3.1183	1.6555	-4.4571	-2.864	0.9161	-0.20294	-2.4212	-1.4989	-1.878	0.45287	-5.5364	0.96143	-9.0932	-5.4408	-4.0391	-2.5691	-2.1762	-3.4219	-3.7085	-3.1457	-1.5065	-8.1083	4.0322	-0.3552	-3.1241	-1.0776	-1.962	-5.0876	-1.8193	-3.0415	-8.1124	-0.1339	1.7493	-1.2066	-1.8743	1.2187	-5.1095	-2.5859	-4.1651	-3.9169	2.5658	-5.5541	-2.9856	3.5636	-0.16137
0.69713	0.84734	-0.23217	3.1047	-6.0742	-0.98787	4.368	3.2762	-3.1262	0.0089721	-1.7443	1.7312	2.7163	2.0727	5.2943	-4.8331	-4.9574	-0.34165	-0.68103	-6.9521	-1.1925	1.872	-0.41328	-7.6395	1.1813	-5.7804	-2.5125	-1.5924	-8.5656	-0.24311	5.7824	2.5612	-6.493	1.166	-1.6091	-2.7555	-4.6429	-6.4964	4.9135	-0.31019	-3.6192	-0.79862	-0.80371	-4.4498	-0.025542	-1.9229	1.3341	2.2705	0.61625	6.5895
7.5048	1.7285	14.604	10.022	12.983	8.0484	-0.87285	8.4753	2.8995	8.8269	4.5485	1.5945	5.5485	7.0153	7.1056	12.287	2.6018	10.662	-0.089962	8.5251	7.9491	8.985	6.3018	4.1308	5.8152	2.6248	5.5464	6.2617	9.57	7.7954	3.1204	7.6025	0.64417	2.6805	10.346	5.6067	6.3287	11.278	8.8963	5.6174	7.8681	3.2399	10.177	7.9338	5.8533	0.91168	6.5978	9.8846	8.0153	9.0779
-11.907	-12.693	-8.8008	-16.99	-13.343	-17.83	-18.456	-9.8379	-12.837	-17.038	-19.84	-10.787	-13.908	-12.991	-6.9548	-17.701	-15.194	-16.345	-14.927	-16.865	-14.297	-7.0121	-23.326	-13.576	-14.881	-11.302	-9.4415	-9.9333	-11.151	-10.842	-14.652	-12.445	-9.0354	-11.511	-10.647	-14.515	-8.2628	-6.0804	-13.007	-10.953	-6.9194	-4.5797	-18.961	-5.1354	-17.203	-21.734	-12.093	-17.141	-12.143	-14.436
-11.637	-7.41	-13.956	-8.7469	-10.58	-9.9328	-15.792	-16.589	-13.829	-17.962	-14.848	-21.6	-16.954	-16.558	-18.189	-10.928	-11.844	-11.033	-16.862	-17.97	-15.852	-17.91	-13.099	-20.1	-14.503	-18.958	-11.599	-7.1127	-12.326	-14.752	-14.077	-12.696	-10.192	-21.755	-16.895	-11.93	-22.777	-14.048	-16.436	-16.858	-13.538	-13.823	-15.125	-15.775	-19.128	-12.481	-6.96	-14.544	-14.541	-11.978
1.4896	4.3574	-0.4385	-3.5508	4.9585	1.1856	9.3455	1.5122	0.30805	6.4286	1.5615	1.6277	5.043	7.2017	6.8924	1.468	2.7096	5.7919	4.6103	-2.7457	5.8228	6.8062	7.2045	4.0212	-1.2969	-2.6849	4.8509	6.3126	2.8169	6.1542	4.0119	1.1197	6.0083	7.2059	2.1957	5.0596	3.6864	2.354	-0.82279	1.5707	5.9039	-3.0659	-0.14566	-4.1523	1.0382	1.2187	2.3352	3.1208	0.30666	9.9896
15.335	8.7605	6.6441	11.186	5.0437	5.1786	1.4358	12.179	8.7325	12.563	2.5381	8.8357	6.3121	13.341	13.287	3.7775	4.8683	3.9604	6.614	6.6211	9.988	7.3253	10.165	10.934	10.982	8.5801	1.6732	8.9281	10.208	8.4397	9.1332	10.287	5.1248	7.8419	6.3886	9.1922	0.99129	7.9004	7.7482	5.0907	14.037	2.4794	8.365	14.217	8.5338	1.1831	6.5573	10.964	6.9991	9.3256
-6.3206	0.080339	-12.606	0.41451	-16.662	-3.7199	-9.249	0.59407	-5.8323	-4.2227	-10.122	-8.424	-2.9697	-8.4059	0.30853	-1.995	-10.69	-7.8635	-5.3389	-8.0486	-11.634	-4.1303	-10.191	-5.4752	-4.2632	1.1266	-5.4749	4.2361	-3.955	-6.3905	-2.4533	-6.9976	-3.5983	1.7298	-4.4767	-5.8932	-0.23349	-2.4207	-4.5502	-5.5008	-3.1482	-12.445	-3.0786	0.84219	-6.7112	-6.9038	-8.1995	2.8373	-11.409	-7.2903
-21.506	-11.04	-15.574	-10.932	-11.669	-11.063	-17.911	-15.614	-16.831	-12.566	-13.514	-14.774	-13.405	-13.218	-13.082	-8.7661	-11.876	-15.477	-15.696	-5.514	-8.1615	-14.645	-12.188	-17.403	-11.079	-7.7369	-10.718	-21.028	-14.322	-13.624	-10.673	-19.727	-18.52	-9.2417	-6.3411	-20.206	-20.196	-17.28	-5.3259	-11.9	-5.9011	-15.742	-13.712	-12.432	-15.015	-9.8335	-15.828	-18.508	-12.794	-15.289
-26.8	-20.164	-27.869	-26.057	-23.875	-21.584	-19.977	-26.013	-22.99	-26.481	-28.126	-23.599	-23.813	-16.08	-24.378	-29.023	-23.062	-23.63	-31.313	-20.454	-26.35	-20.932	-18.862	-29.131	-22.04	-19.399	-29.217	-16.012	-25.533	-20.466	-25.122	-33.421	-25.715	-20.73	-16.288	-21.522	-14.855	-25.633	-24.87	-19.943	-22.813	-30.659	-21.033	-19.198	-25.422	-12.107	-26.461	-29.496	-17.715	-16.853
-6.9232	-7.4046	-7.547	-8.216	-4.4564	-5.1894	-3.7574	-4.2793	-10.648	-7.7144	-8.1	-5.9617	-12.804	-3.6576	-8.4651	-3.8272	-5.6878	-8.5229	-7.2062	-10.265	-7.5995	-11.346	-9.4497	-14.398	-14.909	-12.333	-12.965	-8.3422	-6.5007	-13.541	-13.14	-14.224	-1.5267	-13.715	-10.585	-18.86	-9.6465	-8.3187	-10.366	-12.937	-9.1157	-8.0538	-8.1654	-12.712	-12.911	-13.919	-7.0406	-6.5529	-9.7822	-4.0067
-11.285	-12.221	-15.68	-11.479	-18.796	-8.4678	-9.5588	-14.334	-11.714	-9.7758	-13.344	-15.883	-12.011	-10.522	-13.387	-16.163	-15.433	-13.829	-10.416	-9.5886	-9.0145	-15.806	-11.428	-15.472	-13.214	-12.707	-17.347	-8.5331	-13.603	-11.373	-7.2586	-17.8	-15.575	-15.657	-19.024	-6.8872	-14.213	-14.365	-10.27	-14.484	-17.766	-11.55	-14.741	-7.9392	-10.019	-14.396	-12.838	-11.966	-15.048	-6.5181
-14.263	-14.251	-9.1803	-8.5024	-9.8363	-9.6901	-4.6029	-9.5017	-12.225	-11.017	-8.9323	-10.381	-10.55	-11.113	-6.7809	-12.968	-11.77	-10.321	-0.038754	-10.178	-7.2542	-16.94	-7.1614	-10.017	-2.8778	1.5088	-6.5349	-8.4674	-12.232	-13.638	-11.059	-13.52	-9.8312	-5.9716	-8.0434	-9.4818	-12.037	-12.475	-12.094	-8.7902	-14.506	-7.2334	-10.099	-15.358	-8.2878	-11.101	-11.479	-15.941	-10.77	-14.905
-0.73799	-7.101	-6.162	-7.3784	-4.3901	-9.0566	-4.4843	-5.5907	-4.9507	0.19205	1.3419	-1.3016	-12.855	-3.4307	-4.5752	-2.3984	-8.7821	-1.1001	4.145	-3.6468	-5.2409	-5.4723	-11.294	-5.6631	-0.46544	-1.303	-5.4074	2.9529	-3.1583	-2.2257	-6.1323	-4.2246	-5.2734	-2.2586	-7.0109	-3.3543	-2.7812	-6.5241	-11.638	-11.462	-4.5505	-1.9615	-13.613	-3.5614	-11.377	-7.3479	-5.2877	-3.8271	-1.7233	-2.0662
1.9881	3.7941	-1.7099	-0.26595	-1.1149	-2.3568	4.5595	-8.8552	-0.34577	-1.5147	7.0235	-1.3121	3.5061	1.6158	0.59227	-0.63318	-1.627	2.0499	-0.57932	5.7721	-1.2896	3.7374	-1.131	0.86699	-1.0863	-1.9277	-5.8619	-1.0158	1.9505	3.1106	-0.036639	-0.44824	8.1878	2.4039	0.16229	5.6593	5.8003	1.3304	0.056146	-2.093	1.3025	-5.3185	0.56189	-1.6908	-2.9413	-0.78185	-6.4147	2.1068	2.8911	-2.1034
1.5431	-3.5925	-10.642	3.7619	-3.9248	-2.542	-5.1434	-6.0777	-4.2486	1.0842	-5.2743	-9.7112	-0.50382	-7.3859	-3.1601	-2.2849	-6.4189	-9.1606	-0.96204	2.1921	-6.3058	-7.5958	-3.6015	-3.8851	-0.42103	2.3946	-7.1866	-0.43517	-5.2879	-6.769	-2.9821	-5.8686	-8.1059	-4.9376	5.9887	-4.2254	-3.7851	-12.313	-2.6717	-10.358	-0.040367	-6.352	-2.4508	-1.3759	-3.5385	-0.67113	-2.7557	-0.70649	-4.1185	-9.7809
-5.193	-0.79669	5.2562	-9.1273	0.45577	5.1228	3.4397	-2.8125	-8.1407	-3.5133	2.5869	-2.427	-6.9567	-4.4406	-0.28384	1.3053	-0.50548	-0.3726	-1.5	-6.1834	1.566	-5.3267	-2.048	-2.2349	4.0443	-2.5227	-0.73233	1.1049	-3.129	-6.358	-5.6575	-3.157	-4.6629	-0.65252	-1.973	2.4891	-4.6648	-4.9444	-3.9816	-5.4624	4.8508	-1.9537	1.2055	-2.4362	-8.5852	-5.6499	-7.0199	-2.798	-4.7098	-4.8352
-6.5793	-8.6459	2.2406	4.2684	-3.666	-0.37883	-2.7791	-4.7176	-7.7897	-2.5568	-1.688	-6.6802	4.5613	-3.8385	-1.2807	-3.5725	1.4512	-3.7903	-3.9046	-2.2733	1.2381	-16.033	0.44128	-2.4378	-5.5732	-10.175	-0.3976	0.852	4.8889	-0.89641	-5.1039	-1.878	-1.4309	1.9277	0.16331	2.534	-1.4514	4.9997	-4.1729	-1.6733	2.6537	-1.4484	-2.8144	-2.8477	2.1637	2.0178	-0.5286	-1.2779	-0.98511	-2.0463
-3.1362	-6.3043	-1.4488	-3.7048	-1.0803	0.40148	1.2893	-6.4177	0.8917	-5.1421	-4.4861	3.2714	2.2118	-2.6668	4.5206	-4.7027	-0.6262	-6.4887	-1.2327	-7.0104	-4.8283	-0.12846	-4.3161	-6.521	-9.8257	-9.6048	-6.7956	-11.099	-7.4048	-2.2009	-2.4924	-2.1322	-1.9422	-6.5059	-2.6343	-2.4108	-3.7662	-4.2711	-0.60754	0.16113	-5.7715	-3.113	-6.0753	-10.309	-8.1473	-0.089277	-6.6009	-10.3	0.18967	-10.436
-12.145	-18.709	-9.3906	-10.125	-16.311	-8.1775	-13.524	-13.274	-16.209	-13.188	-15.77	-16.492	-16.5	-14.837	-15.462	-13.388	-17.778	-11.18	-11.891	-14.147	-9.3024	-14.521	-16.693	-13.991	-12.488	-12.741	-6.8218	-12.872	-15.741	-11.444	-11.835	-9.5233	-11.322	-8.7109	-17.743	-11.254	-13.98	-13.632	-12.397	-11.469	-14.479	-15.061	-9.1817	-18.664	-10.531	-7.1734	-9.9206	-11.179	-13.665	-15.634
-2.877	0.88317	-2.1744	0.021419	0.60889	1.6372	-3.3132	2.8451	4.8257	-0.23647	-2.1516	-3.7699	5.9473	-0.32241	2.777	2.4702	-0.38652	-2.0297	-1.3222	-2.1427	-1.8223	-4.7838	-3.8311	6.0532	-2.459	4.5175	-2.5629	3.9185	4.7928	0.87199	3.055	2.3703	-3.6372	-3.188	-4.2599	4.8018	-1.0324	-0.62112	0.77408	-0.18818	1.3581	5.2909	-6.1684	3.9244	0.7692	3.0303	0.82577	-4.861	-6.0524	-6.1908
2.0951	9.1734	12.203	5.223	3.4942	14.872	9.1008	11.299	10.809	-0.11703	12.198	11.93	7.2878	7.2658	9.5262	8.5179	3.7601	5.5782	10.275	3.4363	11.239	7.5784	4.2242	5.4977	13.548	6.6077	9.506	9.5872	9.9833	11.334	4.7962	8.433	6.2618	8.6784	11.56	12.847	8.9635	5.5326	1.4216	10.116	9.0359	15.438	2.1972	7.5379	14.338	7.8003	5.4678	9.418	13.475	3.8474
6.3125	6.3321	9.8976	10.31	5.106	7.0502	11.76	7.7041	10.54	8.513	2.2533	10.88	6.2432	5.7438	3.0593	7.2127	5.905	-0.85276	9.225	-3.5643	8.44	8.3757	12.066	0.18059	3.536	12.23	4.7955	3.1733	15.71	2.0577	8.3917	7.3461	4.921	6.0703	11.798	8.4739	1.072	6.1682	5.9388	8.6446	12.29	9.1293	7.3922	3.159	8.0661	11.696	14.595	4.8328	5.8927	8.4332
-5.362	-9.8748	-15.337	-10.96	-7.9293	-15.509	-7.8432	-11.874	-6.3872	-9.208	-7.6072	-12.624	-4.866	-16.298	-9.056	-8.9681	-10.371	-8.7051	-8.385	-13.176	-10.855	-9.2831	-15.514	-9.6865	-9.8375	-11.53	-3.8603	-9.535	-5.1247	-8.1522	-12.977	-11.639	-8.0254	-8.8	-8.5108	-2.6958	-12.208	-5.3865	-6.4776	-1.2465	-10.309	-13.599	-7.5194	-13.864	-10.079	-6.8382	-11.686	0.2826	-7.0758	-6.367
0.00094173	5.7238	6.4081	1.0262	6.4912	0.2092	-2.5345	-0.59258	5.5412	0.12682	-1.977	-1.3463	-0.34593	7.6844	-0.65224	3.3967	-0.33303	-4.9315	0.57887	0.6748	3.5135	0.18536	-5.9693	0.63023	9.0353	3.6356	1.1208	0.25791	8.9244	-0.36242	-2.157	2.3902	-1.989	2.0739	-2.3075	-0.53921	-0.84524	-0.84929	-5.1405	0.98288	2.2279	1.3268	-1.24	10.703	-4.081	-2.6849	1.9647	1.0182	-0.48019	0.27209
-4.5425	-0.95583	-0.058013	0.48504	-0.35985	-2.627	-3.4882	6.502	-1.0995	-3.4004	-2.5712	-2.6387	-2.0031	-0.24347	-4.2723	0.12549	-3.8152	-1.1472	-9.7787	-0.13505	2.3115	3.3649	-0.0483	5.0239	-4.0592	5.083	-4.3672	0.3689	3.7647	0.4519	-8.54	-4.1602	-0.19501	-3.0715	-4.2636	-3.6387	-7.8586	3.161	-4.8191	-7.9414	-2.5627	-0.69645	-0.14312	-4.0931	-3.1214	-8.1983	-1.419	1.9599	1.4288	-0.57788
-2.464	-3.8941	-4.1471	-1.1153	-6.6259	-4.3074	0.85852	-1.2983	-3.518	-9.2484	-0.433	-7.2622	1.0223	-0.75915	-11.557	-0.35768	4.2257	-2.8614	-0.40317	-7.0304	-2.7512	-3.7047	-1.9154	-1.9383	1.8666	-8.3756	4.1318	-3.0258	-3.4	-9.323	-9.6813	-3.3404	-3.5094	-10.496	1.2636	-0.90831	-0.49209	-2.2949	-6.3957	1.5205	-5.8609	-2.6364	-2.0135	-5.4576	3.0345	-3.4909	2.707	-2.9986	-1.4608	-2.857
-10.459	-8.6196	-11.025	-11.755	-7.379	-4.0764	-4.0725	-6.5922	-7.4032	-1.1881	-6.6876	-5.1538	-8.4182	-4.8758	-13.703	-10.764	-5.9699	-3.7293	-15.352	-11.184	-10.837	-10.289	-4.5658	-5.4749	-9.859	-6.5477	-6.4393	-11.666	-7.6168	-7.6455	-8.3575	-9.4833	-11.974	-9.0837	-5.7067	-13.069	-15.879	-9.0621	-9.7445	-8.8647	-9.9195	-10.496	-7.3079	-8.9696	-15.812	-11.155	-6.4256	-9.3298	-7.5198	-10.939
-14.105	-17.001	-13.512	-17.774	-16.202	-15.359	-8.0912	-16.4	-9.4893	-11.994	-21.642	-14.992	-16.169	-20.482	-21.311	-13.743	-14.118	-10.687	-20.654	-13.749	-18.032	-17.797	-13.495	-19.995	-14.255	-13.59	-3.8007	-15.701	-11.416	-14.492	-19.08	-10.708	-19.298	-14.283	-12.646	-13.02	-13.004	-16.173	-16.343	-20.774	-11.319	-9.5325	-20.461	-17.379	-11.38	-10.611	-8.2018	-10.744	-10.908	-16.455
-4.5956	-2.7443	3.5371	1.6458	-4.7873	-2.8954	3.1847	6.1347	-3.5094	-1.1333	2.2937	-5.4443	-3.9505	-3.8498	-0.99952	-3.8184	-2.8027	-4.1228	-4.4346	-1.8345	0.21172	-0.24764	-5.8301	-3.4687	0.31265	-1.4554	-6.9036	-4.8069	-0.93242	0.13728	4.2646	-1.0652	-4.656	-2.6893	-0.20456	-1.9099	-0.24628	-3.9078	-1.9637	-0.0041479	-0.45167	-5.2752	-4.8838	2.0604	-4.1988	6.8143	-4.527	1.9828	-0.25046	1.9965
-10.433	-12.815	-13.803	-9.989	-12.58	-6.9502	-15.84	-15.98	-5.8258	-11.888	-12.599	-12.307	-13.459	-13.345	-10.879	-10.843	-13.455	-11.605	-10.684	-16.832	-4.2886	-11.29	-15.411	-11.216	-9.9517	-17.032	-16.239	-12.187	-12.05	-10.766	-13.015	-18.662	-11.201	-4.4755	-15.675	-10.094	-10.266	-10.566	-10.281	-11.887	-10.779	-9.4966	-12.864	-10.217	-7.9472	-4.5968	-13.098	-14.965	-9.5436	-6.0436
-3.4854	-1.1643	-11.85	-13.31	-9.4867	-14.292	-6.5912	-10.356	-7.7267	-7.2039	-9.4785	-5.6077	-6.802	-4.6563	-5.5421	-11.568	-12.508	-10.773	-11.72	-6.1798	-8.3777	-5.5354	-7.4779	-6.6197	-7.4982	-7.8296	-9.2034	-8.4399	-12.592	-5.8244	-12.706	-8.2236	-6.3009	-14.344	-6.4355	-8.0353	-7.5314	-8.2542	-11.906	-14.256	-4.0655	-15.581	-4.5593	-9.4302	-6.3025	-16.867	-4.6075	-3.3034	-11.439	-11.359
-1.5447	-5.9179	5.8002	-0.60162	-1.9318	-0.8169	-3.9527	-5.2166	-0.78026	3.9098	-6.0264	-2.0618	-2.1178	-1.6468	1.354	-0.92545	-3.8166	-3.4498	0.17765	6.1704	-6.6136	1.2748	-1.606	-6.3057	-1.1903	0.3968	0.19993	0.21565	-1.3457	-2.0942	-0.086796	-0.58205	-1.1349	5.6812	-6.9425	-2.0988	2.5383	-7.0491	-7.185	1.6437	1.0278	-6.5226	-2.4306	-2.6573	1.6551	-3.2759	-7.3148	-1.7837	2.625	2.897
-15.571	-15.193	-13.519	-13.611	-11.007	-9.9554	-10.614	-15.251	-20.335	-6.712	-5.7856	-14.018	-9.1762	-12.92	-18.037	-9.4529	-9.5552	-13.726	-14.082	-9.9203	-15.764	-14.9	-12.481	-16.361	-15.094	-16.069	-11.001	-12.582	-12.836	-13.468	-12.317	-9.7043	-15.739	-9.5143	-15.151	-10.737	-9.9786	-8.248	-12.899	-10.807	-17.806	-13.288	-12.831	-14.814	-14.221	-10.001	-13.784	-12.851	-14.791	-15.937
-12.1	-14.514	-9.9823	-11.2	-11.251	-11.999	-13.004	-16.131	-11.583	-11.132	-12.472	-17.59	-11.358	-13.457	-15.657	-10.969	-13.637	-16.172	-16.526	-10.218	-12.021	-11.916	-7.7073	-12.689	-15.125	-10.996	-7.3683	-9.563	-11.398	-11.333	-10.878	-11.923	-13.417	-16.546	-14.52	-10.442	-18.094	-11.083	-8.0194	-20.627	-13.707	-15.004	-18.271	-14.562	-6.5149	-10.829	-14.655	-14.974	-4.3441	-15.749
-7.9396	1.2141	-1.9008	-9.0184	-0.78566	-6.0611	-3.6381	-6.7837	-8.7914	-4.0869	-4.9856	-6.8008	-5.3514	-1.937	-9.0769	-2.9062	-6.4773	-3.5087	0.61821	1.7491	3.4346	-0.7455	-1.7783	-7.6327	-4.8176	2.718	-2.0358	-4.1834	-1.0767	-8.2069	-2.5863	-6.4441	-5.0645	-8.2138	1.9448	-0.095748	-8.289	-3.4511	-0.015796	-6.8393	-4.7011	-5.8304	-7.4815	-5.7859	-2.9686	-2.6531	-5.1048	-11.127	-3.4653	-3.2188
1.3152	-1.9623	7.7071	1.8981	5.65	5.4888	4.0178	5.3133	1.8993	2.246	-2.3206	-3.1524	-4.1096	0.53481	5.5923	1.4734	8.167	4.3904	2.6304	0.89905	-1.5861	7.6307	4.1319	0.75408	3.5285	0.57215	7.5632	2.2303	-1.8448	7.1875	4.7952	0.0057993	4.1736	1.9604	0.8615	3.3333	-3.9129	-0.080023	4.2415	1.8025	0.91505	3.1971	-3.6008	8.6298	2.3789	3.8878	7.1121	0.76108	-3.7039	8.0155
-2.6618	-4.3133	-13.834	2.2551	-3.8436	-0.15878	-9.8258	-4.8029	-4.4698	-3.4534	-1.5743	-6.1447	-0.13131	-13.4	-0.15724	0.39764	-3.6992	-5.2345	-10.85	-0.20238	-3.0155	-3.1795	-5.6687	-2.4422	1.9113	-2.2723	-0.676	-6.5521	-5.3056	-5.0964	-4.4295	4.4371	2.1962	-5.8674	-1.9838	-8.3132	-5.3873	-3.8607	-3.1668	-1.8589	-3.6817	-4.7689	-5.822	-10.059	-6.0112	-3.8228	-7.999	-1.9297	-3.4114	1.1771
7.9662	9.0899	9.418	5.4623	-0.83719	2.7553	15.446	10.328	1.7332	9.876	3.7818	4.5652	13.386	10.759	3.605	4.1148	13.79	8.3019	15.093	6.7482	3.9064	3.9014	5.4412	7.9979	2.3613	2.7395	3.3538	9.1143	10.693	2.6563	5.0315	6.8764	3.6925	2.5096	7.9048	3.7693	7.0748	-5.9346	6.5681	2.1236	-0.55417	5.8853	5.1432	-0.18504	1.0073	3.6882	6.1547	3.9452	3.1851	11.175
4.7252	-3.9544	3.975	-2.0115	3.5176	-4.3261	3.1676	6.3929	1.512	-0.30502	-2.3958	-8.0469	4.7702	1.0022	-3.8819	1.7848	6.381	3.6878	-0.85875	5.0864	1.5265	4.1419	2.1348	6.9386	-3.5529	5.1267	-2.5563	-1.9354	4.084	-0.84794	9.1911	2.0792	4.3461	-0.74062	-7.6636	-0.5089	3.3488	4.9795	-1.9584	-1.4161	4.6395	4.3119	4.1669	-1.681	-0.38266	-2.0007	6.2907	0.6155	6.4313	6.1972
-1.711	-7.4302	-2.8355	-1.6178	-8.544	-4.3688	-2.9656	-6.8427	-5.9275	-2.8333	-2.5197	-8.9078	-9.0978	-7.9403	0.23179	-8.0124	-5.6648	-8.0182	-7.3566	-9.2433	-1.5796	-7.7978	-5.8466	-7.6551	-4.1395	-3.2133	-11.296	-6.3956	-8.1051	-9.1218	-2.3094	-11.748	-6.8879	-8.175	-0.78022	-8.3891	-7.9141	-4.9827	-9.7264	-4.3627	-2.9517	-6.1469	-5.3442	-5.0591	1.9322	-7.957	-4.7528	-7.7879	-9.418	-1.9418
-8.4572	-9.4996	1.6698	-2.2541	-2.118	-5.6733	-1.5432	-9.3623	2.1265	-6.0962	-3.4579	-8.5295	-9.4403	-0.61245	-8.2446	-0.99106	-2.3742	-3.5345	-6.0902	-13.423	-4.5707	-6.2809	-0.26519	-2.5515	-4.7065	-8.0268	-2.5863	0.56045	3.3289	-9.0452	-1.1457	-4.313	-5.9215	-10.09	-5.7379	-10.678	-5.6395	-1.1321	-3.8822	-5.124	-6.5543	-2.205	-4.0464	-3.0214	2.0096	-12.619	-4.6356	-10.81	1.7929	1.0029
-6.9039	-10.235	-6.6453	5.4454	-1.6767	3.9842	-5.793	-0.92226	3.1616	-12.758	-2.7686	-2.2863	1.1965	-1.7182	-5.9734	-0.17451	-1.9553	-3.688	-2.2038	-1.4544	2.3606	3.0039	-11.286	-5.9609	1.6971	-5.1011	3.612	-2.9298	-0.073144	5.3086	-3.1396	0.10486	-5.6734	-2.9768	1.6773	2.9845	-5.6288	0.39758	-9.6238	-4.3459	-1.8725	-6.0897	2.1807	2.9491	-6.243	-4.4969	-1.7963	-5.4244	-5.1093	-5.6062
-2.1866	-6.291	-2.7642	-2.9716	-16.199	-4.3632	-3.7035	-4.9652	-5.1336	-8.7775	-2.0441	-3.3356	-1.5489	-4.3191	-5.3556	-7.811	-2.6958	-4.0214	-2.8917	-9.221	-2.8563	-5.8757	-6.4528	-5.7899	-6.1089	-5.3211	-11.021	-3.8659	-8.2545	0.30833	-2.5582	1.94	-3.5922	-1.9868	-6.1124	-1.2596	-3.6285	2.4787	-1.6872	-8.6932	-5.2701	-4.771	-8.6263	-4.5705	-15.805	-7.8264	0.75967	-2.718	-10.694	-4.3493
-1.4863	-5.0254	-0.6191	2.0415	-0.37772	-4.974	-2.7441	-0.58005	0.24887	2.0684	-6.2752	-1.8383	-5.6665	-5.5576	-1.9816	-0.34194	6.2933	1.2072	-2.0809	-1.0702	-1.6315	-1.8982	-6.452	-2.9727	-4.1496	0.76522	1.4244	-2.9014	2.6604	5.7427	-1.9773	-1.0434	-1.0269	-0.56021	-8.5691	-0.32335	-3.2676	-4.8188	-6.4255	-0.96579	-0.7006	-1.9275	-2.2305	-6.6563	-2.2825	2.0232	0.41202	0.59539	3.227	-8.0986
3.5168	-0.44785	1.9514	7.7489	3.7776	2.5518	-5.969	5.7144	5.2179	1.3741	1.433	3.019	-2.6511	-1.4882	3.6514	2.1734	0.091529	2.3867	5.5008	2.1065	8.6357	6.0779	4.017	8.8245	-3.1139	2.4098	2.3437	3.0442	1.1964	5.0337	1.3425	3.3353	2.9844	4.383	6.1013	2.1084	0.58125	4.9486	2.6651	2.8899	3.4293	8.1318	1.0975	3.4913	3.49	-2.7406	3.6051	1.3567	4.0465	-0.42148
-11.761	-18.176	-8.5319	-7.5636	-12.713	-12.876	-17.187	-12.542	-15.501	-10.255	-8.5686	-7.2204	-11.763	-7.1771	-13.93	-13.875	-9.8579	-9.2151	-8.2771	-19.275	-17.204	-9.1	-8.67	-11.756	-12.101	-11.718	-15.274	-8.2536	-13.005	-15.028	-21.514	-10.81	-9.3955	-11.995	-4.3143	-11.09	-9.4112	-12.66	-12.119	-17.608	-15.826	-6.5286	-7.3104	-15.333	-12.112	-9.2504	-2.5296	-7.0105	-13.199	-14.438
-6.4799	-6.4845	-6.6255	-5.5569	-6.315	-3.8753	-10.294	-9.386	-2.4183	-0.74812	-9.7692	-1.032	-3.5426	-5.2279	-8.7734	-2.0202	-8.8583	-3.3113	-7.393	-7.7245	-11.374	-2.7807	-4.029	-5.5822	-8.3419	-11.482	0.70229	-6.2288	-2.6741	-6.0877	-9.1965	-9.6397	-4.1524	-5.336	-5.3646	-12.683	-0.14906	-4.7581	-1.9231	-6.3631	-10.293	-5.0201	-13.054	-7.4806	-1.3093	-5.5292	-9.2405	-4.7286	0.40139	-10.907
7.263	8.6219	-2.4076	6.9002	-1.2346	5.0797	6.1489	9.7516	10.415	9.9313	5.1542	12.428	9.2198	7.5903	6.8562	11.474	4.0469	9.2235	12.361	9.4721	11.46	14.683	9.7783	11.869	5.6283	9.9132	7.8205	12.437	4.8757	2.7891	10.926	9.1565	9.2348	18.187	6.3662	9.9958	9.051	8.5333	9.015	7.6068	12.363	10.243	5.7008	9.0418	8.5046	14.116	12.71	9.1867	6.4998	10.065
-7.883	-2.3825	-14.091	-5.7289	-13.074	-7.714	-9.9518	-1.1942	-11.291	-8.3755	-5.9261	-8.7302	-6.4409	2.7468	-4.1003	-8.9946	-1.7787	-6.8114	-5.982	-6.0985	-4.6018	-8.3312	-5.5937	-4.669	-9.5693	-3.8566	-9.45	-9.4652	-6.785	-4.4631	-5.1465	-10.058	-5.1153	-11.478	-5.0863	-3.3816	-7.5625	-2.5878	-9.0455	-6.0234	2.3553	-5.612	-9.8039	-6.2121	-9.6846	-10.536	-7.2257	0.57481	-9.4536	-6.8104
4.6303	-2.3868	-0.87704	2.0181	5.0311	5.2239	-0.39962	-2.3182	1.5027	-3.2545	-0.89037	-0.04717	2.372	3.3687	6.1389	3.302	-7.09	0.13626	-8.5327	0.68051	-1.3481	2.6651	3.499	-0.42829	-3.648	4.5243	-4.1007	-2.4146	-4.5803	-4.0572	3.9277	-0.40115	1.7225	3.6141	-0.056868	1.9062	6.1772	1.8802	0.084769	5.8077	2.0602	-2.1093	2.2183	-2.3838	0.15526	1.0555	4.2034	10.157	-0.22119	0.51918
-6.3795	-3.7785	4.5567	-0.19575	-0.6002	-2.2825	0.60996	2.7172	-0.0024535	-7	-0.24487	-5.1656	-0.92286	0.4612	-5.1283	-1.1651	5.4383	-1.8989	0.3353	-5.5897	-4.8116	-2.759	1.8397	-2.8046	-3.1703	-0.20752	1.9684	-1.6382	-6.1062	-1.0498	-3.7404	6.6904	-1.1048	5.5255	-7.1935	0.99451	0.20304	-2.3767	-7.0126	-1.1364	-4.2384	4.4671	-3.5489	3.0258	-1.923	-2.1568	-8.2719	-3.956	-0.56801	4.0956
-11.178	-10.618	-10.496	-7.5557	-13.556	-14.733	-8.9662	-11.404	-12.838	-16.669	-14.22	-14.713	-8.1095	-10.146	-13.808	-15.106	-6.4174	-15.207	-17.63	-13.934	-13.902	-6.2362	-15.796	-13.197	-12.921	-8.9585	-8.5112	-5.1653	-13.631	-1.5469	-12.799	-13.72	-13.359	-13.277	-13.199	-14.415	-12.278	-6.0215	-7.8244	-14.278	-10.34	-9.569	-5.8594	-9.1132	-12.518	-2.2609	-5.4048	-12.082	-15.362	-11.637
-6.9908	-10.186	-14.65	-14.812	-12.754	-6.5172	-9.3601	-16.558	-8.367	-6.2946	-6.3334	-11.896	-10.382	-14.423	-12.894	-6.6705	-6.7694	-16.739	-9.2009	-9.2399	-10.291	-14.526	-4.5298	-17.939	-13.069	-9.8403	-14.312	-11.292	-16.14	-10.046	-5.5935	-6.7098	-14.823	-10.151	-11.366	-11.229	-8.8997	-6.6546	-8.5135	-16.592	-9.4884	-13.655	-3.9062	-10.36	-10.699	-12.718	-17.385	-14.5	-14.601	-12.867
-12.225	-15.887	-11.896	-11.611	-10.299	-11.46	-9.7235	-14.009	-9.7253	-13.227	-8.4315	-12.163	-15.329	-10.733	-16.246	-9.6638	-20.057	-18.234	-20.462	-18.809	-9.9092	-15.724	-16.267	-13.232	-13.247	-11.482	-12.038	-11.683	-15.883	-9.3372	-15.422	-19.263	-15.169	-20.234	-9.8323	-4.707	-11.401	-13.402	-11.299	-18.545	-9.3863	-16.775	-10.529	-17.089	-16.577	-15.629	-11.517	-14.642	-16.703	-2.4686
-7.9467	-9.9074	-3.9718	-4.0735	-1.0346	1.099	-2.2641	-8.741	-6.8979	-6.4637	-8.3713	-4.9174	2.5428	-2.8828	0.14426	-2.9442	-8.1583	7.9004	-8.3882	-5.2157	4.7838	-3.0813	-1.418	-3.5061	1.6935	-2.9165	-0.060546	-2.3975	2.5905	-6.2019	-1.8465	1.5787	-1.4981	-5.0742	-6.0306	-5.7556	-1.8046	0.88955	0.34486	0.099811	-5.0403	-3.1323	-2.0602	-5.7241	-1.0237	-1.0766	-4.1175	-2.6801	-5.4006	-7.1497
-10.099	-7.2342	-7.8858	-11.687	-14.403	-7.7592	-3.7769	-12.491	-15.275	-7.0127	-9.7568	-7.3169	-9.6727	-7.963	-11.528	-9.4529	-4.8496	-7.7811	-14.355	-9.2045	-12.437	-10.77	-10.827	-10.901	-7.5136	-6.6472	-11.643	-11.889	-12.864	-8.0183	-15.064	-6.8262	-15.361	-9.9592	-11.143	-11.804	-8.3254	-6.0507	-5.5577	-7.0997	-7.3884	-13.835	-17.373	-17.801	-13.651	-16.11	-17.713	-18.309	-5.8596	-11.904
-1.8149	-0.04762	-5.1285	-4.2995	-10.609	-5.5147	-1.8498	-8.2679	-1.7584	0.10241	-4.485	-3.8383	-5.5694	1.9696	-0.18589	-1.8027	-1.693	-0.97462	-3.4201	-2.0026	4.3497	2.1231	2.5684	-5.9837	-9.0304	-0.89408	-6.0527	-4.4542	-3.7608	-6.8269	2.3283	2.2642	-3.4455	-1.568	-5.9048	0.85823	-5.1866	-4.9504	-2.1314	-3.2849	-0.98272	-3.8696	-2.1565	-7.8942	-5.7368	3.0138	-7.3366	-1.7918	-4.4522	-2.9642
-9.0612	-10.439	-10.853	-7.0166	-11.99	-6.0084	-4.0668	-5.6063	-10.793	-7.9086	-9.682	-7.1069	-6.2298	-6.4736	-18.435	-3.4907	-8.9407	-10.555	-14.209	-6.1432	-12.729	-14.977	-11.63	-16.39	-4.9589	-9.5087	-9.6793	-8.1127	-9.5596	-11.291	-17.854	-13.795	-4.6228	-10.827	-7.156	-2.0743	-9.2039	-4.6582	-10.886	-0.1148	-5.4007	-8.6713	-7.8353	-8.4261	-9.9621	-10.682	-8.1803	-16.252	-14.219	-11.133
-5.5625	-2.0289	1.7913	-1.5283	-2.5341	-0.937	-7.7072	-1.8137	-1.9749	-1.874	-4.0763	-0.45936	-12.019	-0.44754	4.4918	0.18165	-4.0335	-5.5626	-1.1429	-5.2924	4.3348	-0.43282	-4.209	-2.6754	-0.27507	0.19912	4	-0.84242	-3.1762	-3.8346	-4.6489	3.3462	3.8965	-5.8505	-2.4943	-3.4084	-1.3648	5.2636	-0.651	1.3495	-5.4929	0.93381	2.3977	-2.5596	-6.4656	-4.6643	-3.0907	-3.795	3.0491	2.7715
-21.58	-16.047	-15.023	-13.587	-18.368	-9.2336	-14.212	-13.648	-19.626	-16.077	-13.968	-12.396	-10.527	-9.8844	-7.2265	-11.845	-10.286	-9.2118	-10.647	-14.582	-10.008	-13.437	-9.9514	-13.163	-12.594	-12.563	-12.359	-13.016	-17.679	-14.824	-16.228	-10.339	-14.496	-11.684	-9.3299	-14.831	-11.349	-13.891	-13.864	-16.49	-10.817	-19.721	-12.234	-17.167	-13.665	-11.21	-11.01	-15.499	-10.989	-15.487
-14.807	-6.0339	-11.266	-9.5382	-22.181	-12.951	-14.136	-15.408	-8.9107	-12.689	-9.0823	-13.359	-7.4254	-21.797	-8.2526	-16.535	-11.064	-16.324	-13.525	-15.907	-11.233	-12.874	-8.2663	-13.949	-15.791	-12.342	-14.179	-18.039	-14.794	-18.641	-8.7519	-15.41	-12.569	-13.524	-14.748	-11.945	-13.005	-15.204	-15.54	-11.383	-5.4037	-18.434	-15.603	-10.634	-13.001	-11.056	-17.259	-14.779	-9.5927	-12.616
-7.569	-9.8068	-11.006	-4.4608	-5.5576	-2.8321	-8.6083	-16.983	-15.407	-11.932	-11.501	-11.085	-8.1914	-10.447	-10.51	-4.0175	-4.676	-8.2038	-8.8498	-10.941	-7.2705	-3.7969	-9.5461	-10.816	-8.5002	-11.482	-4.9184	-10.252	-11.885	-9.1128	-13.461	-8.3757	-13.967	-2.6425	-15.182	-5.426	-14.798	-10.799	-6.5802	-8.7593	-14.418	-12.299	-13.241	-8.5959	-12.626	-7.5632	-14.145	-10.694	-8.7096	-7.9938
5.4305	10.597	-0.82669	5.0902	6.1664	7.8665	-0.84945	3.1471	1.8993	8.6942	1.9528	9.3525	16.168	2.8711	5.0008	10.543	3.3365	10.885	9.8771	5.9298	9.5978	8.2622	11.622	8.0199	7.5366	4.0104	5.5472	5.0021	7.71	4.3762	8.8214	8.3113	5.0534	6.425	3.4348	2.4768	10.596	10.818	9.6443	-2.0187	8.3221	3.5687	6.7348	7.4895	9.6334	12.936	10.436	1.5733	2.2288	1.1013
-1.4863	-1.9812	-7.0828	-4.8627	-4.9481	1.8707	-1.5717	-4.8313	0.13868	-0.73302	2.0508	-3.1192	-2.9249	-4.395	-7.1665	0.94236	-6.2572	10.159	-5.5972	0.54805	-3.241	1.4307	7.407	-10.137	-2.5703	-7.4538	-2.7532	-2.243	-4.425	-2.9566	-2.8641	-4.7847	-4.5193	-10.55	-1.2748	-1.6324	-3.505	-9.2748	0.88431	-3.5509	-5.4755	-3.3387	-6.1187	-7.3317	-5.2974	-5.3456	1.7686	-0.24954	-6.728	-1.5911
-19.011	-25.911	-25.743	-24.039	-19.326	-21.937	-20.528	-23.019	-23.418	-14.551	-23.28	-22.231	-23.055	-16.719	-27.294	-20.119	-21.563	-23.104	-22.277	-18.756	-21.444	-24.732	-27.131	-24.546	-27.223	-19.781	-23.756	-23.528	-19.63	-19.276	-18.708	-25.753	-21.61	-25.267	-19.698	-22.156	-18.232	-18.647	-28.73	-25.292	-21.267	-26.378	-22.273	-18.576	-26.047	-18.262	-25.292	-16.418	-24.718	-19.628
-0.94842	-0.10442	-5.8473	6.106	-5.9646	-1.0711	-4.421	0.94266	3.8887	1.7298	-0.23693	1.7993	3.5413	-1.2748	2.2286	-0.56638	-1.5128	7.1324	-0.25147	-0.17161	3.7783	-7.1941	2.6985	5.8859	-3.2968	1.1672	-0.1254	-2.0887	-0.37794	1.6938	1.6233	0.90709	-1.4446	-0.69727	5.6789	-1.2278	2.1479	2.6151	-3.8099	0.99682	-6.7355	0.74023	4.6679	-5.1558	-2.5535	4.9464	5.5027	-9.135	2.7594	2.8491
-9.7343	-2.2456	2.6956	-9.5571	-0.84355	-3.5117	-5.0194	-6.8143	-3.5748	-10.935	-4.5018	0.53344	-0.096829	-6.7375	-4.5468	-2.5036	0.62791	-4.5208	0.85159	-0.21256	-1.1642	-8.0414	-0.84674	-3.7765	-0.19035	0.032522	-2.9731	-4.1186	1.5491	0.28427	-5.8967	-2.8618	-4.1662	-3.7368	-2.3481	-2.1774	-2.721	1.1802	-3.2305	-3.3467	-4.5932	4.8208	-0.547	-0.58317	1.804	0.31388	-7.8043	-5.9206	-0.48157	-0.23767
1.874	-4.1295	-2.0415	0.20015	1.2954	2.394	-6.7224	-1.5957	2.176	-2.8954	0.99693	0.14755	1.6593	-3.4487	3.7576	-2.928	1.022	6.5487	-1.7691	0.33078	0.46683	4.0463	-0.95504	2.9223	3.4348	1.3458	7.3716	-1.4656	4.4312	1.0717	2.7605	-0.21809	7.5632	0.59414	3.2557	-1.3171	2.297	1.6335	-1.7344	1.6377	-0.21099	-1.4687	-2.3941	5.5129	1.8389	6.2782	-0.50754	6.7869	2.4213	2.8671
2.4813	-5.0402	-4.661	1.0583	-4.1415	0.76841	-1.3791	-4.4017	-5.0221	1.2771	-5.8129	0.81417	-4.9803	0.77612	1.9071	-3.1095	-0.20799	-3.7365	-4.1149	-6.5394	1.1899	-1.6533	-4.8136	-3.8361	-1.8172	-5.7342	-3.5749	-6.2882	-0.39795	-2.3757	-2.1911	-0.51047	-2.633	-1.9055	-5.8375	-2.5501	2.7352	-3.0597	-1.5402	-10.125	-6.3621	-2.558	-2.6257	0.70165	-5.1808	-2.3042	-4.4031	-10.303	1.8024	-4.193
5.5439	-3.951	5.496	-0.88436	8.9941	-5.4246	-1.2286	6.3035	1.9784	-3.2642	6.2368	8.4266	4.7665	3.5057	-4.8973	4.8434	5.0574	7.7994	-4.2341	-4.1638	5.4063	2.3393	-4.9009	3.16	-0.78067	8.3542	4.0804	7.4465	-1.8791	-5.812	0.018298	-2.2818	4.072	2.6143	-1.9523	4.0421	-5.4775	-2.1363	5.6433	-0.16204	5.8287	1.1394	0.26155	3.1009	4.2415	3.2791	6.3429	2.5572	1.0001	1.0205
-1.1419	0.80982	-4.322	-6.6655	-0.87525	-2.9042	0.36055	-9.7426	-3.4794	-2.5569	-10.949	-2.5792	-6.5776	-4.9738	-5.3382	-4.7292	3.8007	-7.4515	1.2858	3.1581	-2.0643	-1.2918	1.9719	-3.9317	-3.7774	-2.1932	4.5547	-10.098	-2.9736	-2.4066	-1.0704	0.41662	-1.8851	-5.466	-0.65862	-3.2957	-7.2653	-3.3094	0.60408	-7.188	-8.2816	-11.72	-1.5429	-2.774	1.0833	-8.3823	-12.134	-3.3908	-5.1871	-13.306
-8.0354	-9.6339	-7.6007	-1.7505	-8.0093	1.5454	-7.963	-9.87	-5.4948	-15.3	-10.559	-11.294	-6.1547	-12.821	-1.6694	-0.51469	-6.7448	-6.2942	-0.3765	-3.5038	-5.0462	-4.3405	-9.2876	-8.2485	-8.9599	-1.2112	-10.954	-8.1754	-0.67288	-13.033	-8.1016	-4.0863	1.9946	-4.8071	-0.31076	-9.309	-6.3967	-3.4723	-6.313	-1.528	-6.6658	-2.2257	-5.0666	-5.712	-0.69721	-1.219	-6.8236	-6.4577	-6.2772	-12.004
-4.6786	4.0442	5.8903	2.8047	-0.3799	0.42618	1.1522	-5.0555	0.29297	-4.3944	1.4412	-3.9031	4.3067	-0.90977	-1.5152	0.50999	-3.9801	-7.6301	1.9479	-9.6114	-7.4201	-5.6833	0.39973	-0.67566	-1.8185	-13.262	-2.7208	2.2934	-0.42831	-5.1218	-2.5994	-2.1381	-2.2444	-0.90128	-5.0571	3.601	1.1709	-2.5417	-6.4501	1.0408	2.4411	1.7603	-0.65837	0.57797	1.1966	0.43871	-7.6345	-0.26187	0.92183	-0.84583
-22.759	-17.389	-17.34	-17.004	-32.042	-10.188	-20.536	-13.523	-20.855	-19.639	-25.083	-22.254	-22.384	-18.062	-22.633	-15.977	-15.957	-20.842	-29.201	-20.715	-18.584	-28.775	-14.21	-28.109	-22.273	-16.002	-17.399	-16.197	-18.814	-16.18	-17.656	-21.011	-20.989	-22.324	-19.242	-18.23	-22.506	-19.426	-15.369	-23.406	-28.463	-24.127	-24.682	-25.653	-22.817	-19.331	-23.691	-14.779	-23.522	-19.853
-17.789	-3.1234	-8.9498	-12.003	-8.5438	-10.509	-10.266	-7.0596	-11.562	-9.4102	-7.3291	-20.086	-11.912	-11.195	-11.793	-7.2298	-11.473	-6.753	-13.29	-11.595	-13.805	-14.86	-5.7539	-9.603	-16.28	-10.325	-17.295	-17.887	-14.605	-11.297	-11.707	-14.467	-13.415	-8.441	-10.391	-10.117	-4.6626	-12.779	-8.9325	-4.6106	-7.3242	-23.576	0.72389	-7.135	-5.6394	-6.9113	-4.4633	-9.2253	-9.0188	-10.095
6.2155	-3.785	5.4633	-2.8364	-6.5782	-1.5212	-3.4888	3.9077	0.19514	4.9047	-2.6065	-0.16847	-0.95084	6.4579	-6.4106	-2.6406	-6.8336	-1.5093	-1.0681	-0.20179	0.72022	-3.0373	-2.5725	-4.8635	-1.4081	-1.9752	-0.81947	-1.0687	-3.3182	-2.7058	-1.7506	-6.721	-4.9332	5.4233	-10.609	-1.2028	0.63748	-1.8614	4.7117	-5.4632	-0.57314	4.0326	1.0687	-0.23012	1.709	-2.535	-2.2438	-7.6285	0.7566	-3.6011
-17.528	-22.059	-18.935	-25.755	-19.628	-24.1	-21.812	-17.891	-20.923	-26.371	-18.784	-21.325	-31.631	-21.003	-18.984	-20.904	-17.408	-24.477	-20.588	-18.318	-16.696	-24.685	-23.491	-21.424	-19.103	-17.388	-24.304	-25.38	-25.685	-16.038	-22.759	-19.548	-32.356	-23.552	-20.696	-21.994	-25.525	-23.749	-20.023	-20.805	-15.126	-14.668	-23.891	-22.18	-24.402	-27.118	-22.036	-24.979	-23.254	-29.914
-3.699	-9.1761	-2.3163	-9.9923	-3.2872	-3.2614	-7.7974	0.50036	-6.9003	-0.85262	-9.0005	-6.9821	-0.67998	1.1013	2.1081	-7.6073	-9.4102	-3.0418	-2.6457	-5.9935	-3.8846	-0.76234	-1.0188	-6.5047	-6.7296	-10.778	-2.9096	-8.0086	-4.2125	-3.17	-2.4095	-5.2525	-1.7245	3.6075	-14.189	-8.3032	-6.0123	-7.9579	-3.0457	-1.646	-0.38979	-6.6585	-1.6411	-1.9151	0.97629	-11.796	-9.5422	-3.1459	-3.6488	-3.9798
-8.5128	-17.887	-8.4668	-10.344	-10.918	-13.856	-12.943	-16.444	-17.196	-4.3971	-8.667	-14.417	-15.629	-16.782	-8.1959	-11.48	-8.3995	-15.373	-16.753	-8.1371	-6.3963	-18.532	-9.3303	-15.629	-8.9465	-13.256	-14.676	-12.73	-13.851	-13.298	-15.429	-17.972	-11.387	-14.191	-8.7681	-10.533	-13.939	-13.455	-16.143	-10.753	-13.848	-9.9602	-19.253	-20.7	-15.046	-15.134	-10.686	-9.5385	-19.319	-11.836
5.6254	10.858	4.6478	13.916	5.5784	5.3019	9.0835	9.2501	6.6625	5.4061	8.6561	4.8707	5.7922	5.4895	8.2204	10.996	16.057	3.7219	10.602	10.843	11.74	8.0664	7.1561	8.5116	1.125	8.0139	2.2179	10.677	8.5604	12.373	4.7703	6.3881	11.143	12.149	5.9059	3.1718	8.0591	6.1235	6.6072	3.1091	6.0066	13.573	11.085	8.7351	12.029	7.4801	6.2579	6.6833	14.968	6.7462
-4.5669	-2.989	-1.3077	3.3036	-3.3196	-4.7035	-1.5038	-2.4216	-3.3103	-3.4961	-2.0003	-2.4279	3.4534	-12.645	-3.9705	1.4233	-0.73622	-9.6683	-3.3333	-5.0357	-1.2268	-5.11	-4.343	-4.4899	-0.88736	-3.092	1.9952	-1.2538	-11.017	-1.923	-5.2629	-8.2448	-0.078247	-3.6514	2.0467	-1.5414	3.2564	1.049	-6.0177	-7.2134	-1.6039	-5.5407	0.0093718	-2.528	-3.9969	0.33437	-6.6981	-5.0867	-2.5282	-1.4644
-10.831	-5.0643	-6.834	-3.8959	-9.4338	-12.84	-3.5375	-6.9881	-9.0783	-10.41	1.3805	-5.0186	-7.0285	-7.0314	-4.4734	-6.7958	-5.7005	-9.5906	-3.9381	-5.8913	-5.5634	-3.7963	-5.7236	-7.187	-9.8712	-5.8347	-9.2548	-2.2133	-8.8898	-0.70793	-6.8217	-5.6469	-7.8832	-9.6684	-10.706	-13.5	-5.1847	-8.9062	-9.1857	-10.301	-5.1906	-2.4436	-6.0841	-3.8744	-4.5887	-4.9618	-7.5774	-7.9016	-9.1538	-12.315
-5.2424	-11.767	-3.1561	-7.0151	-11.598	-10.076	-15.019	-8.2753	-5.0176	-10.346	-11.806	-9.2787	-10.949	-10.48	-3.1676	-14.237	-11.738	-10.094	-10.356	-14.888	-5.8423	-5.2309	-11.132	-12.909	-7.9226	-11.256	-11.722	-15.019	-9.8188	-8.782	-16.502	-4.8066	-8.7075	-13.427	-7.2816	-13.045	-11.099	-9.094	-11.362	-12.891	-10.064	-16.061	-9.6524	-10.36	-13.166	-15.316	-14.7	-4.3062	-9.0041	-10.258
-1.8552	-5.3356	-3.0273	-6.034	-3.2191	0.38087	2.1889	2.6551	-3.521	-2.6886	-7.3262	2.0721	-2.3073	-2.6686	-4.2276	-0.49881	-1.9763	0.26368	1.2835	-7.1746	-4.0855	-7.4298	-6.1826	-1.5972	-7.7972	-2.8812	-4.9482	-4.9631	-5.4159	-0.095194	-5.7526	-2.2194	-3.9549	-8.7699	-3.9941	2.4258	-2.8594	-3.6319	-5.785	-10.274	-3.3656	-2.6578	-10.263	-5.3122	-1.6444	-2.1094	-5.5525	-0.37786	-3.0077	-2.8232
-3.7458	-4.0711	-2.4763	-6.5335	-2.8357	-1.6507	-5.5798	1.4243	-5.6957	-1.2472	-7.0323	-0.15309	-9.5155	-5.8883	-6.8299	1.4308	-7.6209	-4.3685	1.555	-6.5795	-3.2002	-2.4903	-11.462	-0.60043	-3.815	1.4876	-0.81718	-1.7282	-3.7758	-1.2904	0.67664	-11.538	-3.3984	2.2617	0.068246	-4.633	-4.8285	3.7199	-6.0125	-2.1806	-1.501	-4.2951	-3.5273	-5.7243	-1.1016	2.525	-2.2354	-8.2507	-6.5196	-3.5359
-7.2964	-2.5883	-3.2858	1.0642	-1.3286	-9.5122	-2.2559	-4.6745	1.6753	0.98943	0.83873	-3.9309	-0.4133	-7.956	4.3536	-1.9982	-3.1872	-3.1115	0.75702	-1.9616	-6.9013	-7.1108	-5.6811	-3.4288	4.8983	1.4133	-4.6436	-2.0516	-6.1206	5.4817	1.1666	-6.0675	3.504	-5.012	-6.3058	-3.5252	-0.2619	-4.4182	0.1015	-0.67474	-3.1371	2.7197	-5.5707	0.55243	-3.5807	-2.5915	0.16365	-0.25338	-8.9633	-0.81374
-3.3056	-1.9165	-4.542	-7.7859	0.75579	-10.073	2.8543	-0.51527	-1.9474	-5.6853	3.0007	-3.9443	-1.4474	-3.2398	-7.1595	-5.1832	-3.5055	-0.31746	-8.2916	-3.2235	0.15752	1.9254	0.78708	-5.4749	1.2618	-3.7848	-5.1565	-5.6575	-5.3624	-7.8868	-6.8056	-2.1793	-7.6633	-7.2867	-5.0457	-3.6703	-8.9195	-8.6246	2.4746	6.0348	5.0205	-7.0451	-1.6591	-3.0281	-5.592	-4.2697	-5.374	-1.3879	1.8842	0.42317
6.6819	-0.57252	1.4007	1.3939	-2.0766	-2.3716	-4.7434	-3.1662	-8.1808	2.1668	0.7524	-1.8275	6.1314	-4.2248	-7.7372	0.52343	0.029582	1.0803	-4.6324	-2.5928	-4.6462	-0.45174	0.34729	3.2584	2.2697	2.1512	-0.38879	-2.6247	0.40131	6.5678	1.1818	1.8307	-2.1686	-2.7766	-2.0757	-0.0090637	-1.3128	2.5699	2.7055	4.4619	-1.0764	3.705	-12.46	-3.1126	-1.4051	-2.1844	1.3431	1.9009	-2.5838	1.7243
4.9326	-2.6591	-7.161	-2.1485	-5.5397	-2.4352	-4.722	0.13417	-1.7307	0.9285	-2.4996	-0.52472	1.6179	-3.895	-4.8103	2.7767	-6.0923	2.8299	-0.57864	-0.28496	-4.507	-6.875	-7.4844	-4.1776	-1.9143	-1.8744	-2.3369	0.47601	-2.4205	-6.9821	-2.0472	-1.0313	-3.5482	-5.9706	1.8995	-1.2588	-3.2465	-2.606	-0.056787	2.0664	-4.1271	-6.9328	1.6549	3.704	-4.286	3.7058	3.1702	-3.2814	-3.1326	-6.0714
-18.469	-24.498	-17.5	-22.777	-22.001	-18.519	-13.604	-17.802	-25.66	-24.061	-16.334	-24.536	-21.972	-25.524	-25.803	-20.683	-26.903	-19.904	-21.502	-18.183	-22.402	-17.848	-23.135	-17.502	-28.264	-26.169	-22.044	-22.718	-19.979	-25.101	-26.159	-19.107	-21.556	-21.299	-25.95	-20.484	-25.545	-18.486	-33.556	-22.756	-22.593	-22.141	-23.5	-20.651	-19.096	-25.419	-25.042	-20.301	-18.252	-20.115
-2.6359	-6.1592	-4.2047	-2.5074	0.24101	-3.4601	1.7003	3.136	0.39586	-9.928	1.6949	-6.3218	-4.6962	2.0069	-6.417	-3.0416	3.1033	-2.6433	-4.1363	-2.4122	0.58555	-1.5142	1.3885	-2.3669	3.9495	-7.3546	-5.0666	-2.6104	0.6072	-6.0004	1.0613	-6.1015	-0.93421	-1.1427	0.8624	-2.7295	-1.952	2.5221	4.0423	-5.6693	-1.8916	-4.9849	-3.0893	7.2264	-11.928	-3.7607	3.2177	-5.6699	-0.074606	-2.3567
-10.367	-11.448	-11.909	-11.673	-11.112	-11.892	-14.899	-12.265	-16.032	-11.701	-15.543	-14.856	-9.8833	-12.784	-17.399	-12.788	-11.134	-10.094	-10.813	-17.619	-4.4278	-10.837	-10.024	-14.359	-15.145	-11.307	-16.519	-19.049	-18.103	-17.897	-12.275	-11.219	-16.539	-8.9019	-12.926	-14.12	-14.075	-10.392	-7.9618	-15.229	-8.2979	-8.8884	-10.367	-7.3997	-14.338	-10.769	-19.602	-9.7125	-17.319	-9.8681
0.98253	-15.998	-13.581	-9.9483	-13.024	-12.631	-12.26	-7.0052	-19.161	-8.2217	-11.571	-9.9743	-11.181	-6.1989	-15.523	-6.2991	-15.969	-11.822	-11.305	-8.9677	-12.842	-14.386	-14.299	-13.08	-13.462	-14.209	-14.89	-5.7882	-14.647	-10.357	-13.048	-7.7505	-11.894	-14.909	-9.8541	-12.361	-11.538	-13.244	-20.118	-16.465	-12.975	-11.054	-4.5798	-16.142	-6.7442	-10.61	-11.928	-12.95	-11.248	-14.074
-6.6758	-3.9332	-4.8643	-1.8876	-3.5249	-4.0151	-2.6274	2.8903	-7.6133	-1.2654	-7.3611	3.9718	-2.9387	-6.4585	-4.0973	4.1992	-2.2311	11.146	-9.4648	-2.3328	1.4679	-8.6995	-3.9995	-4.529	-0.30789	-4.2145	-3.0366	-3.257	-7.2743	-2.4617	-9.9523	-2.1453	-0.48923	-5.9806	-1.7041	-6.453	-2.2184	-8.4996	1.6281	-6.1678	-3.5432	-14.368	-5.3357	-1.9208	-1.5411	-2.6173	0.7517	-0.50429	-1.8537	-5.5178
-18.938	-23.565	-26.292	-26.21	-21.856	-25.719	-22.798	-22.16	-25.424	-22.949	-24.646	-24.457	-21.063	-23.779	-18.606	-23.787	-28.993	-20.021	-23.655	-18.752	-26.637	-20.061	-26.988	-16.899	-27.257	-25.444	-15.438	-23.144	-21.723	-31.121	-28.585	-21.691	-19.968	-23.899	-21.901	-23.198	-23.925	-25.151	-19.644	-20.412	-21.569	-24.381	-14.281	-19.487	-23.184	-21.181	-23.029	-24.982	-19.218	-22.561
0.74603	-1.3613	-8.5964	-3.4844	-1.0788	-12.365	-0.10646	-4.6756	-2.6415	-6.583	-6.0772	-5.3292	-7.8325	-4.2476	-2.1867	-2.2821	-1.062	-5.8592	-8.8067	-1.4496	-2.0275	-6.076	-1.5811	-4.3714	-0.77802	-3.4792	-2.6174	0.0040224	-2.8252	-8.3777	1.8641	2.0536	0.86638	0.50359	-2.8612	0.13263	-8.5827	-1.2498	-3.7209	-3.1812	-5.4971	-10.625	-6.7266	-2.5531	-2.4287	-5.8868	-7.3455	-1.315	2.7592	2.799
3.07	3.0545	5.8693	0.31673	3.1214	6.4718	5.2421	3.782	1.7373	4.726	4.5054	4.9014	3.3311	-0.56817	1.9513	8.5373	-2.0722	6.8519	1.0421	8.4228	7.2054	5.5552	4.6696	1.7609	-3.7014	11.652	4.7289	2.0755	-2.8062	3.9173	3.294	0.0705	2.9418	-0.63726	2.8384	5.5768	5.5789	1.6368	-0.7474	-2.6714	1.0293	1.1452	3.0294	-0.63145	-2.9671	-4.6563	-0.057796	1.0472	3.692	1.6989
-1.2501	5.6172	4.6792	6.8196	1.5681	-7.4356	-4.0395	-2.4723	-11.432	-7.965	-2.5991	0.21543	-1.3015	-2.4233	-1.4904	-3.2064	2.9241	-2.288	-4.5529	2.0495	0.55178	1.6228	-10.188	-0.12629	2.5541	-3.536	7.4779	-2.0806	-4.2531	1.8326	-1.02	-2.2893	-3.6036	-3.2774	-0.028499	-5.1529	5.405	-1.7766	1.0897	-4.9363	2.9635	-1.8101	-0.86916	-5.6002	-4.5549	3.0325	-1.8354	6.0836	0.53508	-2.4061
2.8801	6.9746	3.9661	3.1295	1.6723	4.539	0.69273	7.9393	7.2985	3.6761	0.18349	-2.3967	-4.1793	2.223	0.28821	3.5352	2.2353	-5.5878	8.7845	1.7789	4.7035	7.5028	-0.78393	7.2688	-2.3628	5.2145	5.1582	4.857	3.9385	-5.3356	1.6174	-0.29276	4.1461	3.2484	2.3277	6.5294	0.55576	-0.028535	6.4596	3.6762	7.7622	1.2528	2.0059	3.9777	5.271	-1.0833	4.4042	-0.28949	-4.3247	7.9491
1.2124	-2.2495	-4.8837	-0.59189	-7.322	-8.1553	-1.9492	-4.2062	-4.0357	-8.4261	-7.0275	-4.5818	3.6222	-7.8819	-5.6752	-3.816	2.3134	-4.2429	-4.9811	-3.4619	-7.8053	-1.8451	3.5043	-7.4104	1.0301	-3.3217	3.1152	-3.9456	-4.2301	-6.6908	2.5773	-2.1939	0.87366	-4.7891	4.7202	-4.3469	0.30616	1.4663	-8.3059	0.7729	-4.1161	-8.4597	-7.9587	-2.5317	-0.60018	-6.5768	-3.8865	1.7445	-2.2106	-2.1237
-2.7655	-0.81799	-4.3987	-8.776	-0.83283	-4.6905	1.6789	-4.2071	-1.8655	-5.1594	4.1303	-12.229	2.605	-1.9343	2.1269	1.7339	-1.4061	0.76504	0.086365	-2.3885	-4.6295	-3.9292	-6.7764	2.7163	-5.4123	-10.747	-7.7162	-8.0736	-2.601	-7.3883	2.6978	0.25966	0.078413	-6.8077	-5.6169	3.3977	-3.281	-4.2786	-2.5225	-1.3255	-1.2499	6.3368	-8.7115	-3.2784	-10.236	-6.8944	-6.2954	-7.611	-7.2753	1.1076
-19.519	-14.437	-19.585	-25.866	-27.807	-19.848	-20.049	-22.992	-16.161	-24.934	-22.716	-18.669	-25.729	-20.463	-13.07	-25.245	-22.413	-18.223	-29.606	-16.23	-22.82	-19.618	-17.423	-20.452	-16.155	-26.834	-22.634	-19.478	-26.613	-21.102	-21.581	-24.229	-26.008	-29.042	-22.283	-22.114	-21	-23.449	-21.012	-22.305	-19.789	-13.27	-21.745	-18.598	-28.667	-22.367	-17.534	-17.33	-21.326	-24.608
1.7809	4.0677	-4.0514	1.0567	-6.2032	2.6571	-0.91425	-3.6439	1.5278	0.46716	9.249	-3.4842	3.4501	-4.5774	0.86506	-1.2675	4.8834	5.6065	3.6995	2.5468	-2.6942	4.3313	5.8855	-4.2072	3.4345	1.791	-4.3072	-2.2233	3.6641	0.167	3.4341	2.5223	-5.0486	-2.3127	6.4	3.1579	-2.3653	-1.2508	3.7319	-2.7059	-4.3755	6.5713	2.6433	-1.5108	-0.13472	-0.15243	-2.0345	-1.2942	-3.1016	1.4946
-15.442	-9.3071	-6.3233	-20.074	-14.806	-13.437	-11.606	-12.808	-10.545	-7.3368	-12.942	-14.467	-11.905	-15.055	-13.58	-15.291	-12.187	-11.075	-10.974	-14.416	-11.113	-12.083	-12.497	-12.122	-13.493	-16.443	-11.454	-18.223	-14.955	-14.142	-11.281	-14.742	-18.22	-16.167	-19.497	-8.9153	-11.828	-10.252	-15.833	-14.952	-15.221	-12.903	-7.6655	-12.353	-12.776	-10.309	-7.4024	-15.963	-16.902	-10.326
-1.1724	-4.0539	0.80456	0.5907	-0.69622	0.52265	0.46485	3.5869	2.0567	-2.1364	-0.2722	0.52059	-3.6701	-6.1185	-5.006	-3.4177	4.9363	-2.9962	-4.651	2.3399	0.72764	0.9981	1.1458	5.1558	-1.5086	0.62485	1.1067	3.7634	4.1472	-2.3829	2.071	-7.6021	1.6321	1.6877	1.9002	-3.1857	-1.3515	-0.37825	5.2161	-5.3509	-3.7417	-5.9948	-0.91511	-0.036119	4.6043	0.044451	-4.8888	7.1859	-2.1505	-4.8816
-0.58435	1.6687	2.2905	9.0346	2.4874	-6.646	7.6444	9.7955	10.826	-5.6274	-0.40023	3.5826	-7.6031	-3.4673	1.3664	6.7688	3.105	-2.0476	3.1069	-4.9889	8.472	-0.3622	4.3719	2.7299	6.0721	-5.6259	-2.0087	4.0832	2.4456	7.1559	-3.1831	-2.8596	-1.2339	0.7158	4.4483	4.1308	-8.4951	5.8477	-1.5741	0.1507	-6.3089	2.8048	6.189	-2.5077	7.7859	-1.6994	2.9827	1.234	5.864	3.6924
8.9268	7.3626	10.224	5.0197	13.701	9.8777	3.4632	7.3036	2.7893	9.8069	3.8491	14.214	8.6723	6.9673	5.3839	4.2579	9.8748	11.479	1.3536	12.565	9.9897	16.504	7.6527	7.3799	6.9863	8.7239	-0.65439	12.164	8.3291	10.063	10.065	12.882	9.4289	3.499	9.7539	9.4259	6.1986	6.6481	10.813	3.5894	3.8016	9.174	7.4531	10.173	10.007	9.6894	5.7195	5.8329	7.4678	13.717
4.4531	-0.054855	2.6045	-1.022	-2.0441	-4.6846	-7.1723	2.9856	-2.0456	4.4905	0.92537	4.4881	5.9484	5.289	3.5852	8.2517	2.5567	-0.47467	2.5228	6.0021	-6.3017	2.9606	1.1232	-0.88823	6.2251	4.5285	-2.0377	4.3902	3.4631	3.7916	4.767	1.2806	3.6418	2.9196	1.4138	4.1075	0.42516	2.9338	-0.59708	2.1379	5.1235	7.58	-0.46623	-0.49789	1.0901	3.276	-0.68268	-2.2587	0.036458	1.116
-2.9468	-6.5297	-5.5592	-2.189	-6.078	-0.3393	-0.47882	-3.1797	-5.0309	0.024453	1.5287	3.0448	-2.6315	-0.71028	5.0017	3.3524	1.3758	-0.19725	-3.3302	-3.1347	2.4387	-6.1384	3.3603	-5.6419	-4.5015	0.46167	-1.1773	-3.1801	-0.63738	4.9969	-1.5711	0.56596	-5.4751	0.23818	-3.7919	0.054307	-3.5175	-7.3215	-0.78439	-1.1003	-0.066324	-1.1588	-0.89105	-2.537	-3.5973	-2.4997	2.104	-3.3457	-8.5976	-0.89123
-8.0496	-12.791	-13.207	-16.27	-10.573	-6.2421	-17.01	-10.056	-11.263	-11.295	-12.054	-11.027	-18.179	-12.855	-16.553	-14.308	-15.625	-18.075	-9.3129	-15.738	-14.425	-16.119	-16.135	-14.341	-16.214	-7.9943	-12.44	-14.904	-10.092	-14.429	-5.64	-13.323	-9.523	-5.3279	-12.64	-4.9956	-22.173	-10.579	-14.017	-11.546	-16.745	-13.37	-8.5978	-13.661	-13.549	-7.5883	-14.057	-16.607	-13.456	-15.946
1.1779	-0.98956	3.833	3.8143	-8.6745	-1.2129	0.30353	-7.1677	1.7844	-2.7726	-9.1482	-5.7573	2.5147	-6.4719	-4.72	-0.27454	-5.434	5.3471	-2.0821	-0.91448	-5.0631	-5.7223	0.16305	-6.1044	-6.235	-0.016099	-4.1949	-2.142	-7.4435	-4.4159	-8.2164	-2.0783	-5.168	-3.8901	-6.8947	-7.2802	-1.1698	-7.3384	-13.906	-7.4212	1.0724	-10.936	-4.1093	0.25831	3.1196	-5.9401	3.8153	4.3481	-3.5301	-0.98239
1.7128	6.2899	4.4847	3.2028	2.0391	3.6006	2.3635	4.9669	4.8002	7.5334	0.75894	7.361	4.4997	11.59	3.7994	9.3147	3.614	-0.25757	6.6232	6.606	-1.8106	-1.181	-0.75647	-1.8724	5.5531	-1.2767	4.3022	-1.2121	0.70057	5.3086	5.4864	-2.0733	1.6353	5.1402	1.572	2.9799	6.8165	1.1783	1.6546	6.346	3.7811	2.728	-2.5802	1.8736	10.423	-2.0406	4.0203	3.5159	5.346	8.5298
-11.073	-9.7591	-8.6855	-3.7052	-12.981	-9.4812	-10.767	-14.244	-8.9333	-9.9203	-11.139	-9.0176	-11.796	-4.754	-7.8519	-6.0173	-10.327	-13.53	-10.747	-3.8356	-7.9439	-16.514	-11.001	-10.259	-16.034	-7.168	-8.2168	-3.8959	-6.9082	-8.161	-10.158	-8.0306	-4.8384	-9.2334	-6.6589	-6.8529	-14.394	-8.7626	-13.376	-10.392	-8.5497	-12.065	-8.8285	-7.2269	-12.455	-8.0358	-8.5924	-9.3768	-2.904	-11.582
-28.248	-26.212	-17.138	-28.381	-23.87	-29.563	-19.401	-20.498	-21.204	-20.217	-25.793	-27.924	-27.509	-25.664	-15.669	-24.563	-27.512	-28.102	-24.753	-24.311	-24.309	-23.066	-19.439	-28.248	-20.622	-22.237	-24.02	-23.9	-15.651	-22.238	-21.546	-21.164	-15.096	-22.399	-20.158	-27.147	-19.681	-27.462	-20.621	-23.612	-25.095	-22.392	-24.795	-18.571	-25.339	-14.992	-20.792	-24.009	-25.059	-18.053
0.47286	3.2526	-3.9412	0.85433	3.0328	-2.6012	7.5936	-1.8749	1.2733	3.2527	-3.9986	2.9766	3.5495	0.92585	-8.3444	-0.073129	8.3807	2.4628	3.1857	2.8086	-4.7379	4.6442	-1.8361	1.3813	2.6265	4.2187	6.7704	-6.0428	0.32455	5.371	-0.76276	-11.35	-0.52284	-6.9089	2.1992	5.0395	4.3797	2.8431	-0.13389	-0.61884	-5.9904	3.6248	2.5096	-1.5859	0.54194	0.63904	4.2826	-0.35092	1.4559	4.0783
6.6058	7.6331	7.4608	3.0615	4.3826	3.5597	6.0932	4.5792	6.3122	8.5038	0.9892	3.6461	1.7825	6.7292	8.5621	7.483	7.975	1.5184	6.8073	8.9467	6.5176	8.663	4.3962	9.5114	5.1802	6.1547	2.9436	0.92153	4.5289	7.4926	12.19	2.3752	2.389	1.1264	3.0924	7.3827	8.7428	6.3579	1.3534	4.0295	1.3349	4.0817	5.4406	7.557	8.2288	6.5164	5.308	5.0046	4.317	5.0095
3.33	9.2227	4.2356	0.89019	4.3217	5.3441	0.52191	-1.88	3.7908	-4.0982	6.1843	-0.39933	0.92295	0.96473	0.65761	7.1601	-4.7414	2.9897	0.8354	3.1375	0.51416	-2.2696	6.6907	4.9273	4.8921	7.8909	7.292	10.816	1.2716	3.4901	4.2045	3.7599	11.718	4.2116	5.8667	1.5303	-3.5007	5.8387	3.617	10.084	3.7292	4.0697	2.4786	-1.796	4.1682	1.6142	0.40426	2.6832	4.7589	12.018
-7.2372	-2.7928	-8.4226	0.96653	-7.6394	-3.9557	-4.446	-3.588	-1.4207	-3.0863	-6.2835	-3.3512	-4.6373	0.44016	-11.915	-7.0425	-6.1141	-2.7373	-1.6742	-8.2864	-8.7706	-6.7171	-6.7887	-1.7608	-7.3584	-9.8428	-6.5332	-8.6915	-7.7582	-9.0684	-7.2679	-3.2163	-3.4173	-7.4083	-1.9538	-10.909	-0.4949	-11.824	-2.2839	-4.5959	-1.3927	-5.2068	-9.2593	-2.0656	-7.646	-7.8519	-9.0195	-7.0948	-5.2831	-5.2883
6.7939	8.1334	8.691	3.6909	6.7851	4.0938	9.4651	9.5231	4.1108	11.825	9.6996	6.5152	6.8115	4.7928	7.8338	10.513	2.0637	6.804	8.9861	13.572	8.9539	4.7606	10.005	8.494	4.3648	1.9639	4.1225	2.9085	14.342	4.1015	13.006	3.5893	7.2526	9.3028	1.4105	7.5444	6.6314	4.101	4.5704	4.2137	8.1554	9.7889	12.147	10.009	9.4339	11.185	7.4813	9.4493	8.9582	10.246
1.2407	8.2327	5.5929	10.015	5.0596	4.3597	5.8856	3.9472	3.7352	7.5092	8.2755	4.7718	9.7602	7.1744	6.0327	0.66706	11.325	4.7794	3.3841	8.5021	6.6093	9.304	3.0455	0.97578	4.5289	6.3545	5.9059	9.3943	8.218	11.022	0.86798	-5.5637	0.60069	12.539	3.6502	8.7149	4.1292	14.368	7.7752	3.6213	9.7653	5.197	3.588	1.8541	8.622	8.6646	2.6679	10.502	7.1407	6.3032
-16.853	-19.467	-14.651	-12.811	-6.2617	-18.924	-20.979	-13.447	-16.444	-15.213	-16.695	-15.578	-13.738	-15.243	-16.729	-6.4435	-15.8	-16.596	-9.4579	-14.367	-14.943	-12.659	-17.666	-14.577	-12.177	-13.659	-19.233	-13.968	-8.054	-9.5102	-12.471	-11.688	-10.979	-4.2878	-20.755	-12.42	-8.2473	-11.349	-11.585	-16.301	-23.045	-15.334	-16.131	-10.772	-13.659	-22.536	-16.423	-19.818	-12.884	-12.645
-6.6127	-12.618	-8.3464	-17.322	-14.88	-13.026	-15.151	-13.315	-10.898	-15.089	-16.965	-6.4392	-15.389	-11.956	-6.752	-16.255	-17.632	-20.134	-11.023	-4.897	-12.196	-10.494	-11.425	-11.131	-15.865	-10.313	-8.1137	-15.11	-19.847	-9.4084	-18.218	-13.845	-14.657	-13.905	-12.871	-9.9243	-5.6122	-17.87	-16.734	-10.93	-11.526	-17.06	-11.801	-7.3657	-11.68	-14.524	-5.6994	-13.489	-9.2575	-14.16
-17.539	-16.363	-16.793	-10.013	-8.6439	-8.9575	-13.862	-12.501	-9.9044	-20.46	-18.114	-16.135	-10.178	-12.537	-19.733	-14.874	-12.493	-12.436	-17.707	-10.454	-13.947	-12.91	-16.14	-18.38	-15.027	-9.2767	-11.438	-21.45	-17.025	-6.8669	-14.941	-11.871	-15.865	-14.931	-10.684	-14.601	-16.028	-12.157	-11.304	-17.017	-19.73	-17.831	-15.806	-14.919	-18.331	-12.025	-12.011	-13.023	-15.38	-14.325
0.22035	0.82426	-0.51691	-0.17518	7.0145	-1.3112	-0.92865	-2.9277	3.1629	-8.3513	-3.9069	-1.4951	-0.2459	2.3237	1.5564	-3.4253	2.7636	2.1821	-0.99672	-3.2976	-1.7632	-6.6772	-3.9945	-2.7534	-0.21486	1.9542	-1.6336	1.244	0.52761	3.3388	3.6188	2.6369	1.1354	-1.7844	-0.56334	-1.9767	3.9248	1.7289	-0.91127	-1.6095	-1.8784	0.23859	2.8232	4.6959	4.3565	2.0051	1.0564	3.7283	-1.9095	-5.5996
-11.019	-10.02	-14.529	-12.251	-14.148	-13.973	-19.986	-8.0686	-9.477	-14.067	-9.0244	-10.713	-11.797	-19.914	-14.029	-12.932	-12.141	-13.896	-13.148	-14.806	-12.132	-8.4883	-11.143	-11.977	-9.355	-12.766	-13.879	-15.723	-18.009	-4.3821	-10.998	-15.408	-5.096	-15.769	-13.554	-13.635	-9.3285	-8.167	-10.243	-15.84	-18.562	-18.238	-15.599	-14.742	-10.945	-10.42	-14.852	-8.873	-13.335	-18.112
-16.593	-18.985	-16.812	-12.551	-14.543	-17.497	-9.7661	-7.0498	-8.7001	-12.321	-9.8079	-14.167	-11.734	-12.607	-10.206	-13.527	-10.917	-16.37	-13.602	-9.7687	-8.4854	-13.944	-19.016	-15.59	-5.4228	-14.259	-15.148	-10.685	-17.622	-20.402	-14.197	-12.306	-10.479	-9.7466	-11.032	-9.7569	-14.828	-16.019	-14.009	-18.057	-14.033	-12.676	-13.644	-10.224	-13.255	-18.301	-11.806	-17.283	-15.13	-14.746
1.0227	0.35805	4.2604	4.3531	5.4332	8.8581	9.0942	0.031563	3.7779	4.3737	10.486	3.1873	5.4475	3.8142	1.933	1.312	6.1044	6.867	3.485	3.9846	-0.5533	4.1545	2.5627	11.053	2.9424	9.6324	0.73058	-0.57003	-1.964	5.9025	5.1286	3.6801	14.07	1.3594	2.3533	6.3641	-1.3888	9.2215	9.1375	10.402	6.6157	2.481	0.66282	7.553	1.6004	1.4977	6.1485	-6.97	4.3617	3.2448
-7.3186	-14.579	-9.6204	-16.007	-8.1268	-13.794	-4.9891	-11.741	-12.226	-13.271	-7.3584	-12.867	-12.851	-9.0667	-12.983	-11.158	-2.5699	-8.9112	-13.636	-9.3651	-7.2784	-14.01	-5.1608	-15.199	-1.4393	-13.971	-6.0086	-8.9463	-10.549	-15.374	-11.604	-10.428	-9.0106	-7.0477	-5.6854	-6.164	-12.582	-11.317	-17.515	-9.9905	-9.7584	-13.004	-5.6942	-12.003	-11.542	-5.1297	-8.6595	-10.43	-11.394	-13.613
2.09	5.5087	7.0372	3.1708	3.423	3.3392	6.4377	10.515	-4.8392	8.1901	2.5521	1.4465	2.4458	4.8107	-0.20163	11.31	2.0844	0.86606	2.4286	7.8933	8.0378	1.8968	5.3554	-0.38494	7.513	4.9976	0.11173	6.1679	0.20397	6.4343	1.4605	1.3388	4.8413	5.65	3.9086	7.965	1.5199	-0.35904	7.3633	-1.0045	-1.0334	3.3619	6.6747	-4.8961	2.5731	-0.94301	4.3271	-0.60941	3.9387	1.2741
-6.9807	-8.3231	-10.116	-12.462	-16.099	-6.324	-11.319	-13.206	-6.1725	-14.101	-12.645	-8.9106	-11.757	-20.023	-16.97	-4.919	-12.727	-9.721	-10.415	-11.936	-8.2599	-11.176	-4.1257	-12.875	-13.6	-19.273	-7.2679	-10.674	-11.6	-9.8536	-12.275	-9.3136	-3.3615	-7.0265	-13.586	-7.8039	-15.552	-5.4906	-6.2661	-11.562	-5.8624	-9.0156	-8.7437	-0.87181	-13.774	-14.723	-10.179	-13.739	-10.992	-6.1161
-0.97818	-2.8873	-4.728	-2.3474	-6.5212	-0.89173	-2.0385	-3.9843	-3.634	-7.3713	-8.6571	0.87794	-1.9756	1.8823	-3.7182	-1.2132	-6.6405	-4.583	-5.3339	1.6169	0.63978	-0.47429	1.6867	-0.77738	-4.4585	0.83114	3.118	-5.9041	2.2382	-4.5852	0.717	-2.681	-7.2619	-6.0828	-6.3711	5.4717	2.1274	-0.49172	-2.1105	-1.7916	-4.5668	-7.4737	5.7709	-5.5647	2.8717	4.0856	1.9697	-5.6629	5.6012	-4.7767
-9.0142	-1.3668	-6.9674	-10.905	-7.9044	-5.8636	-8.5678	-6.0436	-10.713	-9.8264	-11.751	-8.5682	-9.4744	-15.281	-8.8716	-2.4294	-10.188	-9.8051	-12.352	-8.8598	-8.4104	-5.1014	-12.196	-2.0286	-10.782	-6.2833	-7.6374	-5.4539	-12.87	-12.049	-5.6701	-7.024	-7.8828	-12.767	-9.7366	-6.475	-4.4198	-10.824	-11.051	-13.769	-3.415	-10.01	-14.416	-5.2959	-15.311	-8.2056	-15.618	-6.9718	-10.588	-11.522
-6.6975	2.4849	3.2053	0.26138	-1.4813	-1.0086	-0.79078	3.3936	-4.9819	-3.1333	3.6952	3.0369	-0.10319	-0.039436	-6.3246	4.0553	-9.2997	-1.0991	0.62291	-1.8886	-1.4736	-3.6016	-1.1205	-2.7206	5.41	-0.50164	3.2094	4.9165	3.3969	0.56047	1.7114	-5.3683	-6.2929	-1.9069	0.90067	-0.032577	-8.955	-0.43856	-2.8949	-3.2517	-3.2533	1.1299	-10.026	0.035182	-5.966	1.7832	0.59867	-1.4543	0.91902	1.5597
-7.084	-0.68944	-0.63687	-2.7005	-2.0018	1.6136	-2.3593	-1.911	5.4172	2.7014	5.7184	-6.2675	4.367	4.9277	-1.9983	0.9824	-0.4675	-1.8769	-6.1103	-2.5097	0.63549	-0.20876	4.731	4.6864	-3.9949	-2.1829	-6.3437	-3.4443	-3.7718	-4.7481	0.5193	3.7574	1.0373	2.0304	8.6783	-1.5002	-4.9941	-4.5922	-1.0956	3.7448	3.1542	2.2204	1.0375	-1.0975	-1.8859	-3.5945	0.68259	4.3519	-3.2207	-1.0292
-6.1992	-4.6522	0.78602	-13.081	1.3737	-10.216	-2.0584	-6.0725	-6.2118	-1.2008	-0.55494	-0.51297	-1.4363	-5.4573	-2.4731	-5.5859	-0.59547	-0.52474	-5.4767	1.9119	-12.984	-3.7687	-9.2335	-1.3647	-6.4047	-4.062	-4.3371	-1.6107	-4.4538	3.4387	-0.63376	3.4715	-6.8678	-1.6624	0.47838	-7.6064	-3.7797	-1.8647	-6.5083	-5.5142	-2.529	-4.9642	-2.7249	-2.1236	-10.093	1.2344	-0.64912	-8.0763	-5.8373	-6.2229
12.248	1.954	-0.6767	12.111	6.9233	9.0471	7.8356	7.1738	9.6837	11.233	17.187	5.811	9.8124	4.0459	7.5802	5.4536	7.5638	10.528	6.3162	7.4871	8.4113	13.01	12.31	8.2661	11.643	10.26	12.619	10.977	11.374	9.6662	8.0675	6.1386	11.896	7.3677	10.767	10.125	9.0894	10.893	11.993	11.387	8.7687	10.867	6.074	8.2357	5.5897	18.027	14.225	9.0534	9.8148	7.1594
-5.5227	-9.7688	-11.551	-17.798	-15.274	-13.003	-9.9053	-10.425	-7.9025	-11.367	-13.728	-7.1421	-13.872	-8.5672	-15.709	-16.655	-9.3083	-14.084	-10.501	-9.0984	-10.353	-9.1008	-20.479	-15.18	-11.905	-10.51	-3.7253	-15.852	-12.727	-12.006	-8.8895	-7.8077	-8.1059	-14.897	-13.005	-4.5048	-5.6117	-12.024	-10.804	-11.751	-13.651	-12.553	-9.5062	-10.658	-9.5733	-11.847	-14.311	-9.9122	-15.084	-12.895
-20.21	-9.3522	-11.219	-9.6104	-12.509	-11.578	-13.452	-9.36	-7.0131	-12.391	-22.787	-8.8825	-11.373	-6.6729	-11.647	-11.541	-14.274	-9.6164	-13.479	-10.215	-6.2864	-8.1656	-13.299	-9.3922	-6.0871	-10.322	-13.931	-15.648	-4.1513	-7.5166	-15.942	-18.137	-17.219	-7.8554	-16.65	-4.1055	-6.2985	-14.21	-10.566	-8.4918	-18.81	-8.9824	-4.8336	-12.979	-11.751	-14.421	-12.997	-8.3076	-9.9941	-8.4247
-23.024	-27.351	-17.379	-25.116	-21.806	-16.585	-26.488	-20.484	-23.741	-29.744	-24.234	-20.209	-17.848	-16.894	-22.424	-16.254	-16.712	-15.964	-23.9	-20.675	-19.693	-20.092	-22.556	-21.086	-25.64	-22.768	-19.992	-16.076	-23.494	-32.444	-26.959	-18.416	-21.991	-23.195	-22.167	-20.16	-21.076	-20.8	-17.614	-23.287	-22.277	-18.626	-11.498	-26.059	-14.58	-27.103	-22.209	-18.672	-20.991	-12.842
-23.484	-12.266	-11.878	-15.64	-13.455	-20.229	-16.033	-16.822	-10.927	-17.615	-9.406	-14.937	-17.365	-9.5657	-14.988	-14.732	-12.348	-10.475	-16.301	-4.1233	-17.728	-15.403	-12.195	-16.396	-18.19	-15.245	-12.475	-10.191	-22.451	-22.794	-13.236	-12.783	-19.441	-17.276	-15.082	-17.501	-9.4517	-11.623	-16.051	-17.617	-16.648	-25.422	-11.536	-17.745	-15.014	-15.459	-17.066	-13.795	-16.175	-18.04
-12.55	-7.5998	-7.2529	-6.8508	-6.4126	-9.6279	-8.7088	-6.5405	-14.248	-7.6215	-7.2533	-8.8785	-6.3817	-11.991	-10.73	-12.877	-4.2537	-6.8008	-8.7388	-7.3016	-5.0156	-6.0392	0.37187	-12.308	-12.579	-11.39	-8.046	-8.1111	-8.6024	-8.01	-11.634	-6.5416	-6.2738	-10.529	-18.425	-8.9	-7.5168	-9.4143	-3.0361	-4.5558	-18.291	-3.0771	-6.6733	-7.8	-9.64	-7.9872	-4.0181	-4.0243	-8.7587	-6.8457
-18.182	-12.055	-13.059	-11.521	-11.056	-14.74	-9.1805	-11.708	-15.265	-16.962	-16.744	-9.3896	-10.397	-13.929	-18.915	-14.975	-20.571	-15.575	-15.957	-16.649	-12.693	-14.857	-12.358	-13.364	-16.643	-16.942	-17.103	-16.159	-5.6279	-9.4193	-12.953	-17.446	-16.625	-15.778	-11.477	-16.148	-9.4898	-13.009	-18.387	-10.459	-14.06	-21.78	-11.345	-15.583	-15.672	-15.08	-16.242	-12.069	-20.704	-9.636
1.068	-5.6908	-3.2841	-3.7319	-3.4646	-11.417	-2.0197	-3.6448	-3.6136	-6.3391	-2.6943	2.2857	-4.0485	-13.092	-4.0265	-4.1199	-4.5253	-4.588	-5.5876	2.8266	-2.7968	-3.3082	-4.6249	1.3105	-10.369	-3.1366	-6.4139	-0.43359	-6.0831	-7.3391	-12.854	-4.5233	-4.4365	-5.0683	3.8153	-0.96805	-7.4608	-1.5631	1.2025	-1.2119	-6.7985	-4.3864	-1.645	-3.9047	-5.4566	-1.9584	-6.2812	-1.659	-6.8402	0.19399
-4.6703	-7.3422	-9.3179	-6.6397	-8.904	-16.386	-5.8055	-7.443	-7.6375	-8.3125	-3.0467	-2.3693	-14.158	-9.7575	-5.2451	-6.2298	-14.147	-7.4942	0.88218	-8.1524	-14.311	-2.3921	-13.757	-9.0888	-14.124	-6.3758	-6.1757	-11.666	-9.0427	-0.31679	-10.201	0.7796	-21.108	-9.8142	-10.107	-13.74	-3.8374	-11.014	-13.198	-13.134	-9.4561	-9.5892	-8.9198	-11.076	-13.618	-11.761	-5.8637	-10.05	-8.48	-7.4777
-0.39845	5.8392	-4.04	0.99975	-0.69618	3.4281	1.8564	-5.9172	-1.3129	-4.4572	4.0786	-0.54018	-3.5901	3.7491	-0.37851	0.54062	-0.13748	1.4894	3.6256	0.15179	2.1132	2.8433	-0.98411	1.7899	-0.75936	-4.4999	4.4112	-1.1377	3.3549	-0.38991	-4.2844	6.2161	-1.7617	-2.09	-1.3336	-0.68785	-3.2319	-7.9211	-0.67304	4.0331	1.3469	-1.3713	-7.2617	-1.2938	-4.39	3.8565	-4.6778	1.3812	-8.2115	2.7564
-1.0692	0.33754	-0.28503	-8.3632	-4.3499	-3.6201	-4.2191	-2.0606	-5.5767	-5.4192	-4.2057	-5.8066	-3.5404	-6.6574	-9.618	-7.1558	1.3754	3.9585	-10.998	-7.3301	-3.8758	-6.0666	-3.4398	-4.7182	-1.0853	-2.0592	-5.4726	-10.707	-8.1901	-4.2794	-3.0951	-4.1559	-5.3313	-4.8763	-5.0275	-12.524	1.5319	1.0934	-4.6594	-8.7949	-2.9287	-5.812	-4.5649	-2.8142	-3.5265	-6.8917	-7.7597	-3.2362	-1.082	0.24924
-5.6134	-9.6656	-10.278	-9.0224	-14.063	-13.155	-14.248	-13.168	-6.5323	-9.7615	-15.657	-12.654	-14.796	-17.529	-10.077	-5.1156	-17.305	-2.6262	-12.555	-5.5877	-1.2438	-17.476	-5.2334	-12.973	-14.745	-14.382	-13.304	-7.7788	-8.371	-7.7659	-9.0322	-7.7508	-6.9458	-6.8571	-15.574	-15.481	-4.0548	-4.9132	-3.5669	-9.6616	-9.819	-15.337	-9.9757	-9.3714	-8.0978	-8.1298	-7.4833	-11.225	-9.2665	-9.6092
-0.4556	-3.1739	4.1875	2.1419	-2.4293	-1.1746	-7.5929	-4.8283	-1.875	0.68989	-0.52528	0.23597	-3.938	-0.52964	-1.3931	5.8121	-8.0987	1.4185	0.94661	-2.6811	-7.677	2.015	-0.7738	1.745	0.19474	-0.13292	-4.747	-0.72976	-3.5602	3.6246	-5.1464	3.752	1.4831	-4.5922	-4.1726	-6.6012	0.10807	-8.3825	4.7822	4.1401	-6.8703	-4.3804	-6.4569	4.4289	1.7407	-5.136	-1.5325	1.9645	-7.305	3.6741
11.273	7.9822	7.6115	9.1422	0.031007	14.66	7.2293	7.3032	8.9265	18.28	5.8257	9.5848	10.191	10.55	7.4044	5.8306	8.4833	12.193	11.338	10.082	6.3609	7.5137	10.211	9.6834	2.9423	10.791	10.274	12.792	0.88497	11.89	4.412	6.3685	5.674	7.8202	8.0287	4.5273	12.334	12.534	7.8432	10.588	7.837	14.838	14.766	10.531	7.9719	-0.16696	7.5634	7.7484	12.221	7.8394
-0.27822	1.0493	-1.2819	1.886	-6.1898	-2.492	-1.8353	-4.4066	-2.8497	-4.1588	-6.9014	-3.8442	-8.2415	-5.9169	1.2363	-8.1148	-2.5833	-1.207	-0.60659	-2.3309	1.2673	1.9868	7.3659	-7.764	-5.7111	-1.9283	1.0293	-3.6755	-3.3553	-7.1935	-9.149	3.2785	-2.2077	3.0138	-4.6863	-0.62438	-0.022788	1.774	-8.2787	-3.4998	-3.0263	-2.3495	-8.0506	-2.7853	6.4461	-0.53855	-3.3974	-0.69315	-1.4454	6.3223
-22.613	-23.355	-28.882	-19.107	-17.905	-22.903	-25.143	-19.907	-16.725	-23.244	-25.532	-19.596	-26.017	-21.498	-22.189	-30.095	-24.379	-17.639	-22.727	-24.735	-20.144	-26.809	-20.02	-17.87	-26.098	-29.475	-24.668	-21.628	-18.64	-16.635	-23.283	-26.563	-26.263	-15.956	-25.325	-21.104	-27.413	-26.64	-19.394	-28.613	-23.694	-25.524	-20.194	-19.601	-21.497	-18.53	-22.302	-23.239	-21.238	-19.461
-1.7063	1.0243	-1.1786	-2.2885	-1.2393	2.2269	3.6635	-1.4417	-0.57109	3.1362	-5.0499	0.90383	0.38838	-1.6971	4.5565	-2.9521	-2.4017	0.8206	0.23741	-0.79727	-0.86764	-6.9085	-2.8459	3.8443	-6.8853	-1.1296	-2.0578	-0.64297	-1.4455	-0.44732	-1.9793	10.466	-3.3689	1.8651	1.0205	-0.35009	1.3572	-4.7995	-4.23	-2.5165	-8.3963	-9.5324	-8.4065	3.4359	-5.1857	-3.6656	0.80321	2.3752	0.60916	-5.1823
0.097297	-3.6238	-5.0145	4.3725	0.64186	-3.8724	3.5086	-6.4599	-4.8873	-3.4729	0.23763	5.4732	-2.5318	-3.9681	3.5434	4.2815	-5.0094	1.142	-5.521	1.777	1.2208	-0.88367	-4.5653	-2.7521	5.0206	-2.2283	3.4492	-1.6446	0.2736	-0.6657	6.4645	2.7279	1.0785	-1.8983	-4.3956	1.1588	-2.9367	0.79253	-1.7493	3.8789	-2.198	-0.023264	-0.72693	-3.3636	5.1441	4.3752	4.2222	-0.23923	-1.4467	0.68169
-16.349	-10.327	-20.533	-17.77	-18.518	-13.49	-14.207	-13.271	-9.4722	-19.142	-7.6603	-19.47	-9.8555	-16.239	-22.401	-14.922	-15.609	-18.065	-14.383	-15.92	-14.249	-12.473	-7.7105	-15.22	-7.0313	-18.697	-9.3121	-14.799	-18.27	-22.133	-13.491	-12.279	-20.563	-15.657	-14.453	-12.972	-15.916	-15.581	-16.082	-16.322	-18.677	-14.785	-6.7701	-13.357	-11.172	-19.804	-14.206	-16.585	-10.648	-8.1188
-17.619	-19.518	-20.978	-14.166	-14.167	-17.703	-10.664	-17.834	-9.7822	-12.284	-13.369	-16.514	-13.538	-16.163	-12.856	-14.192	-18.21	-16.027	-19.64	-16.547	-12.024	-8.5492	-13.687	-17.234	-12.003	-12.099	-5.1684	-4.8258	-10.628	-15.333	-13.944	-18.685	-19.103	-17.77	-10.039	-11.837	-15.581	-16.066	-16.924	-14.482	-16.258	-12.725	-15.528	-13.902	-15.489	-13.113	-13.934	-8.4198	-7.1951	-9.5611
-16.368	-12.828	-8.842	-12.384	-22.466	-13.918	-17.806	-18.876	-17.6	-19.383	-15.051	-12.883	-15.537	-15.672	-15.199	-15.482	-11.959	-22.24	-13.492	-13.303	-15.327	-18.857	-20.835	-16.253	-14.975	-9.9081	-14.666	-19.562	-18.874	-13.078	-17.831	-13.247	-15.176	-13.483	-21.274	-17.258	-14.374	-21.243	-11.194	-5.7089	-15.642	-13.874	-13.015	-16.499	-11.778	-16.163	-16.165	-13.92	-17.47	-15.862
5.5823	7.0135	4.6164	4.2137	4.46	8.6937	10.925	6.7182	7.5889	2.835	6.677	3.2224	5.2696	2.0967	3.5145	10.718	3.2691	0.93215	5.6277	7.2237	5.3866	4.8131	5.8608	5.574	10.926	11.141	5.4024	6.5069	19.799	12.521	11.867	8.4829	-0.7769	6.5241	10.819	7.2204	13.06	5.3642	13.274	6.3552	4.3116	3.8797	11.191	15.332	10.138	3.9021	6.8091	4.6471	7.0899	7.5101
3.1378	-0.14245	2.7725	-3.2722	0.61096	-1.0954	3.7617	-11.376	-3.9831	-6.3854	-2.1808	0.4721	0.77146	3.2645	-0.70323	8.5804	-4.4728	-0.043302	-2.8074	3.0892	0.59372	-6.3654	-1.3443	-1.7517	2.3823	-0.58627	0.18281	-3.119	0.44656	-1.1504	-7.8274	0.75904	-4.7248	-8.7927	1.3196	-7.7198	-0.74993	2.794	1.9502	1.6517	1.5542	8.4571	3.3403	-2.8275	-7.5738	-8.2086	-5.4758	1.8142	-0.10459	1.865
-17.331	-12.522	-11.166	-18.175	-14.235	-17.706	-14.693	-17.227	-15.271	-12.692	-12.477	-14.35	-16.288	-13.206	-15.279	-15.381	-14.223	-12.501	-17.348	-11.525	-17.431	-17.592	-12.95	-16.449	-15.029	-16.028	-13.277	-11.923	-8.9689	-11.594	-14.971	-6.5914	-15.408	-16.42	-13.347	-12.904	-15.027	-20.354	-16.834	-13.734	-17.795	-14.587	-14.32	-15.991	-13.541	-21.146	-13.32	-18.662	-14.845	-13.639
-14.221	-14.681	-1.4129	-9.6024	-7.427	-10.582	-7.3038	-15.989	-11.735	-7.2555	-4.0676	-11.901	-12.385	-11.104	-4.8685	-15.152	-8.9054	-12.128	-5.0569	-11.845	-9.083	-13.31	-6.9419	-9.6429	-6.1564	-16.498	-6.94	-12.119	-5.6881	-5.4061	-2.9956	-8.4513	-2.7171	-13.312	-14.485	-5.2595	-13.999	-8.3717	-0.81824	-8.0963	-6.8655	-6.3607	-7.3745	-10.363	-2.1565	-9.8612	-9.0361	-5.3256	-6.6292	-5.5951
-19.271	-10.719	-13.234	-14.557	-14.464	-18.683	-21	-19.783	-6.3578	-17.844	-12.507	-16.357	-14.133	-17.387	-20.365	-18.161	-14.358	-20.303	-11.201	-9.3447	-20.149	-11.836	-15.088	-12.895	-20.878	-12.843	-14.645	-8.1446	-15.153	-15.713	-20.903	-18.427	-14.368	-15.465	-14.682	-9.7577	-12.676	-12.112	-14.026	-13.566	-14.801	-14.084	-10.775	-17.896	-15.994	-13.885	-13.666	-9.8224	-3.0164	-15.148
-2.0287	1.845	-1.9149	-1.6682	1.3023	-4.5582	-3.273	-4.5312	-6.199	-3.4941	-5.5461	-1.9697	-1.2069	0.011984	-3.5416	5.7118	-5.2295	3.1192	-8.9124	-2.5221	-11.051	1.1568	-7.654	-4.1082	-1.447	-0.045735	-6.0652	-2.8087	1.181	-1.5811	-1.6965	-5.9836	-9.0222	-0.47206	-2.1966	4.9723	4.2929	-6.4885	-0.48765	0.84948	0.22755	0.956	3.456	-3.671	-2.3399	-5.311	-1.9347	0.037185	0.29836	1.5718
0.52267	-2.1455	-1.0682	-5.6254	-0.47872	-3.2623	1.6208	0.69582	-5.3163	-7.2804	-1.1432	5.0876	6.1494	-4.4966	8.4654	-4.1115	-6.4278	-3.3955	3.3348	-4.4078	3.4172	-4.3654	-1.6875	-3.4834	-0.41976	-1.4313	-2.8527	-0.94051	2.0639	-1.4344	-2.2212	3.1174	-0.038252	-7.2026	-3.2632	1.5197	2.562	0.87982	4.5869	-2.3165	-0.39982	3.5846	3.3254	3.5202	3.6275	-4.6827	0.54441	-0.039447	-2.316	0.97209
-16.499	-17.223	-12.018	-11.342	-13.686	-15.447	-16.064	-10.246	-12.673	-13.672	-17.794	-8.3157	-4.9793	-16.05	-18.354	-5.2711	-8.7229	-13.088	-16.357	-13.89	-18.005	-16	-16.723	-16.185	-11.441	-15.159	-14.407	-9.6691	-8.3081	-15.23	-13.929	-8.51	-7.2348	-12.157	-14.653	-20.31	-17.686	-11.363	-19.017	-16.275	-11.227	-12.068	-8.614	-14.222	-16.483	-15.09	-11.758	-16.415	-12.436	-13.702
-5.7799	-3.3721	-1.8219	-3.581	-2.3591	-1.2889	-0.091256	-8.9982	-5.1907	-3.278	3.4884	0.57191	-3.1028	2.8689	-7.8244	-0.14652	-1.3647	-6.762	-0.93631	-6.841	-2.8756	-9.2765	-1.552	0.77613	-6.4328	-5.7808	-5.7443	0.11386	-3.2133	-6.8616	0.96849	-0.22591	-4.0081	-5.1418	0.41985	0.7931	-0.69403	-7.0638	-4.8988	-3.3932	-0.92594	-2.018	-3.3941	-10.32	-1.1436	-0.52385	-1.7561	-5.5028	-1.9686	-3.5492
2.2462	1.2919	-1.3734	-1.7073	-5.4039	-5.2158	-5.385	-6.0001	-0.84464	-1.3984	-3.6835	-7.8352	-7.3966	-6.907	-3.5489	-4.166	-0.82484	-6.6992	-3.4983	-4.7489	-1.8649	-4.7126	-3.9105	-7.4696	4.3135	3.5259	-3.1663	0.23269	-1.549	6.3925	-10.577	-1.5084	1.0694	-4.3994	-4.8212	0.80637	1.2516	4.5993	-1.7769	-1.3496	-0.66669	3.6274	4.9355	-3.4909	-7.4316	0.14392	-0.60773	-0.54776	-5.3319	-1.6166
-11.179	-15.335	-11.798	-7.0601	-9.0072	-11.593	-17.067	-7.484	-3.4576	-7.7947	-4.7148	-12.604	-5.0958	-13.081	-14.548	-12.8	-8.2846	-10.951	-10.451	-14.253	-16.885	-9.659	-7.4206	-11.371	-9.2775	-4.274	-17.635	-14.423	-14.845	-10.395	-10.984	-14.234	-10.636	-14.666	-8.1346	-15.787	-10.754	-4.8751	-10.599	-10.838	-9.1815	-12.255	-9.3634	-12.441	-9.4805	-10.369	-7.5512	-11.273	-13.674	-10.837
5.1448	7.356	3.1587	6.5809	0.37686	-0.98504	2.8233	1.9449	3.8879	3.0502	4.0447	2.256	-2.7917	3.4449	0.70055	-5.08	-4.0909	4.3571	-6.0169	3.7623	-0.40658	0.065552	-2.2284	2.0095	-0.21427	-1.0075	-1.2847	10.553	2.1212	4.8573	0.50108	-4.0394	-1.109	-1.7739	-1.2625	-1.0671	-3.2888	-0.47208	-1.587	3.9438	-8.0975	-3.9723	1.8359	0.58976	3.4141	-0.2312	5.8581	0.41288	1.3928	-0.13971
-8.9202	-11.724	-7.1902	-15.236	-8.5121	-9.8114	-10.075	-11.787	-10.513	-4.7972	-7.3049	-10.984	-9.9544	-12.673	-10.983	-5.7427	-12.217	-16.852	-10.596	-19.552	-13.348	-10.902	-13.332	-8.2424	-12.165	-11.006	-10.706	-8.5793	-7.2276	-9.697	-7.3852	-8.1691	-11.509	-12.714	-3.5193	-11.581	-13.767	-9.2815	-16.081	-9.1697	-8.1602	-16.973	-1.6505	-14.428	-13.262	-8.4664	-10.715	-3.4642	-10.316	-20.034
-0.23765	-3.6523	0.46777	3.0099	5.1179	-1.5121	2.4536	1.121	-1.768	-2.1592	3.9101	-2.3455	-0.96838	0.15131	-5.4304	3.6994	-2.3812	-0.85667	-4.3617	0.99876	-1.0198	-4.1551	-6.3935	2.0845	-4.0176	-1.3298	3.0367	2.5571	-3.4011	-1.1154	-5.1007	-2.4453	-0.91033	-2.6489	-9.2526	1.2303	-5.593	-6.4316	-0.029673	1.7798	0.070634	-4.272	-2.3618	-2.4876	-5.7494	-5.1763	-0.79784	-1.2636	-2.0099	0.41736
5.8858	1.1075	-1.7132	6.6702	2.8914	12.631	6.4216	1.7477	5.9698	9.928	3.1219	9.5012	8.7054	1.7174	0.30136	0.94996	2.9738	2.6044	11.466	7.3034	4.7335	4.8581	2.0622	-1.3095	10.879	4.7715	5.2336	6.2017	9.7712	-1.5463	9.1585	8.0588	6.299	8.6267	4.4999	0.34604	7.9242	1.131	3.5893	0.76966	5.2292	8.2521	8.4205	9.3538	12.438	2.317	5.767	-3.3411	4.0564	4.1665
-15.097	-1.5742	-12.867	-9.4459	-8.7018	-6.6876	-12.144	-9.2059	-16.972	-6.639	-9.0703	-5.8001	-10.141	-12.068	-14.05	-3.5082	-7.6871	-10.911	-15.611	-16.263	-4.7968	-7.5478	-10.987	-19.71	-10.944	-4.2291	-13.938	-11.832	-4.9749	-8.772	-17.305	-4.5871	-6.7554	-9.8335	-11.17	-10.613	-9.3871	-15.956	-5.9967	-5.7776	-11.829	-7.9129	-2.879	-5.4143	-11.457	-9.7661	-12.325	-6.2483	-8.7768	-3.0546
-3.0072	-1.7012	0.48319	3.8179	-5.3095	-5.064	-3.0671	2.8343	-4.8965	-0.62917	-3.097	1.0353	4.3935	-1.6203	0.87393	8.2948	4.022	-0.52633	0.72793	-1.7151	0.28596	-2.3865	1.2379	2.78	5.5654	1.0783	-5.0801	2.3971	0.34049	-3.7074	-0.7134	1.6354	3.0824	1.2942	4.078	5.4146	1.6277	0.95368	2.7143	-4.7721	-4.2113	4.9989	3.949	7.3014	5.5186	3.3202	5.4734	10.066	5.4983	2.731
-3.5875	-2.4873	-1.1025	-5.672	3.2498	-2.3713	3.369	-2.9474	-1.5623	-0.89319	3.4505	-2.0212	-1.8151	5.6033	-5.8668	-1.8291	1.0725	-2.1793	0.49612	6.3958	-4.1576	2.3486	-7.4615	-4.532	-1.8874	-3.1858	2.3454	-9.5015	-2.5505	-5.7293	3.2256	-5.0232	-1.2363	-8.6034	1.4427	1.365	-4.5667	-0.26127	-7.2562	-5.6106	0.025477	-3.8902	-2.5195	-1.9651	-4.9797	-1.598	-0.49634	3.556	4.0887	-6.3064
-3.7159	-3.1611	0.4906	-7.4693	3.997	-1.3442	-2.9011	-1.7741	-6.3898	-5.718	-0.77907	-4.532	3.7654	4.4314	-4.1049	-2.0878	-0.86181	-2.1417	-0.2328	-6.8666	-2.8733	-6.0739	-7.2706	1.0732	-3.097	-6.8406	1.3605	-2.9882	4.1706	-3.9323	-3.0559	-3.8595	0.25224	-3.9256	-2.9463	-2.0103	-3.7408	-0.81361	-1.53	3.7236	-3.8834	1.8038	-3.469	2.6006	1.8977	-7.2555	-1.8308	-5.1527	-2.9292	1.976
-4.8783	-5.1875	-0.041642	2.274	4.1283	7.0622	6.6616	2.2257	-9.693	0.59689	3.9447	2.6748	-1.1679	-4.4351	-4.5632	-3.6067	4.2429	-4.3866	3.1435	0.021761	6.572	2.2039	1.7513	4.3525	0.64288	2.9193	5.679	-3.0313	4.3743	-0.10111	-4.3585	-1.1682	0.34953	1.3558	2.4938	-0.18622	2.4696	-1.478	4.3265	2.6534	-0.66969	5.2672	5.5718	-2.0675	4.7097	2.3091	1.4021	-4.6638	-1.0982	1.9678
-3.6232	-2.9288	-5.3915	2.1508	-2.7116	3.7544	-1.4411	-1.3146	-4.9039	0.38367	-0.36291	-3.5046	0.20367	-0.56722	-0.17964	2.9336	-3.2109	-0.90353	-2.0148	-4.6615	0.43569	-0.53929	0.51307	-2.2678	0.85995	-2.6927	0.62875	-3.8405	-5.451	3.1872	-0.44195	-4.0003	4.4618	-7.1119	-6.0645	-7.0099	3.4327	0.31812	0.75175	-1.7423	-6.2482	-2.9202	0.38955	5.4695	0.40469	-7.8681	4.5104	-1.1409	-5.3547	-1.9157
-2.9077	4.1282	0.85684	2.7288	1.7181	-6.8525	2.3297	-4.3689	-3.9341	-3.1363	-2.1221	-6.3589	4.4112	-7.1256	-3.0897	-4.3169	-6.7555	-1.9512	-8.1442	-3.7929	0.44682	-1.6151	-3.0316	-3.0199	-1.1969	2.0052	0.11117	-2.1918	-0.88587	-2.3641	-8.6474	-6.3716	-1.469	-8.8076	-1.2435	-4.718	1.8926	-6.8053	9.1744	-2.389	-4.4779	-3.6971	-1.6558	-2.0857	1.2817	-4.6707	-4.8058	-3.3062	-8.3778	7.7673
1.7179	-1.5625	1.9178	-5.4725	0.51801	-10.381	-6.7099	1.6864	-8.0028	-4.4159	-2.7877	4.246	-0.92411	0.15944	-8.7701	-0.9235	-4.7299	6.1888	0.72965	-2.6654	1.1269	-0.91063	-2.6409	-6.0737	3.5373	-2.8919	-3.1264	-4.0601	3.4332	0.47062	-9.319	-4.1712	-0.21442	-6.5548	-1.8832	2.1139	-1.8967	-0.26206	-3.1538	-6.5421	-8.3328	1.4596	1.7367	-2.3626	1.782	-7.9717	2.0685	-0.75367	-8.4114	1.4934
-4.6858	-8.4204	-1.2893	-8.4379	-4.686	1.1398	-4.4518	-4.4782	4.8844	-3.5584	-7.0422	-3.0173	3.255	-6.5894	-8.4108	-3.4788	-4.3968	-4.6786	1.7951	-2.3557	-7.2837	-0.92538	-12.906	-3.5279	-5.9039	2.9038	-5.9119	-3.2216	-1.5275	1.237	-4.6532	1.3482	1.6486	-6.2267	-4.0175	-7.8446	-4.1651	-1.2286	-1.2455	-6.7505	-3.1777	-9.4835	-8.2262	-6.8017	-6.8364	-7.8803	-13.261	-4.7501	1.7896	2.0733
0.64392	-6.1443	-4.0914	-3.3612	-3.1906	-5.4042	6.0102	-3.9283	0.40861	-7.0288	-7.0232	0.0076321	-7.2443	-1.4275	-8.503	3.2154	-3.1283	-0.96906	-2.7306	-12.042	-4.1345	-0.60121	0.9534	-1.0889	-0.89901	-5.0299	-5.156	-1.9723	-3.6667	-1.1138	-0.17157	-4.5144	0.035822	5.0471	-6.753	-6.4566	-5.9038	-3.9536	-5.1479	-5.3411	-1.1626	3.9076	0.49911	5.1115	1.0953	1.4729	0.79769	-2.7574	2.2844	3.4817
-0.68368	-2.8789	5.8022	-0.15336	1.6529	-3.8355	6.2979	-2.9478	-0.73665	4.9262	-2.3218	-2.3306	2.7027	-2.4962	1.8012	1.3456	-4.3282	1.0046	6.972	-2.0265	-3.3452	1.9127	4.8129	-4.1307	1.0672	-1.5241	1.3793	-4.1696	-6.5949	6.1062	-1.6275	6.554	-0.094796	-1.25	-1.4021	-2.9699	-0.79782	-4.3426	2.649	4.9361	-1.6103	-1.7317	0.00054107	-8.8377	-5.1907	-0.5136	-1.3131	-1.6735	2.7419	-1.1382
-12.649	-13.428	-7.625	-15.541	-9.4988	-8.8899	-9.8545	-6.1997	-12.105	-10.349	-17.794	-8.9326	-8.6356	-11.137	-8.2832	-9.9334	-8.6118	-14.136	-10.174	-12.351	-8.859	-14.196	-14.112	-14.061	-10.788	-10.635	-12.951	-8.4717	-13.961	-12.789	-13.774	-9.2626	-3.8823	-9.1023	-14.49	-15.28	-8.6023	-11.937	-14.579	-15.401	-4.968	-18.231	-8.5308	-12.101	-10.836	-9.6047	-14.955	-9.9327	-11.787	-17.053
-3.8406	2.3889	-2.0816	-0.75439	0.59778	-1.8812	-4.3772	-5.0016	-1.3691	-1.5067	0.11522	-4.0418	-4.2132	-4.5218	-1.1804	2.0693	-1.0466	-4.6157	-6.0193	6.3851	-4.429	-2.3009	2.2329	2.3157	-2.6267	-3.0877	2.641	2.823	-2.0714	3.2342	2.5495	-3.7165	3.7705	0.15786	-4.226	2.5143	-7.5832	0.098706	0.8914	0.36439	-2.9138	0.44692	-1.3485	-7.25	-3.2892	-1.0176	-2.7105	-1.0527	1.5848	-4.51
-16.674	-7.6266	-8.8232	-16.954	-7.9426	-11.948	-8.4973	-10.623	-16.1	-11.273	-16.551	-4.2077	-9.7429	-11.8	-12.035	-7.0181	-10.456	-14.629	-12.872	-11.766	-13.17	-13.217	-3.9868	-14.351	-10.156	-12.216	-11.597	-10.462	-7.104	-11.476	-9.6573	-10.144	-11.025	-12.63	-10.53	-6.2047	-12.275	-11.35	-12.374	-5.8492	-7.2126	-13.879	-8.0182	-14.147	-11.738	-10.606	-8.8936	-13.253	-6.9447	-12.312
-1.362	-9.9109	-7.2434	-6.6843	-10.527	-7.2798	-8.1248	-2.758	-10.586	-4.9504	-9.4384	-8.3468	-16.924	-0.043775	-7.3377	-7.4664	-8.7731	-6.7813	-8.1245	-9.3113	-7.3926	-3.0226	-5.3151	-9.9294	-7.2544	-1.8704	-8.4103	-8.9522	-8.5135	-6.513	-6.7949	-7.4776	-4.626	-11.338	-9.9179	-5.5365	-9.8441	1.3852	-5.8888	-6.8931	-9.3443	-8.3231	-7.6238	-6.0021	-7.3897	-12.358	-15.457	-8.4508	-4.5697	-1.3193
5.7554	7.2519	12.664	16.241	10.98	4.6752	11.782	10.259	6.2206	10.105	8.2881	11.163	12.773	8.3103	5.1149	9.9636	9.2102	9.4101	9.3151	9.8643	11.185	9.309	10.664	11.232	13.156	12.777	10.526	10.26	12.632	10.096	14.109	7.1434	6.4871	12.037	9.2741	8.5656	3.6489	8.2439	7.6531	10.584	12.194	16.089	10.073	13.967	15.574	7.0954	15.398	3.7647	12.669	8.4151
0.23143	5.0779	10.899	10.805	3.0862	9.5155	4.669	-1.9204	3.7991	2.705	-0.28598	3.2237	6.6709	0.65371	6.4191	3.5981	4.6319	6.6292	3.755	8.5034	1.4523	13.507	5.2572	3.1348	5.046	8.8593	3.2254	3.1365	1.2875	-1.0352	5.3925	8.602	5.4541	4.1593	5.4361	7.6074	11.086	2.3659	13.44	3.4464	6.117	3.3405	7.0518	4.5847	3.2671	4.3324	3.9606	4.8494	-1.4974	5.84
-6.0563	-5.3522	-2.1481	-9.6962	-2.3496	-4.2751	-7.6786	-4.0033	2.6896	-5.2381	-0.5345	-3.9285	-8.2386	-12.379	-5.0718	-2.7172	-11.041	-7.4741	-5.1794	-4.2657	-3.6771	-10.843	-8.1597	-3.8702	-8.3897	-3.6423	-0.92287	-9.2136	-1.0576	-6.6511	-7.8745	-2.5935	-12.137	-9.6178	-6.5417	-11.554	-1.9624	-2.5595	-6.926	-1.999	-9.0968	-5.3106	-10.521	-9.7101	-6.5057	-11.457	-8.8853	-7.1809	-12.492	-0.65885
3.5142	3.7418	3.8556	-1.7809	13.684	2.6846	3.1756	4.0779	8.6771	-0.045175	5.8289	5.5338	0.82901	6.7132	7.8011	-3.2782	7.647	6.2866	5.9787	1.6371	3.3161	5.4976	10.29	10.952	7.5908	10.331	0.80198	2.0975	2.5883	6.4777	2.6059	1.4286	4.356	10.641	2.2128	7.5878	7.6058	4.3699	1.9272	5.7804	5.6909	3.1544	-3.6641	4.6511	1.9986	6.9409	4.1492	5.3969	8.3225	2.6326
-8.0794	-12.228	-16.185	-17.967	-12.552	-16.748	-11.026	-5.9315	-12.9	-14.84	-11.652	-10.157	-15.671	-10.892	-11.858	-6.8498	-13.278	-9.0687	-5.9554	-11.903	-9.0743	-11.561	-12.04	-10.766	-13.682	-12.31	-12.794	-11.22	-16.231	-10.502	-12.542	-12.811	-10.46	-16.764	-15.096	-10.983	-14.234	-9.3078	-13.496	-9.1622	-10.194	-6.9657	-11.422	-10.105	-11.809	-13.135	-17.599	-10.801	-14.704	-9.4513
-5.9855	-7.6984	-13.022	-11.953	-1.341	-10.926	-4.5039	-4.1211	-10.099	-5.3673	-12.114	-10.543	-10.684	-11.178	-5.4544	-1.6306	-5.0911	-6.905	-7.2047	-10.795	-16.818	-8.2398	-6.1388	-6.0462	-13.358	-14.764	-5.4706	-4.6328	-2.3015	-4.8307	-8.1924	-6.3605	-0.78278	-10.955	-6.078	-11.474	-2.3815	-8.7887	-7.8498	-7.5662	-8.1431	0.2576	-7.9762	-12.208	-8.6985	-7.8046	-3.7338	-2.0763	-3.4213	-5.6374
-20.406	-18.213	-16.491	-14.692	-14.766	-20.902	-18.951	-24.349	-22.032	-21.446	-16.311	-23.176	-24.437	-20.211	-21.347	-26.869	-21.34	-23.265	-16.12	-14.755	-17.388	-26.692	-23.142	-20.853	-18.219	-24.083	-22.908	-21.9	-21.054	-14.946	-18.953	-17.599	-21.439	-23.294	-25.754	-18.251	-18.891	-19.858	-16.316	-22.219	-17.761	-22.191	-20.85	-20.808	-18.413	-16.963	-26.791	-21.366	-18.554	-20.373
-0.73342	1.3941	-4.5164	4.1424	0.30788	-2.2491	3.5725	3.2745	-6.2825	3.2947	4.006	-2.5588	-4.1107	0.027406	7.7488	-4.0276	5.3467	4.1629	1.1278	2.3528	-5.0199	-1.2563	-4.4275	6.4693	-2.9603	1.1868	-2.7903	4.5127	-0.10948	-2.9644	3.6572	2.0806	-4.2875	5.5639	2.4163	6.042	3.0194	4.6088	1.1132	2.0056	-5.793	-1.0853	2.8668	-0.88823	-0.022945	1.1544	-6.614	-0.5517	1.2104	3.2043
-25.861	-21.132	-23.236	-17.557	-26.952	-16.77	-25.73	-14.594	-25.954	-23.931	-27.46	-20.855	-22.746	-19.143	-24.671	-20.982	-22.063	-17.154	-16.192	-11.777	-26.18	-18.211	-19.788	-25.393	-25.644	-16.972	-26.214	-25.395	-18.703	-30.198	-28.394	-16.945	-17.911	-27.596	-17.462	-19.492	-27.418	-25.173	-26.293	-26.518	-22.864	-21.456	-24.482	-21.352	-31.74	-23.029	-26.102	-25.971	-24.876	-27.618
5.2775	-0.23221	-1.5801	-4.6433	-4.4831	-0.6811	4.782	1.5327	-1.2466	-3.2003	4.7923	7.9704	-0.9326	2.5479	-1.9922	2.6959	-3.8196	0.72019	1.9092	0.82776	4.7457	0.085367	1.8041	-0.031957	2.6917	1.4875	-4.9922	-1.2053	-4.1946	-3.3723	2.0799	-1.515	0.48361	-3.5216	2.6289	-2.2955	6.894	-3.4627	-3.5287	-1.3222	0.40444	-0.88995	-1.4165	5.7574	5.0267	-1.2146	-5.0212	2.7089	0.40144	-4.2403
-7.6687	-3.8206	-8.1612	-5.0551	-8.1452	3.0093	0.76753	-4.5984	-8.3149	-10.82	-1.7262	-2.9941	-2.0485	-11.022	-3.3392	-2.0031	-10.474	-5.509	1.5098	-7.1161	-4.119	-7.5746	-4.1727	-4.4737	-6.3864	-6.4887	-3.8792	-7.2407	0.91114	-6.2031	-2.2584	-8.5789	-5.729	-8.6549	-0.68315	-6.4042	-3.0213	-4.1317	-10.213	-5.8659	-9.2797	-3.2773	-9.3063	-1.5219	-3.2026	-10.278	-2.6469	-1.8439	-8.24	-7.3609
-1.9784	-1.3691	0.22812	9.4968	9.3638	-0.63948	-0.98394	6.1501	5.0416	4.1368	3.3882	1.5926	1.7526	4.9367	-0.28966	-1.0603	7.8267	15.23	3.1188	3.8209	5.6495	9.1992	1.9818	3.6719	7.1576	3.3183	1.8416	4.867	9.941	-3.8357	-0.32829	3.1716	2.6417	3.4561	1.1834	-2.4658	-2.7191	-0.17225	4.6069	1.0204	-1.2161	9.6558	10.071	2.1354	6.8361	5.9436	6.0566	3.3351	0.91545	2.169
-2.979	2.7734	2.3792	-4.371	-3.0617	3.1836	-5.7637	-4.584	-9.347	-4.1178	-1.5131	-6.2066	-1.8392	-1.0291	2.8452	-6.555	-8.1685	-0.6459	-1.7176	6.6986	-2.4368	-0.88524	-3.1798	-2.4846	-9.1569	-6.6764	-5.218	0.86173	-5.0188	-2.0137	-3.1148	-2.4729	-8.3428	-4.4967	-3.9272	0.37328	-9.9102	-1.9091	0.50024	2.6963	-2.4894	-3.7404	-6.3928	1.7765	-1.3331	2.8187	2.8892	-7.5473	-9.5114	0.049775
-2.5509	3.2671	-1.969	7.2644	2.1676	-2.7045	-4.4956	-0.94333	2.9462	5.6736	4.0264	5.9799	3.3012	6.2094	-2.1098	6.5689	1.5265	3.2421	-0.82277	-2.4601	-0.67484	-6.2651	3.7946	-0.41687	-1.4965	-3.3712	0.40139	9.6573	-2.1359	0.98245	0.707	2.8378	2.5795	3.1979	1.9742	1.8828	5.3027	-1.0944	-2.5151	-2.4059	2.7146	-1.1035	3.527	1.4121	4.9939	-0.72774	2.2403	-1.4982	2.5495	1.0377
-16.333	-7.5477	-6.3039	-10.456	-11.4	-7.7804	-10.475	-11.351	-9.4017	-13.499	-14.418	-15.247	-10.038	-13.122	-7.1768	-11.48	-7.2419	-6.3986	-2.8408	-3.8699	-11.823	-16.23	-9.549	-10.087	-5.9563	-11.027	-9.4374	-10.214	-9.4427	-11.931	-14.055	-19.2	-7.9797	-9.6588	-10.031	-14.51	-11.26	-10.187	-10.042	-18.063	-11.416	-4.6523	-10.383	-10.85	-5.6854	-10.887	-16.795	-12.402	-13.215	-6.0124
-3.077	-6.0541	-7.1659	-4.9658	-4.4777	-1.5049	-8.9482	-5.7245	-2.5485	-12.925	-4.7703	-3.3191	-4.0257	-5.4219	-3.2115	-0.14862	-2.6048	-5.4223	-6.7876	-8.1696	-5.08	-1.7824	-14.715	-1.5964	-2.4688	-11.46	-7.4069	-5.6942	-12.41	1.2625	-8.9998	-3.6361	-7.0726	-6.6573	-5.1734	-4.621	-8.807	-13.642	-10.168	-8.4173	-9.1162	-6.3922	-4.3875	-8.6249	-1.8401	-10.228	-13.146	-16.697	-7.8151	-6.1017
-4.8656	-4.0511	-5.5866	-5.9484	-12.907	1.4482	-7.9658	-5.5804	-11.112	-9.8974	-6.0157	-8.0754	-0.6651	-4.4693	1.2454	-1.736	-7.6143	-2.636	-7.5949	-8.1789	-8.5115	-3.879	-10.057	1.1042	-7.5853	-8.2368	-3.9936	0.3445	-1.3183	-9.8809	-13.439	-8.6234	-10.163	-12.149	-3.5728	-2.7231	4.3905	-4.7853	-7.465	-8.9931	-10.994	-8.3686	-3.5421	-2.9484	-1.6017	-7.7569	-7.9091	-11.977	-3.8495	-11.315
-12.955	-5.9396	-13.385	-9.5921	-16.94	-13.842	-13.806	-12.806	-10.79	-7.1624	-13.215	-17.323	-16.417	-7.1031	-15.298	-11.263	-13.1	-7.9443	-14.57	-9.9745	-12.179	-8.7119	-13.317	-8.6441	-6.9975	-9.9177	-9.6248	-5.4378	-10.524	-8.8391	-13.16	-11.234	-15.336	-11.856	-13.628	-10.686	-14.262	-10.645	-13.649	-12.911	-5.7496	-12.467	-13.809	-13.733	-8.3759	-11.146	-10.088	-5.7387	-12.384	-7.1399
-7.6879	-11.863	-7.5468	-11.295	-6.371	-10.131	-14.641	-10.313	-9.0562	-11.33	-9.9243	-9.2217	-14.425	-12.44	-9.7448	-9.6196	-9.6446	-5.6016	-10.845	-9.9153	-6.1517	-15.048	-11.702	-10.072	-5.4832	-13.063	-11.466	-12.748	-10.064	-8.2063	-5.6243	-13.863	-6.2658	-5.9153	-16.062	-3.7043	-8.1126	-10.339	-12.111	-14.317	-9.7296	-13.083	-14.446	-5.5989	-17.619	-12.981	-6.6976	-16.519	-5.9422	-7.6627
-10.819	-8.5548	-10.239	-10.159	-14.353	-7.9524	-7.521	-13.263	-12.148	-8.8606	-16.732	-14.305	-13.576	-4.0016	-7.4923	-10.933	-17.35	-9.8026	-4.7638	-7.627	-11.055	-12.062	-8.7171	-17.564	-9.5764	-6.3308	-14.39	-14.417	-10.516	-4.4304	-10.343	-12.384	-15.972	-16.639	-14.086	-6.6205	-6.9152	-8.1518	-16.017	-14.668	-15.46	-9.602	-14.833	-12.624	-16.635	-17.432	-10.474	-13.809	-6.8607	-11.479
8.9721	0.67233	1.3677	1.2903	3.7181	1.435	5.4703	-6.3979	-3.9564	-2.6502	2.228	-1.3632	1.9714	-4.3379	-6.2301	-2.4756	-5.362	6.9512	0.34853	0.52509	-1.6727	-3.9468	-0.0079073	-4.9296	2.8442	0.85976	-1.3536	1.8913	4.5605	-3.6359	9.7606	6.5163	-0.38781	2.9551	3.9209	3.7518	1.9848	-6.8514	5.2171	-3.9257	7.7252	1.587	-0.87059	-5.9379	-2.3473	-2.025	5.249	-1.762	1.1975	-1.051
-9.1138	-10.581	0.5005	-1.3324	-7.5904	-10.796	-5.0622	-9.9472	-5.4927	0.11357	-6.3078	-11.485	-15.547	-6.5617	-5.7391	-6.9348	-6.9294	-5.9431	-8.5423	-11.07	-10.957	-4.8301	-4.0917	-5.3221	-3.6513	-7.5673	-4.7703	0.49171	-0.76142	-8.618	-10.249	-14.727	1.9277	-5.7302	-5.4637	-4.5513	0.042826	-9.5641	-3.8876	-8.7527	-2.405	-0.65257	-2.6119	-3.9149	0.2723	-8.9369	-8.295	-13.699	-7.8196	-2.9692
8.6225	-0.39222	10.315	1.8992	4.9978	3.2071	2.0506	7.3834	7.3313	3.057	3.6746	3.4733	-3.5973	5.4666	8.3776	0.5828	8.7492	11.61	-0.77018	8.1449	10.108	7.1388	6.1292	6.4926	6.6906	10.212	0.59409	10.516	8.4421	3.7795	10.47	4.7407	3.7218	10.307	5.3615	7.2586	6.0164	11.078	2.9888	1.9574	5.3647	9.8913	11.925	2.7853	5.2974	15.103	7.1734	4.9053	3.9756	6.6499
-2.317	1.3356	1.5375	1.1408	6.7131	3.7788	7.0597	0.26142	-0.95935	9.3842	2.6013	2.1666	4.3927	4.8555	3.3367	-8.8065	9.9272	3.8418	0.19908	-5.4665	-5.7107	0.3454	0.15206	12.016	4.1476	2.6012	11.669	1.9013	1.3565	5.1847	0.42346	0.31556	1.2354	4.8041	1.2188	6.9883	4.9197	-1.9195	-0.061432	-5.9475	-2.0376	-3.5509	-2.985	8.5801	-5.6283	-1.1637	3.133	-4.4263	-2.8314	-0.065097
2.2075	-4.1154	-6.6012	-3.9736	-2.0781	-6.526	-4.0374	-0.33791	2.8278	-2.9473	3.3022	2.8622	-5.3642	-0.40359	-2.8198	-7.211	-1.0368	1.1123	-5.7034	-0.50569	-0.79861	-1.38	-7.5299	-5.8174	0.2147	-2.6133	2.3189	-1.9911	-1.1693	1.0011	-2.5777	-9.6246	1.2204	-1.9935	2.1764	0.3261	-3.6969	-1.496	-4.2697	-4.9496	5.6474	3.7535	1.6383	4.6127	-0.93815	-1.9813	-1.7959	4.6219	1.6974	6.367
2.4662	0.38145	-2.0068	0.097889	-4.911	-0.44752	-4.32	3.6762	-3.6406	-1.0986	-3.4337	-1.3857	2.0073	-2.8214	-1.219	-2.9836	-4.8679	-2.5281	0.64941	-2.3663	-5.1683	-1.5358	-2.9749	-2.6036	-2.0268	-4.3564	-1.7301	-0.6188	-3.6507	-3.315	-2.1825	-0.54622	-1.2036	0.29408	6.3261	1.3231	-7.8265	-4.1166	-1.2703	-5.2434	-4.6001	-6.8751	-3.7851	-1.0902	-5.9897	-0.23144	0.2782	-1.7664	-3.2485	-3.1213
5.8178	1.7306	1.4677	2.8062	0.72955	-1.939	1.2695	4.5302	3.4234	2.99	6.9101	-2.3915	14.584	1.0583	-4.225	5.6638	-1.2449	0.57343	1.2732	4.8836	2.4458	6.2001	-2.3202	0.35181	5.907	-0.075893	7.2722	3.5847	8.6373	5.1665	6.8715	5.2462	1.3289	-1.1767	0.11065	-1.186	2.0902	6.2047	-3.3033	-2.2898	1.9788	4.492	1.6824	-3.1376	1.123	-1.7385	1.9537	2.7815	1.5242	-0.67545
-9.7679	-13.236	-14.34	-12.903	-15.578	-9.2162	-13.045	-12.294	-15.359	-19.493	-13.833	-18.812	-18.534	-17.125	-19.106	-16.994	-15.761	-16.012	-16.387	-7.5997	-18.742	-12.231	-13.72	-11.993	-13.216	-16.329	-14.662	-10.581	-6.4486	-13.902	-17.414	-19.021	-14.189	-13.103	-16.529	-13.886	-11.168	-17.932	-10.883	-18.995	-15.132	-12.85	-17.323	-13.357	-10.783	-11.029	-14.327	-15.291	-14.818	-16.6
-8.1837	-7.9756	-4.252	-0.46713	-2.519	-3.0848	-7.7832	-3.4775	-3.0302	-5.649	-3.7604	-4.0076	-1.2185	1.1355	-13.243	-3.605	-9.4804	-5.3398	-2.2375	7.413	-4.1352	-0.70977	-6.9371	-4.6895	-5.2533	-4.6395	-4.9723	-7.4636	-8.3582	3.3282	-6.0367	-6.7346	-6.9064	1.6983	-3.239	-6.876	-9.9238	-4.351	-1.8548	3.3569	-1.7095	0.48764	-1.6338	-4.9801	-11.203	-9.0839	1.31	-7.1739	-2.9772	-8.8325
-9.7126	-9.7231	-12.559	-9.3237	-18.589	-16.188	-7.9022	-2.7902	-11.943	-10.926	-12.375	-7.5918	-11.406	-12.427	-15.246	-8.6284	-13.102	-9.6699	-14.098	-12.484	-9.7343	-14.127	-8.2382	-9.1506	-19.155	-5.4853	-8.9693	-12.415	-2.2653	-14.101	-9.667	-15.082	-14.948	-17.069	-12.094	-15.19	-14.443	-14.247	-8.1728	-15.958	-7.9598	-6.9591	-13.468	-15.063	-11.52	-12.818	-9.976	-10.104	-16.787	-8.5435
1.4829	-6.8056	-0.07868	0.85943	-1.6282	-4.5582	3.3078	-1.2803	-2.4186	-1.4509	-0.99718	1.025	0.38806	4.2777	2.9485	-0.54993	-1.144	-4.2228	-2.0471	4.4581	-2.5485	-2.732	0.91421	-8.8609	1.2623	10.402	1.9747	-2.1646	-2.3673	-1.4775	-7.7163	-3.516	-4.3126	-1.3747	-4.6895	5.7468	10.197	-0.21473	-1.5097	2.8669	2.2316	2.9227	-8.3471	1.6201	-2.6304	1.2381	-0.93196	-2.3097	8.4947	-1.0509
8.8458	6.3257	10.218	7.0361	8.3605	2.5637	10.111	11.322	6.6075	9.2713	8.2363	9.6106	13.521	4.7717	9.2227	8.1162	11.334	13.938	3.529	2.7933	9.6805	11.97	9.9131	10.208	10.778	13.273	5.1144	16.267	3.1563	9.0719	12.155	7.8383	14.632	12.644	-0.16833	11.462	8.0485	19.681	12.026	9.7594	7.7101	10.852	9.0252	4.878	8.9063	4.7598	3.7536	9.7433	5.1431	12.154
-6.3894	-2.9019	-2.4982	-1.4631	-3.2699	-1.5643	2.6474	-4.3913	-2.2649	-9.1992	-2.1918	-1.8156	-4.6423	3.5625	-10.192	-4.0402	5.6311	-1.6502	2.0939	1.3811	-6.5065	-5.4491	4.3939	-3.203	-0.31824	-7.9266	-4.653	-4.8391	-1.1182	-2.011	-10.698	-11.769	4.2982	-7.1874	-11.506	-2.7655	-1.9033	-7.2758	-5.864	-0.65754	-6.7791	0.058509	-8.7104	-2.6139	-8.4381	0.043674	-2.2543	-4.3886	-5.317	-3.5269
0.49665	-2.3479	0.89661	2.0957	-2.3895	-0.83113	2.9442	-2.9357	1.8245	-0.59262	1.7506	-2.3722	6.2725	-2.1523	0.69813	-2.8383	2.3813	-2.4596	-5.0507	2.4282	1.0686	-3.9778	-8.3939	-5.315	-1.9349	-4.5242	-4.0333	-5.0458	1.9671	4.6827	-4.1299	-0.341	-5.9175	2.4037	2.9483	-6.3254	-0.068832	-5.8566	0.95196	-1.6469	0.56777	-1.0944	2.971	-2.9793	-5.7902	-6.9025	3.6238	-5.5106	-6.378	-5.2219
-8.3798	-7.4683	-12.56	-4.3806	-3.404	-2.8215	-4.0875	-1.4101	-10.492	-8.3779	-5.892	-2.8806	-2.3678	-1.3252	-9.4276	-7.1277	-8.5211	-2.5198	-7.9594	-5.6454	-1.0346	-3.5201	-2.2642	-1.6751	-7.7348	-8.3254	-2.7192	-5.0178	-8.0093	-4.2109	-3.4	2.6751	-8.3694	-3.9448	-3.9168	-14.992	-7.9587	-9.5303	-11.199	-3.3865	-13.187	-5.8834	-8.0914	-0.16272	-3.8437	-11.929	-3.3536	-7.2316	-0.21619	-3.2473
-8.3724	0.1319	-3.1314	0.057049	-5.2281	5.3696	-2.2681	-2.024	-2.6811	-4.7097	-1.0212	-0.037961	-6.3893	7.8077	5.6562	-4.9197	2.9785	0.18072	-4.8968	-6.7627	0.64444	5.5237	2.3432	-2.8069	2.2667	-5.3127	-0.48797	2.9946	0.033835	5.3367	-0.5226	-0.40221	3.8712	-2.6277	-8.5082	1.9335	-0.50816	-2.9247	3.0925	-5.6525	3.3767	-0.39072	2.4593	0.32155	-0.47916	-3.4489	-2.4425	0.30232	0.76352	2.7013
-7.544	-0.90611	-4.9344	-4.5088	-8.5874	-6.5345	-3.1441	-5.1969	-1.732	-2.6889	-7.6939	-2.4643	-6.1263	-9.0263	-0.1562	-7.1537	-3.1369	-3.1935	-7.1411	0.056056	-2.6164	-4.6096	-1.4073	-4.4313	-1.5575	2.0597	0.866	-9.8314	-6.5556	-7.0706	-3.6125	-4.0359	0.282	-0.86786	-9.8651	1.976	1.5749	-1.63	0.27494	-1.7139	-10.595	-6.964	1.3529	-3.7938	2.5968	-9.1154	-5.8524	6.1931	-8.324	-2.7375
-6.6689	-6.7756	-6.8969	-11.831	-5.7696	-12.905	-6.3248	-4.8241	-8.4915	-17.341	-13.824	-7.623	-8.8777	-3.5128	-7.1571	-7.6481	-7.6556	-12.198	-6.9475	-8.5569	-11.791	-11.57	-12.563	-5.4463	-4.6216	-7.1537	-3.3358	-2.1887	-13.257	-11.817	-7.6733	-13.001	-4.6072	-1.2456	-6.1964	-6.6817	-12.364	-14.301	-8.3979	-9.2583	-14.728	-8.244	-7.1261	-16.759	-1.2365	-10.087	-11.612	-16.197	-15.863	-1.2937
-23.297	-22.143	-24.172	-15.52	-23.222	-23.274	-19.008	-19.617	-25.12	-21.713	-18.702	-25.063	-23.616	-12.01	-27.961	-27.191	-18.531	-20.797	-18.683	-21.258	-21.478	-27.262	-20.98	-19.253	-24.023	-22.297	-24.635	-21.992	-22.596	-15.69	-22.291	-19.084	-28.631	-19.338	-25.126	-26.794	-24.072	-25.849	-26.719	-21.055	-28.443	-23.265	-22.553	-14.46	-26.452	-21.265	-24.041	-21.533	-20.691	-19.57
-1.4261	-1.5707	7.7645	7.9516	4.6973	4.2984	4.0601	-1.2729	5.2246	1.5875	0.098287	-1.7562	4.5773	3.4629	-0.70791	9.3956	-0.88293	1.4058	-4.4007	8.3381	3.2924	-1.2874	-1.9701	4.6604	5.8518	5.8634	3.8365	0.58743	-6.2446	4.1792	8.8276	-2.9536	2.3215	0.83166	1.7088	4.9399	-6.0195	11.852	-3.6922	-1.6763	0.8311	0.5807	5.951	2.1208	3.0159	0.73778	8.6243	3.1299	5.7596	6.8854
7.2931	0.46929	7.6563	2.2247	2.856	7.7302	8.0954	9.598	3.5736	-2.4591	3.7294	4.62	10.465	7.2144	7.8262	1.562	7.3983	7.748	3.9551	8.3273	6.2841	5.3211	4.0348	4.4069	11.921	3.2888	11.232	4.5627	6.2167	6.9122	12.377	4.2429	-0.80523	8.4955	-0.36621	5.8627	6.6341	8.8217	13.783	8.1814	4.5288	8.5194	8.2073	6.9524	1.689	5.7245	6.9074	8.3511	5.7541	5.8308
-8.2196	-8.7079	-17.07	-21.555	-13.599	-15.937	-11.558	-16.411	-8.9027	-9.5219	-13.366	-14.674	-15.664	-16.755	-19.468	-11.367	-12.234	-16.46	-14.649	-14.644	-9.3226	-15.269	-11.926	-16.578	-12.826	-7.4497	-18.531	-11.279	-16.16	-10.261	-16.249	-10.948	-10.727	-14.461	-8.048	-6.0746	-14.256	-15.493	-10.779	-16.857	-15.475	-13.815	-6.7116	-7.8741	-14.07	-15.069	-13.777	-22.925	-5.5781	-17.762
-3.2043	-10.012	0.76902	-7.0398	5.7497	2.2935	2.0079	-1.1304	-2.9634	-1.2061	-1.4381	4.0943	-7.2224	1.9028	-1.3823	2.6525	-6.1321	-3.2835	0.50999	-2.1318	-2.5033	-3.846	0.1775	-3.2562	-7.1611	1.7092	-1.5965	-2.2016	0.34226	-7.3053	-5.5243	-5.545	2.6122	-3.0048	-2.5448	-2.4942	-5.7293	-0.70503	-2.9842	-7.682	-2.6161	-5.8248	0.80174	-1.605	1.19	-1.021	-3.9737	-2.0226	0.57465	2.6662
-12.494	-12.419	-17.694	-17.115	-7.1005	-11.289	-6.5531	-16.317	-12.205	-8.9371	-10.906	-8.8668	-8.8733	-2.5958	-11.306	-13.378	-13.789	-17.727	-12.587	-6.8135	-21.998	-4.914	-16.94	-8.3018	-17.772	-14.356	-7.3287	-12.539	-16.936	-5.8663	-12.724	-14.482	-15.995	-13.745	-15.331	-14.22	-16.692	-18.716	-11.352	-14.073	-10.651	-13.527	-10.721	-6.7212	-14.1	-17.897	-10.209	-17.708	-11.555	-17.066
-17.1	-13.299	-16.088	-17.472	-13.081	-12.043	-8.2979	-17.502	-12.983	-20.361	-13.163	-13.123	-17.281	-14.345	-11.248	-14.828	-9.6896	-15.713	-18.992	-16.871	-14.842	-15.628	-18.905	-19.632	-17.339	-8.5512	-10.62	-11.071	-16.518	-12.043	-14.087	-14.511	-14.148	-12.604	-15.438	-16.586	-9.9101	-13.469	-13.131	-13.224	-15.17	-13.819	-6.8314	-12.036	-11.915	-17.417	-9.8477	-18.102	-22.863	-15.163
4.1725	-0.33271	1.2575	-0.59738	3.122	-4.5621	-2.6095	0.97888	-2.3205	-5.3017	0.20522	2.904	0.017482	0.16593	-5.1186	4.7847	-0.50448	-3.4703	-1.3548	-4.4044	-1.8421	1.927	5.3197	2.14	1.7559	-8.8661	0.59923	2.9313	-2.7684	-1.2893	0.48579	-5.376	-0.63913	0.11184	0.044228	0.83942	3.3074	0.81354	-2.1683	-3.1344	5.6428	0.35094	2.2963	-1.3787	1.8749	-1.4082	-0.63015	-0.34112	-4.287	-4.5223
-11.465	-13.813	-12.705	-9.3941	-5.0716	-3.9297	-15.664	-17.627	-6.3898	-9.044	-20.279	-11.393	-11.417	-14.128	-8.7673	-11.077	-14.383	-13.205	-12.369	-7.2427	-12.719	-11.638	-13.07	-6.1148	-13.057	-7.4372	-5.4585	-5.6486	-2.1067	-11.735	-11.194	-11.133	-6.4928	-15.408	-4.1373	-7.9976	-8.6809	-5.9161	-6.6767	-14.867	-9.9593	-6.6436	-8.8727	-5.3263	-10.572	-14.218	-4.9937	-9.2667	-8.394	-3.9096
7.1139	9.6504	8.2269	13.291	1.9338	9.8169	8.1044	3.398	8.8423	10.96	11.051	10.6	8.1055	9.5208	6.1407	3.6838	5.5102	2.2358	11.838	9.7232	11.215	13.778	10.44	10.293	14.531	8.5873	7.9254	9.2484	8.1475	7.5861	6.9522	7.9194	11.908	9.5584	3.1698	0.75653	11.316	4.3266	4.7708	7.2451	8.401	8.2551	10.654	3.3414	2.6513	8.2177	8.7826	3.9314	5.2628	5.1598
2.0106	0.47215	-0.21141	-2.3113	-3.0707	1.1618	-2.1563	-7.6162	-4.9243	-10.921	-2.1805	-0.40481	-3.4675	-1.0076	-2.3478	-3.8569	-7.1539	-3.102	-2.1265	-1.6208	-3.6935	-4.9149	-1.3826	-8.8641	-5.8305	-4.9522	-0.72591	-1.9115	-4.6281	-11.977	-2.1188	-12.391	-6.793	-10.619	0.50813	-2.0379	0.40476	-0.012319	-8.2311	-2.6952	1.9323	-8.1127	-1.2029	0.97104	-6.2018	-3.456	-6.1043	-1.5115	-5.8866	-6.8527
8.211	9.5302	8.1883	2.3275	10.886	6.1299	9.7757	0.11953	2.8836	0.30314	1.0637	11.841	9.7934	3.165	6.726	4.4124	10.504	11.301	6.0896	-1.0392	5.5518	-0.37792	6.4344	6.5361	9.3674	6.2548	5.7228	10.698	5.3627	5.0207	4.5927	1.5373	6.0235	6.6828	3.7591	4.2544	8.5775	6.861	7.2069	8.3467	6.9156	7.8123	3.9075	7.6944	4.7248	6.517	-0.97933	5.3242	6.3935	1.4136
-5.0265	-4.0674	-5.7212	8.4847	0.68988	8.4205	3.2756	0.61308	-1.6076	1.9856	-0.80378	0.84996	1.6377	0.42087	-0.31615	1.2349	4.6307	5.6289	-1.5702	-0.37792	-1.4342	-0.78389	5.3974	7.8963	2.8798	1.8755	0.64457	0.16484	0.2169	5.3508	-6.2009	-0.90009	2.4998	-5.3816	-3.4668	-2.8184	-0.11416	-2.3112	1.1808	2.843	-1.3035	1.0684	4.371	-0.19483	2.388	-3.1265	-5.0494	0.9809	1.3534	-1.3644
-5.4022	-5.5841	-2.0295	-4.9686	-4.7099	-1.3083	-1.5132	-9.1496	-2.6335	-1.6804	-2.5415	1.7496	2.2395	-5.7074	-0.93045	-1.9946	-3.996	-7.1856	-0.72778	-6.53	-6.2374	-3.6425	-6.9925	0.48473	-4.2654	-1.8724	-3.0065	-3.1648	-8.1197	-2.2114	-3.3395	-2.9761	-8.6467	-12.888	-11.079	-7.4678	0.75568	-5.0886	-5.6899	-5.2781	-5.5225	-6.9175	-9.4482	-3.9577	-11.346	-5.0679	-4.0635	2.2789	-3.6874	-1.8231
-17.325	-17.851	-26.236	-21.494	-19.173	-19.357	-24.703	-23.918	-20.918	-21.405	-24.337	-19.901	-17.349	-19.612	-19.016	-18.69	-18.116	-17.272	-23.119	-20.865	-23.323	-19.496	-23.033	-12.622	-20.863	-22.102	-19.435	-12.933	-18.674	-21.2	-19.841	-20.099	-13.859	-25.754	-22.452	-19.254	-19.529	-26.236	-18.29	-30.777	-16.951	-26.205	-20.39	-25.896	-16.289	-22.205	-26.455	-20.945	-28.486	-24.861
-5.6325	-13.018	-2.4126	-5.7686	-2.3404	-0.89104	-3.054	-6.8772	-1.0716	-2.4455	-6.1193	-3.7989	-11.652	0.51528	-4.4794	-0.88899	0.24181	-3.59	4.3052	1.0953	-5.517	-3.7304	-5.5708	-8.6634	-7.1242	-4.2335	0.46807	-9.7025	-0.52159	-2.5233	-2.4294	-3.8376	-6.5435	-7.4829	-3.9108	-7.1294	-1.6802	-1.8862	-4.8487	-8.4642	-10.791	-10.059	-10.186	1.0616	-2.6551	-3.2411	-7.2502	-3.9014	-3.5906	-11.042
-15.154	-8.5346	-10.05	-14.5	-14.69	-10.874	-12.311	-13.103	-9.9415	-16.019	-14.033	-9.6032	-10.815	-9.5257	-13.704	-13.914	-15.244	-7.5116	-16.215	-6.7341	-4.6418	-0.67843	-12.746	-7.7664	-6.0861	-12.8	-8.4682	-7.294	-12.025	-4.939	-16.744	-12.932	-8.3587	-11.612	-9.2895	-9.6864	-13.346	-6.834	-3.3273	-3.354	-21.079	-11.194	-13.863	-4.6602	-13.472	-11.493	-16.436	-8.7962	-8.6571	-3.0963
-14.432	-9.2452	-4.4496	-12.452	-6.2576	-10.828	-13.367	-16.618	-14.249	-11.189	-6.6131	-9.9596	-19.517	-12.932	-14.529	-8.9345	-11.769	-17.673	-16.067	-14.826	-10.327	-11.277	-17.458	-8.5247	-12.928	-16.588	-10.305	-14.307	-12.709	-14.033	-14.355	-7.8588	-9.8785	-13.87	-7.8299	-14.99	-12.749	-10.88	-15.077	-9.1843	-19.857	-21.207	-7.9032	-13.433	-13.137	-12.514	-15.368	-11.406	-16.748	-10.408
-6.8654	-15.13	-8.184	-5.5016	-7.7176	-8.0303	-4.6316	-5.5542	-11.469	-6.8988	-9.3557	-12.647	-13.853	-12.566	-7.3158	-11.15	-3.7413	-10.519	-18.209	-11.776	-10.382	-18.841	-14.511	-13.843	-10.024	-13.541	-12.029	-3.2069	-5.5349	-14.3	-11.742	-14.451	-10.485	-11.137	-9.6258	-10.14	-11.149	-13.041	-11.921	-6.7106	-15.441	-9.9197	-12.171	-11.761	-11.93	-9.9962	-9.2396	-8.215	-12.444	-6.5034
-10.419	-2.3548	-2.0947	-5.7314	-5.2441	-11.244	-4.9397	-0.43475	-6.9885	-2.6587	-10.902	-4.3564	-8.9664	0.18773	-2.9835	-10.353	-4.6476	-4.2368	0.17265	-2.2058	-8.6379	-0.78533	-9.0556	-7.4212	-7.6497	-8.1933	-8.3641	-6.9973	-2.5545	-6.1228	-6.7033	-4.6439	-10.064	-2.2856	-0.75201	-5.3021	-6.3434	-8.1444	4.0411	-6.1165	-2.8937	-14.173	-9.1918	-7.1554	-2.5252	-5.4514	-5.762	-4.99	-2.5605	-5.0717
-12.815	-11.663	-13.07	-7.6933	-6.7667	-4.3632	-4.0154	-6.821	-14.359	-4.8427	-10.023	-12.514	-6.9265	-13.768	-8.9187	-6.3016	-8.5906	-14.995	-8.801	-3.6761	-8.8616	-10.074	-6.3788	-11.395	-12.238	-12.4	-6.9009	-4.2524	-11.738	-6.4272	-11.647	-13.19	-9.1789	-13.857	-12.973	-7.2573	-11.164	-4.436	-10.257	-12.388	-4.9529	-9.1966	-7.2994	-9.9664	-13.584	-10.428	-10.82	-14.212	-13.001	-13.188
0.61483	-6.4833	1.5738	2.9871	-2.9193	1.5222	1.1298	-3.7869	1.8787	-0.44942	1.2895	0.70195	-10.547	-2.8322	-0.14222	-5.7764	-0.80434	0.71756	-3.9954	-4.3119	-5.7374	-2.663	-0.086012	-2.0092	-0.73576	2.4333	-5.8047	-2.9576	0.24838	-4.8668	1.5335	-3.4788	-2.0734	-0.39746	-5.3627	-7.6932	-0.76108	-8.4986	-3.1017	-4.5607	-8.8848	-5.3594	0.3202	-2.9326	-3.1629	-2.2451	-4.4336	2.1683	-11.195	-5.1334
4.1069	-8.4038e-05	2.0209	1.3706	12.124	3.1074	4.9619	1.9272	-5.342	0.91129	-0.74694	5.5688	7.0829	-2.5873	5.4336	1.0883	-0.085077	1.7938	1.6777	-1.8162	0.022033	9.2983	-1.9374	-1.6888	2.5156	-1.7888	11.191	4.3593	1.2396	6.403	6.5825	2.41	11.299	4.6828	6.5834	5.0785	2.8921	4.6408	1.2085	-4.5005	-0.24311	3.7046	-0.74254	7.6331	4.5558	2.785	0.97084	3.6275	3.6999	7.8571
9.5796	-4.4153	8.4005	-3.0078	2.1946	-1.2651	-0.56569	-0.80164	-0.6836	2.0001	-1.6763	3.2457	-3.1457	0.92033	5.5086	5.8532	7.5716	5.0379	9.0575	-3.5947	-2.353	4.0103	4.1454	5.5774	-2.5177	0.27746	1.0804	-4.0404	1.34	-4.3359	8.5514	-4.3429	2.7202	-1.52	4.3387	1.2884	3.9989	-1.1149	2.8216	2.4299	1.3904	6.569	7.4448	-4.0433	1.3181	1.7779	-3.3983	3.6346	-2.1702	-0.11718
-12.42	-15.911	-12.222	-7.7009	-9.3434	-13.868	-6.1979	-12.274	-11.364	-6.6015	-15.461	-13.969	-14.805	-9.9771	-8.8921	-8.3096	-11.436	-22.422	-22.366	-10.962	-16.871	-7.0142	-16.9	-10.287	-9.9254	-15.392	-8.3353	-10.385	-18.251	-2.7485	-12.901	-13.346	-7.7215	-9.0478	-4.7072	-12.535	-12.883	-10.026	-17.495	-13.388	-5.2616	-12.554	-3.0976	-9.9306	-12.588	-8.1595	-10.022	-9.0665	-5.9383	-16.342
-12.257	-6.4298	-13.288	-6.172	-8.5696	-11.849	-9.7906	-12.877	-11.193	-14.263	-13.156	-7.7542	-10.846	-13.506	-10.162	-14.183	-5.9581	-11.511	-15.229	-9.3745	-11.018	-4.5823	-12.671	-11.52	-0.07192	-9.6956	-11.263	-11.764	-9.9726	-5.655	-13.817	-14.394	-9.6265	-9.0836	-14.302	-12.795	-15.028	-15.154	-9.341	-6.9815	-11.094	-7.2524	-12.662	-7.2321	-6.5268	-7.9189	-13.075	-8.9032	-15.787	-9.2972
-15.329	-13.503	-13.647	-13.109	-15.885	-12.459	-16.491	-16.33	-13.05	-22.989	-14.231	-17.33	-9.196	-12.98	-11.775	-16.442	-8.5117	-15.46	-13.971	-9.9663	-6.3846	-13.314	-11.608	-16.114	-16.372	-13.593	-9.5038	-8.6603	-12.79	-13.999	-3.9437	-12.177	-12.293	-13.512	-17.66	-9.5642	-12.922	-15.663	-16.423	-20.577	-11.591	-7.3409	-11.239	-14.928	-16.271	-13.245	-9.7167	-10.311	-12.881	-11.855
7.7039	4.5777	11.488	4.884	5.3011	5.5202	9.313	10.189	10.721	6.4816	10.828	4.9133	7.0328	11.059	13.755	7.0118	13.111	12.636	6.1214	9.7257	8.2263	10.116	6.6754	8.794	10.413	4.3269	9.4927	5.3921	13.277	6.6788	4.6759	11.27	10.138	10.512	8.5195	2.8856	6.1435	4.6132	12.463	3.7093	6.728	8.4285	5.689	9.7063	2.9832	4.3934	7.2858	5.0702	9.694	11.141
-14.237	-17.699	-12.051	-9.7291	-9.9084	-11.552	-10.671	-11.557	-12.396	-10.165	-7.8745	-8.6194	-13.17	-8.2404	-19.463	-19.096	-12.893	-14.327	-6.7302	-18.331	-4.9049	-17.07	-13.142	-9.333	-9.6128	-15.734	-17.535	-15.959	-13.665	-21.884	-13.492	-9.6972	-13.546	-17.656	-15.839	-13.074	-9.1113	-6.7693	-12.136	-15.622	-11.711	-15.751	-18.06	-19.617	-8.2484	-12.958	-14.079	-18.4	-12.785	-12.129
2.189	-0.53224	1.932	2.0099	-3.815	3.2732	-1.4734	4.3094	0.54343	3.2122	-5.0413	-6.8784	3.8869	-0.14099	-6.7819	-5.1794	-1.3047	-3.9187	-5.2947	-2.9977	-4.7907	-1.4199	-3.3685	-1.6525	0.42956	-1.3638	-3.1612	-4.6795	-3.1141	3.2259	-5.1394	-3.0239	-4.7343	-2.3493	-5.55	-3.1014	-5.4631	0.94246	-3.6822	1.4079	-6.0868	-4.3641	1.3178	-2.4833	-8.7985	-6.069	-4.3433	-5.1396	2.9158	-3.0943
-12.218	-12.899	-4.4102	-6.4689	-12.682	-9.6679	-4.1735	-10.496	-10.956	-13.276	-12.494	-18.017	-8.2588	-22.092	-10.893	-14.136	-10.784	-8.2557	-15.297	-12.893	-9.6349	-11.584	-13.744	-13.393	-10.271	-18.064	-19.215	-8.6264	-10.937	-9.4509	-13.966	-12.336	-11.518	-9.4345	-13.439	-18.155	-17.09	-14.257	-15.484	-18.59	-12.193	-7.4863	-15.11	-18.305	-11.259	-10.743	-15.809	-16.264	-15.711	-3.87
-11.321	-10.298	-11.426	-9.8747	-11.737	-11.49	-15.262	-12.995	-12.988	-9.2958	-11.367	-14.617	-12.666	-10.873	-13.208	-15.685	-15.313	-7.3594	-7.6955	-5.3694	-11.177	-8.8838	-7.6084	-11.32	-11.554	-11.95	-13.418	-12.275	-14.359	-10.333	-15.45	-12.885	-12.574	-6.9046	-8.4196	-8.4923	-6.5766	-16.94	-10.498	-14.111	-16.406	-10.146	-10.805	-12.869	-9.3576	-9.1406	-12.92	-10.179	-8.7059	-12.595
0.18466	-7.8682	-2.9624	-6.5274	-6.3155	2.1245	-3.5987	2.3929	-2.9375	3.0042	-0.26933	2.2433	-1.0285	-4.2269	-4.0242	3.6059	-6.6147	-6.0944	-2.143	-6.31	-1.1121	3.3764	1.5794	-3.3757	-4.7944	-0.44034	0.33954	-5.9791	0.90992	-7.4688	-5.3439	2.2574	-0.89868	-3.1081	4.3018	-0.97453	-2.3915	-3.6639	2.3985	-3.9832	-4.0778	-2.0677	-0.62739	-2.5871	-2.0147	-5.2942	-4.0345	-4.3042	-9.8928	1.2161
-16.552	-19.188	-17.08	-25.115	-19.422	-26.218	-20.041	-12.711	-22.707	-16.136	-21.941	-21.216	-22.759	-18.995	-26.626	-24.635	-25.252	-19.902	-24.806	-17.8	-21.343	-14.546	-19.941	-19.741	-20.789	-22.7	-20.167	-15.712	-23.035	-21.113	-16.403	-17.284	-17.367	-17.282	-24.37	-18.763	-21.216	-20.882	-24.872	-21.291	-19.018	-24.645	-18.068	-24.445	-27.831	-20.598	-18.478	-22.144	-16.262	-14.079
-4.3491	-0.91655	7.9555	2.8981	-2.0709	0.88195	2.6607	2.6313	-1.5399	3.5627	1.6045	-2.3166	-4.5819	1.0126	-3.3371	8.4931	-0.41215	9.6044	0.032374	0.87503	1.9393	-5.6488	0.8071	3.8963	-4.8628	-2.2462	-2.5183	1.4246	4.0884	3.5031	-1.9757	0.41593	-0.82206	-5.0897	-1.1087	1.4125	5.9935	2.6008	4.4536	-3.7123	-2.6839	-1.0278	6.1567	0.89468	-5.2001	-3.9811	4.7697	2.7824	5.6105	-7.5332
-3.1811	-2.165	-2.7517	4.3035	0.77585	-4.2283	0.19088	0.96411	1.3103	1.1544	5.2011	-1.2032	-7.0223	-6.8021	0.62887	3.9675	-0.65409	-1.3946	-7.365	-0.29137	-1.9259	2.232	-4.4456	-5.1566	1.8995	-10.009	-7.4251	-5.7006	-9.4996	-0.54349	1.2795	-6.5841	-4.1678	-7.4678	-4.8402	-4.3526	-1.4277	-1.2062	-3.2278	-3.3285	-2.3082	0.42418	-4.821	-4.3962	2.8823	0.46918	1.7097	5.3581	-0.41762	-1.8421
4.1475	0.060951	1.9586	0.49699	-6.5111	3.7434	3.9077	-3.9081	3.718	7.9575	-2.7216	-6.3115	-1.0332	-3.8059	1.8598	-0.96081	4.0387	0.41989	-4.1166	5.6541	-2.3717	-1.1473	6.1997	1.2052	-5.4578	4.9457	-2.1205	-6.4822	0.64789	2.0348	-1.9723	-6.8253	-2.4959	-10.175	-1.3158	-1.8241	-2.014	2.3389	-3.67	-9.8604	-3.3124	2.9587	-2.0828	10.332	-0.53783	8.4637	-5.757	-5.4423	-0.94549	-0.50302
-5.4719	-10.083	-11.497	-4.7898	-5.1247	-4.1331	-7.798	-9.228	-8.4607	-4.0247	-9.0043	-5.5944	-10.689	-7.3137	-14.4	-7.2634	-9.863	-5.8653	-13.254	-4.8697	-10.083	-4.1363	-10.712	-4.2126	-9.9418	-15.171	-6.2724	-9.3721	0.8868	-8.2245	-6.36	-7.8191	-6.2849	-8.6321	-7.6198	-5.531	-4.0975	-4.0058	-9.0297	-9.0444	-2.7483	-4.1561	-6.6588	-6.2136	-5.483	-6.9008	-1.2932	-3.0006	-8.2196	-2.4404
3.6616	6.2197	6.4508	6.6042	5.8471	2.649	4.7914	1.6168	8.1772	2.3022	3.7294	8.017	2.5405	4.6899	0.06323	6.7384	1.9328	3.097	-0.24606	-0.3667	2.7376	9.3213	3.3467	4.1127	0.66038	-3.821	0.98286	-0.29572	0.12708	1.8473	-2.0351	1.6875	-1.6887	1.9182	4.3457	7.0628	-0.37824	-1.1892	1.1854	-3.9191	0.87246	2.9105	-0.044534	5.8952	4.9155	3.9869	0.79778	-0.21346	4.4613	8.5468
9.2678	2.7297	0.14191	6.4173	2.9404	7.2009	1.4111	4.8646	4.9133	-0.91332	9.8021	4.2108	7.2755	13.156	11.714	5.6014	7.2499	9.4684	6.2825	4.4122	5.5524	6.9727	4.2978	3.3975	-1.2426	3.4967	5.6364	-0.038136	4.8341	7.3794	5.2643	6.8524	5.0499	5.5206	5.6651	-1.094	7.4876	3.6405	6.1905	-1.9731	-1.775	4.669	5.7151	1.7366	2.6234	10.129	3.0845	6.1799	12.245	8.0771
-30.389	-21.583	-21.222	-23.559	-19.25	-17.637	-22.291	-24.607	-23.154	-23.739	-20.564	-22.203	-29.258	-19.596	-21.457	-26.706	-23.594	-21.339	-20.33	-19.816	-28.26	-23.23	-22.748	-27.418	-25.485	-21.394	-24.118	-23.765	-21.304	-23.438	-17.409	-23.226	-22.344	-16.266	-23.414	-23.41	-18.79	-21.219	-23.057	-16.233	-23.677	-23.492	-27.75	-27.554	-24.294	-26.046	-24.931	-19.347	-22.851	-21.99
-2.7778	-6.4161	0.39921	-9.3943	-0.52299	-8.5444	10.969	-5.6357	2.9921	0.92364	-3.4567	-0.267	-2.276	-0.070295	1.5818	6.0809	1.0906	-4.67	1.0666	-3.0369	-4.3629	-1.3229	0.45987	2.7842	4.6454	-1.8469	-5.0026	-2.8237	4.3231	-1.5652	3.8687	-2.0766	-4.0919	-0.29226	-3.6844	-1.9711	-2.478	-4.0797	0.18965	-3.9759	3.6604	-1.5138	2.2336	-0.19697	3.7036	6.8085	-1.3436	4.1643	1.107	3.1646
-6.3186	-1.5262	-4.0609	0.70034	3.5076	5.266	-5.3794	8.0687	0.99164	-7.2216	2.4182	1.3561	2.1899	2.7239	-8.4985	5.7049	-2.2678	0.84517	4.4548	3.3915	-4.1013	3.549	2.1187	-0.12622	-0.65181	-0.19803	2.806	-1.5042	3.623	1.5539	-1.0329	-6.003	-7.2619	-6.1302	-2.7481	-1.9874	-3.3309	-3.0158	-4.9795	-4.5754	6.0236	4.8627	2.4674	-2.6538	-3.6633	-2.1816	4.8951	-2.461	-4.3606	-3.8521
9.112	6.6466	0.85644	5.1498	5.5129	-4.626	1.4002	4.3955	-3.1316	-1.4059	2.17	-0.099125	3.7794	-2.3318	-0.90486	1.1873	5.0652	-1.7524	-1.61	1.8673	-4.4393	6.5441	-4.6553	0.77807	2.3908	-3.6783	-1.6125	-3.2157	7.8566	1.0472	2.616	5.9631	1.9455	-0.86621	2.7276	-8.4028	2.3521	2.4572	-4.1786	4.211	4.7947	2.1646	4.0975	1.2442	6.3433	5.469	-7.4055	0.50772	5.2358	3.6269
6.2442	4.5859	1.0637	-3.2672	3.3313	0.18308	3.4097	6.3424	1.1076	1.9986	4.3264	3.1546	1.1854	2.6433	-0.98272	1.3755	3.9122	4.5681	1.3441	2.0121	5.2451	7.1246	5.3921	2.6902	7.8474	0.45953	1.3696	2.6819	1.9309	-2.4963	3.7178	6.7248	-0.79349	8.8102	-5.2943	2.5451	4.1427	1.0093	5.2865	4.8015	3.5743	6.427	2.1245	-0.82303	1.8784	0.10009	0.86757	0.68206	-5.0082	1.7378
-2.1449	0.55094	-6.0949	-4.0944	-6.2447	-4.8253	-8.3209	-5.0624	4.2437	-6.3219	-6.992	0.68642	-0.6342	-3.3056	4.1206	-2.1531	1.4249	-5.7779	-4.2685	2.8395	-3.0968	1.5115	0.25517	-2.8986	-1.3454	1.4123	-3.6668	3.5851	-0.79772	1.0152	8.8705	2.0483	-2.1522	-7.0451	-1.4717	-0.84016	-6.3898	-2.4353	5.6671	0.119	-0.8551	7.7436	0.2126	1.1512	-6.3078	-4.9135	2.0109	-5.5341	-5.5157	-9.6471
-20.836	-19.11	-14.401	-17.635	-16.025	-21.208	-22.976	-16.824	-18.264	-19.962	-25.042	-23.569	-19.213	-19.965	-19.127	-17.855	-18.432	-25.52	-12.467	-18.081	-23.686	-20.476	-18.073	-20.207	-21.507	-20.954	-20.487	-14.274	-19.661	-22.499	-20.98	-25.662	-14.908	-26.517	-22.561	-17.076	-20.57	-16.439	-21.429	-26.099	-20.76	-22.789	-23.724	-21.876	-16.896	-31.669	-18.936	-21.293	-19.216	-18.196
-1.8007	1.7034	-2.4961	-3.6789	1.5004	-1.4167	-0.99507	2.7868	-1.2441	1.5584	-2.488	-1.1523	-6.2932	1.4548	-3.0753	-4.3128	1.2908	-6.6147	-2.8672	-3.2484	-4.6207	-5.4513	-2.1239	-0.55736	-0.95289	-12.747	-8.3586	2.2546	-0.80006	-4.3123	-3.5912	-5.4751	5.9101	-7.23	-0.013374	-0.0025249	-12.824	-8.1324	2.7861	-2.6536	3.9667	3.4168	1.7486	0.183	3.228	-0.83751	-3.0767	2.4765	-8.1804	-0.88395
-10.373	-7.0608	-11.213	-5.9967	-5.1026	-9.0531	-1.6712	-9.4035	-17.008	-11.096	-6.5339	-8.6714	-12.322	-10.104	-10.259	-4.1507	-8.4892	-9.6203	-7.4016	-14.13	-9.9084	-6.0569	-10.287	-5.295	-8.8173	-13.014	-8.1752	-9.5782	-12.713	-10.938	-8.9858	-7.2058	-4.1618	-2.716	-2.7598	-14.506	-10.899	-10.195	-4.9132	-14.37	-13.812	-7.4419	-6.2795	-7.705	-8.9499	-5.322	-12.632	-7.9006	-6.1768	-5.5538
-7.1198	-1.0994	-3.5384	-4.1206	-7.4925	-11.398	-3.8954	-4.7995	-5.5722	-9.6843	-7.9359	-10.265	-8.0777	-5.3715	-13.889	-10.112	-5.37	-8.8329	-10.081	-6.8295	-3.142	-4.7053	-13.33	-10.494	-5.8328	-3.8596	-4.4653	-3.9661	-4.1902	-4.255	-2.7134	-5.3123	-1.7312	-4.2955	-9.3231	-4.371	-10.901	-4.4612	-2.9945	-6.6327	-7.7512	-4.9836	-4.7205	-3.1217	-13.734	-8.9373	-6.3872	-9.6507	-6.1806	-11.824
-3.0455	0.91004	-0.75398	0.15485	-9.4109	-1.3906	-2.8976	-6.108	4.4864	-2.79	-0.51584	-7.2425	-1.2161	1.0816	-3.5358	2.2436	-6.8127	-3.4423	-5.6154	5.4575	-1.0093	-0.56737	2.2454	1.473	0.61593	3.6417	-3.091	1.3174	-3.574	0.89742	0.70349	-0.015683	-6.732	-1.9209	-2.4506	-6.6588	-1.9639	0.11635	-0.74591	2.6052	-2.3442	-0.72304	6.7728	-2.8732	2.0222	2.3632	2.3196	-1.6807	-0.99779	0.29154
-1.5821	-0.69188	-9.28	-1.8138	-11.094	-2.9082	-9.332	-1.6144	-1.3487	-6.2429	-0.90064	-3.8195	-0.58345	-3.1239	-4.4214	3.878	-0.74886	-9.5278	1.1791	2.0703	-10.746	-1.8755	-4.5855	-9.8631	1.5907	-4.3262	0.16455	-5.2121	-2.7151	-4.5633	-1.1489	-6.4826	-5.3955	2.3487	-6.2826	-0.48093	-9.4577	-0.93473	3.6256	0.6755	-3.1523	-6.2065	-0.9724	-3.6425	-0.11937	-0.47407	-2.3395	-3.5149	-4.1228	-6.273
-8.8757	-7.2727	-2.602	-11.895	-16.705	-12.918	-10.467	-3.6486	-3.9573	-5.9914	-5.3409	-11.154	-5.7933	-8.641	-0.54162	-5.6743	-0.096935	-8.1783	-7.0578	-6.6432	-5.4256	-7.9021	-8.0543	-8.1728	-14.66	-2.1072	-9.8441	-9.5346	-5.3808	-7.894	-10.968	-5.782	-3.0419	-10.314	-12.468	-9.1412	-14.166	-7.3741	-10.527	-13.156	-1.6254	-10.641	-5.9359	-10.734	-9.3201	-5.8741	-5.085	-7.1768	-7.0319	-4.8533
-14.655	-6.1902	-4.1945	-13.422	-15.957	-6.3314	-7.3555	-10.805	-9.2287	-14.275	-11.834	-10.122	-10.778	-11.706	-13.836	-13.645	-14.182	-7.9358	-14.338	-14.941	-15.507	-11.948	-9.1963	-12.216	-9.8137	-11.76	-10.293	-10.063	-11.047	-15.825	-19.205	-12.476	-10.76	-10.746	-11.174	-16.754	-8.203	-13.613	-14.23	-11.553	-8.634	-7.5183	-9.5953	-8.5462	-6.3023	-11.17	-9.008	-12.942	-10.816	-8.8117
-3.8345	-1.7602	1.3346	2.0375	-2.3299	3.9116	2.8273	-3.0823	-1.5886	2.8009	1.3072	-3.7689	-7.612	-0.61799	5.9223	3.2699	2.656	-1.6883	0.57344	1.2088	5.2054	-4.368	-0.49516	-1.1285	-0.77356	-3.2402	0.5265	2.7269	1.399	2.0292	2.8651	0.88081	0.18454	-1.5263	6.4139	-0.66784	2.5177	1.6031	-3.4965	8.0962	5.2109	-0.21364	2.1236	-1.089	0.78095	4.3234	-0.2369	-3.8235	-0.32137	1.2849
3.1408	3.052	7.9123	4.2421	7.0421	3.5506	8.6245	1.9676	5.1598	5.6234	1.1322	-2.0522	7.7953	-0.10147	4.9825	4.4706	4.7434	12.303	-0.129	0.82311	6.5746	3.7695	1.1459	6.9775	4.0224	3.6128	5.3675	5.2594	7.6486	-1.0505	8.3894	2.2082	1.0293	6.6089	4.7955	-2.3821	1.1787	2.3565	8.0221	1.3408	2.948	1.8145	7.4827	7.4403	5.5896	0.6571	2.5506	14.102	8.3929	5.8928
-16.526	-13.514	-16.079	-8.2858	-15.681	-14.044	-5.5629	-6.2412	-14.763	-15.459	-6.2784	-17.541	-10.313	-11.304	-4.7796	-9.0575	-11.434	-15.69	-13.454	-9.45	-5.815	-13.648	-12.581	-11.861	-13.392	-19.368	-13.548	-7.0919	-12.344	-11.666	-15.487	-7.7207	-7.9283	-11.493	-16.876	-14.607	-14.74	-11.73	-11.909	-12.711	-11.244	-13.931	-8.9229	-13.884	-14.031	-10.671	-12.182	-10.539	-9.1844	-10.978
-14.702	-22.571	-20.92	-18.798	-23.562	-20.821	-22.08	-22.149	-19.156	-17.836	-23.683	-20.094	-15.299	-13.21	-18.91	-20.623	-21.417	-20.904	-21.376	-20.463	-28.957	-23.424	-20.485	-23.166	-21.087	-23.23	-19.349	-21.183	-24.959	-17.718	-22.124	-16.719	-20.964	-21.17	-21.287	-18.797	-19.754	-22.18	-19.065	-10.839	-17.759	-18.39	-25.318	-15.763	-22.28	-20.147	-22.265	-16.745	-22.024	-22.816
3.4917	2.0071	4.9242	8.2659	6.7075	7.6887	0.18124	5.8753	2.3426	-0.35638	-0.65216	-1.0781	6.5932	4.6815	-0.63678	3.9503	2.4499	6.3457	2.0301	-2.2274	2.1856	-2.7068	4.4687	1.559	1.5404	7.519	2.7905	-1.7606	1.9723	6.1719	2.3145	-0.1988	1.748	1.1714	4.4292	-0.60893	6.0946	-2.4566	-2.1048	0.6709	2.6308	2.0463	-1.2709	3.3941	1.6145	4.4292	3.1632	5.6312	12.897	1.2905
-4.4674	-13.552	-12.983	-0.081032	-11.062	-10.335	-7.9654	-4.0547	-13.321	-8.4501	-6.935	-11.393	-5.5816	-12.205	-9.3762	-8.7605	-16.289	-7.6969	-6.3027	-8.526	-11.664	-13.012	-9.9359	-14.72	-7.7502	-10.329	-10.27	-11.018	-12.348	-11.418	-2.6625	-8.5671	-13.558	-11.393	-4.7182	-13.493	-11.128	-8.3991	-2.2857	-7.4308	-8.3479	-8.6326	-2.1497	-5.4403	-16.272	-4.4394	-9.6539	-9.6488	-9.9307	-5.802
1.9496	-6.8377	-5.6901	-7.2335	-5.9602	-6.4521	-9.4535	-0.33087	-1.5243	-12.971	-9.4868	-6.3696	-7.9369	0.82591	-5.2422	-5.3649	-6.6982	-8.6646	-6.3543	-6.9189	-7.3133	-1.7139	-3.1938	-8.1225	-9.3529	-10.231	-5.7371	-5.2295	-4.9369	-5.7274	-0.60966	-5.3895	-4.6997	-11.784	-3.5421	-10.856	1.0441	-6.1467	-11.577	-6.5498	-2.2898	-5.9046	-3.2169	1.9836	-11.745	-3.4359	-4.8404	-5.5949	-4.8637	-2.1464
-9.7962	-3.0485	-2.2292	-0.34991	0.079998	-3.344	-2.3588	-8.9582	-2.7681	-3.6472	1.4656	3.5963	-3.895	0.41182	-0.5866	1.5055	-8.4252	-3.8891	-2.0376	-4.7636	-4.6676	-4.538	-3.3511	0.22585	4.5036	1.799	-0.86045	0.48924	3.0143	-3.1136	3.8228	-3.6908	-0.096799	-2.4988	0.82324	-8.9083	0.02691	-0.60245	-4.5244	-2.8236	-2.3264	-8.6901	-4.7634	-2.6635	-3.8784	0.67129	-6.0703	0.94431	4.0674	2.4415
-3.438	4.5713	2.9511	-3.906	3.4689	-1.1311	1.5647	2.4176	-0.81415	-1.9951	-0.83328	5.9766	-4.483	2.7113	-3.5996	-3.4435	0.74634	-0.36298	-2.9486	-0.42345	-9.5963	3.899	-0.3771	0.60244	-4.2488	0.69077	-3.8122	-1.4742	-3.2703	1.686	2.7181	-5.9391	-2.773	9.5793	1.9832	1.6096	-5.2278	4.2153	3.3442	1.0447	-0.21802	0.19474	-2.7677	-2.8723	0.34989	5.5687	-2.2085	0.63345	-5.5929	0.33835
0.23481	-2.5675	-3.0324	3.3018	5.2739	-4.0176	-1.5094	-9.9551	4.4788	-1.7868	0.57985	3.7839	-0.65881	-2.2919	-5.4805	-1.2566	0.030217	-0.15444	-4.3672	1.5311	-1.8833	-0.73753	2.5085	-1.2711	-1.2373	-1.611	-2.3785	1.371	1.5906	1.834	0.7661	0.79025	-5.625	5.6966	1.1707	9.1772	1.5236	4.9829	-3.325	-7.2182	3.6233	0.95876	1.9677	-0.1557	0.74236	1.0546	-5.7229	0.25199	-1.8398	-2.7947
-5.3402	-4.3236	-10.212	-3.8657	-7.4338	-9.316	-4.4644	-10.681	-8.1708	-8.4241	-3.2326	-12.344	-7.3318	-15.193	-7.0642	-12.295	-10.594	-14.156	-12.582	-10.931	-10.338	-13.316	-10.938	-6.8672	-9.5811	-12.98	-8.1469	-4.8669	-8.5719	-14.548	-11.489	-10.17	-3.1856	-3.2227	-13.652	-6.9386	-5.0036	-14.471	-9.4147	-8.7263	-4.5144	-5.2784	-11.642	-3.2636	-15.78	-14.737	-6.0507	-5.4613	-11.102	0.20432
3.1602	0.43489	-0.64003	-7.3787	6.908	-0.31481	0.28762	1.1471	3.2476	-4.6072	-2.5893	5.0588	5.2299	4.0275	-1.0177	2.3906	1.1849	-5.7371	0.78067	-5.607	-0.26473	-3.1306	0.79009	0.58948	-2.7457	-0.748	3.8796	4.7228	1.4098	0.71004	-3.0135	0.27123	1.8431	1.0547	2.814	-0.81011	-3.3246	-7.5475	0.81517	3.7008	-0.88288	-3.3858	0.42337	3.2208	-3.0996	-3.4608	-2.5766	-4.3371	1.9586	-0.77779
-12.504	-14.999	-17.267	-11.63	-11.619	-17.753	-10.719	-12.185	-17.931	-11.542	-12.002	-13.902	-10.208	-11.793	-13.409	-14.825	-9.1558	-9.3329	-9.4093	-15.777	-15.22	-11.808	-8.5233	-16.204	-11.493	-11.264	-12.723	-11.911	-12.544	-15.888	-20.57	-10.109	-5.4768	-12.534	-15.108	-15.089	-10.305	-11.127	-19.398	-14.603	-9.6881	-15.259	-16.462	-10.286	-13.307	-11.686	-16.893	-19.13	-9.2132	-13.057
-15.228	-5.1213	-6.0066	-12.698	-16.659	-9.0833	-8.639	-14.428	-15.509	-18.643	-7.7067	-8.3484	-6.4569	-5.5691	-11.257	-12.445	-17.59	-9.7654	-12.805	-15.276	-9.7166	-13.856	-10.58	-15.19	-10.917	-12.735	-19.318	-19.458	-9.0617	-10.428	-7.846	-14.139	-14.387	-12.209	-12.82	-9.5567	-7.6761	-8.3747	-4.9884	-7.5563	-13.656	-10.489	-14.636	-17.212	-10.513	-14.471	-18.878	-10.435	-11.944	-14.261
-22.186	-25.142	-21.11	-31.473	-22.509	-18.219	-26.741	-17.022	-19.883	-19.31	-26.374	-25.543	-26.277	-22.603	-20.605	-26.532	-22.597	-19.722	-18.709	-20.532	-23.978	-19.53	-17.88	-24.778	-20.434	-17.649	-24.653	-26.34	-25.591	-25.626	-27.095	-23.689	-22.796	-22.166	-18.391	-18.801	-23.688	-25.33	-17.371	-31.248	-26.345	-26.357	-25.968	-14.847	-17.781	-22.867	-22.375	-24.158	-19.388	-21.272
2.6847	-3.6014	-7.1841	3.1768	-3.0242	-12.962	-8.1758	-4.0383	-7.5382	-6.6148	-1.3187	-5.9989	-9.132	-9.5452	4.8369	0.13277	-5.4341	-6.8288	-3.6874	0.10897	-7.6745	-2.4687	-3.9255	-0.85683	-10.446	-12.282	-5.3939	-4.7327	-2.4572	-11.177	-6.1131	-0.58168	-7.558	-2.0834	1.1444	-10.948	-2.903	-3.3195	-2.0789	-7.1473	-4.8557	-4.84	-5.5949	-1.8552	-6.6033	-4.5827	-3.8625	-3.5304	-3.8944	-3.9608
[truncated: 150 more columns]
