# Supplementary material for: Genetic dissection of main and epistatic effects of QTL based on augmented triple test cross design
Source: PLoS One. 2017 Dec 14;12(12):e0189054. doi: 10.1371/journal.pone.0189054 (PMC5730204; doi:10.1371/journal.pone.0189054)
Supplement: S7 Supporting Information — (ZIP) [file pone.0189054.s007.zip › z2_650_0.5_10.csv]

-13.196	-15.901	-13.509	-11.257	-14.139	-12.74	-13.662	-14.485	-15.434	-13.862	-11.742	-13.257	-12.777	-14.495	-13.987	-12.257	-12.587	-16.122	-12.675	-12.731	-11.409	-13.095	-9.9952	-12.909	-11.938	-14.999	-13.601	-11.958	-13.279	-12.867	-12.028	-14.916	-13.224	-13.704	-13.845	-12.922	-15.35	-12.199	-13.414	-13.071	-13.148	-16.303	-10.97	-13.838	-14.707	-11.405	-16.498	-12.007	-14.512	-14.532
-1.0906	-3.1419	-3.5006	-3.3675	-2.7748	-3.0205	0.90385	-2.0655	-1.8411	-1.5361	-4.2359	-1.1109	-2.3979	-1.6312	-1.6378	-2.6474	-5.6424	-3.6195	-2.0276	-3.5425	-1.1447	-3.9735	-3.2105	-2.375	-1.0715	-3.1256	-2.9198	-2.454	-1.961	-1.1853	-4.0046	-1.5876	-2.5799	-4.9136	-3.5064	-1.9868	-3.2905	-4.7567	-1.0882	-5.0062	-3.3141	-2.5611	-0.76263	-3.0646	-2.3382	-2.702	-2.9183	-2.5164	-2.3011	-4.5256
-0.046732	-0.30892	-1.8416	0.034017	0.41771	1.649	0.10592	0.040087	-0.17059	0.89347	0.87137	1.8123	-0.19034	1.7509	1.2509	-0.33607	-0.16533	0.66079	-0.63301	2.3784	-0.1381	-0.55175	2.158	-1.1133	0.68083	1.7066	-0.34784	-0.40228	0.83769	-0.83452	0.68251	-0.44397	-1.8031	1.1217	-2.0354	-0.95569	-0.51547	1.4402	0.6036	0.059843	0.12361	-0.1634	2.2442	1.689	-1.758	-0.39066	-1.3431	2.6771	-0.23022	0.26812
1.7123	2.0019	1.7425	3.1229	-0.02577	-0.96848	0.89859	3.0294	1.5419	1.9437	0.89012	-0.043427	2.8526	1.7986	2.0749	0.89705	2.6278	4.3813	2.7254	4.2824	1.82	1.592	0.49526	2.1306	3.6494	2.5973	1.6155	2.219	-0.83289	1.0725	1.3161	4.774	2.1217	1.5356	2.9861	1.2622	-0.4026	2.854	1.4561	1.8727	1.067	3.7543	0.61964	0.74079	2.5972	1.6351	1.3139	1.8479	0.25955	3.3792
-1.9465	-2.2694	-1.0691	-0.25846	-1.3342	1.2606	0.022272	-0.93868	-0.52297	-1.6448	-1.5221	-0.10232	-0.35273	-0.35597	1.4175	-0.29167	-0.080138	-1.0663	-1.0683	0.39078	0.0054528	-0.68429	-0.74827	-2.5927	0.33248	-0.38357	-2.0272	-0.74887	-1.7484	-0.51241	-0.57137	-2.0399	-0.49958	1.3651	-1.5325	-0.68183	-0.75213	-2.1956	-1.0034	0.83216	-1.8625	-0.50347	0.40904	-0.10577	-0.5098	-0.25988	-0.75603	-2.3251	-2.5251	-0.89964
-13.75	-10.38	-12.799	-8.4288	-11.857	-10.405	-11.871	-9.5872	-11.512	-10.432	-10.292	-13.402	-11.674	-11.967	-10.649	-13.741	-10.936	-12.651	-12.21	-12.733	-9.9781	-12.201	-13.817	-10.416	-11.411	-13.1	-13.609	-13.529	-12.556	-13.284	-11.873	-12	-12.208	-11.525	-13.909	-12.083	-13.315	-11.603	-8.3419	-13.204	-14.323	-10.969	-11.728	-11.786	-12.537	-10.806	-11.815	-13.07	-11.038	-10.084
-2.2963	-3.4222	-3.2201	-3.8326	-1.6048	-2.6153	-1.7765	-0.87367	-3.3773	-3.3079	-1.9116	-2.9196	-3.9141	-2.9889	-3.1151	-3.9149	-1.8647	-3.5349	-2.6495	-1.629	-3.4385	-4.1126	-3.425	-1.9032	-2.9402	-4.1352	-2.0966	-2.1909	-3.3746	-1.3727	-0.76742	-1.0284	-3.7434	-2.5162	-2.6716	-2.6937	-2.366	-2.1358	-2.7841	-3.5092	-2.7001	-3.0012	-2.4823	-3.5207	-1.6212	-2.1759	-3.5568	-2.8295	-3.4519	-2.4071
9.58	10.299	8.4475	9.2419	10.49	9.7258	9.9469	8.0358	10.12	9.8111	10.345	11.058	8.6347	12.286	6.4517	11.416	8.9236	10.68	10.487	7.9367	8.9802	10.293	10.797	10.026	9.1194	10.671	11.665	10.608	9.6311	11.677	9.5181	9.1039	10.918	9.4879	12.574	9.2874	9.4139	8.8514	8.2168	10.886	10.178	9.8731	9.4334	9.3844	12.022	11.15	9.8013	10.69	11.453	9.0458
5.2283	7.7809	6.9426	8.2001	6.9173	6.8117	7.6264	7.0107	8.2436	5.5019	6.2636	6.2351	8.7938	5.8454	4.732	8.234	4.8002	6.2366	7.4071	4.2389	3.8714	6.7834	8.7845	4.9801	5.7454	5.5193	7.6954	7.3715	10.739	6.9127	6.8277	9.0107	8.3883	5.7139	5.6178	7.1079	7.061	8.615	5.7741	7.8115	8.2189	6.9159	8.7656	7.2143	4.4857	4.9204	5.9393	3.8231	6.9004	8.4919
-5.3225	-6.7553	-6.1683	-3.0878	-3.8506	-3.9722	-4.4694	-6.662	-5.741	-3.7474	-5.6359	-4.0923	-2.8222	-6.071	-6.4044	-4.5216	-3.8302	-3.4597	-4.6578	-4.879	-5.3363	-5.0431	-5.8177	-1.7002	-5.1776	-5.759	-3.9507	-3.3645	-5.928	-3.6991	-5.9711	-2.947	-5.935	-2.2577	-5.7078	-5.178	-3.2288	-4.568	-4.7857	-6.9575	-5.433	-5.5863	-1.9675	-3.5266	-3.9537	-4.9591	-4.8165	-5.7789	-6.7424	-5.8156
-7.9827	-9.7972	-10.558	-9.9295	-8.9731	-8.5911	-8.8242	-12.698	-7.314	-6.4731	-7.8161	-6.3971	-8.1034	-9.9088	-8.1834	-11.188	-9.3589	-9.6813	-8.7812	-8.7393	-9.2889	-11.896	-6.054	-9.5215	-9.5551	-10.972	-7.6722	-8.1709	-9.7962	-7.7536	-8.4227	-7.6286	-6.9582	-8.4142	-7.7816	-9.7002	-10.678	-9.5536	-8.9109	-7.9171	-8.5161	-8.2424	-10.242	-10.865	-8.1749	-9.042	-11.916	-10.412	-9.3222	-9.3496
6.0001	11.438	8.9779	9.2769	10.385	7.504	9.804	10.562	8.4648	10.23	7.47	8.244	9.9462	7.9367	8.8798	7.3419	7.8563	9.1415	7.6499	6.2254	7.2536	6.2523	7.2889	8.9895	7.0906	7.4934	7.8074	8.088	9.4325	9.4967	8.3501	8.9998	7.8535	9.3943	9.2977	8.8657	11.549	10.749	8.6071	8.3208	7.474	9.4992	8.3511	9.0083	7.8968	8.9968	9.4623	9.0974	8.611	7.3733
-0.18489	1.3728	1.0625	0.51032	-0.031313	-0.1368	2.5536	-0.83146	0.2683	0.82089	-0.30084	-2.0504	-3.2909	1.6966	0.89808	-0.43946	1.6494	0.1013	1.1668	0.9169	1.2463	0.30404	1.1992	2.5571	-2.67	0.98081	0.15289	0.25472	1.8261	1.5418	0.68737	0.14614	0.80778	0.34883	1.1389	0.17767	-0.048191	1.0104	-0.70256	2.4685	0.15618	2.086	-0.29832	1.8901	0.37452	2.1278	0.56844	1.9908	1.8294	-0.73664
-13.798	-12.322	-14.095	-12.526	-13.946	-15.039	-15.759	-14.503	-15.7	-12.185	-12.662	-11.758	-16.218	-14.983	-12.956	-14.208	-12.451	-15.317	-15	-15.467	-13.165	-16.106	-15.351	-14.003	-14.656	-15.456	-16.199	-11.46	-14.705	-15.529	-12.703	-14.434	-13.348	-14.037	-15.421	-12.252	-14.929	-12.092	-14.262	-13.238	-15.239	-16.28	-15.322	-13.641	-12.964	-11.384	-15.156	-14.245	-15.282	-14.863
-3.4547	-3.3504	-3.5308	-3.7412	-2.6939	-1.0615	-2.5283	-1.2243	-1.6312	-3.1748	-2.4739	-1.2482	-3.081	-5.0996	-1.7135	-5.6534	-0.53362	-1.3419	-2.1465	-1.4175	-3.237	-2.6306	-0.12664	-3.1863	-2.6354	-1.7168	-2.9762	-3.9321	-3.1706	-1.2018	-3.1717	-2.27	-1.7071	-2.108	-3.3818	-3.4097	-2.1194	-2.5135	1.1834	-3.1044	-3.0369	-2.5337	-3.2753	-1.3008	-4.2096	-4.7441	-3.4348	-2.792	-1.2043	-3.2197
6.1646	7.7844	5.419	7.5482	7.0302	5.6573	6.1799	6.6124	6.451	5.7205	6.4932	6.3659	5.8844	6.3581	5.7386	7.1621	7.2815	8.953	3.9957	6.7495	6.7817	6.3283	5.9991	6.8682	6.5066	6.2841	7.0314	7.4316	7.6568	6.1987	7.6107	6.0175	8.4668	8.0493	6.4619	9.2023	7.5635	8.5333	5.4674	7.2062	6.0263	5.4697	6.8955	5.0153	6.8747	6.0285	6.4893	8.487	6.603	9.4606
-2.9063	-3.1982	-3.6143	-2.2503	-2.6226	-5.2633	-2.2612	-4.1246	-2.3507	-4.5551	-4.9568	-3.8481	-3.672	-2.7032	-5.1662	-3.1397	-3.3186	-3.3778	-3.9385	-1.6651	-3.0845	-3.0158	-3.1306	-3.3295	-2.7347	-3.4554	-2.1916	-2.8919	-5.2618	-1.5894	-4.7757	-3.4929	-2.4384	-1.6693	-3.1011	-2.1573	-2.7381	-1.9868	-5.8757	-4.0167	-2.9686	-1.7306	-3.0208	-4.2804	-2.594	-1.3773	-1.7553	-2.9837	-2.9395	-3.0697
-6.2642	-3.005	-6.4277	-3.2458	-4.9578	-4.7571	-4.2235	-3.6192	-3.8907	-5.1463	-5.2951	-4.5218	-3.0595	-6.309	-5.7526	-4.3582	-4.8829	-6.5028	-7.1497	-5.8932	-5.4012	-5.1313	-4.9585	-5.882	-4.467	-4.9451	-6.9014	-4.5173	-5.9416	-4.5878	-6.1644	-3.9542	-4.9545	-5.071	-5.4628	-4.8066	-2.5948	-5.759	-4.3211	-5.1244	-7.7783	-5.9907	-4.9004	-4.3162	-2.977	-3.4965	-3.8936	-4.7676	-3.2553	-5.9442
-6.8575	-7.8817	-6.6702	-7.6081	-6.3899	-7.2537	-8.4698	-5.1	-9.3875	-7.1524	-7.379	-8.7427	-7.2658	-7.4047	-8.2585	-9.4603	-7.4284	-8.399	-9.4877	-6.2802	-7.3803	-6.2985	-8.0307	-8.2939	-8.8748	-7.1762	-6.8462	-8.2558	-7.9538	-7.0706	-6.5287	-9.5158	-10.142	-8.0945	-6.3884	-7.8085	-10.483	-8.617	-6.6835	-4.9031	-6.3673	-6.9811	-5.321	-7.6215	-7.2429	-8.4732	-7.3453	-8.2523	-7.669	-8.6812
-11.851	-13.389	-13.019	-13.614	-14.111	-11.291	-9.9739	-11.591	-10.783	-12.093	-11.353	-10.732	-11.912	-12.957	-10.293	-10.574	-11.074	-10.88	-11.583	-10.791	-11.832	-9.8125	-8.3615	-11.499	-11.831	-9.7691	-10.843	-11.029	-12.407	-13.502	-10.817	-9.9221	-12.687	-10.664	-11.443	-13.728	-11.646	-11.681	-12.881	-12.741	-10.813	-11.817	-11.916	-11.344	-11.068	-11.143	-14.042	-10.464	-9.1004	-11.028
0.87047	0.5118	1.4066	0.48802	0.34974	1.6456	-0.030403	-1.2111	1.5011	1.69	2.0995	-0.79777	1.4301	2.912	0.86902	2.0573	0.54277	0.91274	-1.7774	0.55349	2.0208	1.4069	1.2918	0.10774	1.6512	2.9487	2.2203	1.8555	1.3034	2.408	-0.25047	1.1497	-0.39345	0.40202	0.0039964	3.1865	2.9525	2.4254	-1.387	0.91324	-0.89183	3.2199	-0.56181	1.1688	3.6032	-0.18005	3.4955	2.8605	3.3962	2.001
-9.2768	-6.6353	-6.702	-7.0983	-7.1394	-6.3842	-7.7035	-6.9093	-7.0322	-8.8228	-6.973	-6.3467	-5.7747	-7.7313	-8.0489	-6.0196	-7.1087	-8.0433	-8.5171	-7.7244	-7.7088	-9.6616	-9.0941	-7.1715	-7.5904	-5.989	-10.835	-6.4408	-8.0627	-5.9083	-6.9055	-6.3456	-5.8336	-5.1264	-5.8324	-5.7521	-8.5704	-8.9554	-8.0149	-6.9385	-5.2608	-7.6596	-7.9363	-7.9105	-7.3471	-7.1557	-5.4545	-5.1253	-8.4579	-10.175
-21.156	-20.687	-21.511	-23.765	-21.475	-24.959	-22.533	-21.223	-22.784	-22.198	-22.232	-24.111	-19.878	-21.33	-23.038	-21.615	-21.971	-22.167	-25.063	-22.337	-23.542	-22.035	-21.551	-22.737	-21.489	-21.132	-22.198	-23.411	-22.406	-22.028	-21.438	-24.813	-20.255	-22.369	-22.041	-21.824	-25.217	-21.138	-21.851	-24.419	-23.387	-21.293	-22.114	-20.896	-22.199	-22.902	-22.998	-22.312	-22.083	-23.853
6.0624	5.3603	6.318	5.8166	5.7706	7.0308	5.6527	7.4126	7.3171	6.8575	5.1747	6.4934	7.048	6.2743	7.5924	5.1999	8.619	7.7764	6.067	7.8319	7.2767	7.3137	7.218	9.0921	5.9565	5.9936	7.2769	6.0444	6.1017	7.2956	6.5552	7.0768	9.8423	5.2427	5.7998	4.4836	6.7781	6.5889	6.6551	7.3553	7.1294	7.3972	8.4159	6.4802	4.2574	8.2882	6.2677	6.3476	8.4532	6.1162
-2.837	-4.0246	-4.0064	-2.862	-0.288	-2.8631	-0.94146	-3.7647	-3.144	-3.0299	-4.0294	-1.7952	-2.18	-2.7702	-3.7996	-2.4207	-0.26135	-3.7123	-3.667	-0.6116	-1.4328	-2.0921	-2.8767	-1.8115	0.011232	-0.76379	-3.6546	-2.7513	-0.87771	-2.3375	-2.0263	-2.5161	-4.1997	-3.8504	-1.6641	-1.1698	-2.8569	-2.0325	-4.1705	-0.57495	-2.5506	-4.4067	-2.6506	-3.5058	-1.4181	-2.9347	-3.3073	-0.91203	-3.971	-2.0789
-11.671	-10.59	-12.186	-10.178	-10.759	-10.645	-13.872	-12.231	-10.323	-11.968	-12.076	-11.436	-11.546	-11.563	-10.627	-10.925	-12.513	-11.15	-10.991	-13.187	-11.082	-9.1168	-9.7227	-10.41	-11.173	-11.07	-11.341	-10.599	-11.958	-13.592	-11.556	-10.923	-10.896	-11.549	-10.419	-12.534	-10.153	-11.493	-10.952	-11.709	-9.8155	-11.943	-10.722	-9.1278	-11.016	-12.964	-11.949	-12.371	-11.193	-11.088
-5.2193	-4.6003	-6.8859	-9.5276	-4.7399	-3.6578	-6.3875	-5.8374	-3.2648	-6.1488	-5.788	-6.6592	-7.6099	-5.167	-4.5066	-7.7721	-5.1778	-6.4428	-6.9328	-4.4938	-4.7571	-4.8552	-5.7906	-3.4972	-3.7818	-5.3765	-4.6373	-3.2222	-6.8154	-5.1247	-5.2807	-5.4439	-5.0264	-4.8889	-6.156	-6.6064	-6.1207	-2.9689	-5.1579	-4.8977	-4.1904	-6.0349	-7.635	-6.7536	-5.528	-6.2786	-6.2836	-7.929	-6.5814	-5.09
-0.43281	1.1964	0.075511	1.3669	-0.21425	1.328	-0.46018	-0.41903	1.2973	-0.7656	1.3333	2.0913	1.2345	-2.5235	0.89826	0.93705	1.9686	0.11354	-1.8204	1.0392	1.7358	1.3603	2.2919	0.42491	2.862	1.8105	0.55682	2.8851	0.13077	2.2848	-1.2219	0.55071	-0.41768	0.21218	-0.77015	1.5347	0.00082915	1.2096	-2.5334	-1.0889	1.2818	-1.4036	-1.4967	1.4747	-0.24955	-0.0548	2.9636	-1.1481	2.4882	1.7955
-10.129	-11.403	-9.9149	-12.489	-9.9738	-12.099	-12.026	-13.243	-11.191	-10.176	-12.233	-11.742	-9.8955	-14.052	-12.948	-11.25	-12.336	-12.423	-10.538	-13.956	-12.631	-11.584	-10.907	-12.652	-11.571	-12.714	-10.915	-13.239	-12.808	-11.896	-12.915	-13.213	-10.353	-13.623	-10.569	-13.393	-9.5425	-10.176	-13.922	-9.7451	-12.144	-9.7186	-10.897	-10.569	-14.034	-10.635	-13.537	-10.687	-12.403	-12.947
-14.156	-15.653	-14.618	-14.273	-12.641	-14.105	-16.775	-13.868	-14.197	-14.335	-14.497	-15.607	-13.351	-15.526	-13.84	-16.572	-14.823	-13.687	-16.323	-15.364	-15.796	-12.471	-16.667	-17.012	-14.932	-14.016	-14.477	-15.374	-15.822	-14.435	-14.112	-12.927	-15.404	-13.727	-13.56	-15.615	-13.613	-14.868	-14.535	-17.084	-14.433	-14.164	-13.453	-13.932	-15.958	-12.285	-15.089	-13.088	-14.075	-13.184
-9.599	-11.056	-8.5133	-8.6117	-9.2885	-10.965	-9.5708	-8.386	-10.25	-9.863	-7.5304	-9.2789	-10.166	-9.442	-9.8927	-9.8232	-9.9132	-8.905	-9.7093	-7.1059	-9.2779	-6.9584	-9.5022	-8.2622	-7.9578	-8.2177	-8.6572	-6.9701	-9.1729	-8.1423	-8.4918	-9.1074	-9.4948	-9.1925	-9.3637	-9.0907	-10.376	-7.2386	-7.5475	-8.6798	-8.9509	-7.9871	-8.7474	-8.6726	-8.0956	-7.1729	-9.2635	-6.4695	-9.9252	-9.0614
-3.4068	-4.8556	-4.8075	-8.4684	-5.4651	-6.5644	-3.3234	-5.1911	-5.8662	-6.1464	-6.4116	-4.8599	-4.4538	-5.9146	-6.3451	-4.7008	-5.83	-6.2584	-6.4077	-5.031	-4.9963	-4.4851	-5.1564	-5.9018	-8.6252	-5.049	-5.5551	-4.8873	-6.1962	-4.9928	-6.2553	-4.3505	-5.5303	-5.7913	-5.4799	-5.5491	-6.0271	-4.8289	-5.3815	-4.8919	-4.284	-5.4996	-5.5483	-6.1695	-5.2423	-7.1817	-5.3068	-5.376	-6.2653	-4.0696
-10.738	-9.3831	-8.3133	-10.697	-11.198	-11.755	-8.9357	-12.173	-8.1959	-8.0189	-8.3476	-9.2907	-9.6431	-6.0058	-8.6102	-7.4004	-7.2295	-9.4827	-8.7287	-10.197	-8.3006	-6.7744	-8.8265	-7.1327	-10.342	-6.95	-11.694	-10.006	-10.746	-8.0272	-9.0279	-8.2504	-8.1205	-10.318	-9.8935	-10.788	-8.0622	-8.8116	-9.3036	-9.3258	-6.9723	-8.2509	-8.1262	-10.85	-10.597	-8.695	-8.0303	-8.4654	-8.5987	-9.5985
0.35767	-0.67535	-2.7619	-1.9998	-3.2273	-4.037	-1.3261	-2.4082	-1.103	-0.36575	-2.3532	0.018539	-1.6987	-3.8717	0.14228	-5.5529	0.39728	-2.7126	-2.7015	-4.3833	-3.0701	-2.9336	-0.76493	-1.6151	-1.749	-1.9773	-0.69183	-1.85	-4.0708	-1.746	-3.7007	-0.48394	-1.4933	-1.8483	-1.4317	-0.86072	-1.0659	-0.89735	-2.7568	-2.7129	-0.38191	-3.0124	-3.4462	-0.25454	-2.0683	-0.52381	-0.31908	-2.8469	-2.0775	-4.4538
2.6604	1.2919	2.5601	2.8226	5.2505	2.3058	1.825	4.9488	4.9971	2.0977	3.6931	3.3562	0.35709	4.1452	1.2125	1.4628	1.9985	3.7865	3.7871	2.5584	2.5932	3.4282	2.903	4.413	2.3766	3.7063	1.2007	4.1419	3.792	-0.16448	2.7604	4.4393	5.3164	1.1217	3.8577	3.026	3.0229	2.5406	3.1858	2.4719	1.9206	5.1084	2.3466	3.4262	1.7888	3.8559	2.9269	1.014	3.9116	4.0051
-1.5373	0.0052789	-0.32053	0.21829	-1.2193	-0.33452	1.4549	0.58286	-1.1785	-1.5189	1.7495	-0.22584	0.13825	-0.032198	1.073	0.96901	-1.2791	-1.8438	1.0626	-0.51387	-1.8396	-1.2637	0.011549	1.856	1.083	-0.75121	-0.83325	-1.1705	-0.83328	-2.2794	-0.93787	-0.69614	0.87305	0.0052695	0.65201	-0.99315	-1.625	0.67115	-1.2297	0.44501	0.04703	1.9406	0.71026	0.50515	2.2489	0.090955	0.89067	0.70891	-0.64146	1.4949
-5.1027	-5.2085	-4.6591	-5.1643	-4.49	-4.5196	-7.4268	-6.692	-7.8739	-7.2458	-7.677	-4.1485	-6.2644	-5.3857	-6.9914	-4.3055	-6.2279	-6.4564	-3.2879	-3.1979	-6.6812	-6.5127	-3.3651	-7.6481	-6.8122	-6.5659	-5.8455	-7.1367	-6.7983	-3.9027	-4.0854	-5.573	-5.088	-5.6383	-4.381	-3.7382	-8.5962	-5.4698	-5.7297	-6.4825	-5.251	-5.3482	-6.0275	-5.0697	-4.8032	-5.589	-4.0139	-1.9208	-5.9343	-5.738
-2.9745	-1.2887	0.49735	-2.4176	-0.96987	-1.0624	-0.98721	-2.3971	0.058358	-1.033	0.58005	-2.2981	-1.0051	-1.5964	-1.5895	0.13154	-0.88408	-1.7688	-0.62354	0.17755	-0.77048	-0.97726	-3.2007	-0.42431	0.74978	0.91133	-3.4546	0.2778	1.0475	-0.68413	-2.1683	-0.37735	-0.55278	-0.61925	-1.433	-2.5803	-1.1786	-2.0446	-1.9303	-1.9924	-0.89479	-1.3586	0.54468	-1.0647	-0.37099	-1.8438	-0.76344	0.12325	-1.1686	-2.388
-7.6182	-5.9852	-3.5869	-5.9955	-7.7993	-5.6356	-5.9251	-8.392	-6.1698	-6.5256	-7.3587	-6.3653	-8.4254	-6.4743	-5.1795	-4.3481	-6.8481	-6.0476	-6.2663	-7.3039	-6.9501	-6.8482	-6.0234	-8.2693	-4.7751	-5.4986	-3.4929	-4.9565	-7.8488	-6.6886	-6.0708	-6.1678	-7.9026	-5.728	-6.3447	-5.9647	-9.5555	-3.6738	-7.407	-6.9154	-8.8429	-6.1325	-4.1414	-5.6077	-5.0876	-7.2298	-5.4588	-8.434	-4.4578	-5.3873
-14.192	-11.743	-11.709	-11.659	-10.127	-11.323	-11.115	-11.374	-12.044	-13.614	-11.933	-11.139	-10.437	-10.311	-11.941	-7.8296	-11.52	-10.54	-11.389	-9.8068	-14.079	-9.0179	-11.449	-11.559	-12.206	-9.4572	-10.628	-12.081	-11.733	-12.059	-11.818	-11.643	-9.9751	-10.939	-11.898	-12.302	-9.44	-11.548	-10.312	-11.894	-10.292	-11.977	-12.321	-12.27	-10.91	-9.088	-12.124	-9.9146	-11.196	-11.367
-2.8488	-4.3843	-3.2603	-3.3714	-3.5145	-5.9036	-2.9311	-4.5599	-4.2593	-3.6262	-4.4099	-4.4819	-3.0791	-4.0818	-3.834	-6.0612	-6.0508	-4.1066	-3.4053	-2.7474	-3.1259	-5.3473	-2.5674	-5.5465	-4.5437	-4.9878	-2.5969	-1.6948	-2.3118	-5.0769	-4.2965	-3.1319	-3.3873	-5.9004	-5.4403	-4.1674	-4.6544	-4.3899	-3.3352	-3.9854	-4.1543	-4.5289	-2.8454	-2.5899	-4.3722	-3.4527	-2.8409	-4.0159	-4.1396	-7.6801
-13.609	-13.729	-14.849	-12.752	-12.873	-13.299	-13.214	-11.614	-13.322	-12.74	-12.43	-13.408	-13.681	-13.478	-14.207	-12.781	-10.158	-13.757	-13.571	-12.65	-12.801	-13.917	-14.31	-11.655	-13.724	-12.487	-12.645	-15.486	-13.431	-14.665	-12.459	-10.053	-13.409	-15.567	-14.823	-10.608	-15.228	-12.049	-11.26	-13.457	-13.184	-13.39	-13.89	-15.055	-11.518	-14.181	-11.576	-12.932	-11.613	-13.739
-5.7551	-5.8134	-7.6151	-5.7048	-6.7011	-6.5503	-8.2097	-7.5833	-6.811	-8.1242	-8.3697	-6.2096	-10.131	-6.3933	-7.4852	-6.3957	-6.9006	-7.1852	-6.4173	-6.2479	-6.9441	-8.0988	-8.6978	-8.0477	-9.1556	-9.906	-9.2856	-6.5545	-8.8321	-7.5671	-8.6726	-8.3158	-9.2849	-5.712	-7.6761	-6.7436	-8.5057	-9.4126	-6.6246	-7.0673	-8.5874	-8.3414	-5.6367	-7.8006	-8.7829	-6.3779	-6.4962	-7.5268	-8.5322	-6.1102
-1.0952	-4.6325	-1.9293	0.30599	-2.3537	-0.70377	-1.4349	-1.1457	-1.7656	1.5691	-1.2685	-1.0767	-1.4657	-1.5661	-3.1051	-1.263	-0.72629	-1.239	-3.4703	-3.3411	-2.5123	0.13434	-1.6251	-1.3099	-0.52054	-1.0404	-0.39365	-1.0561	-1.2385	-0.76332	-3.5592	-1.2769	-3.2257	-2.7067	-1.439	0.28856	-2.3553	0.29549	0.2166	-0.63772	-1.3425	-1.6707	-0.53603	-1.2721	-1.0583	-0.47192	-0.96876	0.38437	-1.5443	-2.3108
0.20905	-1.4589	-1.2989	0.2619	0.12968	-1.4815	1.4316	-0.8284	2.0754	1.3025	2.0083	-0.8023	0.12019	-0.33884	-0.91846	-0.48399	-3.1178	-0.21212	-1.0621	1.7444	-0.42358	0.98381	-0.46233	0.49099	2.733	-1.1044	1.7915	0.24175	-1.9297	0.21318	0.49252	2.3259	0.28652	-0.9199	-1.3609	1.5155	-0.35934	-0.30259	-1.4727	-0.42158	1.431	-0.80028	1.023	2.4568	-0.41308	0.74715	-1.5237	0.39745	-1.0744	-2.3595
-9.1898	-7.9888	-10.136	-8.7965	-9.3669	-9.7968	-7.9103	-7.9844	-9.8193	-8.7726	-9.2443	-7.8474	-8.2812	-8.8481	-6.7868	-9.8988	-8.0146	-9.0267	-10.302	-8.4394	-8.2237	-10.017	-7.8052	-9.3112	-9.5509	-9.7635	-8.1155	-10.218	-10.593	-11.181	-8.66	-11.037	-8.6218	-11.041	-10.693	-8.6055	-9.1099	-10.641	-9.0879	-11.34	-9.3028	-10.132	-9.0028	-10.152	-10.401	-8.2772	-9.1099	-11.014	-10.474	-9.9216
-3.5194	-3.3606	-2.3878	-3.9791	-2.1347	-3.7909	-2.9316	-4.9505	-4.7546	-3.9819	-6.2189	-1.8782	-3.0635	-4.4101	-1.7129	-3.9319	-6.6753	-4.892	-4.703	-2.9327	-1.3918	-5.2762	-2.176	-2.7595	-2.9122	-5.1993	-4.1054	-5.1384	-2.0818	-4.941	-4.2597	-5.083	-5.0799	-3.5669	-3.294	-6.0818	-3.8163	-3.1356	-3.4451	-1.9538	-3.9368	-5.9921	-2.2861	-6.4345	-4.7467	-3.5227	-4.8273	-5.2295	-4.7887	-3.3217
-14.363	-13.391	-13.965	-13.342	-14.947	-12.651	-15.201	-11.304	-12.936	-13.953	-13.819	-15.019	-13.17	-12.844	-16.039	-14.691	-15.986	-16.289	-13.935	-13.883	-13.739	-15.641	-14.23	-14.572	-13.6	-15.017	-13.989	-14.473	-14.647	-14.994	-13.878	-15.27	-13.625	-12.214	-13.224	-13.935	-13.458	-15.69	-15.284	-14.839	-13.166	-13.839	-15.918	-14.09	-15.038	-13.83	-14.422	-12.289	-14.438	-14.092
-3.4273	-2.014	-0.76522	-3.8237	-3.2247	-1.7543	-3.7815	-4.3992	-2.6118	-1.9202	-5.1371	-2.3986	-3.6781	-3.982	-3.593	-3.38	-1.3653	-4.2291	-3.6281	-2.8675	-1.6894	-3.6118	-2.6002	-3.582	-2.0229	-1.7358	-3.417	-3.3127	-2.437	-3.7764	-4.4022	-4.0883	-3.1024	-3.4999	-3.3599	-3.5811	-4.9312	-5.0087	-3.0519	-2.7541	-4.8403	-3.4956	-4.0644	-2.6477	-3.7755	-1.7385	-4.0631	-3.7277	-2.6624	-2.8018
8.3919	5.7907	6.451	7.0832	4.0399	7.8859	5.102	5.9309	6.1644	9.5381	8.8511	7.3781	8.5424	5.0036	9.2653	6.7412	6.736	7.829	6.3363	4.5594	7.1947	6.9015	8.1958	5.8851	5.5051	5.6544	7.4115	5.9071	8.541	7.2994	7.753	6.4465	8.3899	6.75	4.0236	6.3841	8.4237	5.1655	6.041	7.827	5.078	6.2113	4.4861	6.6753	7.8712	5.5976	5.4436	6.169	6.3509	6.6018
-2.4167	-1.6206	-3.9367	-0.1622	-4.6073	-3.5159	-2.5864	-3.4711	-1.7934	-1.6511	-1.5739	-2.9257	-4.7076	-2.004	-4.1198	-2.2652	-3.332	-3.6846	-1.9183	-2.7645	-2.6405	-3.4529	-4.773	-4.4711	-3.6261	-4.6323	-4.2581	-3.7312	-4.1352	-2.7159	-2.9231	-2.3571	-3.3952	-5.1429	-2.5202	-2.4121	-4.199	-2.9534	-3.5219	-3.1485	-3.4153	-2.6104	-3.6829	-7.663	-3.9965	-4.7652	-1.4	-0.70792	-4.0882	-1.5254
-8.8197	-10.667	-8.5098	-7.1544	-9.2688	-8.254	-8.1056	-10.576	-10.408	-9.4178	-8.9899	-9.8717	-8.4629	-11.067	-10.228	-10.451	-11.029	-9.6514	-8.3197	-7.9262	-7.3204	-8.5362	-12.256	-10.627	-8.5325	-9.3951	-9.7208	-10.2	-8.7051	-8.4858	-9.188	-9.6272	-7.9134	-9.7142	-8.2215	-8.6911	-7.1524	-8.5164	-10.437	-13.185	-9.9571	-9.0825	-8.084	-9.7728	-10.505	-8.1964	-11.738	-9.6667	-8.5339	-11.093
2.0406	-1.5979	0.19806	2.939	1.0183	1.1024	-2.08	0.77799	-0.60356	-0.61939	0.73955	-0.55074	1.3012	0.32757	1.144	-1.7839	0.72233	-0.59149	0.4096	1.5019	-1.1375	-0.71968	-0.97008	0.68368	-0.33174	-0.72725	0.28289	0.66124	-1.8124	1.9751	-0.56239	-1.0575	0.011116	-0.59282	0.18332	0.54248	0.22664	-1.8627	1.3573	2.36	-0.5898	-0.13204	-0.3117	-0.12711	2.5265	-1.1112	0.20925	0.02101	-0.67413	-0.44273
1.1106	0.27883	-2.3352	-0.025857	-1.0088	-1.1298	-3.6355	-2.0403	-1.034	-2.3273	-1.1923	-0.50165	-1.3062	-1.1648	1.3396	-2.4577	-0.7393	-2.122	-0.14683	-2.248	0.094377	-1.614	-1.1147	-0.4073	-1.7912	-1.3824	-0.89988	-2.1128	-3.1871	-1.4208	-1.188	-0.25141	-1.1351	-4.0608	0.15735	-0.072937	-1.3684	-0.59077	-0.46144	0.15332	0.052894	-2.1152	-2.5833	-2.8101	-1.8233	-0.38405	-1.0553	0.69611	-1.5894	-2.2071
8.096	8.3158	8.996	8.3411	6.0319	9.1022	7.6658	7.4353	6.0979	8.5874	8.1371	8.2354	9.2668	6.1325	9.5505	8.6699	7.2611	9.4338	8.0834	9.5478	7.1438	5.3673	9.5335	9.0609	10.137	5.5631	7.6977	7.4678	7.5396	7.7061	6.8479	7.4383	9.4069	6.4746	7.8789	6.4422	8.9961	7.1508	9.6208	8.3175	10.535	7.8703	8.6618	9.115	6.1261	6.0691	6.8258	9.0744	8.6571	6.6335
-23.587	-21.321	-21.35	-21.831	-22.028	-23.095	-21.483	-20.423	-23.751	-21.699	-22.309	-21.098	-24.542	-24.743	-23.724	-20.146	-21.589	-22.737	-22.248	-22.13	-22.214	-18.443	-22.812	-21.262	-22.98	-19.825	-22.847	-20.311	-22.394	-19.794	-23.067	-22.013	-22.46	-22.692	-24.68	-23.315	-20.293	-19.952	-20.869	-21.586	-22.46	-22.883	-21.412	-22.416	-22.905	-23.433	-21.943	-20.798	-22.103	-21.765
-3.7559	-4.6064	-1.878	-3.2925	-3.4799	-5.9265	-5.0255	-4.7106	-3.4748	-4.4911	-3.6858	-1.9758	-2.1211	-1.806	-4.4959	-4.003	-1.5623	-4.6925	-2.3341	-4.6745	-3.9124	-4.3118	-4.6765	-3.637	-5.8226	-4.2724	-3.4579	-5.4227	-3.9098	-4.1086	-1.7462	-3.4598	-3.6955	-3.3685	-0.82974	-3.899	-5.5916	-3.5049	-5.3224	-3.1274	-4.827	-3.5099	-3.2423	-2.1869	-1.7276	-4.747	-1.1144	-4.0159	-2.3003	-2.8666
-9.1688	-10.486	-10.034	-9.6208	-10.36	-11.423	-11.391	-11.38	-10.313	-11.183	-11.393	-10.878	-9.0714	-10.237	-10.709	-11.917	-12.739	-11.562	-10.391	-9.0682	-10.693	-10.635	-10.341	-12.175	-8.9706	-10.18	-10.438	-9.0615	-11.958	-12.146	-9.3438	-8.1309	-10.658	-9.9754	-9.3367	-11.001	-10.293	-13.759	-12.809	-11.001	-11.604	-8.883	-11.521	-12.084	-11.634	-9.5412	-10.916	-11.953	-11.275	-8.51
-0.076963	1.0506	2.1894	3.5112	1.6879	1.5305	1.7389	1.8837	1.8809	0.87145	1.1729	2.0898	-0.27595	2.5447	0.74568	2.1006	1.6304	1.0237	1.237	2.0192	0.86481	2.5644	0.81472	-0.49771	2.2054	4.0588	3.1979	0.5895	-0.35794	0.72496	0.31054	1.1088	1.979	2.2624	1.3171	1.0794	3.5398	2.8131	1.7288	2.0242	1.4368	2.111	1.2424	3.7889	2.9861	1.1609	1.4338	4.0277	3.3704	1.7888
-6.5358	-4.7853	-5.6863	-4.8775	-7.2139	-3.0376	-3.3795	-4.9096	-5.1046	-5.674	-3.9964	-5.1856	-6.0812	-4.9956	-5.6502	-6.448	-5.4758	-5.1289	-2.9484	-6.0974	-5.6713	-5.9228	-4.2346	-5.8397	-4.3837	-4.5009	-5.241	-2.6171	-3.6132	-5.318	-4.6476	-5.2049	-3.8626	-3.5046	-3.9589	-5.9864	-4.4013	-7.9493	-6.556	-5.2219	-6.0869	-2.0496	-4.6058	-4.7812	-5.5426	-4.5788	-2.8953	-4.498	-5.8562	-4.6052
-23.496	-22.484	-21.734	-22.039	-19.68	-20.683	-22.295	-23.126	-22.01	-21.54	-20.983	-22.327	-20.561	-22.503	-22.119	-20.389	-21.642	-20.729	-21.216	-21.06	-21.611	-22.457	-24.436	-23.236	-20.571	-22.415	-21.358	-22.669	-22.816	-20.747	-20.611	-22.634	-22.321	-23.879	-22.261	-22.068	-21.996	-24.775	-21.783	-22.485	-23.283	-24.509	-23.355	-22.693	-21.271	-24.334	-23.293	-20.571	-22.797	-21.949
-6.2663	-6.1184	-6.8855	-7.4737	-7.2202	-6.7355	-7.575	-5.9429	-6.4065	-6.8244	-7.6666	-4.6988	-5.4006	-4.9287	-5.635	-4.8998	-8.1507	-5.3022	-4.7614	-4.9565	-8.1291	-8.0339	-6.0073	-7.8016	-5.6529	-7.7539	-6.9815	-6.2253	-7.2649	-4.9682	-7.0461	-9.3622	-6.5079	-7.0681	-6.6995	-6.5338	-5.2462	-6.5072	-6.8333	-6.6968	-5.0968	-4.6821	-8.9822	-5.5663	-7.4187	-6.1984	-6.4693	-6.6569	-5.2971	-6.2769
-1.5255	-1.7415	0.3968	-0.39134	1.5224	-0.60795	2.3813	0.75028	-1.3662	-1.139	0.90778	-1.0531	-0.8779	-0.72295	-0.096087	1.0724	0.98102	-0.94776	-1.4312	-0.65389	0.18872	0.73592	0.22328	-2.3433	-1.4578	0.50838	-0.2202	-0.62565	-1.4649	1.3378	-0.89401	-0.34276	0.45208	2.801	0.64555	0.088576	2.5247	-1.0251	0.19163	-1.5527	-0.81351	-0.20617	-0.63381	-0.24335	-3.1247	-0.37342	-0.15194	-0.036147	-0.86379	-0.12077
-5.0614	-4.9301	-3.14	-5.136	-6.1398	-6.7164	-4.1344	-4.2998	-6.1601	-5.1712	-6.1237	-4.4426	-3.804	-6.3003	-6.0491	-6.6437	-5.3292	-2.3999	-6.223	-5.6717	-4.9522	-7.1258	-6.9027	-6.5366	-3.9233	-3.8455	-8.8899	-3.8421	-6.1576	-7.1521	-5.3995	-5.6216	-6.1203	-4.4682	-7.4334	-7.6524	-9.2881	-5.5938	-5.1263	-5.5334	-8.8566	-4.1852	-4.2266	-7.6796	-5.0232	-6.2162	-4.5926	-5.7202	-6.4007	-5.912
-4.4297	-6.4776	-5.3259	-5.6363	-5.553	-3.3437	-5.2048	-4.0643	-4.2305	-3.7966	-5.6227	-4.3952	-5.0289	-4.9239	-6.6913	-4.2687	-3.9005	-6.1628	-3.9041	-4.5905	-4.917	-5.5579	-4.4702	-3.3555	-4.0644	-4.7475	-5.044	-4.4401	-6.1552	-6.0483	-4.6003	-2.5959	-3.5002	-3.4693	-5.2753	-5.2417	-6.042	-3.7524	-4.981	-4.0603	-5.719	-4.8724	-5.8815	-3.8703	-5.6111	-3.6171	-6.0571	-4.7342	-6.3719	-4.0405
-2.0379	-4.9253	-3.2213	-0.64697	-2.1758	-2.7239	-3.7917	-1.2345	-4.1088	-2.2742	-3.4769	-3.2517	-0.32126	-2.5778	-3.4146	-5.2738	-1.789	-4.6263	-1.5121	-2.3827	-2.3445	-4.7864	-2.5259	-3.4373	-3.1153	-2.2654	-3.6723	-1.0424	-2.3039	-1.3435	-3.3112	-2.655	-3.5665	-3.8003	-2.8128	-2.6552	-2.6723	-0.54505	-2.3782	-2.1013	-0.27708	-2.4255	-1.4518	-3.318	-2.6037	-2.1025	-1.1517	-1.6344	-0.95324	-4.46
-3.9016	-3.1926	-5.1534	-1.8076	-3.9099	-2.4585	-1.7703	-6.4906	-5.6464	-5.7479	-2.8345	-2.8671	-5.3902	-2.9697	-4.5195	-4.846	-2.8307	-3.2574	-3.0827	-3.2256	-2.8741	-4.126	-3.374	-3.4125	-2.9023	-6.3431	-4.91	-1.6288	-1.3836	-4.3112	-5.0608	-2.0009	-2.4744	-3.3549	-5.4312	-3.5673	-6.5357	-2.8337	-0.82098	-2.9682	-4.7948	-4.6543	-2.914	-4.0002	-4.6572	-4.8857	-4.0486	-5.7081	-4.8373	-2.4908
0.88656	-0.37075	2.287	-0.23078	2.2958	1.0307	1.5589	1.9843	0.71485	1.9771	1.0775	0.062414	1.8791	-1.1516	1.9044	1.3629	-1.1678	1.3592	0.23729	-0.32187	1.2642	1.2444	2.1558	-0.22584	2.3413	0.80629	1.3155	1.7721	1.6625	0.47074	2.076	-0.65194	0.30937	3.0775	3.2881	0.77167	1.8819	0.56588	1.4469	0.20797	1.4086	1.263	0.87866	-0.40834	2.1605	1.7021	2.5536	1.6445	1.9502	0.55565
-1.9701	0.49003	-1.0986	-2.0088	0.12397	-1.2782	0.15377	-1.4658	-0.65118	-2.1545	-0.81205	0.7702	-0.66833	-0.62298	-0.82841	-1.9291	-1.3882	-0.28982	0.066545	-2.32	-0.62166	-3.2236	-1.9073	-1.4275	-1.7558	-1.2243	-1.3679	-0.79603	-2.2593	-0.28872	1.0051	-4.4587	-0.99261	0.37817	-2.8975	-2.0755	-1.2189	-0.64712	-0.89082	-0.14055	-2.4738	-2.1325	-1.3684	-2.2269	-0.61094	-0.6518	-1.8931	-1.5114	-0.42708	-1.2248
-7.8198	-3.0119	-4.77	-3.9345	-4.3203	-5.7437	-5.8226	-7.237	-4.88	-4.2983	-6.1284	-8.4	-7.7346	-4.5408	-5.7189	-6.4642	-4.3887	-4.8697	-5.4775	-5.4676	-4.6759	-6.2611	-5.4257	-4.9421	-5.1663	-4.748	-6.4934	-4.5453	-6.7739	-6.3823	-5.9136	-6.2181	-4.8821	-5.5323	-4.6109	-7.8725	-4.4186	-6.1224	-3.6942	-4.3193	-6.5657	-6.2237	-6.1727	-8.7011	-5.6711	-6.8825	-6.0739	-4.041	-7.4517	-7.1288
-1.4138	-1.9557	0.38265	2.4528	0.10326	0.34766	0.75481	1.2593	-0.31201	-0.50525	0.83683	-0.47523	-0.89268	0.027029	1.01	0.97889	-2.0553	1.1123	-0.14844	-1.0571	-0.35099	-2.4099	-0.86226	-2.0325	-1.5416	-2.2681	1.6297	-0.18947	-1.789	-1.7908	-1.2338	-0.62795	-2.4131	-2.2904	-1.8087	-0.94423	1.591	-0.26764	0.36741	-0.62938	-1.844	-0.67149	-2.1324	-0.80836	-1.0399	-0.68493	-1.2663	-0.45715	-1.036	-2.3257
3.629	4.5566	5.5649	5.2191	5.2986	4.8875	6.0818	4.3359	3.8227	4.9569	5.7293	7.873	4.1339	5.1256	6.5302	6.8741	6.6074	3.0152	4.8702	3.6394	5.1518	6.8582	6.7707	5.8823	5.5986	2.9467	6.3146	5.7381	4.1694	4.6194	5.0959	5.5965	5.5662	6.6657	7.6245	5.0672	3.5913	3.8791	4.6464	3.7716	5.0326	6.6751	6.4882	5.5152	6.1353	4.7779	6.2999	6.1491	4.425	5.2058
0.93101	0.31093	1.7281	2.4239	1.0107	1.6324	0.45993	-1.5674	-0.34617	-1.5403	-0.99028	0.46287	-1.3587	0.69629	0.9647	1.2851	-1.9239	-1.8276	-1.5534	3.009	1.6211	1.5973	1.3114	-0.43135	0.72193	0.37468	2.015	-0.31466	-0.97013	-1.0462	-1.5749	1.0756	1.0608	-1.0845	1.5318	-0.77386	-2.2525	0.99704	-0.7961	-0.69233	-0.44518	-1.4483	0.48211	0.13117	-0.28701	0.23775	-1.063	0.62901	0.67735	-1.7151
-2.8583	-1.887	-6.0105	-1.1888	-6.5216	-1.7428	-5.1999	-5.7431	-2.8754	-5.7491	-0.93083	-3.7222	-3.0563	-3.1943	-3.1345	-2.8452	-4.0405	-4.9679	-2.7883	-4.2051	-2.1437	-1.8815	-3.8193	-0.87416	-3.5501	-3.7304	-3.201	-3.9053	-2.1694	-1.3459	-0.91198	-4.3544	-3.1812	-1.0191	-2.987	-1.5872	-4.6852	-3.6981	-3.5961	-4.5589	-5.2709	-2.505	-2.3082	-3.4758	-3.6743	-5.3649	-2.266	-3.3864	-4.0369	-4.4018
-9.8609	-5.1757	-10.463	-7.8554	-10.103	-10.727	-9.813	-7.9858	-10.271	-11.443	-9.8315	-9.4236	-9.6369	-10.871	-8.7065	-8.3147	-9.1649	-8.9678	-11.254	-9.0148	-8.6249	-7.7233	-10.292	-9.6285	-8.7307	-9.3359	-9.3561	-10.076	-9.6867	-8.4318	-8.3657	-9.7896	-8.3971	-9.7794	-10.488	-8.6799	-9.7556	-9.295	-10.4	-10.468	-7.0726	-10.322	-9.2681	-9.9708	-8.2101	-8.4923	-8.9125	-11.113	-9.2438	-8.4227
-18.989	-19.75	-21.553	-19.89	-19.593	-18.813	-22.567	-20.638	-19.527	-19.761	-20.801	-21.269	-20.697	-21.167	-21.668	-22.329	-20.11	-20.939	-21.99	-20.857	-21.371	-20.327	-20.61	-22.006	-20.158	-20.576	-18.549	-20.385	-19.118	-20.947	-19.39	-22.091	-19.39	-21.451	-21.263	-22.12	-21.322	-23.037	-20.777	-20.579	-21.444	-19.676	-20.791	-20.539	-21.908	-22.396	-21.745	-21.075	-20.998	-19.463
9.0905	8.1341	6.784	6.6953	8.5194	7.3379	6.1673	6.5323	6.8734	6.3218	7.0763	6.2947	7.9465	4.2619	6.7896	6.3775	7.5543	9.0315	6.48	7.8363	8.1268	5.3452	8.986	6.8476	5.7156	6.2759	8.1916	9.6935	6.5958	7.0491	6.1498	4.4596	6.6157	4.6568	6.1739	6.4557	5.9237	7.6957	6.5186	9.4721	7.1034	7.8559	3.9457	7.3294	6.6801	6.1984	5.3442	9.9274	8.3957	5.0389
-15.513	-14.74	-14.598	-13.171	-14.994	-13.674	-13.591	-12.401	-16.645	-14.457	-16.63	-13.063	-13.952	-14.294	-17.133	-16.064	-13.499	-14.029	-16.502	-14.384	-14.986	-12.406	-15.493	-15.205	-12.71	-14.622	-12.988	-14.998	-16.084	-12.953	-14.981	-14.97	-15.347	-14.783	-13.589	-14.633	-12.09	-15.598	-14.5	-15.127	-14.88	-15.707	-15.671	-15.085	-12.933	-13.43	-15.963	-11.727	-14.735	-15.069
-2.8925	-3.1778	-3.7677	-1.5865	-2.0192	-4.7669	-3.293	-2.414	-4.0868	-0.74999	-3.6722	-3.5652	-4.5954	-3.8708	-2.3024	-3.0713	-4.0949	-0.72852	-5.1587	-5.2726	-2.9495	-2.5572	-2.8928	-3.5582	-4.6439	-4.9615	-2.804	-1.9483	-4.875	-4.6875	-4.8035	-2.1971	-3.1334	-3.0997	-4.0418	-3.4345	-1.6552	-3.0167	-3.6431	-2.6123	-4.6727	-2.9768	-3.9104	-3.2503	-0.9272	-2.8316	-3.2415	-3.0206	-5.0023	-3.5802
6.453	6.6928	7.8142	6.9701	6.7005	8.8824	6.7161	5.4258	6.285	5.4048	9.3787	7.3956	8.0006	7.5462	6.0878	7.3066	8.0063	4.5523	6.1622	8.2577	7.1992	7.387	6.0119	6.4626	2.937	6.6339	8.9645	7.5333	7.2501	4.9941	7.0669	7.3426	7.7003	8.3894	6.6226	6.9577	6.2534	8.9542	7.7182	6.7493	7.9193	7.3482	7.6023	8.7282	5.3644	6.0369	8.0386	6.9297	6.0453	6.9997
-6.8657	-5.7218	-5.4736	-5.1405	-4.2238	-5.3293	-6.8423	-7.1334	-6.2872	-5.8196	-7.833	-5.4899	-3.1983	-3.943	-6.193	-6.3037	-9.6111	-4.6712	-6.1024	-6.8654	-5.7546	-4.8326	-7.1802	-4.8656	-5.791	-4.833	-6.9137	-4.0299	-5.7178	-2.7556	-6.1209	-4.9765	-5.5161	-8.2343	-6.5027	-4.6057	-4.1132	-3.2959	-6.5005	-3.7918	-6.0401	-5.0099	-6.9737	-4.9822	-6.7236	-6.6511	-4.9408	-5.5972	-5.9191	-5.3166
-14.257	-14.616	-13.147	-12.225	-13.22	-13.769	-14.819	-14.714	-13.115	-14.103	-14.419	-14.643	-16.227	-15.59	-14.755	-15.286	-13.923	-12.952	-15.59	-15.153	-16.044	-15.321	-13.81	-11.792	-13.424	-14.501	-15.157	-13.304	-11.72	-12.899	-12.455	-13.431	-13.901	-12.715	-13.507	-13.23	-12.777	-13.595	-13.991	-14.139	-14.196	-13.173	-14.214	-13.773	-15.627	-15.742	-13.941	-15.884	-14.023	-12.403
-8.6249	-10.706	-9.3179	-9.5917	-9.7422	-9.7523	-9.8198	-10.18	-9.5212	-9.7909	-8.5804	-8.3668	-9.7827	-9.9607	-10.219	-8.5678	-11.211	-7.9273	-11.634	-9.1584	-7.5159	-8.7181	-9.9309	-12.441	-9.482	-9.7737	-10.865	-9.0162	-9.2358	-10.407	-11.546	-9.5865	-9.7034	-10.238	-10.095	-9.3401	-8.1719	-9.5608	-10.904	-9.4998	-7.4796	-7.134	-10.072	-7.2557	-9.2607	-10.62	-7.3755	-9.7533	-8.4333	-10.808
7.7539	8.7911	9.624	9.4835	7.4962	8.4695	9.4855	8.7674	7.9016	7.3778	9.0238	9.7983	8.4572	10.836	8.07	9.0312	6.9987	6.8141	11.097	8.0677	6.6215	8.7175	8.9829	8.5439	9.5399	8.4666	10.503	9.2349	8.187	7.3012	6.3009	10.861	8.636	9.273	6.3573	6.8033	8.3884	10.825	8.0736	8.4369	8.1106	5.9908	6.6837	9.2899	9.5996	8.7337	6.5267	8.4439	8.489	6.8279
-23.746	-23.611	-21.158	-22.85	-23.17	-24.479	-23.577	-20.637	-24.187	-20.881	-22.344	-20.95	-21.287	-20.171	-22.697	-23.75	-22.859	-21.74	-21.974	-23.403	-20.946	-20.996	-23.679	-22.776	-20.926	-24.503	-22.847	-23.249	-22.485	-22.357	-21.972	-21.192	-22.347	-21.47	-22.091	-21.694	-21.443	-21.891	-21.121	-21.344	-20.99	-23.105	-22.624	-21.16	-23.106	-20.428	-23.84	-21.327	-22.312	-20.778
-3.2125	-4.2587	-3.8574	-3.9022	-2.5161	-3.9825	-3.2746	-2.168	-3.7967	-3.5785	-0.94557	-4.1265	-1.5227	-3.6734	-2.9889	-3.3693	-4.5813	-2.0768	-3.4276	-5.7033	-3.9203	-2.647	-1.3687	-4.3586	-2.7003	-2.4595	-3.7346	-1.5643	-4.8353	-2.6797	-2.5336	-4.1726	-2.3476	-3.3074	-3.5071	-2.07	-4.9009	-2.9356	-5.3941	-3.0479	-2.9965	-2.3948	-3.046	-4.5165	-1.9993	-3.2628	-2.7976	-3.4742	-3.8617	-2.6743
-20.964	-18.505	-20.955	-21.006	-22.305	-21.231	-21.301	-22.069	-21.877	-21.248	-20.433	-23.415	-20.977	-20.349	-21.491	-18.275	-21.165	-22.263	-21.959	-20.594	-20.52	-19.26	-20.015	-19.85	-21.529	-21.907	-22.863	-20.946	-19.77	-20.568	-21.54	-21.773	-20.637	-22.812	-19.286	-21.535	-20.35	-21.041	-21.438	-21.338	-20.625	-19.6	-20.071	-22.412	-22.331	-20.981	-20.661	-19.998	-21.123	-19.454
-1.0689	-0.7212	-2.8428	-5.467	-4.6313	-2.9497	-4.7301	-3.1885	-3.5367	-3.5403	-1.8299	-5.6589	-5.5407	-4.2175	-3.2336	-2.8647	-4.9035	-1.8703	-3.8546	-3.2821	-3.5907	-3.1015	-5.7383	-1.55	-5.5854	-4.083	-3.1609	-3.3003	-2.4518	-3.6595	-2.0367	-3.5411	-4.2971	-4.1281	-2.9121	-1.8359	-2.4755	-3.4212	-1.0062	-3.198	-2.8457	-2.7391	-4.1014	-2.7786	-1.784	-4.6868	-1.9973	-2.7823	-3.5638	-5.7128
-1.2859	-3.8923	-1.6687	0.50376	-0.16176	-2.1532	-0.040673	-4.0531	-0.88544	-2.396	-1.7321	0.32855	-2.5235	-0.96547	1.0185	-2.0013	-0.85316	-0.98641	-3.3802	-2.064	-2.0299	-1.3851	-1.3617	-0.27475	-3.823	-0.4478	-1.0872	-0.26918	-0.83407	-0.51318	-0.53299	-0.03842	-0.086347	-2.4212	-0.99401	0.64983	-1.1017	-2.8699	-1.8008	-0.15403	-1.9207	0.10779	0.44397	-2.1619	-0.64637	-3.0747	-1.176	-2.5667	0.9472	-2.6225
9.654	8.8839	9.7195	10.432	8.6856	10.159	10.581	11.264	9.9553	9.2721	12.58	12.153	8.8216	8.6632	10.085	10.211	8.747	11.358	8.4295	8.7547	9.6719	9.4709	10.931	10.01	10.631	10.462	10.729	9.9726	9.8392	12.628	7.9888	9.8825	7.3143	10.71	8.2688	10.888	9.8445	8.554	9.5719	9.7973	9.5763	10.042	9.221	9.0153	7.6579	8.1643	8.6448	8.6548	11.79	8.7687
-0.19357	-3.6315	0.18834	-0.87175	-0.71548	1.4101	-0.14677	1.371	2.9765	-1.6411	-2.5288	-1.869	-1.1853	-1.2378	0.030032	-0.25769	-1.3346	-2.5432	-0.53786	-1.9801	0.032385	-3.9637	-1.4657	-1.5525	-3.3549	-0.17891	-0.25733	-0.09113	0.63521	-0.88963	0.14445	-0.47228	-0.7673	-1.4006	-1.2858	-1.5007	-2.1406	-1.2329	-1.8456	-2.1782	-0.33011	-0.48375	-1.5084	-0.34739	-2.2449	-1.4108	-0.43049	-1.6776	0.77225	-0.90546
1.6366	0.31477	0.015284	0.050457	0.33759	-0.7641	2.2056	1.2179	-1.3035	0.91024	-0.22913	-0.99795	0.29857	-0.74008	-2.8468	1.2312	2.2322	0.50666	-0.82815	-2.2739	0.41124	0.59909	-0.37728	-0.15763	2.3748	0.63477	-0.56107	1.3579	-0.4263	0.99631	-0.70934	0.88534	0.84619	-0.21436	1.9985	-0.3445	1.1714	0.95015	-0.097066	1.1655	0.025351	-0.33214	-1.4416	2.1003	-0.47444	0.56626	1.2928	-0.18114	0.20743	1.5131
-14.453	-14.228	-15.414	-15.203	-14.958	-15.248	-13.508	-16.136	-15.441	-14.489	-12.782	-15.308	-14.059	-14.194	-15.13	-14.887	-13.791	-15.599	-14.707	-13.916	-14.459	-14.39	-14.404	-14.34	-14.684	-15.711	-17.668	-13.39	-12.394	-13.23	-12.226	-13.317	-14.162	-15.561	-14.627	-14.362	-15.504	-13.542	-13.153	-15.163	-14.355	-12.675	-15.936	-14.915	-15.571	-16.027	-15.712	-15.675	-14.828	-14.615
2.7176	0.65573	0.15125	0.47804	0.1021	1.5874	3.0156	1.7634	0.90648	1.14	-0.28784	1.1282	1.1442	0.68448	2.7501	2.7976	1.2301	0.60143	1.6805	2.6213	1.0543	1.8127	-1.636	1.2234	2.1194	1.0603	1.7936	1.258	1.1985	1.625	1.4589	2.895	1.6345	-0.53012	0.58521	2.653	3.1126	0.86585	1.2938	0.84307	-0.22101	1.7939	0.67503	-0.35004	0.41885	1.458	0.45216	0.54979	2.1902	0.029064
-7.6527	-5.0613	-1.6883	-2.7563	-4.8383	-2.9203	-3.9947	-3.9706	-4.945	-6.5776	-4.4822	-4.3397	-5.0609	-3.7335	-3.9475	-2.2524	-4.8611	-4.1674	-1.1833	-4.7832	-5.7611	-4.5126	-4.7718	-2.7986	-1.65	-4.4825	-4.495	-4.9892	-5.4033	-6.1383	-3.3215	-2.6294	-5.6879	-5.9921	-3.1264	-4.7521	-4.5522	-3.5716	-3.6939	-5.2461	-3.2028	-5.006	-4.9942	-0.92412	-4.0171	-2.6227	-2.9393	-2.0677	-4.8391	-4.4196
-2.1353	-3.5943	-1.3042	-2.1935	-5.3425	-2.2474	-2.8166	-2.4494	-1.4175	-3.1443	-2.7959	0.086865	-0.19979	-2.8824	-1.7472	-4.3256	-3.8075	-3.1729	-1.6775	-3.2881	-3.7517	-4.5609	-3.5361	-2.146	-0.75566	-2.6464	-2.8948	-3.224	-1.9703	-4.1706	-2.1107	0.33304	-3.2891	-4.1954	-3.3144	-2.5938	-2.5388	-2.5924	-2.7219	-1.4432	-3.2575	-0.90553	-2.2773	-3.0818	-2.5673	-3.8056	-2.8519	-0.73288	-0.56622	-0.83366
-11.037	-9.9587	-13.617	-11.288	-11.883	-9.0468	-12.726	-9.7431	-12.021	-11.831	-11.537	-11.486	-11.3	-13.354	-12.496	-13.063	-12.428	-13.212	-11.248	-11.142	-11.829	-11.66	-10.168	-9.7954	-10.149	-10.844	-12.737	-11.439	-12.358	-14.002	-13.366	-9.5845	-12.571	-11.163	-13.536	-8.4734	-12.714	-12.161	-10.363	-10.494	-13.008	-11.743	-10.321	-11.498	-11.709	-14.082	-11.578	-10.801	-11.801	-12.691
0.63578	-0.035188	-2.3148	-1.597	-0.26427	-0.31082	-1.7346	0.70066	0.59955	-1.468	-0.2328	-1.6745	-1.0788	-0.82014	-1.156	-1.551	0.1016	-3.369	-0.54522	-1.2341	-0.52378	-2.109	0.17792	-0.60462	0.57434	-2.4372	-0.19536	-0.12321	-1.3986	-2.508	-0.19416	-1.6479	-1.0765	-0.65076	1.0483	0.27693	-1.0322	-0.86037	-1.9936	0.68761	-0.50675	0.26319	-0.38049	-0.43022	-1.4649	-1.488	1.829	-0.75059	0.94095	-0.14561
-11.763	-15.177	-13.454	-12.63	-13.134	-14.619	-10.974	-11.481	-12.272	-14.476	-14.62	-11.422	-14.525	-13.886	-11.012	-11.763	-12.241	-11.74	-12.429	-14.372	-13.233	-12.922	-11.149	-13.163	-13.837	-11.533	-13.441	-10.688	-13.496	-13.892	-13.156	-11.287	-12.912	-13.558	-12.011	-12.213	-12.257	-13.401	-13.26	-12.816	-13.358	-12.9	-12.914	-14.819	-11.702	-11.621	-12.304	-11.798	-12.147	-12.792
-10.681	-6.8506	-9.0308	-8.0175	-8.8983	-9.4163	-9.214	-10.166	-6.498	-9.3077	-11.047	-8.8626	-10.59	-9.5912	-6.4708	-8.5206	-11.756	-6.8734	-9.6403	-8.4498	-12.518	-10.999	-9.5561	-10.533	-10.79	-10.477	-7.1864	-9.047	-8.9302	-9.3668	-8.8976	-8.955	-9.209	-7.7605	-9.7273	-10.173	-10.238	-9.9004	-6.7328	-11.495	-11.078	-8.289	-10.022	-8.7544	-9.1623	-9.6446	-11.201	-10.416	-8.3862	-9.8384
-1.003	-1.447	-3.0631	-1.6652	-0.45606	-1.8918	-0.041834	-1.2375	-1.8742	0.8884	-3.0794	-2.5882	-1.7613	-1.6424	-3.9672	-3.2936	-1.7616	-2.9222	-3.1486	-2.2535	-2.2889	-2.4871	-1.2913	0.35663	-1.7908	-1.1685	-1.0859	-2.2359	0.028247	-2.9462	-1.9121	-3.5554	-1.5463	-3.5127	-1.4831	-2.3466	-2.2445	-4.7266	-2.241	-1.7351	-0.67965	-0.68686	-0.62643	-1.9048	-2.3111	-1.6417	-2.0234	-2.7275	-2.6257	-2.1884
7.5101	8.7306	7.8085	7.931	7.8742	8.883	11.632	7.8254	10.42	9.7134	10.974	6.3189	6.8086	10.543	10.022	9.3942	8.5044	6.4058	10.021	8.8818	6.5894	8.2072	8.1825	10.379	7.5513	9.4352	5.9942	7.5731	8.473	8.0487	9.0827	8.5817	10.746	7.7922	8.6028	7.1993	8.6587	6.7111	7.8772	9.036	8.312	8.4725	7.53	10.136	9.0077	9.5276	9.1821	10.313	8.2879	6.9932
-1.6591	-2.2272	-3.077	-3.6753	-2.6812	-3.0486	-3.0284	-1.3425	-2.9708	-4.8517	-2.0452	-1.7119	-5.0554	-3.2819	-3.0505	-3.1058	-2.7032	-2.7416	-2.2328	-0.83473	-2.878	-3.9691	-1.4012	-2.284	-2.6281	-2.319	-1.2026	-2.7009	-4.0419	-3.3847	-1.6724	-0.234	-2.5745	-4.6047	-2.4813	-2.5079	-1.9424	-3.4469	-2.6801	-1.1128	-1.776	-0.63031	-3.6777	-2.5773	-2.2466	-3.0753	-0.88986	-2.4791	-3.4723	-2.7871
-1.0526	-2.1318	-3.3262	-2.2766	-3.3051	-2.035	-3.7961	-2.4641	-2.8303	-4.5117	-2.9893	-3.6446	-3.7763	-2.9222	-5.1099	-4.6288	-5.8887	-2.4095	-4.1793	-3.6339	-4.5527	-6.054	-2.5326	-3.0538	-3.1734	-0.73448	-2.9699	-4.3511	-4.7507	-3.4118	-3.6839	-1.9669	-4.0961	-2.9823	-4.9593	-3.6587	-3.792	-3.2651	-2.8462	-2.5332	-6.7821	-1.7346	-5.3746	-5.557	-4.2016	-3.1812	-3.3101	-2.5844	-2.8032	-3.002
-14.659	-10.723	-12.592	-14.114	-11.539	-12.193	-11.395	-14.237	-13.42	-10.97	-10.331	-10.86	-11.135	-12.156	-10.389	-13.349	-9.548	-10.951	-9.7622	-13.053	-13.887	-13.822	-12.285	-11.897	-15.114	-12.152	-12.323	-11.349	-12.616	-12.726	-12.641	-9.9262	-10.911	-12.365	-11.291	-11.426	-11.583	-9.6574	-13.378	-13.136	-10.52	-12.671	-11.952	-9.1974	-11.384	-12.641	-12.063	-11.759	-10.195	-12.977
-3.3924	-2.3803	-3.7258	-2.7082	-2.2535	-3.0761	-3.6177	-3.7421	-1.0809	-2.3581	-6.537	-1.7088	-1.8842	-2.322	-4.0399	-3.4725	-1.6709	-1.9377	-2.9246	-3.5935	-4.721	-2.2808	-1.8928	-2.966	-2.8089	-3.7317	-3.0635	-3.4206	-3.3191	-1.6952	-3.5813	-2.4124	-2.3933	-1.402	-3.085	-3.7604	-2.4522	-3.9582	-2.1589	-2.5503	-4.0522	-2.8203	-3.7639	-4.537	-3.7312	-3.7525	-2.537	-4.4284	-4.3696	-2.9363
-11.722	-15.712	-13.212	-15.649	-16.79	-13.098	-15.483	-14.137	-14.399	-15.992	-14.248	-14.987	-15.071	-14.572	-14.341	-15.544	-14.714	-15.319	-14.118	-13.366	-13.112	-14.761	-14.638	-14.802	-14.45	-14.744	-13.78	-13.77	-13.056	-13.513	-14.938	-14.964	-13.126	-12.408	-17.545	-15.043	-13.755	-16.376	-16.422	-15.036	-15.268	-13.598	-12.531	-14.332	-14.761	-15.047	-13.89	-14.944	-13.082	-14.84
1.9903	1.8104	2.2333	0.84532	2.9716	1.2577	0.76674	1.2197	1.3765	1.6568	3.0427	1.0674	3.1447	1.1811	0.57315	0.52654	2.0806	0.017523	2.3237	4.1663	0.10049	0.22696	1.2097	3.0428	2.4604	1.3087	0.1138	1.9284	1.2414	1.3008	0.84094	2.3121	0.51473	0.65499	2.0586	0.50443	2.0434	0.88131	2.5915	0.14987	2.4837	-0.37011	-0.19194	1.96	1.624	0.45116	1.8065	1.0801	0.47409	2.6235
-5.4391	-3.1851	-4.0048	-3.5266	-4.3336	-4.4361	-6.3334	-2.6801	-3.4803	-1.9046	0.048092	-2.082	-2.4845	-5.9184	-2.9666	-3.2255	-3.547	-2.6768	-3.9214	-3.5765	-1.9571	-2.8498	-4.5043	-5.2157	-4.1687	-4.4413	-1.2648	-3.2747	-4.3125	-4.6472	-3.9034	-3.668	-3.0047	-2.7873	-4.5415	-6.0894	-3.6844	-2.8267	-3.7416	-3.8498	-1.8217	-5.4349	-5.0964	-1.8436	-7.4628	-4.728	-3.0472	-6.2016	-3.6532	-4.5557
-10.371	-9.4626	-8.8237	-10.372	-9.5611	-10.071	-9.1121	-10.556	-8.4912	-8.6838	-10.081	-7.0497	-6.9018	-7.217	-9.2765	-11.001	-9.6384	-9.1241	-10.083	-8.1522	-10.627	-7.7573	-11.565	-8.626	-8.8349	-7.07	-5.3199	-8.1317	-6.9618	-8.8686	-9.5863	-11.06	-7.9721	-9.2077	-7.1358	-7.7469	-7.9398	-8.6839	-8.7802	-7.6841	-8.7007	-8.2521	-7.2666	-11.637	-9.7923	-8.5078	-7.6533	-7.6946	-7.1653	-7.3469
-5.1694	-2.1225	-3.4677	-3.6694	-3.7351	-2.5589	-4.4288	-3.0782	-3.9836	-2.4566	-3.2424	-1.9837	-3.0612	-3.5068	-2.2545	-2.6434	-3.2852	-1.5835	-3.5151	-3.3855	0.57125	-4.2265	-1.8468	-4.7447	-4.4128	-0.7248	0.10681	-5.1281	-1.5884	-2.5765	-3.7455	-2.8825	-0.9474	-3.1617	-2.184	0.53737	-3.2979	-2.5964	-2.2021	-3.5617	-2.1276	-1.0762	-2.7539	-0.34169	-3.8033	-2.2225	-2.9836	-1.2598	-2.8374	-0.76652
0.17802	1.0678	0.089305	3.4589	0.39995	0.69439	-0.75146	0.66681	0.22907	1.2688	0.75856	1.0644	3.5712	0.43193	-0.71493	-1.1467	1.3379	-0.26766	2.0548	1.2248	-1.3991	0.35248	-1.1387	0.95921	2.1802	-0.72372	-1.5811	-0.21199	1.14	-1.5672	-0.65213	-0.3045	-1.5719	-0.87291	0.50042	1.3263	1.2278	1.7705	-1.2694	0.86203	0.34881	-1.5411	-0.58778	0.87444	-0.98754	2.4421	-2.4047	-0.13248	-2.3847	2.5826
-15.237	-14.412	-15.971	-15.402	-14.325	-14.822	-13.746	-16.427	-13.834	-13.835	-16.229	-15	-15.722	-14.093	-15.584	-14.759	-12.64	-14.425	-15.061	-16.895	-13.735	-14.786	-14.613	-14.067	-14.433	-14.027	-16.328	-13.862	-14.656	-14.72	-15.032	-12.639	-13.515	-14.051	-15.138	-13.684	-13.503	-14.627	-13.06	-12.696	-16.248	-12.49	-13.297	-15.179	-16.937	-13.538	-15.111	-15.536	-14.374	-14.412
-11.604	-10.044	-9.8353	-9.32	-9.888	-12.147	-9.914	-9.8536	-12.334	-11.719	-9.3179	-11.07	-8.6226	-8.8019	-10.707	-9.844	-10.33	-10.19	-11.274	-11.974	-9.8221	-10.376	-12.257	-9.9464	-9.4516	-11.081	-11.114	-12.152	-10.489	-10.058	-12.087	-9.027	-9.6606	-10.264	-12.528	-11.787	-11.766	-10.054	-10.107	-10.836	-8.9763	-9.7008	-9.7923	-8.886	-8.1213	-9.0363	-10.941	-9.6158	-10.505	-12.418
-3.2152	-2.9958	-3.732	-2.7857	-1.5576	-5.195	-3.8402	-1.4162	-2.8606	-2.7429	-1.3064	-2.2817	-2.3041	-3.3393	-2.5649	-2.2652	-2.3794	-0.073549	-1.5094	-1.7724	-4.6362	-2.522	-2.3162	-1.431	-4.7399	-3.7502	-3.4413	-3.0882	-2.5962	-2.3703	-1.0373	-1.461	-5.3397	-2.6761	-1.6104	-2.357	-1.3173	-2.0752	-2.0433	-3.4992	-3.134	-1.7143	-1.758	0.025561	-0.91854	-1.3159	0.081055	-4.0851	-2.8497	-1.8527
-13.471	-12.996	-14.241	-11.307	-12.049	-13.497	-14.708	-14.358	-13.254	-15.086	-11.154	-12.978	-13.365	-14.656	-12.587	-12.534	-14.485	-13.508	-13.606	-12.38	-12.422	-14.432	-13.315	-13.479	-14.505	-13.716	-14.72	-14.913	-13.122	-13.603	-11.761	-14.116	-11.041	-13.819	-14.928	-12.675	-14.337	-11.12	-11.311	-13.812	-12.834	-16.107	-12.169	-13.087	-10.121	-17.279	-13.787	-15.032	-12.909	-12.162
-1.4951	-2.1418	-1.3924	-1.9071	-0.56541	1.9073	0.52626	-0.20358	-0.1245	-2.6323	-0.15556	-0.48872	1.1867	-1.1143	-1.8433	-0.72333	0.49222	1.4252	-2.0674	-3.1798	-3.6445	0.65109	0.9626	0.2184	0.57459	-0.94635	-1.1998	-0.53975	0.88329	-2.4639	-0.45483	1.1859	0.51241	0.29574	-1.058	2.0213	-0.79849	-0.21344	-2.4788	-0.36775	-1.5683	0.080347	0.15256	-0.69381	-1.877	-1.6424	1.3208	-1.0474	-0.53231	-0.75993
-1.6497	0.80122	-1.178	-3.3499	-1.3422	-2.7747	-2.1286	-3.8369	1.3443	-1.0181	-1.3985	-1.3572	-1.7867	-0.77899	-2.6196	-0.40053	-1.6339	-1.8136	-1.4266	0.50916	-2.1415	-0.99396	-1.6028	-2.0889	-2.6462	-0.78227	-2.416	-0.18325	-1.5538	-0.97592	-2.4825	-2.4031	-2.1065	-0.44206	-2.64	-0.76104	-0.23083	-2.3114	0.70348	-2.9656	0.64665	-0.89431	-1.3451	-2.6148	0.65633	-2.9805	-1.207	-0.1563	-1.1699	-2.0887
-0.98266	-1.8504	0.15111	-3.6324	-2.3153	-2.9018	-2.0559	-4.3911	-2.5213	-0.34196	-2.6118	-4.3584	-2.7591	-2.5572	-1.8965	-3.2432	-1.5759	-3.6266	-3.4721	-4.0438	-3.5308	-3.9966	-3.201	-1.9647	-1.5094	-2.6646	-2.6708	-5.1969	1.1747	-2.5835	-1.5111	-3.1098	-1.8023	-3.9238	-6.8149	-1.7485	-4.0762	-1.3699	-2.0064	-0.34603	-1.6046	-2.8551	-1.9253	-1.2281	-2.5181	-2.3267	-1.9855	-2.4399	-1.6984	-1.6623
-10.62	-8.1258	-6.4987	-7.1777	-8.5669	-10.499	-7.3874	-9.9401	-8.6132	-7.6386	-8.1369	-7.0403	-11.701	-8.7299	-9.4766	-8.665	-9.2878	-8.788	-8.9306	-8.3034	-9.2416	-7.7078	-8.8291	-9.274	-7.5994	-11.065	-9.2789	-9.4708	-8.1022	-8.4538	-7.4416	-10.316	-9.3584	-10.384	-7.4895	-6.5172	-11.805	-7.5576	-8.8541	-11.205	-7.7896	-12.469	-10.141	-8.2042	-7.2864	-9.1873	-10.585	-10.516	-10.495	-9.5148
-0.74296	1.0425	0.68947	-1.3291	-1.0796	0.10553	0.76841	-0.59071	-4.14	-2.7264	-1.0968	-1.6646	-2.0172	-3.1127	-1.2629	-1.9807	-2.1694	-1.1214	-1.2466	-3.1255	-2.0405	-2.0473	-1.4954	-1.2306	-0.61506	-2.4964	-1.5912	-0.93909	-1.1229	-0.094154	-1.1299	-0.59164	-1.1368	-1.4394	-1.1007	-2.5025	-3.0556	-1.3283	-3.5029	-2.7357	-0.57409	-0.11485	-0.53856	-1.3201	-3.7779	-2.4714	-1.0077	-3.188	-0.44055	-0.079233
4.7056	5.2761	7.0713	3.7283	6.8466	3.4343	5.3233	7.0757	4.4049	7.7839	6.2522	5.5463	4.8827	6.7166	7.4972	6.8952	5.1837	7.0451	4.9555	4.809	7.2934	5.5373	6.9345	6.9492	4.7187	4.3778	7.7074	6.8042	3.4923	5.4044	8.7009	6.5734	5.2341	6.3024	6.9224	6.5211	5.5233	5.5296	4.517	6.1413	5.7626	5.6329	6.3659	4.0241	4.4741	4.3569	5.7889	3.3108	8.5509	5.2211
-11.176	-15.047	-13.074	-11.398	-12.893	-13.302	-15.573	-11.904	-12.169	-12.899	-14.456	-14.475	-14.105	-10.75	-14.183	-12.867	-15.296	-12.476	-13.633	-13.081	-13.028	-13.496	-14.738	-12.52	-13.694	-12.668	-12.395	-12.937	-13.798	-13.922	-14.085	-12.055	-13.993	-12.83	-11.902	-13.024	-14.236	-12.349	-11.767	-13.578	-12.202	-12.265	-13.124	-14.018	-15.037	-11.345	-12.769	-11.287	-14.692	-10.757
1.5218	0.64613	1.4049	-0.081125	3.025	1.0188	3.3634	1.2707	3.3831	1.9148	3.3624	0.59049	1.8322	1.1681	1.1082	2.8121	-0.43101	0.52947	2.4796	0.13426	-1.0774	2.9232	0.21677	2.4996	0.81534	1.1887	1.5543	0.098565	0.096396	1.3894	1.6601	1.6828	1.4157	0.41228	0.24352	0.65851	1.1359	0.51406	2.4661	0.078996	0.78772	0.59068	2.6484	-0.32085	1.3678	1.5995	0.86491	1.8406	-0.20879	0.72589
-4.7224	-1.4462	-1.8193	-1.4692	-0.90178	-2.0432	-4.9619	-1.3217	-1.6294	-1.0408	-1.6674	-1.2135	-1.6002	-1.0286	-0.66458	-2.0799	-1.6011	-2.1865	-2.2507	-3.9788	0.04437	-1.0435	-2.328	-0.27543	-0.39963	-4.1755	-1.6362	-1.4445	-2.9426	-0.85737	-4.3103	0.071341	-1.4079	-2.3834	-3.63	-0.17329	-1.3984	0.0057975	-3.5562	-3.6283	-2.5284	-1.6568	-3.6018	-2.4886	-0.62438	-3.9758	-3.7969	-1.8869	-3.4604	-3.2381
-2.0846	-5.4005	-1.7336	-4.2257	-3.8791	-2.4688	-4.3303	-2.6139	-4.4996	-4.8685	-3.0962	-3.9784	-4.1351	-2.0297	-4.6605	-4.9365	-3.3605	-6.4309	-1.9429	-2.8141	-3.949	-2.386	-2.1083	-1.4222	-3.5465	-2.7729	-3.3445	-3.778	-5.1706	-4.4326	-3.2888	-5.1995	-5.4103	-3.2447	-3.4859	-2.3887	-3.568	-2.4972	-2.2278	-2.0108	-1.4086	-1.7899	-4.4322	-1.6957	-1.7996	-4.737	-0.93225	-3.3205	-1.9777	-2.1614
-2.5686	-4.1025	-2.5433	-3.7745	-4.4676	-1.199	-4.2185	-4.901	-3.7466	-4.2596	-2.3865	-2.6306	-2.3382	-4.2739	-3.9998	-3.952	-3.9663	-2.6896	0.047695	-1.1735	-1.6478	-0.41498	-2.7595	-2.3913	-4.3034	-0.54744	-4.0975	-3.3173	-1.4708	-2.2895	-1.9017	-4.4649	-2.0881	-2.0256	-2.8441	-1.6113	-2.6284	-2.3096	-2.8425	-2.5597	-3.4007	-2.4166	-2.3896	-3.1824	-0.90955	-3.3154	-4.1626	-0.86777	-3.0616	-4.4397
-13.987	-15.025	-14.079	-13.885	-13.31	-14.118	-12.36	-14.467	-13.114	-13.873	-13.066	-12.014	-13.185	-15.51	-12.167	-11.987	-14.089	-13.476	-14.536	-12.689	-12.369	-11.558	-12.816	-11.894	-12.87	-11.652	-11.543	-12.082	-12.003	-10.422	-13.717	-13.268	-12.062	-13.023	-12.045	-11.56	-14.122	-11.488	-13.142	-13.398	-15.798	-13.46	-11.677	-14.138	-12.015	-12.093	-13.147	-12.514	-14.503	-11.193
-4.3709	-5.4484	-5.4795	-2.994	-4.1193	-2.6853	-4.1051	-3.875	-1.5407	-1.6715	-5.7615	-6.367	-3.6428	-5.2984	-3.8744	-5.2082	-4.0472	-3.8461	-3.7678	-4.1771	-3.5754	-4.6736	-2.9445	-3.3101	-1.8003	-2.2593	-2.6734	-2.823	-6.1776	-3.5929	-5.7393	-3.4113	-4.6458	-6.0945	-3.4782	-3.9852	-2.5077	-4.3731	-3.2185	-4.4246	-4.6284	-5.3115	-6.5694	-3.5403	-2.0877	-1.5761	-3.1985	-6.0783	-2.7959	-4.1508
5.5749	2.3445	4.7914	5.7667	4.9022	6.8053	4.7452	6.6926	7.0299	7.9124	5.3555	4.6067	5.575	5.5336	2.0493	4.5927	6.9329	7.0879	5.4345	4.4669	4.6387	6.114	6.6196	5.9776	6.7357	5.186	3.8373	5.1979	5.8804	4.9699	6.5494	6.2605	4.6446	5.8157	6.0538	6.5546	5.8776	6.5772	7.777	6.3403	8.2357	5.9367	5.4041	5.5079	5.284	5.9258	6.7011	2.9996	5.7407	5.4173
3.7743	3.7821	2.6878	3.3555	1.1646	2.2589	2.8865	3.4852	3.8493	2.8835	2.5753	1.6235	5.4095	3.1913	2.302	3.122	3.1273	2.9418	3.4482	4.3426	4.0095	3.0549	0.63008	3.8747	1.4749	3.8814	4.7693	4.0287	2.0836	3.5515	1.7835	2.2268	4.1374	3.1146	3.2702	3.7166	3.7389	3.7705	4.2548	3.4771	0.14534	4.376	6.5696	3.6368	4.539	2.5672	3.0722	2.167	3.2666	3.1978
-20.126	-20.666	-23.885	-23.393	-22.704	-23.376	-22.146	-22.105	-21.596	-25.893	-22.523	-22.54	-20.519	-22.404	-22.726	-20.629	-21.297	-22.919	-23.604	-25.347	-22.498	-21.605	-22.836	-23.187	-21.831	-19.507	-23.434	-20.209	-21.627	-22.167	-22.659	-23.686	-21.731	-20.373	-22.637	-22.158	-23.719	-19.606	-23.314	-23.492	-24.279	-23.07	-22.928	-21.708	-24.122	-23.176	-22.202	-20.245	-22.504	-22.758
-7.1928	-6.1737	-4.9255	-6.1632	-5.0049	-6.6	-7.6797	-8.1455	-6.5649	-6.0181	-5.6946	-7.8906	-7.6698	-5.334	-6.843	-6.5177	-8.5639	-7.7815	-4.4004	-3.8304	-5.918	-8.3587	-6.7233	-7.3059	-6.3243	-7.57	-7.0662	-7.8737	-6.5856	-4.8322	-6.3205	-6.2739	-7.4505	-5.6207	-6.964	-5.8888	-6.4633	-6.1896	-7.5746	-6.2013	-6.4986	-6.5281	-6.95	-4.4011	-4.8835	-6.9469	-7.4805	-5.4962	-6.3024	-6.5037
-5.3689	-4.5374	-5.1906	-4.6319	-5.1031	-6.2634	-4.0234	-5.5482	-5.6183	-6.2398	-3.2309	-4.7675	-4.5592	-4.5899	-5.2669	-6.1989	-4.3695	-4.0777	-6.2919	-5.4143	-5.83	-6.3973	-6.1177	-3.0341	-5.0114	-5.4649	-6.6737	-6.3874	-5.3069	-8.1919	-4.8779	-6.3335	-2.9118	-5.9107	-6.389	-5.3747	-4.5634	-3.8781	-4.2958	-4.9287	-5.5329	-6.5558	-3.4207	-4.7579	-4.8995	-3.5254	-5.5811	-4.5256	-5.9291	-3.6905
-5.6395	-4.9837	-5.4606	-5.1207	-5.7431	-5.5308	-8.614	-5.1444	-5.2623	-8.4334	-5.0802	-5.9821	-4.7859	-5.0666	-6.9518	-5.8784	-5.1745	-4.5549	-5.4042	-6.9718	-5.2852	-5.3209	-5.9241	-5.8532	-4.4502	-7.7795	-3.657	-5.8771	-3.7562	-7.0871	-6.4003	-7.071	-4.1386	-5.3947	-5.8164	-5.8155	-5.5185	-5.0078	-5.8471	-7.0597	-5.3873	-7.161	-4.0569	-8.0832	-3.5635	-5.253	-6.9727	-7.0685	-5.3541	-5.8322
-3.8184	-4.1957	-5.1716	-4.6513	-4.4501	-2.958	-4.3794	-4.4221	-3.4396	-5.2076	-5.6383	-4.2867	-2.802	-2.3441	-4.2517	-3.0583	-5.2363	-6.9316	-2.0325	-5.6361	-4.9972	-3.2514	-5.4941	-6.1849	-5.92	-4.344	-4.7199	-6.4989	-2.651	-5.1724	-5.8355	-1.9938	-5.3951	-6.4902	-4.4638	-6.4874	-2.6161	-5.914	-3.4951	-3.0211	-3.0961	-5.7968	-5.1709	-4.9444	-4.1976	-4.3558	-4.1647	-3.7148	-6.3541	-3.438
-2.2982	-1.9701	-1.8006	-3.2242	-1.4229	-3.7381	-4.5438	-5.3054	-3.0531	-0.90065	-2.7159	-4.6888	-2.8866	-3.076	-3.8796	-1.9308	-1.3408	-2.6668	-3.8613	-3.3973	-0.53129	-3.603	-4.3852	-1.0266	-4.2555	-3.7777	-4.632	-2.2846	-3.3497	-3.2324	-5.0431	-3.4843	-2.9862	-1.7456	-3.7971	-3.3861	-2.2635	-2.2837	-1.9004	-3.3829	-0.90353	-3.6699	-2.9401	-2.7616	-1.0695	-2.0715	-2.0655	-0.92604	-1.9332	-3.5902
-13.068	-14.269	-13.705	-14.125	-11.586	-9.8765	-13.442	-12.723	-13.389	-12.402	-13.315	-11.543	-10.471	-10.522	-12.749	-13.262	-13.375	-11.984	-14.393	-12.883	-11.676	-13.625	-13.618	-14.605	-13.676	-13.726	-12.431	-13.994	-14.151	-14.253	-10.061	-11.507	-14.61	-12.461	-16.268	-12.962	-12.95	-13.946	-15.341	-11.198	-10.185	-12.323	-14.395	-14.061	-12.905	-14.762	-13.198	-12.058	-13.795	-12.668
8.024	10.501	7.2221	8.5475	9.1547	8.1297	8.3201	7.603	9.2907	6.018	8.3998	8.4688	7.5798	9.3089	7.756	6.5389	7.9832	7.2465	9.7466	8.4385	8.1794	6.037	7.2823	10.4	9.145	8.6517	7.4077	8.1235	6.3493	6.5316	8.4026	8.0447	9.8855	10.386	7.8307	8.1612	8.1209	7.188	7.0326	7.8027	7.5765	7.2874	7.1355	6.1629	8.7055	7.7673	9.3791	5.8742	10.316	9.345
-4.7491	-4.5328	-4.533	-5.1439	-4.8686	-3.7015	-5.7031	-5.3032	-4.5167	-6.5739	-3.4132	-4.2163	-5.5403	-6.7087	-4.0655	-4.7291	-2.6962	-5.703	-6.9071	-2.8497	-3.5445	-4.2336	-4.7113	-4.3421	-6.524	-3.2836	-7.0388	-6.4794	-6.5883	-6.4312	-4.2477	-3.3393	-6.3639	-2.5305	-4.6683	-4.5462	-4.7647	-5.188	-4.9707	-3.6267	-5.7542	-4.8907	-5.1449	-4.0506	-3.9888	-4.0455	-3.6874	-3.8414	-3.8553	-4.8273
-14.444	-14.71	-15.707	-12.855	-16.406	-15.442	-13.052	-11.671	-15.523	-13.572	-13.675	-12.611	-13.833	-15.233	-16.158	-14.508	-13.687	-14.328	-15.144	-15.887	-16.884	-15.406	-14.436	-13.816	-16.294	-12.604	-13.817	-11.676	-12.653	-15.294	-13.646	-14.488	-14.104	-13.673	-14.095	-16.766	-13.272	-15.102	-15.702	-15.384	-14.543	-14.995	-12.258	-15.06	-11.017	-14.297	-15.104	-15.073	-12.908	-15.606
-1.4117	-0.29653	-1.0124	-2.3372	-2.3206	-1.9669	-4.4399	-2.7316	-4.3925	-1.5731	-2.6207	-0.69919	-2.3596	-3.2302	-4.0442	-5.8103	-2.0645	-1.7754	-0.69271	-3.9315	-4.2127	-2.5546	-3.937	-4.5848	-1.7588	-2.321	-4.2981	-1.7706	-3.9742	-2.2275	-3.667	-2.6174	-2.5599	-1.1981	-3.6497	-3.4218	-2.4663	-3.9532	-3.361	-3.3636	-2.1741	-3.3974	-0.49453	-2.6862	-1.1877	-2.4867	-1.6659	-0.94757	-4.8692	-4.4105
0.54818	-3.1376	-2.7419	-4.0605	-2.0158	-3.0475	-0.83188	-1.3135	-2.4863	-1.4366	-2.5134	-1.6098	-1.7458	-0.82954	-0.42764	-1.341	-1.7203	-3.0869	-0.61103	0.20421	-1.3159	-2.1084	-2.3392	-2.2721	-2.3662	-0.60339	-2.3678	-0.93393	-3.1291	-1.0979	-2.3787	-3.5638	0.080816	0.10485	0.52941	-3.0051	-1.2494	-1.9819	-1.975	-1.2437	-0.78493	0.044213	-1.6306	-2.3164	-3.1101	-1.1729	-0.61356	-0.23824	-3.3544	-2.8998
-12.153	-11.75	-11.369	-12.43	-10.067	-13.356	-12.354	-10.246	-10.908	-11.561	-10.474	-10.379	-13.546	-11.511	-9.89	-12.412	-13.859	-11.195	-12.762	-12.374	-12.901	-11.448	-10.915	-13.192	-10.871	-12.895	-11.163	-9.8853	-13.738	-13.11	-11.685	-10.155	-10.759	-9.8614	-7.7272	-10.376	-12.452	-11.38	-11.138	-11.407	-11.439	-11.672	-7.9617	-9.7222	-11.611	-11.473	-11.282	-10.885	-9.8436	-11.473
-12.453	-11.506	-10.28	-12.367	-7.9501	-12.317	-13.35	-13.351	-9.9504	-10.013	-10.521	-10.38	-12.762	-11.589	-12.341	-11.817	-10.965	-11.728	-12.679	-13.141	-13.147	-12.559	-13.696	-11.071	-7.6743	-10.147	-13.283	-11.463	-12.28	-11.087	-13.052	-12.306	-9.8197	-10.693	-12.255	-11.523	-11.391	-13.767	-12.781	-10.168	-11.651	-12.296	-11.706	-12.139	-11.065	-12.904	-11.372	-14.289	-11.911	-10.799
-10.063	-12.008	-11.245	-13.596	-12.547	-12.562	-11.163	-10.819	-13.209	-11.054	-12.418	-11.655	-11.433	-13.488	-11.082	-13.381	-12.202	-10.02	-11.482	-10.75	-11.66	-11.718	-9.9283	-13.419	-11.213	-11.053	-13.036	-13.807	-11.679	-10.947	-10.401	-9.2271	-9.9303	-12.394	-9.461	-10.987	-12.49	-11.08	-12	-9.2713	-11.893	-12.48	-9.8602	-10.832	-11.407	-12.521	-10.309	-11.419	-13.358	-10.766
-13.944	-15.387	-13.452	-12.342	-15.71	-13.329	-14.883	-12.813	-15.52	-12.834	-13.38	-14.536	-13.83	-13.609	-13.826	-16.462	-12.651	-14.473	-13.445	-14.64	-15.264	-12.828	-13.071	-15.901	-13.562	-15.821	-13.668	-13.228	-12.12	-13.794	-14.917	-14.955	-13.086	-16.209	-13.315	-16.409	-15.575	-17.054	-14.767	-14.441	-14.723	-13.681	-15.203	-12.689	-14.359	-13.773	-13.291	-13.06	-14.235	-14.776
-8.1463	-7.0185	-4.8364	-5.5812	-6.1127	-7.2968	-6.3917	-6.6721	-5.1783	-5.7609	-8.9654	-3.7676	-8.3031	-5.7902	-7.9204	-7.312	-6.3643	-4.0205	-6.1949	-4.9024	-5.9982	-7.2637	-7.2967	-6.6577	-6.1614	-4.7611	-5.5135	-5.7526	-4.8736	-7.9337	-6.2447	-5.9112	-7.6286	-7.1606	-7.0002	-5.7375	-4.5914	-7.228	-7.5226	-6.4272	-7.0501	-6.8149	-5.7709	-4.64	-8.2076	-9.9829	-5.5521	-3.9592	-6.9385	-5.5488
-23.058	-20.37	-22.204	-21.71	-21.089	-22.726	-21.973	-21.797	-20.884	-21.782	-20.685	-20.518	-22.317	-23.205	-23.872	-22.229	-23.837	-22.982	-23.568	-21.342	-22.442	-22.803	-21.781	-22.582	-21.199	-19.642	-20.717	-21.463	-22.336	-22.142	-22.504	-19.783	-21.954	-22.493	-22.657	-24.658	-21.557	-23.118	-23.297	-20.559	-22.098	-23.241	-22.225	-22.261	-20.803	-21.132	-24.1	-22.253	-23.771	-24.037
-8.5455	-7.7665	-9.9414	-6.9193	-7.6577	-8.7566	-6.9443	-9.0261	-10.026	-10.033	-7.3101	-10.474	-8.0151	-9.0515	-7.7944	-6.8173	-9.3878	-9.0186	-10.297	-9.0112	-9.0491	-9.0251	-9.0119	-8.8471	-10.921	-8.8794	-9.2261	-4.4536	-8.569	-6.7584	-7.8753	-10.748	-7.348	-8.8006	-7.9107	-10.227	-10.275	-8.5303	-9.6638	-8.7527	-9.1912	-9.0853	-7.7997	-8.7116	-7.6331	-8.7155	-9.6597	-8.137	-8.6786	-9.2583
1.3857	1.5521	-0.89795	2.4366	2.3724	2.3549	2.34	2.2848	1.4891	0.66828	3.2044	-1.5338	-1.8602	-0.33043	0.075282	2.193	0.74351	0.91809	3.2712	2.6141	0.89978	4.5575	1.1816	0.86642	2.3404	2.5955	1.217	2.8137	0.8297	2.0548	2.7486	1.3997	0.53343	3.6276	1.6188	0.54069	1.5532	2.0581	0.72319	1.3691	0.46026	2.7829	3.1984	3.1206	3.3496	1.2169	0.98556	2.0775	1.7574	1.1518
-2.9101	-3.3556	-1.953	-4.0613	-2.0495	-6.1394	-3.9136	-2.962	-1.5077	-1.5091	-2.3489	-1.3643	-2.0389	-2.1023	0.21242	-2.5523	-3.2929	-4.5151	-2.629	-2.3552	-3.3647	-4.1572	-3.4766	-1.5393	-3.4773	-3.7818	-1.9691	-2.3599	-2.6256	-3.8665	-4.449	-4.3531	-2.7768	-4.432	-3.6258	-3.4971	-3.3212	-1.1317	-3.3967	-4.5558	-5.6428	-4.7813	-3.4269	-3.2598	-2.0638	-2.9743	-6.1135	-3.8536	-3.4885	-3.5378
-10.838	-10.825	-9.4608	-10.8	-12.037	-11.021	-11.162	-9.3923	-13.367	-9.9605	-11.14	-12.444	-11.941	-9.411	-10.781	-10.869	-8.1722	-10.665	-12.626	-11.611	-10.723	-11.646	-11.039	-10.246	-10.667	-10.182	-12.412	-11.418	-10.714	-10.773	-10.694	-9.3215	-9.9139	-11.057	-10.336	-10.804	-9.2726	-10.145	-10.24	-10.053	-10.561	-12.447	-10.627	-11.01	-8.6859	-11.82	-8.3035	-11.138	-11.138	-10.138
1.9472	-1.0738	0.40716	0.22228	-1.4208	0.43289	-2.222	1.2131	2.1088	0.37192	2.1087	1.579	-2.6826	-1.1435	-1.8868	3.5823	-0.62974	0.11293	-0.85667	0.46289	0.64979	-0.59166	1.812	-1.2159	1.2757	-0.68562	0.3985	-1.6103	1.7421	0.70729	0.99376	1.3131	-1.0372	1.2482	0.27259	-0.74899	0.20059	-3.4843	-0.98755	1.1488	0.15665	-0.4921	0.80533	-0.218	-2.0334	0.098567	-1.1882	-1.0293	0.031071	-0.44851
-0.93865	-0.12735	-3.235	-0.89573	-1.1503	-2.012	-4.1555	-4.1691	-1.552	-3.2672	-2.4714	-0.32387	-2.8355	-3.2083	-3.0697	-4.3377	-0.86702	-1.9937	-4.084	-2.0421	-1.4164	-2.8538	-1.065	-2.1154	-3.3081	-2.6677	0.069241	-1.0056	-1.0888	-2.0239	-1.8609	-2.8802	-2.575	-1.208	-2.0692	-1.6559	-3.5338	-0.97367	-1.7785	-3.4237	-0.63883	-2.0814	-3.7779	-3.7908	-4.0353	-2.5706	-3.8101	-0.56704	-1.5671	-2.8063
-12.495	-11.474	-11.758	-13.352	-11.011	-11.762	-11.168	-11.623	-12.475	-12.022	-10.259	-11.883	-11.512	-10.103	-11.943	-11.405	-10.684	-13.505	-10.139	-9.3436	-9.2261	-12.554	-11.38	-14.782	-11.425	-13.309	-11.653	-10.924	-11.703	-12.805	-12.239	-13.82	-11.329	-12.278	-10.978	-10.813	-9.9925	-12.507	-13.857	-11.222	-11.611	-11.962	-11.589	-10.501	-12.638	-10.654	-11.517	-9.4054	-12.21	-13.196
-13.516	-14.654	-13.805	-13.852	-17.034	-13.225	-16.013	-15.3	-13.921	-14.27	-13.636	-14.908	-15.589	-13.683	-13.08	-14.935	-16.35	-12.329	-11.161	-13.43	-14.457	-13.059	-14.711	-14.672	-14.117	-12.907	-15.671	-11.695	-15.5	-14.075	-15.844	-13.799	-14.173	-14.023	-12.041	-14.201	-13.986	-15.561	-12.497	-17.22	-12.236	-16.026	-14.926	-13.27	-13.107	-13.38	-14.702	-13.006	-17.06	-14.146
-10.739	-12.501	-9.7214	-10.882	-8.9843	-10.473	-10.748	-10.653	-8.5903	-12.103	-9.0112	-10.589	-10.321	-10.71	-9.1946	-10.743	-10.442	-12.927	-10.713	-8.0357	-9.1706	-10.693	-10.425	-12.537	-11.094	-11.136	-11.394	-10.392	-9.3849	-10.583	-10.676	-12.137	-8.0323	-11.954	-10.064	-11.711	-9.9612	-9.7293	-9.537	-10.811	-10.85	-12.059	-12.047	-11.86	-9.0122	-9.7823	-11.95	-10.593	-8.631	-11.41
-6.3406	-6.8732	-7.4282	-7.5051	-6.2791	-6.7322	-6.0163	-6.6071	-5.1959	-7.5914	-3.8076	-4.8228	-7.7698	-6.2587	-5.7506	-2.9231	-6.8244	-5.999	-8.0708	-6.9241	-8.325	-4.8058	-5.98	-6.5639	-3.5637	-7.862	-7.853	-5.5818	-4.6983	-6.0473	-8.454	-7.8431	-5.9585	-6.3664	-6.629	-5.3863	-6.8175	-6.4702	-6.5792	-7.2573	-3.8988	-5.6021	-5.1386	-8.2582	-4.2745	-8.1481	-4.1517	-7.7186	-6.3216	-4.4153
-6.229	-5.7452	-8.8958	-4.7864	-6.9544	-7.8269	-7.6844	-6.3106	-4.9509	-7.0276	-6.5845	-5.5316	-4.7242	-4.5283	-6.2693	-5.791	-4.7234	-9.0139	-6.5858	-4.0531	-4.5747	-7.0747	-6.5159	-5.7397	-7.3887	-5.8901	-6.3234	-8.2403	-7.3218	-7.1565	-9.801	-5.3241	-7.1878	-5.6774	-8.1235	-3.8287	-6.7454	-8.0111	-6.8335	-7.7211	-6.1215	-5.7216	-7.5988	-6.2019	-9.1755	-7.1282	-5.4671	-7.357	-8.0528	-7.4905
-11.224	-12.414	-12.29	-11.187	-11.511	-12.115	-12.762	-11.068	-13.601	-12.264	-10.528	-9.9672	-12.595	-10.483	-10.881	-11.222	-12.33	-12.589	-13.087	-14.103	-10.613	-12.447	-13.051	-11.509	-9.9389	-12.099	-8.9469	-13.024	-12.2	-11.577	-12.342	-12.496	-12.653	-11.685	-12.609	-10.563	-11.369	-10.765	-11.694	-12.281	-13.464	-9.7579	-11.401	-13.428	-10.639	-11.353	-11.412	-13.86	-11.794	-10.726
4.6209	5.0093	3.9571	6.5007	6.7685	4.0813	4.856	4.7835	5.0802	3.895	4.6287	4.83	1.9415	4.7255	3.5732	2.1314	3.8878	5.2159	4.2694	3.7577	6.2723	4.8902	2.6282	4.5	3.18	3.993	4.0559	5.4508	4.5491	4.7124	2.992	6.8607	3.793	6.5515	2.8649	5.2159	3.421	6.6638	2.893	3.0825	3.6128	2.7268	3.6109	3.5657	3.6801	3.6829	1.9686	3.7979	2.1421	4.2354
-8.4095	-11.74	-9.4972	-10.513	-8.6041	-10.745	-9.4438	-9.7738	-10.109	-8.9413	-11.216	-11.093	-12.42	-10.783	-8.3589	-11.412	-12.596	-11.583	-10.217	-10.264	-11.297	-11.276	-10.992	-10.391	-7.9475	-11.393	-11.767	-12.829	-11.232	-11.802	-12.413	-10.818	-9.1674	-9.6459	-10.608	-11.319	-11.465	-8.7361	-10.466	-12.02	-9.3369	-10.257	-12.272	-10.277	-8.8597	-11.15	-11.729	-10.041	-10.182	-10.557
-23.004	-23.312	-24.167	-23.456	-22.171	-23.082	-21.579	-20.336	-20.86	-24.34	-22.003	-21.673	-21.879	-22.254	-22.247	-21.941	-19.634	-23.568	-23.873	-21.605	-22.785	-22.662	-22.233	-22.857	-21.593	-22.246	-22.688	-22.591	-19.98	-20.665	-21.143	-26.685	-22.78	-23.391	-22.944	-22.84	-19.623	-23.785	-23.045	-22.935	-23.185	-22.851	-22.713	-19.82	-24.268	-24.249	-20.522	-22.823	-21.727	-21.387
4.4234	6.23	4.0314	3.332	7.712	6.1401	5.5912	6.2114	8.7283	3.8136	6.5118	3.4163	4.0659	4.8461	8.2229	5.1331	4.3545	5.6672	5.0867	3.9311	4.7324	5.6624	5.3332	4.8904	6.0343	5.9163	5.4613	6.034	7.2445	5.0551	4.5218	5.2758	4.9841	5.8853	6.0266	6.8012	6.1836	9.0031	4.2029	5.9023	5.5448	3.6484	2.8827	7.1748	6.0037	5.4052	5.3203	6.1162	2.8463	5.5535
6.38	11.424	11.792	10.972	8.1076	10.241	9.0416	10.924	8.8208	7.9575	10.925	9.8107	9.2004	11.262	10.88	9.686	10.884	8.3124	10.264	8.1968	7.0358	8.6207	10.174	8.5759	10.205	9.5423	9.065	11.262	9.0203	8.1519	9.7258	7.2175	10.632	9.0865	11.218	11.881	9.8436	8.674	9.1854	9.2928	9.1991	10.74	10.59	9.0483	10.258	11.148	9.0764	7.8253	9.1598	11.722
-2.639	-0.21126	-1.9704	-0.035069	-2.5516	-3.7284	-1.191	-2.6768	-2.5235	0.39259	-2.2963	-1.6083	-0.73136	-2.8516	-2.26	-2.6721	-1.3801	-2.036	-1.6589	-2.3397	-1.7419	-3.6072	-4.1175	-3.8088	-1.8536	-1.9609	-2.7808	-2.5536	-3.0501	-3.1533	-4.6067	-3.801	-5.2846	-2.1524	-3.5642	-1.7613	-2.0609	-1.0334	-2.9774	-2.3219	-1.4844	-2.4275	-0.71912	-3.7187	-3.0021	-1.0251	-0.73967	-1.0684	-5.1556	-3.1938
-0.3566	-0.57214	-2.5788	-2.3053	-0.36523	-0.26479	-1.1154	-1.4764	-0.28768	-1.5442	-1.01	-0.017616	-1.1549	-0.52977	-1.6406	-1.7842	-1.4579	-0.73803	-2.9813	-1.9651	-2.1856	-2.5797	-0.60526	-1.5457	-3.3037	0.82829	-2.9727	-0.93292	-1.9791	0.81472	-4.3451	-1.031	-1.4597	-1.7245	-0.052717	-1.8495	-0.054938	-1.1447	0.61189	-2.1073	-0.77433	-0.43179	-0.84338	2.4784	-4.1705	-0.18986	-1.7115	-0.99802	-1.0465	-1.0019
0.75685	-0.77307	-0.28897	0.028951	-0.53122	2.2382	-0.85129	0.23027	-2.1004	0.0095992	-1.2569	0.26026	0.43821	-1.224	0.8278	-1.1504	-0.11031	-1.7462	-0.72805	-0.84597	-0.5034	-0.3561	1.132	0.60443	1.2955	1.2713	-0.52899	1.8759	0.30132	-3.0894	-0.074635	1.4736	-0.84397	0.86685	-0.86696	-0.61934	1.8555	1.0995	0.64455	0.63286	1.4565	-1.1522	-0.45362	0.94848	-0.3649	0.10477	1.0406	-1.4023	0.36159	-1.0129
-2.5004	0.55448	-0.81289	-0.94295	-0.32906	-1.6079	-0.067563	-0.1693	-2.4585	-1.8302	-0.66858	-1.4118	-0.37815	-0.68381	-1.1915	-1.0348	-1.2362	-3.1986	-3.2372	-3.2763	-1.3428	-0.17832	-2.0325	-1.9832	-2.3137	1.2169	-0.12065	-0.2679	-2.9132	-5.1932	0.66225	-1.2169	-1.3095	-0.88817	-0.82724	-1.4111	-0.067499	-0.80213	-1.4401	-4.936	2.1127	-0.7287	-0.17101	-0.80923	-1.6204	-2.84	0.43339	-5.0084	-2.3642	-0.79842
7.9275	6.4358	8.6544	10.622	9.1955	8.4178	7.1785	9.1818	7.8541	7.7782	8.6502	9.2766	9.9507	8.1067	8.4705	8.5698	7.7515	7.8839	9.0096	9.0777	7.9056	6.2162	6.9863	8.0282	7.7305	9.1115	10.59	7.8453	8.5118	6.6783	7.7564	6.7196	8.4374	7.8377	10.172	8.1977	8.5058	9.104	9.2326	6.9315	8.3598	8.2673	7.0332	7.6666	7.0202	8.7354	9.2011	7.3003	7.4587	7.5927
3.0503	1.3111	3.7508	0.70302	2.075	1.7228	0.64505	1.8233	3.6194	2.6463	3.5554	3.8754	5.0243	2.2133	1.4601	4.4665	2.593	1.0759	2.5793	1.2585	5.0183	1.7268	0.41851	0.5079	2.3226	1.654	-0.29803	1.8636	2.0791	1.3722	1.9649	5.1073	2.1532	3.1462	3.0825	2.8219	3.9596	1.7242	3.6106	2.5863	3.7157	4.8096	3.0258	2.0572	2.2176	1.6625	2.1418	2.682	3.3961	2.0165
-0.53546	-3.4607	-2.4771	-0.47359	-1.6237	-2.1467	1.0779	-1.3061	-1.9523	-0.98626	-0.98012	-2.4157	-1.9056	-4.5081	-3.6396	-1.0857	-2.9171	-1.6041	-5.2552	-3.7223	-3.7503	-3.6951	-2.8773	-4.313	-3.5308	0.14989	-2.9638	-2.9673	-3.1365	-1.8456	-2.7946	-2.852	-1.5054	-2.559	-4.1478	-3.3446	-1.6913	-2.6014	-1.548	-0.87727	-2.292	-1.3495	-3.4875	-3.6818	-3.8072	-3.7321	-1.8924	-3.5399	-4.9544	-2.082
-9.3711	-10.785	-6.631	-8.3603	-8.0942	-9.9722	-8.2845	-10.229	-10.686	-7.3071	-9.3546	-7.4807	-9.5947	-9.3394	-7.1494	-9.5388	-10.27	-9.8642	-8.2941	-9.6658	-7.6525	-8.4177	-9.9522	-10.983	-8.9634	-9.2127	-9.4907	-8.5543	-10.962	-8.0289	-9.5626	-7.6069	-9.2207	-9.1091	-9.0398	-8.136	-10.559	-9.4501	-8.552	-9.0329	-9.3105	-10.117	-9.2608	-8.0624	-7.7726	-9.6998	-9.0126	-8.271	-6.699	-7.8571
-7.227	-8.6393	-9.1077	-4.6984	-4.9635	-6.2336	-8.3706	-6.6665	-6.9507	-8.6673	-8.9271	-6.1443	-7.3952	-7.9455	-7.8202	-6.9808	-5.3902	-7.3161	-8.4519	-7.7046	-8.7375	-9.6207	-6.2568	-6.803	-9.5239	-7.4164	-7.8455	-7.6348	-8.6186	-7.4686	-7.6016	-7.681	-6.1029	-7.7664	-5.1176	-7.5426	-7.2985	-8.8487	-7.5957	-8.308	-5.322	-5.6707	-7.6764	-6.6592	-5.2793	-8.9624	-6.3731	-7.9567	-6.6335	-8.7236
-4.2279	-4.4598	-2.8177	-1.9426	-4.2799	-3.8905	-2.4752	-5.1149	-3.6311	-5.5276	-5.401	-2.997	-5.2722	-4.5341	-1.4481	-4.2947	-4.1301	-2.2358	-4.0368	-5.3041	-5.9252	-4.7407	-1.8712	-4.0007	-3.7702	-5.0478	-4.7799	-3.5638	-4.3086	-3.7834	-5.7547	-4.2499	-1.9564	-5.5896	-3.3414	-3.6682	-3.8602	-5.7637	-6.7274	-5.7401	-4.8745	-4.062	-2.5754	-3.7906	-1.3032	-2.3037	-3.9953	-2.1106	-6.6288	-5.1974
-12.962	-15.127	-14.538	-12.164	-13.071	-14.476	-15.845	-12.983	-12.633	-13.92	-15.849	-13.936	-13.179	-14.592	-16.018	-12.801	-15.153	-14.595	-13.509	-14.335	-15.502	-13.158	-13.891	-13.984	-14.959	-14.811	-14.898	-13.824	-15.146	-16.011	-14.282	-14.517	-14.024	-13.871	-14.081	-14.394	-16.592	-16.525	-16.169	-14.407	-13.841	-15.32	-14.212	-14.88	-14.716	-16.126	-17.266	-15.772	-14.228	-16.788
-9.7139	-11.705	-12.662	-10.01	-11.099	-11.142	-10.588	-9.6098	-9.9245	-11.095	-12.097	-11.069	-12.488	-12.72	-9.6512	-10.443	-12.38	-9.7816	-10.594	-9.2851	-9.9702	-12.4	-10.634	-12.372	-9.8846	-10.277	-10.267	-9.8542	-12.554	-11.412	-12.628	-12.744	-11.439	-8.4156	-9.3965	-12.262	-9.7591	-9.4298	-8.7597	-11.557	-7.5384	-10.292	-11.904	-9.7789	-10.345	-9.6278	-10.672	-11.909	-11.88	-12.431
-1.3389	-2.5035	-2.2222	-1.9481	-1.2172	1.275	-0.63702	-2.7507	0.66296	-0.83477	-0.75881	0.70924	-1.7278	-0.18763	0.15559	1.2535	-0.78004	-0.85567	0.11315	-0.85871	0.1832	0.48904	-1.248	1.1537	-1.4194	-1.1407	-0.62785	-0.42224	-0.1837	-2.3167	-1.3307	-1.9563	-1.0643	-2.7286	0.16077	-1.0509	-0.46545	-0.89849	-1.7124	-1.2504	-0.089805	-1.35	-0.2329	0.031077	0.66992	-1.4567	-1.518	0.049474	-2.2515	0.46017
0.72858	-1.9032	-2.4064	-1.712	-2.2955	-2.2799	-2.0512	-1.4644	-1.9355	-0.608	-0.63088	-2.4256	-2.904	-0.65838	-0.24452	-2.4506	-3.1916	-0.6896	-0.33334	0.27482	-2.2577	-0.85759	-3.5798	-3.4471	-1.6033	-2.8846	-4.1528	-2.5209	-1.5418	-2.0746	-0.68072	-1.3967	-1.9815	-2.1597	-2.6999	-1.0794	-2.2695	1.3911	0.32683	0.89249	-2.1426	-1.8684	-2.1352	-2.2166	-2.4103	-0.79904	-1.3666	-0.33143	-1.6407	-1.5903
-11.319	-14.313	-11.294	-14.295	-11.695	-9.0311	-10.203	-11.841	-13.174	-12.026	-10.051	-11.047	-11.603	-11.245	-11.877	-11.394	-10.19	-12.853	-13.196	-13.408	-10.386	-10.536	-9.3006	-10.813	-11.109	-10.173	-10.711	-8.8352	-11.096	-10.498	-11.137	-12.268	-11.623	-12.201	-11.472	-11.28	-10.425	-13.294	-11.62	-13.73	-12.359	-13.536	-11.978	-12.195	-11.895	-11.332	-12.354	-12.559	-11.571	-14.182
4.9227	4.3781	4.9853	7.7358	4.961	4.3996	5.2849	3.5095	4.081	5.3416	3.7232	6.234	5.2511	1.09	3.857	1.9755	3.9126	6.8329	2.2591	4.6857	5.3225	4.7071	3.6424	4.3969	4.9593	3.3244	3.0596	5.9201	5.4532	4.913	3.8527	4.9479	4.2821	4.0477	3.9841	1.8551	6.3593	4.0131	3.5908	3.8498	3.1441	5.1068	2.2349	4.0861	3.6211	3.9554	3.0725	3.841	4.878	4.2253
-12.597	-12.193	-12.707	-13.296	-11.533	-14.595	-11.904	-12.023	-14.745	-13.819	-14.64	-13.578	-10.601	-13.743	-13.848	-12.001	-13.393	-12.343	-12.398	-14.161	-14.229	-11.552	-13.542	-13.789	-13.323	-11.278	-13.161	-12.066	-15.283	-10.638	-13.005	-15.121	-14.559	-12.108	-14.363	-12.244	-13.175	-13.409	-11.478	-14.639	-11.408	-13.726	-14.3	-15.195	-12.375	-13.109	-11.358	-12.5	-12.133	-12.594
-2.6313	-0.71417	-2.491	-2.6766	-3.8149	-4.1847	-1.7228	-0.76503	0.2042	0.83011	-1.6821	-2.3208	-0.065336	-0.67914	-0.031773	-0.68784	-0.6249	-0.090491	-3.8022	-2.0879	-1.4066	-2.1305	-3.2155	-0.69469	-2.1031	-1.4208	-1.1736	-1.2715	0.050051	-0.029224	-2.1443	-0.44749	-2.3756	-2.0111	-1.7727	-3.7336	-2.4849	-2.7634	-3.4365	-0.2688	-1.8354	-2.6627	-1.6074	-1.2539	-1.0358	-0.68718	-0.36516	0.15888	0.030914	-2.6992
-6.0845	-3.168	-4.5142	-2.4744	-1.8804	-5.6314	-4.6881	-5.3894	-2.1512	-7.0567	-2.9249	-4.2628	-4.3583	-3.6726	-4.7968	-2.9727	-5.4101	-4.9374	-5.1986	-4.2877	-2.3465	-7.2091	-2.8962	-5.0077	-6.0208	-4.2348	-3.2847	-6.3283	-3.681	-7.0951	-2.117	-6.4453	-3.8399	-3.6246	-4.7056	-3.927	-5.236	-5.537	-2.7125	-4.18	-4.3832	-4.4295	-5.6277	-3.9185	-4.4297	-3.5677	-4.5805	-4.7068	-0.45481	-2.7849
0.085703	0.81396	-0.59613	-0.029645	0.48655	-2.5447	0.85435	-0.55374	-0.10849	0.93231	0.21893	0.38212	-0.12776	2.6926	-0.97478	-0.90747	1.1866	0.56842	-1.2116	1.9006	-1.942	-0.35451	-0.41805	-1.5727	0.97661	0.36036	-0.18723	0.80896	1.8047	0.10948	0.37744	-0.50689	-2.3937	0.77405	-0.69698	-1.4105	2.8865	-1.3662	0.051351	-1.1628	0.18197	0.72097	-1.3755	0.98172	1.2918	0.90895	-1.4405	-0.38479	0.55299	-0.14975
-0.28615	3.3755	-2.3828	-0.74029	-0.66149	0.080377	0.83455	-3.0457	-0.11398	1.4026	-1.5234	-0.28613	-3.4162	-0.16803	-0.15448	-0.51827	0.16077	-1.1883	-0.31946	0.23962	-1.6468	-0.50967	-0.92623	0.11469	-0.062305	-2.034	-1.6884	-0.083132	-1.4408	-0.38041	1.2437	0.8367	0.32761	-2.2448	-2.2303	-0.098247	0.54779	0.3649	-1.236	-0.8467	0.05388	-0.5712	0.21183	1.293	-1.3881	-1.5542	-0.92917	-0.9116	-2.1665	1.0491
-2.6967	-1.0283	-2.778	-2.9396	-0.15474	-0.74472	-0.5223	-0.39573	-0.70221	-2.4856	-3.1	0.0071819	-0.5469	0.35638	-2.4673	-2.1258	-2.2983	-1.3503	-1.9805	-2.9257	-0.65436	-2.65	-2.3491	-1.11	-1.3959	1.6105	-1.1928	-1.8993	1.1719	-3.7259	-0.24332	0.7541	-3.0258	-1.6048	-0.70615	-2.1009	-2.298	1.3066	-2.3238	-1.0329	-1.6107	-2.6407	0.61158	-1.7913	-1.4505	-3.421	-2.3999	-0.08725	-0.2215	1.1355
-0.95108	-3.8688	-3.73	-2.9647	-3.8554	-3.9324	-4.7839	-2.44	-4.9858	-3.5047	-3.7252	-1.2355	-4.5244	-5.932	-3.5686	-3.6556	-3.5012	-2.8762	-1.9764	-5.8061	-2.9399	-5.2386	-2.7348	-3.5735	-5.2071	-2.6193	-4.5494	-3.8236	-1.9178	-3.7011	-3.2278	-3.1715	-5.1584	-3.8549	-2.7314	-4.1667	-2.8999	-4.7386	-3.2636	-4.3617	-3.9079	-3.2529	-4.034	-2.9584	-2.324	-4.2586	-4.3597	-4.0432	-4.6031	-5.605
-5.3922	-5.2517	-4.7939	-5.1653	-4.079	-7.4759	-2.8129	-5.0653	-5.3702	-4.127	-6.2836	-2.8862	-5.3479	-5.7072	-5.8989	-8.1717	-7.9171	-7.9375	-5.106	-9.0964	-6.1374	-6.6745	-4.8069	-6.4294	-7.2433	-7.3685	-7.3818	-7.2297	-6.8996	-6.5785	-4.933	-4.7559	-5.6022	-3.2886	-4.6475	-5.0164	-6.8081	-5.9266	-5.9916	-5.0488	-5.1797	-4.3682	-5.9122	-4.5127	-5.5628	-4.2538	-6.2772	-4.2674	-4.3801	-6.4169
-2.5689	-2.1249	-2.5559	-3.6355	-5.2329	-2.7223	-2.2475	-2.6467	-3.9173	-4.1654	-1.7739	-4.3835	-4.1951	-2.2522	-2.6801	-3.4034	-0.54434	-2.9687	-4.7716	-4.5658	-3.8426	-3.101	-4.2973	-3.6546	-3.2944	-6.2042	-3.5025	-3.7575	-2.9913	-3.0339	-2.5157	-2.8424	-4.1531	-2.939	-2.9969	-2.958	-3.2017	-3.6465	-4.3386	-3.6256	-5.5593	-2.0471	-2.4013	-3.2664	-3.8658	-0.15414	-4.79	-3.1004	-3.0393	-0.9701
-13.857	-13.071	-13.382	-13.443	-12.656	-11.388	-13.235	-14.779	-16.557	-14.758	-15.712	-13.121	-12.972	-12.841	-11.569	-13.664	-10.247	-15.328	-13.135	-11.253	-13.697	-12.916	-13.455	-11.865	-11.76	-11.814	-13.744	-13.93	-13.346	-14.202	-13.654	-13.319	-10.877	-13.675	-13.909	-14.598	-11.002	-12.965	-14.514	-12.498	-14.21	-12.346	-11.162	-12.78	-14.54	-12.696	-13.891	-13.206	-10.383	-11.878
-3.5531	-3.3435	-2.828	-4.1758	-4.1475	-5.8162	-3.81	-2.9127	-2.0014	-3.2498	-2.412	-4.0811	-4.3345	-2.9298	-2.2354	-0.026063	-0.31406	-2.6698	-2.9338	-3.5637	-2.8656	-2.8582	-4.361	-5.3173	-6.1625	-4.3565	-4.4188	-1.5528	-1.5377	-3.4795	-4.4499	-2.2582	-2.7817	-2.3452	-4.2487	-2.8836	-3.8504	-2.5952	-3.5477	-3.5653	-5.3816	-3.3467	-2.1748	-4.1592	-5.5767	-2.9755	-1.811	-3.7746	-3.7367	-4.0028
-3.2821	-4.5625	-1.9837	-3.914	-4.7718	-2.8233	-2.1994	-1.9536	-2.6115	-4.1278	-3.4526	-2.9385	-2.5777	-4.199	-2.9494	-2.2187	-1.871	-0.93076	-0.64074	-3.206	-1.8342	0.21364	-0.89526	-1.7589	-4.0104	-3.5854	-1.9058	-2.6814	-1.0998	-1.9957	-3.536	-3.7436	-2.6186	-3.5597	-2.861	-3.1496	-1.0924	-2.136	-2.8636	-0.43755	-2.6693	-3.0025	-3.0959	-3.2213	-4.7736	-1.3429	-2.2623	-0.61546	-2.1109	-1.2182
-9.2212	-12.195	-10.945	-12.177	-9.9386	-13.056	-11.057	-12.857	-10.91	-10.303	-10.017	-12.039	-10.994	-12.86	-10.381	-11.225	-11.972	-9.4493	-11.605	-8.8818	-12.974	-12.991	-11.746	-11.655	-12.397	-9.2038	-11.086	-11.821	-9.3214	-9.8972	-11.329	-10.991	-9.1357	-11.318	-12.189	-10.343	-11.776	-13.329	-10.317	-11.297	-10.193	-11.609	-10.567	-11.005	-12.754	-11.097	-11.305	-8.304	-10.703	-9.6786
-9.4086	-10.18	-10.341	-12.419	-10.15	-12.142	-12.435	-10.238	-12.743	-11.472	-11.851	-10.845	-10.514	-9.631	-10.614	-11.577	-10.313	-10.991	-9.7972	-11.973	-9.6144	-10.526	-9.4369	-11.088	-12.383	-9.3088	-13.615	-11.456	-9.7507	-10.407	-11.82	-11.187	-11.634	-9.2941	-11.396	-10.984	-10.552	-11.633	-9.4081	-9.967	-10.027	-11.227	-11.117	-10.173	-8.4696	-11.782	-12.29	-11.063	-12.61	-12.499
-2.6311	-3.1875	-3.3866	-1.889	-3.6513	-3.8268	-4.1433	-2.282	-1.0704	-3.3206	-3.296	-2.4039	-3.2811	-3.5382	-3.064	-2.501	-1.4216	-3.4141	-1.244	-3.3459	-0.61606	-5.3396	-1.8479	-2.6935	-1.8421	-4.332	-1.7714	-3.3509	-2.5839	-4.0402	-1.1071	-2.4249	-1.8224	-3.7042	-1.2278	-3.0417	-3.135	-1.2308	-2.815	-2.5842	-1.486	-1.2894	-4.8027	-1.7524	-1.99	-3.8752	-3.3793	-2.4713	-4.9701	-4.5964
-2.8411	-1.5418	-1.5219	-2.3319	-1.519	-3.6357	-0.87925	-1.7792	-0.64189	-2.0626	-0.51059	-1.0564	-1.7051	-1.3121	-1.9665	-3.4428	0.012858	-1.3565	-1.8104	-0.59833	-0.41517	-3.053	-0.95454	-1.2638	-2.3356	0.10075	-2.2046	-0.47447	1.4597	-1.8324	-2.9415	-3.0165	-1.2169	-0.54857	-1.971	-1.8146	-3.3444	1.153	-1.9204	-2.3328	-1.8142	0.2469	-2.173	-3.3373	-0.2188	-0.37009	-2.3354	1.0862	-0.66996	-2.9354
0.5303	-1.2278	0.68747	-2.3714	-2.0819	0.048032	-4.4806	-2.2504	1.446	2.1905	-1.5054	2.1208	0.091697	-2.6875	0.95181	0.51599	-0.76007	0.099391	-0.70833	0.24969	0.42604	-1.4991	-1.4644	-0.43475	0.79511	0.91197	-0.053613	-1.2093	1.1978	1.7489	0.57617	0.74742	-0.25578	-0.66838	0.13398	0.032363	-0.38462	-1.8457	1.3255	0.38084	0.22261	-1.2688	0.58973	0.094043	-0.51623	-0.37655	2.4769	3.0339	0.58422	-2.547
8.4238	4.4679	7.2171	7.926	7.4251	6.3718	6.4656	7.033	5.8244	7.8334	9.181	4.4349	4.9316	6.0066	4.9919	5.5154	6.3646	6.172	5.8765	6.8093	7.3239	8.6935	6.6052	7.8466	7.4228	6.9986	6.3776	7.7059	6.8292	5.9929	6.9645	5.883	8.1691	6.6161	6.4461	6.6085	4.6464	7.3996	5.4114	7.8997	5.8649	3.2077	5.372	6.6514	7.4136	8.184	7.696	6.9947	7.1378	6.5565
-5.296	-7.2733	-4.5362	-4.7461	-3.5967	-5.6192	-3.8596	-3.4016	-3.1871	-5.306	-3.4594	-4.119	-4.0445	-6.6163	-4.6865	-5.6204	-5.0287	-6.1365	-7.1689	-7.2902	-4.0707	-5.1656	-6.9188	-6.2981	-3.3869	-5.0403	-4.8738	-4.9057	-6.6072	-7.4238	-5.3971	-5.9744	-4.3466	-7.5033	-4.714	-5.2905	-4.1114	-5.752	-4.596	-6.3772	-3.4226	-4.0196	-4.2749	-4.4997	-4.9562	-7.3372	-4.6612	-4.225	-5.2774	-6.2326
-4.4153	-5.6488	-3.9443	-6.7922	-4.954	-6.6342	-3.181	-2.6779	-2.5482	-4.7314	-4.77	-2.9966	-5.7112	-4.8348	-4.4136	-6.1612	-5.7938	-3.1939	-5.0428	-4.2754	-4.3737	-4.8906	-5.2478	-5.1973	-5.8427	-3.5461	-5.4212	-5.7328	-4.3714	-3.2836	-4.1152	-3.848	-3.5603	-2.5745	-4.6762	-5.3298	-6.6536	-5.427	-5.1457	-5.1082	-5.517	-4.5528	-4.5859	-7.0384	-4.4332	-4.4571	-4.6692	-2.2771	-5.4798	-6.6565
11.379	8.8018	8.0382	8.7294	7.0738	9.2528	8.6306	8.0772	7.7692	8.2916	9.4608	9.8163	7.9923	8.3694	9.294	7.4976	9.4824	7.0869	8.8132	6.1692	9.4976	8.1693	8.5644	6.7918	7.6374	8.4611	8.5016	9.1752	8.22	8.3986	8.3063	7.501	8.3471	9.9257	8.6734	9.4581	8.3296	10.507	10.347	9.8083	6.0291	8.2893	8.1645	8.7309	7.3916	7.2144	6.9433	7.4091	9.3913	9.2483
-20.694	-22.36	-22.002	-22.182	-21.225	-21.642	-20.145	-20.827	-20.844	-22.398	-21.311	-19.336	-20.678	-20.406	-21.399	-23.538	-21.885	-20.549	-20.737	-20.983	-18.258	-20.941	-20.761	-20.416	-22.002	-19.24	-21.178	-17.598	-21.386	-21.383	-20.973	-18.952	-17.194	-22.449	-23.079	-20.959	-18.943	-20.885	-22.623	-21.057	-19.911	-17.558	-21.911	-22.643	-24.353	-20.377	-21.433	-21.915	-19.694	-19.409
-1.7533	-0.89471	-0.39249	-0.071648	-0.3009	1.2986	1.2016	3.4306	1.0196	0.77578	-1.551	-1.5807	-1.592	-1.0147	-0.59915	1.3427	-0.29212	-1.3122	0.94483	-1.3467	2.2864	-1.5435	0.68488	0.0011319	0.33694	0.083868	0.10291	0.12109	0.66376	0.95788	1.0612	-0.62162	-0.54595	0.19378	0.071771	-0.50987	-1.4176	0.87499	-0.14033	-0.43669	-0.93006	-1.7087	-0.67697	-1.4041	0.71525	0.35004	0.70153	0.57456	-0.48347	1.0106
-14.275	-13.405	-10.617	-11.74	-13.729	-13.52	-13.185	-14.737	-14.245	-15.591	-12.993	-13.513	-13.243	-12.551	-15.556	-10.937	-10.576	-10.336	-9.8926	-10.91	-13.27	-13.69	-13.793	-13.219	-13.155	-13.423	-11.426	-12.766	-11.387	-14.178	-11.295	-13.991	-13.959	-14.058	-14.46	-14.658	-13.576	-12.171	-12.263	-14.237	-11.256	-12.068	-14.295	-11.995	-12.928	-15.126	-13.114	-12.536	-12.697	-13.444
5.4582	6.5219	8.2392	7.0652	7.4528	7.3033	6.4295	6.3772	8.9749	2.6634	6.2154	8.8319	5.3989	6.2563	5.7764	6.6316	10.008	5.6928	8.0131	4.868	7.7305	8.379	8.0802	4.8569	5.5027	6.5359	7.0708	6.4077	7.3958	6.4289	5.9809	6.5359	4.9228	6.4772	8.4411	4.7515	7.827	7.7551	6.3292	6.7623	5.8409	5.0049	7.8104	7.1527	4.9987	7.507	6.5497	7.4263	6.8536	5.6763
-22.966	-22.316	-21.428	-21.863	-21.118	-22.39	-22.291	-21.771	-22.178	-25.561	-20.025	-22.44	-20.808	-23.19	-23.205	-21.198	-22.895	-19.231	-22.278	-21.652	-23.233	-22.733	-21.372	-23.541	-22.28	-22.257	-24.766	-23.51	-20.459	-21.847	-20.186	-23.572	-22.393	-23.376	-22.393	-22.467	-23.118	-22.66	-23.13	-22.294	-24.001	-21.442	-22.584	-22.721	-23.59	-22.173	-20.84	-24.17	-21.022	-21.651
-2.0976	-2.3725	-0.36983	-0.57182	-2.3798	-0.77854	-2.0465	-0.80883	-0.86912	-0.3844	-1.854	-2.2407	-1.0353	-0.63851	-2.0803	-0.9577	-0.89021	-3.2087	-0.89481	0.52331	0.63748	-0.81672	-2.0644	-1.2663	-0.43872	-3.6473	-1.0245	-1.786	-2.5368	-1.9389	0.61871	-1.4647	-1.8478	-2.0254	0.063096	0.99987	-2.5529	-0.43858	-0.97808	-2.8153	-2.5244	-1.0969	-2.1025	-1.9509	-1.1869	-3.5819	-2.5394	-1.726	-1.2985	-2.6662
-0.42996	-1.4656	-1.5645	-2.2711	-0.49092	-0.018623	-2.095	-3.8852	-1.3293	0.30768	-0.62078	-2.4457	-0.70865	-3.701	-3.7221	-1.8066	-1.6649	0.21373	-1.2084	-1.7175	-2.0725	-0.15658	-1.4115	-1.7763	-1.6887	-0.75386	-2.1872	-2.9635	0.055251	-1.9667	-1.5607	-0.54269	-2.1615	-0.88886	-0.61093	-0.87565	-2.3351	-1.9116	-1.886	-2.0027	-2.1675	-3.3729	-0.0033598	-2.7012	-2.6098	-0.16811	-2.3629	1.7217	-0.39193	0.4316
-10.629	-11.929	-11.287	-10.838	-12.731	-10.978	-11.06	-12.168	-10.534	-11.13	-8.9089	-8.8483	-10.612	-9.6938	-9.6205	-10.428	-8.5832	-9.8873	-10.641	-8.8099	-11.37	-12.626	-9.5694	-10.483	-10.168	-10.191	-11.801	-11.427	-12.46	-11.977	-7.9107	-13.518	-13.073	-9.8943	-12.446	-8.6584	-10.942	-12.758	-12.251	-10.04	-11.962	-12.373	-12.331	-10.648	-13.072	-12.026	-9.7453	-12.046	-10.459	-11.037
-12.367	-11.157	-12.248	-12.337	-13.525	-11.456	-11.884	-9.4524	-13.935	-13.926	-12.584	-11.917	-13.491	-11.061	-10.76	-12.339	-13.928	-12.892	-16.101	-10.13	-13.539	-12.983	-13.316	-11.686	-14.16	-11.766	-12.815	-12.495	-11.79	-12.219	-12.336	-12.705	-13.47	-13.378	-12.336	-12.852	-13.827	-11.638	-13.294	-12.663	-12.832	-14.259	-12.182	-13.351	-13.212	-12.39	-12.577	-13.306	-11.148	-11.126
0.027717	0.39235	-1.44	-0.76551	-0.18261	0.55655	0.97894	-0.79191	-0.80227	-1.0154	-0.12414	-0.36216	0.098366	-0.34216	-0.28772	0.49353	0.33612	-1.0384	1.6194	1.4401	-0.8896	0.45848	1.5622	0.83271	0.17884	-1.1153	-0.53918	-1.0242	-1.4822	-0.41291	0.42938	-0.22334	2.0306	1.5676	1.34	0.2358	1.336	0.10749	0.17089	-2.5815	2.2938	-1.0032	2.8514	-0.77864	-1.9277	-0.22389	-2.4945	1.5904	-1.6082	0.006962
-1.9488	-1.277	-1.5744	0.93492	-1.2337	-0.018289	-1.7334	-0.74841	-2.7036	-1.3102	-1.4233	-1.87	-0.10572	-1.8791	-0.8471	-3.5906	-0.9438	2.5562	-1.662	-1.7728	-1.3115	-0.53563	0.20798	-1.0081	-1.9099	-1.998	-2.0335	0.17162	-0.6114	-1.954	-2.0255	-3.8835	-1.0375	-1.9961	-0.73628	-0.29779	-0.80338	-0.34352	-0.59895	0.46551	-1.2837	-0.99079	-1.3402	0.57861	-1.3316	0.65786	0.59239	-0.46511	-1.8804	-0.72941
-12.566	-13.817	-11.227	-12.983	-12.015	-10.943	-13.09	-13.836	-13.623	-9.06	-12.62	-12.917	-11.337	-11.779	-12.733	-10.941	-13.532	-12.008	-12.191	-10.725	-11.354	-14.63	-14.455	-13.075	-11.85	-14.15	-14.662	-12.858	-12.365	-13.888	-12.769	-14.629	-10.819	-14.021	-11.509	-12.517	-12.188	-14.787	-10.991	-9.1491	-12.176	-13.237	-13.794	-12.458	-12.363	-13.123	-12.604	-12.573	-12.805	-12.03
-1.2842	-1.9457	-1.9574	1.0871	0.076082	-1.3825	-1.7574	-3.0927	-3.1925	0.95786	-3.4541	-2.0956	-3.5136	-2.0115	-2.5915	-3.6043	-1.1929	-1.6053	-1.9567	-0.80038	-2.5986	-1.5541	-1.2425	-1.7775	-0.76691	-1.2348	-0.17359	-1.0994	-0.65686	-0.73278	-0.76702	-2.0396	0.57925	-0.52539	-1.1507	-2.1253	0.8872	-0.14439	-0.8522	-0.67314	-0.49661	-1.3847	2.9099	-0.34935	0.38345	-0.85583	-0.58415	-2.2921	-0.72647	-1.6395
-21.886	-23.543	-20.636	-22.913	-23.433	-22.479	-23.017	-25.774	-20.906	-23.366	-23.101	-20.126	-21.91	-21.555	-22.346	-23.167	-20.201	-23.609	-20.594	-20.878	-23.028	-21.309	-20.84	-22.816	-20.079	-22.634	-22.391	-22.207	-21.612	-23.013	-20.799	-22.084	-21.411	-20.789	-22.512	-23.197	-22.578	-22.075	-23.268	-20.125	-19.427	-22.6	-21.943	-23.381	-23.518	-23.54	-21.789	-21.195	-22.596	-23.279
1.9351	0.91285	0.96413	2.7483	2.6603	3.2103	1.786	3.1618	1.5684	2.5036	3.1452	3.8965	2.6498	2.4137	1.0131	3.3896	1.7399	2.267	2.9883	1.9792	1.4223	2.2517	2.7301	1.7281	2.3741	0.85579	4.0082	1.1572	2.9566	0.96425	1.4444	2.7204	1.3754	1.623	1.3994	1.2817	3.4818	1.1462	0.24667	1.7084	2.2888	0.85294	-0.26169	1.1244	0.78515	1.4762	0.44352	1.8289	2.7809	2.5822
-1.5859	-1.3625	-1.0059	-0.56704	-0.033026	-0.15813	-1.1398	-0.52807	2.0916	-0.81358	-2.0292	-3.7828	-0.70706	-0.74839	-0.40301	-1.3776	-0.24304	-0.057573	1.2445	-0.71211	-0.49304	0.15562	-2.35	-1.9936	-1.9211	-1.2343	0.20441	-1.131	-1.8843	-1.9936	-1.4792	-1.8129	-0.066642	-1.472	-1.3849	-1.7871	-0.18128	-1.4978	-2.0802	-0.57954	-1.4248	1.184	-0.60386	1.0727	-2.3525	-2.0323	1.0619	-0.41835	-0.69729	-1.9062
-4.3359	-4.4362	-6.1965	-6.3696	-3.4713	-4.5119	-7.6917	-7.2037	-6.5744	-5.8583	-6.1906	-7.3559	-6.365	-4.3248	-4.1529	-4.3122	-4.2845	-5.5333	-6.2477	-5.6296	-4.3305	-7.2019	-5.6628	-7.0973	-5.2848	-3.5531	-4.3377	-5.8229	-4.5522	-4.1602	-4.4049	-5.7034	-5.8468	-3.9982	-3.6758	-3.9806	-5.1142	-7.0051	-7.8956	-5.1664	-5.6991	-4.1316	-5.3774	-5.6575	-4.9877	-2.7443	-6.5382	-5.2712	-4.0611	-6.1364
-1.1672	-1.8383	-5.1363	-1.2885	-3.396	-5.1293	-3.6654	-4.8619	-4.478	-5.8065	-2.9116	-4.0056	-0.8168	-3.3632	-4.1639	-5.0757	-4.6356	-3.3758	-4.5069	-4.785	-3.8308	-4.0773	-4.5138	-4.4276	-5.5051	-4.325	-1.7082	-5.6264	-5.1453	-5.8654	-2.533	-3.2184	-7.0485	-1.5779	-2.5474	-5.8556	-2.2198	-3.7168	-3.8802	-5.7646	-3.6767	-2.1931	-3.5966	-4.9247	-0.33269	-5.3427	-4.8092	-1.7764	-1.086	-5.465
-4.7423	-2.7113	-2.781	-2.4388	-1.4664	-3.6711	-4.0806	-3.065	-2.6916	-4.8839	-4.5783	-2.6991	-2.0415	-3.6287	-2.5615	-4.3438	-2.2569	-3.7043	-5.3712	-3.3173	-3.2523	-4.093	-3.762	-2.6185	-3.2063	-3.1016	-2.9485	-4.4064	-4.9165	-3.7665	-4.7411	-3.439	-0.67763	-6.9839	-5.66	-1.8277	-1.8521	-2.6523	-2.8507	-4.3613	-2.617	-4.4749	-3.0252	-4.094	-1.6752	-0.35554	-5.1239	-2.0036	-1.491	-1.744
8.1729	6.7256	8.063	7.2678	5.2885	6.4901	5.9702	4.1686	4.9785	5.6934	6.5496	7.8673	7.6541	6.8222	3.9834	3.3854	7.0923	6.7527	8.2221	5.5582	7.694	5.213	6.2195	8.5858	6.563	6.9659	8.8113	5.3158	7.9806	8.4375	5.118	4.4292	8.4403	8.1909	7.6708	6.5618	6.2177	5.9353	5.9887	5.4653	5.5373	5.0171	5.3403	4.884	8.5688	3.8397	6.698	6.0233	6.9537	5.1777
-10.698	-9.5705	-9.0959	-10.947	-9.0662	-11.342	-7.0565	-10.599	-7.4417	-10.443	-10.771	-9.1339	-9.4636	-8.8976	-10.892	-7.903	-10.377	-9.6968	-9.7838	-8.16	-8.1351	-8.6235	-8.1452	-9.7725	-11.088	-8.9124	-10.491	-11.033	-9.0313	-8.5077	-9.4909	-8.2546	-10.499	-11.102	-9.6997	-9.6311	-9.9041	-9.8001	-9.9437	-9.0653	-7.3753	-8.1794	-8.8232	-11.336	-10.995	-8.2766	-10.893	-9.7888	-10.429	-9.5178
8.4871	8.4861	8.7284	9.7356	8.9194	7.7231	9.1455	8.7785	7.2883	8.385	9.7333	9.593	9.4984	7.6351	8.9098	8.9852	8.1837	7.4029	7.5268	7.868	4.8213	6.9182	9.0284	7.7014	7.8036	6.6241	7.1652	5.4145	7.5729	9.8574	5.81	8.7995	9.8428	8.4574	10.156	7.9142	7.822	8.7653	8.0311	6.9082	7.7883	8.643	6.5249	9.7214	8.1196	9.1125	9.1812	6.2743	7.1473	7.914
-10.134	-8.9304	-8.8098	-11.744	-9.0187	-8.9561	-10.931	-9.5593	-11.768	-10.719	-12.147	-9.8033	-7.86	-9.4323	-11.071	-10.144	-12.19	-8.1381	-12.435	-10.41	-10.201	-8.946	-9.5274	-11.672	-10.77	-11.832	-12.074	-9.318	-10.469	-10.727	-11.605	-8.8922	-9.7992	-9.8133	-10.3	-9.3378	-12.051	-11.184	-10.186	-9.8651	-9.6976	-9.7846	-10.815	-9.9673	-12.087	-9.61	-7.898	-10.055	-10.756	-11.493
-9.6195	-9.632	-10.555	-9.9706	-12.439	-8.3634	-10.78	-10.706	-9.9191	-9.6725	-10.011	-9.5422	-9.3203	-9.7446	-9.2059	-10.133	-10.883	-10.351	-12.682	-12.563	-12.723	-10.27	-10.445	-10.178	-9.7696	-13.027	-11.109	-10.153	-10.605	-9.4391	-10.467	-8.0454	-9.5409	-10.657	-9.7466	-10.722	-10.44	-10.967	-10.137	-9.1679	-11.1	-9.9539	-8.4663	-8.9491	-10.062	-11.198	-11.602	-11.794	-10.967	-10.955
-3.0777	-4.6742	-4.5107	-2.1771	-3.905	-4.7062	-3.771	-3.8726	-2.3068	-4.3155	-4.9091	-4.9657	-3.7277	-3.8302	-3.975	-4.8487	-4.8953	-2.2468	-5.1955	-5.2767	-4.4	-1.9392	-3.7707	-4.9924	-4.2657	-2.9642	-4.5117	-2.6886	-1.7441	-5.292	-3.6767	-2.9935	-4.7802	-4.4905	-5.0453	-5.9266	-3.7008	-3.1421	-2.7538	-2.954	-4.5958	-3.5449	-5.1836	-2.4898	-5.4748	-3.9127	-2.4234	-5.7034	-2.4838	-5.3461
-0.059829	1.722	1.6393	2.8666	2.0473	1.5202	1.0715	0.065101	0.92422	1.9634	0.76488	1.3144	2.7568	2.268	2.5828	2.6366	1.4477	1.5959	-1.0495	-1.3191	2.586	1.0147	2.6264	0.43822	-0.085211	-0.001309	1.839	0.17757	1.7197	1.0908	2.8535	4.1217	5.0934	1.1862	-0.25696	2.8877	1.6297	2.2957	3.2517	-0.96698	1.8133	3.2568	2.0079	3.4809	1.2078	2.1678	3.9246	2.7536	1.437	0.33746
2.5206	1.7055	0.84072	0.66196	0.82413	3.0705	2.3342	3.708	3.8519	-0.56912	2.7558	0.60749	2.5244	1.048	2.8224	2.5529	2.4612	2.0121	0.9561	-1.1207	0.62181	1.5566	1.5518	0.021392	1.1593	3.5682	1.992	2.2637	2.403	1.7288	3.7475	0.14407	1.9595	3.9113	3.3124	1.8815	2.8529	0.79007	1.5596	1.3439	2.6124	1.8113	2.0073	2.2213	1.9025	1.4844	1.1816	0.84844	3.1886	3.3929
3.0665	0.028368	4.1949	2.4495	4.6027	2.4954	1.2731	1.6749	1.3954	4.3185	2.5719	1.6536	5.8804	0.36636	2.7424	3.7901	-0.76578	4.2049	3.3995	3.0627	2.8996	2.7888	4.3535	3.4838	3.1474	5.5142	2.6193	1.4102	0.72497	3.0023	2.1152	0.87763	1.5201	0.39267	2.254	1.1626	1.5766	3.0441	4.2498	1.5998	1.6809	2.9427	2.0703	-1.0203	1.2156	4.897	2.7641	5.6383	3.5026	3.8423
-8.2191	-8.9447	-9.6884	-10.014	-8.6006	-8.5688	-10.024	-8.7944	-10.487	-11.143	-11.735	-8.3847	-7.5082	-8.8393	-9.2373	-10.385	-7.4115	-10.124	-6.7523	-11.527	-6.5412	-11.076	-9.3235	-8.0954	-8.6126	-7.8515	-9.9648	-8.7448	-8.2825	-10.677	-8.367	-11.325	-8.3539	-8.0885	-9.6883	-7.7635	-8.2975	-9.7581	-9.3686	-8.8585	-10.015	-9.4649	-9.3365	-9.5826	-10.676	-7.6361	-7.5283	-11.632	-6.8626	-6.3364
-10.903	-13.268	-10.767	-9.8482	-11.77	-11.275	-10.991	-11.805	-11.575	-9.9377	-10.699	-11.296	-12.793	-12.128	-12.31	-10.2	-10.036	-11.237	-11.342	-13.465	-12.841	-12.893	-10.473	-11.417	-11.293	-13.615	-9.2932	-10.786	-12.564	-10.157	-9.7849	-13.748	-11.142	-12.056	-11.374	-11.246	-11.885	-12.159	-10.093	-10.98	-10.951	-11.613	-11.089	-10.71	-9.974	-10.632	-11.193	-10.222	-11.767	-10.071
1.667	1.3701	1.7984	4.911	2.5896	1.4239	1.1737	0.91734	1.108	-0.063271	-1.2527	1.4125	-0.10756	-0.69366	0.50322	2.6834	1.5226	2.6667	1.9372	0.28133	-0.97642	1.5271	2.2684	0.86825	1.0771	2.2441	2.4756	0.0034694	1.8452	-0.71581	0.31993	1.1982	-0.17475	3.2498	1.6289	2.1464	2.1814	1.9965	-1.5126	1.2358	0.5323	1.4876	2.3826	2.3746	0.77462	-1.9665	1.379	1.5685	-0.079234	-0.27275
-0.77807	-2.9318	-1.1232	-2.6422	-1.7131	-0.57119	-1.3326	-1.6935	-1.804	-2.3554	-4.0284	-0.74637	-1.8518	-2.7603	-2.6402	-1.0134	-0.63524	-0.13312	-2.078	-1.7801	-2.5942	0.56853	-0.94291	-1.4289	-2.3923	-1.3031	0.70222	-1.0605	-2.2351	0.41237	-2.6771	-3.132	-0.84953	-2.0153	-1.5535	0.52572	-2.1581	0.45233	-1.1541	-1.3913	0.076435	-1.405	-2.038	0.059047	-1.8137	-2.3092	-0.72958	-0.83615	0.15883	-0.32382
-5.5689	-6.9223	-3.8202	-6.4413	-5.9775	-6.5464	-7.6221	-6.0909	-6.8226	-5.9962	-6.3608	-6.148	-7.1129	-6.8193	-7.9061	-6.0597	-5.9885	-5.4146	-8.8635	-4.9858	-4.4999	-7.2308	-8.0433	-4.4761	-8.2288	-6.1245	-5.9537	-4.319	-7.3348	-6.735	-5.8451	-7.0971	-6.392	-5.8756	-6.829	-6.6743	-5.5854	-6.5114	-6.6639	-8.0204	-7.4482	-5.7484	-6.8293	-8.3074	-7.2678	-4.051	-6.7416	-6.6432	-7.2032	-8.9496
-15.721	-14.988	-13.005	-15.709	-16.769	-14.706	-12.646	-15.009	-13.919	-13.427	-16.19	-15.337	-15.276	-13.854	-15.401	-15.462	-14.281	-15.696	-15.693	-15.679	-15.482	-16.486	-15.29	-12.572	-14.42	-14.685	-13.537	-14.33	-12.379	-16.808	-12.406	-15.125	-13.526	-14.78	-14.705	-14.821	-13.197	-14.882	-16.056	-12.905	-14.607	-15.251	-13.621	-14.826	-14.84	-13.934	-16.712	-13.586	-13.369	-14.82
7.0254	8.3091	7.0587	9.6292	6.5696	9.9108	7.9178	7.0619	7.46	6.9644	7.1536	7.3479	7.1068	8.9885	9.8616	6.2958	8.695	7.6583	8.1394	6.9227	7.3267	7.1411	5.7866	7.9438	8.794	8.7719	10.768	8.7708	8.9566	7.0266	7.4109	8.0479	7.1105	6.2711	7.3266	8.2331	8.4405	7.7132	6.6776	6.2978	8.0895	7.8026	8.6006	5.6572	9.218	9.7906	7.4987	7.7695	7.8675	7.3596
2.2661	0.60254	-0.79071	-0.61978	0.0031322	0.86279	1.911	-0.36338	1.6792	2.0117	-0.10639	2.3032	3.7704	3.1385	4.3333	3.175	4.7693	2.4587	1.1987	3.3769	-0.29522	0.1749	1.9139	2.636	1.4635	0.8846	-0.5313	0.4248	1.5544	0.40693	3.8418	2.7324	1.3017	2.9373	1.2196	1.503	3.2753	2.1229	2.6111	2.9423	2.7542	1.1026	1.162	-0.21233	2.7185	2.4247	2.5897	0.72344	4.0519	2.3832
-10.506	-10.016	-8.9294	-9.5814	-9.502	-10.028	-11.489	-9.3278	-7.9955	-9.0282	-7.6455	-8.8058	-7.4587	-5.5955	-10.299	-9.4422	-10.172	-8.008	-7.9718	-8.9575	-9.799	-7.8738	-10.098	-8.1682	-9.3883	-10.242	-9.7556	-7.1565	-9.1072	-7.9461	-10.316	-7.9596	-9.888	-7.3337	-7.0776	-8.1123	-8.2711	-7.7116	-9.7085	-9.5034	-8.972	-9.0268	-7.681	-7.0051	-10.351	-10.251	-7.7356	-9.8257	-9.6259	-7.7742
4.0321	4.6583	6.8579	4.8789	6.508	5.1322	5.6953	6.9971	6.7024	4.3453	5.4821	5.8889	6.684	6.7416	5.3431	5.4989	5.1082	5.2713	4.7329	5.4112	4.3263	4.9041	3.2767	6.0236	4.898	4.7776	6.8041	2.4729	6.299	4.0927	4.9142	5.3805	4.5376	4.8691	6.0999	3.8786	4.9387	5.3688	6.0894	5.5343	3.1036	3.013	3.3837	6.4928	7.5518	6.1587	5.4121	4.8289	4.4635	5.5254
10.681	9.4909	9.0929	9.2077	7.3135	8.5823	7.6002	7.8714	7.6862	7.799	7.3309	8.2045	8.2308	8.7185	7.5968	9.2963	8.4242	7.5608	8.0423	9.8914	5.8984	10.509	7.9933	9.3356	7.0918	8.9977	9.116	7.0514	9.3429	6.7466	9.2042	5.9534	8.5115	7.2601	8.2599	10.242	9.2464	6.1067	9.7898	7.2755	5.505	6.5596	10.229	7.8406	7.2367	8.865	7.5281	7.3685	7.9504	7.5617
-4.1231	-6.3256	-7.0104	-3.798	-6.2021	-5.6439	-3.6997	-7.1523	-5.7526	-7.9928	-7.0073	-6.698	-6.2014	-7.1107	-6.9056	-6.3816	-7.7755	-5.6103	-5.6347	-4.4259	-5.8763	-5.4123	-4.3099	-3.4063	-6.943	-5.697	-5.2838	-6.243	-8.1128	-3.6774	-7.5968	-6.7135	-5.8869	-6.0886	-7.0444	-4.2932	-4.6625	-5.2474	-4.9098	-6.7472	-7.3321	-6.0541	-5.4938	-3.9534	-4.7747	-8.0913	-5.428	-6.7987	-5.4773	-5.8282
-3.9431	-6.2035	-5.5114	-4.9824	-3.3343	-3.9855	-4.9978	-4.4435	-6.9713	-2.469	-4.328	-3.5595	-4.2345	-5.683	-5.5776	-7.0068	-2.6583	-3.9249	-3.0187	-5.8541	-3.8247	-4.6402	-5.8472	-3.8732	-3.8004	-5.0188	-5.177	-7.4817	-4.1067	-4.3794	-4.5225	-4.3861	-4.2968	-4.174	-4.7789	-5.636	-4.4268	-7.5726	-4.3534	-4.3652	-4.1976	-4.4534	-4.2957	-4.7044	-5.452	-5.668	-4.992	-2.1811	-4.4025	-6.43
6.9842	5.1776	6.2486	5.3076	4.6891	6.5627	5.8507	3.1812	2.6275	4.7641	9.3792	5.5513	4.8763	4.1916	5.0512	7.1007	1.9037	6.6948	5.9684	5.3979	5.4319	6.3617	6.8147	3.2393	3.8668	5.8777	6.2878	4.8287	7.6187	4.5671	6.2632	6.0638	2.7601	7.2815	6.0016	4.597	6.2103	5.3499	6.2754	4.672	4.6139	3.4363	4.5495	8.7089	9.7599	4.7649	4.1786	5.2189	5.0578	3.6538
6.5126	6.5513	6.3756	8.037	7.0425	9.4977	8.2504	8.1319	9.7493	9.25	9.0195	5.6752	7.7751	9.4463	5.4652	5.7447	8.6963	7.0299	9.7155	8.5524	8.1011	6.8675	8.3449	8.7817	7.8311	7.5934	9.6391	7.3617	7.2637	10.33	9.3569	7.0042	6.7599	4.9047	6.8229	9.0125	7.0195	8.9039	8.3209	5.6585	5.2505	7.492	9.3888	8.4172	5.5162	8.0167	7.5631	7.8403	10.125	8.8552
-2.7337	-1.2009	-0.43958	-0.1616	-1.7478	-1.0495	-0.7952	-0.30186	-0.78284	-2.157	-1.0693	-1.2823	-2.3843	-0.49513	0.82673	-3.3774	-1.7743	-2.2892	-3.4061	-2.5708	0.15337	-1.0367	-0.56405	-1.9911	-3.1409	-1.8748	-0.76499	0.98773	-0.16943	-2.1991	-2.1206	-1.1307	0.20738	-0.5442	-1.5871	-0.43841	-1.1067	-1.635	-0.7318	-1.388	-4.1055	-2.6808	-0.97672	-0.034274	-0.17365	-0.42626	-2.3933	-1.8467	-2.0704	-1.0069
-11.921	-11.857	-10.843	-10.324	-12.402	-11.118	-12.101	-10.423	-12.646	-11.823	-8.8761	-9.9237	-9.0019	-12.442	-10.245	-10.214	-10.078	-11.431	-12.611	-12.406	-9.9484	-9.3447	-10.062	-10.036	-11.083	-11.153	-10.405	-12.033	-10.519	-9.1988	-10.581	-9.2074	-11.299	-9.604	-11.194	-11.588	-13.423	-11.418	-11.497	-10.492	-9.1675	-10.488	-10.111	-10.287	-9.4238	-9.5535	-10.672	-8.3155	-11.765	-10.645
2.2346	1.5816	4.1141	1.3225	1.5073	0.43412	3.4785	3.1807	0.97631	-1.3203	3.0784	0.1198	0.32163	2.4878	2.6674	1.1501	2.4436	-0.47375	1.2379	1.0067	0.10222	0.34676	0.23409	2.2807	1.313	0.9877	4.1989	4.7198	2.5993	3.773	1.6605	3.1978	3.3202	3.2455	3.0713	0.66609	2.6416	0.68787	1.4117	1.7728	1.8755	1.5455	2.4488	1.028	1.6569	1.6405	-0.49426	2.6519	1.8074	1.1388
-1.1508	0.22086	-1.8397	0.59592	-3.493	-1.0706	-1.4145	-1.1669	0.68278	-0.15421	-0.80572	-0.51695	-1.5923	-1.7922	-0.72344	-0.86631	0.57489	-1.7082	-1.0904	-0.34856	-0.9074	-0.65507	-3.1115	-0.60489	1.3987	-1.6325	-0.83973	-1.0851	-2.1207	1.7305	-0.72203	-0.21576	-1.5499	-0.41292	-1.8616	-1.8056	-1.5896	-2.8906	0.31058	1.5668	-2.3651	-0.2394	0.51809	0.77848	1.7149	-0.25505	-0.94016	-3.0157	0.83029	-2.1471
7.2409	9.292	6.5673	6.0581	6.8895	7.3267	7.4226	6.8638	7.8768	8.088	5.9631	4.9156	3.8724	7.3547	6.8134	5.7558	7.0841	4.6994	4.2682	5.9059	8.2351	8.5208	7.3477	7.1966	8.3349	8.0595	4.7442	5.8169	5.9059	5.8053	5.1404	7.0396	6.6544	6.7287	4.4486	7.2045	8.4477	8.8015	8.5355	5.7728	7.0768	3.9047	5.7269	6.3723	5.7937	7.1344	6.7747	8.6178	6.9315	7.2889
-3.4331	-4.0878	-2.3752	-2.0083	-2.7275	-2.2826	-2.366	-3.3292	-4.4715	-1.1237	-2.0599	-0.87976	-3.4966	-3.0204	-1.8751	-3.4616	-1.4045	-4.4594	-3.532	-1.5899	-3.0127	1.0522	-1.3586	-0.78446	-0.19347	-2.8942	-3.0606	-3.5673	-3.5927	-3.9826	-2.6622	-2.2436	-2.7125	-4.0754	-3.5265	-3.3954	-3.7576	-0.10899	-3.2771	-4.5266	-3.927	-1.6348	-0.41839	-1.3254	-1.124	-2.1118	-2.9119	-1.6538	-1.6408	0.036783
1.4138	1.2358	1.87	-1.0624	1.1484	-1.0822	-0.52114	4.957	-0.44007	0.52309	1.1093	1.2689	1.3618	2.0771	0.0281	1.8009	-0.0030158	3.9785	1.1468	1.7737	1.8242	2.7977	-0.23219	-0.082493	2.4452	2.0739	1.0215	1.6276	0.37724	2.094	0.33307	-1.419	1.71	-0.47623	3.8308	1.2762	0.57423	-0.28908	3.521	0.0077689	1.8103	1.7553	2.9009	3.3037	-1.0999	3.9097	-0.28842	3.6091	2.6631	1.3056
-20.543	-24.705	-22.743	-22.479	-21.818	-25.081	-22.615	-21.347	-22.653	-22.091	-23.736	-22.793	-23.668	-21.844	-22.731	-22.183	-21.996	-20.469	-21.859	-20.186	-22.471	-19.943	-23.241	-23.97	-18.73	-24.201	-21.735	-22.419	-21.498	-21.677	-20.537	-22.549	-22.831	-21.967	-23.097	-21.192	-20.248	-24.796	-22.841	-21.536	-20.738	-23.482	-22.031	-23.615	-20.896	-23.536	-19.397	-24.127	-21.302	-24.035
-22.858	-21.881	-20.275	-20.8	-20.32	-22.855	-21.832	-22.211	-18.733	-20.01	-22.399	-22.108	-21.76	-21.952	-21.457	-22.734	-19.87	-19.867	-19.756	-20.573	-19.266	-22.083	-18.299	-21.121	-22.122	-22.249	-22.615	-21.764	-21.567	-22.374	-21.004	-20.676	-21.437	-21.829	-20.749	-21.697	-23.246	-21.008	-23.554	-21.788	-20.477	-18.883	-19.119	-20.808	-20.043	-20.134	-19.664	-20.995	-23.217	-20.511
-9.8751	-8.7997	-9.7945	-5.6397	-8.833	-7.0736	-8.0325	-9.6	-8.3789	-9.2668	-10.43	-7.2711	-8.4872	-9.5634	-9.1671	-9.347	-6.5585	-10.467	-9.3733	-8.0792	-9.01	-10.951	-7.6299	-6.5603	-9.4746	-8.166	-10.117	-9.8234	-8.5334	-9.8644	-7.851	-8.8895	-7.8329	-8.6038	-9.0437	-9.0351	-10.264	-9.6404	-8.3553	-9.9468	-10.084	-10.422	-6.7934	-10.042	-10.418	-10.046	-9.6982	-7.8318	-10.318	-9.7742
-20.558	-20.898	-21.837	-19.407	-22.31	-20.51	-19.316	-19.148	-18.644	-19.929	-18.973	-19.065	-23.503	-20.901	-19.554	-19.977	-20.997	-24.27	-19.843	-21.532	-20.757	-22.136	-21.924	-20.485	-19.323	-19.19	-19.068	-19.558	-19.564	-19.371	-20.462	-18.539	-21.151	-19.83	-21.506	-20.973	-20.494	-20.549	-21.785	-20.018	-19.745	-21.342	-18.148	-19.253	-20.62	-21.35	-18.383	-22.552	-22.033	-21.019
-6.6161	-5.5558	-5.0895	-4.3017	-3.0481	-3.9288	-9.4312	-4.7735	-5.0783	-4.48	-4.8394	-5.3383	-4.5496	-6.0878	-8.199	-3.4061	-2.9672	-2.2918	-5.3814	-4.9489	-4.5196	-4.1436	-7.1122	-5.1865	-4.0881	-3.1942	-4.8108	-6.8918	-5.0743	-5.8618	-4.7457	-4.4003	-5.675	-3.7897	-3.9029	-6.5031	-5.328	-5.0464	-2.9786	-5.5556	-5.9353	-5.4147	-3.1365	-4.7782	-5.2407	-3.977	-3.8276	-5.2066	-4.9768	-3.71
-9.228	-10.322	-10.973	-8.89	-9.3327	-9.41	-9.4612	-12.406	-11.464	-8.8575	-10.055	-10.054	-11.716	-10.314	-8.9878	-12.702	-14.193	-11.737	-11.738	-10.488	-12.463	-12.101	-11.998	-9.6198	-9.1737	-9.6031	-9.6748	-9.2657	-12.622	-10.209	-10.798	-12.587	-11.24	-12.034	-8.9151	-10.033	-8.6914	-7.7907	-12.163	-10.973	-10.903	-10.472	-12.319	-12.274	-11.354	-12.759	-9.3127	-10.828	-8.3505	-13.239
-21.224	-21.365	-19.888	-21.444	-23.273	-19.213	-22.419	-21.622	-19.356	-20.507	-19.396	-22.195	-20.099	-19.678	-21.17	-22.901	-22.208	-21.035	-22.024	-21.782	-18.01	-20.153	-22.268	-20.873	-22.177	-20.252	-18.658	-21.491	-21.306	-20.164	-21.639	-21.166	-19.845	-22.229	-20.157	-21.897	-18.938	-19.31	-20.823	-22.527	-22.622	-20.218	-21.216	-20.975	-21.521	-22.392	-20.448	-21.208	-19.33	-21.044
-13.896	-12.323	-13.479	-10.762	-14.555	-13.585	-15.364	-13.973	-14.192	-13.621	-14.608	-17.207	-14.324	-15.915	-14.785	-12.753	-14.096	-13.163	-11.082	-12.028	-15.72	-14.042	-13.307	-14.888	-14.249	-12.297	-14.385	-13.937	-11.536	-13.846	-14.106	-14.065	-14.129	-12.906	-14.363	-16.309	-15.426	-13.632	-14.271	-14.281	-12.595	-15.922	-13.84	-15.118	-14.843	-13.724	-13.629	-14.233	-12.689	-14.798
-4.2771	-1.6962	-2.826	-4.434	-3.662	-3.4575	-4.1073	-4.0112	-5.7347	-5.2087	-3.3013	-3.306	-4.0811	-2.8696	-4.8844	-2.7242	-4.2786	-4.1785	-4.0352	-4.037	-3.8508	-4.4804	-2.5524	-2.797	-3.0101	-5.3288	-4.872	-5.5646	-3.4365	-3.9915	-5.0375	-3.6998	-1.8641	-2.9988	-4.1534	-1.5015	-5.3328	-4.267	-1.9977	-3.0175	-4.7027	-3.0376	-2.0706	-3.6042	-2.9058	-2.6666	-3.9788	-3.4181	-4.3184	-1.3132
-5.6208	-6.3123	-3.9299	-4.7587	-6.7702	-8.7219	-6.1419	-5.4671	-5.3722	-5.6026	-6.9296	-8.5521	-7.9212	-4.6444	-4.5483	-6.171	-6.2347	-7.7437	-8.0005	-5.3875	-6.052	-4.4753	-6.972	-5.7721	-6.3185	-6.2918	-6.813	-7.183	-6.5771	-6.9868	-5.9162	-6.1909	-6.2631	-7.5743	-7.4608	-5.7746	-8.6733	-8.5315	-6.6349	-5.9029	-4.8213	-7.1628	-7.4785	-6.8119	-8.0175	-5.7825	-5.2068	-6.4863	-8.4252	-6.0177
0.6878	-3.1797	-0.99047	-1.6796	0.34454	0.30158	-1.1434	-0.65996	-0.95172	-3.088	0.04846	-2.0074	-0.69375	-1.7105	-3.0319	0.50524	-1.2291	-1.5081	1.302	-3.0512	-2.2887	-2.0978	-2.6018	-2.4407	-1.0056	-0.64003	0.67907	-3.4903	-0.94741	-0.65817	-3.5418	-1.4281	-2.7421	-0.9194	-1.2347	-2.175	-0.62762	0.073873	-1.5304	-0.97158	-2.0093	-0.76871	0.058879	0.64384	-1.8643	-2.7114	-2.2163	-2.547	-1.3763	-0.91284
3.8943	5.5546	5.4607	3.1707	6.191	4.0609	6.1242	5.2779	6.694	3.8249	4.8598	3.8871	4.7881	3.4625	5.7246	4.2268	3.6063	2.6333	3.4616	2.9007	4.2202	3.7062	5.3724	4.5606	3.817	5.6452	5.4552	3.6847	3.8529	5.8668	4.263	4.9522	4.4736	5.455	4.7402	3.2564	4.2746	4.5848	7.1587	5.1189	2.2583	3.238	4.0014	5.5436	1.3359	4.1763	2.5234	2.852	0.54243	3.679
-21.462	-23.857	-21.953	-21.038	-20.769	-21.102	-20.938	-22.036	-21.645	-21.711	-21.302	-21.918	-22.507	-19.672	-22.051	-21.98	-19.927	-21.834	-22.878	-21.843	-19.977	-20.985	-20.774	-22.851	-23.817	-20.23	-21.465	-23.209	-23.83	-20.649	-21.738	-21.846	-20.822	-20.569	-21.865	-22.165	-22.162	-22.751	-24.733	-22.832	-22.719	-24.773	-21.812	-20.746	-22.157	-22.196	-18.026	-21.808	-21.79	-21.404
-10.474	-9.2513	-5.3687	-7.4713	-8.4602	-9.4369	-7.9752	-8.555	-8.3762	-9.774	-9.571	-10.038	-9.5993	-8.8559	-8.3028	-9.5949	-11.609	-9.2331	-11.332	-8.888	-8.0665	-10.2	-11.797	-10.08	-10.656	-9.367	-9.1378	-6.7096	-10.681	-8.4127	-10.345	-9.7545	-7.8817	-9.266	-9.8015	-9.7299	-8.2546	-12.111	-11.053	-10.474	-10.598	-10.231	-9.4504	-7.228	-9.4143	-8.8787	-11.025	-9.3407	-9.223	-10.521
-11.193	-11.295	-9.4693	-8.1223	-9.5792	-10.755	-11.506	-10.287	-10.109	-10.223	-11.415	-11.315	-11.824	-8.8562	-12.316	-9.5821	-12.275	-9.9395	-11.004	-10.904	-11.296	-9.1614	-11.373	-11.364	-11.667	-10.66	-11.707	-13.179	-11.038	-9.4741	-12.266	-10.388	-10.552	-11.698	-9.985	-12.433	-9.2769	-8.6654	-12.42	-11.474	-9.915	-10.012	-9.8	-11.652	-11.234	-11.333	-10.931	-10.875	-11.49	-11.457
-12.84	-12.761	-11.661	-12.966	-12.597	-10.648	-12.934	-10.855	-11.924	-8.9213	-12.677	-11.272	-14.129	-11.639	-12.492	-13.235	-13.346	-12.565	-9.003	-11.569	-11.26	-14.244	-9.7253	-12.209	-12.896	-10.565	-12.918	-13.098	-11.743	-11.327	-11.068	-11.611	-14.084	-12.262	-12.177	-12.813	-12.54	-10.293	-9.487	-11.702	-11.389	-13.976	-11.033	-11.361	-10.117	-11.846	-13.105	-10.48	-9.8116	-11.067
1.0162	-1.4282	1.0165	-1.5134	-0.75385	1.318	-0.4265	1.4771	0.47475	0.13145	-1.411	2.3446	0.13697	-0.47144	-1.9554	2.2075	0.044157	1.3475	0.50857	0.14191	-1.5237	-0.48062	-1.7922	0.067247	-0.93491	1.0609	1.4812	-1.0231	-0.7291	-0.7841	-0.59308	1.2508	1.4559	-0.19505	-0.19787	-0.61935	-1.7428	0.99364	-0.23932	2.5421	0.4346	1.7628	-1.3649	0.10634	1.3865	-0.27281	-1.409	1.7304	-0.57783	-0.10198
6.2541	5.4658	4.8369	3.8649	4.6597	5.8244	5.9454	5.7397	6.1189	6.0949	6.4381	6.5839	6.2752	4.9503	6.5067	4.8994	7.4961	7.9799	4.0259	6.0072	4.1547	5.3048	3.8063	3.9744	5.8971	5.7585	4.1986	5.8459	4.4029	6.3954	5.0216	5.8595	6.5932	4.6659	3.3685	5.1925	6.9962	3.8626	5.064	5.7731	5.2759	5.6449	4.0604	5.8019	8.4079	4.9733	4.6314	6.6985	4.1655	5.9129
-3.3478	-4.5739	-3.7985	-1.7271	-0.53555	1.7523	-3.2717	-2.731	-2.8269	-2.9278	-4.7222	-3.1457	-6.3965	-3.2515	-3.5253	-3.4156	-4.4513	-4.7725	-1.6824	-5.4388	-2.456	-2.3566	-2.4583	-3.6849	-3.8795	-2.3408	-2.3013	-3.4963	-5.2901	-2.6418	-2.8768	-4.6345	-3.535	-6.1061	-3.6866	-3.7071	-2.845	-3.0545	-4.9343	-3.0479	-1.5726	-3.5773	-3.1891	-1.7856	-4.2687	-5.5506	-2.8868	-2.5212	-4.747	-2.8224
-11.475	-12.121	-10.457	-12.478	-9.3777	-12.082	-11.265	-9.8161	-11.572	-12.555	-10.384	-10.791	-13.489	-11.082	-14.022	-12.425	-12.73	-10.063	-10.814	-11.363	-11.538	-12.653	-11.4	-10.943	-10.481	-13.402	-9.8685	-11.796	-10.936	-11.368	-11.525	-11.242	-11.708	-11.515	-10.664	-13.284	-10.608	-9.9096	-14.966	-10.714	-12.947	-10.865	-11.722	-9.6728	-12.563	-9.9114	-11.463	-13.1	-12.183	-11.844
-12.192	-12.863	-12.415	-12.196	-11.138	-13.753	-13.287	-11.661	-14.61	-14.139	-13.471	-12.208	-14.529	-12.239	-11.541	-10.764	-13.181	-11.113	-12.026	-11.159	-13.909	-12.404	-15.192	-13.732	-10.818	-11.859	-13.281	-11.467	-12.684	-11.474	-15.115	-10.206	-14.485	-14.232	-12.318	-14.059	-13.511	-9.5827	-13.767	-11.111	-12.341	-12.757	-11.459	-14.293	-12.656	-12.178	-14.699	-13.174	-14.386	-12.999
-11.288	-10.194	-10.847	-12.779	-10.01	-11.714	-12.18	-11.902	-12.086	-11.878	-10.729	-12.279	-12.558	-12.142	-11.649	-12.865	-11.889	-11.611	-12.028	-11.222	-14.831	-11.142	-14.572	-11.788	-9.7682	-12.487	-12.952	-13.09	-12.66	-8.2584	-11.582	-13.152	-14.069	-12.694	-10.16	-11.256	-12.074	-11.573	-11.65	-11.693	-12.987	-10.875	-13.231	-11.897	-14.192	-11.182	-9.2055	-11.751	-10.011	-13.075
-11.087	-9.0939	-9.2362	-11.399	-11.15	-14.647	-12.21	-11.678	-9.189	-12.366	-12.696	-12.762	-11.46	-10.998	-13.772	-12.421	-12.951	-11.326	-12.094	-11.198	-10.342	-12.581	-13.809	-11.931	-10.568	-12.257	-9.4929	-12.515	-12.308	-10.377	-8.9505	-10.035	-10.671	-12.58	-12.394	-10.093	-10.432	-10.907	-14.228	-12.026	-10.434	-11.674	-11.418	-11.728	-12.663	-11.976	-11.242	-11.568	-9.4367	-10.939
-2.7568	-3.1292	-3.1133	-3.7475	-5.3452	-1.1339	-3.3495	-4.0199	-3.4431	-4.4072	-2.0236	-3.5438	-2.2094	-2.6802	-4.2469	-3.0411	-4.0554	-4.585	-4.9106	-1.5132	-3.1293	-1.7251	-2.1527	-3.9659	-5.2977	-3.225	-1.386	-3.7455	-3.508	-4.9662	-5.2377	-6.4286	-1.6073	-3.4218	-3.201	-3.4477	-4.5553	-2.3066	-2.0109	-3.3689	-2.8132	-2.7906	-3.192	-4.3214	-3.8302	-2.0235	-3.4823	-3.6993	-3.6832	-3.8624
-5.6141	-3.984	-5.3496	-3.0057	-5.1034	-3.675	-2.019	-3.2706	-2.195	-2.3671	-1.197	-3.2104	-3.4481	-2.6645	-1.9163	-5.734	-3.419	-2.5217	-3.9467	-5.2955	-3.3363	-3.6813	-3.5453	-5.1168	-5.1514	-2.9121	-3.7656	-4.6209	-3.6105	-2.8333	-1.0293	-2.5551	-2.9896	-2.3696	-2.3808	-1.1445	-4.9054	-1.928	-5.4626	-4.1082	-3.4388	-2.8228	-3.8893	-3.4959	-2.7125	-3.174	-1.3608	-4.2411	-2.1972	-3.3437
-0.52804	-2.0848	-4.4713	-1.2692	-2.4718	-3.4808	-3.0556	0.16554	-1.4936	-4.6027	-3.0631	-2.6109	-0.68879	-1.4747	-2.2802	-2.176	-2.6635	-3.5894	-1.9365	0.76098	-3.3736	-1.3063	-2.9391	-0.97958	-1.8691	-0.79564	-2.9868	-1.9426	-2.2709	-4.7065	-2.3609	-1.6381	-1.7243	-2.1214	0.23617	-3.012	-2.8013	-3.2458	-4.2421	-1.9358	-2.6764	-2.8142	-0.70983	-3.1741	-3.1331	-1.9775	-4.1658	-2.5273	-1.8699	-0.89038
-1.1564	0.11581	-0.59247	-2.0285	2.367	-0.36928	-0.26918	-0.3237	-0.33381	-1.9004	0.63229	-0.10979	0.7571	-0.49164	0.65253	-1.7468	-1.5072	-1.8399	1.6505	0.49573	-0.48843	-0.63559	-0.00078873	-1.171	0.34828	1.4676	0.0172	-2.3367	-2.0451	-1.5288	-0.17554	1.3326	-1.0283	-0.29483	1.3497	-1.3129	0.41383	1.7465	-1.4147	-1.7382	-0.3441	-0.24659	0.017014	-1.58	-0.07484	-2.1801	0.58153	-1.6055	1.1731	-1.2848
0.7276	-1.562	-0.022332	0.87471	-2.9451	-2.1728	-2.012	-1.1045	-0.26212	-1.8349	0.29221	-1.8914	-1.6895	-2.0165	-2.1383	0.75074	0.10358	-3.3368	-0.9662	-1.3938	0.050201	-1.6257	-2.2389	-1.1723	-0.92165	-2.2239	-0.65993	-0.4179	-0.93656	-0.68636	-3.0383	-1.9532	-1.8186	-3.2646	-1.0441	-3.0615	-1.5269	-1.0919	-3.1952	-2.4397	-3.1115	-0.84154	-0.98569	-1.9858	-0.21925	-1.134	-1.5157	-0.20546	-1.4317	-0.98328
-2.6772	-3.2837	-2.3601	-1.3903	-1.0661	-2.6229	-2.283	-1.812	-1.3876	-1.4081	-1.6957	-2.4276	0.32772	-1.0545	-1.2428	-2.9077	-1.5338	0.093638	-3.9052	-3.1484	-2.9396	-1.441	-2.2351	0.8156	0.50368	-1.2898	-2.3401	-1.9772	-0.85089	-2.1152	-2.101	-0.8533	-1.1868	-1.9623	1.1225	-2.1138	-2.5201	-1.5341	0.52685	-4.4606	-4.0008	-3.2432	-0.85277	-0.54329	-3.134	-2.5923	-3.118	-1.4693	-2.5807	-1.1638
-6.6647	-8.1325	-9.0562	-9.2243	-9.8277	-6.944	-7.0705	-6.3484	-7.0285	-5.8278	-7.2599	-8.2804	-7.3638	-6.9403	-7.8751	-9.8351	-6.0382	-8.8253	-5.0518	-4.0973	-6.4083	-6.1603	-6.0379	-7.534	-7.58	-8.8959	-8.1846	-6.4486	-8.9419	-6.5728	-8.261	-6.9818	-7.4287	-9.1266	-7.7961	-5.7032	-9.2774	-7.4132	-6.9115	-9.7002	-6.2275	-9.1155	-7.4384	-5.8381	-6.1069	-5.7853	-6.9967	-8.7942	-7.2596	-5.6075
0.2587	-0.68982	0.8388	2.2831	-2.0443	0.60373	1.9767	0.45479	0.77777	2.7352	-0.3764	1.3537	0.089569	2.8714	0.53994	-0.57566	-0.5635	-0.79754	0.8799	-1.5184	-2.1642	-0.66634	1.8869	1.0316	-1.3928	0.74051	-1.289	1.2864	0.089781	0.087721	0.10617	0.59104	1.1775	2.1318	2.3545	0.18948	0.42833	0.79887	-1.4048	1.289	2.019	-0.31485	1.4674	2.3751	0.7138	0.76236	1.7141	-1.6059	0.64316	0.61569
-0.49068	-0.54479	0.36503	-0.064183	-1.2558	1.0135	0.1789	-0.26608	0.15126	-1.7961	-1.7407	0.53169	0.47948	-0.3266	-1.0875	-1.3158	-2.3945	0.49403	0.16066	-0.87913	0.81331	-0.88483	0.72052	-2.4131	0.58893	-0.74238	-1.4121	-0.86221	-1.8641	-1.8529	1.4192	0.47098	-3.0487	-1.2746	1.4894	-0.47721	-2.0443	-1.3315	2.5171	-0.024008	-0.75611	-3.4032	-0.3747	-2.0731	0.024006	-1.5616	0.5058	0.21473	-3.4251	-1.1441
-2.4368	-2.0202	-2.8695	0.41157	1.3952	-1.727	-1.3323	-0.36092	-0.11028	0.21333	0.37334	-0.28417	-1.2592	0.25848	0.28629	-1.1348	-0.92313	-1.4854	-2.9095	-0.83963	-0.60062	-1.4556	-0.53201	0.52334	-1.5811	-1.1225	-1.7655	-0.63803	-0.52115	-1.087	-0.79828	0.93799	-0.74327	-0.67194	1.3168	0.070653	-1.6563	-0.19581	0.63855	-1.2635	0.65313	-1.1727	-1.387	-0.010094	-2.7222	-1.1729	-0.31941	-0.88019	-1.2117	-0.14689
2.3802	3.0591	3.9465	3.6607	2.4191	2.8295	4.2554	0.84003	2.9062	2.9053	3.0621	2.7452	3.2638	1.7057	1.3739	1.1775	3.1206	3.6733	3.6873	1.743	3.4324	2.4208	3.2779	4.3387	3.1158	2.9273	2.2698	2.3593	3.7451	0.33505	3.5054	2.9441	2.4718	2.9764	4.0454	3.8409	1.9424	1.2357	0.85659	2.2639	3.186	5.6658	2.8639	3.9741	1.6209	3.5578	3.5942	2.4187	3.5461	3.4677
-7.7903	-9.6783	-8.4571	-10.672	-7.4148	-8.895	-8.7002	-9.0428	-9.2881	-7.1245	-11.166	-8.162	-7.1492	-9.9279	-8.5473	-9.3659	-7.9593	-8.4758	-9.7069	-9.7995	-6.924	-10.456	-7.6447	-8.5868	-8.9839	-10.11	-9.5007	-6.9066	-8.4424	-8.4887	-9.0861	-7.4449	-8.1004	-7.1283	-10.762	-9.8769	-8.0898	-8.664	-9.8902	-10.591	-7.4383	-10.602	-9.707	-9.8577	-7.6331	-11.214	-8.5447	-8.2898	-9.5718	-9.9165
-3.7506	-3.1177	-2.6304	-1.797	-2.2269	-1.5104	-2.0332	-2.0067	-3.5006	-3.626	-0.41271	-4.566	-2.0262	-3.0439	-0.50154	-4.1035	-3.1314	-1.1469	-2.7463	-3.1047	-2.6685	-3.1908	-4.3506	-3.2102	-2.4575	-3.5016	-2.8557	-1.9868	-2.3971	-3.1765	-3.5274	-1.5065	-4.3182	-1.9478	-1.6241	-2.2476	-3.935	0.53725	-2.882	-1.0019	-2.2129	-1.6594	-2.8116	-5.4814	-4.128	-1.8889	-3.6129	-1.0494	-1.0884	-3.234
-12.246	-12.374	-14.305	-16.877	-13.54	-14.723	-14.404	-14.586	-13.474	-12.695	-12.994	-15.17	-12.908	-12.152	-11.571	-14.764	-12.986	-14.444	-13.55	-13.302	-13.486	-11.948	-12.349	-13.737	-15.815	-13.016	-13.788	-14.219	-11.613	-12.479	-14.057	-13.032	-12.856	-13.841	-13.821	-12.555	-12.062	-13.236	-13.682	-12.16	-13.853	-11.894	-12.695	-12.011	-12.91	-9.4753	-13.804	-12.233	-13.2	-15.22
8.9072	8.4825	7.9287	8.061	8.9415	9.6336	10.85	7.5174	8.991	10.497	8.2515	8.0027	10.067	8.8589	7.6714	8.0439	9.4466	9.6502	9.0408	8.1424	8.6389	9.1708	10.033	7.5765	8.1111	10.137	6.8238	9.722	7.4744	10.058	6.6154	9.2384	7.2982	8.538	8.2605	10.004	10.289	8.145	8.0416	9.8814	8.3197	8.0167	9.4509	8.6013	8.3155	9.0478	7.6797	9.0673	10.054	11.146
-3.8466	-4.4173	-5.4204	-5.9426	-2.5215	-4.8451	-3.8954	-5.2861	-7.3239	-4.9114	-5.2732	-5.3101	-6.5189	-4.2323	-4.6505	-4.9336	-5.1489	-5.6339	-4.5066	-5.8227	-4.7386	-3.8034	-3.19	-6.4049	-4.5749	-3.7676	-4.564	-3.0532	-7.6505	-6.5919	-5.3232	-4.066	-4.3765	-4.864	-3.7038	-6.084	-4.5955	-6.6167	-5.5516	-5.1396	-3.456	-5.7068	-5.9763	-4.1596	-5.0113	-3.8684	-4.262	-3.1815	-3.0333	-4.834
-1.422	-1.1582	1.2844	-0.52363	-0.97542	-0.41387	-0.36918	0.89809	-1.3779	0.23175	-1.7504	-1.2341	-0.84362	-0.43675	1.3183	-1.4138	-0.43712	2.7755	-1.9571	0.020937	-2.1137	0.3196	3.3496	-1.3362	1.4681	-0.071435	0.2073	-1.265	-1.3147	1.2884	0.029253	-1.7615	0.67242	2.1773	-0.5696	2.7576	-0.24683	-1.3213	-0.88405	1.4249	-0.26305	-1.009	0.069578	2.8619	2.0617	0.47004	-0.95774	1.1176	1.0102	0.072438
-11.485	-11.829	-12.775	-13.014	-13.623	-13.878	-14.2	-15.104	-10.221	-13.397	-13.813	-13.896	-9.7795	-13.991	-12.433	-12.22	-14.418	-12.463	-12.91	-12.613	-11.589	-11.307	-12.384	-9.2736	-12.672	-13.303	-13.146	-13.162	-12.064	-11.743	-13.716	-12.497	-14.789	-12.289	-13.304	-11.49	-12.452	-13.565	-13.47	-12.029	-11.612	-14.039	-12.36	-13.89	-14.094	-11.779	-13.998	-13.144	-12.866	-13.53
-6.597	-4.4239	-5.4983	-2.6329	-4.325	-6.1447	-4.9632	-3.3707	-2.3909	-5.8575	-1.9007	-4.1977	-4.54	-3.9911	-3.371	-5.3902	-3.3829	-3.0713	-4.2007	-3.9922	-3.4032	-3.2798	-4.7596	-4.6802	-5.9158	-5.9826	-4.9355	-5.3604	-6.0692	-6.3713	-6.9736	-3.8023	-3.8291	-4.3257	-6.824	-5.3295	-6.2996	-5.9766	-2.1909	-3.5635	-4.9311	-5.6564	-5.1814	-2.9224	-4.7479	-4.4175	-4.568	-4.5517	-3.8393	-6.7282
-6.7222	-3.0139	-4.6092	-4.5094	-4.1549	-5.7983	-4.8391	-5.6958	-5.1611	-6.5711	-3.672	-5.0315	-5.9014	-4.9623	-1.7022	-2.9869	-4.2224	-6.4506	-4.2825	-4.9128	-5.7971	-1.582	-4.3607	-5.329	-3.6973	-7.3504	-5.9426	-4.0491	-4.8403	-6.5071	-2.3879	-4.3773	-5.6241	-5.1645	-2.3608	-3.9557	-3.1077	-4.5498	-2.0225	-3.8008	-3.7621	-2.6633	-4.8043	-3.5107	-6.8665	-4.1259	-4.5544	-3.8261	-6.1899	-3.0333
-1.9772	-1.2465	-1.308	-0.9341	-1.4742	-1.8196	-2.888	-1.0617	-0.72776	-0.85108	-0.30949	-1.3625	-0.42789	-1.3722	1.0906	-4.4311	-0.84769	-3.6544	-1.8999	-1.3108	-0.30627	0.56386	-0.084716	-1.084	-2.722	-0.061597	2.0141	-2.5079	-1.4419	-0.6525	0.40306	-2.6591	-1.5849	0.023276	-0.58562	-3.7164	-0.75375	-4.232	-1.4616	-1.0805	0.79362	-0.44424	0.14411	-0.79848	1.2544	-0.56449	-1.4129	-0.76646	-1.3028	-1.048
-7.6378	-7.1199	-7.3593	-9.3901	-6.555	-6.1523	-4.8432	-8.4093	-6.2066	-5.4415	-4.943	-8.674	-6.4346	-6.2658	-6.0098	-6.5444	-5.9095	-5.2511	-6.6895	-8.043	-5.925	-7.2403	-5.2417	-6.7708	-6.218	-1.9314	-7.2868	-7.3862	-7.3746	-5.6024	-4.2448	-8.1029	-7.7439	-8.5996	-7.277	-6.7925	-4.8447	-5.6471	-8.3742	-5.4628	-6.0599	-4.1322	-7.8541	-6.3764	-5.9767	-8.5923	-7.1043	-5.8176	-6.5634	-8.8331
-10.465	-12.35	-12.69	-11.554	-7.85	-11.223	-11.453	-10.046	-12.485	-9.5684	-12.058	-13.747	-8.9521	-8.6985	-11.672	-10.166	-9.4061	-10.717	-11.287	-12.025	-12.176	-10.008	-11.44	-8.7374	-12.377	-9.7165	-12.628	-11.451	-11.041	-12.64	-12.639	-10.396	-11.803	-9.5792	-11.178	-8.6228	-9.7973	-10.792	-13.168	-10.128	-9.6251	-8.1608	-11.525	-11.196	-11.718	-12.232	-12.281	-10.5	-7.7465	-10.749
5.9828	9.6024	7.1184	8.4908	7.0742	7.8117	8.1203	6.3847	5.4587	7.0433	7.8092	6.7344	5.687	8.1201	7.5257	7.7658	8.9751	5.4285	5.0846	8.2215	6.0828	6.3083	10.183	6.1654	6.2773	6.3894	8.9942	6.1031	8.9896	5.2454	8.1424	6.5203	5.5186	6.8216	6.5739	8.4442	6.3702	7.6699	5.5137	6.0064	7.3223	6.0911	6.1827	5.8804	8.1562	7.2799	9.5103	8.0138	7.3511	6.588
5.4959	6.797	7.3229	7.0819	4.405	8.0535	7.656	5.1163	5.7155	8.4948	9.0488	7.0458	7.1953	8.9761	8.0722	6.5558	7.5251	5.5992	8.6969	5.7939	5.6109	3.1615	6.5393	5.6875	8.628	5.7846	6.5635	6.5661	7.2666	5.9037	6.5618	4.853	5.7135	4.9429	8.6135	7.2616	8.9468	5.3615	5.4661	7.2479	7.6932	6.1687	7.4225	6.9575	8.4867	6.9792	7.059	7.9074	7.6828	6.0938
-12.901	-11.578	-11.935	-13.513	-13.416	-13.365	-11.198	-13.77	-14.271	-11.465	-11.14	-14.414	-13.557	-12.56	-11.553	-12.405	-12.912	-12.365	-14.32	-13.838	-13.205	-13.359	-13.785	-10.641	-13.56	-13.286	-13.185	-12.643	-11.56	-11.779	-13.509	-12.9	-12.48	-13.719	-14.422	-15.099	-12.66	-12.385	-12.106	-12.206	-12.305	-13.887	-13.469	-12.088	-11.357	-13.941	-13.491	-12.983	-13.132	-14.168
-13.809	-14.284	-13.88	-14.88	-12.389	-13.889	-14.466	-14.671	-13.219	-13.863	-14.302	-14.599	-15.569	-14.203	-12.709	-13.165	-14.442	-16.426	-13.193	-14.903	-14.319	-11.242	-15.377	-13.121	-13.607	-13.108	-13.292	-13.949	-15.851	-13.536	-12.728	-13.781	-15.33	-12.651	-13.902	-13.144	-15.769	-14.164	-13.35	-13.695	-16.598	-14.197	-13.118	-14.355	-14.541	-11.064	-12.952	-12.717	-15.376	-15.577
-1.7051	-0.76553	-0.91682	-1.6764	-0.030207	-1.4514	-2.815	-2.5726	0.94573	-2.0243	-3.2069	-3.6174	-0.1897	-3.8312	-1.6572	-0.43209	-1.4752	-1.3635	-2.2605	1.8615	-0.33593	0.80416	-2.261	-2.3164	-0.60139	-1.2326	-2.279	-0.62364	-1.9591	-2.962	-2.0774	-1.4779	-1.1741	-3.2136	-1.7451	-2.1457	-0.11941	-2.1667	-1.2875	-1.8426	-0.069796	-2.0211	-0.376	-2.3387	-2.2527	-2.5359	-0.2207	-2.6543	-2.1386	-0.94832
-0.99502	1.1013	-0.23985	-2.4107	-0.79608	1.1589	-0.835	-0.36771	-1.7987	-1.7113	0.33426	0.89062	0.048326	2.0221	-0.22948	0.46421	1.2534	-1.2354	-1.1952	-0.17946	-1.4062	0.70269	-1.1079	0.65853	1.0021	1.5121	0.42745	0.59309	2.2351	-0.43422	1.037	0.62115	-0.79688	0.8014	-0.028446	-0.70326	1.5727	-1.5729	-0.87061	1.5343	-0.25776	-1.3944	-0.62161	-0.49304	-0.45764	-0.52952	-2.1764	-2.67	-0.92973	-0.93529
-1.0482	2.1296	1.4351	-0.73524	-0.59846	-1.055	-0.24651	0.64907	-0.071037	0.4958	-1.7709	-1.2838	0.76227	-0.42244	0.29601	0.871	-0.93545	1.3341	0.28039	-0.048154	-3.192	-0.72627	-1.0431	0.76513	-1.2836	-0.85189	-0.57171	1.2617	-0.57515	-0.40241	0.34018	-0.7616	-1.6662	0.075361	1.2164	0.19396	-0.42317	0.16257	-0.64464	-0.9098	-0.18637	-1.6343	0.71044	-0.15591	-1.3767	0.95419	1.987	1.0297	-0.49389	0.61493
2.3045	3.1168	0.97759	3.3971	2.6623	2.1318	2.7401	-0.47076	1.2775	2.9458	0.6182	2.1543	1.2407	1.6156	0.63582	2.1165	-0.88819	4.1396	1.1824	0.72641	1.7014	3.9656	2.0335	3.9589	-0.066983	1.4026	4.556	2.1171	1.9556	2.0191	2.366	2.5871	3.6892	2.1968	2.8263	1.9727	1.4195	1.4013	0.40348	3.5824	2.1625	2.2099	1.8244	0.58342	-0.27628	0.48856	2.9319	1.5981	1.0764	3.0197
-12.617	-14.832	-14.201	-14.657	-15.672	-14.092	-13.765	-15.499	-13.843	-13.996	-14.9	-17.481	-11.461	-14.362	-14.944	-15.107	-15.319	-14.12	-12.691	-12.688	-12.729	-13.474	-13.837	-14.092	-14.47	-13.676	-12.218	-13.887	-14.518	-12.241	-13.927	-14.19	-15.282	-15.475	-12.727	-12.685	-12.932	-14.473	-14.099	-14.658	-14.687	-14.935	-14.251	-14.455	-12.294	-12.507	-14.838	-13.23	-12.99	-14.428
-14.29	-16.507	-15.662	-15.824	-15.87	-15.176	-14.256	-14.566	-13.026	-14.636	-12.853	-16.929	-14.377	-14.487	-14.145	-16.973	-15.735	-16.274	-14.928	-15.198	-13.86	-13.305	-16.288	-14.362	-13.536	-14.092	-11.617	-15.366	-15.105	-16.979	-13.586	-13.941	-13.591	-14.19	-14.492	-13.855	-13.774	-14.685	-13.667	-14.031	-14.345	-14.839	-14.208	-14.397	-14.812	-14.667	-15.77	-14.697	-13.272	-16.292
5.7794	7.3858	7.0876	6.93	10.084	7.8434	6.317	5.3918	5.2244	7.2215	8.0276	5.5578	3.7784	7.1032	4.1861	8.7189	8.1114	8.1108	6.1394	7.6009	6.5156	8.4052	8.1725	7.5938	6.9565	9.0131	5.7304	5.9356	7.8205	6.2032	8.9716	6.4727	7.1053	5.4817	6.466	7.0021	6.5823	6.6613	5.0547	7.9531	7.1868	5.0455	6.3399	8.0671	5.461	6.1604	7.044	6.5602	6.6701	7.7705
-1.8958	-2.4015	0.21735	-0.85755	-2.3083	-0.24497	-1.5567	2.8113	-1.3234	-0.65895	0.48522	-1.3203	0.16963	-1.2282	0.31076	-0.86979	-0.33274	-0.15294	-0.38396	1.4792	-1.5425	-0.29696	0.75589	0.025069	0.67714	-1.7754	0.42547	0.3307	-3.2439	-0.27738	0.80273	-2.189	-0.26903	1.8652	-0.095452	0.30968	0.70367	-0.87983	-1.8442	1.4604	-0.0062606	-1.0227	1.3145	-0.40234	-0.29527	-2.2864	0.76465	1.6803	-1.2079	-0.17535
6.0851	5.2622	8.0142	3.8547	6.1459	3.3527	6.6343	4.8671	6.4404	5.124	5.5449	5.9657	6.5149	5.2118	5.0306	6.6489	6.1919	7.0729	6.55	5.6637	7.9582	6.2411	6.594	2.7431	5.6673	5.2054	4.5321	7.2794	4.4102	5.7837	5.3609	4.9355	4.6768	4.1731	5.0741	7.7285	8.0023	4.799	5.3707	5.1723	5.5793	7.167	4.0235	5.2144	7.329	6.9723	6.2796	4.9445	5.9985	5.2522
-6.1342	-1.7644	-5.3252	-4.2063	-3.6396	-2.6126	-2.1284	-1.2033	-3.299	-1.5332	-2.1568	-2.6622	-4.0754	-3.2865	-2.4612	-4.2477	-6.9718	-3.813	-1.0751	-1.129	-4.7378	-5.1739	-5.0263	-2.2717	-1.4563	-3.2461	-6.0595	-2.8035	-1.8099	-2.4037	-0.76974	-3.1116	-5.0745	-3.2716	-4.124	-5.2661	-2.1439	-2.7755	-2.5123	-3.9717	-0.7876	-3.9021	-2.6862	-1.9118	-3.6148	-2.501	-3.9659	-2.704	-3.8002	-2.8343
-9.9228	-8.6219	-9.2851	-9.8588	-10.561	-10.125	-6.7605	-10.062	-8.649	-7.3655	-7.9943	-8.5793	-12.398	-9.7293	-7.3031	-9.8917	-8.0634	-8.1101	-7.2575	-8.0128	-10.073	-10.76	-8.3033	-9.3922	-8.4656	-9.1628	-9.2125	-10.24	-10.51	-10.594	-11.711	-8.7205	-8.5569	-10.337	-8.0713	-8.1823	-8.8614	-9.4297	-9.0338	-9.508	-8.2401	-8.1589	-8.7255	-7.949	-9.9132	-9.5212	-9.4215	-10.061	-9.5409	-8.727
1.8731	-0.14907	3.2051	3.3779	0.67441	2.2044	1.1273	-0.15752	0.63815	1.554	2.9679	1.811	1.0155	1.5781	-0.054165	2.7369	-2.0927	0.41862	-0.20683	2.8329	1.9154	2.1425	1.7286	1.4259	0.92474	2.8526	4.3253	-0.62864	2.1525	2.4725	1.5341	0.89347	1.3575	2.5779	0.94954	0.98724	2.8277	0.59345	0.90447	2.4883	0.56176	1.6033	0.76862	0.76201	-0.84981	5.1429	0.76493	-0.77155	4.0776	0.62087
-11.114	-9.6579	-13.661	-10.327	-13.167	-12.904	-12.562	-9.1745	-11.101	-12.676	-11.759	-12.231	-11.592	-11.477	-13.991	-12.006	-12.113	-10.841	-10.807	-11.584	-11.674	-12.964	-10.962	-12.898	-12.221	-13.408	-13.727	-11.919	-12.484	-13.427	-12.802	-13.966	-10.866	-10.75	-12.438	-11.2	-12.662	-12.361	-13.941	-11.188	-11.456	-13.789	-14.711	-11.5	-13.441	-11.328	-11.797	-12.619	-10.783	-13.21
8.2093	8.4413	8.8831	7.0459	7.8546	9.2093	8.0923	10.761	9.7606	8.0887	10.921	10.746	8.3362	9.4296	9.503	9.548	7.7402	9.1457	8.8592	6.9939	7.3608	9.869	8.7859	6.9629	8.842	7.7443	9.5145	8.6476	8.1622	8.0826	8.4534	9.1947	10.904	9.63	7.2037	9.9393	10.887	5.5276	7.6157	10.132	10.053	8.8403	11.781	10.432	7.1778	9.6911	9.0231	8.3772	6.9695	8.9903
-12.415	-11.233	-10.589	-10.971	-11.376	-9.3344	-11.511	-13.943	-10.039	-10.656	-12.334	-13.426	-10.268	-12.29	-13.13	-10.352	-11.251	-13.371	-10.167	-10.315	-12.905	-14.495	-11.029	-11.587	-12.686	-13.149	-13.3	-11.185	-12.309	-9.6445	-12.3	-10.887	-10.817	-11.091	-11.509	-10.414	-11.388	-12.284	-8.7158	-14.005	-13.267	-10.893	-11.377	-11.808	-11.907	-11.987	-13.176	-13.423	-14.161	-9.0049
-12.006	-11.093	-11.557	-12.063	-13.649	-10.808	-10.551	-10.463	-11.043	-9.3984	-11.275	-10.389	-11.288	-10.929	-11.792	-11.962	-12.772	-11.453	-9.9093	-9.8477	-11.603	-13.875	-11.608	-11.28	-10.885	-10.025	-10.961	-10.665	-11.642	-11.201	-13.28	-13.271	-12.033	-9.8038	-11.613	-13.733	-10.416	-13.763	-12.056	-12.469	-12.483	-11.735	-12.86	-14.787	-11.839	-13.67	-11.463	-10.104	-9.9829	-12.277
-13.946	-12.095	-12.689	-10.698	-12.009	-9.5251	-10.756	-12.995	-12.887	-12.591	-13.136	-12.247	-11.777	-10.971	-12.936	-10.272	-13.638	-10.156	-12.893	-14.22	-12.596	-10.601	-13.437	-11.646	-10.845	-12.627	-12.744	-10.123	-10.551	-15.391	-14.273	-13.962	-10.166	-10.183	-12.057	-11.243	-12.915	-12.047	-13.22	-9.3508	-12.552	-13.224	-13.045	-13.8	-12.831	-15.031	-13.79	-11.219	-10.175	-13.585
-0.81649	-1.9609	0.082703	-2.345	-1.193	-2.0389	-1.7418	-2.964	-1.7867	-2.5357	-2.5786	-0.62889	-3.3858	-0.90972	-2.5442	-1.7869	-0.50431	0.4774	-0.90251	-1.5218	-3.9352	-2.056	-0.87854	-3.4149	-1.4782	-2.8002	-1.6368	-3.4897	-0.78635	-3.279	-3.1931	-1.4199	-1.7948	-5.1518	-2.2895	-1.1485	-0.22919	-0.51188	-1.9409	-2.0942	-1.8061	-2.7709	-0.46966	-2.6205	-0.95879	-3.4293	-5.4439	0.27646	-2.2385	-0.5359
-4.0839	-3.6105	-5.1421	-3.6235	-3.1293	-2.2079	-3.6691	-3.799	-3.5925	-4.4698	-1.2675	-1.8182	-1.5739	-1.8113	-2.179	-0.61217	-3.7864	-1.0564	-1.2686	-1.8563	-2.6393	-0.66304	-4.0526	-0.53993	-2.0028	-3.8013	-0.22928	-2.0089	-3.4175	-1.1493	-4.6592	-0.11669	-1.968	-2.9913	-1.7896	-4.3122	-2.8163	-3.009	-2.0173	-1.7422	-2.8085	-3.5721	-1.8403	-2.4124	-2.1043	-1.422	-3.0244	-5.3391	-3.3304	-0.33862
-6.799	-6.938	-9.1969	-8.4919	-6.6763	-8.0558	-9.4815	-6.6966	-9.3224	-5.8386	-7.4722	-9.3708	-7.9021	-9.2004	-8.6747	-8.6775	-10.051	-9.7032	-7.5018	-8.4255	-8.6032	-6.9908	-8.4814	-5.0933	-6.0506	-6.2944	-7.0779	-6.926	-6.3993	-6.0663	-7.0105	-9.8477	-7.3706	-5.9502	-6.1887	-6.7177	-7.1776	-8.0152	-7.2058	-8.6735	-7.8092	-8.1288	-6.1588	-9.8975	-8.9342	-6.7329	-7.776	-5.9821	-5.1862	-9.3526
-11.76	-12.434	-11.729	-14.252	-12.419	-16.178	-12.78	-15.338	-12.868	-11.141	-13.335	-13.056	-11.735	-13.932	-12.317	-12.168	-11.154	-14.348	-13.337	-11.338	-13.431	-11.807	-10.916	-12.618	-12.147	-14.764	-11.808	-13.01	-13.214	-12.288	-14.131	-11.594	-12.673	-13.689	-12.916	-13.192	-11.781	-13.418	-11.574	-10.446	-13.728	-12.456	-13.051	-12.758	-12.402	-11.901	-13.04	-12.658	-14.128	-13.283
3.2182	4.3415	1.7914	-0.60955	2.9446	1.4517	2.0071	2.9931	2.2694	0.40386	1.4819	2.6267	1.6551	2.2232	2.2144	0.8227	2.4969	2.1108	1.2822	-0.19933	0.86892	1.6825	2.2088	3.9457	0.72836	2.8276	1.2129	3.1877	2.5685	1.2296	2.5639	1.2684	-0.050137	0.12471	2.2425	1.3775	0.71595	3.6685	2.8563	2.4472	-1.1819	2.6616	2.1485	2.5165	0.49832	3.0492	0.20177	0.58767	2.628	3.6181
-21.449	-23.194	-20.489	-22.777	-23.029	-23.257	-21.335	-23.825	-22.346	-24.333	-23.922	-22.105	-24.738	-21.735	-21.837	-21.932	-22.371	-22.453	-21.759	-22.012	-23.573	-21.875	-23.064	-21.952	-21.02	-21.932	-24.141	-23.692	-22.908	-21.81	-20.892	-21.78	-23.683	-21.484	-21.794	-18.832	-21.239	-23.008	-21.892	-23.709	-19.928	-23.639	-23.106	-21.754	-22.773	-23.359	-22.473	-20.991	-22.595	-21.891
6.6764	5.9156	5.0082	6.4891	4.8653	5.0499	8.0677	6.0275	6.0273	4.7081	5.3564	8.2614	7.9768	7.7488	6.8998	7.8176	6.9875	5.3845	7.125	8.627	5.5226	5.8508	6.0358	9.1861	5.6598	5.8802	5.175	6.7074	9.8988	6.8991	8.3503	5.9212	6.284	7.2126	4.0692	7.1801	6.1439	6.262	5.8123	9.6552	5.7846	6.4866	5.5388	4.6843	6.6719	7.3316	5.0474	7.2328	7.6609	4.7586
1.8575	1.862	2.6086	4.8084	1.7494	1.6173	4.2283	3.1033	1.996	1.2302	2.9566	2.5956	3.5041	1.2886	3.5948	2.4674	2.8879	1.8205	0.46524	3.6599	3.3398	1.3853	2.6856	3.6996	2.4359	2.7917	1.3312	2.4799	3.456	4.0711	3.0935	4.316	0.30484	1.7332	1.821	4.0797	3.9867	0.42903	2.6605	2.5217	1.599	2.1778	3.6715	1.0198	2.9071	2.3169	2.3712	2.4301	2.3865	1.4919
-3.8779	-4.6185	-2.4934	-2.7566	-2.6425	-5.0427	-6.0866	-3.6132	-4.3678	-4.5835	-1.0491	-2.9913	-3.4206	-2.737	-5.7809	-4.2186	-2.196	-4.0754	-4.5811	-2.8796	-3.2159	-4.1818	-0.46417	-3.5813	-3.9974	-2.5782	-3.2619	-3.5192	-5.0967	-1.5948	-5.8784	-4.6447	-2.4678	-3.2339	-2.7412	-4.1473	-5.5156	-2.2788	-3.3616	-3.6837	-3.8227	-0.91868	-2.1493	-4.4457	-3.9425	-3.0689	-5.6545	-3.0919	-2.6626	-4.9498
2.7401	3.9956	3.3159	4.9128	3.9844	1.1589	4.0144	1.6192	0.91741	3.447	1.587	3.911	1.7328	3.2476	2.475	3.1907	3.2672	2.4348	3.8378	1.9076	2.8544	2.4213	5.3326	1.3376	3.4904	2.2752	2.4675	1.1255	3.0656	3.3636	1.9303	4.8757	1.7926	4.3728	2.9797	4.3502	3.3518	3.7796	3.9197	2.1948	1.3183	4.0149	3.9692	1.6803	1.3217	4.0894	3.9241	2.0531	2.4512	2.3142
11.86	9.3453	11.277	10.55	8.3056	9.6862	9.1839	8.656	11.235	10.888	9.4431	11.755	10.691	9.4823	9.628	9.6431	10.641	9.5758	9.9734	8.1381	8.9362	10.199	10.661	9.5762	8.4065	10.296	9.4724	9.3825	11.601	9.6811	8.8543	9.7786	10.684	11.401	11.772	11.062	10.972	9.5779	9.0949	6.8009	8.9968	10.462	10.97	10.093	7.5189	8.5504	9.6087	9.4878	10.164	11.766
-1.3776	-1.0459	-2.2978	-0.65478	-1.3532	0.97394	0.040452	0.23692	-0.10647	-1.0464	1.0552	-1.4385	-1.1212	-2.1982	0.032584	-0.60768	-2.9832	-2.0067	1.5499	-2.6759	-1.0348	-0.9694	-0.64584	-1.2339	-1.0947	0.83988	-0.055856	-0.46814	-2.4319	-1.6264	0.65124	-1.1012	0.76284	0.37951	0.18125	-3.6964	-0.25119	0.74478	-1.504	-1.6953	0.20689	-1.6726	0.25003	-3.6296	-0.54871	-1.5704	-2.4114	1.5924	0.61531	2.0421
-2.141	-0.98845	-4.3411	-3.0885	-2.8475	-2.7624	-2.1967	0.61679	-1.2788	-1.0674	-2.9182	-1.8335	-0.31151	-0.81815	-0.49892	-1.032	-0.044602	-1.3127	-2.9049	0.54911	-1.4307	-2.9308	-1.6329	-0.52885	0.51705	0.83537	-0.28037	-3.2679	-2.8175	-2.8436	1.2161	-1.0511	-0.56431	-4.1461	-1.6061	-2.6726	-0.71039	-5.6073	-1.6856	-0.74965	-1.4216	-3.875	-3.1578	-2.5721	-1.2099	-1.1239	-2.1368	0.3362	-2.1627	-1.7439
-5.2434	-4.8768	-1.0254	-2.2053	-5.45	-4.8733	-3.0983	-5.7233	-2.4664	-1.7225	-4.335	-3.4204	-2.5412	-0.96859	-4.2055	-4.4096	-4.8444	-4.9338	-3.8211	-2.9295	-3.8762	-4.538	-2.7796	-2.8007	-5.7515	-2.95	-1.9771	-5.5275	-3.1186	-2.4868	-5.5194	-1.7299	-4.1552	-2.0091	-2.1066	-3.6118	-4.673	-3.0545	-4.8178	-2.9471	-3.4911	-2.8859	-2.9231	-2.8353	-2.3837	-3.2953	-2.1631	-1.2632	-3.2431	-3.1865
0.86355	1.8539	0.38962	3.1472	2.383	1.6811	1.5805	2.6116	2.5968	1.9413	2.8716	1.6431	3.2288	1.7794	3.8588	1.355	1.7946	0.92799	-1.4003	0.20103	1.3731	1.6967	0.58719	0.59989	0.73327	1.2284	2.5918	1.2366	0.97149	2.0679	2.6132	0.20945	1.0031	3.0919	0.67995	2.0297	2.3437	0.71067	0.15846	0.87296	2.1275	2.4788	0.35772	0.67254	1.8854	2.8139	1.7483	3.8502	2.0074	3.913
-3.651	-3.5593	-3.9911	-6.9544	-4.1554	-2.9207	-5.965	-5.0619	-5.7589	-5.8243	-5.5126	-5.3701	-3.8277	-5.252	-3.5317	-4.1754	-3.9779	-6.0064	-3.2661	-4.3778	-5.0411	-1.9877	-3.2596	-5.3462	-4.3151	-5.6629	-6.1365	-5.9567	-5.286	-4.4991	-6.495	-4.5893	-2.7215	-3.8766	-5.5565	-4.676	-6.6129	-5.5094	-4.2838	-2.4477	-4.4535	-6.4142	-7.1332	-3.9866	-5.3939	-5.0129	-4.1091	-4.6323	-4.3126	-5.3894
-6.8768	-5.4462	-7.412	-7.3145	-6.7908	-6.497	-4.8692	-7.7963	-7.3317	-6.7733	-7.6254	-4.5319	-6.8317	-5.7457	-6.878	-7.1568	-6.844	-8.5126	-5.0535	-6.9102	-5.2636	-3.8491	-6.444	-8.55	-6.1433	-7.8084	-8.6544	-6.4632	-7.2175	-5.7082	-5.1105	-7.4252	-3.6002	-6.8047	-3.6561	-6.4187	-4.3724	-7.0389	-7.9699	-7.1282	-3.5723	-5.9073	-5.8426	-4.7478	-5.9662	-7.0176	-4.8775	-7.6728	-3.9237	-6.2401
4.7416	3.6244	3.5311	3.915	5.2189	3.4651	4.5435	5.5871	4.4234	2.7473	3.8458	3.7596	7.9299	3.2206	6.2525	4.4891	5.475	4.832	2.2697	5.0139	4.9367	3.1506	4.421	3.2313	4.6863	4.7171	3.9295	5.59	4.4402	4.966	4.4129	6.8865	4.9787	3.5693	5.4957	3.8757	5.0479	5.2592	5.6509	3.4784	3.6091	1.0807	4.6314	2.2372	5.6822	4.1039	3.4132	5.5028	3.4511	4.408
1.2595	2.6008	3.1423	-0.2233	0.41071	0.48027	2.0275	-0.77874	0.32815	1.9002	-1.1527	1.1073	2.1347	-0.54957	-0.5753	2.4867	2.8679	1.8437	0.40868	-0.65924	3.3564	-0.78985	0.75955	1.9738	0.29803	1.5817	-0.51076	1.3766	1.4362	1.1122	2.2833	1.0583	0.813	1.0827	1.7289	0.26527	1.5883	0.26058	-0.28714	4.1637	3.1956	1.4134	0.33722	1.3981	2.1858	1.0242	1.0102	0.40947	0.17803	2.1796
6.546	5.2035	2.8637	5.528	4.4685	4.0049	3.7168	4.0341	3.2489	4.1406	4.9517	5.0584	5.4172	5.2875	2.5758	5.8338	4.8531	4.971	2.6531	6.1895	6.106	6.1093	5.8904	5.6543	5.7688	4.6676	3.3227	3.6616	2.8815	5.8797	5.2651	4.8004	5.8499	3.1096	2.7121	2.9559	5.3276	3.7412	1.9148	5.4719	5.1299	4.6444	3.5738	2.8179	4.041	4.6291	4.5866	1.5864	5.5117	3.1712
-0.40473	-1.8667	-1.5021	-2.827	-4.6461	-2.2748	-1.9624	-0.82578	-2.9309	-3.6146	-4.2923	-1.1618	-1.866	-1.9722	-3.0944	-2.4325	-2.2991	-1.1714	-2.5877	-1.2441	-3.6679	-2.8592	-3.9415	-3.1815	-3.7688	-1.0823	-1.4489	-1.3091	-0.92825	-3.1341	-3.8203	-3.4804	-0.13498	-2.4948	-1.562	-2.7126	-1.0826	-2.1263	-4.8567	-4.377	-3.4304	-0.19899	-4.3373	-2.5758	-2.8692	-2.063	-0.23287	-0.90874	-5.659	-3.8727
2.5661	2.3165	1.2765	0.44109	0.19568	2.6095	1.2052	0.58321	1.8595	2.2861	0.6756	-0.17566	2.5431	1.4304	2.4512	2.9225	3.759	3.6294	1.0836	-0.48296	2.4743	2.4799	0.95724	0.51295	-0.29594	3.1616	1.0313	1.3711	2.5047	1.0497	1.7252	4.4555	0.87394	2.7285	2.8429	-0.86066	3.0282	0.94143	3.2992	1.1139	1.9978	1.6115	0.93177	3.1518	2.6425	0.23689	2.7068	0.69092	2.7917	0.41876
-12.649	-16.729	-15.292	-15.338	-11.656	-13.146	-15.017	-13.013	-13.947	-12.854	-16.305	-13.189	-13.725	-15.092	-13.176	-12.886	-11.772	-15.165	-13.588	-12.83	-14.003	-16.696	-13.124	-14.533	-11.566	-11.82	-11.321	-12.529	-12.116	-11.355	-11.78	-12.653	-13.471	-13.761	-10.999	-13.583	-13.32	-13.559	-14.552	-14.211	-15.124	-12.936	-12.168	-12.281	-13.026	-12.497	-13.238	-13.934	-13.651	-14.012
-2.4856	-3.4926	-5.1755	-3.9274	-3.7511	-2.7496	-2.7216	-2.4797	-4.749	-6.0953	-6.1203	-4.4363	-2.8852	-3.2496	-3.4076	-3.7759	-4.4244	-3.8625	-2.3473	-4.2116	-3.9882	-3.6218	-2.373	-2.9137	-3.76	-4.4096	-5.0483	-1.8412	-3.4628	-4.4465	-3.9935	-3.0937	-3.4793	-3.8329	-2.1475	-2.6593	-3.4841	-4.4127	-2.3308	-4.2005	-3.5807	-3.3743	-3.5233	-3.4037	-4.1606	-4.1343	-2.4813	-2.4439	-2.6065	-3.9615
7.9114	7.4727	9.9118	9.0013	8.9599	7.0737	9.2267	10.126	7.6416	9.1516	9.6081	9.4887	5.1564	8.2146	9.9255	9.5892	7.9097	8.4514	8.7106	8.0754	9.6916	9.6401	8.7602	9.5835	9.6169	6.9969	8.3049	6.9512	9.571	7.9975	8.4836	6.5153	8.6984	11.162	8.6468	7.3013	6.6765	10.766	10.372	8.9889	8.6075	9.6119	9.6033	8.9252	7.4865	6.6697	9.7874	6.1644	9.5114	6.5925
-11.448	-11.177	-13.34	-11.444	-12.645	-12.949	-10.619	-10.726	-11.065	-11.989	-11.379	-10.246	-10.556	-11.941	-11.459	-11.005	-8.6112	-11.715	-11.199	-10.986	-11.519	-12.513	-11.209	-11.665	-12.834	-10.282	-12.325	-11.261	-12.867	-12.723	-11.992	-11.751	-13.691	-12.295	-11.105	-9.5174	-10.771	-11.955	-11.627	-9.4948	-12.816	-11.935	-10.439	-10.09	-12.484	-9.6313	-12.359	-12.432	-10.261	-11.568
-13.486	-12.509	-13.648	-10.406	-10.412	-11.386	-13.881	-11.966	-13.845	-12.801	-12.036	-12.417	-12.626	-12.757	-13.035	-13.034	-10.877	-14.295	-11.401	-10.678	-11.92	-11.517	-12.105	-12.838	-10.918	-11.633	-12.351	-10.933	-12.406	-11.258	-10.648	-12.019	-12.244	-11.132	-11.605	-12.122	-13.499	-11.224	-12.694	-12.078	-12.693	-11.1	-11.858	-11.181	-11.188	-11.891	-10.592	-10.89	-12.404	-12.546
-11.318	-13.665	-12.697	-15.074	-12.823	-9.7383	-13.088	-10.995	-13.523	-12.594	-13.446	-11.21	-14.111	-13.6	-12.29	-13.953	-10.873	-13.179	-14.856	-13.049	-12.4	-11.12	-13.933	-13.905	-13.37	-12.314	-13.869	-14.833	-14.588	-12.195	-14.286	-13.944	-14.783	-13.974	-10.893	-14.805	-12.615	-13.658	-11.005	-12.332	-13.567	-14.264	-12.169	-13.576	-15.767	-13.344	-15.6	-12.491	-12.504	-13.545
-0.31394	-2.0736	-3.0719	-1.4239	-1.0116	-2.234	-0.42627	-1.4659	-2.3983	-2.7916	-2.7287	-0.52268	-4.1463	-3.1161	-2.45	-2.2723	-1.3902	-0.94386	-3.1448	-0.76128	-1.8277	-0.022686	-1.9156	0.5418	-0.94386	-2.9122	-1.2419	-3.0249	-0.52321	-1.7782	-1.7114	-3.7079	-1.1248	0.49496	-2.4105	0.32497	-4.0077	-3.3252	-0.4677	-2.8368	-1.6615	-0.33855	0.21111	-2.4679	-2.731	-3.4523	-1.8538	-2.9719	-1.0101	-0.78224
-1.7273	-1.0284	0.18412	-0.81137	-1.1133	-1.7997	0.39136	-2.0265	0.2901	-2.2686	-2.2824	-0.34136	2.8164	-0.22199	1.5891	0.75025	0.0098303	1.1523	1.9781	-1.0979	1.6956	-0.80336	-0.2028	2.1044	0.30736	-0.20497	0.61525	0.88117	-0.93056	0.027916	-1.1021	1.7702	-3.2805	-1.0023	-2.3165	-0.57846	0.36332	-0.23937	1.182	0.99535	2.686	0.43567	1.881	0.68694	-1.1406	0.15666	0.27154	-1.4812	-0.75232	-1.7377
6.9212	5.2123	3.9541	5.7993	5.7001	6.4946	5.6248	5.7237	7.0594	5.0213	5.0499	5.8117	5.507	7.043	4.8334	6.59	6.7641	5.0825	4.2478	6.3405	2.9627	5.3869	6.5592	3.1077	5.3794	6.7556	6.9731	6.2858	3.8711	4.8797	7.2742	5.9008	4.0551	6.4736	7.0853	5.586	7.8656	4.5048	3.6478	5.668	2.9108	5.3382	6.4561	6.0648	5.7398	3.5425	7.1215	4.6661	4.9327	5.3714
-10.998	-11.701	-7.7614	-10.382	-9.0494	-10.312	-11.327	-10.84	-6.5522	-9.5678	-8.8619	-8.6623	-8.6008	-11.605	-10.969	-10.659	-8.9129	-9.8792	-10.965	-8.9767	-10.952	-7.9236	-10.404	-7.629	-10.744	-8.4964	-8.9272	-7.3471	-8.8084	-10.914	-8.7711	-9.82	-12.861	-10.256	-7.7758	-9.5175	-7.6567	-9.5982	-9.6993	-9.7999	-8.2051	-9.4196	-9.1445	-9.9452	-10.207	-10.363	-9.4536	-9.0704	-11.23	-9.4803
-4.3143	-5.1101	-4.1201	-5.4862	-4.6918	-3.6794	-5.4089	-5.3773	-7.8571	-5.3517	-3.126	-5.1291	-3.7767	-7.1519	-4.2494	-5.6902	-3.9225	-2.8096	-5.1111	-4.049	-4.0915	-5.021	-5.8364	-5.8447	-3.5867	-2.8709	-4.143	-3.1995	-4.1681	-4.4503	-5.7023	-4.6469	-4.9811	-3.9358	-4.6036	-5.8384	-1.0448	-6.3739	-5.2555	-4.167	-4.4148	-6.2364	-2.874	-6.9536	-4.8544	-5.5645	-3.8641	-5.1208	-3.2568	-6.7355
-15.898	-14.998	-15.655	-14.028	-14.62	-14.297	-16.281	-14.72	-13.71	-13.527	-14.111	-14.796	-16.105	-13.569	-14.319	-13.637	-16.32	-13.794	-14.707	-14.12	-13.295	-13.206	-14.808	-14.239	-12.925	-15.654	-15.479	-13.897	-12.766	-14.776	-14.835	-16.472	-14.067	-15.193	-14.111	-14.935	-14.142	-12.214	-15.529	-14.267	-14.56	-14.467	-14.733	-13.662	-14.317	-14.215	-12.664	-14.75	-12.532	-14.668
-4.9857	-5.4265	-3.8137	-3.7169	-3.2045	-4.1598	-1.6996	-6.802	-5.4609	-3.6955	-4.0956	-3.2462	-3.0327	-2.788	-2.7332	-2.9127	-2.856	-4.6379	-6.3016	-5.3501	-3.8646	-6.2636	-3.4677	-5.6479	-4.0664	-1.7728	-1.6443	-5.0927	-5.8291	-3.4465	-2.8457	-3.1979	-3.9735	-1.8997	-3.5427	-5.091	-5.3849	-4.3189	-4.3361	-4.303	-2.0684	-5.4856	-4.4479	-5.213	-4.1437	-5.0199	-4.5823	-4.3853	-5.1248	-2.9925
0.18623	2.9214	0.44467	1.0942	2.4419	2.5425	0.66422	0.54493	1.2399	2.3547	2.1898	0.7454	2.7498	1.7481	0.87944	0.42336	2.5971	2.2518	-0.026334	2.0619	1.8945	2.4853	2.9601	1.28	0.95597	3.0326	2.0018	1.9008	2.9313	2.5497	-0.62703	1.3311	2.7396	3.5876	-0.24366	-0.73352	1.1149	0.97007	-0.50669	1.5927	0.2647	2.9957	3.0998	1.7195	1.6482	2.5579	3.5802	3.8595	3.0611	2.7242
1.3962	0.27442	0.39974	-0.81393	1.651	1.6279	-0.75229	-0.91756	-0.40298	1.1286	-1.4062	-0.2376	-1.2737	-1.2581	-1.2707	-0.3146	0.79857	-0.47988	-0.8738	1.0993	0.73329	-1.9606	-0.12249	0.53726	0.26854	0.18174	-1.5865	-0.36713	-1.2998	-2.5206	-2.0995	0.74871	-0.53933	0.19676	-0.13671	-0.77697	0.61223	0.089443	2.216	1.0553	-0.75916	-0.59352	-1.3862	-0.68226	0.22173	-0.58451	-0.46464	0.065382	-1.9873	-1.0363
-1.3317	-4.1632	-3.4392	-4.1659	-4.5179	-2.4421	-3.7098	-3.4185	-4.1045	-4.9172	-2.7258	-1.9021	-4.2925	-0.78876	-4.0364	-2.9858	-0.84069	-3.4346	-5.0762	-2.5684	-5.0906	-3.1061	-4.3706	-2.9859	-4.1236	-1.6855	-4.6327	-4.4527	-3.9285	-1.7571	-2.5054	-5.2312	-3.6517	-4.1412	-2.9657	-3.6427	-3.9312	-4.8416	-3.9681	-4.8155	-3.0918	-3.4504	-4.4888	-0.83401	-5.2015	-3.8706	-3.7581	-2.3624	-1.0722	-3.8755
-13.239	-12.77	-12.604	-12.447	-12.991	-13.842	-12.161	-12.512	-14.042	-12.327	-13.761	-12.552	-10.443	-14.084	-13.156	-12.21	-13.432	-14.586	-12.089	-15.053	-13.594	-12.63	-14.384	-13.645	-12.94	-11.456	-13.69	-11.521	-12.647	-14.944	-11.749	-12.215	-13.583	-13.62	-12.065	-12.266	-12.882	-11.515	-13.785	-12.543	-9.7204	-13.189	-10.671	-15.62	-12.236	-12.431	-13.097	-12.818	-14.24	-12
-7.2277	-4.7823	-7.9334	-4.4295	-2.6201	-4.9409	-3.6057	-4.5201	-6.287	-4.1455	-4.7025	-4.3273	-5.2198	-3.2927	-6.2362	-4.7591	-5.9084	-4.4454	-2.9984	-4.9635	-3.8248	-5.266	-3.4528	-1.0707	-5.5759	-5.0026	-5.2263	-5.9596	-3.4118	-7.2033	-5.9831	-4.2126	-5.1646	-6.0203	-5.7058	-4.9828	-2.7398	-4.6871	-4.5082	-5.456	-6.2921	-7.0133	-5.7735	-5.0425	-4.2578	-4.5689	-4.5786	-2.6412	-4.6691	-5.7017
-13.066	-16.579	-14.908	-13.174	-11.661	-16.042	-14.79	-14.021	-12.94	-12.312	-13.839	-14.386	-15.884	-14.353	-13.876	-14.703	-13.648	-13.376	-14.89	-12.196	-12.357	-12.725	-15.817	-14.303	-14.622	-11.679	-13.145	-16.137	-17.168	-15.362	-11.953	-13.139	-14.431	-12.857	-13.886	-14.632	-14.973	-14.77	-13.849	-12.926	-12.841	-14.426	-12.351	-15.467	-14.869	-12.702	-11.476	-15.515	-15.856	-15.101
5.7605	8.8767	6.1073	9.2123	7.8235	7.5306	5.9842	3.68	6.7803	5.715	8.5674	6.8049	8.7554	5.9139	7.8553	8.3629	5.8801	7.32	5.6767	4.8404	7.812	6.0195	7.0897	6.5142	6.7964	8.2424	8.0317	8.4507	4.6664	7.9357	8.156	5.7945	5.7553	6.7336	8.2345	6.2972	6.5053	8.7521	5.8335	4.9687	6.7703	8.2693	7.0966	7.3743	8.2902	5.747	7.367	6.7239	5.9804	4.305
0.8927	-1.7888	-0.50897	1.6479	-1.3812	0.49024	-0.61994	-0.60377	-2.3245	-0.97773	1.5757	1.0262	0.64609	0.60838	0.96134	-0.49022	-2.3681	2.564	-0.11834	-1.6532	0.38154	0.76697	0.32014	1.1446	0.87803	0.095509	0.78009	1.5611	-0.17777	-0.19967	1.3098	-2.4059	1.4762	-1.9046	1.3095	1.0488	-0.085576	-0.58625	0.64993	-1.7285	-0.038918	1.3676	-1.5139	-0.22055	-0.014684	-0.80739	0.27406	1.4113	-0.82426	-0.94476
-6.4103	-5.6343	-4.9537	-5.9759	-5.7076	-7.9155	-4.2274	-8.2959	-8.2676	-6.1779	-5.1513	-5.6361	-6.2035	-5.7091	-7.7375	-4.6589	-4.0114	-4.3738	-6.6095	-5.4136	-4.5859	-5.7357	-3.4774	-6.0262	-6.0368	-4.3871	-4.9359	-5.2647	-8.2705	-7.5685	-3.6732	-4.755	-4.5277	-6.5503	-4.9668	-5.1621	-6.3621	-4.5024	-7.768	-6.3161	-3.7773	-4.737	-7.3911	-6.4121	-3.9535	-8.4086	-6.5569	-3.9944	-5.8175	-6.2688
-12.615	-13.739	-12.058	-12.946	-12.885	-13.302	-13.193	-14.286	-12.673	-15.306	-12.751	-14.793	-12.109	-11.867	-13.343	-14.166	-13.796	-12.07	-14.174	-12.614	-12.742	-13.581	-12.772	-14.221	-12.311	-13.414	-14.313	-15.486	-13.657	-13.869	-11.704	-10.218	-14.18	-16.343	-13.536	-14.384	-15.393	-12.204	-11.66	-13.14	-12.446	-12.989	-12.451	-13.798	-12.563	-11.801	-13.467	-12.927	-14.152	-12.813
-2.7985	-3.1641	-3.717	-3.4809	-3.7959	-4.0849	-2.2892	-4.1342	-2.6575	-1.0733	-3.2856	-2.4522	-3.2907	-4.7403	-3.7123	-3.7511	-2.211	-2.2644	-2.513	-3.2839	-2.7784	-3.8045	-3.0368	-4.4396	-1.2101	-2.1728	-0.84679	-3.8224	-3.8918	-3.0195	-5.0499	-2.3921	-4.2668	-2.2449	-4.7812	-3.8605	-3.0025	-4.0439	-2.5053	-2.3219	-1.3036	-3.4881	-4.1996	-1.5243	-3.0566	-3.6732	-3.5501	-3.8998	-3.734	-2.0965
-9.1461	-7.5875	-7.5825	-8.6247	-9.4166	-8.3413	-7.782	-9.6211	-9.7195	-7.6806	-8.2346	-8.8711	-7.7577	-8.813	-8.52	-7.8262	-9.1722	-8.6382	-8.9962	-7.5219	-6.9679	-10.451	-10.211	-10.032	-6.8147	-8.3073	-9.1201	-8.9087	-7.0766	-10.183	-9.3989	-7.932	-10.076	-8.9814	-9.3498	-12.201	-8.4224	-7.0255	-7.2258	-10.088	-10.082	-9.3363	-8.5402	-9.0571	-9.1762	-9.4222	-10.041	-9.8069	-8.5668	-7.9355
-20.8	-21.3	-22.247	-23.665	-22.963	-21.691	-22.337	-20.865	-23.614	-25.177	-25.059	-22.404	-21.074	-23.566	-21.088	-22.9	-22.092	-23.319	-20.991	-23.332	-20.663	-22.719	-22.981	-22.243	-22.519	-22.925	-23.144	-20.747	-23.534	-22.712	-21.455	-24.161	-21.014	-24.057	-23.107	-23.383	-19.605	-21.848	-22.392	-22.378	-21.371	-24.798	-21.425	-23.289	-21.275	-19.787	-21.782	-22.172	-22.694	-21.926
-7.6187	-5.3916	-9.2239	-5.5253	-6.5642	-5.9374	-5.6382	-7.9239	-7.9698	-7.3753	-9.2653	-6.8648	-6.2101	-7.1229	-6.2931	-7.1783	-7.6367	-5.7911	-8.1409	-8.27	-7.3423	-5.5373	-7.5651	-8.1419	-9.2774	-7.7723	-7.48	-8.0367	-7.6246	-7.1503	-5.0487	-6.958	-7.0147	-7.2132	-7.1844	-7.3659	-7.4608	-5.3921	-8.8803	-8.0078	-6.3599	-7.5616	-7.8892	-9.2807	-6.907	-7.8324	-9.6957	-7.1471	-7.0982	-7.0646
-9.5419	-8.2063	-8.0195	-9.1573	-10.099	-7.3029	-8.7473	-8.2413	-7.5495	-8.4535	-9.8335	-9.2351	-8.761	-11.358	-10.4	-6.1885	-8.9765	-9.5276	-10.001	-6.9126	-10.242	-7.7311	-10.076	-8.4078	-8.224	-10.755	-8.0014	-8.6478	-7.4907	-9.3934	-8.1066	-10.77	-8.7448	-9.6583	-9.1716	-7.9756	-8.2068	-8.6137	-9.8455	-8.6171	-8.991	-6.832	-7.9212	-9.3569	-6.6855	-6.5895	-9.638	-7.4954	-8.7902	-8.4606
-13.334	-13.662	-12.428	-12.061	-14.626	-11.234	-12.788	-12.068	-12.732	-13.497	-14.403	-13.716	-13.882	-14.027	-12.812	-12.923	-11.816	-12.64	-11.732	-14.12	-12.885	-12.556	-11.548	-13.902	-12.159	-13.325	-12.432	-12.767	-13.451	-13.893	-11.785	-11.061	-14.799	-13.527	-14.551	-13.986	-12.676	-12.506	-12.586	-15.225	-12.842	-16.437	-15.636	-11.828	-11.589	-13.678	-12.637	-11.836	-11.615	-13.142
0.60246	-2.0452	-3.4289	1.855	1.7045	0.27537	-2.0816	0.75252	1.4082	1.0038	0.84809	1.9891	0.65442	2.1211	0.023303	0.64574	-2.2861	-1.7669	-2.4323	0.70871	0.35784	-0.60931	-0.078798	0.48175	-0.40283	-0.50091	1.994	2.5827	-0.17566	0.50459	-0.33244	-1.7746	2.6129	-1.1734	-1.7604	2.0093	2.6743	0.46302	-1.7082	-1.5249	1.0121	1.8029	-0.16054	0.15315	1.3323	-0.041831	1.1215	0.41549	-2.1959	0.97329
3.3882	1.6579	2.979	3.0074	1.1807	2.659	3.9905	1.5354	2.5638	5.1247	2.6331	3.2979	4.7806	1.8126	3.6136	3.1366	2.5591	3.0179	3.1997	3.3592	3.3981	2.21	1.8672	2.5011	4.4423	6.182	0.013639	3.993	2.3176	5.0995	3.1342	3.8279	3.8028	1.671	4.1988	4.0546	1.8372	2.9734	4.498	4.5733	2.1147	3.2514	1.9949	2.5903	3.9531	3.0754	3.744	3.5188	6.1511	1.9389
-3.4998	-4.4283	-5.4841	-3.984	-3.6553	-1.737	-4.4492	-3.6223	-5.3988	-5.6604	-2.7742	-3.2674	-4.1611	-4.098	-3.2511	-2.6736	-2.8833	-3.6726	-2.3778	-4.3598	-3.3915	-3.912	-2.7161	-5.0773	-3.3471	-4.3909	-1.6282	-3.9259	-3.6409	-4.1766	-2.7666	-1.9142	-3.2222	-3.6597	-1.9723	-5.8584	-0.89001	-5.5116	-2.7282	-4.3514	-1.7796	-2.3211	-4.2072	-4.7679	-3.6053	-5.0663	-2.6805	-5.5097	-1.9474	-2.702
1.1471	0.85262	2.5922	-0.45342	-0.49991	1.8596	2.2361	0.3242	-0.2982	2.1545	0.68477	1.6298	-0.85896	-0.9708	-1.2447	-1.0115	0.23842	0.24704	-0.049918	4.0978	-0.033042	-0.010494	1.3603	0.068202	1.7179	-0.92102	0.13097	-0.432	-1.0535	3.0569	2.1526	-0.14913	0.44559	0.077668	1.4845	2.504	0.006406	0.29714	0.52153	-0.013996	-1.7757	2.1906	0.45844	1.5361	0.25051	0.16897	1.0299	2.6097	-1.4746	-0.96243
-11.749	-11.58	-12.486	-11.459	-10.542	-12.199	-11.98	-10.612	-10.497	-13.018	-11.133	-10.727	-10.998	-9.7567	-11.742	-13.036	-12.579	-11.144	-11.658	-12.428	-9.6352	-10.96	-9.6341	-9.5487	-11.417	-9.939	-11.464	-11.897	-11.98	-9.9506	-11.912	-11.16	-11.622	-9.9349	-12.516	-12.034	-11.16	-12.705	-10.985	-11.49	-11.578	-10.362	-10.231	-13.098	-11.357	-12.02	-12.188	-11.729	-11.136	-13.927
8.0255	6.7848	7.8353	9.2738	8.3089	10.822	8.553	9.0034	7.1552	8.245	8.4285	6.4699	6.7217	9.6414	8.1964	7.3853	9.1114	9.8679	8.6623	9.4284	5.7537	6.8269	6.6756	7.9772	8.5709	7.9814	7.8985	7.1885	9.3442	9.861	9.2276	7.7456	9.5389	10.915	9.5158	11.797	12.173	10.172	7.056	9.6688	9.4241	8.9702	8.8153	7.8364	7.7794	9.9598	9.2984	8.5471	10.171	8.8979
-11.487	-11.402	-11.074	-11.83	-9.9879	-11.59	-12.408	-12.221	-12.045	-11.701	-9.5455	-9.9837	-10.679	-12.55	-13.223	-11.079	-12.686	-12.005	-11.389	-9.2525	-11.332	-12.356	-12.134	-10.455	-12.701	-9.9614	-11.482	-11.351	-10.388	-13.096	-9.839	-10.845	-13.684	-10.973	-10.485	-12.687	-12.88	-12.768	-12.017	-11.296	-12.878	-10.714	-12.443	-13.722	-8.5849	-10.165	-10.503	-10.863	-13.306	-10.668
-5.1682	-2.1045	-3.8193	-4.754	-3.5405	-4.1048	-0.69565	-3.6356	-5.6731	-4.7098	-3.5202	-5.8502	-2.8405	-3.5579	-3.2931	-3.7133	-4.7764	-4.4936	-3.0736	-3.1128	-2.9404	-2.9927	-4.7204	-2.375	-4.7476	-4.6902	-3.8744	-2.9066	-2.217	-1.6674	-2.3884	-2.4989	-1.6455	-2.705	-5.5299	-2.8558	-3.2293	-4.8915	-4.0619	-4.0145	-4.7069	-1.6052	-2.5945	-3.9121	-3.0428	-4.8438	-3.0768	-2.796	-3.8415	-2.4823
5.3055	2.6836	2.9141	5.4468	4.4503	2.972	3.3243	4.7244	5.4261	2.304	5.4395	4.8145	4.3547	5.2569	4.5026	3.2225	4.0374	5.9599	4.6921	5.4573	3.7748	5.8881	1.0948	3.976	5.6924	1.9692	5.627	2.6771	4.4579	6.198	4.3936	4.3392	5.6111	5.1446	5.916	2.3177	4.0091	4.723	5.3623	6.2313	5.0048	4.5004	3.2979	5.3681	2.6581	4.5006	3.5068	4.0146	5.5546	2.9974
-16.429	-16.545	-15.833	-13.857	-15.135	-15.199	-15.078	-13.682	-13.786	-13.498	-14.527	-14.902	-16.634	-12.604	-14.29	-15.803	-15.706	-14.436	-16.253	-13.773	-16.264	-13.972	-16.712	-13.868	-15.191	-11.08	-15.756	-14.508	-16.76	-17.942	-15.325	-14.448	-13.603	-14.551	-14.42	-15.539	-13.961	-13.861	-18.306	-12.266	-12.629	-13.825	-13.486	-15.938	-12.77	-12.838	-15.117	-13.469	-13.804	-14.937
-5.0132	-6.6803	-6.905	-5.384	-8.2664	-5.1626	-7.7554	-7.1011	-5.0998	-6.3896	-6.8246	-6.152	-9.3703	-8.4393	-5.2746	-7.1225	-6.9123	-6.936	-5.5679	-5.3508	-5.2331	-5.7213	-6.7528	-7.1706	-6.4623	-4.41	-5.2984	-5.3587	-7.2325	-6.7776	-4.7222	-6.9455	-3.5062	-6.3111	-8.7857	-8.0738	-9.0186	-5.2623	-5.6296	-6.0878	-7.2743	-7.4849	-6.7613	-5.4284	-4.5863	-5.8461	-8.2382	-6.883	-7.4292	-8.1319
8.3799	5.9254	6.8034	7.1693	6.3186	8.4262	6.4884	8.5197	5.755	6.7536	5.7261	7.1865	6.0502	6.4782	8.4002	7.5832	6.8549	8.5348	7.4198	7.4458	6.1655	7.2472	7.7174	4.954	9.034	7.6577	6.6133	5.3859	6.8549	8.004	6.3172	7.5157	6.7443	7.1791	7.8149	7.3154	7.8984	7.5724	5.76	8.1088	6.7848	6.7221	8.7474	7.9019	6.4404	5.387	6.0374	8.6983	6.9016	4.4697
-13.008	-11.92	-12.428	-12.638	-12.251	-12.837	-12.17	-12.423	-13.477	-10.146	-13.562	-13.935	-9.2884	-14.813	-12.384	-13.13	-13.951	-14.477	-12.532	-12.45	-13.065	-12.409	-12.371	-11.51	-12.488	-12.401	-12.873	-13.817	-12.381	-13.154	-12.83	-14.942	-13.076	-13.262	-12.208	-13.626	-13.012	-12.62	-13.331	-11.831	-13.377	-12.726	-12.923	-13.069	-13.513	-14.679	-11.963	-12.21	-12.651	-14.068
-11.389	-11.323	-12.638	-12.983	-14.22	-11.971	-9.6449	-12.84	-14.758	-10.529	-12.572	-11.125	-13.134	-12.58	-13.188	-11.589	-15.016	-11.509	-10.114	-14.31	-13.342	-11.202	-10.993	-11.64	-13.244	-9.6238	-12.65	-12.998	-10.562	-14.834	-15.28	-13.397	-12.78	-12.282	-11.069	-12.188	-12.761	-10.839	-15.348	-13.51	-14.957	-11.001	-11.269	-13.162	-14.757	-12.184	-13.601	-14.161	-14.72	-14.702
-3.7695	-2.0485	-1.9177	-2.6506	-2.8966	-4.9627	-2.9568	-3.1103	-2.6116	-1.7463	-5.2963	-3.3998	-2.7726	-2.1763	-3.0776	-2.4263	-3.1285	-4.1111	-2.5184	-2.6418	-6.2158	-0.73355	-4.9665	-2.0346	-1.3166	-3.7479	-2.2359	-4.1863	-1.0261	-1.217	-2.9659	-2.7357	-5.3121	-3.5496	-2.0967	-2.434	1.055	-1.5938	-1.7386	-3.7407	-3.5201	-2.1125	-3.6078	-1.9215	-2.6109	-3.646	-2.9551	-4.2106	-2.4098	-2.042
5.1049	5.1783	2.3434	5.4582	4.4119	4.2275	5.5952	5.8521	3.6631	6.5078	4.9955	4.5333	4.1366	8.038	4.3511	4.5671	4.2748	4.6676	4.2067	4.9898	2.913	6.0875	4.194	7.6115	5.9135	2.4136	6.1792	4.8025	5.0544	3.4802	6.3877	5.3725	8.1993	3.8996	4.5241	5.5898	7.5862	3.5726	5.2257	3.389	6.3754	4.4633	5.9078	7.2176	5.4356	4.1739	4.8128	4.9725	4.2215	6.006
-2.3517	-1.8589	-1.8977	-0.36922	-2.0918	0.87067	-1.6201	-2.2712	-0.72116	-0.63823	-2.5782	0.077942	-1.7578	-2.6657	-2.0109	0.98566	-3.7291	-1.752	-0.53163	-0.95503	-0.73701	-0.068871	0.15716	-0.20954	-0.1668	-2.3165	-0.075115	-4.8266	-1.0774	-3.6702	-1.5122	-2.0024	0.24853	-3.0726	-0.46163	-0.93215	-3.9299	-1.9424	0.42725	0.99988	-0.22355	-0.60953	-3.48	-0.2152	-1.8403	-1.8543	-1.8053	-2.4334	1.6868	-2.464
-2.9397	-3.4025	-3.834	-2.8748	-8.0083	-2.4742	-3.7989	-0.71514	-3.9472	-3.2329	-3.6329	-4.4188	-2.1242	-3.8189	-3.8662	-3.0563	-4.2382	-1.5746	-4.6136	-4.2747	-3.07	-0.95876	-5.7088	-1.5351	-4.7934	-3.8587	-5.3806	-5.2532	-2.7252	-6.0008	-4.2111	-3.3707	-3.6194	-6.4392	-5.9789	-3.2574	-3.9538	-4.108	-2.8934	-3.506	-4.5431	-2.2836	-3.9421	-3.4991	-2.441	-2.2793	-3.9494	-1.1492	-2.7571	-3.5257
-14.079	-12.502	-12.253	-10.13	-13.01	-12.63	-13.746	-12.99	-13.228	-14.923	-13.591	-13.083	-12.557	-14.811	-14.105	-11.19	-15.243	-14.774	-13.019	-13.828	-12.361	-12.141	-14.553	-13.644	-13.205	-13.133	-14.209	-11.372	-13.216	-11.505	-13.078	-14.908	-12.125	-11.908	-12.861	-12.161	-12.905	-11.828	-12.467	-11.73	-13.708	-13.356	-13.171	-11.526	-13.438	-16.2	-12.816	-12.536	-13.53	-11.503
-5.0432	-2.0877	-3.6343	-5.5495	-4.8634	-3.3206	-1.1994	-4.3867	-4.4083	-6.3513	-4.2815	-4.464	-3.9153	-3.6718	-3.231	-3.5664	-3.0815	-2.2311	-2.0527	-1.37	-4.0886	-4.6468	-5.0131	-4.0629	-6.6356	-4.7077	-3.8878	-4.2221	-5.9711	-4.888	-3.4421	-2.0356	-2.9598	-3.0619	-4.9763	-2.8837	-5.216	-3.9001	-5.2923	-3.1247	-5.4465	-5.1473	-5.2149	-3.7166	-4.6271	-1.9247	-4.1232	-2.5548	-6.7131	-4.8322
-1.5818	-2.4394	-2.6983	-0.9854	-2.4375	-4.5055	-3.4609	-3.0955	-4.4603	-1.8732	-1.8179	-1.262	-3.5912	-3.1433	-4.0794	-2.8093	-3.4567	-5.5664	-3.6278	-3.1273	-2.8206	-3.0679	-4.3718	-4.298	-3.3586	-3.0216	-1.6068	-2.434	-3.4897	-3.264	-4.0924	-3.4281	-2.8689	-3.9498	-3.2147	-4.6876	-2.3025	-4.8755	1.183	-0.74644	-3.7502	-3.6032	-1.5049	-3.0493	-0.93384	-3.1855	-4.109	-4.6508	-0.92439	-3.01
-11.867	-14.473	-11.352	-12.949	-12.504	-13.223	-10.508	-12.573	-15.725	-12.278	-12.359	-12.294	-11.143	-14.754	-14.837	-13.817	-11.888	-12.631	-12.095	-12.647	-12.919	-13.307	-12.642	-12.068	-12.887	-11.83	-13.673	-15.282	-13.404	-11.657	-12.392	-13.812	-13.933	-13.448	-13.893	-13.677	-11.371	-12.68	-12.381	-14.358	-12.427	-10.847	-13.162	-12.761	-13.466	-14.203	-11.64	-10.617	-11.787	-13.623
-10.843	-11.25	-12.517	-11.935	-10.917	-10.713	-13.113	-13.765	-12.438	-12.009	-13.22	-10.066	-10.604	-13.266	-8.793	-14.08	-12.761	-12.97	-10.826	-13.011	-11.917	-11.692	-13.091	-10.672	-10.958	-11.53	-9.8408	-11.037	-13.13	-12.374	-13.121	-11.791	-12.19	-15.27	-10.101	-10.867	-12.885	-11.005	-10.398	-12.282	-10.447	-13.166	-10.985	-13.556	-10.423	-13.802	-11.051	-10.846	-11.334	-11.907
0.78474	1.3328	0.043273	-0.71776	2.046	0.83412	0.54319	-1.4433	1.7502	0.21507	2.3041	0.79515	-0.083714	0.69634	0.83441	1.8408	0.18058	0.73727	1.1269	0.69752	3.1656	1.0702	1.3352	1.521	-0.15866	2.4977	-0.92389	0.88381	1.7458	1.4926	2.3076	0.16979	1.1424	1.7672	-0.44034	0.49945	-0.53931	4.0596	0.44639	1.3192	2.5118	-0.68434	2.3723	2.0618	-0.30443	1.8665	2.9803	0.45356	2.6187	-0.69643
-20.242	-21.049	-22.036	-23.943	-22.477	-21.088	-23.022	-22.443	-21.208	-21.892	-24.091	-22.185	-19.373	-21.272	-23.43	-21.381	-19.447	-19.589	-19.675	-22.248	-21.265	-22.735	-19.023	-23.09	-21.57	-21.254	-23.296	-20.019	-23.877	-22.596	-22.524	-23.876	-21.212	-24.084	-23.077	-21.11	-22.904	-22.443	-22.226	-23.004	-23.449	-22.817	-21.528	-22.608	-23.353	-21.045	-22.721	-21.52	-22.075	-22.425
-0.82638	-0.79939	-1.5886	-0.0054771	-1.0471	-1.01	-1.6295	-2.5005	-1.7337	-1.8171	-1.2323	-0.58882	0.036013	-2.2201	-0.84101	-0.77804	0.9729	-2.1243	-2.1629	-0.57345	-1.8216	1.2722	1.6229	-1.3322	0.51048	-2.0257	0.3535	-0.69219	-0.91252	-0.90468	-2.3757	-2.0493	-2.7201	-3.0798	-0.11067	-0.91085	-1.707	-1.127	-0.64606	-1.0992	0.70274	-2.075	-2.0169	1.2778	-2.404	-1.7418	-0.98119	-3.2633	-2.9139	-3.0592
3.3163	3.1848	4.0582	4.4727	3.0715	4.3283	3.9804	2.8854	4.5409	3.3228	6.4594	2.4516	5.1967	4.0026	5.4201	3.4115	5.3185	5.221	5.8274	5.9825	3.5575	4.297	4.3549	2.2582	6.3932	5.402	2.7098	5.182	3.7114	5.3818	4.8289	5.9494	3.8671	5.4841	5.0907	4.1565	6.5942	4.3339	3.5431	4.8503	4.6394	4.0458	5.5221	4.8554	4.7319	5.105	4.6491	5.7198	4.1471	6.3072
-0.68602	-1.5928	0.83089	-1.5001	1.7471	1.2558	1.1937	1.143	-0.54708	2.1155	1.879	0.51037	-1.3978	-0.16232	-0.81898	-0.41069	-0.084343	0.93822	-0.91042	0.97978	-0.56437	-0.089529	-0.13517	-0.12832	-0.6969	3.0624	0.054987	0.58075	0.10417	-1.2143	0.19736	-1.0789	-0.049326	-0.93955	1.7719	-1.9354	0.087646	1.8881	-1.0855	1.0181	1.1905	0.17785	0.99473	-0.076165	-0.4578	-1.3107	-0.47916	-1.2897	-0.65806	0.18305
-0.27639	-2.3961	-0.7662	-2.9061	-3.695	-0.17189	-1.9259	-1.3413	-1.447	-0.97028	-1.0287	-1.7341	-0.26204	-0.021105	-1.6323	-1.8801	-0.71865	-2.552	-0.42933	-1.8582	-1.4198	-2.3598	-3.9155	-0.066246	-1.856	-2.6853	-0.091783	-1.8969	-0.024164	-0.75476	-3.0077	-1.2898	-2.2475	-0.15118	-1.8953	-0.31504	-1.0607	0.052352	-0.16451	-1.8896	2.1057	-2.2615	-0.39668	-1.3175	-0.81938	-3.7452	0.76108	0.94484	-1.241	-0.41063
-3.448	-3.8301	-5.7275	-4.4585	-4.739	-4.7925	-4.4229	-5.6014	-4.0303	-4.572	-5.0623	-2.6737	-3.3676	0.025803	-4.1707	-2.5785	-3.1192	-3.3455	-3.7464	-6.2165	-2.4779	-5.0418	-2.751	-4.8912	-3.5313	-6.8221	-4.5325	-1.5235	-2.38	-2.3857	-4.39	-4.245	-2.1278	-4.2055	-2.8983	-2.1446	-3.3272	-2.8422	-4.3266	-3.283	-1.9584	-5.4078	-1.7317	-4.9887	-3.3627	-4.0642	-1.6405	-4.9062	-1.7587	-2.2231
0.78425	0.32509	3.1397	0.25291	1.4012	0.50314	-0.26589	-1.3336	1.7709	2.1816	0.11088	1.6689	1.0769	-0.72374	1.207	0.92371	0.88529	-0.44386	0.09397	4.4418	-2.112	1.7429	-0.068837	-0.42342	1.632	0.66126	0.47684	-1.6444	-1.8392	0.070809	-0.19534	1.701	-1.5737	0.7999	-0.80805	0.30219	-0.53588	-1.0701	-0.60054	-1.7414	-1.395	-1.5578	2.0192	-1.1399	0.44889	0.71149	-1.2279	1.3957	2.4825	1.1699
-10.553	-9.6202	-8.3873	-10.379	-9.9141	-10.156	-8.1864	-9.3135	-9.3024	-6.4902	-10.688	-11.619	-8.1132	-11.046	-9.7938	-9.8159	-9.136	-8.6532	-8.4773	-8.5749	-8.5795	-10.994	-8.2201	-8.3856	-10.542	-9.7081	-7.074	-10.476	-10.297	-10.503	-11.109	-8.3949	-6.2674	-8.5582	-7.2575	-9.5306	-7.5375	-8.3152	-8.9676	-8.0635	-8.9276	-9.1781	-10.031	-9.2871	-10.941	-9.7111	-8.272	-9.7996	-9.4073	-8.7817
-8.44	-9.4627	-10.144	-8.8972	-10.542	-7.8692	-9.2452	-9.9965	-10.304	-9.2051	-8.9769	-9.4637	-11.512	-12.146	-8.1085	-8.8033	-7.3519	-8.3109	-9.0415	-11.41	-10.98	-7.9387	-9.2156	-7.8333	-10.614	-10.189	-8.3115	-9.4321	-7.3422	-8.6954	-7.2823	-7.5788	-10.078	-10.041	-8.0085	-10.018	-12.187	-9.8886	-10.331	-11.638	-10.765	-12.057	-8.5613	-10.004	-8.5372	-9.41	-10.162	-12.245	-8.7625	-10.727
-13.01	-9.6731	-8.9755	-8.5965	-7.9742	-10.168	-11.042	-9.7237	-9.2385	-10.417	-7.7531	-8.5168	-9.8827	-9.8382	-11.764	-8.4447	-10.784	-10.225	-8.6208	-12.004	-12.35	-11.123	-10.903	-8.9968	-9.3873	-10.091	-8.1923	-10.948	-9.4668	-10.217	-10.698	-10.799	-11.209	-12.328	-11.949	-10.284	-9.2302	-11.405	-9.9226	-10.803	-10.172	-9.3923	-10.469	-8.6502	-10.862	-10.212	-11.611	-11.43	-7.9005	-9.1415
-9.9747	-12.306	-8.5279	-10.569	-10.961	-12.486	-10.129	-13.185	-11.279	-13.318	-10.988	-10.578	-11.071	-12.15	-12.22	-13.45	-11.547	-13.489	-11.951	-13.153	-10.841	-12.658	-13.486	-10.098	-10.35	-14.66	-10.952	-11.176	-12.302	-11.309	-11.61	-9.9622	-11.77	-12.301	-13.34	-12.062	-12.474	-11.609	-9.5011	-11.556	-10.766	-11.803	-12.094	-10.208	-10.149	-10.456	-12.992	-11.988	-9.7162	-11.961
-2.6439	-2.7869	-5.2799	-2.5001	-3.7285	-6.4039	-3.58	-3.8027	-3.5088	-3.4344	-1.213	-5.5413	-4.1315	-4.2137	-4.2616	-3.9315	-2.4813	-5.0302	-2.8368	-3.9495	-4.0781	-2.5344	-2.8059	-3.6134	-4.7198	-4.3663	-4.0326	-5.3334	-2.1877	-5.5441	-4.7304	-2.7445	-4.6034	-5.1457	-5.0626	-0.89915	-1.0323	-2.317	-3.9989	-3.296	-4.9697	-3.445	-3.5742	-5.498	-4.0248	-4.7777	-2.3847	-3.7952	-4.0531	-5.705
0.70568	0.37447	0.60626	2.6107	-0.81043	-1.4638	0.92022	0.61826	-2.2552	-0.45885	-1.046	-1.0874	-1.5024	-0.040312	-2.5904	-1.4516	-0.54437	0.53836	1.0213	-1.8446	0.37854	-1.6185	-0.34689	-0.75259	0.31722	-0.71404	0.37285	-1.6095	-2.0753	-0.10287	-0.64709	1.0641	-0.54441	1.7304	-1.7208	0.13527	0.17368	-3.9471	-1.1441	-2.3538	-0.21605	-1.2846	-1.05	-1.1384	-1.0316	0.19289	-0.47826	-1.021	-0.19362	-2.4816
-11.33	-11.391	-12.968	-10.874	-13.196	-12.419	-13.908	-13.033	-14.732	-11.815	-11.021	-12.714	-11.808	-14.434	-13.465	-11.006	-11.146	-13.045	-13.28	-12.227	-13.049	-10.997	-12.502	-11.436	-12.732	-10.267	-10.708	-11.436	-12.144	-13.188	-11.895	-12.64	-11.536	-10.63	-12.603	-11.032	-13.061	-11.449	-11.188	-11.981	-12.735	-11.925	-13.818	-12.966	-12.641	-14.482	-9.7715	-11.961	-10.674	-11.225
-8.036	-9.4628	-8.8812	-11.049	-10.778	-10.063	-9.0439	-10.964	-6.6105	-8.5233	-8.5905	-9.6329	-10.23	-10.915	-8.3215	-9.3643	-8.9009	-11.706	-9.6632	-9.7533	-9.3262	-9.2152	-6.6234	-9.6982	-7.7706	-9.9273	-11.551	-10.509	-10.138	-8.4852	-6.6407	-10.314	-9.6686	-8.4196	-8.4753	-8.4802	-9.3837	-9.2098	-10.354	-9.4429	-9.8832	-8.9058	-8.7496	-8.8691	-10.187	-9.714	-8.2492	-8.984	-9.4014	-10.092
-3.4967	-2.2868	-2.237	-1.4426	-2.2653	-3.1045	0.34052	-0.58996	-0.75826	-0.1092	-5.0786	-1.5122	-0.50043	-2.1098	-3.3375	-1.6799	-2.4695	-2.8052	0.73697	-1.1403	-1.3834	-3.257	-2.191	-0.84673	-0.78051	-1.258	-0.69657	-0.72301	1.0002	-1.5495	-1.0741	-1.8056	-2.6521	-0.054739	-1.7139	-0.98589	-0.51112	-2.0726	-1.5058	-0.11001	-0.28381	-1.6503	-0.73934	-0.69257	0.82311	-0.18313	-1.9557	-1.6402	-1.1882	-0.93222
0.60187	-3.0822	-3.8179	-1.8683	-2.8288	-2.21	-2.7877	-1.5305	0.2435	-4.6902	-0.81435	-0.44767	-2.017	-3.9375	-1.9068	-5.5118	-1.1862	-1.4646	-2.3845	-0.93987	-1.483	-1.4045	-2.4713	-1.7867	-0.77149	-2.3982	-1.2294	-2.0273	-2.2379	0.034503	-0.44872	-1.6286	-0.03382	-4.5057	-3.8645	-4.8017	-0.69937	-0.61269	-1.3324	-1.7372	-2.376	-0.50063	-1.3861	-2.4848	0.037886	-2.4171	-2.6293	-4.9465	-3.3905	-1.8322
-1.1455	-2.959	-1.5213	-4.6259	-3.1134	-3.8777	-3.1788	-1.4704	-5.479	-5.2123	-2.403	-1.2942	-4.1122	-4.1008	-4.2603	-2.3212	-1.5374	-2.1257	-3.4691	-4.1689	-3.2133	-2.9514	-2.6199	-0.21351	-1.3247	-1.5137	-2.2825	-3.5608	-3.3843	0.17074	-1.6193	-0.61953	-1.9898	-3.0809	-3.6746	-0.58914	-1.7687	-5.3847	-4.6396	-2.8579	-1.9612	-1.4017	-2.7737	0.078549	-3.5892	-2.3404	-4.4797	-1.5713	-1.3245	-1.075
-6.8108	-6.5692	-5.5972	-6.9059	-7.1745	-3.8653	-6.0037	-6.1017	-7.2905	-5.4714	-6.7285	-10	-6.7916	-3.9173	-7.5424	-9.2845	-7.2879	-5.4863	-7.8981	-7.0876	-5.0505	-6.9052	-5.1718	-4.7803	-6.9022	-4.7866	-8.8085	-6.4601	-7.8661	-5.0201	-6.8932	-5.4901	-3.2746	-7.1035	-6.2562	-7.6186	-8.3627	-4.6512	-7.2749	-10.274	-6.1695	-6.2636	-8.9166	-7.7756	-5.5885	-4.4392	-4.2706	-7.4593	-8.9592	-6.4589
0.74954	1.989	1.2064	1.9445	0.73099	2.4323	3.9842	4.1833	2.2956	3.2341	-0.5192	1.9103	-0.52726	0.64289	2.351	2.6574	1.6618	1.9508	1.8444	1.1451	0.5995	2.7167	1.3753	0.75128	1.0069	2.4506	4.119	1.2757	4.6058	1.9037	4.8272	2.5114	2.8091	0.31893	-0.17655	2.5876	2.3769	0.19026	4.1879	2.3971	2.9565	3.7089	1.6787	0.25811	4.0008	3.4091	2.0257	2.1292	-2.8779	1.176
-1.3	0.76218	1.3839	1.0401	0.69608	-1.3682	0.79499	0.98948	1.2613	-0.51061	-1.2514	0.10775	0.71385	-0.23234	1.8705	-1.4992	0.59669	-0.72912	-0.94214	-1.1314	-1.1765	-1.2155	1.4388	-1.4184	-1.5031	0.6501	-0.7354	-0.99722	1.0722	-1.5576	0.047055	-0.53399	0.31951	1.438	0.59746	1.4485	0.71078	1.2208	-0.18937	-2.0358	1.8803	1.9713	-0.077841	2.002	-1.4067	-0.10131	-0.47856	-0.18621	-0.32298	-0.68639
-1.4487	-0.92363	-0.79306	0.13044	-0.26493	-1.7371	0.24639	-1.4605	0.065035	0.57345	-0.91731	1.0905	1.3441	-0.11295	-0.77005	1.4013	-0.7335	-1.3155	-0.73347	-1.231	-0.20059	-1.7305	-1.53	0.61632	1.1804	-3.6683	-1.3343	-0.31356	-1.1911	-1.4565	1.2748	-0.27464	-0.10789	0.30528	-1.6314	-0.93286	-1.1548	-1.1064	-1.8713	-1.7074	-0.57141	-0.72811	0.94137	-0.97982	0.93976	1.1984	-1.7874	-0.4669	-1.4022	-1.5539
4.5652	5.2346	5.65	5.3377	4.8527	5.9681	6.9153	3.4303	4.8636	6.1083	6.1295	4.0556	5.6436	3.7517	6.5894	4.3343	3.3311	6.5944	5.4377	7.8447	6.367	6.186	5.3677	3.5966	6.4717	6.3188	2.8298	6.9023	5.5887	6.6257	5.0092	6.5212	4.4705	3.8572	6.6541	2.4711	7.5492	6.2762	6.3181	4.2216	5.6851	7.0015	4.8069	5.3029	4.8603	2.918	6.0738	6.1487	6.1443	5.8492
6.8348	4.2241	5.4492	8.415	6.3757	4.7898	5.5677	7.021	3.2747	7.3804	5.2508	6.6601	4.6277	6.0765	4.1949	3.6837	5.2623	8.079	3.1698	6.2108	3.8383	8.5747	4.2752	5.8326	6.4281	7.0246	5.0473	5.8334	4.2108	5.4106	7.0932	6.3822	5.9392	5.9123	5.2157	4.4357	6.9075	5.9195	4.1261	4.2725	7.7929	6.5545	5.6982	4.6195	5.0358	6.0396	6.3612	4.0927	6.5475	3.7075
-19.076	-21.007	-20.359	-20.86	-20.217	-19.641	-18.924	-19.786	-19.708	-20.05	-19.551	-20.021	-21.564	-19.059	-19.718	-21.692	-22.414	-19.425	-21.389	-19.507	-20.569	-22.092	-20.401	-20.786	-18.68	-22.13	-21.781	-21.396	-21.616	-21.896	-22.407	-20.57	-23.049	-21.633	-20.06	-21.054	-22.489	-18.993	-22.132	-22.184	-21.035	-21.353	-18.876	-22.552	-20.163	-20.772	-19.002	-21.538	-19.345	-20.42
-2.6502	-3.2927	-1.5717	-0.82373	-2.8643	-2.4513	-4.2406	-2.2028	-1.6944	-2.7169	-2.6331	-2.361	-4.0276	-2.8427	-0.6928	-1.877	-0.59832	-3.8773	-3.354	-2.5692	-1.5256	-3.004	0.033639	-2.1401	-1.8191	-4.618	-1.9715	-0.85655	-1.2645	-3.2401	-1.1804	-4.2388	-0.75886	-5.0804	-0.057853	-2.0256	-2.7913	-3.2196	-4.5238	-4.4791	-1.9652	-1.9251	-4.5524	-5.1515	-3.4051	-4.7763	-1.6787	-5.0118	-5.7221	-2.0327
4.2326	4.8086	3.7755	6.5339	4.0045	3.2443	2.983	5.1476	4.7142	4.9137	8.2953	5.4947	6.5081	5.6656	3.6867	5.5167	4.3538	4.8333	6.3165	5.1819	4.3672	6.3292	4.1482	6.9025	5.3187	5.0461	7.35	6.3211	6.243	4.1337	5.092	4.9169	5.8174	3.6104	4.2985	6.1856	6.5048	5.5524	6.7943	7.1477	5.2711	3.7451	5.3741	6.2978	6.3715	5.4599	7.5857	5.9221	4.9204	7.7688
1.4918	0.73386	1.4141	-1.2818	0.16114	2.984	2.151	-1.6482	0.025298	3.9694	1.7637	2.1847	2.4534	2.4146	-1.6985	1.7505	2.7942	1.6701	-0.30109	1.8735	2.4718	0.69714	1.4759	0.94046	2.856	2.1147	4.0296	2.4355	0.80259	2.4504	1.564	-0.16093	-0.37501	2.1924	-1.3549	1.5927	3.7084	1.3068	3.0972	0.055918	2.7993	1.2751	0.25209	2.2223	2.5943	1.1853	2.1405	0.61097	0.013945	1.2309
-4.4438	-5.7984	-3.1902	-4.5721	-7.38	-6.2247	-5.4683	-4.9388	-2.8733	-5.6429	-4.1185	-6.0912	-3.6739	-5.3085	-3.1374	-4.3786	-4.2393	-5.1417	-4.8235	-6.4031	-4.6858	-8.1978	-2.9303	-4.3521	-7.2057	-6.0315	-4.9003	-5.7758	-6.2975	-4.4492	-3.9068	-7.5201	-3.432	-6.3243	-4.6903	-3.8694	-3.8518	-4.4152	-5.1166	-4.079	-4.3474	-3.9216	-4.9863	-4.1778	-5.1605	-6.2905	-5.1323	-4.3967	-4.3881	-2.6119
-9.5816	-8.3564	-7.9712	-8.9137	-10.91	-9.4774	-12.198	-8.5482	-10.226	-9.4312	-9.178	-9.3254	-10.297	-9.1323	-9.9562	-9.7192	-10.764	-10.737	-8.2636	-9.4906	-10.076	-7.3866	-7.0185	-7.388	-7.7456	-10.565	-9.754	-10.099	-9.2827	-9.3443	-8.3522	-9.9472	-8.9526	-8.6845	-11.143	-9.4744	-10.859	-9.0965	-6.3092	-9.4074	-10.787	-8.7108	-9.1348	-9.7023	-10.196	-9.3466	-9.9118	-10.172	-10.313	-9.7531
-9.5025	-10.095	-9.365	-9.9047	-11.267	-8.9987	-8.699	-9.1322	-10.13	-9.9359	-9.7311	-10.16	-8.8742	-7.306	-11.569	-8.4134	-7.4284	-9.6236	-8.8582	-11.259	-9.3173	-8.2918	-8.8931	-9.8097	-9.4021	-8.1191	-10.414	-8.4021	-12.248	-7.9714	-9.667	-8.4347	-9.0668	-9.8059	-9.3543	-8.7063	-7.4547	-8.2392	-8.1491	-6.6246	-11.055	-8.5976	-8.8923	-9.9472	-6.2182	-8.5875	-9.41	-9.6727	-9.9537	-8.1535
0.29087	-3.0212	-2.4	-3.9158	0.1326	-0.93884	-1.0702	-3.1211	-1.4885	-0.90714	-1.7644	-2.0652	-0.10461	-2.7996	-1.6596	-1.5622	0.094384	-1.6569	-0.42071	-1.31	-2.1373	-4.4481	-2.2446	-3.1444	-1.7629	-2.2178	-1.4799	-2.0769	-2.5328	-0.34458	-0.85401	-0.49399	-0.46295	-3.1317	-0.73097	-1.6353	-0.44543	-0.46207	-2.3823	-3.0236	-2.5144	-1.7957	-0.97945	-0.48305	0.64998	-1.7688	-0.22837	-3.5511	-1.4727	-1.4458
-10.279	-13.759	-12.228	-12.521	-12.864	-8.9226	-10.826	-12.331	-13.573	-9.6708	-12.379	-12.315	-11.408	-13.445	-11.414	-8.1879	-7.9878	-12.57	-10.313	-12.454	-13.113	-8.7602	-13.523	-11.456	-10.237	-12.527	-13.156	-12.101	-12.038	-10.729	-12.306	-11.879	-12.463	-12.177	-13.65	-11.758	-11.192	-10.593	-12.849	-12.66	-12.515	-13.566	-12.238	-11.243	-11.473	-10.697	-10.62	-11.718	-14.804	-10.54
-1.5396	-0.62033	-0.54371	-1.3815	-1.6089	1.7299	0.27623	0.054704	-1.6144	1.3679	-0.8408	2.1875	-0.41396	2.5542	2.7176	0.83048	0.69781	-0.54419	0.61726	-2.1676	-0.90174	-0.23218	0.1777	-2.2963	0.34127	1.9396	-2.2991	-0.203	-0.81176	0.61721	0.41453	-0.9279	0.19054	0.11591	-0.23093	0.58322	-0.75385	1.3246	1.2891	0.22011	2.1546	0.12845	0.63018	-1.4852	-0.77659	1.3025	1.6774	-1.1389	-1.8023	0.56823
-0.68084	-0.77577	-3.684	-2.1204	-3.9522	-3.3561	-2.8887	-2.1818	-1.6557	-2.3467	-2.0733	-1.7748	-3.4169	-0.53638	-1.7096	-3.9649	-3.255	-3.9048	-3.0092	-2.9731	0.37991	-3.913	-2.8061	-3.3327	-1.5667	-4.7191	-2.4196	-5.0384	-2.3372	-3.5144	-3.8998	-3.093	-3.8907	-5.0481	-1.9927	-5.9609	-1.7724	-3.1248	-2.6023	-2.8667	-2.8248	-2.2142	-3.0741	-1.2657	-1.4372	-3.9244	-3.2122	-3.7357	-3.6929	-4.4536
2.8322	3.7773	4.9664	3.8149	6.1704	3.9055	3.9875	3.4094	4.0535	5.0551	4.3513	4.3461	4.2508	4.9928	6.3311	4.4028	6.023	6.3249	5.0695	4.4768	2.892	3.0411	5.4432	6.2992	3.336	4.6359	2.6144	5.9964	6.7235	5.981	4.2591	3.6022	5.0284	2.2844	5.7016	4.2024	3.2598	5.2747	4.249	5.9077	5.5601	6.5909	1.8457	5.3273	3.6563	2.9833	6.7502	3.5895	4.9004	6.8017
-12.767	-12.164	-14.148	-12.684	-14.719	-12.283	-12.621	-13.592	-15.06	-16.06	-12.687	-14.788	-13.169	-12.976	-15.046	-12.444	-14.579	-14.806	-12.174	-14.884	-13.156	-14.298	-12.221	-14.379	-13.577	-13.272	-12.312	-11.838	-12.067	-13.281	-13.876	-13.529	-13.763	-14.97	-11.94	-12.323	-14.932	-12.432	-15.401	-12.758	-13.533	-15.781	-15.618	-13.096	-12.895	-13.46	-14.206	-14.538	-11.601	-12.484
-2.1136	-1.8626	-2.7333	-1.7411	-4.5508	-1.9373	-2.0089	-2.6802	-2.6192	-5.5279	-3.117	-0.82444	-0.89988	-2.249	-3.0964	-3.5311	-2.6812	-3.4728	0.23125	-1.591	-4.5477	-0.12982	-0.79517	-4.403	-1.5265	-2.5919	-2.4894	-3.4393	-4.297	-3.4192	-2.84	0.85597	-1.5155	-4.0987	-2.8346	-1.0294	-1.881	-0.93812	-1.413	-1.9181	-2.6384	-2.2652	-2.7112	-4.0708	-1.0313	-2.1817	-0.86253	-1.948	-4.3078	-4.3355
8.7986	7.9457	5.7502	9.0587	5.8503	8.2511	5.8308	5.8613	8.9412	7.8788	5.0492	5.3773	6.0702	8.1052	5.0584	8.8653	6.0931	6.8454	6.0675	6.7822	6.1899	6.9345	7.8452	6.6694	8.5807	5.9263	7.3593	6.4229	5.0014	5.0555	5.248	7.75	6.2509	6.9844	7.0075	5.4582	10.317	7.9236	6.9134	6.4241	6.5494	8.2792	5.0533	6.4412	6.1592	5.3381	8.8249	7.0933	5.8207	5.4134
-0.10141	2.7105	1.1425	1.4132	-0.26745	1.6669	1.7515	0.27135	-0.19793	1.9473	1.5444	1.8056	2.6024	2.5854	2.0299	3.3431	1.7615	2.4162	0.63493	1.9276	1.7774	-0.25042	1.4004	1.4174	0.38633	4.7049	-0.81043	1.1417	0.92639	1.298	1.5042	-0.69464	-0.92075	3.0598	1.2159	-0.48699	0.90785	1.5736	6.4581	0.92309	2.8188	2.1885	0.9732	-0.343	2.913	2.0846	1.8159	-0.68453	1.5844	2.1334
3.2207	4.3886	-0.010232	3.1282	4.1488	1.6515	1.3236	3.0484	1.1758	3.2173	1.9872	1.3734	1.758	2.688	2.6685	4.4169	4.0191	3.1429	0.098168	1.3033	2.4789	2.4819	2.7812	4.1905	1.8892	2.5205	3.3503	-0.63464	5.4302	2.607	5.8193	2.4881	2.4206	3.8307	1.277	1.858	1.8241	3.9144	3.2999	1.7868	1.1064	2.0173	2.634	3.458	1.4078	2.9582	2.0582	4.5243	1.663	2.3281
-10.884	-12.917	-10.741	-13.141	-10.379	-9.5919	-10.666	-12.291	-12.287	-11.07	-12.355	-9.982	-9.6376	-12.573	-7.9629	-9.5539	-12.379	-11.826	-10.373	-11.108	-10.773	-9.2677	-10.885	-12.057	-10.528	-11.641	-9.5361	-11.132	-11.076	-9.9866	-11.859	-10.341	-10.488	-9.9211	-10.562	-12.48	-10.633	-11.045	-10.862	-11.832	-7.3316	-11.8	-9.1036	-11.109	-10.342	-11.648	-10.268	-9.7483	-9.9034	-10.212
-2.9062	-4.6014	-4.0598	-0.86023	-1.8856	-2.6839	-0.94302	-2.8122	-1.189	-3.9975	-1.2467	-1.9612	-2.879	-3.0238	-2.7233	-3.7586	0.87402	-2.1226	-2.5728	-1.6861	-1.1513	-3.2466	-5.7838	-4.8836	-3.2499	-3.6255	-2.8217	-2.5919	-2.3846	-3.571	-3.5443	-0.39205	-0.61349	-4.0725	-1.9244	-3.2607	-2.1357	-1.2855	-2.9734	-2.3303	-5.2686	-0.83736	-3.2523	-3.6169	-3.5126	-4.0729	-5.2528	-5.0986	-4.9021	-0.83378
-7.437	-9.0042	-8.1556	-9.59	-9.0042	-7.9301	-7.4202	-11.086	-10.178	-8.8101	-8.5061	-10.207	-8.119	-9.944	-10.502	-9.8349	-7.0302	-9.3928	-9.7281	-12.162	-8.5953	-8.4429	-8.3692	-7.2063	-6.9332	-7.6629	-9.7884	-8.5724	-9.2182	-9.9557	-8.6467	-10.24	-8.8698	-10.474	-10.942	-8.7123	-9.9999	-9.6869	-5.6923	-6.8357	-8.6967	-10.352	-4.9894	-8.9645	-8.335	-9.672	-8.1294	-9.3883	-6.6219	-7.9184
1.0446	2.2964	0.8993	2.477	2.0023	2.3227	1.2483	-0.33242	1.3587	0.53078	2.3209	2.3643	2.3769	1.9959	-0.19919	2.6086	-0.63324	3.3861	-1.2514	-0.22812	3.8561	1.5057	1.3971	4.6179	0.93668	-1.1734	1.1972	1.2438	2.2966	2.5247	3.6691	1.6653	2.2528	0.16175	2.5683	0.75965	-1.3453	2.2132	-0.46878	1.2099	-1.1552	-0.48988	0.24986	2.1865	1.3727	1.4656	3.3084	2.6591	-0.13803	1.3617
-3.3065	-1.4279	-3.2013	-1.9664	-3.9479	-3.8068	-4.1251	-0.96656	-3.574	-4.3967	-1.3296	-6.1835	-6.4145	-4.7757	-3.8305	-4.667	-4.0999	-4.3956	-3.2475	-3.3463	-2.7879	-2.9994	-4.2532	-3.4986	-3.3697	-3.8343	-4.0113	-2.7002	-3.781	-4.6221	-0.79601	-5.3239	-3.2913	-4.1529	-3.5844	-3.482	-4.0996	-5.3065	-3.1002	-3.8699	-2.9209	-3.5296	-5.856	-6.0189	-4.0457	-2.8739	-6.1178	-4.1799	-2.3551	-3.947
5.387	5.2587	3.9498	5.3173	4.6268	2.208	1.5025	3.2571	5.6764	5.3057	5.1652	4.9679	3.1788	4.3226	2.1674	4.2751	2.8988	4.0191	1.3781	4.3356	4.4678	2.9708	3.8162	5.0669	4.1632	4.6254	4.2097	5.9135	3.9061	3.4675	7.588	4.0266	6.8246	5.5381	5.0346	4.2686	5.3314	5.9771	5.8287	5.9781	6.2899	4.2495	4.7592	2.7392	4.946	4.2012	4.1624	4.5633	3.933	3.9114
-13.093	-13.775	-15.802	-13.971	-15.376	-14.564	-10.535	-14.334	-15.291	-15.046	-15.401	-14.828	-15.286	-14.7	-15.188	-16.502	-15.852	-14.465	-12.639	-15.331	-14.326	-15.121	-12.739	-14.62	-15.867	-14.132	-12.981	-16.367	-13.122	-14.208	-14.655	-15.241	-15.664	-14.908	-14.899	-13.509	-14.416	-15.129	-13.687	-13.865	-14.167	-15.733	-15.412	-14.773	-15.052	-13.607	-14.888	-13.348	-15.012	-15.435
-21.091	-20.046	-21.29	-19.844	-21.425	-20.244	-20.725	-20.333	-21.324	-21.47	-20.077	-21.053	-20.367	-17.912	-20.522	-20.656	-21.761	-20.544	-21.676	-20.312	-22.005	-22.038	-21.752	-21.498	-19.113	-20.583	-19.846	-23.327	-19.916	-21.431	-21.979	-23.552	-20.626	-19.439	-22.264	-20.071	-19.943	-19.103	-19.975	-20.732	-21.662	-23.111	-21.056	-19.951	-22.631	-18.865	-21.279	-22.306	-20.5	-18.813
-8.8078	-11.167	-10.933	-11.481	-13.013	-11.815	-9.0106	-9.0465	-11.294	-9.2205	-11.192	-10.295	-12.633	-10.935	-9.9813	-11.764	-10.805	-7.8086	-9.5943	-8.1175	-9.5193	-10.967	-13.276	-10.095	-12.878	-9.1461	-9.2714	-8.9113	-10.987	-11.993	-9.1162	-9.4683	-10.056	-7.6445	-8.1147	-9.8024	-11.521	-8.6421	-10.836	-9.2214	-10.644	-11.539	-11.035	-9.0283	-10.8	-8.7818	-10.568	-9.8849	-11.442	-10.847
-11.717	-11.738	-10.944	-12.657	-12.845	-13.889	-12.791	-14.914	-12.472	-13.993	-12.483	-13.089	-12.943	-9.9507	-12.67	-10.245	-14.309	-12.762	-12.762	-13.594	-13.578	-11.744	-10.575	-15.761	-11.557	-12.306	-13.762	-10.809	-12.072	-12.721	-15.41	-13.405	-12.594	-12.613	-13.052	-12.768	-11.75	-13.597	-12.094	-12.889	-13.119	-12.582	-14.769	-15.266	-12.513	-13.129	-12.312	-12.413	-13.189	-13.812
-15.742	-15.239	-15.772	-14.515	-16.484	-13.851	-15.877	-15.914	-13.698	-15.514	-13.483	-13.912	-14.567	-13.259	-14.258	-13.453	-15.449	-14.182	-15.005	-15.586	-12.491	-13.886	-15.759	-15.206	-14.24	-13.692	-13.445	-14.447	-15.829	-16.004	-13.249	-14.615	-13.384	-14.694	-13.329	-13.305	-15.012	-15.582	-12.254	-15.263	-14.716	-16.554	-14.693	-15.189	-14.903	-16.499	-15.484	-13.317	-15.601	-14.805
-10.462	-11.125	-10.455	-12.136	-12.356	-12.551	-12.86	-11.388	-10.878	-13.045	-10.316	-11.352	-10.361	-10.001	-9.2319	-11.817	-10.186	-10.596	-11.756	-11.194	-12.759	-12.19	-12.908	-12.33	-11.442	-13.044	-12.732	-10.121	-10.964	-11.116	-14.527	-12.585	-11.008	-12.401	-12.765	-9.85	-9.6355	-11.384	-12.944	-10.582	-9.2704	-15.117	-13.685	-13.195	-10.505	-12.328	-10.863	-10.671	-11.064	-11.407
-3.4924	-1.7923	-3.776	-1.3607	-3.4259	-3.4938	-3.3801	-3.3435	-2.6551	-1.9189	-1.8895	-0.083765	-4.4523	-1.985	-2.936	-2.2899	-3.0597	-1.2105	-0.68892	-3.1261	-1.4447	-4.6647	-1.6902	-1.6042	-2.8759	-2.0339	-1.1315	-4.9714	-2.4953	-0.78375	-1.7645	-2.6398	-3.5965	-2.1717	-1.927	-3.1131	-3.4154	-3.0383	-0.61881	-2.9919	-4.003	-2.7001	-0.14057	-2.2004	-0.79917	-2.5431	-5.7083	-2.3084	-3.1614	-1.9228
-0.35024	-0.45845	-1.6908	-1.928	-4.0674	1.5109	-1.9646	-0.88586	-0.14213	-2.1542	-2.505	-1.1332	-2.168	-2.8158	0.26567	-1.8232	-1.2059	-1.6758	-2.597	-1.1424	0.14893	-0.36394	-0.89329	-0.4074	-3.5491	-4.2987	-1.3135	-0.30442	-0.94985	-2.3768	-0.91619	-0.41181	-1.1595	-2.8873	-1.7308	-1.9088	-3.8271	-0.41556	-0.88229	-1.2904	-1.6069	-1.6906	-1.3317	1.21	-1.1682	-1.9542	-3.3977	1.1297	-1.0815	-3.3149
-0.58973	-0.84756	-1.1279	-1.2028	-1.2044	-2.5783	-1.5171	0.06358	-1.5821	1.2393	-1.6816	-1.1667	0.51667	-2.8885	-1.2943	-1.8902	0.26103	-1.1742	-2.1791	-1.5904	-2.1336	0.47297	-1.0441	-3.3855	0.20465	-0.82868	-1.0074	-1.9039	-1.9674	-0.24066	-1.8467	-1.0042	-0.18738	-1.0149	0.26597	-1.3615	-3.5132	-1.4504	-1.4612	-0.4319	0.85502	-1.7889	-2.9839	-1.4685	-0.61957	-1.9615	-0.42616	-1.071	-2.6085	-2.3299
-1.4926	-1.4909	-1.0619	0.68965	-1.4447	-2.9463	-2.5535	0.62259	-0.46372	-0.5731	-0.19355	-0.10978	-0.93886	1.3401	-0.37247	0.673	-1.8812	-2.4095	0.73431	-1.1215	1.0981	0.34946	-1.6961	-2.5695	-1.3605	-0.48762	-1.7405	-1.7619	-1.4343	-2.7269	-2.4168	-1.7566	-3.6685	-0.19315	-1.9396	-4.5919	0.20436	-0.52702	-0.16525	0.56403	-1.5466	0.35809	-1.5536	-0.66176	2.1764	0.70093	-2.8265	-0.43231	-0.69572	0.059288
-3.363	-6.3711	-4.5847	-5.5792	-5.8494	-5.4808	-4.8465	-6.5057	-6.5223	-4.3542	-4.0467	-8.7952	-4.7633	-7.2349	-9.0207	-4.2453	-4.812	-4.543	-4.0673	-5.1927	-4.0536	-5.1432	-5.6338	-6.139	-5.6916	-4.4148	-6.236	-7.1031	-7.1409	-7.1104	-6.5679	-3.6829	-7.1477	-5.2598	-7.8719	-6.0028	-3.7567	-5.5358	-3.9862	-8.7283	-3.8634	-4.6465	-5.6557	-5.1957	-4.385	-6.7148	-3.9247	-4.0666	-4.0038	-6.0496
-2.9978	-3.237	-2.9402	-4.6995	-6.2027	-2.6262	-1.9112	-3.2151	-4.6288	-5.7979	-3.7508	-3.1692	-4.0907	-4.5254	-3.8101	-3.9542	-3.2638	-2.7726	-2.5327	-4.0563	-4.6522	-4.4095	-0.011766	-4.9536	-2.7185	-2.8069	-2.8773	-5.2693	-2.7958	0.12855	-1.6644	-0.86843	-3.3475	-1.4902	-2.4697	-5.0556	-3.1348	-3.8674	-3.4555	-3.0225	-3.6747	-1.5162	-4.0989	-4.8015	-2.0757	-1.8842	-3.4037	-2.2753	-3.227	-2.31
-8.2491	-6.219	-7.435	-9.5805	-8.1405	-6.0864	-5.3229	-9.4157	-4.8834	-8.9988	-9.0096	-9.3553	-7.351	-7.8117	-7.4593	-9.2344	-8.0252	-5.5286	-6.8888	-9.6202	-9.1707	-8.054	-10.297	-7.8084	-9.4697	-6.6269	-6.562	-7.5594	-8.9294	-7.899	-10.035	-6.5985	-8.5682	-8.342	-9.1773	-5.7482	-6.07	-7.1078	-5.8436	-6.076	-5.212	-7.9234	-11.036	-8.2542	-7.4682	-7.2864	-8.6096	-6.8162	-6.2469	-8.8064
-1.2493	-0.93611	-0.79982	0.21765	-0.23469	-1.4982	-1.6043	-2.8189	-2.0037	-0.41446	-2.3045	-0.4368	0.048352	-0.84896	0.34185	-2.2001	0.77322	1.3336	-0.56349	-2.8148	0.97069	-0.93242	-0.85208	-1.3043	-0.20283	-0.80416	-0.92655	-2.2125	-1.4015	-0.37824	-1.1625	-2.712	-0.51281	-0.14946	0.12715	-1.651	0.28145	-0.75376	-3.3089	-0.11174	-0.31019	0.65303	-0.62325	-3.2415	-1.0686	-2.042	0.34251	-0.663	1.0772	0.22255
-11.267	-11.748	-11.622	-10.951	-14.065	-11.955	-10.987	-10.174	-10.871	-13.072	-13.484	-11.582	-11.096	-10.445	-12.544	-10.31	-13.155	-10.602	-11.528	-11.495	-11.674	-10.502	-10.563	-11.728	-12.4	-11.293	-10.544	-11.666	-11.812	-14.204	-11.907	-13.392	-10.467	-13.915	-13.306	-9.652	-11.156	-9.7912	-11.996	-10.42	-11.185	-11.612	-12.731	-12.324	-12.878	-10.439	-12.577	-12.632	-12.382	-12.696
-1.4383	0.21565	0.78749	0.92362	2.6396	1.2686	0.99158	0.43035	0.8987	0.41141	-0.48575	1.3162	-0.26862	-2.375	2.2333	0.82553	0.72254	-1.6016	1.4774	1.8218	0.53718	0.24077	0.43706	-1.2012	-0.13393	3.6168	1.3287	2.0486	0.36421	1.1425	0.69615	0.41311	-0.33121	0.42975	2.3923	-0.18871	1.1441	-1.0851	0.051832	-1.3372	1.9713	-0.12444	-0.33986	0.39119	-0.45982	-0.67878	2.1892	0.69546	0.08342	2.4055
5.7039	5.8074	4.4523	3.1837	6.5457	6.0823	6.6745	4.7565	6.6073	5.9362	2.5633	7.3686	5.0226	5.2433	6.6503	6.99	7.2602	4.3268	4.4144	6.8694	5.5307	4.9317	6.6163	5.4643	5.902	4.3491	4.6227	6.2742	6.4992	2.9044	4.1204	6.328	6.6963	5.0033	7.3579	5.229	6.366	7.5077	8.4565	3.1876	7.6075	5.9182	3.2234	7.1788	4.9544	4.2425	5.2751	4.6707	7.2371	6.8438
-21.271	-21.627	-21.736	-22.516	-22.417	-21.698	-22.345	-21.505	-19.653	-22.506	-24.543	-23.367	-23.35	-20.324	-21.965	-20.577	-20.834	-21.549	-22.51	-22.649	-23.65	-21.509	-20.826	-21.752	-22.227	-22.422	-21.628	-21.38	-22.37	-23.723	-19.763	-20.732	-23.731	-22.823	-21.169	-20.117	-23.028	-22.553	-26.098	-21.375	-20.441	-22.18	-20.056	-20.345	-21.571	-22.707	-20.981	-22.545	-21.585	-22.353
-2.8924	-3.064	-2.9976	-3.0983	-2.4294	-1.6066	-4.0519	-4.8824	-4.0229	-2.9975	-2.4852	-3.5262	-4.252	-2.8703	-3.2363	-3.4478	-0.49281	-4.3058	-2.9636	-0.90799	-3.9584	-3.816	-3.4332	-3.909	-2.314	-2.0486	-1.3669	-1.4475	-3.6829	-2.4514	-2.7265	-2.243	-2.8906	-2.2176	-0.88117	-3.0223	-2.5569	-1.6106	-5.1385	-1.2422	-2.9622	-3.0076	-1.124	0.83331	-2.2581	-1.5573	-3.7602	-4.3679	-0.31055	-0.49062
-13.589	-12.249	-13.969	-13.966	-14.256	-13.853	-17.189	-16.573	-15.111	-13.468	-14.588	-14.44	-16.39	-14.127	-14.424	-15.231	-16.097	-14.163	-12.87	-14.445	-17.863	-14.655	-16.077	-16.947	-14.495	-15.071	-17.545	-13.133	-14.824	-14.98	-15.335	-14.479	-16.21	-12.802	-15.229	-14.225	-12.943	-12.457	-14.684	-15.808	-12.994	-12.826	-14.247	-16.511	-14.661	-14.289	-15.393	-11.975	-13.548	-14.574
1.2262	0.18531	0.64849	-1.3544	-0.044406	0.83124	-0.16771	0.17586	1.6904	0.97558	0.16369	0.011548	-0.029364	0.34969	1.7229	0.82228	-0.9948	0.9208	1.3952	-0.46357	-2.8982	-1.4588	0.37294	-1.0945	2.0963	-0.39087	-0.26813	-1.6962	-3.1806	0.31311	-0.13523	-2.1289	-2.2003	1.7745	0.31044	1.5099	0.94204	0.26155	-0.64435	-2.0448	0.79836	-0.20282	-0.052517	-1.251	2.156	-0.60587	3.597	0.03626	-0.16765	1.1863
1.6462	-0.79124	0.16045	1.5857	0.9261	1.1345	-0.697	1.0646	-2.5572	0.051702	1.3065	0.062143	0.93194	0.23528	-0.61024	-0.040034	0.18043	-1.1959	1.4821	0.043649	-0.41152	0.49527	-1.322	-2.2269	0.44361	-0.37808	1.1727	0.41058	-1.9228	-0.72854	0.80297	-0.13019	-1.7903	-1.8162	-0.43315	0.62946	0.68492	-2.4332	0.53316	-0.26755	0.91863	-1.4305	-2.1867	-1.921	0.71644	0.15973	-0.056249	0.72106	0.20802	-2.1626
-23.793	-20.358	-22.618	-22.288	-21.043	-22.717	-21.036	-23.357	-21.464	-22.971	-22.584	-22.704	-22.458	-22.552	-20.637	-23.216	-21.91	-20.409	-24.012	-21.357	-23.879	-20.745	-22.51	-22.799	-24.952	-22.039	-23.363	-22.063	-23.472	-20.562	-21.378	-21.695	-24.447	-23.307	-21.485	-24.371	-20.219	-21.116	-21.202	-21.045	-22.389	-21.943	-22.297	-22.046	-22.423	-22.952	-22.649	-21.621	-21.895	-23.339
-11.726	-11.294	-10.009	-12.385	-11.433	-10.396	-10.409	-12.593	-10.636	-12.99	-11.306	-13.591	-11.779	-12.538	-11.471	-11.536	-11.481	-12.023	-10.827	-9.182	-13.105	-13.886	-11.512	-9.9014	-11.754	-10.862	-9.4491	-11.884	-12.02	-12.674	-11.313	-12.246	-11.784	-12.399	-12.973	-13.319	-12.551	-12.025	-9.9085	-9.7192	-10.951	-10.045	-13.237	-12.102	-12.047	-10.498	-10.414	-12.303	-10.519	-11.046
-0.84844	-2.2701	0.00022821	-3.5307	-2.4488	-1.9098	-2.2159	-1.4383	-3.7788	0.81759	-0.64172	0.5445	-0.71182	-2.009	-2.9685	-1.3115	-0.64149	0.036209	-0.9915	-2.3169	0.58114	-1.8744	-1.2468	-0.89546	1.2946	-1.1659	-1.5028	-1.1798	-4.3519	0.80572	-2.2336	-1.6124	-2.2507	-3.014	-0.1251	-1.3196	-2.8598	0.15123	-3.6174	-3.7838	-0.90007	0.28321	-2.8214	0.33076	-2.956	-2.4347	-3.3239	-4.0604	0.16053	-0.66156
-21.654	-21.759	-21.625	-21.703	-20.913	-22.051	-20.512	-21.586	-22.572	-21.983	-25.073	-22.075	-20.973	-23.482	-21.123	-21.995	-20.454	-23.115	-25.409	-22.282	-23.18	-22.055	-21.049	-21.139	-22.413	-23.125	-24.484	-22.541	-22.693	-22.034	-23.144	-20.115	-22.584	-22.297	-21.232	-20.339	-21.532	-21.683	-23.814	-22.64	-21.676	-23.394	-23.845	-22.643	-22.912	-22.69	-19.772	-20.837	-20.505	-25.174
-15.36	-15.142	-16.766	-14.152	-16.367	-14.921	-14.125	-16.122	-14.497	-16.344	-10.834	-14.619	-12.923	-14.452	-15.945	-16.603	-15.3	-13.627	-15.68	-14.204	-15.439	-14.863	-13.876	-15.512	-13.698	-16.644	-15.937	-15.459	-15.455	-15.385	-16.142	-13.579	-15.093	-16.77	-15.405	-14.781	-13.147	-14.587	-16.376	-16.982	-12.983	-11.601	-15.594	-13.514	-15.574	-15.621	-15.472	-16.493	-13.352	-14.829
-8.7358	-11.62	-11.41	-12.639	-9.1087	-10.353	-11.086	-11.2	-11.283	-12.836	-12.228	-11.234	-12.789	-9.5814	-13.102	-13.499	-11.965	-11.125	-9.534	-10.34	-11.733	-12.425	-8.619	-12.553	-10.181	-10.248	-12.439	-13.024	-11.44	-10.04	-8.9806	-9.7544	-11.837	-11.833	-12.49	-10.652	-10.207	-10.507	-11.831	-13.025	-12.345	-12.98	-10.981	-9.5013	-10.598	-9.9886	-10.531	-10.581	-11.852	-11.554
-21.4	-23.274	-22.081	-21.783	-21.387	-24.195	-21.512	-22.759	-21.951	-22.515	-24.695	-21.176	-21.05	-23.144	-20.442	-24.141	-22.67	-23.024	-19.357	-21.898	-21.312	-22.608	-22.322	-23.564	-22.883	-21.676	-22.492	-21.24	-24.133	-23.956	-22.669	-24.198	-21.874	-21.612	-22.163	-22.097	-22.871	-23.531	-24.118	-20.92	-22.79	-21.607	-22.933	-20.523	-21.122	-23.602	-19.772	-22.199	-22.161	-21.341
-5.9741	-7.1659	-4.2649	-5.4219	-4.2051	-7.0324	-4.6773	-6.1255	-5.5145	-5.6725	-6.9577	-6.1275	-7.044	-6.1241	-3.9339	-6.0642	-6.1658	-5.576	-4.9144	-6.6553	-7.8008	-7.011	-6.4882	-6.2833	-6.3815	-6.8894	-5.6579	-6.2521	-6.6324	-6.2453	-4.3043	-6.3518	-6.7442	-6.416	-5.492	-5.4537	-7.2198	-7.679	-6.3751	-7.7892	-6.5447	-6.6332	-6.9006	-6.963	-6.4526	-6.6599	-5.8569	-5.9071	-7.6755	-4.5919
-2.3379	-0.75388	-3.493	-1.2431	-3.3269	-3.301	-1.7289	-2.3473	-2.5646	-1.7264	-3.2505	-2.718	-2.0844	-1.0303	-3.1032	-1.3135	-1.899	-4.2029	-3.1469	-1.4534	-2.8004	-2.2351	-1.427	-4.9566	-1.5456	-5.0134	-3.7234	-4.2435	-0.79847	-1.7092	0.14984	-3.3356	-2.9827	-2.7417	-0.91523	-0.91448	-2.4628	-1.4208	-2.8861	-2.6747	-3.1754	-0.67573	-2.3505	-2.1791	-3.2708	-1.3497	-3.5844	-0.46075	-2.4242	-2.204
1.4505	1.1346	0.84294	1.4265	2.1393	1.9044	0.98979	1.0505	3.4291	0.10977	1.5975	4.5743	-0.41237	3.8821	1.3148	0.28124	-0.81011	2.9179	1.9996	2.6861	-0.65223	1.6506	2.2419	2.1068	-0.36958	2.8754	0.32431	-0.21805	1.3353	1.0895	1.8834	2.6792	0.19475	1.9315	3.3627	0.71789	-0.47033	0.80278	3.9257	2.6792	1.0084	0.25243	1.4438	2.3802	2.4967	1.3746	1.3755	1.2497	2.2727	1.7306
-5.6343	-2.6752	-4.3755	-3.0299	-3.7784	-5.8498	-5.3089	-3.3356	-5.1177	-4.3462	-4.0084	-3.0322	-1.8519	-4.5133	-4.0016	-4.5286	-3.4353	-4.6375	-6.2491	-5.8721	-4.2119	-3.2146	-3.9815	-4.524	-3.5095	-4.5278	-4.3078	-4.6262	-4.0802	-3.7297	-4.5468	-2.3246	-2.181	-4.0535	-3.5383	-4.0759	-4.747	-5.1677	-3.4881	-4.7064	-3.56	-3.9523	-1.5545	-4.4134	-3.5044	-3.5041	-2.5586	-4.5633	-2.2081	-3.7245
-16.012	-14.742	-10.957	-13.081	-12.41	-12.309	-13.181	-13.057	-11.959	-13.834	-13.06	-12.683	-14.566	-13.38	-12.794	-11.862	-12.426	-12.249	-14.15	-13.811	-13.5	-12.393	-15.105	-11.835	-13.056	-12.623	-11.903	-12.452	-11.812	-14.144	-12.304	-14.74	-13.774	-15.43	-12.592	-12.924	-14.051	-11.949	-16.031	-14.726	-14.628	-14.408	-13.965	-14.259	-12.046	-14.959	-13.634	-12.698	-12.416	-13.402
-12.642	-8.443	-12.922	-12.828	-11.488	-12.711	-11.763	-11.422	-11.52	-10.316	-14.231	-12.528	-11.101	-12.798	-10.723	-11.555	-11.994	-9.3644	-13.254	-12.113	-10.167	-11.877	-10.702	-12.134	-9.6464	-14.256	-11.204	-11.058	-14.019	-8.2487	-11.033	-9.8302	-11.751	-11.077	-12.353	-10.534	-10.285	-10.396	-12.6	-9.621	-10.34	-11.688	-10.807	-11.05	-13.396	-11.17	-11.767	-12.09	-13.831	-12.051
-4.7494	-5.7098	-6.2426	-6.4545	-5.3335	-6.1073	-7.4181	-7.2531	-5.7464	-5.9128	-6.1741	-6.1757	-5.3223	-4.3768	-4.9299	-9.4152	-7.1303	-9.646	-5.8898	-6.1192	-6.3961	-8.3021	-6.2054	-6.2666	-6.799	-7.179	-4.891	-5.1236	-5.4924	-6.0621	-6.7757	-7.4188	-7.295	-7.5737	-4.3174	-5.5149	-7.6435	-8.3825	-5.9105	-6.6489	-5.7404	-5.9055	-7.2801	-4.4573	-7.1777	-4.5891	-5.1194	-7.8178	-6.0328	-5.3655
-20.017	-22.227	-22.218	-22.886	-23.244	-22.897	-25.92	-25.193	-23.998	-22.369	-22.733	-21.741	-22.59	-22.999	-24.931	-22.921	-21.13	-23.523	-22.609	-24.988	-20.588	-22.614	-22.276	-22.026	-23.402	-21.265	-20.154	-24.28	-22.3	-22.431	-23.796	-22.81	-23.137	-22.53	-20.978	-20.869	-20.852	-21.714	-22.52	-22.438	-22.005	-22.741	-22.901	-21.852	-21.838	-20.917	-23.598	-22.093	-21.143	-20.664
-1.862	-5.5562	-3.8219	-4.438	-5.4409	-2.5796	-4.123	-5.0514	-3.9236	-5.1003	-6.0677	-2.423	-2.8458	-2.6449	-2.4207	-2.7489	-2.6999	-4.9411	-3.7334	-4.0155	-4.6282	-4.8558	-3.6651	-3.9147	-3.1535	-3.9167	-4.2543	-5.1883	-2.8684	-3.9256	-3.5482	-4.0262	-5.1777	-3.4812	-2.9183	-4.5871	-3.4032	-3.9539	-2.9858	-2.6891	-2.9165	-1.4664	-4.6502	-2.9154	-3.1687	-2.6732	-4.8376	-2.9083	-4.3479	-1.7575
-8.1114	-9.5301	-7.6901	-9.3519	-8.6578	-8.3596	-11.07	-9.7257	-7.0046	-10.322	-9.7006	-6.9999	-9.7553	-9.8862	-6.7252	-11.814	-8.9351	-9.7651	-9.4819	-9.9358	-10.408	-9.9985	-8.0708	-8.6318	-10.473	-9.0054	-8.6366	-10.973	-8.8155	-10.662	-8.7219	-7.922	-7.5895	-9.4932	-7.3013	-8.6849	-10.202	-9.6239	-7.4396	-9.8003	-8.77	-10.861	-9.3311	-11.123	-8.3687	-9.1636	-7.8668	-7.8266	-8.0998	-9.4601
-8.4726	-8.2811	-5.2102	-6.3984	-6.7532	-7.6142	-6.7209	-7.5522	-6.5204	-5.5139	-8.4944	-6.0862	-5.5152	-7.6219	-8.4796	-4.9419	-6.7878	-5.0241	-6.7648	-6.163	-6.6817	-6.8502	-9.1758	-4.7191	-4.5205	-4.3746	-4.5326	-7.1012	-5.4027	-5.9471	-8.4098	-4.1445	-4.4287	-8.2092	-8.2123	-4.688	-4.6732	-6.2083	-3.8348	-5.0046	-5.3657	-4.2781	-7.8738	-4.292	-4.4891	-6.2733	-5.4293	-6.4995	-5.3812	-6.2333
-2.9979	0.54641	0.18397	-0.99397	-1.0044	0.23838	0.35503	0.99147	1.2164	-0.1493	2.6731	1.0175	-1.8396	3.0808	-0.7889	1.5656	0.7619	-2.1402	2.1759	-0.37955	-1.0476	-1.0263	-0.41768	0.09081	-0.62784	0.66462	-0.047976	-0.17092	1.4257	-0.52238	1.1387	0.11747	1.8116	-1.7852	0.18843	0.96117	1.3533	0.74476	-0.45678	-0.80117	0.57086	0.52247	-0.70975	1.0507	0.058089	0.4079	-0.91951	1.0726	-0.45066	1.056
-9.2638	-9.4223	-10.763	-8.8462	-8.4745	-13.78	-9.4686	-11.891	-8.9295	-10.57	-10.432	-10.419	-9.5223	-11.606	-12.263	-9.8949	-9.7377	-7.5057	-9.7963	-10.347	-11.392	-11.909	-11.958	-8.9108	-8.8413	-11.599	-8.2037	-10.969	-10.097	-9.0359	-11.999	-11.74	-7.9402	-11.029	-10.272	-10.685	-9.0819	-10.703	-10.165	-8.8718	-7.8425	-9.6843	-9.744	-8.3243	-8.5253	-11.254	-8.4026	-12.481	-8.4868	-10.246
-12.113	-14.571	-13.526	-14.149	-12.418	-11.356	-12.552	-14.407	-14.729	-12.501	-12.681	-12.95	-14.974	-12.892	-14.023	-15.268	-14.265	-10.823	-16.347	-12.657	-13.285	-12.041	-13.525	-14.178	-14.09	-12.965	-14.124	-11.668	-13.775	-13.47	-14.09	-12.588	-13.591	-13.269	-13.78	-13.955	-13.644	-12.623	-13.24	-12.73	-13.432	-12.264	-14.661	-12.953	-12.292	-11.932	-12.197	-13.301	-15.378	-11.96
2.8181	3.591	1.8671	0.014478	4.0592	4.8801	3.1404	3.0974	1.7229	3.3191	1.7362	4.3233	1.5506	1.9982	3.7001	2.0317	2.3624	2.9401	3.0753	1.7276	3.5798	2.6277	3.9163	1.4713	2.2625	2.2735	1.7427	3.1211	1.9023	1.4314	1.95	3.1695	2.3591	1.9599	4.487	0.32825	1.8587	1.822	2.6134	2.2863	4.3986	3.7095	1.6582	1.2287	3.2479	3.5479	1.283	0.89014	0.8442	2.9106
-4.3661	-6.3856	-4.5221	-5.7146	-5.6325	-7.9562	-5.9626	-4.661	-6.7564	-4.5519	-5.6041	-5.2869	-5.3475	-6.0138	-5.9032	-6.3685	-2.6576	-5.9031	-5.0024	-6.2269	-5.3843	-4.511	-7.199	-4.4478	-3.9925	-4.9832	-6.0044	-7.8104	-5.9609	-8.371	-5.16	-7.4949	-5.3132	-7.2272	-6.8254	-6.0496	-5.2522	-7.1489	-5.6851	-4.4879	-4.4494	-8.1983	-4.5037	-4.1133	-5.9409	-5.298	-5.661	-6.7439	-7.16	-5.2965
-20.229	-20.644	-21.103	-18.158	-19.018	-20.069	-19.938	-21.049	-22.348	-21.232	-20.846	-19.912	-19.888	-20.064	-23.232	-21.879	-21.2	-19.771	-18.843	-19.636	-18.237	-21.968	-22.132	-22.13	-21.924	-21.924	-21.523	-20.217	-21.736	-19.452	-19.765	-21.198	-19.925	-19.38	-19.23	-22.494	-22.147	-21.078	-22.287	-20.84	-21.863	-19.715	-20.672	-16.859	-19.871	-20.098	-21.51	-19.444	-21.825	-21.383
1.2608	-0.26811	-1.3623	2.4352	-0.53514	-0.83064	1.6393	-1.2566	-0.51932	0.48214	1.9032	-0.91415	-0.91187	1.1968	-0.21075	1.5887	-0.76108	1.6657	-1.4523	1.1786	-0.74228	-0.39989	2.5631	-0.9559	-1.2245	-0.062465	-2.1229	-0.67203	-0.14655	6.1649e-05	0.076786	-1.731	2.4003	-1.7261	-0.13811	1.0981	1.7146	1.6049	-0.22563	-1.0026	-1.0286	-0.36328	-0.32684	-1.3196	0.47149	1.335	-0.79327	0.63167	1.9253	0.75848
-0.64557	-1.0921	-1.2433	0.12464	-2.4034	-0.8551	-1.4241	-1.651	0.39896	-2.2653	-0.14949	-1.6713	0.36171	-0.0099708	-1.2643	-1.6785	0.047545	-0.65053	-1.006	-1.2248	0.30177	-2.5589	0.30556	-0.86882	-1.3577	-1.2283	-2.7435	-2.2141	0.98995	-0.85342	-1.1448	-1.3334	-1.8908	-3.4453	-0.24562	-1.2221	1.184	-0.93027	2.086	-2.6411	-2.6731	-1.7311	-1.8494	-2.3665	-1.5376	-1.6525	-3.0226	0.42198	-2.7004	0.43649
-15.879	-11.166	-12.606	-12.868	-12.811	-14.347	-15.683	-12.701	-12.352	-15.781	-15.687	-12.18	-13.063	-13.239	-14.391	-14.581	-11.75	-12.942	-14.629	-12.035	-11.767	-13.779	-13.573	-13.544	-14.153	-15.333	-13.908	-17.143	-12.283	-13.883	-16.684	-13.359	-13.645	-13.997	-12.646	-16.213	-12.179	-15.551	-14.483	-11.789	-10.9	-17.38	-13.578	-13.171	-12.005	-15.112	-14.446	-12.706	-16.622	-15.373
-24.969	-20.894	-22.209	-24.548	-23.251	-21.659	-21.913	-24.671	-20.427	-22.872	-21.599	-22.823	-22.931	-22.649	-21.951	-24.517	-22.052	-20.854	-20.689	-21.73	-22.09	-20.81	-21.926	-24.004	-22.131	-19.791	-22.387	-21.126	-24.161	-19.393	-22.882	-21.656	-21.641	-22.002	-23.413	-22.86	-21.363	-24.318	-20.474	-22.358	-21.721	-22.443	-21.197	-23.983	-22.391	-23.474	-22.619	-21.5	-21.165	-20.193
-12.635	-12.07	-11.473	-12.771	-12.811	-9.8556	-11.767	-10.803	-9.5953	-10.532	-11.854	-10.97	-11.351	-10.412	-12.575	-13.033	-11.255	-9.5402	-10.604	-10.925	-11.85	-12.635	-13.047	-12.339	-12.32	-10.654	-11.871	-13.239	-11.459	-9.7859	-11.295	-9.4382	-11.674	-10.108	-10.838	-11.546	-13.734	-10.606	-10.172	-11.199	-12.269	-11.88	-12.342	-12.73	-11.744	-10.063	-10.675	-9.5207	-11.426	-12.965
-4.6872	-4.8085	-6.584	-5.0174	-1.5158	-7.7962	-5.5144	-3.1533	-6.9566	-6.0281	-6.3109	-5.8111	-4.6243	-5.264	-7.081	-5.2753	-5.6152	-4.8868	-5.6349	-5.6737	-8.1483	-7.3282	-5.5716	-7.2208	-6.4527	-5.5106	-6.9081	-4.9434	-7.1346	-7.7386	-5.3481	-4.9686	-5.4675	-7.687	-5.8187	-6.5201	-6.1355	-6.0153	-6.1879	-6.4367	-4.7584	-5.0366	-5.7752	-6.6709	-5.6478	-4.5529	-6.3475	-5.7104	-5.9377	-4.8077
-13.623	-13.935	-13.445	-16.136	-13.968	-14.331	-13.348	-12.738	-13.696	-12.561	-11.362	-12.5	-12.799	-11.916	-13.429	-11.678	-13.952	-10.582	-12.974	-12.147	-14.653	-12.222	-15.437	-11.685	-12.575	-12.857	-12.433	-12.713	-13.476	-12.476	-15.844	-12.628	-13.639	-13.455	-15.509	-12.178	-13.748	-14.118	-13.418	-15.528	-11.925	-14.535	-14.496	-12.931	-12.993	-13.86	-12.771	-11.293	-13.313	-12.455
-8.4745	-7.7037	-7.4869	-6.3011	-6.4197	-6.8861	-7.0112	-7.1732	-8.0031	-7.2491	-5.4629	-9.413	-8.5161	-8.3724	-5.5949	-6.8234	-9.4415	-6.3245	-7.0347	-5.5685	-6.3275	-8.7753	-7.9928	-8.1781	-6.9648	-8.5306	-7.4046	-8.2969	-6.7509	-5.9325	-7.4034	-8.4378	-5.3395	-7.9218	-7.7672	-6.2174	-8.0337	-7.8475	-7.427	-8.7135	-7.8748	-7.5055	-8.4951	-5.7781	-7.436	-8.7353	-9.2412	-6.0797	-6.9931	-9.5719
-3.3302	-2.7109	-3.9637	-5.1281	-3.8038	-3.2627	-3.7842	-4.3591	-4.7605	-4.1561	-3.6267	-2.2517	-3.6084	-1.3377	-3.7319	-2.0947	-4.0552	-2.6496	-2.3549	-3.1688	-3.6998	-3.2152	-4.2728	-2.58	-2.8855	-5.6752	-3.8282	-3.2928	-2.9351	-4.6311	-4.244	-2.8935	-2.7226	-6.5723	-1.0364	-6.5156	-3.9799	-3.4015	-2.9406	-3.7588	-3.001	-2.9341	-5.7437	-5.0824	-2.9169	-4.0544	-4.325	-1.6402	-5.5362	-3.4306
1.8265	1.6599	-0.69323	3.5646	1.0864	2.5633	3.7256	0.41633	2.7933	2.4907	2.2886	0.33324	2.6189	3.9602	2.1748	2.0027	-0.11482	2.9562	2.0659	3.8043	1.4172	2.4203	1.88	0.13987	3.4387	3.0975	2.5558	2.1239	2.2948	1.3345	1.4196	1.2206	2.8574	-0.29319	1.0235	2.5656	1.1097	0.038109	4.2793	1.3675	1.4653	4.5699	2.8958	1.7317	0.84575	0.16126	1.5294	0.49869	1.294	1.8223
-17.904	-19.641	-20.349	-19.877	-21.591	-22.827	-17.823	-20.78	-24.026	-21.339	-21.988	-18.247	-21.918	-23.271	-22.077	-21.27	-22.818	-20.059	-23.164	-19.697	-19.55	-22.539	-20.214	-18.888	-20.763	-21.424	-20.236	-21.012	-21.781	-19.73	-20.948	-20.237	-19.053	-19.374	-21.087	-20.976	-20.258	-20.812	-18.518	-20.376	-20.241	-21.643	-21.189	-20.001	-21.237	-20.32	-22.805	-18.99	-19.999	-17.869
-6.6339	-4.0627	-4.3509	-3.164	-2.3526	-3.7614	-0.95108	-3.443	-2.4673	-2.9904	-3.5642	-4.2182	-4.3671	-3.4808	-2.615	-2.5822	-3.3838	-4.574	-3.048	-3.7193	-5.9937	-3.9858	-4.7487	-1.347	-3.0711	-2.9069	-2.9616	-3.5596	-3.016	-3.9891	-4.3272	-3.6313	-2.7598	-3.5718	-3.6894	-3.5798	-3.7356	-4.523	-5.3443	-3.8018	-1.7583	-5.533	-3.1752	-4.3182	-4.6323	-3.7139	-2.5592	-3.2404	-4.7273	-4.6751
-11.872	-11.059	-11.714	-12.787	-13.536	-11.246	-9.6699	-11.542	-9.7249	-11.293	-13.71	-9.9774	-10.565	-11.182	-12.751	-11.395	-11.638	-9.9382	-11.412	-11.824	-12.235	-11.367	-12.418	-8.4266	-12.385	-11.636	-11.047	-9.6045	-12.341	-12.973	-10.737	-12.287	-13.116	-12.595	-11.766	-12.347	-10.907	-9.7941	-12.869	-9.798	-12.1	-10.653	-14.383	-10.15	-9.9482	-11.437	-13.51	-11.548	-11.739	-14.343
-3.2828	-2.3811	-5.2848	-1.7593	-1.9498	-0.42453	-2.4862	-2.2119	-2.2457	-4.9107	-4.0785	-3.0442	-3.5144	-1.2809	-1.5765	-1.1262	-2.7273	-2.8144	-1.4397	-2.739	0.56975	-0.22899	-1.1037	-2.3594	-1.8074	-2.218	-2.8423	-1.5361	-3.3972	-2.0144	-1.2133	-4.0169	-2.9561	-5.8402	-1.1754	-2.2525	-2.8381	-2.4199	-2.1209	-2.067	-3.2196	1.0692	-0.5686	-2.8438	-1.7433	-3.9317	-2.5774	-1.964	-4.1198	-4.6778
-20.564	-22.326	-22.567	-20.581	-21.851	-20.431	-21.557	-22.435	-20.634	-20.861	-22.485	-22.598	-24.445	-21.532	-22.29	-23.271	-21.715	-23.383	-21.699	-23.042	-21.78	-24.28	-23.142	-21.561	-24.545	-21.864	-21.028	-20.766	-22.562	-21.7	-23.39	-20.762	-21.66	-21.351	-22.87	-21.947	-22.546	-22.06	-23.67	-25.19	-22.435	-22.849	-21.082	-22.795	-23.723	-21.187	-22.12	-22.621	-21.048	-20.675
-12.371	-13.078	-12.016	-12.407	-15.831	-13.537	-11.45	-13.086	-12.296	-13.369	-10.371	-13.282	-15.579	-13.333	-13.015	-12.114	-12.162	-13.633	-13.921	-14.218	-11.013	-13.636	-13.031	-14.019	-12.279	-13.587	-12.169	-11.942	-12.686	-12.841	-10.924	-11.985	-13.896	-12.962	-14.471	-11.827	-16.176	-13.969	-11.395	-13.38	-13.183	-14.141	-13.604	-12.419	-12.148	-13.302	-14.511	-13.901	-12.219	-14.441
-13.065	-11.381	-11.945	-13.71	-13.712	-12.45	-11.823	-13.98	-13.585	-13.837	-17.094	-12.963	-11.664	-14.236	-15.26	-13.039	-11.257	-13.059	-12.952	-13.543	-13.533	-14.026	-14.127	-11.851	-12.859	-13.275	-13.715	-14.364	-12.039	-12.083	-14.128	-13.533	-13.728	-13.569	-14.087	-12.212	-13.52	-13.682	-11.943	-15.232	-14.478	-12.944	-11.667	-13.822	-13.037	-14.219	-14.782	-15.618	-13.131	-12.334
-1.0809	-2.6981	-0.45094	0.42391	0.26718	-1.1565	-1.8104	1.8178	2.2917	0.40874	-0.44433	-1.1149	-2.3641	0.30616	2.0585	-2.9597	0.89511	-1.9703	-0.36066	0.50328	0.27436	-0.58519	-0.59698	0.71146	-2.2821	0.56545	1.0586	0.4821	0.73365	-1.1562	-0.86889	1.3448	0.17998	0.05286	-1.4689	0.52574	0.49845	1.5475	-1.0018	-0.029267	-1.8976	0.16346	-1.2906	0.26963	-2.3825	-0.79472	2.276	1.3738	0.79714	-1.7564
-17.016	-12.634	-15.036	-12.754	-12.537	-13.069	-14.17	-12.75	-15.322	-10.414	-13.102	-12.997	-14.122	-13.443	-12.157	-13.857	-12.689	-13.645	-10.228	-12.179	-11.792	-15.116	-13.741	-12.601	-13.145	-14.146	-11.486	-12.261	-11.696	-13.392	-13.538	-12.91	-14.152	-11.833	-12.621	-13.333	-13.235	-12.957	-12.289	-11.036	-12.046	-14.259	-13.174	-13.548	-12.058	-12.903	-12.877	-12.674	-12.993	-12.312
-2.2887	0.018001	0.55103	0.0026206	-0.13664	1.6899	-1.0948	1.0852	2.352	1.5325	-0.17109	-1.1575	0.71483	-1.8901	0.0013398	-1.7013	1.7952	1.4935	-0.10289	0.70344	-1.6455	-0.12538	0.29075	-1.2559	-1.3477	-1.6977	1.1637	-0.81484	-1.181	-1.2893	-1.1279	-0.24299	0.61209	-3.4954	-1.6536	0.39415	-0.16538	-0.36768	0.25301	0.047564	0.0036497	-0.16435	0.20211	-1.599	-1.4181	-1.7424	-2.7096	-1.4067	-0.49062	0.77616
-15.649	-14.648	-13.78	-12.49	-15.708	-14.22	-14.432	-13.157	-13.73	-13.559	-15.421	-14.569	-14.172	-16.302	-13.369	-16.845	-12.975	-13.563	-14.136	-13.361	-15.515	-13.436	-14.532	-15.516	-15.191	-12.939	-16.606	-13.843	-14.856	-15.271	-13.124	-15.096	-14.435	-12.769	-15.338	-14.968	-16.843	-15.863	-14.329	-16.042	-12.11	-16.097	-13.152	-16.369	-14.267	-14.827	-13.498	-14.544	-14.394	-13.583
-1.893	-2.6873	-3.5058	-1.2312	-3.0885	-2.8157	-1.6002	0.23545	-2.0456	-1.7278	-1.9856	-2.1303	-1.5446	-1.7944	-0.06534	-2.772	-1.1523	-3.5728	-2.2541	-0.94268	-1.0017	-3.1266	-2.1029	-3.5841	0.092005	-2.3036	-0.82672	-1.0496	-3.7295	-1.4089	-4.4831	-2.0837	-1.8072	-3.2917	-0.69389	-1.9436	-2.1017	-3.1421	-2.8205	-2.6319	-1.818	-2.664	-2.7054	-0.40329	1.084	-2.3455	-2.0529	-0.68847	-1.5838	0.036462
-3.4267	-1.3481	-2.3781	-2.8427	-3.2022	-2.333	-1.8315	-2.2981	-0.93953	-2.7987	-2.6187	-2.4677	-2.587	-2.5536	-2.3994	-0.84012	-3.0479	-2.4257	-1.965	-4.605	-3.6083	-3.4909	-1.9995	-1.5222	-4.9859	-3.3241	-2.6632	-2.5584	-3.4114	-4.1102	-1.9122	-3.0937	-1.3149	-3.8134	-3.6234	-2.673	-1.5599	-2.7319	-2.2395	-0.56052	-4.3217	-2.1311	-1.532	-3.2528	-3.216	-0.80198	-2.0032	-0.52091	-1.7383	-1.8571
-7.7259	-7.7726	-9.6834	-10.714	-11.875	-8.7353	-8.6017	-9.9375	-9.4488	-12.215	-8.4201	-8.6303	-9.5118	-8.6925	-9.0756	-8.5536	-9.7617	-10.451	-7.853	-9.924	-9.9629	-9.4687	-6.8245	-7.0391	-9.6849	-9.9292	-10.218	-8.5798	-9.0361	-8.2794	-10.165	-6.1525	-8.706	-7.728	-10.261	-12.358	-8.8026	-10.139	-5.1636	-9.1911	-9.0776	-8.7812	-9.102	-8.8357	-8.0777	-9.3709	-9.0543	-8.6126	-8.5601	-10.102
-9.0806	-8.6206	-10.375	-9.9214	-9.4263	-9.2729	-10.639	-9.6708	-8.6541	-8.2637	-10.278	-10.639	-9.8989	-8.2992	-9.4928	-8.044	-11.855	-10.903	-8.2501	-10.482	-10.242	-8.0627	-7.9541	-7.4326	-10.423	-7.2133	-6.6465	-9.8876	-7.2397	-9.9702	-10.727	-9.1	-8.5141	-10.665	-8.3945	-10.082	-7.5327	-10.21	-8.3386	-8.228	-6.8115	-7.0676	-9.8374	-8.4738	-7.9083	-10.59	-8.2284	-7.6033	-10.035	-8.381
-2.6628	-1.2464	-1.4946	-1.1931	-0.61304	-4.0469	-0.99572	-1.3563	-1.2521	-3.1208	-1.204	-1.5785	-1.3146	0.27103	0.55662	-1.3403	1.1038	-2.6895	-2.0701	0.25135	1.8813	-1.2712	-1.2555	-1.7422	-1.5186	-0.91619	-0.28231	-3.4946	-0.062182	-2.4761	-0.69759	-1.2848	-1.4636	-0.98591	-0.83964	-1.4496	-0.26772	-0.5917	-1.1116	-1.4704	-3.5657	0.056335	-2.0315	-0.3505	-0.81879	-1.026	-2.3827	-1.7526	-0.84193	-1.7899
-1.3023	-1.2055	-3.8698	-4.1124	-1.0172	-2.6819	-2.301	-1.3765	-4.1972	-1.9554	-3.8824	-3.5123	-2.2195	-4.9086	-0.67784	-5.4619	-2.3657	-2.8633	-3.5458	-3.2711	-1.9816	-2.2692	-3.5326	-1.0065	-3.0455	-1.9341	-1.0083	-1.837	-4.287	-2.9608	-1.8834	-4.2809	0.73051	-2.0129	-0.51785	-3.655	-2.6896	-1.1062	-1.1549	-2.8119	-0.76955	-0.61589	-2.4303	-2.2953	-2.8831	-4.0428	-1.5107	-1.0367	-1.5189	-3.7429
-3.1766	-0.91136	-2.8863	-2.0962	-3.3138	-3.405	-3.2885	-1.7487	-3.3933	-1.6151	-4.1556	-3.571	-2.4615	-2.0498	-3.1531	-3.87	-2.8667	-1.4294	-1.256	-2.6251	-2.4313	-3.3024	-2.7156	-1.9102	-2.5371	-1.6261	-4.204	-3.0843	-3.682	-0.81754	-1.7764	-2.7784	-3.7459	-3.7484	-2.8472	-2.5113	-4.6362	-2.3994	-2.3322	-0.81918	-5.041	-4.5818	-2.7301	-4.5729	-6.0645	-2.913	0.81091	-1.6296	-2.3911	-1.368
3.5571	1.1789	3.4168	4.9026	2.1914	3.6629	1.3191	2.2173	3.4263	4.1315	4.9699	4.842	2.5778	3.208	1.3695	3.0138	3.1743	3.216	3.6985	0.97547	2.4664	3.3182	3.2369	4.1948	1.0493	2.4517	2.4642	4.3327	3.9718	2.658	3.2254	2.9374	4.9547	1.0015	2.2873	3.2418	-0.057452	3.2923	2.1225	1.1466	4.8216	0.45703	2.2642	2.656	3.9823	3.0671	1.604	4.0267	3.5307	3.2461
1.5554	-0.57075	0.043251	-0.14635	-0.23566	0.19357	-0.73422	0.52802	0.9337	-1.0594	1.157	-0.16765	2.1221	-1.3773	-0.50321	-1.3321	-0.99303	-2.9759	1.039	1.4434	1.1039	0.23503	-1.1772	-0.68647	-0.37945	-2.1368	-0.35703	0.15207	-1.4527	1.6726	0.1989	-2.3419	1.9086	1.8834	-0.40613	0.26357	0.50196	-0.2811	0.16896	0.30848	1.1634	-2.7945	1.2651	-1.6705	0.31856	1.2803	0.81142	-1.3316	0.35564	0.18618
-1.6218	-3.1433	-4.0198	-4.0344	-4.0285	-3.109	-3.2985	-2.7687	-3.5779	-2.8571	-2.0241	-1.7034	-2.3223	-3.0075	-4.1663	-1.3179	-3.4959	-1.9374	-3.3416	-3.2353	-2.9549	-3.2779	-3.9771	-2.3712	-1.3846	-3.8108	-2.6106	-2.8389	-5.8804	-3.9164	-3.6713	-5.6353	-3.7016	-3.0466	-1.7533	-1.9328	-3.8246	-4.5723	-4.5635	-3.0385	-3.8551	-3.009	-0.62224	-3.517	-4.0977	-1.7532	-5.0076	-4.7215	-2.6481	-2.2167
-1.3274	-1.3928	1.7145	-2.612	-0.10602	-2.265	-0.85321	-1.4821	-0.57907	-0.8365	-1.4887	-1.4604	-1.1721	-2.8617	0.82157	-1.245	-2.3391	-0.36621	-1.0336	-1.2103	-2.1108	-2.3951	-1.3139	-0.59849	-2.7155	-2.9556	-0.50583	-0.11461	-2.3041	-1.1917	-1.2947	-0.61792	-2.3562	-1.3103	-1.4421	-2.1586	-0.15429	-1.3825	-1.0811	0.2152	-2.2649	-0.51782	-3.1599	-1.9642	-1.3411	-0.88751	-4.3266	-1.6932	-3.8179	-1.7822
-11.507	-11.21	-10.122	-14.154	-10.739	-13.257	-14.13	-10.215	-11.665	-13.188	-12.319	-13.812	-12.821	-12.178	-11.646	-15.509	-13.047	-13.399	-13.863	-13.582	-13.39	-12.928	-11.213	-13.14	-13.077	-11.583	-11.743	-13.451	-11.702	-12.26	-12.517	-12.584	-14.154	-10.806	-11.837	-12.743	-12.868	-15.619	-11.795	-12.03	-11.341	-13.76	-12.204	-13.551	-12.502	-14.515	-13.574	-13.548	-12.051	-13.307
6.287	5.2335	3.3177	4.2264	6.7582	5.2331	8.4033	5.6847	6.9433	3.5191	6.7941	5.7545	5.097	4.6085	5.4366	4.3602	4.9546	4.2465	5.6206	6.8348	7.6125	4.536	5.909	7.0151	5.5036	5.1873	4.4129	4.8619	5.7797	4.8134	3.1423	5.8258	4.6425	3.6314	3.1391	5.2001	5.7732	4.3836	5.9055	5.1498	6.7649	5.7631	5.2742	4.0131	7.1127	4.472	6.5863	7.6712	5.3846	5.7426
6.9527	5.5037	6.5504	8.8477	8.3673	7.461	8.7127	7.7176	7.2006	6.3662	8.6016	10.549	8.4472	7.16	9.3714	8.1807	7.2868	7.2789	9.3951	9.2557	7.4494	7.0163	7.3903	8.0546	8.2664	8.7965	8.0715	8.9309	8.1317	7.7025	11.111	8.9519	6.5793	8.8001	8.886	7.3795	6.6404	10.284	5.7725	6.4456	7.4534	9.494	8.8651	8.8043	8.798	11.114	6.2687	8.3319	8.3947	7.4486
-4.6329	-5.1635	-4.7296	-3.8147	-5.6648	-2.2803	-4.4159	-3.7062	-2.5392	-3.1762	-3.5143	-3.5843	-3.3742	-4.1762	-4.4409	-3.1701	-4.0111	-4.438	-4.474	-2.9236	-2.4554	-2.9194	-4.5401	-3.0557	-3.9919	-4.4854	-2.8201	-4.5647	-3.0035	-4.277	-4.2886	-5.9715	-3.3263	-3.8315	-4.042	-2.2761	-4.8963	-6.5491	-6.6929	-3.8077	-3.8777	-5.1763	-1.2586	-3.118	-3.9736	-5.1425	-3.506	-4.4722	-2.0298	-4.031
-3.5683	-2.7226	-1.412	-0.24976	-1.0946	-0.56095	0.48713	-1.8499	-2.075	-2.4126	-1.0569	-0.85562	-2.2482	-2.785	-3.8882	-2.0133	-1.5605	0.11486	-1.6095	-3.3327	0.28665	0.14259	-1.7457	-1.7465	-1.3326	-2.7528	-0.89243	-3.7001	-1.1352	-1.4605	0.042675	-0.22541	-3.4179	-0.76841	-2.3332	-2.7944	-3.1678	0.61349	-2.07	-0.85408	-0.22613	-1.2304	-1.6521	-0.92493	-3.1665	-1.0852	0.4413	-1.0965	-1.4928	-0.80455
9.2128	7.5398	8.3833	10.256	10.27	9.2734	11.433	10.427	8.7888	9.1888	9.1288	9.9936	8.8746	9.0659	9.9447	8.8226	8.7454	9.2651	11.896	11.247	10.001	10.016	8.2688	12.37	9.8243	9.257	9.4573	8.711	8.9836	9.1941	7.0941	10.56	10.061	10.397	11.305	9.9973	10.988	10.921	8.3318	8.3956	11.014	8.0146	11.137	8.2939	9.5801	10.252	10.402	10.099	8.2598	10.819
1.6511	2.1494	1.839	0.22116	0.79671	-0.23287	3.7614	3.6668	2.7597	0.17976	1.6267	3.7773	1.5817	2.768	2.4519	2.3411	-0.20992	0.94281	0.043097	2.6929	0.10818	3.4395	0.27243	0.64928	1.3884	2.1742	-0.13099	1.6018	0.51997	0.36786	2.1668	2.6314	1.2552	0.85394	0.45427	0.69885	0.98356	0.45532	0.28701	0.32798	2.0271	2.4818	0.81342	1.9477	2.1345	0.76454	0.90432	3.812	2.7811	1.9971
-11.68	-11.226	-11.913	-12.901	-12.709	-10.961	-13.04	-15.635	-11.836	-14.282	-13.785	-11.559	-10.808	-12.988	-12.438	-12.81	-10.614	-12.201	-10.772	-12.948	-13.124	-12.013	-11.452	-10.467	-13.708	-13.012	-12.457	-13.779	-13.323	-13.444	-12.444	-13.316	-13.947	-13.038	-10.855	-12.97	-12.788	-13.186	-12.396	-14.399	-12.161	-12.284	-12.891	-14.879	-15.655	-12.214	-12.166	-12.849	-12.802	-13.412
-1.0724	-0.57868	0.19918	-0.70975	1.6005	1.1035	-0.84494	-0.74381	0.10272	0.43228	-1.2214	-0.80865	-0.49329	0.070586	-0.89213	2.6062	1.1766	-1.2525	-1.1422	-3.0541	2.0674	0.58661	-1.624	0.51753	-3.1143	-1.1379	2.6208	0.79385	2.6791	-2.2921	-0.53523	1.2568	-1.7911	0.33852	-0.15225	1.6792	1.0673	1.254	3.3987	2.2629	0.99162	0.15121	-0.18091	0.74421	-2.5108	-1.4577	1.4839	-1.0423	1.94	-0.051724
3.7473	1.9623	0.89139	5.027	0.42711	1.0604	0.37513	2.3942	4.0148	6.3767	2.4518	3.0948	2.015	0.78453	3.7839	4.8427	2.6907	3.9012	2.283	4.0388	2.4697	2.6302	2.5878	2.7192	1.7297	3.1508	2.5825	2.9613	4.1025	3.0477	3.2784	1.6835	2.7559	4.1075	2.1647	1.1824	3.8963	2.6115	2.406	2.8549	1.9223	2.8883	3.058	3.0041	3.8298	1.5746	1.7222	3.251	2.5862	1.0274
-1.6379	-4.7401	-4.0734	-4.4526	-2.871	-4.2974	-4.1732	-1.9023	-4.0087	-4.8627	-5.1806	-2.8505	-2.526	-3.2753	-3.3438	-5.323	-1.5164	-5.0868	-4.1407	-2.5211	-4.8577	-2.7309	-3.2689	-4.6096	-4.6132	-4.0812	-2.7608	-6.0044	-3.3357	-3.2576	-2.6452	-0.63264	-4.0013	-4.3462	-4.0754	-2.4496	-3.0843	-3.3854	-3.1663	-3.8466	-2.4073	-3.6356	-2.6666	-1.9752	-5.0066	-3.5489	-3.8836	-4.927	-2.8633	-2.6366
-22.387	-21.729	-22.263	-21.732	-21.469	-21.861	-20.661	-23.233	-22.278	-19.363	-19.619	-22.122	-20.535	-21.108	-23.261	-23.038	-22.813	-22.935	-25.013	-20.042	-22.107	-22.282	-22.498	-18.626	-21.801	-22.622	-21.035	-21.205	-21.471	-22.849	-22.734	-23.367	-21.296	-21.055	-22.422	-24.212	-19.639	-21.192	-23.334	-23.906	-22.963	-24.325	-20.765	-21.456	-21.811	-20.82	-21.583	-21.128	-21.704	-22.341
0.10741	0.69909	0.59793	0.57708	0.73058	-0.16372	-0.87107	-1.642	-0.58099	0.098817	-0.016229	0.056601	-0.89585	0.4768	-0.47373	-2.7173	-0.6737	-0.11654	-1.9265	-2.3179	-0.29628	0.52049	-0.52162	-0.99139	2.2646	-1.8486	0.58954	0.96533	0.25331	0.34815	-1.7482	0.35162	2.8153	1.3412	0.5369	0.81797	0.15445	0.1051	-0.31445	0.062531	1.4179	0.33853	0.73563	-0.46876	-1.2934	1.0084	0.85342	0.53753	-0.046584	-0.10395
1.9018	-0.53686	0.58373	1.38	-1.7897	1.0589	0.20933	0.4661	0.7152	-0.31774	1.4446	0.6093	3.226	-0.81967	0.34048	-2.0458	-0.43838	-2.3756	-0.10911	-1.1586	-2.2226	0.5761	-0.36039	-2.3376	2.4268	-0.19371	-1.0419	-1.0767	-2.2236	-1.9302	1.3743	-0.26153	-0.98543	-1.1123	-0.53275	-0.72094	-2.4055	0.21045	-2.2478	-2.1945	-0.26414	1.2014	-0.17246	-0.82985	-0.60687	-0.28773	-1.8089	0.45345	-2.3268	1.2181
-10.991	-10.255	-13.02	-10.696	-9.8819	-12.216	-13.267	-9.9768	-10.464	-9.8687	-11.432	-10.241	-10.395	-9.2603	-10.066	-10.261	-10.583	-11.252	-10.979	-9.1696	-9.3629	-9.9528	-11.079	-10.438	-9.9798	-10.229	-9.3575	-11.276	-10.393	-12.517	-10.15	-13.264	-11.896	-11.014	-9.1733	-10.615	-10.924	-11.346	-9.4315	-12.283	-11.654	-11.892	-9.8227	-9.0875	-9.9241	-11.65	-9.2072	-9.5062	-8.7164	-8.9535
-10.753	-7.2331	-9.625	-8.6021	-7.5356	-10.027	-8.0701	-8.9113	-10.156	-8.3335	-9.3495	-9.9592	-7.3948	-9.4962	-9.4823	-8.8368	-11.298	-7.1539	-9.7778	-9.4595	-8.4145	-7.6598	-10.138	-10.319	-7.9535	-10.46	-6.9128	-8.428	-10.413	-8.8312	-6.4675	-6.5816	-9.7911	-9.9805	-8.4585	-10.155	-6.093	-11.628	-9.2514	-7.7837	-8.5814	-10.028	-8.6825	-8.0092	-7.4642	-11.061	-11.551	-9.483	-6.1355	-9.6883
-1.5169	-0.81984	-3.8136	-1.0304	0.048866	0.33822	0.88204	0.10378	-2.4164	-3.1253	-0.40066	-4.3492	-1.6025	-0.80845	-0.62899	-0.16239	-0.74074	-1.2656	-1.784	-0.20023	-2.1543	-1.0966	1.6536	-0.47567	0.077156	-2.4347	-0.068813	-2.0426	-1.2481	0.93629	-2.635	-1.5452	-1.8079	0.083877	-1.1522	-0.23479	0.28542	-1.8604	-2.9128	-3.4964	-0.73057	-2.1721	2.6557	-2.9347	-1.2921	-2.8087	-0.96359	-1.7392	-2.6406	0.19708
-10.688	-13.105	-14.161	-10.935	-11.088	-10.657	-10.814	-13.197	-10.813	-11.547	-11.503	-11.372	-11.768	-13.619	-13.024	-11.468	-12.352	-8.9492	-11.53	-10.294	-10.037	-11.042	-12.104	-11.64	-12.349	-9.9802	-10.42	-13.179	-11.784	-11.044	-12.072	-10.668	-12.712	-11.117	-11.777	-12.36	-12.687	-13.505	-12.505	-11.004	-10.118	-12.841	-11.929	-12.192	-11.737	-11.863	-12.741	-11.054	-12.492	-11.717
6.5791	3.0759	5.8824	3.3793	1.5948	4.3355	5.8305	5.5021	6.7237	6.8938	3.7937	6.2796	4.7642	4.9481	4.5788	4.1026	5.3575	6.8656	5.0206	4.9516	5.0892	4.4911	5.3447	4.188	4.1936	3.3218	5.7384	4.2217	4.7779	4.7529	6.0628	5.7216	5.0611	5.5117	7.1182	4.4175	4.2652	3.267	5.1558	5.558	5.2475	5.2565	5.728	6.9126	4.3605	5.0998	5.8083	3.4804	3.4543	5.345
-3.981	-3.1297	-5.3173	-4.3308	-2.4535	-2.7996	-4.7191	-5.9445	-5.4526	-5.0694	-6.4587	-3.4149	-4.3727	-4.9976	-3.816	-2.8092	-5.264	-5.7016	-3.4658	-3.0937	-3.7242	-7.1462	-5.5829	-3.7983	-2.954	-4.1225	-4.989	-5.5631	-6.7497	-4.8983	-3.573	-3.5903	-5.2877	-3.6334	-5.2467	-3.8158	-2.5574	-3.0698	-3.4382	-3.7996	-1.4695	-5.4385	-6.1546	-5.6356	-5.9414	-3.2955	-4.9728	-6.9829	-3.2813	-1.8135
-16.037	-13.878	-11.8	-14.047	-13.374	-13.774	-11.967	-14.457	-13.002	-12.951	-14.486	-12.487	-14.153	-12.464	-13.608	-13.683	-14.638	-13.631	-12.686	-14.071	-15.522	-11.906	-12.906	-13.256	-12.305	-11.42	-14.681	-14.156	-13.642	-14.025	-13.861	-13.072	-14.514	-12.963	-14.635	-13.848	-11.985	-11.48	-12.384	-14.091	-14.325	-13.083	-14.343	-15.116	-15.045	-13.548	-11.862	-13.01	-12.549	-13.651
-18.383	-21.629	-21.787	-21.445	-21.238	-23.755	-21.355	-21.704	-22.045	-21.302	-20.88	-21.963	-22.457	-22.755	-25.901	-21.117	-22.047	-23.795	-21.194	-22.839	-21.75	-23.694	-23.505	-22.94	-21.332	-22.445	-22.264	-19.645	-21.547	-21.585	-22.529	-21.227	-21.883	-20.454	-22.279	-21.054	-21.867	-21.185	-21.634	-22.802	-23.885	-21.463	-22.138	-23.534	-22.353	-20.452	-21.673	-23.408	-22.479	-21.696
-7.5977	-10.207	-8.6838	-7.3289	-9.5228	-10.915	-9.6812	-9.4134	-8.9134	-8.029	-9.5989	-9.4299	-9.088	-11.35	-11.643	-6.26	-13.037	-8.1151	-9.2537	-9.6308	-10.909	-9.7831	-8.9078	-7.4809	-7.9797	-7.5187	-9.8938	-9.0525	-9.6192	-8.9048	-6.9837	-9.2765	-10.761	-8.6064	-8.2753	-7.9318	-12.86	-9.7873	-8.22	-11.329	-8.2437	-7.962	-7.5406	-8.9975	-11.063	-8.2997	-11.322	-8.9814	-8.2736	-9.6757
-13.25	-16.002	-14.456	-11.592	-14.433	-13.758	-14.003	-12.825	-14.264	-14.909	-12.529	-15.512	-12.661	-12.395	-15.83	-14.084	-11.995	-13.759	-12.838	-12.974	-14.09	-12.638	-11.994	-14.776	-11.798	-12.912	-12.902	-12.996	-14.368	-13	-13.571	-14.091	-11.41	-15.146	-14.053	-10.509	-14.602	-12.097	-14.136	-12.652	-11.513	-12.722	-13.387	-13.423	-12.963	-9.8906	-14.755	-13.959	-13.081	-14.194
-8.8968	-8.7363	-9.9371	-9.332	-10.451	-10.791	-8.6686	-8.1015	-10.687	-10.591	-11.41	-10.166	-9.3644	-9.7612	-8.0562	-8.8793	-9.1048	-9.5186	-6.8792	-10.241	-9.1431	-8.2622	-10.734	-9.3391	-9.936	-9.0564	-8.8999	-9.8483	-8.017	-7.2877	-7.5058	-7.8616	-11.192	-7.5148	-8.0927	-8.8487	-8.0228	-10.884	-10.548	-11.542	-9.5679	-8.9074	-7.5541	-9.9542	-9.223	-8.2492	-10.485	-9.579	-6.4247	-10.114
3.18	5.0147	6.4402	3.7403	3.1732	3.5559	4.1744	3.8948	5.6726	6.4352	5.01	4.4322	3.8045	4.8452	5.5612	4.4807	5.2876	5.7786	4.2553	6.4578	4.3914	6.5484	2.7238	2.5002	4.0546	5.6238	4.6491	3.3601	4.2204	4.8174	4.7319	5.2008	4.5384	5.422	5.3457	4.0433	6.3027	5.6469	1.6284	4.6419	4.9376	4.3044	4.9797	3.642	2.2467	3.3296	7.158	3.676	7.176	1.6216
-2.3937	-4.8008	-3.0348	-4.2078	-2.6232	-3.6459	-4.9662	-2.1	-3	-2.7922	-3.6123	-4.5923	-5.1306	-5.9595	-4.2658	-4.5315	-4.4484	-6.711	-3.688	-1.6252	-4.1843	-5.3074	-2.3741	-3.3735	-2.627	-4.0092	-4.7539	-2.2742	-2.5323	-3.1501	-2.8506	-2.1938	-3.1739	-4.5395	-3.6158	-3.3281	-2.9257	-5.1503	-5.896	-3.8364	-2.8857	-4.1377	-5.5679	-1.6525	-3.747	-2.043	-3.3718	-4.956	-3.621	-3.1612
-2.3073	-4.2936	-1.8561	1.3704	-1.482	0.19343	-2.6149	-2.4846	-0.79147	-1.3532	-3.0555	-1.1617	-1.4578	0.90227	-1.6496	-1.7265	0.77932	-1.2406	-0.83806	-3.1057	-1.3502	-2.4572	0.06565	0.69348	-1.2831	-0.96188	-0.19167	0.7792	-2.0167	-1.5182	-1.9333	-0.10771	-2.1427	-1.4174	-0.16628	-0.97709	1.1405	-1.4559	-0.61167	-1.7322	-0.51827	-1.5005	-2.4839	-1.2625	-2.3799	-2.5396	-1.6946	-0.463	-2.0835	-1.119
10.959	10.718	9.745	10.944	10.455	11.075	10.429	8.4058	9.2999	8.8955	9.1724	9.3185	10.581	8.5847	11.67	10.382	9.3197	10.973	9.1956	10.31	9.1518	8.6802	9.1311	11.905	9.7881	9.1568	8.9242	8.9998	7.9426	8.1561	9.8472	8.0278	10.018	11.366	8.7841	9.6563	9.4395	11.069	10.078	9.0926	11.076	11.219	10.607	10.274	9.1807	10.985	10.866	8.8889	9.7392	9.6758
-7.5961	-10.55	-9.4043	-6.5955	-7.2189	-10.188	-6.5405	-8.1127	-6.4013	-9.6478	-8.6845	-6.415	-7.7792	-7.6056	-6.2411	-5.6154	-6.7187	-8.1152	-8.2107	-9.9345	-5.7577	-6.5362	-7.9432	-8.8002	-5.7148	-10.447	-8.3771	-5.4315	-7.4353	-7.395	-6.979	-8.5596	-7.9763	-7.8877	-7.28	-8.7708	-6.4883	-8.1772	-4.5404	-7.0602	-4.9038	-7.7155	-8.4521	-5.731	-7.5793	-4.8715	-6.695	-6.3498	-7.8733	-7.4693
-11.432	-12.708	-11.405	-11.183	-13.305	-10.587	-12.788	-15.036	-11.925	-11.879	-13.925	-14.166	-14.066	-11.455	-14.401	-13.182	-12.519	-11.273	-12.159	-12.29	-13.408	-13.716	-14.534	-11.735	-12.992	-10.579	-13.475	-13.471	-11.423	-10.318	-13.749	-14.04	-13.281	-15.431	-12.532	-12.727	-14.623	-14.802	-11.843	-11.91	-12.915	-13.568	-12.323	-14.773	-12.827	-12.433	-11.366	-14.946	-12.169	-12.07
-13.886	-14.167	-14.031	-12.665	-13.856	-14.535	-14.141	-14.866	-12.113	-12.288	-14.163	-13.147	-12.84	-10.846	-16.35	-13.904	-14.512	-14.994	-13.235	-14.785	-13.728	-13.722	-12.92	-14.062	-12.672	-13.578	-12.977	-13.195	-12.766	-12.833	-12.567	-11.807	-13.635	-14.887	-12.341	-13.988	-13.638	-13.184	-10.606	-13.555	-10.824	-13.98	-11.932	-11.847	-13.996	-15.767	-13.437	-11.083	-13.099	-12.158
-1.8134	-1.3919	-2.7478	-1.5604	-2.3684	-4.0365	-4.0173	-3.0649	-4.5023	-4.5819	-2.729	-1.1758	-3.8081	-1.3973	-4.6652	-2.3709	-3.2983	-2.1355	-1.8722	-4.6764	-3.9774	-4.5507	-1.501	-1.5755	-4.176	-0.87595	-3.1415	-1.5481	-3.5094	-0.015548	-3.8056	-3.2382	-2.1838	-2.8048	-4.4156	0.619	-1.9201	-0.33926	-0.37778	-3.1767	-2.8436	-1.5559	-1.0802	-3.2212	-1.9792	-1.7582	-3.3563	-1.7782	-3.1596	-0.9935
-12.416	-13.27	-11.488	-13.681	-11.047	-11.302	-9.804	-13.614	-10.71	-10.876	-10.027	-11.818	-9.8908	-9.1329	-12.038	-11.072	-11.768	-8.8698	-9.7618	-12.352	-10.905	-11.198	-9.5488	-10.183	-12.337	-12.91	-11.392	-11.953	-10.065	-10.28	-10.265	-13.715	-9.7776	-12.554	-11.315	-13.029	-10.108	-9.8163	-11.354	-11.45	-10.623	-12.502	-11.906	-11.328	-10.919	-10.898	-12.007	-11.171	-11.039	-11.563
-10.805	-14.812	-13.403	-13.342	-12.709	-12.353	-13.939	-12.25	-11.464	-11.715	-12.25	-11.353	-12.368	-10.914	-10.117	-11.495	-13.855	-12.163	-11.477	-13.398	-11.711	-10.889	-11.992	-11.513	-10.006	-12.497	-9.5776	-12.085	-13.089	-9.0799	-9.5362	-13.725	-11.923	-11.788	-13.227	-12.054	-8.9924	-11.7	-13.985	-9.8326	-8.7703	-11.62	-11.816	-10.616	-9.8235	-12.631	-10.28	-12.332	-12.469	-10.608
-13.496	-9.7201	-10.444	-10.153	-10.474	-12.812	-10.423	-10.767	-9.1469	-11.266	-9.4887	-13.145	-7.7271	-10.341	-12.207	-11.16	-9.2982	-12.397	-10.585	-10.783	-10.663	-10.398	-9.5542	-8.8312	-10.884	-12.707	-9.7358	-10.566	-13.055	-10.537	-11.596	-10.848	-11.519	-11.35	-10.318	-11.099	-10.571	-9.181	-13.027	-13.032	-10.292	-8.5879	-10.831	-11.149	-11.294	-11.696	-10.816	-10.412	-10.711	-13.447
-12.693	-8.8927	-10.606	-13.417	-10.923	-11.59	-10.64	-10.234	-11.952	-11.923	-10.013	-11.227	-10.758	-10.613	-10.862	-10.546	-11.612	-11.325	-11.838	-11.039	-10.38	-13.835	-10.672	-14.605	-10.759	-12.654	-13.011	-11.676	-11.762	-10.178	-11.224	-10.36	-10.531	-8.1423	-11.717	-11.399	-15.264	-10.574	-11.756	-10.292	-13.44	-12.604	-12.023	-11.864	-14.061	-10.438	-9.8641	-11.865	-11.597	-13.003
-5.745	-4.6568	-5.3546	-4.2559	-4.809	-7.3124	-4.2148	-6.2399	-6.559	-4.244	-6.7399	-5.2004	-5.4647	-7.0582	-5.9511	-5.5087	-6.7103	-4.7019	-7.1465	-2.4182	-4.4611	-6.1523	-4.6998	-5.509	-4.7969	-5.7481	-6.3031	-5.2542	-4.1071	-4.6256	-6.7048	-5.3831	-5.1952	-3.9527	-8.7019	-6.4086	-7.2945	-6.3144	-5.7007	-5.8569	-5.0712	-6.2869	-8.5385	-6.11	-4.7258	-6.0855	-6.5276	-6.3595	-5.5091	-6.1657
-5.2186	-5.4263	-4.9893	-6.1319	-4.9274	-6.9387	-6.5443	-7.4464	-8.6145	-6.1984	-6.0979	-4.8357	-7.7003	-4.7543	-7.2408	-6.5785	-7.3764	-7.626	-5.8672	-6.2443	-5.9835	-6.3579	-6.3021	-7.4519	-5.0689	-7.5734	-7.4388	-4.8571	-6.9948	-6.9284	-5.9848	-5.5274	-7.2521	-7.8637	-6.4744	-7.2616	-8.2882	-6.1139	-6.3422	-7.6715	-8.7758	-4.414	-7.0109	-4.8667	-6.7278	-8.2395	-5.2611	-5.5921	-5.03	-3.7446
-14.753	-13.187	-15.97	-11.121	-13.144	-14.464	-12.57	-11.838	-13.757	-13.875	-13.602	-13.692	-14.702	-11.786	-9.9777	-14.062	-12.149	-13.783	-16.425	-11.308	-13.098	-11.271	-14.23	-12.092	-12.92	-11.821	-13.617	-14.613	-13.629	-13.632	-15.012	-11.425	-13.709	-12.561	-12.365	-15.219	-12.638	-16.064	-14	-11.316	-13.344	-14.393	-10.663	-13.397	-14.612	-14.587	-12.705	-12.237	-12.907	-12.506
0.22612	-1.1403	-1.3333	-1.0084	1.5803	0.3638	-2.7876	-0.89006	-1.3941	-1.336	-1.6345	-1.2228	-0.99607	-3.7711	0.37419	-0.21451	-1.1433	-1.0016	-1.4834	0.59559	-2.4202	-1.274	-0.92915	-1.1002	0.76121	-1.8303	-0.67605	-1.4146	-0.35543	0.56656	-1.0642	-1.5802	0.5259	1.3925	-1.0824	0.29216	-4.0608	-2.2066	-1.9791	-0.21232	1.1714	-0.18219	-1.4635	0.96437	-2.3479	-0.35922	-1.3426	-1.2965	-2.8589	-0.081135
-14.002	-12.951	-12.208	-12.934	-14.663	-12.576	-14.949	-14.371	-15.235	-13.258	-13.281	-13.804	-13.75	-16.352	-13.685	-12.628	-14.487	-13.224	-13.955	-12.716	-14.771	-13.091	-13.766	-13.311	-16.562	-11.799	-13.983	-15.223	-14.527	-12.799	-15.48	-14.298	-14.401	-14.031	-13.014	-13.129	-14.847	-13.688	-15.465	-12.054	-12.155	-12.534	-14.233	-12.931	-11.777	-14.756	-15.171	-14.419	-13.418	-12.278
-21.555	-22.578	-23.636	-22.167	-22.104	-19.623	-22.777	-21.786	-20.493	-22.936	-24	-21.449	-18.942	-22.497	-21.983	-21.226	-20.735	-21.269	-20.367	-20.439	-22.529	-21.848	-22.212	-20.545	-23.362	-21.12	-21.736	-22.537	-24.127	-23.578	-21.737	-21.876	-21.943	-23.148	-21.157	-22.477	-22.194	-22.065	-22.818	-20.809	-22.001	-22.656	-23.685	-20.01	-21.352	-21.202	-21.556	-22.665	-21.086	-23.386
4.3106	6.6172	5.1337	3.8688	5.4369	3.4341	5.7295	3.1655	3.3871	6.2569	5.1231	4.3903	5.7207	4.2077	4.322	4.425	6.851	3.1901	4.6231	4.3788	4.5954	3.4534	4.8207	5.3801	4.1423	4.4051	4.3533	3.2328	4.7088	5.3055	6.2604	3.4356	2.7761	4.4244	3.8644	2.9171	3.4768	3.055	4.2263	5.52	4.6626	4.8905	5.4482	2.2279	3.7599	3.5882	5.3072	5.0249	5.5834	5.0999
9.7701	7.1414	9.6046	9.1396	7.8065	7.0748	7.2277	7.6222	9.2512	8.6428	6.5327	5.792	9.5583	10.733	7.8227	9.097	8.2683	8.3584	6.7175	6.7844	7.1832	7.1877	7.0533	9.4142	8.1868	10.608	9.1417	7.4144	8.82	9.3086	8.9838	9.7484	6.65	8.5154	7.0354	9.7738	9.0788	10.433	7.9675	8.2197	7.5768	10.779	10.509	9.11	10.07	8.4626	8.9976	9.9435	8.1734	8.4693
-11.766	-12.649	-13.157	-11.655	-11.951	-12.795	-11.551	-11.442	-12.757	-14.918	-14.504	-11.241	-14.084	-12.731	-12.465	-11.284	-11.381	-11.822	-14.472	-11.231	-14.033	-11.126	-10.745	-14.024	-12.342	-14.072	-12.897	-10.878	-12.543	-13.673	-12.737	-12.036	-13.493	-12.427	-11.676	-12.445	-10.842	-12.859	-11.198	-11.928	-12.863	-10.623	-12.889	-14.469	-13.013	-10.169	-14.077	-11.49	-10.673	-12.316
-14.541	-14.156	-14.77	-13.6	-13.214	-14.064	-14.851	-13.761	-14.408	-12.102	-12.899	-13.509	-12.774	-15.598	-12.92	-13.051	-12.254	-11.553	-10.743	-13.162	-12.31	-13.149	-14.476	-13.514	-11.902	-13.664	-12.387	-13.863	-13.143	-11.312	-12.803	-14.424	-12.087	-12.206	-15.194	-12.519	-14.917	-12.837	-12.437	-13.009	-11.451	-12.619	-13.308	-12.158	-14.925	-11.901	-13.417	-13.478	-11.97	-14.389
-10.004	-11.499	-11.831	-12.396	-11.197	-12.994	-10.55	-11.32	-9.8535	-11.975	-11.631	-12.791	-11.974	-11.446	-10.232	-10.189	-8.776	-11.078	-11.447	-13.564	-13.287	-11.685	-12.307	-10.935	-13.209	-12.871	-12.082	-9.6353	-10.967	-12.863	-10.232	-9.0963	-10.711	-11.029	-10.635	-13.157	-11.221	-11.123	-10.415	-10.54	-11.755	-12.263	-11.385	-10.46	-11.831	-10.111	-11.448	-11.645	-11.566	-11.241
8.198	6.1571	8.4305	6.156	4.9333	7.7727	6.7439	7.1852	5.3976	6.1732	5.5242	7.728	6.1128	7.9313	5.3196	7.7824	7.7231	7.0204	7.1209	6.7947	5.802	7.2913	7.1434	5.6588	8.2889	6.4731	6.922	6.0446	6.6776	5.7873	3.5342	6.2812	5.3622	5.5185	7.5431	7.2168	6.3395	7.0342	7.4551	5.5067	8.4913	7.3418	4.5752	7.0571	6.6516	6.7008	6.2553	6.3344	5.7204	6.6065
-15.775	-12.211	-14.215	-12.006	-13.323	-14.34	-13.694	-12.873	-13.532	-15.043	-14.3	-13.733	-12.291	-12.818	-11.084	-12.114	-12.66	-11.549	-14.277	-13.614	-14.254	-12.76	-14.415	-11.398	-14.087	-14.307	-12.507	-13.975	-13.607	-15.779	-12.351	-13.154	-13.308	-13.027	-11.273	-12.608	-11.126	-13.379	-13.026	-12.404	-14.386	-13.106	-10.666	-13.724	-10.728	-12.888	-13.266	-14.4	-14.892	-15.221
0.57127	0.33006	-0.13752	0.52187	1.1374	3.4628	1.3599	1.3129	0.98113	1.5351	0.11609	-0.62386	-1.1413	3.1291	2.1956	0.23069	1.8359	0.39565	4.0185	2.1266	2.0839	1.7533	0.037716	0.93782	1.9096	2.1438	3.0175	0.42669	0.37613	1.6751	2.6582	2.4173	2.4498	2.4733	0.48744	0.91871	0.85802	-1.9767	2.8842	3.3471	1.8026	1.1976	0.1449	3.1861	-0.0037674	-1.0408	0.40709	0.97088	2.0355	-1.295
0.20448	-1.3446	-1.4736	-3.087	-2.0427	-1.7216	-1.1949	-1.9988	-1.6384	0.74769	-1.0504	0.17662	-1.2529	-2.6095	-2.5566	-1.0881	0.74356	-2.924	-3.454	-1.0748	-3.353	-2.249	-3.4207	-1.6738	-0.2711	-2.2488	0.50257	-1.6287	-1.2746	0.85908	-1.4534	-0.50549	1.4767	-1.2883	-1.917	0.72672	-2.5877	-1.7972	-3.8654	-2.8316	-1.1698	0.52765	-1.2516	-0.57129	-2.1525	-1.8542	-1.9526	-2.836	-2.3175	-0.70112
-4.112	-4.6698	-5.2647	-3.96	-5.1463	-4.5124	-4.2051	-4.5211	-4.6441	-3.868	-6.7292	-4.521	-3.7859	-3.8489	-1.6458	-6.2919	-4.3094	-4.4195	-5.1886	-5.2311	-4.1982	-4.963	-7.3347	-4.5651	-3.9558	-4.2783	-3.3332	-3.0885	-3.2218	-2.7844	-2.702	-2.6059	-4.2067	-5.2056	-4.6549	-3.3411	-3.298	-4.5791	-2.9361	-4.1155	-3.96	-2.0187	-2.2319	-5.7134	-3.4145	-4.5488	-5.594	-5.2645	-3.7134	-3.9193
5.7746	6.1152	6.4489	5.1459	5.3534	5.8269	8.0672	6.8215	7.5945	6.6886	7.1284	8.3258	5.2305	8.4867	5.9006	9.4563	6.4748	9.246	7.5988	8.7766	5.2061	7.5208	6.3585	7.6111	6.4106	7.8108	7.0747	8.887	6.1103	6.2754	9.314	5.7374	7.5667	6.8928	7.2244	5.5997	5.0829	7.975	7.4062	6.7702	4.3996	5.697	5.162	4.7639	7.3455	7.0515	6.5798	6.1895	6.3101	6.4835
-12.177	-9.6665	-10.636	-12.307	-11.726	-11.404	-11.127	-10.196	-12.071	-10.54	-9.183	-11.076	-12.253	-9.9874	-10.829	-11.143	-11.561	-10.17	-12.521	-13.572	-11.666	-10.65	-14.292	-9.4285	-11.676	-11.403	-10.793	-10.568	-13.215	-11.405	-11.998	-11.617	-12.689	-13.036	-12.721	-13.293	-11.97	-13.057	-13.171	-14.12	-12.77	-12.467	-12.22	-13.78	-12.066	-12.88	-11.399	-11.091	-10.875	-12.885
-9.5193	-10.421	-8.6497	-9.1844	-9.2195	-9.0834	-9.3896	-12.15	-8.7049	-10.842	-9.8863	-8.4715	-10.398	-8.5374	-8.1033	-10.746	-8.4636	-9.4284	-9.982	-10.362	-9.4995	-7.7381	-8.7154	-8.8757	-7.6752	-9.2628	-11.349	-8.8527	-10.019	-10.398	-11.161	-11.087	-9.1511	-8.3435	-11.55	-8.8593	-13.082	-10.409	-9.4387	-11.519	-8.6304	-8.9872	-7.8229	-7.8404	-10.333	-9.8749	-8.4585	-9.4794	-9.6491	-8.6161
-0.8024	-3.6168	-0.81304	-2.3905	-0.50655	-2.8197	0.73341	-3.2119	-2.1691	-2.8848	-1.0513	-1.1752	0.57076	-2.3402	-2.5701	-3.0652	0.73027	-2.8005	0.20577	-1.6223	-2.1807	-3.3244	-4.0368	-2.9777	-3.0663	-1.2645	0.019112	-1.8275	-0.8031	0.85911	-2.3202	-3.0174	-1.4878	-0.67368	-2.8972	0.53885	-1.1656	-2.7487	-2.7853	-1.727	-3.6341	0.27082	-2.033	0.78902	-2.7979	-0.96063	-3.155	-1.2546	0.69203	-0.088014
-6.4003	-5.189	-6.208	-4.755	-7.098	-6.3889	-5.92	-4.2461	-3.9053	-2.6015	-5.7927	-6.5192	-6.5411	-6.8238	-7.1064	-6.2369	-4.7077	-6.1733	-6.5185	-4.1651	-5.4925	-5.822	-7.9402	-4.5626	-4.6717	-4.1243	-4.4727	-6.4876	-5.5669	-6.7721	-9.046	-5.6895	-5.0198	-5.7623	-6.6277	-5.2954	-5.9334	-5.1362	-7.0536	-8.5681	-6.2061	-6.053	-5.6804	-5.8361	-6.1795	-5.0008	-4.5015	-5.219	-8.5455	-4.3607
4.8319	6.787	4.0651	2.2928	4.2032	6.1378	3.6758	4.7819	4.8364	5.0477	3.2305	5.1138	4.638	2.9939	3.8301	4.1764	5.0267	3.073	2.3572	5.7354	4.5001	2.3069	6.1308	3.0119	5.259	3.4272	6.3222	3.9757	5.7687	5.7903	6.1155	3.802	3.4008	4.8859	4.4723	6.1269	5.6838	4.1932	4.8182	5.1287	5.5241	1.4482	4.355	5.5449	3.8622	6.5498	6.2381	4.8506	4.1365	6.03
4.4506	6.3142	4.7845	3.3897	5.267	0.576	4.8645	5.8658	3.5642	6.3822	5.3722	6.8931	5.9835	5.6403	6.1582	4.8776	5.0404	4.1475	5.1892	5.1469	6.6487	3.4691	6.7372	4.9201	5.6929	4.9794	4.1944	3.7879	6.0839	2.8429	4.8703	6.7561	8.0832	5.3551	2.1656	6.7359	4.8486	5.4137	4.6905	7.0497	4.673	5.6503	4.3262	3.0609	4.8108	6.0538	6.3142	6.7397	5.6553	4.0848
-3.1634	-4.2398	-3.5891	-2.493	-3.5138	-3.9891	-3.6068	-3.9907	-4.5325	-4.6258	-3.3268	-3.3092	-5.5294	-3.7081	0.15906	-3.0068	-0.84828	-1.8384	-2.3915	-2.6608	-1.7242	-2.3386	-2.0832	-1.9939	-3.9311	-3.169	-3.3314	-4.0272	-3.1016	-0.072531	-3.6234	-3.6594	-5.4247	-3.0925	-0.89327	-1.4854	-4.5113	-5.7216	-1.9178	-3.1082	-4.4267	-4.1837	-1.5089	-3.3338	-3.858	-4.3812	-3.874	-2.9167	-3.8662	-2.068
-3.6524	-3.0225	-5.8518	-3.0633	-2.8228	-4.1253	-4.4488	-5.5909	-3.7619	-2.8152	-5.1615	-2.8912	-4.3024	-5.8575	-1.9196	-5.7593	-5.3951	-1.8273	-1.2968	-3.4462	-3.2686	-2.1789	-6.5365	-2.972	-4.4957	-3.3937	-2.5791	-5.2677	-5.4821	-3.9829	-5.2294	-4.649	-5.4379	-1.1333	-2.4579	-4.1721	-4.6004	-3.4634	-6.4763	-2.7325	-2.8784	-4.1646	-5.0473	-2.521	-2.944	-0.89362	-3.599	-5.816	-3.392	-4.5267
-0.38834	0.20971	-1.0215	-1.5395	0.84108	-1.4968	0.31396	-0.61291	-1.4523	1.2759	1.963	0.029681	-1.6691	0.013333	-0.16568	1.1222	1.0746	0.53177	-0.49668	-0.92225	-1.1545	-0.36447	0.87424	-0.4471	-0.38704	-0.33055	-0.36439	0.48794	0.28635	1.1728	-0.99328	0.2851	0.39157	1.6541	-0.59968	0.12856	-1.9622	1.946	1.2371	0.73198	-0.76504	-0.036955	1.2327	-0.47601	0.10589	0.41642	-2.1111	-2.5438	2.1717	0.46963
-3.0839	-2.7611	-1.8806	-1.888	-2.6812	-1.8257	-1.3088	-4.0749	-2.0284	-4.1546	-2.1099	-3.0442	-3.8798	-3.0481	-3.751	-3.0237	-1.4514	-1.4025	-2.8993	-1.8382	-1.0414	-1.9663	0.40617	-2.5235	-1.1598	-3.1067	-0.98783	-1.885	-3.1078	0.48229	-2.2034	-3.5355	-3.8591	-3.2463	-2.7235	0.077888	-1.8174	-3.3377	-3.3803	-2.8286	-4.4721	-3.5859	-1.5169	-2.0747	-1.3215	-2.5513	-3.1535	-0.83058	-4.435	-0.93136
-21.336	-22.453	-20.833	-22.051	-24.002	-21.76	-22.394	-22.225	-21.833	-20.294	-21.63	-24.262	-23.396	-24.82	-20.217	-22.244	-21.617	-20.53	-22.463	-21.704	-20.441	-23.71	-21.127	-21.706	-21.498	-21.934	-21.733	-21.691	-20.761	-21.094	-22.205	-22.561	-20.702	-22.964	-21.286	-20.497	-22.306	-24.046	-21.406	-23.376	-24.318	-22.083	-22.812	-22.214	-21.307	-23.086	-22.125	-21.782	-22.664	-23.214
-14.072	-13.473	-14.823	-14.505	-14.18	-15.658	-14.363	-13.267	-12.47	-13.307	-11.536	-14.343	-15.553	-12.48	-15.465	-12.139	-9.8208	-13.756	-13.436	-14.067	-13.928	-12.777	-14.171	-14.627	-11.663	-14.208	-14.92	-12.137	-11.712	-14.31	-13.192	-10.848	-14.206	-11.741	-14.252	-15.37	-12.201	-12.582	-15.62	-12.502	-11.416	-11.439	-13.481	-13.832	-13.271	-13.18	-14.937	-12.266	-12.91	-12.99
-0.98178	2.005	-1.7838	-0.36269	1.1072	-1.0868	-1.7986	1.5781	-0.81785	0.33188	-1.2689	2.2026	0.22742	-3.2353	-0.65219	1.2985	1.5326	0.44368	1.3519	0.44399	-1.6609	-0.47756	-1.2038	0.73072	-3.1603	-1.5756	0.77112	-2.1149	-0.36732	-1.1301	0.26787	-2.4724	1.1613	0.6972	-0.28168	-0.15772	0.32412	-0.56975	-0.8207	-1.3341	-1.7152	1.1175	1.337	-0.14331	-2.1251	0.53616	1.2317	-0.64045	-1.3158	-1.409
-4.6295	-3.6023	-3.5365	-3.6051	-5.0703	-3.3414	-4.2237	-2.8946	-4.2472	-3.6038	-0.92661	-4.8273	-3.0564	-2.0239	-2.2478	-3.024	-5.4912	-1.0289	-4.1084	-6.1829	-1.8436	-4.2147	-4.1909	-4.9027	-3.5152	-3.8667	-3.8965	-1.8605	-1.5384	-4.4485	-3.3019	-3.0098	-4.2413	-6.6978	-2.0515	-3.0546	-3.4951	-4.2421	-2.8809	-4.1345	-4.1279	-2.1943	-4.53	-4.7883	-3.1803	-3.951	-5.7743	-3.1602	-4.7149	-3.6364
0.043457	1.0576	-0.89201	-0.85951	1.5735	-1.144	-0.97354	-1.1435	0.060539	2.4414	-0.014681	-1.1405	2.9979	-0.48292	0.98194	-2.0304	1.1739	-1.392	3.4604	-0.8146	0.10751	-2.4622	0.44323	-0.93913	-1.2718	-1.6246	-0.39421	-0.31676	-1.4251	0.43642	-0.26017	0.40871	-1.534	0.80658	1.0864	1.1343	-2.6857	-0.18771	-0.34847	1.3531	-0.43132	1.2459	0.73607	-0.7964	0.18224	1.0659	-0.091628	-1.1377	-0.51033	-3.7302
-3.0272	-5.3273	-4.463	-3.0096	-4.7698	-5.2797	-3.1873	-3.946	-4.3214	-4.7134	-4.7554	-2.9276	-4.9104	-2.7385	-4.5442	-3.2423	-4.8059	-5.1786	-4.3553	-3.8706	-3.709	-5.2319	-3.3656	-4.3518	-4.1144	-4.1033	-3.0617	-4.0845	-6.2161	-4.7199	-3.7555	-5.5218	-3.8447	-5.7929	-1.3972	-3.8039	-4.4946	-5.0191	-3.6545	-4.3064	-2.4297	-5.4797	-4.7225	-4.8533	-2.489	-4.2138	-4.6891	-4.1523	-3.1499	-3.4831
-13.566	-15.714	-14.516	-15.316	-16.075	-13.293	-15.03	-14.575	-14.592	-14.306	-13.976	-14.112	-15.908	-14.291	-15.935	-16.293	-15.058	-14.74	-14.818	-12.816	-13.825	-12.644	-15.434	-16.161	-13.518	-17.182	-13.086	-14.851	-15.687	-14.476	-13.1	-15.781	-16.307	-14.41	-12.898	-14.415	-13.809	-14.186	-13.257	-14.287	-14.047	-16.445	-14.79	-14.014	-15.787	-12.99	-15.305	-17.104	-14.646	-16.961
-16.73	-16.163	-14.098	-17.048	-16.316	-15.538	-13.002	-14.907	-14.31	-15.115	-13.293	-17.705	-14.915	-14.718	-14.535	-15.218	-16.353	-13.43	-12.103	-12.544	-15.2	-13.432	-15.417	-13.571	-17.157	-14.383	-16.193	-13.901	-14.947	-14.402	-15.847	-13.467	-17.797	-14.155	-13.725	-13.866	-15.167	-13.881	-14.524	-14.58	-14.269	-14.039	-16.28	-14.172	-15.225	-15.651	-14.719	-12.401	-16.256	-14.182
-1.484	2.892	1.5037	-0.27059	-0.86976	-0.14707	-0.48225	-0.90222	-0.4948	-2.1158	-0.74621	-2.9891	-0.51999	0.26961	-3.0063	0.47536	-1.4616	0.5262	0.99515	0.17834	-0.80081	0.6321	-1.8145	-0.0031306	-0.62147	-0.27159	-0.89695	0.65917	-1.3041	-1.0313	1.1174	-0.38029	0.1097	0.30352	1.4612	0.46853	1.0104	-1.6247	1.9626	2.2685	-1.2495	-1.1692	-0.13553	-3.7841	-0.49673	0.049601	-0.5525	0.15779	-0.96847	-0.25858
-13.255	-14.4	-13.917	-13.231	-15.297	-15.738	-15.964	-14.431	-14.746	-14.736	-13.522	-14.846	-14.627	-16.353	-14.703	-14.945	-14.039	-15.041	-13.991	-14.878	-14.216	-17.045	-15.441	-11.815	-15.167	-14.932	-11.714	-13.57	-16.053	-14.506	-14.874	-13.385	-15.692	-16.02	-15.252	-14.875	-15.294	-14.7	-15.88	-15.411	-13.63	-16.368	-14.107	-12.145	-13.593	-14.17	-15.541	-14.114	-15.04	-13.987
-12.932	-14.024	-14.067	-13.502	-12.679	-10.467	-14.569	-13.267	-15.75	-14.3	-13.765	-12.047	-11.748	-10.339	-14.753	-11.302	-11.184	-11.682	-14.469	-13.253	-12.375	-12.884	-12.73	-12.302	-15.305	-14.627	-12.718	-13.695	-14.434	-13.44	-13.853	-12.103	-12.997	-12.57	-14.546	-12.235	-12.536	-14.08	-15.655	-15.046	-12.631	-13.595	-13.419	-12.616	-14.214	-14.116	-14.345	-13.463	-12.673	-13.394
-0.51417	-2.0101	-0.76188	-2.2818	-1.1455	-0.63753	0.16119	-1.2738	-2.6074	-1.162	-0.1876	-0.14709	0.10381	-1.1439	-0.26878	0.96541	-3.8159	-1.4069	-1.1846	-1.5821	0.41139	0.15273	-2.0418	0.22046	0.76894	-1.0646	2.0584	-2.1962	-1.3655	1.1642	0.75705	-1.2943	-2.1079	0.37259	-0.79952	-1.9366	-1.4759	-0.61495	-0.8636	-0.93928	-0.2152	0.24608	-1.6528	-0.066489	-0.82625	0.27004	-1.3304	-1.4076	-0.98771	0.10432
-3.8618	-2.0446	-1.3474	-3.5887	-1.1669	0.97808	-2.2675	0.041704	-1.7	0.24161	-1.1633	0.059189	-0.50295	-2.7177	-1.0274	-0.99878	0.29138	-2.2993	1.7165	-0.411	-0.46734	0.59068	-1.5578	-0.058781	-0.26159	-2.0774	-0.34788	-2.1888	0.17219	-1.6184	-0.58752	-1.709	-0.84407	-0.10389	-1.5065	-0.73175	0.62093	-0.93977	0.22733	-1.5047	-2.3673	0.76045	-2.471	-0.32701	0.64924	-1.587	1.2262	-0.52013	0.58316	-2.0862
-12.828	-12.267	-13.226	-11.663	-12.28	-12.2	-12.767	-12.563	-12.083	-14.064	-14.103	-13.83	-13.201	-13.748	-12.057	-12.764	-14.879	-12.488	-12.816	-13.283	-12.161	-13.321	-9.3703	-11.688	-13.211	-11.662	-12.662	-12.835	-13.471	-11.5	-12.609	-10.629	-12.707	-12.224	-11.995	-13.472	-11.769	-12.523	-12.258	-14.231	-14.346	-13.253	-13.137	-12.753	-13.69	-14.216	-10.936	-13.176	-11.663	-13.653
-2.05	-2.316	-3.9477	-2.2271	-3.0424	-1.9431	-1.339	-4.7237	-4.0386	-2.8689	-2.7245	-2.8942	-1.2045	-2.7579	-3.6242	-2.7644	-4.2404	-1.9721	-4.2164	-2.9675	-3.4577	-6.2597	-6.5298	0.3818	-3.5627	-1.8843	-3.0745	-3.1327	-1.6688	-2.542	-3.8958	-2.3684	-1.6667	-0.78908	-2.4206	-1.8824	-2.6076	-2.5515	-4.1248	-3.0887	-2.9746	-4.0548	-3.3673	-3.3129	-3.429	-3.7896	-2.2153	-0.18673	-1.6202	-3.4361
-6.7391	-7.1355	-7.7888	-9.1979	-8.5335	-5.8884	-7.0667	-8.4185	-8.6884	-5.3075	-7.7853	-7.9781	-6.582	-6.4888	-6.5278	-8.8694	-8.7197	-7.8157	-8.5219	-6.0659	-9.1693	-4.9157	-8.9299	-8.5898	-8.2429	-9.8008	-8.7582	-8.7393	-6.6213	-8.6093	-6.3172	-6.3761	-6.8854	-7.989	-7.0679	-7.6247	-10.414	-7.2427	-7.3865	-6.6603	-5.3852	-8.6119	-7.7685	-6.3901	-5.0787	-7.7736	-6.6049	-8.5816	-7.0648	-9.356
-5.3999	-5.9359	-4.6382	-6.3095	-5.2419	-5.261	-5.4246	-4.9542	-2.3758	-6.595	-4.5705	-3.9685	-3.6146	-4.8649	-4.5378	-4.4072	-5.0191	-6.6115	-7.1326	-4.6266	-5.7752	-4.1403	-4.494	-5.2324	-6.3608	-4.7709	-6.8746	-4.3161	-3.4954	-5.3915	-3.7956	-4.9925	-2.4599	-4.5529	-1.7614	-4.1785	-3.0066	-6.0681	-2.6799	-3.5724	-4.1636	-6.8201	-2.3794	-7.0555	-5.3994	-5.8713	-7.2062	-4.1306	-6.6854	-7.2911
-2.0769	-1.8138	-1.3441	-1.5769	-3.5663	-1.5027	-3.9537	-5.5357	-4.135	-2.9516	-2.8588	-3.0044	-3.6388	-0.5069	-0.15316	-4.3933	-1.2937	-2.7114	-1.2503	-0.49998	-2.5384	-1.5417	-2.3844	-5.9925	-3.9998	-3.8991	-3.602	-3.6209	-2.685	-1.6184	-0.93928	-2.7981	-2.314	-2.8551	-2.7349	-1.5265	-0.9016	-4.6163	-3.1546	0.66117	-3.0253	-2.1541	-1.1591	0.023701	-3.0642	-1.4631	-1.6708	-3.7326	-4.6399	-1.5514
-2.307	-1.7296	-2.1484	-1.0127	1.0562	-3.0817	-1.742	-3.2927	-4.3776	-0.19447	-2.0323	-1.7051	-3.5244	-2.1763	-3.6352	-3.0789	-1.3727	-3.547	-1.7779	-2.8001	-4.2069	-3.287	0.024242	-2.7949	-2.4611	-0.66941	-3.6894	-4.0813	-1.2422	-0.96256	-3.425	-2.9654	-1.3055	-0.30295	-4.1377	-2.6253	-2.141	-4.0046	-1.1202	-3.4015	-0.83403	-2.8565	-3.9529	-4.0751	-2.0621	-1.8617	-2.1743	-2.8588	-2.7142	-4.3646
10.546	7.274	7.7441	7.5408	8.8063	10.206	7.3612	5.4294	9.3572	9.7887	9.1094	6.9981	8.7616	7.6352	8.949	5.4617	10.832	7.3891	8.3947	6.3524	6.7625	6.2162	7.2265	8.9903	7.2782	7.8648	7.5321	10.037	8.5395	8.3115	5.26	8.1227	8.1585	8.7876	8.6364	7.4871	8.2627	8.1341	7.6353	7.0567	8.8751	8.9639	8.634	6.5586	9.5371	9.2063	7.3522	6.1034	8.1646	7.3302
-0.71498	-2.6973	-2.2877	-6.8156	-4.1326	-1.8928	-1.5082	-1.9499	-4.205	-4.7189	-2.5716	-3.601	-3.6636	-3.3616	-4.754	-3.8883	-3.6034	-2.1306	-3.9939	-3.6936	-3.1565	-3.88	-5.6202	-5.55	-3.1625	-3.5236	-2.6776	-1.9202	-2.8444	-3.0812	-4.9728	-1.1519	-4.9695	-1.2003	-3.9616	-1.4919	-2.7253	-3.9702	-1.3756	-2.8283	-3.6135	-3.3272	-2.5696	-3.2027	-4.883	-1.2399	-2.9183	-3.1536	-3.8118	-3.369
0.0018899	0.22879	0.56518	-0.043977	-3.7868	-0.49315	-0.18616	-1.7208	-2.0756	-0.57108	-2.6791	0.63448	-2.5149	-0.87681	-3.8708	-1.9049	-2.4588	-2.9991	-2.0903	-2.6334	-0.81538	-0.50982	-3.0291	-0.82727	-1.1577	-1.708	-2.0542	-0.52213	-1.9826	-1.8357	-1.9878	-2.9189	-3.998	0.37318	-0.8942	-1.0324	-2.6603	-3.4928	-3.308	-1.2076	-1.9911	-1.6082	-1.0447	-1.268	-1.3406	-2.1922	0.79747	-3.2776	-0.50249	-1.5009
-2.0042	-2.4131	-2.4708	-3.3076	-1.3715	-2.718	-0.57685	-3.1638	-2.4551	-0.46953	-2.0142	-2.9418	-1.9035	-0.65821	-0.84697	-2.8235	-2.7611	-1.8409	-2.0481	-3.5774	-2.5353	-4.1568	-1.761	-2.6196	-3.1217	-3.1955	-3.8946	-0.52056	-1.4984	-2.6342	0.51726	-1.5469	-2.5245	-1.8028	-4.2968	-3.549	-2.0551	-3.3702	-2.9228	-2.1486	-2.4758	-3.0218	-2.4442	-3.7744	-3.5443	-1.1615	-2.0029	-3.3248	-0.8342	-0.14196
-12.844	-11.75	-12.949	-13.347	-13.158	-13.38	-13.177	-13.866	-14.044	-13.173	-13.025	-12.608	-13.133	-11.982	-12.476	-13.059	-13.42	-13.312	-14.684	-14.482	-12.462	-12.567	-14.058	-14.337	-13.241	-11.611	-14.001	-12.274	-12.209	-12.497	-11.696	-10.895	-11.29	-13.868	-12.527	-11.813	-11.483	-14.489	-12.977	-12.86	-13.426	-11.796	-12.057	-14.173	-11.108	-12.177	-12.291	-12.615	-12.512	-14.219
-12.678	-14.743	-12.343	-12.944	-12.024	-13.979	-10.877	-13.448	-11.907	-11.865	-13.971	-13.618	-11.257	-11.252	-15.772	-14.263	-13.374	-12.221	-12.47	-11.614	-13.044	-11.476	-12.292	-12.82	-12.037	-12.862	-12.799	-11.976	-11.942	-14.033	-13.523	-14.172	-11.293	-11.307	-12.772	-12.104	-11.973	-13.502	-10.19	-12.951	-14.394	-12.459	-13.814	-12.364	-14.532	-13.99	-12.761	-11.893	-11.486	-12.107
-0.16001	-1.2771	-1.5478	-0.56445	-2.0322	0.26621	-1.964	0.5518	-2.7268	-3.521	-3.2682	-0.22069	-2.7715	-1.121	-2.9555	-2.0423	-0.7468	-1.7658	-2.6171	-1.5339	-3.6126	-3.5171	-1.5118	-0.64016	-1.0798	-1.1983	-2.6517	-2.2571	-1.8191	-1.2551	-0.67738	-1.7186	-1.1645	-2.0822	-3.5301	-0.73129	-2.9077	-2.538	-3.5552	-3.7846	0.47901	-3.34	-2.2999	-1.6667	-0.67584	0.61372	-1.1769	-0.49136	-1.3801	-2.6801
-10.263	-13.263	-12.007	-12.5	-11.146	-12.085	-10.899	-8.9208	-8.1839	-11.042	-10.74	-11.693	-11.637	-11.153	-12.84	-12.161	-11.003	-11.841	-11.072	-12.225	-9.8961	-11.739	-11.889	-12.146	-11.704	-12.225	-8.7236	-11.747	-11.094	-9.0149	-10.799	-13.486	-8.2277	-8.8582	-9.9877	-12.153	-13.607	-11.08	-12.806	-8.5478	-12.4	-10.466	-11.696	-9.3771	-11.56	-8.8252	-10.614	-11.719	-11.777	-10.264
-1.8901	-4.8596	-1.5275	-3.8349	-3.5597	-1.6789	-2.8081	-3.4673	-3.1461	-2.2779	-4.4765	-4.9265	-2.3552	-4.7527	-1.2014	-1.0812	-4.5862	-1.4743	-2.9842	-3.7034	-3.7646	-3.8287	-2.5039	-4.6318	-4.0878	-2.9011	-3.1424	-2.5126	-1.9326	-4.6296	-2.575	-1.1337	-2.8628	-4.0259	-4.7167	-3.5414	-2.5024	-1.6827	-4.1834	-1.3961	-3.4055	-2.5132	-0.64039	-4.62	-1.3334	-3.5342	-4.6511	-1.7485	-4.6227	-1.1494
-20.931	-24.282	-23.417	-23.313	-23.047	-24.119	-23.413	-21.837	-22.103	-24.299	-22.495	-23.86	-24.201	-23.067	-23.438	-22.148	-20.624	-21.421	-22.147	-21.151	-21.067	-23.72	-20.827	-22.342	-22.441	-18.923	-22.053	-22.488	-22.477	-20.253	-23.103	-21.56	-21.382	-21.93	-21.853	-19.349	-25.077	-22.042	-21.696	-21.404	-22.582	-22.983	-19.04	-21.652	-23.139	-24.093	-24.185	-22.778	-21.172	-20.905
-13.711	-15.984	-14.677	-15.889	-14.53	-14.337	-13.48	-13.947	-16.063	-15.783	-17.524	-14.973	-15.387	-16.529	-14.073	-16.765	-14.138	-14.965	-13.294	-14.765	-15.517	-15.006	-12.485	-14.46	-15.38	-14.924	-13.034	-14.284	-15.601	-14.73	-14.489	-11.844	-12.738	-15.16	-15.941	-18.089	-14.37	-15.65	-15.486	-16.743	-13.843	-14.891	-12.271	-14.806	-15.292	-13.351	-15.352	-13.26	-13.425	-14.065
4.5492	5.7995	5.2165	6.354	4.3672	5.0764	4.0579	4.2001	6.1961	5.2958	6.8056	5.4204	4.9509	5.3659	5.661	5.3155	3.2054	4.9066	5.6324	5.3286	6.7409	8.431	4.9006	5.1866	4.7947	6.76	6.6539	5.6205	6.3769	6.356	6.4271	4.931	5.2879	6.4242	5.3602	8.0155	6.0939	4.6098	5.9518	6.5887	4.487	6.159	6.2944	6.8716	6.1713	7.6007	6.7234	4.3051	6.4813	4.1553
-5.5836	-3.4931	-4.7033	-4.2593	-3.3829	-2.569	-4.8618	-4.4638	-3.7297	-6.7779	-4.1899	-2.1287	-3.6186	-6.2947	-4.6764	-3.2126	-4.295	-6.1313	-5.628	-4.1345	-4.8155	-5.0342	-6.7238	-5.6148	-4.2661	-4.3755	-5.0692	-6.6048	-3.9251	-4.7191	-1.7926	-4.5067	-4.1059	-4.5006	-4.8002	-6.9817	-5.649	-4.6485	-2.4385	-5.9628	-5.2519	-6.1323	-3.2479	-4.6894	-4.4958	-4.345	-3.863	-6.6485	-5.296	-4.2571
-9.2773	-11.449	-11.938	-12.014	-10.897	-11.288	-10.39	-8.9143	-12.442	-11.092	-11.101	-12.383	-11.1	-11.562	-11.364	-10.356	-10.294	-11.494	-13.289	-12.823	-11.553	-10.517	-13.482	-11.265	-11.624	-12.453	-10.848	-13.893	-13.201	-12.193	-12.121	-13.757	-11.91	-11.536	-10.548	-11.79	-13.236	-11.629	-11.717	-11.268	-13.065	-10.029	-11.382	-12.981	-12.141	-10.336	-12.888	-10.906	-11.027	-11.14
-22.566	-21.397	-21.164	-21.503	-21.809	-23.412	-23.52	-22.322	-21.721	-21.175	-19.6	-21.607	-22.275	-20.98	-22.994	-24.217	-21.225	-21.327	-23.299	-19.888	-22.665	-21.502	-21.243	-20.649	-20.841	-21.801	-23.575	-22.42	-21.948	-21.577	-22.165	-21.639	-23.505	-22.962	-23.159	-22.975	-21.326	-21.637	-20.786	-21.806	-22.293	-22.964	-20.858	-22.491	-20.091	-20.3	-23.209	-19.101	-21.877	-22.282
-2.6889	2.0742	0.99149	-2.8014	-4.0417	-0.58591	-0.4798	-1.5613	1.0915	-1.298	0.26193	0.46891	0.9161	-1.7675	0.86314	-1.6108	-2.6705	-2.4247	1.3026	-0.64952	-0.59501	0.3186	-1.4191	0.972	2.1139	1.4361	-0.17889	0.88117	0.36624	0.0037416	0.46624	-0.30187	1.1873	-0.42766	-2.7451	2.3055	1.5168	1.4481	0.52741	1.5735	-2.4265	0.23491	-1.4905	0.66621	1.583	-0.57295	-1.9836	0.47834	1.7542	-2.7442
-11.436	-13.094	-10.87	-11.369	-11.434	-10.619	-11.447	-12.907	-10.961	-10.025	-11.527	-11.403	-11.974	-10.527	-14.49	-11.534	-11.235	-12.578	-12.987	-8.7611	-11.622	-12.256	-11.15	-12.111	-11.044	-12.649	-13.693	-12.254	-12.281	-13.691	-11.486	-11.578	-10.461	-10.914	-12.979	-10.425	-11.857	-11.168	-13.517	-12.277	-11.836	-12.334	-12.744	-11.628	-12.565	-12.399	-10.892	-11.773	-9.9665	-14.84
-22.571	-22.092	-24.203	-20.165	-23.465	-20.087	-23.795	-21.252	-22.964	-24.233	-19.142	-21.765	-21.048	-25.488	-22.618	-21.713	-21.09	-22.693	-20.531	-22.445	-21.738	-23.249	-23.962	-23.275	-19.705	-20.508	-20.748	-23.584	-22.798	-21.305	-22.384	-22.825	-24.428	-22.323	-24.332	-22.434	-22.388	-22.76	-22.906	-21.415	-23.924	-22.917	-22.562	-20.11	-21.392	-22.145	-22.939	-21.965	-22.362	-22.401
-11.626	-12.355	-12.343	-14.243	-13.225	-11.856	-12.092	-12.634	-12.384	-12.735	-12.129	-11.239	-12.175	-13.303	-10.378	-12.264	-12.68	-11.779	-12.704	-12.16	-11.848	-12.784	-12.39	-11.578	-11.208	-11.013	-14.633	-10.307	-13.183	-10.44	-10.807	-12.393	-11.365	-13.036	-12.343	-12.057	-13.861	-10.516	-12.501	-11.514	-11.884	-10.875	-11.071	-9.4516	-11.85	-10.523	-11.848	-10.511	-13.451	-12.133
1.148	1.47	1.0551	3.009	1.472	1.7264	2.5148	2.284	0.43602	0.526	0.10793	3.1162	1.6072	1.0373	0.15106	1.3335	2.5021	2.0643	1.4549	1.488	3.7857	1.4901	1.1	1.3239	0.45204	1.988	2.4726	2.3238	0.96157	3.2135	1.6902	4.1079	0.091174	2.6723	6.0665	2.0163	1.9855	0.96958	2.1773	1.9788	2.8583	1.779	3.2692	4.1485	0.89038	2.6016	2.3886	1.8246	2.3188	3.5377
2.6716	3.267	1.5722	4.4244	1.2612	0.4526	1.8384	3.7534	1.8804	0.85042	1.5601	1.7166	2.6114	2.016	1.7634	1.5849	3.6293	2.867	3.9215	3.38	2.5043	2.641	1.4218	3.5575	2.6021	-0.17941	2.0699	2.2181	4.3137	3.3852	0.40538	2.3382	0.14363	5.0131	1.9281	2.6746	1.6447	1.6064	1.1069	3.9223	2.659	2.5005	3.1628	2.0809	1.9708	1.5725	3.4345	1.5669	3.5066	2.1516
-10.491	-10.44	-12.713	-11.24	-9.984	-11.238	-8.9669	-9.5388	-11.619	-8.6534	-12.715	-10.668	-11.032	-12.013	-8.8997	-10.185	-10.102	-9.8703	-10.415	-8.8229	-9.4748	-11.101	-10.891	-12.205	-12.333	-10.734	-11.386	-9.4801	-10.395	-12.578	-9.8924	-11.793	-12.363	-10.378	-11.992	-10.143	-11.013	-11.353	-9.1417	-9.9041	-11.388	-11.256	-12.77	-9.9299	-11.748	-11.544	-10.129	-8.7677	-9.9616	-10.193
-10.072	-10.161	-11.994	-12.635	-12.287	-11.208	-13.818	-13.531	-10.064	-11.824	-10.774	-11.114	-13.431	-10.836	-10.457	-12.009	-10.89	-12.966	-10.839	-11.036	-10.953	-12.413	-13.663	-11.42	-10.242	-8.7686	-12.083	-11.975	-12.044	-12.115	-12.059	-12.047	-12.863	-13.255	-12.425	-11.816	-11.533	-12.482	-10.451	-10.278	-12.49	-12.366	-12.601	-10.814	-12.646	-12.337	-12.634	-10.719	-11.621	-10.164
0.50161	1.4692	2.4143	2.7035	2.0976	3.1577	2.0193	2.0275	-0.30599	3.8165	3.2133	1.3405	1.1177	0.66822	0.84852	3.6652	1.3346	1.197	1.6355	1.3754	0.017023	3.0924	1.3922	2.2275	1.3901	2.5538	4.0751	1.1622	3.4258	2.1254	2.6976	3.5979	1.8713	0.5237	2.3603	-0.11014	3.1799	2.0586	2.1962	1.0455	0.15529	3.2932	2.7048	1.2761	1.8856	1.6351	2.0567	1.377	1.2628	2.324
-1.7542	-2.6205	-3.5354	-1.5216	-3.3834	-2.4217	-2.5712	-1.3832	-2.5127	-1.5495	-3.9864	-2.1059	-3.3748	-2.1689	-2.2026	-2.8	-2.7442	-1.7822	-3.1015	-1.799	-2.9576	-4.7659	-3.1192	-2.3058	-0.56071	-2.4125	-2.4546	-3.707	-1.8248	-3.4318	-2.4701	-1.7027	-3.4948	-1.8201	-2.5591	-5.0986	-3.2988	-3.5251	-3.6914	-2.477	-1.8677	-2.8368	-1.6342	-3.4321	-3.2435	-2.2045	-2.8697	-1.1423	-1.9719	-3.8642
-5.2707	-4.3563	-2.4387	0.37943	-2.2211	-3.2588	-0.58662	-2.75	-2.1578	-1.7655	-3.2147	-2.539	-0.91007	-2.2531	-2.3861	-3.354	-0.6419	-3.0483	-4.7295	-3.0294	-2.3207	-1.7734	-2.942	-4.1696	-3.1214	-0.44032	-2.5186	-3.2545	-3.7284	-2.1635	-1.4	-3.1611	-1.9741	-3.8085	-3.185	-4.1818	-1.8015	0.642	-0.32926	-4.6461	-2.4219	-1.4129	-0.98883	-4.6014	-3.4715	-2.8715	-2.1437	-2.9343	-1.8805	-2.8977
-2.5939	-1.1284	-1.8988	-2.7518	-1.6048	-3.1765	-2.3491	-1.9422	-2.0734	-1.7178	-2.1563	-4.8103	-1.8363	-1.3768	-2.8848	-4.6254	-1.4556	-2.6657	-2.4209	-3.9631	-2.8779	-1.866	-3.9754	-4.2496	-3.5983	-3.0956	-1.6425	-3.3073	-1.1046	-3.1753	-2.7551	-3.8548	-1.2359	-3.2108	-2.7542	-3.5349	0.12294	-0.5474	-1.3095	-4.151	-2.9625	-2.0272	-1.7697	-4.0464	-2.5503	-3.7314	-0.26899	-3.3831	-1.1328	-2.072
-1.1618	1.2068	-0.13812	0.020843	-0.63325	-1.9122	-1.9822	-0.72563	-1.7602	-0.20124	0.4092	0.14328	0.13369	-2.5005	-0.6046	0.083035	-1.5843	-1.1939	-1.6563	-1.898	-1.9576	-2.5954	-1.8862	-2.3498	-0.40702	-1.5472	-0.57574	-0.89443	-2.1839	-0.080699	-0.28539	-1.0733	-0.73035	-0.74941	1.2818	-1.4972	-0.076035	-0.21934	-1.4014	0.094125	-0.62867	-4.1177	-1.183	-1.9922	-2.3741	-0.79491	-0.98644	-0.7	-0.7561	0.52384
-4.1895	-2.4163	-1.7391	-2.6484	-3.3826	-3.0061	-2.1078	-3.4459	-2.2749	-3.6023	-3.6478	-4.4527	-3.9815	-2.8895	-4.628	-2.0114	-4.5859	-4.625	-4.219	-1.8155	-2.6271	-4.3753	-2.724	-4.3433	-4.1332	-3.7869	-5.3258	-2.9134	-3.1039	-3.3637	-3.133	-3.2288	-5.1185	-2.8172	-2.6167	-3.1284	-1.9438	-5.6601	-2.4543	-3.8411	-3.2724	-2.5064	-3.8457	-2.4534	-4.5854	-5.0258	-1.6911	-4.698	-1.8571	-3.6682
-15.515	-13.097	-14.685	-14.337	-13.483	-14.75	-14.462	-14.829	-14.192	-14.368	-14.838	-14.601	-14.029	-15.051	-14.229	-14.887	-13.473	-14.898	-14.611	-14.747	-15.568	-15.334	-14.921	-14.365	-11.978	-15.164	-15.242	-13.507	-13.8	-13.75	-13.146	-13.51	-13.356	-15.459	-16.386	-12.923	-15.817	-13.653	-15.612	-15.678	-15.405	-12.353	-13.808	-14.707	-14.768	-14.884	-13.725	-14.635	-13.519	-11.437
-2.8144	-3.5974	-2.5449	-3.5478	-2.9042	-1.1805	-2.5036	-1.3673	-0.29122	-1.947	-1.7314	-3.9588	-3.3663	-4.5628	-2.4232	-4.0319	-2.4077	-0.38165	-4.8464	-3.5888	-2.2368	-2.1611	-2.1952	-3.4599	-4.1274	-5.1488	-1.1808	-1.6867	-3.0192	-2.3731	-1.7807	-2.9689	-4.305	-3.4503	-1.7716	-2.6417	0.60441	-2.8072	-3.0264	-1.8984	-4.3666	-1.8512	-2.5867	-2.1988	-4.119	-0.95306	-1.3914	-1.9599	-1.9947	-2.2396
-1.8051	-1.9132	-2.0427	-1.4897	-1.6146	-1.8098	-2.5066	-1.4845	-1.7993	-2.0109	-3.4354	-3.0102	-1.0115	-0.45627	-1.4334	-3.1969	-2.5245	-0.4928	-1.0307	-2.3852	-1.1669	-0.93473	-2.6377	-3.6437	-2.4642	-1.4573	-0.49986	-2.448	-0.20374	-1.2818	-3.318	-2.3239	0.12281	-1.1809	-0.077142	-2.2866	1.1884	-2.2122	-1.7629	-2.891	-3.5616	-1.9365	-2.1194	-1.9721	-0.25847	-1.5954	-2.0655	0.96192	-0.13303	-3.0984
-1.0671	-0.11976	-3.2712	-0.35895	-0.98867	-0.40139	-1.3659	-1.2063	0.046834	-1.9185	-1.3531	-0.18972	-0.5679	-2.9641	-1.8271	-0.42682	-3.2693	-2.7421	-0.26426	-2.4747	-0.46672	-1.0843	-0.4767	-3.2462	-1.6779	-0.96454	0.14114	-2.5192	0.16833	-1.2097	-3.8755	-1.7438	-1.5325	-1.4565	-1.3083	-3.4639	-1.2269	-2.727	-0.91095	-1.372	-0.039139	-1.0526	-3.3163	-1.8372	-2.798	-1.2469	-3.351	0.3028	-1.9573	0.14157
-14.608	-15.361	-13.575	-17.495	-13.953	-13.186	-13.806	-14.93	-14.237	-13.582	-15.263	-13.789	-14.829	-14.653	-13.168	-13.476	-15.135	-16.025	-12.789	-11.049	-16.543	-13.461	-14.067	-13.24	-14.409	-12.586	-14.919	-13.775	-13.977	-12.998	-14.298	-13.01	-15.089	-13.39	-14.126	-15.791	-13.604	-14.674	-11.532	-15.44	-13.9	-13.558	-13.398	-14.884	-13.819	-14.936	-13.159	-12.425	-13.678	-16.912
-1.8037	-2.0458	-2.6883	-2.2029	-2.0935	-3.1998	-1.5065	-2.5425	-2.3573	-0.098502	-2.3626	-1.1689	-3.4081	-2.7874	-1.5828	-3.6728	-0.80971	-0.090121	-4.3818	-2.4156	-2.1136	0.69943	-1.3411	-0.97052	-1.3995	-3.2864	-3.5412	-2.6565	-3.7606	-3.4122	-3.0044	-1.8635	-2.6135	-2.3687	-3.2934	-2.448	-1.3903	-1.4866	-3.5658	-2.1439	-3.5714	-0.46989	-2.8623	-0.86079	-3.2338	-3.9117	-1.973	-2.7981	-2.892	-1.9136
1.8944	2.1365	3.2271	2.3442	0.35515	-0.14019	1.169	2.4974	2.6418	2.5652	0.10535	4.5011	1.6695	2.4853	2.1282	1.9784	3.6099	2.2256	1.6391	5.2611	4.7706	1.4736	4.1271	2.0702	0.77958	3.2442	4.3489	2.3118	3.8263	2.4567	2.9743	3.8567	1.3769	0.24558	2.1181	2.874	0.40872	2.7429	0.53775	3.6336	1.5666	1.7561	3.0062	2.7368	1.5395	2.9137	1.9554	1.1581	0.67354	2.4279
8.4869	7.7877	9.0827	7.2379	6.9845	7.9271	10.265	8.7416	7.2915	9.1653	9.3288	8.413	8.3302	6.0574	9.1364	7.948	6.6387	6.6056	6.2472	6.5321	8.6474	8.277	12.373	8.8009	7.6382	7.5485	8.3824	7.2965	8.4743	10.603	7.4186	5.3621	6.2105	7.8145	8.8532	7.2215	8.3929	6.3995	6.541	6.7147	8.4232	9.2814	8.4067	8.2138	8.6764	8.3435	7.4957	7.0497	9.355	8.1392
0.87114	-0.55796	-1.1451	-1.9997	-0.96064	-2.7371	-3.0511	-0.71625	-1.893	-0.024028	-1.8875	-0.66155	-2.0066	-2.2859	0.13358	-1.3975	-0.52909	2.1934	-1.6377	-4.0873	1.1816	-0.66346	-2.2082	-0.47571	-1.519	-0.92333	-1.6602	-0.32295	-1.7476	-1.8753	-0.050049	-2.4446	0.46822	-1.9098	-0.85897	-0.82858	-3.2231	-1.4491	-1.8651	-1.5819	-2.2126	-1.4303	-3.5252	-1.4365	-0.78804	-1.6668	-1.5755	-3.705	-1.8839	0.50866
-22.221	-23.051	-20.075	-22.589	-24.487	-23.216	-20.733	-23.248	-21.037	-20.175	-21.672	-20.157	-20.6	-21.281	-23.02	-24.896	-21.479	-21.809	-20.968	-21.202	-20.211	-23.413	-22.853	-21.413	-21.946	-23.063	-22.392	-21.238	-22.839	-20.723	-20.723	-22.721	-20.383	-21.98	-21.886	-20.374	-20.898	-21.886	-24.174	-21.247	-21.095	-21.157	-23.559	-21.766	-21.455	-22.649	-24.638	-23.732	-21.992	-23.173
-2.5685	-1.9916	-3.8003	-4.2402	-3.2654	-3.5304	-3.9321	-2.4266	-3.0999	-3.5257	-4.4626	-2.3368	-2.175	-2.2005	-2.0593	-3.9134	-1.812	-0.83256	-3.494	-3.3317	-2.1573	-4.4977	-1.5729	-4.3789	-2.5718	-3.4847	-3.6456	-1.5092	-1.8486	-2.8796	-1.6356	-5.2174	-3.0534	-3.901	-0.91454	-1.1145	-2.9938	-2.0674	-2.9564	-2.8655	-2.0711	-1.7006	-3.4493	-1.0142	-5.5367	-2.8481	-1.9536	-4.592	-1.9835	-2.6507
-12.057	-12.114	-13.99	-12.788	-14.039	-12.298	-13.361	-13.086	-13.553	-11.068	-14.535	-14.928	-12.398	-11.702	-11.652	-11.378	-11.501	-13.443	-13.564	-14.969	-12.114	-15.596	-15.118	-14.265	-13.006	-15.392	-12.308	-12.652	-15.504	-13.728	-12.059	-14.609	-15.781	-13.315	-16.351	-13.582	-14.47	-13.161	-11.811	-13.143	-9.549	-13.076	-14.254	-11.791	-12.265	-13.421	-12.38	-12.977	-12.893	-13.38
-3.4828	-1.9237	-0.76346	-3.3711	-2.3036	-2.7568	0.2266	-1.9453	-2.0198	-1.166	-0.60046	-2.2195	-2.8805	-2.0273	-1.7019	-2.6047	-2.8386	0.11588	-3.5414	-1.6785	-1.2006	-2.3429	-2.3619	-3.0057	-1.631	-2.8818	-3.073	-2.5099	-1.3695	-1.7855	-2.4774	-0.60077	-2.732	-2.6266	-2.714	-1.6421	-3.3053	-0.72356	-1.5658	-2.0337	-2.7813	-5.5179	-2.399	-0.80949	-1.1523	-1.2791	-4.4854	-2.8642	-1.8603	-3.3086
-5.6255	-0.049835	-1.3705	-1.9249	-2.4128	-0.91818	-1.6322	-1.4982	-3.7481	-1.2766	-2.3636	-1.4595	-2.6564	-0.49477	-1.7456	-0.35163	-3.1878	0.88448	-0.013545	-1.614	-1.639	-1.4321	-1.6985	0.33315	1.0234	0.22719	0.11517	-3.0216	0.27502	-0.99959	0.025006	-1.3889	-0.61646	0.44804	-0.91079	-3.0564	-2.5694	-1.1999	-0.0097127	0.16676	-1.72	-0.10377	-0.73869	-3.5266	-2.6769	-1.9078	-0.37747	0.46631	-1.0851	1.3982
-14.091	-12.627	-12.046	-12.92	-11.098	-11.421	-12.729	-13.517	-13.985	-12.239	-13.634	-12.403	-14.023	-14.391	-12.449	-14.841	-11.267	-10.618	-14.169	-12.168	-11.234	-13.407	-13.318	-14.034	-12.747	-13.882	-12.455	-11.895	-11.592	-13.095	-12.93	-11.386	-12.932	-13.332	-12.147	-14.514	-12.736	-11.112	-12.727	-13.838	-12.318	-13.065	-11.665	-13.549	-14.346	-12.121	-11.593	-14.688	-14.21	-12.373
-14.907	-12.685	-14.308	-11.845	-14.099	-15.023	-13.995	-16.75	-14.292	-12.767	-13.5	-14.919	-12.305	-14.098	-11.655	-12.423	-11.995	-13.576	-13.437	-13.832	-14.054	-14.212	-13.116	-14.02	-13.286	-13.248	-15.478	-13.996	-11.194	-12.516	-13.188	-11.823	-15.097	-12.297	-13.567	-13.672	-13.949	-14.112	-13.542	-12.463	-13.465	-12.867	-12.438	-11.003	-12.421	-13.198	-12.779	-13.575	-14.163	-13.483
-2.1157	-1.5672	-4.5762	-1.9192	-2.3567	-4.2298	-3.1436	0.092468	-0.71573	-2.5846	-2.3387	-1.4545	-2.3828	0.21629	-4.362	-2.117	-2.2951	-2.1418	-2.1398	-2.034	-2.17	-2.5697	-1.8693	-2.6267	-2.1743	-1.0549	-2.365	-1.7552	-2.6375	-3.0271	-2.8219	-4.5812	-3.7669	-1.1561	-0.8421	-4.3225	-1.2957	-1.6575	-2.2107	-2.7018	-4.5121	-2.302	-3.5636	-0.88647	-2.4916	0.55028	-4.5753	-3.4688	-0.64368	-1.0082
-0.92524	-1.6316	-2.6937	-1.178	-1.3269	-2.4502	-0.6478	-2.4678	-3.8742	-3.3273	-1.1008	-1.5866	-1.2126	-3.4738	-1.3747	-0.41214	-0.80256	-0.58885	-1.0221	-0.94128	-0.36516	-2.2059	-2.0665	-0.17576	-0.31072	-2.5215	-3.0865	-1.3547	-0.48967	-0.81533	-3.4116	-3.057	-3.23	-4.2193	-0.4529	-0.85398	-0.88525	-2.1994	-0.29203	-2.8637	-3.2288	-1.7995	0.76414	-2.0645	-1.7569	-2.3547	-3.7151	-0.22534	1.9464	-3.2703
[truncated: 150 more columns]
