# Supplementary material for: Genetic dissection of main and epistatic effects of QTL based on augmented triple test cross design
Source: PLoS One. 2017 Dec 14;12(12):e0189054. doi: 10.1371/journal.pone.0189054 (PMC5730204; doi:10.1371/journal.pone.0189054)
Supplement: S7 Supporting Information — (ZIP) [file pone.0189054.s007.zip › z2_650_0.5_5.csv]

-7.8306	-12.79	-8.2004	-8.902	-7.9509	-7.9523	-8.7533	-9.8869	-5.7741	-7.1904	-12.028	-9.3803	-8.553	-8.0103	-12.957	-8.2214	-8.9353	-5.9737	-10.902	-10.804	-9.6379	-8.8143	-9.3967	-7.9999	-9.5854	-7.6805	-8.9838	-12.543	-8.0958	-8.2627	-6.4944	-10.183	-8.666	-6.2323	-12.674	-11.177	-8.4418	-9.8368	-12.339	-13.814	-8.7989	-10.152	-6.8312	-8.0146	-12.029	-11.247	-9.6446	-8.5406	-11.19	-9.3362
-11.25	-12.647	-11.905	-12.328	-10.865	-10.276	-11.514	-10.266	-14.953	-15.845	-13.126	-9.6388	-10.387	-14.389	-13.135	-11.139	-13.869	-14.304	-17.564	-12.732	-14.426	-15.143	-16.376	-9.3421	-14.308	-10.42	-10.886	-12.324	-13.059	-13.284	-13.186	-12.767	-11.65	-12.938	-12.442	-13.733	-10.423	-12.616	-13.303	-10.859	-12.235	-12.735	-10.261	-14.235	-15.112	-8.5802	-10.448	-13.762	-14.692	-12.381
-5.2891	0.44778	-1.8803	-1.7009	-0.73838	-0.41444	0.32874	0.3353	-2.784	-2.8316	-1.5106	-2.8391	-6.9809	-5.7346	-3.6954	-1.6	-1.8149	0.76881	0.20187	2.2966	-0.81592	-1.2757	-0.66096	-1.8718	-5.5384	2.9338	-1.977	-2.9434	-5.6847	-1.9431	-1.8725	-5.2257	-3.7544	-1.8991	-1.817	-3.1755	-0.73033	-2.8163	1.1783	0.34699	-4.9712	-4.1819	-2.7644	-4.1415	-1.1884	-3.3942	-2.2602	2.4954	-2.792	-2.0509
0.66284	-3.2237	-2.9436	1.6033	2.5729	-0.1361	1.4253	-0.18783	0.4933	1.3073	0.36764	1.2028	-0.78581	-0.41601	1.3314	1.7929	1.1564	0.87244	2.9118	0.93138	3.404	1.2541	0.8417	3.5429	1.5579	-0.49056	-0.22299	1.1393	-0.28362	-1.0613	1.1122	0.74402	-1.2881	3.0995	-2.3502	-1.0667	1.1689	-0.3906	-3.1021	-0.88033	0.83617	4.3662	-0.83497	-0.37377	-0.66029	-0.69703	0.98046	1.0201	-1.4824	-0.36295
-12.246	-12.778	-14.444	-15.092	-12.113	-13.938	-11.342	-13.572	-12.65	-11.299	-14.615	-13.468	-14.388	-14.077	-10.981	-11.697	-14.149	-11.65	-10.189	-11.221	-15.182	-12.507	-11.821	-13.602	-11.352	-15.007	-15.056	-15.332	-16.306	-9.5968	-12.838	-9.8186	-11.414	-14.599	-16.206	-12.703	-12.08	-10.985	-15.907	-14.454	-12.799	-11.453	-14.775	-12.49	-10.92	-13.33	-12.133	-12.114	-13.302	-16.658
-2.596	1.2515	-4.1013	-4.4159	-0.11481	-4.869	-2.9359	-0.79616	-4.3261	-5.1612	-0.95695	-4.0273	-7.0515	-2.0874	-1.7016	-2.9548	-5.0195	-3.5786	-4.363	-3.6947	-0.40722	-3.6241	-3.2075	-3.2017	-4.5426	-4.7489	-3.2779	-5.6453	-0.34024	-2.305	-3.0907	-4.3533	-2.5042	-2.309	-0.87479	-2.6139	-1.3912	-2.7825	-3.0743	-5.5086	-4.9446	-3.0838	-3.1466	-3.7977	-1.9541	-3.6731	-2.4675	-2.6354	-0.75394	-4.7551
3.638	3.8903	0.84261	3.5118	3.9315	3.6872	3.8893	-0.29926	3.3129	2.2579	4.6216	0.23146	3.3056	1.0893	2.0979	0.82658	4.0846	0.51033	3.4203	3.8871	2.0119	1.5995	6.9596	2.0173	1.7112	5.1154	4.0963	0.61341	2.3136	4.5105	0.15544	3.6334	3.4523	-0.45126	3.1717	2.3271	-0.59918	4.1596	4.8756	2.7269	0.44194	0.46439	4.5871	2.8817	4.8543	0.40257	4.1854	3.3908	1.9552	1.8692
-22.76	-23.406	-22.546	-20.435	-21.944	-23.152	-22.234	-19.975	-26.543	-19.274	-20.58	-26.005	-21.981	-23.866	-23.16	-22.163	-20.726	-19.777	-21.29	-22.026	-21.994	-22.65	-17.722	-19.85	-23.849	-21.511	-24.052	-23.325	-18.981	-23.338	-22.566	-19.418	-24.611	-23.622	-20.68	-21.611	-22.674	-20.213	-25.621	-27.007	-23.252	-25.36	-19.891	-22.776	-22.6	-21.993	-21.567	-22.189	-20.88	-21.479
-11.49	-12.892	-13.078	-11.448	-15.037	-11.038	-10.498	-12.333	-11.721	-10.574	-10.621	-11.347	-15.025	-10.63	-9.7054	-6.3733	-11.206	-13.811	-12.064	-10.71	-10.441	-12.369	-11.911	-10.484	-12.664	-11.765	-9.0164	-11.508	-9.0205	-13.572	-12.351	-12.303	-10.448	-11.664	-14.068	-10.211	-10.099	-12.403	-11.722	-10.325	-10.072	-9.8845	-16.086	-9.9384	-10.409	-12.182	-14.416	-10.532	-12.451	-12.2
-2.5622	-1.98	-3.6112	-2.9295	-2.3628	-3.5606	-4.4288	-5.1625	-1.9636	-3.4024	-3.8954	-2.0866	-1.6875	-0.62737	-2.2188	-0.26816	-3.6413	-4.8808	-2.8098	-4.8173	-2.7156	-3.1429	-7.0722	-2.9435	-2.9574	-0.98456	0.041682	-1.456	-7.2775	-4.5962	-4.0805	-5.8604	-2.0603	-4.8309	-3.4435	-2.5597	-6.7179	-3.0945	-3.4914	-4.8982	-2.5754	-1.4917	-1.7062	-3.2775	-6.0525	-4.0669	-3.1655	-2.947	-3.2779	-1.7483
-3.0499	-0.10821	-1.6755	-1.6663	0.067369	-5.3893	-2.6114	-0.97728	-1.1804	-2.6952	-3.4127	0.64856	-0.064693	-4.3587	-1.9743	-3.4379	-3.6218	-2.3198	-2.9332	-1.7192	-3.1095	-1.9219	-2.782	-0.64413	-0.5449	-0.15182	-3.5591	-1.7065	-1.8518	-0.85041	1.317	-1.501	-3.4185	-0.24914	-4.8846	-3.0521	-3.4485	0.63902	-1.0754	-4.1924	-0.93678	-2.2343	0.5743	1.2682	-0.94769	-0.44369	-2.8591	0.6492	-0.036067	-2.7767
2.6266	2.0786	2.6392	-0.47256	5.5919	3.0929	5.432	1.3123	1.0599	2.0268	1.9416	3.3812	1.6067	-0.34137	1.577	0.45602	-1.4116	-1.273	2.212	0.32785	1.2815	0.41564	2.1975	2.3492	-0.70542	4.8597	-1.5271	3.9956	5.5615	1.6722	2.6453	3.0951	3.1265	3.1905	4.481	1.6727	3.765	-1.9105	0.22538	0.74687	0.68066	0.75618	-0.14442	0.76979	3.4913	1.0461	4.0195	0.040059	1.9135	4.7757
-12.87	-10.633	-12.162	-12.294	-13.791	-13.711	-14.53	-16.564	-11.513	-10.914	-11.901	-13.818	-15.52	-12.082	-13.797	-12.371	-12.03	-12.267	-13.878	-11.21	-14.933	-11.237	-11.778	-11.53	-11.267	-15.334	-11.493	-15.612	-13.567	-14.729	-13.439	-11.355	-13.998	-13.447	-11.669	-10.488	-16.064	-15.322	-15.144	-11.6	-11.79	-16.445	-5.9299	-15.063	-12.82	-14.341	-14.855	-14.604	-12.274	-14.086
-16.911	-14.944	-13.947	-16.011	-11.947	-15.247	-16.322	-14.213	-13.154	-12.322	-16.79	-11.506	-15.296	-20.44	-13.849	-14.85	-17.498	-12.213	-11.865	-13.675	-13.858	-12.998	-10.407	-12.929	-15.186	-16.213	-13.519	-12.218	-12.097	-11.755	-14.494	-14.82	-12.506	-12.519	-13.505	-12.321	-16.135	-10.949	-17.675	-13.382	-11.634	-17.185	-17.997	-17.437	-17.353	-15.895	-13.217	-12.349	-15.41	-13.436
-3.7575	-6.3151	-1.0738	-5.6348	-5.6072	-6.121	-5.1349	-5.4405	-5.0339	-5.1803	-5.6577	-0.89928	-4.0339	-5.1768	-5.8948	-6.0823	-5.1673	-2.9132	-7.1418	-3.9475	-4.847	-4.8305	-6.1645	-5.595	-2.102	-4.992	-5.884	-3.8153	-6.3512	-4.2268	-3.2215	-7.7741	-3.5489	-1.0503	-1.7196	-4.5224	-7.8536	-1.0871	-5.2909	-5.1638	-4.9616	-7.4397	-3.312	-4.8661	-2.6225	-5.7767	-5.2288	-2.7616	-4.9991	-6.3628
-12.411	-12.109	-9.2009	-9.9727	-13.836	-11.646	-11.025	-13.119	-7.1123	-7.9763	-13.07	-12.796	-13.751	-9.6312	-12.174	-14.022	-8.1901	-11.291	-11.993	-13.745	-12.241	-10.952	-10.984	-11.956	-9.9005	-12.089	-11.356	-10.967	-10.702	-14.771	-13.152	-11.74	-8.2436	-14.725	-7.6525	-14.9	-10.337	-12.623	-12.205	-9.5915	-12.632	-14.243	-8.4189	-9.6962	-11.933	-13.217	-12.336	-12.843	-12.915	-12.902
-16.231	-15.383	-13.676	-13.942	-12.539	-10.863	-14.244	-13.133	-13.768	-16.436	-15.913	-17.249	-14.842	-14.213	-15.906	-14.917	-13.731	-16.538	-14.679	-15.856	-13.306	-14.309	-12.154	-17.691	-14.341	-13.464	-16.289	-15.246	-13.512	-17.997	-14.583	-14.08	-14.861	-16.471	-13.273	-16.835	-13.574	-13.627	-14.447	-14.945	-14.12	-15.621	-14.185	-14.691	-16.674	-16.028	-15.108	-16.726	-14.193	-12.346
-2.4497	-3.5158	-3.186	-0.059648	-0.78751	-1.0164	-0.37513	-0.31501	-4.7287	-1.9619	-2.8654	-2.1762	-0.89485	0.21424	-2.9895	-3.7273	-2.12	-0.033974	-3.7457	-1.8896	-3.024	-1.0786	-0.14071	-2.6225	-3.6823	-1.8689	-1.1059	-0.67551	0.41675	-3.0991	-3.4166	-2.0978	-1.94	-2.0129	-5.5267	-1.4607	-0.29901	-2.583	-4.5981	-0.14756	1.2281	-4.4693	-5.0974	-1.8554	-1.5697	-2.3969	-3.8797	-2.7789	-4.3557	-1.2325
-1.8794	-1.2842	-1.4279	0.4667	-0.030831	1.6862	-0.32389	-0.76675	-3.8721	-2.8923	-1.9553	-0.95457	-2.5326	-1.9088	-0.71001	-1.7316	-0.44627	-2.8241	-2.2528	-0.56392	-2.8702	1.7244	0.98524	-1.5435	1.5487	-2.378	-2.0021	2.2236	-2.6251	-0.64769	-2.4916	-0.12718	-1.1609	-0.65256	-0.52592	-0.98238	-1.547	0.74601	-0.13854	-2.7047	0.39362	0.41851	-3.579	-1.7584	-3.65	-2.9647	-0.31397	-1.3637	-0.76271	0.36204
-10.634	-10.033	-12.92	-12.355	-12.759	-14.973	-11.557	-12.71	-12.156	-14.344	-11.807	-13.81	-11.37	-12.08	-9.5778	-13.04	-10.18	-12.993	-15.084	-11.425	-10.545	-13.819	-11.104	-13.885	-11.216	-11.167	-13.797	-11.342	-13.535	-12.346	-9.6421	-13.633	-10.436	-13.77	-11.968	-13.5	-9.6258	-12.615	-15.07	-11.552	-11.164	-12.97	-11.718	-10.172	-11.262	-14.965	-9.7641	-11.503	-7.819	-11.21
-9.9314	-6.4701	-10.697	-9.5114	-8.5465	-4.7153	-7.8968	-13.137	-11.478	-10.283	-10.835	-9.1141	-9.9272	-8.9105	-9.3956	-8.5877	-8.7923	-9.5042	-11.066	-11.849	-8.1561	-10.311	-6.4736	-9.2777	-7.9905	-7.8152	-8.1657	-4.8516	-4.331	-12.379	-8.3031	-8.5906	-8.8528	-8.9792	-11.404	-9.7935	-6.4359	-11.782	-7.5264	-9.8286	-8.5171	-8.2207	-9.1078	-9.7596	-7.9529	-7.1252	-6.7173	-6.2748	-11.905	-7.556
1.4623	2.6928	1.0549	0.5956	-0.58239	0.84607	-1.945	1.9742	-3.615	1.419	2.2755	4.3031	3.4313	2.6292	3.1783	3.3216	2.4034	3.2733	4.2614	0.76729	0.443	3.4343	3.1641	2.217	2.4186	1.9892	2.7313	1.4876	4.168	2.5146	3.2296	1.5716	1.5968	0.78621	3.2043	4.5211	0.74806	0.12497	2.9277	0.7348	3.2359	3.1146	1.3712	0.93862	-1.2031	-2.8442	-0.19628	-0.91094	0.93629	-0.63132
6.515	6.7494	3.4265	8.3315	6.1661	10.465	7.3292	5.3428	9.2172	5.3545	7.0158	6.2003	7.5495	5.0805	6.3861	8.2915	6.1467	6.8257	6.5908	8.195	6.6935	5.4313	5.2244	7.42	10.365	7.1261	4.9157	9.1637	6.9279	8.2349	3.9875	8.8781	9.1662	10.091	6.8291	4.273	5.7354	7.4801	9.2784	9.7004	4.6913	7.8444	5.8199	7.5511	6.0246	6.3359	5.0536	8.1796	3.4012	8.3705
-0.52185	0.17659	1.7375	1.0066	1.3084	1.9074	-0.38045	-3.638	1.5254	-0.86831	-0.49843	-0.34655	2.107	3.8373	-0.052913	0.78575	-1.0889	-0.57041	-0.14938	0.81745	1.2876	-2.0012	0.67508	0.61798	-1.43	-2.5876	-1.907	-3.8437	-3.4233	-0.43144	-0.66211	2.322	1.7792	-0.067434	1.0901	-4.9204	-0.045352	0.89705	0.47931	-3.6706	-0.18601	-0.79686	2.4247	3.9176	0.093356	-2.2544	1.648	-0.36888	-2.6391	-1.1685
-20.573	-23.366	-23.976	-22.313	-24.528	-24.459	-20.937	-19.865	-21.26	-18.618	-25.168	-21.686	-22.674	-21.144	-22.991	-20.914	-24.3	-23.418	-18.804	-22.019	-22.177	-24.303	-22.283	-25.415	-20.275	-21.491	-21.553	-24.018	-23.576	-21.368	-20.736	-21.944	-23.688	-21.644	-21.966	-20.37	-21.016	-21.511	-22.165	-24.682	-22.317	-21.627	-18.947	-23.077	-22.384	-27.274	-23.273	-21.551	-22.169	-21.496
-10.494	-13.638	-15.713	-18.162	-15.407	-15.812	-12.953	-15.222	-12.765	-10.359	-13.486	-13.406	-14.5	-10.923	-16.029	-14.502	-12.437	-17.03	-15.588	-16.139	-15.187	-14.15	-18.005	-14.468	-13.758	-14.872	-15.373	-12.751	-16.917	-14.011	-11.636	-16.837	-15.871	-11.029	-14.503	-14.547	-13.679	-13.536	-16.041	-17.89	-15.514	-13.433	-14.974	-13.008	-14.602	-14.55	-12.384	-14.514	-14.734	-15.681
-11.784	-9.2312	-8.6201	-6.6403	-12.261	-11.21	-12.672	-9.6105	-6.8229	-11.046	-7.8243	-14.164	-9.8688	-9.6545	-14.031	-10.692	-12.035	-10.549	-8.6423	-13.145	-11.016	-14.139	-14.898	-12.023	-10.932	-10.19	-9.1241	-10.364	-11.977	-10.248	-10.628	-13.534	-12.455	-9.6741	-10.753	-12.968	-10.412	-7.7682	-11.968	-11.205	-12.088	-11.113	-9.9756	-9.6411	-11.074	-11.898	-7.9348	-11.207	-12.02	-13.42
0.75905	-2.6052	-3.5995	-3.0609	2.3709	-5.4131	-1.9114	0.75172	0.33738	1.7238	1.3999	0.88051	-3.2377	-0.78725	0.44698	-2.2453	-1.5597	-0.24471	-5.2995	-4.4856	0.048021	-1.8501	-1.7596	-1.4099	3.7975	-2.5093	-2.7608	-0.1895	-1.7575	1.5434	-5.0666	0.0074037	1.5412	-5.3793	0.13549	-0.69668	-0.44572	-3.0017	-0.37495	-2.7759	0.4638	-3.499	-4.5809	1.1085	1.1497	-0.76036	-2.946	-3.2079	-0.62119	3.5101
-16.098	-11.178	-16.37	-15.621	-12.172	-15.097	-16.573	-12.587	-16.396	-13.966	-14.846	-14.017	-12.481	-16.537	-14.851	-12.613	-13.734	-14.129	-14.326	-14.95	-13.793	-12.362	-15.458	-18.692	-15.956	-11.969	-15.736	-16.507	-13.973	-14.394	-12.256	-16.222	-12.529	-14.196	-15.753	-14.555	-12.911	-14.932	-13.597	-15.135	-15.07	-16.313	-16.467	-16.023	-14.973	-11.676	-12.793	-14.359	-16.061	-12.336
8.1735	7.4395	7.6355	7.5023	9.008	8.5805	11.255	7.5889	7.4693	6.2174	5.6995	7.791	13.725	9.3891	7.4608	8.2214	8.0576	7.5263	10.077	9.6935	6.7395	7.8773	9.1142	6.6173	5.8024	7.3518	7.8436	8.7099	8.28	7.228	7.2319	4.9572	5.5729	7.9546	7.33	12.047	9.3049	10.701	9.1708	8.2627	9.8561	9.2317	6.2298	7.3585	9.2014	9.1181	10.566	8.1097	9.568	6.7767
-21.411	-23.253	-23.181	-23	-23.247	-23.894	-22.17	-24.133	-21.713	-22.449	-22.142	-22.585	-23.099	-20.684	-21.571	-21.506	-21.376	-22.327	-20.093	-18.809	-20.545	-24.756	-22.318	-23.086	-22.723	-21.277	-21.541	-23.295	-23.792	-23.657	-20.429	-24.605	-20.115	-21.718	-26.123	-22.252	-23.05	-24.814	-23.373	-22.948	-21.684	-20.478	-24.566	-23.867	-20.089	-22.93	-23.991	-19.971	-24.145	-21.695
-23.181	-16.286	-24.075	-25.656	-21.511	-23.604	-17.98	-21.645	-23.536	-25.175	-19.601	-23.239	-19.235	-25.007	-23.146	-22.153	-21.932	-22.859	-19.301	-23.302	-22.855	-23.565	-21.09	-21.979	-19.412	-21.02	-20.778	-21.955	-24.751	-22.022	-18.491	-19.598	-20.621	-23.025	-23.45	-23.283	-23.643	-20.753	-23.873	-22.494	-23.912	-20.431	-20.56	-22.39	-23.725	-26.09	-23.675	-26.098	-21.751	-23.591
2.074	2.1697	3.6061	3.1548	2.8725	-0.099247	2.6063	-0.13506	-1.4537	4.4097	3.0815	0.3322	3.9767	1.988	1.636	5.8801	0.27781	-2.2795	2.3461	-2.7562	1.5326	2.4157	3.1016	2.8161	2.4668	0.035111	2.6185	-1.4277	0.88468	4.2316	2.3264	0.61444	2.7339	-1.6136	3.4265	5.6874	1.0503	2.9739	3.033	1.3753	1.4186	-0.011063	5.3662	0.49827	-0.62891	3.4491	1.5878	-1.5887	2.1829	3.991
-1.0015	0.34669	-2.967	1.9128	1.8994	-1.7358	-2.5049	-1.1409	0.63357	0.61737	-0.16774	-5.0113	-5.4452	0.4219	-2.6347	-4.9515	0.32103	0.98878	-3.8991	0.63359	-2.7218	-2.2566	-5.1555	-1.8439	-1.0188	-2.0605	1.2997	-1.5104	-3.2163	2.3368	-0.039097	-1.9974	-2.6624	-1.5813	-3.6904	-1.6126	-0.47372	0.89745	0.023382	-1.5236	-3.493	-0.75788	-1.1145	-0.2342	-0.7002	-2.5283	-1.6311	-2.037	0.82417	-4.2552
0.21964	-4.7008	0.69663	1.5951	-3.4105	-3.987	-4.4895	-1.1281	-3.6713	0.2112	-1.6884	-2.5674	-3.7223	0.57267	-1.7397	-3.9504	-1.639	-4.15	0.0036629	-2.6767	0.74778	-3.7157	-3.659	-0.38422	-2.5796	1.2165	-5.4283	-2.3085	-3.5101	-1.7823	0.9427	-2.7217	-0.88988	0.04027	1.5472	0.48897	-5.7835	0.86703	-5.829	-1.0031	-1.1206	-0.52162	-1.9353	-1.8209	-3.5761	-2.5343	-4.5687	-2.3303	-1.7725	0.25724
-14.624	-13.813	-13.933	-14.732	-17.734	-16.05	-15.058	-13.457	-12.411	-13.785	-14.234	-13.859	-14.215	-13.357	-11.944	-14.961	-15.611	-13.866	-18.573	-16.456	-12.215	-12.69	-16.843	-13.352	-14.156	-17.533	-12.991	-13.138	-13.687	-14.528	-13.105	-13.542	-15.358	-15.794	-15.152	-14.446	-18.585	-19.556	-16.634	-16.513	-14.309	-15.728	-16.48	-15.163	-11.259	-16.731	-14.123	-15.277	-12.261	-17.032
-8.6329	-12.527	-7.4727	-10.658	-9.8703	-9.7877	-9.5245	-13.176	-10.165	-6.4448	-12.27	-11.442	-11.2	-8.9397	-11.979	-9.38	-13.11	-10.875	-13.814	-8.4236	-7.1239	-13.369	-9.3295	-11.361	-11.864	-11.926	-13.136	-9.0166	-8.3075	-9.122	-10.171	-9.6627	-12.084	-8.9654	-9.994	-10.687	-9.4354	-9.6341	-11.801	-10.508	-11.537	-6.7279	-12.534	-8.9039	-8.9818	-11.104	-9.4585	-10.323	-7.1917	-10.589
-9.7115	-8.3006	-11.11	-7.6563	-8.2675	-7.9623	-10.792	-6.2178	-9.4052	-6.122	-11.637	-13.052	-10.602	-8.7318	-10.732	-9.919	-9.5895	-6.9227	-9.3399	-11.73	-5.3813	-10.721	-10.155	-8.1109	-7.5849	-11.119	-7.8077	-10.336	-8.2858	-9.8807	-10.994	-10.966	-9.5735	-11.584	-8.4511	-10.654	-11.513	-11.881	-10.025	-4.9906	-8.3075	-8.5517	-10.889	-7.0419	-10.178	-6.6189	-8.0857	-8.3748	-11.004	-9.5959
9.651	3.5276	4.7647	6.6028	7.6634	3.098	5.6008	5.4789	8.1555	5.5368	6.6973	6.9189	8.9978	7.3611	2.1471	4.6941	4.5909	5.5015	6.7055	5.6371	4.716	5.501	8.0771	4.7996	6.4823	6.2808	5.8549	8.1292	4.6796	5.5292	5.0724	1.3024	4.6832	3.8022	3.0939	6.0929	5.533	5.3947	4.0199	6.9176	6.7988	2.3053	5.6414	8.3466	7.346	3.7687	5.2747	5.6323	4.2132	4.6509
-13.944	-12.082	-9.1968	-10.635	-13.097	-15.794	-14.869	-12.57	-13.149	-13.377	-10.925	-11.861	-14.471	-14.508	-9.9667	-12.528	-12.553	-12.192	-11.571	-13.602	-13.365	-14.656	-10.198	-15.993	-9.006	-13.259	-13.312	-12.942	-11.602	-13.744	-15.463	-14.674	-13.428	-14.688	-12.408	-13.245	-13.1	-16.247	-13.895	-12.689	-15.013	-14.775	-10.352	-13.701	-10.919	-10.907	-13.005	-13.392	-11.514	-11.542
-19.249	-14.037	-13.323	-10.766	-15.363	-11.258	-12.445	-16.554	-11.824	-15.397	-14.143	-15.4	-15.476	-12.785	-12.417	-14.889	-12.953	-14.594	-14.047	-15.683	-13.854	-13.493	-16.189	-13.441	-15.348	-13.816	-15.17	-14.899	-15.277	-17.623	-15.078	-16.054	-14.591	-16.078	-11.282	-12.858	-12.364	-12.675	-11.607	-16.707	-11.512	-13.059	-14.403	-16.466	-12.175	-15.412	-15.613	-14.618	-13.609	-12.844
-10.202	-12.947	-9.5488	-2.2445	-4.9051	-8.4907	-9.9996	-10.888	-8.1769	-6.2459	-6.3824	-6.1973	-12.069	-7.421	-10.339	-11.344	-9.6832	-4.7964	-9.0472	-6.3052	-11.086	-7.1147	-8.9954	-7.6455	-10.222	-9.2478	-8.8574	-11.061	-9.3374	-5.4316	-8.1765	-7.2699	-11.062	-11.909	-12.208	-8.5928	-10.274	-3.978	-9.5715	-11.095	-8.1845	-7.1766	-5.4916	-8.9665	-12.426	-9.991	-7.9721	-9.602	-11.14	-9.612
-14.11	-15.636	-12.501	-13.598	-12.842	-15.282	-13.454	-13.705	-12.789	-14.714	-10.54	-10.982	-13.24	-11.672	-12.59	-17.268	-16.241	-14.892	-14.635	-13.115	-17.22	-12.37	-15.379	-12.68	-12.789	-12.132	-13.454	-14.579	-17.525	-11.569	-12.798	-14.355	-16.595	-15.155	-16.206	-17.34	-14.787	-12.823	-13.898	-14.813	-13.83	-16.658	-19.104	-16.211	-13.83	-13.438	-14.347	-13.924	-15.77	-11.182
-23.659	-20.855	-22.631	-23.993	-23.174	-21.26	-23.417	-25.55	-20.932	-25.896	-23.042	-20.006	-24.351	-21.396	-20.332	-25.264	-23.855	-23.295	-21.512	-19.94	-20.76	-22.753	-20.986	-22.658	-23.916	-21.434	-20.834	-24.104	-22.25	-22.668	-21.384	-22.131	-21.494	-23.339	-20.905	-21.006	-22.359	-23.137	-22.571	-22.646	-19.309	-24.265	-23.624	-16.206	-21.134	-21.562	-21.343	-22.324	-23.91	-20.012
5.6016	6.6245	8.3523	8.1845	6.3686	7.7333	6.3463	5.2453	6.4224	9.2758	6.6038	9.7145	7.0793	7.7067	5.4939	3.6466	6.3727	8.331	6.6537	9.0622	7.0737	5.9675	6.0869	7.8569	7.2908	6.8939	9.4047	8.878	7.7278	7.9487	7.6672	5.2676	8.2495	6.0015	6.3814	6.0329	5.5047	9.3423	6.9583	6.2762	4.172	5.4494	8.3031	9.3089	6.6562	8.1252	5.4326	8.5884	7.2474	6.7584
-4.1113	-4.2426	-0.56716	-2.0826	-0.86056	-2.3914	-5.2625	-0.16516	-3.2792	-2.1874	-4.0795	-2.3406	-1.7902	-3.8191	-0.89682	-1.0555	-5.3627	-2.5242	-3.7235	-1.7206	-0.44927	-1.7393	-1.8657	-4.9865	-0.50725	-2.4583	-2.6369	-0.052886	-1.2432	-4.5111	-5.0648	-5.5587	-1.2007	-3.0788	-1.0136	-2.1827	-3.616	-3.6779	-2.3121	-1.7867	-2.7236	-3.4718	0.71277	-1.4609	-1.5991	-0.77234	-3.3319	-0.9446	-4.0918	-1.062
-23.69	-23.282	-24.474	-23.53	-18.752	-18.889	-21.089	-21.419	-22.206	-19.542	-22.34	-21.409	-22.931	-24.76	-24.86	-22.977	-21.828	-21.241	-23.631	-23.008	-24.328	-20.696	-22.22	-23.682	-25.144	-20.006	-22.375	-22.357	-26.178	-23.415	-19.771	-24.433	-21.402	-23.066	-22.64	-25.046	-22.794	-22.194	-21.212	-20.42	-21.416	-21.887	-27.032	-20.917	-22.16	-23.438	-22.043	-20.637	-20.36	-20.306
-1.9423	1.6886	0.77876	1.6448	-0.29918	-2.7908	0.096769	-3.8229	-1.8162	-2.1507	-0.71664	-1.1726	-0.79291	-0.98108	-1.245	-0.039789	-1.3708	2.3891	0.55	1.0703	-0.6187	-1.686	-1.1898	-2.9967	-1.5025	1.357	-3.3516	0.41191	2.2832	1.0655	-0.13352	-0.076505	-1.0763	-1.7474	2.4224	-2.8235	-1.0618	-1.1251	-1.8056	-3.9159	0.97343	-0.39245	0.051813	2.7349	-0.54793	3.6788	-0.81847	1.8133	-0.2265	1.6946
-6.9196	-5.7844	-9.895	-6.9612	-7.0289	-6.9985	-9.7782	-10.18	-10.994	-8.0157	-13.699	-11.338	-10.302	-9.9487	-11.167	-7.8103	-10.516	-9.9251	-7.3783	-9.8585	-7.3293	-9.8155	-9.3741	-10.589	-8.2623	-11.161	-13.176	-10.726	-10.395	-11.883	-8.5653	-7.5314	-9.1737	-9.4476	-12.381	-7.3236	-8.9875	-10.195	-9.9749	-7.0764	-13.562	-11.498	-10.808	-7.1381	-10.236	-10.28	-9.6225	-11.839	-9.0082	-6.5553
-1.5548	-2.0906	-2.2432	-1.7395	-3.2994	-6.2519	-2.5924	-3.1604	-4.8334	-4.5756	-2.5186	-5.1148	-5.7703	-5.0133	-1.8404	-1.4283	-5.6578	-4.3126	-2.9578	-1.8199	-6.6897	-5.0076	-3.389	-2.6195	-2.862	-4.5023	-0.79757	-4.4282	-3.0373	-1.6693	-0.92364	-4.7153	-4.5767	-5.7778	-4.8414	-3.8747	-1.4926	-0.43685	-5.1129	1.2298	-5.6202	-1.4667	-4.3434	-0.76909	-3.457	-1.9666	-4.0024	-7.3158	-2.0451	-3.6732
-2.3489	-0.035321	-0.16714	0.16374	-2.7472	-2.5712	-2.6195	-2.2907	0.98696	-2.6923	-0.52181	-0.20614	-2.3123	-0.39304	-0.57148	0.081406	-0.78778	1.6492	-2.8516	1.8696	-0.42981	-0.97976	-2.728	-1.8275	0.60429	2.0372	-2.1797	-1.7528	0.43746	-3.8824	-1.2099	-3.0589	1.8255	-2.5444	-2.549	-0.96257	0.69904	-1.5297	0.73113	-1.5331	-0.96144	0.37086	0.45458	-1.9591	0.01624	-1.6663	2.5773	0.75978	1.5893	-0.46006
-0.34339	0.55267	-0.37993	-4.0641	-1.4712	-2.1231	-0.93303	1.1905	-0.7549	-2.0888	-2.3542	0.30689	-0.31364	-3.167	-2.8991	-3.1122	-3.3427	0.80023	-1.8332	0.010861	-2.6296	-4.3072	-0.021882	0.40704	1.3969	1.9512	-3.2334	0.49454	-0.55843	-0.70215	0.57014	-1.3309	-0.51764	-2.1257	-0.48069	-0.84765	0.59272	3.0044	-2.0159	-1.3355	-1.6312	-2.8749	-1.3802	-2.0148	-3.0154	0.20489	-2.5377	-2.1955	-1.8364	0.11893
-21.232	-22.033	-22.686	-26.222	-22	-19.918	-20.628	-21.603	-20.306	-22.961	-20.821	-22.235	-22.084	-22.564	-21.796	-20.968	-22.3	-21.926	-20.358	-22.436	-25.043	-24.099	-25.154	-19.32	-22.711	-20.266	-20.709	-24.506	-22.2	-21.318	-25.048	-22.099	-22.609	-21.325	-21.088	-21.652	-22.94	-24.818	-20.103	-21.975	-22.766	-23.898	-21.006	-21.939	-21.996	-22.607	-22.645	-20.491	-20.624	-23.186
1.9325	1.3306	2.9351	0.53512	1.263	2.7585	3.32	0.59172	1.8942	-1.6838	2.1708	1.3425	1.4838	1.3279	0.056663	-1.0858	2.3093	-2.1579	-1.2646	-2.6667	-2.131	-0.85411	1.9816	-0.0038571	-0.82448	0.70411	1.3978	-2.0455	0.35827	-1.3753	-2.6472	-1.8405	2.4718	-0.15855	0.78148	-2.0559	2.1978	1.0155	2.1919	0.51429	2.6231	1.3619	1.0076	2.0546	-1.2667	-0.2421	-0.061823	1.5247	1.6257	3.2736
-1.5011	-0.78809	-3.5908	-1.4296	0.76795	-4.1381	-3.0894	0.41388	-2.375	0.32876	-4.6567	-3.7038	-4.9645	-0.45137	0.75888	-1.8298	-4.9275	-3.1317	-4.3644	-2.623	-1.6956	-4.6635	-3.8011	-4.7587	-4.5609	-4.4965	-2.9671	-1.3598	-1.3851	-4.3894	0.059249	-3.7663	-4.9897	-1.7066	-4.6755	-1.4105	-3.5087	-0.32259	-1.1203	-2.9036	-5.7572	-2.2443	-2.2124	-0.67784	-0.81812	-5.3944	-1.0841	-2.6539	-0.98072	-2.5201
-2.7566	-5.3167	-6.1552	-3.0718	-6.2153	-4.5847	-3.8217	0.99626	-4.1014	-2.9018	-3.534	-2.1249	-2.9696	-2.5869	-4.4702	-4.1497	-3.2901	-0.28191	-1.2146	-4.7286	-0.086162	-3.0683	-3.3514	-5.7664	-2.7887	-0.78586	-3.4195	-1.864	-2.1598	0.57722	-7.7334	-1.3385	-3.0859	-1.7028	-5.2803	-2.8064	-2.762	-2.3564	-1.474	-1.7597	-6.305	-4.4721	-3.9379	-3.2585	-3.263	-2.8288	-5.7877	-5.1193	-3.8061	-1.5996
4.5158	3.1384	2.6897	4.6587	4.0729	1.3189	3.1041	4.0636	5.0271	6.0965	4.1996	3.7826	3.8865	5.6972	5.5328	1.3904	4.0633	7.1532	5.1833	5.3925	4.6223	6.2712	4.4544	6.1814	2.9109	4.3444	4.8623	5.0231	2.8994	0.092137	1.6807	6.2012	1.0735	2.8867	6.5947	6.3333	4.9057	4.3522	7.5709	5.6913	2.3501	2.4386	6.5429	4.7387	5.7406	4.4566	5.9891	1.2209	4.7731	8.9522
-5.0848	-9.0986	-3.1861	-3.2644	-3.7089	-4.2589	-7.2954	-4.8527	-5.189	-8.7741	-7.6524	-7.2057	-5.2857	-5.4366	-5.8952	-8.2628	-3.236	-4.0334	-3.9004	-6.6747	-7.0848	-4.6796	-6.1854	-4.6744	-6.1263	-8.6868	-4.4807	-8.9684	-5.3873	-5.2131	-5.9234	-4.8253	-4.611	-5.6016	-5.5343	-5.7622	-5.7313	-4.8896	-7.5688	-5.0048	-2.9388	-4.54	-2.8787	-4.8842	-5.6574	-9.674	-7.9579	-7.004	-2.4768	-5.4064
3.2117	1.6765	2.0646	1.9112	2.3749	1.8042	2.4989	3.7951	-0.39759	-0.85727	-1.5012	1.7816	-1.7413	2.0533	0.10392	-1.6562	-1.0757	1.9573	4.5884	-0.47009	1.4502	3.0109	3.9181	1.5948	-2.0065	-2.6951	0.8435	-2.284	-0.043782	-1.9458	-0.85366	-0.87978	-2.6791	1.0839	5.4645	-0.59812	0.51439	-4.9733	2.3641	-3.4133	1.1694	-0.426	-0.8573	2.1008	0.58776	-0.27966	0.76613	2.0763	0.98064	0.30026
-2.2002	-3.0327	-5.8848	-7.3139	-7.032	-3.5511	-5.8446	-4.0608	-4.1603	-5.7127	-7.6038	-4.2568	-4.125	-2.4977	-6.483	-9.2958	-5.5879	-9.3012	-4.3864	-2.4308	-7.0441	-4.4208	-7.1781	-7.0659	-3.5897	-0.87546	-5.7276	-5.0843	-4.5724	-3.9093	-5.2322	-4.947	-4.7145	-4.2788	-7.8977	-7.1885	-5.9174	-5.0889	-5.2997	-7.9291	-5.6354	-5.9987	-7.2683	-6.091	-2.8109	-4.9714	-6.3447	-4.4103	-7.3252	-5.1954
-5.0158	-10.659	-7.3828	-4.9117	-5.7543	-6.9405	-8.0557	-2.7155	-6.7391	-2.7797	-5.7279	-2.0061	-9.2339	-2.7385	-6.5018	-8.0668	-8.5262	-7.379	-8.992	-7.9609	-4.8087	-6.7388	-4.9153	-9.6809	-7.0758	-5.7599	-7.8505	-4.7003	-8.7432	-6.7382	-9.5236	-5.1979	-3.4884	-8.4302	-5.1862	-6.1203	-4.5369	-4.6439	-5.4005	-6.1489	-8.1386	-7.0673	-4.7514	-8.0448	-7.6529	-5.8503	-7.2081	-5.8354	-6.5143	-8.0857
1.0928	3.0593	5.3416	-1.6318	-1.0171	2.4066	4.5562	-0.74973	2.2213	-1.4331	0.66085	0.68543	-0.16326	4.5146	4.559	-0.86	0.5655	3.9077	1.2128	2.4322	1.0077	0.743	1.3928	0.92279	0.7142	3.007	2.4566	-1.2596	2.5258	4.1341	0.32718	1.2539	-0.28365	-3.1639	1.1536	-0.49223	-2.8064	1.7261	0.30329	4.0453	2.9315	1.0831	2.2786	1.5618	1.4611	-0.40193	0.444	1.1525	-0.58903	1.7759
-21.423	-23.272	-20.837	-19.177	-19.094	-17.925	-23.255	-22.484	-21.461	-23.182	-21.416	-22.111	-23.554	-19.496	-19.075	-19.908	-20.857	-23.316	-20.669	-19.52	-22.793	-21.927	-20.82	-20.384	-22.109	-21.383	-21.733	-21.017	-19.022	-20.929	-23.243	-21.215	-20.26	-20.584	-21.96	-20.721	-21.053	-21.628	-21.757	-22.192	-18.583	-22.062	-21.202	-20.978	-22.635	-19.415	-19.284	-20.153	-19.781	-17.737
-1.6002	-2.5834	3.1689	-2.5353	-3.8094	-2.5652	-2.4553	-4.5462	-3.4863	-3.5867	-2.8947	-3.1726	-3.0603	-0.90102	-2.8559	1.9547	-3.8478	-3.129	-2.202	1.7633	-3.9305	-4.3391	0.74391	-2.8021	-1.6524	-4.0784	-3.6019	-0.97594	-3.641	-3.1072	-2.3389	1.1059	-2.074	-5.3683	-4.8051	-3.6182	-2.1184	-2.8395	-4.0033	0.5011	-2.3111	-2.4436	-1.4438	-2.5291	-4.2083	-2.0163	-2.4408	0.085156	-2.947	-2.3957
-8.9945	-12.698	-12.877	-11.229	-8.8351	-12.662	-8.0635	-8.1836	-12.69	-10.153	-10.479	-8.1362	-8.6805	-8.3943	-11.934	-10.149	-10.304	-12.313	-10.866	-7.4596	-9.5805	-8.3219	-11.739	-8.4097	-11.807	-13.795	-10.817	-11.037	-9.1904	-13.154	-10.749	-12.349	-12.758	-12.525	-8.5404	-10.611	-10.161	-11.496	-8.0444	-12.7	-8.0572	-13.977	-9.7437	-10.868	-5.5159	-9.7115	-13.586	-9.813	-9.4616	-10.124
-13.901	-10.997	-11.636	-14.098	-11.022	-11.534	-13.704	-14.236	-13.133	-13.559	-12.56	-14.187	-12.953	-12.853	-15.852	-12.16	-16.229	-12.233	-11.591	-14.871	-11.908	-14.468	-13.993	-9.5948	-14.055	-12.694	-14.475	-15.596	-13.454	-12.019	-11.473	-13.006	-16.794	-13.451	-14.193	-13.94	-17.198	-11.665	-15.346	-14.563	-12.632	-17.454	-9.1609	-14.103	-11.681	-14.655	-10.572	-13.063	-12.817	-11.904
-9.1492	-3.9779	-6.0849	-4.0625	-5.6592	-3.0322	-4.9389	-6.0058	-0.55828	-5.2368	-3.7651	-5.1169	-5.8202	-1.6036	-5.799	-3.2821	-0.34419	-5.9094	-3.9766	-4.2838	-6.4432	-5.8459	-2.4039	-0.94371	-3.6806	-6.1391	-5.6465	-3.638	-2.3296	-5.0007	-4.3275	-5.8087	-6.1866	-3.7979	-6.6327	-6.4964	-4.6928	-3.4396	-3.0727	-1.1385	-3.6388	-4.5473	-5.085	-3.9524	-6.7924	-5.403	-4.8276	-2.2236	-2.5214	-5.3618
-0.55472	-3.9104	-1.2147	-4.0961	-1.2057	-2.4243	-4.7863	-0.59769	-1.1064	1.1611	-2.698	-0.90835	-5.096	-2.3313	-1.7396	-1.8424	-0.19872	-4.5857	-2.8519	-3.9439	-3.1982	-4.2496	-2.132	-0.47573	-1.5122	-1.6212	-3.1573	-4.2677	-3.0476	-2.4499	-1.6307	-3.3055	-3.7795	-3.1726	-1.794	-1.4268	-4.8417	-2.658	0.11773	0.35349	-4.7681	-0.59207	0.11501	-2.2035	-1.7065	-2.6901	-0.92467	-5.248	-2.217	-3.8281
8.6199	10.426	6.5685	5.8161	7.5991	9.5062	7.0949	8.8723	8.5857	7.824	11.572	7.973	6.4117	10.827	8.7755	9.309	7.1892	9.9328	9.0481	6.8312	6.7916	10.812	4.1212	6.8703	7.9856	7.9408	11.717	5.9199	9.6135	8.3483	9.4068	13.634	3.9435	10.927	6.0476	8.2211	7.19	8.0192	10.311	7.2308	7.5429	7.5573	9.6029	5.5784	5.7731	4.3276	6.1439	10.288	11.948	6.3859
1.3636	-1.789	1.6537	2.4188	-0.98158	0.3847	2.5386	0.36996	-0.94154	0.050138	2.4797	2.8842	1.3335	0.49971	-0.58382	1.983	-2.4628	0.91154	1.6905	-0.7921	-1.8191	1.7234	-0.361	-1.788	-0.55359	-1.1159	1.3968	3.0873	-2.8078	1.7973	-1.6241	0.14737	0.92708	-4.1794	1.5202	1.4507	0.7121	-0.76592	-0.41753	3.183	0.30363	1.1243	1.8755	0.85353	0.36193	2.3339	0.48981	0.76901	3.2639	3.9638
2.2484	1.0648	4.8984	6.1522	4.141	5.8923	4.0465	7.8642	5.0146	7.2825	5.0603	6.6051	8.6635	5.0045	2.8423	5.9667	5.6025	6.3327	4.8125	5.4775	2.7127	3.3352	3.7445	5.8352	8.7459	5.3326	5.5105	5.7917	5.9243	3.0534	5.182	0.76909	3.2742	5.3765	5.3036	7.657	3.5083	2.5713	6.735	4.2042	6.3221	4.8642	7.2176	5.0947	4.944	6.8637	1.3653	0.84279	5.4801	7.1789
6.3577	7.561	5.7129	7.0397	5.2728	3.6477	5.462	3.4463	4.4309	4.0803	4.7121	3.2739	3.8678	6.1475	5.3276	4.1968	4.7419	6.3543	10.121	3.4711	4.5185	4.7506	6.8744	3.39	2.3823	1.3326	3.2542	8.456	5.2572	2.0883	5.6903	3.8419	3.4984	6.4115	5.446	3.1342	5.2324	6.148	1.698	6.0661	2.2526	3.6607	3.5801	4.9553	6.4444	2.2545	4.4317	3.2711	5.8537	4.5474
-6.555	-5.4897	-4.7538	-6.4511	-2.2145	-4.7953	-6.4847	-4.7093	-8.2567	-7.193	-5.8811	-5.6784	-3.9771	-5.4179	-7.2245	-6.0348	-5.6143	-6.9544	-6.7643	-7.0263	-4.5435	-1.032	-5.3201	-5.2112	-7.3894	-8.336	-6.3724	-6.9614	-7.6951	-5.8614	-9.5506	-5.9386	-3.5589	-7.3604	-5.3758	-5.2937	-7.1078	-5.3134	-8.1725	-6.0409	-3.4759	-3.5423	-1.1827	-6.1475	-3.0386	-3.5455	-7.7507	-5.5914	-7.9701	-4.2594
-5.6898	-6.4189	-3.5159	-3.0552	-5.6592	-3.1995	-3.8987	-0.34242	-6.23	-6.8651	-2.1593	-1.8694	-8.6008	-6.3997	-3.835	-2.5308	-6.3363	-1.5692	-6.3261	-3.3372	-4.8253	-4.8972	-2.7412	-6.1653	-0.43959	-4.4471	-1.1556	-6.1647	-0.10187	-2.3074	-4.442	-3.9172	-1.9283	-3.7232	-6.8541	-0.46944	-2.5811	-5.8623	-4.1439	-3.0093	-6.5489	-3.5487	-1.2642	-2.0527	-5.5514	-3.9381	-4.457	-5.7919	-3.1265	-2.6094
-16.093	-9.5332	-10.667	-10.487	-12.217	-12.273	-10.295	-10.084	-11.949	-9.1469	-11.476	-12.689	-9.8848	-14.505	-10.549	-12.924	-9.5385	-12.004	-12.706	-11.883	-15.768	-10.093	-10.411	-12.25	-13.625	-9.1115	-10.97	-10.869	-10.604	-12.143	-12.589	-11.228	-10.306	-9.8897	-10.647	-10.237	-11.695	-9.3842	-10.203	-11.933	-9.6954	-12.186	-12.164	-13.001	-10.219	-16.418	-12.882	-9.4523	-13.193	-11.912
7.2462	9.6285	6.8505	5.8025	6.4106	6.0822	5.6835	5.6273	9.4919	4.5113	4.5368	10.264	7.8812	5.0874	5.2415	6.2216	5.8473	5.2722	8.7825	7.7795	7.2512	5.4352	7.738	7.8831	8.8808	7.3495	8.83	6.42	7.8697	7.4546	4.8677	8.1199	5.6726	8.4472	4.8315	3.7158	6.8326	9.1718	6.2932	8.3157	7.0178	5.8426	9.0164	8.1195	5.0631	6.7571	6.5132	9.1484	11.281	6.7223
2.5162	-0.56161	0.87838	1.9723	2.095	1.9349	1.5472	2.3091	6.145	0.055401	-0.31778	4.9365	-0.044134	3.1915	-0.3998	2.9534	4.6336	6.8043	-2.0893	-0.1406	-1.5163	3.4129	0.70799	-1.1423	1.2123	0.86222	3.2326	1.7442	3.2282	0.67776	0.93836	2.3025	4.2141	1.4752	-0.12619	0.19846	0.34469	3.9694	1.278	0.77521	-0.31402	2.5907	2.3081	4.2941	3.1298	1.9479	1.6625	-0.57597	2.2831	1.6825
8.0779	7.6779	7.4593	11.444	5.2794	10.089	9.1058	9.7994	5.3975	9.4571	10.502	12.139	8.8326	9.9251	8.8244	7.4308	8.8501	7.4703	12.531	8.8401	10.863	6.9018	6.783	10.694	10.94	4.3426	8.1776	7.1427	6.7249	7.1084	6.7967	8.7579	7.958	8.1961	7.5815	9.0412	5.6772	9.3489	9.0952	10.342	5.4557	4.3957	12.146	8.712	9.3165	8.4478	8.1894	8.7605	6.4433	9.6849
0.86136	1.64	-0.91212	2.294	-3.2434	3.0319	5.3647	-1.8374	-0.94031	-0.26648	0.88569	-0.66763	0.88832	-2.4988	1.0129	0.51849	-1.5068	0.51559	0.36447	1.5108	2.4696	1.3168	1.6961	2.4993	0.37453	3.5795	3.1576	0.94259	3.3758	0.19512	1.9619	0.79795	0.27797	0.30555	0.97923	0.57356	2.5993	1.3576	1.2016	0.92331	0.63597	1.3215	2.7905	2.001	-2.6458	0.13197	4.2472	0.33298	-0.024436	2.6149
1.9073	2.5725	5.2009	4.508	2.0431	4.5111	4.326	2.185	6.4412	4.8165	3.388	2.8022	4.2265	5.1969	4.852	3.6943	2.6782	4.518	4.2359	3.8421	6.9986	2.7884	7.3651	0.64562	2.6651	4.6119	3.2507	6.4616	7.3897	2.3872	5.0953	3.3594	3.6431	4.7348	5.3036	5.7065	2.1251	5.6987	5.0577	3.0337	1.7058	4.4169	4.2367	6.2925	5.4089	1.9263	1.1463	6.268	5.6384	1.8798
-9.3206	-10.213	-10.509	-6.1197	-11.2	-14.054	-9.127	-11.103	-12.131	-9.2076	-10.035	-13.477	-10.23	-11.435	-9.6486	-14.615	-13.35	-12.645	-11.37	-10.232	-12.294	-11.437	-10.729	-9.1301	-10.96	-13.785	-15.303	-12.87	-6.3713	-12.009	-8.643	-11.052	-10.503	-12.324	-11.173	-9.8646	-7.5078	-13.298	-13.167	-12.429	-12.404	-12.009	-10.955	-11.413	-11.389	-9.0827	-12.332	-12.93	-12.991	-13.255
-2.8849	3.2294	0.064178	-0.18018	0.68574	-0.57636	-1.2268	2.8248	-0.76244	-3.3665	1.7613	-2.1621	-2.7863	2.487	3.0113	-3.0366	0.25026	0.37424	1.1175	-1.0314	1.812	4.0239	-1.8271	-0.45661	2.6697	1.7008	-3.5789	3.7326	-2.1823	-0.29752	-3.9617	1.6365	-2.8325	2.7444	-2.2361	4.0126	-1.5586	-2.4145	1.8924	-2.629	2.0494	1.1918	0.030119	1.8401	-1.6372	0.718	-0.21683	-1.4278	-0.87	-0.79692
-22.495	-23.12	-22.295	-22.73	-18.05	-20.419	-20.503	-24.667	-19.733	-20.765	-22.399	-21.423	-22.205	-21.478	-21.806	-20.026	-20.048	-23.753	-17.112	-20.821	-19.159	-23.033	-20.866	-25.902	-21.894	-19.387	-22.933	-20.369	-22.481	-21.06	-21.546	-17.237	-21.77	-23.127	-18.941	-18.076	-24.81	-23.19	-26.042	-20.821	-22.245	-22.32	-22.595	-20.339	-20.808	-20.754	-21.431	-18.161	-25.981	-21.615
0.26294	2.9912	-0.13698	3.6636	1.1346	-1.0098	4.2761	-0.45519	1.6659	2.3615	2.3748	-1.9335	-0.15076	2.246	1.2501	-0.81045	-0.71528	2.1368	0.555	-0.16801	-1.6085	1.4969	-2.5271	0.57867	1.1872	1.9383	-1.2435	0.19563	0.4927	0.11889	0.77657	0.70993	2.7926	-0.76516	-1.6312	-0.25016	0.50052	0.28438	1.0521	0.16948	-2.4279	-0.95325	-0.85827	0.29722	0.22884	-0.45186	1.6032	-0.25167	2.9719	2.6265
-15.399	-15.676	-13.623	-13.208	-13.996	-10.419	-13.557	-16.758	-15.787	-14.614	-16.648	-14.076	-13.669	-13.307	-16.103	-14.194	-14.677	-17.054	-15.419	-16.509	-15.592	-16.962	-15.563	-17.943	-15.238	-15.252	-14.047	-14.021	-18.369	-16.384	-9.3692	-15.362	-12.793	-13.363	-14.387	-13.859	-15.088	-14.577	-16.85	-15.96	-12.549	-13.604	-13.604	-12.463	-15.803	-15.557	-13.85	-15.416	-14.514	-13.98
-7.4086	-5.1924	-9.5582	-10.327	-9.8705	-9.0537	-10.687	-7.775	-9.8575	-12.44	-7.8612	-6.9771	-12.171	-9.3179	-7.278	-8.816	-7.8481	-10.477	-8.9452	-6.4216	-11.582	-6.0192	-11.038	-9.0471	-10.688	-10.063	-10.679	-13.168	-10.064	-11.892	-10.904	-10.555	-9.2354	-9.4647	-9.2113	-10.27	-11.607	-7.8228	-10.296	-9.815	-7.0561	-10.053	-9.8807	-8.5424	-8.9281	-9.0243	-8.5867	-11.929	-7.4718	-11.185
-22.853	-25.252	-22.377	-23.603	-20.666	-22.459	-25.167	-23.268	-22.733	-21.158	-22.813	-22.096	-20.182	-22.563	-19.609	-22.081	-22.538	-22.195	-23.08	-21.896	-25.237	-22.483	-25.062	-23.047	-21.427	-21.812	-22.854	-21.052	-23.8	-20.983	-20.349	-19.715	-22.491	-21.89	-23.28	-20.917	-24.687	-21.482	-23.105	-22.797	-21.706	-20.45	-23.157	-21.257	-19.306	-24.638	-20.461	-21.492	-20.678	-21.924
-1.8858	1.0211	0.7308	-0.9498	0.014878	2.3538	-2.2731	0.35483	1.3864	0.37754	-0.63871	-0.33026	1.8011	-1.585	0.15595	-2.5216	1.772	2.6349	0.69854	-2.2278	-0.76425	-1.643	-3.1956	2.9341	-1.9222	0.59327	-0.69516	3.6022	-0.36777	1.7642	0.92913	-0.36973	1.4764	0.23429	2.8645	3.8042	0.84069	-0.7807	1.3712	0.36413	-0.57213	-0.40084	-1.6104	-1.113	-1.5282	-1.9457	-2.9276	1.6201	-0.15156	-1.3881
3.4385	2.0986	0.25533	2.2672	0.03497	3.1844	1.1049	-1.4902	2.8625	2.8485	2.2484	2.19	2.3325	4.3654	6.3348	1.9423	0.9688	1.9935	3.8161	1.1001	2.6141	4.9031	0.22373	3.097	2.3793	-0.62636	-2.5126	1.937	3.8575	2.3444	0.047839	0.067785	1.6064	0.93539	2.747	2.7543	2.9738	-1.2095	1.8691	4.1369	-0.6157	-0.2138	1.5987	-1.0697	1.7829	-0.50073	2.8582	-1.0956	2.8156	1.2939
-11.224	-11.752	-12.959	-13.039	-14.551	-13.132	-15.529	-15.867	-14.355	-11.527	-12.9	-13.682	-11.283	-12.143	-12.271	-15.951	-13.621	-14.065	-14.647	-12.444	-12.913	-11.081	-11.57	-15.026	-12.86	-13.722	-12.258	-14.354	-13.846	-12.631	-16.847	-14.032	-12.042	-11.467	-10.4	-15.637	-12.622	-13.024	-15.47	-14.406	-14.264	-11.621	-17.563	-14.535	-16.398	-13.209	-11.352	-12.71	-11.627	-15.089
-19.958	-22.4	-23.007	-21.317	-19.662	-19.866	-22.9	-19.098	-20.06	-20.64	-16.33	-19.755	-20.711	-21.08	-20.576	-19.785	-24.101	-21.106	-20.685	-19.311	-20.086	-21.982	-22.63	-21.683	-20.81	-20.824	-19.643	-20.275	-20.977	-22.654	-21.934	-21.407	-21.773	-18.754	-20.237	-16.972	-16.847	-20.905	-23.62	-21.563	-19.579	-19.482	-19.455	-22.929	-20.382	-24.02	-16.822	-20.95	-20.273	-20.914
-8.2424	-12.413	-9.961	-12.503	-12.928	-11.276	-13.819	-10.773	-11.466	-12.697	-12.277	-9.4977	-11.852	-9.613	-7.7728	-14.781	-8.7071	-13.116	-11.773	-12.898	-8.2515	-11.245	-7.2598	-12.4	-11.431	-12.501	-11.831	-11.706	-10.525	-11.728	-11.508	-7.1227	-9.5169	-11.738	-8.9836	-10.559	-9.9752	-9.395	-9.2525	-13.301	-9.6094	-10.442	-13.269	-13.155	-8.8368	-12.961	-11.756	-11.925	-12.069	-9.4643
-7.092	-5.6602	-5.6713	-2.3233	-5.9258	-3.3526	-3.3975	-7.5209	-3.076	-5.769	-5.5903	-0.97123	-5.5423	-4.6136	-3.2532	-4.784	-7.5653	-5.6273	-5.9438	-3.1391	-6.4702	-1.4442	-2.9385	-7.2342	-7.403	-5.7958	-2.5299	-5.0347	-5.278	-5.3144	-3.6886	-6.5176	-3.3881	-6.6622	-5.3061	-5.5405	-9.1251	-2.3458	-8.35	-2.3636	-5.0256	-4.7508	-3.0296	-5.8049	-2.9082	-4.1841	-2.5363	-3.0135	-5.2967	-7.1584
4.111	0.59971	4.0043	-0.99123	-1.3352	3.474	1.6166	-0.62624	3.2692	-3.4524	2.4679	-0.29836	-0.48011	1.2288	1.7004	1.62	-1.5232	1.0568	1.1211	0.21348	-4.7235	2.2626	1.9493	2.7984	4.0561	3.4303	-2.6797	0.56482	0.86925	0.13872	5.5705	1.7657	3.9655	0.81049	4.0719	0.97541	0.85518	2.381	-0.78227	-1.6462	0.54732	3.9751	0.45198	2.8972	1.3472	0.1848	0.67302	0.22001	4.5139	3.0576
5.8355	5.3483	10.308	3.4634	5.9411	9.855	4.9692	4.7473	6.2153	4.3379	4.3089	5.4685	7.4879	9.6009	6.8777	7.1702	4.8042	8.4662	4.7369	5.4599	5.9594	5.4162	9.0504	6.5516	7.5046	5.1055	8.9228	7.3327	8.3844	8.1631	7.7929	7.5471	7.0734	2.6277	4.4314	6.3021	5.0806	7.7723	3.5747	7.5258	7.6848	8.7564	7.4687	7.531	7.5799	8.2867	5.9679	7.6867	6.5219	6.8136
-22.604	-21.261	-21.902	-20.73	-21.564	-21.071	-23.521	-20.334	-25.605	-22.008	-24.052	-22.967	-22.597	-23.967	-17.351	-20.405	-22.69	-23.546	-19.729	-20.312	-19.543	-22.216	-20.523	-24.042	-18.77	-20.126	-21.158	-23.343	-24.431	-22.497	-23.35	-21.89	-23.301	-24.311	-24.296	-22.142	-24.227	-23.213	-21.168	-21.788	-22.207	-23.746	-19.35	-21.307	-21.488	-20.839	-20.964	-24.255	-23.214	-26.519
-15.461	-17.787	-11.337	-13.615	-14.828	-17.041	-14.926	-15.369	-14.522	-12.576	-11.244	-12.475	-14.479	-13.028	-10.835	-15.008	-10.548	-13.709	-13.309	-13.029	-15.833	-15.231	-14.678	-12.724	-14.416	-14.903	-13.078	-14.121	-14.841	-10.827	-13.829	-14.515	-11.352	-11.97	-16.828	-14.002	-13.395	-14.774	-16.373	-12.744	-15.982	-14.114	-12.548	-13.006	-11.358	-15.443	-15.72	-15.24	-15.453	-11.854
2.5877	1.4803	3.125	-1.3621	4.902	0.29427	1.7486	4.4361	3.745	3.6295	1.2822	1.9061	1.5768	1.3462	4.3195	2.6762	3.4285	1.9392	3.236	1.5982	3.2072	2.201	3.2575	5.258	0.70072	1.0257	2.0169	-0.88114	3.5809	-1.0196	2.5449	1.4232	-1.0448	2.6459	3.346	2.884	3.9608	3.2702	2.0467	2.5879	0.96263	0.91946	1.6606	1.3464	0.61486	1.0185	-0.12829	3.1751	1.2537	2.6596
4.6814	3.4445	5.928	6.4548	5.4904	6.1277	5.6831	2.7322	6.2572	4.1331	6.5709	2.0394	6.2187	4.6348	1.5864	10.296	6.6656	2.4286	3.2054	4.072	5.5775	5.1344	7.7817	5.1603	5.7145	8.4078	8.5828	7.7647	7.2535	6.6171	3.2155	7.7103	3.2282	3.6473	6.7369	5.3908	3.4541	4.8109	6.1567	4.9832	6.3474	4.0611	2.8081	4.8819	5.5656	6.1036	7.2589	3.8933	8.3515	7.3264
-8.9415	-4.7755	-3.2843	-4.2318	-1.8923	-4.843	-6.3146	-4.5006	-6.7883	-1.0415	-9.2378	-3.9213	-3.4346	-2.874	-3.3709	-6.8936	-5.5598	-4.9454	-1.7072	-3.3966	-2.7336	-4.0118	-8.0298	-2.6753	-2.711	-4.7184	-1.3165	-3.522	-3.804	-1.4066	-4.5913	-1.9422	-6.4974	-2.5999	-2.2006	-3.2068	-6.1122	-3.0132	-4.8827	-4.1513	-1.3701	-2.7115	1.1705	-2.0436	-6.5307	-6.8299	-3.1408	-7.2845	-2.6643	-1.4297
-5.8105	-8.4424	-4.5919	-3.1349	-5.8116	-4.5321	-3.9551	-4.8017	-4.0532	-6.9271	-2.4031	-3.9672	-5.2541	-7.334	-5.653	-6.6974	-3.9791	-7.9566	-6.8271	-5.0818	-4.0199	-6.3382	-4.757	-6.3632	-7.4328	-3.5854	-7.5477	-6.4351	-4.4421	-6.0587	-5.4595	-4.2141	-8.5333	-1.4788	-5.0835	-6.9696	-5.251	-5.2258	-6.4625	-3.4958	-4.4002	-2.6342	-6.4007	-2.9527	-3.9487	-6.8026	-6.4698	-5.6972	-5.8495	-5.3982
-7.9897	-8.2224	-7.6781	-9.4137	-10.171	-7.0505	-9.1895	-7.2732	-8.2944	-7.2224	-7.4248	-6.7122	-5.7319	-9.125	-9.0412	-7.0131	-9.0606	-7.2946	-9.5091	-5.3423	-6.4292	-8.4068	-5.5487	-8.5392	-8.7999	-7.2753	-8.7074	-3.3409	-11.402	-7.378	-5.8313	-10.207	-10.376	-7.1456	-5.8034	-4.5209	-3.8804	-9.8309	-8.5042	-6.9493	-8.9515	-8.7462	-8.1878	-6.5769	-6.305	-7.9959	-5.1356	-6.8173	-7.4981	-11.128
-14.984	-15.414	-16.064	-15.169	-13.59	-15.124	-13.264	-11.038	-12.225	-15.514	-16.048	-15.823	-14.346	-16.375	-14.811	-15.512	-15.775	-13.044	-15.673	-18.231	-14.904	-12.24	-14.177	-12.591	-15.936	-14.938	-17.028	-14.385	-14.858	-12.869	-14.834	-12.59	-13.536	-12.116	-12.88	-17.644	-9.3776	-11.655	-13.516	-15.654	-14.039	-18.725	-15.729	-13.593	-14.871	-16.77	-13.289	-13.63	-16.93	-13.505
-10.497	-10.139	-7.1199	-8.4105	-6.2992	-7.3182	-9.1019	-7.7247	-7.4408	-8.1256	-8.414	-8.8118	-6.9689	-10.279	-7.1627	-6.1336	-8.8712	-7.5238	-7.5906	-5.8712	-7.0649	-8.6644	-6.4849	-6.4749	-6.1621	-8.0941	-6.1612	-6.3769	-7.3844	-9.9735	-6.9441	-7.1346	-6.8145	-5.6486	-8.0677	-5.349	-7.2273	-8.4806	-4.9802	-4.1282	-6.0124	-8.8862	-3.4296	-12.271	-8.3811	-7.2699	-8.6763	-6.9097	-8.6113	-7.3536
6.7173	8.678	7.5444	7.4771	7.9189	6.4151	4.8445	12.546	8.9243	8.1058	9.5217	5.9849	5.7273	7.2752	10.357	7.91	10.968	7.1511	6.7067	7.1437	7.3506	11.39	8.4363	5.5425	7.9984	7.087	9.7655	8.9613	9.6036	6.0328	7.03	6.348	7.6289	7.4923	7.5322	7.1328	5.7264	9.2754	8.4272	11.341	9.8286	8.854	7.8521	6.3786	7.2459	9.6536	4.111	8.7864	8.6461	8.216
-4.4548	-0.63501	-4.8856	-3.1226	-6.8411	-4.327	-2.2445	0.21839	-4.092	-2.5919	-1.0163	-3.7021	-2.3917	-0.025301	-3.0242	-3.4505	-3.4033	-1.8903	-4.7145	-4.0316	-5.5458	-3.0983	0.91018	-3.4484	-1.456	-3.9817	-6.2084	-1.9607	-5.2884	-1.6306	-3.698	-0.53931	-5.3194	-4.6379	-2.8094	-4.9131	-5.8625	-4.4924	-1.5978	-2.4396	-2.0436	-3.448	-4.1684	-4.0462	-2.7332	0.25518	0.4235	-2.707	-4.5868	-3.04
-2.5635	-2.0136	-1.8028	0.35273	1.8875	-0.39364	-3.289	-5.1315	-3.6288	-0.5781	-2.3044	-3.7072	-5.286	-3.9278	-3.2021	-0.82403	-2.9366	-4.1017	-2.066	-4.3772	1.0744	-1.7236	-4.5285	0.88643	-0.081024	-1.3197	-6.5077	-2.1584	0.78654	-0.92539	-2.9576	-0.44713	-1.2897	-3.7233	-0.48147	-1.6557	-3.0772	-3.5747	-2.0645	-1.4936	-2.0737	-1.8136	-2.512	-2.6914	-0.72012	-2.6038	-4.257	-3.1317	-5.3382	0.24018
-0.62974	-0.90739	-1.6522	-0.81162	-1.0591	-1.4745	-3.29	0.90385	0.011377	-1.2186	3.7605	-1.1118	1.931	-3.2209	-0.76494	-0.87014	-3.5083	-4.7689	-3.4764	1.3323	-3.2725	1.3383	-1.7364	3.751	-2.4095	-1.0279	-0.17214	-0.95938	-0.81732	-0.20439	-0.41958	-3.1643	-0.41331	-1.0322	-1.2123	-2.0179	-0.6753	-2.3849	-2.3226	-0.66903	-1.8007	-1.664	-1.8713	-0.45263	-0.17748	-0.56776	-2.505	0.86358	0.14938	-5.161
-16.716	-11.023	-14.373	-11.056	-11.415	-16.15	-12.037	-11.359	-14.094	-16.014	-12.082	-12.344	-14.789	-11.806	-15.289	-15.513	-12.618	-9.8498	-15.045	-12.578	-11.783	-14.252	-14.59	-15.453	-13.184	-11.773	-13.233	-10.934	-12.046	-14.302	-9.8468	-12.26	-14.468	-11.408	-8.8454	-12.359	-14.232	-11.676	-13.005	-11.598	-15.286	-17.396	-10.682	-11.854	-10.571	-16.313	-16.485	-13.025	-14.535	-12.548
8.2655	8.0497	6.6666	9.3732	7.7983	8.5293	8.6084	9.9347	5.736	8.1347	9.7199	10.267	10.491	9.1608	8.4653	10.865	6.1203	7.7336	7.8815	7.9609	9.7068	7.4843	6.0898	8.047	8.7354	7.0977	11.867	8.4454	8.1835	9.8605	10.284	3.7498	11.784	10.035	8.2313	7.9656	8.0225	6.0584	9.6916	11.969	7.3918	6.9684	8.4659	6.2622	9.217	7.2852	4.5557	8.3128	4.7667	9.3492
10.462	9.3559	9.8291	10.405	11.579	12.12	8.7417	9.3804	8.7914	8.6087	10.309	10.859	7.9518	10.622	11.47	10.744	15.046	9.3836	11.323	10.21	9.7735	11.214	8.3019	9.2384	10.378	7.6478	8.43	8.223	9.6189	11.749	12.873	7.0314	8.0064	10.577	11.135	8.0231	10.887	7.8738	10.483	8.6372	9.306	12.067	8.6394	10.992	11.534	11.26	9.2261	13.997	10.288	14.919
-11.754	-9.2145	-12.86	-8.9439	-12.876	-13.477	-15.289	-14.48	-11.74	-12.121	-12.042	-12.666	-12.519	-10.984	-14.203	-14.134	-10.002	-12.189	-9.3532	-11.883	-11.597	-10.504	-11.866	-13.968	-8.9031	-9.9225	-10.821	-13.309	-11.593	-9.9381	-11.862	-13.601	-12.563	-10.518	-10.242	-11.35	-11.104	-10.276	-10.076	-13.724	-13.402	-8.8947	-10.553	-15.126	-13.167	-12.949	-10.663	-11.299	-12.255	-8.4341
-3.453	-4.4313	-3.1144	-3.6555	-1.5666	-3.4932	-1.2124	-4.0637	-2.6291	-4.2831	-5.7395	-5.827	-4.4646	-4.3006	-4.323	2.7242	-2.8481	-2.3639	-1.1084	-1.8244	-0.79707	-4.8251	-2.7409	-2.7307	-4.4554	-3.5695	-3.2216	-5.4813	-5.522	-1.5377	-2.1579	-1.4276	-3.2799	-4.0927	-2.2953	-3.222	-2.0847	-3.2547	-4.6762	-1.3286	-1.7907	-1.4124	-3.5139	-3.6714	-1.7622	-3.3523	-4.6181	-4.2437	-2.9491	-3.7353
-5.1898	-0.65207	-3.4947	-0.23865	-3.6233	-0.71574	-2.2981	-3.8888	-3.3573	-2.0561	-4.2721	-3.8389	-0.043716	-2.8971	0.6714	-2.5136	-1.1392	-1.3303	-0.1241	0.16541	-2.4638	-0.68847	-2.5157	-2.7087	-1.0369	-2.2457	-0.61553	-0.39264	-2.2086	-3.0279	-0.68347	-0.44351	-1.2774	-3.2504	-1.8163	-6.2319	-3.9973	0.085184	-0.30677	-2.8689	-1.6749	-2.9897	-1.774	-4.8735	-1.377	-3.4306	-1.9656	-3.3218	-2.6049	-5.404
-12.486	-16.117	-14.275	-13.773	-14.07	-14.918	-13.215	-13.569	-10.073	-15.187	-15.858	-14.802	-11.87	-12.637	-11.205	-16.311	-12.234	-11.878	-13.585	-14.097	-12.503	-14.424	-15.455	-11.562	-13.938	-11.442	-13.857	-9.2694	-12.887	-10.058	-17.009	-12.385	-12.43	-13.296	-14.953	-13.73	-13.483	-12.823	-16.791	-12.342	-12.104	-14.776	-14.48	-13.003	-14.989	-14.998	-15.551	-10.118	-13.247	-10.655
-7.2573	-3.6288	-2.358	-2.7328	-6.7033	-6.603	-6.3532	-3.4354	-6.2361	-4.909	-2.6293	-3.6418	-3.7122	-5.7392	-5.5801	-0.79217	-2.4086	-4.4274	-4.6477	-6.1604	-2.7489	-2.4816	-8.9314	-3.9236	-4.5267	-1.1332	-0.69427	-3.9466	-0.61246	-4.7911	-2.8873	-4.2328	-1.4426	-5.608	-4.624	-5.4426	-4.7282	-5.4183	-2.9075	-7.4218	-8.3674	-2.3489	-5.4141	-7.5007	-3.4637	-2.3945	-2.239	-3.146	-4.8873	-5.0571
0.16548	1.2972	-1.3684	0.83171	4.8067	0.18585	-1.7452	5.6066	1.9628	3.0045	3.5311	0.93949	2.0236	2.1542	2.3772	3.0162	0.70714	1.8511	5.5546	3.2081	4.1794	3.3922	-0.70722	4.8031	2.738	2.5293	1.1522	1.4186	4.1679	4.4384	-0.21805	2.8929	-1.6049	-2.3657	2.8404	-2.1547	3.0351	0.15597	3.2155	2.6721	2.7654	-1.1419	-1.8985	2.2087	5.6245	2.9768	0.35909	0.75502	1.1886	3.2402
-7.2134	-5.8157	-5.897	-8.6512	-4.6077	-8.5131	-9.0339	-8.4301	-8.8374	-5.8788	-9.2002	-6.473	-5.2131	-6.8559	-8.6026	-6.6039	-8.1696	-4.3069	-9.7495	-6.6573	-7.6343	-6.4618	-6.7534	-6.9312	-12.093	-7.0881	-9.2328	-5.8567	-9.5613	-9.372	-4.5998	-5.2503	-5.9176	-6.7653	-7.2292	-7.5902	-8.8168	-7.144	-7.2084	-6.5699	-10.844	-3.2738	-8.496	-8.6266	-9.3021	-6.6734	-9.4335	-7.782	-11.572	-7.7732
-4.9872	-3.8808	-1.8527	-4.6024	-4.8231	-4.742	-1.9463	-1.6302	-0.89027	-6.696	-4.9657	-2.0379	-0.68402	-2.7614	-0.97145	-3.6622	-2.423	-4.3903	-2.743	-1.1205	-1.2247	-2.0261	-3.3651	-7.7355	-3.3726	-3.1382	-2.1341	-2.7048	-3.3113	-4.0732	-5.0126	-3.8932	-4.7109	-2.4212	-5.2739	-4.2618	-4.358	-0.41287	-1.5914	-1.1254	-5.0886	-3.1987	-2.7303	-1.1322	-1.0953	-0.90385	-4.7661	-1.8778	-3.9917	-0.76188
0.095353	0.18657	-0.57176	-0.12419	-1.9248	-2.7393	-1.568	-1.7752	-3.5925	-2.2869	-2.3359	-0.12822	-3.6989	-2.9541	-2.1054	-0.97625	-3.785	-2.9723	-2.7532	-0.68871	-4.5211	-5.5399	-1.6993	1.3751	-2.9688	-6.2575	-0.15398	-2.9419	-4.4047	-4.0563	-3.1138	0.55034	-5.3241	0.11141	-2.2285	0.16216	-2.6914	-0.49321	-0.54927	-4.6728	-6.3941	-3.0995	-2.9972	-6.4445	-1.6011	-2.6709	-1.6027	-7.1766	-5.6152	-3.1536
-14.532	-12.185	-13.798	-15.382	-17.075	-11.551	-15.237	-13.013	-13.764	-14.257	-14.123	-10.95	-13.817	-12.789	-17.334	-14.29	-14.616	-9.22	-16.112	-14.049	-14.987	-13.255	-12.152	-13.681	-13.723	-13.31	-11.098	-13.558	-17.135	-13.435	-13.131	-12.304	-11.656	-13.652	-14.707	-16.263	-15.616	-14.665	-11.896	-12.384	-12.72	-14.082	-11.148	-13.4	-12.494	-13.906	-12.887	-15.63	-12.385	-13.619
-8.4681	-12.179	-11.627	-11.829	-12.818	-14.282	-10.74	-8.4927	-13.695	-15.159	-10.283	-8.1363	-14.318	-10.239	-13.327	-10.74	-10.466	-11.384	-11.075	-15.19	-9.449	-12.805	-9.0003	-11.214	-11.499	-12.457	-10.457	-9.9129	-10.377	-15.44	-9.8884	-11.071	-9.1028	-13.949	-16.034	-10.232	-12.389	-11.142	-11.278	-14.319	-7.6289	-12.585	-12.575	-10.256	-10.205	-13.365	-10.964	-11.17	-10.802	-12.591
-1.6296	-5.3773	-0.61988	-4.4529	1.2287	-3.7883	-0.67922	-2.3474	-2.7585	-4.7279	-2.3561	-1.4416	-1.3798	-0.79604	-1.5156	-0.71009	-1.5466	-0.52697	-3.0789	-1.4535	-0.28136	-5.6871	-0.43833	-0.40507	-2.7176	-0.18145	1.6764	-1.6834	0.28176	-1.9735	-2.0929	-3.853	0.23505	-0.35711	-1.8763	-1.8903	-2.8163	0.52069	-1.6694	-3.8644	-2.0102	-0.98401	0.96761	0.39677	-1.225	-3.0194	-0.26596	-1.0878	-0.70085	-1.6092
-11.879	-7.5244	-9.9251	-12.093	-9.7813	-9.7126	-7.1465	-8.8221	-8.1138	-6.1754	-9.0337	-9.6828	-6.9115	-10.374	-12.343	-10.504	-8.5327	-8.6474	-6.9377	-9.4323	-12.771	-11.977	-7.5232	-7.2612	-9.1818	-7.7321	-5.2725	-8.0021	-9.0575	-10.735	-13.074	-7.3345	-6.9718	-10.982	-8.7152	-9.6541	-10.432	-7.281	-6.7538	-12.934	-9.9271	-9.9882	-8.3694	-8.178	-10.761	-9.6759	-7.573	-8.212	-7.9887	-11.705
-13.217	-13.116	-14.834	-11.438	-12.061	-9.1386	-11.351	-9.6955	-11.744	-13.529	-10.484	-12.29	-10.837	-11.547	-12.484	-10.114	-12.08	-13.446	-8.534	-9.736	-13.156	-13.916	-12.105	-14.379	-10.828	-12.988	-10.827	-13.289	-12.894	-15.579	-11.642	-10.513	-10.149	-12.226	-10.899	-10.071	-12.095	-10.869	-11.533	-7.6124	-15.483	-9.0075	-11.02	-13.385	-12.33	-11.519	-10.215	-10.7	-8.5357	-14.054
3.3983	8.373	0.44626	5.5158	5.0505	3.9971	3.6125	4.0214	4.8139	4.861	3.8653	4.659	2.8849	7.4188	4.3699	7.0541	4.2097	2.6099	3.5793	4.9873	2.23	3.4775	5.8179	7.3715	3.8877	4.4487	4.0498	4.6337	4.8789	3.3464	3.5736	2.9819	7.1677	2.2136	7.7575	3.3891	3.3477	5.2962	6.9847	3.9903	4.2584	5.5725	4.3583	6.4906	6.1429	2.8383	8.4943	0.95816	6.1056	8.0076
-8.1502	-11.623	-13.271	-13.191	-7.8639	-9.8467	-12.056	-11.966	-11.305	-5.9654	-12.383	-9.8153	-13.461	-9.9106	-8.5134	-9.2342	-9.4314	-13.832	-11.935	-12.144	-8.9341	-13.358	-12.306	-14.018	-12.979	-9.8536	-8.4988	-8.108	-7.7955	-12.439	-9.7651	-9.4098	-9.9856	-15.069	-11.432	-11.475	-13.695	-11.132	-10.39	-10.88	-10.49	-8.3927	-9.1956	-9.5405	-10.885	-11.859	-10.295	-6.9413	-10.865	-10.978
2.3817	0.62531	1.3601	-1.8833	-1.0567	-1.1362	-0.023772	0.33336	-1.1012	-1.2397	3.4616	-2.3116	1.3274	3.1921	2.6928	-2.8046	-1.7689	-1.3491	-2.8033	1.4001	0.31322	-1.1704	0.31678	2.4978	-0.34261	0.73476	-1.7034	3.299	0.98737	-3.5412	-1.2342	0.28207	-0.74375	0.62947	-2.8784	1.8423	-1.3058	1.047	1.9828	1.1956	0.75159	-0.10535	-1.2686	1.8592	0.6489	-3.407	-0.80525	-3.4354	-0.15268	1.6801
-15.727	-13.319	-13.961	-14.679	-15.752	-15.418	-11.485	-14.993	-14.766	-15.477	-16.01	-14.54	-12.758	-14.184	-15.462	-15.271	-14.436	-15.513	-13.517	-14.809	-13.789	-14.882	-13.66	-15.167	-15.378	-16.059	-11.756	-12.539	-13.658	-12.644	-12.925	-14.283	-13.781	-12.681	-14.261	-13.609	-12.643	-16.531	-16.403	-13.204	-13.103	-16.559	-13.834	-14.432	-12.944	-16.727	-13.107	-15.793	-13.351	-17.505
1.299	-2.3191	-4.5895	-2.8479	-3.2285	0.10601	0.39175	0.48099	-3.0824	0.014098	-4.152	-2.3262	-1.0803	-3.348	-1.8007	-0.047962	-1.7318	-1.673	-0.83128	-2.1651	-2.3617	-2.3638	-0.046148	-2.3411	-1.6566	-4.3877	-2.8607	-2.1721	-1.4162	-0.17747	-1.8881	-1.0549	0.92536	-1.692	0.56018	-1.2192	-3.1427	0.56197	-3.6952	-1.7545	-1.787	-0.44226	-1.9466	-0.25111	-2.7895	0.32725	-1.2293	-1.1651	-0.53511	-0.45347
-3.0985	0.49246	-3.7622	0.28291	-0.58192	-0.33838	-0.93594	-2.5931	0.29545	-0.72298	-0.93549	-2.1568	1.1371	-0.8639	3.4979	-2.2832	-0.53901	-1.7882	1.0183	-4.2622	1.02	-0.15031	3.767	1.31	0.0092385	-5.3247	0.47343	-1.5074	2.2064	-2.2564	-1.8604	-2.5388	-0.23725	-2.5784	-0.18045	-0.19443	1.4754	-1.2824	-0.89692	-0.45828	-3.3225	-0.86641	0.19994	-2.4034	-2.1322	-2.777	-2.0683	-0.42965	-3.9307	-4.6736
-22.512	-21.665	-20.396	-24.681	-20.436	-25.438	-24.667	-24.169	-20.715	-21.489	-23.252	-23.644	-24.171	-20.667	-21.221	-20.391	-23.459	-22.662	-22.459	-21.203	-21.608	-21.775	-25.031	-21.09	-23.56	-22.097	-21.722	-22.357	-20.302	-21.832	-20.81	-22.828	-20.259	-23.598	-20.212	-21.581	-19.306	-24.689	-21.863	-24.952	-25.31	-22.121	-21.57	-24.126	-20.625	-23.596	-19.612	-24.92	-21.625	-19.522
-8.9113	-15.983	-13.491	-15.064	-14.675	-9.8901	-11.296	-12.684	-14.456	-10.21	-15.431	-10.463	-13.81	-10.642	-13.971	-13.155	-11.236	-11.021	-15.542	-13.71	-11.876	-11.864	-13.496	-12.54	-12.433	-7.465	-10.349	-13.182	-16.195	-15.63	-15.304	-13.987	-12.214	-11.985	-15.739	-12.717	-11.878	-9.9522	-14.271	-11.606	-11.637	-12.028	-11.126	-13.96	-10.941	-11.115	-14.182	-15.227	-12.003	-11.632
-11.46	-16.219	-12.724	-9.9697	-11.022	-9.1288	-11.585	-8.8853	-10.014	-10.145	-7.8814	-10.38	-10.698	-11.181	-12.883	-9.1045	-13.154	-12.105	-12.264	-9.9549	-11.821	-9.1462	-9.6365	-10.257	-8.5207	-10.771	-14.976	-11.612	-12.797	-11.822	-10.06	-12.866	-12.413	-10.992	-10.569	-10.605	-11.439	-11.187	-9.9703	-11.873	-13.658	-10.472	-12.052	-11.806	-10.114	-14.074	-11.991	-11.066	-11.87	-12.957
-1.5205	-0.27599	-2.4255	-1.5045	-2.7998	-0.45207	-5.6992	-0.36536	-1.0119	-1.1589	-0.17767	-0.80838	-1.9036	-1.1463	-0.47007	-3.0844	-1.7378	-2.6875	-1.8644	-0.13087	-3.1841	-3.8841	-3.0147	2.1975	-0.74787	2.314	-4.5904	-0.65844	-4.5856	-0.84114	-0.33426	2.9338	0.33658	-2.5051	-2.3699	-3.1031	0.5001	-6.9592	-0.75154	-0.48697	-1.7698	-2.0097	-0.78467	-4.0007	-3.0553	2.0272	-0.28177	-0.27898	0.95956	0.5368
-4.169	-7.5911	-5.3324	-4.8982	-6.2676	-7.0618	-6.801	-5.6229	-8.7902	-4.1919	-7.111	-5.0442	-7.2097	-6.7851	-4.6903	-5.5164	-3.1311	-7.3838	-4.8825	-6.4273	-3.8968	-3.55	-7.7231	-5.7789	-3.7972	-6.1376	-3.6348	-6.7962	-7.8983	-7.2147	-7.5047	-4.5348	-6.8744	-3.8136	-6.5602	-8.491	-7.7634	-5.5324	-7.1746	-7.5343	-3.401	-4.6665	-7.2376	-2.9796	-6.5743	-5.7359	-4.7662	-4.427	-7.9858	-6.5223
6.2249	5.4663	7.6004	6.4893	8.7835	9.0664	8.5267	4.8807	5.4493	4.4827	6.6048	6.2711	4.2248	8.2885	5.5855	6.8071	6.2111	4.5837	6.8739	4.1211	4.0165	5.8855	4.4805	7.0391	2.5291	6.2195	5.6023	7.1145	1.964	9.2277	6.7076	5.8215	5.9145	8.9095	5.7285	3.1482	7.9739	2.8615	4.4472	8.6467	7.0124	6.2524	3.7252	4.5028	6.1918	8.8249	5.4567	8.7153	5.5082	6.8772
-8.4812	-9.5263	-6.0828	-5.4509	-7.0963	-7.5742	-2.0218	-8.2102	-4.6055	-5.4683	-8.0589	-5.3912	-3.7772	-8.2183	-6.0179	-11.068	-6.1502	-5.2022	-8.438	-4.5016	-7.872	-6.5514	-5.8806	-3.3752	-8.2069	-8.2245	-6.7922	-7.9198	-6.583	-6.14	-8.739	-5.8787	-8.1336	-5.7661	-6.1167	-7.1074	-7.3715	-5.624	-4.2359	-6.2474	-9.5152	-6.3246	-4.0775	-8.0399	-4.8568	-6.9272	-9.8447	-4.9747	-6.5712	-1.98
-12.281	-13.136	-14.955	-10.89	-11.086	-12.891	-14.785	-13.139	-12.582	-11.454	-9.5075	-15.603	-14.091	-13.388	-14.501	-12.801	-12.956	-14.985	-10.794	-16.708	-15.333	-14.767	-16.122	-10.603	-11.362	-12.031	-11.382	-15.503	-15.371	-14.028	-17.781	-18.063	-15.209	-11.177	-10.357	-14.216	-13.962	-13.579	-13.55	-14.07	-14.421	-14.139	-13.627	-11.875	-12.002	-15.429	-13.437	-10.423	-11.141	-12.463
1.728	-4.537	-0.60388	0.60758	-1.2271	-1.7206	-1.024	0.98697	1.9084	-5.2021	-1.3733	-2.431	-4.6323	0.33769	-0.90828	-1.7254	-0.88254	2.7206	-4.6882	-3.4998	1.3245	-0.43736	-3.4582	-1.1886	-0.80743	-4.9669	-1.6836	-2.8488	-0.07306	-1.3155	-0.61907	2.26	-0.47531	-1.7561	-2.3333	-1.0351	-1.2202	-0.76455	2.7132	-1.3353	-0.81736	0.1845	1.7965	2.0963	-0.47524	-1.9743	-2.9311	-0.19699	-3.1069	-3.4774
-0.84752	-0.53393	3.5606	1.9146	1.4029	1.0327	2.7179	-0.81935	1.8014	6.1821	2.3051	3.7551	0.9404	1.3469	2.7553	3.3626	2.3152	5.0257	2.6733	1.2856	1.8424	2.2855	0.72527	1.4517	-0.38222	1.6684	2.2848	1.8683	1.252	-1.5111	0.44846	3.8938	1.9047	3.2934	3.0856	6.1007	-0.48997	2.7543	4.8702	3.5723	1.8562	4.6406	3.1331	4.1506	3.2632	5.0227	-0.53934	0.17032	-0.27925	1.2665
1.8906	1.8659	-0.65378	-1.3229	3.4988	3.9438	1.3108	0.81302	0.11518	1.2659	4.6636	0.45466	2.5127	0.3108	-0.4058	-1.1213	3.4953	4.1329	1.5822	1.5806	-0.38766	-0.37099	1.1909	3.1349	2.039	0.79395	2.7655	1.2044	-1.1086	5.8086	2.8	1.6135	4.8772	0.24443	3.4126	0.89327	1.6014	1.1668	1.5993	-1.4234	2.0634	-1.0478	1.2062	3.143	-0.63407	2.3168	3.0105	1.7552	0.78964	3.023
-16.407	-15.007	-12.217	-15.615	-11.522	-10.57	-11.758	-12.972	-12.905	-12.808	-9.9023	-12.886	-14.664	-12.606	-14.919	-12.336	-10.45	-10.795	-16.953	-17.393	-13.872	-13.36	-13.837	-12.799	-15.333	-10.937	-10.631	-17.897	-14.314	-13.515	-10.987	-11.281	-13.087	-13.224	-14.538	-12.176	-12.178	-13.943	-11.202	-11.253	-14.763	-15.795	-17.114	-11.247	-9.9943	-11.145	-12.358	-9.2883	-14.089	-12.418
-11.602	-10.248	-12.837	-12.611	-11.005	-12.418	-10.42	-12.684	-10.028	-9.5586	-14.127	-13.145	-12.212	-13.388	-10.132	-8.7522	-9.859	-11.713	-10.365	-9.5453	-13.64	-10.482	-10.977	-11.023	-13.832	-9.9865	-12.942	-10.13	-12.045	-11.065	-14.952	-11.841	-12.074	-11.312	-11.123	-12.955	-13.676	-10.942	-11.938	-13	-8.5237	-11.948	-12.986	-10.879	-11.501	-8.5313	-13.47	-13.213	-11.853	-10.689
-11.365	-10.647	-11.27	-8.4524	-8.9091	-9.9758	-13.737	-7.2801	-11.06	-10.382	-11.942	-10.631	-11.104	-13.277	-10.988	-13.609	-11.589	-12.767	-10.576	-6.0782	-10.505	-11.705	-8.7829	-11.618	-10.526	-12.143	-10.417	-12.506	-11.409	-12.603	-11.402	-9.3272	-9.1157	-10.612	-11.544	-9.2351	-12.024	-9.765	-8.9496	-10.245	-9.4289	-10.687	-12.324	-11.116	-10.422	-9.9193	-10.46	-7.2523	-10.974	-10.792
2.3037	-3.1855	1.4418	0.50379	0.63168	-0.75823	-0.28871	-0.9814	0.645	-0.078578	5.3232	-3.0615	-3.1223	-1.3082	0.098935	0.29886	1.5958	0.67948	0.60928	1.6566	-0.83277	0.89733	2.3028	-1.1573	0.69834	0.52352	1.0253	1.8041	-3.0497	-0.19094	1.5559	-0.34623	0.91027	-0.16415	-0.714	-1.7634	-0.80066	-0.18205	3.1764	3.0468	1.8955	1.4081	-1.6521	1.8722	0.56486	1.8994	0.23888	-0.28255	-1.1244	-1.3126
-6.467	-0.38641	-1.3833	0.91814	0.53041	-1.5674	-4.5425	-1.3775	-1.5403	0.19252	1.9691	-2.8444	-1.6596	-2.0369	-0.38732	-5.3166	-3.8246	0.17364	-1.4862	-3.6752	-2.6791	-0.24822	-1.964	0.70525	0.22333	1.4936	2.3488	-2.3698	-1.483	0.93129	-4.8824	-3.3902	1.1412	-1.8386	-0.37593	-2.4757	-3.2741	-0.88152	0.10891	-0.84774	-0.71335	-1.1236	-3.1998	-1.9262	-1.5017	-0.44887	1.8732	-0.53421	-2.2011	3.452
-0.73098	-2.2117	2.7456	0.83293	1.7154	1.6348	1.9005	0.10093	2.863	0.28797	-0.20972	1.342	2.6165	0.8072	-0.026015	3.0812	-0.52004	4.7434	1.7477	1.2108	3.2383	2.6989	1.7681	1.3567	3.7115	3.9393	0.97634	2.6976	3.12	-0.79874	0.96922	2.8627	2.1	0.3997	1.2145	4.8442	-0.62833	3.7759	-1.0053	4.372	0.90831	-0.76643	2.8015	0.070717	3.9249	0.44713	2.0939	3.4078	1.7478	1.1952
-1.4316	-3.1124	-0.52888	-1.483	-0.17248	0.20736	-1.5243	-2.9813	-2.0169	0.70872	-3.8778	-1.3507	-1.0537	0.63815	-1.6936	-1.9969	-0.57782	-1.6747	-0.20521	-2.4802	-2.5757	0.031779	-2.3719	-1.9532	-2.1134	-3.2801	-2.7455	-0.22847	-4.3742	-0.8824	-2.1074	-1.4968	-3.9135	-2.4605	-2.5863	-3.453	0.92933	-4.2111	-4.2988	0.65173	-4.7253	-2.2794	-3.0006	-4.5053	-1.6477	-4.235	-1.157	-4.2954	0.077471	-2.6331
10.489	6.9249	10.372	7.0626	8.4501	9.9034	11.574	13.93	12.629	11.584	13.001	9.1781	11.322	8.683	9.0873	10.101	11.333	10.351	12.834	9.1708	11.463	12.995	9.127	7.0958	10.511	9.0402	9.9774	13.992	10.919	8.5734	12.749	7.6479	10.811	11.776	8.6424	11.838	7.8598	7.5118	9.1973	9.9037	8.9227	9.0171	7.156	5.927	8.0343	9.1962	9.3555	9.5816	10.354	11.404
-9.9258	-5.6927	-7.0721	-11.159	-8.6379	-7.0874	-9.6815	-8.8658	-10.031	-8.6608	-9.5567	-6.6041	-10.698	-10.639	-7.8283	-9.876	-8.3276	-11.085	-9.5122	-9.8119	-7.1232	-11.015	-9.8061	-6.418	-7.2318	-11.495	-8.3319	-9.4604	-9.3228	-10.686	-10.963	-10.823	-8.6175	-8.9914	-7.3596	-9.9294	-10.192	-7.6555	-9.5031	-10.648	-12.897	-12.396	-12.219	-9.3366	-7.2911	-8.7914	-9.4584	-8.4315	-8.8594	-8.8086
-12.894	-11.723	-14.477	-14.789	-14.297	-12.182	-15.958	-6.9775	-15.43	-13.566	-15.167	-14.413	-14.519	-15.87	-13.129	-16.441	-11.289	-8.3634	-13.94	-12.427	-13.158	-13.558	-12.308	-12.625	-10.199	-14.27	-12.957	-15.632	-13.967	-11.026	-14.205	-14.497	-15.111	-13.561	-10.3	-10.962	-16.193	-14.448	-13.455	-13.583	-14.322	-15.158	-10.471	-12.868	-10.793	-11.02	-13.789	-14.638	-11.566	-14.716
-8.0854	-6.9647	-7.2074	-8.8207	-9.2724	-7.0571	-6.3094	-10.481	-6.7881	-8.2818	-8.0302	-6.3596	-9.4501	-6.3036	-7.4562	-6.4812	-7.7932	-10.081	-6.8365	-6.5134	-6.1866	-8.2371	-5.5776	-8.1588	-5.9177	-4.7421	-5.2991	-5.6202	-7.4746	-7.4999	-8.0017	-5.7049	-9.8591	-5.6363	-7.1471	-7.268	-11.297	-7.1193	-8.6808	-7.5671	-8.8355	-7.4233	-11.124	-10.084	-5.5144	-4.7416	-7.0453	-9.7401	-6.0951	-4.6589
-6.2543	-5.8383	-6.7119	-8.9686	-8.8002	-5.2356	-8.3725	-7.6637	-7.569	-7.6124	-6.4513	-7.2153	-4.3175	-8.6697	-5.1939	-7.5926	-8.6874	-10.249	-6.2079	-7.0171	-6.0681	-7.653	-8.5575	-6.4367	-4.161	-6.8112	-6.3671	-8.3576	-6.7893	-6.7343	-8.1386	-7.9946	-7.6427	-7.1426	-5.4092	-6.7125	-5.6406	-5.5645	-6.4399	-5.3167	-6.2083	-8.9173	-2.4726	-5.2486	-6.2843	-9.3514	-5.2309	-7.6325	-8.0837	-6.7759
-1.0516	-1.8608	-0.96127	-0.13666	-3.9961	-1.3275	-6.0796	-3.4592	-0.94439	-4.7051	-2.3704	-4.6967	-5.7917	-4.1576	-4.2763	-2.0803	-3.7449	-5.8384	0.35448	-1.6408	-4.9234	-4.9258	-1.6591	-1.8261	-4.497	-3.8259	-4.4952	-1.9711	-2.5154	-4.6033	-3.3917	-3.1855	1.4453	-2.9657	-5.7774	-4.7665	-3.3228	-3.2544	-2.1755	-4.3403	-3.0125	-2.5932	0.5705	-2.6849	-2.661	-3.9541	-7.1178	-0.11316	-1.7593	-1.9016
-14.754	-14.683	-12.688	-13.079	-14.604	-17.826	-16.609	-14.703	-14.808	-13.526	-11.777	-15.324	-14.537	-16.693	-15.709	-19.171	-15.241	-13.574	-12.488	-14.546	-14.72	-17.142	-17.117	-13.264	-12.091	-14.829	-14.646	-15.107	-13.568	-17.492	-14.182	-11.425	-14.651	-14.606	-14.114	-15.801	-15.073	-14.748	-15.583	-14.275	-16.523	-17.524	-13.621	-12.617	-16.736	-15.092	-16.623	-18.909	-13.365	-14.301
-13.989	-13.979	-12.609	-11.108	-15.079	-13.064	-9.793	-15.198	-10.358	-13.872	-11.638	-11.457	-12.495	-14.548	-12.019	-15.113	-10.012	-14.229	-11.593	-12.231	-13.829	-12.198	-11.254	-12.998	-14.612	-13.179	-8.2213	-11.08	-11.631	-13.211	-14.076	-12.51	-12.257	-10.018	-14.112	-12.756	-12.795	-12.985	-11.702	-10.739	-11.209	-12.44	-11.752	-12.081	-11.453	-12.812	-13.02	-12.078	-14.117	-10.571
6.6877	5.3247	3.7003	3.663	6.4506	6.7809	6.899	4.421	7.4753	6.2037	8.7757	7.6541	7.9062	5.8822	8.4325	4.2382	6.5775	8.4074	6.5188	4.5092	4.139	8.9608	7.4587	5.4952	8.6449	8.641	8.2545	6.1727	6.3436	5.0908	6.9445	6.8815	6.7275	7.7323	5.3038	6.6872	6.4913	6.9659	7.6187	8.172	5.1829	3.9485	4.2526	7.9752	7.5472	7.5357	10.418	8.8287	7.1567	5.2255
0.39875	3.1249	-0.54967	-2.207	-0.92122	-0.30306	-1.1019	-0.69195	0.19743	1.3167	-1.2904	-2.1881	4.0462	-1.667	3.5181	2.3003	2.1261	1.3589	2.3913	3.3119	-0.061658	0.48177	-4.5952	-0.81088	3.649	1.095	-1.6092	0.20358	1.4493	-3.023	0.24397	-0.53379	-1.3764	-3.6571	2.8335	-3.8951	1.031	1.9069	1.8193	-1.4119	-1.1278	-1.3121	4.6116	1.245	-0.55545	0.69802	2.0899	3.223	-2.1445	2.5837
-5.5008	-3.5365	-5.6885	-5.3338	-3.4224	-2.4664	-4.1174	-5.2209	-6.7304	-3.2552	-6.4518	-8.3458	0.055434	-6.1452	-4.624	-4.0404	-4.4422	-5.4519	-4.8481	-5.4461	-8.6516	-4.3318	-4.2279	-3.6922	-6.572	-4.3206	-3.4657	-3.3624	-5.5296	-3.6373	-4.197	-3.9942	-5.3241	-4.1157	-6.9304	-6.9247	-5.1665	-1.0726	-7.7215	-5.9918	-7.842	-4.4664	-7.7875	-5.7347	-4.0306	-6.773	-4.82	-6.2675	-2.731	-5.8261
-2.1204	-1.509	0.32246	3.0212	-1.8278	-1.1095	-2.9972	0.044046	-0.70824	-1.7603	-2.0465	-0.99235	-0.72743	-2.9241	-1.6629	3.5465	-1.4752	-0.85931	0.356	-1.27	1.1651	-2.4805	-1.7321	-0.86717	-1.6323	-0.45709	-1.2648	-2.8609	-1.2021	-2.6054	-1.2062	-0.81787	1.386	0.86944	-2.8714	-0.85836	-2.3597	-4.5847	-1.4654	-2.5427	-0.9025	-3.6391	0.45605	-4.8919	-0.94276	-1.6707	-3.8121	-1.7267	-0.16751	0.94377
-13.922	-14.217	-14.187	-13.787	-15.134	-12.152	-10.935	-17.926	-14.109	-16.255	-12.037	-14.601	-12.369	-13.841	-13.368	-15.185	-11.542	-11.648	-12.367	-10.945	-14.6	-14.272	-11.997	-13.243	-12.48	-11.754	-14.939	-15.533	-13.377	-12.45	-14.273	-12.952	-12.057	-12.146	-13.898	-11.969	-13.974	-14.508	-13.645	-14.811	-13.276	-15.874	-13.18	-14.64	-13.675	-13.959	-13.815	-15.785	-15.939	-10.626
-0.86342	0.10586	0.17523	-3.966	-0.86395	-0.2429	1.2279	-4.3808	-0.39384	-1.4833	3.4993	3.5651	1.1692	2.7684	1.6338	0.94913	-0.90499	1.2308	-0.97785	1.2522	1.8434	1.3466	0.030589	-0.69513	0.49499	-1.8351	-0.74293	-0.27407	-1.4725	-0.8049	0.15833	-1.0824	-0.92351	0.14092	-0.95696	-2.3081	-1.0207	-1.7844	1.1216	2.9924	-3.1034	1.5825	-1.5112	-0.83635	1.7806	0.054883	0.62568	2.3387	0.25955	3.1303
-6.5269	-7.5173	-10.087	-9.2052	-8.3859	-9.7652	-9.4674	-9.1188	-9.4532	-8.5111	-11.589	-9.0951	-6.6458	-5.5743	-10.116	-9.138	-9.1215	-10.345	-7.6954	-7.5823	-11.939	-8.4808	-9.1295	-9.0081	-10.077	-10.555	-6.1873	-10.877	-5.8602	-10.111	-9.6234	-9.4339	-10.112	-7.6499	-8.1581	-9.2604	-7.3029	-9.4054	-10.954	-10.8	-11.81	-7.7802	-9.081	-10.799	-6.0356	-5.8475	-8.9648	-7.769	-9.4322	-10.932
-17.575	-20.632	-20.522	-20.679	-22.413	-19.94	-23.841	-21.021	-20.01	-19.914	-20.137	-19.647	-19.25	-21.122	-23.607	-17.868	-19.68	-21.106	-22.757	-21.511	-21.908	-22.247	-20.396	-22.341	-21.888	-21.231	-25.759	-24.876	-19.653	-21.907	-19.22	-19.763	-20.33	-21.684	-19.384	-20.866	-19.644	-20.575	-23.383	-19.465	-20.168	-23.257	-21.301	-19.709	-18.747	-19.504	-22.344	-23.534	-20.628	-18.468
-3.1483	-8.4949	-3.9844	-2.1817	-5.6487	-4.4817	-3.4793	-3.7131	-3.2829	-7.3175	-5.3333	-4.7715	-5.4667	-5.4354	-0.32328	-5.3482	-4.4978	-0.36249	-4.6055	-6.6321	-4.1225	-5.5779	-5.9279	-6.8076	-6.1656	-5.0904	-3.7012	-3.0976	-6.8652	-4.7936	-8.7499	-6.8624	-9.8616	-7.6918	-5.093	-2.4925	-4.2328	-7.3512	-5.9855	-6.9761	-3.0473	-9.7701	-4.7211	-1.8681	-8.7299	-4.874	-4.214	-5.098	-6.3285	-4.9206
-0.84689	-1.5793	0.057384	2.5514	-1.7893	-2.8722	0.8969	-3.4645	2.0314	1.42	-2.1264	3.4678	1.4332	-0.578	0.92899	-1.1461	-0.7403	1.1269	1.8258	-0.89249	1.7577	-1.98	-1.9474	-4.2255	-2.0668	-2.187	1.0152	-1.9533	-0.4613	-1.0504	-1.4759	0.99077	1.0813	1.025	-0.13967	-0.10818	1.9557	3.562	1.2113	-1.0762	-3.1466	-0.61484	-1.0971	-1.4853	1.0828	-0.044025	0.046492	-2.4811	-1.1344	2.9562
10.925	8.1214	10.851	6.3212	9.1129	7.4097	11.867	9.5908	9.0514	8.2224	9.1371	10.32	10.405	11.449	10.835	14.334	10.277	9.6157	10.302	7.802	9.7221	7.9666	9.3031	12.072	10.629	11.025	7.243	9.7643	10.646	10.307	8.5258	7.646	10.703	10.775	8.5189	10.057	8.4999	8.0529	9.6597	14.03	10.399	11.128	9.8391	10.613	10.003	6.4546	10.256	10.142	8.5716	10.985
0.23254	2.0885	-2.786	1.5183	-0.80704	-0.50285	-0.96755	-0.72666	-0.11818	0.88898	0.16175	1.1039	-2.9115	1.4411	0.53587	0.13543	-0.65976	0.83088	2.3635	1.4171	0.089973	-0.78009	-2.4388	4.4027	1.0172	4.4725	1.1351	-0.42261	-1.0719	0.31455	-2.8725	1.5276	-0.84533	0.62133	-0.22996	1.6474	1.0042	2.2478	0.49391	1.4365	-1.2443	-2.584	2.2383	0.72054	1.1573	-1.1494	-0.95118	1.2095	-0.7772	-1.424
-6.2479	-3.777	-4.1939	-4.7166	1.3977	-3.0942	-6.6269	-3.1388	-2.529	-0.76607	-2.9688	-6.5665	-3.7601	-4.5754	-5.3691	-4.42	-0.83237	-6.6375	-2.7139	-5.9779	-4.7402	-5.5629	-1.1745	-2.2385	-3.7933	-3.8109	-1.1894	-3.3158	-2.4113	-2.3092	-4.4703	-5.0615	-5.0757	-2.7979	-7.0657	-7.3957	-1.9338	-3.4995	-4.803	-3.6262	-0.33081	-5.3686	-4.7253	-1.6833	-5.7066	-8.6905	-7.1483	-2.0284	-5.5531	-0.40979
10.033	9.8931	7.2142	10.18	9.8698	9.1564	10.92	9.4851	10.967	5.7273	10.136	12.176	8.5108	6.765	10.896	8.3241	8.6116	9.9311	7.9651	8.6233	8.8706	9.1012	8.8058	8.7546	8.075	13.171	8.37	6.9629	11.733	9.6118	10.398	7.6878	9.3873	5.4618	10.061	13.201	9.5678	9.3397	10.769	8.6465	8.2579	8.7191	10.839	9.6034	11.146	10.464	5.6574	12.211	10.698	14.9
-6.4542	-7.1099	-5.8724	-7.1462	-7.8794	-4.6135	-4.3087	-6.4377	-6.7923	-7.0836	-3.2141	-5.9014	-2.9462	-6.9544	-7.2549	-5.5824	-4.1471	-4.7708	-6.894	-6.527	-6.6336	-8.9797	-3.4797	-3.585	-4.1873	-7.4944	-4.7489	-4.4025	-5.6623	-5.4712	-4.1169	-6.3824	-6.5114	-6.6189	-8.1021	-4.6482	-5.3985	-7.7723	-4.3951	-4.7886	-4.7577	-4.545	-6.1308	-2.5298	-5.5782	-8.5943	-7.7059	-6.0103	-5.0815	-6.3003
-3.162	-4.4069	-2.3103	-2.8279	-2.4893	-2.0615	-5.5224	0.31483	-4.9337	-4.2369	-6.3278	-4.2647	-3.9296	-5.8818	-1.9004	-3.0962	-0.29673	-4.571	-5.2217	0.42728	-3.5226	-5.7281	-5.778	-1.1758	-5.3593	-5.1289	-5.7961	-0.72764	-3.3485	-7.3324	-7.4635	-6.4787	-1.3649	-3.793	-5.8439	-2.9422	-2.5174	-5.5561	-2.8818	-3.1626	-6.091	-4.5638	-3.7323	-1.5687	-2.5458	-5.2493	-4.9787	-5.1429	-7.2216	-2.5003
6.5442	3.8068	3.7387	9.4133	4.1815	6.5128	6.0291	7.0092	5.7777	7.9957	4.3188	5.6193	3.4833	8.7384	6.2688	7.1363	4.8109	5.3756	8.623	7.009	10.361	8.3792	6.4172	4.9986	9.2877	8.6077	7.5508	7.7477	7.0182	4.6675	7.4123	6.2843	4.0461	5.5747	6.5332	7.3774	5.2123	5.1048	5.2112	6.817	4.6206	5.6345	7.2604	7.901	5.8958	7.212	9.1823	5.7518	7.8026	8.9558
6.9785	1.4273	2.1698	5.5163	3.2413	3.6599	5.1778	7.1204	6.0754	5.2212	4.0849	3.3503	5.05	4.4995	5.5533	4.245	4.7129	3.7729	2.2032	1.7229	6.1525	2.5135	4.7312	5.7042	5.2079	5.9821	4.3772	2.3409	6.2139	6.2281	3.5727	3.9533	5.1693	5.7327	5.1305	5.0227	6.3294	6.8811	4.8844	7.3152	4.9996	1.3962	7.5755	7.7132	3.487	0.84616	1.5389	4.4245	4.3616	7.7852
-10.733	-8.078	-13.865	-12.723	-14.47	-11.454	-10.776	-10.612	-11.888	-12.092	-11.338	-13.476	-15.644	-11.001	-11.199	-9.0396	-11.521	-13.649	-10.348	-12.681	-10.418	-10.267	-15.628	-13.701	-14.709	-11.198	-7.0726	-10.94	-10.666	-10.48	-10.818	-13.332	-8.1711	-11.16	-8.8228	-12.247	-12.142	-9.8025	-14.365	-9.8959	-11.284	-9.8572	-9.5401	-12.911	-10.922	-12.978	-13.144	-13.985	-13.903	-9.4048
-1.1021	0.35246	-1.7731	1.0255	2.889	-0.37441	1.7539	-0.95189	-1.7069	-2.2185	-2.0564	2.6234	-1.3892	2.67	0.40168	2.0959	0.27536	2.5803	2.1416	-0.38161	-1.3239	-1.5138	3.7635	-1.2518	0.29409	0.69205	-0.57884	1.144	-0.51359	-2.3841	0.65218	-2.0105	1.1661	-0.038643	-0.2488	2.2473	-0.24344	0.12063	0.25951	4.6258	1.4515	0.2272	-0.49849	-1.7707	1.1855	2.534	0.73636	-0.72229	-1.3993	0.2695
-4.5406	-8.4359	-6.0084	-5.4321	-2.8694	-6.9195	-1.3944	-3.6189	-7.0652	-4.3411	-5.7638	-6.4493	-6.821	-4.572	-5.4284	-8.2171	-4.5501	-6.7266	-5.7924	-4.6818	-7.1262	-6.0886	-5.1707	-6.2352	-3.2636	-6.2079	-5.676	-3.6335	-4.3734	-6.5888	-5.0539	-7.8455	-6.5835	-8.5363	-8.8364	-5.5795	-3.7379	-8.4366	-4.8685	-4.0195	-9.8457	-3.8597	-3.8888	-2.7791	-6.1054	-3.3916	-6.8751	-5.0297	-4.5761	-5.356
1.0136	4.7757	6.0555	3.8436	1.8346	3.2526	4.6091	4.1496	0.55656	0.96057	4.0323	1.1737	4.2527	3.0674	1.189	2.3262	4.3234	3.2656	6.8856	3.2753	4.8811	2.275	3.3851	3.3912	5.1989	4.6202	5.2201	2.7489	1.0756	3.2471	1.4851	4.8998	3.7696	3.713	3.1847	2.9961	3.6749	2.0064	2.569	4.5333	2.7144	5.6259	-0.28368	8.2065	4.9989	7.3984	4.6456	1.484	2.8466	4.2565
-8.0993	-8.5598	-12.107	-12.892	-8.8032	-10.238	-11.566	-9.0521	-12.481	-12.602	-9.8122	-6.9555	-9.9065	-8.7129	-9.1315	-10.578	-10.488	-8.6027	-9.9518	-9.217	-9.0568	-9.0625	-13.392	-12.43	-11.077	-7.7932	-9.5428	-13.118	-9.5837	-10.288	-9.4624	-10.613	-8.547	-13.424	-8.4133	-9.5707	-6.0687	-9.7573	-12.88	-10.176	-6.1295	-14.182	-12.934	-10.338	-8.4935	-10.18	-9.154	-9.1803	-9.5529	-10.136
-13.491	-13.322	-12.261	-12.017	-13.082	-14.016	-16.063	-12.721	-13.047	-18.364	-13.127	-14.614	-11.042	-12.652	-16.548	-14.223	-13.689	-17.893	-12.612	-15.488	-13.435	-14.815	-15.246	-15.049	-14.694	-16.408	-17.443	-13.034	-15.045	-14.536	-13.685	-15.903	-16.064	-16.574	-13.195	-15.039	-16.005	-13.732	-15.397	-14.49	-16.147	-12.712	-15.753	-13.535	-16.463	-14.636	-15.345	-12.791	-15.11	-18.077
1.7602	1.5585	-3.7152	-1.0929	-1.9561	-3.1385	-2.3203	-2.2634	-1.3922	1.0139	1.1229	-1.186	2.1593	2.0521	0.041683	-3.8373	-1.178	-1.4689	-4.6937	-4.2774	-1.2217	-0.80704	-2.2009	0.057078	-0.39368	-0.73228	1.1039	-0.53711	-0.37915	1.9322	-0.75196	0.97687	0.90131	-3.1107	-1.7281	-2.4935	-1.5051	-1.4422	-3.873	-1.6954	-3.2577	-2.1896	-0.12362	0.40505	0.46631	-1.4896	-0.2491	0.18252	2.1091	-1.9153
-5.0908	-2.7482	-2.9078	-9.088	-7.5035	-6.4132	-6.5771	-2.491	-6.0316	-7.6229	-6.3564	-7.2213	-5.8647	-5.5529	-2.68	-7.2752	-6.3961	-4.8267	-2.9366	-8.0227	-5.649	-4.4858	-6.8724	-8.0331	-5.5528	-6.5723	-6.0821	-2.6539	-7.6503	-10.306	-5.9934	-4.626	-8.8224	-6.1859	-5.0697	-3.4821	-6.2264	-4.5476	-5.1901	-5.6311	-4.0143	-4.7933	-6.2743	-6.8404	-3.8012	-5.2957	-6.0728	-5.3385	-6.3351	-3.9255
-1.5227	-0.94411	-2.8851	-0.21548	-1.0129	-2.151	-3.6758	-1.4475	1.1335	3.0605	-2.6583	2.2967	0.43055	-1.8133	-1.7417	-0.7414	-0.93472	-1.9748	-0.89726	-0.084175	0.61639	0.38214	-2.2174	-0.39257	-1.714	0.95181	0.36679	-4.8396	-3.6395	-1.6101	0.26244	0.72439	-6.0959	-1.0797	-4.2056	-1.9605	-0.40749	0.32298	-0.67281	-1.6885	-1.1053	-0.31127	-0.71128	-0.88244	-1.825	-0.76237	1.9703	0.26948	0.22107	-1.1895
1.2748	1.3974	1.8465	0.79268	3.055	0.96514	5.0857	2.8834	2.0064	-0.35812	1.0076	-1.2635	-1.1452	0.87525	1.0969	1.0366	3.6632	2.1364	-2.2112	2.6174	0.68229	0.44314	3.367	4.7755	-2.9518	1.6567	0.37921	1.9073	1.1035	4.1306	0.35156	0.44762	5.0491	1.9737	-1.1716	-0.50216	2.4285	-0.064203	1.8718	-2.0715	0.24707	-0.41656	-0.58631	4.9913	1.8292	-1.6674	0.10153	5.4754	-1.2978	-0.37626
1.0674	-0.42144	1.598	1.9758	0.43361	2.8061	6.4721	4.946	0.46787	2.1047	6.012	1.1259	2.6257	2.8786	3.9127	1.9092	5.2633	4.9869	2.2101	2.0475	3.0733	5.9249	1.436	5.8752	0.35558	0.3942	2.1925	4.3077	5.3367	4.0359	5.2959	5.5499	3.3027	1.5654	3.8067	2.5419	6.2455	3.7521	2.8936	3.4126	2.7065	2.387	3.3105	3.5655	1.1951	2.6973	2.2502	0.65631	2.694	1.2699
-9.5545	-10.768	-11.529	-9.6643	-12.021	-10.374	-10.707	-9.392	-12.77	-8.0743	-8.1396	-12.69	-11.018	-10.468	-11.203	-8.1494	-13.162	-9.3208	-10.345	-7.8225	-9.2783	-12.052	-11.046	-11.308	-12.019	-9.5331	-9.9348	-13.803	-12.73	-8.801	-12.063	-8.8621	-11.402	-11.057	-10.305	-10.34	-11.72	-7.5906	-9.6887	-8.4636	-10.36	-7.4013	-11.384	-13.275	-11.21	-12.01	-10.948	-11.36	-12.114	-9.792
7.3431	4.1358	3.3345	6.6238	3.7109	7.3535	3.3523	4.8277	3.724	5.0233	4.7342	6.4563	3.7781	2.5275	2.8252	3.6358	3.8384	6.5477	3.9682	5.942	7.0176	3.6189	3.6284	4.9862	3.6918	7.363	-0.46672	6.9608	5.3508	4.7303	3.9301	4.3749	4.6514	6.1979	2.4807	3.145	4.0535	5.6378	0.0019749	4.2725	6.9036	4.8984	4.165	5.4901	5.4836	6.6191	5.6066	3.0311	5.6243	3.9868
-15.32	-12.665	-16.356	-15.242	-16.624	-13.643	-11.862	-14.365	-12.996	-14.72	-14.163	-13.477	-12.814	-13.288	-10.685	-15.256	-14.516	-15.205	-13.151	-12.324	-14.992	-14.072	-12.514	-16.855	-15.267	-14.597	-13.878	-11.65	-16.304	-17.174	-11.962	-17.002	-13.244	-15.977	-11.686	-11.554	-14.877	-12.568	-12.196	-13.799	-15.98	-15.857	-12.456	-14.883	-14.461	-14.749	-11.752	-17.756	-14.475	-16.682
-9.9912	-11.259	-8.5644	-11.687	-9.4589	-8.0231	-14.196	-10.014	-12.388	-13.408	-9.8733	-9.905	-10.291	-12.798	-3.9209	-12.715	-9.604	-10.16	-11.131	-11.806	-10.724	-11.661	-11.853	-6.4223	-11.601	-9.7228	-10.67	-7.5668	-8.6791	-12.129	-12.106	-10.604	-9.0275	-14.819	-11.379	-8.8852	-10.572	-12.018	-12.571	-11.748	-12.485	-14.44	-9.013	-13.412	-7.945	-10.91	-10.752	-10.976	-11.289	-13.769
-3.6015	-2.4309	-6.4813	-7.206	-3.2047	-4.3027	-7.2466	-2.5711	-5.2537	-6.186	-3.9711	-4.1904	-8.3271	-5.7491	-1.0984	-3.6099	-3.009	-6.493	-6.4385	-4.8135	-3.2577	-4.8209	-3.7935	-3.8081	-6.5971	-3.8216	-1.8956	-2.7008	-5.8535	-2.5825	-5.5929	-6.3623	-5.0435	-7.284	-3.3145	-4.6379	-6.3658	-8.4128	-6.5195	-6.2984	-5.027	-7.7258	-3.5695	-3.1041	-3.2338	-3.9309	-4.5758	-6.4263	-2.3646	-5.3196
1.0057	1.2772	0.85198	-1.672	-0.54374	1.0948	2.1577	2.1167	0.46159	0.47259	-1.3586	-0.26297	1.9569	-1.2142	3.5428	1.8315	2.3299	-0.21247	0.25568	-1.8789	-0.75187	0.49309	-0.092575	1.5279	-1.7311	-1.0027	1.7367	0.99651	0.50864	-1.0578	2.1501	-1.0315	-0.014009	-1.8336	0.1972	3.0626	-1.7062	-1.5932	1.1734	-2.7188	-0.25923	2.8307	3.0468	2.166	-1.2016	2.1994	-1.3032	-0.97841	1.632	-1.6724
8.0896	11.97	11.068	7.9413	10.607	9.2712	8.0614	8.1692	9.2263	8.162	11.232	9.3316	10.924	8.1883	11.005	11.006	10.971	8.4596	9.3888	10.2	9.9425	8.7788	11.359	9.6732	13.691	7.194	8.1584	11.414	11.841	12.6	8.0286	7.9891	11.18	6.106	12.329	9.643	7.5807	8.1786	11.996	11.103	11.14	8.4195	10.249	13.015	11.591	8.8432	11.831	10.709	13.281	9.9555
0.7702	-1.576	-0.83432	-0.85589	-0.8106	2.6811	1.0734	0.50363	3.7397	-2.7894	-3.6984	-2.3826	-2.3228	0.31783	1.4268	-1.0308	2.295	-0.57526	2.1091	-0.72505	1.7566	-0.14033	0.22761	-0.5174	-2.227	0.98456	-0.90466	-1.3818	0.46853	-1.112	1.0631	1.4327	-0.35409	-0.197	1.2411	-2.7593	1.7221	0.71969	-0.077352	0.60285	-0.69603	-1.0874	-0.18207	1.3002	1.7524	-1.7571	1.0418	2.4488	-1.8897	1.4324
-21.317	-23.096	-21.319	-26.891	-24.632	-21.009	-21.373	-21.293	-22.768	-21.736	-24.038	-21.887	-20.531	-24.243	-19.758	-21.396	-25.242	-19.248	-20.943	-22.583	-21	-19.462	-22.638	-22.792	-22.512	-23.214	-19.939	-20.078	-19.661	-23.146	-19.625	-22.655	-23.104	-21.665	-21.596	-23.143	-23.621	-25.429	-23.386	-24.237	-25.893	-20.205	-21.067	-20.615	-22.839	-24.891	-22.064	-22.946	-20.909	-21.695
-22.372	-20.674	-23.4	-24.36	-19.863	-17.798	-23.467	-21.417	-19.397	-18.02	-23.738	-21.036	-21.596	-21.399	-22.091	-23.538	-22.826	-21.47	-23.749	-19.565	-24.424	-22.295	-24.252	-19.602	-22.641	-22.172	-24.673	-23.691	-24.817	-24.914	-22.191	-18.866	-23.423	-21.364	-20.835	-23.284	-22.561	-24.009	-25.253	-21.693	-20.526	-23.304	-18.855	-24.827	-19.681	-22.256	-24.156	-19.352	-21.922	-18.962
-11.549	-12.098	-13.696	-12.084	-12.416	-11.512	-13.983	-14.215	-10.336	-10.041	-16.668	-15.204	-15.589	-15.046	-7.5077	-13.661	-11.485	-13.48	-11.445	-11.532	-12.085	-8.7553	-11.636	-12.753	-11.216	-12.54	-11.984	-13.157	-15.812	-9.2964	-11.748	-13.227	-8.7716	-11.054	-13.237	-13.748	-9.6094	-13.859	-11.12	-10.904	-10.19	-13.902	-12.024	-11.546	-12.219	-12.367	-10.687	-11.041	-11.867	-10.892
-23.306	-23.131	-21.196	-26.251	-22.408	-19.584	-22.151	-20.3	-21.49	-21.328	-22.698	-22.288	-23.175	-24.798	-22.572	-24.853	-21.965	-21.696	-21.583	-20.733	-19.139	-24.356	-21.383	-21.694	-21.098	-24.987	-25.864	-21.76	-20.126	-23.84	-22.917	-21.305	-21.719	-24.045	-22.866	-23.078	-25.955	-21.888	-21.677	-23.833	-22.054	-21.952	-25.96	-21.706	-22.678	-23.33	-23.12	-22.754	-21.298	-22.448
-7.2071	-8.0981	-7.9953	-13.646	-6.8607	-8.0066	-11.325	-10.337	-8.3128	-14.37	-7.1381	-8.3895	-11.642	-7.4184	-6.6141	-10.057	-6.4015	-10.249	-6.5377	-8.6749	-6.7058	-7.5863	-12.539	-7.152	-7.5899	-8.3124	-9.0583	-9.9125	-7.9634	-8.7174	-6.1526	-6.7026	-11.2	-9.1434	-8.0468	-10.617	-10.816	-12.451	-10.086	-11.646	-13.035	-12.095	-8.0285	-5.6848	-8.0828	-8.7625	-7.6068	-10.593	-10.766	-7.6242
-2.7569	-5.9085	-3.5458	-4.8201	-4.3191	-5.1762	-3.6513	-4.6084	-5.0481	-1.1347	-1.2581	-4.4514	-2.7638	-2.042	-3.1271	-1.8414	-0.36494	-3.4778	-3.3224	-1.247	-2.9996	-6.2098	-3.2302	0.44275	-5.4379	-5.5557	-2.2628	-2.1824	-4.701	-1.077	-1.6226	-3.4808	-0.93521	-0.83657	-1.6013	0.46374	-3.0459	-3.6352	-2.6298	-6.3433	-1.8915	-2.853	-4.2053	-2.591	-2.9836	-3.9357	-3.7005	-1.8178	-2.961	-1.1441
-12.571	-13.642	-13.106	-12.38	-12.516	-14.191	-10.928	-11.442	-14.34	-10.001	-15.079	-11.592	-11.833	-13.542	-11.134	-11.359	-12.772	-15.699	-12.442	-9.9653	-11.172	-11.512	-16.369	-13.446	-12.253	-15.054	-15.701	-13.985	-9.5597	-14.918	-11.46	-13.508	-10.982	-13.869	-16.931	-12.82	-13.653	-11.356	-13.223	-16.205	-14.062	-12.494	-15.329	-11.788	-12.83	-18.499	-13.176	-13.599	-16.005	-10.966
-3.665	-3.8755	-4.6945	-2.8867	-5.7519	-4.7823	-1.0972	-4.0184	-2.4021	-5.0076	-4.4818	-6.4293	-2.9182	-3.2524	-3.765	-3.2793	-3.5747	0.21034	-3.4007	-5.9592	-7.1222	-5.2343	-6.2282	-5.7628	-4.6596	-0.22952	-2.8784	-3.2649	-4.2424	-1.9834	-3.8504	-2.8906	-2.2521	-3.7994	-2.0789	-2.4113	-4.3214	-3.8586	-5.3678	-3.0212	-4.2901	-3.2541	-4.4106	-4.8081	-2.4758	-5.5934	-4.5744	-6.4753	-4.4164	-5.4721
1.0471	5.4725	-0.05232	-0.89975	4.613	1.8963	-0.16754	2.7858	1.9698	-0.68229	0.1474	0.12894	0.78196	1.7817	0.79035	1.8957	0.12469	1.1995	2.7243	-0.36565	1.0447	-1.0678	-0.43035	3.602	-1.1292	-1.63	1.3295	-0.33306	0.21252	0.88153	0.66266	-2.3425	1.4289	-1.6582	1.17	-0.27667	-1.0875	2.3733	3.0789	-0.2966	-0.89122	1.1634	-0.8747	0.89934	1.6394	1.6455	0.49816	0.51479	-1.674	0.22238
-12.638	-9.3896	-9.7807	-11.424	-11.634	-8.4603	-12.188	-10.42	-10.999	-14.606	-10.929	-9.2876	-10.633	-12.398	-9.3305	-10.298	-12.219	-10.636	-10.454	-12.552	-9.4249	-13.374	-9.1811	-13.201	-14.667	-12.724	-9.8832	-9.235	-11.666	-9.2582	-12.27	-7.7459	-14.495	-11.917	-10.512	-11.281	-11.108	-10.24	-10.984	-14.321	-13.098	-8.2936	-10.987	-11.474	-10.264	-9.438	-11.167	-10.348	-7.9105	-11.526
-14.664	-15.197	-14.828	-12.525	-14.717	-13.629	-13.413	-15.073	-13.528	-12.266	-14.725	-14.427	-15.717	-14.167	-18.377	-15.493	-16.796	-15.164	-13.873	-13.654	-14.385	-11.797	-14.381	-15.23	-17.763	-16.102	-13.906	-16.08	-14.65	-14.249	-13.941	-14.565	-16.252	-13.253	-12.541	-17.259	-14.545	-13.838	-14.828	-15.821	-12.771	-16.771	-11.584	-15.992	-15.249	-12.723	-13.461	-14.239	-13.523	-14.02
-6.6302	-4.2725	-2.5467	-4.6584	-4.8887	-1.9306	-1.4042	-4.4159	-2.9693	-5.0652	-2.683	-2.252	-2.304	-1.1478	-3.9571	-2.5871	-2.0293	-3.8242	-2.4882	-4.5758	-1.9886	-2.5886	-2.8953	-4.3001	-2.7599	-2.989	-4.8929	-2.9404	-4.33	-4.2236	-4.2117	-2.2668	-1.5045	-6.1138	-5.1249	-0.14235	-2.521	-3.9531	-2.8272	-4.7811	-4.0578	-5.995	-4.3823	-2.5906	-4.3745	-5.1575	-1.5413	-1.4437	-3.1027	-3.6521
-23.764	-19.938	-22.889	-20.029	-22.914	-21.114	-19.989	-23.586	-24.896	-22.979	-22.308	-22.845	-24.335	-19.575	-24.854	-22.831	-24.565	-20.899	-23.141	-19.478	-20.226	-24.673	-22.265	-23.743	-21.924	-23.056	-21.551	-22.893	-20.866	-19.821	-22.033	-24.186	-22.898	-19.395	-21.542	-17.884	-16.934	-22.859	-19.965	-22.693	-24.316	-19.498	-22.606	-23.981	-21.448	-20.333	-25.317	-23.717	-22.28	-20.474
-13.038	-8.2097	-12.071	-11.126	-10.258	-13.353	-11.776	-12.966	-10.948	-12.477	-14.343	-11.622	-11.375	-13.698	-13.965	-11.887	-13.516	-10.915	-13.641	-10.402	-11.705	-9.6084	-11.043	-9.112	-11.153	-12.199	-10.825	-11.416	-11.94	-12.271	-11.974	-10.156	-11.864	-14.45	-13.883	-11.054	-10.855	-11.208	-13.481	-12.251	-12.52	-11.16	-14.226	-11.61	-12.599	-14.705	-17.663	-9.812	-13.652	-11.8
-8.253	-1.0434	-1.1857	-0.94098	-0.38494	-1.9483	-4.8513	-2.1335	-2.458	-3.1915	-2.7144	-3.862	-2.2648	-3.8095	-2.2284	-3.4248	-0.62824	-4.6098	-1.4001	-5.2676	-3.0989	-1.0267	-2.2023	-2.861	-3.1636	-1.2069	-2.4288	-3.2327	-3.5759	-5.815	-2.9266	-3.0027	-2.9475	-3.3649	-3.4845	-1.6042	-0.50182	0.44531	-4.8573	-2.0417	-3.2844	-2.5145	-4.5063	-1.0463	-4.3259	-0.14076	-0.44423	-1.9868	-3.5911	-1.3741
-0.027722	2.7158	5.4658	3.5008	5.0401	4.3301	3.7111	4.5785	4.3719	0.74514	6.0464	6.2167	3.1397	5.0452	5.1837	4.8893	7.6534	5.3607	4.1554	3.0736	1.8745	3.0554	2.5152	3.582	0.66274	2.9738	6.2998	6.6504	5.7865	4.7796	3.8368	3.4357	4.6748	6.0891	3.8437	4.2734	6.3405	2.9587	3.657	5.2723	7.0273	3.6704	7.7507	3.8241	5.5592	4.2078	5.335	5.2464	4.4081	3.1649
-19.243	-23.414	-19.476	-21.077	-25.213	-21.965	-23.507	-21.442	-23.179	-21.837	-22.019	-21.986	-22.424	-23.469	-24.833	-25.3	-21.283	-23.422	-23.37	-21.445	-22.093	-24.475	-19.712	-19.395	-24.457	-18.92	-23.499	-20.808	-22.638	-21.956	-23.175	-25.978	-20.995	-23.343	-21.83	-24.517	-24.712	-21.686	-25.57	-22.742	-23.376	-21.583	-21.703	-22.194	-20.458	-22.46	-18.706	-24.883	-21.336	-26.406
8.2599	4.1845	8.8191	8.213	3.2984	6.2633	7.9675	8.2242	7.6249	9.0074	6.5074	5.4585	4.5599	8.2137	7.1015	2.2266	6.9627	6.1067	5.489	3.508	4.5981	4.3702	3.6794	5.9116	3.4317	5.336	5.097	7.8435	4.5212	7.4295	3.832	4.9551	5.9664	4.6483	4.9681	5.4137	6.3562	6.249	6.0087	5.7696	5.6813	5.6655	4.8546	7.3579	5.8777	6.6605	5.0138	4.9566	6.3932	7.4164
-13.181	-10.614	-13.079	-12.378	-11.307	-13.583	-12.661	-12.782	-17.027	-12.937	-15.54	-11.57	-13.035	-13.635	-15.193	-13.429	-9.5303	-15.388	-9.3916	-13.788	-10.57	-15.311	-11.923	-11.945	-14.134	-13.794	-12.965	-13.134	-10.957	-11.583	-16.608	-11.811	-13.596	-13.406	-11.924	-11.75	-11.949	-14.092	-7.8396	-15.711	-14.531	-13.055	-8.8191	-15.522	-11.784	-13.956	-13.521	-13.817	-11.23	-10.555
-11.289	-10.925	-9.5001	-9.8176	-8.679	-10.176	-8.1163	-12.468	-8.4427	-12.074	-10.131	-7.7183	-8.4934	-13.006	-14.178	-8.9443	-13.16	-12.598	-9.3325	-10.327	-8.9911	-10.492	-11.521	-8.7825	-11.323	-13.566	-11.907	-14.02	-12.344	-12.523	-9.7215	-6.6709	-8.0826	-5.9115	-10.552	-10.281	-11.611	-11.388	-9.23	-9.6565	-10.928	-8.6362	-8.1328	-10.849	-8.5126	-11.515	-8.9605	-8.6703	-10.457	-9.7864
5.0086	4.4045	5.4688	7.9511	7.0869	7.055	7.2806	2.2784	7.4374	3.5237	3.3695	5.2433	3.5547	3.1129	6.2787	6.3901	6.8752	3.2832	5.7808	7.795	0.60102	6.0626	5.3317	4.3257	5.6361	4.1596	7.1975	4.9535	4.9361	6.1437	5.4544	6.8152	0.46702	4.5689	8.1097	3.3569	7.0318	4.6592	2.2345	4.6115	3.1012	3.3734	8.5301	5.4569	2.3522	3.9178	1.9598	6.7633	6.5883	3.6957
-22.261	-21.294	-22.032	-21.632	-23.377	-22.125	-24.853	-20.346	-22.946	-22.267	-20.447	-21.752	-24.14	-26.634	-22.822	-21.61	-20.49	-20.755	-22.089	-23.995	-22.632	-23.421	-22.518	-19.172	-21.785	-20.047	-22.929	-20.432	-25.089	-22.091	-26.077	-24.86	-22.008	-22.478	-23.236	-23.275	-22.753	-21.453	-21.154	-20.188	-19.815	-20.94	-22.565	-24.796	-25.735	-23.187	-19.4	-21.897	-23.155	-21.396
-0.49621	-0.74301	-0.13487	-0.22949	-0.82679	-2.3841	3.568	0.60789	-1.7572	1.2632	2.801	0.44407	0.73847	-0.13006	-0.69055	0.078774	1.6869	0.519	-1.245	2.1184	-2.0928	-1.1395	2.5889	0.057805	2.1328	2.8511	-0.74143	1.2596	2.0595	3.0812	-0.096805	1.7413	0.32154	1.2659	-1.8894	0.15749	1.9879	-4.3613	1.8543	0.77539	1.8724	2.2859	-1.972	-2.2153	1.6159	1.2342	3.0286	0.77943	-1.2368	-0.91514
-22.743	-19.525	-21.557	-19.177	-20.75	-15.525	-22.943	-18.201	-18.848	-21.318	-19.581	-21.008	-20.705	-20.346	-21.548	-19.813	-19.065	-23.234	-21.62	-21.413	-19.107	-19.66	-19.823	-19.515	-18.376	-21.154	-21.127	-21.228	-20.156	-20.992	-22.285	-22.644	-20.46	-18.893	-18.317	-16.86	-23.067	-18.706	-19.269	-19.939	-19.34	-22.05	-20.529	-23.248	-19.451	-18.976	-19.461	-20.579	-18.033	-22.088
1.6336	-0.80304	-0.87241	3.8754	3.3768	-1.7382	4.0749	3.1141	1.5167	-0.96527	2.4695	-0.38189	-1.3525	-2.267	0.048711	2.1136	4.1741	1.1301	0.90543	2.4601	0.64034	0.70094	0.91014	-1.9519	0.26175	2.6258	-1.3758	-0.4462	-3.1112	-0.36803	-1.6616	0.56422	-2.2496	0.19784	-0.30801	1.1518	1.332	-0.40552	1.3731	0.58248	-1.3032	-2.0634	1.046	1.6199	0.78277	0.96219	-1.6288	-0.90276	0.098678	1.5117
0.2133	-0.151	3.9778	2.6141	-2.1784	0.40612	0.48257	-1.3041	3.8682	3.4353	1.6817	0.77917	2.7085	1.2019	2.6118	2.2129	1.1256	-0.27932	2.5936	1.0073	1.7297	0.35896	-0.74886	2.0238	3.0712	0.65083	0.88051	0.85648	2.6799	2.0477	-0.098649	3.6408	2.5262	3.7189	-0.53196	1.2804	3.1184	0.54802	3.1375	0.153	0.54729	0.54355	-0.62846	2.223	-1.9223	-1.8488	3.5211	1.7855	4.0599	2.5326
-19.655	-26.459	-23.075	-20.513	-19.659	-22.082	-19.828	-21.042	-22.267	-21.836	-22.363	-24.258	-22.072	-22.271	-25.481	-23.938	-23.176	-20.719	-21.701	-25.273	-22.949	-21.786	-20.537	-19.362	-21.916	-20.651	-19.211	-23.209	-22.465	-21.72	-20.458	-20.833	-20.908	-25.114	-22.929	-21.522	-23.381	-24.251	-21.689	-22.303	-22.857	-21.692	-23.529	-21.606	-23.132	-24.36	-20.863	-18.424	-18.463	-23.196
-3.1948	-2.9302	-4.3509	-5.1803	-6.9885	-1.7489	-0.75622	-6.005	-2.2876	-2.2627	0.5561	-5.5385	-3.8123	-6.4563	-5.0982	-4.1326	-2.2288	-1.0809	-7.2576	-3.3991	-4.2255	-4.3722	-1.2008	-2.389	-2.4363	-4.3434	-2.6617	-4.5538	-3.6514	-4.2592	-3.7953	-7.2001	-1.3796	-3.9424	-2.2281	-3.0324	-2.1664	-2.8338	-3.6032	-2.464	-4.3382	-4.8658	-4.6318	-2.2357	-2.5266	-2.2593	-5.595	-5.0105	-3.4913	-5.788
-15.5	-13.814	-13.597	-15.388	-13.523	-17.206	-13.697	-18.708	-14.008	-14.71	-14.253	-18.589	-11.8	-19.332	-15.157	-14.586	-14.093	-12.96	-13.037	-13.486	-14.642	-13.896	-16.443	-17.951	-13.412	-12.038	-15.465	-15.465	-12.995	-16.613	-14.855	-18.362	-15.25	-14.868	-15.351	-18.173	-15.581	-15.982	-16.49	-17.64	-17.031	-14.055	-13.803	-16.686	-11.049	-15.119	-17.978	-17.203	-16.702	-17.992
7.1225	10.13	5.5132	11.808	7.4803	10.19	7.3671	9.014	8.998	8.8353	6.7625	8.7983	13.305	9.094	5.9332	6.6172	6.6153	8.9573	11.064	8.069	8.4375	9.594	7.354	5.795	8.8543	13.208	6.2719	6.7272	4.321	6.9712	10.088	6.6791	9.8042	10.055	8.7767	8.9658	6.697	8.2528	9.6442	7.5392	6.628	8.7161	9.8601	12.071	5.077	8.7225	7.633	6.2945	7.4333	5.4975
1.7406	-0.70559	0.13826	-0.94992	-2.3333	1.3945	-1.2726	-2.5269	2.5482	-1.0473	2.2922	-0.70337	-1.5773	1.8831	2.5132	0.23075	0.65576	-0.34125	-1.1594	-2.3836	0.6561	1.8653	0.28106	2.8284	-3.833	0.77529	-0.48402	-0.18702	0.93435	1.3641	0.49436	0.29608	-2.4326	-0.95607	-0.9987	-3.3502	-3.3086	-3.8144	-1.4706	0.72071	2.7873	-2.8137	1.269	-2.975	3.662	-0.31122	-0.17601	-2.4526	1.1551	-1.2811
-14.513	-11.242	-13.251	-9.797	-10.543	-12.846	-15.591	-6.8449	-12.908	-10.161	-10.955	-12.486	-10.302	-9.8297	-15.21	-13.469	-13.874	-11.515	-10.283	-8.9037	-11.127	-11.958	-8.8322	-13.071	-11.092	-12.503	-11.891	-11.628	-10.581	-10.836	-9.9653	-7.2958	-10.654	-10.169	-11.49	-14.216	-11.894	-11.441	-15.12	-7.7926	-13.737	-10.618	-9.5888	-11.975	-11.08	-13.416	-10.193	-13.524	-13.761	-10.945
-5.4035	-5.191	-6.2951	-5.0439	-5.9862	-6.3734	-3.2034	-7.3052	-7.689	-4.1893	-6.0937	-7.1846	-8.5208	-8.8472	-4.8017	-7.9627	-3.8521	-4.8584	-1.7384	-8.9891	-5.4037	-9.1469	-3.3987	-5.2561	-4.6904	-3.0201	-6.4926	-3.9197	-2.0862	-3.6199	-5.1222	-6.733	-5.7043	-3.7031	-5.2149	-5.5133	0.44788	-2.3849	-3.7185	-5.8048	-6.44	-5.7022	-6.6756	-7.3867	-9.3059	-6.5988	-2.5048	-5.2417	-9.0296	-5.6927
3.7798	2.4324	2.2996	1.6687	3.5728	2.6289	2.6081	5.6641	3.7308	-0.50874	7.673	4.8434	1.9858	3.2634	1.0124	2.6606	6.4467	1.3787	2.4172	0.81039	4.3864	3.4113	3.0809	3.2893	3.2305	2.3088	5.5212	2.6964	5.535	0.064308	1.7425	6.4903	2.4331	0.42108	3.9869	4.4095	5.1077	0.054611	4.4741	3.9781	2.4422	0.61192	-0.13533	1.0108	3.0167	5.4299	2.6011	6.5218	2.1996	1.8452
-7.6682	-8.1725	-5.9376	-6.3489	-7.974	-8.1777	-6.2503	-9.1533	-8.5989	-7.526	-5.4741	-7.6085	-5.3669	-6.1997	-6.0523	-8.088	-8.7305	-7.7552	-5.8489	-6.9704	-9.6703	-9.1184	-9.8382	-8.245	-8.098	-7.0247	-8.6628	-8.5594	-3.6723	-7.8059	-6.2263	-9.9243	-8.6618	-6.8417	-9.4487	-11.082	-6.5401	-2.8991	-6.8355	-8.385	-11.562	-8.573	-8.5146	-6.2937	-7.1201	-5.9132	-6.0759	-6.6515	-8.5009	-9.731
-5.5544	-3.1013	-7.8491	-1.7688	-3.615	-5.0068	-7.3988	-3.7409	-4.9479	-5.3608	-6.4685	-3.8507	-5.4692	-4.7544	-5.3154	-6.3073	-2.9358	-3.2648	-5.8621	-6.8707	-1.5936	-1.6033	-6.3416	-3.6685	-6.7343	-4.1766	-5.115	-4.1556	-6.1241	-5.3908	-7.3371	-5.082	-5.3792	-7.4043	-5.7884	-2.9653	-4.0013	-3.4636	-3.1584	-8.3217	-2.1618	-6.3716	-7.6284	-7.3719	-4.3816	-4.9046	-4.5482	-10.547	-4.4148	-6.6737
-2.4453	0.055268	0.90632	3.457	-2.8741	0.72253	0.4702	0.20196	1.6283	0.43387	-4.7877	0.55131	4.255	-0.61237	1.3448	-2.218	3.7224	1.8515	-0.26884	1.9513	-0.081826	-2.2176	-3.9464	-0.53681	3.1237	1.1654	-1.0475	-1.4817	-0.12203	3.0767	-0.13329	2.135	-0.54985	0.86785	3.693	-0.13159	0.0637	0.37345	0.36584	-1.5341	-0.58218	-2.3748	-1.9531	2.1136	1.294	-2.3619	-1.4537	-1.457	-0.23077	-2.1455
-0.56518	-0.89646	-5.9505	-1.9736	-1.5738	-2.0185	0.36798	-5.7337	-2.8386	-1.1743	1.1797	-1.1787	-1.4279	-1.6329	2.4463	1.552	-1.4087	-1.4392	-1.0246	-1.4899	-1.6585	-0.64074	-6.3053	0.22415	-3.1039	-1.8335	-0.60489	1.0697	-4.8685	-0.88867	-1.1541	-3.7454	-6.6768	0.59011	0.72256	-1.4489	-1.0052	-2.8299	0.98333	0.32519	-2.1537	-1.0587	-3.115	-0.015904	-1.7833	0.6369	-0.92027	-1.463	-0.2369	-3.4817
-21.759	-19.858	-21.388	-21.81	-20.659	-23.864	-22.807	-23.53	-25.332	-21.776	-19.413	-23.036	-21.083	-18.57	-22.337	-22.391	-23.34	-22.537	-23.27	-20.348	-22.923	-19.461	-18.564	-23.619	-24.23	-23.622	-22.658	-22.583	-21.418	-24.405	-22.523	-21.783	-21.561	-25.59	-24.264	-24.043	-22.603	-21.767	-23.47	-24.344	-23.064	-21.594	-21.909	-24.58	-24.578	-17.687	-21.926	-23.725	-23.637	-22.495
0.45369	-1.8225	1.5846	-0.09449	-3.1031	-2.9258	-1.0406	0.60478	3.4795	-1.3697	-1.1308	0.68608	0.36847	1.4885	-0.094183	-1.4431	-1.3569	-2.7365	1.0292	3.8355	-0.69672	-1.4764	-0.53755	1.0397	-0.18327	-3.6844	0.84139	1.8942	0.24033	0.67006	1.5534	0.75871	-2.0692	0.2035	1.5897	-1.0607	0.88761	0.75219	2.5364	1.6125	-3.4404	1.9771	-1.5129	1.9308	1.3522	0.78299	-1.6928	-0.023426	0.50588	-4.213
-16.296	-14.646	-18.753	-13.05	-10.83	-12.214	-16.109	-14.74	-15.977	-14.593	-15.173	-12.898	-14.997	-18.268	-14.834	-11.788	-14.498	-15.528	-18.075	-14.453	-13.757	-14.998	-14.588	-15.183	-15.107	-15.434	-15.015	-13.317	-14.534	-13.594	-14.719	-16.121	-15.692	-15.13	-14.192	-15.415	-17.808	-14.501	-13.312	-17.705	-11.342	-12.852	-14.395	-16.115	-16.056	-14.958	-11.302	-14.388	-16.326	-15.497
-8.1642	-9.7757	-7.1644	-7.0097	-9.0783	-9.514	-9.0727	-8.8462	-5.598	-10.342	-10.197	-11.834	-11.004	-8.3812	-8.3298	-11.336	-8.4757	-10.762	-7.2067	-9.1071	-7.9313	-6.8314	-10.524	-10.522	-8.3931	-9.8756	-10.232	-7.7074	-10.803	-9.1543	-5.5502	-8.8059	-10.908	-6.9692	-12.612	-7.318	-10.894	-10.421	-6.4069	-11.46	-7.093	-7.8411	-10.341	-10.368	-8.9982	-6.3814	-8.9135	-5.5849	-9.3789	-9.0437
-4.9297	-4.6433	-3.7085	-3.8125	-7.3429	-6.9302	-3.9552	-7.1306	-6.6191	-8.5812	-7.1696	-7.8353	-7.9436	-5.2944	-5.4337	-5.76	-2.1383	-6.0447	-3.0639	-5.6467	-5.7692	-5.1073	-4.678	-5.3524	-9.3416	-8.1898	-4.736	-7.3355	-4.038	-3.9386	-8.2392	-7.011	-3.4271	-3.3697	-4.3992	-5.1508	-4.2989	-7.7527	-5.3785	-6.5931	-6.1488	-3.9839	-5.677	-5.0132	-4.7459	-5.4208	-5.9968	-6.0938	-5.7343	-0.3811
-3.5915	-4.7682	-5.844	-4.0567	-1.2477	-4.7627	-5.0031	-5.4762	-7.7708	-1.5908	-6.8187	-3.5789	-5.3936	-6.227	-5.6666	-5.3158	-3.2352	-3.4012	-5.8427	-3.6949	-2.4913	-3.4205	-5.3466	-4.6563	-2.7971	-2.1474	-0.68829	-2.9719	0.27111	-0.43255	-6.1555	-2.7077	-5.315	-4.9153	-0.027674	-6.5216	-4.543	-2.5851	-3.3724	-2.1444	-4.058	-4.1632	-1.6751	-3.9973	-4.8185	-6.6677	-0.95357	-1.2119	-4.4434	-3.1709
-3.3007	-2.4075	-0.97444	-4.1229	-4.8909	-4.7432	-5.8887	-0.69153	-5.2898	-6.7489	-2.5633	-3.1523	-6	-3.7516	-4.5306	-4.1682	-3.5379	-4.0812	-5.2852	-6.0219	-6.6459	-5.4097	-4.0339	0.075346	-5.0238	-8.179	-4.196	-7.1074	-3.0695	-4.3758	-3.7238	-0.11934	-4.2327	-2.5188	-4.4945	-4.1183	-4.9356	-1.7188	-3.9252	-6.1236	-2.1749	-3.1829	0.62082	-3.3339	-3.223	-1.3251	-4.4393	-2.1619	-5.8621	-1.46
0.98112	1.5489	2.3149	3.6212	2.2647	2.9181	1.7415	5.511	0.78064	1.4915	3.4455	0.7708	2.9764	4.7099	1.4324	-1.4083	0.33123	4.9976	0.30341	0.91929	3.8624	1.3586	1.746	2.9962	4.3464	-2.8212	1.2868	2.9387	5.7681	4.2295	0.063588	1.0493	3.7898	1.6529	-1.4563	1.3821	2.0464	2.3041	1.4631	-0.15672	2.1706	3.4007	4.4635	1.8111	-1.1515	3.641	4.0197	4.1706	1.1377	-2.5145
-7.5702	-8.1639	-8.2074	-8.5221	-9.8333	-10.372	-6.3762	-10.198	-11.024	-11.097	-11.27	-6.5092	-8.0863	-11.306	-8.4485	-11.404	-8.4313	-8.9475	-7.9938	-11.46	-7.7622	-11.357	-12.454	-9.3753	-8.4136	-8.4007	-9.4982	-10.237	-9.8505	-9.8482	-7.2013	-10.002	-7.4991	-7.9566	-5.9723	-9.889	-9.321	-11.618	-8.627	-9.6575	-9.4117	-6.5687	-13.07	-12.826	-9.5664	-8.0227	-8.6494	-8.4812	-9.1586	-8.8939
9.9589	11.499	7.0498	9.2789	10.845	8.2172	12	9.0915	9.7702	8.7584	12.397	10.968	10.256	7.3976	9.5886	8.027	9.137	11.973	7.9671	9.8288	8.6726	7.3662	11.426	11.963	8.0716	13.096	9.4006	11.04	10.581	11.288	12.989	12.382	10.061	8.6553	10.929	9.6304	9.5831	7.9256	11.056	8.0017	14.302	5.9478	9.6118	10.906	8.7624	10.418	9.1342	8.6028	12.304	12.595
1.4798	0.77969	3.0377	1.246	4.4109	3.6494	5.5667	5.1237	1.2851	-0.75422	4.204	2.7073	2.7009	-0.52972	3.4474	-2.4068	3.1815	3.8203	4.3163	2.0735	3.5389	4.1614	0.8584	0.82709	3.7109	1.0494	0.77736	1.244	5.1721	0.85829	2.6952	3.0465	2.0705	4.9925	1.9501	1.6025	2.9299	1.8296	3.077	2.8443	2.6634	4.014	3.749	-1.9656	2.381	3.1775	-0.73917	1.0885	-1.039	0.79928
-10.319	-10.678	-12.124	-12.053	-12.862	-9.7252	-10.592	-11.043	-13.013	-11.884	-9.0243	-12.418	-9.4957	-7.8501	-11.927	-10.615	-8.5093	-10.384	-11.127	-11.434	-12.453	-11.583	-10.824	-9.3753	-9.8973	-11.956	-13.667	-11.105	-10.576	-10.735	-13.19	-12.85	-8.4728	-11.198	-10.84	-12.974	-10.548	-8.9829	-11.754	-11.191	-15.184	-12.91	-13.236	-7.987	-7.5979	-10.259	-11.253	-9.6515	-10.468	-10.139
8.9928	10.984	9.551	7.1143	11.647	9.4459	7.5768	8.2506	9.2209	10.91	11.012	12.045	9.598	11.369	8.2781	6.8927	6.2087	9.8376	9.577	7.6498	11.921	9.9221	10.346	9.2706	9.82	10.173	10.376	10.492	10.466	11.967	11.124	7.9604	7.8607	9.881	6.9628	12.021	8.4216	6.9001	10.146	11.075	8.2498	11.28	8.6697	8.494	9.1131	9.6782	9.3292	10.128	7.836	6.67
-0.55139	-2.4581	1.7805	-1.1381	0.14568	0.02337	-1.2897	0.19267	0.63707	-2.0541	-1.6569	-4.2866	-0.25131	-3.1864	-2.5819	-4.61	-0.08247	-0.67867	-0.45826	-4.3002	-0.80177	-0.0095072	-6.7461	0.40846	-2.8758	-1.0561	-1.127	2.8957	-4.0763	-3.2721	-0.408	-0.335	-2.4386	-3.6314	-2.3133	-2.2402	-1.8785	-2.5328	-2.7702	2.3671	0.069649	-2.5959	-0.48961	-4.3029	1.1411	-4.2592	-0.84789	-5.3572	-4.6838	-2.8588
-12.944	-12.407	-15.072	-14.774	-13.453	-15.721	-13.1	-14.81	-15.14	-11.702	-15.514	-13.372	-13.085	-12.165	-13.416	-17.199	-14.597	-14.109	-11.736	-11.279	-13.838	-10.913	-12.574	-13.424	-13.573	-13.126	-12.778	-13.683	-13.482	-12.95	-11.754	-12.054	-12.849	-14.564	-10.578	-13.872	-13.143	-15.387	-15.366	-13.041	-10.294	-15.32	-12.662	-11.02	-11.785	-13.64	-12.895	-14.381	-12.303	-14.827
2.2198	3.5791	1.7059	2.3401	2.8415	3.1807	1.2613	2.4677	-2.447	-1.1264	6.7213	1.9653	0.9892	-0.16235	3.8564	-1.0513	2.2485	-0.40055	-0.13866	1.469	1.2277	4.4588	-2.278	4.2639	-2.3178	0.64081	1.4825	2.0892	2.9148	1.3999	2.2983	3.5089	-0.47318	-1.6622	0.9013	0.38558	-0.094308	2.9852	1.2003	-2.5886	3.6259	2.7199	-0.40481	-1.6881	0.70092	1.9011	-0.42903	3.5591	0.16076	0.13138
-4.7208	-2.6582	-1.7887	0.74822	0.0082871	-3.582	1.5552	-0.30845	0.086788	-1.6292	-1.9413	-2.5865	-0.12952	-3.7175	-2.8402	-3.0384	-0.48025	-1.5312	0.44031	-2.0641	-1.6701	-4.3625	-3.0522	-2.2927	-0.018462	1.6564	-1.9959	-4.0939	1.9279	-1.5627	-4.0415	0.80827	-1.7861	-0.19099	-2.8659	-2.4278	-2.1147	-2.1756	2.07	-1.725	-1.2067	-1.0643	-2.4478	-2.1711	-1.3207	1.7863	-3.0142	-1.4499	-4.184	-2.0583
2.0561	1.6962	-0.2602	3.2101	2.8379	3.0781	2.5961	1.6231	2.1203	2.8016	3.4246	0.26299	1.4009	5.098	3.2023	2.9023	0.70059	0.80966	3.5818	1.3576	0.62367	0.27943	3.3145	2.7112	0.92206	-0.029615	0.73826	-1.9123	-0.63411	3.2887	-1.2412	2.7519	2.0305	4.1121	2.9488	2.7813	0.80643	0.77358	2.7687	0.17277	0.68239	0.73458	2.1063	3.7811	2.074	0.045153	-0.36248	-1.3131	0.70916	1.6241
7.1482	2.6473	5.9739	4.2316	7.8886	9.2113	6.512	4.2917	5.8676	6.8825	10.293	7.2496	7.4035	7.4519	7.8182	6.6428	7.9781	6.5588	8.7562	3.6129	5.9661	4.8717	11.116	7.891	5.0059	3.8438	5.8015	6.1757	2.6111	6.6962	3.8958	7.2109	7.5526	6.4111	9.7532	7.6437	6.5224	5.3749	6.6906	9.0478	3.686	4.6337	9.2707	5.8373	7.7015	8.1837	5.2596	5.6658	6.1737	4.3735
-1.0633	-3.3361	-1.9568	-4.0706	0.773	-1.4132	0.27	-1.584	-1.533	-4.5565	-2.9209	-1.1137	-3.9789	-1.9345	-1.578	-4.9912	-1.7102	-3.9547	-4.597	-1.6959	-2.0335	-1.0488	-5.6679	-4.9074	-3.265	-0.4184	-2.3938	-2.0838	-1.3203	-5.0196	-4.4254	-2.0676	-0.80621	-2.6109	-7.1257	-2.8331	-4.9761	-0.98566	-1.3555	-1.9488	-2.2563	-1.841	-3.5267	-1.5352	-2.6023	-3.0462	-1.193	-4.8814	-1.5235	-3.1175
1.9036	3.9292	-1.5462	-1.4595	2.2161	-1.123	1.4352	3.1129	1.4225	3.9325	3.0798	4.5271	1.5042	1.5092	0.46032	-0.57115	4.739	2.878	0.91928	1.5987	1.8643	0.9649	5.9452	1.1096	2.5637	1.8883	1.2658	0.55615	2.3347	4.9039	1.7071	3.6756	1.4549	1.086	-1.1106	2.6242	1.7557	0.37268	2.9845	1.0832	-0.29708	3.4904	1.3953	3.5205	2.6044	2.7098	2.1539	2.2571	1.4954	3.8216
-17.483	-11.198	-15.08	-11.715	-15.334	-13.683	-12.177	-14.603	-16.618	-14.545	-15.952	-13.421	-14.093	-13.905	-14.897	-13.388	-14.052	-15.054	-13.991	-15.024	-13.996	-14.522	-9.3427	-13.555	-13.163	-15.805	-10.174	-13.192	-12.437	-15.421	-14.74	-16.418	-13.206	-11.976	-16.101	-15.254	-11.368	-13.897	-14.967	-13.48	-13.485	-12.439	-11.595	-13.591	-12.082	-14	-14.83	-14.394	-13.375	-14.103
-6.7629	-4.3453	-8.5694	-5.7226	-7.2128	-8.5177	-6.9335	-9.3755	-10.801	-6.7751	-7.884	-10.515	-8.6971	-9.9274	-10.789	-5.0041	-4.0548	-6.7413	-6.7977	-5.3646	-7.9534	-9.2038	-9.7121	-3.5619	-4.5834	-7.6359	-8.0586	-7.4311	-6.4467	-9.1565	-7.7821	-8.6914	-5.9271	-8.8249	-7.8333	-9.0585	-5.9378	-8.2393	-7.6297	-5.7708	-9.88	-7.8066	-8.5456	-7.472	-7.9158	-8.0731	-8.5708	-6.346	-9.6746	-7.255
9.7749	13.395	12.322	10.963	9.4512	6.8104	10.135	11.544	15.271	6.9013	8.5957	10.423	9.372	10.073	10.655	7.401	9.2862	7.7825	9.3302	8.5969	12.004	11.616	8.3345	11.249	13.367	7.9942	7.247	8.2256	11.656	11.355	11.094	10.422	10.102	6.7803	10.103	8.6841	12.202	10.516	13.86	11.667	7.6223	11.599	12.112	9.1466	9.4439	12.442	9.5806	9.0665	5.5492	10.391
-0.36164	-2.7812	-4.534	-2.7308	-8.1971	-3.2194	-3.5727	-1.6118	-4.7544	-1.476	-5.6967	-6.8619	-3.7086	-3.0568	-1.1499	-1.9816	-2.4146	-3.1185	-0.4134	-2.8988	-7.6473	-6.5506	-4.427	-6.673	-7.6364	-3.0354	-4.154	-3.8543	-4.0866	-4.2765	-0.35441	-3.1146	-3.4078	-6.0798	-2.4135	-5.7686	-3.9688	-4.9459	-5.4331	-4.1224	-4.7843	-4.9563	-3.4392	-5.0126	-4.9901	-4.513	-5.6088	-1.7057	-2.6253	-3.8677
-9.8788	-10.535	-9.9455	-12.988	-7.1309	-8.8762	-12.957	-12.163	-11.39	-10.648	-12.785	-10.032	-10.301	-7.2111	-12.297	-10.279	-11.776	-11.201	-11.654	-6.2764	-10.078	-12.212	-9.5341	-11.277	-10.478	-10.54	-11.554	-8.1991	-8.8182	-11.94	-9.9178	-6.3948	-10.864	-14.242	-10.683	-11.232	-11.019	-13.126	-15.361	-10.207	-10.458	-10.069	-8.7071	-9.8358	-9.0921	-11.339	-13.35	-11.563	-11.437	-12.378
-2.8484	-1.0255	-0.40137	-2.3618	2.2331	1.1195	-0.66105	-0.11591	2.4242	-0.79996	2.9583	1.0475	2.8636	2.1824	1.5648	-5.5373	-1.3163	-1.0631	1.123	1.7899	2.23	2.9325	-2.6474	-2.5332	0.90782	-1.4914	1.5138	-2.8402	0.092468	-1.0019	0.64733	-3.5824	-0.62383	-1.4626	-2.4822	-2.3093	-2.6597	-1.4241	0.18483	-3.2373	-1.3321	-0.9089	-1.072	-0.67932	-1.058	-0.46583	1.0515	0.55812	2.3348	2.0819
-13.5	-16.174	-16.738	-15.455	-17.066	-12.457	-15.598	-15.227	-11.746	-16.605	-16.162	-13.467	-15.613	-13.215	-15.092	-14.679	-10.875	-14.036	-15.948	-15.983	-16.716	-15.17	-13.146	-11.289	-13.541	-13.703	-16.203	-13.688	-13.898	-19.95	-14.514	-14.896	-14.161	-15.679	-10.716	-14.734	-16.043	-14.645	-13.432	-14.699	-15.124	-14.34	-13.816	-18.714	-11.95	-16.278	-16.587	-11.865	-11.563	-14.676
8.9862	6.2007	10.739	7.9995	9.2982	7.4248	10.509	8.6641	9.4241	7.2376	5.8482	6.7369	8.6406	10.39	6.1956	6.6113	10.077	9.7882	7.8601	12.411	6.7241	4.0113	7.1614	6.2454	8.4005	6.4447	8.7873	9.5661	12.151	9.9692	8.3873	8.264	7.6708	11.269	9.6495	12.059	10.59	10.088	7.0013	7.78	6.5075	10.088	7.3616	6.9809	10.567	10.759	8.5656	7.3955	7.139	7.1799
-13.665	-12.167	-9.9617	-11.234	-11.825	-11.961	-11.094	-12.291	-9.0993	-11.481	-13.304	-10.759	-12.995	-7.8309	-9.7835	-13.606	-9.567	-12.474	-9.5221	-9.4596	-9.8895	-10.619	-10.75	-8.6622	-10.289	-11.154	-11.869	-14.108	-11.196	-11.834	-11.637	-10.605	-12.29	-12.005	-11.17	-11.677	-12.38	-12.041	-11.484	-11.711	-9.4981	-13.507	-11.615	-10.904	-10.791	-14.377	-10.946	-8.5461	-8.3268	-12.977
-10.483	-8.3042	-5.8586	-10.201	-10.083	-10.305	-9.8216	-9.8666	-9.3378	-8.8223	-9.787	-15.059	-9.5645	-10.178	-8.0162	-9.8566	-9.8227	-16.781	-8.1005	-8.5646	-7.7002	-9.9972	-8.9085	-9.1599	-9.5819	-9.8983	-7.3906	-12.482	-6.4245	-9.961	-10.65	-8.62	-7.2396	-8.4389	-7.9909	-12.059	-8.4258	-7.3643	-11.304	-10.402	-10.312	-7.387	-9.0081	-9.5855	-10.276	-12.572	-13.281	-8.5328	-11.105	-15.19
2.8024	3.2016	-0.24958	1.0067	-0.44846	-1.9332	0.49164	0.28501	3.2768	1.5535	3.4931	-0.21406	1.2274	4.2523	-1.6393	2.2656	-0.25536	0.43931	-1.3961	4.6257	-0.78569	3.4472	3.6638	-0.63955	3.5099	2.2532	3.3595	0.37946	5.3916	-1.6321	2.7814	5.7002	3.0427	0.69649	1.1598	1.9288	-1.1386	2.9562	2.3713	1.1458	2.6582	2.0479	4.5364	-0.48263	0.94357	-0.70643	1.9433	3.2113	3.3393	1.258
-6.7362	-7.5503	-7.6049	-9.2844	-2.3974	-7.1703	-2.2135	-6.7475	-6.1818	-6.2301	-7.7363	-1.2359	-5.6167	-2.8778	-4.9084	-9.5968	-4.1582	-3.6755	-4.4513	-7.0378	-8.3257	-3.8741	-4.0846	-5.5205	-3.4173	-4.8403	-6.3411	-3.5371	-8.1797	-7.2168	-4.324	-8.7023	-6.613	-4.251	-7.7121	-3.435	-5.4458	-5.7234	-9.6509	-6.6663	-4.6861	-5.9104	-6.8322	-1.5352	-4.186	-5.5304	-5.4994	-2.6317	-6.3673	-4.3172
-1.1199	-2.4296	0.43117	2.0245	1.6325	0.42115	-3.6793	-0.49139	-1.6862	0.2901	0.2367	-1.6419	-3.1056	0.73444	4.1631	-0.82868	-2.2425	2.9767	-2.5962	-5.9331	-2.7185	1.3577	-0.5512	0.22517	1.1463	-3.313	0.35549	-1.3012	0.01255	0.18964	0.23182	0.10606	-0.73561	1.7315	-3.4197	0.49564	-0.23327	-1.5026	-0.92859	0.079977	-4.4862	-1.2278	0.026251	-0.88736	-0.062961	-1.7056	-0.49437	-0.57635	3.1395	1.2561
8.373	6.148	7.6442	3.5255	7.8931	8.9929	11.416	8.5807	6.0228	9.1008	8.7409	7.3976	7.7683	4.2216	8.8825	8.2516	9.9733	6.2224	7.6244	5.6623	8.6	7.8215	8.6578	7.4135	8.8928	5.9171	10.591	10.172	10.236	8.2741	5.0416	6.1292	3.8848	7.4314	10.213	6.7283	7.1018	12.018	6.213	6.9422	9.4352	7.2951	10.492	8.6062	6.9451	7.3112	4.9247	7.9594	9.6446	9.9569
8.365	7.2528	5.368	4.5877	10.612	6.1229	7.9763	4.5394	7.0221	5.7362	8.5187	7.249	7.4133	9.3577	10.176	7.3832	5.2074	6.2275	6.0333	9.0367	5.5901	6.725	6.3561	5.3548	7.7382	7.1035	7.8803	5.4915	9.4587	8.0121	9.1132	5.5707	8.7396	4.3973	5.4907	7.6463	7.2872	8.484	5.6494	6.9869	4.24	9.7655	8.1424	4.0011	3.7191	9.5573	5.8642	7.1505	8.5633	5.7295
-2.2909	-3.8566	-2.2487	-3.8801	-2.5376	-4.8318	-0.78595	-4.0891	-3.5226	0.35387	-3.2042	-1.5527	-4.556	1.4536	-2.8862	-2.3074	-5.4334	-2.5708	-3.1363	-1.8146	-2.5068	-0.86246	-1.5124	-1.8021	-4.639	-3.2239	-6.2242	-2.9861	-3.6183	-1.7269	-2.1008	-2.0882	-6.1616	-1.1238	-0.80998	-0.20574	-1.5992	-2.9969	-1.4649	-1.1704	-0.55781	-1.4256	-2.775	-4.9696	-1.965	-3.8135	-1.8574	-0.88856	-3.2	-3.1654
-15.606	-12.652	-13.765	-13.958	-14.342	-12.006	-12.434	-12.316	-9.2805	-12.893	-10.063	-10.543	-13.32	-15.125	-11.428	-13.751	-11.983	-12.61	-14.521	-9.9197	-13.248	-12.693	-13.391	-14.764	-14.067	-16.079	-13.143	-12.953	-14.569	-13.154	-14.865	-7.4682	-10.399	-18.359	-9.8906	-14.617	-11.701	-12.237	-13.002	-14.915	-16.246	-9.5138	-9.0681	-12.172	-9.1539	-14.154	-12.919	-11.771	-12.156	-15.299
5.024	4.7287	6.4098	7.7783	0.96203	7.8728	3.5766	5.8837	4.1458	3.2545	3.5023	4.4294	7.4441	6.0725	1.245	2.3436	5.7737	3.3053	5.2155	4.0234	2.572	4.6926	2.3428	6.2957	2.5857	2.0459	4.2094	2.9542	0.8009	6.9006	2.3492	6.9203	8.7075	5.1286	7.9229	3.6016	4.4003	7.6719	3.6985	3.2337	6.9437	6.9327	5.4327	4.1098	2.8793	7.2453	2.8414	2.296	0.27834	2.0676
-5.0176	-6.4694	-4.1326	-4.4425	-5.3438	-4.6693	-6.0251	-3.5074	-4.4651	-3.0656	-2.0569	-7.3905	-5.76	-4.5459	-4.9194	-8.4024	-6.0856	-6.5284	-2.2291	-0.76401	-3.1874	-3.0979	-4.3331	-6.4647	-3.3443	-3.964	-8.0347	-5.5609	-3.5866	-5.5379	-4.8543	-6.988	-2.0653	-5.4987	-3.1914	-5.5714	-5.4822	-6.8113	-6.2605	-3.984	-4.1947	-4.4399	-4.8076	-5.3203	-7.509	-4.7779	-5.2742	-6.4559	-5.9551	-4.658
-1.07	-1.8622	-0.62577	-2.2182	-2.0092	-1.3268	-4.1484	-2.6077	-3.2952	-2.2521	-5.9264	-1.9445	-1.6857	-2.1856	-2.2652	-0.36041	-2.8408	-0.12219	-1.7312	-2.9172	-2.9802	-3.9372	0.94984	-1.2933	-0.80865	0.82375	-1.4224	-3.0534	-4.1557	-4.1283	-2.7813	-0.37246	-2.6036	-3.6917	-1.9121	-1.7315	-0.3463	-6.7666	-3.5901	-0.52023	-5.198	-3.1181	-0.069261	-1.5755	-5.5624	0.11129	-1.1795	0.87854	-3.2882	-1.9298
0.93081	-0.63252	-0.47417	2.8461	-1.665	-1.4483	-1.6708	-0.34251	-0.31517	0.69487	0.024679	-1.5132	-0.54568	-3.8454	1.4064	-0.14946	1.6015	-0.93454	-2.3609	-3.041	0.89678	-0.31591	1.7209	-2.2303	-2.0581	-2.255	-3.7442	-1.9744	-2.23	1.4592	-0.42765	-0.61559	-1.5482	-2.6498	0.91073	-0.98505	-2.3605	-1.8937	-5.1833	-1.8203	-1.7628	2.2721	0.48237	-0.68895	0.047535	0.8683	1.4421	0.74761	-0.49151	-0.55405
-13.038	-15.393	-9.5554	-13.17	-14.769	-11.768	-12.36	-12.544	-14.567	-15.247	-15.586	-12.081	-11.311	-11.478	-10.265	-12.337	-10.914	-12.187	-13.339	-12.669	-13.004	-13.892	-14.221	-14.336	-10.167	-11.381	-12.156	-14.484	-17.78	-12.042	-10.676	-13.674	-11.596	-12.37	-12.25	-15.586	-9.8741	-10.689	-13.145	-12.69	-10.9	-12.662	-13.233	-15.329	-13.911	-17.324	-14.205	-13.859	-11.994	-12.228
-2.1965	1.0231	-3.8314	-0.46705	-1.7275	-3.6848	0.7007	0.35339	-0.85869	-2.4765	-1.9908	-1.8608	0.64426	-3.72	-0.22245	0.087707	-2.6678	-1.4038	-1.9729	0.095988	-0.45228	-0.47713	-4.7432	-1.7936	2.3299	3.6009	-4.5412	-0.82766	-2.9924	-1.564	-0.59212	-0.75303	-1.9238	-2.7518	-1.6289	-0.57063	-2.2806	-3.8673	-2.4174	-0.069503	-2.1656	-2.9033	-3.4837	-1.7234	0.44369	-3.5362	-2.0889	-1.4353	-1.4973	-0.39451
-0.76867	-4.5738	-2.595	-6.2015	-5.0675	-1.3136	-4.5431	-3.7466	-2.9184	-2.7902	-3.8654	-2.903	-5.9744	-2.2676	-3.7933	-1.6601	-3.776	-3.3402	-4.466	-2.2949	-4.1419	-1.1791	-6.0632	-4.9934	-4.0369	-1.4563	-7.113	-3.9919	-4.9509	-3.164	-5.6073	-1.6853	-8.5173	-9.2435	-0.20057	-4.4504	-3.2982	-4.5416	-1.9326	-1.4971	-2.9091	-2.2421	-6.2196	-6.4639	-4.5791	-4.0791	-3.1913	-5.5413	-3.9985	-4.1501
6.7942	9.3488	7.9038	6.7887	4.888	5.9867	5.1497	10.538	10.516	10.878	8.3768	4.209	3.698	7.2321	9.1412	6.6626	6.1036	6.2422	10.496	7.3618	9.9973	11.501	4.6737	6.5766	9.2158	9.501	7.7473	5.8174	7.4201	8.7857	7.7466	11.9	9.5984	5.995	9.4223	8.2122	6.8877	8.148	6.1011	7.9828	7.2333	9.5355	7.1991	8.3913	6.0253	7.9858	6.0529	8.8939	6.4457	9.0731
-2.5248	-4.9296	-3.0965	-3.9857	-5.6999	-6.1904	-4.0472	-1.9598	-6.149	-3.155	-5.7553	-4.5737	-8.7432	-5.7064	-6.5033	-5.8045	-5.5032	-6.4347	-5.3966	-5.5106	-3.725	-2.2959	-4.9688	-2.1637	-0.37237	-3.71	-2.9065	-3.5039	-2.6978	-2.6302	-3.6927	0.42911	-3.1426	-3.6272	-2.6199	0.88276	-1.1705	-5.7583	-3.4587	-6.0323	-3.3387	-2.7072	-5.027	-6.1523	-5.0624	-6.0414	-2.8658	-3.6819	-8.8245	-5.0625
8.7514	6.1995	10.645	4.5938	5.7993	8.473	5.2329	7.0062	6.9588	5.9054	6.4497	5.9015	7.8338	4.1364	9.6292	4.3087	5.7786	6.0262	3.767	6.7901	10.811	3.9224	7.0497	5.6497	3.4988	10.483	6.0254	10.131	7.515	5.3272	7.4234	6.605	3.5251	9.4865	3.3074	4.7668	7.9762	8.5098	5.4713	4.2826	6.8887	8.5597	5.6208	5.902	1.6803	3.9983	7.1431	6.7691	6.6478	5.9565
-13.911	-18.133	-16.591	-13.724	-15.508	-16.301	-15.283	-14.27	-12.318	-15.791	-15.189	-16.166	-12.818	-16.347	-15.267	-14.275	-14.208	-13.405	-13.789	-17.136	-17.382	-12.649	-12.508	-11.815	-13.868	-14.324	-17.717	-16.305	-15.9	-13.524	-14.058	-13.4	-13.345	-14.82	-12.766	-16.127	-12.187	-14.009	-13.055	-18.385	-13.436	-13.491	-15.702	-15.826	-14.701	-15.042	-12.966	-17.456	-14.391	-15.598
-8.8157	-10.039	-8.4776	-7.5449	-8.6259	-6.1922	-8.2536	-5.4138	-12.259	-8.7053	-6.742	-10.964	-7.916	-9.8591	-4.9698	-10.636	-9.3216	-9.5077	-9.5879	-8.8953	-8.1663	-9.1713	-9.175	-8.5769	-13.973	-9.4705	-6.534	-6.2657	-7.0532	-8.8288	-8.8443	-9.3619	-8.859	-8.6504	-8.3131	-8.8087	-10.811	-6.0572	-5.9244	-10.538	-8.739	-7.9269	-10.168	-6.4104	-7.8267	-8.2472	-8.0789	-10.197	-10.474	-9.3029
-1.4548	-2.408	2.0323	0.60247	0.43462	1.4427	-0.0036375	-4.1057	0.86633	0.28265	-0.34437	-1.1874	-0.42038	-2.0222	0.66303	2.0683	-0.11651	-3.5621	-2.0673	0.79234	-1.8618	-2.9962	1.895	-2.9198	-2.7329	0.21911	-2.5476	1.3125	-3.0099	-4.1398	2.5872	-0.93876	-1.6813	-2.9115	-1.6881	-1.1484	-1.0437	0.93651	-0.3653	-1.4584	-1.5152	-3.8211	-1.0265	-0.062233	2.3717	-2.1148	-0.68271	-4.0346	-1.3398	0.79309
-6.9354	-8.3811	-10.078	-10.202	-8.9265	-9.8851	-9.0917	-8.082	-7.5647	-12.182	-6.8995	-8.2866	-6.9122	-7.5201	-9.1986	-4.0364	-8.0162	-10.103	-11.146	-7.9466	-12.54	-10.809	-7.337	-6.2883	-9.5179	-8.8776	-8.1613	-10.122	-10.421	-6.2073	-12.593	-8.7935	-12.532	-8.7845	-9.9414	-4.4369	-8.0268	-9.0308	-12.005	-8.5563	-9.1797	-8.2145	-9.9554	-6.254	-10.072	-7.0566	-10.926	-7.2483	-9.3334	-7.2441
-2.4989	-2.4071	-2.1299	-3.9738	-1.6088	-0.011623	-1.5172	-4.9262	-0.46391	-1.3784	-2.6094	-3.5523	-0.72889	-2.5118	-0.43547	-1.5798	-3.0508	-2.0574	4.0836	-1.8885	-4.9066	0.26778	-0.59828	-2.4243	-0.39284	-1.5433	-2.0155	1.1221	-2.7693	1.652	-5.4081	-1.2654	-2.419	-2.8354	-0.090197	0.30988	0.53453	2.7694	-1.7801	-0.15224	-2.5955	-2.2532	-0.071209	-3.3646	-0.26225	-0.84185	-3.7185	-2.5571	-1.6896	-2.9511
6.9388	8.4714	11.217	7.6007	7.9825	7.059	6.8154	8.021	14.029	9.3696	7.1957	9.0656	5.1172	8.7274	7.485	9.115	8.487	5.0891	9.8333	8.2584	10.451	13.963	8.9345	9.4121	10.162	10.01	8.1454	9.5021	6.6035	7.22	8.673	6.456	7.9886	6.9073	8.3242	5.4075	7.4749	9.2797	9.9749	6.475	4.7889	10.257	8.7457	8.3443	10.725	6.2243	7.9814	6.7916	7.1781	7.5989
0.57439	5.5956	3.6952	2.9887	6.32	2.1305	3.8868	1.7933	1.726	4.9806	4.6792	6.8858	2.633	4.5483	2.5862	4.1109	3.5499	0.36743	5.8186	3.394	3.4495	2.53	2.8235	3.7718	3.0278	3.099	1.1036	3.6858	3.7517	4.8821	3.1191	2.6766	1.529	2.6107	2.3404	4.5051	1.8396	3.2588	1.9578	4.0167	1.6967	1.0697	4.2972	4.5286	6.0797	2.2009	0.80649	4.1523	4.8383	2.5569
-13.064	-11.549	-12.096	-11.467	-13.34	-11.316	-14.032	-12.696	-15.007	-13.818	-11.871	-12.153	-12.462	-12.449	-13.685	-13.275	-14.219	-12.525	-13.64	-14.357	-11.419	-10.812	-12.573	-14.357	-12.996	-13.762	-11.852	-14.509	-10.921	-12.083	-11.019	-12.156	-13.609	-13.771	-12.977	-11.145	-16.419	-10.454	-11.452	-13.835	-11.875	-13.007	-12.507	-15.174	-14.343	-9.4526	-9.3357	-13.405	-12.231	-12.687
0.31888	-1.4662	-1.0436	0.56697	-1.5373	0.010614	-0.4243	0.60377	1.3579	-0.70229	-0.95126	1.7833	0.18444	-2.7777	0.658	0.87223	0.71784	-0.0080005	-0.32004	-1.1261	-3.2699	-0.70328	0.058072	-0.058706	-0.89876	2.6806	0.85411	-2.2294	-3.2171	-0.87062	-2.3911	-1.0289	1.5396	-0.0036384	0.48034	1.7702	-2.6159	0.3298	-1.4354	-1.3269	-0.36233	2.4458	-0.52399	-5.3003	-2.4961	0.26245	-1.4854	-0.79213	-0.11133	0.01327
6.8037	7.8951	6.8635	0.51855	4.1297	6.892	7.6063	8.8091	6.2146	8.0187	10.695	9.3072	7.715	7.7695	5.5392	7.4376	9.1949	5.7007	4.2246	6.3491	7.8436	5.3416	5.6201	7.7403	8.6571	6.4897	6.1289	8.7616	6.3426	4.0664	9.108	6.3256	8.799	3.3346	8.2379	4.7267	4.5081	4.5595	2.8994	7.3732	7.1515	8.7027	9.9256	6.176	7.087	5.2163	4.7784	7.8905	7.931	8.3296
-1.1997	2.2972	-1.2264	1.7866	-0.82083	-0.98081	0.97457	3.2278	0.67891	-0.3255	-0.29206	1.6043	0.31469	-1.3132	1.5009	-2.3302	0.72782	0.63884	0.12501	1.0017	-2.6109	-1.0635	0.66347	-1.3349	-0.79972	2.0501	0.16523	0.29592	2.2246	-3.3889	2.5936	1.0753	-0.76036	-2.7611	0.96655	1.6565	0.75298	3.1604	-2.2727	-2.1099	-1.6822	-2.3691	-1.9244	-1.0903	-1.6903	-1.0988	-2.3145	-0.48512	-2.3962	0.18356
-13.736	-12.332	-13.33	-16.284	-12.032	-13.617	-12.987	-13.311	-16.439	-14.496	-9.9965	-11.638	-15.855	-15.449	-11.817	-10.992	-11.885	-13.732	-9.127	-13.658	-12.802	-12.048	-15.064	-13.793	-14.961	-14.358	-11.975	-10.502	-11.698	-13.322	-14.354	-14.873	-13.243	-16.593	-13.362	-11.334	-10.693	-13.55	-11.714	-16.706	-10.848	-10.88	-10.798	-14.553	-12.809	-14.892	-12.392	-14.028	-18.298	-10.2
5.9818	1.326	4.2465	3.7808	2.9958	0.51193	2.9882	1.5705	3.1009	1.504	2.4167	4.2076	-0.73998	2.5537	0.18661	2.1056	3.4182	4.894	-1.418	0.14596	3.7402	3.4537	1.0432	-0.45253	2.1726	-0.29916	3.5947	1.7724	-0.80323	3.249	0.28461	5.685	1.5617	1.2353	-0.52268	-0.46609	3.5305	1.62	2.9913	3.6782	0.93376	4.2918	2.8825	0.68248	3.4742	6.0974	1.8903	1.996	3.4102	1.3071
0.3336	2.1401	-4.5619	1.7725	-0.34504	-1.6874	-5.0249	0.96079	-3.1544	-2.7938	-2.1057	2.0412	2.6206	-0.71279	-3.6456	-0.27658	-3.1965	-0.29618	1.0459	-1.0581	0.1045	-1.9885	-1.8862	-3.5653	0.47633	-0.9311	-0.78881	-2.0687	-6.1656	3.5194	-3.3648	-2.8034	0.87037	-0.037122	-1.2256	-1.9587	-2.7257	-4.298	1.4561	1.1178	2.0824	-3.3424	-0.36235	-0.33147	-2.1963	-4.553	-2.8272	-0.20479	-2.787	0.33292
-5.7478	-3.182	-6.2015	-5.1201	-2.4499	-9.1547	-2.044	-0.84593	-4.8458	-2.0203	-5.2771	-4.879	-1.4707	-3.7333	-3.062	-7.618	-5.115	-3.4889	-3.1995	-2.7442	-2.9289	-2.5556	-5.7225	-4.2892	-1.1846	-5.2269	-5.8909	-3.0478	-4.4398	-4.9925	-4.4099	-2.7859	-4.2042	-3.6906	-2.7536	-5.1198	-5.4583	-6.2274	-3.5918	-1.8061	-4.3886	-4.1559	-1.7362	-6.686	-7.237	-4.7712	-3.009	-1.0816	-6.3046	-3.3881
-4.6202	-9.1576	-11.821	-5.9022	-9.0658	-9.8551	-10.016	-7.1282	-8.592	-8.2047	-9.3643	-11.736	-7.7164	-11.432	-11.932	-7.4941	-6.3742	-6.4141	-11.806	-7.7799	-6.7934	-8.6417	-8.2975	-11.113	-10.725	-9.02	-7.7811	-4.1522	-9.8479	-10.941	-9.4966	-5.8359	-9.3812	-8.6172	-9.875	-7.3024	-11.602	-9.3073	-9.2962	-10.183	-10.516	-7.4245	-9.5663	-9.5378	-7.4915	-9.6882	-6.1902	-10.674	-11.36	-7.1915
2.1336	3.4976	-0.6469	1.3074	-6.0178	-3.3231	4.887	-1.2081	0.49993	4.2521	-0.84495	-0.78808	0.95973	0.70318	-0.7906	2.3382	-0.17071	0.68664	2.5789	-0.041741	0.075946	2.3205	-2.369	0.023553	-1.3176	-1.2196	-2.4069	0.61059	-0.37798	0.14033	2.155	0.51631	-0.56225	2.5522	1.0408	1.8783	0.46746	1.4806	-4.2224	1.469	1.9716	2.3977	0.86247	-0.56545	-1.0428	0.66731	2.1495	4.0395	-1.4405	2.3527
-3.1201	-1.6633	-0.24294	-5.9068	-2.5071	-2.7056	-5.3809	0.085704	-1.0553	-2.1122	-3.9096	-3.4558	1.4772	-3.6218	-3.0144	-5.0675	-2.0663	-1.6573	-2.2095	-1.3395	-0.86081	-2.2355	-2.0003	-6.5142	-2.4017	-0.7182	-3.3182	-2.0913	-0.88771	-5.636	-2.1597	-2.2327	-2.5357	-1.0492	-2.3054	-2.3763	-0.93798	-3.0965	-3.3125	-0.63193	-1.0798	-1.5663	-5.9678	-2.1631	-0.1449	-7.2064	-4.9233	-1.249	-3.8237	-2.5661
-4.6144	-4.431	-4.3863	-3.8094	-5.2778	-3.5405	-3.7485	-1.7974	-6.0463	-4.9207	-5.619	-2.5524	-4.8226	-5.1571	-2.9271	-4.6087	-1.8571	-3.5994	-3.1965	-1.2657	1.1264	-1.5876	-1.431	-2.3397	-1.2873	-3.1372	-6.0499	-1.8875	-2.8887	-4.9599	-2.3664	-5.1699	-2.1742	-3.0042	-5.1828	-3.3712	-2.6246	-3.6129	-2.2135	-5.1869	-1.9946	-3.732	-1.1722	-4.9029	-1.1276	2.0273	-5.0103	-2.2456	-3.0068	-0.78421
3.5174	2.0955	0.22806	2.4392	-1.253	0.30076	1.093	3.0809	-0.86356	4.1948	1.1415	0.59879	1.9613	-1.8254	-1.1577	1.2557	2.1695	5.4459	1.1213	1.4705	0.047578	1.002	-0.49067	-0.58043	-1.252	-0.2115	1.4333	2.7024	4.0513	3.4019	6.2939	2.629	-0.21988	1.2638	4.8993	0.37827	5.598	7.2286	3.4632	3.6031	-1.2138	-0.27725	2.9815	-3.4352	-4.8587	1.2581	-0.30674	3.637	-0.48251	2.7349
6.7878	7.17	8.0908	8.1552	7.1407	6.4043	7.4492	4.3337	6.8296	7.7955	5.4445	4.7502	5.3882	8.9227	4.3078	5.3186	6.3022	5.2944	9.4819	8.6769	4.736	6.7433	11.236	10.07	7.2869	6.6056	8.6316	10.019	6.5351	6.8893	8.1668	5.2731	6.2674	4.5526	6.325	5.436	2.7477	4.5383	6.6707	6.6538	3.7913	8.4594	6.2692	6.426	6.9636	7.4114	7.003	8.6268	7.5093	6.5015
6.4562	4.2286	6.6517	3.8822	1.8688	8.2853	4.4367	5.0036	4.0467	5.7498	4.0759	5.7097	2.6411	5.5591	1.7252	6.0623	1.7103	5.0283	2.7142	3.3166	8.0607	4.2965	5.077	3.4438	5.1043	3.5063	6.4769	4.675	4.1231	2.1754	6.0442	8.1933	6.4586	7.9923	1.4146	5.339	3.6874	3.4568	5.1003	1.1157	4.391	7.093	6.2376	3.432	7.0912	3.4199	7.677	4.1135	6.1799	5.3647
-10.005	-11.411	-10.99	-12.309	-8.5614	-14.356	-9.5485	-12.757	-12.211	-9.2873	-10.96	-9.5856	-14.751	-11.358	-9.8983	-11.199	-10.996	-10.874	-11.297	-11.124	-11.363	-13.157	-12.376	-11.442	-9.4664	-11.135	-10.354	-12.183	-10.863	-11.207	-14.222	-10.072	-14.414	-10.885	-10.683	-10.395	-10.724	-12.207	-9.1084	-12.821	-12.143	-9.2933	-10.698	-11.176	-11.768	-11.456	-10.173	-8.9043	-11.356	-14.774
-24.807	-22.161	-22.984	-20.656	-22.456	-21.055	-21.114	-20.862	-21.741	-19.477	-21.803	-23.669	-22.162	-20.334	-22.892	-26.139	-20.849	-24.136	-23.841	-22.545	-20.457	-20.295	-22.105	-23.229	-22.693	-26.558	-20.171	-27.377	-20.908	-23.426	-24.472	-19.475	-21.945	-21.907	-21.929	-21.69	-24.421	-21.537	-23.48	-20.384	-20.519	-26.474	-22.159	-18.561	-19.597	-24.884	-22.146	-23.333	-21.539	-20.389
-2.1714	-1.2257	-4.1006	-4.9043	-1.68	-2.1251	-1.2512	-4.3367	-1.0941	-5.1635	-2.9946	-2.8475	-4.361	-2.4419	-2.9026	-3.9724	-3.7724	-1.8653	-2.9408	-0.10468	-3.1399	-1.2453	-2.8056	-3.6088	-3.9019	-3.1997	-2.9652	-1.9951	-1.5157	-3.7906	-3.1993	-4.8462	-3.7614	0.97765	-6.5704	-2.6145	-1.323	-4.169	-4.6647	-5.1059	-4.7015	-1.3584	-0.73105	-2.8967	-1.856	-4.4745	-1.8796	-4.1534	-1.8656	-4.1444
-0.99348	-1.4742	0.88534	0.41314	-1.4199	-3.2262	-1.18	2.0473	-0.45893	-1.5485	-1.19	-1.0943	-2.1278	2.4364	-1.7034	0.80153	-4.26	-0.14378	-1.7497	2.08	0.38737	-4.5344	-1.2378	-0.9669	-1.182	0.26812	-0.74623	-2.0536	-1.9174	-1.6644	-1.2427	0.06024	-2.09	-0.01219	-0.43625	-3.4125	-0.66979	-2.4662	-1.1683	0.6776	-0.20316	-0.91213	-4.4045	-2.9317	0.14675	-1.4657	0.25595	-0.45124	-1.2868	-0.11013
-2.8078	-4.1603	-3.1839	-0.24786	-4.777	-3.4422	1.808	-2.9908	-2.1552	-3.3339	-4.9806	-0.67376	-3.0128	-0.45302	2.302	-4.8285	-4.1215	-1.9581	-2.8479	-2.2366	-5.4518	-4.3189	-2.6622	-4.5399	-2.6274	-0.92426	-4.4173	-0.35312	-3.6561	-1.0735	-2.9813	-1.983	-0.45782	-1.1011	-5.4867	-4.0831	0.3252	-7.6388	-1.7313	-5.7548	-4.5075	-1.8679	-3.3444	-3.392	-5.102	-3.8522	-1.7204	-4.3122	-3.0307	-0.37247
-1.7059	-3.8638	-0.68792	-2.9426	-5.4769	-2.9523	-6.5057	-5.575	0.095222	-4.7038	-1.305	-3.008	-6.4358	-3.7056	-5.796	-2.0705	-0.2485	-5.4066	-1.564	-3.7382	-3.2495	-3.7786	-3.3342	-2.0292	-3.8765	-4.142	-3.5889	-2.4411	-2.6961	-2.8198	-4.0517	0.12932	-2.2709	-4.5257	-1.9125	-4.9679	-2.3719	-4.8899	0.045403	-4.7156	-3.2404	-1.485	-0.41517	-1.5529	-4.7293	-4.712	-3.2107	-0.4229	-7.2929	-1.6332
-2.8809	-6.2259	-7.6931	-7.0037	-3.3461	-9.0487	-6.7369	-7.0405	-5.2231	-9.1731	-4.2987	-6.2101	-8.0082	-4.2184	-6.0144	-6.0446	-8.327	-5.0293	-7.3889	-5.3196	-4.7248	-7.9064	-8.8388	-7.4232	-10.334	-7.7616	-5.7469	-4.7419	-7.1072	-8.191	-7.6611	-7.1459	-3.717	-5.8571	-4.1726	-3.1805	-4.2181	-6.1447	-7.0754	-9.1481	-6.1411	-6.7863	-3.7853	-5.9376	-8.596	-6.6612	-4.3579	-3.8577	-8.1056	-7.0016
0.06498	-4.9689	-0.79401	-2.7917	-3.3317	-0.55933	-3.3577	-0.32299	-3.7377	-2.2104	-0.55858	-5.5192	-0.50067	-5.6425	-2.5721	-1.8536	-1.5882	-2.6901	-2.0126	-4.8065	-3.6517	-4.397	-4.4014	-2.8438	-3.8423	-3.7888	-0.9422	-3.2076	0.58526	-3.1094	-3.4011	-4.6569	-0.30401	0.77134	-1.8644	-4.4105	-7.631	-3.3202	-0.53446	-3.1492	-5.3245	-2.5945	0.33451	-1.683	0.15543	-4.8747	-3.3704	-3.9187	-0.93567	-1.7779
0.41044	-0.97426	-0.85576	2.7545	0.56013	0.074572	-2.3293	-2.6029	-1.2484	-0.64354	-4.6373	0.24208	-1.4678	-2.8357	-0.97184	0.95272	-0.80814	-3.5849	-3.4889	-4.175	-3.3768	-0.17727	-2.1597	-2.9846	-2.0303	-1.0518	-1.4115	-1.3095	-0.5895	0.045775	0.15036	-1.5914	-2.9635	-5.688	-1.3474	-1.7717	-1.0212	-0.76006	1.3126	1.3239	-2.2588	-1.7336	-1.371	-2.7884	-4.932	-1.049	-4.2395	-4.9506	-2.2093	-1.3323
-14.044	-16.859	-12.817	-12.497	-13.459	-16.875	-15.929	-15.345	-15.911	-13.66	-14.844	-15.513	-10.946	-14.663	-10.458	-14.343	-15.652	-14.882	-14.952	-13.015	-13.059	-11.778	-16.142	-12.389	-18.976	-13.856	-15.28	-14.574	-15.598	-17.356	-13.097	-13.122	-13.056	-14.894	-11.499	-15.822	-14.108	-10.337	-12.593	-14.242	-13.699	-13.307	-12.329	-14.16	-12.843	-15.465	-16.771	-12.277	-15.021	-16.178
2.6599	0.13367	0.91443	-0.129	2.3441	-0.051277	-1.0093	1.6587	-3.6733	0.32691	-0.76986	-1.6559	-0.33931	-1.4459	1.1778	1.9485	-0.44273	1.0281	2.0691	0.0805	1.3528	-1.7182	3.0137	-2.8454	-0.22017	-0.083247	-0.52802	-1.9648	-1.766	1.8705	0.34156	-3.1623	1.8678	-0.16638	-0.51563	1.6632	-0.42635	2.7858	3.4927	3.6532	-1.2985	-3.681	-3.0065	-3.2192	-1.1515	2.7427	-1.359	-4.1628	0.75342	1.0758
-1.4888	-2.4883	-1.3828	-1.7805	-1.2444	-2.2589	-1.6617	-1.3738	0.87041	-1.7691	-0.81304	1.2323	-1.4496	-0.49375	-0.68763	-2.3066	-0.46858	0.55904	-1.3397	2.3894	0.6452	0.94888	-1.6029	-0.92954	0.95322	0.81347	1.2427	-2.1653	0.51904	-1.1599	-2.459	-0.46507	2.9287	2.347	-2.0906	-0.44353	2.6043	1.4154	-0.24571	-0.12217	1.8729	0.51041	1.9087	1.9894	-1.1031	-1.9762	1.0001	3.6612	1.4355	-3.7442
-9.2759	-12.926	-11.414	-9.9624	-10.195	-10.382	-8.4004	-9.0965	-9.8752	-11.551	-12.671	-11.12	-8.1406	-12.468	-12.21	-15.82	-9.956	-11.615	-8.7939	-9.0393	-10.095	-11.126	-10.327	-11.268	-10.791	-7.0652	-14.002	-9.3541	-14.82	-11.549	-11.075	-10.165	-7.5549	-11.22	-12.521	-12.623	-13.104	-12.31	-9.3576	-9.7047	-13.067	-12.872	-11.831	-10.091	-13.575	-11.104	-14.041	-8.4663	-11.764	-10.787
6.3789	9.8287	10.41	5.7701	6.6607	8.3102	5.6362	6.6284	8.8048	7.318	10.146	7.7068	7.2446	6.5177	8.8144	5.2347	6.8349	9.4018	9.5764	8.3079	12.616	8.7763	7.8304	6.2766	5.5242	8.7056	5.3403	11.548	8.7206	9.6437	10.082	6.3335	5.7568	9.2116	13.31	6.91	7.2468	7.9169	6.5973	9.5295	8.365	9.0265	9.4892	11.313	6.7367	8.0911	8.8801	10.157	12.285	11.246
4.1918	7.6742	5.5371	7.1235	6.0602	5.0657	6.033	5.9468	6.9039	5.1914	2.7692	7.1056	5.2575	3.0617	5.7225	5.0316	5.5036	5.2442	4.3032	5.2095	5.3281	4.6104	7.0223	3.2124	4.0546	7.1917	7.0983	5.8757	4.7671	8.174	7.5489	5.1551	7.7064	2.4175	5.2694	8.1755	4.9385	3.7614	4.9356	5.204	5.6353	3.5252	2.9805	3.4445	6.532	1.6917	5.8009	5.3633	5.8526	2.9389
2.6277	1.4536	5.6108	3.2669	0.62403	2.4148	3.3731	1.6648	7.4477	4.2642	3.5469	4.6407	3.8269	3.8468	2.7157	3.1153	4.5378	4.289	4.701	4.5548	2.8344	7.318	1.2423	3.81	7.164	5.9175	2.5722	5.5492	1.567	5.2021	3.4113	4.5932	4.1206	2.7284	6.338	2.9248	2.9872	0.53981	-0.66234	2.1491	3.0634	4.6836	1.1886	3.0678	1.2754	0.60771	0.50774	3.3171	-1.201	0.18494
-6.6264	-3.1268	-5.8717	-5.3667	-5.1847	-4.5841	-5.9538	-6.8518	-3.3709	-7.3542	-4.9556	-3.5112	-4.4884	-5.0129	-4.3083	-6.4968	-5.537	-4.0079	-1.632	-5.2451	-6.7619	-4.4244	-4.2987	-4.6463	-3.8885	-7.0826	-4.9016	-2.924	-2.8864	-9.6533	-4.8184	-5.3715	-10.076	-5.6343	-2.7251	-6.2505	-7.3054	-4.0065	-4.7945	-3.5918	-6.3245	-3.1246	-5.8177	-4.4349	-7.0684	-7.6219	-4.9244	-2.0967	-3.3508	-0.90434
-6.1803	-4.7175	-4.2001	-7.925	-2.1243	-5.9358	-1.2891	-2.8495	-5.1397	-3.9247	-3.0783	-3.3391	-2.5715	-4.8946	-5.386	-3.916	-2.3155	-3.5036	-7.1211	-4.2065	-3.2543	-4.3934	-5.451	-3.0825	-6.4165	-3.2581	-8.2418	-2.1706	-0.63805	-5.2062	-5.172	-3.2804	-6.979	-4.3786	-5.1746	-1.4265	-5.5646	-5.292	-4.7459	-4.4827	-1.0966	-9.2143	-3.9059	-4.0776	-5.4408	-7.4834	-3.7754	-5.3826	-2.9536	-2.4364
-2.9067	2.2648	-1.9322	0.52544	-2.7078	-0.8669	0.96045	-0.079919	-3.1872	-2.5656	-1.6994	-3.7389	-3.3428	-0.76257	-0.39124	0.097984	1.2404	-4.0208	-1.9422	-0.26969	-0.59912	-0.038393	-2.5122	-5.2725	-3.674	-4.0574	0.11019	-2.507	-1.3595	-0.94799	0.56866	-1.2019	-2.4233	-2.7367	-2.6606	0.73176	-1.3003	-3.4521	-0.15834	-0.28955	-2.1343	-0.057858	-2.8527	-2.6191	-0.24597	-1.3714	1.0333	-2.4082	-2.802	-0.59516
6.3155	9.8647	9.8778	9.3434	10.151	10.526	9.8334	8.5265	12.62	8.7843	11.518	9.4285	10.477	10.684	10.688	8.0337	10.487	8.0917	10.336	6.3255	12.756	8.1601	9.7312	8.899	10.457	11.999	11.676	8.1157	11.629	8.3477	10.657	10.582	11.715	8.4276	13.765	10.787	7.8944	12.876	7.4301	8.5751	12.067	9.7047	11.705	8.4906	12.668	9.0503	10.003	8.707	7.7407	9.038
-1.2037	-2.1867	-3.0699	-0.89334	1.7969	0.27554	-2.4197	0.21229	-2.4807	-4.4298	-0.67295	-0.70824	0.17665	0.67433	-1.5142	-2.2067	0.21752	-3.4246	-1.2107	0.69236	-2.6375	-2.7571	-2.432	-0.86744	-1.2246	-2.8949	-3.6056	2.0924	0.22345	-1.1996	-2.023	0.90851	1.4637	-4.1682	-0.99956	1.6117	0.52655	-0.25736	-1.0703	-2.2715	-2.6076	-2.0626	0.63957	1.3107	-1.2998	-1.6526	-1.2618	0.099675	0.74513	0.93706
4.7359	-4.1503	-0.66371	-4.1203	-2.3739	-0.68808	-1.7665	-2.3986	-3.3077	-0.67868	-1.2714	-1.4594	-4.247	-1.423	-3.4323	-1.4878	-2.8039	-1.9138	-0.19371	-1.7994	-1.6673	-0.053563	2.4125	-2.4331	2.7494	-0.30035	-1.2609	-5.4199	-3.2091	-2.3116	-2.6669	-0.36954	-2.4789	0.44651	-2.8367	1.4475	-0.95035	-0.41554	-2.6347	0.15567	1.2604	0.11673	-2.1288	-3.6465	0.87651	0.54303	-1.6633	-3.1071	-2.187	-5.7208
5.437	8.5468	6.1618	6.0647	6.1434	7.5537	5.3472	9.7456	5.4654	5.1325	6.2397	5.8799	7.3921	4.6533	7.3511	4.7249	9.4135	6.9046	5.7504	7.8179	7.1323	10.88	6.2173	5.4318	5.605	8.528	8.849	6.5444	6.1981	5.036	4.8223	7.5624	5.6562	5.5133	9.7479	5.9682	7.0859	5.516	6.34	6.0442	7.2321	5.6466	6.649	5.2989	7.7386	6.2915	7.2083	8.0488	4.7291	8.4198
-11.88	-11.95	-12.608	-10.422	-12.09	-13.204	-10.021	-9.0551	-9.9201	-12.097	-12.375	-12.662	-11.282	-9.4233	-12.946	-10.236	-13.293	-6.7214	-10.64	-11.105	-11.865	-12.114	-14.778	-13.846	-13.16	-11.628	-9.9044	-11.892	-15.526	-9.2613	-11.647	-12.083	-15.774	-13.998	-12.762	-10.333	-11.626	-12.527	-10.391	-9.8782	-12.21	-12.189	-15.802	-13.029	-13.241	-7.7866	-10.01	-11.71	-12.298	-11.295
-20.74	-20.164	-22.381	-17	-21.335	-22.957	-17.169	-21.13	-23.241	-23.262	-21.063	-20.604	-20.069	-20.848	-24.55	-21.487	-19.363	-21.234	-18.861	-20.256	-19.984	-20.863	-19.995	-18.429	-20.36	-20.391	-20.372	-19.154	-23.005	-22.427	-18.076	-19.058	-19.381	-23.432	-21.042	-19.461	-19.505	-22.326	-21.971	-18.824	-22.211	-23.083	-19.944	-21.646	-18.141	-19.804	-18.007	-20.452	-19.356	-21.069
-14.873	-15.761	-12.872	-15.84	-12.441	-15.92	-12.782	-13.661	-11.997	-14.801	-16.4	-14.66	-8.2822	-15.775	-14.883	-15.036	-13.794	-13.833	-12.7	-14.116	-10.925	-14.681	-14.454	-11.407	-14.293	-16.932	-12.448	-10.31	-15.195	-13.853	-14.949	-12.102	-14.393	-13.69	-13.485	-13.385	-12.939	-16.174	-13.124	-12.278	-12.285	-15.725	-14.131	-15.526	-12.77	-13.511	-16.299	-16.393	-12.005	-13.756
-14.761	-13.201	-13.017	-13.374	-10.455	-13.378	-12.782	-16.053	-14.197	-12.862	-10.67	-16.234	-16.626	-15.239	-10.273	-13.271	-14.562	-10.024	-11.762	-13.739	-10.532	-12.72	-12.943	-16.503	-15.095	-12.703	-15.622	-11.928	-13.942	-12.001	-11.255	-13.94	-11.932	-13.599	-13.85	-13.861	-12.694	-11.513	-11.885	-9.9647	-11.663	-13.279	-13.747	-13.492	-15.149	-11.704	-13.874	-10.76	-13.04	-11.043
-9.0106	-5.4584	-9.2803	-8.1823	-10.453	-11.238	-10.053	-11.153	-11.552	-8.3417	-8.208	-9.6576	-8.0002	-7.6479	-12.145	-6.4454	-7.9234	-9.5518	-10.485	-7.7848	-9.8237	-8.7426	-8.9949	-7.9803	-9.8344	-10.359	-5.5679	-7.8776	-9.5943	-7.1745	-9.3356	-8.2889	-8.2793	-8.3565	-10.139	-7.3763	-8.1701	-7.8439	-10.813	-10.587	-6.0335	-8.4335	-8.387	-9.2816	-7.2761	-7.5628	-10.589	-7.9586	-7.4274	-6.1428
-3.7957	-3.7552	-5.8001	-3.1948	-2.6789	-3.0005	-4.9543	-2.9198	-4.7999	-0.71394	-4.6731	-4.8522	-4.8562	-3.8218	-4.5803	-2.5001	-5.3347	-5.4146	-3.9256	-3.7405	-1.6901	-0.56992	-3.7716	-4.8334	-1.064	-5.2075	-2.2208	-1.2208	-2.1612	-4.7001	-3.4404	-1.9466	0.39328	-2.4719	-2.0966	-2.3793	-3.2395	-4.1075	-0.99439	-7.2709	-1.5568	-3.6963	-1.9825	-5.3682	-1.5603	-1.4918	-1.4551	-3.0162	-1.636	-4.1883
0.052926	-2.2966	-3.8864	-4.3766	-0.89479	-3.3525	-3.6969	-6.4776	0.41552	-7.1737	-0.83394	0.14491	0.54325	-1.1584	-2.5615	-1.4836	0.084701	-2.1163	0.033884	-2.3144	-2.1409	-3.6619	-4.0082	-4.7918	-2.102	-2.7552	-3.3654	-3.9308	-2.6689	-2.8106	-3.4443	-2.3319	-4.9265	-2.8261	-2.7375	-3.201	-3.5838	-3.7052	-2.1087	-1.4235	-6.9608	-1.6191	-2.3856	-1.7113	-3.2157	-5.1893	-0.043369	-3.1826	-2.6181	-1.6422
8.2826	7.5821	7.8755	8.1508	8.1288	8.4648	10.905	8.0799	7.4607	11.151	8.7227	8.6653	6.8702	8.5187	7.9605	6.6873	5.4149	8.293	6.9645	9.7178	8.3425	6.0448	6.0059	9.991	8.4137	8.4614	8.0544	7.6596	6.5927	9.7072	9.2279	8.6283	7.8621	8.2762	3.4592	8.0251	5.3164	5.7827	7.4039	5.9317	6.4028	8.4854	8.4297	6.0375	8.7975	6.8427	8.559	5.9756	8.6158	5.9915
-5.1834	-1.0039	-2.7574	-8.9495	-3.2419	-6.9449	-7.1635	-4.8103	-9.1873	-8.0374	-9.2376	-9.7001	-8.7873	-5.6558	-7.3711	-6.6085	-4.8007	-4.2274	-4.4147	-7.5381	-5.6336	-7.7709	-7.5367	-2.1993	-5.208	-8.8893	-7.5351	-1.8893	-5.0486	-10.635	-3.6662	-7.0374	-5.4647	-2.6498	-4.8604	-6.4918	-6.3489	-8.3966	-7.0706	-9.2094	-7.3911	-4.7551	-8.4199	-6.3658	-7.0457	-6.3691	-4.6473	-8.171	-7.5354	-10.563
-6.7283	-6.4964	-4.8485	-4.3067	-1.8528	-6.097	-5.8599	-5.1233	-5.3671	-6.5739	-5.7022	-5.8428	-5.6935	-4.0666	-5.8675	-1.0671	-6.1069	-7.9756	-6.0287	-3.7126	-4.5105	-3.5347	-7.1222	-5.8558	-5.9028	-4.6231	-4.8063	-4.1548	-5.2287	-5.3507	-5.913	-2.0906	-5.8872	-4.1794	-5.2581	-5.2559	-7.9063	-4.7165	-7.3268	-5.9271	-4.3741	-6.2959	-2.5805	-3.5772	-4.6943	-5.6954	-2.7709	-2.9266	-3.2201	-4.227
-17.31	-11.553	-14.725	-13.533	-12.294	-17.444	-11.53	-13.522	-13.488	-13.59	-14.729	-15.236	-12.69	-14.949	-12.894	-14.453	-13.104	-14.216	-11.168	-12.512	-15.168	-11.083	-15.03	-14.236	-11.327	-13.017	-14.529	-12.588	-14.097	-15.794	-10.834	-12.698	-12.382	-14.491	-14.129	-11.322	-11.779	-13.919	-11.707	-13.701	-15.695	-13.241	-12.426	-17.336	-16.224	-16.545	-13.915	-12.425	-13.238	-13.762
0.080397	2.097	1.0424	-0.6582	-0.71089	0.14499	-3.8278	-1.7839	2.6996	0.23238	1.5747	-0.71847	-3.7416	1.1431	0.33967	-1.2007	-0.36468	-2.7801	3.6644	4.6141	-1.8458	0.062355	1.7912	2.2804	-1.4582	1.1985	0.58011	-1.3363	-4.3353	-3.4194	-0.98943	0.29982	2.5312	0.61287	0.19434	-2.8637	0.83249	-1.159	-2.1187	-0.96246	2.2999	-2.6472	1.4315	-5.0344	-1.9552	1.8522	-0.02751	0.70325	-1.3141	0.36417
-2.1564	-5.1769	-2.9276	-3.6382	-2.4129	-2.9289	-3.4384	-4.0826	-3.28	-3.5912	-5.0149	-7.0599	-0.93273	-3.6131	-1.5053	-0.80801	-1.6041	-5.6652	-3.3104	-3.5657	-2.1817	-5.1884	-2.9147	-0.61725	-2.4535	-0.83354	-0.58567	-0.71926	-3.0278	-1.6597	-1.8259	-1.3847	-1.2625	-3.1211	-3.0628	-2.5861	-0.90733	-3.652	-2.4506	0.71481	-3.7842	-2.6769	-6.719	-3.5518	-1.6398	-1.2218	-4.1474	-2.3423	-2.0407	-1.3996
-3.2332	-3.6935	-0.1369	-2.3788	-3.0963	-4.2681	-0.97346	-3.2143	-4.4786	-6.7277	-2.717	-2.062	-0.49162	-0.44304	-5.6579	-2.5671	-0.48535	-3.7424	-3.1456	0.18591	-2.4536	-4.0735	-3.2261	-2.9134	-0.72496	-4.3749	-2.86	-3.0987	-2.8946	-0.6701	-2.3032	-4.4462	-0.46263	1.7421	-1.3146	-3.9043	1.0396	-1.7809	-3.3092	-1.6599	-3.5274	-3.144	-2.7264	-0.8854	-3.347	-3.3395	-0.99797	-0.063847	-1.4608	-2.4565
-1.3258	0.60937	-0.87982	-1.2104	-1.4979	-2.1693	-3.0675	-1.0325	-3.0636	-0.39691	-1.0602	-3.3793	3.8902	-3.531	-4.1733	0.39629	1.0322	-0.47568	-1.3994	0.75663	-1.7931	0.61904	0.70877	-1.6098	1.4855	-0.72461	-1.548	-3.248	-3.3616	2.3429	-1.6765	1.1288	-1.927	-0.065777	-3.0431	-1.6552	-3.9128	-4.0918	-0.059689	-1.941	-3.0916	-1.2661	-4.7608	-1.3331	-1.8572	0.37875	-3.5642	-3.6114	-0.72836	-2.0276
-11.786	-11.361	-11.571	-10.643	-11.664	-10.905	-11.201	-11.955	-11.054	-9.5641	-13.48	-11.652	-9.9748	-12.339	-10.49	-13.621	-12.463	-14.036	-9.0707	-11.197	-8.7994	-11.724	-10.043	-10.278	-9.621	-9.5048	-10.681	-13.926	-10.352	-13.721	-16.441	-11.415	-12.892	-11.327	-10.314	-9.1661	-10.829	-12.095	-8.6925	-10.599	-10.605	-9.8885	-12.379	-10.13	-14.603	-11.389	-12.125	-12.021	-11.507	-11.047
1.0722	0.39078	3.8317	1.4951	-0.29371	2.2408	1.7103	0.6064	2.7467	-1.0893	-0.9963	-0.16833	-2.0268	6.409	0.7308	0.85082	-1.6806	-0.72855	-1.4315	-0.59133	1.8605	-1.9653	0.12674	0.72646	0.54245	1.5657	-0.98779	-3.1014	-3.169	0.5368	-4.639	-1.4807	1.2328	2.0572	0.82163	-1.5137	-0.59066	2.4198	0.26552	-0.72534	2.594	0.70452	0.1754	0.2642	2.1086	0.77261	1.408	2.074	0.10177	2.2445
-1.1743	1.1127	-4.3984	-1.7794	-1.1549	-1.1654	-1.7625	-0.86538	-2.5635	-1.6221	0.65703	-3.0115	-2.0668	0.57202	-2.0642	-2.1349	-1.1361	-2.0518	-0.22899	-1.8245	-0.29247	0.85653	-2.9131	-0.72934	-1.7196	-5.1061	-2.5106	-0.37576	0.14289	0.26294	-1.8582	-2.4512	2.6106	-2.9677	-3.1293	-2.217	-0.14753	0.99284	-2.4756	0.71744	-1.1131	0.12902	1.6993	-2.045	0.11529	-1.1521	-0.78791	0.44963	-2.9168	-0.93583
0.22201	3.9508	2.9015	3.0636	6.9969	2.3754	4.7046	2.5267	3.9015	1.9355	2.5479	2.8014	3.2372	0.57451	-0.22829	2.3473	1.5134	1.3727	0.40114	1.9733	-0.26533	-1.0756	4.3124	3.0882	1.4703	0.45576	1.539	-0.15715	1.1893	6.2814	1.9165	-1.7462	-1.8023	-1.7891	-0.77121	2.8554	0.0068763	-0.67305	-0.039753	3.1535	1.4355	3.0791	-0.099152	3.54	-3.7023	2.8875	1.3575	-0.45766	2.6331	0.50871
10.904	7.2213	9.0216	7.4267	9.4741	6.9964	10.345	8.1315	10.558	7.4939	3.893	7.5463	8.5072	5.0807	9.4997	8.5853	8.8672	5.7328	8.8077	11.574	6.9435	5.0009	8.385	6.8285	8.9085	6.8253	5.1371	5.0223	9.2785	7.9287	7.4367	7.7213	6.6698	8.6385	8.9295	10.361	6.7902	6.2614	9.7057	8.3356	9.5768	4.6215	6.3818	10.346	10.018	8.0585	5.9085	7.9733	9.4543	9.1946
-11.546	-14.342	-16.333	-10.76	-11.633	-13.076	-14.662	-11.741	-12.415	-13.045	-11.241	-11.576	-14.141	-11.519	-13.314	-10.77	-14.352	-10.001	-9.852	-9.6973	-11.564	-12.309	-12.317	-14.873	-13.592	-8.6723	-11.265	-9.5919	-12.132	-13.293	-12.304	-12.833	-10.713	-9.8813	-13.461	-10.83	-12.135	-12.554	-11.521	-12.662	-9.3145	-14.126	-10.19	-11.473	-9.2192	-9.2315	-10.395	-11.659	-10.19	-11.099
3.8786	3.5725	4.6024	1.1642	1.2826	3.0215	3.0938	-1.578	3.3593	2.7413	3.8105	3.0429	2.6141	2.442	0.59651	3.5962	4.7492	-2.4311	-2.9261	-0.41464	-1.9488	1.8806	-0.23209	3.7823	1.5993	2.2515	1.3571	1.8857	4.3569	3.804	2.417	-1.4517	3.1265	2.4051	1.2349	-1.966	1.1405	3.38	0.7135	3.3892	3.3526	-0.91932	1.6318	0.039688	2.8648	0.061161	-1.0727	1.8985	3.4554	1.3441
-6.3058	-3.7442	-0.63184	-1.4148	-3.1077	-1.686	-3.2752	1.1835	-4.0917	-3.2514	-6.0756	-1.6821	-4.4674	-0.36639	-4.6953	-2.9663	-0.61421	-3.8793	-2.942	-1.9791	-3.3709	-4.3416	-4.0421	-0.15678	-3.3929	-4.2762	-3.5847	-4.379	-2.4517	-0.49287	-5.4176	-3.0242	-4.043	-0.21333	-3.4542	-5.091	0.66073	-1.9703	-5.3533	-0.1362	-0.066411	-2.5028	-3.4692	-3.2156	-1.2009	-2.6669	-3.6937	-3.2926	-4.8682	-3.8779
-0.33948	-3.8702	0.021826	0.996	-1.3077	-3.4261	-1.3859	-2.5331	-1.1397	-1.4679	-3.7283	-5.9603	-4.3167	-2.6105	-0.30872	-0.956	-0.84172	-3.2467	-1.2067	-1.8327	-0.62826	0.95477	1.0357	-3.1211	-1.8784	-5.4005	-1.5966	-2.8906	-1.9315	-4.0984	1.4472	-0.53971	-2.0623	-2.7235	-0.88145	-2.9893	-2.2904	-2.0457	-1.0496	-0.98983	-2.7468	-5.0687	1.7612	-1.4376	-1.5396	-3.9979	-2.231	0.8045	-2.6207	-1.4676
-16.173	-14.569	-14.813	-13.761	-13.349	-15.822	-11.343	-14.67	-12.725	-17.005	-13.645	-14.372	-14.255	-17.167	-14.873	-13.47	-15.208	-13.931	-13.136	-14.674	-12.786	-10.796	-14.445	-12.649	-12.968	-13.892	-14.944	-13.113	-14.307	-16.579	-14.887	-17.111	-17.007	-11.644	-12.171	-12.546	-15.054	-12.165	-14.891	-13.937	-12.074	-12.951	-14.085	-11.181	-14.121	-14.291	-17.086	-12.818	-12.296	-13.902
7.1834	5.9693	9.2745	4.7251	3.9272	3.2738	4.5397	4.8074	5.319	5.837	6.4698	5.3253	4.1258	5.5199	6.0463	6.9362	3.4132	5.7298	6.6186	7.8681	3.3059	6.5044	6.572	5.7906	7.5396	5.6479	2.8014	6.8028	5.5012	2.8813	4.5411	4.1371	5.9451	5.2504	5.6028	4.1244	5.7772	5.612	5.1662	5.7088	6.0192	7.8541	8.4995	5.6502	5.2544	6.7301	3.9734	4.1195	6.2264	5.9907
-0.17867	-3.1415	-0.056238	0.61379	-3.0483	-3.3089	1.0928	-1.2586	-4.7927	0.2112	-3.4227	-1.3433	-2.122	-0.49648	-2.6611	-1.8163	-0.37153	-0.35022	1.4086	-0.37286	-0.70291	-0.56036	-1.814	-4.2211	-1.6737	-1.8091	1.6811	1.0541	-2.7762	-0.82824	-1.5069	-0.60569	-0.66307	1.3097	-2.5604	-2.9937	0.51716	-3.6645	-2.8622	1.3043	-0.83229	-0.45041	-1.3802	0.50437	-0.99068	-0.0055454	-0.34649	-1.5235	2.115	-2.7253
-11.044	-15.451	-12.904	-15.218	-12.919	-13.241	-13.435	-13.589	-10.299	-12.393	-10.797	-15.117	-11.32	-14.934	-11.814	-12.186	-13.826	-12.962	-10.692	-11.67	-11.149	-12.868	-14.379	-10.304	-13.052	-13.567	-13.997	-13.106	-11.869	-10.941	-15.32	-12.438	-12.118	-13.21	-13.718	-12.884	-13.887	-13.846	-14.028	-8.989	-13.709	-12.168	-8.4266	-11.291	-16.377	-13.832	-14.608	-12.746	-14.275	-11.378
-10.515	-15.342	-14.97	-14.081	-15.983	-15.839	-13.806	-14.527	-16.735	-12.309	-13.086	-12.251	-16.068	-16.383	-15.719	-12.871	-12.682	-13.622	-11.09	-9.7864	-11.371	-16.343	-17.404	-16.25	-17.883	-15.59	-16.298	-13.261	-15.379	-13.977	-14.823	-14.694	-15.586	-16.364	-15.433	-14.068	-14.099	-16.03	-17.158	-14.702	-11.107	-12.241	-14.474	-13.205	-14.754	-11.349	-15.9	-13.062	-16.356	-13.833
0.16688	0.99854	2.4072	0.17896	1.7471	0.61079	3.1108	-0.051264	-0.85952	-0.15839	-0.86797	2.9619	-0.78238	-0.25268	0.94606	5.2386	-0.28486	2.9255	4.6783	2.8419	2.809	4.322	2.7983	1.2655	3.4683	-0.041948	-1.5465	0.14485	-0.48822	0.19705	5.8099	-1.9916	2.4159	1.6327	1.2742	3.8839	-0.91489	1.9471	2.3157	-2.0465	1.3464	0.38209	0.26495	4.7055	-1.7949	0.42057	2.8398	-0.79837	1.3892	1.2733
1.5441	1.7247	1.8045	-0.37665	3.6683	4.1334	1.9238	1.9989	1.0971	2.0075	2.3669	2.7766	-0.93531	-0.91069	-1.8195	-0.36087	-0.82426	5.8029	4.035	2.345	3.5727	1.6377	2.3392	2.6689	0.46146	3.7748	0.63804	4.6336	0.37688	-1.6862	0.4597	3.0871	3.3065	2.4298	3.048	4.3775	4.835	1.3016	4.6266	0.37239	2.27	0.86118	3.0548	-2.1987	-0.40988	2.0422	2.9064	0.038049	1.9643	4.1414
-10.35	-7.3694	-6.5385	-8.45	-8.8702	-8.9007	-9.1871	-10.4	-10.769	-9.6376	-9.0573	-8.347	-10.844	-8.109	-11.605	-15.22	-13.775	-11.904	-10.283	-6.6056	-6.5448	-7.0724	-7.6091	-8.5447	-8.5959	-9.8135	-8.7764	-9.0716	-9.1733	-11.687	-8.4188	-11.635	-11.554	-7.8289	-8.5804	-8.8603	-8.6498	-13.12	-7.4852	-8.5268	-9.0972	-10.586	-10.314	-13.405	-9.6027	-11.389	-8.6383	-8.8194	-6.8501	-9.4204
-1.3074	-4.8741	-5.1726	-6.084	-6.7355	-4.9678	-5.1761	-5.6536	-2.7863	-2.3425	-5.6535	-2.3304	-1.9269	-5.0354	-1.2596	-2.4001	-4.8319	-5.9885	-3.9527	-3.5319	-10.863	-5.5236	-4.8267	-7.2573	-3.6622	-4.2489	-3.1041	-5.2499	-6.9622	-6.3368	-1.1894	-4.1798	-5.1086	-3.0054	-4.2218	-2.6866	-6.3045	-5.1786	-4.0522	-7.7615	-4.8756	-3.531	-3.8624	-4.7493	-3.7839	-3.6829	-4.0931	-3.6205	-2.1597	0.82654
-10.517	-11.342	-12.922	-10.687	-11.688	-13.314	-12.36	-13.652	-12.374	-12.805	-13.369	-10.881	-8.4429	-12.685	-17.395	-9.5455	-11.672	-13.589	-12.504	-10.416	-9.5538	-14.387	-14.461	-12.976	-12.351	-10.783	-10.421	-13.461	-16.552	-12.555	-13.047	-7.6063	-13.104	-13.804	-11.033	-11.511	-11.2	-15.086	-11.467	-10.773	-9.4277	-10.608	-13.331	-11.279	-12.123	-11.19	-13.436	-11.935	-10.003	-11.741
-20.457	-18.518	-24.396	-22.279	-22.164	-20.652	-21.503	-20.503	-20.604	-25.207	-22.473	-22.894	-23.551	-20.687	-20.185	-22.557	-19.832	-22.706	-20.473	-18.231	-18.231	-22.473	-20.06	-21.329	-18.764	-21.33	-17.433	-24.474	-22.617	-18.724	-20.521	-21.887	-17.726	-16.334	-19.96	-23.298	-21.304	-23.566	-18.533	-21.75	-21.232	-22.348	-20.042	-19.536	-22.97	-20.245	-19.804	-21.805	-20.729	-20.793
3.0612	3.851	-0.22868	0.73756	0.93849	-0.084426	0.88541	1.0643	4.7493	0.25425	-0.73794	1.7512	3.8733	1.537	3.2625	5.0549	4.8654	-1.543	0.49135	-0.82923	1.5432	-0.086279	2.5826	4.3444	2.376	2.8961	-1.0669	0.2758	4.6957	4.5676	0.13597	5.6237	3.1429	1.8081	0.46555	2.2744	2.6602	-1.1329	2.2166	3.2684	3.2318	2.9595	1.6988	2.4071	1.3392	0.50956	-0.30397	3.3608	-0.23279	1.3531
-8.0297	-8.8979	-7.7515	-13.057	-10.147	-13.261	-7.876	-8.9238	-9.0627	-12.229	-8.65	-9.6952	-11.927	-9.2948	-9.4755	-10.527	-13.14	-10.595	-11.235	-14.047	-10.766	-13.367	-11.522	-9.4599	-12.575	-10.459	-8.5686	-8.2079	-14.055	-8.2295	-9.0076	-7.7821	-7.9246	-11.775	-8.4854	-12.072	-9.5685	-7.7336	-10.46	-11.397	-10.683	-14.054	-9.0436	-10.825	-7.6532	-14.012	-11.331	-11.092	-11.27	-8.3654
-10.214	-8.9238	-9.5502	-7.0419	-11.627	-10.397	-6.1716	-8.4011	-8.7439	-7.0521	-6.932	-8.5055	-8.9994	-8.7398	-10.513	-9.4809	-9.2462	-10.986	-9.5508	-7.072	-8.7439	-6.5381	-8.3889	-8.3263	-9.9242	-8.2635	-10.957	-6.7128	-12.976	-7.9547	-8.8685	-11.177	-9.4564	-9.2761	-12.107	-8.0845	-6.6433	-9.4297	-9.8111	-7.2307	-10.206	-12.834	-7.9678	-10.49	-7.257	-9.9864	-11.157	-4.3181	-10.175	-8.5107
-3.1212	0.20031	-6.6038	-4.3221	-5.7953	-3.6934	0.5432	-5.9535	-2.8317	-0.35739	-2.9171	-3.2073	-2.1629	-1.7962	-4.4569	-5.0565	-3.5096	-2.8722	-3.7014	-4.3072	-3.5898	-2.9589	-4.7623	-7.0247	-1.2546	-4.4886	-2.7295	-4.0047	-2.613	-2.7832	-2.2713	-3.4591	-2.1105	0.53202	-2.9996	-6.0558	-4.0922	-4.7077	-1.6688	1.1022	-3.1013	-1.1879	-1.9527	-8.0401	-0.44582	-2.326	-3.983	-5.1923	-2.1624	0.70426
-1.4448	-0.84098	-0.65119	1.6588	-1.9696	-2.8461	-3.9624	-2.0959	-0.21429	0.69697	-0.51078	-4.1948	-2.5458	-0.84215	-1.5829	0.74547	-2.4556	-2.9838	-1.6767	-2.2251	-1.3615	-5.8685	-3.1784	-2.1478	-0.96535	-4.0313	1.5037	2.6856	-1.2455	-3.1105	-1.8231	-1.8343	0.18414	0.28417	-2.0406	-0.29714	-1.724	-0.26847	1.0902	-3.0954	-1.1616	-1.2052	-0.69546	0.013976	-0.91016	-3.013	-1.0765	-2.3669	-1.5257	-0.19957
-11.486	-12.421	-11.149	-9.9094	-14.166	-15.073	-14.685	-11.548	-11.101	-12.028	-11.379	-14.622	-10.627	-14.036	-12.115	-14.604	-14.322	-13.526	-12.458	-10.865	-10.77	-11.343	-13.623	-15.884	-11.949	-13.837	-14.393	-14.217	-14.199	-15.661	-12.664	-13.956	-12.054	-10.21	-14.352	-8.6668	-9.5459	-14.2	-12.937	-10.443	-10.323	-12.884	-12.922	-12.375	-16.65	-12.654	-13.767	-11.784	-13.264	-10.322
-6.0262	-6.2179	-5.6515	-6.9557	-3.9033	-5.4025	-7.4195	-6.188	-4.5708	-7.7617	-6.8296	-7.8983	-7.2562	-4.5349	-5.4868	-6.5321	-9.9665	-9.5802	-3.5227	-5.0728	-5.0473	-6.4574	-6.645	-7.2703	-2.7392	-5.1525	-3.8461	-7.8848	-8.6806	-7.1581	-6.2992	-4.922	-4.97	-3.4746	-5.5986	-7.5456	-6.8929	-9.1029	-5.5595	-7.7685	-8.7358	-8.9179	-2.4249	-5.0673	-6.0484	-5.7312	-4.7417	-5.2244	-7.5331	-7.7614
-13.733	-12.68	-11.745	-10.755	-9.5032	-12.6	-13.02	-8.8906	-9.6432	-14.679	-10.683	-12.034	-9.2548	-10.471	-12.475	-10.236	-10.042	-10.356	-7.1685	-11.375	-12.084	-10.329	-8.776	-8.7608	-10.522	-11.199	-12.468	-12.607	-11.77	-10.123	-12.368	-14.391	-10.662	-9.2206	-11.01	-13.977	-16.273	-15.696	-8.5865	-8.5076	-11.949	-8.602	-12.795	-9.8128	-13.963	-9.5425	-11.759	-9.0674	-9.5388	-13.087
-3.4653	-4.6542	0.066871	-5.9106	-4.5179	-5.1894	-5.3881	-5.0274	-4.9866	-2.6657	-8.0593	-5.267	-4.3302	-4.1632	-1.3815	-1.6165	-5.2771	-5.0446	-3.2165	-7.0415	-4.3012	-5.6197	-6.6992	-5.8487	-5.3799	-3.9345	-5.0772	-5.5839	-1.4306	-4.1538	-4.0373	-1.7436	-1.4659	-5.4494	-1.4884	-6.283	-6.1628	-3.9969	-3.2718	-5.1993	-5.0429	-4.8199	-5.8659	-7.7908	-7.0914	-5.6078	-3.9887	-6.8591	-3.0686	-4.7799
-0.58186	3.2173	2.1949	2.6179	4.8474	1.1416	2.9047	-1.7647	2.61	4.1325	0.42233	0.62589	2.3136	2.011	0.1017	3.8426	3.123	4.0322	-0.76708	-1.1514	1.9264	3.5252	0.58061	1.5137	2.5435	2.1504	4.1555	3.6109	-0.37504	-2.2741	-0.20332	4.7623	4.3762	-1.5768	0.066932	0.67626	-0.27892	1.3216	3.04	1.807	-0.63853	5.788	0.52959	3.1066	0.58197	2.9422	3.0646	2.3644	2.2658	1.9746
3.8565	3.0939	6.4353	4.4059	0.1525	1.8831	1.151	5.5819	3.9043	4.1018	4.8829	3.891	-1.6055	0.65163	6.4439	0.65047	1.2593	2.2182	0.26232	5.5719	4.9748	4.1009	5.0083	0.098647	1.9513	3.3079	5.0052	0.14027	2.5859	0.72645	3.5214	2.5364	4.3228	1.3677	5.261	4.556	4.4802	2.2049	4.0523	6.3723	-0.82526	3.7795	4.0173	4.7627	3.4009	0.67425	1.442	3.7845	4.261	3.0346
-4.635	0.16603	-2.0606	-0.97671	-3.82	-2.1327	-2.4384	-3.5588	-1.2313	-6.7286	-5.0666	-5.3949	-5.4486	-5.0879	-3.7672	-2.9014	-2.1316	-2.6362	-4.0918	-5.4129	-3.6827	-2.2831	-3.7162	-1.7656	-2.8314	-4.0066	-2.3402	-3.8588	-5.6913	-4.3265	-4.7932	-3.2029	-1.1062	-5.1294	-4.7667	-5.4771	-3.2001	-2.4138	-3.4214	-2.8616	-0.64903	-2.3825	-3.8049	-4.2631	-4.5866	-5.2996	-3.6707	-4.0611	-5.7263	-5.3325
-15.597	-17.142	-15.355	-17.164	-16.528	-16.204	-12.252	-16.899	-13.973	-16.583	-13.339	-17.381	-15.665	-17.875	-13.484	-12.754	-16.273	-17.045	-15.059	-14.106	-15.43	-13.464	-15.987	-11.078	-16.22	-17.515	-12.53	-15.885	-16.297	-16.351	-13.84	-15.272	-11.939	-15.178	-13.587	-16.819	-11.399	-15.113	-15.937	-14.271	-12.23	-14.879	-13.065	-16.793	-13.578	-15.147	-14.184	-11.414	-13.215	-14.356
-5.1181	-3.8958	-5.3342	-6.0227	-7.6247	-2.4385	-4.5306	-4.7475	-5.0173	-2.7328	-5.5608	-4.7226	-4.3469	-6.2938	-4.3059	-7.1318	-3.6608	-8.0812	-3.4791	-6.2804	-7.0046	-5.6773	-6.4571	-8.1733	-3.5813	-7.0432	-7.9016	-2.3883	-4.8663	-6.471	-4.2352	-4.4797	-7.3681	-4.5522	-7.6234	-9.1555	-5.1851	-4.7772	-4.2008	-3.2216	-6.9495	-4.7275	-3.6159	-5.6619	-3.2805	-8.2035	-5.4081	-7.1859	-6.9638	-4.978
-7.5249	-11.191	-9.5285	-9.1864	-8.2218	-8.5718	-7.6921	-11.329	-8.8998	-7.8586	-7.3705	-8.0156	-9.3573	-9.7412	-6.8831	-13.373	-8.9892	-9.9087	-9.9403	-9.73	-8.2278	-8.7985	-7.3442	-8.4937	-10.292	-10.112	-5.9752	-8.3228	-9.639	-7.733	-8.959	-6.3278	-11.547	-8.6615	-11.844	-10.828	-7.552	-6.2551	-9.316	-10.077	-8.3409	-8.5695	-9.5863	-10.375	-8.5966	-8.8017	-10.007	-11.77	-9.1418	-6.5859
-10.71	-16.534	-14.939	-12.286	-12.008	-14.172	-16.819	-12.572	-13.765	-16.003	-12.935	-13.827	-10.305	-12.512	-16.166	-15.953	-13.339	-15.603	-16.007	-12.12	-12.166	-14.179	-11.817	-12.279	-13.05	-11.527	-12.199	-14.277	-12.864	-10.737	-13.837	-12.203	-13	-14.77	-13.255	-14.941	-11.245	-13.403	-10.765	-11.863	-12.2	-14.046	-9.002	-14.163	-18.838	-15.403	-10.637	-10.563	-13.181	-12.005
-10.505	-11.6	-11.547	-14.262	-12.905	-8.7927	-8.9764	-13.197	-10.263	-10.177	-8.3431	-12.49	-10.077	-7.9011	-11.442	-10.825	-12.655	-10.346	-5.1057	-8.6734	-11.333	-10.345	-10.56	-11.418	-10.04	-11.748	-10.621	-13.877	-10.545	-10.967	-11.129	-7.9552	-9.777	-10.153	-13.439	-11.283	-12.581	-9.882	-12.181	-9.8729	-11.819	-9.2906	-9.6632	-10.755	-13.464	-10.332	-13.426	-10.597	-12.623	-10.393
0.3499	-0.31465	-1.0465	-0.42906	-1.5255	-3.1867	-2.1176	-2.4347	-7.7781	0.93164	-5.8266	-2.3719	-5.4767	1.488	-2.2363	1.7834	-0.37691	-0.76119	-2.6283	1.2013	1.5188	-0.11288	0.37732	-1.8724	0.62549	-2.4341	-3.9781	-2.0192	-2.0989	-1.6669	-3.1906	-2.0451	-0.61651	1.397	-2.2789	1.4556	-1.5847	-0.95807	-1.813	1.3002	1.2402	-2.2804	-2.8777	-1.9507	-1.9888	-2.833	-1.3476	1.2589	-4.9	-3.0581
-10.202	-10.397	-10.828	-11.491	-10.512	-9.0619	-11.371	-13.426	-8.8899	-12.064	-11.901	-7.6125	-16.007	-12.532	-14.436	-10.057	-12.061	-12.27	-9.8147	-8.6595	-10.77	-11.598	-14.369	-12.638	-9.1617	-14.13	-10.261	-9.5504	-11.095	-13.323	-13.41	-10.528	-12.412	-14.633	-9.9694	-9.3509	-14.301	-14.425	-12.548	-12.748	-11.253	-10.943	-12.248	-11.095	-14.025	-12.148	-11.646	-12.539	-12.106	-8.2922
1.6761	3.6512	2.9822	4.5629	3.3148	3.2413	3.4273	4.2751	6.0732	6.614	3.9975	6.8983	3.6475	3.0066	5.6001	4.9627	6.4712	3.654	6.3348	4.475	5.4593	5.1121	8.0253	7.9642	6.5367	5.911	2.2724	4.2728	5.1924	4.4206	4.1589	9.0873	5.5338	4.3989	3.7665	4.6057	2.8851	5.4085	2.4195	4.2636	7.6484	2.2792	5.4478	3.9974	4.7104	6.9025	4.9119	4.2422	5.5679	5.6603
2.0146	0.6656	2.6149	3.7978	1.1944	1.6825	1.1176	3.4624	0.12774	0.02953	0.091752	0.66528	0.81948	2.5987	2.8263	2.5963	-0.44688	-2.3118	0.045689	2.78	-0.61207	2.9303	-0.57988	0.42542	3.6201	2.7348	2.3345	-0.10574	1.3933	0.27189	1.4243	1.5621	3.1795	0.34654	0.49671	1.5237	0.34861	-1.2986	2.4532	2.5647	0.21428	5.4711	5.3603	2.319	1.6804	0.98742	1.9515	-0.61842	-0.82581	4.1208
-11.875	-12.113	-15.047	-14.39	-16.765	-14.336	-14.084	-13.571	-14.479	-10.882	-10.501	-14.152	-14.185	-13.198	-13.983	-15.062	-13.125	-14.07	-12.984	-11.098	-10.648	-13.391	-13.485	-8.1814	-10.997	-12.669	-11.26	-8.8423	-15.728	-12.038	-13.844	-11.749	-11.446	-11.877	-9.2691	-14.44	-14.811	-12.643	-15.061	-12.196	-12.876	-14.358	-11.208	-15.28	-12.714	-13.096	-12.015	-12.325	-11.428	-10.527
-1.1655	-0.49602	-2.0453	0.4785	-0.94964	-0.15072	-2.3968	-0.9411	1.6767	-2.557	-2.4268	-1.3159	-4.6566	-1.1013	-0.9268	-2.756	-2.3462	-3.0187	-1.3902	-1.4254	0.42231	-2.7377	-0.033336	-2.0057	-1.2988	0.43674	-3.7402	-1.9014	0.34241	-3.1674	-2.3463	-0.35356	-1.6344	0.57574	0.47397	0.36076	-3.7715	-2.8805	-4.4973	-3.5732	1.2849	-4.4062	-1.9581	-1.0421	-1.9276	-3.9309	-1.512	0.66704	0.15672	-1.1211
-2.3143	0.62306	-0.72512	1.1577	-1.3581	-2.7074	2.0079	-1.7443	-0.96722	-3.176	-0.19417	-0.56348	0.43217	-2.6024	-0.33187	-2.3549	-1.2871	1.1063	-2.9694	0.44786	-1.6835	-2.8167	-4.6887	-1.2255	-2.1174	0.2641	1.1478	-2.952	-0.39038	1.9469	0.096352	-2.2699	-3.694	-2.0147	-0.44178	2.96	1.5482	0.25324	-2.3034	-6.9112	-1.9686	-2.3386	-1.4746	-1.1418	-1.0473	0.13535	-0.33568	-1.684	-1.1528	-1.9888
-8.8364	-4.9862	-7.1135	-6.8115	-5.7779	-5.9755	-5.9826	-8.3102	-7.497	-5.9406	-6.741	-7.2368	-4.2529	-4.0064	-4.9931	-6.6252	-6.0793	-4.2846	-8.7868	-6.7301	-6.1481	-7.3139	-9.2722	-3.864	-5.4323	-4.9165	-6.9334	-4.2899	-5.8432	-5.0815	-6.6518	-5.3993	-3.9736	-7.708	-7.4967	-6.7658	-4.8724	-6.0963	-6.2253	-4.5527	-5.4268	-6.7327	-8.2069	-7.6126	-3.0841	-6.8771	-6.318	-10.891	-6.8986	-4.9277
-1.8103	-1.4601	-3.6971	-2.3452	-3.9242	-3.1913	-4.2635	-4.0396	-5.0413	-4.8948	-3.3274	-3.5347	-4.5141	-0.79641	-3.401	-3.0149	-4.3416	-2.4811	-4.8908	-1.8164	-4.4121	-4.239	-2.0216	-1.3617	-5.9177	-1.1707	-4.3326	-3.9979	-4.7045	-4.0555	-3.9733	-5.6149	-3.1395	-3.3362	-4.4505	-1.6783	-1.129	-5.9688	-4.0724	-1.03	-4.5498	-2.1077	-2.988	-5.0482	-4.9663	-4.6518	-2.8748	-2.9653	-4.2105	-4.9207
5.1465	7.9772	11.931	8.4218	7.4849	9.1656	10.259	8.7028	10.442	7.12	9.7572	9.7395	7.3945	11.722	9.0332	5.4894	12.047	8.4025	9.7643	9.7926	9.4169	3.7161	7.5155	7.7483	11.068	6.6621	6.328	6.6255	7.0049	9.151	9.16	7.0655	3.377	10.614	6.634	7.3741	10.737	8.8485	9.0295	7.6135	8.5369	8.3607	7.8764	8.2382	9.7824	6.8034	10.245	9.1886	5.0142	6.6436
-12.468	-12.461	-15.047	-12.489	-10.593	-12.888	-12.452	-13.839	-8.6529	-13.25	-17.274	-12.261	-12.504	-11.149	-12.363	-12.103	-14.465	-13.403	-12.693	-14.277	-14.35	-12.813	-13.234	-10.992	-15.946	-13.621	-11.373	-14.6	-9.5458	-14.558	-13.4	-10.567	-9.9864	-13.467	-15.178	-13.88	-12.022	-12.875	-14.108	-15.715	-12.088	-13.98	-9.7703	-13.066	-13.362	-11.006	-15.235	-15.686	-11.79	-14.616
0.68199	-0.29293	-1.662	0.45882	-0.89679	0.88143	-0.63338	-0.61105	2.4132	-1.7906	-0.91483	-2.8399	0.024753	-1.2104	1.666	-1.105	-4.8204	-2.2741	-2.8677	0.10975	-0.85718	-2.2703	-1.1958	0.44624	-1.1721	-2.4788	-1.7875	-1.2801	0.80004	-0.086366	-2.7238	-1.9892	-2.5414	0.46057	-2.1283	0.65698	-0.34313	-0.84133	-3.4	-2.9529	2.6183	-2.9748	-0.72704	-5.3853	-2.4895	1.5123	-1.998	1.9475	-1.427	-3.3402
-5.8943	-3.7424	-5.5788	-3.4195	-2.4366	-4.64	-5.4605	-4.4924	-4.4273	-4.0874	-4.944	-6.5863	-5.8609	-5.5167	-2.3484	-2.5845	-2.0343	-5.0823	-4	-4.1667	-4.2754	-1.9527	-1.5424	-3.4022	-2.2064	-0.16568	-2.6446	-1.4886	-3.0279	-4.7776	-3.1006	-3.3127	-5.7442	-4.2986	-4.9396	-2.3053	-4.3157	-2.9645	-2.6913	-5.0803	-0.31276	-5.2071	-4.7049	-6.0185	-0.53271	-4.4321	-0.90531	3.0744	-4.677	-3.8637
-22.128	-17.835	-18.468	-14.61	-15.723	-13.213	-12.087	-14.34	-11.312	-15.27	-15.122	-16.746	-14.517	-11.953	-14.132	-13.881	-14.174	-11.291	-16.094	-11.66	-14.549	-13.898	-13.096	-15.717	-10.766	-16.752	-12.461	-13.098	-15.411	-14.991	-16.193	-12.762	-13.731	-14.184	-13.5	-17.256	-11.929	-15.111	-14.34	-16.294	-13.356	-15.982	-15.634	-13.189	-14.914	-15.839	-16.96	-16.115	-12.583	-11.678
-11.405	-10.855	-9.3667	-8.9048	-10.624	-15.147	-10.512	-14.008	-12.129	-7.3141	-12.944	-11.651	-10.744	-12.872	-12.749	-9.4817	-8.1851	-9.4958	-11.528	-10.226	-10.975	-14.912	-10.967	-7.2987	-7.6744	-8.7137	-11.847	-9.6153	-10.259	-10.864	-7.6188	-12.9	-12.238	-9.1117	-12.447	-10.268	-8.454	-13.513	-11.354	-9.6513	-9.4239	-14.557	-10.204	-7.4018	-12.908	-9.1614	-8.7864	-12.218	-15.51	-10.202
-10.115	-8.6817	-3.0446	-5.4302	-5.2855	-3.8439	-5.4712	-7.8195	-7.2525	-8.8816	-10.011	-7.8884	-9.4567	-10.033	-7.1746	-5.204	-5.6392	-6.3396	-5.9638	-8.2442	-5.9227	-6.2862	-6.9562	-7.4506	-8.6559	-7.5007	-5.7989	-7.8392	-5.1429	-5.7806	-8.0399	-8.9114	-7.8798	-10.011	-8.5974	-10.874	-9.2447	-8.8963	-8.0313	-9.1318	-6.9689	-6.7171	-7.6433	-5.7759	-8.5919	-7.4748	-6.9393	-8.9416	-9.8123	-5.8194
-5.9319	-10.779	-4.5717	-10.62	-7.9983	-9.39	-8.2175	-13.937	-8.1663	-9.2972	-8.0688	-5.7542	-7.7893	-8.6631	-8.0208	-9.9862	-10.539	-9.261	-9.9505	-10.164	-8.9959	-9.1929	-9.2568	-9.0585	-9.4945	-9.2195	-8.7631	-9.7443	-8.5304	-11.16	-9.6274	-9.3564	-9.2565	-9.5266	-10.649	-7.7999	-8.0722	-10.45	-7.5327	-10.647	-9.4442	-7.3267	-8.2103	-9.6606	-8.2187	-7.5368	-9.402	-9.6806	-10.225	-9.2371
-2.1707	0.31779	0.3445	1.623	2.2692	-1.6454	0.58889	2.7041	-0.4753	2.1485	1.8606	0.77854	5.1135	0.37176	0.23967	3.4494	0.98184	0.60451	0.33001	1.9194	0.24727	2.2391	-1.4962	3.5297	2.4376	1.7455	1.0152	1.036	-0.00762	0.35381	0.20627	1.8371	0.19948	0.16566	0.31725	-2.3706	1.5088	0.18637	3.7602	-0.98986	3.7792	2.6651	-1.4916	-2.5394	-0.70969	-1.2894	2.2778	1.4722	2.3707	1.2954
-5.1926	-3.7723	1.9448	-2.6385	-5.1831	-0.30849	-1.9165	-0.97856	-0.72104	-1.4928	-4.7639	-1.5252	-4.1243	-5.902	-2.8576	-4.6607	-2.964	-5.8151	-2.2152	-2.9474	-2.4696	-1.5452	-4.3661	-0.27389	-4.7653	-0.87757	-2.657	-2.3435	-4.7926	-1.8842	-2.1299	0.79164	-1.6479	-4.0196	-0.37256	-4.6245	-4.645	-1.1134	-1.8044	-3.4252	1.6568	-1.4846	1.6638	-5.7418	-3.2751	-1.2793	-3.7349	-2.5513	1.5542	-1.5092
-12.246	-11.934	-9.4064	-9.744	-9.0744	-11.188	-9.8787	-11.675	-10.907	-12.639	-7.558	-10.122	-9.1603	-10.121	-11.964	-10.856	-7.1777	-9.53	-8.4821	-9.5041	-8.2027	-11.618	-9.3814	-12.363	-10.762	-8.3288	-8.49	-10.608	-13.137	-10.885	-9.1293	-9.7573	-12.71	-7.6564	-7.8317	-7.567	-9.8207	-10.281	-8.815	-10.572	-8.6099	-8.982	-7.2183	-10.866	-6.9921	-11.156	-11.425	-11.124	-11.026	-8.7521
-22.876	-23.696	-24.056	-23.438	-20.14	-21.462	-21.936	-19.866	-21.633	-23.066	-20.378	-21.017	-22.916	-22.447	-19.861	-21.487	-20.967	-25.267	-25.347	-22.371	-23.152	-22.388	-26.011	-21.382	-22.325	-20.475	-22.435	-19.66	-18.706	-24.299	-22.47	-23.015	-21.537	-20.322	-23.223	-24.401	-22.922	-20.877	-21.801	-19.511	-22.431	-21.943	-22.694	-20.81	-22.451	-22.679	-20.598	-22.82	-21.9	-22.441
1.5574	-0.33212	-0.30361	-1.7651	-1.9588	1.9784	-0.48654	0.66935	0.1357	1.4076	1.0697	-1.103	0.93863	3.4955	-2.3099	1.7861	0.72977	2.26	-0.84062	0.6184	-1.8705	-0.33532	-0.32167	1.5933	0.13367	1.1456	0.90442	0.291	-2.7825	0.34387	0.475	-0.73761	0.41689	0.77198	-1.6875	-0.1821	-1.5547	-1.5379	1.5218	1.6537	1.8354	-6.7016	0.74545	-2.1601	-0.43049	0.35565	-0.49294	-1.9429	-4.2037	1.2189
-5.1119	-4.9057	-3.7631	-6.2881	-5.7715	-4.1221	-5.8346	-6.1514	-7.3408	-4.5966	-6.4833	-6.7469	-2.9506	-3.834	-4.2324	-5.294	-6.7623	-4.3496	-3.9887	-6.5921	-6.7384	-0.14928	-5.298	-7.9802	-8.1196	-7.2921	-1.5404	-5.2799	-4.3005	-5.1078	-3.5396	-6.5863	-6.5562	-2.1677	-8.1614	-5.9006	-4.7362	-2.395	-5.4839	-7.0037	-3.8646	-6.9046	-5.7354	-1.4903	-4.0498	-6.6651	-3.9819	-1.6608	-1.5738	-5.1733
-2.9974	-7.5176	-8.5423	-4.3494	-5.5147	-5.0087	-5.3635	-5.1789	-5.0722	-3.9912	-6.8759	-6.6001	-6.6453	-8.8376	-6.7026	-5.606	-8.0851	-4.2281	-7.1367	-5.1109	-5.973	-6.2485	-5.5268	-3.6489	-6.4951	-3.9236	-7.6603	-5.9625	-3.4293	-6.3201	-5.8143	-9.6108	-4.4906	-4.1801	-4.8935	-5.2355	-8.4268	-3.7771	-5.7752	-5.7073	-7.4096	-6.4092	-8.8888	-9.3499	-10.662	-5.2123	-5.4817	-7.9551	-9.2835	-5.5579
-9.0228	-7.8812	-13.532	-9.2165	-8.0881	-12.67	-10.682	-9.2595	-11.519	-12.16	-7.988	-6.1045	-4.4881	-11.103	-7.2377	-10.372	-10.045	-9.4022	-7.8625	-7.2206	-7.5898	-8.0389	-7.6902	-8.6095	-8.7356	-11.465	-5.8612	-9.0488	-6.5691	-7.1157	-8.4875	-9.2486	-9.5263	-9.5222	-8.8375	-11.325	-11.082	-9.3193	-2.8558	-12.008	-8.7173	-9.6689	-9.1366	-6.7487	-8.6448	-10.227	-7.3969	-7.6824	-9.5116	-7.1178
-10	-8.6796	-9.7407	-10.538	-7.1141	-7.0425	-9.4197	-12.795	-9.8493	-12.682	-9.0681	-13.197	-7.9231	-7.3014	-7.7334	-10.865	-9.4411	-8.8895	-10.132	-10.295	-7.6606	-9.1661	-9.7801	-7.7213	-7.1774	-9.8714	-8.5634	-9.2934	-8.2831	-8.0494	-8.7054	-9.5189	-6.5079	-5.9993	-10.291	-4.7921	-9.0221	-5.7095	-10.161	-11.161	-9.517	-8.5895	-8.331	-10.097	-10.188	-10.882	-13.765	-12.156	-8.9506	-9.8414
-5.1154	-4.2823	-6.0584	-6.2693	-7.6621	-4.6707	-6.7684	-3.5156	-7.3899	-4.1949	-6.2829	-7.8483	-8.2653	-6.3825	-3.9216	-4.1636	-3.9921	-4.5165	-7.6955	0.53768	-5.9428	-3.0185	-5.0814	-7.0289	-6.0115	-2.3081	-3.7552	-6.5208	-8.2125	-4.1845	-5.8544	-3.9424	-3.1748	-3.6869	-4.548	-6.8771	-6.5766	-5.56	-4.9599	-5.9125	-5.7906	-8.1657	-3.5801	-6.5952	-6.7524	-7.4997	-4.5209	-3.009	-5.0342	-7.1505
-5.4975	-5.6601	-7.5642	-7.5151	-3.392	-8.7488	-10.583	-6.9772	-5.9526	-6.1915	-4.798	-6.7619	-5.9635	-6.144	-7.9583	-6.4984	-10.424	-7.3202	-4.5083	-4.2286	-6.8866	-7.9541	-7.9897	-1.4399	-7.0089	-8.512	-5.1729	-9.764	-4.5006	-6.8221	-4.3325	-7.6378	-5.7778	-6.7586	-3.4131	-7.8238	-6.6726	-6.6156	-7.2037	-5.6532	-7.6459	-5.844	-8.2066	-4.9489	-6.0896	-5.0879	-4.4405	-6.8259	-8.448	-5.5286
-9.8025	-8.5445	-10.927	-9.7962	-9.7891	-8.5252	-6.6564	-14.215	-9.8262	-12.752	-12.734	-10.695	-15.304	-10.276	-10.987	-12.921	-12.05	-11.807	-11.996	-8.7056	-13.023	-13.278	-9.9467	-8.8189	-14.127	-8.1643	-11.601	-11.726	-11.073	-10.974	-8.1003	-10.493	-11.389	-13.205	-10.004	-7.8652	-10.314	-11.526	-8.0543	-13.375	-13.028	-13.267	-9.8865	-8.3107	-7.1123	-11.034	-7.8884	-8.445	-9.6768	-12.321
-4.3051	-5.6601	-1.1172	1.4719	-5.5849	-0.88977	-2.7038	-3.1049	-0.95712	-4.8549	-2.5473	-4.4812	-1.5516	-2.0438	-2.3052	-2.1904	-6.1273	-2.2238	-2.176	-5.1012	-1.9016	-2.7667	-2.1289	-5.2092	-0.17114	-2.1716	-5.4555	-3.5906	-2.8753	-2.4777	-3.4459	-3.6522	-1.9481	-1.9095	-2.9022	-6.8996	-1.5595	-3.8449	-0.11214	-4.8757	-2.633	-3.1626	-5.5258	-1.9195	0.11893	-6.6264	-2.4656	-5.8046	-2.3194	-1.9133
-12.625	-12.924	-12.079	-13.24	-14.074	-12.657	-15.104	-13.62	-10.682	-12.866	-12.83	-11.306	-14.237	-11.379	-13.224	-9.8725	-10.52	-15.868	-10.749	-12.383	-13.181	-13.412	-14.845	-12.71	-14.01	-13.925	-13.716	-10.941	-15.677	-11.752	-11.323	-15.755	-11.683	-13.981	-11.466	-10.285	-14.18	-13.486	-13.21	-10.652	-12.325	-10.747	-11.366	-11.578	-11.177	-13.029	-13.935	-13.311	-7.9833	-13.899
-12.313	-12.992	-10.691	-12.863	-10.538	-9.5844	-11.551	-13.179	-7.4883	-9.5167	-10.636	-13.112	-7.6459	-10.538	-9.7274	-9.8196	-8.9022	-14.743	-10.713	-10.264	-10.418	-11.621	-10.805	-15.72	-12.871	-11.48	-13.507	-10.808	-9.7775	-8.464	-8.3577	-10.072	-10.088	-9.2834	-10.255	-10.702	-10.064	-12.607	-10.195	-9.595	-10.959	-11.172	-10.404	-12.772	-7.5989	-10.5	-14.896	-12.372	-12.189	-11.076
-5.6769	-3.9342	-5.8551	-6.5046	-4.9136	-4.5445	-1.8393	-4.2833	-3.8014	-5.6258	-4.4249	-3.9225	-3.3118	-3.4081	-7.1298	-1.3896	-5.2765	-4.118	-4.1213	-5.2671	-2.7141	-3.1721	-4.674	-3.9212	-8.1159	-4.3879	-2.4996	-4.8405	-5.1175	-3.5086	-1.304	-3.8111	-4.7337	-6.3457	-5.7891	-6.0645	-4.9864	-1.8008	-3.6239	-3.0504	-5.4464	-4.7259	-3.9773	-2.9683	-5.2778	-1.9852	-4.9637	-4.3673	-5.5963	-3.579
7.9308	5.6459	6.8941	6.2886	5.7691	6.6544	7.004	6.3521	9.4219	6.7918	9.7994	5.3063	7.591	6.2993	5.0723	7.6635	5.3384	5.7718	8.4069	5.9043	7.5929	6.4204	7.8627	7.1644	6.6555	7.147	7.8771	7.6073	9.3459	2.771	4.3228	8.1532	4.9352	7.8474	5.4905	8.605	5.599	8.7601	7.5911	6.98	2.4745	6.0765	8.6503	7.0198	4.3137	7.2955	8.1418	7.1227	4.6817	6.8195
6.1048	6.0651	4.1495	8.3052	6.6277	7.4361	4.5303	8.4278	6.1127	5.3742	6.1648	8.5976	5.4305	6.0597	8.6706	5.8121	6.5148	4.7812	8.6805	5.6208	3.0532	7.4459	8.4929	2.6901	5.7437	7.0584	8.3505	8.4027	5.6698	4.8426	7.9366	6.1587	4.9881	5.759	4.4794	3.5639	8.3154	8.1493	3.7855	1.9557	7.3316	5.7266	6.1777	7.464	5.5682	5.3131	8.0163	7.5031	7.503	7.2122
-3.5684	0.85682	-1.5342	-1.1297	-1.2712	0.32125	0.48504	-1.9652	-3.4543	-5.2655	-0.17077	0.11135	0.086727	1.7556	-2.6199	-3.4082	-3.8485	-1.9988	1.0201	-1.6231	0.77797	0.8251	-2.441	-3.8137	-4.0201	1.9001	-4.8206	1.8655	-1.4875	-2.7207	-0.83628	-2.9004	-4.0294	-1.2717	0.69088	-1.3841	-2.6342	-2.6978	-1.2361	-5.4231	1.9065	-2.552	-1.9061	-0.49514	-0.27853	-2.8565	-2.997	-0.63496	1.1235	-1.4328
1.7903	4.16	2.0548	4.1096	1.7011	1.7218	3.4552	0.28999	3.2006	1.8491	1.6244	2.6423	2.9712	3.7835	3.9674	3.4519	7.6654	2.9673	2.7897	3.8647	3.2144	2.345	2.6915	4.1959	1.1691	0.53815	3.23	0.42006	5.0307	2.8832	2.5026	4.3674	0.71465	4.7395	-0.072723	2.2543	2.4929	2.988	1.9178	2.3119	-0.02511	2.3899	1.2517	4.0702	2.0514	2.8868	2.7635	2.6613	1.8349	4.628
0.32493	-1.8488	-3.6772	-2.13	-3.4009	-0.029775	1.3242	0.34171	-0.96117	-1.1561	-0.79018	-2.9169	1.0678	-3.685	0.69984	1.1434	1.2113	-0.38421	-1.9855	1.8017	-0.60158	-2.5917	-0.98166	0.12619	-1.4748	-1.2632	6.1943	-2.3964	0.0056136	-1.4449	-1.558	2.7618	0.28776	-0.56935	0.33778	-0.83067	-1.433	-0.68483	-3.1359	4.4586	0.6245	3.5348	-0.88187	-1.8046	-0.54186	0.70745	1.0061	-0.30713	1.857	-0.94972
-3.2809	-3.8905	-5.1094	-3.656	-0.50266	-1.685	-0.13449	-3.0576	-0.19695	-3.0081	-4.9255	-2.3386	-1.4208	-2.4983	-3.4373	-4.6836	-2.6216	0.79913	-1.9177	0.85383	-2.0777	-6.5572	-1.0343	-3.7014	-3.0826	-2.0862	-2.5791	-2.8521	0.13	-4.5824	-0.79518	-4.3575	-1.9586	-3.9152	-2.9647	-1.3296	-1.7437	-2.0629	-2.3173	-3.5376	-1.7287	-0.077553	-7.0257	-1.1574	-3.3549	-3.4748	-1.995	-2.0915	0.1412	-3.7197
-0.049967	-1.9581	-1.275	-0.63708	3.0127	2.1454	1.2176	-2.5291	-2.5664	-2.1144	-1.8357	-0.57287	-3.143	-2.8389	-2.2522	-1.8246	-1.9009	-2.7638	-2.9711	-0.33716	-5.9089	-2.1123	-2.1467	-4.3429	-0.60407	-0.42316	-0.1887	-2.6625	0.68771	-1.8105	-0.021529	-2.1825	-1.1478	-1.2096	-0.60325	-3.2639	-2.7223	-2.2656	-0.19305	-0.97112	-0.092048	-2.4382	1.3365	-1.0544	-0.75533	-3.0051	-1.9855	-0.21219	0.8944	-3.2192
-10.943	-13.177	-12.395	-10.985	-14.756	-13.076	-15.514	-14.463	-14.095	-9.9142	-14.493	-12.279	-10.832	-13.295	-16.419	-17.66	-11.727	-14.298	-13.35	-12.261	-8.9284	-12.332	-13.703	-14.689	-9.7713	-11.517	-14.957	-12.331	-14.073	-13.306	-9.3253	-11.601	-13.668	-8.5921	-13.37	-12.18	-13.715	-13.073	-11.21	-11.562	-13.778	-12.316	-12.266	-13.674	-11.247	-11.491	-13.342	-10.614	-12.717	-14.452
-6.312	-2.7452	-6.7988	-5.8549	-1.7493	-3.4602	-3.8511	-5.2947	-3.5652	-2.207	0.12358	-3.7622	-3.1577	-3.7044	-4.996	-6.1778	-3.9347	-6.5751	-3.0464	-4.185	-6.4699	0.78634	-4.7003	-0.67513	-4.0868	-1.3324	-3.1925	-1.9879	-4.7852	-0.74307	-2.351	-2.1809	-2.7968	-2.0513	-3.8038	-3.4498	-3.5652	-5.2237	-5.0134	0.48956	2.0048	-0.84423	-4.853	-1.2688	-3.2951	-6.0139	-2.831	-1.4719	-5.1583	-3.6664
-11.785	-12.993	-11.871	-15.22	-11.185	-15.229	-10.368	-13.038	-11.635	-15.245	-12.517	-15.713	-11.315	-13.667	-16.146	-13.488	-14.118	-12.961	-11.355	-12.995	-12.785	-14.835	-13.025	-9.0048	-11.336	-13.716	-13.42	-13.369	-13.137	-10.676	-9.8422	-11.896	-9.7216	-14.584	-12.37	-15.829	-11.91	-13.69	-16.07	-14.439	-14.818	-12.662	-11.499	-11.985	-9.5871	-10.787	-17.871	-13.608	-14.187	-15.688
-5.7612	-9.5538	-10.107	-11.013	-8.2503	-10.072	-9.4999	-11.587	-8.6486	-7.5515	-9.4594	-8.2652	-6.1595	-11.488	-10.009	-9.428	-7.6634	-11.174	-9.2527	-7.7834	-7.6183	-9.4455	-7.7352	-8.1272	-9.0394	-3.0875	-9.5356	-5.6293	-9.2497	-8.4914	-12.311	-9.5079	-10.664	-7.8281	-6.2091	-9.6962	-10.464	-7.481	-10.567	-10.151	-11.966	-11.585	-10.391	-10.194	-6.6696	-7.5103	-13.207	-8.7478	-7.6879	-10.188
8.1937	7.9378	7.7842	9.72	10.557	11.443	13.877	7.1961	10.366	6.5015	10.126	12.853	8.3303	9.793	9.1055	12.077	10.707	10.086	9.3215	9.5016	8.3905	7.2469	9.8723	10.5	12.114	8.2155	10.256	9.1558	8.2049	7.7559	11.064	7.7214	8.9193	11.467	13.524	8.1245	10.044	10.793	10.055	5.5635	9.874	8.6852	9.7005	9.2511	7.199	9.3938	10.934	11.349	9.6308	13.349
-3.9777	-4.2712	-2.2922	-2.4592	-4.245	-1.4645	0.0044147	-3.4821	-3.5502	-1.8077	-6.2104	-3.3613	-3.3817	-4.9312	-5.4085	-7.5369	-6.8282	-1.6071	-3.5843	-2.7963	-5.9478	-2.7162	-3.9449	-3.1732	-1.2585	-4.4865	-5.0554	-3.2426	-2.5894	-3.6706	-1.7654	-3.5647	-3.2868	-5.3987	-6.6275	-4.1435	-5.4265	-3.5312	-0.95796	-2.0603	1.8147	-3.8133	-4.8709	-1.9164	-3.264	-0.56461	0.23422	-4.0611	-5.4345	-1.0277
-1.7447	-5.9413	0.72496	-0.54954	3.5481	-0.62998	-1.3798	-0.11941	-4.1613	-0.54974	-3.3057	-1.4658	-0.13456	-1.4833	-1.6142	-1.9529	0.77012	-2.1692	-1.3859	0.28603	-0.26703	0.28851	-0.41163	-3.0197	1.1308	-0.081995	-0.02825	-0.90057	0.56936	-1.4511	-1.5995	-2.468	-4.0587	-1.2379	-0.035916	-0.60696	-0.7174	-4.413	1.1471	-0.42327	-1.7687	-1.1369	-0.30775	-3.5593	-1.8235	-4.6694	-0.015851	0.15585	-3.112	1.2248
7.7193	4.4006	2.7232	2.2854	3.6204	6.1811	2.1551	1.6159	1.5897	0.73061	4.4519	3.5061	2.8137	4.0081	6.7524	5.1302	7.4358	3.2793	2.0445	1.026	3.9846	2.9	2.5523	2.805	3.8324	6.0615	3.2684	2.4449	5.0948	0.73228	5.2668	4.4226	2.0621	2.9083	5.9969	4.2228	5.8152	2.053	2.3349	2.8029	3.3794	1.581	4.1512	1.7028	3.3248	4.4024	2.6382	3.4017	3.3273	3.1026
-5.5847	-4.5734	-7.569	-6.5215	-6.0679	-9.5677	-3.3832	-2.867	-6.1488	-5.929	-5.6145	-4.455	-4.7096	-5.124	-3.5428	-3.2416	-3.8656	-4.8103	-0.96632	-8.701	-2.4733	-4.7974	-5.7034	-6.4452	-3.4542	-5.4513	-4.4758	-8.9219	-6.3567	-6.9093	-5.1695	-9.1456	-6.5462	-6.3755	-2.9983	-7.559	-3.0634	-4.1849	-6.5278	-4.7255	-5.1966	-9.3971	-8.8078	-4.5598	-3.6477	-3.8489	-1.0964	-4.8423	-3.0116	-5.3146
-10.821	-9.3659	-9.7448	-11.434	-10.621	-11.966	-13.524	-9.4854	-12.935	-10.038	-8.487	-9.3491	-12.326	-8.8959	-14.171	-7.0281	-11.254	-9.714	-12.133	-11.43	-8.5863	-11.648	-10.82	-10.772	-7.2423	-9.3228	-10.36	-12.488	-11.402	-7.2443	-10.149	-10.95	-8.6005	-8.0569	-15.614	-10.151	-10.717	-11.626	-11.786	-10.73	-10.031	-8.9058	-9.7768	-9.875	-8.5863	-8.891	-10.437	-12.021	-10.383	-7.0293
-6.7876	-7.5467	-8.9656	-5.4521	-8.8581	-8.6613	-6.9603	-5.3113	-3.777	-5.1345	-8.4372	-9.03	-9.0844	-10.912	-9.5399	-6.266	-6.8504	-7.8551	-8.9466	-6.9552	-4.2422	-9.3268	-12.667	-7.3023	-5.2159	-7.4874	-5.0648	-7.7117	-9.4503	-10.09	-5.558	-7.988	-7.2524	-11.045	-5.9728	-9.7949	-9.9882	-10.379	-10.251	-7.8601	-5.2694	-7.6518	-8.9803	-5.9052	-5.5062	-10.753	-7.5618	-7.7811	-7.8004	-9.593
5.08	5.7848	5.1232	9.8899	9.1947	5.9784	8.7568	6.1223	5.5036	5.4824	3.8734	5.0005	8.0297	4.8939	9.3914	6.4189	5.0392	6.4409	6.5964	6.1156	7.04	8.8604	9.1639	7.2768	6.6668	8.5883	10.344	9.9007	6.0392	7.607	6.6503	6.4346	6.7018	8.9716	4.4171	7.4434	9.0795	5.8768	6.2556	6.934	4.1956	5.2319	9.0976	6.2358	7.9465	2.1156	6.3891	5.9238	5.5246	7.5851
-8.4617	-3.0599	-6.1498	-7.365	-4.6363	-5.9805	-6.4425	-5.1896	-8.9671	-5.1219	-6.9005	-6.9462	-5.9293	-1.5775	-2.345	-8.3753	-4.5201	-5.3914	-5.0109	-3.8055	-6.7274	-5.1468	-5.2081	-2.3477	-3.0463	-2.4648	-4.4996	-4.6855	-3.7378	-2.9317	-4.2139	-6.4567	-4.9131	-5.4516	-1.7932	-4.5681	-6.7924	-5.4578	-5.4503	-3.828	-5.5039	-6.7665	-5.5755	-3.2907	-4.484	-0.80933	-4.6492	-4.0204	-4.5855	-1.447
3.2662	3.8227	1.8768	5.8609	2.5677	4.4991	-0.34011	4.2233	4.4829	3.8666	2.6648	2.7954	1.6466	3.3245	2.6177	4.8834	5.3755	3.3141	3.2339	1.356	2.33	3.4803	0.61393	4.0218	5.1475	3.5682	5.0109	1.379	2.5266	4.2424	2.0405	0.29036	-0.48198	1.0312	1.4662	3.5049	1.0717	1.6669	1.3331	-0.38294	3.189	2.2713	2.6201	2.2797	0.6751	2.8466	2.488	0.3267	3.0684	1.8906
-13.21	-10.386	-12.078	-12.067	-12.108	-14.169	-12.925	-14.124	-12.35	-13.518	-14.27	-17.542	-10.841	-12.785	-13.462	-11.966	-14.648	-13.358	-12.517	-13.816	-12.101	-12.884	-13.266	-8.1381	-10.734	-9.9304	-12.77	-14.917	-10.554	-13.451	-14.575	-14.807	-15.294	-13.431	-15.288	-13.881	-14.925	-10.39	-12.786	-11.844	-14.651	-12.697	-11.708	-17.006	-14.581	-8.4016	-14.544	-14.209	-12.964	-10.566
9.3264	10.19	8.261	9.7745	5.8052	9.2761	4.702	9.2188	6.1752	4.8472	8.9042	8.1962	8.3237	8.8271	8.5831	8.1679	6.448	9.2886	10.086	10.192	8.6446	6.7142	9.6678	6.4847	6.172	6.6631	9.1521	5.2159	8.4199	9.9687	7.2897	5.8949	7.5338	9.7422	6.2712	5.1774	7.6812	8.7209	11.029	10.041	9.0104	9.3204	6.6667	6.4327	4.9971	9.4561	9.4249	8.0222	6.9095	9.4317
-12.579	-14.197	-13.44	-17.373	-13.464	-13.388	-10.987	-12.955	-17.876	-15.657	-17.65	-14.674	-12.919	-13.145	-11.856	-11.665	-14.172	-13.071	-11.814	-13.224	-9.445	-11.444	-9.499	-16.971	-11.934	-14.63	-16.248	-12.021	-12.344	-13.653	-12.11	-14.053	-12.096	-14.574	-13.598	-14.879	-13.547	-16.307	-14.773	-11.229	-16.376	-11.991	-11.648	-15.658	-10.219	-14.168	-14.545	-14.251	-15.893	-12.378
-4.8472	-0.62219	-3.279	0.05945	-4.3187	-2.5696	-2.053	-2.9319	-1.6029	-5.6707	-0.83502	-3.22	1.774	-2.9201	-3.3548	-2.5388	-4.8551	-4.8636	-2.4172	1.6279	-2.4323	-2.1793	-2.7664	-2.3017	0.13198	-4.6236	-4.703	-2.0768	0.57802	-3.5728	-2.8539	-3.0611	-0.96809	-1.7957	-2.7258	-1.1374	-3.1346	-0.55035	-0.076093	-0.68533	-5.5085	-4.9315	-1.9766	-3.1564	-1.4642	-4.3503	-2.2615	-3.3934	-4.505	-4.3726
-3.1979	-0.76172	-3.4788	-1.0777	-1.1582	0.14416	0.15454	-3.5465	1.9423	-0.69431	1.133	-3.8056	1.0267	-1.7936	-2.1853	0.070537	0.77121	-3.4642	-0.14585	-4.3732	0.31674	-2.0313	-1.4099	-0.89044	-0.98925	-0.68212	-2.8692	0.23789	-2.4145	1.6801	-1.2411	-2.2198	-3.6798	-1.8048	-1.4967	-2.0045	-2.8487	-1.1386	-1.2247	3.1893	1.4715	-1.5905	-6.8483	-0.58183	-0.067813	-0.28501	-0.90241	-4.8963	-2.5434	-3.6101
-16.766	-13.518	-11.673	-10.243	-13.519	-10.139	-17.08	-14.082	-12.143	-14.866	-11.998	-14.79	-8.9558	-12.115	-15.581	-13.721	-14.579	-15.039	-12.829	-13.189	-13.346	-9.636	-13.929	-9.1095	-12.197	-14.053	-10.989	-12.829	-10.513	-11.233	-11.559	-13.669	-15.007	-13.625	-13.826	-17.359	-12.656	-12.957	-13.383	-11.497	-11.7	-14.868	-11.59	-15.831	-11.573	-13.232	-9.6784	-13.851	-13.085	-11.585
-9.6321	-9.793	-9.9285	-8.8245	-10.687	-8.0209	-9.2135	-9.1886	-10.355	-7.8318	-9.1027	-8.6	-11.378	-10.972	-10.045	-9.3051	-12.481	-11.608	-10.182	-11.203	-9.4858	-9.0588	-9.1931	-10.098	-6.594	-8.9156	-8.7844	-9.6142	-8.0617	-8.9574	-11.331	-7.7735	-7.6018	-5.159	-9.5736	-9.67	-5.9141	-9.6466	-10.507	-6.9072	-10.745	-10.227	-10.681	-10.83	-8.7624	-10.566	-7.8443	-10.746	-10.445	-8.2406
-0.95755	-4.6758	-0.048914	0.3528	0.73704	1.5934	-3.9743	0.14866	-1.7297	-4.479	-1.8256	-2.7789	-2.1336	-0.39622	1.0807	-0.20066	-1.1222	-4.0935	-3.5082	-1.0971	-3.749	0.83843	0.80497	-2.247	-1.3133	-2.1324	-3.1307	0.53578	-3.2106	-1.7818	-0.021548	-1.8082	-1.1276	0.34951	-1.22	-1.7231	2.2023	-2.6982	-3.4114	-2.1027	-1.5487	-2.2256	-2.4812	-2.0535	-3.1812	-3.4883	-3.1605	1.0978	-2.8491	-1.3505
-1.8418	-1.9653	-1.4096	0.048577	-4.9914	-3.6432	-2.0437	2.1595	-2.3416	-2.9081	-1.5622	-2.982	0.48606	-0.90182	-0.93403	-2.9659	1.2891	-4.4322	-4.2823	-1.3667	-0.44173	0.12554	-0.31649	0.28893	-1.9877	-4.064	-1.3477	-3.1891	-2.6575	0.41007	-3.6445	-0.77576	-0.23622	-2.6332	-0.70222	0.91019	-4.2863	-3.219	-0.30592	-0.45652	-2.6873	-1.9186	-2.2864	-1.8878	-3.2157	-0.37708	-0.01932	-1.6393	-5.9087	-2.8716
-11.345	-10.967	-13.02	-11.684	-10.203	-11.4	-9.4238	-14.723	-11.133	-11.261	-13.622	-12.967	-14.372	-12.246	-8.5183	-7.9365	-12.135	-13.3	-13.355	-8.4131	-9.936	-9.8728	-11.064	-12.733	-13.768	-11.129	-10.067	-11.047	-13.266	-8.9806	-11.931	-13.005	-8.4117	-13.503	-8.498	-15.816	-12.47	-12.617	-10.611	-13.379	-9.8668	-7.3493	-11.804	-12.468	-13.475	-13.055	-16.199	-16.223	-12.931	-12.616
-2.5042	-2.0875	0.15074	3.3662	1.0967	-1.7538	-3.371	-1.4733	-0.60391	-3.2227	-1.3591	0.56562	-0.37347	0.91661	-1.6999	-2.2153	-1.9368	-4.5679	2.6929	-2.7449	-0.71913	0.17182	-5.3907	-0.49531	-2.6644	-0.94339	-1.5695	-1.0448	-0.59049	1.4561	0.37405	-1.5282	-2.6486	-2.3329	-2.1739	-4.4326	-0.29004	-3.8802	-1.2915	-1.2168	-1.1077	0.33041	0.70734	-1.9518	2.3849	1.2839	-2.9423	-1.7763	2.6143	-1.7933
-11.767	-13.549	-10.924	-12.385	-13.853	-11.799	-11.982	-15.089	-13.106	-14.658	-11.155	-15.358	-14.054	-11.533	-15.411	-13.891	-14.714	-9.8007	-12.502	-12.759	-12.416	-13.373	-14.924	-10.055	-18.008	-14.353	-13.372	-16.304	-12.95	-13.998	-13.416	-10.194	-15.458	-16.265	-16.155	-13.089	-16.032	-12.527	-13.473	-14.876	-11.489	-12.392	-10.501	-13.166	-8.2723	-13.145	-11.361	-13.447	-13.202	-12.049
-4.8046	-3.3086	-4.9354	-1.1793	-3.2948	1.5881	-1.8685	-1.2959	-3.7723	-1.7111	-3.1667	-1.3941	-2.7485	-0.41856	-4.6363	-2.4379	-1.5657	-3.2725	0.47828	-0.23613	-2.9614	-3.2021	-2.4855	-0.49131	-0.22472	-0.0055455	2.9828	-0.020457	-4.129	-0.36738	-0.67049	1.3861	-1.6839	-5.1011	-4.0046	-0.78993	-4.9133	-1.9577	-1.7172	0.90411	-1.0104	-0.22476	-1.3767	0.87528	-0.22876	-0.71448	-1.7831	-0.42626	-1.2861	0.77273
-3.2209	-5.8651	-2.4097	0.63198	-2.3047	-0.91193	-2.1951	-4.6054	-2.9208	-1.575	-3.238	-3.1236	-4.7135	-3.2614	-6.9435	-5.5241	-1.3077	-5.9271	-4.5541	-1.1079	-1.0605	-4.8519	-3.6462	-5.7809	-4.629	-4.4072	-3.1711	-4.3348	-1.7833	-1.262	-3.7046	-1.2757	-6.6368	-4.1146	-2.4183	-6.8875	-5.4476	-5.0204	-3.5216	-3.3102	-0.060313	-7.4829	-1.1002	-4.5152	-1.6042	-2.1133	-3.9939	-2.4509	-3.1431	-2.4591
-0.43276	-2.6609	-4.3449	-2.6497	-3.9564	-2.8031	-2.0551	-4.6358	-3.4575	-1.6769	-3.1629	-2.1045	-3.639	-1.7914	-3.7868	-1.6154	-3.4586	-2.3827	-4.9062	-3.7677	-3.7623	-3.2186	-2.0337	-2.3872	-3.745	0.64234	2.2991	-2.6326	-1.6761	0.11478	-4.1082	-5.325	-1.5257	-4.2146	-1.7565	-2.9853	-1.8899	-1.2394	-4.9757	-3.6213	-2.3838	-3.7724	0.070728	-2.3356	-5.6933	-2.3316	-1.9391	-4.3052	-2.3464	-0.05816
-4.4759	-2.5794	-3.5963	-0.77172	-0.36942	-5.4319	-5.8898	-3.0688	-5.0702	-0.40895	-0.35041	-0.98479	-1.1448	-0.36049	-2.6348	-1.5592	-4.202	-3.1349	-3.1269	0.51172	-1.3299	-0.9869	-1.2512	-3.143	0.34568	-0.76022	-3.0219	-5.7573	-1.654	-3.9535	-3.3725	-0.89691	0.29163	-4.6662	-5.375	-4.4125	-1.3409	-2.7204	-3.7424	-1.9214	1.5067	-0.57918	-2.0089	-4.6507	-5.4221	-2.726	-4.0478	-5.659	-3.9026	-5.6311
2.0061	7.065	2.0634	4.7328	3.2094	5.3269	8.5257	3.8743	6.01	2.7648	2.219	4.149	3.5392	5.9358	6.2763	5.9186	7.16	5.8505	4.3897	5.2407	5.6162	5.7163	6.6021	3.8681	3.1223	2.785	4.9113	7.0904	4.1481	3.0667	4.8859	4.6654	6.9867	4.4961	6.0713	5.3052	2.7125	3.7428	6.8504	2.5591	4.0711	3.2805	4.9118	5.2706	5.9174	5.5628	3.892	4.2313	3.0709	6.3575
5.5873	6.7974	8.8208	7.6591	7.9577	5.2113	4.5344	6.9063	1.22	6.4718	3.8624	6.4871	5.2143	10.114	7.8107	7.0261	5.1012	5.0912	6.2984	6.6545	5.3331	10.168	1.5784	2.8366	9.3941	5.1458	3.4578	6.1246	3.3681	5.7649	3.9619	7.4352	7.2857	8.7867	2.4962	5.2489	3.943	4.6441	5.8604	7.4004	4.3471	4.3453	5.1165	4.8806	4.5219	5.5543	2.7966	2.7182	5.4914	6.4777
-19.875	-23.63	-20.748	-21.898	-21.031	-22.342	-24.495	-25.379	-23.163	-23.053	-20.941	-20.581	-21.639	-22.06	-22.609	-19.754	-21.173	-18.925	-20.198	-24.135	-19.95	-19.111	-19.768	-25.218	-22.806	-24.267	-20.233	-22.108	-21.869	-22.116	-21.63	-23.965	-24.647	-18.904	-22.401	-20.984	-18.856	-21.045	-20.532	-22.22	-22.207	-24.811	-23.727	-21.859	-24.055	-23.577	-22.496	-25.543	-23.94	-23.649
-8.9223	-11.807	-9.3525	-10.001	-9.4829	-10.87	-12.456	-9.3525	-13.971	-10.971	-10.47	-10.737	-9.8745	-7.8661	-8.6188	-8.8304	-11.613	-9.7604	-8.0207	-11.446	-13.322	-9.3792	-11.976	-10.289	-6.2488	-9.0131	-8.6288	-9.1655	-6.4223	-9.9733	-13.813	-11.156	-9.5369	-7.2653	-8.5945	-12.258	-11.374	-10.085	-9.3097	-12.157	-9.939	-8.481	-12.923	-10.809	-7.7658	-9.4249	-10.006	-8.5729	-10.466	-9.3871
-3.4375	-2.331	-2.2795	-4.3247	-8.6143	-4.018	-4.2819	-1.6196	-3.0983	-3.7458	-7.6328	-6.7513	-2.2816	-3.4341	-4.7262	-2.9937	-4.7151	-7.1742	-6.8319	-6.3887	-4.2846	-1.5071	-2.2378	-4.9628	-3.2311	-4.3824	-5.1852	-1.2935	-3.4206	-5.0209	-3.1688	-3.436	-4.7534	-1.7646	-4.6176	-6.2497	0.50196	-4.0958	-1.2781	-7.001	-2.7052	-4.6275	-3.4748	-4.1384	-7.5207	-5.3513	-2.0755	-1.336	-5.29	-7.1323
9.8463	7.1451	5.8839	8.3305	8.7961	11.376	7.5412	9.5425	10.873	9.7885	10.444	10.368	8.4975	8.3759	8.6603	9.6974	9.2863	9.4929	8.3456	6.9217	7.5504	9.0819	8.969	10.255	7.3459	9.6839	8.593	7.734	9.961	8.4002	9.4049	6.3623	8.6118	8.3604	6.3609	6.8801	6.7734	9.336	4.6567	8.0598	7.2667	9.3537	9.7618	9.2534	8.9876	12.801	8.9713	7.9092	9.4321	9.3027
-7.0515	-10.109	-8.7891	-8.8139	-6.7304	-10.359	-10.403	-10.593	-12.438	-10.14	-9.594	-9.7207	-8.3854	-9.4928	-10.154	-8.0389	-10.515	-11.827	-10.423	-12.492	-8.8726	-8.6829	-13.986	-14.103	-7.4758	-7.4716	-10.905	-12.794	-12.436	-11.015	-8.7659	-12.231	-5.8485	-10.062	-9.8676	-10.068	-8.0066	-11.205	-11.518	-9.2782	-9.2729	-10.461	-11.143	-8.8971	-12.066	-12.868	-11.343	-11.642	-10.277	-10.057
1.1805	1.6105	0.66765	2.5395	4.56	0.32123	1.1446	1.7767	4.2319	4.4446	3.7522	1.3005	0.7429	-0.5162	-0.46831	1.3724	1.0264	1.8301	2.0151	1.3642	1.2227	-0.58489	1.6172	1.0973	-1.6614	1.4273	0.29563	-1.4843	0.21496	0.12343	1.6641	0.65159	0.011136	2.6043	0.59831	0.95426	3.413	2.3193	0.48819	3.6181	1.0469	1.0947	0.20406	5.1	1.5445	0.54416	2.5476	5.0041	-1.2066	1.6116
0.13108	4.1489	0.090449	1.3612	-1.4446	1.4629	2.1864	1.2649	-0.98822	0.156	2.8112	0.89584	-2.4297	-1.0886	-1.0157	1.6382	1.1739	-2.808	-2.1031	0.030513	-0.82261	1.9727	-0.95057	3.3829	-0.16822	1.6343	0.069978	0.61978	-0.26337	1.9254	1.4726	-1.111	3.9144	3.1094	0.62369	0.36132	-2.0957	1.2982	-0.45697	0.44171	-2.1573	-0.54485	0.73047	1.5397	1.2451	2.2533	-0.085019	1.1171	-0.27237	-0.90573
-7.6668	-6.3334	-6.9637	-4.6498	-3.6841	-7.801	-7.8097	-2.6946	-4.9635	-9.2848	-6.7483	-7.3665	-7.7748	-5.244	-7.4638	-7.2564	-6.2914	-4.9132	-9.0078	-8.5216	-6.5306	-4.9567	-5.435	-5.9591	-5.5468	-5.3665	-7.5793	-6.0132	-8.861	-6.6759	-3.5799	-7.4101	-7.0301	-4.6368	-4.8703	-7.1952	-6.7798	-5.2338	-5.4314	-4.4005	-3.9263	-7.1907	-7.6666	-7.1431	-6.2135	-6.788	-9.2131	-7.6393	-4.746	-7.8812
2.0256	0.14442	0.86191	1.2339	0.54008	1.2278	-1.6709	-0.17131	-3.5096	0.80905	-0.78742	2.7844	-0.88065	-1.4428	-1.0355	1.3266	-1.1373	-1.0143	0.43713	0.021079	3.0156	-2.98	-0.19187	-1.5893	1.1441	0.77621	2.5023	1.1348	-0.49463	-1.4293	2.8583	1.2135	0.54926	-0.90978	2.0661	1.0302	-1.5693	-1.6808	2.1048	3.3253	0.49689	-2.312	0.35373	-0.90549	0.27324	0.53932	2.3062	0.71365	-2.4778	3.6425
5.7238	4.6528	3.0561	3.1436	-0.58128	1.9925	4.212	1.3473	1.5095	4.4865	2.9925	4.8816	1.9216	3.3109	3.7789	6.371	3.4862	3.171	2.8669	3.242	2.9637	2.0469	0.69463	2.2771	1.9997	5.2973	1.0548	2.8167	3.8058	0.050513	0.88228	0.9225	3.7864	1.5591	5.2769	0.61036	5.4103	3.3552	3.5976	3.2862	5.6844	3.5289	2.9149	3.7644	2.8741	2.367	3.5205	5.1795	1.7063	1.1917
10.753	8.6016	5.3867	8.3879	5.3567	7.8689	11.3	8.566	8.6601	3.8403	6.5781	4.5987	5.7748	10.33	8.5815	11.218	3.3381	6.4687	10.607	10.397	6.1116	9.1514	5.7643	7.3721	7.532	8.8195	6.9037	7.2269	7.7627	7.2337	8.8747	7.9459	11.033	10.785	7.4127	7.3423	6.8286	8.7082	10.254	7.0569	9.0358	8.8356	11.515	5.4982	10.155	8.7922	7.9817	6.5588	4.7447	5.748
-1.8911	-3.3691	-2.8735	-4.2141	-4.4934	-1.8368	-2.9337	-3.2551	-0.72524	-3.4008	-2.6329	-3.3031	-5.4695	-0.64081	-1.2209	-1.9608	-1.6074	-1.9002	-2.7613	-2.6289	-3.6611	-2.5676	-1.598	-1.3948	-1.7118	0.13482	-0.92238	-1.9078	-2.4145	-2.4231	-2.9825	-4.0881	-0.76411	-0.30205	-2.4176	-2.5207	-1.8101	-0.93908	-2.0727	-1.3551	-5.8568	-2.8505	-2.6814	2.7258	-1.9256	-1.3612	-1.5404	-3.6602	-3.0748	-5.6769
-3.0124	-5.6469	-8.1861	-6.6319	-6.4566	-2.1924	-5.909	-3.5476	-3.6914	-6.4039	-5.4257	-7.7967	-3.5829	-3.4517	-4.3831	-2.8838	-2.7129	-6.0098	-3.242	-4.2815	-5.5359	-1.7536	-3.2939	-3.415	-3.4248	-6.7343	-3.8148	-2.7228	-2.9639	-4.0535	-5.5223	-5.1022	-5.2211	-4.7391	-8.8986	-9.2073	-5.3096	-4.528	-4.0734	-3.5303	-4.5589	-8.0406	-5.6439	-4.0542	-6.4265	-5.8969	-5.8448	-2.9042	-5.1707	-2.9734
-7.4703	-1.3311	-6.9299	-3.9521	-2.7303	-3.8307	-1.8493	-5.9195	-1.5244	-5.0514	-4.6586	-0.83378	-1.4413	-0.73438	-5.7109	-3.4304	-5.4626	-2.3275	-3.3791	-3.6539	-3.9595	-1.5672	-2.9962	-4.5842	-2.5649	-1.747	-4.9385	-2.98	-4.0432	-3.9236	-6.5127	-4.1395	-3.8532	-3.6692	-3.2653	-2.5085	-5.5089	-5.7957	-2.1302	-3.126	-2.1119	-2.4205	-2.4878	-1.1992	-0.89998	-3.0474	-2.3503	-1.8352	-4.2655	0.78439
1.3834	-1.5524	1.6817	0.62869	1.1118	3.4499	-1.6366	2.0287	1.4713	-1.591	-0.50405	0.21425	3.8381	1.3896	-4.5789	5.056	-0.57428	2.2662	-0.11158	-2.1133	2.107	3.2624	-1.3823	0.84417	-1.8709	-1.579	-0.48843	1.491	-2.6631	1.2944	0.31773	2.8323	2.5819	1.235	-0.38031	-0.11778	0.62574	0.5439	0.037846	-1.2948	-0.27765	2.8358	2.5604	-0.14536	-0.64863	1.6464	3.1516	-2.3582	1.5793	1.0162
-1.4623	3.4752	-1.3479	1.4711	0.31665	-1.8736	-3.1205	-1.739	1.3167	-1.3037	0.88757	0.51548	0.18654	0.48423	2.3025	-0.7298	1.6289	-1.2095	-1.5722	2.2483	-0.77095	0.73586	0.41681	1.3784	-2.0259	-0.13932	-2.4165	1.2561	-0.18494	2.0783	-1.3346	-1.6278	0.31603	-4.279	-2.3031	-1.3647	0.78272	-1.0122	1.3209	-0.16778	0.41913	-0.56552	0.54423	0.53509	-1.2242	-0.90787	-2.3005	0.63298	-1.9058	-2.0693
-5.7607	-1.5692	-4.3435	-3.6234	-4.5576	-2.5426	-3.1288	-3.7334	-2.3869	-0.56059	-1.2962	-3.2251	-0.9649	-2.395	-3.5786	-1.1293	-1.268	0.82588	-2.6927	-3.3669	-6.7179	-2.2701	-2.6075	-7.4929	-4.0557	-3.4231	0.060772	-4.336	-3.6512	-2.0111	-5.3753	-6.0045	2.1184	-6.2351	-3.8435	-4.1424	-2.6993	-2.1259	-4.2109	-4.9848	-3.3647	-4.5251	-2.7021	-4.9736	-1.5277	-3.9263	-3.3947	-4.3103	-5.0533	-3.7801
-5.6422	-0.55577	-4.0355	-5.8974	-4.5266	-5.096	-0.54495	-3.7081	-6.7229	-5.7158	-4.6297	-3.1275	-6.971	-6.8321	-6.5555	-5.1881	-4.8867	-1.8928	-1.9549	-2.6679	-4.8773	-4.8085	-6.6756	-3.2661	-9.6143	-2.9876	-3.7078	-3.6896	-5.0967	-4.7572	-3.781	-3.1767	-6.48	-4.9007	-3.8842	-3.7168	-6.8475	-7.0221	-3.1846	-4.5176	-5.1722	-5.4339	-4.9797	-5.9528	-6.6889	-3.7301	-3.2832	-5.0551	-3.7206	-1.6665
-8.1148	-7.5402	-9.6314	-11.758	-9.6159	-9.6442	-11.794	-12.238	-11.497	-9.1528	-8.9259	-10.713	-9.4729	-9.1039	-7.0601	-10.778	-13.566	-9.6318	-6.6027	-5.9634	-8.4396	-9.3757	-12.46	-4.1213	-10.127	-8.0029	-8.7654	-9.2937	-12.386	-6.5323	-11.535	-10.032	-9.4588	-7.3626	-8.7685	-8.3781	-8.5205	-8.4587	-9.8465	-10.467	-9.4248	-6.9388	-8.6652	-11.05	-8.192	-7.9119	-7.7427	-8.6727	-9.9054	-8.9776
-11.176	-14.787	-11.785	-12.227	-13.898	-14.003	-15.619	-13.604	-11.518	-14.545	-10.498	-12.003	-13.514	-12.714	-14.007	-11.104	-16.75	-13.543	-14.656	-14.38	-8.1071	-13.997	-14.29	-11.068	-14.629	-15.017	-15.154	-12.564	-10.999	-12.315	-15.606	-14.553	-11.59	-14.298	-11.957	-13.449	-13.807	-16.848	-12.755	-12.514	-15.5	-17.763	-12.168	-13.091	-14.07	-12.949	-11.971	-14.931	-9.7589	-15.613
-1.4557	-0.8922	-0.45182	-0.28913	-1.5115	-5.5281	-2.8124	-4.0596	1.321	-0.6742	1.0337	-1.2624	-2.0104	-1.4708	0.26136	-4.7521	-4.1328	-1.4418	-0.043384	-2.522	0.0011865	-0.50762	0.13142	-4.1259	-1.1514	-2.4999	-0.147	0.56578	-5.0623	-1.5977	1.9446	-1.2521	0.45204	0.16343	-2.0065	-0.093899	-1.6324	-1.432	-2.0341	-4.5782	-0.28936	-3.9956	-1.072	-1.8488	-4.0105	-4.7706	-2.9346	-2.9814	-5.2482	0.94738
-0.37373	-0.7151	-2.8501	-0.97402	-0.92601	1.6647	-1.855	-2.9136	-1.2097	0.91405	-2.5966	-3.4444	-1.3114	-1.7229	-2.9178	-0.30768	-1.0835	-0.0011142	0.42533	-2.4077	-1.4589	-0.90317	-3.3866	-0.74905	0.96402	-1.8293	-3.5604	1.6759	-0.23335	-1.388	-1.4286	-1.3032	-1.0675	0.34758	1.4372	-0.59971	-1.464	-2.7331	-2.4004	0.29591	-1.1826	1.3984	-3.5244	-0.3079	-0.35868	-0.84348	-0.55349	-0.57464	-1.3244	0.19537
-13.453	-15.553	-16.88	-15.608	-12.175	-14.351	-14.675	-16.129	-11.216	-15.993	-14.204	-12.362	-19.237	-12.776	-13.793	-12.482	-14.03	-15.879	-17.027	-11.864	-15.271	-15.321	-15.027	-13.271	-16.467	-11.8	-14.144	-14.385	-14.873	-17.915	-16.45	-18.701	-14.607	-11.543	-15.057	-12.509	-16.524	-13.696	-12.15	-14.081	-14.48	-15.531	-13.398	-14.817	-13.19	-18.785	-15.944	-14.044	-16.236	-13.404
5.9691	4.9014	7.2887	6.8231	6.3135	6.6822	5.7971	4.5106	6.0695	4.0929	7.6528	6.5572	4.6272	9.6349	6.6086	5.8529	6.3459	5.1333	8.1936	5.4391	4.4462	3.4525	6.6911	3.8882	7.334	6.7276	5.8753	4.819	3.4374	5.5687	2.4586	5.5368	4.6133	7.6163	6.4491	4.4382	8.1411	7.4543	4.9855	6.872	8.7624	3.9962	1.6855	6.9094	5.6686	8.7739	2.2785	2.2995	6.7397	7.746
-13.548	-12.83	-14.598	-14.379	-13.442	-12.736	-14.137	-15.793	-14.42	-13.458	-14.387	-11.531	-17.552	-11.853	-14.971	-17.275	-15.097	-14.46	-13.876	-14.194	-12.677	-13.173	-11.82	-14.065	-15.509	-16.639	-16.33	-14.425	-14.734	-11.525	-15.355	-14.408	-13.188	-14.359	-13.7	-11.935	-14.353	-14.942	-10.209	-12.914	-14.7	-15.031	-14.965	-15.63	-12.415	-12.648	-13.566	-12.009	-13.663	-14.008
-0.22842	2.2345	0.40458	3.0128	0.77853	-0.29119	-1.7093	1.3777	1.4724	-1.9584	3.036	1.5028	-0.96699	0.268	0.94366	-1.0282	-0.94958	2.3599	-1.4824	3.2868	-0.97899	-0.66233	4.1793	1.9218	-1.2984	2.93	-0.74593	2.2507	3.7047	-0.58736	3.2095	1.678	1.5142	-0.034624	1.3265	-1.4164	0.50263	1.3725	-0.83445	2.2001	0.48725	0.71813	-0.10927	0.21582	1.2649	-1.6074	0.057043	1.2553	2.6622	-2.2171
-3.0739	-3.0481	-2.0149	-1.57	-6.9584	-2.0438	-3.8808	-3.4977	-5.1879	-3.8673	-3.6648	-2.5007	-0.095927	-3.9866	-1.4903	-3.4479	-4.0653	-6.5517	-1.438	-5.678	-3.2224	-3.3798	-5.4133	-3.8791	-0.76566	-3.2196	-1.0002	-4.6947	-0.26418	-3.6761	-2.4651	-4.617	-3.3433	-4.7672	-3.2772	-2.7445	-1.6486	-3.8013	-2.5844	-4.0874	-4.1222	-1.7887	-2.7982	0.75665	-4.8888	-5.2861	-2.9005	-5.2965	-5.1731	-3.529
10.594	7.4586	9.753	12.331	6.859	11.117	9.1087	10.251	7.1967	8.3381	9.8201	9.932	12.098	9.7626	10.066	10.084	10.949	12.088	10.944	8.3857	6.8828	10.948	9.1892	8.8455	8.1693	11.513	11.048	10.585	8.8535	8.8326	7.8035	6.4182	9.9665	7.5621	7.9445	9.4215	9.4365	11.519	10.18	7.5493	7.7158	6.3667	9.1559	8.1479	10.622	9.2357	11.192	6.2817	11.027	7.9575
-0.55665	5.0583	2.3416	0.98657	-0.19148	5.2341	0.34077	1.4536	-0.63736	4.6015	1.9861	-0.67945	2.8964	1.5499	0.46199	-0.93706	3.6345	4.0725	0.090467	5.0677	0.31634	1.92	1.322	5.6744	2.9684	1.9187	1.2906	-1.0387	-1.4125	5.9777	1.8917	3.046	1.5632	1.3101	-0.61295	1.6407	0.61546	1.6326	-2.2383	4.6449	0.61783	3.8108	-1.1201	2.6683	0.48532	0.092079	-0.943	2.1043	-0.28806	1.9259
4.7721	4.762	7.0877	8.2493	8.6873	9.1272	6.2806	7.1486	3.7611	10.751	8.1221	5.0552	7.7771	6.6309	2.666	5.3568	7.9663	4.1583	5.7602	7.1299	6.8287	7.1785	5.3641	7.0057	4.9958	5.0499	9.1202	8.3853	5.2204	6.0637	5.1442	6.8618	9.6731	5.35	4.8925	8.4641	9.2948	6.9235	9.5503	6.3271	6.7801	7.8992	8.7361	4.5587	6.3609	5.4946	6.6082	4.7215	8.059	8.1124
-12.275	-8.4901	-14.547	-12.368	-12.29	-12.264	-11.323	-9.3105	-13.139	-13.741	-13.781	-12.694	-10.772	-10.07	-12.531	-14.255	-9.8255	-12.289	-13.692	-13.65	-13.326	-10.285	-11.265	-10.308	-15.251	-12.623	-10.919	-11.251	-10.072	-10.929	-9.9789	-11.582	-13.231	-12.844	-12.901	-10.316	-10.046	-12.738	-13.404	-9.5111	-9.7445	-13.266	-12.264	-12.467	-8.9958	-12.169	-13.357	-9.6298	-11.679	-9.3378
-13.111	-11.374	-9.7049	-14.34	-11.416	-11.755	-10.477	-13.113	-14.179	-10.323	-10.337	-11.243	-13.79	-11.784	-13.266	-14.343	-10.772	-13.532	-8.1093	-12.11	-10.758	-12.073	-11.432	-8.7395	-10.644	-8.0167	-12.334	-10.126	-11.057	-12.093	-9.2871	-12.328	-16.608	-9.417	-10.286	-12.548	-12.851	-12.747	-7.9634	-11.947	-12.977	-14.512	-13.362	-13.446	-10.603	-12.544	-10.545	-11.792	-11.622	-12.199
-0.02638	-1.7718	-1.11	-5.0108	-4.3873	-0.11685	-4.8393	-2.7991	-1.578	-2.8575	-1.7301	-2.3591	0.50905	-4.5343	-2.6922	-0.8476	-1.2892	-2.114	-2.6386	-4.0938	-3.7384	-1.4331	-3.3234	-3.6375	0.52077	0.6829	-3.6761	-4.1957	-2.5951	-5.4324	-2.8562	-2.7278	0.11994	-3.6426	-0.23326	-3.0269	0.075035	1.0776	0.37557	-4.7311	-5.419	-3.7812	-0.60012	-5.1	-2.6396	-1.4451	-0.76453	-3.2465	-3.7064	-5.8672
0.7173	0.24683	-0.40807	3.2279	2.7746	-0.88891	1.7045	3.4234	1.8568	-0.68261	1.3102	0.67636	0.54047	-1.5877	-1.7829	2.4042	3.8474	0.93176	3.8919	1.1503	2.0756	3.3451	4.1971	-0.52784	1.4882	1.6067	-1.4258	1.9245	1.5665	1.7399	5.0962	2.9051	2.7342	3.801	-0.85473	4.0079	3.9367	0.063602	3.3716	0.9396	-1.045	0.56961	1.4682	4.7669	1.0881	4.1296	-0.73501	0.4792	3.8716	-1.0645
-9.365	-2.4284	-9.156	-6.5715	-6.4895	-5.7919	-2.8456	-4.3684	-3.8255	-6.3737	-7.1153	-7.2819	-4.5824	-3.0999	-3.3474	-3.6261	-6.9799	-6.536	-7.5611	-6.8961	-4.3663	-3.9758	-6.0355	-6.9381	-8.5636	-4.2861	-4.5207	-4.3434	-7.1058	-6.8167	-9.8783	-6.2675	-3.9566	-5.0111	-4.9604	-5.8779	-6.9994	-5.2485	-2.6008	-4.2211	-4.2846	-5.4165	-4.6941	-7.3996	-4.507	-5.3091	-5.7652	-8.7897	-8.6106	-4.7595
-3.2819	-5.2617	-6.2071	-2.4461	-4.1213	-4.2507	-5.782	-4.851	-3.0723	-3.9284	-2.1802	-1.5003	-7.0122	-5.8075	-2.3486	-4.0751	-0.5202	-4.0036	-4.4288	-4.7478	-5.5998	-5.26	-3.0417	-2.1184	-4.3156	-2.8963	-4.4981	-4.4354	-4.8906	-9.3407	-5.7582	-2.1596	-2.5766	-4.961	-6.2661	-4.254	-3.0178	-3.3507	-6.6212	-1.0758	-5.434	-4.6884	-1.2675	-2.6508	-1.7722	-4.651	-2.7337	-2.2955	-0.77253	-0.33743
-13.692	-15.283	-14.977	-13.683	-13.874	-12.634	-13.976	-16.068	-15.15	-13.469	-15.865	-12.246	-17.879	-13.599	-15.308	-12.962	-10.784	-15.777	-14.508	-12.552	-14.556	-16.539	-12.849	-15.095	-12.077	-15.315	-13.8	-14.496	-13.233	-16.3	-12.963	-15.67	-15.031	-11.632	-16.517	-14.616	-14.883	-14.877	-11.711	-15.875	-10.753	-14.307	-14.244	-16.072	-14.35	-15.167	-13.944	-14.513	-14.118	-17.202
-3.8236	-3.1192	-2.3823	-5.8656	-1.12	-3.7618	-7.2188	-3.9299	-3.6394	-3.1012	-6.1001	-5.7254	-5.0529	-0.039247	-2.881	-4.0017	-2.9361	-1.8271	-6.3455	-2.9938	-2.0123	-4.633	-5.0859	-2.7368	-3.7548	-1.6011	-2.1979	-2.6046	-4.9346	-2.5056	-1.1147	-6.004	-2.0361	-2.9119	-3.9724	-2.9548	-5.0953	-2.1754	-4.4506	-4.9191	-1.5771	-1.3875	-1.0703	-1.8722	-2.5492	-4.771	-2.1707	-5.9146	-5.433	-5.7284
-9.3936	-9.3422	-7.6212	-5.3569	-8.9241	-6.2044	-6.3059	-10.09	-9.7017	-5.877	-8.0554	-6.6472	-3.7973	-8.495	-6.2841	-7.1857	-6.1328	-11.321	-7.3472	-6.4279	-7.8097	-6.0384	-8.2109	-8.1263	-7.8926	-6.7332	-6.9868	-6.1644	-3.1539	-8.2568	-8.4686	-6.5393	-6.4135	-5.1162	-2.0835	-7.0936	-5.9623	-7.5576	-4.4798	-7.1196	-8.3522	-7.8648	-7.3317	-6.6975	-8.9349	-8.1657	-4.6109	-9.1723	-8.1033	-7.1887
-10.039	-8.0062	-8.7374	-11.302	-12.922	-8.0103	-10.328	-10.01	-9.6285	-7.3226	-9.3849	-8.4375	-10.997	-10.533	-8.9737	-14.969	-9.5654	-10.13	-11.977	-9.6196	-8.4841	-9.1824	-12.922	-13.2	-7.0876	-8.1828	-10.706	-9.6352	-8.6966	-8.9573	-10.453	-11.682	-12.034	-11.316	-9.9321	-9.2871	-6.4923	-10.764	-8.414	-10.332	-13.601	-10.23	-8.5247	-12.349	-11.776	-9.9858	-10.289	-8.4808	-11.481	-8.7561
-10.85	-9.9492	-7.3318	-11.763	-6.2644	-11.62	-11.038	-7.2636	-6.5656	-7.4809	-10.31	-7.1307	-7.869	-7.6827	-9.48	-12.339	-12.613	-5.7215	-10.743	-8.3788	-8.1777	-10.403	-5.8066	-6.8939	-8.6477	-6.5007	-8.129	-8.4989	-7.4474	-5.8392	-12.257	-10.356	-8.4559	-8.4835	-10.758	-8.0549	-10.479	-9.6538	-7.2707	-9.1405	-7.5873	-8.7381	-9.8942	-8.5454	-10.839	-11.607	-7.9442	-9.504	-9.6742	-7.4556
-9.4114	-9.333	-9.8426	-11.167	-8.2975	-11.26	-12.653	-12.809	-7.6078	-9.2909	-8.8043	-9.7991	-11.302	-6.1232	-8.7662	-10.572	-6.399	-8.8546	-10.513	-12.139	-7.8243	-7.8361	-8.2843	-7.9629	-10.703	-9.0307	-8.9886	-10.756	-10.142	-7.994	-12.581	-7.6203	-9.9714	-11.839	-6.5892	-9.8217	-9.9805	-10.195	-8.0392	-11.286	-8.2767	-9.0548	-10.042	-7.4373	-9.9601	-10.565	-10.8	-11.713	-6.7447	-6.7599
1.2527	0.59498	-0.40412	4.8334	2.6413	0.43246	-0.14607	-0.20278	0.019328	1.1432	0.57971	7.3553	-0.18994	-2.1911	1.5664	2.073	1.877	-0.73393	1.4629	1.1838	0.69206	2.3144	-2.471	-0.52468	-0.072118	4.0556	2.3248	1.1799	0.56961	-3.071	4.1493	-3.0557	0.65953	0.2977	-0.74066	-0.12035	-1.1636	0.62913	0.83971	0.23096	-0.92453	-0.11623	-1.506	-0.69628	-2.0843	-1.4261	-2.7105	0.61131	-1.5647	2.8786
-7.0016	-2.733	-2.8481	-5.3693	-4.4346	-5.3042	-5.9947	-4.8184	-6.2231	-5.9179	-0.41969	-4.8945	-4.2132	-2.4922	-4.8448	-3.5068	-4.6546	-2.8182	-4.3748	-3.7624	-2.8474	-5.8163	-2.8219	-0.78872	-4.3924	-3.9392	-5.567	-6.9239	-5.7508	-4.2956	-3.8032	-5.7637	-2.1663	-3.6882	-5.8311	-3.6132	-2.2839	-3.3409	-3.3364	-4.1172	-6.3818	-3.3854	-3.6414	-6.9577	-6.1809	-3.1267	-3.7436	-4.2846	-3.2069	-5.5432
4.6228	2.6537	3.7369	6.0175	8.037	3.8192	7.3403	2.2997	5.1525	5.4326	6.3201	4.1169	5.9589	6.2523	4.9248	4.0211	5.862	7.2734	4.7638	3.2176	1.5391	6.1032	0.41897	3.0438	3.5752	2.9873	5.2527	6.2444	1.1956	1.1172	1.0958	6.114	3.3248	4.7049	5.8428	6.7794	6.3343	2.5246	4.8105	2.2027	4.167	4.0608	4.4129	5.6805	3.6705	2.5842	4.3752	5.4161	2.8283	3.0241
-2.6889	-3.9279	-1.4124	-0.027398	-2.1454	0.10026	-1.1549	-4.1245	-2.3317	-2.4517	-0.63721	-1.4602	-0.8968	1.3304	-1.46	-3.282	0.072509	-3.8073	-4.9151	-1.9998	0.26449	-2.1135	-1.6614	-1.8337	-0.13785	-1.7309	-1.0946	1.2241	0.96987	-3.5227	-3.7732	-4.1941	-1.0029	-2.4872	-1.1387	-1.454	-1.7826	-1.5492	-0.95668	-3.3839	-1.4619	-1.9011	2.0017	-3.4545	-1.628	-1.1505	-2.9299	1.9293	-0.85943	-4.2186
-13.129	-15.932	-14.644	-10.591	-15.272	-12.776	-14.776	-14.106	-15.127	-16.094	-11.537	-13.728	-12.145	-16.364	-14.36	-13.21	-15.073	-14.346	-12.114	-15.024	-12.677	-15.533	-14.542	-9.7251	-8.4998	-11.353	-9.7976	-12.978	-15.059	-9.6516	-11.807	-11.947	-11.964	-13.858	-12.278	-16.293	-9.9921	-12.71	-13.334	-13.38	-15.465	-15.363	-9.1413	-16.513	-9.7851	-10.313	-13.642	-14.279	-8.9246	-12.956
-4.9053	1.9946	-0.81608	-0.69045	1.7881	-2.2533	-0.61104	-1.8246	-3.4341	-2.8436	-1.1827	-2.0262	-2.7728	-3.6834	-1.3694	-0.9125	0.011348	-3.9582	-0.22929	-5.1935	-1.1189	-3.8771	-3.3122	1.2893	-3.561	-1.3532	-2.7746	-0.17511	-5.0779	-1.3391	-1.4867	-2.2251	-1.0798	-4.0557	-1.3161	-1.3756	1.2192	-3.8599	2.9573	-0.85639	0.36626	-2.0793	1.907	-0.73216	-1.4124	-2.5704	-1.8817	-1.5279	-1.4458	-1.6958
7.7864	2.4483	4.4282	5.1524	5.9221	5.8559	6.8417	5.5847	3.5009	10.318	6.1866	6.5951	5.0265	5.6394	8.9045	5.4062	7.8316	5.9566	5.2287	7.576	5.3581	6.2293	5.2857	6.0475	4.5265	2.2416	5.2578	10.116	4.1577	5.3234	5.5869	3.9976	5.005	4.4467	5.8257	3.9689	4.1461	5.4356	4.3625	4.7147	5.4681	6.5691	6.8695	3.3823	5.0414	6.0665	6.0722	7.7429	7.0355	5.2354
1.2651	1.205	2.3398	1.1157	2.338	3.3754	1.0607	4.4902	2.7564	0.92354	3.9421	1.8903	0.90173	4.3488	0.050291	-1.0879	3.499	0.78106	2.1561	1.3044	3.8518	4.7528	4.8046	4.1762	0.95107	0.45493	3.3551	2.9117	4.0774	-0.55549	1.6387	5.1081	3.6027	2.6627	2.2353	1.2718	1.9611	-0.10555	4.0864	1.6544	1.7365	3.525	0.74286	2.3569	2.6294	1.1984	1.2846	1.4678	2.6041	2.2427
0.20025	1.1087	-2.5111	-5.4623	-0.40623	-4.5283	-1.1203	-4.1	-3.8332	-4.4701	-1.4473	-1.2588	-4.0299	-1.1492	-3.0724	-2.4848	-3.8715	-2.0572	-5.5596	-3.1719	-4.6808	-1.7691	-5.3929	-1.0446	-5.576	-5.36	-3.7071	-0.80102	-0.38489	-1.8482	-0.29892	-7.4286	-1.6103	-2.7962	-5.8124	-0.37214	-2.5006	-0.17978	-3.1921	-4.1475	-2.0197	-1.8603	-1.18	-0.22768	-2.2475	-1.455	-0.57573	-0.53692	-3.6872	-1.9187
-3.304	-2.7649	-2.0234	-2.0002	-3.2957	-0.42064	-2.6075	-1.0222	-4.3888	0.61514	-0.43384	1.4588	-0.34533	-6.2735	-2.1613	-1.8696	-1.4328	-1.932	-0.65574	-6.4108	1.5561	-2.9841	-3.8542	-1.4523	-1.5854	-0.072322	-3.4322	-2.6869	0.63406	-2.5447	-1.2873	-0.45756	-3.8064	-7.555	0.11062	0.37982	-4.8392	-0.19828	-2.08	-3.6452	-2.9664	-3.0994	-3.1375	-5.5927	-4.0185	-3.6936	-2.9941	0.72391	-2.1321	-1.3723
-13.267	-9.7545	-10.743	-11.804	-13.709	-14.169	-14.594	-13.6	-11.185	-13.484	-15.584	-10.592	-13.881	-12.266	-12.445	-14.65	-14.948	-11.693	-15.007	-9.3795	-9.2469	-11.582	-14.866	-11.381	-15.946	-13.354	-13.174	-10.694	-14.447	-11.285	-10.071	-11.055	-12.544	-11.369	-13.159	-15.765	-10.997	-14.044	-13.544	-12.288	-14.183	-16.312	-12.299	-13.484	-16.03	-13.433	-12.582	-15.361	-12.709	-11.69
9.3023	10.793	5.6586	12.095	10.554	9.9509	6.645	9.2829	7.0286	7.9196	10.151	9.5144	10.401	6.3352	10.744	8.0222	8.9069	9.5063	9.5267	9.6432	9.9936	10.658	6.8238	4.7226	11.27	7.3021	10.011	11.11	4.9239	6.1978	8.9831	6.2189	7.1003	9.9111	5.4032	7.9825	7.5152	5.5683	4.1	7.3244	9.2083	11.178	7.3764	8.9481	8.2457	9.1696	8.6739	6.2968	9.4765	4.8504
-3.27	-5.7516	-1.0776	-3.6495	-1.1439	-5.5894	-1.9469	-1.7281	-3.1652	-5.4107	-2.1597	-1.2134	-5.8029	-1.9122	-2.0391	-3.8075	-6.3157	-5.6337	-2.897	-1.7732	-0.91352	-1.8114	-1.5199	-3.9453	0.045424	-0.8676	-2.4708	-4.0614	-3.2076	-3.8431	-4.5021	-0.70938	-1.3394	-3.3277	-0.53709	-6.9241	-4.7608	-3.4172	-3.6079	-3.6626	-3.717	-2.1623	-4.9343	-5.6822	-4.7499	-4.6328	-2.937	-4.671	-2.7231	-2.3162
-3.3526	-3.8928	-4.8812	-4.1307	-2.3591	-2.0844	-3.2326	-1.8054	-2.9878	-3.9584	-3.6306	-1.0636	-2.9272	-4.2558	-3.6348	-2.3239	0.049681	-4.0211	-2.8072	-1.7461	-4.8114	-5.858	-3.1241	-4.2238	-1.8193	0.29227	-2.6501	-2.5807	-2.3177	-3.2891	0.4471	-5.3623	-5.9909	-3.9767	-7.1951	-4.5662	-3.0959	-3.7899	-4.1623	-2.6501	-5.6759	-5.4851	-4.4407	-2.8869	-7.4461	-1.6405	-3.7984	-3.7508	-6.6412	-7.2619
-4.4786	-3.6921	0.53871	-2.3118	-2.2291	-0.7128	-2.0517	-3.0346	-2.6053	-2.5171	-1.3891	-3.2384	-1.5036	-5.6724	-0.78795	-0.79337	-3.5988	-3.0008	-4.287	-0.73832	-2.3309	-1.7757	-0.91757	-3.2365	-2.4473	0.88004	-1.5357	-4.417	-2.8574	-3.5096	-0.31891	-0.94734	0.11177	-2.458	0.61716	-1.79	-3.6437	-2.2297	-3.4427	1.6397	-2.5525	-6.5632	-2.2383	-0.48138	-0.37785	-1.1829	-1.3604	-1.7948	-3.5527	-3.2177
-2.2989	0.92161	-0.10532	0.19165	-3.0967	-2.6402	-5.3838	-3.288	-1.7949	-2.9626	-3.8445	-1.8337	-1.8721	-4.2517	-3.6081	-3.4844	-3.3004	-1.943	-1.6775	-0.40791	-0.58742	-1.6589	-1.6092	-2.8355	0.90754	-0.17074	-2.1053	-2.6606	-0.32728	-1.595	-3.756	0.89208	0.048946	0.14963	-2.3704	-1.3565	-1.7026	-1.8363	-0.56853	0.34261	-1.6182	-0.77546	-4.424	-2.5758	-3.7523	-3.3785	0.6287	-1.2628	-1.4872	-1.8472
-7.5469	-5.3752	-4.8295	-5.5822	-5.4893	-2.711	-6.1966	-4.6368	-6.0483	-6.3634	-5.1741	-5.2532	-3.5428	-5.6376	-5.8729	-7.8142	-4.157	-5.2036	-7.3473	-4.6136	-6.0315	-6.7515	-7.7454	-2.9955	-7.9504	-4.3775	-8.2629	-8.2241	-6.771	-7.0898	-3.6213	-6.0248	-7.4493	-4.6762	-6.9288	-6.2096	-6.2987	-7.1216	-5.6787	-6.8371	-3.0517	-7.7783	-7.7837	-6.8736	-5.772	-7.0137	-7.9484	-6.0838	-5.8465	-4.535
7.3646	4.674	4.5707	3.5693	5.1384	3.3779	6.2913	7.6023	2.0179	5.377	3.2967	3.564	4.5347	4.5153	3.0355	3.8755	7.1358	5.5908	2.9968	6.4372	4.4351	4.3129	5.1398	5.6015	3.6406	4.6596	5.0994	1.8395	3.3844	2.6961	6.4038	2.9195	1.9544	5.1849	3.3024	6.238	8.3329	3.4536	3.7416	7.3127	4.29	5.0184	2.8883	1.2048	5.3668	3.4273	7.177	4.3038	3.1566	4.2034
-14.959	-14.29	-15.967	-14.613	-14.309	-12.262	-14.065	-15.541	-14.29	-16.632	-20.867	-13.843	-16.764	-15.383	-13.745	-10.313	-14.513	-16.2	-14.726	-11.629	-15.626	-15.046	-11.837	-14.791	-12.524	-16.11	-12.718	-16.178	-16.997	-15.614	-13.66	-15.815	-16.522	-12.742	-14.269	-13.466	-11.913	-11.292	-17.506	-14.912	-13.338	-13.936	-12.579	-15.651	-15.212	-13.669	-14.748	-14.244	-9.6719	-14.281
2.3554	-1.8207	0.57835	0.21049	-0.014714	-1.4948	-0.49444	-1.3195	2.0068	-0.55735	0.39552	0.62041	3.3665	0.43865	-0.16023	2.7431	1.6639	4.1522	0.83161	1.63	0.079798	1.4453	-0.60739	1.6394	1.3394	0.30077	0.87277	-2.6991	-0.80589	-1.765	1.2367	2.1989	-0.24265	-0.67718	1.1708	-1.5759	-1.6019	1.5698	-1.1928	-0.32741	2.6264	-0.84171	2.6359	1.0463	-1.0308	-0.67524	0.055758	0.88848	-0.8529	1.8966
1.2755	1.7364	-0.21601	-0.69697	1.8288	-1.5275	2.2031	1.906	-0.51912	2.8158	2.032	1.3278	2.5654	0.42558	3.1155	1.8033	-0.52951	0.083246	2.1382	-0.43667	2.5232	4.2341	1.0881	0.19977	1.3845	0.47959	1.8992	2.3973	1.9354	3.1926	3.6286	0.46419	3.0715	-0.67451	-1.3028	0.44934	4.2848	-1.6694	3.2384	1.7485	1.2963	1.5266	-0.88171	4.5948	2.3664	1.6332	0.9024	-0.32743	2.6899	5.5248
-4.797	-6.4406	-6.6519	-1.7139	-5.2584	-3.321	-6.7454	-5.1225	-4.3346	-5.1007	-8.0211	-4.3919	-2.0934	-2.5073	-5.2803	-6.5429	-7.9291	-6.3605	-5.2863	-7.8076	-6.8619	-6.1179	-3.2842	-6.8667	-5.8528	-6.0103	-2.6142	-5.5156	-5.7262	-5.926	-3.4007	-3.6269	-6.3981	-3.657	-5.3195	-4.5686	-2.366	-7.7463	-7.1964	-5.222	-6.7836	-3.4981	-5.3888	-6.4399	-7.9284	-6.2767	-4.799	-5.6873	-5.7506	-4.8833
1.7872	1.3134	3.8792	4.0849	-0.76901	2.9605	-1.0246	0.6786	1.2187	2.1572	-0.18475	0.010261	3.019	3.3023	-0.034005	0.28022	2.3401	2.4419	0.21839	4.9792	2.5561	-1.3073	0.13943	0.89329	3.2651	4.8636	-1.023	3.3991	1.5736	-1.2448	0.56465	3.5705	-0.71816	1.5331	1.4868	1.3677	3.015	-1.6859	1.0238	3.2891	0.21018	-0.80645	3.5684	1.6654	0.96287	2.0845	4.192	1.1203	3.1574	0.39498
-12.262	-12.272	-10.602	-11.417	-8.1869	-10.292	-11.538	-8.4768	-9.9991	-11.552	-14.529	-9.0934	-9.7888	-12.043	-8.8167	-8.9901	-9.9646	-8.4429	-9.2135	-12.473	-12.529	-12.121	-8.0509	-11.452	-8.8485	-10.593	-7.9097	-7.8402	-10.375	-8.9366	-9.9316	-11.265	-10.743	-11.493	-9.1015	-10.967	-9.932	-9.4378	-9.3849	-10.169	-10.48	-12.801	-8.5553	-10.542	-10.212	-10.158	-9.8144	-11.965	-10.091	-10.612
-13.744	-13.677	-14.774	-17.259	-10.375	-16.83	-10.653	-12.369	-11.332	-14.177	-11.155	-10.921	-15.373	-14.804	-13.128	-14.608	-11.55	-14.282	-10.799	-13.083	-11.995	-14.43	-14.466	-12.034	-14.647	-15.01	-16.854	-11.486	-10.923	-14.084	-12.821	-11.837	-12.742	-12.91	-14.692	-8.3738	-15.316	-14.487	-13.314	-10.245	-15.224	-12.351	-10.699	-17.019	-13.223	-14.643	-13.616	-15.673	-13.455	-9.4502
0.42148	-4.7753	-4.9051	-1.4465	-2.8106	-6.2191	-3.4061	-2.7442	-3.4739	-2.2505	-3.782	-0.90259	0.53988	-2.0586	0.52983	-2.0649	-3.87	-1.1999	-4.0673	-5.0614	-4.686	0.1383	0.9216	-3.5674	-1.2742	-1.6567	-1.3231	-1.4346	0.43877	-1.6334	-1.5727	-3.8228	0.96853	0.81905	-5.9568	-0.77697	-2.7668	-2.3335	-4.1084	0.34707	-3.6436	-1.0478	-4.3882	-1.5886	-1.0976	-1.6759	-2.7085	-4.2904	-4.4911	-4.7736
-1.6809	1.6056	-2.3642	0.94474	1.1391	0.30132	-0.79528	-1.0186	2.6109	-0.46804	3.9969	-2.4924	-1.0385	0.71174	0.053317	-0.80143	-0.17357	1.5543	-0.68508	-2.2088	0.020283	0.78301	-1.7128	0.10726	2.6678	-0.81593	-0.99167	1.768	0.98154	-1.5929	-3.3619	-0.62453	-0.15761	-1.1534	-2.1051	0.9032	-0.040744	-0.99428	-2.221	-1.9202	-0.12725	-2.189	-1.7707	-0.70282	2.7126	-1.0289	0.59501	-2.3234	-2.0361	1.3388
-3.138	-2.3578	-4.9433	-2.7291	-4.4013	-6.0103	-3.6542	-4.044	-6.4551	-7.1238	-2.6542	-5.6909	-6.319	-5.3746	-4.1741	-5.5141	-3.0761	-6.5934	-3.9181	-4.4371	-1.6426	-2.533	-5.2001	-0.94744	-2.5111	-1.9626	0.99635	-4.1356	-4.206	-3.3176	-3.6166	-6.2628	-1.5744	-6.0146	-5.1347	-1.6345	-6.0848	-5.0917	-1.6257	-1.982	-4.544	-5.8136	0.99711	-4.0087	-4.0038	-5.2848	-5.3068	-4.9811	-7.2757	-2.6504
-6.965	-5.8944	-9.476	-7.9476	-9.9245	-5.7738	-8.7534	-7.6049	-10.888	-6.8358	-6.8496	-6.9523	-7.2957	-8.6112	-6.9544	-7.2104	-8.3747	-10.105	-7.1849	-6.7728	-5.6986	-5.4362	-8.2824	-5.0583	-5.0995	-7.3568	-7.9814	-10.774	-9.1059	-8.0337	-6.2077	-9.1096	-10.564	-8.5409	-5.7435	-6.699	-7.996	-6.175	-5.9323	-6.1471	-11.942	-9.4559	-4.3714	-4.4713	-6.1631	-5.539	-6.4068	-8.123	-6.4672	-9.3134
-7.3248	-4.4517	-1.6536	-4.7236	-3.5444	-5.5453	-2.9036	-8.836	-5.2631	-6.0199	-3.9157	-3.1538	-7.3919	-6.2693	-7.7166	-3.1104	-5.0592	-3.7223	-8.6486	-6.4134	-7.0175	-4.875	-3.3853	-10.345	-6.0947	-3.3349	-5.333	-5.8332	-8.7528	-5.1149	-8.7176	-4.3797	-1.3606	-4.7925	-4.3708	-6.1498	-3.3721	-3.8249	-6.5122	-8.193	-6.1597	-7.7651	-6.5939	-5.2594	-5.7614	-7.2844	-4.5252	-6.2559	-5.8339	-8.0268
-1.5628	1.8874	-4.5221	-3.1586	0.65404	-3.309	-1.5638	-6.6339	-2.9186	1.5244	0.71067	-3.1859	-1.9919	-2.7536	-4.7934	-1.3383	1.4086	-3.3957	-2.5724	-6.0613	1.8766	-4.0826	-4.6726	-4.2718	-5.9088	-4.3163	-3.3838	-5.7562	-0.11976	-3.891	-2.0235	-4.1271	-1.5038	-2.1519	-3.1392	-2.0606	-1.4298	-2.7059	-2.4246	-2.8633	-5.15	-2.7822	-3.3246	-4.5079	-0.8089	-4.2639	-4.1365	-2.1281	-1.0262	-1.7453
-11.594	-12.858	-17.128	-14.453	-13.895	-13.117	-14.575	-13.908	-15.999	-15.222	-13.147	-13.658	-10.587	-14.305	-9.6564	-13.695	-11.856	-12.822	-12.434	-15.124	-16.528	-12.863	-14.155	-11.954	-14.749	-14.939	-13.946	-16.472	-16.053	-13.12	-10.822	-17.404	-12.101	-13.542	-12.476	-15.411	-11.872	-12.8	-17.845	-16.413	-12.312	-14.49	-13.748	-12.473	-15.213	-14.883	-14.94	-15.262	-14.203	-13.37
-0.83174	-0.69122	-3.8531	-2.6858	-1.7714	0.3539	-2.5981	-2.4461	-1.7688	-2.4115	1.5575	1.5271	-1.5069	-0.70213	-1.8233	-2.3462	2.8908	1.3587	-0.97211	-1.8256	-2.6204	0.71656	5.1892	1.397	0.44245	-0.45993	-2.937	1.7117	1.2644	-2.7779	1.8946	1.4382	-1.9139	-2.3195	-1.6743	-0.1253	-3.0074	-3.519	3.0811	0.28823	-3.6599	0.78355	-2.0125	-1.3978	1.2709	0.38467	-1.2809	-0.61274	0.91717	1.6907
-1.2379	-0.33973	1.0564	0.36712	-1.1334	0.411	-1.0971	-3.7474	1.6293	-0.91135	0.80933	-0.11537	1.5819	-0.068024	0.60718	1.2228	-0.40184	1.7018	0.33998	1.1052	1.4977	0.94829	-2.8201	0.45167	1.614	1.1084	-0.77538	2.4789	-0.62077	-1.6788	-0.90736	0.46331	1.0329	-3.8173	-2.3151	1.5709	-0.57107	-0.13153	0.90117	-1.8017	0.57951	0.50631	-1.0016	-0.076791	2.7515	0.48576	1.82	-0.1775	2.3102	3.2467
0.82225	-1.4123	-2.0533	-0.39939	-3.2271	-0.14901	0.97565	0.99437	-3.0594	-0.076242	-1.5867	-0.079224	-0.30122	-6.2645	2.959	-2.2199	-0.89761	-3.9752	-1.3166	-1.5633	-2.0901	-1.1502	0.89114	-2.2693	-1.2253	-0.78132	-0.17909	-1.7665	-3.9141	-1.1688	-2.9913	-1.7895	-4.9235	-2.5019	2.0439	-1.1409	-0.19273	-1.819	0.60245	-0.25108	-2.074	-0.48339	2.7786	-0.10426	0.1488	0.69299	-0.53189	-0.19045	-0.55069	-0.35299
-0.86746	-1.8802	2.844	2.8547	3.733	1.8847	-0.65536	0.97279	-0.45139	-5.3083	-2.8596	0.027401	1.213	-0.4472	3.2573	0.73646	3.133	2.8299	-0.37604	0.070179	0.083821	-3.8642	-4.6074	2.3964	0.37529	0.46849	0.27354	-1.5252	-1.6669	1.0901	-1.2242	0.56609	0.090344	1.6565	-2.6643	-0.43161	-0.085643	-0.37119	0.067686	-0.43044	1.6259	-0.61342	1.4806	2.7598	-0.54251	-1.6587	-0.10297	-3.4622	1.1582	-0.073127
-1.0794	0.39817	0.44227	0.14019	-0.57044	-0.32597	-0.72449	-3.6122	2.141	-1.4134	-0.55268	-2.6811	-3.8271	-3.5406	0.74259	0.51438	-2.2158	-4.5979	1.3628	-3.4518	1.0022	-1.3664	-1.6964	-0.75728	0.4691	-2.1714	-4.9152	1.3955	-0.38895	-2.2453	1.0278	0.27818	-4.1267	-0.51531	-2.2388	1.8454	-6.7711	-0.75893	0.1239	-4.0532	-3.2061	0.55428	0.54433	-1.2132	0.13498	-1.8454	2.1927	-3.9985	0.59504	-1.972
-4.9482	-2.9168	-5.2604	-3.8682	-5.072	-6.8648	-4.6251	-5.7649	-6.5974	-5.8708	-9.2112	-3.1902	-7.1453	-5.9364	-5.9061	-6.7435	-4.107	-8.217	-1.7477	-7.6525	-5.9322	-9.8061	-3.2452	-5.463	-5.4747	-8.752	-2.8375	-7.6211	-4.6906	-6.4497	-5.1857	-8.122	-1.4864	-7.3706	-6.1796	-2.6992	-3.6376	-5.7403	-3.0775	-6.6901	-6.7878	-6.2226	-8.9314	-6.1685	-4.2826	-6.0734	-6.444	-4.2768	-4.3813	-7.5061
-4.1233	-2.5651	-3.2364	-3.1232	-3.8397	-5.2682	-2.9117	-3.7637	-5.058	-3.0076	0.11088	-4.0909	-6.5748	-7.2493	-3.1414	-2.9886	-4.6354	-2.5284	-1.4921	-3.8251	-1.6839	-3.6016	-4.3692	-6.1672	-6.0832	-5.1889	-2.8222	-3.5986	-3.4079	-1.9413	-6.3651	-7.0953	-0.19601	-3.6176	-5.2391	-4.0239	-2.453	-4.7517	-4.7124	-3.5311	-6.3645	-4.6563	-4.9909	-3.1661	-5.2958	-2.0872	-4.3238	-0.99143	-1.432	-2.6607
-9.3707	-13.843	-15.336	-11.593	-9.2605	-12.74	-8.5202	-11.932	-9.5215	-11.764	-11.914	-10.371	-9.9423	-10.138	-8.4087	-8.7811	-7.8512	-11.84	-14.372	-11.406	-10.723	-8.8373	-9.9879	-9.4061	-13.829	-13.006	-11.884	-10.431	-13.008	-7.2434	-11.517	-10.167	-10.603	-8.0566	-8.3775	-12.628	-10.395	-11.089	-12.595	-12.217	-11.357	-7.8446	-12.486	-12.861	-11.417	-8.6149	-10.881	-9.4645	-9.5489	-8.2314
-13.513	-13.279	-9.9797	-12.013	-10.777	-12.724	-9.6549	-14.164	-10.005	-13.101	-11.625	-10.466	-10.383	-16.839	-13.544	-13.191	-12.249	-13.618	-10.885	-12.664	-11.379	-12.873	-12.112	-11.855	-10.452	-11.218	-15.059	-14.222	-9.0229	-11.125	-7.7108	-13.003	-11.166	-12.285	-12.208	-13.767	-10.583	-15.201	-11.608	-10.547	-13.24	-11.284	-13.701	-13.075	-10.356	-9.9897	-10.272	-10.713	-8.8109	-10.591
-10.467	-12.503	-8.2391	-3.7698	-13.63	-12.077	-14.369	-9.7661	-10.401	-11.243	-9.9404	-14.977	-11.469	-12.454	-11.551	-9.7329	-10.735	-9.3482	-10.195	-9.8585	-8.559	-11.147	-9.3013	-8.6568	-10.355	-9.5494	-10.388	-11.329	-11.816	-10.034	-8.0515	-8.5693	-11.765	-12.539	-9.4361	-11.288	-9.5254	-9.7771	-11.36	-9.8079	-12.747	-16.241	-14.53	-12.09	-11.32	-6.2103	-14.662	-8.8511	-13.017	-9.1267
-5.0064	-3.0846	-3.343	-5.2841	-2.3273	-5.6052	-4.3493	-3.6817	-6.3589	-4.2641	-3.9148	-4.1013	-5.7815	-5.0227	-4.2642	-4.7369	-7.4976	-3.7084	-3.09	-5.381	-4.6408	-5.3269	-5.8346	-1.5522	-6.3997	-7.3929	-5.3575	-6.2842	-7.7628	-7.5426	-3.3139	-2.1691	-2.4253	-4.2839	-2.043	-0.85374	-7.5514	-2.9266	-6.7887	-5.5728	-1.9362	-3.3925	-4.2851	-2.7734	-5.12	-3.3293	-3.8004	-6.6239	-5.613	-3.6924
-1.6892	-2.1757	-0.90999	-4.5269	-1.1187	-2.4516	-1.9101	-1.8921	-2.9669	-2.8414	-3.1978	-1.4994	-2.6014	-1.9884	-4.2037	-3.6798	-0.60762	2.1105	-3.6298	-5.0704	-0.43517	-0.42749	-3.4509	0.77977	-1.4185	-2.3116	-4.2992	-1.3596	-2.4076	-5.56	-0.33898	-0.30395	-1.8094	-2.6672	-3.6603	-3.8828	-0.14453	-1.0127	-3.1889	-3.3645	-3.6793	-3.5216	-3.554	-2.1548	-0.61513	0.82014	0.88245	0.49567	-2.4798	-3.6411
3.3522	1.6022	2.4368	1.2851	2.1645	2.4919	5.6617	-0.21308	3.7328	1.8938	5.0422	1.0171	2.2042	4.3862	3.3169	2.3545	3.3519	4.4617	3.8197	2.8974	5.1622	2.2597	4.6308	2.7892	3.2765	2.6731	4.1108	5.3718	1.6938	4.7174	1.9261	2.3629	3.6931	4.9923	3.6276	5.3193	0.29095	-0.7933	3.0517	5.1993	1.2162	1.6948	2.34	5.1329	3.9275	1.2987	3.8301	4.093	4.0703	0.94201
-9.5099	-13.718	-12.611	-11.591	-13.759	-12.794	-12.926	-12.487	-11.146	-13.602	-11.6	-9.5278	-12.645	-14.094	-11.797	-11.071	-9.5266	-8.8987	-12.63	-12.894	-11.178	-13.671	-12.251	-9.771	-14.381	-13.03	-12.398	-11.645	-12.863	-12.676	-13.64	-14.501	-11.654	-15.046	-9.618	-11.657	-8.7432	-9.9746	-11.512	-11.003	-11.169	-9.5907	-14.882	-14.093	-10.292	-11.161	-9.4762	-10.388	-7.9403	-7.2326
-5.4827	-2.4511	-1.7458	-7.7453	-4.3068	-7.4813	-5.1825	-2.8623	-5.9722	-8.0497	-1.5844	-3.5767	-6.4517	-0.85701	-3.4459	-4.8773	-1.4234	-6.2186	-4.5697	-5.158	-4.9219	-2.7982	1.162	-4.9089	-5.1117	-5.5117	-1.8784	-3.0653	-3.3776	-3.7224	-5.5112	-3.5025	-2.3924	-2.3419	-3.4104	-2.2297	-6.0549	-5.9456	-3.5172	-2.6256	-3.7344	-3.0652	-3.0891	-5.6895	-6.428	-4.7588	-2.0134	-5.6808	-5.6378	-3.4588
-1.624	2.5138	2.2848	0.80825	-4.7324	4.2682	1.7687	3.489	6.763	2.9979	-0.021675	4.6384	1.0201	2.3341	2.5819	3.5655	2.1315	3.7334	3.8208	1.4243	1.6156	1.0991	1.1614	3.5793	0.21938	3.283	1.7054	1.3651	1.6464	2.4518	2.1613	-5.4659	-0.56072	-0.71015	-0.62442	2.3522	0.96547	2.9559	1.2067	1.5717	2.872	3.7471	2.233	1.8036	2.1916	-0.47551	1.5044	1.2795	6.1567	4.9936
-3.1048	-3.3048	-3.0661	-2.6825	-0.98615	-2.5076	-2.5079	-4.0003	-3.4383	-3.7736	-1.9233	-3.282	-2.996	-0.45431	-1.9969	0.75336	-2.568	-3.487	-1.1445	-5.302	-0.68296	-2.8928	-1.9491	-3.9016	-3.7261	-3.0999	-2.56	-3.7606	-2.7417	-3.5825	-0.47313	-3.2164	-4.5149	-2.2986	0.37404	-1.5108	-3.5642	-2.3811	-4.9633	-1.3145	-4.5202	-1.0549	-4.3025	-4.4912	-3.0132	-4.5344	-5.4077	-4.414	-0.13819	-1.2032
-1.9919	0.21809	-2.0126	-1.3176	-3.011	0.83737	1.8358	-3.5231	0.59352	-2.0497	-0.846	0.84847	0.16154	1.7578	-1.0951	2.1696	-2.1585	2.0453	-1.6913	-1.5789	0.6024	-0.57613	0.35009	-2.3551	1.1347	1.6243	-3.9887	0.02711	0.12908	1.7158	-0.81152	0.076968	-2.3435	0.3328	-3.7076	-0.28586	-2.5175	-3.3215	0.34375	-1.0462	2.8006	0.52704	-1.1246	0.46058	0.2094	-2.8086	-0.59162	2.2534	-1.3987	-2.5708
0.2794	0.66551	-0.1058	-2.2709	-1.1643	-0.49549	-1.3547	0.54422	-0.77389	1.0877	-2.3757	-2.3552	-0.64787	-0.2064	-1.6796	2.1531	-2.4479	-2.5378	0.017678	-0.06846	-2.7923	-2.9033	0.6717	-1.3982	-1.2813	0.46503	-0.90332	-0.2462	-1.9457	-2.1129	1.8381	0.52423	-3.2845	-2.1034	-2.6199	-1.3562	-1.8801	0.79166	-2.4906	-0.48473	-0.79667	0.05954	2.9201	0.70422	-3.6805	-2.4482	-2.4541	-0.082161	-2.3888	-2.3314
-11.44	-8.3032	-10.81	-10.323	-12.902	-10.298	-13.558	-14.04	-11.99	-11.92	-9.7389	-11.496	-12.106	-11.64	-12.655	-10.779	-12.578	-9.774	-8.5801	-8.1724	-12.027	-9.512	-11.333	-11.219	-14.298	-12.272	-10.324	-10.664	-10.684	-11.207	-10.538	-11.961	-14.714	-13.167	-9.8072	-12.49	-9.8868	-13.656	-12.538	-10.893	-10.925	-11.992	-10.275	-13.692	-9.6723	-10.251	-13.843	-12.9	-11.003	-13.456
-10.355	-10.707	-11.842	-12.196	-12.197	-16.042	-8.6277	-10.919	-12.639	-9.552	-14.944	-12.276	-11.748	-12.442	-10.084	-14.02	-10.133	-12.584	-10.255	-11.836	-11.654	-11.045	-12.093	-8.8926	-12.902	-10.402	-9.8225	-9.8258	-13.829	-11.788	-10.186	-12.436	-11.875	-11.203	-11.494	-11.003	-12.442	-8.7382	-11.617	-12.975	-11.599	-9.3192	-10.631	-11.171	-9.6607	-13.521	-11.059	-11.174	-9.5398	-14.051
-11.183	-12.112	-8.2684	-5.9623	-7.6333	-11.682	-8.1367	-10.104	-9.3206	-10.939	-10.582	-10.276	-9.2039	-11.324	-10.656	-11.434	-12.063	-8.9684	-8.2012	-13.909	-14.592	-10.881	-9.7829	-12.031	-9.5505	-8.6991	-7.5802	-5.7575	-12.088	-10.067	-10.701	-6.4756	-8.8496	-10.452	-10.594	-12.152	-9.8826	-11.179	-9.7784	-8.8773	-13.353	-10.419	-9.6148	-13.789	-9.0758	-9.6623	-9.7857	-11.16	-10.481	-8.5048
-0.20541	-2.7718	-3.1704	-5.6606	-3.9407	-2.633	-4.1996	-5.3785	-7.5138	-2.2253	-3.1943	-3.28	-1.2096	0.5985	-2.1795	-5.1018	-5.3748	-4.8094	-3.8914	-4.1973	-6.4334	-7.1389	-4.6205	-4.5438	-4.7915	-4.2183	-4.53	-2.7142	-1.0838	-6.6594	-4.1314	-6.7922	-4.3358	-4.3614	-3.3552	-4.1136	-6.6765	-3.3547	-7.5439	-3.1114	-2.1817	-0.97609	-3.6347	-3.4673	-5.3195	-2.8332	-2.6994	-3.7229	-3.8498	-2.7182
-15.774	-11.495	-12.528	-12.429	-14.042	-11.566	-10.155	-10.889	-9.4416	-9.8651	-11.839	-11.01	-8.6582	-9.8347	-10.001	-8.6787	-7.2342	-8.7186	-7.9251	-12.391	-12.596	-15.309	-13.284	-12.576	-9.8282	-13.72	-10.599	-14.093	-9.218	-11.328	-10.412	-13.178	-12.795	-10.089	-10.318	-8.704	-6.686	-15.204	-10.598	-13.101	-11.565	-9.0757	-12.845	-10.874	-12.364	-9.6495	-9.363	-9.8682	-11.339	-11.592
-0.35765	-0.48882	-0.76905	-1.136	2.8374	-0.38644	-1.5818	0.40753	1.3417	0.19433	1.3268	-3.6672	1.1401	2.2871	1.3411	1.3354	3.4904	-0.05788	1.1574	-0.5986	2.2578	-5.6258	-2.2343	-0.87924	0.18159	-0.0056555	-0.15174	4.6735	-0.27892	1.2421	1.8809	-4.0178	-1.5283	-2.5598	-0.765	1.5306	-0.51007	5.3492	-1.697	0.81541	1.6039	-1.8911	-1.5426	0.77496	1.8944	-0.33215	0.75279	0.52996	-0.70546	-0.23787
-1.5275	-4.1834	-6.2696	-4.7471	-0.22075	-3.689	-3.1275	-3.9299	-0.081929	-6.2839	0.13674	-1.6636	2.4567	-0.73195	-0.64447	-1.7831	-2.7507	-2.6429	-0.71216	-2.5774	-2.0912	-5.3441	-2.6771	-3.6401	-3.8587	-2.178	-3.7339	-6.1952	-1.0391	-3.6661	-5.1084	-4.8939	-0.29522	-1.5413	-1.038	-3.8349	-2.4528	-5.4123	-2.2898	-3.3518	-6.1149	-3.9896	-2.2018	-4.5833	-4.4772	-3.4751	-3.6375	-4.6966	-2.5222	-2.999
3.7262	-0.57415	1.3716	3.6153	1.2859	2.4726	3.5772	2.3025	-0.54442	-0.61093	-0.50306	0.34406	0.43367	0.17729	4.1971	1.4151	0.1232	6.4756	1.87	1.5522	2.7858	-1.2481	1.9019	2.7442	-0.56601	2.5331	2.6603	1.2117	3.0591	2.0657	1.4792	3.9952	0.98717	0.4866	4.0499	0.65063	0.14044	3.0293	-0.58433	3.576	1.0203	1.9677	0.33659	0.25292	1.4708	1.0216	2.1373	1.516	2.541	1.4178
-4.1477	-3.1762	-2.4915	-1.8466	-4.5011	-2.0735	-2.1891	-3.9619	-6.5257	-7.2585	-5.2976	-2.9269	-7.0824	-5.2538	-5.5733	-3.0933	-2.1884	-4.1406	-6.6065	-4.5333	-4.2625	-5.376	-1.9886	-5.1639	-3.9194	-6.7975	-5.7769	-5.0027	-2.5415	-6.126	-2.9799	-8.426	-4.6412	-5.7404	-6.6455	-3.3299	-6.6779	-2.8012	-6.8779	-3.8899	-3.01	-5.7563	-2.138	-4.5628	-4.4936	-6.5178	-6.6053	-1.0847	-7.009	-8.9402
-5.6716	-1.8263	-1.0987	-6.3282	-3.0617	-3.3953	-3.1013	1.5227	-1.5994	-4.833	-3.0587	-3.0725	-2.9494	-3.5638	0.56931	-1.5309	-2.3272	-3.2113	-4.1137	-3.8398	0.33677	-2.2936	-2.474	-2.7845	-1.8973	-1.926	-0.10071	-6.2752	0.037527	-4.2662	-3.4255	-1.6485	-1.9463	-1.4685	-4.3947	1.2493	-2.2994	-2.0471	-1.9834	-2.3995	-3.1336	0.024312	-2.6431	-1.6739	-4.5984	-2.2138	-3.5095	-1.9402	-1.7847	-2.4769
1.7735	2.1741	3.5792	3.9943	2.0236	3.1424	5.2404	3.3369	5.212	2.9954	1.0919	3.4287	1.8684	2.7974	2.7593	3.6177	4.2587	1.8745	4.8858	4.3684	4.7991	7.3789	4.4716	1.5519	0.14993	0.44359	0.81458	4.585	3.0809	1.5854	1.7074	8.0376	6.0325	3.9246	5.6232	-0.27598	3.6768	0.58566	3.4099	7.1805	0.97564	3.9691	1.9749	3.5188	3.434	4.3191	1.4985	2.4166	3.2168	2.8102
-9.4437	-10.21	-9.4069	-13.42	-9.8956	-5.1355	-10.183	-10.021	-8.1665	-8.6468	-7.1618	-10.669	-4.6846	-5.6306	-10.057	-8.3622	-7.2081	-12.456	-6.7512	-9.674	-6.2398	-7.118	-7.8025	-7.1288	-13.534	-9.0507	-11.171	-7.557	-7.9465	-9.2419	-10.504	-10.315	-7.7392	-9.6419	-10.304	-9.6616	-8.9239	-10.746	-9.0446	-8.2855	-7.3174	-9.4062	-8.7428	-12.179	-11.484	-9.709	-10.858	-10.672	-11.508	-9.348
6.7209	7.4505	6.5444	5.2877	7.2696	6.627	8.9081	6.7545	8.0959	9.0548	5.9813	6.9412	8.6792	9.7972	4.2747	6.5513	9.1221	7.531	6.7482	11.475	6.5782	7.2188	7.7962	9.446	5.5804	8.7774	10.492	5.4943	3.5138	8.9575	10.412	8.0109	6.0535	6.2434	5.4824	8.349	11.772	8.3049	5.3831	7.4335	7.8293	0.91601	4.8689	8.7321	5.8909	5.679	7.2293	5.0121	7.226	4.5322
-11.241	-14.402	-15.124	-14.082	-17.153	-15.884	-13.674	-10.866	-15.081	-12.386	-13.976	-9.8058	-14.666	-12.031	-14.037	-10.714	-16.21	-14.663	-13.638	-13.948	-12.849	-11.255	-13.193	-9.8742	-10.994	-16.472	-13.694	-13.164	-15.89	-14.102	-13.328	-13.758	-15.471	-14.353	-13.202	-13.001	-10.986	-13.19	-14.975	-14.263	-15.206	-12.662	-11.818	-13.932	-13.315	-14.756	-13.119	-11.359	-14.843	-15.057
4.7193	-2.3829	-0.93447	3.7351	-0.37937	-0.1265	2.2489	0.94635	-0.10702	-0.12713	1.6127	-1.6984	1.4543	-0.86901	0.98395	-4.5555	-0.3081	-1.3348	2.7981	0.12531	0.31565	1.9565	-0.33098	1.1717	0.72475	0.35543	-3.0977	-1.4536	1.8658	-0.37516	0.61695	-1.1727	-0.53217	-2.8406	-2.0277	3.069	-0.85136	-1.0276	1.3713	1.555	2.9766	0.76075	2.2192	1.3472	1.1334	0.36046	1.1406	-1.9398	-1.4136	0.29213
-3.5006	-2.4731	1.0061	-5.6843	-4.9763	-4.965	-3.5603	-1.8277	-3.4633	-2.7055	-0.036926	-3.3614	-2.3499	0.8193	1.4854	-1.0007	-2.9434	-4.2916	-4.1999	-2.6409	-1.5791	-5.0961	-4.4298	-1.166	-1.1441	-2.2151	-3.7744	-2.7362	0.35406	-3.5023	-1.0164	-5.316	-2.6597	-3.7936	-4.865	-5.4364	-2.9257	-0.28235	-5.4138	-2.517	-4.793	-1.6701	-3.9217	-4.9358	-1.3385	-2.6388	-3.0934	-3.129	-0.023741	-4.6534
-9.136	-8.6558	-9.4486	-3.3709	-9.602	-8.5382	-6.3635	-7.447	-9.3026	-8.8551	-11.822	-8.7986	-8.3728	-10.428	-8.3117	-7.6817	-5.5578	-5.6417	-8.8195	-8.7671	-5.184	-11.096	-11.832	-9.1705	-8.4174	-6.7995	-8.706	-9.5096	-6.3229	-11.703	-10.639	-10.738	-11.136	-10.316	-5.8395	-7.4521	-9.209	-9.7096	-10.699	-9.5924	-10.014	-10.095	-9.941	-8.761	-10.761	-9.3908	-7.3875	-10.297	-10.753	-10.129
-9.7025	-10.802	-9.4937	-10.158	-12.884	-8.835	-9.1716	-10.555	-8.9754	-9.8321	-9.8703	-6.0808	-5.3664	-7.6753	-11.854	-9.559	-9.0022	-11.105	-12.252	-8.0754	-9.4377	-9.0342	-10.855	-7.7267	-10.512	-7.8529	-9.9251	-8.6294	-8.8867	-9.5326	-8.4217	-4.7417	-11.781	-9.8961	-6.4196	-9.7475	-10.939	-5.3982	-10.054	-7.9047	-7.8463	-12.368	-11.108	-11.324	-10.89	-10.309	-9.3849	-7.1041	-6.454	-10.887
9.7717	10.431	12.994	14.089	10.059	9.7761	7.6004	10.837	10.897	11.152	10.506	9.8049	11.211	7.6101	9.5407	7.8947	13.551	12.148	11.541	8.8369	8.8427	10.431	6.933	8.7357	10.72	9.8537	11.137	11.356	11.157	11.551	12.933	12.409	9.5645	8.7824	9.8319	10.911	8.1633	8.8739	7.9252	9.5824	8.4416	10.747	7.5552	6.1709	9.0541	8.4515	10.29	7.0472	9.4361	10.25
-13.131	-16.329	-15.027	-12.758	-14.171	-12.328	-14.731	-15.401	-13.905	-15.163	-13.748	-14.062	-15.833	-17.102	-15.271	-15.533	-10.488	-14.111	-14.236	-14.95	-17.923	-17.381	-13.445	-17.527	-10.674	-13.357	-11.272	-15.745	-16.489	-14.746	-16.339	-15.285	-14.569	-14.373	-17.496	-14.488	-14.508	-13.539	-17.56	-14.41	-12.762	-14.963	-14.713	-14.616	-15.053	-17.309	-15.176	-14.496	-14.906	-13.521
8.9024	5.2216	6.7177	5.337	3.7499	2.8327	4.6301	4.3612	7.0445	7.0211	2.0928	6.7553	3.9173	1.0517	3.7765	5.8026	2.2471	2.4173	6.2992	4.5666	6.1512	2.4597	3.7429	4.8887	3.6029	7.29	2.7719	0.6494	5.5101	5.2354	3.7104	2.5398	3.4682	1.871	3.4404	2.3156	5.4662	1.4628	8.1183	6.7224	2.5999	6.6902	1.8744	3.8932	6.8587	4.9812	6.9301	0.79194	5.7693	3.2752
-1.6771	0.9963	-1.7367	0.17789	2.5401	2.1706	4.5741	0.23652	-2.3228	0.2353	-0.81352	-1.3312	1.3726	0.6843	-2.9398	-1.3639	1.7999	2.057	-3.9849	-0.84668	2.1892	-0.26324	0.051196	0.72815	-1.493	2.3136	-0.42224	0.98863	0.65544	-1.4999	1.2267	3.1093	1.2759	-0.19746	1.4784	-0.20261	-2.2135	-0.80061	1.3798	-0.58934	-2.151	1.2783	1.8054	-0.59127	1.8876	-1.9371	2.8348	2.9456	-2.6572	3.2507
-3.8716	-4.5409	-4.2566	-4.8237	-4.0053	-3.3856	-5.6954	-4.0775	-4.8712	-3.371	-4.9946	-6.3616	-3.6668	-6.0171	-3.0848	-4.5167	-4.7197	-1.9849	-7.2547	-1.8156	-0.24727	0.044944	-5.651	-2.411	-4.4763	-2.6801	-5.1823	-0.93723	-2.4314	-3.2007	-1.0061	-6.2909	-3.9557	-4.8005	-3.5076	-5.1024	-4.4228	-2.7075	-6.9339	-3.5311	-2.1235	-3.5161	-7.6072	-1.1762	-2.7485	-1.6961	-3.9667	-4.4156	-7.9339	-4.3787
0.49846	3.0884	2.0443	0.79252	1.6943	1.8751	-0.19685	1.6162	5.2808	2.8188	2.2664	2.6056	4.8897	1.3431	0.58143	3.5519	1.3272	1.2603	1.5825	2.0266	2.3525	4.4618	4.6349	0.9571	1.1957	2.7797	0.74204	4.2123	-0.1217	3.9852	0.9565	0.77399	0.8154	2.7869	1.0839	-1.2179	-2.4259	5.3373	0.087009	1.9877	-1.1101	0.73722	2.4823	4.586	2.0125	4.3984	3.5153	0.82812	3.7023	-2.0384
-0.74221	-1.104	-2.7036	-3.6783	-3.503	-2.7034	-0.29863	-1.9918	2.4406	0.73731	2.1765	-3.5049	-3.9359	-1.1398	-4.4501	-1.3289	-3.2165	-1.2807	-3.3713	-2.6823	0.8339	-3.0611	-3.4342	-0.96208	0.107	-0.28951	1.0699	-3.6163	-0.080078	-2.906	-1.9529	-5.3462	1.322	-1.9023	1.9286	0.66438	-2.4994	0.28567	-1.7228	-1.1024	1.6136	-1.9923	-3.8878	-3.3645	-2.4499	-1.7477	-0.84375	-1.3247	0.37765	-1.8742
8.3738	6.8841	4.3175	5.6816	7.0401	7.4187	6.7669	5.9283	6.6922	7.6854	6.4532	7.9712	4.7693	4.1836	6.6103	6.8845	3.2141	7.423	8.1017	3.8761	5.4129	7.8935	5.117	5.7228	4.1197	5.385	6.5335	3.578	5.1122	4.1184	6.0171	4.5789	7.1699	5.5448	5.3046	6.1293	5.366	5.0591	7.9516	5.783	4.8595	5.7829	4.6688	6.5746	6.7429	6.3934	7.4297	5.9884	5.443	7.3805
0.87086	-1.2628	-1.2647	-0.13143	-2.7782	-4.674	-3.6279	-2.2573	0.14808	1.5105	-0.92485	1.2475	-0.94376	-2.4391	-3.4995	-2.5381	-0.34975	-1.8078	-3.0342	-1.2808	-0.63533	-2.144	-1.881	-0.22497	-0.18397	-2.1138	-3.0127	-3.0962	-0.51216	-0.27711	-5.9645	-4.3565	1.4222	-2.7634	-6.2587	-3.0919	-4.6155	-2.2587	-1.839	-0.97844	0.5585	-0.83288	0.28995	-2.5175	1.3447	-2.7917	-0.48824	-4.6916	-3.6399	-3.278
8.5842	6.7031	7.5231	10.725	10.634	8.5471	9.4482	7.8761	9.0441	10.524	8.6099	10.121	8.9739	7.9078	12.597	9.0062	12.604	12.256	13.207	9.2033	12.281	9.1664	9.596	9.8646	9.0468	9.6478	7.3006	8.7412	6.567	12.047	9.4717	6.2177	8.9641	9.1011	8.8775	11.579	10.284	12.797	10.512	8.6997	10.078	10.453	9.985	8.108	8.3011	6.5893	8.9935	9.8579	10.999	11.089
-9.1711	-10.686	-5.809	-8.476	-9.0696	-5.7203	-9.6213	-7.1619	-7.8625	-7.5304	-9.1397	-9.1289	-8.1387	-7.8982	-8.6057	-9.7806	-8.6177	-6.8318	-6.5542	-7.2387	-7.6397	-3.0945	-10.395	-9.1892	-10.347	-5.5983	-7.6424	-6.0235	-7.9574	-8.7672	-7.1732	-6.2365	-7.0469	-5.0567	-7.4182	-5.767	-9.7356	-9.1415	-8.6963	-5.9607	-5.5544	-6.0057	-5.1026	-7.5894	-10.873	-8.1189	-7.0691	-5.3688	-6.451	-7.7387
7.4219	6.7743	5.8843	4.7072	4.1045	5.0037	6.3914	4.4444	4.3576	3.976	4.4584	4.8476	5.204	1.1861	3.8854	7.6378	3.7408	4.9253	6.6	5.004	3.3154	5.5854	5.1982	5.1544	3.9122	2.348	5.6995	2.4397	5.5373	5.5454	4.0347	3.5591	2.3178	5.2602	4.7783	4.3934	8.1048	3.1778	5.0828	6.5272	4.0287	2.9933	7.4111	6.7925	2.4512	4.0489	6.1333	5.0648	4.4625	2.6982
-11.8	-8.9361	-13.324	-13.061	-10.501	-8.7897	-10.491	-9.7159	-10.861	-8.8198	-11.167	-10.26	-11.29	-10.501	-12.902	-11.347	-12.031	-11.9	-9.2931	-12.327	-10.465	-10.132	-12.241	-8.2347	-8.7625	-9.3655	-11.346	-11.693	-7.2865	-10.87	-10.165	-12.574	-9.0812	-10.36	-12.492	-10.248	-12.403	-9.1451	-9.543	-10.661	-10.353	-9.2434	-13.525	-8.2488	-13.314	-10.214	-11.175	-12.123	-12.33	-12.642
6.6667	9.7905	10.502	7.6905	9.1582	11.346	12.221	8.3533	6.5488	8.7412	9.5204	5.8631	9.6879	7.2606	8.6551	11.046	8.5036	9.9921	7.1222	10.62	6.3243	11.103	11.736	7.9544	11.26	9.216	10.252	9.6482	5.2771	8.0177	11.198	8.2584	9.1281	11.855	9.1785	11.776	9.8143	5.5685	9.6036	9.1529	8.2413	8.9079	11.315	8.1633	10.859	6.1296	10.201	8.1559	5.4919	9.8726
5.6957	4.2999	5.7565	4.7894	7.3279	7.2047	5.6669	4.1063	5.6965	5.5301	5.4967	4.5505	8.7628	6.5719	5.2565	3.6981	3.9272	6.9541	7.4937	7.7469	10.872	7.8721	4.9753	7.7172	3.5205	7.8775	4.7467	2.0058	5.7345	7.4578	8.0453	7.3677	5.2669	8.3761	4.5922	8.2769	5.1267	1.7765	9.7718	5.9963	4.6804	6.2475	10.504	7.5465	8.3889	5.7429	6.6681	9.4033	8.2505	11.663
0.77846	0.46342	-0.16801	2.5143	5.4217	-2.192	0.59262	1.3075	1.4531	0.18142	3.253	3.6187	1.0059	-0.46826	2.8303	-1.1784	0.65403	2.9319	3.0509	2.2351	0.34943	-2.2973	-0.80827	1.5393	1.918	0.90108	1.6855	3.114	-2.7218	1.4483	3.5914	1.7887	2.4707	1.3398	4.0149	2.7694	1.1704	-1.0743	2.4757	2.2091	2.8924	2.9716	1.0805	0.69347	-0.27583	4.2345	2.8433	1.5623	-1.4508	0.78168
-0.34786	-0.66559	0.77525	0.55781	0.6698	-2.3055	-2.0199	-2.1905	1.1703	2.4379	0.091881	0.50584	3.3126	-3.5686	-0.68352	2.0398	2.7029	2.9561	-0.59594	2.3421	-2.2181	-0.066209	0.94446	-1.921	1.6632	2.5808	1.3477	-2.1535	-0.22614	-0.40834	-3.373	-1.5519	1.3647	1.6985	-1.8557	-3.5257	0.99034	-3.1138	-1.7693	0.48639	-1.028	0.54731	1.5911	0.9887	0.95261	0.6306	0.41545	0.90258	-1.2691	0.13212
-11.367	-11.592	-12.034	-11.992	-10.01	-8.9926	-11.492	-11.819	-11.733	-11.869	-9.9272	-9.837	-11.395	-10.255	-7.8731	-10.733	-11.663	-8.0179	-13.004	-7.8441	-8.4277	-12.508	-7.6238	-11.035	-12.229	-10.003	-12.256	-11.075	-12.458	-10.708	-10.333	-8.3318	-10.624	-12.021	-10.892	-8.1001	-10.769	-11.828	-12.203	-8.7166	-12.986	-10.738	-11.018	-10.548	-10.114	-7.347	-9.9979	-10.867	-13.222	-11.867
0.019416	-1.8709	3.9468	-1.9947	-1.8462	1.0099	0.8026	2.3166	3.0211	4.1685	0.62692	-0.31674	-0.60552	0.46587	4.3902	0.85364	2.7435	1.15	2.785	3.0488	-1.1597	0.59464	3.8499	0.1133	2.4731	2.6527	4.7872	2.9275	0.8055	-0.89953	0.15981	2.8432	0.82709	3.8419	4.4076	0.81102	0.20531	0.94469	1.267	1.6983	5.6934	5.2636	2.815	0.93442	2.1475	4.1917	1.0021	5.5946	5.4582	1.466
-11.858	-14.153	-11.205	-14.99	-13.54	-10.768	-13.274	-11.351	-10.14	-11.556	-12.511	-11.676	-15.58	-16.481	-12.296	-15.401	-12.467	-13.618	-9.9372	-10.01	-13.368	-13.302	-8.0294	-11.933	-15.363	-13.798	-10.319	-12.286	-11.237	-13.763	-15.266	-10.033	-14.804	-13.648	-12.986	-17.43	-14.657	-17.791	-15.462	-15.499	-13.058	-15.125	-11.055	-12.17	-11.011	-12.933	-12.454	-10.791	-10.783	-14.867
-10.094	-11.904	-10.651	-13.817	-11.71	-14.311	-11.866	-12.454	-10.821	-9.2325	-12.381	-10.162	-12.399	-11.179	-13.266	-12.315	-11.372	-11.54	-11.428	-10.492	-8.5761	-12.124	-12.474	-12.639	-9.7226	-13.444	-8.45	-11.716	-12.916	-13.203	-10.534	-8.3711	-13.916	-11.137	-14.086	-12.645	-10.355	-11.898	-11.664	-9.8777	-9.0427	-8.5636	-11.62	-10.628	-9.4038	-15.578	-7.8946	-10.592	-13.28	-10.849
-5.4719	-4.5715	-0.76279	-1.3602	-3.7672	-3.1319	-7.4931	-5.1248	-1.3418	-1.7546	0.56666	-1.2434	-4.9487	-5.1409	-5.3126	-3.7661	-1.8411	-3.7521	-6.3939	-2.6874	-5.3076	-5.814	-4.9444	-4.6776	-1.9894	-4.0676	-2.3898	-4.88	-2.8296	-3.2784	-2.169	-4.8241	-4.382	-2.9931	-5.5524	-1.76	-3.7516	-3.0449	-3.8297	-4.346	-2.5871	-5.268	-2.2548	-6.5523	-1.6205	-2.251	-3.3321	-7.0425	-3.6365	-5.2044
-8.4693	-5.1515	-3.6956	-10.101	-4.5101	-5.8905	-4.9921	-8.4272	-8.3628	-3.2261	-7.7413	-7.3432	-9.5889	-4.6917	-6.6174	-7.7191	-4.9738	-4.4852	-7.3534	-5.7519	-7.5816	-7.0462	-3.8054	-9.1296	-5.5815	-3.8708	-4.7303	-3.6178	-6.2363	-6.7452	-3.869	-7.2828	-5.4022	-6.1303	-7.326	-6.5993	-6.3553	-5.933	-4.6318	-3.4616	-5.1395	-8.376	-3.8723	-7.3161	-6.3753	-5.1829	-3.0607	-3.2265	-5.083	-4.9503
-12.19	-9.5932	-9.1032	-9.5789	-8.2939	-8.4033	-10.228	-10.37	-12.488	-9.378	-9.5354	-8.3874	-14.584	-11.844	-9.9585	-9.0034	-10.714	-8.455	-11.727	-10.262	-9.382	-6.4189	-8.181	-10.028	-8.4999	-12.558	-10.774	-8.8779	-10.041	-7.7562	-6.6127	-9.8195	-12.364	-12.127	-6.7773	-12.617	-9.9724	-8.0791	-9.7092	-6.5654	-10.681	-7.1217	-11.55	-13.519	-11.509	-9.7678	-10.597	-10.233	-10.987	-5.3564
-1.8403	-3.1673	-1.2812	0.60393	-1.4307	-0.12643	-0.91459	-0.81016	-1.4219	-1.6086	-2.2002	1.0828	-3.5193	-1.8568	0.1744	1.382	-2.9788	-3.1073	-1.0942	0.66054	-3.5789	-0.12238	-0.69153	-2.4135	-1.7922	1.248	0.2925	-4.4191	-1.5003	0.17664	-3.6366	-0.51841	-1.6625	0.70348	0.22619	0.35664	-0.76258	-1.0862	-0.56594	-3.1448	-3.3876	-4.5401	0.88146	-1.2257	-0.6049	-3.3593	-1.9159	0.70329	-1.8039	-0.065898
-15.421	-10.171	-16.676	-12.268	-16.576	-12.691	-14.588	-10.88	-14.281	-12.632	-13.023	-12.922	-11.057	-15.599	-14.412	-12.881	-13.239	-11.605	-15.138	-12.798	-13.013	-11.568	-10.536	-15.775	-15.948	-14.148	-11.848	-9.1172	-15.328	-14.085	-13.95	-12.389	-12.918	-12.599	-11.344	-14.703	-12.678	-12.723	-12.132	-14.691	-15.915	-13.79	-16.718	-12.801	-11.72	-14.246	-16.044	-13.219	-12.395	-14.211
-5.1187	-3.5251	-6.0169	-4.1207	-3.9759	-3.3694	-1.3091	-7.5898	-4.7608	-1.2411	-7.2514	-7.8595	-3.2573	-1.7248	-5.6932	-3.1283	-4.0479	-2.6932	-5.6266	-3.6259	-2.8614	-3.4155	-6.612	-2.2668	-2.2641	-2.8949	-4.9047	-6.5623	-2.7713	-6.1016	-4.4052	-4.8069	-4.2437	-5.3872	-2.8045	-5.0119	-3.6656	-3.8428	-3.256	-5.22	-4.0528	-1.5552	-5.0263	-4.6706	-7.5079	-3.3818	-2.2288	-3.5887	-3.5284	-5.1147
-1.4747	-1.8617	-0.14586	1.2592	1.9312	1.0907	-1.5212	-0.063586	0.5513	-2.5129	-1.7909	-0.67228	0.48192	0.8173	0.10852	-0.49621	0.43195	-0.19759	-1.507	-2.2086	2.1426	-2.7497	-0.52284	0.94051	0.22904	1.3338	-0.90663	-0.25002	-2.8678	2.2288	-0.74306	0.55098	1.8534	-1.1222	2.4419	-3.3813	-1.2045	-3.0061	0.12647	-1.4999	2.3289	-2.2692	-1.6512	0.20228	0.81099	1.8465	0.93178	-0.29069	2.7113	-0.62232
-10.634	-14.638	-18.111	-14.118	-12.766	-17.286	-17.107	-10.237	-14.886	-14.47	-18.164	-15.136	-15.287	-15.196	-15.569	-13.288	-14.077	-16.179	-10.484	-16.126	-12.202	-13.8	-12.798	-13.143	-15.37	-14.296	-16.484	-15.275	-11.757	-15.456	-14.96	-13.463	-11.397	-13.744	-14.365	-15.309	-18.798	-11.346	-16.393	-15.5	-11.836	-15.194	-15.784	-16.072	-13.542	-13.756	-12.988	-12.406	-10.194	-10.77
1.9573	1.6712	-3.7993	2.361	-1.6167	1.4583	-0.27616	0.62879	0.77663	0.77132	2.5721	-0.17644	2.6131	-1.7269	1.6772	0.1688	3.1912	0.75629	-1.5239	-4.2619	2.4738	0.18861	-1.0824	0.052634	-0.92938	1.3266	-0.21412	0.72095	0.29276	4.8519	0.71694	-0.18827	0.81778	1.3138	-1.79	1.3642	2.1248	1.246	0.38477	-1.8669	1.8242	-0.28983	2.6984	1.1436	-0.20009	-2.0051	-0.24436	2.8137	-0.73187	0.082531
10.135	13.155	11.06	12.353	12.489	8.3028	11.994	12.411	10.35	10.965	8.4323	12.424	7.2322	10.863	8.5627	10.794	9.1396	9.8419	9.1844	14.64	7.2266	9.2113	8.4119	9.5165	12.449	6.745	11.772	8.8771	9.4989	8.1681	10.591	9.5033	10.964	9.7921	9.1497	11.282	9.9261	10.771	10.137	5.2436	5.5163	7.3396	10.493	9.4121	11.354	9.9298	8.9981	9.0688	9.7694	9.6644
-0.82305	-2.0494	-0.011555	-0.92377	-0.37254	-1.7592	-0.37191	0.48542	-0.96452	-3.2646	-3.6357	-0.91889	-0.90001	-0.84167	-3.1116	-3.3867	2.4831	-4.0804	-3.8143	0.78755	-0.091255	0.16286	-2.5399	-0.36705	-2.7301	-1.4696	-3.7518	-0.57631	-5.4653	3.9788	-0.36568	-4.7208	4.1794	-1.1798	1.5615	0.081005	-2.4265	-1.3155	-3.5397	-2.417	0.43557	-0.30605	0.4725	-0.4832	-3.1822	-2.3062	-2.884	2.364	-0.93167	-1.8398
-3.896	-0.28613	1.3348	-1.8743	-3.4138	-1.5298	0.41388	-1.2934	-3.7404	-1.4079	-2.0003	1.4611	-0.43125	-1.6463	-2.0072	2.5856	-0.37465	0.10269	-2.1127	-3.2279	-0.58533	-1.6319	-0.14896	0.10208	-2.0479	1.731	1.4968	-1.2179	-1.5329	-1.3259	0.63293	-0.51708	-0.89045	-2.8052	-1.0487	-0.94424	1.0744	0.3111	2.039	-2.6893	2.7018	-1.8947	0.17737	-0.79526	0.71812	-4.0616	-0.8149	1.7478	-1.2889	-2.3377
-1.9734	3.1957	1.7195	0.43416	-0.16233	-2.0731	-4.7179	1.3344	-2.2223	-1.339	1.7392	2.0576	-0.74298	1.7993	3.2014	-3.6805	-0.55171	1.5504	0.1289	0.84565	2.0969	0.1363	-1.0488	2.1901	2.0725	-0.62267	1.7964	1.475	1.3713	-2.1255	3.0615	-0.37071	1.0755	-2.2723	-0.8703	-0.15133	-0.24351	0.084191	-0.50793	1.4215	1.0023	-2.0464	-0.19244	-1.2763	2.8785	-1.9944	1.1755	2.7757	3.49	2.0781
-6.5628	-0.68517	-1.718	-2.4252	-1.2367	-0.62226	0.19533	-5.115	1.473	-2.3643	-1.9908	-1.1544	0.27052	-2.1963	0.32916	-2.6769	-1.0756	-1.0003	1.2203	-1.4774	-3.0289	-2.8221	-3.8367	-0.098713	0.042555	1.8828	-1.0517	0.96132	1.2167	-2.5479	-1.6006	0.58227	1.3965	-0.081213	-0.31756	-2.4103	-0.067291	0.57521	-0.91267	-1.7169	-0.7406	0.92649	-2.2097	0.89449	-0.6198	1.1249	-1.9643	-2.6266	-2.8655	0.82166
3.3722	2.8356	1.7936	3.0353	4.5919	2.1473	3.4877	0.59071	0.83666	0.96909	1.0873	0.047361	0.7283	3.9161	-1.7086	0.67494	2.8237	3.6769	3.755	1.514	1.193	1.4571	4.9713	5.4906	2.8554	1.6627	2.6777	-0.45854	3.6339	1.2292	1.541	-0.10949	3.6322	1.5856	0.4051	2.9496	3.4531	0.20059	3.8801	2.2705	-0.14716	1.0429	3.0503	0.73392	-2.2198	2.3987	1.3834	3.7518	1.4894	2.5282
2.7865	0.1923	0.81884	0.62119	0.30174	-1.2562	0.73842	-0.19189	-2.7366	0.12642	0.26299	0.24497	3.0135	-1.5317	-0.84298	-1.9147	2.0528	-0.3583	-3.0054	0.44688	2.1342	0.081213	0.80909	-1.1935	1.9319	-3.4712	0.86798	-2.4889	0.35262	0.6391	1.1917	0.010798	2.5683	0.38498	-1.1681	2.5374	0.92797	-0.5454	0.78017	-1.6774	0.5396	-1.4724	-1.7693	-1.3621	-0.35833	0.089201	-0.69761	0.35505	-0.77073	-1.6221
-13.051	-9.093	-10.01	-11.755	-11.807	-10.093	-11.995	-10.836	-6.9303	-13.294	-9.5524	-8.5911	-11.236	-11.809	-9.8965	-9.5394	-6.9867	-14.463	-9.6056	-8.9792	-11.711	-11.869	-8.8581	-11.966	-9.3535	-8.4039	-11.891	-10.55	-11.581	-10.631	-8.1827	-7.9069	-11.432	-11.916	-8.6392	-12.207	-11.729	-9.6685	-8.6477	-12.201	-10.643	-11.76	-9.0002	-12.504	-10.734	-7.7418	-10.296	-11.979	-9.5024	-9.0285
-15.748	-12.231	-13.723	-11.219	-15.423	-13.138	-10.85	-16.207	-13.995	-11.349	-13.568	-13.97	-11.747	-14.136	-11.054	-12.313	-13	-13.97	-13.095	-17.082	-14.525	-12.006	-15.216	-14.41	-14.045	-10.912	-14.351	-10.43	-14.298	-13.267	-11.904	-12.21	-11.8	-12.467	-11.067	-11.042	-10.702	-11.837	-10.172	-14.331	-11.163	-12.38	-12.146	-17.775	-13.482	-11.188	-14.545	-16.487	-11.347	-16.071
-0.46185	-2.0152	-1.1962	-2.3006	-4.9461	-0.5889	-1.3506	-0.43445	-3.7287	-3.0551	-1.7999	-1.4546	-1.627	-0.552	-3.8348	0.93938	-0.29771	0.04445	0.58329	0.56428	-2.9474	-2.7181	-1.9654	2.6415	-3.3367	-2.3041	-1.8228	-1.7374	-2.1691	-0.91738	-2.7831	-1.6673	-0.98274	-4.7268	-0.80517	-2.8093	0.77646	0.9169	-2.5965	-3.5622	-2.7919	-0.20291	-6.9424	-4.9497	-0.66482	-2.8795	-2.4375	-1.5123	0.13944	-2.5233
3.9134	1.8837	2.0362	2.292	9.3523	6.8438	7.191	3.0028	5.9403	5.5256	4.441	4.5772	6.9812	7.5466	2.9387	4.312	7.2127	6.7851	8.0049	6.4222	1.9419	3.713	6.6775	4.7885	6.2819	6.4679	1.7906	3.6581	7.9357	3.9453	6.6998	4.9463	5.2048	7.5622	4.3833	4.6803	5.8194	4.3076	6.3917	1.6962	2.647	5.3187	3.8308	7.0955	3.1898	1.1821	5.6587	5.1198	5.6763	5.6809
4.2585	1.5992	3.2411	6.8707	3.6335	4.1655	2.1409	3.8023	4.0063	4.5345	0.89279	1.2721	6.8338	2.6568	2.637	1.5551	5.784	0.00071969	3.7265	-0.91752	1.7858	2.6096	4.5715	2.456	0.6815	3.1666	3.8102	4.9097	3.0005	2.3738	3.974	4.2087	1.2713	5.6311	3.1437	3.5827	1.2408	0.12998	4.8992	3.7939	5.1984	3.0926	0.81305	2.2098	2.1009	0.81331	2.9158	2.6398	1.3947	2.5619
-1.6732	1.1672	-1.3179	-0.40217	1.2795	0.42709	-2.6653	2.9095	-0.13603	1.2098	0.84655	2.2804	-1.5541	-0.17062	-2.9313	-1.7226	3.1187	0.72178	-1.7455	-0.094489	-0.056642	-2.2676	1.8136	0.10069	0.046014	0.88507	-1.0208	-0.088469	1.8143	0.90282	-4.0477	0.029118	-1.2668	-2.36	0.82279	3.1735	-1.7831	-0.41053	2.4277	2.1539	3.0814	-0.55136	-0.8775	-0.25563	-1.8244	-0.15105	-1.1895	0.55937	-0.036278	1.3647
-2.2885	-4.1121	-3.841	-1.3672	1.8548	-0.45305	-0.72244	0.35675	-0.73884	-1.0308	-3.5776	-4.6042	-3.5756	-0.74305	-2.4682	-1.1572	-2.3992	-2.4259	-4.0027	-3.1036	-3.3773	-0.42181	-1.3967	-3.8008	0.35944	0.20001	0.63257	-0.78532	-1.033	-1.7601	-3.9807	-2.1298	-1.2394	-1.5645	1.12	0.53029	-1.858	1.4588	-0.25822	-2.1773	-1.4752	-3.0175	-0.65507	-3.2467	0.53394	-0.67008	1.6461	-1.9845	-2.0033	-3.404
1.4855	0.21751	4.5567	2.298	0.79842	2.5279	1.6038	-1.0525	1.9414	2.5125	2.3595	2.8174	-0.1916	0.79812	-0.37688	4.5138	1.5228	3.831	1.2346	0.069576	0.98403	1.9636	-1.282	1.3558	2.8762	-1.0271	3.7682	0.68897	6.274	2.0971	1.3125	1.1196	4.4137	-2.3483	0.60902	-0.69444	1.3686	3.5555	3.8582	4.6606	0.59798	3.6101	0.43043	1.3078	1.5452	1.3653	1.9343	-0.62839	7.4167	0.93127
-1.8152	-2.9803	-0.052206	0.037547	-1.9249	-1.8737	2.6669	-1.8256	-1.3675	-1.4592	-0.85826	-2.1627	-0.84757	-1.1183	-0.034997	0.8943	-3.5611	-1.9224	-1.1305	-1.8356	-2.3754	0.47805	0.99118	-2.3462	-1.2155	-1.8636	-5.0988	-1.1123	0.34498	-0.76324	-2.3268	1.617	0.46654	-0.87061	-1.2217	0.026872	-1.9002	-2.2954	-1.1785	-2.3385	-1.5697	-2.4993	-0.69357	-4.26	-0.40606	-3.4553	-1.1382	-4.12	-2.5151	-0.98986
1.7984	2.427	0.56278	-0.80647	-0.42916	2.0455	1.0739	4.9296	2.3081	2.1854	1.5023	0.65391	2.5441	2.2415	2.6354	1.2701	2.7007	4.9619	4.2324	2.2832	3.344	1.1164	3.1749	0.74755	0.15252	-0.78844	-0.98642	0.52888	4.7893	-0.071502	-0.026089	2.675	-1.8109	1.6105	-1.1556	0.45782	2.596	-1.0648	0.48238	0.53086	1.9624	-0.032976	1.1328	2.853	1.9741	2.6942	0.90627	2.1965	-1.557	4.5576
-2.9364	-3.7952	0.72317	-3.1867	-2.2916	-0.87146	1.5617	-1.5682	0.48249	0.79426	-1.2622	0.61364	0.0075779	-2.3334	-0.16844	-5.5476	-0.11201	-2.924	-3.4327	2.5257	-1.6888	-0.66321	-0.26019	-2.0103	-1.8349	-4.2659	-0.40059	-1.6212	-2.8949	-0.30416	-1.8293	-1.3081	-1.609	-1.9007	-2.9571	-0.64276	1.031	-3.835	-0.38718	-2.6831	-2.8805	-0.37768	-2.4663	-2.0374	-0.3257	-3.5153	-1.1496	0.72017	-2.0832	0.12437
0.954	0.41345	-0.7792	1.3302	-1.7444	0.31007	-4.059	2.808	-3.7051	0.047878	-0.26559	-0.0077689	-1.1243	-4.1371	-1.0188	-0.41137	2.0892	-2.5463	-2.5352	-2.6077	-0.36788	-0.75696	1.0963	-3.3307	1.4689	0.71975	-1.3113	0.071239	-0.86732	-1.9591	-2.7002	-2.2086	-1.8945	-0.045074	-2.7582	-0.15011	-0.57427	3.8858	2.1666	-0.37231	-1.1756	-2.0525	-1.3694	-1.5649	-0.57042	2.5079	-1.4324	0.9265	-3.4092	0.35207
1.6277	-2.7104	0.56681	0.15779	0.58203	-3.488	-2.7921	-3.5503	-0.74838	-1.5619	-2.0407	-1.804	0.045181	-1.9736	-1.8326	-4.0609	0.42146	-1.0217	-3.6772	-2.4356	0.51792	-1.3832	-0.58961	-4.8145	0.13028	-3.1913	-3.3565	-1.5722	-2.4847	-4.5371	-5.1844	-0.63437	-3.1912	-0.57528	-2.4706	-3.0089	-1.503	-3.7273	-2.7448	0.80061	-4.5182	-0.63197	-1.1334	-0.94026	0.71598	2.6964	-0.42007	-5.6273	2.1955	-4.6513
-0.087485	0.6515	-3.1637	-1.4978	-2.098	1.8985	-3.1588	0.71579	-1.2961	-1.168	0.025611	-0.62412	2.6432	-0.53065	-5.7454	-0.13029	-1.4487	0.065413	-0.9205	-2.1858	0.6733	-1.9075	2.2295	2.3948	0.2953	0.96074	-2.0944	0.76555	-1.3873	0.14249	-2.0296	-1.9862	-0.067777	3.8838	-0.80853	2.6322	-1.3982	-2.7519	-1.5474	-0.35769	2.492	-0.059662	0.13458	4.0474	0.48297	0.68729	1.3304	0.88113	-1.0808	0.072951
-7.6407	-10.589	-11.113	-11.632	-8.7231	-5.6517	-11.198	-7.8137	-10.171	-8.1567	-12.617	-6.6663	-9.3173	-8.8271	-10.495	-5.8506	-9.6051	-7.7881	-7.5745	-6.1055	-12.123	-9.3656	-8.8115	-10.176	-9.8009	-8.5858	-11.81	-12.803	-5.9395	-9.4082	-6.6582	-12.209	-7.4418	-9.0156	-10.359	-12.397	-10.433	-9.0697	-12.979	-9.2538	-5.799	-8.0365	-10.399	-7.2635	-8.4397	-8.1535	-8.6746	-7.9774	-8.345	-10.735
-2.1618	-2.0304	-0.46501	-1.0926	-0.28759	-1.9958	0.29615	-0.39784	-3.0569	-1.0938	0.12378	2.3161	-2.2885	-1.3005	-2.4713	-3.3599	-1.8734	-1.477	-3.3743	-0.50141	-2.7105	-2.9884	-0.023725	-2.1676	-1.872	-5.5703	-2.2903	-0.15978	-0.033779	-0.53084	-1.3457	0.30086	0.99306	-1.3712	1.0431	0.93467	-1.2677	0.80947	-1.2774	2.078	-2.4149	-0.84124	-3.0619	0.71408	-2.2333	-3.4565	-2.6543	0.48288	0.093543	2.0256
-4.3288	-4.5228	-1.3258	-5.4385	-4.932	-4.341	-5.7792	-5.6149	-5.796	-4.0198	-8.3689	-3.8342	-4.236	-5.7022	-8.8135	-5.299	-6.8629	-8.6526	-5.0038	-5.4181	-4.6466	-6.1244	-7.252	-5.346	-4.9918	-7.3357	-7.5703	-9.3745	-4.5574	-8.6758	-6.7162	-4.1356	-2.686	-7.8024	-3.9931	-5.2071	-7.4436	-5.244	-5.4903	-6.6329	-4.6361	-9.8404	-6.6655	-7.4298	-8.2217	-4.5569	-6.5664	-10.532	-6.4722	-6.108
-2.5788	-2.4154	-0.34755	-3.9733	-1.4082	-1.8255	-5.144	-0.37402	-0.72692	-1.7506	-2.1749	-1.4935	0.37785	-1.5807	-1.6466	-4.4066	-3.12	0.36023	-6.7718	-4.2254	-2.4326	-1.198	-3.813	-2.0651	-3.9635	-5.3247	0.38839	-4.485	-4.7084	-3.7738	-3.276	-1.0196	-5.6707	-1.7855	-1.3241	-3.4757	-1.7269	-2.3367	-5.1656	-1.6926	-2.9084	-2.0056	-2.7098	-1.4172	-1.7165	-1.4723	-0.24489	-3.065	-1.8892	-3.5565
-21.749	-21.684	-21.509	-21.588	-24.085	-24.347	-19.43	-21.932	-20.389	-23.628	-22.886	-23.106	-21.976	-22.111	-22.598	-21.399	-22.644	-24.26	-22.342	-24.489	-22.976	-21.069	-21.857	-21.938	-21.22	-20.922	-20.614	-25.174	-22.352	-22.061	-22.314	-22.161	-19.345	-22.885	-24.469	-22.913	-22.57	-24.41	-20.584	-24.132	-22.402	-21.564	-21.657	-22.242	-23.131	-21.025	-22.575	-20.867	-19.853	-23.933
-13.546	-9.0041	-13.53	-11.544	-14.991	-12.654	-11.283	-8.6041	-9.0251	-12.209	-10.897	-11.366	-11.202	-14.713	-9.669	-14.402	-11.294	-10.146	-12.82	-11.526	-12.72	-12.852	-10.949	-9.722	-9.7112	-9.7403	-9.9569	-11.38	-13.174	-16.02	-15.78	-12.037	-12.283	-10.379	-9.5958	-10.348	-15.15	-11.477	-10.67	-9.1459	-11.008	-12.667	-8.4641	-11.383	-13.028	-11.298	-11.703	-12.424	-14.093	-14.521
-1.4721	1.0011	1.785	-0.26177	-0.37497	-1.271	0.21367	-0.72018	-1.4946	2.2873	-1.0856	0.23711	0.099713	-0.80525	0.32117	-0.56853	-1.7614	2.6232	3.0596	2.9636	0.45845	-2.8747	-2.3187	-4.2515	1.1658	-0.69171	-0.83916	-0.48324	1.6063	-2.9483	-1.881	-2.6345	3.6037	-0.75986	0.34796	0.94591	2.4412	3.8569	4.4643	-0.036748	-1.4523	-2.7106	-1.2402	2.6536	-0.89013	-0.92208	2.2941	-2.6121	-0.18899	-0.22367
9.5698	11.088	11.014	8.7515	6.888	10.695	9.7122	11.886	12.309	11.615	9.6987	4.0833	10.509	11.249	11.397	8.393	7.0224	9.5502	11.116	8.8279	10.207	10.516	8.8453	9.1598	8.1587	11.934	5.5007	11.735	9.2505	6.7172	8.953	10.198	11.214	9.9439	8.6993	10.756	10.309	11.039	10.913	7.9055	9.3912	9.0486	13.707	13.204	8.5553	12.332	6.5773	10.965	10.935	9.5699
4.6586	1.3455	0.80726	-0.12348	0.90551	5.1364	3.6019	3.3319	-0.405	-0.6234	3.0071	1.148	2.3086	0.94173	0.97735	-0.84715	2.5024	3.3639	4.9061	2.199	5.4047	4.0709	2.6939	0.81907	2.8245	1.1354	2.183	1.5684	2.0152	2.2806	4.6466	0.97722	-1.9886	3.2154	0.65124	2.818	0.31094	4.6671	0.90949	2.5138	1.678	0.24727	2.3958	2.0778	-0.35273	0.85917	4.6776	2.279	1.4375	1.4396
-11.401	-12.587	-13.277	-11.631	-10.258	-14.182	-12.022	-12.886	-13.418	-10.487	-10.469	-7.8496	-11.907	-11.058	-9.4589	-9.7533	-12.003	-10.479	-10.659	-13.796	-8.9713	-13.341	-12.493	-11.368	-10.383	-10.221	-12.82	-10.66	-9.8404	-11.62	-12.329	-11.983	-12.079	-13.955	-12.016	-9.7778	-8.9278	-11.754	-10.19	-10.473	-12.154	-11.39	-11.831	-13.934	-12.098	-12.537	-13.853	-9.3307	-12.353	-11.963
-10.313	-8.741	-8.187	-8.4782	-10.6	-9.9084	-11.851	-17.186	-8.9494	-12.723	-7.8738	-13.882	-12.685	-12.601	-10.747	-12.123	-11.47	-12.532	-10.607	-10.262	-12.023	-11.872	-12.855	-11.638	-8.9518	-10.147	-8.4567	-9.5267	-9.3261	-12.551	-10.599	-11.374	-10.912	-11.319	-11.705	-7.2518	-13.508	-11.401	-13.255	-12.312	-9.2762	-9.0173	-8.946	-11.567	-10.088	-11.227	-12.933	-9.5152	-13.313	-11.412
0.25081	-0.95138	-1.2241	0.17121	-1.0357	-0.20572	-1.6815	-3.4273	-3.7371	2.3769	-2.2572	-0.94559	0.41897	-1.6599	-2.1289	-1.3092	-0.11635	-2.8545	-2.1686	-3.3792	1.2093	-0.90518	-3.0852	-0.26753	-4.4708	-1.6584	0.26726	-1.1542	-1.7759	-3.5027	-1.3014	-0.0069832	-1.8342	-0.52646	-4.3158	0.18189	0.68296	-2.6261	-1.3125	-4.1302	-3.3772	-2.7629	-3.3301	-3.1441	-0.38499	-1.301	-3.8713	-1.2161	-2.2724	-4.0919
-15.741	-12.162	-14.344	-13.653	-13.806	-14.022	-13.187	-10.499	-15.067	-16.238	-13.641	-15.076	-12.43	-17.45	-11.751	-12.87	-14.203	-11.639	-16.239	-16.086	-11.88	-14.74	-16.207	-14.539	-17.282	-14.624	-16.194	-13.53	-13.232	-16.506	-16.35	-13.312	-15.723	-14.655	-16.302	-13.067	-13.789	-16.883	-16.342	-13.005	-15.099	-14.308	-13.694	-12.075	-16.111	-11.903	-12.277	-13.822	-15.417	-14.55
-13.552	-11.029	-10.488	-14.187	-9.4126	-11.692	-16.286	-12.892	-13.23	-13.846	-12.908	-11.481	-11.524	-15.78	-12.795	-12.456	-15.6	-11.965	-10.772	-12.702	-10.326	-12.745	-18.827	-10.539	-10.618	-11.312	-11.272	-11.322	-13.311	-18.843	-12.402	-11.945	-10.932	-18.238	-10.139	-13.401	-9.1933	-11.866	-13.105	-12.106	-12.416	-18.303	-13.502	-13.434	-16.044	-12.535	-13.626	-14.943	-12.47	-11.095
-5.6079	-3.5476	-4.5276	-2.922	-6.306	-3.6091	-1.6802	-4.7872	-2.1764	-5.5539	-3.9683	-5.3671	-4.4761	-4.1431	-2.1701	-4.2736	-2.0187	-3.4093	-3.885	0.30917	-1.6769	-1.3709	-6.1227	-4.177	-2.7598	-3.2069	-6.4904	-4.5023	-2.7101	-1.862	-0.85007	-4.9055	-2.9288	-4.5571	-3.1654	-4.9862	-3.5188	-2.2191	-2.6167	-1.6102	-2.5212	-7.3311	-4.982	-4.9037	-6.9044	-0.9057	-3.3299	-6.1128	-4.7524	-3.1964
3.1885	0.53716	1.1785	1.8675	4.6147	2.284	1.5882	-0.455	1.9409	4.5437	2.3499	4.354	1.631	4.4927	1.971	1.2598	1.7449	2.7494	4.269	4.3737	3.6362	0.10827	3.3316	0.40654	5.1287	2.6827	5.6616	3.8349	2.6356	4.6957	3.6595	4.4367	-0.20297	3.9895	-1.8602	3.2845	3.1042	4.2672	3.1537	1.3885	3.6843	1.5355	5.4624	0.46776	-0.2642	0.21062	-0.19249	3.8583	2.1483	1.2205
-1.4749	-1.7913	-2.5971	-2.8144	-3.3978	-4.7447	-1.8284	-3.3847	-5.1946	-0.87696	-1.2699	-3.1582	-0.58826	0.99243	-2.4478	-4.084	-3.9214	-0.67397	-0.54485	-3.2218	-1.5374	-2.7503	-2.3821	-2.4192	-4.9818	-3.4189	-4.2634	0.52901	0.29144	-6.4705	-2.988	-2.4532	0.58738	-2.4874	-3.6024	-1.2636	-2.1297	-3.2098	-1.9419	-2.6772	-1.7211	-2.0788	-2.2781	-2.354	-3.682	-2.4569	-2.6189	-0.83656	-2.366	0.66708
-12.529	-12.079	-7.5043	-9.3963	-5.7539	-9.7709	-9.5376	-9.6149	-9.7172	-12.544	-10.021	-10.31	-9.9391	-9.3627	-6.2928	-6.7902	-12.885	-5.8632	-9.2794	-6.0361	-11.174	-6.5171	-9.448	-8.7129	-10.174	-8.799	-10.475	-7.4733	-6.5473	-9.3938	-7.7668	-12.067	-11.482	-7.0796	-8.7928	-11.524	-7.6232	-11.001	-8.3455	-5.2129	-7.7554	-11.915	-10.411	-9.9916	-8.6671	-8.9412	-8.5172	-6.0904	-6.6584	-6.44
-16.09	-14.183	-13.605	-8.8461	-12.676	-16.171	-14.394	-13.879	-11.99	-17.579	-13.595	-15.864	-15.04	-15.436	-13.577	-12.696	-13.769	-14.54	-17.887	-15.408	-12.787	-17.858	-15.637	-15.207	-16.104	-16.332	-11.847	-16.098	-17.522	-14.896	-15.301	-15.975	-13.02	-15.263	-14.778	-12.613	-13.998	-13.167	-13.7	-15.479	-12.07	-14.82	-14.418	-17.554	-11.635	-14.651	-16.135	-15.244	-13.556	-17.786
-3.017	-2.9335	-3.5904	-3.8407	-4.1938	-5.0824	-2.6922	-1.6951	-3.1937	-4.6852	-3.4002	0.9513	-3.7765	-4.6611	-3.5879	-3.5201	-6.6091	-2.0339	-1.4868	-6.242	-0.049543	-1.8822	-4.8364	-6.6404	-5.466	-6.4008	-5.0589	-3.7791	-4.516	0.77345	-0.18102	-0.94653	-5.5114	-3.4859	-1.6159	-4.5691	-5.1098	-2.9191	-4.6265	-1.5582	-5.2206	-5.1448	-4.6306	-5.312	-3.3897	-1.9659	-3.3801	-3.5128	-3.3599	-1.0604
2.6139	1.3718	3.0237	4.3816	0.26104	2.344	2.6563	0.77487	0.74511	1.9501	1.4435	3.5353	1.7263	1.7462	4.1809	3.1497	1.3632	-0.4892	3.6721	-2.3792	1.8025	-0.061671	2.7057	1.19	3.0991	2.7093	3.9619	5.0657	2.0895	1.7884	2.9008	1.5783	3.0119	3.6356	-0.30272	1.183	4.9121	0.23478	1.3292	2.5568	-0.56334	0.18134	2.3034	4.0182	2.5997	3.8777	5.1349	-0.68063	2.8284	2.7282
-2.8492	0.53194	-3.3814	-3.3284	-0.28674	-1.9133	-2.2657	-1.9092	-1.4258	-2.1865	-2.2403	-2.257	-5.8806	-4.0748	-1.7472	-1.0067	-3.0078	-2.7706	-3.6763	-2.8953	-1.1301	-0.9128	-2.8458	-2.0454	-3.8799	-0.82768	-2.8715	-1.4868	-4.2033	-2.3559	-1.9267	-3.657	-4.3225	-3.7995	-4.2371	-3.5749	-3.192	-2.9291	-1.3785	-5.5788	-3.6558	-2.4351	-0.80926	0.17029	-2.1246	-0.099109	-2.8797	-1.276	-2.4044	-0.563
4.9753	1.9967	6.3009	6.4393	4.2213	2.3348	0.83801	7.0466	5.7599	3.6248	3.2764	1.966	6.016	2.6613	5.0093	4.0408	2.6497	5.8583	0.53192	4.8519	4.8476	2.6076	4.5514	2.1264	0.68642	7.9175	2.2497	6.2807	6.8663	3.3684	7.3043	2.3433	3.9394	6.194	4.9768	5.9701	5.2099	3.3191	1.9019	5.8303	3.7012	4.4357	2.9861	4.1454	2.2863	4.6614	4.9345	0.66417	5.9644	7.4992
-10.079	-11.104	-12.473	-8.9561	-12.072	-7.016	-9.7811	-10.475	-16.514	-11.47	-11.808	-8.2824	-8.4287	-11.792	-9.2821	-12.623	-9.3112	-12.222	-9.7378	-12.703	-12.031	-13.372	-12.091	-11.527	-9.9928	-10.389	-8.9411	-12.997	-11.222	-10.977	-11.178	-11.821	-12.517	-9.3503	-14.137	-12.179	-11.129	-9.0971	-11.325	-14.689	-10.933	-10.209	-11.986	-12.362	-7.9201	-11.128	-14.264	-10.179	-12.616	-14.115
-2.5771	-4.1749	-3.7754	-1.2892	1.8603	-3.4305	-2.1365	1.8134	-2.3427	-1.2495	-0.5891	-0.88816	2.3801	0.067593	-5.0111	0.44364	-0.58679	-2.2643	-0.14536	-0.36165	-1.7634	-1.69	0.41822	-1.2128	-3.8615	-2.9453	-3.1666	-3.9268	0.40348	-0.12594	-3.2828	-0.66208	-1.9844	-0.21014	-0.42567	0.64818	-3.5242	-0.37081	-1.2132	-3.7921	-1.7274	-3.0012	-1.5891	-1.5598	-1.3075	-0.48164	-1.204	-4.2296	-4.3409	-4.1844
-10.216	-10.098	-12.725	-11.733	-12.135	-10.995	-12.252	-11.336	-9.8959	-11.361	-11.306	-10.991	-11.596	-11.12	-13.246	-9.8703	-9.1054	-10.762	-11.279	-8.9039	-11.094	-13.698	-10.423	-9.3842	-9.9047	-10.217	-7.9027	-12.61	-13.151	-10.722	-12.573	-12.475	-13.196	-9.6924	-10.305	-11.77	-12.417	-9.8974	-12.274	-9.3546	-12.336	-12.275	-11.661	-12.228	-13.704	-13.018	-11.405	-13.468	-11.857	-12.256
6.1083	5.9382	4.1753	5.2609	3.3855	6.3225	7.1442	6.2901	9.0589	6.6138	5.5356	5.368	8.7328	7.5249	4.6827	8.0084	5.1027	8.1549	4.3619	9.8883	5.4825	5.5073	5.9631	5.6108	5.5373	4.9963	6.1174	2.3881	6.4376	2.9826	5.171	3.7301	7.3955	7.051	7.2799	7.6753	4.4075	6.9464	6.4168	3.9994	5.1813	7.0355	7.3251	4.0736	7.4546	7.0542	7.0495	3.5527	2.9666	5.9675
7.7342	7.2387	10.872	8.8465	10.035	7.7141	8.0146	5.7745	8.3161	7.894	9.5847	9.7358	9.0892	7.3339	10.314	10.388	8.7504	8.2672	12.005	5.6742	9.7221	12.047	9.393	11.001	9.4943	6.0833	10.264	8.5961	8.1002	7.9436	7.3696	4.0883	10.407	6.3719	7.6185	6.6036	8.4946	11.17	8.8638	8.9428	6.8657	6.7835	8.9969	9.8644	8.1226	10.773	9.9723	4.4356	9.3681	10.753
-3.0589	2.3237	-0.68267	1.5006	-1.2337	0.72621	0.53668	-0.14558	1.6397	-0.24259	1.9366	0.49632	1.1275	-0.39968	2.4018	-0.52439	0.99032	-1.5304	-0.50219	2.4387	-1.3365	-0.50015	-0.95295	-1.2353	0.51988	0.69351	-1.2022	-1.4857	-2.5982	1.9992	-0.39855	-2.7437	0.22816	-0.90243	-0.22237	-1.8633	1.4984	-0.4151	1.7633	3.0109	2.9168	-1.306	-0.73641	-0.85757	-1.6911	-1.2548	0.8775	1.5093	0.5454	-0.42291
-1.6185	-4.293	-0.71597	-4.8147	0.68898	-0.93679	-3.1242	-1.1433	-1.6668	-2.4502	-2.0826	-4.1516	-3.4699	-1.3409	-3.3526	-4.1987	-6.2558	-4.1774	-3.921	-1.4033	0.017236	0.14041	-1.4088	-4.8096	-1.6679	-4.6268	-5.009	-1.937	-1.7975	-3.7937	-1.9153	-0.33227	-0.97364	-4.7022	-0.23165	-3.3025	-1.5183	-4.2013	-3.9111	-0.42675	0.55824	-3.2388	-0.57659	-5.5371	-1.6476	-2.5522	-2.3913	-3.2928	-2.5192	-2.1741
-6.2359	-2.7639	-3.2518	-4.6858	-2.7944	-2.2969	-4.8368	-2.3475	-3.3842	-4.3492	-4.4261	-3.6835	-4.1293	-5.3189	-5.9239	-0.61243	-2.558	-7.1631	-5.4129	-4.8489	-1.3617	-4.3931	-7.2288	-1.8333	-2.339	-4.8978	-0.89958	-3.7448	-4.2478	-4.8328	-3.1787	-5.812	-4.5252	-5.6895	-5.0688	-3.3294	-4.887	-0.20652	-4.7507	-4.6697	-3.8718	-4.524	-4.7381	-3.4735	-4.8246	-4.292	-3.992	-7.0767	-0.33469	-5.9487
-0.47563	-4.4829	-4.5253	-2.2132	1.1521	-4.2302	-4.0424	-3.8884	-5.9353	-2.265	-2.9741	-2.8494	-4.0257	-3.4287	-3.3733	-2.0435	-2.2883	-2.8299	-2.5715	-0.75414	-4.8106	-3.3637	-2.2901	0.10355	-1.4282	-2.2151	-0.98328	-2.499	-0.021795	-1.6795	-0.59762	-1.4401	-2.1399	-1.3601	-5.2942	-3.6697	-1.4639	0.093488	-4.336	0.1392	-3.2892	-3.7148	-1.8827	-0.11295	-3.62	-2.3526	-1.5986	-5.8738	-2.2672	-2.4131
8.228	10.718	6.1796	5.9902	5.8685	6.5593	8.3646	3.4885	5.6115	7.6029	7.0125	4.1491	7.4278	7.562	2.2576	5.7522	7.1725	4.5098	4.9133	9.3845	7.3201	4.14	9.1391	3.3275	4.4978	5.9667	7.1097	5.2624	3.1084	8.8489	2.8239	2.4762	3.6916	4.2524	5.7954	4.6319	7.8739	7.7453	7.4506	4.5085	5.7124	4.096	3.8922	4.2335	5.4071	5.9457	6.2151	6.1398	2.2597	4.0697
5.6441	5.9922	6.2112	8.9838	11.39	11.47	10.748	9.0848	9.5143	7.2396	9.0893	8.0702	9.1528	10.349	8.5741	11.943	7.2374	10.234	9.6296	10.941	8.7885	9.7555	7.1666	8.0281	11.439	11.677	10.622	6.7158	12.392	5.8095	9.3483	4.0083	5.8417	5.2773	10.866	10.568	10.741	8.6564	5.2241	10.086	10.376	5.5676	7.7996	8.4622	7.5289	8.6358	11.222	11.46	8.6723	9.9887
-2.8964	-3.3086	-2.8129	-2.3717	-3.2022	-2.5324	-2.6083	-5.4967	-5.1252	-1.1798	-3.7795	-4.695	-4.579	-2.9705	-6.3763	-1.4772	-1.2513	-7.4668	-3.6829	-5.2264	-4.0844	-3.5863	-4.013	-3.442	-5.9295	-5.0734	-2.8754	-4.106	0.37843	-5.7338	-5.5007	-3.8227	0.039875	-3.6741	-2.8876	-1.6169	-4.4377	-4.0871	-3.0791	-7.6832	-5.2001	-8.0443	-3.5372	-1.5442	-2.3552	-4.4964	-0.92316	-2.6245	-1.0187	-4.5075
1.4654	4.3753	2.2066	1.9129	2.8594	1.107	3.7062	3.3505	-0.58678	-0.86819	1.9557	4.118	0.27431	-0.22771	5.1321	1.3243	0.34715	3.9055	1.6227	0.76857	1.7397	0.92816	3.8659	1.5255	3.4345	0.38576	-0.42974	3.2732	0.5924	4.1716	2.9662	3.1687	1.2815	0.31576	0.60566	2.4728	1.5138	-0.2472	1.693	2.5974	1.1968	1.4256	1.3407	3.7374	1.1542	4.3161	0.19046	-0.74716	2.1215	0.031763
3.5684	3.1454	3.5452	1.8377	5.7909	1.3177	5.4042	-0.77012	3.7901	2.0466	1.7205	3.4059	4.5511	2.8009	6.6712	2.2598	0.67133	1.5043	3.9712	-0.22812	6.6581	3.5504	2.0339	2.3566	4.3536	3.0112	1.1647	6.3737	-0.78103	5.7506	-0.27637	5.7594	2.8502	0.13787	5.1687	2.7526	0.60493	3.2508	5.0211	1.8657	6.1261	0.73377	5.2457	1.0368	2.1802	3.4068	-0.24418	1.1158	-0.37293	-1.0478
-1.6423	-0.47452	-1.5196	-1.199	0.099952	0.95042	-3.7981	-4.5008	-1.9451	1.4253	-4.1207	-0.98777	-0.38696	0.53888	-1.9816	3.1293	-0.043704	-0.60069	-0.85259	-3.7022	-1.4584	-3.3951	1.9921	-2.4516	-3.9663	0.0081269	-1.647	-2.5384	-1.0148	1.9783	-1.7969	-1.1314	-1.7489	0.50023	-2.4969	-0.24306	-2.6118	-0.58704	-2.8706	-2.2534	-3.9982	-4.4912	0.45873	0.75748	-3.3108	-1.5621	-0.22634	-1.4995	-1.2165	-1.3094
-0.4997	-3.5575	-5.976	-4.7505	-3.3389	-3.4666	-3.5116	-4.1051	-1.2085	-4.4476	1.1654	-3.4657	-6.1906	-1.9256	-2.5551	-5.2627	1.1926	-1.8675	1.1196	-6.9817	-3.3096	-3.9021	-2.7517	-2.7284	-2.1177	-0.4734	-0.93818	-5.5327	2.6543	-2.591	-1.2343	-4.0532	0.79569	0.50416	-1.6146	-2.4949	-5.2636	-5.9485	-4.4464	-5.381	-1.3868	-3.2807	0.042645	-2.0963	-2.7824	-2.7183	0.19242	-2.8838	-1.4374	-3.3607
[truncated: 150 more columns]
