# Supplementary material for: Genetic dissection of main and epistatic effects of QTL based on augmented triple test cross design
Source: PLoS One. 2017 Dec 14;12(12):e0189054. doi: 10.1371/journal.pone.0189054 (PMC5730204; doi:10.1371/journal.pone.0189054)
Supplement: S7 Supporting Information — (ZIP) [file pone.0189054.s007.zip › z2_650_0.8_10.csv]

-10.943	-11.036	-10.509	-9.4609	-10.689	-11.637	-11.617	-11.491	-10.807	-11.275	-11.92	-10.317	-11.759	-10.614	-11.548	-10.482	-10.271	-11.27	-11.159	-10.198	-10.514	-10.898	-11.992	-12.087	-10.966	-10.798	-11.184	-10.252	-10.545	-11.201	-10.828	-11.487	-11.026	-11.369	-10.049	-10.57	-11.556	-11.439	-11.312	-10.344	-10.152	-11.417	-11.085	-10.895	-10.752	-9.6001	-10.186	-9.7435	-10.48	-10.354
-10.507	-12.046	-10.793	-10.34	-11.729	-10.358	-11.47	-10.306	-11.281	-10.139	-10.339	-10.554	-10.013	-9.91	-9.43	-10.518	-10.575	-10.718	-9.3655	-10.405	-11.216	-10.73	-11.235	-10.783	-10.753	-10.208	-11.26	-11.448	-9.9993	-10.213	-10.841	-10.785	-10.558	-10.72	-9.9291	-10.601	-10.205	-10.82	-11.106	-10.787	-11.62	-9.9359	-10.66	-10.415	-10.788	-11.3	-11.152	-10.76	-10.841	-9.4031
-12.867	-13.538	-13.096	-12.917	-13.575	-13.264	-12.994	-12.233	-12.406	-13.047	-12.9	-12.351	-12.876	-13.002	-12.6	-12.999	-12.936	-13.203	-12.308	-13.037	-12.635	-13.207	-13.142	-13.019	-13.268	-13.09	-13.339	-12.73	-12.882	-13.126	-13.201	-13.051	-13.081	-12.472	-11.863	-13.595	-13.124	-13.595	-12.246	-14.1	-12.128	-12.883	-13.646	-12.838	-12.052	-13.083	-12.465	-12.289	-12.503	-12.27
-1.3387	0.24259	1.0967	-0.81671	-0.76033	0.63342	-0.078175	0.0095289	0.03804	-0.2709	0.38089	-0.32907	0.39364	-1.4043	-0.96705	-0.23488	0.71741	0.11763	-0.59375	-1.011	-1.0084	-0.52492	-0.93017	-0.89216	-0.21156	-0.5469	0.016059	-0.17551	1.0309	0.29625	0.64618	-0.30412	0.34189	0.32934	-0.2977	-0.45982	0.52373	-1.4809	0.78812	-0.36671	1.266	0.32937	-0.51084	-0.047741	-0.23815	-0.29482	-0.29933	-0.62858	0.61199	0.2977
-2.435	-2.7546	-2.3278	-2.2922	-2.1078	-3.3913	-2.4769	-2.834	-2.7813	-2.9951	-1.4427	-3.0194	-2.6503	-3.3283	-2.3686	-3.129	-2.7161	-2.9028	-1.9362	-2.2722	-2.3715	-2.2729	-3.455	-3.1857	-3.1023	-2.2972	-2.3865	-2.3378	-2.7118	-3.0171	-2.0522	-1.8978	-2.6643	-2.582	-3.5127	-2.1217	-2.8529	-1.5897	-2.5239	-2.9102	-2.3573	-2.3182	-2.5312	-2.292	-2.233	-2.2401	-3.0574	-2.4131	-2.921	-2.3284
-11.213	-11.478	-11.385	-11.408	-11.74	-11.476	-10.956	-12.168	-12.082	-12.185	-11.565	-11.459	-11.867	-11.969	-12.16	-11.246	-10.573	-11.518	-10.891	-11.311	-11.152	-11.404	-11.851	-12.214	-12.375	-11.186	-12.206	-12.384	-12.228	-12.199	-11.567	-11.401	-12.087	-11.725	-10.791	-11.619	-10.286	-10.798	-11.397	-11.569	-12.928	-12.392	-11.488	-12.019	-10.473	-11.31	-10.894	-11.399	-11.494	-10.873
-10.313	-10.514	-10.34	-10.985	-10.046	-10.918	-10.78	-11.468	-10.599	-11.462	-10.987	-10.363	-10.31	-10.433	-11.044	-10.192	-9.7993	-11.187	-10.856	-11.752	-10.974	-11.31	-10.612	-9.7652	-10.642	-10.645	-11.109	-9.7836	-10.55	-10.785	-10.051	-10.255	-10.52	-9.4648	-11.867	-9.5648	-9.7289	-10.776	-10.498	-10.922	-10.194	-9.9994	-10.193	-10.567	-10.442	-11.384	-11.504	-11.134	-11.242	-11.632
-0.78932	0.35515	0.065756	-0.030668	-0.84688	-0.51207	-0.42382	-0.1321	0.95879	0.016719	-0.64928	-0.17683	0.034696	0.8261	0.41949	0.0036705	0.071738	0.39616	1.0091	0.42462	0.4418	-0.55019	-0.86351	0.070498	-0.28292	0.51313	0.38482	0.41827	0.084794	0.6638	0.1255	0.15329	-0.71414	1.7649	-0.57194	0.061526	-0.28624	-0.91003	0.81206	0.18671	0.41315	0.58149	0.73308	-0.19772	0.14989	0.25209	-0.97828	0.38847	-0.84569	0.5961
5.5212	7.7546	6.8269	6.8169	6.6896	6.6524	6.963	6.8918	6.4752	6.8277	6.6585	7.5189	6.15	5.6833	7.7806	6.7811	5.917	7.0891	6.9125	7.2761	7.1382	6.1455	6.3522	6.4686	6.4334	7.3632	6.5489	8.1771	6.3735	6.4468	7.0208	7.6362	6.1003	6.9738	6.2389	7.4096	6.6252	6.5563	6.5319	6.3289	7.617	6.9549	6.4545	6.8078	7.0086	6.8155	7.4868	6.8793	6.0298	6.2491
6.5481	7.5777	6.6422	6.9086	6.6335	7.2911	6.4226	7.2312	7.4074	6.099	7.6237	7.0872	7.6655	6.7737	7.7995	5.9298	7.4069	6.6149	7.6231	7.9848	7.3389	6.5336	6.4064	7.5434	6.7169	6.7332	6.5504	6.2544	6.4621	7.1389	7.2571	6.095	6.4703	6.4358	7.721	6.5358	6.746	7.3151	7.8939	6.5559	6.6026	7.9543	6.8236	6.0362	7.7013	6.3918	6.7231	7.8816	7.8294	6.4298
-0.10101	-2.0768	-1.1265	-1.7974	-2.4689	-1.8723	-1.26	-2.6101	-3.0453	-0.95386	-2.2787	-1.9606	-1.1899	-2.6854	-2.2625	-2.1506	-1.4348	-1.2663	-1.3232	-1.4985	-2.5844	-1.3477	-0.18395	-1.2856	-1.0304	-1.8551	-3.3049	-2.742	-0.50527	-2.7412	-1.7541	-1.7143	-2.6688	-0.78236	-1.607	-1.9937	-2.9911	-1.3655	-2.3456	-0.5293	-2.165	-0.36586	-1.391	-1.1361	-2.2576	-2.3387	-2.7797	-2.5821	-1.3401	-2.5672
-4.7633	-4.9427	-5.0169	-3.7294	-4.6264	-5.3306	-5.1817	-4.6656	-4.5329	-4.7328	-4.5794	-4.3909	-3.7021	-4.7741	-4.2471	-5.1274	-4.9701	-4.6343	-4.4924	-3.676	-4.4181	-4.1934	-4.6568	-5.3117	-3.5539	-5.6712	-5.2343	-4.2179	-4.9086	-3.9844	-4.0523	-4.3915	-4.6186	-4.8626	-5.0383	-3.9152	-4.6901	-4.0103	-4.1607	-4.3066	-5.0751	-4.7839	-4.4986	-4.3566	-5.3656	-4.4661	-4.3063	-4.4228	-3.9314	-4.6224
-1.7578	-0.99872	-2.2398	-1.1315	-0.48852	-1.8028	-0.94954	-0.84175	-1.8126	-1.6769	-1.6054	-1.5532	-1.1638	-0.43951	-2.0816	-1.7611	-1.2602	-1.6199	-3.0385	-0.80212	-0.45749	-0.54624	-0.92988	-3.971	-1.0883	-1.0219	-2.0386	-1.2145	-0.96546	-0.63042	-1.8599	-0.97911	-0.21388	-1.6852	-0.91613	-1.9032	-1.4024	-1.1124	-1.1606	-2.3938	-1.3771	-1.2965	-2.4092	-1.4002	-1.6453	-1.494	-1.7019	-0.85895	-1.2234	-1.4881
-8.3724	-10.201	-8.8754	-9.6463	-9.2348	-9.4411	-8.6105	-9.1078	-9.5702	-8.6311	-8.9695	-9.6014	-8.6143	-9.4456	-10.386	-8.4308	-9.5745	-8.4908	-8.4218	-8.9832	-8.8105	-9.019	-10.621	-8.7346	-8.1554	-9.35	-8.795	-9.6757	-9.0892	-9.1312	-9.3845	-8.4092	-8.4951	-9.6228	-8.7519	-8.5502	-9.4948	-9.6643	-8.7543	-8.3854	-9.7713	-7.818	-9.2289	-9.0954	-8.6709	-8.4612	-9.1441	-9.7683	-8.8936	-9.678
-3.9734	-3.8982	-4.0191	-4.4196	-3.3051	-2.8781	-3.5004	-3.6423	-2.8109	-3.0313	-4.1097	-4.1867	-4.8753	-3.2251	-3.3376	-3.3398	-3.5169	-3.7152	-3.7073	-3.8942	-4.1164	-3.9382	-4.0593	-4.0948	-2.9733	-3.3621	-4.3984	-4.2186	-4.1951	-4.7735	-4.5456	-2.462	-4.7922	-4.7334	-4.1858	-2.9304	-3.9101	-4.2522	-3.4224	-4.1995	-4.0157	-4.1215	-3.906	-3.7075	-3.7294	-4.4618	-3.3409	-3.3048	-2.3167	-3.1181
-4.0674	-3.3891	-4.2128	-4.0369	-3.8344	-2.4788	-3.3152	-3.6015	-3.6454	-2.8143	-3.8525	-2.781	-4.1575	-4.1654	-4.3393	-3.158	-3.6047	-4.1213	-3.4783	-2.6866	-3.5219	-3.8296	-4.9933	-4.2123	-3.626	-3.4726	-3.8164	-4.2334	-4.2478	-3.7638	-3.5016	-3.3908	-3.623	-3.1792	-3.7178	-4.1096	-4.2179	-4.3591	-3.6437	-3.7732	-3.0908	-3.5655	-3.74	-2.7883	-4.3671	-4.1826	-3.799	-4.2501	-3.4406	-3.7909
-3.5811	-4.495	-4.3096	-2.7822	-2.1258	-2.1139	-2.9396	-3.0405	-3.9199	-3.3799	-4.0137	-3.4369	-3.0107	-4.7777	-3.4775	-3.194	-3.6436	-4.3031	-4.2542	-2.7069	-2.922	-3.5906	-3.5654	-3.2853	-2.6561	-3.1002	-3.4306	-3.8002	-2.9786	-3.4032	-3.0952	-2.817	-2.6592	-2.9937	-3.0533	-3.6481	-3.3569	-3.3832	-3.292	-3.4631	-3.1787	-3.4133	-4.0825	-3.9832	-2.7445	-3.5697	-4.0987	-2.4188	-3.4987	-3.5601
-1.5701	-0.96087	-0.15617	-2.4725	-1.3289	-0.46815	-1.8382	-2.0764	-2.4327	-0.85286	-1.5533	-1.4414	-1.501	-1.2078	-1.706	-0.68269	-1.7589	-1.3339	-0.7529	-2.625	-0.60799	-2.3487	-2.6128	-1.5947	-0.86421	-2.6499	-0.68444	-1.6173	-1.2031	-0.7275	0.30311	-1.5767	-3.339	-0.30025	-0.67685	-0.178	-1.6556	-2.1876	-2.4207	-1.7092	-1.4014	-1.0895	-0.98402	-2.6702	-2.296	-0.28468	-1.974	-1.4686	-1.358	-1.8935
-6.8395	-6.0374	-5.4748	-6.0982	-7.1666	-6.7876	-8.136	-6.4998	-5.8882	-7.1163	-5.5137	-6.7308	-7.6492	-6.4638	-4.5556	-5.5305	-7.3658	-6.544	-7.5826	-5.8994	-6.4321	-6.6788	-6.4455	-6.1153	-7.0394	-6.3668	-7.4595	-6.6037	-5.6038	-7.0468	-5.9443	-7.0984	-6.2928	-6.2567	-5.9388	-7.2094	-5.2206	-6.7004	-6.7026	-6.8742	-5.9211	-7.352	-6.532	-5.7004	-6.3619	-6.4962	-6.8449	-6.5296	-6.5492	-8.1712
8.2347	7.491	7.3764	7.8334	8.0542	7.1531	7.912	7.8591	7.6338	7.8409	7.9453	7.9941	7.8041	8.3233	8.0967	8.7134	7.8765	7.5611	9.1684	8.4859	7.2982	6.8829	8.0252	8.5235	7.7924	7.9404	7.6914	7.6768	7.9887	8.6003	7.6943	7.2376	7.4858	7.8127	7.2366	8.1125	7.8417	7.9522	7.9294	7.6222	8.55	8.8102	7.7283	7.9339	7.59	7.4228	8.1475	8.1986	7.8306	7.7364
-13.334	-13.777	-13.52	-13.036	-13.01	-12.7	-13.127	-13.849	-12.47	-13.135	-12.314	-13.506	-12.073	-12.729	-12.972	-12.628	-13.486	-13.194	-14.429	-13.322	-13.778	-12.53	-13.182	-12.78	-13.447	-11.78	-13.932	-13.332	-11.782	-12.582	-13.182	-13.899	-13.417	-12.852	-12.745	-13.861	-13.08	-13.762	-12.383	-13.667	-13.641	-13.234	-13.347	-13.326	-13.537	-12.91	-13.065	-13.305	-13.027	-13.012
-9.6774	-11.08	-10.448	-9.2592	-10.275	-9.3619	-10.329	-9.2583	-11.732	-10.189	-10.625	-11.954	-10.574	-10.388	-9.7888	-11.262	-10.778	-9.6431	-10.558	-9.965	-9.9045	-10.355	-11.405	-9.1442	-10.749	-11.068	-10.5	-10.682	-9.34	-9.7226	-11.65	-10.177	-10.084	-11.508	-11.081	-9.6789	-9.9141	-10.025	-10.285	-9.5294	-10.826	-10.89	-10.08	-10.979	-10.894	-10.892	-10.307	-10.131	-10.549	-10.379
1.0402	1.5176	0.51073	-1.1889	1.119	1.0983	-0.28657	0.27366	0.22659	-1.1779	1.5768	0.25232	1.1361	0.32153	1.3688	-0.037979	0.30331	0.034257	-0.28319	0.90969	-0.83934	-0.088299	0.527	-0.42639	-0.21405	0.57757	0.20403	0.086484	0.71052	1.2396	0.070428	-0.014151	0.66842	0.287	-1.1354	0.52198	0.41667	-0.90333	-0.49454	0.0049305	0.70982	0.024974	0.21587	0.41183	1.5223	0.14143	0.26607	0.7334	1.4043	-0.51534
-8.3605	-9.5332	-8.918	-9.4924	-9.0953	-10.516	-8.2542	-8.8701	-9.5601	-8.8779	-8.3726	-9.3939	-9.8569	-8.9073	-9.1811	-10.267	-8.6886	-10.41	-8.0405	-8.3583	-9.0393	-8.6079	-9.3146	-10.057	-9.0032	-9.3811	-10.934	-7.6346	-8.2453	-9.3569	-9.0138	-10.209	-10.702	-9.13	-10.274	-9.2956	-9.3623	-9.6296	-9.6566	-9.3592	-9.2448	-8.8522	-8.6734	-9.4835	-9.116	-9.8132	-9.3578	-10.042	-10.925	-9.9676
-2.1532	-3.2052	-1.9265	-4.9733	-3.7026	-3.331	-3.0089	-2.9867	-2.4028	-3.2707	-3.5148	-3.2358	-3.5429	-2.4858	-2.7509	-4.2411	-3.6696	-3.4702	-3.8992	-2.9727	-3.4225	-3.6918	-2.9996	-2.8286	-3.3407	-3.6634	-2.0965	-2.9855	-3.5899	-3.8851	-2.622	-2.6398	-3.3703	-4.5141	-3.409	-4.4784	-3.1347	-2.8272	-3.2158	-2.9886	-3.2915	-3.7093	-4.2587	-2.7271	-2.2388	-3.1558	-3.9919	-2.6808	-3.3687	-3.3698
-4.067	-6	-4.8934	-4.9183	-3.3719	-3.4558	-4.2913	-3.3005	-4.4753	-5.4394	-4.0816	-4.3228	-3.6895	-4.4548	-4.0152	-4.8518	-4.2799	-3.528	-5.4393	-5.4717	-5.1923	-4.9612	-4.4234	-4.8126	-5.3061	-3.9397	-4.4432	-4.27	-5.4319	-4.6619	-5.5179	-4.4331	-4.7366	-5.2225	-4.4219	-4.2313	-3.9917	-4.9726	-5.5543	-3.677	-4.7136	-3.8521	-4.2443	-5.4593	-5.2859	-3.4868	-5.4749	-4.6387	-3.658	-4.7316
-2.7777	-2.9527	-3.2127	-1.8973	-2.8577	-2.5233	-3.1871	-2.5422	-1.7863	-2.43	-3.2487	-3.1069	-2.5252	-3.168	-2.3475	-3.3985	-2.5304	-3.2701	-2.3353	-1.9165	-2.3391	-2.3549	-1.8221	-4.042	-1.3631	-2.8465	-2.8878	-3.2164	-2.1698	-2.2625	-1.4808	-2.0556	-2.0951	-2.402	-2.1293	-2.3168	-3.9037	-3.3615	-2.2336	-2.6181	-2.4	-3.467	-1.8123	-3.1736	-2.3397	-2.793	-3.71	-2.722	-1.886	-1.6092
-14.53	-13.367	-12.978	-12.24	-12.893	-12.761	-13.462	-12.866	-11.964	-12.771	-12.939	-12.893	-14.079	-14.476	-12.43	-12.146	-12.576	-13.606	-12.369	-12.574	-12.194	-12.291	-12.549	-11.049	-12.925	-12.439	-11.795	-13.12	-12.134	-13.05	-13.807	-14.127	-12.953	-12.883	-12.484	-13.299	-12.452	-12.629	-13.44	-11.968	-12.401	-13.928	-12.507	-11.651	-13.413	-12.327	-12.036	-12.485	-12.467	-12.347
-3.8062	-3.2969	-3.1153	-3.0468	-3.487	-3.8796	-3.4259	-3.709	-4.3114	-3.8957	-4.576	-4.1768	-3.9552	-2.5733	-4.8327	-3.3906	-3.9905	-4.7371	-2.5665	-3.3748	-4.6691	-3.6555	-3.5021	-3.5381	-3.2359	-4.2654	-3.0207	-3.0896	-3.2616	-4.538	-4.2919	-4.1575	-5.0335	-3.5135	-5.6139	-3.653	-4.9414	-3.5265	-3.1971	-4.9477	-4.0388	-3.8229	-3.1762	-4.0486	-4.0513	-3.7252	-4.1337	-4.1764	-3.4873	-3.7885
-8.768	-11.007	-9.8797	-9.667	-9.7851	-10.55	-10.702	-9.6845	-11.895	-10.566	-11.265	-10.476	-11.508	-10.88	-9.8137	-11.331	-11.253	-9.9407	-11.624	-10.105	-10.837	-11.519	-10.751	-10.716	-10.732	-10.492	-10.035	-11.355	-9.9938	-11.521	-11.001	-9.9688	-10.566	-11.26	-9.8953	-10.865	-10.206	-9.991	-9.3571	-10.261	-11.462	-12.023	-10.486	-11.174	-11.143	-10.805	-9.7899	-11.051	-11.852	-10.675
-22.501	-23.13	-22.467	-22.489	-23.23	-22.368	-23.052	-22.976	-22.251	-21.83	-22.412	-22.737	-22.089	-22.239	-22.088	-21.655	-22.735	-21.553	-23.381	-22.403	-22.261	-23.221	-22.22	-22.082	-20.967	-22.195	-22.873	-22.947	-22.708	-22.878	-21.789	-22.52	-22.983	-23.177	-22.478	-21.827	-21.605	-22.036	-22.816	-22.355	-22.138	-22.149	-22.086	-21.551	-22.033	-23.632	-22.973	-21.423	-21.474	-21.377
-1.6791	-2.442	-1.2116	-2.3931	-1.7461	-1.4679	-1.438	-2.9541	-1.4002	-1.9627	-2.0694	-1.9512	-2.1044	-1.2814	-2.1493	-1.8021	-1.9403	-1.9308	-2.0512	-1.8221	-1.3263	-2.4465	-1.6031	-1.4308	-2.1462	-0.93435	-1.265	-1.3545	-3.2285	-1.6835	-2.0829	-2.876	-1.068	-2.2312	-1.079	-1.9038	-1.6216	-1.5825	-0.4773	-1.6279	-0.68767	-0.91549	-2.2307	-2.6906	-0.92184	-2.5644	-2.5517	-0.39389	-1.9781	-1.6566
-2.6824	-2.4092	-3.2305	-2.7381	-3.3188	-3.7028	-3.1866	-1.6907	-4.0728	-3.7242	-3.2914	-3.3218	-3.7733	-3.1921	-3.0069	-3.0818	-2.2692	-3.5408	-3.5671	-3.2397	-2.6731	-2.9955	-3.9529	-2.4065	-2.8092	-3.559	-4.3463	-3.2912	-3.3734	-2.1775	-2.3319	-3.6283	-3.6543	-1.4842	-4.0713	-2.9583	-3.1121	-3.196	-2.7991	-3.9601	-4.1469	-2.27	-3.9337	-3.785	-3.1367	-3.2302	-3.1052	-3.5863	-3.1467	-3.5455
-11.098	-10.699	-10.829	-10.68	-10.744	-9.5313	-9.4425	-9.9875	-10.832	-11.044	-9.914	-11.794	-10.067	-10.119	-10.215	-10.617	-9.8843	-8.8277	-10.617	-10.665	-10.972	-11.035	-11.326	-10.31	-10.77	-10.36	-10.403	-11.302	-11.915	-10.304	-11.466	-10.457	-11.23	-10.591	-11.637	-10.04	-11.451	-10.874	-11.287	-10.272	-11.599	-10.689	-10.462	-10.871	-9.8251	-11.024	-11.329	-10.942	-9.5162	-10.27
-4.0628	-3.4666	-3.2328	-3.5168	-4.3587	-3.8606	-2.4141	-1.8782	-3.2832	-4.0144	-3.5469	-2.4716	-3.7006	-4.2894	-2.5506	-2.1799	-2.622	-3.7581	-3.513	-3.3406	-3.3304	-3.2331	-3.0558	-1.8754	-2.9415	-3.3384	-3.298	-4.0661	-3.5273	-3.1483	-2.1295	-2.6246	-2.9795	-2.5185	-3.4872	-2.5554	-2.9395	-3.7832	-2.866	-2.4438	-2.3396	-3.7946	-4.0723	-3.5106	-2.8593	-2.8731	-2.7903	-3.3321	-2.3261	-3.3777
-5.4354	-4.3109	-5.1147	-4.2785	-4.4107	-4.2707	-5.2812	-4.8248	-5.0309	-5.0236	-4.2392	-4.5396	-5.1981	-4.4841	-6.0934	-4.3905	-5.3221	-4.6742	-4.1611	-6.113	-4.7068	-6.1705	-5.9149	-4.8011	-4.7305	-5.0829	-4.7499	-6.3881	-4.9599	-4.7019	-5.9192	-4.733	-4.9168	-5.3393	-5.4585	-4.1624	-5.5136	-4.7132	-4.4403	-4.1785	-5.0309	-4.379	-4.7193	-5.6081	-6.3469	-4.4676	-5.4384	-5.9099	-4.1965	-4.5987
0.15717	-0.15187	-0.26092	0.82725	-0.42314	-0.75968	0.82596	0.35859	-0.14178	-0.21456	0.84853	0.25393	0.15078	-1.0248	0.081389	0.80079	0.15203	0.23197	0.6011	0.3128	0.21052	-0.18063	1.1061	0.13728	-0.19365	-0.33835	0.69927	0.77196	0.45189	0.13068	0.21781	-0.58556	-1.3272	-0.053196	-0.16241	-1.611	0.59354	-0.35762	-0.6349	0.30246	0.051338	0.20833	0.79375	-0.48087	-0.064195	0.75158	0.58186	-0.13925	-0.73624	0.33761
-2.2862	-0.94194	-0.81182	-1.8945	-1.3358	-1.1112	-1.9923	-1.2782	-2.6449	-2.2873	-2.4582	-1.933	-2.9498	-1.1755	-1.6661	-0.90949	-0.92552	-2.7412	-1.8589	-2.6059	-1.685	-1.1746	-1.9544	-2.1248	-1.7194	-1.0469	-1.302	-1.8603	-0.77456	-2.0228	-1.7778	-1.1193	-3.106	-2.277	-1.6898	-2.8385	-0.87611	-1.6982	-1.816	-2.1838	-1.6872	-1.6408	-3.4296	-1.7887	-2.3858	-1.8369	-1.9485	-0.92497	-2.3935	-1.6591
7.2751	7.4273	6.3292	6.8756	6.8937	7.2836	7.3878	7.5016	7.5696	7.8264	6.8543	5.8896	7.9718	6.8298	6.8953	7.882	7.7492	6.109	7.3416	7.4989	6.8183	7.9544	4.916	6.9537	6.8957	6.4571	7.1569	7.4874	6.0568	6.2543	7.6387	6.9699	6.9157	8.1936	7.6033	6.828	7.3014	6.2637	6.9661	6.4794	7.3061	5.9924	7.1472	7.083	6.3023	6.5019	7.3039	6.8224	7.2875	6.1188
-12.153	-13.675	-12.478	-12.508	-13.169	-12.879	-12.823	-13.704	-13.719	-12.371	-13.151	-11.993	-12.896	-12.949	-12.983	-12.75	-13.429	-13.324	-12.047	-12.448	-13.567	-12.627	-11.689	-12.604	-12.745	-13.162	-13.412	-13.159	-13.677	-12.389	-12.971	-11.851	-12.601	-12.557	-12.346	-13.356	-12.531	-13.423	-12.373	-13.341	-12.141	-11.972	-12.727	-12.673	-12.108	-13.609	-12.109	-12.352	-13.777	-12.526
-1.433	-1.2583	-1.2608	-2.2825	-2.8837	-1.1823	-0.64434	-1.8715	-2.15	-2.0634	-0.47407	-0.31725	-1.1193	-1.1537	-2.3304	-0.82983	-1.8052	-1.7139	-1.0757	-1.8483	-0.94411	-1.9186	-1.3162	-1.5164	-1.3699	-1.3671	-1.8933	-0.97522	-0.87859	-2.1449	0.15073	-0.17256	-1.2416	-1.4313	-2.1561	0.005617	-2.0652	-1.8028	-1.4747	-0.44573	-1.2063	-1.6411	-1.9245	-1.4379	-1.5421	-1.0623	-1.8445	-0.89288	-2.1074	-1.0704
6.6379	6.2208	6.9856	6.5188	6.5907	7.492	6.3561	6.2725	7.1043	5.8196	7.3045	5.9146	7.3916	8.6025	6.6708	6.8679	7.2097	7.2134	7.3471	6.822	6.592	7.5906	7.5022	6.4314	6.2041	7.3514	6.3094	6.4968	7.2527	6.3512	7.5441	7.3607	6.8928	7.2006	6.523	7.6836	6.8473	6.3498	7.3813	6.7426	6.9849	5.5427	7.4099	7.1053	7.036	6.5365	6.0236	6.869	7.3312	7.2469
-12.849	-12.469	-13.727	-12.98	-12.571	-14.54	-13.599	-13.214	-11.785	-12.113	-13.859	-13.505	-11.964	-13.006	-13.094	-13.38	-13.533	-13.606	-12.975	-12.498	-13.935	-13.085	-12.666	-12.11	-13.022	-12.378	-12.311	-12.707	-12.572	-13.303	-13.466	-13.547	-14.235	-12.528	-11.558	-12.332	-14.058	-13.025	-12.951	-12.44	-13.855	-13.55	-13.607	-12.12	-12.349	-13.918	-12.489	-12.258	-12.856	-13.142
0.32102	-0.88765	0.8612	-0.36845	-0.15918	-0.69173	-0.22806	-0.56895	-0.058588	0.081476	-0.53974	-0.21702	-0.067711	0.78375	-1.1324	-0.56554	0.16334	-0.65789	-0.72409	0.44895	0.86046	0.49091	-0.75498	-1.3908	-0.01266	0.81005	-0.17525	0.16994	-0.55409	-0.71045	0.70787	1.3864	-0.63775	-0.30073	-0.31898	-0.21064	-0.87049	-0.27008	0.25453	0.56603	0.2828	-0.15969	-0.034384	0.48612	0.34037	0.41266	-0.71668	-0.16586	0.64457	-0.87029
8.4403	9.4801	8.6779	7.9048	8.8241	8.5753	7.5133	8.9641	8.0069	8.6641	8.5511	8.5905	8.4569	8.0397	8.1842	9.2501	8.9012	8.842	9.1665	8.5638	8.7531	9.1172	9.4891	8.8358	8.8119	8.9435	9.5515	7.894	8.5618	9.3601	8.6234	7.509	8.284	9.1781	9.9965	8.207	9.1275	8.3022	8.2978	9.3095	8.673	8.0118	8.0496	9.0702	9.1843	8.7225	9.2573	8.2915	9.3291	8.9228
-2.7547	-3.0358	-1.9857	-2.7739	-2.8797	-2.037	-2.3514	-2.0917	-2.0986	-1.8021	-2.7604	-2.7048	-2.7192	-1.7753	-2.182	-3.6411	-3.2602	-1.5629	-2.0501	-2.7886	-3.0167	-2.6542	-3.6428	-1.8205	-2.8492	-2.272	-1.7515	-2.2526	-2.9927	-2.8482	-2.6856	-2.5625	-1.5206	-2.2023	-3.4324	-2.5563	-2.3082	-2.2368	-2.0469	-3.4356	-2.4202	-1.3486	-1.9709	-2.5782	-2.4587	-1.8228	-3.1223	-1.9456	-2.9608	-2.7211
-12.056	-12.908	-13.131	-12.352	-13.661	-12.319	-13.053	-13.146	-12.843	-12.377	-12.52	-13.128	-13.029	-12.713	-11.531	-14.675	-12.887	-12.939	-13.111	-12.624	-12.808	-12.02	-13.384	-12.39	-12.87	-14.051	-12.166	-12.259	-12.39	-11.948	-12.611	-13.048	-12.731	-12.899	-13.555	-12.979	-12.387	-12.873	-12.628	-12.708	-12.216	-12.589	-14.033	-13.658	-12.569	-12.553	-12.912	-11.973	-11.057	-12.281
-8.7559	-8.956	-9.2212	-9.5917	-9.7061	-9.0114	-9.3159	-9.863	-9.6586	-8.7577	-8.855	-9.1475	-9.8101	-9.6848	-9.4491	-8.6445	-9.2022	-8.6252	-10.294	-9.5376	-9.7029	-10.563	-9.0135	-9.1348	-9.256	-9.4867	-9.219	-9.7281	-9.8296	-7.9544	-9.5513	-9.2034	-9.3087	-9.3347	-8.8827	-10.792	-10.239	-10.186	-8.5924	-9.1838	-10.181	-9.5882	-10.046	-9.4109	-10.265	-9.561	-9.3563	-9.6263	-8.2329	-8.2968
-2.2043	-2.2483	-2.8646	-1.8484	-3.0337	-2.2254	-3.0161	-3.1982	-2.5767	-1.4843	-2.4453	-2.1877	-2.0055	-2.8678	-3.2847	-2.3962	-2.0578	-2.6686	-1.3296	-2.6036	-2.9498	-4.1594	-2.8492	-3.0712	-2.8056	-2.4696	-1.7806	-1.9234	-2.807	-2.5662	-2.8538	-2.8447	-2.0697	-0.35037	-3.4441	-2.6217	-1.32	-2.9507	-2.9593	-3.08	-3.3709	-1.8021	-2.9814	-3.3711	-1.6864	-2.4902	-2.0582	-2.5494	-2.5445	-2.9375
-13.254	-12.74	-12.934	-13.125	-12.719	-12.976	-13.519	-12.802	-12.817	-12.569	-12.947	-13.432	-14.059	-13.4	-13.567	-12.812	-13.957	-14.173	-12.947	-14.421	-12.446	-12.979	-13.496	-13.757	-13.691	-14.074	-12.871	-12.415	-12.167	-13.274	-14.163	-13.642	-13.524	-14.538	-13.39	-12.756	-12.314	-13.08	-12.879	-13.559	-12.412	-13.633	-12.225	-12.784	-12.687	-13.659	-13.299	-13.948	-14.346	-12.942
2.1073	2.0926	2.6051	1.8	0.76397	2.1591	1.2252	2.8272	3.3066	2.4345	1.7774	2.0737	1.8708	1.3608	1.5779	1.0711	2.3148	2.2654	2.2985	1.4805	1.4471	2.9676	-0.015202	2.3104	2.0589	1.9843	2.6868	1.9649	0.80702	1.4893	1.6802	3.2551	1.4266	2.0406	1.7955	2.4068	1.5203	2.5601	1.5245	1.8225	2.2636	2.3532	3.1287	2.1421	1.4131	1.4063	1.9781	1.1867	2.9295	1.9321
-9.2835	-9.4984	-9.8936	-10.019	-9.4797	-9.2352	-9.3545	-9.7386	-10.449	-10.149	-9.2808	-10.689	-10.341	-9.1994	-10.263	-10.071	-10.997	-9.4388	-9.4767	-10.651	-10.323	-10.65	-9.3398	-8.9866	-10.35	-10.248	-9.3614	-9.6384	-9.5643	-8.8279	-9.9378	-10.482	-9.0783	-10.334	-10.288	-9.1237	-9.8831	-10.945	-9.8716	-11.02	-9.6439	-10.315	-8.3086	-11.508	-9.7557	-9.6708	-10.326	-9.7788	-10.635	-9.5289
-6.7614	-8.5599	-8.0716	-6.8064	-7.3223	-7.8581	-7.4499	-8.0982	-6.181	-7.3764	-6.6268	-6.5809	-7.5923	-8.4	-7.5277	-7.5672	-7.413	-7.9463	-7.3787	-8.2432	-7.9706	-6.1901	-6.7127	-7.6845	-6.4855	-7.4326	-7.2524	-7.5769	-6.8954	-7.467	-7.2378	-6.9678	-8.0049	-7.6221	-7.8549	-7.1769	-7.6942	-7.5768	-6.7554	-7.7796	-8.4709	-6.8313	-7.2562	-8.2491	-7.6635	-6.8338	-7.1966	-6.5449	-7.831	-7.5403
-9.5505	-10.455	-9.9497	-10.027	-10.588	-11.3	-10.603	-9.6227	-9.8763	-10.253	-9.5767	-9.8975	-10.169	-11.421	-10.668	-9.2448	-10.602	-9.7164	-10.957	-9.8358	-11.048	-10.507	-9.9515	-10.882	-10.486	-10.561	-10.493	-9.0914	-10.178	-10.022	-9.5501	-9.5658	-10.437	-10.684	-10.899	-10.902	-9.3477	-11.291	-9.4466	-10.459	-9.4382	-10.818	-10.44	-10.851	-10.046	-10.981	-10.027	-10.755	-9.5656	-9.9542
4.4496	5.0227	4.669	5.1326	5.2327	4.9937	4.722	4.2434	6.2007	5.218	4.7167	4.9292	5.313	4.5912	4.6324	4.3853	5.2255	3.8211	4.0836	4.5125	4.6636	4.6193	5.01	5.3154	4.4491	4.8261	3.894	4.7497	5.5568	5.4439	4.1575	5.5189	4.2248	6.4291	6.374	4.1729	4.3105	4.2748	5.7909	5.4803	5.0257	4.8588	4.4236	4.4969	4.9576	4.714	4.7776	5.7922	5.3375	5.9039
-0.34335	0.37619	-0.52125	1.1335	0.8807	0.93953	-0.46846	0.31715	1.0577	2.0212	0.69605	-0.010119	0.43697	0.4998	0.30892	0.62427	0.65219	0.20971	0.022145	0.29844	1.1287	0.039003	0.22334	-0.070941	0.92297	0.38377	-1.2748	0.52373	0.044626	0.4886	1.1885	1.1818	0.065802	0.45514	0.1518	0.45353	0.80129	-0.27782	0.59321	0.81579	-0.18458	0.99122	-0.64591	0.11534	1.1658	0.91993	0.021781	1.2557	-0.21232	1.4389
-5.2661	-6.5001	-6.2203	-5.8489	-6.0747	-5.2987	-6.416	-5.0763	-5.8835	-4.6575	-6.5629	-5.3451	-4.9977	-4.8819	-5.8324	-5.3993	-7.0469	-5.9967	-3.9438	-6.3591	-6.3896	-6.2816	-5.2979	-5.9991	-4.9623	-5.0822	-6.6782	-6.1607	-5.8077	-5.818	-5.3516	-6.3362	-5.5915	-4.4478	-5.3527	-6.2517	-4.348	-6.3406	-5.3361	-6.0338	-5.382	-5.5162	-5.2522	-5.2052	-5.5437	-6.6427	-5.2883	-5.5661	-5.5707	-4.7594
-3.3395	-2.8303	-2.0142	-3.2427	-1.8677	-2.181	-3.0331	-2.3814	-2.5359	-3.0802	-2.9738	-2.4971	-3.364	-2.5283	-3.0784	-3.652	-3.8882	-2.827	-3.9279	-3.2141	-1.8772	-3.0801	-3.5364	-4.1331	-3.5045	-3.2351	-3.5462	-3.1277	-2.4266	-3.4964	-3.5707	-3.6215	-3.4581	-2.6195	-3.5215	-3.1549	-4.0788	-2.6405	-4.0067	-2.6424	-3.3649	-3.6586	-2.4501	-2.7475	-3.1909	-3.7128	-3.4386	-2.5719	-3.1369	-3.1682
2.1936	0.78741	0.97296	1.3717	-1.1837	0.39294	0.65019	-0.05818	0.50836	1.7471	0.35406	0.31476	-0.72788	0.16416	-0.36104	0.55677	0.55528	-0.046668	0.54656	-0.67102	1.3623	2.2164	0.91887	0.79573	-1.3862	0.81035	1.1364	0.57432	0.71318	1.1114	0.77759	0.7745	-0.0383	-0.23496	0.53371	0.10286	1.4644	0.46757	0.86575	0.18037	0.57665	-0.73754	0.36909	1.254	0.34781	0.16743	0.025425	0.26556	1.1913	0.98093
7.0128	5.8784	7.3484	6.7905	7.0505	6.9751	7.1933	6.1676	5.7617	7.4302	5.8934	7.4855	6.95	6.5587	6.2161	8.086	6.7189	6.6448	6.9609	6.3908	6.9364	7.2856	6.4436	6.2223	5.449	5.6241	6.1869	7.7056	8.0528	6.3973	7.0487	6.934	6.8554	7.201	7.5413	6.8994	7.4145	6.458	6.3807	7.0738	5.9831	7.0538	6.5326	7.9074	7.5266	7.4115	6.1465	6.2214	7.0143	6.9297
-2.8844	-2.8135	-2.4158	-1.1376	-2.1459	-1.177	-3.8765	-1.7999	-2.7318	-3.6631	-2.5559	-3.4886	-3.5538	-1.8061	-1.8084	-1.2052	-1.9216	-1.7171	-2.844	-2.54	-3.1391	-2.1997	-2.8671	-2.6861	-3.1224	-2.5487	-4.0793	-3.0422	-2.1504	-2.1899	-2.2919	-3.2944	-2.4428	-2.6488	-2.0894	-2.4979	-2.2115	-2.9382	-3.1664	-3.297	-2.705	-1.8237	-2.8203	-2.8661	-1.7119	-2.4921	-2.0506	-2.4897	-2.9605	-2.4383
-5.733	-5.8803	-6.0586	-6.8863	-5.6269	-4.9305	-5.4798	-5.0327	-4.8628	-5.4667	-5.163	-5.1257	-5.8618	-5.6594	-4.9786	-5.0538	-5.1848	-5.6376	-6.1648	-6.3743	-5.2622	-5.9449	-4.977	-6.9123	-4.5691	-5.8749	-4.3058	-5.1152	-5.0311	-4.8263	-4.9387	-6.6001	-4.9608	-6.8689	-5.8315	-4.9661	-5.7934	-6.249	-5.1664	-5.229	-6.0377	-5.89	-4.9421	-4.9269	-5.5377	-5.5651	-5.9411	-6.5985	-5.8892	-6.7984
-20.804	-20.83	-20.555	-20.621	-20.868	-20.85	-21.724	-20.759	-20.68	-20.075	-21.119	-21.126	-19.672	-22.671	-19.926	-20.112	-20.727	-20.244	-20.372	-22.197	-19.899	-21.215	-20.896	-21.417	-21.587	-20.694	-21.806	-21.04	-20.602	-19.847	-20.788	-20.926	-20.208	-21.535	-19.823	-21.811	-20.416	-21.526	-20.529	-19.407	-20.517	-21.22	-20.683	-20.965	-20.877	-20.191	-20.219	-20.528	-20.732	-20.9
5.6331	5.8233	5.4784	5.0727	6.4521	3.9475	6.3642	6.0028	4.8107	5.7379	4.8955	5.254	5.8647	4.5149	5.5158	6.5618	5.8469	6.2321	6.668	5.983	4.6562	5.7627	4.7417	5.4159	4.7801	4.8576	5.6981	5.8689	6.3404	4.478	6.0611	6.0008	5.681	5.1582	6.7203	5.7854	5.9635	6.3915	6.0274	5.3307	6.615	5.7563	5.2347	5.1329	5.5123	5.6261	6.048	6.2349	5.5996	5.9043
-2.4152	-4.0734	-1.5007	-1.4754	-3.143	-2.8873	-1.5119	-1.6765	-2.4404	-2.3331	-3.8393	-2.8577	-0.79058	-2.5672	-2.138	-3.2013	-3.6126	-2.5043	-2.268	-4.1379	-2.12	-2.7912	-2.6892	-2.3621	-3.7769	-2.7589	-3.3618	-1.3501	-2.805	-3.1686	-2.8178	-3.2532	-3.5052	-2.2757	-2.4304	-3.3251	-2.1294	-2.0104	-2.7675	-2.4123	-3.2618	-3.616	-2.6499	-3.4718	-2.1781	-1.888	-2.4848	-2.2473	-2.7446	-3.0176
-12.435	-12.192	-12.997	-11.388	-12.237	-11.722	-12.05	-10.568	-11.793	-12.248	-10.906	-11.597	-11.302	-11.039	-10.914	-10.553	-11.33	-11.637	-11.677	-10.644	-11.401	-12.298	-10.839	-11.151	-10.697	-12.193	-10.731	-11.24	-12.696	-11.831	-12.389	-11.952	-11.692	-11.054	-10.809	-11.704	-11.758	-10.964	-12.209	-11.383	-12.175	-11.623	-11.536	-11.471	-11.995	-12.305	-12.617	-12.146	-12.421	-11.647
-14.452	-13.968	-15.05	-14.866	-13.267	-15.321	-14.754	-14.404	-14.422	-13.488	-14.659	-16.035	-14.133	-15.789	-14.21	-15.607	-15.708	-15.098	-14.473	-14.939	-15.143	-14.801	-14.753	-13.384	-14.66	-14.612	-13.793	-14.154	-15.299	-13.431	-14.499	-14.984	-15.781	-14.885	-14.092	-14.917	-13.514	-14.713	-15.142	-13.791	-14.978	-13.573	-14.657	-14.122	-15.188	-14.348	-13.693	-16.098	-14.601	-14.755
-1.7953	-2.1825	-1.8184	-2.3737	-1.4559	-1.353	-0.87915	-1.4669	-1.0339	-1.6375	-1.8266	-1.0531	-1.2021	-1.7591	-1.9859	-1.1794	-0.8838	-1.4808	-1.273	-2.8361	-0.5869	-2.2045	-2.1671	-1.9503	-1.928	-1.6625	-2.3074	-1.6781	-2.3917	-1.8816	-2.0936	-1.362	-0.2795	-2.8762	-1.1502	-3.0876	-1.3481	-0.41579	-0.69339	-0.78135	-1.2284	-1.7742	-1.7428	-0.74775	-1.194	-2.4357	-1.7023	-0.9928	-1.3961	-0.99391
-0.12938	-0.1418	-1.1547	-0.20589	-0.3904	0.15758	0.30908	-0.080508	-0.12456	0.39898	-0.53555	-1.3294	-0.28653	-0.081775	-0.82187	-0.053739	-0.56455	0.22563	0.7299	0.76088	0.44416	0.11237	0.49128	-0.41035	-0.49812	-0.12704	-0.15499	1.1582	-0.18856	-0.40139	0.56896	0.42463	-0.60463	-0.35949	-0.79689	0.36932	0.061637	-0.51096	0.10497	0.57242	0.51327	-0.17144	1.0762	-0.33634	-0.11458	-0.50958	-0.31486	-0.07836	0.59861	0.11245
-0.86554	-0.63551	-0.56654	-0.95512	-2.1884	-0.87149	-1.0883	-1.264	-0.40498	-1.6774	-1.847	-1.6635	-0.26434	-1.9654	-1.5725	-0.52626	-1.8958	-1.9875	-0.61911	-1.5575	-0.18115	-1.5993	-0.49173	-1.2843	-1.4665	-1.7504	-1.9596	-1.2875	-2.0242	-0.6158	-1.876	-0.41365	-1.5991	-0.50099	-2.7451	-1.1408	-1.477	-0.018955	-2.0634	-0.9124	-0.56267	-0.35351	-1.9248	-2.0243	-1.5622	-0.98891	-1.0031	-1.7033	-1.1417	-2.3912
-1.0743	0.5065	0.87875	1.0357	0.067035	0.37362	-0.28053	0.16952	-0.7816	-0.58539	0.3591	-0.86393	0.062969	-0.494	-0.28417	-1.6438	0.65024	-0.0083174	0.19698	-0.16438	-0.097864	1.0788	-0.33432	0.0035045	0.89537	0.39146	-0.023109	-1.1645	-1.0857	-0.005617	-1.0134	0.94521	0.30074	1.2577	-0.17026	1.0612	-0.41772	0.48972	0.21916	0.5793	-0.86961	-0.92471	0.19143	0.33718	0.16944	0.1056	0.4746	-0.21863	-1.8976	-0.31147
-14.658	-16.124	-14.578	-15.552	-14.787	-14.169	-14.846	-13.477	-14.585	-14.352	-14.464	-15.338	-13.924	-14.346	-14.76	-15.529	-13.606	-13.852	-15.444	-15.12	-15.31	-14.564	-14.805	-14.985	-14.856	-15.024	-13.804	-15.429	-15.455	-14.124	-14.067	-14.875	-13.107	-13.92	-13.618	-14.971	-15.284	-13.518	-15.458	-14.333	-14.246	-13.278	-13.865	-14.281	-14.772	-14.826	-13.825	-14.338	-13.622	-14.627
-2.8814	-4.0187	-2.0748	-2.8903	-2.7221	-3.3199	-3.7489	-2.1949	-2.8442	-3.8819	-4.0971	-3.2591	-2.7913	-4.0305	-2.737	-3.0466	-3.4954	-3.3404	-3.2156	-2.5566	-3.4332	-3.4231	-3.0174	-2.169	-4.0804	-3.4595	-3.8957	-3.7798	-2.5255	-2.4413	-2.2886	-2.979	-3.2866	-4.0012	-2.4771	-3.9127	-2.7607	-2.2226	-4.2544	-3.3605	-3.3899	-3.6701	-2.3041	-2.956	-2.0202	-2.4326	-3.0068	-3.5841	-3.739	-2.8978
-12.884	-11.654	-12.037	-12.982	-12.848	-13.951	-12.075	-12.509	-13.259	-13.022	-14.176	-13.379	-12.813	-11.472	-12.873	-12.758	-13.231	-12.681	-12.52	-12.882	-11.523	-13.122	-13.1	-13.99	-11.671	-13.3	-13.392	-13.577	-12.138	-11.572	-12.684	-12.999	-13.032	-13.885	-11.727	-13.079	-12.348	-11.452	-12.161	-13.099	-13.836	-12.626	-12.689	-13.054	-11.824	-13.561	-12.897	-12.671	-12.371	-12.632
-0.11512	-1.2241	0.80254	1.3652	-1.0452	-0.48013	0.7169	1.1436	-0.14477	0.99475	-0.56285	0.4623	-0.11772	0.29989	1.1729	1.3676	-0.30576	0.34953	0.39615	0.1105	0.4511	0.23457	-0.14099	-0.33661	-0.79574	0.3967	0.67379	0.55383	0.75249	0.037145	0.00035749	-0.27207	-0.9013	-0.54817	-0.51551	-0.96851	1.0542	-0.33835	-0.0075102	0.57881	-0.93143	-0.17532	0.61085	-0.25373	-0.10607	-0.81584	0.14686	-0.71219	0.29756	-0.48725
-13.308	-13.238	-12.914	-12.494	-13.683	-13.475	-12.719	-12.588	-13.335	-14.395	-13.201	-13.141	-14.031	-13.103	-11.812	-12.741	-13.187	-12.738	-12.026	-12.957	-13.28	-13.485	-12.706	-12.924	-13.4	-12.989	-13.92	-13.768	-13.004	-13.497	-13.221	-13.057	-12.711	-12.792	-13.74	-12.698	-14.209	-12.468	-13.603	-13.873	-13.644	-12.56	-13.304	-13.773	-13.748	-13.825	-12.788	-14.181	-13.614	-13.106
2.243	2.108	1.3728	1.6796	2.1378	1.8641	1.73	1.4204	2.5516	2.5207	2.0794	2.1274	2.0007	2.2136	1.7005	0.913	1.1247	1.8036	0.47511	2.0961	1.544	1.6384	1.8393	1.5973	1.3399	1.1861	2.1529	1.6852	1.0008	0.89136	1.2283	2.2685	2.3472	0.98254	2.0719	1.944	1.7425	2.3622	2.1168	1.5237	1.8466	2.2409	2.1896	1.8229	2.0094	1.9891	1.3978	1.3185	2.5374	1.5458
-13.896	-13.113	-12.211	-13.621	-14.363	-13.989	-12.601	-13.928	-13.357	-13.21	-13.587	-13.833	-12.416	-12.215	-13.872	-13.547	-13.803	-12.715	-13.764	-13.52	-13.358	-13.673	-13.759	-11.244	-12.79	-12.723	-13.039	-12.419	-13.619	-13.008	-13.114	-12.906	-13.869	-13.298	-12.229	-13.461	-12.753	-12.63	-12.65	-13.749	-12.563	-14.07	-12.558	-13.205	-13.759	-13.38	-13.343	-12.596	-12.342	-13.543
-3.6613	-3.0673	-2.9114	-3.9595	-2.3784	-3.4702	-2.904	-2.939	-2.9713	-2.9672	-3.3086	-2.456	-3.7397	-3.0218	-4.0037	-3.4918	-3.3416	-2.8427	-3.2746	-3.325	-2.612	-3.1107	-3.1029	-3.6911	-3.1493	-2.5714	-3.6183	-3.1841	-2.8281	-3.4917	-2.9118	-3.4064	-2.3896	-2.0746	-3.0699	-3.5622	-2.5095	-3.4326	-4.0299	-4.359	-2.888	-3.3105	-4.2262	-3.6996	-4.5622	-3.3964	-2.6526	-2.9773	-2.1328	-1.9187
-2.5032	-2.3636	-3.3845	-2.382	-1.2568	-2.7368	-2.231	-4.131	-3.3827	-3.8336	-3.7179	-3.9433	-2.2306	-2.7312	-3.9769	-2.814	-3.4028	-3.3991	-3.4896	-3.8754	-2.8288	-2.0169	-3.1744	-4.2134	-2.0664	-3.9113	-3.6657	-3.2979	-2.625	-4.0252	-2.5183	-3.7478	-2.3059	-2.9796	-3.1639	-3.1511	-3.3573	-2.5966	-3.8837	-3.6686	-2.5263	-2.9923	-2.8239	-4.0873	-2.5912	-2.5568	-3.2405	-3.633	-3.7821	-2.7265
0.10174	-0.033526	-1.1381	-1.1018	-0.48409	-1.4241	0.33312	0.21286	0.31267	-0.2179	0.075485	-0.32012	0.28884	0.30933	0.058762	-0.67649	-0.77374	-0.23397	0.14127	-0.14971	-0.23622	1.2458	0.19214	-0.10001	-0.48419	-0.97379	0.75301	-1.7744	-0.35387	0.096972	0.17632	0.50345	-0.79077	-0.28035	-0.040284	-0.43883	0.15351	0.011575	-0.2419	0.030292	-0.29637	0.077227	-0.75213	-0.95874	-0.53669	-0.39008	1.3541	0.015284	-0.89832	-0.31759
-14.123	-12.351	-12.445	-13.989	-13.041	-12.673	-12.625	-13.993	-13.148	-13.083	-14.299	-13.215	-13.82	-13.527	-13.58	-12.779	-12.835	-13.792	-13.488	-13.645	-13.723	-13.756	-12.689	-12.547	-13.542	-11.886	-13.156	-13.237	-13.793	-13.897	-11.803	-13.802	-12.885	-12.955	-12.935	-13.586	-13.438	-13.546	-14.564	-13.674	-13.241	-12.928	-13.741	-12.884	-12.987	-12.731	-13.108	-12.53	-13.555	-12.991
-11.413	-10.453	-10.091	-9.8333	-10.705	-10.262	-11.057	-11.815	-10.939	-11.295	-10.565	-11.333	-11.541	-11.474	-10.581	-11.152	-10.434	-10.23	-11.04	-9.7534	-11.645	-10.354	-10.227	-10.816	-10.678	-11.382	-10.723	-10.806	-10.621	-10.844	-10.57	-10.474	-11.145	-10.764	-11.4	-10.726	-10.791	-12.169	-9.9309	-11.394	-10.911	-11.063	-10.095	-10.948	-10.424	-10.512	-11.684	-10.79	-10.142	-11.233
2.8614	2.3137	3.9843	2.1865	2.2704	2.3796	3.2967	2.0596	2.0662	2.2624	2.3279	3.4879	2.0563	2.5562	2.572	1.6817	3.4469	2.8812	2.4549	2.9012	2.873	2.7966	2.945	2.2656	3.637	2.168	2.0368	3.6981	2.8704	2.2731	2.9753	3.5283	1.7927	2.2637	2.5512	2.5481	1.3349	2.8415	3.3443	2.7977	3.0817	3.5764	2.502	2.3622	2.1822	2.9342	1.9782	2.8536	2.3323	1.9198
-3.1211	-3.9403	-3.4655	-3.376	-3.5066	-3.0159	-3.7521	-3.8174	-3.4122	-4.3038	-4.7204	-4.3781	-3.2662	-3.2382	-3.5274	-4.2317	-3.0134	-3.4056	-4.0123	-3.3241	-3.8815	-4.4385	-3.6872	-4.6374	-2.6929	-2.9986	-4.1201	-3.6441	-2.9964	-3.7896	-3.5652	-3.4163	-4.5631	-3.8521	-4.9042	-3.9735	-3.2967	-3.3836	-3.7898	-4.2045	-3.2138	-2.7144	-3.9991	-3.0893	-3.1516	-3.6682	-3.9557	-3.3056	-2.7517	-4.3745
-1.994	-0.92612	-0.84826	-1.8202	-2.3832	-1.7661	-1.4432	-2.8409	-2.1107	-0.91773	-1.3902	-2.1479	0.23455	-2.1021	-0.63525	-2.0298	-0.71875	-1.7311	-0.69599	-0.45939	-1.725	-1.0194	-2.1592	-0.16464	-1.3299	-0.64302	-3.0551	-1.7371	-0.97247	-0.84513	-0.65912	-0.70715	-2.1346	-0.87137	-1.5663	-0.82687	-0.79082	-1.1855	-1.7852	-1.2839	-1.8511	-1.3121	-0.87698	-2.7991	-1.4845	-1.9516	-1.6425	-2.0339	-1.2416	-0.42296
-20.298	-19.712	-20.182	-20.479	-20.566	-21.803	-20.922	-21.026	-20.068	-20.112	-20.513	-20.476	-21.286	-21.034	-20.458	-20.668	-20.751	-21.774	-21.135	-19.77	-20.936	-20.442	-21.001	-21.653	-19.657	-20.659	-20.912	-20.922	-20.728	-21.06	-21.625	-22.186	-20.868	-20.861	-20.696	-21.027	-20.568	-20.001	-20.736	-20.941	-21.533	-21.221	-20.753	-21.069	-20.544	-20.648	-20.249	-22.082	-20.375	-22.134
-4.6973	-4.4843	-3.5499	-4.3871	-3.7963	-3.5667	-3.204	-4.8556	-3.985	-3.7872	-3.4305	-3.5533	-3.5911	-4.2901	-4.2087	-3.4609	-3.7543	-3.4088	-3.5068	-3.4062	-4.4221	-3.6928	-3.061	-4.4302	-3.9839	-3.5409	-3.7736	-4.0802	-4.2748	-3.8127	-3.2624	-2.541	-4.7152	-4.0103	-4.1579	-3.1224	-5.1591	-2.9439	-3.2294	-3.4458	-4.1226	-3.8095	-4.8486	-3.7607	-4.2073	-3.5677	-3.4994	-3.0975	-4.1009	-3.7051
-13.066	-13.723	-12.651	-13.512	-13.513	-13.011	-12.276	-12.969	-13.186	-13.078	-12.73	-13.994	-14.457	-11.927	-13.156	-12.622	-12.389	-12.946	-14.182	-12.76	-13.22	-12.227	-13.142	-12.889	-12.986	-14.18	-13.788	-13.994	-12.579	-13.727	-13.671	-14.302	-12.928	-12.73	-13.574	-12.993	-13.397	-12.363	-15.003	-12.87	-12.729	-13.879	-13.148	-13.463	-14.456	-13.315	-12.269	-13.865	-13.068	-12.47
-1.3742	-0.58185	-0.86444	-0.27766	-0.17912	-1.267	1.2134	-0.43039	-0.57184	-0.15397	-0.38427	-1.4221	-0.61021	-1.0786	-0.29391	-0.81182	-1.6937	-0.19984	-0.58047	-0.47907	-1.554	-1.3314	-0.15632	0.19255	-0.27961	-0.14276	0.5302	-1.6865	-0.18877	-1.0692	-0.36746	-0.0052307	-1.2775	0.17434	-0.77446	-1.1473	-1.0879	0.34367	-1.4984	-1.0203	-1.0328	-0.3338	-0.74418	-1.3517	-0.52447	-1.5199	-0.89088	-0.97394	-1.182	-0.69554
1.7118	1.4339	1.889	2.3177	1.9373	0.86735	1.0137	1.2988	-0.14537	1.2183	1.8145	1.8528	2.9486	1.7761	0.74015	1.6828	1.2278	2.8763	0.99948	2.4564	1.4354	2.107	1.6447	1.9206	1.0434	1.7535	0.76583	0.088924	-0.0039595	1.774	2.1508	1.8128	2.0332	1.5709	2.0106	2.3875	2.3205	0.71147	1.95	1.7747	0.66714	2.2576	1.6793	1.6521	1.5486	1.1064	1.0321	1.8621	1.9387	1.2059
-14.643	-14.078	-14.205	-13.584	-14.532	-15.002	-15.236	-13.848	-14.473	-14.323	-14.953	-15.082	-14.57	-14.302	-13.863	-14.275	-14.624	-15.382	-14.721	-14.842	-13.796	-13.991	-14.974	-14.65	-13.266	-15.05	-13.677	-15.936	-15.348	-14.767	-14.034	-15.175	-15.532	-15.606	-14.708	-14.105	-15.736	-15.197	-14.676	-14.91	-13.889	-15.118	-15.835	-13.642	-15.467	-15.574	-15.272	-14.884	-14.33	-15.114
-9.4511	-9.5506	-9.5162	-9.5984	-10.1	-9.3554	-9.1996	-9.7731	-7.8293	-9.2519	-8.7963	-9.5331	-9.0424	-9.3879	-8.5579	-9.2417	-8.681	-9.441	-9.0354	-10.196	-9.3731	-9.8655	-8.8754	-8.9449	-9.1141	-10.028	-9.476	-10.541	-9.4296	-8.6351	-9.1745	-9.7827	-9.2763	-10.04	-10.004	-10.59	-8.6054	-10.049	-9.9812	-10.03	-8.7164	-9.5912	-9.1207	-9.7466	-10.042	-8.8757	-10.031	-10.742	-9.1749	-9.6301
-9.1127	-9.4232	-8.8723	-9.1691	-9.98	-9.5052	-9.8126	-10.026	-7.9479	-8.8948	-9.4279	-10.271	-8.64	-9.9666	-8.686	-8.0718	-9.3715	-8.944	-8.4207	-9.2541	-8.5152	-8.8183	-9.1537	-9.3822	-10.009	-8.9562	-8.2231	-9.2701	-8.5278	-7.0592	-8.4397	-9.0083	-10.237	-10.073	-9.3192	-10.149	-8.5526	-9.0844	-10.022	-8.8361	-9.3606	-10.339	-8.771	-9.2859	-9.0485	-8.7333	-8.8994	-9.4923	-10.008	-7.4431
4.4695	5.3962	4.3307	5.3925	5.9155	5.2672	5.296	5.0963	4.7489	4.8421	4.9797	4.9915	4.4625	5.2479	3.6475	4.1262	5.9942	5.4657	4.5241	5.485	5.2795	5.1416	6.8584	4.3208	4.8165	4.1465	5.6828	4.58	4.4817	4.494	4.7654	6.2167	3.6266	5.9016	4.4652	4.4932	4.2671	4.1597	4.8761	5.4729	4.473	5.9378	5.4507	5.3697	5.2069	5.5831	4.0724	4.222	5.7886	5.3389
3.8286	3.191	4.4656	3.7874	4.3621	4.2748	3.9959	4.4228	4.6117	4.1489	4.74	5.2843	3.9137	4.0084	3.2774	3.5315	4.8164	4.825	4.4393	4.0382	4.2793	5.0763	3.8833	4.9743	4.0588	5.3329	4.0702	3.4106	4.0349	5.2219	4.1668	4.2893	4.7235	5.6661	4.7386	4.1924	5.1499	4.5792	3.7904	4.2438	4.0354	4.3554	4.5591	3.183	3.5464	3.95	3.636	4.2869	4.8883	3.8719
-1.2221	-0.3895	-0.33443	-1.5218	-2.3826	-2.5412	-1.096	-1.0627	-1.5486	-1.5951	-1.2676	-1.111	-1.5831	-0.99338	-1.9695	-0.35134	-1.8727	-0.94373	-1.5256	-1.5888	-0.63894	-0.090338	-0.80991	-1.0268	-0.68505	-1.1527	-0.9593	-0.54517	-1.6867	-1.4156	-1.5269	-0.43863	-1.7083	-1.4826	-0.58821	-1.1909	-1.0052	-1.4274	-0.97056	-1.7649	-1.4223	-2.004	-1.7842	-1.9957	-1.2487	-0.66999	-0.69963	-1.4105	-1.7012	-2.4214
-14.65	-13.515	-13.951	-14.194	-13.813	-14.64	-14.727	-12.755	-14.555	-14.115	-14.286	-13.444	-13.146	-14.037	-13.046	-13.237	-13.956	-14.149	-13.128	-12.322	-14.191	-14.311	-13.9	-14.053	-14.921	-14.012	-13.427	-14.439	-13.78	-14.239	-13.992	-13.519	-14.341	-14.34	-13.278	-14.608	-13.69	-13.383	-13.003	-14.465	-14.165	-13.53	-13.439	-13.394	-13.931	-15.272	-13.599	-14.139	-14.446	-13.636
-2.6995	-2.4605	-1.5295	-2.866	-2.2506	-2.131	-2.0741	-2.6968	-2.2215	-2.0755	-2.3547	-1.5092	-2.1767	-2.0245	-2.3941	-2.7607	-2.8071	-1.5819	-1.7332	-3.2688	-1.6912	-2.5745	-2.1902	-2.485	-3.108	-1.1958	-2.3574	-1.9428	-2.8288	-3.1218	-2.1651	-1.9931	-3.3675	-2.9139	-2.6351	-2.1687	-2.0929	-2.5537	-1.4604	-2.3537	-2.9152	-2.9683	-2.2588	-2.2635	-2.5108	-2.1438	-2.3709	-2.1237	-2.2222	-2.0553
-10.905	-10.776	-11.336	-10.554	-12.596	-11.565	-11.729	-11.892	-10.931	-12.305	-11.99	-11.9	-11.804	-10.604	-10.763	-11.827	-11.811	-10.754	-12.207	-12.648	-11.558	-11.723	-12.603	-10.207	-11.634	-10.656	-11.642	-12.408	-11.013	-11.923	-11.231	-11.088	-11.85	-11.725	-11.544	-12.375	-11.722	-11.117	-11.823	-12.035	-11.801	-11.98	-12.493	-11.577	-12.363	-10.644	-11.391	-11.612	-11.107	-11.282
-12.769	-13.705	-13.313	-12.689	-13.004	-13.277	-12.012	-12.546	-13.249	-12.773	-14.269	-13.212	-14.436	-13.292	-13.052	-12.371	-12.895	-12.495	-13.618	-13.77	-13.388	-13.912	-13.735	-12.421	-12.002	-12.991	-13.573	-13.17	-12.43	-12.882	-13.422	-13.438	-12.557	-12.444	-13.229	-12.275	-13.016	-11.828	-12.857	-13.672	-13.556	-12.034	-12.48	-11.697	-12.287	-13.074	-13.426	-12.577	-12.3	-13.225
1.755	2.3193	1.4136	1.5479	2.109	1.2294	2.8209	1.3969	2.0605	2.032	1.549	2.0473	0.89393	2.3285	2.1013	1.8838	1.1037	2.2247	2.3792	2.0172	2.8355	1.3441	1.8733	2.2997	2.4659	1.6021	1.6514	1.7615	1.2237	2.0045	2.4581	1.1296	1.3294	0.97158	2.1471	0.87959	1.7207	1.2745	2.06	1.4319	1.7803	1.4991	0.81202	1.651	0.96334	1.7359	1.1798	0.82252	1.3631	2.2913
-5.4248	-5.968	-6.1262	-7.1244	-7.016	-5.8171	-6.3528	-6.6788	-6.2432	-6.8252	-5.3164	-6.499	-6.5783	-6.0672	-5.6288	-6.1161	-6.2132	-6.6719	-7.2544	-5.8085	-7.2433	-6.7659	-6.3693	-6.773	-4.9647	-6.5062	-6.6818	-6.1217	-5.7124	-6.934	-6.9476	-6.7416	-7.1068	-6.2962	-6.2643	-5.2675	-6.0413	-5.7816	-6.731	-6.6206	-4.2997	-6.984	-6.5616	-6.0188	-7.842	-5.2508	-6.0838	-6.7341	-6.9934	-6.8327
-0.55638	0.36429	-0.23343	-1.3114	-0.39115	0.32976	-0.52504	-0.58505	0.2439	0.093579	-1.0832	-0.46093	-0.39794	0.21496	0.39007	0.1696	0.19956	-0.27312	-1.0225	-0.1703	0.64529	0.73979	-0.065409	0.75314	0.472	-0.024217	-0.74005	-0.70202	-0.47123	1.064	-0.18792	0.27812	0.56696	0.90012	-0.56155	-1.4418	0.060965	0.80668	0.40364	0.88119	0.30595	0.51527	-1.7355	1.0484	-1.0505	0.14576	0.32046	-0.91548	-0.39092	0.92893
-0.63066	-1.144	-0.58824	-0.81047	-1.9362	-0.82803	-1.1651	-1.0509	-2.1535	0.43141	-0.62288	-1.7192	-2.1694	-2.2219	-1.259	-1.7824	-1.1606	-1.4607	-0.62068	-1.0836	-1.6347	-2.0334	-1.9981	-1.7142	-1.1616	-0.87734	-1.0122	-1.4823	-1.9282	-2.0589	-0.32236	-2.068	-1.4136	-0.48143	-1.5211	-1.9188	-2.3486	-1.9275	-1.7231	-1.2944	-1.3026	0.1614	-2.5183	-0.68513	-1.2116	-1.9589	-1.3338	-1.8605	-1.0996	0.19009
-15.47	-13.916	-13.953	-14.302	-15.824	-15.54	-13.796	-15.592	-15.828	-13.767	-14.144	-15.205	-14.708	-13.879	-15.538	-14.262	-14.708	-14.364	-14.952	-13.788	-13.848	-14.536	-14.702	-15.099	-14.218	-14.785	-14.797	-14.981	-14.155	-15.549	-14.977	-13.77	-15.028	-14.487	-14.814	-14.006	-15.762	-15.265	-14.586	-14.282	-14.922	-15.471	-14.668	-14.357	-13.154	-13.845	-14.494	-13.83	-13.379	-14
-11.564	-10.499	-10.899	-11.834	-11.771	-11.222	-10.954	-11.818	-10.701	-11.914	-9.8425	-10.641	-11.842	-10.852	-11.712	-10.069	-12.114	-11.973	-11.698	-11.335	-11.016	-10.823	-12.51	-11.514	-11.314	-11.963	-11.412	-11.071	-11.92	-11.872	-11.728	-11.797	-12.808	-11.727	-11.372	-11.583	-10.944	-11.615	-11.688	-11.934	-11.403	-10.672	-12.657	-11.829	-11.697	-11.257	-10.839	-10.865	-11.019	-11.012
-14.119	-13.373	-13.52	-13.376	-13.18	-13.721	-13.111	-12.822	-12.291	-12.328	-13.364	-13.487	-12.645	-13.309	-13.024	-14.122	-13.575	-13.899	-13.049	-12.935	-13.543	-12.782	-12.953	-14.072	-12.056	-14.101	-12.054	-13.324	-12.972	-12.738	-12.51	-13.462	-13.423	-12.256	-13.617	-12.852	-12.905	-12.105	-13.807	-13.133	-14.264	-12.236	-12.493	-12.874	-13.537	-12.935	-12.792	-13.869	-13.092	-13.38
-13.26	-13.152	-13.305	-12.895	-12.214	-12.377	-13.503	-11.946	-12.98	-14.014	-12.819	-12.733	-11.518	-12.572	-12.261	-13.785	-12.391	-14.03	-11.732	-11.775	-13.301	-14.073	-14.141	-12.756	-13.233	-11.121	-13.37	-13.867	-13.461	-12.789	-11.923	-13.75	-11.767	-11.674	-12.727	-12.399	-12.42	-12.427	-12.998	-13.034	-14.193	-12.803	-13.21	-12.27	-13.168	-12.355	-11.355	-12.152	-13.781	-12.975
-12.302	-13.292	-12.393	-12.463	-13.81	-13.384	-13.113	-12.691	-14.112	-12.551	-13.22	-13.9	-13.403	-12.461	-13.907	-13.278	-13.798	-13.129	-12.42	-14.784	-12.255	-13.649	-12.892	-13.37	-12.15	-12.298	-13.998	-13.529	-12.174	-13.754	-12.599	-13.322	-12.877	-12.629	-13.087	-11.447	-13.442	-12.671	-13.413	-13.822	-14.278	-11.808	-11.998	-13.269	-13.734	-12.91	-12.888	-13.476	-13.176	-14.004
-11.209	-11.58	-12.649	-11.952	-12.022	-11.079	-12.708	-11.846	-12.363	-11.944	-11.164	-12.56	-12.09	-12.758	-11.839	-11.868	-12.269	-11.559	-10.998	-12.395	-11.707	-10.938	-11.455	-11.338	-12.271	-12.195	-12.619	-12.313	-11.537	-11.918	-11.911	-11.919	-12.805	-12.209	-12.956	-12.136	-12.289	-11.943	-12.496	-12.85	-12.577	-11.988	-12.35	-11.53	-11.048	-11.768	-12.242	-10.703	-12.441	-11.909
-13.478	-12.404	-12.392	-12.546	-12.464	-12.391	-14.175	-13.358	-12.361	-12.273	-12.618	-11.927	-12.377	-12.349	-12.77	-12.252	-11.773	-13.019	-12.551	-13.534	-12.668	-12.723	-13.266	-13.83	-11.821	-14.102	-11.133	-12.892	-12.778	-12.374	-12.998	-13.568	-12.612	-13.377	-13.303	-12.601	-12.604	-11.875	-12.872	-13.089	-13.09	-12.231	-12.693	-13.719	-13.079	-13.329	-11.982	-11.82	-13.261	-12.641
-12.218	-11.386	-12.92	-12.202	-11.544	-11.652	-12.168	-12.022	-11.551	-10.762	-10.75	-10.576	-12.52	-10.876	-12.479	-12.002	-10.899	-10.671	-11.143	-11.574	-12.326	-10.633	-11.323	-11.891	-12.819	-11.927	-11.719	-11.463	-11.213	-11.421	-11.32	-11.385	-11.661	-9.7967	-10.63	-10.704	-10.809	-11.624	-11.545	-11.417	-12.495	-11.488	-10.401	-10.067	-11.553	-11.739	-10.829	-10.794	-11.792	-10.992
-9.0253	-9.8537	-8.9585	-8.7465	-7.9442	-9.1837	-10.067	-9.2893	-9.111	-9.8784	-8.7446	-8.0877	-9.6001	-9.1067	-8.5796	-10.088	-8.0655	-9.751	-9.2012	-9.4669	-8.8957	-8.7645	-10.364	-8.6854	-8.8162	-8.7313	-9.5818	-9.3405	-10.549	-8.2433	-8.4405	-8.1498	-8.5727	-8.3626	-9.4411	-9.1758	-9.2882	-8.5723	-6.9331	-9.0926	-9.2117	-8.4651	-8.7712	-8.5464	-8.9232	-8.9046	-9.513	-9.6274	-9.7836	-8.876
-20.327	-20.008	-20.93	-19.568	-20.198	-20.179	-21.967	-21.934	-21.067	-20.504	-21.092	-20.322	-21.023	-19.549	-20.498	-20.193	-20.995	-21.7	-21.097	-21.282	-20.513	-20.145	-19.685	-21.51	-19.624	-19.977	-20.502	-20.31	-21.298	-20.087	-20.202	-22.555	-20.929	-20.098	-20.834	-21.278	-20.862	-20.629	-20.431	-20.744	-21.1	-21.264	-21.498	-20.653	-21.429	-19.777	-20.986	-21.521	-20.708	-19.558
-0.25785	-0.15376	0.056304	-0.047605	0.68682	-0.62013	-0.39104	-0.65306	0.78627	-0.23363	-0.16753	-0.29557	-1.4415	-0.66623	-0.44256	0.0055151	-0.44646	-0.368	-0.63391	0.57716	-0.5299	0.68847	-0.16007	-0.7621	-1.0111	-0.17326	-0.84549	-0.096307	0.25482	0.93713	0.20967	-0.25171	0.485	-0.314	0.21567	0.036954	-0.67657	-0.097038	-0.64064	0.37082	0.042965	-0.10756	0.16405	0.25842	-0.42899	-0.44037	-0.97063	-0.31454	0.20064	-0.38517
4.0497	4.0655	4.4332	3.8635	3.601	4.5883	4.6605	5.019	3.9162	5.0779	4.4089	4.2586	3.3694	3.9636	5.8041	4.9847	5.3788	3.9208	3.6281	4.3053	4.4993	5.031	3.4056	5.4682	4.1096	4.2227	4.2057	3.9218	5.1936	3.8826	3.7646	4.9064	4.1935	4.6734	4.0105	4.2972	5.2541	3.6793	4.3219	3.7159	4.0236	3.8451	4.3751	5.048	5.2279	3.8393	3.798	5.0579	3.7265	3.9397
-11.685	-11.093	-11.601	-9.283	-12.661	-12.165	-11.472	-11.031	-11.677	-11.335	-11.774	-11.979	-9.9197	-9.8112	-11.792	-10.77	-11.713	-12.375	-11.674	-13.365	-11.435	-12.022	-12.164	-11.544	-10.823	-11.315	-12.655	-12.344	-12.056	-11.834	-11.798	-11.049	-12.643	-10.188	-11.137	-12.294	-10.657	-12.692	-10.809	-10.863	-11.772	-11.961	-11.112	-11.652	-12.202	-11.279	-12.588	-10.611	-10.933	-12.533
-14.74	-13.379	-15.091	-15.467	-14.758	-14.079	-15.63	-14.917	-14.031	-14.457	-14.82	-14.823	-14.811	-14.566	-15.488	-14.715	-14.001	-14.941	-15.226	-14.233	-14.317	-14.446	-14.489	-14.442	-15.332	-15.698	-14.786	-14.281	-14.558	-15.768	-14.148	-14.913	-15.11	-15.089	-14.61	-14.179	-15.59	-14.16	-14.661	-14.216	-14.307	-14.613	-14.772	-14.183	-14.49	-14.894	-13.912	-13.974	-14.518	-16.209
-1.2441	-2.5277	-1.405	-1.7363	-1.0776	-1.2207	-1.2932	-2.3181	-1.6172	-1.2903	-1.7562	-0.30126	-1.0906	-1.627	-0.75708	-1.1215	-1.9593	-1.9048	-1.1858	-1.3942	-2.0145	-1.7401	-0.9651	-0.83469	-0.2825	-1.8706	-1.5477	-2.2524	-1.5322	-2.2133	-0.62692	-0.91511	-0.62754	-1.1634	-1.2947	-0.87381	-0.52025	-0.63759	-0.78071	-1.5102	-0.97438	-0.64107	-3.1243	-1.6238	-1.1707	-0.69835	-1.6575	-2.0803	-1.358	-1.0514
-14.575	-16.47	-13.796	-13.57	-14.223	-14.632	-13.243	-14.975	-14.041	-14.166	-15.124	-15.003	-15.263	-14.816	-14.633	-13.948	-14.989	-15.121	-14.207	-15.127	-15.158	-15.047	-15.088	-15.07	-16.019	-14.805	-15.368	-14.839	-13.924	-15.77	-14.682	-13.727	-14.497	-14.356	-13.517	-13.773	-13.912	-14.387	-14.646	-14.773	-14.638	-13.483	-15.258	-15.048	-14.455	-14.628	-13.717	-14.419	-14.197	-15.148
-14.071	-12.514	-13.433	-12.974	-12.703	-12.874	-13.583	-13.068	-14.18	-12.786	-13.359	-12.636	-12.659	-13.03	-13.293	-13.231	-13.834	-13.149	-12.827	-13.261	-12.51	-13.042	-12.389	-13.817	-13.482	-12.222	-14.345	-13.25	-13.91	-13.75	-12.857	-14.07	-13.363	-13.575	-12.019	-13.105	-12.684	-14.072	-12.86	-11.882	-12.583	-12.955	-13.673	-13.751	-14.406	-12.245	-13.263	-13.569	-14.304	-12.874
-6.7888	-7.3453	-5.1184	-6.4686	-5.2639	-4.7734	-5.4445	-5.2614	-5.789	-5.3011	-6.4822	-5.7393	-4.7379	-4.1721	-5.4929	-6.1576	-4.6174	-5.2419	-7.0317	-5.2661	-5.2611	-4.9503	-6.0626	-5.3629	-7.1646	-5.6759	-5.8324	-5.5262	-6.3928	-4.8656	-5.3741	-5.7458	-5.1849	-5.4793	-5.5447	-5.7896	-5.9801	-5.9999	-6.2303	-5.3636	-4.998	-5.5936	-5.0133	-6.3415	-4.6504	-5.8646	-5.2863	-4.5947	-6.9011	-4.6015
-1.6893	-3.7775	-3.2418	-1.9998	-1.8256	-2.695	-2.4714	-3.1701	-2.1901	-1.1917	-2.5573	-2.4484	-2.3621	-2.7583	-1.4523	-1.2199	-2.4842	-2.8912	-1.9565	-2.3569	-2.5631	-1.9178	-2.0845	-2.3411	-2.5478	-2.2921	-2.6646	-1.2408	-1.6357	-2.3003	-2.4143	-2.9103	-2.0366	-1.6392	-2.4669	-3.004	-1.7696	-2.7359	-2.173	-2.8717	-1.9399	-2.665	-2.6363	-1.2491	-2.7958	-2.4907	-1.9476	-3.8055	-2.9408	-2.1525
-0.2862	-1.8611	-2.1422	-1.2524	-0.92629	-1.6276	-2.2092	-1.0726	-2.5993	-0.80859	-1.8949	-0.80431	-1.1827	-1.5469	-0.66058	-1.1028	-0.32018	-0.88405	-0.67893	-1.2198	-1.0021	-1.5501	-0.66182	-1.8597	-1.966	-1.3538	-0.92851	-0.74624	-0.47023	-0.96318	-2.0735	-0.60065	-2.0006	-1.0713	-2.7358	-1.2005	-1.1924	-2.4607	-0.25886	-1.344	-1.9234	-1.5179	-0.80584	-2.9605	-1.1638	-1.2999	-1.1872	-1.9496	-0.80551	-2.2502
-21.159	-19.959	-20.652	-20.803	-20.962	-21.263	-20.689	-21.154	-21.277	-19.76	-19.914	-19.699	-20.199	-20.636	-20.301	-20.067	-21.631	-20.447	-20.894	-21.593	-20.389	-20.716	-23.168	-20.705	-20.785	-20.559	-20.767	-21.616	-19.539	-20.42	-19.173	-21.897	-20.23	-21.007	-21.522	-20.818	-20.041	-21.322	-20.436	-22.331	-19.629	-20.092	-20.04	-21.764	-20.567	-20.425	-21.179	-22.1	-21.268	-20.436
-11.759	-12.931	-12.322	-12.837	-11.716	-11.935	-13.214	-12.757	-12.05	-13.528	-12.92	-13.519	-13.513	-11.76	-14.133	-13.009	-12.87	-12.845	-12.804	-14.035	-12.971	-12.432	-14.175	-13.993	-12.624	-12.997	-13.386	-12.71	-13.525	-12.909	-12.971	-12.628	-11.997	-11.727	-13.292	-13.04	-12.604	-12.955	-13.066	-14	-13.388	-12.014	-13.41	-13.343	-13.185	-12.285	-13.313	-13.032	-12.812	-11.846
-12.921	-13.187	-13.026	-12.265	-13.764	-12.669	-13.232	-11.698	-13.237	-12.557	-13.848	-13.715	-12.202	-12.632	-13.747	-12.975	-13.34	-13.614	-13.317	-12.936	-12.532	-13.997	-13.422	-12.395	-13.12	-14.004	-12.371	-13.895	-12.553	-13.609	-13.164	-13.594	-12.059	-13.068	-13.209	-13.288	-12.984	-12.687	-12.958	-11.796	-13.571	-12.542	-13.425	-13.037	-13.426	-13.389	-11.91	-12.464	-13.694	-13.546
-13.766	-14.687	-13.659	-13.585	-14.629	-13.11	-13.677	-15.111	-13.553	-13.063	-14.133	-13.59	-14.78	-13.373	-13.078	-14.456	-13.198	-13.971	-13.544	-14.98	-14.821	-14.041	-14.383	-14.529	-14.134	-14.293	-13.709	-13.985	-12.88	-13.56	-14.249	-13.544	-13.148	-14.683	-13.82	-12.486	-14.307	-13.258	-14.419	-15.822	-14.01	-14.122	-13.798	-13.894	-15.335	-15.141	-13.746	-13.543	-15.352	-14.101
-4.69	-4.8786	-5.9408	-5.1511	-4.9052	-4.7412	-5.2425	-4.7595	-4.7925	-4.9427	-4.907	-5.042	-5.6896	-5.0048	-4.3652	-5.0431	-5.9704	-4.9104	-4.7557	-4.5691	-4.5057	-5.2365	-3.8217	-4.8991	-6.4593	-5.2086	-5.4833	-6.2406	-5.3778	-4.9356	-4.9163	-6.1353	-4.2488	-6.3	-4.7845	-5.4572	-4.7856	-4.1696	-5.1509	-5.4833	-4.8798	-5.4925	-4.5032	-6.77	-5.094	-4.8025	-4.9388	-5.2061	-5.4997	-3.8444
-12.604	-11.902	-11.578	-11.474	-11.652	-10.958	-12.303	-11.259	-11.845	-12.043	-12.327	-12.132	-11.708	-12.418	-11.082	-11.688	-11.102	-11.783	-10.87	-11.91	-12.153	-11.052	-11.512	-11.193	-11.065	-10.725	-11.597	-11.1	-11.936	-12.42	-9.8063	-11.389	-11.92	-12.002	-11.03	-10.869	-12.087	-11.304	-11.681	-11.886	-11.435	-11.903	-10.946	-11.55	-12.252	-12.348	-11.505	-11.498	-11.759	-11.852
-2.4424	-1.1185	-1.6117	-0.80001	-1.324	-1.2638	-0.90249	-1.7055	-1.0517	-0.12524	-0.30784	-0.39026	-1.6602	-1.7525	-1.5269	-1.2852	-0.44487	-1.1314	-1.2475	-2.4191	-1.2188	-0.99264	-0.39939	-1.3135	-1.699	-0.58384	-0.18388	-1.3266	-1.7336	-1.3119	-1.3551	-1.6022	-0.7975	-1.8028	-2.0474	-1.2357	-0.95379	-1.1977	-2.0712	-0.87565	-1.1783	-0.91628	-0.8619	-1.7644	-1.0296	0.13703	-1.0619	-2.0855	-0.040857	-1.7694
-12.655	-12.39	-13.379	-12.996	-12.173	-12.451	-13.14	-12.718	-12.026	-12.167	-12.678	-12.865	-12.299	-13.181	-13.071	-13.131	-12.645	-11.8	-13.65	-12.864	-12.478	-13.026	-12.147	-13.747	-12.672	-13.5	-13.601	-13.283	-13.027	-11.291	-11.727	-12.574	-12.309	-13.098	-12.318	-13.522	-13.143	-14.034	-12.489	-13.858	-13.236	-12.725	-11.971	-13.28	-12.961	-12.08	-11.871	-13.163	-12.22	-12.972
-19.581	-21.481	-19.953	-19.691	-19.993	-20.706	-20.822	-21.995	-20.921	-19.987	-21.216	-20.7	-20.55	-20.216	-19.774	-20.956	-20.911	-19.496	-20.325	-20.585	-20.639	-20.688	-20.133	-21.086	-21.768	-19.831	-19.987	-21.38	-21.004	-21.127	-20.981	-21.361	-20.372	-20.023	-21.282	-21.674	-21.567	-21.424	-21.207	-20.089	-20.567	-21.604	-20.501	-21.477	-22.21	-22.234	-20.007	-22.704	-21.333	-20.787
-3.9949	-4.3025	-3.074	-4.2286	-3.6303	-4.1769	-3.3493	-4.6942	-3.8158	-4.4229	-3.4951	-4.2593	-4.5971	-4.331	-4.2174	-4.045	-3.5402	-2.8163	-4.365	-4.2393	-4.2366	-2.6621	-3.635	-2.9074	-4.5881	-4.2907	-2.5829	-3.8453	-3.6801	-3.5865	-4.5957	-3.2784	-3.4514	-3.2825	-3.9801	-3.2413	-3.3689	-3.8209	-4.9118	-4.9097	-3.2564	-4.5948	-4.1318	-3.7895	-3.7001	-2.6723	-4.9141	-3.0938	-4.1632	-3.754
-3.8141	-3.71	-3.2489	-3.0731	-3.8951	-3.4627	-3.8632	-3.4253	-3.7302	-3.5229	-4.1886	-3.6081	-3.4093	-3.3592	-2.324	-3.3639	-2.8346	-3.1933	-3.5792	-2.7145	-4.0744	-3.8114	-2.5995	-2.6049	-3.704	-4.0255	-1.9365	-3.7848	-3.3839	-2.713	-3.0451	-3.9433	-3.1813	-3.3476	-3.7075	-2.3254	-4.4282	-1.9352	-3.3913	-3.2224	-2.8452	-4.1348	-2.8877	-3.4526	-1.9635	-3.3462	-3.5333	-3.0787	-2.9966	-3.2243
-4.3062	-5.5491	-3.8052	-3.9864	-4.5357	-6.869	-5.5069	-4.9127	-4.6622	-4.4075	-4.5065	-5.0092	-5.0552	-5.8398	-4.2315	-3.7449	-4.9403	-5.1532	-4.7182	-3.7164	-5.032	-3.177	-3.9417	-4.762	-3.5519	-4.4914	-4.7242	-4.543	-4.7038	-5.4969	-4.4834	-4.8011	-5.1384	-4.1943	-4.3201	-4.1089	-4.7907	-4.7507	-4.6895	-4.8527	-4.8278	-5.6255	-5.1525	-4.3926	-5.2148	-4.0394	-4.7066	-4.087	-4.0959	-4.0045
6.2544	7.0589	7.0159	6.3233	7.0611	6.4947	6.7904	6.9459	6.9052	5.5891	8.0834	7.3326	7.0036	6.9686	7.3673	6.8095	6.1263	7.0469	6.2774	7.0275	7.3567	7.2789	7.0911	7.0082	7.0115	7.3789	7.0745	6.8905	7.6095	6.2537	7.1751	6.3367	6.8105	6.6619	7.2335	7.1736	7.3045	8.0398	6.9263	7.5178	6.6233	7.1243	5.1541	7.8885	7.1079	7.6325	7.3098	7.3853	7.7638	6.7565
-10.719	-12.507	-11.297	-11.833	-11.453	-11.504	-12.317	-12.679	-12.22	-11.298	-11.869	-12.749	-13.052	-11.238	-12.018	-11.278	-12.739	-10.963	-11.371	-12.791	-12.781	-11.88	-12.876	-12.244	-12.235	-12.07	-12.362	-13.061	-12.818	-11.39	-11.386	-12.16	-11.014	-10.473	-11.14	-12.925	-12.38	-11.646	-11.627	-11.416	-11.337	-10.735	-10.76	-12.508	-11.694	-12.619	-11.579	-12.096	-12.761	-11.602
-1.6061	-1.6347	-1.7443	-2.2364	-0.68079	-0.73859	-1.8529	-0.96856	-1.8469	-0.66689	-1.9236	-1.569	-2.1443	-2.2698	-0.64667	-2.2215	-1.3671	-1.5282	-1.403	-1.9967	-1.8145	-1.0069	-0.35707	-1.8683	-2.4874	-1.7546	-2.3453	-1.3118	-0.98222	-3.7176	-0.90032	-1.678	-1.22	-0.35356	-0.38568	-1.8127	-1.4356	-1.5079	-0.83728	-1.7258	-1.7075	-1.86	-1.7514	-1.4413	-1.1508	-2.0067	-0.52581	-0.80122	0.18226	-1.7773
5.7721	6.0102	5.1205	5.9689	5.02	5.3095	6.5972	6.2654	5.9056	6.0473	6.5828	5.4665	6.1694	5.6127	6.2288	5.0356	5.4121	5.2034	5.1126	5.3821	5.9983	5.4198	5.9228	6.3833	6.0295	5.9162	6.4681	6.1448	6.2715	5.4869	6.907	4.9272	5.6371	6.0249	6.0093	6.9677	5.1017	5.7692	5.2396	5.7791	5.5742	6.7765	5.7661	5.4502	5.0541	5.1564	5.8338	6.2099	4.9135	6.1807
6.5714	6.6703	5.7421	7.3986	7.2148	7.2976	7.5675	7.3686	6.8241	7.0104	5.6009	6.086	6.1158	6.6355	6.9726	5.623	6.5048	7.2314	7.491	6.1014	7.9941	6.0899	7.5686	6.7905	6.749	6.3995	7.0847	6.4445	7.024	6.0949	7.4661	6.417	6.4222	5.928	6.8025	7.6916	7.4024	6.6905	7.3175	6.7504	6.4609	5.9872	6.7574	5.8723	7.5932	7.0621	8.0029	5.3144	6.2616	7.43
-1.8199	-1.6938	-1.4109	-1.2109	-0.32342	-0.17345	-1.4572	-1.7223	-2.4773	-2.1405	-2.1029	-1.5451	-1.4985	-1.5831	-2.0782	-1.3905	-1.3995	-1.197	-0.41714	-0.82197	-0.51354	-1.3647	-1.2756	-1.3408	-1.9948	-1.6966	-0.39611	-1.3654	-1.0701	-1.2512	-1.0411	-1.999	-1.7611	-0.79006	-1.2996	-0.94243	-1.2761	-2.2953	-2.0539	-1.8607	-1.891	-1.4933	-2.1447	-2.5186	-1.1035	-1.8006	-1.3703	-1.8935	-1.2628	-1.6011
-1.4818	-0.17382	-0.98305	-0.65269	-0.72269	-1.3754	-2.5371	-2.1255	-2.3822	-0.92235	-1.7278	-2.5627	-0.53165	-0.531	-1.0857	-0.94051	-1.4344	-1.6926	-1.3546	-1.2708	-0.78087	-1.795	-1.3597	-2.6709	-1.3814	-0.88783	-1.2244	-1.9126	-1.5103	-2.641	-1.5345	-1.3898	-1.4984	-1.1569	-1.019	-0.78649	-1.2652	-1.4983	-2.5368	-2.3434	-1.1541	-1.0847	-2.1715	-1.2832	-2.259	-1.2639	-0.6129	0.07521	-1.1856	-1.6708
-13.07	-13.13	-12.929	-12.687	-12.825	-12.017	-12.226	-15.128	-12.404	-12.766	-13.087	-13.586	-12.681	-13.509	-13.063	-13.207	-13.355	-14.049	-12.241	-12.702	-12.045	-14.123	-12.106	-12.301	-14.12	-13.891	-13.56	-11.74	-13.104	-12.376	-13.21	-12.103	-11.745	-13.18	-12.756	-13.208	-13.138	-12.544	-12.327	-12.867	-12.748	-12.628	-12.944	-13.409	-13.199	-12.787	-13.668	-12.282	-13.352	-13.522
-0.21027	0.01244	-1.2734	-0.1066	0.19319	-1.268	-0.20114	-0.85155	0.13245	-0.22457	0.1373	1.4952	1.2036	-0.30529	0.079031	-0.29396	-0.52332	-0.20965	0.057605	-0.95784	-0.398	-0.8638	-0.20554	-1.0567	-0.60963	-0.22485	-0.14284	0.72175	-0.49032	-0.071754	-1.6374	-0.6107	0.12626	-0.1604	-0.8582	-0.29055	-0.082586	-1.2041	-0.88212	-0.88884	-0.01549	-0.75422	-0.35579	1.2713	-0.51267	0.35838	-0.065583	0.44326	-0.7246	-0.45381
-1.105	-0.8537	-1.8824	0.4391	0.24053	-0.69377	-1.0247	0.02119	0.087374	0.0992	-0.6758	-0.10234	0.99054	-0.64458	-0.7678	-0.41578	-0.30086	0.27138	0.90186	-0.26411	-0.0094508	-0.32138	-0.29707	0.33063	-1.3691	-1.2319	-0.85887	0.22327	-0.62909	0.056197	-0.62901	0.52174	0.2279	-0.64314	1.8884	-0.1345	0.0020547	0.21756	0.11652	-1.1722	-0.24946	-1.6954	0.21298	-0.38185	-0.41066	-0.082051	-0.052353	0.99711	-1.5621	-0.18298
-2.7261	-3.9712	-3.5847	-2.9898	-3.6913	-4.1102	-3.0949	-4.0676	-3.775	-3.4722	-4.2788	-4.4187	-3.4701	-4.7005	-4.0125	-3.3274	-4.3768	-2.1132	-4.0376	-4.0753	-3.4476	-4.2616	-3.8748	-3.7163	-3.9246	-2.1698	-2.7128	-4.215	-3.7521	-3.7851	-4.3396	-2.788	-3.918	-3.3486	-4.6993	-2.6397	-4.3726	-3.7006	-3.42	-4.4378	-4.6115	-3.8177	-3.9955	-3.0607	-3.3845	-3.0455	-4.2863	-3.2039	-3.0064	-2.8088
-20.488	-20.779	-21.755	-21.125	-21.602	-20.461	-20.23	-21.579	-21.207	-20.802	-19.75	-20.119	-21.076	-20.738	-21.452	-21.198	-21.137	-20.063	-20.728	-21.629	-21.073	-21.553	-19.544	-20.81	-20.674	-21.133	-21.438	-21.823	-22.103	-20.664	-21.283	-20.335	-20.538	-20.634	-20.903	-20.111	-21.251	-21.338	-20.012	-20.402	-20.712	-20.453	-19.834	-20.754	-20.654	-21.803	-21.848	-20.191	-20.747	-20.587
-1.9094	-1.9728	-3.0376	-3.1982	-3.1373	-3.4265	-2.5719	-2.9693	-3.4396	-3.5279	-2.5143	-2.5939	-2.9146	-2.2986	-1.3287	-2.2886	-2.9214	-1.449	-2.4181	-3.2406	-1.9814	-3.2736	-2.3486	-2.8852	-1.8036	-2.1009	-2.5409	-1.6143	-2.5743	-2.6866	-2.4724	-3.598	-1.7645	-1.5284	-3.3724	-2.7987	-2.4324	-2.8731	-3.1612	-2.3482	-2.8966	-3.0875	-2.6287	-3.1438	-3.1504	-2.0542	-2.0256	-1.6945	-3.3873	-2.2083
10.553	9.8755	9.3869	10.179	9.8998	9.0449	9.028	10.453	9.958	10.088	8.5481	10.319	9.406	9.8258	9.5618	10.272	11.207	9.9425	10.084	9.7222	8.9893	10.29	9.2158	9.4149	9.6288	9.4292	8.5053	10.505	10.669	9.045	10.308	9.2162	9.6544	9.2622	9.8365	10.139	8.9101	9.6073	10.277	10.302	10.355	10.001	9.7381	9.7096	9.4332	9.6339	9.7834	9.4385	9.427	8.9934
2.3758	1.2135	2.7309	1.9481	2.1428	1.4219	1.2046	0.92211	2.1713	2.5116	1.0947	1.3025	2.5931	1.4466	0.89312	1.3639	1.5685	2.0486	2.5948	1.5005	1.0919	1.4814	2.6869	2.7681	2.2815	1.5714	2.1637	1.2627	1.1361	2.4665	1.319	0.9509	1.2965	1.3857	2.192	1.2789	1.7042	0.67134	0.94999	1.1442	1.9691	1.3076	1.7959	1.3857	2.5305	1.8047	0.8784	1.4959	1.3686	1.984
-2.95	-3.8807	-3.0427	-3.4599	-4.6662	-3.9214	-3.888	-3.9526	-3.8751	-4.9443	-3.2089	-5.2344	-4.4647	-4.5994	-4.5885	-4.3711	-4.163	-3.9544	-5.0447	-4.6219	-4.0879	-3.7743	-3.7193	-4.5713	-4.4061	-4.5752	-4.1264	-4.1512	-4.2463	-4.0073	-3.8693	-5.0042	-4.7418	-4.8085	-4.0279	-3.6066	-3.986	-3.7915	-4.0027	-3.7461	-4.7436	-2.8674	-4.7648	-4.095	-3.4215	-3.8002	-4.5868	-3.6765	-4.1739	-4.1211
-2.3454	-2.0895	-3.2905	-2.5135	-2.1771	-2.1367	-2.6302	-2.1506	-1.736	-1.9076	-3.466	-2.7537	-1.0208	-2.627	-2.9059	-3.7665	-2.4067	-3.5145	-1.8102	-1.9322	-2.966	-2.0311	-2.1683	-3.3544	-2.9896	-2.4554	-1.3587	-1.8418	-3.6674	-2.7742	-3.3211	-2.5115	-2.1821	-2.7735	-2.2608	-2.275	-3.1865	-2.4643	-3.3914	-2.3336	-2.4966	-2.8117	-1.8279	-1.5566	-3.0483	-3.3138	-2.2284	-2.1439	-2.0482	-2.5122
-2.4234	-0.83895	-2.4161	-2.6397	-3.029	-2.1235	-2.4581	-1.4645	-2.7856	-1.7215	-1.2046	-2.125	-1.1624	-0.92715	-2.4839	-1.8293	-2.2931	-1.6565	-1.8825	-2.4234	-1.5584	-1.7943	-1.0854	-2.8571	-1.0559	-1.7903	-0.35687	-1.3214	-2.3017	-2.6774	-2.7562	-1.8272	-1.2638	-1.7654	-2.2941	-1.3193	-1.5727	-2.416	-1.376	-1.9741	-1.9036	-1.2233	-2.3243	-0.60214	-1.9185	-1.882	-2.6945	-0.97801	-1.5796	-1.5794
-4.049	-3.4613	-3.4937	-3.6214	-4.3967	-3.7473	-3.1242	-3.9512	-3.496	-3.875	-4.0234	-3.4049	-3.9268	-3.7501	-2.9731	-5.4849	-4.6889	-3.5971	-3.8506	-3.9772	-3.4511	-2.8888	-4.4639	-3.9793	-4.177	-4.6246	-3.8331	-3.3864	-4.2517	-3.6934	-2.9187	-3.4037	-3.637	-3.1126	-4.2394	-4.136	-3.4507	-3.4702	-3.215	-3.3285	-4.0546	-3.7975	-4.15	-3.8062	-3.575	-3.2656	-4.0686	-3.8416	-4.7955	-4.0013
-10.031	-9.2993	-9.2955	-9.5168	-9.1738	-8.2121	-9.8799	-8.0903	-9.2743	-8.7849	-9.406	-9.4798	-9.8905	-10.221	-9.8807	-9.9028	-9.526	-8.7318	-8.883	-9.9287	-10.282	-9.8725	-9.26	-8.9462	-9.0258	-9.4588	-9.4549	-9.6946	-9.3138	-9.6097	-10.081	-8.642	-9.5329	-9.4249	-10.646	-9.7446	-10.058	-10.586	-9.1409	-10.039	-9.1826	-10.557	-8.6999	-9.4866	-10.079	-9.1694	-8.4578	-9.1682	-9.0606	-8.136
-1.9289	-2.3491	-1.5705	-0.3629	-1.8756	-0.57542	-2.0398	-1.0174	-0.55906	-1.8543	-0.99111	-2.4811	-0.99596	-1.0111	-1.6575	-2.6223	-2.048	0.32297	-0.18871	-1.5	-2.5168	-1.2545	-1.3586	-1.8528	-2.0496	-0.92424	-1.9639	-1.9837	-1.2545	-1.5728	-2.1027	-1.4277	-1.7472	-0.060142	-0.78183	-1.0474	-2.3858	-1.8555	-0.22303	-2.1658	0.047326	-2.9223	0.06462	-1.5051	-1.8109	-1.602	-0.85016	-1.3951	-0.75443	-0.67676
-1.5046	-1.3819	-0.2767	-0.53779	-0.084574	0.69466	-1.6893	-1.5162	-0.18223	-0.81983	-1.7878	-0.98643	-1.5467	-1.8097	-1.4978	-0.64735	-0.28815	-0.44108	-0.52098	-0.82055	-1.1286	-1.0048	0.051807	-1.1376	-0.5126	-0.45749	-2.0306	-0.34449	0.5538	0.50988	-1.2088	-0.42484	-0.79678	-2.4224	-1.4989	-2.1448	-1.507	-1.1112	0.058455	-0.37385	-0.63464	-1.0152	-0.6883	-1.1999	-1.1144	-1.6161	-0.83618	-0.79686	-0.73179	-1.4448
-9.5202	-9.9998	-8.8728	-9.1434	-9.3288	-9.3964	-8.8052	-9.8671	-9.2053	-9.6225	-10.083	-9.8567	-10.618	-8.8501	-9.0726	-10.064	-8.7288	-9.8724	-8.8378	-9.7521	-9.1296	-9.5645	-10.138	-9.2079	-9.8896	-9.2218	-9.1639	-8.9576	-10.29	-8.9699	-9.6419	-9.7048	-8.9866	-9.623	-9.5875	-9.524	-9.5468	-9.403	-9.4239	-9.2486	-9.0636	-9.1561	-8.3959	-8.8176	-9.6049	-9.1977	-8.7476	-9.7989	-9.4928	-10.745
1.425	2.0668	1.9313	2.7931	2.492	0.30783	1.4312	2.0112	1.961	2.5493	1.3528	1.4397	1.7092	1.7238	0.93142	1.3861	1.0542	1.874	0.67634	1.1355	1.8755	2.0909	2.5091	1.6061	1.6934	1.4317	1.096	1.1831	2.4002	1.751	2.3106	1.3555	1.7478	1.2614	1.9871	0.80088	1.8423	2.0994	2.0106	2.7135	1.9584	0.57209	1.3699	1.1367	2.5233	2.1168	1.6597	0.3772	1.805	2.3686
-9.1886	-9.061	-8.6827	-8.4021	-9.8513	-8.9317	-8.8295	-8.8254	-9.0315	-9.155	-9.4659	-8.8855	-8.6735	-9.0269	-9.5877	-10.286	-9.7163	-8.1461	-8.6004	-9.3604	-8.0277	-8.5213	-8.7379	-8.7213	-8.8849	-8.2007	-8.849	-8.6457	-8.7541	-10.112	-8.9298	-8.618	-10.511	-9.9365	-8.633	-8.6733	-8.4083	-9.3366	-10.27	-9.7376	-9.2579	-9.4139	-8.4059	-8.6238	-8.469	-8.7609	-9.0124	-9.9298	-9.9802	-9.4197
-12.209	-11.573	-13.543	-13.681	-11.594	-11.757	-12.568	-12.494	-13	-12.517	-12.042	-12.881	-13.123	-11.97	-12.266	-14.114	-13.441	-13.123	-13.454	-11.451	-12.465	-12.251	-12.105	-12.068	-12.586	-12.338	-13.215	-13.556	-12.851	-13.272	-12.517	-12.699	-12.122	-13.218	-12.534	-13.491	-13.357	-12.859	-13.363	-12.724	-12.396	-13.59	-12.877	-12.961	-12.444	-12.4	-12.267	-12.883	-11.405	-13.216
0.21486	-0.069224	-0.064097	0.82269	-0.60091	0.98603	-0.69249	-0.38339	-0.12675	-0.37989	-1.4041	0.17684	0.17953	0.4004	-0.30347	-0.22459	-0.0009375	0.55982	-1.6736	-0.56802	0.067878	-0.45266	0.075233	0.47074	0.1548	-0.74935	-1.0186	0.34551	0.13472	0.68977	-0.069865	0.060283	-0.088772	-0.54859	-0.32636	-0.5675	-0.36355	0.40443	0.0050546	-0.63924	-0.18845	-0.76945	-0.32001	-0.67194	-0.38809	-0.52172	0.39232	0.65923	-0.11783	0.34913
4.3132	4.5153	4.3251	4.2484	3.6883	4.061	3.2678	4.5425	4.656	4.1251	4.1214	4.1404	4.2991	4.6261	3.7903	4.4142	3.3581	4.5935	4.6184	2.897	2.3786	4.1241	4.765	3.7622	4.3359	4.0085	5.3926	5.4477	3.3436	4.7678	4.6699	3.7165	4.3922	4.3158	3.6303	3.995	4.4417	4.7332	3.9482	6.1234	4.3548	3.9992	3.9008	5.3663	3.5175	2.7908	4.7625	5.2559	5.2031	4.9068
-21.645	-20.265	-20.309	-21.527	-20.457	-19.937	-21.064	-20.078	-20.763	-21.379	-19.471	-19.599	-21.772	-21.683	-21.623	-20.976	-21.066	-21.141	-20.164	-19.226	-20.716	-20.738	-20.989	-22.327	-20.005	-19.856	-20.97	-19.649	-21.186	-21.391	-21.254	-20.445	-21.29	-20.581	-21.079	-20.956	-21.611	-20.052	-21.678	-19.966	-20.936	-21.225	-20.573	-21.1	-20.37	-20.677	-20.519	-20.763	-21.059	-20.026
-0.57565	-2.0719	-2.1849	-1.0412	-0.42179	-1.7491	-2.2437	-1.9646	-1.306	-0.80995	-0.69094	-1.4393	-3.3521	-1.1614	-1.121	-1.1242	-1.1798	-1.3668	-1.4987	-1.1615	-0.34693	-0.60852	-0.9327	-1.8261	-1.8301	-1.4997	-1.2969	-0.65245	-0.76769	-1.2478	-0.76264	-1.1861	-0.7066	-1.6806	-0.1557	-1.2947	-0.5527	-1.4019	-2.0964	-1.4842	-2.2133	-0.75621	-1.0305	-1.3114	-0.20057	-1.7573	-2.0067	-0.89747	-1.0877	-0.7455
-5.7658	-5.8295	-5.988	-5.0595	-5.4924	-5.4071	-5.3717	-4.9314	-5.7364	-5.7779	-5.9697	-5.0125	-7.0736	-5.5032	-5.3126	-5.5941	-6.6808	-5.1086	-6.7031	-5.511	-4.878	-4.7345	-5.2381	-5.2066	-4.933	-6.1295	-5.947	-5.8987	-5.2806	-5.7045	-5.0997	-5.1936	-2.8886	-5.8656	-5.4849	-6.0453	-4.8735	-5.7773	-4.8498	-5.5813	-5.2601	-5.7491	-5.5955	-5.9226	-5.1031	-5.5824	-4.8534	-5.8689	-5.1556	-5.0935
-3.7132	-2.9183	-3.8813	-3.2629	-3.4032	-2.7207	-3.2719	-3.9333	-3.192	-3.4719	-3.062	-2.995	-3.4946	-3.2846	-3.6349	-2.2065	-2.8285	-2.6334	-3.1286	-3.5298	-3.343	-2.771	-3.8265	-3.6991	-2.8353	-3.983	-3.5198	-2.4624	-3.0785	-3.4694	-3.3869	-1.9997	-3.499	-2.6751	-4.4996	-4.3506	-2.8224	-3.4203	-3.4994	-2.9219	-4.2214	-3.6515	-2.7237	-4.0284	-3.0451	-2.7086	-2.7317	-2.1173	-3.2474	-1.49
-11.983	-11.689	-12.012	-11.197	-11.727	-12.731	-11.295	-10.934	-12.458	-11.29	-11.498	-11.287	-11.378	-12.534	-11.453	-12.823	-12.604	-10.619	-11.268	-11.719	-12.736	-12.107	-11.975	-11.478	-11.658	-11.619	-11.331	-11.752	-12.055	-12.667	-12.486	-11.927	-12.256	-12.043	-12.866	-10.66	-10.86	-11.035	-12.473	-11.615	-11.756	-12.172	-11.79	-12.394	-11.218	-12.068	-12.493	-11.597	-12.307	-12.286
-0.94794	-2.2584	-0.68596	-1.6539	-1.2052	-2.6151	-1.8221	-1.7619	-0.38308	-0.55976	-1.0903	-2.1776	-1.7511	-1.2477	-1.0866	-0.95569	-2.0892	0.002329	-1.0417	-0.26251	-2.5349	-1.7553	-1.6179	-1.0193	-2.1176	-2.3981	-1.2484	-0.61864	-2.1431	-1.5636	-1.1273	-1.3971	-2.2529	-1.7659	-1.1543	-0.40193	-0.97338	-1.0072	-1.043	-1.2346	-1.3117	-1.9197	-0.848	-1.8076	-1.7157	-1.8937	-0.71633	-1.19	-1.1787	-1.1969
4.6994	6.2277	4.8425	5.237	5.3526	6.2637	3.8746	5.1784	5.0073	4.847	3.5887	6.4557	5.8907	4.6693	4.9855	5.5255	6.082	4.7683	4.4146	4.9246	5.3647	4.8479	5.2149	4.1422	4.8891	4.553	5.6945	4.9531	5.8217	4.1774	4.2614	2.5222	5.642	5.9361	3.964	6.3729	4.8688	4.1134	5.4259	5.6691	4.2066	5.3048	5.1427	4.8672	4.4487	5.7961	5.5725	5.4703	5.7262	5.3524
4.9244	4.7172	4.1469	4.4201	4.8083	5.2517	4.3133	4.1503	4.7901	4.7345	4.8637	4.6208	3.7191	4.9031	3.625	5.1262	4.949	4.4056	3.9611	3.3389	4.5258	4.3304	3.1165	4.8905	4.7762	5.1613	4.397	5.2041	4.0663	5.0976	3.9657	4.3945	4.891	3.2383	4.1394	4.0284	4.2791	3.9366	3.4721	4.6003	3.8281	3.958	4.9624	4.2817	4.3617	4.2281	4.3285	4.7893	4.4713	3.8668
-0.50384	-2.6294	-1.5048	-1.6291	-0.93499	-0.29591	-1.6225	-2.0252	-1.4995	-2.3913	-1.1507	-2.1126	-1.7243	-0.84418	-2.3536	-1.1732	0.24377	-1.2779	-2.4158	0.69601	-2.5809	-1.4788	-1.2109	-1.2348	-1.6177	-1.3053	-0.69828	-2.092	-1.8579	-0.77537	-0.86262	-0.30731	-0.56662	-1.3004	-1.9172	-1.7811	-1.2067	-1.6804	-1.0136	-1.7154	-0.7622	-1.9071	-1.9658	-1.6091	-1.0673	-1.0334	-0.96125	-2.8958	-3.0312	-2.7066
7.2214	8.7437	8.6493	7.3634	8.3634	9.2639	7.192	8.0738	8.7338	7.6161	8.9766	8.1763	7.8243	7.8944	9.2559	7.5872	7.983	8.0871	7.4291	7.3572	8.3051	7.8607	7.4275	9.0404	7.7879	8.0558	7.3062	8.3499	8.1736	9.3057	8.3867	8.7545	8.8322	7.9386	7.6338	9.1652	8.2015	8.0898	7.4158	8.2341	7.9862	8.7576	8.5748	7.5799	8.6355	7.184	7.4164	9.2545	8.1055	8.8919
-3.2022	-4.6472	-3.4611	-3.2725	-3.2274	-3.1758	-4.1828	-3.4042	-3.6917	-3.0246	-2.8881	-3.4333	-2.7907	-2.0428	-2.7784	-3.7578	-4.8188	-3.7548	-3.7376	-3.1793	-4.3948	-2.7697	-4.1298	-3.6584	-3.0647	-2.21	-3.8017	-3.5377	-2.6755	-3.014	-3.7623	-2.9285	-3.6693	-3.784	-2.0777	-2.5281	-3.3309	-3.1634	-2.3791	-3.5691	-3.45	-3.9007	-3.5811	-2.9148	-3.5287	-2.8663	-4.49	-2.1729	-2.7234	-3.1903
4.5002	4.7281	4.8855	5.2419	4.8621	6.3781	5.2734	4.6677	4.6115	5.2566	4.655	4.3978	4.1143	5.2479	5.4186	5.3305	5.6764	5.8822	5.381	5.0456	4.7235	4.7946	5.7585	4.0401	5.1531	4.2611	5.0018	5.2443	4.9866	5.2683	5.4959	3.9223	5.7052	4.6323	4.7186	5.0513	5.1242	5.2561	4.7278	5.3549	4.6803	4.9246	4.1619	5.6012	5.3317	4.8855	5.1102	5.3067	5.0256	4.5721
-10.616	-11.168	-11.736	-11.037	-10.006	-10.823	-10.839	-10.472	-9.1314	-11.084	-10.633	-9.8526	-10.194	-11.438	-12.023	-11.59	-10.78	-10.399	-10.557	-10.288	-11.318	-11.591	-11.122	-10.195	-9.9009	-10.548	-11.142	-10.368	-10.771	-10.789	-9.3297	-11.693	-10.543	-10.272	-11.391	-10.636	-11.986	-11.121	-10.96	-10.164	-11.722	-10.519	-10.592	-11.193	-10.816	-11.218	-11.136	-9.5123	-10.7	-11.866
-1.2788	-1.6511	-1.7686	-1.2042	-0.96353	-2.4331	-2.4472	-2.0673	-1.2663	-2.5204	-1.7114	-1.9936	-3.0875	-0.26848	-0.68075	-1.1465	-0.20489	-0.98959	-1.4648	-1.6075	-1.4238	-1.7534	-1.6651	-1.8576	-1.571	-1.2339	-2.0866	-1.651	-3.0425	-1.1931	-0.58214	-1.7418	-0.37484	-2.2619	-1.2601	-2.6472	-1.563	-2.2431	-1.3829	-1.6621	-1.6957	-0.77981	-0.64165	-1.2038	-1.7213	-2.2519	-1.3776	-0.66125	-2.073	-2.3656
0.0019262	0.86644	1.0772	0.52106	-1.5	1.5067	0.17865	-0.00049887	0.93424	-0.19422	0.26155	-0.378	0.54883	1.0842	0.80257	0.39051	0.17243	1.0523	0.23677	0.14752	0.4136	1.2618	1.1313	-0.21937	0.88174	0.8537	0.60908	0.29043	1.6701	0.94714	0.25398	0.48094	1.0834	-0.63218	0.90792	0.48677	1.3213	-0.6903	1.1746	0.43075	0.5354	0.099469	-0.067732	1.6849	-0.2153	0.69634	0.97817	-0.074299	0.053424	0.36559
-3.8381	-3.8495	-2.9313	-3.5727	-2.4163	-4.081	-2.7392	-3.9123	-4.0917	-2.538	-2.6268	-3.9737	-2.9936	-4.1636	-3.5527	-3.1501	-3.2268	-3.2775	-2.5554	-3.3512	-4.0242	-3.4045	-5.5546	-2.5499	-3.1859	-2.4937	-3.4718	-4.6676	-3.4162	-4.2899	-3.0382	-3.4684	-2.6418	-2.8589	-2.6354	-2.8341	-2.2597	-3.5137	-3.0879	-3.3462	-3.2496	-3.0748	-2.9145	-3.3413	-3.2704	-2.1023	-3.4038	-4.0191	-2.5287	-2.9952
-14.259	-15.258	-14.912	-15.077	-14.032	-15.006	-14.501	-14.657	-14.307	-15.8	-13.73	-15.23	-14.842	-14.452	-14.043	-14.704	-14.036	-13.883	-14.316	-14.782	-14.028	-14.172	-14.679	-14.55	-14.916	-14.886	-14.487	-14.862	-14.667	-15.646	-14.214	-15.799	-13.84	-13.632	-15.48	-14.034	-14.212	-15.296	-14.75	-14.477	-13.522	-14.159	-13.729	-14.22	-14.314	-14.1	-14.037	-14.985	-14.753	-14.951
-1.6236	-1.1898	-1.5364	-2.1592	-1.4828	-0.47948	-1.5771	-0.36197	-1.7592	-1.6062	-0.81812	-0.19369	-1.3755	-1.5125	-0.34355	-1.5632	-1.503	-1.0146	-0.36969	-0.80765	-1.2293	-0.15401	-1.7751	-0.51146	-1.3676	-1.7789	-0.2517	-1.6561	-1.1454	-1.6207	-2.3648	-2.0311	-1.6347	-1.8746	-1.1914	-1.6409	-1.397	-1.6253	-2.3908	-1.437	-1.3282	-1.7965	-1.456	-1.1931	-0.71243	-1.9345	-1.337	-1.6206	-2.0724	-0.49711
10.339	9.5331	8.9645	10.218	9.3761	10.337	9.2661	9.2326	9.3586	9.2158	9.1807	9.8975	9.7585	9.7069	9.3918	9.5967	10.523	9.4264	9.6398	9.9051	9.3793	9.1461	9.8066	9.7034	9.1108	9.519	9.4435	9.9662	9.2885	9.8978	9.2467	9.5017	9.7049	10.776	8.3804	9.6946	10.04	10.775	9.4387	9.3426	9.5432	10.21	9.5011	10.722	10.414	9.3351	10.047	9.0612	10.377	9.7497
-0.15422	-0.34548	0.16527	0.98221	0.17898	-0.80399	-0.38039	0.063985	0.76338	0.15054	-0.42515	-0.73662	0.8418	0.078741	0.066449	-2.2296	-1.1393	-0.72417	-0.40568	0.078229	-0.22107	-0.51168	-0.68975	-0.11906	-0.037827	-0.58304	-0.20342	-0.64293	0.57891	-0.33272	-1.0058	1.3613	0.70388	-1.5821	-0.7039	0.023416	-0.77247	0.0076436	-0.26836	-0.64445	0.3057	-0.69923	-0.13247	0.41184	0.3726	0.091724	0.79202	-0.87012	-0.060813	-0.28075
0.17792	-0.77373	0.75247	-0.86657	0.35171	0.47947	0.052447	-0.48791	0.055042	0.6507	0.56025	0.24695	-0.98413	0.058976	0.21242	-0.89623	0.66014	-0.17783	-0.22516	-0.76857	0.017785	0.44343	0.27875	0.77024	-0.16347	-0.94618	0.30375	0.51556	-0.90827	-0.51251	0.4946	0.029354	-0.84493	-0.093746	-0.2669	1.155	0.092539	-0.11736	-1.7544	-1.4229	-0.11766	-0.58118	-0.84195	-1.1381	-0.86555	0.3858	0.091754	-0.75218	-0.54844	0.12911
-0.91976	-2.1029	-1.6341	-0.96021	-2.0843	-1.6524	-0.62197	-1.2425	-1.241	-2.1593	-0.89753	-1.7204	-1.5869	-1.3697	-0.11748	-1.099	-2.0811	-0.46099	-2.3045	-0.96817	-2.1625	-0.90408	-1.1821	-1.1089	-2.5253	-0.97633	-0.47827	-1.4422	-1.9195	-2.1692	-2.2931	-2.145	-2.0604	-2.13	0.16907	-0.26483	0.74303	-1.6944	-1.8636	-1.021	-1.9753	-0.9437	-1.5861	-1.2755	-0.99969	0.31401	-1.7304	-1.2925	-1.867	-1.3715
-1.2813	-0.92417	-1.2368	-1.5517	-1.9266	-0.26356	-0.94379	-2.3537	-0.90433	-2.1513	-2.0483	-1.8061	-1.7059	-1.5822	-2.3198	-1.2885	-0.45227	-1.4089	-0.75702	-2.1088	-2.1692	-1.7807	-1.1927	-0.76351	-0.42436	-0.89129	-1.8577	-1.2868	-1.931	-1.3503	-1.6447	-0.90838	-2.9207	-0.60979	-0.78357	-2.077	-2.1294	-1.3756	-1.9362	-1.8816	-1.5116	-2.2174	-0.65176	-0.33865	-0.98867	-0.99365	-0.67279	-1.0525	-0.5761	-1.0359
-0.89663	-1.7377	-0.86035	-1.5794	-2.0158	-1.4054	-1.8676	-0.1639	-1.2472	-1.26	-2.371	-3.2062	-0.89332	-0.73362	-1.7507	-1.7605	-0.60576	-0.62265	-1.9368	-1.9177	-1.8275	-1.5688	-0.69383	-0.53984	-1.4455	-1.9987	-2.04	-2.8125	-0.8555	-0.56449	-0.89916	-1.2493	-1.5611	-1.6293	-1.4096	-2.4421	-1.0492	-2.6336	-1.1195	-1.3943	-2.1232	-1.028	-1.4788	-1.0383	-0.85745	-1.2286	-0.912	-2.6229	0.34011	-1.876
1.9982	1.2691	1.2892	1.9649	2.119	2.3927	1.4716	1.4623	0.70268	1.0071	0.061734	2.4209	1.4848	0.97122	0.48987	0.72114	1.7289	0.7586	0.98333	2.4405	1.3036	2.6645	1.6216	1.6392	3.1704	0.85225	1.7805	1.1775	2.1005	2.3589	1.5539	1.1176	2.6782	1.8455	0.94896	0.17331	1.316	1.747	2.5098	1.5482	1.5988	1.1637	2.2702	2.9423	0.062871	0.96203	2.3608	0.43104	1.5521	2.0567
-14.514	-15.124	-16.022	-14.909	-13.911	-15.108	-14.726	-13.393	-14.817	-13.516	-14.478	-14.271	-15.703	-14.562	-14.739	-14.495	-13.771	-14.581	-14.487	-13.26	-15.35	-13.8	-14.373	-13.729	-14.352	-13.304	-14.468	-13.653	-14.593	-13.94	-14.242	-14.339	-14.496	-13.544	-15.034	-15.049	-14.729	-13.958	-14.899	-14.632	-14.458	-14.273	-14.898	-14.017	-13.486	-15.261	-13.903	-14.843	-15.05	-14.096
1.216	2.6556	4.3417	2.1157	2.9861	1.6635	2.2476	2.908	2.9139	2.146	2.9313	2.207	2.8725	1.5864	2.4088	1.4247	1.6771	2.3911	2.3822	2.6393	2.7599	3.1155	2.3064	3.4114	1.8536	2.024	3.494	3.1639	3.063	1.9534	2.0166	2.4266	1.9424	2.2046	3.457	2.6956	3.0152	1.5268	2.5966	1.2829	2.0726	3.1616	3.184	2.5467	1.818	2.1652	2.0754	2.151	1.5308	1.6765
-1.6374	-2.4803	-1.342	-0.39646	0.29501	-1.0055	-1.2707	-1.9785	0.035132	-1.024	-0.44862	-1.2165	0.17793	-0.55043	-0.4713	-0.97854	0.3261	-0.72921	-1.6218	-0.865	-1.4292	0.76917	-0.65896	-1.4063	-1.5835	-0.96179	-1.4607	-0.36675	-0.96256	-0.49583	0.4582	-1.1254	-0.37926	-0.82017	0.21148	-0.9306	-0.52648	-1.2048	-1.7146	-1.9589	-2.2756	-0.63592	-1.2325	-0.62066	-0.18656	-1.4017	-0.74743	-0.99102	-0.62747	-0.21077
9.9955	8.8846	9.1624	9.6237	8.9106	10.606	9.4362	9.9503	8.8406	10.859	10.569	9.5763	9.7205	8.5381	9.5161	9.4437	11.074	9.8797	9.0824	10.615	9.8695	8.3398	10.295	8.9817	9.8224	9.8925	10.361	10.185	10.032	9.5499	10.116	10.183	10.586	9.717	8.5485	9.59	10.003	8.7491	10.191	10.311	9.1493	10.001	10.36	9.4071	9.8957	9.2601	9.2922	10.07	9.8819	9.5463
-10.812	-12.168	-10.981	-10.742	-10.768	-10.68	-12.323	-11.153	-10.403	-9.4625	-12.028	-11.88	-11.606	-11.477	-11.826	-10.291	-12.274	-12.964	-12.227	-12.463	-10.625	-11.497	-11.531	-11.45	-11.812	-12.532	-11.713	-10.998	-11.397	-12.08	-12.05	-10.949	-11.095	-11.586	-9.7328	-12.077	-11.237	-10.823	-11.939	-12.33	-12.407	-11.832	-11.918	-12.229	-13.41	-11.124	-11.52	-11.253	-12.073	-12.327
-0.6619	-0.12066	-0.0087024	0.91354	-0.59282	-0.70127	-0.70442	-0.99269	-0.95416	-0.14338	-0.57639	0.086199	-0.51092	-0.31245	0.078958	0.020673	-0.55046	-0.46048	-0.68826	-1.3286	-0.21322	-0.041973	-0.65192	0.46775	-0.46698	-0.42767	0.57712	0.78021	-0.32689	1.5029	-0.33531	-0.98352	-0.3115	-0.57906	-0.90145	-0.034074	-0.24846	0.29444	-0.26059	0.38584	-0.67893	0.01692	-1.0812	-0.83963	-0.069297	-0.23102	-0.17839	-1.0472	-1.6987	-0.58857
8.2502	8.242	7.6888	7.4701	7.825	10.015	8.7267	7.5692	7.8256	8.0539	7.3104	9.1882	8.611	8.0173	9.0368	8.9965	8.3162	9.5043	7.8984	8.1199	6.7379	8.4278	7.261	7.3184	8.8829	7.711	9.6746	8.0731	6.715	7.9253	8.3199	8.2091	6.9328	8.5047	8.7339	8.7559	7.21	8.2967	8.0335	8.5393	7.7533	9.0357	7.1582	7.899	8.6595	8.0888	8.8173	8.3914	8.8847	8.2658
-13.302	-13.503	-13.466	-13.398	-14.126	-13.243	-13.39	-12.432	-13.18	-12.762	-12.783	-11.925	-12.656	-13.351	-13.926	-14.131	-12.87	-14.065	-12.76	-13.113	-12.758	-13.159	-12.935	-13.672	-13.443	-14.024	-13.671	-12.575	-15.296	-12.595	-12.584	-12.78	-13.137	-13.561	-12.82	-13.519	-12.347	-14.044	-14.236	-13.655	-13.315	-13.509	-13.42	-13.015	-14.975	-13.695	-11.597	-12.93	-11.665	-13.514
5.1106	6.1722	5.0469	4.398	4.6562	5.1768	4.6088	4.7562	5.9742	5.1489	5.5212	5.5132	4.8922	5.9647	4.6628	5.8014	4.9854	5.0019	4.7391	5.7768	5.3707	5.0353	4.8974	5.119	5.6426	5.2084	5.5023	4.8479	5.0897	5.0359	4.9298	5.8234	4.9277	5.1558	5.4147	4.8438	3.9407	4.717	3.9495	5.6275	4.4747	4.9371	4.6661	4.802	4.4696	4.685	5.111	4.7547	4.9659	5.0011
-9.9865	-10.678	-10.264	-10.437	-10.71	-10.802	-10.719	-11.658	-10.938	-10.608	-11.043	-10.604	-10.145	-11.303	-11.047	-11.336	-11.006	-10.354	-10.445	-10.624	-10.074	-10.85	-9.465	-11.467	-11.244	-10.361	-10.374	-9.9225	-11.789	-11.412	-12.605	-10.546	-11.612	-9.7055	-10.965	-9.64	-11.06	-11.072	-11.784	-10.311	-10.771	-11.884	-10.436	-11.011	-11.244	-11.269	-10.43	-11.37	-10.831	-9.8729
-10.954	-11.024	-11.815	-12.295	-12.729	-12.259	-10.936	-11.305	-11.9	-10.495	-12.278	-11.16	-11.275	-11.743	-11.433	-12.673	-11.57	-11.747	-12.699	-10.867	-11.522	-11.673	-11.669	-11.795	-11.983	-10.412	-11.543	-10.088	-11.675	-11.549	-11.678	-11.407	-11.437	-11.508	-10.561	-11.232	-11.692	-12.219	-11.654	-12.066	-11.529	-11.357	-11.3	-11.509	-11.478	-11.658	-11.285	-11.811	-12.385	-11.623
5.6787	5.798	4.7546	5.6843	6.4145	5.4465	5.8437	5.1706	5.7298	5.776	5.2405	6.2596	4.8749	4.962	6.0275	5.7439	5.1843	6.1104	5.2174	5.2808	5.8676	5.5779	6.0368	5.4584	6.5166	5.6528	5.45	6.3151	6.6785	5.065	5.0208	5.7748	6.9596	5.3943	5.8315	5.6035	5.4465	6.0949	6.5792	5.601	5.7284	6.9173	5.0444	5.5109	6.135	6.7619	5.392	6.215	4.9062	5.9485
-5.7983	-4.7353	-4.8817	-5.7472	-5.5335	-5.4772	-6.1634	-5.8847	-5.8478	-6.75	-6.074	-5.3884	-4.4958	-5.6804	-6.8423	-4.5044	-5.4958	-4.8807	-5.3614	-6.6118	-5.3048	-6.6712	-6.5036	-6.3336	-5.9688	-6.5486	-6.0509	-4.6685	-6.0513	-5.7716	-6.0093	-5.0603	-5.525	-5.4109	-4.6043	-5.9708	-5.7025	-5.0429	-7.098	-5.6037	-5.7196	-6.1288	-6.4778	-4.9175	-6.6028	-5.5298	-5.6066	-5.8351	-5.7309	-5.3862
-9.0469	-9.6252	-9.0224	-8.7709	-8.7979	-9.4885	-10.599	-8.8124	-9.4662	-7.9982	-8.6362	-10.453	-9.4274	-9.6138	-8.2812	-9.9829	-8.7418	-9.1595	-8.2873	-9.2179	-9.7299	-9.6998	-9.3631	-9.2928	-8.0934	-9.8682	-9.6675	-8.8057	-8.8381	-9.3193	-8.9706	-9.9239	-8.4553	-9.0905	-8.9382	-8.6698	-8.8165	-8.5571	-9.185	-9.6347	-8.1282	-9.0367	-10.219	-8.6094	-10.258	-8.5861	-10.801	-8.9161	-8.7747	-9.9783
-7.5799	-7.4427	-7.9429	-7.1218	-6.6634	-6.7624	-7.0347	-7.7053	-7.0995	-7.2577	-7.8739	-8.1066	-8.1327	-7.9425	-6.8863	-9.2874	-8.1623	-6.1001	-7.4826	-6.8133	-5.9693	-7.1951	-8.0406	-7.6671	-6.6139	-8.2111	-7.8356	-7.2747	-7.5932	-6.8098	-7.2772	-8.2107	-7.3544	-7.1959	-6.627	-8.1078	-7.403	-7.5055	-7.5559	-7.9775	-8.1458	-6.6243	-7.1685	-8.9797	-7.0767	-8.0366	-7.224	-7.3137	-7.5956	-7.9339
-22.66	-22.257	-22.009	-22.707	-21.327	-22.014	-21.821	-21.674	-21.972	-21.609	-22.244	-22.983	-21.877	-22.466	-22.536	-22.064	-22.287	-21.82	-22.918	-22.635	-22.214	-21.954	-21.132	-22.841	-22.666	-21.83	-22.463	-20.761	-21.904	-21.679	-23.397	-22.591	-22.492	-22.777	-22.237	-22.128	-22.059	-22.217	-22.358	-21.956	-22.499	-22.017	-22.485	-22.21	-23.193	-23.281	-22.694	-22.657	-22.247	-22.449
-0.31871	1.0119	0.7581	-0.87416	0.37463	-0.71033	-0.8095	-0.036761	-0.25523	-0.0043158	0.20347	0.43533	-0.53963	-0.39425	0.30073	-0.24585	0.30703	-0.52022	-1.0651	-0.054963	-0.087388	0.57722	0.12815	0.1918	-0.55619	0.091858	-0.76842	-0.48352	0.66505	-0.44419	-0.14449	-0.126	0.54127	-0.022146	-1.2179	-0.71174	0.86962	0.088782	-1.4129	-0.76486	0.3738	0.55404	-0.09703	-0.19736	-0.31787	-0.36462	-0.47046	0.23257	-0.25924	0.86072
-6.5325	-4.8199	-5.6634	-5.9172	-4.7302	-5.3925	-6.8709	-5.5587	-5.4279	-5.2924	-5.6633	-5.0959	-6.4159	-5.5063	-6.0037	-4.5867	-5.4948	-5.3408	-5.1614	-5.5618	-5.9969	-6.1392	-4.5429	-5.8955	-6.8511	-5.1722	-5.6306	-5.0733	-5.2186	-5.897	-4.6473	-4.9769	-5.7647	-4.976	-5.4408	-5.4355	-6.1183	-6.0686	-5.5274	-5.0756	-4.2307	-6.8547	-5.7999	-6.129	-5.0668	-5.96	-5.5417	-5.5622	-5.8101	-5.716
-0.85778	-0.53061	-0.80512	-0.16394	-0.23388	-0.71974	-0.4943	-1.7242	-0.30754	-1.0969	-0.46054	-1.5526	-2.0412	-2.0098	0.18667	-1.1785	-0.56125	-1.6044	-0.38666	-0.70248	-1.6063	-1.0047	0.43128	-0.45356	-0.96057	-0.8522	0.50254	-0.89696	-1.2355	-0.58736	-0.72277	-0.80388	-0.073952	-1.0983	-1.2294	-0.21415	-1.842	-0.77455	-0.52854	-0.7309	-0.50273	-0.80474	-0.82586	-1.0427	-1.0724	-0.76515	-1.2359	-0.66341	-1.3321	-0.30237
-13.588	-14.347	-14.431	-13.315	-12.838	-13.648	-14.832	-13.878	-14.249	-14.623	-15.306	-13.852	-14.194	-13.928	-14.125	-13.222	-12.84	-13.357	-13.517	-13.351	-13.201	-14.348	-13.731	-14.318	-14.871	-15.013	-14.327	-13.366	-13.668	-15.096	-14.226	-13.495	-13.75	-14.905	-14.488	-13.381	-14.68	-14.389	-12.837	-13.251	-14.256	-13.769	-13.934	-15.613	-14.161	-14.08	-14.636	-15.05	-14.613	-13.122
-11.755	-12.105	-12.234	-12.008	-12.189	-11.876	-11.812	-12.456	-12.096	-11.961	-12.408	-11.057	-11.781	-12.149	-13.104	-10.266	-11.952	-12.386	-11.419	-11.369	-12.853	-11.355	-11.194	-11.908	-12.3	-12.644	-13.593	-12.53	-12.078	-11.948	-11.551	-11.752	-11.481	-11.279	-10.812	-11.663	-12.557	-11.953	-12.895	-12.947	-12.053	-11.41	-12.117	-11.024	-12.868	-11.91	-10.14	-11.567	-11.253	-11.967
-4.4552	-5.6029	-5.6134	-5.1499	-5.8658	-5.3299	-5.6167	-4.9395	-4.6669	-5.5943	-4.9057	-5.0567	-4.5092	-4.6106	-5.5299	-5.6088	-4.4057	-5.0136	-6.0902	-4.6133	-5.9886	-4.554	-5.394	-5.4937	-6.0673	-4.2085	-4.3399	-5.4691	-4.6608	-4.827	-4.8341	-4.8281	-5.0284	-3.631	-6.0792	-5.8131	-5.7992	-4.4242	-5.0535	-5.6112	-5.2515	-4.8669	-5.3946	-5.6019	-4.8569	-5.46	-4.3086	-5.2565	-4.2953	-4.8979
-9.4277	-8.7807	-8.8586	-8.7337	-9.6565	-9.0003	-9.2556	-7.9414	-9.3566	-9.2696	-9.0734	-8.1855	-8.6445	-10.176	-9.3078	-9.332	-8.6997	-8.288	-9.1719	-9.4446	-9.7919	-9.5262	-9.0856	-10.247	-9.1904	-8.9645	-8.5986	-8.2903	-9.5712	-9.7996	-8.4325	-9.1171	-9.275	-8.7579	-8.6099	-9.6224	-8.5767	-9.4989	-8.5546	-9.3509	-9.178	-9.5904	-9.0523	-9.6021	-9.0992	-8.9651	-9.2048	-9.2756	-9.0293	-8.8145
-0.58682	0.11566	-1.2183	-0.66576	-0.66229	-1.1643	-1.4333	-1.8331	-1.7401	-1.565	-1.0976	-0.61196	-1.0657	-0.29955	-1.1634	-1.7415	-0.9911	-0.4435	0.022448	-0.12422	0.70045	-0.57622	-0.40069	-1.8537	-0.9567	-1.7729	-1.0261	-0.79537	0.14212	-0.62306	-1.895	-1.056	-0.80089	-1.5187	-0.89781	-1.4542	-0.76114	-0.43743	-0.040937	-0.90115	-0.42508	-1.2232	-0.92391	-0.48596	-0.78727	-0.75775	-0.32076	0.24189	-1.6201	-0.64237
-2.8455	-1.5097	-2.7745	-2.1584	-2.9818	-1.7827	-3.1642	-1.9111	-2.9878	-2.2633	-2.7013	-2.8516	-2.2506	-2.3346	-3.5728	-2.3704	-3.4128	-2.6752	-3.1555	-1.9963	-2.8716	-4.1411	-2.6929	-1.4265	-4.1671	-3.4976	-1.6553	-2.9404	-3.1131	-4.1562	-2.2917	-2.941	-2.3632	-3.0096	-1.7062	-1.5804	-2.2735	-3.3908	-2.6809	-1.5418	-2.5591	-2.2993	-1.6353	-1.873	-2.071	-2.1631	-3.7296	-4.1323	-2.4604	-2.3153
-0.86707	-1.3051	0.074616	0.79687	-0.58759	-0.44829	-0.062783	0.031434	0.96639	0.56875	-1.8256	0.17621	0.1678	0.68623	-0.24867	-0.4531	0.53035	1.3405	-0.20198	0.82359	0.27176	-0.5519	0.22964	-0.84331	-0.29691	-0.30942	0.33097	1.0315	-0.17734	0.27907	-0.56686	0.28237	-0.47809	0.26313	0.25611	0.14694	0.55861	-1.2122	0.86021	-0.62664	0.23927	-0.072956	0.3667	0.14924	0.84836	0.82282	-0.18503	-0.4979	0.71845	0.10464
-8.7028	-8.7831	-9.1359	-9.8375	-9.0046	-7.7017	-9.3855	-8.1607	-9.0559	-8.4105	-7.5805	-9.3405	-9.3415	-9.1099	-9	-8.7231	-9.3901	-10.275	-8.093	-9.0493	-9.2506	-8.5125	-9.3606	-9.8476	-9.0955	-9.1445	-9.912	-10.169	-9.8084	-8.001	-9.1105	-8.7823	-8.4626	-9.309	-9.3828	-9.5945	-9.2149	-9.3857	-8.5477	-7.9621	-10.131	-9.5488	-9.2233	-8.8451	-8.3903	-8.7697	-7.6539	-8.06	-9.4435	-8.9813
9.513	9.3522	9.8763	9.37	10.729	10.09	9.7832	9.1779	10.709	8.6848	9.0768	8.9613	10.09	9.8875	9.387	10.649	8.8677	9.509	9.4721	10.678	9.7486	10.688	9.6838	9.8006	11.374	9.4771	9.5127	9.4056	10.002	9.5752	10.518	10.333	10.175	9.4195	9.6841	10.277	9.7782	9.2842	10.623	9.6752	10.142	8.7962	9.7768	9.7097	9.2893	10.537	8.4481	9.8939	9.9321	10.205
0.63303	0.25852	-0.30687	0.14075	0.52169	-0.28421	-0.73989	0.8554	0.65978	-0.055921	-1.53	0.31585	-0.11567	-0.001628	-0.61661	0.36868	1.0381	-0.45575	0.11629	-0.047611	0.42553	-0.69957	0.89939	-0.50054	-0.6148	0.2316	1.3609	-0.12314	-1.7453	-0.64047	-0.012459	0.23761	-0.054685	-0.61549	-1.0508	0.02988	-0.41919	-0.16378	-1.4737	0.32312	0.49559	-0.034452	-0.04979	0.3203	-1.2826	-0.14379	-0.014358	0.94295	0.5979	1.3845
-7.6309	-8.4353	-8.035	-7.0323	-6.6986	-7.8345	-6.4332	-7.4843	-8.5341	-7.0801	-7.3578	-7.5948	-8.224	-6.9565	-9.283	-6.4986	-7.6434	-7.5506	-7.1039	-7.917	-8.016	-7.0036	-7.463	-8.359	-7.6707	-6.7041	-7.53	-7.7766	-7.8025	-8.1475	-5.8672	-8.1352	-8.3561	-7.4086	-7.5557	-7.4991	-7.9237	-7.5994	-8.1883	-7.4465	-8.4047	-6.9534	-7.1613	-8.2657	-7.9576	-6.825	-6.8585	-7.9941	-7.1349	-6.8786
-1.1437	-0.95018	-2.0389	-0.37654	-1.7457	-1.1555	-1.8993	-1.6517	-0.93037	-1.6768	-1.981	-0.93636	-1.0382	-0.38012	-2.4658	-1.5256	-1.3103	-0.63491	-2.0367	-1.2444	-0.212	-2.0126	-0.76174	-0.89074	-1.1766	-0.79775	-1.5477	-0.61756	-1.1623	-1.2006	-0.8055	-0.62879	-0.42815	-0.65938	-1.5228	-2.652	-1.1935	-0.94285	-1.7462	-1.5224	-0.51925	-1.6637	-0.87078	-1.1308	-0.55364	-2.3856	-2.116	-1.1951	-1.2272	-1.3184
6.3586	5.4339	6.377	4.739	5.6319	5.0262	5.0315	5.7962	5.7453	4.83	4.8152	4.9804	5.2185	6.3523	6.1748	5.0322	6.2432	5.8899	5.0975	5.6122	5.628	4.2007	5.2472	6.6444	4.8247	6.0494	6.2283	5.1182	5.446	5.0009	5.5464	5.5876	5.5857	6.2194	5.4802	5.8172	6.1489	5.3581	5.6144	5.7844	5.8957	6.4636	6.1822	5.6805	6.3191	5.9744	5.4563	5.2923	5.3819	6.3669
-8.4706	-7.6466	-6.9219	-7.5793	-7.1394	-6.6907	-8.6246	-7.583	-7.6525	-8.0183	-7.5207	-6.5695	-7.4917	-6.7296	-8.6014	-6.9675	-6.6113	-7.2341	-8.0187	-7.7224	-7.9757	-8.3233	-6.9688	-8.3997	-7.1234	-7.576	-7.7666	-7.4879	-7.7051	-7.8562	-8.4792	-6.5269	-7.0703	-8.8074	-7.661	-7.5493	-7.4938	-8.2493	-7.8505	-7.5965	-7.3706	-7.7449	-8.7696	-7.5808	-7.4793	-8.1102	-7.0943	-8.1922	-7.1644	-8.6426
5.8423	6.7277	6.023	7.5821	7.3826	7.5219	7.0425	6.3003	7.0708	7.0547	6.2458	6.7835	7.3276	7.3254	5.9046	6.9269	6.4975	7.5207	7.0984	7.2671	5.9517	6.9968	7.4641	7.227	6.7653	6.0757	6.814	7.4858	6.7856	7.0071	6.5575	6.1693	6.4166	5.5292	7.8366	6.4168	6.3738	7.1816	6.1204	6.5084	6.1822	5.9424	7.8264	6.9209	7.6143	7.5207	7.0996	6.9583	7.0047	7.3333
-10.706	-12.433	-11.436	-11.845	-11.027	-12.109	-12.202	-12	-11.239	-10.644	-11.212	-11.325	-12.528	-11.938	-12.151	-11.727	-11.759	-12.261	-11.279	-12.341	-11.49	-12.696	-12.818	-11.967	-11.732	-11.482	-12.383	-12.322	-11.835	-12.295	-12.627	-12.579	-10.916	-12.062	-13.001	-11.111	-11.806	-11.376	-13.113	-10.529	-12.287	-11.684	-11.738	-10.527	-11.519	-11.419	-12.313	-11.138	-12.542	-12.007
-4.0146	-3.1069	-4.2038	-3.1538	-2.6249	-3.8819	-4.8784	-3.2486	-4.1762	-4.2137	-2.9205	-3.8155	-4.7559	-3.2001	-3.3078	-3.7979	-2.8881	-3.2706	-3.6239	-2.9227	-3.24	-3.6904	-3.2469	-3.1646	-3.4842	-2.8163	-4.5669	-4.2979	-3.8363	-3.8656	-3.4364	-4.8718	-4.307	-2.9843	-2.7962	-3.4608	-4.0989	-4.1568	-3.7871	-3.4681	-3.8286	-4.3103	-4.0682	-3.6843	-3.0343	-4.311	-4.9783	-3.7774	-4.4415	-3.734
-13.851	-11.445	-11.898	-11.543	-12.411	-13.119	-12.374	-12.273	-13.036	-12.65	-13.57	-12.415	-13.08	-14.305	-12.697	-12.097	-11.517	-14.589	-11.901	-13.856	-12.453	-12.746	-12.136	-12.346	-13.187	-13.15	-12.63	-13.616	-12.477	-12.161	-13.352	-13.173	-13.285	-12.859	-12.086	-13.271	-13.27	-12.266	-14.222	-13.072	-12.462	-12.281	-11.805	-12.813	-13.069	-12.27	-12.761	-13.289	-12.192	-13.053
-4.0533	-4.39	-4.7937	-4.6924	-4.8501	-4.0399	-3.8294	-3.4491	-3.1345	-4.4497	-4.1211	-4.4372	-4.4262	-4.3284	-4.1607	-4.477	-3.7092	-4.6629	-4.5486	-4.0123	-4.1943	-3.9678	-3.3659	-4.3015	-4.6291	-3.1108	-4.9437	-4.0998	-4.8722	-3.8851	-3.6008	-4.1838	-4.7104	-4.5974	-4.7198	-3.4425	-3.6849	-3.1375	-4.7454	-4.828	-5.0598	-4.7639	-5.0149	-3.2968	-3.8353	-3.4625	-4.4284	-4.3823	-3.6914	-4.1804
4.4232	4.4948	4.7554	4.4846	4.394	4.1561	3.6843	5.117	4.226	3.8978	3.9171	4.6081	4.5948	4.1446	4.6415	5.5722	4.7546	3.9972	5.451	3.8652	4.851	4.3244	4.434	4.8879	5.0786	4.0915	4.6853	4.052	4.4702	4.5993	5.3713	4.7728	5.3914	4.729	4.8422	4.8884	4.1501	3.9889	3.4412	4.5196	4.7805	3.6616	4.0478	4.6438	4.3547	4.7402	4.4352	4.4465	4.5588	5.1904
-10.547	-11.514	-10.88	-11.693	-12.686	-11.763	-11.174	-11.887	-12.648	-11.853	-11.2	-12.318	-12.089	-10.596	-11.199	-11.921	-12.075	-11.641	-12.521	-11.968	-10.697	-11.53	-11.493	-12.035	-10.501	-12.316	-11.405	-11.058	-11.146	-11.956	-11.384	-10.576	-10.89	-11.785	-10.61	-11.324	-11.258	-10.387	-13.018	-12.841	-10.912	-12.573	-12.036	-11.834	-12.342	-10.343	-10.941	-10.992	-12.618	-10.55
-12.954	-11.964	-12.746	-13.281	-13.415	-13.331	-12.392	-12.85	-13.541	-12.964	-12.865	-12.883	-12.692	-12.75	-12.548	-12.228	-12.411	-13.525	-12.736	-12.695	-12.403	-12.324	-12.465	-11.676	-12.727	-12.953	-13.094	-13.121	-13.402	-12.58	-12.984	-11.48	-12.694	-12.333	-13.085	-11.957	-12.548	-12.416	-12.195	-13.012	-12.225	-12.957	-12.154	-12.222	-13.604	-13.179	-13.292	-13.104	-12.887	-12.652
-2.86	-1.7567	-3.7211	-2.1905	-2.9226	-3.6531	-3.499	-3.5901	-2.7801	-1.4717	-3.3442	-2.6005	-3.0518	-3.3027	-2.2178	-2.0931	-1.7309	-3.3274	-3.9608	-3.1362	-3.7703	-2.3136	-2.1519	-1.0617	-3.0776	-2.4131	-3.2898	-3.4837	-2.3107	-1.6611	-2.5135	-3.0937	-2.9295	-1.9044	-1.4959	-2.0451	-0.97314	-2.9284	-2.5609	-2.1216	-3.6145	-2.8021	-2.8772	-2.1321	-1.4793	-2.043	-2.1409	-3.5487	-2.7558	-2.9055
1.3972	0.97915	2.771	1.1851	2.0815	2.5172	2.8975	2.5326	1.7682	1.5779	0.42934	1.0518	2.0107	0.85144	0.56175	0.47476	2.3094	3.3252	2.2252	0.83633	2.4544	0.23377	1.2668	1.7835	1.644	1.9445	2.2534	2.0288	1.7153	2.0353	2.1553	2.0926	1.9594	2.9487	1.7431	2.7386	2.4946	1.6163	1.2083	1.8618	2.5298	2.0335	1.6831	1.8829	1.3495	1.2695	1.0903	1.706	2.4141	1.3116
-13.379	-13.558	-13.476	-14.112	-13.158	-13.229	-13.245	-14.072	-13.259	-12.792	-12.716	-12.266	-13.912	-13.47	-14.488	-13.313	-12.158	-13.159	-13.243	-13.079	-13.759	-13.201	-13.286	-14.133	-12.23	-13.393	-13.291	-12.327	-14.337	-13.855	-13.181	-13.929	-12.57	-13.589	-12.945	-12.571	-12.961	-12.719	-12.974	-13.632	-13.086	-13.058	-11.582	-12.264	-13.14	-13.474	-12.605	-14.302	-13.81	-13.357
-3.5652	-5.919	-4.0114	-3.5787	-3.834	-5.2941	-4.5654	-3.9413	-4.2367	-4.8341	-4.2756	-4.614	-4.7466	-5.0459	-4.9713	-5.9216	-4.6689	-3.3068	-4.7237	-4.9847	-3.6766	-4.7471	-4.7414	-4.4199	-4.8511	-3.7275	-4.086	-5.1177	-4.7946	-4.0657	-5.1686	-4.1717	-4.8931	-5.1449	-4.2757	-4.7772	-4.9009	-4.9872	-4.822	-5.5193	-4.6663	-4.169	-4.5287	-5.1881	-4.6399	-4.1204	-4.9351	-3.8854	-4.1574	-5.2025
-1.8731	-0.59509	-1.2667	-2.2376	-0.22417	-0.001536	-1.5799	-0.88742	-1.1275	-0.33759	-0.70283	-1.0002	-1.348	-1.7872	-1.1261	-0.73815	-1.141	-0.74354	-1.6275	-0.20816	-0.21704	-0.58696	-0.73179	-0.96928	-1.0703	-0.68449	0.039835	0.11063	0.35418	-0.49793	0.021049	-0.36408	-0.78089	-1.3067	-1.2074	-0.82096	-1.1127	-0.72104	-0.37583	-0.54068	-1.6112	-0.0017308	-0.0069065	-1.4553	-1.4531	-0.42884	-0.64438	-0.71714	-0.78811	-0.010942
9.5987	8.7828	7.9927	9.2534	8.2802	10.067	8.3216	9.5722	8.5726	8.4433	8.4706	9.2143	9.2262	8.8067	7.7598	8.2198	9.0865	7.8176	8.0917	8.9122	8.8643	8.6664	8.4599	8.5652	9.1533	9.0895	8.6261	8.5514	8.2132	9.5502	8.4782	8.9626	8.4419	8.5677	7.8381	9.3894	9.0165	8.2604	9.1558	9.3184	8.1729	8.0718	9.4059	8.317	8.546	8.445	8.8409	8.7743	8.6516	8.6489
-3.6633	-2.6729	-3.4876	-2.9853	-2.8042	-3.0898	-4.2319	-4.0562	-3.271	-2.5182	-2.6091	-2.8681	-3.5558	-2.556	-3.5592	-3.2335	-3.8676	-3.599	-2.2885	-2.6663	-2.6056	-3.6542	-4.6501	-3.9038	-4.5382	-3.6596	-3.3756	-2.5983	-3.0563	-3.9584	-3.4901	-3.5087	-3.267	-3.4765	-3.0803	-3.8681	-3.2308	-2.8802	-3.5175	-3.3771	-2.7081	-3.3324	-2.8746	-3.6708	-3.5308	-3.1605	-3.8663	-3.5683	-4.277	-4.0735
-21.796	-21.307	-21.726	-20.23	-21.043	-19.722	-20.839	-19.723	-20.196	-20.763	-20.984	-20.778	-20.637	-21.151	-21.288	-20.685	-20.207	-19.657	-20.714	-20.136	-19.62	-21.115	-19.965	-20.449	-21.617	-21.511	-20.875	-19.112	-20.85	-19.627	-21.17	-20.577	-21.8	-21.07	-21.424	-21.068	-20.458	-20.396	-20.498	-21.401	-20.815	-20.75	-19.704	-22.036	-19.541	-21.066	-20.586	-20.463	-20.66	-21.134
-10.709	-11.438	-11.407	-10.516	-9.5777	-10.701	-10.552	-10.951	-9.7164	-11.38	-10.942	-9.8482	-10.779	-11.22	-11.063	-10.235	-10.988	-10.21	-10.379	-10.765	-10.672	-11.024	-10.369	-9.8616	-11.066	-10.335	-11.72	-9.8933	-11.695	-10.49	-11.753	-11.332	-10.351	-11.934	-11.327	-10.489	-9.8369	-11.313	-10.138	-11.388	-9.1773	-10.711	-10.282	-11.2	-9.952	-9.9565	-11.045	-9.697	-12.013	-10.307
-21.616	-22.094	-22.283	-22.092	-22.042	-22.676	-24.251	-21.825	-22.729	-21.698	-22.055	-21.621	-21.854	-21.327	-22.065	-20.967	-22.988	-21.413	-21.153	-21.492	-22.079	-22.786	-21.668	-23.052	-22.199	-22.848	-21.827	-21.999	-21.698	-22.484	-20.923	-21.947	-22.27	-21.738	-21.761	-22.279	-22.955	-22.307	-21.924	-21.886	-22.873	-21.936	-22.887	-22.675	-22.509	-22.618	-21.453	-21.801	-22.343	-21.898
-1.8597	-1.3995	-1.4798	-1.1421	-0.66686	-1.5072	-1.351	-1.7544	-0.39918	-1.3827	-1.5352	-1.8753	-1.9818	-1.2975	-0.91861	-2.082	-1.7118	-2.0898	-1.5228	-1.1162	-1.1906	-0.68609	-1.7168	-2.296	-0.33323	-1.921	-1.1752	-1.713	-1.4244	-0.38307	-1.3627	-2.6278	-2.3639	-1.667	-1.9339	0.058746	-1.9615	-1.2219	-1.1047	-1.6627	-1.1014	-1.2563	-0.57683	-1.2593	-1.3406	-1.903	-1.6711	-1.1329	-1.5636	-0.76461
-13.285	-12.495	-13.909	-13.188	-12.476	-12.743	-13.23	-13.526	-13.589	-13.302	-12.165	-13.473	-12.175	-13.165	-12.519	-13.724	-13.875	-12.439	-13.193	-12.79	-13.261	-14.629	-12.601	-13.544	-12.757	-14.034	-13.556	-13.331	-13.186	-12.155	-13.513	-13.923	-13.596	-14.659	-13.659	-13.137	-13.058	-12.784	-13.021	-12.605	-13.532	-13.337	-13.741	-13.126	-12.952	-13.211	-14.669	-12.987	-13.272	-13.017
-3.0449	-2.0881	-2.6836	-2.1554	-3.0521	-2.9096	-4.4763	-3.5402	-3.6139	-2.912	-4.7177	-3.8262	-3.2842	-3.4518	-3.3024	-3.0493	-2.994	-1.614	-2.2057	-2.9134	-3.0039	-3.9296	-2.6642	-3.8489	-3.5548	-3.4076	-3.4821	-2.9983	-3.2411	-2.6795	-4.3671	-3.7772	-2.8393	-2.95	-3.8781	-4.4025	-3.2481	-2.2666	-2.4533	-3.2682	-3.3481	-3.1981	-2.4734	-4.1573	-3.1147	-2.1257	-3.4528	-2.1686	-3.2817	-2.9357
-22.945	-23.804	-22.414	-21.989	-22.052	-23.097	-21.7	-22.013	-23.023	-23.795	-22.07	-22.384	-23.202	-21.791	-22.031	-22.315	-22.792	-21.038	-22.347	-22.387	-22.978	-22.358	-21.751	-21.9	-21.659	-21.96	-22.436	-21.799	-23.514	-22.022	-22.617	-21.842	-22.974	-22.699	-22.178	-22.713	-22.224	-21.861	-21.68	-22.351	-22.445	-21.95	-22.787	-22.005	-22.287	-22.316	-22.992	-21.723	-21.748	-23.21
-4.0961	-3.9989	-4.4185	-4.4403	-4.0673	-3.7904	-3.1807	-3.6449	-4.2775	-4.2464	-2.8629	-3.9372	-4.0957	-3.4551	-4.1536	-3.2053	-3.9756	-3.0299	-4.0269	-4.2523	-3.7897	-4.6421	-3.482	-3.1908	-3.4167	-3.8816	-2.9866	-2.3986	-2.9032	-3.2217	-4.9941	-2.7157	-3.9892	-4.3909	-3.5738	-3.8042	-3.8808	-3.6426	-3.404	-3.5416	-3.9955	-3.9781	-3.7102	-3.335	-3.1337	-4.2082	-4.1685	-3.5605	-3.7707	-4.0232
-13.988	-12.937	-14.7	-13.982	-12.691	-12.643	-12.736	-13.449	-12.985	-12.116	-13.767	-13.586	-13.123	-12.985	-12.661	-12.574	-13.934	-13.868	-13.367	-14.336	-14.399	-12.486	-13.62	-13.135	-13.514	-12.595	-12.681	-12.81	-13.101	-14.26	-13.22	-13.72	-12.514	-14.211	-13.009	-13.42	-13.053	-13.617	-12.48	-12.988	-14.254	-12.908	-14.112	-13.716	-13.219	-13.641	-13.648	-12.994	-13.189	-13.092
-12.646	-12.596	-12.815	-13.153	-13.174	-12.176	-13.784	-12.659	-13.026	-13.793	-13.587	-13.956	-12.764	-14.702	-12.101	-13.715	-13.278	-13.332	-13.667	-12.788	-12.449	-13.47	-11.832	-13.11	-11.985	-13.434	-13.195	-14.11	-13.621	-13.706	-12.996	-12.201	-13.01	-12.871	-13.368	-13.938	-13.53	-13.716	-13.136	-13.087	-14.351	-13.614	-12.278	-12.606	-12.429	-13.341	-13.737	-11.74	-12.905	-12.688
-12.069	-11.312	-11.308	-11.688	-11.346	-10.334	-12.105	-12.331	-12.11	-11.768	-12.199	-11.388	-10.286	-11.616	-10.961	-12.676	-11.993	-13.221	-12.451	-11.302	-11.589	-11.761	-10	-12.52	-11.543	-11.578	-10.963	-12.258	-11.536	-12.372	-12.411	-11.695	-11.155	-11.17	-11.886	-11.723	-11.399	-11.053	-10.958	-10.517	-10.416	-12.407	-12.165	-12.642	-11.23	-11.382	-11.275	-11.377	-11.629	-10.923
-0.064496	0.85547	0.89481	0.0039367	0.11538	0.09603	-0.15201	-0.043958	0.49835	0.33476	0.53617	0.47369	-0.01578	-0.84066	-0.92769	0.28593	0.83768	0.36932	0.59753	0.34959	-0.036732	1.034	0.036067	1.004	0.57217	0.57212	0.13538	0.80198	0.5906	1.2808	0.17987	1.2358	0.46684	1.2004	0.78951	1.6405	1.3022	-0.81105	0.64418	-0.5296	1.122	0.46718	-0.62426	-0.33882	-0.49256	-0.18457	-0.059578	-0.75798	1.0841	-0.87621
3.8854	4.3116	3.8045	3.4343	4.0569	3.8339	5.2346	4.9777	3.9407	3.989	4.8219	3.4066	4.8366	4.9302	3.8607	3.5715	4.2975	3.7359	4.3074	3.5589	4.0308	3.7641	4.0488	4.8366	4.3767	4.7119	3.4891	4.2311	6.1431	5.4489	5.3256	4.116	4.1882	4.9173	3.7709	4.3525	4.9903	4.0154	3.9548	4.1729	5.4642	3.6586	3.9407	5.343	4.935	4.4265	5.3301	4.1164	4.7687	3.6436
-2.9993	-3.8458	-3.0623	-3.5102	-3.8806	-3.0994	-2.2889	-2.9375	-3.0757	-3.7714	-3.5563	-4.3016	-3.7483	-2.5422	-3.3474	-3.684	-3.6131	-2.9802	-3.1081	-3.107	-3.3681	-3.5622	-3.8423	-4.4293	-2.4879	-3.0923	-3.8124	-3.5676	-4.4237	-4.2506	-2.5888	-4.2855	-3.5868	-3.9119	-4.2348	-4.1923	-3.6043	-2.7934	-4.2916	-3.2474	-3.366	-3.2412	-2.5993	-4.0822	-2.6955	-3.4557	-2.8501	-3.1937	-1.9778	-2.1288
-3.1526	-1.9223	-1.8066	-2.0402	-3.6914	-3.2411	-3.2637	-3.6901	-2.5068	-1.9737	-2.5173	-2.2397	-2.294	-2.2622	-3.4061	-2.466	-2.4061	-1.5019	-1.3425	-2.2602	-2.4892	-3.3224	-2.6558	-3.9473	-2.5928	-2.1001	-1.5222	-1.8469	-2.5059	-3.6157	-3.4786	-2.0981	-1.7005	-3.9978	-2.925	-1.9977	-1.5727	-2.96	-2.4389	-0.90822	-0.58161	-3.0512	-2.499	-3.0532	-2.271	-2.1166	-3.2617	-2.2553	-2.5404	-1.8552
7.2339	6.5794	7.7806	7.2177	5.7976	8.4431	7.1049	7.1798	6.7979	6.1677	5.7792	7.4443	5.903	7.885	7.6863	6.1527	6.2811	7.2419	7.8757	7.9783	6.3742	6.4922	7.1215	6.6317	7.067	6.6577	6.3369	6.639	5.9843	7.3464	8.5056	6.8277	6.654	6.2711	7.1259	6.8704	6.6425	8.029	7.2662	6.4793	7.2998	6.8146	6.4302	6.2808	6.6763	6.3025	7.1581	6.0059	6.6304	5.6977
-11.614	-11.146	-10.959	-12.319	-11.169	-11.992	-10.936	-12.554	-12.672	-11.14	-11.569	-11.762	-10.495	-10.149	-10.719	-11.271	-11.976	-11.305	-11.177	-11.457	-11.329	-11.419	-12.288	-10.999	-11.356	-11.814	-12.759	-11.289	-10.81	-11.981	-10.374	-11.964	-11.398	-12.129	-12.678	-11.454	-10.799	-10.837	-11.227	-11.465	-11.416	-12.086	-11.474	-12.234	-11.576	-10.026	-10.867	-11.516	-10.902	-11.44
4.2589	4.5831	4.4823	4.2804	6.0113	4.7202	4.0461	4.461	4.5688	4.0405	4.3139	3.7478	4.9481	5.0403	3.6758	5.1002	3.8048	4.2828	4.4873	4.7428	4.3963	3.6884	3.7939	4.4424	5.6322	4.7741	5.2959	5.9443	5.0122	4.3842	5.5464	4.3029	4.5207	4.2493	3.5639	5.4919	3.7741	4.8353	4.0036	5.3906	4.2752	4.8544	5.0886	4.9203	4.8075	4.2468	4.8364	4.1146	4.8999	3.7448
-5.1874	-5.4223	-4.8005	-6.4087	-5.3786	-5.2426	-4.5574	-5.8099	-5.3163	-5.3239	-5.5	-6.3865	-5.8489	-5.312	-4.6842	-4.7227	-4.7053	-5.0213	-7.3998	-5.7789	-5.2989	-5.2385	-5.6323	-5.653	-6.5252	-6.0182	-6.3558	-4.5301	-5.7848	-5.8298	-5.3103	-6.1829	-5.4995	-4.4789	-6.0016	-4.9225	-6.2747	-4.9057	-4.9282	-5.3096	-5.3989	-5.9662	-6.5882	-5.4306	-6.3067	-6.2332	-6.8506	-5.25	-5.9388	-6.0845
-14.188	-14.354	-13.994	-14.283	-13.934	-14.994	-14.72	-14.626	-14.268	-15.373	-14.427	-14.366	-15.08	-15.207	-14.012	-14.844	-15.412	-15.267	-15.849	-15.302	-14.634	-15.832	-14.885	-14.449	-14.145	-15.202	-15.417	-15.125	-14.737	-14.154	-13.733	-14.891	-14.4	-15.189	-14.092	-14.414	-15.047	-14.79	-14.445	-14.623	-13.576	-15.343	-14.662	-15.071	-14.576	-14.498	-15.239	-16.108	-14.477	-14.735
-5.5091	-6.3831	-7.2444	-4.823	-6.3515	-5.4807	-4.8618	-6.1996	-6.3339	-6.5694	-6.2217	-5.7538	-6.455	-6.4614	-5.1154	-6.1051	-6.2031	-5.2553	-5.504	-5.5998	-5.8268	-6.1551	-5.3942	-5.1182	-4.7081	-5.6065	-5.7883	-5.7173	-6.0128	-5.5484	-6.1564	-5.3159	-6.6655	-6.4967	-7.024	-4.9076	-5.796	-6.9529	-6.2875	-7.0325	-5.6745	-7.1466	-5.7058	-5.3181	-5.8227	-5.3617	-4.9279	-4.7613	-4.2364	-4.2408
8.8205	8.8866	7.1485	8.1647	8.7778	7.5431	10.008	9.3916	9.0696	9.3164	7.6709	7.8373	9.1162	9.6981	8.3189	7.9054	9.3796	9.1127	8.6245	9.1154	9.5183	8.3303	10.039	8.489	7.354	7.312	8.123	9.7765	8.1441	9.8276	7.4994	7.7013	8.2368	9.1434	7.7009	7.5731	9.0786	8.4465	9.8875	9.2475	7.0911	7.8349	8.9136	7.5017	9.5586	8.1402	9.5368	7.125	8.4771	8.3009
-12.06	-11.819	-11.344	-11.553	-12.284	-11.514	-11.388	-11.594	-10.735	-11.252	-12.361	-11.875	-12.219	-11.413	-10.827	-11.311	-11.125	-12.961	-10.422	-11.708	-12.015	-11.573	-11.578	-11.779	-12.148	-11.235	-11.305	-11.207	-11.656	-11.785	-11.567	-10.851	-12.12	-11.303	-12.765	-12.322	-11.422	-11.271	-11.057	-12.994	-11.524	-12.007	-11.719	-12.452	-11.282	-10.075	-11.189	-11.032	-11.06	-12.32
-1.2477	-0.65892	-1.6958	-0.8227	-1.1059	-0.87463	-2.1747	-0.19449	-1.8687	-1.6622	-1.8584	-1.2514	-1.8841	-0.46598	-1.0625	-1.8556	-2.2276	-1.5359	-2.1227	-1.7394	-3.3545	-1.0754	-2.6151	-0.88173	-1.577	-1.4305	-0.095402	-1.2844	-1.9369	-2.7948	-1.1919	-0.97324	-0.045734	-1.1062	-1.7304	-2.4187	-0.90455	-1.7993	-2.0931	-2.3122	-1.0662	-1.2572	-1.2923	-1.6799	-1.1014	-2.2006	-2.4782	-0.56714	-1.549	-1.243
-4.0808	-4.6661	-4.9396	-3.289	-3.9541	-5.328	-4.1757	-3.3252	-4.2711	-4.3948	-5.3141	-4.1967	-4.6716	-3.9779	-4.9932	-4.6027	-5.2563	-4.1969	-4.6855	-3.6806	-4.433	-4.0531	-5.556	-5.5765	-5.2068	-2.939	-4.0203	-2.9641	-4.226	-5.2761	-4.0485	-4.3513	-5.0138	-4.3977	-3.6395	-4.1183	-2.6562	-4.2291	-4.8659	-3.8055	-4.2674	-3.3275	-3.5696	-3.7421	-4.7727	-3.8952	-4.5553	-4.2526	-5.0697	-4.448
-2.9249	-2.949	-3.1874	-1.9252	-2.2344	-1.7808	-1.9875	-2.232	-3.0004	-2.2583	-1.6325	-2.9792	-2.1334	-2.3209	-2.5194	-2.1328	-1.8779	-3.3734	-2.9681	-2.6669	-1.9818	-2.7536	-3.4443	-3.2445	-3.5509	-2.2706	-2.3697	-2.0183	-1.9494	-2.1843	-3.5845	-2.7929	-2.4369	-1.9223	-1.6545	-2.2397	-2.479	-2.8523	-2.7016	-3.4417	-3.2416	-2.4716	-3.0199	-1.6104	-2.4876	-2.3031	-3.1745	-3.6448	-4.0102	-3.3001
0.022851	-0.72176	-0.26615	0.39548	-1.0233	-0.81421	0.0121	-1.0139	-1.0136	-1.1018	0.23038	-0.40954	-0.97577	-0.52855	0.20018	-1.0449	-0.44584	1.5191	0.11196	0.55501	-0.53375	-0.83433	0.17539	-0.64603	-0.013356	-0.86587	-0.073923	1.0028	-1.1442	-0.097536	-0.54485	-0.22006	-0.47625	1.2205	-0.22523	0.21216	0.25309	-0.1496	0.31314	0.34511	0.41978	0.36686	-1.0587	-0.6196	-0.58985	-0.30807	0.27084	-0.97929	0.21682	-1.2774
5.3512	5.5244	5.1827	4.8416	4.9302	6.3052	6.348	6.4184	5.2364	6.4639	5.9647	5.2029	5.0456	5.0135	6.2948	6.4481	5.9114	6.1766	5.9504	5.1717	5.5079	6.2865	5.1371	4.8913	5.4518	5.9808	5.6509	5.0356	5.4622	5.1266	5.8113	5.0823	6.1052	5.3466	6.9521	5.6896	6.5991	5.0634	5.7237	4.9644	6.2283	6.0254	5.2994	6.0483	6.3243	4.408	5.1843	5.0274	5.1331	6.9011
-8.1023	-7.4457	-7.226	-7.3979	-7.7151	-9.1745	-6.8722	-6.8691	-7.3324	-8.2275	-6.8724	-6.4382	-8.715	-7.3256	-8.1316	-7.786	-5.9265	-6.6977	-7.6671	-7.1499	-7.3576	-8.0536	-8.3588	-7.4851	-7.7551	-7.1325	-7.7533	-7.3957	-6.5104	-7.8371	-7.8227	-7.5677	-7.7032	-7.7591	-8.1123	-6.946	-8.0635	-6.6221	-7.8214	-7.7814	-6.5952	-7.9961	-8.5	-7.567	-7.8454	-8.4662	-8.4888	-7.9567	-7.3745	-8.0297
-5.185	-4.2376	-4.517	-5.0171	-5.7694	-4.5176	-4.7547	-3.8084	-4.6865	-5.0665	-5.2115	-6.0311	-4.8415	-5.331	-5.1078	-4.7094	-5.2169	-5.7406	-4.1458	-5.9428	-4.7237	-4.6598	-6.0314	-4.919	-4.1228	-5.5276	-5.3215	-4.0989	-4.9298	-5.6582	-3.4692	-4.9052	-5.1395	-6.2898	-5.4451	-4.8786	-5.17	-5.0157	-3.6688	-4.3449	-3.7413	-4.1884	-5.2235	-5.1547	-4.9857	-4.1262	-4.8512	-4.8011	-5.2419	-5.0937
-1.9631	-2.629	-2.623	-0.0069321	-1.2391	-0.96565	-1.9682	-0.98676	-1.0284	-2.175	-1.1161	-0.67373	-1.9278	0.15556	-2.1001	-2.0115	-0.52824	-1.3318	-0.90026	-0.65999	-0.72728	-1.4194	-1.6166	-1.6033	-2.7008	-0.60464	-1.9454	-2.4555	-1.6076	-1.0112	-1.6991	-0.95438	-2.4283	-0.54128	-2.8586	-1.4887	-1.3076	-1.6677	-1.7591	-1.7844	-1.6173	-2.2514	-1.0486	-1.4658	-2.1618	-2.0055	-1.0226	-1.552	-1.117	-0.45932
-3.3875	-3.7063	-3.5514	-2.8057	-2.4249	-3.8229	-3.7071	-2.7801	-2.5125	-3.1971	-2.5381	-3.5598	-3.7639	-4.1027	-3.6894	-3.7701	-3.3255	-4.3727	-3.097	-3.2624	-3.3475	-3.9231	-3.32	-2.8848	-4.2245	-5.0057	-2.6809	-3.2322	-3.8258	-2.4597	-2.7675	-3.7659	-2.4144	-4.7258	-3.6398	-3.4419	-2.9061	-3.5618	-3.7091	-3.2615	-2.1564	-3.0911	-2.3963	-3.8765	-3.8179	-3.3871	-2.7408	-3.7488	-4.1017	-3.8443
-2.1005	-1.5492	-1.1899	-2.6581	-2.3422	-0.62737	-1.2634	-0.74119	-1.783	-1.9232	-1.3432	-1.4739	-1.0782	-0.86155	-0.53583	-2.0905	-0.32925	-1.7059	-1.6329	-1.8004	-0.57426	-0.72429	-1.1651	-1.0467	-2.8084	-1.0981	-1.2907	-2.0768	-0.92586	-0.94452	-1.278	-0.67806	-1.6425	-2.3457	0.026493	-1.502	-2.2534	-1.3871	-2.4962	-1.6849	-1.4014	-1.578	-1.3371	-0.89646	-1.0509	-2.3225	-1.8152	-0.27317	-1.1507	-2.0966
-12.895	-13.665	-13.445	-13.173	-14.109	-13.68	-12.831	-13.538	-13.904	-13.717	-12.299	-13.585	-13.987	-13.531	-13.199	-13.936	-13.438	-12.319	-12.902	-12.55	-12.781	-13.491	-13.564	-12.931	-13.755	-12.045	-12.627	-12.794	-12.041	-12.859	-13.253	-12.078	-13.175	-13.004	-14.147	-12.321	-13.322	-12.773	-13.461	-14.023	-13.481	-13.225	-14.027	-12.976	-11.988	-13.261	-13.996	-13.499	-13.498	-12.543
-1.2219	-2.0214	-0.93432	-1.9052	-0.97196	-1.6557	-2.0432	-1.2451	-2.2177	-0.56649	-0.87501	-0.54037	-1.2126	-0.95361	-2.1601	-1.1043	-2.051	-1.6141	-1.4041	-1.735	-0.70397	-1.6057	-1.9834	-1.5206	-1.3698	-1.9629	-2.1782	-0.67339	-1.2899	-1.0064	-0.9354	-1.9048	-1.1576	-1.162	-1.6204	-2.1994	-0.8541	-1.9311	-1.2513	-1.4052	-0.089009	-1.7855	-1.5887	-1.3519	-0.79961	-1.799	-1.0412	-0.76536	-1.9079	-1.9965
-13.066	-13.257	-12.206	-12.669	-13.161	-12.747	-12.845	-12.297	-13.319	-12.156	-13.108	-12.159	-12.457	-14.067	-13.027	-13.369	-13.122	-12.83	-12.561	-12.831	-13.093	-11.899	-13.734	-12.18	-14.296	-13.057	-12.159	-12.581	-13.13	-12.608	-13.243	-13.372	-12.733	-12.627	-13.257	-13.166	-12.902	-13.265	-13.529	-12.991	-12.772	-13.13	-12.27	-13.375	-12.227	-12.408	-13.053	-12.678	-12.158	-14.192
-12.683	-12.476	-12.171	-12.418	-13.623	-11.661	-13.042	-12.59	-13.326	-12.415	-11.878	-13.175	-12.212	-12.821	-12.535	-12.593	-12.996	-13.002	-12.775	-13.49	-12.498	-11.428	-13.023	-13.375	-12.744	-13.058	-12.521	-12.463	-12.407	-14.648	-11.686	-11.222	-12.132	-11.915	-11.409	-12.239	-13.226	-12.681	-13.743	-12.498	-11.965	-13.238	-12.759	-12.37	-13.375	-12.372	-12.745	-12.267	-12.365	-12.354
-3.8954	-4.0279	-2.6675	-3.9888	-4.1134	-4.0648	-3.4221	-3.7	-3.8103	-2.9913	-3.1111	-4.4852	-4.4627	-5.4124	-3.7724	-2.9089	-4.6021	-2.2362	-3.7336	-3.4963	-3.3019	-3.8265	-4.2972	-5.354	-3.1544	-3.2074	-3.3019	-4.3617	-4.116	-3.7834	-5.0515	-4.13	-4.3991	-3.5058	-3.5316	-2.9847	-4.122	-3.9656	-3.8381	-2.6916	-4.3858	-4.0724	-3.2142	-3.4514	-3.5841	-3.824	-2.7306	-3.5908	-3.3058	-3.3641
-5.8636	-5.6036	-5.5441	-5.5459	-5.3381	-5.3817	-5.2872	-5.7323	-5.1129	-6.8107	-4.3356	-6.4617	-4.4482	-5.3405	-5.8769	-4.337	-7.6361	-5.223	-5.267	-6.045	-5.7946	-5.4486	-5.6781	-5.4029	-5.81	-5.9595	-5.5153	-4.7447	-5.7663	-5.2382	-6.0545	-6.2532	-5.544	-5.4819	-5.3404	-5.2449	-5.3443	-4.812	-5.6283	-5.2081	-3.8379	-5.6072	-6.6718	-5.183	-5.5588	-5.7117	-6.182	-6.005	-5.529	-6.6967
9.8637	9.532	10.595	10.378	9.1488	10.792	9.0401	10.169	9.7145	10.495	10.654	10.076	9.2478	9.7814	10.081	11.693	10.341	9.6761	9.2735	8.9678	9.7691	10.165	9.7861	10.758	9.674	10.728	9.3296	10.062	10.26	9.9772	10.039	9.319	10.201	10.748	8.9789	9.5614	10.996	9.6049	8.7778	10.661	11.199	9.6509	10.101	9.6591	9.5498	10.092	10.192	9.8888	10.28	10.979
-4.2465	-4.4575	-5.1794	-3.8561	-3.773	-3.5754	-4.5917	-4.302	-3.5246	-2.7565	-3.9969	-3.8861	-3.4316	-3.496	-4.3937	-3.8368	-4.1725	-4.3795	-3.6994	-3.8595	-4.2286	-4.496	-3.5559	-3.5435	-5.0303	-3.2505	-4.618	-3.211	-4.9827	-2.837	-3.3419	-3.1008	-3.5596	-3.0529	-3.8583	-4.1124	-2.8265	-4.1202	-3.3797	-4.2994	-4.5882	-3.564	-3.3967	-3.0024	-2.8826	-3.6874	-4.6231	-3.7043	-3.6286	-3.6879
0.88568	0.22725	1.0868	0.019135	-0.72628	0.59609	-0.40027	0.41191	-0.18183	0.54542	0.0042435	-0.2713	1.1631	0.6962	1.7704	1.0015	-0.13845	0.60259	0.63067	0.093442	0.76953	0.11859	-0.2257	0.49666	0.13143	1.5633	-0.098293	-0.68316	1.0391	0.2829	0.11974	0.3283	0.27394	1.2239	0.31386	0.15231	0.31843	1.5996	0.083758	0.61231	0.30715	0.0046657	-0.015754	-0.21894	0.3733	-0.93679	0.68061	1.3835	0.70842	0.61849
-11.636	-10.949	-11.295	-10.899	-12.484	-10.86	-11.078	-11.277	-11.232	-11.287	-11.724	-11.054	-10.598	-11.99	-12.575	-10.494	-11.829	-11.676	-10.915	-11.853	-10.635	-10.254	-10.873	-11.791	-10.937	-10.817	-11.762	-10.345	-11.65	-11.034	-11.883	-11.791	-10.096	-11.379	-11.861	-10.992	-11.606	-11.998	-12.201	-12.479	-11.355	-12.233	-11.109	-11.104	-11.558	-10.865	-11.318	-11.818	-11.967	-11.288
0.76414	1.7031	1.0549	0.5177	0.44736	1.6205	1.4231	0.47553	0.72112	1.3983	1.2011	1.4484	2.6188	0.42141	0.21975	0.23847	0.65766	0.80566	1.8759	2.15	1.033	1.0819	1.3762	1.6793	1.5811	1.0223	1.5024	0.61099	-0.12384	1.2578	0.55805	-0.34224	0.88826	1.2728	2.3999	2.4426	0.58701	1.0597	-0.31463	0.43395	2.0304	0.77636	2.7496	0.48206	1.4296	0.8577	0.88102	1.7709	0.7573	1.3074
-3.4466	-4.2021	-2.83	-3.4377	-3.6776	-4.1074	-3.3057	-4.8584	-3.7056	-4.0293	-4.7132	-4.363	-4.225	-4.5924	-4.7878	-3.991	-5.6364	-3.5214	-3.9522	-4.5409	-4.3049	-4.0834	-3.7213	-3.6512	-4.5337	-3.7995	-3.4909	-3.6751	-3.862	-5.01	-4.2868	-3.0219	-2.8832	-3.6399	-4.6692	-5.1182	-5.0355	-2.4764	-4.445	-2.9854	-3.7109	-3.3333	-4.4292	-2.519	-4.7005	-4.9171	-3.9056	-2.8365	-4.2009	-3.9016
3.8169	4.0532	4.3284	5.0111	4.7938	4.0483	3.9465	4.399	3.8613	4.0385	5.0699	5.8833	4.3722	4.5713	4.2447	4.0028	4.653	4.0653	4.1047	4.2203	5.5481	5.1077	4.0215	4.0022	5.304	4.0744	4.2292	3.8572	5.2197	4.0391	4.1977	4.2398	4.458	3.3486	4.7757	4.9254	5.4235	5.1119	4.1231	4.9928	4.3172	5.509	5.3282	3.8814	4.0804	3.7014	4.3387	4.7997	4.5918	3.4447
-1.4794	-1.4569	-0.84964	-1.6231	-1.1662	-0.78983	-1.0714	-0.40646	-0.54807	-1.4802	-0.99696	-1.1076	-2.0796	-1.0748	-1.3378	-0.53236	-1.1876	-0.80349	-1.415	-0.24114	-1.9264	-1.104	-1.6168	-1.7313	-1.4676	-0.76981	-1.2716	-1.6769	-1.4984	-0.76859	-0.95716	-1.6346	-1.5506	-1.6223	-2.2986	-2.1547	-1.8841	-2.9232	-2.0072	-2.2335	-1.8286	-1.3917	-0.94291	-1.759	-1.0381	-2.4426	-1.3557	-2.2145	-0.89367	-1.9294
2.9877	3.6511	2.9619	3.0363	2.7067	2.633	2.5469	3.9988	3.8172	3.8351	1.6566	2.8417	2.6186	2.7356	3.251	3.1274	3.043	3.4985	2.0042	2.5981	3.7747	2.6273	2.5165	1.7817	3.4396	2.8712	2.7785	2.5334	3.1709	3.5945	4.2837	2.2875	3.1331	2.4184	3.6964	2.6863	2.5898	2.6192	3.1782	2.3759	2.809	3.0924	3.4793	2.8662	3.3851	2.9825	2.4756	2.9238	3.3012	2.7928
2.4453	3.0366	2.0421	3.4147	2.6826	2.8515	2.1321	2.9175	0.9519	2.8387	3.2614	3.4485	2.4411	1.8001	2.1134	2.267	2.5253	2.9876	2.88	2.1334	2.263	3.9023	2.7774	2.5277	3.4119	2.2267	2.3156	2.1833	2.0882	2.9146	3.6273	2.9394	2.9185	2.6803	3.0756	3.4829	1.8513	3.1512	3.1043	3.0129	3.8308	3.1291	3.115	3.0448	2.6772	2.2573	2.2277	3.1089	3.5822	2.1069
-0.39256	-1.8535	-0.50752	-2.0861	-3.1999	-2.1101	-2.6248	-0.39818	-1.6866	-1.7253	-2.3827	-1.4361	-2.4244	-0.97052	-1.8636	-1.1801	-1.5543	-0.83082	-1.4754	-0.68343	-1.8556	-2.1652	-0.73197	-0.14041	-0.82484	-1.8842	-0.74693	-1.1783	-1.9663	-0.7742	-2.6859	-0.38681	-2.1262	-0.44907	-2.37	-1.0974	-2.666	-1.3658	-2.8331	-0.77698	-2.1665	-2.1515	-1.0772	-1.3276	-1.9201	-2.5014	-2.014	-1.1693	-2.1532	-0.97308
1.679	-0.011198	1.2319	1.5812	2.1328	2.1098	1.6539	0.88461	1.6627	1.8648	2.208	0.83885	0.28815	1.9607	0.79872	2.5459	0.89469	1.2689	2.3712	0.54529	1.0101	2.9392	1.0517	1.5463	1.9115	1.7937	2.1717	1.0751	1.0434	1.3348	0.9437	1.2179	1.4227	2.1408	1.2999	1.5426	1.4612	1.4164	1.0499	1.4506	0.94983	2.0946	1.9204	1.1803	0.84301	2.3489	1.131	1.0837	2.6678	0.3736
-20.279	-19.444	-21.619	-20.051	-20.728	-21.203	-20.607	-20.756	-21.579	-20.528	-22	-20.598	-20.602	-20.34	-21.546	-20.742	-20.661	-21.199	-20.869	-21.312	-20.581	-22.147	-20.644	-20.757	-20.871	-20.431	-21.097	-20.733	-20.759	-20.608	-21.25	-19.415	-22.012	-21.195	-19.986	-20.909	-19.769	-21.04	-21.636	-20.857	-20.649	-20.325	-20.564	-21.813	-20.899	-20.048	-20.195	-20.039	-20.375	-20.154
-12.654	-12.371	-12.632	-12.767	-13.046	-11.981	-11.657	-12.468	-12.742	-14.06	-13.047	-12.625	-13.191	-13.083	-13.58	-12.479	-13.001	-12.725	-11.729	-12.192	-13.341	-12.285	-14.661	-13.368	-12.963	-12.446	-12.493	-12.343	-13.556	-13.155	-12.558	-12.966	-12.603	-12.966	-12.888	-13.597	-13.47	-12.653	-12.549	-12.985	-12.093	-12.335	-12.38	-11.764	-11.67	-12.909	-12.775	-12.356	-11.582	-13.3
-11.176	-10.695	-11.552	-12.621	-11.733	-11.355	-12.705	-11.323	-11.857	-12.08	-11.243	-10.857	-11.393	-11.811	-11.262	-11.348	-11.208	-12.642	-9.9295	-11.516	-12.562	-12.028	-12.739	-12.004	-9.7939	-11.563	-10.322	-11.322	-11.672	-12.569	-10.448	-11.676	-13.367	-11.618	-11.165	-12.575	-11.525	-11.505	-10.93	-12.138	-10.415	-11.922	-11.727	-12.242	-10.137	-12.342	-11.554	-11.321	-11.443	-11.481
-5.7581	-5.8845	-5.4361	-5.923	-6.8345	-4.8065	-5.5544	-5.1918	-5.4692	-4.5477	-4.6925	-5.5082	-5.4609	-5.4917	-5.9814	-5.8686	-5.4037	-4.6605	-6.1791	-6.014	-4.5151	-6.4991	-5.9763	-5.8467	-6.1115	-6.0431	-5.8941	-5.4988	-6.829	-6.6253	-5.1881	-5.7294	-6.0962	-5.8823	-5.7137	-4.7768	-5.9838	-4.513	-6.4277	-5.2924	-5.2333	-5.4653	-5.4479	-5.81	-5.8398	-4.4926	-6.2118	-5.4864	-6.2936	-6.5573
5.7377	7.3928	6.7377	6.2426	7.2537	6.8456	6.3819	7.3602	6.8872	5.8336	6.213	6.3858	7.2106	7.4644	5.748	6.381	6.6568	6.8072	6.52	7.7216	6.4409	7.39	7.1597	6.1181	7.3672	6.658	6.6292	7.2185	6.9271	6.2782	6.8693	6.4815	6.4404	7.2203	7.3467	6.3751	6.6172	5.8451	6.9161	6.6045	6.4687	7.2428	6.3317	6.1493	6.2066	7.169	6.9708	6.2856	7.4148	7.2278
-0.70133	-1.7752	-1.8452	-2.4508	-2.1314	-2.3954	-2.1723	-2.3575	-3.3573	-0.95959	-3.6059	-2.9722	-2.7739	-2.6567	-3.9323	-2.4244	-2.9382	-3.6593	-3.3737	-2.3023	-2.1502	-2.8476	-2.4932	-3.0423	-2.8771	-2.5756	-2.6846	-3.0534	-3.0161	-2.2989	-2.0925	-1.7098	-3.1343	-2.5728	-1.9797	-2.5473	-2.706	-1.8133	-2.614	-2.6489	-2.2318	-4.478	-2.1971	-1.7359	-3.0796	-1.4864	-2.5369	-2.1342	-2.8232	-3.4194
-4.0378	-4.3861	-3.7236	-3.7496	-5.0382	-3.797	-3.9309	-2.84	-5.1724	-4.6472	-4.9342	-4.0857	-4.9105	-3.8179	-5.2924	-4.692	-4.6271	-3.9771	-4.7187	-5.0736	-3.6245	-4.2012	-3.6802	-5.4342	-4.6881	-4.5699	-2.8258	-3.5875	-2.9667	-4.9495	-5.2409	-4.2077	-3.6555	-4.0636	-4.7831	-3.0778	-4.8644	-3.9128	-3.2851	-4.5049	-5.5033	-3.9866	-3.7511	-4.4014	-3.4648	-4.4149	-4.5864	-3.6941	-4.3471	-5.3616
-3.0668	-3.3673	-4.485	-3.6106	-2.9193	-3.7727	-3.1198	-2.7363	-3.2786	-2.786	-3.6579	-2.3641	-2.1278	-4.344	-4.1715	-4.351	-2.0012	-3.3014	-2.0458	-3.4553	-3.1864	-3.5942	-3.2664	-2.3808	-3.3808	-2.823	-3.5095	-3.4079	-2.5267	-2.8521	-3.4925	-3.7742	-4.1154	-2.8248	-2.1037	-4.7858	-2.5987	-3.7507	-4.4453	-2.452	-2.6754	-4.2635	-2.7544	-3.3342	-3.9264	-3.2085	-3.4255	-3.336	-3.2219	-4.8083
-14.346	-14.228	-13.83	-14.167	-15.278	-15.424	-14.763	-14.597	-15.781	-15.556	-14.597	-13.707	-14.42	-14.109	-13.638	-14.445	-13.801	-13.213	-14.834	-15.301	-15.127	-14.255	-14.702	-14.991	-15.156	-14.719	-14.264	-13.625	-15.867	-14.562	-14.731	-14.736	-14.924	-14.002	-14.783	-16.297	-13.015	-15.615	-14.584	-13.659	-16.093	-13.764	-14.201	-14.946	-14.962	-14.496	-13.735	-14.704	-14.991	-14.045
4.4126	5.4735	4.3735	4.8646	4.7123	5.3023	4.3587	4.2217	5.2221	4.9137	3.2597	7.2063	6.2602	4.8727	4.7472	5.6531	4.472	4.0768	5.8945	5.2085	5.5546	5.1502	4.7849	3.6342	5.5594	5.325	5.2032	5.1748	4.0748	4.4626	4.7467	5.2687	4.3378	4.3429	4.1171	5.318	5.0253	5.1341	4.4881	4.2237	4.4759	4.7619	4.8267	5.2899	3.862	4.8881	4.8284	5.0721	5.2365	4.6326
-7.5596	-6.7675	-7.4888	-7.8766	-7.2798	-7.2623	-6.6589	-8.0708	-7.7585	-6.3233	-9.3828	-5.7842	-7.5783	-7.1283	-8.3021	-7.3983	-8.6845	-7.623	-8.4938	-7.2251	-7.2214	-6.7154	-7.575	-7.5112	-9.2893	-7.9604	-6.4194	-7.6945	-6.9766	-7.3834	-7.9477	-6.8967	-8.8923	-7.1093	-7.3407	-9.0074	-7.0883	-7.1349	-7.0365	-8.5906	-6.403	-6.9166	-8.2806	-7.6259	-8.3082	-7.8024	-5.9066	-7.7617	-7.5609	-8.0345
-4.9839	-5.3265	-5.968	-4.8283	-6.5314	-5.0913	-6.9787	-5.5536	-6.155	-5.2378	-5.9046	-5.5349	-5.8178	-5.2693	-4.7345	-5.4889	-4.519	-5.1685	-5.9646	-5.6954	-6.0336	-6.6026	-5.2341	-5.7946	-5.7342	-6.114	-5.8657	-5.7024	-5.8452	-5.3556	-5.3846	-6.1601	-5.2277	-4.9605	-7.3561	-4.9648	-5.1812	-6.3034	-6.7284	-6.3358	-4.6135	-6.0416	-5.5543	-5.6604	-5.5994	-5.9091	-5.5304	-5.7551	-6.5154	-6.6828
-12.713	-12.362	-13.041	-12.895	-13.593	-12.04	-12.098	-12.496	-12.062	-12.746	-12.688	-13.336	-12.749	-12.383	-12.844	-13.779	-12.844	-13.971	-13.611	-12.57	-12.911	-13.132	-12.374	-12.922	-13.639	-12.631	-12.848	-11.575	-13.278	-12.924	-12.833	-12.261	-12.162	-12.867	-13.265	-13.386	-12.203	-12.364	-13.057	-12.677	-11.294	-12.383	-12.278	-12.725	-13.67	-11.945	-12.769	-13.104	-11.565	-12.488
7.6807	8.9932	6.8124	7.7167	8.5497	7.0058	8.2893	8.1093	7.8229	7.4192	8.7455	8.2029	8.0661	9.1601	8.1615	8.5027	7.9933	8.5418	6.9658	8.0311	7.1825	8.4378	7.8811	6.9599	9.7349	8.4381	7.4699	7.8433	8.3258	7.2095	8.3751	7.382	7.1004	7.1778	7.7559	8.7457	8.1807	8.673	7.0947	8.1407	8.095	7.3893	7.7117	8.854	8.8468	7.0902	8.3006	7.9878	7.3013	8.0698
-6.7172	-6.5774	-6.4721	-6.3238	-6.0136	-6.5559	-5.3375	-5.4168	-6.3098	-5.7858	-4.4088	-5.7864	-6.1801	-5.8892	-5.6391	-5.623	-5.8226	-5.9209	-5.2965	-4.7808	-5.4807	-5.4113	-4.958	-5.0411	-6.8224	-5.5516	-5.5089	-6.0992	-6.4733	-5.9733	-5.8044	-4.6757	-6.2792	-5.7193	-5.6591	-5.4779	-6.0277	-5.1946	-5.3547	-4.6992	-6.1837	-6.4395	-5.7321	-6.4073	-5.4394	-5.8534	-6.2094	-5.0806	-6.2322	-5.9925
-3.3002	-3.2475	-3.6115	-4.5025	-3.3157	-3.3642	-3.6584	-4.3988	-3.4034	-4.422	-3.2152	-4.1872	-3.5073	-4.0453	-2.6957	-4.0927	-3.1117	-3.6817	-4.1564	-4.0284	-3.1701	-4.236	-2.9151	-3.4149	-4.1874	-4.2398	-2.8155	-4.1296	-3.2845	-3.8654	-4.6107	-3.3004	-2.9971	-4.5278	-3.8487	-3.1464	-4.0569	-3.4948	-2.7018	-3.7917	-4.5705	-4.1865	-4.5487	-4.2687	-4.9008	-3.2865	-3.1242	-3.092	-2.6253	-3.7718
-12.328	-11.044	-10.76	-10.356	-10.696	-10.9	-10.852	-11.108	-11.224	-11.147	-10.903	-11.535	-10.249	-9.5224	-10.566	-11.551	-10.481	-11.177	-10.944	-10.803	-10.464	-11.207	-10.897	-11.691	-10.117	-10.864	-11.025	-11.313	-11.471	-10.584	-10.502	-11.314	-9.8266	-11.033	-10.726	-11.194	-10.852	-10.556	-10.491	-10.705	-10.849	-10.726	-12.093	-11.149	-11.282	-9.5649	-10.033	-10.268	-9.9229	-11.821
1.3299	1.4264	1.7162	1.6463	1.3862	1.7484	1.9425	0.68813	2.2925	1.5428	1.0305	2.0433	1.0584	-0.5188	2.4071	2.1137	1.7948	1.0497	1.247	0.88812	2.3725	1.2067	1.2481	1.8074	0.98132	0.80104	1.5261	0.86402	1.5952	0.51768	0.89555	0.40701	1.4482	1.9126	1.0973	1.8779	0.47892	2.2257	1.0615	2.6388	2.1556	2.3095	0.43605	1.1357	0.68659	0.78206	2.058	1.6107	1.5643	1.2056
0.8205	-0.095816	0.47746	0.35579	0.36638	0.32736	1.2659	0.35524	-0.48807	0.58831	-0.74689	-0.032234	0.14562	-0.59458	0.11661	0.22812	-1.5646	0.10667	0.99802	0.41187	0.54212	0.08042	1.9096	-0.18379	0.52626	-0.84947	-0.44054	-0.40412	-0.48161	-1.2943	0.1205	-0.70534	0.20335	0.076639	-0.70396	0.34863	-0.40131	0.59569	0.44386	-0.52207	-0.48363	-0.28248	-0.72045	0.0247	-1.6702	-0.59525	-0.96994	0.4018	0.24209	0.93704
3.4477	3.0843	1.2423	2.2986	2.4068	3.4466	2.9213	4.8606	3.9655	3.1926	3.5463	1.9702	3.7849	0.966	3.4866	3.9892	3.248	2.9169	3.2921	2.9966	3.0012	3.6853	3.442	3.7181	2.6085	3.5733	2.2932	2.604	2.7607	2.1669	2.7649	2.9872	3.4073	3.1783	4.3018	2.1015	2.628	4.418	3.2905	3.6046	2.0315	2.3733	3.1301	3.6425	3.2833	3.3887	3.0612	2.9492	3.3071	2.2452
4.6873	5.9818	6.0367	5.2808	6.6295	5.059	6.5406	5.8819	6.0401	6.0796	5.8542	6.6964	7.3251	4.9476	5.4396	5.4416	7.0517	4.9682	5.8446	4.8005	6.0139	5.4025	4.9718	4.8623	5.2291	6.097	5.4615	6.0798	5.4661	4.2876	6.28	5.44	6.4831	4.9655	7.2655	6.0361	4.9326	5.1196	5.1468	4.4639	6.7984	4.8731	5.4259	5.9364	5.0806	6.0252	5.1038	5.4646	5.8359	5.8281
-1.9834	-2.8736	-2.4704	-3.6836	-2.5013	-3.6433	-2.4609	-2.357	-3.2394	-3.7389	-2.3521	-2.5836	-3.1058	-2.3392	-2.7954	-2.4011	-2.8733	-2.5412	-0.83033	-2.7497	-1.1721	-2.9459	-2.5221	-1.9191	-2.7546	-1.7265	-2.4492	-2.2651	-1.9196	-3.1192	-2.6885	-2.0185	-1.7234	-2.126	-1.8758	-2.9191	-3.9743	-3.2638	-2.2177	-2.6407	-3.103	-2.888	-1.7361	-3.373	-1.6245	-2.5948	-2.4808	-2.3775	-1.5655	-1.7326
-6.1286	-6.7694	-6.4452	-5.995	-6.9381	-6.4852	-5.8417	-6.9347	-6.5327	-6.2292	-6.3223	-5.5936	-6.7113	-6.7518	-5.1629	-6.7504	-6.4752	-7.134	-5.8125	-5.9462	-6.88	-7.5659	-7.0209	-6.3502	-6.7315	-5.8936	-6.5033	-6.709	-5.2637	-5.587	-5.9084	-6.4448	-5.755	-6.6751	-6.1207	-6.6494	-6.5984	-5.4308	-7.0959	-6.5526	-6.2029	-6.9561	-6.7063	-6.3891	-6.7725	-5.5288	-6.4945	-6.7906	-7.1831	-5.7909
-1.9679	-1.8945	-0.87509	-1.3474	-1.6263	-1.1592	-3.1215	-1.7493	-1.9953	-2.6637	-2.3764	-1.6729	-1.2007	-2.4317	-1.6153	-3.2816	-2.228	-2.257	-2.926	-2.5482	-2.0566	-2.7115	-3.3509	-3.1361	-2.9421	-1.4406	-2.3387	-1.4804	-2.3345	-3.0217	-2.8044	-0.8566	-2.0147	-4.6507	-2.3647	-1.2225	-1.4566	-2.6392	-2.6157	-2.5333	-3.1569	-2.8317	-2.3695	-3.121	-1.5537	-2.4335	-2.2356	-2.0657	-2.2433	-2.8148
-0.9858	-1.4843	-1.3939	-1.6758	-1.6251	-1.4007	-1.7808	0.0043916	-1.1645	-0.34103	-1.0973	-1.0887	-1.4646	-1.877	-0.9215	-1.5877	-1.1576	-2.3944	-0.94981	0.21746	-1.061	-2.1764	-1.379	-2.0772	-0.97773	-2.1306	-2.4302	-1.3933	-2.0865	-1.177	-2.5498	-1.7026	-0.52655	-1.7979	-0.65154	-1.3411	-1.407	-1.001	-2.0122	-1.2694	-1.5311	-1.6278	-1.6343	-2.2804	-0.41844	-1.731	-1.0626	-0.49783	-2.2901	-2.5898
1.379	0.91523	-0.2011	0.76354	-0.26974	0.3136	0.77456	0.24816	1.6243	0.56953	0.22062	-0.50506	-0.19752	-0.46445	0.31146	0.34279	0.41924	0.60396	1.4103	0.12312	0.29207	0.41094	0.7226	0.52983	1.1084	-0.65335	1.0003	0.33757	0.27661	-0.32164	-0.067225	0.42243	-0.56431	0.051302	-0.8244	0.44373	0.4119	0.7873	0.28187	0.43627	0.45438	0.56276	0.5267	0.65855	0.030006	0.37828	1.4552	-0.433	-0.19958	1.1883
6.0096	5.4206	5.3587	6.5598	3.6981	5.7958	3.8721	5.2079	4.0858	5.3596	5.5415	4.2129	4.8852	5.3125	5.4845	5.4998	4.8083	5.5602	5.6212	5.3251	5.0209	5.6623	4.6865	4.2413	4.4628	5.4264	6.0638	5.5691	6.2105	6.0461	3.7835	5.3282	4.4311	4.9757	3.5975	4.6371	5.7346	5.393	3.8659	5.3047	5.0903	5.6615	4.1072	4.6382	6.2799	5.4694	4.6293	5.6526	6.0086	4.9933
-10.104	-11.685	-10.966	-10.264	-9.572	-10.622	-10.667	-11.394	-11.301	-10.597	-10.311	-11.311	-11.07	-11.935	-10.633	-11.137	-11.4	-11.235	-12.663	-10.213	-11.009	-11.928	-11.293	-8.7415	-10.76	-10.321	-11.236	-11.301	-10.282	-10.566	-10.533	-12.251	-9.9266	-11.9	-10.217	-11.092	-10.252	-11.09	-11.097	-11.448	-11.155	-11.222	-10.649	-10.624	-11.198	-10.058	-10.874	-11.013	-11.308	-10.616
5.0208	4.6685	4.8036	4.8631	4.3532	5.5953	5.2678	4.096	5.141	4.6424	5.9672	4.5371	5.093	4.6816	4.4552	4.908	4.882	4.2452	5.7776	6.0751	4.6182	5.1982	5.1459	4.5052	4.8582	5.4111	4.2698	4.7563	5.5026	5.3729	5.5967	4.4336	4.9391	4.1876	5.4069	5.0141	6.7036	3.9201	5.0041	5.0261	4.9571	5.7982	4.5564	5.4133	5.8747	4.6687	5.5586	4.3986	4.913	4.3558
-11.332	-12.675	-12.064	-11.263	-12.478	-11.188	-10.832	-12.137	-10.306	-11.877	-11.48	-12.202	-10.565	-11.486	-11.392	-11.308	-12.228	-11.068	-11.981	-12.184	-11.91	-11.486	-12.39	-12.521	-12.492	-10.764	-12.183	-11.216	-11.574	-11.561	-11.913	-10.99	-10.689	-11.461	-12.307	-11.283	-12.43	-10.486	-10.62	-11.281	-12.386	-12.208	-10.611	-11.797	-10.276	-13.06	-11.469	-11.496	-12.211	-11.671
-3.9711	-3.0802	-2.5058	-2.6412	-3.0402	-3.4755	-3.615	-2.0023	-3.5501	-2.9893	-3.5519	-3.5171	-4.551	-3.9124	-3.1607	-3.7427	-3.1862	-2.7145	-4.1894	-3.2128	-3.7026	-3.3726	-2.4508	-3.0728	-3	-3.4224	-2.3392	-3.1975	-3.3341	-2.9681	-2.6201	-3.1157	-3.8298	-3.0585	-3.2709	-3.2718	-3.1067	-2.5133	-3.3385	-2.8922	-3.6425	-3.1936	-3.314	-3.4727	-3.1061	-3.9191	-3.3378	-3.1463	-3.4264	-3.9157
-11.351	-10.065	-11.059	-10.17	-11.187	-9.9293	-11.252	-11.926	-10.432	-11.387	-9.994	-11.373	-10.745	-9.7246	-10.449	-10.38	-11.243	-10.906	-10.597	-10.344	-10.586	-10.415	-9.6631	-9.8633	-10.541	-11.087	-11.815	-9.5541	-10.445	-10.535	-10.721	-10.54	-10.113	-11.1	-10.875	-10.815	-11.352	-9.7419	-11.067	-10.453	-10.705	-11.525	-11.405	-10.865	-11.106	-11.094	-10.462	-11.314	-11.36	-10.462
-6.6498	-6.2531	-6.8588	-7.0283	-6.5052	-5.7319	-5.9828	-6.7184	-6.3086	-7.4734	-5.7101	-6.081	-5.5088	-6.7368	-5.9038	-6.0634	-6.6329	-5.9157	-5.5981	-6.1434	-6.0473	-8.1325	-5.6519	-6.41	-6.8906	-6.9085	-5.8089	-4.8913	-6.6738	-7.3727	-6.9959	-5.8435	-7.4231	-6.2721	-7.3922	-7.0203	-6.8586	-6.6515	-6.6802	-6.443	-5.5474	-6.0807	-6.0492	-6.055	-6.6032	-6.5832	-5.7695	-6.315	-6.9184	-6.0368
-0.1286	-0.60342	-0.91666	-1.5085	-0.94812	-0.71191	-0.71125	-0.12783	-0.6893	-1.2237	-0.053324	-1.0386	-1.0661	-0.82002	-0.91736	-0.21626	-0.054123	-0.43407	-0.24945	-0.4587	-2.3249	0.3228	-0.14588	-0.5627	-1.2847	0.92529	-0.50377	0.0034805	0.10014	0.037759	-1.2245	-0.98294	0.088101	-1.0405	-0.54426	-0.84569	0.52962	-1.6741	-0.015433	-0.84684	-1.6798	-0.30789	-0.64964	0.21971	-1.0594	-0.75566	-0.46087	-1.0835	-0.80453	-1.6867
2.3276	2.9243	2.1843	2.0744	2.738	2.2632	1.9961	3.444	2.2937	1.7871	2.5325	3.4973	2.6297	3.2042	3.5391	1.9442	2.3877	2.3066	2.2157	1.2707	2.3632	1.9357	2.7842	2.4431	2.765	2.05	3.3785	2.3211	3.2899	3.1784	2.3323	2.543	3.0155	2.563	2.7013	2.521	2.9684	2.9379	2.1132	1.4483	2.4707	2.008	2.0087	2.9169	2.7442	2.078	2.2799	1.9096	2.1141	2.7471
-13.989	-13.42	-15.107	-14.15	-13.607	-14.015	-13.091	-14.166	-14.196	-14.156	-14.178	-12.844	-13.898	-13.823	-14.411	-14.184	-14.089	-13.653	-14.406	-13.338	-13.192	-13.082	-13.654	-15.255	-14.751	-13.206	-13.149	-14.571	-13.465	-14.265	-14.605	-13.218	-14.216	-13.726	-12.65	-14.839	-13.617	-14.58	-13.829	-12.979	-12.936	-14.093	-13.619	-13.367	-13.569	-12.841	-14.212	-13.98	-14.876	-13.678
-13.918	-13.357	-12.705	-13.761	-12.31	-13.274	-13.244	-13.055	-13.812	-12.793	-12.909	-12.496	-12.745	-13.569	-13.878	-13.155	-13.612	-12.821	-13.014	-12.987	-13.878	-13.57	-13.224	-13.274	-13.716	-13.088	-12.548	-12.994	-13.135	-11.62	-13.169	-13.367	-13.061	-13.752	-13.449	-12.726	-13.081	-12.478	-13.592	-11.64	-13.592	-13.393	-13.7	-12.571	-12.547	-12.865	-14.195	-13.077	-13.095	-13.207
-13.244	-12.759	-12.632	-13.25	-13.965	-12.703	-12.799	-13.756	-12.562	-13.466	-13.227	-12.256	-12.311	-12.774	-13.563	-12.549	-13.268	-14	-13.458	-13.204	-13.506	-14.181	-12.86	-12.987	-12.712	-12.268	-13.739	-13.821	-13.929	-13.238	-13.998	-13.586	-13.821	-13.452	-12.777	-13.032	-12.961	-13.602	-12.527	-12.503	-12.606	-13.243	-11.907	-12.964	-12.429	-12.849	-12.698	-13.197	-12.238	-13.681
-14.055	-13.975	-14.758	-14.538	-15.13	-14.788	-15.09	-14.13	-14.525	-13.927	-15.514	-15.484	-15.078	-14.323	-14.146	-13.859	-13.338	-14.506	-15.212	-14.997	-15.747	-16.009	-15.586	-14.129	-14.374	-15.777	-13.754	-14.577	-15.138	-14.663	-15.279	-13.938	-15.926	-15.35	-14.98	-14.61	-13.454	-14.918	-14.374	-14.982	-14.471	-14.38	-14.128	-14.465	-14.105	-15.033	-14.335	-14.22	-14.453	-14.009
-2.7889	-1.959	-1.7008	-3.453	-3.524	-2.6251	-1.9938	-3.0109	-1.9747	-3.2683	-2.0125	-2.7594	-1.1328	-2.7348	-2.9644	-2.3826	-3.9036	-2.0573	-3.4611	-3.4261	-2.8392	-2.0697	-2.3455	-3.3579	-2.1393	-2.7774	-1.7589	-2.8049	-1.0266	-2.5185	-2.2772	-0.80539	-3.2748	-1.1904	-2.4249	-1.3897	-2.7526	-1.3734	-2.5775	-3.0535	-2.9639	-1.8503	-3.3612	-2.9733	-1.2213	-2.9017	-1.8475	-2.8931	-2.1616	-1.795
9.2884	10.593	9.7538	8.9999	10.346	9.3084	10.115	9.0304	8.8134	10.065	8.7392	9.7599	10.855	9.7207	9.4914	8.8123	10.573	9.7276	10.481	9.0976	9.8389	8.7022	10.372	10.331	9.1526	9.8019	10.218	8.6488	10.042	11.085	10.998	8.7828	10.004	10.182	9.7656	9.1016	11.024	10.255	11.11	9.1397	9.4529	10.273	9.748	9.7421	10.303	9.7616	10.609	9.7809	10.615	9.5316
-1.5157	-0.64213	-1.1957	-1.7956	-2.3075	-1.565	0.61785	-0.97773	-0.54105	-0.1888	-0.59586	-2.1908	-1.1777	-0.86019	-1.0097	-1.6022	-1.5479	-0.8605	-1.2142	-2.3609	-1.0559	-3.0107	-1.0301	-1.8237	-1.2678	-0.16078	-1.7736	-1.0487	-0.94557	-1.735	-1.4079	-1.7801	-1.4166	-1.5747	-1.6079	0.63219	-2.0602	-2.1098	-0.66552	-0.66622	-1.9308	-2.4833	-0.88949	-1.5863	-2.1806	-1.401	-0.56468	-1.0746	-1.0553	-1.0098
-10.454	-8.9389	-9.1884	-10.056	-9.3188	-9.4601	-10.369	-9.2494	-12.054	-10.099	-9.0312	-8.0012	-10.483	-9.3744	-8.5828	-9.8008	-10.257	-9.6593	-10.007	-8.8515	-8.7187	-9.7137	-10.217	-10.058	-9.1126	-9.5763	-9.9686	-7.7083	-9.2046	-9.9223	-9.7718	-9.4906	-9.7033	-10.027	-9.3988	-10.186	-9.2137	-9.1905	-9.4939	-9.398	-10.114	-10.029	-9.0435	-9.2133	-9.795	-9.6234	-9.0199	-8.5984	-10.322	-9.1048
-10.056	-10.45	-10.854	-10.753	-10.061	-11.186	-10.701	-10.563	-10.551	-10.811	-9.929	-11.4	-9.8936	-11.364	-10.108	-10.444	-11.031	-11.602	-10.678	-11.433	-12.18	-10.898	-11.631	-11.676	-11.396	-10.928	-9.076	-10.349	-10.588	-10.959	-10.971	-11.423	-11.193	-11.191	-10.017	-10.132	-11.154	-11.464	-10.979	-10.455	-10.733	-11.619	-10.433	-10.885	-10.419	-12.06	-10.819	-11.161	-10.837	-10.975
10.786	10.387	10.365	9.8772	9.593	9.9431	9.8997	9.8981	10.781	10.331	8.7805	9.2522	8.9202	9.3125	9.7978	11.038	9.2496	10.322	10.31	9.812	9.8072	8.8931	9.0968	10.055	9.4153	9.8152	10.112	9.9912	10.689	10.254	10.749	9.4027	9.1966	9.3495	10.73	9.4479	10.835	9.4021	9.7025	10.218	9.3311	9.6249	9.3372	10.005	9.5992	10.162	9.3832	9.1019	11.302	9.8504
8.2782	9.201	6.9374	6.3599	7.0875	6.7537	9.275	9.2928	8.9192	7.8436	7.7032	7.7616	8.7616	6.4114	7.756	8.7393	7.7185	7.8153	7.8555	7.986	8.1159	6.6195	8.1857	8.7811	8.1576	7.0602	8.4618	8.14	7.023	8.9431	8.2119	7.0785	8.759	8.6542	7.4002	8.8696	7.645	8.3831	7.8773	7.8349	7.9265	7.6625	6.414	6.4285	7.896	8.794	7.3331	7.9183	6.8055	7.6933
-13.145	-13.595	-13.078	-12.783	-12.965	-13.152	-13.416	-12.561	-12.665	-13	-15.143	-13.689	-13.499	-12.903	-13.196	-13.509	-12.425	-12.517	-11.922	-13.083	-13.104	-13.83	-14.78	-12.414	-13.099	-14.025	-12.476	-14.279	-13.907	-13.084	-13.574	-14.007	-12.571	-14.621	-14.505	-13.988	-13.624	-13.214	-13.462	-13.474	-13.611	-11.776	-13.597	-13.557	-12.292	-12.921	-12.462	-13.357	-13.372	-12.84
0.9902	1.0558	0.75923	2.6795	0.6773	0.90309	1.5949	1.5919	0.75204	2.591	2.9253	1.9863	1.6728	1.6411	1.0458	1.5951	0.93968	1.3346	1.7453	1.1343	1.7129	1.2966	1.2817	1.8457	2.3141	0.61386	1.5168	0.86087	1.6471	1.8572	2.8853	0.47743	0.84617	1.9535	1.3835	2.6794	1.1819	2.6121	1.7349	1.3979	2.9553	1.8445	1.8584	2.4517	2.582	2.6348	1.9795	1.2515	1.2372	2.284
-11.128	-13.033	-13.075	-11.893	-12.132	-12.957	-11.798	-12.754	-12.24	-12.153	-13.299	-12.631	-12.626	-13.543	-12.559	-12.46	-13.32	-12.627	-12.852	-12.09	-13.222	-13.112	-13.134	-12.762	-13.806	-13.437	-13.927	-13.394	-13.925	-12.532	-12.66	-12.994	-12.295	-12.862	-12.616	-12.31	-12.107	-12.053	-13.015	-12.384	-12.432	-12.092	-12.097	-12.597	-13.009	-14.045	-13.619	-13.071	-11.886	-13.076
-6.1727	-6.4583	-5.7234	-6.4809	-5.5345	-5.905	-4.9996	-4.526	-5.9925	-6.2	-6.1284	-5.8039	-5.2971	-6.4912	-5.091	-5.3836	-6.2906	-5.5216	-5.3405	-5.0882	-5.4291	-4.0878	-5.5511	-6.4483	-5.9322	-5.2685	-5.9105	-5.1649	-5.9031	-5.4934	-6.7368	-4.667	-5.75	-4.8086	-5.8121	-5.1338	-5.6093	-5.4292	-5.939	-6.2818	-6.3004	-5.026	-5.985	-5.4066	-6.5539	-4.0089	-6.5491	-6.1149	-5.4257	-5.4891
8.3324	7.9768	7.5633	7.9689	7.7393	7.2202	7.9376	8.3507	7.7088	8.2449	9.2334	8.9437	8.5616	7.1952	8.1764	7.679	7.9	8.479	7.3012	7.9889	8.7207	8.6624	7.2371	7.463	7.9538	7.6995	8.3485	7.2017	7.4084	8.3856	8.1351	7.8547	8.2093	8.7682	8.6372	9.1231	7.8176	7.1818	7.2035	6.978	8.0304	8.1264	7.3932	9.0545	8.6327	8.226	7.5495	8.923	7.7972	7.9756
6.4744	4.5442	5.6948	5.7976	5.6195	4.8781	5.0542	5.9575	5.8627	6.799	5.563	6.4845	5.3436	5.8879	5.2438	6.1629	5.1798	6.3918	5.9456	5.7514	5.3307	6.0743	4.3164	5.5849	5.6519	5.3885	5.6966	6.6056	4.8728	6.5067	5.1747	6.0906	5.9264	6.2944	5.0022	5.4537	5.3962	5.9472	4.8405	4.6365	5.8013	5.6035	5.2662	5.7806	6.1561	6.5326	5.2268	4.7932	6.2804	4.9361
-4.3675	-4.4549	-4.7392	-5.3956	-4.7654	-3.9544	-4.5888	-4.6674	-4.4936	-4.6743	-5.4064	-4.7549	-5.597	-5.6099	-4.6678	-4.147	-4.0441	-4.2853	-4.0535	-4.0761	-4.982	-4.6126	-3.9844	-5.1521	-4.6348	-3.8569	-4.1285	-4.6641	-4.936	-4.9812	-5.3224	-4.9838	-5.3124	-4.4971	-4.752	-4.1625	-4.6235	-3.9459	-5.584	-4.4766	-4.5233	-4.9317	-5.2727	-5.5741	-4.0834	-4.418	-4.8861	-3.8341	-4.9264	-4.3329
-13.653	-12.701	-12.705	-12.863	-13.093	-12.111	-14.136	-13.72	-12.816	-13.407	-12.833	-13.582	-14.264	-13.703	-12.089	-12.343	-13.295	-12.942	-13.446	-12.866	-13.773	-12.631	-14.279	-14.029	-13.911	-12.934	-12.677	-12.932	-12.141	-12.758	-13.611	-11.678	-14.217	-14.168	-12.321	-13.348	-13.235	-13.057	-13.951	-13.723	-14.944	-13.136	-14.191	-11.863	-13.3	-12.852	-13.642	-12.432	-12.548	-13.77
-11.659	-13.323	-13.634	-11.998	-13.421	-12.732	-13.286	-12.318	-12.773	-12.887	-12.974	-12.867	-12.695	-12.008	-13.008	-11.768	-13.313	-12.3	-13.027	-13.139	-12.402	-12.048	-12.707	-12.795	-14.021	-13.329	-14.244	-13.212	-12.153	-13.296	-11.826	-12.405	-12.471	-12.788	-13.247	-13.57	-13.944	-13.734	-12.539	-12.166	-13.24	-13.726	-13.802	-11.832	-12.198	-12.67	-11.665	-13.525	-13.325	-12.099
-12.659	-13.681	-13.53	-14.106	-13.514	-13.857	-13.148	-12.845	-12.695	-13.81	-13.535	-13.357	-14.433	-12.289	-11.076	-12.673	-12.821	-13.221	-13.296	-12.392	-13.866	-12.938	-14.678	-13.104	-13.53	-13.298	-13.375	-13.857	-13.908	-12.334	-14.044	-12.813	-12.514	-12.544	-14.634	-13.619	-12.332	-14.482	-12.425	-13.978	-12.788	-13.859	-12.983	-13.965	-12.534	-13.11	-13.234	-13.386	-13.443	-12.826
-21.802	-21.768	-22.042	-21.736	-22.066	-21.7	-21.983	-21.666	-21.472	-21.43	-21.938	-21.818	-23.133	-22.455	-21.287	-22.17	-23.37	-21.374	-21.641	-22.24	-22.283	-21.527	-22	-22.775	-21.823	-22.591	-22.61	-22.562	-22.415	-21.581	-22.498	-22.39	-23.775	-23.238	-20.972	-21.836	-21.309	-22.425	-20.472	-22.34	-22.736	-22.046	-22.251	-22.478	-22.445	-22.795	-22.166	-22.198	-22.108	-22.385
-4.2147	-4.236	-3.8162	-4.4771	-4.336	-4.2675	-4.3776	-4.6692	-3.5071	-4.2035	-3.8809	-3.8326	-3.9578	-4.7326	-3.7186	-4.4621	-2.9128	-3.5247	-4.2277	-4.0517	-3.8262	-3.9161	-3.6116	-3.2544	-5.2129	-3.2302	-2.4062	-4.4451	-3.9614	-4.0941	-3.4609	-3.8828	-4.3861	-3.4587	-3.9033	-4.4991	-3.9834	-3.4586	-4.6801	-3.8817	-3.3409	-4.0325	-4.1842	-4.6365	-3.2575	-5.0889	-4.4979	-3.9425	-4.024	-3.1872
2.2855	2.688	2.3344	1.7334	2.3399	3.0529	2.5446	2.7704	2.4104	2.3487	2.7916	3.2621	3.2191	3.6583	1.9824	2.9813	2.491	2.775	2.4879	2.8407	2.1781	0.96526	3.1648	2.7553	2.2087	3.2185	2.0694	2.18	2.1275	3.1202	1.5613	3.6188	3.2668	3.0341	2.6292	2.9187	2.3212	2.9348	1.8009	3.3776	1.9491	3.6971	1.4831	2.968	2.6317	2.3622	2.1957	1.8292	1.969	2.3042
-2.4003	-3.0235	-2.4921	-2.4992	-2.3665	-1.301	-2.8004	-2.6028	-2.9281	-2.8725	-3.003	-2.6291	-3.6279	-3.4792	-2.7644	-2.011	-2.2927	-2.9775	-2.0949	-1.931	-2.045	-2.0765	-2.916	-2.6297	-2.074	-3.2395	-2.209	-3.2963	-4.0648	-1.6203	-2.6462	-1.478	-1.6546	-2.2671	-3.8051	-2.816	-2.882	-2.6689	-3.0454	-2.4124	-2.9301	-1.6523	-2.1427	-2.7718	-1.8943	-2.6378	-2.9837	-3.0256	-2.5544	-2.9821
-2.656	-2.2015	-2.0315	-4.6729	-2.2595	-2.4725	-2.6748	-1.9811	-2.5592	-2.19	-1.9148	-2.7874	-2.7043	-2.7013	-3.0277	-2.9038	-2.4507	-3.3957	-2.4077	-1.7557	-2.1675	-3.3617	-2.1395	-1.4619	-1.3174	-2.0208	-2.3874	-1.995	-2.3206	-3.3713	-2.0492	-3.8977	-2.1641	-3.1918	-2.5635	-2.2151	-2.5337	-2.359	-2.5803	-2.3768	-3.659	-1.8401	-2.7007	-1.6409	-2.4719	-2.4672	-2.715	-1.7669	-2.8146	-2.6257
-0.79106	-1.0794	-2.0202	-0.03092	-1.2589	-2.4504	-2.0444	-2.3507	-0.35679	-1.1203	-1.2362	-1.726	-2.4459	-1.4159	-1.4331	-2.0644	-0.96511	-0.6004	-1.5186	-1.1962	-1.3248	-0.85611	-0.59524	-0.86563	-1.4851	-0.78413	-1.2741	-1.0257	-1.5639	-1.8231	-3.021	-0.83366	-1.7439	-0.89656	-0.94152	-2.509	-2.5903	-0.99826	-1.6809	-1.0817	-1.3446	-0.84999	-0.89111	-1.7955	-2.3425	-1.5656	-1.0237	-1.5694	-2.3549	-1.4128
-15.223	-12.512	-13.435	-13.425	-13.935	-14.244	-14.806	-13.542	-14.488	-14.435	-14.576	-14.368	-13.704	-14.2	-14.783	-12.814	-13.856	-15.102	-13.574	-13.745	-14.002	-13.705	-13.719	-13.485	-13.783	-14.047	-14.12	-13.655	-14.04	-14.856	-14.623	-13.498	-12.718	-14.081	-13.737	-14.203	-13.664	-14.18	-15.029	-15.404	-14.117	-14.137	-13.243	-14.223	-14.9	-13.749	-14.567	-13.642	-13.585	-13.836
-9.8245	-11.856	-10.438	-11.466	-11.265	-11.436	-11.631	-10.432	-12.712	-11.536	-10.372	-11.557	-11.287	-10.352	-12.725	-11.81	-11.676	-10.794	-10.226	-12.607	-12.165	-11.17	-10.646	-10.914	-10.881	-11.398	-11.34	-11.752	-12.043	-12.588	-11.186	-11.971	-11.98	-11.783	-11.616	-10.605	-10.258	-11.537	-11.162	-12.24	-10.599	-10.178	-12.705	-11.344	-10.932	-11.095	-11.34	-11.598	-11.339	-11.23
-2.4432	-2.9282	-2.0835	-1.6886	-1.2643	-2.4676	-2.2964	-2.0788	-0.9539	-1.5027	-1.8446	-1.6084	-2.2784	-2.1909	-2.6101	-2.7018	-2.0963	-2.6301	-2.1664	-1.2929	-1.1029	-2.4767	-1.9737	-1.1869	-1.3516	-2.5826	-1.4662	-2.1621	-1.4637	-1.5501	-1.8545	-0.98812	-1.3423	-0.98121	-2.1383	-1.0317	-1.9846	-1.4957	-1.2971	-1.7238	-1.7259	-0.73429	-2.0268	-1.7904	-1.5011	-2.9565	-0.77683	-2.507	-2.5133	-2.0257
-5.1167	-5.7563	-5.3022	-6.4241	-5.7706	-7.686	-5.8904	-6.2934	-6.3152	-6.1545	-5.622	-4.9785	-4.9059	-3.7817	-5.3868	-6.2156	-6.0035	-6.0244	-5.2543	-5.295	-5.2373	-3.6279	-5.0396	-4.8464	-5.6903	-6.9012	-6.4622	-6.1952	-4.8106	-5.2748	-6.0389	-5.6469	-6.9158	-5.1818	-5.9916	-5.8271	-5.3299	-5.7317	-5.0157	-4.9787	-5.9006	-5.8784	-6.1292	-5.9876	-6.9004	-6.1429	-6.0625	-5.5811	-5.2281	-5.8858
3.8259	4.2887	4.1477	5.5132	2.933	4.2906	4.6129	4.1443	4.1599	4.9221	5.1254	3.0632	4.3958	4.9323	3.5389	4.3422	3.735	4.7555	4.3761	3.7282	4.282	4.728	4.5612	4.2988	5.0906	4.7836	4.2384	3.7832	3.4196	4.3881	4.6359	5.0903	4.5229	4.8438	4.6066	4.7744	4.1936	4.5468	4.7529	3.7753	4.1602	4.2017	4.9036	3.7096	4.9888	2.9802	3.4646	3.796	2.9582	4.9446
-3.9001	-3.3178	-3.614	-3.1875	-3.4556	-3.2428	-2.8819	-3.7122	-4.5306	-4.0475	-3.2087	-3.2602	-4.1437	-3.4672	-3.9772	-5.2223	-3.4722	-3.2564	-2.0613	-3.3122	-4.4262	-3.8992	-2.9578	-4.5658	-3.4611	-3.0216	-3.4288	-2.7094	-2.7697	-3.4314	-3.8576	-2.9333	-2.5924	-2.8736	-3.7335	-4.5789	-3.5025	-3.637	-2.9674	-3.4622	-3.5343	-3.4549	-4.1311	-4.1839	-3.5221	-2.7613	-3.1536	-3.3463	-4.0221	-3.4361
-13.826	-13.401	-13.465	-13.648	-12.935	-13.123	-13.2	-13.767	-14.101	-12.977	-12.429	-13.693	-12.828	-13.261	-13.362	-13.247	-13.769	-14.353	-12.713	-12.165	-13.408	-13.548	-12.793	-13.919	-14.438	-13.233	-13.749	-13.43	-13.255	-13.147	-13	-12.832	-11.841	-12.612	-13.755	-12.376	-11.969	-14.259	-13.879	-13.531	-13.552	-11.976	-11.975	-14.058	-13.262	-12.758	-13.262	-12.896	-13.779	-13.203
0.58868	0.3125	0.62324	-0.11928	-0.11755	-0.031315	1.1824	0.016113	-0.37435	0.17779	0.22635	0.045387	0.31744	2.1355	1.9895	0.43391	1.2783	0.0048531	-1.0024	0.30734	0.9571	1.3746	0.3263	0.022066	1.1162	0.43815	-0.11317	-0.20599	0.65036	-0.12325	0.085199	0.031443	0.61707	0.32218	0.25458	0.44446	0.075237	0.53217	1.0456	-0.2971	0.68092	1.5103	1.1874	0.37871	0.57676	0.31431	-0.18609	-0.97831	0.86355	-8.1562e-05
9.3252	9.9361	9.8208	9.9469	9.583	10.336	10.212	9.3065	9.5647	9.2086	9.7604	9.255	9.2091	8.4374	8.5491	9.1389	9.8144	9.3951	10.222	10.804	9.6128	8.9057	9.2862	10.36	9.9961	8.9164	9.2869	10.11	8.8464	10.444	10.407	10.19	9.5983	10.078	8.9447	9.2968	10.455	10.567	10.149	9.5744	10.24	10.564	9.4793	9.997	9.3577	8.4543	10.503	10.544	9.1915	9.5329
-9.8676	-9.3877	-8.7753	-8.9673	-9.4561	-8.5625	-10.02	-9.7711	-9.1198	-7.9506	-9.0821	-9.5912	-9.3665	-8.6978	-9.5894	-8.7423	-8.8482	-8.9488	-10.533	-7.8691	-9.3497	-9.1212	-9.1848	-9.0004	-8.7249	-9.0456	-7.9307	-8.0311	-9.2711	-9.0159	-9.4578	-8.9149	-8.7136	-9.8197	-8.8451	-8.8791	-8.8083	-8.6132	-8.1828	-8.4428	-8.3055	-8.6365	-9.3578	-8.934	-7.973	-8.7002	-10.664	-9	-9.1314	-8.7887
-7.4743	-6.9678	-7.321	-6.8851	-8.0748	-7.3332	-7.7606	-7.9743	-7.4066	-6.9959	-8.2116	-7.4299	-6.3596	-7.4725	-7.7554	-6.7492	-7.0321	-7.2887	-7.6676	-6.3241	-5.997	-8.387	-7.3372	-8.7572	-7.2598	-7.6128	-9.1563	-7.4004	-6.4242	-6.7075	-7.4613	-7.5167	-7.237	-7.3548	-7.744	-8.7674	-8.5414	-6.6517	-6.7887	-7.8263	-8.1573	-8.4699	-8.5573	-8.6359	-7.2088	-8.0386	-5.9004	-7.7724	-6.9639	-7.4317
-14.563	-15.305	-13.316	-14.613	-14.468	-13.29	-14.105	-14.878	-14.382	-14.073	-14.491	-14.602	-14.305	-14.165	-14.438	-13.352	-13.751	-13.278	-13.729	-15.169	-14.053	-13.602	-15.059	-13.665	-15.057	-13.896	-14.102	-14.77	-14.191	-12.548	-13.929	-13.881	-13.275	-13.813	-13.445	-14.734	-14.347	-14.218	-14.703	-15.228	-14.047	-13.901	-13.238	-14.554	-14.453	-13.718	-13.979	-14.505	-13.678	-13.012
-9.4388	-9.3754	-10.588	-9.4779	-10.087	-10.48	-10.552	-10.65	-9.7874	-9.807	-10.197	-10.9	-11.38	-10.28	-10.056	-9.5625	-10.356	-10.122	-10.093	-10.892	-10.357	-10.544	-10.139	-10.39	-12.738	-10.947	-10.878	-9.8548	-10.929	-10.096	-11.292	-9.6949	-10.718	-10.279	-10.533	-10.359	-10.101	-9.9918	-9.532	-10.63	-11.003	-10.033	-10.535	-10.145	-10.403	-10.921	-9.8375	-11.351	-10.1	-10.132
2.6918	1.5246	1.597	1.2996	1.8135	1.7888	2.9818	1.8782	1.6888	0.93069	1.0019	1.2898	1.455	2.2179	1.241	1.5151	1.304	1.1153	1.3314	2.3738	1.8307	2.7622	2.0104	1.895	1.5089	1.6985	2.9316	3.3348	0.89278	1.2769	2.2085	-0.20429	2.736	1.8219	1.1516	2.3179	1.6129	0.99638	2.1907	2.537	1.7822	2.0338	1.591	2.1449	2.4565	2.0345	1.8137	2.5966	1.8429	1.2743
-11.815	-11.709	-11.132	-12.01	-10.319	-11.568	-11.346	-10.898	-11.048	-12.316	-11.282	-10.143	-11.042	-11.682	-10.385	-11.212	-11.571	-11.781	-12.488	-11.332	-10.755	-11.023	-11.032	-11.633	-11.125	-11.033	-11.064	-10.552	-11.617	-11.808	-12.167	-11.087	-10.764	-10.954	-10.815	-12.28	-11.916	-11.817	-11.448	-11.395	-11.672	-11.269	-10.608	-10.486	-11.528	-10.661	-11.916	-10.88	-10.584	-10.957
-2.7496	-3.2643	-3.3902	-2.9311	-3.0331	-2.5698	-3.4627	-2.2361	-4.5509	-3.9938	-2.9241	-4.0663	-2.9611	-3.5739	-2.5859	-3.4984	-3.313	-3.2539	-3.2803	-3.997	-2.8577	-3.5963	-4.37	-4.1155	-3.6881	-3.0547	-3.0996	-3.7749	-4.5591	-2.4778	-3.8601	-3.0916	-3.8573	-3.4918	-3.6667	-2.5626	-3.8619	-3.9435	-3.874	-3.3258	-3.3714	-3.7319	-3.9143	-2.7715	-3.4963	-2.5077	-3.4611	-2.3648	-2.9836	-4.3464
-13.558	-14.43	-15.445	-14.633	-13.443	-14.866	-14.742	-14.247	-14.714	-14.89	-15.268	-13.907	-14.405	-13.488	-15.228	-14.67	-13.256	-13.92	-15.037	-15.41	-14.778	-13.614	-13.441	-13.934	-14.428	-14.29	-14.921	-14.34	-17.043	-13.85	-15.108	-13.919	-15.015	-14.873	-14.113	-14.659	-14.337	-15.711	-14.643	-14.787	-14.895	-14.824	-14.44	-15.14	-14.588	-13.987	-14.299	-15.206	-14.258	-13.503
9.8858	8.3115	9.4249	7.4798	9.2575	9.1916	8.1245	8.331	8.1402	9.0679	9.0159	8.397	8.8751	8.8231	8.4959	9.0594	8.1362	7.8803	8.2548	8.1844	9.9255	7.7397	8.5306	8.4683	8.259	9.1197	8.7279	7.9364	8.4839	8.6478	7.6991	9.5151	8.9705	8.0803	8.3196	8.381	7.8497	9.9658	9.3076	10.002	8.0367	9.9461	10.156	9.1471	9.0413	9.3493	9.2493	9.1407	8.8279	8.4907
-10.888	-11.446	-10.164	-10.97	-10.598	-11.239	-11.844	-10.051	-11.581	-10.76	-10.514	-10.573	-11.202	-10.055	-11.203	-11.062	-10.179	-11.067	-10.318	-10.943	-11.15	-12.221	-10.231	-10.585	-10.026	-11.883	-10.342	-12.212	-11.837	-10.772	-10.015	-11.308	-10.889	-10.601	-10.868	-11.285	-11.642	-12.157	-9.6168	-10.818	-10.482	-10.054	-11.415	-10.59	-10.454	-11.324	-10.701	-10.975	-10.314	-10.762
-0.9936	-2.6147	-2.4968	-2.6665	-3.0097	-2.3221	-2.2268	-1.9542	-2.5903	-1.464	-2.4816	-2.2289	-3.1797	-3.4705	-3.1403	-2.6956	-2.5991	-2.9517	-2.4041	-3.4026	-2.7446	-2.2415	-2.9318	-0.88646	-2.9247	-2.9805	-2.4024	-3.1785	-2.3603	-1.9158	-3.214	-2.6386	-3.2899	-2.7509	-1.6728	-3.2231	-2.6145	-2.7324	-3.3779	-2.2153	-2.8483	-2.251	-2.267	-2.3929	-0.86122	-2.4974	-4.3862	-1.6397	-1.0673	-2.4132
-0.67473	-1.1996	-0.66482	-2.2134	-0.76254	-1.6434	-1.3893	-0.44253	-0.87304	-2.1558	-1.4615	-1.7067	-0.41247	-1.2396	-1.5636	-1.2856	-1.725	-1.0219	-0.77694	-0.95331	-1.7504	-0.97467	-0.91435	-0.46092	-2.0961	-0.47706	-1.8627	-1.6665	-1.0664	-0.16141	-1.1052	-1.2246	-1.3395	-1.561	-1.922	-1.4864	-1.7461	-1.036	-1.0633	-0.29222	-1.8953	-1.9738	-1.6727	-0.63325	-1.1448	-1.1666	-1.1339	-1.3183	-1.1142	-1.2485
-9.322	-9.0721	-8.5742	-9.4559	-10.013	-9.5924	-9.8263	-9.8392	-8.8236	-10.595	-10.356	-10.214	-9.8278	-9.3541	-10.419	-8.387	-10.12	-9.7463	-8.666	-9.9112	-10.007	-9.6776	-8.9092	-9.2306	-10.117	-9.3877	-9.7347	-8.9346	-9.4441	-9.4632	-9.1788	-9.7254	-10.058	-9.2604	-9.7007	-9.3032	-9.5831	-9.0095	-8.8725	-9.5712	-10.581	-9.378	-9.2768	-9.7251	-10.109	-8.9362	-8.7181	-9.897	-9.6673	-9.953
-5.4319	-5.5506	-6.5557	-5.5118	-5.0879	-6.3956	-6.4367	-5.7971	-4.7006	-6.0321	-4.5992	-4.877	-6.6109	-6.2205	-5.6422	-4.755	-5.968	-5.7031	-4.1819	-6.945	-6.7224	-5.5898	-5.7838	-5.7038	-6.3335	-7.2938	-5.6317	-5.4201	-6.0364	-5.6721	-5.5714	-5.9829	-5.9025	-5.68	-6.154	-4.1327	-5.6951	-4.6116	-5.9479	-5.7956	-4.65	-4.741	-4.703	-4.856	-6.2093	-5.0424	-5.9254	-6.9417	-5.2654	-5.8263
-13.915	-14.867	-13.558	-14.923	-14.506	-15.669	-13.21	-14.562	-15.03	-15.024	-14.718	-14.554	-15.639	-15.104	-14.933	-14.568	-15.115	-14.502	-14.459	-15.634	-14.591	-15.151	-13.809	-14.334	-15.376	-15.168	-14.264	-14.665	-13.825	-13.386	-14.412	-14.567	-13.321	-14.307	-14.251	-14.5	-15.228	-15.61	-13.051	-15.083	-14.943	-14.938	-14.18	-15.098	-14.891	-13.797	-14.116	-13.565	-14.493	-13.91
-8.689	-9.5787	-8.6782	-8.9837	-8.527	-8.2937	-8.6467	-9.8047	-8.3565	-9.1931	-8.3246	-8.8725	-8.7929	-8.5596	-9.1052	-9.6452	-9.365	-9.4366	-9.4475	-9.7087	-9.6314	-9.9541	-9.0454	-8.6451	-8.858	-9.6848	-8.0932	-8.0483	-10.111	-9.6466	-9.5135	-9.0123	-9.048	-8.406	-9.448	-9.0773	-8.6163	-9.0055	-9.1952	-9.5337	-10.17	-8.8844	-9.1278	-8.9956	-9.0769	-9.6771	-7.9703	-9.2674	-9.1005	-8.6383
-22.429	-21.828	-22.47	-21.776	-22.363	-22.56	-21.895	-22.531	-22.5	-21.238	-20.849	-21.846	-21.882	-21.996	-21.936	-23.266	-23.053	-21.719	-22.47	-21.94	-22.312	-22.826	-22.128	-20.847	-23.126	-22.138	-22.107	-21.881	-21.643	-22.866	-21.592	-22.759	-20.663	-22.834	-22.417	-21.446	-22.101	-23.281	-21.766	-22.722	-22.497	-21.584	-21.14	-21.407	-22.311	-21.896	-22.17	-21.947	-22.488	-22.076
-9.1238	-9.4812	-9.5133	-9.5052	-8.3291	-8.8747	-9.2249	-9.2552	-8.7814	-9.9033	-7.5739	-9.6366	-9.0746	-9.5785	-9.2348	-8.6511	-8.1533	-9.4008	-9.0601	-9.2121	-9.9608	-9.7344	-8.0897	-9.0903	-9.0637	-8.6381	-9.5845	-9.2383	-7.7942	-8.3914	-8.3974	-9.4977	-8.5921	-9.2008	-8.2611	-8.708	-9.3028	-8.9373	-8.8307	-7.8453	-8.8675	-9.2735	-8.9043	-8.8755	-8.3256	-8.7134	-9.0946	-9.3711	-7.8561	-8.5927
-1.1427	-1.8735	-1.1866	-0.93234	-0.94329	-1.1088	-1.518	-1.9537	-1.912	-1.8778	-1.6528	-0.64148	-0.81889	-0.26976	-1.375	-1.113	-1.0262	-0.78217	-1.4875	-0.8739	-1.2493	-0.79171	-0.63334	-0.71557	-1.8782	-1.0412	-2.4725	-1.1843	-0.96951	-1.631	-1.9181	-2.0279	-1.0151	-1.9118	-1.9936	-1.7637	-1.4551	-1.2659	-1.424	-1.5122	-0.91258	-1.3932	-0.78166	-1.7137	-2.097	-0.90697	-1.9199	-1.0563	-1.6015	-1.6179
4.858	5.3618	4.0663	4.5947	3.8186	3.7546	4.5261	4.8063	4.1145	3.963	3.6754	4.4286	5.4289	4.1699	4.6389	4.6413	4.6271	4.5421	5.0345	4.0796	4.9724	3.2976	5.116	4.1627	3.6213	4.2944	5.1226	3.4446	4.3603	4.8038	4.3978	3.5893	5.1207	4.0633	4.662	4.3461	4.3455	4.5208	4.6878	3.9656	4.7093	4.667	5.2705	4.6632	4.8269	5.0218	4.6751	3.5799	4.8814	5.3363
0.2364	-0.28822	0.6378	0.4305	0.83465	-0.3972	-0.24273	-0.15854	-1.1033	0.87962	-0.58776	0.3714	-1.0551	-0.79954	0.011541	0.70728	-0.25384	-0.77006	0.48731	0.87695	-0.25706	-0.38546	0.65091	0.32812	0.6962	0.77634	-0.47137	-0.9916	0.473	-0.26253	-0.85656	0.32203	0.14218	0.65773	0.27324	-0.50542	1.2098	-0.073229	-0.50205	0.34873	0.81703	0.14093	0.22545	0.66717	0.96466	0.075474	-1.0566	-0.060798	0.35956	0.53676
-1.4031	-1.4253	-3.352	-3.0282	-2.4662	-2.0728	-2.2931	-2.5129	-1.4325	-1.3901	-1.9083	-3.4058	-1.4313	-2.7449	-1.181	-2.7443	-1.3725	-2.7311	-1.7516	-2.4568	-3.6701	-3.7767	-2.8991	-2.9834	-2.3898	-2.9471	-3.0706	-2.6423	-0.78948	-1.8528	-2.05	-2.6422	-1.6638	-2.2137	-2.7044	-3.4828	-1.6656	-2.7836	-3.92	-1.7588	-3.3587	-2.1442	-1.7169	-2.5031	-1.8461	-1.4431	-2.5528	-2.1565	-3.1267	-2.9756
4.4218	5.9225	6.0932	4.5408	6.4347	5.4017	6.5764	5.7997	6.1866	5.1013	4.8432	6.61	5.0851	5.2023	6.2017	5.7984	6.0905	5.1159	5.8234	6.2472	5.8093	5.7183	5.9488	5.4235	5.1571	6.4048	5.3716	6.2744	6.3589	5.5361	4.8794	5.1753	5.3024	6.3657	6.2002	5.5963	6.1212	6.6075	5.5999	5.98	4.8697	5.8557	5.7771	4.9353	5.541	5.1532	5.2979	6.2663	4.0757	4.1698
-1.5271	-1.2467	-1.8521	-0.53719	-0.66064	-1.5207	-0.85068	-1.3369	-0.021091	-0.76851	-0.85986	-2.4193	-1.0377	-1.4568	-1.0372	-1.4785	-1.9869	-1.8447	-1.1603	-1.0314	-1.6356	-2.2218	-1.9125	-1.8647	-2.1667	-1.674	-1.3399	-1.6107	-1.9337	-3.1421	-1.6976	-1.5923	-0.27266	-1.2593	-2.1837	-1.1108	-1.1118	-1.6496	-1.4588	-1.2776	-1.6153	-2.0856	-1.0218	-0.66579	-2.0301	-1.0626	-0.16933	-0.72682	-1.0806	-1.0941
6.0386	5.0138	6.1907	6.7462	5.5195	5.1888	5.5814	5.1075	5.6393	5.3332	4.3987	6.1377	4.9903	5.8672	5.494	4.9841	5.7714	5.5299	5.6388	5.8089	4.7648	6.5951	6.9441	6.1912	5.5686	5.147	5.4153	4.3432	5.8937	5.4828	6.2163	5.8859	4.6806	5.3288	5.6605	5.6241	4.9229	4.2387	6.1296	4.6012	5.0137	5.2249	5.8908	5.2559	4.6621	6.6086	5.2671	5.9357	4.7887	5.2901
-6.1352	-5.6237	-5.0484	-5.4676	-6.5259	-5.0194	-5.2336	-6.2851	-4.8771	-5.2156	-5.1499	-5.33	-5.4598	-6.9415	-5.5495	-5.5223	-5.0725	-6.0068	-5.3866	-4.5311	-4.9246	-5.2253	-5.2037	-4.7253	-5.5224	-5.4181	-6.2712	-6.4932	-4.9743	-5.8376	-6.3191	-4.8666	-6.5192	-5.7309	-5.3811	-6.4609	-5.648	-6.1444	-6.5368	-5.0686	-5.5051	-6.0143	-5.9805	-4.7031	-5.2747	-6.0789	-5.1548	-5.7167	-6.0502	-6.5498
-0.40405	-0.78378	0.24032	0.46655	-0.76937	-1.1005	0.40941	-0.52354	-0.56194	0.031848	0.48445	-0.62806	0.16276	0.011953	0.60028	0.034507	-0.48078	-0.56932	0.89201	-0.50625	-0.069576	0.081042	-0.49694	0.46998	0.77837	0.94494	-0.90605	1.2618	-0.20345	-0.17293	-0.85695	0.59499	0.22407	-0.31644	0.081329	0.24852	0.13572	-0.47027	0.11727	-0.13996	-0.032188	0.23609	0.31519	-0.25942	1.0953	0.90789	-0.012975	1.0496	-0.10937	0.38043
-13.396	-11.31	-12.864	-12.883	-9.9145	-12.775	-11.05	-11.66	-10.62	-11.327	-11.446	-10.697	-12.085	-11.627	-11.555	-12.048	-11.431	-11.239	-11.684	-11.595	-10.973	-11.744	-12.215	-11.817	-11.371	-11.336	-10.581	-11.15	-10.886	-12.421	-12.254	-11.765	-10.961	-11.734	-11.267	-11.258	-10.763	-11.491	-12.061	-12.001	-11.564	-11.427	-11.725	-10.621	-11.652	-10.808	-11.492	-10.889	-11.964	-12.286
-1.6185	-1.1383	-1.9539	-1.0431	-3.2646	-1.3551	-1.8669	-0.57382	-1.169	-2.0262	-1.8851	-2.5472	-0.07906	-2.3739	-0.95988	-1.1014	-1.1863	-0.47874	-1.9871	-1.3933	-2.1872	-0.77199	-1.5581	-2.0552	-1.2077	-1.4523	-0.94785	-1.7167	-2.7173	-0.71636	-1.2675	-1.3251	-1.6073	-0.87069	-1.1821	-0.36434	-1.6745	-0.78274	-2.4765	-0.90424	-0.89629	-1.1741	-1.2392	-1.6367	-1.6831	-2.346	-2.1063	-2.6821	-1.2597	-2.3384
-7.3917	-7.1814	-6.7376	-7.6445	-7.7726	-8.0102	-8.4447	-7.7802	-7.5569	-7.3443	-7.3579	-7.5502	-7.8461	-7.1815	-7.0166	-7.3934	-6.4496	-7.445	-6.5908	-7.6774	-8.042	-6.6352	-8.0886	-6.8238	-8.2936	-7.6974	-7.7827	-7.6483	-8.037	-7.3362	-7.4328	-7.6831	-6.1671	-6.7892	-8.1773	-8.3824	-8.2347	-8.2016	-7.9249	-8.0654	-7.2158	-7.9019	-7.3601	-8.2798	-7.9737	-7.3918	-8.4501	-9.0588	-7.8283	-8.1479
-8.1489	-8.1503	-7.8971	-8.4758	-8.6606	-8.242	-7.9265	-9.1356	-9.3917	-8.8979	-9.5677	-7.7789	-8.7348	-9.1627	-9.6462	-9.8395	-10.437	-9.5613	-8.8906	-9.2623	-8.5087	-9.7668	-9.4606	-8.5139	-9.707	-9.3063	-9.796	-10.437	-9.1309	-9.7662	-8.1639	-9.1321	-9.3407	-9.4779	-8.1477	-8.4191	-8.6913	-9.4057	-8.8418	-8.3084	-9.6342	-9.2236	-10.148	-8.4018	-8.8915	-10.781	-9.0719	-9.9011	-8.8582	-8.3086
-23.002	-23.111	-21.309	-21.833	-22.689	-21.301	-22.496	-22.043	-21.635	-22.281	-22.493	-24.146	-22.425	-20.978	-22.263	-22.636	-21.856	-21.662	-21.542	-20.93	-22.414	-22.484	-22.24	-22.198	-22.484	-21.851	-21.569	-22.503	-20.794	-23.207	-22.028	-21.378	-23.818	-23.15	-22.14	-22.237	-22.079	-21.7	-22.591	-22.152	-21.424	-23.43	-22.435	-22.945	-22.523	-22.17	-22.36	-23.703	-21.821	-22.286
3.3456	4.611	4.2765	4.6805	4.6732	4.7303	3.9211	4.1548	4.9707	3.8343	4.4796	4.8947	4.8759	4.2523	3.9449	4.3552	4.2632	4.7595	4.3529	4.408	3.9431	5.2685	4.0948	4.0455	5.2717	3.9993	4.1044	4.5638	4.7486	3.9192	4.0288	4.4189	4.3277	3.9741	3.5977	4.3114	4.8627	4.66	4.5184	5.1025	4.2742	5.6535	4.2477	3.4117	4.5819	3.7774	3.5707	4.411	4.3688	4.3489
-11.003	-11.725	-11.076	-10.772	-11.69	-12.282	-11.239	-12.422	-11.649	-10.675	-11.865	-11.172	-11.036	-12.355	-10.913	-11.031	-11.324	-10.507	-11.702	-10.595	-11.364	-12.566	-11.135	-12.04	-11.201	-11.126	-11.942	-10.999	-11.615	-12.233	-10.385	-11.46	-11.515	-11.093	-11.544	-11.466	-11.519	-12.286	-11.158	-11.718	-11.732	-10.334	-10.578	-11.208	-11.715	-11.443	-10.841	-10.494	-10.137	-11.787
-12.035	-12.716	-11.675	-12.617	-12.91	-13.945	-13.403	-12.793	-11.252	-13.039	-13.359	-13.181	-12.616	-11.69	-13.645	-12.436	-13.43	-12.103	-11.711	-12.06	-13.296	-13.487	-14.027	-13.442	-13.829	-12.543	-13.364	-12.924	-13.427	-14.528	-11.828	-11.927	-12.589	-12.316	-12.125	-12.371	-12.601	-12.143	-12.922	-12.182	-13.055	-13.212	-13.079	-13.552	-13.208	-13.301	-12.749	-13.463	-11.951	-13.873
-13.56	-13.012	-13.583	-13.076	-12.678	-13.461	-12.769	-13.672	-12.467	-12.294	-14.532	-13.275	-12.725	-12.702	-12.271	-12.898	-13.942	-13.145	-12.87	-13.626	-14.18	-13.15	-12.978	-14.68	-12.917	-13.672	-12.253	-12.567	-12.605	-13.921	-12.934	-11.867	-12.878	-12.811	-12.817	-11.779	-13.504	-13.782	-11.936	-13.073	-13.651	-12.298	-13.107	-12.368	-13.529	-13.566	-11.523	-13.045	-12.665	-13.435
7.9697	9.1168	8.8786	8.1354	7.8507	7.4967	8.3022	8.0012	8.7579	8.1371	9.4305	7.8795	8.541	8.5888	9.9966	8.7054	9.5089	7.8923	8.2847	7.8406	7.3728	8.045	8.9292	8.0371	9.2405	9.2359	7.8771	9.1737	9.4869	8.8155	7.792	8.1596	8.1071	8.3653	7.9248	8.5775	7.6573	8.3817	7.9902	9.215	9.3766	8.3046	8.8249	8.7936	8.2196	8.8209	8.4107	8.785	9.122	8.8335
-3.508	-3.119	-3.3728	-4.0295	-4.4468	-3.9399	-3.0416	-3.4114	-3.8123	-4.2523	-4.4333	-4.4391	-3.6464	-4.3455	-3.4592	-4.6654	-3.6952	-3.5388	-3.7994	-4.6413	-3.9431	-3.6094	-3.0699	-3.9613	-4.1799	-4.5548	-3.3526	-3.3223	-3.7783	-3.4607	-3.79	-3.0101	-3.5871	-3.6768	-3.8594	-3.7214	-3.9873	-3.4584	-3.8185	-4.4337	-3.3907	-3.1115	-5.5291	-3.8478	-3.2576	-3.8972	-3.1311	-5.772	-3.8863	-3.0811
-4.9109	-4.519	-3.2292	-4.4233	-4.4309	-4.8009	-3.5854	-4.4376	-4.416	-5.3729	-3.5665	-3.9804	-5.2256	-4.7922	-5.1191	-4.5583	-5.0352	-3.2764	-3.4376	-4.3025	-3.8505	-4.1905	-4.1594	-3.7758	-4.3143	-4.0913	-4.4376	-4.1822	-4.5246	-3.7649	-3.2768	-5.0609	-3.8507	-4.4523	-4.5453	-4.0219	-3.1191	-4.5935	-5.6181	-3.9019	-4.3926	-2.935	-4.1415	-3.7866	-5.4195	-5.0938	-4.9812	-4.9781	-4.7105	-4.5521
-13.1	-13.266	-12.747	-13.861	-12.953	-12.987	-12.736	-11.931	-14.055	-11.96	-12.917	-12.209	-12.143	-12.638	-13.593	-13.178	-11.747	-11.738	-12.962	-12.549	-13.532	-12.48	-12.769	-12.291	-12.836	-12.178	-11.834	-13.066	-12.799	-13.795	-11.893	-12.146	-12.683	-12.436	-13.57	-12.384	-12.769	-12.606	-13.073	-12.71	-12.835	-13.345	-12.512	-11.729	-12.322	-13.225	-13.737	-12.349	-13.538	-12.672
-5.9909	-5.4882	-5.3025	-4.7249	-4.5513	-5.4628	-5.5149	-5.373	-4.8998	-5.9171	-4.5093	-4.9762	-5.6995	-5.2494	-5.9348	-3.9073	-5.2464	-6.1042	-6.8242	-6.2731	-5.7332	-5.5722	-5.4406	-5.4201	-5.8637	-5.9405	-6.055	-5.2734	-4.8621	-4.9776	-5.7811	-5.4071	-5.5633	-7.4617	-5.7251	-5.1291	-5.0234	-5.4245	-6.5898	-5.5857	-5.9695	-6.0551	-5.2873	-5.5252	-6.0701	-6.8681	-5.2847	-6.6861	-5.6226	-4.6233
9.9588	9.6107	10.171	9.517	9.8691	10.236	10.07	9.4851	9.5498	10.094	8.8819	9.1056	10.168	10.421	9.1798	9.9747	10.193	8.8197	9.4836	10.142	9.1502	9.3924	10.029	9.2353	9.3114	10.263	10.236	9.5085	10.993	10.562	9.412	9.1967	10.038	9.1686	10.421	9.4857	9.6369	8.9511	8.9205	9.7377	9.8324	9.7123	9.1608	9.514	8.9369	10.504	10.383	9.8446	9.5589	10.204
-7.8713	-7.7034	-7.0125	-7.6021	-8.0392	-8.9536	-8.0151	-8.1066	-7.1353	-7.4708	-8.4317	-8.3059	-7.1806	-6.9845	-7.8062	-7.9629	-7.7827	-7.4141	-7.414	-7.735	-8.1355	-8.7633	-7.5675	-7.6814	-7.4029	-7.1902	-8.3445	-7.3267	-7.3217	-7.5471	-8.6677	-6.9892	-8.2987	-7.8551	-8.0839	-6.2683	-9.0616	-6.8227	-8.339	-8.513	-6.2588	-6.7177	-6.9742	-7.3269	-8.9425	-7.9897	-7.086	-7.59	-8.0541	-7.6753
-1.1127	-0.22148	0.88676	0.0040876	-0.4089	-0.62418	-2.1404	-1.0058	0.53633	1.921	-0.264	0.71847	-0.88901	-0.36713	-0.97791	-0.96343	-1.2104	-0.35081	-0.021214	0.83596	0.15253	-1.3172	0.099708	-0.68749	-0.15502	-0.64076	0.026208	-1.3349	0.87586	-0.72667	0.21457	0.74734	-0.15726	0.40898	-0.20864	-0.22223	-0.34644	0.6918	-1.1221	0.78184	0.79772	0.68985	0.023712	-0.65067	0.62281	-0.041465	0.040941	0.46617	0.41447	-0.71913
-20.767	-22.302	-20.797	-21.544	-21.295	-20.024	-19.29	-21.859	-21.266	-21.442	-21.055	-21.148	-21.483	-20.677	-20.667	-20.288	-20.105	-20.621	-20.263	-20.13	-21.819	-21.48	-20.79	-21.123	-19.867	-20.233	-20.632	-20.792	-20.579	-20.849	-20.478	-20.825	-20.167	-21.153	-21.085	-21.111	-20.729	-20.61	-22.117	-20.617	-20.604	-20.882	-20.383	-20.057	-21.199	-20.805	-21.143	-19.795	-20.891	-20.969
-1.8546	-0.63159	-0.57163	0.566	-0.73876	-1.9009	-0.32516	-0.24898	-0.67965	-0.67131	-0.1842	-1.0673	-1.1538	-0.85275	-0.80933	-0.39193	-1.4229	-0.40959	0.1255	-1.3547	-0.91711	-1.9582	-1.5537	-0.56295	-1.279	-0.72617	-1.1468	-0.69194	-1.5261	0.13948	-0.015706	-0.82334	-0.64125	-0.70778	-0.75096	-0.91485	-0.83781	-1.4377	-1.1278	-0.91239	0.18724	-0.69881	-0.42156	-0.27682	-0.55932	-1.5478	-0.63705	-0.53844	-0.41693	-0.056112
-0.34988	-0.21835	0.0082785	0.08132	0.74434	-0.51486	0.77497	0.42954	0.33142	0.26769	-0.62268	-0.40191	0.50605	-0.27135	-0.81171	0.15794	-0.12626	0.030586	0.76383	-1.0372	0.51129	0.60067	0.45831	-0.31486	-0.76194	0.054975	1.0024	-0.21642	-1.1878	-0.18601	-1.251	-0.025021	0.001371	0.32068	0.048075	-0.095626	0.11401	0.59052	0.5076	-0.85052	-0.51518	-0.75865	0.51551	0.70686	-0.26984	0.0064691	-0.97595	0.047118	-0.16063	-0.73196
7.8846	8.6765	8.4499	7.8519	8.0664	7.4768	8.972	8.2217	8.2637	8.5438	9.1258	9.2781	7.8256	8.1966	9.0615	10.378	9.5887	8.8648	9.2625	10.19	9.0529	7.3819	9.0564	8.7028	8.7614	9.1863	8.8536	8.9092	7.949	8.3837	8.6694	8.7389	8.5672	8.9441	8.0856	9.401	8.716	9.4557	8.8552	8.8229	8.5423	9.2012	8.3986	8.9717	8.386	8.8148	9.5144	9.669	8.518	8.2913
1.4823	1.4182	0.76825	1.8098	1.5477	1.206	2.2219	1.5773	2.2827	2.0593	2.1474	1.7776	0.93354	1.0768	1.1732	0.70562	1.4382	1.1123	2.1626	1.7046	2.6421	2.5261	2.7939	1.5911	2.0701	1.6442	1.5179	1.9708	2.1789	1.6356	1.8536	2.2672	1.282	1.5027	1.5221	2.3482	2.5001	1.2409	2.3139	2.1838	1.0251	1.0194	1.4364	2.1311	1.5022	1.7062	1.8182	1.1484	0.67742	3.1978
-20.936	-21.464	-21.562	-21.536	-20.974	-21.214	-20.568	-20.347	-22.726	-21.814	-21.109	-21.118	-20.604	-21.193	-21.187	-20.52	-20.813	-20.828	-21.567	-20.817	-21.155	-20.96	-20.15	-21.106	-20.921	-20.091	-21.132	-21.096	-21.067	-20.96	-21.025	-21.386	-20.964	-20.908	-20.74	-20.562	-20.045	-19.981	-21.084	-20.475	-20.826	-20.08	-21.077	-21.064	-20.151	-21.676	-21.784	-20.162	-21.706	-21.527
-0.58133	-0.53689	0.18923	-0.30181	0.049471	0.59385	-0.23826	1.5727	-0.61777	-0.39535	-0.9154	0.29893	0.49269	-0.12744	-0.89082	0.30744	-0.022169	1.1112	-0.71996	-0.27934	0.51095	0.70878	-1.158	0.33777	-1.5318	0.30759	0.78167	0.25135	0.68088	-0.58276	-0.10104	-0.34653	1.1159	0.18377	0.068915	-0.75312	-1.4944	0.34806	-0.38014	0.27864	1.0367	-0.93113	-0.11575	-0.62995	0.81452	0.41904	-0.28286	-0.93463	-0.44391	-1.0278
-7.2345	-6.9286	-7.7716	-8.3914	-8.9904	-8.8075	-7.4471	-6.9194	-8.1559	-7.0637	-7.4522	-7.6733	-7.0986	-7.5663	-6.7598	-7.6649	-7.9833	-7.6692	-7.6129	-7.3281	-7.1946	-8.1821	-8.3629	-8.2836	-7.5948	-7.9081	-6.9271	-8.0088	-8.2951	-8.6316	-7.4833	-7.1283	-8.0345	-7.4328	-7.281	-7.3584	-6.5056	-7.0294	-8.6526	-7.1833	-8.1961	-7.3641	-6.8297	-6.1959	-7.4091	-7.712	-7.2656	-7.4706	-7.0711	-8.2881
5.2132	5.3912	5.4197	4.7042	4.9246	4.7584	4.2731	5.8306	4.6595	5.0508	6.1433	5.133	3.9668	4.7015	5.0722	5.7494	4.8019	5.6795	5.1094	4.7664	4.7468	5.5367	4.6611	6.0086	5.0478	4.3675	4.0238	5.1637	4.0457	5.1571	4.9522	4.3876	5.5991	4.3839	5.2706	5.2992	4.7988	4.3345	5.2005	5.329	4.6451	5.5633	4.2308	5.5846	4.618	5.0626	4.1112	5.6378	5.1272	5.1615
-22.468	-22.45	-22.666	-22.437	-22.314	-22.152	-22.587	-21.078	-22.158	-22.462	-22.507	-22.031	-21.641	-23.631	-21.934	-21.965	-22.579	-20.967	-22.733	-21.688	-22.033	-22.197	-23.316	-22.009	-21.998	-21.499	-21.712	-22.358	-21.627	-21.601	-21.762	-22.192	-22.265	-21.628	-22.67	-22.628	-22.968	-22.083	-22.355	-21.617	-21.586	-21.091	-21.676	-21.776	-21.497	-22.854	-22.031	-21.093	-22.521	-23.071
-15.553	-15.276	-14.891	-14.678	-14.655	-14.433	-14.211	-13.918	-13.704	-14.049	-15.148	-14.879	-14.766	-14.627	-15.033	-14.878	-14.489	-13.789	-14.362	-14.65	-14.052	-13.531	-14.74	-14.548	-14.722	-14.158	-14.592	-14.696	-14.338	-14.797	-14.805	-15.382	-14.235	-14.211	-14.2	-14.627	-14.431	-15.049	-14.142	-14.914	-13.842	-13.898	-13.747	-15.378	-13.811	-15.491	-15.298	-14.426	-14.465	-14.311
-3.869	-3.7546	-4.9534	-5.3558	-4.4679	-5.0528	-4.4405	-5.1645	-5.1968	-4.8847	-3.5277	-4.8146	-4.3852	-5.6294	-5.1265	-4.4828	-5.8405	-3.9255	-4.4184	-6.6911	-5.7773	-5.1243	-3.9028	-4.9156	-6.0056	-5.2054	-4.7702	-5.3527	-5.0885	-3.7069	-5.2656	-4.7186	-4.1507	-6.3935	-5.2311	-6.8866	-4.2435	-5.7297	-5.4117	-4.1116	-5.7432	-4.3317	-5.0568	-3.8292	-4.8368	-5.6234	-5.4139	-5.1891	-4.7095	-5.4025
3.0792	3.1467	2.9713	3.2528	2.6737	2.9782	2.59	3.4808	3.2034	3.4952	3.4226	3.4694	2.63	2.3044	2.5938	3.1073	2.9283	2.626	2.562	1.969	2.1844	2.6774	3.2162	3.8368	3.4236	3.9172	2.6176	3.2893	3.3973	2.4797	4.2738	4.379	2.4985	3.2717	2.9663	2.2789	2.8012	2.5123	3.2256	3.0104	2.8369	4.4045	2.1516	3.0713	2.9592	3.402	3.0988	4.1101	3.696	2.438
1.5761	1.2808	1.0759	1.5441	1.3224	0.77666	1.9653	0.0054525	1.5016	2.2368	0.0037372	0.4528	1.4417	0.96867	0.5491	0.49158	1.9527	1.4097	2.144	2.3518	1.3767	1.5125	0.42142	-0.0043557	1.8578	2.2844	1.3476	1.4791	1.0773	0.25414	0.17669	1.2169	1.3748	2.5513	1.7448	2.3063	2.7896	1.3709	0.85061	1.2603	0.13933	1.9599	1.9282	1.1743	1.3491	0.76028	1.7317	0.34191	0.67787	1.4526
-21.996	-22.266	-21.822	-21.633	-21.267	-21.675	-20.799	-21.817	-22.788	-22.918	-22.182	-22.485	-21.953	-22.137	-22.423	-22.162	-22.595	-21.878	-22.48	-23.399	-22.511	-21.654	-22.906	-22.927	-22.743	-22.47	-22.293	-21.647	-22.458	-22.179	-21.474	-22.651	-22.68	-22.104	-22.624	-21.561	-22.452	-22.824	-23.517	-22.66	-22.244	-22.234	-21.247	-21.976	-21.993	-20.93	-22.201	-21.969	-22.748	-21.578
-3.3433	-4.4354	-4.0074	-4.8664	-4.9081	-3.7761	-4.5441	-3.5031	-4.2143	-4.9579	-4.4803	-3.7992	-4.3967	-4.7113	-4.8173	-2.3324	-3.0799	-4.6423	-4.3913	-4.3738	-2.9168	-4.0806	-3.5684	-3.4646	-4.1061	-3.3674	-4.0942	-4.3409	-4.3591	-3.6895	-3.785	-4.2264	-4.1023	-4.9811	-3.1513	-4.0999	-4.0521	-2.7158	-4.5252	-4.216	-5.095	-3.8215	-3.5742	-5.3465	-4.9089	-4.5695	-4.6631	-4.1485	-3.8773	-4.0257
-13.404	-12.635	-12.801	-12.668	-13.001	-12.455	-12.932	-13.301	-12.219	-12.933	-11.841	-12.47	-13.024	-13.742	-12.046	-12.347	-12.382	-11.752	-12.276	-12.524	-13.178	-11.983	-13.312	-12.264	-12.287	-12.804	-12.972	-11.43	-13.082	-12.804	-12.816	-12.283	-13.309	-12.614	-13.649	-11.703	-13.566	-13.495	-12.402	-11.358	-12.773	-13.182	-13.159	-12.456	-13.156	-12.537	-12.861	-12.22	-12.801	-13.948
-5.3292	-3.8781	-3.8681	-4.2087	-3.5619	-3.4641	-3.5931	-3.5425	-4.2163	-4.3756	-4.3609	-3.985	-4.8927	-3.7935	-4.7087	-3.9787	-4.9825	-4.2331	-4.4046	-4.7521	-3.6989	-2.5034	-3.7622	-4.2268	-3.0127	-4.1347	-4.1159	-4.2589	-3.9814	-3.9027	-5.1409	-4.0538	-4.7971	-4.4328	-4.5231	-5.2947	-3.6756	-2.6976	-5.0604	-4.4404	-4.3573	-4.3243	-4.6274	-4.0865	-4.1205	-3.417	-3.4687	-4.9803	-4.1191	-5.835
-1.8084	-0.78342	-2.0895	-2.0316	-1.7042	-1.1272	-2.3723	-0.89352	-0.94341	-1.5711	-1.4325	-1.557	-0.68659	-1.7898	-1.3853	-1.4345	-1.4554	-2.9432	-1.5701	-1.8158	-1.3167	-2.2035	-1.3248	-1.5119	-0.70218	-1.9444	-1.3502	-0.99005	-2.5109	-0.14952	-2.6373	-2.693	-1.2032	-2.1764	-1.6205	-1.326	-0.65682	-2.2551	-2.8848	-2.5598	-2.5055	-0.5737	-1.6503	-1.8819	-2.4739	-1.3246	-2.1763	-1.4119	-0.71582	-2.1359
-3.3348	-3.4084	-3.8822	-2.331	-3.1409	-2.1557	-2.4485	-3.5142	-1.9414	-1.5579	-1.7135	-2.9577	-2.4377	-2.8191	-2.3877	-3.133	-2.6461	-2.3964	-1.8356	-2.7452	-2.3073	-2.8152	-2.8597	-2.8117	-3.0037	-1.6364	-2.1054	-2.7104	-3.0185	-3.4555	-2.4721	-2.0593	-2.7904	-2.8396	-2.9734	-1.705	-3.8578	-1.7043	-2.3404	-3.2323	-3.102	-2.1396	-3.798	-3.4421	-1.9786	-3.0403	-2.1651	-2.9024	-1.9956	-2.8934
1.9635	0.86096	1.8177	2.0483	1.8968	1.7928	1.681	1.9414	1.6558	2.3135	2.2266	1.3736	2.3875	1.845	1.93	1.4456	0.89473	1.967	1.5093	1.6842	0.85552	1.2901	2.0663	1.9324	1.5788	2.1878	1.1545	0.86623	0.97553	0.36742	0.74362	1.4817	1.9751	1.786	0.96394	2.598	1.7678	0.6851	2.3163	1.8073	2.2684	0.31829	0.45974	1.4129	1.3159	1.4426	2.0445	2.5855	3.0061	1.8682
0.16138	0.018288	0.24247	0.283	-0.30399	-0.71604	-0.73693	-0.037742	1.0066	-0.14825	0.66067	0.45897	-1.5518	0.61576	-0.041777	0.49635	-0.15297	-0.83893	-0.0083014	-0.47965	-0.87461	0.54136	0.59039	-0.052093	0.87508	-0.15417	-0.37258	0.16115	0.47126	1.9387	-1.1498	-0.64486	0.45261	0.1504	-0.52209	-0.56143	-0.068204	-0.41327	-1.1371	-0.355	0.9552	-0.18743	-0.17275	-0.65966	0.096806	1.1309	-0.20952	0.38245	0.76266	-0.54081
-20.408	-20.9	-20.261	-21.334	-21.841	-21.406	-20.349	-20.309	-19.381	-20.444	-20.076	-20.674	-21.277	-21.058	-21.221	-21.598	-20.442	-20.538	-19.808	-19.963	-21.536	-20.239	-20.718	-21.14	-21.855	-21.874	-20.24	-21.66	-20.816	-21.367	-20.788	-21.53	-20.911	-19.538	-20.589	-21.482	-19.513	-20.661	-20.561	-20.584	-20.956	-20.024	-20.054	-21.056	-21.767	-20.862	-20.725	-21.284	-20.499	-20.025
-1.6813	-3.3594	-2.7168	-3.3499	-3.2178	-3.8061	-4.2742	-1.9724	-2.263	-1.6804	-2.148	-2.8512	-2.6671	-3.1412	-2.2399	-2.0071	-1.5459	-3.2126	-2.5271	-3.4425	-2.6823	-2.1006	-1.942	-1.8257	-1.8445	-2.3623	-3.1703	-3.3968	-3.5376	-3.3927	-2.6992	-2.2504	-2.7838	-2.6778	-3.0293	-1.9016	-1.6305	-2.9004	-2.8788	-2.3088	-2.4204	-3.2823	-1.6035	-1.1065	-3.4893	-2.2987	-2.0468	-1.7506	-1.9765	-1.7085
4.4524	5.3889	5.5665	5.9771	5.1265	4.8303	6.2942	4.7732	6.337	5.7413	5.6357	5.4695	4.9027	5.1958	5.4776	5.4228	6.115	4.58	6.3295	5.645	5.2958	5.757	6.1766	5.9072	5.4096	6.4046	5.5864	5.9532	6.4505	5.9057	6.5645	4.9133	6.115	5.6929	5.7198	5.9389	5.8951	5.651	6.3655	5.6263	5.2798	5.5975	5.7746	6.2765	6.812	6.3362	5.3429	4.7145	6.0036	5.1815
-2.4589	-2.6763	-1.4235	-2.6548	-2.9387	-2.3797	-2.8904	-1.7581	-3.5875	-2.1712	-2.4497	-2.231	-2.5505	-2.6355	-2.575	-2.2764	-3.0251	-1.7393	-2.2824	-2.7304	-2.3492	-2.3647	-2.3643	-3.6567	-2.2755	-3.5234	-1.8887	-2.1696	-2.4292	-3.2819	-2.5691	-3.4717	-2.499	-2.1994	-3.0465	-1.6938	-3.6323	-3.062	-2.7134	-2.8892	-2.7488	-3.9362	-2.2478	-1.1972	-3.3305	-2.067	-2.3381	-2.4914	-2.7962	-2.8015
-1.3911	-1.0979	-1.2822	-1.3402	-0.55871	-2.4783	-0.33482	-0.79091	-1.4988	-1.4541	-0.93524	-0.71761	-0.92394	-1.5354	-0.38457	-1.0284	-0.79794	-1.1674	-0.64484	-1.8518	-0.55187	-1.6238	-0.5651	-0.39091	-1.1036	-2.1137	-1.5299	-0.19725	-0.2988	-0.67759	-0.91158	-1.5017	-1.0177	-1.3908	-1.8195	-0.73483	-0.86359	-0.46579	-2.2066	-1.0321	-0.78717	-0.88022	-0.17641	-1.9013	-1.4529	-2.5911	-1.5415	-0.031202	-1.5865	-0.86397
-1.6815	-1.9521	-1.4864	-2.5797	-1.2297	-2.1799	-1.1425	-1.4996	-1.8689	-1.6433	-2.1822	-1.8784	-1.1585	-1.4651	-1.7768	-1.5808	-2.4349	-0.61211	-0.75097	-2.3634	-2.9212	-1.7077	-1.9832	-2.8382	-1.2254	-2.0589	-2.8527	-0.92788	-1.9539	-2.9627	-1.418	-1.529	-0.78692	-0.34434	-1.0996	-1.1925	-1.8833	-1.1734	-1.1054	-1.8325	-1.8302	-1.5941	-1.762	-1.6453	-2.2474	-2.0219	-1.0135	-1.4644	-1.861	-1.5562
2.1228	0.713	0.517	0.97223	2.0714	2.1557	1.1079	1.2304	0.59042	2.0749	1.8871	0.48581	0.44539	1.4154	1.3319	1.5023	1.6201	3.1499	1.9572	1.7016	1.7336	1.4638	0.61641	0.23951	0.90287	1.0473	2.0518	1.4917	1.1014	0.93339	2.905	1.3779	0.86099	0.34838	1.4043	1.2094	1.2142	0.85201	1.4146	1.3233	2.3045	1.2086	1.5408	0.59241	1.2539	-0.25837	1.0335	1.666	0.76019	1.1756
0.6164	-0.60264	-1.3273	0.45828	0.18387	-0.79641	-0.61629	-1.1222	-0.084618	-0.75113	0.020533	-0.49019	-0.37222	-0.29549	0.36155	-0.98246	-0.48064	-0.0032305	0.13298	0.90771	0.71435	-0.91082	0.37039	-0.39392	-0.08198	-0.1869	-0.21253	0.60977	-0.90606	0.17752	0.065126	0.21697	0.12473	0.16585	-0.1366	0.57382	0.10341	-0.29647	1.4624	1.2638	0.055615	0.99283	0.036722	0.23144	0.32016	-0.53709	0.96899	-0.69539	0.92636	0.26618
6.5012	6.8799	6.8992	6.3822	7.8656	6.3933	7.9242	6.7112	6.6237	8.117	7.0645	6.3816	6.4983	7.712	6.7571	7.106	5.7116	6.2882	6.0592	7.4073	7.061	6.5564	6.8043	6.2647	6.6168	7.0137	6.4494	6.8046	6.114	7.2578	6.631	5.6335	6.3646	6.8945	5.1048	6.6137	7.2326	7.0573	6.7829	6.641	7.4724	7.134	7.7542	6.5655	7.2195	6.1721	5.734	7.4809	8.1001	6.6029
2.4058	3.3423	2.8925	1.746	2.3651	2.5002	2.5255	1.5666	2.5479	2.9603	1.3189	3.7521	1.8166	2.6743	2.5087	2.4737	1.6236	2.5871	2.6953	2.3702	2.5589	1.6046	2.7933	2.9391	3.087	2.1073	2.0716	3.4593	2.3504	1.6176	2.965	2.5954	3.2502	3.1348	1.5747	2.8761	1.849	1.5154	2.6741	2.7304	2.4428	2.3993	3.6067	2.1872	2.9972	2.8659	2.603	2.7399	1.4052	2.5342
-5.4274	-7.2746	-5.7769	-6.8495	-4.8192	-6.2266	-5.2223	-4.5497	-5.7534	-5.0359	-5.1358	-5.5703	-5.4692	-7.0589	-6.6827	-5.4424	-6.9687	-5.4925	-6.4461	-5.0606	-6.0479	-6.1879	-5.8298	-6.4512	-6.3829	-5.0297	-5.4723	-5.7517	-5.3423	-6.2037	-5.6161	-6.8171	-6.3197	-6.5595	-5.3307	-5.9891	-6.5992	-5.4686	-4.371	-6.0285	-5.2215	-6.1549	-5.7477	-5.7487	-5.5272	-6.5943	-6.1322	-5.2876	-4.1148	-6.7122
-3.8888	-3.7333	-3.626	-2.7685	-2.702	-1.9847	-3.7244	-2.8415	-3.9527	-4.0169	-2.318	-3.0923	-3.3613	-3.4985	-1.9673	-2.6891	-3.7891	-3.2564	-3.4736	-3.1885	-3.5464	-3.1387	-2.9772	-3.5066	-3.1437	-3.2718	-3.9631	-2.7243	-3.7515	-3.661	-3.4075	-2.3466	-3.4426	-3.4991	-2.6501	-2.9792	-3.3537	-3.5134	-2.1296	-2.2187	-2.8987	-3.4021	-2.3786	-3.543	-2.1173	-3.6529	-3.6057	-3.5543	-2.6778	-2.989
-2.3039	-2.8336	-2.1385	-3.3047	-1.9487	-1.7171	-1.7037	-1.6408	-2.609	-1.9205	-1.6077	-1.8172	-3.0593	-3.0422	-1.9882	-1.0748	-1.9139	0.42777	-1.9228	-1.5874	-2.0406	-1.8756	-1.6274	-1.8115	-1.6012	-2.2557	-1.5987	-1.9878	-3.0126	-1.911	-0.18744	-1.4544	-2.3111	-1.0163	-2.3962	-2.4472	-2.5851	-1.8973	-1.5944	-2.0398	-1.8713	-3.372	-1.2895	-1.6749	-1.8892	-1.7254	-2.1137	-2.7399	-1.1611	-1.5061
-0.14713	-1.3526	-0.40072	0.58304	-0.1041	0.049869	0.059397	-0.64826	-0.66206	-0.85564	0.50067	0.3666	-0.78066	0.22077	-0.059662	-0.78028	0.49618	-0.79299	-1.0649	-0.2757	-0.27641	-0.63804	0.28814	-0.36724	-0.16039	-0.43076	-0.34351	-0.84715	0.31861	0.11703	-1.0436	0.29809	-0.46611	0.1507	0.32769	0.30748	-0.57056	0.60486	-0.73533	-0.22919	-1.2449	0.24622	0.39221	-0.13965	-0.22025	-0.86425	0.56658	-0.85577	-0.52142	-0.36744
2.6843	1.7868	1.6339	2.3148	1.9144	1.9431	2.1155	0.087858	2.2746	1.4581	1.5944	1.5699	1.458	0.6656	2.0545	2.6831	1.6645	1.1823	2.025	1.37	1.4805	0.56489	1.66	1.1229	2.2739	1.8236	1.9957	1.4493	2.5688	2.0425	1.8894	1.6761	2.3094	2.3774	1.1354	2.5581	2.272	1.5053	2.5148	1.9334	1.3394	1.4167	0.78205	1.9875	2.5748	1.784	1.9673	1.8274	1.1205	2.0419
-10.435	-9.3688	-10.626	-9.6992	-10.079	-10.261	-9.8712	-9.5897	-9.35	-10.693	-9.1614	-10.237	-10.172	-9.5404	-9.8791	-9.7137	-10.713	-9.7311	-9.8694	-10.732	-9.9431	-11.805	-9.2059	-10.775	-9.4402	-10.263	-10.124	-10.581	-10.057	-10.708	-9.9087	-10.392	-10.499	-10.213	-11.113	-11.412	-10.708	-9.2335	-9.9633	-10.75	-10.753	-9.9233	-10.33	-10.807	-10.418	-10.046	-9.8699	-9.5885	-9.357	-9.6481
4.8593	6.4857	4.334	5.723	5.2214	5.2696	5.2423	5.5718	4.5758	5.1251	4.9137	3.3886	3.1686	4.7941	4.6303	4.653	4.3096	4.6874	4.5145	4.8638	4.1008	4.803	4.9361	5.1657	5.3052	6.634	4.8487	5.8371	5.4305	6.3207	6.1792	6.3646	4.8492	4.8335	5.3643	5.6011	4.8246	5.3249	6.0463	5.4647	5.2827	3.8834	4.57	4.8676	4.9427	4.6274	5.3252	5.1551	4.6116	4.7512
-11.067	-8.9988	-8.7577	-9.3187	-10.25	-9.1019	-9.6973	-9.0859	-9.6018	-8.9428	-10.027	-9.5147	-9.0676	-8.2056	-8.8135	-8.0205	-8.75	-8.4204	-9.0327	-8.5525	-8.6431	-9.4925	-9.5089	-10.173	-9.3274	-9.5376	-8.7274	-10.034	-8.5919	-10.473	-9.9188	-9.7073	-10.143	-10.075	-9.2621	-9.591	-7.9816	-8.7483	-8.8837	-9.1652	-9.8147	-8.9248	-10.245	-8.6321	-9.38	-9.1765	-8.7008	-9.4232	-9.2395	-9.3629
7.9087	8.3427	6.9512	7.8185	8.9231	7.1281	8.236	8.2835	8.0147	7.756	7.1931	7.9858	8.4523	7.8032	8.8632	8.1503	7.5855	7.8286	8.0656	8.4428	7.7986	9.5746	7.886	9.1906	8.7079	7.5547	7.8648	8.107	8.758	8.4262	8.2282	7.4017	7.3732	7.7199	9.1835	8.1184	7.6104	6.4955	7.6638	7.8696	8.1304	8.2626	8.581	8.3019	9.3159	8.4567	9.2529	8.0546	8.7806	7.7787
5.2362	6.3078	4.8186	5.7247	6.1659	5.582	5.2321	5.5754	6.4755	6.6739	6.3873	5.4034	5.404	3.7427	4.9484	6.1898	5.3171	5.7004	5.6832	5.3278	4.9549	7.1151	5.9939	5.1509	6.8634	6.7649	5.5528	5.6425	5.5533	4.2768	5.2824	6.5616	4.4138	4.2013	5.8179	6.0757	4.606	6.0014	4.4617	6.2027	6.5499	6.6571	6.0292	5.0662	6.4439	6.0473	4.7121	5.7606	5.1358	4.371
-4.5308	-2.9122	-4.0966	-4.1629	-5.1698	-5	-4.577	-3.518	-3.8141	-3.4784	-3.8714	-4.0001	-3.6154	-4.4053	-4.1676	-3.8813	-5.0857	-4.0187	-4.742	-4.1048	-4.2288	-4.4787	-4.7273	-4.5458	-3.183	-4.3514	-3.5888	-5.0216	-4.6731	-3.2376	-4.96	-4.099	-4.479	-3.9365	-4.9073	-4.3555	-4.444	-4.1264	-4.4021	-6.0521	-3.4842	-3.5713	-3.76	-4.6093	-3.0515	-3.9662	-4.4412	-3.718	-3.1621	-4.3417
-12.428	-12.417	-11.028	-11.144	-10.494	-9.9302	-11.126	-11.093	-10.863	-10.302	-11.17	-10.503	-10.37	-11.765	-11.59	-11.82	-11.517	-10.225	-11.717	-10.412	-11.707	-10.871	-11.252	-11.111	-11.974	-11.345	-12.129	-10.612	-10.616	-10.78	-11.316	-11.119	-11.669	-10.295	-9.9501	-11.312	-11.159	-11.105	-11.218	-11.455	-10.51	-10.168	-12.183	-11.07	-10.752	-10.254	-11.053	-11.37	-12.078	-9.671
-0.38703	0.14043	1.271	0.4265	0.89311	0.93066	-0.16339	0.31826	0.888	-0.19389	0.18468	0.79527	1.2052	-0.00031399	0.13736	0.11476	0.8126	1.036	0.094672	0.026075	-0.069971	1.4465	0.96276	0.043902	0.56795	0.53302	1.0956	-0.24744	0.6948	0.28724	0.62058	-0.16814	0.75276	0.74581	-0.74097	0.67399	0.87844	-0.23364	0.66695	1.1175	0.7573	1.5084	0.32962	-0.027257	2.0895	0.98259	1.9412	0.41881	0.22379	-0.36248
0.35336	1.1654	-0.34872	-0.56916	0.71772	1.6209	-0.88051	0.43296	1.2386	1.1004	0.31586	0.47652	-0.27802	-0.014211	-0.20175	0.43742	1.5622	6.9905e-05	0.73104	0.05152	0.38035	0.52906	0.84505	0.14813	1.2427	0.42844	0.25782	0.50578	0.28211	0.50734	-0.25583	-0.23418	0.58858	0.83208	0.38272	0.62182	0.71061	0.16521	0.3214	1.1779	0.56012	0.88352	0.74384	-0.070479	-0.083838	0.033675	0.61616	0.63475	0.42301	-0.46697
0.24395	0.64196	-0.65483	-0.22533	0.25678	-0.10934	-0.33624	0.14052	0.46761	0.23242	-0.87447	-0.37781	0.20235	-0.64745	0.41186	-0.12311	0.075827	-0.27665	0.26194	-0.72841	0.32199	-0.43446	-0.4089	0.07888	0.83595	0.15803	0.74858	0.64893	0.83413	0.24972	0.26981	-0.32078	0.027917	1.3776	-0.054676	-0.95838	-0.81053	-0.1148	0.53381	-0.18118	0.87192	-0.50735	0.54052	0.3222	0.81558	0.15421	-0.55163	0.043589	-0.014607	-0.24482
7.1122	8.9707	7.641	7.8928	6.261	8.332	7.7151	7.57	7.8718	7.6923	8.904	6.3517	8.0855	8.0668	8.7276	8.6358	8.6216	7.9659	7.7982	7.5997	7.5344	7.8243	8.3404	7.5184	8.4017	7.1542	8.4476	8.4376	7.9012	8.0135	8.531	8.6034	7.9078	8.125	8.5324	7.7646	7.8355	7.7864	8.9964	7.7074	7.8409	7.3925	7.3992	7.3334	6.3761	7.8721	8.6626	7.3212	7.7346	7.6343
8.6671	8.1285	8.6832	8.351	8.2238	8.9159	8.2342	8.6582	8.6336	8.6728	9.2801	8.429	8.4103	8.0682	8.0024	9.2677	9.0964	8.7708	9.5718	8.2208	8.2426	9.1882	9.6343	7.1078	8.1385	8.4515	8.1092	9.3555	7.4643	8.2072	8.8258	8.3781	8.1007	9.042	8.483	9.3137	8.4691	9.1585	8.233	9.0546	9.754	8.4929	8.3203	8.8144	9.0932	8.8929	7.8243	8.3159	8.0112	9.5142
-1.1923	-1.3328	-1.3556	-1.2628	-1.2891	-1.4035	-0.89014	-0.3593	-1.5093	-1.5758	-0.9256	-1.5612	-1.2924	-1.2177	-0.26308	-1.6276	-1.2192	-1.303	-1.811	-0.90001	-1.5558	-1.6405	-1.6047	-0.090103	-2.1923	-1.2583	-1.2701	-1.8676	-2.4883	-2.3005	-0.68025	-1.1221	-1.6855	-1.0428	-1.9117	-1.8614	-1.3903	-1.7662	-1.0254	-1.3452	-2.27	-2.7408	-0.9308	-1.5924	-2.4303	-1.0682	-1.0858	-1.3606	-1.8047	-1.1354
2.0564	2.4491	0.22132	1.6302	0.70547	1.4893	1.6679	2.8595	2.3359	1.313	2.097	1.1359	0.48579	2.5505	1.2086	2.9645	1.5676	1.516	1.419	1.4839	1.3992	2.5207	2.0311	1.3267	3.7817	2.0558	1.3869	1.8509	0.21218	1.0835	1.5035	1.2216	2.0589	1.6436	2.8711	2.0409	2.2014	1.407	1.2242	1.6114	1.503	2.7491	1.0289	1.2562	0.30684	1.9556	1.6395	2.0427	1.3061	0.30041
-13.795	-13.051	-12.939	-14.049	-13.818	-13.363	-13.338	-12.189	-13.01	-13.009	-12.799	-13.225	-12.48	-14.207	-13.473	-12.235	-12.571	-11.931	-14.114	-13.124	-14.367	-12.869	-13.321	-12.717	-12.683	-12.836	-13.887	-12.658	-14.281	-14.93	-14.776	-13.76	-13.573	-12.201	-14.408	-13.127	-12.465	-12.261	-13.176	-12.964	-13.127	-14.003	-13.659	-11.807	-13.441	-14.525	-13.257	-11.398	-12.933	-14.192
4.7539	4.1729	5.491	5.1248	5.9857	5.6278	5.7081	5.8541	5.7326	5.9972	6.8701	4.8277	5.3272	5.7289	6.738	5.7386	5.5997	5.3036	6.2314	4.172	5.5864	6.1924	4.6397	5.2402	5.8462	5.1012	5.179	3.8014	5.6725	5.2937	6.1215	5.6098	4.3957	6.2386	4.1902	5.3813	6.1302	4.7775	5.8095	4.6998	5.7762	5.2515	4.766	5.2451	4.6984	4.3621	5.748	5.135	6.9108	5.9736
6.0841	5.8832	6.0589	5.857	4.5291	4.4854	5.2786	6.4806	6.7968	5.8221	4.9287	5.5011	6.455	5.7906	4.7489	5.596	5.1379	6.1756	5.5912	5.451	5.3839	5.8189	5.5961	5.1945	5.4359	6.8334	5.3522	5.9162	4.4248	5.2087	5.7441	5.4285	4.8287	6.522	4.2852	5.5846	6.1227	4.8874	5.4717	4.2833	5.5491	6.1291	5.4804	5.8463	4.8785	6.2897	5.5875	4.3256	4.7183	5.56
-9.4438	-8.1054	-7.4409	-7.3884	-8.8338	-7.2912	-7.4635	-8.2355	-8.3718	-7.8727	-6.5115	-6.9263	-7.5807	-8.7231	-6.8094	-7.1816	-7.1787	-7.8015	-7.7329	-8.0573	-7.1616	-7.5391	-7.9547	-7.6551	-8.0545	-7.7049	-8.4247	-8.939	-6.8661	-7.2414	-7.299	-6.4698	-8.0981	-8.0597	-8.4387	-7.6253	-7.4332	-6.3997	-7.4921	-7.8396	-7.6135	-6.9363	-6.6444	-9.1147	-6.8252	-8.5072	-6.8613	-7.7212	-7.2434	-7.0557
-6.5467	-5.9007	-7.3285	-6.918	-6.8759	-6.8019	-6.0257	-5.9206	-5.5794	-5.9172	-7.4645	-5.5571	-6.7603	-5.1287	-5.6933	-6.1342	-6.8067	-6.4057	-5.6952	-7.1493	-5.2016	-6.1736	-4.9876	-5.693	-7.3248	-6.6777	-6.4107	-7.0742	-6.4946	-6.5825	-7.0739	-6.9449	-6.5966	-6.0195	-7.4321	-5.7742	-6.0984	-5.4108	-6.112	-7.0466	-6.2059	-6.1454	-5.9588	-6.6821	-6.4782	-6.2647	-6.4178	-7.2665	-6.4338	-6.1446
2.4569	3.1508	2.8294	2.4014	2.3068	2.2674	5.1086	3.469	2.9911	3.2961	2.118	3.9942	3.2521	3.7305	3.4441	3.6986	2.6383	2.6094	2.4876	2.7751	3.1514	1.997	4.0675	2.4281	2.5822	3.7621	2.2219	2.4418	3.7043	3.9276	3.388	3.935	2.8935	4.2819	2.4202	2.2751	2.7095	3.5872	2.5847	3.7715	4.6373	3.7145	2.7829	2.9378	3.2294	2.7677	2.9828	3.1807	2.6088	2.6688
-1.8765	-1.0425	-1.5091	-1.1813	-1.8442	-2.2314	-1.3153	-1.6463	-1.0344	-1.4347	-3.0104	-2.1677	-1.7871	-0.66845	-1.4708	-1.619	-2.2235	-1.8205	-2.1574	-1.5806	-2.2889	-1.8164	-2.0862	-1.3317	-1.0113	-2.103	-1.02	-0.78728	-0.85263	-2.386	-0.94436	-2.2651	-0.85596	-2.5062	-1.2924	-1.6153	-2.4122	-0.66654	-1.1617	-1.6333	-1.1552	-1.6512	-1.2543	-1.2286	-1.2273	-0.10091	-1.9014	-0.86163	-1.1348	-1.8641
-0.92953	-0.2307	-0.53933	-0.49743	0.24686	0.83662	0.10157	-0.87666	-0.4271	-0.99478	-0.41371	-0.4539	-1.1565	0.98433	-0.97765	-0.69219	0.028638	-1.609	0.067594	0.40567	-0.84441	-0.60653	-1.4283	-0.402	0.3163	-0.83779	0.27838	-0.252	0.08064	-2.0717	-0.34281	-0.43805	-0.16928	0.099615	0.70652	0.26755	-0.81883	-0.60277	-1.0856	-0.33058	-0.059268	-1.189	-1.1667	0.74788	-0.49593	-1.5153	-1.1643	-0.20979	-1.0426	1.2044
-2.5236	-3.1087	-3.1658	-4.0412	-4.0538	-3.0935	-3.869	-5.0612	-3.1848	-3.6928	-3.8269	-4.3726	-4.2633	-4.883	-4.4767	-4.6099	-3.0297	-4.1107	-3.3674	-3.8745	-3.6989	-5.056	-4.4616	-3.929	-3.3863	-3.2278	-4.1029	-3.452	-3.5336	-4.2713	-3.9875	-4.5317	-2.4225	-4.022	-2.8419	-3.5207	-4.1077	-3.0084	-3.0381	-4.1624	-3.9091	-3.6605	-3.8686	-3.31	-4.1582	-3.8218	-3.5818	-4.0982	-3.1606	-2.9458
8.3453	7.8255	7.967	7.3628	7.6875	8.3421	8.5459	9.1927	7.5931	8.5816	7.2589	7.5774	6.5686	8.2068	7.6052	8.9426	8.9281	8.3366	7.5574	8.0654	8.1102	7.4521	9.1556	8.1644	8.5565	8.4092	7.5991	7.7629	8.198	7.8284	8.4546	7.9855	7.3691	7.5802	8.1478	7.3918	7.6951	9.3038	8.3639	6.7844	7.3983	9.3087	7.4457	8.7139	7.7138	7.0383	6.9979	8.7795	7.0193	8.8412
-8.6315	-9.0295	-8.9	-8.73	-9.0262	-9.018	-9.0838	-8.4887	-9.1586	-8.4168	-8.5819	-8.3614	-8.4859	-8.7307	-9.8929	-10.52	-8.9547	-9.194	-8.7008	-9.2752	-7.8153	-9.1066	-9.2518	-8.8758	-8.1274	-8.7149	-9.1167	-9.1235	-8.3374	-8.3801	-8.6291	-8.8634	-9.5631	-9.4361	-8.8571	-8.6462	-9.1597	-8.5546	-8.9271	-9.1922	-8.0316	-9.1674	-9.2773	-9.465	-8.6866	-10.048	-8.9546	-8.9432	-9.5659	-7.4955
-0.76815	0.0089317	-0.12177	-0.38185	-1.5956	-0.96871	-0.61581	-0.10958	-0.61212	-0.53274	-1.3849	-0.96784	-0.40786	-0.95779	-0.98341	-0.04625	-0.84742	-1.1466	-0.34934	-0.88512	-1.7961	-0.64075	-1.6096	-0.89295	-1.6536	-0.026468	-0.81551	-0.91652	-0.11851	-0.38129	0.12249	-0.72151	-1.7586	-0.21288	-0.40799	-0.50388	-0.84831	-0.24413	-0.088896	-2.1799	-0.49171	-0.10822	-0.74306	-0.76801	0.75099	-0.62111	-0.24515	-0.14749	-0.20321	-0.60588
-1.3514	-1.5592	-0.99803	-0.77539	-2.3877	-0.20422	-1.9615	-0.17662	-1.3581	-1.7517	-1.062	-0.88609	-1.6209	-1.9958	-0.8299	-0.97166	-1.8262	-0.53982	-1.7688	-2.1671	-1.0544	-1.1562	-2.0774	-1.4641	-1.3852	-0.7512	-2.2595	-1.047	-1.2249	-1.8319	-1.182	-0.64661	-1.2923	-0.68934	-0.40972	-0.92649	-1.2772	-1.354	-1.5454	-0.87717	-1.2502	-0.97805	-1.1389	-1.5864	-1.9769	-1.9888	-2.5222	-2.7136	-1.2749	-2.0892
8.7125	8.0103	9.2332	8.1893	8.0951	7.7812	8.1395	8.2495	8.7762	8.8317	7.9727	7.2046	8.3777	8.3128	8.9345	7.6853	8.3991	9.525	9.0782	8.3003	10.322	8.4962	8.4863	9.7976	9.0989	8.0694	8.6606	8.6574	9.2426	8.4918	8.0767	8.4899	8.6287	7.4437	8.9137	9.6776	7.9939	9.8103	9.5456	8.2874	9.6739	8.2771	8.8202	7.6854	8.6048	7.516	9.3468	9.3841	8.7805	7.955
5.9347	6.0091	6.9403	5.6533	4.1891	5.3542	5.1624	5.1905	5.1258	4.8357	4.5043	4.6869	5.5742	6.1071	6.3521	5.9159	5.2326	6.0734	6.129	4.6197	5.7518	6.1408	5.8357	5.4967	5.7772	5.2233	5.4051	6.1791	5.0829	4.6524	5.9336	5.3024	6.5202	5.6532	5.6804	6.005	5.626	5.3453	5.1613	5.3495	5.5314	5.5694	5.3037	6.0408	5.8617	5.9885	5.3156	6.6917	5.8157	5.8043
-10.045	-10.909	-10.379	-10.438	-11.335	-10.549	-11.103	-11.508	-11.006	-11.154	-10.233	-9.3725	-9.8091	-9.7426	-10.454	-10.348	-10.194	-10.401	-11.583	-10.416	-10.086	-10.816	-10.47	-10.691	-11.057	-10.692	-10.627	-11.661	-10.983	-11.266	-10.73	-11.147	-10.35	-10.777	-9.983	-10.444	-11.02	-10.473	-11.185	-11.391	-11.003	-10.363	-10.537	-9.8806	-10.152	-10.869	-10.791	-11.913	-11.444	-12.123
-9.9159	-10.225	-10.466	-9.9142	-9.5101	-9.8121	-9.1335	-10.396	-9.0573	-10.628	-10.52	-9.2257	-10.939	-10.588	-9.8617	-10.747	-10.871	-10.133	-9.1335	-11.49	-10.297	-10.411	-10.941	-10.512	-10.613	-10.647	-10.397	-10.274	-9.2997	-9.3709	-10.713	-9.6521	-11.175	-10.158	-10.541	-10.632	-8.9448	-10.543	-11.15	-9.8383	-10.336	-10.196	-11.149	-12.015	-10.323	-9.8964	-9.6065	-9.5446	-10.342	-11.29
-5.6104	-6.1816	-5.0029	-5.2733	-5.2604	-6.1281	-5.7152	-6.6904	-5.7168	-5.0121	-5.1292	-4.9604	-4.5559	-6.7223	-5.7349	-3.6829	-5.5969	-4.8508	-6.6526	-5.6773	-5.0051	-6.1317	-5.0539	-6.301	-5.7425	-6.1897	-5.2635	-5.5575	-5.593	-5.4262	-5.1261	-5.2114	-6.1195	-4.8816	-4.459	-5.7717	-4.9051	-5.4537	-5.6066	-5.8097	-5.5916	-5.3392	-4.3632	-5.7181	-5.3548	-4.8492	-5.7242	-5.8966	-4.3519	-6.8395
-2.7303	-2.1091	-2.2107	-2.9947	-2.2341	-2.0833	-2.0341	-2.5437	-2.3229	-3.5711	-2.0845	-2.9889	-3.3018	-1.5934	-3.1874	-2.569	-2.6307	-1.7334	-2.2672	-1.9834	-2.107	-2.9606	-3.3532	-3.2769	-2.3554	-1.9987	-1.8218	-2.2597	-2.3823	-2.4633	-3.7859	-2.997	-2.9001	-2.7766	-3.24	-3.4357	-2.0362	-2.3268	-3.4861	-2.6274	-3.4645	-1.6159	-1.3678	-3.1481	-2.8921	-3.3474	-3.1504	-2.5637	-2.1481	-2.3169
-1.273	-1.1457	-1.2878	-0.87929	-0.81442	-1.4867	-2.2759	-1.7927	-0.65009	-1.1242	-2.0061	-1.2085	-1.271	-1.7954	-0.99016	-0.3636	-2.2129	-2.1785	-0.67568	-1.0651	-0.16241	-0.92634	-1.1003	-1.768	-0.80225	-0.5769	-1.2765	-0.77725	-1.9426	-1.9068	-2.1248	-1.1987	-1.0252	-1.9441	-0.75837	-2.0089	-1.8173	-1.4926	-0.91842	-1.7527	-1.7473	-1.5286	-2.493	-1.2274	0.090139	-0.45614	-1.2221	-1.236	-1.4002	-0.82588
-10.259	-10.189	-9.8426	-11.35	-9.0676	-9.2066	-10.124	-11.835	-10.471	-9.8351	-10.105	-10.789	-11.348	-10.394	-10.151	-10.282	-9.5368	-9.4914	-10.389	-9.6477	-9.8962	-9.7935	-10.84	-10.907	-10.843	-10.425	-9.5288	-10.141	-10.677	-10.789	-9.9614	-10.144	-10.41	-10.928	-10.129	-9.424	-9.9206	-9.6293	-10.312	-10.906	-10.459	-10.429	-11.305	-10.055	-10.77	-9.8385	-10.751	-11.237	-10.581	-9.1682
0.15721	-0.03801	-0.17699	-0.34896	0.046867	-0.05048	-0.79105	-0.69526	0.20437	0.24937	0.53562	0.58318	-0.033268	0.43315	-0.12539	0.026432	0.0091009	0.35893	0.26035	0.11554	-0.11185	-0.2707	-0.44868	-0.088074	-0.47479	-0.076651	0.29408	1.0035	0.16456	-1.4049	-0.21284	-0.42741	-0.074676	-0.2561	-0.9169	-0.083089	-0.22807	-0.308	-0.088074	-0.33146	0.47022	0.29706	0.11898	-0.61413	0.57598	-0.16651	-0.37285	-0.96811	0.063677	-0.50228
5.7055	5.3453	4.5084	4.0189	5.8733	4.6475	4.0607	5.3343	4.9036	6.0422	5.4422	4.7718	3.9468	5.554	4.9862	4.1994	5.4852	4.3509	4.9647	5.1673	5.3152	5.0606	4.3963	5.9604	5.6386	5.2101	4.7222	5.6849	5.3455	4.7982	6.3049	4.6568	5.0796	5.371	3.6844	4.859	4.2931	4.6857	5.3357	4.8899	4.4494	4.467	4.6737	4.13	5.6847	4.9393	5.8193	4.468	4.2824	5.1338
-3.9896	-5.4296	-5.5576	-5.5509	-5.4899	-5.6722	-5.191	-6.4933	-4.0644	-5.8399	-4.9647	-5.03	-5.2846	-5.7253	-6.1134	-5.2226	-5.8548	-5.5346	-4.8918	-5.6918	-5.2862	-5.7706	-5.0213	-6.1589	-5.2523	-5.3485	-5.9395	-5.863	-5.8209	-5.7351	-6.1706	-5.0397	-6.4394	-7.2297	-5.4541	-6.0933	-4.9241	-4.4924	-5.8856	-5.2041	-5.7751	-5.4173	-5.5637	-5.7316	-5.444	-5.5715	-6.3043	-4.7096	-6.2798	-5.4528
-22.733	-21.934	-21.119	-21.961	-22.478	-22.027	-21.988	-22.107	-22.503	-23.089	-22.83	-23.076	-22.119	-23.281	-22.414	-22.219	-22.294	-22.593	-22.949	-23.002	-22.175	-24.158	-21.92	-21.805	-23.282	-22.91	-22.068	-22.019	-22.054	-22.486	-22.562	-22.006	-21.97	-22.341	-22.789	-22.978	-21.709	-22.981	-22.613	-22.188	-22.331	-22.236	-20.862	-22.673	-22.891	-22.916	-20.969	-21.665	-22.027	-21.73
-1.7375	-1.7501	-0.58521	-2.3253	-0.86958	-1.6531	-2.1868	-2.8247	-2.0045	-2.0729	-1.9698	-1.4726	-2.3764	-1.9951	-1.4794	-1.7062	-1.7498	-2.4028	-2.6629	-1.4554	-1.8257	-2.2027	-1.5203	-1.2424	-1.1208	-2.494	-3.0443	-2.5842	-2.0625	-2.5806	-1.3799	-1.3657	-0.54363	-1.6884	-1.0332	-3.1635	-0.8862	-1.6918	-1.7252	-1.2118	-1.9063	-0.56006	-2.0969	-1.8873	-1.8884	-1.1794	-0.81338	-2.1375	-0.76947	-2.484
-20.318	-20.827	-19.385	-21.506	-21.291	-20.705	-20.867	-21.306	-22.976	-20.087	-21.337	-20.477	-20.101	-21.393	-21.837	-22.165	-22.197	-20.679	-21.678	-20.471	-21.362	-21.211	-20.2	-21.183	-20.236	-20.552	-21.466	-20.585	-21.476	-20.659	-20.247	-21.514	-21.039	-21.246	-19.185	-20.985	-20.554	-20.709	-20.823	-20.625	-20.047	-21.248	-20.684	-22.481	-21.221	-21.784	-21.386	-21.185	-21.183	-21.453
-11.665	-13.732	-12.75	-13.259	-12.534	-13.628	-13.025	-12.999	-12.423	-11.802	-12.079	-13.357	-13.317	-12.649	-13.311	-12.647	-12.476	-13.438	-12.929	-12.312	-13.136	-13.232	-12.992	-14.152	-12.175	-13.834	-13.443	-13.085	-13.038	-12.427	-12.898	-13.482	-12.224	-13.762	-12.794	-12.85	-13.589	-12.959	-12.368	-12.536	-11.589	-12.826	-13.462	-12.425	-13.611	-12.715	-12.943	-11.773	-12.655	-13.659
-10.939	-11.726	-11.463	-10.966	-9.7875	-11.848	-11.295	-11.281	-11.855	-12.031	-12.038	-12.438	-10.376	-12.165	-11.674	-11.86	-10.851	-10.831	-10.71	-11.438	-11.539	-10.933	-9.7237	-11.867	-11.826	-11.692	-11.412	-11.165	-10.807	-12.606	-11.472	-11.884	-11.113	-11.437	-10.811	-11.345	-11.746	-12.501	-11.022	-11.034	-11.908	-11.919	-11.112	-11.614	-11.977	-11.502	-10.848	-11.699	-10.436	-10.92
0.24201	-0.016134	0.2796	-0.53093	-0.11867	1.292	0.75683	0.09378	-0.0050237	-0.012113	0.37982	0.61478	0.93191	0.30809	0.6211	-0.39415	0.43641	0.26075	-0.43505	-0.15398	0.33986	0.43241	0.97499	0.67818	-0.68619	0.6345	1.3486	0.67682	0.57142	0.082021	0.49298	0.84144	0.32936	1.109	-0.51977	0.91697	0.48215	-0.75509	0.53892	0.34474	-0.74136	-0.022037	-0.36205	0.44433	0.90925	0.49123	0.76781	-0.48458	0.67052	1.3034
-13.175	-13.193	-12.754	-13.648	-13.413	-13.962	-13.075	-14.343	-13.333	-13.462	-13.695	-13.501	-13.019	-12.815	-12.782	-13.225	-13.744	-12.463	-12.984	-13.117	-14.249	-12.804	-13.14	-12.751	-14.247	-13.881	-13.105	-13.7	-13.637	-14.138	-12.984	-13.326	-12.934	-11.969	-12.119	-14.445	-13.327	-13.371	-12.816	-12.792	-12.746	-12.703	-13.13	-13.455	-12.825	-13.312	-13.762	-12.461	-13.616	-13.531
-10.679	-10.724	-10.112	-9.0231	-9.8491	-10.121	-10.129	-10.783	-8.7558	-9.977	-10.058	-9.5269	-10.109	-9.2441	-9.7029	-10.143	-9.9089	-10.145	-9.0956	-10.578	-10.343	-11.137	-10.537	-10.625	-10.24	-10.265	-9.7355	-8.9113	-11.155	-10.278	-10.558	-9.7247	-10.443	-10.363	-10.555	-10.347	-10.51	-9.844	-10.696	-10.991	-10.252	-10.464	-10.521	-10.936	-9.4836	-9.0565	-8.8	-9.8924	-9.08	-9.3375
-7.4427	-8.3739	-7.2509	-7.1312	-8.1769	-6.6309	-7.7449	-6.3668	-7.5119	-6.6722	-8.0825	-7.544	-7.3478	-7.5186	-7.6629	-7.2061	-7.7161	-7.4765	-6.9282	-8.1496	-7.4329	-7.2884	-7.6503	-6.7731	-6.2511	-8.2369	-7.4045	-7.3399	-9.0414	-7.077	-8.3354	-6.9199	-8.7748	-7.2512	-9.0196	-7.6487	-7.7215	-7.3936	-6.8958	-7.472	-6.7897	-8.4868	-7.5529	-6.8941	-6.855	-7.348	-7.2622	-7.7492	-7.603	-6.9519
-11.575	-11.738	-11.786	-12.475	-11.837	-12.959	-12.004	-11.726	-11.337	-12.105	-12.511	-11.23	-12.233	-10.847	-12.883	-11.614	-10.798	-10.889	-11.361	-10.614	-11.189	-13.064	-11.961	-12.793	-11.927	-12.062	-11.375	-12.265	-12.228	-12.193	-10.727	-11.288	-10.825	-12.346	-11.786	-10.789	-11.866	-12.24	-11.312	-11.61	-12.422	-11.827	-12.669	-11.153	-11.977	-12.475	-11.999	-12.275	-11.84	-11.711
8.0818	8.2283	8.497	7.8013	8.4602	7.2773	8.1358	8.1635	9.1736	8.2278	7.7431	8.9478	7.6863	9.0116	8.4943	8.7266	8.2744	9.7598	8.8193	9.0213	8.774	9.0671	9.4909	7.9127	7.9747	8.0732	8.6525	9.2593	8.2744	8.8021	7.3154	8.3619	7.662	8.5364	9.1264	8.3084	9.0246	10	8.2021	8.0762	8.7141	8.3832	8.8879	9.2319	8.8236	8.1101	8.4185	8.5625	9.4889	8.4142
-3.2612	-1.7988	-3.4147	-4.6497	-3.6557	-4.1778	-4.008	-3.4085	-4.046	-2.9558	-3.0339	-2.5004	-4.185	-3.7419	-3.0371	-3.78	-3.9222	-3.9459	-3.0169	-3.5048	-3.0015	-3.436	-3.9155	-4.3471	-3.7055	-3.3708	-3.8724	-3.2587	-4.1723	-3.3771	-2.9095	-3.7083	-2.8788	-3.8134	-3.5798	-4.3552	-4.8513	-4.3178	-3.0906	-2.9207	-3.3174	-3.236	-4.2883	-2.821	-4.4193	-4.0121	-4.0933	-4.2337	-2.8759	-4.3488
2.2864	0.81995	1.2342	1.4711	1.6184	1.4052	1.7277	2.0046	1.362	2.0262	1.7807	3.6119	0.66851	0.45683	1.5964	1.6503	0.72868	2.3185	1.842	1.3358	2.2347	2.4387	1.8669	2.3155	1.4839	1.3482	1.3948	2.1766	2.5749	2.2559	2.1104	0.78193	1.9068	2.5497	1.6766	0.96109	1.8324	2.1671	1.6393	0.9816	2.0668	2.4982	1.5777	1.7619	1.8944	1.5008	0.29369	1.0289	1.352	1.3584
-4.893	-4.9073	-4.9156	-5.6462	-3.8309	-5.1095	-3.7001	-4.264	-4.7846	-3.5397	-4.7623	-4.7235	-5.8488	-3.6127	-5.1939	-5.0326	-5.0947	-4.2421	-5.8765	-3.6644	-4.2214	-5.0918	-5.0839	-4.7711	-3.3621	-4.4659	-5.0717	-4.5617	-3.7145	-3.8719	-4.767	-5.2095	-4.9627	-4.7466	-5.0486	-5.6937	-3.9063	-4.9849	-4.6525	-4.5747	-4.0708	-4.4045	-3.7119	-5.0143	-4.6242	-5.6599	-4.6645	-4.8419	-3.9781	-4.4386
-8.915	-8.2411	-8.7398	-9.8159	-9.3999	-9.2057	-8.5723	-9.7325	-9.5351	-8.639	-8.4662	-9.788	-8.377	-8.0701	-9.4702	-7.8909	-8.6939	-8.8848	-9.038	-10.378	-8.3877	-8.971	-8.4734	-8.8937	-8.4138	-9.5183	-8.9925	-9.457	-9.7677	-7.965	-7.7554	-8.2649	-9.6275	-8.7656	-9.0948	-9.2398	-9.0973	-9.4365	-9.8296	-9.2819	-9.7762	-9.2778	-9.1049	-9.5605	-9.938	-8.4128	-9.0138	-8.7347	-8.4933	-8.0594
-0.67928	-0.56984	-0.18456	0.41982	0.51284	-0.42056	-0.35904	-0.2783	0.59335	-0.48221	-0.40445	-1.1819	0.43204	0.56328	0.2444	-0.21639	0.34214	-0.20278	-1.0004	-0.5539	0.011358	-0.48984	-0.11427	-0.64796	-0.34249	-1.5484	-0.56739	0.78847	-0.31747	0.14802	0.17327	0.26523	0.0073707	-0.68514	0.44245	-0.10576	-1.4433	0.081637	0.030464	-0.18343	0.53686	-0.82321	-0.97372	-1.1481	-0.51669	-0.22454	-0.2678	0.21067	-0.51453	-0.45985
-1.9695	-1.4124	-1.6615	-0.29029	-0.11707	-0.43115	-2.0819	-2.6521	-1.7165	-2.1711	-1.0105	-2.461	-1.4991	-0.87343	-1.695	-2.0222	-0.81903	-1.8218	-1.0165	-0.42555	-0.98781	-1.5203	-1.2737	-1.259	-2.0601	-2.6745	-1.3369	-2.706	-1.2711	-2.1515	-0.60311	-0.47244	-1.4926	-1.8956	-1.7163	-1.2834	-0.72218	-2.0623	-1.947	-0.23853	-2.4828	-1.544	-2.1383	-1.3822	-0.99645	-1.1569	-0.80497	-0.27167	0.4147	-2.5157
1.2331	1.3423	2.6808	2.8538	1.7292	1.7867	2.9522	1.7073	2.1724	1.9603	1.7825	2.7715	0.68241	2.8746	3.6341	1.8794	1.8426	2.3572	2.0343	1.06	1.5164	1.7847	1.3004	2.1167	2.0403	1.2104	1.991	1.9452	0.84394	2.1834	1.7145	2.6995	2.1877	1.226	2.0223	1.4115	3.2002	1.5492	2.3718	1.1483	1.7755	1.4533	1.0231	1.5666	1.8764	2.1194	1.934	2.0894	2.5732	2.892
2.7995	1.2764	1.99	2.0962	2.8305	1.0002	2.62	1.7732	2.0958	1.6618	0.81929	1.6903	1.2015	1.8873	2.3678	1.8266	-0.035698	2.4949	1.0777	0.79021	1.6222	1.4355	1.718	2.4517	2.2217	2.2419	1.2827	1.1316	0.29354	2.1347	2.2215	1.1382	3.3409	1.2202	2.0244	1.8587	1.8833	1.4855	1.8491	1.0565	1.7474	1.856	1.328	1.6718	2.7844	2.0601	1.3665	0.90154	1.3261	2.3584
-23.092	-21.099	-22.81	-21.502	-21.836	-21.913	-21.831	-22.02	-22.131	-22.691	-22.732	-22.431	-22.301	-21.663	-22.543	-22.772	-20.052	-21.17	-21.892	-22.164	-22.209	-22.839	-21.567	-21.282	-22.238	-22.3	-21.493	-21.688	-22.431	-20.897	-22.059	-22.627	-21.804	-22.752	-21.909	-22.557	-21.884	-21.834	-22.355	-22.256	-21.28	-22.47	-21.622	-22.001	-22.699	-22.109	-21.6	-22.026	-22.411	-23.499
-0.383	-0.1995	-0.46562	1.2261	-0.5406	0.097383	0.02629	-0.58526	-0.2271	-0.51692	-1.1137	-0.82418	-0.67735	-0.16066	-0.036341	-0.55369	-0.012243	-0.085592	-0.44161	-0.1669	-0.60501	0.33117	0.72267	0.05846	-0.23084	0.20154	-0.039897	0.68523	-0.76565	1.019	0.16756	-0.29948	1.2443	-0.50478	-0.37733	0.21267	-1.1495	-0.95144	-0.16488	1.0402	-0.93234	-0.088173	0.70984	0.80861	-0.59829	0.35143	-0.61388	0.63503	-0.72085	-0.062128
-3.8513	-3.2607	-3.6884	-2.875	-2.9431	-3.321	-2.571	-2.1151	-3.0189	-3.0417	-2.8995	-3.517	-2.1307	-3.3716	-3.2785	-3.1028	-2.5433	-3.5707	-3.9797	-4.6882	-2.1498	-3.044	-2.2611	-3.0924	-3.6898	-2.6374	-2.9335	-2.7764	-3.9583	-4.4415	-3.6878	-3.9321	-2.9562	-2.8436	-4.3684	-2.8651	-3.246	-2.5829	-3.6167	-3.8829	-3.1798	-4.1346	-2.7075	-3.1009	-3.0031	-2.8671	-4.3202	-4.0598	-2.6054	-4.2821
-6.0722	-6.5856	-6.328	-6.0199	-5.6152	-5.5456	-7.0739	-4.9871	-6.2504	-4.9539	-5.0018	-5.3662	-6.0073	-5.836	-5.9275	-5.8049	-6.9382	-4.8743	-5.4935	-5.2419	-5.7292	-5.7404	-6.1079	-6.0378	-6.2137	-5.3354	-6	-4.6086	-5.2202	-5.8086	-5.6906	-4.9719	-6.0751	-4.6002	-5.4761	-5.8263	-5.2083	-5.0264	-5.7862	-6.4361	-5.6003	-6.3944	-5.5014	-4.9658	-5.0452	-5.0087	-6.1559	-5.8501	-5.0144	-6.1672
-0.03384	1.3128	0.92785	0.34907	0.072713	0.88099	0.40986	-0.83114	0.13708	0.55833	-0.49648	1.4855	-0.096585	1.1977	-0.4135	-1.0281	0.39674	0.59745	0.76183	0.5522	0.69905	0.92208	0.63057	0.4762	1.7074	0.35127	0.67418	-0.53186	0.14951	-0.73866	1.4225	0.36327	0.58756	0.5231	0.52888	0.49123	-0.62812	-0.0029597	-0.67851	1.1431	0.10769	-0.1012	-0.18677	-0.92731	1.0371	0.39132	-0.10205	0.19549	-0.088613	0.96769
-1.1285	-0.47613	-2.2136	-0.42433	-1.7893	-1.2882	-1.2394	-1.5796	-1.2583	-1.1607	-0.89456	-1.134	-1.9137	-1.0931	-0.36965	-0.36548	-1.388	-1.0501	-0.29539	-1.2261	-0.32649	-1.1963	-1.9498	-1.1844	-1.3436	-0.35524	-2.1715	-0.58703	-1.39	-1.9269	-1.4062	-1.9944	-0.23401	-1.2951	-0.97027	-1.3032	-1.6681	-1.7945	-1.4329	-1.6382	-2.378	-0.81192	-1.8953	-2.3223	-2.259	-0.35846	-1.3826	-1.9535	-1.8778	-1.841
-0.45643	-1.1052	-0.19528	-1.2214	-1.0026	-0.54481	-0.88325	-2.3048	-0.25035	-1.2194	-0.69913	-0.90945	-1.3836	-1.1643	-0.44301	-0.83321	-0.91869	-0.13828	-1.3605	-0.63561	0.28723	-0.093164	-0.38826	-1.4749	1.5972	-1.1621	-0.61734	0.21872	-0.78021	-1.8042	-0.5188	0.092286	-0.64611	-0.33228	-0.4325	-1.8848	-0.4183	-0.39881	-1.0522	-0.55608	-1.2558	-0.38909	-1.4288	-0.3821	-0.44773	-1.455	-1.5261	-1.8671	-0.90654	0.05376
-2.7911	-2.3392	-2.3744	-2.4907	-2.6673	-3.2278	-2.3051	-2.5646	-2.7957	-2.5665	-3.8565	-1.7985	-2.6942	-3.5913	-1.6872	-1.776	-1.822	-2.7359	-1.4912	-2.6156	-2.3583	-1.9372	-2.5151	-2.182	-2.4545	-2.5791	-3.203	-2.2055	-2.3656	-1.7387	-2.8758	-1.3326	-2.4154	-2.9532	-1.4521	-3.9853	-2.7192	-3.4834	-2.1597	-1.3787	-2.1963	-2.592	-3.2406	-3.4453	-2.6148	-1.9701	-2.7224	-1.0495	-2.811	-3.4286
-8.9609	-9.2368	-8.5585	-8.6627	-7.8746	-8.984	-8.8388	-9.6902	-8.8399	-9.3502	-8.9254	-8.949	-8.7657	-8.4993	-8.7922	-9.7304	-9.622	-9.0387	-9.4967	-8.344	-8.2441	-9.1861	-9.9496	-7.8712	-7.8449	-9.3885	-8.3457	-8.6244	-9.2571	-8.2904	-9.074	-9.4593	-7.876	-8.5279	-8.5049	-9.0985	-8.7802	-9.4069	-9.208	-7.3701	-8.4648	-9.28	-8.8724	-9.0817	-9.6675	-8.3319	-8.6241	-9.1171	-8.3732	-8.7326
-4.5324	-4.8617	-3.3926	-5.1608	-3.8727	-5.5388	-4.5507	-4.0564	-5.1282	-5.6007	-4.8154	-4.5488	-3.9528	-3.9232	-5.1587	-4.93	-3.9608	-4.3993	-3.8678	-3.9705	-4.4088	-4.3995	-3.0251	-4.051	-5.3148	-4.4238	-4.3733	-3.8829	-3.5458	-4.5468	-4.9775	-4.3952	-3.7763	-4.3664	-4.573	-4.098	-4.9183	-5.2942	-4.6379	-4.3327	-3.796	-4.8716	-4.2256	-5.3619	-4.6682	-5.1587	-3.9108	-4.1222	-4.0348	-3.9006
-11.212	-10.929	-11.163	-11.088	-10.553	-10.601	-11.325	-11.224	-11.303	-9.987	-10.731	-10.492	-10.164	-10.578	-11.478	-11.179	-11.625	-11.197	-10.796	-11.304	-11.616	-10.396	-10.151	-10.759	-11.541	-10.867	-11.293	-10.341	-11.326	-10.032	-10.89	-11.221	-10.399	-10.563	-10.718	-10.324	-10.214	-9.9175	-11.43	-11.89	-10.558	-10.375	-11.315	-11.085	-10.053	-11.062	-10.281	-10.891	-10.934	-10.558
-12.158	-11.917	-11.774	-11.902	-12.727	-11.078	-12.693	-11.91	-11.494	-10.973	-12.347	-10.799	-11.885	-11.328	-12.36	-12.244	-11.836	-10.622	-11.61	-11.336	-10.782	-11.453	-11.584	-11.909	-11.211	-12.017	-13.031	-12.348	-12.671	-11.672	-11.561	-11.875	-10.992	-12.292	-10.8	-11.029	-11.693	-11.703	-11.587	-11.108	-12.523	-11.886	-11.821	-10.562	-12.517	-12.706	-12.369	-11.959	-11.971	-11.063
-12.187	-11.35	-10.741	-10.596	-11.352	-11.491	-12.207	-13.303	-12.543	-11.825	-11.563	-13.092	-11.966	-12.187	-11.542	-12.476	-11.934	-11.416	-12.542	-11.928	-11.458	-10.309	-11.447	-11.873	-11.531	-11.291	-11.378	-10.421	-12.463	-11.77	-11.283	-12.015	-12.303	-11.589	-11.68	-11.617	-11.591	-10.667	-12.082	-12.985	-10.603	-11.159	-11.3	-11.316	-12.05	-11.785	-11.981	-11.194	-11.669	-11.859
10.162	9.3953	9.7459	9.0312	10.318	9.1498	9.0989	9.6806	9.901	10.115	10.477	10.243	10.838	9.4533	10.211	9.7684	10.795	10.306	9.5768	9.8814	10.561	8.9541	9.8525	9.5786	9.4841	9.6081	10.603	10.46	9.1556	10.204	10.017	10.038	9.9321	9.4479	10.939	9.3471	9.8553	10.827	9.0475	9.5206	10.141	8.958	10.143	9.9661	9.9665	10.173	9.887	9.6473	9.4857	9.3647
-3.9389	-4.0835	-3.4299	-4.8074	-3.2423	-4.227	-3.3877	-4.7975	-4.8464	-3.7476	-3.2006	-3.3788	-4.2417	-2.7596	-4.1236	-3.9402	-4.2191	-4.2026	-4.4663	-3.9808	-3.5417	-3.7537	-3.4288	-4.4552	-4.0019	-3.9805	-4.1946	-3.5797	-4.2621	-4.0714	-3.8873	-3.9935	-5.3161	-3.7284	-4.4489	-4.1061	-3.5894	-4.7526	-3.5928	-4.0084	-4.8449	-3.4123	-3.5805	-3.6417	-4.8197	-3.6895	-4.018	-3.7172	-4.205	-3.5886
-14.133	-14.785	-15.648	-15.187	-15.139	-15.054	-14.87	-14.201	-15.544	-14.277	-14.731	-14.918	-14.351	-14.954	-14.72	-14.142	-13.888	-14.562	-14.59	-14.402	-13.061	-14.868	-14.431	-14.35	-12.736	-14.179	-14.619	-14.582	-14.028	-15.164	-14.211	-14.949	-13.613	-14.248	-14.092	-14.76	-14.94	-15.677	-14.801	-14.028	-13.624	-14.795	-13.818	-16.19	-12.772	-14.682	-15.952	-14.166	-15.592	-14.605
3.2407	3.1987	2.7566	3.0165	1.8856	2.3206	2.251	2.1297	1.5558	2.5653	2.6305	2.5478	2.6577	3.2289	2.3576	2.0023	2.188	2.777	2.4587	1.6448	2.8589	3.1872	2.9627	3.0287	1.9969	3.5401	2.0232	2.9541	3.2702	1.7869	3.4052	2.318	1.8656	1.317	3.3119	2.6078	1.75	1.6057	1.2173	3.345	2.7525	2.5926	3.0279	0.8167	0.68044	2.2388	2.4748	2.341	2.4081	2.9824
-13.528	-15.088	-13.66	-15.034	-13.379	-13.676	-13.607	-13.191	-13.482	-13.683	-14.273	-14.11	-14.295	-14.042	-13.206	-14.401	-14.683	-13.351	-13.805	-13.714	-13.365	-14.938	-13.677	-13.307	-13.104	-14.507	-14.881	-14.195	-12.937	-12.989	-14.883	-14.663	-13.478	-14.531	-13.844	-13.581	-14.631	-14.263	-13.544	-13.888	-14.226	-13.598	-13.145	-14.197	-14.225	-13.438	-14.046	-14.512	-13.238	-13.971
-1.9418	-3.1622	-3.2729	-2.2115	-1.9378	-2.2474	-2.3313	-1.422	-2.1576	-2.8455	-2.253	-1.2205	-1.5439	-1.1847	-2.7758	-2.3187	-2.1839	-2.5734	-1.9919	-2.8585	-2.4061	-1.5614	-2.2637	-2.4333	-3.3771	-2.4405	-1.5202	-1.8846	-3.1613	-2.5128	-2.5606	-2.6175	-2.7415	-2.7045	-2.4093	-2.0117	-3.177	-1.4101	-1.7747	-3.1238	-3.3511	-2.1634	-2.0834	-2.6453	-2.3094	-2.5824	-1.7059	-1.6485	-3.4749	-2.0576
-11.512	-10.962	-11.215	-11.42	-11.538	-11.844	-12.577	-11.397	-11.461	-10.991	-10.165	-10.692	-11.407	-11.455	-11.763	-11.795	-10.243	-12.64	-12.144	-11.662	-11.372	-11.58	-11.119	-10.786	-11.29	-11.229	-12.936	-11.767	-11.945	-12.01	-12.248	-11.448	-12.166	-11.959	-12.004	-11.409	-12.216	-11.632	-11.659	-12.469	-11.447	-11.017	-11.6	-11.212	-11.199	-11.447	-12.095	-12.137	-11.244	-11.267
-3.6689	-4.1981	-3.5073	-3.1998	-4.7152	-3.1973	-3.2765	-3.909	-4.2389	-3.097	-3.8109	-4.2128	-3.942	-3.6977	-4.5734	-4.0464	-4.7508	-3.8243	-3.7907	-3.3669	-3.0971	-3.765	-2.7162	-4.343	-3.8741	-4.6802	-4.9987	-2.574	-3.3389	-3.7523	-1.7571	-4.5213	-3.1994	-3.4265	-3.5382	-3.5492	-3.6657	-4.2607	-3.9515	-3.7614	-4.9145	-3.5886	-3.9917	-4.1083	-3.2901	-3.7363	-2.7724	-4.6967	-2.8691	-4.3801
-0.67622	-0.020022	-0.36154	0.018332	-0.54103	0.40703	0.12037	-0.37459	-0.75085	-0.99038	-1.347	-0.37363	-0.80635	0.22684	-0.64899	-0.19421	-0.3832	-0.68101	0.05102	-0.49544	-0.418	-0.89228	-0.31875	-0.41444	0.03572	-0.26161	0.47341	0.010174	-0.81914	-0.025505	-0.64874	-0.9671	-0.3898	-0.74972	-0.63927	0.34241	-0.55016	0.80037	-0.59854	0.25762	-0.9879	0.60826	-0.22027	-0.95848	-0.16368	0.16048	0.0034925	-0.75581	0.47571	-0.40533
-5.8259	-4.5106	-6.1435	-5.4311	-4.9684	-5.8618	-5.6761	-5.6641	-6.4367	-4.7672	-5.9609	-4.1674	-5.597	-4.9535	-5.7544	-4.8685	-4.9624	-4.7478	-4.3965	-4.8834	-6.2449	-5.434	-6.2206	-6.1451	-6.145	-6.1305	-5.8689	-5.4821	-5.395	-5.6472	-5.8116	-5.4268	-4.8714	-5.8083	-6.3805	-5.3971	-6.0697	-5.9318	-5.1863	-5.783	-4.5149	-6.0634	-5.6561	-4.8851	-4.9874	-5.4032	-5.0869	-5.7896	-5.3072	-5.0278
-0.93316	-1.5362	-1.4542	-0.37208	-1.1182	-1.422	-1.7539	-1.4056	-1.3889	-2.1432	-2.3483	-1.087	-2.023	-1.3013	-1.6873	-2.1174	-2.1407	-0.41379	-2.7781	-0.60004	-1.2224	-0.70939	-1.892	-0.87226	-1.404	0.17212	-0.79386	-0.95836	-1.9608	-1.4854	-1.3694	-1.0973	-0.51456	-1.6585	-1.3181	0.34958	-2.3987	-1.7443	-1.6671	-0.97654	-1.3292	-1.433	-1.4832	-2.2621	-2.1392	-1.2005	-1.7569	-1.7477	-2.5526	-1.9816
-13.118	-13.225	-12.74	-13.021	-14.394	-12.494	-13.773	-13.369	-12.451	-12.905	-12.459	-12.133	-12.971	-12.563	-13.448	-12.604	-13.69	-13.324	-13.47	-14.047	-13.781	-12.83	-13.091	-13.485	-12.442	-13.733	-14.114	-13.995	-12.834	-12.601	-12.972	-12.251	-12.345	-12.377	-13.818	-14.097	-13.151	-12.996	-14.529	-13.182	-13.722	-13.453	-13.537	-12.104	-13.703	-13.958	-13.179	-14.581	-12.785	-14.212
-4.8107	-4.9765	-5.2021	-6.1686	-5.3675	-5.1655	-4.468	-4.6623	-5.6887	-3.5839	-4.4445	-4.7818	-5.6159	-4.8651	-3.9927	-4.3809	-5.2424	-5.3702	-4.8776	-3.9204	-4.3127	-5.3669	-5.6516	-5.7254	-5.3778	-5.04	-4.5331	-4.2245	-4.2183	-4.052	-5.131	-5.3754	-4.918	-5.9229	-5.0122	-5.8039	-5.2099	-5.0464	-4.5723	-5.507	-4.9737	-6.3771	-4.6109	-5.6609	-5.2117	-6.727	-5.2657	-5.6867	-5.1213	-4.1379
0.77143	0.22383	0.2086	0.517	0.41787	-0.53179	1.5608	0.40349	-0.5127	0.25123	0.64771	0.8375	0.49894	-1.1435	-0.41034	-0.22927	0.30734	0.19844	-0.42953	-0.78492	-0.47265	-0.23831	0.51252	-0.47453	-0.48264	0.050833	-1.0516	-0.38329	0.17618	-0.90893	0.16151	0.01038	-1.258	0.73079	-0.54526	0.13259	-0.037121	-0.29121	-0.85013	1.5524	0.73416	-0.41607	0.010648	0.30438	-0.003119	-0.80207	-0.72084	0.69324	0.35257	0.068191
-9.4299	-9.9348	-9.0567	-9.5715	-8.6911	-9.6029	-10.281	-8.0857	-8.4084	-9.663	-8.9207	-9.2458	-9.8187	-8.706	-8.8995	-8.6691	-8.9781	-10.546	-9.1061	-10.254	-7.4374	-9.2479	-8.6495	-8.5112	-8.8541	-8.8084	-8.8772	-9.1945	-9.177	-8.9966	-8.0735	-9.3271	-8.9512	-8.5529	-9.2341	-8.778	-9.0099	-8.5768	-9.2468	-9.0778	-7.266	-8.9035	-9.673	-9.8022	-9.4279	-8.1771	-9.848	-9.0061	-9.3809	-8.8921
5.1382	4.4172	5.0931	4.5809	3.7648	2.6908	5.0793	3.433	4.3208	4.037	4.7637	3.7321	5.0678	3.4762	4.4479	3.1218	4.4633	5.3609	5.3062	5.2818	3.505	4.7109	5.2619	3.8229	4.4684	4.69	4.6131	4.958	3.8446	5.159	5.4726	3.9864	4.6605	4.5644	4.2796	5.1967	3.9366	4.2581	4.0701	4.1812	4.2098	4.1979	4.0624	3.6765	3.991	4.5886	4.4048	4.0336	4.2531	4.1233
0.95863	0.090104	0.6971	0.94095	0.4325	1.1823	1.0092	0.73994	0.99364	-0.31592	0.98728	-0.87063	0.7462	0.39637	0.51402	0.5693	0.31301	0.84279	0.015128	0.079632	0.31159	-0.17073	1.3289	1.0301	0.45432	0.35929	1.0509	0.19743	0.48272	0.5756	0.53032	0.055621	0.84079	0.24838	0.46624	1.1066	1.0441	0.62651	0.0056512	-0.53454	-0.17346	0.039766	1.5364	-0.51619	-0.60399	0.61068	1.1863	0.37327	0.57235	0.42987
-6.353	-5.9598	-6.4439	-5.8655	-6.3086	-5.7799	-5.2537	-5.122	-5.1257	-4.7346	-6.1597	-5.6061	-6.5188	-4.1896	-6.1304	-5.5182	-5.5025	-5.9806	-4.9786	-6.5609	-5.4219	-5.5278	-5.9001	-5.5295	-6.0148	-4.5567	-5.7876	-4.9901	-6.5465	-6.3152	-5.2908	-5.4493	-5.3396	-6.9431	-5.4917	-4.0856	-4.6926	-6.4169	-6.0834	-5.2998	-5.5271	-7.0337	-6.7493	-5.8444	-4.2896	-6.5481	-5.7137	-6.318	-6.447	-5.3503
-8.7947	-9.2656	-9.0511	-9.4971	-9.4002	-9.4829	-9.8731	-9.542	-7.9869	-8.5909	-9.7823	-9.1998	-10.392	-10.44	-9.6018	-9.7544	-10.343	-11.216	-9.6703	-7.9969	-11.298	-9.1421	-9.1035	-8.424	-8.0253	-10.526	-9.9294	-9.991	-9.2251	-9.5826	-9.5966	-10.689	-8.5428	-9.3294	-10.619	-9.7626	-8.3903	-9.4684	-8.8707	-9.3142	-9.6571	-9.2512	-9.2668	-9.2768	-9.4346	-9.6749	-9.0881	-10.204	-8.7946	-9.7997
0.73377	-0.79195	0.40294	-0.17319	-0.61314	-0.77131	0.34543	-0.88331	0.038103	0.28318	0.765	-0.62857	0.6363	-1.9054	-0.41193	-0.087649	0.93563	0.27111	-0.12122	0.22989	-0.26447	0.062915	-1.2361	-0.3254	-0.0044149	-0.78737	0.15576	0.19602	0.38499	-0.094438	0.64682	0.67765	-0.44027	-0.56454	0.33027	0.57588	-0.16175	0.17786	0.41937	1.1714	0.21165	0.26433	0.23298	-0.048055	-1.0665	-0.69957	-0.67507	-0.95474	-1.6016	0.22073
-0.076565	-1.4684	-1.113	-1.5352	-2.5248	-1.3473	-2.6406	-0.91633	-0.97291	-1.5281	-1.9356	-1.5453	-1.5522	-1.3727	-1.8079	-2.0529	-1.4958	-0.1966	-1.6528	-0.81863	0.10412	-0.34659	-1.7078	-1.0069	-1.1182	-1.0847	-0.28419	-0.84806	-2.225	-0.81442	-1.0218	-1.2834	-0.70221	-0.69337	-1.5115	-1.2643	-1.5128	-2.3275	-0.77267	-0.91295	-1.2827	-2.0854	-1.8665	-1.559	-1.2142	-2.5427	-2.5099	-2.0312	-1.5146	-2.0918
-10.96	-10.889	-11.721	-11.321	-12.71	-11.964	-10.557	-11.787	-11.579	-11.753	-11.058	-10.585	-11.315	-12.224	-10.677	-11.39	-11.85	-11.06	-10.916	-11.005	-11.775	-11.446	-11.619	-11.839	-11.825	-10.8	-11.33	-10.063	-10.65	-11.183	-11.515	-11.919	-11.238	-9.8689	-11.459	-11.727	-11.667	-11.593	-12.187	-11.848	-10.785	-11.389	-10.203	-11.373	-12.227	-10.986	-11.368	-11.327	-10.934	-10.346
4.9071	5.6367	5.0702	6.6583	4.7557	6.0583	4.7564	4.0228	5.44	4.6025	4.7817	4.8492	5.4507	5.6271	5.4838	4.3797	5.3147	5.8162	4.6594	5.7203	5.2562	4.8182	5.2758	5.2498	4.5882	4.4817	5.2241	5.5469	3.87	5.9404	5.4192	4.9632	5.6036	5.3163	5.4072	5.585	4.608	5.5008	3.8577	4.618	5.7735	4.7172	4.2757	4.4631	5.0352	3.8325	3.8233	3.7664	4.743	4.3047
-11.941	-13.614	-12.781	-12.014	-13.288	-12.939	-12.49	-12.111	-12.383	-13.426	-13.367	-13.081	-12.693	-12.402	-13.127	-13.293	-13.02	-12.634	-12.92	-13.81	-12.635	-11.914	-12.112	-12.254	-12.898	-12.454	-12.717	-11.998	-13.271	-13.218	-11.766	-12.274	-13.403	-12.746	-12.86	-11.325	-12.543	-12.824	-12.792	-12.407	-12.796	-12.805	-13.352	-12.436	-13.074	-13.238	-13.103	-11.608	-12.705	-13.171
-12.264	-13.349	-12.274	-13.324	-13.264	-12.222	-12.953	-12.561	-12.955	-11.962	-12.445	-13.14	-12.56	-12.627	-13.929	-13.601	-12.621	-12.697	-11.607	-13.483	-13.321	-12.825	-13.06	-12.531	-13.275	-13.264	-12.872	-13.699	-12.885	-12.85	-11.375	-12.321	-13.638	-13.497	-12.53	-12.212	-13.238	-12.711	-12.723	-12.078	-12.901	-13.363	-12.738	-13.771	-12.998	-12.683	-11.968	-14.025	-13.818	-12.994
3.4095	3.4727	3.0263	1.6968	2.7296	4.6108	3.6886	2.7203	3.2968	2.7682	3.1155	3.9965	3.6787	2.7956	2.1632	3.5933	2.8176	3.6041	2.9785	3.3229	2.9649	3.6715	4.2867	1.8429	2.3869	2.7123	2.6427	3.0995	2.5369	2.6496	2.5428	3.5627	3.22	2.7934	3.4837	3.4414	2.0029	2.6942	3.1908	2.7553	3.0903	1.9334	3.8637	3.4526	2.8562	2.8312	2.0195	3.894	2.1405	2.7606
-2.8015	-2.182	-0.65572	-0.37106	-2.5187	-0.17814	-2.1141	-1.6013	-1.3362	-2.3386	-0.46995	-1.226	-0.40898	-1.2786	-0.71027	-1.8056	-1.4206	-0.94092	-2.2644	-2.1639	-2.0001	-0.89509	-1.7931	-1.7664	-1.9866	-1.0138	-0.26594	-2.2023	-1.3786	-1.0316	-1.1519	-1.4673	-2.1545	-0.79581	-2.6243	-1.8895	-0.79596	-1.6701	-1.7707	-1.62	-1.7495	-1.0977	-2.0396	-2.0638	-1.579	-1.148	-1.2121	-1.3006	-1.7857	-1.2848
-4.7813	-5.27	-4.8129	-5.9613	-4.8646	-4.5044	-5.1306	-5.5329	-3.743	-5.798	-4.4363	-5.3257	-4.481	-5.1987	-4.9033	-5.4485	-4.3732	-4.5093	-5.0313	-5.902	-4.7218	-4.2177	-4.9693	-3.8984	-4.5759	-4.8122	-4.5481	-4.6905	-4.6984	-5.9144	-5.6192	-5.4794	-4.2359	-5.0601	-5.3076	-4.2202	-3.9105	-5.2081	-5.8021	-5.4172	-5.9666	-5.5265	-5.0244	-5.7819	-4.8568	-4.9444	-4.3371	-5.1734	-5.5606	-4.687
9.6175	7.9676	8.5769	9.2865	9.755	10.009	9.1787	8.7724	8.4548	8.9074	8.3911	8.5246	8.8447	8.7386	8.4673	7.508	9.5711	8.3942	8.3501	8.1954	9.0346	8.7587	9.4895	8.9466	9.4246	7.5986	9.3233	8.3178	9.2765	9.2695	9.5319	9.532	9.2317	8.2883	9.1265	8.5156	8.5483	9.2173	8.947	8.799	8.7336	8.0462	8.5902	8.4643	8.0163	8.2946	8.5765	8.3089	10.067	10.12
-14.261	-13.655	-14.057	-14.157	-14.356	-14.33	-14.372	-14.726	-14.591	-14.413	-14.311	-15.277	-14.251	-13.684	-14.566	-14.383	-13.535	-13.24	-14.54	-13.467	-13.859	-13.152	-13.29	-14.705	-14.438	-13.714	-14.256	-14.12	-14.046	-13.854	-15.269	-14.463	-14.346	-14.022	-13.225	-14.809	-13.053	-14.995	-14.245	-12.31	-14.425	-14.04	-14.503	-14.701	-14.454	-14.953	-14.333	-13.986	-13.645	-14.803
-5.3752	-5.852	-5.0769	-5.787	-5.9378	-4.2835	-4.6312	-4.8318	-5.7556	-6.5636	-5.8861	-5.3235	-4.8685	-5.9453	-6.2586	-5.8107	-5.8741	-6.4971	-5.0007	-5.4477	-7.1763	-4.9385	-5.557	-5.9084	-5.5521	-6.1208	-5.1707	-6.8312	-5.0981	-5.4691	-5.0048	-4.3558	-5.8666	-4.8367	-5.3271	-5.6476	-6.2452	-5.7075	-5.1391	-5.4951	-5.507	-5.9084	-5.6245	-5.9952	-5.5453	-5.0384	-5.5477	-4.5626	-6.8988	-4.96
-1.1417	0.043135	-0.0060074	-1.1711	-1.8731	-0.96626	-1.0023	-1.1165	-0.80029	-0.90813	-1.5717	-1.2292	-0.94133	-1.1294	-0.60746	-1.4056	-0.26092	-1.0492	-0.95237	-0.053811	-2.0482	-0.33204	-1.2851	-1.5538	-0.053668	-0.84517	-2.0953	-1.1299	-0.82675	-1.2877	-0.14338	-1.2351	-0.71235	-0.21775	-1.1001	-0.06018	-0.59632	-1.2087	-0.037953	-0.95343	-1.637	-1.9026	0.081965	-0.14502	-0.77501	-1.5159	-1.1735	-0.60516	-1.0114	-0.74665
-14.406	-14.548	-15.157	-13.961	-14.843	-14.764	-15.138	-13.409	-15.184	-13.517	-14.304	-14.66	-15.249	-14.994	-14.534	-14.335	-14.096	-13.65	-15.348	-14.59	-14.039	-14.447	-14.903	-13.532	-16.346	-13.379	-15.469	-14.34	-15.168	-14.741	-15.266	-15.67	-14.658	-14.959	-14.221	-15.195	-14.485	-14.198	-13.945	-13.11	-15.061	-15.062	-14.998	-13.724	-15.074	-15.342	-16.123	-13.89	-14.277	-14.744
3.1675	2.6167	3.3888	3.4773	2.8596	4.1739	2.9356	2.9638	2.0041	2.736	2.1494	4.3743	1.4768	3.7024	3.0936	2.4275	2.8498	3.858	2.4334	2.9263	3.9047	3.9553	3.4984	2.3652	2.9278	3.1899	3.0245	2.5595	3.1501	3.4488	3.0787	3.8405	2.2578	2.1072	3.3359	3.2615	3.5452	1.7374	3.735	2.9755	3.1892	2.5883	3.2508	4.3427	2.4979	1.8087	2.0836	4.0144	2.4107	2.5386
-12.306	-14.442	-13.327	-13.504	-13.443	-11.423	-12.52	-12.113	-13.386	-12.585	-13.471	-12.392	-12.198	-12.103	-14.054	-13.462	-12.416	-13.399	-13.063	-12.011	-12.401	-13.599	-12.489	-12.523	-13.202	-13.197	-13.406	-12.303	-12.759	-12.652	-13.428	-13.948	-13.66	-11.648	-13.501	-13.233	-12.925	-12.649	-11.887	-12.915	-12.652	-10.768	-13.405	-12.867	-12.889	-13.571	-13.9	-13.515	-13.365	-12.415
0.35959	0.040942	-0.2697	-0.59723	0.42891	-1.0164	0.21316	0.27522	0.45129	0.40573	-0.022175	-0.25903	0.36077	0.027475	-0.047163	0.083027	0.88997	-0.507	0.59507	-0.58264	-0.46751	-0.64409	-0.24969	0.49203	1.1954	-0.73716	-0.26857	0.81405	0.23145	0.4376	-0.13107	-1.1537	0.96719	-1.4406	-0.79329	0.41372	0.17318	0.58628	0.5582	-0.32651	0.18002	-0.58236	0.76333	-0.56171	0.32417	-0.5301	-0.37232	-0.5135	0.71345	-0.60937
0.93931	1.5188	1.117	-0.37071	1.355	-0.11114	0.7065	0.1356	0.74448	0.33041	0.077165	-0.42686	-0.54886	-0.30865	-0.086446	0.52544	0.76877	-0.70082	-0.38459	-0.055709	-0.020033	1.2756	0.55871	0.66854	0.87085	0.002106	0.35291	0.97284	-0.0089909	0.31932	-0.48721	0.60587	-0.22516	-0.14818	1.1906	0.46729	0.62444	0.19298	0.39919	0.38827	0.71566	-0.045134	0.0445	1.3653	0.64704	1.295	0.85792	0.35498	0.24319	0.36187
-10.64	-10.248	-11.561	-10.368	-10.194	-10.631	-10.147	-10.889	-10.158	-10.1	-10.029	-10.617	-11.621	-11.217	-11.6	-11.438	-10.969	-10.894	-11.107	-11.114	-10.441	-10.229	-10.555	-11.125	-10.708	-10.723	-10.159	-9.5913	-10.178	-10.445	-10.797	-11.968	-10.324	-10.967	-11.929	-10.568	-11.214	-11.15	-10.59	-10.855	-11.26	-11.169	-10.375	-10.463	-11.103	-10.794	-11.453	-10.772	-10.78	-11.727
-8.0672	-8.5717	-7.6427	-8.3349	-9.7931	-9.6808	-8.9941	-8.8823	-8.4955	-8.2413	-8.2674	-9.2135	-9.9313	-9.1165	-8.974	-8.1324	-8.8002	-9.292	-8.7031	-8.6967	-9.4885	-9.4326	-9.5344	-8.7572	-8.9237	-9.4163	-8.5027	-9.1705	-9.0868	-8.5211	-9.7225	-8.0756	-9.0443	-9.6539	-9.1349	-9.3281	-8.3524	-9.5005	-8.7822	-9.1722	-9.0736	-9.1988	-9.6109	-10.483	-9.1861	-9.7404	-8.6213	-8.4852	-8.4562	-9.9674
1.9008	1.8662	0.9432	0.94444	0.92565	1.656	2.4604	1.3778	1.2621	1.9341	1.37	1.4254	1.5748	1.1063	1.0914	2.4124	1.9444	0.48274	2.1956	1.8443	1.9059	1.1053	1.1519	1.9102	1.001	2.0115	2.0122	2.3606	1.5806	0.93665	1.8236	1.5247	1.6942	1.4642	2.1348	1.5831	1.9735	1.9091	2.1428	1.6832	1.9533	1.1285	1.6051	2.3363	1.2166	2.8738	0.77074	2.5873	0.79391	1.4283
10.631	9.657	9.1285	10.065	9.2255	9.436	9.5055	9.0648	10.061	9.5979	9.706	9.2807	9.9505	9.7883	8.8049	10.412	10.252	9.7126	10.045	9.8067	9.198	9.8895	9.1158	10.586	10.671	9.8746	8.9608	9.6952	10.087	9.1371	8.4834	10.608	8.7165	9.4776	8.5359	10.879	10.786	10.008	10.194	9.7373	9.9514	9.319	10.384	10.18	10.032	10.419	8.9401	10.457	9.6469	11.382
-21.563	-21.933	-21.593	-23.143	-23.389	-21.06	-21.749	-22.692	-22.182	-22.469	-22.496	-20.524	-22.869	-21.487	-21.945	-21.955	-22.471	-22.76	-21.78	-23.275	-22.269	-22.15	-20.843	-20.377	-22.395	-21.818	-22.258	-21.807	-21.954	-22.384	-23.64	-22.406	-22.911	-21.684	-22.49	-23.513	-22.627	-22.308	-22.605	-22.463	-22.321	-22.977	-21.621	-22.155	-21.656	-22.214	-21.458	-22.534	-22.886	-22.641
4.3963	4.2623	4.1123	4.123	3.7475	3.5021	4.5814	4.1825	4.8869	6.0297	4.2904	4.328	4.3463	4.4667	3.8545	4.8373	4.3381	4.9409	4.5202	4.8052	3.892	4.95	4.4442	4.9953	4.4894	4.1663	4.2168	3.8806	3.9557	4.2265	5.2932	3.7131	5.4049	3.5493	4.1652	4.2201	4.6413	3.3626	3.8886	4.3004	4.1401	4.5091	4.1747	5.0653	5.5021	4.051	4.8499	4.8419	4.3465	4.002
-4.9707	-4.219	-4.5449	-4.7395	-3.8214	-5.1694	-3.7638	-4.3172	-3.7872	-5.0294	-4.8196	-3.8183	-5.9231	-4.6397	-4.5587	-5.5376	-4.4007	-3.6255	-5.4433	-4.4972	-3.9946	-3.3246	-5.154	-3.4852	-4.5098	-4.3473	-4.8485	-4.5402	-4.8164	-5.4343	-4.6362	-4.0574	-5.0014	-5.0258	-4.2374	-4.9816	-4.0644	-3.355	-4.9583	-4.3935	-4.3647	-4.5854	-6.002	-4.4582	-4.5017	-3.8017	-5.3555	-4.2214	-5.1697	-3.5363
1.2206	1.4312	2.249	1.5352	1.8145	0.28539	1.9169	0.70627	2.5314	2.6927	1.4337	2.1922	0.06409	2.3027	2.252	1.4446	1.8953	2.4525	1.4977	0.85289	2.2288	1.3605	1.8858	2.5482	2.6761	1.553	1.7299	0.95399	1.4889	1.0379	1.6364	2.0882	0.83131	1.2579	1.6204	1.3903	2.4677	1.3375	0.72898	1.3524	2.1357	1.0695	1.4665	1.779	0.77373	1.0539	1.1984	1.7824	1.5683	1.465
1.8284	2.5514	3.055	1.6442	3.4212	3.1506	3.1187	1.9376	1.966	2.9522	4.3413	3.6737	3.6114	3.0954	2.7099	2.8064	2.8132	3.6581	3.4084	4.2021	3.0948	2.5144	4.7461	2.7909	3.2781	3.885	3.6191	3.4497	2.3562	3.1832	3.6702	2.776	2.9829	3.7618	2.3897	4.9968	2.769	3.0318	2.197	2.2103	2.9843	3.5181	3.2926	2.9171	2.1784	3.0503	1.7911	2.2644	2.881	3.1638
2.6779	2.3727	2.9132	3.0261	0.39684	1.9981	1.6279	1.3854	1.9129	2.2513	2.0819	2.5367	2.7057	1.5128	1.2355	3.3067	1.175	1.712	1.145	1.6864	2.5589	0.90157	1.5349	0.51351	1.2664	0.87408	1.4384	1.4971	1.5815	3.2054	2.626	2.2676	2.3705	0.54368	1.968	2.5699	2.0129	0.49654	1.9115	1.783	1.0864	2.0515	2.5279	1.9371	1.6257	2.6093	2.5074	1.9512	1.9644	1.4966
10.107	10.661	9.7509	8.3445	9.9215	9.1463	9.8555	11.063	9.1931	11.199	9.9686	10.6	9.0144	9.5951	10.441	10.344	9.707	10.163	9.0318	9.7593	10.043	9.1879	8.8815	11.081	10.823	9.3154	10.487	9.7204	9.2558	9.3969	9.1987	8.9162	9.6808	10.4	10.309	8.8042	9.2453	9.6063	10.019	9.8129	9.7436	9.9661	10.248	9.3337	10.32	9.5737	8.7121	9.5328	9.9033	10.432
-15.103	-14.049	-14.201	-14.712	-15.284	-13.958	-14.72	-14.308	-15.582	-14.829	-14.357	-14.727	-14.731	-13.955	-13.666	-16.028	-14.567	-15.423	-14.994	-14.347	-15.145	-15.027	-13.567	-14.683	-15.386	-14.486	-14.546	-14.592	-14.829	-14.751	-14.841	-13.933	-14.466	-14.432	-15.025	-15.345	-15.275	-13.836	-12.957	-16.212	-15.227	-15.552	-14.583	-14.212	-14.997	-14.105	-15.297	-14.044	-15.008	-14.021
-13.494	-13.98	-13.478	-13.667	-14.298	-13.462	-13.827	-13.191	-13.242	-13.049	-14.245	-12.525	-13.309	-12.48	-12.709	-14.087	-13.121	-13.429	-12.825	-12.098	-13.474	-12.535	-13.048	-13.385	-13.129	-13.297	-12.895	-12.951	-13.854	-12.647	-13.575	-12.309	-12.978	-13.432	-14.212	-13.014	-12.581	-13.89	-13.086	-13.834	-13.571	-13.959	-13.376	-13.593	-12.057	-12.352	-13.174	-14.601	-12.887	-13.286
1.872	1.7204	0.94597	1.8279	0.38797	1.4431	0.93397	1.2846	0.72313	1.4729	2.3368	2.0245	1.2039	2.4089	1.506	2.2167	0.73234	0.87928	1.3775	2.0554	0.45238	2.9533	2.2685	1.3744	1.291	2.5495	0.96376	2.5177	0.74587	1.7188	1.5364	1.3935	2.0345	1.8081	2.4596	1.9504	2.2925	1.8069	0.76483	2.1214	2.3841	2.122	1.746	0.86341	2.2676	2.5586	2.7717	0.88149	1.2382	1.3995
-2.569	-1.347	-2.6114	-1.8895	-2.9621	-2.6485	-2.8336	-2.3719	-1.2679	-2.5151	-2.2834	-3.5308	-1.9625	-2.4972	-2.4593	-3.4177	-3.2584	-2.4368	-1.9799	-3.0158	-2.2013	-2.5734	-1.3468	-1.9472	-2.6454	-2.6525	-2.5797	-2.9398	-1.9853	-3.7156	-3.2076	-2.8145	-1.4216	-2.8135	-2.188	-1.9771	-2.2045	-2.7119	-2.3796	-2.9421	-1.9766	-2.7446	-2.4384	-2.749	-2.2573	-2.5678	-2.4293	-2.5575	-2.8967	-2.5883
-21.263	-22.598	-21.785	-23.277	-22.95	-22.108	-22.501	-22.572	-21.645	-23.272	-22.914	-23.322	-22.103	-21.567	-20.913	-23.176	-22.156	-23.259	-22.247	-23.165	-22.058	-23.426	-22.049	-21.701	-22.029	-21.386	-23.535	-21.814	-21.684	-20.528	-22.39	-21.087	-22.811	-22.129	-21.591	-22.546	-21.765	-22.508	-23.414	-22.71	-21.705	-21.229	-22.325	-22.258	-22.577	-21.361	-22.324	-23.005	-22.181	-21.563
-12.97	-12.642	-13.416	-12.902	-12.626	-13.031	-12.737	-13.127	-12.507	-13.821	-13.801	-13.586	-13.252	-12.613	-13.152	-13.815	-13.388	-13.032	-13.606	-13.381	-12.586	-13.66	-12.823	-13.162	-12.877	-11.989	-13.007	-12.829	-12.41	-13.854	-12.791	-14.077	-12.096	-12.113	-13.647	-12.73	-12.99	-12.41	-12.837	-12.9	-13.325	-13.75	-13.409	-12.743	-12.625	-12.663	-12.36	-14.379	-13.523	-13.127
0.17469	0.35135	0.0074395	0.90853	0.53882	0.68777	0.041363	-0.24787	1.0649	-0.15824	-0.56625	1.0049	-0.38063	0.53564	0.47225	-1.0811	-0.13609	-0.85741	0.63242	0.43522	-0.53184	-0.41317	0.19571	0.44464	0.24585	0.35918	0.62223	-1.021	-0.22044	0.11412	0.41785	0.70998	1.8833	1.1389	-0.19442	-0.23425	2.0955	0.51783	-0.23574	-0.72807	1.8212	0.21294	-0.035222	0.71035	0.22143	1.1116	0.46962	0.7718	0.50093	-0.092529
-12.889	-14.306	-12.293	-13.015	-12.749	-12.344	-12.907	-13.176	-14.239	-13.089	-13.088	-13.623	-13.367	-13.231	-13.923	-13.364	-12.788	-12.329	-13.613	-12.782	-13.524	-12.175	-13.624	-12.66	-13.315	-12.472	-12.738	-13.52	-13.301	-13.326	-13.378	-13.64	-13.447	-13.236	-12.918	-13.077	-11.456	-14.083	-13.673	-12.976	-14.065	-13.539	-13.232	-13.755	-12.562	-12.99	-12.662	-12.68	-13.105	-12.948
-2.7604	-1.5032	-1.4079	-1.7298	-0.85984	-0.8855	-1.3408	-1.3445	-0.90572	-0.95891	-1.6185	-1.6932	-1.6454	-1.0764	-2.161	-1.4029	-1.4913	-2.2755	-2.1331	-0.94405	-1.237	-1.5061	-0.27745	-1.0068	-0.82425	-0.90167	-0.7025	-1.7907	-0.39238	-1.1566	-1.1979	-0.97579	-0.75609	-2.724	-0.49372	-1.1764	-1.912	-1.1089	-1.0094	-1.4496	-1.7276	-0.65685	-1.3224	-1.9329	-1.3348	-1.9936	-2.1069	-1.3872	-2.4199	-2.3107
1.4255	1.1831	1.4764	0.39902	1.5878	1.4549	1.649	2.2073	1.0121	1.2536	1.3863	1.8616	2.24	1.4743	1.7652	1.2469	2.8465	0.40303	2.1915	1.5202	0.99922	0.19649	1.6389	1.2849	0.52104	1.3828	0.57026	2.0168	1.4785	1.1094	1.5418	1.821	1.6446	1.5939	1.703	2.3077	2.2984	2.2805	2.6249	1.7258	2.8668	0.69199	1.5181	2.5575	2.1282	1.6303	1.971	1.9509	2.6682	1.8332
-1.2589	-1.647	-0.80451	-1.5768	-0.27179	-1.9628	-1.6648	-1.7569	-2.2447	-0.42468	-1.1006	-1.16	-2.37	-1.9345	-2.0966	-1.0422	-1.8087	-1.7238	-0.98632	-1.6765	-1.4291	-1.3676	-1.6595	-1.054	-2.0395	-1.0507	-1.5025	-1.4999	-0.61698	-1.2091	-1.6389	-1.5783	-0.99551	-2.3476	-1.2371	-1.6677	-0.70172	-0.65702	-1.6614	-2.5033	-0.40678	-1.576	-2.5717	-1.392	-1.2565	-1.2436	-1.9372	-1.0719	-0.772	-2.0131
-3.4966	-2.7011	-3.8582	-2.4641	-3.7748	-3.7618	-3.0007	-2.0947	-2.9401	-2.8849	-4.5885	-3.584	-3.4034	-3.1328	-2.6239	-3.3939	-4.264	-2.5609	-2.2459	-2.6975	-4.2678	-3.4363	-2.0372	-2.1596	-2.9716	-2.7585	-1.8403	-3.5198	-3.8286	-3.2189	-3.5806	-3.3323	-3.0567	-2.5026	-2.8249	-3.3189	-2.4981	-3.3527	-2.6002	-4.1097	-3.1058	-2.7631	-2.6523	-2.3682	-3.4576	-3.7261	-3.6387	-3.9105	-2.7422	-2.6083
-11.257	-12.786	-12.089	-11.012	-13.33	-10.446	-11.312	-12.142	-11.236	-11.626	-10.959	-10.643	-11.119	-12.376	-11.036	-12.061	-11.624	-11.347	-12.132	-11.16	-11.288	-11.467	-11.733	-11.336	-11.857	-12.592	-12.157	-12.307	-12.172	-11.253	-12.003	-10.592	-11.373	-12.309	-11.753	-12.635	-12.243	-11.221	-11.165	-11.753	-10.929	-11.969	-12.298	-11.511	-11.27	-12.901	-11.537	-11.2	-11.852	-11.324
-0.58343	0.1753	-0.73546	-0.63214	-0.79571	-1.7218	-0.96841	0.32788	-0.62487	-0.86013	-1.1577	-0.041641	-0.13118	0.19261	-1.7873	-1.561	-0.83746	0.29288	-0.65409	-1.0149	-0.44779	-0.11545	-0.66542	-0.99394	-1.9425	-0.027264	-0.71223	-0.24472	-0.68036	-2.0705	-0.57905	-0.016034	-0.25965	-1.6374	-0.16786	-0.99704	-0.02398	-0.36396	-1.0329	0.24011	-1.7775	-1.1644	-0.64814	-0.27206	-0.81726	0.31827	-1.3337	-0.83445	-0.18497	0.97324
0.61884	0.099777	1.1872	0.46615	0.77088	-0.19496	-0.18202	0.49977	-0.95115	0.625	0.19152	-0.041019	-0.97319	0.67465	-0.53394	-0.91652	0.42769	0.66072	-0.1204	-0.1642	-1.3707	-0.28624	0.32062	-0.46482	-0.2624	-0.20439	0.89613	0.18146	0.67995	0.13656	-0.77333	-0.15513	0.69889	0.43628	-0.54751	-0.6577	0.37604	-0.090017	-1.2154	0.50829	0.43337	-0.15541	0.26855	-0.56352	1.451	0.37044	0.33348	0.92934	-0.044958	0.98306
-2.9655	-2.7576	-3.4217	-2.5046	-4.1486	-3.0615	-3.4153	-4.2571	-2.9129	-2.9033	-3.2924	-3.4026	-3.8383	-2.8861	-3.262	-3.3748	-2.625	-4.0569	-2.9427	-3.5502	-3.7952	-3.3704	-3.4059	-3.7544	-3.6421	-3.9187	-3.1584	-3.0376	-3.3359	-2.8276	-2.4794	-3.4555	-3.2246	-2.6074	-2.6555	-4.4301	-2.4394	-2.1371	-3.4628	-3.4558	-2.393	-2.6844	-4.4859	-2.7293	-2.3247	-3.3724	-3.2933	-4.6438	-3.9123	-3.3602
-1.1577	-0.31885	-1.004	-2.1014	-1.361	-0.43156	-1.5824	-1.0765	-0.56399	-0.71861	-2.2769	-3.0492	-1.8397	-1.3008	-1.2958	-0.94625	-1.692	-0.74427	-1.3395	-1.9177	-0.12611	-1.9857	-2.0785	-1.9149	-2.2251	-1.9381	-2.2476	-1.0414	-1.4083	-2.4816	-0.18163	-1.5242	-1.1859	-0.44472	-1.1268	-1.6481	-1.5143	-2.412	-1.0707	-2.0862	-1.2816	-1.3544	-1.4601	-2.0907	-1.3957	-0.70404	-0.77583	-1.5873	-1.1222	-1.3983
-1.8105	-3.3797	-1.0613	-1.8662	-2.1918	-2.4444	-2.9287	-3.5569	-2.2008	-1.5226	-2.2151	-3.0079	-2.1874	-1.8811	-1.948	-2.46	-2.9408	-1.5649	-1.8549	-2.0969	-3.7263	-1.7804	-2.9443	-2.1739	-3.4523	-3.6891	-2.5392	-2.3574	-2.1287	-2.1678	-1.883	-3.9624	-3.1522	-0.76872	-2.472	-2.76	-2.2894	-2.9253	-2.3626	-2.5905	-1.9914	-2.3672	-2.42	-2.5164	-1.9256	-2.8637	-2.049	-2.9146	-3.384	-2.7988
-14.611	-13.62	-13.245	-13.653	-14.287	-13.894	-13.894	-13.355	-13.621	-12.901	-13.609	-14.361	-13.943	-15.281	-14.462	-15.361	-13.207	-13.362	-13.744	-13.681	-12.462	-13.136	-14.446	-14.116	-14.413	-13.859	-13.343	-13.832	-14.947	-14.542	-13.088	-14.44	-14.798	-13.455	-14.899	-15.125	-13.73	-14.866	-13.49	-13.674	-13.047	-13.956	-14.652	-13.813	-13.926	-13.814	-13.945	-14.672	-14.436	-14.373
-0.50373	-0.68228	0.080566	-0.65336	-0.75588	0.25749	0.44232	-0.74756	0.077758	0.79531	0.15517	0.14078	-0.29716	-1.2208	0.14569	-1.4677	0.052859	0.038639	-0.70997	-0.94274	0.16626	-0.89684	-1.1099	-0.74169	0.7478	0.31596	0.14849	-0.53798	-0.50052	0.067962	0.7612	-1.2758	0.66488	0.56529	-0.75494	-1.2198	-0.20854	0.41773	-0.84404	-0.83203	-0.9827	-0.071637	-0.32264	-0.70728	-0.086869	-0.063165	-0.42044	-0.18034	-0.27189	-0.019996
-9.8977	-8.1548	-8.9337	-8.7244	-9.4905	-8.6918	-8.9072	-8.2007	-9.5293	-8.7634	-9.96	-8.7477	-8.7284	-9.7575	-10.039	-8.9637	-8.6064	-8.9023	-9.3983	-9.4664	-9.6861	-8.5421	-9.2225	-8.0268	-9.8672	-9.9342	-8.2292	-9.6301	-9.1578	-8.4896	-9.0738	-9.5444	-8.2406	-9.4317	-9.8652	-8.3475	-9.8305	-8.1109	-8.8581	-7.9521	-9.3165	-8.901	-8.7774	-9.0047	-9.3775	-9.9046	-9.3889	-9.829	-9.2048	-9.5023
2.2057	4.1183	2.9161	2.9443	2.4129	3.6776	3.4097	2.0406	1.6248	2.6915	4.106	2.2505	2.9197	2.2295	2.538	2.6403	2.7921	2.6002	2.0912	2.3991	3.4958	2.5978	2.2634	3.0427	2.9483	2.8741	3.2905	1.6521	2.7253	2.1331	3.3904	2.6925	2.6419	2.1615	2.7713	1.8619	1.9264	2.8736	2.3745	2.1591	2.2466	2.6731	3.3258	2.8288	3.6047	3.7544	3.0179	2.4374	2.5455	2.3689
8.6698	10.324	9.8053	8.9355	10.873	9.6872	10.934	9.4503	9.6116	10.01	9.1182	9.2219	9.0026	9.7759	8.82	10.74	9.305	9.042	10.781	9.3982	10.193	9.4256	8.8532	9.9536	9.7325	9.3731	9.6048	9.3815	10.733	9.684	10.195	9.5704	10.229	10.231	10.55	10.22	10.643	10.284	9.5955	10.518	9.7615	9.3057	9.1523	9.5616	8.8946	9.8933	9.6325	10.19	9.3615	10.078
-2.0696	-2.1315	-3.1174	-2.4655	-2.602	-2.7995	-2.0166	-2.8178	-2.7663	-2.7482	-2.919	-3.147	-1.2234	-2.359	-2.9056	-2.3617	-2.926	-2.3217	-3.625	-2.6214	-2.1872	-2.9324	-1.4815	-4.1016	-1.5222	-2.2967	-2.6763	-1.3786	-2.5639	-1.6509	-2.8023	-2.179	-2.8669	-1.4896	-3.2921	-2.1229	-2.0743	-2.4507	-1.6122	-2.1013	-2.9488	-1.5512	-2.9107	-2.4943	-3.35	-2.6524	-0.81014	-2.9562	-2.1863	-3.5569
-3.9356	-4.1398	-5.2155	-3.6436	-5.0406	-4.7093	-4.8957	-3.6135	-6.2003	-4.0382	-4.5188	-3.9346	-4.0672	-4.6678	-4.0482	-4.538	-5.1129	-4.7543	-5.1726	-3.7313	-4.1356	-4.3085	-3.6896	-3.6104	-4.8971	-4.3772	-5.0991	-4.2682	-4.98	-5.1708	-5.7163	-5.4374	-4.5581	-4.5422	-2.8268	-4.0561	-5.4556	-5.2022	-4.3575	-4.3913	-4.2326	-4.5111	-4.8142	-5.9056	-4.7433	-4.4247	-4.7201	-4.7633	-3.7925	-5.5081
-11.49	-10.676	-11.492	-10.963	-11.699	-11.597	-11.603	-11.268	-12.124	-11.282	-12.092	-11.977	-11.382	-11.333	-10.718	-11.487	-11.748	-11.777	-11.399	-11.869	-11.824	-11.825	-12.305	-11.799	-11.879	-11.89	-11.253	-12.594	-11.131	-10.731	-13.144	-11.366	-13.085	-11.354	-9.9933	-11.458	-11.448	-11.028	-11.504	-11.092	-13.102	-10.585	-11.453	-11.998	-12.146	-11.789	-12.504	-11.446	-11.744	-11.443
-10.03	-9.5972	-11.422	-11.917	-10.156	-10.713	-11.67	-11.707	-10.834	-10.67	-10.72	-10.498	-11.33	-9.8017	-10.663	-12.123	-10.451	-10.469	-9.7136	-10.094	-11.469	-10.111	-9.8767	-11.172	-10.332	-10.442	-11.347	-10.282	-10.269	-10.758	-10.072	-10.834	-10.075	-11.531	-10.502	-10.447	-11.12	-10.05	-10.478	-11.034	-11.085	-10.361	-11.642	-11.176	-11.698	-10.86	-11.072	-11.429	-10.557	-9.9552
-9.5168	-9.355	-10.195	-9.5734	-9.799	-9.0284	-10.558	-9.4648	-9.5115	-9.6476	-8.7901	-9.438	-9.359	-10.612	-8.9538	-9.612	-10.221	-8.8365	-9.437	-9.4963	-9.3012	-8.4164	-10.072	-9.1082	-9.5468	-9.7375	-8.4584	-9.0629	-9.5274	-9.813	-10.972	-9.2516	-9.3602	-8.9183	-9.2324	-9.1969	-9.379	-10.032	-9.2982	-8.3697	-9.334	-10.035	-9.7048	-9.8619	-9.3381	-8.8173	-9.5016	-9.524	-9.3798	-9.767
-1.5138	-0.95675	-1.8925	-1.6052	-1.4156	-1.1798	-2.081	-1.401	-1.886	-0.44811	-0.14319	-1.2259	-1.6887	-2.1819	-1.6521	-2.5691	-0.53288	-0.65466	-1.4892	-1.2511	-2.5423	-1.4589	-1.361	-1.1962	-1.3309	-1.2144	-2.2112	-1.7119	-0.63898	-1.2873	-0.68027	-1.0556	-1.1422	-0.51051	-2.3084	-1.5073	-1.2663	-0.51626	-0.87297	-1.3279	-1.732	-0.98103	-0.83833	-1.6085	-1.9657	-1.785	-0.87626	-2.3894	-1.9662	-0.75408
-15.462	-13.224	-14.333	-16.054	-14.887	-13.979	-15.318	-14.673	-14.647	-15.385	-13.616	-14.777	-14.559	-14.856	-14.387	-15.216	-15.64	-14.823	-14.843	-14.776	-15.139	-15.208	-14.022	-14.894	-14.174	-13.953	-13.922	-14.266	-14.468	-14.463	-14.96	-14.743	-14.834	-13.022	-14.246	-14.654	-15.461	-14.162	-14.903	-14.244	-14.516	-14.598	-14.594	-14.902	-14.198	-14.634	-14.204	-14.814	-14.8	-14.502
5.5903	4.9193	5.087	6.1299	5.8258	4.6989	6.2028	5.1406	4.9526	4.5999	4.505	5.6623	4.4884	4.5821	4.8513	3.4108	5.5038	5.3533	5.3379	5.3907	5.1016	4.1407	5.0036	5.1152	5.799	5.36	4.1732	5.4494	4.4244	4.9458	5.168	5.0145	4.908	6.2148	4.2476	4.9476	5.2346	4.6198	4.7303	5.2719	3.819	5.3317	5.2883	5.6555	5.4989	5.2356	5.9381	5.0728	4.9608	6.0939
-20.498	-21.428	-20.191	-20.646	-20.293	-20.939	-21.518	-22.044	-20.309	-21.266	-20.788	-20.46	-20.459	-21.587	-20.677	-20.999	-20.96	-21.216	-20.187	-20.232	-20.056	-20.075	-20.989	-19.386	-20.654	-19.89	-21.621	-20.855	-20.484	-21.097	-21.113	-19.932	-21.608	-20.346	-20.684	-21.65	-21.108	-21.732	-20.257	-20.142	-21.507	-21.613	-20.784	-21.608	-20.644	-20.776	-20.922	-20.836	-20.953	-21.542
-8.6513	-10.809	-10.108	-10.224	-8.6566	-10.134	-10.273	-7.4113	-9.8675	-8.8363	-9.7459	-9.1793	-9.5822	-10.227	-9.5128	-9.5712	-9.6638	-9.2551	-9.3094	-8.7953	-9.1556	-9.8218	-8.5288	-9.9857	-8.8605	-9.471	-9.3525	-8.8952	-8.8236	-9.6159	-8.5631	-9.0394	-8.5406	-9.0881	-8.9303	-9.2241	-9.9829	-7.7182	-8.5277	-9.1303	-9.3134	-9.334	-8.8933	-9.375	-9.2518	-9.3891	-8.6833	-9.3818	-9.7242	-10.339
-2.3803	-2.324	-2.6953	-2.8752	-2.0187	-2.8707	-2.6183	-2.7245	-3.2733	-0.83351	-2.8045	-1.7686	-2.0085	-2.1035	-2.2531	-2.263	-4.1696	-2.5728	-3.281	-3.2216	-0.50394	-1.6418	-2.7102	-2.5655	-1.583	-2.6932	-3.4385	-2.8025	-2.1904	-2.4224	-2.297	-2.2071	-2.7482	-2.2877	-2.26	-1.8671	-2.9117	-1.7061	-1.6574	-1.3351	-2.604	-1.8769	-2.9169	-3.0442	-1.9558	-2.6534	-2.8384	-3.1508	-1.8102	-1.8572
-14.766	-14.243	-14.055	-15.261	-15.433	-14.581	-15.949	-14.496	-15.331	-15.396	-13.981	-14.261	-14.472	-15.379	-14.818	-14.091	-15.189	-14.051	-14.665	-14.497	-14.016	-15.659	-15.665	-14.863	-13.494	-14.585	-15.213	-14.967	-14.956	-15.09	-14.477	-15.529	-14.468	-14.613	-15.106	-14.512	-15.317	-14.953	-14.131	-15.024	-13.825	-15.099	-14.49	-13.845	-15.284	-14.297	-14.451	-15.142	-14.739	-14.123
-3.1113	-3.2941	-3.5067	-2.1862	-3.2154	-2.9862	-3.0272	-2.6996	-2.8882	-1.775	-3.3217	-3.1819	-4.1721	-1.5819	-2.4529	-2.5951	-2.2149	-2.2186	-2.8087	-2.6429	-3.2101	-3.7465	-1.7291	-1.4736	-2.6519	-1.856	-3.3784	-2.2642	-2.1771	-1.826	-2.6342	-2.9922	-2.8236	-3.0993	-2.4805	-2.2998	-2.8178	-2.6828	-2.8925	-2.9547	-3.3175	-2.7784	-3.5189	-2.4423	-1.5682	-3.0232	-1.8333	-2.397	-2.6995	-1.7104
1.6685	3.2942	1.8037	2.2926	2.6595	1.0288	1.421	1.6359	2.7098	1.8459	1.8909	0.79287	1.1331	3.1742	1.2579	1.5721	0.63955	2.0157	2.1163	1.4433	2.1076	1.9001	1.8256	1.565	2.3094	1.7929	0.89287	2.7598	2.3933	1.1972	2.1959	1.914	2.1245	2.7054	1.131	0.9961	2.6178	1.0762	1.7904	1.7424	2.6019	1.1858	2.494	1.6679	0.83684	1.1797	1.6725	2.889	1.506	2.1699
0.33423	-0.28585	0.066597	-0.93326	1.2892	-0.68515	1.5873	-0.34328	1.45	0.57089	-1.5812	0.68912	-0.25145	1.5035	0.51258	0.23585	0.45123	-0.098118	0.80237	-0.18841	0.91144	-0.16252	1.039	-0.2272	1.8389	0.499	1.7351	0.90192	1.3712	1.4692	-0.44462	-0.6637	0.46438	0.7454	0.077893	0.042341	0.89775	0.077152	0.39321	1.8501	0.5502	0.093537	-0.29458	1.2242	0.18006	0.78856	0.83654	0.5604	-0.16051	-0.005831
-4.6873	-5.0851	-4.3624	-4.8924	-4.6864	-4.0155	-4.6678	-4.1842	-4.904	-5.9907	-4.7121	-4.6738	-3.9015	-4.3159	-4.8532	-5.2468	-5.1387	-4.7341	-5.1576	-4.8295	-5.8676	-4.1406	-5.5131	-4.5259	-4.6421	-5.0405	-4.7497	-4.7361	-3.4605	-3.7164	-4.524	-4.1572	-4.2645	-4.4583	-4.9792	-6.0696	-3.8124	-4.4137	-4.9658	-5.6604	-5.2414	-3.7713	-3.6037	-4.3674	-4.4559	-5.2067	-4.1067	-4.6268	-3.7689	-3.6016
-0.60672	-0.8528	-1.391	-1.0845	-1.9579	-1.387	-0.23844	-2.2801	-0.33172	-0.94826	-1.2996	-0.96902	-1.9012	-2.0209	-1.7481	-1.3608	-2.2174	-1.8526	-1.2095	-1.3116	-1.029	-0.16968	-0.1975	-1.7021	-2.0199	-0.65092	-2.102	-1.4285	-0.79063	-0.8847	-1.5614	-0.33085	-1.2074	-1.584	-1.9974	-2.5229	-1.3654	-1.7325	-2.4293	-1.9201	-0.76843	-1.5588	-0.85201	-1.9226	-1.6831	-2.6004	-1.2253	-1.3093	-1.9706	-0.77223
-21.72	-22.841	-22.39	-22.406	-22.008	-22.905	-22.8	-21.392	-21.899	-22.923	-22.666	-22.465	-22.331	-22.398	-22.359	-22.608	-22.261	-21.531	-22.259	-22.344	-22.457	-22.67	-21.894	-21.644	-22.579	-21.862	-22.014	-23.105	-22.209	-21.118	-22.465	-22.909	-22.18	-22.426	-22.263	-21.868	-21.252	-22.494	-23.302	-22.661	-21.915	-23.33	-21.413	-22.34	-20.979	-22.129	-22.056	-22.568	-22.795	-23.341
0.59245	1.2287	2.8713	0.77169	1.1511	1.6122	1.9749	1.1163	0.84042	1.8897	2.4651	2.7003	1.222	0.51749	0.5294	2.0018	1.3534	0.69703	0.96303	0.66643	1.0221	1.0032	1.2241	0.57066	1.5491	1.3938	0.079571	1.9997	1.322	0.77216	1.165	1.502	0.55283	1.3097	1.6545	0.56159	-0.28183	1.0672	1.1672	2.2019	1.633	1.8173	1.414	1.5413	1.582	0.8943	2.2915	1.2388	1.4191	0.75869
6.1543	6.2066	6.0479	6.7784	6.445	6.8812	6.4782	7.1152	7.039	8.0132	6.6325	7.8204	7.6216	7.3345	7.2276	6.4921	6.8271	7.0494	7.4705	7.1298	7.8002	5.9777	6.8662	7.8137	7.4768	5.7442	6.3827	6.8585	7.4038	6.1112	5.8254	7.0036	6.4887	8.018	6.6447	6.8846	6.7483	7.0941	5.7267	5.9692	6.8767	6.2191	6.3528	7.2303	7.7722	6.9557	6.7875	7.0438	6.6362	7.9838
-2.543	-3.4656	-4.4453	-4.0365	-4.5519	-3.9532	-3.0949	-3.1614	-2.4599	-2.1096	-2.8813	-2.6858	-2.6245	-4.9102	-2.4412	-2.687	-3.5555	-3.9202	-2.486	-4.1284	-3.6977	-2.7172	-3.5507	-2.6532	-3.0018	-2.7493	-2.9565	-3.0624	-3.3199	-4.2875	-3.5057	-3.5334	-2.9006	-2.8768	-3.977	-4.2235	-4.3935	-2.9824	-2.5261	-3.339	-2.8618	-3.5632	-3.7401	-3.6919	-4.122	-3.2355	-4.0211	-4.3239	-3.1162	-4.1126
-2.5758	-1.4157	-1.4791	-0.30957	-1.1502	0.57521	-0.33906	-0.49888	-1.8906	-1.6465	-0.012842	-0.90815	-1.0367	-0.80946	-0.088184	0.043113	-1.327	-1.0034	-1.1933	-0.39128	-0.68292	-0.47144	-0.74984	-0.91	-1.1327	-0.46473	-0.32455	-0.19284	-1.4663	-0.7365	-0.076127	-0.01468	-1.5368	-1.3057	-1.6065	-0.81721	-0.21207	-0.47141	-0.92479	0.54703	-1.6116	-1.1033	0.50857	0.01221	-1.3774	0.33842	-0.31013	-0.13095	0.070284	-0.93588
8.3146	9.3791	9.0537	7.953	9.4137	8.4535	8.2314	7.4296	8.0252	8.1227	8.6046	9.098	8.9294	9.1046	8.6469	8.7508	8.7057	8.4719	8.8431	8.2877	8.7975	9.4211	8.3535	7.6996	7.5586	8.413	8.1708	8.3963	9.147	8.745	8.2265	8.0702	9.1255	8.9136	9.0209	8.9087	7.6068	8.2394	8.0441	7.8365	8.7772	8.2404	8.6327	8.2975	8.2052	9.4872	8.9149	9.7591	8.8504	9.2508
2.4184	2.1121	1.9376	1.2159	1.4208	1.5184	2.4286	1.4997	3.1832	1.735	1.0312	1.3821	1.109	1.8336	0.36329	0.85024	1.465	1.9449	1.7431	1.3602	2.4932	1.6017	0.56974	1.8559	1.7459	1.4107	2.5465	2.548	1.8857	1.1185	2.4225	2.3895	2.356	1.1336	1.6049	1.7432	0.79454	2.041	3.5773	2.2251	2.5651	2.0376	1.302	2.5294	1.7847	0.97768	1.7651	2.5162	2.1658	2.0883
-3.3507	-2.3945	-3.7167	-2.2646	-2.8086	-2.2764	-2.7102	-3.4807	-2.3926	-3.4365	-2.6567	-3.1921	-4.0134	-3.2785	-2.8631	-3.7482	-1.724	-3.1306	-3.5529	-3.0218	-3.1521	-3.3051	-2.1954	-2.6187	-3.2756	-3.0429	-1.9574	-3.3657	-3.1858	-3.8037	-3.0464	-2.7293	-3.3308	-2.5858	-2.7027	-3.9106	-3.8127	-3.0337	-3.5451	-2.9872	-3.2345	-2.9648	-3.5594	-3.2311	-2.2606	-1.8821	-2.4244	-3.1275	-3.0894	-4.0485
-0.92584	-0.36117	-1.3403	-0.6582	-0.14912	-1.3556	-0.1431	-0.19114	-0.72433	-0.42308	-0.23493	-0.82822	-0.99608	-2.0511	-1.3444	-1.3503	-1.1725	-1.0073	-0.98625	-1.814	-1.7761	-1.0612	-0.52761	-0.64395	-0.69322	-0.2403	0.034349	-1.1437	-0.9942	-0.97723	-0.4548	-1.1912	-0.25042	0.071627	-1.4179	0.035357	-1.1275	0.47506	-0.89934	-0.40687	-0.43073	-2.039	-0.73026	-0.48367	-0.55718	0.38986	-1.1966	-1.3773	-0.72372	-2.6175
-10.797	-11.178	-10.153	-10.785	-9.8467	-11.932	-10.827	-10.741	-11.176	-10.369	-11.728	-9.8467	-11.571	-11.186	-11.525	-10.743	-10.817	-11.066	-10.342	-11.116	-10.838	-9.3542	-11.696	-10.201	-10.456	-11.07	-10.835	-11.321	-11.185	-11.447	-10.736	-10.32	-10.016	-10.759	-11.694	-10.241	-10.896	-9.8691	-11.539	-11.279	-11.055	-11.08	-10.716	-10.962	-11.586	-10.036	-11.157	-10.142	-10.569	-9.7312
-0.066038	-2.7132	-0.53192	-0.72296	-1.9535	-1.1243	-1.0012	-1.2922	-1.5787	-1.6431	-0.71549	-0.94333	-0.55275	-2.2634	-1.6278	-1.0824	-1.8199	-2.082	-1.3683	-2.0179	-1.0425	-1.6856	-2.7964	-1.7231	-1.782	-1.6344	-2.1223	-1.4072	0.059236	-0.99717	-1.6345	0.038958	-1.7964	-2.1029	-0.95818	-1.4031	-1.22	-1.0352	-1.0134	-1.4626	-1.2819	-1.6232	-2.3706	-0.055955	-0.34691	-1.3605	-1.4772	-0.96908	-0.76819	-0.8672
-2.5434	-2.8308	-2.8963	-3.0487	-4.2453	-2.5911	-3.1447	-4.893	-3.2978	-2.6827	-2.98	-3.9248	-3.8988	-3.1626	-3.2133	-2.4319	-3.0087	-4.1037	-2.8831	-3.2501	-3.7498	-2.4202	-4.188	-3.8898	-2.8736	-2.907	-2.77	-3.2417	-2.9609	-3.1027	-3.5102	-2.4971	-3.2934	-4.1819	-4.1032	-2.8391	-2.8771	-2.9762	-3.5583	-3.7115	-2.8478	-3.2886	-2.1849	-3.3529	-2.1478	-2.3461	-4.1923	-2.6783	-4.1229	-2.3321
-0.89009	-2.9065	-2.2989	-1.3647	-1.944	-1.1991	-1.4693	-2.3191	-0.93711	-0.40225	-0.10629	-1.1865	-1.087	-1.2849	-1.6394	-1.2824	-1.1148	-0.29016	-0.82042	-1.2758	-2.5282	-2.3544	-2.0332	-1.065	-2.0041	-2.0931	-2.3784	-1.8717	-1.4393	-1.0369	0.42735	-0.15213	-1.0068	-2.4233	-1.8125	-1.512	-1.4279	-1.7778	-0.24665	-0.15051	-1.2311	-1.7358	-1.4808	-1.8923	-1.1115	-1.7282	0.18608	-1.6674	-1.4047	-1.8144
-12.888	-12.435	-12.68	-13.517	-12.471	-12.98	-12.234	-13.505	-13.906	-13.377	-12.767	-12.545	-12.473	-13.397	-13.108	-13.669	-13.904	-12.671	-12.482	-13.069	-13.448	-13.097	-12.917	-13.005	-13.204	-13.13	-14.017	-14.737	-13.093	-12.685	-12.741	-12.985	-12.919	-13.579	-13.842	-12.544	-13.142	-14.094	-13.359	-12.452	-12.505	-13.201	-13.138	-12.524	-14.417	-13.067	-12.92	-13.474	-14.186	-13.302
3.7873	2.9568	3.9441	3.0486	3.0623	2.3416	2.5347	2.7506	3.0515	2.1261	3.8428	2.3658	2.4909	2.1379	2.8045	3.8419	3.2159	3.7113	3.7925	2.347	2.9936	3.8191	3.4765	3.1293	2.7477	2.4161	2.915	2.6343	1.9142	2.9945	2.9747	2.8108	2.3172	3.5017	3.0083	3.1826	3.22	2.5001	3.6623	1.9542	3.6833	2.4857	2.6532	4.6341	2.4883	2.5839	3.4307	3.6351	4.0471	3.0186
7.61	8.3507	7.1981	7.3141	8.7576	7.6928	8.0133	7.5262	8.6021	8.2155	8.1717	8.4885	8.4923	8.5179	9.0581	8.7447	7.417	8.6916	8.7883	7.8949	7.2923	7.9464	8.032	7.6624	7.0966	7.1109	8.3481	8.4072	7.1036	7.8901	8.2396	8.9319	7.0525	8.0483	8.9028	7.277	9.3115	7.9664	6.6733	8.2595	8.3233	6.8622	7.0121	7.8668	7.4266	7.7116	8.4858	7.7071	8.9412	8.7733
-10.083	-8.4877	-9.6244	-9.4126	-8.4361	-10.026	-9.3145	-9.4019	-8.6719	-8.3723	-9.3229	-10.599	-9.3094	-7.7404	-8.3646	-10.067	-9.4066	-8.4265	-8.9432	-8.2789	-9.2455	-9.014	-9.4017	-10.459	-8.2538	-8.7192	-9.7697	-8.7504	-9.0946	-9.3714	-9.6144	-9.8596	-8.1169	-8.6372	-9.704	-9.8616	-9.8801	-9.4463	-8.5963	-9.0895	-8.6729	-9.053	-9.2045	-9.5558	-8.6228	-9.2473	-10.179	-8.7938	-10.019	-8.0119
-3.1784	-3.5231	-3.5039	-3.5531	-2.913	-3.9696	-2.5557	-3.4559	-2.93	-2.6566	-3.4658	-3.2916	-3.749	-2.1153	-4.3076	-3.2267	-2.3217	-2.3083	-3.0587	-2.5385	-3.8253	-4.0796	-3.102	-2.696	-2.8857	-3.3138	-3.3549	-4.0845	-2.6621	-2.394	-3.6861	-3.7947	-2.9827	-3.2708	-2.7894	-4.4409	-3.7156	-1.4617	-3.1408	-3.5047	-3.35	-3.2338	-2.6611	-4.0094	-2.6587	-1.8185	-3.1449	-4.7974	-3.1862	-2.7976
-10.45	-12.061	-9.4812	-9.7622	-9.0528	-10.954	-9.4603	-10.442	-9.3424	-10.594	-10.081	-10.314	-9.7361	-10.681	-10.48	-10.147	-10.58	-9.3645	-9.0818	-9.9277	-10.835	-10.359	-9.8418	-10.899	-9.9494	-9.7576	-9.6919	-9.936	-10.022	-10.741	-10.402	-9.6794	-10.679	-9.3918	-9.5795	-10.919	-11.141	-9.8529	-9.874	-9.3195	-10.342	-9.9175	-10.618	-10.26	-9.9297	-10.126	-10.339	-10.282	-10.626	-9.5364
-5.2297	-5.0376	-5.1857	-5.5691	-5.6429	-5.6348	-5.7174	-4.8153	-4.7448	-3.6295	-3.9217	-5.863	-4.9138	-4.4432	-4.5928	-3.9139	-5.6744	-5.1032	-4.483	-4.7714	-5.7972	-5.2674	-5.5681	-4.6953	-5.3688	-5.7744	-5.0619	-4.9934	-5.5781	-4.0303	-4.6459	-5.2415	-4.3231	-5.0114	-5.0472	-4.8282	-6.1519	-5.0777	-5.8756	-6.409	-5.7276	-5.1624	-4.6727	-5.8618	-4.911	-4.7284	-5.192	-4.6281	-5.0789	-5.1473
-13.516	-14.409	-13.172	-13.98	-13.317	-13.699	-13.564	-13.336	-12.373	-12.875	-13.234	-13.403	-13.172	-13.727	-12.908	-11.7	-13.324	-13.307	-13.696	-13.27	-12.541	-12.831	-13.471	-13.265	-12.114	-13.44	-13.359	-13.364	-13.478	-14.004	-12.865	-13.152	-13.147	-13.245	-13.734	-12.467	-14.009	-13.881	-13.5	-12.569	-12.554	-13.358	-14.111	-12.742	-14.128	-13.044	-14.341	-13.891	-13.152	-12.618
-13.542	-12.604	-12.339	-12.254	-12.223	-12.64	-12.481	-12.885	-11.5	-14.74	-12.047	-13.81	-12.054	-13.54	-12.649	-12.098	-12.473	-12.159	-13.112	-12.793	-12.709	-12.198	-11.304	-13.703	-12.367	-13.427	-12.549	-12.708	-13.074	-13.222	-13.457	-12.779	-12.553	-12.15	-13.908	-12.923	-12.22	-12.994	-12.748	-13.306	-11.699	-11.983	-12.397	-13.54	-13.079	-12.852	-12.469	-12.249	-13.383	-13.163
1.8505	2.4513	2.0372	3.0127	1.7297	1.9838	0.99686	2.0582	1.8288	1.3454	2.3575	1.07	2.3358	2.4901	2.9328	1.6661	1.6439	2.2882	2.1456	2.2103	1.4181	1.5186	2.6204	1.769	2.404	2.0515	2.0582	2.1482	2.5857	2.3085	1.7601	1.2607	2.6665	1.2547	1.5164	1.6518	1.5079	2.103	1.2681	1.9423	2.2146	1.5618	2.3178	1.8496	3.0907	2.1428	1.0174	1.2882	1.1778	1.3703
-0.43124	-0.45622	-0.8021	-0.86751	-1.2958	0.074206	-1.3965	0.084971	0.30231	0.59199	-0.02822	-0.22611	-0.7636	-1.3376	-0.95616	0.54127	0.0099847	0.18696	0.26005	0.12947	-0.51663	-0.772	-0.0026701	0.68749	-0.32256	0.10051	-1.4076	0.26034	-0.085396	0.25232	0.25535	0.37151	1.3298	0.30766	-0.27479	-0.36002	0.044933	-0.59021	-0.57127	-0.017441	-0.084468	0.33903	-0.26628	0.20743	-0.26469	-0.41649	-0.46541	-0.37087	0.30836	-0.24494
-0.96731	1.0041	-0.12426	0.83699	-0.23012	-1.2005	0.28705	-1.253	-0.93473	-1.1684	-0.51019	-0.048127	-0.53109	-1.4223	-0.29646	0.62368	0.011289	-0.43667	0.33846	-0.61409	0.046411	-0.20562	-0.28751	0.19344	-0.1398	-0.4857	-0.50311	-0.15321	-0.62248	-0.60445	-0.98758	0.28431	0.059262	-0.73611	-0.29932	-0.38358	0.50283	0.3428	-0.070979	0.66618	0.21864	0.74578	-0.035767	-1.9214	1.7225	0.18288	-0.47409	-1.3558	-0.39236	-0.7326
-0.2364	-0.52789	-0.57372	0.22526	0.14342	0.96542	-0.19162	0.32814	-0.46008	-0.062169	0.67776	-0.97493	-0.53937	-0.55925	-0.60903	0.18076	0.92568	-0.3944	0.23909	-0.63304	-0.51118	0.90741	0.40982	0.27243	-0.24391	-0.12857	-0.46708	-0.95949	-0.086295	0.34043	-0.83255	-0.19882	-0.78496	-0.0063083	-0.37915	-0.30592	-0.85508	-0.26364	-0.90799	-0.061172	-1.0714	-0.083449	-0.359	0.48352	0.12129	-0.62955	-1.1624	-0.27696	0.81726	1.0273
-0.23619	1.1863	-0.56457	-0.046646	2.0667	-0.80399	0.70896	-0.52087	0.45845	-0.21862	-0.1579	0.95615	0.44333	0.93489	0.85251	-0.74214	-0.10818	0.16292	0.91249	0.8319	0.65578	-0.29643	0.75357	-0.55249	0.80188	0.83164	0.29588	0.46339	0.67204	1.0398	0.4029	0.74834	0.80831	0.75484	0.22852	0.086915	0.86359	-0.81623	0.63038	0.97117	0.054937	0.56003	1.036	0.41032	0.3196	0.42819	0.5581	0.69047	1.007	0.11744
2.7084	3.0154	2.7034	2.7511	2.7482	2.3499	2.1022	2.9883	3.068	2.8463	3.3783	1.4297	3.2142	2.368	2.2547	2.0663	3.1531	3.0743	2.609	2.2576	2.9991	2.3995	2.6731	2.9548	2.3385	1.4863	2.5644	2.4428	3.0869	3.0499	2.9642	2.2103	2.6593	1.8545	1.7416	2.8328	3.4055	2.5175	2.0991	2.0156	2.1704	1.9846	3.1811	1.6083	2.663	3.394	1.0676	2.4091	2.6841	2.5902
-3.6748	-4.0489	-3.7361	-3.7602	-4.9236	-3.3966	-4.3984	-4.5764	-3.329	-3.8303	-2.6036	-3.0038	-5.0353	-4.2142	-3.5609	-4.3597	-4.3311	-3.8035	-3.6247	-3.6705	-3.9396	-3.9029	-3.8238	-3.8147	-3.3347	-3.7829	-2.8064	-4.1054	-2.9898	-3.3247	-4.418	-3.6591	-4.4094	-2.7057	-4.0533	-3.122	-3.8102	-3.4039	-3.3641	-3.6108	-3.6602	-4.5744	-2.9908	-3.359	-2.5331	-4.0396	-3.7296	-2.9989	-4.2171	-3.7171
-11.796	-12.342	-11.716	-10.881	-12.779	-12.815	-11.383	-11.428	-11.005	-11.483	-11.061	-10.264	-12.134	-12.28	-12.007	-11.654	-11.404	-11.732	-11.229	-12.162	-11.666	-11.201	-11.552	-11.438	-12.288	-13.06	-12.975	-11.346	-11.62	-12.681	-12.268	-11.826	-12.73	-12.62	-11.231	-11.411	-10.311	-11.995	-11.952	-11.413	-10.681	-11.958	-11.965	-10.535	-11.177	-11.594	-12.1	-11.318	-12.55	-10.973
-0.20736	1.3003	1.7941	1.1033	1.8449	0.85787	2.1136	1.5192	1.7752	1.213	2.3051	1.6765	2.5241	1.2652	1.797	1.733	1.0531	1.1381	1.8857	1.986	2.188	1.1414	0.032201	1.5105	2.5155	1.1096	1.8226	2.2644	1.7868	2.2279	1.18	1.3524	1.3324	0.78779	1.801	1.1888	0.14697	1.391	2.4906	1.7692	1.2745	1.7359	0.46512	1.5813	1.682	1.6684	0.99314	1.5572	1.7508	1.3891
-2.8441	-3.8475	-4.2054	-4.1544	-3.9584	-2.9281	-4.2495	-4.0074	-3.5665	-4.6394	-3.9989	-3.1646	-3.7294	-3.3625	-3.3848	-4.5092	-3.5702	-2.7844	-3.4142	-2.8995	-3.8701	-3.4442	-3.4991	-3.9066	-3.5153	-4.4223	-2.9031	-4.2705	-4.1469	-2.4921	-4.3191	-3.8917	-4.4394	-3.1322	-2.7406	-4.0592	-3.9042	-5.2006	-3.285	-4.1972	-4.0493	-3.1245	-4.7563	-4.0321	-4.1861	-4.4456	-4.4825	-3.8919	-3.3333	-3.5051
-4.9152	-4.8353	-5.8357	-5.1118	-7.2313	-5.2823	-5.3007	-6.3997	-5.7448	-5.6341	-4.5949	-6.419	-5.8248	-5.8918	-6.7453	-5.329	-5.4866	-5.4695	-5.2602	-4.9967	-5.4249	-5.3488	-5.6115	-6.2551	-6.7467	-5.4733	-6.4053	-5.0019	-6.9864	-5.9668	-6.5011	-6.329	-7.2403	-5.1303	-6.5219	-5.7959	-6.64	-6.0411	-5.1513	-6.4034	-5.9517	-6.0764	-5.77	-4.9722	-5.3046	-5.4892	-4.9918	-6.3087	-3.6663	-7.0608
-12.912	-13.459	-13.727	-13.917	-14.14	-14.837	-13.773	-15.021	-13.463	-13.855	-14.255	-14.395	-13.836	-13.943	-14.132	-13.813	-13.866	-15.402	-13.778	-14.052	-13.931	-14.17	-14.753	-14.367	-13.192	-15.05	-13.575	-13.506	-13.648	-13.718	-14.468	-14.606	-13.97	-13.544	-14.668	-13.892	-13.671	-15.371	-13.974	-13.784	-14.135	-14.71	-13.599	-13.834	-14.264	-14.248	-13.763	-13.821	-13.298	-12.83
-3.5349	-3.4384	-4.2847	-4.271	-3.8421	-4.041	-2.8186	-3.9003	-3.499	-3.715	-3.6084	-3.0309	-3.2612	-4.8921	-4.5745	-4.1362	-4.0285	-4.195	-3.4359	-4.6173	-4.4125	-3.4077	-3.6982	-3.0123	-4.7453	-2.7122	-3.4661	-3.726	-3.3529	-4.5529	-4.0855	-3.7153	-3.3437	-3.8934	-3.2059	-3.2704	-4.5167	-3.7258	-3.8563	-2.3758	-2.2163	-4.4859	-4.3223	-3.5816	-3.9892	-3.2268	-4.355	-3.3586	-3.3258	-3.6137
-9.1159	-8.7165	-9.1625	-8.4198	-9.0072	-8.7314	-9.5474	-8.8681	-8.5079	-8.7088	-9.1259	-9.6008	-8.8614	-8.5513	-10.469	-9.6194	-8.7608	-9.7323	-8.8941	-8.4277	-8.4468	-9.6506	-9.0249	-9.2203	-7.9116	-9.3306	-8.5174	-9.0664	-9.0772	-9.2729	-8.3137	-9.3405	-8.7166	-9.7707	-9.3337	-8.6356	-9.0716	-8.4086	-8.0464	-9.3495	-10.211	-8.5564	-9.1459	-9.03	-8.9645	-8.9075	-9.3617	-9.0724	-8.0288	-8.9904
-19.74	-20.438	-19.959	-21.278	-20.732	-22.021	-20.966	-20.413	-21.81	-20.017	-20.711	-21.111	-21.494	-20.862	-21.134	-20.315	-20.624	-20.52	-21.178	-20.393	-20.899	-21.264	-20.821	-19.638	-20.576	-21.702	-20.218	-20.701	-20.135	-20.593	-20.425	-20.616	-21.964	-21.236	-20.967	-21.568	-19.921	-20.615	-20.162	-20.704	-20.1	-21.191	-19.689	-20.253	-20.774	-21.2	-21.338	-21.142	-20.7	-21.105
-13.783	-14.683	-13.171	-13.757	-14.445	-13.839	-12.96	-12.775	-14	-14.654	-13.939	-13.169	-13.978	-14.323	-13.716	-13.139	-12.964	-14.334	-13.187	-14.426	-15.339	-14.333	-14.577	-14	-13.339	-14.087	-14.425	-13.204	-13.393	-13.884	-14.162	-13.558	-13.749	-13.046	-13.694	-14.165	-14.326	-14.135	-13.527	-13.052	-14.179	-13.127	-15.026	-14.687	-14.298	-13.877	-14.534	-13.812	-13.408	-14.249
8.3179	8.8731	8.3134	9.04	7.967	8.572	9.1281	9.711	7.4851	8.2087	8.9697	9.3385	9.4766	8.9983	7.2863	7.8887	8.5358	8.8264	8.6347	9.2184	9.1801	8.5244	7.9722	9.9634	8.4699	9.2704	8.8631	7.7821	9.0064	9.0656	9.5258	8.4829	9.1646	8.274	8.901	8.9258	7.8701	9.5684	8.9867	8.8384	9.1609	7.9592	9.2724	7.9908	8.6664	8.0039	7.844	8.5252	7.6925	7.8419
-21.559	-20.214	-20.203	-20.642	-21.189	-19.853	-20.375	-20.448	-20.313	-20.371	-19.937	-21.64	-20.747	-19.677	-20.794	-21.317	-21.743	-20.001	-20.566	-19.908	-19.947	-21.67	-20.099	-20.392	-20.993	-19.953	-20.773	-20.584	-20.534	-21.535	-21.523	-20.898	-21.224	-20.409	-19.883	-20.538	-20.049	-19.981	-20.655	-20.615	-20.244	-21.309	-20.99	-20.141	-22.581	-20.775	-20.778	-21.601	-21.407	-20.976
1.3373	1.281	2.0619	1.5693	1.711	1.3865	0.9739	1.146	2.2444	1.0875	1.1627	1.3702	1.1436	0.86133	1.8538	0.98904	1.4899	2.3774	1.5987	1.6752	1.4511	0.78004	1.6327	1.6216	1.7203	0.87522	1.713	1.9089	1.7071	2.5611	1.0999	1.7956	1.8863	1.2033	2.2975	1.1921	1.7749	1.7253	2.263	1.6465	1.9877	1.3124	1.7999	2.1385	2.1168	2.3064	1.8412	1.6754	1.6267	2.4738
-3.2033	-3.4488	-2.7657	-3.8263	-2.2781	-3.2455	-3.0806	-4.7873	-2.718	-3.7522	-4.0299	-2.9893	-2.4986	-3.062	-3.0695	-2.7885	-3.1538	-3.7926	-3.9972	-3.2277	-3.927	-3.2747	-3.1932	-3.9263	-3.5422	-1.9494	-3.4458	-3.3301	-2.8945	-3.92	-3.6343	-2.2229	-1.4961	-2.5158	-1.7899	-3.7567	-3.9395	-3.3008	-3.1392	-3.607	-3.362	-4.1553	-2.6816	-3.7148	-3.4303	-3.336	-3.0992	-2.5948	-1.7352	-3.6142
9.2272	8.4072	8.0018	9.1771	8.4259	7.5833	8.1974	8.4645	8.721	9.3693	9.3218	9.4918	8.3578	9.3712	8.4603	8.25	7.775	8.3056	7.0554	9.502	9.2367	9.7394	8.3875	8.8148	7.2851	6.6902	9.4888	7.9981	8.561	8.2399	7.5051	7.9203	8.7806	8.3464	8.2487	8.8382	9.1649	8.9973	8.2091	7.8039	8.6717	10.812	9.3888	7.7009	8.2354	7.9317	7.8539	8.4728	7.8905	9.1569
-0.39946	-0.55821	-1.9997	1.136	-0.84662	-0.52103	-1.4963	-1.4472	-1.0582	-0.66764	-2.5338	-1.5023	0.1847	-0.27419	0.29632	-0.68362	-1.1211	-0.082971	-1.7859	-1.3758	-0.43381	-1.5744	-0.30063	-0.46993	-0.43216	-0.64387	-0.74965	-0.49222	-1.0548	-1.1794	-0.49982	-0.30208	0.019231	-1.5842	-0.78427	-0.91	-0.51852	-1.5903	-1.2424	-0.5266	-0.99276	-0.31953	0.083378	-1.3406	-0.881	-0.68837	-0.66251	-0.10582	-0.1973	-1.1742
-1.082	-1.7985	-1.7899	-2.3025	-1.0314	-1.2988	-0.8711	-1.1373	-1.07	-1.9168	-1.6216	-1.3118	-1.21	-1.8694	-1.1621	-1.8573	-2.2795	-1.1853	-2.2633	-2.15	-0.47784	-2.2593	-2.4093	-0.73943	-1.6559	-1.9291	-0.60887	-0.34991	-1.9013	-1.1608	-1.0101	-1.5099	-1.2399	-1.058	-2.3697	-1.6415	-1.6458	-0.98691	-1.5535	-2.0206	-2.3377	-1.3121	-0.55474	-1.8049	-1.7851	-0.58738	-0.79365	-0.76884	-1.8178	-2.1795
2.8221	2.1908	2.1131	2.2435	2.2149	1.7987	2.2519	2.5439	1.9877	1.2813	2.0315	1.7788	1.97	3.3342	1.0927	2.0365	2.9414	2.1806	2.4436	2.7341	1.7006	3.4239	3.3412	3.4684	1.3816	3.0919	2.4621	2.5165	3.0335	1.8553	2.3475	2.5081	2.8023	2.4282	2.4819	3.571	3.0845	2.5808	2.8309	2.7572	1.7338	2.8916	2.0181	2.7064	3.0748	1.8181	2.7194	3.4668	1.8068	3.0867
-22.171	-22.733	-22.184	-22.877	-23.377	-22.419	-22.208	-21.993	-21.932	-22.021	-22.858	-22.515	-22.438	-22.513	-20.074	-23.282	-21.721	-21.697	-22.235	-22.452	-21.382	-21.475	-21.542	-22.498	-23.059	-22.597	-22.074	-20.749	-21.8	-22.445	-22.38	-21.459	-22.947	-21.033	-22.504	-22.136	-21.97	-22.585	-23.178	-22.592	-20.923	-23.232	-21.204	-22.021	-22.688	-21.507	-21.507	-22.748	-22.223	-21.59
2.2544	1.5917	3.3729	2.2687	2.4965	4.0298	2.4377	2.0462	2.8023	3.2701	1.7369	1.8078	2.9861	1.8392	2.0149	2.522	4.2646	1.8008	2.5845	2.5609	2.0227	1.6234	2.57	2.8446	2.9867	2.7438	2.6852	2.2838	1.466	2.3294	1.0843	2.9926	2.921	0.34529	0.81638	2.7798	3.0705	3.7667	2.5677	2.0153	2.5231	1.8938	3.5435	2.6225	2.5052	3.7182	1.9653	1.6389	2.4929	3.5455
-0.38366	-0.88191	-0.44922	0.58951	-0.048226	-1.0623	-0.21091	0.082708	-0.94465	-0.067292	-1.787	-0.071351	0.13011	-0.23432	-0.87726	0.98859	0.5652	0.068705	0.37489	-0.087163	-0.18942	0.51571	0.19157	-0.39636	0.77105	-0.26924	-0.71555	0.71066	1.3875	0.30093	-0.22516	-0.13277	0.22543	-0.13185	0.0948	-0.2836	0.62989	0.29639	-0.11774	-0.46745	-1.2883	0.47828	0.58663	0.25411	0.43701	-0.55216	-0.77355	0.31476	-1.1425	-0.58713
-10.258	-9.953	-10.617	-9.776	-10.647	-10.725	-10.825	-11.931	-10.44	-11.071	-9.9371	-9.8097	-11.039	-9.1058	-10.674	-10.207	-10.57	-10.605	-10.543	-11.077	-9.6681	-8.9239	-10.44	-10.916	-10.012	-10.167	-10.601	-9.7498	-10.954	-10.793	-9.6997	-10.441	-9.1239	-10.647	-10.213	-9.2664	-9.1813	-10.638	-9.5712	-9.956	-9.5116	-10.218	-9.822	-11.838	-9.6957	-11.661	-11.304	-10.522	-10.007	-10.565
-4.2376	-4.3602	-3.8952	-4.0037	-4.8246	-4.0036	-4.3512	-4.0112	-4.399	-4.3594	-4.9047	-4.1127	-3.5969	-4.0153	-4.0964	-3.9682	-3.7963	-4.3741	-4.2399	-3.78	-4.776	-5.0521	-4.5206	-4.1512	-3.2286	-4.1545	-4.105	-3.5028	-4.9488	-5.6241	-5.0245	-4.0755	-3.2263	-3.9584	-5.3358	-4.5771	-3.5632	-3.301	-3.3118	-3.2529	-3.9486	-3.9314	-3.2661	-4.316	-4.6757	-4.2504	-4.8484	-4.4063	-3.212	-2.648
[truncated: 150 more columns]
