# Supplementary material for: Genetic dissection of main and epistatic effects of QTL based on augmented triple test cross design
Source: PLoS One. 2017 Dec 14;12(12):e0189054. doi: 10.1371/journal.pone.0189054 (PMC5730204; doi:10.1371/journal.pone.0189054)
Supplement: S7 Supporting Information — (ZIP) [file pone.0189054.s007.zip › z2_650_0.8_5.csv]

-3.5335	-3.2717	-2.7857	-4.4703	-2.3559	-2.6397	-2.6622	-3.3068	-1.2955	-2.4941	-2.4051	-1.5468	-1.4783	-2.2687	-2.9627	-4.2416	-2.3736	-3.1086	-2.4712	-2.3314	-0.69915	-2.0825	-1.5346	-2.3078	-2.862	-3.1838	-2.9902	-0.94839	-3.3648	-4.2325	-2.3672	-1.2561	-2.5311	-2.3438	-1.9854	-2.9415	-1.4861	-4.1762	-2.2156	-1.9375	-2.4499	-2.4753	-1.8021	-2.6611	-3.2619	-2.1697	-1.9067	-3.1517	-2.0638	-3.8215
-1.5817	0.63964	-1.6377	-0.14898	-0.91589	-0.025283	0.092444	0.41291	-0.31821	0.92272	1.0729	0.87116	-0.89859	-0.3916	-0.42563	0.72066	-0.82858	-0.66246	0.76028	-0.20764	-0.41907	-0.76806	-0.59769	-0.70389	-1.2225	-0.66943	1.2938	1.171	1.4976	-0.69248	0.46767	0.20339	-1.5851	-0.74839	-1.4541	-0.34562	0.40016	1.4392	0.58306	-0.082685	-0.9902	1.174	-0.74405	-0.24831	-2.7215	-0.83931	-0.66626	1.7836	-1.184	1.1265
-4.668	-5.0037	-4.426	-3.1982	-4.2677	-4.6776	-3.7751	-6.0147	-5.0906	-3.3684	-3.2905	-3.7431	-4.5725	-2.9709	-1.4719	-3.7328	-4.3666	-3.739	-4.0103	-2.5962	-4.548	-3.6307	-2.8101	-3.7895	-2.3221	-3.0358	-2.2827	-4.1987	-3.6919	-4.1043	-4.0103	-3.3368	-3.9776	-4.1841	-4.3829	-3.2032	-4.6029	-3.5031	-3.9026	-2.4052	-4.0378	-5.6426	-5.7299	-2.8444	-3.2457	-3.62	-4.4555	-4.188	-3.7387	-4.4653
-11.642	-11.249	-12.659	-9.9148	-13.027	-10.219	-11.618	-11.559	-11.661	-11.396	-11.74	-12.648	-11.908	-12.065	-11.485	-12.196	-11.642	-11.046	-11.889	-13.231	-12.655	-10.15	-11.81	-11.975	-11.603	-11.493	-11.915	-11.134	-10.836	-13.449	-12.544	-11.684	-13.138	-10.701	-12.22	-11.082	-11.468	-11.847	-12.82	-11.85	-12.531	-11.459	-11.879	-12.622	-11.97	-12.513	-12.957	-12.765	-12.976	-12.128
-4.4244	-4.3486	-3.3226	-2.2255	-2.9299	-2.6946	-4.0623	-4.5266	-3.9227	-3.9465	-4.4099	-3.738	-4.1577	-3.3078	-5.325	-5.6545	-3.0114	-4.9364	-3.4306	-4.6975	-4.9823	-3.3383	-4.3585	-4.2266	-3.0754	-4.9804	-5.0266	-5.6167	-2.0839	-5.0256	-4.6887	-4.3913	-5.0201	-3.9466	-5.7158	-4.2946	-4.7168	-4.5087	-3.8447	-3.2766	-2.8101	-4.5643	-3.5684	-3.4989	-3.6527	-4.3371	-3.5064	-4.6206	-4.5226	-3.9928
-0.38358	-2.5277	-1.5908	-0.92055	-0.79398	-0.056612	-1.7469	-0.54581	-1.0643	-1.8521	1.1226	-1.829	-1.8971	-2.1447	-2.5269	0.74706	0.34331	-1.4362	-0.39961	0.45617	-0.85096	-1.1777	-2.5664	-0.4868	-0.49971	-0.74934	-2.124	-0.39972	-0.66012	-1.1836	-2.0051	-1.7951	-0.81036	-2.9166	-2.7436	-1.7798	-1.7602	-3.5364	-1.8032	-1.3233	-2.7997	-2.176	-1.1671	-1.1212	-0.65086	-1.9139	-1.2347	-0.93157	-2.5798	-0.57785
-14.245	-13.716	-14.171	-12.965	-12.552	-11.601	-13.156	-12.412	-13.234	-13.147	-14.384	-12.521	-12.485	-13.429	-14.145	-13.477	-13.694	-12.829	-13.319	-14.536	-13.923	-11.232	-13.204	-13.381	-14.115	-12.086	-13.247	-13.311	-14.29	-11.85	-14.122	-11.584	-13.722	-12.095	-13.134	-13.093	-11.963	-12.564	-13.337	-11.424	-13.536	-14.455	-12.776	-12.635	-11.819	-13.348	-13.245	-12.746	-13.514	-11.504
-3.2663	-4.1567	-4.9954	-5.1857	-3.6819	-2.6376	-3.6978	-4.6637	-4.1011	-2.7747	-4.6385	-4.9312	-4.3529	-3.34	-3.1929	-3.8809	-4.3175	-3.0853	-4.6762	-4.0905	-4.8158	-5.5364	-4.2236	-4.3441	-2.7502	-5.0908	-3.5066	-3.3388	-3.592	-6.0333	-3.8673	-2.808	-4.749	-2.9605	-2.9443	-4.4206	-3.3741	-3.4517	-3.9067	-2.7945	-4.56	-3.121	-4.6928	-4.0725	-4.9766	-4.0703	-3.0671	-3.7367	-3.3977	-3.805
-3.024	-2.8822	-2.7718	-1.4012	-1.8449	-0.60474	-3.453	-2.8558	-3.1312	-3.2245	-3.1034	-2.2827	-2.5184	-2.0035	-2.6331	-3.5122	-1.0782	-2.6364	-2.9244	-2.934	-0.96007	-2.2005	-3.1566	-3.4206	-3.3548	-1.0264	-2.678	-2.2041	-2.5385	-2.3985	-2.4207	-3.874	-2.8441	-2.2216	-3.1682	-1.3904	-4.1465	-2.4549	-3.5952	-3.1348	-3.1255	-3.1658	-2.1307	-2.875	-2.8934	-1.989	-2.7974	-3.2349	-1.5801	-1.6065
0.0079225	-0.11309	0.24018	-0.6289	-0.54503	0.33356	0.83547	-1.0228	1.846	0.75415	-0.99406	1.1363	0.28332	1.0246	-0.8098	-0.082138	-0.40509	0.42959	-0.87145	-0.086079	0.564	-0.22859	0.6613	1.39	0.63329	0.77657	-0.12941	-0.73195	-0.21441	0.42502	0.4888	0.015998	-0.21101	0.57455	-0.093949	1.5199	-0.15057	1.0817	0.024148	0.47203	0.94585	-2.0846	1.5577	0.4172	0.76539	0.75731	1.0565	0.79005	0.17351	0.031996
-5.7541	-6.4598	-6.537	-6.2084	-5.8083	-6.5001	-4.3505	-7.9337	-6.7316	-6.7376	-7.5063	-5.6514	-5.7331	-4.7977	-6.4626	-6.5043	-5.9325	-7.361	-6.3112	-5.7105	-6.6957	-5.5812	-5.452	-6.6871	-7.5272	-6.5281	-7.4643	-4.2666	-5.5954	-6.6343	-7.2677	-8.0366	-6.503	-7.1336	-5.3241	-6.2773	-8.5291	-5.7943	-6.3981	-6.8213	-6.7188	-6.7495	-5.637	-8.0809	-6.9623	-7.2196	-4.2175	-7.1006	-6.3787	-6.6483
-1.833	-1.5725	-0.41958	-0.46915	-1.4136	-0.77207	-2.7239	-1.4401	-1.6923	-0.83726	-2.5267	0.23005	-2.9911	-1.6645	-1.7273	-1.6952	-0.90042	-0.90075	-2.2885	-1.9679	-1.6601	-1.0889	-0.2347	-0.87312	-2.3026	-0.75723	-1.9203	-1.585	-3.2209	-2.4984	-0.59188	-1.1358	-0.98529	-1.9421	-2.0163	-1.2283	-2.5889	-2.5924	-1.3642	-2.5249	-1.2785	-1.6243	-0.59202	-1.9061	-0.86224	0.45752	0.34312	-3.4996	-1.5879	-2.3252
-22.675	-21.622	-21.465	-21.996	-22.443	-23.214	-21.981	-21.716	-21.861	-21.487	-22.053	-23.35	-23.631	-21.832	-23.906	-22.515	-22.641	-20.031	-22.296	-22.482	-21.742	-22.308	-22.567	-22.23	-21.754	-22.041	-21.937	-22.625	-21.625	-21.917	-21.91	-19.173	-22.295	-22.2	-22.626	-22.346	-22.946	-23.663	-21.304	-21.769	-22.478	-22.184	-21.681	-23.364	-22.224	-22.818	-24.45	-22.718	-22.51	-22.368
-11.687	-12.148	-12.312	-12.622	-13.71	-13.254	-13.63	-14.52	-14.171	-13.485	-13.573	-11.91	-11.636	-12.527	-14.511	-13.15	-12.963	-13.063	-12.43	-12.111	-12.526	-12.822	-12.714	-13.046	-11.831	-13.421	-13.784	-13.436	-14.157	-13.154	-11.223	-12.481	-13.836	-13.907	-14.971	-13.479	-11.987	-14.21	-12.448	-12.031	-12.622	-12.468	-11.899	-12.595	-13.987	-12.895	-12.152	-13.046	-12.258	-11.816
-12.305	-13.764	-12.186	-12.479	-11.721	-11.274	-12.049	-12.925	-11.761	-10.597	-11.945	-11.952	-11.992	-11.663	-11.21	-13.165	-11.527	-12.352	-11.043	-11.513	-11.366	-12.083	-13.571	-12.106	-11.383	-13.179	-12.18	-12.205	-12.086	-11.76	-12.61	-10.089	-12.756	-12.046	-11.478	-11.568	-9.5353	-11.783	-11.963	-13.68	-10.186	-12.157	-12.304	-11.742	-9.7944	-10.899	-12.464	-11.741	-12.163	-12.202
-11.816	-11.364	-12.325	-10.463	-12.057	-12.783	-10.208	-11.902	-11.154	-12.284	-11.952	-11.153	-12.597	-11.964	-11.014	-11.256	-10.357	-10.848	-11.281	-11.109	-10.02	-11.897	-11.503	-10.822	-12.191	-12.948	-11.179	-11.609	-11.067	-10.965	-9.4658	-11.282	-12.477	-9.4543	-13.23	-12.179	-12.2	-10.301	-12.39	-11.223	-10.266	-10.191	-11.945	-10.967	-9.9166	-10.739	-12.042	-11.31	-11.445	-11.118
-14.636	-12.401	-14.904	-14.994	-14.007	-15.353	-14.988	-15.05	-15.627	-14.077	-14.43	-14.745	-15.607	-12.782	-15.209	-14.514	-13.58	-14.005	-15.664	-12.978	-15.571	-13.901	-14.279	-15.189	-14.821	-14.793	-14.228	-14.33	-14.916	-15.419	-14.107	-15.948	-14.486	-13.848	-14.203	-14.206	-14.555	-14.921	-14.525	-13.711	-13.202	-14.438	-14.323	-14.727	-13.048	-15.376	-13.596	-15.947	-14.598	-13.653
6.7849	8.7116	8.3612	6.8085	8.4046	9.1951	7.5157	8.6553	7.8408	7.2303	8.7715	6.8069	7.5446	8.0366	7.254	7.1291	8.0274	7.4914	8.3242	8.7898	7.7795	8.0821	8.7971	8.048	8.605	6.5904	8.5189	8.5857	8.3159	9.1415	9.4962	8.0927	6.681	8.3841	8.7857	7.3652	8.6258	8.5129	8.324	9.5565	8.7442	7.9152	7.8155	7.269	8.1771	9.1255	8.2711	7.263	9.551	8.5891
-14.804	-14.049	-14.925	-16.181	-14.76	-13.582	-13.861	-14.476	-13.375	-15.661	-14.637	-14.418	-15.744	-14.11	-13.825	-15.085	-14.873	-15.099	-14.918	-15.236	-13.257	-13.992	-13.492	-15.414	-13.846	-13.664	-14.469	-15.714	-15.014	-14.663	-14.199	-14.409	-14.493	-13.843	-13.798	-15.188	-16.728	-13.982	-14.289	-15.243	-15.402	-14.749	-14.579	-13.598	-15.469	-14.687	-12.643	-14.259	-14.531	-14.305
-12.45	-11.684	-12.625	-12.499	-10.451	-11.117	-9.7572	-12.689	-10.369	-11.922	-12.126	-9.6951	-11.002	-11.106	-10.859	-11.784	-12.271	-12.37	-12.228	-10.93	-11.53	-10.457	-12.648	-11.368	-11.653	-9.8122	-12.352	-11.334	-12.062	-10.318	-11.047	-12.064	-11.723	-11.206	-10.482	-11.159	-11.234	-10.442	-11.172	-11.749	-11.54	-12.644	-10.898	-11.063	-11.007	-11.455	-12.714	-9.3827	-10.77	-11.349
-20.4	-19.478	-21.824	-19.494	-20.446	-20.543	-21.912	-21.307	-22.312	-19.39	-20.742	-22.6	-21.273	-19.576	-20.565	-20.094	-20.452	-21.195	-20.143	-23.079	-18.999	-21.492	-21.399	-20.342	-21.174	-19.842	-21.313	-20.671	-20.649	-20.916	-20.652	-21	-20.191	-20.372	-18.867	-21.522	-20.159	-20.355	-20.472	-21.831	-21.375	-21.096	-20.632	-20.852	-21.016	-20.308	-19.619	-21.737	-21.172	-19.992
6.1432	6.6697	6.5134	7.2422	7.3921	6.4317	6.2699	4.5473	6.5036	6.2987	6.3078	7.4359	7.6868	7.3503	6.6407	7.3424	6.6141	5.9308	6.6065	7.2636	6.5433	7.2038	6.9219	7.5297	6.4399	6.7902	6.7474	5.6525	7.1939	7.7212	7.6105	7.9365	6.5688	6.3845	6.6533	8.1297	8.843	6.1681	7.8833	7.34	7.9126	7.452	6.4561	6.5705	7.08	7.1564	4.3431	7.4444	7.1517	6.6241
-4.9235	-3.0259	-4.9688	-3.4791	-3.127	-4.677	-4.6397	-3.4888	-4.659	-3.617	-4.2153	-4.6714	-5.7169	-4.207	-2.4501	-2.3077	-2.5698	-4.6741	-4.4102	-3.648	-4.0669	-3.8213	-4.4405	-4.0528	-3.5796	-3.5678	-3.3265	-4.1805	-3.6353	-4.0215	-1.8521	-3.2034	-2.9632	-2.7503	-2.2852	-3.0859	-3.899	-2.8822	-4.7689	-4.5516	-3.528	-4.8169	-2.4959	-5.3657	-3.4254	-3.7302	-4.1839	-4.6722	-2.5157	-3.9618
-0.64615	-0.56171	-2.1166	-0.26739	-1.2174	-2.2603	-1.5055	-0.57133	0.55638	-1.1508	-0.96157	-0.14259	-0.38012	-0.57126	-3.0872	0.61396	-1.5818	-2.4128	-1.4641	-2.0229	-1.3226	-0.96633	-0.039973	-0.44538	0.26107	-1.2795	-0.68729	-1.0405	0.12178	-0.62786	-1.6016	0.038677	-1.5331	-2.0685	-1.5273	0.99892	-0.7002	-0.95067	0.12033	-0.87434	-0.44509	-0.13982	-0.97692	0.66463	-1.6078	-0.56724	-0.93578	-0.59145	-2.1502	-1.9562
-0.8436	-1.8809	-1.5442	-0.8277	-2.1981	-3.4656	-1.5322	-1.9448	-0.68758	-2.3311	0.13119	0.35839	-1.9124	-2.1269	-1.5514	-1.2819	-1.8346	-1.4272	-1.9649	-1.0081	-3.1584	-1.3859	-2.3236	-1.0602	-2.0331	-0.75319	-0.47041	-2.7836	-1.9244	-1.8072	-1.0286	-0.25476	-1.6695	-1.3218	-0.65637	-2.7222	-1.8215	-3.6876	-0.25614	-3.1779	-3.1299	-2.8213	-3.246	-1.5665	-1.8592	-1.6681	-0.47567	-0.53844	-2.8272	-2.1833
9.3663	8.9338	8.8048	9.1411	8.2	8.8406	8.972	7.6089	9.253	8.1263	9.2354	8.665	7.9736	8.3115	7.7803	7.8038	9.3373	8.7944	8.1331	8.6554	8.4052	8.3979	8.9973	7.9572	8.3463	8.3959	7.9364	9.5511	9.2531	9.0405	9.4078	8.0666	7.9251	9.2255	8.3551	10.065	8.2609	9.4834	8.5477	8.2153	8.476	7.8776	8.3441	8.5466	7.4345	8.1439	9.0486	7.4268	9.5646	9.0725
-10.642	-11.671	-11.931	-10.983	-11.863	-11.972	-10.74	-13.045	-9.7351	-13.104	-11.909	-10.077	-11.964	-10.849	-12.121	-11.361	-11.773	-12.065	-10.603	-10.248	-10.703	-12.447	-11.885	-11.27	-11.27	-12.235	-10.84	-11.897	-10.383	-12.593	-10.376	-10.876	-11.349	-11.179	-11.045	-12.557	-10.232	-10.41	-11.734	-11.252	-11.554	-11.618	-11.319	-11.19	-12.091	-12.383	-12.421	-11.183	-10.727	-11.714
0.058001	-1.3618	-0.57114	0.2565	-0.59344	-0.0013353	0.2697	0.37886	0.42672	0.86004	-0.00361	0.31242	-0.19226	-0.82665	-2.7802	0.38273	0.17008	-0.83411	0.31347	-0.029844	0.36456	-0.04133	-0.2451	-0.83227	0.63529	0.16818	-0.44443	-0.09706	-0.05206	-0.8916	-0.19768	-0.044424	-0.21334	-0.66638	-0.71188	-0.42755	-0.98035	1.2159	0.095614	-0.74033	-1.5955	1.0719	0.22078	0.71772	-0.084109	-0.15895	0.31859	0.19865	-0.68476	-0.40061
-6.3972	-4.6689	-7.5201	-7.4044	-5.3614	-5.939	-5.8804	-6.8005	-3.8695	-6.2853	-6.7622	-5.6075	-7.2208	-6.5733	-6.6471	-5.8656	-6.4937	-7.4304	-7.7014	-7.0753	-6.2193	-5.6482	-5.8929	-5.6951	-5.4737	-7.4864	-6.6013	-7.5976	-5.7643	-5.9224	-6.3856	-6.419	-4.6055	-5.7722	-5.8771	-6.8526	-8.1209	-7.3207	-6.1082	-5.8927	-5.2793	-4.5395	-8.1176	-7.1319	-6.1526	-6.6734	-4.8456	-5.5117	-7.2561	-6.031
3.9985	3.7612	5.7602	6.2642	5.4808	5.2671	5.9601	4.4299	5.4805	5.2208	5.7623	5.565	6.1969	5.9086	5.1188	4.4258	5.6102	3.8119	5.8157	6.1815	4.8236	6.6573	5.3811	5.2288	5.0529	5.6892	5.8708	5.0351	4.9693	6.2731	4.5958	6.0245	5.1479	5.6649	4.8327	5.3696	5.2287	5.1537	5.5224	5.8395	6.2111	4.8514	5.9683	6.1162	5.927	4.1231	5.7634	5.4864	5.6615	5.6715
-1.5327	-1.0369	-0.56745	-0.99949	-1.9036	-0.7354	-0.88095	-1.4277	-0.27344	-2.6414	-1.0747	-2.0036	-1.784	-2.3107	-0.63173	-1.4709	-1.8647	-1.7028	-1.7736	-0.1475	-1.4564	-1.2806	-1.8422	-2.2815	-2.0432	-3.2317	0.058195	-2.1063	-0.26789	-2.7404	-2.204	-1.7758	-0.97061	-0.47977	-2.8546	-2.0962	-0.2149	-1.627	-0.45499	-0.64695	-1.1959	-2.5845	-1.1432	-2.5948	-2.1589	-2.0693	-2.8461	-2.0124	-3.7159	-2.0598
-4.5896	-4.2585	-4.8216	-6.1623	-5.5369	-4.3437	-5.6465	-5.0655	-5.2405	-5.4956	-5.039	-5.1972	-5.9696	-4.1385	-4.5617	-4.4156	-3.713	-5.3243	-5.232	-5.5084	-4.858	-5.7207	-6.7198	-5.6058	-5.9717	-4.7439	-5.819	-6.3657	-2.8129	-5.8002	-6.2681	-4.5767	-4.6929	-4.433	-5.2196	-5.6758	-4.3123	-5.4527	-5.3591	-5.6754	-5.6973	-4.0582	-5.2709	-5.3425	-5.1982	-4.1793	-4.4372	-6.9844	-4.2345	-5.1906
-9.3544	-8.787	-8.8744	-9.3817	-9.5881	-10.59	-10.422	-9.6015	-10.03	-9.7554	-9.4127	-8.3371	-8.6385	-10.947	-8.6311	-10.29	-9.0202	-9.9688	-9.1492	-10.33	-8.3589	-10.322	-9.2917	-9.3684	-8.5671	-8.451	-9.8567	-8.6786	-10.075	-9.832	-8.6914	-10.674	-9.7895	-10.574	-8.9197	-9.3299	-10.527	-9.0436	-9.9345	-8.497	-9.9355	-9.1455	-9.2973	-7.2736	-9.9961	-9.6426	-11.645	-9.7763	-10.069	-9.3199
6.9194	6.2535	7.3518	6.1203	6.7548	6.5548	8.7188	6.5446	5.9397	8.4473	7.7649	7.3423	7.7739	6.1897	5.6327	6.2812	5.8952	6.3015	6.089	5.6721	6.59	7.0687	6.0529	6.5509	5.6537	5.399	8.0678	6.8839	6.8653	6.3888	6.5412	5.9959	5.9419	7.7392	5.9836	6.0278	5.4858	5.8326	7.2465	6.7646	8.7774	7.1633	6.7439	7.1278	7.743	7.4772	8.0422	6.1163	7.0041	5.9122
-1.2655	-1.5556	-2.8786	-2.9675	-0.901	-3.1906	-1.8963	-1.96	-0.79954	-1.638	-3.0417	-0.76697	-1.6158	-0.73789	-2.1367	-1.1605	-2.0839	-2.3103	-1.9845	-0.84416	-0.87787	-2.0512	-2.5006	-1.1875	-2.0855	-2.2292	-2.7928	-1.4399	-2.6861	-3.0671	-3.1778	-3.7568	-2.7493	-3.1256	-3.2079	-1.3476	0.058116	-2.5932	-1.5462	-2.3912	-2.0567	-1.6748	-1.261	-2.0544	-0.57152	0.20338	-1.6083	-2.2141	-2.5449	-2.0814
1.2722	-0.1576	0.81579	1.1237	1.463	2.5702	0.10088	1.4169	3.6018	-0.070763	1.0994	0.60653	0.93904	0.31338	1.4422	1.6812	2.1268	1.1615	2.603	1.2358	2.9166	3.0891	1.6467	2.5958	0.96939	1.0388	3.8768	1.8483	1.0895	1.4712	1.0095	1.637	2.3131	1.0472	1.5547	2.1157	2.2573	1.0672	2.078	0.786	2.9356	2.3664	2.1941	-0.46731	1.0646	-0.21658	1.352	2.8574	1.1887	0.54821
-14.217	-13.221	-11.863	-14.55	-13.191	-12.971	-12.649	-12.69	-12.586	-12.452	-12.299	-12.699	-11.584	-14.767	-11.58	-12.818	-13.446	-12.805	-12.394	-13.03	-13.193	-12.866	-12.62	-13.546	-12.845	-12.786	-12.34	-14.204	-13.749	-12.078	-12.975	-14.024	-14.445	-12.933	-11.957	-11.867	-10.84	-14.387	-12.385	-12.946	-12.107	-13.482	-13.549	-13.614	-12.418	-12.04	-12.408	-11.654	-12.356	-13.02
5.5887	5.2539	4.4099	5.5581	3.5462	4.1817	4.3354	3.5419	3.9965	4.2289	6.3114	3.4012	4.3664	5.5396	5.1967	3.8566	4.5942	4.4889	3.7199	3.6974	3.743	3.8935	6.217	5.5788	4.7742	4.2379	5.7312	5.6357	4.0643	5.7901	5.2373	5.455	5.3128	4.0854	5.9078	3.8878	4.0034	4.7226	4.6147	5.4859	5.1766	4.6068	4.8036	5.876	4.5213	6.1432	5.5602	2.9441	4.9203	5.0867
7.0757	6.4522	5.991	5.8822	6.1728	7.3126	7.3143	6.7063	6.9756	6.4485	6.615	4.8667	6.397	7.8041	5.4784	6.6924	5.3322	7.5078	7.6814	7.7105	6.455	8.3869	6.0299	6.7642	5.5621	6.6223	5.2156	7.4034	6.8328	6.9149	6.9708	5.4617	7.9158	6.4702	7.5442	6.0672	5.3034	6.5959	6.5564	6.5666	6.8416	6.4068	6.3496	5.4596	6.1168	6.9415	7.1029	6.6025	6.2781	5.1905
7.9872	9.3666	8.9149	8.989	10.067	9.8504	9.0646	9.0096	9.9362	9.2812	10.496	8.1934	8.2742	10.114	10.934	11.113	9.7933	10	9.943	9.6759	9.9387	10.353	9.3381	10.404	7.3029	8.8907	10.842	10.159	9.9508	7.3685	9.6492	11.175	10.529	10.026	8.9211	10.119	9.741	9.8436	9.6001	10.135	9.6668	9.5822	10.421	9.7114	9.7086	9.3678	9.8957	10.574	8.7737	10.61
-5.1654	-5.5044	-5.7035	-4.5592	-4.5797	-4.2495	-4.2519	-4.4795	-4.5814	-4.2426	-5.7502	-3.2758	-4.7309	-4.6531	-4.5807	-4.416	-3.8791	-3.1756	-4.2022	-6.6375	-3.8527	-6.4976	-5.0821	-3.4115	-4.0875	-5.8261	-4.8172	-3.2903	-5.4376	-7.2976	-4.5307	-5.488	-5.3385	-3.0817	-5.2071	-3.2628	-4.6233	-3.9819	-4.6268	-3.843	-4.9277	-4.8025	-4.6598	-3.2952	-3.793	-3.9681	-6.2235	-4.8681	-4.4559	-5.0561
-21.843	-20.824	-22.924	-21.787	-22.538	-21.584	-23.752	-21.144	-22.982	-22.609	-23.14	-22.477	-23.491	-21.07	-23.977	-23.194	-22.047	-21.899	-22.135	-22.278	-21.831	-21.937	-21.602	-23.359	-23.343	-22.171	-21.607	-23.812	-21.944	-22.446	-21.957	-21.451	-22.637	-23.563	-22.373	-21.958	-21.618	-21.327	-22.276	-21.046	-23.438	-21.546	-21.327	-22.748	-20.682	-21.918	-22.657	-23.446	-22.951	-20.898
-2.4753	-2.3799	-3.8028	-3.0324	-2.1628	-4.0128	-4.0861	-2.1047	-2.1099	-1.4576	-2.8432	-0.73634	-1.8513	-2.9417	-1.9538	-1.8725	-2.6851	-3.1778	-2.8304	-1.8527	-2.5837	-2.1061	-0.95266	-3.0395	-1.9016	-2.0149	-1.0345	-1.2287	-3.4758	-2.6259	-2.2342	-2.6998	-2.8304	-1.3413	-3.7708	-1.7026	-0.37658	-2.6029	-2.0919	-2.9173	-4.2666	-2.0301	-1.9902	-4.3424	-4.4178	-0.5035	-3.4597	-2.3789	-3.3287	-3.1204
-10.866	-11.276	-12.728	-10.703	-10.875	-10.516	-10.9	-11.56	-11.396	-10.403	-10.471	-9.7781	-9.9372	-10.703	-10.848	-10.124	-11.731	-9.7895	-11.655	-9.711	-11.557	-11.348	-9.169	-11.299	-8.9934	-10.567	-10.064	-11.492	-10.814	-10.896	-12.026	-10.721	-11.627	-10.612	-10.686	-10.06	-11.721	-9.8196	-10.928	-10.234	-12.367	-11.653	-9.046	-11.414	-10.736	-9.8093	-10.234	-11.748	-11.582	-13.419
-11.817	-11.331	-12.502	-10.585	-12.394	-12.283	-12.04	-12.214	-12.209	-10.721	-12.695	-12	-11.108	-11.081	-12.706	-11.599	-11.28	-10.665	-9.4229	-10.879	-12.997	-12.533	-11.211	-13.378	-11.332	-10.775	-10.476	-10.982	-12.921	-10.583	-12.105	-11.137	-12.801	-11.441	-11.984	-10.621	-11.465	-11.765	-12.847	-13.446	-11.679	-11.006	-11.784	-12.199	-11.521	-12.111	-12.263	-10.81	-11.942	-11.208
-11.562	-12.662	-11.491	-10.647	-11.631	-11.675	-11.75	-12.208	-10.205	-12.47	-10.835	-10.522	-11.896	-12.839	-11.696	-11.91	-12.128	-12.913	-11.544	-11.148	-11.685	-13.037	-10.572	-13.112	-12.283	-12.053	-12.003	-11.435	-12.753	-12.357	-10.805	-13.601	-12.131	-9.8582	-11.019	-12.908	-12.944	-12.932	-13.207	-11.899	-11.248	-12.034	-10.021	-12.496	-12.684	-11.768	-11.476	-11.691	-12.285	-11.368
-8.3382	-11.616	-8.9311	-10.036	-11.115	-9.3826	-9.5582	-10.5	-9.7817	-9.191	-8.3287	-9.058	-9.4251	-8.6587	-8.1709	-9.737	-9.644	-8.9132	-9.4272	-8.9604	-9.2568	-9.0347	-10.694	-9.8429	-9.395	-9.3921	-10.225	-7.8143	-10.237	-9.0081	-9.7656	-8.2999	-9.3615	-9.429	-8.605	-7.8521	-9.6258	-9.2066	-9.7544	-9.9527	-9.3383	-8.6463	-8.7813	-10.463	-9.1185	-9.1566	-8.2047	-10.07	-9.5082	-9.463
-1.974	-1.7753	-1.1203	-2.178	-2.284	-2.0227	-2.8053	-3.122	-3.0009	-0.9702	-2.0854	-0.78424	-4.4734	-2.492	-0.9451	-3.0093	-2.3705	-2.9642	-0.9034	-2.9795	-1.4924	-1.3357	-3.0118	-1.4615	-1.6951	-1.9065	-2.5134	-1.9936	-2.9484	-2.2394	-1.7171	-3.7009	-3.1563	-0.97317	-1.8954	-2.1562	-4.4424	-1.5421	-2.8852	-2.3809	-3.402	-2.5883	-3.8475	-2.2369	-1.6352	-2.5366	-1.9091	-2.0193	-1.7046	-3.3072
-2.5495	-1.9109	-0.94148	-0.88486	-0.2091	-3.0307	-4.3789	-1.6481	-1.86	-0.62322	-2.9695	-1.9088	-1.2356	-0.61327	-0.31921	-1.6427	-1.4423	-2.6099	-2.0011	0.10956	-1.8807	-3.2651	-2.3838	-1.434	-2.9031	-1.7766	-2.5125	-1.657	-3.2825	-1.6537	-2.2	-1.8791	-2.9358	-2.3192	-1.3934	-1.0119	-1.9917	-1.8888	-1.3252	-1.9429	-2.1211	-1.1734	-0.84501	-2.5865	-1.4702	-1.0844	-2.3323	-2.5863	-2.566	-0.97292
-10.509	-11.626	-10.652	-11.906	-10.902	-11.044	-12.057	-11.846	-9.6661	-11.143	-10.661	-11.771	-10.87	-10.855	-11.703	-11.322	-12.038	-12.282	-11.05	-10.643	-10.013	-12.438	-12.557	-11.985	-11.037	-12.914	-11.152	-11.27	-11.778	-11.827	-11.699	-10.734	-11.224	-9.6492	-12.838	-12.285	-11.568	-12.481	-12	-11.373	-11.029	-10.682	-11.206	-11.593	-10.67	-12.936	-12.699	-11.37	-13.259	-11.683
4.7285	4.3272	6.1309	5.3816	3.662	5.3428	4.2431	4.3697	5.8826	5.539	5.2111	2.6828	4.4537	5.9652	4.8812	4.2928	3.8559	4.0006	4.0761	4.5247	2.9642	6.4444	3.7105	4.8126	4.1058	4.5814	4.6687	6.8595	5.3677	4.7209	4.4476	5.8516	4.6247	5.2277	4.7222	3.9988	4.909	3.555	4.9094	4.7092	4.7451	3.8759	3.1962	4.96	4.0599	7.3191	4.6827	3.6296	4.9637	5.4266
-13.18	-13.451	-11.922	-12.415	-12.991	-13.901	-12.544	-13.729	-14.415	-12.284	-13.85	-13.99	-12.839	-12.675	-13.86	-11.477	-13.496	-13.402	-11.094	-12.862	-13.198	-13.966	-14.734	-11.785	-13.313	-13.532	-14.188	-12.728	-14.032	-13.523	-12.216	-12.257	-13.28	-13.601	-11.98	-13.573	-13.14	-11.817	-13.344	-13.305	-12.615	-14.385	-12.703	-11.906	-12.379	-12.138	-13.048	-12.06	-12.34	-13.237
-13.828	-13.368	-12.895	-13.133	-13.673	-13.761	-13.645	-12.499	-12.893	-12.969	-11.892	-14.8	-13.463	-14.114	-11.984	-15.383	-13.804	-12.536	-13.337	-12.695	-15.126	-13.281	-12.134	-13.616	-13.567	-13.132	-12.432	-13.003	-12.51	-12.721	-13.949	-15.342	-13.284	-12.606	-13.468	-14.887	-13.836	-13.012	-11.647	-13.552	-12.179	-14.098	-13.516	-12.317	-11.276	-12.883	-11.377	-13.395	-12.214	-12.193
-2.6236	-2.3093	-3.4183	-3.5872	-1.4156	-0.29553	-2.1616	-2.6437	-2.6917	-2.3727	-1.2715	-3.5721	-2.6785	-1.5186	-3.0434	-1.4149	-3.044	-2.5356	-4.1588	-2.9257	-3.596	-2.064	-3.9647	-4.5909	-2.6701	-1.5472	-4.789	-3.4453	-1.5048	-2.2662	-2.5086	-3.3999	-3.1223	-3.8916	-2.0712	-1.8536	-2.6516	-3.0714	-1.245	-3.1706	-2.1342	-2.7123	-3.2834	-4.3975	-3.5705	-3.226	-2.6877	-0.97395	-1.8932	-1.9418
-10.275	-11.492	-12.843	-11.925	-11.782	-11.008	-11.874	-11.591	-10.245	-11.963	-12.079	-11.31	-12.007	-11.338	-11.282	-13.097	-11.843	-10.842	-12.675	-9.6966	-10.883	-12.021	-11.523	-11.204	-12.858	-11.978	-10.654	-12.083	-11.85	-12.469	-11.798	-11.98	-12.53	-12.466	-11.727	-9.9389	-11.354	-11.697	-12.921	-11.202	-11.947	-11.246	-12.006	-11.295	-11.911	-11.29	-11.27	-11.584	-11.389	-11.198
-4.5337	-5.6019	-5.5758	-4.2347	-5.6334	-6.005	-5.0163	-4.7434	-6.4056	-5.2741	-6.1723	-6.2873	-5.3847	-4.9686	-2.7326	-4.0029	-4.766	-4.4364	-3.9901	-4.2921	-6.4389	-4.8973	-5.9274	-3.7224	-4.094	-4.8436	-5.7823	-5.8854	-4.7404	-4.1448	-5.1363	-5.6108	-5.9407	-5.1067	-5.4299	-5.1773	-4.7446	-5.0645	-5.7845	-4.6238	-3.848	-3.4335	-4.4923	-4.2012	-3.8314	-5.7356	-4.3045	-3.0326	-4.1111	-4.6575
-23.765	-21.727	-23.501	-21.777	-21.766	-20.612	-21.073	-22.726	-20.737	-23.376	-22.016	-23.27	-23.016	-22.866	-22.37	-23.05	-21.096	-22.539	-22.183	-22.138	-22.837	-22.985	-21.011	-22.846	-21.178	-21.307	-21.554	-19.911	-22.486	-23.151	-22.712	-21.193	-22.062	-22.499	-20.698	-23.169	-22.397	-21.57	-22.851	-23.32	-21.797	-23.541	-21.222	-22.098	-20.405	-22.579	-22.402	-21.83	-22.254	-23.385
-13.116	-14.986	-11.62	-12.873	-12.602	-12.783	-14.454	-12.704	-13.039	-13.504	-14.856	-13.509	-14.064	-13.956	-12.973	-13.313	-12.454	-13.642	-13.342	-12.989	-14.022	-14.473	-14.255	-13.093	-12.387	-11.554	-12.704	-13.529	-12.737	-12.649	-12.357	-13.361	-12.823	-13.686	-12.205	-12.41	-12.82	-11.927	-12.318	-13.578	-13.235	-12.138	-12.493	-12.937	-12.882	-14.61	-12.789	-14.268	-13.67	-13.301
-14.391	-10.801	-13.233	-12.103	-13.792	-15.278	-13.306	-13.567	-12.315	-14.578	-13.71	-14.725	-14.51	-12.779	-13.986	-13.087	-12.852	-13.671	-14.359	-13.198	-13.658	-14.261	-14.094	-14.622	-13.004	-12.899	-13.591	-12.065	-13.292	-13.15	-11.318	-12.775	-12.437	-13.92	-13.262	-13.313	-11.354	-12.179	-12.719	-13.092	-14.641	-15.19	-12.323	-13.577	-13.694	-12.711	-13.682	-14.016	-13.733	-14.199
-0.71833	-1.8118	-0.93903	-1.4133	-0.85869	-1.1557	-0.89063	-0.80639	-0.55906	0.080981	-0.46268	0.053351	-1.5166	-2.1167	-0.86908	0.74388	-0.64499	-1.8687	-2.1632	-1.4149	-1.2459	0.45378	-1.9351	-1.3821	-3.0388	-1.8859	-1.1023	-0.88954	0.31888	0.58393	-1.8968	-0.35838	-0.85695	-1.0592	-0.64652	-0.15269	-1.5392	-0.73679	-1.7484	-1.8166	-0.46265	-1.3343	0.12419	-1.0226	-1.3083	-1.3659	-0.74029	-1.2382	-1.0054	-1.358
-9.4669	-8.9347	-8.0597	-8.6161	-8.9983	-8.6374	-8.8036	-8.7981	-9.3293	-8.7959	-8.557	-10.179	-10.019	-10.615	-8.8436	-8.0216	-8.5756	-7.6713	-8.6621	-9.4793	-8.9162	-8.141	-9.2133	-9.6341	-9.2236	-8.0808	-8.1619	-8.3777	-9.0305	-9.4926	-8.9296	-7.7787	-8.9189	-9.9707	-9.8972	-9.2984	-9.5041	-7.6237	-9.2511	-9.712	-8.2029	-9.7443	-8.9638	-9.9405	-8.3378	-8.2882	-8.5417	-7.1563	-8.4256	-10.336
-1.4501	-0.9789	-1.0973	-0.45447	-2.3635	-2.0669	-1.5616	-0.038629	0.036109	-1.1822	-0.38771	-1.6338	-2.7493	0.33198	-1.4015	-1.6579	-2.0464	0.032074	-0.8486	-2.6054	-2.1422	-2.5174	-0.27723	-0.90134	-1.5611	-1.4358	-0.24852	-1.6001	-2.1348	-0.83658	-2.0543	-1.7987	-2.2736	-1.6667	-0.94164	-1.1359	-0.60708	-1.8844	-2.5897	-1.7719	-1.1822	-1.6244	-2.1331	-1.8075	-0.42058	-0.27107	-0.54936	-0.97323	-1.7277	-3.768
6.9841	8.2083	5.7	7.4538	6.7426	6.1659	7.5396	6.586	7.116	8.5359	6.4901	6.1496	5.8435	7.0311	6.8258	6.1903	6.2585	5.8255	7.3845	6.2714	5.4285	6.8297	6.4695	6.3111	7.6995	8.3259	6.4474	6.9608	6.1747	7.665	6.2594	6.948	7.0161	6.533	5.8816	5.8468	6.1397	6.7206	5.9899	7.2492	6.5192	5.6025	6.4525	6.1249	6.2796	5.8661	6.9509	6.7895	6.7764	6.5402
-1.8648	-3.4542	-4.414	-3.3072	-3.728	-4.3071	-5.6016	-5.2565	-3.1072	-3.3028	-3.0635	-2.8634	-2.5287	-4.2989	-4.1654	-4.2688	-4.4198	-3.9441	-4.4257	-4.4784	-4.2345	-3.9205	-2.9632	-3.6438	-2.1344	-3.8652	-4.4091	-4.559	-4.8423	-3.0748	-3.4271	-3.8315	-3.0732	-3.4235	-3.6558	-3.1903	-3.5284	-2.9398	-2.2076	-3.7388	-4.1697	-3.8892	-3.5655	-4.0644	-2.5992	-4.3443	-3.0952	-3.2354	-3.7158	-4.0439
-1.491	-2.5563	-0.80467	-3.4673	-3.0171	-3.2583	-2.9022	-4.1925	-3.8858	-2.8095	-3.7223	-2.8317	-3.5631	-2.3351	-2.1817	-3.5569	-2.7924	-2.3299	-2.2246	-2.0304	-3.0527	-2.9909	-3.1364	-3.1446	-2.096	-2.7206	0.74367	-4.1304	-2.1355	-2.2625	-2.8524	-3.0644	-2.0646	-2.8248	-2.1688	-3.6485	-1.4847	-3.3196	-0.6722	-2.8917	-3.226	-2.2377	-2.4761	-1.4994	-2.7352	-2.2932	-3.3953	-2.7464	-2.1917	-3.6757
-22.333	-22.566	-21.463	-20.527	-20.8	-21.887	-21.718	-22.296	-21.42	-23.128	-23.448	-22.061	-21.453	-22.338	-20.967	-22.172	-21.86	-21.402	-22.434	-22.719	-21.642	-21.13	-23.428	-21.898	-20.901	-21.78	-21.701	-23.717	-21.746	-20.584	-23.27	-21.751	-21.692	-22.795	-21.419	-21.492	-22.598	-22.232	-21.573	-22.252	-22.807	-21.7	-23.474	-22.762	-23.312	-23.358	-22.059	-23.55	-23.059	-20.317
1.1493	1.4024	0.40806	-1.2294	-0.12144	1.1099	0.35016	0.063262	0.40791	1.6498	-0.61701	0.026866	0.19233	0.55342	0.024577	-0.56333	-0.027925	0.084195	0.50304	0.46038	-1.0887	0.53831	0.91108	0.18322	-0.024873	0.63076	1.0325	-0.34762	0.82587	-0.27607	-0.21759	0.31739	0.45059	0.56252	-0.19023	0.69626	1.5243	0.46919	1.3263	1.9054	1.2008	1.0498	-1.1819	0.22329	-0.27821	1.7774	-0.5445	-1.0374	1.0262	0.035407
-2.1172	-2.7144	-1.8272	-1.4269	-1.181	-0.10673	-0.94456	-0.65018	-0.27933	-2.2924	-0.4707	-1.4757	-1.7127	-2.6743	-2.1918	-0.26703	-0.22047	-1.1271	-1.892	-2.9381	0.30446	-1.1317	1.0182	-1.1755	-2.0146	-1.2215	-1.2783	-2.0067	-1.1134	-2.5784	-1.9384	-1.3536	-1.1806	-0.16189	-0.63309	-1.4224	-1.1403	-0.85149	-2.1374	-2.4514	0.3623	-2.3503	-1.2924	-0.93424	-0.99494	-1.5568	0.25432	-1.902	-1.8749	0.11942
-5.6453	-5.5291	-5.9724	-7.2902	-4.9392	-4.3039	-5.1666	-7.0403	-3.2438	-6.7119	-3.8064	-5.5226	-6.0433	-6.5643	-5.7475	-5.497	-4.0151	-5.5366	-7.1424	-4.8462	-8.7426	-7.2406	-6.1244	-7.5068	-6.1593	-5.269	-5.2775	-5.0239	-5.3928	-5.0555	-5.1082	-5.8127	-5.3937	-5.572	-8.1307	-5.0457	-5.5573	-5.5476	-3.5618	-5.6909	-4.5532	-5.8373	-5.3626	-6.2999	-5.5409	-5.887	-7.0203	-4.8106	-6.1151	-5.1059
-4.3376	-5.2277	-5.3509	-3.5243	-5.3732	-3.5158	-2.3887	-4.7338	-1.9038	-5.1499	-2.2728	-4.8287	-4.4021	-2.9918	-2.901	-4.7735	-3.7563	-3.4566	-2.4768	-2.8717	-2.2175	-3.5535	-3.121	-3.5753	-2.4176	-4.7667	-3.3026	-3.1468	-2.189	-3.8428	-4.1137	-3.9626	-2.682	-3.0761	-5.4373	-3.1921	-2.9945	-4.0864	-3.5493	-5.7353	-3.953	-5.0288	-3.0252	-3.4212	-2.8389	-3.1635	-4.0678	-4.1865	-2.543	-4.0651
-13.785	-13.171	-12.551	-12.965	-12.681	-13.537	-11.598	-12.792	-11.922	-13.83	-13.535	-13.066	-14.492	-12.816	-12.191	-12.467	-13.636	-13.478	-12.562	-13.568	-12.062	-12.484	-13.673	-13.277	-15.149	-12.078	-13.562	-12.898	-12.836	-13.231	-12.41	-12.017	-13.58	-13.128	-12.894	-14.531	-12.782	-13.56	-11.866	-13.502	-12.623	-13.675	-15.076	-13.738	-14.795	-13.067	-13.612	-12.991	-13.617	-13.609
-3.2014	-2.3686	-3.7591	-3.2998	-2.0873	-1.7854	-4.0515	-2.2543	-1.3651	-3.0861	-3.1877	-2.0405	-3.9492	-2.3836	-2.4339	-2.4173	-3.0894	-3.1363	-1.2788	-3.1966	-0.02598	-2.1764	-2.9713	-4.0372	-3.2453	-3.4338	-2.0022	-4.6235	-1.5334	-3.2936	-2.189	-4.3165	-1.6038	-0.43688	-4.2921	-3.8936	-1.8539	-2.1101	-2.2558	-2.359	-1.6313	-2.384	-2.4168	-3.5591	-4.3389	-3.8629	-2.5565	-3.3367	-4.3732	-3.1737
-3.7722	-5.3622	-4.1515	-4.126	-6.0217	-3.9702	-5.7659	-5.6555	-4.4985	-3.7285	-4.2975	-3.0578	-4.8113	-4.7736	-6.6467	-5.8598	-4.7086	-4.0955	-5.5345	-5.1912	-3.6188	-4.2223	-4.1359	-3.7725	-4.9995	-5.3243	-6.3381	-4.0076	-6.0776	-3.8951	-3.5048	-5.7458	-4.4299	-3.8988	-4.7797	-4.8432	-4.8743	-5.0012	-4.0075	-3.3138	-2.6279	-4.5751	-5.4012	-4.9154	-3.6918	-3.867	-2.7778	-4.1295	-5.0367	-4.0135
-3.5656	-5.4123	-3.6924	-5.4325	-3.1112	-2.7658	-3.9705	-3.7574	-3.3663	-3.3122	-5.1116	-2.8848	-3.3055	-2.9423	-2.1562	-2.2795	-2.7451	-3.0724	-3.4133	-1.9854	-3.5209	-4.2272	-4.494	-4.3936	-5.306	-2.7568	-5.1619	-3.3522	-3.3536	-3.148	-4.5112	-3.6106	-3.1871	-3.4675	-3.849	-2.6434	-5.375	-5.02	-3.671	-4.6013	-5.0085	-3.5309	-3.0627	-3.1022	-4.1162	-2.8771	-2.6555	-2.5239	-4.7212	-5.217
-11.062	-11.669	-12.327	-11.443	-11.745	-10.787	-11.234	-11.882	-11.105	-12.232	-11.681	-11.004	-10.459	-11.361	-11.39	-11.241	-11.064	-10.986	-12.282	-12.738	-11.718	-12.139	-12.974	-11.818	-13.404	-11.056	-11.736	-12.343	-12.331	-10.753	-10.557	-10.48	-11.855	-10.982	-11.221	-12.38	-10.197	-10.416	-10.13	-10.852	-10.904	-12.908	-10.865	-11.363	-11.348	-11.651	-11.145	-12.464	-12.33	-10.06
-1.5046	-1.7	-2.6511	-1.8231	-2.5648	-2.6043	-1.9528	-2.0896	-2.8937	-2.008	-2.2598	-1.8062	-3.6467	-3.1255	-2.2214	-1.4358	-2.6151	-1.614	-2.4442	-1.9253	-2.8861	-2.34	-2.2869	-1.7561	-2.8049	-2.7822	-3.5104	-3.4132	-2.8017	-1.7587	-2.7156	-5.4396	-4.3818	-4.1645	-3.3251	-2.6145	-2.1646	-3.415	-4.9099	-4.3216	-2.5328	-3.2244	-0.96502	-3.2312	-2.4431	-2.8534	-2.5335	-1.2272	-3.5431	-3.5701
-10.34	-9.27	-8.9171	-8.2862	-11.101	-9.0384	-8.6173	-8.6338	-8.4921	-8.6452	-9.2139	-8.8312	-9.1962	-9.51	-6.5815	-8.2057	-9.9711	-10.771	-10.197	-8.4179	-9.0571	-8.5111	-9.3771	-8.9834	-10.419	-9.5125	-7.5214	-9.283	-8.9111	-8.6909	-8.879	-9.2601	-8.4295	-8.9304	-9.2217	-8.5341	-8.6724	-8.9028	-9.8395	-10.135	-9.197	-10.613	-10.171	-9.5607	-9.4228	-8.019	-9.1358	-9.3748	-8.2128	-10.568
2.6282	1.7111	2.1632	0.46088	1.8246	0.30432	1.6947	1.3906	2.3434	-0.2051	0.20308	2.5088	2.1427	3.1467	3.0808	2.217	2.3865	-0.29922	3.7593	0.31165	0.94939	2.3334	1.1002	-0.28631	0.22041	1.1405	0.91668	1.409	1.0384	2.4982	2.0493	1.9602	2.0488	1.6883	2.5775	2.1037	2.5663	0.77467	1.6197	1.0239	2.4035	1.331	1.0922	3.7187	2.5615	1.571	1.7076	1.1207	1.6776	1.8349
-12.253	-9.425	-11.452	-10.416	-11.273	-9.5863	-11.141	-11.116	-10.916	-11.219	-9.5089	-11.263	-11.148	-11.157	-11.577	-11.694	-11.067	-11.618	-10.995	-10.615	-12.306	-10.076	-10.129	-9.7358	-11.381	-10.623	-11.346	-11.07	-9.8373	-11.4	-11.22	-11.254	-11.075	-11.141	-9.0355	-11.503	-8.9517	-11.471	-8.8434	-10.899	-11.907	-10.351	-10.71	-11.162	-10.558	-12.35	-10.146	-10.636	-11.276	-10.241
-6.3411	-4.9456	-5.9329	-5.3616	-6.5313	-5.3268	-6.9694	-5.9753	-6.6116	-4.8185	-6.9267	-4.7746	-5.2696	-7.4276	-3.3671	-5.8362	-5.3886	-4.6185	-5.6264	-5.4161	-5.2687	-5.0212	-3.851	-5.1182	-5.3386	-5.7757	-6.1174	-6.1875	-7.2194	-4.7071	-5.2517	-5.23	-5.6012	-4.8928	-4.6606	-4.9193	-6.0523	-5.1389	-6.2652	-5.9508	-6.0089	-4.2864	-5.2761	-5.917	-5.5034	-4.7885	-4.9531	-4.6419	-5.744	-4.3295
-6.8655	-4.9282	-4.5213	-5.0367	-4.1047	-5.8388	-4.9706	-5.485	-5.5375	-6.3986	-7.3887	-6.4221	-5.5497	-5.7777	-5.7606	-4.2278	-5.366	-4.4131	-4.9903	-4.7065	-6.5775	-7.051	-6.8073	-5.456	-5.212	-5.0906	-5.8417	-4.7041	-5.5448	-4.8711	-5.1201	-4.0839	-5.4323	-4.6541	-6.4191	-7.1774	-6.1378	-5.4604	-5.9297	-5.9252	-4.4163	-5.0855	-5.3949	-6.446	-5.8734	-5.028	-5.8133	-5.1833	-7.4252	-6.0151
4.431	3.909	3.5975	2.8717	1.4446	3.3709	2.1122	3.74	5.5092	1.7033	2.788	3.6819	3.2418	5.2974	2.6267	3.2728	3.6207	2.3078	2.5121	1.5274	3.2907	1.4476	1.5656	3.783	3.7591	0.30598	3.3476	2.111	2.5181	2.7482	2.8397	2.6962	2.7228	1.9692	3.5057	4.4046	1.5191	1.4302	1.5214	3.0493	4.8017	3.0348	3.0778	5.2988	2.9424	1.1222	2.1355	2.6407	3.3644	3.5745
-2.6416	-3.5102	-3.4641	-4.22	-3.8108	-3.3912	-4.455	-3.8522	-4.8312	-4.324	-3.0068	-5.152	-3.9222	-3.4129	-2.1137	-3.6942	-4.7853	-3.4404	-2.7385	-3.3931	-4.1153	-3.2921	-3.5476	-3.9646	-4.5458	-4.3809	-3.1197	-3.0463	-2.6616	-2.5882	-3.5174	-2.797	-3.625	-4.8894	-3.2467	-4.4552	-4.615	-3.3041	-3.6354	-4.0692	-5.3349	-4.3632	-3.8576	-5.6759	-5.1204	-3.1857	-4.0043	-3.5277	-2.1108	-3.503
-12.805	-14.192	-13.331	-12.356	-14.531	-13.186	-14.455	-15.13	-14.665	-14.562	-12.886	-14.043	-12.732	-14.008	-13.641	-14.17	-14.129	-14.711	-13.543	-12.889	-14.453	-13.919	-13.272	-13.05	-14.401	-13.93	-14.781	-14.246	-13.594	-13.481	-12.952	-14.987	-13.396	-12.907	-14.361	-14.096	-14.5	-15.163	-13.763	-14.182	-13.31	-15.224	-13.02	-14.482	-14.268	-14.695	-14.497	-13.933	-14.627	-15.334
1.188	0.52889	-1.0447	2.5183	-0.59984	-0.061244	-1.1348	-0.30181	0.65226	0.93922	0.58856	-0.052781	0.078477	0.043559	0.25987	0.71204	-0.1242	0.51873	0.26799	0.48028	-1.8836	-0.055391	1.5448	-1.5461	-0.69327	0.36921	-0.90125	-0.23559	-0.21571	0.34628	0.77009	-1.0239	-1.3651	1.3968	0.070145	0.087184	1.6541	-0.67036	-0.17768	-0.61526	-1.7895	0.11095	0.85271	-0.42354	0.31643	-0.24646	-1.365	-1.5971	-0.61132	-1.0064
4.0902	4.3917	4.9466	4.9307	4.9167	4.425	4.4145	4.3756	3.6766	3.4496	4.747	3.7778	3.8881	2.6534	3.7514	5.287	3.6769	5.623	4.8337	5.9303	2.9162	2.9729	4.3807	5.2112	4.4066	4.2977	5.3483	3.4719	5.2912	3.1742	5.7598	3.9627	4.7876	5.1609	4.2485	3.8058	3.9463	4.2049	4.7886	4.5833	3.4903	4.8395	3.8406	6.8509	4.634	4.3879	5.0054	4.4901	4.9373	4.2227
-0.55092	-1.33	-0.57873	0.36632	-0.36529	-0.64324	-2.0343	-0.34606	-1.9118	-0.46539	-0.3258	0.99417	-0.79622	0.44678	-0.24115	0.33524	-0.7533	0.44997	-0.63044	-0.21682	-2.2347	-0.68797	-0.50762	0.13697	-0.48324	0.85063	-1.4923	-0.42641	-1.5188	-1.4019	1.4288	0.12342	-0.23911	0.58208	-0.10607	-0.8794	-0.17701	0.60441	-0.78935	-0.5491	-0.69182	-0.1616	0.28894	-1.1901	-0.64565	0.38344	-1.634	0.49736	-2.1833	-0.49311
-1.5586	-1.33	-1.4121	-2.0322	-2.0159	-0.30216	-2.2058	-1.389	-1.8549	-0.77789	-3.143	-1.6191	-0.59913	-0.85167	-0.82974	-1.7274	-1.5717	-1.5283	-1.3828	-0.41287	-1.033	-2.1667	-1.2244	-0.7207	-1.4297	-1.1521	-3.0796	-0.87028	-1.3483	-1.2862	-2.586	-1.7967	-2.2903	-1.2555	-1.6218	-3.5157	-1.708	-1.5503	-0.63665	-1.7288	-1.4619	-0.85134	-1.5385	-1.8766	0.0039403	-1.8609	-3.1049	-0.5832	-3.1149	-1.4467
-2.8829	-1.0889	-2.307	-1.7268	-1.0836	-2.32	-2.0761	-2.2981	-1.2248	-2.7246	-1.2484	-1.5461	-2.5715	-2.182	-2.6587	-1.6259	-2.3846	-3.4049	-2.5374	-2.1152	-0.82947	-3.1524	-3.0633	-4.0542	-3.5602	-1.0899	-0.62755	-0.96479	-1.7706	1.2585	-2.5845	-1.4906	-2.7731	-1.51	-1.8921	-1.5773	-3.0845	-1.6281	-0.96843	-2.2936	-0.84532	-1.9873	-2.4103	-1.0549	-3.5738	-1.6272	-2.3164	-2.2243	-2.3729	-2.7769
-0.39651	-2.6851	-1.4646	-0.45551	-2.3636	-1.2431	-2.863	-1.107	-1.3836	-1.2637	-2.0858	-1.6665	-2.9859	-1.5265	-0.49762	-1.6295	-1.3676	-1.8586	-1.8928	-2.2399	-0.5715	-0.34525	-1.6536	-2.5624	-2.1071	-1.1839	-0.1303	-2.0801	-1.3703	-1.4193	-2.6988	-1.446	-2.9574	-1.6438	-1.1474	-1.807	-1.1322	-2.5231	-2.2393	-0.91876	-0.65951	-1.3454	-2.4267	-0.43845	0.55383	-1.1786	-1.0813	-1.1038	-2.6993	-1.2755
-3.5591	-1.7308	-0.69979	-2.4265	-3.2731	-1.7995	-2.9621	-0.85576	-3.5894	-1.1476	-3.5709	-2.2066	-2.0771	-3.4384	-2.6805	-2.4601	-1.7754	-3.2696	-2.9838	-1.8499	-1.9457	-2.1902	-2.8053	-1.9155	-0.86608	-1.8392	-2.3257	-3.8356	-2.0544	-2.6613	-2.4531	-3.3007	-2.9169	-3.1936	-0.31439	-3.6461	-3.4675	-3.4538	-2.1473	-3.4235	-2.9173	-3.3657	-2.4225	-1.6704	-3.625	-2.877	-2.5931	-4.4241	-1.1893	-2.7324
-22.617	-22.182	-23.624	-22.384	-22.144	-23.697	-21.361	-22.959	-20.774	-22.715	-21.091	-22.693	-22.427	-22.212	-22.736	-22.377	-23.323	-23.805	-22.024	-21.81	-22.024	-22.644	-22.73	-21.577	-22.833	-22.6	-22.162	-21.723	-21.603	-22.419	-21.599	-21.709	-22.093	-23.676	-20.031	-23.139	-22.315	-21.485	-22.78	-22.216	-22.485	-22.342	-21.812	-23.492	-22.357	-22.319	-21.055	-21.279	-21.917	-22.567
-4.151	-3.104	-4.323	-3.5901	-2.9529	-4.4276	-2.0049	-2.6541	-2.7953	-4.0857	-3.1426	-4.2864	-3.35	-5.0352	-2.8333	-3.5838	-2.7107	-4.8758	-4.1937	-3.87	-5.7334	-4.5572	-4.4307	-3.2479	-4.2518	-4.8452	-4.2714	-4.483	-4.6763	-2.6308	-2.8919	-3.1313	-4.0541	-5.7281	-3.7293	-3.6065	-3.5925	-2.7252	-3.9268	-3.1247	-4.3473	-4.0321	-3.621	-3.1993	-3.2225	-4.6303	-4.0208	-5.014	-3.5799	-3.5902
-22.134	-22.217	-21.018	-21.081	-22.386	-22.777	-22.742	-21.034	-22.629	-20.232	-22.299	-22.858	-22.026	-22.51	-21.492	-21.012	-22.099	-21.791	-22.884	-21.789	-21.632	-21.986	-22.854	-20.886	-22.621	-21.609	-22.384	-22.419	-22.6	-21.864	-22.992	-21.656	-21.982	-21.203	-21.75	-23.403	-20.085	-22.414	-22.447	-22.477	-21.558	-21.872	-21.877	-21.777	-22.973	-21.774	-22.103	-23.767	-21.813	-21.896
-9.4494	-9.3633	-9.2728	-9.0959	-9.416	-9.8794	-10.053	-10.039	-7.5447	-8.5359	-10.527	-8.8267	-9.8865	-9.6212	-8.3102	-9.2537	-7.982	-7.8714	-8.1901	-9.3272	-8.9506	-8.748	-9.1662	-8.1313	-8.4805	-8.8119	-9.9901	-8.9466	-7.535	-8.4392	-9.5521	-9.9612	-9.1191	-8.5953	-8.2996	-9.9182	-9.2236	-8.1895	-8.6298	-8.5482	-7.438	-9.8349	-7.7075	-8.1495	-9.7064	-9.6258	-8.4237	-8.4589	-8.3306	-9.7622
7.7743	10.391	8.6526	6.8902	8.326	9.025	7.7702	8.716	7.8347	7.8379	11.351	8.2038	8.5018	7.3805	8.3011	8.3249	9.4552	7.0622	7.9451	8.7132	8.2826	8.7069	9.5564	7.4871	9.6303	8.329	9.9652	9.8953	10.122	9.304	10.012	7.766	10.028	8.8277	7.627	8.326	9.0703	8.9052	8.3933	7.3786	9.5528	7.6103	9.7678	8.1708	7.5654	8.6736	8.286	9.6704	7.0705	8.6697
-3.4588	-3.8482	-3.1979	-3.9615	-3.2939	-2.3737	-3.1126	-2.0106	-1.3427	-1.1391	-2.3354	-2.4563	-3.2762	-2.5714	-3.9434	-4.2404	-2.6681	-3.3735	-2.966	-4.0743	-4.0704	-2.5613	-4.0231	-4.4783	-4.4893	-4.4462	-4.2668	-2.984	-3.0506	-2.5693	-2.2995	-1.4068	-3.3983	-3.2894	-2.8775	-2.5539	-3.2426	-2.1994	-2.3765	-4.6502	-4.6012	-4.4502	-3.5065	-3.5193	-2.0069	-3.5948	-5.081	-2.1234	-3.4398	-3.2817
-1.9898	-1.605	-2.0962	-2.646	-1.1742	0.49086	-0.92128	-2.9174	-1.3682	-2.662	-1.0942	-1.3719	0.073362	-1.3709	-1.6877	-2.2423	-1.6249	-1.2782	-1.2361	-1.3346	0.31348	-1.9098	-0.34251	-1.2324	-4.0575	-0.79997	-2.3326	-1.6487	-1.3636	-2.1351	-0.25847	-2.3571	0.17807	-3.23	-2.0601	-0.42169	-0.42714	1.1589	0.42989	-0.72813	-0.52604	-1.0839	-1.6998	-1.2225	-1.0976	-0.65803	-2.1318	0.45737	-1.2446	-2.8995
-16.607	-15.227	-14.05	-14.484	-15.224	-15.85	-15.192	-14.248	-13.512	-14.247	-14.515	-14.903	-13.868	-14.237	-14.022	-14.619	-14.028	-15.469	-14.435	-15.393	-14.03	-14.407	-14.576	-14.01	-15.468	-15.01	-15.802	-15.766	-16.215	-14.021	-14.301	-14.83	-15.489	-15.429	-14.003	-14.402	-13.864	-15.211	-14.158	-13.986	-16.199	-13.781	-13.963	-14.676	-15.368	-13.749	-13.848	-14.619	-14.535	-14.522
7.0532	8.4072	7.1416	7.1203	8.5677	8.6299	9.3525	8.0269	8.8444	7.7766	9.7276	7.6726	10.036	9.3912	7.597	7.6963	8.1253	9.4921	8.0115	6.3916	8.0159	8.1842	9.7652	8.7605	8.6921	8.8884	9.6902	7.8868	8.1385	9.7158	7.5221	8.7644	8.9381	7.6219	9.6361	7.7646	9.3917	8.1924	8.3259	8.5753	8.7101	8.6029	7.945	8.5066	9.3812	7.5167	9.5081	8.7858	9.5755	10.35
-12.616	-11.541	-11.513	-11.156	-10.571	-12.246	-12.064	-10.703	-10.308	-10.539	-12.067	-12.718	-10.9	-10.974	-11.077	-12.795	-10.553	-12.005	-10.398	-11.799	-10.856	-11.129	-12.144	-11.793	-11.483	-11.611	-11.802	-11.501	-10.849	-11.075	-11.628	-10.437	-11.972	-13.479	-11.288	-10.567	-10.777	-10.303	-11.463	-11.745	-11.383	-11.9	-10.058	-12.878	-12.763	-9.9485	-11.796	-12.869	-10.417	-10.798
9.1363	9.5597	9.4031	9.6638	9.4859	10.069	10.104	10.701	8.6139	10.291	9.1072	8.9592	8.0626	9.6316	11.051	8.8826	10.587	9.4184	12.142	11.312	9.8004	10.147	11.015	10.157	9.7637	9.2511	9.7099	10.108	10.071	9.5807	10.096	8.8823	9.6487	9.2607	10.293	10.012	9.549	10.109	9.8102	9.021	10.391	9.6629	10.603	8.2594	9.9015	8.6145	9.309	10.392	8.7841	9.836
0.6369	0.87969	0.48824	0.94891	0.56999	0.49604	0.15848	-0.26442	-0.82923	0.92654	1.4874	0.70047	-1.6337	1.0573	-0.2768	0.23902	1.7003	-0.76217	-0.2655	-1.0281	0.64737	0.31552	0.4167	0.30279	1.733	0.14737	0.30812	2.3564	-0.11119	1.2813	0.61122	1.7304	-0.045675	-0.92198	1.9485	0.50896	-0.22697	0.41492	-0.66915	1.9136	1.5073	1.1988	0.95896	0.32965	-0.0045774	-0.45591	0.98393	0.3729	0.73179	-0.27917
-1.2892	-1.7157	-1.2777	-0.8153	-3.2542	-0.74894	0.4388	-1.6332	-1.7449	-0.11673	-1.7968	-1.7819	-1.3083	-1.346	-1.1961	-0.84191	-1.5681	-0.62767	-1.0046	-2.6638	-0.62335	-0.24059	-1.5236	-2.6251	-0.53771	-1.7931	-2.0729	-1.1069	-1.6279	-2.763	-0.10351	-0.33103	-2.2718	-0.87468	-1.8376	0.08164	-1.7794	-1.6457	-0.014334	-1.2685	-0.39891	-0.48321	-1.2489	-1.8417	-1.6337	-1.1192	-1.2843	-2.0555	-1.6163	-2.3664
-12.174	-13.524	-13.45	-13.726	-13.308	-12.006	-13.558	-13	-12.807	-13.006	-13.961	-13.965	-12.3	-11.936	-13.842	-13.486	-13.756	-14.402	-11.983	-12.174	-11.719	-13.468	-12.79	-13.235	-13.356	-12.883	-14.634	-12.452	-13.001	-11.702	-14.698	-13.523	-13.697	-15.388	-13.112	-13.129	-13.627	-14.95	-13.066	-12.762	-12.194	-13.224	-13.632	-12.083	-12.366	-12.48	-12.826	-12.632	-13.51	-12.098
-2.8304	-3.4719	-3.3331	-3.7502	-5.8361	-5.0628	-5.3236	-3.5706	-2.5918	-3.7739	-3.8944	-4.3459	-4.8866	-4.4317	-4.1513	-4.8498	-6.1489	-4.459	-2.4927	-3.5094	-3.1535	-3.8502	-4.0287	-4.1969	-3.6542	-4.2386	-3.1583	-4.0909	-5.033	-4.3506	-4.6271	-3.1257	-4.9168	-4.193	-3.0751	-3.5807	-3.4276	-2.7191	-4.2412	-4.9953	-3.2218	-4.4674	-4.7235	-3.0496	-4.5261	-4.165	-3.6429	-3.4324	-5.1273	-5.2815
-12.975	-12.888	-12.862	-13.068	-11.172	-15.328	-14.242	-13.554	-13.319	-13.957	-13.545	-12.83	-13.113	-12.868	-13.442	-13.376	-14.547	-12.351	-13.881	-13.569	-11.745	-14.284	-12.793	-15.292	-11.491	-13.125	-14.86	-12.868	-13.521	-13.292	-13.016	-13.661	-14.466	-11.521	-12.459	-13.158	-13.303	-12.267	-12.096	-13.407	-11.675	-13.631	-13.084	-12.159	-12.197	-13.679	-14.399	-13.239	-15.046	-14.631
-1.4099	0.30713	-0.21137	0.47313	0.20962	-1.7536	-0.36417	0.48738	-0.43574	-2.1918	0.55277	-0.76471	-0.040818	-0.73212	0.07812	0.60977	-0.83902	-0.95588	-0.24051	-0.58381	-1.4439	-0.88015	-1.9101	-0.092545	-0.96368	-0.95762	-0.67234	0.91182	-1.7506	0.52816	-0.12038	-1.1061	-2.0029	0.18194	-0.63035	0.60989	-1.0341	-0.70448	-1.9289	0.56876	-1.6148	-1.5607	-0.35159	-0.18611	-1.338	1.0933	-0.79964	-1.7385	-0.13269	-0.57117
5.1266	5.1282	4.0657	4.8321	4.4066	4.3687	4.9939	4.4299	4.179	3.3791	5.5932	4.8478	4.4213	3.842	4.7832	4.1676	5.1307	5.2704	3.6648	4.6194	3.9958	3.4408	3.7499	5.3757	5.2428	4.3768	3.5882	4.5438	4.0965	3.8924	3.8635	4.261	4.0198	5.0173	5.6468	3.6388	4.3655	3.1827	5.396	4.8528	3.562	4.3053	3.362	3.0717	5.5105	4.8757	5.0931	4.4523	5.4582	5.8874
-4.0848	-4.8308	-3.805	-4.5931	-3.875	-3.7638	-3.9687	-3.8707	-5.2133	-3.6911	-4.1099	-3.0812	-4.5501	-3.1405	-5.3945	-4.3487	-3.8891	-4.6419	-2.9373	-2.9612	-3.3427	-2.8444	-3.2424	-3.3457	-2.4702	-4.1599	-2.659	-3.8792	-3.7556	-4.3594	-3.8895	-5.0584	-4.2839	-3.7406	-3.2182	-3.9913	-3.9787	-4.3346	-4.8901	-5.735	-4.7942	-5.9307	-1.9486	-3.3604	-4.186	-5.2888	-4.3459	-4.4838	-3.9663	-2.9697
-0.319	0.90292	0.35689	-0.51035	-0.66786	-0.38176	0.71921	-0.23834	0.021272	-0.73121	-0.54976	-0.39631	-0.054433	-0.251	-0.56411	-1.2185	0.30918	1.3911	0.40729	1.3011	-0.25195	-0.75619	0.55733	-0.81552	0.20485	-0.72742	-0.094368	0.50065	0.695	0.63412	0.26752	0.00026796	0.70841	-0.070084	0.66528	0.26974	-0.096079	0.74161	0.9268	0.33092	0.056813	0.5084	-0.073126	0.20919	0.14058	0.56052	1.1046	0.72666	0.14818	-0.37636
-14.043	-14.467	-12.641	-13.135	-13.351	-12.857	-14.779	-12.35	-12.123	-11.963	-13.324	-12.08	-13.962	-12.679	-14.91	-12.36	-13.62	-14.607	-13.808	-13.262	-12.541	-12.95	-12.768	-13.387	-13.832	-12.154	-13.228	-12.125	-12.259	-12.557	-13.344	-13.45	-13.745	-14.805	-13.232	-14.09	-13.682	-14.94	-13.688	-13.259	-14.608	-13.863	-13.321	-14.848	-14.274	-13.247	-13.246	-12.799	-13.374	-11.647
-0.17164	-1.6531	-1.0709	1.1307	-0.96505	-2.7407	0.48154	-0.49593	-0.64824	-1.9042	-1.7256	-1.6424	-0.72524	-1.0119	-0.99285	-1.2127	-0.5848	1.018	-2.4796	0.84384	0.34373	-2.1935	-1.8892	-2.7166	-1.2797	1.435	-2.6093	-1.0067	-1.0342	0.17484	-0.65014	-1.3142	-0.58946	0.16498	-1.3854	-1.3011	-1.2407	-2.1583	-3.1473	-1.2672	-0.3048	-0.61534	-2.427	-2.5201	-1.4823	-0.13217	-0.19518	-1.3917	0.24232	-2.0267
1.1669	1.9137	1.5	-0.82061	1.3713	3.5603	1.9043	1.8084	1.1513	0.40324	2.4445	1.6828	1.2842	2.3242	1.6961	0.33677	0.37943	1.7765	2.8046	0.85067	1.3703	0.59131	1.9274	3.0841	1.3827	1.1812	2.1902	0.12525	-0.16239	1.7789	0.88543	0.38737	1.9992	1.3561	2.219	2.2869	3.6568	3.2163	-0.20352	1.7201	-0.23677	0.58993	2.5632	2.0448	1.1295	0.49739	1.3566	1.6203	2.3799	1.9971
-14.452	-12.384	-16.014	-13.818	-14.29	-14.099	-15.348	-14.213	-14.232	-13.511	-13.939	-14.2	-13.241	-16.232	-14.99	-14.463	-14.984	-14.483	-16.112	-15.816	-14.11	-15.624	-14.264	-13.379	-14.044	-14.37	-14.18	-14.451	-15.107	-14.411	-15.288	-14.095	-14.211	-13.768	-14.34	-13.97	-15.002	-12.629	-13.75	-14.061	-15.064	-12.647	-14.149	-13.029	-15.953	-14.066	-13.772	-15.694	-13.193	-14.124
2.9157	2.395	4.0645	2.3761	5.1416	3.6118	3.9027	3.9761	5.8288	4.2442	3.9085	4.8806	2.6647	6.5743	3.9238	3.9678	4.7288	6.8859	3.7531	4.7203	4.1196	5.0862	2.9886	5.0206	4.8962	5.4509	4.4996	4.0754	2.5732	4.6449	4.7203	4.4713	2.8236	4.6339	5.3359	2.893	3.0585	4.4805	3.8046	4.3242	6.4616	3.1322	4.5742	4.5529	3.6865	3.3451	4.0636	5.4186	5.2421	4.9204
7.3378	8.3892	8.0254	9.0184	6.9832	7.5095	6.6152	8.5228	6.9218	7.7862	8.3465	8.5242	8.4963	8.6087	9.0922	6.1368	8.3381	8.6711	8.5806	8.668	8.6573	9.8005	7.7366	8.309	9.1697	9.3257	7.4317	9.0072	8.8236	8.2596	8.8586	9.0074	6.6635	8.4594	8.674	8.5475	7.5995	7.9455	7.0095	7.1279	7.568	8.0782	8.8493	7.8164	6.4102	7.9073	7.7236	8.7675	6.1162	8.0383
-10.852	-10.392	-8.5635	-11.376	-12.178	-10.371	-9.6828	-11.349	-10.271	-9.9327	-10.725	-11.576	-9.6928	-10.734	-10.681	-11.345	-12.42	-11.782	-11.253	-10.76	-12.191	-12.064	-9.4321	-10.866	-11.05	-10.148	-11.619	-11.726	-11.438	-10.332	-10.768	-10.9	-11.712	-10.883	-11.459	-10.287	-10.462	-11.237	-10.866	-9.9128	-10.632	-10.72	-11.429	-10.793	-11.408	-9.3399	-10.808	-9.0357	-11.165	-11.999
-1.9061	-2.5631	-2.569	-0.77122	-4.193	-2.3488	-2.1967	-3.032	-0.57488	-1.2706	-2.5113	-2.0823	-3.365	-3.887	-1.4248	-1.3018	-0.70984	-4.0346	-3.6456	-2.6927	-3.9411	-4.7392	-4.3023	-3.0447	-2.7338	-1.4331	-1.3671	-1.6934	-4.2424	-1.7846	-2.7151	-3.5459	-0.65234	-2.8466	-3.5507	-2.4632	-2.6182	-3.5946	-1.9186	-3.3675	-2.6733	-2.2153	-2.0414	-2.1642	-1.9765	-4.0909	-3.8632	-2.2854	-2.6838	-3.1945
-4.7806	-3.9991	-6.2883	-4.024	-3.5977	-5.1032	-7.3395	-5.1274	-3.8783	-4.1039	-4.3523	-5.6283	-4.6372	-5.5037	-3.0554	-3.8003	-4.9704	-5.59	-4.7449	-4.3367	-4.5852	-3.3496	-4.3228	-2.8963	-5.4849	-5.7937	-4.5471	-4.8108	-3.912	-2.9584	-5.3866	-3.683	-4.4307	-2.8954	-4.4116	-3.4915	-5.0189	-4.6969	-4.9084	-6.18	-4.6766	-3.8758	-4.9799	-5.7039	-3.6912	-5.9089	-5.5553	-5.0124	-4.8912	-3.8956
-0.23841	1.7691	0.73971	1.4009	1.7567	0.22118	0.80375	1.4704	1.6172	0.95375	1.3917	1.5138	1.3657	2.7833	1.8137	2.4819	0.63756	1.5626	0.59091	3.4865	2.5117	2.5219	3.3704	1.924	1.8629	1.8203	1.4476	1.9832	1.0536	0.68233	1.7772	-0.067085	2.1638	1.9225	1.3435	1.5565	0.10357	2.4095	1.9466	1.3282	0.89557	2.6767	2.1483	0.083664	2.3381	2.4059	0.72358	1.3857	1.7243	1.903
-4.9059	-3.8329	-4.4486	-4.3624	-4.3892	-3.4294	-4.0295	-3.5429	-2.978	-3.3911	-4.262	-3.3231	-3.5388	-5.3262	-5.248	-3.0989	-4.5866	-4.1213	-4.386	-3.2258	-3.9466	-3.9801	-3.4305	-4.6175	-3.8832	-4.5405	-3.4668	-3.9363	-5.0605	-5.5238	-3.114	-4.328	-3.634	-3.5837	-3.0448	-2.8839	-4.1029	-5.0867	-3.7486	-5.0897	-3.1978	-4.1097	-4.9309	-3.8895	-3.9906	-4.0145	-4.3068	-3.6827	-4.8737	-6.1937
-0.46337	0.27979	0.053274	-0.53691	0.72645	-0.65646	0.79678	-0.65764	0.42543	-0.35392	-0.43455	1.6202	0.8632	-0.074435	-0.69417	-1.7768	-0.6663	0.042041	1.1226	1.3375	-0.87083	1.0181	-2.0012	-3.5758	-1.4649	1.0676	-0.6471	-0.4669	-1.6474	0.2564	2.0005	-0.86896	-0.17742	-1.4023	1.1219	-0.091716	-0.46729	0.92663	-1.2807	0.15616	1.349	1.5822	-0.69634	0.068213	0.29462	0.43691	-1.1303	0.20515	-0.63227	-0.37001
-3.7954	-2.6621	-4.189	-3.8625	-3.6797	-2.5953	-4.3935	-4.0417	-4.8506	-3.7466	-3.3335	-3.3787	-3.571	-3.5029	-5.368	-5.1318	-2.9676	-3.1332	-3.6384	-3.3434	-5.9481	-3.7932	-5.3951	-3.9641	-4.9326	-2.2764	-3.2907	-4.8124	-3.1551	-2.8784	-3.6074	-2.5671	-4.3915	-4.0769	-2.8178	-4.4015	-5.1494	-3.672	-5.512	-3.8642	-4.0915	-2.0148	-5.3704	-2.7733	-3.1451	-3.5548	-4.3858	-3.3919	-3.1549	-3.197
-8.0643	-10.797	-9.9207	-8.5346	-9.1651	-10.423	-9.6749	-8.6575	-9.3863	-10.117	-9.6027	-8.0796	-8.845	-7.0677	-9.5315	-11.107	-8.2516	-8.4508	-9.224	-9.0458	-9.0737	-8.5591	-7.8911	-8.8101	-9.1404	-9.2439	-8.8294	-8.3293	-9.1332	-7.8625	-9.8776	-9.4332	-9.6888	-8.8687	-8.5156	-10.734	-8.4111	-8.461	-9.6986	-10.528	-8.4294	-9.0731	-9.6362	-9.2346	-9.5926	-8.3605	-7.69	-9.1512	-9.3537	-9.4995
-3.8145	-4.821	-3.3445	-3.9545	-1.0385	-3.5887	-1.9324	-3.931	-2.7994	-4.939	-4.1632	-3.4901	-3.9975	-2.5312	-5.1238	-3.0295	-2.7668	-3.3521	-4.631	-3.6384	-2.4654	-3.6425	-3.3813	-4.401	-4.3007	-3.2501	-4.6719	-4.6332	-5.347	-3.6224	-4.4635	-3.8444	-1.7908	-3.3326	-3.5932	-4.6066	-3.373	-3.5292	-4.223	-3.5454	-4.3731	-5.0411	-2.2519	-5.5122	-4.6172	-3.956	-3.4122	-3.6198	-3.6252	-4.2568
-14.38	-16.283	-14.74	-15.383	-14.193	-14.404	-14.301	-15.456	-14.626	-15.55	-14.748	-16.231	-14.964	-14.616	-15.318	-13.278	-15.585	-14.7	-13.529	-15.453	-14.647	-14.251	-15.409	-13.827	-13.659	-13.934	-14.184	-13.958	-14.93	-15.258	-13.468	-15.74	-13.926	-15.123	-13.482	-14.935	-13.067	-14.327	-15.374	-14.915	-15.964	-15.926	-15.056	-15.207	-12.773	-15.06	-14.12	-14.17	-14.134	-13.47
-3.6413	-2.0337	-0.7219	-3.4578	-2.9127	-2.5084	-2.4774	-2.8679	-2.257	-2.9607	-3.2022	-1.6751	-4.2755	-1.3355	-4.3289	-1.1576	-2.6038	-2.3693	-2.5371	-1.1995	-2.7199	-3.0189	-4.7327	-3.041	-2.2196	-1.6913	-2.4887	-2.7758	-2.8164	-1.2926	-1.9774	-3.0624	-2.7348	-2.5894	-2.794	-2.2824	-3.6383	-3.532	-3.9407	-1.6698	-2.2492	-1.8996	-1.8295	-2.608	-4.0907	-3.4936	-2.1831	-1.3618	-2.9404	-1.6793
-21.113	-23.529	-23.266	-23.405	-24.408	-21.041	-23.289	-22.126	-23.891	-22.12	-19.865	-22.796	-21.5	-21.676	-20.939	-21.087	-22.065	-22.486	-22.951	-22.289	-20.716	-24.828	-21.586	-23.862	-22.313	-23.069	-22.966	-23.665	-21.179	-22.448	-21.941	-21.97	-22.811	-21.822	-22.292	-22.058	-22.897	-21.419	-22.722	-22.857	-22.55	-23.48	-21.572	-22.104	-21.194	-23.323	-22.604	-22.034	-21.62	-23.082
8.0569	8.3365	8.1609	8.8612	7.9014	7.1436	9.3929	9.2266	8.1337	9.3938	6.9516	8.1687	10.271	7.75	7.8341	7.6024	8.7812	7.9528	8.5058	7.5039	9.6109	7.851	8.1303	8.8937	5.1929	8.4278	8.395	7.988	8.126	8.7026	7.8515	5.7038	7.7308	9.2917	8.7363	7.9323	8.5652	6.7872	9.0522	8.565	6.9018	8.2479	8.2276	7.905	6.983	8.4132	8.1202	7.2581	6.9707	8.0835
-3.3239	-5.9493	-4.912	-6.8553	-3.2869	-6.6893	-5.5298	-5.303	-6.0018	-5.4852	-5.9197	-6.8807	-6.6423	-5.7364	-6.4158	-5.657	-3.9227	-5.0183	-6.4968	-5.7954	-5.119	-5.0941	-4.9141	-5.7962	-6.1687	-6.5006	-6.6604	-7.0746	-5.0801	-6.595	-6.2045	-7.1312	-5.0595	-5.8479	-6.6947	-4.3633	-4.8462	-6.6477	-6.6945	-4.7541	-5.4514	-4.6265	-5.0862	-4.8675	-5.1733	-6.1357	-5.4871	-5.5284	-5.3081	-5.8173
-11.724	-11.396	-10.673	-11.835	-11.282	-10.37	-12.861	-13.306	-12.482	-12.301	-10.55	-10.574	-10.935	-11.848	-9.8557	-12.492	-12.278	-11.205	-11.294	-11.871	-12.477	-11.274	-10.998	-11.236	-10.896	-12.333	-10.74	-12.288	-11.046	-11.145	-11.083	-9.8721	-12.704	-11.799	-13.191	-13.141	-12.035	-12.638	-11.281	-13.424	-11.305	-9.8716	-12.377	-11.535	-10.254	-12.232	-11.853	-10.745	-11.456	-13.198
-5.041	-7.3831	-5.5236	-6.9219	-5.256	-5.8915	-6.6754	-3.2094	-6.1977	-5.5738	-6.5254	-4.8568	-6.2077	-5.3335	-5.7013	-7.1447	-6.2685	-4.9117	-6.1125	-7.1279	-5.6689	-5.9788	-6.7969	-5.8324	-5.9796	-5.8754	-4.4443	-5.43	-4.1471	-7.1499	-4.8525	-4.1695	-5.0224	-6.0556	-5.2904	-6.0624	-4.9584	-4.8724	-5.5128	-5.9649	-5.8868	-6.0495	-3.3293	-5.572	-5.2477	-3.5635	-6.0211	-5.7615	-6.2301	-6.8571
5.496	3.4365	4.1662	5.6005	4.1597	3.4439	4.838	4.871	3.762	5.2954	4.1097	4.5172	2.9019	4.8769	4.9318	3.5036	2.1876	3.439	6.5372	4.756	3.9239	4.2701	5.0848	2.7963	4.2308	5.9516	3.9339	4.8091	4.784	5.6472	5.1761	4.0577	3.5643	5.2247	2.3521	5.1919	5.079	4.9095	5.129	4.9798	3.7452	2.1438	4.5574	2.777	4.2829	6.0037	4.5812	4.71	5.3766	4.2384
-3.5277	-3.6101	-2.3668	-2.7652	-2.6277	-1.8063	-4.2331	-2.1721	-4.6967	-2.9135	-4.6675	-4.6638	-3.3112	-4.086	-4.1149	-5.1469	-3.5202	-2.7413	-3.0659	-3.9653	-2.8117	-3.7903	-2.5029	-3.1791	-2.6184	-2.1705	-4.9433	-4.2441	-3.5427	-4.5676	-3.7137	-3.3803	-3.2981	-3.6175	-3.0769	-3.2537	-3.5995	-1.6243	-4.2367	-3.0205	-3.9904	-4.2242	-4.6446	-3.5955	-4.4242	-3.1196	-3.627	-3.1197	-2.0608	-4.8195
-0.82013	0.79492	1.3247	-0.68819	1.2336	1.3876	1.0827	-0.36611	2.3931	0.34754	-0.79355	0.68036	1.6671	0.47689	2.8418	0.66645	0.52634	1.1192	2.0567	0.4645	1.0803	0.48173	-0.98992	-0.32075	0.78165	1.2307	-0.17851	0.40232	-1.0883	0.15819	-0.23614	0.19158	-1.7073	0.076075	-0.63833	0.99584	0.65265	-0.094847	1.2803	0.50791	-0.34196	-0.045056	0.10795	0.70576	0.14509	-2.2877	1.3457	-0.33928	-0.77674	-0.24873
-2.91	-1.4849	-2.4933	-2.8248	-3.3183	-2.8596	-2.4614	-2.0067	-2.7149	-2.0019	-1.8081	-4.1712	-3.2101	-1.2298	-1.9319	-2.5419	-2.5981	-3.4489	-3.1343	-3.3672	-3.3594	-2.3282	-2.6742	-2.2862	-4.683	-2.6675	-1.7321	-1.1888	-2.9699	-3.4163	-2.2741	-3.2642	-2.3611	-1.9334	-2.8438	-1.9663	-4.0135	-1.9947	-1.6808	-2.0557	-4.0315	-2.1047	-3.3658	-3.7733	-2.35	-3.8218	-0.93914	-3.4812	-2.602	-2.1433
-9.578	-9.7111	-10.48	-9.4167	-11.514	-9.2029	-9.7871	-8.7304	-9.5259	-9.7052	-11.715	-10.469	-11.364	-9.4446	-9.9215	-9.4316	-9.9224	-10.241	-11.687	-10.845	-10.798	-9.0606	-9.8199	-10.431	-10.675	-9.572	-9.9254	-11.022	-11.438	-9.3057	-10.535	-9.1227	-11.036	-10.563	-11.549	-8.8464	-9.9267	-8.9746	-10.196	-10.156	-10.82	-9.7418	-10.868	-10.389	-10.593	-9.8776	-10.836	-10.512	-10.175	-9.526
-10.607	-12.064	-12.237	-12.282	-9.3046	-10.471	-10.483	-11.579	-10.223	-12.314	-12.9	-12.006	-11.805	-11.25	-11.747	-12.349	-10.716	-11.67	-10.975	-11.8	-11.867	-11.385	-10.879	-11.609	-12.015	-10.603	-10.694	-12.63	-11.338	-11.65	-12.358	-11.986	-10.358	-10.143	-12.905	-12.325	-11.065	-10.772	-12.909	-10.199	-11.99	-10.41	-11.166	-12.428	-10.035	-11.967	-10.773	-12.911	-11.556	-11.022
-6.2749	-4.1602	-4.3449	-5.86	-4.7222	-5.0011	-5.5355	-6.0959	-4.1181	-5.0214	-4.6985	-5.8352	-6.0312	-6.7344	-6.988	-6.4492	-4.3146	-4.7936	-4.4306	-6.5644	-5.6379	-4.5049	-7.1231	-3.435	-7.2331	-6.3168	-6.3602	-5.7878	-5.4145	-3.9019	-6.7099	-5.4346	-6.0418	-6.8531	-7.0388	-4.1389	-3.8696	-6.1871	-5.8152	-5.9786	-3.8385	-5.5409	-5.7614	-6.9902	-5.1652	-4.2796	-5.7753	-5.0785	-6.7469	-5.5894
-6.0984	-3.8372	-4.1665	-4.6839	-4.5882	-4.6814	-3.5355	-3.581	-4.6929	-4.1878	-3.7377	-4.2173	-4.374	-4.7767	-3.817	-4.1775	-4.2576	-3.8005	-4.2629	-3.9945	-4.5828	-5.0702	-4.8759	-4.6776	-5.3286	-4.4411	-4.3028	-4.6843	-4.6522	-5.0323	-3.5716	-4.1549	-3.9937	-4.4894	-6.0258	-4.2815	-5.2283	-4.3684	-3.8652	-2.826	-3.8686	-4.3667	-5.5933	-4.3518	-3.9371	-4.6552	-4.4791	-4.1539	-3.808	-4.1494
2.7169	2.2452	3.1033	3.3355	1.7783	3.8786	3.4501	4.7781	2.7527	3.0975	1.5909	3.1901	4.6653	2.2991	3.3127	2.2323	2.7653	2.527	3.208	2.501	2.7936	1.8926	2.7295	3.1895	1.2348	1.7989	2.2196	3.0085	1.825	2.6146	2.2808	2.1605	2.2214	2.7823	2.9684	2.4574	3.4353	2.8159	2.053	3.0118	1.8681	1.8822	2.5225	2.3557	2.6002	2.1732	3.1675	1.8886	1.0451	2.2029
-13.573	-13.256	-12.634	-13.068	-13.012	-13.568	-13.25	-13.601	-14.727	-11.177	-12.235	-12.92	-12.757	-13.072	-12.991	-12.948	-12.435	-11.391	-13.619	-13.338	-12.092	-12.067	-12.796	-13.887	-12.455	-13.886	-14.28	-12.288	-13.253	-13.257	-14.876	-14.004	-14.468	-12.889	-11.956	-15.601	-13.893	-14.169	-14.339	-12.349	-12.453	-12.369	-13.596	-13.795	-13.403	-12.294	-12.63	-13.587	-13.109	-13.212
-0.73805	-1.3891	-2.0382	-1.5808	-0.98174	-2.3161	-0.45747	-1.2838	-1.7783	-2.3917	-2.5979	-1.0778	-3.0205	-0.94288	-1.6132	-2.4444	-2.129	-1.8489	-2.0434	-0.91152	-1.7598	-1.1692	-0.59699	-1.9957	-0.79252	-0.86626	-0.86561	-1.4837	-1.8497	-0.36861	-2.9923	-1.7519	-1.9286	-2.8842	-1.7751	-0.71616	-1.6791	-1.7245	0.20897	0.10351	-1.9744	-1.1464	-2.9262	-0.97029	-1.9859	-2.4302	-2.0266	-1.6584	-2.1042	-2.8653
-1.1074	-1.4944	-1.936	-2.5312	-0.21882	-2.5331	-1.4384	-1.9517	-1.0356	-3.5013	-0.031197	-3.3083	-0.90844	-0.75222	-0.92634	-1.1599	-2.3919	-2.7901	-2.9944	-0.93294	-0.61976	-2.5109	-0.4364	-0.88919	-0.88231	-1.0246	-0.41158	-2.1858	-2.2977	-2.4848	-2.0647	-0.80136	-2.0228	-1.994	-0.74438	-2.1826	-2.479	-3.5863	-2.6186	-1.5837	-1.5255	-1.738	-1.9437	0.90387	-1.089	-1.7769	-1.2318	-0.64004	-3.3959	-1.5973
-12.696	-14.424	-12.102	-12.967	-14.467	-13.926	-15.466	-12.843	-14.584	-12.341	-12.15	-10.973	-12.851	-13.75	-13.175	-12.585	-12.421	-13.166	-12.247	-12.307	-12.076	-14.55	-12.947	-12.648	-14.455	-11.947	-14.107	-14.448	-13.641	-11.838	-13.002	-14.362	-13.19	-13.997	-13.112	-11.646	-13.265	-13.189	-13.153	-12.064	-13.624	-12.604	-11.7	-12.895	-14.237	-12.459	-13.474	-11.914	-13.545	-12.675
-2.6478	-4.489	-3.4056	-3.0628	-1.5901	-2.9992	-4.7605	-2.7492	-2.6726	-1.0472	-2.2057	-1.8981	-1.1299	-2.5753	-1.817	-1.8855	-1.4917	-2.626	-1.6644	-2.2748	-5.0765	-2.4792	-3.8164	-3.4521	-3.1442	-3.7121	-3.5959	-0.78282	-2.5955	-2.6258	-1.1737	-2.2873	-2.61	-2.806	-3.1304	-1.9001	-2.747	-2.8845	-3.9465	-2.9238	-3.2831	-1.1129	-1.8631	-1.4429	-2.6441	-3.6456	-3.2351	-1.2451	-0.91448	-2.0654
-10.477	-10.338	-10.15	-9.3783	-10.287	-9.8453	-9.3937	-10.191	-9.63	-8.9994	-8.4972	-9.4358	-9.8069	-9.848	-8.9576	-10.234	-8.9319	-9.1257	-8.4753	-10.706	-7.5551	-9.8791	-8.6688	-10.441	-8.8442	-8.7181	-9.1572	-8.9781	-7.4893	-9.2642	-11.047	-9.945	-9.9079	-8.9118	-7.7942	-8.8332	-8.1253	-10.025	-8.3663	-8.9263	-9.3879	-10.159	-8.6225	-10.506	-8.1335	-9.9876	-9.9238	-9.7178	-8.1928	-9.2909
1.6084	1.623	2.9587	0.74318	0.22894	2.2161	3.6711	0.54258	2.06	2.1905	1.746	0.98519	2.0037	-0.81082	2.4083	1.5388	0.73994	2.7748	2.3227	1.7806	1.7424	2.0265	1.7518	1.4574	2.0667	1.7889	0.55816	0.91781	1.5012	2.613	1.4833	4.0715	1.4959	2.6952	-0.25874	2.4715	2.6377	1.597	-0.38596	0.4471	1.9521	2.4473	3.367	1.9171	2.0644	2.4911	0.60464	1.2	1.0261	1.4971
-5.0771	-5.0635	-5.3327	-6.9274	-4.7403	-6.7837	-6.1961	-5.1341	-6.1878	-4.2092	-5.6506	-6.3339	-4.8071	-7.229	-5.4336	-6.5774	-4.74	-5.3202	-4.8287	-5.376	-6.891	-6.5623	-4.7445	-6.4149	-5.7284	-6.7654	-7.0269	-4.9699	-6.6462	-6.3958	-5.505	-3.635	-7.1644	-4.9376	-4.9607	-3.427	-6.2939	-4.9454	-4.38	-4.6772	-5.0075	-7.2686	-5.3068	-5.4203	-5.6085	-3.9231	-5.5377	-5.7785	-6.779	-6.9579
-10.433	-8.4185	-9.653	-10.013	-10.455	-8.7633	-8.0453	-8.0001	-9.2911	-8.7972	-8.8875	-8.5042	-8.114	-9.3248	-8.3278	-8.516	-11.467	-8.6284	-8.1371	-8.6771	-9.3512	-7.1335	-9.6289	-9.8116	-8.8555	-10.708	-9.1255	-7.7277	-8.2503	-9.0759	-8.4527	-8.9851	-9.9795	-8.7677	-10.457	-8.1384	-8.5594	-9.5487	-9.9111	-8.0169	-9.7281	-8.519	-7.8383	-7.6842	-10.491	-9.0787	-8.9784	-9.4046	-9.0854	-9.5862
2.4535	2.4647	1.7887	0.74518	1.5705	2.477	0.44529	0.62942	2.4503	1.8158	0.48699	1.6575	2.6291	0.25603	3.3955	0.13351	0.39239	3.7253	0.61397	2.4504	2.5664	2.34	1.7038	1.5812	0.65956	-0.33151	2.6229	2.5594	1.2947	0.72605	1.3716	2.1605	1.8722	2.0409	-0.65852	1.4378	2.0896	2.4351	1.0119	2.8921	0.73471	1.0379	1.9341	1.2829	0.48942	2.8122	0.83289	3.0252	2.2655	2.1954
8.9645	9.6826	10.206	9.0946	9.5583	10.197	10.876	9.6134	9.2398	10.082	9.834	9.8991	9.5561	10.39	10.376	9.8064	9.966	10.094	11.112	10.109	9.7931	8.9462	10.688	9.9134	9.4054	8.9339	9.0861	7.5249	10.811	9.3247	10.489	9.8033	8.6449	10.052	10.933	11.249	9.9969	9.3653	10.003	9.395	10.011	11.946	11.378	10.263	9.5689	8.9084	10.235	7.6984	9.9242	8.1597
-0.18702	1.4184	0.54027	-0.81678	-0.23756	0.23233	-0.76288	0.65639	-0.10219	1.2118	-1.7913	0.54564	0.021457	-1.181	-0.35583	1.0872	-0.18598	-1.8537	0.49356	0.54488	0.74909	0.55618	-0.98957	0.0815	-0.29679	-0.48802	-0.84839	-1.5826	0.39198	0.95786	-0.82626	0.29414	0.20039	2.0383	-0.49696	1.4852	-0.22889	-0.23946	-1.1249	0.45339	1.255	-1.6388	-0.45731	1.1142	-0.46912	1.3443	-0.66453	0.49967	0.61932	0.70396
-0.70529	-2.3311	-0.88545	-1.1032	-2.0146	-1.5282	-1.3835	-2.2701	-1.6892	-0.82905	-0.32255	-0.60451	-3.3635	-1.2383	-3.487	-1.3318	-2.0209	-0.70588	-1.5479	-1.4603	-3.0489	-0.90971	0.26537	-1.0948	0.26942	-0.99987	-0.94184	-1.2934	-2.2339	-1.2603	-0.83075	-0.85655	0.71428	-1.5413	-0.4883	-1.8461	-1.3277	-1.1076	-2.3542	-1.2113	-2.0989	0.34283	-0.63299	-1.1075	-3.2209	-0.017419	-0.25982	-0.59687	-1.5679	-1.4655
0.037899	1.3958	-0.33697	-0.66237	-0.53007	0.18522	0.11389	-0.21402	-1.6508	-0.21709	-0.060438	2.1657	0.091008	0.75429	0.97094	0.82027	-0.26529	0.40364	-0.16543	1.915	0.78182	-0.89124	-0.19215	1.4087	1.4568	0.3973	-0.78111	-0.64253	0.2715	0.051964	0.26452	-0.6757	-0.11324	-0.44088	1.3516	-1.3618	2.1886	-0.93197	-0.11919	-0.45688	1.7364	0.77501	1.0578	-0.66145	-0.99524	1.0226	0.68477	-0.64183	0.19732	0.71247
-8.7874	-10.387	-10.387	-7.3339	-9.522	-8.7496	-8.1114	-8.1338	-10.028	-9.6539	-8.0534	-9.9201	-8.5921	-9.3396	-9.5177	-8.5073	-8.4268	-9.074	-9.5555	-8.993	-9.5836	-8.5638	-8.6682	-8.527	-8.0178	-9.9107	-9.3648	-9.2266	-8.4393	-8.8883	-9.5624	-8.8114	-9.2302	-8.3456	-8.8933	-7.5464	-6.8805	-8.612	-8.9662	-8.6496	-8.3289	-9.4067	-9.0296	-7.1541	-9.0473	-7.9556	-9.1479	-8.914	-10.082	-9.3193
-3.3727	-2.6799	-4.4071	-3.3873	-3.3976	-3.2979	-2.2624	-3.1695	-4.9492	-1.4459	-4.1979	-3.5525	-2.8652	-4.4247	-4.9748	-4.0192	-3.2009	-3.2481	-2.2087	-1.9228	-2.81	-4.2126	-2.645	-2.9403	-4.2535	-2.4496	-3.069	-3.7225	-3.1938	-1.5802	-2.2086	-2.8847	-2.4436	-4.2082	-1.726	-2.44	-2.5858	-3.3925	-3.5234	-3.4774	-2.4511	-5.0507	-3.6854	-4.1587	-3.4158	-2.9817	-2.2972	-2.3077	-2.7383	-3.1628
-0.507	-2.0596	-1.7571	-2.4945	0.42163	-0.64225	-2.1136	-0.32899	-2.1437	-0.43203	-2.1505	-2.0471	-0.46827	0.10818	-2.1649	-1.5188	-0.57393	-1.7828	-1.3605	-1.9968	-2.3819	-1.8874	-2.3024	-0.85232	-1.8217	-1.0985	-1.3044	-1.3711	-2.0285	-1.7041	-1.1897	-0.92538	-0.87961	-1.2773	-1.4503	-0.68395	-1.189	-1.9398	0.86537	-2.2938	-1.0132	-2.2442	-2.3826	-0.16167	-0.7289	-3.0585	-2.4429	-1.3342	-0.66128	-0.2762
-3.0776	-1.8112	-2.2264	-2.821	-3.4249	-2.7347	-3.7763	-3.6764	-1.6282	-2.2597	-1.6575	-2.2617	-2.6641	-4.3443	-2.3431	-2.8786	-3.1353	-2.4002	-2.9109	-3.7812	-1.4767	-1.6169	-3.1023	-1.4619	-2.5507	-1.1979	-1.304	-2.8261	-3.4138	-4.2506	-3.1146	-1.5538	-2.3613	-3.0839	-3.8216	-1.3991	-2.8345	-2.4162	-4.8032	-3.5312	-1.826	-2.942	-1.2855	-2.4227	-1.5398	-3.5672	-2.6802	-0.84107	-2.446	-2.7728
-2.987	-3.7916	-6.3158	-5.7907	-4.3761	-3.8712	-4.5307	-5.059	-4.4348	-4.3952	-3.1156	-4.1058	-4.2466	-4.289	-4.9893	-4.8674	-5.1542	-4.3842	-4.0869	-3.7549	-5.4625	-4.5326	-4.7354	-5.3396	-3.777	-4.4209	-5.2038	-5.3734	-5.1332	-5.3153	-5.2155	-3.2169	-4.4025	-4.2862	-3.5519	-3.7837	-5.1677	-4.3506	-4.0207	-4.0293	-4.1901	-5.7675	-5.0151	-5.2189	-2.6822	-3.4013	-4.0566	-4.9887	-3.9173	-4.0122
-13.163	-12.139	-13.023	-12.094	-11.834	-13.92	-13.237	-13.366	-11.895	-11.854	-12.398	-11.971	-13.236	-13.069	-12.865	-13.633	-11.78	-13.122	-13.873	-12.236	-13.208	-13.203	-12.688	-11.364	-14.402	-12.957	-14.895	-13.395	-13.548	-13.757	-12.481	-12.285	-11.927	-12.613	-12.122	-12.448	-12.978	-13.723	-13.894	-12.792	-13.365	-12.335	-12.57	-14.008	-13.976	-12.303	-12.564	-13.331	-13.087	-13.32
1.4651	1.783	1.3899	2.5992	2.9024	3.3993	2.1046	3.2825	3.5839	3.8047	2.812	2.0004	2.6636	2.9646	3.1224	2.485	1.8453	2.8365	3.2876	3.6183	4.2325	1.2386	2.0156	2.1545	3.1195	2.1172	2.2997	3.6279	3.8893	1.6661	4.5153	2.1607	1.8514	1.589	1.5464	2.92	3.293	2.6888	2.2641	1.5404	2.8943	2.3085	2.7918	0.65592	3.8061	2.6176	0.86497	2.618	3.422	3.1256
-11.495	-10.486	-12.005	-10.585	-11.837	-12.017	-10.69	-12.269	-11.453	-11.46	-11.876	-11.31	-10.797	-11.841	-11.362	-11.513	-10.693	-10.892	-10.278	-11.449	-12.177	-11.95	-11.37	-11.569	-12.442	-11.637	-11.341	-12.748	-11.924	-11.494	-10.88	-10.865	-11.991	-11.515	-10.032	-10.578	-12.205	-10.752	-11.549	-11.694	-11.143	-11.799	-11.828	-10.196	-12.583	-11.315	-12.002	-10.738	-11.015	-11.447
-13.268	-13.596	-13.39	-16.016	-13.623	-12.379	-12.584	-13.48	-14.333	-14.006	-14.042	-13.834	-13.788	-15.504	-14.673	-13.464	-14.79	-13.987	-13.743	-13.949	-14.226	-14.241	-14.027	-13.658	-13.004	-13.58	-14.029	-15.216	-14.122	-14.79	-15.405	-14.463	-13.573	-14.093	-14.149	-14.373	-14.267	-13.374	-13.522	-14.447	-14.232	-12.858	-13.928	-12.915	-13.921	-13.136	-13.744	-14.198	-14.155	-15.758
0.87687	-0.07917	0.23344	1.6345	0.57942	-0.53477	0.35044	-0.029212	2.1093	1.7978	1.0941	0.31057	0.63704	-0.73535	1.8897	-0.76862	1.4021	0.041585	1.3476	0.44949	-0.11588	-0.37938	0.54534	0.029324	0.57531	0.92195	0.3407	-0.10869	-0.17291	0.78431	0.89224	1.0024	-0.25892	-0.76491	-0.034606	1.823	0.73949	2.0519	-0.27823	1.2411	-0.53217	1.4764	-0.30964	1.4108	-0.175	0.61292	-0.43377	1.6375	-0.16037	0.93793
-10.03	-9.0506	-9.6974	-9.9293	-8.8963	-8.9172	-8.9064	-9.6017	-10.276	-10.035	-9.8522	-7.9587	-8.251	-9.1789	-8.3478	-9.139	-8.1567	-8.3561	-9.3693	-9.2883	-9.9067	-9.7555	-9.6034	-9.25	-8.1731	-7.9669	-9.1678	-9.953	-8.3459	-10.286	-10.59	-10.662	-9.7672	-9.8227	-8.3392	-9.8692	-8.8797	-9.042	-10.517	-9.8745	-8.8454	-9.7908	-9.0345	-9.7644	-9.2725	-9.3756	-8.1538	-10.655	-10.172	-10.052
-2.908	-3.1637	-4.5454	-2.6309	-3.4464	-2.9856	-2.9927	-2.3948	-3.4568	-3.1834	-3.1352	-4.0334	-2.0396	-3.2515	-3.3883	-3.0619	-3.3862	-3.4852	-1.4251	-4.3809	-0.33818	-1.5663	-2.1832	-4.1152	-2.2294	-1.5379	-2.5424	-2.079	-4.3689	-2.2086	-1.0768	-3.2833	-2.6473	-1.9617	-4.0638	-2.8435	-2.3709	-2.7533	-2.1797	-1.6399	-0.70231	-3.824	-2.5505	-2.3972	-1.9089	-2.213	-3.3214	-4.0684	-1.3264	-1.7924
1.4165	-1.212	0.43748	0.92593	0.42218	-0.097606	0.6129	0.69046	0.88067	0.51845	-1.4668	-0.17202	0.34472	-0.35892	1.7156	-0.039297	-0.60185	-0.49937	-0.084917	-0.38231	-0.95376	0.4999	-1.0147	-0.99485	0.94359	-0.62834	-0.55967	-1.0953	-1.2591	0.91902	0.63992	-0.73489	-1.9984	-0.49124	0.83547	-0.4498	-1.6817	0.36141	0.38959	-0.017559	0.82266	-0.63586	0.59406	1.5818	-0.36241	-0.048244	-0.91565	-0.30619	0.89069	0.26663
-4.4028	-4.0331	-3.1003	-5.7088	-4.9339	-3.6669	-3.3781	-5.241	-4.017	-4.2908	-4.6127	-2.4002	-4.3621	-4.3265	-5.9758	-3.6427	-3.9214	-4.795	-3.9234	-4.0538	-3.7572	-4.2014	-3.2839	-4.2105	-3.3877	-3.6763	-3.6755	-4.2094	-4.0662	-4.2158	-4.855	-4.841	-4.2704	-4.5397	-4.3103	-3.7147	-6.0429	-5.618	-4.5115	-4.8874	-3.7958	-2.5863	-4.1152	-3.883	-3.2797	-5.6431	-2.8162	-3.2862	-2.9882	-3.635
1.5312	0.81148	1.1457	1.3819	1.201	1.9645	0.66909	0.18082	1.419	1.2286	1.4895	0.67831	0.92473	1.3595	1.4269	2.2131	-1.0519	0.26509	0.46491	0.023847	1.5949	0.39199	0.25009	0.89459	1.7516	1.6271	2.6567	1.2259	2.3135	0.4345	1.2292	0.92277	-1.0034	2.1015	1.2274	-0.77487	1.1833	1.1292	1.682	1.0778	2.5178	0.69391	0.51859	0.22482	0.27753	2.369	1.6638	2.8433	0.26267	0.79962
-2.9439	-3.071	-2.9546	-3.9391	-3.1566	-0.9368	-3.7221	-3.2528	-2.1735	-2.9335	-3.8718	-2.9506	-3.236	-2.2167	-3.8513	-2.8765	-2.242	-3.5829	-2.9081	-3.6876	-3.9834	-3.2026	-4.2706	-4.0211	-3.4183	-2.3283	-2.7795	-3.5246	-4.1276	-4.0273	-3.0504	-2.3421	-2.4194	-2.602	-2.9901	-3.9262	-3.6925	-2.3093	-1.8455	-3.8417	-2.5625	-3.8842	-3.0259	-2.5217	-1.1035	-3.1759	-2.5367	-3.8148	-3.9272	-3.318
-10.924	-11.484	-11.295	-11.589	-11.284	-11.652	-11.152	-10.272	-10.537	-14.143	-12.07	-10.009	-11.47	-12.343	-12.782	-11.011	-10.605	-10.5	-11.367	-11.465	-9.3133	-12.54	-11.389	-12.177	-12.044	-11.586	-9.9534	-11.137	-12.355	-12.855	-9.5734	-11.745	-10.638	-10.098	-11.345	-9.6687	-13.112	-11.577	-10.472	-9.7965	-12.61	-11.875	-13.11	-12.117	-12.567	-10.531	-11.972	-11.35	-11.91	-12.839
1.142	1.7634	0.61341	2.42	1.3293	0.6629	0.49453	1.1252	0.04046	0.66216	0.498	0.28838	1.695	-0.3526	-1.0632	1.0728	-1.4699	0.18093	-0.35015	0.90636	0.047698	0.38586	0.71	-1.6712	-1.2793	0.32967	1.1885	-0.23254	-0.77416	0.892	1.8198	-0.73582	0.60564	-0.55761	0.72841	-0.55599	0.75833	1.4196	-1.1888	-0.41731	0.91671	-0.073147	0.88395	2.3121	0.9087	1.0169	-0.4973	0.53996	0.1656	-1.773
-11.969	-13.261	-13.274	-14.664	-14.272	-13.953	-13.859	-15.103	-13.201	-12.446	-12.721	-12.169	-13.838	-12.605	-13.24	-13.753	-13.868	-13.154	-13.733	-12.907	-14.104	-12.855	-13.776	-12.229	-12.856	-13.669	-14.05	-13.638	-12.766	-12.019	-13.135	-13.285	-12.958	-13.563	-12.633	-12.314	-13.61	-11.703	-12.937	-13.168	-12.864	-13.197	-13.514	-12.95	-13.656	-12.733	-13.811	-12.813	-11.289	-14.144
-4.6422	-2.6189	-2.8176	-4.5521	-4.1315	-4.2376	-2.2199	-2.4864	-3.8614	-4.6145	-2.7922	-2.9053	-3.8351	-4.0757	-2.7565	-4.1513	-3.7101	-2.3918	-1.995	-3.0498	-3.3404	-1.5776	-4.0169	-3.2562	-3.4682	-3.4043	-4.0964	-2.095	-2.0865	-3.5351	-4.6107	-3.3448	-2.6853	-4.9125	-2.8124	-3.237	-4.5921	-4.2933	-3.9047	-3.4167	-3.7898	-2.9758	-3.4595	-3.3159	-3.8815	-4.0238	-3.7353	-5.3322	-5.2718	-3.3777
-11.39	-12.281	-11.56	-13.531	-13.105	-13.14	-12.808	-12.913	-14.079	-11.431	-12.607	-11.666	-13.417	-12.995	-12.198	-12.422	-12.194	-13.433	-12.533	-11.18	-13.045	-13.793	-11.757	-12.931	-11.962	-11.864	-13.747	-11.655	-13.484	-13.161	-13.306	-13.78	-11.784	-12.554	-13.193	-15.845	-12.263	-11.516	-13.459	-12.415	-12.182	-13.465	-13.153	-12.818	-12.536	-14.223	-12.204	-12.999	-13.199	-11.725
2.4414	2.757	3.4157	2.2356	2.4925	2.7483	4.4946	2.2338	1.6395	1.6766	2.984	1.3646	2.9672	2.4815	3.0174	1.7441	1.9399	3.0899	4.0002	2.9472	3.4243	2.9035	3.5631	5.7063	3.303	1.687	1.3017	2.0694	1.7524	2.253	3.0981	3.1336	1.2896	1.7975	2.4439	3.2187	1.1164	1.7925	3.0375	2.2589	3.0765	2.8318	3.3848	2.4535	2.0803	0.75633	3.4001	1.2913	2.3975	3.3364
-1.7697	0.70658	1.4623	0.91138	-1.056	0.90157	-0.68296	-1.2874	0.88408	0.51711	1.0138	0.52417	1.1029	0.28998	-1.7299	0.49538	-0.79507	-0.54969	-0.65039	-1.111	1.3003	-0.048713	-1.8226	0.087212	0.65882	0.31889	-0.16135	-0.22067	1.7313	-0.55632	0.68334	1.4861	-0.14975	-0.050446	0.068615	-0.61567	0.044853	-0.18513	-0.67221	1.0204	-0.84409	-0.097093	-0.9237	-1.074	-0.19048	-0.39658	0.76006	0.29422	0.28122	-1.0656
0.9108	1.9048	1.5541	0.93556	0.22882	2.3815	-0.15385	1.2447	0.72433	-0.20079	0.80327	-1.3136	-0.69669	1.0968	0.96387	0.26969	1.1011	1.4753	0.35446	-0.0057468	-0.22388	0.60804	0.32264	0.43748	0.43944	1.4967	1.3814	1.5714	0.2126	0.24128	0.47115	0.79918	0.45696	0.25418	-0.092515	0.95394	0.956	-1.7869	-0.64405	0.80967	0.33611	1.0063	0.14386	-0.38229	-1.6423	0.58502	1.7379	0.61731	1.0384	1.4416
-10.13	-10.536	-10.275	-11.131	-11.148	-12.491	-9.2512	-10.17	-10.554	-10.825	-9.5032	-11.949	-10.983	-10.896	-9.5831	-11.171	-12.054	-12.02	-11.433	-9.1401	-10.296	-12.121	-9.8022	-10.209	-11.052	-11.077	-10.004	-11.022	-12.415	-10.671	-10.57	-10.764	-11.862	-10.49	-11.348	-11.204	-10.491	-11.021	-10.739	-9.5526	-10.996	-12.584	-10.657	-10.833	-11.246	-11.918	-11.54	-10.109	-9.9434	-10.666
8.9912	8.189	9.3882	9.6644	8.9633	10.127	8.5871	9.3478	10.703	10.797	10.66	9.4517	9.101	8.5683	9.2363	10.906	9.6099	9.3933	9.9712	11.517	9.9861	9.691	10.277	9.4246	9.5258	10.231	8.9208	11.958	9.2967	12.649	11.262	10.341	9.2238	9.7851	10.326	10.151	8.8215	10.792	11.206	10.177	10.739	10.506	9.0694	11.657	8.7943	9.6042	10.035	9.6852	8.8327	10.684
0.58607	0.9561	1.7153	1.5895	1.0731	0.82715	1.5078	1.9073	1.1355	1.4654	0.60731	2.2934	2.0578	0.91768	1.363	1.8613	1.4886	1.2542	-0.45884	1.4832	0.76558	1.1187	1.7341	1.5502	0.66345	2.1018	0.90093	1.833	1.9517	-0.63015	1.4386	0.57881	2.246	-0.59019	1.1927	0.75429	1.5122	-0.38941	-0.771	0.79675	1.0709	0.48349	0.99345	1.2882	1.5468	0.79333	1.8802	2.5408	1.2854	1.7681
2.4962	0.42817	1.1617	1.547	1.5862	1.9854	1.432	3.0607	1.7471	1.9479	1.3055	0.59815	0.97501	0.88557	2.5484	2.48	1.8548	1.4638	1.0886	1.1254	2.1019	2.1951	0.98929	1.2	2.0828	1.1403	1.9543	2.0763	2.206	1.6022	1.8946	2.366	2.1397	1.0239	1.3706	1.7683	0.35653	0.28559	3.264	0.028395	1.0217	2.8301	1.6858	1.3574	1.6337	1.7666	3.0206	1.3022	2.1745	2.4105
-13.835	-12.436	-13.727	-12.674	-14.437	-13.483	-12.714	-12.85	-12.309	-13.15	-13.172	-13.445	-12.41	-13.007	-12.784	-13.365	-12.844	-13.442	-12.664	-12.35	-14.834	-14.37	-13.594	-13.651	-12.19	-13.607	-13.322	-12.474	-15.028	-13.99	-13.404	-12.723	-12.862	-12.56	-12.637	-12.871	-14.373	-14.215	-14.123	-13.779	-13.513	-12.773	-12.219	-11.89	-12.438	-11.749	-12.056	-13.583	-12.505	-12.489
-2.0561	-2.9084	-2.8054	-2.8049	-3.0808	-2.4751	-1.8722	-3.5714	-1.2908	-2.071	-2.6381	-3.1507	-2.633	-2.0559	-2.1139	-2.6303	-2.9089	-4.2217	-1.5521	-1.7777	-1.5152	-1.8382	-1.6229	-1.2292	-3.0857	-2.4432	-4.5011	-3.4544	-1.483	-3.6321	-2.9249	-1.9771	-1.852	-2.6442	-2.4833	-1.2196	-2.3254	-2.7135	-2.7272	-3.8051	-2.272	-2.5271	-2.3807	-0.9416	-2.5942	-1.1877	-1.4628	-3.1343	-3.098	-3.5767
-12.588	-13.083	-11.192	-12.216	-14.21	-12.777	-12.732	-11.577	-12.719	-13.82	-13.611	-12.392	-12.263	-11.894	-12.811	-14.565	-12.452	-12.138	-13.382	-11.853	-12.441	-11.175	-11.259	-12.225	-12.744	-12.229	-11.77	-12.415	-13.919	-11.056	-12.368	-12.939	-12.242	-12.725	-13.034	-12.569	-12.532	-11.907	-12.135	-13.39	-12.283	-12.702	-12.845	-12.916	-11.808	-13.186	-13.304	-12.121	-12.178	-13.602
-3.414	-2.6216	-3.0522	-3.8259	-4.2087	-3.9789	-4.0437	-5.022	-4.8858	-3.8203	-3.4332	-4.4824	-4.5856	-4.1651	-3.9921	-3.3678	-5.0031	-6.3811	-5.5621	-3.8677	-4.6416	-3.7503	-4.0355	-4.071	-4.0956	-4.3208	-3.7802	-5.0231	-3.5015	-3.4088	-4.8627	-2.9751	-6.0098	-3.8006	-5.4571	-4.2486	-2.4715	-3.3282	-2.4453	-3.9152	-4.7132	-3.8062	-5.6722	-2.8865	-3.4327	-4.722	-4.1217	-3.132	-1.8266	-4.0216
0.048152	0.26759	0.32428	-1.5782	0.28153	-0.50878	-1.1035	-2.6946	-1.6258	-1.6956	0.14612	0.20004	-0.33149	0.43787	-1.6594	-0.12132	-1.281	-1.243	-1.1315	-0.72956	-0.9361	-1.418	-1.4287	-2.6176	-0.47434	-1.3341	-1.4694	-0.77137	-0.60947	-0.22046	-1.4351	-1.2417	-1.7633	-0.76119	-0.18146	-2.4279	-0.97226	-1.2081	-1.2043	1.3294	-0.26817	-0.47788	-1.7781	-0.68568	-2.6584	-1.4244	-2.0647	-1.5179	0.090219	-1.0586
-13.975	-13.692	-15.547	-15.985	-14.604	-14.985	-14.877	-15.251	-14.071	-13.975	-14.863	-15.587	-15.48	-14.585	-14.518	-14.933	-15.323	-14.23	-15.844	-13.993	-15.157	-14.707	-15.089	-15.889	-14.197	-15.788	-14.263	-14.31	-14.629	-15.688	-15.4	-14.232	-16.588	-14.57	-16.068	-15.152	-14.745	-15.837	-15.31	-15.333	-15.661	-15.654	-15.368	-12.676	-14.37	-14.341	-13.573	-13.324	-15.341	-15.281
-3.9009	-5.7772	-3.7365	-4.7773	-4.5169	-2.7162	-3.7837	-4.7225	-5.3448	-4.8953	-3.1372	-5.2086	-5.5101	-3.3018	-4.0251	-3.309	-4.4032	-3.4985	-2.9072	-4.2277	-4.3062	-3.5647	-4.2245	-4.1082	-5.2675	-3.7093	-3.3437	-4.9248	-4.9335	-4.0411	-3.7509	-5.3901	-2.138	-4.0471	-3.3699	-4.275	-2.3102	-5.9068	-3.9505	-4.1313	-3.6453	-4.0679	-2.7897	-4.4445	-2.6373	-4.3797	-4.4116	-4.6877	-3.725	-4.3719
2.3403	1.6314	3.2413	2.2318	3.672	3.9226	3.4581	2.7863	4.5458	3.263	2.3605	3.362	4.0396	3.2286	2.2639	3.4561	1.4669	4.5301	1.4064	2.9668	3.3381	3.6275	2.9329	3.1465	3.4623	2.0355	3.4109	4.0465	3.4655	2.6124	3.0396	3.7636	3.85	5.4765	2.6759	2.8408	2.5632	2.8135	3.2346	3.8738	3.8171	1.0474	3.4674	1.7688	3.2733	3.6402	4.0137	3.3458	2.7578	3.2133
-5.9873	-5.9328	-5.2998	-4.4985	-4.3255	-5.1384	-5.8158	-5.2698	-4.4089	-5.5848	-5.1762	-5.8241	-6.0247	-5.7058	-4.1922	-5.65	-2.5704	-5.6558	-5.1834	-5.5051	-4.0123	-3.7531	-5.5627	-4.6185	-5.0626	-6.668	-3.9467	-4.9964	-6.2359	-4.2882	-4.5324	-3.5341	-6.155	-4.5922	-4.88	-3.823	-4.3903	-3.9471	-4.7916	-4.638	-4.5499	-4.1768	-4.1621	-2.9261	-6.2907	-5.5447	-6.4094	-4.8446	-6.1666	-4.3942
-12.665	-12.08	-13.728	-13.01	-13.858	-13.057	-13.24	-14.039	-12.812	-12.681	-13.258	-13.594	-14.381	-12.096	-13.671	-13.5	-13.869	-13.935	-12.211	-13.605	-13.808	-11.6	-13.718	-13.014	-13.011	-14.469	-12.721	-13.149	-11.307	-14.673	-13.788	-11.103	-13.814	-13.223	-12.926	-13.785	-12.826	-13.855	-12.845	-14.083	-12.707	-12.6	-13.354	-10.747	-13.618	-12.392	-13.719	-14.743	-12.978	-13.016
-2.5897	-1.1856	-1.9264	-2.1128	-1.4765	0.22187	-1.2266	-3.1034	-0.47878	-1.9944	-2.2769	0.38652	-1.2243	-1.7197	-1.8005	-2.3292	-2.2346	-1.8931	-2.0805	-1.4747	-0.74695	-1.8633	-2.421	-0.97338	-2.3906	-2.8322	-1.2804	-2.2544	-2.9377	-0.22766	-2.1661	-2.2697	-0.82662	-2.0112	-2.2413	-2.0329	-1.6096	-1.0445	-2.1661	-1.7316	-2.0276	-3.2182	-1.5238	-1.1089	-2.5721	-2.0343	-1.4696	-0.8643	-1.5813	-2.849
-3.5941	-4.1961	-6.2043	-4.5851	-5.5235	-5.5171	-3.3489	-5.8337	-7.0643	-4.7004	-5.1119	-6.6023	-5.2025	-6.3188	-5.3721	-5.9793	-5.2094	-3.8743	-6.6814	-4.4404	-6.2181	-5.6293	-5.2596	-5.2515	-6.4253	-5.0039	-6.4667	-6.0315	-6.0118	-6.3422	-6.4567	-5.6684	-6.1517	-5.2702	-6.5026	-4.3613	-4.4903	-4.8962	-7.3326	-6.5776	-6.0032	-5.5832	-5.8188	-4.1589	-5.4797	-6.7927	-6.1447	-7.018	-5.7269	-5.0317
-10.842	-12.871	-12.156	-11.023	-9.897	-11.085	-10.659	-11.279	-11.4	-11.405	-11.111	-10.32	-10.874	-11.589	-11.885	-10.48	-10.832	-13.066	-10.005	-10.493	-9.6328	-10.379	-11.345	-10.854	-10.462	-10.122	-10.607	-10.196	-12.766	-11.279	-10.701	-10.723	-9.9159	-11.733	-9.5086	-10.406	-10.945	-9.3042	-10.832	-11.334	-11.48	-10.546	-10.9	-10.466	-9.0368	-10.419	-11.397	-12.856	-11.617	-9.6517
-8.2434	-8.5406	-7.7077	-7.0975	-5.8241	-7.3385	-6.588	-7.4187	-8.1693	-7.7962	-6.6566	-7.0791	-5.6316	-6.3453	-7.6816	-8.0298	-6.9676	-6.6868	-8.178	-7.733	-8.5327	-8.0038	-8.187	-6.6918	-6.1305	-7.2287	-7.261	-9.3994	-7.1328	-7.1705	-7.7883	-6.3743	-8.7128	-6.2783	-8.0252	-8.3428	-7.7601	-7.3882	-7.4467	-6.9856	-7.8448	-7.1704	-6.9835	-7.8739	-7.4595	-7.1863	-6.3127	-7.3452	-8.1831	-7.3281
5.9118	3.6509	4.105	4.2177	4.022	5.138	4.0885	4.6148	5.7454	4.295	4.0974	3.6743	5.0668	3.2025	3.7793	2.9788	3.4496	5.5294	5.4765	2.6129	6.5343	4.405	4.5847	4.3022	3.7117	4.2595	4.2118	3.921	4.2751	3.7354	4.6289	5.7991	3.2104	3.8942	3.9929	5.584	3.4366	3.5409	4.9232	3.882	4.3277	5.5674	3.4238	3.7571	5.3293	5.081	5.1984	7.1689	5.2855	4.8652
4.9917	4.5873	5.1052	4.4529	5.1501	3.4124	4.4869	5.6326	3.6843	4.462	4.3277	6.9971	5.3061	4.4606	5.6308	4.7683	2.9615	6.304	5.1987	3.255	5.9813	6.7349	5.1049	4.5409	4.8295	5.9683	3.6156	4.9378	3.7229	5.96	3.863	3.8695	4.5021	5.9149	5.5176	4.5021	5.807	7.4774	3.6304	4.9789	5.1595	4.486	5.6371	4.865	4.1034	4.7063	4.4821	5.2982	4.2319	5.1235
-2.3979	-0.57202	-0.46671	-1.1405	-2.2882	-2.4656	-2.9106	-1.1574	-2.0389	-4.3917	-0.54873	-0.73228	-1.0714	-0.19596	-3.9429	-2.7708	-1.0988	-0.91725	-0.68614	-2.3739	0.66562	-0.38138	-1.8571	-1.1899	-1.6921	-2.5585	0.19425	-0.29445	-1.7773	-1.7157	-1.2297	-1.4418	-0.86516	-0.56464	-2.1828	-1.6826	-2.8732	-0.86253	-0.44024	-2.117	-2.4282	-1.717	-2.1571	-0.77675	-0.60659	-1.1697	-1.9392	-1.1803	-2.4722	-2.0153
-4.9661	-4.386	-3.7842	-1.7807	-4.4802	-2.6196	-4.4997	-3.2324	-4.0645	-4.5849	-3.3863	-4.6954	-3.557	-4.6204	-3.5915	-4.0815	-3.6356	-2.7953	-2.1666	-3.8329	-2.7986	-2.8592	-3.494	-4.8445	-3.6643	-3.4318	-4.9962	-3.1115	-2.5111	-5.2223	-4.3016	-1.2947	-3.7796	-4.2794	-3.8601	-6.0884	-4.3705	-3.7428	-3.7951	-2.7092	-4.1414	-3.5728	-3.4192	-4.5646	-3.5933	-3.8198	-6.7475	-3.8692	-3.4859	-3.4661
-11.068	-13.463	-11.668	-12.518	-11.76	-9.8811	-11.517	-12.069	-11.671	-11.459	-9.9157	-11.844	-10.53	-11.054	-11.588	-11.45	-13.131	-11.858	-11.304	-12.084	-11.346	-11.904	-11.535	-11.845	-11.07	-11.031	-11.456	-11.926	-11.325	-10.968	-10.72	-12.394	-10.351	-12.546	-11.771	-11.551	-12.152	-10.35	-12.595	-11.512	-11.872	-11.1	-12.702	-11.02	-10.58	-11.573	-10.022	-11.411	-12.573	-11.388
-12.567	-12.504	-12.289	-14.073	-11.853	-12.973	-11.898	-14.176	-14.032	-11.726	-13.607	-12.7	-13.367	-11.888	-13.024	-14.042	-12.485	-13.673	-13.161	-12.425	-12.827	-12.335	-12.218	-12.064	-13.329	-11.547	-12.277	-13.596	-13.411	-12.106	-13.661	-12.887	-12.085	-12.688	-12.76	-11.667	-12.849	-13.375	-12.457	-12.918	-11.774	-12.215	-11.828	-12.606	-11.957	-12.472	-11.43	-13.961	-12.175	-10.931
-15.514	-15.631	-14.796	-14.531	-14.221	-13.695	-14.518	-15.811	-14.489	-14.062	-14.685	-13.881	-15.863	-14.234	-15.287	-14.771	-14.643	-14.768	-15.451	-13.557	-14.614	-14.735	-13.648	-15.465	-14.533	-13.313	-13.12	-15.168	-14.918	-14.011	-15.498	-14.15	-13.892	-15.316	-16.229	-13.46	-15.96	-14.337	-12.82	-12.848	-13.199	-13.333	-13.918	-13.743	-14.026	-14.16	-14.749	-14.715	-14.149	-15.227
-2.2619	-1.8462	-0.17518	-0.73541	-2.0334	0.12586	-2.1621	-2.0001	-1.3848	-1.4508	-1.4275	-0.39897	-0.86896	-1.0407	-1.4358	-0.93741	-3.6475	-4.0797	-2.7919	-2.7456	-2.6459	-0.4173	-2.5995	-2.997	-1.6981	-1.4621	-2.5675	-1.5367	-0.88912	0.01767	-2.0708	-2.7214	-1.409	-1.8953	-2.1148	-1.5144	-1.5402	-2.9217	-1.565	-2.3954	-0.52618	-1.4269	-1.3017	-4.7646	-0.016658	-1.8158	-2.6397	-2.9804	-0.84849	-2.2416
-1.944	0.42249	-0.52612	-1.5177	-0.91578	-2.3045	-1.4167	-1.3992	-1.0887	-2.3031	-0.7575	-3.3073	-0.61893	-1.0198	-1.6941	-0.38196	-1.4717	-2.1289	-3.0871	-2.2206	-2.3581	-2.3081	-1.4469	-1.3109	-0.80568	-1.8341	-0.6503	-1.8901	-0.7097	-2.0232	0.3635	-1.2985	-3.9326	-1.6087	-2.0349	-0.59739	-1.853	-1.7673	-1.4043	-1.5479	-1.1028	-1.0016	-1.616	-1.588	-0.31208	-2.0814	-0.47125	-1.6189	-1.0928	-1.1579
-3.0223	-2.2714	-2.083	-0.32064	-2.2929	-1.5684	-4.4927	-2.1252	-2.8022	-3.1642	-2.1964	-3.1165	-2.6656	-2.9878	-2.2973	-2.9299	-2.4802	-2.2106	-3.2718	-1.9411	-1.9233	-2.1849	-2.1241	-3.0932	-2.12	-1.8287	-2.8951	-2.1257	-2.4487	-2.0326	-2.4269	-1.8343	-3.0349	-4.6017	-2.9206	-2.8765	-2.4157	-2.3086	-2.1218	-3.3818	-3.8247	-2.578	-1.8984	-1.9896	-3.9246	-3.0147	-1.9494	-1.7992	-2.8425	-3.5522
-6.2141	-8.274	-6.5709	-8.9627	-7.828	-8.2661	-8.6401	-7.0779	-7.8778	-8.2944	-8.6153	-7.0801	-8.1363	-8.1559	-9.538	-7.3965	-6.7767	-7.1811	-8.3681	-8.1802	-6.2036	-5.9864	-6.6232	-7.594	-8.0781	-7.9132	-8.7794	-5.4247	-8.3609	-7.7129	-8.7721	-7.3748	-7.5617	-7.8282	-6.5066	-7.7113	-7.7227	-8.2451	-7.026	-8.7051	-6.7926	-7.8185	-8.4831	-7.5324	-7.5644	-8.6156	-5.8809	-7.3291	-7.6777	-6.6508
-8.4897	-7.8391	-8.9348	-8.0505	-9.6431	-9.1355	-8.3618	-10.259	-7.743	-8.0173	-10.536	-8.4688	-9.8003	-10.846	-8.6878	-9.4867	-7.4172	-9.6702	-9.3921	-10.523	-7.7125	-9.4001	-10.287	-8.8749	-7.3098	-8.2109	-8.5972	-8.2404	-8.7544	-9.0792	-8.6548	-8.5608	-9.0746	-9.4023	-8.8764	-9.6342	-9.296	-9.1523	-10.614	-10.659	-8.5567	-7.5385	-9.4438	-7.6735	-9.8655	-8.284	-7.253	-8.6608	-8.7833	-9.2357
2.7147	2.1386	0.44923	1.9903	0.066584	0.1283	2.1537	3.1131	1.8533	2.572	3.1902	-1.0808	3.6727	3.5577	1.1175	0.17985	1.2515	1.3946	1.4568	0.80117	-0.33799	0.97593	2.2648	3.3295	1.7767	2.0334	1.6624	1.5201	2.0181	3.4577	1.6103	1.4929	1.7822	1.449	2.2849	1.4443	3.265	0.88334	1.4989	2.7009	3.0685	1.3582	1.6445	1.1838	0.27196	1.1785	2.6101	2.6998	2.1444	2.1251
-1.5693	-0.12987	-0.89838	-1.2389	-1.875	-1.432	-0.88556	-1.3346	-2.1348	-1.161	-0.53274	-0.87245	-0.26325	-1.6673	-2.1256	-0.55713	-1.1077	-1.3967	-1.2219	-0.55619	-1.1791	-0.65416	-1.6543	-1.301	-0.97864	-1.0824	-1.9138	-1.607	-1.5204	0.42112	-2.323	-0.88758	-1.8652	-1.6085	-2.2513	-0.1036	-1.2181	-1.5702	-1.9045	-3.3417	-1.2203	-1.4851	-0.099027	-0.26539	-1.912	-2.0792	-2.7228	-1.8492	-1.7146	-3.8587
-3.5633	-5.6698	-3.7294	-2.0849	-3.8195	-3.2394	-2.6551	-3.4905	-2.9301	-5.6351	-4.5315	-4.3828	-4.1335	-3.7071	-5.1134	-3.9309	-4.3844	-3.2121	-3.3022	-5.3763	-2.7242	-5.0826	-3.3289	-3.283	-2.7437	-4.6806	-3.2058	-4.314	-3.8721	-5.2048	-4.2264	-2.729	-3.7532	-3.9145	-4.1402	-5.0171	-2.8507	-2.8281	-3.9895	-3.6104	-3.538	-4.5805	-4.2823	-4.9577	-3.6208	-2.8447	-3.4082	-3.82	-4.2714	-2.7935
-0.044839	1.4418	-0.065254	1.2531	-0.38453	-0.55217	0.2697	0.72356	0.71447	-0.015837	-0.26362	0.1534	0.41389	-1.104	-0.26974	0.30203	0.046823	-0.10948	-0.37014	-0.22101	1.5006	0.76628	-0.73151	-0.22914	-1.3186	-0.3197	0.72009	-0.40897	-0.64786	0.51177	0.2189	0.59272	0.087515	0.84061	-0.78224	-0.90068	0.4313	-2.3889	0.26854	0.37626	-0.08524	-1.4025	-1.004	0.82967	-0.11513	1.1633	-0.51621	1.8142	-0.33603	-0.54741
-1.3296	-0.69059	-1.5433	-2.1756	-0.74684	-1.5607	-0.45171	-2.1326	-0.056428	-1.2853	-1.2637	-2.6681	-1.0428	-0.45565	-1.0427	-1.678	-2.3605	-0.14209	-1.0759	-0.75597	-1.4867	-3.9498	-3.4711	-0.9834	-1.5929	0.62	-0.068909	-1.141	0.22423	-2.5926	-1.5666	-1.3778	-2.0627	-1.9523	-3.699	-0.33537	-1.2118	-0.95002	-2.1227	-0.63728	-1.3127	-1.5933	-0.21519	-1.7782	-2.2708	-2.1063	-0.31918	-2.8975	-1.4331	-1.3774
-13.954	-13.843	-12.921	-10.806	-11.329	-11.724	-11.174	-11.121	-10.941	-11.556	-13.842	-11.366	-12.77	-12.97	-12.49	-10.898	-12.603	-11.24	-11.974	-10.118	-11.593	-10.609	-12.057	-11.934	-10.767	-9.996	-12.1	-12.07	-10.607	-11.266	-11.138	-13.017	-11.391	-11.718	-10.237	-12.884	-10.648	-11.511	-11.412	-13.161	-11.497	-11.892	-10.206	-12.039	-10.818	-11.874	-11.926	-9.782	-10.419	-10.283
0.0025337	2.0725	1.5739	1.3012	1.9434	1.9962	0.52697	0.69641	1.9533	2.8231	1.6304	1.3741	0.89881	1.7725	1.4062	1.4637	2.7341	1.6523	3.6593	0.85736	1.2456	2.0128	2.6461	2.0279	0.90859	2.9576	2.5148	2.5967	2.4095	1.6494	1.5232	2.2119	1.0305	0.63713	2.4055	2.1776	1.2936	0.48609	2.8723	1.8137	2.4998	1.4512	2.099	3.1583	1.1843	3.5023	2.452	-0.3684	0.31952	2.6409
-1.7335	-2.3978	-3.9021	-4.4954	-1.6228	-4.5441	-2.7702	-2.259	-1.0885	-0.74326	-1.5632	-4.1164	-2.5508	-1.9593	-2.1304	-2.3719	-4.0482	-2.999	-3.0826	-1.7111	-3.2043	-2.608	-2.4033	-3.0078	-2.2552	-1.3294	-1.3077	-2.37	-2.149	-1.849	-2.1868	-2.0594	-2.351	-1.3919	-2.1933	-4.2616	-2.6876	-2.0271	-2.8542	-1.171	-2.1531	-4.2083	-3.1104	-3.0108	-1.8568	-2.3509	-3.9007	-1.6258	-2.6684	-1.6801
-1.3014	-2.3713	-0.87423	-3.0427	-1.7636	-2.2485	-2.6617	-1.9713	-2.3013	-2.7932	-2.9233	-1.8242	-2.0649	-1.8975	-0.10056	-1.8427	-1.8198	-3.4033	-0.92997	-2.6179	-2.2568	-2.8422	-2.8668	-3.1268	-1.3282	-1.2209	-2.5458	-2.503	-0.47301	-1.5313	-1.5746	-1.4959	-3.6223	-1.8694	-2.9664	-1.0174	-2.8904	-3.1063	-2.7157	-3.4237	0.14121	-1.7291	-1.0967	-2.6821	-2.4077	-1.908	-1.6952	-2.8432	-2.4376	-2.745
-0.00021204	-0.20901	0.75362	1.8974	-0.2327	1.3365	0.44406	-0.36643	3.0136	-0.40666	-0.58787	-0.291	-0.45083	0.57535	1.6062	0.63065	2.1999	-0.078957	-0.045347	-0.073732	1.5064	-0.1083	-1.4912	0.77088	0.54961	0.16812	-0.50749	1.234	-0.24242	0.265	0.60425	-0.053809	0.83182	0.9028	1.6316	0.65307	-0.94375	-1.6483	1.1803	-0.01036	0.19247	0.28859	-1.3396	-0.26519	-1.3559	0.22602	2.261	1.3297	-1.3567	1.0743
-12.999	-13.79	-13.737	-14.41	-12.696	-12.745	-13.449	-13.131	-12.215	-11.645	-13.685	-13.255	-13.211	-13.801	-12.023	-12.318	-13.258	-12.826	-12.445	-11.13	-12.932	-12.668	-13.109	-13.394	-15.183	-11.538	-13.279	-14.239	-13.87	-13.448	-13.433	-12.452	-14.816	-12.873	-12.536	-13.139	-13.984	-12.754	-11.514	-12.844	-15.14	-11.833	-14.18	-13.53	-12.184	-12.601	-13.698	-13.752	-14.657	-15.204
-14.289	-14.657	-15.168	-14.792	-15.465	-14.865	-14.491	-14.635	-14.001	-15.443	-15.283	-14.17	-15.018	-14.298	-15.648	-15.115	-15.376	-13.038	-15.796	-14.269	-13.755	-15.214	-14.144	-13.667	-14.694	-14.779	-14.425	-15.423	-14.175	-16.141	-14.067	-16.024	-15.527	-14.112	-14.919	-15.744	-13.419	-13.788	-15.137	-15.467	-14.597	-15.112	-16.647	-13.069	-14.745	-13.953	-14.401	-15.192	-14.107	-14.246
3.6777	4.2735	4.709	4.3586	4.4021	4.3874	4.1518	3.7246	3.4479	4.2504	3.9953	6.3715	5.7991	4.0022	4.704	6.4988	5.0651	3.7766	4.0345	3.5196	3.4686	5.1597	3.3512	4.4837	5.6246	3.493	4.0671	5.6649	4.1278	5.0798	5.2675	5.6255	2.2607	3.4887	3.8852	4.9492	4.4625	3.6118	4.9554	3.8948	4.5693	4.4795	4.4076	4.8718	4.7101	3.4019	5.9838	4.9393	5.2983	4.7254
4.2294	1.7802	3.4804	3.4574	3.8559	5.9506	4.2722	4.415	4.3284	3.573	6.1507	4.5915	4.666	4.0965	4.2712	3.1835	4.0937	4.6684	5.1469	4.2525	4.2652	3.7108	4.6145	4.5693	4.3487	3.653	4.5588	4.4274	2.7252	5.3382	3.7528	2.7751	4.7698	5.2697	3.6606	5.4209	5.5597	5.4103	4.4786	4.0194	5.6757	4.2093	3.9586	5.0452	3.1079	4.2928	4.8921	4.4421	5.074	3.9585
-20.671	-23.577	-21.49	-23.01	-20.998	-21.748	-21.297	-22.531	-21.669	-23.644	-20.977	-21.801	-21.844	-22.44	-23.11	-22.085	-21.625	-23.976	-22.99	-22.33	-22.263	-22.096	-20.998	-21.305	-21.301	-23.612	-23.099	-22.117	-21.418	-21.996	-22.23	-21.595	-22.515	-23.107	-22.457	-21.014	-21.5	-23.554	-22.82	-21.908	-22.526	-20.649	-24.136	-22.752	-22.505	-21.54	-24.065	-23.632	-22.471	-22.038
-0.094956	0.25603	-0.18864	-1.0518	0.0036465	0.15405	0.33919	1.3021	0.47892	-1.3929	-0.33963	-0.22668	0.74998	0.24856	-1.6334	0.93971	-0.47611	-0.58238	1.6624	-1.5872	-0.34375	0.12175	0.13935	1.1523	0.40438	0.11169	0.20518	1.0608	1.2447	0.83511	-0.2462	0.083268	1.1848	0.56942	-0.90789	0.41631	0.93639	-0.94256	0.1281	-0.51787	0.53905	1.8242	-0.45433	0.64054	-0.52351	-0.11432	0.65742	-0.84377	1.2774	0.014948
-1.3098	-1.9099	-1.569	-0.90286	1.6152	0.15638	-0.025392	-1.3303	0.14211	0.51554	0.58631	-0.016981	-0.44491	-0.49348	0.087983	-0.88927	-0.57631	-0.53929	0.60532	0.21712	-0.69788	0.17136	-0.7789	0.17793	-0.70279	-0.48697	-0.37323	0.93555	-0.71305	0.73417	-0.44007	0.75871	-0.25578	0.37108	-0.45968	0.28226	-0.40724	0.35208	-0.56364	0.75427	-1.6105	-0.6717	-1.7659	-0.11565	-0.55488	-0.92916	0.65725	-0.12022	1.7857	-1.0414
-11.107	-13.457	-13.474	-11.913	-12.522	-11.244	-13.074	-13.94	-14.087	-12.892	-13.417	-13.016	-12.496	-12.853	-13.45	-11.073	-13.517	-12.424	-11.948	-11.486	-11.834	-12.352	-13.096	-12.209	-13.736	-12.634	-13.658	-12.9	-12.582	-12.048	-12.279	-14.7	-13.932	-12.699	-13.046	-11.67	-12.734	-13.181	-12.383	-11.997	-13.349	-12.056	-12.349	-13.602	-13.537	-13.542	-12.1	-12.04	-12.614	-12.911
-2.5561	-1.8941	-2.78	-2.6165	-2.4275	-2.4322	-2.1531	-2.4087	-2.9097	-1.5785	-1.8557	-4.1038	-1.9602	-1.9278	-1.9229	-2.0789	-4.8243	-3.1555	-2.0775	-1.522	-1.7333	-2.9225	-2.4062	-3.1534	-2.9809	-3.1891	-2.6984	-4.1932	-3.1404	-3.2113	-2.1608	-1.6713	-3.9637	-1.9978	-3.7091	-3.5184	-3.0382	-3.3138	-2.1946	-3.0407	-2.8572	-2.5806	-1.736	-3.2951	-3.3341	-2.1649	-1.3989	-2.4634	-1.8925	-2.4392
-12.764	-8.8079	-11.686	-11.796	-9.8693	-11.691	-11.403	-11.627	-10.214	-10.941	-11.109	-10.233	-11.227	-11.505	-12.057	-11.095	-10.05	-11.495	-9.9699	-11.3	-11.105	-8.8241	-10.575	-9.0882	-9.5395	-11.183	-11.561	-10.196	-11.312	-12.389	-9.5274	-11.534	-10.555	-10.84	-8.8209	-10.731	-9.7977	-8.8622	-11.307	-11.289	-11.737	-11.158	-10.537	-11.179	-9.6363	-10.113	-10.506	-11.686	-11.149	-10.438
6.117	8.851	7.8638	8.1093	9.1004	6.4053	7.7197	7.1482	8.6775	8.9469	6.705	8.6136	8.9296	7.9476	8.558	7.2644	7.3373	7.6945	9.2985	7.8301	9.2859	8.8766	7.541	6.6561	7.85	7.6281	6.9026	6.7019	8.9222	8.3491	6.6019	8.7627	5.479	5.6986	8.5214	7.5664	6.1243	8.8485	9.91	7.6802	5.8457	7.5265	7.3827	8.1244	8.3063	7.487	9.1517	6.1018	8.3646	9.8897
3.8126	3.6542	4.4862	4.5839	4.4788	4.3635	4.3161	2.9278	2.3105	4.5184	2.9296	4.6952	3.6575	5.5358	3.3803	5.0262	5.1481	3.8041	4.2587	4.1837	6.1949	4.5673	5.562	5.0387	4.8718	4.1938	4.5161	4.4547	4.2317	4.026	5.4361	3.6979	3.576	2.7463	4.6313	4.0962	3.5981	3.434	2.5195	5.0479	5.4255	5.8586	3.8457	4.4562	4.1481	5.2371	5.189	3.7422	4.465	5.0178
-12.539	-14.025	-12.8	-13.348	-11.961	-14.018	-12.667	-13.832	-12.186	-12.44	-13.525	-13.879	-14.788	-12.924	-13.255	-12.864	-12.91	-12.565	-13.93	-13.032	-13.66	-11.493	-13.171	-14.596	-12.094	-12.33	-14.019	-12.69	-13.83	-14.484	-11.831	-12.4	-14.072	-15.009	-14.033	-12.407	-12.981	-13.383	-13.628	-12.888	-13.609	-13.654	-14.228	-11.741	-12.406	-13.694	-12.073	-13.611	-11.88	-15.046
-2.4889	-4.8906	-2.8108	-3.6965	-4.0725	-4.116	-3.2718	-5.5653	-4.855	-3.6877	-3.5929	-4.3754	-2.9956	-5.1339	-4.4713	-5.5061	-5.2403	-3.9827	-3.9493	-3.4086	-6.125	-3.4215	-3.6498	-4.5495	-2.9835	-4.7017	-5.5204	-2.435	-3.2379	-4.185	-5.006	-4.3686	-3.6902	-4.873	-5.134	-5.0016	-6.3501	-5.1027	-5.9035	-4.1832	-5.2465	-5.7842	-4.3632	-3.1631	-3.5036	-4.3666	-4.2756	-4.1274	-4.3976	-5.2116
-1.8124	-1.9043	-0.53868	-1.9402	-0.56888	-1.2458	-1.7827	-0.31511	-0.73821	-1.5388	-0.79206	-1.4253	-0.76239	0.053751	-2.9771	-1.9875	-2.1351	-1.6042	-1.1433	-0.16472	-2.1712	-0.69186	-1.7865	0.80445	-0.83318	-1.3806	-0.75894	-1.3059	-1.9865	-1.4447	-1.8543	-2.087	-0.5721	-2.069	-2.2612	-1.9337	-1.6525	-0.61577	-1.8352	0.009686	-0.85958	0.073076	-1.2883	-1.879	-2.689	-1.02	-1.7579	-0.25554	-1.4174	-1.3843
8.5102	6.0654	6.2463	5.6048	6.6398	5.7077	6.6574	7.3151	7.6215	6.7393	7.6898	6.8535	6.9362	6.3935	5.8413	5.6906	6.9374	7.8976	7.428	6.5969	8.0695	5.3924	6.0015	6.2464	7.0366	7.877	6.5684	7.1529	6.4491	5.6436	7.6603	5.3397	7.1902	6.1706	4.5761	7.4331	7.1115	5.6114	6.956	6.0824	6.1901	6.9517	7.5683	7.2014	7.2392	5.8215	5.1354	5.9301	8.5161	7.7848
2.0612	0.89056	1.1935	2.5031	0.74215	1.0291	1.9787	2.0237	0.34475	0.63058	0.38369	0.84028	0.080506	1.2424	1.4893	4.2474	1.5063	0.39068	0.52282	2.6547	0.22722	0.82148	1.5021	0.89348	1.3789	2.2376	3.734	2.5438	0.91776	2.4656	0.76035	2.2723	1.7581	1.3446	2.7057	0.8983	1.612	1.2653	0.25965	0.42726	1.8057	3.7709	0.60673	1.3036	1.4728	0.99046	3.2439	2.4064	1.3446	-0.21726
-1.3651	-0.86271	-0.26279	-0.21775	-1.2011	-3.0193	-2.5126	-0.36089	0.21979	-1.6385	-0.79727	-1.219	-1.3217	-3.7933	-3.0761	-2.5651	-1.87	-1.9835	-1.2551	0.68212	-0.22241	-1.7362	-0.31287	-2.19	-2.3525	-2.0522	-1.0707	-1.6624	-0.99216	-1.5263	0.46859	-2.535	-1.0805	-0.99283	-1.1343	-1.1963	-2.9231	-0.80931	-2.7574	-1.5162	-1.315	-0.24126	-1.793	-0.086837	-0.93986	-2.2272	-0.044337	0.74999	-3.5516	-2.9469
0.102	0.34509	0.89153	0.51184	0.32152	0.83431	1.2003	0.6133	-0.14795	-0.46528	0.30375	-1.5942	-1.48	1.3658	1.4568	-1.1038	0.094006	-0.078028	0.34958	1.1614	2.3843	0.43892	0.90523	0.40484	-0.018355	-0.85267	2.072	0.72783	-0.76239	-0.43247	0.55299	0.15813	1.3509	1.6645	0.607	2.2547	0.97277	0.67986	0.29574	1.5706	-0.27088	0.50944	1.9572	0.57701	1.375	1.0461	0.26413	1.7528	1.3316	0.18227
-2.4084	-3.1772	-2.2841	-2.4096	-1.6447	-0.83219	-3.1533	-3.1469	-3.5836	-1.7485	-3.0508	-2.1722	-2.4077	-3.1203	-2.1297	-1.8371	-2.7655	-2.5068	-2.6746	-1.8157	-3.0008	-2.977	-2.6568	-2.4938	-3.2833	-2.9259	-3.1321	-4.0782	-3.0806	-3.5102	-2.0984	-2.277	-3.0249	-2.2758	-2.7371	-2.137	-2.3062	-1.4263	-1.0361	-3.0664	-2.516	-2.4781	-2.7717	-2.2902	-1.8697	-3.6236	-2.359	-1.44	-1.5033	-2.1875
-2.371	-1.4275	-2.6301	-1.3207	-1.828	-1.2493	-1.7498	-2.7233	-0.92896	-2.6802	-0.62606	-1.6861	-0.63718	-1.2332	-2.713	-1.6091	-1.4229	-1.4264	-2.6714	-0.85736	-2.0681	-2.0851	-1.0638	-2.0316	-1.8561	-1.7585	-1.7221	0.025451	-1.1731	-0.53141	-0.84325	-1.4776	-3.1672	-0.41562	-2.8128	-1.9172	-1.872	-3.4756	-0.61263	-0.76126	-0.39543	-2.1198	-0.84325	-0.3517	-1.4054	0.3426	-1.4997	-2.0361	-1.3762	-0.63694
-1.7959	-0.32565	-0.95138	0.45546	-0.16647	-0.34623	2.083	-0.80545	-0.29302	1.4677	-0.57443	0.12669	-0.62622	-1.4497	-0.90446	-0.51993	-0.17796	0.65351	-0.38922	-1.1197	0.54627	-0.13976	0.070866	0.039061	0.57657	-1.3264	-0.88642	-0.56839	-0.33336	-0.50345	-1.7095	0.59879	0.60258	-0.51959	-1.4911	-2.1202	-0.76313	0.61246	0.35724	-1.634	0.98668	0.59892	-1.1469	0.28712	0.20977	-0.72953	-0.079471	-1.2594	0.077979	-0.85711
0.13972	0.12097	0.47593	1.1744	1.6288	3.4869	1.0173	1.2712	0.87285	1.7933	0.58586	2.2011	-1.1743	2.2201	0.16542	0.3682	1.7845	0.89175	1.2684	0.90714	1.2816	2.2773	1.6841	1.5603	0.31672	1.6601	1.1962	0.76291	1.9201	1.3131	0.13548	2.0841	1.9582	1.8429	0.76629	1.3912	-0.079514	0.67194	2.2186	2.3586	0.80381	-0.0087136	1.2509	0.21667	0.52232	0.26756	1.2107	0.070171	0.96918	1.9585
-11.466	-10.69	-11.179	-10.661	-10.009	-11.879	-10.941	-10.523	-10.748	-11.143	-10.661	-10.396	-10.823	-11.251	-8.4721	-11.24	-10.094	-10.329	-11.163	-12.928	-10.619	-10.319	-10.723	-11.086	-8.7832	-10.826	-10.342	-11.855	-11.791	-12.375	-11.641	-9.0407	-11.874	-9.1858	-11.198	-10.607	-11.813	-11.842	-10.355	-10.632	-11.149	-11.039	-11.476	-11.43	-12.147	-12.572	-12.389	-10.691	-10.321	-11.487
5.2117	7.2829	6.7205	5.9087	5.9307	6.5163	7.6185	6.6985	6.1504	7.9119	8.2262	6.7546	5.9439	6.8892	5.6019	8.3636	6.6745	6.0805	5.315	7.9085	6.4392	6.3012	7.176	7.3738	6.4456	5.5664	7.1203	5.2948	6.047	6.288	7.5615	7.9142	7.322	5.0743	6.2842	7.3074	7.5772	6.1939	7.9672	5.5902	5.88	7.7067	7.6797	5.9787	4.9782	6.6044	7.9422	6.5898	7.3558	7.3844
-3.6178	-1.8094	-2.4447	-3.6179	-2.5612	-3.0334	-1.8767	-1.2114	-1.473	-2.9214	-2.8454	-2.761	-1.854	-2.9571	-2.2836	-2.696	-0.0065944	-1.9999	-2.5106	-3.0474	-1.5829	-1.4907	-3.4394	-1.5376	-1.4425	-0.29433	-3.1323	-1.7706	-3.0197	-2.2676	-2.4855	-2.8755	0.56266	-2.8309	-0.4666	-1.3674	-2.4566	-2.8663	-2.3	-2.6367	-3.2122	-2.3666	-2.5345	-2.2429	-1.8892	-2.0908	-2.6857	-1.7591	-3.4696	-1.3495
-14.784	-15.357	-14.8	-13.93	-13.66	-16.198	-14.082	-16.455	-15.208	-14.322	-15.362	-15.978	-14.683	-14.936	-14.234	-12.774	-13.952	-13.9	-15.09	-15.354	-14.95	-13.524	-14.24	-16.11	-15.383	-14.146	-13.274	-14.716	-13.583	-14.949	-15.093	-15.123	-14.432	-14.804	-16.043	-14.675	-14.035	-14.367	-14.602	-14.705	-14.483	-12.82	-15.517	-13.561	-13.744	-14.287	-14.136	-15.531	-15.551	-14.008
-1.8362	-1.9851	-1.4847	-0.48918	-1.0443	-1.9728	-1.814	-0.75887	-0.99284	0.72491	-1.6181	-1.8959	-1.2039	-2.609	-2.0738	-0.96122	-1.1948	-1.2985	-3.7886	-1.9797	-1.1036	-1.9188	-1.0962	-1.4421	-1.3654	-2.777	-2.3427	-0.97077	-3.5007	-0.065137	-0.76687	-2.1753	-0.73376	-0.70414	-1.1719	-0.56906	-1.7	-1.1478	-2.232	-0.55439	-2.0261	-0.22196	-0.54347	-1.0604	-1.881	-2.4457	-1.7849	0.37892	-0.76545	-1.7836
0.091425	-1.1532	-0.026098	0.53046	1.1037	-0.71725	-0.73206	1.2114	0.088965	-0.77297	0.76374	-0.65294	-0.0014417	-1.3241	1.0225	0.61583	0.46812	0.7661	-0.26623	0.85785	-0.33096	-0.44563	0.13761	-0.58574	-1.1186	-0.18819	-0.27968	1.262	-0.40671	-2.2011	1.4462	0.44413	-1.3925	0.19402	-0.82124	1.0555	0.5379	-0.31346	-1.2627	0.014081	1.0944	0.37816	0.55463	-0.8595	-0.38227	0.26525	-0.27338	-2.2416	-0.30451	0.47953
-2.3143	-0.89967	-1.2709	-0.7227	-1.7592	0.20874	-1.2906	-2.2468	-1.4864	-0.87613	-2.0542	-0.82584	-2.4012	0.10796	-1.4416	-2.3622	-1.8428	-0.54431	-1.7066	-0.71164	-2.5448	-2.2349	-1.8658	-0.36338	-0.70339	-1.2849	-1.4153	-0.64036	-0.91991	-2.9486	-1.3386	-1.211	0.049992	-1.3725	-1.7484	-0.71456	-2.0995	-1.2924	-2.9509	-2.2294	-1.8253	-1.8112	-0.68507	-1.4014	-0.69298	-2.5095	-0.35874	-2.6263	-0.68778	-1.6186
-12.025	-11.278	-11.413	-12.068	-11.35	-11.814	-11.542	-11.894	-11.675	-12.338	-11.445	-10.77	-12.023	-12.702	-11.208	-13.185	-11.258	-12.293	-10.719	-12.494	-10.788	-11.301	-10.757	-10.84	-12.037	-11.917	-10.936	-11.687	-11.556	-11.129	-10.398	-12.018	-12.212	-11.563	-11.837	-12.709	-11.571	-11.083	-11.302	-11.09	-11.893	-11.219	-11.326	-13.005	-11.812	-12.344	-12.376	-9.278	-10.47	-10.869
3.0139	2.556	2.7581	3.4549	4.0638	4.1051	1.5448	3.0479	3.578	3.9058	1.7766	2.5355	2.5995	1.4279	3.4318	2.1998	1.1268	2.9478	0.91763	1.5591	1.6865	3.9714	1.8874	2.9492	3.884	3.2478	2.7951	2.2579	2.0536	2.4581	1.4372	3.076	2.5149	2.7366	4.2834	2.5769	2.3966	2.0829	2.5569	1.9179	1.8732	1.615	3.6579	1.8882	2.9157	3.2713	2.4806	3.5234	2.1108	2.3729
-8.1785	-8.933	-10.577	-9.0815	-8.1121	-9.4199	-9.5622	-7.8129	-8.6903	-9.0247	-7.0575	-8.9708	-7.0198	-7.4283	-8.9128	-11.243	-9.9339	-9.4738	-10.606	-9.1525	-8.8114	-9.4752	-9.8683	-8.5382	-9.0475	-9.2497	-7.406	-8.8686	-9.0657	-10.397	-8.0047	-8.4949	-9.9718	-8.7092	-8.9652	-9.6302	-10.318	-8.8254	-7.4688	-8.3476	-9.9416	-7.2113	-9.7309	-10.61	-10.282	-7.6772	-7.5553	-7.7888	-9.8946	-8.8344
-2.5107	-2.1073	-2.0337	-3.6609	-2.4152	-1.6618	-0.8355	-0.33505	-1.9541	-1.8463	-0.88796	-0.31981	-1.7539	-1.0726	-1.7546	0.18838	-0.35095	-1.1305	-1.2702	-0.9428	-1.1668	-0.95067	-2.1638	-0.79753	-2.559	-1.0187	-1.0368	-2.6173	-1.2618	-1.493	-1.6436	-2.1073	-0.8467	-2.1428	-0.83288	-1.312	-1.2491	-1.5688	0.41368	-1.4182	-1.5661	-2.5903	-1.6594	-1.0844	-1.2362	-2.7855	-1.0061	-1.3709	-0.84629	-0.023637
-19.892	-21.078	-20.809	-19.399	-20.849	-22.554	-20.967	-19.83	-21.46	-20.938	-21.847	-20.059	-21.094	-20.165	-21.146	-20.551	-21.56	-19.568	-21.182	-20.921	-19.557	-21.468	-21.383	-20.86	-21.405	-21.012	-20.687	-20.508	-20.605	-19.655	-21.926	-21.244	-21.228	-20.41	-22.028	-21.723	-20.637	-19.334	-21.161	-20.359	-19.387	-20.194	-22.067	-23.286	-21.191	-20.224	-21.53	-19.797	-20.793	-21.909
-3.8028	-4.804	-4.0378	-3.8627	-4.4191	-4.3036	-3.4047	-4.1976	-4.8171	-3.3802	-4.7869	-3.6994	-4.5094	-4.373	-4.4592	-4.0776	-2.1082	-4.5914	-4.1633	-4.4409	-4.3768	-4.6964	-2.6928	-4.322	-5.8551	-5.4498	-3.8219	-3.9656	-3.705	-4.7855	-4.5498	-4.1964	-5.1741	-3.9433	-3.6512	-5.0565	-4.8733	-4.3392	-3.0207	-4.4506	-4.308	-4.4389	-3.1497	-4.3726	-5.4145	-3.764	-4.5776	-3.7175	-4.1955	-3.8936
-2.9056	-3.7245	-3.7626	-3.1579	-3.2531	-3.6749	-4.5844	-4.2492	-2.5852	-3.9136	-3.5495	-3.57	-2.8479	-4.6028	-2.8801	-5.3633	-3.5662	-3.0583	-3.9506	-5.2238	-1.8673	-2.0661	-3.0023	-5.5716	-3.8759	-3.3443	-2.4166	-3.0957	-4.1832	-4.2515	-2.6645	-3.0793	-2.2779	-2.5704	-5.2234	-5.1432	-2.3946	-4.3793	-4.1461	-3.5783	-2.6322	-3.4706	-4.942	-3.2845	-2.6892	-4.696	-3.2033	-4.5176	-3.863	-4.016
-0.34157	-2.2396	-1.5293	-0.45804	-2.7088	-0.7498	-0.85615	-2.5193	-2.4382	-2.403	-1.3213	-2.3543	-2.9378	-1.0167	-1.6546	-0.63124	-3.1668	-1.4005	-2.0183	-2.2828	-2.628	-0.54287	-1.3838	-2.5608	-1.8073	-1.8891	-0.42578	-1.6471	-0.96398	-1.9626	-0.91286	-2.5894	-1.6666	-1.1352	-2.8772	-1.0957	-0.071772	-0.86683	-2.859	-1.7876	-0.46285	-1.1019	-1.5065	-0.80304	-1.2965	0.22643	-0.28986	-1.7261	-0.26943	-3.5361
2.7516	2.2172	0.61706	2.629	0.9843	1.4275	1.0097	2.7739	0.5332	1.81	1.5315	2.7491	2.9649	1.519	1.3573	2.4965	-0.31386	2.2616	0.34804	1.2053	0.94545	1.6839	2.2532	2.1356	0.79843	1.6948	3.4706	2.2525	1.6692	1.7511	1.1544	2.1821	1.7028	2.564	1.5981	2.2404	1.6731	1.7251	1.9109	1.2763	1.8999	0.82779	2.488	1.3591	1.9958	1.7988	1.1951	0.87441	1.51	2.6452
-4.9978	-4.3256	-3.7603	-4.1416	-3.7883	-4.8645	-5.1932	-5.9687	-6.1885	-4.6442	-4.6178	-4.6665	-3.86	-3.4492	-5.3206	-4.5255	-4.509	-4.614	-4.1355	-3.4836	-3.8317	-3.4686	-5.1281	-3.7602	-6.1584	-3.8417	-5.3403	-4.2572	-5.7666	-6.12	-4.2796	-3.947	-5.0022	-4.324	-2.9621	-3.979	-5.7579	-4.6255	-6.4223	-4.4878	-4.7575	-4.7235	-4.1009	-5.3387	-6.6981	-5.872	-7.4466	-5.3893	-4.5433	-4.085
-11.754	-12.443	-11.379	-12.576	-11.244	-10.634	-12.137	-11.558	-11.979	-11.017	-12.415	-10.598	-10.974	-12.021	-14.236	-11.607	-11.597	-12.693	-12.692	-12.744	-10.889	-11.204	-10.895	-10.221	-10.381	-11.883	-14.006	-10.714	-10.145	-11.49	-12.367	-11.427	-11.539	-11.318	-10.042	-13.027	-11.103	-11.198	-11.939	-10.836	-10.419	-11.182	-11.292	-11.83	-11.697	-12.966	-13.295	-13.158	-11.208	-12.105
1.497	2.2992	3.0759	-0.39782	1.4755	2.8559	3.231	0.41025	2.5399	1.6372	2.9949	0.97853	1.0633	1.2447	1.8723	0.84405	0.95962	1.6245	1.3355	1.8086	1.6684	3.7855	3.1363	1.4165	2.2424	2.577	0.63338	2.1033	2.2916	2.3641	1.7243	1.2204	2.3176	2.6546	0.7073	1.582	0.94772	1.7216	1.5602	2.3258	0.56826	0.19877	0.73616	0.19117	0.20709	2.2088	2.3241	0.90949	2.728	0.55379
-13.188	-14.627	-14.527	-14.227	-14.347	-12.876	-13.921	-12.461	-14.334	-16.349	-14.092	-11.953	-13.329	-13.943	-14.774	-15.119	-13.942	-13.362	-13.515	-14.002	-13.015	-15.13	-12.775	-16.31	-13.51	-14.081	-14.199	-15.001	-12.945	-13.482	-16.874	-13.452	-13.47	-14.639	-13.214	-13.739	-14.095	-13.677	-14.369	-14.324	-14.993	-14.185	-14.312	-15.904	-14.362	-14.682	-14.807	-14.149	-14.854	-14.158
-5.3349	-3.1569	-4.5056	-4.0642	-4.7486	-4.5783	-5.1368	-4.3312	-4.798	-3.3762	-4.8039	-3.8488	-1.7891	-4.436	-3.1016	-3.9504	-4.48	-4.2329	-4.8872	-6.0197	-4.7697	-4.8343	-4.5571	-2.8448	-3.2112	-3.7652	-4.4363	-5.2633	-4.2293	-2.3532	-4.8777	-3.6665	-4.0986	-4.7862	-4.3436	-4.5747	-4.5908	-5.4598	-3.8542	-3.0116	-5.0517	-4.4533	-3.7351	-3.3798	-3.485	-5.3383	-3.5012	-4.2591	-4.5031	-5.312
-1.7062	-2.7538	-3.9976	-3.0998	-1.7573	-2.7714	-2.1106	-1.5848	-2.3514	-3.047	-2.4541	-1.1084	-3.2902	-2.5828	-3.611	-2.4544	-4.0987	-3.3284	-1.2433	-2.3076	-1.1507	-2.6965	-2.5886	-3.4401	-3.5395	-2.3148	-1.7114	-3.4483	-1.8251	-1.4301	-3.5996	-1.1367	-1.2773	-4.0293	-1.5473	-4.5926	-2.7471	-1.2933	-2.0335	-3.8393	-1.7679	-0.55482	-2.4522	-2.4373	-3.3129	-2.5593	-1.5397	-3.5415	-3.107	-3.5698
-11.864	-11.763	-9.9309	-10.012	-10.256	-11.499	-10.785	-10.867	-12.376	-9.873	-11.044	-10.887	-11.112	-9.1832	-9.3649	-10.342	-10.084	-10.016	-9.4879	-9.5029	-10.481	-9.7375	-10.571	-9.6918	-11.687	-11.657	-11.212	-10.473	-9.4484	-10.927	-10.806	-10.957	-10.184	-11.318	-9.1311	-9.9137	-11.69	-10.299	-12.397	-11.398	-10.896	-12.143	-10.552	-10.736	-10.096	-9.419	-10.872	-10.209	-11.885	-11.097
-1.6514	-0.95998	-1.0519	-0.18859	-1.5275	-1.5852	-2.937	-1.7084	-1.9731	-2.1546	-1.2399	-2.3802	-2.8847	-1.3819	-1.9485	-2.6361	-1.5964	-1.9889	-3.6541	-3.5739	-2.0127	-3.0105	-1.6656	-1.7911	-1.9862	-2.0588	-3.1892	-1.1929	-1.7952	-1.0263	-0.12536	-2.2433	-2.3767	-2.7153	-1.8507	-0.76794	-2.4878	-1.6061	-1.0511	-1.3343	-1.3713	-1.448	-1.9209	-2.9877	-2.4202	-2.8863	-1.8094	-0.48091	-3.0988	-3.5539
2.7893	2.5367	2.2369	0.38044	2.1346	1.4992	1.1908	1.5764	1.6138	2.0161	0.35891	1.5366	1.1938	1.9182	1.7389	3.107	0.29304	0.86357	3.7351	2.3075	1.2329	1.7788	1.7505	3.1366	2.0018	-0.33327	0.67518	1.099	1.3283	1.2594	1.9104	1.3538	1.6793	1.6433	0.81505	2.5306	1.6544	1.9709	2.4341	0.58494	0.43222	1.9023	2.163	0.97836	1.0203	2.3054	0.34286	2.2287	1.1092	2.1442
11.252	9.9926	10.647	11.339	10.248	8.0751	10.161	11.406	10.683	10.318	7.9511	11.106	10.199	8.5466	10.758	9.2438	10.771	9.8135	8.6906	11.728	10.945	9.7739	8.8763	9.1078	9.7081	9.3921	9.519	9.4503	9.4083	9.0385	9.856	9.8743	10.495	9.5453	10.146	9.5924	8.3011	8.3648	10.114	9.7632	9.6443	11.176	9.9505	9.6694	11.1	7.5756	9.6655	9.976	8.8484	10.763
-3.8603	-6.1703	-2.1422	-3.8913	-2.3181	-1.9023	-2.9422	-4.88	-3.0147	-3.6163	-4.207	-4.1652	-2.2267	-5.194	-3.0692	-3.0523	-4.1966	-4.6134	-5.0696	-5.0509	-3.1185	-3.5081	-4.5945	-4.128	-3.6057	-4.402	-4.6528	-2.5433	-2.6224	-2.1419	-3.0995	-4.106	-3.1397	-4.4447	-4.6575	-3.443	-2.464	-4.4659	-3.8675	-3.5132	-3.7933	-3.7172	-3.1249	-6.1795	-3.7979	-3.7855	-2.9788	-3.0138	-3.6534	-1.8154
7.8932	8.2721	7.9933	6.5502	6.5277	6.9829	6.3305	4.7496	8.2497	7.4005	7.1296	6.9148	6.7444	7.4928	6.1541	5.2617	7.2609	6.9352	7.7275	7.0602	6.3399	7.7269	7.2716	5.5621	8.0736	5.3347	7.1043	8.4198	6.1614	6.0321	7.3347	6.6103	5.6205	7.0613	5.2216	6.3072	5.9354	7.2362	6.0002	6.6024	6.6394	6.0757	7.8171	5.9815	6.7186	6.2755	9.0411	7.0622	6.9568	7.3456
1.5854	0.86263	1.6233	0.52752	3.5394	2.3607	0.55224	0.37368	1.9019	0.52293	1.2622	2.7926	1.7037	0.20547	1.7793	1.9398	2.4829	2.5678	1.5686	1.9281	2.0833	1.3681	1.4424	2.4695	1.3173	1.45	3.0326	1.0583	1.8626	0.58895	1.9073	0.25827	2.0734	0.94091	1.8603	1.0161	1.7057	1.4029	2.204	1.0638	1.2953	2.043	3.0148	1.0498	2.512	0.89177	1.6636	0.74082	1.8327	-0.72274
-4.6436	-3.8454	-3.1499	-3.6958	-2.6143	-2.5229	-1.8752	-4.2979	-3.1593	-3.04	-3.1978	-2.8525	-2.3813	-1.7863	-4.3067	-2.3434	-3.8864	-2.3112	-4.0445	-3.9027	-1.7108	-2.2438	-3.6743	-3.8701	-2.8442	-2.9211	-3.0251	-3.0661	-4.0189	-2.9449	-0.81946	-1.3671	-2.8388	-3.6285	-1.8089	-3.0765	-2.1637	-6.0504	-3.8148	-3.4221	-3.5922	-2.5621	-2.6075	-3.0507	-2.7398	-4.333	-4.2068	-2.9142	-2.561	-2.9124
0.57049	-1.2119	-1.4389	-1.2389	-0.33072	1.0154	1.2462	0.44061	0.045438	-0.30069	-0.99155	0.94658	0.15341	0.77719	0.16702	0.6204	-0.78275	-0.054979	0.48326	-1.1315	-0.4174	-0.83993	-0.024953	-0.17834	-0.95119	0.58684	0.39673	0.56183	0.40777	-0.99961	-1.0151	-0.44872	-0.53638	0.42051	-0.42946	-1.462	0.79716	-1.0807	-0.50536	0.80654	0.41274	0.6703	-1.1442	-0.58334	-1.4555	0.80076	-0.24031	-0.18299	-0.59625	0.2729
-14.315	-13.231	-13.87	-13.958	-14.285	-13.314	-14.017	-14.082	-14.311	-14.005	-13.605	-12.153	-13.851	-12.804	-13.844	-13.448	-13.347	-11.093	-12.34	-12.985	-13.733	-12.843	-12.926	-13.74	-13.995	-13.087	-12.868	-12.895	-13.474	-12.205	-13.698	-13.192	-12.497	-14.464	-13.62	-11.795	-13.439	-13.158	-14.105	-13.801	-14.364	-13.532	-12.072	-13.678	-13.313	-14.465	-12.577	-13.646	-14.127	-11.98
-2.722	-4.0517	-3.697	-0.99141	-3.9367	-4.9208	-3.3798	-2.1148	-2.5092	-2.347	-3.6669	-3.58	-2.9611	-3.4989	-5.1729	-2.2341	-3.2118	-5.0331	-2.6282	-3.6837	-4.0377	-3.5801	-2.9987	-4.3551	-3.5669	-2.9769	-3.4817	-4.5455	-3.4755	-2.1188	-2.589	-4.6509	-1.9844	-3.8821	-3.6614	-1.0379	-1.9924	-3.7759	-4.1755	-1.8657	-3.1638	-2.8347	-2.1029	-2.3034	-2.0173	-3.4289	-4.3368	-4.178	-3.1623	-2.7116
6.5761	5.6299	7.3948	6.4319	6.451	5.8881	6.2352	8.302	6.6247	7.7711	8.1318	5.512	6.43	7.6488	9.0524	5.5994	8.0802	7.0646	6.8178	5.6824	5.51	8.7988	7.5456	7.4412	7.0478	7.6517	4.9172	6.6666	4.7505	7.3876	7.3504	7.685	5.6633	6.061	8.0802	5.3804	6.9872	6.0508	7.9338	6.554	5.2759	7.4124	7.1503	6.3005	7.9909	7.2678	6.0161	7.2471	5.6683	8.3286
-2.7472	-1.1358	-1.715	-3.2561	-1.9047	-3.1467	-0.6936	-1.4292	-2.0642	-0.20263	-2.0815	-0.8285	-1.0315	-3.0766	-1.874	-0.59175	-0.8178	-2.0605	-2.1573	-1.1077	-1.4332	-0.9968	0.41498	-1.126	-1.2486	-2.3202	-1.7892	0.38475	-2.347	-2.2116	-1.4582	-1.2756	-2.9276	-1.3575	-1.8911	-1.5735	-0.97079	-2.5733	-2.0546	-2.2286	-1.2723	-3.2933	-1.5635	-0.18153	-2.7473	-2.6794	-3.0233	-3.0132	-1.5609	-1.1171
-0.03276	0.91185	-0.17958	0.83628	-0.38351	0.65038	0.94176	1.3554	-0.23307	-0.37888	2.7016	-0.23089	1.474	0.19044	-0.25515	1.6319	-0.66072	-0.4995	1.0457	1.1297	0.68123	-0.15391	-0.63235	0.49175	0.61579	0.88758	-0.56931	0.79318	0.99614	2.1049	1.1669	-0.84431	1.2752	1.3484	0.16656	0.11002	-1.0946	0.41308	0.56102	0.27025	-1.0321	0.14576	0.21712	0.89688	-0.039557	1.0858	-0.83051	0.73032	0.53828	0.42087
-2.9423	-4.3436	-5.0144	-2.7708	-4.3354	-3.3334	-3.0486	-3.03	-3.2789	-3.8542	-1.8586	-4.5526	-4.2098	-3.0792	-4.3474	-3.275	-4.7191	-2.551	-1.7751	-3.3262	-4.1037	-2.9058	-4.2266	-3.3507	-2.8125	-2.5745	-3.4746	-2.209	-4.6928	-2.6473	-2.8209	-2.2269	-2.8483	-2.578	-0.97198	-2.9475	-3.3481	-4.2427	-2.3046	-4.155	-3.7469	-3.0123	-4.316	-2.6202	-4.1464	-2.5735	-4.1136	-3.128	-3.1907	-2.4933
-14.174	-11.428	-11.349	-12.585	-11.182	-12.434	-13.275	-13.694	-12.383	-12.224	-15.045	-12.622	-12.498	-13.956	-13.238	-11.488	-12.404	-12.88	-12.993	-13.291	-14.317	-13.09	-13.029	-12.251	-13.284	-13.56	-12.861	-13.67	-13.466	-11.498	-13.191	-12.44	-14.693	-14.267	-11.931	-12.901	-12.427	-13.409	-12.926	-12.983	-14.031	-11.901	-11.337	-12.854	-13.271	-11.142	-12.162	-13.035	-13.563	-13.775
-9.5285	-9.1861	-9.7845	-9.573	-9.7781	-8.862	-9.4425	-8.086	-9.3014	-8.9594	-10.522	-9.8163	-8.8326	-11.274	-9.6161	-8.9678	-7.8062	-9.8881	-8.5446	-9.6039	-10.249	-8.4054	-8.5147	-7.9346	-9.5151	-8.695	-9.1489	-9.6323	-10.355	-8.5509	-8.9373	-8.4949	-8.5716	-10.245	-8.7413	-8.3467	-10.859	-9.8793	-9.911	-8.6596	-8.0066	-8.6693	-8.5849	-7.9465	-8.1944	-8.1654	-8.3777	-8.1472	-9.1761	-8.011
-9.0251	-8.2453	-9.542	-9.8214	-10.026	-9.4464	-10.018	-7.0347	-8.1385	-8.8116	-8.453	-7.6153	-8.0183	-10.586	-8.922	-8.3828	-9.4323	-9.789	-9.2673	-9.1461	-7.7953	-8.5982	-8.8428	-9.826	-8.997	-9.065	-9.525	-9.5845	-8.5384	-9.1358	-9.2972	-9.5537	-9.3999	-8.1543	-9.1407	-10.198	-8.5273	-9.0699	-8.8728	-8.3241	-9.2666	-9.5074	-8.0565	-10.637	-7.7959	-9.632	-10.005	-9.3476	-8.1849	-9.2939
-7.9244	-8.2554	-7.5283	-7.6031	-9.209	-7.3858	-8.101	-8.3807	-9.1441	-8.0362	-6.9121	-6.8061	-8.1948	-7.6509	-7.152	-7.875	-8.6086	-7.8024	-8.2594	-6.6874	-6.7057	-6.8473	-7.2082	-5.7185	-7.1965	-7.4664	-9.334	-5.4329	-7.7199	-5.9883	-7.2516	-6.952	-6.6199	-6.2424	-7.5191	-7.3002	-7.946	-6.9633	-8.1495	-6.963	-7.1056	-5.7667	-6.7826	-7.3339	-7.6676	-8.992	-7.2096	-8.3163	-8.077	-8.1293
-12.518	-14.241	-13.521	-12.494	-13.718	-12.86	-12.979	-13.929	-14.773	-14.15	-12.502	-13.045	-12.897	-13.83	-13.026	-14.825	-13.001	-13.411	-13.39	-11.871	-12.792	-13.571	-14.11	-14.271	-12.164	-13.682	-12.754	-13.002	-13.118	-13.817	-14.149	-12.818	-13.418	-12.848	-13.2	-13.941	-14.269	-14.02	-12.856	-13.082	-13.991	-12.777	-12.133	-13.754	-11.717	-14.508	-12.183	-14.673	-13.127	-12.971
-15.155	-14.462	-13.801	-15.326	-16.052	-14.532	-15.801	-12.531	-14.52	-15.024	-15.389	-14.738	-14.642	-15.482	-14.117	-13.585	-13.775	-14.839	-15.257	-14.527	-16.326	-15.599	-15.647	-14.455	-14.274	-15.196	-15.314	-15.328	-14.558	-14.49	-15.452	-15.416	-14.51	-13.836	-14.353	-15.629	-15.281	-15.785	-13.25	-13.824	-15.642	-15.256	-13.455	-15.582	-15.489	-16.96	-14.243	-15.616	-14.068	-14.9
-3.0429	-3.6167	-2.4368	-1.6657	-1.4448	-3.374	-2.186	-2.9178	-3.74	-3.0548	-3.0499	-4.2874	-3.3679	-2.5252	-3.7115	-2.8394	-2.3021	-2.8193	-2.529	-1.5724	-1.8376	-2.9633	-2.7772	-2.4943	-1.2988	-4.8791	-2.9225	-2.1072	-2.4451	-2.1111	-2.237	-1.2446	-2.7651	-2.1024	-2.7243	-2.273	-3.1012	-2.0679	-2.5894	-1.4931	-1.955	-2.4814	-3.1356	-3.4057	-2.9427	-2.7368	-1.5124	-3.1285	-4.6138	-2.7283
3.8917	4.053	5.0079	4.7735	5.4128	4.7872	5.2659	4.4396	5.663	4.5992	6.3024	3.8832	3.7043	6.5518	4.7239	3.684	5.248	5.2225	5.1403	5.229	5.6754	5.4796	5.738	7.4245	5.1919	5.1033	6.0407	5.373	5.326	5.0952	4.4658	5.2185	5.1488	7.4054	4.5469	6.1999	4.8248	6.1129	5.7543	3.5294	3.5022	2.9573	4.1429	6.0233	6.1578	4.2027	4.6807	4.9845	4.0754	5.7474
-10.75	-7.8942	-9.264	-8.8651	-8.3736	-9.0679	-8.3256	-10.773	-9.593	-9.0703	-7.1895	-9.5027	-10.2	-9.1281	-9.2131	-9.1775	-8.0744	-9.8577	-10.251	-9.8344	-8.0256	-8.6442	-10.115	-10.171	-8.7618	-9.193	-10.121	-9.4947	-10.325	-8.8729	-10.237	-9.0682	-10.63	-11.458	-7.7052	-8.9383	-8.7143	-8.4545	-9.0449	-8.5199	-9.1557	-9.3948	-11.07	-9.2909	-10.577	-9.8671	-9.5429	-9.665	-8.9899	-8.2444
-6.3285	-4.0707	-5.3791	-4.8877	-6.2937	-4.9088	-4.7133	-4.264	-3.6541	-5.2254	-4.1092	-5.1441	-4.0594	-4.9804	-5.9139	-5.8991	-6.1739	-6.3823	-2.9164	-5.3378	-4.8802	-4.9755	-2.8731	-4.5211	-5.9387	-4.3214	-4.8745	-6.2906	-3.892	-4.4016	-4.2974	-5.0906	-5.8552	-6.3304	-5.494	-5.6457	-4.4704	-6.1981	-3.7358	-5.4393	-5.4625	-4.7314	-3.0429	-3.5769	-6.149	-6.1854	-6.2036	-4.9853	-6.1205	-6.909
-3.7773	-2.9512	-4.1283	-4.9034	-4.689	-6.6377	-4.4639	-3.6783	-4.9993	-3.76	-4.1403	-5.9087	-4.1358	-4.7586	-4.8083	-3.1524	-4.5509	-5.0675	-4.4309	-5.5421	-5.1904	-4.1441	-5.2482	-4.7149	-3.431	-6.2149	-3.5929	-4.8412	-4.2087	-4.0884	-3.8873	-5.1507	-3.6071	-6.2915	-4.0729	-5.1827	-4.141	-5.6857	-2.7981	-5.5294	-4.5959	-4.7056	-3.474	-3.81	-5.6252	-5.4065	-4.5889	-4.8684	-4.995	-4.6042
-15.625	-13.952	-13.731	-13.511	-14.578	-13.432	-12.941	-14.272	-12.445	-13.223	-12.128	-13.363	-12.692	-13.868	-11.537	-11.591	-12.71	-14.164	-13.264	-12.69	-14.232	-12.08	-12.253	-12.519	-14.524	-12.382	-12.403	-12.93	-12.857	-13.362	-13.908	-13.641	-12.455	-13.918	-10.914	-13.944	-11.281	-14.166	-13.6	-12.837	-13.042	-12.318	-12.742	-13.205	-13.031	-13.425	-13.836	-12.459	-12.014	-13.944
-3.4289	-0.97488	-2.9652	-1.1942	-3.1419	-2.0676	-2.2147	-2.9082	-4.387	-1.5458	-3.948	-3.5253	-2.932	-1.4206	-2.3739	-1.543	-3.1133	-2.1529	-2.4874	-1.5428	-0.9921	-2.5006	-2.7024	-3.6849	-3.8373	-2.2279	-2.8886	-2.9695	-2.6753	-3.0459	-3.0472	-3.7547	-3.4835	-3.0101	-2.9284	-2.1896	-2.5145	-3.4114	-3.5819	-2.133	-4.1554	-1.5751	-4.7887	-0.90975	-2.3022	-1.3532	-3.3237	-3.665	-2.5592	-1.7591
1.0981	1.4898	-0.62674	1.9583	0.056158	1.2147	0.37313	0.11417	0.06931	0.069105	-0.18595	0.24666	-1.5443	-0.76328	0.25832	-0.75853	1.1907	0.69241	-0.080476	2.2099	-0.49145	0.16661	0.10265	0.13185	-0.61365	1.0987	-0.10705	0.18213	0.44417	3.1602	0.91548	1.5492	0.57786	-0.35328	0.5101	1.5201	0.26846	-0.61002	0.37231	0.74317	1.4108	0.56558	1.0197	0.79896	-0.95473	1.2705	0.39501	-0.11452	1.2874	0.42283
10.953	9.0567	9.6733	8.1991	8.7223	10.179	9.5693	8.4398	10.814	11.05	9.2961	10.337	10.112	10.363	9.2644	8.8457	10.422	10.537	8.601	9.4618	9.1884	9.5419	9.4473	10.301	9.9754	10.498	9.749	9.7003	9.0937	10.511	9.3809	9.1205	10.378	11.1	9.5464	10.015	9.2024	8.8837	9.7242	9.0634	8.5782	9.9309	11.844	8.4668	9.8076	9.4359	9.819	10.435	11.285	10.057
-5.1397	-5.4	-5.7579	-6.0928	-5.7226	-5.9455	-7.4049	-5.6078	-6.034	-6.5224	-3.7987	-7.1728	-6.6785	-4.8716	-4.6432	-5.0959	-5.7985	-6.6432	-5.0355	-3.5045	-6.7185	-6.1512	-4.9909	-5.7393	-6.0349	-6.2548	-5.3288	-4.8384	-6.2916	-6.2458	-6.9828	-4.9494	-5.4514	-6.9653	-6.0344	-5.7863	-5.2988	-6.2996	-4.6359	-5.0373	-4.4665	-5.2602	-6.592	-5.6879	-4.6854	-5.4761	-6.2758	-5.8583	-5.7892	-3.8995
9.0562	8.7507	9.2972	8.8125	10.37	9.1411	8.1915	9.7845	8.4633	7.826	7.5288	9.6659	9.114	10.557	7.4974	8.8962	9.2252	9.1394	8.8675	7.9765	7.8592	9.346	8.2235	7.1777	7.48	9.495	7.6069	7.3981	9.0772	7.1709	7.5475	8.3728	8.4188	8.6412	9.0525	8.0672	9.0632	8.3461	8.5202	7.0358	6.9428	8.9722	9.1352	8.8752	7.9562	8.8522	8.6423	8.1781	8.9416	8.1698
-10.898	-10.022	-9.1493	-9.6227	-10.303	-10.784	-10.098	-11.166	-11.705	-11.407	-9.0738	-10.777	-11.552	-11.561	-10.838	-10.174	-9.5588	-11.126	-9.8071	-10.511	-10.152	-9.9132	-9.6322	-10.617	-9.0267	-11.063	-10.84	-9.5328	-10.338	-10.203	-9.0815	-12.012	-9.941	-10.779	-10.501	-10.856	-10.081	-12.062	-11.159	-10.763	-11.878	-9.1166	-9.9167	-12.083	-9.5368	-11.522	-8.0675	-10.888	-10.145	-10.783
-13.739	-13.776	-12.45	-13.584	-15.712	-13.269	-14.484	-13.328	-13.295	-14.724	-14.307	-13.784	-12.784	-13.735	-13.971	-14.68	-14.09	-13.414	-14.573	-14.393	-14.237	-14.654	-13.704	-12.336	-15.102	-13.375	-14.244	-14.266	-15.267	-14.099	-15.473	-13.704	-14.344	-12.587	-14.377	-13.091	-14.759	-13.538	-13.49	-13.928	-13.492	-12.8	-15.001	-13.464	-12.869	-15.02	-14.234	-13.918	-14.16	-12.809
-12.139	-11.824	-11.213	-11.725	-11.384	-11.191	-11.284	-11.458	-11.981	-10.35	-11.44	-12.226	-11.056	-11.849	-11.592	-10.689	-11.151	-11.188	-11.462	-11.094	-13.514	-11.85	-12.318	-9.3327	-10.126	-11.067	-11.464	-10.377	-12.389	-11.963	-11.235	-12.238	-10.697	-10.983	-12.202	-11.789	-11.506	-11.598	-10.932	-10.647	-11.317	-10.072	-13.509	-11.143	-10.951	-12.785	-11.532	-10.696	-10.642	-10.867
-3.8681	-3.9738	-5.2839	-4.1977	-3.167	-3.5067	-4.2022	-3.7047	-2.6905	-4.6018	-3.1678	-4.098	-3.2202	-4.7349	-2.4374	-3.9843	-3.7364	-4.499	-4.5061	-2.8864	-5.6999	-4.525	-3.1825	-4.2995	-2.4844	-3.9895	-4.6316	-4.3255	-3.0247	-3.4192	-4.9388	-3.4027	-3.3667	-3.0519	-3.7221	-2.6778	-3.5401	-3.6269	-2.0943	-2.876	-5.044	-2.4383	-4.1132	-4.1991	-3.9847	-5.8522	-4.115	-4.0159	-4.0681	-4.9935
-0.10181	-0.11667	-0.60326	-1.4585	-0.49229	-2.9715	-1.8961	0.0088367	-0.074834	-1.7279	-1.6855	-3.0602	-1.9843	-2.2036	-2.4014	-0.55839	-1.3752	-0.87193	-2.3311	-3.2597	-0.41664	-3.0926	-0.98561	-1.6672	-0.24184	-0.6096	-1.0761	-2.188	-1.4368	0.067099	-0.43775	-1.7394	-2.6093	-1.3867	-1.3407	-1.8864	-2.4905	-0.94576	-0.75863	-1.2077	0.45969	-2.2445	-0.58861	-1.7799	-1.2476	-1.2302	-1.4313	0.011507	-0.92622	0.14912
-8.6322	-8.3697	-8.6363	-8.9587	-8.8709	-9.643	-8.7746	-8.0546	-8.5146	-6.7323	-9.9737	-10.56	-9.6689	-9.2566	-8.8038	-7.515	-8.9349	-8.8313	-9.2724	-9.2387	-9.7052	-8.8506	-10.18	-8.3331	-8.7665	-9.5454	-8.6167	-8.1887	-9.0227	-8.319	-9.1964	-8.4141	-8.4071	-8.1507	-9.3693	-9.6093	-9.677	-9.2463	-9.3082	-10.388	-9.0656	-8.0579	-7.8219	-7.8703	-9.1193	-8.5446	-7.4048	-9.5088	-8.6752	-8.2392
9.0643	6.2476	6.0463	7.1686	6.372	7.0705	6.2652	6.2369	4.3574	9.2098	8.4535	5.7474	4.7377	6.6922	7.35	5.5592	6.5464	7.8487	5.7632	6.7378	7.2106	6.9045	5.5363	8.2925	6.8359	5.801	7.4868	7.9451	7.1462	6.7038	5.6655	5.6761	7.8744	8.3186	4.6144	6.4236	7.0463	5.7598	6.3507	8.1822	5.6603	6.4085	7.5975	6.3359	7.31	7.5855	7.7069	6.6225	6.8498	6.0414
-9.0258	-8.9568	-7.6132	-8.8367	-8.5455	-8.5853	-9.8674	-10.58	-9.806	-9.9163	-8.4211	-8.2223	-9.0874	-9.1348	-9.9864	-8.7725	-6.7164	-8.3841	-8.7425	-8.8971	-10.326	-10.544	-9.9748	-8.9973	-8.4294	-10.49	-9.1941	-9.4958	-10.334	-8.4827	-8.4327	-10.252	-9.6833	-9.3003	-9.004	-9.8151	-8.3058	-9.1041	-9.1131	-8.4605	-8.256	-8.3847	-9.1016	-7.9582	-7.2145	-8.9487	-9.0846	-10.429	-9.3768	-9.1724
-6.3185	-7.9621	-6.1443	-4.4868	-6.2855	-6.1566	-5.5449	-4.9261	-5.105	-6.1645	-6.8753	-6.2196	-6.0046	-6.1608	-5.559	-5.955	-5.521	-5.7755	-6.1472	-3.8422	-6.378	-5.7272	-5.5369	-6.3943	-5.9975	-4.3798	-6.1972	-5.3913	-7.0532	-4.2644	-5.7371	-5.0855	-5.7711	-5.5351	-4.9656	-6.3235	-4.8787	-5.4577	-5.4182	-4.413	-6.6469	-5.4375	-5.8109	-6.2966	-4.0849	-5.6792	-7.0236	-6.4128	-4.1952	-6.6332
-3.42	-4.5977	-3.0505	-4.2198	-3.4384	-2.8317	-4.7904	-3.9243	-3.2618	-3.1684	-3.769	-3.9598	-3.5779	-3.7029	-2.5677	-4.2605	-3.2026	-4.3397	-3.9145	-3.3226	-0.92246	-4.3149	-2.9883	-5.0712	-3.3401	-3.2314	-4.2278	-3.8703	-4.7118	-4.7462	-1.9859	-2.2753	-3.9388	-4.2776	-4.5052	-3.3417	-4.5359	-3.0549	-3.5273	-1.2718	-3.01	-3.112	-4.5265	-4.1974	-3.9815	-4.8965	-3.3175	-2.6	-3.4965	-3.4829
6.0789	2.8944	5.2075	5.6904	6.1252	5.3222	6.3954	5.2337	6.366	3.1893	5.7728	4.7282	6.8947	5.2527	5.9184	6.062	5.426	4.8988	5.9348	5.3008	6.9633	5.7708	4.1204	4.7918	6.0204	4.669	6.1712	4.6033	4.8529	6.5067	6.0358	5.613	5.4957	5.9416	6.1629	5.6749	6.1695	5.061	4.7166	4.7945	5.3659	6.5645	4.5014	7.5713	4.9638	6.1641	4.9676	6.2555	4.7412	7.2024
-1.0422	-2.1928	1.6827	0.2691	-1.8649	0.53568	0.347	-1.1867	0.038193	0.92088	-0.60937	-0.027062	0.49233	0.083915	-0.34825	-0.59876	-0.3274	0.74204	-1.1858	-0.16493	-0.4623	-1.1548	0.12781	1.1978	-0.035258	0.50758	-1.1872	-2.1138	-0.47497	-0.84619	1.2812	-1.0889	-0.14313	1.7159	-0.83001	0.96276	1.0201	-0.98376	0.41284	-0.080314	-1.1972	-0.81595	-0.76586	-0.34466	0.088755	-1.1541	-0.68076	0.10387	-0.32175	-0.58196
-13.863	-11.416	-13.057	-13.528	-11.746	-12.893	-13.53	-13.282	-12.828	-12.383	-14	-13.502	-12.983	-13.139	-12.932	-13.997	-14.608	-14.175	-13.263	-12.208	-12.413	-12.807	-12.373	-12.456	-13.645	-15.758	-13.894	-12.433	-13.086	-11.412	-14.337	-15.24	-12.367	-13.627	-13.225	-12.436	-11.926	-12.843	-14.277	-13.776	-13.271	-11.933	-14.617	-12.205	-13.298	-13.703	-13.365	-13.37	-12.683	-11.68
-1.8283	-5.0319	-2.9963	-3.7037	-3.7565	-3.8561	-2.2546	-3.6639	-3.659	-3.2779	-3.3294	-3.9868	-4.6808	-4.2889	-4.4911	-1.7038	-3.9314	-2.654	-2.1444	-3.0954	-3.6922	-3.7559	-4.2508	-2.8115	-4.6038	-2.3738	-3.9139	-4.6634	-2.4236	-2.9982	-2.525	-3.45	-2.467	-4.3396	-4.2172	-3.1244	-3.3107	-2.3604	-3.4412	-3.6187	-2.9625	-1.4421	-4.1865	-3.7432	-3.1427	-1.7459	-1.7761	-4.1824	-3.7047	-3.66
-0.60994	-2.4007	-1.7225	-1.2494	-1.0875	-1.6849	-1.464	-2.6834	-1.877	-2.0312	-2.0576	-0.32968	-1.4184	-2.3745	-1.4476	-0.85448	-0.29248	-0.73546	-1.6157	-0.79207	-1.8026	-2.588	-1.5204	-1.7656	-0.75664	-1.9782	-1.921	-1.3522	-1.0081	-1.8402	-2.2266	-2.5464	-1.9516	0.093375	-1.1521	-2.001	-1.7741	0.57575	-0.32064	-1.6554	-1.3625	-2.491	-1.6194	-1.2432	-2.2952	-2.5882	-1.4784	-0.98395	0.1689	-1.7073
-9.8107	-11.374	-11.961	-10.24	-10.801	-9.6951	-11.074	-11.595	-9.5703	-10.697	-11.067	-13.165	-10.731	-10.752	-10.314	-11.139	-10.302	-12.413	-11.383	-11.009	-8.6285	-10.37	-9.9086	-11.664	-11.652	-11.892	-10.535	-10.138	-11.205	-10.514	-11.142	-11.004	-10.115	-9.8573	-10.739	-12.187	-10.241	-11.292	-10.156	-11.318	-10.627	-9.1794	-10.753	-12.325	-10.251	-11.338	-11.736	-11.353	-9.6222	-11.628
-3.1187	-3.1052	-1.4893	-2.915	-2.8937	-2.9767	-2.2229	-3.06	-4.0371	-3.912	-2.6664	-2.5369	-3.7846	-2.0708	-2.3413	-4.1274	-2.8641	-1.8769	-2.5249	-4.0378	-3.015	-1.6124	-2.1689	-1.9657	-1.8374	-3.4034	-3.3401	-1.8596	-2.4145	-3.6832	-2.4475	-1.9641	-3.0719	-1.8616	-2.5697	-2.7133	-3.0289	-2.8453	-2.9604	-1.8206	-1.5837	-1.5905	-3.0196	-3.3382	-2.0391	-3.197	-1.4439	-3.9891	-2.8857	-1.2275
-3.9522	-1.7577	-3.8158	-3.1119	-3.3656	-1.0895	-3.9473	-3.2479	-4.3419	-4.9376	-3.9273	-2.217	-3.8956	-3.6194	-2.513	-2.7707	-3.4099	-3.0489	-4.2554	-3.0862	-3.7646	-2.2326	-3.1986	-3.8363	-3.4081	-3.9939	-2.9563	-3.0819	-3.9697	-2.3912	-4.261	-3.7381	-2.1377	-1.9889	-3.0039	-4.6058	-4.5427	-2.6682	-3.6312	-2.2622	-2.3666	-4.0558	-3.7177	-3.097	-4.9461	-4.2387	-4.0819	-3.8992	-3.5742	-3.8646
-10.243	-10.733	-10.518	-10.575	-11.403	-11.087	-12.217	-11.004	-11.653	-11.671	-10.598	-10.17	-9.2911	-10.578	-9.3527	-10.751	-12.133	-10.962	-10.592	-10.616	-10.617	-10.209	-10.402	-11.549	-11.656	-11.507	-10.774	-11.831	-10.376	-9.2655	-9.863	-9.1267	-11.047	-12.063	-10.886	-10.472	-11.217	-10.092	-10.59	-10.966	-12.344	-9.496	-10.031	-11.718	-11.263	-10.796	-11.132	-12.277	-11.78	-10.718
-9.8489	-10.575	-13.332	-10.87	-12.988	-10.587	-11.861	-10.957	-10.778	-12.252	-11.589	-10.379	-11.684	-12.357	-11.848	-11.742	-13.103	-11.492	-12.461	-10.601	-11.928	-12.545	-12.628	-11.323	-10.824	-11.01	-11.975	-11.693	-10.616	-10.139	-10.357	-11.373	-11.732	-12.194	-12.682	-11.173	-11.663	-12.313	-12.586	-11.489	-12.142	-12.125	-10.166	-11.482	-9.9279	-11.338	-11.214	-11.197	-11.725	-10.58
2.4568	2.7489	2.1257	1.3884	1.408	2.3648	4.3432	2.1479	3.271	1.6588	2.5393	1.5627	2.5054	3.9048	2.4924	4.0711	3.0225	1.8147	4.5907	2.5187	2.7411	2.5491	0.78478	3.2549	2.5098	0.777	2.7397	1.9053	1.5024	1.385	4.5671	4.6123	2.6321	2.5482	2.4504	2.0543	3.0314	1.3735	1.7088	2.4887	3.3948	4.1178	3.5669	3.8396	1.5542	3.3067	3.1592	3.2441	1.9326	3.8885
-12.904	-14.568	-12.653	-11.405	-13.696	-14.302	-11.661	-12.536	-15.293	-14.182	-13.785	-12.286	-12.142	-13.396	-12.572	-13.037	-11.381	-13.888	-11.79	-13.917	-14.453	-12.042	-13.244	-13.221	-12.971	-12.178	-13.07	-13.438	-14.59	-10.899	-12.973	-12.264	-11.135	-13.078	-12.904	-13.921	-13.045	-11.212	-12.902	-13.151	-12.706	-12.155	-12.237	-13.329	-12.587	-12.783	-13.506	-11.645	-11.939	-12.16
1.9105	1.1411	1.6093	2.1043	1.8829	2.1996	0.85875	1.1664	2.5208	1.7221	1.1225	2.6696	1.7542	0.84944	2.3483	1.3644	2.0928	1.3052	1.5281	1.3865	3.0744	2.7657	2.0041	1.5689	1.9467	1.8233	-0.16202	1.4695	2.4613	-0.082422	1.2304	1.0338	-0.94493	1.3357	0.96483	0.22641	2.8199	1.3736	2.3955	2.7191	2.4947	2.2148	2.7665	0.89696	1.1839	2.0761	2.7175	3.0434	2.0973	2.1762
-0.60471	-1.897	-3.295	-2.7502	-2.1209	-1.6381	-2.599	-1.6769	-2.0288	-1.6926	-1.1437	-2.865	-3.0769	-1.0359	-0.61915	-0.38377	-0.48278	-2.6114	-2.3683	-1.9487	-2.3008	-1.1411	-1.7293	-1.0659	-1.6384	-2.046	-0.74612	-2.4685	-2.0536	-0.61426	-2.3338	-0.935	-2.2251	-1.7562	-2.6105	-3.632	-2.9149	-2.8798	-0.86554	-2.5381	-1.9583	-0.026578	-2.4305	-0.94448	-0.57066	-1.5414	-2.8487	-1.2447	-1.7414	-0.64666
3.6264	3.0272	3.6639	1.2858	2.6151	2.4924	3.532	2.7903	2.8628	3.7486	2.3709	1.8265	3.7422	2.1311	2.9603	1.5709	3.1651	4.1622	2.6425	3.8927	3.611	2.9069	1.7432	3.9749	3.5716	2.9632	4.3021	1.4936	2.9108	0.68603	1.955	0.375	2.728	2.0919	2.6517	1.943	1.6343	3.1159	1.9206	4.4411	3.1101	1.345	3.1438	3.148	2.5416	2.4744	2.0984	2.3486	2.1988	2.167
-2.976	-2.5051	-2.8361	-2.3342	-3.0139	-1.4972	-1.6251	-3.0021	-3.2925	-1.8623	-2.8619	-4.39	-1.6581	-2.6562	-1.9181	-3.2778	-3.7902	-3.941	-1.7133	-1.3632	-3.021	-1.7686	-3.4927	-1.8918	-2.6986	-1.9958	-1.298	-2.8884	-3.1827	-1.9211	-1.6798	-3.8016	-2.0656	-4.6384	-2.4896	-1.8827	-3.9073	-3.2429	-2.583	-2.4511	-2.5523	-1.0185	-3.1124	-2.1127	-2.332	-3.019	-2.6916	-2.8691	-0.84797	-3.6133
-11.002	-10.211	-12.638	-12.489	-11.249	-12.171	-11.626	-10.807	-9.2474	-11.977	-10.887	-12.458	-11.288	-11.39	-11.313	-12.655	-10.769	-11.308	-11.377	-12.662	-11.485	-13.543	-12.383	-13.049	-11.334	-12.28	-12.077	-11.669	-12.044	-12.938	-12.087	-10.775	-10.163	-11.181	-11.902	-12.098	-10.326	-12.279	-11.51	-12.233	-11.856	-10.371	-11.847	-12.099	-11.777	-11.319	-11.574	-11.565	-12.348	-11.349
9.5035	8.3436	9.1157	9.1321	7.7084	8.0542	8.5621	7.3692	9.3834	7.8725	8.8414	8.4224	8.4976	7.5621	9.4396	9.4442	9.2887	8.9827	7.5343	8.0213	8.2357	8.3071	11.172	8.3375	8.5943	8.4253	8.4005	9.1981	7.9984	7.5687	9.3482	9.0042	8.8026	7.222	8.8666	8.7675	9.3255	9.9781	8.3823	8.1767	9.0882	8.6128	9.3368	7.8113	7.2842	9.3602	7.7812	7.9413	10.762	10.127
2.7791	2.7621	3.8725	3.144	3.9317	2.8416	4.3646	3.1972	1.9656	2.7972	3.1999	2.1304	3.2047	3.9312	2.77	3.0072	4.6382	3.9629	4.7699	3.9759	3.0269	2.8003	2.8497	2.458	1.3513	3.0986	4.3367	3.6237	4.2043	3.1902	3.342	3.4271	3.2318	1.5855	3.3451	2.323	4.3503	2.1003	3.0897	3.3242	4.8514	1.5474	3.192	0.28177	2.6798	3.5897	2.9858	0.37302	3.0837	3.1517
-15.431	-15.404	-15.282	-13.342	-14.134	-14.897	-16.31	-14.967	-14.246	-14.459	-15.27	-14.539	-15.363	-17.024	-14.141	-13.24	-14.969	-16.236	-16.552	-14.553	-14.052	-13.926	-15.795	-14.963	-14.071	-14.989	-14.686	-13.443	-14.517	-13.667	-13.995	-13.683	-15.174	-16.008	-14.329	-15.158	-13.925	-15.305	-16.043	-15.358	-15.963	-14.275	-14.339	-14.405	-14.841	-15.522	-14.798	-16.352	-14.753	-13.684
3.5022	2.5159	3.1381	1.3555	2.0629	2.7581	1.1164	1.8376	2.4641	2.3115	2.4672	2.1359	2.0442	3.3596	2.9763	2.6688	3.5214	2.6746	3.2967	1.8483	3.5681	2.5611	2.3525	2.7125	2.7034	2.7338	2.5002	3.5021	2.6607	3.017	2.7117	2.5354	1.7495	2.4319	4.4686	3.3007	1.7682	3.3859	2.2484	4.23	3.5564	0.93109	1.3942	2.7462	1.2321	0.91293	2.7565	2.1293	2.3398	2.7229
-4.2534	-6.7192	-3.6502	-4.2411	-6.1025	-6.0139	-4.9267	-3.4544	-5.2182	-4.0783	-4.5975	-5.9677	-5.1206	-5.2324	-7.252	-3.9809	-4.6591	-4.3444	-5	-4.9127	-5.4829	-5.8489	-5.6673	-5.2265	-5.043	-6.7516	-5.9502	-4.889	-6.0296	-4.6482	-4.6048	-6.4355	-4.7237	-3.3799	-5.8059	-5.3476	-6.3934	-5.2257	-5.3393	-5.3712	-4.9299	-6.2405	-7.6915	-4.5307	-5.148	-4.5019	-6.2568	-4.5897	-5.6084	-5.8906
0.40145	0.44263	0.87186	1.8503	0.86767	0.61136	0.28574	0.21108	-0.30176	0.51152	-0.58209	0.38305	-1.8265	1.0864	0.76207	0.26894	-0.36647	0.7821	-0.78783	-1.3199	-0.70723	0.73997	2.4393	0.68666	-0.47167	-1.9323	0.7972	-0.54223	-0.10045	0.78645	-0.45778	0.94131	0.079805	-1.4763	-0.096507	-0.53698	-1.4348	-1.3979	0.37066	-0.54611	-0.64152	-0.47673	-0.42176	-2.0874	0.1886	1.2798	-0.68599	-1.1123	0.085232	-0.051497
1.7618	0.3863	0.6967	1.7134	-0.41721	0.9493	0.72423	-1.0755	1.2884	0.84428	1.1591	0.4234	0.23641	0.13282	0.19927	1.9362	0.83651	-0.028926	-0.082174	0.45968	0.54765	-0.39434	0.90665	1.0123	-2.5845	1.0502	1	1.3516	0.98083	0.86518	-0.54663	2.0264	1.4543	-0.56935	-0.12294	0.93138	-0.64985	0.88085	1.4515	0.95757	0.19515	0.5494	0.70783	1.4825	0.88909	-1.307	-0.31455	1.9149	0.20447	-0.54066
1.698	-0.56986	0.36587	1.3835	1.0209	0.56889	-1.2612	0.67785	0.12819	0.83528	0.41101	1.1704	1.3795	0.84495	-0.27709	-0.43005	2.4546	-0.93167	0.63055	0.35716	0.58039	0.65625	0.23996	-0.083149	0.46943	1.7033	-0.57765	-0.088057	-0.18151	3.1378	-0.023861	-0.2002	1.2435	0.24265	-0.16561	-0.6857	0.18684	0.34239	0.45808	0.94252	0.4818	0.45832	0.7003	0.32537	-0.27633	0.45017	-0.38338	-0.59072	0.014031	0.22184
2.6281	1.3524	1.7451	2.3631	1.9289	2.2334	1.4622	1.0379	0.51268	2.0703	1.1166	2.4754	1.2445	1.3033	-0.74339	3.0429	1.2326	0.66613	1.9342	1.3126	1.1964	2.504	1.9117	3.1391	1.0509	2.8426	2.4688	0.76852	0.47881	0.039483	3.8417	1.6931	1.9513	1.8168	3.7595	-0.52616	0.87332	0.99862	1.0193	2.5398	2.0125	1.7097	0.50871	1.4482	1.3459	1.5519	2.4678	2.5697	2.6817	1.6247
-13.704	-14.938	-14.321	-14.668	-14.626	-13.559	-13.781	-14.222	-14.656	-13.233	-15.791	-15.477	-15.152	-16.096	-13.455	-15.032	-14.94	-13.688	-13.617	-12.883	-14.489	-15.552	-15.369	-14.428	-14.878	-14.575	-14.93	-14.291	-14.386	-13.691	-14.228	-14.021	-14.914	-12.842	-13.636	-13.414	-13.147	-14.403	-15.426	-13.796	-14.131	-14.733	-14.757	-16.657	-15.575	-15.478	-13.368	-13.988	-16.358	-15.342
-10.875	-11.711	-11.842	-11.599	-9.3793	-10.478	-10.647	-10.165	-9.4196	-10.143	-10.704	-10.883	-10.181	-11.687	-10.41	-10.758	-10.359	-10.755	-10.504	-10.953	-11.493	-10.725	-11.265	-10.099	-9.404	-10.951	-11.511	-10.582	-9.788	-11.888	-10.761	-10.988	-9.6404	-12.376	-9.0673	-9.443	-10.899	-10.714	-9.3335	-11.943	-10.634	-12.705	-11.561	-12.073	-11.302	-10.268	-11.474	-11.154	-12.539	-9.9505
7.8203	6.1142	7.2445	8.9316	6.2326	6.692	6.9612	6.2597	6.1745	6.5731	7.206	7.4817	6.6613	6.9951	7.9181	6.9517	6.4273	7.1965	6.252	5.3366	5.6995	6.5229	6.7848	6.4589	6.4932	6.7699	8.0913	7.058	6.8885	7.8273	7.0979	8.8178	7.702	7.7814	6.3672	6.7097	5.9843	6.7603	6.8592	7.1748	7.7851	6.0344	6.2874	6.8302	7.045	6.4857	8.046	6.3353	5.9278	4.9358
-13.39	-13.68	-14.073	-14.394	-13.327	-10.175	-13.753	-13.413	-13.122	-13.167	-13.502	-15.032	-13.605	-11.712	-12.663	-12.939	-12.852	-12.286	-12.989	-13.819	-12.693	-15.009	-15.127	-13.726	-14.259	-12.953	-13.37	-12.313	-12.71	-13.591	-13.505	-12.537	-13.815	-11.827	-14.722	-14.174	-14.554	-14.671	-13.269	-14.103	-16.039	-11.99	-14.482	-13.382	-12.439	-12.647	-13.24	-14.11	-12.054	-14.083
8.2314	7.3482	6.7131	6.2832	6.2705	7.4814	6.6093	8.513	7.7001	7.0258	6.2233	7.7896	7.5575	7.33	5.7105	6.4868	7.077	8.5038	5.7874	6.5553	6.6691	8.2645	8.0392	7.6871	6.9756	5.2639	6.6127	7.1572	7.1846	5.7561	7.0496	5.953	6.1917	7.2106	6.8051	6.3672	7.3265	6.8399	5.6754	7.8921	5.98	7.4168	6.3924	7.7772	4.9074	7.3999	9.3721	7.7508	6.8266	7.7968
-14.44	-13.902	-15.194	-15.872	-15.705	-15.717	-15.359	-15.084	-14.928	-14.164	-15.173	-15.66	-14.762	-15.104	-14.65	-14.177	-14.422	-13.719	-13.695	-15.112	-13.1	-14.692	-13.915	-13.615	-14.407	-15.324	-16.312	-13.832	-15.432	-14.606	-15.809	-14.646	-14.026	-13.767	-15.38	-16.453	-13.545	-13.809	-15.72	-16.779	-13.523	-14.265	-13.62	-14.133	-15.308	-14.049	-15.615	-14.123	-15.246	-14.792
-4.3482	-3.9422	-4.6364	-4.484	-3.4979	-2.4986	-4.9817	-5.1306	-4.152	-3.1834	-4.6435	-3.5193	-2.8972	-4.2894	-3.8568	-4.6132	-2.9591	-2.7666	-3.3172	-2.7774	-4.4565	-4.019	-3.8766	-4.4353	-3.8952	-3.7113	-4.9195	-3.5598	-3.1106	-3.3376	-3.4155	-4.778	-3.0249	-3.8485	-3.6431	-3.3736	-3.5331	-3.1462	-2.442	-4.4058	-4.6132	-3.0202	-3.5371	-5.2558	-2.027	-4.6542	-3.7699	-2.8097	-4.4087	-2.2851
5.9818	4.7343	5.856	6.0318	6.669	4.7137	4.2834	4.9099	3.7086	3.6049	5.5301	5.4077	6.3423	5.0927	4.6083	4.5242	4.4105	5.6964	4.1304	4.9966	4.6466	5.4647	4.0295	4.6642	5.4895	3.0458	4.6624	4.2617	4.1578	4.9457	5.2208	5.9415	4.6281	3.5556	6.0121	5.5171	4.888	5.8891	4.1528	6.0583	4.3304	5.5491	6.0226	6.0214	5.9073	5.295	4.9256	6.2538	4.4779	3.5936
7.0393	8.021	8.1583	7.3411	7.0329	6.7124	7.1931	7.8486	6.3912	6.4684	6.9648	6.9782	8.8047	8.4508	7.1559	6.2212	6.2009	6.5072	7.539	7.4587	6.4104	5.9579	6.3087	8.3991	7.5521	7.9158	6.2509	7.9613	6.3964	7.0159	5.6274	5.5484	6.4322	6.3684	6.7184	6.0911	7.4903	8.0111	7.8296	6.1913	8.6147	6.3735	6.0651	6.4545	4.9523	6.8566	5.6564	7.4064	8.1939	6.6181
-13.532	-13.889	-13.808	-12.017	-13.71	-13.024	-13.434	-12.805	-14.052	-14.398	-11.951	-14.508	-14.66	-14.196	-14.397	-12.928	-13.624	-11.885	-12.611	-13.385	-13.868	-14.405	-12.694	-12.446	-13.563	-14.786	-12.743	-13.682	-13.004	-12.811	-13.832	-13.042	-13.857	-13.375	-13.997	-12.385	-14.606	-14.036	-13.764	-13.992	-12.773	-13.79	-13.129	-13.372	-12.17	-12.955	-13.186	-13.312	-14.115	-12.597
-15.558	-13.351	-13.155	-13.223	-14.21	-15.566	-14.919	-14.485	-12.818	-14.663	-14.014	-14.574	-14.029	-13.191	-14.906	-14.896	-14.377	-15.65	-13.079	-14.208	-15.569	-13.483	-15.332	-14.965	-14.746	-15.114	-13.942	-15.388	-15.071	-16.129	-15.412	-14.105	-15.338	-15.592	-16.017	-15.554	-13.033	-15.882	-15.69	-14.783	-13.946	-14.473	-15.18	-14.872	-15.808	-15.069	-15.763	-14.771	-14.748	-14.211
-6.1948	-5.8831	-5.592	-6.0697	-6.7478	-4.9785	-6.6219	-4.5822	-5.0043	-5.6844	-5.8295	-5.2897	-3.9535	-4.5947	-7.2141	-3.2879	-5.7553	-6.0653	-4.3447	-5.8194	-6.6806	-6.2113	-4.5231	-4.9247	-6.5907	-5.7769	-4.3239	-4.7765	-6.5594	-6.2021	-4.5242	-6.3692	-5.0355	-6.7504	-5.3775	-5.8308	-4.6104	-5.5671	-5.3608	-6.3207	-5.7633	-5.1489	-5.7902	-6.8783	-3.7995	-5.7344	-3.8108	-3.5559	-5.2202	-4.6742
0.43239	2.0288	0.72579	1.7602	0.063267	1.5883	0.21094	1.0125	0.88562	1.6538	1.0925	1.4064	1.6332	0.66669	1.2029	0.94424	1.2168	1.9865	2.1154	0.32898	2.8122	-0.24048	1.9694	0.62	1.1918	1.4006	1.385	0.23036	1.5179	1.1391	0.59812	0.99836	2.1179	0.39412	3.2267	1.0226	0.57016	0.96409	1.6027	0.01356	0.76858	0.6453	2.2228	1.737	0.81019	0.95794	1.9648	1.1792	1.9295	2.0242
0.34654	0.68552	-1.0441	-1.5853	0.76269	-0.56187	-0.88958	-0.55864	-2.3247	0.67342	0.4417	0.39345	0.94765	0.19015	0.035456	-0.53335	-0.4249	-0.12857	0.35248	0.045821	0.067681	0.055442	0.39207	-0.21315	0.20532	0.5091	-0.2455	-0.080471	-0.27041	0.5195	0.75501	-1.6133	0.22116	0.79027	-0.75186	-0.9364	0.071232	1.1782	0.28702	-1.4397	0.953	-1.523	-1.6494	0.10595	0.36738	-0.43667	-0.665	0.13343	-0.36354	1.0197
-8.9048	-8.8224	-9.0525	-9.674	-9.4923	-8.4303	-9.0148	-9.6845	-8.7334	-8.7498	-8.6781	-8.396	-8.9536	-7.2958	-10.163	-10.306	-9.8319	-8.1556	-10.096	-9.3027	-9.2679	-8.0988	-8.2153	-9.0815	-8.5329	-9.1287	-8.7996	-8.5604	-9.308	-8.7103	-8.4602	-8.737	-10.329	-9.3159	-9.0981	-9.7567	-9.3374	-9.2048	-10.026	-8.6045	-8.5732	-9.0331	-7.0194	-9.5127	-8.0727	-11.358	-8.6673	-8.3552	-8.3563	-7.8603
-1.679	-3.5854	-2.7217	-1.7393	-2.8032	-2.0948	-3.4407	-2.5161	-2.8123	-1.9301	-4.3635	-2.2704	-3.665	-2.6376	-1.1812	-3.8998	-3.2278	-2.6578	-2.6354	-3.5036	-1.8807	-3.8638	-2.4668	-2.3147	-1.48	-3.459	-3.0979	-2.5152	-1.4775	-0.16526	-0.39308	-2.5721	-3.2287	-2.3085	-2.4057	-2.4184	-3.9343	-1.7803	-2.8803	-3.917	-3.0458	-2.535	-1.4552	-2.9513	-3.2533	-1.9811	-2.0289	-4.588	-2.7323	-2.9304
-2.4281	-2.4788	-2.13	-2.7587	-2.3441	-2.2011	-2.0839	-2.2961	-2.9064	-3.1748	-1.7113	-1.7652	-2.0463	-2.0472	-1.678	-1.5196	-2.6238	-1.8835	-2.7087	-3.7571	-3.3925	-1.6292	-1.5379	-1.6048	-3.7702	-1.5932	-4.4941	-3.5309	-2.3868	-1.8313	-2.2817	-2.3237	-3.3342	-3.0525	-1.66	-2.64	-2.9378	-4.3503	-1.9165	-1.3245	-3.3975	-3.1375	-1.8476	-3.103	-2.1637	-2.1712	-2.3784	-2.5098	-2.6626	-2.6762
-7.3939	-4.5891	-4.5419	-5.5075	-6.4731	-4.3436	-4.2954	-4.0935	-4.0231	-3.7323	-3.8644	-7.8126	-4.9658	-3.9111	-4.5571	-5.087	-5.4647	-6.4483	-5.0519	-5.8523	-5.0389	-6.2812	-4.955	-5.1949	-6.423	-4.814	-5.3285	-4.0847	-5.2086	-6.2144	-4.5311	-6.9242	-4.6521	-6.5741	-4.5257	-3.7185	-5.5808	-3.5306	-5.0038	-5.2315	-5.0721	-5.8133	-4.156	-5.3959	-6.4773	-5.4674	-5.8424	-4.4691	-5.3226	-5.0133
-6.0621	-5.2301	-6.2151	-7.2633	-6.4782	-7.8136	-7.4	-5.7747	-4.5468	-7.8239	-4.6413	-6.9917	-4.7679	-7.0655	-5.7782	-6.9383	-6.6603	-6.9024	-6.404	-7.1273	-5.23	-6.2181	-6.3413	-7.4275	-4.4719	-4.7198	-8.0249	-7.0941	-8.3135	-6.7179	-4.8702	-5.6251	-5.7093	-5.9149	-5.0453	-5.5749	-6.8535	-7.4378	-6.0815	-6.7699	-6.5526	-7.1598	-8.0508	-7.2434	-5.9623	-8.6859	-6.4215	-6.8497	-7.5401	-5.2729
-15.036	-14.48	-13.414	-12.678	-12.494	-13.213	-14.559	-14.964	-15.049	-13.885	-13.612	-14.056	-14.823	-14.305	-13.428	-12.166	-14.126	-12.852	-15.381	-13.807	-13.383	-14.243	-16.012	-13.049	-13.754	-13.284	-14.553	-12.203	-15.191	-13.975	-15.588	-14.137	-13.979	-14.274	-14.174	-13.281	-15.297	-13.235	-13.288	-14.128	-13.665	-13.534	-15.989	-13.539	-11.954	-14.065	-14.275	-14.146	-14.357	-13.723
-2.8431	-1.7572	0.10901	-2.1039	-1.7133	-0.96094	-1.9417	-1.6971	-0.36966	-0.49909	0.47301	-1.2721	-2.5822	-1.9199	-2.6881	-1.4321	-2.653	-1.5202	-1.3804	-0.55579	-0.62826	-0.98045	-0.6987	-0.89999	-2.3633	-2.2808	-2.0659	-0.86811	-3.1052	-2.3056	-1.6247	-0.77601	-2.8453	0.41911	-2.707	-1.9772	-0.40346	-1.8889	-2.1496	-2.7401	-0.01142	-1.3862	0.15112	-2.3913	-0.61066	-1.379	-0.58912	-0.20758	-1.6819	-0.77269
3.825	3.7848	4.7706	4.5289	5.0572	4.7593	4.4425	4.1283	4.5402	4.3784	5.0705	4.5984	3.9399	6.1846	4.8535	5.1127	3.5997	3.5872	3.9957	4.1879	4.2649	4.7214	5.3526	3.936	3.7455	3.6195	3.5425	4.0338	5.7175	4.035	5.1277	4.0227	4.6741	5.6305	4.7339	5.9477	4.7151	3.9108	3.2855	3.772	4.0969	3.223	4.3432	5.891	4.7519	2.5621	4.6703	4.8305	5.066	5.1809
7.2612	8.2964	7.751	8.9	7.7221	6.8379	7.9379	9.3816	7.74	8.1384	8.6991	7.9522	8.7313	9.6035	8.9186	8.2246	8.3896	7.9749	7.9651	6.997	6.427	8.7292	8.3014	8.8231	8.8246	8.7154	8.7851	8.0949	8.5445	7.8075	8.0596	7.9901	7.5818	8.5805	7.595	8.3333	8.1422	7.4169	7.3008	10.05	7.3349	8.4108	6.3137	8.2906	7.0862	7.2995	9.0782	7.606	7.2245	7.9632
6.7867	5.1744	7.1206	6.6735	5.4237	8.1796	7.0414	6.0233	5.6825	6.8122	8.1111	6.7264	7.3452	6.0103	8.5423	5.4275	7.1706	6.0527	7.2394	6.0182	5.2617	6.3874	6.1871	5.173	6.6196	7.037	5.2274	7.6888	6.7973	7.6263	7.0443	5.9315	5.8894	8.0572	6.3932	8.2955	7.3091	7.643	5.2289	8.0881	6.7605	8.3751	7.8697	8.1854	7.4423	7.8259	8.2889	5.7675	7.4066	7.731
6.1457	6.0716	4.298	5.4527	6.2859	6.2417	5.733	5.4118	7.3157	6.002	5.9673	7.0233	5.6855	5.8976	4.6473	4.7651	6.3095	4.2871	5.8472	4.8237	4.6114	5.6049	6.4072	5.3836	6.0067	5.6481	6.1068	5.6076	5.1035	4.9421	5.6178	4.1588	5.6646	5.2535	4.9692	5.288	6.1205	4.9488	5.5945	5.7114	7.1713	6.7888	4.4524	5.221	6.5479	7.1275	4.8356	7.2118	5.2659	5.2205
3.9737	2.912	4.3684	5.2299	4.1626	4.0947	5.2771	5.8088	5.0861	4.2533	5.7206	2.3023	3.6294	5.3104	4.3027	4.3778	3.7523	3.7721	3.3277	4.839	5.136	2.6775	4.7378	5.2002	5.4979	2.7405	5.659	4.946	4.767	4.6146	2.2839	6.3035	4.4298	3.302	2.8027	3.5725	4.4868	6.1405	2.6244	3.8357	3.959	4.209	3.4673	3.3526	4.7148	3.1634	3.3231	5.2276	4.5841	4.8037
-11.712	-11.047	-10.441	-11.411	-11.439	-11.218	-11.45	-11.172	-11.578	-10.584	-11.472	-11.552	-11.232	-10.607	-11.263	-10.401	-11.335	-12.098	-11.881	-10.457	-10.811	-11.351	-11.525	-11.642	-11.012	-12.104	-11.486	-11.873	-11.873	-11.842	-11.435	-12.985	-11.209	-12.181	-12.881	-9.2299	-10.573	-11.69	-10.819	-12.054	-10.115	-12.045	-11.041	-10.476	-12.796	-10.603	-10.506	-11.098	-10.739	-12.222
10.151	8.2828	9.6474	9.7714	9.7604	9.7825	10.104	8.4061	11.448	9.6718	10.036	9.8104	8.9264	10.363	9.3527	10.458	9.6001	9.1363	9.3319	9.9906	9.0201	10.604	9.3902	11.319	9.989	9.2186	9.3841	10.177	9.2033	9.0253	9.7112	10.028	9.9311	9.2535	9.1445	10.566	10.315	9.0347	10.455	9.9574	11.391	8.4789	10.997	9.3121	10.219	10.608	10.805	7.9248	9.0883	9.1459
4.8177	3.1647	2.6158	3.0635	3.8875	3.1834	1.4717	3.7649	2.9645	3.158	4.2695	2.872	3.8428	2.8249	2.7977	4.1851	3.7373	2.9258	2.2985	2.4021	2.4659	2.0573	2.833	2.7783	2.9938	2.6657	1.4494	1.8578	2.469	3.1479	2.4837	4.8899	3.6573	4.0345	1.8182	4.4842	1.9184	1.6336	1.9561	3.5293	2.1357	2.2871	3.3128	3.5459	3.6906	3.1377	3.9223	2.9323	1.5956	1.0343
-10.584	-10.639	-10.189	-10.796	-12.015	-11.75	-12.181	-11.167	-12.241	-10.612	-10.986	-12.782	-11.778	-11.139	-12.507	-10.883	-11.889	-11.897	-11.466	-11.101	-12.653	-10.151	-10.813	-12.841	-11.553	-10.069	-11.793	-12.436	-12.009	-12.373	-12.719	-10.181	-12.562	-13.371	-11.54	-11.215	-11.643	-10.353	-11.481	-11.426	-10.762	-11.967	-12.819	-11.973	-12.781	-11.659	-11.304	-11.565	-12.046	-12.316
-1.6361	-2.0802	-3.0146	-0.96361	-2.1752	-1.6894	-3.4359	-4.1365	-1.9039	-0.73783	-1.9323	-2.7389	-2.314	-0.58338	-2.7652	-2.0509	-2.0148	-1.2656	-2.0659	-2.5387	-2.8005	-1.6175	-2.8154	-3.8199	-1.4143	-1.6981	-2.4683	-1.7208	-2.5707	-3.9863	-3.3551	-1.9366	-2.4713	-4.3544	-2.9117	-4.1073	-3.2856	-3.3674	-2.8068	-3.1265	-2.6542	-2.7305	-3.4154	-3.3361	-2.6206	-2.3185	-3.8981	-1.4961	-3.8192	-2.1664
-12.935	-13.69	-12.459	-13.91	-12.68	-13.382	-14.303	-13.934	-13.501	-13.435	-12.925	-13.621	-13.316	-14.093	-13.647	-14.192	-12.368	-13.429	-13.913	-13.252	-13.216	-12.43	-11.832	-12.126	-13.083	-12.994	-13.394	-13.714	-13.453	-12.657	-14.251	-12.648	-12.963	-13.86	-14.437	-12.903	-12.609	-11.569	-13.668	-12.468	-13.722	-12.522	-13.567	-14.352	-13.457	-14.939	-12.977	-14.127	-14.816	-13.182
-16.195	-13.759	-15.204	-14.037	-13.971	-14.619	-14.727	-15.895	-14.801	-15.375	-14.758	-15.02	-15.001	-13.681	-14.826	-15.01	-15.173	-13.516	-13.922	-13.983	-14.757	-14.429	-13.767	-14.555	-13.147	-13.588	-15.92	-12.128	-14.496	-13.576	-12.837	-13.587	-15.71	-15.133	-14.953	-16.118	-15.952	-14.737	-14.937	-15.89	-15.359	-13.101	-16.138	-14.95	-14.307	-13.061	-13.416	-13.936	-13.736	-14.607
-10.755	-10.103	-9.2402	-11.448	-11.534	-10.297	-11.175	-10.208	-10.281	-11.871	-10.172	-11.344	-10.957	-12.016	-11.707	-9.5367	-11.755	-10.317	-10.339	-11.908	-12.392	-10.849	-11.688	-11.866	-10.953	-11.284	-9.9399	-11.737	-10.24	-10.635	-9.691	-9.5259	-11.663	-10.263	-11.076	-12.9	-10.454	-11.644	-12.619	-10.976	-10.338	-10.25	-10.408	-9.6335	-11.398	-11.926	-10.36	-10.249	-11.862	-11.2
0.12057	0.0041163	-0.52081	0.42353	-0.2895	-1.8422	-1.0337	1.1273	-0.50367	-0.084106	-0.18821	-0.028204	0.49286	0.26641	0.50435	-1.1183	1.8149	0.59201	0.88842	0.46544	-0.62098	0.44108	-0.042937	0.48713	-0.1329	-0.077793	1.8048	-0.43998	0.96651	-0.50135	1.7181	1.2716	-0.83424	1.1692	-1.0001	0.56551	2.1506	0.84508	0.38189	1.2507	0.44764	0.3345	-1.0774	1.7227	1.7966	0.23808	0.92226	-0.29669	-1.157	-0.01207
0.95684	-0.34578	1.2255	2.015	1.3469	0.9562	1.795	2.7257	1.0286	0.12813	2.3239	2.3201	0.69025	2.6288	2.976	2.359	1.9513	4.3338	1.8793	-0.11596	1.4359	1.273	1.2689	3.5406	1.2368	2.239	0.59013	0.90665	1.4614	1.0479	1.9671	1.0207	0.89059	-0.45821	1.3212	3.4597	2.662	-0.50468	1.6734	0.080374	2.8752	0.26722	1.9757	1.8368	2.0675	1.1723	2.013	1.0023	2.2522	0.9034
-1.9334	0.12397	-1.119	-0.062357	-0.31343	-1.0621	-1.13	-1.25	-0.20178	-2.5402	-1.6705	-1.0391	-0.6551	0.36304	-2.721	-2.5605	-2.3003	-1.4428	-1.3965	-1.1218	-2.421	-0.77714	-2.14	-1.0714	-0.6882	-0.15487	-0.92553	-0.20803	-0.94993	-0.70733	-1.2368	-0.61455	-0.98162	-0.94274	-1.267	-2.2116	-2.5952	-2.1804	-1.8713	-0.53698	-1.1695	-1.6641	-2.9963	-2.5068	-2.1616	-2.0553	-0.88472	-0.3532	-1.8236	-1.0714
-14.204	-15.878	-14.294	-13.07	-13.579	-13.813	-13.582	-12.988	-14.479	-12.705	-14.465	-15.753	-14.633	-15.112	-14.296	-13.822	-13.188	-15.317	-14.046	-15.777	-14.713	-14.007	-15.778	-15.226	-14.454	-14.928	-15.523	-14.161	-15.055	-15.022	-14.31	-13.977	-14.682	-15.16	-15.504	-14.084	-14.743	-14.338	-14.427	-15.73	-13.311	-13.986	-16.189	-14.704	-12.953	-13.737	-12.848	-15.615	-13.563	-13.708
-11.476	-10.232	-10.709	-10.987	-12.759	-12.545	-12.403	-13.774	-11.575	-11.155	-11.547	-13.217	-11.341	-11.577	-11.107	-11.174	-12.046	-12.303	-11.968	-10.734	-11.199	-11.933	-9.7765	-12.445	-10.968	-12.863	-11.812	-11.072	-13.222	-11.179	-11.267	-9.9387	-11.606	-10.856	-11.13	-11.484	-12.525	-11.945	-13.07	-12.568	-10.419	-12.186	-11.929	-12.075	-10.644	-12.657	-10.461	-12.042	-12.3	-11.722
1.1626	0.83954	1.6289	2.9819	0.50737	0.52607	2.9267	2.0167	1.5022	0.50014	1.7687	2.5858	3.129	2.7409	1.7435	2.1937	1.8114	2.6116	0.64747	0.34352	0.40367	1.5954	2.6355	1.1545	3.0152	1.2356	1.6711	2.8256	2.2964	1.4201	2.5848	1.1362	1.4021	1.2315	2.2544	1.4137	1.8172	1.1912	1.7037	0.4475	-0.63268	2.8999	2.0318	2.0814	1.4633	1.5541	1.6053	3.0545	1.8333	1.9031
-21.815	-21.712	-21.924	-23.03	-23.432	-21.973	-22.095	-23.25	-22.656	-22.12	-21.711	-23.309	-22.517	-22.352	-23.203	-21.515	-22.431	-21.419	-22.458	-22	-21.788	-20.5	-21.777	-22.282	-21.315	-22.192	-20.849	-23.067	-22.149	-23.053	-22.474	-22.678	-21.072	-22.233	-22.94	-22.063	-21.682	-21.931	-23.749	-21.19	-22.24	-22.419	-22.253	-21.082	-22.417	-22.227	-21.791	-22.099	-23.175	-21.707
-2.2079	-2.9483	-2.3299	-3.8975	-4.6086	-3.4217	-3.2538	-4.5833	-4.2253	-2.5174	-3.2928	-4.1636	-2.6598	-3.6901	-3.7563	-3.095	-4.0745	-6.8428	-3.2111	-1.6692	-4.5696	-2.7193	-4.9993	-3.6439	-3.9755	-3.728	-3.4441	-3.7056	-2.6759	-3.0399	-2.2269	-3.5292	-3.0337	-3.2627	-2.8214	-4.6385	-3.6253	-3.4252	-2.8816	-3.3117	-4.2066	-2.1756	-5.9781	-3.1501	-3.8873	-3.674	-2.6002	-2.4593	-3.4617	-3.7093
-10.912	-13.082	-12.817	-11.365	-9.7856	-11.374	-10.802	-12.035	-12.069	-12.357	-11.269	-11.002	-12.827	-11.263	-11.57	-11.586	-13.18	-11.604	-12.504	-11.186	-12.771	-11.553	-9.9599	-11.74	-11.372	-11.385	-12.42	-10.847	-10.562	-12.834	-11.084	-12.238	-10.206	-10.75	-13.326	-12.99	-14.099	-12.228	-12.296	-12.605	-9.436	-11.964	-12.273	-11.377	-10.82	-11.297	-10.489	-10.876	-11.709	-10.093
-2.037	-1.3154	-1.4338	-1.9874	-1.7296	-2.6865	-1.3158	-1.5528	-0.66582	-1.8582	-2.3687	-1.6752	-1.522	-1.7323	-2.5675	-0.30938	-0.55236	-0.48041	-1.8382	-1.1987	-2.1153	-1.2798	-2.214	-1.3852	-1.493	-1.2665	-2.4134	-1.8529	-1.5181	-2.7163	-0.42508	-1.0684	-2.9927	-1.0502	-0.55395	-0.55597	-0.84892	0.096832	-1.5067	-1.4292	-1.5054	-1.2588	-0.41114	-1.7697	-1.1906	-1.2367	-1.7348	-2.0039	-0.73781	-2.1108
-13.913	-14.769	-14.277	-13.913	-14.322	-13.462	-15.355	-15.188	-14.3	-14.832	-13.992	-13.221	-13.665	-14.767	-15.232	-13.974	-14.305	-14.502	-15.674	-15.469	-14.484	-16.457	-14.529	-15.017	-14.843	-14.039	-13.906	-13.56	-14.368	-15.245	-15.666	-12.224	-15.271	-14.427	-14.13	-15.06	-16.086	-14.27	-15.605	-15.55	-13.1	-13.868	-15.364	-15.702	-14.341	-14.829	-13.996	-14.923	-14.654	-15.403
-1.5701	-1.0562	-2.1024	-0.78335	0.93029	-1.016	-0.77494	-1.4889	0.19205	-1.3208	0.50041	-1.7114	-2.2329	-1.7258	-1.6494	-2.3166	-1.8965	-1.3952	-0.9212	-2.7056	-1.1436	-2.204	-0.15124	-1.7222	-2.8619	-1.8164	-1.1407	-1.1523	-1.4504	-2.3772	-1.3568	-0.65247	-1.5395	-1.4672	-1.6465	-0.0031407	-2.4106	-2.4415	-1.1853	-0.46586	-1.0454	-2.1036	-1.7846	-0.27774	-0.43865	-2.4525	-2.3564	-1.9397	-2.0112	-1.2614
-4.4741	-6.3231	-5.918	-4.575	-6.2016	-4.6785	-5.4167	-5.4245	-3.7996	-5.3675	-6.9085	-4.9012	-6.0895	-5.0534	-4.5413	-4.7768	-4.4883	-4.7217	-5.5912	-4.1375	-5.2858	-4.5572	-3.9506	-4.1343	-5.8846	-4.1268	-4.6624	-6.0053	-5.6235	-5.3072	-5.3122	-6.1148	-4.7285	-4.4557	-3.4368	-4.2531	-5.6115	-5.8976	-6.7316	-5.4661	-4.5354	-5.1719	-4.9741	-4.3597	-5.2579	-5.1441	-4.9644	-3.7747	-4.6908	-5.917
5.5365	5.3138	5.877	4.6809	5.8631	6.6131	4.2966	5.6529	6.2599	4.9322	4.8305	4.4535	6.7472	5.7118	6.2845	4.5217	7.9413	4.7343	6.815	4.6949	6.8924	5.9264	5.5135	6.1623	7.8124	4.8443	6.343	6.3713	6.0857	4.8637	6.235	6.239	6.6655	4.934	6.9739	5.2724	4.5424	4.6763	5.6405	7.0453	5.1991	6.8942	4.5971	5.9178	6.1019	5.9086	6.5212	5.9768	6.8671	4.6125
-5.531	-3.3026	-4.8356	-4.6643	-5.7981	-3.9338	-4.0845	-4.5597	-3.7905	-3.7506	-5.1072	-4.6354	-5.0873	-3.2963	-4.5786	-3.7429	-6.0711	-4.6861	-6.155	-4.9846	-4.0653	-4.3552	-4.8093	-4.5138	-4.6098	-4.3901	-5.1401	-3.8199	-3.2594	-5.304	-5.1193	-5.1063	-3.8403	-4.9586	-3.8796	-4.2786	-4.8148	-1.7847	-4.3579	-5.9819	-4.4739	-4.0732	-3.8798	-4.9695	-5.1355	-5.4162	-4.1267	-3.7229	-5.135	-4.405
-9.7097	-8.7922	-11.265	-10.373	-8.9137	-11.168	-11.05	-12.078	-8.8388	-10.954	-10.096	-10.094	-10.355	-10.644	-10.176	-11.424	-10.808	-11.176	-10.713	-11.25	-9.0534	-10.713	-11.44	-10.249	-10.577	-10.446	-10.214	-11.569	-12.15	-9.8916	-10.921	-9.8342	-11.011	-10.245	-11.365	-11.161	-10.722	-10.93	-11.37	-11.556	-12.083	-10.181	-11.221	-9.4314	-8.8841	-10.726	-11.336	-10.46	-11.351	-10.256
-10.246	-10.441	-13.366	-11.01	-12.04	-10.774	-11.546	-10.851	-10.33	-11.185	-10.307	-12.376	-11.827	-11.251	-10.969	-13.937	-11.567	-13.012	-10.413	-11.733	-11.604	-11.194	-12.15	-11.82	-12.42	-11.432	-9.805	-12.15	-9.936	-10.386	-12.5	-10.31	-11.383	-12.046	-9.8986	-12.285	-11.936	-11.567	-11.947	-11.485	-12.252	-11.083	-11.537	-11.008	-12.689	-11.425	-11.11	-11.84	-12.495	-13.258
-10.575	-12.633	-12.456	-11.176	-12.966	-11.36	-12.629	-12.157	-12.534	-11.855	-11.475	-10.179	-12.945	-11.838	-11.826	-11.903	-12.955	-12.09	-12.696	-11.015	-11.933	-12.006	-10.186	-11.268	-11.173	-11.284	-11.842	-10.189	-11.36	-10.612	-12.189	-10.679	-11.43	-12.676	-10.622	-12.893	-11.913	-11.639	-11.788	-12.714	-11.756	-11.898	-11.302	-12.816	-12.171	-12.638	-12.423	-9.4663	-9.6001	-12.489
-10.754	-10.948	-10.534	-10.287	-9.3505	-10.076	-9.8211	-10.459	-10.474	-11.61	-10.837	-11.47	-9.307	-11.555	-10.709	-10.581	-9.859	-10.8	-10.783	-11.239	-10.948	-8.8747	-9.8467	-10.906	-10.826	-11.719	-11.019	-10.582	-10.742	-14.017	-9.6475	-11.793	-10.751	-10.711	-11.975	-9.8399	-10.595	-12.439	-9.9472	-10.769	-12.029	-10.562	-12.003	-11.142	-12.191	-10.016	-11.37	-11.494	-10.116	-8.8057
-3.1291	-4.2371	-4.4694	-5.4799	-5.508	-3.644	-3.5232	-4.3605	-3.0367	-4.7325	-3.901	-5.2135	-3.3688	-3.9066	-3.4222	-5.8416	-3.0287	-4.4194	-4.1575	-4.4096	-4.0387	-3.0175	-4.2412	-3.4182	-3.8439	-3.6799	-4.0484	-4.6726	-4.6016	-5.2118	-5.6918	-4.769	-5.4858	-5.28	-4.5781	-5.2175	-3.3771	-3.7299	-3.1898	-3.0641	-4.8142	-3.2647	-3.5201	-4.4401	-3.7306	-2.9027	-5.1223	-3.7066	-2.9086	-4.435
-0.41965	-1.7977	0.32403	-2.1342	-1.2008	-0.74536	-0.38785	-2.0016	-2.4114	-0.72069	-1.9669	-2.2267	-0.21571	-0.83389	-2.0309	-1.4806	-1.2422	-0.25372	-1.6295	-0.89132	-1.3391	-1.9789	-1.4429	-2.0094	-1.8888	-2.6184	-2.0026	-1.0093	-1.9224	-1.5442	-1.7167	-0.82817	-2.6794	-0.12208	0.22958	-1.5346	-0.46902	-1.5807	-0.96983	-1.982	-1.3431	-0.0075615	-2.5415	-2.4825	-1.8875	-1.4094	-0.92954	-1.8328	0.030003	-2.585
-13.546	-14.548	-14.512	-12.245	-13.036	-12.953	-12.494	-12.026	-13.686	-13.065	-13.918	-13.948	-12.655	-11.727	-13.947	-13.268	-12.7	-12.287	-14.003	-14.56	-12.606	-13.113	-14.024	-13.661	-14.092	-13.728	-12.6	-12.394	-14.362	-13.648	-13.814	-12.11	-12.419	-13.297	-14.387	-12.516	-14.079	-14.176	-12.331	-14.114	-12.326	-14.365	-13.683	-14.99	-12.069	-13.276	-15.123	-12.962	-12.182	-12.311
-0.21653	-0.89546	-1.8286	-2.7629	-1.0178	-3.052	-0.9576	-2.8901	-1.0243	-1.6282	-1.2831	-0.30099	-1.9564	-0.74357	0.75587	-1.7199	-0.74965	-0.4476	-1.9636	-1.2459	-1.4679	-2.8636	-2.668	-1.168	-0.76854	-1.0207	-2.0634	-0.76496	-1.0965	-1.2941	-0.37811	-1.2385	-2.5497	-0.27858	-2.1486	-1.4121	-1.4261	-0.99555	-1.0474	-1.5194	-0.78851	-0.17535	-0.83978	-0.40946	-3.9703	-1.4521	-1.5389	-1.1124	-1.7785	-1.6361
-2.2825	-1.8943	-1.6291	-2.4067	-1.8667	-2.535	-2.3562	-3.6085	-2.3983	-1.5921	-2.7586	-1.5174	-1.5452	-2.1321	-2.9045	-2.3213	-2.3618	-3.0637	-2.6434	-2.123	-2.9602	-3.2102	-2.4868	-2.3933	-3.8589	-2.6617	-2.5994	-2.4778	-1.9184	-3.9871	-2.5394	-2.9311	-2.6625	-2.0996	-1.9296	-2.463	-3.3822	-2.9236	-4.5885	-3.2927	-1.1758	-2.6483	-2.6981	-2.6824	-3.3661	-1.8762	-3.5014	-2.1786	-2.0148	-1.3219
3.3224	3.1563	4.5542	2.9073	3.6141	2.1187	2.7853	2.7435	2.316	2.8506	3.344	2.7315	2.1731	2.7882	2.3117	2.7869	4.8616	3.9146	3.0661	2.9345	3.2512	3.2811	1.4243	3.7528	3.0589	2.9593	2.7269	2.9557	2.0412	3.1007	3.3964	2.5328	3.2641	2.9938	2.7301	3.1486	3.6554	3.8968	2.032	3.4494	1.833	2.2963	1.7532	4.4088	1.3369	1.9712	2.7961	2.5977	4.1283	2.6833
-0.90779	0.65551	0.072689	-0.98117	1.8774	0.84451	0.55527	-0.3661	-1.3548	1.2368	-1.4265	1.5026	-2.6846	-0.4582	0.10205	-0.39024	-2.1355	0.59543	0.46918	1.2705	-0.71574	-0.066983	0.79432	1.3682	0.76575	-0.58504	0.74012	-0.75321	-0.24125	1.6589	-1.6746	-1.6799	-0.60155	0.43067	0.60396	0.1532	0.35198	0.10956	-1.7579	1.3412	-0.25516	-1.2574	-0.44269	0.51527	-0.35764	1.6858	-0.37564	1.4674	0.56809	0.65808
-11.71	-12.849	-12.066	-10.883	-9.5067	-11.213	-10.665	-11.253	-9.6142	-9.387	-9.8291	-11.21	-9.4004	-12.101	-11.589	-12.001	-12.131	-10.704	-11.431	-10.538	-11.119	-12.951	-11.727	-13.094	-11.619	-10.229	-10.528	-11.799	-9.4274	-10.169	-11.668	-9.0117	-11.592	-10.543	-8.7931	-12.451	-10.167	-10.206	-10.146	-12.611	-10.631	-10.899	-11.445	-11.668	-11.962	-11.33	-11.199	-9.8911	-10.241	-10.493
-0.38602	-1.2185	-2.2638	0.086564	-1.2084	0.01294	-0.42826	0.22361	-0.58249	-0.021876	-2.1451	-0.48005	-1.3406	-0.25581	-2.8346	-2.5474	-2.3312	-1.7916	-1.8688	-0.72292	-3.0345	-0.8869	-2.1579	-1.3174	-2.0518	-2.42	-1.0113	-1.6025	-1.4064	-0.94819	-0.69253	-1.5016	-2.5812	-0.65263	-1.7583	-1.7239	-1.7752	-1.3691	-1.9525	-2.2841	-2.2013	-1.1148	-1.0424	-0.67765	-2.6223	-0.77109	-3.1665	-0.062527	-2.6816	-1.7729
-11.779	-11.542	-12.539	-13.058	-13.114	-13.365	-13.306	-12.658	-12.971	-12.761	-14.614	-13.147	-12.691	-12.615	-13.023	-11.984	-14.081	-13.168	-13.807	-12.311	-15.238	-14.295	-10.828	-14.239	-12.147	-14	-12.91	-14.201	-11.636	-13.093	-14.913	-13.648	-14.087	-14.157	-13.633	-12.504	-14.804	-13.71	-13.435	-12.55	-13.337	-13.975	-12.665	-12.741	-11.892	-12.305	-13.716	-13.298	-14.111	-13.778
-19.721	-19.952	-19.603	-20.406	-21.557	-20.933	-20.551	-20.136	-21.121	-21.962	-20.542	-19.03	-20.377	-20.078	-19.806	-20.596	-19.759	-20.908	-20.406	-19.486	-22.348	-20.48	-20.343	-21.052	-19.736	-20.404	-20.356	-20.199	-22.092	-21.705	-19.627	-21.214	-21.734	-22.348	-21.544	-20.833	-21.9	-21.638	-21.806	-21.708	-20.696	-21.537	-19.974	-20.484	-20.588	-21.769	-21.737	-19.454	-20.481	-22.297
-14.619	-15.787	-14.209	-14.966	-12.602	-15.291	-13.881	-15.137	-14.911	-13.697	-14.332	-15.007	-15.584	-15.97	-15.456	-15.475	-14.84	-15.176	-14.567	-14.697	-13.457	-14.073	-13.943	-14.595	-12.684	-14.25	-14.713	-15.335	-14.954	-14.77	-15.969	-15.212	-14.224	-13.529	-14.086	-14.886	-13.742	-15.191	-15.228	-15.231	-15.794	-14.456	-13.85	-13.96	-15.766	-14.392	-14.607	-14.49	-14.573	-17.155
0.15164	-0.15081	0.66263	1.2674	0.38391	-0.58187	0.022161	-1.5337	0.55092	0.024224	-0.11015	-0.84959	-0.97025	-0.47567	-0.64639	0.041717	0.78042	-0.11372	0.034892	0.73673	-0.56991	-0.14762	0.2528	1.3759	0.86387	1.1851	-0.87944	0.65731	-0.070643	0.64124	0.14484	1.0124	-0.21285	-0.85999	-1.2524	0.29588	1.6304	-0.7469	0.0022318	-0.75038	1.1611	-0.28699	0.31438	0.81083	-0.22599	0.77651	-0.22284	-1.388	0.62034	0.12722
-11.497	-11.743	-12.468	-11.288	-11.289	-12.894	-9.4451	-10.857	-12.01	-10.75	-11.126	-12.211	-10.05	-10.614	-11.415	-11.77	-10.555	-12.545	-13.06	-11.171	-10.687	-10.412	-9.7204	-12.152	-11.413	-10.545	-9.9837	-11.94	-11.669	-13.073	-11.95	-11.222	-10.975	-10.703	-11.204	-9.9656	-11.476	-10.776	-11.35	-12.416	-9.7061	-10.906	-13.214	-12.537	-10.792	-11.948	-10.503	-11.507	-11.167	-10.617
-13.514	-14.01	-12.854	-12.944	-13.87	-12.602	-13.856	-13.564	-13.308	-13.203	-13.723	-12.346	-14.093	-12.774	-12.942	-13.397	-13.013	-13.166	-13.574	-13.421	-14.524	-13.28	-13.589	-13.805	-11.634	-14.166	-12.441	-13.095	-14.445	-13.888	-12.214	-13.466	-13.065	-13.484	-12.144	-13.703	-13.804	-10.949	-13.003	-12.654	-13.322	-11.655	-14.975	-11.832	-12.673	-13.365	-12.129	-14.205	-14.503	-12.344
-9.1307	-8.905	-9.2905	-8.7804	-9.4795	-9.9416	-9.2168	-8.4879	-9.8967	-9.9108	-8.8362	-9.3457	-7.6681	-9.5168	-10.074	-9.2528	-9.0026	-9.4488	-10.357	-7.6594	-9.588	-8.9422	-9.1774	-9.3347	-9.3117	-9.206	-9.0183	-9.9708	-8.9005	-9.4206	-8.8833	-9.8237	-10.343	-8.2617	-9.02	-8.5735	-7.4663	-8.7446	-8.5711	-9.1035	-9.2655	-8.79	-10.464	-9.5639	-10.642	-8.6915	-9.8069	-9.7637	-11.265	-10.112
-14.252	-13.799	-14.777	-14.078	-15.506	-14.431	-13.984	-14.758	-14.76	-15.639	-14.413	-15.329	-15.857	-14.208	-13.769	-14.125	-14.496	-14.85	-14.879	-14.319	-14.055	-15.291	-13.382	-13.37	-14.154	-15.889	-14.597	-15.17	-15.862	-14.602	-15.292	-13.854	-15.341	-14.411	-12.97	-15.122	-14.414	-13.629	-14.561	-12.871	-15.829	-14.932	-14.428	-15.167	-13.925	-12.866	-11.841	-14.864	-14.907	-13.817
5.3223	3.3258	4.6703	3.9675	4.6867	3.7305	3.3274	3.9767	3.6201	5.2945	4.9211	5.4791	3.5824	3.4418	4.9818	6.9796	4.6652	4.7102	5.2163	3.4054	3.0606	4.5341	5.1908	3.9215	4.976	4.7688	4.9943	5.5039	4.0756	3.4555	2.9804	2.4769	4.4671	4.7815	3.8065	3.8702	2.8561	4.3118	4.6112	5.2879	4.8394	3.8726	3.2243	6.757	4.4551	4.0284	5.0347	5.6054	2.9669	6.1389
-14.427	-14.373	-14.507	-15.015	-14.877	-14.263	-16.726	-13.986	-15.098	-15.558	-14.493	-14.762	-14.581	-13.574	-15.987	-15.317	-14.56	-15.153	-13.401	-14.278	-12.439	-14.112	-14.475	-15.613	-14.588	-14.615	-15.235	-14.198	-14.753	-13.772	-15.008	-15.553	-14.817	-15.199	-13.635	-13.599	-14.947	-15.527	-13.774	-14.149	-15.361	-14.156	-14.684	-15.167	-15.893	-14.235	-15.643	-14.789	-13.344	-13.845
-13.912	-12.437	-13.112	-11.419	-13.717	-14.646	-12.962	-12.821	-13.662	-11.425	-12.703	-13.039	-14.976	-13.244	-12.216	-13.319	-13.032	-12.222	-14.029	-13.31	-12.774	-12.236	-13.704	-12.192	-12.672	-13.185	-12.786	-10.925	-14.511	-13.343	-13.153	-11.572	-11.579	-12.737	-11.849	-14.962	-12.531	-11.481	-10.958	-13.526	-13.178	-12.42	-13.13	-13.162	-12.489	-14.532	-12.261	-12.197	-13.349	-12.267
2.2783	3.5989	3.0797	2.3654	2.4907	4.0906	2.7229	3.8059	3.9445	1.7821	2.3412	3.1267	2.1474	3.6635	2.5942	3.6079	4.5898	3.0741	3.5282	1.825	2.2049	2.6215	4.1089	2.9038	2.2453	3.8067	2.5998	1.1419	2.4595	1.4667	4.3875	3.2669	2.2789	3.3204	3.7169	1.3185	2.6821	3.014	3.705	3.877	4.1208	2.9374	2.247	2.9798	2.9043	4.046	2.0449	3.006	3.9628	2.697
-20.871	-19.861	-21.741	-20.751	-21.858	-19.114	-19.843	-20.911	-21.379	-20.837	-20.618	-22.071	-21.196	-18.772	-21.167	-22.057	-20.877	-20.632	-20.287	-20.233	-20.365	-21.702	-21.086	-19.842	-21.731	-20.635	-21.147	-21.884	-20.388	-20.345	-21.243	-20.585	-20.831	-21.545	-22.286	-20.765	-19.514	-20.371	-20.099	-21.287	-19.976	-20.018	-20.486	-20.601	-18.854	-20.777	-21.573	-21.788	-21.512	-22.525
-11.998	-10.713	-11.95	-9.934	-10.03	-13.115	-10.556	-10.46	-10.577	-11.187	-12.624	-12.253	-11.031	-12.035	-12.821	-12.04	-10.983	-11.293	-12.251	-11.277	-11.424	-10.914	-11.75	-11.774	-11.462	-12.579	-11.815	-12.358	-11.695	-11.996	-12.783	-10.13	-12.094	-11.609	-11.671	-11.969	-10.928	-12.718	-12.361	-12.504	-10.488	-11.797	-11.871	-13.075	-11.564	-11.28	-12.001	-12.221	-11.4	-12.091
-1.6916	-1.4941	-1.4881	-0.34624	0.051308	-0.39517	-0.53566	-0.93723	-2.4847	-1.0776	0.35449	0.2675	-0.14042	-0.09609	-1.9041	-1.2561	0.50989	-0.0038454	-1.8487	-1.3049	-1.3804	-1.1166	-0.27527	-2.0737	-0.94663	-0.91672	-1.2484	-2.6589	-1.8388	-0.56438	-1.8188	-1.3216	-2.2019	0.43378	-0.30515	0.73246	-1.4455	-0.66904	-2.3714	-1.1746	-0.7512	-0.5856	-1.3108	-0.64267	-1.3835	-0.9174	-2.3357	-1.0872	-0.57927	-0.71401
-3.9156	-3.7286	-4.7023	-2.8613	-2.4119	-4.3452	-3.0244	-3.8783	-2.654	-4.1867	-4.3199	-3.6189	-5.0041	-3.4514	-4.1661	-3.9081	-5.0258	-2.8675	-3.2702	-4.4733	-3.8465	-3.9612	-3.3549	-2.3151	-4.8494	-3.3949	-4.8082	-3.8876	-2.7989	-4.0196	-3.6188	-4.9463	-3.4053	-3.1126	-4.9732	-4.2941	-4.04	-4.727	-3.2936	-2.8768	-5.7677	-4.5624	-3.4997	-4.3374	-3.6237	-3.7088	-4.7271	-3.9733	-2.5225	-5.4554
2.2753	0.90313	2.2523	2.2196	1.6173	3.4774	1.845	1.0063	0.88917	0.21931	1.064	1.5705	1.0636	2.8672	1.3648	0.78851	1.5828	1.0291	1.6326	2.7498	-0.3487	1.6935	1.331	1.3307	1.2032	0.91897	2.0098	-0.71843	0.98723	1.4457	1.6421	0.22053	0.47	1.717	0.89343	0.77502	-0.14386	0.31178	1.2446	1.7273	2.4223	1.608	1.1901	2.3969	1.3578	0.44675	0.8802	0.37105	0.51112	1.0785
-12.672	-14.667	-14.193	-13.638	-14.423	-12.6	-12.828	-13.942	-12.105	-13.079	-11.818	-12.146	-11.902	-12.766	-12.462	-13.494	-10.942	-13.435	-13.754	-12.828	-12.708	-11.74	-12.94	-14.489	-11.509	-12.956	-12.716	-12.559	-13.891	-12.569	-13.184	-13.184	-12.472	-12.007	-11.144	-11.124	-13.12	-14.164	-14.567	-12.704	-12.479	-13.977	-11	-13.015	-13.93	-13.426	-12.145	-13.711	-14.237	-11.983
5.1636	3.9571	4.4753	4.5775	5.3822	5.2243	5.3365	5.0227	5.3079	3.8659	5.8802	5.8175	5.4491	7.4755	6.2058	4.7095	6.5992	6.3907	6.515	5.2496	5.1443	4.8554	6.0031	5.204	7.1754	5.3581	6.7767	4.6112	4.5254	4.5434	4.7534	4.5666	5.4601	6.105	5.3247	5.3171	5.4717	5.467	4.253	4.8259	5.3283	4.1269	7.5536	5.3797	5.8032	5.7612	5.6876	5.8759	6.6506	6.119
4.0857	2.5887	2.8078	2.5394	3.1429	2.3588	3.6325	2.6441	3.6425	2.1677	4.3657	2.8444	3.9735	2.3272	2.303	2.6735	4.0571	3.3478	2.8147	2.1069	1.7499	2.7355	4.3091	3.5131	3.7831	2.9071	2.9082	1.0448	1.5995	4.482	4.0311	2.7681	1.8633	3.5491	2.92	3.6073	3.4018	2.4951	3.4172	3.6345	4.9829	2.9239	2.5949	3.1461	2.7761	4.0004	1.574	3.1027	2.2334	2.5639
-13.806	-12.76	-14.375	-13.714	-13.393	-12.979	-13.922	-14.645	-14.245	-13.854	-13.483	-12.158	-14.733	-14.211	-14.127	-12.75	-14.018	-13.694	-13.594	-12.719	-15.291	-13.175	-13.059	-14.793	-13.881	-13.589	-12.891	-12.22	-11.662	-13.52	-12.7	-11.531	-12.894	-12.766	-13.196	-13.142	-13.237	-12.518	-12.966	-13.744	-13.651	-11.818	-12.286	-13.681	-13.621	-11.472	-12.225	-13.392	-15.559	-13.128
-5.8262	-6.572	-4.9139	-5.8059	-5.5756	-5.3464	-4.0121	-4.0373	-3.8394	-5.4813	-3.6862	-5.7289	-6.9054	-5.6301	-5.9619	-5.1935	-5.8245	-6.6428	-4.7935	-5.5382	-5.8115	-5.0136	-5.1202	-5.6327	-4.8795	-7.9008	-4.5825	-5.4995	-6.3623	-5.5209	-3.6417	-5.0523	-4.5024	-4.2356	-5.3273	-5.0949	-7.2308	-7.8862	-5.0748	-5.6994	-6.2989	-5.067	-4.3654	-7.1671	-5.2438	-5.857	-6.8787	-6.6435	-5.9862	-4.3889
0.14001	1.124	2.4161	1.8165	2.4389	2.8764	0.85225	2.3925	2.3221	1.1994	1.0903	2.1472	0.10181	1.9708	2.8607	2.2356	1.2454	0.86407	1.2048	2.3984	1.5615	1.7558	1.3133	0.56303	2.6941	2.6456	1.4777	0.77826	1.4902	1.7233	1.958	2.8851	1.2411	1.0508	2.2639	1.7528	1.5657	2.5989	2.8843	0.80073	0.56528	1.889	1.9324	3.282	1.3877	-0.034856	2.1531	1.6791	1.8042	1.1502
3.1249	2.8098	3.7424	2.1681	4.2328	2.5232	3.4811	3.1192	3.043	3.626	3.9255	2.0948	3.8139	4.1646	2.2828	2.983	1.6185	3.3235	4.0604	1.804	5.0134	4.1418	2.5303	3.9361	2.624	2.9223	0.67779	3.2351	2.1359	4.3895	1.804	2.8103	2.6933	2.1364	4.2454	2.0853	3.7491	2.613	2.4635	2.9277	4.3177	3.5982	4.2678	3.0624	3.817	3.2355	1.8618	3.7432	5.1357	5.0067
8.3378	8.3364	7.5482	7.8777	6.4696	6.4711	6.1595	6.1546	6.0928	6.4596	5.3667	7.1323	5.0848	7.5709	7.152	5.6214	8.0759	7.2436	6.3433	5.1547	6.6441	6.2367	8.204	7.6423	6.8638	6.4759	6.9747	6.037	6.9895	7.9603	5.6038	6.612	6.6643	9.592	8.3081	5.7691	5.0667	6.4922	7.5831	8.0497	6.3808	7.0551	8.0227	6.9366	6.9923	6.5664	8.1833	6.76	7.5931	4.4989
-14.293	-15.584	-14.231	-15.457	-13.517	-14.638	-13.893	-14.09	-15.568	-13.831	-13.301	-12.695	-14.131	-14.1	-14.158	-14.571	-15.701	-15.11	-14.182	-13.302	-13.089	-14.22	-16.524	-13.597	-14.862	-15.01	-13.641	-13.215	-15.346	-15.011	-14.898	-15.241	-12.375	-14.918	-14.898	-14.454	-14.166	-14.754	-13.759	-13.565	-15.09	-14.49	-12.232	-16.1	-14.697	-15.037	-14.847	-16.143	-14.219	-15.163
8.1404	10.676	8.4008	10.582	10.81	10.417	10.59	7.3776	9.5909	10.558	10.455	10.479	10.161	10.212	10.683	10.252	9.7499	10.22	10.892	9.3284	8.8669	8.2315	9.5654	7.6701	11.659	9.9391	9.4292	10.076	9.8844	10.124	10.425	9.4389	9.7081	9.918	10.989	9.5877	10.943	9.9551	11.029	10.701	9.3264	11.488	9.4822	10.001	11.913	9.0819	10.445	10.667	9.7858	9.8165
1.458	-0.13824	2.7696	2.1732	2.475	2.3873	1.6796	2.2523	3.0355	2.124	1.2063	2.3721	2.163	1.4574	1.7144	1.1397	-0.89439	2.0295	0.65294	0.1294	3.9077	0.4433	1.0277	0.71093	1.7954	3.2455	2.2495	1.4574	1.7939	2.3151	2.4252	0.75498	2.3044	1.3626	2.074	2.0429	1.6864	-0.05867	0.33676	1.5269	1.4616	1.5536	1.592	2.6069	2.0134	1.8692	1.8999	2.9458	0.93219	2.3753
-12.925	-12.937	-13.954	-12.939	-14.653	-13.335	-13.834	-12.677	-14.412	-13.259	-12.5	-14.517	-14.358	-13.193	-12.415	-13.157	-13.523	-12.512	-13.08	-13.213	-14.299	-13.587	-13.919	-14.378	-13.022	-13.248	-14.401	-12.057	-10.808	-13.865	-12.506	-13.82	-13.406	-13.405	-12.758	-13.784	-13.528	-15.004	-14.768	-12.15	-13.338	-13.218	-13.5	-13.053	-13.005	-13.712	-13.351	-13.144	-12.785	-12.367
5.4564	4.9595	6.0794	5.9141	5.6395	5.6054	3.2682	6.0933	3.5012	5.0739	6.4492	5.2593	5.182	6.3889	6.2138	5.2911	5.7369	5.3669	6.0748	4.1991	4.2969	7.4465	4.9094	4.27	5.4344	4.8872	5.5763	5.1874	5.838	5.411	4.7016	7.3405	5.383	6.6307	5.1024	7.1275	5.4932	4.723	5.4765	5.6965	5.496	3.8278	5.8887	4.8659	5.0043	6.4997	6.6463	6.2468	4.6514	6.3086
6.548	7.348	7.7547	8.0521	6.1195	5.6674	5.8192	7.1411	7.3678	7.0059	6.8965	6.4949	6.3883	8.2295	4.7964	6.2643	6.9434	6.9995	6.1215	8.6124	7.5812	6.6999	7.2854	6.2735	7.6817	8.8106	6.4826	7.2344	5.7277	6.0189	6.4191	8.875	6.6097	6.9265	6.3969	7.8582	6.7029	6.6726	7.6527	7.9231	6.2421	6.6382	5.0279	6.179	5.5106	7.4019	6.2625	5.0473	7.8782	8.6042
-6.2864	-5.9891	-5.1283	-5.1056	-5.343	-4.8379	-5.2247	-4.3881	-5.3193	-4.7357	-7.6118	-4.4978	-5.7642	-5.9399	-5.4001	-6.4373	-6.2506	-4.7896	-4.118	-5.4541	-5.8995	-5.9238	-4.8311	-4.1841	-7.3711	-3.6649	-6.5281	-5.3941	-5.6282	-4.5596	-4.2902	-4.1391	-5.145	-7.3224	-6.6021	-5.7413	-4.2319	-4.5692	-5.3244	-6.1075	-5.8353	-5.1253	-4.0195	-5.3917	-5.9509	-5.1956	-5.9805	-4.5078	-7.1763	-6.1542
-23.211	-22.968	-21.131	-21.907	-22.873	-22.204	-22.016	-22.883	-21.987	-20.395	-22.595	-22.948	-23.193	-21.721	-21.658	-21.004	-21.551	-22.989	-21.399	-23.498	-21.158	-21.686	-21.134	-21.926	-22.945	-21.156	-22.077	-21.984	-22.163	-21.161	-23.41	-22.553	-23.49	-20.768	-22.029	-23.679	-23.483	-21.231	-21.207	-21.985	-20.169	-21.747	-23.414	-22.378	-21.952	-21.542	-22.839	-22.255	-21.91	-20.347
-1.6741	-0.62854	0.15344	-0.74167	-0.38123	-0.060202	0.1415	-1.5348	1.008	-0.55971	0.079222	1.7233	0.38176	-1.5218	-0.37167	0.6642	0.24007	0.58284	0.18096	-0.876	-0.33188	-0.64098	0.53465	0.86553	0.65433	-0.39455	1.1783	0.10316	0.38291	-0.19803	-0.86365	0.22551	-1.4726	0.54884	-1.2818	1.4133	0.49565	-0.14436	1.1834	2.0732	0.45634	-0.36195	-0.88957	1.6849	0.50268	0.33174	0.37041	-1.7808	-0.45085	0.031078
-13.263	-12.666	-13.2	-13.708	-12.107	-11.816	-13.026	-12.26	-12.995	-14.435	-12.048	-12.839	-11.832	-11.797	-14.393	-13.359	-13.157	-11.725	-13.952	-12.833	-12.89	-13.087	-12.594	-12.599	-12.889	-11.421	-13.132	-14.445	-13.523	-12.785	-12.92	-11.77	-12.449	-11.954	-12.139	-14.512	-11.875	-12.902	-13.637	-12.116	-14.67	-12.763	-12.154	-12.136	-11.051	-12.689	-11.844	-14.597	-11.776	-11.932
-21.191	-20.407	-22.082	-20.332	-19.286	-20.995	-19.125	-18.692	-21.025	-21.308	-22.317	-21.12	-20.931	-20.004	-19.393	-21.689	-20.825	-22.353	-18.922	-21.376	-20.106	-20.039	-17.822	-19.515	-20.617	-20.834	-21.074	-21.388	-21.358	-20.308	-19.997	-19.741	-21.968	-21.384	-21.364	-20.906	-20.8	-20.425	-21.332	-21.829	-20.861	-21.43	-20.199	-20.076	-21.034	-20.069	-21.032	-19.56	-21.824	-21.888
-19.914	-22.432	-22.15	-20.013	-20.79	-19.861	-20.758	-21.732	-20.88	-21.879	-20.253	-22.165	-20.001	-20.56	-19.692	-19.425	-20.498	-21.422	-20.691	-21.767	-21.247	-20.215	-20.824	-20.678	-22.423	-20.451	-19.879	-19.935	-20.184	-20.007	-20.441	-21.14	-21.413	-20.563	-22.591	-21.004	-20.938	-20.412	-20.87	-21.674	-20.318	-21.411	-20.466	-19.715	-20.308	-20.866	-19.296	-20.612	-20.314	-19.868
4.5659	4.8393	5.0999	4.9842	4.655	4.692	4.5878	5.3552	3.1209	3.6907	4.8577	4.9994	5.547	5.9525	3.8967	4.7022	5.0507	6.1897	5.4964	4.1175	3.2701	5.4974	4.4496	6.0353	4.8312	3.3124	5.7039	4.7563	5.3485	5.6201	3.6862	3.3252	4.4845	2.9683	3.6267	4.6856	3.6308	4.3374	5.2268	4.8077	4.0579	4.4336	4.9209	2.9177	6.0838	3.7272	3.0273	3.4212	4.0993	5.8739
-11.872	-10.48	-10.131	-11.544	-11.189	-11.102	-11.586	-11.81	-10.93	-12.007	-10.856	-11.051	-12.697	-10.244	-10.126	-11.585	-12.394	-9.9602	-12.488	-12.442	-11.801	-12.386	-12.568	-11.468	-11.389	-12.137	-11.276	-11.502	-11.816	-13.817	-12.667	-11.544	-12.485	-11.711	-11.291	-10.813	-12.864	-10.644	-11.576	-11.149	-12.007	-11.495	-11.084	-10.24	-12.508	-11.818	-11.734	-12.361	-10.997	-12.17
-4.1637	-3.5384	-3.965	-1.911	-3.4854	-1.7163	-3.4369	-4.2624	-3.2822	-3.5437	-0.83633	-1.3644	-2.1779	-3.1307	-2.2765	-4.7821	-4.451	-3.0647	-3.1843	-5.769	-3.5126	-2.7583	-3.7104	-3.3534	-2.1345	-1.1628	-3.3557	-2.6143	-2.5613	-3.5561	-4.2077	-3.1094	-3.4382	-2.5078	-2.5449	-3.2144	-3.0474	-3.743	-2.1477	-4.6148	-3.7354	-2.1937	-4.8154	-3.5548	-3.2054	-2.8818	-4.1829	-2.6616	-4.006	-2.1068
-10.084	-9.6369	-8.4177	-10.118	-10.216	-8.7152	-8.3659	-8.9451	-8.8778	-9.6469	-9.1824	-8.1859	-8.8372	-9.0579	-8.7707	-8.1129	-10.237	-9.8529	-8.2994	-10.28	-10.942	-8.0499	-10.164	-10.417	-8.9133	-9.8734	-8.3588	-9.144	-7.6423	-8.6145	-7.9828	-7.9104	-8.9028	-8.0293	-8.5762	-8.5497	-8.0136	-8.5041	-8.8874	-11.323	-11.663	-8.6222	-9.2218	-8.0226	-8.2188	-6.8902	-10.963	-8.694	-8.9746	-6.7851
-0.65693	-0.13779	-0.025568	-1.1416	0.31947	-2.6708	0.067338	-2.1843	-2.4159	0.085645	-0.21155	-0.13425	-1.3308	0.010362	-1.632	-0.60482	0.0018386	-1.1803	-1.7747	0.61253	-1.1398	-1.5658	-1.0596	-0.39888	-0.91694	0.29307	-0.53054	-0.059747	-1.9339	-1.6328	-2.9916	0.89512	-0.89997	-1.0849	0.25615	-1.8561	-2.5364	-0.8368	-1.5732	0.63255	-0.10351	0.003899	-2.0034	-1.6135	-0.22026	-0.88289	-0.87187	-0.72548	-0.63167	-0.82321
-3.1202	-4.5469	-2.4129	-4.0455	-3.3928	-3.3518	-1.9595	-3.9457	-3.3963	-2.6137	-3.6785	-4.6116	-5.4803	-3.2724	-4.195	-1.6703	-5.0542	-3.2534	-4.4457	-2.1181	-4.7606	-2.7108	-4.0519	-3.1538	-2.8009	-2.7352	-2.9278	-2.5556	-3.1785	-3.4968	-2.8867	-2.375	-2.8399	-3.0321	-3.3824	-2.7607	-2.8104	-2.8897	-2.9059	-3.8218	-2.7069	-3.187	-3.0988	-3.507	-4.222	-3.2405	-3.6805	-3.4517	-3.7368	-4.0119
-12.366	-12.281	-11.811	-9.8704	-13.023	-11.906	-12.16	-10.79	-11.974	-11.708	-10.449	-10.921	-10.387	-10.738	-11.302	-11.379	-12.986	-12.268	-12.052	-11.009	-11.369	-12.498	-13.42	-11.432	-11.19	-11.807	-11.695	-12.491	-12.396	-11.585	-11.121	-11.742	-11.81	-12.152	-13.599	-13.652	-10.412	-12.682	-12.201	-11.027	-11.188	-11.037	-12.858	-11.529	-10.463	-11.694	-12.416	-11.709	-11.199	-11.8
-6.1351	-6.8503	-4.4713	-4.9304	-5.661	-6.365	-5.9299	-6.1815	-6.0745	-6.423	-6.7918	-5.8766	-5.6007	-5.2267	-6.3674	-6.1353	-5.1691	-6.3635	-4.7412	-6.0095	-4.5543	-4.6332	-6.1339	-6.4617	-5.9934	-3.4256	-4.7147	-4.5407	-6.8478	-5.21	-5.3034	-5.8328	-5.2359	-6.4749	-6.1303	-6.1326	-4.175	-6.2006	-6.7055	-6.7352	-7.368	-3.8486	-5.5871	-4.1562	-6.5797	-5.2139	-5.7498	-5.3697	-5.7028	-6.0174
-5.5441	-4.3734	-4.1311	-5.0149	-4.0123	-3.5584	-4.338	-4.1107	-3.3714	-4.5728	-3.7351	-4.4899	-3.2364	-4.6583	-6.4485	-3.3974	-5.3133	-4.4719	-2.8975	-4.5137	-3.93	-4.2696	-3.8579	-3.5495	-3.378	-4.9109	-4.1782	-6.4839	-4.9592	-4.1553	-3.9135	-4.7117	-4.094	-3.9259	-3.132	-4.5224	-4.2246	-6.858	-3.3504	-2.5459	-5.6724	-3.6335	-3.2666	-3.0014	-3.6467	-4.7966	-4.5261	-4.4044	-4.4482	-4.8696
-9.3515	-11.059	-9.751	-10.865	-11.185	-10.754	-10.199	-10.168	-9.2109	-9.6311	-11.06	-11.374	-10.939	-10.896	-11.15	-9.9873	-11.029	-9.5706	-9.197	-10.306	-12.563	-10.568	-9.2129	-9.2348	-10.724	-11.851	-9.4148	-9.4899	-9.4942	-9.5154	-10.87	-8.5875	-9.991	-10.93	-11.225	-10.216	-10.274	-10.251	-10.76	-10.041	-10.462	-9.4511	-9.8962	-10.626	-10.977	-11.066	-9.2288	-10.438	-9.9707	-9.6698
-3.5156	-3.5982	-3.4862	-3.0642	-4.4038	-2.7661	-5.0157	-3.9577	-3.8236	-3.2867	-5.2249	-3.9885	-5.0471	-3.3132	-3.1749	-4.9159	-2.6285	-3.587	-4.548	-4.1052	-2.2629	-3.6695	-5.1215	-4.8237	-4.4471	-3.1761	-4.7341	-4.0045	-3.5825	-3.563	-5.1342	-3.341	-1.5281	-3.6783	-3.6616	-2.4173	-2.788	-4.1003	-4.2371	-3.07	-3.8581	-4.2277	-4.8573	-4.5686	-3.3503	-3.549	-3.8721	-3.3074	-2.7022	-4.4037
-9.9885	-11.443	-10.176	-11.023	-11.55	-11.121	-11.354	-10.99	-11.305	-10.229	-13.07	-11.451	-11.092	-10.298	-11.268	-10.355	-11.876	-12.747	-10.421	-11.076	-9.8023	-12.323	-12.766	-10.906	-11.648	-9.4472	-11.27	-10.511	-10.827	-11.118	-11.668	-11.638	-10.76	-11.322	-10.471	-12.65	-12.115	-11.241	-12.072	-11.801	-10.589	-12.606	-12.34	-11.973	-10.803	-12.49	-11.421	-12.695	-12.151	-10.913
-3.116	-3.0293	-2.4602	-3.9317	-3.0388	-2.2823	-3.5803	-3.2276	-1.9597	-3.3174	-3.0166	-3.5949	-2.8395	-1.774	-3.1087	-3.9238	-4.1713	-2.4565	-2.5967	-4.3486	-3.1552	-2.8856	-4.1349	-3.6615	-3.1217	-2.7408	-2.6123	-2.7828	-3.6414	-4.4903	-3.1695	-3.5208	-3.3261	-1.9418	-3.7353	-4.3883	-4.3765	-2.4261	-2.3144	-4.9447	-4.2931	-3.5391	-3.8844	-3.4022	-2.7475	-1.4542	-3.2119	-4.1057	-2.2377	-4.0208
0.50378	1.1252	2.5722	2.5409	0.73728	0.19069	1.404	0.8559	1.9449	1.1678	2.7279	2.1215	2.2301	1.7119	0.92986	0.69877	0.87682	2.1855	2.4374	2.4792	2.6746	1.3988	2.7394	1.9646	0.33987	2.6185	2.1412	0.85036	1.114	2.9819	1.8543	2.8726	0.87052	2.1904	1.798	0.82209	1.941	2.6292	1.1383	1.3227	2.6666	1.9833	0.89615	1.8027	1.6631	2.0912	2.0308	0.75154	2.7761	2.7937
-4.5791	-4.4922	-5.4409	-5.8986	-4.4283	-4.6636	-5.5033	-5.387	-5.7672	-5.704	-5.501	-5.7842	-6.7573	-6.0688	-5.7303	-5.6511	-5.4769	-6.4702	-5.0284	-5.4061	-4.6235	-6.3124	-4.3245	-6.4464	-6.9539	-5.9906	-4.9788	-5.2347	-5.3418	-3.8225	-6.4131	-6.4608	-8.1511	-6.2598	-5.6263	-5.4971	-4.9459	-5.4441	-4.0684	-5.7857	-6.3457	-5.9661	-5.2649	-4.6971	-5.1306	-6.2681	-5.3765	-5.4726	-5.2039	-6.3132
-8.3833	-5.5661	-7.8331	-7.2401	-7.6346	-7.2737	-7.2203	-7.4349	-7.4077	-8.7205	-8.5636	-7.8832	-7.7374	-6.7931	-8.1379	-7.0739	-8.4342	-6.9791	-6.7027	-6.9797	-5.0515	-8.565	-6.8519	-8.2103	-7.2741	-7.2288	-7.6415	-6.3176	-8.9211	-7.4853	-7.8612	-7.3155	-7.1558	-6.2688	-7.0183	-8.0236	-8.5035	-7.6347	-8.5353	-8.2403	-6.3476	-8.9948	-7.682	-6.557	-7.4492	-7.9526	-8.9357	-6.951	-7.46	-6.9272
-21.4	-21.401	-20.545	-23.871	-22.855	-22.384	-21.152	-22.246	-21.928	-21.931	-22.37	-23.215	-22.279	-22.1	-22.912	-22.781	-22.248	-23.069	-21.914	-22.011	-22.552	-21.773	-21.663	-22.192	-21.572	-22.633	-23.158	-22.773	-22.726	-21.595	-22.61	-21.681	-21.52	-22.789	-22.551	-22.537	-22.138	-22.267	-21.709	-21.321	-21.628	-21.681	-23.205	-21.563	-22.269	-22.572	-21.903	-20.889	-24.177	-21.113
0.21363	1.0025	-0.86902	1.0592	0.68983	0.11804	0.74967	0.20164	-1.3544	0.51155	0.039786	0.71999	0.13798	-0.904	-1.1139	-0.43739	-1.3221	0.80045	-0.90277	-0.1607	0.75734	-0.55432	-0.099687	0.1744	-0.060421	0.39022	-0.30441	-1.5065	-0.48769	-0.13021	0.53832	0.69339	-0.56282	0.35428	-0.3697	-1.4979	-0.74166	1.34	1.1844	-1.5024	-0.21034	-0.65784	-0.51001	1.0237	-1.3205	0.10362	-0.88647	0.424	-0.042576	0.40346
7.3995	8.506	8.14	10.062	9.1244	9.7836	9.5717	6.5155	9.5604	9.4517	8.9401	7.7958	8.1633	8.1946	8.5945	8.4888	8.7794	9.0042	8.786	8.8563	8.9162	10.429	8.3065	9.2724	9.7461	9.4542	10.24	8.9509	7.9019	10.274	8.0826	9.1711	7.4397	9.9599	9.046	6.4171	8.3443	8.5478	8.4365	8.4843	10.134	7.3554	8.6112	7.7948	8.6251	7.892	7.6187	8.2597	7.5483	6.4877
1.0885	2.0893	1.6491	1.2021	0.63527	0.93315	1.442	1.8309	1.8206	2.6565	1.494	2.1827	2.3736	2.0878	1.1585	2.7935	1.2846	1.96	1.435	0.83746	3.2567	2.171	2.2806	2.3763	2.1262	0.5988	2.6197	1.423	2.1807	1.949	2.6133	1.1729	0.85928	-0.042078	1.822	-0.73426	1.951	0.37159	0.078981	2.6837	1.9155	3.0368	1.3102	1.9737	2.7148	1.3894	2.723	1.1116	1.596	2.3476
-1.6225	0.79177	-1.3563	-2.3635	-0.18089	-1.3943	-1.287	-1.5578	-2.6289	-1.1175	-2.2325	-1.2218	-1.0288	-1.8724	-1.0815	-2.1706	-3.5463	-1.1769	-1.7704	-1.9522	-2.7739	-2.2439	-0.42844	-1.9443	-1.1195	-1.6802	0.4624	0.85935	-1.4083	-2.3218	-1.9434	-2.5033	-0.58781	-0.17503	-1.512	-1.1736	-1.3084	-1.5922	-1.5164	-3.6619	-1.692	-2.1012	-0.70524	-1.3462	-1.8128	-0.55207	-1.598	-0.24563	-2.0957	-2.1696
-5.4162	-4.7052	-4.4944	-5.5264	-5.3302	-6.2813	-4.4306	-5.2509	-4.9004	-6.1151	-6.8329	-5.3812	-5.5597	-5.78	-6.015	-6.1978	-5.4152	-5.7073	-5.594	-4.4035	-4.9208	-7.4163	-5.2083	-4.5131	-6.2599	-4.22	-5.1846	-4.6788	-5.7004	-5.8751	-6.4017	-6.2413	-5.2941	-4.2676	-6.4487	-6.2409	-4.307	-4.267	-4.926	-6.3488	-5.4682	-5.7598	-5.1528	-5.2738	-6.0494	-5.9648	-7.2078	-6.0555	-4.8552	-7.6321
-3.0187	-3.4461	-3.0316	-3.0084	-3.3216	-3.4777	-4.0016	-5.1754	-3.8056	-4.3941	-4.2309	-2.7232	-3.9759	-2.5629	-4.6265	-2.381	-3.8578	-3.4636	-2.5423	-3.9625	-2.515	-3.8577	-4.5939	-2.4215	-2.659	-2.6207	-4.4579	-2.004	-3.5251	-3.5704	-3.2601	-3.2139	-2.8331	-3.9934	-3.8447	-2.1486	-3.1436	-2.6443	-1.8853	-2.9861	-3.1735	-2.3341	-3.0523	-4.6278	-2.9656	-3.4113	-2.9026	-3.5788	-3.207	-3.1844
-12.766	-14.043	-12.915	-13.383	-11.891	-13.259	-11.807	-13.186	-12.999	-12.578	-14.164	-12.354	-14.503	-11.688	-11.846	-12.151	-11.718	-12.49	-14.15	-13.188	-11.103	-12.957	-13.119	-13.875	-12.752	-13.588	-12.473	-12.209	-12.173	-14.184	-13.192	-11.154	-12.838	-10.882	-12.819	-11.879	-12.81	-12.132	-13.177	-12.789	-12.291	-12.088	-12.632	-12.81	-11.949	-12.795	-12.74	-12.333	-11.089	-14.727
1.448	1.1963	1.2171	2.5714	1.2847	0.56873	1.0249	1.3944	1.7753	1.5041	2.4194	2.4726	2.2092	2.5196	1.9135	2.3085	2.1994	2.6467	1.7777	2.666	2.3676	1.2381	2.2954	2.6488	2.0555	1.9358	2.1257	1.6559	0.94988	2.7191	2.0269	0.40181	2.5881	2.1512	1.9667	1.3687	1.0732	-0.48996	1.1942	1.9865	1.9098	1.2991	1.0193	2.2754	3.0621	2.8862	2.441	1.8022	2.245	1.8626
-20.113	-20.257	-21.668	-21.541	-22.046	-20.02	-20.643	-20.89	-21.384	-20.976	-20.899	-20.504	-19.86	-20.526	-21.132	-20.284	-20.143	-20.538	-20.648	-21.464	-20.616	-20.841	-22.348	-19.11	-22.462	-21.304	-20.739	-20.504	-19.889	-22.279	-21.824	-19.978	-20.662	-20.21	-21.2	-21.066	-19.034	-19.465	-20.706	-20.773	-20.154	-21.43	-20.906	-21.082	-20.598	-21.649	-20.703	-21.444	-18.471	-19.784
-16.096	-15.141	-15.119	-15.477	-14.4	-14.859	-15.081	-14.702	-14.782	-13.742	-14.992	-14.51	-15.626	-14.372	-15.494	-14.244	-15.085	-16.51	-13.549	-15.265	-14.107	-14.036	-13.807	-14.273	-13.226	-14.879	-15.068	-14.64	-13.866	-15.444	-15.872	-14.785	-13.421	-12.929	-14.937	-13.625	-16.111	-14.516	-14.079	-12.803	-14.49	-16.148	-15.137	-14.623	-13.535	-14.318	-14.57	-14.008	-13.243	-13.577
-1.1845	0.62941	-1.1888	0.80698	-1.116	-0.89302	0.38766	0.36125	-1.2757	-0.68178	0.79203	-0.68907	-0.63672	-1.1845	-1.1584	-0.25494	0.036947	0.74643	-1.0621	0.082633	-0.22584	-0.56688	-0.94585	-0.1871	1.2915	-1.2629	-0.71161	-1.4494	-0.041307	-0.38064	-0.11536	2.5209	-0.66594	-0.66455	-0.15207	0.39259	-0.098074	1.2994	0.49274	1.2079	-1.7778	2.4019	1.4538	-0.6066	-1.3908	-1.377	1.2795	0.81493	0.17821	-0.19861
-13.683	-11.81	-13.968	-12.381	-12.976	-13.242	-14.284	-12.851	-14.185	-12.776	-12.718	-11.343	-15.985	-13.273	-11.443	-12.956	-12.132	-13.949	-13.533	-12.362	-11.715	-13.963	-14.145	-12.374	-12.445	-13.364	-12.951	-11.917	-13.517	-13.158	-12.38	-12.487	-11.918	-13.487	-13.067	-13.295	-13.34	-12.44	-12.928	-13.436	-13.295	-12.949	-14.986	-13.284	-12.776	-13.875	-12.403	-13.198	-12.548	-13.462
-4.7432	-4.9428	-5.0614	-5.517	-3.7286	-4.2505	-4.4791	-4.705	-5.3208	-6.1726	-4.5522	-3.7647	-4.3735	-3.2603	-3.2082	-5.6049	-4.5837	-3.6259	-3.6953	-4.0047	-4.8254	-4.2231	-4.8447	-4.6432	-2.8469	-4.7077	-3.5012	-5.0027	-5.4478	-4.6781	-4.5372	-4.5638	-3.5808	-4.0587	-5.6163	-3.648	-4.0314	-5.9607	-5.2035	-4.6951	-3.7643	-6.2872	-4.3429	-5.1495	-3.6649	-6.0038	-5.0369	-5.5268	-3.2148	-4.7606
9.4751	10.551	9.941	9.9745	10.252	10.131	7.4963	10.309	7.9966	9.1344	9.4702	9.7317	9.6983	9.7592	11.397	9.2531	10.055	9.8728	10.387	9.8025	9.6406	11.035	8.4013	9.2431	9.7669	10.652	9.3032	9.8149	8.4478	9.0821	10.431	10.913	8.9213	8.7666	8.3581	8.306	9.9604	9.467	10.235	8.9043	9.8534	9.556	8.4598	9.4847	9.9246	9.9879	12.102	8.2653	11.042	9.1391
5.7002	5.548	7.1406	7.9915	6.7215	5.8162	6.7217	6.3314	6.4564	7.0059	6.6827	7.1963	7.7278	9.6459	7.3058	6.7163	8.2314	7.2445	6.52	6.5249	6.8264	9.8484	7.2317	7.4452	5.0909	5.9846	6.2997	7.0783	6.6444	6.1662	8.5307	7.1232	5.66	6.1971	6.6183	7.1304	7.843	8.2725	6.6831	6.6152	6.3603	7.2984	7.1461	7.9203	6.2459	6.8049	7.0019	8.4579	6.9248	6.3503
8.1428	6.1262	6.8309	5.5997	5.6815	6.555	6.9927	6.5496	5.9776	9.4338	8.2952	6.9964	7.3585	6.3926	6.6459	7.7351	5.4206	6.4988	6.9486	6.6108	6.6517	7.4027	7.6594	7.7044	6.4839	8.7674	5.1422	7.5704	7.4367	5.7159	7.2545	6.7125	6.6923	7.14	6.5988	7.9081	5.2846	7.4144	7.7521	6.2314	6.6257	6.8394	6.7575	7.2148	6.2949	7.1147	7.6732	6.5346	5.2681	7.608
-4.5481	-6.252	-6.1657	-6.2933	-6.8489	-7.1459	-6.067	-5.1916	-5.5016	-5.4484	-6.3707	-4.4843	-5.2332	-6.1291	-5.5569	-6.8307	-6.9005	-4.4279	-5.431	-3.9391	-5.3534	-4.252	-5.1178	-5.5858	-5.8077	-8.1568	-4.6506	-4.0233	-4.8357	-6.5743	-6.6216	-4.1705	-7.1496	-5.8473	-5.665	-4.8462	-3.7605	-4.3872	-5.6753	-4.6594	-5.4532	-7.181	-6.3519	-6.4556	-6.7847	-7.6847	-5.0049	-5.7283	-6.0138	-4.5479
-5.3879	-4.4881	-3.3841	-2.8093	-2.2389	-3.9692	-2.9609	-4.5395	-2.3209	-4.18	-3.4331	-4.0619	-4.4114	-3.6708	-3.7446	-5.0457	-4.7223	-3.6037	-4.8002	-2.8338	-4.0757	-2.627	-5.2439	-1.9104	-3.3704	-4.7254	-3.1915	-3.106	-3.0666	-4.3514	-2.7016	-5.8087	-3.6184	-3.9094	-2.1608	-3.8294	-3.8418	-3.6239	-2.9235	-4.1173	-4.3725	-4.5472	-4.3709	-4.6427	-3.1996	-5.6741	-1.9224	-4.6816	-2.1586	-4.0847
-5.028	-4.8881	-4.5429	-3.8863	-5.8196	-4.656	-4.9875	-6.3263	-4.0568	-4.7515	-4.5943	-5.8334	-6.1107	-4.0566	-5.5493	-5.5309	-4.83	-4.5927	-3.6487	-4.7862	-5.0591	-4.941	-5.7806	-4.7799	-5.471	-3.1759	-4.6435	-4.7465	-4.9053	-5.1948	-4.1625	-5.2067	-4.6748	-4.5123	-6.7316	-3.6198	-3.4352	-3.643	-6.226	-4.1883	-4.5535	-5.3913	-4.7784	-3.182	-4.4943	-4.1262	-5.9212	-5.271	-4.846	-4.4368
-2.1409	-0.59521	-1.7248	-3.5575	-2.1304	-3.0868	-3.3672	-2.1717	-3.2037	-2.3146	-0.83323	-0.82133	-1.8875	-1.6779	-1.8336	-1.5253	-0.58694	-2.3061	-1.9156	-0.6975	-1.2339	-2.9773	-1.8558	-2.8045	-2.6565	-0.39647	-1.5182	-2.3883	-2.2217	-2.2525	-2.8085	-1.6132	-1.736	-1.3729	-1.5001	-2.6547	-1.8397	-0.03403	-0.91078	-3.4709	-1.0398	0.36245	-1.8609	-2.109	-3.0033	-2.105	-1.1146	-1.5027	-1.0917	-3.4645
-3.3843	-4.6043	-3.9665	-3.6335	-3.8587	-3.6686	-4.1863	-3.8149	-3.432	-3.2495	-3.2539	-3.6195	-4.3674	-3.9797	-2.9648	-5.1745	-5.6317	-3.726	-4.8637	-5.66	-4.4719	-4.6534	-3.6317	-4.8894	-2.6865	-4.3668	-3.0027	-5.1438	-5.042	-5.3213	-3.7035	-3.9709	-4.8433	-3.3318	-3.7899	-3.5833	-3.1714	-5.2005	-5.6999	-4.4852	-3.2489	-3.8771	-3.2436	-3.3358	-3.591	-3.6392	-3.5625	-4.0694	-5.5982	-4.2552
-2.7406	-2.968	-2.0554	-3.6451	-2.7742	-2.8448	-2.5787	-2.0682	-2.9427	-3.5984	-2.3146	-2.1714	-2.2832	-3.3914	-2.6913	-3.3716	-2.0499	-1.4466	-2.1217	-1.007	-2.5625	-2.3356	-2.0775	-2.8396	-3.6931	-2.181	-2.1278	-1.6652	-2.6708	-2.2807	-1.0739	-2.9831	-3.8997	-2.0564	-2.937	-3.5931	-1.4905	-5.2149	-0.52645	-2.7451	-3.2637	-1.8515	-2.8023	-1.71	-1.5456	-3.1801	-3.6032	-3.5148	-0.75368	-2.4039
3.7064	2.7743	3.9287	2.6746	4.2207	4.3422	2.7165	2.7995	3.4009	3.0727	2.9461	3.8392	2.9403	4.093	1.8662	2.3994	3.325	3.6982	0.7234	1.9083	1.3688	1.5926	3.0842	3.4452	2.2819	2.0487	1.8743	2.9181	3.6541	4.5782	2.7286	1.8806	2.7764	2.1415	3.1741	3.032	3.3773	0.83525	3.2356	2.0156	2.0599	2.9901	2.0681	1.6786	2.1491	1.2391	1.5031	3.7168	3.3932	2.5441
-9.1278	-11.377	-11.676	-12.044	-11.464	-9.8276	-12.714	-10.148	-9.3041	-10.43	-9.6331	-10.802	-11.402	-10.839	-10.333	-9.9244	-11.355	-10.157	-10.279	-10.866	-10.155	-12.079	-9.813	-11.271	-9.7332	-10.233	-11.733	-11.002	-11.435	-11.604	-9.1275	-10.022	-11.649	-9.0706	-8.9425	-10.413	-9.2244	-10.855	-10.419	-10.493	-11.598	-10.57	-11.835	-9.4953	-12.026	-11.261	-11.245	-9.9704	-10.935	-10.496
-21.126	-22.541	-20.737	-22.732	-22.773	-22.868	-22.715	-21.894	-23.385	-20.814	-22.598	-22.456	-21.902	-21.915	-24.285	-22.748	-21.749	-20.786	-23.44	-23.528	-21.862	-21.49	-22.525	-22.147	-21.59	-23.506	-22.334	-22.82	-22.9	-22.493	-23.394	-23.128	-20.724	-22.109	-22.133	-23.235	-20.721	-23.366	-21.261	-22.241	-21.921	-22.33	-23.074	-20.899	-23.707	-20.785	-22.485	-20.987	-23.084	-21.674
-11.829	-12.146	-12.767	-12.778	-9.1923	-10.532	-11.526	-12.088	-12.176	-11.31	-10.668	-11.869	-12.863	-10.68	-10.257	-11.101	-13.415	-12.668	-11.722	-11.307	-10.954	-12.044	-12.029	-10.981	-11.918	-13.817	-11.703	-12.48	-11.449	-13.27	-12.041	-10.543	-12.352	-9.8812	-11.402	-12.169	-12.21	-12.851	-13.663	-11.856	-10.816	-12.641	-9.6807	-10.52	-11.609	-11.387	-11.417	-10.819	-11.486	-11.98
-2.8252	-0.26833	-2.4	-1.1509	-3.3697	-0.87027	-2.455	-1.6674	-3.6933	-2.2087	-2.9691	-2.538	-1.0589	-1.0779	-1.7234	-1.871	-0.4246	-1.9097	-1.619	-0.17567	-0.62801	-3.6614	-2.0095	-1.8307	-3.2875	-2.5128	-2.5118	-0.81707	-2.8462	-1.3879	-1.5952	-0.64048	-2.3493	-1.6595	-2.0031	-2.5898	-2.4323	-2.2062	-2.1593	-1.7674	-3.0546	-0.91918	-3.1265	-2.7529	-2.3872	-0.69314	-0.73615	-3.9183	-1.696	-1.0637
-21.825	-23.6	-22.586	-22.941	-22.915	-21.121	-22.708	-22.797	-22.318	-22.549	-21.957	-22.209	-22.808	-22.542	-22.214	-22.646	-22.528	-20.847	-22.323	-21.008	-21.622	-22.142	-21.214	-23.06	-22.239	-20.227	-23.153	-23.118	-21.905	-22.692	-21.802	-22.812	-22.476	-21.715	-22.009	-21.264	-22.625	-23.5	-21.867	-22.167	-22.681	-22.809	-23.81	-20.054	-21.266	-21.277	-22.267	-23.475	-21.462	-20.935
1.4392	1.9018	2.3167	1.2018	2.0238	0.87858	0.93278	2.893	0.30354	1.9446	1.9388	2.0283	1.1114	-0.77502	1.3811	1.9528	2.7728	1.5235	2.6775	1.2745	2.7522	1.6385	0.0025129	1.0461	2.1058	1.7508	-0.85194	0.12287	2.3948	1.5297	0.5442	1.5501	2.0449	1.491	3.3564	1.772	1.1532	3.0443	2.3986	2.1722	1.2582	1.7582	1.8757	1.455	-0.46514	1.8326	0.98801	0.20848	1.9108	2.8353
1.7134	3.5963	4.2491	3.6858	2.9251	2.0079	4.0432	3.801	1.4117	2.0398	4.8289	3.6164	1.0126	2.8826	3.3842	2.5863	3.1644	4.1138	3.6355	1.8501	2.1616	3.8863	2.7976	3.3422	2.4911	2.7884	2.7533	2.5973	3.7691	3.1842	4.1986	5.1429	2.0927	3.7441	4.2708	3.8277	2.6966	1.9455	2.1906	2.5112	2.4995	1.8273	1.5744	1.725	2.4014	5.2475	4.6482	4.2246	3.3924	3.6481
-12.749	-11.971	-12.789	-13.961	-13.762	-12.288	-14.523	-14.048	-11.749	-12.471	-11.226	-14.636	-14.079	-12.051	-12.11	-12.923	-13.331	-13.035	-10.93	-12.52	-12.615	-12.792	-12.438	-14.18	-13.017	-11.899	-13.319	-12.053	-13.643	-15.428	-13.777	-13.137	-13.719	-13.402	-13.618	-13.08	-14.005	-13.199	-11.247	-11.957	-13.218	-10.543	-13.6	-11.26	-13.274	-10.958	-13.552	-12.565	-12.448	-12.792
-13.025	-13.35	-13.372	-11.941	-12.347	-14.89	-13.125	-11.716	-13.385	-14.18	-13.738	-12.799	-14.362	-11.465	-13.173	-13.352	-13.287	-13.136	-11.771	-11.809	-10.867	-14.608	-14.024	-13.571	-13.376	-13.561	-13.977	-15.15	-13.689	-12.609	-13.272	-12.115	-13.197	-13.551	-13.986	-14.754	-11.931	-11.967	-13.652	-13.512	-14.186	-12.43	-11.031	-12.338	-14.003	-12.728	-12.797	-12.652	-12.941	-12.803
-10.317	-6.9672	-9.3122	-12.28	-10.091	-9.4247	-9.4144	-8.8709	-11.816	-10.706	-10.786	-10.637	-10.887	-10.1	-9.4853	-10.094	-9.7474	-11.058	-9.128	-9.7759	-9.7346	-9.62	-9.3988	-10.71	-11.813	-8.5102	-10.22	-11.061	-9.7265	-9.4518	-9.9499	-9.8326	-9.0539	-10.34	-9.2812	-9.7593	-8.9838	-10.59	-9.0086	-10.082	-9.4939	-10.637	-11.016	-10.675	-9.6803	-11.214	-10.668	-11.945	-10.881	-10.208
-4.6899	-3.1889	-2.3875	-4.3724	-4.4583	-3.9818	-3.2899	-4.3996	-2.9228	-2.3772	-4.001	-2.7203	-5.1199	-3.1244	-3.2314	-3.1284	-4.2223	-5.0702	-6.6691	-3.4873	-4.3383	-2.3439	-3.6295	-4.1164	-3.2461	-3.7601	-2.4655	-3.9258	-4.5146	-5.7703	-3.8152	-3.9159	-3.5505	-5.3782	-4.8508	-4.3739	-4.8812	-3.5363	-2.943	-4.575	-5.0907	-2.8137	-3.9147	-4.8082	-4.6622	-2.4926	-2.2598	-3.893	-2.2418	-4.8542
1.7988	2.8517	2.4673	3.7556	2.7631	3.4183	2.5229	2.8415	3.4878	3.5102	2.8585	4.2291	3.2235	2.6872	2.3449	2.7566	3.5374	4.2187	2.4679	2.7461	4.1858	3.471	1.7285	2.9025	5.0037	2.902	4.2199	1.4803	4.3837	1.8338	4.0837	2.5951	1.3664	3.2582	1.8227	3.055	4.6165	4.5797	2.1312	3.1479	4.8796	3.0504	3.1271	2.2717	1.4117	3.92	3.3907	2.7223	4.5441	2.802
-23.067	-22.146	-22.761	-23.165	-22.189	-22.893	-22.93	-21.703	-23.887	-22.892	-22.363	-22.337	-23.934	-22.656	-21.774	-22.097	-21.745	-21.551	-22.378	-21.643	-24.622	-21.671	-21.942	-21.511	-22.262	-21.652	-22.766	-22.761	-22.386	-22.139	-21.662	-22.363	-22.551	-22.748	-22.816	-22.473	-22.738	-21.578	-21.378	-22.062	-22.998	-19.754	-20.05	-22.286	-22.354	-19.773	-22.121	-22.758	-20.939	-23.858
-3.1933	-4.4678	-2.1003	-3.3668	-3.7884	-2.8166	-2.7194	-3.5842	-3.0365	-3.5449	-3.496	-2.0749	-3.6054	-2.9397	-1.419	-2.4156	-4.4561	-3.095	-3.5037	-2.3471	-2.3547	-2.4015	-3.2823	-4.4132	-3.182	-3.2678	-3.4528	-2.8754	-2.2721	-2.9699	-2.7811	-2.4701	-2.9691	-4.1481	-3.4641	-2.3764	-3.099	-3.337	-3.2482	-2.919	-3.2864	-4.0174	-2.743	-3.9511	-3.2953	-2.8676	-3.8052	-3.2029	-3.6568	-3.1406
-11.436	-10.975	-11.533	-11.831	-11.822	-12.192	-12.187	-10.895	-12.541	-11.187	-10.129	-11.037	-11.849	-11.009	-12.728	-13.338	-9.9493	-12.451	-11.374	-11.931	-12.325	-11.422	-12.656	-10.676	-13.71	-12.603	-12.497	-10.995	-11.061	-11.35	-11.739	-11.31	-11.551	-12.26	-11.778	-11.435	-11.471	-11.67	-12.775	-12.341	-11.79	-11.939	-11.798	-11.064	-11.296	-12.318	-11.148	-11.939	-11.738	-11.994
-7.8373	-7.0988	-6.2611	-6.4301	-6.1056	-7.7174	-8.666	-5.4662	-6.7083	-8.0116	-6.6304	-7.1867	-6.2934	-7.1584	-6.1432	-5.4497	-6.0366	-7.5702	-7.0922	-5.3013	-5.5127	-6.8164	-7.4457	-8.2126	-5.9159	-7.9974	-6.9544	-6.1238	-5.19	-7.2622	-5.7545	-5.5734	-5.5009	-5.6961	-6.1334	-5.0859	-5.6746	-6.1552	-5.9046	-6.2812	-7.8195	-6.8943	-7.2678	-5.5431	-7.1275	-7.0163	-6.8898	-7.311	-7.3472	-6.5787
-6.303	-2.9291	-3.6293	-4.5921	-2.832	-3.8164	-3.5733	-3.2378	-4.2235	-4.439	-4.1847	-4.0788	-2.934	-3.4359	-3.2956	-4.2772	-4.4046	-4.1849	-2.8485	-4.9283	-3.1879	-3.183	-2.6723	-4.0864	-4.8589	-4.7396	-4.435	-3.8772	-2.5595	-4.3913	-3.9716	-4.7678	-3.3015	-1.9527	-4.0759	-2.244	-1.016	-3.9205	-2.5786	-4.2165	-5.1133	-3.0644	-2.7067	-4.0295	-3.9872	-4.8073	-3.1557	-4.0819	-3.5521	-3.2791
-10.336	-11.117	-10.852	-11.028	-9.8196	-10.227	-11.403	-12.221	-9.583	-9.1765	-9.8121	-9.7497	-11.267	-10.437	-8.1957	-10.068	-10.387	-10.586	-10.36	-11.498	-10.822	-9.3102	-10.641	-10.123	-11.762	-11.608	-10.926	-10.667	-10.797	-11.05	-12.402	-10.795	-10.817	-9.3639	-12.232	-11.383	-10.553	-11.767	-11.261	-11.658	-10.762	-10.245	-10.295	-11.291	-11.041	-9.394	-10.235	-10.64	-12.425	-11.081
-21.944	-20.835	-22.548	-23.502	-22.504	-21.813	-22.964	-21.811	-22.4	-21.684	-22.711	-23.148	-20.839	-22.27	-24.129	-22.87	-21.872	-21.87	-21.415	-21.71	-22.042	-23.061	-20.838	-22.296	-20.925	-22.323	-23.132	-22.6	-22.674	-21.793	-22.566	-20.959	-21.326	-21.583	-21.9	-22.007	-22.671	-22.46	-22.401	-23.761	-22.153	-21.758	-20.73	-23.094	-21.711	-22.132	-22.574	-22.002	-22.79	-23.843
-11.428	-7.3174	-8.7437	-8.9505	-10.46	-10.512	-9.6016	-8.6464	-8.857	-9.7365	-10.6	-7.7209	-8.2831	-9.0289	-9.4643	-10.271	-9.3102	-8.6318	-8.8945	-9.7282	-9.3534	-9.573	-10.029	-10.076	-7.4336	-8.1444	-9.5496	-8.8551	-9.363	-8.5238	-7.1601	-9.3659	-7.9228	-8.9391	-8.736	-8.9873	-9.8548	-8.6276	-9.5795	-9.8596	-8.6912	-8.9891	-8.7416	-9.6735	-8.242	-8.9692	-8.509	-7.736	-9.3784	-8.7197
-10.817	-10.702	-10.322	-10.025	-9.9468	-8.8845	-11.451	-10.486	-9.4519	-9.7416	-9.9446	-10.292	-11.142	-10.664	-8.9079	-9.4	-9.5909	-10.409	-9.9958	-8.8919	-11.077	-10.552	-10.06	-9.5909	-9.0665	-9.6987	-10.821	-9.5807	-9.3719	-8.6718	-10.472	-11.711	-9.0741	-9.6116	-10.902	-11.425	-10.222	-10.953	-9.2019	-10.964	-10.656	-10.685	-10.696	-9.273	-9.4764	-9.0928	-9.4969	-8.7023	-10.375	-9.4012
-7.5482	-6.6477	-9.0564	-7.8613	-6.7602	-7.9897	-7.7205	-8.1697	-7.3374	-8.6549	-7.4818	-6.5968	-8.9634	-8.0116	-5.7462	-7.6595	-7.0891	-9.1661	-6.0633	-6.5387	-9.1311	-9.87	-8.0197	-6.8989	-7.6219	-7.0024	-6.4952	-8.1593	-7.9562	-7.7115	-7.8216	-7.7707	-7.8722	-7.4984	-6.991	-7.2094	-6.1282	-7.5372	-7.2023	-6.7163	-8.489	-6.6379	-6.6248	-7.4092	-7.3985	-6.5309	-6.8768	-7.7335	-7.5495	-7.2747
-2.9271	-2.4088	-4.5759	-3.5478	-1.832	-2.9697	-4.0168	-2.9141	-4.797	-2.1814	-3.0945	-2.9146	-2.1648	-1.2953	-3.662	-2.3931	-3.9861	-3.1125	-3.4498	-3.8462	-2.9101	-3.3238	-3.122	-4.7374	-3.2447	-4.538	-4.5011	-0.81899	-2.5844	-3.1101	-5.0484	-1.4146	-2.6922	-2.4903	-3.5875	-4.0139	-2.6047	-2.0624	-3.8002	-5.951	-3.2942	-2.305	-3.7279	-0.76454	-2.8427	-3.1005	-3.0554	-4.1488	-4.8932	-4.2862
-5.9048	-5.7128	-6.5016	-6.0538	-7.2532	-5.8469	-7.0049	-5.994	-5.9671	-4.8331	-5.847	-4.8476	-6.5931	-6.2416	-4.9113	-7.4863	-5.4247	-5.9845	-6.7516	-6.8852	-6.402	-5.8701	-7.3124	-5.9079	-6.9691	-5.9639	-6.946	-5.1528	-5.9233	-5.3306	-6.4775	-6.5322	-6.054	-7.0619	-5.9827	-6.3176	-7.8176	-6.934	-6.4539	-7.451	-6.1305	-7.847	-6.1089	-5.8636	-6.9822	-6.8901	-5.6736	-7.279	-7.3067	-5.6696
-2.0998	-2.6987	-2.9235	-2.6981	-3.012	-2.936	-2.0775	-1.9784	-3.0489	-2.3462	-3.7081	-3.312	-3.4909	-2.2828	-1.5623	-3.5268	-2.3215	-3.064	-3.6597	-2.195	-1.8776	-3.2717	-3.3525	-2.4289	-2.5083	-2.2784	-1.7906	-3.2544	-0.93922	-2.0076	-2.878	-1.8066	-3.0509	-1.3148	-2.9045	-1.7598	-4.3702	-3.3269	-2.362	-2.8062	-2.3566	-2.6915	-2.2844	-2.0557	-3.4711	-1.6798	-2.5612	-3.4093	-1.8399	-3.1854
-1.4532	-2.2522	-2.3647	-2.3635	-2.5856	-0.25354	-3.3679	-2.6491	-1.2696	-2.2709	-1.0465	-1.6144	-0.86827	-0.24434	-1.0209	-1.9669	-0.77172	-1.8448	-1.5545	-1.4647	-2.2667	-1.6657	-1.4477	-1.103	-2.4325	-2.6637	-1.2576	-2.0549	-3.487	-0.73702	-1.0007	-2.5916	-1.7034	-1.9387	-1.5483	-2.1507	-1.2011	0.15046	-2.1588	-1.5131	-3.4346	-2.1604	-2.5447	-2.4483	-2.6422	-1.1201	-2.04	-2.4353	-0.95421	-2.8198
0.5976	1.8813	0.20122	0.48614	2.1251	0.20659	1.4031	-0.069753	0.6527	1.0094	1.8029	2.8268	0.95154	-0.055859	0.95778	0.94211	0.92275	0.58903	2.981	1.9655	1.8358	3.0841	2.6854	2.615	2.1696	-0.15417	1.627	0.83372	0.47375	1.586	2.3221	0.15131	2.726	1.3783	2.3069	2.0834	0.71736	0.97035	1.0162	1.3752	3.635	1.147	2.3538	2.672	0.86675	1.8637	1.3815	1.7104	0.96089	1.8718
-10.558	-11.038	-12.313	-11.717	-11.705	-13.523	-12.047	-12.016	-13.013	-10.588	-11.333	-10.434	-12.5	-10.584	-10.486	-11.034	-11.711	-13.798	-10.883	-11.878	-12.332	-11.309	-12.259	-9.9702	-12.078	-12.859	-12.698	-12.211	-10.306	-10.859	-11.795	-11.231	-10.985	-11.792	-10.179	-11.543	-12.697	-11.548	-12.198	-10.458	-11.359	-11.443	-12.162	-11.35	-12.546	-10.926	-11.529	-11.864	-13.148	-10.34
-2.7156	-3.8023	-4.9519	-3.1299	-3.4632	-3.3692	-1.9317	-3.262	-3.3657	-3.5002	-4.2779	-3.2848	-3.6582	-4.6199	-3.7736	-4.0967	-3.1265	-2.5178	-3.5327	-4.0238	-2.8304	-4.2368	-3.3987	-4.2983	-3.6404	-3.5912	-2.602	-4.2	-2.8139	-2.3515	-3.0588	-3.7349	-2.9048	-2.8506	-3.475	-3.765	-3.28	-4.0337	-4.1174	-4.4383	-3.9599	-3.0595	-2.887	-3.0496	-3.611	-3.1209	-2.2819	-2.0593	-3.1582	-2.214
-15.007	-15.083	-14.265	-13.871	-16.713	-14.49	-15.173	-14.3	-15.786	-15.867	-15.195	-14.429	-13.013	-13.827	-14.897	-14.679	-12.932	-15.893	-13.788	-15.731	-13.902	-14.338	-13.378	-14.634	-13.709	-14.266	-15.683	-15.353	-13.704	-14.827	-14.278	-13.543	-13.024	-16.148	-12.935	-15.683	-14.918	-14.602	-15.22	-14.626	-15.61	-15.298	-14.848	-16.108	-13.582	-15.782	-14.453	-15.408	-16.457	-15.621
1.5163	2.5737	1.6823	3.0759	4.517	3.222	2.6335	3.2965	3.087	2.9993	2.6307	3.1611	3.5919	2.6542	2.6289	1.9378	3.0887	4.2378	2.4973	3.1626	4.9016	1.358	2.3984	4.1049	2.1231	3.4228	1.9356	2.853	2.6637	5.0182	3.0783	2.9069	4.1678	3.5343	3.4628	3.7199	1.5784	4.4681	3.2778	2.5377	4.9386	1.8545	3.2633	3.2063	3.6763	2.9695	3.8697	3.8195	3.2163	4.2678
2.791	1.3612	1.0389	3.786	1.9434	2.0721	2.8148	1.4974	1.6185	1.7516	2.2915	1.5103	1.5647	1.699	1.7184	-0.40808	1.9279	1.2243	0.84611	2.1732	-0.22186	1.6729	0.53906	1.0734	1.8586	2.3319	0.68938	2.1791	1.1398	1.5365	1.9282	2.4565	2.8912	2.4014	1.9392	2.363	0.56411	2.6425	1.4805	1.4986	3.0298	1.2745	1.056	1.7635	1.3005	2.6814	1.1163	3.1259	0.82144	1.578
-3.8515	-2.8681	-3.2588	-3.3	-4.2114	-4.2681	-3.7669	-3.5491	-2.1323	-2.9636	-4.1843	-3.4037	-4.2119	-3.0105	-3.1912	-2.8322	-4.2375	-4.9885	-2.5664	-3.3282	-4.0149	-4.8686	-4.4917	-2.8403	-2.3484	-1.4949	-2.7958	-4.1293	-3.7026	-4.0638	-3.9663	-3.3553	-4.5203	-2.2542	-3.7541	-3.3162	-4.281	-3.1068	-2.6106	-4.035	-3.8332	-4.277	-5.5364	-2.7875	-2.1501	-3.2538	-3.8798	-4.2581	-5.14	-3.8398
1.6165	0.21866	0.69369	0.0093395	0.74071	0.36268	-1.2873	-0.19091	0.78983	0.80669	0.96654	-1.8761	1.6926	0.20583	-0.05113	0.08991	0.38233	1.4237	0.88712	-0.49401	-0.069424	1.8216	-1.0966	2.2868	0.68489	-1.0755	-1.4292	-1.0982	-0.25815	-0.20634	1.6934	1.5736	1.5092	1.1865	0.2061	-0.074411	0.81861	-0.076025	-0.13869	1.1787	0.70876	0.2038	0.36562	1.2437	0.66621	0.79412	2.0826	2.065	0.36347	0.47861
9.5174	8.8094	8.9628	11.419	9.4446	9.424	10.116	8.9378	9.356	10.14	8.4308	9.3377	9.3671	9.0039	9.5418	9.8459	10.182	10.82	9.3059	10.436	7.4983	9.003	10.341	11.848	9.6139	9.3866	9.9566	9.3533	7.8171	10.889	9.3353	10.514	9.5358	10.753	9.072	10.236	10.24	9.8923	8.9733	9.4551	10.863	9.9959	9.6462	9.8324	9.9921	10.048	11.41	9.3157	8.2161	9.3552
1.349	0.77624	1.1339	1.2216	-0.39287	1.2476	0.82261	1.8895	0.066607	1.9579	0.64941	2.3911	1.6555	2.1468	2.3699	-0.9796	2.4162	1.064	0.95707	-0.23493	1.507	0.99987	0.071928	1.1268	1.9125	1.9498	0.58004	2.3097	1.7537	0.039596	1.6855	1.0773	-0.1214	0.48622	-0.057303	0.20937	-0.0064982	0.3773	1.5628	1.8161	1.2945	1.0462	2.2322	0.099286	-0.13792	1.4084	1.3958	0.58443	0.35133	1.5308
-12.385	-10.798	-12.617	-10.487	-10.558	-10.905	-10.371	-10.203	-10.796	-9.8108	-11.259	-10.976	-11.1	-10.719	-11.756	-10.606	-10.317	-11.08	-10.541	-9.869	-10.837	-11.862	-9.9142	-11.599	-11.604	-10.472	-10.104	-9.8381	-11.101	-9.998	-10.134	-10.344	-9.3096	-9.5418	-10.271	-12.547	-11.41	-10.695	-11.383	-10.182	-10.828	-11.25	-10.717	-11.075	-10.023	-12.561	-11.393	-11.542	-11.563	-11.689
-14.49	-13.628	-14.618	-14.11	-13.912	-14.139	-14.361	-12.45	-14.325	-15.002	-13.82	-14.33	-14.024	-14.66	-14.162	-14.954	-14.684	-14.269	-15.844	-13.413	-13.461	-14.3	-12.151	-13.457	-13.852	-15.479	-13.435	-13.929	-15.353	-14.118	-14.502	-14.051	-13.748	-13.99	-15.712	-13.481	-14.295	-13.511	-13.672	-12.129	-11.557	-13.97	-15.897	-12.917	-12.888	-14.42	-13.788	-15.333	-14.36	-13.224
-0.79479	-1.9701	-3.6221	-0.27499	-3.0799	-0.60405	-1.147	-2.1052	-0.94896	-1.2702	-1.6988	-1.5442	-1.4488	-0.3428	-1.7313	-2.3251	-1.2153	-1.2545	-1.7235	-1.2447	-2.5832	-1.8367	-1.8874	-1.8414	-1.3111	-1.0245	-0.97895	-0.64905	-1.8168	-0.79523	-1.6462	-1.1594	-2.9561	-1.9827	-0.33713	-0.8886	-4.0492	-0.41869	0.38734	-0.97611	-0.30692	-2.5277	-1.2333	-0.81238	0.91305	-2.5178	-0.81009	-2.1467	-1.1015	-0.76757
-11.872	-11.632	-10.914	-11.779	-11.298	-12.763	-10.759	-11.874	-12.252	-10.742	-12.012	-12.435	-10.513	-12.654	-12.486	-11.021	-11.538	-11.817	-12.664	-12.175	-11.828	-10.272	-11.964	-10.401	-11.761	-11.813	-9.8976	-12.009	-11.326	-11.187	-11.433	-11.97	-9.9286	-11.503	-12.827	-12.286	-9.8799	-11.541	-11.642	-11.935	-11.643	-11.764	-11.783	-9.9927	-11.251	-11.37	-12.192	-10.998	-12.738	-10.68
-9.8262	-8.7631	-8.5981	-9.0512	-8.0005	-9.9763	-9.4981	-9.3838	-9.8521	-10.072	-10.344	-9.4504	-8.5722	-8.9747	-10.418	-10.648	-10.456	-10.493	-8.6273	-10.946	-8.2849	-8.7614	-10.212	-9.8789	-8.9648	-8.878	-9.33	-9.0954	-9.2682	-8.8559	-9.6677	-8.7725	-9.6752	-11.058	-9.4091	-9.4829	-11.009	-9.3639	-11.403	-10.002	-8.4927	-10.011	-9.1394	-8.6216	-6.944	-9.8537	-8.4649	-8.1367	-8.493	-9.4295
1.5565	0.36706	0.37292	2.2393	1.8294	0.64579	1.4636	1.6166	-0.53494	2.0198	-0.26877	2.7318	1.0465	1.5126	2.3619	1.4777	0.50711	0.099327	3.2551	2.1506	0.72072	1.3751	0.31821	3.0011	1.6853	1.9145	0.13398	2.5202	2.9325	0.72001	1.6338	2.0491	0.91447	2.9587	2.6063	2.3404	1.8097	0.69607	0.94044	2.3323	1.941	1.5459	0.32318	3.6773	1.2589	1.3166	1.9352	2.3877	2.4645	1.3936
-5.0854	-3.6578	-3.3221	-4.6303	-4.9382	-3.9445	-4.2261	-3.1162	-2.5398	-4.4961	-4.0536	-3.8016	-3.9876	-4.2257	-2.6295	-3.0818	-3.9199	-4.0246	-4.8219	-4.2895	-4.675	-3.958	-2.7075	-3.1346	-4.8297	-3.7721	-4.9237	-2.84	-2.8719	-4.4563	-5.1078	-4.0928	-3.9197	-2.8587	-4.8813	-3.6017	-3.5198	-4.1932	-3.5103	-4.1545	-3.4112	-4.2582	-2.3057	-5.0568	-4.0354	-1.8912	-2.8667	-5.0669	-3.618	-5.8115
9.1322	6.9635	7.2861	6.3123	7.1277	7.1232	7.2396	7.4104	7.3885	8.385	8.7034	6.7728	6.6016	8.2825	5.6922	5.4421	5.8346	6.7169	6.1913	5.7615	6.3461	7.0813	6.5768	5.7748	6.3228	7.3164	8.0361	6.8675	8.5398	7.4513	6.782	6.7887	7.177	7.8336	6.7338	8.0773	6.8435	6.9233	6.4257	5.6734	7.6444	6.9391	7.1638	6.5979	6.8523	8.197	5.9269	6.3347	7.6121	6.391
-2.3581	-3.3751	-0.27558	-0.90255	-2.6372	-1.5971	-2.144	-0.92004	-2.4923	-0.11283	-2.0019	-2.0193	-2.5445	-1.4767	-1.0286	-1.0421	-2.3849	-2.2288	-3.4812	0.19948	-2.933	-2.2229	-2.2171	-2.0804	-1.9435	-2.8114	-2.2941	-0.83537	-3.1401	-2.6333	-1.9365	-1.8307	-2.7193	-0.68512	-2.0749	-1.1581	-2.3128	-2.3308	0.34398	-1.2533	-3.2485	-1.5781	-1.7684	-1.4168	-1.4363	-1.6272	-2.5796	0.098793	-1.124	-1.9855
4.8827	4.7807	5.2507	6.7453	5.7988	7.0392	6.2851	5.0379	5.1075	4.6426	5.1897	5.8915	4.3283	7.0794	5.129	6.0081	5.4553	5.3495	4.8742	5.1627	5.1256	6.3467	4.1836	4.9499	4.1726	4.4499	5.0849	5.5801	5.7747	6.6842	7.3876	6.2538	5.0596	5.358	6.8562	7.2165	6.2926	6.6831	5.8355	5.6896	4.6023	5.9574	6.8755	3.5535	6.1064	5.4372	6.9848	6.7332	5.3148	5.1847
-10.511	-12.019	-11.697	-12.134	-11.942	-10.662	-11.168	-12.38	-11.572	-11.524	-11.545	-11.706	-12.036	-10.877	-11.241	-10.477	-11.54	-11.075	-12.037	-12.241	-12.407	-12.184	-11.457	-10.991	-11.748	-10.299	-10.231	-11.9	-11.411	-10.947	-12.584	-11.846	-11.721	-10.221	-11.616	-13.245	-12.055	-11.406	-13.345	-11.446	-12.521	-12.216	-11.273	-10.321	-11.969	-12.999	-11.266	-11.065	-11.589	-10.089
0.61973	1.0441	2.5728	1.2359	-0.26149	0.069613	-0.78968	1.1855	-0.5616	-1.7176	-0.0618	0.55841	-1.4093	-0.51705	0.35265	0.03593	-0.16513	1.5758	0.48488	0.36753	0.9288	-0.71272	-0.22981	-0.93303	0.40945	0.7378	1.2337	0.52581	-0.79793	0.65272	0.35279	0.013299	1.0465	0.15486	1.8356	0.066959	0.60347	1.3041	1.5012	2.2734	1.5842	-0.572	0.30864	-0.65043	0.33071	0.98934	0.41504	1.4944	-0.9939	1.5273
4.3789	6.2587	5.0716	4.3772	4.6905	4.9348	3.131	4.3621	5.6008	4.3755	6.0557	5.3249	4.6911	5.2247	6.5291	6.1279	6.2653	6.1726	5.2666	4.6417	7.0271	4.6712	4.3158	3.7953	5.677	5.5122	6.4909	4.3976	5.7243	6.6393	5.4626	5.2319	4.6996	5.5156	4.7735	5.7037	5.9468	5.385	5.7365	3.8119	4.5272	5.8042	4.5531	6.2683	5.2887	4.7562	6.0665	5.1117	4.5512	4.9685
-13.601	-12.746	-12.895	-12.549	-13.728	-13.794	-13.669	-11.89	-12.178	-14.873	-14.151	-13.942	-14.096	-12.83	-13.804	-12.46	-13.175	-13.984	-12.602	-13.249	-11.819	-11.444	-14.43	-13.399	-13.098	-13.394	-11.864	-13.521	-15.368	-13.245	-12.039	-13.603	-12.762	-14.804	-13.051	-13.886	-12.67	-13.272	-14.582	-13.264	-12.813	-14.2	-14.423	-13.911	-12.839	-12.983	-13.807	-13.712	-13.362	-13.811
-12.395	-12.834	-12.139	-10.934	-12.514	-12.859	-11.081	-12.599	-11.485	-11.577	-11.873	-13.08	-12.085	-10.931	-12.054	-11.448	-11.517	-10.606	-11.948	-11.264	-12.601	-11.177	-10.28	-11.807	-11.066	-13.722	-11.513	-11.047	-12.907	-12.073	-12.858	-11.009	-11.626	-11.442	-11.883	-12.592	-13.53	-11.531	-10.729	-12.801	-10.788	-11.064	-9.473	-11.527	-10.019	-11.68	-11.154	-11.312	-12.64	-12.509
-11.522	-10.417	-11.993	-10.884	-12.271	-11.992	-10.558	-14.185	-11.5	-11.181	-10.901	-9.9102	-11.833	-10.756	-12.184	-13.15	-11.272	-12.36	-10.924	-11.863	-12.594	-12.257	-12.359	-10.843	-11.439	-10.464	-11.285	-11.759	-11.505	-11.428	-12.916	-10.969	-12.56	-12.336	-11.379	-10.187	-10.353	-11.702	-11.34	-13.124	-12.75	-12.752	-11.717	-13.045	-11.753	-12.482	-11.914	-11.786	-12.253	-10.86
-7.4612	-7.3651	-8.6413	-10.293	-9.184	-8.8624	-9.4443	-10.015	-8.4445	-8.3093	-8.8143	-9.8663	-9.375	-9.0931	-11.097	-9.8508	-9.813	-8.5365	-8.8075	-10.021	-8.3738	-8.9934	-9.6753	-8.3019	-8.3163	-9.8209	-7.402	-9.3439	-9.039	-9.7073	-7.3127	-10.202	-8.3525	-9.3484	-9.7652	-9.2033	-8.3305	-9.089	-6.4674	-10.013	-8.0353	-8.3779	-8.494	-8.5165	-9.5453	-7.4943	-10.714	-11.557	-9.1765	-8.9129
-2.0012	-0.062791	-1.0063	0.27028	-3.5075	-0.17946	-0.62029	-0.63966	-1.4081	-1.8614	-0.79284	-0.18267	-1.2282	-1.0421	-2.0689	-0.6982	0.46196	-0.8821	-2.0557	0.40587	-0.62076	-0.99867	0.24672	-2.9353	-1.0769	-2.2337	-1.7746	-1.1015	-0.13745	-0.46399	-0.062243	-0.27899	-0.52652	-1.8888	-2.4717	-1.4522	-0.3406	-3.1218	-0.40725	-2.0922	-1.5151	-1.7017	-0.26518	-1.7771	-1.4617	-3.4045	-2.0986	-1.0933	-0.69155	0.054085
0.94065	-0.10717	0.60129	0.20395	0.62323	0.44331	0.65281	0.39489	-0.44792	0.062015	0.95196	1.0528	-1.7803	-1.2052	1.0662	1.2635	0.6404	0.45864	0.22635	0.6675	0.25877	-0.611	-0.99884	-0.26082	-0.16859	-0.099865	-0.5533	-0.46588	-0.064417	-0.25665	0.014827	0.78882	-0.096169	0.95477	-0.73982	-1.4904	1.437	0.77282	0.72175	0.56771	0.25663	-0.58491	0.11253	-0.38157	0.29398	2.5717	-0.30682	-1.1125	-0.88827	-0.50706
-0.27325	-3.4645	-1.9659	-1.2298	-1.7457	-1.7297	-0.83801	-2.096	-2.9424	-2.3965	-1.1217	-1.2257	-1.8218	-2.2805	-2.9334	-2.3242	-2.3109	-1.0157	-1.8926	-1.2774	-2.4481	-2.3298	-1.2221	-0.85635	-0.19459	-2.1169	-3.387	-0.80061	-2.1245	-1.9718	-1.8228	-1.7481	-1.4104	-2.4066	-2.1278	-2.0719	-1.972	-2.2685	-2.8391	-2.2271	-1.3982	-0.68412	-0.13208	-2.4833	-1.4154	-1.297	-1.7566	-1.696	-2.4487	-0.85377
-2.3795	-3.6926	-2.0879	-2.6293	-3.5246	-2.4659	-4.7604	-4.2761	-3.852	-3.7363	-4.1291	-2.8144	-5.1644	-3.1466	-3.4477	-3.6278	-2.5573	-3.1157	-3.7587	-3.7637	-3.16	-4.5263	-2.3214	-1.6902	-2.9728	-3.966	-4.627	-2.8603	-4.573	-3.669	-3.4881	-5.3115	-5.6793	-2.8029	-3.5033	-3.3587	-2.5804	-3.8639	-3.8817	-6.2015	-2.8946	-1.3789	-1.761	-3.3082	-4.7114	-3.1018	-1.6105	-3.1989	-3.4892	-2.826
11.997	9.1366	10.452	10.148	10.293	9.6966	11.001	10.742	10.392	9.5884	11.062	9.7022	9.3833	9.3134	9.3299	11.388	8.8688	9.9	10.843	9.8392	7.5204	9.2418	10.075	10.397	8.7474	9.6866	11.454	8.9362	9.7826	11.036	10.85	9.063	10.578	9.4675	9.733	7.8861	9.8934	9.1561	9.0501	8.6349	11.157	8.578	8.6702	8.735	10.235	10.998	9.5277	10.965	9.3013	9.7469
-11.461	-11.041	-11.06	-10.228	-10.285	-10.746	-10.834	-11.176	-9.9637	-11.417	-8.6653	-11.305	-9.3493	-11.973	-10.958	-9.8019	-11.959	-11.951	-10.418	-10.642	-11.875	-10.909	-11.729	-9.6897	-9.8574	-11.232	-10.224	-12.518	-9.1591	-9.4039	-10.767	-10.792	-10.312	-10.129	-9.8133	-10.461	-10.265	-11.775	-10.075	-10.78	-11.34	-10.767	-10.515	-9.9991	-10.96	-10.165	-12.717	-9.1556	-10.722	-11.128
-13.656	-14.39	-12.572	-12.49	-12.869	-13.644	-14.928	-12.757	-12.603	-14.241	-12.795	-15.085	-12.792	-11.327	-12.748	-12.643	-14.107	-13.534	-14.326	-15.642	-14.052	-12.548	-14.132	-13.061	-14.849	-14.111	-12.726	-11.608	-14.3	-13.227	-12.585	-12.46	-12.199	-15.267	-15.118	-12.678	-12.388	-13.304	-12.994	-13.321	-13.134	-12.425	-11.333	-12.885	-14.474	-12.267	-13.158	-15.25	-12.234	-13.469
5.1174	2.4691	5.2881	3.8397	4.8432	4.57	4.9372	3.6254	4.2554	5.0084	4.1342	3.1276	5.0842	4.716	4.63	4.0721	4.6731	3.0904	4.0672	4.9224	4.0834	4.8339	5.18	5.0429	5.1947	5.2593	5.6801	4.5919	2.642	4.0151	4.8048	4.925	3.8995	6.2428	4.9911	5.4492	4.4574	4.1802	4.9414	3.4365	4.0373	3.8048	4.1552	4.5096	5.2727	4.6397	4.1765	4.2393	5.0059	5.7303
-13.003	-12.576	-13.957	-14.008	-12.273	-12.176	-12.032	-14.139	-12.763	-14.364	-13.617	-13.335	-12.903	-12.736	-11.929	-12.596	-12.822	-13.707	-13.543	-12.233	-13.599	-12.539	-11.76	-11.701	-13.671	-13.585	-12.893	-14.211	-12.414	-13.246	-15.357	-14.104	-14.072	-14.196	-14.05	-12.864	-12.774	-13.058	-14.18	-14.65	-14.896	-13.618	-12.61	-14.028	-13.733	-14.441	-12.464	-10.778	-12.588	-14.919
-12.598	-13.224	-13.524	-14.489	-12.839	-13.394	-12.537	-13.897	-11.707	-12.519	-13.985	-13.906	-13.051	-11.164	-13.492	-13.829	-12.203	-12.503	-12.458	-12.692	-13.233	-13.518	-12.013	-13.339	-14.224	-15.141	-12.044	-13.143	-11.442	-12.777	-13.882	-12.398	-13.277	-12.499	-13.33	-13.684	-14.442	-13.274	-12.606	-12.021	-11.364	-13.48	-14.294	-12.651	-13.894	-14.229	-13.285	-12.887	-14.315	-12.629
7.8841	7.8234	7.1283	7.9231	7.0956	7.6766	8.0014	7.6961	7.5577	6.9447	7.6836	8.9879	7.0383	7.7328	7.7174	5.1362	8.7102	6.7139	8.5386	8.1005	7.9994	7.4061	7.9058	7.454	8.6483	9.5792	8.2871	6.9892	9.0295	8.9377	8	8.1274	7.0114	8.7294	9.2693	8.131	8.1188	8.8613	8.1253	9.1652	7.9992	7.9168	8.9452	8.441	7.5191	7.8816	7.9056	8.6657	8.1444	8.1595
-6.1284	-5.3232	-4.0844	-5.4568	-5.6495	-4.769	-4.8809	-4.9233	-5.0209	-5.646	-6.8756	-5.4345	-4.4213	-5.2061	-5.9537	-5.5331	-6.0485	-6.5382	-5.474	-5.6733	-6.351	-6.6401	-6.0814	-5.8922	-5.3567	-5.5139	-5.6257	-4.2375	-4.369	-5.7152	-6.2436	-5.46	-6.244	-5.8583	-6.1825	-6.0828	-4.1108	-5.3464	-4.7562	-6.3799	-4.9091	-4.4654	-5.0849	-4.9243	-5.5203	-5.0315	-6.1386	-6.9396	-5.55	-5.4967
-12.319	-13.459	-13.083	-12.639	-13.451	-13.376	-13.271	-13.337	-11.566	-12.19	-12.905	-14.395	-13.849	-13.73	-13.559	-13.202	-13.036	-12.615	-12.5	-12.764	-14.923	-13.073	-12.789	-12.651	-14.906	-12.75	-12.067	-12.319	-12.268	-12.229	-12.897	-12.726	-12.811	-14.523	-12.584	-12.028	-10.95	-12.68	-11.118	-12.58	-13.183	-12.827	-12.846	-15.306	-11.81	-12.541	-13.655	-12.047	-11.587	-12.976
-11.165	-12.958	-13.677	-12.893	-13.941	-12.794	-12.619	-12.421	-12.255	-13.461	-12.675	-12.613	-12.969	-13.62	-14.175	-11.929	-12.111	-13.723	-12.985	-12.784	-12.275	-13.462	-13.204	-13.314	-14.877	-11.691	-11.919	-14.234	-12.395	-14.126	-12.696	-12.23	-13.574	-13.753	-12.734	-12.64	-12.987	-12.839	-13.725	-12.42	-12.01	-10.967	-14.111	-12.949	-13.924	-12.254	-11.085	-13.142	-12.336	-11.11
8.3319	7.9538	7.6022	8.3932	7.6062	8.1199	8.1316	7.3535	8.0633	7.4932	8.3615	9.0146	6.4485	9.1841	7.4002	9.5024	6.0319	7.4704	8.0663	8.5467	7.9683	7.552	7.5463	8.2053	7.1033	6.7759	8.8116	6.3998	7.161	8.0851	9.2182	9.1038	7.8293	5.5378	9.7399	7.402	8.076	8.7206	8.6496	7.0288	7.0547	6.9998	7.7701	8.9794	8.8732	6.032	7.4454	9.3566	8.2339	8.4954
-7.9435	-8.0057	-9.3714	-5.8293	-6.1839	-7.5586	-7.7241	-7.6561	-6.5519	-6.6927	-8.3156	-5.1624	-6.2739	-6.0619	-6.4724	-6.0153	-6.8756	-6.8604	-6.2462	-6.7778	-5.9027	-6.6894	-6.3135	-6.3124	-4.9683	-6.0424	-5.588	-6.6719	-6.4594	-6.2384	-8.0704	-6.0391	-6.9456	-4.4126	-6.4889	-5.6924	-6.2879	-5.8538	-8.0347	-7.3122	-6.5241	-5.4569	-6.406	-6.4514	-6.6676	-5.441	-7.1979	-4.2716	-6.032	-6.6095
-2.3456	-1.5929	-2.7308	-4.5441	-3.5724	-1.0757	-1.8571	-1.9746	-3.3332	-4.1371	-1.7597	-3.0238	-2.8614	-1.0673	-3.5454	-1.6566	-1.6114	-1.162	-4.2243	-2.7713	-1.3026	-2.9256	-2.0028	-2.0824	-2.2591	-1.5938	-1.5933	-2.7179	-2.0376	-1.663	-2.8288	-1.6661	-2.3156	-2.3925	-4.1616	-2.4594	-1.4137	-2.912	-2.8602	-3.5945	-2.9464	-2.9217	-3.7889	-3.9638	-2.5805	-2.0322	-1.854	-2.9614	-3.3154	-2.8557
-7.3065	-9.0715	-5.2192	-7.5727	-7.0129	-7.8105	-6.8149	-6.951	-9.0451	-7.4197	-7.6667	-8.769	-8.3738	-7.7232	-8.0062	-7.9138	-8.5361	-7.4558	-8.032	-6.8298	-7.8132	-7.8951	-8.7051	-7.2698	-7.3162	-7.7418	-5.8726	-8.5784	-7.2531	-8.4978	-5.9997	-7.8212	-8.4801	-9.0716	-6.9461	-6.5213	-8.2543	-8.2348	-6.5731	-8.9907	-8.1191	-7.2416	-7.6903	-8.0052	-8.4005	-7.0662	-7.8354	-7.4984	-6.4564	-7.8276
-11.487	-11.337	-12.638	-11.843	-9.2607	-10.511	-12.12	-12.036	-9.5847	-9.8233	-10.238	-11.323	-9.943	-11.079	-9.5885	-10.934	-10.293	-11.227	-11.749	-11.341	-10.364	-12.142	-9.8828	-11.795	-10.767	-12.037	-9.6694	-9.6322	-10.994	-11.198	-11.642	-12.324	-10.671	-10.599	-11.216	-11.724	-11.821	-12.157	-10.829	-12.149	-11.22	-11.313	-11.092	-11.952	-10.292	-11.546	-10.031	-11.063	-10.779	-10.863
-9.5898	-9.1298	-8.9343	-7.9423	-8.6015	-10.211	-8.7776	-7.9597	-9.1883	-10.523	-9.3393	-7.8244	-8.6696	-9.0139	-9.604	-7.6223	-10.315	-8.9083	-9.158	-8.5562	-9.1967	-9.2671	-8.9001	-8.8115	-9.494	-9.7637	-8.0563	-7.2934	-7.9309	-10.298	-9.9692	-11.139	-8.2629	-7.8214	-9.2123	-8.7089	-10.099	-8.8646	-8.7302	-10.292	-9.4769	-9.3679	-8.4303	-7.9781	-9.7147	-10.307	-9.2439	-9.0145	-9.5908	-8.2298
-2.1388	-1.3614	-1.3599	-1.5114	-2.0061	-1.7624	-1.2001	-0.58182	-2.0545	-1.9265	-1.732	-3.3561	-1.0281	-0.75184	-2.1571	-0.71416	-1.7553	-1.8896	-1.5992	-2.6208	-0.72602	-0.61556	-3.5835	-0.66961	-1.366	-2.2419	-2.0867	-0.2394	-1.6963	-1.6425	-0.60484	-1.2005	-0.6711	-3.2311	-0.74231	-1.4953	-0.68436	-1.575	-0.79678	-2.7097	-0.13693	-1.8099	-3.235	-0.65857	-0.92133	-0.48877	-1.2284	-1.5172	-1.2876	-2.322
-12.252	-14.199	-11.672	-12.74	-13.41	-13.327	-11.138	-13.724	-13.412	-12.925	-11.705	-12.21	-14.059	-13.549	-13.637	-12.696	-12.664	-14.138	-14.501	-13.098	-12.333	-12.135	-13.79	-14.949	-13.532	-14.507	-11.909	-13.261	-12.243	-12.735	-12.904	-13.167	-12.429	-12.546	-15.101	-14.194	-13.16	-12.956	-12.888	-14.771	-13.775	-13.492	-13.96	-14.029	-12.907	-12.63	-14.207	-11.889	-13.476	-12.372
-13.822	-11.931	-13.297	-13.091	-13.374	-14.963	-13.28	-13.469	-13.043	-13.303	-14.713	-14.898	-12.791	-13.264	-13.678	-13.567	-12.787	-13.855	-12.281	-12.005	-13.772	-13.661	-12.824	-13.066	-13.495	-11.756	-11.73	-14.05	-15.456	-15.147	-12.547	-13.144	-14.44	-13.615	-13.81	-12.677	-13.132	-12.05	-12.164	-11.294	-13.771	-14.957	-14.597	-13.361	-12.938	-11.731	-13.915	-11.194	-12.812	-13.165
2.0521	0.60571	1.3297	1.3217	2.6704	1.5741	1.1606	1.6652	2.5768	2.373	0.81827	2.8262	2.3835	1.8964	3.2396	1.0822	2.1222	0.66658	0.52217	3.8083	0.99368	-0.2246	2.6615	2.119	2.9528	3.5881	0.85839	0.1105	1.5938	1.7478	2.9013	2.3735	3.8156	1.7249	2.3643	2.2807	3.1031	3.0243	1.5046	2.3265	1.5464	1.258	2.4523	0.59621	2.887	2.6831	3.1343	1.9897	1.5853	0.61355
6.4763	7.1624	6.5471	7.7164	7.0148	6.6602	6.6559	7.952	6.3685	9.2521	7.959	7.0402	5.6937	7.1042	7.9055	6.4449	6.6665	6.403	8.2792	8.1524	6.8415	7.7059	7.4834	6.4806	6.4351	6.9265	5.6093	7.2604	7.8807	7.6986	7.8593	7.3293	4.9777	5.5327	5.5936	5.7762	6.1046	7.9445	7.9351	7.4782	6.4704	7.4319	8.104	7.5404	6.2797	7.4931	7.8308	7.0955	8.0952	6.1909
-0.29342	-0.96973	-0.81098	-1.6686	-1.4164	-2.9943	0.192	-1.0637	-0.96653	-1.7426	-0.86916	-0.95178	-1.0351	-0.35299	0.183	-1.1773	-1.6106	0.50009	-3.1308	-1.2117	-0.072628	0.32459	-0.149	-1.7419	-1.4162	-1.0108	-0.70884	-0.23891	-2.7291	0.13188	0.22798	-0.32177	-0.29505	-0.58674	-1.5606	-2.5186	-0.39096	-1.7794	-0.43729	-0.94192	-0.047077	0.93295	-1.7658	-2.1576	-0.6804	0.12323	-2.2079	1.0038	-0.52842	-0.84924
2.7981	3.1265	2.619	2.2319	2.6674	3.4804	1.4629	1.1877	2.7763	2.6185	2.9137	2.0584	1.8534	1.3868	0.36625	3.1907	3.0436	-0.73394	-0.16401	1.9758	1.9373	3.1652	3.5403	3.2905	2.4587	3.0373	2.4065	3.4337	2.9212	2.1981	2.3367	0.15717	2.3194	3.0742	2.0894	3.7231	2.581	1.8262	2.2869	1.6831	2.0292	2.3629	3.2248	3.4661	1.7762	3.3908	3.0452	1.7195	2.6658	1.8869
5.17	6.6434	7.4115	7.7051	7.2429	7.8923	4.7333	5.4486	6.2534	7.8873	6.7812	6.9425	6.0888	7.0768	5.7123	8.1495	6.1125	6.8733	7.4571	6.5584	6.2899	7.3028	6.8645	7.5518	6.8525	7.4219	7.1135	7.8173	6.7397	5.6484	7.3248	6.3086	7.2841	8.5444	5.9634	8.0533	7.7756	5.0237	7.7373	8.5069	6.2617	6.7908	7.9501	6.9395	6.5815	5.575	7.2952	6.2225	6.0414	6.0422
-3.9382	-4.1878	-2.8996	-3.1507	-3.9586	-3.3649	-4.7626	-4.2505	-3.0575	-3.2006	-3.8735	-5.4208	-5.4775	-4.3761	-4.3072	-5.3104	-3.5279	-2.5903	-3.2702	-4.1577	-2.846	-5.046	-4.6162	-5.2681	-1.9548	-3.9655	-3.2742	-5.0911	-3.1812	-3.106	-4.5504	-4.0811	-4.8658	-4.0837	-2.3867	-4.836	-3.643	-4.5506	-3.0994	-4.9596	-2.702	-3.2541	-2.522	-3.5943	-4.4394	-4.5129	-3.5935	-4.3225	-2.5353	-3.5922
-1.1611	-0.42922	0.26559	2.0853	-0.064592	1.1923	0.5784	-0.46814	0.77932	0.53788	-0.4104	-1.3406	0.23883	-0.92664	0.67028	-1.2434	-0.59266	-0.48117	-0.0023673	-0.12152	-0.36304	-1.7802	-0.11768	-1.8062	1.4942	1.0501	0.16846	1.7344	0.032899	0.40045	-0.37876	-1.2479	0.9172	0.61749	-0.59163	0.79576	-0.32151	-0.81245	0.76483	1.7915	0.79808	0.029249	-0.93859	0.51637	-0.68625	0.92325	-1.6139	1.3701	1.091	-0.074131
-5.4683	-4.7074	-5.1874	-5.9459	-5.5561	-5.204	-3.9762	-4.3622	-6.2672	-5.727	-6.0609	-5.9257	-5.6993	-5.7884	-6.0934	-4.0378	-5.9604	-3.6228	-4.9861	-5.8531	-4.5363	-4.5706	-5.6802	-5.7808	-4.1624	-4.3972	-5.6861	-5.4881	-4.6497	-5.1746	-5.5719	-4.7008	-5.0981	-6.2266	-4.3889	-6.2403	-5.853	-6.2696	-4.3641	-6.9719	-5.723	-6.2218	-6.5681	-7.1948	-5.3541	-6.3846	-4.9543	-5.227	-6.6233	-5.8673
-8.5364	-6.5183	-6.8597	-5.6348	-6.7196	-6.4452	-4.9582	-6.6603	-5.6368	-5.3257	-4.8781	-4.3907	-5.3413	-6.8025	-4.7328	-3.9961	-5.6591	-3.8293	-5.3324	-5.4704	-5.1822	-5.7283	-4.3518	-6.3979	-5.1377	-5.4449	-4.945	-6.2574	-4.9665	-7.1664	-3.6068	-5.657	-5.8935	-4.5196	-6.2848	-4.2216	-4.5074	-5.9604	-6.1889	-6.2313	-6.3575	-5.8376	-5.8741	-5.206	-5.0925	-4.8592	-4.7482	-5.8503	-6.3787	-5.7741
0.75601	0.97604	2.8273	-0.16705	-0.40269	0.7738	0.21575	-0.86169	1.3645	1.0585	-0.18765	0.082954	0.31012	0.24134	0.23267	0.35107	-0.47345	1.8491	-0.32033	0.28195	0.51743	-0.16776	0.97522	0.91169	-0.20016	0.76992	-0.25822	0.30696	0.41019	0.1083	-0.17338	-0.86121	0.036498	-0.25554	2.0049	-0.50453	2.2101	-0.089698	1.0993	-0.55691	1.3984	1.952	-1.2661	0.90975	-0.048803	1.2228	3.0227	0.38257	0.41283	0.24774
5.394	4.4231	4.1897	4.4879	5.1955	5.4501	3.7376	4.8211	4.2121	3.7182	3.1692	4.0099	4.241	3.4358	4.1786	2.5551	4.2983	5.1219	4.3177	5.402	2.4786	6.1889	3.8098	4.6924	4.9916	3.8492	3.8061	5.4837	1.7818	4.7426	4.1685	5.1342	5.1617	4.7313	5.3765	4.0804	5.0828	4.1248	4.8123	3.574	4.2232	3.0712	3.8551	5.3057	4.3894	4.5827	4.6864	4.77	3.7515	3.6663
-1.0353	-1.2932	-0.75437	-0.71086	-1.5397	-0.76094	-2.3257	0.57746	-2.8128	-0.38329	-0.91616	-0.51647	-0.31076	-0.13165	-1.0102	-1.5723	-1.3401	-1.1162	-1.4793	-0.81267	-0.086915	1.7046	-1.6144	-0.58795	-1.1814	-1.1219	-1.2664	-2.3262	-1.7623	-0.1759	-1.8307	-1.2896	-0.079859	-1.9715	-1.9327	-1.9717	-0.23771	-1.4235	-0.43128	-0.0025084	-2.7555	-1.5853	-0.46604	-0.31581	0.049591	-1.9144	-2.3815	-1.5976	-1.1639	-0.94259
-3.1188	-4.5888	-2.4421	-3.645	-3.3898	-1.1487	-4.7085	-3.0083	-2.9254	-2.382	-2.9873	-1.9427	-5.4067	-2.6064	-2.0292	-5.0943	-2.7581	-4.4981	-3.5051	-2.5233	-2.5113	-4.0151	-3.179	-4.8645	-2.7035	-2.1843	-2.0725	-2.7454	-4.0733	-4.107	-3.1503	-3.5715	-2.8143	-1.4216	-3.4676	-5.1007	-3.0923	-1.5107	-3.9058	-3.1066	-3.1047	-1.6811	-4.1456	-3.5435	-3.1448	-3.3545	-2.8759	-3.7496	-1.8953	-5.5365
6.8251	4.0473	6.2451	5.2265	5.3729	5.4592	4.6287	5.1135	7.1675	6.1286	5.736	6.8778	5.4911	5.1685	6.9477	6.194	4.3717	6.7819	7.2559	6.3881	5.2297	6.716	5.7733	6.5768	5.8719	6.0288	6.1883	5.5062	6.8106	4.9617	7.4131	5.0709	5.9048	6.9789	5.1052	5.2956	5.2237	6.5357	5.7807	5.5035	4.3494	6.2064	5.1497	5.7554	6.3245	5.0488	6.3187	6.056	4.7596	6.2855
7.7007	10.533	10.949	8.9456	7.3952	8.7313	8.9296	9.1493	8.8385	8.3003	7.2453	8.0004	7.8341	7.965	8.5075	7.5446	7.6197	8.3334	7.7338	9.1905	8.6911	7.834	8.0919	9.0355	8.0315	7.3227	8.038	8.1446	8.5697	10.694	9.1622	8.0148	9.6772	8.4157	9.3525	8.2604	6.8981	9.9415	8.2263	8.5084	9.531	8.6407	8.9386	7.6123	9.3724	7.7505	9.212	9.0909	8.3017	9.3606
10.718	9.0626	9.7445	9.6534	8.7922	10.989	10.931	9.7753	9.3283	10.129	8.6903	10.869	9.3488	9.5867	8.996	9.7868	9.8507	10.003	9.0687	10.054	9.6905	8.9141	9.4571	9.0707	8.0575	9.955	9.207	8.258	9.3254	10.148	10.492	9.6256	9.716	9.2183	10.113	10.479	10.752	9.932	10.137	9.9779	11.385	10.452	8.846	11.289	10.83	10.048	9.2703	10.832	11.489	11.241
-14.762	-14.069	-14.78	-15.086	-14.125	-14.262	-13.631	-14.092	-16.079	-14.906	-14.552	-13.764	-14.903	-15.895	-14.639	-13.944	-13.194	-16.15	-14.846	-16.355	-13.433	-14.695	-16.436	-13.448	-15.065	-16.209	-14.733	-13.353	-14.263	-15.433	-15.94	-15.687	-13.661	-14.827	-16.56	-14.444	-13.612	-13.362	-15.365	-14.122	-15.266	-13.073	-13.997	-13.491	-17.654	-14.608	-15.155	-14.318	-15.262	-14.813
-10.938	-11.14	-11.5	-11.15	-11.245	-11.918	-11.531	-12.883	-11.767	-11.168	-10.513	-10.364	-11.143	-11.584	-11.595	-12.094	-12.744	-9.6507	-12.116	-11	-11.482	-11.466	-11.712	-11.274	-10.655	-11.182	-11.031	-11.42	-11.49	-10.767	-11.186	-11.296	-11.255	-10.535	-11.435	-11.354	-11.634	-10.735	-10.645	-11.742	-12.872	-10.789	-10.579	-12.152	-11.446	-12.152	-12.061	-9.0414	-12.921	-13.033
-20.298	-20.249	-22.042	-19.974	-20.46	-19.751	-21.23	-21.38	-19.879	-21.035	-21.185	-21.946	-21.914	-20.705	-21.044	-22.568	-22.117	-22.085	-19.685	-20.18	-21.026	-19.865	-20.418	-21.238	-20.257	-21.13	-22.159	-20.719	-20.932	-20.256	-21.165	-20.847	-22.065	-19.997	-21.904	-21.159	-20.983	-20.528	-20.372	-20.304	-19.568	-21.662	-20.894	-20.751	-21.468	-21.735	-20.345	-21.714	-22.37	-21.269
-12.284	-9.8102	-13.914	-12.616	-11.589	-10.93	-10.562	-11.814	-11.605	-12.057	-11.13	-11.719	-11.487	-11.197	-12.242	-11.493	-10.415	-13.594	-11.48	-11.192	-11.745	-10.965	-11.247	-10.337	-12.208	-10.971	-11.506	-13.44	-10.633	-9.6914	-10.973	-10.232	-9.63	-9.8857	-11.62	-12.699	-12.72	-11.379	-12.975	-12.26	-11.95	-11.954	-12.149	-10.408	-10.179	-11.676	-10.911	-10.843	-10.998	-10.846
-12.256	-13.47	-14.083	-13.161	-12.773	-11.823	-13.203	-13.56	-12.62	-12.885	-11.825	-14.794	-12.629	-13.82	-14.631	-13.122	-11.92	-11.063	-13.176	-13.163	-12.741	-12.921	-14.211	-12.889	-12.184	-12.918	-13.416	-11.916	-12.85	-13.71	-12.919	-13.195	-12.329	-11.894	-12.942	-10.922	-12.356	-11.963	-13.424	-14.114	-12.327	-12.468	-13.008	-12.926	-13.008	-14.004	-14.201	-11.372	-12.888	-13.272
-8.7921	-10.257	-10.864	-8.5586	-9.7657	-8.8194	-7.9313	-7.9562	-9.238	-8.5686	-9.5207	-9.2565	-10.761	-9.1266	-8.6866	-9.3063	-8.8045	-10.334	-7.5968	-8.3873	-7.574	-10.507	-8.9781	-9.0111	-9.8267	-8.522	-8.4717	-9.1467	-7.9222	-9.4077	-9.7545	-8.4834	-8.2367	-9.3689	-7.9615	-8.4822	-8.5951	-8.6047	-8.76	-8.5729	-8.626	-9.3118	-8.9949	-8.3978	-8.2983	-8.0653	-9.2628	-7.6682	-9.1672	-8.9767
0.81386	-0.45281	-0.45886	0.38312	0.082064	1.0438	-0.3269	2.0513	1.5698	-0.46149	0.35561	0.90278	0.89348	1.1279	-0.030081	-0.064298	0.61937	-0.44125	-1.4106	0.72151	0.54714	-0.12738	0.62889	1.1884	0.1103	0.96833	-0.62063	-0.44893	0.92226	-0.014074	0.91771	0.72842	0.21723	0.67689	-0.92314	-0.17796	0.48357	-0.16023	1.4416	0.38112	0.97166	0.49025	0.10792	0.37123	0.719	0.95504	0.91874	0.54241	-1.5478	1.9068
0.67622	-0.3696	0.64922	1.1112	-1.1017	-0.21701	0.80805	-1.1223	1.5562	0.62936	0.55481	-0.094897	-0.42046	0.42983	-0.63989	0.64916	-2.0241	0.85669	0.89016	0.1328	1.4675	1.8379	2.1487	1.22	-0.35456	-0.70042	1.2351	0.085171	0.49968	0.63744	-0.67144	-0.24441	1.1827	-0.1492	-1.3192	0.37039	0.79524	-0.42146	1.0574	0.25668	0.20328	0.096452	-0.36068	-2.1929	-0.68385	0.77022	-0.44569	2.1467	1.6175	0.27418
3.2577	2.9076	2.8666	1.4326	3.6599	3.1022	3.601	2.7388	0.83047	4.7602	2.4386	2.6197	3.2024	2.6138	2.121	2.3568	4.2901	2.7655	3.2873	1.9623	1.6446	3.8128	3.5436	1.2452	3.3196	3.3553	4.3624	3.4241	2.8589	4.5312	3.3093	3.2277	3.7094	2.7471	2.6194	1.8826	2.9323	3.0273	2.6069	4.0421	4.4259	3.4488	3.3726	2.5592	3.7836	3.3778	4.2968	3.5711	3.1383	3.1658
0.053342	1.417	2.4399	1.8569	0.92658	1.6425	0.40008	1.5886	2.1368	1.0555	-0.76378	1.7788	2.216	1.0643	1.3136	2.3775	2.6398	1.2019	0.6773	-0.26199	1.8078	1.1043	2.994	1.3875	2.0862	1.5102	2.3549	2.2959	2.2682	0.61064	0.76339	2.6224	2.1423	2.3643	2.2	2.4804	2.0695	1.7663	2.0899	1.4095	2.1824	0.88944	0.11216	1.5553	1.0284	1.4827	2.681	0.75729	0.3468	1.3797
-12.497	-13.474	-12.776	-13.901	-12.785	-13.233	-14.011	-12.188	-13.791	-12.054	-11.555	-13.534	-12.989	-12.58	-13.786	-12.853	-14.266	-10.942	-15.199	-13.344	-13.158	-13.335	-13.38	-13.065	-12.53	-13.745	-13.43	-14.099	-13.793	-11.357	-13.751	-12.374	-12.641	-14.277	-12.057	-12.799	-12.485	-13.444	-11.716	-12.876	-14.123	-13.535	-14.365	-12.491	-14.498	-13.59	-14.879	-14.189	-14.449	-14.546
-0.032117	-0.40774	-0.12663	0.66826	0.65254	1.2722	0.87208	0.83212	0.81535	0.51383	-0.69955	1.319	-0.37913	0.24137	0.1164	0.056332	1.7012	0.54223	0.96078	-0.20845	1.9676	1.4172	0.57659	-0.16253	1.9709	0.53459	0.84496	0.10406	0.25954	1.2116	0.16018	-0.054254	0.64794	1.1938	-0.26665	-1.9464	-0.7845	0.31123	0.776	0.24207	0.68763	-0.42255	1.865	-0.36468	-0.8362	-0.75717	0.017683	0.069518	0.5049	0.39996
-3.0145	-2.0146	-3.0022	-0.84697	-1.6118	-0.96475	-0.054485	-0.55616	-0.99075	-0.0081066	-2.1106	-1.0941	-0.68479	1.4578	-2.6148	-2.5208	-1.7229	-0.63435	-0.44106	-1.7128	-2.5699	-1.0062	-2.4592	-1.1595	-3.2135	-0.1355	-1.6411	-1.8802	-0.95082	-1.3941	-1.6031	-0.40813	-1.4347	-0.77105	-2.0562	0.60543	-2.0335	-0.59032	-1.4183	-1.1767	-1.8539	-0.76676	-1.69	-2.4426	-1.3428	-1.8058	-1.7977	-1.8952	-0.71397	-0.84241
9.1487	9.583	9.1697	10.48	8.2284	10.041	9.6671	10.287	10.63	9.8177	9.2635	8.7323	11.578	8.8073	9.6769	9.3345	10.126	7.8868	8.9503	9.5211	11.288	9.6897	9.7159	11.154	9.4714	9.6505	9.2319	9.4256	9.3749	10.463	10.285	9.9813	8.9967	10.587	10.261	8.3902	10.72	8.6086	9.919	8.2656	10.908	9.5841	9.2524	9.4759	10.279	9.3407	9.3884	9.4305	9.8801	9.3338
0.17866	-0.1054	-0.64993	1.5588	0.042096	0.74187	0.085508	0.077793	0.075097	-0.95374	1.201	0.048908	0.59605	-0.42967	-0.32768	-0.77276	-0.73455	0.11456	0.47486	0.27479	0.48992	-0.48081	-1.1427	0.37849	0.2151	-0.11939	1.0679	-0.075376	-0.69677	0.90242	-0.53779	1.2409	0.51234	-0.12537	-0.33941	-1.2288	-0.5338	-0.045814	-0.72626	0.052231	-0.92457	-0.16159	-1.549	-0.29508	-0.32305	-0.63673	0.46409	-1.6992	0.51075	-0.32538
-1.6449	-1.6642	-1.5143	-0.98042	-3.6973	-1.503	-1.1269	-1.845	-1.667	-0.92701	-2.0005	-2.3457	-1.9132	0.094953	-1.1171	-1.3825	-1.4771	-1.2695	-1.5386	-1.4962	-0.20956	-2.0701	-1.8835	-1.898	-1.1822	-1.1198	-2.0971	-1.8029	-0.74025	0.019358	-0.49093	-1.0481	-1.398	-0.45113	-2.2372	-1.0288	-1.8154	-2.004	-1.9632	-1.7892	-1.8624	-0.94568	-1.0961	-0.66737	-1.155	-1.4689	-1.3744	-2.4523	-0.65728	-1.9615
-3.4665	-2.8729	-2.76	-2.5782	-2.7121	-2.5987	-3.0177	-3.0953	-4.0196	-2.1343	-2.0443	-2.315	-2.0843	-3.3499	-2.34	-3.3381	-3.7314	-2.5133	-2.9511	-2.7818	-2.8576	-1.4813	-2.642	-2.5006	-3.8023	-2.913	-2.5326	-2.9681	-3.7971	-1.8652	-1.3904	-3.7594	-3.6793	-3.4416	-2.7567	0.73863	-1.9355	-2.596	-2.9931	-3.3449	-2.8896	-2.5063	-2.2967	-3.0545	-5.0557	-2.6773	-2.3584	-2.7694	-2.6903	-4.0253
3.2513	2.4115	5.1749	3.6182	3.1881	3.4165	3.3148	2.4745	1.8408	3.1502	3.1592	3.9954	3.0585	2.4075	3.4509	2.6024	2.5493	3.1903	3.2961	3.9105	3.1926	3.9585	2.6408	2.9358	4.0521	1.7759	3.2028	4.0701	3.2309	3.1516	3.134	3.6014	4.5018	2.0913	2.6315	2.1313	3.3182	2.6017	2.4457	4.9297	3.5924	1.8619	2.6924	2.2365	4.0905	5.0193	2.925	3.1337	3.3053	1.9405
-13.335	-13.498	-11.548	-12.838	-12.579	-13.391	-12.589	-14.042	-13.252	-12.763	-12.161	-13.145	-11.911	-13.246	-12.617	-13.356	-13.171	-12.392	-11.524	-11.309	-13.415	-13.903	-13.917	-11.514	-12.817	-12.593	-13.462	-11.971	-12.709	-12.089	-13.069	-13.59	-12.459	-12.29	-10.722	-12.746	-13.08	-13.257	-13.65	-12.945	-12.766	-10.71	-12.243	-13.174	-12.457	-12.731	-12.239	-13.175	-13.644	-13.104
5.8746	6.4767	7.2291	6.8969	5.2487	7.1566	5.1774	5.8502	7.5852	5.6223	7.0836	5.5675	5.5089	6.7175	8.315	7.6633	6.5341	7.5556	7.7649	6.9871	8.0627	6.2352	7.4506	5.3135	6.0791	6.902	7.898	8.6299	6.9841	6.8998	6.662	7.3199	6.2902	6.6359	7.1402	5.7426	5.315	4.6319	7.6692	6.718	5.7099	5.8421	7.1716	7.0437	7.5821	7.7836	7.8368	6.247	6.4143	7.0267
3.0946	1.8858	2.6379	2.8424	5.1099	2.0516	2.5572	2.5582	2.9366	4.4085	3.0496	4.023	2.3823	1.9158	4.0705	1.3264	2.8793	2.4447	4.2503	3.6596	1.8921	1.9085	3.1453	1.2947	3.4151	3.811	3.4018	3.221	1.4852	1.9763	2.2067	3.0494	3.1369	3.1165	4.3983	4.5996	2.9227	2.3951	3.3684	3.7381	2.8566	2.9287	4.136	2.9112	2.4859	4.6954	1.9736	2.2533	3.6042	4.4987
-4.0486	-2.9066	-3.9642	-4.1729	-2.4869	-3.9161	-4.1931	-4.1508	-4.4831	-1.7629	-2.8495	-1.6296	-3.0579	-4.6994	-1.5524	-1.7571	-4.2817	-4.4393	-3.8021	-2.5791	-3.3103	-2.0679	-2.0733	-2.5104	-2.7913	-4.1386	-2.9592	-2.4974	-3.0846	-4.4826	-3.977	-3.6056	-5.2597	-2.9162	-3.9866	-3.6276	-2.6498	-3.8014	-0.59685	-3.3773	-3.8069	-1.1724	-1.9712	-3.3045	-2.4009	-4.4139	-3.252	-3.8869	-2.2222	-2.2588
-24.274	-21.032	-22.677	-20.792	-21.848	-22.28	-22.118	-22.801	-22.169	-21.832	-23.07	-23.532	-20.808	-21.449	-21.624	-22.65	-22.474	-21.786	-21.644	-21.561	-22.366	-22.233	-21.673	-22.293	-22.794	-21.482	-20.436	-23.807	-21.932	-22.352	-23.297	-22.001	-23.669	-20.904	-22.45	-22.196	-21.426	-21.493	-22.56	-21.171	-21.491	-23.071	-22.787	-22.054	-21.669	-22.251	-22.743	-22.206	-21.473	-21.651
4.6115	5.742	5.6124	4.2584	4.3172	4.4074	4.1367	4.2772	5.6502	3.5052	4.4493	4.7533	5.217	3.6094	4.7728	5.1207	5.3296	4.0926	5.1782	5.1091	5.8917	4.6506	4.265	5.5999	5.4744	5.61	3.5657	5.1018	5.8245	5.3557	4.4377	3.4203	4.3534	4.8976	4.6428	4.9272	4.0129	4.9259	3.8783	6.3162	5.6544	5.5518	3.9297	5.2715	5.9304	4.3708	4.3694	5.8084	6.6386	4.1904
-1.0894	-2.5161	-2.8084	-2.1019	-2.1645	-1.0099	-1.828	-0.79311	-0.21188	0.39207	-2.0123	-1.6707	-0.35603	-1.6417	-0.90498	-0.95161	-1.0366	-2.9113	-2.0618	-1.9939	-0.78523	-2.4825	-1.3056	-0.6506	-2.3451	-1.1136	-1.1367	-1.9209	-1.6132	-2.3083	0.12913	-2.1084	-2.5783	-1.8691	-2.1083	-2.5478	-1.709	-0.77538	-3.0781	-1.7047	-2.403	-1.8337	-0.87	-0.87012	-2.1001	-2.3908	-1.2456	-2.542	-1.3811	-2.2709
-3.885	-1.8236	-1.0226	-2.308	-2.383	-1.6466	-3.8464	-3.3808	-3.2681	-1.9107	-2.3793	-3.9017	-3.9958	-3.1794	-2.3497	-2.7943	-2.6172	-1.9681	-2.6271	-1.5753	-1.9981	-2.8135	-3.2262	-1.5993	-2.8841	-4.6521	-3.2475	-2.2316	-2.9165	-1.8996	-2.978	-2.3226	-1.6665	-3.055	-2.7365	-1.7414	-4.528	-3.3883	-3.5359	-2.0915	-2.8633	-2.7862	-4.5063	-2.2171	-1.5085	-2.3024	-4.307	-2.8192	-3.7718	-3.9809
0.8131	-1.2847	-1.3109	-0.33614	-1.6761	-0.045774	-1.0886	0.28728	-1.6871	-1.0591	-0.1537	-3.0018	-1.9606	-0.078388	-0.67366	-3.588	-1.8556	-1.7501	-2.2048	-1.5325	-1.4671	-1.5945	-1.2651	-2.4872	-2.0789	-0.75523	-1.8629	-0.52078	-0.4108	-1.7092	-0.60808	-0.61432	-1.004	-1.9403	-2.2638	-0.81195	-1.8043	-2.4072	-2.8433	-2.5096	-2.3916	-0.1389	-0.80763	-1.2106	-0.81668	-1.982	-2.0071	-2.2257	-0.17128	-0.65997
-2.1146	-2.9154	-3.7042	-2.391	-3.0295	-3.4486	-3.7581	-3.2036	-3.8986	-4.5841	-4.015	-2.49	-4.5799	-1.5222	-1.1151	-4.8614	-4.1317	-2.0999	-3.3326	-3.86	-3.0241	-3.6513	-2.0124	-3.0386	-3.9463	-3.3645	-3.2482	-3.2377	-1.9608	-3.0691	-3.4301	-3.4328	-4.3784	-4.8852	-4.0279	-2.5354	-4.2616	-3.7848	-3.7553	-3.7081	-2.9167	-2.265	-3.9386	-2.5126	-2.7567	-4.6616	-3.5868	-3.044	-1.5627	-3.6487
-0.071103	-2.496	-2.2633	-2.1263	-0.87873	-1.7199	1.0118	0.41224	-2.7477	-1.3533	-1.446	-1.4791	-1.778	-3.4442	-1.672	-1.5052	-1.5956	-1.4673	-1.9618	0.67706	-0.5431	-1.4187	-0.23296	-1.6741	-0.75937	-0.15801	-0.85976	-1.0505	-1.1212	0.13019	-1.8475	-1.6488	-0.23577	-1.8237	-1.0284	-2.6745	-2.5776	-3.315	-1.3046	0.42391	-0.86718	-0.30203	-3.1414	-1.3425	-0.81251	-1.6331	-0.50231	-0.17011	-1.2097	-0.97863
-3.4001	-3.6663	-3.5499	-4.1287	-3.3292	-2.2013	-4.6453	-4.6193	-4.2099	-2.2566	-4.0465	-3.9487	-2.8435	-3.3317	-3.4314	-5.2143	-4.7464	-4.1396	-3.7017	-3.7993	-3.6903	-3.3841	-3.5459	-4.5712	-3.0856	-3.8078	-3.6921	-4.5323	-4.8236	-2.9772	-3.3775	-5.6971	-3.3056	-5.3244	-3.8766	-4.277	-3.0544	-4.7755	-4.88	-3.7076	-4.3251	-4.0314	-3.4596	-5.1758	-3.6385	-4.6817	-2.7655	-2.3981	-4.5575	-3.0638
-13.017	-13.512	-12.79	-16.096	-15.488	-14.574	-15.112	-15.111	-13.865	-13.925	-14.73	-14.728	-14.304	-13.508	-15.027	-14.898	-14.483	-14.712	-15.625	-12.871	-13.925	-13.255	-14.704	-15.733	-15.475	-14.754	-15.351	-14.176	-14.726	-13.738	-15.198	-15.038	-16.545	-14.288	-14.79	-13.855	-13.915	-14.367	-15.491	-14.841	-13.638	-13.529	-14.322	-14.627	-13.616	-13.967	-12.642	-14.735	-17.451	-14.983
7.5852	9.0062	7.347	6.3688	7.0278	7.1008	7.521	8.8719	8.033	7.914	7.6316	8.2348	7.1384	6.864	7.5823	8.728	7.9834	7.2913	8.5223	9.0182	8.142	8.2529	8.967	7.9972	9.1912	8.1012	6.3278	8.1078	8.2253	8.6322	8.1262	9.2013	8.318	8.9484	6.6442	8.5156	7.6179	8.7664	8.7932	7.6077	6.6447	9.8685	9.4886	7.1263	8.7265	7.8919	8.4798	7.5056	8.4593	7.8466
-0.016738	-1.95	-0.10443	-1.6176	-2.9096	-0.77164	-0.60914	0.86841	-0.012437	-0.062071	-0.2021	-1.672	-0.5884	0.43802	0.80045	-0.12822	0.48375	-0.31748	0.56307	-0.20071	0.17192	-0.11206	-1.4968	-0.22731	0.1103	-1.9609	1.2503	1.6365	1.1178	0.74114	0.078414	0.023302	0.057997	0.52356	1.3496	-0.15594	0.25092	-1.393	-0.69234	1.2469	-0.79019	-1.7794	-1.2881	-0.63735	0.26056	-0.32377	-2.2508	0.92741	-0.20826	-0.78576
-5.0702	-4.882	-3.1915	-4.0139	-2.9233	-3.8094	-4.59	-2.7201	-3.8173	-3.701	-4.5232	-3.5657	-3.4453	-4.3795	-3.2433	-2.9106	-3.1127	-4.1605	-3.0507	-3.2682	-3.6044	-4.431	-4.2103	-5.7719	-4.3461	-5.4934	-5.6614	-3.2458	-3.8448	-2.7916	-3.8869	-3.3812	-5.3129	-5.7631	-5.0582	-3.2278	-4.3947	-2.1124	-2.6059	-3.382	-4.7429	-5.173	-5.5817	-5.0791	-4.3405	-3.4566	-3.4404	-3.4946	-4.8709	-3.6223
-15.135	-13.671	-12.866	-14.273	-14.046	-13.577	-15.112	-13.049	-12.896	-14.692	-11.927	-12.166	-12.427	-13.979	-15.14	-13.297	-13.891	-12.486	-13.581	-13.823	-13.098	-12.809	-13.725	-13.357	-12.371	-13.82	-12.318	-14.523	-11.188	-12.919	-15.499	-13.836	-14.205	-10.964	-12.805	-13.845	-12.671	-12.634	-11.296	-14.248	-12.874	-12.716	-12.536	-13.966	-12.667	-14.837	-12.064	-12.255	-13.457	-13.874
0.17422	-1.2193	-1.8649	-1.4058	-0.32483	-0.50239	0.24654	-1.3569	0.38706	0.3529	-0.17456	0.14333	0.0014085	-0.22823	-0.10463	-1.0153	0.707	0.40877	-1.0121	-0.93936	0.073232	0.65526	-0.074125	-0.70724	0.1714	0.88643	0.10346	-0.20152	0.68248	-0.2539	0.79818	-0.35918	0.51174	-0.30415	0.1245	-0.2905	1.5875	0.0011672	0.38361	-0.95954	-0.18811	-1.4834	-0.15125	0.64942	0.25932	0.64632	-0.91836	0.75608	-0.25092	1.9049
-6.7174	-5.9575	-5.0928	-7.0416	-5.8728	-4.9759	-4.3368	-5.8414	-5.4623	-7.4882	-4.8855	-6.0541	-5.0527	-5.0046	-5.0011	-5.7173	-6.1031	-7.1036	-6.8579	-5.213	-6.2143	-6.6038	-4.6099	-5.9738	-6.5937	-7.0904	-4.1141	-6.5923	-5.923	-4.8111	-3.8755	-6.9536	-5.3555	-5.1627	-5.8003	-6.6967	-5.1067	-5.2503	-6.1345	-4.3582	-5.2791	-5.7135	-6.5041	-5.1454	-5.1902	-5.5044	-5.7941	-6.5316	-5.5056	-6.2131
-1.6998	-1.3842	0.6407	-1.0375	-0.48701	0.078661	-2.0397	-0.27081	-1.189	-1.3269	-1.9391	-1.9395	-0.88228	-1.9812	-2.7885	-1.2028	-2.8291	-1.1676	-2.0091	-0.090846	-0.52176	-2.2582	-1.6674	-1.793	-0.52402	-0.7995	-0.75191	-0.96245	-0.52695	-0.53451	-2.3516	-1.8303	-3.0667	-0.69159	-2.1622	-1.7682	-0.062015	-1.4347	-0.52769	0.66882	-0.48133	-0.7717	-1.1851	0.39183	-0.3034	-0.1764	-0.074896	-1.919	-1.0633	-0.62484
-0.43491	0.95606	1.1208	0.18258	0.25055	0.47445	1.1889	-0.58374	1.9703	1.6324	1.2275	0.33782	0.37078	-0.19951	-0.18822	-0.18229	-1.8446	0.050517	0.62639	0.46088	-0.3218	-0.29242	0.67186	0.30679	-0.36162	0.61193	-0.89702	-0.799	-0.42012	1.144	0.38644	-1.7843	-1.1398	-0.7978	-0.6893	-0.56337	-0.55462	0.11429	0.24232	-1.5573	-0.27732	-1.6401	-1.8219	0.51361	-0.25914	-0.7393	-3.9535	0.84346	0.31385	-0.22414
-2.5096	-1.8752	-2.0491	-0.40884	-1.9768	-2.9241	-0.23153	-1.839	-0.50411	-2.3364	-1.6707	-1.8649	-3.7037	-0.70654	-2.4376	-2.641	-0.57531	-2.9993	-2.7585	-3.2266	-3.4379	-0.93477	-0.2741	-1.6228	-2.0059	-2.573	-1.5059	-3.1024	-1.5948	-2.1721	0.027427	-1.4171	-0.93941	-1.1382	-2.2065	-1.0423	-1.5122	-1.834	-3.1252	-2.5516	-2.2888	-1.2091	-2.0952	-0.54234	-2.723	-3.7505	-1.0413	-2.8041	-2.9805	-2.4535
2.1276	1.6635	2.1951	2.2059	2.6709	0.90914	1.0921	1.9374	2.3345	2.3072	1.7077	2.115	0.68011	2.6381	2.3339	2.5384	0.73832	2.2774	2.6644	2.4166	1.2984	2.5633	2.6616	1.4133	1.9208	1.8665	1.082	2.4165	1.2679	1.5305	0.64604	1.3731	2.1841	1.501	2.6619	1.7469	0.86301	2.7933	0.93157	0.82404	2.0335	1.3778	0.90477	0.72421	0.16573	2.1331	2.1355	0.64231	1.7101	2.7976
2.9183	2.8411	3.6541	2.5692	3.9688	2.8661	2.8585	3.541	2.6806	2.9338	2.6192	3.4881	3.2161	0.87875	2.0276	3.4932	3.8388	2.8467	2.8248	3.1486	3.6819	3.1854	3.3653	3.8249	2.4513	2.6607	1.6632	1.0909	3.5431	3.4063	3.8484	3.1464	3.8545	2.2116	4.4814	2.2006	1.3388	2.9308	2.6139	2.8707	3.2763	3.4149	4.8083	3.8045	1.6158	2.3346	3.5492	2.7151	3.4406	3.1579
-0.64591	-3.8837	-2.3863	-2.5149	-1.9983	-2.1848	-2.2082	-2.038	-2.7734	-3.798	-2.2439	-2.2039	-1.9315	-3.5625	-3.1283	-3.4023	-1.7606	-2.3107	-1.8733	-2.5322	-4.0847	-2.2627	-2.8829	-1.8132	-3.8331	-1.2813	-1.7203	-3.5228	-2.5295	-2.5236	-1.4159	-2.9108	-3.6299	-3.9914	-3.1526	-1.9105	-1.4419	-2.691	-2.7375	-3.813	-1.467	-2.6705	-2.9398	-1.6615	-4.4094	-3.4896	-3.1194	-3.1288	-1.9174	-2.3465
-12.087	-10.643	-12.319	-11.72	-10.624	-11.846	-13.307	-11.403	-11.834	-11.798	-12.655	-10.471	-11.839	-11.458	-12.325	-12.811	-12.63	-11.989	-11.11	-10.975	-11.56	-10.256	-11.872	-11.787	-11.591	-12.774	-11.715	-10.844	-11.613	-12.332	-9.903	-13.242	-12.485	-10.855	-12.197	-14.538	-11.006	-10.923	-12.326	-12.757	-11.401	-10.518	-11.726	-11.242	-11.98	-10.871	-11.884	-11.147	-10.478	-12.059
-10.152	-10.906	-11.669	-11.254	-11.752	-11.515	-12.432	-11.553	-10.696	-12.251	-10.116	-11.285	-11.219	-11.379	-10.67	-11.585	-10.854	-10.453	-10.224	-11.636	-10.319	-11.56	-11.369	-11.241	-10.146	-11.366	-11.557	-11.209	-11.901	-11.61	-10.626	-9.7635	-11.834	-11.015	-11.476	-11.078	-11.539	-12.501	-11.711	-11.49	-10.294	-10.692	-11.322	-10.365	-11.599	-11.61	-10.917	-10.1	-12.381	-12.168
-1.7326	-3.286	-3.1296	-2.681	-2.9879	-2.2095	-3.3155	-0.89505	-2.8719	-1.742	-3.0882	-1.2556	-3.9767	-3.1219	-4.7453	-2.85	-2.3326	-2.1801	-4.4529	-2.99	-1.6992	-3.8769	-2.5519	-1.3619	-1.8032	-3.8609	-3.1913	-2.7275	-1.8207	-2.9663	-1.9863	-2.1468	-3.1839	0.14751	-2.0674	-2.7522	-3.4972	-3.7762	-1.6964	-4.0329	-2.8002	-4.1458	-2.3701	-1.6991	-3.5145	-2.0784	-3.6899	-1.7256	-4.3409	-4.5953
-4.3095	-4.5003	-5.4297	-4.8686	-4.4748	-2.5135	-3.7075	-2.2015	-3.7585	-3.601	-1.2742	-4.5826	-5.3303	-3.6373	-4.2863	-3.4042	-4.5254	-3.6347	-5.8755	-5.2892	-5.2467	-4.6944	-3.3545	-3.3597	-3.9292	-4.8115	-4.4087	-3.5607	-4.3948	-4.0777	-3.6343	-4.04	-3.3409	-3.5488	-3.7877	-4.3023	-4.4533	-4.3616	-4.3726	-5.0301	-4.8205	-2.3435	-2.3537	-3.2804	-3.7112	-4.0494	-3.887	-3.5775	-4.6905	-3.4642
6.5726	6.3973	6.6357	9.1504	4.8465	7.3935	7.0227	6.4539	6.8282	6.3142	6.8104	7.9418	8.4409	7.7757	6.3925	6.9562	6.9129	6.0124	6.2155	7.1702	8.8191	6.1012	6.5079	5.4205	5.8222	7.0455	7.2417	7.21	8.6324	6.8844	6.1706	7.8991	6.581	6.8418	8.2906	7.0913	7.4032	7.4531	6.3956	8.5194	7.9759	7.8401	6.3751	8.2169	6.5996	7.7844	7.5107	6.9205	6.2751	6.3863
-2.1444	-2.4314	-2.7126	-1.5881	-3.9276	-1.4998	-1.9021	-2.2793	-3.1638	-1.5089	-2.985	-2.4928	-3.4131	-3.3392	-1.4216	-3.2762	-1.6763	-2.7117	-2.0231	-1.3371	-2.708	-2.5777	-2.769	-4.9664	-2.8806	-3.2042	-2.6573	-2.1617	-2.5323	-1.9204	-3.3579	-3.4902	-3.7062	-2.6874	-3.2045	-3.3838	-2.6973	-3.7119	-3.1613	-2.6783	-3.9856	-3.4056	-2.774	-1.5801	-3.2776	-3.6468	-4.511	-3.4628	-2.8754	-2.2997
-14.344	-12.621	-12.24	-12.159	-14.978	-13.287	-13.117	-12.258	-13.569	-11.188	-12.463	-12.714	-13.497	-14.922	-11.56	-12.258	-13.438	-13.094	-12.765	-12.639	-14.898	-13.777	-12.841	-13.845	-12.016	-13.576	-13.427	-13.898	-12.846	-13.171	-11.8	-12.888	-12.736	-12	-12.946	-12.169	-14.097	-12.844	-12.968	-14.513	-13.149	-12.271	-13.198	-12.589	-12.333	-12.32	-13.614	-13.457	-14.048	-11.638
-11.696	-11.24	-11.553	-11.285	-9.4933	-12.26	-10.444	-10.096	-10.618	-11.721	-9.9141	-10.982	-11.807	-11.373	-12.608	-11.86	-11.895	-11.467	-10.851	-9.9054	-11.086	-12.581	-10.967	-10.552	-9.9693	-11.286	-10.135	-11.565	-10.514	-9.6844	-9.2854	-10.126	-9.9402	-10.476	-10.192	-11.266	-10.712	-10.754	-10.856	-10.249	-11.707	-10.361	-12.459	-12.581	-9.9155	-10.386	-9.4212	-11.391	-11.527	-12.033
-1.3459	-0.6779	-1.9266	-1.2196	-1.3389	-1.3697	-2.4993	-0.66523	-2.1316	-0.28599	-1.5817	-0.088766	-1.2509	-1.4233	-1.5038	-1.5486	-1.3675	-2.0447	-2.4058	-2.21	-1.2021	-1.3849	-1.3567	-2.1886	-1.061	-2.6676	-0.40067	-1.8247	-1.7724	-2.7867	-1.8991	-1.3239	-0.50547	-1.3301	-2.2022	-1.7485	-2.7307	-1.6857	-0.4297	-0.51513	-1.4576	-2.7855	-0.77791	-2.1334	-2.0962	-0.86378	-1.384	-0.46608	-1.2573	-1.2917
-5.3318	-6.2396	-6.4631	-6.6744	-5.8637	-6.5923	-5.7821	-6.0203	-6.3737	-5.9414	-4.8924	-5.3399	-5.8419	-5.8212	-6.4311	-5.654	-5.297	-5.5436	-5.7645	-6.3168	-5.3543	-5.5975	-6.1025	-5.9778	-6.3932	-6.2059	-6.2413	-4.9249	-5.9671	-4.8142	-6.3902	-6.7061	-5.5648	-5.8863	-6.8741	-4.5269	-5.9143	-6.0369	-6.4472	-5.5326	-5.1264	-6.1144	-4.5985	-6.3255	-6.6596	-5.6911	-5.4035	-6.0696	-4.5449	-5.558
-10.347	-12.282	-11.062	-12.204	-12.845	-10.175	-10.914	-11.245	-12.866	-11.265	-11.646	-11.811	-11.095	-12.472	-12.469	-12.313	-11.945	-12.532	-11.524	-10.279	-11.009	-9.8568	-9.8325	-12.669	-11.831	-12.689	-10.979	-11.056	-12.045	-10.859	-11.576	-12.079	-10.776	-10.838	-11.922	-10.55	-12.498	-11.157	-12.175	-10.75	-11.45	-11.139	-10.733	-11.994	-11.361	-13.459	-10.695	-11.79	-12.019	-11.43
-9.171	-11.027	-11.762	-10.537	-10.693	-12.531	-11.118	-11.052	-10.887	-10.47	-9.9844	-9.8775	-11.1	-11.597	-10.247	-12.037	-10.593	-11.779	-9.302	-10.15	-9.7111	-9.4901	-11.894	-9.3572	-9.0968	-12.51	-10.929	-10.884	-10.199	-10.736	-10.477	-10.683	-11.534	-11.337	-10.692	-10.767	-10.199	-11.992	-13.212	-9.9244	-10.043	-12.335	-11.523	-10.368	-11.554	-9.2041	-10.683	-12.13	-10.627	-10.327
-5.5356	-3.5716	-4.9108	-2.5518	-6.9619	-4.7312	-4.4223	-5.8127	-3.1333	-5.0661	-2.8545	-2.868	-4.1027	-4.6834	-5.0421	-4.5865	-4.8807	-3.8038	-4.6668	-4.4261	-5.9803	-3.5497	-5.7714	-3.5765	-3.1637	-3.5772	-3.7689	-4.9308	-6.3586	-4.6797	-3.9695	-5.7875	-2.4275	-4.3295	-5.441	-5.0682	-3.1616	-3.2386	-4.5849	-4.1482	-5.2392	-5.6678	-4.9776	-4.6851	-5.7269	-5.7352	-5.0657	-4.2675	-4.1177	-4.5333
-0.33699	-2.7404	-2.0954	-0.82187	-1.3141	-0.26982	-2.4614	-0.96939	-2.0547	-2.4344	-2.3148	-1.1918	-2.0303	-1.7813	-2.7796	-0.92746	-2.4983	-1.7341	-1.1122	-0.4708	-1.3571	-3.8922	-2.0249	0.89892	-1.5225	-2.0287	-2.8438	-0.34812	-1.2994	-2.125	-3.2817	-1.676	-1.1659	-2.3798	-1.0404	-0.74982	-1.1341	-2.1644	-0.36123	-1.8694	-2.4922	-0.45897	-3.1946	-1.2135	-1.0383	-0.77449	-0.185	-2.4921	-1.3013	-1.0693
2.1182	3.0533	3.6657	2.1328	3.0008	2.1094	4.0589	2.6188	3.6288	2.5071	0.33395	2.0026	2.83	1.5692	3.4173	2.5272	3.0845	3.2655	1.9527	2.6131	2.0633	2.668	2.0333	1.7562	2.5125	1.6668	2.1976	2.5141	3.4609	3.0467	1.4106	2.7987	3.6305	1.9651	2.7007	2.8208	1.774	2.9737	1.2899	2.2562	2.89	3.833	2.5733	2.1567	2.993	3.6742	2.7552	2.2687	3.1207	1.9856
5.8748	6.9599	7.1644	6.7013	6.8456	6.8375	8.1762	6.2797	9.0272	6.4427	5.5139	7.1718	7.7516	6.2883	6.748	7.8687	7.0386	6.6709	7.8601	7.6416	5.5254	7.1241	5.4894	6.6972	7.0894	6.7494	7.884	7.7519	6.0705	5.479	5.8259	6.9418	6.402	7.3605	6.5373	7.3492	7.4976	7.6249	7.0146	8.4743	6.8867	6.5535	6.8164	7.35	7.6786	6.6111	7.5771	5.8172	6.646	6.9928
-2.2364	-4.4612	-3.3629	-3.4658	-4.3369	-3.0774	-4.1242	-1.8742	-3.8791	-2.5176	-3.8725	-2.8311	-1.7489	-3.7323	-3.5025	-2.6297	-3.2827	-4.4568	-4.5884	-3.0212	-3.6881	-1.6876	-2.9097	-2.5809	-4.6631	-2.1594	-3.4339	-3.9125	-3.8023	-3.7877	-1.615	-4.0849	-4.3568	-4.5675	-2.4036	-1.7806	-3.9293	-6.1015	-3.7653	-3.5939	-1.1123	-3.7172	-2.4171	-4.1641	-1.2133	-1.8491	-2.0033	-2.2937	-2.4061	-2.4343
-22.381	-21.307	-22.734	-23	-23.182	-21.623	-23.305	-21.828	-20.711	-23.181	-22.756	-21.691	-22.792	-21.678	-20.821	-23.791	-23.04	-22.707	-22.063	-22.8	-22.589	-21.84	-21.518	-22.867	-22.001	-21.162	-21	-21.283	-22.549	-22.9	-23.855	-21.772	-22.161	-22.818	-21.999	-22.08	-22.865	-23.307	-22.199	-21.267	-21.403	-22.134	-23.846	-21.665	-21.36	-23.601	-22.617	-22.616	-23.501	-21.617
-8.0579	-8.8179	-10.436	-9.5485	-9.3651	-9.8864	-10.396	-11.628	-9.3521	-9.8708	-8.9837	-10.12	-9.2022	-9.536	-9.28	-9.524	-10.248	-9.5456	-9.9503	-9.2841	-11.196	-9.0857	-10.36	-9.5929	-9.8529	-10.902	-8.5887	-8.6928	-8.4593	-9.058	-9.742	-8.9089	-10.698	-9.9356	-9.4792	-7.8238	-8.8226	-8.7922	-9.4428	-9.8459	-9.7977	-9.7717	-9.8813	-8.8555	-9.2219	-7.9452	-10.325	-9.1167	-8.695	-9.1468
-21.04	-21.265	-21.019	-21.798	-21.262	-21.957	-22.252	-23.792	-21.198	-21.288	-20.906	-22.917	-20.461	-21.48	-22.683	-22.147	-22.516	-21.505	-21.283	-21.974	-22.18	-21.2	-21.783	-21.862	-22.441	-20.52	-21.375	-21.81	-23	-21.979	-23.848	-22.332	-19.438	-21.41	-23.106	-22.631	-21.842	-21.828	-23.147	-22.592	-21.506	-24.186	-22.894	-22.069	-22.581	-21.566	-22.265	-21.616	-21.727	-23.816
-21.713	-24.57	-22.537	-21.872	-20.895	-22.343	-21.875	-21.299	-21.924	-21.604	-21.346	-23.9	-21.96	-21.037	-21.36	-22.113	-22.278	-24.088	-22.973	-21.596	-22.231	-22.165	-20.856	-21.786	-21.996	-22.733	-23.443	-21.03	-21.947	-21.438	-21.553	-21.783	-22.642	-23.314	-23.213	-22.781	-21.566	-24.657	-22.051	-21.641	-22.811	-21.573	-20.834	-21.985	-21.195	-21.41	-21.26	-23.178	-23.352	-21.361
-9.8211	-11.328	-10.745	-9.9925	-13.16	-10.333	-10.841	-11.288	-12.186	-11.456	-12.566	-10.79	-10.756	-10.854	-10.337	-12.227	-13.55	-10.969	-10.413	-11.747	-10.998	-10.52	-11.452	-11.466	-11.55	-13.454	-12.331	-12.559	-10.733	-12.024	-9.5908	-11.705	-11.482	-11.28	-13.56	-12.787	-12.485	-11.977	-11.867	-12.212	-10.145	-10.566	-11.12	-11.239	-12.449	-10.652	-12.2	-11.523	-11.869	-10.316
2.2385	0.6185	1.5339	1.5022	2.8343	2.1396	2.0266	1.7229	1.8553	0.97926	1.8867	1.6914	-0.24629	1.7793	2.8794	0.92616	0.54394	1.0767	1.2146	0.88439	2.4102	0.83362	1.8136	1.0983	3.9298	1.7181	0.87746	2.7548	0.95592	1.1336	2.2116	0.65681	0.63766	2.8445	0.94626	-0.098835	1.4827	1.7253	3.4562	0.85685	1.0699	1.7575	1.0722	1.793	2.8555	1.3174	0.63805	0.70258	1.5469	3.8629
-1.9232	-2.3294	-4.3432	-1.8351	-2.4866	-3.3651	-1.3772	-1.1983	-2.8672	-1.1237	-2.0669	-2.6508	-2.7829	-1.6341	-3.7648	-3.0892	-1.6486	-2.8488	-1.8785	-4.9362	-1.7258	-2.0761	-2.8092	-3.2136	-1.2657	-4.0055	-2.3643	-2.559	-2.6666	-2.1335	-2.6436	-2.2994	-4.0977	-2.9117	-2.369	-2.2633	-4.6526	-1.8912	-2.137	-2.1541	-1.4246	-1.6932	-1.4374	-2.3781	-1.7351	-1.4488	-3.4778	-2.5618	-2.9781	-3.2567
-0.6888	0.26071	0.62445	-2.3232	-0.061368	0.12026	-1.0354	0.52049	-0.45044	0.044048	-0.34939	-0.76165	-0.16069	-0.28385	-1.0369	0.55034	-1.6493	0.00074079	0.094501	-0.57343	-1.1949	-2.0908	-0.59734	-0.1423	0.63827	1.0572	0.0017554	1.1156	-0.40541	0.26905	0.49368	-0.40206	-1.5254	0.44242	0.41969	-0.65052	0.21217	0.0072324	-0.91817	0.46099	1.3605	0.47261	-1.4843	0.33543	-0.017633	-2.3306	0.42727	0.58579	-0.2949	0.20537
-13.249	-12.357	-14.054	-12.949	-13.494	-12.89	-13.481	-12.084	-12.636	-11.592	-12.824	-13.401	-11.918	-10.828	-12.323	-12.734	-13.21	-11.971	-12.829	-11.628	-11.707	-14.231	-10.796	-11.277	-13.213	-12.12	-13.61	-10.852	-13.712	-11.741	-12.92	-12.865	-12.319	-13.135	-13.292	-13.934	-13.142	-12.455	-11.558	-13.886	-13.128	-13.067	-14.2	-14.126	-12.434	-12.523	-11.802	-13.77	-12.772	-13.889
-6.5992	-8.1914	-8.2996	-8.2965	-7.9811	-6.2234	-7.3437	-9.0353	-7.4975	-8.0325	-8.6888	-7.6797	-8.2379	-8.1677	-6.8242	-8.0026	-7.2954	-7.4841	-6.7468	-8.4263	-6.4273	-9.1229	-7.2702	-8.0147	-7.9848	-8.5365	-7.6986	-8.6373	-8.4693	-8.4536	-7.1836	-6.7545	-7.339	-7.432	-6.2765	-8.7767	-8.0228	-6.3248	-8.8053	-8.6766	-7.2577	-9.4061	-7.5143	-8.9729	-7.5116	-7.9036	-8.4497	-8.6794	-7.4602	-7.685
-10.48	-11.027	-11.976	-10.019	-12.988	-10.308	-11.261	-11.746	-11.89	-10.866	-11.465	-11.691	-11.549	-11.489	-10.651	-13.031	-11.086	-11.123	-11.447	-11.596	-11.141	-12.628	-12.807	-11.502	-12.288	-12.207	-10.692	-11.722	-11.763	-12.608	-12.44	-12.135	-12.031	-12.789	-11.415	-12.504	-11.71	-12.469	-12.435	-10.806	-13.207	-12.192	-10.902	-12.643	-11.571	-11.807	-10.555	-10.216	-12.72	-11.472
-0.21423	0.58438	0.53624	0.63384	-0.86627	-0.30495	0.11299	0.40459	0.043566	1.7014	1.7285	1.0136	0.7645	0.89756	0.43295	1.9724	-0.43016	1.0871	-0.9991	1.7525	0.77547	-0.3545	-0.23663	-0.4654	0.11494	-0.64235	-1.163	-0.14069	-0.11169	-0.21376	0.75222	0.39006	0.6766	2.1401	0.83022	0.54348	-0.37305	0.23826	1.573	-1.0142	1.2725	1.2413	1.5393	0.56881	-0.28722	0.60438	0.060026	0.73387	0.52721	-0.6362
-2.3522	-1.0214	-2.3313	-2.7676	-1.9171	-0.73192	-2.2226	-1.1262	-2.4051	-0.60712	-0.29224	-0.36686	-1.5285	-2.2597	-0.36261	-1.3131	-4.0965	-2.0001	-1.098	-2.4933	-1.5417	-2.0032	-0.26096	-0.60962	-1.8806	-2.317	-1.2959	-2.6342	-0.93705	-2.206	-1.3286	-1.6553	-2.1077	-2.0771	-0.4255	-1.9195	-0.81334	-2.9968	-2.7682	-0.7236	-2.8469	-1.8603	-2.2461	-1.5282	-0.47797	-3.4134	-1.3289	-4.548	-2.1985	-1.2847
0.39883	0.97442	0.26911	1.3047	1.3149	0.29133	-0.12747	0.19468	0.20785	1.628	0.40136	1.9876	1.9163	1.7036	1.0208	0.9151	-0.45681	-0.12131	1.0231	0.17986	-0.42401	1.1894	0.16993	-0.39238	1.5791	-0.57397	0.45407	0.87707	0.34617	1.6541	-0.042526	-0.041141	0.16949	-0.34257	1.4327	0.72414	0.47703	-0.14918	0.99089	-1.2793	-0.0017701	-0.46711	-0.68313	-0.48603	-0.4176	0.25682	0.60254	1.5564	0.5825	1.5571
-1.793	-0.66744	-0.9445	-1.4424	-0.39374	-1.1744	-0.40243	-3.3249	-0.13511	-2.0631	-0.31829	-1.2114	-2.2661	-1.2264	-0.2409	0.12514	-1.1851	-1.2672	-0.32874	-1.6602	-1.2349	-1.4688	-1.5025	-0.52982	-1.6653	-0.87795	-0.71772	-1.6219	-1.3309	-0.1869	-1.0335	-1.5343	-0.92607	-1.2925	-0.41947	-1.7687	-0.5915	-1.8966	-1.8201	-0.86656	-1.2304	-1.8135	-1.3913	-2.4965	-0.74186	-2.1498	-1.4338	-0.1618	-1.0786	-1.0065
8.369	8.0488	6.3649	7.9541	7.3558	8.169	8.4207	7.7037	8.0836	7.7998	8.6677	9.189	7.2275	7.9577	8.0585	8.2848	8.1372	7.5397	7.6196	7.5115	8.9233	7.9651	9.0122	7.0438	7.4801	7.1947	8.8154	8.3836	7.8002	9.4259	8.4943	8.7993	7.9423	7.3888	7.5881	8.6738	6.2309	8.0954	8.7539	8.7123	7.4694	7.9064	8.843	8.9045	7.5355	7.311	6.5378	6.8439	7.7613	9.222
-11.91	-11.396	-11.437	-12.165	-11.65	-11.783	-12.472	-11.331	-12.602	-12.061	-11.772	-10.731	-10.628	-12.429	-11.775	-11.491	-9.9352	-12.829	-10.457	-13.375	-11.398	-10.641	-11.712	-11.216	-11.184	-13.601	-11.484	-13.089	-13.701	-10.379	-12.289	-11.285	-10.268	-11.681	-11.339	-10.708	-10.818	-10.894	-12.224	-13.685	-12.635	-12.005	-10.633	-12.254	-11.845	-13.067	-11.416	-12.507	-12.273	-13.291
-2.0024	-2.4822	-0.096579	-0.1006	-0.3093	0.79382	-2.3399	-0.12597	-1.5366	0.26768	0.6547	-0.88042	-0.3545	-2.6614	-0.90076	-0.053681	-0.8959	-0.6059	-0.2478	-1.5176	0.34458	-1.1981	-2.1048	-0.65833	-0.12567	0.33745	-0.27336	-0.84303	0.39663	-0.84947	0.096218	0.051971	-0.84197	-0.65181	-1.8259	-2.0252	-0.32439	1.0893	0.39182	0.7036	-1.2784	-1.9608	-2.0591	-0.041112	-0.87969	-1.8977	-0.68359	-0.47892	-0.26741	-0.37525
-20.802	-21.564	-20.086	-20.812	-20.078	-19.825	-20.136	-21.864	-20.232	-22.063	-20.55	-20.382	-19.976	-21.013	-20.461	-20.007	-20.981	-21.726	-20.734	-21.541	-21.159	-19.561	-21.02	-20.215	-20.861	-21.834	-22.447	-20.45	-21.867	-20.145	-21.724	-23.345	-20.517	-22.022	-20.925	-22.403	-21.198	-21.613	-19.719	-21.94	-21.42	-20.551	-20.662	-21.517	-21.54	-21.482	-19.624	-20.727	-20.567	-22.224
-5.1076	-4.3664	-4.9446	-5.2342	-4.8428	-6.4682	-6.4475	-5.8834	-5.8254	-5.9643	-4.8571	-5.8169	-5.0293	-4.3407	-5.1283	-6.5343	-5.9891	-5.1943	-3.8629	-5.0945	-4.8471	-5.8008	-5.5785	-6.1506	-5.3032	-5.7711	-6.3037	-5.3614	-6.4231	-6.0362	-6.0408	-5.9928	-5.1175	-5.8375	-5.7021	-5.9812	-5.6005	-4.8963	-5.6393	-6.3969	-5.7647	-6.8813	-5.5595	-4.5519	-4.6526	-6.4347	-5.9267	-3.4442	-5.3344	-5.9959
-8.7624	-8.3365	-10.338	-10.659	-9.5739	-9.5532	-10.481	-9.1519	-9.9427	-9.4404	-9.7434	-8.6311	-7.4862	-10.33	-9.6981	-10.978	-9.3032	-10.268	-10.789	-8.9319	-8.9707	-10.341	-9.5679	-9.2289	-10.882	-8.3936	-9.3615	-9.494	-10.557	-10.797	-9.7565	-8.4798	-9.4168	-9.5678	-10.219	-7.1274	-9.0913	-9.3455	-9.3876	-9.1165	-8.9362	-10.566	-8.9672	-8.8468	-7.5816	-8.9021	-10.457	-10.293	-8.8963	-10.497
0.49078	0.26972	-0.17203	-0.3567	0.48153	-0.84422	0.89429	0.29821	0.70328	-2.9762	-0.043913	0.88258	-0.72463	-1.1814	-0.33866	-0.28749	-0.16823	-0.16754	0.96923	-0.0050603	-0.53804	1.1698	-1.0798	-0.25049	1.4198	0.51413	0.19054	-0.65975	1.8473	-0.13137	1.107	-0.70394	0.80457	-1.2225	0.26573	-0.25394	-0.21577	-0.12132	-0.31958	-0.97155	-1.7216	0.79854	-0.78673	-0.61941	1.3927	0.0062815	0.79203	-2.0044	0.73717	-0.84565
-2.7505	-3.1824	-2.6472	-2.0443	-3.4089	-2.3709	-3.0027	-2.3714	-2.28	-4.3875	-3.2554	-1.9942	-0.89951	-0.87251	-3.0371	-1.6049	-3.198	-1.0684	-1.6239	-3.1316	-3.0468	-0.895	-0.78428	-1.5678	-2.1387	-2.0577	-1.8054	-2.6404	-2.9327	-3.5577	-1.1825	-1.1209	-0.86046	-1.8151	-4.124	-2.917	-2.2846	-2.5691	-2.4076	-3.4908	-1.8888	-3.0547	-1.9475	-3.5252	-1.9626	-2.8146	-1.863	-4.0268	-4.3618	-1.6938
10.277	8.7373	9.9041	9.4674	9.0437	10.023	8.4167	10.864	10.164	11.098	9.6004	11.13	9.1602	10.257	10.195	10.515	10.077	8.967	9.2736	9.8345	10.622	9.7761	8.5732	6.6794	9.6162	10.831	10.267	9.1162	9.4639	10.421	9.284	8.9517	12.092	10.312	9.7259	10.28	10.583	9.8861	9.6807	9.8206	10.2	9.2599	10.586	8.749	9.2267	10.008	10.999	8.9977	10.002	9.7487
-5.4065	-6.6817	-5.7156	-7.3203	-5.3445	-5.7903	-6.3543	-4.5877	-4.7811	-4.5116	-6.7627	-5.5812	-5.0246	-6.4997	-5.1653	-5.1886	-6.2628	-5.9171	-5.4546	-5.4138	-4.7548	-6.5504	-6.4642	-4.4662	-5.077	-6.7025	-5.0875	-6.8796	-5.1244	-6.1309	-4.4416	-5.7216	-5.4427	-5.5411	-3.3629	-6.4618	-5.5834	-6.9242	-6.6811	-4.2491	-6.0849	-4.7642	-5.4691	-5.3738	-5.4087	-5.4997	-5.9794	-5.7237	-5.3205	-5.7708
-2.5124	-0.17965	-1.6544	-2.1154	-2.7644	-2.1849	-1.6765	-0.1631	-1.6662	-1.2083	-0.75827	-1.2004	-1.1996	-1.8668	-0.40342	-1.3371	-2.3458	-0.40883	-1.383	-0.30292	-2.7143	-2.0317	-0.3408	-1.7135	-2.9625	-2.7301	-2.0387	0.6331	-1.0389	-1.4178	-2.0907	-2.4967	0.21564	-2.7813	-0.63457	-0.81037	-0.88224	-1.7953	-1.2985	0.013892	-1.2873	-0.26491	-0.89595	-2.1957	-1.5999	-1.925	1.8706	-2.3623	-2.4345	-2.66
[truncated: 150 more columns]
