# Supplementary material for: Genetic dissection of main and epistatic effects of QTL based on augmented triple test cross design
Source: PLoS One. 2017 Dec 14;12(12):e0189054. doi: 10.1371/journal.pone.0189054 (PMC5730204; doi:10.1371/journal.pone.0189054)
Supplement: S7 Supporting Information — (ZIP) [file pone.0189054.s007.zip › z2_700_0.2_10.csv]

0.43388	-6.7427	-4.2958	-5.9615	-3.8097	-6.5219	-4.3977	-4.2316	-6.7956	-5.9149	-4.8889	-4.4882	1.2742	-2.2575	-4.1789	-5.6911	-2.0963	-2.3048	-7.511	1.3944	2.5784	-7.7303	-8.508	-6.5091	-7.1473	-5.9206	-1.1425	-1.9543	0.53228	-2.1238	-3.5236	-1.2671	-4.9484	-4.9072	-4.8653	-1.2989	-4.1843	-1.5602	-1.9328	-3.4299	-1.027	-6.8645	-3.4877	-4.6424	-2.9917	-3.2372	-4.5354	-5.7231	-3.9559	-0.74443
-2.4387	-1.2212	-5.3488	-6.3717	-3.5869	-6.105	-3.8196	-4.8426	0.61327	-3.0814	-8.7601	-9.224	-1.9058	-6.1683	-9.0605	-4.0027	-9.6951	-1.5276	-8.9933	-5.7881	-4.9419	-6.0164	-6.6892	-3.3139	-3.6178	-4.7161	-11.532	-10.797	-9.9725	-4.4027	-7.4198	-5.146	-4.4877	-8.2907	-4.6768	-9.1023	-7.105	-3.1957	-6.1345	-5.2312	-3.745	-8.0142	-5.7165	-6.6257	-3.889	-7.1141	-4.8089	-4.4418	-4.792	-4.2365
-13.236	-16.179	-11.47	-12.965	-7.8229	-11.544	-12.418	-12.543	-13.879	-14.522	-10.872	-9.4816	-11.763	-10.099	-7.5354	-14.449	-8.5795	-8.4698	-12.201	-10.145	-14.484	-11.593	-15.17	-10.062	-11.118	-15.491	-13.145	-8.3905	-12.766	-10.976	-10.836	-12.143	-11.056	-13.95	-8.9841	-14.494	-14.38	-11.052	-8.8949	-8.5631	-12.528	-12.576	-8.8074	-8.0533	-15.525	-12.773	-14.74	-14.04	-6.4206	-13.289
-21.867	-21.915	-17.525	-21.252	-21.182	-17.764	-26.056	-24.27	-24.444	-19.236	-22.362	-21.316	-19.166	-18.783	-25.016	-24.359	-19.211	-23.099	-21.155	-24.1	-25.915	-23.467	-23.819	-21.862	-25.765	-24.499	-22.381	-24.136	-18.761	-18.484	-25.191	-22.944	-19.847	-19.573	-25.797	-22.672	-24.21	-25.834	-23.983	-20.975	-19.299	-24.449	-20.264	-22.05	-21.545	-19.67	-21.431	-25.666	-23.558	-22.681
-4.4221	-3.0823	-5.3578	-0.4337	-1.9749	-1.6592	0.42943	-1.5576	1.2094	-4.3271	-2.4582	4.6367	-0.29804	4.0242	-1.0469	-4.9423	3.0897	-1.1937	0.95689	-7.3023	-3.3326	3.2398	-0.61528	0.41668	-2.1928	-0.7985	-5.191	-0.0869	1.0055	-2.5886	-2.6674	-5.8315	0.72555	-1.4926	-3.8027	-0.37524	-3.7243	-1.5608	-1.3992	-2.4628	-5.2232	-1.7471	-3.5866	-4.3626	0.18353	2.0279	-4.4868	-3.3408	-0.21251	-0.94038
-7.5922	-4.0809	-3.1325	-7.6363	-6.1597	-2.4538	-2.0597	-4.2019	2.0502	-8.5951	-4.8531	-7.9029	-6.2607	-3.9003	-5.6106	-6.2603	-10.608	-3.3301	-5.5705	-6.5642	-7.7223	-4.5661	-4.184	-7.1222	-2.8971	-5.7357	-5.7249	-3.9001	-3.1733	-3.0155	-5.8739	-2.0083	-1.0205	-6.2096	-6.6424	-3.6496	-5.6534	-3.5221	-2.9684	-3.5734	-5.3785	-6.8052	0.42978	-4.7472	-4.7792	-2.7221	1.68	-7.6157	-6.2048	-1.7102
0.47862	-1.3892	-2.1993	2.6571	-1.8446	8.3804	-1.97	3.8135	1.6056	0.678	-2.247	4.8803	3.9762	1.8217	-1.5014	5.0509	4.6607	4.6033	1.1177	2.9221	2.3961	5.3039	-3.9275	-3.0883	0.5119	-0.71735	4.5852	0.47104	3.2104	2.3795	2.8495	-0.43113	5.8368	3.3965	1.4995	6.4546	2.6687	1.1856	0.33927	2.4747	-0.10588	3.4353	0.33017	1.7211	4.6669	2.7227	2.3282	3.1542	0.6611	-1.6967
-12.441	-13.23	-13.286	-12.061	-13.766	-17.188	-14.932	-12.319	-14.733	-18.009	-6.2511	-14.194	-16.516	-16.874	-11.985	-10.596	-10.775	-13.563	-13.092	-12.355	-16.044	-14.566	-15.043	-12.591	-9.9746	-12.371	-16.211	-11.91	-13.438	-11.134	-14.634	-10.808	-15.821	-18.953	-13.403	-6.8297	-14.93	-14.373	-16.668	-12.493	-12.905	-15.723	-13.353	-14.88	-9.5277	-12.587	-14.428	-13.551	-13.633	-13.975
-22.69	-22.472	-22.552	-24.131	-24.259	-22.822	-19.315	-25.401	-24.358	-18.894	-20.556	-24.478	-24.368	-21.209	-22.882	-24.797	-26.904	-23.242	-25.673	-21.911	-20.985	-23.9	-26.996	-19.707	-17.49	-23.903	-23.791	-26.562	-25.514	-23.96	-22.842	-24.499	-22.587	-20.072	-21.99	-19.057	-18.996	-20.382	-22.99	-25.532	-27.887	-26.051	-24.897	-21.831	-25.41	-24.937	-18.111	-18.715	-22.38	-23.229
-5.8213	-2.8143	0.58828	-0.69602	-2.6297	-5.0158	-0.62482	-2.4075	1.812	-3.2332	-8.0908	-3.4815	-7.3275	-2.4144	-1.276	-2.9892	-1.5083	-7.882	-2.8148	-1.7744	-2.01	-4.2891	2.9369	-0.81949	0.26752	-5.7273	-0.85001	-1.0208	-5.2142	-0.95088	-3.5455	-4.9614	-3.718	-1.6722	-3.5852	-1.3623	-1.5918	1.3116	-5.9525	-2.6523	-4.6565	-0.33577	-1.7578	-3.4075	-1.6925	-4.3397	-3.123	0.51295	-8.7016	-2.4882
-21.749	-19.939	-18.909	-19.552	-22.1	-22.301	-23.214	-19.76	-21.696	-19.59	-18.924	-22.328	-19.154	-21.215	-18.205	-21.426	-19.547	-22.728	-21.911	-20.067	-21.263	-24.275	-24.246	-26.961	-20.194	-19.332	-16.838	-19.453	-19.387	-21.743	-22.367	-23.08	-17.077	-22.303	-19.122	-21.207	-18.805	-21.833	-24.492	-18.263	-22.134	-18.889	-19.57	-19.315	-25.951	-20.19	-21.243	-19.922	-19.732	-24.204
2.1178	-2.3212	-1.5226	-4.615	-1.3108	-1.9654	-1.2311	4.1829	-0.89106	2.5362	1.3916	1.0021	3.4415	-4.1136	-1.6223	0.74951	-2.2803	-1.415	-3.307	-0.29643	2.1825	1.1309	1.4628	-3.2977	2.9533	-0.66461	0.19819	0.48182	3.0379	-1.7757	-0.27899	-1.934	3.3594	-0.82501	0.79384	0.84347	-0.31808	-4.7947	-4.0388	-2.5779	-4.9253	0.014263	-1	0.12315	3.0667	3.7184	-0.62708	0.31479	-1.1122	-0.19986
-3.8983	-6.3031	-4.4809	0.64912	-1.0236	-0.49888	-0.79421	-1.2703	3.1018	0.16583	2.1691	-0.60054	-5.4702	2.9577	-3.4183	-3.7968	-1.508	1.8109	-1.9517	1.7363	-2.7174	-1.4763	-0.30285	0.56459	-4.1103	-4.2572	-2.164	0.70936	-4.9795	-5.5943	-1.1777	-1.7427	-0.56726	-2.7508	-0.70452	1.8845	-1.0843	-1.6167	1.8721	-1.1195	2.607	-3.3621	-3.3986	-2.0052	-5.5417	-0.81444	1.0484	1.3893	-0.2599	-2.6774
-2.0057	-0.95613	-4.96	-2.5566	-0.25355	3.1912	-5.2608	-5.5633	-3.4352	-5.6792	-5.0136	-2.7482	-5.9907	-5.3836	-5.826	1.1423	1.2016	-1.2895	-0.24435	-1.9544	-3.849	-2.9231	0.74496	-0.66725	0.86137	-2.2176	3.4523	-0.82684	-5.8962	-4.0602	-0.91091	-5.7053	-1.9424	-0.39624	-1.7366	-1.7406	2.3548	-0.89224	-2.4198	-6.7478	-0.73014	-3.8758	-4.0969	-3.0961	-5.5887	1.8512	-1.7142	-4.8415	-0.26582	-0.014542
-1.2043	0.40596	-2.5262	-3.6919	3.125	-4.6504	-2.7691	-4.2057	0.076921	-1.9004	-1.9258	-3.8873	-3.3718	-3.6316	-4.0669	-0.84924	-2.6152	-1.6898	-3.0472	-4.8805	-3.4019	1.9119	-3.0497	-0.138	-4.4075	-2.8122	-1.177	-5.4394	-2.3581	-5.1043	-4.3791	-0.18784	-2.2168	-1.3269	-0.50361	-2.8813	-0.26964	-3.1766	-2.3101	1.317	1.2014	-2.7033	-1.5387	-1.5337	3.5715	-2.527	-4.0124	-1.8832	-4.2147	-3.4745
-11.776	-8.3829	-11.409	-12.485	-8.8369	-12.356	-12.969	-12.507	-12.293	-7.2417	-16.988	-13.377	-10.893	-11.101	-10.163	-8.5376	-14.475	-11.199	-15.725	-9.9666	-14.205	-9.1359	-8.8439	-9.949	-0.40434	-9.8426	-10.35	-15.31	-12.025	-7.6263	-10.46	-8.6009	-9.6201	-9.3405	-14.405	-10.28	-9.7387	-7.3254	-12.752	-8.2582	-16.247	-7.2921	-9.0923	-14.547	-7.0774	-9.8035	-8.9935	-14.483	-11.172	-11.283
-8.3475	-9.7141	-8.409	-2.2104	-8.6609	-5.0767	-3.86	-6.5342	-2.4217	-3.8229	-8.6665	-3.0351	-6.8021	-4.4229	-5.799	-2.9808	-4.1565	-6.503	-7.3637	-8.9521	-9.8676	0.91051	-4.0559	-7.0448	-7.9273	-3.206	-1.9744	-7.0853	-3.9032	-8.0644	-2.8674	-9.4369	-7.4927	-7.9152	-6.4437	-6.7438	-2.3079	-8.7657	-5.9785	-4.3763	-0.11253	-5.7411	-5.8453	-9.6978	-2.7043	-3.4555	-3.5968	-6.9025	-2.5084	-3.8534
-13.389	-16.98	-13.248	-11.902	-10.149	-8.0019	-8.5769	-12.358	-10.524	-9.9604	-9.6451	-14.864	-13.427	-10.891	-12.545	-10.584	-10.341	-10.253	-12.986	-16.498	-13.626	-9.7159	-14.528	-10.806	-15.772	-13.455	-13.782	-13.876	-12.276	-7.441	-17.984	-12.65	-14.784	-13.701	-12.258	-10.164	-10.1	-11.253	-11.86	-15.366	-13.758	-11.141	-13.977	-10.817	-13.72	-14.024	-15.269	-17.098	-7.4635	-10.449
-2.5806	3.1054	-3.5191	0.84416	1.4066	-2.5312	-0.1581	0.68223	-2.9656	1.4227	-3.308	-2.093	1.7738	-0.68554	-1.3565	-1.2356	2.8477	0.8178	-2.8756	0.40142	2.9817	-0.59937	2.5144	-1.6259	0.26712	1.3825	-4.9191	-0.55082	2.9351	1.6212	-0.054429	-3.8372	-0.47448	0.89529	0.13742	1.0236	0.084796	-2.5985	-0.14443	0.13082	-0.42159	-0.71249	0.096992	6.0196	1.6295	2.0015	0.78197	3.7077	-0.13795	-3.4411
-1.2809	-4.7943	-2.3414	-1.6082	-1.8893	-2.453	0.99927	-3.773	-4.2979	-6.0209	-2.9219	-3.9191	-2.3978	-9.5886	-4.234	0.33792	1.4753	-1.134	-1.5279	0.27379	-5.7508	-2.3638	-2.9908	-1.3343	-3.5213	-1.7218	-6.465	-0.3563	-3.482	-4.3973	-3.5009	-3.1075	-5.5133	-4.1896	-4.1661	4.2541	-4.1064	0.26098	-2.78	-3.1118	-0.42344	-2.733	-6.4057	-1.0443	-2.5398	-6.5624	-10.069	-1.0053	-1.2161	-1.001
3.4308	2.6864	6.0725	0.97358	1.7686	2.1822	3.553	5.1157	7.5453	6.5787	2.8185	8.5312	4.0333	1.1955	3.3723	4.7348	7.8815	5.9863	3.6625	6.4919	2.2222	1.4072	1.0411	1.6288	5.397	0.086007	8.1487	3.1875	7.2803	2.4235	4.7383	3.2356	1.5	3.9656	3.0397	5.8504	-0.87646	2.5566	3.879	2.3939	4.9932	2.6713	6.8539	0.52069	5.2713	3.4764	3.9719	0.73235	2.165	0.23128
-1.9372	-4.5339	-4.3804	-4.3711	-2.0892	-4.4281	-2.4267	-3.3783	-2.4198	1.062	-1.513	-4.3069	-1.6083	-5.4614	-2.0156	-0.81656	-6.8719	-2.5975	-4.5838	-3.5929	-4.2026	-3.274	-6.6051	-3.4074	0.15278	-1.337	-2.1975	-0.94306	-9.1184	-0.52019	-8.1309	-4.2611	-7.6587	-5.9459	-9.2841	-4.7112	-3.8111	-6.1233	-5.029	-1.1918	-3.9619	-3.819	-1.8196	-5.4302	-1.493	-2.8318	0.8151	-1.5562	2.5863	-4.8038
-10.62	-12.027	-10.312	-14.24	-10.776	-15.219	-10.411	-15.419	-13.878	-11.694	-17.785	-17.605	-18.567	-16.937	-13.453	-13.357	-18.811	-16.517	-14.406	-16.28	-9.6062	-14.637	-11.012	-12.685	-17.311	-15.174	-11.792	-17.62	-16.639	-14.042	-16.968	-16.836	-14.216	-11.519	-16.705	-14.818	-13.551	-13.703	-12.016	-16.913	-13.721	-17.787	-14.874	-14.023	-15.64	-12.664	-15.336	-12.694	-13.821	-11.481
6.6341	1.164	5.003	3.0673	-0.93227	2.8656	-0.47809	1.69	2.2954	-1.0124	2.0321	2.0358	1.1297	5.5836	6.5696	4.7625	4.4749	5.2628	4.6692	4.6034	2.9417	2.3795	-1.3849	3.4096	4.6264	4.7673	7.8196	1.4439	0.32907	5.357	1.2652	4.8272	1.5422	-1.8068	1.5437	4.8873	4.0426	4.5387	2.5916	3.9644	6.8034	3.4358	5.1694	5.5611	6.5145	4.5491	4.6101	1.1093	2.5691	4.1187
-15.717	-11.8	-10.246	-12.409	-11.778	-7.9337	-11.526	-9.3303	-9.6638	-14.563	-10.767	-11.495	-12.055	-10.414	-11.625	-12.448	-12.888	-9.778	-10.515	-14.354	-11.844	-10.199	-15.184	-16.907	-14.919	-11.235	-9.894	-10.803	-10.66	-12.812	-10.238	-13.739	-8.3596	-11.378	-12.27	-16.601	-14.593	-11.547	-9.2751	-10.272	-10.404	-11.085	-11.933	-13.17	-12.694	-9.7895	-8.8288	-7.3269	-12.308	-11.245
1.8957	8.6139	8.8461	5.5491	5.7186	1.6641	1.1413	6.6874	2.5539	4.5502	5.5602	4.2956	6.1653	3.4409	6.0942	5.6026	7.1966	7.4035	-0.61961	3.2635	5.8555	5.6783	8.7581	-0.055702	5.9683	8.9941	3.8523	4.821	5.016	3.701	3.6521	6.4582	3.2388	8.2627	2.4809	3.1982	5.8692	5.1992	3.5446	5.0172	4.5084	0.26261	5.1938	2.3659	6.3138	8.1678	6.8303	2.9135	1.0595	8.3335
-1.2743	0.92908	2.1817	-3.6087	2.9647	2.5943	2.7241	0.55682	3.8731	-1.2402	-1.6513	2.3735	-2.5999	-0.50609	2.8369	0.033171	1.6814	2.4708	2.8781	-3.064	5.7953	1.4917	-1.2767	0.54748	1.2951	-1.2744	0.60945	-0.29025	4.6647	-3.2146	2.3169	-3.1361	-2.9291	2.4251	3.8207	-0.37407	4.5846	3.2158	-4.0175	3.2615	3.6923	1.8911	1.1626	0.71283	-0.86019	-1.2578	1.6323	1.6189	0.66312	2.6811
-4.7562	-4.6322	-2.4323	-6.4941	-0.58509	-6.3426	-3.1979	-4.3579	-5.5314	-11.461	-7.9663	-3.9707	-7.3498	-2.3232	-10.179	-6.1954	-8.6843	-4.9716	-6.8153	-3.1434	-3.4853	-5.5866	-8.0106	-6.6976	-5.5048	-3.4175	0.12238	-8.6545	-7.6444	-5.7431	-6.6585	-7.3142	-8.6736	-2.2899	-10.87	-6.9837	-2.2932	-6.186	-2.7	-3.3366	-7.1529	-4.5827	-6.0139	-6.3279	-6.1048	-5.478	-6.9216	-6.8125	-4.1641	-8.8016
-11.454	-12.605	-10.826	-10.868	-11.325	-4.6132	-6.5424	-9.0262	-5.7534	-11.551	-8.7219	-10.641	-6.7752	-6.3313	-5.1449	-10.452	-6.3062	-8.4309	-8.4645	-3.4349	-8.8209	-10.1	-7.2756	-9.8296	-8.6853	-8.2535	-7.8366	-14.3	-6.399	-11.835	-13.051	-8.5559	-8.2076	-6.6354	-10.658	-10.463	-10.619	-8.3278	-8.597	-9.1039	-9.055	-8.4645	-5.3718	-9.5408	-13.451	-8.7384	-9.8072	-6.4182	-11.169	-6.7883
-13.819	-7.7182	-7.1701	-10.15	-7.3212	-11.496	-9.5941	-9.3593	-8.2636	-5.5424	-6.713	-15.464	-14.388	-10.441	-11.314	-12.459	-11.866	-14.382	-11.15	-8.8247	-11.05	-9.446	-11.24	-11.534	-12.255	-10.11	-6.4857	-10.953	-8.9935	-14.255	-10.92	-13.343	-11.435	-10.461	-11.431	-10.114	-6.5331	-14.232	-5.313	-10.897	-15.789	-10.823	-8.3848	-9.7351	-12.117	-8.8589	-7.9239	-11.291	-9.3591	-11.235
-0.71704	-0.031144	-3.3869	-1.8894	-0.45376	-0.13123	-2.2383	-0.437	-3.2622	-3.4424	-3.2401	0.35754	0.99888	-3.8965	-2.7224	-1.3637	-1.9828	-3.8127	-0.7809	-0.099119	-1.3969	-3.2171	-0.62332	-2.974	-4.4226	0.3021	-4.1965	-0.96382	1.6208	-0.55765	-2.1701	-1.7685	-3.4736	-1.5117	-1.7108	0.31824	0.64115	-1.2437	-6.6047	-3.9255	-3.2468	-3.7436	-2.7211	-1.5796	2.8164	-1.1466	-3.1369	-2.9865	-6.5672	-5.013
-12.32	-2.8444	-1.2152	-6.2887	-3.5278	-2.6358	-8.4079	-2.9528	-6.5966	-1.9967	-6.6008	-3.6521	-9.1766	-0.34063	-4.9791	-3.982	-4.5656	-5.3829	-2.4708	-5.0179	-8.9973	-4.6048	-7.5328	-6.8097	-1.8782	-3.5918	-5.1828	-2.5982	-4.4658	-4.2905	-7.6314	-3.3953	-6.5033	-7.5321	-0.96258	-2.6178	-2.0877	-0.78523	-4.3833	-4.5266	-2.2665	-5.2969	-3.5483	-5.1932	-3.2952	-3.0009	-5.3656	-2.587	-4.6059	-6.3446
-3.0033	-0.6923	-5.0051	-1.2938	-1.1437	-5.8715	2.095	-4.4274	-0.080837	-4.2313	0.41163	-1.2127	-4.8427	-2.5919	-8.3484	-5.6211	-1.5199	-5.4992	-2.4525	-0.24645	-5.8257	-2.3804	-2.7787	-7.8689	-1.7601	-2.3481	-7.249	-4.4438	1.5756	-5.1418	-1.6715	-3.7651	-2.95	-5.95	-7.0128	-2.9121	-3.2258	-3.1536	-1.6781	-2.2696	-0.78606	-6.3113	1.1072	-1.6204	-0.49134	-4.1516	-3.7607	-1.1127	2.8776	-4.9124
-10.165	-11.612	-12.763	-9.3806	-10.034	-13.304	-9.5527	-11.642	-15.476	-13.875	-16.29	-12.843	-12.017	-13.546	-9.2237	-12.032	-13.393	-12.938	-11.451	-12.622	-14.485	-13.622	-9.7328	-9.6247	-12.369	-7.3886	-6.9457	-10.417	-11.419	-13.773	-14.668	-6.888	-10.394	-9.5433	-11.218	-10.345	-12.9	-14.178	-9.4576	-11.523	-16.109	-11.47	-11.14	-9.3412	-10.436	-11.162	-14.499	-11.728	-5.3632	-7.9491
2.6912	-1.3451	5.357	-0.69633	3.1339	0.62526	4.4619	5.3218	4.6655	1.3283	4.567	0.91953	3.9634	1.6968	5.6051	-0.079442	0.81371	2.1827	1.6461	-1.1793	-1.6302	0.43946	-1.3458	0.14011	0.036067	2.188	0.80181	0.1614	0.4439	4.3959	2.8748	2.4127	0.66852	7.0646	1.4291	1.5066	-4.4936	0.50986	0.39964	1.3209	3.9169	2.3347	-1.5127	1.7524	1.8422	0.68458	6.1127	-2.3548	0.52027	-0.69052
0.87647	1.0537	2.8459	-0.50498	0.0099184	-3.38	-3.3966	0.70095	-4.7262	-3.042	0.88874	1.0231	2.343	-0.5361	1.5438	1.3072	-2.3259	2.2378	-1.9471	2.0033	2.2676	2.9149	-3.3328	1.9496	0.47522	-0.91346	-3.9021	-3.0761	-1.3283	-3.0966	3.5956	-2.4407	1.154	-0.9458	0.76175	-0.28117	1.6761	-0.96139	-3.2892	-0.51817	5.9867	2.7947	0.87185	-1.4355	2.1683	0.8762	-1.3589	-0.42947	0.85978	0.054453
3.5447	5.9586	4.6397	4.9751	10.54	5.5199	8.571	8.172	11.233	9.2335	9.4229	4.9082	10.504	7.9462	5.4647	4.0877	7.8301	8.12	6.0428	10.001	13.981	4.7361	5.8924	7.5193	11.406	6.1554	4.6856	8.1761	6.5773	5.5506	7.8183	4.2858	9.9583	2.3196	1.7136	9.7508	6.7731	7.5257	8.3313	7.785	6.3607	4.798	8.2007	8.6251	4.2011	7.6436	2.1561	8.3105	6.0319	6.9566
0.74214	1.5542	-6.314	-0.10221	-0.8211	0.22907	-3.1588	-0.12171	-4.3409	-5.2156	-8.0335	2.9107	-0.91046	-3.445	0.40021	1.9871	3.086	-4.5285	-3.3637	-1.0734	0.2045	2.3195	2.0624	1.0181	1.6443	-1.0218	-2.8278	-0.22394	-1.3831	-8.8623	-4.0217	-1.1546	-0.91962	-4.193	-2.9726	-1.4535	-5.3105	-1.9352	0.38058	-1.371	-1.502	-0.41418	-1.3053	-1.3802	-4.6584	-4.1739	-3.4603	-4.4499	-0.36916	-1.3438
-15.172	-14.296	-15.786	-15.44	-13.626	-11.568	-8.7384	-15.55	-16.162	-14.631	-10.174	-17.029	-13.881	-13.775	-15.879	-7.5222	-15.083	-16.134	-16.131	-15.025	-13.851	-12.83	-12.084	-7.8736	-14.327	-16.724	-10.826	-13.35	-8.3232	-12.529	-14.191	-7.3264	-13.218	-14.83	-14.889	-12.349	-11.491	-13.907	-9.5392	-17.195	-16.987	-9.742	-9.7912	-9.9331	-11.182	-16.873	-11.5	-15.564	-13.372	-8.9158
-12.274	-11.274	-10.703	-13.972	-11.564	-14.064	-8.4673	-15.099	-11.346	-11.402	-13.641	-11.051	-9.5149	-11.101	-11.787	-12.546	-9.5259	-9.5912	-14.794	-10.652	-10.705	-11.727	-17.707	-11.456	-11.856	-14.086	-12.624	-9.4483	-14.659	-9.7959	-8.2884	-12.028	-13.54	-6.1434	-10.245	-8.3373	-9.8535	-11.189	-9.7429	-11.491	-8.0629	-12.28	-15.901	-11.721	-10.443	-12.273	-11.142	-10.034	-10.129	-10.691
2.0539	-5.4254	-0.51895	2.147	-2.8352	1.1586	0.034611	-4.7213	1.6583	1.2454	-0.50541	-2.6347	2.7992	-1.9993	5.3043	-1.9185	-0.068293	-1.4821	5.9895	1.0896	0.91097	1.6889	-1.473	0.41785	3.1559	2.0551	5.1557	-2.2949	3.0313	4.314	-1.696	2.3567	7.3829	2.8987	3.1639	4.536	2.2001	5.4249	2.734	1.5965	5.0544	1.349	-1.2048	0.38113	-1.2464	1.6489	2.8829	4.7779	-2.085	4.1458
-22.197	-22.919	-20.396	-21.419	-24.035	-25.257	-26.861	-22.074	-24.532	-21.827	-22.457	-19.792	-18.121	-20.453	-22.416	-26.902	-23.299	-24.215	-24.901	-20.293	-22.958	-22.885	-18.279	-22.274	-19.832	-23.332	-22.727	-20.325	-28.017	-21.118	-23.626	-21.578	-17.321	-26.421	-21.403	-25.48	-24.157	-22.071	-17.935	-20.845	-23.078	-22.17	-16.318	-20.212	-20.757	-22.545	-24.79	-22.426	-16.768	-21.356
-16.811	-10.69	-16.506	-13.236	-11.43	-13.545	-14.451	-12.187	-12.14	-11.415	-11.01	-14.583	-16.222	-10.043	-12.986	-14.628	-17.38	-9.7575	-17.361	-12.579	-8.9813	-11.087	-15.372	-15.903	-12.406	-10.826	-9.59	-13.615	-13.464	-12.503	-11.114	-11.634	-8.4699	-9.8797	-16.645	-13.591	-12.699	-14.722	-12.934	-13.774	-12.424	-13.503	-11.436	-14.998	-16.657	-13.564	-12.124	-13.735	-8.8065	-11.566
-5.2906	-5.828	-0.50141	-2.6269	-3.1502	-3.5372	-2.4457	-0.60632	-3.1424	-5.3304	-4.7945	-1.4874	-9.5217	-3.3386	-5.3457	-5.1777	-4.2689	-3.3717	-2.6477	-4.6996	0.9575	-3.3188	-3.6043	-1.0227	0.10149	-3.1342	-1.7554	-0.36629	0.31518	-2.9211	-3.0656	-5.7511	-4.1147	-4.0506	-1.601	-2.3294	-5.2615	-0.16606	-1.93	-4.8768	-3.6323	-1.1879	-3.7668	-0.95521	0.098234	-7.3297	-1.9504	-4.8002	0.66898	-0.45807
-14.065	-9.9421	-9.5397	-11.688	-11.458	-11.414	-14.411	-6.2946	-13.009	-15.583	-10.434	-12.123	-12.592	-10.963	-11.091	-12.924	-10.156	-14.056	-15.338	-11.069	-12.315	-15.304	-16.074	-12.737	-14.926	-12.817	-15.51	-14.651	-12.611	-12.058	-10.265	-14.162	-11.437	-12.423	-13.224	-16.513	-11.652	-11.636	-10.607	-12.117	-13.462	-13.442	-15.354	-11.63	-12.843	-11.373	-5.0916	-14.281	-11.511	-15.321
-10.683	-13.071	-7.5346	-6.1493	-13.185	-12.333	-6.7928	-15.578	-18.332	-9.8346	-11.592	-11.177	-11.732	-11.3	-9.1251	-15.355	-14.055	-13.701	-14.037	-14.676	-11.207	-14.703	-12.224	-8.619	-13.725	-15.239	-8.7685	-9.7615	-13.919	-7.0197	-15.132	-12.744	-14.004	-13.079	-11.453	-10.96	-9.9989	-10.726	-12.659	-11.213	-14.224	-9.7471	-8.8049	-13.293	-12.002	-12.879	-11.467	-10.741	-12.925	-11.48
-2.3288	-0.80751	0.5219	-4.0259	0.6598	2.3982	0.75417	1.3007	3.9619	3.5838	0.91927	-1.1958	3.6643	-1.0147	-0.62713	1.0225	2.7967	-3.0998	-1.6261	0.46697	-2.1407	0.92273	-0.96413	0.42527	-1.982	-2.1492	0.4646	3.7439	1.4495	0.82052	1.4479	-2.2529	0.050372	-1.8701	-2.0609	0.26747	-1.2761	-1.3341	1.3882	-0.29774	2.3808	1.2991	-0.576	3.8337	0.85883	-5.8427	0.5304	-2.1156	2.8615	1.3354
7.0168	7.2714	9.4466	8.9386	9.5665	5.0651	10.994	4.679	7.1845	5.5337	10.714	7.7394	10.592	5.9394	9.2916	10.035	7.2226	10.538	5.1761	7.0446	9.6849	8.7594	6.8251	11.764	11.976	10.438	10.877	8.9414	7.119	9.3204	7.2628	7.7888	8.3019	9.1019	11.188	10.512	12.881	11.93	9.4855	5.2206	7.8555	8.4701	9.3035	5.1312	7.254	11.236	10.518	10.157	5.5187	7.8419
2.2579	-0.99074	-0.34394	2.0759	0.63377	3.0018	0.2723	2.8946	1.6401	1.951	5.8558	-0.58083	6.5664	2.4431	2.8351	5.0084	1.1582	0.60174	1.8495	1.2601	-1.3301	0.18203	9.7941	1.2022	2.0639	4.9105	1.4971	7.8439	-0.6112	-0.28665	3.5569	-0.012962	0.78256	2.2854	6.0011	2.1343	2.4711	1.9802	5.2453	3.2761	3.3809	4.0696	2.8698	-3.6125	1.4001	0.12046	0.1081	-4.5154	2.5176	5.4476
4.1854	-0.22568	0.7517	-2.0835	-2.5748	-1.7577	-3.7336	2.5581	-6.0967	0.63561	4.4428	0.61156	-2.2419	-3.7366	-3.6158	-5.9669	-6.3769	0.26836	-2.0893	-1.5453	3.6839	-2.7115	-0.90035	-3.3444	-3.9516	-4.3162	2.1743	-0.41047	1.8334	-2.7202	-2.2236	-0.39517	-3.1281	-0.89767	-6.9205	-3.2116	0.2052	-4.2527	1.3707	-2.703	-0.66252	-4.6943	-1.5174	2.7483	0.92181	-1.6295	-1.7786	0.10535	-0.049001	0.43536
-15.033	-9.1959	-11.39	-11.316	-13.259	-13.987	-10.326	-11.715	-11.431	-10.612	-13.267	-11.418	-14.112	-13.205	-12.217	-14.395	-14.787	-13.783	-14.136	-14.153	-11.549	-15.674	-15.362	-10.719	-13.057	-15.048	-14.659	-10.321	-18.373	-8.9039	-15.003	-8.7827	-8.6115	-12.142	-10.803	-12.425	-12.47	-10.652	-14.874	-10.99	-19.995	-16.719	-12.673	-13.279	-13.108	-16.467	-13.886	-10.526	-10.277	-15.758
-16.394	-19.944	-13.812	-12.796	-18.036	-12.825	-11.728	-12.453	-15.616	-15.841	-13.668	-17.891	-13.243	-13.751	-16.105	-14.271	-14.974	-15.188	-16.801	-12.257	-17.457	-15.733	-16.879	-14.884	-13.119	-15.294	-16.561	-18.516	-18.587	-10.066	-18.007	-14.112	-13.772	-17.847	-12.771	-14.338	-12.88	-13.859	-14.751	-14.204	-14.379	-12.532	-15.402	-15.621	-13.454	-14.665	-13.494	-14.527	-12.041	-17.635
2.5236	-3.0417	1.261	-1.0588	2.6917	-0.69424	-0.06916	-0.20669	0.36289	-1.3957	-0.62839	-1.5918	4.9259	1.8481	-0.1971	4.4011	-2.4238	6.8827	3.9712	1.8131	1.995	0.041813	2.6236	2.1188	-0.90464	1.484	1.5564	2.2085	4.4564	0.41172	3.3454	3.6774	-3.9138	0.15668	3.8524	0.12846	-0.71632	1.0927	1.5455	-5.2626	-0.16285	-1.7407	3.4156	2.7207	0.68523	2.9192	-1.6427	-4.6368	-2.6051	2.6488
-3.6765	-3.7003	-3.127	-2.5261	-4.1912	-0.8045	-2.6353	-4.8377	-1.3072	-4.4362	-4.8721	-0.84648	0.88547	-1.9034	-0.76399	-4.5145	1.477	-3.1804	-0.88276	-6.8444	-1.4096	0.95393	-0.36175	-2.0915	-1.6866	-2.8249	-3.4836	-1.5279	-5.2235	-0.92865	-6.8995	-3.0009	-1.0064	-5.582	-2.4732	-5.6867	-1.5585	-2.5869	-0.27105	-2.838	-1.9756	0.56468	-0.55464	-0.51568	-5.6988	-3.5528	-4.8613	-3.1713	-6.031	-3.9483
-9.3553	-8.1111	-7.5176	-9.4772	-10.274	-11.456	-8.0944	-6.4319	-9.3673	-13.145	-9.9983	-9.6429	-12.74	-12.567	-13.456	-7.6435	-10.57	-5.835	-11.054	-8.0145	-15.302	-6.7575	-6.5096	-10.814	-8.7375	-9.7729	-6.7181	-9.9255	-9.0343	-7.7366	-9.2592	-4.2673	-6.3868	-10.794	-13.879	-14.068	-10.041	-10.454	-8.7208	-7.5872	-9.1988	-10.352	-13.15	-11.681	-9.9702	-7.305	-10.025	-9.4307	-8.6221	-11.94
-8.4204	-7.7182	-9.4367	-12.852	-13.094	-9.4551	-2.149	-13.451	-11.027	-15.654	-14.717	-7.3702	-9.7072	-13.264	-10.802	-8.2005	-12.341	-13.34	-12.299	-11.322	-8.1372	-8.7727	-8.5054	-13.922	-12.263	-9.7921	-6.9863	-9.2503	-7.5723	-8.8708	-10.937	-6.8687	-7.8241	-11.689	-14.737	-15.158	-11.606	-10.972	-7.8307	-7.1967	-5.1386	-12.066	-9.3834	-4.47	-13.8	-11.862	-10.363	-13.392	-17.168	-7.898
3.3764	6.0079	3.3318	6.8449	4.092	5.1598	8.576	3.0578	4.0107	10.659	4.6395	4.407	6.7496	1.9506	0.96183	3.5805	3.8465	6.5473	10.806	2.3235	5.2053	7.3195	7.6342	2.4312	0.75358	0.37727	3.2753	3.444	6.3702	4.4539	2.4459	5.3999	8.6683	4.1918	2.5732	5.6685	6.9841	8.3512	3.6359	8.6412	3.2358	7.7469	10.459	8.0802	6.91	4.8541	6.8334	6.9847	7.427	7.0074
-11.845	-9.6822	-15.649	-12.502	-12.179	-11.339	-10.5	-10.259	-13.957	-11.647	-8.1805	-10.017	-6.0007	-11.903	-16.881	-12.384	-11.009	-14.786	-8.6258	-14.901	-11.094	-12.785	-12.314	-9.747	-12.553	-13.141	-13.006	-14.476	-7.5403	-11.528	-8.1019	-11.672	-14.766	-9.746	-12.368	-13.22	-13.204	-8.9224	-12.244	-9.835	-9.9161	-13.802	-15.365	-12.446	-12.673	-7.4035	-17.873	-11.571	-12.936	-13.516
-6.4192	-7.5588	-9.4067	-10.377	-9.3821	-12.629	-14.327	-10.372	-10.518	-12.57	-8.1893	-11.265	-10.639	-10.95	-10.114	-9.1111	-9.8919	-10.845	-11.089	-12.741	-10.275	-11.624	-8.3914	-8.2287	-4.7307	-12.319	-8.962	-14.957	-9.5162	-8.6854	-14.36	-11.326	-12.955	-13.146	-6.1702	-6.5101	-13.33	-8.3593	-11.469	-9.0682	-5.9408	-10.268	-8.6316	-6.7417	-13.313	-7.3858	-10.814	-9.9373	-16.105	-9.8936
-7.9503	-4.4505	-8.0727	-3.5645	-4.6693	-3.7215	-3.5073	-6.5198	-6.17	-2.3553	-3.4671	-10.356	-2.9352	-5.5752	-6.457	-7.0497	-4.5109	-11.254	-4.0657	-6.9339	-4.9586	-5.7033	-3.3663	-3.6654	-3.6532	-8.5298	-6.155	-6.9518	-6.0546	-5.3202	-4.6211	-4.9079	-3.0214	-8.5113	-9.4897	-10.925	-5.1799	-5.4641	0.35125	-6.1926	-3.4571	-4.4667	-6.6976	-8.1654	-3.6688	-6.1864	-5.7274	-5.376	-4.1594	-5.3649
1.4095	4.9529	4.0832	4.7261	0.42846	5.0687	6.3669	3.8118	4.4165	1.0426	4.4406	-1.8644	4.9387	1.2835	2.993	1.2647	0.58018	2.7935	1.885	-0.78407	4.4701	2.462	5.947	-2.2685	3.1911	-3.5604	1.0364	9.2058	3.2869	1.6781	6.2373	2.5204	6.6375	2.931	5.5228	6.6133	2.4368	3.2889	4.0442	2.2821	7.7748	4.0146	1.4911	2.5192	2.2129	1.2687	1.1025	3.9311	2.7937	5.4866
-7.0993	-4.6549	-6.5541	-0.57585	-4.3263	-0.77627	-5.4296	-4.4208	-5.6613	-3.1444	-5.2658	-5.0323	-3.8133	3.0581	-1.3662	-3.4612	-2.0905	-3.5483	-5.3107	-8.0559	-4.0523	-2.0394	-3.9571	-2.1221	-3.7804	-4.6228	-2.6689	-1.2293	-3.3509	-6.6451	-6.9043	-6.8839	-5.8382	-2.6717	-3.7157	-7.507	-6.4944	-2.6837	-1.2463	-2.4959	-1.6673	-5.3473	-2.0333	-3.6132	-3.2169	-1.3535	-4.5596	0.55861	-2.4295	-3.1012
8.1026	7.9716	8.7233	7.7029	7.0395	5.6022	10.31	6.8002	4.8803	10.037	8.5116	8.0766	11.797	11.18	8.0272	11.641	9.2463	9.0991	9.0031	10.226	4.741	14.27	8.2948	8.3404	7.4092	10.466	10.022	9.8971	10.276	10.166	5.5888	7.6943	11.037	11.384	6.1558	8.6941	11.073	9.1117	8.6709	8.3517	8.1621	8.1044	2.3556	9.1101	9.7275	3.9977	6.4031	10.985	11.588	6.3415
7.2326	8.4817	8.4858	9.4947	5.0796	8.0401	7.3979	13.688	9.3133	11.806	10.98	12.607	10.073	4.4949	7.8648	5.7155	8.7774	6.1332	6.0345	11.332	7.5057	9.7129	11.201	15.343	6.9439	2.5389	12.565	10.87	11.03	9.9358	11.34	7.029	6.0274	7.7925	3.5609	11.432	7.3238	8.975	7.7025	9.8842	8.4865	8.85	7.8368	7.1291	10.91	6.3388	13.947	8.6801	12.994	13.534
-0.77787	6.4543	8.8558	7.486	10.503	8.5661	11.436	5.5961	6.3962	7.9426	8.1104	5.4047	7.1965	2.4699	5.1398	8.323	9.586	1.6962	6.0937	4.7985	10.608	7.6162	8.9995	3.5214	4.1721	7.7756	8.5075	5.2832	6.2956	9.182	4.1495	5.3527	9.1074	8.2554	7.4354	4.0237	6.0522	10.917	11.971	8.4838	7.1087	7.2561	7.2634	6.015	7.1659	4.1464	7.6739	4.4935	6.2225	7.152
-4.2186	-1.6082	-4.3291	-1.3003	0.62551	-2.8878	-0.29234	-1.8962	-0.63324	-5.6646	-6.367	-2.8285	-5.8399	-3.0128	-3.7263	-7.8693	-6.328	-1.9693	-6.5164	-2.3039	-6.5757	-4.532	-2.0656	-2.7347	-4.9378	-3.3838	-3.4036	-7.9284	-1.9432	-4.8561	-0.022556	-2.4507	-0.21516	-0.91304	-0.96856	-1.512	-0.94282	-4.4788	-4.5162	-0.39938	-2.8489	-4.9179	1.1573	-1.9797	-2.9858	-3.319	1.81	-7.2768	-1.7745	0.13858
-0.098173	2.2141	0.15516	0.3037	-4.1184	-3.3166	-0.86754	0.43109	0.83769	-0.31557	3.5579	-2.9896	-2.9361	1.775	3.9212	-4.804	5.6319	-0.7461	-2.6643	-3.2653	-4.9606	-4.5057	-0.48339	-1.7531	-1.0458	-1.2704	-4.8895	-0.68659	-1.715	-3.3268	-3.1798	-1.7467	-3.1663	-5.3918	-2.1615	-0.73334	0.94455	4.498	-1.489	-0.061026	-3.0567	-4.1856	1.7242	0.80024	1.262	-3.3692	-4.3985	-2.3849	-2.316	0.27718
4.8614	0.52904	4.5342	5.9259	-2.8672	0.32405	1.1282	-0.2319	-1.0045	3.7004	4.8075	5.9311	1.8263	3.221	-0.085473	1.3144	-1.9405	1.9401	2.8346	2.9856	2.355	2.7094	2.1724	2.4861	3.7609	2.4006	2.9438	3.5134	3.3289	2.0083	1.3844	-0.46998	1.4395	0.2399	4.1492	6.1418	4.6135	4.8704	-0.4975	2.1695	1.1122	5.6086	0.75476	1.5617	5.5518	1.8589	5.783	4.8587	2.7002	-1.2186
-1.5413	-2.8246	-2.8997	-10.072	-2.7949	-6.3881	-2.9462	-2.841	-5.856	-1.2834	-0.046852	-7.9467	-8.271	-2.466	-6.5204	-2.3092	-3.2559	-3.4994	-3.8074	-9.2999	-5.5711	-7.5589	-4.1485	-8.4268	-1.6666	-4.6419	-5.1124	-6.7976	-3.9963	-8.0597	-4.0692	-1.2123	-9.007	-2.6863	-2.8757	-1.9631	-3.5787	-5.5779	-5.2316	-0.99694	-6.1443	-2.2494	-4.8258	-2.2436	-6.0674	-5.6001	-5.6473	-3.5296	-3.2625	-5.2807
-15.196	-13.473	-14.656	-13.463	-14.702	-13.63	-12.704	-11.143	-15.449	-13.926	-10.774	-12.756	-10.586	-13.566	-16.625	-10.968	-14.654	-14.656	-12.499	-17.949	-11.511	-16.497	-17.918	-15.475	-16.178	-16.809	-11.593	-12.974	-14.461	-14.384	-14.601	-14.408	-13.082	-9.8928	-14.956	-13.717	-11.764	-12.151	-17.134	-17.214	-10.705	-13.986	-17.027	-15.485	-12.336	-10.484	-13.84	-12.614	-17.075	-8.7275
-10.325	-7.6588	-4.5487	-6.5488	-8.7568	-5.0295	-9.2493	-7.4808	-8.0227	-8.8843	-3.1125	-6.1332	-12.273	-9.0904	-6.9986	-7.4379	-7.6894	-17.054	-12.212	-10.308	-12.056	-12.733	-6.5777	-5.7233	-7.8439	-7.4756	-7.1817	-10.623	-6.3072	-12.864	-8.463	-11.062	-11.026	-7.2188	-8.4924	-8.5647	-12	-10.387	-12.26	-10.791	-6.266	-4.9043	-11.182	-8.9023	-9.0387	-8.7307	-6.6792	-9.639	-7.4379	-6.521
-3.8699	-0.92813	0.66088	-0.51307	-2.2817	-5.7796	1.7315	-4.3679	-2.0126	-1.8564	-2.0943	-0.34013	-1.5223	1.1727	0.2587	-1.4024	1.0197	2.7381	-2.733	-5.1923	-0.03576	-1.4877	3.6188	-0.58563	-6.0777	3.317	-1.3568	-3.6653	-2.5899	-6.6648	-5.5313	-0.31937	-6.0139	0.16595	-1.3817	-5.4517	-5.2907	-1.6648	-5.3383	0.62629	-6.1412	-1.5373	-1.1667	1.0793	-0.80077	-0.4456	1.3967	-2.9171	-4.1823	-2.4048
3.377	-1.2612	4.9888	1.7585	-2.9612	-2.9992	-0.93517	-0.52239	3.0705	2.5969	2.838	4.2761	2.437	0.37046	0.26662	-0.58423	0.45248	2.8518	-1.693	6.7379	0.23755	1.6183	5.46	-3.7378	-1.6366	2.8891	3.8236	1.731	1.1342	2.0372	-1.8893	-1.9004	2.904	5.3889	-3.2905	2.1005	4.0782	2.628	2.1597	4.3753	-0.75538	1.4598	-3.5754	1.4351	4.716	0.10136	3.7968	0.99875	2.458	3.4819
-1.3365	-2.23	-4.1889	2.413	-0.62691	3.0008	-0.69131	-1.9988	1.66	-4.1965	-3.4645	-3.402	-0.27416	-0.47178	-2.9896	-4.4523	2.6379	-1.8883	-8.2017	-1.6251	-0.52129	-3.5006	-2.8192	1.2453	-4.8587	-0.74577	-1.4821	0.23487	-2.0234	0.43443	-2.0449	-0.89528	-3.8217	-2.8275	1.7534	-3.3592	-3.3939	-2.0082	-1.1912	-3.4476	5.3113	-4.02	-5.66	-3.2948	-3.9932	-2.5689	3.8174	1.8217	-1.2704	-6.0135
-0.98408	-4.0846	-0.26828	-1.7852	-2.1649	-2.4077	-2.3133	3.7816	-4.9511	1.0661	4.4696	-1.9594	-3.6521	-3.4815	3.7774	-1.6513	0.57734	-0.80324	-3.1335	-0.54104	-2.0638	-1.5809	-7.9847	-0.82414	0.39551	2.5775	-0.83275	-0.17775	-3.0733	-1.3567	-4.1176	4.9682	-6.4803	-5.3616	-5.0644	-1.1552	-7.1185	-2.2857	-0.55829	-1.3577	-8.1115	0.7967	-0.55572	-1.4731	0.38645	-1.1543	-4.0223	-2.4369	-2.4833	-4.3356
-1.9666	-3.2722	-3.8651	-6.9182	-5.1915	-3.118	-5.5333	-1.0346	-4.7186	-3.2555	-4.9505	-2.3709	-2.1937	0.96366	-2.0026	-2.2142	-0.38485	-2.0144	-0.078696	-0.1781	-3.1023	0.88116	-3.8376	-2.6684	-5.732	-6.507	2.7787	-3.8399	-1.6862	-3.7845	-1.7743	-1.4752	-2.5087	0.01446	-1.7854	-2.9373	-2.1312	-3.3143	-0.76197	-4.457	-1.0614	-2.0907	-3.9537	0.12146	-5.5376	-1.221	-5.1642	-4.9826	-4.6903	2.8246
-2.8154	-4.0317	-0.46517	-4.6997	-3.9124	2.066	-0.16999	-0.18243	-1.5744	-3.8304	-4.9788	-0.90836	-2.6561	-1.2932	-4.1727	-3.0575	-3.2359	-2.7345	-6.3223	-4.6671	-8.0234	-1.2172	-2.1876	-1.4049	-3.5251	-1.9055	-3.9875	-1.5891	-4.8973	-4.4428	-3.5955	-3.8667	-5.3059	-0.38406	-6.2927	-3.9664	-5.9877	1.6854	-5.1976	2.2718	-6.339	0.017437	1.0314	0.028557	-1.8962	-4.0789	-2.1871	0.46585	-1.4913	0.52926
10.765	9.0517	3.3298	4.2959	4.6291	6.3784	5.9585	7.6522	8.4563	4.3693	8.7795	9.1563	6.808	8.0514	6.2966	6.2256	10.539	7.5536	6.3707	3.1267	4.6561	3.3414	7.9587	6.2413	7.6757	8.3638	6.4806	8.7966	4.9351	5.009	8.3607	6.7013	7.8645	8.0357	4.4018	8.9283	9.3734	5.8764	2.1367	11.141	9.5948	10.478	4.6286	5.0726	9.7595	6.8964	11.046	2.8989	8.4645	6.6713
-13.173	-16.38	-12.393	-16.184	-8.747	-13.267	-8.8989	-11.021	-13.068	-10.939	-9.6489	-10.008	-9.7526	-10.886	-13.447	-8.5941	-12.026	-15.078	-9.9182	-14.325	-10.862	-8.5501	-15.198	-8.0623	-8.4596	-5.7163	-13.686	-10.961	-12.172	-8.0595	-10.72	-10.347	-9.8626	-12.544	-8.2761	-10.595	-13.96	-12.025	-13.117	-7.9434	-9.1779	-14.729	-10.076	-9.4109	-13.603	-5.555	-11.512	-10.29	-7.6367	-12.814
-3.4941	-4.5457	-1.0171	-2.4814	-2.8616	-2.8873	-2.0974	-3.8492	-1.7842	-2.387	-5.6018	-2.0597	-5.482	-3.3528	-3.4402	-5.4364	-0.11042	-3.4054	-0.89664	0.81927	-4.2737	-3.5635	-3.0992	-1.9176	-4.0926	-0.44337	-8.2223	-3.0991	0.47959	-1.3679	0.89317	-4.0905	1.1429	0.58072	-5.8859	-0.65768	-2.067	0.36705	-4.3728	0.20187	-2.2692	0.053371	-2.6833	-1.2476	-7.1431	-5.0709	-5.7119	-2.7961	-0.32862	-5.275
-11.954	-8.7727	-11.092	-10.549	-7.828	-10.214	-6.3273	-12.193	-10.255	-5.9008	-6.5748	-8.9332	-9.42	-8.8696	-5.9623	-11.21	-7.0625	-7.6162	-12.226	-11.991	-5.9284	-9.0874	-9.622	-6.2332	-7.6296	-13.176	-6.6181	-12.433	-9.6451	-14.535	-5.1158	-6.5251	-11.51	-9.0949	-5.4835	-10.025	-8.1276	-13.747	-11.611	-7.5034	-8.0533	-12.763	-9.8272	-7.4119	-7.3129	-6.851	-7.388	-6.509	-12.847	-9.6236
-3.7058	0.097832	-5.5855	-0.76967	-4.1886	-1.6619	-2.0002	-0.91973	3.009	-0.60473	4.1403	0.35682	-3.6345	-0.42171	0.59618	-0.0048148	0.992	2.6001	-0.096799	1.2693	1.2289	-4.2237	3.6634	-1.9972	1.8836	-0.088364	-0.37418	6.9762	3.8775	0.4403	1.2053	4.812	1.0056	5.4153	1.9491	5.481	1.1774	-0.27903	4.8994	3.537	-0.056431	1.0169	8.0771	0.94436	0.062598	-1.3135	3.381	0.48061	2.4806	-3.1059
-4.0609	4.4352	-2.9955	2.121	-0.87553	-1.704	-1.1606	-4.3751	-3.4824	-3.5062	1.7403	-0.4671	0.76538	-1.8396	-3.0607	-4.0327	-0.3284	-5.662	1.3973	-2.2821	0.11591	-1.4321	0.44024	1.5097	-1.8762	-0.085735	-4.7558	-1.978	2.063	-2.0034	-3.0034	-3.1288	-7.1533	-4.1065	-1.8253	1.1264	-6.1322	-2.6817	2.2769	0.090216	0.07823	1.5366	2.3035	1.0052	1.6707	-2.1268	2.9458	2.886	1.5852	0.3806
-19.92	-18.602	-23.188	-23.668	-19.834	-23.735	-19.403	-15.735	-22.02	-22.206	-20.893	-22.389	-22.386	-18.781	-22.122	-18.421	-21.529	-20.35	-21.031	-15.429	-23.012	-19.215	-20.898	-20.606	-14.839	-19.281	-19.403	-18.774	-23.753	-17.835	-20.904	-21.032	-22.391	-18.022	-19.167	-21.953	-17.678	-21.36	-22.426	-20.784	-16.877	-21.942	-24.748	-19.937	-23.485	-18.027	-19.052	-22.975	-18.585	-22.903
3.8434	2.3174	0.4254	5.6775	2.6778	8.1796	4.6591	6.2039	9.1006	2.4449	6.3879	8.1801	0.33061	3.414	7.0639	7.9691	5.141	0.07055	5.9273	6.2107	4.6635	4.8575	4.9292	7.0144	6.567	5.2328	6.6009	4.731	3.73	0.16621	3.052	5.3563	1.2394	5.4404	1.6518	2.5878	5.2763	5.7619	1.9007	-0.61938	4.6917	4.4145	3.4863	5.0204	2.5883	3.2983	5.4054	0.95575	10.277	2.7949
6.8213	5.9132	7.1158	7.4343	5.6832	3.6214	8.6182	2.4295	4.8698	7.3075	2.6317	6.4902	1.5557	2.1523	8.6099	7.1612	2.9823	0.22456	2.5738	1.3668	7.9915	2.7613	4.5379	8.4039	-0.5536	4.2303	0.10237	4.2077	5.6125	5.0704	5.8088	4.0634	6.0576	2.6171	5.9342	6.401	4.3235	4.7935	8.017	9.0054	6.6745	4.6911	6.4752	3.7286	4.7245	6.2414	5.593	6.7555	9.941	10.713
-1.4341	-6.198	-4.3224	-0.69906	-1.8315	-2.6547	-1.296	-6.8812	-4.3811	-0.081004	-1.039	-3.0056	-7.4044	-2.5703	-3.697	-3.1884	-1.4249	-1.4871	2.5186	-1.6152	-4.3443	-1.6358	-8.5015	0.71053	-2.1797	-1.2446	-0.90944	2.4057	-6.5636	-0.34311	-4.3327	-1.7146	-4.8149	-1.9951	-3.9709	-2.1675	-0.91017	-0.82761	-7.6328	-4.9447	0.66736	-4.8924	-3.3231	-4.5633	-7.0834	-4.1535	-5.263	-3.9174	-2.753	0.67417
-1.9157	-6.8961	-0.61453	-1.8435	-4.766	-4.8882	-0.86439	-1.4982	-2.9653	-4.9416	-4.0192	0.20141	-1.8832	-2.6677	-4.2345	-3.5405	-6.1753	-1.3018	-1.1132	-1.4325	-4.1052	-5.2723	-5.3077	-0.012351	-4.5336	-1.7497	-10.168	-3.0313	-1.3942	-5.4914	0.49051	-2.9337	-0.35557	-2.6062	-8.4763	-3.4983	-2.5934	-6.5775	-1.1428	-5.5217	0.061316	-3.4043	-6.7943	-2.1105	-0.17811	-4.4659	-6.5521	-4.0033	-7.1348	-1.1816
4.3942	12.988	5.342	3.4535	6.8663	8.3892	1.4423	9.5819	7.4811	8.0502	4.6416	3.499	0.27767	7.6314	5.2984	2.5015	3.9053	6.184	9.2969	2.7254	2.5588	1.1415	1.9102	2.6879	8.5245	5.7537	5.7146	5.771	3.4897	4.0307	7.2135	6.8217	9.0583	1.4991	1.7325	4.6174	4.1588	8.6845	2.2085	5.3912	9.5898	6.4823	8.7505	2.6883	10.18	8.1237	9.3856	4.4104	3.9685	6.058
-9.4569	-12.162	-11.94	-9.1187	-15.72	-11.468	-10.98	-5.7476	-10.043	-11.284	-10.4	-11.601	-12.81	-13.671	-13.788	-10.242	-13.035	-13.791	-16.019	-8.7792	-13.112	-11.38	-14.351	-13.402	-13.666	-12.333	-10.205	-10.429	-9.7084	-12.136	-13.116	-9.8339	-7.2887	-13.142	-14.623	-18.146	-13.956	-8.4892	-10.171	-10.597	-15.561	-15.522	-13.461	-11.143	-10.597	-12.378	-8.0929	-8.6699	-10.529	-8.3449
-11.901	-14.268	-12.178	-15.708	-11.618	-10.568	-10.105	-10.347	-13.43	-8.3603	-6.8091	-12.706	-11.097	-15.274	-12.97	-8.7335	-14.583	-6.036	-10.728	-13.274	-10.829	-10.324	-15.143	-6.4651	-17.215	-7.5743	-9.6159	-9.2631	-10.424	-13.254	-14.582	-11.181	-13.833	-6.5611	-15.049	-12.385	-11.957	-10.011	-14.04	-9.2268	-10.552	-11.488	-10.836	-9.0865	-14.072	-13.038	-14.592	-9.1239	-14.453	-8.0011
-14.162	-12.384	-13.88	-11.846	-16.017	-13.174	-11.177	-11.91	-18.301	-7.4979	-15.64	-12.987	-13.984	-11.503	-12.615	-11.637	-11.304	-13.343	-11.288	-11.07	-15.359	-14.283	-11.411	-12.614	-13.477	-16.605	-18.433	-11.707	-14.439	-14.895	-8.3154	-15.251	-13.133	-13.492	-15.594	-10.493	-12.598	-16.578	-15.32	-15.387	-12.438	-9.9082	-12.567	-17.243	-12.701	-11.233	-11.938	-9.4161	-18.114	-8.382
-15.334	-12.883	-14.453	-16.559	-12.899	-12.415	-16.348	-17.127	-14	-19.931	-5.8567	-15.504	-17.198	-15.467	-16.597	-15.324	-15.178	-16.818	-15.562	-15.397	-19.556	-14.185	-11.823	-13.232	-15.89	-14.959	-12.231	-9.9556	-16.635	-11.61	-15.711	-16.444	-14.969	-15.6	-12.582	-20.423	-16.898	-16.964	-13.049	-15.343	-16.759	-14.371	-11.824	-14.003	-16.306	-8.57	-11.688	-15.786	-13.609	-14.83
-2.5809	-9.8963	-12.788	-3.9581	-11.577	-5.9425	-7.2895	-11.103	-10.352	-6.8999	-7.6225	-7.3514	-9.0447	-6.6147	-1.2956	-8.1027	-3.0841	-8.5647	-14.627	-4.4182	-8.258	-9.7945	-7.9402	-11.803	-6.4164	-12.312	-7.1358	-5.6946	-10.901	-6.9522	-8.8012	-8.6631	-6.5718	-6.7857	-12.415	-2.9809	-12.317	-7.3684	-3.5654	-8.3183	-10.737	-5.8095	-10.142	-9.4577	-10.976	-9.4543	-6.9835	-10.945	-8.6402	-10.101
-1.6286	-3.7992	-6.6188	1.3987	-2.3295	-3.4067	-3.4	-1.7233	-1.3506	-5.7689	-2.606	0.09772	-2.6366	-3.2702	-5.9154	-5.5855	-0.066232	-0.83473	-4.9743	-0.77054	-3.439	-4.8077	-1.5905	-5.0604	-5.145	-3.4361	-7.1723	-1.3983	-0.79051	-3.7658	-1.2185	-1.9838	-2.4398	-3.6231	-3.8309	2.7371	-3.895	-1.9258	-1.7613	-2.8615	1.4341	0.84911	0.19882	-4.6852	-6.4492	-3.8707	-0.96897	-1.4301	1.0965	-4.5617
-14.586	-13.921	-9.5057	-13.238	-17.333	-13.738	-13.624	-16.331	-12.31	-12.696	-8.699	-11.671	-13.411	-12.838	-10.385	-13.097	-11.882	-13.832	-11.185	-12.581	-16.282	-11.029	-12.587	-13.744	-13.171	-17.165	-10.633	-14.711	-11.425	-10.795	-9.6852	-17.205	-12.565	-12.053	-9.9821	-13.091	-8.5996	-14.972	-14.116	-13.757	-8.8079	-7.6811	-11.699	-18.2	-13.849	-11.06	-12.482	-15.438	-9.2327	-16.342
-0.45612	0.12523	-2.6675	-1.6844	-0.75494	-6.4692	2.0315	-2.1262	-2.1803	-2.0036	-1.6079	-0.85593	-4.0888	-2.0829	-5.4955	-7.1872	-4.749	-0.15782	-1.1174	-4.9552	-1.9018	0.2334	-3.7264	-2.2943	3.5446	0.91204	1.5066	-2.536	-2.4619	-1.029	-2.6869	-4.2658	-0.10589	3.1287	0.20333	-1.6528	-0.68023	-3.9903	-2.0291	-4.468	-1.8936	-2.9249	-1.993	-2.4169	5.9534	-0.166	-0.018375	-5.1098	2.2099	-1.4695
-1.1664	-7.4883	-2.3375	-1.1252	-7.3539	-5.8028	-0.40532	2.7795	-1.425	-5.7635	-4.6783	-1.8485	2.6166	-2.7228	-0.22075	-5.5485	-1.7885	-1.1424	-1.0594	0.030617	-3.5511	-4.5961	-2.6243	-2.3372	-5.7845	-2.9337	-0.082569	-2.6327	-0.44859	-1.7707	-3.5763	-0.9436	1.9974	1.09	-5.4328	-1.6442	-0.14029	-2.9606	-6.4698	1.1799	-2.9053	-3.8289	-0.78378	-6.4153	1.1662	-0.5971	0.62537	-6.8251	1.2902	4.5332
-5.0747	-3.6259	-6.2577	-2.6043	-0.96955	-1.8181	-5.6913	-3.2447	-1.301	-4.4215	-6.2119	-5.0548	-3.4815	-4.6437	-6.9047	-7.8596	-8.4983	-2.584	-3.9953	-6.4342	-2.0115	-5.7361	-5.2569	-3.9658	-5.936	-4.6849	-0.41213	-4.2414	-6.6995	-3.0885	-3.2179	1.9726	-4.9241	-9.3784	-3.9444	-3.2399	-5.2308	-0.37005	-5.7146	0.31058	-3.7096	-5.9134	-5.9952	-7.0366	-4.4477	-6.0289	-3.6395	-1.1899	-4.5923	-2.2836
-14.126	-14.038	-16.695	-8.2481	-13.777	-16.728	-12.541	-8.5175	-12.933	-9.8177	-13.319	-9.27	-18.745	-13.682	-13.97	-14.262	-11.721	-17.125	-13.318	-11.336	-7.4942	-10.78	-12.678	-13.147	-11.302	-9.3779	-11.009	-15.149	-11.271	-14.45	-12.739	-15.409	-12.339	-10.865	-9.8483	-20.045	-10.655	-14.194	-15.743	-13.967	-12.947	-14.34	-17.134	-11.472	-15.096	-13.7	-17.346	-16.084	-18.263	-10.918
-4.3305	-5.233	-4.3139	-7.0639	0.44811	-2.7316	-2.9806	-5.067	-3.3585	-3.0807	-1.3115	-4.1938	-4.8397	-7.108	-1.4357	-4.7578	-6.6235	-2.3979	-4.791	-6.6096	-6.6927	-3.3963	-5.0991	-5.9998	-4.5767	-1.6551	-4.8032	-9.9398	-4.0258	-1.6551	-3.88	-5.5167	-6.8471	-8.0063	-3.9213	-4.7506	-4.1535	-6.8114	-1.7273	-4.7451	-8.4724	-5.4884	1.6767	-5.304	-4.4839	-5.5863	-7.254	-1.9089	-5.6054	0.17682
-10.037	-16.593	-11.753	-8.5482	-11.417	-11.883	-10.785	-4.6574	-10.362	-13.502	-7.6963	-11.004	-12.17	-12.981	-17.21	-6.2815	-7.8457	-12.436	-10.115	-8.7785	-8.2613	-11.156	-9.6254	-7.1474	-13.578	-10.232	-11.886	-8.1104	-12.728	-13.09	-15.597	-14.486	-10.955	-9.2405	-11.134	-9.8976	-4.9287	-14.233	-12.726	-5.8116	-6.6299	-12.418	-11.261	-8.8794	-10.431	-16.416	-9.0207	-14.686	-10.782	-8.092
0.084398	-5.6543	-7.9631	-7.4703	3.1169	-1.9412	-2.3105	-1.7436	-6.8929	-4.4266	-2.2886	-3.66	-4.0559	-1.7158	-1.0859	-2.2233	-0.43796	-6.5453	-6.0989	-0.54479	-4.0027	-2.6542	-4.9862	1.4776	-2.2856	-2.3922	-3.9346	-8.8226	-5.3357	-1.9123	-0.2954	-5.2516	-1.3599	-1.5946	-1.3275	-3.1148	-6.3848	-2.695	-3.2206	-0.3506	-1.5707	-4.4918	-1.9508	-1.5062	-4.8148	-3.9418	-3.5565	-4.8072	-6.4965	-6.2038
-2.3696	-5.6791	-1.625	-4.4352	-5.5269	-4.2794	-5.7892	-4.3677	-8.2504	-2.5928	-4.079	-2.416	-4.8909	-3.2582	-3.3125	-3.275	-6.3122	-5.9054	-2.6479	-2.7712	-5.4845	-1.3706	-4.1364	-5.224	-4.2381	-2.1963	-3.1979	-6.012	-2.8076	-2.4649	-5.7371	-0.76217	-3.6416	-1.0206	-6.8029	-0.6608	-4.7098	-4.7715	-1.2037	-3.4095	-1.637	-7.907	-5.2809	-3.2598	-5.1673	-8.8852	-2.4259	-3.1374	-1.72	-3.9947
4.2166	4.4879	0.13579	6.2504	6.0891	3.0922	5.731	0.80417	-0.14438	2.747	1.4107	5.1978	4.1091	3.5544	3.1815	7.8623	4.4838	7.0921	-0.08466	2.6648	13.265	5.5422	6.3405	2.2342	6.7952	3.8302	3.9614	-0.77321	7.9796	1.3551	1.0178	3.6047	-0.0058792	3.5988	5.158	4.3269	1.9617	1.6506	7.3881	1.9655	3.8394	6.0809	3.8897	2.9256	1.9495	7.0741	3.0279	4.1797	3.8127	3.0744
-9.0284	-8.2681	-11.406	-14.567	-6.9927	-12.197	-12.596	-10.483	-12.538	-9.4846	-10.53	-12.312	-11.879	-7.022	-9.1609	-10.433	-6.0364	-10.268	-7.9324	-7.296	-13.875	-7.8391	-8.7959	-8.8697	-11.517	-11.493	-11.913	-10.465	-8.8607	-11.77	-6.9209	-11.775	-10.255	-11.069	-12.593	-8.1515	-7.6551	-10.957	-13.051	-10.06	-11.373	-8.566	-12.833	-5.7512	-10.667	-11.673	-12.674	-15.501	-11.551	-13.735
3.8759	-1.5445	2.002	2.5043	-1.3592	-1.1728	4.5738	3.8917	0.40131	0.71601	2.4782	-4.4274	2.5049	4.707	1.1748	-0.80802	5.4621	1.3914	5.5823	-0.72481	2.6789	0.30268	2.2568	-0.0072456	4.8435	6.4685	3.303	1.4736	0.91166	0.20672	-0.090393	4.0601	2.3583	-2.6573	-0.64587	3.1554	2.9534	-0.81069	2.3793	4.3906	0.3928	-0.052618	0.80943	3.0051	5.0124	-1.2415	5.1252	2.212	-1.4986	-1.5457
-15.261	-16.28	-9.3011	-14.068	-11.895	-15.464	-15.656	-15.124	-16.636	-16.964	-14.455	-14.569	-14.573	-12	-16.29	-17.301	-17.513	-15.734	-16.065	-15.67	-12.555	-17.834	-14.512	-9.9731	-16.744	-12.359	-11.335	-17.682	-12.594	-10.75	-14.312	-17.755	-15.919	-15.392	-16.721	-14.644	-12.565	-14.168	-16.697	-15.045	-15.454	-16.653	-12.042	-16.575	-15.686	-10.317	-18.368	-13.67	-11.959	-19.044
11.901	6.472	12.337	10.859	11.574	7.0477	12.297	12.239	10.321	6.0028	8.2169	11.948	9.7787	9.5959	9.9297	2.2063	5.8867	12.714	11.083	7.9342	11.672	9.3339	14.847	10.829	5.9993	3.2901	11.72	7.4652	4.6191	5.6274	12.001	12.384	7.1401	15.631	7.132	10.895	7.8866	11.636	6.9245	6.5658	11.308	7.178	11.318	7.0051	3.3155	12.616	4.3062	13.394	8.5791	10.232
-14.044	-14.119	-9.2298	-10.493	-10.901	-10.644	-7.6337	-10.126	-14.396	-11.661	-16.244	-7.2782	-10.788	-8.6209	-10.52	-12.734	-13.12	-10.724	-10.383	-11.396	-12.201	-12.701	-11.429	-6.7053	-11.595	-14.994	-11.33	-12.212	-9.2512	-9.6994	-9.9741	-10.389	-8.6017	-11.101	-12.005	-11.106	-7.8531	-12.972	-14.424	-11.954	-11.231	-8.9827	-6.6279	-10.128	-13.08	-8.8586	-9.4862	-9.9644	-8.6418	-14.717
-22.375	-18.277	-19.174	-21.223	-28.879	-20.34	-23.213	-20.282	-22.858	-21.804	-23.566	-18.362	-23.422	-20.217	-22.644	-19.945	-22.022	-20.058	-20.202	-22.829	-21.943	-25.842	-23.842	-23.786	-21.794	-24.724	-24.059	-20.927	-21.49	-22.616	-18.494	-21.609	-20.578	-19.799	-20.142	-22.937	-24.935	-16.695	-21.463	-24.077	-23.318	-15.323	-22.146	-19.539	-21.785	-20.04	-29.04	-24.104	-24.049	-21.3
-8.9508	-4.9117	-6.402	-1.6891	-1.7187	-0.87642	-2.4494	-1.98	-4.4208	-1.2915	-3.1089	-1.0096	-4.3146	-3.2517	-1.3169	-3.314	-3.5497	-1.5942	-2.03	2.1248	-4.3525	-6.3466	-6.2634	-4.5204	-4.7664	-4.1263	-3.361	-1.536	-4.5857	-1.6189	-4.193	0.95107	-7.9415	0.58074	-0.94662	2.3955	-2.5352	-2.2943	-1.142	-3.1432	0.13932	0.2689	-3.9864	-1.5746	-2.1895	-1.5317	-4.6349	-1.3865	-0.96771	-6.3407
8.9056	5.3101	11.981	7.4198	8.5018	8.83	8.4891	8.9254	6.139	9.1132	10.324	9.0992	6.6235	6.7646	3.9238	11.263	3.9397	9.9375	5.1114	4.156	8.311	4.5871	13.434	6.3767	11.255	10.649	6.2135	9.8313	12.548	6.3259	11.129	5.7262	11.212	8.6581	3.2621	11.132	4.747	7.4175	7.2886	10.321	7.1763	9.4648	11.447	5.1866	6.0904	8.6275	13.901	11.174	6.6885	7.729
4.098	1.3256	-1.4043	-4.2896	2.6676	2.0782	0.26164	2.6053	-2.0181	3.7478	-2.3927	1.6356	4.4193	0.018745	2.1115	-2.1836	0.90779	2.1143	2.2682	0.74862	-6.3841	1.6196	1.6093	3.1926	-0.83521	-0.81852	3.982	-0.56932	1.632	3.0248	0.79769	2.3777	0.92941	-0.76236	-0.28457	-0.187	-6.6445	0.63522	0.32415	-0.5761	1.3424	-1.0555	1.0675	-4.2253	-3.8684	-2.3437	0.62717	1.4211	-0.0073544	2.049
-10.951	-10.584	-10.219	-8.6955	-12.305	-14.866	-7.3525	-8.5075	-16.303	-9.1974	-11.821	-10.884	-9.5165	-15.412	-11.397	-14.224	-6.3931	-6.8083	-13.043	-12.799	-9.68	-13.968	-13.411	-9.0079	-12.979	-10.501	-10.008	-12.261	-9.8926	-14.032	-10.6	-15.62	-8.4314	-10.996	-10.347	-10.358	-12.315	-10.955	-9.2424	-8.7069	-15.146	-12.435	-14.736	-11.185	-12.082	-11.583	-14.253	-11.199	-13.677	-15.585
1.8893	-4.7763	-3.5969	-2.636	-4.882	-4.1061	-1.8347	-4.7151	-6.0905	-8.2213	-5.0565	-4.5617	-4.5976	-6.2853	2.8629	-2.7487	-7.5828	-1.4541	-2.545	-6.5428	-8.8736	-0.66956	-8.8565	-2.1077	-3.0409	-5.1086	-5.3414	-8.4656	-5.3901	-3.4257	-6.5613	-4.9938	-6.1141	-5.5777	-8.4138	-4.3932	-5.7244	-1.1054	-7.0319	-1.3022	-6.3868	-3.265	-2.7019	-7.3398	-6.3671	-2.0709	-3.4527	1.052	-3.0226	-0.61384
-3.1622	-0.667	-1.538	-3.048	-5.192	-1.7999	-4.5172	-5.3398	-2.3227	-5.2906	-4.7921	-5.2881	-2.5598	-7.5456	-1.3677	-5.0877	-4.7954	4.1714	-3.7873	-7.3239	-7.5283	-5.6082	-5.5355	-1.733	-4.1872	-3.8975	-3.3076	-0.41827	-5.6533	-2.9866	-0.51463	-8.1457	-4.9396	1.4231	-5.1235	-8.192	-0.13378	-4.529	-4.8526	-4.5662	0.38998	-4.0953	-4.3618	-3.0561	-8.098	-3.6347	-5.2429	-2.4489	-0.84977	-1.6167
-14.611	-15.092	-14.493	-9.5639	-11.416	-10.072	-9.95	-12.536	-8.9725	-14.176	-12.504	-12.467	-13.949	-12.205	-11.653	-13.182	-15.88	-9.1148	-11.386	-14.279	-12.051	-12.327	-15.326	-12.003	-12.665	-11.433	-9.6317	-13.742	-12.162	-16.633	-16.169	-13.297	-11.617	-12.619	-12.647	-11.413	-13.175	-9.2436	-11.103	-12.303	-10.733	-14.943	-11.52	-14.81	-12.291	-9.9184	-10.98	-12.932	-13.485	-8.9099
0.62627	-2.9929	-2.6141	-2.7785	-3.0711	-4.1827	-2.4917	-2.3682	-1.334	-2.7589	-2.3013	-1.5621	0.49924	-2.2173	0.90902	-3.3726	-1.5568	-2.6801	-1.1593	-1.5029	-2.3472	1.2495	-3.391	-1.0166	-0.81448	-3.1339	-3.1598	-7.2833	-0.97482	-5.0456	-2.0415	-1.2947	-3.3011	-0.13584	-4.6365	-5.6763	-2.867	-1.7366	-4.4946	-8.4704	-2.7604	-2.6881	-0.61768	4.6433	-4.5402	4.6314	-8.0703	-2.454	-2.6975	-4.6522
-10.731	-10.071	-9.0219	-8.5737	-11.522	-12.492	-8.1804	-13.3	-14.293	-14.414	-13.381	-11.401	-13.665	-10.812	-13.384	-12.018	-10.419	-10.639	-14.353	-11.588	-12.118	-11.166	-11.078	-12.543	-12.01	-12.834	-9.143	-10.489	-9.1759	-14.619	-12.751	-8.5716	-10.806	-13.151	-14.413	-15.463	-12.314	-11.274	-10.258	-8.6896	-12.235	-12.675	-11.364	-16.263	-10.073	-10.448	-14.747	-13.607	-10.996	-13.113
2.5145	3.0862	-4.1207	-1.5478	7.2199	1.6949	2.6287	2.0568	2.2083	1.2344	-0.16046	0.63048	0.72847	-2.7908	1.1664	1.5209	-1.4231	-0.57988	2.0439	0.38269	1.8471	-2.0759	-0.13284	6.9565	-0.19102	-1.1127	6.1207	2.4591	4.6802	2.461	3.742	4.0704	1.6362	-0.39049	2.5072	3.4635	0.46989	-0.058531	4.3381	0.54721	1.5187	2.1221	3.8374	0.56332	-1.7536	4.5253	3.2532	6.6729	1.038	3.3839
-1.6905	1.8055	2.6344	1.6668	2.1463	-1.2098	1.4744	-5.7831	0.24401	3.4071	-4.9513	-2.4404	-2.6205	0.4555	-4.6933	2.1199	-1.7328	3.4008	-0.30603	-0.55286	3.6427	-0.11948	-1.5354	-2.9465	-1.3065	-3.1191	0.8749	-2.6266	1.3384	2.5085	5.546	1.1301	-4.7163	-1.3728	-0.51724	0.68092	0.34735	-0.10956	-0.52971	2.115	2.8921	1.2448	-1.542	0.73162	2.839	0.18552	-7.0606	2.7413	-0.81795	0.88524
1.6402	-1.129	0.29342	-2.4085	2.4254	-1.6842	1	5.173	3.3915	0.63918	3.6372	-0.41293	2.1836	0.51986	2.4834	-3.6969	2.1633	-3.8477	0.11719	-1.726	3.0348	-1.6026	-1.728	-0.52006	-0.9188	2.6683	2.8362	2.216	0.67547	2.0545	-5.5255	1.3748	3.5195	-0.23227	3.6717	1.4612	1.0929	4.3218	-1.6245	1.9297	2.399	-1.5338	-1.3205	4.1183	-4.0783	-0.77739	2.539	-0.19731	0.46289	1.0515
-5.1447	-6.033	-4.4793	-7.2887	-4.6417	-0.3021	-7.8446	-3.9887	-2.6387	-5.3732	-2.281	-7.7344	-1.5965	-1.3019	-5.6603	-8.3938	-5.5855	-6.8211	-9.3372	-6.8747	-9.7778	-3.0414	-8.1879	-3.699	-0.97932	-2.8995	-3.1969	-4.9644	-9.4302	-4.4772	-3.7435	0.4915	-5.602	-1.7885	-5.6723	-2.9893	-4.8586	-5.6089	-2.3458	-2.5623	-6.6933	-6.3208	-7.848	-7.6356	0.47874	-2.3822	-6.0797	-3.272	-6.3743	-6.6175
4.8175	7.1815	6.7725	4.8299	4.6328	1.2052	2.7517	3.9704	3.3144	11.01	4.0539	7.3569	3.9138	8.6585	6.0773	2.3896	6.4452	3.4478	7.3956	7.6545	5.1965	-0.33376	2.7585	8.0522	2.7495	2.4185	5.8328	6.0021	9.3598	4.9508	4.6983	6.6493	6.3821	9.8701	10.298	5.1213	1.9084	2.2098	1.7297	4.5338	4.3105	10.672	7.3502	-1.6874	9.7908	3.5659	9.5653	4.6576	12.535	4.0841
-4.4392	-5.9304	-7.122	-4.1603	-1.932	-5.4207	-6.8889	-3.7289	-6.6047	-8.0255	-4.3459	-1.0544	-8.0346	-8.2662	-5.6265	-7.0143	-7.3995	-7.0253	-3.2101	-6.0668	-6.1169	-7.3616	-9.1871	-7.1767	-5.44	-5.2035	-3.8617	-6.6568	-2.9475	-6.545	-4.0434	-4.2656	-6.9471	-6.6716	-7.8588	-4.359	-11.21	-6.6257	-4.3752	-3.4433	-3.8324	-8.7771	-5.4684	-8.3967	-8.0967	-8.4168	-5.579	-8.8994	0.26849	0.69838
-15.697	-6.208	-17.379	-13.25	-8.434	-13.78	-11.404	-11.729	-7.0086	-9.3659	-13.585	-16.925	-17.998	-11.692	-10.922	-15.404	-13.307	-9.4888	-12.352	-14.793	-16.466	-10.816	-7.8015	-11.464	-8.5044	-15.62	-10.389	-15.795	-14.57	-10.46	-11.333	-9.0001	-11.522	-10.255	-14.324	-12.496	-13.381	-12.686	-7.9181	-9.6304	-15.205	-8.565	-8.8416	-10.509	-13.324	-9.5477	-15.957	-8.3087	-8.6861	-12.134
-0.8658	2.0005	-1.9799	2.5142	-0.46205	-3.7395	-3.2829	-2.5722	-5.1702	1.4531	1.15	-3.5608	0.41934	-0.58553	-2.0487	-6.9102	-3.3322	-3.3549	-4.8424	5.7949	-4.2132	0.24741	-7.2187	-2.3278	-3.0921	-3.0563	-3.2554	1.0468	-0.037381	-1.3282	3.2662	-3.2763	-4.9438	-0.95579	-1.7575	-5.5551	-0.34451	0.89109	1.952	-0.48895	-1.1986	-8.1389	-2.4853	-1.024	-5.8707	-3.0701	-0.63005	-4.6731	-0.63653	-1.3817
-4.6543	-5.2423	1.2517	-4.4579	-6.0026	-1.7857	-8.9971	-4.3969	-1.3963	-4.4216	0.095644	-1.729	-2.5663	-5.9604	-5.9459	-3.5122	-4.1361	-5.124	-6.024	-3.1109	-8.7542	-3.9898	-0.36495	0.23039	-5.0129	-5.2594	-0.63831	-1.1521	-3.2674	-0.75557	-2.2448	-2.2522	-3.8513	-1.816	-5.2641	-10.659	0.12678	-4.5148	-5.7363	-5.6703	-3.3571	0.78437	-1.5205	-9.8013	-1.7811	-1.4213	-6.7613	-1.809	1.6265	-3.6872
-12.983	-10.742	-9.6595	-9.5919	-15.082	-9.4004	-8.5801	-11.002	-16.948	-10.749	-8.574	-15.991	-7.4333	-11.455	-8.0808	-6.5132	-11.33	-13.482	-13.147	-4.8655	-15.878	-12.811	-7.8849	-13.828	-10.944	-13.164	-11.47	-13.585	-13.908	-12.598	-10.465	-8.9008	-6.9641	-12.611	-8.4227	-11.507	-10.354	-10.552	-11.119	-17.443	-10.049	-9.2126	-11.921	-13.495	-10.698	-10.842	-13.872	-7.2598	-6.682	-9.0854
-15.087	-10.962	-13.816	-8.0605	-11.874	-10.127	-14.516	-14.148	-13.879	-9.9901	-14.1	-12.274	-11.528	-14.752	-10.995	-11.26	-8.8869	-8.4987	-11.618	-10.248	-10.935	-12.128	-14.699	-11.672	-10.155	-14.422	-15.451	-9.3812	-11.737	-10.508	-7.2207	-6.3628	-9.6932	-12.255	-8.5084	-16.818	-15.506	-11.201	-13.171	-13.758	-12.678	-9.6685	-4.6215	-16.792	-7.8486	-14.141	-8.9182	-7.7291	-11.831	-13.292
-11.55	-10.236	-16.741	-10.72	-10.545	-10.641	-11.152	-9.203	-13.456	-12.158	-13.146	-13.179	-11.838	-13.934	-13.844	-7.65	-10.139	-9.6218	-12.48	-12.672	-11.926	-10.649	-13.987	-9.0984	-9.1717	-9.2645	-9.2768	-12.319	-13.561	-7.9487	-14.635	-14.732	-11.315	-13.018	-12.026	-8.2771	-12.751	-11.67	-14.367	-11.599	-6.8793	-11.909	-10.904	-13.14	-11.418	-6.2335	-12.702	-12.297	-9.8373	-10.918
-2.423	-2.0923	2.011	-1.131	0.22353	2.7859	1.2723	-2.1117	2.4673	3.6826	3.0806	-2.6626	1.6557	-0.20108	1.0796	-2.4713	0.28075	0.65228	-5.1198	3.2965	-0.98705	4.8426	-1.3313	4.6166	-1.2154	-3.6391	3.8256	-1.2093	-3.7654	3.0234	-0.0078915	-1.3476	0.572	-6.631	0.11609	-3.0016	0.48652	2.5268	-2.334	5.2346	-3.4838	4.6861	-3.1148	1.2985	1.0373	6.3117	3.0612	-1.0968	-0.063965	-2.5291
1.0723	-7.2225	-2.1724	-3.8594	-8.7786	-2.6162	-9.6373	-5.9436	-3.0886	-3.1777	-4.6569	-3.2443	-1.6067	-3.7261	-2.9955	3.9952	-5.8011	-7.4319	-5.0436	-1.8488	2.7841	-7.1708	-5.1347	-8.0457	-3.646	-4.9786	0.93315	-7.3936	-2.4423	-2.5767	-2.4369	-8.5498	-5.6702	-5.5619	-2.8517	-3.6391	-3.5075	-4.2357	0.017553	-6.6982	-2.0292	-6.2897	-2.456	-9.5237	-2.4832	-6.9335	-8.011	-4.5058	-6.7951	-1.4766
12.161	7.2752	8.8591	13.835	9.4591	10.829	10.377	9.8941	3.9297	4.8936	11.991	5.5864	6.2197	8.2337	6.1482	10.767	9.9351	9.5188	12.352	8.5132	6.6789	7.6051	10.67	8.3636	11.069	9.2606	9.1079	12.758	10.115	8.9361	10.604	8.4328	9.6263	5.3674	7.9554	5.8503	5.792	10.237	10.972	10.538	10.315	6.6492	6.7151	8.2212	6.0083	10.079	9.0777	10.697	10.54	6.7176
-11.565	-17.067	-10.719	-14.223	-10.683	-10.146	-10.149	-16.706	-11.465	-13.862	-14.17	-15.041	-17.043	-13.771	-8.3183	-10.98	-13.634	-17.516	-10.839	-15.695	-12.792	-15.116	-17.971	-16.459	-13.436	-18.686	-12.332	-14.256	-15.059	-10.279	-11.234	-10.854	-13.051	-16.117	-7.932	-9.1768	-8.7653	-13.459	-18.765	-13.271	-11.3	-10.015	-17.999	-7.3413	-13.059	-9.808	-14.079	-13.192	-18.435	-13.179
-7.4966	-6.199	-9.9597	-9.6164	-11.386	-12.823	-13.869	-13.035	-8.444	-8.8762	-13.832	-7.7678	-12.698	-9.208	-14.991	-12.047	-7.9323	-10.155	-13.527	-15.784	-9.0142	-10.098	-10.468	-5.0815	-10.709	-8.9481	-8.9233	-13.198	-5.9877	-6.5449	-9.7205	-10.804	-12.579	-10.505	-15.229	-10.956	-14.213	-11.939	-15.502	-11.29	-13.669	-7.5538	-8.211	-10.135	-8.0568	-17.666	-10.972	-9.536	-12.008	-15.18
2.9576	5.2702	9.4759	8.1138	5.2414	8.9549	3.2785	2.8118	10.555	10.469	6.2883	10.624	2.7415	8.9621	6.7571	6.2664	7.5527	7.4908	5.6678	4.1327	3.3775	7.3938	4.7915	6.9592	7.992	1.0786	5.3016	3.7966	4.217	7.2557	7.4474	4.3911	11.014	5.795	4.257	5.2703	8.5779	8.4899	10.763	2.0785	2.5877	6.1817	3.8343	4.9809	9.3107	5.2366	7.8603	5.2663	8.0298	9.1841
-11.939	-8.9441	-8.296	-6.0976	-9.7208	-9.4273	-1.3735	-5.7415	-4.0792	-13.729	-5.7861	-4.909	-3.8476	-9.6738	-11.315	-7.6228	-6.4475	-6.537	-5.5804	-7.9619	-7.7128	-7.8833	-9.3456	-6.3302	-11.198	-8.8555	-7.2217	-8.6261	-11.765	-5.233	-13.22	-11.182	-9.9151	-10.675	-8.3342	-8.9045	-3.773	-9.5279	-7.7579	-12.785	-9.0573	-7.3779	-7.8087	-8.6541	-10.395	-11.247	-9.2193	-10.378	-11.043	-8.1091
-7.9799	-5.7507	-7.7019	-6.833	-0.57098	-10.023	-5.482	-9.0773	-10.394	-7.7029	-13.407	-8.4125	-8.1669	-10.258	-7.7508	-7.0899	-7.2972	-9.3142	-7.9824	-15.683	-12.476	-6.6349	-6.4768	-7.0811	-10.228	-10.605	-5.0326	-12.667	-5.3051	-8.0446	-9.5794	-12.088	-7.3908	-9.0785	-7.1639	-12.285	-6.9682	-14.006	-11.279	-10.89	-6.3446	-8.7586	-11.722	-7.2966	-9.3266	-12.099	-8.2153	-11.67	-11.908	-8.5889
-8.5674	-3.1986	-4.866	-4.6662	-0.87167	-3.0008	-3.5131	3.2389	-0.74741	-2.8124	-1.8938	-0.078496	-2.8318	-1.4169	-5.0664	-4.9257	-5.44	-4.6722	-2.2687	-4.2333	-2.4848	1.4075	-1.6214	-1.0236	-0.57565	-2.5463	-1.0534	-3.3215	-2.2281	-3.6484	2.8581	-0.7281	-7.1234	-2.6734	0.73558	-2.9193	-4.1121	-0.38056	-1.4547	-3.4398	-3.5861	-1.006	-7.3221	-2.8322	1.9102	-4.9706	-0.58091	-7.28	-0.65677	-2.6735
5.6857	7.1739	4.5174	5.8008	7.1485	7.2843	7.9768	10.323	11.045	8.4283	9.6724	4.5591	5.9092	10.59	3.4954	3.8112	6.6405	10.358	11.523	3.4842	10.412	8.2292	7.2148	5.6893	5.662	8.4924	6.9352	12.232	-0.42996	5.0333	6.2343	2.84	7.41	4.8998	7.3286	4.3656	8.3749	6.2554	11.073	4.9645	9.2803	1.0655	4.5721	5.7181	4.3218	4.8883	9.3427	4.8571	2.3127	9.9252
-5.2106	-4.131	-5.3184	-5.0561	-3.237	-3.2604	-2.933	-3.9921	-3.5779	-5.252	-4.8222	-6.3831	-2.8669	-3.3273	-1.2342	-4.5612	-5.6624	-9.1737	-3.2618	-3.0666	-5.1484	-4.7039	-1.3168	-4.5855	-0.1171	-0.68677	-5.2168	-5.759	-1.4719	-3.9439	-3.084	-6.1496	-4.1902	-4.6229	-5.3231	-9.029	-5.2596	-1.8865	-7.2599	-2.8612	-5.2767	-4.8633	-2.4242	-5.7258	-3.6677	-3.047	-3.4038	-5.8579	0.38412	-6.8774
2.0829	0.93464	2.2432	1.2567	3.105	9.0325	0.3555	1.4878	2.715	4.3365	0.62635	3.1513	2.1457	2.7534	6.576	0.30392	0.57053	3.2669	3.4673	2.225	-0.038206	2.8243	5.6948	5.8144	2.4881	5.3274	1.4033	0.63792	-2.0013	-2.6282	3.3086	1.5621	-3.3201	3.9595	5.084	7.0265	5.5695	1.4321	6.2805	7.7209	0.52567	1.7736	2.2766	4.0224	3.8201	3.2062	2.0609	1.8475	4.1799	0.24152
-1.8568	-3.1218	-4.5922	-2.0528	2.6169	-3.5968	-2.7314	-2.8026	-6.3523	-1.0322	-0.4194	-1.7946	1.4336	-4.447	-4.4301	-2.8544	-4.9271	-4.5481	-1.0863	-4.2307	-5.546	-2.6882	-2.4097	-2.6857	-1.8166	-1.5752	0.30929	0.68677	-3.57	-4.7298	-1.2137	-4.2095	-2.747	-3.4042	-0.95712	-3.8336	-3.7492	-4.1081	-5.9865	-0.40689	-3.6323	-4.1546	-4.559	-3.1225	-8.3967	-3.3321	-3.8444	-4.8091	-3.2031	-2.5369
6.9715	4.0781	-0.20586	4.0633	4.8139	5.1572	5.1358	4.0082	5.0274	4.2216	2.8644	3.5306	4.0122	5.5553	4.9254	2.9304	11.969	5.1761	8.9276	6.9009	5.6643	2.9725	6.8151	0.9092	4.5366	0.28465	1.4371	3.4178	3.4045	4.0337	7.7175	5.7884	5.7761	4.908	5.866	4.5172	4.6516	8.2721	2.3127	1.1274	4.9287	4.7316	3.1988	1.8842	5.299	3.2385	7.1606	6.9916	2.0058	4.9427
-2.1667	-3.0594	-7.166	-3.1338	-2.2468	-0.026096	-4.0738	-4.569	-3.1681	-4.321	-1.7579	1.087	-5.0209	-7.4732	-5.6508	-7.2656	-4.785	-1.6518	-6.464	-3.6501	-2.4473	-7.3823	1.0955	-5.8236	-4.9145	-0.81082	-6.5203	-3.6394	0.72621	-3.9171	-1.9295	-4.7709	-1.7502	-2.7841	-8.2002	-3.3599	-2.2905	-1.3279	-2.2337	-4.3701	-2.0902	-7.7154	-4.1278	-2.8753	-7.1798	-3.9381	-3.7965	-3.7358	-3.0313	-3.9013
2.7073	-0.029301	1.3573	-1.9109	0.16658	-3.0354	1.7063	2.3193	-3.3048	0.77086	2.4881	-3.8214	1.562	0.052861	-7.2366	-3.3014	-2.6981	-2.9531	0.97183	-0.60602	1.3161	2.3724	2.7947	-4.6212	-4.4039	-3.182	-2.8709	2.9411	-1.0246	-2.8241	-3.3378	1.6593	-1.9753	-1.0954	1.7213	-2.146	5.6599	-0.78901	-2.5389	0.42503	-0.69617	4.6774	1.6241	2.2611	7.4906	2.8514	-1.6869	1.6533	-1.3059	1.3996
0.35979	3.9894	-0.5097	2.2495	1.7117	-2.0015	1.9868	2.1147	1.4366	2.0285	4.175	0.329	1.4905	-1.974	-0.25313	2.8268	1.2096	3.6533	0.24946	3.4516	3.1093	1.0665	-0.60325	-1.3222	1.9134	4.1631	-2.0691	0.93851	-2.3496	5.2915	3.417	3.1117	0.11258	-2.0842	-0.79146	4.4401	3.7064	1.4564	4.2476	-0.054008	-1.3144	5.7597	4.7052	-2.3678	2.8124	3.2487	1.9242	2.9424	2.8869	1.1488
-9.951	-15.688	-9.3478	-9.8798	-11.815	-12.821	-14.365	-11.264	-12.011	-15.183	-13.957	-13.847	-8.0342	-14.234	-10.461	-11.49	-9.2855	-10.259	-12.698	-8.5141	-12.945	-9.7048	-7.9087	-10.509	-11.561	-10.054	-12.288	-10.19	-11.472	-7.8177	-10.305	-15.284	-15.18	-12.322	-15.38	-8.7938	-11.706	-14.609	-7.7338	-10.245	-8.5453	-9.7708	-11.287	-10.705	-11.385	-14.652	-6.2977	-9.8122	-10.216	-13.049
-16.731	-14.354	-14.098	-11.638	-11.644	-9.5509	-14.829	-10.163	-12.388	-13.519	-13.903	-13.688	-13.645	-8.8628	-9.4542	-9.8776	-9.7581	-11.514	-14.147	-14.129	-10.199	-11.813	-12.495	-6.6532	-13.999	-13.55	-14.867	-12.399	-7.3478	-5.9656	-13.231	-14.817	-11.932	-18.542	-10.82	-11.194	-13.138	-13.345	-16.144	-15.042	-10.23	-9.2343	-12.439	-10.997	-13.678	-8.7253	-11.05	-9.5888	-10.204	-11.624
-10.347	-9.294	-11.002	-16.113	-10.429	-13.415	-11.927	-11.666	-13.423	-10.546	-17.743	-14.323	-14.179	-13.592	-10.369	-12.939	-11.424	-11.427	-12.59	-14.649	-10.759	-16.271	-14.749	-9.2877	-15.543	-16.793	-13.725	-6.2113	-12.939	-15.869	-11.647	-12.808	-13.994	-14.783	-11.305	-15.591	-14.734	-13.701	-16.153	-18.62	-13.208	-11.463	-14.161	-16.361	-9.223	-10.737	-12.136	-13.933	-16.267	-11.443
8.0652	8.8399	8.9458	9.1657	2.8869	2.3133	2.6384	3.8777	4.3225	7.9282	3.8921	4.067	5.3888	6.6985	7.7914	3.5629	3.8809	4.1937	5.7841	6.724	4.6584	6.4813	7.0755	12.514	11.192	4.6973	2.8341	2.2227	4.3021	3.2392	7.5866	3.3498	5.2423	6.1868	6.1902	7.7273	3.9911	9.4333	5.384	7.5738	9.921	6.4966	5.6589	5.3054	6.6176	5.7803	7.1789	3.5266	5.9372	8.22
-13.086	-14.324	-8.9054	-14.575	-15.029	-12.762	-12.353	-14.82	-15	-9.1953	-11.613	-13.444	-13.511	-13.448	-16.72	-9.8856	-15.214	-11.184	-12.29	-12.282	-14.003	-9.4677	-14.01	-15.405	-9.5865	-14.963	-12.591	-14.023	-12.191	-12.857	-12.358	-16.548	-13.905	-12.139	-11.982	-11.382	-10.178	-13.561	-11.21	-14.589	-18.822	-15.672	-16.703	-14.509	-14.563	-14.357	-13.055	-12.783	-11.238	-11.633
-0.94361	-3.3989	-4.7659	-2.9256	-5.1122	-2.1016	-4.5158	-2.5123	1.9657	-6.9219	-5.6615	0.62161	-4.7327	-3.2244	-1.3368	-3.2784	-4.0195	1.0278	-4.1744	-4.1547	-6.2786	-6.855	1.0917	-2.0562	-6.397	-0.76224	-6.5055	-6.7274	-3.5246	-5.0372	-6.7887	-1.4875	-4.2524	-0.034491	-5.528	-8.1662	-4.569	-6.3998	-0.32493	-6.785	-4.6213	-6.0801	-5.529	-5.8019	-4.8537	-0.15389	1.2588	-6.1341	-0.55085	0.62463
-1.9996	-5.6784	-0.61607	-1.5174	-7.6308	-4.3389	-2.0292	-10.254	0.034739	-5.6974	-4.675	0.61026	-4.5793	0.22974	-4.3106	-7.1104	-9.8511	-3.087	-6.1189	1.5015	-0.4493	-4.7597	-2.256	-6.3439	-2.9763	-4.4446	-3.0756	-5.1802	-3.8203	-2.7997	-3.0243	-4.2649	-2.8534	-4.7468	-5.204	-1.3484	-6.163	-3.865	-7.964	-6.5663	-5.3012	-0.79223	-5.0914	-4.7498	0.64713	-8.7733	-1.082	-2.6218	-4.1461	-3.9185
-1.4456	-7.9731	-3.1553	-1.356	-6.121	-3.3684	-1.9099	-5.6365	-6.3495	-5.8834	-0.61325	-1.6493	-1.9594	-6.9922	-4.3527	-4.5295	-1.6691	-3.9248	-1.2403	-2.4263	-5.1677	-5.9489	1.65	0.045706	-3.068	-6.3363	-1.9644	-3.3714	-0.45221	-3.7982	-2.8557	-2.0935	-6.1379	-3.5073	-3.0054	-5.6582	-5.2182	-3.5664	-0.45493	-4.9609	-3.9482	-3.2496	-0.48285	-5.5513	-6.9554	0.41903	-2.9171	-3.7202	-4.2506	-0.87213
4.0023	4.2314	2.4286	3.9408	10.898	4.2415	5.4994	6.359	6.1539	6.6959	11.345	3.7909	7.0843	4.1322	4.2199	5.2914	5.7821	7.6488	5.3087	5.2907	7.118	3.2701	6.5635	5.411	0.62272	5.5585	4.3097	3.7472	4.8871	4.6603	2.2002	3.4892	2.7757	3.9796	2.8051	6.7934	8.8831	7.5843	7.4223	4.1569	9.5742	6.0783	3.9614	6.7073	6.8712	0.2172	7.2896	5.5191	1.45	6.3979
-6.0906	-6.7171	-9.2055	-4.8303	-5.6525	-7.8553	-4.0719	-1.9883	-4.7917	-2.5667	-9.5964	-8.3488	-5.3535	-5.2959	-5.9375	-7.452	-8.7141	-2.9516	-4.1102	-5.8737	-2.1087	-7.6856	-5.9496	-3.5211	-7.7072	-5.2108	-5.8528	-4.5871	-4.2081	-8.9866	-6.1075	-4.6497	-2.9773	-0.72295	-2.7492	-8.8083	-4.1808	-5.0419	-6.8041	-6.3972	-6.5989	-3.1443	-5.0802	-0.83939	-9.1998	-6.4337	-4.8677	-5.4315	-7.6044	-6.7728
1.8415	2.7214	-4.4161	3.3951	1.071	0.77507	0.8062	3.2814	-0.36394	-1.5878	3.7162	2.6077	-0.5745	2.4567	-1.9493	0.01757	-3.4225	1.5848	0.32501	0.2626	3.3996	3.683	2.8241	-0.25905	4.3621	4.9922	-1.5116	2.4908	0.49699	0.47976	3.5443	6.0013	4.3667	-1.9394	6.33	-1.091	3.0469	3.741	2.643	0.7319	2.1491	-1.6618	6.6961	4.0894	4.6014	-1.7118	4.2098	3.1111	3.322	2.5111
-3.0614	-1.6634	-1.817	-2.7721	0.52282	0.8594	4.0486	-2.9718	-2.271	-0.38837	-0.92472	3.1001	0.27554	3.3839	4.7349	1.6052	2.2027	2.0963	-2.0102	-2.3949	2.5385	1.4438	1.5113	3.557	2.9682	-0.093289	1.0896	-4.2961	3.5657	2.9684	1.3575	-0.9134	1.74	1.2354	-0.070183	2.9638	1.7869	1.1776	0.36385	2.6907	1.0908	-2.4503	-2.3517	-0.56862	-3.038	1.7074	0.014305	0.75042	2.0415	1.6292
-24.685	-27.668	-24.698	-25.289	-18.843	-24.896	-20.766	-22.445	-22.849	-18.281	-22.763	-21.4	-20.219	-18.443	-23.269	-22.911	-22.903	-20.733	-19.895	-23.882	-23.776	-19.538	-20.112	-22.149	-19.494	-22.676	-22.448	-21.216	-22.181	-19.467	-23.53	-25.997	-25.863	-23.449	-21.365	-22.447	-20.014	-23.017	-21.056	-21.588	-23.971	-22.096	-18.545	-17.654	-23.226	-21.362	-21.12	-21.831	-20.579	-20.182
-1.975	-2.9605	1.1476	-0.95366	-0.9628	-4.1938	0.075698	-0.5601	4.9069	-3.3357	1.6833	0.85712	1.5321	-5.3234	0.68552	3.815	1.7336	6.0619	4.0136	0.096511	0.25967	-3.7449	4.462	0.23502	-1.0816	2.6346	4.8724	3.9418	4.0065	4.8731	2.7062	0.77029	-0.58098	0.49583	-3.3137	-0.34125	4.9474	-0.99759	2.2498	0.91826	-0.82198	2.3344	-1.1343	0.99132	0.9703	-1.1395	-1.7677	2.3352	2.8941	1.6954
12.23	14.096	9.9079	6.2895	11.131	7.1532	8.1607	10.335	11.535	11.457	15.626	8.5679	15.582	9.3631	5.6801	12.186	6.3209	9.8038	8.1425	12.62	13.596	11.276	11.558	9.2257	9.7674	6.1744	9.6753	9.9633	10.345	9.585	8.9705	7.2046	9.4681	7.7556	10.981	11.173	9.84	13.586	9.9028	8.5728	8.1126	3.6958	7.1566	14.177	8.0337	15.173	10.524	14.979	11.054	6.9339
-12.86	-11.192	-13.628	-16.277	-14.524	-18.324	-16.621	-13.494	-13.038	-13.634	-14.319	-16.761	-13.964	-16.023	-15.502	-15.115	-14.815	-14.679	-13.857	-11.467	-17.32	-11.58	-16.493	-13.439	-14.352	-12.751	-14.208	-18.388	-12.102	-13.816	-11.909	-13.454	-10.372	-17.664	-17.921	-10.131	-9.3741	-14.996	-16.604	-11.837	-16.834	-16.343	-12.807	-18.367	-12.665	-12.096	-13.598	-12.012	-14.797	-13.082
7.3049	5.6459	8.6423	9.5609	10.653	9.2665	7.2075	7.006	3.9646	13.083	5.6647	10.92	6.7689	5.9086	7.6346	10.31	6.4838	6.2844	11.789	8.7877	5.8616	11.567	11.601	4.6836	12.305	5.9234	9.6152	5.0241	9.3252	10.17	8.031	4.8632	2.6671	5.8295	7.1848	5.982	8.9375	7.8659	7.1318	9.4529	7.1107	4.7521	5.363	7.755	8.4587	9.153	13.386	8.7101	12.902	8.0399
-5.4814	-1.9738	-2.6293	-3.26	0.73194	-3.428	1.3465	1.4897	-0.39377	-4.4363	-3.299	0.61065	1.286	-1.0864	5.5448	-4.069	-3.1701	0.80378	-3.5339	0.62313	-0.98835	3.7463	0.095732	-1.8146	1.0848	-2.2636	-5.3135	-3.4943	-2.677	-3.0912	-4.0982	-0.92566	-2.4205	0.68626	-3.2287	-2.6452	-1.2889	-6.3255	-3.1073	-1.2752	-2.6815	-0.20284	-1.7499	-1.7898	-3.2228	-4.6944	0.33097	-2.2277	0.16372	0.94925
0.21535	-2.342	-0.68271	-0.37928	2.4901	3.012	1.9308	-2.5227	0.14759	-2.38	4.0215	-2.4852	-1.1467	2.6903	-3.7895	3.5411	-2.8753	-0.82441	-0.45751	1.4156	0.48938	1.7338	-0.90501	-3.1598	-2.3821	-0.34523	-4.1553	-4.1077	-1.7351	-0.1291	-1.062	2.1723	0.45418	2.7164	-1.3762	-5.2759	2.5421	-3.0544	-1.0314	-0.18995	2.416	1.2791	2.2348	-0.14781	-4.3143	-1.83	-2.5935	4.1547	1.27	-2.3832
4.545	11.459	1.5161	10.708	3.9949	11.177	5.5395	7.3742	9.3832	7.8645	5.4033	9.3743	3.9787	4.3045	6.1019	1.7588	5.6651	12.662	5.2357	12.198	6.0697	8.3727	10.997	6.0043	7.3575	6.4899	4.0988	2.4917	1.6146	3.0735	10.024	1.681	7.3882	3.5195	6.9814	3.8486	4.3168	2.6826	7.4712	6.5124	8.0771	5.8588	5.0745	2.1758	6.5558	6.0276	5.2296	-0.10373	4.1404	7.9011
-1.1652	-2.6415	-0.73286	-2.0758	1.9402	1.7542	-3.8734	0.63338	-2.5308	-0.34396	0.40977	0.96164	3.8893	-0.95291	-1.9281	-4.9411	-2.9702	0.32143	-1.8019	-3.5824	2.4469	3.5333	-0.77616	3.9881	-5.3877	-0.1391	-3.971	2.3921	1.3047	3.6826	-2.3681	2.5776	-1.9368	0.35777	0.90836	2.3499	0.26794	-1.3949	-0.61721	2.0632	1.7713	3.7943	-1.3357	-1.9075	-0.86648	-1.1353	-0.31206	-2.7057	-1.4764	-1.0398
-2.1421	-0.816	-2.3472	-1.7474	1.511	-2.1043	-3.4397	-8.5433	-1.4135	-1.993	-1.8982	-4.9369	-3.1084	-1.1129	-3.4468	-2.391	-3.5648	-1.809	1.6926	-4.3374	-6.8863	-5.9522	-1.8826	-4.3253	-3.0927	-1.6714	0.73599	-4.1257	-4.9332	-3.0793	-3.0078	-3.864	-1.6229	-0.62753	-6.6574	-1.5339	-1.2205	-4.0415	-5.3353	-1.9166	-2.1732	-4.691	-2.2289	-5.9778	-7.0233	-1.5424	-4.8554	-5.8464	-1.1297	-0.70436
-12.257	-11.143	-11.832	-14.101	-16.835	-13.774	-15.793	-14.511	-15.437	-15.91	-12.635	-16.825	-12.566	-18.673	-10.879	-15.212	-13.136	-17.918	-11.102	-15.069	-10.781	-15.104	-14.534	-17.303	-11.169	-12.604	-14.677	-14.256	-16.393	-10.589	-10.653	-17.948	-16.245	-15.017	-12.761	-13.474	-16.789	-13.687	-13.161	-11.675	-12.362	-16.946	-13.856	-16.141	-20.551	-12.266	-18.81	-14.169	-18.593	-15.053
-4.1474	4.0426	-0.59794	-2.2007	0.86162	2.9656	2.5539	-2.8013	-6.3981	-2.8101	-1.3368	-2.4282	-0.65385	1.7692	3.8341	-1.2536	-1.8994	3.7645	-1.8359	-5.3905	-0.3301	-2.2298	-4.5184	-0.39735	-1.6253	0.12351	-2.048	-0.29919	0.83688	-3.2147	-1.1976	0.16321	-1.0882	-1.0837	1.9189	1.5669	3.7671	-5.6749	0.49723	2.5293	-3.0511	2.6688	-1.2192	0.033602	5.3469	-0.65927	3.8044	-3.1074	1.0987	-2.5054
-0.88412	1.3833	-0.094704	3.711	1.0165	3.4613	4.5344	-6.4804	1.4635	0.73659	-1.8599	0.97729	3.3829	1.226	2.6724	1.8181	2.6746	0.48166	-0.15804	-0.45172	0.066758	1.2026	1.8038	-0.50387	1.3264	5.3079	0.66798	6.1174	7.0432	2.2144	-2.7415	-0.51885	0.48458	-0.49059	-1.4659	0.54138	3.1462	2.6726	-1.8187	0.44513	6.2494	2.0303	-0.5152	6.8457	-1.878	0.41803	1.6215	0.42421	-0.043822	1.4767
-14.247	-17.172	-15.009	-14.59	-14.428	-13.788	-12.802	-14.024	-17.623	-15.349	-15.544	-11.175	-12.534	-20.91	-18.323	-13.613	-14.921	-15.121	-10.355	-13.075	-15.819	-14.278	-15.575	-15.41	-7.9091	-13.254	-11.193	-15.639	-7.6083	-16.945	-17.609	-19.258	-16.912	-12.397	-16.938	-8.1371	-11.849	-16.991	-18.881	-17.836	-11.539	-13.678	-17.479	-14.149	-6.8639	-18.906	-11.118	-15.826	-13.488	-11.074
7.353	2.9648	6.3656	8.7344	7.4929	8.0385	6.8895	3.8375	4.1516	4.9978	-0.38076	7.8949	8.3491	3.8139	3.6624	3.3874	5.8247	3.3861	6.9302	3.9605	4.7582	6.6014	4.566	2.7882	9.672	7.5181	9.1409	3.8431	1.3876	8.6597	1.3222	4.0389	4.9877	5.3632	3.872	10.492	7.9019	7.3302	4.8083	9.0495	6.9266	5.5226	7.7006	4.586	10.976	7.1188	5.669	5.3145	8.0675	4.2622
-12.653	-10.888	-9.8582	-7.2574	-9.2736	-7.2465	-14.565	-14.995	-12.982	-12.956	-13.227	-11.131	-11.529	-15.582	-10.119	-17.695	-8.1269	-14.596	-9.3722	-8.4133	-13.997	-15.273	-15.532	-14.639	-17.308	-12.114	-12.893	-9.6289	-16.779	-9.2694	-16.265	-14.978	-12.408	-18.201	-15.516	-13.822	-18.959	-11.912	-14.592	-14.611	-15.513	-13.332	-14.047	-15.943	-11.596	-12.706	-12.989	-12.755	-13.373	-9.7263
2.2023	-1.4512	5.0917	7.1488	1.9164	1.7841	-0.77951	5.1714	2.0087	1.6947	3.1391	7.6465	-1.5951	6.5436	1.02	8.9102	2.6944	3.8821	0.12043	6.1606	3.9861	5.5487	3.6931	3.3844	0.26187	1.0546	4.1097	0.46187	4.0792	4.7213	2.8837	1.5831	4.2672	3.3841	3.8667	2.0389	8.7889	1.7503	5.4582	0.4386	5.4324	-0.24457	-1.356	2.0013	-2.2346	0.89832	1.0598	0.099818	-1.2927	1.0309
-19.58	-21.084	-23.806	-19.8	-21.177	-23.671	-18.206	-20.765	-18.942	-18.049	-22.998	-19.705	-23.4	-21.391	-21.972	-23.794	-22.736	-20.738	-19.981	-20.546	-18.792	-18.146	-18.597	-19.778	-21.281	-21.094	-21.002	-20.597	-21.71	-23.803	-23.282	-25.611	-21.268	-20.228	-21.854	-21.518	-16.407	-19.759	-22.853	-22.812	-20.436	-21.076	-21.58	-25.186	-19.204	-25.253	-23.515	-19.054	-23.529	-21.35
-13.632	-10.86	-13.446	-13.402	-14.465	-11.832	-9.4818	-14.717	-13.952	-12.784	-14.675	-10.246	-16.201	-9.4987	-13.543	-14.577	-15.808	-7.3661	-14.208	-9.2753	-18.526	-10.091	-7.769	-12.716	-16.128	-19.948	-16.367	-8.4188	-16.267	-7.2137	-10.491	-12.275	-7.2809	-15.164	-7.6334	-10.933	-15.546	-10.679	-12.353	-14.493	-11.473	-7.7075	-15.403	-15.698	-10.636	-16.306	-11.565	-10.701	-10.67	-19.447
-14.389	-12.246	-11.751	-16.927	-12.865	-18.253	-13.563	-12.87	-13.608	-15.131	-13.752	-13.77	-11.577	-9.9055	-15.709	-17.089	-11.488	-16.078	-13.066	-11.838	-11.605	-12.643	-13.051	-10.993	-9.2616	-9.3844	-15.039	-12.255	-11.237	-10.648	-7.8407	-14.778	-13.007	-13.627	-15.396	-11.623	-9.7515	-11.394	-13.895	-13.517	-13.347	-7.3382	-9.0694	-10.86	-15.193	-12.318	-14.879	-12.284	-12.036	-13.494
-1.8555	1.6112	0.13519	-2.9261	1.0563	2.4809	2.5526	-4.2607	-2.1138	1.6226	-0.060952	-0.38078	2.2271	-2.8622	-1.3005	0.12141	1.1063	-1.3261	-0.52588	5.2497	1.6408	0.30365	3.0299	3.0618	1.0486	0.0095345	2.535	-0.97955	0.91584	0.41604	3.6309	-1.8677	0.0051617	-1.9658	1.1557	5.7249	3.5454	-0.66764	1.7109	0.71187	-0.0088718	3.7785	8.5201	2.7338	0.27624	-1.8408	1.8587	-3.7911	-1.2539	1.7986
-10.705	-15.125	-17.693	-14.286	-15.751	-8.3049	-11.696	-10.431	-12.155	-13.356	-10.073	-9.5438	-8.9912	-17.765	-8.8568	-13.244	-15.311	-14.014	-11.344	-13.158	-12.813	-11.956	-13.839	-16.627	-18.337	-12.252	-9.2841	-11.804	-14.199	-10.703	-14.306	-16.842	-11.14	-14.429	-13.713	-12.284	-12.097	-14.391	-16.032	-14.599	-8.6377	-18.211	-11.212	-14.5	-13.686	-12.562	-12.926	-8.0369	-8.9793	-15.459
-12.383	-15.149	-4.8267	-11.687	-10.89	-10.201	-10.007	-12.296	-10.161	-8.8282	-10.612	-16.185	-11.267	-6.1045	-10.481	-12.346	-9.1992	-12.451	-8.5725	-7.4213	-10.201	-8.0219	-14.461	-12.483	-9.7603	-8.7172	-19.969	-11.941	-17.671	-9.2182	-12.64	-12.575	-8.6938	-12.785	-13.675	-10.792	-8.2521	-8.9319	-10.279	-10.406	-11.522	-10.96	-8.9816	-13.959	-8.2997	-11.309	-5.2953	-16.042	-16.811	-12.103
-15.914	-14.083	-15.556	-11.314	-13.941	-16.14	-11.955	-14.915	-15.092	-20.809	-18.7	-15.298	-10.497	-8.0089	-12.892	-17.645	-17.052	-13.449	-17.922	-14.319	-17.677	-11.559	-9.5725	-16.367	-18.334	-13.762	-13.469	-13.52	-14.043	-15.826	-13.029	-23.503	-15.132	-15.102	-19.569	-13.339	-15.219	-18.58	-13.149	-15.672	-13.048	-11.087	-16.541	-16.199	-16.325	-12.646	-14.669	-15.19	-19.214	-14.252
-1.267	-0.20206	-0.44279	-1.3044	2.3087	1.3271	-1.4583	3.7257	2.4266	1.2844	3.5618	1.6504	1.0215	3.3108	2.7576	1.4832	2.9231	2.8414	1.7286	4.2676	2.9402	1.6764	3.5717	2.1173	-5.3911	1.6469	3.0931	2.4266	-5.4104	-0.26547	0.72784	3.0618	1.0861	8.6076	0.03614	4.3372	3.6675	2.2559	4.7307	5.413	2.5659	-2.205	-1.9705	-0.77382	4.5816	2.8759	0.53783	-4.1175	-1.8675	0.9775
-2.2143	7.0906	-1.8802	-2.4233	2.5522	4.0309	-0.13776	-0.40387	-4.4608	5.7059	4.537	-1.7377	2.4925	-1.9089	1.7799	1.7839	0.10894	-0.36731	-5.5938	4.1724	-2.585	-1.6683	-2.8653	0.62681	-0.61101	2.5118	2.5579	-0.78405	2.4136	-3.2253	3.8824	1.898	0.25673	2.8356	2.1396	-1.2271	2.1887	-2.0338	-2.9506	3.8782	1.5482	2.3938	2.5491	0.93898	-4.2131	0.84764	-0.0050207	-2.8283	-3.8116	-2.0246
-13.177	-12.279	-13.703	-14.97	-14.377	-11.808	-13.118	-16.302	-10.932	-12.312	-11.883	-15.263	-11.368	-12.046	-8.3263	-15.662	-11.255	-11.014	-14.302	-11.895	-11.177	-11.352	-13.706	-9.5233	-15.435	-8.8827	-8.1249	-12.589	-8.3512	-10.588	-10.967	-16.288	-12.603	-15.076	-10.316	-11.291	-13.33	-14.53	-8.9739	-12.674	-11.677	-12.236	-10.107	-10.403	-14.084	-14.799	-13.301	-11.96	-12.529	-16.417
-22.63	-22.261	-20.604	-24.39	-23.036	-28.259	-20.331	-30.063	-27.165	-23.913	-20.474	-19.369	-21.475	-26.417	-22.041	-22.173	-21.114	-18.21	-21.146	-28.135	-21.612	-20.702	-22.678	-22.739	-17.935	-21.003	-21.99	-22.957	-22.397	-20.613	-20.082	-20.749	-14.701	-22.308	-22.049	-16.896	-22.085	-22.156	-22.768	-20.353	-21.954	-20.686	-23.608	-23.903	-27.755	-24.61	-24.214	-21.864	-18.662	-20.971
3.4497	4.8283	2.639	8.556	1.6742	3.7412	5.4992	8.9041	7.2854	4.0694	4.8734	8.5095	8.3827	7.6249	2.2565	8.4041	0.61508	1.84	4.4714	9.0367	6.599	3.3528	5.4083	9.2971	6.2577	5.5772	6.6755	7.7944	2.4613	4.625	7.5417	1.3808	3.9584	6.0637	4.2361	-0.31854	1.2265	1.7249	4.2462	5.6869	-1.1284	5.6555	9.2079	8.1729	4.7058	3.1924	2.447	0.15743	2.7317	7.9443
-4.0426	-5.234	-4.9417	-2.9317	-4.2158	-5.1912	-5.5909	-4.2999	-3.6791	-6.4925	-2.8676	-5.7788	-6.1243	-7.2246	-6.1206	-5.2412	-6.3043	-7.216	-5.7182	-5.3186	-3.1558	1.088	-1.5613	-6.3211	-2.7283	-2.5973	-3.6874	-7.4957	-0.55841	-1.5235	-5.8197	-6.2922	-3.8512	-3.0028	-2.0411	-2.9686	-1.6826	-4.87	-2.1348	-3.9616	-4.7545	-0.46138	-5.4541	-1.4191	-2.0158	-4.4349	-9.2049	-6.1361	-8.2023	-1.8751
-8.7233	-11.395	-9.3562	-8.9315	-10.754	-11.806	-13.227	-11.6	-9.8196	-15.446	-11.492	-11.802	-10.716	-12.32	-9.393	-10.772	-15.051	-11.13	-7.2943	-14.552	-9.8154	-9.2521	-13.542	-14.669	-13.644	-14.234	-16.91	-13.025	-8.9866	-8.0096	-10.15	-13.638	-8.5052	-12.135	-11.672	-13.582	-8.8052	-5.3094	-9.6112	-10.842	-15.528	-9.934	-11.864	-9.4038	-10.399	-9.5631	-11.871	-10.141	-10.066	-16.985
-3.3532	2.1362	2.0354	2.1502	-2.4594	0.12349	-0.50274	3.6955	-0.16221	5.3942	1.4007	4.5529	2.7627	1.4434	-0.19943	2.1649	-1.4237	-1.7251	1.0523	1.2212	3.4387	-0.29571	6.0722	-2.3413	-0.8173	-4.5175	1.8922	-5.234	5.8918	5.2217	-2.0122	0.009688	2.1149	1.8357	-4.4271	1.7095	-0.77493	-1.425	1.0221	-0.053496	2.6477	4.8401	1.1506	2.9814	-1.3677	-3.0487	0.77113	1.4751	1.1921	2.9296
-6.8319	-1.7265	-3.6498	-1.597	-1.8903	-5.7999	-3.3706	-8.1175	-6.7797	-2.1071	-0.53718	-1.0876	1.2541	-0.78767	-2.1128	-5.4591	-7.2316	-5.0396	-6.3271	-5.2645	-6.5666	-5.709	-6.501	-4.6782	-1.4099	-5.0165	-5.559	-1.1596	-3.3512	-5.1025	-3.6547	1.1335	-3.1808	-2.3686	-5.8026	-2.8674	-10.005	-3.0323	-6.0498	-5.3565	-2.1992	-2.6202	-3.165	-5.6688	-8.6788	-5.9501	-4.671	-10.74	-4.2981	-3.3149
-9.1037	-10.866	-10.614	-14.768	-13.652	-16.424	-9.2999	-12.63	-7.1902	-5.7793	-11.359	-13.764	-12.878	-13.806	-11.227	-7.1147	-11.043	-10.824	-15.725	-9.9953	-11.039	-10.527	-12.074	-11.934	-13.932	-14.042	-12.704	-11.025	-15.451	-14.299	-9.5294	-15.644	-9.7218	-10.006	-14.123	-15.537	-12.937	-11.983	-12.645	-9.794	-12.798	-10.068	-12.757	-14.734	-13.761	-15.288	-13.067	-9.8194	-11.12	-12.559
-11.356	-14.602	-13.925	-13.383	-14.33	-15.274	-16.451	-14.723	-12.097	-9.3045	-10.842	-12.762	-14.114	-15.857	-11.119	-13.894	-16.661	-10.424	-11.284	-7.9447	-12.416	-16.142	-12.379	-13.875	-15.371	-11.298	-16.438	-9.956	-14.822	-13.406	-11.854	-17.062	-15.278	-17.43	-12.31	-11.304	-15.03	-18	-14.859	-14.841	-13.876	-13.274	-14.168	-12.191	-13.895	-14.048	-12.744	-11.833	-15.683	-14.143
6.4437	10.392	8.7511	3.91	11.731	3.8625	8.5655	3.8433	7.6866	7.3579	8.2191	6.9129	6.6851	8.0201	0.5702	10.068	6.6544	12.601	5.4691	3.1693	7.4171	8.1856	3.3458	4.4448	4.6355	7.534	6.4307	9.2402	6.1097	6.4453	6.8556	5.5336	6.596	8.1564	3.5399	12.999	7.4169	3.4596	7.3953	4.9474	4.9774	7.0573	3.6253	6.7641	5.8893	8.2256	3.8372	6.6533	4.5967	8.6
-3.6166	-5.0359	-3.0442	-8.9787	-5.1382	-6.6091	-2.1848	-3.1069	-8.0943	-6.5293	-5.4985	-3.0759	-6.6703	-8.3356	-3.9021	-9.1927	-8.387	-6.7166	-9.6988	-5.8144	-5.5887	-3.7018	-4.6181	-10.135	-7.9608	-5.1201	-10.002	-3.3432	-7.3171	-4.0396	-8.2092	-3.705	-7.9615	-9.3824	-5.969	-3.3125	-0.94703	-4.904	-2.4311	-8.0822	-5.0769	-5.5473	-5.0099	-5.3207	-9.5692	-7.0241	-3.9582	-8.4813	-0.23056	-12.987
-3.0715	0.56124	-3.5923	-1.7631	-1.0009	0.85823	-0.98051	0.086573	1.1765	0.21937	-2.0864	1.6456	1.973	-4.57	-4.1632	-0.46443	3.263	5.4932	-2.3819	-2.0611	-2.1111	-0.72073	-4.8908	0.66009	-0.82671	-1.9561	-5.0731	0.40382	-1.3704	-1.1004	1.1667	2.6597	1.0075	-9.317	-6.4834	-1.0599	1.4928	0.58053	-0.77838	-3.2096	-1.2069	-1.5813	-2.8938	-1.4991	2.3193	-3.0272	-1.8521	0.52118	1.9693	-3.331
5.1266	-0.56262	3.118	-0.089002	2.3749	-0.58674	0.28975	-0.94819	1.9336	1.8589	3.1984	2.6415	-2.0668	0.27929	-0.58505	0.9523	1.032	3.6886	0.13501	-1.8292	1.9679	-3.4261	0.93282	0.50276	-1.2559	-2.1738	0.99535	0.65702	0.67487	2.796	1.2307	-0.96563	1.5582	4.1705	5.4907	1.8534	-1.0655	3.7238	-2.3638	1.0355	0.39654	1.6554	-0.51572	5.0095	2.5457	0.91601	2.2946	1.0853	4.3488	3.7373
-2.6989	-0.46664	-3.3174	-1.4872	-1.1168	-1.1333	-1.8685	1.6559	-0.09431	3.393	1.4558	0.76661	2.137	-1.3223	2.324	2.0973	2.1903	-0.11196	1.7031	-2.4919	-0.64847	1.7822	1.6908	0.57721	2.6764	-1.2309	1.5836	3.4153	-0.12659	-1.0905	1.0494	1.1826	0.87776	-0.08213	3.3425	1.9769	0.75864	-2.3089	1.5121	-3.3796	0.58716	0.33514	-1.0493	-4.9783	-2.3774	-4.3154	-0.50408	-0.72044	3.797	-2.8133
-0.34977	-3.366	0.63307	2.2627	-1.8868	-1.4854	4.4987	2.5721	0.23738	0.56266	-0.14245	-4.5572	1.6378	-0.38362	2.7436	-2.0871	5.9463	-1.1088	2.945	2.9591	2.0119	1.4656	-4.0338	1.71	0.47963	-3.2937	3.4315	-0.25708	-1.4146	0.065065	-2.2315	-2.5211	-0.17243	-1.2178	-1.1112	-0.55246	3.9812	0.3876	2.2088	2.1635	-0.57428	1.2186	-0.31736	-0.28312	4.12	0.73497	3.6493	0.21881	1.8612	0.015832
1.152	1.5587	1.4279	3.2581	6.2315	5.3428	1.2005	3.4427	-1.3544	0.75192	-3.8264	0.084527	-0.29001	-2.2318	1.6917	0.58415	2.82	2.1361	1.2754	-2.6067	-1.3918	0.93528	-1.4125	4.0709	3.4751	-1.5912	2.1054	4.7304	1.495	0.81719	0.86782	4.1993	0.4014	1.7109	4.3591	-1.1903	1.2878	1.7354	2.4189	0.8633	4.5805	-0.73459	5.6695	-3.7114	1.105	-2.95	2.5992	4.8695	6.1423	2.8051
-2.2232	-7.3887	-5.766	-2.885	-7.6317	-3.819	-6.5561	-6.8735	0.059851	-6.3524	-6.5692	-7.5245	-5.1612	-6.4886	-0.56418	-2.3503	-1.7781	-4.911	-2.8105	-4.2487	-3.6619	-1.6998	-2.3589	0.40168	-2.5271	-5.7772	-2.9701	-1.8161	-2.0512	-2.2576	-5.6375	-6.9478	-5.3151	-2.5351	-7.9399	-5.8858	-5.5514	-2.3085	-5.3457	-3.628	-3.4616	-7.7846	-9.4526	-4.0481	-3.1641	-1.8717	-2.0139	-1.2299	-3.4743	-4.5505
-4.8766	-4.3541	-0.66661	-2.8324	-4.9075	-5.005	-5.7111	-3.9287	-2.7076	-3.1235	-4.2846	-6.389	-9.4003	-7.9172	-4.3181	-2.4369	-4.5826	-4.9488	-4.2076	-6.4465	-5.0445	-3.0757	-1.0221	-5.4895	-3.7567	-3.0037	-4.0623	-4.9999	1.4117	-7.4791	-6.5873	-7.8194	-1.352	-4.5334	-7.8063	-2.6452	-1.9252	0.20285	-4.2374	-0.81424	-2.0447	-4.6181	-4.4809	-1.6447	-2.5778	-4.4232	-5.1373	-0.70386	-3.0689	-3.9369
6.1046	-1.9651	-4.6708	-2.4236	-6.0397	-4.8686	-6.0898	-5.6699	-9.3003	-1.0915	1.0403	-4.2443	-4.482	-3.9209	-4.0468	-2.9555	2.2584	-0.29221	-2.9235	-3.7411	-6.1566	-2.0468	-3.4229	-1.5859	-6.8767	-2.9838	-0.70391	-4.9264	-0.72071	-6.7606	0.038095	-4.4856	-4.2414	-9.4741	-0.17443	-4.8814	0.17732	-1.8235	-1.6534	-5.0417	-2.2254	-5.9448	-4.5946	-2.8824	0.73653	-5.1672	0.16673	-9.9974	-4.33	-5.6086
-12.202	-16.373	-15.138	-15.87	-15.272	-12.355	-15.317	-13.44	-15.779	-10.558	-15.908	-15.641	-12.869	-11.823	-14.208	-14.278	-14.381	-12.865	-16.631	-13.62	-10.386	-13.425	-17.412	-15.034	-7.5421	-13.566	-14.113	-18.4	-8.5839	-14.922	-13.799	-11.594	-14.917	-18.112	-11.518	-14.988	-16.037	-10.129	-13.286	-14.733	-16.733	-20.282	-13.444	-13.945	-15.44	-14.877	-15.399	-13.066	-12.997	-20.179
-20.599	-16.336	-13.509	-16.761	-18.033	-11.734	-13.878	-15.557	-15.887	-13.287	-11.199	-14.266	-13.557	-20.013	-13.714	-14.088	-12.578	-16.578	-17.301	-17.931	-15.181	-16.552	-13.002	-17.064	-14.989	-13.915	-17.487	-15.65	-11.975	-15.031	-14.727	-12.695	-9.409	-9.7317	-15.587	-19.965	-14.806	-9.7954	-12.484	-18.677	-13.156	-12.787	-13.559	-9.2641	-16.312	-15.953	-13.366	-14.561	-7.6223	-14.756
-17.107	-10.236	-11.669	-8.5786	-14.14	-9.835	-13.166	-14.821	-14.093	-15.172	-12.744	-12.678	-10.762	-12.347	-13.634	-14.599	-9.1742	-8.9731	-13.774	-8.9148	-10.432	-12.269	-13.673	-13.912	-11.086	-15.008	-15.446	-11.983	-6.7381	-13.137	-12.93	-12.589	-15.165	-11.471	-6.2196	-12.907	-15.828	-10.262	-16.147	-16.307	-11.331	-16.099	-9.6379	-9.227	-15.276	-13.496	-16.079	-13.108	-15.3	-15.061
5.3198	9.8561	3.9557	6.1528	6.7308	7.1827	4.3428	8.1794	7.4945	1.0266	1.7369	4.252	5.7785	6.5053	3.1029	6.6557	8.9666	7.7305	4.6658	9.5833	8.3875	12.199	6.5193	7.7278	8.4239	5.5676	9.4696	11.826	6.961	5.0753	2.7043	7.5062	5.1143	4.4987	9.1827	2.6686	6.6893	5.7747	5.1049	10.431	6.4368	6.282	5.0907	3.7372	5.2829	3.6503	5.7747	10.641	5.9524	8.426
-4.1676	-2.5314	-5.8135	-6.378	-4.1113	-6.2247	-4.4735	-3.4169	-2.2477	-2.9217	-5.9895	-4.5061	-3.8089	-5.3104	-5.6091	-1.7951	-9.6792	-3.133	-8.0443	-3.6688	-6.3982	-7.9728	-9.5686	1.4081	-4.1258	-3.8645	-3.763	-4.275	-6.1988	-5.0969	-3.0566	-7.5615	-4.689	-4.5702	-1.5067	-6.7086	-1.3171	-8.865	-4.2278	-8.3776	-6.4312	-2.1977	-6.4948	-6.7114	-9.1689	-8.7969	-4.6554	-3.8025	-4.8166	-5.2418
0.53714	-0.2152	0.656	-1.7608	0.53107	-2.006	3.5834	-3.403	-1.1344	-2.5848	-9.1513	0.31243	-2.6247	0.54583	-2.503	-4.1819	0.52108	-3.7808	2.5462	-2.7795	4.3534	1.4307	-2.6256	-3.5226	-3.6393	0.72139	0.60994	-1.4166	-4.455	-3.187	1.8919	-2.1591	-4.6473	-2.9958	-4.7822	-4.4391	1.3772	-3.9685	0.175	-7.6591	0.17262	-3.4375	-4.5755	-1.3822	-3.9965	0.0022074	3.8638	-6.5146	-1.6497	-3.0254
-3.3683	-1.6693	-3.6175	-5.0347	-1.9503	-6.5497	-3.0422	-6.7029	-5.3326	-3.1764	-1.7797	-1.4121	-3.183	-2.6549	-4.5861	-3.968	-3.9673	-4.3659	-1.7267	-4.5742	-4.6798	-4.0006	-6.2124	-3.2324	-5.1449	-5.8441	-4.6088	-5.637	-3.3967	-4.9427	-1.5817	-1.6075	-1.4948	-1.3395	-0.87579	-1.5016	-1.1372	-3.1399	-6.2412	-4.2301	-3.4016	-1.1324	0.49043	-7.3293	-4.1856	-4.7644	-4.2984	-2.5294	-4.5361	-0.48555
-1.9492	0.94287	-1.8222	-0.39254	-1.7349	-1.1765	3.6796	0.77124	-4.0428	6.0361	-2.4905	0.1256	-2.0036	-1.2882	2.3964	-4.7936	0.42663	1.9726	-0.48226	0.95626	-0.18916	2.2839	3.0543	-1.3045	-1.6093	1.9256	-3.8817	-3.1403	1.5682	0.88975	-3.9281	-1.2388	2.4787	-2.0246	1.6197	3.0706	-0.89375	-1.9522	-1.1877	0.92341	-0.38877	0.7761	0.23114	-3.365	-1.3215	-2.0628	-0.38775	-2.1256	-0.38289	-5.9371
-8.9746	-12.761	-11.423	-12.712	-16.75	-12.538	-14.086	-11.481	-13.791	-10.234	-12.694	-13.499	-18.983	-9.4047	-13.364	-15.18	-8.8867	-11.944	-10.334	-13.377	-14.827	-8.2959	-9.3351	-9.8214	-17.201	-12.717	-11.231	-10.488	-12.135	-7.5145	-14.27	-9.7205	-12.277	-11.837	-9.2225	-8.4935	-14.642	-12.747	-15.481	-11.563	-11.344	-10.423	-14.32	-13.562	-12.778	-14.661	-8.143	-11.596	-11.795	-12.31
-0.96741	-0.38854	-1.1795	-0.30592	-4.2882	-1.0088	-2.8858	-1.6444	-1.4459	-4.2792	-5.1202	0.53764	-3.1493	-0.81463	1.3558	0.67092	-2.3482	-1.8789	-8.6329	1.3733	-2.3305	0.54895	-6.6012	-5.0841	-3.9861	-4.1125	1.4735	-3.737	0.082077	-3.025	0.60856	-1.047	-2.3048	-2.9752	-5.6172	-1.1399	-1.2293	-1.3955	-0.48018	-4.9845	-2.1841	-0.32849	-2.282	-0.49148	-3.158	-1.6326	-2.1623	-5.8873	-2.201	0.47618
-4.7346	0.33325	-5.1231	-3.3073	1.6472	-2.3979	-2.17	-6.1194	-0.78963	2.0993	-2.003	-1.9157	-0.52478	-5.1214	-5.6104	0.29254	-2.8597	-2.32	-3.4626	-1.7123	-2.0988	-2.9822	-4.0643	-3.8432	-2.911	0.66776	-2.6086	-2.9374	1.1794	-3.9721	-0.57758	-2.4979	-1.6278	-5.5299	-2.4761	-0.50965	-0.031609	-0.53946	-2.2327	-3.33	-0.30187	-2.1643	-2.4508	-5.7932	-4.5834	-3.6712	-3.4897	-2.9362	-3.8601	1.7781
-0.39536	-2.5376	-2.3048	0.93962	-2.5446	-5.0202	-2.4372	-5.1372	0.38252	-2.6489	-5.588	0.76263	-2.4778	-1.4823	-3.5658	1.1609	-3.2831	1.826	-1.5582	1.6109	-1.3421	-4.0095	-4.6572	-3.0664	0.093708	2.198	-0.8523	0.66331	-3.2194	-0.087928	-2.3361	0.0077566	1.4566	-2.667	-3.3874	-2.161	-5.657	-2.6322	0.2676	-3.0356	-2.6333	-2.9311	2.9452	-3.9931	-0.3198	-3.1544	-5.0234	-3.0674	-3.7614	-3.5384
-8.9526	-9.9807	-9.9378	-8.2914	-9.4264	-9.6407	-9.3093	-10.579	-7.5379	-5.2546	-12.611	-13.636	-8.9536	-5.8853	-11.838	-15.975	-12.024	-13.206	-5.3225	-9.1889	-7.6388	-8.0563	-13.369	-16.548	-8.1166	-6.7984	-13.121	-4.2196	-10.898	-10.86	-10.149	-10.087	-6.2714	-8.6657	-14.159	-11.153	-11.949	-7.7265	-9.5072	-6.7935	-8.9277	-14.3	-13.225	-8.7249	-7.1849	-11.972	-8.9431	-12.157	-8.2254	-10.944
-2.4282	-2.1199	3.2225	4.5088	-0.84837	3.7793	1.8866	0.28323	3.5621	7.5244	4.4846	2.9807	0.94313	1.4051	-2.0098	0.6519	-0.13811	3.4697	-1.1137	0.88558	0.30484	6.1646	2.5209	-3.7185	-0.67358	4.6668	-0.27948	0.91528	0.10679	4.3629	3.1836	-0.18809	4.6904	1.0865	2.9236	0.33914	2.2278	-1.4032	4.183	4.0173	1.4039	1.0631	0.4444	1.8302	2.0441	-2.3151	5.9322	-3.0891	3.0186	5.6416
3.5831	-2.7427	2.3079	2.0559	1.0124	0.93425	-0.28108	1.7265	3.303	6.7419	4.4686	4.1696	-2.2683	3.7018	-4.2277	1.8092	-0.9655	4.6617	-0.25144	0.6348	-0.49925	-0.61965	1.9485	2.0987	3.7738	-0.82897	-5.3085	1.9779	-0.69186	5.5096	-1.4292	2.2509	4.4095	-1.4491	0.36782	2.8913	-0.68963	-3.3879	1.0408	2.0849	1.4974	-5.0743	-0.18189	1.0058	1.5888	-1.8918	1.368	-0.58022	-1.7098	-1.1804
-2.707	-3.8605	-5.6202	2.2985	-8.9317	-7.263	-5.1078	-2.6462	-4.0631	-1.6763	-3.3136	-2.0304	-6.3064	1.8498	-3.6115	-1.9685	-5.3557	-2.5443	-4.1846	-9.405	-7.4728	-7.25	-4.9395	-7.8704	-0.73503	-4.9749	-2.0287	-2.6261	-3.8013	-3.9791	-5.2349	-6.9126	1.1302	-1.5318	-4.9196	-3.0131	-3.0234	-2.7638	-3.0627	-8.9785	-7.5378	-1.5783	-4.5633	-1.8707	-7.6808	-4.4308	-3.4305	-8.2169	-6.4518	-9.8577
-18.625	-19.575	-19.426	-25.276	-21.127	-21.409	-18.984	-21.305	-25.287	-22.827	-22.128	-23.531	-21.995	-21.517	-28.217	-20.518	-22.67	-24.166	-22.092	-22.399	-21.245	-18.411	-25.174	-24.236	-20.79	-23.057	-29.077	-20.82	-20.389	-23.346	-22.746	-24.45	-16.573	-20.918	-19.412	-24.145	-26.781	-26.984	-25.268	-20.604	-23.522	-22.788	-22.842	-20.246	-19.299	-23.278	-15.827	-22.768	-21.678	-28.576
-4.2604	-2.7879	-2.5263	-3.3413	-5.1491	-4.1792	-1.5173	-1.18	-5.7913	-1.4461	-2.3227	1.7504	-3.7084	-4.3909	-1.1542	-3.4009	-1.96	-2.666	-5.9839	-5.2268	1.0297	1.464	0.20517	-0.47517	-6.5056	-0.93887	-6.6629	2.4147	-4.9311	-3.3814	-3.0348	0.68112	-8.0164	-1.1519	-2.8352	-5.0675	1.1338	-2.5272	-3.6229	-5.7267	-1.0125	-5.1063	-4.3744	-9.5019	-3.3237	-4.1214	-7.0415	-1.4827	-2.9218	-4.5677
-0.3864	-1.7829	-0.014713	-1.8425	0.17515	-0.61797	-3.1578	0.61735	0.81905	-0.59852	1.5712	2.7917	-1.186	-2.2044	-5.8382	0.50421	2.4655	-2.8996	-0.39339	-0.31002	0.25435	-0.36535	3.2218	-1.3477	-4.0051	-0.27191	2.7153	2.0324	-2.0185	-1.9517	2.5319	2.3098	-1.407	-3.3726	-0.0996	3.7783	-1.2604	0.81426	4.1517	4.7456	-0.086522	-3.0936	-1.3777	-4.8515	1.4235	0.29101	-1.9947	0.77871	-1.2404	0.56254
-14.353	-13.603	-15.462	-14.122	-9.5895	-12.232	-9.9618	-12.37	-9.6962	-11.003	-11.357	-10.89	-14.711	-15.707	-11.223	-15.557	-12.53	-12.64	-13.791	-8.4957	-13.877	-16.42	-12.698	-15.732	-11.576	-8.8439	-13.525	-7.7132	-13.322	-14.009	-10.505	-13.318	-14.927	-11.652	-14.952	-11.411	-14.395	-11.49	-10.42	-12.308	-7.96	-17.774	-11.606	-15.218	-12.215	-9.4784	-15.695	-12.777	-12.102	-11.903
-4.4748	-1.6264	-2.0271	-6.3276	-4.2025	-0.27269	-4.8633	0.26331	-2.1483	-2.9464	-4.4105	1.5644	-2.5914	0.16364	-2.0622	-3.9912	-3.2607	-1.432	-4.6112	-3.3206	-3.4138	-1.5103	-1.1034	-6.5222	3.4529	-6.1999	-5.2833	-4.211	-2.6451	-4.3898	-2.9009	-2.2015	-0.7621	-0.20618	-4.9206	-7.5921	-4.4601	-3.8944	-4.0252	-1.3128	-7.5692	1.2902	-1.829	-2.6175	-0.41642	-5.1709	-0.47993	-3.6482	-3.355	-0.14097
-12.302	-12.33	-14.494	-17.117	-13.03	-11.404	-12.363	-9.7146	-16.721	-13.462	-13.056	-15.141	-15.514	-17.903	-13.051	-11.472	-14.063	-16.751	-16.485	-11.355	-17.068	-19.323	-11.558	-17.527	-14.249	-13.548	-15.895	-19.966	-18.234	-15.761	-17.256	-18.434	-13.472	-14.497	-12.852	-11.889	-13.156	-15.334	-13.593	-13.799	-15.627	-17.185	-17.356	-13.542	-16.675	-14.862	-16.106	-15.467	-8.6955	-11.806
2.8355	0.3989	-2.2177	-4.1563	2.3935	1.0558	-4.7389	-2.3427	-0.70468	-2.1098	0.21102	2.3205	-1.3857	-1.5599	0.76345	-0.0097148	-1.1252	4.992	-6.1535	-1.1288	-2.2447	0.89635	4.1062	0.11349	0.24798	1.4528	2.9591	0.24791	-3.1701	-2.4701	0.12178	-2.3281	-0.9623	1.0833	1.0036	0.70178	-2.3232	-1.6158	-0.371	1.7694	1.175	1.1418	-0.083564	-3.3694	1.5378	-5.0982	-0.52427	1.6422	2.084	-4.8248
-21.586	-21.535	-21.592	-25.85	-21.874	-18.779	-21.529	-24.898	-24.876	-22.532	-22.801	-25.683	-26.541	-24.355	-19.665	-25.064	-21.357	-22.667	-24.4	-23.572	-17.032	-18.358	-23.439	-16.642	-21.418	-22.202	-25.39	-17.177	-19.28	-26.392	-22.691	-18.047	-20.536	-19.424	-20.857	-25.974	-17.087	-18.489	-22.602	-22.734	-19.094	-21.998	-22.674	-21.612	-23.615	-21.021	-19.927	-18.615	-21.349	-21.894
-6.3882	-2.2009	-2.737	-4.4787	-1.9376	-2.585	-0.94754	-7.4449	-7.398	-4.4443	-5.9442	-2.3331	-3.3553	-8.7863	-4.7383	-7.1536	-4.2695	-1.7274	0.19565	2.7083	4.2942	-4.5158	-1.892	-8.2365	0.94683	-1.0372	-6.7493	-0.011239	-5.5516	-4.9195	-0.72745	-2.993	-7.1467	-7.4396	-1.1824	-5.7867	-4.6494	-2.6593	-1.6873	-7.701	-2.4333	-4.3077	-5.509	-1.5725	-6.3053	-3.4671	-2.1459	-1.2102	0.57573	-7.577
-5.3238	-7.3331	-8.9232	-11.207	-13.291	-11.776	-15.759	-11.531	-8.0047	-12.872	-11.879	-10.014	-14.688	-13.646	-8.4529	-11.693	-7.5031	-11.022	-8.0541	-8.707	-14.298	-10.881	-7.7792	-13.28	-16.623	-8.0989	-9.7912	-12.984	-11.089	-9.6515	-10.371	-11.71	-8.4389	-12.253	-10.042	-7.6845	-10.971	-11.203	-8.4301	-11.93	-11.856	-6.744	-8.8149	-9.019	-9.7657	-8.8469	-9.682	-12.781	-11.369	-9.6239
-1.8019	-1.5825	-3.7239	-0.77285	-8.2701	-1.3518	0.70266	-2.5578	-7.305	-4.2331	-3.0714	-4.4015	-4.7913	0.26653	-1.2431	-5.82	-2.4843	-5.0062	-5.2332	-0.93555	-5.9656	2.7569	-2.8251	-3.9387	0.63815	-5.1613	-1.3043	-4.034	-1.6635	-1.3908	-3.0474	-2.5456	-0.80098	-1.5606	-2.1131	-4.378	-2.0216	-0.2937	-3.4473	0.10105	-3.0259	-2.0195	-2.8146	-3.6017	-3.8986	-3.1272	-1.1353	-2.8119	-2.7799	-1.6718
0.25623	4.2214	2.8627	-0.78613	1.4268	4.495	5.5712	1.1107	0.31462	0.91743	1.3934	1.2711	4.2439	4.1102	2.715	4.7908	6.697	-1.8538	-0.74263	2.6693	-1.498	1.7009	1.8547	2.564	1.0695	1.3937	-1.5219	-0.55134	0.64476	0.72196	2.5604	-3.4936	3.6337	0.81562	-2.9069	3.5664	3.0293	2.8981	2.1844	2.2231	5.0254	1.4593	1.4956	-1.3678	0.91617	5.1442	-1.4561	-2.4639	2.0475	3.8697
0.42078	-5.3929	-0.43803	-0.99406	3.1145	-2.7972	-2.6466	0.92972	0.33092	-3.4544	-3.3983	-6.8466	-4.0102	-4.6908	0.49185	-8.5525	-4.147	-5.4507	1.5109	-0.84756	-3.0374	-2.1566	0.0115	-6.2622	2.0684	-0.49553	-3.8377	-1.3201	0.62793	1.8281	-0.094401	0.42912	2.1511	-1.7219	0.86383	-5.808	-0.38999	3.9259	3.7444	-1.1874	-3.5133	-2.6311	0.57386	-1.97	-0.74439	-1.5219	-0.79956	-1.1539	-4.9698	-5.6472
-2.7466	-1.8911	-2.6481	-1.2084	-0.74857	0.0095406	5.6057	-0.15957	0.14495	-2.0165	1.3437	-1.9138	-1.9623	0.23628	-0.53151	-2.047	-2.2152	-1.8102	4.085	-2.0354	1.8483	5.1	-0.29976	0.72236	-0.55652	-3.0367	-2.6098	5.0563	1.2525	1.1163	2.3673	-5.9246	-3.0728	-3.2952	-0.15287	-1.5537	1.3164	0.87689	0.8218	-1.4867	1.0671	-2.6952	-8.6973	-3.2993	3.0101	-1.6074	-2.0172	0.074555	-3.4595	-0.2419
-0.98355	-3.4613	-0.65249	-3.2458	-5.6891	-2.7301	-2.2365	3.3716	-4.4643	-2.2865	-1.9627	-3.5281	-3.0881	0.23635	-3.4953	-4.1034	-4.4915	10.43	-1.6362	-2.8393	0.51307	1.7824	-6.9383	-2.6581	2.0085	-3.0974	-5.1339	-2.0156	-1.0707	-2.9554	-3.7063	-3.2176	-5.1773	-0.36849	-0.35119	-3.9528	1.3828	-0.32171	-1.967	-1.3333	3.4752	-4.1556	-2.5135	-4.7663	-4.8967	-0.019389	-2.4254	-1.2981	1.5578	-1.2145
-9.5032	-10.651	-11.718	-13.193	-17.632	-15.978	-18.357	-11.05	-15.813	-10.095	-12.096	-14.691	-17.042	-10.167	-15.243	-11.819	-13.941	-14.261	-10.203	-10.517	-17.1	-6.9814	-14.791	-14.486	-7.5028	-12.676	-12.647	-11.526	-9.4156	-14.654	-15.058	-14.258	-13.241	-15.318	-10.98	-15.104	-12.597	-10.984	-13.528	-14.683	-14.308	-11.74	-12.203	-14.816	-14.637	-14.721	-13.758	-14.081	-19.468	-12.347
-13.568	-14.741	-11.055	-14.069	-10.631	-13.533	-8.3121	-7.807	-13.785	-11.647	-11.925	-10.788	-11.887	-7.4419	-12.154	-15.597	-7.9266	-9.4407	-13.519	-10.845	-5.775	-16.316	-8.7673	-13.618	-7.7693	-11.113	-7.9392	-9.1829	-13.542	-13.985	-13.358	-10.427	-13.63	-11.051	-10.411	-11.449	-12.012	-8.5327	-13.796	-10.082	-16.198	-12.053	-10.044	-10.009	-11.513	-17.163	-15.595	-9.8264	-10.722	-13.336
-1.0023	0.80715	-0.67419	-1.3251	-2.3237	-4.0153	-3.4376	-1.8869	-1.475	2.0588	-2.5348	1.1421	-0.47196	2.1927	0.74083	-1.637	-0.63623	0.054207	-3.1439	-1.8239	0.65424	0.071046	-2.3307	0.94461	-5.5066	-4.6962	0.77726	-5.2734	-4.7963	-2.7754	-6.4311	-0.7471	-1.2342	-0.46411	-4.446	-0.41114	-1.6791	-2.7845	-0.46085	5.0494	-8.6357	3.2576	-2.1714	3.1862	0.47241	-1.3609	-4.5572	1.3959	3.365	-4.8592
-14.2	-11.176	-12.44	-12.583	-9.6278	-12.487	-6.9212	-14.195	-8.0903	-10.621	-10.68	-14.637	-9.6938	-7.9499	-13.199	-10.766	-12.651	-14.58	-8.1764	-10.804	-5.6578	-12.278	-11.203	-10.145	-12.534	-10.52	-8.8734	-11.228	-13.635	-10.898	-11.427	-7.715	-10.454	-11.898	-12.302	-12.248	-9.6848	-10.836	-14.112	-9.3279	-11.159	-10.418	-13.147	-12.956	-10.544	-7.1757	-15.174	-10.324	-12.456	-11.523
3.1035	4.2195	0.64228	0.78505	4.6133	3.7476	-0.85414	-2.7284	0.58757	0.412	-2.4168	2.7173	-4.2358	-2.8444	-0.80221	-1.318	2.4211	-0.55945	-1.1721	-1.2009	1.8963	-2.8922	1.6146	-4.2233	-1.9049	-0.076953	-2.6054	0.89708	-4.1207	0.65453	2.9605	-0.015472	0.74142	-0.82484	0.80017	1.0412	0.16154	-4.9881	-2.8698	2.9811	-1.7055	2.7813	3.2917	-2.4327	-3.0725	3.336	-0.88758	3.1616	4.9251	-4.0163
-18.923	-24.606	-17.798	-24.397	-24.119	-22.276	-21.385	-22.634	-19.045	-18.719	-18.975	-17.851	-19.836	-21.941	-17.307	-21.819	-17.087	-20.448	-22.971	-18.613	-21.077	-23.196	-15.466	-16.765	-19.631	-24.226	-20.564	-26.846	-18.93	-22.544	-18.446	-21.502	-28.115	-19.885	-22.532	-21.242	-15.66	-21.838	-24.61	-17.215	-21.402	-24.737	-21.607	-18.535	-21.123	-21.036	-23.233	-20.13	-17.216	-23.859
-10.094	-8.1694	-4.7043	-8.792	-6.0776	-7.8929	-11.888	-12.216	-10.001	-12.925	-7.5568	-7.4931	-11.953	-12.504	-10.82	-11.205	-12.927	-4.2221	-11.597	-6.923	-7.3973	-9.3559	-11.302	-9.7009	-11.21	-7.4119	-10.257	-7.0135	-8.1813	-13.698	-8.9561	-7.4319	-9.1709	-6.5402	-16.351	-9.0015	-7.0041	-7.9465	-12.907	-5.5219	-10.874	-10.554	-7.6238	-8.9579	-8.8155	-8.6914	-8.7214	-11.726	-9.4727	-9.5086
7.7012	3.0839	1.8122	1.1155	2.4476	3.3091	3.1732	-0.9862	-0.68961	-2.5959	2.5846	2.2466	-1.6553	1.4157	-1.4203	1.2514	3.5516	-1.6386	8.339	2.5521	-0.57138	3.1042	-2.9044	0.071446	4.8271	1.6748	1.4263	1.597	-2.9279	-1.4793	1.3547	1.5487	3.6246	2.3951	0.56429	4.5772	2.974	0.74352	-4.4349	0.77527	-0.18708	0.61973	2.3098	2.2525	2.7671	0.25578	1.4617	-0.070718	4.4416	0.68726
7.7094	1.6389	4.7437	7.5201	7.6709	8.7508	7.2686	7.3656	3.269	6.3846	3.2416	6.4504	7.5964	5.9049	4.3278	11.124	11.248	10.16	8.4339	7.4738	7.2536	8.4457	8.0869	7.0005	12.32	4.4889	5.7108	10.107	6.3471	9.4924	4.6759	8.2432	13.655	0.72871	11.172	10.931	5.0764	5.9236	12.725	14.433	10.029	3.8226	7.6569	6.5247	6.254	10.484	8.0094	5.8388	7.4112	9.389
0.93131	-6.1162	-4.0795	-6.9642	-3.362	-3.5243	-5.1207	-6.6274	-2.8194	-3.297	-0.010226	-1.8234	-5.1204	-4.4548	0.094097	-6.1691	0.1589	-0.87516	-1.5945	0.99802	-9.5967	-2.1394	0.41287	-5.2294	-6.4506	-2.3437	-2.3859	-1.0274	-1.5277	-1.9013	-4.846	-2.872	-4.3462	-5.8991	-0.84363	-2.0196	-0.99134	-7.0837	-6.3751	-1.9956	-5.9892	-4.595	-8.1542	-7.3631	-1.2939	-7.1355	-3.8999	-4.9479	-3.4468	-4.3739
-4.5327	-8.6225	-2.1164	-3.7048	-5.0377	-2.1883	-7.4513	-3.3678	-6.0572	-5.9692	-2.6194	-1.0663	-5.44	-5.9495	-3.4945	-1.6678	-2.5596	-4.3553	-5.3566	-4.349	-9.4106	-1.1866	-5.5804	-2.604	-4.1245	-4.0142	-4.9282	-5.2161	-6.1595	-3.5047	-4.7305	-7.3383	-5.7644	-3.3357	-6.8629	-4.2816	-2.2758	-6.6162	-7.7745	-4.8038	-8.1915	-5.8122	-2.6089	-7.0574	-7.3525	-8.2461	-3.515	-5.1222	-7.1742	-3.0667
-2.6067	-3.2249	-4.9884	-5.325	-3.932	1.6057	-4.0052	-0.11145	2.3081	-1.6588	-1.4146	-2.5877	-2.2846	2.2031	0.37495	0.26586	-2.9876	-0.51734	0.1571	1.5417	-0.98083	-0.79803	-0.19061	-0.69013	-2.5513	0.2306	-1.8174	-4.8215	3.0528	-0.62153	-0.10094	-3.2453	-2.2426	-0.31851	-2.2813	3.8978	-0.80449	-1.0234	-0.80068	-0.70936	-4.3	1.2058	-4.2294	-0.54511	-2.2778	2.7641	-5.4469	4.7318	-5.2355	1.6624
-1.9469	-2.9284	-2.273	-0.79205	3.7676	-2.7212	-0.49449	1.298	-4.5316	1.6677	2.9512	-1.7483	1.1908	-0.69183	0.024894	-0.54212	-5.2783	-2.3455	-3.7437	-2.6576	-0.33571	-6.6884	0.015537	0.71019	-4.7218	0.3136	-3.1851	1.0093	-0.55063	-1.7602	-3.6513	0.12892	1.0272	-1.1659	-2.5915	-7.9843	-4.4695	-4.0191	1.8087	-2.2616	-1.0863	-3.009	-2.261	-0.66655	-4.4143	-1.5924	-1.4672	-1.3807	0.2207	-3.5964
0.21384	-4.2142	-0.97973	-3.8889	-7.3218	-3.0846	-6.0508	-2.3334	-7.1933	-4.8528	-5.5809	-4.2714	-6.1049	-10.313	-9.1907	-2.6715	-2.9393	-3.0281	-4.3028	0.44976	-6.3788	-2.6815	-0.40668	-3.596	-4.2112	-2.8885	-5.267	-5.9615	-5.3528	-0.81401	-5.5748	-4.5762	-5.1678	-1.9216	-0.56789	-2.5449	-4.969	-4.6283	-7.377	-5.1855	-4.4384	-5.0806	-3.0911	-0.53173	-4.6881	-5.1226	-4.3008	-4.4569	-4.2903	-3.7483
-2.623	-2.3888	-6.0831	-2.7344	0.40185	-0.013286	-1.2597	-1.8567	-4.1199	-4.6403	1.4601	-1.0773	-3.3466	-3.3561	-1.3539	-0.24445	-7.9228	-9.3632	-5.1726	-1.5407	-0.42863	-2.3384	-4.5979	-4.8607	-5.0788	-3.2998	-3.0575	-2.0882	-5.3168	-3.0164	-2.5016	-4.7743	-0.77651	-3.0378	-8.4847	-4.4516	-5.1088	-8.4448	-1.7257	-9.6295	-1.1142	0.18274	-2.7824	-1.6171	-2.8371	-5.0395	-4.4845	-4.7557	-7.23	-4.9572
-0.86754	-3.6381	0.43234	-3.8154	2.5547	-1.6056	-0.76454	-2.1997	2.0124	-4.1915	-1.0963	-1.4491	0.19871	-1.2886	-4.0042	3.5892	0.16345	-1.1618	2.5449	-2.2146	6.422	-2.2238	0.78719	-3.2399	-0.026504	1.2218	-0.2059	-3.7007	1.0972	-1.6752	0.13367	1.5151	-1.9148	0.14913	-1.4809	-0.17632	2.4194	-1.8976	-0.69745	-0.74667	-1.3033	-3.2334	-7.6996	3.34	-0.77078	-3.6415	-1.025	-1.1681	-1.2105	0.58017
-16.902	-14.598	-15.993	-10.998	-11.965	-14.47	-11.145	-10.147	-10.429	-15.067	-12.21	-14.334	-15.952	-9.7144	-14.44	-13.048	-14.16	-13.585	-12.465	-14.118	-16.374	-11.891	-10.564	-11.031	-11.359	-14.711	-15.165	-14.787	-14.567	-14.483	-9.9366	-14.273	-14.766	-11.649	-15.765	-9.8179	-15.313	-10.288	-11.905	-11.343	-15.533	-15.495	-10.586	-11.028	-16.646	-14.249	-16.929	-9.4364	-13.235	-11.085
-2.6367	-2.1241	-0.047131	-5.456	-3.1558	-7.1073	-10.158	-3.6752	-4.0858	-1.1061	-0.17815	0.18754	-8.0903	-2.9948	-2.4152	-1.503	-3.2984	-2.087	-3.6506	0.81993	-5.4327	-3.0603	-4.8873	-4.5621	-2.9641	-3.1107	-2.4634	-5.1708	-5.0759	-0.89474	-2.5888	-3.7524	-3.0365	-9.0768	-4.3388	-9.3834	-2.0509	-4.3532	-5.572	-5.8707	-3.6892	-5.4003	-2.5593	-3.1145	-0.20471	-1.5456	-3.444	-4.7798	0.63227	-3.9804
-8.9906	-7.213	-14.739	-8.2148	-8.3828	-13.44	-10.676	-8.4892	-9.7215	-10.866	-8.6065	-13.411	-9.4934	-10.772	-11.645	-9.5739	-12.088	-9.5218	-11.464	-10.998	-12.732	-12.89	-10.899	-12.011	-7.8203	-7.3511	-7.4377	-6.2594	-9.6126	-15.737	-14.729	-10.401	-9.8612	-10.178	-6.9254	-10.302	-10.236	-8.5567	-12.26	-12.138	-14.378	-10.135	-8.4689	-8.7179	-12.796	-7.6158	-7.8333	-7.0463	-10.853	-7.9968
-3.8739	0.18173	-6.5619	-5.6159	-10.208	0.77231	-5.3343	-5.0483	-2.3086	-3.753	-0.93505	-4.9881	-1.6521	-9.2309	-2.5611	-4.1702	-5.9878	-5.9069	-3.106	-8.7346	-2.4443	-4.8904	-5.8532	-8.4732	-2.1588	-3.6058	-0.76687	-3.3927	0.57727	-2.7215	-6.5018	-3.8627	-5.0389	-2.6366	-6.9237	-1.8234	-3.3703	1.1945	-5.4535	-6.3543	-1.1206	-3.2718	-4.4487	-0.36474	-3.2399	-1.524	-8.1411	-5.3572	-2.9006	-2.496
-3.6315	-1.372	-6.8153	-5.0271	-2.77	0.00018118	-4.995	-1.8587	-4.1463	-9.9343	-4.9742	-5.7899	-1.1208	-7.4034	-10.403	-3.5935	-4.9696	-6.2769	-7.738	-7.3352	-8.1946	-7.7891	-5.1541	-3.7032	-2.1878	-4.9304	-1.3431	-6.4537	-5.684	-5.3956	-10.928	-8.1742	-2.0123	-4.2467	-7.7798	-4.6251	-7.5395	-7.4103	-5.8862	-5.8899	-6.1129	-4.3914	-1.5132	-6.0338	-6.3512	-7.1864	-4.8867	-7.2313	-12.468	-9.7185
-2.4785	4.8648	-2.6562	2.1188	1.0331	5.2253	-4.0887	0.57322	2.5646	-0.27312	2.0584	1.9178	-4.8083	1.9691	0.80506	2.2692	0.75375	1.5963	6.2993	-2.9261	-3.3346	0.01264	1.1032	1.9474	0.15739	-2.8243	0.47281	0.809	0.82806	-1.7511	-0.92548	-1.6143	5.0614	-0.023006	0.20222	-2.1572	4.1655	0.57566	2.3264	1.437	5.4362	-3.0159	0.12173	-0.43223	2.2097	1.1284	-0.74459	3.6879	-0.8896	7.7649
-9.0505	-10.718	-12.446	-9.7425	-8.3105	-9.854	-7.9711	-8.1605	-10.092	-5.4827	-12.049	-8.2653	-5.9173	-9.0991	-10.942	-9.6103	-9.0261	-9.5336	-8.7654	-11.035	-8.4342	-12.213	-7.3746	-7.7431	-8.9509	-5.9628	-7.0777	-11.295	-13.234	-4.1563	-10.714	-13.63	-7.8664	-10.969	-9.3795	-7.0582	-4.3796	-7.8223	-13.808	-10.37	-9.6729	-13.721	-12.078	-9.0456	-6.4588	-9.311	-11.204	-10.7	-5.2325	-10.243
-4.1572	-4.3375	-0.5451	-3.8369	-7.0126	-4.7672	-2.4277	-2.7077	-3.5822	-2.8541	-2.1484	-0.51679	-1.5552	-9.304	-4.5321	-8.4113	-5.2148	0.34137	-3.1643	-4.1355	1.8194	-9.2777	0.27625	-3.9229	-2.8813	-5.5214	-2.0643	1.9805	-0.29973	-4.4841	-6.6691	-3.2338	-2.7496	-3.2626	-3.9554	-4.932	-0.91035	-6.0825	-5.0174	-6.2556	-6.2136	-4.5645	-6.4719	-5.9704	-1.5752	-7.4681	-3.656	-2.6058	-7.0138	-2.5793
-8.3382	-14.575	-12.741	-10.329	-12.473	-14.136	-13.285	-15.764	-11.956	-13.153	-13.446	-17.455	-17.341	-15.127	-13.911	-14.556	-13.851	-12.899	-10.698	-13.314	-9.6898	-11.972	-9.1257	-13.16	-17.762	-12.65	-10.103	-15.993	-13.004	-13.98	-15.614	-11.769	-14.859	-10.994	-12.28	-13.621	-9.0592	-12.907	-16.214	-15.773	-12.978	-11.723	-11.938	-15.698	-14.185	-12.108	-14.889	-13.514	-13.481	-14.016
2.7536	2.3186	5.0034	-1.162	5.6925	2.4464	5.7793	-0.1334	6.0336	4.0751	0.83989	3.7241	1.6778	3.1024	3.133	2.881	1.2991	0.81031	3.8782	-1.1694	1.903	0.94703	2.509	0.47831	0.4837	-0.87206	2.8864	3.3773	3.8649	1.9218	1.6138	1.7751	4.8305	4.1604	1.861	2.8056	-1.726	0.3147	4.074	4.1539	1.9927	2.0862	3.08	3.4467	1.508	5.5469	4.1993	5.8773	6.3195	2.6862
-0.7776	-5.951	-4.1261	-6.9437	-6.3309	-3.1807	-0.83019	-4.2587	-0.91086	-2.9294	-6.9842	-7.1823	-0.81672	-1.6645	-3.6428	-3.8743	-1.4455	-6.4738	-4.4028	-2.3453	-3.1631	0.16016	-2.1696	-2.2439	-4.4451	-0.70834	-3.0627	-4.3848	-2.8795	-5.3896	-4.5415	-2.2265	-0.25265	-6.4783	0.94157	-1.0866	-0.081322	-4.711	-2.7647	-4.0375	-7.1588	-3.2676	-0.81814	-4.2863	-1.4022	-4.5921	-3.2422	-4.9342	0.61129	-4.0657
-6.3447	-5.5188	-4.0742	-5.9501	-3.3276	-5.2798	-2.2686	-7.4784	-9.7396	-3.6308	-5.2147	-5.2221	-1.6416	-6.4564	-7.9671	-0.65274	-3.8077	-3.6689	-3.182	-3.0532	-3.7617	-5.9486	-5.8371	-3.4862	-4.9753	-5.2263	-9.2396	-4.3965	-9.2765	-8.7565	-6.6691	-8.1083	-4.7778	-0.69406	-3.0865	-2.9785	-0.97417	-7.3801	-7.9269	-9.1387	-7.7232	-4.3734	-5.8087	-7.2511	-8.8425	-2.265	-8.7584	-3.0322	-6.4631	-3.2833
-5.7422	-0.4345	-5.1783	-8.3531	-11.476	-2.513	-3.2739	-3.7491	-8.7192	-5.8942	-10.388	-6.196	-7.3411	-8.2282	-7.9208	-3.56	-6.0276	-1.8726	-6.9317	-7.5262	-7.5396	-11.196	-4.3275	-4.8991	-4.6991	-5.9648	-1.2822	-6.8551	-5.8839	-8.3323	-0.27903	-3.5929	-8.3914	-7.2487	-3.9033	-6.787	-3.5431	-7.0604	-1.2932	-9.3547	-4.505	-7.9356	-8.0141	-7.4151	-12.13	-0.57399	-4.2484	-3.4182	-6.3966	-7.6348
-10.378	-13.086	-12.788	-9.4671	-14.56	-9.8695	-16.201	-17.308	-13.178	-12.485	-10.917	-12.54	-14.351	-15.39	-17.502	-13.137	-13.876	-14.738	-12.188	-16.607	-12.1	-14.463	-10.722	-14.576	-10.729	-12.474	-15.583	-12.351	-13.68	-17.989	-16.263	-13.46	-8.7437	-11.574	-11.703	-11.663	-16.017	-13.198	-13.147	-8.2379	-14.373	-10.32	-11.877	-9.9142	-12.181	-9.5227	-11.388	-8.2636	-9.3923	-12.442
-12.453	-16.86	-11.958	-12.174	-14.915	-17.642	-9.9629	-16.157	-14.368	-15.5	-14.552	-17.97	-17.737	-14.545	-13.894	-14.936	-15.261	-12.733	-15.186	-12.369	-15.211	-13.174	-15.278	-14.775	-8.0103	-18.75	-12.396	-12.962	-13.507	-18.652	-13.184	-13.583	-17.009	-15.396	-11.581	-14.991	-14.426	-14.838	-16.845	-13.922	-14.275	-14.665	-10.702	-17.629	-15.608	-8.2671	-15.747	-14.766	-18.818	-15.99
-13.209	-5.7241	-8.7402	-10.754	-9.8575	-7.9709	-10.272	-5.6345	-11.459	-10.573	-15.96	-10.972	-11.789	-10.325	-4.178	-7.5853	-5.8619	-10.714	-9.0921	-7.8878	-6.826	-9.9301	-6.9901	-11.927	-10.079	-11.86	-6.9684	-9.0257	-11.662	-12.987	-6.9513	-5.155	-5.1847	-7.0059	-5.9784	-9.269	-10.233	-10.888	-6.7555	-6.4707	-9.0924	-5.3324	-13.581	-10.052	-6.3195	-12.169	-8.7946	-8.165	-6.5161	-13.022
-15.503	-10.998	-14.708	-11.051	-12.835	-13.177	-10.233	-11.775	-15.136	-8.597	-5.5548	-10.346	-9.9394	-15.19	-10.755	-13.476	-10.432	-14.996	-16.463	-11.449	-11.756	-15.265	-14.465	-10.027	-12.838	-10.326	-13.449	-9.0755	-9.9184	-13.935	-9.4019	-14.012	-13.232	-10.3	-9.1981	-7.2405	-8.3105	-13.49	-16.265	-12.625	-9.2109	-9.2313	-12.627	-6.8522	-14.103	-11.529	-14.151	-9.1877	-9.9221	-13.95
-16.203	-26.31	-21.845	-18.042	-20.645	-20.126	-17.741	-18.324	-20.924	-25.174	-22.665	-24.745	-22.738	-14.725	-20.931	-17.733	-18.973	-21.067	-25.656	-24.434	-19.866	-21.052	-19.67	-16.068	-23.601	-14.316	-21.221	-22.806	-15.111	-20.194	-20.522	-19.173	-16.24	-17.541	-20.875	-27.327	-19.745	-22.731	-24.56	-19.654	-20.69	-15.496	-20.723	-20.721	-17.67	-20.034	-21.358	-15.24	-23.478	-19.908
-3.786	-6.6214	-2.5009	-5.9524	-7.2975	-4.5624	-3.8501	-7.5253	-7.8197	-1.6023	-6.0237	-6.6209	-5.7898	-3.21	-3.542	-1.6607	-4.8801	-9.2727	-4.4499	-3.2781	-6.4965	-3.7803	-0.58027	-4.7447	-0.56319	-4.0382	-8.243	-4.2945	-3.5877	-4.19	-0.8408	-9.544	-8.4992	-6.9597	-5.6608	-2.1114	-4.9826	-6.4959	-7.9415	-2.9282	-3.547	-5.0505	-5.7752	-3.4466	-4.7651	-3.9005	-4.2408	-8.3266	-3.7695	-5.3402
-10.819	-8.6472	-6.6918	-8.4663	-10.114	-4.9119	-11.16	-12.241	-8.164	-14.798	-3.0761	-11.609	-12.012	-8.0519	-7.2588	-9.8564	-10.341	-11.034	-9.2501	-8.9563	-10.277	-11.914	-7.9714	-7.8792	-7.7808	-9.824	-7.9859	-7.6924	-7.3555	-12.517	-9.9619	-10.719	-8.1625	-6.3221	-8.6049	-5.3994	-8.9405	-11.236	-11.569	-8.867	-7.7962	-8.7371	-11.103	-10.303	-9.3549	-3.2616	-9.1489	-10.692	-10.097	-7.4094
-10.19	-6.932	-8.5658	-2.6372	-7.7508	-4.4392	-6.4409	-6.7309	-5.6119	-7.3178	-9.554	-5.6508	-7.0375	-3.4839	-8.2253	-5.0683	-8.0315	-6.2061	-5.9057	-1.6549	-0.51052	-6.9778	-6.122	-4.0216	-0.51232	-4.2832	-5.8812	-5.2313	-7.441	-6.4313	-5.7382	-2.6848	-6.1687	-6.9959	-8.8467	-7.9448	-2.8194	-5.4952	-3.0204	-8.3449	-3.0124	-3.6217	-7.6876	-4.2286	-8.5609	-3.8755	-10.097	-7.209	-2.0768	-9.8735
-11.808	-10.9	-14.22	-10.15	-9.4651	-14.914	-10.267	-10.395	-12.168	-12.473	-13.982	-13.05	-16.527	-15.202	-10.354	-13.716	-8.8273	-14.467	-14.603	-14.079	-13.632	-11.058	-14.292	-12.399	-14.362	-11.745	-15.869	-11.529	-13.303	-11.342	-14.849	-14.557	-14.577	-12.305	-13.004	-14.339	-12.806	-11.877	-14.454	-13.497	-13.506	-14.714	-16.015	-20.316	-15.982	-10.908	-9.7957	-8.4455	-14.197	-9.5166
10.909	2.3758	7.9068	7.1679	4.341	5.241	6.9696	6.4276	6.5118	10.435	9.0315	10.148	7.8883	8.0556	7.0878	11.02	8.6413	7.0212	6.2823	6.8846	6.5774	5.6247	4.7708	12.499	3.0023	12.833	9.2341	12.172	7.5728	10.033	8.6144	12.221	11.621	11.77	9.3104	11.767	5.7734	2.2096	11.119	8.2087	9.047	7.0827	7.2198	7.7157	9.1101	10.198	5.7815	12.785	5.9492	6.9829
-12.468	-10.667	-16.547	-12.794	-9.8767	-12.994	-10.627	-11.162	-12.651	-15.429	-13.496	-9.5604	-11.487	-11.656	-12.266	-16.295	-11.157	-10.059	-11.623	-12.096	-12.498	-9.279	-14.154	-10.003	-15.267	-13.634	-8.6976	-11.947	-12.767	-13.434	-10.884	-16.815	-11.457	-14.91	-14.568	-9.4737	-17.819	-11.217	-11.088	-15.775	-12.225	-10.663	-17.415	-14.788	-15.818	-14.563	-14.923	-13.746	-13.56	-9.4857
-7.3691	-3.1268	-5.2618	-4.7439	-7.2387	-7.2645	-9.4157	-6.3576	-2.2186	-4.1902	-4.4572	-7.9121	-9.9512	-5.4751	-6.5811	-6.376	-1.3859	-6.6801	-7.2247	-2.7827	-4.743	-4.4674	-4.555	-6.9902	-2.7954	-4.2331	-3.5637	-4.9035	-4.8886	-6.6303	-5.5547	-8.8368	-6.2752	-2.5527	-5.7605	-7.7869	-8.2553	-7.691	-7.1631	-3.9058	-1.0764	-5.6028	0.13727	-6.7738	-9.1716	-2.122	-7.7284	-9.0563	-2.1737	-4.7368
-8.8522	-12.359	-5.9577	-9.7129	-10.609	-8.8467	-10.938	-6.1827	-8.8333	-8.7473	-12.596	-11.502	-6.4532	-10.036	-7.1813	-9.6429	-7.0422	-9.5534	-10.048	-8.647	-12.697	-9.3729	-6.4256	-10.549	-7.4673	-8.2963	-10.345	-3.4617	-6.5507	-7.756	-12.391	-8.7434	-9.894	-5.522	-7.9461	-12.588	-8.2904	-11.538	-2.6036	-9.4349	-8.4578	-11.749	-13.378	-8.1889	-11.456	-12.323	-10.259	-11.152	-9.6219	-10.456
-0.52273	-3.6378	-0.29615	-3.5574	-2.867	2.3253	-2.7073	-5.9176	-2.2945	-0.68288	1.1062	-0.49175	1.2393	-3.5105	1.5546	-1.1289	1.7754	-0.071596	-1.2036	-3.0757	0.66848	2.9299	-0.86659	0.67946	-0.5554	0.33891	-1.3228	-1.1499	0.47462	-2.7128	-4.0204	-0.66502	-0.26356	0.54777	2.4548	2.7146	-4.8447	2.2024	0.72284	-1.4726	-1.6828	5.3609	-4.3691	1.8989	-0.30518	-0.67896	-4.0798	-0.83976	-5.1297	-1.756
-3.1859	-9.5229	-8.341	-6.848	-6.4499	-4.5653	-0.21499	-7.9467	-10.551	-4.1427	-4.5164	-6.8672	-3.1027	-4.8012	-6.4343	-7.1159	-6.8469	-9.298	-6.1652	-7.0195	-9.4512	-0.33053	-3.4412	-8.0862	-12.18	-10.229	-10.235	-5.1279	-3.6385	0.86493	-1.5917	-1.506	-3.132	-3.2231	-6.9093	-4.7845	-7.6519	-3.2292	-8.6202	-5.148	-5.2508	-5.3614	-7.0409	-7.4848	-6.9801	0.53415	-4.2432	-5.6982	-10.581	-6.9706
-2.735	-7.5061	-2.6006	-1.8793	-2.2702	-2.4805	-2.3984	-4.0072	-2.6013	2.8257	-4.2831	1.1078	-3.7703	-3.3699	-4.6622	1.4165	-5.218	-5.9247	-4.9996	-4.8356	-2.0809	-3.0853	-4.2925	-6.6217	-0.49874	-5.8736	-1.9631	-1.4365	-5.6134	0.31795	-2.7096	-1.4036	-4.2917	3.2416	-0.14998	-1.4224	-2.1542	-1.288	-4.1552	-2.4085	0.30474	3.5069	0.20281	-3.7576	-5.1422	-5.2153	0.21409	-3.9475	0.22385	-5.6875
-10.211	-4.3925	-11.419	-12.941	-14.959	-5.4954	-11.849	-7.16	-10.103	-11.086	-10.889	-13.623	-9.6227	-6.7174	-14.973	-9.2769	-9.5247	-9.549	-13.933	-11.044	-12.156	-12.553	-10.971	-15.052	-11.625	-15.524	-13.34	-12.471	-17.233	-6.7644	-11.891	-13.693	-8.4989	-15.48	-10.551	-10.114	-9.9221	-13.503	-9.8083	-11.879	-11.686	-13.746	-9.8631	-14.409	-14.759	-8.8178	-10.839	-7.7552	-15.478	-14.636
-16.713	-16.135	-15.378	-12.638	-12.61	-14.757	-14.072	-10.402	-14.139	-13.257	-10.895	-12.079	-13.007	-13.964	-16.768	-17.354	-16.102	-15.588	-8.4461	-12.217	-12.857	-13.126	-15.621	-12.229	-10.873	-17.274	-11.05	-12.014	-9.9153	-15.405	-15.365	-10.876	-16.465	-15.572	-12.329	-11.752	-11.695	-11.955	-14.726	-10.446	-15.666	-11.887	-10.051	-14.541	-14.928	-8.8378	-11.005	-11.831	-11.635	-13.906
7.2998	4.9151	1.1223	8.433	8.3525	5.5282	3.3703	6.0105	3.6508	4.3929	6.5023	3.9971	1.3748	6.802	7.8669	5.1457	4.1271	1.7342	2.5375	8.696	3.7801	2.8456	6.5054	-0.74565	3.1277	2.736	2.8277	6.5211	7.839	3.8348	5.1785	9.137	7.2267	1.6488	3.7875	1.9359	8.6465	0.059467	2.562	3.9233	5.5928	6.4323	3.4621	1.5296	0.99766	8.1792	4.4795	3.4223	0.8855	6.6741
-14.398	-9.1869	-14.479	-13.532	-14.202	-13.518	-16.408	-16.41	-16.052	-12.124	-11.547	-12.353	-12.201	-14.987	-16.258	-13.899	-11.613	-16.832	-9.8747	-15.764	-12.882	-11.133	-14.28	-16.544	-14.631	-12.019	-11.747	-13.477	-14.257	-11.953	-14.529	-10.668	-12.371	-10.262	-13.182	-8.6818	-11.082	-11.565	-13.122	-13.782	-10.971	-13.739	-10.464	-13.773	-12.517	-12.125	-12.864	-15.01	-15.275	-13.035
-1.7279	2.9595	3.0644	0.12012	3.1541	6.1835	-0.93629	-1.7537	0.94582	1.842	0.90386	0.81014	1.6778	0.48422	1.5611	2.7053	2.3479	-1.825	0.27996	-0.68502	-2.8297	-2.1703	2.1848	2.8226	-0.85807	-0.23553	-1.1336	3.8164	1.8414	4.8912	3.0673	1.4537	0.33663	3.1165	2.556	1.6898	0.17468	3.5239	-0.145	1.7361	1.4519	0.68122	-4.6574	-0.49996	-0.6772	2.2831	-1.1961	-1.1078	-0.068245	-2.122
-2.8485	-3.3924	-2.718	-6.0066	-0.98769	1.473	-0.33158	1.9099	-4.7473	0.49273	5.2413	-0.45572	-4.8038	-4.8321	-2.7656	-2.5723	-4.5173	2.9322	-2.3378	-1.6177	-2.7611	-0.31593	1.7063	-5.0604	-0.89897	-4.5667	-4.0402	4.3364	-3.0618	-2.3286	-1.849	-1.5801	1.7953	-4.8056	-4.863	0.088274	-3.4258	-0.94828	2.8543	-2.0184	-2.5463	0.26078	-0.823	0.75447	-0.34861	-1.9326	-0.94897	-2.1429	1.0441	1.7862
-2.8184	-1.2797	2.013	2.8975	2.2698	1.6558	2.4422	1.9977	-1.7736	2.2947	-1.9706	0.086813	-0.075442	1.8592	4.0473	2.34	5.2795	-0.056423	2.3265	4.0115	-0.21133	0.30963	1.9721	-1.7998	3.0314	1.1836	0.019926	3.3141	2.2917	5.4824	-0.16533	2.0837	4.4353	-0.91636	-5.5827	0.91134	-0.32147	5.0231	5.2051	3.1283	3.68	3.0424	-0.053675	-1.2408	3.174	-1.3529	1.8722	-1.0936	-3.7784	3.6205
-4.7371	-0.73983	-6.5538	-3.95	-8.6504	-1.6412	-5.3131	-6.1329	-8.274	-3.2408	-2.9556	-1.7831	-1.1554	-0.99858	-1.624	-7.8377	-6.4073	-3.4712	-4.9071	-3.1368	-0.18703	-5.9999	1.2781	-3.756	-10.343	-6.154	-4.7756	-1.924	-5.0153	-1.0821	-3.7079	-5.4121	-0.29713	0.28585	-4.2034	-5.568	-7.8989	1.7976	-5.9573	-7.5047	1.4748	-3.6008	-5.4195	-6.9233	-2.544	-3.8821	-7.3797	-3.2728	-0.63107	-6.4272
1.0522	-1.9016	2.1865	4.0391	1.3883	1.1871	1.9132	-0.94696	-2.3883	-0.69032	-3.8417	-0.23882	3.4847	3.1572	-0.80334	-1.2998	-2.9497	-0.78668	3.7189	2.7951	0.71883	1.5601	3.2647	0.46872	-2.1148	-2.0662	2.6646	0.65926	1.088	3.0603	-0.18479	-2.3397	-0.85933	0.0075107	-2.7821	5.2506	6.2959	1.8912	1.1231	-1.4655	0.1844	-0.97946	-0.032833	1.3301	0.57856	-4.6851	-0.46016	-0.30828	-1.9719	-3.0712
0.29552	0.9266	-2.5097	2.8494	0.90312	-2.5282	-0.05999	-5.6537	-4.0592	-0.91054	-0.18172	-1.4044	-4.2841	-0.28166	-8.254	-2.433	-0.0095358	-2.8661	-0.21437	-0.15512	1.9214	-2.8854	-3.5698	-3.4831	-2.0795	-0.65538	2.2092	-1.263	-0.84519	-1.5169	-3.1959	-3.4396	-0.38616	-2.5101	1.7311	-1.8414	-4.1816	-5.0087	-3.106	-2.1997	-1.5887	-1.9253	0.57857	-1.4242	-4.8675	0.09443	-4.5746	-0.17211	0.79436	-3.271
-9.1185	-3.2428	-5.4821	-5.0038	-5.8676	-4.9719	-7.6419	-6.381	-4.9871	-0.41859	0.3488	-10.81	-4.2847	-8.0055	-7.4068	0.76911	-6.4806	-5.2763	-5.8753	-5.3754	-10.62	-9.0199	-9.2052	-5.7462	-4.7975	-10.151	-5.3678	-6.5538	-2.0262	-2.9364	-3.5082	-2.5281	-3.7739	-4.4584	-4.7107	-7.0036	-7.0837	-5.9282	-6.6186	-1.6737	-6.7985	-5.2841	-7.7	-3.9806	-8.6055	-2.709	-6.0341	-6.8446	-3.2985	-0.22472
-0.10359	-2.8854	-2.1186	-2.1952	0.26652	-2.0387	-5.7977	-1.477	-1.6544	-0.43008	-1.1941	-4.2024	-1.4791	-3.8326	-6.6347	-3.3367	-5.449	-3.4194	-3.5307	-2.8614	-3.7376	-1.5622	-1.5972	-0.40773	1.7884	-3.0641	-5.1016	-1.2971	-3.2063	-2.1397	-0.35167	-5.7922	-4.4064	-0.075074	-5.6191	-0.010507	-0.45688	-1.6266	-6.9893	-5.6238	-4.1461	-0.82893	-2.6315	-0.45897	0.039668	-4.3214	-2.7061	0.56789	0.016895	-3.825
5.5001	4.0581	0.73219	6.5859	5.3285	5.014	3.1012	-0.076705	3.4042	5.9705	6.0148	6.4667	4.1586	7.2659	4.5066	2.3769	6.218	2.8041	2.6718	4.8484	8.688	6.3147	5.0353	2.8964	1.3401	3.8896	8.8803	4.0447	3.5169	2.8887	6.7215	5.0622	3.0276	6.387	2.7473	9.664	1.1516	3.9646	3.8065	4.8594	3.4374	2.5154	0.45101	7.8893	3.0221	2.2122	1.7565	8.0019	3.0295	6.591
4.8847	-3.144	1.3172	3.4295	-3.6883	0.053311	0.048588	3.2351	-1.763	0.2088	-0.063712	4.0487	2.9202	1.7608	-0.43649	-0.23325	-2.6293	3.2257	0.77855	-2.1059	-0.27868	2.9639	-0.33986	-4.0914	-0.56341	-1.5218	-2.0028	-2.8036	-1.1531	-0.45905	1.0076	-4.8972	-2.406	-2.0197	2.1313	-1.8408	0.96855	-1.2204	2.0051	0.92252	2.4254	-2.383	-0.44497	1.4151	0.26025	5.5022	-1.6657	-1.0071	1.5317	-1.114
-19.711	-19.963	-18.475	-22.012	-22.248	-20.353	-24.48	-22.669	-20.557	-21.969	-22.844	-22.284	-24.906	-18.872	-15.43	-20.784	-19.142	-19.817	-22.898	-21.304	-18.379	-20.248	-25.959	-20.317	-25.259	-19.054	-23.119	-19.677	-16.755	-23.512	-14.08	-22.697	-23.467	-19.163	-21.105	-17.34	-18.005	-23.352	-21.391	-19.825	-20.726	-22.388	-20.07	-14.958	-20.105	-22.779	-20.031	-16.718	-21.269	-18.824
4.9256	14.119	8.6362	7.7108	3.818	7.8385	10.64	6.986	6.8184	6.0672	8.0538	9.421	5.6804	12.853	5.7904	10.3	11.286	7.9508	6.1745	11.215	9.2329	6.3524	8.8659	7.8617	6.3523	9.7885	10.185	6.769	4.0407	3.9308	12.899	9.7501	3.5411	9.0485	10.971	10.917	10.04	8.0507	6.4565	10.878	10.727	10.716	11.204	6.5188	9.7763	8.4698	7.8988	4.1029	11.155	9.1041
-0.98581	-2.4542	-2.2221	-3.1945	-3.4301	-1.898	-3.3335	-3.6534	-3.2167	0.45623	-4.2578	-1.3757	-1.4913	-3.0443	-3.7774	-4.0857	0.93391	-4.0403	-2.3839	1.9399	-1.2145	-0.23632	-7.5221	-5.6441	-0.89764	-3.5171	-6.7803	-0.37851	-0.80047	-5.2876	-2.1227	-5.4101	-5.344	-2.4008	-2.91	-3.2049	-3.7021	-0.89829	-0.81546	-1.833	-1.9208	-6.4634	-5.174	2.0463	-1.4883	-0.81718	-3.4076	-1.6653	-2.1379	-5.5043
-7.3756	-2.6424	-5.1773	-6.0735	-5.1441	-5.8725	-8.1079	-1.567	-1.0318	-1.8812	-2.6519	-9.0051	-5.4412	-4.1946	-1.2878	-3.9934	-4.9031	-3.7877	-4.9549	-3.6712	-7.502	-7.5072	-4.5447	-0.65263	-2.7049	-3.0461	-3.3793	-4.1702	-4.6872	-1.9449	-1.8916	-6.0758	-5.8091	-5.5548	-5.5471	-6.7034	-2.9004	-3.3007	-3.3252	-11.218	-2.656	-0.89505	-4.6864	-7.7879	-5.465	-5.7286	-4.2959	-2.966	0.90192	-3.111
2.9555	2.7803	1.8882	0.99762	3.4414	-2.2988	0.81905	1.0802	3.5364	4.7462	2.8362	-2.095	-2.5618	4.3756	8.6871	-2.2689	0.16111	0.67946	2.698	3.033	-3.8007	2.2189	3.3952	2.987	2.548	3.4725	4.0331	0.9843	-0.32694	0.83645	-0.3298	4.7541	-4.3689	5.4886	2.6293	-0.60965	2.5736	1.8446	-0.027454	2.2403	5.9748	3.452	3.6117	0.66551	-2.5421	0.69944	0.29625	3.8128	3.9053	-1.0893
2.1886	-0.71975	-4.0181	-0.63028	1.4653	-1.9912	1.6449	1.4829	-3.0009	-3.6481	-1.7166	-5.4857	1.3952	0.79896	0.13234	-2.8589	2.8928	-1.2873	4.2046	-3.6532	1.3891	1.4962	1.2248	2.3202	0.32907	-3.7358	-1.6508	-2.7113	-6.0494	-5.1161	0.12266	-0.44341	-4.974	-1.2528	-1.8664	-2.2437	-1.0297	-3.5107	-0.07709	3.0074	-3.4129	1.7127	-3.454	1.0475	-0.66527	-5.7197	-2.9259	1.2198	0.051962	-0.017956
-10.089	-14.824	-7.2912	-9.9403	-8.2246	-6.6116	-9.7024	-9.2367	-12	-10.344	-9.5683	-12.487	-10.911	-14.239	-10.096	-7.1242	-6.9583	-6.8669	-10.541	-12.46	-8.1551	-9.2987	-12.952	-5.6997	-13.132	-8.401	-7.0629	-8.0731	-7.0845	-7.9311	-11.26	-5.622	-7.7945	-6.6099	-10.392	-10.893	-8.8772	-10.102	-9.6077	-6.3811	-7.8762	-5.2218	-3.3729	-12.819	-9.5766	-7.717	-6.9688	-9.228	-7.9458	-5.8925
-3.1125	-6.4844	-6.8359	-4.9275	-3.9248	-2.0526	-6.7861	-6.1437	-5.3427	0.052517	-6.9763	-5.9548	-7.9239	-7.1519	-5.3715	-8.7473	-3.4814	-5.4121	-10.413	-10.102	-1.685	-6.7385	-6.7816	-7.739	-5.9853	-7.0352	-6.0628	-0.25292	-4.2129	0.23038	-6.0796	-3.8608	-6.8548	-4.0509	-8.6149	-3.1573	-5.5194	-2.2866	-1.8022	-7.9897	-2.8459	-4.7868	-2.0472	-7.639	0.88457	-2.8883	-2.8562	-6.6254	-4.4419	-1.6314
-4.5571	-6.5521	-6.5675	-5.8738	-13.397	-11.107	-11.418	-9.0721	-4.7569	-9.7538	-8.8307	-10.508	-6.7113	-6.743	-10.089	-9.286	-5.1119	-8.7409	-8.9445	-6.6573	-5.8382	-10.606	-10.734	-8.8794	-9.2663	-11.738	-10.92	-10.071	-7.8957	-7.3838	-6.0788	-8.3924	-15.031	-7.3902	-12.177	-5.3758	-4.5112	-9.5298	-6.9078	-8.3519	-8.6106	-7.4844	-6.9623	-10.265	-10.973	-15.295	-7.4399	-8.81	-7.5151	-7.0984
1.2075	3.2379	-1.1207	-1.448	-3.3882	-1.3855	-1.1391	-1.4973	-0.80463	-1.0549	1.1199	0.64861	-0.63288	-6.4411	2.6644	-2.3827	-1.7403	-3.2938	1.2416	-3.4818	3.4782	-1.5136	0.41835	4.238	-4.6519	0.2588	-5.5665	-7.5281	-5.9112	-1.2347	-4.5241	-2.4869	-3.6015	0.83302	0.68092	-1.3431	-6.001	2.5082	0.53069	-1.6699	0.17094	-4.6579	-3.0242	-2.6075	2.8381	-6.385	2.2757	-2.5029	0.054426	-3.3037
-6.7986	-11.565	-13.057	-19.059	-12.502	-12.199	-13.652	-14.743	-12.951	-14.239	-8.607	-10.918	-10.228	-7.9684	-11.072	-12.997	-11.57	-16.129	-4.2431	-15.636	-11.95	-13.407	-8.1725	-12.174	-10.666	-13.739	-14.982	-10.038	-9.3743	-8.6307	-15.236	-12.321	-7.5264	-10.046	-7.7185	-7.6726	-11.074	-10.802	-15.293	-8.2838	-9.3076	-11.965	-13.845	-8.4717	-11.313	-10.27	-11.813	-12.802	-12.201	-11.381
-1.8708	-2.998	-0.70311	-0.2276	-3.3896	-0.14594	-1.7534	-3.0688	-0.92163	-4.3993	-2.181	-4.3707	3.5101	0.75778	-4.9916	0.23971	-1.0815	-2.2768	-1.6658	-4.5288	-2.0289	1.0669	-1.8989	-5.491	0.43311	-0.82713	1.0578	-2.8685	1.6501	-4.1968	-0.36545	-2.2683	-2.6138	0.064766	-1.3214	-0.32845	2.8201	-5.606	-0.50859	-3.4668	-5.2556	-0.85735	-1.6333	-3.105	-3.0315	-2.3838	0.58033	-3.6554	-1.3642	0.39748
-11.58	-12.849	-13.918	-17.108	-11.828	-12.916	-12.2	-7.9074	-8.9184	-7.46	-13.621	-13.923	-7.7929	-12.282	-13.176	-16.897	-9.6684	-12.377	-13.848	-11.75	-10.462	-10.907	-11.619	-10.136	-10.932	-16.628	-7.3548	-8.5667	-10.252	-12.678	-14.108	-8.5749	-13.224	-9.2474	-13.575	-12.409	-12.224	-11.324	-13.484	-11.771	-9.935	-8.527	-8.3929	-11.664	-12.808	-9.2726	-6.4011	-10.803	-14.238	-14.6
-3.1998	-0.85405	-2.3298	-5.1512	-1.7532	-6.4192	-5.4824	-3.2181	-8.3339	-5.6232	-4.7571	-4.9591	-1.4212	-7.8335	-2.1656	-6.4616	-7.2495	-6.7191	-5.0914	-4.4301	-10.683	-0.096966	-3.7029	-3.7901	-8.0794	-6.3738	-4.0738	-8.2968	-3.8044	-0.88369	-2.6902	-10.183	-4.6293	2.5612	-4.3681	-5.3389	-4.6582	-2.5741	-7.8038	-9.4749	-6.0945	-4.5281	-8.1493	-6.7038	-4.3966	-3.2952	-5.4419	-3.9133	0.48458	-9.9253
-0.49051	5.204	-3.3178	2.3968	2.5381	2.7031	3.9287	0.2043	1.1619	-2.8908	0.54835	-3.4432	-0.12119	4.6095	2.5104	-0.17672	-2.3237	2.2432	2.5725	3.3077	1.7266	2.4215	3.4088	-1.9414	1.2537	0.75251	0.24773	-0.22981	3.4834	-3.2076	-0.72154	3.7269	-0.37327	-1.9781	4.9919	-1.0594	2.1707	1.1438	-1.537	2.7134	-0.34286	-0.67897	3.1319	-3.0689	1.1819	-2.5664	1.3114	-0.77657	-0.62577	0.71035
-1.3136	-2.0107	1.9424	-3.6862	-2.6787	-4.658	-4.4727	1.3357	-0.80875	1.642	3.5919	-1.6384	1.5618	-0.6829	-2.9476	-1.5907	-5.1782	0.23693	1.0602	-4.8806	-3.8724	-2.3701	-3.3074	0.88746	0.36218	0.72984	1.1495	0.7916	5.9669	-2.8845	-1.6784	3.2712	-1.031	-1.4186	-0.66524	-0.70502	-1.657	-1.7308	-1.5758	3.7949	-2.7126	-2.0779	-0.52375	4.2278	0.98072	-1.8809	2.6812	-0.83831	-1.7871	-0.99661
-13.995	-13.858	-15.675	-11.908	-12.686	-9.686	-13.153	-12.302	-11.499	-11.534	-10.806	-13.115	-12.514	-17.01	-16.146	-8.2382	-7.8045	-14.522	-11.358	-15.085	-8.542	-15.935	-15.663	-19.249	-10.905	-13.489	-8.201	-13.117	-11.73	-9.6815	-13.733	-14.595	-12.566	-10.553	-10.557	-15.942	-15.472	-11.792	-11.739	-13.909	-13.182	-11.356	-16.261	-12.566	-9.7467	-12.747	-15.531	-13.699	-10.502	-13.036
-0.91745	1.8924	-2.9302	-3.4988	2.039	1.246	-2.1155	1.0846	2.2294	1.2847	-1.1693	-3.0505	-2.0473	0.40048	-0.84028	-2.974	2.7302	-0.60377	-2.6097	2.5496	-2.102	0.094266	-0.11292	-1.2031	1.6292	-0.89017	-2.5695	-0.71383	2.9281	-1.2929	1.0788	0.019933	2.7801	-0.37371	-1.1703	-0.78557	1.5563	4.7616	-2.9349	-0.70192	-0.93515	1.098	-1.3793	-0.29325	2.8117	-1.3392	4.7794	-2.3963	1.2051	-2.1183
-2.1015	-3.5614	-5.3729	0.85749	-4.7284	-1.6133	-3.8538	-5.2151	-8.2594	-5.6755	-3.5419	-0.16123	-4.3329	-4.4132	-1.2899	-5.0413	-5.5403	-3.1365	-3.0353	-3.1862	-2.5619	-1.5533	-3.6259	-7.4072	-3.7594	2.7369	-8.2029	-5.7106	-1.3843	-4.7572	-3.1974	-1.2683	-6.5185	-2.5097	-3.5778	-1.7663	-2.5412	-7.9652	-3.7113	-1.9474	-4.0278	-2.6908	-6.5951	-2.3623	-1.5963	-0.91369	-4.5373	-1.0615	-2.6419	-1.2538
-9.2397	-6.9783	-8.6426	-3.9321	-7.46	-11.63	-9.9944	-7.0263	-8.6716	-9.7763	-7.1515	-8.6341	-9.0313	-5.4444	-7.4462	-5.7197	-13.955	-8.5073	-6.7967	-7.1025	-7.6489	-8.6962	-10.573	-9.6162	-3.1962	-6.7267	-7.4824	-9.7003	-9.1122	-11.476	-7.0043	-7.111	-12.061	-12.068	-11.866	-12.792	-9.524	-8.5304	-9.328	-5.3272	-7.7448	-9.0576	-8.4483	-11.639	-9.3717	-12.09	-7.9655	-6.1945	-10.614	-9.1555
-8.0138	-8.2224	-7.6867	-10.944	-10.29	-8.7198	-7.4506	-8.6492	-8.2915	-6.0546	-10.095	-9.7784	-10.507	-4.7038	-8.6961	-7.6681	-11.213	-12.687	-10.721	-5.4102	-4.4965	-12.427	-10.832	-8.4154	-10.496	-7.3966	-7.0907	-7.8387	-7.3225	-9.9952	-8.313	-9.0147	-9.4039	-8.6955	-16.316	-11.005	-9.9669	-7.29	-8.4955	-7.2374	-8.6334	-9.33	-11.22	-13.009	-5.1062	-9.6417	-6.4581	-10.916	-5.8432	-16.01
7.5698	5.3211	2.2391	6.3127	7.6739	7.1435	5.3524	7.7917	4.0971	2.0986	7.2047	5.6991	6.2233	3.7065	6.3704	7.6165	0.19582	9.071	5.3321	3.4009	6.3097	8.6612	7.0671	0.83031	3.9292	2.2255	4.9706	0.50128	6.4318	4.8467	3.0341	4.6182	7.073	5.0171	3.819	3.1105	7.2682	5.5011	3.4847	4.8339	5.4732	8.5412	6.3709	5.5973	6.2235	7.3687	5.662	9.2393	5.3344	5.6528
-11.388	-12.226	-16.011	-20.67	-13.778	-14.902	-13.784	-12.306	-16.025	-5.4731	-15.167	-14.688	-14.112	-17.37	-15.648	-13.748	-10.302	-14.928	-17.823	-11.612	-10.171	-14.908	-13.585	-15.295	-15.924	-17.867	-11.024	-13.641	-17.054	-12.572	-16.746	-11.709	-12.279	-17.05	-15.116	-11.795	-18.752	-17.348	-10.546	-16.198	-16.391	-12.302	-15.18	-17.875	-18.152	-10.647	-12.379	-13.17	-15.008	-16.174
-7.5685	-3.4892	-9.437	-5.6205	-7.2333	-4.3643	-6.0971	-1.2094	-7.1288	-6.6569	-3.1269	-8.2961	-8.5053	-7.7522	-3.5909	-4.4653	-4.609	-1.1579	-7.5775	-5.1372	-6.9941	-7.2893	-2.324	-6.9026	-8.3385	-6.9964	-11.921	-8.1948	-5.5172	-3.2937	-7.5574	-11.132	-5.1118	-7.0688	-5.6479	-4.3646	-8.2915	-1.9746	-5.928	-10.952	-9.0498	-1.2665	-9.3897	-5.3843	-5.8051	-5.3489	-9.8983	-4.7852	-10.996	-1.5651
-2.2159	-7.3389	4.0726	5.605	-2.1556	-4.5104	-1.2324	-3.8943	0.038347	-4.9563	-3.424	0.47976	-3.5905	-0.35519	-1.0426	-6.4004	-3.8579	-4.6212	-6.3246	-1.4835	-4.7702	-3.232	-1.8092	-3.9624	-1.6841	-4.7225	-6.8023	-2.2671	-0.25803	-3.1192	-3.9447	-0.10571	-0.6872	-2.7868	-4.8333	-3.0578	-1.944	-1.1683	-2.3422	-0.24386	-3.5694	-4.0101	-3.2076	-7.3233	-4.2493	0.10918	0.41538	-0.44417	1.2171	-0.90402
-14.713	-13.819	-12.751	-13.957	-14.884	-16.966	-10.08	-15.247	-17.158	-16.937	-13.551	-17.484	-15.728	-17.713	-16.737	-14.625	-16.97	-15.896	-14.767	-16.524	-16.003	-15.523	-16.495	-14.713	-14.7	-8.5065	-15.318	-16.449	-10.454	-10.962	-12.857	-12.588	-10.433	-10.427	-11.887	-16.24	-12.642	-18.517	-12.055	-16.988	-8.215	-14.266	-14.808	-9.9874	-16.535	-11.583	-12.505	-12.713	-12.701	-14.129
-7.6578	-3.3403	-4.5288	-7.6543	-2.7153	-6.1074	-7.1427	-6.1849	-6.4724	-6.7515	-9.658	-3.3513	-4.9777	-3.4452	-1.9808	-7.7144	1.0645	-4.3079	-4.6119	-4.0056	-8.284	-5.6876	-3.6155	-4.0103	-8.8212	-1.6105	-9.0127	0.32905	-7.7948	-6.7188	-3.6801	-3.6132	-6.5236	-12.506	-1.0499	-8.6637	-7.1848	-7.2896	-10.641	-6.839	-3.4708	-6.1192	-7.2753	-8.2548	-3.4944	-2.5972	-5.888	-10.356	-6.5916	-8.3839
7.5503	9.5247	8.3224	8.2903	5.0058	5.1439	5.981	8.6315	7.5483	1.131	7.4592	8.839	4.1591	8.8629	6.4408	4.5402	7.0628	2.4234	10.037	4.1653	3.436	4.9162	5.7869	10.105	-0.76833	2.8457	6.3476	7.5464	6.5264	4.8017	4.0834	4.5623	3.5357	3.6388	4.6257	8.7744	10.048	4.3108	6.5183	-0.10578	9.2534	4.7149	3.8628	5.4427	-0.62817	5.4149	5.6589	3.4693	4.136	2.6177
0.55495	1.1519	-1.6942	-0.46503	-3.215	-1.0369	-5.1155	-1.9139	-0.20444	-6.6596	0.11588	-3.5611	-2.785	-3.4844	-2.2325	-2.2568	2.0038	-2.8479	-4.2317	1.5985	-2.8673	-1.7803	-0.84182	-4.3275	2.8697	-1.6609	2.91	-0.2764	-1.2665	0.67337	-2.9466	-3.0727	-0.55548	0.96129	-5.5303	-5.8846	-2.8028	4.1095	0.99578	-0.35063	0.72822	-1.2523	0.13923	1.1858	-2.3305	-4.5559	-2.0079	-3.0988	2.9632	-0.95049
0.55785	-6.2996	-2.5025	-2.5473	-1.5148	-0.89349	-3.4321	-7.498	-2.2225	-7.0434	-6.0183	-4.8223	-5.7219	-6.0032	-3.1566	-2.5527	-4.7312	-8.9204	-6.2906	-5.4103	-2.3391	-4.2389	-2.539	-1.6479	-5.3427	-4.0094	0.08025	-4.2628	-5.5585	-3.9192	-3.272	-5.8174	-6.2215	-5.2552	-4.2362	-7.4476	-5.2613	-4.8959	-4.793	3.1054	-1.1673	-1.987	-5.7469	-3.5594	0.86573	-5.6763	-0.5587	-2.7483	-5.259	-4.0089
-20.387	-21.397	-24.235	-22.999	-24.677	-21.991	-20.306	-21.891	-24.661	-26.315	-23.475	-24.534	-24.677	-22.659	-22.561	-20.569	-22.505	-23.13	-21.789	-21.753	-22.388	-23.26	-16.341	-21.434	-22.347	-21.956	-20.818	-18.048	-20.867	-24.183	-23.657	-25.332	-23.785	-18.576	-21.897	-25.733	-20.615	-22.306	-21.768	-24.525	-17.203	-24.71	-18.651	-20.817	-26.196	-22.985	-17.856	-24.379	-21.708	-20.694
-13.712	-13.618	-12.926	-9.0724	-10.35	-13.806	-12.111	-13.17	-14.579	-15.125	-16.948	-16.715	-12.758	-15.541	-16.993	-13.315	-14.979	-12.015	-17.088	-9.9742	-17.576	-9.7511	-11.807	-13.629	-11.432	-10.011	-17.303	-14.668	-11.869	-11.629	-14.111	-12.421	-15.977	-12.271	-12.388	-16.743	-12.682	-13.003	-9.2254	-12.175	-14.155	-13.265	-13.879	-10.36	-18.088	-12.986	-10.691	-9.1823	-13.025	-9.0819
-9.5719	-8.8413	-14.037	-12.211	-11.084	-10.443	-13.658	-10.47	-15.35	-9.4872	-14.888	-13.072	-14.181	-10.462	-10.806	-9.3951	-10.204	-13.771	-14.785	-12.11	-11.227	-9.083	-7.6726	-9.7301	-15.091	-11.637	-13.103	-9.0323	-9.0488	-11.146	-12.76	-11.222	-13.622	-13.852	-14.205	-12.675	-13.492	-10.343	-10.669	-13.231	-14.814	-9.1308	-8.374	-8.7616	-9.0972	-10.547	-11.014	-9.1707	-11.214	-13.633
-7.9853	-0.99796	-11.349	-8.1295	-8.6996	-8.2346	-8.5187	-8.025	-8.755	-8.0847	-11.044	-11.033	-9.8987	-3.9875	-5.691	-5.2061	-5.3872	-3.2714	-3.7245	-3.3508	-13.209	-3.8844	-5.638	-4.2168	-8.1535	-8.4296	-7.854	-8.5813	-4.1347	-5.9045	-6.6184	-9.1395	-12.946	-10.798	-6.4858	-5.2736	-7.5984	-9.7797	-8.8829	-4.8439	-7.1522	-6.1464	-11.628	-8.3256	-10.485	-4.5547	-10.108	-8.7433	-6.5419	-7.5475
1.8883	5.0485	2.3207	-0.64235	-0.53934	2.4789	1.3328	3.2513	4.446	-4.5836	0.46731	-2.9945	0.82189	-3.0604	-3.3857	0.23297	2.8686	1.0247	3.8793	-1.414	5.8825	3.2128	1.4613	5.4934	-1.254	0.7486	-1.7707	3.6221	-3.6916	2.8219	4.1335	3.71	1.4711	-1.6426	-1.0638	4.0498	2.7326	2.3881	5.0126	0.10199	-1.4717	1.3848	-0.53025	1.4297	-1.4154	-0.51354	0.12168	0.8673	1.8046	-2.7348
-6.7997	-5.253	-2.7269	-4.7484	-6.0588	-6.3181	-3.5558	-3.7818	-1.0699	-0.16551	-12.788	-4.8669	-2.6256	-5.9515	-4.2369	-6.7709	-4.8316	-7.6791	-9.2861	-2.1949	-3.3611	-5.4699	-2.7373	-4.7549	-1.3147	-4.7096	-1.5171	-4.8874	-2.2568	-7.3897	-0.65221	-5.7599	-3.9516	-3.2048	-4.2404	-3.6926	-2.3971	-5.0352	-2.6903	-7.8328	-5.2409	-2.0728	-7.4688	-3.875	-4.8038	-1.1081	-4.6396	-0.065244	-0.15562	1.8747
-11.438	-9.8324	-9.5418	-11.95	-8.676	-11.744	-10.923	-9.5147	-9.1547	-7.7887	-7.9346	-11.435	-8.9468	-14.889	-8.6923	-10.341	-10.517	-6.308	-8.6578	-11.745	-9.4648	-8.7385	-8.2249	-8.0758	-6.8258	-5.8702	-11.668	-8.4139	-13.164	-4.7559	-11.957	-11.349	-8.0656	-12.658	-9.0417	-11.846	-9.803	-13.507	-11.1	-13.988	-13.776	-14.542	-8.6939	-6.1426	-4.4238	-3.788	-5.8543	-10.624	-2.7319	-8.987
1.3058	-0.83569	-1.1079	2.2097	-0.49423	-0.89915	-1.2474	-4.1192	0.41821	1.1284	3.8396	1.3872	3.8908	0.83513	2.3439	-1.4435	-2.0856	-1.2408	-1.7044	0.19184	2.1324	2.7824	0.024997	-0.57556	-1.0905	-1.4534	1.1929	-1.1125	-3.0401	-2.5195	1.0149	1.0911	1.826	-0.91198	-3.6162	1.1166	-2.4028	-0.97979	-1.6482	-1.5381	2.1535	-1.3499	2.5049	3.4488	-2.8369	2.3004	2.3164	1.0156	0.90574	0.53412
0.53214	-4.9196	-3.5765	-3.3451	-1.4416	-1.8854	1.5138	-3.5743	-0.13439	-2.1259	0.0019431	-2.5148	-4.8808	-3.1605	-0.33704	0.79433	-4.3448	-0.47537	-6.6102	-3.7569	0.35104	-1.6355	-2.5421	-2.9386	-1.4066	-2.8188	-5.0616	-2.8122	-3.0844	1.4286	-1.3047	-3.1561	-3.7595	-2.7583	-5.2308	-5.1511	-1.4884	1.5285	-1.5867	-3.6932	-6.5897	-4.0296	-4.045	-4.5534	-9.309	-6.0225	-3.1632	-5.2506	-0.89532	-3.73
-3.4977	-2.3773	-4.1471	-3.0857	-3.2342	-3.0596	-5.1376	-4.8546	-0.86658	-3.9121	-7.3238	-4.9027	-4.1284	-6.8733	-2.8193	-4.3704	-7.7375	-5.752	-6.6071	-5.7291	-2.6467	-4.0924	-0.84937	-5.1286	-5.287	-1.7662	-9.1056	-4.6658	-1.3607	-4.8026	-4.3901	-3.8903	-2.9562	-4.4463	-4.7513	-4.8712	-5.6067	-4.7953	-4.4504	-5.8514	-3.0216	-5.5437	-4.3478	-2.9751	-4.8856	-8.1483	-6.4021	-6.6727	-9.2285	-2.9236
-6.186	-8.0072	-9.0992	-7.5521	-8.2671	-10.089	-8.0233	-4.3929	-6.0182	-5.9545	-8.9918	-11.156	-6.3454	-6.5474	-10.934	-7.429	-11.687	-9.0098	-13.01	-8.1644	-9.0206	-8.0163	-9.9177	-10.233	-4.5969	-10.117	-11.644	-10.628	-7.8635	-9.326	-4.8632	-9.5768	-9.1277	-8.1327	-9.9805	-9.0968	-8.5161	-7.6856	-4.7883	-6.2894	-11.571	-9.352	-9.0189	-9.105	-12.435	-8.0217	-8.9951	-9.6983	-6.2891	-9.2968
6.6277	8.853	4.387	8.8683	7.6351	7.0357	5.077	5.3077	5.1249	1.6677	9.8374	6.6829	7.0721	5.4916	2.3326	5.0495	2.3373	3.6253	3.5944	7.9967	1.9769	3.4069	5.4933	2.6746	6.4437	2.869	2.6282	7.3107	10.462	4.0912	8.5611	2.8888	5.7967	5.1483	2.303	4.8048	1.7246	4.8881	6.4999	1.1363	6.9276	9.6507	9.101	5.9101	7.907	7.4889	7.7512	3.985	3.0212	6.3834
-8.6036	-13.519	-8.3829	-8.8709	-13.144	-9.2093	-15.502	-14.042	-6.7885	-13.196	-9.7673	-10.873	-12.399	-9.1119	-11.727	-7.4654	-8.5677	-11.178	-12.28	-8.5938	-9.1688	-11.414	-10.181	-10.146	-14.977	-10.626	-8.9728	-16.519	-14.415	-12.422	-13.497	-12.821	-14.76	-12.308	-15.471	-12.237	-14.248	-12.616	-11.428	-11.43	-13.877	-15.072	-9.3968	-7.6461	-12.809	-9.2972	-11.158	-7.6873	-11.863	-9.458
-7.1648	-9.0967	-8.478	-9.9601	-10.207	-11.106	-6.4357	-10.339	-8.8392	-6.8985	-12.79	-8.9062	-12.371	-5.9257	-9.2767	-6.163	-9.8808	-7.6249	-10.756	-10.469	-4.0273	-9.8036	-7.6441	-7.9367	-10.016	-9.9417	-4.6385	-10.331	-12.106	-10.24	-12.616	-12.08	-8.2869	-8.6802	-9.1089	-8.2347	-10.028	-10.441	-6.4509	-9.572	-9.138	-9.4676	-8.5703	-12.481	-12.582	-3.9572	-8.8274	-5.2248	-10.502	-10.707
3.8101	6.0835	9.971	6.8121	12.092	4.0021	7.7659	5.7346	8.9171	7.5136	8.0572	10.861	5.3027	5.2244	13.479	8.5314	7.6296	8.8832	7.4563	9.0104	9.2555	3.8341	11.454	12.36	4.0161	6.1889	9.1915	6.3891	11.345	8.8008	8.1483	7.656	5.8025	10.237	3.5307	13.13	8.7036	4.787	7.2325	5.2048	7.6584	9.3711	5.938	10.465	4.3116	9.24	7.2836	8.4827	9.3325	9.0304
-1.8419	3.1438	-0.94366	1.4323	-2.514	-0.94954	0.23308	0.75714	-2.1802	-3.7037	4.3222	-3.7286	-3.4799	0.88803	-5.0512	-0.33916	0.06693	-10.133	-4.3145	-0.57515	-1.3991	-2.8731	-0.79968	-1.4381	-1.5831	-4.376	-2.749	-3.9776	1.016	0.44756	-2.8342	-4.4017	-6.0824	2.3892	3.1009	-1.0948	-0.2955	-1.1951	0.42388	-4.5143	0.99506	-1.0191	-5.5806	-5.7188	2.2842	3.297	2.3123	1.1362	0.49185	-0.83014
6.9102	5.9502	8.8183	9.5507	9.5761	7.3652	4.4566	9.8903	6.7109	8.5629	7.3908	5.173	7.6197	8.5038	11.781	3.0908	7.3381	6.4393	7.7107	8.1028	10.08	8.3882	9.4923	10.372	8.8715	8.5101	4.8189	9.1488	9.1094	10.448	6.8027	4.8169	4.7602	10.615	6.7809	8.284	6.5465	5.8507	4.9413	6.9026	9.0372	10.283	4.7067	8.8461	6.4845	5.715	10.35	5.0424	11.293	8.7351
-5.4608	-5.0141	-3.9489	-2.6586	-7.1013	-3.3361	0.78001	-6.7115	-8.8576	2.4387	3.5758	-4.1295	-5.0087	-4.3253	1.3616	-6.2678	-2.4547	-2.0086	-5.4953	-4.9522	-4.4771	-0.71044	-5.6897	-7.1094	-6.8922	-5.1476	-5.6731	-8.9067	-6.1946	-7.0969	-3.7799	-10.286	-2.4114	-7.2481	-2.2747	-7.6124	-3.9833	-4.2398	-9.4189	-3.3668	-6.7065	-1.8868	-6.3646	-8.0299	-6.527	0.47281	-4.8092	-3.8114	-3.6648	-8.6305
4.3581	1.288	-2.8328	-5.2227	2.6868	-0.2838	2.9676	-0.74386	4.0949	0.4109	-2.488	-3.4228	-0.63807	-2.5031	-4.9147	-6.8413	-1.6822	1.8442	-3.5187	-1.8194	-3.8233	-3.78	-3.502	-3.2043	-0.62046	-4.1641	1.1925	1.6237	-0.23339	-6.2599	-3.3416	-3.3966	-2.7199	-2.7426	-1.6206	-1.5347	-1.4631	-1.3805	-5.553	-1.4608	-3.3238	-5.3298	0.15934	-0.36001	0.79091	-0.86111	-2.3184	-4.7919	-2.7177	0.23065
-7.1952	-5.8048	-9.5278	-13.199	-13.51	-14.007	-10.304	-11.148	-11.38	-4.8514	-14.475	-13.873	-11.155	-10.591	-9.8278	-10.838	-9.7726	-11.16	-9.1461	-9.7103	-10.019	-9.678	-10.814	-11.888	-11.017	-9.167	-8.7479	-8.9028	-7.665	-8.4905	-11.264	-7.331	-10.527	-9.7197	-10.334	-13.908	-7.3837	-9.6812	-11.633	-14.284	-11.915	-13.403	-8.7837	-8.9532	-8.1724	-11.402	-11.928	-13.617	-12.892	-14.245
8.4268	8.0952	10.253	7.0791	6.33	9.5502	10.354	6.4305	7.0472	7.0151	8.3814	11.855	8.4168	12.388	7.9399	10.051	6.6402	7.7838	10.077	7.684	11.484	5.8958	13.857	7.1055	7.5902	7.7795	7.8554	7.3174	8.7832	9.8346	9.2936	9.2439	6.7261	10.833	10.535	13.234	8.92	10.133	5.4472	9.2976	8.6411	6.8426	13.091	14.669	7.1889	5.1576	10.261	5.8625	4.9851	8.7795
-0.28169	-2.347	-4.2607	-0.85005	-2.0899	5.3829	-2.0017	6.5135	1.6778	-1.5768	3.0237	1.8644	5.584	-0.90296	-0.025451	-0.79486	3.3712	-2.1147	-3.5354	3.3019	-0.12158	-3.5278	-0.54145	3.13	2.3362	0.070441	5.1546	0.16116	4.1291	0.79461	0.74978	1.141	4.3704	-2.4355	1.6556	0.3522	-0.35816	0.33249	-0.13632	3.4795	0.93006	-1.6263	1.4971	-2.282	-1.7231	-0.46745	-0.34477	0.88639	-0.6211	3.364
-6.722	-3.9761	-4.5297	-5.3964	-8.8894	-0.70724	1.7693	-11.111	-5.3171	-3.5388	-5.6192	-0.36502	-5.4144	-4.3796	-1.9395	-4.0471	-0.13764	-3.7939	-3.8975	-0.83414	-4.3931	-3.8727	-2.3443	-0.53013	-1.2177	-9.8108	-3.5541	-2.8806	-1.7019	-3.9376	-4.4677	1.3563	-2.3267	-5.6993	3.7069	-3.1285	-4.1867	-0.77591	-5.9636	-4.9191	-2.3713	-5.2465	-1.2714	-7.1279	-4.2658	0.70262	-1.1038	-3.134	-4.7895	-7.7912
-12.271	-9.9808	-15.455	-9.0649	-15.14	-11.463	-10.55	-11.926	-13.047	-10.943	-15.717	-15.092	-13.291	-12.922	-13.258	-17.253	-10.447	-14.203	-12.234	-12.895	-13.292	-9.5212	-9.3498	-19.73	-16.985	-13.32	-11.869	-7.6	-14.6	-10.868	-10.502	-9.3358	-10.215	-14.439	-8.4542	-12.287	-15.448	-13.336	-13.338	-9.0445	-8.0718	-13.624	-13.518	-18.478	-13.524	-15.53	-14.755	-12.182	-15.269	-11.831
6.1909	7.6122	7.0151	9.7079	5.8037	9.2155	3.1894	3.6249	6.4065	4.2448	9.7225	4.0719	5.6743	4.4232	8.7785	5.848	4.8068	4.4304	7.043	8.5567	6.8987	7.1871	6.5874	7.3937	7.7376	5.0545	6.0393	6.9129	5.5528	6.8788	4.2383	8.3765	10.82	8.0254	9.9749	7.6072	3.8394	5.818	5.8437	2.3487	7.0239	8.7366	5.7138	4.6862	8.1118	6.4009	7.9414	3.8151	7.2453	6.2659
-13.54	-7.6776	-11.076	-8.7429	-15	-10.18	-6.7729	-8.1863	-8.1223	-13.685	-8.4511	-13.63	-11.727	-9.0391	-12.38	-8.5979	-6.3017	-8.5706	-15.03	-11.54	-6.725	-13.632	-8.7558	-9.3022	-12.33	-11.02	-8.1618	-11.902	-6.356	-13.974	-11.116	-8.8121	-12.123	-12.059	-12.386	-14.425	-9.4464	-10.288	-12.035	-15.05	-7.6932	-9.2495	-12.836	-10.337	-10.332	-6.699	-9.8225	-11.761	-12.301	-9.1979
-14.121	-12.432	-11.358	-11.17	-10.915	-11.349	-15.275	-11.572	-10.005	-14.827	-7.5041	-12.112	-11.496	-12.105	-11.571	-9.426	-15.173	-10.727	-8.98	-19.438	-9.9138	-10.291	-7.6858	-12.567	-6.7172	-7.4016	-12.304	-13.125	-10.366	-9.7168	-10.63	-12.085	-15.28	-15.037	-8.4457	-7.8595	-13.536	-11.244	-10.785	-10.445	-10.383	-9.9408	-9.459	-12.893	-4.4915	-13.723	-12.855	-11.516	-10.429	-10.322
-1.0817	1.6879	0.10055	2.1402	-1.3736	-0.60124	1.5151	1.3629	2.4682	2.8889	-5.4599	3.0744	2.6716	-0.40158	4.5336	-3.3939	2.2637	2.6184	2.2483	-1.2553	1.3173	4.5262	5.0267	1.8253	-0.20876	3.6529	-0.21267	3.0072	1.6668	2.1171	-0.10984	0.22352	2.9512	1.5115	1.4692	-0.29692	2.4562	0.66059	-2.054	0.92668	2.3006	2.5018	1.8679	0.17053	2.1995	0.50418	0.43031	3.1899	-0.023163	3.2457
-3.8612	-0.52021	-2.5043	-5.0951	3.1599	-1.279	0.34689	-0.42796	-0.25816	0.030352	-0.98688	-2.0122	-5.3999	-4.7675	1.8551	-6.9107	-2.2135	-3.615	-2.4336	2.3566	-3.5159	-4.924	-4.3954	-0.9856	0.51133	-1.7507	-0.46885	1.7608	2.5866	-1.7842	0.52786	2.3822	-2.8137	-2.0979	-6.1223	-0.33232	-2.2492	-1.5304	-5.4712	2.5047	-0.60247	-4.3413	-2.2401	-1.9512	1.1545	5.9378	2.0693	-3.4644	-4.7609	2.0949
-0.97596	1.8624	-0.12404	-0.8431	-4.5777	-1.7553	-5.3715	-3.0276	0.14803	0.50443	0.48908	-1.7337	6.8598	0.53516	0.32344	1.0717	-0.26937	2.1602	-4.1249	0.6424	2.3316	-4.1565	-3.459	0.83227	-5.6484	-4.1888	2.2951	-4.9738	-0.72719	-2.7114	-2.8961	-5.3128	-1.1629	-4.9542	-0.89087	-1.2499	-3.3268	-0.15182	-2.8775	3.69	-3.0543	-0.23973	-2.7359	-3.8453	1.9856	3.2935	-5.8162	-0.83009	-3.8625	-0.29992
-2.4241	2.4284	-0.035119	-3.8247	-3.6191	0.7448	-1.3714	-1.0018	2.0239	-4.0223	2.1441	1.0017	-0.54991	-1.6047	0.16351	1.3539	-1.6692	-1.4106	-9.4942	-4.1765	0.41411	-1.5437	-0.30771	0.39361	-4.6089	-0.24917	-6.8234	-1.4312	2.9163	-1.3459	-0.8233	-3.6422	-0.25564	0.89126	-2.2996	1.4922	-0.41547	-3.1758	-1.9215	-3.3832	-1.962	-5.4724	0.54792	-1.4501	-0.68486	0.44073	-4.2305	0.06622	-1.0597	-0.94156
2.938	-3.3235	-0.93428	0.31	1.6546	-1.9349	-2.9366	0.7642	-3.2787	-2.9083	2.4743	3.6056	-1.8046	1.4117	1.4882	-0.22702	0.13731	-5.0272	-4.8784	-1.8725	-1.2906	-2.4492	-0.97801	-1.773	1.5849	-4.584	-0.32036	-5.5868	-3.805	-1.6265	-5.7991	-1.5904	0.4271	1.1046	-5.0698	-1.9538	-0.99811	-0.05032	-1.5971	-1.4666	-0.80752	3.4061	-0.89293	-2.6897	-3.2333	-1.597	1.6573	-0.81087	2.1778	-3.2543
-23.039	-23.854	-21.66	-19.856	-22.49	-22.718	-24.396	-21.451	-22.343	-20.274	-20.925	-16.576	-19.299	-20.28	-19.49	-23.583	-22.91	-17.406	-22.841	-21.5	-19.694	-21.777	-24.588	-24.375	-23.905	-16.531	-20.197	-18.07	-21.624	-19.311	-17.287	-22.283	-18.725	-19.466	-17.428	-20.685	-19.713	-23.726	-20.044	-19.257	-21.071	-19.731	-18.571	-20.65	-19.705	-21.426	-14.788	-15.391	-19.432	-20.879
-18.376	-20.105	-22.569	-21.632	-21.513	-24.859	-19.985	-23.627	-22.515	-21.568	-24.92	-21.66	-20.646	-20.382	-25.902	-21.877	-15.161	-23.395	-25.652	-24.164	-16.961	-22.233	-21.507	-19.845	-21.143	-22.993	-24.426	-22.615	-16.895	-24.245	-24.518	-21.559	-25.336	-15.127	-23.42	-25.668	-20.244	-27.115	-25.747	-20.606	-20.498	-23.109	-22.316	-23.519	-17.565	-24.234	-24.478	-24.607	-22.274	-22.177
2.3272	-1.3023	3.538	-1.4046	-0.081141	-4.5251	-1.2123	0.75635	-7.7594	-0.72256	3.4574	2.1629	0.077627	-2.0203	0.063939	-3.9662	-1.7564	-2.9985	2.2568	-4.7492	3.9005	0.55356	0.897	-1.9259	3.3389	-3.8951	0.26299	-1.0791	-1.6997	-6.756	-0.26732	-0.10423	3.2729	0.89429	-0.76636	-2.9672	-1.6401	-1.3928	-1.7889	-1.0062	2.1062	-1.7583	-0.33155	0.71403	-0.31301	0.81648	1.6762	-4.6805	0.76382	-1.5978
-0.83369	-0.73903	-2.2419	-1.601	-4.5282	-5.8668	-4.9187	-6.3119	-1.5363	0.48522	-2.8636	-3.211	-4.6555	-2.1646	-5.4297	-1.7467	-3.1347	-5.5437	-4.6454	-1.0814	5.5046	-3.3385	0.97592	-3.8393	-3.8111	1.5285	-0.33576	-5.6825	-4.4695	-6.6519	-4.8033	-5.1055	-4.843	-2.6273	-5.4112	-2.2113	-1.9769	-3.8076	-2.7878	-6.9292	-4.1556	-1.9144	-6.1806	-2.4639	-3.3624	-4.2356	-1.3084	-2.2973	-5.8541	-5.0442
-4.4175	-1.8005	-0.94383	-2.5079	-0.21037	5.9867	0.73249	0.59985	0.5835	-3.0121	1.7634	2.9769	2.2449	0.25141	2.557	-2.4452	-1.6705	1.6593	5.4821	-3.0826	1.8263	-4.3166	0.053292	-1.3881	1.0938	-1.398	-0.87635	0.87692	-3.5731	2.9969	-1.4022	4.7868	0.67481	0.44492	-0.062288	-1.3065	1.8377	-2.8472	-6.4253	-1.1206	2.4609	1.4995	-0.60562	-4.2804	1.9962	1.1597	-1.6493	0.58834	-1.9076	6.8152
-25.268	-19.608	-24.317	-19.215	-22.97	-21.867	-22.694	-21.128	-26.832	-23.162	-25.74	-18.97	-21.674	-20.182	-18.793	-27.373	-27.446	-25.285	-25.847	-20.743	-17.63	-27.121	-21.538	-25.164	-19.671	-18.468	-26.297	-22.456	-20.329	-18.508	-20.776	-24.168	-23.011	-23.195	-20.254	-25.528	-21.541	-20.259	-25.156	-24.592	-21.825	-19.362	-23.317	-23.9	-21.528	-18.53	-21.728	-19.014	-22.308	-24.057
-3.5262	-3.7819	-5.8941	-4.5073	-3.6388	-2.4067	-4.9877	-4.6791	-8.0592	-0.57343	-5.075	-6.0011	-8.3756	-4.3622	-3.845	-7.7693	-3.5756	-4.4861	-3.2722	-8.2019	-5.8661	-1.37	-0.79203	-6.6914	-4.4846	-6.5508	-2.8998	-7.1635	-0.68095	-5.5457	-4.6297	-7.235	-1.7557	-8.4212	-3.917	-8.8579	-4.0844	-9.6668	-3.5901	-6.6037	-8.7028	-7.997	-4.1948	-6.9822	-4.3748	-3.687	-0.1696	-10.064	-8.2922	-9.0002
0.64395	1.0961	3.5732	1.2306	5.5913	-1.9636	0.53641	-1.4725	-6.081	-2.9683	1.7141	0.42455	0.10437	6.0579	-3.3211	-2.7697	0.74729	0.10514	0.56321	-3.2139	-1.1454	-1.426	0.85821	-3.8124	-5.2281	0.59341	-3.8535	-3.558	-2.537	-2.6016	-2.5629	0.79308	0.66984	2.7984	2.6342	-2.1026	-1.3083	-6.2735	-0.73898	-1.012	-0.15653	-1.6459	-3.0498	-1.4256	-6.0804	-2.3061	-0.36472	3.7484	-0.54621	0.38214
-14.741	-13.261	-13.938	-14.097	-15.645	-12.564	-16.585	-7.3304	-10.466	-12.565	-11.171	-14.159	-10.154	-9.1412	-8.7777	-9.2345	-11.43	-14.584	-8.4674	-12.069	-9.5569	-9.6572	-11.703	-13.745	-9.0759	-11.097	-14.25	-9.4672	-10.036	-15.746	-10.151	-18.984	-16.575	-12.003	-10.947	-16.988	-9.8242	-4.2075	-10.133	-12.886	-12.285	-8.1198	-12.691	-10.632	-6.8935	-6.2947	-9.8134	-11.3	-11.71	-14.389
-12.28	-8.4595	-10.321	-8.5321	-11.608	-13.269	-12.787	-13.495	-7.7874	-11.04	-12.029	-11.676	-11.878	-13.996	-15.981	-7.612	-13.375	-11.433	-8.8363	-12.469	-14.916	-9.812	-8.1618	-7.1583	-11.275	-11.745	-14.392	-9.7307	-5.3046	-10.353	-14.477	-12.87	-8.8855	-7.2587	-8.8702	-13.74	-6.3523	-13.628	-10.768	-13.148	-12.757	-14.967	-10.181	-8.1365	-11.028	-10.571	-7.5436	-11.178	-16.202	-5.4308
-3.8935	-6.8505	-8.1141	-2.1733	-2.4277	-10.854	-3.0561	-7.6732	-7.2314	-4.9071	-3.9583	-9.339	-6.9196	-5.5165	-9.216	-5.15	-5.6047	-8.4033	-5.6544	-8.9471	-2.4283	2.0557	-0.91372	-2.7448	-7.078	-3.6547	-1.6718	-10.222	-4.2343	-8.2206	-8.148	-4.0335	-4.1581	-7.775	-7.2549	-6.9857	-10.217	-4.8942	-10.053	-5.8482	-0.41194	-6.3022	-7.2335	-5.0999	-2.7529	-3.3187	-3.4483	-4.6089	-5.3124	-4.554
-7.101	-9.1721	-7.3743	-7.5228	-6.622	-8.3777	-6.0809	-4.708	-4.8705	-12.748	-9.4135	-5.6914	-8.0962	-7.0702	-4.313	-5.5319	-2.4415	-5.3611	-3.8228	-7.2499	-7.693	-9.796	-4.3652	-9.7712	-7.1789	-6.6091	-10.067	-3.4109	-12.297	-8.4446	-6.934	-8.8721	-10.162	-4.6049	-10.607	-9.4803	-6.4205	-7.1649	-4.6799	-8.4506	-5.5192	-6.3589	-5.5056	-8.6292	-5.7616	-6.9878	-9.7613	-7.9957	-14.103	-5.2066
-3.0228	-2.4446	-7.3426	-5.2109	-2.4541	-3.742	-7.7943	-7.4436	-4.5446	-5.0045	-3.9844	-0.17885	-5.8462	-4.215	-6.3076	-3.2224	-4.8036	-5.7557	-9.0882	-7.4585	-2.9783	-3.5319	-7.2787	-6.089	-8.7577	-5.0347	-10.155	-6.3107	-4.2074	-5.9837	-4.4899	-1.0573	-3.3767	-5.0488	-2.8453	-5.0699	-5.4577	-0.79933	-4.305	-6.2673	-5.107	-0.88325	-5.4277	-4.5087	-2.2497	-9.7706	-4.3192	-0.99345	-7.5137	-3.0962
-0.75674	-1.5919	-4.41	-6.4614	-2.6034	-1.6162	-2.3147	0.93301	-0.52364	-1.5585	-5.8104	0.044157	1.2549	0.029278	-3.3084	-1.6258	-3.0631	-0.48617	-2.3047	-0.83122	-1.6317	0.65263	0.054914	-0.45157	-1.8143	-4.4836	3.1216	-3.5259	-4.8478	-2.1492	-1.4431	-2.0751	-3.2133	-3.2319	1.4402	3.9252	1.836	-1.5263	-5.7802	1.3039	0.0053807	-2.3047	0.10087	3.3767	-6.7887	-1.3721	-0.49632	0.35635	0.058751	-1.484
-10.307	-13.751	-12.452	-15.871	-14.056	-12.048	-13.196	-15.087	-17.272	-11.508	-14.854	-11.618	-8.5333	-11.391	-8.9125	-17.243	-16.358	-14.439	-12.641	-12.726	-11.147	-11.611	-9.7162	-16.874	-16.238	-12.156	-14.454	-13.723	-19.675	-13.539	-16.663	-9.8867	-12.511	-16.114	-12.934	-16.689	-15.824	-12.364	-12.769	-12.103	-15.079	-8.3208	-11.68	-14.653	-14.231	-13.909	-16.148	-15.929	-13.825	-17.063
8.99	7.5033	6.3018	11.464	7.1464	11.964	6.9331	9.357	7.1398	9.1182	8.5187	11.869	7.575	9.7022	9.6972	6.3248	5.7126	8.8834	7.4361	7.4288	4.2093	9.3246	7.8432	4.8991	4.1015	6.5001	8.188	8.398	7.3896	12.349	5.0979	5.0215	7.0742	4.428	6.8321	9.9481	9.2905	5.1225	10.818	6.1445	7.6675	6.1637	6.216	8.3748	10.324	11.39	5.757	7.883	8.6534	9.5693
0.10262	-1.4562	-3.4518	1.0137	0.10098	-0.95157	-0.39654	0.71512	3.6812	1.3323	1.7677	-0.88955	1.1542	-3.3968	1.9346	1.9377	-0.73276	-2.1005	0.51089	-1.185	1.4283	4.6578	-1.3611	2.8031	-2.6744	3.2479	-0.69494	1.1123	-3.1225	-4.9269	0.40203	-2.7123	0.65021	-2.1262	-0.62603	-1.7004	4.2277	0.96042	-3.1431	2.9484	1.3423	-1.0236	-0.91304	-5.5242	0.92512	-2.3128	2.8594	2.3908	-0.26536	-6.7289
-10.064	-10.114	-15.623	-11.46	-11.543	-11.839	-10.16	-10.224	-13.93	-7.0604	-11.414	-13.793	-10.497	-9.4783	-9.5951	-7.3939	-14.124	-13.587	-7.758	-6.223	-15.128	-10.479	-14.129	-8.4443	-10.461	-7.0059	-11.295	-11.848	-7.3143	-12.149	-12.402	-10.043	-8.7984	-8.9547	-11.361	-13.575	-9.2334	-13.01	-14.811	-11.518	-9.0871	-11.249	-13.414	-11.854	-6.8653	-14.54	-12.037	-12.935	-6.1364	-9.6621
-2.2947	3.5239	3.2741	5.3415	2.313	-0.66646	1.5431	2.3543	0.070673	-0.18992	-1.4795	0.46954	1.6082	-0.054855	1.1326	-3.4062	0.45625	2.8249	6.3688	3.914	2.7351	2.931	2.0156	0.99413	1.2496	3.0557	0.87691	-1.0201	-3.0479	3.944	1.0625	0.020106	5.7857	4.6011	7.5149	-2.0624	5.2626	1.1388	0.91749	0.82549	2.5837	0.12762	2.8516	0.53602	3.9742	1.0247	1.8742	0.73963	2.0353	0.22797
-7.3336	-9.4368	-11.394	-9.2106	-11.822	-8.4408	-8.5743	-5.4464	-11.008	-8.7054	-7.1385	-4.1937	-10.524	-7.9792	-7.9239	-11.86	-8.6801	-11.499	-3.8897	-3.6121	-8.9703	-5.5124	-6.9361	-9.517	-10.264	-10.839	-4.1003	-8.0021	-8.7025	-10.055	-11.077	-11.457	-10.466	-7.7964	-6.5863	-8.7524	-10.598	-8.5756	-9.4373	-9.4083	-9.469	-6.5036	-8.4815	-9.8379	-11.205	-9.8715	-9.1095	-8.84	-8.7641	-12.295
-12.55	-11.242	-11.606	-14.442	-9.6486	-17.59	-7.8115	-15.473	-15.76	-9.4092	-16.496	-8.8469	-9.2653	-10.1	-14.572	-13.039	-13.071	-15.618	-15.268	-14.189	-16.932	-12.681	-13.745	-11.144	-12.92	-12.775	-17.399	-11.824	-8.5624	-9.3876	-7.9235	-13.419	-9.1062	-6.9619	-15.4	-14.235	-12.819	-11.909	-11.115	-12.807	-13.285	-9.2508	-12.774	-11.723	-8.5545	-10.971	-12.312	-9.1584	-13.476	-11.975
-21.403	-19.437	-21.778	-23.795	-23.02	-20.303	-22.558	-20.624	-23.293	-18.456	-24.802	-19.494	-22.204	-22.505	-23.436	-23.188	-20.125	-25.154	-22.871	-28.295	-21.69	-21.58	-22.85	-20.005	-19.98	-20.993	-24.359	-24.172	-21.758	-23.297	-21.803	-23.936	-21.474	-21.135	-19.361	-24.229	-25.081	-19.538	-25.541	-25.388	-24.456	-23.869	-25.045	-23.334	-22.727	-21.027	-17.295	-19.757	-23.356	-21.25
-3.0879	-1.0861	-2.3374	-0.11399	0.38164	-3.4928	-2.1721	0.49776	-5.7678	-3.2105	-3.996	-0.33411	-2.4366	0.43504	-5.0649	-2.8212	-1.974	-0.79742	-2.4873	1.9762	-2.8467	1.7877	-2.7806	1.2315	-3.7245	-2.2745	0.84942	-0.98139	-3.0996	-1.7803	-4.7817	-1.4626	-4.2273	-1.9747	-4.9887	-3.3127	-2.7227	-2.0666	-3.7647	-5.4495	-3.0607	-6.8084	-1.6143	-5.2074	-7.3376	2.455	-6.5817	1.3321	-0.31212	-1.3705
-7.2131	-11.473	-9.2314	-9.688	-8.5092	-10.792	-7.8423	-8.3515	-12.414	-7.8438	-10.797	-10.935	-6.4596	-6.9067	-5.7412	-12.709	-7.7763	-6.588	-7.9928	-9.3004	-5.4463	-12.64	-11.496	-6.4785	-11.406	-8.2499	-7.4472	-9.502	-8.3751	-11.827	-12.88	-9.3366	-10.315	-6.9631	-8.7236	-7.7673	-12.436	-10.53	-5.3133	-11.298	-13.907	-11.88	-12.191	-6.5173	-7.5021	-9.7127	-5.6924	-10.177	-5.1353	-6.6136
-0.84032	4.0974	0.15484	1.2196	-2.7146	0.90369	-0.41251	2.3944	-4.048	0.58879	-2.111	1.0256	-0.28216	1.1303	1.6122	-0.14277	-2.2744	0.3653	1.6512	2.5695	2.9802	0.62716	0.10392	-0.8597	1.7938	3.2763	-1.841	-0.16619	2.3537	-6.3754	-0.50198	0.44029	-0.58684	1.0547	1.071	1.5281	2.594	-2.9598	-0.54016	-4.4563	-3.4742	0.35718	-1.5875	0.82418	-1.0118	-1.0524	0.80918	3.1164	3.6954	-0.37779
-13.701	-12.193	-13.972	-15.954	-15.153	-15.587	-16.753	-13.429	-16.463	-17.338	-15.366	-16.938	-21.183	-11.251	-15.345	-14.151	-11.524	-15.817	-12.716	-18.866	-16.381	-15.835	-17.107	-13.45	-14.067	-10.47	-16.265	-14.627	-16.074	-11.443	-15.405	-14.83	-14.075	-11.892	-17.171	-10.912	-17.638	-15.855	-13.899	-15.013	-13.139	-13.902	-19.574	-7.6896	-14.398	-16.206	-14.845	-16.084	-13.764	-17.585
-4.0796	-5.8399	-4.0305	-3.2813	0.54082	-0.16983	-0.87659	-5.4087	1.8497	-3.0026	-2.5159	1.7489	-5.3424	-4.412	-5.2788	-4.7029	-3.9574	-6.105	-2.2263	-3.9618	0.27383	-3.1109	-1.9238	-4.7882	-0.057793	-1.7918	-1.5042	-3.7452	-4.7831	-3.7763	-3.4978	-4.6748	0.89488	-4.3665	2.2694	-5.4634	0.94946	-0.49293	-0.37598	0.36576	-3.4255	1.6307	-0.53508	-3.6502	-3.8096	-4.4637	1.4047	-4.7243	-2.1186	-6.4871
-8.6516	-8.7068	-10.759	-8.4551	-7.0438	-6.4843	-7.9946	-8.18	-7.1663	-6.9304	-11.693	-7.369	-4.3165	-4.4087	-2.9908	-6.4046	-7.4598	-6.3431	-7.94	-8.425	-12.403	-10.77	-4.3716	-5.7143	-7.5066	-5.2599	-7.9103	-12.058	-6.5372	-7.6681	-8.4211	-11.006	-5.5261	-7.0029	-7.1512	-9.8029	-8.2086	-6.5783	-6.9244	-2.8591	-7.8413	-5.8194	-11.098	-6.1594	-5.9326	-5.7563	-8.5297	-5.1549	-6.3167	-8.0984
-13.347	-14.009	-14.204	-12.807	-10.822	-12.781	-9.3805	-10.115	-15.593	-10.451	-12.27	-12.336	-10.591	-12.069	-12.023	-12.931	-9.0829	-13.059	-13.583	-13.177	-6.2313	-9.6826	-10.386	-10.59	-8.8977	-10.48	-11.93	-10.185	-11.986	-11.945	-11.734	-7.8584	-10.835	-12.651	-14.002	-14.922	-14.059	-12.639	-12.251	-14.749	-15.455	-11.27	-12.803	-11.247	-11.541	-8.7026	-13.517	-8.1975	-7.2096	-8.7561
-22.291	-22.763	-16.984	-25.658	-23.517	-21.747	-24.064	-19.169	-23.922	-21.632	-26.515	-23.25	-21.918	-17.138	-20.103	-21.875	-21.22	-26.651	-22.001	-27.955	-23.324	-18.199	-19.775	-19.237	-24.059	-26.919	-19.938	-19.378	-23.588	-21.927	-20.633	-16.271	-23.715	-26.707	-25.042	-22.328	-21.197	-22.107	-21.235	-24.364	-19.516	-21.203	-19.844	-24.118	-22.293	-22.58	-24.112	-18.949	-22.91	-17.605
2.6962	-1.0889	0.83121	1.5944	-4.5274	-2.4088	-0.32924	0.34294	0.36462	-4.6907	1.1961	-3.8948	0.081684	2.5006	-0.12499	1.1952	-5.6187	2.2527	-4.0385	-1.0282	-3.1069	-5.4956	-1.2944	-2.8153	-2.0746	-0.21082	0.54334	-1.1003	-3.3403	-0.92375	-1.9841	2.1127	1.0614	-0.78931	-1.0418	-0.28659	-5.2511	2.3719	0.75092	-5.4731	5.0288	-2.2245	-0.77689	0.25918	-2.4559	-3.952	-0.34954	-0.36412	-1.5582	-0.28464
-2.8897	-1.4581	-9.1658	-0.36829	-3.4289	-2.1178	-6.8549	-3.6637	-5.6243	-6.3641	-4.6619	-2.2035	-2.7111	-1.3755	-1.7591	-8.9502	-4.1276	-3.604	-2.4602	-3.052	-3.1162	-2.073	0.095106	-1.1336	-4.1833	-0.076212	-0.28957	-5.419	-3.1374	-3.7842	-2.8727	0.087094	-5.1946	-3.7701	-2.316	-6.0202	-1.8538	1.9191	-3.37	-6.5077	-9.3139	-5.3875	-0.61368	-2.7107	-2.5138	-1.2841	-3.7045	-0.40882	-2.9796	-7.9731
-2.845	-1.3837	-4.0645	-2.0982	-0.87445	-2.1188	1.7114	-0.45588	-1.5998	-4.1714	-7.5622	0.67833	-3.7545	-1.6083	-0.18634	-1.6164	-2.9036	-1.9112	-3.4637	-4.9687	-3.1754	2.071	-3.3995	-0.76102	-4.362	-0.97515	-4.1577	-1.6581	2.8491	-0.93074	-2.2799	4.8962	-4.0891	2.6875	-2.3035	-3.2721	-0.52187	1.6776	-0.84934	0.5882	-1.8283	5.7923	0.11724	-0.096062	-4.9696	-5.3604	-1.8164	0.99153	-4.9327	-4.6352
0.75421	-4.4694	1.8557	-4.5284	-3.3502	-2.2221	-4.4993	0.24831	-2.4159	-4.0687	-0.74268	-1.4911	1.3199	-1.6146	-0.20099	-3.5571	0.072665	-5.077	-2.5677	-3.1874	-3.5225	-2.3008	-3.2912	-3.4391	-4.0581	-0.80352	1.8956	-2.9898	-4.1348	-2.4405	-6.4988	-6.9106	-1.5385	-5.2525	-2.8622	-3.5217	-0.74928	3.1937	-0.49249	-2.6853	-1.7241	-4.6768	-3.9574	-3.3582	-1.0068	-3.2196	-0.070965	-4.1005	0.16096	0.15339
-5.0767	-6.1935	0.63271	-3.8966	3.6017	2.0494	-0.32491	-3.6465	-4.5014	-2.3723	-7.4255	-2.054	-0.41792	-4.7558	-2.8872	-4.1712	-4.0789	1.9657	-0.80091	-1.3281	-5.8608	-2.6594	-1.1478	-4.981	-3.595	-4.5211	0.36229	-1.1471	-2.7418	-4.325	0.12867	-3.787	-6.2842	-1.2819	-3.9889	-2.0443	-4.7971	-4.4458	-6.2139	0.0092196	0.13206	-1.6852	1.9866	-2.1401	-0.41652	1.2247	-2.894	2.7663	-3.1373	-3.4387
-3.3328	-4.0653	-4.9284	-3.5769	-3.2383	-5.2578	-7.7589	-5.0534	-1.2609	-4.4367	-8.1774	-8.7507	-3.5209	-4.2841	-4.3584	-1.1998	-4.143	-5.0503	-5.4607	0.34942	-1.3579	-7.132	0.45091	-3.8462	-3.1667	-8.6421	-4.8541	-4.6902	-4.3117	-5.3737	-8.3115	-0.87389	-3.2961	-4.7015	-4.7263	-6.6773	-3.5347	-0.28092	-4.1094	-2.9764	-5.5263	-8.8161	-5.5246	-10.948	-7.2011	-6.3359	-6.1733	-0.074978	-2.4674	-4.0033
6.4333	6.9468	5.2753	1.279	3.0606	0.11585	2.6165	2.8251	1.3168	3.7743	6.2966	2.8774	7.5908	3.0196	8.0537	7.4178	5.4099	2.9049	1.0327	1.7266	7.4154	2.3332	5.1147	8.0538	1.3876	6.2465	3.2947	5.1789	10.14	3.4198	2.9256	4.0849	1.1776	4.2293	0.62494	5.9681	5.4205	7.1182	1.1578	4.8596	1.6253	3.5119	9.0697	5.1121	4.8809	2.9637	5.5748	5.7351	3.3958	7.7741
-4.495	-5.4214	-6.1493	0.89189	-1.4966	-4.4583	-2.8854	-0.75463	-8.0065	-6.2593	2.1541	-2.713	-6.9777	-4.8549	-1.3771	-3.7556	-2.3574	-5.8626	-0.52218	-0.020068	-3.5201	-5.4111	-3.5263	-5.7577	-7.4012	-2.2199	-8.5439	-5.3736	-0.9649	-1.1268	-0.62683	-1.0816	-5.6724	-3.4624	-4.4771	-5.504	-7.2714	-7.6241	-5.9307	-6.6147	-2.244	-4.1071	-1.6246	-5.6239	-6.1998	-3.7333	-5.911	0.27897	-4.3208	-3.0187
-14.291	-12.658	-11.633	-14.344	-11.509	-11.844	-11.455	-10.715	-9.0796	-13.023	-11.049	-13.972	-8.7428	-13.178	-13.743	-8.3506	-13.643	-9.1249	-12.406	-11.922	-13.632	-11.724	-10.542	-11.302	-13.549	-9.4684	-10.349	-13.071	-12.922	-11.965	-10.759	-8.0463	-9.7381	-16.372	-12.636	-13.904	-12.446	-19.543	-7.7815	-11.981	-12.766	-13.247	-14.179	-12.097	-7.1048	-11.521	-15.798	-11.694	-13.725	-11.892
-4.7326	-0.43451	-5.7452	-0.35305	-1.1541	-1.9399	-7.0119	-1.7838	-5.7672	-3.2035	-2.9116	-4.4343	-2.2166	-4.2311	-2.8852	-2.0077	-2.8421	-5.0596	-3.107	-4.1398	-0.79033	-7.4616	-5.2296	-7.0863	-7.0048	-4.7075	-0.62847	-3.0371	-1.5241	-2.6529	1.7182	-2.6355	-8.2446	0.84459	-4.2228	-4.9018	-0.35393	-7.0936	-4.533	-3.7841	-3.9332	-2.1636	-6.3959	-1.9603	-1.6074	-3.2833	-2.0059	0.56921	-5.4147	-2.111
-0.52634	-4.1612	-4.6695	-6.0152	-3.6	-0.066028	0.51072	-5.8369	-0.71371	0.41677	-2.7533	-2.6201	-2.8516	-7.0346	-7.519	-1.7761	-1.2127	-4.3862	-5.9316	-4.2161	-7.3526	-1.472	-8.6062	-4.1208	-9.1001	-8.9102	-1.1674	-7.1785	-2.5284	-2.5438	2.3508	-3.452	-3.9503	-3.8409	-3.6911	-3.1105	-4.4426	-2.6013	-5.5504	-0.14033	-4.9472	-5.3229	-3.9362	-5.7814	-5.1331	-2.6988	-0.91582	-1.5345	1.3945	-1.901
-1.7496	-3.1087	-0.020557	0.98922	0.14079	-1.4584	-4.9816	-1.3534	-4.4287	1.2611	-4.2655	-4.9007	0.70727	1.3672	-2.9466	2.0396	3.3839	-4.4225	-3.3057	0.2471	-2.621	-5.3569	-2.9659	-3.0089	0.33052	-0.15975	-1.4566	1.3322	-2.4657	-1.3917	0.22529	0.80724	-3.1893	-4.0959	2.103	-5.2889	-5.2538	-3.2595	-3.9885	-7.4831	-1.215	-3.2974	-1.4951	2.3016	-4.0906	-2.6279	-3.3583	-1.7708	-3.3146	1.7452
-3.5522	-5.6991	-10.054	-2.7362	-8.3345	-4.6773	0.18385	-7.4773	-10.373	-2.2902	-6.6761	-2.3639	-4.6611	-7.3299	-9.5006	-5.6943	-6.3002	-2.6573	-2.0127	-1.371	-5.6434	-8.7583	-4.5373	-10.16	-3.7723	-2.5297	-6.8904	-2.8723	-7.7431	-4.9497	-10.912	-4.987	-5.6052	-8.4942	-10.142	-5.1101	-12.458	-4.4102	-7.3455	-3.2226	-8.1273	-5.6006	-10.947	-8.4355	-6.4606	-7.5545	-3.4102	-8.8821	-6.2088	-10.64
1.9361	3.4824	6.7775	6.1241	3.9179	3.3157	6.2503	4.6606	0.7622	0.24996	0.46251	4.8432	0.93038	2.7714	3.9691	7.1031	5.3592	2.4284	1.0877	4.8815	2.5892	6.8796	-0.043122	4.4972	0.42553	5.6209	7.1034	5.6605	2.1518	5.9912	2.4184	6.4007	3.2943	2.7926	5.3561	2.5071	5.595	6.1928	1.0161	7.284	2.9614	5.9575	6.954	3.8723	4.7477	5.7544	5.802	4.9239	9.7205	5.4574
-16.161	-9.4645	-9.7739	-15.012	-10.567	-6.1296	-10.436	-10.789	-17.422	-15.324	-16.116	-11.75	-11.671	-12.702	-11.499	-11.9	-16.554	-11.845	-17.192	-14.032	-13.776	-12.923	-12.609	-11.777	-7.4169	-13.7	-12.92	-15.954	-12.123	-9.7744	-9.6297	-14.394	-12.045	-7.8435	-8.3506	-10.789	-9.022	-9.1193	-11.708	-9.4125	-10.677	-12.046	-14.223	-10.806	-9.8354	-8.0483	-12.19	-13.145	-12.984	-13.166
2.0987	0.35824	0.89852	-0.9271	-1.7267	-2.0432	1.213	-1.0904	-1.3664	2.0098	-0.64524	-1.9534	2.7068	0.30289	-0.38104	1.4514	-1.8658	2.6209	0.35478	-1.0815	-2.1505	-0.59775	1.0761	0.13498	-0.87563	-2.7697	0.37658	2.0179	1.3164	4.1551	-3.3719	-2.56	-0.68671	1.5562	0.51434	1.2989	-2.7621	-2.0838	1.1612	1.9003	-0.379	-1.1617	1.3219	4.8654	-0.96149	-2.4141	0.84818	-0.17504	3.8142	-8.148
-9.6487	-10.172	-11.031	-8.9583	-10.826	-9.9127	-10.398	-11.28	-16.452	-9.1786	-9.858	-13.824	-13.597	-9.9742	-10.371	-6.0966	-9.5457	-9.9328	-8.0367	-12.03	-8.321	-13.735	-12.707	-8.508	-10.747	-10.469	-9.7236	-8.9681	-5.6137	-10.951	-6.6321	-9.7701	-8.5089	-12.188	-8.6241	-13.954	-7.5756	-9.4808	-13.804	-9.3882	-9.7492	-12.349	-11.025	-10.728	-9.5099	-11.267	-14.33	-14.027	-9.6529	-9.907
-8.2038	-8.0036	-6.7541	-2.6865	-8.3829	-5.501	-11.162	-5.8101	-4.3861	-7.6217	-8.223	-3.1089	-2.762	-0.87643	-4.0408	-0.14591	-6.8287	-5.4781	-8.3883	-3.3902	-2.0554	-4.9361	-3.5731	-1.8651	-3.2333	-2.9295	-2.2227	-6.0064	-9.792	-1.4823	-6.9999	-4.1656	-3.6921	-1.3585	-5.8593	-5.8169	-4.7377	-1.8338	-1.9218	-5.6646	-2.1467	-1.798	-3.4726	-3.264	-11.365	1.7717	-0.21719	-1.8843	-4.749	-4.5565
2.3303	1.2819	6.5085	3.5095	6.1344	4.4254	4.3545	7.6411	1.3778	7.7465	5.2669	2.9738	3.7906	5.1842	4.39	6.3323	7.4906	8.3261	7.8871	5.7407	5.7177	2.5582	4.0058	5.6615	4.0825	9.1764	6.4417	0.56582	0.53792	5.4845	2.813	6.2966	6.834	5.3293	-1.1271	7.134	4.9404	1.2221	5.9981	3.5644	4.8218	4.8097	2.6916	2.4301	5.8546	7.4379	8.3246	4.3731	3.0728	0.63731
-2.851	0.23484	-3.5408	-3.669	-1.8093	-1.4259	-1.6627	-3.259	-0.52819	0.71202	-3.4062	-2.8235	-0.57339	-2.414	-4.7368	0.9729	2.7372	1.5279	1.6758	1.06	-1.6449	-3.8176	-2.4779	-5.5034	-4.2639	0.055332	0.061047	-4.9355	2.9087	-5.968	-4.986	-6.3681	-1.7701	1.1394	4.1888	-0.78137	0.77001	-1.7956	2.0323	-2.2481	-3.0603	-1.8946	-0.79418	-1.0366	2.2214	-0.28489	-3.3825	0.33147	-2.2486	-0.82168
1.12	2.5184	4.7045	-0.4443	1.6122	1.552	4.8899	-2.9139	2.149	2.3201	0.87595	0.26812	4.4324	0.25325	4.3027	1.8922	3.6902	0.85589	0.59436	4.4052	0.82517	-1.2066	3.3272	4.1787	4.256	-0.35233	0.20534	0.86228	7.2281	0.053788	3.5558	-4.7128	0.1997	0.88853	1.0878	1.0278	3.0923	3.8511	1.4345	4.3094	3.7042	5.2314	1.083	3.7946	2.0196	3.0789	2.7985	3.6537	1.6172	1.3464
0.79997	3.1434	2.3697	-2.9045	1.6982	-3.161	-3.3369	1.6019	-1.2894	-3.4383	-2.0926	3.1671	3.008	-5.3538	5.0403	-3.2207	-3.0907	0.65941	-2.4194	-4.9824	-1.8852	0.08551	0.13361	-0.68363	1.3572	8.0246	-1.3421	1.0299	-3.0619	-1.0465	-1.9123	-5.6919	-2.8799	1.5231	-0.58615	0.63325	-0.72114	-3.2898	-2.7973	-0.52282	-1.887	-0.098738	-2.5054	2.8282	-0.74326	-3.9127	-3.9094	0.49514	-0.44087	0.66045
-8.5814	0.57469	-2.4344	-3.2434	-5.9843	0.55409	-8.3433	1.168	-1.2463	-6.492	-4.6814	-3.1368	-2.8263	-4.8238	-5.4369	-6.569	-7.047	-5.956	-0.95968	-7.3682	-2.7155	-1.3882	-6.5872	1.5026	-4.527	-4.7993	-7.812	-6.1844	-4.6597	-3.0061	-5.5351	-2.8868	-3.7835	-0.26062	-3.9682	-3.519	-1.1017	-1.9255	-0.90781	-1.8322	-1.8575	-6.1754	-5.3804	-3.5145	-5.0705	-4.4827	-2.0584	-5.8322	-5.795	-5.0204
-5.4156	-2.4767	-0.20309	-2.7945	0.34326	-0.97753	-0.514	-0.43324	4.3025	-0.074978	-0.081737	-5.4747	1.3774	1.6156	-1.1953	0.54755	-3.0918	-1.5511	-1.5681	-3.9522	-0.085019	-2.0614	-4.7421	1.098	0.13326	-0.18762	0.64032	2.5365	-4.6613	0.36984	3.9226	-2.1202	2.3283	-1.2117	-2.6428	-3.8788	-1.6872	0.5385	4.1685	2.5262	-3.059	-3.2186	-2.331	-4.0157	0.097855	-1.1184	-3.6334	2.466	-2.1753	-2.3527
-0.10186	-1.4308	1.7854	1.5337	0.11256	-0.4329	-0.98399	-3.5632	-4.9733	-2.2895	-1.9123	0.76344	-1.9703	-0.93646	-1.3258	-1.2939	-4.7445	-3.6614	-6.717	-4.2066	2.2694	-0.24218	-2.4912	-0.98445	-0.78915	-1.2312	-1.3011	3.76	-3.1605	2.1749	-9.8802	1.5642	-2.1654	-1.1506	-4.1828	-4.5471	-2.6038	-3.0636	-2.3817	-1.2514	-2.6105	-1.3469	-6.6024	-0.9852	-5.0565	-1.3232	-0.48559	-3.7983	-4.8863	2.8206
-11.804	-16.543	-11.449	-15.302	-12.902	-12.594	-14.252	-14.921	-11.674	-9.111	-15.701	-11.328	-19.055	-8.0335	-13.113	-15.078	-11.093	-15.569	-8.8975	-14.564	-14.424	-14.709	-15.369	-11.563	-11.6	-12.638	-17.274	-9.0067	-12.738	-13.681	-11.756	-10.422	-13.291	-12.185	-10.27	-13.295	-14.708	-13.338	-15.548	-14.88	-17.199	-13.566	-16.75	-13.765	-12.054	-17.312	-10.685	-18.02	-14.141	-13.67
0.70275	-2.9768	-1.7718	-0.27599	-1.7376	-1	-5.0466	-3.0947	-2.0188	-6.0173	-2.8873	-1.1875	-2.4288	-3.0144	-4.0989	-4.1958	2.2033	-6.2476	-0.44329	-5.3939	-2.5957	-1.4817	-5.6317	-3.54	-2.4279	-0.037672	-0.67999	0.39375	-1.2352	-5.0227	0.32497	0.53375	-3.3776	-2.0068	-2.4689	-3.5954	-4.7251	-0.12414	1.1754	2.6244	-2.8885	-2.3497	-1.1744	-2.3791	-2.6401	-5.6475	-2.3084	-2.9496	-5.8373	-1.643
-17.263	-21.07	-24.992	-19.4	-22.605	-23.9	-21.649	-20.581	-21.676	-25.227	-26.116	-18.554	-21.659	-19.057	-22.626	-24.205	-18.746	-15.373	-24.338	-25.467	-21.642	-22.662	-18.128	-21.584	-24.767	-16.691	-24.799	-18.785	-16.502	-21.413	-18.72	-16.698	-22.458	-22.179	-25.749	-19.262	-21.369	-22.837	-16.501	-16.887	-15.146	-21.886	-20.077	-21.745	-20.216	-22.572	-23.814	-21.59	-24.341	-18.805
-3.8994	-1.5865	3.2841	-0.38702	-2.3072	2.2721	4.8365	1.1767	-1.9991	-0.39539	-2.4089	-1.2847	-2.6449	-0.69695	-4.4419	-1.4618	-1.9547	-3.5306	-2.2674	-5.5562	-4.3524	-2.316	-2.0583	-0.93895	-0.81403	0.3604	-1.4819	-0.91114	-5.9071	-3.4038	-5.7076	-1.6437	-4.5874	-1.4304	-0.62264	-4.295	-3.8808	-3.2232	-1.2557	-6.1253	-2.6347	-3.5883	-2.5985	-0.53471	-2.1789	-0.23028	-1.6381	-3.6072	-1.0293	-5.303
-0.6017	-3.0058	-1.3206	0.43286	-3.0316	-0.88273	-1.9817	-1.7193	-2.7907	0.88942	1.3369	-0.45056	-7.9089	-0.15054	-1.9497	-3.9633	0.46114	-1.9315	-0.29669	-3.281	-1.1403	-2.86	-2.2329	-1.9917	-0.23315	-3.1322	2.2936	-0.30253	-3.0325	0.56686	1.4999	1.5215	-2.8337	-2.0275	0.018687	-4.0364	2.7577	-2.6685	2.3774	-1.6162	-3.0295	-5.4141	-4.1861	-6.8094	-2.1632	-4.4669	1.3682	1.3996	-0.84463	-4.5599
-5.8707	-5.6944	-6.7858	-9.8774	-5.9732	-7.942	-3.2984	-6.4592	-4.7269	-10.129	-5.0791	-7.5818	-6.4618	-3.8075	-6.2963	-7.0851	-4.0531	-8.1361	-5.8823	-7.1402	-6.2623	-6.8425	-4.8899	-7.7369	-1.4254	-5.6657	-6.0776	-5.898	-5.521	-3.4075	-4.7409	-7.6109	-3.2858	-4.2986	0.51108	-5.3244	-3.1274	-3.0071	-4.0658	-6.1792	-6.7987	-8.5708	-4.8977	-4.956	-3.3746	-8.8159	-2.5392	-2.4644	-4.1316	-5.7808
-14.594	-11.317	-18.819	-13.194	-12.164	-12.284	-13.18	-15.04	-13.927	-14.096	-12.881	-14.844	-14.968	-15.929	-17.651	-13.739	-19.04	-17.865	-9.5181	-17.334	-14.032	-15.207	-13.774	-14.962	-13.597	-18.368	-11.695	-15.092	-14.297	-16.033	-19.815	-10.872	-15.783	-15.542	-12.896	-10.542	-15.993	-12.764	-13.608	-10.502	-17.026	-14.751	-14.189	-11.099	-22.395	-16.542	-14.695	-12.54	-15.187	-14.918
1.0185	6.1621	0.95919	4.273	0.12416	3.7983	5.3505	1.2968	4.7652	0.017347	2.9524	4.6062	3.8707	4.4078	4.8863	-1.2779	3.5117	-0.1836	-0.16797	3.2015	3.4313	2.0094	3.4286	3.5223	1.8261	3.9736	1.8766	-0.13641	3.9127	1.1184	1.3373	-1.2293	1.5154	1.6338	-0.62186	-0.62696	3.3348	1.9805	3.0806	2.5262	0.39397	2.0305	7.5287	5.0641	3.9051	4.2987	3.4015	2.4714	3.3446	6.5018
-15.35	-11.36	-13.487	-9.1129	-10.059	-10.594	-14.367	-12.968	-14.025	-9.7092	-7.971	-9.2665	-8.2223	-8.494	-10.229	-11.318	-10.791	-15.162	-15.083	-7.2772	-7.672	-16.195	-8.7521	-12.045	-12.614	-8.828	-11.345	-10.125	-10.493	-10.885	-9.0398	-9.1743	-12.073	-5.7803	-13.257	-9.1384	-10.981	-13.024	-11.359	-12.474	-10.861	-9.7108	-11.617	-9.8234	-11.197	-10.937	-6.9216	-10.236	-12.358	-8.8705
-7.1485	-3.1455	-2.6412	-2.5058	-5.4842	0.63545	-6.6865	-5.8893	-3.1098	0.27844	-8.4213	-7.3278	-2.4455	-5.7118	2.7898	-7.7975	-4.0936	-8.4683	-8.192	-3.8687	-6.7481	-5.3836	-2.8343	-5.7408	-5.1808	-1.4507	-6.0409	-4.0561	-6.1197	-2.9492	0.67213	-1.5381	-3.8408	-7.1638	-1.1615	-3.7953	-6.9595	-3.3476	-5.5767	-6.0857	0.61186	-5.4573	2.2384	-4.7098	-3.7366	-1.9021	-3.7543	-3.4747	-5.2261	-7.7176
8.147	10.824	9.1412	2.1958	7.7866	10.137	8.8259	6.8431	10.478	6.274	4.8058	5.8952	10.347	8.7078	9.038	6.0514	2.6806	9.0739	5.0091	10.651	7.563	9.7666	5.2767	5.2703	10.526	9.9077	2.8392	9.2865	10.012	9.209	5.7921	9.1964	4.695	13.21	8.0385	4.391	5.2476	10.196	8.3031	7.463	7.8388	7.3778	7.223	11.09	7.6551	4.6293	2.4657	4.884	7.8952	5.9809
1.3592	1.7366	3.8533	-4.0109	0.35244	5.2563	-1.6797	-0.93796	-0.70938	4.5206	3.2691	-0.55983	-0.68448	1.8357	1.3374	0.92195	4.8811	2.6316	0.47035	4.9852	0.92404	3.8194	2.148	4.9677	2.7391	-1.7131	3.4499	4.1003	-0.23281	3.9533	2.5295	-0.55633	2.1393	-2.3067	-0.57457	0.71242	2.0914	2.2615	1.3223	2.134	2.6376	4.3173	3.1895	3.1949	2.8282	-0.60921	1.3643	5.2629	2.7799	-3.156
6.4108	0.95955	3.4689	0.62628	1.6692	4.406	6.0023	0.12102	1.392	3.0984	5.6455	2.0529	5.8231	-0.43339	0.52589	4.3683	3.3579	2.0372	0.85233	2.1548	3.0737	1.5744	2.8431	3.5527	2.5304	2.2894	5.4645	-1.5743	6.0027	0.9056	6.1259	3.5167	3.1723	9.316	2.0603	3.6081	5.1111	1.1551	4.6653	2.4096	-0.15658	-0.99468	6.1096	3.7563	5.95	2.8419	-0.6427	4.4543	0.75228	3.7775
-24.221	-21.984	-22.638	-22.93	-18.579	-20.93	-20.215	-20.451	-17.747	-19.451	-19.942	-22.188	-19.665	-23.104	-21.93	-22.645	-22.053	-23.068	-20.486	-22.552	-23.914	-20.652	-25.335	-23.177	-21.409	-22.336	-25.671	-21.605	-22.137	-22.474	-24.875	-21.634	-23.724	-25.674	-19.622	-21.338	-20.535	-21.732	-25.393	-21.104	-22.45	-22.881	-22.341	-20.381	-19.964	-18.892	-21.396	-22.481	-18.919	-26.539
3.2381	-0.16791	1.9854	-4.8111	2.3627	-2.4786	-0.2466	-1.3989	0.35759	-1.0888	-1.3321	3.7793	0.39604	0.7295	0.51988	5.393	-3.8684	2.1385	1.9609	-0.39405	0.78513	-2.0147	6.9334	-1.2921	1.0748	-1.6506	1.9634	-1.2517	-0.70136	-0.9768	-0.79719	-2.543	1.0112	0.48148	0.89234	1.515	-2.1215	-6.8071	1.6573	-0.68237	-3.3084	-1.6866	-3.4822	1.4591	-0.13551	-1.0336	-2.6341	2.7754	1.0975	3.6402
-4.7103	-6.464	-4.0655	-6.5906	-4.1983	-2.204	-3.6077	-3.4087	-2.744	-4.2197	-8.6483	-2.5773	-6.7979	-5.0876	-4.8809	-2.6277	-2.0385	-4.71	-0.57723	-1.5601	-0.037199	-6.1657	-1.8138	-6.5362	-4.2216	-4.0475	-3.1507	-3.907	-8.5848	-3.0904	-1.043	-8.891	-5.3948	-7.4774	-4.6516	-9.2463	-7.7323	-8.1132	-9.0764	-8.0844	-5.4894	-2.1518	0.52059	-3.2855	-7.9099	-3.7253	-5.8908	-5.4692	-5.8044	-7.6056
8.2585	4.3947	3.0892	3.1761	5.6041	6.7628	5.3045	6.9108	1.4262	9.9042	4.5302	6.7859	6.0744	8.7689	4.3377	8.905	1.7328	4.6738	3.6412	2.8803	4.1804	6.068	5.2182	3.7629	8.6398	6.9189	1.8149	7.4479	4.3981	5.2084	2.6827	6.765	6.2946	3.9825	4.3209	6.774	3.0923	5.6041	5.0792	5.9614	7.3795	6.4691	7.0045	4.0738	6.0786	6.805	6.9836	4.2036	5.7487	6.5089
-14.707	-13.246	-3.3002	-10.595	-5.7153	-8.3781	-10.168	-7.6007	-11.815	-7.1808	-10.576	-8.959	-8.9468	-10.624	-14.683	-10.549	-9.4343	-6.2048	-11.291	-13.064	-13.137	-8.0137	-8.1227	-11.065	-9.0162	-8.3814	-7.8382	-8.4737	-9.5866	-8.7084	-10.502	-6.6515	-5.2763	-11.917	-11.226	-10.348	-14.282	-7.6273	-9.8417	-6.5771	-13.167	-11.546	-8.479	-9.3021	-8.0952	-7.7382	-9.9953	-7.6558	-10.605	-9.6593
-6.2649	-6.4785	-0.85269	-3.0122	-1.8985	-3.8308	-4.7229	0.10323	-5.9459	-4.8804	-8.2249	-9.5181	-6.2126	-1.4186	0.81007	-3.2037	-1.0682	-6.346	-6.8512	-4.7854	-2.3128	-4.2637	0.010941	-3.282	-2.6165	-7.1422	-3.171	-4.1592	-3.4443	0.47051	-2.5591	-0.1408	0.070176	-4.4293	-5.2104	-6.2131	-6.1225	-4.052	-3.014	-3.1797	-1.8894	-1.9961	-0.39083	-2.712	-3.8111	-2.9992	-2.5014	3.1756	-7.2549	-1.2513
-17.931	-18.502	-16.57	-14.365	-17.575	-18.308	-17.168	-7.5003	-10.574	-13.627	-17.696	-13.085	-12.962	-18.016	-14.889	-15.23	-13.843	-14.771	-14.351	-19.938	-14.878	-14.198	-17.789	-15.225	-12.245	-11.873	-19.059	-12.637	-15.207	-18.925	-9.5452	-11.579	-12.31	-14.564	-13.613	-17.683	-15.409	-11.373	-13.17	-11.194	-12.732	-9.2324	-13.008	-16.44	-14.359	-14.422	-16.969	-14.825	-16.725	-16.407
-1.7709	-5.3066	-4.4963	-0.71533	-4.6489	-3.5518	-0.16765	-3.3446	1.33	-2.7867	0.14093	0.71506	-4.356	-2.6033	1.0111	-0.71504	0.90843	-0.73904	-4.7737	-0.09745	-4.7589	-1.4401	1.2784	-1.4287	-1.7476	-3.6483	-1.0402	0.37724	-3.6072	-1.4604	0.18084	-5.6372	-1.084	3.6447	2.301	-2.0609	-0.17923	-1.8994	-0.2627	0.31061	1.3733	-4.2174	-0.35716	-3.5538	0.31968	2.9092	-2.672	3.0218	1.1891	-2.6723
-1.4052	-0.42614	-3.4465	-2.149	-1.4105	-4.0838	0.54241	-1.9555	1.8601	-3.5974	-2.9266	3.4267	-4.7209	0.34243	-0.41033	1.5814	-3.8068	0.37715	-4.1903	-3.5775	-2.5752	-1.7873	-2.6785	-4.5363	-5.406	-1.0439	-2.6007	0.29219	-5.8628	-4.5154	-0.68621	-0.75251	-0.81849	1.3491	4.833	1.1431	-3.0753	-3.9177	-4.7739	-2.9895	0.45374	-1.3977	0.51349	-6.098	-3.9374	-2.5303	-0.87051	-4.5717	0.57406	-4.2083
-4.5798	-2.3293	-0.27622	-8.0807	-7.4647	-3.2442	-4.3639	-3.9835	-5.3178	-2.0013	-7.7945	-8.0478	-4.7808	-7.8494	-4.8906	-4.7623	-3.1119	-4.1958	-6.2631	-5.5958	-7.1546	-2.1889	-6.2388	-8.2231	-3.7059	-1.8847	-3.0145	-10.304	-1.8001	-5.5884	-8.333	-3.2957	-6.6336	-2.4118	-11.097	-4.6902	-2.1155	-5.4606	-7.4323	-5.508	-3.6518	-2.5977	-5.5251	-4.7426	-8.7852	-9.9274	-5.3691	-5	-5.3498	-2.4376
-5.2675	-5.8495	-7.2911	-2.9283	-5.1154	-3.237	-1.4263	-3.5619	-2.7975	-5.0047	-2.4641	-2.9752	-2.852	-1.7521	-1.9171	-5.7971	1.4868	-6.8477	-2.8483	-2.7375	-1.4761	-5.2671	-3.7925	-5.6692	-1.844	0.66782	-8.3799	-1.2312	-3.5291	-3.8499	-4.4255	-2.6019	-6.3528	-4.8511	-2.3181	-3.0483	-2.9115	-1.3949	1.5342	-4.5276	-5.4002	-3.5179	-5.991	-4.0869	-4.0503	-6.7354	-4.5882	-4.6142	-3.3253	-1.7707
5.2006	4.1644	5.5664	6.1249	5.8114	-1.8295	1.6834	8.2175	5.2994	3.0436	1.8383	0.26971	4.0961	1.9695	1.0252	3.6441	1.0003	4.8987	2.6417	3.3791	2.6993	4.5447	3.9391	4.5191	4.4647	5.8454	8.391	3.4316	3.2308	7.9218	3.453	-2.1041	5.5681	3.3386	4.5833	-2.1872	6.4494	3.7997	7.295	7.5196	1.888	4.195	4.5545	3.3373	6.5336	6.8927	3.3678	5.611	0.65672	2.6785
-2.1407	-6.1448	-1.1834	-2.8627	0.19325	-4.3678	-0.61927	-0.086653	-6.1905	-1.813	-2.5133	0.6581	-4.7794	-6.014	-6.7581	0.57563	-0.60717	-6.2687	0.91729	-4.5343	-4.3914	-3.2865	-5.7576	-5.5945	-5.319	-8.8393	-4.9155	-6.0011	-5.5354	-0.43665	-1.6207	-2.3363	-4.2173	-0.1929	-2.5582	-1.424	1.034	-2.0543	-6.4857	0.18034	-0.73208	-3.3559	-0.28352	-5.0524	-4.3458	-6.5379	-4.9562	-4.2808	-0.082737	-6.2636
6.4439	6.7038	7.7696	8.1606	9.1504	12.425	5.1044	13.209	8.4451	6.7081	9.4475	12.938	12.926	9.4366	6.8756	12.393	9.2537	11.417	7.9807	10.365	7.7975	7.3044	6.3763	7.789	5.6249	8.4947	12.908	9.3341	9.5087	9.5824	9.1702	9.9239	8.1526	8.2526	12.364	7.0327	9.7527	11.12	5.5776	5.0581	5.3206	4.9005	13.122	10.747	11.128	10.202	8.9767	9.9185	9.0065	9.5856
-13.197	-14.287	-11.406	-16.949	-13.042	-13.713	-13.665	-16.554	-8.3655	-14.483	-15.662	-12.846	-16.246	-10.606	-12.18	-11.88	-13.364	-13.096	-14.061	-12.18	-15.564	-13.181	-13.889	-13.518	-14.904	-13.216	-16.387	-13.736	-15.137	-11.841	-12.774	-9.0137	-12.693	-12.366	-18.004	-13.81	-17.366	-14.157	-14.482	-12.461	-9.5102	-13.583	-13.595	-13.956	-14.212	-14.405	-14.903	-19.003	-13.587	-13.931
-15.409	-17.303	-14.635	-14.866	-10.898	-15.942	-9.5439	-13.098	-16.201	-15.329	-7.7833	-11.747	-15.473	-10.558	-13.99	-11.198	-18.596	-14.681	-15.719	-9.651	-11.303	-10.917	-15.635	-12.46	-13.529	-10.162	-16.611	-9.6365	-11.05	-15.44	-15.48	-12.566	-12.179	-14.53	-14.218	-9.6974	-13.952	-13.993	-15.31	-19.512	-17.015	-10.116	-14.436	-16.817	-13.956	-16.508	-11.357	-10.987	-12.727	-17.702
0.87291	-1.6252	-3.0975	-3.1474	-0.20531	-3.1908	-4.1525	-4.7553	-5.9172	-0.60939	-4.6015	-0.95453	-1.2743	-2.3831	-4.1168	-0.55138	-1.9541	-1.4502	-0.71979	-4.2999	-2.2493	-2.5305	-6.3325	0.53696	1.7515	-4.5366	-0.41654	-8.8426	-7.8762	-2.5738	-2.0133	-1.1062	-3.5905	-2.1079	-0.54811	2.792	-2.8756	-2.355	-1.832	-3.6359	-0.55498	-3.5161	-7.6318	-1.9562	-2.7293	-3.3225	-0.5821	-0.57386	-3.4399	-3.0681
-1.0296	-6.7997	-5.8952	-1.6628	-3.4049	-1.5348	-2.6536	-4.2876	-6.6835	-6.7351	-0.39087	-0.56358	-6.4064	-1.4221	-2.1608	-3.1518	-9.2527	1.7941	-2.4589	-3.3945	-3.6585	-0.70009	-0.079965	-3.3917	-7.3519	-3.0885	-1.2246	-0.56975	-4.3681	-3.5107	-0.46548	-1.6236	0.8343	-5.8954	-5.8777	-6.152	-2.8795	-4.1546	-2.8332	-6.9616	-0.32208	0.65885	-3.795	-2.3393	-4.882	-2.6766	-4.6738	-2.9595	-1.1563	-3.3896
-12.898	-7.9242	-11.469	-11.18	-9.1696	-5.4806	-7.3014	-8.3514	-14.181	-3.3764	-7.0024	-6.5944	-9.6274	-8.906	-9.6799	-7.1159	-6.3731	-9.2538	-6.3855	-10.083	-11.628	-11.722	-12.58	-8.1322	-7.4944	-10.256	-5.7133	-10.507	-6.7162	-9.5803	-10.454	-8.7797	-13.203	-10.484	-11.342	-7.5672	-13.44	-13.425	-9.7741	-7.4429	-13.152	-7.7638	-8.2272	-7.3417	-8.3325	-12.617	-13.63	-8.6981	-4.7243	-6.9083
-8.6228	-6.8231	-11.119	-3.6476	-11.787	-9.7821	-11.067	-11.6	-17.748	-9.7644	-8.8096	-8.4026	-11.597	-12.299	-11.632	-9.5771	-6.6232	-9.8749	-6.8994	-7.8848	-10.054	-7.6538	-8.2504	-11.022	-7.4022	-12.479	-14.166	-8.5152	-8.6264	-8.2795	-10.404	-11.202	-8.405	-15.003	-8.2099	-7.0859	-9.6555	-11.335	-4.5903	-9.3442	-10.553	-10.089	-10.168	-12.345	-6.6386	-10.125	-9.4559	-10.669	-10.205	-7.3072
11.796	6.5931	11.318	3.2232	8.4447	7.7674	8.2669	7.8959	4.4	5.6266	7.8459	5.0432	5.1044	7.3553	7.0409	7.6654	11.472	4.8696	6.6814	6.8988	5.1166	6.4365	12.175	5.6251	5.9474	10.743	9.2895	8.1843	8.2813	7.8143	6.5827	8.3275	8.7803	12.253	11.002	11.949	7.5266	6.8654	4.2474	5.408	9.063	9.396	7.8092	3.9965	8.8288	10.161	7.8919	7.434	6.5572	8.0059
-14.416	-16.657	-12.606	-10.946	-14.777	-16.291	-11.129	-14.219	-14.564	-15.431	-10.259	-11.99	-13.042	-14.103	-11.232	-9.5979	-9.2998	-16.914	-11.97	-15.188	-18.413	-14.589	-12.114	-13.606	-12.742	-13.628	-17.49	-11.871	-13.74	-11.966	-13.543	-12.921	-13.432	-14.088	-15.09	-14.214	-6.9959	-14.985	-16.159	-15.117	-12.203	-15.69	-15.359	-11.863	-14	-11.974	-9.5303	-12.724	-18.216	-12.835
-2.0586	-0.031846	-0.86634	-0.2567	-2.2801	-6.457	-1.5777	3.4244	-3.7766	-1.0533	-3.8763	-0.92409	-1.6091	-5.0551	0.84551	1.0893	-2.1978	-3.4403	-4.5463	-3.3146	-4.6936	-1.6389	2.9512	-5.1865	-2.1537	-2.6853	-3.3036	-6.3382	-3.8198	-2.3368	0.50599	0.19494	0.6306	-4.6611	-4.3878	-2.5965	-6.145	-0.13654	-7.2007	-6.2847	-7.3695	-1.3245	-6.3154	-3.9679	-1.939	-1.7993	0.21598	0.22494	-4.7328	-2.0745
2.3579	2.895	0.77298	5.0632	6.2642	2.64	-0.86735	-1.8652	2.4316	5.6512	-1.3198	-2.3264	2.5033	2.9672	-1.6029	4.184	3.1117	-0.23956	1.4789	1.2724	7.8609	7.7075	0.076193	1.1097	4.3344	0.051932	4.0395	4.8443	2.0317	3.5013	1.4366	2.6738	5.0543	2.7752	0.59453	2.9184	-2.983	-1.9421	5.4977	2.3686	0.25615	3.5047	-1.2933	3.8711	4.8467	-1.4832	-0.9218	2.6817	2.2779	-1.9064
-9.1693	-8.4521	-8.938	-12.249	-12.591	-5.5657	-6.805	-5.1775	-10.523	-9.0982	-8.2891	-8.7308	-8.0547	-13.624	-9.2384	-9.9911	-7.8044	-5.3542	-11.808	-7.3493	-9.7046	-6.2175	-9.2475	-12.774	-10.094	-8.2964	-9.4111	-7.2947	-10.098	-10.132	-3.2383	-12.295	-6.2956	-11.819	-8.5154	-11.353	-7.7661	-7.8872	-10.496	-6.3641	-6.5237	-9.4168	-9.2955	-7.914	-1.3241	-10.706	-9.5311	-8.2437	-7.9377	-8.6973
-1.2601	3.328	1.4817	-2.196	-1.9567	1.56	4.5912	0.37839	4.6593	-1.0379	1.9739	-0.36576	-2.0106	1.1001	-1.0747	-3.3165	4.7311	3.5888	0.44318	2.8504	0.33214	-2.5762	0.3937	-0.4771	-1.4909	2.8815	1.887	3.3362	-1.1232	1.3271	0.71942	-0.22711	-0.63688	-1.5231	-2.7683	2.9183	4.769	1.1527	5.1488	4.527	4.4614	0.36534	6.111	3.1848	2.5517	1.4151	1.4924	1.2399	5.4223	0.086308
-3.1051	-2.6	0.28907	-1.3818	-0.045508	0.31867	-1.95	0.31077	-6.1025	-0.50436	-0.4471	-2.9543	-1.5099	0.29887	-2.3841	-2.1514	-0.19859	-2.5073	-5.7522	-1.3918	-0.84605	0.47022	-0.59685	-4.6067	5.8933	-3.8051	-6.75	-1.9559	-3.8465	1.6195	-2.323	-0.56476	4.374	-3.1357	0.16677	-5.5109	0.44828	1.3445	0.63032	-2.4002	-0.41848	1.7098	-1.6723	-3.6774	-0.9875	0.72982	2.9723	-1.694	3.3377	1.1662
-1.6704	-2.6756	0.15728	-0.57624	-5.6619	0.94689	-0.37946	-0.91283	-5.515	-3.1924	-4.1321	-5.9593	-2.7342	0.85446	3.0823	-5.6853	-4.1431	-1.5726	-1.6514	-2.3915	-5.6096	-4.0251	0.20033	-0.89221	0.56538	-1.4863	-5.2239	-1.7798	-4.1612	-3.5523	-3.5792	-5.7584	-3.5094	-4.8044	-3.1263	-4.9622	1.1115	-1.7068	-1.3957	-0.49848	-5.8786	-3.0335	-4.1342	-3.1763	-2.9284	-3.3734	-3.3269	-5.7412	-3.6126	-1.5876
-13.852	-15.12	-13.835	-15.413	-17.469	-17.146	-19.21	-15.316	-15.121	-15.891	-14.917	-13.487	-16.146	-13.233	-12.807	-14.374	-13.148	-13.065	-14.165	-15.585	-14.924	-14.895	-15.277	-18.171	-15.181	-13.901	-8.6316	-15.81	-11.78	-11.889	-11.191	-16.345	-16.207	-16.993	-15.016	-14.395	-14.122	-13.206	-17.154	-14.124	-14.983	-15.747	-13.502	-12.628	-17.067	-14.199	-17.055	-13.631	-19.838	-9.6869
0.84278	-2.0946	-3.3859	-0.20241	-0.70318	2.5163	1.2931	-2.4712	-1.3552	-1.7373	-1.2371	-0.49898	1.191	-1.6659	-3.6914	-5.3473	-1.7163	2.5969	2.3963	-2.0075	1.633	0.090279	-2.5773	3.4405	-2.8951	-0.52512	-4.9997	0.17043	0.32783	-0.48734	-4.5977	2.361	-0.47939	-4.7792	-1.2918	0.75908	1.4008	-2.2345	-3.6394	-6.2497	-0.72791	-0.1335	-4.8103	-1.1389	-1.5841	-2.2624	-3.3849	0.28517	-2.3784	-4.0673
-16.625	-17.733	-15.953	-14.411	-8.0209	-14.739	-7.9424	-13.405	-14.596	-14.667	-10.463	-15.631	-18.23	-19.562	-16.851	-10.947	-12.605	-12.211	-12.815	-12.141	-10.871	-15.66	-13.748	-14.132	-10.98	-14.514	-16.572	-14.439	-17.097	-12.923	-14.097	-17.277	-12.397	-14.998	-17.588	-13.749	-12.724	-13.631	-23.001	-15.129	-11.831	-15.338	-15.741	-18.558	-14.858	-14.919	-13.717	-11.969	-16.9	-13.436
6.0294	9.0894	5.9797	8.7462	0.72475	5.5712	6.5266	7.6624	5.2551	5.3884	6.0751	5.2901	7.643	11.725	7.5581	3.6124	4.5872	6.0029	8.7579	4.6879	4.9321	8.1283	2.5005	0.6486	3.4651	10.974	6.167	5.9194	6.5906	3.2818	8.9534	3.6589	6.8474	5.6861	7.1563	3.1887	5.0759	4.4547	6.0958	5.651	0.093466	3.4952	5.942	3.3198	3.7431	7.0476	7.7889	5.728	1.7212	6.2598
10.63	8.2912	7.2405	13.671	7.2589	7.1686	4.1231	5.0885	8.6826	10.751	8.4109	6.5939	6.2716	9.4169	1.8442	9.956	8.8859	4.7974	7.2706	10.936	8.4196	8.8142	8.6619	2.8364	4.8755	8.3859	8.6826	4.9502	6.3069	7.3712	11.272	6.7176	0.8135	3.3138	9.108	7.6417	8.7324	11.25	7.7269	7.1176	7.0086	13.048	7.397	9.3787	4.6242	6.4757	7.6923	7.2647	9.4149	6.3911
0.56276	4.1672	0.46878	10.672	6.1886	8.8928	2.0551	4.5267	-1.8062	2.744	2.8102	1.5762	1.3028	4.2933	5.2349	2.8126	-1.6621	-0.98228	-0.024883	0.10209	-1.2044	5.4595	3.3241	4.4149	8.3041	3.7268	2.9985	3.2245	2.4129	2.7885	-0.98282	3.63	3.1818	1.6909	5.4572	-0.16032	1.7037	4.7768	-2.8284	0.13807	-1.1127	-2.5551	2.7425	2.6661	0.47993	0.82166	1.7412	-4.9124	4.327	2.5132
-6.9148	-7.5167	-7.7364	-8.9954	-5.3187	-10.808	-7.9164	-9.0548	-13.6	-8.4631	-8.6435	-11.201	-8.4825	-14.774	-8.5915	-7.7582	-7.187	-9.9815	-8.4151	-12.056	-11.837	-10.227	-6.9137	-7.8486	-3.997	-8.0975	-11.804	-8.6247	-6.2794	-7.7523	-7.9895	-11.469	-7.44	-11.385	-9.603	-7.8452	-8.8077	-9.8891	-10.132	-9.2751	-7.6658	-8.2331	-9.9817	-6.7294	-6.8518	-8.3143	-11.241	-12.841	-11.231	-7.7929
1.6562	5.2641	7.975	4.0688	7.996	7.7789	6.6502	6.4739	5.587	7.2325	9.5358	4.4693	7.3289	6.5527	2.3286	9.8711	8.9026	5.944	9.405	2.8001	8.0319	7.394	6.973	7.1406	3.8939	5.0493	6.3055	8.4087	6.7469	6.5073	5.7389	8.3432	6.5821	5.8226	-0.83484	3.2424	5.3296	9.1153	9.2605	7.7872	5.3019	7.5142	8.1001	6.6459	6.6043	5.6959	7.7288	9.4744	3.0299	6.7503
-9.8583	-11.783	-9.8022	-14.824	-12.908	-10.127	-11.373	-16.535	-8.8144	-11.864	-11.959	-15.928	-10.792	-8.0819	-14.767	-11.318	-10.039	-12.575	-10.995	-14.002	-15.042	-11.266	-11.512	-6.6455	-12.666	-10.57	-14.623	-7.4187	-13.718	-10.807	-10.524	-10.547	-9.3142	-18.117	-6.0661	-11.213	-14.742	-16.594	-11.998	-14.745	-11.87	-10.973	-13.436	-11.014	-12.723	-6.5781	-11.511	-8.9417	-9.7262	-13.312
0.21711	5.3825	7.8831	5.9037	3.5948	3.6585	2.8183	11.549	5.8746	7.5373	5.6728	6.6494	7.2828	2.6672	5.4962	4.1674	6.3018	5.3206	5.6165	1.3793	3.8264	2.0738	6.0999	3.4148	4.5029	2.8186	5.9268	2.8683	8.6852	2.7761	4.918	4.7232	1.6899	7.8234	1.2527	6.6592	5.7812	3.3296	1.9288	5.3455	2.1212	10.805	5.973	5.542	4.9768	1.6227	-3.8704	3.2733	6.0902	7.5535
9.8302	10.09	9.4264	6.3588	8.7728	6.2724	11.028	4.9283	5.6486	12.123	5.9677	10.382	7.5788	9.3301	7.7255	8.5822	9.7691	6.3162	4.0192	5.5899	5.7318	5.273	6.0234	5.2044	9.4867	6.1484	6.9975	11.248	7.6829	4.1319	2.5342	6.002	11.581	5.6206	4.1118	5.5312	7.1494	7.6417	3.8619	6.0547	7.3611	7.093	7.606	12.397	9.8013	9.6472	7.1706	9.3466	9.6121	6.9532
9.3407	4.1839	-0.31685	3.9078	4.4924	5.3345	3.8151	3.0793	0.54505	1.4475	4.4332	1.3062	4.7129	5.0451	0.58811	3.0809	0.45585	3.1284	2.7293	0.13176	6.5929	2.5079	1.2067	0.55851	4.4074	-1.0484	3.3492	2.5999	2.8917	0.76981	3.5527	0.58146	3.1208	-1.231	0.695	0.94562	0.61764	6.3712	4.2504	6.8215	2.2664	3.2446	2.1508	0.63914	4.02	5.5299	4.692	4.4264	2.1153	1.4024
-9.7436	-7.4174	-8.0023	-6.6634	-3.0972	-7.7202	-8.27	-6.7029	-9.2	-9.3207	-7.1194	-7.6509	-9.5114	-4.7369	-6.0459	-6.8831	-7.4215	-9.9213	-11.619	-9.443	-5.3398	-8.5469	-6.0815	-6.0145	-14.021	-7.9852	-6.1408	-4.7174	-2.3692	-9.8892	-5.4112	-7.8388	-4.1985	-9.7027	-6.6844	-10.728	-11.246	-4.8555	-14.057	-9.1658	-10.073	-10.922	-7.1578	-12.542	-11.169	-3.8289	-8.4583	-5.5728	-9.3665	-9.062
-0.44022	-3.7726	-7.385	-6.5838	-5.9031	-7.2688	4.2611	-9.2012	-3.0908	-3.6601	-6.123	-3.2236	-6.0566	-7.6725	-7.7072	-2.3658	-8.3267	-1.6817	-8.0296	-4.864	-4.5066	-7.5053	-7.152	-4.2989	-4.7785	-3.1118	-5.6733	-4.432	-5.4243	-5.2621	-8.083	-8.0639	-6.5951	-3.1722	-1.5882	-3.8567	-8.1757	-6.3484	-4.921	-4.4315	-7.9896	-6.0037	-5.1879	-4.7679	-1.2713	-7.0651	-3.0871	-4.508	-6.3316	-2.6458
-8.6974	-9.8401	-10.238	-15.247	-7.5973	-12.012	-8.2671	-8.8823	-10.746	-12.402	-9.0438	-6.7811	-8.5938	-8.2038	-14.14	-13.716	-14.47	-11.318	-11.705	-10.887	-9.0511	-8.4506	-13.795	-12.631	-7.0622	-12.689	-14.371	-8.9985	-10.101	-10.698	-12.2	-7.4861	-17.249	-13.254	-11.614	-10.719	-10.203	-13.634	-9.7029	-11.361	-10.371	-10.983	-14.559	-12.797	-13.274	-6.2145	-7.2661	-4.7012	-8.4441	-12.047
-9.2072	-14.04	-9.6143	-14.794	-10.384	-13.395	-10.329	-6.1913	-12.177	-11.452	-11.093	-11.275	-13.895	-10.653	-13.986	-11.2	-17.984	-12.831	-14.734	-6.9914	-14.059	-12.919	-10.248	-9.5629	-14.088	-7.9669	-11.211	-12.891	-9.3283	-12.406	-11.451	-9.8298	-12.233	-8.809	-12.572	-9.3572	-15.976	-13.453	-18.241	-8.3484	-10.227	-5.8573	-8.633	-8.165	-10.571	-10.38	-14.264	-10.236	-12.806	-10.403
5.8682	-1.8867	-3.6583	-1.5118	0.31347	-2.0681	2.0755	-2.7834	2.5487	2.5089	2.2841	0.13723	4.0266	1.4255	-1.0986	5.3408	0.91966	-1.5465	1.1818	-4.1696	1.7187	1.2984	1.1954	2.3323	1.107	0.10669	5.8256	2.1839	0.38219	0.89438	-0.53619	4.6118	0.84659	-2.7689	-5.2018	-4.1832	4.7053	2.034	0.6245	2.063	5.2109	-1.3976	-1.4534	0.83637	-0.79281	1.7581	-0.03456	1.8451	0.99608	0.89002
0.4009	-0.85382	-7.1248	-1.4267	-4.9651	-2.1292	-5.755	-1.8521	-5.5997	-5.2156	-5.2154	-0.22497	-4.0239	-2.7946	-3.5457	-2.3013	-4.8553	-2.5478	-3.1001	-1.2858	-7.4422	-3.2925	-2.5347	-3.5774	-2.5301	-7.3451	-0.45663	-3.7734	-1.895	-7.7731	-1.2728	1.1032	-0.024521	-2.0707	-3.4464	-3.2076	-3.2731	-0.3724	-2.0322	-7.2957	-3.599	-6.2204	-3.7693	-2.7747	-1.0236	-6.3464	-0.64684	-5.4727	-2.785	-3.7861
-0.77828	3.7459	0.43747	-5.0253	-1.1337	-1.7169	-1.9939	-1.4171	0.74052	-2.2373	-1.8893	2.1091	4.2547	1.7386	1.7827	-5.9674	3.4168	3.9304	-1.4792	-0.8744	-6.0804	-2.5878	0.85134	5.0598	0.40538	-0.3983	0.36039	0.70933	2.4454	-2.1015	0.034934	-5.2215	1.9488	0.068705	-3.1354	-0.73771	-0.11896	0.60189	1.0717	0.44877	-3.1502	-2.1595	-4.0026	2.5392	-0.61406	-1.7507	-2.1259	-3.3168	-0.8004	0.59388
-6.8785	-7.9767	-2.73	-8.2724	-3.5817	-6.7362	-2.1281	-4.728	-6.0073	-4.7796	-7.8196	-10.43	-6.9234	-7.2673	-5.6149	-10.368	-7.0313	-7.3331	-2.1842	-3.3448	-4.1695	-3.8024	-7.3098	-7.1071	-3.4317	-8.7123	-3.2613	-9.5578	-6.6849	-4.4096	-5.7185	-4.0762	-6.4415	-7.9947	-6.7704	-6.1464	-4.4761	-6.3409	-3.8286	-4.9984	-10.212	-10.253	-6.0219	-10.452	-5.6393	-4.7769	-6.6092	-8.9881	-4.4651	-5.6611
10.856	7.2199	10.771	7.536	3.5506	9.4845	10.195	5.9704	8.4669	9.7419	9.1486	9.048	9.1791	8.4676	6.4142	8.39	8.4684	4.7339	11.025	10.18	10.92	6.1286	8.1197	7.4984	6.7656	7.5052	6.9027	6.7832	8.5023	11.316	8.5417	10.286	7.0502	2.7252	11.688	12.336	11.339	7.903	7.7549	5.8385	6.3699	8.0262	7.3502	6.7234	7.8739	6.8506	4.2883	10.02	9.3425	5.3932
10.399	8.9059	3.3301	2.1967	7.1812	4.6849	1.4305	6.0062	2.4663	5.0057	5.114	6.1278	4.504	4.679	2.1667	6.2167	6.0854	4.5791	-0.81749	8.3678	7.6814	3.1829	7.2807	2.3661	4.4627	4.4629	4.4951	3.8434	6.3116	1.5013	2.803	5.8392	9.3124	3.9592	6.8929	2.6995	1.3809	3.0786	3.7437	2.7857	4.4756	11.565	5.935	5.0497	7.2808	6.1586	4.0763	5.9764	5.1259	7.8304
0.49272	-0.75349	-1.511	-3.7602	2.945	-3.7713	1.2834	-2.6481	-2.4802	-3.1875	-2.19	-5.4864	-2.9851	-1.513	0.31735	-2.0941	0.40958	-1.8016	2.2102	2.6399	-0.70055	-2.5778	1.1397	-4.6038	0.50871	0.042866	0.98015	1.8532	2.7229	4.4151	-5.708	-1.3339	-6.1412	-4.0709	-0.10644	-2.2084	-0.032987	2.9139	-1.5406	-0.37675	-1.7918	1.7029	0.85258	-3.9107	-0.49932	-2.1377	-1.9215	1.4254	1.5001	0.53419
3.2909	2.6893	-5.3546	-1.0059	2.8908	4.9802	-1.6751	0.14315	1.8832	6.2031	-1.91	4.131	2.2625	-4.094	1.0099	3.8051	-3.2768	-1.2741	-0.60815	1.5849	1.1196	1.6847	0.082008	-2.1657	1.2445	1.5501	1.2576	0.06814	0.66192	0.49362	0.43206	1.7367	2.4769	1.4361	1.6894	-0.51279	-0.63942	-0.74172	3.9311	-2.6724	2.4362	0.14039	-1.5797	0.81551	1.1517	-0.32459	0.37873	-3.5054	4.3935	-2.7051
-3.286	-8.3757	-3.4777	-5.191	-7.1249	-4.4315	-1.9009	0.049064	-4.6751	-4.7636	-2.9178	-4.217	3.0719	-2.4249	-2.9884	2.6206	-4.1416	-5.9804	-1.3602	1.076	-2.0469	-0.9667	3.0681	-2.9452	1.4506	1.3085	-4.2336	-2.5703	-2.9496	-2.9289	-1.6462	-2.7325	-1.8262	-4.9675	-4.9343	-5.4026	-0.72216	-2.0326	-2.9204	-1.3231	-4.167	2.1204	-4.9527	-1.0479	-4.5017	-6.2945	-3.1984	-0.83141	-5.7584	-2.8577
-0.037661	0.13572	-3.1847	-4.0756	1.0098	-0.52559	1.336	-4.3231	0.47882	-0.86687	0.21394	2.2636	3.2463	0.84745	2.0081	1.1577	-2.1257	-2.8117	2.6321	-2.6558	3.6137	-4.6885	0.76707	1.8984	-0.32483	1.7425	-0.50676	-1.0102	1.411	-1.1848	-2.6567	-4.5034	1.8593	0.53585	-4.932	-4.2404	-1.8977	-3.4117	0.38648	-2.2282	-0.91397	3.6536	-2.6037	4.121	-4.5731	5.0901	2.6638	0.9323	2.3742	-0.019248
-4.3279	-4.5851	-6.2599	-3.6129	-6.4419	-8.1293	-8.56	-5.2159	-3.3965	-6.7072	-11.405	-6.8029	-5.971	-5.6958	-7.3763	-8.8932	-11.143	-9.1868	-7.7825	-7.1844	-6.4602	-9.8735	-12.65	-8.0784	-10.704	-2.0399	-6.1739	-8.2512	-8.6518	-7.0586	-5.9114	-8.6467	-9.5815	-8.7898	-9.1636	-10.468	-8.4841	-10.774	-3.9627	-7.3434	-8.49	-6.8722	-7.8635	-5.1326	-11.648	-5.8691	-4.9701	-11.849	-8.0299	-8.1789
-11.753	-6.9146	-6.5965	-9.2787	-11.795	-10.819	-10.694	-7.578	-11.222	-13.414	-13.441	-10.797	-10.467	-9.2877	-8.5765	-8.4543	-15.08	-10.99	-9.3849	-9.8319	-15.168	-11.715	-10.558	-9.3279	-11.04	-5.8846	-11.423	-11.672	-7.3509	-10.424	-11.579	-13.974	-8.9596	-7.8491	-14.019	-14.447	-11.689	-12.641	-11.57	-12.938	-12.419	-8.7626	-9.9934	-9.6235	-6.0907	-9.2241	-10.191	-10.516	-14.078	-13.631
-11.609	-11.46	-11.825	-17.529	-12.343	-12.266	-13.74	-17.617	-8.1796	-18.03	-16.279	-12.741	-14.925	-13.343	-13.144	-16.439	-15.716	-12.303	-13.272	-15.166	-11.008	-14.153	-10.037	-15.857	-13.246	-11.156	-15.957	-11.353	-11.224	-15.613	-12.366	-14.178	-15.587	-8.7586	-15.523	-12.282	-11.56	-13.819	-11.9	-13.084	-13.813	-12.978	-12.502	-11.031	-12.915	-15.963	-13.69	-14.424	-14.173	-11.778
0.11723	-2.8515	0.057339	-1.6858	1.2339	-0.3019	-3.8046	0.91569	-4.6201	-5.1712	-0.36451	-1.9043	0.78051	-1.2511	-1.4985	0.6818	-7.5132	-1.6463	-3.9158	0.099891	-1.051	-0.13286	0.057386	0.91495	-3.5626	-1.8909	-3.5437	-1.308	1.0895	0.92995	-0.35664	0.3901	3.0607	-0.24509	-3.9715	-3.4353	-6.9064	-3.3412	-4.9998	-1.7371	-2.3295	3.2294	0.16193	0.40565	-0.84255	-1.6662	-5.3365	-3.1564	-0.13378	-6.8578
-0.72506	3.8924	5.7205	3.6541	3.7044	-1.2083	2.7639	0.029445	1.2095	-1.3674	2.371	-1.4769	0.26081	4.4282	-0.98536	1.7916	2.5757	6.948	7.1885	3.4149	6.0011	9.686	2.6508	5.8406	2.4384	2.4331	3.3471	-3.1046	0.46282	5.4112	2.2401	4.4122	4.7842	6.2318	3.2531	-0.15863	3.1797	-1.7284	3.0807	4.9837	4.8691	-0.48164	-0.90717	4.2436	3.4156	1.5722	3.7699	3.6228	4.1141	1.601
1.7579	2.6554	6.1007	4.8844	3.4741	-0.010811	2.5575	2.3027	4.8795	7.8141	1.2219	-1.8177	1.7168	2.2461	3.6025	1.7624	4.143	1.8646	-0.38413	2.3323	6.7845	0.092511	-0.95007	2.8508	-1.1882	3.9635	9.1333	-0.10468	0.27738	4.3187	5.3877	7.1477	2.2146	7.1855	5.6901	1.7754	2.9017	-0.074165	3.6407	5.2452	3.794	1.5781	3.995	2.9524	1.9087	2.5689	-0.021824	3.3739	0.47507	3.388
3.9674	7.6572	6.0805	8.2483	7.4224	1.8646	4.5297	4.7063	7.5361	2.6903	2.05	6.8778	4.0819	8.8741	5.5726	8.2305	8.0613	9.2162	10.556	4.7236	12.793	3.0836	6.845	7.504	6.3501	8.7103	7.6237	7.366	5.1037	7.0824	5.963	8.8827	7.0542	8.3147	6.121	10.333	7.8618	3.9083	7.047	6.2062	3.5113	5.2076	7.296	9.6834	7.7702	10.418	8.6717	8.4458	5.6662	5.6819
-12.439	-4.3831	-10.644	-12.353	-11.989	-6.7581	-7.1626	-10.081	-8.7612	-12.089	-5.7965	-14.561	-10.357	-11.307	-12.421	-6.8054	-12.256	-10.038	-12.165	-9.8713	-10.221	-8.8591	-7.9464	-8.916	-8.011	-9.0966	-8.8887	-10.286	-14.303	-6.0386	-10.241	-11.638	-12.314	-12.52	-9.4186	-12.286	-8.9945	-11.795	-12.073	-8.3358	-7.4685	-11.665	-11.202	-8.0111	-7.8736	-12.339	-10.62	-12.217	-9.8041	-10.19
-2.0757	1.3644	-2.2914	-1.2085	-0.63752	3.7195	-4.1523	3.9822	1.6373	-2.4003	-2.4247	2.5938	2.9722	0.84596	0.90685	-1.5169	2.2142	-0.60815	-3.7875	1.4688	0.52468	-0.16518	-1.6011	1.6803	-2.6798	-2.387	3.7059	-0.0099698	3.4745	1.9395	-1.2255	-4.082	2.2268	0.59748	-4.5854	-2.0408	-3.7565	-1.6123	0.97015	1.5402	0.055359	-2.0652	0.33001	0.79206	3.1408	-3.0201	4.0413	3.1552	2.3898	1.3203
-5.6479	-6.9338	-3.7552	-2.195	-5.6765	-7.1413	-3.5021	-8.154	-6.7767	-6.0823	-9.4925	-7.9021	-6.2738	-4.813	-8.5159	-2.8326	-4.6771	-2.9281	-6.1717	-6.6392	-5.4221	-7.0112	-4.4323	-4.2822	0.4453	-2.7662	-3.354	-6.4802	-2.4221	-11.691	-3.7678	-10.144	-4.9729	-4.6234	-1.6798	-6.6788	-3.6149	-4.736	-3.4311	-8.9506	-4.3422	-5.5277	-5.1493	-8.0801	-3.8859	-6.3784	-3.2816	-4.7988	-5.8868	-3.2108
-14.659	-14.401	-11.404	-13.043	-16.359	-21.355	-12.484	-14.722	-6.0168	-15.726	-15.283	-12.893	-12.255	-8.6278	-14.599	-13.673	-15.153	-11.402	-14.606	-18.678	-12.266	-17.5	-15.095	-17.07	-11.209	-10.758	-15.108	-14.521	-19.377	-14.899	-15.363	-14.517	-20.672	-17.122	-12.378	-9.114	-16.568	-13.55	-13.491	-12.211	-14.022	-14.326	-12.654	-13.295	-16.188	-14.438	-14.82	-14.942	-14.27	-18.268
1.0471	2.0542	-0.61042	3.1804	-0.63099	-3.9251	0.55809	2.1682	-1.7085	4.0521	-2.2885	-3.5359	0.36452	0.55922	1.0887	-1.626	1.7236	0.48209	-0.56285	0.1773	0.8044	1.6441	2.7431	1.7743	-3.6485	1.0892	-1.7377	-4.2587	0.0078614	-1.1373	-0.76737	0.040498	-1.4433	-5.4571	-1.9902	-3.002	-1.0438	-2.2955	-2.422	1.6248	-2.57	1.503	-1.2786	0.9302	3.3815	4.4393	0.41005	0.026456	0.97532	-2.9726
2.8378	9.3646	6.9499	4.2704	9.9586	5.0879	8.6369	2.7267	4.3464	11.305	5.1934	8.038	8.3631	5.5864	9.9717	1.8972	3.9885	7.5165	7.231	2.7025	5.1537	7.1093	4.7933	5.9019	6.4276	9.6715	6.1662	3.6539	5.8595	10.2	4.4002	6.5082	2.917	7.1975	7.6214	2.1848	6.6244	8.7547	6.2587	6.8261	6.5333	7.1657	2.7171	7.1469	6.6829	4.83	8.5653	5.593	3.7376	8.2005
-1.6173	1.393	-5.6725	-5.0408	-7.2362	1.236	-0.58626	1.3975	-1.8932	-3.7494	-2.7707	1.1912	-1.2126	-0.29713	-3.6311	0.088246	-1.6873	-4.7523	-3.3798	-6.1616	-3.8682	-3.6841	-1.9437	-4.1956	-3.7347	-4.1051	-2.4773	-6.0248	-5.9221	-0.72506	-3.8564	-1.4552	-5.1941	0.16086	-1.2241	-1.6233	-3.6531	-4.3704	-3.1766	-3.0491	-2.3913	-1.8201	-1.6891	-3.6069	-4.4147	-3.9318	-5.9337	-6.4368	-5.1404	-4.1329
-10.361	-9.5221	-5.2335	-10.316	-10.748	-14.818	-13.753	-10.769	-6.9135	-12.422	-9.836	-13.093	-12.041	-8.5013	-9.4326	-11.407	-8.3092	-8.4049	-9.3009	-7.1478	-12.331	-10.121	-8.5297	-12.241	-10.03	-5.3911	-8.1975	-9.9736	-8.8439	-11.038	-8.1596	-11.901	-10.916	-12.767	-11.996	-10.306	-9.3969	-8.8635	-5.9072	-10.434	-9.5532	-9.694	-7.9667	-8.5464	-6.4057	-5.4271	-10.836	-5.3352	-11.826	-12.345
0.87704	-0.83638	-0.45079	-3.5427	-5.7575	-3.9413	-3.8498	-4.4371	-1.5838	-0.13788	-4.2026	-0.45031	-1.0915	-3.4885	-7.0539	-5.1986	-4.1777	-3.2024	0.55422	0.042983	-1.8312	0.37256	1.6885	-5.6829	-6.9539	-5.1806	0.067814	-1.0413	1.1108	-0.99337	-1.6844	-1.9647	2.6833	-2.0722	-6.3708	-2.6597	-5.1688	-4.6702	-1.851	-0.22826	-6.6596	-0.95406	-3.9101	-2.6486	-0.98247	-3.7886	-1.9278	-2.6801	1.8718	-3.4286
-3.2687	-7.0437	-5.5127	-7.9297	-11.618	-13.723	-3.3884	-6.8117	-6.3006	-4.5047	-11.353	-4.1165	-7.0076	-7.9426	-6.5548	-8.3186	-5.009	-3.6204	-11.995	-5.0045	-5.5017	-4.6397	-3.8813	-3.5018	-6.3394	-4.0821	-9.3019	-6.1243	-9.7113	-8.9984	-4.2894	-3.0576	-1.6972	-9.4483	-1.3709	-3.1043	-3.3877	-3.363	-6.0953	-5.0493	-6.9138	-6.4653	-8.0153	-8.7598	-5.4651	-3.0274	-2.8761	-1.688	-3.9221	-9.4209
-14.426	-13.394	-12.161	-16.807	-15.385	-13.839	-15.385	-14.395	-12.604	-12.093	-13.641	-11.271	-9.4129	-16.524	-15.755	-12.139	-14.795	-12.393	-14.762	-9.7644	-10.855	-12.821	-20.072	-20.327	-13.034	-14.646	-11.405	-14.98	-15.193	-13.483	-11.459	-15.431	-15.68	-16.237	-13.994	-12.364	-11.058	-16.308	-16.34	-18.869	-14.136	-16.22	-13.834	-13.028	-14.197	-15.234	-10.94	-16.551	-13.264	-11.544
1.5022	4.8876	7.651	8.3219	4.1587	2.357	0.098916	7.4464	1.1748	4.4531	6.9727	6.1471	7.5215	6.0409	-0.35803	5.0409	5.6205	4.9192	6.1299	5.4847	7.4823	3.9817	7.0873	7.2412	2.01	7.8375	2.7352	2.543	3.1027	3.3736	8.3865	2.9919	5.503	4.4321	10.104	6.053	10.145	6.9586	7.493	2.1955	1.6264	4.5253	3.2938	5.2972	5.5615	4.5854	5.1391	3.2325	0.41785	1.9444
-25.029	-24.054	-23.263	-16.666	-22.297	-22.493	-20.321	-19.135	-16.868	-19.809	-24.551	-18.609	-20.575	-18.464	-20.763	-22.52	-19.417	-22.066	-23.973	-23.988	-21.96	-21.576	-23.228	-22.385	-17.957	-26.138	-19.325	-23.805	-20.738	-16.566	-17.104	-23.593	-22.249	-17.17	-21.77	-17.827	-24.655	-17.482	-17.207	-19.267	-20.986	-20.263	-21.812	-21.459	-19.587	-19.673	-18.799	-22.727	-20.413	-18.911
-13.316	-15.788	-10.701	-18.126	-17.469	-15.514	-12.427	-19.68	-16.643	-20.428	-12.436	-14.704	-17.829	-17.256	-14.545	-14.842	-14.091	-16.207	-20.477	-14.078	-13.945	-19.14	-14.35	-13.958	-16.893	-16.526	-15.529	-14.513	-12.285	-9.0218	-20.174	-16.598	-9.0596	-17.63	-18.156	-9.9632	-15.454	-10.713	-9.0204	-13.079	-16.377	-16.703	-15.527	-16.105	-11.709	-13.926	-16.957	-19.715	-14.879	-17.127
-3.7484	-3.8685	-4.5504	2.1724	-1.4072	-2.4904	-3.0037	-0.1081	2.0895	-2.8579	-4.9605	-4.0603	3.753	-2.1855	-2.6091	-2.494	0.53109	-0.61266	-1.9518	-1.4219	-0.68496	-0.99671	1.9853	-2.8789	0.06322	-1.4471	-1.0322	-0.48661	1.9681	0.0613	-2.5955	-3.622	-6.0898	-3.3677	3.0685	-2.992	-0.41617	-2.2361	-6.5508	-0.2915	-2.6031	-4.6123	-3.8975	2.54	1.9667	-3.5427	-2.4185	-2.3363	-3.3214	-0.95994
-0.29027	-0.62447	3.1503	-2.0036	-2.3112	-1.4221	-5.117	-3.8529	1.0443	-4.7986	-5.9748	0.30727	-3.4643	-1.9137	-2.0817	0.63451	-1.1305	1.5468	-2.3147	-3.2672	0.7226	-2.67	3.3058	-0.06372	-6.5109	-0.88651	0.018067	1.1965	1.1934	-3.8484	2.1368	-4.0941	-5.5656	-1.741	1.6024	-4.5358	-1.437	0.15503	0.26473	-6.1932	-2.4987	-3.354	-0.57318	1.1483	-3.2161	-2.0637	-5.6153	-0.58619	-2.5358	3.6587
-6.3327	1.3603	-0.77635	1.6367	-3.5909	-5.0284	-4.6548	-6.5151	-3.7088	-2.0992	-3.9706	-4.3054	-4.6667	-3.5186	-1.4565	3.484	0.56675	-2.9777	-1.5958	-4.4639	-4.1145	2.1644	0.12268	-5.2078	-0.95435	-5.7597	-3.9768	-3.0817	-2.2792	2.2602	-6.4846	-4.3146	-2.8242	-2.3554	-7.0016	-0.90343	-4.6119	-4.5513	-2.0802	-2.8624	-3.1187	-4.8472	-0.12716	-2.1608	0.45703	-1.3877	-2.5421	4.6873	0.49385	-5.6683
0.20304	-1.2285	1.673	-2.9014	-2.2675	-1.5578	-3.2484	-0.9874	-2.6507	-1.1862	2.5947	-1.2292	-0.37756	1.9462	-2.868	-3.5234	-1.2326	-1.7782	1.7705	-1.7254	-0.58775	0.0023235	-0.92226	-4.5016	-1.8016	6.5344	-3.5507	-0.53535	-4.6545	-2.2216	-1.2833	0.040648	-2.5257	2.0284	-1.8044	-2.2067	-1.3654	-0.87038	4.3676	-2.5629	0.32268	2.5555	-3.4392	-0.21181	-2.1961	-0.42987	2.1143	-3.1902	2.2029	1.5675
-0.65504	-4.0809	-3.3034	-2.1911	-3.7163	-4.145	-8.3125	-6.2204	-4.7604	1.9568	-2.9268	-3.2369	-1.7992	-2.9879	-2.1492	-5.8627	-6.1507	-0.51626	-5.1948	-9.2763	-3.5584	-4.9921	-3.235	-2.9611	0.68482	-2.8056	-5.4363	-5.8332	-4.2915	-2.8776	-10.35	-0.66831	-3.4354	-6.0355	-2.933	-3.6064	-2.6066	-9.1179	-3.9704	-6.5772	-5.2625	-6.2535	-2.2894	-2.9708	-3.5089	-4.2448	-3.4909	-6.7291	-6.8695	-2.5052
-8.9839	-12.079	-9.8797	-9.5986	-9.504	-8.6084	-14.668	-8.1587	-5.8133	-8.4796	-18.695	-7.4378	-10.081	-7.5011	-6.5296	-7.0627	-10.583	-9.0757	-7.1209	-10.929	-2.4341	-10.283	-7.1219	-6.9214	-9.459	-10.973	-9.8554	-9.9172	-11.052	-9.0347	-11.458	-10.687	-9.9662	-8.9842	-7.2414	-8.6061	-13.875	-7.8213	-9.3866	-10.083	-11.699	-7.801	-12.747	-5.7597	-12.115	-9.2564	-8.3812	-11.051	-11.406	-6.3165
-3.8519	-1.6133	-6.8447	1.4892	-3.9895	-4.3585	-2.3671	-3.6348	-1.0634	-0.68497	-7.0845	-3.5906	-5.443	-3.6231	-0.59808	-7.1243	-3.7235	-0.51217	-4.41	-7.4119	-0.10368	-6.3859	-7.745	-3.4668	-0.35762	-4.862	-3.1526	-7.3541	-3.2627	-1.7268	-3.9209	-1.635	-4.5303	-3.3565	-7.302	-4.5015	-0.053453	-6.1202	-3.7592	-0.80735	-1.6284	-2.8616	-2.9415	-3.0538	-5.6466	-6.3148	-6.1755	-1.1115	-4.0202	-4.0173
-17.734	-16.084	-15.54	-13.708	-10.257	-15.708	-13.511	-10.663	-8.6145	-15.868	-12.705	-11.45	-11.016	-12.925	-14.558	-13.615	-14.631	-14.708	-12.083	-11.91	-13.888	-16.263	-11.988	-12.179	-13.438	-15.293	-12.879	-10.077	-14.675	-13.891	-16.906	-15.099	-15.325	-9.5974	-13.1	-14.989	-13.776	-14.485	-12.583	-10.084	-11.902	-16.054	-13.11	-14.016	-12.031	-10.466	-12.27	-12.421	-7.4835	-11.695
5.2881	1.6288	3.0064	1.3652	2.3247	5.331	1.8634	4.3463	3.1699	1.2309	3.0709	2.6562	2.4213	2.8686	1.9791	-0.38996	4.0866	0.62365	6.2559	2.044	2.8077	5.8531	-0.43219	6.3686	3.5048	4.225	2.2456	3.264	2.4303	1.1468	4.4587	-0.78239	5.3239	6.7975	6.0653	3.6205	1.4646	5.0102	-0.47125	1.5986	7.4033	1.7725	1.1028	5.8867	3.2341	5.3778	3.3946	-0.51158	1.2604	2.9211
7.3347	9.0564	9.5472	11.568	7.3903	11.039	16.472	5.938	8.3323	9.6092	10.057	10.701	8.4455	9.8308	11.228	13.725	12.644	10.905	7.3143	9.2125	12.004	11.638	14.127	6.2072	8.1077	8.7646	12.18	13.168	10.771	8.2346	9.3499	8.5198	9.3822	8.5023	8.8739	10.162	10.946	6.7039	5.1768	7.2089	13.043	8.849	7.8449	9.2159	10.067	9.3416	9.1685	15.74	9.6326	9.595
0.43759	0.024517	-2.9368	0.98356	-0.18584	1.9871	-3.1618	0.69699	-2.1588	-0.46834	-2.1427	2.8965	-0.94265	-4.6577	-0.71597	-3.4076	0.1354	-2.4695	-3.4063	-1.7714	-3.1159	0.90679	0.32165	-3.6653	-2.3364	2.881	-2.8618	2.16	-2.7515	2.9749	-2.4844	-0.20401	4.785	-4.0359	1.8283	-3.0028	-6.3032	2.0022	-5.8451	-1.0546	-2.3576	-2.6401	0.59108	-1.8662	-1.6212	0.64842	-0.07286	2.8905	-2.5231	1.1088
1.449	-5.6903	-0.085282	1.3025	-5.5261	4.3112	4.2071	-2.344	2.2474	-3.2135	2.5037	0.089264	0.76402	-1.2765	0.8121	2.7188	0.415	1.392	1.2913	-0.49103	-5.2184	-2.782	1.1759	-1.8178	-2.3731	-0.52722	5.0459	4.5187	-3.499	-0.11155	-0.2647	2.6894	0.68135	-1.3094	-3.3754	4.4897	2.6949	-2.4858	1.3194	1.0159	-0.35517	-2.6118	3.5534	-0.40199	-2.9296	0.51945	0.26695	3.3014	-3.1445	1.5975
-4.8648	-5.6603	-7.3125	-6.692	-1.421	-0.93655	-3.2165	-4.8045	2.1111	-2.8328	-0.51439	0.46493	-8.2886	-1.6754	-2.7983	-3.5211	-1.5139	-0.81969	-1.9944	-1.2608	-4.7108	-4.0406	-3.6279	-2.8503	-5.1047	-1.6918	-0.93938	3.2981	-2.8368	-4.5631	-5.5923	-0.071985	-1.7769	3.3397	-1.0307	-4.4032	-5.9165	1.7289	-2.5612	-0.78193	-2.8169	-7.4507	-1.5801	-1.5869	-1.2406	-0.92948	-5.8022	-2.9692	1.5041	1.4856
-5.6345	-1.5228	-3.2879	2.7286	-4.8332	-2.6994	0.88319	-5.9316	-4.0789	-4.2212	-4.4924	-4.87	-5.2978	-4.2144	-4.7012	-0.28108	-4.0781	0.63779	-5.5916	-3.1681	2.2737	-6.3768	-4.4067	-5.4659	-10.798	0.061802	0.32339	-3.9425	-4.2685	-1.6253	-1.5603	-2.7831	-0.29182	-1.8813	-0.91174	-3.1981	-1.6687	-1.0956	-0.1367	-4.5562	-4.9375	-0.60355	-0.026448	-6.5609	-2.9494	-3.03	-7.9129	-2.5494	-2.3084	-4.8948
-5.6844	-8.335	-9.3858	-11.163	-13.345	-7.2385	-9.5583	-7.185	-11.561	-12.367	-10.787	-10.02	-12.142	-12.552	-10.177	-9.2519	-11.985	-11.025	-11.21	-10.27	-9.9955	-14.186	-12.101	-13.947	-12	-15.613	-10.671	-12.085	-9.3101	-8.9199	-5.493	-12.012	-9.2512	-13.909	-9.3965	-10.539	-10.586	-7.5867	-8.0656	-10.964	-2.0349	-15.293	-10.324	-7.6257	-12.15	-10.883	-10.325	-9.6186	-9.8706	-11.017
-3.3124	-5.1987	-8.6294	-10.638	-7.9982	-6.8486	-7.1535	-8.2543	-5.0746	-10.657	-7.5589	-3.9588	-9.6593	-7.149	-4.6263	-7.9568	-9.1405	-5.4701	-6.8932	-4.6642	-3.8048	-7.3356	-6.2885	-2.9512	-3.7762	-2.8772	-9.6826	-7.0241	-10.154	-5.6846	-4.9275	-9.9692	-1.8113	-4.0722	-5.6875	-7.4114	-8.087	-4.236	-1.3783	-5.4068	-8.2594	0.96066	-4.8526	-6.0075	-6.5061	-6.7704	-3.2405	-8.5913	-4.932	0.20724
-6.6551	-2.0499	-1.5381	-2.7556	1.0733	-3.4479	-3.086	-6.1232	-4.1198	-8.1376	-6.9568	-7.2636	-4.9517	-4.2954	-6.7783	-9.7069	-8.6008	-4.3251	-5.5653	-2.3748	-7.5283	-7.0206	-5.4177	-4.0431	-0.45413	-4.7359	-4.0535	-5.729	-5.2063	-4.6893	-6.2749	-6.971	-3.3111	-4.9076	-4.9661	-4.7815	-6.5523	-2.9183	-7.1645	-5.779	-6.0912	-6.7637	-3.8046	-8.7653	-7.3872	-3.827	-6.9074	-6.3269	-5.2024	-2.9186
-0.33017	-0.46559	0.79267	-1.9653	-2.563	0.91496	-0.42524	-3.7684	-3.0288	1.5539	-0.040624	-3.8516	-0.74102	-4.9275	-1.0939	-0.2989	-0.078817	-0.42744	-0.83119	0.16944	-1.3747	-2.5162	-1.9065	-0.53527	0.97118	-5.9654	1.4296	-4.725	1.6727	-3.1483	-2.0785	2.2065	-2.1872	-1.2904	-2.7656	-0.42716	-1.9973	-4.386	-6.204	-0.39849	-3.457	0.98478	-1.9295	-3.8916	0.1814	0.68545	-2.4837	-3.9281	1.5152	-7.5898
4.9195	6.7335	2.2415	7.2964	4.5403	6.4087	5.6113	8.7021	7.4233	10.574	6.857	7.5718	10.327	10.217	4.3847	7.1744	7.0967	6.6589	8.7641	2.0855	8.0331	1.1536	5.1807	6.323	7.9198	3.3244	7.5952	6.0893	8.7596	1.8805	5.0439	7.8131	4.1374	7.4081	6.3612	5.8273	8.6606	5.6063	7.901	7.381	4.3328	4.9249	4.8151	4.3539	5.3018	3.3341	7.0082	7.128	7.3809	5.1393
-0.04489	-3.2585	-0.49528	0.1564	1.3689	-2.2509	-3.649	5.2234	0.1624	-1.5876	-2.6091	-2.5717	-0.70808	3.9147	0.68729	0.2474	-2.0599	-2.5777	-3.7023	1.4235	-0.57612	-0.23552	2.2162	1.6398	-1.3142	0.038922	3.1654	-5.0003	1.0418	2.8638	-0.82786	1.5468	-1.4772	0.74978	-2.6594	2.9928	0.092002	-2.9486	0.38994	3.1152	2.0417	7.0175	3.2462	1.0642	-1.4732	-2.8355	-0.47169	2.3969	2.3219	-1.0227
-3.3285	-6.0695	-0.55238	-2.8704	-6.1056	-3.999	0.68171	-3.7916	-3.228	-7.2216	-5.8323	2.3054	-3.7246	-0.85003	-0.58685	-0.87131	-7.7662	-5.6933	-1.2518	-4.211	-5.8864	-3.1435	-3.9753	-6.0981	-2.0965	-0.72518	-4.0926	-5.3271	-0.66717	-5.3139	-3.3118	-3.8314	-3.3169	-1.997	-2.578	-1.4938	-4.4058	-4.7359	-3.6761	2.4254	-0.42839	-2.9148	-0.74202	-2.15	-8.1489	-2.6732	1.3602	0.94217	-5.3649	-1.6859
-13.373	-8.4166	-11.309	-11.435	-8.9084	-7.8209	-8.1763	-6.3295	-8.3707	-7.4705	-6.5468	-4.3164	-11.811	-6.5963	-10.44	-14.926	-8.7703	-7.9678	-9.4897	-7.7478	-7.7653	-5.4412	-7.5502	-7.7895	-16.359	-10.292	-12.92	-12.094	-5.9226	-6.9149	-7.6651	-10.711	-9.5391	-9.1701	-9.719	-5.457	-10.096	-8.5454	-5.3842	-5.1693	-7.9381	-5.4376	-8.9375	-8.4984	-10.296	-7.8591	-11.237	-6.2815	-4.1314	-10.559
7.6664	3.7114	-0.94985	3.9816	1.461	5.2221	7.3679	1.0202	5.368	6.936	4.5166	-2.8061	3.2751	3.8965	5.9014	5.0193	3.5452	0.15495	5.4189	9.3967	2.618	3.8315	2.667	-0.11859	5.6861	3.4488	1.5868	7.9224	3.8487	0.647	4.1548	3.4012	8.3146	5.0884	2.6536	3.515	-0.11949	7.9613	6.288	7.5091	3.1045	6.4189	5.5806	3.9259	6.7396	3.1398	5.6316	9.9052	5.5113	4.3791
-22.488	-18.916	-26.289	-23.791	-21.987	-20.379	-23.281	-21.965	-22.999	-17.932	-21.146	-22.138	-16.898	-20.974	-21.946	-16.534	-16.365	-20.649	-25.255	-14.529	-19.299	-18.092	-23.727	-19.523	-26.36	-23.884	-22.847	-19.179	-22.474	-19.417	-21.591	-24.294	-17.272	-22.58	-20.207	-19.021	-18.587	-22.831	-21.51	-21.733	-21.712	-23.893	-19.76	-18.543	-22.381	-25.935	-18.934	-20.79	-19.178	-22.38
5.39	8.6017	2.37	4.2992	2.8742	1.5054	2.7453	4.4131	1.732	1.1246	-0.52179	2.9742	1.4013	-0.26599	5.4626	0.61268	-0.69497	3.1908	0.078496	1.9779	2.2173	4.1467	-0.50832	5.8597	3.7657	0.30892	5.2048	3.1155	3.5892	0.33072	-1.691	0.83554	2.422	4.1462	-1.1066	3.8202	1.0507	3.167	5.7037	1.4063	3.1827	3.5588	4.3698	4.1958	0.18493	0.97804	7.5823	-1.8861	-1.2596	-0.8048
-6.9352	-3.9249	-3.7143	-4.2959	-2.2031	-4.5824	-6.0801	-6.0471	-4.5178	-0.46002	-4.1747	-0.19041	-1.1426	-4.416	-4.9027	-2.9287	-1.4778	-6.5836	-3.2584	-2.9302	-3.6311	-4.7131	-4.201	-4.7625	-6.3603	-5.3977	-1.477	-3.201	-1.9635	-3.0436	-2.2061	-7.1445	-1.7954	-3.6655	-5.8335	-3.3906	-5.19	-5.4398	-2.4717	0.98248	-1.501	-5.143	-6.8436	-5.2248	1.9662	-5.9506	-1.8948	-7.5238	-3.4556	-7.7267
-13.816	-14.306	-15.795	-16.404	-13.909	-10.996	-13.781	-16.921	-13.005	-13.057	-15.859	-15.699	-14.666	-14.868	-19.246	-14.216	-12.218	-15.486	-10.996	-12.833	-15.498	-16.29	-14.439	-15.179	-13.285	-13.187	-12.086	-11.216	-16.399	-14.255	-15.354	-10.916	-14.561	-9.3384	-14.269	-12.401	-12.194	-10.016	-15.091	-13.955	-16.157	-13.748	-17.188	-16.425	-15.989	-11.794	-18.556	-15.679	-13.934	-15.717
-5.4014	-2.2948	-8.2715	-2.3033	-3.891	-10.043	-1.4511	-6.7485	-2.9582	-3.6351	-3.6543	-7.6265	-2.6186	-6.4112	-4.8564	-3.2779	-4.2305	-5.0698	-5.1242	-2.7118	-4.2806	-4.8111	-6.0599	-1.1834	-2.266	-5.1051	-9.0751	-1.4817	-6.5636	-3.2878	-6.5686	-5.9434	-2.8305	-2.9096	-0.49998	-4.5688	-7.677	-6.3537	-4.9785	-7.5747	-2.2343	-6.0159	-5.6375	-2.2884	-3.8191	-2.602	-4.6175	0.50185	-6.8524	-3.7686
-16.614	-15.52	-18.311	-13.384	-11.763	-17.755	-17.104	-12.228	-14.142	-11.027	-14.739	-16.032	-17.255	-15.779	-15.379	-14.736	-16.854	-9.3593	-15.004	-7.8373	-13.452	-16.571	-17.277	-13.371	-11.477	-12.882	-16.362	-18.415	-15.769	-18.264	-16.474	-13.314	-12.416	-15.042	-11.259	-15.42	-16.37	-17.05	-10.291	-14.632	-12.986	-15.341	-14.273	-10.402	-15.475	-10.426	-19.619	-16.035	-16.338	-19.9
12.076	9.6666	10.924	3.0164	7.636	7.5653	8.433	11.505	2.1011	9.6978	5.3473	6.9289	6.5664	11.525	4.8832	5.4383	3.768	6.0585	1.2841	9.4368	6.419	11.385	5.7319	4.0063	7.3828	11.426	7.4883	9.8141	9.3139	2.7708	2.19	8.204	7.5861	9.5904	11.044	7.2405	8.0568	8.0416	5.9725	3.7306	5.7981	5.2471	6.2032	5.5578	7.3295	10.551	8.6215	3.6261	11.794	9.3818
-4.2132	0.13874	-6.5331	-7.5639	-1.311	-1.1947	-5.0439	-5.1998	-4.0892	-1.9708	-0.97865	-1.6753	-1.3505	-4.1564	0.14962	-6.746	-0.67704	-5.613	-7.9212	2.5265	-3.5344	0.80027	-2.1068	-2.2493	1.7212	-2.9125	-2.9282	-0.94307	-6.3436	1.577	-3.5542	-6.798	-5.5774	0.03812	-4.3473	-3.5284	-5.2154	-5.3969	0.85149	-6.5613	-1.5595	1.3207	-3.1943	-3.775	-1.5484	-1.5203	-4.0899	-6.6723	-2.5452	-0.65962
-3.207	0.16914	-1.1178	-1.1339	2.8383	0.48419	-3.5752	-2.7366	2.0161	2.3733	0.63122	-2.6147	1.199	-1.2792	2.648	0.88637	6.2633	-3.8081	-2.0758	-0.71219	-1.4391	-0.11455	-4.313	-4.5707	3.1131	4.4153	-0.25767	0.99186	4.0745	-2.4958	-2.0136	3.3897	3.1525	2.0539	-3.4702	-0.14726	0.44723	0.99571	2.2908	-3.1894	-0.82526	3.5883	-0.29572	-2.6648	-1.3523	0.33097	-0.71671	-3.2929	2.5813	1.0353
0.42311	-1.1822	-2.9002	3.7967	-2.5518	2.1068	-2.67	-5.628	-4.8104	-2.1244	-4.3245	-4.1591	-6.8511	-5.3964	-3.2742	0.12847	-5.8962	-3.132	0.81553	-2.464	-0.81462	-0.37928	-3.6403	-6.7877	3.0688	-2.4873	-4.6038	-0.96418	-4.2225	0.1285	-7.1163	-5.1936	-0.72862	-2.7139	-1.5567	-8.0196	-1.8418	-0.086076	-0.82705	5.0519	-0.62951	-1.6873	-3.5145	-4.2499	-3.7433	-2.1835	-0.057021	-3.1323	-1.5545	-7.1645
-1.6005	-2.0809	1.8846	-0.95875	-0.89933	-6.9203	1.2534	-0.74032	-0.77007	-2.2921	-3.4801	-1.5339	-5.2242	3.2194	-2.999	-5.2696	5.168	-6.743	2.563	-1.5117	-0.33887	-5.7285	0.021407	-1.8199	-4.484	-1.0195	-6.8501	-1.4943	1.2394	-0.10519	-0.3234	-0.84337	-1.7779	-3.0406	-3.0543	-4.1784	-1.0402	-5.3036	4.4269	0.38696	-4.6606	-0.72434	0.41248	2.2769	-0.896	6.1288	-1.7149	-1.1374	-4.1748	1.3093
-1.0009	3.636	1.8511	0.68757	4.0561	4.5374	0.65462	-1.7507	2.5312	-0.7499	2.8551	1.5408	0.69365	3.5044	-1.7536	3.615	4.5553	1.2146	-0.37048	5.3843	-0.80877	2.7875	-4.1742	-0.49775	1.4257	4.1344	1.5777	3.3498	5.3653	4.4528	2.6036	5.4302	-5.2344	2.5586	2.8403	3.3925	1.8217	3.5705	2.7299	3.197	-4.4612	1.3181	2.1403	2.8415	1.8247	2.5001	1.4873	0.20351	-0.31962	4.5802
-3.8564	-7.8633	-2.7361	-4.6787	-5.1492	-12.592	-3.9282	-4.5423	-1.1913	-5.6464	-7.452	-4.1594	-7.7508	-1.8289	-2.9328	0.18277	-9.1878	-4.5937	-2.7343	-3.6873	-1.2587	-5.053	-5.9816	-9.9757	-6.9195	-1.9568	-5.6889	-6.9268	-8.4212	-7.1031	-3.912	-8.5991	-7.5543	-8.6316	-1.3188	-3.9015	-1.7298	-2.2149	-2.9755	-6.9264	-2.9233	-3.9569	-4.1716	-6.1311	-7.3931	-7.5206	-6.002	-8.1453	-4.9283	-4.5593
-13.233	-14.847	-13.694	-14.756	-15.307	-10.335	-10.579	-15.785	-12.228	-15.536	-16.301	-9.7606	-15.945	-11.454	-10.135	-9.1162	-6.1396	-12.307	-10.937	-16.154	-9.3059	-12.195	-12.089	-12.904	-12.153	-12.632	-16.563	-14.185	-14.595	-11.364	-11.953	-14.99	-11.77	-12.684	-8.104	-11.952	-12.521	-7.3953	-11.936	-12.546	-10.302	-15.814	-10.433	-16.827	-10.34	-13.337	-14.626	-11.937	-9.3809	-14.113
3.3469	-2.5141	0.74705	-2.5167	3.1981	0.64736	-2.5024	4.076	3.4222	3.6918	-0.63412	2.3051	0.88983	4.4274	-1.5669	-1.4197	6.2175	-5.8495	-0.55408	-2.5435	0.052614	1.4282	2.714	-1.1934	0.061039	2.606	-1.4299	0.36128	0.094034	-0.1734	1.3296	0.61489	4.727	-2.5027	3.1914	-1.2137	4.205	-2.1225	3.5406	0.7334	1.4614	-0.19624	-0.5161	2.8791	5.3426	3.3163	0.74417	6.2734	2.9144	-2.1899
-0.097295	-6.4935	-5.0937	-3.118	-3.8065	-5.1368	-3.7205	-2.458	-4.0189	-1.4764	-1.9744	-1.7787	-4.1725	-2.3527	-3.3178	-5.316	-3.9974	-0.27068	-5.4856	-5.221	-5.8777	-6.0459	-2.6452	-6.0347	-6.4523	-6.4029	-4.8727	-4.0299	-7.86	-4.2193	-5.7224	-4.2331	-8.5629	-5.4003	-4.2191	-3.7032	-0.97363	-5.5183	-0.42518	-8.1361	-4.3595	-5.3902	-6.4351	-6.4869	-3.7435	-2.0308	-6.6693	-7.3735	-6.2336	-9.7195
-2.0748	-4.686	-4.4987	-1.051	-1.0356	-4.9345	-2.4983	-0.37474	1.1563	0.66928	0.0098102	-4.9759	1.6205	-1.6116	-3.9508	-1.5775	-2.6203	-0.5055	-6.5634	-3.454	-2.8499	-4.2028	-7.3977	-2.3151	-2.1818	1.9378	0.19516	-0.53529	0.65333	-5.6148	-5.8544	-1.7347	-1.649	-3.0404	-1.9022	-1.6142	-3.801	-3.1382	3.439	2.2123	-3.8053	0.79085	-4.6579	-4.5801	-2.898	-3.6823	-4.9712	-1.6189	-4.3258	-6.0019
-6.7205	0.060182	-4.5895	-6.9108	-1.761	-0.010741	-0.99771	-2.6579	-4.758	-2.5338	-0.34626	-2.2678	2.7933	-2.8846	-5.6772	-2.2175	-4.7786	-5.1658	-5.8968	-10.903	-4.8417	-3.5696	-3.3197	-7.2014	-5.1398	-0.92248	-1.731	-3.9087	-0.94802	-4.1736	-2.6537	-6.986	-5.4059	-5.8452	-4.032	-3.5455	-6.0131	-1.9495	-4.0598	-5.3992	-3.1705	-5.278	-3.2014	-2.3501	-4.5681	-0.24231	-5.1159	-3.7801	-3.3033	-2.5068
-13.789	-13.36	-6.7012	-12.592	-13.195	-12.439	-13.326	-15.417	-12.61	-10.393	-11.372	-14.881	-12.875	-13.752	-15.957	-14.544	-7.6427	-13.615	-7.8551	-14.336	-16.309	-11.31	-17.778	-16.009	-16.935	-13.316	-18.68	-15.483	-15.239	-18.542	-9.6653	-13.869	-14.928	-12.215	-15.748	-16.103	-11.574	-9.2796	-15.072	-11.007	-13.754	-9.4905	-19.173	-10.938	-13.091	-12.469	-13.146	-12.649	-12.139	-10.104
-3.2762	-5.6977	-0.54209	-1.0833	-5.5153	-1.6431	-4.5631	-0.013323	2.1448	0.84485	-0.45698	-5.6363	0.68514	-1.7651	-4.6215	0.30487	-0.079959	1.4096	-3.493	-6.7206	0.50902	0.47111	-1.4271	2.2659	-0.99696	-2.0712	-0.91933	-1.3041	-1.8716	3.4073	0.55737	-2.0532	-1.7567	-5.5135	0.70913	1.4301	1.2802	-0.68932	-2.1921	-6.7625	-3.0011	2.0578	-1.1176	-0.5069	-0.52987	-4.541	-2.4733	1.7732	-1.2787	-2.7729
-15.094	-18.825	-13.713	-12.923	-12.237	-15.683	-17.774	-16.27	-14.569	-10.652	-13.651	-18.245	-16.732	-16.88	-11.34	-15.687	-14.474	-8.3102	-19.073	-12.561	-14.621	-14.648	-16.077	-14.053	-19.865	-16.855	-16.077	-13.235	-16.233	-15.795	-11.787	-17.654	-16.881	-14.378	-16.291	-13.521	-13.964	-13.644	-19.355	-13.18	-11.162	-11.182	-14.358	-12.62	-14.265	-16.591	-17.437	-19.213	-13.683	-19.634
-7.3743	-3.7253	-8.078	-9.5041	-9.6958	-12.476	-4.8672	-7.9822	-2.6116	-9.3542	-7.6464	-9.7301	-2.835	-6.6333	-6.4792	-4.0884	-6.454	-9.4624	-6.125	-9.3081	-6.4668	-7.4641	-3.6856	-9.2815	-4.3804	-7.1105	-2.2989	-5.3703	-8.2197	-12.044	-8.7645	-6.6524	-10.234	-6.6827	-7.4691	-9.5328	-6.2627	-9.6956	-5.7688	-9.0745	-9.0273	-10.711	-5.9795	-7.8111	-6.5715	-8.5342	-9.8298	-11.382	-3.2599	-4.9526
-0.31528	1.0224	1.1228	1.3233	2.9288	1.6967	1.7954	-1.1674	3.593	-3.7014	3.1834	3.2785	-2.7144	-4.385	2.0748	-2.1543	-3.128	0.95048	-2.3553	-2.6794	-1.7088	-3.0296	2.6316	-2.4079	2.3419	-1.0652	-0.22823	-0.60324	0.083447	-1.6575	2.014	2.6057	4.8173	2.3363	2.7278	2.237	3.0092	-0.7524	-4.217	-1.4462	-2.7647	1.569	0.6958	-0.12695	0.51347	-0.21962	-0.2387	-0.73315	-0.11307	-1.4366
-11.173	-13.486	-11.639	-11.394	-15.747	-11.989	-12.688	-7.7356	-10.333	-9.2088	-11.856	-11.194	-13.68	-10.846	-6.7493	-11.528	-12.04	-13.766	-10.629	-12.101	-11.635	-10.733	-14.138	-10.531	-12.818	-11.319	-9.5742	-17.495	-10.64	-11.502	-10.167	-8.8992	-7.6981	-12.936	-9.6008	-13.623	-11.091	-14.377	-16.429	-8.0431	-16.326	-11.895	-12.097	-11.849	-10.444	-12.13	-11.686	-8.4896	-9.3934	-10.907
10.914	8.8405	2.3362	5.0273	11.341	8.8013	8.7007	5.452	9.3914	9.2927	4.9854	8.5499	6.1275	5.4007	3.8709	7.8018	8.8557	6.3185	4.8612	8.0184	9.0028	7.7497	5.2667	5.4058	0.47287	4.0321	8.5981	8.3175	6.0119	7.9619	5.8657	4.4615	4.3814	8.5673	7.5839	10.999	7.4425	5.218	9.4523	5.1476	4.7845	6.6225	7.2955	6.8311	4.9643	7.6905	2.8328	3.8075	4.5382	3.9279
-4.5794	-4.9546	-0.50986	-1.6179	1.9554	-5.0469	7.569	-0.47357	2.3647	3.4533	2.0479	-0.54668	0.83457	-3.9829	-2.6249	-2.7434	-0.58913	-1.145	-3.7153	-0.71365	-1.7067	-0.40911	-3.798	-2.307	1.4347	-1.4947	-1.0891	-0.22801	1.0785	1.8598	0.13518	-3.1143	-0.98726	-6.8209	2.6204	-1.5045	-4.6209	1.772	4.6429	-2.3466	1.6298	6.9103	-0.10749	0.47457	1.6693	-3.7863	-7.0683	4.2757	-0.75613	0.20219
0.12425	-1.6314	-0.59024	-4.2389	-5.7743	-6.078	-0.14499	-5.4979	0.57014	-1.5309	-3.5127	-3.5669	-0.65604	-7.9644	-1.1472	-7.3701	-6.1422	-6.9784	-3.9517	-2.4133	-3.509	-1.5	-0.70101	-2.9088	-3.2525	-3.9568	-4.7855	-3.3612	-4.572	-2.5043	-3.4399	-3.483	-1.5189	-1.4212	0.70739	-1.6092	-5.7889	-4.6075	-0.32584	-7.7637	0.044285	-3.7343	-1.5202	-1.8099	1.0574	-1.3685	-0.26192	3.3786	-3.2026	-4.6082
-4.0554	-7.2548	-2.7541	-4.0038	-4.5803	-4.474	-5.6502	-5.1376	-3.711	-8.1276	-0.37479	-5.9555	-2.525	-1.2089	-7.3226	-5.3581	-5.7982	-4.263	-6.0147	-2.8267	1.2443	-0.48043	-0.93893	-9.1707	-8.0216	-4.183	-1.1103	-2.3996	-5.6765	-4.8858	-3.4448	-3.8124	-3.9238	-1.4542	-4.0431	-5.0767	-6.3793	-5.3962	-4.2764	-4.3982	-5.5753	-7.4561	-2.9172	-5.3235	1.6155	-5.538	-8.7648	-3.8851	-3.8193	-7.7767
-1.921	1.5583	-2.8948	-6.9699	-3.1115	-3.1504	-1.8868	-4.7072	-1.2351	0.12085	-0.84192	2.1483	4.9345	-1.1355	0.83859	1.7024	-1.8598	-10.415	1.0484	-2.3724	-3.6025	-0.95135	-2.9969	-2.6694	-1.2621	1.509	1.9745	-0.48014	-5.7682	-0.55773	-0.39309	-0.13555	-6.4602	0.92269	-3.1294	-3.1262	0.83414	-3.5826	1.3949	-3.3543	-1.5784	-1.414	-3.8456	-2.1944	-2.4159	-0.52356	-2.9679	-2.2365	-0.49394	0.66432
-5.6594	-5.9049	-6.4481	-6.3256	-4.3437	-12.312	-8.2264	-8.7063	-3.3702	-7.4475	-8.1469	-4.1455	-8.1075	-0.22261	-0.62522	-1.4247	-9.1241	-5.7352	-7.8263	-6.9441	-3.5764	-3.1791	1.6775	-7.9898	-6.599	-4.6312	-7.4991	-8.4408	-5.3448	-6.9055	-3.2997	-5.7324	-6.0388	-5.3967	-1.0159	-4.6067	-5.2008	-9.4174	-5.088	-8.7657	-3.7707	-6.1299	-7.7942	-11.066	-9.6397	-3.5936	-4.8565	-7.1851	-9.3246	-3.0695
-8.2464	-10.35	-19.122	-12.836	-15.788	-13.681	-14.402	-13.17	-8.4055	-15.224	-10.158	-11.099	-14.778	-12.216	-14.899	-14.672	-7.9836	-10.063	-11.298	-13.998	-13.955	-12.754	-12.895	-10.004	-8.7294	-11.815	-16.565	-14.152	-9.9792	-14.224	-13.711	-15.354	-7.0221	-13.532	-12.613	-13.166	-11.744	-16.924	-11.618	-11.584	-13.375	-13.138	-11.149	-15.146	-11.718	-9.4902	-14.212	-11.323	-11.548	-15.989
-7.3784	-10.592	-5.5646	-8.0437	-2.3146	-2.8383	-6.3842	-4.8679	-4.9487	-4.6549	-2.9993	-5.2412	-11.742	-5.5117	-6.4779	-0.69703	-4.009	-7.0581	-6.8233	-8.7537	-5.0599	-3.7326	-7.8834	-4.3148	-8.2768	-10.646	-3.7052	-10.782	-5.923	-5.856	-9.2533	-8.2484	-1.6538	-6.533	-4.1885	-5.5023	-4.8581	-6.9183	-6.3466	-6.6542	-7.4446	0.81311	-6.2143	-6.4345	-4.6247	-6.2562	-5.5921	-7.5091	-5.1966	-5.2984
-0.71498	4.0969	3.4831	1.1885	-0.38372	4.4819	6.7069	3.1314	1.6295	-3.5668	3.9964	1.3765	3.0262	4.0686	4.9074	6.314	-2.876	-1.0959	1.101	-4.0759	6.2183	3.2649	1.1096	3.3787	3.8974	0.62462	6.5256	2.74	0.23781	8.8856	3.1947	1.2602	2.6144	0.90901	4.0634	1.4537	0.90717	1.3699	4.1847	-0.020529	2.88	0.32736	4.482	4.5857	-0.78122	2.762	-2.6836	2.321	4.1413	-1.7897
3.5722	5.8186	6.6648	7.0335	6.7469	6.669	6.3005	-0.46345	12.598	8.2526	3.7388	2.6676	9.4353	5.9058	6.6204	7.0794	3.5309	0.84454	9.4524	9.4132	8.6756	0.29315	5.3563	6.4681	5.0824	6.9971	5.8585	9.2035	10.388	5.9972	5.0153	6.6061	9.4958	2.8534	7.0195	7.6591	1.1744	1.0613	8.29	4.2897	3.9451	3.0414	4.8102	2.5858	6.6657	7.3109	2.6293	3.9464	4.2061	3.9518
-13.009	-10.236	-11.614	-8.6594	-10.207	-8.5665	-7.0566	-7.7481	-5.7095	-12.801	-9.1318	-9.0227	-7.2235	-10.173	-8.0868	-6.4583	-6.4408	-8.3275	-7.6375	-12.596	-8.4825	-8.8204	-9.8136	-5.6295	-6.0126	-10.776	-9.975	-6.7618	-8.7278	-6.3546	-6.1175	-14.225	-8.4438	-11.391	-13.436	-8.7019	-9.7189	-10.085	-13.594	-13.033	-10.743	-13.132	-6.4044	-10.324	-9.7735	-11.048	-8.7629	-6.089	-8.9604	-5.9627
-2.6706	-1.6473	-4.3539	-5.2262	-3.7991	-4.4736	-5.1745	-5.5866	-5.6231	1.6294	1.9597	-6.2836	-4.1909	-5.195	0.67639	-4.859	-6.7318	-5.4483	-4.7634	-4.9957	-2.1001	-5.6917	-5.1495	1.9286	-3.9272	2.3951	-1.0856	-5.88	-2.3707	-1.8572	1.0394	-4.8754	-4.5145	-4.6923	-2.8453	-1.2182	-2.8278	-4.4165	-4.3383	0.98877	1.2906	0.45194	-2.6352	-4.5029	0.87675	-3.7519	-4.9626	0.31139	-6.6731	-1.2083
8.1519	6.268	3.6966	8.6092	4.6593	6.5078	6.6274	10.829	5.6798	7.5701	8.5828	8.5589	10.53	3.6096	11.71	11.19	9.1257	0.91495	6.091	6.142	3.7876	9.0707	3.4125	8.6199	5.3429	5.3295	9.4136	9.1309	8.5696	4.2799	7.1164	4.8635	6.5413	3.406	7.7757	7.5878	7.0597	7.4135	5.6369	6.7462	4.6177	8.0465	8.3827	7.9235	8.4685	6.44	4.6674	5.7483	7.2752	5.4052
-8.0453	-1.4332	-6.7969	0.14467	-1.9759	0.39007	-0.40133	-4.9159	-3.4641	-0.73668	-2.7978	-2.3311	-0.15651	-6.6624	-2.5332	-2.8268	-4.4721	-2.87	-0.43736	-4.5073	0.29647	-2.6079	-2.1312	-2.2149	-0.92409	-1.8336	-1.4425	2.9123	0.39959	-1.4486	-1.3146	-1.1342	-4.3506	-5.1758	-3.5401	-2.475	-2.8863	-1.0251	-5.039	-4.5735	-3.0104	-0.86157	-2.8653	-2.876	-2.0759	-3.5837	-5.8247	-1.7866	-5.6443	-4.8613
-9.5148	-18.424	-12.745	-11.9	-12.128	-11.745	-15.684	-8.4377	-12.608	-17.679	-11.183	-11.344	-10.635	-14.256	-11.574	-7.5891	-10.307	-9.6863	-10.889	-10.174	-14.002	-12.34	-11.121	-10.54	-13.529	-10.378	-10.078	-15.017	-14.422	-12.408	-9.5563	-11.5	-8.9798	-12.054	-14.495	-12.718	-11.111	-12.906	-11.176	-12.489	-7.7459	-8.7601	-15.141	-12.483	-16.923	-14.079	-12.608	-14.997	-13.006	-12.959
6.0549	3.7762	2.2435	7.5085	2.3122	2.4546	3.2828	-0.62529	3.895	3.1286	1.1715	3.3999	9.2045	2.2493	-0.59573	2.4755	7.5867	0.084264	5.8254	2.3426	4.9208	5.6307	5.6612	5.1347	3.7746	2.3766	2.581	6.9192	0.53234	0.81178	3.1366	4.7428	4.2128	4.7432	6.5558	4.7552	3.5389	2.048	2.1333	5.527	2.4104	3.5061	2.6928	7.604	3.9157	0.057022	1.4127	4.5788	1.9919	1.4471
-2.8395	2.6268	1.7785	2.8021	1.7901	1.8385	-1.1927	2.4688	1.332	0.74547	3.0827	-0.4297	-0.91799	5.0335	3.1492	2.959	-4.4602	0.96354	0.97888	1.137	-5.1957	-3.0645	-0.98459	0.12791	0.46442	-1.4556	-0.16972	2.8881	-0.25744	-0.75443	-2.9787	-1.6345	-3.4756	6.576	2.2904	0.3808	0.85697	-1.5708	-0.056945	-1.3961	-2.7627	-2.2315	0.60104	-0.77684	-0.3905	-3.8441	1.8372	7.5438	3.9073	-2.9278
-16.499	-11.707	-12.508	-12.965	-10.882	-10.658	-6.028	-14.413	-11.902	-9.2035	-13.259	-11.963	-9.9258	-10.01	-12.368	-9.2426	-10.9	-10.906	-11.092	-10.682	-8.0131	-10.592	-10.645	-12.724	-10.656	-9.3333	-13.155	-8.1956	-9.637	-10.621	-9.0832	-7.5716	-8.8567	-14.48	-11.96	-11.14	-9.2945	-12.235	-13.44	-10.928	-10.829	-12.463	-12.871	-6.16	-13.894	-11.175	-9.1745	-12.907	-9.0736	-11.359
-4.9841	0.4231	-1.7069	-2.8707	2.3237	-2.0031	-1.1163	-3.0769	0.95454	2.0397	-3.5476	-0.54672	2.1048	-1.6864	-2.3527	-4.4338	0.19424	-5.764	-1.5723	-2.6663	-2.5935	-1.5295	-2.1621	-0.85699	1.807	-0.95715	-2.9853	2.7422	-3.4836	0.50359	-3.0208	-1.2941	-3.5343	-1.4588	-2.5297	-4.3039	-4.5235	-1.9049	-3.6494	-1.0049	-5.7851	-4.7754	-3.7107	-7.9912	-5.5138	0.35019	-2.5187	-4.4068	-0.49059	-0.99249
2.5037	1.7377	-2.8536	-1.5993	0.08564	2.7681	3.4309	2.9434	4.4324	2.9359	-0.3441	1.0496	-3.1197	0.87845	-0.68926	4.2051	0.43428	6.6091	1.7843	-0.62952	2.7963	5.0684	5.7784	-0.76081	4.4526	1.4958	-0.82468	6.6385	-1.5409	2.1738	4.0315	3.6263	-0.44744	0.37995	5.1719	2.2494	1.9961	5.9203	1.3482	5.7443	0.59312	1.9479	-1.2883	0.38445	0.82745	3.1841	-0.79864	4.4038	0.22488	-0.85967
-7.1929	-9.5745	-10.4	-9.0173	-7.789	-9.6065	-10.66	-4.5726	-9.6499	-12.265	-7.0393	-11.673	-3.727	-9.7683	-10.674	-8.607	-8.7768	-9.967	-10.55	-9.758	-14.459	-7.338	-9.9176	-10.139	-8.7749	-10.597	-3.963	-6.2049	-7.3852	-6.4995	-13.411	-7.4102	-8.3066	-9.4969	-12.74	-10.154	-9.9142	-12.214	-10.645	-8.7081	-12.441	-6.847	-6.542	-7.6634	-7.1908	-10.599	-13.294	-8.6832	-3.3162	-11.642
-16.798	-17.629	-9.7313	-10.412	-12.654	-6.6759	-6.4535	-10.229	-10.651	-15.967	-10.703	-9.7511	-12.231	-12.843	-14.762	-7.0664	-16.085	-11.172	-8.5226	-7.7218	-10.196	-10.532	-9.0131	-11.49	-12.116	-12.245	-11.239	-8.5818	-8.3786	-12.88	-11.692	-10.58	-8.1488	-7.5418	-14.232	-9.697	-14.467	-8.3074	-8.8346	-8.1165	-11.236	-10.115	-6.8333	-9.4502	-9.777	-13.529	-10.842	-10.732	-12.06	-9.1178
5.1506	1.7814	0.29435	-2.2341	1.1886	-1.0817	-1.0382	1.4917	0.78188	1.4823	-0.88694	-2.9073	-4.0455	-0.27482	-1.7771	1.0968	2.2334	-0.72476	0.054988	3.8091	-0.66658	-1.7275	-4.3648	2.6856	-2.3299	-1.6484	1.4525	-2.03	3.7723	1.7477	3.1133	-1.4901	1.1058	2.6773	-2.9294	0.73449	-2.2701	0.82339	0.47599	0.075824	-0.52224	-0.67863	2.1916	-3.1977	-6.7644	5.4607	1.6918	0.24894	-2.0001	4.1599
-16.226	-10.161	-15.064	-18.014	-12.894	-15.169	-16.605	-11.408	-12.436	-14.256	-16.22	-15.91	-15.955	-14.491	-17.603	-14.126	-15.171	-12.988	-15.497	-16.684	-15.415	-13.665	-14.172	-14.91	-14.837	-16.713	-17.132	-14.108	-20.579	-14.302	-13.149	-13.472	-14.043	-15.078	-13.789	-16.477	-13.531	-12.155	-16.197	-19.573	-10.394	-12.616	-18.116	-14.38	-17.959	-18.255	-14.015	-14.49	-14.844	-13.937
-4.0753	1.2523	-2.2969	-0.97824	-2.1859	2.1029	-2.9038	-0.36064	0.47384	0.046319	-1.7632	-3.4683	-0.38556	-0.9171	-3.5207	-1.7198	0.66462	-2.1976	-0.79778	-9.8373	-1.7762	-5.1027	-0.16024	2.2362	-5.2502	0.44105	-1.2112	-6.1649	-7.1471	-2.61	-2.7931	-1.405	-2.0136	-2.1138	-4.4179	-1.5376	-2.6362	-2.2519	-3.6686	-7.0496	-0.85055	-4.4943	-0.50362	-0.65339	0.43954	-0.78651	-5.6828	-4.0696	2.311	-2.2422
-7.4591	-12.521	-11.701	-11.768	-13.883	-8.5039	-5.9267	-6.5393	-6.7997	-4.4845	-6.602	-10.891	-11.701	-10.258	-9.434	-9.0745	-12.081	-9.3239	-4.478	-8.925	-2.5164	-6.104	-10.636	-7.5652	-6.5791	-5.744	-10.087	-7.5361	-8.8761	-10.994	-12.127	-8.5422	-8.6861	-10.466	-7.0764	-15.55	-10.702	-9.4819	-10.211	-8.7602	-9.6309	-11.159	-11.218	-7.0601	-12.633	-11.927	-7.9671	-13.181	-6.5434	-6.5146
2.5385	0.84389	-0.36194	-0.2646	-0.63584	0.98535	2.5901	-0.048192	0.23832	1.1045	-0.38784	0.75246	-2.1089	2.5635	-0.31583	-0.80037	0.065295	-2.0544	-2.1446	-1.1068	-0.26953	-3.6848	-0.092155	-1.0754	0.10254	-2.1431	0.48098	3.2815	1.1708	2.9311	-1.4192	-2.2662	0.16722	-1.1008	-3.1	2.2734	0.0061445	2.066	-1.6868	-0.41967	3.7237	-3.2493	-1.8138	-0.41523	-0.8721	0.37357	0.51412	1.0564	-0.21769	-0.4496
-9.6657	-12.024	-8.6199	-10.333	-16.025	-7.6434	-15.835	-14.28	-11.045	-9.4981	-9.2489	-7.9205	-10.673	-7.4704	-13.405	-7.8357	-11.097	-7.7505	-8.6426	-10.035	-14.26	-12.182	-6.2068	-14.105	-15.252	-9.5026	-9.4583	-13.108	-10.648	-14.625	-9.8845	-11.892	-11.356	-15.053	-10.915	-14.428	-11.649	-11.673	-11.128	-13.284	-6.2151	-10.549	-8.6573	-15.867	-13.641	-15.676	-9.1933	-11.771	-16.293	-11.832
-12.017	-12.772	-14.421	-14.385	-14.439	-8.2959	-13.972	-14.707	-12.1	-14.569	-10.703	-12.367	-11.778	-14.681	-11.495	-15.835	-8.661	-11.107	-10.769	-10.901	-16.612	-9.225	-11.485	-13.507	-11.223	-14.42	-13.316	-16.836	-17.608	-10.335	-12.396	-11.412	-17.794	-7.9413	-8.9985	-14.83	-16.077	-16.842	-12.201	-9.6161	-10.113	-13.627	-12.721	-13.91	-9.3947	-15.996	-12.035	-13.127	-18.795	-11.052
-11.765	-13.265	-12.717	-12.633	-13.098	-12.715	-11.841	-9.6301	-10.86	-11.703	-11.979	-16.803	-9.7923	-18.304	-10.294	-10.837	-13.141	-7.0567	-12.452	-15.391	-14.535	-13.706	-10.365	-13.65	-15.207	-10.586	-10.214	-8.7385	-12.974	-14.379	-15.597	-11.319	-10.264	-14.653	-7.7103	-14.006	-15.56	-9.8181	-12.885	-10.986	-15.938	-11.742	-14.543	-13.393	-12.365	-13.474	-18.082	-10.702	-12.802	-11.162
-11.121	-8.7843	-12.697	-7.7407	-8.0953	-8.0833	-11.041	-6.1759	-10.824	-7.0633	-6.0325	-7.3411	-14.193	-12.296	-7.6345	-9.6527	-10.078	-9.8703	-7.678	-7.3044	-7.5963	-12.3	-9.698	-11.883	-8.8972	-8.29	-11.589	-2.9801	-8.5489	-7.5591	-5.6091	-10.977	-9.8594	-10.597	-7.8995	-8.2671	-11.456	-8.542	-8.5058	-6.9032	-10.065	-10.405	-6.7426	-9.4275	-10.234	-9.6101	-6.1427	-1.8134	-7.9863	-8.5332
-9.9236	-6.8733	-10.162	-10.568	-7.9987	-4.7431	-2.6699	-11.696	-9.0739	-6.8609	-8.0906	-8.2324	-9.866	-8.9396	-13.116	-8.2091	-9.1972	-7.1208	-4.9393	-9.7845	-9.2494	-7.1873	-8.0083	-7.3521	-9.4565	-4.9951	-10.566	-14.614	-11.702	-11.261	-9.0691	-9.5024	-14.49	-4.7836	-11.714	-11.083	-7.8848	-12.236	-11.725	-6.6209	-15.29	-1.4768	-6.9745	-17.007	-8.4828	-8.1107	-7.7334	-10.626	-6.8306	-8.8189
-12.824	-14.6	-8.0557	-13.284	-13.469	-13.601	-19.17	-16.429	-16.651	-12.364	-14.695	-17.32	-15.415	-13.994	-15.178	-12.692	-15.455	-14.042	-12.57	-12.613	-14.455	-15.604	-14.749	-11.453	-18.42	-15.324	-14.135	-15.296	-21.973	-18.381	-15.362	-11.89	-14.37	-14.067	-17.614	-16.811	-17.13	-18.251	-17.66	-10.786	-17.019	-16.488	-15.425	-17.121	-14.013	-15.635	-17.96	-15.879	-12.751	-11.336
-13.625	-12.152	-11.273	-12.531	-12.307	-15.573	-16.859	-18.956	-11.471	-15.075	-14.713	-14.815	-17.171	-15.13	-10.845	-12.145	-11.493	-16.264	-15.063	-16.17	-17.112	-15.783	-16.132	-17.06	-14.845	-11.57	-10.291	-13.479	-18.003	-12.711	-11.796	-15.376	-15.329	-17.448	-13.902	-14.758	-18.263	-15.632	-18.445	-15.061	-13.968	-18.824	-14.784	-17.563	-15.524	-16.633	-14.186	-15.689	-19.034	-16.71
1.9585	3.8076	-0.056543	3.0937	-3.0815	9.4904	2.0217	2.7586	3.1897	2.9319	3.4138	2.6496	1.4863	1.8761	1.2306	1.7054	5.6296	0.93228	3.678	1.7037	6.4018	2.1297	-2.1322	0.44276	-0.97324	5.7008	2.2562	0.9342	-1.4663	1.6778	2.1919	-0.30805	0.46905	0.53433	4.3903	-1.0684	4.0265	1.6022	-1.8085	2.144	1.9963	2.8656	0.48753	0.0089076	2.6921	-1.6745	-0.35109	-1.0278	-4.0181	2.5414
-14.297	-9.5925	-13.054	-12.276	-16.451	-12.313	-13.071	-14.756	-16.261	-11.237	-16.267	-13.322	-16.876	-8.0495	-14.027	-11.911	-12.069	-13.001	-16.768	-18.195	-14.076	-9.7057	-14.379	-10.675	-12.626	-15.131	-12.396	-14.91	-14.218	-13.181	-8.0415	-17.019	-15.919	-17.179	-13.085	-14.919	-11.69	-16.455	-15.08	-15.429	-10.875	-11.101	-15.186	-10.99	-10.957	-13.851	-10.449	-12.537	-10.927	-13.213
-19.938	-18.87	-17.78	-23.944	-18.876	-23.75	-25.977	-24.288	-23.454	-18.456	-23.592	-22.662	-22.921	-24.927	-21.765	-20.546	-21.838	-22.851	-20.613	-22.74	-21.013	-19.804	-21.642	-25.354	-21.862	-25.42	-20.514	-26.91	-20.095	-16.574	-21.438	-21.726	-21.17	-23.419	-27.127	-25.587	-25.515	-21.722	-20.867	-20.238	-24.183	-21.475	-16.282	-21.84	-17.276	-20.666	-21.422	-19.372	-20.845	-22.46
-3.8891	-1.9508	0.59697	0.18699	-0.87589	-4.8302	4.4441	-0.88649	-0.92359	0.97578	0.69395	4.6615	-1.2086	0.22789	-6.1323	1.0032	-2.9015	0.21093	-3.8	-0.7553	-0.3282	-1.5013	-4.868	0.065684	-1.5743	3.9345	-0.7334	0.26769	4.1603	1.4953	-3.3077	1.0956	-1.5372	0.78026	-2.3852	3.2655	0.33042	-4.1118	-3.4144	-0.75707	-2.7	2.6093	-0.51753	1.129	-2.9586	0.7219	-0.85443	-0.20513	2.1362	-4.8073
-6.0955	-3.7185	-2.2019	0.80013	-2.7252	-1.455	-3.9848	-1.9758	4.282	-0.4153	-0.29623	0.21479	1.6409	-0.022863	-1.8705	0.31126	-0.94772	-2.7756	-0.21508	1.0333	-3.9229	3.8774	-7.3268	-1.5411	2.017	-0.90659	-3.6318	-0.35015	-2.7428	-2.6793	-2.5459	-3.0024	2.0976	-0.89817	4.1455	7.4568	-4.3368	1.8657	0.81047	1.4931	0.4053	2.1242	4.8254	0.33729	-1.7768	1.7175	0.37926	0.92675	1.7773	1.7531
-2.9647	-5.4007	-3.4518	-7.1062	-0.36087	0.69989	-2.4204	3.3371	0.38393	-0.15442	-0.92246	-3.6733	-5.3835	-0.24427	0.75685	-2.2705	-1.6506	-4.857	-1.3439	-2.0757	-3.8564	-5.0088	-3.4414	-2.2112	0.30511	-5.0795	-2.1548	-3.1321	-1.7684	-3.0012	-7.1285	-2.3097	-0.8257	1.0394	0.49845	-5.5084	-3.4892	-4.8122	-5.2384	-3.3532	-2.762	-2.2558	-1.5219	-4.3722	-2.3827	-2.4492	2.0137	-3.3785	-1.6685	-2.5398
2.8099	-0.51571	-0.83124	2.4928	5.0598	4.9701	4.6799	-2.5061	-0.22907	4.0641	-1.4914	3.3684	2.5254	1.185	1.5005	-7.2475	-0.01206	1.9509	-1.5456	2.1031	3.1985	2.4969	2.6273	4.7985	3.6934	3.019	4.6716	1.4858	2.8109	0.098326	-0.54275	0.72246	2.1386	5.3379	1.5954	3.9488	2.1766	5.6277	-5.0578	2.9912	5.9829	-1.8695	3.1453	2.7636	1.6945	0.93508	4.5787	0.49034	3.587	3.0729
-4.2819	-9.0518	-11.586	-8.1244	-5.4376	-3.7646	-6.7051	-2.5519	-4.7729	-10.115	-5.4885	-4.964	-7.9166	-2.7472	-7.0409	-8.0266	-5.4035	-9.1086	-6.0017	-5.1903	-4.4176	-5.803	-6.4136	-9.011	-7.9557	-6.3819	-8.7506	-8.2541	-9.066	-3.6555	-0.19227	-7.7477	-5.8703	-8.5025	-9.7463	-6.2579	-7.1393	-7.8249	-6.3107	-3.4705	-1.2716	-5.0105	-6.3192	-7.9178	-7.0315	-8.0778	-4.2245	-5.6395	-11.032	-9.611
1.6991	4.201	-2.9094	3.6411	4.5562	0.17606	1.13	-2.9574	3.3434	1.6137	0.94474	2.1406	3.4493	3.4098	0.32115	0.35047	-2.154	-1.7331	2.106	2.6565	2.5283	5.0865	-0.34431	0.54856	2.0976	-1.6199	2.2804	-1.9158	0.12509	4.3601	-2.1113	1.0765	-2.1802	1.4363	-0.82104	2.4604	3.3105	3.5479	1.6003	-0.071193	-2.8871	-1.166	-1.6628	2.5229	2.7403	5.5751	1.9293	0.58424	4.5498	3.7337
-13.222	-11.049	-13.488	-10.249	-9.0878	-13.128	-11.115	-11.568	-6.911	-12.311	-15.313	-8.9775	-13.862	-10.941	-14.475	-9.7153	-12.585	-11.708	-6.8456	-13.536	-13.453	-11.954	-10.573	-10.075	-12.859	-12.631	-10.552	-9.8409	-10.794	-11.505	-10.239	-10.237	-11.598	-11.181	-10.144	-11.82	-11.001	-9.8379	-9.3949	-12.635	-9.5871	-11.794	-12.422	-8.7089	-15.606	-9.1543	-11.259	-10.43	-10.486	-14.976
-17.59	-10.723	-13.316	-14.911	-17.181	-17.899	-11.199	-15.491	-14.293	-13.002	-17.283	-14.325	-16.952	-16.142	-12.572	-14.109	-18.882	-15.34	-17.608	-11.891	-17.338	-13.202	-12.311	-15.529	-11.476	-15.285	-18.711	-13.369	-14.333	-15.181	-14.696	-15.623	-15.326	-17.061	-14.107	-17.953	-13.956	-12.165	-14.957	-19.765	-16.371	-15.912	-15.905	-15.13	-14.241	-15.423	-14.157	-16.486	-10.864	-11.976
5.4785	9.1824	8.2163	5.4489	2.9425	4.6303	6.3156	6.7081	6.3277	8.5645	8.8586	7.9689	7.0211	4.3558	3.8215	1.6592	2.8709	6.3298	4.9438	8.2197	9.5579	12.101	5.0372	5.0911	4.8089	5.9087	6.6653	7.6764	4.0258	4.2688	5.1557	11.614	13.984	2.5714	5.8539	1.4505	5.7885	3.2718	9.9271	5.1984	6.3859	12.338	5.6811	8.9248	5.7518	7.0308	6.3995	5.7236	5.3838	5.2434
-7.9596	-5.3992	-12.165	-8.5398	-10.034	-10.434	-5.6362	-11.165	-6.211	-12.906	-11.865	-12.228	-7.4303	-12.4	-7.0698	-6.5599	-11.975	-12.571	-9.9595	-10.324	-7.3302	-5.4377	-7.5268	-8.0775	-5.9442	-7.545	-10.125	-12.905	-12.51	-8.3635	-11.967	-14.598	-9.176	-13.392	-10.304	-4.983	-6.8681	-8.3984	-8.5736	-7.8607	-7.5318	-8.8087	-12.89	-8.2142	-10.151	-7.463	-9.5616	-7.7433	-9.1691	-11.916
-14.562	-13.202	-12.184	-12.125	-13.413	-14.857	-10.288	-12.004	-12.941	-14.671	-14.106	-10.337	-10.348	-11.972	-9.0054	-14.338	-11.829	-14.553	-13.889	-14.862	-14.162	-11.488	-12.155	-9.5213	-15.223	-10.468	-12.896	-12.579	-16.198	-11.823	-10.743	-9.843	-8.9227	-15.953	-13.343	-8.9349	-7.8678	-12.47	-13.657	-14.831	-12.244	-19.713	-9.5617	-13.208	-14.455	-8.1614	-14.059	-13.868	-13.753	-16.876
-5.3982	-3.1481	-3.9635	-7.7291	-3.6173	-6.5277	-6.6435	-0.0054583	2.033	-5.9707	-2.3909	-3.043	1.1322	-7.4574	-5.9012	-3.3518	-5.1017	-6.2057	-0.30144	-0.90115	-4.3266	-3.4283	-1.3468	-7.2701	-2.527	-3.5099	-7.2606	-4.7942	-5.8182	-3.7128	-1.1446	-8.4435	-9.8466	0.30387	-2.8676	-7.2412	-3.6951	-3.0446	-2.5981	-1.7667	-4.7619	-9.0666	-9.1899	-4.584	-1.9956	-6.3655	-9.3617	-0.97583	-7.7817	-2.752
-13.847	-12.004	-12.161	-11.501	-14.335	-12.582	-10.9	-13.296	-15.176	-13.01	-18.354	-14.073	-17.714	-11.162	-13.22	-14.558	-15.335	-17.764	-13.065	-11.182	-15.793	-13.016	-17.511	-16.193	-12.082	-18.949	-10.696	-14.011	-12.091	-15.933	-12.679	-16.297	-15.101	-14.383	-11.143	-7.596	-13.631	-10.832	-17.219	-9.9637	-14.447	-13.689	-17.709	-15.518	-21.165	-13.701	-16.575	-11.877	-12.992	-14.41
-0.87681	2.7545	-2.8535	-0.0027153	-2.7707	-7.748	-1.9831	-1.1711	-2.9302	-3.5359	1.0465	-0.69312	-0.59605	-0.3578	-5.437	1.0777	-0.53068	-1.7637	-4.5251	-0.080206	-1.3646	-7.2437	3.5056	-2.5662	-0.80752	-1.787	-1.9486	-5.0072	0.024966	-0.4552	2.0815	-1.5188	-1.3288	-4.1016	-2.2432	1.1536	-0.21313	-5.0289	-1.1671	-6.1233	3.3844	0.90743	-1.5379	0.099104	-1.8184	0.55608	-3.1725	-1.3911	-2.4542	-3.5313
-9.5298	-8.6167	-11.417	-13.148	-9.4649	-15.731	-12.985	-14.202	-8.4916	-7.4703	-14.752	-12.869	-10.666	-11.193	-10.53	-9.0374	-11.998	-14.774	-9.735	-13.235	-14.162	-8.5334	-15.867	-9.2311	-12.703	-12.88	-12.833	-13.098	-8.4674	-12.456	-11.496	-8.0609	-11.583	-7.8895	-13.522	-12.023	-9.5669	-13.171	-13.855	-11.951	-12.171	-11.826	-13.187	-10.492	-12.969	-12.206	-13.993	-13.011	-6.7557	-10.386
-3.2411	-8.1019	-0.0074105	-0.40121	-3.9556	-0.6918	-1.2707	2.7102	-1.0568	-3.7618	-4.6797	-2.1065	-4.644	-2.6861	-2.5868	-1.7785	3.2612	-2.3248	-3.8609	-2.762	-4.8488	-1.5557	-4.1615	-5.5808	-3.3993	-2.7907	-1.8097	-3.9258	-0.63115	-3.5935	-2.7944	-8.6326	-3.2824	-3.1268	-1.3253	-3.9066	-0.66824	-1.0549	0.87796	-5.068	-0.35681	-4.2469	-1.1163	-5.828	2.198	0.81088	-5.6222	-1.9261	-1.6928	-4.8661
-1.7818	0.46118	-1.1266	1.4553	-2.8725	-1.257	-1.742	1.4793	-1.3955	2.8087	4.2692	3.6281	1.276	-0.09423	-4.2493	6.9835	3.8669	-0.055062	2.5071	3.8999	0.63105	3.0085	-0.0092491	-2.282	-1.9039	0.64589	-3.0852	2.7765	2.9738	3.5104	1.9415	1.1415	-2.1574	0.6183	0.32929	-2.0008	5.3008	-3.0482	-1.7857	-1.1144	-0.60163	1.6759	1.0448	-3.0279	4.3611	2.6579	5.9019	-3.6503	-3.8035	1.6565
-7.5827	-6.7877	-7.5832	-5.6854	-6.1106	-4.3102	-7.1938	-6.2025	-3.36	-1.8092	-3.3999	-6.2766	2.2912	-3.279	-2.4559	-3.6059	-3.7307	-5.6426	-5.1154	-6.1489	-3.9871	-5.5633	-2.9949	-2.1777	-6.6449	-5.4637	-4.6492	-8.4347	-5.5753	-5.3247	-7.7345	-6.8039	-4.7306	-6.7503	-0.98511	-6.168	-7.5031	-1.3774	-8.3447	-9.0977	-2.9638	-3.7784	-4.3995	-4.3476	-7.1296	-6.2263	-8.582	-0.65216	-7.0027	-6.2114
-0.63432	1.2556	0.53769	0.026254	6.0616	-1.1769	3.0539	2.0486	4.7404	1.9355	5.083	-1.4539	-0.9501	0.44877	5.2532	3.0326	-1.4991	2.059	3.8595	1.0428	0.42558	2.7919	1.0774	-2.7516	4.7449	-2.2702	-0.52399	-2.0117	2.2919	2.5478	5.8743	1.4877	0.5833	-0.92491	1.6267	0.080396	-0.30454	-1.0988	-0.25904	0.5006	1.9863	6.3134	1.6277	2.112	1.3925	-0.30069	-1.487	-1.1905	4.8358	-0.82013
4.4085	7.5395	4.9714	3.2298	1.2429	3.7717	4.3445	5.0087	3.3934	5.7957	5.2354	3.873	-3.3827	7.1182	6.3582	4.0965	11.854	9.7335	5.3956	2.5288	5.2499	7.9365	5.2009	7.0487	2.2199	6.2347	7.8512	7.1774	4.027	1.2225	4.1035	8.6312	6.4104	7.5352	3.8207	1.3121	7.9373	4.1023	6.1833	4.9333	4.4848	4.337	8.2384	2.8506	-2.8572	1.0072	5.9892	4.357	7.7156	3.4142
-20.921	-22.913	-18.951	-24.858	-22.419	-19.148	-25.488	-24.392	-22.113	-23.573	-22.455	-18.275	-20.246	-20.656	-21.637	-21.376	-25.082	-21.542	-19.67	-22.274	-23.081	-21.58	-25.73	-19.378	-24.658	-18.198	-20.837	-18.532	-19.093	-22.225	-23.521	-21.181	-22.729	-20.192	-27.77	-20.781	-25.85	-17.297	-22.316	-22.044	-23.458	-24.507	-23.338	-18.596	-22.71	-20.631	-20.725	-22.757	-20.67	-20.682
-18.911	-22.986	-27.438	-21.729	-21.517	-21.677	-25.723	-20.651	-21.663	-28.086	-20.346	-20.778	-24.596	-22.381	-21.973	-18.625	-22.229	-21.106	-22.191	-19.521	-21.99	-21.462	-22.616	-22.702	-22.133	-17.7	-22.949	-20.572	-24.515	-21.689	-21.261	-18.811	-18.972	-23.033	-20.727	-23.155	-20.866	-23.138	-18.458	-17.203	-19.967	-22.766	-21.491	-23.11	-19.447	-21.542	-23.005	-22.677	-17.691	-21.574
-10.649	-10.473	-12.339	-10.421	-12.377	-11.841	-11.277	-14.591	-13.917	-14.448	-13.88	-13.306	-12.552	-10.416	-14.416	-15.117	-12.586	-12.17	-10.261	-12.839	-8.6118	-12.503	-10.887	-14.355	-7.6222	-9.5894	-10.497	-10.744	-17.351	-11.427	-14.416	-17.498	-7.5116	-11.338	-17.744	-14.565	-12.182	-11.833	-17.298	-13.538	-10.959	-10.958	-15.372	-11.827	-15.014	-15.647	-12.685	-14.611	-13.703	-14.985
8.607	7.6761	5.2749	5.4882	6.4011	8.4369	2.5273	6.9069	9.5283	7.078	7.5984	10.869	8.3355	7.3173	6.576	4.1427	4.2111	7.453	5.9407	10.605	7.0821	5.7107	5.1294	7.163	6.306	8.5091	8.8231	8.1334	8.6571	2.7925	4.1345	8.7539	5.6822	7.6018	6.118	4.9716	11.306	4.1774	3.4267	5.0822	4.4201	4.4001	5.4861	5.0685	7.9631	5.2122	8.7533	5.0012	6.3284	0.6071
3.3334	-1.0209	2.7653	-1.8678	-4.2913	-0.69188	0.26387	2.6597	-2.1463	0.021868	-4.7364	1.5907	3.0516	0.2458	-0.059726	0.13405	-6.0721	-0.5124	1.3604	0.40551	-0.23964	0.26858	0.64972	-5.7834	-2.7304	-0.53607	2.0256	-0.72133	0.52861	-4.0668	1.1261	4.1289	-0.47774	2.0782	0.87505	2.0985	-7.2809	1.5288	-3.7012	2.45	-1.5164	-0.26422	5.144	1.7321	-1.7652	-4.2284	1.7948	0.079556	-2.1911	-0.25734
-2.3722	-7.7634	-4.0769	-5.846	-3.9141	-5.5196	-8.6693	-2.6054	-4.8654	-8.0539	0.54353	-5.4288	-0.34283	-9.762	-9.378	-7.2419	-4.4467	-2.3	-7.7677	-2.9148	-8.7271	-3.4874	-6.7206	-4.2313	-2.4076	-5.4117	-5.8816	-6.0935	-4.013	-6.8522	-6.7655	-6.5941	-5.3244	-11.841	-4.5306	0.080447	-10.282	-8.6136	-5.7991	-5.7839	-7.2703	-2.0411	-3.3184	-5.549	-3.5977	-4.2856	-10.708	-5.0465	0.16246	-5.9633
-14.745	-10.566	-10.428	-13.161	-17.288	-10.699	-8.8859	-13.371	-6.3588	-11.675	-7.4359	-10.574	-7.1991	-10.631	-14.747	-11.981	-10.832	-12.655	-11.763	-10.422	-11.428	-8.9023	-15.613	-9.8316	-10.419	-10.423	-14.206	-10.734	-8.6146	-14.376	-10.106	-8.2287	-12.514	-10.592	-9.8352	-17.994	-11.571	-12.13	-15.231	-8.2634	-9.9541	-9.8465	-9.6907	-10.563	-7.3204	-10.785	-9.0303	-16.436	-12.203	-11.535
6.5404	7.54	9.0971	3.6222	5.3268	4.1763	4.2003	6.5269	4.3241	8.264	6.2882	7.0723	7.8863	6.8066	9.5882	7.8714	2.18	5.707	6.0767	4.7769	9.3061	5.5343	5.0043	4.4955	5.7086	7.4575	6.7138	4.1404	9.8242	2.5294	9.8264	11.984	4.0209	8.95	6.8	10.685	10.437	8.7723	7.049	11.101	8.5746	7.213	8.7984	6.7643	2.8924	3.9664	5.315	6.0378	5.6003	6.3985
-0.78866	2.1752	-1.5517	3.0592	-0.036487	-2.0034	1.7372	4.3758	-1.4433	0.45403	1.7237	5.622	1.7123	-2.3678	-0.78042	2.54	-3.1783	-4.2402	-0.62635	-0.02797	-0.13481	-6.0861	0.2401	-3.4435	-0.79796	0.19031	6.5268	-2.1272	4.7754	1.0261	2.2725	1.9377	5.0846	-1.7311	0.56039	-2.3926	1.8114	-1.1685	-0.79673	3.3073	0.79724	-1.1582	-2.6243	-0.65877	-2.6361	-2.2657	1.7122	-2.7394	3.4849	3.5805
0.469	4.8444	-0.45843	0.1934	-2.5054	1.9258	0.16641	3.3626	1.2269	4.4239	1.3269	3.5852	6.9695	0.33291	-0.82505	2.427	-0.43592	1.848	4.0136	4.9977	1.0061	3.5962	1.0612	-1.0815	4.3624	-2.4479	3.7733	-1.2948	4.4105	5.7393	2.0142	-0.086871	4.1656	0.33578	0.38611	1.0204	1.5334	-2.0671	-5.3125	-2.3284	5.0369	5.1207	3.0524	1.9818	0.3145	2.2699	3.911	-4.4928	1.929	-3.1459
4.5143	4.1334	9.6068	11.973	9.4147	6.5498	7.4843	8.4324	9.5991	8.8041	6.1238	8.1691	9.1409	7.6706	9.7281	4.8397	8.2446	7.2061	11.427	6.5824	7.7744	7.7171	9.8902	2.283	3.2728	9.2158	8.7503	7.4329	6.1188	2.8157	6.1748	9.5436	6.9147	12.395	7.5551	8.5946	6.9348	7.9372	9.5577	4.0003	4.4427	11.393	8.6724	6.9793	7.8661	6.3483	11.513	9.7876	7.5929	8.305
-2.932	-1.9291	2.6935	-0.16565	-2.1166	-3.5517	-4.5019	-1.2569	2.6385	0.37987	-2.0873	-3.9565	-2.1075	-1.3908	-2.0923	4.2897	1.5769	-3.6563	1.736	-5.7849	-2.7233	-0.54379	-0.7624	1.2194	-0.62206	0.0044344	0.42657	-1.3359	-5.011	-0.37886	-0.26321	-5.6475	-1.5307	-4.0476	-0.55822	-4.3011	-1.1193	-3.9074	-3.6134	0.95534	-1.3415	-1.7492	-0.48031	-0.99871	2.7207	-8.3044	-0.28618	-4.262	-0.35409	-0.14001
-13.004	-12.865	-10.807	-14.991	-7.3541	-10.35	-10.149	-13.518	-11.833	-9.593	-13.293	-9.1362	-11.227	-13.473	-10.68	-8.341	-9.5725	-9.4768	-9.9219	-12.295	-11.467	-11.943	-12.531	-13.278	-11.278	-7.1855	-17.863	-14.456	-12.985	-7.1146	-17.167	-12.335	-11.384	-12.166	-13.678	-15.497	-11.761	-15.192	-11.249	-12.815	-16.836	-11.736	-16.013	-8.794	-6.4343	-15.041	-16.103	-12.404	-9.299	-11.386
6.6524	9.0106	9.276	10.248	7.2114	4.5944	5.9649	8.1315	10.246	7.4391	13.171	8.5506	13.751	8.0138	6.7862	6.5605	10.249	10.331	8.8455	7.1221	8.966	6.6222	7.4408	4.6676	11.845	8.5925	4.8942	5.6704	4.3949	9.0328	9.2545	12.661	12.393	5.7645	13.543	9.5326	6.893	14.407	17.09	11.654	7.4063	10.919	11.711	8.9929	10.512	7.5356	10.174	7.1076	8.7904	10.765
-5.7151	-5.4422	-4.5738	-4.3561	-0.30981	-1.7612	-6.9625	-5.8366	-4.0304	-5.9144	0.44247	-2.1132	-2.5418	-4.3807	-1.4698	-0.50523	-4.0288	-0.59158	-2.7508	-2.2592	-5.4047	-3.366	-1.8505	-6.2227	-3.1051	-1.393	-6.2079	-6.4849	0.53931	-0.51741	3.3786	0.82104	-4.484	-4.7062	-2.6433	-6.2769	-5.9259	-5.0172	-1.2669	-5.7858	-1.4237	-3.7003	-5.539	-5.4049	3.2257	-3.3315	-5.1446	-3.576	-5.1559	-3.0547
-24.781	-20.871	-20.215	-20.263	-21.352	-19.344	-25.724	-23.724	-23.587	-22.371	-22.616	-22.023	-19.848	-19.598	-21.479	-21.043	-20.434	-22.928	-18.689	-19.736	-18.426	-22.823	-21.545	-28.164	-20.873	-24.099	-24.37	-18.653	-20.823	-17.74	-22.917	-20.997	-24.728	-16.638	-24.259	-24.454	-29.278	-17.046	-26.711	-26.593	-24.556	-21.676	-23.25	-22.029	-18.734	-21.553	-19.352	-21.694	-21.844	-24.85
-6.7788	-6.4506	-13.482	-7.9024	-7.298	-6.1305	-10.942	-11.849	-6.404	-8.2708	-6.3389	-10.824	-6.262	-8.1952	-6.2315	-6.3122	-10.448	-9.5158	-6.8854	-2.9932	-7.1069	-10.059	-8.6766	-11.788	-4.1871	-11.051	-7.1393	-9.0386	-11.428	-11.464	-7.2795	-9.5462	-8.3463	-9.0214	-10.477	-6.7018	-8.8778	-8.3108	-7.0025	-9.1046	-11.185	-7.2982	-9.1721	-15.466	-8.7454	-8.3157	-8.9309	-12.207	-6.7463	-8.4805
3.9802	2.533	-0.88915	4.9286	1.8589	2.389	4.5474	0.96848	4.8998	3.6	3.3909	6.7889	0.64633	5.288	-0.33	9.4884	5.8836	-1.4899	-1.9266	2.286	2.4231	5.997	5.8536	4.8613	0.18389	0.83154	4.427	-1.8478	2.0166	4.7807	2.4374	2.656	0.13871	-0.94315	1.5349	0.57673	3.1206	3.0156	4.4793	1.2829	4.4627	6.7758	4.2006	3.5709	1.2606	3.0127	2.331	4.7921	2.2332	4.6366
-0.7679	-2.0796	-6.9094	-0.28123	-3.8735	-2.4655	-7.3838	-7.368	-3.3147	-5.5409	-5.6289	-2.4272	-2.6034	-2.1848	-8.6504	-4.9043	-5.9704	-4.9796	0.22681	-5.18	-3.5376	-4.0162	-5.212	-4.6706	-2.6521	-6.8625	-3.5703	-4.3887	-4.1278	0.40051	-9.2901	1.1973	-2.6162	-8.2103	-0.71274	-5.8809	-2.8442	-4.7956	-2.8204	-4.0977	-3.617	-3.8231	-4.6223	-3.69	-1.7551	-5.5916	0.74078	-1.1068	-4.6222	-3.6645
3.7302	2.415	2.5231	3.721	4.9521	2.2178	7.4886	2.5762	3.6195	-3.304	2.3203	-0.039909	1.8975	2.9784	1.3166	0.80227	0.16228	2.4408	6.1629	2.4237	2.0832	-1.4072	3.6331	2.9213	2.6533	1.8001	0.67247	7.6832	2.9408	4.9844	3.5546	4.0753	0.7996	3.6131	7.1781	1.4361	7.2118	2.6031	4.8107	2.6146	0.53968	7.1687	2.3694	3.6375	0.52194	3.0927	4.4532	7.4886	0.81781	1.9635
-23.324	-17.592	-20.798	-21.517	-18.451	-20.368	-21.216	-22.301	-21.089	-21.421	-23.603	-18.082	-22.598	-19.915	-23.528	-20.732	-20.335	-21.571	-16.35	-18.116	-20.159	-21.184	-19.37	-20.504	-18.917	-17.717	-23.959	-22.603	-21.867	-19.413	-22.261	-20.342	-22.964	-24.185	-16.787	-27.26	-18.945	-21.472	-16.706	-22.192	-19.01	-21.477	-21.417	-20.431	-15.687	-25.548	-22.107	-22.763	-18.296	-15.841
8.8698	4.8382	11.583	9.7072	4.7781	4.9859	6.3275	2.5494	2.7646	4.5634	3.7321	-0.38816	5.064	8.9753	2.6309	3.8494	7.0683	6.8996	7.6114	5.3737	6.488	5.4422	0.86609	5.0913	9.6192	5.4864	8.1509	3.5694	3.9149	6.9058	6.7558	1.2159	2.2097	4.5926	4.4754	4.7263	5.248	3.3087	-1.4617	5.2746	1.2318	2.7835	6.1889	7.6653	6.5852	4.9164	6.3159	7.9427	2.0658	4.6463
-2.9828	-5.8672	-4.3849	-3.9608	-4.3787	-0.10816	-4.6622	-6.174	-5.8995	-6.6458	-6.3602	-5.5428	-4.28	-4.8644	-0.60272	-3.6878	-4.8653	-6.2703	-8.0854	-0.84268	-4.334	-6.4963	-2.8283	-6.9355	-2.9622	-8.2126	-4.6286	-4.2314	-5.4018	-6.0035	2.9572	-6.9071	-4.6008	-4.4221	-0.38672	-6.5659	1.3631	-6.2693	-6.9584	-4.8117	-4.2373	-3.0177	-6.8277	-4.6224	-5.1276	-6.2605	-4.8445	-5.9059	-7.709	-3.0781
2.8895	4.137	3.7829	4.216	2.4601	2.1363	2.6534	5.9426	4.3718	4.1589	2.8209	6.5109	7.1869	5.1096	5.0683	4.8069	6.6774	4.0171	5.3896	3.4903	5.563	7.6569	6.1628	5.5888	5.5861	8.9389	7.5001	6.7934	2.2452	9.3087	7.9502	4.0526	4.2372	1.597	1.3179	5.7269	9.2105	1.8961	7.4117	6.4738	6.1592	2.4615	3.2034	6.4665	3.7175	2.2211	4.4482	9.654	7.25	6.1731
-7.8713	-9.3849	-10.45	-14.365	-9.2754	-11.622	-12.188	-12.359	-9.4977	-12.44	-4.3826	-11.62	-13.486	-14.499	-15.27	-10.341	-10.006	-10.566	-13.049	-12.795	-7.1706	-15.083	-11.894	-7.7228	-11.931	-10.967	-10.476	-8.3782	-16.439	-11.31	-9.3991	-9.0123	-9.0537	-10.619	-10.181	-12.318	-8.3436	-10.465	-12.115	-9.6971	-11.044	-11.438	-13.278	-9.1194	-15.375	-10.123	-11.569	-8.5652	-13.671	-8.2822
-8.102	-13.732	-6.8708	-6.9221	-5.6162	-7.5622	-11.81	-9.6345	-6.6639	-5.2368	-6.356	-5.6415	-7.4263	-8.8719	-8.684	-2.8137	-9.4261	-8.0498	-4.4452	-6.5769	-12.125	-11.667	-8.0477	-1.0744	-11.483	-8.3345	-8.9188	-4.652	-10.592	-4.6625	-7.9674	-14.36	-5.5919	-7.7321	-7.1557	-8.3345	-4.8508	-10.989	-9.3349	-5.0752	-5.5828	-4.3838	-4.5212	-13.921	-9.1817	-9.9713	-6.1069	-10.721	-8.5097	-6.8154
-4.1741	-2.6455	-3.096	-4.0098	-4.5888	-1.5438	-4.8131	-2.764	-5.929	-3.165	-8.2298	-5.0953	-4.035	-2.8299	-5.1666	-2.8251	-4.0832	-3.413	-5.0228	-1.9689	-5.2634	-2.1452	-6.7742	-4.3073	-1.0569	-2.7867	-2.9592	1.2253	-6.7594	-5.1086	-3.7943	-0.23744	-3.7722	-0.93174	-5.1225	-5.4435	-1.7142	-3.6703	-2.1391	-3.6598	-5.1767	-6.618	-3.0324	-1.8314	-5.3503	-4.0313	-3.3718	-3.9865	-4.0667	-4.1836
-4.5802	-4.4469	-7.8939	-10.172	-4.0875	-5.9463	-2.4888	-5.8727	-3.0998	-2.2718	-4.1193	-4.2082	-8.7421	-8.0231	-4.1041	-4.8004	-6.0477	-5.063	-4.6248	-0.88127	1.5985	-5.1027	-4.2296	-3.9504	-6.0705	-8.7425	-5.2467	-2.9503	-5.8604	-6.1766	-3.5836	-4.1308	-7.9243	-2.9127	-5.8487	-5.2642	-1.6267	-3.9045	-3.2027	-5.4072	-7.4081	-0.91947	-3.7527	-7.2058	-8.8329	-4.782	-8.362	-7.202	-7.5376	-2.0218
0.87888	5.5197	4.6796	3.5985	3.8799	2.7917	6.7793	2.9598	2.817	5.0272	6.6354	5.5261	3.9472	4.202	8.2346	4.7056	4.6777	3.0989	1.8146	3.8302	1.8561	3.1252	5.0681	4.8385	3.2115	3.8589	1.3791	3.6465	5.8615	2.596	2.616	-0.30805	8.5655	1.9411	2.8392	3.5552	2.4521	4.1327	3.0426	2.4156	0.010148	1.6103	-1.152	4.2685	0.6431	2.1928	1.2081	-0.22744	5.345	2.2672
-16.238	-10.797	-12.957	-10.37	-14.745	-13.044	-12.185	-6.178	-9.3897	-12.768	-10.084	-11.876	-9.0508	-12.364	-15.144	-9.8744	-10.961	-15.117	-12.779	-16.111	-11.398	-12.745	-12.134	-13.983	-12.381	-11.348	-10.011	-11.98	-14.123	-13.929	-11.129	-8.8971	-10.351	-11.495	-8.1016	-12.733	-14.85	-7.1616	-14.699	-11.917	-10.336	-11.466	-10.227	-8.7828	-14.842	-13.569	-12.008	-9.5536	-14.644	-10.427
-4.5491	-4.8085	-5.0302	-6.424	-4.8957	-8.5156	3.4648	-5.8079	-5.9729	-4.3525	-4.988	0.60321	-4.8493	-5.4499	-6.1669	-2.8991	-3.3952	-5.1135	-0.68821	-7.1695	-3.7612	-4.1851	-4.4761	-0.76368	-3.7218	-4.2602	-5.4857	-7.1973	-2.788	0.38008	-5.6374	-7.108	-10.277	-3.501	-4.3544	-4.9571	-3.1805	-7.8157	1.025	-4.8729	-6.103	-2.5445	-5.8105	-4.2061	-2.7838	-5.9039	-2.9988	-3.852	-1.008	-3.0045
-7.6001	-10.456	-7.2593	-15.539	-11.508	-10.104	-11.099	-4.781	-11.539	-12.938	-8.5293	-11.807	-12.953	-10.197	-13.095	-12.049	-8.1462	-6.8251	-8.2843	-11.512	-15.31	-13.58	-10.718	-12.806	-9.2437	-13.685	-9.6217	-9.3258	-8.0328	-9.5159	-14.327	-14.644	-11.338	-6.8852	-9.451	-10.454	-8.1384	-12.142	-9.7879	-9.0075	-7.6055	-10.31	-10.369	-9.4648	-8.204	-12.288	-13.861	-4.9861	-12.37	-10.151
-11.229	-9.8576	-9.4029	-11.778	-3.6914	-6.5905	-11.344	-10.388	-9.2942	-10.265	-2.4618	-8.2205	-7.887	-7.8038	-5.3939	-6.9922	-4.6579	-10.049	-6.9926	-6.1884	-8.289	-8.8253	-6.8	-10.518	-10.93	-7.7877	-4.1635	-6.7718	-5.2014	-9.1328	-7.5599	-8.5227	-5.9488	-8.0289	-8.2845	-8.5746	-12.669	-7.3088	1.866	-5.7176	-0.51767	-6.1807	-5.4642	-9.6669	-7.6567	-7.0826	-7.9649	-5.3419	-4.4435	-3.3082
-5.1921	-3.4702	-3.9962	-3.4144	-4.483	1.316	-6.5784	-1.2409	0.071956	-2.7646	-0.84384	-0.40931	-2.4603	1.1878	-2.1985	-2.8122	-6.4051	-1.1783	-0.5796	-1.5555	-4.4659	-6.8886	-2.3075	-3.4577	-2.7274	0.64734	-0.4395	-3.9813	-1.6871	-2.7283	-3.2383	1.0083	-3.7814	-3.6275	-1.3572	1.3835	-3.556	-6.1323	-5.3236	2.4671	-3.6828	-1.971	-3.5788	-4.5909	-2.1859	-6.1543	-5.0429	-2.8868	-4.176	-0.75366
-1.2918	4.4052	0.34964	4.1884	1.4965	1.0285	0.67913	3.5096	-1.3235	4.6656	0.4268	-3.5985	0.047665	3.0544	-0.52353	6.1357	2.2125	2.7362	1.7205	5.5029	3.7533	-1.0456	-0.79445	2.9754	2.4995	-1.7543	0.1	1.4954	1.6341	0.97248	1.264	2.6777	3.3732	3.7423	1.1699	1.5146	3.4165	0.68539	0.38696	4.1538	1.4605	-1.6002	1.6569	2.8342	1.6631	-3.0853	2.4195	-0.52485	0.75427	2.0537
-16.252	-12.784	-15.206	-19.281	-14.571	-13.621	-15.013	-10.042	-11.969	-12.863	-12.836	-15.568	-16.185	-16.085	-19.067	-15.294	-9.2052	-9.5873	-15.946	-11.698	-20.147	-12.364	-13.654	-14.755	-15.717	-15.171	-11.938	-14.358	-12.729	-8.2078	-10.143	-16.644	-11.645	-16.886	-10.639	-11.747	-18.332	-17.38	-11.45	-15.194	-11.527	-14.132	-14.09	-14.22	-10.556	-16.473	-10.954	-12.986	-10.966	-15.834
0.057523	6.4436	6.7191	3.7684	6.0682	6.49	1.9244	8.7398	6.9867	9.5524	4.1133	8.3713	6.1684	11.249	7.2086	7.6564	6.3235	7.7308	8.1333	6.4044	6.4895	11.639	4.1512	8.372	1.4749	9.5044	5.9203	9.1094	3.458	4.2418	7.9855	9.8449	8.6462	4.5868	8.0648	3.7487	10.906	6.5605	7.7156	5.386	6.2569	2.5214	7.0667	7.1024	3.8591	10.36	2.7008	7.8573	4.9007	7.01
-1.1139	-6.0562	-5.4006	-3.1543	-1.9446	-2.1135	-8.3149	-3.0423	-2.366	-6.0017	-6.6006	-8.5721	-3.4324	-1.3219	-6.5128	0.83714	-1.28	-6.2505	-2.1213	-1.0691	-7.2485	-5.8537	-6.0566	-3.6374	-2.0977	-5.9129	-4.0544	-1.3988	0.8871	-4.8305	-4.7384	0.35542	-0.79684	-2.6045	-0.24725	-1.7194	-3.0985	-1.2842	-1.1172	-6.5028	-1.9042	-3.5036	-3.0876	0.48236	-0.21599	-4.6007	-4.1833	-3.9241	-5.459	-6.0515
-9.1015	-0.9477	3.6512	-0.20733	-3.499	-1.7272	-2.7208	-3.5862	-3.7829	-0.51881	-2.235	-0.79738	1.3711	-6.0407	-1.2995	-3.7376	-0.14241	-4.4218	-3.7501	-2.5202	-0.9184	-2.805	-0.95478	-5.5431	-2.1071	-0.66143	1.2398	0.07826	-2.3295	-3.1801	2.0638	0.50899	3.4509	-1.9471	0.91937	0.69618	1.9009	0.9441	0.53157	-6.0028	-0.048092	0.029709	-1.8666	-3.2177	-2.0451	-2.909	1.2966	-0.23286	1.8046	-0.70454
-10.476	-11.017	-8.5273	-10.008	-13.774	-13.778	-13.713	-13.669	-10.267	-15.526	-13.791	-12.175	-16.75	-9.4798	-14.579	-10.703	-13.126	-15.771	-10.865	-13.966	-11.176	-13.152	-16.707	-15.93	-10.292	-13.253	-17.37	-13.946	-14.562	-10.339	-12.557	-14.289	-13.391	-13.844	-16.05	-14.271	-12.439	-12.965	-15.807	-16.617	-13.538	-9.5835	-9.0522	-13.803	-14.897	-11.533	-14.525	-8.6151	-15.849	-10.879
2.1294	7.5493	6.0269	0.51455	2.3854	2.9695	5.3048	7.7126	6.9313	4.3219	8.4798	6.7833	5.0435	2.8323	4.2686	4.2139	3.9023	7.8365	6.6754	6.7461	3.917	2.9646	4.5527	6.6318	6.409	9.3612	8.3054	6.0975	5.2112	4.2426	9.8273	3.5793	2.7383	15.057	6.8492	8.0453	3.3074	7.5734	2.4935	5.6101	5.0192	0.059198	6.9674	6.7002	3.3568	5.5459	3.8848	7.512	6.7057	2.1272
-10.307	-10.299	-13.394	-6.0727	-10.834	-12.86	-16.692	-13.696	-12.527	-10.189	-9.4195	-13.931	-13.306	-13.856	-11.661	-9.2599	-12.745	-8.0833	-10.416	-8.4215	-11.343	-13.366	-7.2998	-10.468	-8.4825	-11.962	-14.852	-14.385	-12.435	-14.06	-12.074	-12.194	-7.3401	-13.763	-8.238	-12.583	-9.3516	-10.29	-13.198	-8.8207	-10.36	-6.9311	-15.477	-7.494	-11.447	-9.6273	-10.934	-14.224	-11.739	-4.665
4.0172	2.29	5.0146	4.5401	6.5672	3.5697	5.0077	5.9102	5.4602	6.3512	2.9729	3.8633	1.9759	2.7734	3.5456	1.0966	4.9441	5.7164	7.1998	3.6069	0.10373	6.6285	0.98129	6.4798	2.1402	0.67849	6.0503	5.676	5.4767	7.6877	2.0647	1.5352	6.9803	7.3309	5.0774	2.4192	5.2215	5.5693	3.5458	5.3169	7.4299	7.8908	4.2891	1.9376	3.4557	3.1432	8.0204	3.3413	-0.16439	-1.425
1.0802	2.6074	-0.014128	-4.1801	-1.4709	0.86683	-1.1855	-0.32281	-4.3458	-2.9642	3.459	2.0533	-2.0827	1.735	-1.9276	1.8988	-0.10404	-5.209	-1.1164	2.4389	-0.92599	-7.237	2.7683	-1.221	-2.3107	-3.5881	-0.67401	-3.8873	-0.29984	-3.0986	-1.2082	-1.6613	0.019212	-1.7065	1.8234	-0.74498	6.708	1.6984	-0.67831	2.2578	-2.5543	-0.18901	-3.5206	2.2686	0.026611	-2.3272	1.1409	2.2432	-1.1996	2.8486
-14.546	-16.454	-13.81	-11.696	-15.824	-12.587	-20.301	-12.609	-16.046	-21.766	-10.393	-16.726	-13.249	-13.514	-12.173	-13.047	-15.833	-7.5673	-10.537	-15.358	-8.2469	-20.895	-12.281	-15.447	-16.152	-13.031	-13.295	-11.01	-21.051	-14.939	-15.662	-15.392	-12.369	-15.686	-16.404	-17.532	-13.739	-13.798	-14.59	-13.183	-15.933	-12.654	-8.002	-13.867	-14.931	-13.74	-16.405	-11.501	-12.031	-12.116
-21.763	-20.587	-17.849	-17.946	-22.514	-23.716	-22.59	-26.843	-25.211	-24.736	-22.377	-22.826	-22.626	-23.277	-24.572	-27.928	-21.582	-22.586	-20.614	-21.87	-23.094	-23.367	-21.31	-22.191	-20.916	-24.74	-18.356	-20.671	-21.133	-25.418	-18.64	-20.438	-21.579	-22.125	-22.203	-22.577	-25.39	-19.223	-16.669	-22.324	-19.282	-24.863	-24.873	-21.255	-23.394	-18.843	-23.761	-23.832	-22.693	-25.165
-2.7191	0.39796	3.65	2.8651	1.556	2.6737	5.0751	5.5643	5.3899	2.3194	7.7051	3.4958	1.8607	3.8096	-1.2323	-0.9276	-0.46839	3.7679	5.4264	5.0097	2.9409	5.3246	7.8272	0.60071	2.8294	1.6395	2.9678	5.9342	1.6121	2.0984	0.59627	8.028	4.2882	3.2576	2.8803	2.9137	2.0185	4.9185	3.0316	2.2842	-0.61853	1.7538	4.1078	4.4906	0.66156	0.044554	-2.1933	-2.7963	8.5262	0.69835
-2.4278	0.28176	-3.9736	0.73865	-4.7274	0.45143	-6.0264	-1.7169	0.11202	-2.5165	-1.7785	-2.8664	-5.8048	-2.5454	-3.3632	1.4052	-3.3938	-3.9018	-6.8296	-4.6324	0.74547	-4.8249	-7.783	-0.5653	0.1225	-6.0941	-7.835	-8.617	-1.1256	-5.8298	-5.1702	-5.8056	-1.9831	-8.9146	-5.4145	-5.2197	1.2367	-5.8501	-4.5584	0.60978	-3.3054	-6.3416	-5.0234	-6.4428	-4.7195	-4.0861	-1.9359	-1.3307	-0.84404	-4.7956
-5.845	-3.181	1.2695	1.0135	0.56748	-1.7754	-5.4838	-1.8589	-6.2276	2.2272	-1.2574	1.2429	-3.0664	-4.8539	0.44382	-0.040611	2.219	-1.1969	-3.8951	3.1817	-2.4612	-1.7856	0.31817	-3.3949	-0.19147	-4.7934	-3.3571	-2.4105	-2.966	-3.8141	-5.8341	-5.2997	-3.2657	-1.1465	0.46591	2.2716	-2.5858	0.13718	-3.2781	-1.2501	1.6441	-3.6003	-5.4944	-4.8144	-4.0324	-0.8671	0.9062	-2.0559	-2.3568	0.46833
-8.6341	-8.4726	-4.3636	-7.2568	-1.8562	-6.7477	-7.3059	-7.5949	-2.1288	-6.1022	-9.7055	-2.5048	-10.597	-4.0536	-7.7193	-5.4885	-8.7278	-4.1795	-4.6829	-6.4137	-5.5981	-5.4837	-5.1774	-7.8326	-12.081	-0.91076	-4.7998	-5.5478	-5.1371	-8.4334	-6.0497	-7.3709	-7.6298	-6.8748	-5.2425	-5.0384	-6.5053	-6.7799	-8.7407	-6.5799	-2.4003	-9.5073	-9.4038	-6.7204	-8.9449	-5.8338	-5.7351	-7.2564	-4.4047	-1.4222
4.9276	8.503	4.9346	5.9817	1.4098	0.73726	4.2432	6.7769	3.0718	1.4542	3.8552	6.9504	5.0991	1.4397	4.1223	4.9526	5.6476	3.3283	7.0029	3.8958	0.50592	3.0723	2.5446	6.8066	1.6241	5.2955	3.0168	2.2682	2.022	0.67587	4.126	8.2123	6.6801	4.2326	4.8342	10.361	0.76835	4.3443	2.2476	4.4211	3.1667	0.6556	7.5806	9.1594	4.9018	6.1121	-0.20998	3.7698	0.071259	7.2989
-21.376	-26.449	-22.358	-20.913	-23.778	-20.291	-22.114	-23.747	-25.639	-22.265	-26.915	-25.402	-18.161	-19.413	-20.731	-22.46	-20.588	-22.216	-22.249	-19.44	-22.347	-21.692	-23.346	-21.728	-22.772	-22.302	-21.018	-21.061	-21.232	-21.589	-23.819	-21.409	-18.114	-19.343	-23.501	-17.867	-23.402	-22.53	-20.422	-24.711	-25.833	-17.33	-24.41	-23.392	-23.022	-17.837	-16.413	-19.62	-22.217	-19.14
-2.8247	2.5482	-5.066	-1.621	-4.8463	-2.5359	-4.2896	2.3515	2.2344	-2.8028	-2.2747	1.043	-7.6066	-2.9444	-0.29651	-1.2555	-4.5479	-6.7324	-1.6424	-8.5182	-5.5473	-4.3284	-3.2677	4.8347	-1.8477	-4.3768	1.2576	-2.7349	-4.9819	-5.2883	-4.2802	0.84377	-4.1133	-7.6	-2.1926	-3.4825	-3.5572	1.9912	-3.1302	-1.5869	-0.64071	-0.18886	0.21687	-0.064001	0.2664	-6.9765	-4.8826	-2.9314	-2.3587	-2.7006
-0.48746	-2.5635	-2.0319	-0.48884	-0.94251	-0.16313	0.4868	0.52032	0.23609	-3.358	0.22861	2.6414	-1.4811	-0.0031674	1.9326	3.3545	2.0437	2.0037	-0.14605	3.07	2.5721	0.51883	0.22737	-3.1365	1.7024	2.7926	1.9126	0.5248	3.0052	-1.0946	-2.3545	2.1592	0.3789	0.3193	2.3129	2.3627	2.4367	-0.66506	-0.62326	4.4365	1.2419	0.016701	-1.3306	6.6642	3.7463	2.3931	1.7326	2.2785	-0.61615	-2.764
10.181	0.93401	5.0739	1.6584	1.0124	6.6077	5.5596	7.1662	5.953	4.6575	4.4511	5.1051	6.8328	4.3722	3.6218	6.0292	2.8552	4.0318	6.1925	7.7417	2.3156	4.3756	4.5868	4.3681	4.5596	6.9951	7.638	4.3195	7.1871	3.852	3.4262	4.7396	6.3063	10.944	3.8132	3.0665	3.1166	6.6424	2.7016	-1.263	5.361	7.4858	3.6026	6.7458	1.6579	8.1499	3.401	9.5607	3.4079	4.1793
-12.323	-11.053	-13.757	-10.343	-7.4969	-9.3039	-10.671	-11.574	-15.059	-12.18	-12.719	-10.268	-8.474	-7.4796	-12.942	-11.727	-7.5193	-8.2539	-9.2983	-7.0636	-7.5597	-13.944	-10.869	-13.587	-13.472	-6.7133	-7.7012	-8.7262	-16.92	-13.415	-12.133	-9.8337	-12.565	-10.909	-12.069	-13.421	-7.0053	-9.2129	-8.1498	-11.669	-12.75	-12.319	-5.5381	-5.5235	-14.668	-8.2655	-10.3	-8.4831	-10.598	-16.227
5.229	9.9236	7.7142	8.0619	8.4062	11.855	10.574	6.0855	14.039	9.764	8.1741	14.898	8.229	6.9511	11.603	7.5798	2.9588	6.0353	12.495	10.351	7.3951	13.336	6.8883	6.3537	6.5616	11.836	11.381	6.9651	6.1141	6.7992	12.194	5.8746	12.555	5.9455	9.9336	7.1944	6.1209	10.773	9.6758	10.856	12.326	10.167	8.8379	8.48	7.7401	9.8421	6.7543	8.9378	6.8485	11.492
-7.6145	-2.9815	-7.8645	-4.3891	-7.8188	-4.2754	-4.0556	-6.0692	-6.4917	-3.0722	-8.559	-4.6504	-4.7486	-5.5993	-3.38	-4.3083	-8.6532	-5.7759	-6.9548	-4.7393	-8.1844	-0.19408	-5.4374	-6.0941	-4.9682	-8.1629	-7.6388	-4.9587	1.3019	-4.4924	-6.2313	-5.1617	-2.5003	-2.2596	-7.8822	-3.2797	-5.8433	-7.539	-5.9098	-4.8978	-7.0873	-10.94	-9.485	-9.8945	-6.344	-2.067	-3.8151	-5.409	-5.0638	-5.7154
-2.6317	-2.2449	-3.2246	-2.1999	0.060125	-3.9307	0.97799	-4.0377	-3.8466	1.1399	1.926	-2.1139	-2.6755	-3.976	1.86	0.10916	-3.6996	-1.4715	-2.0018	0.73435	-4.0778	-3.1347	0.078723	-2.3896	-9.1304	0.22327	-3.288	-0.25482	-0.56465	0.32896	1.7817	3.5608	-2.0283	-4.2128	-2.3987	-3.0561	-4.5491	3.4593	-1.7064	-2.4313	-5.0968	3.0359	-1.7637	1.0473	-4.9906	-1.2942	-7.9311	-0.91517	-0.24173	-3.408
-9.1208	-7.2744	-9.3851	-10.479	-12.823	-7.0153	-11.175	-5.8164	-10.048	-9.3312	-9.2198	-5.419	-7.7082	-8.7259	-8.379	-7.612	-10.001	-9.915	-5.8256	-7.56	-12.057	-10.212	-6.8486	-10.516	-10.693	-8.2618	-5.6097	-9.3065	-1.6573	-9.0431	-6.3544	-9.1932	-11.771	-6.363	-9.7884	-9.5351	-10.857	-12.468	-5.8462	-8.0194	-10.422	-5.7305	-10.799	-9.1847	-8.3752	-10.925	-7.5895	-1.5358	-2.5249	-8.104
2.0882	5.114	6.5631	3.8593	4.3429	-0.87942	0.059315	4.1421	0.35389	2.2662	2.842	3.4105	0.81491	3.3874	1.431	-0.72102	-1.021	2.9435	2.5915	5.785	4.6536	0.12954	-0.62077	6.3025	1.3787	0.53078	0.25386	3.8557	-3.638	3.5961	0.4847	1.1733	0.078339	-2.6646	1.5262	0.67866	1.2527	-0.66116	1.5197	1.5829	-1.5379	-2.453	1.1452	0.28128	-1.4396	4.2581	3.7308	-0.85196	-0.19267	-1.38
-10.148	-14.668	-7.2001	-15.329	-9.4778	-10.983	-14.075	-12.572	-10.353	-14.752	-10.757	-11.823	-10.821	-11.717	-11.6	-18.801	-9.9633	-12.468	-13.152	-14.828	-15.292	-12.423	-11.117	-13.067	-10.282	-13.024	-6.8865	-10.834	-15.478	-13.4	-12.6	-11.512	-11.182	-14.005	-14.07	-18.137	-10.714	-12.45	-14.59	-9.5173	-10.629	-11.715	-20.21	-13.269	-14.853	-13.633	-13.206	-14.522	-10.023	-15.347
-6.4243	-5.7748	-6.2119	-0.065237	-1.4084	-4.971	-0.50175	-1.7102	-7.485	-0.71843	-3.8012	-2.9234	-3.9951	-7.5166	-4.4106	-3.4163	-7.6565	-7.2087	-7.0477	-2.8895	-2.9847	-7.7434	-4.662	-1.8182	-2.5882	-5.6919	-4.4067	-6.1446	-4.7741	-6.2379	-7.6575	-3.2123	-4.8687	-6.9647	-0.61449	-3.4456	-2.0971	-2.6605	-8.1515	-8.1006	-7.3453	-5.7721	-4.9305	-4.6025	-5.6509	0.80111	-6.2296	-3.7919	-5.1106	-3.9096
-8.3398	-11.79	-9.6805	-11.827	-12.616	-14.256	-12.331	-9.1822	-8.926	-11.623	-13.96	-10.547	-13.776	-11.397	-7.8499	-16.525	-14.209	-6.8921	-8.9001	-9.2362	-8.3154	-11.333	-11.901	-10.756	-14.535	-6.0732	-11.724	-13.005	-8.5271	-9.9755	-14.761	-7.1039	-13.305	-10.085	-15.687	-14.018	-12.901	-12.024	-12.831	-11.003	-14.743	-11.446	-12.659	-16.212	-9.37	-13.251	-15.539	-10.714	-12.999	-11.58
-11.514	-9.4028	-8.6195	-14.231	-9.6631	-14.996	-7.991	-10.733	-11.688	-11.753	-11.682	-10.139	-8.1802	-13.394	-12.468	-10.428	-6.17	-9.949	-11.197	-13.146	-5.274	-12.801	-12.564	-10.793	-10.275	-12.064	-10.579	-9.2373	-12.755	-14.385	-16.16	-12.136	-2.6834	-10.959	-9.698	-13.097	-9.562	-14.129	-9.7466	-13.161	-10.263	-9.8429	-11.675	-11.696	-11.437	-11.491	-9.6561	-16.569	-11.591	-12.309
-5.2311	0.44932	2.0996	-3.2202	-7.3481	4.5771	1.356	-0.36409	-2.9581	1.2756	-0.24401	1.842	3.3914	1.2665	-3.5019	1.7867	-3.9471	3.5838	1.9999	-0.42232	1.3772	-1.7371	3.2491	-2.4159	3.7178	-1.3005	-2.4309	-1.2617	-5.7722	-3.9365	2.3749	-5.2041	0.19649	-1.1016	1.8034	3.7789	2.8299	1.2292	-4.3441	-0.94666	-0.37359	-1.7942	0.3715	-0.27969	-3.2361	-1.5112	-0.89788	-0.42896	-1.0642	-0.15885
-3.5684	-8.1809	-6.0547	-8.8605	-4.3221	-6.9014	-8.1288	-6.6675	-4.3813	-10.962	-4.4303	-1.45	-6.5594	-6.0897	-6.7849	-7.9656	-7.2194	-5.2534	-8.0862	-4.2013	-7.1363	-11.332	-3.5943	-5.2703	-11.709	-5.2284	-9.2537	-4.1348	-11.538	-8.8289	-2.3687	-7.449	-3.6431	-7.3223	-10.337	-7.9616	-9.6232	-7.3159	-7.8842	-5.4441	-6.0658	-12.632	-10.006	-4.5312	-9.0959	-6.0036	-7.612	-8.028	-7.8745	-3.4274
-7.3005	-9.5027	-5.4921	-4.1462	-8.8096	0.13565	-9.5676	-5.0494	-7.8057	-6.0882	-6.8311	-4.0166	-8.8265	-8.3426	-4.1554	-1.3268	-7.5932	-7.397	-10.151	-7.9973	-4.8914	-5.5205	-2.8572	-5.2966	-3.4851	-8.6359	-6.0062	-3.3943	-4.4809	-4.0271	-6.2489	-2.001	-0.6679	-2.8947	-5.6014	-5.1339	-2.7084	-8.3664	-7.1023	-0.71735	-3.3678	-3.0738	-2.6494	-4.0094	-7.9479	-3.135	0.89008	-3.6544	-4.0969	-3.8477
-6.6431	-4.7618	-2.9694	-0.71351	-0.51378	-2.5535	1.5428	-1.7992	1.3483	-3.6838	-3.6469	0.42307	-2.774	-2.2655	-4.0601	-1.7603	-1.4376	1.7266	0.95133	1.4235	-2.8891	-0.71144	-3.9593	-2.5259	-2.4783	0.70945	-4.4951	-4.2905	-4.2298	-4.657	-2.0891	-2.7765	-0.96391	-5.03	-1.6556	0.41861	-2.0893	-6.175	-6.6732	-5.735	-2.2486	-4.5978	-2.8371	0.41019	-1.9744	-2.4702	-1.7866	-0.71479	0.90885	-3.6046
8.7256	11.309	7.9109	6.8659	5.1297	12.559	9.2354	8.7487	7.4543	10.343	9.0011	3.5587	11.621	6.9274	9.753	6.5261	8.7923	7.8615	11.238	5.3618	9.3738	8.6834	7.5798	6.269	10.88	6.7683	6.8592	10.026	4.8176	8.3635	2.5486	8.022	7.0504	11.356	9.4258	6.0642	9.5066	11.543	9.8028	8.1072	5.3341	8.9373	8.3006	6.4622	10.159	4.4308	8.8194	6.9944	7.1246	8.6463
-1.4423	-5.7232	-3.0027	-6.3031	-6.8491	-1.9612	-3.0886	-9.1483	-1.1205	-0.66514	-2.6531	-3.4535	-1.6533	2.0246	-2.6108	-5.7672	-3.0225	-5.3156	-1.4863	1.4943	-1.5438	-2.5637	-0.87564	-1.2454	-4.1387	-3.966	-2.746	-0.1181	-0.35571	-1.232	-1.7774	-0.49668	-5.7493	-0.66127	-3.2582	-4.2589	-6.0599	-3.8463	-3.203	-1.7274	2.4292	-2.554	-8.4312	-1.839	-3.1369	-5.1264	-3.8779	-6.7465	-4.2865	-2.5891
-7.8151	-5.3742	-10.583	-9.0773	-5.0433	-8.7509	-5.1312	-8.3456	-8.0719	-9.5749	-9.7212	-11.583	-7.1777	-5.9446	-8.2099	-3.285	-3.8272	-7.6791	-7.3996	-6.2697	-8.2952	-6.0748	-7.9491	-8.3506	-9.6089	-8.3326	-4.9228	-13.723	-11.503	-4.501	-8.9243	-7.7278	-8.5416	-2.8617	-11.289	-10.386	-6.596	-11.505	-8.4225	-7.7283	-11.319	-10.841	-6.4584	-9.1288	-2.5679	-6.7957	-10.394	-5.9638	-11.279	-4.982
-0.91517	-5.0776	-4.2277	-5.3127	-0.0033541	-2.9698	-6.4825	-1.2448	0.13916	-2.7229	-2.4489	-0.58503	-1.434	-7.547	-4.735	-0.62585	-7.0243	-2.0461	-0.087524	-0.027382	1.915	-2.3739	-4.2839	1.168	-1.0437	-1.5891	-5.1397	-5.6472	-5.9486	-5.8488	-0.77942	-2.7642	-9.6508	-5.4173	0.1897	-3.1488	-3.2148	-1.521	-4.6308	-3.0349	0.53705	0.16742	-0.32082	-8.756	-3.4234	-4.2413	-4.5399	-2.2409	-3.5752	-3.3157
-3.5861	-0.39381	1.8572	-0.13442	-1.486	-1.9951	-3.6089	-4.6778	0.70488	-2.5625	-4.0689	-3.035	1.5648	-6.5207	-4.2475	-2.0836	-2.0538	-0.65207	-1.9376	1.2381	0.50744	-2.4623	-2.875	-3.5743	-4.1508	-2.0806	-1.8282	-1.315	0.32083	2.1633	-0.071633	-3.703	-1.1827	-4.0795	0.84967	2.7187	-2.4692	-2.0649	-0.05213	-2.1096	-6.0679	-0.39256	1.0786	-1.1513	-1.2404	-1.3543	1.5539	0.90372	3.6289	-0.41219
-2.9772	-0.31222	-8.145	-5.6933	-4.7323	-5.7992	-7.007	-3.7538	-3.4512	-1.0892	-5.2403	-0.21986	-1.8782	-3.9577	-6.4608	-3.8783	-4.8601	-2.2133	-5.1135	-6.9994	-7.3817	-4.0267	-2.8325	-4.5017	-7.6069	0.55238	-2.5783	-6.9135	-6.4021	-6.6916	-12.767	-0.75443	-5.0041	-1.6489	-8.3954	-7.9445	-7.5719	-3.3813	-3.4775	-4.9796	-3.5592	-6.5349	-5.5606	-6.4161	-7.8742	-1.2981	-3.7342	-8.7938	-3.4586	-9.1789
2.3208	2.8054	9.7888	2.7668	1.9998	4.1704	6.8517	3.5634	3.5026	1.3099	2.3192	3.179	-0.0018275	5.1223	0.25412	4.8944	4.9149	0.9684	1.6154	4.3717	4.5027	2.5606	5.0083	2.447	5.6123	1.0813	3.51	2.0959	5.7435	0.8945	2.7895	1.0092	3.8822	2.6238	3.5074	5.8113	1.9372	9.1109	2.3043	2.1033	2.3866	0.58045	1.9945	8.0416	4.842	1.9442	3.7685	3.2663	7.3256	3.0474
-3.4162	-0.4792	-0.12744	-2.1407	-3.7825	0.083127	0.24451	-1.6533	-2.9582	0.46551	1.3653	-0.94422	-3.7246	0.93548	-2.1829	-1.3864	-3.8995	0.28206	-2.7978	-2.1979	-1.7824	1.5605	-1.4852	1.5116	1.0064	1.8673	-0.90537	2.2086	0.77345	0.90749	-3.4908	-2.029	2.0175	-2.1712	-2.3582	-1.1601	-0.67228	-0.040633	-1.0212	-2.3463	-1.3007	-2.332	-2.4226	-4.4134	2.7267	-2.1679	1.4719	-2.4668	-0.91067	0.67658
-18.516	-19.009	-16.063	-14.416	-13.459	-8.6126	-12.149	-11.456	-10.312	-13.489	-10.34	-10.674	-12.288	-13.932	-11.612	-12.994	-13.694	-12.122	-10.955	-14.263	-10.951	-14.655	-10.874	-14.979	-10.896	-13.363	-11.827	-19.806	-7.616	-10.608	-9.2416	-13.071	-13.446	-11.641	-15.189	-15.837	-15.918	-13.065	-12.297	-12.953	-10.862	-13.193	-10.694	-9.7977	-16.355	-12.367	-11.359	-11.247	-13.857	-15.19
-12.592	-7.2552	-7.644	-14.961	-9.5097	-7.5535	-10.967	-6.2902	-11.442	-13.886	-11.346	-14.234	-8.4611	-14.615	-11.057	-11.795	-13.238	-13.658	-13.995	-6.7026	-9.5815	-8.9173	-11.171	-15.007	-6.3659	-12.649	-13.082	-12.856	-9.693	-12.791	-8.8438	-14.009	-11.162	-16.886	-12.181	-12.17	-11.786	-10.473	-12.88	-9.932	-12.848	-11.556	-11.552	-7.229	-12.142	-6.5804	-16.62	-10.409	-14.536	-13.595
-2.5853	1.656	-5.6607	0.72762	-1.7279	-5.0839	-0.63023	-3.0872	-5.9814	-5.1925	0.37335	-7.546	-2.1048	-2.5529	-1.6515	-1.6705	-5.5218	-4.4963	-2.8605	-5.9974	-2.3328	-1.8192	-4.5274	-1.3054	-2.5719	-1.3572	-3.5514	-2.4734	-5.1485	-7.7506	-3.5828	-6.8742	-7.5395	-2.2261	-0.029247	-5.9844	-2.5628	-0.5016	-1.5624	-5.4327	-0.85867	2.2553	-1.3317	-2.0899	-2.6063	-0.88648	-4.6648	-4.9546	-5.3505	-3.0333
0.37591	-1.2548	-2.2802	-2.4291	3.654	-3.2472	-2.516	2.5951	1.2142	1.1759	-0.83557	-0.90251	2.0825	1.6308	5.4674	0.51003	2.7587	-4.1658	-1.9876	2.0015	-3.2365	-3.3742	-0.042147	1.5193	-2.3878	0.7794	3.7451	4.2361	4.0842	-2.172	0.42615	-0.20126	0.06618	7.9067	-5.8033	3.5305	0.5881	-0.35724	-3.2965	-1.8089	-5.7607	-0.4099	-5.2194	-1.1624	-6.3488	1.7025	-1.4017	-0.12763	-2.9892	1.5352
6.4826	2.0377	4.4513	0.88266	-2.7906	-0.85998	-2.3258	4.1457	0.42618	2.7455	2.5337	0.68518	3.3124	-1.2549	1.1799	5.8382	2.2623	7.2008	1.7252	3.3527	5.3905	4.0338	-0.5946	0.7464	2.4592	4.7858	0.83747	0.43551	4.8773	0.79987	5.4499	3.078	0.87244	4.5303	-0.85909	3.6524	0.64715	-0.10631	4.5073	3.4126	1.2729	1.6923	2.0168	1.6124	1.7045	2.6877	0.5194	1.4577	-0.61552	1.8046
5.7444	6.3869	6.6063	7.217	3.3485	2.8884	9.138	8.6756	8.3617	6.6912	4.4357	13.126	6.7901	10.635	6.5711	11.418	5.9228	6.8166	2.8556	5.525	7.8432	1.7801	6.1904	3.6572	6.7099	7.8989	11.965	8.9809	10.672	6.2174	3.9354	5.8186	4.9924	8.9824	11.713	5.2186	8.2091	8.237	4.8357	5.8391	5.4124	8.5604	4.8126	3.2538	7.6341	4.0994	11.238	10.28	6.962	9.2517
-0.047043	1.4271	-2.9261	1.8515	0.8146	3.0083	1.5458	-2.4983	-0.57484	-0.76318	0.52899	7.2108	1.4843	2.8413	5.0038	1.4418	4.0144	2.9492	5.5828	1.4908	-3.1741	2.1329	3.5129	1.4481	2.3502	1.9574	-2.5092	3.1305	0.74547	-4.7597	2.8678	5.4068	0.2145	3.1618	0.18846	-0.31739	0.97281	1.988	1.522	2.1616	-0.6794	4.2371	-1.7101	2.0365	-0.60205	1.9304	2.989	1.1745	4.3298	-2.281
14.669	3.5676	6.3711	7.955	4.37	6.7392	12.66	9.1746	8.4246	11.392	3.8027	6.77	4.5724	5.6534	9.7001	9.0623	4.0426	9.9578	6.972	2.7508	5.8235	1.9946	7.2256	2.9554	10.233	5.8826	5.7372	3.5843	2.4346	6.5783	3.7272	4.3502	8.307	8.0024	7.0554	5.0895	4.2093	8.3752	6.8988	2.8287	5.4338	8.5702	7.9987	7.5881	2.989	9.3013	9.021	10.092	2.6656	9.6742
1.8934	0.36742	4.534	-1.9939	-0.72879	2.5505	2.0387	-0.35233	0.61752	0.50601	-0.7543	-5.5455	1.7492	0.25615	3.7118	0.31369	-1.6024	1.2732	-1.2203	-4.8237	-0.51246	1.0222	1.8476	-0.36138	-1.5041	1.0132	0.13402	-0.56399	1.3369	0.7663	-3.062	2.0366	-3.235	-0.3382	-2.5852	-1.7124	-0.60445	-1.2889	4.0971	-2.912	-1.1476	2.1436	1.0567	-2.6856	2.9968	2.1412	-3.8845	-0.13896	-1.4655	0.53547
-3.3188	-6.0036	2.3943	-0.34894	-1.3409	6.4867	0.25076	1.7086	0.49236	1.264	-1.868	-4.2573	-1.0407	0.64378	-3.9547	-5.2701	-4.9758	1.5688	-3.9901	3.0628	-4.2209	0.59933	-3.9832	-1.5563	0.3809	1.7472	-4.1387	2.3285	-2.4454	-3.0212	0.54962	-1.9322	-4.2519	1.273	0.083268	-3.4767	-0.98787	1.9693	4.6022	-0.20137	-2.5063	1.3153	1.8729	2.4662	1.6911	2.1873	-5.902	2.848	0.28216	-4.3765
-4.9918	-4.0615	-1.288	-3.4958	-3.0462	0.42068	-1.34	-0.48996	-2.3679	-2.7871	0.55582	-0.6186	-1.0292	-1.696	-2.961	-2.8931	-5.4626	-4.2757	0.62381	-2.0329	-0.51829	-6.7497	-6.1718	-1.1043	-4.6386	-2.5886	-2.3776	-4.9228	3.255	-3.9165	-5.1982	-1.6296	-5.9945	-4.7796	-0.62622	-2.5121	-6.4584	-2.7035	-0.29079	-2.9456	-0.36883	-3.7272	-1.1053	-0.30541	-5.207	-3.0892	-4.5982	-2.2592	-4.3819	-4.1334
-8.8668	-15.02	-10.919	-10.626	-12.23	-10.321	-11.663	-15.346	-9.5946	-12.353	-11.902	-9.4687	-12.161	-10.83	-11.531	-11.013	-10.671	-8.7174	-12.63	-16.76	-12.79	-8.2531	-15.845	-10.147	-12.506	-15.566	-13.845	-19.261	-15.4	-14.907	-16.022	-7.7649	-11.694	-10.934	-13.529	-10.732	-13.231	-13.187	-14.398	-20.784	-13.162	-10.748	-11.881	-12.282	-15.238	-15.391	-14.14	-18.281	-14.01	-11.624
-0.3326	0.39392	1.5057	-0.39714	-0.64959	1.6699	0.56491	-1.1953	-4.1262	5.4959	-1.4289	-0.55201	-2.6265	-2.6386	3.3306	-2.4524	3.3434	1.1887	1.1816	-0.0088918	-0.71995	-0.58152	-0.49388	-6.5419	-0.38943	1.6237	2.6475	5.1962	3.593	0.23954	-0.017139	-2.4164	4.1898	2.9176	2.1735	5.2419	-2.5324	0.80521	3.6258	-1.4572	0.92526	-0.29349	0.98939	5.4855	3.4494	-0.40249	-2.4613	-1.0664	-3.3588	-0.38631
1.1028	2.1061	0.25601	-1.2462	-1.2591	1.0862	5.1071	-2.6633	3.9931	-1.1726	-0.60839	-0.9039	-1.5109	3.873	-0.60959	-1.6019	0.96734	4.3618	-0.055846	2.0904	0.38726	3.4319	3.503	6.1478	1.4544	-0.038919	-0.64719	1.704	-2.2005	-4.198	-0.70957	2.9001	-1.3006	-1.6808	2.4175	2.4795	5.0947	3.144	0.98304	-2.1579	-2.7504	-4.147	2.7003	-1.9825	-0.077371	0.86605	2.8687	-1.3585	0.7182	1.6462
-1.7022	-5.8284	-6.8861	-5.4612	-8.8441	-5.7169	-4.2611	-0.45315	-3.4011	-1.5535	-3.681	-8.0219	-1.4679	-4.1703	-7.8839	-7.2911	-4.9581	-2.9093	-9.4567	-7.1288	-6.4834	-4.4716	-3.3542	-4.2317	-6.3407	-6.8431	-8.4108	-4.7435	-10.255	-7.7235	-8.3269	-5.2654	-2.8083	-3.977	-1.1087	-8.7814	-5.3537	-2.95	-3.6823	-2.6738	-7.1471	-6.4105	-4.7172	-2.7386	-2.4802	-5.587	-4.8946	-6.3047	-5.0219	-0.031983
-22.345	-20.8	-24.768	-20.431	-21.587	-18.415	-22.445	-17.427	-20.513	-20.909	-21.971	-24.478	-25.497	-19.916	-24.231	-22.563	-19.19	-20.529	-25.042	-20.17	-22.638	-23.728	-24.589	-21.897	-21.916	-22.221	-20.21	-24.045	-22.498	-24.855	-20.342	-22.906	-24.555	-19.129	-16.036	-23.94	-23.528	-22.454	-26.275	-22.4	-21.094	-24.699	-20.924	-21.772	-20.478	-24.189	-23.189	-20.387	-23.299	-24.294
-24.715	-26.397	-17.161	-24.132	-21.339	-25.221	-23.948	-21.462	-21.541	-22.075	-23.447	-26.266	-18.34	-22.081	-20.012	-20.306	-19.851	-25.185	-23.312	-22.582	-22.772	-18.902	-19.664	-25.044	-23.091	-22.826	-25.861	-23.539	-25.941	-20.231	-23.648	-18.119	-29.165	-22.226	-20.15	-20.032	-20.317	-21.595	-21.276	-24.231	-22.152	-22.837	-22.593	-23.296	-19.695	-25.128	-23.373	-21.229	-24.671	-17.754
-1.4296	-5.5358	-2.8766	-6.1225	-12.61	-4.836	-1.369	-5.9015	-4.7039	-4.8162	-0.36233	-3.7515	-2.1342	-7.0754	-2.208	-5.5966	-4.6421	-5.5537	-4.3582	-2.4782	-2.3095	-6.9045	-8.2985	-2.3968	-7.7698	-1.7148	-2.6944	-8.6078	-3.1824	-6.7597	-7.6892	-3.8888	-11.104	-1.9775	-3.0729	-0.033358	-8.2287	-3.7483	-2.8787	-5.8824	-3.5508	-9.0657	-6.6344	-5.1885	-3.6542	-5.8551	-2.3804	-6.5634	-6.7098	-4.4633
[truncated: 150 more columns]
