# Supplementary material for: Genetic dissection of main and epistatic effects of QTL based on augmented triple test cross design
Source: PLoS One. 2017 Dec 14;12(12):e0189054. doi: 10.1371/journal.pone.0189054 (PMC5730204; doi:10.1371/journal.pone.0189054)
Supplement: S7 Supporting Information — (ZIP) [file pone.0189054.s007.zip › z2_700_0.2_5.csv]

-14.788	-15.474	-19.302	-15.792	-19.059	-11.165	-13.831	-11.364	-18.126	-16.631	-13.75	-17.609	-14.095	-9.6407	-9.2205	-14.181	-10.162	-9.1889	-13.455	-12.9	-11.703	-13.448	-16.372	-11.6	-11.75	-14.683	-4.9925	-12.466	-5.5043	-17.069	-10.848	-9.9352	-14.575	-9.0257	-8.934	-8.95	-15.08	-12.678	-14.294	-6.3776	-17.351	-13.021	-13.888	-13.456	-11.666	-14.55	-13.72	-11.267	-22.964	-16.314
1.9144	3.5794	6.5323	0.23657	1.4285	-2.5333	-1.6504	4.3879	0.37653	5.8319	3.5828	0.14079	-4.5319	2.1067	5.9029	-1.0417	1.1017	-6.3364	1.5086	2.3867	0.43334	5.2773	0.71171	-3.2044	3.69	-2.9945	1.6885	-8.5698	-10.006	1.64	-4.0277	-3.8273	3.7968	-2.0864	-0.91817	1.283	3.99	-1.4594	-0.00029954	-0.54341	5.148	7.5574	-4.1041	-2.2329	-3.6118	4.2355	-3.6264	-1.1119	1.1045	3.0443
-13.378	-12.23	-10.633	-13.266	-2.8624	-5.8387	-0.35202	-12.965	-11.426	-4.3812	-8.659	-9.494	-14.291	-7.2199	-5.6604	-8.9938	-3.782	-13.787	-8.9793	-8.0798	-13.081	-12.07	-8.3982	-7.9156	-4.5338	-10.872	-7.547	-10.087	-5.8268	-5.1518	-8.8269	-14.436	-9.1034	-12.787	-10.347	-6.2461	-3.0926	-10.823	-4.233	-8.4783	-8.7926	-7.7558	-11.012	-14.643	-16.08	-5.1159	-12.659	-11.848	-11.025	-7.0631
8.0143	5.4389	3.0514	4.7562	2.9838	0.63038	1.2298	-1.9345	-2.4171	1.4691	0.2426	2.5412	-4.7281	7.9534	-4.4787	-5.0882	4.3502	5.8985	2.8704	7.2393	-1.6739	3.21	3.7524	6.6116	-1.8073	-3.5274	0.012909	3.4095	3.2042	0.56614	2.6409	0.45364	4.8403	5.758	-1.1493	3.5008	1.258	-2.3544	2.6202	2.1838	1.1559	0.96382	-0.47887	0.82173	-3.9744	4.8022	2.0217	4.7124	4.503	0.87403
-11.169	-7.5359	-13.353	-11.015	-9.0318	-12.909	-5.6457	-8.2911	-12.816	-8.0891	-3.5403	-7.2895	-16.415	-5.5268	-9.8919	-10.861	-10.844	-6.4578	-9.6071	-11.486	-7.6442	-10.393	-7.74	-4.9006	-11.456	-8.3503	-11.013	-0.60551	-3.3419	-13.951	-9.5321	-11.789	-2.1867	-12.154	-6.3099	-8.6932	-12.258	-10.787	-6.083	-6.738	-6.5519	-8.0181	-14.238	-10.484	-6.7106	-11.218	-9.9931	-5.9343	-12.658	-1.0174
10.111	11.437	4.5869	14.821	9.1443	8.7585	13.547	6.2386	6.5038	14.08	11.797	16.294	4.9547	17.458	13.807	8.9801	9.4205	9.78	9.0096	5.4517	10.929	16.408	9.3207	5.8254	8.2108	6.9349	11.062	8.2268	15.11	9.8193	8.2191	10.486	12.717	5.8461	12.45	15.033	17.669	9.9079	10.369	14.673	12.552	9.27	12.27	12.292	11.452	15.264	14.81	11.992	14.819	12.378
0.73611	-4.2527	0.24337	8.1585	-0.25954	-1.982	3.079	5.7369	-2.5963	4.0966	-1.2905	0.35138	-2.116	0.65183	-0.11118	1.2477	-3.4861	1.5688	-3.9566	5.9126	3.1751	-3.571	-0.14684	6.6032	-5.4304	1.7526	-3.539	3.5927	-3.415	-4.5279	-0.33697	-3.4162	4.2803	0.60031	-2.5485	-4.5166	-2.2701	7.4527	-1.3946	-1.456	-3.4904	-7.0474	-4.4526	0.72303	-0.59724	1.5663	-6.6311	2.9177	-0.88235	0.40996
0.09224	8.1716	0.13602	0.097526	1.7832	8.4801	-2.0856	0.46642	-2.3086	1.0983	1.7047	4.0743	4.482	10.298	0.23217	5.2444	4.8692	1.5514	5.9297	8.3579	-0.63103	0.88963	1.3953	1.3021	1.6051	4.8141	0.43827	5.6027	1.7871	1.5928	3.713	3.5836	2.4397	6.3534	4.3963	1.4362	6.9478	0.2126	-1.4311	4.8557	0.74714	5.108	0.067051	3.4267	3.3937	3.6691	3.4204	1.1683	3.0422	5.8885
5.2965	3.351	2.211	5.0593	7.0352	-0.40336	6.2189	10.209	2.2628	8.6797	4.1547	2.7503	7.8512	5.936	4.913	7.941	4.1071	2.454	12.487	4.2087	4.2542	1.5921	6.125	2.1578	3.3723	1.4767	7.1002	0.55685	6.4239	2.159	-3.0836	5.6948	9.2124	3.2104	5.7158	9.8466	4.7236	4.9111	-0.47044	8.9532	8.552	3.9965	8.0882	3.0722	6.3756	4.4354	-4.6337	3.4759	12.912	-0.32067
-1.6031	-15.173	-2.1341	-6.0414	-11.182	-7.7508	-10.294	-9.6763	-13.166	-7.1999	-4.6606	-9.4459	-7.718	-18.032	-7.8602	-11.693	-10.539	-11.084	-9.0716	-10.175	-8.7718	-5.2987	-11.162	-8.9771	-7.274	-15.839	-7.6756	-10.286	-12.715	-3.6042	-0.71663	-6.8991	-13.235	-11.588	-6.6156	-8.5342	-12.944	-10.265	-5.5806	-6.8833	-10.827	-10.351	1.1606	-11.066	-6.1946	-1.127	-12.965	-11.905	-11.371	-12.113
-23.959	-22.579	-20.057	-22.291	-26.244	-24.495	-26.33	-19.3	-24.401	-21.184	-23.623	-20.374	-15.015	-23.28	-26.689	-29.025	-23.093	-25.953	-21.149	-23.275	-24.828	-17.324	-15.23	-18.426	-20.472	-24.278	-25.92	-25.862	-22.436	-17.248	-26.813	-22.422	-17.862	-21.619	-18.765	-22.925	-24.2	-29.361	-17.513	-23.92	-18.664	-25.024	-24.096	-22.071	-21.537	-18.946	-24.145	-16.827	-29.912	-18.356
-24.646	-22.408	-14.42	-25.36	-14.345	-26.337	-20.221	-26.804	-23.223	-16.154	-26.306	-18.77	-20.667	-21.031	-15.789	-22.033	-25.898	-25.813	-19.601	-23.924	-21.403	-21.289	-17.688	-27.831	-25.566	-15.431	-21.844	-18.808	-14.971	-21.614	-25.052	-15.514	-17.891	-23.582	-20.38	-23.727	-21.354	-23.475	-28.761	-22.227	-22.777	-22.755	-22.551	-10.103	-21.663	-25.233	-22.387	-22.485	-21.246	-18.07
-2.9647	-9.3534	-2.4022	-5.999	-12.263	-11.906	-2.6448	-2.4935	-6.1618	-6.2198	-2.0278	-9.8097	-1.9026	-2.7408	-4.99	-8.7893	1.8785	-1.5186	-3.9738	-9.1118	-5.4238	-11.53	-1.9029	-7.6273	-8.9582	-4.3676	-3.5684	-2.7055	-11.67	-3.5802	-10.614	-3.414	-2.6203	-2.0311	-5.4827	-9.2756	-1.0864	-7.9084	-6.7616	-10.327	-5.1639	-9.1822	-5.1081	-9.417	-6.9611	-3.1695	-3.9169	-3.0284	-3.0747	-5.9833
-2.7017	5.9108	2.7586	-0.5328	-4.1871	-1.2715	4.1363	0.021477	-9.7862	1.8184	-2.6123	2.8962	-6.6255	-1.5098	0.87071	-4.7721	-1.9935	-0.41372	0.56644	-6.3916	6.9054	-3.469	0.047116	3.1498	-2.3293	-4.9752	-3.4452	-9.7788	3.1608	-0.57352	-1.6947	4.5289	0.94652	-6.6787	-0.14456	1.3266	-5.6547	-9.3055	-8.5985	-5.4338	2.7895	-5.2072	-2.8259	-4.4401	-5.2715	-7.9857	3.3097	0.88304	0.43062	-4.9227
-6.1978	-12.42	-14.047	-11.534	-16.562	-3.8455	-7.0366	-7.1901	-11.699	-15.133	-1.644	-4.9442	-8.8615	-6.8961	-10.795	-10.029	-11.4	-11.463	-9.3112	-13.29	-10.932	-9.7844	-13.644	-7.535	-4.8136	-10.877	-10.625	-8.7441	-20.993	-6.8497	-4.579	-13.063	-15.875	-11.902	-10.373	-9.5736	-4.9823	-15.807	-8.1435	-7.3692	-10.798	-8.9393	-8.3664	-5.6058	-16.194	-6.9971	-6.2806	-4.4728	-7.2371	-9.348
-4.539	-2.233	-6.3526	-6.1421	-3.8849	-4.2856	1.2462	-7.5489	-0.91452	0.18237	-5.6299	-3.087	-2.0902	3.7498	-0.65959	-5.1955	0.28664	-5.1163	-1.4857	-4.1025	-7.5687	-4.9103	-3.1997	-0.073638	2.1217	-4.2666	-2.1313	-1.4674	1.5775	-3.6316	-0.053377	1.3808	-6.0863	-3.1938	-5.7134	-6.3907	-3.9482	-2.1167	1.9806	-7.4433	-0.90017	-4.9835	-7.1922	-1.9926	-7.4343	-5.6083	-7.1855	-10.411	4.0441	-4.5629
-1.9271	3.1738	-3.1892	1.7598	-2.8861	0.62822	-0.89772	-4.4409	-6.8217	-0.88289	-5.8919	0.48932	-0.50179	-9.6591	0.59337	3.9456	-0.88843	5.1305	-1.2254	3.6451	-1.45	-2.6539	-0.6114	0.76859	-1.2	-1.8173	3.1051	-3.7822	-2.5961	-0.043437	-2.0413	1.8348	0.39363	2.5855	5.5324	-3.8283	-1.1347	-2.5884	3.6195	-3.9966	0.76061	5.7687	-0.39321	-1.884	-3.7888	0.34669	-2.8458	1.3896	-5.0935	-3.4166
1.2605	6.1643	-0.87161	3.638	1.2272	-0.97184	3.0825	11.034	4.4768	5.6715	7.2154	1.9083	-2.1512	-2.4259	4.6913	6.1539	-4.0338	-5.0676	3.3885	3.3704	-6.6732	-4.1047	4.1919	0.71939	1.7746	2.9955	1.0062	-0.98563	-5.3012	0.84295	-4.3215	-0.062673	2.8179	-0.77364	-0.010537	2.5844	4.3813	4.287	1.78	-3.2404	2.3404	-3.6477	-4.6695	-0.53061	2.3652	2.211	1.3879	5.8189	2.9345	-0.99335
-5.8017	-2.3006	-5.0169	-1.2624	-5.7324	-10.655	-9.9044	-5.7187	-9.3023	-7.098	-10.392	-4.1196	-0.54873	-6.7757	-8.6033	-14.568	-10.909	-13.489	-6.5424	-6.9654	-4.9324	-6.0198	-7.4519	-8.8765	-6.1142	-0.79041	-0.834	-6.0241	-5.3578	-9.245	-3.3515	-4.0915	-8.1399	-7.2408	-6.6367	-3.8506	-7.8722	-0.50213	-2.2166	-10.383	-8.8688	-10.186	-6.4613	-2.7709	-1.5449	-4.5274	-3.4148	-8.3657	-9.6086	-7.8509
-8.6651	-9.1074	-8.5954	-14.019	-6.7519	-5.177	-14.255	-9.1954	-10.827	-17.296	-9.6545	-14.209	-3.0451	-0.18295	-11.23	-10.981	-13.784	-11.529	-12.529	-4.9441	-9.087	-10.554	-10.084	-6.8467	-11.328	-13.819	-10.59	-7.7094	-13.43	-2.7407	-13.206	-5.2195	-6.2897	-7.5642	-13.952	-11.737	-6.5464	-8.6453	-10.184	-2.2753	-10.272	-8.157	-10.128	-6.2818	-5.0628	-10.325	-12.517	-4.8018	-11.941	-11.689
-13.043	-4.71	-13.7	-9.4217	-8.5036	-8.1397	-13.266	-5.2224	-7.0776	-9.1422	-16.179	-12.465	-10.651	-12.478	-4.7135	-9.0411	-10.777	-8.2441	-14.214	-13.032	-7.979	-12.948	-11.707	-14.003	-13.539	-10.458	-8.8078	-11.517	-5.2968	-7.029	-13.812	-4.2308	-5.7177	-6.2722	-11.541	-9.0463	-6.5556	-11.118	-8.4062	-9.3422	-8.9138	-8.7141	-13.371	-16.037	-13.883	-14.659	-19.448	-6.7044	-6.559	-15.221
4.0043	1.8061	1.8944	3.3266	9.5765	5.0821	5.1592	2.314	0.54673	13.915	10.033	0.37494	5.9241	9.3442	7.6537	6.3912	6.9363	3.2412	6.449	1.8659	-1.0268	7.5692	0.053154	4.7001	6.5719	5.901	8.1671	8.753	-2.3297	-0.40476	9.6171	16.792	1.9083	5.9425	7.8389	5.1802	7.7511	1.0401	5.4008	6.918	7.6129	3.7853	2.3451	11.575	6.8061	11.116	1.3912	7.6035	5.3792	9.2752
13.538	7.1686	8.4127	11.003	14.51	5.7494	10.46	14.169	12.065	8.949	17.761	12.931	14.903	12.566	5.8591	13.601	12.066	12.792	13.481	10.773	7.3233	14.819	7.467	10.838	8.5316	17.894	12.895	11.796	12.868	12.696	7.6415	10.909	6.2751	10.42	17.575	8.7934	3.6495	6.6494	12.268	10.593	9.963	8.9156	4.0278	11.071	9.4354	12.06	12.774	10.473	8.6257	4.6918
0.71585	2.6504	4.9146	-1.5413	3.6882	-0.41722	6.0002	-3.8649	2.929	3.9831	-0.35475	0.74679	-1.2766	3.7334	-2.811	-3.6958	2.6	2.856	-0.091181	1.51	1.7541	-3.0744	2.7201	6.2334	-3.23	1.1646	1.9799	0.51907	-5.0301	2.5836	-3.9042	0.3795	-0.061877	-0.061912	-1.1449	0.2127	-4.6388	4.425	-1.7233	1.1394	0.048099	-1.7368	0.088214	-0.68488	-3.6661	-1.9465	-1.8648	3.2996	-3.7844	-1.1084
0.81024	-6.9225	-4.0037	0.96368	-2.1904	-0.40034	-2.1303	-2.3499	-1.0958	-4.8175	-9.9624	-0.018451	-0.98283	-2.8173	-0.037775	-3.0441	2.9639	0.3083	-1.7822	-9.4768	-4.5131	-5.0466	0.70149	-4.3724	-5.4159	-5.6632	0.14884	3.7818	-5.7648	-4.0449	8.4154	-4.4687	-2.8602	-4.6362	-0.67943	-2.0847	-1.2895	-2.7268	1.0079	-0.57439	-0.53315	-0.37168	-4.1097	-11.193	-1.5448	-6.0507	-2.3815	-7.0739	-7.1779	-0.24366
1.2391	-2.8427	0.10443	2.1327	1.6062	2.0674	-1.3013	2.642	-1.3367	5.4573	1.3581	4.1467	2.4935	-2.8186	-0.48629	1.7187	2.0594	1.8414	2.3265	1.9883	-0.68413	-2.8147	4.3504	3.2877	5.661	-1.768	0.95843	-0.18015	-7.8742	-2.9928	-2.13	-1.8424	-7.2039	-3.1881	-4.214	-2.2278	-1.1899	1.0773	1.0949	-4.2451	-2.5511	5.6854	-0.56779	-0.47934	9.9857	2.6516	-1.8334	4.4942	3.9353	0.46816
-2.7192	1.2336	-5.3072	-1.1585	-3.9451	-0.16013	3.058	-3.7035	-5.0669	0.61317	-0.31212	0.58355	-7.5095	-6.4866	2.6245	-1.8132	-4.554	3.9202	-1.9349	2.1247	-5.1631	0.68734	-1.4833	-1.2522	1.8743	-3.8323	3.2174	-6.1474	-6.1078	-5.0894	-5.218	-4.1429	-2.2746	0.15166	-3.8176	-0.62021	-8.774	0.19435	-9.411	-7.4499	-3.7723	-3.2528	-7.8976	1.0756	2.0291	-5.4176	1.1997	0.40716	-5.9193	-2.7526
-17.062	-8.4571	-11.065	-9.7807	-6.3607	-17.062	-13.904	-17.757	-7.0338	-14.503	-14.744	-15.348	-8.2804	-8.1396	-14.829	-10.118	-7.9966	-8.8451	-16.052	-15.054	-16.943	-11.622	-11.299	-13.902	-10.282	-11.796	-14.015	-14.809	-12.945	-12.683	-16.657	-11.942	-13.465	-15.334	-13.875	-12.415	-12.381	-9.3654	-10.612	-9.5052	-10.348	-8.9156	-11.187	-10.391	-12.713	-16.391	-14.651	-18.162	-13.917	-13.679
-23.48	-18.208	-17.793	-19.056	-22.652	-22.834	-14.787	-17.79	-17.406	-12.28	-19.455	-19.073	-26.271	-16.302	-16.342	-26.578	-26.835	-15.967	-21.352	-27.358	-19.474	-19.183	-17.626	-18.658	-27.766	-23.288	-23.793	-19.688	-23.334	-19.287	-18.468	-16.207	-26.331	-22.874	-22.333	-15.362	-24.526	-21.597	-20.93	-19.626	-10.724	-17.734	-27.553	-19.17	-20.674	-23.155	-17.806	-20.372	-20.319	-25.832
3.4904	1.947	-0.22662	-0.87718	-1.4815	5.8313	1.4577	5.0883	3.6157	2.9298	-3.6219	2.8819	-0.32729	1.4861	4.7667	-3.3475	2.0142	2.3386	5.0504	3.8978	1.6002	1.1319	-4.4357	-2.2103	-1.9161	0.70553	-2.9168	-4.2281	0.78104	-1.4561	6.1913	5.0633	0.028678	-2.8428	-3.1169	-2.1028	2.8945	-0.34781	2.2658	-1.2358	4.8492	1.314	2.5285	-0.32296	-4.3941	1.4113	1.5088	-0.98219	9.921	-0.062856
-2.6773	0.85287	-2.2643	-1.7165	-2.3291	-0.85986	-4.6928	-3.4135	-0.83365	-6.761	0.85612	-7.8539	-2.1027	-6.4885	-6.351	-5.6054	-3.8366	-1.9878	-11.191	-8.1341	-3.4219	-6.4221	-7.2238	-5.2846	-5.2162	-5.6868	1.4975	2.3241	-1.9952	-6.7467	-2.8031	-0.13383	-4.7113	-7.1532	-3.4501	-7.1758	-2.471	-2.8535	-0.55336	-11.607	1.1476	-1.8656	-7.7007	-3.6058	-3.1082	-6.464	-10.463	-5.3861	-0.25979	-1.5298
6.8656	2.8484	8.2579	11.405	7.9871	4.7171	10.926	10.382	6.4876	3.169	10.669	3.8056	7.2032	4.1466	7.5046	11.131	0.61039	10.415	9.3465	8.0379	13.032	3.4515	8.439	13.19	4.0604	11.612	5.198	8.0903	13.122	1.7935	8.924	9.1382	5.709	8.2657	13.245	5.9686	6.5825	3.993	5.6314	10.103	7.2454	5.0033	4.3558	15.391	8.0236	8.4611	3.2181	5.3057	12.178	2.7091
-23.269	-15.167	-20.576	-24.881	-22.259	-24.217	-24.982	-20.901	-17.449	-25.247	-24.242	-21.449	-23.023	-25.416	-22.559	-13.251	-19.993	-20.41	-27.97	-26.65	-18.515	-13.292	-23.933	-27.598	-23.335	-23.891	-19.1	-25.293	-18.879	-13.28	-24.13	-26.276	-27.014	-17.225	-24.571	-20.513	-22.963	-22.033	-15.434	-21.72	-23.291	-25.774	-22.091	-21.558	-28.45	-23.73	-28.102	-22.261	-19.958	-22.633
-2.7542	5.9934	3.3073	-5.5533	3.0216	-1.2686	-7.3607	-0.55255	-5.9742	2.242	-5.9362	3.0094	-2.7792	3.5406	2.3743	-1.1671	-1.8225	-9.9901	3.981	-12.207	-1.9369	1.2727	0.59828	-2.1637	1.157	-4.4311	-5.1341	-2.6244	-3.7775	-6.7525	-0.90015	4.2933	3.0068	3.8824	4.1059	-5.5597	1.2649	0.035236	-0.031871	-7.7585	-6.0985	1.0042	3.8326	-1.6133	1.0919	-2.0289	-3.809	-2.2438	-0.2077	-2.502
-1.8822	0.64594	-2.0658	2.763	-1.4619	-2.3081	-4.9579	-0.038144	-0.29888	-6.5118	-3.3349	-0.92832	-0.65512	-0.054003	-5.5449	-4.0466	4.0743	-4.0345	-2.8197	-10.954	3.2008	-1.871	1.1639	-6.4696	-4.7678	-5.0547	-2.7211	2.8204	0.65925	-2.4225	-5.9135	4.7888	-0.77722	1.4252	-1.2331	-6.4164	-1.6012	-8.2066	-0.44298	-4.3759	-2.857	3.3769	-1.5134	-6.1566	-6.5221	1.5157	-2.3013	-1.343	-3.0426	2.4148
-11.733	-13.097	-16.236	-12.763	-12.06	-13.844	-11.308	-16.935	-19.15	-15.515	-9.5466	-9.1581	-17.163	-12.075	-15.081	-8.7078	-21.665	-16.1	-14.486	-11.602	-17.648	-14.64	-15.289	-15.666	-11.541	-10.932	-6.7108	-15.955	-10.992	-14.99	-16.25	-10.015	-14.531	-10.86	-7.7929	-13.032	-15.421	-14.511	-12.287	-9.0991	-7.4092	-14.27	-9.1175	-15.724	-10.339	-17.748	-5.9678	-15.693	-12.784	-17.298
-0.77027	3.404	-0.28265	-3.5831	5.626	0.10643	6.5236	4.4402	-0.5333	1.5981	4.571	-0.45379	2.3738	1.1632	8.2067	6.2522	3.2579	-0.66237	0.069006	1.5827	5.5855	3.512	8.8252	3.4981	0.74285	2.0437	1.0726	7.81	-0.02378	4.0395	6.3425	7.3563	-0.65213	2.87	-0.85148	0.041111	-1.5981	-4.3845	-2.0084	3.6429	6.6186	3.2537	4.3459	4.3286	0.8331	1.344	2.5886	1.8564	-0.67665	-0.96471
8.9028	4.3143	5.3647	8.7154	-7.02	1.568	-2.3898	1.6533	1.7949	0.98499	4.7575	-1.7866	-0.8731	2.2072	-7.9303	2.7272	-3.6634	-1.9135	1.1753	1.5633	1.4808	2.7136	-2.0316	2.5378	-2.043	4.3553	5.0477	4.1746	-1.2259	-1.142	5.9884	1.1511	0.26675	0.79348	-3.8087	-6.7514	6.377	2.4631	-2.7662	-5.0481	-2.2693	0.4927	2.0977	2.709	0.27235	-0.22543	-4.2831	-0.53133	-2.0127	-2.751
-1.0504	-5.7633	-3.4578	-3.3962	-12.01	-8.5168	-4.8709	-7.7324	-6.2024	-8.0462	-8.5616	-3.7088	-7.8578	-4.9469	-1.8401	-4.8101	-6.2618	-3.3083	-6.1041	2.1412	-1.5734	-4.3355	-8.6457	-6.2741	-5.1392	-11.425	-4.2212	-10.931	-3.1158	-2.1179	-4.8129	-3.6124	-5.2579	-9.1838	-0.29768	-1.8506	-4.613	-6.2079	-8.1504	-4.2397	0.16781	-11.55	-5.0885	-6.7698	-6.1146	-12.88	-1.5176	-4.3961	-15.662	-3.5011
-1.7982	-15.32	-11.682	-11.367	-14.845	-10.748	-16.448	-16.184	-10.605	-5.5359	-10.022	-9.9023	-2.4739	-6.403	-15.806	-11.936	-8.5246	-7.5008	-11.948	-13.953	-6.5415	-7.5395	-14.825	-15.917	-11.11	-18.4	-18.914	-10.264	-8.7417	-7.4368	-10.975	-2.7296	-14.502	-16.749	-10.629	-10.328	-12.181	-5.2278	-11.144	-10.255	-13.303	-15.88	-8.9407	-4.3777	-14.966	-11.658	-15.066	-17.433	-5.732	-11.916
-5.4746	-5.1828	-7.1867	-2.4964	-4.4793	-4.1041	-6.1763	-7.7797	-5.6825	1.1387	-6.8285	-4.803	-6.06	-3.6037	-5.454	-7.3016	-5.318	-4.9984	-7.1834	-7.0472	-8.3738	-5.2434	-5.5645	-6.5085	-6.3099	-7.467	0.87195	-8.232	-1.8139	1.8071	-6.0585	-5.668	-1.9759	4.875	-5.8279	-3.9869	-6.6745	-9.9384	-7.2287	-4.2815	2.0933	-10.928	-2.8333	-3.8732	-5.1979	0.56273	-2.2113	-3.4414	-2.671	-1.2621
-12.628	-10.005	-17.054	-9.1601	-17.363	-14.62	-7.1594	-5.0186	-11.599	-3.9749	-14.18	-11.964	-10.341	-12.313	-9.1438	-8.5279	-10.233	-16.561	-12.14	-15.714	-8.1911	-11.415	-9.7637	-9.9858	-10.695	-10.506	-10.176	-10.417	-13.814	-3.4363	-13.002	-16.218	-12.434	-8.8561	-12.064	-14.52	-10.419	-19.386	-12.578	-6.3108	-15.848	-8.2659	-10.815	-9.6025	-20.111	-13.116	-10.322	-10.477	-18.422	-15.017
-19.282	-24.407	-21.952	-25.086	-23.746	-22.973	-15.506	-20.376	-23.121	-28.678	-17.23	-23.671	-22.131	-18.919	-23.26	-26.915	-24.016	-19.12	-21.476	-18.997	-25.969	-22.296	-24.068	-18.35	-17.167	-21.561	-23.601	-20.287	-28.528	-26.011	-24.206	-21.601	-25.662	-20.896	-26.725	-17.694	-20.518	-23.49	-24.71	-22.526	-15.705	-15.106	-21.707	-27.354	-23.34	-22.208	-26.253	-20.113	-24.123	-27.48
-24.843	-9.5866	-11.571	-19.526	-11.37	-11.375	-18.582	-14.739	-8.1667	-13.486	-12.694	-18.998	-13.575	-9.27	-8.9803	-12.396	-17.31	-22.989	-9.3492	-8.7896	-14.849	-13.599	-11.916	-12.24	-14.747	-13.627	-16.335	-15.005	-13.186	-8.1085	-11.018	-9.5863	-12.688	-14.568	-12.934	-13.806	-10.72	-15.918	-11.428	-8.3165	-12.78	-10.561	-19.453	-14.343	-10.249	-11.239	-10.929	-15.408	-16.416	-8.1013
8.8549	7.1343	12.202	6.0441	1.6494	2.1851	10.075	3.1726	10.449	10.858	4.2004	4.7366	4.4807	8.822	2.9702	4.1465	3.7235	0.97697	7.483	7.2851	7.9325	6.8559	5.4192	9.9309	-0.86771	6.6858	5.3487	5.123	2.9793	11.53	8.7648	6.3205	5.6142	10.573	3.0901	7.6319	8.2546	6.0169	8.6953	0.6893	4.9536	1.5567	8.4675	6.5672	9.1481	5.2796	5.4944	11.057	11.341	17.343
-2.2945	1.0468	-7.1525	4.7271	-2.1037	-5.4056	0.3789	-0.60481	-0.33922	-9.4439	-2.9666	-1.5612	6.6724	-1.9223	0.36016	4.793	-2.7826	-0.96253	-1.571	1.5476	0.12033	0.74572	-0.9584	-0.0097864	-0.98917	3.4992	-3.7185	-0.040473	1.1659	2.7484	-2.0116	2.2107	10.996	2.9772	-1.6622	-3.8646	3.8199	-1.4667	6.5173	-1.1939	-4.1896	-2.6688	1.2921	7.9136	-0.57718	1.3414	-5.0253	2.6739	-6.1449	0.85709
-8.7447	-15.951	-8.3572	-12.918	-15.729	-13.328	-12.643	-15.058	-15.729	-14.078	-15.364	-8.7293	-12.683	-10.146	-13.227	-11.204	-12.645	-13.971	-16.623	-9.9759	-14.206	-17.024	-9.3269	-18.746	-12.71	-15.467	-14.227	-12.018	-14.059	-12.163	-6.4787	-8.2113	-13.351	-12.012	-16.398	-16.4	-10.834	-11.865	-13.568	-15.487	-8.6161	-8.4338	-11.557	-12.709	-16.714	-16.98	-15.625	-16.593	-15.98	-12.268
-12.793	-19.692	-12.636	-14.689	-12.423	-8.9891	-13.291	-7.7173	-6.7627	-12.63	-14.919	-17.015	-16.821	-14.75	-8.1955	-4.0404	-9.0806	-13.033	-11.327	-7.4013	-12.114	-16.115	-8.043	-12.158	-13.693	-13.676	-14.417	-6.238	-7.7907	-8.0231	-9.8387	-12.23	-13.709	-12.808	-10.539	-9.3465	-11.146	-15.402	-12.584	-9.7536	-17.169	-13.507	-7.9813	-14.239	-11.205	-6.8182	-12.683	-12.401	-9.1744	-15.099
-0.51564	-2.9766	2.9642	2.7563	-7.684	3.4042	3.4175	-0.22394	-2.7934	-0.357	-4.1327	3.077	1.9711	2.9547	0.73334	-3.8695	3.3039	0.48567	0.10944	-1.9474	-10.046	2.0211	-2.5747	3.8671	2.7766	0.28751	3.9743	7.1052	0.68927	-0.43995	2.5559	4.8489	1.4232	-1.3753	-1.7477	3.0805	-4.6527	1.189	3.7436	1.8052	4.7467	3.5449	5.4498	1.7364	3.1933	-2.3146	1.4938	2.8569	-0.87589	-5.3984
-2.2106	-3.4562	1.9668	-2.9823	-3.694	-1.3892	-0.5708	-4.0154	3.988	-0.29932	-5.4435	-0.88621	4.0793	-2.0455	-10.259	-6.9585	-0.17086	-1.51	-0.68661	-3.5103	3.6009	-1.256	-12.637	-7.8242	-1.0191	-2.0251	-5.9471	-2.918	-0.42641	-6.2249	-2.8999	-3.1906	-8.0516	-3.7032	-12.327	-0.35967	-4.7737	-7.4887	-0.75057	-5.4743	-2.7717	-6.444	-0.6732	-4.6366	-2.8934	-2.8414	5.0673	-3.0301	-2.4561	-5.1948
-4.2396	-3.1301	1.5013	-4.0062	3.438	-2.438	-5.1083	1.2653	-1.557	-0.21013	0.63898	-1.3971	-4.1241	2.7638	-2.3134	-3.0227	0.82742	2.3489	-0.72827	-6.6388	-1.2618	1.3882	-0.49969	-9.6033	-1.9033	0.33581	1.7278	3.1319	-5.6412	-4.2017	-0.25945	-2.5569	-1.9025	6.0194	-2.5631	-4.52	-1.9838	-4.1065	-3.6114	-7.2627	-6.1105	-9.5414	-3.5089	-6.4059	2.6752	4.831	-4.0374	-6.1109	-5.9831	0.45432
-12.809	-10.177	-11.242	-8.3732	-10.898	-7.7163	-9.8275	-10.516	-7.0911	-9.0351	-19.723	-11.674	-10.393	-11.041	-14.315	-12.801	-6.4709	-9.1378	-15.181	-13.304	-14.152	-12.168	-10.86	-14.583	-12.937	-13.44	-8.9152	-16.654	-10.263	-11.179	-10.024	-11.469	-14.306	-6.9704	-8.5807	-10.324	-12.317	-8.9244	-13.912	-13.509	-13.705	-10.505	-4.375	-8.2299	-5.9891	-10.986	-13.085	-10.387	-14.555	-11.453
-13.826	-8.7627	-7.2803	-10.709	-3.5227	-5.6529	-0.97609	-9.693	-6.6641	-6.0039	-5.1967	-11.71	-5.4495	-12.562	-9.1527	-9.1782	-8.8102	-12.405	-9.1513	-2.1872	-11.336	-8.631	-11.128	-8.3406	-10.574	-13.379	-10.914	-12.272	-7.8908	-9.3135	-11.15	-8.8665	-11.872	-6.1867	-13.834	-9.6629	-7.9102	-13.05	-10.459	-9.4669	-10.432	-6.1342	-13.194	-5.7557	-8.0514	-10.159	-16.392	-12.958	-10.309	-0.93835
3.7847	-5.6444	-4.075	-5.6552	-1.6286	-0.62568	-3.0499	-5.1588	-3.7724	-5.6994	-6.9492	-2.4476	-6.993	-3.0659	-2.7817	-6.3264	0.2223	-3.1672	-3.7136	-0.86395	-1.2293	-6.7913	-2.0614	-1.9958	-4.1572	-6.1531	-1.6116	-8.7763	-4.892	-5.1466	0.37254	1.6556	-6.0304	-7.5264	1.4962	-3.7191	-4.7458	4.1639	-7.3422	-8.2377	-4.2724	-5.0625	0.36498	-7.2243	-8.757	-0.29481	-1.9104	-2.1879	-4.2541	-0.54967
-4.7221	-8.649	-11.202	-6.4844	-6.0025	-5.9967	-7.4548	-10.133	-7.1052	-4.1828	-9.9584	-9.2783	-7.715	-11.665	-14.229	-10.137	-9.1023	-13.116	-9.9085	-17.922	-12.156	-13.206	-6.8515	-17.102	-13.633	-14.755	-9.9885	-6.7703	-13.594	-6.8702	-2.2726	-11.155	-9.7912	-13.092	-12.205	-19.525	-5.6228	-6.0474	-10.754	-6.8478	-8.101	-6.0414	-8.1803	-11.255	-3.5968	-9.2815	-15.215	-6.2351	-5.0349	-18.788
-10.046	-1.3633	-6.3028	-1.9606	-4.4065	-2.3379	-0.51068	-3.2769	-0.68287	-0.0137	-4.1227	-5.1742	-3.5255	-2.7757	-8.2888	-4.5292	-9.4388	-4.4932	-7.4767	-2.6739	-11.255	-6.3054	-6.1105	-5.1836	-13.41	-8.7641	-5.3684	-1.6448	-3.1534	-7.2378	-1.6173	-0.4397	-5.3514	-14.112	-6.5129	-3.2503	-6.9708	-10.458	-8.974	-3.0654	-8.823	-1.745	-10.289	-6.2971	-4.3512	-3.1762	-2.6143	1.113	-8.8362	-5.6918
1.2926	0.21818	2.1595	-0.19272	2.5623	-1.399	1.3874	2.3214	3.4561	5.3881	-8.3305	6.1041	-2.0103	1.6572	-1.0886	0.17263	-0.27118	0.29952	1.726	-2.982	5.1487	3.5845	-0.44224	-2.3382	-0.14482	1.8216	2.4779	4.6833	-1.5928	-4.1685	2.3244	-5.0013	-4.0819	2.4347	-2.5872	4.1691	1.3081	-2.7138	-6.2135	-2.341	2.9372	-6.007	-0.3877	1.6689	2.3158	0.48381	-1.5668	-0.58565	4.9768	5.385
1.3779	3.0355	-0.864	1.2003	5.2046	-0.71119	7.953	2.4786	-2.8444	0.54225	0.58013	3.3105	-0.030314	-3.0794	0.10087	-0.3553	-0.39009	-3.1762	3.6276	-2.0063	7.1595	5.7357	6.264	2.4319	8.058	-0.30561	4.6912	5.109	2.9128	8.1377	-2.3451	2.6561	11.043	-2.1384	7.1938	-4.6608	6.468	2.6316	-2.5022	0.23388	4.747	1.7565	11.198	0.1136	5.9824	-1.7374	-2.1284	6.2653	5.5207	0.72727
-2.8114	-6.5122	-4.1097	-7.3761	-1.866	-2.7312	-0.86792	-5.3755	-8.3597	-1.21	-7.678	-5.7456	0.92159	-0.79314	-7.4695	2.3328	-7.3912	-2.7933	-7.1681	-6.1113	-7.1871	-5.9023	-2.9803	0.2764	-1.3184	-1.5317	-3.6635	-3.4975	-4.5807	-0.72958	2.0256	-0.86959	0.046158	-2.4785	-2.7051	-7.6767	-1.29	-5.6679	2.7563	1.9789	-4.9613	-2.6547	-2.6973	0.78828	-4.6975	-4.7068	-0.55931	-5.7055	-2.3233	-7.0285
-5.5217	-11.064	-3.7838	-2.687	-7.7853	-1.2697	-8.0025	0.73297	-5.0413	-5.8366	-2.5711	-6.4287	-4.4401	-6.7707	-6.7216	-8.0509	-4.609	-4.3478	-10.591	-5.2312	-9.9573	-7.8949	-9.6084	-4.3963	-1.8332	-2.2832	-5.381	-6.9179	-7.2166	-8.1404	-5.2322	-3.398	-15.435	-8.8572	-8.707	-6.4828	-8.6535	0.76438	2.2655	-3.9186	-9.7753	-0.39933	-10.45	-5.8715	2.0519	-5.9071	-6.8274	1.6459	-7.8948	-10.379
-2.1775	-5.9837	-9.5895	-5.6052	-8.3408	-7.0848	-9.9369	-8.1796	-8.3557	-9.0715	-6.7509	-2.5374	-6.1419	-10.38	-5.2356	-3.9979	-10.838	-5.26	-10.982	1.236	-7.0489	-6.6191	-10.434	0.31306	-0.69771	-11.712	-3.0553	0.96381	-4.9322	-2.5682	-7.4137	-9.6308	-10.945	-10.18	-3.0337	-5.6354	-15.448	-4.97	-3.5165	-2.658	-5.9189	-4.4717	-3.344	-12.597	-7.8785	-10.593	-4.2496	-7.9747	-0.47603	-2.6582
1.7164	0.25141	9.2033	3.9157	2.7113	6.0376	-7.3026	-3.8855	-2.5903	4.248	2.3356	-3.414	-0.27933	-2.2982	2.678	-4.4823	3.2874	1.4387	-3.1627	1.8738	4.7709	-2.1885	-1.078	-0.14159	-1.7808	1.0297	-3.4336	2.8189	-3.6466	0.66099	-2.3449	-1.9731	-1.1749	-1.1591	-0.53984	-3.1779	1.5565	8.9192	-4.7434	-1.0661	3.4279	1.739	2.9263	-3.2952	2.5423	-0.80709	-2.9507	-7.9568	-0.91077	1.2188
-6.4126	8.4042	-2.7796	-3.8567	-2.1297	-2.8303	3.4538	-3.5537	-1.3416	-9.146	-1.4146	0.10406	-6.4408	-3.7337	2.1874	-6.7796	-7.174	-5.0064	-2.0359	-2.8789	-0.53364	2.3669	-3.4921	1.5331	2.2113	-4.7116	-4.8073	-4.4576	2.7876	-1.3022	-1.0266	-2.065	1.2978	-2.8599	-6.8006	-8.0563	-2.3131	1.7553	-1.1711	-3.5887	2.2608	1.585	-4.5136	-4.6808	-7.2339	-3.2738	-4.2266	4.8511	-1.6208	-2.4245
14.231	11.375	12.404	4.4827	5.351	9.1974	11.711	6.1571	3.9847	4.4741	10.203	6.9888	6.3743	3.2732	4.8323	8.0125	10.979	4.352	5.1693	6.3437	9.8162	9.7405	2.9275	13.771	12.87	5.0871	9.2601	13.53	4.9112	6.5804	7.3922	-0.20795	13.255	6.9952	12.025	3.6613	16.764	11.477	1.8501	6.1627	3.6516	11.029	11.125	11.972	9.8706	5.7976	6.146	7.6594	7.0385	8.5109
-9.3685	-8.1069	-1.571	-0.53617	-3.239	-1.9133	-6.5292	-5.5711	1.2795	2.7146	-3.9136	-5.5096	-11.839	0.86875	-8.8571	-4.3032	-1.071	-7.5833	-0.813	-1.9648	0.99026	-2.2883	-5.0208	-0.86813	-6.5678	-9.9121	-6.483	-7.5795	-5.5596	-2.0664	-0.58233	-5.5321	-8.6319	-1.5064	-5.0831	-1.7583	-1.3216	1.7725	-4.7281	-2.1887	-3.6989	-3.4386	-1.7174	-0.85372	-7.6715	1.6641	-1.4568	-6.3667	-5.063	-2.6115
-4.7908	-2.9487	-7.2912	0.10531	-0.34039	1.9521	-1.0443	5.7921	0.99073	-0.72098	-2.7632	0.57052	-4.0007	-3.0711	6.933	-5.5004	0.44101	-0.83737	2.141	-1.8324	5.667	-4.2354	1.4637	-1.0901	-3.2974	-0.89096	2.7624	-2.5861	-3.4178	-0.05857	-2.4245	3.7866	-4.5942	-3.0843	0.7495	-0.76646	-4.0585	6.8812	0.23934	1.2684	6.0967	-5.7137	-6.1035	-1.1483	-5.5475	-1.7331	0.54572	-9.171	-3.5486	1.1202
-7.5302	-12.19	-7.3678	-12.148	-14.271	-11.698	-6.307	-7.8461	-8.587	-15.259	-14.746	-6.6606	-6.2915	-8.1767	-10.726	-8.6899	-4.5298	-16.11	-9.1967	-4.931	-12.371	-9.7955	-4.5202	-11.54	-12.953	-11.651	-11.925	-10.235	-10.714	-8.1131	-12.092	-14.749	-3.5692	-12.491	-8.3689	-15.448	-15.731	-10.009	-6.2297	-9.1128	-12.908	-13.474	-4.5393	-16.218	-7.6742	-9.34	-8.9879	-13.363	-6.787	-7.9434
-6.3715	-2.481	-1.8412	-7.6289	-4.5842	-7.6846	-6.1822	-4.3195	-5.2381	-4.3191	-1.8546	-2.6711	-5.9892	-5.3712	0.0017836	-5.1349	-0.96365	-2.1352	-7.8961	-7.0008	-6.3377	-10.096	-4.6618	-12.759	-8.5089	-3.8396	-5.5709	-10.155	-3.7064	-6.942	-9.6588	-8.3602	-1.1982	1.4045	-8.8953	-5.1781	-3.8865	-6.4336	-7.1987	-7.5251	-6.6719	-2.0715	-4.4233	-0.036168	-6.782	-7.1133	-5.7306	-10.368	-7.8299	0.32433
-2.599	-1.1879	-3.0899	-9.5177	1.4002	-6.2203	-8.3405	-6.468	-2.029	-5.0379	-7.6073	-4.9758	-3.0224	-0.16372	5.9467	-2.8512	-1.4576	-2.7545	-8.3069	-2.7712	-3.9783	1.2825	-0.48493	-3.0301	-1.2173	-9.4318	-4.2853	-5.8937	-7.7108	-4.7999	-5.6999	-0.68868	-3.8006	-7.7936	-0.93265	-4.1893	-1.8732	-5.9687	-6.974	-4.4085	-7.3343	-4.7892	2.6665	0.61321	-3.2739	-6.149	-5.8121	-4.0501	-5.3553	-7.2693
-0.02501	-2.8784	-8.6619	-0.61512	-1.6835	7.6532	-0.34004	-0.80537	1.1839	0.050831	-1.3346	-0.67672	-1.3109	-2.3504	-7.6457	1.4634	-5.5395	2.8934	-2.0684	-0.27404	0.22271	-2.038	-1.4701	2.0732	0.2003	-2.6455	0.83503	6.907	-0.69493	-1.3862	-4.0554	-1.9746	-0.04683	0.70917	-0.58867	-0.58444	6.6157	0.62652	-1.4292	-1.8932	-1.5523	3.1062	-0.40457	1.8925	-6.3604	0.12679	-6.9562	-0.29391	-0.99136	11.532
1.149	4.1797	-3.9708	2.8011	5.1251	4.6804	2.6124	5.9861	4.1303	10.264	9.5673	7.3398	9.2002	6.3119	6.7978	2.3262	4.2294	3.8025	6.7481	6.9542	-0.13616	10.834	4.5226	-1.8262	9.6559	-0.5537	9.5547	7.4577	8.6605	5.4145	1.0032	6.8453	2.3077	4.8491	3.5665	0.46751	4.6219	4.6688	3.7673	5.3822	6.9724	7.1396	0.019808	8.1472	1.1489	2.9327	0.86695	2.2076	5.557	8.6868
17.574	10.229	11.573	3.5645	8.7867	3.2884	10.525	9.629	10.393	3.7016	11.824	13.061	2.8925	8.8569	9.2996	8.8016	2.315	7.5259	10.702	6.1538	7.225	3.6739	8.0627	8.3622	3.5113	6.3582	12.183	7.2267	10.348	10.25	6.3571	12.397	9.626	7.9966	11.021	10.524	6.8621	8.3987	6.0084	8.6998	9.4305	8.7796	13.514	10.786	6.2456	4.9176	12.867	9.7331	7.4487	9.7144
1.2228	10.368	4.9577	4.5306	12.315	5.6505	3.0536	4.5495	9.1167	7.8531	9.361	10.42	8.2214	4.5415	6.9806	8.5066	7.5648	8.7759	6.0005	3.3918	7.9555	11.828	2.6117	5.6823	6.3437	11.099	6.3745	11.925	10.107	7.176	12.195	10.108	4.096	2.7045	4.8702	5.7109	10.299	8.9027	4.8581	5.769	10.948	9.9623	9.8686	10.312	11.224	11.244	8.6147	7.6531	11.509	3.1488
7.0808	6.0797	0.89346	16.349	7.7929	9.2411	16.366	18.425	9.9547	12.028	6.1782	6.6954	11.601	15.547	16.985	8.3731	13.652	4.0131	8.6618	12.445	11.22	9.7305	7.1681	6.7515	9.314	5.2572	11.111	7.1887	12.301	5.8849	11.183	17.124	6.7261	7.179	6.814	-1.0675	13.189	15.024	11.796	7.2802	13.045	7.7191	9.0072	15.146	10.62	6.8306	4.4792	2.3712	11.243	7.0835
2.1751	-4.4868	-3.2798	-2.3707	0.34668	-4.8408	-3.2548	-0.94551	-6.7008	-8.8851	-9.7363	0.98218	-2.1811	-11.616	-5.1084	-8.3879	-3.1031	-2.5517	-4.7671	-7.351	-11.399	-5.926	-10.64	-11.848	-10.319	-12.016	-4.5807	-10.069	-6.1659	-6.6212	-7.6552	-8.3458	-3.3734	-6.8242	-6.561	-3.1486	-8.1493	-7.3044	0.17467	-12.265	-7.9486	-7.0138	-1.5872	-3.3476	-2.2516	-5.5157	-9.6203	-6.197	-5.3773	-6.543
1.9958	6.9213	6.071	3.5323	3.7342	9.6473	8.6938	15.31	7.5738	5.5164	4.7643	7.7473	4.1782	6.2772	13.488	2.4899	12.487	14.543	9.0567	8.6136	13.401	4.4296	5.6399	9.4626	7.4225	8.1373	6.7589	3.9196	7.1768	4.4133	3.969	9.102	6.9989	8.6011	6.0908	11.717	7.2739	3.1713	4.2895	5.5197	4.0545	3.1492	9.5654	5.299	2.8918	6.0343	1.3897	12.12	8.564	2.1615
-8.9696	-0.74464	-3.7525	-2.6346	-4.62	-0.95278	-4.3241	-5.8132	-1.8058	-7.9055	-5.4239	-3.3751	-3.9768	-6.5346	-1.189	-1.6164	-4.3032	-4.3045	-2.014	-6.8026	-6.2674	2.0407	-5.6283	-1.1434	-1.7471	-6.2296	-4.0014	-1.7349	-6.1406	-0.062828	1.2636	-6.9434	4.4072	-4.9666	-3.281	-4.0691	-1.979	-8.9664	-3.2216	-1.3246	-8.9068	-1.9277	-4.2039	2.9458	-3.658	-5.1132	-4.0744	-7.0091	0.99662	-3.5917
-8.0909	-10.085	-9.1244	-4.8787	-12.652	-11.662	-4.2429	-10.541	-2.8797	-5.7805	-3.1493	-12.623	-3.1736	-16.229	-8.3334	-15.676	-2.0411	-12.069	-4.2347	-8.4238	-7.3167	-5.8711	-7.4365	-9.3416	-5.1971	-3.0265	-5.3866	-6.1025	-4.8825	-13.164	-1.0279	-4.6943	-14.812	-15.813	-6.933	-11.813	-3.5265	-5.6415	-10.916	-7.6413	-6.6623	-11.045	-8.9138	-10.095	-9.7519	-6.5958	-2.3536	-7.4751	-8.4283	-3.1613
-2.7	-6.298	-8.1685	3.0984	-4.2833	-5.5001	-5.9382	-2.5307	0.83771	-11.868	-3.8309	-6.5716	-6.1535	-6.2708	-3.0049	-4.6536	-0.62415	-9.1173	-8.8801	-3.5894	-9.1331	-13.177	-10.109	0.45622	-10.549	-0.59738	-11.085	-2.7576	-7.4002	-6.0876	-3.114	-4.8727	-7.5719	-5.1761	-5.9187	-9.627	-10.41	-3.0328	1.2191	-2.7339	-3.372	-1.2605	-4.6759	-6.4708	-0.54824	-5.3881	-3.944	-5.0278	-3.7849	-9.2096
-2.1092	1.076	-3.1886	0.069183	-5.6575	-4.9651	-5.8854	-1.2188	-2.4839	-4.5577	1.1755	0.96438	-1.4362	1.7116	-2.4709	-3.3694	-2.4638	-4.1567	-1.7698	-0.73431	-2.7741	-1.8062	1.5532	-3.0485	-1.3868	0.10257	-5.2503	-3.0925	-1.2398	-9.5029	-2.4038	-6.7055	-8.739	-6.7762	-4.2317	-1.6436	-6.8195	-0.72432	-4.2882	1.7865	4.7359	-0.099819	-4.1031	-2.582	-7.4146	-5.7559	0.024044	-5.8667	-1.6569	-8.0081
-2.8949	-2.8068	-9.1168	-8.1168	-10.755	-4.9465	-12.903	-10.771	-7.5841	-4.6286	-10.343	-7.8598	-7.4901	-8.1192	-5.584	-11.834	-2.3798	-8.5827	-3.2003	-14.782	-6.8135	-0.39687	-3.148	-10.599	-13.429	-12.866	-14.168	-8.4161	-3.841	-8.564	-9.9895	-8.9	-4.1945	-2.9691	-10.37	-4.4084	-9.008	-6.649	-12.011	-8.5978	-10.267	-7.5049	-10.752	-5.3992	-4.6937	-9.5436	-6.5954	-6.2221	-3.9274	-3.9436
-12.766	-2.0874	-2.1685	-5.4927	-0.77338	-4.5869	-6.0741	-4.7005	-7.5272	-3.1851	-4.8739	-6.2458	0.14632	-9.0776	-6.38	-4.4363	-6.0482	-10.243	-3.1424	-6.3168	-3.0606	-5.0457	-7.7027	-5.1003	-0.29681	-7.8361	-1.3659	-5.6928	-3.3493	-7.2832	-5.6733	-7.2516	2.7468	-2.4148	-3.0872	-4.3043	-11.907	-4.9474	-3.8033	1.5066	2.3621	-0.89458	-0.34704	-3.6966	-3.5196	-3.5337	-0.46261	-0.72639	-0.23172	-9.4039
-3.2648	-6.371	-4.6536	-2.564	-3.4823	1.4146	-0.54934	-0.64407	-1.0288	-4.3885	3.9771	-3.4212	-6.8095	-4.0061	-0.077028	-5.0938	-6.7376	-3.2795	1.7735	-9.2496	-4.7013	-4.4514	-5.1774	-4.1185	-0.30026	3.7806	-2.0946	-3.9123	-3.9901	0.8161	-9.8158	-5.5796	-2.2079	-2.4078	1.2363	-5.3626	-2.0906	2.2692	-6.2919	1.6475	-6.2073	-1.3619	1.2582	-1.6796	-3.8259	-1.708	-5.7771	-0.24936	-0.03759	-0.97717
0.74854	2.9096	-0.7095	-7.4853	-2.5513	-8.3113	3.8662	-6.3086	1.2251	-2.9401	-2.145	-2.9088	0.92495	-0.049425	-4.2061	-4.0206	-3.0486	-2.2621	-2.5164	2.4032	-0.83079	-2.4936	-2.9631	1.9225	-4.3465	-0.93965	-0.21798	6.9112	4.28	-2.8224	-1.8197	-7.3511	-1.5229	1.5741	4.7232	-2.147	-1.7072	-4.3909	2.6558	-4.5554	2.7337	3.2672	9.4502	-4.4246	0.92632	0.28328	4.0184	-3.827	-1.6772	-0.14493
2.4465	-1.3328	-2.6631	-3.4861	-4.5139	-1.4027	-0.25556	-0.59411	2.1604	-0.22985	0.71427	3.932	3.0527	0.63071	-2.1219	-5.7582	-2.644	1.7672	-2.365	3.0965	-1.1347	7.5175	0.92489	0.31981	1.2268	1.1866	1.4876	-4.9745	-1.6105	-0.91203	3.322	-0.23354	-2.7084	-1.5678	-6.137	-3.2602	-3.4449	-1.4933	1.3572	3.4022	5.2443	5.7512	-6.0966	-0.59321	1.1536	-0.056963	4.0272	0.1679	2.0192	-3.4459
8.9834	14.824	13.099	2.2113	12.287	7.0606	11.567	8.2244	11.822	7.0078	7.4236	13.615	4.1215	11.565	11.414	10.428	3.2217	-0.20797	4.5889	13.777	6.3974	9.4058	6.9081	1.1529	11.649	10.638	7.834	9.8354	10.784	5.1843	6.8544	4.5468	6.5152	5.5039	11.576	3.9691	6.2716	6.4579	10.027	7.9653	11.798	10.83	12.199	11.261	12.28	8.4961	12.364	7.7214	10.419	5.5111
6.7437	11.919	10.405	6.5475	6.3676	16.794	7.0035	8.4846	12.72	5.6338	4.2172	8.4616	-1.015	10.827	5.6613	7.1692	-0.96095	10.428	10.736	13.603	2.8408	5.2787	8.6393	3.8377	13.295	8.2548	10.808	7.9673	6.0281	4.9849	9.8915	10.08	7.312	9.7135	16.921	5.8112	6.4267	5.7653	0.036762	6.2007	11.36	6.2942	12.302	9.175	10.99	6.3182	5.0349	13.436	4.9892	9.9101
-6.4676	-1.0184	-2.9263	-1.6185	-5.0777	-2.4071	-1.9838	-1.5249	-5.0566	-7.7309	-4.4563	-8.7263	-6.281	-3.07	-4.6585	-10.377	-8.1804	0.042496	-0.33584	-5.3279	-6.1621	-6.6812	-0.17322	-0.80543	2.9566	-8.6332	-4.9341	2.3822	-1.1074	-1.726	-8.1759	-13.062	-3.3943	-1.9165	-2.6613	-4.0384	0.077533	-7.6274	-3.9174	-12.423	-1.9251	-0.25036	-8.9893	-8.6503	-2.2074	-6.8582	0.29047	-8.8673	-8.2691	-5.7203
-1.2573	1.7027	-8.8949	-10.841	-7.0695	-0.69509	-7.9972	-9.6882	-9.3499	1.9549	1.5623	-3.988	-5.5173	-6.6136	-3.2455	-2.5605	3.8405	-2.9161	-4.5171	0.45003	-4.3326	-6.4106	-5.4568	-1.3041	-3.6462	-2.8501	-1.1341	-0.87865	-3.2419	-8.6071	-5.256	0.65029	-5.0764	1.9165	-8.555	-8.0426	-6.2975	0.4255	-2.5388	-3.1573	-5.7937	-5.0488	1.7045	-9.6135	-0.92188	4.3676	-7.066	-2.274	5.9764	-4.7789
-0.4105	-2.1728	0.57301	-0.11558	-1.4518	-1.9966	5.4546	1.6784	-0.68009	1.1227	7.6548	-4.032	0.92365	-10.202	-6.1499	-0.64285	1.9839	3.1344	-1.7045	-1.9262	7.2933	-1.9945	2.8464	-3.0728	-2.7253	4.3367	-1.0759	2.1702	-3.1236	-3.5654	0.96676	3.0602	-7.1601	1.1632	1.8778	2.5358	-0.80094	-2.0095	-3.0937	-2.2145	-0.72451	-1.1795	-2.7325	-1.0567	4.6538	2.3776	-0.73735	3.4201	-1.2739	-2.1654
-25.238	-15.917	-17.452	-19.514	-22.034	-22.3	-19.371	-20.537	-25.728	-22.876	-24.717	-23.131	-16.419	-14.2	-23.385	-17.912	-29.542	-16.729	-18.93	-19.559	-25.68	-23.765	-29.848	-18.16	-24.362	-22.167	-27.725	-23.504	-21.006	-23.723	-19.242	-24.298	-18.212	-21.618	-25.721	-20.52	-24.407	-25.45	-21.131	-22.139	-27.583	-28.319	-24.748	-19.573	-28.384	-21.167	-25.3	-17.783	-18.868	-24.13
-6.3008	-9.6548	-8.2493	-10.064	-9.9118	-11.199	-11.444	-10.134	-8.0217	-14.399	-14.29	-0.62951	-8.2862	-11.823	-7.7603	-12.889	-9.8234	-4.7871	-7.8194	-11.314	-6.0473	-7.9093	-8.6789	-17.597	-5.3255	-10.036	-9.0476	-11.62	-10.368	-4.8202	-6.9428	-16.823	-10.211	-8.1464	-10.188	-6.822	2.9018	-12.708	-4.0749	-15.883	-14.557	-8.3741	-7.3984	-16.425	-14.772	-12.352	-9.2609	-12.602	-9.7059	-9.8846
-3.1369	2.8067	2.0221	2.5396	-0.014787	-5.8089	3.0857	5.3961	-1.2459	-0.17073	-0.49852	1.2265	-6.3532	-6.1746	5.5278	-3.523	-0.10025	0.097011	-0.61274	1.7548	-0.88445	-0.98861	1.7192	-1.7225	0.8699	3.961	-0.74258	2.0819	4.6813	-0.056621	-1.5583	1.4381	3.5223	-6.2522	-0.79528	-2.4322	-1.3527	1.2753	0.072992	-1.5182	-3.2646	-4.4263	-0.75648	4.2155	-1.0769	-2.8556	-2.3728	-2.3093	2.8089	0.15684
-2.9567	-5.1338	-4.0875	-2.348	2.5415	-2.0464	-1.6318	-2.3167	-12.779	-0.088423	6.414	-5.7312	-0.79166	4.371	3.294	2.5864	1.5921	-8.5628	-1.3645	-4.6097	0.29539	1.5181	-0.41269	-0.46146	2.9801	2.2385	1.3143	-4.5658	-0.19639	-6.395	-3.2613	-0.83749	-1.8499	-8.4059	-1.9543	0.55722	0.12287	-0.89593	-3.0113	3.5713	-4.1936	-2.6059	-0.47964	0.20439	-2.4954	2.9873	-1.3374	-5.8915	0.9596	-2.018
2.3216	-1.1502	4.5095	-1.9248	4.2814	-6.1002	4.411	-1.1008	-9.3563	0.70555	-1.4611	-1.6824	0.29167	0.36827	-5.2021	-6.8209	-5.3544	-0.81041	-0.47335	-4.3268	-4.0823	1.8441	-4.2969	-4.7639	-9.3895	-1.8621	-0.79848	-7.9889	-6.3843	-5.1436	-4.2537	-0.50963	0.54478	-7.0599	-4.2476	-3.0144	-0.3517	-3.4248	-2.4376	-5.8842	3.031	-5.9063	-4.4066	2.0363	-4.3901	-1.8011	-0.42735	1.9806	-2.0028	-4.9139
4.5356	-1.2442	-2.9587	1.3686	-2.0059	3.3442	2.3926	1.5463	5.2784	0.40037	-0.76258	5.9718	-0.81688	-4.5332	4.3735	3.8944	-1.1172	1.8703	10.296	0.15119	-0.84018	-1.0301	-4.7768	1.4754	-2.2868	2.7026	-6.9523	-6.9238	-0.78585	3.7596	3.0022	6.2874	-4.4876	-3.8214	-1.2931	2.0781	3.5702	0.59458	5.3575	2.2181	3.758	4.6827	4.9393	3.4494	1.3802	4.7304	6.0324	6.7841	7.1171	-0.90276
-3.9213	-5.4704	-11.384	-10.918	-11.992	-10.233	-8.8538	-12.18	-13.325	-11.776	-13.448	-17.45	-10.826	-15.93	-8.9551	-13.609	-16.983	-15.181	-7.7535	-11.484	-12.552	-11.932	-13.788	-9.0937	-9.2482	-14.445	-12.719	-11.636	-9.3633	-16.31	-15.081	-21.81	-9.1141	-9.1141	-13.82	-9.8405	-10.758	-10.973	-11.193	-11.652	-12.345	-11.08	-11.28	-15.77	-11.485	-7.4893	-16.091	-11.271	-11.542	-1.3408
-5.1988	-7.5269	0.30475	-3.7698	-2.1223	-4.2081	-5.4163	-7.8733	-11.455	-7.3962	-11.059	-5.1174	-4.0327	-2.2205	-5.6012	-7.8564	-7.292	-8.2566	-5.9091	-11.309	-10.201	-2.8887	-9.8785	-6.2341	-7.3052	-7.602	-4.6047	-1.5232	-4.4698	-14.721	-5.4551	-9.7981	-7.6135	-12.681	-5.2015	-1.4977	-8.737	-4.003	-12.899	-8.7936	-5.6635	-5.1052	-6.5082	-11.062	-6.0936	-5.9768	-4.7238	-3.7226	-5.7041	0.6657
-2.0594	4.6644	4.41	2.461	2.9694	5.8508	3.5684	5.1572	9.248	5.2513	0.95624	6.9853	1.0946	4.9728	0.45009	3.6554	5.8937	2.9554	7.6244	4.3079	2.0834	6.2181	3.232	5.9595	7.2424	-0.27981	14.829	6.1955	-1.037	5.023	9.659	9.0369	6.7018	3.5731	5.2993	9.0673	6.1263	7.0812	3.0036	4.3586	3.1309	8.7036	6.7031	3.8503	2.2532	7.5515	7.614	7.0985	6.1315	4.7502
-9.7004	-13.33	-9.8589	-8.4434	-12.801	-12.34	-11.353	-10.9	-8.182	-24.08	-11.955	-12.916	-9.7303	-6.1148	-16.932	-15.58	-12.498	-13.776	-8.8885	-10.251	-17	-12.799	-15.389	-6.2739	-12.794	-11.15	-14.103	-12.317	-8.5012	-9.221	-21.517	-7.2957	-15.92	-12.985	-14.171	-11.873	-14.239	-20.931	-16.55	-18.011	-10.323	-13.463	-9.8148	-9.0346	-6.9331	-8.9742	-12.198	-12.43	-14.952	-19.846
-0.57989	-8.124	-6.95	-5.2014	-6.5543	-1.4039	-5.7892	-6.4	-9.8497	-10.113	-5.7763	-5.9721	-4.1857	-3.222	-10.82	-7.9043	-3.8672	-3.6393	-1.1865	-2.0031	-0.44528	-7.2236	-1.3345	-1.2921	-3.4722	-11.11	3.0967	-3.1608	-6.5555	-4.8009	-2.6018	-5.468	-8.1131	-5.7625	-9.8039	0.66249	-0.38146	-8.7338	-6.1488	-4.9241	-2.9472	-0.67845	0.81648	-1.571	-2.6686	-2.4695	-7.3327	-1.1034	-0.86805	0.10928
-2.9272	0.12006	-4.4557	-8.6729	-4.1497	-4.0572	-7.3213	-0.95821	-7.012	-1.0255	-6.1455	-8.3155	7.8009	-9.6651	0.48734	1.9846	-7.4283	-1.3719	-1.3951	-9.1762	-4.5387	-3.1324	-6.4889	2.3083	-1.9604	-0.525	-5.4245	-10.485	-9.6779	-9.0997	-6.3219	-3.0181	-3.1091	-2.0748	-7.5896	-11.754	0.035502	-3.4151	-0.91335	-4.4065	-5.9903	-9.0832	-3.6998	-2.0877	-1.5758	-0.10876	-3.2561	-5.9167	-2.9193	-14.239
12.487	10.783	7.6937	4.7776	19.273	15.17	5.831	11.877	4.3964	4.8252	10.043	6.5983	4.9736	10.218	-4.0606	8.6111	10.745	6.9498	9.6651	6.2007	2.2665	12.972	6.6994	6.1299	9.2489	8.585	3.6903	8.159	8.168	10.82	6.8594	1.9576	15.094	9.6912	5.904	5.084	9.4358	6.652	13.941	8.8733	4.7463	11.968	5.8797	6.7164	9.5346	10.114	10.355	8.5433	14.058	10.897
3.4608	4.5197	-3.9132	-5.6769	1.8388	2.6942	-5.4204	-0.17038	-0.73071	-5.0519	-5.7371	1.8728	-4.069	-1.1913	-3.6843	-2.4596	1.0782	6.0889	3.7656	-2.9359	-1.2464	-1.5346	1.5975	2.6275	-3.7872	-8.3294	-2.3835	-3.4104	-0.45156	-2.8234	4.028	-2.9414	-3.5941	1.4511	1.4347	-0.63164	0.69009	-2.2578	6.3004	-5.9122	-7.0409	-3.6199	-3.4549	-2.6482	-2.224	-4.0035	-7.0483	2.0428	-6.2257	-6.0721
-18.657	-26.996	-23.766	-26.273	-19.759	-23.656	-12.264	-16.101	-25.15	-26.773	-19.331	-24.916	-20.72	-23.854	-18.734	-17.221	-20.307	-19.693	-16.124	-20.317	-24.791	-20.464	-26.552	-23.105	-27.503	-19.572	-22.611	-17.511	-16.797	-17.69	-17.453	-18.677	-25.011	-19.487	-30.247	-26.258	-21.576	-23.997	-23.094	-24.709	-21.105	-24.555	-21.007	-11.449	-23.28	-25.786	-21.053	-22.239	-22.445	-20.805
-4.9444	-4.5607	-0.16519	-0.24516	-2.5279	5.3133	0.19166	-2.9974	-1.9966	6.2377	-0.23533	2.8066	-0.8183	-4.3537	-0.83132	-4.1333	3.1418	2.0706	-4.0483	-2.8054	-6.4917	0.13025	5.7165	-2.0555	-3.9064	0.11056	2.8679	2.5975	1.9116	1.669	0.11455	-2.6023	3.7971	4.0335	0.13862	1.1316	-6.1248	1.7118	2.1708	-6.0946	0.52393	-4.2597	1.4824	1.8732	0.084813	1.0188	2.1106	2.1197	-1.6506	3.5951
1.9571	-0.86787	-0.25758	-3.2101	-6.7529	-0.87304	2.4613	-3.4619	-2.3645	1.3477	6.2996	-3.1126	-2.7329	-8.322	0.027348	-3.6297	7.7432	-0.31075	-0.87277	-2.4153	-4.0479	2.8254	1.6998	-7.8576	-7.5709	-3.6859	-2.6076	3.464	-5.9695	4.669	-5.3874	-1.0934	0.70473	-1.1023	-4.035	-0.29454	3.3499	-8.6574	-5.8197	-2.1793	-4.6493	-1.452	-0.87928	0.8344	-5.2232	-2.6578	-0.88019	-3.2843	-3.4249	2.3715
-13.637	-8.6987	-17.861	-11.586	-17.839	-20.529	-16.129	-13.898	-14.41	-11.84	-9.2418	-18.147	-16.74	-7.6771	-5.8327	-15.96	-14.907	-13.932	-9.307	-7.3181	-11.463	-13.936	-15.1	-15.252	-11.436	-10.541	-13.075	-10.61	-11.847	-17.902	-17.831	-13.973	-14.639	-12.397	-11.903	-15.849	-13.172	-6.7438	-27.467	-12.54	-6.4508	-13.198	-8.5448	-19.063	-11.385	-15.184	-11.719	-17.076	-15.413	-19.121
-16.78	-10.24	-12.049	-14.084	-1.7299	-5.1815	-11.95	-10.699	-6.3967	-6.7974	-9.3273	-5.8955	-12.053	-7.2164	-8.1692	-10.411	-19.501	-12.358	-6.5838	-16.203	-6.5398	-11.672	-9.3661	-12.682	-10.124	-2.5326	-13.795	-16.504	-6.8916	-5.0451	-7.1418	-9.358	-7.6573	-6.6553	-11.069	-6.2327	-0.17047	-6.7357	-10.432	-7.5767	-9.1033	-15.483	-0.97717	-7.5019	-13.305	-9.6966	-6.9875	-9.6333	-4.0744	-14.043
9.9779	9.6733	15.461	3.9946	11.303	18.259	6.6544	6.9242	9.8361	7.6931	7.2054	10.838	6.3873	8.8398	8.2574	6.4616	3.3992	1.9678	13.913	8.268	12.268	8.1451	8.7374	7.9817	9.6645	7.288	10.295	4.993	12.723	6.3025	8.7178	7.1814	5.2734	8.3417	6.896	12.76	4.6174	8.5416	10.379	9.9405	5.5203	10.051	6.8545	8.3939	10.978	10.718	3.6561	3.8466	7.4452	11.518
0.10207	8.0365	1.8999	10.076	5.263	0.94463	7.7519	8.1377	0.95968	1.6698	-1.2825	6.1597	5.6127	4.5499	2.4343	5.7584	-1.7021	2.0365	4.1029	5.4556	-1.342	4.1815	-3.0155	-0.21411	1.8606	5.5715	5.3992	2.6603	4.1931	7.1597	4.1611	7.2403	4.0791	1.6391	3.9601	4.6684	2.7652	-2.3768	6.8959	-0.98751	0.41903	1.3872	0.013832	4.2577	7.1459	2.8226	5.1876	1.9725	6.256	10.915
-8.6948	-6.1566	-11.334	-11.807	-5.996	-13.385	-10.518	-10.126	-14.647	-14.247	-10.24	-1.2019	-10.085	-16.429	-10.363	-6.2716	-16.544	-13.781	-14.692	-14.598	-16.402	-9.9771	-16.313	-13.067	-10.222	-12.566	-6.7179	-10.476	-12.047	-9.6613	-5.7024	-7.741	-15.577	-14.022	-11.545	-10.391	-6.5303	-12.82	-8.959	-8.5692	-4.3907	-13.331	-4.5415	-16.183	-17.219	-3.7157	-15.711	-12.731	-12.482	-12.431
1.203	4.9005	2.7109	-4.5215	-4.1986	0.59697	-1.1153	1.4875	1.6914	1.3996	-6.3529	5.7682	4.3821	-4.8228	0.17774	3.5908	1.9559	7.8759	-1.4671	-2.6677	-5.2267	5.3729	-2.0931	5.8857	-5.8979	4.7715	3.6972	-1.3891	0.91449	-3.3959	-1.0487	-7.0096	0.52272	1.9313	-0.31032	1.8253	-3.8271	-0.79699	4.3494	-1.6908	3.5133	-2.1372	0.20707	-6.7581	4.0248	-6.4154	-5.3207	1.3926	-2.0958	-0.41822
3.2416	7.9069	9.2084	16.096	10.182	13.181	10.17	3.6059	6.7009	9.8074	14.916	8.6554	13.495	14.213	7.5988	7.318	8.7812	6.0511	12.707	8.3901	8.1147	6.2323	5.6225	7.2944	0.74112	7.407	15.017	12.862	4.945	6.737	-2.6355	3.1119	5.2763	11.012	3.2105	11.635	8.9853	6.6917	8.0701	14.536	8.4173	8.3232	8.0316	5.8135	8.9068	8.7342	9.1949	2.7489	8.2005	8.4167
-9.3308	-8.5629	-14.033	-8.7019	-7.0167	-8.5995	-11.874	-9.1536	-9.786	-7.4227	-10.376	-8.278	-9.5527	-13.383	-3.9419	-6.5152	-8.7918	-10.601	-9.4325	-6.8299	-11.059	-5.7569	-6.7968	-8.2709	-3.3279	-7.3261	-10.883	-7.9246	-4.0372	-7.1632	-9.5059	-10.83	-6.1555	-5.3336	-10.67	-7.2542	-8.3341	0.12134	-9.0465	-12.643	-8.3814	-16.415	-9.6641	-7.0535	-10.284	-1.0578	-16.254	-11.339	-13.701	-9.2622
-2.7329	1.3015	-0.21168	9.1857	5.2423	1.1	-1.2172	5.0305	-0.84886	4.1597	3.9802	7.0084	-2.0248	3.8236	-1.5162	2.1135	4.5864	-0.64062	2.7917	-0.034369	-0.97772	-1.9828	-2.8275	5.7928	1.7134	-1.1221	5.2778	0.70782	1.9199	-0.64869	7.8939	3.6349	-0.53392	0.76466	1.6372	-0.62764	-0.5813	0.28512	-1.7521	2.7992	-4.0259	2.7747	-3.1343	-2.1492	-1.0702	0.52536	3.3459	5.1488	3.9988	3.9154
-3.2482	-4.454	-4.9682	-12.397	-11.207	-9.0689	-14.022	-18.17	-15.068	-11.96	-10.598	-11.579	-16.434	-18.88	-11.868	-16.019	-13.847	-7.4181	-19.032	-20.845	-8.7007	-16.421	-14.114	-12.098	-19.427	-10.424	-14.872	-15.03	-15.59	-11.838	-13.283	-11.107	-14.92	-12.015	-14.076	-19.236	-19.95	-10.27	-15.053	-18.503	-12.444	-14.884	-15.228	-18.847	-17.38	-14.711	-12.222	-18.122	-25.633	-16.64
-10.005	-11.81	-17.418	-19.192	-11.054	-10.627	-4.7899	-10.267	-10.141	-6.7679	-15.028	-8.9901	-13.289	-14.998	-14.825	-15.187	-7.4358	-16.131	-15.487	-13.075	-16.233	-12.301	-16.347	-13.588	-12.638	-12.593	-16.062	-11.844	-8.6381	-13.234	-14.973	-16.327	-11.916	-10.091	-4.7464	-11.106	-7.8415	-12.575	-8.21	-15.509	-12.296	-13.635	-4.2296	-12.501	-10.733	-10.478	-10.452	-13.208	-12.508	-12.355
-1.5667	-4.47	-6.0639	-9.26	-5.3865	-2.0247	2.0587	-4.1658	1.7729	-2.8298	2.7609	-5.7695	-9.2131	-2.9316	-2.5809	-1.0026	-5.214	-11.234	-3.4858	-6.528	-1.0406	-5.5362	-0.74244	-1.1525	-6.6626	-1.5103	-2.2539	-2.152	-4.3205	-5.4088	-12.52	-8.8305	-10.331	-1.8412	-8.0432	-4.3912	-7.3492	-3.2356	-2.9948	-15.598	3.9112	-6.2952	-3.6285	-5.3523	-0.59808	0.35165	-12.187	-9.9218	-1.7204	-5.8326
3.546	1.5063	10.262	3.4509	12.702	10.463	12.585	12.352	8.4604	7.6636	10.017	7.235	6.8761	14.167	9.6563	16.975	8.472	12.379	14.479	12.177	1.9397	12.118	10.031	11.167	2.1	3.8396	7.0614	6.3938	9.5464	10.502	11.346	10.976	10.777	18.452	11.237	16.684	6.2938	7.6517	10.252	15.597	8.7124	7.4944	9.6123	6.3967	6.3421	10.852	8.2197	8.0111	14.306	12.319
-4.0483	2.6366	-3.8624	-3.6861	-3.7712	-2.7718	1.3924	0.54134	-8.1565	2.4227	-4.2261	-0.12877	4.1715	2.0675	-3.8954	-10.096	1.2365	-0.64156	-1.457	-0.057476	-6.4878	0.79794	3.1297	1.7973	-4.7733	1.7981	-3.1632	-9.0906	-1.27	-0.015149	-0.32444	-0.22295	0.04286	2.8107	-1.3702	-2.6488	2.4544	-1.9933	0.85572	2.0179	-1.6256	-1.0745	2.6468	-1.0122	3.517	-1.1758	-4.5204	-1.3934	0.5048	0.89911
-13.605	-12.172	-19.359	-6.8286	-0.65187	-12.023	-10.776	-10.694	-13.354	-7.9159	-7.139	-6.1911	-8.2339	-6.5672	-15.665	-13.228	-11.085	-6.0838	-9.5837	-7.9269	-13.973	-12.317	-6.1838	-8.5004	-13.866	-6.7554	-6.1658	-3.7233	-6.548	-9.5676	-2.8601	-10.028	-2.018	-2.8578	-8.3586	-16.322	-9.931	-13.078	-1.7301	-11.101	-10.313	-12.304	-5.0254	-11.373	-12.453	-9.2497	-6.8306	-6.0129	-11.599	-12.536
-17.978	-5.8169	-6.9835	-14.335	-7.7346	-9.2306	-17.458	-10.066	-12.774	-14.344	-9.4173	-8.7503	-12.824	-13.103	-10.059	-8.7419	-13.26	-17.446	-9.7979	-10.238	-8.7678	-14.416	-4.9046	-12.164	-10.708	-11.487	-21.804	-11.911	-6.118	-6.2033	-10.585	-9.1687	-9.53	-3.7945	-7.2105	-14.84	-12.538	-12.161	-10.127	-17.95	-17.415	-7.5432	-11.099	-7.1656	-11.317	-9.0589	-8.7425	-9.6443	-6.8445	-11.996
-11.202	-8.5217	-14.661	-17.498	-18.199	-14.207	-20.83	-23.385	-16.33	-14.653	-17.54	-9.5468	-20.206	-11.689	-12.484	-9.0254	-18.629	-14.434	-14.159	-18.589	-14.744	-16.021	-8.0932	-10.875	-20.372	-15.497	-14.203	-8.4948	-9.444	-17.279	-19.379	-14.709	-15.692	-13.87	-12.388	-13.431	-4.9127	-12.95	-13.948	-15.743	-12.088	-13.37	-9.8078	-6.5689	-6.6606	-12.348	-14.411	-7.1167	-8.6574	-12.094
2.6345	5.6824	1.6689	6.8744	5.2228	1.6539	8.7589	8.4382	9.9143	6.3898	4.8874	7.751	3.3064	7.5937	0.97068	2.3325	8.3585	7.0187	8.4107	0.76974	6.4133	-0.86722	5.0051	10.036	2.3595	8.9876	7.2444	-2.8629	8.6196	3.5336	1.7497	3.0095	5.8381	4.5859	-2.5535	-1.1686	6.4497	9.6485	1.8067	6.5073	6.6246	11.839	5.738	4.8278	-0.45615	8.4592	5.1477	6.2663	7.7451	5.9502
-5.6213	-5.4758	-0.68557	0.73192	2.0309	-0.11576	-2.8391	1.0845	-4.6596	-1.4975	0.78946	-1.8347	-0.046097	0.041303	-4.9885	-1.0396	-0.23835	2.9393	-5.4902	-1.4699	0.59131	-1.2107	-1.663	-3.1953	-0.60054	-5.8116	0.67612	2.3866	1.9159	1.5349	-2.4294	-0.16638	-2.4821	1.1083	4.3087	2.7227	-1.9006	2.3348	-5.7628	2.4829	-5.8332	4.5247	1.7017	-0.61639	-9.3601	-2.5562	-3.2932	-6.1438	10.136	0.07389
-15.541	-13.709	-9.7018	-14.821	-14.072	-9.2402	-12.579	-14.363	-12.995	-16.854	-13.517	-12.597	-7.8845	-17.138	-12.142	-17.253	-14.737	-7.733	-17.212	-17.073	-15.344	-15.34	-14.224	-12.966	-11.329	-12.076	-9.0895	-17.356	-15.762	-19.512	-15.795	-11.141	-10.562	-18.753	-6.7865	-16.605	-13.734	-11.662	-18.333	-11.623	-5.1019	-22.046	-9.5359	-16.16	-14.798	-17.247	-17.612	-16.039	-17.344	-11.349
-2.4799	2.5845	-4.1414	1.4247	-1.3273	5.1762	1.8613	5.5991	4.1044	-3.1138	6.5226	1.6214	-5.6049	7.8453	-0.3297	4.1563	5.8695	-3.8532	-4.7484	-2.5485	-1.2759	9.073	2.1915	-0.42258	-0.14138	5.568	0.081105	0.49171	2.0156	10.531	8.3693	0.12306	-2.0162	8.6851	3.9189	5.7063	5.8459	1.5677	-1.3347	1.1038	6.5905	0.42944	6.9295	0.095091	-0.59921	5.254	-4.5596	-0.18487	5.1944	3.1458
0.44449	-2.5257	-3.4564	-6.8257	-5.3098	-3.3562	-3.0715	-0.65088	-7.7354	-1.4737	-4.3965	1.41	-0.043399	-1.644	-3.193	-0.5239	-7.8562	-6.8085	-1.4119	-5.4239	-4.9032	-10.422	-3.366	-6.3724	-1.1481	-2.2344	-8.3349	-1.6078	-8.3634	-6.8533	-1.902	-5.8564	-7.7319	-5.0195	-5.3826	-2.1867	-0.18795	-15.376	0.24152	-2.4442	-5.1988	-8.0192	-3.5006	-4.5439	-8.6581	-4.2208	1.4901	2.4744	-2.0285	-7.8273
-7.1436	-9.9006	-9.0258	-12.687	-11.021	-11.845	0.71963	-9.4599	-13.83	-8.9411	-4.5425	-7.7816	-14.251	-10.596	-15.944	-1.613	-12.776	-5.0752	-7.3504	-11.894	-10.818	-8.4646	-13.195	-8.0304	-8.8703	-8.0462	-11.847	-7.9494	-10.827	-9.0904	-9.2349	-9.026	-10.542	-8.4892	-13.585	-11.326	-13.874	-6.7415	-2.2447	-15.21	-12.878	-19.143	-12.945	-13.002	-6.8698	-15.68	-5.4289	-3.1074	-5.6319	-10.013
-1.0988	-6.319	-4.5393	-2.6385	-9.0428	-7.1234	-6.0847	-5.5302	-5.4847	-5.9044	-0.61553	-9.5415	-13.348	-6.3236	-0.28919	-7.1211	-1.5703	-9.3877	-5.2484	-3.6804	2.5995	-6.2784	-0.098198	-6.8432	0.48735	1.2093	-5.9056	-7.3088	-8.5238	-9.2821	-4.8847	-8.8417	-7.3586	-4.1242	-6.1342	-2.2812	-5.5245	-2.7656	-7.0831	-0.65409	-7.1387	-5.9902	-10.32	-2.1743	-1.0872	-5.1721	-5.2086	-6.8663	0.88255	-1.8932
7.9399	5.4773	3.6567	6.5738	-2.4757	-2.6772	0.51736	0.55735	-1.3373	1.7821	6.7673	3.1589	5.5536	2.1906	4.8073	6.6108	-3.235	5.4876	0.92862	-3.6818	-1.6682	-1.8403	0.59514	3.7431	7.6627	-2.3604	-0.46841	12.881	-0.1718	5.8928	0.14891	3.8636	1.0077	-0.079598	6.735	2.4726	6.4567	-3.9405	2.5865	2.3367	3.1174	1.2761	-4.1569	-1.615	4.7106	-2.438	2.0455	4.0742	-1.4606	5.0837
0.24041	-1.6444	0.076067	7.8463	0.0036283	2.0323	1.64	-2.1886	0.63607	-2.6728	-2.945	2.2543	-2.1139	-0.33118	1.302	-3.1047	1.2976	-1.2608	-2.9935	-0.12891	2.962	4.6893	0.93246	0.59592	-2.6692	2.9717	0.88417	0.26422	0.65934	-2.9093	-13.294	-1.1624	-3.4377	-4.7852	-0.39907	3.4973	3.9245	4.1679	2.3518	1.4938	-2.118	-5.4602	1.75	-0.18015	5.6594	-0.20836	-7.3735	-2.3451	1.454	-3.924
-11.007	-13.596	-15.132	-13.647	-13.765	-15.336	-17.353	-15.64	-13.12	-16.989	-17.302	-13.898	-19.034	-15.328	-11.772	-17.748	-16.244	-3.9079	-16.366	-11.288	-6.9463	-18.131	-16.191	-20.221	-11.821	-14.394	-9.719	-16.906	-12.727	-16.667	-15.185	-16.303	-6.9981	-15.371	-14.743	-6.0824	-16.071	-11.247	-11.05	-15.176	-16.512	-11.984	-6.7552	-12.603	-10.933	-11.241	-14.755	-8.3464	-12.78	-15.347
2.9921	0.29446	-1.8034	-9.1235	-4.6199	-4.6465	-6.6529	-4.6443	4.2861	-0.22855	-2.6156	-3.3332	-4.7178	-0.37808	-2.1097	-4.051	-0.79809	-2.9619	-3.1832	-6.6369	-3.0464	-3.1457	1.4635	0.96824	5.7287	-10.314	-3.7434	-10.521	-3.9749	-8.0092	3.7311	-3.9005	-3.4068	-3.4022	-1.8131	-5.4449	-7.1396	2.2269	-5.6328	-1.0811	-4.3361	0.52025	-3.7633	-3.8779	-2.328	-2.5274	-3.1605	0.31342	-3.3149	0.17006
12.553	4.9024	5.2784	11.875	11.175	6.1449	6.9729	8.4506	8.0995	2.976	8.2156	6.7948	1.4032	7.5766	14.232	5.4931	8.182	8.4573	6.2294	5.7105	2.952	5.0715	10.244	6.4781	4.4178	4.7286	7.7991	0.57059	11.211	11.823	6.3581	10.166	2.4603	4.9415	9.0505	11.392	8.4364	10.933	9.1905	11.036	7.8919	11.504	11.44	9.4726	6.291	11.576	11.514	0.56011	1.3956	4.1233
-4.4008	-1.2564	-0.034181	-6.0706	4.619	1.7988	0.7046	-5.1096	-4.9912	-6.0915	-0.49992	0.78684	-4.052	-7.4957	-5.0301	1.4737	-6.629	-4.4837	3.9493	-8.6452	1.5577	-3.6464	-10.439	-7.8917	0.99872	-4.4874	1.4547	2.2291	-3.8859	-6.7383	-1.8895	-10.938	-7.4604	2.357	-1.5584	-2.4739	-4.091	-4.6488	-1.6046	1.0893	-6.3536	-2.5679	-4.088	-3.2617	4.5356	-6.7055	2.6189	-4.9304	-0.48393	-1.0108
-6.1621	-2.958	-2.3842	-6.8796	-6.5215	-7.2	-8.695	-0.92015	-6.0908	-7.5365	-8.9789	-4.5792	-3.408	-7.0301	-7.1673	-7.7928	-7.3411	-7.0127	-9.7278	-2.0039	-5.4318	-6.1735	-7.3831	-2.8528	-6.0432	-7.7026	-1.214	-4.7512	-4.7441	-6.9928	-0.76609	-5.7659	-2.7721	1.2941	-6.1479	-5.9928	-7.0268	9.6488	-5.5521	-0.016869	-6.9356	-3.7429	-8.8821	4.7688	-6.3852	-3.5448	-1.5162	-7.7436	-2.3287	-8.6465
-14.141	-18.22	-13.386	-15.273	-11.586	-13.387	-21.184	-8.8377	-10.452	-15.21	-12.781	-9.5552	-12.198	-15.109	-20.028	-19.74	-16.922	-10.235	-13.37	-15.105	-13.059	-18.914	-16.934	-14.261	-15.703	-11.596	-17.05	-3.9271	-14.202	-19.53	-15.975	-17.368	-15.413	-14.305	-13.11	-17.897	-11.612	-18.512	-16.792	-14.259	-5.4149	-14.286	-24.337	-14.978	-16.833	-21.754	-12.749	-11.916	-15.911	-15.503
-13.11	-6.9627	-12.405	-13.463	-12.76	-8.3716	-14.236	-14.072	-9.6734	-15.303	-15.822	-16.319	-10.179	-13.451	-14.779	-15.945	-7.1657	-14.217	-13.177	-13.494	-11.019	-4.1066	-4.2062	-15.071	-7.0991	-7.1402	-22.144	-11.863	-5.8898	-19.385	-15.03	-4.9153	-9.4849	-7.5203	-8.7839	-9.7449	-6.682	-13.657	-22.404	-11.768	-13.952	-10.67	-13.938	-16.012	-12.313	-10.587	-7.937	-11.196	-5.8844	-20.688
-4.1263	1.3842	-0.69742	3.1985	2.5893	-1.9573	1.463	-0.89348	-3.2897	-8.1173	-4.6154	-9.6054	-5.0272	-0.84347	-0.49045	-0.10722	-0.40206	-2.749	-1.7077	1.9759	-2.9021	-7.1492	-5.9999	-3.3124	-5.2172	-11.141	-1.24	-1.7323	-2.4966	3.2626	-3.7992	1.0187	3.3968	-3.6285	0.25983	-3.4357	3.3595	-0.4668	-8.1025	0.87929	-5.3036	-3.3348	2.2955	2.1616	-5.7348	0.57851	-1.2261	7.7802	2.2356	2.9178
-6.5242	-3.7916	-10.008	-7.5841	-8.9969	-7.9423	-11.186	-12.298	-9.0531	-2.3627	-5.2567	-7.9558	-8	-10.59	-4.9704	-8.5635	-1.2167	-10.88	-9.0913	-19.865	-13.571	-0.91859	-7.3205	-11.818	-6.5268	-6.7677	-12.797	-6.8516	-8.8978	-3.521	-11.452	0.18077	-8.712	-10.391	-3	-9.9805	-7.0925	-18.124	-1.0723	-10.145	-12.151	-9.7515	-8.8284	-10.673	-8.8824	-6.6335	-5.8819	2.4683	-4.0131	-7.0301
-4.1842	0.090849	1.637	-5.129	-4.2458	-5.1207	-5.5236	-2.0891	-2.0479	-2.6184	-3.9173	4.8966	-2.3347	-1.0658	-1.2961	-6.1978	-1.0708	1.9352	-1.7145	-3.0335	-1.7289	-1.8549	-6.8917	1.7843	2.7908	-6.6466	-1.5562	1.4982	-4.814	-6.3392	0.86566	-4.5036	1.4946	-1.2209	-2.1006	2.0313	4.9597	1.7244	-4.9471	-0.0025869	-3.7612	-7.3261	-0.18876	-6.2012	-3.1241	0.45792	-1.0426	-1.8463	0.3707	-1.218
16.861	8.436	10.116	10.013	-0.051208	11.902	14.074	8.0444	8.4645	5.2428	9.0353	3.1562	13.1	14.116	7.4192	6.8948	8.5707	8.5762	9.8532	6.1145	11.074	6.2155	11.822	10.255	13.853	10.081	13.715	5.9597	8.336	9.8184	6.0763	5.5803	12.201	8.0011	1.6256	14.14	13.193	12.581	10.463	8.0489	17.46	7.1937	7.0682	13.85	4.2934	12.54	6.4643	5.1821	11.415	8.4824
-21.363	-15.101	-24.899	-20.892	-24.481	-17.694	-21.89	-16.817	-18.86	-21.367	-20.403	-20.228	-28.724	-26.122	-18.077	-26.844	-23.05	-21.231	-22.631	-18.705	-15.455	-27.063	-18.699	-23.84	-25.89	-28.564	-20.734	-20.246	-23.603	-25.107	-15.364	-22.678	-15.485	-18.129	-15.902	-18.035	-19.369	-17.332	-23.926	-19.396	-29.617	-24.601	-21.943	-22.812	-19.558	-15.18	-17.525	-18.763	-26.286	-21.322
5.3173	3.754	0.62683	1.1715	3.1993	1.3824	1.0756	-1.3144	6.0838	4.46	1.9932	0.2456	-7.1498	3.0383	6.2214	-0.23379	-4.7404	1.1152	2.034	5.8438	0.88737	0.80858	0.2272	-1.6674	-0.90183	-7.1478	5.9115	-1.693	-2.0987	1.4893	2.3572	-0.38246	-2.4611	0.33415	-1.7017	-0.68167	-1.8889	-6.2141	1.064	3.4674	4.3468	3.1273	-4.9026	-1.3386	-1.8668	2.0741	-2.9901	-0.076901	-2.3843	-5.849
4.709	-2.4634	2.7175	-3.9646	4.9819	4.8225	2.6617	-6.7087	5.4945	-1.4022	3.3298	3.9181	-3.8248	-5.9656	1.4068	1.4344	1.4306	0.6591	0.28896	2.4918	2.6046	-1.782	-3.9723	2.5959	-1.9272	-1.8973	-3.195	-1.526	1.1549	-3.0262	7.7256	-0.70965	-2.5204	-1.6633	-8.6705	-0.24619	1.701	3.2628	-5.7976	-3.0419	-5.906	0.069676	-2.1749	-2.5222	-1.381	1.2422	-2.9898	1.7281	0.14371	4.2613
-16.938	-12.084	-19.035	-9.7183	-6.2511	-6.8762	-16.076	-3.0016	-15.098	-14.389	-13.824	-14.08	-11.426	-8.4457	-15.476	-9.9902	-16.794	-10.469	-12.817	-10.686	-8.6957	-4.2174	-16.06	-17.102	-15.546	-9.3191	-8.8098	-15.551	-15.079	-15.977	-12.626	-9.8199	-13.803	-14.319	-10.831	-12.389	-14.309	-24.867	-19.368	-13.451	-16.692	-11.469	-3.7731	-15.332	-10.159	-19.191	-14.542	-8.6231	-13.941	-19.885
-12.37	-11.602	-13.474	-14.517	-20.749	-13.045	-16.536	-10.71	-10.831	-10.875	-14.084	-6.2251	-17.677	-16.114	-16.513	-13.448	-16.007	-18.242	-16.043	-23.514	-15.862	-12.274	-13.388	-18.199	-17.365	-12.275	-7.7656	-18.199	-9.4037	-8.8231	-18.062	-12.969	-13.595	-13.909	-12.982	-9.2083	-12.226	-12.965	-11.843	-10.874	-10.053	-7.1064	-14.993	-13.323	-9.5855	-7.5093	-16.425	-12.35	-13.27	-9.7749
-18.003	-21.37	-25.745	-19.272	-24.66	-24.491	-23.37	-22.16	-19.999	-21.724	-16.848	-19.427	-19.72	-23.111	-19.675	-18.052	-27.809	-27.915	-21.982	-22.42	-25.329	-26.585	-19.973	-25.453	-15.246	-23.672	-21.457	-26.316	-21.656	-18.103	-23.305	-26.119	-21.925	-15.81	-24.917	-19.031	-19.492	-24.82	-15.362	-23.652	-17.212	-24.673	-17.719	-26.851	-19.104	-25.122	-21.198	-25.696	-17.164	-17.487
-10.29	-12.263	-10.587	-10.672	-10.496	-8.8198	-7.9533	-9.7073	-9.9688	-8.497	-8.5378	-7.8903	-7.0941	-7.723	-6.6238	-13.883	-13.251	-10.339	-14.081	-8.9335	-7.42	-14.486	-6.6014	-3.2009	-9.8691	-8.7242	-14.725	-6.8445	-6.1584	-13.284	-5.9078	-7.353	-11.309	-10.12	-8.3696	-7.1134	-10.316	-17.798	-16.341	-12.108	-8.3047	-7.1669	-10.149	-9.9858	-13.233	-12.507	-6.8495	-5.6258	-1.877	-5.6532
-6.5928	-3.4204	-3.9166	-8.834	-8.5526	-6.4932	1.8018	-5.9852	-3.1067	0.91818	-7.541	1.4194	-14.454	-5.1463	-3.7716	-5.5376	-0.85933	-4.4878	-10.428	-10.482	-8.2921	-6.8725	-2.7178	-3.8091	-3.9018	-3.7372	-9.6906	-3.0329	-7.908	-8.4223	1.9482	-11.476	-9.9845	-11.856	-2.1586	-0.70589	-9.578	-11.608	-3.2028	-4.1992	-6.8758	-10.599	-7.947	-6.8656	0.43336	-5.2509	-5.9659	-3.1879	-2.9654	-8.4442
1.8738	9.3406	3.4944	3.351	-1.9149	2.871	1.4715	-0.11023	4.216	0.040752	4.4458	2.2854	7.0943	-1.5038	6.2849	4.2931	0.38967	3.7831	5.5937	-4.7781	6.7193	0.77614	3.6523	3.9476	0.15972	-3.1694	1.6763	4.0863	3.8921	3.379	-0.60944	0.19456	3.8597	5.2012	-3.8364	2.3975	-0.68189	3.396	-0.80168	-1.0934	2.0538	-2.7453	5.7962	5.4737	1.6719	4.7952	-1.7585	2.5996	2.695	6.9763
1.086	-1.8335	-7.8619	-8.4422	4.7909	1.7478	-1.3222	-2.473	1.944	-2.0958	-1.9438	3.8663	-4.3265	-1.1391	-2.0453	-0.60077	-0.027863	0.70849	-11.693	-2.1164	-1.1372	-4.455	-3.0474	0.69402	-5.246	-2.0386	-4.7893	0.87304	4.5273	3.0764	1.6384	1.8261	-3.6578	1.2051	-9.3704	-3.3803	-2.2365	-3.3299	-4.4032	-2.9337	0.48218	2.7175	-0.22748	-10.545	-3.6749	2.3163	1.0101	2.0913	-0.07009	-5.5592
-3.0927	0.61984	-4.5739	-3.3477	-1.0865	1.4207	2.7924	-2.4923	0.72348	-8.0333	-3.0222	-2.8051	-1.6733	1.0777	2.2275	-7.7299	-0.6454	-3.3431	0.87637	1.2193	-0.67489	-0.56255	-2.998	-0.31759	-2.9394	-2.0228	2.37	4.644	-0.80523	-0.8722	2.015	-4.6705	3.3867	-1.7327	0.084256	6.3176	2.1652	0.24156	1.5543	2.4112	4.8326	-1.0185	0.37445	0.80745	-6.0398	-2.0534	-0.23465	-4.7424	4.0659	-2.3578
-5.7345	0.15716	-0.77358	-5.8595	-2.6418	-8.5708	0.32016	-0.58469	-5.8004	-3.1575	-4.4942	0.12359	-7.8859	-3.888	-4.1129	-1.119	-4.466	-6.423	-6.3904	-7.2081	-5.9074	-4.9389	-10.538	-12.363	0.13804	-5.4978	-2.3302	1.1693	-2.1367	1.9289	-0.5818	-2.6834	-2.924	1.2126	-3.2072	-4.5765	-5.5244	-8.3468	-7.5969	-10.686	-1.3445	0.66341	1.8301	-1.218	-9.3802	0.05082	-3.3412	-2.0316	-3.2056	-0.76842
1.1028	1.7113	15.138	2.6944	0.93131	5.108	-0.3621	0.47736	1.2508	4.1889	8.1515	4.7205	8.4415	6.1838	-0.49778	4.0883	3.0772	3.6279	1.9612	8.8612	-2.0782	3.9067	10.706	6.4553	6.8757	7.1494	5.2993	6.7259	5.2141	5.6519	7.3466	6.3748	-1.3826	6.1636	4.5507	6.7889	1.945	6.1648	3.8826	9.1566	2.9395	-1.9779	6.8556	9.4705	5.353	2.6129	2.1298	3.6264	-0.82228	5.0871
4.5456	10.525	3.5214	5.8383	12.894	1.5766	1.7572	2.8379	2.7076	-0.68816	2.6653	5.1862	8.0457	8.8116	7.9009	5.4356	3.6555	11.711	2.373	4.4148	12.165	4.2682	5.1561	2.2591	9.1301	3.8488	14.179	1.5462	6.616	1.866	-1.4263	12.284	7.1879	6.702	13.511	8.0215	7.1713	-3.3993	6.6941	3.4148	-0.12975	3.096	8.7419	4.9701	11.184	3.4589	1.6581	1.9817	2.2057	9.1844
-0.97497	10.872	11.309	3.0179	14.397	5.7463	2.5582	8.8295	1.8497	11.266	9.7198	7.4808	3.3441	11.997	4.0279	11.003	11.651	6.6547	17.431	5.9658	9.205	8.1325	2.8465	7.7261	9.1269	10.662	7.0342	10.419	10.949	10.532	8.2479	9.3393	9.4762	8.4567	1.6818	9.7503	10.107	10.279	11.254	5.9254	1.5953	8.0294	-4.428	0.7133	13.338	5.9076	1.8109	4.7339	8.4795	2.201
-0.5818	0.65836	-2.9214	-2.3129	2.7328	2.085	3.2347	-5.3737	-1.9257	-0.38714	-2.4162	-3.075	3.3049	0.3011	4.1894	-0.53059	1.7645	-4.9865	-1.7305	0.63833	6.178	3.96	-5.3441	0.50659	10.07	1.748	5.7305	4.6562	-0.80356	0.1092	2.4537	5.543	0.52716	1.651	-0.39243	1.181	3.0797	2.9262	-0.18721	3.691	6.4437	3.8234	1.5987	1.3814	3.6541	-1.214	1.4941	-6.7049	3.3257	1.4297
-1.1304	5.0019	4.9983	-5.3885	3.1186	0.37005	-2.9226	-3.681	2.3514	10.101	6.309	5.6546	6.5091	1.9392	5.0939	4.9066	-0.87116	-2.9803	-3.464	-2.3119	2.1376	0.1305	-2.3292	3.3315	-2.8197	1.9623	-1.3313	2.5253	7.4548	0.55484	-0.33177	-0.67604	2.9933	1.5661	0.57456	5.714	3.7363	5.8202	8.5128	1.446	3.8094	3.0807	3.4521	8.9208	5.866	3.2721	4.1364	4.4063	10.811	-0.2491
2.9623	2.1285	0.70534	-0.7791	4.9274	5.5182	0.89824	7.4672	7.859	6.6692	9.8582	11.504	6.8789	0.29408	3.4033	8.8132	7.0316	2.1965	13.19	6.535	0.7073	8.511	-0.4143	4.1112	12.244	-1.0369	11.565	7.8166	2.5066	0.92588	3.1859	8.0406	4.6707	7.4453	5.7562	6.1	4.1431	2.7224	4.8596	9.559	5.1276	3.4619	5.7041	7.3968	4.6065	-2.7774	11.828	1.3661	5.6508	2.5049
5.1099	-4.1785	2.9712	0.20489	-0.077384	4.6583	-1.1181	4.433	1.0294	1.444	3.8004	5.7229	6.0534	4.2875	1.3816	-1.1826	6.0571	-0.66899	6.6444	1.5104	3.7	-2.7672	0.022871	9.1678	0.87968	-0.28092	1.3492	-1.9937	4.8698	1.1864	0.48094	-8.3796	0.072726	3.7185	2.0279	4.9371	2.3708	-0.95733	1.1168	8.5951	1.8758	-0.35817	2.5467	4.5163	1.8987	-1.706	0.39612	2.7128	-1.8564	1.5514
0.23959	0.60367	1.0527	0.84004	5.1404	1.8459	0.55326	1.8363	3.8674	4.5586	1.5718	5.8661	-3.093	5.4068	-1.5979	4.709	-4.4801	-1.9445	6.0894	-0.013767	1.9561	0.011102	-0.55032	2.9101	2.6803	5.2045	3.8447	-1.9818	2.5982	7.6926	-3.2254	-0.0068554	1.4251	0.46542	-2.0108	0.78365	-4.8965	0.85454	1.2459	5.4585	-4.0387	-0.43405	-5.6932	2.9904	-2.7525	-2.9951	2.9512	-4.9781	-3.8535	-3.3496
1.8017	-6.8472	2.4668	-3.4073	-0.43073	-2.4571	-4.2507	5.0927	1.2259	-5.2326	-1.3504	-3.4933	-0.88426	-1.134	2.1868	1.166	-1.0022	-4.9646	-1.453	-5.8598	-4.0237	-0.78009	-3.3196	-2.7368	-2.8886	2.9215	0.29554	-0.75397	-5.8082	8.2339	-2.8193	-1.6583	-0.15866	0.74534	-7.1265	-0.48349	-5.225	-8.6366	-3.3763	-4.8909	0.9783	-0.72833	-5.7249	0.78171	2.6948	2.2066	-4.693	0.67848	-2.775	-3.5873
-27.731	-22.566	-21.188	-30.378	-19.272	-22.192	-28.461	-20.731	-15.187	-20.262	-20.908	-18.418	-21.579	-27.311	-20.768	-17.582	-24.989	-20.832	-20.705	-24.469	-23.288	-20.909	-19.723	-26.753	-24.376	-25.632	-25.125	-17.831	-19.869	-16.924	-25.796	-24.234	-23.74	-19.059	-23.865	-23.113	-17.935	-23.029	-22.257	-29.421	-23.093	-23.601	-21.503	-25.606	-24.327	-27.687	-26.615	-20.515	-20.739	-22.481
3.0724	-4.2652	2.0961	3.2579	-4.1792	2.5472	1.5562	3.302	-1.1046	-4.5709	5.3188	2.4984	-1.7866	-8.5117	-1.0288	3.2518	4.8873	4.9681	6.0035	2.4277	2.9537	-5.9264	4.0495	4.6339	4.1762	0.77106	1.1526	-2.8177	2.5652	1.2916	5.4201	-3.2415	-2.4274	2.7042	0.061669	-3.5746	0.43143	4.1574	-1.3454	-1.7783	0.70541	0.86241	0.50141	-5.5399	0.96177	1.641	-2.2241	4.6915	1.6843	-0.94227
-21.327	-23.433	-27.889	-22.022	-19.939	-22.623	-23.105	-23.76	-19.877	-18.774	-23.205	-27.911	-20.595	-23.407	-19.018	-23.994	-22.57	-13.8	-32.52	-24.254	-22.428	-25.456	-19.914	-25.623	-29.209	-28.246	-21.024	-26.352	-21.367	-21.049	-23.774	-17.838	-14.429	-19.135	-20.949	-19.019	-19.175	-20.509	-19.977	-26.044	-22.029	-17.204	-23.347	-21.011	-27.053	-20.667	-21.568	-25.714	-19.912	-22.835
-1.2425	-1.2597	-6.2154	0.044878	-0.77329	2.9689	-6.7461	5.7022	-3.8675	1.8448	-5.2045	-2.1969	-1.2037	7.6152	3.1068	-0.14505	11.776	6.9635	1.6083	-0.61082	-0.12861	-3.1303	3.8614	1.757	-4.2237	2.1227	0.20815	-0.58569	-0.064394	-3.6276	3.816	-0.15552	-0.64339	4.1109	-1.4088	-4.7299	3.0815	2.8651	2.3907	-5.4403	-0.11467	-1.1099	-3.6999	2.5117	2.1167	-2.3375	-4.1105	-1.0247	-4.2959	-5.382
7.0097	4.4874	12.213	4.5466	3.837	11.506	9.4845	4.87	17.789	7.8966	7.3916	5.3097	9.9644	5.1595	7.8411	5.905	6.2149	8.1823	7.0801	2.3679	4.382	9.3416	10.749	6.3451	3.4491	7.671	8.5633	0.7079	12.466	6.3257	-1.3752	11.252	3.4675	14.379	1.2507	0.97004	12.166	6.3825	6.9169	8.7878	4.1601	3.113	4.3273	8.743	4.7559	-5.3489	2.2929	8.4379	-2.8022	4.6404
-18.701	-17.266	-10.557	-8.0086	-10.388	-11.082	-7.3617	-11.056	-12.007	-7.5488	-16.259	-9.2212	-11.572	-7.2974	-10.836	-7.0511	-12.206	-15.621	-5.523	-17.624	-8.8693	-17.451	-11.203	-8.4302	-10.556	-9.8551	-12.503	-9.4032	-14.296	-9.2895	-15.186	-13.782	-12.024	-10.468	-15.607	-17.275	-16.147	-8.7632	-14.12	-9.7159	-15.746	-13.66	-9.0191	-12.971	-13.175	-13.725	-11.69	-6.4117	-15.593	-9.2569
-4.4076	-5.1808	-7.7229	0.020618	-2.5832	-7.7366	-8.2086	-8.4416	-0.29979	-5.1599	-8.66	-4.9689	-6.098	-2.4889	-8.9547	-6.458	-2.8841	-6.083	-5.4079	-10.222	-7.0576	-6.0212	-7.381	-5.4121	-8.3156	-4.1365	-4.6201	1.0736	-11.346	-6.293	4.3002	-6.5234	-2.6428	-4.7026	-3.7285	-5.8595	-7.7983	-6.8681	-7.783	-3.5708	-5.2181	-2.1809	-3.3437	-9.1737	-7.7551	-0.27204	-8.452	-7.0571	-11.748	-4.3976
-15.445	-14.92	-19.139	-14.285	-15.317	-10.822	-12.441	-16.959	-15.292	-11.632	-20.729	-11.531	-12.85	-11.01	-15.657	-15.389	-14.265	-11.359	-16.438	-15.991	-12.738	-16.493	-4.3407	-13.762	-16.436	-12.676	-10.657	-14.77	-13.738	-20.686	-9.3733	-19.695	-11.133	-13.411	-13.066	-12.304	-6.8467	-13.856	-15.983	-13.843	-4.2271	-10.344	-15.235	-22.479	-3.841	-17.031	-15.5	-9.8209	-11.059	-13.56
-1.5149	7.2787	9.3691	11.666	5.1252	5.5993	13.06	4.458	9.3928	-1.4996	7.1802	7.7501	9.675	11.679	10.988	11.862	2.786	6.9978	6.9257	9.8242	6.0876	3.831	10.49	7.5993	10.656	9.7946	12.616	1.5511	5.1312	9.0807	10.836	14.712	20.568	12.466	14.368	12.4	5.2541	3.8606	6.0973	-0.14056	11.98	11.591	11.908	6.3313	12.601	9.4749	1.1448	8.8545	5.6695	6.6664
-0.87952	-4.8188	1.2003	-6.5953	-9.8768	0.02903	-11.323	-4.6151	-4.6361	-7.4697	-4.6512	-6.8992	-10.374	-4.488	-2.9344	-4.5671	-6.9171	-8.7196	-1.7073	-11.651	-3.9879	-2.0933	-12.183	-8.5554	-7.2704	-6.8304	0.48002	-5.2613	-9.3731	-13.121	-3.6614	-11.992	-4.3385	-4.5981	-2.3921	-1.8118	-3.3052	-2.207	-5.8363	-9.1743	-2.8798	-10.584	-5.8879	-9.0579	-7.2894	-8.5002	-7.1357	-0.99541	0.64043	-6.9144
-13.9	-20.243	-9.0199	-13.411	-14.816	-14.368	-16.183	-15.349	-13.615	-9.2293	-12.49	-15.323	-18.467	-19.531	-14.987	-12.539	-16.774	-14.627	-17.821	-14.045	-17.519	-13.441	-20.832	-15.461	-15.811	-16.712	-12.514	-15.738	-17.382	-12.091	-11.951	-7.9144	-13.788	-14.487	-20.46	-14.065	-20.89	-12.988	-12.816	-17.816	-16.866	-15.591	-13.571	-21.509	-19.393	-12.874	-12.877	-19.682	-14.464	-17.185
-6.1306	1.4984	6.771	10.876	3.3908	10.119	7.8033	-4.5459	2.4665	-2.6495	3.3434	6.1335	2.2311	7.3564	1.1547	4.3735	1.3493	2.994	5.1829	2.7796	3.2942	5.7828	6.4489	2.0516	2.8691	10.446	4.9485	-0.30844	-2.7379	1.7478	5.9566	-0.32333	1.984	5.6377	5.5571	3.3657	1.7157	4.6613	-1.0853	2.9182	2.7318	-1.5539	-1.9586	2.8255	7.2459	7.1468	0.75896	0.71831	4.4037	4.0673
-7.7088	-8.2153	-13.288	-11.784	-12.356	-12.31	-18.004	-16.208	-19.48	-17.058	-15.768	-10.058	-16.29	-9.9958	-15.404	-11.314	-15.349	-12.135	-18.7	-18.358	-12.683	-11.999	-11.583	-11.108	-14.979	-10.238	-9.3015	-10.083	-13.937	-15.645	-18.675	-14.634	-12.686	-12.221	-10.929	-11.659	-16.075	-10.287	-19.419	-14.283	-4.146	-12.238	-12.329	-13.498	-9.3142	-5.4825	-9.5163	-12.203	-7.1501	-18.305
-11.65	-12.073	-19.301	-15.973	-14.805	-16.202	-11.75	-8.1331	-12.889	-14.541	-15.318	-13.776	-13.759	-15.633	-15.473	-16.987	-11.928	-7.7913	-7.3233	-11.432	-11.807	-22.813	-10.054	-11.955	-15.391	-16.308	-14.898	-8.2587	-17.022	-7.8685	-8.4524	-17.805	-17.406	-14.052	-14.15	-10.246	-14.951	-12.918	-14.487	-9.3633	-15.838	-12.278	-14.767	-17.898	-13.72	-13.62	-13.88	-12.265	-16.071	-10.027
2.9695	0.30481	4.8104	3.4884	2.2492	-3.7506	0.62923	-3.7291	-2.8976	-3.7992	2.6558	-5.2565	-0.19324	-2.8772	-2.3634	-10.773	3.1865	-3.3123	-6.6602	3.1957	-0.34792	-2.1184	-4.4349	0.31783	3.8181	-4.3027	-0.71619	-0.5801	0.62092	-5.7536	0.34826	1.7634	-2.5515	-1.2306	-2.5609	2.9189	-0.47077	-3.312	3.0583	-5.4112	1.399	0.76023	0.88228	-3.7196	-2.8952	-2.1328	-4.5772	-1.6817	-0.28097	-7.874
6.5617	4.9525	-2.8863	11.862	7.1614	2.3564	2.4342	1.2303	5.9437	10.721	8.9334	6.0407	10.359	5.6484	10.811	13.206	-2.259	3.9588	11.799	4.1558	10.983	-2.3308	6.4634	-2.8473	8.8451	6.1734	7.3446	5.5828	8.914	4.2935	4.5763	6.4828	1.4473	7.5783	8.6158	5.2724	-3.2382	0.43456	6.6385	8.5077	2.781	4.5984	4.8271	0.41151	4.4241	6.1373	8.6616	5.9009	8.3764	3.3442
-12.988	-14.322	-4.2934	-19.101	-5.0239	-19.573	-12.037	-12.148	-16.443	-9.3416	-19.284	-9.3579	-10.838	-12.17	-19.543	-10.368	-7.4099	-16.061	-4.0833	-10.652	-10.599	-16.165	-13.765	-10.78	-15.082	-10.803	-13.613	-11.923	-9.8075	-8.4733	-11.83	-16.008	-10.919	-12.645	-6.7239	-12.209	-13.263	-16.749	-10.3	-8.1464	-8.1025	-15.805	-14.361	-13.81	-17.212	-14.084	-18.436	-12.092	-20.55	-16.056
-6.9668	-1.2846	-7.4148	-9.9552	-2.4819	2.5076	1.0627	0.0422	1.1714	1.5293	-5.5119	0.81219	-5.4997	-0.20293	0.16457	0.47454	-1.0634	-4.7171	-6.1409	2.9618	1.2394	4.7053	-0.7491	-5.2911	3.4612	-3.5602	0.34084	-2.4548	-3.3033	-7.2091	-2.003	0.84291	0.91083	6.9749	1.52	3.8722	1.2434	4.0113	-2.2926	-2.7317	9.1498	2.6375	2.2162	6.4307	3.1774	-2.8716	-0.5801	0.22752	2.2946	-1.5613
-9.3379	-13.894	-10.592	-8.5776	-9.8129	-13.304	-10.77	-6.1873	-11.302	-8.2625	-18.865	-13.304	-8.6283	-7.813	-8.459	-16.577	-12.082	-11.084	-11.312	-13.031	-17.35	-5.0112	-12.438	-11.65	-1.3208	-13.69	-16.303	-14.238	-12.924	-12.164	-10.336	-15.933	-7.0247	-12.46	-12.641	-6.7201	-15.163	-15.245	-15.273	-15.341	-15.421	-9.927	-9.4776	-7.1241	-8.9967	-2.6901	-9.8637	-17.064	-12.232	-7.9476
-6.5126	-11.111	-5.146	-7.648	-2.2299	-5.1438	-4.1168	-3.9291	-3.1179	-3.9433	-8.7244	-8.1233	-4.3135	-9.5035	-0.42224	-0.44129	0.24937	-5.5699	-4.5171	3.953	-2.1242	-3.3361	-5.2402	-3.3484	-2.5714	4.5007	2.0559	-2.2446	-5.3739	-2.6435	-2.3518	-2.5031	-3.721	1.088	0.18512	1.9507	-4.8801	-6.3511	-7.0181	2.2085	2.8534	-1.736	-11.715	-1.3618	-3.2989	-2.8679	-3.0189	-4.1909	-1.0521	-0.026202
-15.549	-17.12	-19.504	-13.393	-14.075	-13.13	-10.151	-15.467	-12.981	-16.475	-10.076	-9.7209	-14.358	-13.617	-13.548	-10.2	-9.6104	-10.056	-14.97	-13.828	-12.07	-13.162	-9.3791	-12.312	-19.79	-11.332	-17.156	-17.016	-9.3062	-11.779	-17.626	-11.492	-13.375	-13.006	-9.3206	-18.691	-11.14	-16.966	-16.58	-15.099	-10.835	-9.5768	-8.249	-16.437	-10.711	-10.039	-15.23	-11.567	-15.074	-9.6892
0.57455	-5.763	-2.0838	-7.3957	-3.6532	-4.1836	-1.1963	-7.0959	-7.3417	-10.639	-3.0886	-9.3268	-7.182	-2.6477	-5.0886	-8.775	-13.965	-9.4931	-5.5604	-3.2136	-1.7531	-11.76	-7.5959	-3.3423	0.61639	-3.0313	0.40486	-4.5192	-3.9944	-12.774	-6.5795	-5.0061	-4.8863	-10.925	-3.5658	-2.7081	-1.3136	-7.7949	-6.221	-11.114	-11.092	-6.4103	-4.5795	-4.0881	-6.8674	-4.6127	-7.9929	-7.1032	-7.1215	-5.6886
-10.307	-12.863	-13.23	-16.854	-21.285	-15.844	-15.19	-10.436	-14.118	-16.275	-12.34	-19.249	-9.946	-11.415	-15.907	-16.819	-5.2588	-12.661	-13.415	-13.377	-12.357	-7.8854	-18.259	-12.977	-7.6223	-8.6239	-9.7641	-13.345	-13.472	-16.829	-2.1572	-16.039	-15.319	-11.824	-15.899	-13.734	-14.88	-17.915	-13.203	-15.574	-9.8755	-16.73	-13.002	-17.213	-20.008	-18.359	-13.092	-10.233	-16.08	-15.77
-0.57744	-8.9552	-2.8023	0.078895	-5.8095	-4.4605	3.0294	6.1621	-2.7626	-2.6644	-6.1114	-1.349	-4.9509	4.1881	-3.8461	-13.305	-6.0712	5.7403	-4.3428	-3.0645	-4.5278	2.4269	-5.6254	-0.043401	-6.6093	-8.0845	0.54394	-0.48227	-3.202	3.0479	-6.0335	-5.1838	-3.6551	-9.7637	-1.8172	-7.5318	-5.0407	0.039254	-1.8432	-6.0274	-3.7914	-0.82977	-10.528	-5.683	-5.5825	-3.0817	3.8615	-3.9184	-3.6277	-7.6705
4.6406	6.0854	9.7473	9.1346	9.5138	10.669	6.0585	5.0029	8.3198	7.2853	4.7541	11.204	8.0744	5.7051	3.0522	11.947	13.851	3.0518	5.6819	3.4153	2.4876	3.2907	2.7338	12.041	7.6307	5.1966	5.3348	0.6873	5.9957	4.5106	9.1851	10.6	4.4554	9.8307	7.1799	15.982	4.7489	10.49	6.5962	6.9261	8.1509	9.7066	5.6587	4.59	6.7738	9.36	6.5706	-1.1901	5.4904	7.6902
4.2785	-2.7176	-1.5643	-0.57115	6.5323	-2.0416	-0.45927	0.33396	-1.5977	0.60372	-0.32794	0.56819	3.0329	-3.668	0.64535	2.516	-1.852	2.2953	7.993	2.5253	-3.635	-0.26641	-0.36877	-1.0619	-0.32795	-0.36999	-2.1987	0.74501	6.6896	2.3445	-3.6341	-1.4908	-0.74834	5.0689	3.278	-0.86817	1.1891	-2.3918	-7.1595	-0.67522	0.55256	-3.2927	-6.0163	-0.5065	5.0091	1.9158	1.132	3.5562	2.1729	-1.2741
-12.312	-12.135	-9.5461	-13.667	-13.571	-11.001	-18.507	-11.411	-24.633	-19.786	-9.4177	-12.666	-12.601	-19.921	-14.901	-11.31	-10.729	-14.649	-9.4963	-13.295	-11.873	-12.855	-15.194	-16.766	-15.951	-19.161	-16.255	-14.236	-13.084	-13.373	-7.9743	-14.973	-16.85	-14.763	-13.881	-16.066	-17.073	-10.828	-14.422	-10.695	-20.058	-10.667	-12.572	-19.975	-18.702	-13.894	-8.64	-15.823	-12.846	-20.029
-10.636	-12.006	-15.029	-10.192	-14.677	-10.016	-14.953	-19.841	-15.285	-17.04	-4.5002	-18.326	-8.6783	-14.519	-13.264	-13.171	-13.82	-13.468	-14.602	-8.3419	-12.369	-15.122	-7.6083	-10.725	-10.851	-12.291	-11.634	-12.694	-15.686	-17.579	-8.8838	-10.57	-10.393	-14.846	-15.865	-11.835	-11.169	-19.141	-10.737	-19.16	-11.984	-15.634	-18.553	-14.145	-5.9023	-12.421	-8.1711	-14.663	-16.637	-14.592
-10.345	-8.6364	-7.8777	-10.96	-13.166	-9.7853	-15.326	-11.117	-13.664	-11.171	-12.175	-16.044	-13.347	-14.388	-6.1434	-13.066	-10.598	-11.842	-8.2852	-11.262	-9.9182	-7.4798	-15.276	-14.388	-19.542	-11.447	-9.5407	-9.1207	-9.2127	-14.077	-15.196	-12.589	-8.4431	-6.5363	-10.538	-8.2425	-10.578	-10.736	-5.9315	-5.4816	-6.2296	-11.964	-10.504	-17.103	-7.5154	-14.308	-17.964	-14.85	-11.705	-10.34
1.5012	-3.5445	0.057449	0.44376	0.22051	-6.11	-2.1905	0.9604	-0.41368	1.078	-7.2847	2.9726	-0.98343	-0.74382	-1.0786	-2.4882	-1.2518	-2.5225	-3.318	4.7598	-0.40511	-3.0781	-3.8941	-3.5619	0.29986	-6.5756	-1.6969	2.7281	-6.8186	-1.6466	-3.7413	-6.7951	-3.0315	-1.9077	-4.281	-5.2113	0.18784	-5.4887	1.0004	-4.5397	4.3963	1.2437	-1.787	-7.1389	-4.0646	2.3238	0.80828	-2.5916	-8.0054	0.39714
-0.73758	6.4726	-6.4075	2.0167	2.4423	-0.72258	-2.8347	-0.78065	-1.6144	1.3524	-1.1592	0.51745	-3.0274	2.2421	-2.5483	-7.438	-1.6048	0.22643	4.6261	-0.99623	0.67299	2.3657	1.9478	6.023	0.73348	-4.0677	4.7833	-3.0177	2.2545	-0.36262	-1.9089	0.3281	-2.2475	-5.665	-3.8844	2.8622	1.6682	-2.804	-1.4238	3.49	-4.6852	2.1233	-3.6762	-0.48843	-2.5018	0.58523	-2.7932	2.3711	-1.6498	7.8851
-6.6046	-6.0332	-6.5667	-6.3668	-5.7315	-4.1577	-9.754	-11.687	-6.9336	-13.786	-8.4872	-14.718	-14.97	-6.8841	-9.1379	-6.6188	-10.565	-6.1092	-6.4635	-14.276	-5.8019	-12.626	-7.6065	-11.371	-9.384	-10.134	-13.519	-11.307	-3.8521	-6.2456	-7.4769	-15.79	-11.096	-9.9492	-6.1338	-4.9744	-7.4163	-6.2315	-9.811	0.97969	-14.214	-10.8	-0.02332	-9.5166	-7.8776	-15.862	-6.3377	-8.0615	-11.873	-13.293
-1.5182	-1.8238	0.61787	-5.0207	-2.6453	-3.8642	-0.74638	-3.003	1.438	-5.1885	-2.3545	2.969	-2.2059	1.0371	-7.7702	5.2006	-6.5615	-2.7471	2.6718	0.11706	-1.2017	-7.9832	0.89982	-1.9904	-6.4159	0.6707	-1.8417	5.0573	-3.0429	-1.2523	0.49733	-2.7011	-2.9106	-5.3226	-6.6063	0.73178	7.165	-5.2767	3.6971	-1.1129	-0.54785	-3.6944	1.4587	-0.053888	1.8128	-2.2814	-1.0378	-1.8811	1.2572	-5.2757
-13.831	-18.185	-25.136	-14.039	-6.5811	-15.52	-12.176	-19.104	-8.1228	-10.058	-14.651	-7.9961	-6.7335	-14.508	-15.445	-10.702	-9.4821	-13.207	-4.9932	-16.322	-7.4572	-15.28	-11.412	-9.103	-8.7148	-8.0823	-18.482	-14.635	-19.846	-16.953	-13.135	-11.398	-9.2079	-14.157	-18.073	-16.852	-18.05	-14.023	-13.359	-10.944	-18.834	-16.494	-14.342	-8.2416	-21.488	-17.735	-11.365	-14.331	-9.1079	-11.109
-6.8132	-7.2497	-14.9	-9.8998	-5.6472	-14.358	-11.315	-9.4687	-6.9806	-10.692	-14.069	-10.343	-3.2195	-9.55	-15.958	-12.268	-11.114	-10.952	-11.404	-12.97	-13.021	-12.554	-11.742	-9.4	-12.75	-8.2926	-9.9763	-11.002	-14.783	-8.3913	-15.49	-4.6827	-16.129	-11.54	-10.71	-7.8228	-13.176	-14.334	-13.05	-17.255	-8.2893	-12.756	-11.259	-10.654	-16.412	-11.457	-7.4155	-13.077	-7.9367	-6.0816
-5.0383	-7.8311	-6.1537	-1.9467	-5.3606	-1.9025	-7.9493	-6.0545	-2.9414	-5.0257	-5.9153	-12.217	-2.2923	-4.4474	-6.541	-4.5731	-1.1484	-8.5921	-10.659	-6.7046	-0.4406	-8.4686	-1.6674	-2.8021	-4.2006	-12.746	-3.714	-7.3373	-6.8367	-9.7494	-3.203	-2.8925	-15.072	-5.6335	-9.346	-7.4551	-1.672	-6.4125	-9.01	2.4837	-2.6496	-6.1481	-0.37501	-12.01	-3.9733	-6.9369	-3.8437	-3.31	-5.1275	-1.5893
-17.866	-10.944	-17.298	-15.335	-11.308	-10.86	-11.532	-12.806	-17.444	-13.069	-14.855	-13.572	-14.424	-14.135	-11.079	-17.556	-6.1499	-12.14	-13.787	-15.099	-12.197	-19.674	-16.802	-8.0099	-15.038	-8.5586	-16.653	-7.6958	-15.325	-14.29	-10.814	-12.001	-12.989	-10.806	-14.348	-10.507	-15.807	-11.915	-13.407	-9.9259	-15.332	-11.038	-11.84	-6.3269	-10.572	-19.974	-12.96	-10.141	-19.408	-11.839
0.18216	-3.5593	-0.77644	-8.3489	-7.0121	-7.1685	-5.4362	-0.89549	-3.3709	-6.1757	-2.8062	-4.1468	0.76005	-1.6375	-6.5881	-2.4259	-6.5849	0.35303	-3.5007	1.7701	-3.2424	-1.1468	-3.1555	-2.376	-10.606	5.2717	0.17988	-3.8078	2.8496	-0.20497	-3.527	-3.6389	-7.4418	-3.5161	0.1558	-4.5554	-9.4802	-3.0778	-5.4455	-0.48668	-4.5486	-8.8441	-9.0481	-9.3242	3.309	-2.1791	-6.3434	0.98301	-0.0013437	-8.7415
-6.9303	-10.362	-7.5457	-11.906	-10.107	-10.301	-9.3491	-11.334	-4.0209	-7.0822	-12.309	-11.292	-8.2613	-9.0214	-3.7722	-9.8141	-9.2871	-6.0758	-8.9745	-6.4536	-7.1589	-11.037	-9.9316	-11.678	-12.997	-7.5166	-7.3051	-7.161	-3.4814	-12.514	-12.818	-7.617	-9.7573	-5.7328	-6.9723	-10.973	-1.0388	-6.7383	-6.8094	-8.2796	-8.568	-9.4761	-4.7262	-7.1299	-1.4558	-6.7529	-8.5655	-8.6794	-7.5075	-13.876
-2.2548	-0.37508	0.049261	3.3226	-3.4027	-5.9279	-2.9672	5.0903	-2.2079	-5.852	-2.9453	1.6841	6.9149	3.1729	-3.8233	7.6129	-4.4077	-7.9651	-10.688	-5.2896	0.27568	0.80632	-1.3867	-0.41538	-0.39401	-5.4167	0.62122	-8.6614	-0.26991	4.1157	-4.7442	-3.7837	0.49537	-2.1536	4.6327	-4.2694	-0.52742	2.8321	-6.6721	1.644	3.2241	-4.3238	-1.0408	-2.821	-0.70583	-5.3957	-0.94344	0.83442	0.21988	4.5705
-4.1387	-6.7364	-9.037	-13.191	-9.4286	-14.647	-9.4564	-3.9116	-4.9518	-8.8477	-15.433	-9.4921	-11.071	-12.129	-12.338	-18.298	-4.2783	-13.674	-10.491	-7.897	-17.415	-10.346	-12.023	-13.579	-13.608	-14.873	-13.947	-15.253	-13.973	-12.565	-13.067	-13.54	-9.4797	-14.681	-6.4037	-11.263	-7.8288	-16.341	-10.457	-7.7112	-10.123	-5.876	-13.551	-7.5016	-15.596	-15.068	-8.4249	-13.626	-13.866	-9.7415
-4.9946	5.0377	1.5875	-2.128	-3.2369	-6.1021	-5.7844	3.2786	-2.0958	-2.8847	-5.8746	4.9828	-0.26602	-4.0372	-3.4044	-0.99189	-0.19799	-5.3277	-3.4613	-1.9586	-2.9879	-6.1732	-3.8974	-4.9446	-5.885	-3.9326	-3.9203	0.50574	0.90999	-3.76	-2.7527	-6.5852	-1.8143	-3.2118	-1.2943	2.6198	-2.316	-0.28691	-5.6976	-0.32892	-9.7378	-4.7464	-1.2194	-2.5242	2.2415	-1.4548	-8.6656	1.1651	-2.57	-2.1276
-0.56952	12.506	14.639	9.6202	15.003	7.0156	11.384	5.1606	8.3693	2.7439	8.4194	7.8514	16.278	7.4217	12.933	6.6987	12.428	6.1473	12.354	12.387	12.231	4.6443	9.5247	9.1586	13.845	8.2889	9.2601	16.651	5.8162	10.007	8.9564	8.1209	7.0854	8.1404	9.6648	12.864	5.1683	10.248	6.3064	5.318	7.873	9.2214	5.7544	4.1624	11.175	10.086	7.365	4.6318	19.51	9.5888
-1.3812	-12.302	-2.0166	-0.94084	-9.7283	-11.243	-6.7438	-6.5182	-6.0829	-6.9219	-3.881	-3.253	-2.5613	-8.1836	-0.14344	-6.8064	-4.82	0.96133	-5.0586	-6.7995	-3.4529	-8.6401	-5.6854	0.83414	-5.1862	-10.701	-8.2628	-6.388	-6.047	2.3769	-12.456	-5.9328	-11.335	-7.5211	-5.7748	-3.6262	-4.5525	-6.3334	-10.367	-10.207	-5.1617	-12.609	-3.6773	-11.311	-7.5756	-8.1643	-14.108	-10.323	-10.418	-3.935
8.5843	12.27	3.5512	-0.38644	8.4274	5.5821	4.304	7.1247	10.131	11.643	1.6848	4.6041	8.286	6.4352	13.377	3.2422	1.6599	5.5942	9.3401	0.66504	5.2064	10.263	8.4585	3.3531	4.0883	10.54	9.277	3.7458	6.3959	8.2657	1.0725	10.088	4.5455	6.01	6.6111	9.6745	7.497	5.5305	6.9041	3.6835	8.8757	1.5901	13.117	14.127	3.1148	7.3244	11.776	7.9618	2.2283	8.3591
-12.272	-14.427	-14.355	-11.13	-18.115	-15.581	-10.579	-18.501	-17.462	-20.856	-13.453	-8.2281	-14.46	-11.578	-12.776	-15.118	-9.3499	-13.775	-14.87	-7.8529	-12.929	-16.846	-14.138	-4.9189	-9.0067	-17.274	-9.675	-11.796	-12.429	-19.383	-9.7145	-16.907	-12.557	-18.644	-10.122	-12.619	-20.8	-11.669	-12.534	-9.2788	-8.3539	-14.438	-12.314	-10.76	-19.786	-10.138	-12.226	-15.119	-12.409	-16.005
-7.7195	-18.657	-11.249	-9.9314	-19.55	-8.5234	-14.548	-3.1574	-11.276	-6.0266	-11.699	-17.92	-15.534	-3.9656	-9.8965	-12.683	-13.411	-11.589	-5.6236	-9.7208	-9.8446	-8.1503	-14.255	-14.897	-7.3277	-11.814	-9.8028	-9.3644	-13.301	-5.1482	-10.573	-11.226	-6.5086	-6.1656	-7.3379	-10.931	-10.879	-3.0312	-7.8407	-10.746	-14.59	-14.556	-3.7276	-11.283	-14.826	-3.6133	-14.718	-7.6788	-15.182	-8.7484
-7.2671	-1.779	-5.5618	-1.7829	-0.61634	0.098188	0.11338	-6.6082	-10.401	4.136	1.541	-3.1009	3.1997	3.1254	2.7217	-4.2943	-0.34713	1.4935	1.4567	3.7142	-1.0455	-3.9989	5.1613	-1.0819	-1.6222	-5.1259	4.8508	-2.6418	-1.1462	-6.2988	2.2156	-5.1962	-3.9754	-1.6997	-7.2587	-2.3144	-3.3309	-9.1038	2.1254	0.78242	-5.6884	3.0157	-3.1378	-9.3196	-0.026364	-4.9235	-5.2859	-4.3058	1.9058	-2.7092
-0.7296	9.881	5.708	2.0495	-6.7118	7.1879	3.3865	3.7463	-1.2032	7.4157	4.8164	-1.2912	-0.98664	4.0015	2.8948	8.8329	3.9497	1.7053	2.3894	8.4219	5.686	1.9595	2.5598	-0.5203	0.71778	6.1413	0.83929	2.4267	-2.0627	5.0098	2.7964	8.2597	7.8702	4.0647	-2.6244	5.6603	5.4717	2.4141	-1.1085	1.1723	-1.8048	0.96372	2.8118	3.2643	5.9019	4.0244	4.3021	-4.6533	9.776	6.7917
0.23481	-0.36148	-8.8076	-7.7542	0.69376	-6.8771	-1.5038	-2.7064	-2.7924	-1.9842	-3.052	-0.46155	-1.6109	-2.1229	2.6897	-6.5211	-5.1719	-6.9413	-4.0516	-7.0177	0.1595	-9.499	-0.60354	-0.61742	-8.4817	-2.1725	-2.5208	-1.2747	-3.4956	1.7605	-3.3611	-0.54264	-5.3318	-6.752	1.7965	-6.9908	-1.4031	-1.0063	-11.605	3.0828	-8.7445	-0.27465	-0.66351	0.23771	-9.494	-4.982	-5.1503	-0.45755	-1.0799	-2.167
-21.62	-26.232	-17.826	-22.514	-18.708	-14.559	-19.506	-23.555	-20.002	-18.715	-27.57	-15.003	-17.4	-21.985	-21.366	-22.148	-20.559	-26.499	-24.691	-14.682	-23.249	-17.46	-19.248	-16.918	-18.169	-17.509	-18.217	-25.103	-21.997	-25.216	-22.35	-19.939	-27.056	-17.976	-21.794	-22.442	-22.01	-18.742	-23.477	-17.752	-15.55	-18.273	-23.531	-15.414	-20.052	-16.413	-21.581	-22.054	-17.599	-26.614
-0.63632	-3.4437	-2.619	-7.5425	1.2389	-5.053	2.6056	-7.37	-0.98069	-2.4523	-0.50008	-3.079	-3.5588	-5.0081	-5.166	-3.7864	1.4686	-2.9389	-1.3293	-5.7969	-4.5634	-3.0684	-5.2557	-1.818	1.0939	-2.1736	-4.4489	1.4507	-6.83	-12.522	-6.1894	-6.9779	-6.6462	-0.99939	4.8045	0.80289	-8.894	-7.9552	-4.644	-9.3404	-7.383	-4.3052	-4.2025	0.62699	-1.2246	-5.4836	-4.6041	-7.3711	-5.6581	-3.1534
-17.028	-11.742	-9.0413	-7.9671	-8.6337	-6.4009	-16.18	-22.784	-15.066	-17.775	-9.4403	-15.48	-20.212	-15.963	-10.489	-15.516	-12.828	-13.776	-15.58	-7.3455	-13.376	-16.755	-11.077	-18.358	-17.764	-14.216	-13.101	-19.432	-13.945	-12.792	-6.8221	-14.011	-13.242	-12.743	-14.169	-12.905	-13.073	-14.379	-11.391	-18.803	-14.153	-8.7683	-12.439	-16.701	-9.0542	-16.47	-11.053	-11.625	-11.063	-18.288
-3.4772	-0.56643	1.1909	-2.3224	-9.2168	-7.3203	-7.416	-8.2854	0.64483	-2.0779	-3.3493	-1.7543	-2.1661	-6.1133	-3.0164	-3.8762	-8.3537	-3.1839	2.6037	-4.791	-5.3413	-2.4004	-1.3429	-9.2552	-9.8581	-3.4752	-5.8474	-10.142	-3.4927	-5.0886	4.2868	-3.5774	-5.8158	-5.4579	-3.2807	-0.42135	-7.1415	-2.2294	-5.4564	0.20621	-7.5877	-5.1054	2.2676	-1.8043	-5.5281	-4.0682	-5.6418	-0.62908	-2.2202	-4.677
-6.465	-5.6084	0.94586	2.0578	0.4523	-5.4829	-3.5725	0.60584	-5.3907	-3.938	-9.2394	-3.2928	-3.7787	-6.7663	-3.6634	3.0178	-2.706	-0.88624	3.2899	-5.9045	0.0037428	-5.1514	-2.1753	-7.1691	-5.6527	-1.6884	-3.8721	-3.1101	-3.2787	-3.2187	-5.8628	-8.6375	-1.5233	-6.0002	-11.994	-3.1663	-2.5511	-3.1153	-0.69672	-2.3152	-3.5641	-5.8638	-0.082529	-3.8881	-3.699	1.6225	2.7305	-0.31182	-3.8308	-12.042
-6.5024	-10.374	-7.2858	-5.5731	-12.034	-13.017	-9.3793	-19.585	-15.759	-6.491	-9.8001	-18.168	-11.096	-20.944	-10.354	-11.775	-13.486	-5.3487	-9.7567	-7.9748	-10.436	-11.353	-12.692	-11.312	-14.958	-8.3894	-18.629	-12.65	-8.4847	-6.9217	-7.4268	-11.247	-13.648	-11.724	-5.3364	-7.9976	-7.8788	-12.773	-4.0787	-12.213	-11.326	-14.348	-14.652	-6.7622	-11.659	-4.0106	-6.9347	-14.463	-10.548	-12.041
5.7145	4.1557	9.8554	6.4048	7.6526	4.4567	5.7689	12.248	4.5293	-1.8637	2.4597	9.5022	-0.49507	1.1676	6.3901	-2.2781	-2.0213	0.1025	4.3239	9.2873	1.2944	4.9009	1.1936	2.1	9.3631	11.54	5.93	11.421	1.2502	2.6191	-4.3806	-1.0644	8.9176	4.4837	3.521	8.2815	6.3684	3.4708	-0.38951	7.8266	-0.027522	1.6394	0.88838	-3.6197	8.4429	7.7413	1.3714	4.9187	6.0897	3.3662
10.384	8.2242	1.9004	6.7671	6.1267	10.402	5.0784	9.8108	6.9589	11.053	2.8371	9.8807	5.9027	12.384	6.2991	0.54487	5.6383	1.0201	7.6013	6.8079	4.3193	10.074	5.1219	6.1849	-0.49345	5.5404	2.8881	3.0641	6.9021	5.57	5.5591	1.0684	5.2788	10.931	6.6707	7.8912	5.1944	5.1226	8.7688	3.996	5.4363	11.12	10.756	11.864	9.7349	9.1691	16.278	8.5748	7.976	6.8942
-1.7811	-3.5149	-7.3057	-0.40122	-5.8657	-0.1934	4.1834	-4.7619	-4.2102	0.07375	-0.69162	-1.196	-2.9763	-4.7046	-0.0016443	0.81188	-0.74462	-5.1394	-1.5567	-0.46243	-1.7812	-2.9591	-10.108	2.2338	3.1151	2.1074	-1.7729	-1.1349	0.014141	-0.036045	7.9208	1.9068	-6.7959	3.1105	3.5463	-0.1781	-2.6007	-0.068924	-2.0726	-1.7571	2.6368	-2.0929	-2.5425	-1.6674	0.28327	-2.7268	0.59832	-0.82409	-2.4713	-4.4229
-6.1867	-7.5283	-11.04	-8.6665	-4.078	-4.0588	-4.6717	-7.6709	-8.4803	-2.0864	-9.6209	-5.7322	-8.654	-3.5605	0.08456	-7.0759	-6.92	-9.452	-1.015	0.78487	-16.14	-8.7891	-10.863	-3.4004	-7.0478	-5.2505	0.94889	-9.0736	-10.335	-0.91213	-7.5506	-0.38307	-6.4871	-10.866	-1.895	-2.9936	-4.7147	-8.475	-3.7082	-2.8159	-3.4914	-11.154	-9.691	-4.5524	-6.0765	-6.46	-12.124	-11.139	-8.73	-13.294
-15.485	-14.601	-16.931	-11.96	-13.235	-10.857	-9.7226	-4.5213	-13.492	-7.5384	-12.82	-16.228	-16.591	-14.443	-19.302	-18.645	-12.378	-10.831	-12.959	-8.7738	-16.596	-11.711	-7.1135	-15.464	-12.109	-12.998	-12.647	-15.734	-12.881	-11.83	-16.602	-18.099	-8.3869	-12.767	-12.83	-11.641	-20.619	-8.7444	-6.6669	-12.452	-11.759	-10.157	-13.829	-12.795	-12.587	-17.011	-7.3049	-12.503	-14.494	-11.916
5.8847	6.2264	4.8948	9.4129	8.7581	7.4506	11.128	8.497	10.662	15.637	3.5742	7.4028	7.0733	3.5888	4.2828	8.7213	10.541	3.8434	5.0041	4.4792	6.154	3.2356	8.2499	3.2607	-0.091077	9.933	8.3353	10.168	5.7474	7.0425	10.92	3.3365	8.378	4.809	11.212	-0.58221	9.1754	9.0483	8.1846	8.999	9.6529	16.147	6.2647	8.0177	7.5322	5.793	4.2969	11.725	10.974	4.4026
-18.542	-21.664	-18.939	-19.836	-24.053	-21.209	-25.039	-20.947	-19.41	-10.91	-22.735	-23.667	-19.233	-16.799	-25.534	-26.713	-16.023	-22.616	-23.384	-25.493	-16.807	-22.627	-21.99	-25.802	-22.443	-16.878	-24.226	-17.308	-23.041	-26.565	-25.841	-20.779	-25.854	-23.398	-26.005	-23.3	-19.094	-24.213	-21.456	-28.022	-22.356	-18.138	-20.407	-22.229	-27.697	-26.537	-23.708	-18.282	-27.262	-21.351
-18.784	-12.802	-16.208	-8.0228	-13.643	-14.346	-19.531	-13.897	-11.238	-13.06	-16.05	-16.243	-11.929	-20.743	-9.4697	-11.39	-15.307	-23.578	-14.51	-12.378	-12.183	-18.004	-13.95	-18.32	-16.501	-20.332	-10.318	-19.498	-14.494	-12.805	-15.069	-15.103	-15.287	-14.395	-18.597	-15	-8.3781	-12.372	-11.15	-9.6084	-22.596	-14.589	-17.143	-9.0121	-18.755	-14.637	-11.659	-15.421	-10.151	-17.568
-11.157	-5.5049	-6.6175	-13.818	-9.9886	-11.607	-12.974	-12.107	-18.306	-12.291	-7.1649	-5.518	-9.6654	-14.915	-6.6603	-13.31	-15.006	-5.7481	-6.8552	-13.99	-9.6713	-15.964	-16.486	-16.91	-19.485	-4.5786	-8.0202	-11.185	-16.361	-13.26	-11.685	-8.9294	-16.483	-6.3657	-9.5488	-18.143	-6.2457	-10.665	-10.122	-13.34	-8.2838	-11.702	-8.0476	-4.5459	-13.671	-13.859	-11.485	-13.998	-12.093	-9.1396
5.5885	18.235	3.7965	13.676	6.8835	7.4446	12.743	15.646	8.9019	12.175	15.045	10.402	9.576	5.1856	3.3385	4.064	14.386	15.47	7.5148	8.323	13.397	9.3877	2.8412	11.681	10.282	15.835	11.354	11.378	9.7688	8.9926	8.4744	13.232	14.485	10.977	13.615	10.91	14.693	10.235	13.052	7.2634	12.61	8.2201	6.8605	8.9095	3.2236	16.215	12.512	9.0822	6.8631	8.4146
3.7441	-13.484	-0.7595	0.6354	0.303	-1.8421	-4.9011	-3.2149	-3.1264	-0.54633	-2.0656	-1.1716	0.73595	6.3229	-4.8011	-2.7264	-6.2259	1.1756	-4.6855	2.0386	-3.3628	-0.39524	-7.5622	-1.0562	5.5899	5.9005	4.1066	-1.8018	-3.4126	-9.4765	-1.1055	-4.8458	-1.5779	-1.6319	-0.47125	-0.76372	-6.0203	-2.5506	0.30593	-6.9313	-2.5354	-3.7624	-5.2937	1.0723	-5.1608	-1.1704	-7.5906	-2.0123	2.0016	0.084263
-2.1544	-5.6056	-5.8238	-11.947	-7.7898	-4.2624	-13.918	-1.9467	-4.3854	-3.5925	-11.679	-11.951	-8.1609	0.4523	-5.1688	-1.4688	-11.148	-5.6522	-11.392	-6.6546	-3.1463	-4.0163	-5.1854	-4.5333	-5.6992	-12.872	-7.7508	-8.217	-9.4644	-5.7629	-10.094	-9.0739	-8.7885	-0.56852	-7.341	-8.8748	-6.9967	-8.62	-4.5141	-4.5231	-6.8614	-6.1084	-5.2155	-6.8966	-10.845	-6.679	-3.5121	-0.8118	-8.7803	-5.5559
-4.6279	0.54513	-5.2222	-6.0368	2.1125	-0.061464	-1.1981	1.7324	-0.3102	-4.1104	-1.0225	-8.3015	4.7766	0.96787	3.3829	-9.1854	-3.6764	-2.9398	4.5189	8.2234	-1.9695	0.58353	1.2267	-4.0917	-4.0671	-1.2864	-2.3532	-2.652	-6.9851	1.1564	-2.5323	-1.5227	4.2594	-5.58	-1.0574	-2.5311	1.913	-4.7447	-2.9229	-6.6032	-1.9526	0.033974	-1.2996	0.86751	-1.3341	-6.9119	4.4204	0.4363	3.0559	-0.93895
11.785	2.8052	7.4729	4.2044	10.574	9.6453	12.909	6.154	14.98	10.159	3.6663	7.3744	10.242	11.478	12.07	10.141	13.307	10.665	5.9618	3.606	10.951	7.7333	4.4574	0.26641	5.8137	13.517	7.9052	9.2177	7.9082	8.9477	5.5067	15.368	8.5271	11.493	15.915	14.264	6.4953	5.9746	7.724	9.9552	13.338	13.595	5.7765	8.5036	12.811	14.031	7.8982	8.2763	10.556	3.6175
5.2141	9.3877	8.3514	5.7674	13.012	15.43	4.8296	5.4145	13.91	7.2265	7.3441	9.2883	10.716	4.8989	10.778	6.4632	10.953	1.6446	6.1214	9.193	6.9654	8.1241	6.9857	6.7721	3.2685	9.1328	6.9048	3.4859	13.001	3.4629	11.56	7.0703	7.8472	3.5625	6.7829	10.567	5.7999	6.5258	7.7239	5.2633	-2.3092	9.9114	10.056	3.7956	7.2764	3.5703	9.4062	12.112	6.3945	7.0699
-0.26737	-5.9331	-1.3116	-3.0344	-5.0177	1.7287	-3.8128	-2.8962	-1.5424	1.4641	1.9172	-6.2115	4.5556	0.90274	1.4789	-2.4776	-1.8273	-0.42385	-1.752	-7.6609	6.1943	0.66301	-0.13667	0.83312	1.0543	-2.9539	6.0362	-1.619	-0.13905	2.3366	4.7021	-3.1837	-0.28412	-1.129	0.46545	4.6498	-3.4451	3.569	-3.359	-0.20104	2.4362	1.061	4.747	1.7621	1.5328	2.8786	-0.6323	-1.4118	-4.8256	5.194
1.388	2.014	8.1331	-0.18004	2.7254	-1.0949	2.5539	0.97795	-1.7255	1.3365	4.2504	8.4531	-5.2142	-3.6563	-0.39715	8.1445	-4.6734	4.1278	0.18131	2.005	3.9464	0.43132	1.5565	7.2566	9.6717	8.4593	5.1524	3.4453	-3.1795	9.2478	2.351	3.3573	1.4627	-4.9292	4.2833	2.4593	6.0553	3.3336	3.9321	1.4567	2.0633	8.1094	4.4026	2.015	0.97102	0.010277	6.3308	-1.2941	6.4933	-1.3743
-5.5714	-4.2691	3.3622	-7.3337	-0.61394	-0.95147	3.8637	5.9137	-0.56226	-4.03	-3.9646	-4.9805	2.2483	-4.724	8.0699	-3.0005	0.53973	1.5706	-0.5161	-2.525	-6.0495	-1.8777	-0.31863	-3.3935	2.7807	-2.3824	5.2903	-2.9154	-8.1274	2.0019	0.11467	3.1025	-1.9592	-4.0528	-5.7546	6.4349	3.5489	-1.7946	2.4169	-1.2198	-3.5756	1.9919	-4.0123	-1.1162	2.2209	-0.38039	-4.0629	-3.5688	-6.1618	2.3999
-7.2432	-5.21	-5.3684	-8.9152	-6.3494	-4.7657	-7.9425	-5.515	-3.7932	-4.2139	-4.4828	-4.7496	-5.9455	-8.4904	-6.3598	-5.2429	-4.7689	-5.078	-6.0312	4.9618	1.8355	-7.903	-4.1934	-8.2755	-9.4525	-5.4159	0.11838	-6.7269	-9.1621	-9.1579	1.8266	-8.6958	-6.0459	-4.6918	-6.716	-7.4999	-10.42	-3.179	-5.2312	-3.9619	-5.4203	-4.3467	-1.6954	-3.2134	-9.2126	-13.921	-9.0014	-1.7946	-6.9072	0.85063
-3.6847	-2.7942	2.6569	2.2773	-2.4452	0.11839	-2.8756	0.38339	-1.4297	0.9317	0.58269	7.7107	5.1052	7.5178	3.7796	4.3665	0.52591	-6.0827	-5.3265	1.6106	2.0999	-4.1896	-1.226	6.0565	4.6967	-3.79	1.5354	3.5189	0.39805	0.98962	-2.3443	1.7048	0.90102	-0.97905	-1.6728	1.482	-1.8219	-4.4329	-2.722	4.3696	-2.0551	3.9128	-2.2345	1.2943	5.313	2.9302	-0.82321	-1.9399	0.48537	6.2896
4.8378	5.3956	-1.4416	-4.7158	0.45762	-6.7302	-4.7455	4.9538	-2.2395	-4.8621	-4.1527	-0.68846	-0.87115	-3.2951	-5.9007	-2.4957	-5.0966	4.0754	-3.2541	-2.0185	-2.0154	-0.80226	-1.0466	1.5518	-2.1075	3.5403	-1.2962	3.8555	-2.4393	-5.5079	1.0884	-2.2257	-4.6054	-3.508	1.3521	-0.25736	1.7803	0.067264	-2.7922	-0.075576	2.476	3.2554	2.8832	2.6564	-4.9505	0.42055	3.7726	0.55395	1.5417	-3.3952
-4.6051	-3.0955	-1.6601	-4.9662	-5.4105	-3.3983	-2.1473	-4.744	-13.138	-2.3426	-5.1352	-7.1772	-4.3578	-8.9668	-1.5075	-0.31242	-2.1848	-7.6459	-5.8697	-5.0802	-2.1386	-2.8376	-4.3365	-0.14614	-2.322	-2.1441	-8.6462	4.2629	-3.5346	-6.2973	-5.0462	-1.7807	1.4212	-3.8462	-2.4928	-9.0396	-4.9219	-3.6023	-4.7855	-5.186	-2.4201	-1.1607	-2.215	-6.2589	-2.6099	-6.0608	-5.7278	-8.4796	-13.983	-4.5971
-8.5812	0.85531	-0.93966	0.48959	3.0586	2.8558	3.5784	-4.5273	-0.81007	1.849	-5.7687	2.9258	-0.79141	-1.5114	1.9207	-4.2732	-1.1636	-3.1411	-4.1949	-8.1498	3.6711	0.1106	0.85619	-2.7564	5.9374	-7.4934	0.38072	-2.6596	1.8935	-5.7458	1.0715	-8.8788	2.2783	-0.54087	-2.2696	-2.7869	7.0383	7.9768	-4.2932	-5.1273	-1.4604	-3.2198	-5.1244	-8.7143	0.98115	-2.2798	-2.92	0.67725	-1.6474	0.42877
8.2468	8.649	4.657	9.0373	11.334	1.9873	4.3142	5.9962	1.183	1.0305	8.4782	6.9941	0.40574	2.7107	5.9794	3.1148	6.404	1.084	2.5783	3.4684	-0.042914	6.0343	8.244	3.5991	6.0287	10.002	4.3429	5.8421	5.9416	9.4672	3.4629	5.5244	3.9555	4.5914	7.9644	4.3334	6.0177	9.7204	9.6695	4.263	4.0928	4.9619	8.0301	9.855	2.5989	3.5461	4.4945	6.9002	0.50921	3.0475
-18.469	-18.796	-11.183	-16.364	-10.989	-8.5837	-6.4293	-14.826	-9.8502	-14.621	-17.269	-9.1655	-16.904	-7.5349	-18.336	-16.194	-12.928	-21.42	-18.877	-12.402	-13.776	-12.308	-17.397	-18.161	-15.609	-13.441	-10.783	-10.473	-17.66	-9.0196	-17.498	-17.542	-14.58	-9.6366	-21.645	-9.6518	-10.103	-16.516	-5.2946	-18.892	-16.005	-9.1666	-9.6365	-11.812	-11.236	-18.938	-14.659	-12.036	-18.543	-15.26
-19.314	-11.857	-5.4172	-11.432	-18.31	-13.009	-17.098	-18.508	-14.383	-16.988	-11.311	-16.893	-18.127	-15.095	-8.2513	-9.2691	-10.015	-15.482	-9.0533	-10.946	-15.02	-14.356	-16.966	-16.773	-18.587	-9.218	-14.558	-16.958	-17.366	-12.982	-6.969	-13.922	-12.013	-8.8076	-9.1393	-9.8877	-14.007	-8.1083	-18.749	-17.658	-18.706	-17.021	-8.079	-8.2496	-9.8157	-15.198	-14.962	-10.767	-13.704	-14.303
7.8778	1.0519	1.6069	3.3091	2.8363	-0.63102	8.0284	-0.67652	8.2681	7.909	7.8134	1.5077	7.337	3.4799	11.212	8.1769	5.7902	3.2749	0.34777	8.0261	5.098	1.7869	0.21787	8.7646	-0.1053	2.9279	7.8989	7.257	3.1378	1.6423	3.5058	3.3615	1.2453	-4.912	-2.5969	0.14879	2.9419	2.4253	-0.43004	6.82	6.0096	0.94943	3.0514	4.9257	7.6338	9.5723	1.7677	3.9639	-0.71606	5.059
3.2257	-2.6497	2.2802	-6.4285	-7.4191	-7.2772	-8.1995	2.1373	3.148	2.9113	1.8561	-6.0042	-1.4747	7.1264	-2.0491	-0.038316	-2.5219	1.4077	2.2238	-1.6274	-3.6608	1.311	-0.53112	-2.3907	-1.8041	-2.1102	4.0209	1.186	3.5999	-1.2419	4.1854	3.9608	1.0826	6.6431	-0.11386	-4.6674	-0.14489	0.4323	-8.4296	3.5358	-4.9024	-0.49479	-4.8287	0.17508	0.22464	3.5052	-3.4275	0.47561	5.5502	0.7896
-16.498	-10.193	-3.6757	-7.8996	-15.536	-9.6782	-12.03	-12.659	-13.557	-14.866	-8.9539	-13.149	-12.769	-13.949	-7.4009	-11.673	-7.4402	-7.4819	-12.764	-15.228	-8.2124	-14.055	-14.992	-9.5102	-8.7568	-6.0512	-18.646	-8.8917	-13.684	-8.9194	-13.648	-12.469	-4.3873	-11.658	-6.4818	-7.4832	-16.118	-7.08	-6.27	-8.2705	-13.607	-9.7573	-8.6573	-10.997	-12.798	-14.452	-14.594	-5.1992	-14.043	-12.294
1.2534	3.2334	0.51586	-0.56123	8.5531	1.7271	-3.1704	-3.4995	-5.635	-1.6769	1.7212	3.9122	-3.3295	0.73121	8.7998	-1.5057	-0.21289	3.8075	7.2727	0.37528	-1.1761	-1.2385	-2.7396	-0.46875	-1.0729	-0.29045	3.3	0.5182	-3.6185	3.3071	1.7635	0.75052	1.0171	2.1771	1.6567	-1.4755	-2.7935	-7.5722	2.8813	-3.1587	4.6218	6.1304	-4.401	2.6881	1.7093	4.0629	0.69407	0.96213	5.7321	-1.3097
0.70706	-4.3077	2.5515	1.4511	-2.4285	-1.8873	-4.8497	-1.9972	3.2724	-8.778	-1.8868	0.56871	1.3222	-0.53881	-1.5594	-2.8286	-2.3315	1.6039	1.5322	-0.87739	4.5915	2.1225	-2.5882	-1.4046	-4.8576	-0.02914	1.0001	4.3844	0.59351	-1.1869	-3.6812	2.3594	-1.0803	2.7802	-0.91891	1.8743	-6.5262	-0.42827	-1.5264	-2.0997	-1.7804	2.485	-6.1612	-2.6753	2.6515	5.262	1.3557	-0.4397	1.0493	2.5745
4.1268	-3.4143	7.7309	4.7756	11.718	7.1585	7.3658	1.4822	2.8852	5.3212	5.1439	9.5991	5.8489	3.0749	9.7297	0.5234	3.5486	8.6636	5.6319	9.4141	2.9385	6.4604	1.5676	12.445	2.1785	5.1085	8.2648	4.7296	3.9058	4.7402	0.54115	10.055	-1.2763	2.7712	6.6663	8.0538	6.388	10.663	1.1958	8.6868	12.293	7.0054	4.2482	4.4778	2.0398	6.5056	5.6396	-1.6137	0.38737	7.4918
-7.7807	-11.282	-9.2518	-16.931	-7.7933	-8.5073	-15.092	-8.9	-6.6351	-16.78	-3.4122	-2.6143	-11.997	-12.658	-8.2732	-11.038	-8.1973	-9.2804	-13.51	-8.9566	-2.1499	-7.8945	-5.5178	-11.577	-12.383	-11.138	-4.8621	-9.6293	-12.563	-6.1999	-9.6786	-14.934	-4.4692	-5.9597	-5.8052	-10.816	-10.818	-6.4619	-8.3431	-6.9702	-9.155	-9.5401	-11.297	-9.1779	-12.13	-5.3764	-7.3909	-15.794	-8.7776	-10.755
-1.9002	-5.0519	-0.11775	-4.5494	-6.8541	3.8326	4.7748	1.4143	1.2283	2.0406	-1.9197	3.9969	-4.4829	-7.1941	0.88059	1.0998	-0.34089	3.4616	-6.155	-3.6842	-0.37889	2.1639	-0.057885	-5.5595	5.9371	0.27689	-2.6733	-1.0118	-0.1276	-9.5928	4.9382	-0.969	-1.2988	-0.82146	-2.7802	-1.3925	0.77217	-4.7505	-4.9367	-5.2664	-0.8129	0.62056	-1.8319	-4.6324	-2.3342	-1.81	-2.7363	-0.90594	2.5103	-2.5303
4.3864	-0.44332	-5.1086	4.4795	-1.3017	-4.7088	-0.33992	-8.5246	-8.9228	-0.72443	-7.4445	-2.7382	2.3807	-2.0698	-9.2609	-0.83761	1.942	-4.2511	0.83435	-0.81085	-1.0006	-2.5282	0.059373	-1.7127	-9.5271	1.7522	6.8811	2.7059	-2.8347	-3.4842	3.588	-1.6603	5.2806	-2.4922	1.8474	-2.0092	-0.59908	-1.635	-3.0984	8.3773	-5.0117	5.039	-3.6556	0.6299	1.5656	0.73524	-3.7128	0.20428	2.094	0.47066
2.0882	-0.93754	-3.1703	1.1574	8.2026	2.6697	10.596	4.0141	2.1295	-0.93914	1.1962	-4.4613	2.7633	-2.7536	4.6758	1.0574	1.5723	2.6916	0.51147	0.49791	-3.9775	1.2864	2.0345	0.30159	-0.44682	-2.0783	5.2824	8.5305	-0.081541	1.8489	1.2424	6.1651	0.006746	1.7531	1.8487	-1.6652	3.2941	0.7567	0.25077	-2.2821	-5.1571	1.9329	3.9546	3.5811	2.4536	3.4695	7.8482	6.6251	-0.56985	-2.1138
0.68209	-6.5757	-0.56663	1.0773	1.273	-4.5904	-0.104	-6.7307	0.46525	-1.6576	-3.3785	5.1462	1.6104	-3.7398	3.4166	3.7529	0.8429	-3.6989	-2.8247	5.5828	-4.685	-11.886	-1.4919	-7.1279	-7.8132	7.3549	-3.3387	0.29792	1.4648	1.9693	-3.5395	-3.653	-0.7941	-3.8382	-0.44358	2.3382	1.1371	-7.2271	0.08667	-4.8643	-2.573	-6.5495	0.18186	-1.1173	-2.9116	-4.0555	-0.67131	2.0412	-3.9368	-3.5688
-12.158	-11.57	-9.2602	-7.9487	-14.923	-8.9219	-14.61	-12.859	-10.165	-8.8414	-8.4339	-9.9934	-16.396	-7.0896	-5.674	-14.445	-7.9539	-9.5047	-11.489	-8.0095	-8.6537	-13.601	-11.252	-15.141	-8.1769	-8.8211	-13.723	-19.481	-10.177	-11.115	-7.6235	-8.1847	-13.534	-9.1655	-9.1447	-10.863	-3.7917	-12.21	-13.276	-8.4735	-12.855	-18.33	-10.823	-8.6516	-13.798	-6.9357	-12.89	-7.0453	-8.7332	-12.899
-6.311	1.1778	-1.8193	0.68577	-6.7604	-3.3283	-1.4174	-0.9413	-4.8204	-5.2874	-0.19575	0.51901	-4.8161	-0.76975	-2.0823	-2.7079	2.7777	-0.72449	0.29673	-2.7291	-4.2832	1.3607	-2.4939	-6.5236	-1.9503	1.6873	-6.1961	-3.3314	-4.8236	-0.34086	-8.0008	-3.9676	4.1367	-9.5884	3.245	-3.4053	-2.0065	-0.86637	-8.4536	-0.82131	-9.8692	-7.657	-0.32072	-7.6045	-6.7073	-0.11769	-1.7993	-4.8789	-1.1137	-2.7075
-6.5276	-0.51253	0.78654	-10.342	-8.4003	-1.8974	0.10361	1.1424	-7.5128	-2.3422	-5.7635	-1.3428	-9.2541	-7.5511	-3.449	-2.1704	-6.201	3.5436	1.461	-5.1591	-6.493	-2.8731	-0.96286	0.67175	-6.3558	-0.077085	-4.7199	-3.3534	-4.4375	-2.9275	-0.32412	-4.2228	1.8513	-2.2492	-3.8923	-4.5939	0.67049	-0.73578	-7.7396	2.845	-2.3088	1.2532	-0.88591	-2.8956	-2.3961	-1.0611	-2.6457	-2.3906	-4.7215	-4.8755
7.7105	-0.94139	9.0727	7.9187	2.0218	5.5087	1.6176	6.1839	4.1179	-6.2291	1.9754	2.8436	3.4509	1.3809	1.3674	3.2319	12.751	8.0387	3.9455	6.8192	-2.6612	10.309	3.895	4.2997	7.61	2.1732	5.0133	5.9368	-0.72815	5.6746	-0.40852	4.9414	2.3571	12.751	8.6825	-0.0085714	0.32715	11.369	6.0069	-0.20889	5.619	5.0226	4.6729	3.1687	1.5775	5.5695	6.5465	3.1345	9.9787	4.3429
-15.189	-11.802	-9.401	-3.9044	-9.3198	-4.7488	-13.68	-10.82	-14.275	-13.362	-7.2607	-7.5075	-9.4524	-7.9664	-13.051	-7.8966	-8.8969	-12.704	-14.534	-7.2254	-19.825	-7.5037	-13.156	-11.747	-14.312	-13.363	-15.483	-10.741	-19.832	-11.993	-14.005	-11.977	-13.581	-8.3571	-7.1262	-11.522	-10.68	-12.084	-11.156	-14.135	-9.552	-14.803	-10.091	-16.735	-16.688	-15.833	-12.019	-7.3584	-15.716	-19.596
-6.7078	-14.02	-17.129	-12.539	-13.48	-13.447	-11.549	-13.219	-23.715	-22.314	-9.0524	-16.757	-17.667	-10.003	-16.784	-12.757	-14.764	-16.218	-14.908	-11.162	-7.0149	-15.989	-12.088	-15.381	-10.764	-7.3451	-18.958	-13.399	-16.845	-8.7146	-15.896	-14.36	-11.196	-13.962	-14.11	-15.497	-10.262	-14.5	-15.07	-15.428	-12.93	-16.892	-9.7929	-18.54	-17.465	-13.872	-13.546	-15.13	-15.085	-10.878
-14.707	-11.338	-6.3777	-16.666	-11.121	-12.591	-13.745	-3.8657	-11.876	-11.534	-10.886	-7.8996	-18.067	-10.73	-15.175	-13.771	-6.4521	-15.378	-6.14	-11.917	-20.359	-13.878	-10.51	-10.018	-9.3661	-6.8078	-18.579	-9.8003	-7.1252	-12.382	-15.869	-14.202	-14.684	-11.125	-9.8152	-9.0486	-6.807	-14.711	-9.4415	-9.6184	-16.974	-17.233	-4.2458	-12.663	-11.401	-15.395	-10.937	-8.0905	-9.9832	-21.359
-15.132	-16.879	-3.3739	-15.537	-13.83	-14.833	-11.009	-12.509	-14.335	-10.641	-7.7266	-8.4534	-9.6428	-7.6356	-13.228	-12.97	-7.3923	-16.401	-8.5719	-13.529	-12.684	-16.138	-16.652	-15.122	-18.092	-10.237	-10.853	-18.725	-12.54	-13.537	-10.631	-18.198	-13.033	-11.863	-8.1132	-17.776	-10.987	-20.12	-8.7196	-14.831	-15.2	-19.023	-8.5553	-18.359	-13.709	-11.568	-14.316	-15.306	-17.926	-16.581
11.536	5.694	5.4323	1.9037	5.7489	6.9217	5.1024	9.8444	3.2706	4.9979	6.7175	8.2355	2.9543	6.7057	7.3937	7.1177	6.5385	3.7603	11.58	7.355	8.1183	2.8896	4.8531	5.2851	-2.3823	11.985	6.3458	1.7911	6.5966	0.97936	7.8856	6.6236	5.1359	-1.2331	8.2692	7.2832	4.1203	8.4866	1.5951	12.88	10.939	17.385	12.844	16.765	7.8813	8.8801	12.712	1.721	7.4171	2.0157
-5.7005	-1.8899	-0.48375	-1.3801	-6.8993	-8.1943	-8.0943	-10.489	-6.6482	-4.2564	-12.158	0.85685	-5.6914	1.5923	-3.61	1.3188	-6.0407	-6.9454	-7.9507	-4.0433	-7.1442	-9.2676	-16.15	3.886	-1.4157	-10.301	-2.1478	2.6613	-6.6097	0.5105	-2.1546	-9.5585	-8.8666	-11.599	4.7661	-1.9358	-4.8565	-7.8759	-1.9782	-3.3363	-10.987	0.049876	-4.8861	3.9001	-2.3991	-7.6622	-7.4452	-2.4884	-2.7953	-2.3061
5.3323	-2.0918	3.1702	5.2531	-0.72493	-3.8276	-0.673	-2.9168	-5.0146	-4.2842	-1.7331	2.9332	-4.0016	0.77081	0.049212	-4.5662	0.80762	2.7998	7.543	-3.7233	2.2509	1.7892	-2.215	-5.0795	-1.5119	-3.429	-1.2401	-10.108	-7.139	-3.7732	-8.4754	3.3357	-4.3159	-6.0324	-6.4547	1.4702	-6.6904	-5.8196	-1.2932	-0.96663	-0.0057031	0.52569	-5.3314	-2.7428	-1.2999	-2.1553	3.9297	-2.3259	-1.5861	-4.6964
-22.061	-21.359	-18.055	-21.297	-24.419	-29.647	-27.436	-22.922	-24.861	-26.59	-19.352	-24.785	-26.736	-24.494	-26.041	-24.451	-20.227	-26.339	-26.31	-24.429	-31.72	-21.133	-25.355	-20.167	-23.39	-24.961	-21.786	-20.565	-19.252	-26.012	-18.166	-26.091	-22.359	-21.209	-24.836	-27.049	-26.643	-23.803	-22.37	-22.578	-20.762	-30.598	-22.379	-23.128	-26.326	-22.104	-22.474	-22.621	-24.045	-27.589
-1.5155	7.3124	6.4774	5.6822	-1.4639	-1.0197	-1.3329	0.24388	1.5495	7.3644	-1.6257	5.2823	4.4825	-5.9001	3.5993	1.4287	-3.6335	7.3506	7.3571	1.0505	7.4204	0.85775	5.5506	3.2495	5.8855	3.6256	4.1166	-1.544	-3.0111	7.38	4.472	2.6963	3.3186	-0.22431	-0.49562	-7.8938	-1.7621	3.7018	4.2745	2.5947	2.8033	6.6989	1.1172	3.9808	-0.23021	3.0795	1.2844	6.9708	2.1406	-0.010343
-27.125	-22.282	-18.523	-26.162	-21.47	-23.581	-23.847	-19.008	-15.53	-27.203	-18.354	-28.103	-16.134	-20.361	-22.425	-20.004	-17.688	-28.788	-20.131	-20.405	-23.696	-17.487	-22.845	-28.401	-23.998	-24.591	-18.082	-20.909	-17.599	-20.296	-18.728	-26.931	-22.231	-14.368	-23.488	-21.764	-22.281	-18.013	-24.291	-29.221	-22.728	-17.413	-19.946	-23.188	-14.211	-22.603	-14.415	-19.417	-13.608	-19.675
-0.16808	6.7776	-0.47445	-0.34231	-2.8726	1.41	-1.9438	3.3751	-3.8996	3.9666	4.3392	3.9372	-2.231	1.723	7.9585	3.0078	6.2847	0.081511	2.9902	3.8566	0.22099	-2.3427	0.33177	0.47189	3.9444	2.2468	-1.3151	-6.2303	-3.2108	-1.4786	4.3055	-2.5821	-0.38207	7.4012	8.2004	0.34535	5.6355	3.4939	5.0525	1.007	-3.0623	-0.9848	1.5496	-5.9446	0.32606	8.8375	6.3667	1.4744	-1.1559	-2.456
-0.93353	1.3066	-8.9199	-3.3197	-2.7347	-8.1894	-2.6148	-7.212	-11.692	-3.9284	0.54793	2.8012	-0.78544	-5.109	-0.68756	-3.1648	-7.9163	-2.178	6.5756	-5.2204	-5.7852	-6.2468	-2.8667	-2.2072	-0.9603	0.02472	5.4385	-5.0897	-0.69888	-5.7744	-6.5658	-8.3245	-0.15758	-1.4813	-4.5369	-11.196	-1.9408	-5.6578	-1.2678	3.0383	-10.58	-2.0319	-0.25492	2.5974	-2.1523	-2.9743	-5.7041	-2.9088	3.1941	-4.8248
-20.536	-26.533	-23.271	-23.014	-25.835	-20.889	-21.179	-17.571	-20.3	-27.416	-22.071	-22.442	-19.9	-22.222	-15.245	-21.183	-21.847	-19.243	-21.344	-21.363	-25.484	-25.549	-17.143	-22.904	-21.775	-26.16	-26.964	-26.048	-15.68	-28.683	-20.156	-20.782	-16.004	-26.067	-25.292	-25.762	-27.45	-17.867	-21.065	-26.792	-23.806	-21.131	-20.781	-15.543	-14.584	-23.201	-23.926	-14.013	-25.955	-24.896
-9.8813	-14.305	-9.7253	-14.281	-14.579	-17	-18.453	-13.816	-15.097	-18.366	-20.264	-18.816	-18.507	-19.82	-21.586	-17.519	-10.551	-12.005	-15.624	-17.133	-11.766	-14.035	-14.858	-12.88	-16.591	-17.97	-9.2467	-14.877	-9.727	-9.3076	-12.526	-9.8165	-14.629	-15.224	-14.451	-19.258	-4.2324	-9.2839	-9.341	-18.415	-11.025	-15.369	-12.578	-16.703	-14.547	-9.8156	-9.8237	-14.217	-9.8112	-17.161
-0.27586	2.6118	3.1262	-3.4197	2.1068	1.0379	-1.362	2.3128	-1.427	0.34987	-4.3787	-3.2588	1.9131	0.84553	-6.171	-2.1556	5.2739	2.3258	5.6776	-3.8012	-3.548	-1.9491	-0.85413	0.76641	-6.151	-1.4198	1.6581	-1.2361	0.73987	0.054465	-2.7873	0.80413	-4.2386	-2.7291	-3.6926	2.981	-3.2706	-5.0381	-2.9896	1.1173	-0.5638	1.3493	0.55434	-2.1871	-0.98277	5.2193	-4.7347	-3.32	-4.4464	-4.3181
-9.4917	-6.8874	-7.7099	-5.8194	-3.996	-13.591	-9.0524	-6.3511	-9.4854	-9.9859	-4.0826	-8.4856	-9.7652	-8.2833	-12.136	-11.811	-11.605	-13.387	-2.8959	-4.5888	-11.631	-4.1348	-9.1731	-8.4361	-11.757	-10.16	-13.199	-7.901	-13.095	-10.604	-7.3891	-14.141	-14.779	-3.3097	-9.765	-9.4433	-8.174	-6.225	-4.5397	-17.451	-4.1462	-5.2705	-9.0359	-8.8451	-14.547	-8.8108	-11.591	-6.6334	-10.461	-8.945
-18.477	-12.803	-6.9597	-15.116	-5.8399	-14.767	-12.59	-3.6525	-15.784	-5.0438	-10.9	-4.3798	-16.993	-5.8108	-12.834	-11.539	-7.7554	-12.64	-16.536	-9.2399	-6.4159	-4.0991	-1.9457	-16.401	-12.591	-4.8205	-9.8443	-6.7387	-14.431	-14.945	-12.922	-7.5929	-3.9558	-6.7451	-13.927	-14.419	-13.109	-11.751	-6.6456	-6.3164	-8.2253	-5.3391	-13.373	-9.881	-5.6443	-9.3351	-13.441	-5.4039	-11.204	-10.418
-5.3034	-0.4858	-4.3875	-5.2112	-12.195	-4.1416	-6.8889	-1.2814	-3.4091	-7.3342	-5.9458	-1.8229	-6.4659	-3.6652	-3.3951	-8.1491	-3.7529	-0.40206	-8.602	-8.6921	-2.3279	0.42174	3.5578	-7.2607	-3.0381	-8.135	-4.7438	-2.4909	-3.586	0.78602	-2.3959	-5.5577	-3.2165	-10.38	0.24786	-0.679	-2.0659	-0.2295	-0.75851	-2.6929	-3.7709	-3.328	-0.73317	-3.6575	-5.9379	-2.9877	-3.7484	-1.4791	-4.7422	-7.6424
-0.58096	-2.8048	-3.8464	1.9826	1.7145	1.6745	-3.6155	-2.3103	2.1254	-4.5383	-0.044297	-0.4041	-3.6328	0.15874	-3.2686	-2.4652	-1.303	3.1798	-0.28629	-1.2244	0.33924	0.53345	-1.3414	4.7138	4.8976	-4.6424	4.5322	3.3605	1.3464	-1.2528	0.28265	-3.2467	0.05146	2.8347	-7.5862	2.5218	-6.5644	3.8578	1.0879	2.6745	0.39744	-0.15572	-2.794	-5.356	-6.4588	1.9764	-3.4041	-0.24969	-3.147	-2.9921
-4.1975	-12.157	-5.2974	-2.4581	-6.5666	-6.8972	-8.8225	-10.775	-7.633	-5.5122	-2.2919	-5.18	-11.932	-1.9913	-10.466	-6.6566	-6.1306	-7.7874	-10.664	-5.9322	-3.5257	-7.9214	-1.9495	-9.4591	-7.4579	-11.513	-11.685	-14.57	-11.158	-6.474	-10.33	-12.545	-10.098	-7.532	-7.4045	-6.8176	-9.1158	-8.1815	-3.8179	-9.1752	-5.6207	-9.4007	-8.7065	-9.1432	-8.0838	-9.6263	-9.5938	-14.174	-10.683	-9.7428
-0.21357	0.72431	-1.6788	1.7899	1.8927	-3.0368	-0.49501	-0.44939	-0.083943	5.0062	-3.1532	6.4162	0.40158	1.3034	0.41085	6.2419	-1.685	5.0184	5.3304	-0.16823	2.6499	0.10515	-3.1257	3.071	0.54559	-0.58153	-1.6577	3.0249	-1.7067	3.7839	3.3946	-4.9108	8.8166	2.1177	5.3872	0.052194	0.11531	6.4111	9.0667	4.5964	-0.34148	-0.26089	4.463	-3.4254	3.6574	-5.1472	1.7592	0.56929	2.6239	-2.4085
-2.2272	3.2429	5.0742	1.2085	0.072423	1.3508	0.2019	0.99116	6.302	-1.8115	1.1322	1.3632	-0.52584	2.2191	-4.3424	2.5709	-1.7341	4.435	5.683	0.27721	8.7937	3.9759	-0.89562	0.52483	-0.83422	2.3014	1.5414	-5.1125	-0.17436	-2.2679	-0.95514	2.7817	0.20833	0.20114	0.47429	4.4451	-1.9997	1.8728	4.5286	-0.65812	-2.1827	2.4969	-3.2491	-2.776	-2.3874	-3.4974	8.9578	-2.6146	2.6741	3.538
4.4913	2.1568	-0.96703	-0.98742	-2.4382	1.7387	-2.8234	0.30825	-5.0118	-4.3058	1.6608	4.7296	-4.0741	-4.9269	-2.1378	-4.1593	2.6893	0.93229	-5.8147	-8.9648	2.6076	-0.73112	-4.1632	1.5642	-3.7201	-0.35699	-6.1248	2.2038	2.2095	-6.6948	-6.2667	2.6378	-0.47575	-2.3437	0.18057	-4.9676	0.58606	-0.35871	-1.1955	5.0392	-1.202	5.525	1.2681	-3.7892	-1.6914	-4.7696	-1.1695	-4.8562	0.1325	1.4738
0.21636	0.17534	7.7243	-0.042641	-3.1456	1.1179	-4.1058	0.84095	0.13056	-4.9896	-5.2045	-5.7953	-2.208	-2.7655	-3.191	-4.7984	2.598	-6.0571	-6.0332	-4.6144	-3.491	-2.3541	3.2299	-3.4661	-4.4635	0.11485	-1.2445	-6.7646	-2.2281	0.97425	-4.4228	-1.4322	2.7735	-0.41328	1.1039	-4.0181	-9.5262	0.38455	-2.3339	-5.5118	0.095524	-3.1399	-4.418	3.3044	-7.9152	-3.0827	-2.4736	-5.3253	-4.2276	-11.948
5.0441	11.629	3.2718	10.01	7.332	8.1242	2.9369	11.581	7.36	7.1428	10.706	9.3514	9.159	4.6864	7.4436	6.6127	6.3225	9.2843	7.7789	5.9555	12.545	3.8854	9.7631	7.2559	5.493	9.6357	7.2353	8.6508	8.1394	8.6829	10.014	7.0887	11.947	7.4628	6.9412	7.397	8.1384	12.128	4.4185	9.8832	7.4971	11.897	7.5194	5.2943	8.2413	8.6062	4.466	7.3029	16.448	9.8693
0.99862	-1.0412	-8.0459	0.91662	0.65787	3.3339	-3.2219	-0.71269	-2.8743	-2.8375	0.87022	8.0243	0.070704	-2.1402	-2.2063	-3.0575	-8.7144	5.3109	0.4972	2.9036	2.8088	-1.0044	-4.4394	0.96418	-0.84266	-1.8118	0.23625	-1.7783	-2.6698	-0.91701	-1.8706	-2.6959	0.47696	-3.3462	-1.6747	2.3627	-1.1059	9.9564	-1.8581	-0.50168	1.6999	5.6507	-6.0868	-6.5252	4.6002	2.8415	6.205	1.9169	-1.4284	-0.78972
0.34664	0.22227	-6.4854	2.1757	-8.5581	5.6373	-1.0017	-7.5064	-11.508	-2.9859	-1.5662	-7.2238	-6.9126	-5.9375	-4.7581	-0.87432	0.60181	-1.8714	-4.0735	-10.101	-5.6452	-0.67364	-7.0392	-9.7176	-10.78	-0.14377	-5.5772	-1.5579	-10.953	-2.0215	-8.2253	-1.0018	-0.61413	0.28888	-3.4561	-5.5766	-2.5893	-13.648	-5.8806	-0.20112	-2.5772	-5.7272	-4.0961	-5.4841	0.18689	-3.598	0.46656	-1.3655	-4.2905	-7.7385
-10.802	-11.105	-9.2915	-10.99	-14.053	-12.209	-5.9987	-11.886	-12.386	-9.2329	-13.841	-11.419	-9.1928	-6.9382	-12.488	-16.393	-21.645	-12.189	-11.983	-10.241	-12.925	-12.268	-13.343	-14.333	-11.237	-11.501	-16.031	-12.975	-15.345	-17.488	-7.9033	-19.92	-14.77	-19.366	-14.638	-18.559	-9.21	-12.775	-13.562	-15.759	-12.405	-13.12	-18.238	-18.048	-14.386	-12.035	-13.75	-12.962	-7.4338	-15.185
-5.9836	-3.5872	-6.6879	-3.4733	0.029219	-3.1225	-0.092271	-7.9934	2.3688	-5.9705	2.1706	-4.2292	-12.58	-1.8924	-6.8169	6.6382	2.022	-0.33764	-1.3528	8.8034	0.28647	0.96394	-7.9423	-2.6713	-2.8204	-4.7775	-1.0143	-0.29617	0.96617	-2.7524	2.7623	-2.154	0.86876	-7.7311	-4.0997	-4.2385	-1.0728	-3.6474	-5.2931	1.8208	1.3129	0.59406	2.2592	6.5322	-0.98947	-2.2822	-2.1195	0.46379	-1.5962	-5.1697
13.622	8.6882	11.022	14.453	12.969	11.594	9.4871	10.584	7.5235	9.8789	4.8158	6.9873	6.0999	12.309	10.47	8.3275	13.525	17.417	6.6498	14.52	5.9737	3.6393	7.9568	14.188	3.6876	5.1716	2.8644	12.305	10.916	12.547	8.4112	8.7027	12.635	5.1391	17.544	11.25	6.9952	6.7826	12.211	9.1113	6.2885	8.2902	8.9133	7.1674	10.375	11.683	14.544	5.7918	10.2	9.1611
-3.9432	-0.70304	-0.016282	2.8535	-2.1519	0.23347	0.91394	-2.3468	2.3882	-1.7773	2.7113	-3.5964	-3.4149	-4.5662	0.26296	-5.1704	-2.2642	-0.73516	-0.20221	-3.5674	3.3859	-1.6616	6.0171	-2.9839	-1.1562	2.2668	5.2628	-4.3983	5.7708	-1.3497	5.1532	1.0538	-1.7636	0.36686	-0.66897	-0.30651	-2.2209	-5.363	-0.70518	-1.8805	2.8993	4.7466	-8.8736	-2.9116	0.69153	-0.29952	4.4983	-2.9123	-2.749	-4.9736
-14.987	-7.2675	-16.143	-10.953	-12.173	-12.75	-7.7687	-15.999	-14.013	-16.845	-13.992	-8.823	-15.887	-7.3041	-3.2707	-10.521	-6.9319	-14.999	-8.5097	-13.993	-15.97	-11.282	-17.712	-14.497	-9.7864	-13.918	-5.638	-9.8263	-10.775	-16.754	-14.159	-12.205	-18.603	-6.0593	-14.102	-13.001	-2.8501	-9.3547	-7.6063	-10.174	-11.102	-7.6661	-9.3604	-13.57	-13.576	-11.506	-14.433	-14.085	-7.8064	-10.525
-5.9686	0.68695	1.7447	2.7488	-2.3951	3.7342	4.1698	-5.0114	3.7875	7.1946	7.4109	3.2631	4.6367	-1.9259	1.7263	-6.3456	0.38834	0.49649	2.3018	-2.8045	1.3022	2.9628	-0.28316	-5.0017	5.3712	1.8751	1.9691	5.2143	-1.5874	-0.50977	-3.6974	3.5487	3.8909	-4.4225	3.3014	-2.0012	4.0025	5.0168	-0.41906	5.0195	1.371	3.992	3.9403	5.4581	-1.962	2.5354	-0.38282	1.7599	-3.1297	5.1829
-7.0585	-13.881	-14.409	-9.3111	-14.309	-13.027	-12.078	-19.199	-12.661	-12.987	-12.864	-15.271	-12.369	-9.4584	-7.5236	-15.407	-18.336	-18.444	-20.121	-9.1257	-19.91	-5.3788	-12.173	-20.207	-19.129	-16.327	-9.6841	-8.9825	-12.372	-13.222	-11.945	-18.432	-15.121	-8.3695	-9.1267	-13.14	-7.3487	-12.758	-19.082	-17.468	-11.713	-13.823	-14.982	-18.4	-15.112	-9.7071	-11.995	-12.115	-11.335	-16.36
-2.4355	3.5222	2.397	-4.6795	-1.349	9.0816	6.4556	3.9067	0.73987	2.5751	-2.3178	1.3114	-2.5152	7.3335	1.1754	2.6117	-7.0337	3.0428	7.711	-0.24332	-5.9821	-2.0132	1.6565	1.8141	1.4071	-2.9223	-3.4193	-1.6675	1.3836	-0.29038	-0.098104	-0.68675	-1.0091	4.1398	1.3381	-1.6098	3.1905	0.84867	9.9709	0.32293	2.1112	1.0182	-1.4856	4.4339	2.0034	0.5468	8.5713	4.9165	0.16305	2.1541
-23.881	-18.878	-25.561	-28.802	-16.141	-25.819	-25.582	-25.695	-23.905	-28.783	-26.231	-24.152	-21.586	-21.287	-25.012	-22.051	-23.381	-23.285	-26.095	-22.929	-24.313	-24.478	-18.36	-18.142	-22.811	-28.19	-17.87	-22.517	-21.805	-26.9	-16.649	-25.036	-21.531	-17.96	-24.22	-22.642	-20.084	-19.751	-19.838	-28.994	-24.259	-26.104	-24.625	-19.108	-26.436	-32.043	-18.89	-20.289	-23.844	-24.861
-5.8579	-6.9515	-5.8962	-1.9327	-6.4282	-6.7128	-5.9747	-3.1376	-6.5902	-6.3786	-8.0725	-5.4632	-3.6149	-3.8291	-9.0787	-7.0745	-0.38791	-6.9801	-3.4295	-8.2663	-11.932	-8.1728	-8.2368	-1.4088	-1.3155	-9.1475	-3.3353	-5.8513	-0.72302	-0.15979	-2.8451	-1.4744	-7.3747	-7.4003	-4.7504	-3.5259	-2.43	-1.107	-3.8304	-7.5817	-6.7141	-6.4557	-0.63788	0.43624	-7.0885	-10.128	-4.587	-0.75717	-2.3354	-4.3268
-12.866	-9.7373	-11.751	-8.5094	-13.332	-11.819	-16.951	-14.433	-15.832	-12.038	-10.165	-20.623	-19.395	-11.793	-13.676	-13.154	-9.6396	-12.622	-15.915	-14.489	-14.242	-12.346	-10.492	-12.813	-14.544	-11.417	-5.6593	-5.7999	-17.636	-11.749	-10.25	-9.7531	-13.312	-14.381	-7.4425	-18.421	-12.532	-6.6052	-16.476	-14.91	-7.5807	-12.739	-15.043	-17.231	-14.067	-13.62	-13.136	-8.9253	-13.255	-10.728
2.4986	1.9252	3.5827	0.7976	2.8097	-0.18653	-4.4485	-1.1393	-2.5877	3.7567	2.2617	4.6508	2.5508	-0.59171	5.1643	1.1051	-0.37499	-1.6463	1.4982	0.46374	-3.2925	2.3805	-6.7333	2.4395	0.35111	0.54864	-1.2497	-3.3101	5.666	-5.8188	0.24516	-1.0727	-4.9878	4.5897	1.101	4.3613	-1.9504	-8.447	1.8784	3.2267	-6.7067	-3.4286	0.35682	4.7192	1.7794	-2.4736	1.5742	1.2086	1.807	0.99557
-23.468	-18.052	-22.337	-25.847	-28.931	-20.586	-17.414	-22.621	-21.496	-18.261	-20.535	-23.486	-19.562	-14.795	-21.679	-20.174	-24.317	-23.399	-20.19	-18.259	-17.898	-25.027	-22.286	-26.85	-21.302	-20.038	-19.713	-17.821	-20.506	-20.047	-24.086	-25.931	-17.173	-19.41	-18.851	-22.304	-16.348	-25.724	-22.009	-27.442	-21.702	-25.231	-20.171	-18.595	-13.673	-30.389	-25.834	-26.138	-21.236	-20.095
3.1565	-7.5018	-5.6004	-1.0433	-3.3236	-4.7674	0.80403	2.9995	1.7824	2.5429	-4.1964	1.6756	1.6826	-2.8231	-0.47666	-5.4187	-1.4182	-1.0545	1.4832	-2.4972	-2.904	-3.1463	6.5935	-6.8074	-1.761	-4.2143	-0.67075	-7.342	3.2117	-1.2207	-4.4157	-10.165	0.59188	-9.5492	-1.4443	-6.0553	-0.19816	-10.677	-4.3847	-5.7915	-0.97285	-1.2662	-6.601	-3.4013	-6.7398	-0.51014	0.073368	-1.0123	-8.8183	-0.37443
6.1355	0.20348	-6.0673	-5.5393	-3.1517	0.50195	-0.31166	-2.3709	-0.77185	4.8017	-0.16913	-4.6829	-4.4456	-1.552	3.0206	-5.0746	-0.61201	-0.70928	-9.2883	-5.0719	-5.7894	-1.9891	-5.2126	-0.26132	-2.7428	-1.1542	-0.85469	7.1666	2.4795	2.0621	-0.65303	-6.619	2.5812	-0.62978	0.2059	2.7168	1.0396	-2.6498	-8.386	-1.8871	4.2105	-0.56439	-7.9896	-4.5623	-5.8066	-1.4937	-0.25629	-2.8008	-0.75629	-1.9538
-0.1614	-1.0763	3.1072	-1.7081	4.5919	5.7909	3.5384	-3.216	3.1543	3.851	2.3323	8.3741	3.383	7.8062	0.75588	2.3852	3.4195	-3.7697	6.41	1.0024	0.49141	7.6051	4.9046	5.7338	2.1592	-1.072	2.2231	1.9588	4.7357	2.9897	5.5655	-2.1059	1.7067	4.2572	6.2076	7.2156	0.22459	8.0888	5.6767	3.6292	3.1818	6.5646	-1.2063	-1.1625	2.4029	4.9255	-4.8075	11.134	-1.7132	6.4023
12.834	8.4208	6.8347	11.395	14.947	7.5275	4.274	9.1737	11.018	12.606	8.4284	9.4547	13.51	5.1884	4.3235	5.7946	3.7741	7.8115	9.4959	7.9713	12.924	4.5959	12.745	9.4501	8.9341	5.5666	10.7	10.087	11.942	9.1563	8.9944	5.1068	15.727	14.449	15.398	5.2671	9.722	11.862	14.24	6.203	10.368	9.7556	0.54055	10.741	9.8766	7.9001	7.6947	14.978	9.4964	12.264
-2.3841	-3.2583	-6.4912	-0.22	-2.2973	-3.0157	-1.5563	0.93368	2.2454	-1.4823	3.9928	-3.8127	-3.7329	-0.58067	-1.0761	-3.7103	-8.1777	2.7279	-3.9389	-3.2327	2.8207	-0.62635	-4.3952	-1.7618	-8.1504	-6.815	2.8932	1.9682	1.0184	-7.6521	-4.2788	-0.18401	0.16683	-4.1727	-2.7594	-4.2323	-3.31	-6.4173	-5.6552	1.8196	1.8814	-4.0172	-4.7581	-8.9493	-6.3813	-2.0764	-4.7207	-3.0781	-7.997	-3.0308
-14	-12.977	-14.857	-14.691	-13.435	-9.4297	-15.165	-14.326	-16.965	-16.665	-13.582	-15.284	-8.896	-15.631	-11.582	-15.695	-9.6289	-16.273	-20.829	-14.849	-10.278	-19.364	-15.812	-12.862	-19.233	-19.676	-10.896	-10.703	-14.599	-18.362	-18.749	-15.975	-14.509	-15.351	-21.1	-16.311	-12.634	-11.651	-15.593	-13.192	-11.959	-9.7208	-12.4	-18.093	-13.545	-11.772	-10.853	-19.354	-17.56	-20.668
3.1889	-2.6748	-1.5805	-4.0101	-0.82965	6.0645	-1.5984	-4.5277	-3.4397	-1.1631	5.1281	-4.7564	-1.8454	-2.408	-0.73856	-3.0095	-5.5582	-4.1493	-3.3581	0.69631	-6.2271	0.11459	2.5261	1.6466	4.8951	0.68976	5.42	3.5463	-1.6364	-0.03147	5.2889	-2.1222	-5.4722	-5.0643	0.026852	-0.1325	-0.73089	4.4736	-2.5978	0.44421	4.8031	1.9729	5.6005	-2.6058	-1.4845	1.4557	1.8857	-2.5172	3.3305	3.1328
-2.7644	1.1374	1.1944	1.6152	-2.9631	1.5785	-1.9804	-2.9622	2.2018	1.258	6.5934	-2.4065	1.0605	-0.72682	2.4706	5.6606	5.5802	-3.0511	-6.7112	0.8929	-1.4068	-0.13903	1.5597	-5.2251	6.8914	2.0075	-1.5092	0.68823	0.93701	3.5497	-4.4771	-3.8026	3.9768	2.2852	0.70151	-1.0546	-0.99041	-1.1232	-5.352	-5.1597	3.9213	1.4704	-0.54118	4.4146	-0.45775	1.4199	3.647	-4.5081	-2.7178	-2.6904
-13.433	-12.832	-8.0687	-17.126	-7.375	-18.407	-11.272	-6.3213	-14.597	-2.2362	-6.4746	-10.607	-7.9238	-17.823	-4.6773	-14.195	-9.9468	-11.213	-13.198	-15.434	-4.2788	-12.193	-14.531	-18.193	-11.609	-11.64	-12.507	-15.625	-8.9218	-13.086	-10.55	-10.95	-7.9309	-8.4437	-15.741	-17.884	-10.407	-17.366	-14.764	-14.867	-11.744	-9.1885	-10.144	-16.624	-9.1905	-14.331	-10.249	-9.9551	-12.693	-15.885
9.7792	8.7206	14.781	6.5566	1.5987	7.5413	2.3244	9.5872	3.0735	7.0937	3.4938	11.099	8.7543	6.0496	6.945	4.1414	10.372	8.1098	9.918	4.9971	11.171	4.3403	2.1606	1.7933	7.4732	4.2539	1.9779	7.9493	8.1667	9.5285	7.8005	4.6466	-0.036238	10.527	8.0597	15.071	6.5944	6.2994	8.1896	6.4856	7.2361	4.0572	9.6476	3.7097	5.4855	7.3676	-1.5095	2.9473	6.8933	7.2608
8.3382	13.051	9.3044	1.9577	9.0216	6.0704	7.5024	4.7237	15.312	6.2415	8.0214	6.8184	5.9655	8.2142	9.4414	7.8425	5.9495	9.8094	7.3639	9.4086	8.2386	11.71	11.025	9.3433	8.1694	9.3115	8.9535	10.655	9.349	10.545	2.4011	11.44	9.5094	8.3856	11.382	5.9257	11.39	9.9391	11.125	5.1122	5.8694	12.539	1.4344	9.069	11.961	10.07	8.6358	9.4327	13.633	6.1
3.2646	3.668	11.782	7.6268	3.2572	-3.2802	8.1306	10.935	8.2498	3.1051	0.5686	8.1919	5.6032	5.6175	3.147	-0.50485	3.8098	4.8139	7.8417	5.0324	3.9995	-3.1036	2.2537	8.5498	8.7963	14.173	5.9818	0.29367	8.0457	4.1531	6.5224	6.0703	10.872	2.9816	0.57577	4.2813	1.9635	5.0198	3.2835	6.3059	4.4752	-3.1888	3.6303	1.9351	2.8231	-0.91435	6.9294	8.5205	3.3161	1.3557
-12.345	-6.0842	-12.352	-9.1709	-9.9926	-10.028	-18.774	-11.956	-20.945	-14.418	-13.522	-9.8928	-7.9638	-4.4585	-8.0526	-10.639	-13.596	-10.655	-10.102	-9.9628	-4.8205	-7.0176	-17.685	-16.056	-9.719	-11.617	-11.592	-12.309	-10.084	-8.8467	-12.045	-17.904	-5.837	-16.996	-7.6002	-11.302	-6.7117	-11.86	-12.376	-14.04	-14.788	-14.054	-10.911	-9.7329	-17.72	-12.46	-8.9952	-16.076	-19.4	-10.118
-0.046532	7.3348	-8.283	-1.4011	0.83865	-2.3437	5.5297	9.5861	3.0484	-0.6344	2.9935	1.217	5.3796	6.2574	-1.3002	-0.15071	-5.0245	-5.9086	0.23819	4.9518	2.8971	5.1441	8.8523	1.0036	-0.95411	7.2741	3.4735	6.7382	3.7125	1.223	1.2133	1.9503	-2.0425	-4.8164	7.8742	0.91122	0.86292	6.8315	3.1108	-2.2203	4.9412	7.5713	-1.2774	4.4863	6.5794	3.7174	2.2574	1.8223	6.5791	-2.7915
0.052381	-4.0807	5.1725	-2.8979	9.4555	-5.2015	-6.4138	-0.73544	-4.6248	-4.7164	0.48931	-11.149	-1.6753	-3.9968	-1.8719	10.847	-2.063	-0.59228	9.0682	5.8366	-4.3137	4.0353	-0.45088	-0.45509	-1.2788	2.4828	-3.5944	-6.8801	-1.0418	5.7705	-9.246	-0.63284	0.084598	6.1662	-4.3825	2.1703	-7.5585	-0.89699	-3.7468	3.1948	-2.5429	-3.2772	7.5091	-4.5609	4.7657	3.0597	-2.0004	-3.3177	-4.7194	-1.4137
-6.6347	-6.0378	-14.747	-11.012	-8.2506	-5.8576	-10.819	-6.4276	-6.3201	-9.9579	-1.3726	-8.8072	-11.124	-15.132	-9.0927	-14.275	-13.922	-9.8532	-9.0456	0.78283	-16.369	-9.7361	-11.576	-4.0717	-12.593	-9.7472	-4.7839	-12.996	-1.3977	-5.9614	-0.87282	-6.0528	-7.6268	-10.652	-8.7024	-8.8825	-11.109	-11.594	-10.156	-7.0259	-13.652	-16.818	-9.7963	-10.223	-6.9259	-6.0093	-10.437	-8.0233	-12.494	-14.247
8.7686	11.818	9.1754	4.5767	4.4599	4.3614	4.646	4.8209	5.6482	10.429	7.3453	5.0092	-3.2422	6.5979	7.7839	1.2305	5.2891	7.6491	5.1379	7.9	4.4268	5.2676	1.8068	5.3809	10.127	11.412	0.55575	6.0114	10.92	7.2709	3.8261	1.8931	1.7715	2.0056	10.424	2.3751	4.044	4.0522	5.1128	1.538	4.3878	7.5326	10.438	3.3702	0.80211	1.3096	0.70945	6.356	12.859	6.099
6.6557	6.5463	7.4739	4.6094	10.074	1.4629	5.8901	5.2408	4.4096	0.94671	6.2356	4.9235	8.9286	3.4236	1.7424	9.9588	2.031	7.7675	3.064	7.8946	10.561	5.0171	8.8447	1.8784	11.014	4.551	4.6838	1.1622	-0.23237	3.3194	12.968	12.079	12.693	2.1363	3.798	12.704	5.2796	3.2985	8.6324	8.6279	4.8294	14.065	1.0716	7.209	-1.2351	4.5644	7.8851	13.507	2.2934	5.0144
-1.6708	-6.0684	5.6422	2.9225	1.9527	5.0558	2.4763	7.296	-1.5219	-3.0287	-4.5138	0.77312	-0.62253	1.9461	2.0948	-2.846	-4.809	-1.2351	5.5047	2.1305	6.0089	-4.5436	3.5241	2.1141	7.3071	2.401	3.5054	11.35	1.7951	-1.7878	1.5415	-5.1148	6.2719	0.17555	-3.8787	-0.46174	3.3063	3.5886	4.4677	6.9844	-1.0952	-0.76136	-2.4651	3.2026	-6.0354	0.4475	3.3343	-1.0327	-0.79186	-0.39001
-0.92363	-10.362	-2.8045	-3.8479	-8.1112	2.1003	-2.4412	-5.2137	-6.5386	-9.5298	-6.8975	-5.5518	-7.0188	-5.2516	-4.1362	-2.7513	-13.532	-6.9058	-6.2428	-3.1992	-13.633	-1.9656	-4.4034	-10.487	-8.9915	-7.3417	-9.5806	-10.283	-3.1397	-6.7139	-1.4564	-5.5108	-7.0111	-11.936	-1.1603	-3.9199	-1.0656	-3.8634	-5.2843	-4.0305	-7.4005	-9.0297	-4.3736	-5.1589	-7.5104	-11.688	0.29809	1.4618	-8.419	-0.56229
-10.962	-14.808	-17.064	-15.407	-10.166	-13.616	-10.777	-5.8967	-12.866	-10.864	-13.721	-9.7262	-10.268	-9.8097	-8.8161	-9.869	-13.901	-14.009	-11.29	-8.4904	-9.5716	-9.5008	-14.686	-5.4324	-8.8831	-12.737	-9.7758	-12.285	-16.097	-6.5468	-12.903	-10.112	-3.8435	-12.486	-15.125	-11.336	-9.3234	-14.918	-10.147	-11.081	-9.2201	-9.2899	-12.232	-10.404	-11.636	-8.6544	-12.775	-11.157	-7.5661	-10.861
-10.725	-9.7474	-18.71	-11.45	-14.784	-13.85	-15.701	-11.967	-12.543	-7.0775	-9.1867	-12.128	-13.481	-4.671	-7.7633	-15.887	-10.079	-13.848	-7.8331	-13.745	-10.355	-15.12	-12.975	-12.221	-10.083	-11.846	-11.927	-6.6632	-8.8058	-18.537	-8.0054	-14.72	-10.724	-7.5311	-9.2111	-13.925	-11.477	-6.6297	-12.619	-12.031	-14.34	-4.6777	-4.6522	-10.718	-14.576	-12.992	-6.8326	-12.518	-16.49	-9.3018
-12.287	-13.178	-12.171	-8.2963	-11.824	-14.755	-12.959	-8.9472	-16.271	-15.496	-15.832	-15.564	-9.4905	-15.568	-12.663	-11.571	-15.391	-18.864	-11.25	-7.8966	-14.036	-14.241	-15.761	-15.442	-12.211	-14.985	-12.465	-11.95	-16.678	-7.5907	-14.937	-19.813	-13.044	-14.508	-13.985	-13.095	-14.223	-19.679	-18.515	-15.511	-22.792	-12.924	-14.776	-12.919	-11.37	-11.691	-16.546	-9.9119	-16.268	-18.504
-15.271	-12.469	-10.995	-7.5495	-10.97	-4.5476	-13.957	-8.3359	-7.4892	-10.964	-18.521	-7.7716	-8.3207	-8.9581	-9.1353	-12.158	-7.914	-12.546	-10.351	-13.055	-9.4332	-11.56	-17.135	-11.324	-12.51	-12.432	-9.3366	-9.0104	-6.6039	-8.3888	-10.029	-5.2134	-8.9568	-15.198	-13.086	-12.809	-10.499	-9.7096	-9.1967	-13.372	-10.03	-17.053	-11.932	-15.067	-5.2568	-11.308	-8.6158	-10.211	-7.0425	-9.4221
-1.2425	-2.7033	-1.3626	-8.6945	-1.9143	-1.5096	-0.87106	-1.1835	-8.3059	1.3194	-0.98075	-0.43211	-3.2135	-4.3306	-2.8887	-0.59342	-5.3364	-2.1845	-1.8523	2.9975	0.39916	-3.1723	-1.117	-2.9739	0.35012	-0.068662	-5.8777	-5.4816	3.7196	-3.168	-2.2056	-2.252	0.63821	-2.55	-11.013	2.8036	-1.2905	-4.8248	1.3276	-7.1283	0.20658	-1.7174	-3.9945	3.6447	2.9069	-3.6335	-5.0562	-1.7053	2.2443	3.218
-13.961	-10.928	-15.94	-17.317	-9.7742	-13.856	-16.335	-9.7362	-7.8495	-8.7638	-15.963	-9.212	-16.379	-19.794	-16.648	-12.703	-11.069	-15.982	-14.077	-12.518	-12.898	-10.904	-16.429	-13.783	-12.373	-16.505	-11.29	-12.486	-7.1978	-17.718	-17.38	-18.137	-18.502	-14.143	-15.953	-12.668	-12.842	-10.845	-13.218	-21.281	-18.485	-17.391	-5.4167	-11.811	-13.417	-10.675	-13.77	-7.6834	-15.743	-18.013
-1.9143	-7.8006	-4.8072	-2.848	-7.3381	-4.07	-4.6306	-1.4724	-10.099	-1.5801	-2.304	-10.454	-7.3062	-4.9167	-3.2494	-5.1017	-2.4335	-2.6258	-1.6604	-3.462	-4.1078	-2.0686	-6.3241	0.7401	-1.323	-5.8656	-4.2956	-2.7136	-2.2647	-6.869	-6.7876	-4.2501	0.15232	-0.075016	-4.4943	-6.6809	-0.16537	-1.7199	-4.9025	-2.1659	-1.8613	-2.1946	-7.0122	-3.4035	0.034156	-5.0246	-4.0972	-3.7732	-1.6393	-0.44309
-13.691	-19.365	-15.529	-15.669	-12.157	-11.666	-16.603	-12.36	-11.823	-8.976	-12.42	-15.635	-8.4845	-16.377	-12.468	-10.975	-11.338	-13.437	-12.191	-1.771	-12.288	-12.575	-4.2281	-15.36	-16.105	-11.377	-6.6265	-10.623	-13.41	-11.478	-15.399	-11.705	-10.473	-10.012	-17.994	-13.337	-16.369	-13.506	-13.265	-16.404	-12.972	-15.269	-15.546	-13.128	-13.815	-12.244	-14.021	-16.041	-14.526	-14.296
4.8993	7.2682	14.101	8.7595	9.721	2.7659	2.1097	16.23	7.1008	12.414	9.0614	7.5111	13.466	8.5472	2.3255	13.265	14.18	9.196	5.8191	5.7368	11.118	7.0371	13.005	2.0706	7.2572	8.1997	5.4961	11.54	10.232	7.8571	11.15	4.617	6.3819	10.153	12.342	4.1635	8.0978	6.6458	7.3922	6.9381	14.118	5.9864	6.5797	-1.0757	4.6266	12.383	8.0056	5.651	2.1991	9.0243
-1.0931	5.5161	-7.7254	1.8076	-3.4052	-1.8693	-2.8879	-2.5916	-3.5879	1.1193	-2.3905	-0.52402	1.9597	2.5432	-8.3167	0.62573	0.21557	1.351	-0.7941	-4.6207	-1.1174	-9.8151	2.3545	-2.9951	-2.5157	-4.8093	-4.5102	0.61236	-2.6972	2.9825	-0.79951	-3.5266	-1.6367	-4.9148	-3.0894	1.9682	0.95925	-4.9231	4.3461	1.8638	-1.5304	-2.4683	-6.9945	-1.3659	-1.1775	-7.0087	5.1354	1.4217	-3.2153	0.17121
-0.33046	-1.6632	-8.384	2.1256	0.0013694	-5.5439	-1.5914	-4.3667	0.99548	-6.8444	-4.9504	-9.4749	0.28037	-5.746	-7.9457	-5.3273	-10.096	-1.1144	0.51743	-3.7156	-12.52	-2.911	-1.7632	-2.9094	-3.9196	-4.4409	-0.6811	5.8008	0.16228	-3.4269	-9.5073	-3.3769	-3.9675	-4.2664	-8.9519	-2.4703	-0.31838	-3.8148	-1.1176	-1.4035	-9.05	0.22703	2.4949	-1.1343	-4.5521	-9.0333	-4.8004	2.1014	-3.973	3.6515
-8.9881	-11.256	-8.2044	-12.019	-17.846	-16.649	-16.486	-13.659	-16.054	-11.023	-12.154	-13.613	-14.424	-11.926	-13.144	-12.287	-8.5145	-18.656	-8.109	-14.517	-9.3726	-9.3268	-14.094	-23.592	-6.3585	-8.3891	-11.282	-15.997	-9.722	-12.53	-14.322	-7.8055	-13.615	-18.153	-20.566	-16.13	-20.112	-15.353	-12.928	-13.61	-10.357	-14.693	-10.381	-9.6037	-20.695	-13.615	-12.886	-15.056	-11.704	-17.426
11.076	14.269	9.4254	8.4513	8.4365	14.319	8.5538	10.109	7.1158	8.1325	3.2919	7.3139	11.635	6.1071	9.3335	11.324	8.0447	11.541	14.027	10.616	9.3742	11.887	10.97	7.3695	11.263	11.815	10.937	6.676	11.33	9.7251	8.1258	13.772	9.1185	6.6292	3.2076	10.951	5.5434	13.625	8.3724	-1.5701	7.1481	12.755	9.9938	14.206	12.839	9.2917	6.3699	6.4045	10.9	7.1962
-7.8533	0.69003	-1.0275	7.6034	-2.9192	-0.97766	-3.0717	-4.9102	-0.68063	3.6178	-0.66401	4.1014	-8.1588	-8.3235	-0.54155	0.81743	2.1939	-1.2371	-6.4464	1.8226	-3.9979	-3.919	-5.7424	2.2579	-0.94606	0.75949	-1.3974	-4.5498	0.29385	1.196	0.4266	0.56231	-4.2984	-2.5442	-3.4149	-0.84414	-9.4808	5.9575	-1.1997	-3.8691	5.6477	2.0318	1.1741	-0.69084	-2.6333	7.3201	2.6566	-0.97879	-4.6525	-2.6463
-8.9922	-15.376	-11.417	-10.782	-13.515	-12.438	-11.65	-11.135	-9.5071	-13.135	-5.7627	-9.2749	-3.3287	-11.124	-12.006	-15.963	-11.788	-12.855	-14.456	-20.003	-7.9428	-7.7732	-0.031443	-12.98	-10.162	-10.858	-6.0937	-12.503	-11.567	-8.3786	-4.4768	-7.9129	-11.058	-15.479	-9.7449	-8.5557	-15.168	-12.583	-14.345	-13.098	-9.9182	-7.5292	-16.364	-13.394	-5.748	-10.789	-10.069	-11.958	-8.5392	-5.1819
-8.4988	-14.38	-11.711	-14.935	-7.0595	-12.192	-17.042	-16.826	-10.43	-6.8722	-4.3581	-11.664	-11.492	-9.9277	-9.3409	-17.11	-10.426	-7.7468	-15.791	-8.585	-12.725	-11.615	-15.651	-7.0914	-12.762	-10.485	-7.4363	-10.632	-7.8436	-7.503	-8.2397	-14.942	-11.032	-7.3891	-9.4362	-10.503	-12.189	-8.8301	-14.976	-17.193	-9.8013	-6.8468	-14.624	-16.961	-8.7606	-12.06	-11.717	-12.729	-12.023	-17.461
-14.867	-16.704	-17.03	-7.1364	-13.479	-19.949	-14.417	-13.042	-13.817	-12.434	-17.189	-12.392	-11.253	-9.8668	-17.63	-14.429	-17.321	-11.782	-13.115	-11.381	-11.3	-13.276	-7.5453	-14.799	-13.578	-10.991	-10.624	-15.781	-16.883	-15.236	-14.144	-8.9241	-16.239	-13.419	-15.565	-7.1522	-15.654	-14.001	-8.6823	-10.702	-10.681	-12.103	-12.811	-8.7544	-15.309	-15.743	-18.483	-17.227	-13.404	-9.5434
-17.728	-8.0436	-17.95	-15.541	-17.974	-13.727	-18.297	-15.05	-16.766	-18.138	-13.35	-13.06	-11.488	-10.223	-18.915	-8.3936	-10.358	-16.268	-15.122	-15.037	-11.066	-15.485	-14.145	-12.368	-12.77	-10.215	-15.229	-10.483	-11.761	-13.769	-11.637	-17.43	-18.101	-15.024	-21.469	-14.115	-15.913	-18.927	-12.557	-6.3433	-18.954	-16.574	-8.5724	-10.545	-20.586	-16.872	-17.358	-14.33	-5.1451	-14.485
-2.5189	-2.875	-3.0418	-6.3923	-8.4075	1.528	-4.0716	-1.0846	-0.56961	-4.794	-0.53455	0.31183	-8.2037	-10.199	-0.29086	1.8942	-5.415	-0.048032	-10.942	2.6644	-6.2519	-12.081	-1.3094	-3.9656	-6.9776	-4.4705	-1.5497	-3.112	-3.8971	-2.5497	-2.7666	-1.1765	3.5069	-4.8628	-4.6417	-10.653	-8.4535	-3.3123	-11.93	-0.56009	-3.7366	-4.9161	4.92	-9.9073	-0.47616	-1.3257	-3.1513	-6.5717	-1.9034	-10.514
1.5938	5.98	6.1083	5.3694	8.3271	-1.0666	13.687	1.1927	6.6398	5.6256	15.624	1.0855	5.7817	3.5358	0.96018	8.4499	5.2428	3.1511	7.6018	2.6563	5.9012	0.71776	6.048	2.9647	10.05	1.7952	0.61726	3.6762	9.2876	6.2429	0.90104	3.2929	8.3643	-0.2107	2.9621	6.0556	3.8043	6.3856	9.334	3.9286	4.6794	6.7073	11.018	12.321	7.3334	11.168	6.8072	6.2317	2.8779	-0.90509
-8.2935	-16.882	-6.7108	-14.868	-8.8562	-8.5486	-15.168	-13.004	-12.907	-12.336	-11.747	-15.08	-15.466	-19.43	-11.398	-14.926	-14.126	-7.7453	-14.433	-5.1539	-12.584	-13.274	-12.087	-9.0991	-17.163	-14.878	-7.3641	-12.833	-10.799	-15.804	-7.8188	-14.862	-8.0458	-11.274	-17.112	-12.13	-18.229	-14.479	-12.444	-13.275	-9.8889	-12.669	-10.155	-9.2367	-8.6093	-12.328	-11.772	-6.9128	-12.962	-11.242
-1.5465	-10.023	-10.696	-8.3132	-4.2566	-3.3072	-6.8166	-5.1936	-9.3582	-2.0112	-1.939	-3.7244	-2.2205	-1.5777	-4.9159	-4.2817	-8.1232	-7.521	-4.1739	-4.1219	-13.427	-8.9367	-3.7742	-4.8272	-10.659	-1.912	3.2188	-9.0366	-5.5821	-5.2148	-4.0359	-10.89	-8.0979	0.53967	-5.6005	-7.6557	-7.3171	-1.6422	-4.1508	-3.5226	-6.4204	-2.8779	-6.4287	-0.83093	-4.4777	-7.4337	-2.392	-1.8781	0.079593	-9.7459
12.933	9.354	4.7113	6.7326	17.718	4.8891	7.6522	8.4872	3.0952	11.652	8.3539	6.1968	5.7065	8.8685	11.241	6.3703	5.3701	8.5604	7.2122	4.1145	5.099	3.4924	1.8278	12.296	8.6459	6.9093	12.067	4.5481	6.4042	-0.26006	8.6787	10.199	12.825	4.166	3.9883	1.4755	3.832	7.6738	5.6639	-2.9745	1.7943	14.703	5.4099	12.709	5.7521	9.4259	5.6084	3.9138	11.582	-0.72674
2.8678	-0.64713	8.397	-0.45349	4.2994	-0.22477	1.4509	-6.0999	-1.9302	-0.7455	1.3191	4.1585	1.8658	-1.2643	1.6667	2.442	1.7668	-5.8311	3.717	-3.6835	7.3949	2.99	2.2981	1.963	4.5521	-2.6382	5.9775	-2.3775	0.61101	5.1441	-2.1716	3.528	5.0973	6.6479	-1.6733	0.053167	2.4494	9.4481	1.9026	7.2632	0.50491	-2.4203	1.1057	-0.57899	-1.6058	5.4957	-0.74645	1.9232	-8.3407	3.4668
-4.8283	3.0465	9.6209	3.2475	1.6499	-3.4851	-1.6789	2.3368	0.94326	0.90515	-9.4923	-2.7739	-1.254	-5.9155	4.6689	1.3495	1.428	2.5701	0.6738	-0.083866	-8.4107	-3.332	-3.3019	-0.1687	-0.46846	-0.85446	-2.159	1.0251	1.2691	-4.9792	-1.4269	0.53046	3.567	1.6409	6.0973	-5.5576	3.0569	3.1466	-3.4417	5.5501	0.60302	4.8334	0.87975	-0.26883	-3.0017	-0.33872	-3.2275	3.5306	5.6867	-0.40092
-18.045	-25.67	-19.314	-28.709	-17.312	-19.399	-25.239	-22.492	-19.979	-29.186	-24.895	-20.279	-23.086	-22.298	-28.072	-18.19	-21.101	-22.12	-23.673	-22.964	-16.827	-20.627	-29.144	-18.46	-23.193	-28.15	-24.449	-18.203	-25.656	-23.074	-18.673	-26.626	-22.151	-27.238	-22.23	-24.417	-22.658	-17.295	-22.795	-18.132	-21.142	-15.258	-21.946	-26.81	-29.193	-21.394	-20.003	-20.127	-26.809	-24.934
-10.036	-8.3619	-8.6958	-10.686	-5.9318	-14.04	-7.1704	-13.482	-12.783	-8.1424	-14.282	-9.1253	-11.461	-13.169	-17.061	-12.793	-11.628	-19.213	-9.8874	-15.26	-10.823	-13.709	-17.537	-13.698	-11.2	-15.04	-10.715	-11.214	-13.434	-7.4401	-10.446	-13.461	-22.418	-15.443	-3.5178	-8.7729	-13.334	-15.594	-12.575	-7.4908	-11.871	-13.4	-10.746	-13.265	-15.138	-7.5467	-12.03	-8.816	-11.934	-17.659
-16.359	-10.829	-10.825	-8.2205	-5.024	-11.061	-10.016	-18.215	-10.712	-16.102	-12.348	-15.094	-8.5222	-16.932	-12.437	-15.014	-6.739	-18.031	-10.197	-8.9477	-9.6289	-4.5789	-13.932	-11.231	-15.685	-8.2001	-8.9786	-8.9118	-11.49	-11.553	-7.9511	-6.4603	-12.119	-3.0127	-14.64	-11.863	-14.052	-9.9232	-9.4099	-5.3656	-14.517	-19.582	-8.047	-10.695	-5.5819	-10.065	-12.359	-17.671	-12.485	-12.833
-15.735	-16.062	-9.6194	-8.0389	-5.9258	-10.087	-10.407	-11.405	-10.094	-13.035	-9.7804	-11.509	-8.7188	-11.782	-10.195	-10.97	-11.676	-8.6278	-9.0693	-13.559	-7.415	-13.885	-15.21	-12.383	-13.11	-9.4363	-9.999	-12.359	-8.8921	-9.0881	-9.9451	-6.6308	-9.8879	-14.046	-12.479	-14.326	-11.061	-11.956	-8.7268	-16.716	-11.793	-12.273	-15.262	-9.8861	-12.255	-7.2325	-5.5558	-12.689	-16.037	-11.686
-7.3435	-11.822	-8.2724	-4.9878	-7.3673	-9.5547	-8.2008	1.1036	-1.7802	-11.563	1.4763	-10.795	-7.7826	2.4942	-5.7124	-5.6615	-8.1627	-4.4953	-6.4309	-4.5051	-8.4489	-8.0109	-5.7015	-3.1077	-7.7481	-7.601	-9.8791	-8.8987	-2.4677	-2.9581	-2.2266	-1.604	-6.496	-3.9751	-10.344	-9.5221	-7.4406	-11.153	-5.8342	2.5941	-3.64	-4.6909	-11.971	-6.9286	-5.5446	-4.9275	-2.0068	-5.8825	-2.2982	-6.93
-3.1498	1.0558	0.84109	2.5463	-1.5913	-3.5506	4.5639	-6.5048	-2.3005	-4.2761	-0.078667	3.0872	-1.3033	-2.0971	0.62232	5.5867	-6.5913	2.7877	-3.0922	4.0634	-1.788	-2.8153	3.6105	-1.7282	0.90452	5.5055	-2.4737	3.9886	0.41038	3.6052	0.77385	1.6926	-6.3772	-3.2361	6.4924	0.97677	-1.2283	-1.9838	7.6031	1.1068	3.596	1.1782	3.8325	5.4764	-5.9748	3.6652	1.3186	-4.2338	1.6334	-0.77888
9.9709	5.1717	4.449	5.4566	7.1739	0.43479	2.4574	1.8145	7.934	1.5622	2.5717	-0.14746	7.6347	7.8525	7.6563	5.9214	3.2979	0.42377	4.7508	1.5215	5.1134	0.46978	4.1333	9.0518	3.8881	7.3121	6.1678	4.1784	6.7999	6.1697	10.009	7.6908	1.1035	5.6525	10.308	-1.8605	0.062717	2.4712	2.5385	7.943	4.8774	12.778	2.9267	5.3189	8.4964	4.3336	-0.35866	12.641	0.8624	10.992
-0.025912	0.22705	-5.3664	-6.2376	-0.24994	-0.98225	-7.5317	-7.38	-6.3646	-16.129	-11.585	-1.2855	-7.122	-7.1883	-8.9611	-7.1448	-15.16	-2.2813	-7.6431	-3.821	-0.27559	-3.3728	-10.806	2.759	-6.7332	-1.2894	-10.163	-1.3844	-3.1843	-2.7379	-8.9239	-9.889	0.26109	-7.3958	-4.9468	-0.40355	-2.2021	-5.5486	-1.9094	-6.6527	-2.5431	-1.7654	-0.66374	-3.065	-8.3703	-4.9226	-8.428	-4.497	-5.7208	-7.0416
5.5878	10.179	7.8775	4.0124	2.4374	7.2923	6.555	7.6389	3.2528	8.0481	10.407	4.8711	9.2672	9.9842	7.677	10.574	9.357	7.8726	9.3588	5.1671	6.6225	8.6445	6.2009	2.0012	7.9045	10.215	3.0204	9.2629	12.81	7.1601	7.5227	7.9605	10.969	7.4429	9.5945	10.155	7.512	11.862	2.7182	3.7515	16.407	9.6496	7.8461	14.104	8.271	6.9687	3.5728	3.2657	8.902	8.4523
6.2652	-1.6315	3.4758	-1.0479	7.8321	-1.3713	-2.1342	1.6327	-7.2571	-6.7437	-3.7031	-1.8779	3.3942	-0.24325	4.7783	-0.15022	-0.4112	-5.3864	2.9928	-1.5508	-6.215	-4.7374	0.78108	-0.024582	1.6238	-7.0098	0.028847	-0.76622	2.2566	-2.9659	-2.5128	-1.8846	3.8762	-3.0727	0.82137	2.4059	1.0985	-2.4122	0.026175	-2.0247	-8.1493	-5.705	-2.1885	-0.9056	3.3907	-7.0021	1.2251	-5.8376	3.9189	-0.38684
-0.37429	-1.8584	1.6131	6.3473	-1.0813	4.605	-2.922	3.8572	-1.8902	1.052	8.49	2.1428	-1.2073	1.9283	5.1154	0.90756	4.6512	1.3261	1.2425	-3.8101	2.0995	-5.584	-3.349	1.9863	-6.8447	3.7311	-7.869	-3.0539	-0.885	2.4548	-2.4694	3.755	-0.39874	-7.0041	-2.7161	-3.8598	-0.70282	3.2362	2.0608	-1.2244	-5.7309	-1.4035	-1.3339	-3.6753	1.9833	3.215	-6.9612	4.3259	-0.89922	2.0637
-1.1267	-2.6634	-0.086081	2.3391	4.2454	-4.6207	-2.8006	-1.1137	-3.0421	1.8033	-1.9887	2.1067	-0.46936	0.88927	-5.4164	2.8005	2.8667	1.8413	3.807	8.1893	-2.0614	7.8824	-3.1603	0.13171	4.4196	0.71519	-7.6756	-0.47651	1.2776	0.64606	-2.7329	-5.6835	8.4372	-0.84326	-3.4483	-3.2821	-2.8484	-4.7823	-4.9241	0.48243	-4.2867	3.6803	-4.2117	2.436	2.0764	-1.8778	3.3172	3.4101	-1.1312	-4.3357
-1.9079	-1.063	2.6966	-4.4726	-1.1333	-3.5871	1.3661	0.61111	-1.013	-0.8119	2.5545	-3.4319	0.56657	-1.8194	0.4478	2.1459	-6.6931	4.2554	-6.867	3.4263	-3.9984	5.0808	6.8204	-0.60668	-1.413	-6.3225	-1.275	5.1581	-0.10691	-1.0391	0.22974	-5.7276	0.46149	0.094291	-4.7615	-2.1557	1.4673	3.6831	-3.8313	6.1714	1.0313	5.3489	-0.51274	-4.5569	-0.46634	-5.0779	8.5671	-1.255	1.4373	-0.66967
-5.9962	-1.4026	-4.8762	-6.3492	-7.3994	-1.0757	-3.7591	-12.215	-1.6415	-8.3859	-7.9101	-12.575	0.52211	0.57071	-8.5469	-6.5707	-2.7117	-0.73789	-1.3995	-7.7494	1.5787	-2.1896	-7.8233	-7.1651	-6.435	-13.735	-4.9604	-10.576	-4.4523	-12.101	0.35032	-7.6941	-6.5271	-9.1315	-5.8073	-4.3969	-7.0388	-7.2086	-3.3851	-7.7454	-6.6226	-1.6596	-10.858	-5.6245	-4.9972	-2.0472	-8.7009	-5.2002	-2.8234	-3.9359
-0.6741	-6.9832	5.83	-2.3828	-0.16174	-1.3751	-4.1574	-0.010148	-5.4957	-2.1995	-3.8374	0.56822	1.0258	-0.51786	-7.9153	3.021	1.374	4.6911	1.2169	-4.63	3.6295	5.7242	-4.7818	-0.87144	-6.5543	-3.4614	-0.66043	1.4026	-1.1437	-7.0189	2.9201	-2.1898	1.2724	-1.9766	-3.5729	-3.6641	-2.612	-10.722	-2.6258	-1.3083	-8.2146	-5.322	2.1927	-4.502	4.5712	-2.9696	-0.88099	-7.2285	1.773	-1.667
-25.576	-18.778	-23.168	-23.687	-20.577	-17.852	-23.304	-24.804	-24.117	-24.259	-21.519	-17.357	-25.332	-16.385	-23.222	-16.19	-21.707	-17.643	-24.71	-30.07	-20.741	-25.512	-24.895	-25.018	-20.772	-17.331	-16.49	-18.764	-19.408	-25.02	-21.439	-23.02	-20.159	-29.904	-25.443	-23.623	-24.454	-21.577	-27.132	-21.94	-20.917	-18.107	-18.431	-20.306	-24.018	-20.195	-19.928	-23.802	-24.351	-22.296
0.0051229	13.259	13.538	10.682	11.327	7.9486	6.1165	6.3862	5.0882	12.498	13.551	3.1905	12.268	14.305	5.7325	4.5819	4.7502	8.0563	12.887	8.5843	9.3482	14.461	11.016	2.8617	8.0309	11.373	11.086	13.747	9.8873	5.7903	7.8704	5.1628	15.014	14.232	8.5647	13.473	9.7477	10.805	8.0569	5.331	8.7592	8.1319	4.9539	9.9779	1.3858	11.624	10.578	8.6222	10.724	12.379
-12.416	-17.905	-10.606	-7.3583	-16.242	-5.1994	-13.419	-12.961	-9.01	-13.804	-16.471	-11.63	-7.1441	-11.5	-15.008	-17.911	-8.8832	-10.524	-13.321	-6.0056	-10.293	-7.5644	-13.174	-6.3216	-13.214	-12.84	-16.335	-6.6209	-10.484	-11.021	-14.184	-8.968	-6.1424	-14.616	-19.262	-15.325	-12.165	-9.4574	-9.652	-9.5983	-16.374	-13.165	-4.3606	-13.633	-9.4921	-14.672	-13.443	-13.717	-12.185	-12.382
7.6425	4.5555	-0.77673	5.7252	-1.2169	1.9496	4.001	10.526	6.9744	6.6065	-1.4445	11.202	2.7681	2.8517	0.91283	3.9146	3.0931	5.3617	5.1517	5.8155	6.6232	5.2452	3.9338	-2.7346	4.1727	2.0322	0.30635	-0.8544	0.33319	2.0094	-1.7741	4.893	3.3513	2.0134	3.8271	0.044921	3.284	-5.3589	3.9381	3.2792	2.4397	0.80056	9.7795	7.2926	0.83718	5.1077	9.8499	10.792	4.5989	0.36593
14.245	14.316	9.3124	10.092	7.9953	6.9077	10.007	11.01	13.654	10.033	10.448	6.2952	3.27	8.3214	1.7186	5.2707	10.167	8.24	13.983	8.3259	6.106	10.351	8.3387	6.2696	11.926	2.0908	7.1302	12.227	9.7417	5.7191	7.7867	10.857	8.6783	10.201	5.2	10.545	7.6417	8.0484	10.882	1.1185	6.5675	6.2936	8.8807	7.6734	1.8302	21.388	4.0261	4.72	9.5158	6.9634
-6.6255	-14.25	-16.8	-14.43	-7.2748	-10.242	-14.342	-8.5413	-17.887	-9.3458	-17.15	-20.979	-16.106	-18.04	-10.69	-12.065	-10.303	-16.344	-18.511	-17.72	-18.718	-11.727	-17.28	-14.339	-15.55	-13.792	-16.585	-9.7045	-12.205	-10.507	-8.6617	-15.156	-18.626	-16.795	-12.784	-12.098	-14.129	-15.784	-15.884	-15.741	-15.012	-14.306	-11.61	-17.04	-15.848	-10.582	-16.119	-16.497	-11.385	-7.3768
-9.8959	-13.207	-22.811	-9.3201	-13.684	-13.051	-18.671	-15.378	-10.407	-13.748	-14.822	-13.966	-17.209	-14.27	-13.746	-15.967	-16.307	-8.551	-13.471	-4.459	-16.684	-22.335	-14.942	-9.9864	-9.3048	-18.295	-13.85	-13.394	-16.432	-8.7156	-16.396	-11.873	-13.545	-12.494	-19.128	-15.596	-16.977	-17.492	-13.628	-21.008	-10.405	-17.753	-9.0529	-16.467	-5.1432	-11.86	-11.593	-20.702	-11.268	-20.562
-13.395	-14.321	-17.142	-7.7125	-12.215	-9.158	-12.223	-17.44	-11.715	-15.002	-10.31	-14.975	-16.222	-6.6614	-15.769	-9.6357	-11.591	-16.533	-6.0259	-19.163	-19.121	-8.2965	-11.29	-12.506	-14.975	-12.654	-11.882	-14.801	-11.512	-12.976	-10.533	-8.81	-15.655	-12.106	-9.8375	-12.03	-13.324	-13.823	-5.4888	-12.34	-15.846	-12.225	-12.995	-10.131	-7.7684	-14.311	-15.999	-5.2869	-13.774	-14.02
-9.4656	-12.488	-5.8071	-1.091	-6.2857	-4.2576	-9.0609	-5.0808	-5.2997	-0.80627	-2.2659	-8.6075	-7.611	-11.065	-0.13756	-0.58644	-0.83907	-4.3011	-0.75919	0.54013	-7.9074	-13.005	-10.475	-5.8265	-9.219	-2.6465	0.49561	-1.7471	-6.8482	-0.528	-9.1321	-3.4809	-13.885	-8.9758	0.86594	-2.0503	-5.7539	-12.992	-1.6125	-3.5757	-1.226	2.7914	-3.6815	-4.4728	-5.9486	-4.2594	-14.691	1.1391	-3.933	-6.5016
-11.927	-3.9899	-13.969	-12.468	-8.5089	-5.407	-12.726	-9.668	-11.469	-10.887	-6.1611	-13.325	-10.408	-11.046	-8.6641	-7.1585	-11.253	-13.384	-8.9909	-4.8269	-16.951	-13.165	-10.651	-6.8349	-14.127	-9.4055	-9.6506	-14.246	-6.072	-8.0573	-16.04	-4.4574	-14.252	-3.773	-10.55	-17.371	-10.051	-8.3086	-8.352	-13.141	-8.8101	-5.3226	-12.311	-11.528	-5.5994	-10.224	-10.958	-5.727	-8.9585	-13.378
-1.8993	-8.3572	-0.64916	-4.6423	-8.7823	0.42105	-2.1393	-1.8835	3.7482	-4.195	-6.1344	-6.5187	-5.9415	-7.1682	0.12821	7.2372	-5.8138	-6.5557	-3.9222	-2.3444	-2.966	-2.2469	-4.7401	-0.37307	0.95804	-2.4034	-4.9625	-3.8942	-7.3719	-8.8318	-5.6117	2.1614	-3.9109	-5.4379	-5.7072	-5.3003	-8.3975	-2.8219	-8.0829	-3.3272	-6.0164	-7.5114	-1.317	-1.5274	-3.1636	-6.3121	-4.9163	-4.1567	-5.8281	-1.4314
-1.481	-6.6318	-4.1434	-3.3175	-4.6509	-7.4944	-4.0925	1.2911	-2.7729	-7.1396	-11.422	-4.3599	-1.4089	-7.759	0.57052	-3.2546	0.65823	-3.0917	-2.4083	-5.7442	-5.8673	-7.9006	-0.41919	-1.0836	-4.511	-4.8145	-0.66543	-7.4397	-4.2816	0.62595	-4.3484	-7.9436	-4.3116	-1.8113	-7.549	2.4857	-5.6728	-0.69174	-7.1959	-6.9659	-0.17179	-4.8474	-5.5897	-10.255	-11.393	-1.4125	-7.1076	-2.73	-5.1873	-4.165
-3.4135	-1.252	2.7802	-7.1113	-3.7069	-3.6317	-7.2134	-1.5443	-1.1499	-12.702	-4.7636	-3.302	-3.2773	-6.1379	-7.0824	-3.5056	-6.5357	-7.8971	-6.0684	-8.5432	-9.9378	-6.0988	-0.45567	-1.8388	-15.917	-2.8225	1.3959	-6.2361	-1.7512	-6.6704	-4.6224	-6.555	-1.4548	-8.9846	-1.9716	-2.6694	-0.42157	-1.9799	1.9636	0.75303	-4.4019	-0.83431	-0.4746	-1.2589	-7.7891	-4.4355	-2.0008	-2.6762	-3.1418	-6.6601
-20.176	-25.389	-27.084	-20.938	-29.357	-21.533	-21.94	-9.6636	-17.306	-24.397	-19.142	-20.496	-17.275	-22.222	-19.474	-19.911	-24.316	-19.82	-20.364	-21.849	-19.461	-24.241	-19.163	-16.927	-21.036	-23.242	-16.092	-15.862	-17.919	-17.29	-23.425	-16.595	-20.948	-27.026	-20.975	-18.03	-19.407	-19.627	-25.235	-25.646	-19.313	-26.27	-22.791	-15.806	-25.281	-22.727	-22.156	-17.227	-26.526	-24.916
0.69865	1.1974	-7.1867	-2.8584	-1.9914	-5.7757	1.8168	-3.5475	-3.2711	-5.8752	-5.3519	0.43288	-9.4677	1.8754	-2.9212	-3.3137	-7.1122	1.7659	-1.1046	-4.6483	-0.51711	0.22313	-5.298	-7.5716	-3.3745	-2.6409	-6.7574	2.2932	-12.544	-0.71151	2.2915	-1.5568	-0.066715	2.167	0.5235	-4.7989	-1.0341	-2.8397	-0.10214	-1.6759	-0.26807	3.1377	-4.233	-2.5702	-1.3855	-2.4878	4.0265	-0.69484	-0.72999	-1.3553
5.4872	8.3474	4.2424	7.1358	14.029	-6.3189	3.2252	2.9088	0.99809	10.216	9.8417	1.9508	0.94267	12.797	8.0637	1.0795	5.6995	10.148	3.6585	6.0443	6.8133	6.42	7.9033	7.2633	2.3464	1.5167	1.5716	4.3127	11.059	4.4782	11.925	11.083	4.9959	13.126	4.6461	1.9021	6.1838	6.3941	2.0988	5.9817	3.7474	6.5341	5.6567	8.8181	6.5915	7.9027	1.9423	-0.17177	10.939	1.4104
-10.64	-8.0016	-21.29	-13.124	-12.256	-12.817	-15.505	-10.973	-16.909	-9.4428	-14.895	-13.281	-12.355	-12.957	-7.6334	-12.835	-10.971	-9.4222	-6.7204	-17.884	-15.992	-9.5032	-19.211	-14.774	-18.02	-12.194	-12.028	-17.675	-13.83	-11.474	-9.6776	-15.55	-14.92	-13.778	-16.06	-13.33	-15.328	-11.139	-12.972	-9.3615	-9.1898	-12.714	-11.918	-11.821	-5.3517	-14.647	-8.558	-14.43	-16.176	-12.966
-6.2281	-9.3289	-9.6812	-10.918	-7.3162	-11.567	-6.8499	-7.6425	-10.944	-16.393	-11.788	-7.8474	-13.212	-14.489	-10.67	-0.68458	-7.1106	-3.6927	-8.3069	-13.312	-10.094	-14.428	-4.7877	-11.004	-7.0435	-4.136	-12.363	-8.859	-15.626	-4.1074	-13.868	-14.188	-7.6968	-13.752	-13.054	-8.7666	-8.4637	-7.3076	-17.522	-3.661	-8.5104	-16.174	-14.39	-9.4028	-9.5502	-16.356	-10.798	-1.6736	-6.6215	-7.0314
1.4948	5.3332	-2.4016	-0.30132	3.1069	2.4269	3.1487	6.0281	-3.7754	0.90756	-4.1477	-2.5771	-1.3184	-3.431	-2.2325	2.8101	1.7426	-1.6239	-3.6976	-5.0187	2.1358	1.6952	-4.6165	-4.366	-0.8031	-0.69887	6.8669	2.5402	-2.5662	-4.5574	-3.4676	-1.5866	2.3583	1.9382	-0.216	-5.6171	1.9467	3.6165	-3.445	-1.4645	-6.5929	-1.1479	1.0275	-0.74887	2.594	-3.9843	1.0423	7.4539	-1.02	-1.1069
-3.5374	1.9259	-1.9983	-3.6967	1.6555	3.5071	1.036	6.0919	-2.2881	-2.9728	-1.4607	-1.9127	-2.5196	-0.12862	-1.4159	-4.2513	-6.0647	0.56359	-5.1686	-7.8721	1.7992	8.1917	2.2692	-3.0514	5.9614	-0.096328	-4.6371	-0.5338	-4.0571	-2.7863	-4.6774	-2.181	-7.3567	1.1939	1.2014	0.5921	5.118	3.5593	7.5654	7.0074	-0.7554	3.2357	-2.2349	-5.3849	1.7057	-2.8365	-3.3206	-5.7237	5.7258	-1.6781
-6.6779	3.1244	-3.6607	-3.1035	1.5795	-4.2955	1.5505	-3.0813	1.907	-1.3103	-10.229	-1.7029	-0.87077	-3.2694	-3.4767	-1.2638	-1.6641	0.91623	2.5531	-1.2491	-3.0896	-3.2499	-2.2196	2.8392	-2.3543	-4.1259	-5.5379	-4.3693	-3.2138	-1.7245	-2.9465	-0.4869	-1.125	-1.2132	-1.7362	-1.3595	-2.2997	-0.98234	-7.2738	-4.8105	-2.2439	-6.5969	3.5394	0.53439	-4.2501	-7.6518	-3.3187	-8.5955	-6.9935	-0.21255
8.7084	1.5924	0.80951	3.5527	5.9172	12.74	7.1226	7.3834	4.5768	5.8343	2.8327	8.9369	1.3337	6.8412	1.9444	7.3824	10.509	8.0274	5.4952	4.0574	5.2873	1.2075	6.7625	-1.1438	6.163	4.8381	9.0195	4.18	1.8905	0.48136	13.009	8.0427	5.4757	6.7312	-1.8061	4.9153	8.6703	4.7182	-0.1544	4.3491	-3.2069	3.5698	4.1501	8.7982	3.9404	3.659	-4.3518	6.2918	3.3038	6.6752
-13.458	-11.524	-22.223	-15.117	-16.893	-13.638	-15.011	-15.719	-20.014	-14.422	-10.554	-14.32	-13.303	-14.683	-16.492	-10.653	-20.019	-15.986	-3.375	-11.023	-18.17	-15.078	-13.411	-7.5744	-14.244	-16.284	-17.98	-11.726	-16.031	-20.482	-16.047	-12.346	-20.43	-17.542	-8.8919	-22.985	-16.562	-10.632	-14.585	-15.334	-16.207	-18.174	-13.763	-18.627	-12.243	-18.228	-17.002	-14.119	-12.004	-11.545
-3.0633	2.0382	-8.6077	-0.14395	3.3809	-5.7325	-1.238	4.2003	-7.815	-6.4529	-4.1421	-0.28087	-6.6418	-7.2247	1.2478	-4.0616	-8.7255	-10.262	-2.7405	-4.3435	-8.8716	0.84151	1.2796	-2.0893	-1.1464	-4.5679	-1.5535	-4.9213	-8.9769	-7.7488	-2.5765	4.2802	-6.5108	-1.7806	-1.5383	-2.2665	-8.2269	-13.624	-5.4421	-2.8724	-0.82991	-4.789	-3.8574	-3.6597	-9.3794	-7.1843	-2.9654	-7.9663	0.81491	-1.7925
-4.6792	-4.1068	-1.0122	-1.5694	-0.31665	-3.173	-1.3299	0.19068	4.4294	3.5396	0.94354	-1.8581	-7.4734	3.8633	-4.1459	-2.6349	-4.8095	-0.17655	9.8723	-7.5778	-1.3134	0.60492	1.0394	1.1228	1.3431	-1.3627	-3.0257	5.0791	-5.031	0.54164	-3.456	3.231	-4.6897	0.29613	-2.1252	-4.7302	3.2644	-2.2375	0.40869	-1.8097	-0.19215	-0.28448	0.6275	0.33515	0.77461	-0.38482	4.3313	-8.3745	2.1697	1.2793
-2.1718	-2.7155	-5.4652	-1.2134	-6.3623	-3.3716	-5.635	-4.2389	-3.4654	-6.5872	1.7466	-6.0366	-9.3722	-4.0844	-0.75377	-2.6622	-5.8148	-6.8464	-6.5726	0.15283	-1.5971	-1.6894	-3.2869	-8.546	-5.2457	-11.263	-4.0982	-5.4023	-8.5237	0.20282	-2.7658	-1.7041	4.0173	-0.71897	-2.3618	0.2034	-2.3961	-6.3137	2.9348	-3.2147	0.23897	-1.6886	-5.9301	-1.8461	2.7859	-4.1421	-5.1228	-5.8731	0.87347	-6.1648
-6.4323	-10.078	-17.288	-13.057	-2.3048	-9.2796	-8.3927	-4.5951	-12.524	-13.92	-12.571	-9.5025	-16.049	-8.0108	-8.8022	-13.265	-15.115	-10.916	-10.559	-10.15	-7.4965	-14.044	-8.4786	-16.77	-9.59	-10.801	-9.3282	-5.9698	-12.03	-14.705	-5.4186	-13.661	-11.123	-7.7615	-4.7133	-10.581	-7.5711	-11.222	-3.0563	-11.83	-9.39	-6.8696	-9.7004	-7.8745	-12.282	-7.4544	-4.1157	-9.5008	-12.042	-11.226
0.55824	5.2621	-3.0453	3.922	4.5823	6.9224	1.7396	-2.0888	1.2923	3.4576	2.8592	-3.213	0.90059	0.99588	3.5544	-0.63283	4.2638	0.92365	2.0571	-4.0036	1.8507	5.9151	5.319	-2.4855	-6.2286	-1.4582	-0.688	-3.2756	4.5446	9.5469	6.3272	3.8065	2.5321	3.4201	0.097468	6.9272	5.5931	-2.8981	5.0333	3.117	6.5843	2.871	6.0154	5.003	6.4595	0.28468	-0.22576	-1.503	-3.0914	5.1705
4.3611	0.16909	2.2811	4.0987	-1.2522	4.1248	-5.6026	-2.7038	4.1837	-3.9874	-9.0831	2.2927	0.88841	2.4696	-6.7417	6.7109	8.5338	0.9931	-2.6743	0.34133	5.9755	-1.9233	1.243	-1.8986	6.4597	8.53	3.7011	-1.6939	5.4152	8.9695	3.474	4.9474	-2.1692	-0.067228	3.658	12.806	-1.1934	3.9403	3.5181	4.968	2.6765	-2.7294	1.7032	-3.5585	4.2944	-3.3097	1.751	2.4164	-0.69398	5.6121
-18.715	-20.409	-13.457	-15.782	-15.467	-21.477	-19.925	-22.173	-18.942	-16.446	-19.38	-17.527	-23.002	-17.452	-27.51	-27.968	-17.421	-26.516	-17.939	-21.532	-26.266	-25.688	-27.406	-23.017	-19.918	-18.733	-20.274	-18.322	-21.45	-13.859	-22.674	-18.323	-16.669	-24.915	-18.611	-21.108	-19.606	-22.895	-26.84	-18.812	-19.189	-20.389	-20.14	-24.379	-25.937	-22.252	-25.463	-24.024	-17.275	-13.518
-6.7596	-9.5763	-8.4357	-7.5413	-13.029	-13.707	-9.0614	-6.9117	-7.6994	-9.6981	-21.579	-12.13	-6.7991	-16.298	-15.088	-12.513	-8.465	-11.059	-6.2677	-8.3978	-3.6142	-12.546	-16.963	-8.992	-9.4327	-8.4927	-16.186	-7.7908	-11.01	-6.844	-15.454	-12.975	-14.633	-13.707	-17.347	-13.536	-17.16	-10.413	-15.866	-9.8424	-13.399	-1.5808	-8.6663	-12.079	-10.409	-0.82431	-9.5506	-13.004	-6.6247	-8.9022
-3.403	-3.9036	-9.8612	-6.4653	-7.8551	0.85252	-3.1739	-9.1749	-0.74636	1.3034	-0.21529	-8.2119	-3.7111	-4.8795	0.83749	-1.8539	-4.033	1.2575	5.5222	-3.7297	-7.7434	-3.3866	-3.0935	-4.2012	-7.2589	-3.323	2.2123	-2.5737	-7.5753	-1.6166	0.71311	-5.6109	1.7929	-3.7894	0.67377	-0.15978	-3.1488	-1.5981	-2.6277	-3.2577	-3.8953	-0.23059	-8.3799	-12.003	-6.0594	-4.5339	-9.6792	-5.2688	-1.1001	4.5077
-10.792	-22.457	-13.1	-13.304	-12.106	-15.606	-17.053	-15.145	-13.75	-9.8997	-11.133	-8.1252	-15.617	-15.448	-11.738	-16.056	-19.828	-19.023	-7.9493	-10.369	-17.438	-9.8878	-15.312	-10.499	-6.491	-11.656	-17.112	-14.858	-14.528	-14.11	-17.854	-9.9989	-12.76	-14.894	-15.822	-7.0739	-13.586	-9.1361	-13.718	-16.236	-12.121	-18.499	-11.01	-12.072	-10.167	-7.9658	-5.8629	-14.422	-7.8171	-8.8996
6.2964	8.9699	7.1737	5.1329	2.1073	3.1304	4.0036	6.1543	3.7455	2.1621	7.3214	3.1686	1.8549	8.0506	6.6846	3.477	10.878	0.51092	6.6673	8.0356	8.858	7.8441	5.5784	5.9549	7.1245	2.4846	5.0627	4.8009	-3.8758	0.9336	0.78031	11.61	1.1372	7.415	11.419	5.3679	3.1846	6.8797	4.1337	1.9258	4.2735	6.2393	8.703	1.2916	4.5458	12.189	-0.57118	0.49436	5.3275	4.3312
13.367	13.48	11.525	5.3814	6.4712	5.5911	12.158	8.6289	6.3012	1.9903	12.92	9.8889	7.6087	13.128	10.652	8.419	5.6268	9.0548	4.2808	9.1745	7.1372	0.43055	11.501	6.5061	5.7913	4.1523	6.3238	6.3293	3.0831	6.3673	6.7548	13.286	12.328	6.4889	10.483	2.8481	7.5398	8.5689	7.6192	6.4261	10.656	2.8913	10.485	2.2413	2.7681	10.201	11.059	9.1761	7.901	5.5669
-5.6129	6.2031	-3.469	-5.128	-6.4895	-0.57127	-5.2446	-6.4923	-4.4741	-2.2681	-6.609	-8.08	5.3703	7.0811	7.0029	-0.96732	-5.6342	-3.4179	-2.6442	-9.2553	-5.8701	3.2662	1.2655	1.764	-3.2122	5.2353	5.2133	-2.1057	-5.8137	-1.3194	-2.5144	-1.8846	2.9222	5.3531	-1.056	-3.6423	-1.8127	2.9757	2.4857	0.47629	-0.087681	-0.88229	1.3816	2.4695	-4.0772	9.0607	1.5428	3.8874	-1.392	-2.904
5.6688	1.0164	1.246	0.13158	7.1199	4.5801	-1.2077	2.802	7.4404	1.6977	6.0738	-0.54874	2.0172	0.44861	-6.6808	0.16855	2.3048	3.6759	3.0234	1.0752	-2.1502	-0.85371	1.4259	-2.7754	-2.4799	-0.97562	5.1351	-0.96044	4.306	-1.9834	3.4835	1.2397	2.6819	5.0579	2.9208	3.3285	-3.5713	2.2793	3.4355	4.5673	-5.73	5.2161	2.1339	-4.1023	-2.7055	-0.70659	0.96937	-0.32579	3.4966	4.9105
-14.512	-10.577	-8.3916	-8.0342	-7.6918	-10.261	-7.9436	-7.1069	-8.7231	-13.427	-5.3654	-13.462	-12.089	-10.034	-10.995	-11.597	-11.329	-7.6416	-13.544	-8.3906	-11.601	-14.976	-13.12	-17.145	-4.2986	-10.972	-6.5227	-9.6136	-10.653	-12.626	-10.392	-9.3838	-10.384	-1.8032	-8.2356	-12.503	-8.4463	-10.622	-12.23	-6.5372	-12.365	-2.5419	-10.841	-11.661	-12.65	-13.539	-12.849	-10.357	-9.9677	-13.08
-15.91	-15.194	-6.8798	-3.3943	-11.746	-12.705	-9.8391	-9.6132	-6.7127	-6.9946	-9.312	-11.957	-11.888	-13.217	-7.7147	-9.7158	-11.964	-11.094	-8.5867	-9.6445	-6.8225	-8.7332	-15.711	-11.203	-9.1654	-10.769	-7.4955	-15.596	-14.191	-10.39	-14.284	-14.004	-8.496	-10.296	-14.045	-12.865	-13.259	-14.865	-17.409	-8.4313	-9.0305	-9.1185	-12.582	-9.3868	-13.761	-9.8648	-12.899	-9.7466	-10.107	-12.318
-4.5999	-0.31538	1.9696	-5.6402	-2.2785	-3.6559	3.3461	-3.9548	2.1995	-3.8638	-0.28121	0.42578	-2.9596	0.73336	0.77075	-2.1791	2.862	-2.6484	0.5143	2.5257	-1.3577	2.0941	2.1878	-5.0669	3.517	-3.5505	-1.7629	-0.14437	-1.664	-2.3248	-4.6373	0.18971	-1.4078	2.5301	-8.4612	-5.313	-0.20659	-0.32787	1.5776	-3.6805	1.0891	3.6179	3.1639	-5.7196	-4.2891	0.59743	-4.8111	-0.96027	2.6403	-6.0258
-14.458	-11.868	-11.671	-14.898	-8.9588	-9.5012	-5.1229	-7.3609	-10.134	-16.966	-9.9073	-11.374	-10.892	-10.582	-9.2389	-13.079	-10.331	-5.1831	-15.575	-14.921	-18.304	-14.383	-8.5197	-12.884	-4.3739	-13.192	-15.019	-7.7838	-14.162	-10.813	-12.58	-15.749	-14.554	-8.0981	-18.114	-11.959	-4.0831	-7.8138	-12.71	-19.011	-12.003	-12.32	-8.4333	-14.262	-16.464	-14.706	-12.706	-13.161	-7.5638	-12.826
-13.725	-6.3305	-5.8004	-1.8196	-6.5943	-8.7959	-7.2951	-5.293	-5.655	-5.8004	-8.2029	-11.537	-3.2984	-1.8543	-11.809	-3.8185	-9.8081	-2.7012	-4.0594	-1.5246	-8.5797	-8.0012	-3.9206	-10.045	-8.6454	-9.0146	-9.1984	-5.981	-9.3767	-10.096	-5.4126	0.85617	-5.8389	-7.1036	-8.373	-8.1866	-6.6464	-5.5102	-2.5368	-7.3954	-13.389	-2.2913	-11.267	-7.8845	-2.4294	-6.6354	-2.3558	-6.8954	-11.053	-7.08
2.8762	0.96778	-8.5197	-2.7357	1.2358	-4.9415	4.5567	6.2682	-6.0904	-5.4491	1.5287	-4.8583	-4.4146	3.2819	-6.9882	-10.172	-0.83741	-2.4864	2.0407	1.0034	2.9369	-1.2485	2.0391	-4.279	1.8364	0.32733	2.124	1.2065	-1.3399	1.3409	3.6479	4.0789	-1.6581	-3.1072	-6.8033	-3.1471	-0.13297	-5.5786	2.4415	-1.7062	3.1283	3.5098	1.1282	-0.69953	-2.7419	-2.9581	5.093	3.425	-3.1018	-5.0836
-8.9214	-15.55	-8.2264	-6.2047	-13.006	-12.35	-10.637	-8.1401	-12.391	-9.329	-18.33	-13.351	-11.929	-2.4804	-11.683	-17.782	-8.9549	-8.8432	-8.8319	-11.542	-7.6142	-14.226	-3.3982	-11.501	-12.081	-15.699	-9.5124	-6.5574	-8.3871	-5.657	-10.504	-13.434	-11.668	-13.136	-12.652	-13.154	-12.967	-5.589	-9.342	-12.348	-12.748	-11.215	-4.2307	-8.9486	-13.162	-7.7145	-13.141	-14.129	-13.487	-10.293
7.0831	9.8187	11.961	8.5267	3.6949	1.805	14.929	8.1881	6.4341	4.5725	13.724	16.309	14.248	7.4479	14.926	12.266	12.938	14.141	11.728	13.224	3.4065	9.3194	5.7243	7.3239	8.8872	7.0491	13.973	10.756	10.826	10.07	11.262	5.5788	8.7116	4.0329	12.19	4.8914	5.5628	4.3483	8.3541	8.5929	7.8839	18.103	9.4752	7.9301	12.847	9.8544	10.654	10.47	9.025	7.2356
-8.6715	-0.075737	-3.6422	-9.1	-0.54247	-1.29	-0.583	-2.7452	-8.2109	5.3747	-7.1015	-3.6254	-7.689	-1.5329	-7.4906	-2.4487	-1.0358	-6.055	-1.7046	6.3048	-7.0172	-2.1748	-11.533	-5.745	-4.9595	-4.454	-5.1275	1.7177	4.502	-8.4096	-2.4078	-4.9573	-5.7635	-0.092754	-6.6747	-1.3827	1.807	1.7663	-4.5505	-2.5463	-3.5567	-6.1427	-4.8915	-2.1293	0.77115	-7.471	-2.3696	-1.811	2.236	3.9684
-7.7095	-10.851	-4.3455	-8.7086	-7.1797	-10.907	-13.339	-3.4874	-6.9823	-11.125	-11.779	-3.1912	-10.478	-6.8705	-12.83	-13.877	-8.6926	-10.47	-6.4662	-6.6442	-12.034	-7.2558	-9.254	-4.7114	-6.9883	-7.1985	-8.0161	-6.8397	-9.7422	-7.9122	-8.6649	-2.9477	-9.0002	-10.245	-12.313	-9.2811	-12.097	-11.136	-13.586	-12.312	-8.164	-5.5007	-8.9687	-5.9793	-7.0539	-8.4084	-8.0672	-7.5345	-10.342	-10.115
3.3421	2.5394	6.6499	5.4195	4.7569	-3.5519	2.5474	2.9239	-1.3666	5.8698	6.9671	8.3075	0.47187	4.9141	2.6489	6.3116	-0.79501	-1.0189	5.9672	3.4469	4.1851	-1.8158	2.6934	1.8629	7.9276	0.11747	3.8779	1.8943	4.5384	5.1822	0.92877	3.5038	9.6616	6.696	5.6336	2.6509	8.5846	1.2471	7.2357	2.7224	6.7486	7.1639	4.4837	6.0991	3.3456	6.1135	-0.14391	8.5047	4.6399	4.4957
-14.526	-16.036	-6.6659	-13.352	-13.339	-4.5053	-8.6038	-13.993	-7.5949	-6.3678	-15.406	-14.274	0.24263	-8.517	-5.5033	-4.022	-11.212	-5.7661	-7.1034	-10.478	-6.7906	-1.2637	-9.0023	-10.812	-3.2755	-7.2422	-8.1805	-0.49477	-10.424	-9.0255	-9.0447	-11.84	-11.072	-9.5199	-8.6416	-10.457	-10.485	-17.79	-17.065	-5.3623	-10.049	-14.551	-9.1084	-6.5148	-7.7036	-8.0501	-7.2528	-11.505	-10.438	-8.7028
-9.2091	-10.759	-7.8205	-9.5878	-8.1178	-3.6811	-11.492	-14.749	-9.8649	-6.0024	-10.717	-9.2232	-15.461	-13.958	-11.362	-5.8721	-2.88	-7.5742	-12.923	-10.68	-15.13	-9.9426	-6.6648	-9.3369	-13.422	-5.0977	-7.0589	-14.382	-11.595	-9.7818	-10.045	-9.5941	-11.906	-4.1045	-13.297	-13.363	-9.9703	-9.9115	-8.2294	-9.6085	-12.337	-10.09	-5.4611	-11.474	-6.8238	-13.863	-17.988	-13.273	-10.383	-13.216
-13.027	-7.2891	-17.016	-16.524	-7.0763	-12.331	-21.222	-16.7	-10.753	-16.335	-11.543	-15.81	-14.044	-12.62	-10.049	-15.019	-16.469	-15.431	-8.374	-19.264	-14.21	-13.324	-13.466	-18.05	-15.192	-12.059	-22.755	-13.635	-20.295	-11.018	-16.835	-12.546	-10.809	-18.769	-14.698	-15.745	-17.941	-16.73	-18.613	-14.06	-15.702	-19.992	-8.2837	-16.439	-17.057	-14.821	-16.662	-15.109	-10.02	-8.7361
-5.8833	-5.0166	-5.2288	-8.0216	-2.1145	-3.3159	-7.251	0.67825	-1.0573	1.7657	-4.8997	-1.5975	-3.7169	-1.2881	-1.5659	-3.7657	-2.2556	-2.7504	-5.9243	-6.0599	-7.4102	-9.0097	3.0498	-1.3617	-1.5272	-2.2727	-7.138	-2.7852	-5.3062	-9.0829	-1.5728	-9.23	-0.58653	2.592	-4.6318	-4.9009	-1.5163	-4.5545	-2.0831	1.3308	-0.0035943	-3.4909	-2.2171	-3.5423	-1.9174	2.7793	-2.4358	-6.1946	-2.068	-7.8286
-3.4377	-0.34221	-7.1541	-1.6585	5.3812	1.6622	1.7566	4.4608	-3.8784	-1.1799	-3.2432	4.3505	3.283	-4.1567	-5.4081	-6.8175	-0.84091	-0.76388	-0.72332	-4.3115	-3.4234	-0.61348	5.619	5.3745	3.2848	3.9079	6.011	-1.0983	0.31532	3.5599	2.1217	3.1147	-1.6067	-3.2564	-2.0181	-0.18367	-2.683	2.0615	0.20445	-4.4811	1.2445	0.98841	3.6964	1.5139	1.0903	-7.9986	-1.6827	-0.85912	4.0958	2.8831
0.94728	5.7593	7.4963	0.84576	3.9841	0.061151	4.7441	5.4128	2.1556	1.8288	-1.7504	-0.90278	2.9128	3.0999	-0.33357	4.8406	-1.0291	1.3211	0.84625	4.8761	6.9881	-0.62471	-3.565	5.5953	-4.9874	8.4862	3.6709	4.1338	3.6596	1.3136	1.8689	0.59889	1.5214	0.70671	0.51051	6.6105	-2.6878	0.15458	7.3914	3.2832	-1.1723	3.0357	-5.4971	4.0486	3.1668	-1.0199	-6.5287	4.8348	9.148	0.33996
-2.414	-1.1364	5.1336	-5.4984	5.058	1.5581	1.8463	4.3845	0.40864	1.2988	-0.26082	-0.36412	2.0014	5.3813	-1.9918	-3.7918	2.0349	-2.9541	6.0624	2.5442	-2.0524	-3.773	-0.1467	-4.271	4.4208	-0.20344	5.9824	1.4922	-2.8265	2.1452	-0.16187	7.5306	-3.3334	-5.555	2.5828	-5.6398	10.811	1.5549	1.0533	4.3455	9.7694	1.3172	-3.4785	3.5795	-3.4455	-3.1965	4.6999	-5.5569	2.4897	-3.8887
-19.475	-20.35	-21.123	-20.369	-23.647	-20.55	-22.363	-27.556	-26.296	-26.393	-19.642	-21.973	-21.665	-20.877	-27.093	-18.187	-21.557	-27.911	-21.462	-22.853	-22.258	-21.689	-14.964	-19.763	-23.06	-21.721	-17.785	-15.742	-17.26	-17.13	-19.057	-17.78	-23.461	-23.841	-20.03	-21.922	-24.361	-19.125	-16.887	-14.49	-22.633	-22.093	-23.076	-20.363	-21.24	-21.63	-24.482	-23.041	-24.526	-24.196
-6.5585	-1.401	-0.64998	-5.2216	-5.4486	-7.7048	-3.8165	-4.1386	-4.1317	-1.6774	-6.432	2.4931	-9.0021	-1.1579	-11.657	-4.8601	-3.6717	-7.0345	-6.4235	-5.9802	-9.1487	2.9344	-6.0335	-1.5553	1.4098	-0.57663	-6.4728	-3.4979	-9.6763	-5.5031	-2.1144	-1.3789	-2.7414	-7.1285	-3.2497	-3.9632	-0.96401	0.64608	-0.74914	-13.688	-8.6245	-2.6348	-4.239	-2.1405	-3.3415	-7.3427	-4.621	-5.4898	-1.7982	-0.44033
6.0119	3.6089	5.2227	-0.9036	1.2619	2.0326	3.6195	3.7336	-0.14244	1.2287	9.2255	2.3319	3.8097	12.389	-4.5014	4.6555	-0.74341	-3.5945	3.2097	-2.8959	2.0322	3.3052	4.3739	0.50181	-3.4592	2.438	6.255	0.042183	5.6005	8.641	1.0324	4.5817	1.3713	1.5815	5.7604	0.56269	11.093	2.3353	8.007	3.0831	10.669	5.5798	-3.9342	-0.18207	10.054	1.8586	10.624	2.4904	-0.044986	1.7691
-8.2311	-12.141	-5.7572	-11.649	-11.91	-4.6769	-7.7038	-12.012	-3.3286	-11.123	-3.8425	-4.9575	-0.64413	-8.4046	-5.3553	-8.1783	-0.43773	-4.3784	-12.051	-8.6565	-9.1622	-4.0603	-4.2105	-5.6674	-4.6442	-6.1443	-10.615	-7.9785	-10.034	-8.4996	-6.8425	-5.4103	-4.3411	-2.6719	-8.6257	-3.9765	0.19318	-5.8778	-8.5437	-1.6972	-3.385	-5.361	-0.34531	-7.8198	-2.4267	-13.791	-8.962	-2.9698	-6.7368	0.55277
9.3765	4.0684	-1.5415	0.48623	1.7074	-1.7385	1.668	4.4155	3.2059	4.0624	5.1471	-0.085304	2.3469	8.4517	0.64013	2.8463	-3.4487	8.5044	1.9708	3.7578	0.086923	3.6766	-7.4183	8.8015	1.1542	-1.828	-0.6602	2.4134	3.8074	-4.5289	-1.3139	1.5278	0.61208	0.31147	0.46387	-2.1147	7.0631	-2.1592	0.94266	4.1028	-0.030884	1.2882	-0.21552	2.0723	3.4068	3.284	2.5616	9.5323	4.6745	-3.8354
-1.8402	-2.1918	0.47987	-3.3925	-4.2563	-1.5708	-1.112	-7.77	-10.313	-5.8531	3.1298	-1.7163	-6.848	0.061764	-4.8414	-9.6324	-1.8395	-4.9233	-2.5452	-3.5566	-10.045	-2.6939	-0.17499	-3.9353	-3.7142	-5.4649	-5.4513	-6.3536	-2.0964	-3.4102	-3.4931	-2.6989	-7.8167	-5.6294	-4.303	-3.5288	-6.2741	-4.9024	-9.054	-5.3496	-0.94295	-7.0199	-0.75009	-3.3801	-2.1564	-3.7863	-1.6688	-2.7219	-6.9801	1.0941
6.9978	4.8938	7.9783	5.5867	0.95123	1.5284	11.883	8.1304	2.7602	3.9423	3.2324	4.7633	8.6264	8.5576	1.1538	0.3509	2.9648	8.7677	8.457	8.3504	7.885	2.3116	8.9306	5.8904	1.8656	7.3208	5.2262	7.0545	4.6736	3.0981	3.0505	7.3912	10.606	5.4821	4.9839	-0.014065	1.8782	-0.9339	5.7949	4.1697	10.529	10.305	13.492	0.64246	6.0737	7.8183	3.4767	9.7426	7.2557	2.5715
-24.095	-23.392	-24.415	-26.015	-20.017	-28.98	-21.652	-19.053	-20.731	-23.64	-25.058	-19.389	-17.412	-16.042	-20.956	-18.393	-26.127	-25.668	-28.687	-27.275	-21.492	-27.836	-25.23	-19.571	-24.623	-17.808	-22.075	-19.312	-18.331	-21.277	-21.272	-18.054	-28.95	-22.092	-21.229	-21.584	-20.231	-23.301	-26.74	-25.933	-20.991	-25.046	-22.348	-18.341	-25.522	-22.32	-19.123	-23.084	-17.474	-19.264
0.22217	-3.21	5.842	-2.1389	-2.116	0.17925	-2.8556	-3.6008	5.778	2.3667	6.5118	2.6642	0.71033	-0.28036	-6.2382	-3.1962	0.19045	9.7662	1.2001	-2.1108	3.3277	5.1702	5.7058	0.61093	2.7624	-1.1994	0.17575	0.11658	-3.3035	2.2226	-3.1988	-5.7698	3.6323	1.379	4.7763	6.0866	-5.2156	-0.4023	-0.65769	2.3146	0.63869	1.4767	0.57749	2.3396	-4.7147	2.3499	6.5355	1.6249	4	2.6392
0.50627	-3.0158	-3.4004	-0.44147	1.5238	-0.66581	-3.0264	0.34342	-1.4125	-3.5548	-5.8591	-4.0107	-0.63794	-4.6084	1.1846	-0.86163	-4.0817	-4.7973	-10.037	-6.3587	0.56414	-1.3987	1.179	-0.67785	5.6082	-1.4605	-1.7872	-6.3258	0.27332	1.5942	-1.1123	0.35712	2.9509	2.9244	-5.2228	-0.60683	7.3011	-0.24764	-7.5378	0.40175	1.1957	4.2945	-6.4056	0.99592	-4.8016	2.936	-2.7038	-5.3971	3.3389	-4.9028
10.014	6.0094	3.5809	-5.5667	2.2316	-2.405	-0.68683	1.7242	3.4181	4.5208	4.5424	5.372	-1.703	3.1775	6.9269	7.3289	-0.33095	4.6758	4.5127	6.9363	-0.63076	-0.77259	-0.057476	-2.4974	3.9261	-2.6787	3.1386	-2.9155	4.3173	7.5286	4.4187	1.6958	0.95161	6.3616	-0.47514	-5.6568	4.5147	6.315	4.3752	-2.1596	1.2003	3.631	-4.1301	1.348	-0.76561	-5.0166	3.4408	2.7914	3.6486	-0.8576
9.9715	12.266	7.059	10.9	10.257	11.165	14.074	8.1501	14.651	7.2348	3.055	2.7718	12.057	9.6027	14.758	13.708	9.4522	4.3002	3.7938	14.861	6.0116	1.6032	10.708	5.686	10.264	13.814	6.5412	14.591	3.9545	3.7933	10.921	6.3509	10.987	8.59	7.3062	7.8027	6.664	3.7006	10.877	0.9866	4.0002	10.98	3.4601	2.1204	11.876	10.597	3.2151	14.82	5.3532	10.88
-10.833	-2.5205	-6.7537	-1.4269	-2.6643	-1.6697	-4.726	-3.5976	-7.4719	-4.742	-12.593	-4.6786	-4.4924	-2.8824	-10.472	-0.22396	2.2131	-6.5575	-7.8253	0.3322	-4.9202	-5.1514	-9.229	-3.054	-12.979	-5.229	-6.541	6.5969	-6.0112	-2.9737	-2.231	-4.1777	-1.6818	-5.4437	-1.8554	-2.9253	-0.4664	2.5853	2.5835	-4.2491	-0.79222	-5.0966	-6.6427	-4.1395	-4.7899	-8.6788	-6.1221	-8.4398	0.41029	-1.1475
-2.2169	-1.6136	-4.3297	6.1803	-1.0761	-0.50306	-4.3607	2.785	-3.9161	-1.3111	-7.812	3.8978	-0.42496	-3.8675	-5.1583	1.2577	2.7092	-0.98038	4.7056	1.4048	0.55884	-0.70721	1.3091	0.013388	-4.2321	-4.7456	-2.8751	-2.4247	2.2387	-5.1336	0.62929	-3.0687	0.60866	-3.2001	3.5707	0.010592	4.5563	3.5301	-0.64614	-0.85521	-5.9206	2.0617	-1.4261	-1.9442	5.9958	-3.2241	10.202	5.6073	3.9301	-4.0968
-9.6654	-10.086	-14.219	-13.795	-12.754	0.16546	-10.107	-7.3312	-15.877	-14.917	-10.49	-12.46	-13.162	-11.771	-14.405	-10.415	-10.536	-11.359	-12.861	-17.52	-13.39	-14.133	-13.499	-5.5713	-11.227	-14.586	-8.8867	-4.0046	-8.3674	-12.732	-8.6448	-10.058	-5.4143	-15.993	-12.459	-9.0649	-15.291	-10.437	-17.463	-15.448	-12.315	-12.17	-20.261	-18.292	-19.058	-14.236	-15.339	-13.202	-11.98	-14.815
-4.5312	-0.43343	-3.1161	-8.9022	4.878	-0.26374	-3.825	-1.7756	3.556	-4.8427	-4.6317	-5.5117	-1.1337	-10.435	-3.5731	-1.961	-8.6415	-3.9887	-7.9849	-2.4916	-3.0683	-4.5163	-6.396	-7.5698	-4.047	-2.8356	0.17924	6.0797	-6.5459	-6.469	-5.3483	-5.5446	-4.9091	-1.9492	-1.013	1.1901	1.4234	0.45827	5.4655	-1.0786	-2.1721	-1.6048	-4.0998	-6.5484	3.8863	-2.4191	-3.8288	-4.6852	-4.9454	0.42887
-15.17	-10.697	-14.664	-8.8857	-10.16	-10.635	-12.864	-11.663	-6.45	-16.41	-5.9847	-11.003	-7.7809	-10.383	-10.086	-6.843	-11.187	-17.919	-3.9415	-12.036	-8.5017	-5.3196	-9.6739	-11.495	-13.174	-17.891	-6.2538	-13.471	-7.6678	-6.6912	-15.561	-7.5035	-14.682	-14.3	-7.6634	-9.3579	-11.761	-14.288	-8.3064	-8.3613	-10.673	-9.1231	-11.714	-7.2158	-14.721	-11.315	-7.6563	-4.5999	-13.813	-11.908
-17.918	-14.516	-13.634	-15.807	-11.844	-19.054	-19.806	-19.611	-10.255	-15.996	-7.8396	-9.2983	-7.3087	-19.297	-13.102	-18.018	-21.646	-8.4473	-18.298	-19.958	-19.234	-16.048	-6.5413	-13.979	-14.464	-9.0145	-7.0739	-11.784	-7.488	-14.621	-10.225	-17.265	-10.684	-16.789	-16.23	-18.484	-17.335	-15.264	-10.584	-14.929	-19.017	-12.293	-18.348	-16.039	-14.209	-13.776	-10.004	-19.746	-12.637	-8.7965
-16.01	-13.111	-9.0605	-13.699	-10.814	-12.56	-16.482	-18.452	-11.027	-7.7549	-17.301	-15.217	-12.687	-10.862	-13.759	-9.9233	-15.611	-12.924	-18.12	-22.97	-14.6	-13.921	-8.4959	-10.306	-8.6069	-13.109	-12.726	-7.7619	-6.8249	-13.275	-15.12	-16.156	-13.366	-11.455	-14.225	-15.402	-10.755	-16.706	-9.4558	-12.84	-13.05	-13.5	-13.254	-17.154	-11.413	-3.4565	-10.508	-11.503	-13.035	-11.367
-3.3624	-6.4277	-3.2889	-9.4124	-7.3673	-6.517	-8.0605	-4.0587	-6.7628	-8.6259	-5.8417	-0.107	-2.632	-7.5234	-3.1334	-8.0348	-4.4072	-4.4409	-11.994	-5.247	-2.9713	-3.9896	-1.3907	-2.5407	4.4336	-6.251	1.9048	-4.1045	-16.572	-5.4377	-6.0686	-4.9042	-4.0289	-8.0903	-4.8614	-4.039	-1.6722	-7.2531	-4.0626	-1.2803	-6.9732	-6.1362	-1.0373	-4.9061	-6.9396	-6.246	-6.6147	-9.8532	-5.661	-6.2829
-5.3149	2.5244	5.5132	1.8868	-9.8836	-4.8047	-5.4389	0.082927	-9.6168	-12.51	-6.2086	0.16177	-6.793	-4.6818	-7.1398	-10.156	-5.2858	-7.3541	-9.5411	-5.3378	-7.7868	-6.1624	-7.6679	-5.1378	-3.289	0.13927	-12.7	-0.16177	-2.3797	-8.7967	-10.364	-4.049	0.87365	-11.555	-3.512	-11.372	-1.8213	-7.2175	-7.4624	-4.4933	-6.9482	-11.084	-13.615	-3.9864	-5.5281	-3.9197	-5.1246	-2.4268	-10.621	-1.8136
-10.855	2.3603	4.4748	-1.6385	3.4237	-2.4895	-2.0106	-5.5569	-7.9139	-2.458	0.62052	-2.2054	-6.572	-3.8425	-3.1654	-2.564	-6.2112	-0.18477	-4.0366	-3.1597	-8.1203	0.26777	-1.3788	-4.7913	-3.701	2.3709	-2.5732	-0.80035	-4.6198	-7.7128	-4.1555	4.186	3.4247	-1.2186	-0.44525	0.56518	7.0288	-2.7557	0.84994	-4.7066	-0.26788	-2.7056	-2.562	-4.7036	-0.30751	-0.70487	-3.8895	-3.2858	4.0961	0.27288
-0.017097	-2.4578	2.066	-4.5137	-3.0486	-1.4847	-0.28279	-1.7922	-3.7648	3.4354	0.49145	-3.1349	-0.13946	-6.1011	4.6539	-3.3884	-5.1848	-6.5684	-0.7613	-1.5605	0.89299	0.80407	-4.936	5.2703	-3.0809	4.3246	1.9235	-0.77938	-3.2621	-3.7867	-3.7049	-9.8263	0.81469	-2.6919	-1.8605	-0.29566	-4.1249	-3.2126	-0.2465	-0.2124	-0.89593	-9.0178	4.2323	-4.3731	-2.072	2.0517	-5.6151	-2.4075	4.6953	-8.1043
-3.6469	4.4697	-2.4527	1.317	-6.0871	5.263	-6.3526	-0.94551	-4.0982	1.203	1.7606	1.1996	-15.551	-0.6557	-11.444	-5.4114	-2.6766	-3.1629	5.6902	5.2679	3.8269	2.7826	1.6777	1.9358	0.79653	-0.44185	0.10147	-5.2314	2.3072	-0.48262	-1.7364	-3.013	-9.6375	0.40831	0.66526	-0.3284	-0.97304	-4.6202	-7.704	-9.5622	-9.8463	-0.66679	4.3396	-2.292	4.6294	-6.4425	-1.9047	-6.0456	-7.4865	6.7779
6.784	13.582	10.1	14.682	7.6214	2.8845	13.448	9.8117	7.1653	12.051	10.644	7.5576	6.9614	9.8986	13.809	15.868	6.48	11.327	7.6851	7.2399	10.143	8.2816	8.1314	4.5743	8.075	7.7652	9.3209	6.174	13.758	8.0277	12.426	9.0636	11.603	7.0844	8.5645	7.4207	16.509	14.609	14.207	7.0455	11.842	8.4408	9.5579	10.75	6.1232	14.93	9.7174	6.7628	8.7387	14.099
1.2427	7.881	3.7701	2.6261	-3.1477	-4.8581	-2.3446	2.1961	0.017009	1.6407	1.7742	-4.7547	0.60312	-5.4547	-2.0562	-7.1514	0.5407	5.9328	-4.3434	-1.1885	3.0789	1.7054	2.0303	3.8416	-1.2323	-0.12472	-6.6842	0.53078	-0.61961	3.3201	-1.5269	1.3268	-1.676	-1.8683	-4.3899	4.5864	0.22097	-4.975	0.92868	-8.2003	3.2841	-1.1763	1.3425	-4.5614	-0.46557	0.93642	0.45044	3.0553	0.22994	1.3416
-5.8345	-3.0684	-0.35313	5.3232	-9.201	-4.805	3.467	-0.67794	-2.0288	-1.9257	-0.63242	-2.5748	1.5044	1.1118	-1.3268	-6.2458	-6.1669	-2.1312	0.77483	-9.1034	5.0089	-5.8119	-4.2621	-1.8348	0.0056773	0.77232	3.6868	-1.2667	3.1483	-0.65171	-0.13558	-0.84372	-5.9866	-3.2373	-3.2053	-5.1005	-7.4816	4.5598	1.7983	1.7435	-0.74	1.5996	0.25476	4.0927	-2.6402	-7.3432	-3.5116	2.6125	2.9841	1.2674
6.4572	4.3238	6.5838	8.5423	2.2633	5.164	1.222	-3.346	1.0601	4.7262	1.7268	0.68571	4.4932	2.1154	5.4018	-1.7245	3.102	0.4332	5.224	-0.80406	1.9684	4.3548	-2.5547	2.859	0.61614	7.2227	1.888	2.3932	0.67038	-2.4197	3.7015	5.7876	4.2692	4.1876	-0.15601	0.48715	-7.1693	-0.72953	7.6567	-1.7456	-0.94259	-0.33302	2.8662	-1.5663	1.3503	2.2831	6.4423	1.9986	-2.0168	-2.5983
-4.5684	-0.049101	0.10941	-1.6844	-1.628	-2.8721	-3.0374	-6.1807	-5.2595	-4.6213	-6.894	0.33138	-5.2835	0.4283	-9.9092	2.0716	-3.8109	0.082782	1.0229	-4.8859	-0.67383	-3.6567	-2.1625	-2.7056	0.19975	-7.231	5.2299	-5.278	-0.25179	-2.106	2.6565	4.5936	-1.807	1.1783	-1.1982	-2.6777	-2.9137	-6.272	0.42276	4.9572	-8.2674	-2.5268	-5.4894	-1.0802	0.65655	-4.5637	-1.8104	0.32759	-7.7155	0.51669
-4.9547	1.4512	-5.5338	-2.3672	-6.6795	-6.3287	-1.3253	-9.8745	-10.067	1.5503	2.1467	-6.7082	-3.6468	0.48312	-3.0488	-1.4506	1.9175	-3.9001	-2.4686	-4.2806	-5.5034	-2.0718	-1.8363	-1.4041	-4.988	-7.2077	2.5064	3.477	-4.3607	-1.4188	-4.8416	-2.7943	-1.0825	-2.8224	0.65008	-5.1557	-2.188	-1.514	-4.3719	-2.9165	-6.1667	0.76779	-0.72886	3.7481	-4.4488	-5.9899	-5.9324	-6.056	-6.9783	-2.6174
3.5332	5.0692	-0.04121	0.44515	0.59442	8.1788	2.6072	3.8613	-3.5316	2.0117	2.1604	2.3686	5.8699	-0.95724	-1.105	11.449	3.3126	6.6388	5.5589	5.5451	1.5712	2.9343	3.0518	2.8629	5.5771	9.3054	4.7468	0.20853	2.0561	2.0017	-4.3045	4.2382	1.7412	-0.78445	-0.43038	7.9488	9.6536	1.718	7.6546	7.7077	-2.0501	2.101	5.2937	0.80602	0.92807	-0.3143	3.4248	7.0465	4.1028	-2.3224
-1.8643	1.0989	-7.5466	2.1515	2.9818	0.251	1.8301	3.2098	-0.94869	-6.665	-2.2094	-5.3291	5.7374	2.3755	-7.6027	1.1163	0.87579	-6.7168	-1.8272	-5.0865	-1.6781	-3.9478	-3.7439	-4.7739	-0.038385	-3.9721	-2.3567	1.6471	4.0958	2.2117	-1.8757	2.7166	-3.6274	0.63261	-4.4012	-1.1394	-3.1092	-0.70068	-4.8848	-2.8061	-6.4496	-1.9359	-4.3494	-6.7687	-3.3802	-1.1156	-1.5846	-0.83034	5.0335	-6.5758
-6.9406	-14.191	-10.769	-15.585	-12.101	-7.5412	-14.466	-6.8446	-8.5351	-10.472	-4.781	-4.043	-5.4218	-10.198	-6.4513	-2.2726	-4.6137	-5.4325	-10.783	-7.2901	-9.7823	-5.0359	-17.462	-7.1456	-12.453	-7.7283	-9.1747	-5.0624	-6.9871	-10.253	-12.229	-15.898	-7.0525	-13.097	-12.722	-7.9367	-10.049	-12.913	-6.1208	-11.282	-10.724	-8.9102	-9.2863	-13.625	-7.9407	-6.2256	-10.503	-14.315	-8.1657	-4.8595
3.4269	4.4624	-3.8023	3.6684	-3.8953	-0.33218	-1.0622	-1.7883	-2.9243	-3.962	-3.6953	-7.0257	-3.1422	2.2861	-0.49634	-2.186	-7.3436	-4.9365	3.0356	3.3118	2.1528	2.3143	-2.1146	2.3579	4.4906	0.10779	-1.0565	0.13471	-1.8945	-2.6399	-6.3079	3.2312	0.25697	-0.040641	6.0561	-3.926	1.6649	8.0468	6.7991	-5.5451	-3.0533	-6.9031	-1.0727	1.7211	4.2027	-3.7786	-6.8498	5.4842	3.2571	6.1982
11.037	7.8928	9.3091	10.033	6.9365	11.709	7.2446	7.2129	8.9909	5.756	10.011	6.4881	9.2743	8.1349	7.4585	10.239	9.0623	9.8324	14.3	14.268	9.7796	4.2272	4.9252	4.0565	4.6702	11.439	3.9687	2.2944	5.9771	8.7881	12.822	4.3517	9.4216	7.9117	9.9773	8.0341	8.5277	8.2456	3.6997	11.258	9.2326	13.496	4.0998	8.5972	11.31	12.504	4.577	4.3987	13.445	6.4181
-6.4546	-5.9879	-16.247	-13.21	-20.986	-15.102	-9.1746	-20.201	-14.268	-12.332	-11.047	-13.576	-17.345	-21.251	-13.661	-19.476	-11.654	-12.435	-16.872	-11.315	-14.302	-17.197	-20.653	-13.647	-18.297	-17.514	-13.636	-14.762	-13.99	-22.095	-12.794	-12.184	-11.72	-12.603	-17.523	-13.278	-17.838	-14.156	-14.927	-15.119	-9.9315	-12.778	-16.426	-13.961	-13.478	-15.133	-17.978	-16.926	-22.458	-10.756
-6.7434	-2.3251	1.0336	-2.0266	-1.0009	1.2813	-2.5656	-3.4317	-2.6724	4.7014	-2.307	-2.144	-7.9354	-7.2537	-7.0456	0.80138	2.7515	-3.3933	-4.2295	3.084	-2.3292	-2.3033	-5.9403	1.5201	-3.9659	-5.6456	-2.6384	-4.7342	-0.72058	-5.0756	1.6595	0.39773	-3.526	-4.4316	-4.8752	-7.8644	4.1497	-3.9299	-6.715	-0.78475	5.0413	-5.3974	-3.031	-1.9187	-7.2523	-4.425	0.66664	-2.6954	-3.1703	-2.3304
-11.365	-12.053	-12.442	-13.34	-13.545	-13.813	-7.5389	-14.049	-13.664	-10.093	-8.5881	-19.28	-11.38	-12.508	-10.307	-12.79	-14.299	-16.096	-10.7	-11.619	-8.8426	-11.972	-8.8809	-5.8975	-14.777	-8.3004	-8.7783	-14.783	-12.229	-9.9561	-13.064	-9.6645	-4.9699	-17.734	-9.8015	-13.411	-14.194	-8.769	-15.418	-8.293	-8.6766	-18.786	-11.149	-17.095	-10.103	-13.776	-11.25	-12.336	-16.836	-9.1126
-15.63	-12.982	-9.0536	-14.968	-17.931	-16.669	-19.094	-21.078	-11.725	-9.6518	-10.834	-16.624	-17.269	-15.361	-14.675	-15.271	-15.295	-13.57	-17.305	-10.774	-16.585	-13.924	-15.467	-12.515	-20.455	-14.092	-10.468	-14.182	-18.848	-14.55	-13.834	-13.531	-13.459	-11.359	-16.396	-18.554	-16.765	-12.773	-14.859	-13.013	-13.843	-15.399	-15.996	-17.932	-20.222	-21.516	-12.348	-18.187	-10.942	-11.097
-25.21	-23.791	-24.222	-19.398	-24.661	-24.843	-21.379	-22.704	-20.61	-29.123	-21.736	-19.47	-18.597	-20.05	-24.977	-19.776	-17.896	-19.743	-22.702	-24.469	-26.014	-20.302	-21.401	-25.059	-26.453	-18.429	-19.357	-23.784	-23.22	-27.671	-25.01	-26.884	-20.395	-22.869	-22.619	-24.117	-31.025	-22.297	-28.894	-21.272	-17.46	-20.911	-24.607	-20.67	-22.055	-25.098	-24.322	-21.612	-21	-16.656
-7.4055	-5.1983	-2.6098	-5.0781	-5.248	-1.0881	-0.22188	2.2439	-6.2158	0.71202	1.2662	-1.2881	-2.1927	-5.5545	-7.5189	-1.9814	-3.9427	-2.2783	-1.2352	-1.2556	2.6335	-4.4462	-0.96309	0.53173	-2.4603	-3.701	0.89028	1.4123	1.1542	5.0158	0.29706	-0.19426	3.3154	-1.117	-4.3267	5.504	-5.5963	-1.3973	1.4141	4.4324	-4.738	-5.5706	-2.2984	1.4556	-2.886	-5.0433	-2.8063	-4.9991	-7.2502	-2.9916
8.189	4.0867	4.0825	9.1267	5.1725	8.3856	7.8425	8.5723	4.2918	0.21911	7.3919	5.7189	5.3646	3.8478	3.7705	8.1568	10.858	6.21	4.4867	7.235	1.2666	5.9088	-0.38966	1.8323	-1.8887	3.777	2.7841	4.02	12.736	4.7701	4.9615	7.2147	5.0913	5.5601	10.328	9.6737	11.25	5.5263	3.7004	1.3346	3.4936	12.234	3.3675	7.8572	6.4625	2.9547	5.1173	4.1133	-1.0764	6.6616
3.6595	2.5419	1.1221	1.8115	3.8019	-2.8221	-4.2074	-0.85506	-10.65	-0.16936	-2.7843	-4.4062	2.9593	-1.035	-7.6623	-1.1923	-3.8993	-1.4121	5.9568	1.9024	-1.7434	3.247	-0.45069	-1.992	-6.4124	4.3071	-3.8919	-0.12149	-0.12816	1.714	-1.2515	-3.4713	-4.914	-3.8764	-6.6028	-2.6664	3.0256	-3.9485	1.4287	-2.4824	5.9704	-8.5461	-4.4845	4.211	4.0989	4.5077	-2.5344	-1.7978	5.5145	-0.16911
0.081244	4.4472	1.7146	-2.5397	3.3469	0.038023	2.4615	3.1099	-4.2903	-1.556	8.0321	-0.82526	4.3875	8.474	-0.97143	-0.92838	-1.0981	1.6049	-0.72147	3.0771	2.7343	1.851	4.5029	4.9716	-4.4055	-0.83049	1.201	0.62676	-1.7178	0.79201	2.1394	-0.72419	-3.4392	6.0106	-2.7357	4.2568	-2.4655	0.39023	4.138	0.33152	-1.7749	5.5379	4.2061	-5.6763	-2.2682	-0.85759	1.7798	2.8549	-3.4562	-5.8826
-17.112	-23.117	-19.655	-23.364	-29.534	-24.837	-19.209	-27.035	-23.732	-24.353	-20.574	-11.722	-29.37	-22.845	-20.247	-23.468	-27.264	-21.024	-26.065	-24.942	-24.481	-20.991	-19.205	-19.862	-19.464	-23.961	-16.925	-15.244	-24.05	-25.009	-33.323	-25.939	-20.853	-23.435	-13.497	-20.37	-22.985	-17.162	-22.875	-19.942	-25.956	-19.806	-23.886	-18.301	-15.24	-22.622	-21.837	-21.085	-27.617	-23.767
-0.9738	-1.6774	-2.5193	-8.4128	0.51942	-1.8781	-9.956	-3.647	-6.6737	-5.5038	-5.7423	-6.1052	-3.2171	0.24303	0.60954	-2.8204	-5.229	2.8837	5.6961	5.423	2.0581	1.8575	-0.21686	-4.6108	5.3448	-2.5509	0.2929	0.83375	-0.37157	-4.1093	-1.0527	1.0261	2.2712	-2.0592	-0.70055	-0.30866	0.9386	-3.3289	-0.49333	-1.9199	-4.9146	-5.5448	-1.9128	-6.3246	-0.19865	-0.1773	0.89408	-1.069	-3.038	-2.6044
-3.0677	-6.9433	-2.3972	-12.729	-2.4983	-4.0641	-2.0685	3.3381	-11.249	-7.8762	4.0287	-1.6074	-6.5995	-3.4512	-2.7195	-11.093	-5.8083	-5.2028	0.71608	-2.7553	-5.1768	-3.4827	-10.81	-5.2998	-6.5192	-6.2427	-2.5297	2.607	-7.7024	-1.8822	-4.9508	-0.46181	-12.061	-4.2963	-0.61932	-7.5907	-13.639	-8.523	1.88	3.4512	-2.65	-1.008	2.5245	1.0583	-10.471	-2.7307	-4.1043	-3.133	-7.2162	0.03086
-0.41105	-3.4825	-3.7351	1.4803	-6.4442	1.388	0.6591	0.20698	-0.94175	-2.3145	3.68	-5.0837	1.4582	-2.6762	-4.6809	-8.5648	1.2656	0.28449	1.633	1.4422	-1.9859	6.1493	2.9111	-2.1247	-1.247	-2.7856	3.7721	0.7096	-4.1066	4.1261	2.1741	3.4202	-10.558	3.8126	1.6864	8.4774	2.3878	-0.13778	3.2539	-1.4116	4.4474	-3.2608	4.0028	3.9052	0.80341	-4.6977	-2.6714	7.1474	-0.58189	5.1499
-25.743	-23.59	-25.754	-25.177	-20.558	-24.245	-19.853	-24.213	-13.189	-20.279	-14.783	-21.92	-22.909	-26.633	-20.68	-19.148	-20.346	-19.298	-25.716	-25.703	-25.834	-25.299	-17.851	-20.819	-24.886	-22.41	-25.046	-20.725	-21.895	-17.118	-25.646	-20.17	-27.043	-14.94	-17.383	-21.639	-27.659	-20.913	-20.471	-19.376	-22.305	-24.847	-25.542	-18.601	-22.205	-23.999	-21.708	-22.225	-27.129	-16.323
-12.576	-11.348	-13.016	-2.1762	-12.094	-12.255	-20.631	-12.012	-17.769	-12.708	-13.423	-8.7595	-12.144	-11.808	-11.811	-15.116	-17.526	-9.8026	-15.466	-16.905	-12.14	-15.67	-16.254	-16.144	-10.783	-8.3962	-9.4304	-13.71	-16.954	-7.7987	-10.141	-14.103	-11.358	-16.977	-14.007	-12.491	-15.592	-11.197	-13.713	-17.355	-15.069	-16.381	-13.154	-13.108	-12.222	-12.16	-12.817	-14.662	-11.27	-13.578
-4.2859	0.11658	-1.1956	-2.0058	0.56765	-6.4011	-5.1035	-12.347	-6.823	-4.1272	-8.3865	-8.8556	-6.7749	1.1946	-6.6182	-1.9298	-7.8445	-8.0251	-6.1191	-2.6167	-3.0227	-6.0855	7.1838	-6.8775	-7.218	-7.7905	-2.6056	-11.763	-4.3135	-2.5136	-8.9589	-4.7504	0.77477	-11.639	-8.0672	-9.1038	-8.0627	-6.0151	-10.603	-2.2083	-10.208	-2.6217	-7.2546	-8.1928	-4.5519	-8.942	-13.856	-10.122	-7.8978	-3.7335
-10.557	-11.117	-10.927	-12.933	-10.185	-11.344	-16.98	-14.771	-14.201	-16.224	-9.1577	-9.8456	-17.131	-13.822	-16.722	-16.667	-11.184	-15.171	-16.134	-23.953	-17.341	-13.718	-12.482	-12.104	-13.547	-11.011	-17.325	-14.226	-12.4	-10.581	-13.12	-9.1	-9.0769	-9.0963	-16.032	-12.132	-18.805	-6.8065	-14.026	-10.259	-6.5907	-12.893	-14.94	-18.923	-19.881	-11.396	-11.511	-13.359	-12.91	-13.569
-2.4189	-1.0383	-6.6206	-4.6853	-6.003	-9.2071	-1.7494	1.6529	-6.9817	0.50419	-3.1502	-3.8979	-2.3497	-3.8436	-0.10387	-6.446	-2.1545	0.24618	-9.1005	-8.9329	-5.5119	-7.9694	-9.2389	0.36992	-4.2347	-3.18	-7.5128	-8.515	-0.027154	-8.9434	-2.3519	-3.0201	-8.4476	-5.8026	-6.5716	-4.0561	5.8117	5.3418	-4.6489	-4.9966	-0.053569	-1.7195	-1.9078	-6.2838	-4.337	-4.0169	-1.1939	-3.5961	-11.456	-3.4322
1.2702	7.5468	1.6347	0.23489	1.7067	-1.1584	-1.15	-2.6098	3.1412	0.21518	-4.7251	-2.0315	0.70772	5.3124	-0.01095	-1.4833	-2.4331	-1.597	-0.10083	1.2728	1.4984	3.7155	-1.3446	-5.1059	-4.4314	-0.41628	-2.6492	-1.4807	-3.4941	-0.67774	2.0129	-9.2838	-1.3328	1.6304	6.3101	-1.4451	2.2776	5.282	0.037752	-2.3441	-1.4351	0.71523	-0.64918	1.7092	-2.4458	0.40381	-2.0065	-1.1232	4.6545	-0.81411
-1.9034	0.69203	-3.8823	-2.8349	-7.7317	-0.17216	-5.169	-4.3219	-2.2419	-8.0097	-1.3874	0.75585	1.3365	-1.6751	-1.7041	-3.393	0.054448	-6.9348	-4.318	4.3649	1.741	-0.32159	-3.4223	-1.9289	-4.0822	-7.0478	-3.4137	-4.5467	-6.2172	-2.9001	5.5737	-2.3132	-3.8969	-0.12302	-9.9744	-4.5123	0.39323	-5.4469	-1.7211	-5.7644	-9.251	-5.0884	-7.6868	-0.95439	-3.3494	-1.7068	-8.022	-9.855	-3.8216	-6.7484
4.8031	9.1553	3.4792	1.2212	1.7014	3.9765	6.8693	-0.42513	3.8602	6.2741	3.0957	9.3337	5.4236	5.6563	2.3999	5.792	6.3838	4.8277	0.50982	3.5599	0.64837	6.5841	4.5616	6.6399	7.9595	11.317	7.7807	1.8702	1.5457	3.0547	4.203	0.78905	5.3999	8.3771	9.7424	3.7296	3.8507	8.0313	6.7247	7.3611	0.37479	2.927	8.6348	4.3402	5.2463	8.1855	3.366	2.6019	1.6237	5.0007
-2.4066	-7.2289	2.007	-4.4328	4.9457	-1.5359	-3.9113	-3.5091	-5.6398	-5.6943	-8.3655	2.8498	-2.7384	-5.6775	-5.3925	2.2993	2.9409	-8.9346	-10.686	-1.9754	-6.1105	1.0444	-4.5459	1.5049	-1.0182	-5.9048	-0.4668	-1.4777	-0.053668	-5.9581	-1.286	-2.1909	-4.6922	-4.4832	-5.7695	2.1316	-4.5854	-2.7181	1.745	1.4106	1.1831	3.6072	-5.9776	-0.66025	0.73157	-8.9606	-12.233	-0.28853	-4.7013	0.039065
-11.604	-15.188	-12.283	-14.341	-17.984	-16.099	-7.2901	-7.9857	-16.818	-13.4	-11.784	-13.366	-14.744	-15.048	-13.73	-8.6834	-10.082	-14.771	-14.123	-15.306	-12.116	-15.038	-11.487	-14.648	-12.381	-9.648	-4.2804	-15.859	-14.185	-13.998	-15.576	-13.235	-11.034	-7.3975	-14.012	-17.848	-17.83	-19.818	-14.95	-15.336	-8.6959	-15.399	-6.4413	-15.083	-18.286	-13.975	-4.0345	-15.009	-11.223	-15.866
6.214	1.6289	-3.043	-0.40872	2.6124	6.5405	7.286	5.0604	0.9131	-1.7968	3.8427	8.3999	1.6775	0.31466	-1.9983	2.4234	-5.3751	1.7891	2.1713	3.2786	5.8503	-2.0727	-3.3083	2.8305	7.2852	6.1216	-1.405	5.5105	7.4372	0.94268	2.594	0.90818	-2.8107	0.64359	3.198	-2.8757	-1.5787	-1.3766	-1.7117	2.722	7.5905	3.708	1.4406	-6.1739	6.9044	6.5964	-0.74036	3.1439	3.1239	2.1576
-22.901	-11.864	-20.152	-15.571	-18.155	-27.364	-19.975	-16.822	-18.128	-22.472	-18.054	-19.67	-19.746	-14.861	-20.156	-14.822	-24.473	-12.639	-21.085	-17.783	-19.122	-23.055	-21.287	-18.165	-7.542	-26.222	-20.542	-23.791	-20.449	-15.917	-21.246	-24.857	-23.146	-20.762	-19.505	-16.336	-22.459	-19.187	-18.691	-27.041	-23.744	-15.696	-15.627	-17.133	-21.183	-17.712	-22.931	-21.608	-17.332	-17.743
-9.7883	-8.0028	-8.5538	-6.4449	-6.0495	-6.2823	-9.373	-5.4977	-9.0779	-11.495	-8.6354	-13.607	-9.5542	-12.412	-9.1828	-13.761	-14.524	-13.001	-3.0429	-13.503	-10.399	-13.777	-14.636	-11.188	-14.704	-12.123	-13.409	-12.183	-14.505	-13.075	-10.873	-5.0173	-14.931	-14.383	-12.689	-6.6239	-7.0721	-11.851	-13.418	-12.267	-9.9374	-13.022	-6.4017	-9.3198	-8.6383	-19.562	-10.516	-7.4709	-13.84	-11.947
-0.79064	1.9706	7.4781	0.19954	3.3227	5.4954	8.4398	5.9828	1.8901	-5.0337	2.0232	-2.1109	3.3191	3.184	1.8295	-3.0097	3.54	-3.1446	1.0075	1.5471	1.629	-3.7973	-1.4017	1.1038	-3.412	4.4759	0.74376	-0.75898	2.8661	-0.29583	3.4662	3.3681	-0.44988	1.3236	8.5338	-1.1104	1.3298	3.6829	1.9701	4.7148	6.1206	9.247	4.7295	3.089	0.41372	-1.5038	-0.42305	-5.3491	-4.587	-0.10998
2.7542	2.9031	-3.7813	-2.0117	3.5332	7.0011	-0.80821	-6.7464	9.3706	1.6654	2.9237	0.21802	7.9717	1.0761	5.9104	8.5031	0.90079	5.9245	7.3911	0.49552	2.6789	2.7565	10.94	3.1511	1.6215	4.8976	10.995	2.6031	7.0383	1.9718	2.1718	8.3723	5.8031	2.9819	5.9389	8.2694	-5.0904	5.9917	5.9552	5.8444	2.9696	4.1924	4.9797	4.2299	-0.36213	7.2346	1.5238	1.7272	1.572	0.032053
6.982	-0.010855	4.4349	3.6656	-0.48605	-3.8658	0.16778	1.4274	7.0423	6.806	1.5468	6.4882	3.8566	2.4867	-2.367	3.6346	0.32687	-2.5461	1.3114	-1.0333	4.9414	7.1853	0.2097	-1.5835	3.1849	1.5483	8.2255	0.28566	5.4506	2.568	-0.81416	5.592	-2.6321	-1.9791	3.1539	7.7568	-2.9965	2.2035	-0.76794	1.3423	2.5578	0.53469	-5.7591	0.17984	7.078	0.49286	0.79765	-4.1811	-1.3523	8.7023
5.6487	3.7333	4.7543	12.411	4.397	3.0689	11.068	6.7322	9.8214	-0.23485	4.6985	6.2305	7.1271	2.5924	2.6918	6.0482	9.4064	4.8285	6.7643	4.7035	7.4433	11.849	4.0439	1.107	1.3516	3.7482	6.0359	6.8745	1.7274	4.5251	6.2407	3.3109	10.482	4.0222	5.1499	2.5141	6.3017	8.63	4.2596	6.9009	8.6727	10.88	1.3215	7.9208	5.0687	9.5809	9.6919	5.1759	4.4019	7.4677
2.4533	-1.2878	5.0093	1.5998	-1.8653	-2.2545	8.1358	5.2729	0.66804	-2.8393	3.4051	-2.7967	-0.54375	0.92942	5.804	4.9987	2.4434	0.38427	3.513	1.0008	4.7575	-1.108	5.5472	-0.98621	2.2478	5.0949	-1.9448	3.3692	3.4257	3.1865	2.7767	1.2162	5.8984	-3.5851	2.8432	-0.62603	-0.26022	-0.20187	8.7573	6.8692	6.8641	-1.2651	2.625	1.8504	0.17583	4.2906	3.8323	8.4257	-4.3455	0.50924
-4.4384	0.54156	-7.363	-1.7952	-0.41063	2.6368	1.4871	-3.7871	-0.61903	1.895	-12.735	-4.5196	1.6584	-7.7562	0.41068	-3.1784	-1.8174	-3.2615	0.52985	-8.7834	-6.5227	-2.264	0.52283	-7.1616	-11.623	-4.0424	-9.6854	-2.3963	-3.5209	1.8265	-3.8656	-7.9431	-7.5846	0.96336	-3.3282	-4.0523	1.8082	-6.3443	-2.8966	2.7472	2.4829	-5.3661	-3.3086	-6.4439	-5.5201	-9.2106	3.4117	-5.044	-0.017713	-4.9734
-1.3258	-1.6525	0.39074	8.2756	-2.1621	-0.2614	-0.58378	-1.6186	-0.7306	-1.5682	-2.3604	-5.6823	-2.2317	-0.3405	3.3556	-1.5685	-0.76562	-0.26384	-5.8766	1.0652	2.0351	4.0074	-2.8355	-4.4955	0.94032	1.8552	4.4496	-2.5535	-1.8935	0.98591	-2.1198	3.2506	2.6247	0.97735	-6.9421	-5.7572	-3.8571	-3.5111	-5.8698	-4.2163	-6.5668	-3.1443	-2.9586	3.191	-0.12082	-0.28355	-0.93939	-6.1486	-2.6178	-0.42816
-13.692	-10.526	-7.7672	-11.3	-7.3227	-13.337	-15.723	-9.0309	-10.756	-9.7493	-12.238	-15.481	-11.157	-6.3148	-10.07	-13.586	-10.785	-9.4377	-6.2256	-13.166	-11.019	-10.642	-15.2	-13.614	-13.091	-21.214	-14.243	-12.687	-13.078	-10.034	-16.386	-11.035	-14.049	-13.54	-10.913	-13.926	-13.864	-13.939	-10.541	-11.37	-3.9114	-9.6838	-6.2693	-10.736	-8.8112	-13.372	-10.839	-14.402	-15.38	-13.356
-8.8777	-15.377	-15.224	-12.789	-17.711	-8.1021	-15.693	-13.425	-7.1933	-12.42	-8.356	-8.2947	-12.289	-14.385	-7.179	-14.567	-14.867	-10.52	-7.4003	-16.291	-9.0054	-9.3608	-6.4863	-20.028	-16.642	-5.4078	-16.308	-9.6549	-13.508	-13.03	-11.906	-9.5542	-15.794	-11.453	-16.147	-12.236	-9.3641	-13.701	-10.632	-11.183	-19.895	-13.114	-14.246	-2.3427	-11.018	-15.282	-7.4927	-12.831	-11.569	-14.328
-11.048	-10.048	-4.4142	-7.322	-8.9855	-15.95	-11.465	-7.1318	-14.144	0.7355	-10.397	-7.2437	-7.9751	-6.5869	-14.486	-10.375	-4.039	-6.9356	-12.648	-8.1283	-12.027	-3.3864	-7.959	-7.7077	-9.2812	-3.8961	-14.107	-11.988	-9.715	-8.1189	-12.602	-4.6205	-9.3078	-9.6899	-12.075	-9.269	-8.3247	-13.108	-7.8659	-2.6732	-10.059	-5.4937	-7.5277	-6.8158	-8.9494	-14.108	-13.88	-15.817	-4.4837	-11.181
-11.605	-10.524	-13.739	-18.329	-11.349	-15.119	-7.214	-13.603	-7.3943	-7.6745	-15.503	-9.4595	-16.271	-13.241	-7.3457	-18.448	-10.701	-10.92	-14.224	-5.5844	-3.3316	-11.939	-14.992	-10.049	-11.023	-13.408	-9.6644	-13.207	-11.698	-15.851	-1.1344	-14.683	-13.732	-16.238	-13.484	-14.507	-11.312	-13.935	-11.532	-13.101	-14.329	-20.747	-13.632	-11.06	-15.245	-12.963	-13.769	-23.033	-14.17	-16.289
9.2384	10.65	5.2313	10.541	3.6157	10.386	10.988	4.2731	10.668	7.7183	10.49	5.8231	7.7406	3.2554	6.0223	14.401	8.5448	8.6276	4.7215	7.8445	3.299	5.8859	3.2407	9.9989	6.6085	8.5943	12.57	3.0272	6.0348	11.086	7.9529	6.4081	7.7794	11.768	3.6192	6.4114	3.4619	5.4802	9.576	4.2042	4.4278	6.0714	2.944	4.1273	6.2665	8.4876	5.3997	11.106	4.9412	5.5005
-1.2284	-0.47463	1.2392	4.2511	-4.232	-5.8245	0.65887	0.67803	-1.2824	-0.47161	-3.8082	-7.2425	1.4401	5.0589	-2.4199	-0.23734	-6.8126	0.27682	-6.4262	-2.8112	-0.13717	-3.8261	-5.105	-3.1865	-5.1054	-5.4308	-6.4494	-5.1993	-2.8613	2.0358	-2.6651	-0.99297	-3.623	1.7052	-10.302	-2.8944	-4.2763	-4.0775	-2.0772	0.13563	-5.3913	-3.3676	-3.0351	-4.8605	-1.5499	4.1645	4.5256	-7.4943	-5.5478	3.7514
-10.41	-8.4145	-6.4674	-13.583	-5.8989	-10.537	-7.7005	-10.186	-14.696	-6.7798	-8.2162	-10.922	-8.2962	-8.4204	-8.4576	-12.833	-10.723	-11.484	-11.698	-7.3467	-7.3916	-4.8468	-10.493	-2.5483	-5.4641	-8.969	-8.9384	-7.9207	-2.5978	-14.115	-13.65	-5.3458	-7.3805	-14.666	-10.408	-6.3668	-12.23	-8.8809	-11.866	-10.34	-7.9271	-11.946	-13.111	-9.0859	-8.3478	-13.635	-6.5815	-13.287	-9.4252	-6.9851
-4.5284	0.060244	-8.4167	-7.9944	-5.5989	-13.182	-4.681	2.0746	-9.5948	0.86051	-4.1014	-9.6594	-0.54218	-5.3452	-7.839	-1.4891	-4.2897	-4.4524	-5.1846	-8.5398	-10.002	-4.0105	1.6434	-8.5711	-6.4515	-1.4972	-0.1653	-2.6565	-4.9776	-1.6443	-4.9908	-7.0767	-4.7616	-10.922	-9.1433	-7.7245	1.7141	-3.3622	-5.3815	-2.0389	-4.1607	-2.8259	-0.22186	-7.862	-1.9531	-4.8906	-7.0237	-5.422	-5.402	-2.097
-1.6593	-2.3482	3.9407	2.6131	-2.5922	6.0277	2.6536	1.0318	2.5999	-1.8904	9.6472	5.5828	1.0923	8.9611	3.4555	-2.8382	2.7747	-3.1689	12.977	4.3821	1.8534	4.3518	-1.1862	-1.142	0.8312	3.8404	-6.2347	-0.32545	1.9939	-6.0421	-2.1866	1.2356	4.1014	1.213	4.2968	3.2419	-4.9239	5.0581	-3.3387	-3.4641	4.2891	1.4134	-4.7569	2.4629	5.0401	-0.89519	-3.0302	0.11791	1.1111	4.4211
-5.112	-1.8372	-8.6604	0.083661	-7.1603	1.6539	-4.3261	-4.9292	-1.0142	-0.96772	-4.2376	0.20448	0.42133	0.23643	0.19269	2.7636	-8.7637	-3.8537	1.4995	3.1231	-0.70963	-3.9054	-2.7941	-5.0067	2.4734	-3.0254	-1.6259	-5.3012	-1.3365	-8.0157	-8.4248	-1.9817	1.9845	2.7927	-0.39871	-10.673	5.0272	0.24727	-4.7701	-2.3999	-4.4331	-9.3136	-2.8358	-0.63585	12.174	4.7264	-0.57188	3.3487	-7.549	-4.392
-6.5494	1.851	1.751	2.3352	3.9196	5.0212	8.0285	-5.1533	5.2996	-6.0829	3.112	6.6394	1.8974	-0.4907	0.54986	-4.341	0.54409	-0.52966	0.28609	9.7474	6.9308	3.7477	-0.85466	1.4506	0.49206	1.2177	0.21104	2.7586	-1.1101	0.7322	-1.8917	2.848	-0.84418	-3.8462	-6.5724	0.16272	-0.56122	5.763	2.125	-0.21729	1.4542	3.0258	0.40239	1.8923	1.3144	1.2847	-0.60716	-1.7187	-1.2049	0.12338
2.7566	7.9829	-0.13527	0.739	2.0695	-1.1279	8.0976	-2.856	0.031241	-1.8382	4.2735	3.829	6.6958	-5.2534	1.8144	-2.5286	-1.7714	2.4417	8.1607	7.6631	9.4214	-2.6053	-1.2637	0.45444	6.4698	2.6714	-4.1968	4.008	8.0179	2.7768	-3.5244	3.3475	3.2428	3.9942	5.1378	5.5386	-5.0703	5.9263	-4.4788	5.4242	3.5679	-0.40096	3.242	-5.1944	1.8324	1.3196	1.9927	2.2705	1.0495	4.9644
-8.9834	-10.49	-8.1317	-12.979	-15.85	-13.411	-18.279	-11.801	-8.9399	-13.444	-15.408	-10.962	-11.076	-15.045	-15.725	-14.775	-10.511	-13.801	-7.2399	-11.122	-14.58	-17.504	-17.459	-18.741	-13.973	-12.11	-16.876	-8.2477	-13.903	-15.198	-6.6854	-11.947	-15.377	-20.026	-12.728	-10.96	-16.468	-14.259	-13.243	-16.404	-8.3884	-13.587	-15.679	-10.982	-14.847	-14.314	-18.386	-11.137	-9.5679	-15.308
-3.7009	-3.5352	4.0481	-1.2217	-6.1689	3.9366	-5.061	-4.8422	-6.8654	-1.5322	-4.3661	-3.9593	-7.4237	-8.9363	-4.3608	-7.7316	-0.30329	3.7878	-1.5154	-2.9439	-1.0713	-2.4281	-2.9536	-2.526	-7.4287	-2.2286	-7.2469	-2.3478	-3.1136	-0.90183	-8.4979	-1.1583	6.1282	2.0881	-8.1225	-1.0755	-6.83	-2.4488	1.7255	-8.4393	-1.2246	-0.25722	-2.7931	-3.2661	2.6738	1.6822	-4.1078	-2.9729	-1.6538	-5.1497
9.0039	6.4688	2.8639	2.7565	5.9892	7.3756	8.0611	0.969	11.103	8.6875	5.4364	8.2242	4.0621	-1.2043	2.3617	6.0027	7.2395	4.8245	11.419	11.02	6.3275	6.982	9.0269	-7.381	1.7411	11.165	7.5067	8.0974	5.6095	9.5335	8.8863	0.38254	5.8083	4.1957	7.4129	4.4483	6.2722	7.6417	-2.1753	0.15616	12.379	5.2887	12.255	4.4693	6.5438	4.346	4.3279	10.345	6.2281	2.2739
5.4019	1.099	-0.92279	0.35424	1.7931	5.9815	1.7864	6.3156	0.88681	-0.25192	4.5312	-4.0133	5.3191	0.47773	0.31963	10.057	-5.2665	6.4327	0.95437	2.7697	4.6926	-1.136	3.0798	-0.37228	4.506	-1.2659	3.7343	5.0277	0.2613	8.3899	5.0009	2.6102	1.9874	0.61336	-0.85309	5.1844	6.5861	3.4339	8.9798	-0.76563	9.2348	4.1522	3.5573	1.1139	7.6743	9.8448	-2.8688	3.9873	5.1091	3.3788
-2.9375	1.5367	-7.8277	-5.4943	1.8663	1.9443	-2.1673	-1.0642	-2.1191	1.1243	0.40566	7.6234	-6.5299	2.7944	-3.9614	4.8737	0.42242	-4.3481	-5.1115	1.6184	-4.0418	1.3394	0.24802	-1.3599	-4.9299	-3.3814	1.3163	-0.80838	-2.013	-2.7261	-4.1962	1.4424	-4.4094	3.2258	-3.4761	-0.62538	5.8258	5.2244	-2.1109	-0.28998	-1.5306	-0.8187	-1.6352	-0.94536	1.0766	0.74339	-0.23034	-1.8854	0.18413	-0.46344
-6.4768	-9.9337	-6.2714	-6.3707	-6.2913	-8.17	-6.4968	-6.275	-3.2219	-3.7664	-0.78929	-2.811	-8.2781	-4.2295	0.50413	-7.9555	-5.5463	-3.9879	-1.5048	-5.5814	-3.9339	-3.5276	-3.7735	-7.3965	-3.9801	-12.911	1.2533	-3.6726	1.7602	-2.5957	-11.406	-11.939	-3.7111	-5.5136	-3.4997	-8.2908	-6.3909	-0.22841	-6.7137	-7.5359	-1.9855	-1.6001	0.34868	-6.3293	-8.7392	1.9884	-3.1258	-4.2369	-5.0103	-12.106
-0.92001	-3.9056	-0.56	-2.664	-2.2223	1.9351	-8.1234	-5.703	-4.912	2.1534	-1.5402	-3.0602	-3.2675	-4.1833	2.0486	-1.7087	-8.9842	-3.0527	-2.6242	-10.146	-6.7526	3.8179	-8.9183	0.87037	-3.8569	-0.87489	-1.1382	-7.8541	1.0724	-0.96559	-3.1271	-2.0136	1.1792	-4.1585	-5.0854	-2.4753	-3.6497	-6.2666	-1.5597	-1.2506	-1.8624	0.5845	-3.3763	-5.6218	1.7507	3.0934	-1.5458	0.62727	-0.94271	-3.2912
-17.847	-11.919	-10.138	-10.22	-15.267	-4.1624	-10.868	-11.536	-11.888	-10.129	-12.847	-16.598	-9.0371	-11.732	-10.242	-15.473	-12.914	-11.632	-13.517	-10.739	-11.241	-7.3371	-10.803	-12.275	-7.7168	-9.9197	-13.743	-12.068	-14.621	-8.9264	-19.659	-19.72	-14.591	-8.3817	-13.448	-7.2518	-16.135	-15.516	-20.325	-8.0909	-13.397	-9.4608	-11.648	-14.445	-8.7525	-14.966	-10.622	-15.308	-17.673	-16.251
9.5954	1.0219	1.7713	-2.2593	5.2387	2.0657	0.04365	8.6689	5.3497	-1.4833	-7.2652	1.866	8.0437	2.3789	5.7508	-1.3358	0.47244	6.1053	-4.0627	-3.5414	-1.0314	3.7145	-0.072274	4.8136	3.0118	9.081	6.7777	3.2788	0.74748	0.30375	4.4615	-1.6769	0.48347	3.608	1.223	2.0589	6.3479	2.0163	6.9098	13.671	-8.653	0.57097	4.3856	3.9844	1.3343	4.8655	1.0285	-1.7867	2.8474	7.0281
-8.1476	-5.0156	-4.7136	4.1879	-4.2207	-2.6162	-5.0349	-0.40614	-7.3118	-4.0144	-2.7193	4.2346	-1.9582	1.4764	-4.1941	-1.012	-5.1782	-2.5675	-1.4422	4.1299	2.1871	-3.9137	3.1635	-3.6059	-0.10649	6.3556	-1.355	-8.8552	-3.663	-1.149	-3.8312	-1.6597	2.3188	-3.0322	-2.7371	0.12504	-0.921	-5.5083	-0.55482	-6.7406	-2.2246	-1.3154	-1.3383	-4.8534	2.8875	-1.5359	-4.2764	-3.6119	3.6886	1.5199
-8.8957	-6.6175	-3.6472	-10.062	-13.303	-3.0987	-8.5341	-4.4236	-13.408	-6.4376	-2.7545	-9.0377	1.0693	-11.525	-14.065	-11.172	-8.5264	-11.543	-9.9298	-1.7746	-8.0529	-11.429	-13.408	-2.379	-4.391	-12.894	-15.346	-6.3442	-3.3075	-7.1855	-10.705	-12.434	-4.3164	-15.122	-16.55	-1.4807	-8.4824	-7.6215	-12.302	-7.5425	-10.589	-13.646	-6.2852	-8.9555	-12.057	-12.119	-3.9307	-11.949	-10.246	-7.5703
-15.19	-20.118	-10.158	-12.963	-14.471	-12.1	-17.145	-12.648	-12.09	-15.393	-12.903	-12.139	-13.064	-7.6098	-16.479	-15.147	-8.7322	-13.823	-10.668	-9.8524	-16.979	-14.507	-13.814	-15.402	-18.511	-11.696	-8.2439	-12.587	-10.092	-13.106	-17.46	-13.746	-15.033	-10.794	-13.254	-14.329	-10.278	-9.5282	-18.821	-13.784	-9.3964	-16.286	-10.378	-18.44	-12.006	-21.674	-17.363	-11.793	-19.898	-9.5473
-4.049	1.032	5.3116	-8.0814	-0.6532	-4.8878	1.7329	-1.5892	-1.8576	5.2268	-8.6127	2.838	-4.3317	-2.3622	1.8823	0.34186	2.1718	2.8612	4.3192	-3.9832	-1.7861	1.7864	-1.7397	-0.1536	-1.9332	-2.4502	-3.8167	3.8029	-1.0667	-0.81053	4.9161	-10.768	0.80523	-0.89972	1.9487	-3.1393	0.58988	1.1619	-3.9494	6.801	-2.7382	-4.9598	-1.7114	0.27381	0.96029	-1.3361	-2.5923	-7.4787	-3.5531	0.011484
-1.5316	-11.646	-16.243	-13.002	-14.855	-15.115	-15.252	-16.081	-8.948	-13.459	-12.703	-17.507	-12.482	-12.084	-16.461	-7.011	-5.5383	-14.704	-15.548	-10.484	-17.837	-8.9265	-12.063	-10.474	-14.621	-14.231	-13.816	-10.499	-17.866	-17.521	-10.432	-12.581	-13.429	-5.267	-15.076	-6.7774	-7.8325	-15.086	-12.116	-10.91	-8.9697	-12.251	-15.048	-13.467	-11.071	-13.155	-11.286	-13.727	-9.6488	-10.425
-8.8572	-8.1523	-14.873	-13.067	-4.7469	-12.164	-17.536	0.79247	-11.688	-14.394	-8.1324	-8.1997	-9.9242	-10.262	-10.245	-8.9044	-11.531	-9.1974	-5.4729	-11.982	-8.4271	-11.055	-9.8939	-9.2884	-10.287	-15.797	-6.2008	-10.563	-9.3422	-9.8867	-13.035	-14.801	-12.496	-6.8895	-11.833	-4.6796	-11.096	-13.278	-18.112	-9.8792	-10.943	-9.8111	-14.172	-15.759	-15.498	-11.612	-11.196	-14.326	-11.947	-11.016
3.2118	-1.0191	2.0264	2.8365	-0.5912	-6.9322	-1.4227	3.2823	1.9397	8.1153	-0.90152	4.4883	-1.8928	3.023	3.4542	1.5858	-0.65809	3.5644	5.5134	-2.479	-3.7849	5.8632	0.46373	7.1303	1.1106	4.7881	-2.9745	6.2019	1.9384	4.2951	-0.42794	2.7274	-0.049522	-0.37682	2.4646	6.0441	-1.7821	-3.0678	-1.6858	-1.3805	-4.6707	5.658	4.6299	0.076453	-2.5076	9.0703	-0.0384	3.3908	4.5675	-3.173
-11.248	-6.3598	-9.7143	-16.948	-3.5248	-11.798	-6.7897	-7.3643	-11.504	-11.263	-7.306	-8.0893	-12.033	-15.147	-15.66	-5.1964	-14.666	-9.0368	-12.964	-11.597	-12.688	-10.084	-7.6657	-6.3297	-11.576	-14.822	-14.19	-14.203	-9.6176	-14.94	-14.855	-7.8585	-17.804	-7.6435	-8.1367	-18.401	-14.088	-12.494	-19.044	-5.242	-14.505	-11.417	-14.194	-11.856	-9.5665	-11.291	-14.35	-6.6435	-18.338	-8.8299
9.2174	6.6418	0.67733	6.9678	6.502	3.1216	3.2684	2.8328	2.3504	7.5347	7.6936	1.1738	1.5371	7.9064	-2.4435	9.3787	2.8956	4.3293	5.5461	11.479	-1.0754	9.6066	9.0498	7.0072	3.8459	1.7429	-1.5588	3.9567	7.5119	7.8772	7.4431	1.5452	4.4324	10.824	5.3964	8.3757	-0.55751	3.9815	-2.3333	5.6774	3.1511	6.0303	13.637	5.3893	5.4282	9.1462	3.5883	3.4042	6.9043	9.1636
-7.8838	-15.822	-10.939	-12.451	-19.177	-14.751	-8.7238	-9.4713	-16.435	-9.2505	-16.542	-11.802	-12.146	-18.71	-10.047	-18.389	-16.046	-10.551	-14.541	-14.797	-8.6251	-13.97	-3.3821	-17.9	-13.211	-12.646	-16.668	-8.8362	-14.295	-13.805	-12.892	-14.745	-10.458	-12.822	-13.379	-9.5087	-14.61	-19.533	-14.955	-11.266	-11.395	-10.624	-12.314	-12.145	-7.9103	-14.628	-12.052	-16.354	-14.917	-16.185
2.4959	3.1169	-1.8307	-4.3083	1.5074	-0.16259	-0.2142	-0.34295	-0.86465	3.5258	-4.7032	0.60545	-2.255	5.8293	-1.0143	-0.51974	-3.396	-2.72	-2.8902	-3.7876	-1.5419	-4.3996	1.9951	-3.1731	-2.2051	-2.2028	-1.4489	-3.3341	0.10359	-1.4986	-5.1263	-2.5864	2.945	-0.70163	-1.689	-2.9561	2.1288	-2.8398	-0.62011	-9.9554	7.7081	-1.6044	-0.95504	-6.3661	-2.0742	4.1797	-0.41685	1.5493	-9.8291	-3.5418
1.3918	1.162	2.0389	3.6057	-2.4775	-2.2531	7.4006	-2.7964	3.4051	-5.2299	-3.9621	-4.3939	-1.3464	4.418	1.2285	-1.2313	-0.6586	-0.7622	-5.3461	0.22501	-3.9516	-8.9525	-1.3652	1.8747	4.9831	2.1691	-5.3755	-0.29237	-6.9231	-3.0512	0.51789	-9.0845	-0.29896	-4.0215	-3.8073	3.1648	-5.4777	-0.78011	6.22	1.498	-4.8206	-0.39533	3.901	1.2139	1.8732	-0.080024	1.8423	0.79036	4.2951	0.74257
10.998	8.5108	7.4802	5.8194	12.12	14.156	9.5304	4.8043	11.994	9.5882	8.427	8.6302	3.8409	5.5171	11.445	10.511	4.7008	5.5715	7.6931	7.2438	9.6266	8.2552	6.8176	1.4315	6.6122	10.112	16.609	10.612	8.589	10.119	12.794	11.628	9.0712	14.86	2.7278	13.839	15.432	14.686	11.523	0.37086	11.466	10.523	9.4416	11.273	12.565	11.478	9.0945	12.577	9.0052	1.89
4.2814	12.885	2.676	2.7994	1.8726	-2.0898	3.5274	10.027	-2.3296	5.7531	-5.6637	-0.67433	0.14801	4.6801	14.69	0.84318	-0.98388	2.2762	1.735	6.7731	1.0833	8.3974	3.4598	-0.92524	4.8091	-2.0592	-4.4729	0.49336	5.1741	6.7897	7.2172	2.6356	4.346	3.9738	-2.5554	6.3316	-0.49017	0.39866	1.2002	-4.3347	5.9675	0.45112	-2.8205	0.89653	9.4194	5.6685	1.7143	8.0041	2.1248	1.5054
-8.6556	-6.9573	-3.5238	-8.4834	-4.9405	-18.123	-4.9392	-10.473	-11.262	-13.362	-17.789	-13.875	-13.414	-13.935	-13.149	-12.182	-16.63	-11.568	-12.5	-12.632	-12.108	-9.9765	-11.602	-9.7334	-9.5461	-15.667	-7.7229	-11.694	-10.701	-4.1769	-19.234	-10.167	-12.653	-12.519	-18.089	-10.786	-9.0367	-17.316	-9.3671	-13.093	-13.165	-12.253	-5.5633	-7.2962	-11.225	-9.5354	-4.2906	-13.134	-8.9172	-13.181
-5.2668	-6.9868	-9.8538	-10.25	-8.0634	-7.5978	-4.0379	-15.572	-6.4324	-3.8938	-10.533	-9.0793	-2.0432	-7.7094	-9.1812	-14.28	-7.2173	-5.2182	-11.956	-8.6146	-12.494	-6.9287	-12.866	-10.448	-6.1574	-4.6218	-6.3545	-6.8699	-4.0802	-6.0484	-6.0819	-8.3108	-12.832	0.19451	-13.686	-5.3347	-4.2061	-10.031	-9.358	-5.6128	-7.2683	-4.2047	-0.44149	-5.78	-11.877	-6.302	-9.4429	-9.6334	-9.6632	-9.4534
-4.0045	-1.7726	-3.7784	-5.1156	3.0038	-0.98828	-0.42612	-4.9965	-1.7111	2.4138	-1.4554	1.6417	-6.8998	-6.7067	-3.8319	-5.4116	-0.39389	-3.4725	-3.5415	-3.537	0.29098	2.7346	-5.3388	2.0561	1.1194	-9.5455	1.6202	1.2128	-8.4057	-4.0925	-6.6921	-8.1519	-3.7346	-6.2237	3.2951	0.54994	-0.25957	-2.5739	0.77356	-9.079	1.1581	4.8881	-2.0305	-6.2916	-1.4268	-5.1033	1.1068	-9.3981	-0.7973	-2.6575
-12.494	-13.938	-10.92	-15.37	-10.325	-12.518	-12.554	-15.801	-15.281	-9.4792	-7.1307	-19.565	-14.903	-11.413	-14.556	-15.298	-6.074	-9.2067	-9.2247	-4.8327	-19.125	-12.918	-14.552	-9.817	-11.461	-18.1	-9.1265	-12.865	-12.975	-17.454	-16.578	-17.225	-12.32	-18.883	-17.558	-15.606	-13.043	-9.4358	-12.893	-9.6568	-6.9718	-9.8781	-7.2497	-16.317	-5.2886	-13.68	-16.914	-16.024	-13.516	-9.6796
-11.038	-3.2083	-12.784	-14.945	-9.844	-9.6984	-8.8323	-10.889	-10.657	-14.956	-11.323	-6.5827	-12.692	-14.161	-8.4418	-11.342	-5.4006	-8.67	-11.013	-8.9062	-11.07	-9.6797	-10.001	-11.574	-12.82	-15.459	-10.291	-11.801	-11.592	-13.881	-13.099	-16.238	-9.3323	-8.4505	-16.175	-10.481	-8.5756	-11.144	-16.759	-15.092	-9.1308	-13.396	-13.31	-14.203	-9.7951	-11.573	-10.343	-3.8327	-11.809	-14.999
-3.5672	-2.5579	-2.2742	-0.87236	-1.465	-3.878	-5.0067	-3.5429	-0.061157	-0.67386	-3.0672	-1.588	2.709	-0.1018	-6.8536	0.94209	-3.5183	-4.6496	4.2757	-3.9637	0.027798	0.85801	-0.85478	-6.0334	-1.6347	-9.3331	-1.2103	-3.3829	-4.7924	0.82539	0.32654	2.283	-0.0039452	2.7839	-0.59409	-8.7751	0.51126	-6.9815	-2.078	-1.3713	-1.8695	-2.9253	-7.4039	5.039	1.1134	0.25361	-2.421	-0.94713	-11.331	-1.3846
-7.3881	-5.4019	-6.5959	-3.1088	-7.1865	-6.1681	-4.3105	-1.9162	-4.9626	-4.3702	-8.7152	-3.2836	-3.1744	-3.1153	-5.7191	0.2532	-15.206	-6.9303	-7.7368	-9.0815	-10.481	-1.1097	-8.7687	-9.7489	-6.5954	-1.3274	-2.6171	-6.4389	-5.6456	-6.894	-4.2964	-6.8199	-0.51682	0.15596	-5.3548	-3.7335	-1.2592	-4.4358	-5.5983	-6.3093	-4.0414	-7.0199	-7.1421	0.6368	-12.199	-4.8911	-7.4957	0.10803	-8.7568	-7.9979
-0.71951	-4.3207	5.577	-1.0941	-2.7634	-7.8159	-0.19734	1.1966	0.78094	-8.1261	-0.32112	-4.5478	0.055234	0.27475	-1.185	1.7552	1.3733	-4.938	-3.3003	-0.20181	-0.08039	-1.7601	-1.4155	-6.7288	-5.191	-3.4426	-0.34534	-1.7989	-6.9964	-1.6011	0.14937	-2.1549	-1.3842	1.1669	-1.8477	2.7624	0.42718	1.2489	2.4376	1.0079	-0.077562	-8.1881	2.3153	-5.46	-2.2344	-4.2147	-0.77195	-0.88083	-4.7029	-1.0155
-7.4128	6.9117	-0.31249	3.4543	-2.0424	-3.1921	-2.7382	-6.6012	-3.0043	0.76968	-2.139	2.6613	-5.517	-1.6789	-4.1594	1.1683	0.66068	-4.144	-4.1425	-5.6862	-4.1008	-0.46586	-1.0657	-4.2353	-2.5352	-5.9993	-1.0298	0.19265	0.82101	-2.9242	-0.44439	-2.9404	-1.8295	1.1092	-7.3509	-6.6512	1.2316	4.6731	2.3445	-2.9002	-5.929	-4.5804	-6.0827	-11.199	-5.5339	-2.664	1.0979	-6.2737	-6.6949	0.38454
-6.6065	-3.3889	-8.1	-6.7211	-3.0182	-1.137	-2.0555	3.6942	-6.1308	-9.4526	-4.467	-3.4516	-5.3679	-3.3054	-8.656	1.3288	1.1932	-6.3667	-7.4304	-4.4667	-4.3559	-6.6713	-1.9469	-1.5472	4.2099	3.6326	-1.9655	2.8288	0.21582	-5.349	-0.31555	-4.2387	-3.7175	-0.46064	-6.3253	-1.8099	-2.6958	1.1264	-3.9514	0.057596	-10.137	-0.62078	-4.0666	-9.6592	-3.0502	0.25062	3.0878	-6.8181	-1.5921	-6.4971
12.587	9.8892	10.574	9.4806	8.2618	3.4291	5.1072	6.2793	12.021	-2	4.772	8.2422	4.3982	6.1279	5.2636	6.098	7.5526	9.3148	10.498	6.7648	6.9035	10.076	8.0351	12.358	7.3955	16.225	8.8226	3.7502	7.857	4.4906	5.7554	4.9134	0.85552	3.9551	7.1613	6.8385	6.3902	10.622	3.478	8.3162	11.131	6	8.5142	7.9531	6.1907	3.6706	7.9346	3.0433	9.3427	1.8855
-12.14	-17.049	-14.063	-12.918	-14.034	-14.193	-17.259	-8.4204	-19.39	-12.843	-17.832	-11.803	-11.499	-13.55	-10.872	-17.03	-18.232	-11.961	-8.617	-18.83	-11.669	-16.584	-14.292	-17.113	-11.287	-11.682	-14.139	-18.219	-16.12	-8.9041	-17.949	-16.847	-21.949	-12.438	-16.224	-15.066	-12.149	-17.406	-16.443	-16.992	-9.7568	-13.529	-12.901	-13.213	-18.464	-13.385	-8.8513	-19.091	-12.078	-17.842
-2.353	-2.2645	-4.6095	-4.554	-4.8758	-6.3545	-0.59062	-10.345	-7.6401	-13.891	-12.172	-7.3989	-5.6687	-10.557	-4.6153	-10.392	-2.6557	-7.7635	-2.865	-17.707	-3.6384	-14.179	-7.8782	-6.29	-5.9396	-4.211	-8.9216	-4.2444	-5.6487	-5.9836	-6.0003	-10.841	-8.2592	-10.29	-9.8398	-5.4342	-5.1159	-4.7237	-6.8866	-3.6694	-12.012	-0.49569	-5.1966	-1.7313	-1.2749	-2.4827	-2.4262	-0.69225	-3.3299	-4.4541
-2.3566	-5.564	-0.37203	-8.1432	-7.3151	-0.52826	-5.5989	-2.5261	0.71121	-11.571	-4.0474	-0.42972	-6.6887	-2.2011	-2.0758	-4.9921	-6.4835	-2.0925	-0.46972	-8.4193	1.3799	-2.7077	-3.7315	-1.1976	-3.3637	-5.1258	4.4324	-3.2142	-2.0741	-4.2971	-2.6516	-9.1434	-3.3456	-5.1584	-5.6402	-1.5845	-1.8975	-6.9895	-4.5614	-1.778	-1.3572	-3.3653	-8.339	-6.1575	-4.5839	7.1116	-3.7949	-4.8175	-0.48041	-5.7214
5.0878	6.8884	-0.42418	-1.3753	1.384	2.4093	0.57977	-2.2493	6.5742	8.0361	-4.0486	3.703	-0.011434	-0.68982	0.28842	5.203	-0.1023	0.17107	6.7664	5.831	-0.41132	-1.2541	5.1412	1.3057	2.9982	6.4851	4.0069	0.54955	4.5538	3.508	-1.7114	-3.1497	-0.31372	-1.3999	-0.3197	6.9844	-1.461	-2.0594	0.3692	5.6382	6.3224	-5.3201	-3.5346	-0.19128	-2.4294	4.6214	-4.2178	2.8131	-7.7207	7.1031
-9.5919	-17.559	-13.943	-16.509	-10.315	-9.4739	-12.669	-15.608	-13.904	-13.897	-14.928	-9.6259	-15.891	-8.5704	-14.654	-12.755	-11.036	-15.633	-8.6703	-11.327	-10.719	-12.547	-10.381	-10.458	-17.333	-12.797	-13.247	-12.717	-17.292	-10.014	-18.362	-4.4689	-9.1418	-13.693	-10.229	-14.112	-12.27	-16.859	-9.8502	-12.458	-9.7139	-17.493	-11.363	-11.172	-15.02	-18.177	-15.647	-8.2064	-12.299	-12.13
-2.8693	-2.3399	-2.6505	-2.8771	1.7471	1.6353	-5.9191	-11.399	4.3921	3.1817	0.23275	0.38152	-6.1787	-3.2935	0.28002	2.29	-5.6897	2.4303	-5.0792	4.3596	-2.1992	-5.9084	1.85	2.3798	-5.6862	-5.9961	-1.7903	-0.7555	-1.4913	8.4926	0.86067	0.77991	-2.9003	1.2041	-7.4164	0.36498	-0.88837	-3.3426	4.0332	-6.731	-6.3237	-4.5291	-3.5749	2.2708	2.2832	0.51081	1.6848	-2.3373	0.45756	2.6014
-2.0803	-5.0297	-13.702	-1.7122	-11.979	-3.5164	-9.1287	-4.9477	-1.4571	-5.5604	-10.627	-4.9853	-2.8883	-6.8565	-9.581	-7.7859	-8.1299	0.35048	-3.8033	-6.8754	-6.445	-2.2571	-4.6728	-8.622	-8.026	-2.5347	-4.9041	-11.943	5.5307	-4.4149	-4.2543	0.80316	-4.7325	-2.0371	-6.1921	-3.2346	-6.1594	-10.734	-1.5514	-6.6301	-6.5575	-8.3255	-2.7504	3.7638	-9.6537	-7.2577	-4.3848	-5.9771	-9.1758	-7.9026
-9.2253	-16.936	-18.869	-18.703	-13.59	-13.628	-16.404	-14.031	-17.149	-17.303	-11.778	-14.231	-10.581	-21.458	-14.922	-17.53	-10.212	-13.484	-10.51	-14.257	-14.122	-10.024	-11.907	-6.6089	-9.793	-13.58	-19.109	-16.289	-14.724	-10.702	-21.349	-18.792	-13.939	-14.468	-15.383	-15.347	-10.115	-14.755	-11.167	-14.931	-20.585	-18.618	-12.719	-10.554	-19.794	-1.5168	-13.365	-17.229	-11.079	-14.201
-4.2076	-5.5986	-1.5245	-5.7869	-7.209	-4.9532	-6.8882	-9.3209	-5.794	-8.0558	-12.295	-9.4077	-7.0421	-0.1523	-5.0565	-10.532	-0.39716	-2.9679	-3.3801	-1.7022	-6.409	-6.8404	-1.2804	-7.3204	-5.8301	-0.79151	-10.913	-3.6565	-6.4625	-6.6001	0.71377	-8.0777	-4.3717	-6.5465	-2.0426	-2.7569	-3.4548	-1.4056	-6.6143	-5.3128	-5.7714	-10.446	-4.7458	-1.5093	-6.5052	-0.50009	-3.3227	0.0050311	-4.0265	-10.636
0.45975	-2.5029	-5.8253	-6.9056	1.2314	-3.7561	-8.6633	-1.7893	-8.8196	2.2775	-1.2927	-2.499	-3.8922	-0.94376	-3.2616	-1.4623	-8.8931	-0.76683	-2.7489	-3.4352	-5.502	3.0441	-3.2976	-6.9077	0.46389	-7.4116	-4.5787	-2.0858	0.018566	2.3402	-6.3867	-6.7982	-1.0887	-2.3749	-5.4733	2.0547	-6.8606	-1.7003	-4.8353	-6.2675	-3.3656	1.7116	-3.125	-8.3806	1.8204	-4.4282	-5.5024	1.9418	-5.567	-2.1097
-12.269	-13.989	-11.475	-14.41	-13.621	-20.096	-13.354	-13.998	-14.944	-12.862	-16.485	-8.5374	-11.1	-20.2	-15.159	-14.323	-8.4977	-18.117	-15.71	-18.674	-13.008	-13.58	-17.971	-14.7	-12.483	-10.852	-13.392	-13.123	-15.968	-12.056	-12.084	-11.191	-14.522	-8.4035	-8.3924	-7.8421	-10.419	-16.695	-20.01	-13.254	-13.82	-13.736	-10.726	-13.987	-18.246	-12.466	-7.529	-7.6157	-8.3871	-10.623
-4.1147	-6.6498	-2.6716	-4.4354	-11.063	-8.4091	-1.5149	1.8527	-7.7298	-4.883	-4.0659	-1.1051	-7.3967	-8.528	-6.0298	-4.7001	1.6112	-4.2497	-1.7291	-12.178	-6.5863	-3.1138	-8.5336	-7.4436	-7.5014	-1.9336	-5.9401	-3.2723	-2.3855	-2.8658	-1.8301	-4.4572	-0.91143	-1.4625	-9.4639	-1.3779	-5.6521	-2.0075	0.088447	0.17559	-2.0328	-6.7736	-4.2377	-1.0323	1.1716	1.0305	-1.3855	-6.819	-7.6615	-5.8521
-0.35159	-0.6177	-6.3975	-7.0029	0.15013	0.96711	-2.1743	-2.3836	-4.6693	-1.3437	-0.011019	-4.9884	-3.0112	-1.7031	-3.6422	-5.789	-3.2914	0.78508	-1.699	0.76701	-1.9366	-6.5035	-8.3058	-0.12596	-4.2471	-6.0018	-0.28861	-2.0059	-0.13969	-0.43188	-8.5874	-4.3738	1.9242	2.1339	-6.8323	-3.8407	-3.6189	-0.63196	-7.3278	-5.1281	-3.2136	-1.4875	-10.99	-4.3887	1.0441	-2.7926	0.66238	-1.8337	-2.5704	7.0863
11.561	14.296	11.997	6.6704	14.417	3.8069	11.354	10.02	13.795	14.536	7.5159	13.264	6.4586	18.399	4.6407	9.1059	9.269	16.448	5.6165	16.162	15.735	6.6631	7.2934	7.3737	4.1505	4.6468	10.478	11.841	7.8756	11.464	10.585	10.018	10.464	11.798	6.4375	12.434	7.7886	11.546	7.9602	5.1219	1.3118	4.3509	8.5128	7.7576	8.9024	6.276	9.8707	10.92	16.13	7.5557
-4.7194	-6.8104	-4.2677	-10.156	-10.959	-4.0573	-2.2787	-3.5413	-11.135	-2.6689	-6.3046	-4.7791	-11.292	-10.056	-7.9469	-7.3199	-4.3795	-3.2793	-3.0128	-3.568	-9.5606	-7.2952	-7.3175	-8.3882	-4.9595	-5.6815	-7.7476	-2.5969	-4.1346	-4.1474	-7.6602	-0.54414	-7.7029	-3.9016	1.7561	-2.3525	-4.5638	-3.942	-6.0723	-8.0019	-3.7359	-0.072838	-9.9365	-7.9547	-2.3265	-7.4791	-5.6035	-1.1052	-5.104	-7.601
-22.961	-20.293	-14.778	-20.441	-20.656	-27.779	-19.51	-22.97	-23.679	-22.577	-20.79	-25.634	-14.297	-25.042	-26.799	-24.857	-21.812	-25.808	-16.435	-22.225	-24.207	-20.062	-19.943	-24.494	-18.145	-21.371	-20.399	-20.586	-22.515	-20.986	-23.676	-15.007	-22.581	-19.389	-22.691	-21.773	-22.123	-23.703	-22.274	-15.633	-22.387	-23.492	-18.235	-25.238	-20.053	-20.33	-20.183	-22.205	-22.977	-24.136
9.5652	8.9071	16.122	9.7504	6.189	13.73	17.155	6.9785	11.592	6.4005	3.9479	7.2758	12.077	8.9901	10	9.8826	10.52	9.7204	6.963	7.7404	0.82657	10.017	4.4229	9.2468	13.596	15.443	12.462	6.7593	13.485	7.1145	15.781	8.83	11.19	13.658	9.0702	7.5748	11.704	12.397	13.653	12.317	12.739	7.6119	12.946	6.8016	14.27	11.18	11.413	8.6275	10.052	2.4653
-17.306	-16.492	-21.461	-21.46	-23.737	-18.458	-18.257	-23.392	-21.305	-17.74	-22.354	-20.506	-15.436	-15.208	-18.677	-17.946	-19.117	-16.721	-17.757	-19.579	-25.111	-19.208	-20.507	-22.847	-22.44	-23.025	-30.046	-20.629	-20.084	-20.681	-18.799	-26.436	-20.885	-20.711	-24.89	-17.458	-18.057	-18.7	-20.262	-17.174	-19.225	-23.929	-19.81	-18.879	-21.879	-17.567	-19.765	-15.204	-16.669	-21.278
2.4638	-1.3531	1.6406	-6.8788	-3.2161	0.77485	-3.6238	1.4328	0.72351	-6.0471	1.3018	0.15507	3.3916	-1.8095	-1.0426	-1.5194	0.15966	-1.9924	0.041363	-1.8841	4.0234	-4.138	1.5044	3.0569	0.23005	-1.4203	-6.033	-7.4527	-1.3638	-1.7421	-5.9026	-0.76779	-1.6627	-0.18813	-4.5762	1.6674	-4.8319	-1.3626	-0.43783	0.46403	-0.44705	-8.5677	-5.4181	-6.7708	-0.68226	-2.342	-3.9496	-4.4157	-2.279	-6.8101
6.4329	5.6763	3.3017	-1.2284	8.9949	1.2833	-0.24827	-0.32442	6.234	4.3496	3.0098	5.8348	-1.3354	0.057531	1.4401	-0.78583	6.778	1.481	0.91494	-1.8985	2.7637	-1.1407	2.4742	5.3042	-0.93418	-4.9041	-1.7181	5.2945	1.6818	4.6074	-0.85486	-2.0877	-0.16297	4.2684	2	3.0641	2.7132	8.044	-1.5292	-2.6713	4.9854	4.2589	3.4466	7.0662	9.121	1.9227	7.4914	1.2563	-6.3076	-7.5475
-7.4985	-8.5895	-11.416	-14.52	-7.8362	-6.011	-4.675	-7.9879	-8.0429	-10.513	-6.0409	-8.0368	-5.913	-12.621	-8.2743	-8.4626	-12.044	-18.366	-14.12	-7.6601	-4.5515	-8.1957	-2.5207	-5.9114	-9.903	-1.4757	-8.1859	-0.33128	-5.3363	-3.3569	-9.2423	-10.665	-5.3287	-8.8173	-10.211	-11.271	-6.209	-8.0704	-7.2928	-14.158	-1.591	-10.691	-5.5915	-13.614	-12.127	-9.415	-5.9251	-14.429	-12.133	-11.505
7.4036	4.9167	7.7253	6.6147	5.5887	8.9093	5.6208	-0.83614	2.5397	11.652	0.61612	4.042	9.5525	0.83669	4.1458	-0.75701	1.2793	5.1272	7.4823	3.2807	8.3063	0.15665	1.7517	7.9775	-0.5498	3.8453	3.9837	5.3199	6.7354	0.22417	6.3969	5.3854	-0.15216	12.696	4.1428	4.6307	3.42	1.3413	11.451	5.1517	-0.043631	8.5344	1.8425	13.902	9.035	6.0483	3.6667	11.466	4.7438	10.812
5.2815	6.2309	-4.2814	13.229	10.227	15.368	5.7046	2.3548	9.2939	12.906	9.9408	7.2614	14.524	10.282	7.1038	11.828	11.548	5.6319	7.8506	12.941	7.9084	8.3855	8.6027	13.444	18.5	10.54	11.085	11.287	12.39	12.673	11.292	13.099	14.914	18.548	2.4439	6.2507	7.0037	9.5955	8.3714	8.7163	12.159	4.587	12.309	6.5559	8.4667	13.768	8.9991	7.2065	9.7811	7.4795
-2.6558	-8.7255	-2.2346	-0.80859	-3.7468	0.28356	-9.745	-2.1404	-6.1482	-2.1217	-5.1436	-8.9041	-4.8351	-8.1112	-3.3414	-5.3092	-11.802	-4.9602	-5.4882	-6.4805	-4.9688	-4.3722	-4.5297	-5.0382	-2.1579	4.4337	-1.2057	-4.8665	-2.9386	-5.5171	-5.1401	-2.6049	0.64563	-1.6996	-8.0118	-9.4852	-3.5179	-4.5844	0.40012	0.90858	-3.4327	-0.04514	1.0686	-3.7319	-1.5925	-12.165	-5.4679	-5.0733	0.12214	5.8936
-8.2789	-7.8585	-8.5851	-6.4921	-9.0611	-16.738	-9.8164	-7.3274	-6.8554	-9.1913	-9.6963	-6.183	-6.5903	-6.8531	-11.129	-7.5797	-9.1878	-9.5168	-9.6998	-4.6729	-9.3683	-9.4355	-12.983	-7.8393	-2.5716	-12.911	-12.366	-8.092	-15.964	-7.7066	-12.101	-10.159	-8.1543	-12.912	-3.182	-2.9867	-5.7838	-10.54	-5.0452	-11.418	-5.4498	-5.7538	-1.6494	-6.1267	-14.29	-12.446	-9.682	-9.8105	-9.5461	-10.564
5.6081	11.018	3.128	0.056905	8.7242	8.5294	5.747	7.5564	2.8569	9.9713	3.023	5.9106	17.882	9.1257	8.2535	13.985	11.996	11.137	9.9871	8.5464	8.9616	8.7858	6.4427	7.5495	4.7071	8.0743	10.859	8.2639	15.397	16.523	5.3926	8.1339	9.539	9.5917	8.2825	5.5054	8.1007	9.6681	13.365	3.8787	7.3863	11.217	5.5966	5.3183	9.9873	10.779	4.3797	9.5689	7.7094	5.1722
-6.7379	-5.5835	1.4862	-2.7411	-3.8725	-10.254	-5.4662	-1.9615	-14.123	-3.8638	-6.6792	-4.5212	-13.381	-3.5888	-3.5459	-3.4401	-4.2029	-10.741	-5.9354	-1.5683	-3.4949	-0.81414	-10.894	-7.6119	-2.3811	-4.1654	-2.3219	-12.738	-0.95576	0.27952	-2.2208	-5.9203	-3.3939	-2.2135	-5.5317	-8.3902	-8.529	-6.053	-6.5471	-1.3051	-9.0112	2.969	-5.0612	-6.0217	-0.27751	-1.3242	3.3651	-4.8602	3.8809	-3.173
-6.1223	-6.0407	-4.9265	-0.59374	-0.47877	-8.727	-4.0343	-3.042	1.2364	-2.6124	-5.5014	-5.8636	-3.1508	1.942	-0.78826	-2.5181	1.1121	-8.3528	-1.302	-6.9847	-5.0589	2.5616	-5.9583	1.8727	-4.4924	-0.95085	-3.1585	-1.5464	-6.4516	-6.8566	-4.6939	-7.7865	-6.1588	-6.8373	-1.0502	-0.97753	-9.0329	1.3514	0.67164	-3.5876	-5.4952	-9.3459	-2.3347	-11.547	-1.2152	-1.9224	2.833	-8.1546	0.62014	-4.5715
12.44	8.0903	14.122	8.922	11.152	13.126	9.8436	7.5102	11.926	6.6102	10.928	15.24	15.921	3.0113	15.654	12.148	1.4479	12.588	10.097	13.716	9.7332	9.6802	7.6259	8.4786	11.114	7.785	9.0216	8.1043	5.8812	15.647	13.699	5.2643	7.3044	10.717	12.799	13.384	9.5212	5.2888	6.3593	6.7181	16.163	11.256	6.89	8.871	5.4295	2.4507	4.7886	8.9754	8.7943	18.846
-12.559	-15.959	-11.914	-9.9011	-10.336	-13.204	-14.609	-11.153	-13.133	-10.795	-12.432	-12.869	-7.223	-4.7648	-13.036	-8.5684	-18.816	-1.846	-9.4271	-10.306	-8.4159	-8.5326	-17.709	-13.272	-9.4519	-6.0232	-14.497	-10.502	-5.8531	-18.789	-9.8578	-8.858	-6.4125	-9.4532	-10.306	-10.915	-12.416	-10.811	-15.483	-12.877	-19.183	-12.427	-11.656	-12.743	-7.7373	-10.142	-8.7959	-10.454	-15.613	-14.693
4.7393	9.463	10.366	7.1823	9.2258	10.665	12.282	8.7285	11.85	11.314	6.3445	7.5078	10.63	9.1797	3.6798	10.765	9.3659	4.3477	9.1144	8.6032	5.5896	10.912	10.026	8.692	12.229	13.341	3.6204	12.058	12.653	7.0461	9.7743	6.7829	3.909	8.4889	8.3324	5.0634	12.602	10.565	13.939	15.318	15.974	8.6614	9.1974	6.2513	7.8721	7.695	10.063	9.636	5.8981	15.643
-4.566	-3.3826	-1.6092	-7.5253	-0.11245	0.089763	-4.5308	0.20641	2.3484	-4.2494	-3.7818	-8.6002	-3.7241	-1.4752	2.1092	-0.21108	1.4434	-1.7484	-4.2313	1.1878	-8.3799	-3.0327	-7.5484	-2.561	-3.4962	-6.0788	-6.72	-6.7786	-0.66576	-4.1588	-8.0087	-0.47348	-1.3408	-5.7195	-3.1888	-5.1557	-3.3694	-4.9762	-6.3216	-4.2445	-2.9612	-6.1078	2.9866	-8.9227	-0.3034	-5.0267	-7.0122	-7.2264	0.17589	-6.0535
-3.573	-1.4979	-6.7046	-0.14835	-5.187	-0.3	-2.6333	-0.18862	-2.5657	-1.2704	1.1039	0.99835	-9.7114	-12.631	-6.4872	-1.1571	-4.3727	-11.91	-5.5991	-10.308	-2.6324	-3.3793	-0.57445	-4.4997	-1.3893	-0.97618	-7.3342	0.81722	-4.723	-1.3499	-7.1953	-3.6191	-1.7756	-1.7665	-0.84592	3.4932	-6.2012	2.8855	-3.0243	-0.42048	-6.9793	-6.697	-2.9752	-7.0883	-5.797	3.5191	-3.6581	-5.5516	-2.2482	-2.3786
-0.23638	-6.0023	1.8909	-1.4404	0.28924	-1.2517	-7.4008	-6.5623	0.4637	-1.7066	-2.0127	-4.2911	-12.395	-0.78752	-11.346	1.9089	-3.3985	4.3096	-0.79142	-1.687	-1.7185	-1.3728	-8.9813	-4.1706	0.83576	0.13261	0.68382	2.5901	-6.1467	-5.4329	-5.5951	-4.8163	-5.8101	-6.7687	-3.7275	2.7268	-9.6442	-1.061	-5.079	-7.8925	-3.7714	-4.918	-2.7715	-0.53705	-1.5064	-2.1862	-2.4813	-0.26376	-0.81925	-2.186
-3.7973	-2.4516	10.347	-4.5166	-5.0107	-0.95297	1.0624	3.5715	-4.6321	6.0327	0.77728	8.9205	-2.1676	-0.24984	-6.1814	-1.7345	0.74833	-0.10545	2.9806	-1.1347	1.7638	4.5102	3.8121	4.4362	1.8582	0.18239	-8.3637	-5.1114	-0.81542	-5.5105	-0.68514	3.8562	-3.1056	-4.063	-3.2507	1.6785	3.5098	1.2592	-3.6046	-1.414	4.3873	-2.5696	-6.0906	7.193	-8.1506	-0.33289	-2.2586	2.7512	-2.3067	1.1673
-10.055	-6.0258	-11.499	-8.3902	-9.6746	-7.1251	-7.7913	-14.772	-6.8779	-7.0692	-19.093	-9.651	-6.5694	-7.199	-3.3261	-11.049	-13.417	-5.8566	-13.434	-7.6094	-9.5132	-7.4875	-9.9846	-10.396	-7.4611	-2.558	-8.9619	-0.62138	-15.525	-14.139	-6.5716	-9.3611	-16.864	-9.5928	-5.4555	-6.3324	-9.1814	-8.1209	-10.425	-8.0858	-11.169	-13.777	-13.175	-10.794	-6.4318	-9.8101	-8.4761	-13.431	-9.4607	-4.3132
6.5845	1.1802	-1.1981	-3.2889	4.9007	0.96556	4.0225	5.3133	2.6183	6.2084	3.1009	-0.59668	-3.2779	2.7563	2.2509	0.66805	1.5862	0.032419	0.59097	0.54152	5.5758	6.4982	4.7772	2.9974	1.1269	1.8928	-2.2285	1.7963	8.8821	0.23041	1.2749	1.3178	2.3562	5.0981	3.518	5.6169	2.0721	-8.9335	2.2281	-0.85496	1.7671	7.9563	0.1443	1.2228	4.7767	0.62241	-0.26866	1.306	-2.5606	0.99121
-13.368	-8.3096	-16.602	-9.6196	-11.467	-15.139	-17.287	-11.289	-14.44	-13.181	-13.033	-14.429	-8.2991	-7.4946	-15.592	-17.733	-11.345	-12.033	-12.469	-14.408	-11.117	-10.483	-10.036	-12.655	-12.041	-13.992	-17.835	-7.6654	-3.8153	-15.29	-10.669	-13.834	-11.61	-16.501	-2.7851	-18.881	-14.672	-17.733	-9.8725	-10.636	-10.942	-14.996	-16.123	-12.423	-10.327	-9.9067	-11.026	-22.557	-12.526	-11.823
-5.6751	4.3151	0.59399	1.1243	-3.5106	4.5404	-5.3409	4.6666	5.4116	1.9233	1.0175	1.7173	-4.2341	-6.5079	-4.122	1.8758	7.6714	-1.4857	-2.7781	-1.3549	5.2129	4.7193	-0.71666	-2.8323	1.1391	7.7125	-5.1821	3.3681	-2.2501	-2.5261	-8.9282	0.98714	0.25856	3.5567	-0.90308	1.6407	7.945	-1.3862	-0.71175	-0.2898	0.70731	-5.5128	-2.1815	5.8658	-5.486	-1.2867	-5.6882	6.115	1.2829	1.1229
9.5507	12.661	7.9447	15.371	8.2486	15.709	7.7437	12.702	10.329	6.8745	5.2419	7.4757	10.273	10.765	6.5849	7.7457	12.353	10.255	15.652	11.334	14.278	14.923	11.927	7.759	7.7757	7.046	11.434	14.773	8.6921	7.9896	13.947	8.4493	13.796	8.8563	5.9369	13.843	11.367	8.8009	8.3957	8.0411	10.806	10.162	12.635	8.1741	14.272	9.1603	16.652	13.139	7.9186	7.8342
9.1431	13.028	9.4363	11.951	5.9862	11.579	7.5031	8.9891	7.1944	13.029	10.632	8.9141	13.398	4.408	14.512	12.003	8.8149	15.566	9.0667	9.8049	9.5914	11.831	7.0078	16.548	10.422	11.045	9.7914	8.2881	5.9631	9.062	5.3768	10.66	12.963	6.636	3.067	5.2682	4.9957	8.4857	2.2778	8.6805	4.3788	6.342	10.007	13.079	6.0625	8.279	10.849	10.126	7.6664	6.1711
2.7324	9.3067	6.9978	5.3472	2.3297	4.09	-0.043893	1.6706	8.6815	3.213	4.8951	4.0199	0.50196	7.2404	1.4012	0.26922	-0.026342	0.25845	-0.88536	-0.033329	1.2797	2.1997	-0.81902	8.213	2.4261	-1.6289	1.5457	-1.5317	-2.1005	4.3872	2.7939	1.7322	0.42333	4.078	1.4673	4.6414	3.0351	3.9074	5.5496	2.9652	-0.88062	9.6957	6.118	0.55832	2.6112	-0.26727	5.5211	6.7073	-3.9489	0.916
1.4854	-2.4321	-2.0618	-1.0321	-2.9776	-4.8651	0.67348	-4.2521	-4.5477	-3.2638	-5.3779	-5.5236	-4.1593	-2.1458	-8.7711	3.0055	-2.1026	-1.3377	-2.0054	-3.8289	-8.5519	1.7155	-2.2299	-6.4317	-0.72609	0.3944	-1.5861	-3.7489	-3.1708	-5.987	1.0752	-3.1414	-5.4985	1.375	0.89199	-0.68551	-2.0421	-4.8786	-6.7957	-1.332	5.2945	3.1381	-7.9412	0.012523	-5.4843	-3.7869	-0.43909	-0.050581	-5.3842	-1.376
-4.5866	-3.0085	-0.28816	-1.749	-2.3265	-1.6248	-3.5677	2.9985	-0.62579	-3.2776	-8.086	-2.1648	-0.28189	0.24331	-0.45348	-6.5859	-4.7873	-6.8335	1.7175	-4.8494	-7.0092	-9.4453	-11.591	-4.8372	-3.4366	-1.7831	0.1211	-7.7421	-2.3507	-7.7446	-7.0271	-7.1736	0.38453	-1.5999	-5.6467	1.6709	-8.2033	-3.3254	-3.0775	1.1811	-8.875	-9.0265	0.29473	-3.2011	2.2169	-3.0285	-4.3524	-1.4187	-2.7874	-7.1407
2.728	1.8057	-2.1746	-7.4164	2.0428	0.99742	4.7586	-3.5017	-1.0063	3.9925	2.7384	-3.1581	0.68915	-0.20579	6.6499	-0.85174	0.77163	7.4157	5.8582	-0.88868	-3.0796	3.4119	-0.34843	9.7994	-0.22423	0.66856	-0.87198	3.764	2.9428	4.012	-3.2605	0.61419	-2.5474	-0.95624	0.53554	-0.6581	-0.038237	-3.1549	-0.28556	-7.7739	-1.2591	0.94771	-0.27116	6.4835	0.18713	2.7439	-7.007	5.9877	-1.5797	5.2489
-8.0089	-10.623	-7.5022	-17.515	-9.4574	-12.894	-8.54	-13.183	-9.9609	-11.841	-4.0213	-16.149	-1.5715	-10.589	-11.678	-5.8738	-13.165	-9.9908	-22.089	-13.326	-8.4785	-6.7725	-10.604	-9.2101	-6.9362	-17.117	-3.741	-8.6944	-10.988	-9.7597	-11.582	-7.8637	-11.168	-13.776	-9.6133	-13.224	-13.414	-4.1354	-10.696	-9.6487	-6.5609	-9.8462	-5.3865	-9.9327	-14.791	-11.998	-8.5322	-6.592	-12.106	-6.4815
0.78624	4.5807	-1.1611	-0.18696	2.7879	7.1034	4.0029	6.1221	1.0805	3.8659	1.1839	0.98961	5.1012	0.88279	2.5701	0.92015	4.1528	1.6659	3.1911	-2.0669	0.7585	-0.594	-5.3669	3.0121	-4.117	-5.7863	-5.2144	2.7725	-1.509	2.5321	7.7965	1.4829	-3.2532	-0.69752	3.2723	-1.8874	-0.23593	4.5813	4.2797	-6.1428	1.4331	0.35501	-0.63608	-4.3166	-2.6471	-1.8713	0.87869	-3.3716	-1.9377	0.16758
-13.774	-11.767	-11.171	-15.789	-3.4314	-15.589	-15.423	-9.0239	-12.793	-10.752	-13.977	-13.831	-13.482	-11.582	-5.306	-13.096	-9.4804	-4.0078	-14.23	-12.61	-7.4613	-10.148	-8.4326	-10.082	-10.806	-10.109	-11.142	-3.9631	-8.1426	-20.953	-9.283	-9.7113	-21.265	-15.724	-9.0828	-14.146	-6.1804	-9.1876	-11.93	-6.3397	-13.762	-5.9488	-11.143	-2.4141	-12.822	-12.531	-15.111	-14.609	-13.036	-12.316
3.6338	8.0508	10.251	9.0674	3.0827	6.1163	6.6964	10.031	3.5778	7.4854	12.03	4.5684	3.7701	4.9954	7.795	6.2223	5.2144	6.1654	0.075192	7.0234	4.247	10.5	4.1085	8.8211	5.1646	11.895	1.4265	7.4173	10.02	9.5254	6.7391	6.4754	4.6758	10.035	5.4398	11.221	7.321	4.5758	5.5879	2.5032	-1.1576	6.7174	-0.32989	10.424	6.7986	4.2896	9.2213	8.5753	14.326	2.2706
-8.2763	-2.4883	-10.479	-8.6405	1.0241	-9.6182	-8.7886	3.9074	-3.6657	-8.8724	-8.7377	-7.1327	-5.5186	0.79185	-9.2036	-4.7797	-5.8837	0.27503	-1.1791	-5.5131	-6.1802	-7.2236	-7.2845	-2.465	-3.9089	-1.9066	-4.7538	-9.2553	-5.4343	-6.2423	-4.0471	-5.7295	-10.096	-4.6546	-9.67	-2.233	0.90947	-3.1985	-9.7846	-8.1651	-8.0319	-6.2546	-2.7349	-3.3165	-4.6662	-6.5594	-7.7567	-7.1499	-8.0084	-7.3159
5.2334	-7.4611	0.30023	0.59861	-5.7717	2.8769	1.7957	-6.089	2.9199	-2.7706	1.6074	-3.2673	-3.2546	-4.2344	-2.5428	-2.5739	-0.6537	-5.4533	2.934	-7.8531	-7.5594	-5.6394	-6.3169	-1.7116	1.5506	1.371	-1.3466	-0.41205	-4.5393	0.34804	-2.0573	-3.6388	-0.68914	-5.6905	-1.9012	6.0235	-7.2768	-5.1411	-2.5834	-9.1139	-7.9177	-2.218	0.53521	3.7762	-3.7215	4.2594	-6.6542	-0.14766	-7.9044	-4.3952
1.6168	-4.3768	-8.0325	1.332	-1.5122	-4.6114	-4.0794	-2.7212	-2.5916	0.17358	-10.907	-3.3332	0.20133	-5.4498	-2.8121	2.5933	-0.28855	1.4908	-0.77948	-8.5579	-3.4794	-7.2799	1.9687	-5.9607	-3.7191	1.9773	-4.8883	-2.9339	-1.4429	0.09919	3.0691	-1.746	-5.5888	-2.7754	-4.1579	-2.0287	-1.8569	-2.7361	-4.7164	-1.9884	0.11571	-3.2118	-2.2587	-7.835	-4.1841	-1.0467	-3.3486	0.85383	-1.0593	-6.2524
9.0408	-0.8334	-1.7796	7.67	2.8261	4.825	4.8445	3.2388	5.3474	3.7217	2.5073	10.14	12.329	1.1899	4.1315	-2.2732	1.1606	6.7911	3.5393	9.0207	-0.85503	-0.70278	9.6165	2.5054	12.268	3.9161	3.3995	-1.1226	7.8477	7.9286	10.941	2.8051	-0.30958	3.1938	7.6122	3.9304	3.8619	1.917	-0.6726	5.4058	8.0971	10.558	4.6214	3.651	-2.2569	5.0019	4.3592	8.075	4.0973	5.4943
8.0362	8.6782	3.886	11.101	3.3681	5.8175	11.537	7.9257	7.1404	7.7935	7.0868	2.3784	4.3161	13.646	13.392	10.407	3.1608	5.1768	3.7843	13.195	2.6033	8.6264	7.8738	5.2566	10.986	6.9618	10.923	8.9404	5.4994	3.7094	13.474	12.484	8.9332	5.6858	10.424	6.1155	3.3135	3.7458	8.0173	3.6357	6.8834	6.2097	-2.1769	12.464	7.0122	5.8413	9.5975	14.397	7.6052	4.9192
-5.185	5.954	0.48892	-8.6554	-0.11318	-5.6243	2.1781	-2.1432	-0.18809	4.7787	4.8167	5.909	3.4024	0.35727	-0.38933	1.3623	2.062	0.91801	1.2922	-1.5581	1.232	5.3173	-4.0683	-1.8334	-10.042	-2.7554	-0.44956	0.19156	-1.2235	-3.1941	3.7847	-1.7865	1.8848	1.227	-4.724	-2.9109	4.5573	-0.016793	0.58422	1.9938	-2.9152	-3.1152	3.1869	-0.9947	-3.757	-0.20309	-5.4998	-0.69529	-0.50513	2.3742
-7.3983	-11.19	-9.1815	-6.4182	-7.7579	-13.246	-8.5715	-6.0723	-4.6878	-6.5434	-10.151	-7.4582	-9.1295	-13.22	-7.3267	-10.967	-12.292	-17.575	-6.9562	-8.4554	-11.568	-3.2428	-9.3446	-10.856	-7.082	-8.3599	-19.703	-14.022	-13.818	-7.717	-6.9171	-11.963	-9.6081	-8.7135	-13.736	-12.091	-9.4836	-13.657	-14.667	-11.802	-17.258	-11.071	-10.399	-21.406	-13.422	-7.2364	-10.996	-16.053	-7.3706	-15.908
9.6699	8.1964	12.423	7.8943	5.7922	9.8788	8.0326	8.7297	11.678	9.7802	6.8293	3.0135	11.728	11.057	13.365	2.8535	5.0605	7.4704	5.4186	13.352	12.48	8.3532	15.076	11.386	7.8198	6.5341	15.969	10.568	8.1173	11.276	15.336	3.9165	8.6097	10.993	13.097	10.45	11.93	8.4085	5.767	11.465	5.5831	7.0128	16.262	8.5227	12.179	8.8536	10.483	10.015	8.6262	2.9208
13.485	6.0071	11.302	11.998	9.4146	12.641	10.339	2.8474	13.637	10.349	12.585	0.43683	6.0304	14.804	6.0343	6.8968	14.267	12.881	5.9871	15.05	14.942	6.4315	9.5584	6.2428	9.0729	11.453	9.1944	8.7644	16.312	12.941	8.5364	18.477	5.4257	1.4485	12.945	12.268	4.32	8.3179	7.7871	11.068	14.53	9.2346	9.0914	9.3166	11.665	11.554	10.01	6.548	8.1313	7.5917
6.89	12.913	8.4854	7.2297	11.997	6.4187	7.1798	9.427	10.404	9.2877	8.3244	14.072	6.5184	6.9449	6.3531	8.9353	12.12	9.9041	7.2119	11.632	10.31	7.5835	8.4535	9.8622	2.8487	8.3071	4.6764	4.8388	8.3783	11.305	13.676	8.383	9.2637	3.7859	6.1989	12.798	6.28	11.617	9.8233	9.7143	11.822	5.5078	15.569	3.7934	11.418	8.4031	14.049	-0.2623	5.6537	6.7039
-14.957	-17.676	-13.585	-12.277	-17.393	-15.034	-14.839	-16.723	-9.4241	-13.65	-14.274	-13.194	-15.027	-15.68	-17.767	-18.543	-7.1146	-16.011	-11.416	-20.003	-18.347	-15.661	-17.564	-8.0812	-16.387	-14.83	-16.884	-17.228	-9.5748	-18.952	-17.937	-13.556	-13.531	-19.238	-9.87	-10.209	-14.653	-17.835	-10.606	-10.712	-16.777	-11.147	-18.43	-15.662	-17.051	-14.855	-14.131	-19.192	-15.854	-13.49
-0.50804	-4.3234	3.9133	0.53913	1.2773	3.2506	0.51396	-6.6957	-1.3866	-6.3504	8.7643	0.57616	0.63057	-6.2057	0.38501	-0.81258	-2.4599	-4.922	-3.619	1.1881	1.1428	2.2481	-0.87139	-3.0706	0.20598	-3.3259	-0.77192	2.656	-4.5805	1.4293	-5.0451	-1.2984	-1.8223	2.7144	-0.17722	9.9187	0.19149	3.521	-2.0623	-0.53882	-2.7647	1.1253	4.8326	0.59822	2.6367	-7.9041	-1.672	-7.4094	7.5973	-3.3625
2.6921	-3.5534	3.3383	3.4805	1.7969	0.46143	1.428	4.14	1.9705	-2.6574	2.4054	-3.9746	3.2871	8.0897	3.5633	1.5445	1.9431	2.8316	4.7651	1.2289	-0.73021	0.69543	8.9376	10.167	7.7179	3.1975	-4.7589	-0.62657	-4.1819	-1.0521	-0.94477	5.5755	1.6709	0.75664	4.638	4.5656	2.1202	-2.2268	10.679	10.801	1.4717	4.4333	3.1226	1.891	8.4245	-0.21949	-1.3074	2.4322	5.6438	0.62381
6.1156	9.3861	15.024	19.079	7.576	10.089	16.568	9.5621	13.736	10.357	8.3244	13.06	5.3072	7.9445	12.596	6.573	13.138	4.5174	16.581	10.193	9.9302	2.8554	12.195	9.6642	12.304	11.956	14.872	5.6687	7.6044	17.693	6.6525	3.9848	7.66	13.249	9.2867	7.5211	7.6021	10.124	5.0803	5.6434	13.595	7.4563	11.71	5.6643	7.5598	11.182	8.6929	6.9348	2.7931	5.5811
-11.167	-8.5123	-2.9297	-5.4797	-3.4555	-1.4552	-6.6784	-2.6614	-0.75518	-10.481	-2.6727	-5.5742	-9.515	-4.2254	-3.6933	-6.4608	-6.0853	-3.8984	-2.0715	-9.1251	-8.0367	-6.6336	-3.3682	-9.3271	-3.5529	-8.17	-0.50576	-5.3941	-0.8307	-2.6029	-9.5715	0.094157	-13.495	-2.402	-0.55691	-9.5526	-6.3533	-7.8291	-5.1829	-4.067	-2.9594	0.38569	-9.126	0.35523	-11.076	-8.1136	-1.1813	-4.7868	-5.4945	-2.6168
-12.584	-4.1484	-15.237	-8.3779	-10.918	-1.7025	-7.4404	-8.797	-10.772	-10.132	-13.168	-5.1226	-15.25	-13.035	-10.774	-6.0571	-14.8	-2.6531	-13.987	-5.8487	-12.283	-11.988	-13.349	-9.7324	-0.42915	-3.4874	-3.4581	-5.4801	-8.8962	-3.4976	-6.0428	-7.1764	-7.2359	-9.5346	-6.3858	-16.273	-7.5772	-5.1827	-1.9871	-11.784	-14.948	-14.65	-11.88	-9.4023	-13.816	-7.3692	-10.545	-11.186	-9.6245	-11.994
15.646	9.6904	11.816	8.4694	9.4546	13.513	8.2282	12.504	7.6016	15.058	7.0647	5.3467	12.255	10.416	12.53	15.646	4.8083	7.0484	6.1276	13.62	12.615	12.514	0.31068	2.1445	8.1034	13.428	17.886	5.2388	12.816	5.1835	6.6954	13.882	16.957	10.109	3.7711	9.0058	7.4389	9.964	7.7743	13.986	5.6264	8.0209	9.0794	10.71	16.087	10.072	13.1	5.9873	6.9855	7.5091
-4.6819	-5.7164	1.2686	0.7547	2.6794	1.6126	0.49372	-3.0169	-4.7591	0.32309	-7.9262	3.8655	2.8562	-2.6364	0.31159	-3.8765	-5.1951	-4.0639	-0.57515	1.1432	2.8892	-0.38871	-1.5481	-3.5905	0.68682	-1.6225	-5.487	-0.80323	1.4496	1.3545	-1.2554	-1.2799	-2.9381	1.0683	-3.0486	-0.73469	0.59472	-2.6044	-0.45495	5.7333	1.9759	-6.5592	-1.3608	1.4956	0.92548	1.4442	0.6342	1.6509	-2.8817	1.2327
-9.0793	-16.555	-15.657	-7.7473	-18.177	-13.888	-18.654	-15.077	-17.204	-11.841	-5.5365	-18.671	-16.124	-14.304	-13.618	-18.384	-15.979	-17.471	-5.3734	-12.846	-20.087	-17.359	-11.67	-23.444	-15.81	-15.812	-16.744	-18.796	-18.608	-14.475	-18.977	-15.947	-13.46	-13.102	-17.856	-13.944	-15.971	-23.481	-15.707	-15.744	-16.511	-15.724	-15.181	-11.049	-16.507	-14.984	-13.935	-13.377	-14.332	-20.108
-6.2515	-2.1792	2.1212	3.9513	-2.2752	-6.7611	-3.1594	-0.76371	6.4897	-0.96259	6.0184	2.7282	7.9279	-2.4723	-2.3837	2.7613	-1.1933	1.5727	-4.0881	1.5573	0.96459	0.07269	-0.2915	-2.4544	-3.3704	-2.718	-5.84	1.1968	-4.1435	2.8769	-4.9444	4.793	5.0199	-1.1409	2.6326	6.1508	0.67928	-1.695	0.36443	-4.171	-3.2328	-4.1754	0.1569	-0.60173	4.6216	-4.1004	2.9012	1.9778	1.5354	0.18536
-10.364	-13.785	-20.493	-11.294	-14.987	-10.988	-15.035	-9.4877	-10.165	-7.0828	-10.82	-17.335	-9.3594	-11.261	-9.5624	-7.6393	-14.288	-13.154	-7.6882	-10.845	-14.106	-13.379	-17.049	-10.301	-14.226	-9.833	-15.49	-16.817	-7.0931	-10.861	-12.481	-16.717	-11.889	-11.237	-12.149	-7.6671	-10.159	-11.548	-5.6276	-8.0715	-11.399	-6.2395	-11.161	-7.7738	-12.178	-14.679	-7.1518	-12.532	-4.732	-8.1048
-23.214	-28.764	-25.3	-16.654	-20.241	-24.701	-22.626	-27.281	-20.809	-26.636	-23.931	-22.136	-20.999	-18.127	-25.988	-22.801	-23.238	-22.405	-19.278	-22.765	-22.835	-20.913	-22.13	-12.934	-22.702	-23.268	-24.019	-27.103	-25.277	-22.653	-20.439	-19.513	-21.992	-19.636	-24.341	-21.06	-16.127	-22.21	-16.25	-24.327	-27.597	-22.989	-25.847	-20.1	-20.237	-23.858	-18.051	-22.98	-24.649	-20.291
0.93426	-2.4034	-7.7196	0.17624	-3.9428	1.2187	2.6653	-2.8411	-2.4794	5.1264	2.0755	-1.2449	0.81743	-1.2759	-1.7833	-3.791	-2.2634	-6.1969	-7.5587	-5.1624	2.0945	-5.4876	-0.73424	-3.9935	4.0469	-1.0959	-3.387	-9.621	-2.9482	-3.4364	0.079932	-3.0504	-2.3561	-5.3287	0.51557	5.8492	2.6396	-0.30665	1.6045	-3.6989	1.5613	-0.83599	-2.4068	-2.6279	-1.0075	-0.20048	2.068	-2.2132	-3.8495	5.7294
-3.46	-6.5955	-5.6986	1.3487	-2.5735	-7.7805	0.20588	-0.79358	-7.9885	-8.2396	-7.7725	-1.777	-5.8046	-4.9926	-4.8004	-3.3819	-2.5842	-3.3671	-3.0332	-6.1318	-8.8703	-3.0536	-3.4987	-1.0026	-7.3242	-4.1304	-4.4348	-0.30194	-2.3671	-1.9079	-12.227	-9.5669	-7.7786	-0.23847	-4.2692	-3.3427	-3.8197	-5.1016	-9.9932	-0.18967	-4.2114	-4.2994	-6.1444	-1.047	1.771	-6.5261	-6.4488	1.5494	0.16358	-10.215
-9.0558	-4.2088	-3.0515	-8.6244	-8.6211	-9.2264	-10.971	-11.059	-6.5263	-10.996	-3.5422	-10.511	-7.7458	-15.549	-10.519	-8.7543	-7.2279	-3.8273	-13.57	-11.236	-6.0221	-13.024	-9.2932	-12.136	-8.5725	-12.694	-15.311	-15.558	-8.0893	-6.2829	-14.542	-12.515	-9.8061	-4.3509	-12.763	-12.291	-9.2063	-5.9265	-8.4031	-11.537	-7.8041	-5.6708	-12.065	-13.161	-11.905	-5.4148	-8.3756	-8.4892	-12.888	-7.1613
-1.7689	-5.4238	-0.65929	1.3052	-2.6422	8.535	-0.58157	-5.6236	1.5103	0.21896	-1.0545	-2.5304	-2.886	-1.2551	-2.603	-0.011634	-3.3725	-4.3474	-1.2014	1.4726	-8.3721	-3.6079	-6.775	-2.1304	-3.5305	1.8334	1.0774	0.68916	-0.52546	-3.9053	-4.2919	-4.8924	-6.7362	-7.049	7.1009	4.6863	1.6164	-2.0886	-3.5822	-1.1712	-2.2053	-2.7516	-1.6143	-3.7263	-2.4196	-0.18016	-3.1701	-3.4614	-3.4692	1.8338
-18.717	-8.1756	-11.789	-9.2268	-13.365	-17.89	-12.822	-13.952	-13.503	-18.222	-18.726	-12.12	-11.589	-15.246	-13.385	-18.425	-20.187	-19.075	-16.827	-15.769	-20.88	-17.249	-16.387	-10.122	-14.316	-13.157	-10.49	-12.81	-16.538	-14.83	-14.1	-14.956	-13.74	-12.501	-17.573	-10.713	-9.3866	-11.908	-12.343	-14.032	-17.488	-14.309	-13.023	-10.669	-14.51	-10.833	-10.617	-20.448	-20.595	-15.829
2.6259	-1.7189	7.8035	2.6355	-1.0336	7.8754	-4.0855	4.1551	7.3365	4.9504	5.7142	2.7694	8.069	-6.1087	7.2636	1.4222	3.6472	4.5803	6.5879	4.0619	2.0919	1.1367	6.2764	3.5195	5.8735	2.3307	-1.6154	4.2811	5.6645	-2.1169	1.7604	1.9552	1.8655	3.5273	6.0803	1.756	5.3362	9.1455	6.9336	5.5483	2.0217	6.7802	5.4183	7.3222	5.0894	3.5294	2.0361	2.7554	3.7981	9.9498
-1.7654	0.79357	8.2436	-6.6182	0.57489	1.0535	1.3132	3.2348	0.072585	0.25792	8.0768	4.7759	-1.2301	2.4918	-0.95094	0.68144	-2.9499	4.4808	-2.993	5.0682	1.3382	3.7924	1.3073	-3.5045	-1.9543	-1.6183	5.3961	-6.0611	2.3673	3.1808	0.07818	0.035945	1.4262	0.094538	-0.46243	2.8681	3.3468	0.22832	2.9197	4.2384	2.4981	3.5043	9.1984	0.81262	-1.2304	-0.52146	0.82544	4.1008	8.6229	4.0514
9.6807	10.136	11.518	5.8532	8.7763	13.782	6.729	4.8351	10.115	1.4012	10.697	12.228	13.753	10.54	8.6064	8.9861	9.7376	14.414	9.7995	8.2595	5.8884	6.6422	6.4928	15.726	4.6999	14.617	9.1354	11.365	9.8352	14.316	9.9032	5.4642	10.983	12.342	10.124	11.504	7.411	9.7448	6.6716	7.5041	12.58	9.702	8.7716	15.008	7.3057	7.5684	12.141	10.605	14.151	8.8912
-6.5281	-12.549	-6.8684	-4.2854	-3.6748	-1.6759	-5.0448	-6.5655	1.8061	0.97169	3.9064	-8.2217	-2.3386	-5.1106	-2.9539	-8.9727	2.3585	-7.8729	-3.5427	3.0023	-0.84814	-9.8402	-6.0095	-3.6699	-1.9126	-4.342	-8.8513	-2.3876	-0.13629	-5.31	2.498	-7.4753	0.48188	-6.4273	-3.8806	-6.8744	-5.6569	-0.72166	-10.357	-5.4744	-2.9226	-3.5887	-1.1984	8.7856	0.60157	-5.6735	-5.2896	0.57313	-3.9569	-4.4714
0.9606	5.1484	-1.4275	10.061	4.5295	-1.6732	8.2131	5.3302	3.3417	9.5363	3.5627	7.0238	6.0726	0.27015	5.2486	-7.0884	1.124	8.2218	3.9862	-1.1659	6.1345	7.5964	-1.5601	0.75095	1.7004	-0.28513	7.745	5.5905	11.557	2.1954	7.0109	-3.0013	4.3472	5.8263	-1.1576	6.2373	0.44769	2.589	4.499	1.0395	5.8162	7.4522	1.9793	4.6719	2.0466	5.7738	8.9612	3.2887	1.0846	2.4823
0.09758	3.2158	-2.3682	3.3957	-4.2567	-3.0383	-2.6247	-3.1248	2.9562	-4.6104	-2.574	-0.87417	3.1545	2.4407	-0.044172	6.47	-4.9764	-1.8996	4.5768	-3.7012	-2.0023	1.9069	0.59754	4.5637	-0.47107	2.2205	-2.754	-0.74527	-0.24434	1.1844	1.245	0.51475	2.8766	-1.6694	4.4739	-0.85054	1.7267	-0.046999	-0.94626	2.6629	-4.538	0.31565	-0.88134	-3.0728	8.5481	-3.2819	4.8027	4.8854	-0.08255	0.3318
-14.381	-8.859	-15.565	-7.0827	-13.51	-15.36	-6.9749	-16.151	-14.785	-10.701	-16.484	-15.819	-14.014	-13.64	-13.31	-10.154	-15.846	-18.379	-11.585	-9.0463	-17.123	-15.148	-10.055	-5.9034	-16.128	-14.828	-11.253	-7.4998	-13.017	-16.556	-6.2042	-14.002	-13.538	-16.25	-13.28	-10.763	-17.005	-14.464	-15.004	-16.164	-11.083	-17.978	-11.403	-14.118	-14.58	-13.543	-11.756	-17.411	-8.3147	-11.104
-6.1368	-10.889	-11.99	-12.092	-3.0241	-10.732	-8.2192	-8.1298	-9.1489	-15.838	-0.74485	-12.773	-8.1714	-10.43	-5.1598	-11.441	-10.816	-10.889	-4.3852	-1.8529	-10.3	-7.8805	-3.5737	-10.283	-5.104	-3.5118	-6.8128	-5.2315	-1.4088	-3.9363	-7.2108	-5.6045	-2.0149	-15.041	-8.0567	-9.3717	-4.5895	-6.9575	-7.1395	-11.159	-16.202	-7.6359	-10.225	-13.107	-9.3333	-1.6577	-8.6317	-5.5652	-9.963	-10.335
-17.842	-10.6	-19.831	-16.261	-9.9178	-10.073	-13.882	-14.088	-8.7417	-13.29	-16.588	-10.784	-20.339	-14.807	-8.9882	-15.4	-15.559	-14.483	-10.892	-18.937	-18.423	-15.367	-12.876	-16.348	-9.3171	-17.262	-6.9472	-12.573	-5.0445	-8.2191	-15.887	-12.429	-6.757	-10.862	-17.55	-12.776	-7.4478	-18.326	-17.367	-15.705	-13.304	-8.0806	-17.812	-12.204	-15.276	-18.894	-11.236	-12.829	-16.294	-10.738
3.9988	4.9475	9.4262	0.006144	7.3097	1.651	-3.6931	2.4709	4.3546	6.7052	8.1096	0.30765	1.2547	8.0655	13.102	-4.3338	8.5137	6.0116	6.9264	-0.61591	-0.38547	3.6072	8.9027	5.7388	7.6436	7.0197	5.3626	5.1504	5.2425	6.3138	0.094987	2.9423	9.4589	0.37731	4.8391	4.4031	9.1313	11.348	9.4136	4.6413	4.9787	3.5782	1.4813	10.123	11.078	6.8122	6.5734	5.5856	5.976	4.5465
-9.5468	-7.5915	-5.582	-2.8953	-13.66	-12.436	-9.5798	-9.1102	-6.252	-7.0173	-11.186	-10.414	-13.395	-5.8071	-13.094	-6.7872	-9.4032	-9.5577	-5.671	-11.775	-4.2096	-11.809	-8.7693	-2.6177	-6.7487	2.091	-4.5661	-10.064	-7.7602	-11.313	-3.097	-7.1587	-5.7553	-9.895	-6.4781	-6.1743	-10.709	-8.7651	-10.334	-9.468	-12.245	-12.531	-14.288	-2.9447	-9.458	-12.367	-2.6721	-8.9527	-4.7942	-10.145
-1.8903	0.3193	1.0056	6.4099	-3.5593	-0.21758	-2.7141	0.87447	-4.0141	-0.0075654	-4.7545	-3.3518	1.0474	1.7715	-0.58147	5.9266	-2.2874	-6.1261	-0.81903	-9.3975	-0.9391	-3.2368	3.1081	2.091	1.8922	-4.0908	2.5955	7.4055	0.85148	-2.5498	-3.5745	-5.6875	1.2787	-2.1295	-1.014	-2.1422	-1.0962	-2.6342	-2.2582	2.0212	3.3258	-5.7246	-6.2828	-4.3658	0.30836	-1.3374	-1.6644	-0.81594	3.5929	-1.937
10.27	3.3362	7.8932	8.8212	5.5466	2.688	7.3311	10.068	3.4361	5.9316	7.2438	7.7915	4.1737	9.2388	6.7147	2.9022	2.8276	7.3681	9.7432	6.8903	6.2275	9.497	12.934	5.327	5.7757	4.2045	3.4165	3.6456	7.1626	8.3798	5.0124	9.0778	9.2122	12.556	13.649	15.884	9.3328	5.0233	-0.61451	5.8497	10.848	2.1066	5.7734	5.8606	6.4422	7.5312	12.061	4.4205	8.4664	12.041
-14.348	-10.415	-17.772	-13.487	-8.1503	-8.4917	-9.3167	-8.8915	-10.225	-6.2199	-14.489	-22.797	-17.076	-13.832	-17.663	-8.1784	-5.658	-11.444	-10.938	-8.1354	-13.133	-6.5464	-6.516	-19.002	-7.786	-8.745	-17.816	-13.176	-10.762	-14.272	-10.698	-14.141	-12.841	-15.059	-5.5233	-16.306	-15.194	-13.859	-13.917	-14.077	-14.565	-7.1929	-15.606	-12.74	-14.679	-17.608	-14.039	-13.533	-21.561	-10.237
-0.9909	1.4585	2.4085	-3.6394	-0.73092	6.3459	2.1763	-0.37487	-1.3091	-0.37267	-3.2052	-3.9658	1.2978	1.6274	-0.60545	-4.2775	-4.5194	-4.6554	-2.4994	2.663	-0.63319	-2.8353	1.4324	-0.0027894	0.76352	-0.68773	-0.79062	2.6859	-0.98243	-6.6405	1.5575	-1.6744	1.2103	2.3439	0.56922	-9.2978	-4.6616	-0.35757	1.4344	-4.4669	2.7386	-1.4532	2.4955	-5.1484	1.2031	-2.2149	-1.0492	-4.2263	-3.1597	-6.1759
-21.969	-21.651	-27.377	-23.363	-31.023	-24.648	-27.389	-18.854	-22.698	-20.611	-23.825	-20.239	-24.976	-28.854	-15.926	-23.48	-20.458	-15.467	-18.893	-11.174	-23.497	-21.157	-22.282	-28.025	-24.219	-17.695	-23.243	-20.661	-22.494	-20.537	-22.527	-21.899	-24.903	-22.879	-19.655	-19.465	-21.242	-23.444	-21.099	-21.451	-17.112	-22.79	-23.202	-24.661	-25.647	-25.445	-26.036	-19.502	-22.813	-24.382
-4.1133	1.7577	3.4255	1.7161	8.0181	3.0186	5.4895	1.659	-0.76409	1.2061	-2.5614	5.2364	-0.17868	4.8547	0.11334	-7.762	0.69206	-3.0867	-5.5818	7.021	-2.9496	2.3299	-0.49749	5.6057	6.8752	-2.2285	3.6885	2.1844	3.4433	4.6881	-0.2999	-4.8446	2.4165	-0.18275	-0.23184	1.7274	0.89985	7.3948	3.4488	3.9847	4.8567	-3.8959	1.7327	1.6659	6.6199	-1.4249	2.4846	6.4817	3.283	8.6223
-8.7255	-10.305	-7.1324	-7.8466	-10.24	-7.1852	-17.548	-15.352	-16.018	-9.3779	-19.047	-13.671	-9.6274	-14.883	-16.765	-10.518	-8.1825	-11.82	-15.922	-6.2991	-8.3521	-16.515	-12.478	-9.4405	-16.208	-10.83	-11.468	-12.399	-11.727	-11.165	-10.387	-11.859	-15.752	-9.4624	-9.677	-8.0438	-8.1189	-11.44	-15.464	-14.681	-16.474	-15.224	-8.7954	-15.274	-16.902	-12.272	-11.285	-15.588	-15.666	-10.898
1.1511	-2.7593	7.2897	5.4424	7.6105	5.6139	-1.0182	7.5739	-1.7482	2.5882	5.0255	-0.13637	0.5853	-1.3022	2.6469	6.5009	3.0536	-2.7294	1.2711	6.8112	0.34972	-3.4565	9.7381	4.3254	3.5884	3.5574	-5.7826	5.6159	6.4029	3.9616	1.5644	3.7976	2.663	1.6333	0.013213	0.80122	1.8925	4.7875	-1.5936	0.35317	2.646	-0.54326	-3.0578	1.4673	3.3688	5.8003	1.8651	2.5131	3.9145	7.5605
-11.216	-13.436	-6.8755	-7.4222	-8.5693	-10.624	-6.3142	-12.906	-10.053	-14.184	-6.7436	-9.3741	-9.1619	-14.519	-14.485	-12.127	-12.952	-8.207	-10.529	-11.411	-6.5734	-16.479	-11.361	-8.5593	-9.5187	-1.7897	-12.471	-10.032	-6.1674	-12.201	-15.145	-11.716	-12.355	-11.376	-11.982	-7.4428	-5.1108	-11.477	-8.5147	-8.9943	-14.07	-9.1664	-7.9009	-1.8915	-9.3804	-16.494	-6.8701	-10.89	-11.02	-11.277
-10.639	-18.802	-14.449	-7.306	-15.992	-10.614	-14.211	-14.77	-18.701	-17.778	-20.679	-14.264	-9.5656	-15.219	-8.0763	-11.563	-20.137	-8.7052	-15.732	-12.336	-13.917	-12.17	-17.332	-15.782	-11.527	-10.573	-15.954	-15.85	-16.644	-7.7605	-13.504	-6.3037	-13.089	-14.09	-11.019	-20.775	-16.095	-19.976	-17.139	-20.212	-16.966	-11.83	-18.522	-11.426	-20.944	-17.363	-18.202	-12.421	-11.711	-14.32
-6.7197	-14.744	-15.849	-11.553	-16.329	-13.767	-11.083	-18.957	-19.254	-17.128	-13.064	-17.704	-16.536	-7.7819	-8.4216	-11.811	-7.3789	-15.056	-15.552	-14.6	-10.213	-15.468	-13.406	-15.945	-12.239	-16.53	-13.85	-13.072	-22.826	-13.824	-15.709	-19.514	-14.129	-11.23	-22.13	-14.581	-20.175	-11.898	-16.359	-8.7715	-17.008	-14.315	-11.326	-19.937	-16.405	-13.808	-14.254	-14.373	-14.933	-13.882
-9.584	1.0189	-6.488	-2.5777	-1.9893	-4.7577	-5.5603	1.9854	-8.5001	-2.7845	-5.5533	-5.9632	0.52896	-9.215	1.0872	0.48698	-2.7253	-1.8913	-5.8283	-3.7471	-2.2758	-6.9293	-4.62	-8.2513	-9.1115	-5.4592	-7.0084	-2.705	-0.90443	-5.8463	-3.4532	-3.5781	-3.1208	-5.5858	-0.36228	-0.24004	-7.4656	-3.2629	-7.0304	-3.3997	-4.7628	-5.9212	-13.109	-4.443	-1.3947	-1.4456	-5.7964	1.2826	-5.8114	-6.7799
-2.2321	-7.1811	-2.3804	-11.664	-8.9519	-11.72	-9.1853	-8.2141	-4.8498	-4.4507	-10.183	-14.074	-13.706	-8.983	-6.8249	-7.1631	-7.3482	-11.331	-7.4136	-11.325	-6.9427	-2.4543	-6.2808	-3.93	-10.36	-5.5514	-1.4863	-9.705	-9.405	-5.7702	-2.9373	-8.1101	-9.6736	-11.192	-13.032	-6.2882	-3.197	-6.7635	-6.6902	-1.3429	-9.1203	-4.1084	-5.0722	-8.4679	-17.854	-8.0678	-8.4977	-7.6916	-6.6598	-8.6444
-12.681	-9.8909	-13.685	-10.616	-10.948	-17.66	-14.659	-12.896	-10.453	-11.922	-14.065	-10.954	-13.216	-9.617	-10.28	-18.702	-6.7117	-13.849	-12.049	-14.02	-14.166	-10.045	-10.029	-3.9444	-12.859	-16.394	-16.444	-11.139	-22.321	-9.8823	-16.153	-10.032	-14.655	-9.3459	-10.992	-4.7717	-12.835	-8.928	-17.982	-10.574	-19.279	-12.194	-13.869	-16.486	-15.856	-15.328	-11.741	-10.044	-9.587	-12.195
-15.261	-14.744	-16.424	-8.6572	-6.802	-13.359	-19.835	-11.435	-7.7825	-11.357	-5.446	-15.812	-9.8033	-10.506	-11.533	-7.5992	-12.724	-13.952	-9.8383	-16.194	-10.769	-11.976	-15.817	-16.332	-11.239	-8.4119	-11.721	-13.383	-17.233	-8.7243	-13.377	-8.2491	-20.213	-13.612	-14.066	-11.321	-19.371	-22.48	-10.19	-15.738	-16.12	-14.079	-20.28	-13.117	-19.394	-13.696	-11.23	-14.707	-17.562	-11.156
-2.5827	-5.9937	-7.3356	-4.2715	-7.9482	2.9513	1.678	-4.6298	-2.8647	2.2613	-5.1177	7.77	-3.5028	-0.62334	-3.0071	-0.90764	-6.0408	-0.457	3.9431	-1.9995	-7.7995	-1.9778	-3.1755	3.2271	4.389	0.64676	-2.314	-6.3315	-7.0483	-0.47132	-0.42136	-1.0331	-1.777	-4.5545	-0.8226	-5.0998	4.3201	-1.6506	-1.3867	2.4653	0.56173	-4.2937	-6.4966	0.14355	-0.82061	4.7212	1.8384	-3.3586	-5.3106	-5.4359
-0.60418	0.78591	0.88783	1.4772	-1.6669	-2.8932	-9.2769	-5.1929	-0.98912	-3.5469	-1.3509	-3.5028	1.5795	-2.9266	-0.32922	-2.1331	-2.2284	-3.983	-6.2664	2.8766	-1.4049	0.040588	-3.0534	-1.6606	-4.9009	-1.3884	-2.3638	-0.6064	4.7793	-6.6378	-0.51779	-3.1675	-1.2516	-8.7137	-2.0518	0.35645	-4.3647	-2.5445	-8.1926	0.84101	-1.6024	-0.85555	-3.6262	0.124	-2.0451	-7.7733	-5.941	-1.5925	-2.7401	-2.1801
-7.0046	-4.7927	1.9446	-7.8588	-3.0278	-2.4157	-5.1286	-10.906	-8.3967	-2.9373	-1.1429	-3.9778	-4.9679	-8.1707	-2.2799	-14.38	-1.8712	-5.3404	-6.6244	-6.3383	-15.102	-8.0972	-2.2518	-7.3766	0.16795	-8.7336	-1.3892	-0.69111	-2.032	-1.1477	0.89472	-10.214	-9.8606	-2.8296	-5.8738	-5.8218	-10.318	-0.66029	-11.9	-2.8032	-8.2698	-10.174	-6.6918	-2.7264	-2.7251	-4.9053	-9.1905	-5.7401	-5.0838	0.086478
-11.472	-7.0528	-18.26	-13.129	-14.186	-15.269	-7.763	-15.69	-11.961	-9.7152	-4.247	-12.572	-18.552	-11.774	-13.852	-8.0438	-16.13	-8.5974	-15.578	-13.821	-9.9805	-11.3	-10.901	-11.891	-10.099	-11.672	-11.464	-7.9865	-12.316	-15.2	-9.1799	-10.693	-10.946	-10.747	-7.7675	-6.6616	-9.9957	-7.8971	-10.158	-11.388	-9.8153	-13.4	-10.477	-10.619	-14.435	-10.896	-13.974	-8.5033	-12.768	-10.983
-12.625	-15.345	-5.283	-11.835	-4.4953	-8.7413	-14.407	-6.8824	-11.237	-9.2641	-4.6677	-10.132	-8.8545	-13.759	-8.7923	-14.41	-11.823	-10.123	-18.498	-13.207	-4.3298	-12.406	-10.386	-5.8247	-9.4867	-14.557	-13.859	-7.0335	-11.413	-12.627	-12.186	-13.182	-20.824	-10.58	-9.4835	-13.395	-13.651	-11.567	-9.1582	-10.662	-13.207	-19.484	-14.238	-15.316	-8.0692	-11.397	-14.091	-7.013	-9.0726	-12.453
-4.5685	-5.928	1.3105	-3.6243	-12.394	-4.0722	-1.1207	-3.4996	-3.5208	-4.4485	-5.3767	-0.16433	-1.6579	1.2079	1.1904	-8.2305	1.6314	-4.7701	-5.683	-2.0311	-7.2003	-6.7304	-3.2755	-4.2525	-11.029	-1.5929	-2.7098	-4.7238	-2.0004	-1.9407	-4.1995	-4.7158	-2.5503	0.36353	-6.6907	-1.0575	0.43422	-3.6105	-1.4759	-2.4791	-8.3044	3.4102	-9.3477	-4.7027	-8.0391	-0.20417	-6.9214	-3.9993	1.9531	-13.528
3.5379	-6.9839	-3.9701	-9.9693	-1.3475	-3.6448	-5.765	-3.6515	-7.2967	-5.2539	-9.3639	-8.6932	-3.6612	-4.1289	2.9686	-3.5291	-1.94	-4.705	-4.7706	-1.5697	-2.6672	-7.229	-4.8867	-5.1857	4.9169	-3.8189	-10.27	-8.6164	-8.3422	-9.5687	-7.3546	-7.2992	-4.2119	-3.197	-2.8871	0.44835	-6.1385	-4.7995	-2.2799	-6.0571	-8.5344	-8.1438	-0.55556	-3.5573	-9.3944	-7.1643	-4.9225	-0.98555	-5.3644	-10.413
-2.9304	-5.6135	-6.7095	-2.7168	-4.4151	-8.3503	4.1764	-1.7048	-7.3241	-4.4015	-4.5435	-4.7926	-0.34521	-2.4074	-5.5932	-1.3113	-1.9124	2.3888	-7.7902	-1.2082	3.1048	-2.7106	-3.6666	2.8172	-1.9397	-9.3631	-4.6502	-6.895	-6.6922	-11.858	-4.7822	-4.3955	-5.0106	-4.5119	-7.1267	-6.5715	-4.9914	-3.1615	-6.5549	-4.9972	-4.1139	-6.5301	-3.3933	-6.4639	-8.8889	-1.6334	-5.9458	-1.1112	-8.1912	-5.9598
-12.417	-15.17	-11.743	-11.683	-7.4931	-14.405	-14.407	-13.662	-13.605	-10.287	-11.207	-11.385	-12.245	-9.4044	-15.083	-14.652	-9.6876	-13.6	-12.882	-21.013	-13.049	-12.127	-11.354	-11.596	-15.992	-14.542	-17.114	-15.99	-9.6149	-4.5016	-11.524	-10.877	-8.2511	-18.357	-11.885	-11.381	-2.4681	-6.8545	-8.1551	-11.75	-6.3843	-13.793	-9.6146	-16.297	-15.749	-10.191	-12.24	-14.6	-14.603	-9.4985
-3.5194	2.3627	-3.0675	-0.57755	-6.5415	0.32565	-4.6748	1.1745	-2.6763	1.9035	-6.6107	-7.6141	-2.3101	-0.46394	-5.2823	-6.0001	2.7327	-3.0877	-1.763	-4.7207	-2.7069	-5.5395	-5.3938	-9.7419	4.7512	-10.58	4.4795	-2.7547	-0.028291	-3.7388	-0.60182	-4.3972	-1.3754	-4.2227	-9.5753	3.9015	-0.25644	-1.2752	-4.03	2.6222	1.0593	-2.4955	-6.9312	-4.208	-3.5639	-11.766	-0.77808	-0.011612	2.7887	-4.3357
-4.89	-13.943	-11.642	-10.741	-4.4186	-9.5714	-12.904	-12.369	-11.674	-10.734	-12.558	-11.971	-14.845	-7.4856	-9.9245	-15.071	-8.3024	-11.825	-16.968	-16.158	-6.3449	-14.742	-8.2827	-18.509	-13.763	-14.595	-10.101	-10.183	-14.277	-12.787	-19.374	-9.182	-11.568	-10.847	-7.0692	-13.712	-17.73	-10.478	-9.221	-8.416	-18.297	-14.245	-15.825	-11.596	-9.8601	-17.814	-11.841	-10.642	-5.4977	-12.89
11.092	10.993	12.734	5.8386	11.198	10.647	8.9862	6.2746	7.1673	4.8771	9.0709	4.6808	11.68	1.2524	10.559	13.846	-0.35897	10.939	11.994	10.302	3.5427	4.5952	9.0736	11.396	-0.49574	7.81	5.9445	0.83981	7.7571	5.0896	7.0053	7.4271	12.372	5.2625	7.274	4.5061	6.3333	17.572	4.4147	11.258	6.8241	7.026	5.0906	15.457	8.5283	4.2486	10.27	3.1487	8.7477	9.5032
-2.3032	-9.3338	-3.8233	-10.785	-2.1514	-2.0779	-6.1189	-0.20621	-3.9044	-5.361	-4.7041	-2.1538	-3.6566	-3.1632	0.06781	-2.8518	-9.704	-4.5793	-6.3589	-12.518	-8.4549	-6.9872	-0.3842	-11.906	-1.8125	-4.6899	-6.3502	-3.4339	-4.7273	-2.0741	-6.1261	-7.389	-4.4033	1.3669	-8.2294	-5.8596	0.049395	-3.131	-6.6951	-5.5667	-4.3804	-1.4614	1.3282	-7.4697	-4.6073	-5.7358	-0.22645	0.75754	-8.2607	-5.6584
-1.6978	4.6043	-4.4576	-0.11109	7.6207	-2.6008	-1.5576	-3.0961	-1.3813	-9.3407	-1.3739	-4.8972	-3.635	-0.50121	3.964	-1.8786	-0.6038	2.4835	1.3335	-6.2131	-2.9285	-2.2842	-2.5583	-5.4991	1.3565	-2.7535	1.2114	1.8487	0.086094	-2.2678	-0.12878	-1.368	-0.64687	-3.2959	-5.5121	-2.4084	-7.4351	4.3392	-0.46575	-0.51101	3.0975	4.2191	-0.40094	0.26713	4.7524	-1.3995	-6.1641	-0.95217	-2.0244	0.054068
-7.6106	-11.981	-11.241	-16.389	-9.9104	-17.503	-12.378	-8.9046	-3.6194	-16.1	-11.025	-8.527	-8.8238	-6.9888	-8.8764	-8.6726	-15.559	-12.54	-9.0759	-9.006	-4.3824	-11.361	-9.1197	-9.7073	-4.5134	-11.278	-9.2794	-12.161	-0.93392	-14.049	-5.557	-9.7961	-13.541	-2.4535	-6.055	-4.5424	-12.933	-13.263	-9.7172	-5.7881	-10.411	-7.7105	-15.225	-9.6239	-11.944	-10.844	-14.149	-14.628	-10.443	-8.3336
-10.385	-4.0832	-9.2586	-16.638	-13.361	-8.7093	-6.481	-13.971	-4.1309	-11.984	-6.0007	-12.401	-12.826	-17.095	-10.767	-15.016	-18.074	-10.098	-11.861	-10.012	-12.39	-3.7447	-8.6357	-14.628	-14.18	-13.148	-8.8643	-13.483	-13.508	-10.181	-12.642	-4.356	-12.912	-20.732	-10.42	-7.2956	-6.4059	-13.128	-9.4959	-4.7604	-14.787	-1.2015	-5.1858	-6.796	-13.272	-13.771	-15.096	-13.243	-10.978	-7.5014
-6.6636	-2.8664	-7.0545	-10.084	-2.1906	0.92506	-3.2395	-0.53674	-4.4498	-5.6117	-7.7836	-1.5912	2.3145	-0.55349	-4.2011	-4.1764	-9.7256	-4.0656	0.8716	-5.0585	-7.4586	-7.4066	-10.008	-3.6795	-4.237	-2.6806	-4.7946	-4.2439	-4.0114	-3.5938	-4.9384	-4.3196	-2.4369	-5.49	-3.7677	-4.6081	-5.1208	0.80139	-3.3577	3.3831	-6.0755	-4.9021	0.95391	-4.2682	-0.42247	-1.8513	-5.3535	1.3374	-0.38235	-5.5134
-18.807	-13.316	-17.997	-16.738	-11.403	-17.187	-13.122	-16.272	-18.151	-13.184	-15.122	-14.889	-13.949	-11.263	-12.091	-12.564	-10.665	-15.503	-11.579	-17.926	-11.789	-17.715	-18.749	-15.574	-15.5	-20.334	-10.662	-12.325	-6.461	-18.338	-11.305	-11.617	-13.171	-13.938	-20.685	-18.366	-18.463	-17.967	-16.301	-8.642	-11.546	-12.742	-11.204	-12.585	-9.9647	-22.577	-17.232	-12.384	-16.014	-15.333
-1.23	-6.6768	-4.8767	0.91534	-1.8892	-0.32375	-3.0771	0.74653	1.3093	2.2144	-4.747	0.0044872	-4.0979	-3.1927	-2.0793	0.56733	2.7058	-0.50015	7.1115	-2.7328	-5.9695	-3.9671	-4.5807	2.3196	-2.3133	-6.7761	3.9284	-3.4043	-5.8852	-5.1454	-1.5795	-4.1104	-2.7737	0.69052	-4.7746	0.5411	-4.4889	-2.9676	-3.6477	-4.7893	1.3496	-2.1427	-7.1746	1.1907	-4.6531	-0.61286	-2.7569	0.65928	0.23599	-1.6597
-2.8595	2.0804	-1.6254	-2.8242	-0.40717	2.8026	-0.75829	11.421	0.36384	0.10306	-0.79429	-0.33358	-0.48706	-1.9712	-2.0173	-2.5125	4.7519	0.45232	6.5038	-2.9731	1.9504	2.3363	-2.9862	-2.9461	3.3385	3.8699	2.6021	-1.5934	1.075	0.46525	-2.168	5.9482	3.3708	5.7366	7.6799	3.0392	0.19374	2.0395	1.5775	-0.57247	1.474	4.305	2.0792	-2.3078	3.1417	7.3885	-1.3608	0.086719	4.129	0.80913
-4.0982	6.0006	-1.2241	-0.25977	0.089573	3.6607	-3.397	3.5803	-3.9618	3.6604	1.54	-2.4831	-2.4253	-1.9926	0.97634	-6.1779	1.9081	1.0376	0.05806	5.1713	1.0216	3.1758	6.0018	2.8613	-3.4171	1.9909	-1.6141	2.0401	-6.4746	-1.5945	-4.5454	-8.7487	-5.8016	-1.8772	-1.4604	-2.3113	2.1524	-6.3475	-3.0822	2.2658	0.73882	4.2987	-0.21085	5.6653	-2.9045	0.57543	-0.5708	-0.30654	2.4988	-0.65464
2.7199	11.023	1.7728	13.441	9.8049	8.7657	11.051	5.3383	-1.0839	6.633	7.464	7.5894	11.928	3.8275	10.013	10.922	9.9905	4.2862	4.839	5.3454	11.465	9.4743	7.8808	6.1619	6.8477	7.6688	11.048	5.3172	6.2117	13.413	4.9628	9.2751	8.482	9.5663	6.4005	11.763	4.4365	5.3015	1.0297	8.1728	9.2355	3.0951	4.2066	10.468	11.717	4.184	13.069	6.4341	7.4885	14.235
-3.0139	-4.6882	-3.7198	-3.9878	-11.269	-8.2633	-4.706	-6.5337	-1.3709	-8.1186	-3.4656	-0.42316	-3.6235	1.3471	5.0325	-5.4696	-3.3119	-2.5348	3.9562	-2.8473	0.40238	-1.0204	-2.9037	4.8509	-2.0246	-6.132	-8.0922	-0.47115	-5.8705	-2.155	-13.55	0.37428	-4.5615	-4.1852	-3.5652	-2.5287	1.3602	-9.6043	-13.404	-1.2918	-11.575	3.1677	-9.0511	-0.83862	-1.0924	-13.534	-3.8904	-7.0594	-7.2474	-6.2822
-7.1898	-7.0321	-11.742	-11.793	-14.627	-15.744	-11.803	-11.311	-17.707	-8.7553	-13.689	-14.471	-7.9548	-14.298	-19.841	-9.1928	-12.587	-15.746	-15.854	-14.963	-14.143	-8.4376	-16.286	-10.246	-8.6739	-21.826	-7.9542	-20.149	-20.792	-7.4403	-11.557	-11.147	-13.167	-8.377	-13.681	-12.234	-11.26	-11.933	-15.604	-16.881	-10.964	-14.797	-15.79	-17.559	-12.115	-19.669	-15.892	-15.173	-12.323	-12.929
-22.621	-16.129	-23.966	-16.615	-24.007	-26.66	-24.696	-19.677	-20.13	-20.814	-22.602	-16.842	-18.993	-20.913	-19.646	-20.338	-19.968	-20.932	-18.046	-19.741	-16.639	-27.183	-22.17	-22.022	-24.434	-21.734	-21.272	-23.721	-17.839	-26.735	-24.579	-19.281	-19.36	-17.679	-24.117	-21.903	-22.82	-23.359	-21.766	-26.128	-16.921	-21.741	-24.758	-20.48	-25.569	-18.256	-17.2	-17.556	-17.381	-26.394
-12.644	-18.333	-14.745	-19.708	-11.921	-10.766	-15.552	-19.081	-18.639	-12.511	-12.76	-9.5803	-11.527	-18.35	-15.143	-11.444	-8.1306	-13.295	-14.138	-16.541	-17.429	-7.7458	-11.472	-11.203	-11.102	-14.059	-7.1542	-9.7068	-10.088	-7.753	-13.751	-12.521	-10.812	-17.294	-9.7062	-12.767	-11.033	-15.28	-13.065	-11.111	-14.995	-10.877	-17.712	-16.552	-15.453	-11.117	-9.3458	-12.976	-18.359	-13.757
-0.24255	-7.0426	-5.2463	-0.15878	1.2301	5.5915	2.4236	2.8394	-6.6431	4.3216	1.6745	-1.2116	5.0133	-3.4251	-2.9544	6.3453	2.9046	1.194	3.9981	3.9188	2.3179	-1.1002	1.5992	0.58663	3.9314	-0.054063	4.7129	0.32782	-4.3592	1.2527	4.9792	1.8034	-0.61156	1.2165	2.2102	0.29398	1.2532	1.7222	5.2001	2.7237	-4.3373	3.5467	3.1901	2.2437	0.77288	5.3171	0.78628	-2.4942	1.0744	-5.167
-6.4056	-8.9019	-6.4908	-6.5244	-7.3949	-3.6773	-7.3327	-11.87	-3.7341	-3.8334	-2.1557	-12.526	-2.9835	-4.8812	-3.8653	-8.3316	-10.963	-8.9724	-5.6949	-8.2331	-7.9995	-11.841	-5.3821	-4.9296	-8.1792	-3.0594	-6.1592	0.3955	-4.6172	-6.7714	1.1356	-15.086	-10.189	-3.0922	-7.0669	-10.07	-11.546	-2.9434	-13.748	-7.8973	-9.2492	-5.9047	-2.9667	0.17226	-6.0954	-8.3225	-11.223	-1.8478	-9.3266	-7.2627
-2.898	1.1874	-1.1468	2.0776	2.2534	0.68275	1.9891	-6.6204	-1.7848	-8.0147	5.4775	-3.63	-1.0573	-0.82881	-4.3834	1.5568	-2.587	-4.6265	1.5809	0.56246	-2.6854	-5.99	2.5606	-0.53554	2.0804	0.51586	-5.2298	5.9088	-0.19527	-1.3095	-3.2921	-2.2246	0.070879	2.0507	2.8474	5.9103	-0.25771	-0.64078	0.19754	0.52179	4.0475	4.1551	-0.16529	-4.3591	-5.7755	2.971	-2.9739	-4.4563	0.75248	-3.9908
-12.432	-18.956	-14.959	-11.096	-12.888	-6.0753	-10.026	-5.8401	-12.389	-4.7394	-14.025	-15.743	-10.126	-11.084	-13.443	-15.831	-11.245	-11.463	-12.789	-9.4526	-10.203	-14.054	-10.605	-20.531	-15.374	-8.2181	-19.91	-11.111	-8.7747	-8.8011	-11.308	-18.738	-11.763	-14.053	-17.245	-11.328	-14.188	-11.274	-16.231	-15.531	-9.2825	-17.178	-10.125	-13.62	-9.9579	-7.9595	-13.195	-18.896	-10.408	-11.103
9.0498	10.284	12.795	12.598	11.108	11.834	11.371	5.9581	15.829	13.841	12.599	8.9382	4.8135	11.459	13.172	15.286	7.3747	10.25	3.6778	10.821	4.489	10.445	11.68	10.602	7.9752	8.3393	9.0982	3.1422	17.018	9.5238	6.928	11.032	16.219	10.605	7.4864	15.963	12.56	13.742	7.6702	8.3012	13.483	8.7257	12.303	9.1062	2.0188	8.4006	8.124	7.3074	14.892	5.9514
1.5955	-8.4982	-5.8593	2.2182	-6.5007	-0.4584	-0.19406	-8.7256	-4.8481	2.7638	2.0303	-2.5153	-7.882	-5.9069	-3.4712	-2.275	-5.5606	-6.3708	-7.1389	-0.72188	-3.0868	-2.7876	-5.4922	0.32992	0.40501	2.3728	-0.94888	-7.0288	1.5361	-2.4235	-1.7513	-4.326	-1.9566	0.087305	2.5938	1.8111	-1.703	-0.41471	-5.182	-1.3511	-1.9789	-1.1358	2.7276	0.64786	0.36407	-1.6983	-7.6272	-2.8135	-4.2085	1.0573
-9.3531	-3.2614	-10.625	-10.402	-7.5218	-5.1111	-3.427	-7.4196	-6.2079	-6.732	-9.9681	4.0323	-10.256	-9.4158	-13.807	-5.4278	-7.9851	-10.631	-7.0706	-7.3876	-16.182	-7.1341	-7.2964	-5.7033	-13.149	-12.041	-8.784	-4.9261	-7.034	-11.859	-7.9071	-12.048	-2.7883	-13.286	-5.8309	-7.2175	-11.219	-8.6769	-8.5208	-7.1525	-13.649	-7.4532	-11.432	-15.191	-11.488	-8.3128	-7.9758	-8.3521	-5.7755	0.82891
-1.5386	-1.0901	-1.0671	-7.9246	-3.9373	2.958	-7.8921	-2.5332	1.2351	-1.2113	-2.1725	2.9344	-2.3947	4.883	3.8974	0.0094638	-1.6953	-4.0179	-7.6303	5.3199	0.76672	1.3503	-1.6577	-5.331	-3.103	0.57531	1.0591	-4.476	-5.5258	-0.5093	-2.535	4.5088	-1.6842	2.2039	3.3116	-8.0974	-0.39893	-8.3529	-3.14	-5.0844	1.7326	1.5105	0.82306	-9.6653	0.040753	-1.486	-2.6591	-1.6794	2.3182	2.2747
-0.77251	3.7618	0.40397	7.7588	0.41041	-2.2639	4.0542	-3.6429	-3.847	3.412	1.3103	-2.7906	-2.3045	-2.8769	0.070935	-2.6084	-4.7894	4.2343	-3.8742	-0.66085	0.43979	-2.1404	-4.3818	-3.4912	-1.6345	-4.5206	-3.2449	-5.7524	-2.9711	-5.7965	-5.7517	-2.8279	0.39339	-0.43917	-0.97746	-0.057441	-0.070134	-2.351	-0.61484	-7.0094	-4.6726	0.44554	0.60114	-4.6081	-4.8988	2.868	4.0343	-5.3191	-1.7928	0.64371
-8.8592	-12.083	-12.309	-11.631	-3.6199	-12.806	-10.823	-13.477	-10.551	-8.3058	-7.4801	-9.1724	-4.9648	-8.6416	-13.176	-12.344	-5.7896	-8.9969	-8.0518	-7.0166	-12.007	-14.621	-19.007	-4.1552	-8.7555	-12.116	-1.1804	-12.864	-12.556	-6.2767	-16.077	-4.4137	-9.6705	-17.314	-6.9565	-8.9082	-11.226	-5.7197	-9.197	-11.432	-17.548	-14.038	-2.6563	-14.844	-9.0713	-13.3	-14.968	-10.85	-12.372	-8.0308
8.7387	4.1893	7.1807	1.959	0.56188	3.2153	7.1175	3.246	3.7544	8.6239	4.735	7.5325	9.2765	6.311	9.4818	0.77191	-0.25092	1.3943	7.5424	10.004	5.8968	10.827	2.4411	5.5128	6.2587	3.9503	9.6767	2.0101	6.9231	6.6538	1.0219	5.074	2.2783	10.357	7.7285	-2.5156	6.6124	4.1614	6.512	1.9283	4.5602	6.9924	0.78906	5.1081	1.9883	7.6433	6.2611	6.3063	3.9213	2.4327
-0.64416	-0.311	0.77833	-3.3434	8.4826	-5.5947	-0.094205	-9.448	-11.142	-5.497	-5.7709	1.916	-6.7059	-7.2108	-3.0115	1.7556	-0.78027	-3.5462	4.3898	-2.6801	-0.70752	0.68591	6.0132	-5.7092	2.8284	-6.8179	-1.9961	-1.3319	-3.8453	0.0059594	-0.55054	-1.742	2.8944	-2.8821	-1.5817	3.9902	-7.4942	-4.8106	-3.4815	0.792	-0.11666	2.0067	-1.8728	8.2463	3.2544	0.42428	-1.5258	-4.7829	3.2024	-2.7637
1.9849	-3.924	-2.5629	-2.4214	1.1355	-3.0075	-0.47411	2.9295	-1.8745	0.40869	-1.7114	-1.6867	-4.3326	-4.2576	-8.3484	-5.7816	-4.3956	-11.15	-1.2674	1.45	-2.9984	1.9616	-6.0523	-0.74259	-3.347	-2.2964	-4.1912	-4.7233	-7.1543	1.5104	-2.1792	-2.6794	2.0779	-1.2316	-4.9488	-0.30542	3.7891	-8.5776	-3.5083	-2.324	0.69124	-1.2263	-5.0211	-2.4643	0.68738	-3.4906	-3.1911	2.7214	-7.811	2.3894
-1.2859	1.2245	1.4903	3.0505	-0.78415	-1.6355	-1.2034	-6.8565	-3.9784	5.9197	-0.55386	-0.25152	0.41542	0.3957	4.0761	-3.1851	0.25165	-1.1124	-1.1956	3.2343	1.6471	-2.1009	-2.2734	-3.3167	-4.9184	-1.7809	-9.183	2.0587	0.17364	-0.54739	2.205	-1.411	0.57097	-4.2101	0.5146	-3.8447	-6.1343	-0.89894	-1.4179	7.9112	2.2942	3.5961	4.3981	2.6771	2.5675	0.24181	0.26635	-2.3663	-2.7783	5.8443
-10.725	-9.6014	-11.916	-11.333	-12.358	-11.421	-12.141	-10.013	-12.537	-8.3732	-13.447	-9.1588	-12.914	-12.931	-16.138	-22.366	-5.0319	-10.029	-5.2051	-11.319	-13.235	-17.14	-13.334	-12.809	-10.1	-10.914	-15.145	-21.353	-14.027	-7.0472	-9.2435	-15.074	-12.755	-14.871	-13.138	-12.649	-13.938	-14.413	-4.0378	-14.826	-15.826	-14.109	-7.3777	-11.378	-17.476	-14.102	-15.593	-19.788	-11.589	-5.6411
0.71614	-3.3077	-2.4954	0.32863	-1.8466	-0.46601	-2.6491	-5.5914	-8.6502	0.74903	-3.9245	-11.511	-6.0972	-6.2804	-2.5796	-5.1567	-3.9621	2.2683	-2.3684	-7.1868	-3.5229	0.056979	-0.33524	0.062755	-5.4696	-5.4648	-4.1797	1.8616	-6.2843	-1.8866	-2.2915	-0.57342	-5.3905	-5.3459	-6.0885	-6.2386	-2.2581	-9.043	-5.7052	5.6888	-4.4412	-4.4809	2.1973	-2.5981	-12.615	-0.8135	1.0849	-3.472	-2.7378	-2.5342
6.3363	9.8227	8.6529	3.219	7.3046	6.9848	4.2759	11.564	7.0967	9.0278	4.5662	8.5875	3.3082	10.948	-0.95184	6.1789	4.073	3.4589	7.8524	8.8652	4.6733	1.0577	1.9039	15.128	-4.2569	5.2247	10.684	9.7109	-2.2477	2.1916	5.5489	1.9668	5.5647	-2.8057	4.3	4.7186	13.198	6.9662	10.284	7.9697	8.8253	8.3287	12.002	5.7704	2.259	10.117	11.112	2.6291	5.2862	8.5289
-15.096	-16.322	-9.1981	-12.796	-12.403	-13.095	-15.113	-15.879	-16.324	-10.496	-11.519	-11.568	-8.9232	-16.167	-15.577	-9.6023	-12.73	-9.1816	-11.858	-12.531	-16.697	-11.242	-16.692	-17.033	-17.916	-17.186	-11.863	-14.471	-11.36	-9.4457	-19.37	-17.314	-9.964	-16.179	-10.897	-7.2252	-17.22	-12.203	-10.251	-17.093	-13.469	-12.723	-14.137	-13.771	-5.8063	-18.834	-3.0258	-10.96	-12.258	-13.427
-24.776	-24.602	-27.252	-25.823	-25.391	-24.202	-18.753	-21.584	-26.173	-24.618	-24.903	-24.679	-22.185	-19.163	-24.435	-25.426	-27.979	-18.642	-20.009	-22.63	-21.379	-22.601	-18.231	-20.81	-17.319	-21.292	-20.197	-17.813	-26.071	-20.315	-24.931	-23.771	-15.99	-22.717	-19.772	-28.529	-18.664	-18.682	-21.398	-26.789	-14.655	-23.463	-19.9	-25.632	-18.654	-18.824	-22.582	-17.336	-26.363	-25.355
-3.574	2.9713	-1.4412	-0.65133	2.0837	1.4848	0.077291	6.6064	1.1208	-0.9808	0.39435	-0.41134	-3.7069	3.0082	-2.2559	5.9234	-4.1978	-2.9998	2.5034	3.7094	-4.7597	3.7492	-2.8704	7.0036	-0.14844	-0.44929	1.3113	-4.3875	4.1251	0.27561	-4.9816	-0.080495	-5.5152	0.25559	-2.3641	2.2319	-2.969	-4.0227	-2.0932	-2.6701	1.1195	-1.0279	3.0702	-0.6224	-0.86114	-1.8411	-5.2336	-6.5181	2.351	-0.054098
1.1566	-7.1845	-3.5501	-0.12226	-6.451	6.2925	-1.9026	0.17116	-0.93102	3.3324	2.1616	0.77759	1.8106	2.9624	-3.3316	4.7271	-0.015627	1.5103	-0.96483	4.4336	-1.997	-0.9068	2.1182	3.8603	-0.039549	2.0479	8.3999	1.8925	-0.5721	-0.97351	-0.15796	-2.4145	-8.2611	-1.0909	6.4001	3.3614	1.422	-0.33855	5.6042	3.209	-2.2543	1.0159	-0.45386	-4.2082	1.8434	-5.38	2.3297	-0.14476	4.7381	-0.71198
7.4059	0.032047	1.3664	6.528	7.4769	3.3377	6.8331	6.1857	2.2187	4.8352	0.88666	4.5583	0.39279	3.0183	6.4369	8.766	5.8087	6.4396	7.5019	7.0861	9.2081	9.6653	6.0899	9.3027	7.2385	8.4246	6.8331	12.17	5.1066	3.208	6.7518	8.3304	-0.26866	8.5016	3.1297	9.1874	2.4311	4.5508	-1.1501	8.5993	4.9475	8.4544	11.609	9.8665	8.6407	-0.72094	7.0436	0.43288	3.1223	4.5882
7.5355	11.834	2.4526	-3.0101	-1.0584	5.5889	-1.31	2.7236	0.067192	3.4323	4.6724	8.7964	3.7916	1.4335	-2.3246	4.5914	4.8019	-1.405	-4.3458	-1.3569	5.3714	-2.6284	3.4595	-2.5756	7.3369	3.8942	5.3899	-1.2218	1.0224	0.83653	0.43884	-0.37483	-2.6657	2.8251	4.2659	-1.7506	6.4283	0.04053	-0.98396	4.2197	-0.55257	-0.67915	2.8625	5.4016	3.2817	1.6902	1.2158	4.3901	-0.58186	-0.23747
5.3024	9.4706	9.0267	6.9484	6.6795	2.948	5.9616	-0.42023	2.2049	3.8229	2.4779	10.792	5.5381	7.4532	3.6801	5.9506	7.8047	2.2187	2.2762	-0.39195	4.7698	8.3937	11.606	9.1213	4.4275	7.8334	10.34	13.14	2.6039	10.882	7.0181	0.99766	3.459	1.4136	1.6753	7.1701	4.8761	5.7561	8.3826	12.489	9.9131	2.9118	8.3153	8.5083	3.8105	10.121	0.65765	3.5359	2.6816	8.0791
-11.846	-10.043	-8.5259	-8.0312	-15.859	-16.267	-15.57	-14.157	-10.213	-11.003	-14.586	-11.661	-14.579	-12.621	-8.0991	-7.7788	-12.593	-11.113	-12.004	-15.501	-15.059	-10.638	-12.45	-13.902	-19.16	-18.443	-14.738	-13.891	-8.8409	-8.7524	-12.003	-12.173	-10.273	-8.6216	-16.495	-12.474	-18.043	-10.434	-16.086	-17.151	-10.779	-4.9165	-14.322	-15.508	-18.796	-12.963	-14.764	-6.4559	-12.891	-15.236
6.0782	7.6214	12.267	8.5578	8.576	2.1665	9.8601	5.3457	5.3216	3.8655	5.0117	6.1057	9.2714	7.5802	8.1547	6.0105	6.8434	2.3763	2.2392	4.484	3.1185	2.9875	6.4221	9.4237	9.7372	10.214	6.3206	9.89	5.2297	5.5199	0.004149	8.1089	4.5892	6.8248	2.77	7.4794	6.7534	7.0331	8.717	8.5859	2.6092	11.37	5.5011	11.538	9.4861	5.8915	11.089	7.3601	11.618	10.328
-7.1065	-6.6559	-8.439	-0.81135	-0.10294	-4.4097	-1.1802	4.4554	1.8994	-4.0579	-5.6856	-0.27252	3.4278	-6.5564	-2.16	-5.0038	-5.9504	1.6503	0.53815	0.2297	-4.5665	-2.1713	3.1784	-1.3216	4.5588	1.5585	-4.2677	-3.8107	-4.2994	2.2275	-5.1467	1.0188	-1.5269	-7.1173	-6.2646	-4.409	-0.70692	-3.0615	0.20307	-6.2474	-0.57678	-1.1922	-3.9047	-2.4383	-0.94918	-0.37863	-1.339	1.4107	-1.489	2.1068
-0.9514	-3.3735	-2.9468	-2.5501	-2.2313	-4.4881	0.77547	-6.0559	-3.2732	-4.0485	-2.4453	0.63641	-1.9352	-4.3922	-1.4003	-6.7229	-6.4053	0.72768	-4.3399	-1.2803	-1.9083	-6.2618	0.14623	-1.0972	-3.035	-6.0047	-1.1334	-3.2423	-6.8079	-1.198	-5.0092	-1.2888	-4.5909	-12.187	-3.4033	-0.8952	-3.8878	-7.6043	-6.6527	-1.4443	-8.4374	-2.8236	-3.4397	-1.7722	-1.5357	-3.8655	-8.8044	2.6265	-5.3927	-0.15925
-10.878	-6.5383	-6.9627	-16.33	-15.791	-12.089	-7.3579	-12.168	-19.472	-17.579	-7.5035	-15.341	-14.324	-7.6861	-14.607	-17.093	-13.425	-10.476	-16.556	-10.494	-12.543	-15.298	-13.121	-12.888	-16.506	-10.317	-14.3	-8.9361	-12.274	-12.117	-14.717	-13.519	-9.9744	-9.2773	-12.504	-19.301	-11.287	-18.183	-15.97	-14.515	-14.469	-12.402	-7.4291	-13.128	-14.697	-15.688	-9.3806	-13.151	-9.374	-12.645
-7.7318	4.703	-5.8708	-0.42609	-6.13	2.9094	2.0191	-3.1756	-4.5213	-2.7005	0.25856	-0.47742	0.83233	3.3145	1.8541	-2.9155	2.3592	-4.3979	5.1211	-5.8038	0.53539	1.1944	-3.476	-1.8238	-2.1273	-7.1595	1.9283	-3.271	3.1611	-2.3806	-9.7981	2.8218	-6.1628	-1.7529	-4.5135	-3.0057	-3.115	-7.8721	-8.2346	-2.8719	-1.841	-3.7322	-1.0751	-5.0351	-8.141	0.74837	-3.2621	4.5846	1.6619	3.2925
-0.11117	-10.05	-12.307	-7.1477	-11.989	-9.7769	-6.5725	-5.6756	-16.344	-10.303	-3.6874	-6.6921	-8.0925	-15.032	-10.427	-10.972	-3.6021	-14.164	-15.795	-8.4169	-10.467	-5.2308	-8.718	-5.4452	-2.7349	-6.7537	-15.762	-11.024	-3.6407	-9.7681	-20.222	-9.501	-8.5911	-10.953	-7.7371	-11.524	-11.761	-11.573	-11.611	-12.506	-4.5245	-16.418	-11.179	-7.867	-11.212	-8.9732	-11.103	-13.009	-8.1306	-12.606
-1.1975	2.6222	2.4101	2.3138	10.225	1.5863	2.9891	0.67048	6.8516	11.17	0.25863	6.4955	0.63459	3.3788	6.8691	-0.48535	3.0478	8.7735	2.032	1.4862	2.363	5.053	-3.931	3.3158	5.9462	5.3643	5.0679	3.4247	1.1159	1.7296	4.4796	0.3973	1.7703	3.9449	8.3366	3.9377	2.613	0.91846	-9.3309	3.1457	5.6203	5.4305	-0.34654	-0.73954	3.1965	2.015	7.7151	11.788	2.9508	6.2383
-5.1397	-9.9351	-1.9091	2.5841	1.1605	-2.3457	-5.9468	0.27594	-0.73488	-1.2964	-3.8489	-4.9264	-5.7301	-1.4077	2.2974	1.0605	-2.7538	-1.8577	-2.295	-7.728	0.17666	-3.9822	-5.2075	-4.8425	-1.705	-0.29518	-3.6436	-2.3845	-0.44395	-1.7112	-2.0984	5.1902	-3.6771	-0.54476	-4.5363	-5.7184	3.22	3.2002	-1.9803	3.6609	0.50103	2.2697	0.36006	3.8037	-5.6134	-0.25919	-3.7824	-3.3326	-5.8151	-2.5578
-2.2505	-1.1382	-2.5126	-1.8185	-0.86146	4.5343	1.4078	1.3266	-1.7957	3.6622	0.15904	-6.0122	5.7224	-1.5611	-3.5167	-2.5381	-0.53277	2.6911	-0.31319	-0.97883	-0.50885	-3.3844	2.272	-0.38003	-0.76951	1.6054	-2.0008	-3.1094	3.757	0.33712	-4.3662	5.3838	-2.1044	-1.6528	4.5505	-3.2683	7.5895	-0.73944	1.0248	-2.3847	0.45247	1.0132	-3.2145	-2.7995	3.0617	-6.2232	0.65658	-6.9163	1.1704	1.4904
-1.7193	-0.90506	1.7588	-2.3654	-1.7119	-5.6406	1.1076	-4.7629	-5.1043	1.4668	-1.133	-1.9462	1.2478	-4.8297	-1.2244	1.0232	1.9004	-10.946	-4.0374	-14.603	-1.6544	-3.109	-5.6226	-3.4257	-4.676	-7.2514	-8.4383	-9.4733	1.6228	-1.1781	2.8204	-4.9878	2.3593	-4.1405	-5.5838	-0.16287	-2.1655	-4.7112	-4.6007	2.6734	1.1267	-4.0896	-2.7365	-6.4733	-2.7222	-10.342	-6.9298	-1.7274	-5.1513	-9.5599
-3.3654	3.8769	1.2451	1.6131	0.16181	0.93159	2.101	3.8948	4.1438	-2.9307	3.7011	-1.3884	4.517	-2.2944	-6.496	-3.6639	-2.3695	-2.0227	1.1015	-6.2382	-1.1067	-3.4445	3.3087	-0.25465	-2.002	-1.667	-3.7999	-0.29457	-2.2876	0.35051	-2.8081	0.17525	-3.9497	5.3827	-5.4569	-1.987	-4.7647	2.8303	-0.66919	0.61805	-4.238	-1.6887	-2.7211	5.1263	-2.9406	-3.1618	3.1577	0.83687	-2.7026	-2.2238
5.7137	2.5737	10.125	3.9341	9.5426	-0.57801	9.6212	8.2113	2.5495	8.4682	3.6876	3.4096	8.2249	7.5664	7.7728	3.2357	4.561	-0.38226	13.467	7.0397	5.5559	-0.12004	0.24538	8.6036	6.1865	5.2635	9.2989	8.0487	6.932	10.159	2.0221	1.9006	4.431	3.605	6.7152	9.2843	8.5948	8.0282	2.95	2.451	10.222	9.5377	-1.6871	4.976	6.2218	5.4076	4.9181	5.4851	6.0346	10.061
-2.244	-7.7725	-1.469	2.8442	-7.9878	-5.8499	-12.223	2.941	-2.9083	-4.8368	0.48124	-1.973	-1.4984	-6.7082	1.5859	-9.9701	-2.3505	-6.2097	-2.5656	-7.2288	-2.3778	-2.7364	-3.992	-1.4574	-0.00088808	-2.3988	-7.1911	0.0057868	-2.9339	1.7146	-6.1241	-4.0939	-4.6824	-5.4366	-4.2632	-1.8339	0.018167	-0.60862	-0.67666	-4.9227	-6.2724	2.6707	-1.8419	-7.5497	-3.785	-2.1839	2.6025	-3.4847	-3.6708	-4.8564
-8.2076	-12.598	-15.567	-15.265	-3.9404	-9.929	-6.1758	-4.8111	-8.0652	-15.24	-9.3045	-6.5604	-12.727	-13.581	-9.97	-8.2939	-20.209	-10.574	-6.1939	-7.377	-8.9604	-7.6812	-5.3508	-8.0811	-9.2686	-13.219	-14.083	-4.7664	-7.3852	-10.489	-6.7913	-11.343	-10.264	-5.6246	-9.3737	-6.3728	-6.6694	-10.063	-11.344	-7.3612	-12.481	-11.636	-7.3786	-12.521	-9.1003	-3.433	-10.118	-11.159	-11.949	-12.198
-2.7734	-0.13402	-0.45088	-10.015	-0.73823	-6.1672	-2.4353	0.86598	1.8717	-3.1805	-5.1645	-0.41656	-4.4453	-9.3382	-3.2322	0.52789	-9.0166	3.8787	-1.0617	-4.5324	-1.2721	-0.40626	-10.524	-6.2214	2.2112	0.91112	0.69735	3.6482	-5.0173	-3.7773	0.21884	-3.3505	-0.60551	-0.37836	5.3121	-8.3132	-2.1339	-2.014	-6.3768	-8.1409	-4.5547	1.3063	-5.0552	-3.7414	-7.8303	-10.531	-5.8433	-7.0939	-2.0039	-0.052001
-3.1683	-7.1855	0.68946	0.33739	-1.2866	-4.5149	5.2065	8.1163	-7.209	-4.3144	0.75919	-4.144	-2.5296	-3.5328	-2.7043	-7.3363	-0.21851	0.94504	-7.3069	-9.086	-1.6343	-5.4894	-6.7336	-8.1754	1.4304	-0.48546	0.76462	-2.2409	-5.46	-7.1023	-0.93935	-7.6974	1.436	-2.1447	-6.1425	-3.3269	-3.2518	2.7884	-6.376	-5.2124	3.9172	1.8866	0.2248	2.704	0.83597	3.4424	-3.4339	-4.4313	0.69257	-8.3531
[truncated: 150 more columns]
