# Supplementary material for: Genetic dissection of main and epistatic effects of QTL based on augmented triple test cross design
Source: PLoS One. 2017 Dec 14;12(12):e0189054. doi: 10.1371/journal.pone.0189054 (PMC5730204; doi:10.1371/journal.pone.0189054)
Supplement: S8 Supporting Information — (ZIP) [file pone.0189054.s008.zip]

Archive with 234 entries (234 files):
- z4_1000_0.2_10.csv
- z4_1000_0.2_5.csv
- z4_1000_0.5_10.csv
- z4_1000_0.5_5.csv
- z4_1000_0.8_10.csv
- z4_1000_0.8_5.csv
- z4_100_0.2_10.csv
- z4_100_0.2_5.csv
- z4_100_0.5_10.csv
- z4_100_0.5_5.csv
- z4_100_0.8_10.csv
- z4_100_0.8_5.csv
- z4_1050_0.2_10.csv
- z4_1050_0.2_5.csv
- z4_1050_0.5_10.csv
- z4_1050_0.5_5.csv
- z4_1050_0.8_10.csv
- z4_1050_0.8_5.csv
- z4_1100_0.2_10.csv
- z4_1100_0.2_5.csv
- z4_1100_0.5_10.csv
- z4_1100_0.5_5.csv
- z4_1100_0.8_10.csv
- z4_1100_0.8_5.csv
- z4_1150_0.2_10.csv
- z4_1150_0.2_5.csv
- z4_1150_0.5_10.csv
- z4_1150_0.5_5.csv
- z4_1150_0.8_10.csv
- z4_1150_0.8_5.csv
- z4_1200_0.2_10.csv
- z4_1200_0.2_5.csv
- z4_1200_0.5_10.csv
- z4_1200_0.5_5.csv
- z4_1200_0.8_10.csv
- z4_1200_0.8_5.csv
- z4_1250_0.2_10.csv
- z4_1250_0.2_5.csv
- z4_1250_0.5_10.csv
- z4_1250_0.5_5.csv
- z4_1250_0.8_10.csv
- z4_1250_0.8_5.csv
- z4_1300_0.2_10.csv
- z4_1300_0.2_5.csv
- z4_1300_0.5_10.csv
- z4_1300_0.5_5.csv
- z4_1300_0.8_10.csv
- z4_1300_0.8_5.csv
- z4_1350_0.2_10.csv
- z4_1350_0.2_5.csv
- z4_1350_0.5_10.csv
- z4_1350_0.5_5.csv
- z4_1350_0.8_10.csv
- z4_1350_0.8_5.csv
- z4_1400_0.2_10.csv
- z4_1400_0.2_5.csv
- z4_1400_0.5_10.csv
- z4_1400_0.5_5.csv
- z4_1400_0.8_10.csv
- z4_1400_0.8_5.csv
- z4_1450_0.2_10.csv
- z4_1450_0.2_5.csv
- z4_1450_0.5_10.csv
- z4_1450_0.5_5.csv
- z4_1450_0.8_10.csv
- z4_1450_0.8_5.csv
- z4_1500_0.2_10.csv
- z4_1500_0.2_5.csv
- z4_1500_0.5_10.csv
- z4_1500_0.5_5.csv
- z4_1500_0.8_10.csv
- z4_1500_0.8_5.csv
- z4_150_0.2_10.csv
- z4_150_0.2_5.csv
- z4_150_0.5_10.csv
- z4_150_0.5_5.csv
- z4_150_0.8_10.csv
- z4_150_0.8_5.csv
- z4_1550_0.2_10.csv
- z4_1550_0.2_5.csv
- z4_1550_0.5_10.csv
- z4_1550_0.5_5.csv
- z4_1550_0.8_10.csv
- z4_1550_0.8_5.csv
- z4_1600_0.2_10.csv
- z4_1600_0.2_5.csv
- z4_1600_0.5_10.csv
- z4_1600_0.5_5.csv
- z4_1600_0.8_10.csv
- z4_1600_0.8_5.csv
- z4_1650_0.2_10.csv
- z4_1650_0.2_5.csv
- z4_1650_0.5_10.csv
- z4_1650_0.5_5.csv
- z4_1650_0.8_10.csv
- z4_1650_0.8_5.csv
- z4_1700_0.2_10.csv
- z4_1700_0.2_5.csv
- z4_1700_0.5_10.csv
- z4_1700_0.5_5.csv
- z4_1700_0.8_10.csv
- z4_1700_0.8_5.csv
- z4_1750_0.2_10.csv
- z4_1750_0.2_5.csv
- z4_1750_0.5_10.csv
- z4_1750_0.5_5.csv
- z4_1750_0.8_10.csv
- z4_1750_0.8_5.csv
- z4_1800_0.2_10.csv
- z4_1800_0.2_5.csv
- z4_1800_0.5_10.csv
- z4_1800_0.5_5.csv
- z4_1800_0.8_10.csv
- z4_1800_0.8_5.csv
- z4_1850_0.2_10.csv
- z4_1850_0.2_5.csv
- z4_1850_0.5_10.csv
- z4_1850_0.5_5.csv
- z4_1850_0.8_10.csv
- z4_1850_0.8_5.csv
- z4_1900_0.2_10.csv
- z4_1900_0.2_5.csv
- z4_1900_0.5_10.csv
- z4_1900_0.5_5.csv
- z4_1900_0.8_10.csv
- z4_1900_0.8_5.csv
- z4_1950_0.2_10.csv
- z4_1950_0.2_5.csv
- z4_1950_0.5_10.csv
- z4_1950_0.5_5.csv
- z4_1950_0.8_10.csv
- z4_1950_0.8_5.csv
- z4_2000_0.2_10.csv
- z4_2000_0.2_5.csv
- z4_2000_0.5_10.csv
- z4_2000_0.5_5.csv
- z4_2000_0.8_10.csv
- z4_2000_0.8_5.csv
- z4_200_0.2_10.csv
- z4_200_0.2_5.csv
- z4_200_0.5_10.csv
- z4_200_0.5_5.csv
- z4_200_0.8_10.csv
- z4_200_0.8_5.csv
- z4_250_0.2_10.csv
- z4_250_0.2_5.csv
- z4_250_0.5_10.csv
- z4_250_0.5_5.csv
- z4_250_0.8_10.csv
- z4_250_0.8_5.csv
- z4_300_0.2_10.csv
- z4_300_0.2_5.csv
- z4_300_0.5_10.csv
- z4_300_0.5_5.csv
- z4_300_0.8_10.csv
- z4_300_0.8_5.csv
- z4_350_0.2_10.csv
- z4_350_0.2_5.csv
- z4_350_0.5_10.csv
- z4_350_0.5_5.csv
- z4_350_0.8_10.csv
- z4_350_0.8_5.csv
- z4_400_0.2_10.csv
- z4_400_0.2_5.csv
- z4_400_0.5_10.csv
- z4_400_0.5_5.csv
- z4_400_0.8_10.csv
- z4_400_0.8_5.csv
- z4_450_0.2_10.csv
- z4_450_0.2_5.csv
- z4_450_0.5_10.csv
- z4_450_0.5_5.csv
- z4_450_0.8_10.csv
- z4_450_0.8_5.csv
- z4_500_0.2_10.csv
- z4_500_0.2_5.csv
- z4_500_0.5_10.csv
- z4_500_0.5_5.csv
- z4_500_0.8_10.csv
- z4_500_0.8_5.csv
- z4_550_0.2_10.csv
- z4_550_0.2_5.csv
- z4_550_0.5_10.csv
- z4_550_0.5_5.csv
- z4_550_0.8_10.csv
- z4_550_0.8_5.csv
- z4_600_0.2_10.csv
- z4_600_0.2_5.csv
- z4_600_0.5_10.csv
- z4_600_0.5_5.csv
- z4_600_0.8_10.csv
- z4_600_0.8_5.csv
- z4_650_0.2_10.csv
- z4_650_0.2_5.csv
- z4_650_0.5_10.csv
- z4_650_0.5_5.csv
- z4_650_0.8_10.csv
- z4_650_0.8_5.csv
- z4_700_0.2_10.csv
- z4_700_0.2_5.csv
- z4_700_0.5_10.csv
- z4_700_0.5_5.csv
- z4_700_0.8_10.csv
- z4_700_0.8_5.csv
- z4_750_0.2_10.csv
- z4_750_0.2_5.csv
- z4_750_0.5_10.csv
- z4_750_0.5_5.csv
- z4_750_0.8_10.csv
- z4_750_0.8_5.csv
- z4_800_0.2_10.csv
- z4_800_0.2_5.csv
- z4_800_0.5_10.csv
- z4_800_0.5_5.csv
- z4_800_0.8_10.csv
- z4_800_0.8_5.csv
- z4_850_0.2_10.csv
- z4_850_0.2_5.csv
- z4_850_0.5_10.csv
- z4_850_0.5_5.csv
- z4_850_0.8_10.csv
- z4_850_0.8_5.csv
- z4_900_0.2_10.csv
- z4_900_0.2_5.csv
- z4_900_0.5_10.csv
- z4_900_0.5_5.csv
- z4_900_0.8_10.csv
- z4_900_0.8_5.csv
- z4_950_0.2_10.csv
- z4_950_0.2_5.csv
- z4_950_0.5_10.csv
- z4_950_0.5_5.csv
- z4_950_0.8_10.csv
- z4_950_0.8_5.csv
