# Supplementary material for: Genetic dissection of main and epistatic effects of QTL based on augmented triple test cross design
Source: PLoS One. 2017 Dec 14;12(12):e0189054. doi: 10.1371/journal.pone.0189054 (PMC5730204; doi:10.1371/journal.pone.0189054)
Supplement: S8 Supporting Information — (ZIP) [file pone.0189054.s008.zip › z4_1000_0.2_10.csv]

97.005	103.8	96.087	98.002	100.44	98.535	102.12	99.715	100.26	101.46	100.1	103.14	99.274	100.76	104.6	100.36	101.74	108.06	103.48	98.256	101.32	98.135	98.744	99.968	100.05	99.017	97.415	97.247	93.194	95.791	98.396	101.44	99.125	99.521	103.22	99.887	97.231	97.589	101.15	101.34	96.845	91.445	92.014	97.547	104.06	101.63	100.61	89.182	107.48	102.88
117.02	113.67	120.93	114.83	116.46	118.25	113.04	119.55	108.59	116.51	116.91	115.96	115.4	118.83	120.18	113.14	117.77	123.77	120.65	118.64	113.45	117.53	118.98	113.01	111.89	116.6	117.68	118.08	118.24	116.88	116.04	116.89	114.82	119.05	120.09	116.06	114.35	112.9	118.4	116.31	119.44	117.66	114.99	118.3	112.98	117.39	115.94	124.52	116.45	113.69
99.283	104.62	104.25	106.82	107.17	97.85	104.39	100	107.04	106.18	104.47	107.58	105.38	106.75	106.03	108.2	111.19	106.74	105.33	103.27	97.892	105.93	102.69	101.75	106.11	103.31	106.29	102.2	102.11	103.1	111.16	106.94	107.95	102.79	104.64	103.81	106.25	108.77	109.05	100.29	109.69	107.66	108.37	104.73	108.83	107.7	100.99	109.98	106.96	98.137
106.01	102.94	105.9	102.6	103.86	107.72	105.39	107.82	108.78	106.05	106.39	106.61	111.21	112.82	108.47	106.77	109.66	106.81	108.32	109.11	105.43	104.83	103.17	114.78	99.152	104.11	104.69	105.36	107.45	106.35	101.47	99.398	103.73	102.09	108.58	101.9	105.98	107.02	107.6	99.096	108.8	98.868	106.81	108.66	104.93	105.88	110.18	101.91	107.16	111.22
105.21	108.42	101.6	106.85	108.64	109.07	113.77	107.5	109.17	110.23	107.1	106.5	109.23	103.59	110.99	108.14	105.56	104.45	107.48	105.71	101.51	101.09	106.38	102.92	99.35	104.45	110.64	90.194	110.94	103.93	107.89	108.7	107.6	104.84	111.91	103.58	112.33	97.533	103.88	105.78	109.35	106.99	106.79	112.4	102.89	98.238	103.61	107.61	106.43	104.56
108.66	98.843	108.07	100.93	106.55	104.8	106.84	101.79	101.91	111.46	111.62	107.99	109.1	113.04	112.26	107.12	109.88	112.22	104.94	106.01	98.604	102.15	101.58	108.24	105.85	108.82	100.37	105.88	106.84	107.12	102.71	102.74	106.28	105.75	100.57	104.46	106.04	99.966	105.17	105.89	112.17	109.86	101.23	98.978	108.2	100.39	104.54	109.97	101.17	106.58
110.19	113.06	112.41	109.78	108.77	112.16	113.64	108.81	106.87	115.19	111.91	108.63	111.91	111.37	117.01	112.2	116.89	108.55	104.02	108.3	111.88	111.2	111.5	116.86	112.47	113.03	111.46	109.77	109.96	114.36	114.48	113.39	109.01	112.65	105.06	111.84	114.19	115.8	111.45	116.88	113.8	113.16	119.68	110.29	108.6	115.02	106.7	117.95	108.18	114.88
102.45	103.13	104.55	109.03	108.37	108.61	105.24	102.14	105.05	108.94	104.57	102.64	99.896	103.45	103.51	98.147	103.22	101.36	111.13	108.72	105.62	108.31	104.68	100.54	96.847	107.42	107.22	101.38	110.5	101.66	107.76	102.67	99.732	104.02	102.48	98.517	100.3	107.79	102.48	107.42	95.395	103.87	108.3	101.52	104.47	110.77	107.06	96.796	108.47	99.203
110.46	106.63	114.19	113.79	112.63	109.6	110.39	111.82	116.01	108.58	106.16	112.2	112.43	111.97	109.78	113.34	111.24	112.04	105.24	109.16	110.73	110.75	109.47	111.87	115.37	107.3	110.9	110.24	116.66	107.79	112.67	104.48	116.75	113.39	106.16	109.27	111.12	110.19	106.24	109.81	109.73	110.97	113.51	104.6	110.83	110.28	105.65	111.5	105.66	112.07
101.53	105.35	101.11	113.03	108.76	112.43	107.7	107.1	107.99	108.79	101.76	100.46	103.43	110.12	102.99	106.15	107.03	104.24	104.3	103.89	109.97	107.14	103.75	107.85	105.35	103.63	101.72	104.43	105.95	104.98	107.53	100.17	106.73	101.33	107.91	107.45	114.86	109.69	103.13	113.47	113.92	105.48	109.78	104.97	103.36	106.08	107.66	102.55	108.9	104.44
101.32	105.15	107.25	101.21	111.93	100.54	104.79	101.66	105.44	108.45	103.74	104.35	104.49	102.36	105.91	98.956	104.41	107.07	99.699	110.91	104.08	105.13	109.34	101.07	109.11	112.7	104.12	99.977	106.45	104.42	110.36	107.94	103.4	101.92	109.53	110.58	107.08	107.95	99.712	101.18	104.62	100.62	101.84	105.73	107.93	106.81	108.34	99.418	101.23	105.49
111.72	100.53	107.6	103.61	99.288	108.94	108.69	107.93	110.59	104.37	108.11	108.83	112.53	97.197	102.07	103.2	106.66	101.81	112.59	104.57	110.92	114.67	108.68	106.06	102.97	106.82	113.09	104.01	105.64	106.67	106.82	102.46	106.6	112.84	98.744	103.15	104.51	108.53	102.4	112.41	105.33	99.821	103.98	106.63	104.46	103.28	106.7	108.97	107.28	111.94
109.06	108.25	106.54	110.07	112.69	107.05	105.36	109.14	105.84	107.33	110.94	109.6	109.83	107	107.06	104.39	108.55	107.89	103.18	105.92	102.4	111.08	106.39	104.85	108.49	109.47	112	106.13	105.4	108.22	110.21	107.56	105.74	106.69	104.64	105.84	107.62	105.3	108.69	112.15	110.23	110.71	108.58	105.79	104.45	110.42	107.67	109.04	100.25	108.08
99.738	106.55	106.11	102.89	111.79	107.49	103.58	108.45	106.17	109.37	107.39	101.05	106.25	111.77	105.34	105.57	106.8	109.07	101.08	103.8	97.524	104.66	109.31	107.76	106.82	109.41	108.34	105.38	103.77	101.74	102.56	105.93	106.25	109.03	105.11	104.28	106.21	100.06	108.72	105.7	106.78	106.7	104.94	101.15	101.13	108.53	108.54	107.12	108.6	106.04
107.28	106.34	104.58	100.48	104.35	107.79	105.87	103	103.64	103.39	106.36	106.79	102.82	110.94	97.505	104.88	105.27	111.12	105.76	108.52	102.01	107.97	104.45	103.55	102.91	98.68	102.11	96.073	107.69	103.31	99.179	104.48	98.608	103.13	109.64	108.02	104.17	104	108.45	108.74	100.24	107.6	100.42	103.93	106.24	98.626	109.22	105.56	105.39	103.85
111.32	102.4	105.14	104.14	106.15	104.87	102.24	105.66	102.97	104.11	100.2	103.57	105.47	100.15	102.83	108.41	96.968	102.64	106.94	101.19	110.31	100.98	106.95	105.55	109.68	106.41	104.8	108.83	102.93	105.44	101.8	107.47	103.92	103.77	99.511	111.05	100.99	105.01	110.52	107.05	103.71	103.91	102.32	104.45	107.39	101.33	105.17	105.98	102.04	107.88
122.52	108.08	114.34	113.98	106.69	110.64	114.03	112.68	120.97	105.92	111.11	117.16	110.15	108.18	109.21	113.86	110.44	113.49	108.28	112.87	112.75	105.52	111	108.77	116.63	109.34	111.81	112.7	114.28	118.56	114.2	111.37	106.65	119.47	117.69	111.09	111.32	113.16	107.87	119.03	115.44	113.4	116.04	112.85	113.4	106.5	110.93	109.64	108.01	111.73
119.22	115.26	118.07	113.88	113.16	116.93	112.77	119.87	113.9	122.01	117.95	121.53	119.65	117.84	111.89	122.02	124.13	121.72	116.53	122.03	114.59	122.46	117.73	118.49	118.49	117.03	117.62	122.66	117.16	118.17	121.48	116.29	120.72	116.02	116.36	119.33	116.49	111.62	118.86	122.38	122.74	118.14	120.79	117.58	117.35	119.95	115.22	118.25	115.26	116.18
105.06	113.55	107.79	112.77	109.14	111.92	107.92	111.92	118.93	109.58	109.24	114.4	110.3	114.53	115.03	112.39	112.17	103.77	107.6	108.53	111.7	115.17	110.26	111.13	115.68	108.16	109.52	115.41	115.93	114.22	112.3	116.13	109.72	109.53	106.01	114.08	113.11	111.22	112.88	111.5	112.04	103.96	111.04	108.58	112.96	111.46	114.3	110.05	108.38	115.39
104.88	102.76	107.78	107.02	106.9	104.5	107.33	103.97	104.7	101.16	105.24	103.9	106.84	111.22	98.623	101.05	111.72	100.16	102.91	99.567	105.71	101.13	104.8	101.96	107.04	98.926	102.68	104.26	104.81	100.57	107.13	105.37	102.14	106.7	105.13	105.18	101.94	104.55	100.91	106.61	107.69	104.59	104.73	100.98	100.79	107.34	108.28	108.22	101.25	107.86
114.92	109.47	105.85	110.74	107.36	101.11	107.92	113.42	107.2	114.15	109.56	108.95	112.29	111.31	118.04	112	114.13	118.46	113.04	109.55	107.6	108.63	113.21	109.11	106.74	110.74	114.47	107.13	109.87	110.48	111.42	110.94	111.62	111.9	117.76	111.3	109.38	112.9	113.74	110.63	112.33	100.92	111.09	112.73	108.51	109.67	111.53	109.74	111.31	110.69
106.79	103.2	107.71	100.9	106.45	104.77	107.09	102.71	105.61	104.27	107.08	104.92	103.34	107.64	109.46	105.58	102.29	110.55	101.24	103.97	107.14	107.67	104.01	102.11	105.31	101.47	108.23	104.23	106.6	111.51	105.57	109.81	101.38	101.85	104.6	108.01	109.79	102.64	102.18	99.669	109.32	102	107.86	103.66	104.58	110.58	98.967	109.43	103.46	109.76
101.39	109.01	108.54	110.6	108.34	106.19	108.69	111.97	107.22	104.66	104.96	113.31	109.97	109.11	107.9	111.1	103.85	109.39	107.9	108.65	103.57	106.87	102.19	109.39	104.04	105.36	105.67	107.68	108.32	105.12	107.76	105.73	107.77	101.53	104.19	97.732	105	115.25	106.99	109.23	105.12	109.44	107.69	112.69	111.01	104.51	108.58	109.51	107.98	105.2
105.08	108.23	104.92	109.09	108.65	104.64	106.24	105.74	109.01	103.8	99.216	100.12	107.86	105.06	107	108.22	105.59	104.03	104.53	105.58	103.03	97.131	108.97	110.82	98.341	102.23	102.75	102.07	109.49	103.56	106.84	105.77	106.73	108.6	106.86	101.58	109.4	106.73	105.77	97.668	104.25	101.08	104.91	103.13	108.03	100.29	106.64	99.43	104.18	104.97
108.98	115.27	112.76	109.64	112.43	110.57	113.96	108.69	106.24	113.71	106.11	115.75	113.79	112.18	106.71	104.37	110.51	109.08	116.35	111.16	116.37	107.27	105.21	112.21	114.63	103.17	116.44	111.46	112.12	107.54	113.19	111.46	109.99	113.58	112.83	110.63	118.82	105.04	115.97	116.32	108.05	114.57	113.38	115.6	107.92	110.49	109.1	111.09	113.87	113.93
102.27	106.86	111.89	108.57	107.1	105.54	109.35	110.93	112.05	110.59	113.42	108.46	101.78	110.92	112.77	106.34	110.08	109.46	102.99	108.32	114.38	114.15	117.21	111.01	102	106.6	107.21	106.97	111.35	111.57	97.288	115.4	107.88	108.06	108.89	119.47	104.88	107.41	112.59	110.54	110.97	110.55	113.34	116.55	114.7	112.32	109.27	109.94	112.23	108.9
104.49	109.03	101.85	104.46	101.31	102.07	98.919	105.46	106.7	102.24	102.51	102.5	103.39	106.9	100.05	101.8	103.71	107.79	106.78	106.27	108.39	99.704	103.42	107.83	105.71	107.27	100.36	103.65	106.89	111.64	101.91	105.08	102	105.54	102.45	106.13	107.72	106.37	100.18	104.13	103.33	109.64	101.83	100.92	98.667	105.01	102.56	104.48	105.9	111.87
115.44	111.6	114.61	107.44	114.16	109.92	119.12	109.61	109.32	111.13	117.42	113.19	108.95	112.42	114.91	117.42	111.73	109.35	116.35	113.06	111.55	113.79	112.43	108.63	109.94	113.11	110.37	105.2	109.62	112.88	111.79	109.39	109.9	113.27	117.56	109.75	113.82	105.96	109.71	119.04	110.44	111.46	110.55	115.96	112.65	112.26	120.12	108.62	110.97	113.63
110.39	112.39	107.48	110.12	108.9	111.85	103.74	113.84	106.06	112.19	112.47	112.99	111.89	112.12	109.95	113.3	111.59	115.33	110.84	117.59	109.37	110.99	108.62	111.7	111.04	111.77	118.73	115.88	107.67	112.84	113.56	106.91	113.83	113.35	118.98	114.35	113.87	112.26	109.52	114.81	111.56	115.29	110.29	107.86	107.56	110.36	115.93	109.32	106	113.34
99.185	103.65	108.49	104.36	102.21	100.05	100.13	104.8	105.05	101.34	104.74	111.61	99.179	102.25	97.23	108.71	104.87	100.3	105.08	101.81	102.48	111.04	103.61	109.56	108.01	103.73	111.8	101.76	108.21	108.09	100.66	110.2	106.41	108.39	111.6	101	104.36	104.66	105.94	106.13	106.43	101.94	101.73	103.98	107.96	105.79	104.58	108.04	104.98	104.43
102.57	110.62	107.37	105.26	107.57	108.94	107.45	99.401	106.54	104.39	100.4	109.28	107.19	101.38	105.39	107.18	100.76	108.42	111.26	101.02	113.79	103.91	103.98	110.31	112.14	108.19	102.12	102.63	108.6	107.22	107.38	111.97	105.9	99.832	107.68	105.88	103.9	109.7	104.66	107.77	109.52	95.251	107.92	108.14	103.84	108	107.3	111.01	105.82	112.11
104.26	104.49	109.04	106.2	105.85	107.52	104.36	103.2	104.35	106.74	102.83	99.154	105.3	101.24	115.29	110.43	108.28	105.52	103.68	110.04	108.32	106.88	108.35	105.46	103.93	107.87	106.58	114.7	107.99	104.66	106.77	99.04	108.66	105.46	104.7	106.08	110.75	106.55	107.63	104.67	110.67	106.64	100.62	102.87	107.24	102.35	105.08	102.18	104.9	108
101.81	104.69	102.61	100.04	104.44	102.68	107.12	99.643	107.51	108.04	105.72	105.04	103.14	109.48	104.03	102.58	102.13	106.38	97.135	111.02	105.69	102.13	104.96	106.93	102.93	108.31	103.66	104.38	111.52	106.53	105.58	107.73	102.94	104.18	105.4	104.49	105.57	104.84	100.82	114.67	103.3	97.573	108.23	107.23	101.24	103.1	95.892	109.27	105.89	103.15
98.575	101.64	100.83	104.94	95.653	95.346	100.26	101.96	103.88	103.92	99.83	95.027	98.14	101.09	100.68	102.68	95.745	97.313	106.45	99.023	102.81	98.654	96.991	95.984	100.28	101.18	102.84	101.39	100.43	98.256	94.814	98.079	106.24	100.9	99.173	100.86	98.148	108.39	96.084	99.275	95.84	98.588	100.65	99.816	100.43	103.18	103.89	104.22	101.59	94.771
108.18	110.17	102.35	106.8	113.21	106.21	108.99	102.52	106.92	100.57	103.94	105.45	107.42	110.64	106.22	104.04	98.365	110.14	111.24	102.48	105.16	105.4	103.94	107.02	105.39	107.4	107.64	103.12	107.35	107.68	112.23	108.36	108.52	109.08	106.77	112.87	108.77	105.16	108.74	109.02	106.85	111.59	101.62	106.52	112.68	108.46	110.21	106.33	108.29	111.34
100.82	103.16	108.68	109.39	102.47	99.921	109.18	109.25	110.1	101.12	103.37	102.92	109.99	102.82	101.79	109.04	108.12	106.54	104.25	99.741	102.51	106.1	109.68	106.66	109.82	106.36	109.43	109.95	104.5	105.99	106.52	115.33	103.41	108.91	106.27	110.64	111.06	110.31	106.19	100.78	99.339	102.16	106.48	99.81	109.55	108.9	104.41	108.68	108.97	107.63
100.29	102.49	97.33	98.715	99.2	99.376	97.23	98.689	104.15	100.28	98.527	96.306	103.87	102.61	97.175	99.779	101.19	102.62	97.805	97.116	100.14	102.17	104.83	99.031	101.3	94.997	105.3	103.8	94.764	98.931	100.14	100.41	103.71	100.27	101.35	100.27	107.07	99.801	95.736	100.56	103.92	101.3	99.679	101.9	95.825	98.868	102.39	102.86	104.25	104.43
108.54	112.19	103.61	106.66	110.85	106.6	108.79	101.7	109.76	108.64	109.55	105.8	111.83	103.41	107.61	107.65	100.96	108.71	98.455	105.23	107.38	106.06	108.2	110.97	100.38	101.96	101.24	108.7	111.22	106.65	104.87	108.89	103.17	102.75	103.7	111.68	101.29	108.44	101.77	104.17	106.03	103.43	102.22	101.04	110.15	110.18	107.07	102.77	104.05	100.97
112.61	100.92	110.13	107.03	104.64	102.92	101.1	109.47	104.42	108.84	113.74	104.35	111.13	109.36	105.77	107.69	110.78	97.153	104.96	109.22	109.11	106.06	106.23	100.86	99.913	108.05	101.59	105.92	105.29	102.13	107.06	100.29	105.92	112.25	104.65	107.1	106.91	101.55	107.29	102.24	106.34	107.36	108.15	101.12	109.16	106.98	102.65	105.49	109.7	103.97
103.56	105.73	105.06	117.65	105.96	105.39	101.97	99.231	105.44	106.81	104.26	106.94	107	101.07	108.89	104.38	112.5	112.13	101.17	108.18	108.06	106.81	105.08	104.86	103.7	109.58	109.96	99.551	107.83	105.92	105.13	108.4	104.58	115.29	106.08	102.55	103.85	99.288	100.99	102.94	101.3	111.07	107.86	105.3	100.21	106.33	101.31	111.08	104.13	102.34
104.91	108.66	105.25	104.06	105.33	107.52	106.19	108.22	110.44	106.97	108.77	103.64	107.49	104.62	109.88	105.86	102.47	97.264	103.11	102.86	101.33	99.792	103.89	112.41	107.15	102.84	106.81	107.7	106.54	108.53	108.45	108.39	98.295	108.83	109.01	113.64	104.4	100.7	103.37	97.072	105.61	99.827	106.91	110.46	103.69	99.056	104.06	106.39	111.08	108.11
107.7	106.1	103.76	109.53	99.899	109.69	108.41	106.69	105.72	105.37	103.29	112.07	99.982	107.66	104.56	109.3	103	109.04	104.9	100.41	109.6	105.15	104.09	104.53	104.95	98.636	109.58	100.19	106.15	107.86	105.23	115.62	110.06	107.58	104.39	106.67	112.36	98.753	111.73	99.38	104.08	105.19	105	104.91	105.17	108.2	110.61	102.51	106.21	108.17
103.26	101.05	103.31	109.76	106.14	113.68	104.68	105	106.8	107.27	106.99	102.82	110.38	108.69	103.83	109.7	103.41	104.34	110.22	108.26	100.97	106.53	111.2	107.57	107.47	104.42	111.73	109.51	108.19	114.48	106.03	104.43	109.39	104.85	102.37	106.94	109.09	101.26	112.03	110.5	105.77	111.85	109.92	106.17	105.89	105.3	108.62	101.23	107.77	109.83
107.15	107.04	111.21	110.92	107.28	114.86	114.2	112.87	113.32	103.26	111.58	107.86	111.88	110.54	110.46	107.74	105.45	113.39	101.44	114.38	117.42	107.66	110.87	108.86	106.12	106.5	107.71	111.77	114.05	107.25	115.92	114.18	106.08	115.09	113.94	113.51	106.9	107.93	107.11	107.6	111.54	110.24	112.96	108.18	112.41	111.1	109.47	110.6	109.48	107.49
111.89	102.12	102.71	107.56	109.29	100.46	108.6	104.05	100	99.758	104.18	107.72	103.29	103.28	101.48	97.534	105.53	105.26	106.65	99.087	106.35	104.39	110.42	105.33	102.71	113.73	97.708	105.77	105.27	105.96	99.928	109.72	106.74	108.49	101.96	108.53	104.12	103.39	109.87	101.11	110.75	105.96	104.26	99.007	105.28	110.1	106.05	105.55	107.12	111.1
117.99	125.31	118.3	116.64	114.8	120.13	110.63	119.73	118.95	115.45	110.21	120.81	118.13	118.1	116.16	120.8	121.97	119.06	123.34	113.87	118.36	113.68	120.99	122.27	114.65	127.19	120.35	119.96	114.36	121.84	115.69	114.7	123	113.59	118.43	119.8	118.1	112.97	120.04	121.24	122.14	113.24	119.04	118.48	118.12	118.09	119.38	114.62	120.26	114.59
116.47	111.25	113.24	109.56	119.72	109.17	112.62	110.65	111.44	118.43	109.06	117.5	114.22	110.09	108.11	105.73	114.31	110.69	109.34	115.89	113.56	116.03	114.36	113.54	114.73	114.89	115.88	114.12	114.53	115.33	108.64	114.1	116.24	115.74	115.24	109.38	113.55	111.31	113.14	110.56	114.77	110	112.48	113.41	113.92	107.57	117.09	107.22	118.1	117.45
104.07	108.63	110.55	105.43	109.23	112.1	108.64	105.97	104.24	109.36	106.56	107.86	103.57	106.43	105.18	107.12	103.84	108.62	105.21	108.48	101.03	106.69	107.79	111.8	106.08	108.93	107.71	98.861	103.77	106.95	103.7	112.49	106.28	105.91	108.82	102.49	102.31	99.656	106.07	102.1	105.69	102.13	112.89	105.46	114.42	108.11	110.41	105.78	105.03	101.12
113.23	108.36	104.65	111.17	105.92	112.35	105.49	112.19	98.252	106.83	102.59	107.64	111.59	103.29	109.77	107.91	101.41	100.21	106.24	105.5	104.46	100.92	105.13	108.89	105.16	102.28	104.95	103.56	108.68	105.58	105.17	110.35	109.61	105.39	99.565	106.86	107.09	100.2	105.29	110.78	112.63	105.52	112.05	103.22	108.34	107.61	111.57	107.98	105.15	105.68
108.59	114.14	112.65	108.65	112.7	109.94	109.13	107.97	107.02	106.6	113.32	105.75	113.44	105.03	112.03	116.81	112.94	111.27	103.79	111.22	117.88	112.38	108.49	109.2	109.87	106.87	106.15	111.03	110.63	114.51	115.81	114.76	112.64	111.97	110.45	118.63	110.65	116.24	109.85	114.56	119.37	113.79	114.14	116.93	115.36	107.77	107.55	110.92	107.59	112.78
105.76	111.9	105.16	107.15	102.15	106.18	98.823	111.58	109.75	104.11	105.2	105.61	106.69	112.81	107.88	103.14	107.31	103.92	105.8	104.51	108.17	114.19	99.819	107.59	102.35	109.36	103.1	102.14	99.875	109.52	115.82	106.79	104.05	106.23	108.48	112.28	103.59	106.87	107.96	106.12	111	102.47	105.68	106.5	109.62	105.24	101.92	114.25	111.61	105.77
102.06	106.6	95.763	94.954	98.791	95.162	103.11	102.07	100.12	106.16	90.626	109.48	101.66	100.89	98.337	100.31	97.968	98.306	99.631	99.29	101.12	103.37	102.15	98.766	94.927	96.511	102.02	97.305	99.423	99.493	100	100.83	100.95	97.519	96.986	103.33	99.445	102.94	93.53	102.12	94.194	97.697	105.71	102.4	101.84	101.28	92.403	99.532	103.91	99.259
112.8	111.77	108.85	109.59	105.54	110.08	110.3	106.06	102.56	109.55	111.31	109.46	112.71	106.37	107.7	110.32	107.19	109.71	110.15	109.87	112.59	110.55	111.64	114.8	112.18	109.63	108.02	113.06	105.14	107.25	106.21	120.79	111.02	107.74	109.88	117.31	101.67	109.2	112.26	111.28	114.4	108.54	118.58	115.49	108.48	110.45	109.91	107.8	116.93	108.98
102.27	111.96	106.66	109.37	105.16	106.1	105.29	110.98	102.79	103.41	108.09	110.91	102.55	101.1	114.49	101.25	102.63	108.84	102.77	105.59	103.21	107.32	105.58	98.363	106.44	101.07	110.53	104.84	104.27	104.22	103.8	102.15	106.33	104.32	106.57	100.15	105.89	109.56	98.416	111.16	102.88	108.46	104.92	106.99	103.46	104.29	107.46	106.37	101.2	105.31
100.43	103.28	92.223	100.1	96.352	110.33	102.77	108.28	103.03	102.06	100.14	105.31	105.92	104.02	105.9	106.93	107.58	99.278	99.505	106.03	101.97	105.47	99.204	100.2	101.77	113.31	101.26	100.97	108.29	109.52	106.81	101.87	108.1	108.2	103.86	103.47	105.53	102.39	105.99	105.53	105.88	106.81	102.37	101.64	111.24	100.89	110.13	100.04	98.681	105.9
101.39	95.207	103.78	104.06	105.82	98.337	99.874	104.41	103.81	98.416	100.94	98.414	99.962	100.31	103.83	104.89	96.188	101.39	101.15	97.494	97.917	103.72	102.56	103.35	103.76	102.08	98.702	99.397	98.034	101.21	100.33	111.95	95.607	98.057	97.721	97.861	95.526	97.952	106.73	99.776	94.795	104.43	97.488	101.14	99.194	101.18	99.913	96.231	103.68	104.07
99.197	104.04	98.832	100.17	100.32	101.69	98.555	101.25	98.595	95.006	101.82	100.84	96.614	99.432	95.153	100.63	102.84	104.67	104.52	105.54	101.92	106.66	104.7	103.93	99.256	99.753	103.48	104.15	98.636	100.97	103.52	105.43	103.27	103.71	110.17	103.53	95.63	96.04	101.36	104.32	101.19	97.431	105.48	100.51	103.49	105.04	102.59	98.504	99.824	97.45
106.63	108.06	105.38	107.17	106.14	109.17	104.24	103.5	105.88	105.15	105.51	107.54	105.72	108.6	100.28	107.7	99.347	99.556	103.89	109.6	106.44	103.17	106.89	108.39	106.66	108.66	100.41	108.77	106.77	104.11	109.77	104.59	102.93	107.91	103.65	101.77	101.49	103.78	99.082	105.86	100.82	111.46	100.63	105.07	107.11	108.07	103.69	103.26	106.28	106.37
111.74	110.76	103.6	107.67	110.26	113.69	113.28	109.01	109.57	98.047	115.11	112.11	111.12	109.39	115.15	108.65	110.23	113	117.93	111.74	106.41	113.99	106.55	103.64	105.18	111.3	107.12	113.84	114.11	108.8	112.61	112.54	109.1	113.74	110.56	113.72	115.68	113.82	108.02	120.92	108.44	110.63	108.07	107.07	106.81	110.36	106.54	108.33	106.19	111.38
114.58	110.62	113.64	116.17	113.56	105.81	108.43	112.43	109.69	109.76	113.45	115.97	114.25	109.45	113.66	114.06	112.25	106.95	112.34	110.95	112.81	106.89	109.68	112.69	112.64	114.56	115.33	110.08	110.56	109.76	110.38	108.85	111.55	108.52	108.44	105.63	109.78	115.32	106.24	110.85	107.06	112.22	108.77	113.3	111.7	115.37	111.12	107.89	115.78	116.94
110.8	115.08	109.6	115.59	120.38	111.55	119.79	112.14	108.09	112.89	113.07	114.11	110.17	111.47	124.81	113.14	111.93	114.56	109.45	112.63	110.97	113.42	106.78	110.26	110.39	117.57	112.47	117.89	110.19	114.04	109.3	110.04	116.46	112.98	112.27	114.67	118.24	108.92	113.96	114.62	113.6	113.69	109.54	107.9	111.22	111.57	110.96	114.67	115.61	115.64
99.599	94.725	98.531	105.74	103.14	103.37	109.79	104.29	108.43	102.57	105.44	103.05	101.71	114.72	101.19	102.2	105.82	105.95	108.33	105.27	98.261	108.98	102.83	101.94	109.89	108.58	107.84	102.58	99.751	99.341	106.13	106.73	98.565	99.964	100.9	104.29	108.72	106.21	99.328	103.01	98.779	107.15	110.26	108.59	99.138	105.69	108.37	101.17	97.749	102.51
108.62	108.42	100.7	102.02	104.39	105.24	104.2	104.76	110.79	107.42	103.02	99.708	102.86	110.81	105.46	102.67	103.26	105.04	108.24	99.255	111.98	105.75	103.02	100.1	105.27	107.54	109.55	102.05	102.56	99.779	102.55	102.84	95.441	100.41	102.07	105.23	112.48	102.78	105.63	104.43	104.47	106.21	111.7	105.15	100.36	109.43	108.99	101.96	106.7	96.448
105.19	106.97	104.64	108.75	111.97	106.55	102.09	109.49	103.26	103.61	106.87	103.07	101.25	106.02	109.09	105.04	103.21	110.76	101.2	101.4	103.92	106.21	104.48	103.7	104.63	110.27	113.24	108.64	104.81	106.24	110.74	107.24	102.45	103.51	103.37	99.255	108.14	104.54	105.19	101.28	108.27	105.69	99.949	105.88	103.18	108	106.59	104.83	110.83	108.55
109.47	115.61	101.95	106.86	107.04	106.69	106.96	110.22	109.25	111.12	109.69	111.04	107.25	107.88	106.69	110.71	108.43	113.62	110.08	110.39	105.05	105.96	114.23	112.02	111.71	108.81	110.61	113.63	113.51	115.26	112.64	112.26	107.38	114.58	113.45	110.03	110.54	105.11	106.95	111.26	114.63	117.53	106.02	113.61	110.12	106.89	112.93	110.75	115.54	107.73
105.93	108.49	110.58	105.86	104.46	109.81	100.56	110.19	103.44	103.22	101.35	97.088	111.64	104.22	107.76	104.69	103.26	100.57	104.19	98.879	111.16	103.95	102.77	101.93	103.97	101.7	108.33	109.5	107.09	107.41	102.19	106.7	105.71	100.09	112.36	104.5	103.13	102.53	104.66	111.63	98.355	104.63	104.66	104.72	110.75	108.37	110.47	103.32	105.95	101.21
103.02	105.59	105.04	99.242	107.47	111.26	110.08	104.31	104.93	103.94	102.99	105.62	108.89	106.02	106.89	112.79	103.28	108.96	107.63	111.34	106.99	111.62	105.84	102.69	104.13	104.96	109.07	106.25	102.72	105.06	101.03	101.07	100.6	104.74	107.75	107.93	111.69	109.46	107.96	107.43	104.5	115.43	103.16	108.74	104.76	99.661	104.61	102.64	106.58	106.48
109.09	114.76	112.23	106.82	108.91	109.44	109.27	110.43	110.29	114.82	110.86	110.54	112.74	108.04	111.58	114.13	105.69	120.1	115.49	104.66	110.29	115.51	105.9	109.87	111.79	112.54	108.78	113.7	107.31	114.65	111.56	116.55	112.62	112.49	110.52	107.46	113.49	112.77	114.53	117.64	112.06	108.8	110.03	113.41	111.97	113.18	108.89	107.64	112.3	113.47
94.578	101.57	101.19	102.35	102.46	96.101	100.8	100.88	93.193	94.847	101.45	97.099	101.26	96.491	99.477	101.42	103.85	103.88	97.752	105.13	98.263	102.55	100.11	99.506	102.26	96.517	102.38	100.95	95.142	100.21	100.2	95.717	101.21	104.99	102.92	98.825	95.079	105.13	99.679	103.21	100.26	102.64	95.319	96.077	95.921	98.621	104.36	100.49	103.82	100.92
96.631	97.424	100.42	100.53	101.69	99.377	103.18	99.743	98.047	99.084	93.403	103.61	98.771	100.79	99.314	98.82	102.85	98.445	98.996	101.45	95.504	101.48	102.26	99.768	101.09	87.507	90.663	98.643	101.78	102.68	100.49	103.24	97.471	99.041	101.94	101.17	96.699	105.69	98.669	96.414	93.809	110.99	100.54	97.294	97.871	97.007	104.77	97.344	99.089	98.011
107.14	109.29	105.11	106.22	104.52	105.05	104.08	104.4	112.95	104.73	105.67	103.87	106.34	107.39	102.99	108.96	102.84	109.05	96.804	112.74	104.05	105.99	107.65	108.67	108.91	103.37	105.23	104.22	105.56	105.1	110.16	100.39	108.44	106.35	103.59	104.73	108.64	104.46	107.3	107.19	100.74	106.85	115.9	104.88	109.73	99.276	102.58	107.12	100.03	99.025
101.92	105.84	105.2	109.46	96.41	110.64	109.34	107.92	106.66	106.98	108.92	104.68	102.1	102.61	103.05	103.89	100.75	104.21	103.59	103.79	94.794	104.13	100.36	102.35	107.73	101.81	100.45	109.83	109.6	103.12	107.87	106.36	99.149	105.5	100.83	100.78	102.01	102.7	103.61	101.52	104.52	105.46	103.64	101.71	104.92	101.21	98.67	102.33	100.92	104.46
107.57	107	106.19	104.41	107.51	96.384	104.49	101.14	110.32	101.87	111.48	106.65	102.53	111.33	107.87	110.84	110.02	105.95	103.77	100.92	105.5	108.61	106.96	104.26	107.51	106.2	111.68	99.928	110.2	100.47	101.79	104.74	115.51	103.09	101.54	105.06	101.81	111.95	112.25	105.39	106.54	101.75	100.38	108.48	105.42	98.594	109.9	102.64	99.725	105.34
112.91	117.75	112.82	113.15	116.68	114.49	112.84	112.78	110.28	107.81	116.05	108.69	120.18	116.3	111.26	111.44	115.61	118.51	116.71	116.58	109.39	112.92	110.65	113.81	108.83	110.42	110.22	111.9	112.77	106.05	110.86	110.31	109.43	114.33	115.91	108.81	111.61	107.51	111.78	111.7	110.74	112.73	109.16	111.61	104.86	107.87	118.01	109.94	116.87	114.3
103.28	106.75	102.8	111.36	103.2	113.6	105.56	103.38	101.63	105.12	105.57	107.11	108.18	104.6	99.482	109.05	102.3	109.66	105.2	111.07	107.93	102.45	109.25	105.44	102.54	104.27	107.4	107.06	102.98	106.65	107.93	106.92	102.33	106.11	105.75	99.359	104.38	107.43	114.11	108.54	107.03	105.55	101.27	109.66	104.91	107.07	102.15	96.552	101.15	100.76
103.24	102.79	92.526	99.359	98.151	101.64	105.04	105.73	101.68	105.1	105.35	105.92	104.77	98.468	107.54	102.72	99.477	95.765	101.57	103.57	100.43	97.635	99.755	100.14	98.894	103.79	105.29	95.511	100.63	100.13	101.5	99.151	105.64	98.707	98.107	96.779	98.835	107.58	104.05	106.16	100.36	103.38	97.642	99.09	96.031	108.29	110.12	103.15	98.893	103.45
116.5	113.18	118.08	122.59	115.51	120.89	119.8	112.67	119.55	118.14	120.22	123.62	118.31	125.25	111.33	121.54	122.23	117.12	114.98	118.7	120.29	123.22	109.97	121.6	114.22	119.52	114.62	119.55	118.19	116.4	115.63	116.11	113.01	113.86	121.2	113.89	121.41	115.35	117.95	117.86	115.34	122.25	117.28	116.27	113.72	115.01	117.66	117.71	121.79	115.54
107.8	108.66	108.71	106.44	110.91	110.12	102.24	103.76	99.719	106.68	101.73	109.57	107.88	110.82	107.87	108.1	113.71	106.78	100.41	106.72	102.62	101.3	107.94	103.03	100.67	102.67	107.77	109.89	107.82	104.72	100.73	103.9	105.63	109.9	104.66	101.55	105.82	99.489	102.41	104.33	104.12	104.48	104.11	99.132	107.55	106.28	105.65	108.16	108.94	109.56
110.59	109.69	106.62	100.72	100.65	100.72	108.74	100.56	106.43	105.32	109.3	106.69	104.02	100.83	107.65	107.58	104.15	103.53	108.09	105.54	108.45	100.55	104.56	107.34	112.5	107.32	107.81	109.03	106.67	108.9	101.74	113.58	110.47	101.67	108.9	101.51	105.1	106.73	107.02	109.01	105.85	106.99	107.64	109.11	108.46	109.54	103.92	100.26	106.54	102.14
109.16	98.208	99.506	102.71	99.652	97.129	104.15	95.516	93.492	105.25	103.97	95.795	97.517	95.778	96.526	97.062	103.15	100.91	99.021	102.02	99.939	97.813	103.57	100.42	102.41	99.329	105.03	90.19	93.797	101.33	98.33	100.11	101.16	100.41	99.369	96.573	99.697	101.89	97.802	95.945	95.641	92.805	97.745	100.5	100.6	103.04	99.1	101.01	104.08	97.207
108.46	109.83	107.81	104.34	101.06	104.86	105.82	109.58	109.83	111.29	104.94	111.02	101.79	103.39	106.26	104.64	109.16	116.1	103.09	107.97	110.15	103.78	103.56	105.38	111.3	113.85	115.31	106.88	108.2	106.57	106.71	110.23	112.3	110.92	109.14	105.83	108.7	107.93	99.547	107.27	112.18	105.19	105.08	103.2	104.97	105.88	110.43	107.07	105.93	107.45
103.95	110.1	106.58	112.64	105.4	99.828	103.12	111.92	105.2	107.49	110.53	105.54	106.89	103.83	102.18	102.13	103.93	106.42	108.1	100.14	108.96	101.98	102.71	105.19	104.43	100.34	104.75	110.07	105.13	106.62	107.62	110.41	106.24	104.74	107.25	106.69	106.74	103.49	101.43	100.97	106.02	101.91	106.66	111.46	107.68	109.53	109.88	109.69	106.88	108.27
101.65	113.79	104.02	106.31	112.23	101.19	106.66	104.02	106.85	110.65	105.1	107.73	105.68	107	104.5	105.06	102.6	101.31	107.91	100.94	105.84	102.63	110.21	109.34	107.05	104.59	114.17	111.07	106.21	113.73	104.99	107.25	105.83	108.28	109.96	114.21	108.32	106.61	103.94	105.65	109.57	111.01	107.6	106.05	105.26	110.47	109.93	108.37	104.45	102.76
105.43	101.48	104.96	98.587	101.87	100.39	97.696	109	100.41	103.39	102.52	105.73	107.71	105.96	100.91	113.41	111.27	100.54	111.83	105.01	107.85	103.07	105.88	110.39	117.25	109.01	106.07	96.624	106.16	105.85	101.89	103.92	104.19	102.42	105.61	106.81	103.3	110.76	104.85	102.59	105.81	109.34	107.5	103.8	106.57	105.5	105.43	100.75	105.65	106.25
105.65	105.18	108.62	103.86	106.04	104.03	102.01	99.69	99.328	100.65	108.78	107.41	105.09	104.22	104.63	105.96	108.24	107.08	114.07	109.77	107.31	104.33	104.1	106.01	107.01	103.16	106.89	105.66	107.85	102.81	106.28	105.41	112.41	106.75	101.45	100.41	104.34	109.27	101.4	105.56	101.95	104.71	110.91	105.96	100.65	105.59	106.48	107.51	109.04	105.41
105.2	106.7	104.56	99.859	103.04	106.8	107.73	109.32	108.35	107.83	100.78	102.8	97.574	106.76	104.06	109.83	100.52	102.76	104.94	108.77	97.668	95.431	107.35	107	101.66	105.97	106.3	101.84	102.99	104.22	100.8	104.93	100.28	107.86	103.24	105.6	103.37	104.27	103.26	102.79	110.17	97.381	103.99	98.007	99.775	110.04	100.88	106.8	106.88	101.82
105.67	107.6	108.6	111.44	110.82	107.83	110.13	114.89	109.45	111.79	109.35	119.25	112.93	110.01	111.57	111.75	103.94	109.89	109.86	112.45	107.86	110.43	109.75	113.58	111	111	112.54	113.15	113.93	109.9	117.37	106.36	114.5	114.53	110.53	113.33	110.65	114.57	113.84	110.26	111.3	115.04	104.24	111.93	110.95	110.46	113.32	101.69	110.8	114.01
112.4	113.31	117.68	114.23	103.3	108.42	110.57	114.71	109.95	109.34	114.9	114.31	112.81	112.96	108.22	109.24	111.76	111.04	114.37	115.19	113.68	111.99	107.47	115.51	109.51	107.21	111.19	107.21	111.99	115.23	121.36	108.62	111.45	112.13	108.37	106.13	107.3	114.28	111.14	115.97	104.97	111.73	114.02	106.06	116.51	115.29	107.95	109.91	108.97	114.27
101.6	107.21	112.29	107.46	108.61	106.98	103.02	104.55	102.46	102.01	108.22	104.41	102.14	104.45	103.73	98.01	104.5	108.61	104.48	105.12	106.3	106.46	105.35	111.25	97.9	103.07	106.35	105.88	103.29	101.75	103.62	110.29	99.955	106.25	107.48	108.04	107.86	103.64	104.51	104.7	109.6	104.07	105.46	106.53	106.98	102.6	107.59	102.94	109.49	103.98
108.77	101.23	112.82	103.92	103.11	106.19	102.6	103.79	108.33	106.18	108.1	104.88	110.84	106.68	108.77	104.73	107.86	108.63	111.27	98.344	111.95	104.29	104.54	105.1	107.91	109.25	105.13	106.69	106.69	106.92	106.55	106.97	103.91	105.98	110.95	107.89	107.79	104.92	106.87	104.94	108.99	103.65	104.32	109.98	104.16	108.72	113.94	110.05	113.18	110.89
98.759	99.175	99.366	97.585	104.38	96.954	102.67	101.72	102.37	93.923	103.26	99.232	97.135	100.48	104.12	101.03	97.691	98.431	98.189	99.169	100	95.377	99.47	100.52	101.68	103.29	99.737	97.155	95.957	99.536	98.391	98.648	97.055	101.99	104.95	100.16	102.46	103.3	99.368	101.3	100.06	94.381	99.646	98.601	104.1	97.769	102.06	100.4	94.044	96.993
92.004	100.48	100.17	102.29	96.705	97.682	98.203	102.24	100.97	95.134	98.783	102.74	95.864	100.67	95.812	101.46	96.517	95.656	98.945	109.44	104.06	94.679	104.54	98.903	96.333	100.22	96.281	91.646	100.01	97.481	97.164	104.57	102.59	97.839	97.829	103.38	103.76	100.2	98.659	97.956	101.4	101.13	104.9	101.85	100.96	99.634	100.55	102.12	101.28	102.62
104.73	104.77	110.87	100.07	102.54	103.99	111.95	102.13	108.43	106.55	107.46	102.1	103.28	99.589	106.24	100.55	107.85	107.39	105.23	99.43	104.44	102.56	94.97	110.09	104.68	111.25	104.47	108.58	100.75	107.61	106.12	102.5	105.33	106.06	100.21	109.1	105.02	103.13	102.07	96.728	112.48	104.26	101.29	104.95	102.38	99.287	103.43	106.03	105.08	97.545
108.69	111.68	110.76	115.07	112.26	116.9	112.49	115.02	106.95	110.72	115.61	110.21	112.13	114.05	116.34	112.14	113.72	106.49	99.827	110.82	107.23	116.71	109.38	105.85	111.87	105.98	112.32	111.42	97.872	114.34	105.22	113.11	112.07	110.55	113.44	110.26	106.73	113.68	108.63	121.69	111.3	108.92	107.54	107.31	107.37	115.81	108.51	116.03	112.37	109.04
94.716	95.77	95.886	95.803	102.61	104.29	93.127	103.43	97.051	96.759	97.993	105.53	101.28	101.1	99.179	101.08	103.87	111.8	106	107.54	91.627	95.845	108.01	101.42	105.67	101.17	103.05	103.89	100.54	98.764	97.66	101.79	95.997	101.08	99.242	102.25	93.668	97.491	101.1	98.727	106.12	99.257	104.47	99.405	99.833	100.39	96.517	98.073	99.045	95.106
105.47	105.04	102.97	108.73	107.15	100.1	104.44	103.92	104.83	102.83	107.34	106.89	100.61	108.04	105.12	104.85	105.49	107.22	108.36	107.71	107.26	107.27	103.57	103.74	108.45	102.61	102.29	106.93	104.2	104.66	102.57	111.91	104.75	108.19	109.74	107.64	108.75	100	105.78	107.3	98.109	108.45	106.56	111.2	102.93	101.78	107.44	102.9	108.52	107.79
112.06	122.05	118.49	120.57	116.48	115.91	118.01	111.84	116.84	113.2	114.72	118.79	118.62	117.42	121.44	115.83	116.03	114.17	114.73	119.22	114.86	115.15	122.07	116.26	114.54	118.01	126.02	115.32	110.85	118.69	115.5	118.71	111.2	114.76	115.33	123.98	119.65	116.43	110.43	116.9	118.01	119.08	116.94	113.07	116.68	117.43	111.27	116.5	119.55	117.49
103.34	105.82	106.08	104.12	105.31	102.75	100.94	108.27	100.03	102.73	105.58	104.62	107.37	105.19	105.16	100.6	109.76	98.977	110.29	108.01	105.84	105	107.75	107.95	107.35	108.97	112.27	102.84	103.64	106.21	108.46	100.46	110.9	100.44	108.04	106.92	105.92	101.78	108.18	113.13	98.876	110.45	112.91	106.78	108.49	106.88	108.64	106.8	98.138	105.88
118.91	125.13	105.97	120.99	115.14	113.59	107.64	109.2	114.8	121.36	113.94	119.88	114.94	122.66	113.43	112.16	123.05	111.81	113.36	120.97	116.07	119.2	116.83	113.66	113.55	115.91	121.85	118.73	115.59	112.91	112.37	109.74	115.47	118.79	114.73	124.07	115.71	114.41	123.7	119.41	115.63	112.68	108.84	119.39	111.66	113.39	117.39	113.71	117.13	113.58
107.55	104.74	97.775	106.88	100.79	95.561	102.33	106.87	107.67	104.17	105.15	100.1	106.81	112.57	109.93	106.69	97.639	109.28	105.56	107.64	107.29	107.36	105.02	108.34	100.71	103.41	107.06	102.29	104.44	97.906	102.51	96.479	113.53	104.07	101.14	101.95	98.888	98.3	103.44	103.48	106.01	100.02	110.55	101.73	109.49	107.19	100.94	99.017	108.97	104.77
103.61	104.72	104.73	104.56	104.65	102.15	106.69	105.17	99.39	110.88	104.37	103.06	110.82	110.51	105.91	105.3	105.4	104.66	108.51	109.2	104.31	102.47	107.51	109.98	109.14	99.204	107.46	96.529	105.26	106.62	105.72	102.77	103.77	103.07	104.33	103.95	101.54	100.53	106.48	110.78	107.53	104.23	107.52	106.03	106.7	104.16	109.33	105.15	104.18	103.16
111.8	109.36	111.77	112.54	114.2	111.47	112.45	111.18	112.1	108.6	110.92	117.98	110.55	116.18	112.42	112.2	110.27	108.92	117.25	119.12	114.15	108.34	109.16	109.72	114.03	104.37	107.06	107.14	109.39	110.09	113.23	109.96	115.83	112.41	112.4	107.36	112.82	108.8	111.58	108.45	113.67	109.34	112.86	107.13	108.9	110.33	104.73	116.28	108.53	106.13
105.86	112.53	100.84	104.51	107.99	106.55	102.84	103.35	105.94	106.25	109.94	112.89	105.71	101.73	105.72	106.1	108.52	101.79	102.57	103.18	106.77	106.93	105.97	110.64	102.83	115.35	107.14	110.57	102.61	99.678	103.3	101.96	104.9	109.36	106.66	100.67	105.85	98.837	104.23	104.47	109.84	110.87	105.87	100.38	103.19	114.46	109.16	106.19	106.7	109.86
104.44	110.09	102.16	107.99	108.53	101.31	99.238	104.03	108.89	109.9	102.85	104.04	102.85	106.41	103.51	102.16	111.34	110.1	99.069	105.74	111.28	109.47	115.21	102.37	108.66	103.25	110.49	100.88	111.53	107.69	104.88	101.35	103.14	105.55	109.52	105.29	100.55	111.77	104.9	107.53	103.67	109.32	108.08	103.42	113.52	106.04	110.08	108.61	106.69	106.98
98.906	100.06	98.193	102.03	102.21	105.55	98.624	100.2	104.45	107.65	108.64	101.83	95.059	101.62	101.98	98.53	95.618	101.01	101.35	101.96	97.656	105.12	101.25	105.81	99.6	107.23	102.23	98.819	104.18	97.218	104.24	102.91	100.31	107.44	97.851	104.08	92.497	104.8	98.687	106.91	107.58	96.129	101.97	97.971	100.91	102.86	101.01	97.467	97.737	98.097
110.41	111.37	103.03	108.29	108.21	103.8	105.21	108.56	108.27	110.74	109.5	109.05	110.45	106.64	107.86	102.26	104.82	110.31	111.11	105.89	106.25	108.01	104.34	109.25	114.39	106.21	104.53	103	103.41	105.88	106.65	100.31	108.06	100.69	104.45	104.89	111.63	101.94	101.74	101.84	106.39	106.15	110.67	109.62	105.08	103.14	111.17	107.51	109.35	102.86
106.7	109.68	109.7	104.32	110.88	104.41	105	103.04	109.09	107.82	104.67	97.579	104.61	102.04	103.22	110.09	107	106.91	101.9	106.99	109.42	104.21	106	102.8	109.21	104.66	107.64	107.16	107.53	106.85	109.55	105.17	101.58	99.284	110.2	105.07	108.12	103.52	104.07	104.07	99.088	107.18	103.46	108.83	116.07	109.25	103.25	111.36	106.73	112.48
109.06	107.93	110.67	115.7	116.09	115.19	113.7	116.13	112.24	117.61	111.22	102.92	112.2	112.08	113.94	114.04	113.1	112.58	116.36	113.98	110.53	111.53	112.12	113.56	115.76	113.9	110.88	109.18	118.21	107.5	114.44	112.15	108.17	113.36	113.79	116.21	112.05	108.81	112.51	113.45	114.86	114.09	115.34	114.5	111.65	111.35	109.86	111.16	116.13	109.95
107.21	106.23	110.65	102.03	108.62	100.85	100.79	106.83	100.05	102.18	104.9	105.85	113.18	107.83	106.66	101.77	103.77	106.42	100.48	108.23	108.15	102.97	105.15	104.38	97.283	106.33	103.17	107.54	108.16	107.67	112.8	108.05	106.78	100.49	107.04	109.44	105.65	103.72	106.65	100.4	106.05	108.94	109.62	105.78	108.17	102.97	104.06	106.49	105.55	102.14
102.11	109.81	107.94	107.46	115.67	109.27	111.32	103.97	102.57	113.28	103.01	110.47	112.67	102.59	104.11	106.32	109.46	108.17	103.59	109.55	108.71	109.22	104.28	108.85	103.5	105.19	106.17	104.67	110.36	111.87	107.29	108.09	109.11	99.975	105.86	108.81	113.42	105.85	108.5	109.52	101.79	104.47	104.33	102.93	105.6	101.82	102.3	107.79	102.33	103.45
112.2	108.65	114.07	113.64	112.39	107.94	106.8	110.31	110.05	102.3	112.12	119.12	110.69	107.79	111.32	113.74	108.87	111.18	111.66	110.33	113.4	114.2	107.09	109.42	110.31	112.54	103.05	113.79	116.24	108.44	114.42	110.23	110.4	117.72	105.8	108.46	112.97	111.2	112.67	110.75	115.15	112.34	117	109.47	108.73	109.2	112.59	114.57	115.36	114.61
102.08	100.01	105.07	103.86	101.18	114.91	116.12	105.99	102.73	103.57	101.75	113.15	108.54	102.62	108.65	106.52	106.16	103.2	108.97	103.01	97.671	102.95	105.65	108.91	106.57	108.74	104.42	105.06	106.21	102.56	104.45	107.37	102.87	105.57	103.24	104.25	104.23	112.98	100.82	100.91	110.46	106.01	104.87	108.87	102.51	107.61	107.49	104.74	102.4	106.1
101.57	106.25	105.21	99.106	110.77	105.63	114.81	107.8	104.21	108.98	110.24	109.56	106.13	110.63	106.46	106.65	114.95	109.07	103.91	105.28	108.05	101.98	104.49	103.41	104.55	105.02	108.98	103.68	110.96	104.49	106.77	106.79	104.34	105.13	107.62	104.15	102.46	105.74	105.15	108.27	105.12	106.44	104.59	102.79	105.61	104.83	104.62	104.7	104.94	109.27
105.59	106.74	108.6	103.51	106.84	104.75	99.799	101.16	103.28	102.44	108.53	104.35	111.25	108.67	103.57	112.34	107.46	103.25	105.43	107.9	108.04	102.26	106.84	106.93	112.93	100.27	113.32	101.48	103.79	108.13	103.6	110.18	106.15	104.69	102.22	108.17	110.27	105.52	101.43	104.95	101.69	101.42	99.072	107.01	105.26	109.46	107.26	101.67	106.26	102.66
104.96	105.58	109.67	104.72	107.52	103.21	108.88	102.88	98.613	103.01	111.92	102.24	102.77	100.81	98.749	104.13	104.04	106.96	104.86	97.934	103.11	106.44	104.96	104.5	108.28	100.27	107.46	105.94	105.81	109.38	102.06	102.11	106.4	106.18	98.549	109.12	101.97	100.66	109.09	106.75	103.65	108.05	109.16	108.53	105.12	106.93	99.435	100.29	107.94	103.24
106.54	108.32	107.75	106.65	116.73	105.29	104.99	103.25	102.97	106.22	100.8	101.19	105.62	111.38	104.92	106.18	111.74	106.91	104.94	99.2	98.385	108.44	103.92	107.17	105.31	111	106.5	102.17	108.2	109.78	113.06	107.56	101.11	104.81	108.15	104.23	102.3	112.69	112.32	103.88	109.32	112.15	104.13	107.48	105.07	108.06	106.31	99.878	104.23	105.74
109.61	102.4	105.48	107.54	98.409	104.41	102.57	103.38	109.76	111.21	104.09	105.51	113.5	103.4	102.69	101.91	110.81	102.67	103.64	111	106.53	105.5	109.01	109.45	108.07	104.77	100.74	107.21	100.7	106.42	103.9	102.77	106.06	94.801	105.39	103.81	105.45	109.38	112.97	98.419	102.31	103.57	104.02	108.41	100.29	103.09	107.49	101.52	100.85	103.02
105.61	115.24	104.5	106.46	109.68	104.31	111.89	100.58	104.25	112.95	104.65	105.73	108.84	109.42	110.65	99.198	101.83	106.8	105.71	102.58	106.34	111.4	100.28	106.19	105.41	108.86	104.42	108.66	108.61	102.31	118.51	105.75	102.51	103.63	111.36	101.28	107.33	112.3	109.24	103.62	103.1	112.11	102.23	108.67	104.71	103.83	108.16	104.28	102.46	108.26
111.11	108.24	106.6	108.23	101.44	104.97	104.68	101.16	103.01	111.65	109	112.62	103.31	101.97	102.91	111.47	112.42	106.44	113.46	105.46	106.54	107.45	105.33	105.51	112.61	109.85	102.72	103.77	111.13	110.82	104.94	104.82	106.18	107.14	106.08	109	111.01	99.937	110.02	103.72	106.87	101.48	104.28	101.63	105.07	101.89	105.73	105.98	109.13	100.69
107.16	101.64	112.91	106.64	105.51	100.31	98.846	108.05	108.85	108.24	106.86	97.67	108.28	98.649	102.42	105.63	108.43	108.4	105.97	108.4	108.46	105.26	102.3	111.19	106.4	104.54	101.97	99.254	100.68	105.49	104.12	105.81	105.09	107.67	101.24	104.34	105.56	115.41	100.77	103.12	105.86	106.64	106.38	107.98	101.56	104.01	101.79	111.61	101.07	107.69
108.63	103.51	101.82	106.71	101.91	105.58	98.957	105.3	104.26	106.65	104.51	100.4	107.92	104.42	105.77	103.57	102.91	99.321	102.22	100.26	100.47	98.519	107.8	104.61	104.72	105.06	108.89	106.4	104.87	103.96	105.75	105.6	106.61	110.49	103.06	100.77	108.42	112.81	106.22	108.61	102.97	101.35	104.43	108.01	108.24	99.157	104.06	105.51	100.32	110.35
107.77	106.66	113.41	111.6	108.27	106.07	107.55	99.483	109.75	105.05	108.51	106.24	106.49	101.43	103.99	103.05	106.33	106.48	103.16	103.9	108.46	105.47	99.942	104.73	104.44	103.54	110.06	101.99	100.43	102.16	107.7	108.51	107.76	110.77	103.19	107.94	105.97	111.37	100.77	102.95	105.3	107.28	105.73	104.97	110.1	115.06	112.79	104.29	99.675	102.64
97.178	100.88	110.66	104.13	103.82	104.88	106.8	99.24	106.23	98.144	100.38	95.188	107.26	96.864	97.322	101.38	101.05	103.38	102.85	103.56	104.94	101.38	101.29	100.91	105	98.245	107.08	97.949	102.78	90.694	99.732	102.54	96.917	96.279	107.28	92.042	102.26	101.52	105.4	104.48	102.14	98.526	103.61	98.134	101.5	98.333	99.531	104.88	98.557	96.016
111.35	97.747	106.1	112.69	106.78	108.41	111.06	111.79	101.39	101.17	102.52	105.45	108.69	101.39	102.6	100.74	103.76	101.23	101.38	101.47	105.07	110.09	106.22	104.94	102.75	106.99	104.11	105.41	105.03	106.84	110.4	104.94	103.77	103.2	103.43	100.96	101.44	104.28	107.89	107.05	105.41	100.13	112.39	101.88	103	100.2	107.7	103.85	102.19	109.86
110.59	113.94	109.67	108.62	111.73	112.42	115.97	114.83	113.95	115.09	108.92	110.34	112.71	116.02	108.77	107.94	112.07	108.76	110.53	112.37	114.18	108.4	107.38	107.71	108.89	109.9	111.94	106.28	117.69	116.8	112.59	110.43	106.06	110.73	115.52	108.82	109.76	115.43	114.62	104.57	104.21	107.65	111.78	109.48	111.18	109.34	112.09	108.17	111.99	111.69
109.34	107.51	108.7	113.59	109.54	103.45	116.12	106.53	112.07	118.51	112.8	117.06	111.77	111.86	110.28	114.53	110.59	106.3	112.29	112.98	108.44	111.23	117.55	113.37	114.74	119.7	108.9	109.78	111.59	106.99	114.36	111.06	112.34	111.74	111.46	112.97	107.84	108.2	110.05	107.8	107.45	105.04	113.28	109.68	110.28	111.61	110.54	108.42	111.97	109
118.35	115.48	120.07	113.28	111.99	114.36	114.59	119.02	117.05	118.14	114.78	115.64	113.75	112.67	113.85	119.99	112.53	112.25	112.6	109.86	121.4	115.09	114.99	114.99	123.4	114.09	114.24	116.9	117.78	119.65	113.54	121.58	114.58	114.67	117.37	116.44	118.46	116.84	109.24	117.19	116.92	116.11	114.29	119.24	115.64	118.54	112.73	116.29	112.82	107.87
112.24	106.46	102.72	110.81	106.55	101.09	99.989	104.28	105.07	102.52	107.72	101.16	111.41	99.682	105.17	97.014	105.59	116.48	103.42	109.93	101.02	105.28	101.24	101.29	109.05	110.28	107.41	105.51	110.93	104.3	102.96	104.29	108.1	101.97	110.41	105.56	111.6	106.45	111.5	111.64	105.16	103.71	108.63	109.64	105.59	104.86	102.19	103.43	106.41	104.81
96.72	100.31	108.21	104.81	99.247	97.41	102.2	97.009	105.82	92.285	95.134	97.394	99.925	96.86	102.5	105.25	98.992	101.67	106.34	102.27	95.649	97.879	98.967	94.364	99.499	104.04	102.4	102.87	101.58	102.68	102.94	102.76	102.45	102.52	105.51	98.047	101.19	99.655	98.023	103.77	100.31	96.973	99.551	97.293	96.622	99.494	101.77	98.7	104.54	99.21
102.85	105.19	106.04	111.02	107.25	111.15	104.38	105.63	109.34	113.75	109.53	111.59	104.51	103.35	103.54	106.6	107.58	101.31	104.17	101.61	105.59	101.51	114.16	105.59	109.9	111.96	110.85	108.48	105.29	106.75	105.66	106.13	104.72	100.48	112.34	109.8	107.57	104.61	102.1	105.52	106.93	106.84	106.73	105.62	106.04	107.31	109.76	106.69	105.24	106.97
106.29	105.44	96.082	98.713	97.823	100.34	94.643	103.33	98.078	99.334	102.89	99.821	98.797	98.881	101.57	99.116	100.03	101.11	102.71	97.21	96.824	103.4	93.077	100.96	96.745	95.565	99.753	105.82	100.21	111.06	95.912	101.01	95.205	96.425	99.962	102.52	100.86	98.498	101.38	95.211	90.89	96.755	99.541	98.922	94.221	98.519	99.312	102.83	97.587	94.795
108.96	93.516	108.45	93.845	98.006	95.052	97.686	98.36	97.799	108.37	99.79	98.287	96.759	99.819	105.15	103.9	110.12	92.028	104.47	103.61	103.99	104.9	100.47	106.77	97.493	108.57	94.614	99.842	96.847	100.79	100.3	102.29	94.502	102.76	104.05	99.497	101.5	100.47	97.229	100.82	104.85	101.6	103.31	99.562	104.35	97.996	99.69	99.79	100.59	93.25
108.88	106.24	109.68	105.98	101.28	107.08	110.84	111.17	107.61	108.82	108.31	108.62	112.77	112.81	105.56	108.14	111.84	110.17	102.29	104.78	102.38	105.42	108.98	105.14	107.24	105.24	105.99	110.36	109.25	110.07	104.8	110.44	109.88	106.9	109.52	100.52	104.9	102.18	104.79	108.02	114.52	107.97	108.01	108.6	106.3	104.24	108.87	104.9	111.44	108.52
109.09	108.36	105.77	113.33	110.49	116.36	112.39	106.74	114.54	113.95	114.36	108.96	109.28	111.18	113.09	116.58	119.27	113.69	111.99	110.44	113.4	110.51	116.5	115.85	117.44	113.16	117.2	109.3	109.58	108.56	114.87	113.49	112.62	114.68	106.52	120.04	114.32	110.42	117.96	113.47	109.15	116.76	112.55	117.11	115.87	111.16	112.94	107.74	121.41	116.82
99.548	98.103	100.79	100.5	94.129	105.23	103.84	101.56	102.9	98.572	102.27	102.27	102.32	98.786	98.358	108.83	97.173	101.12	98.849	98.879	104.14	102.67	96.726	97.715	105.05	98.55	100.87	104.25	98.882	104.1	103.35	103.52	104.47	95.699	103.18	96.239	101.45	109.43	100.7	100.31	98.56	106.43	99.575	98.345	94.751	95.945	92.664	103.62	96.183	98.618
113.72	104.21	112.09	112.6	104.65	106.04	115.89	112.42	109.27	107.86	115.17	117.41	106.14	113.35	110.59	110.24	113.76	108.94	110.29	114.53	107.33	108.84	116.1	110.5	108.93	118.2	113.15	107.17	118.13	114.23	109.54	113.96	113.17	114.22	120.3	110.98	111.85	111.09	112.53	111.53	118.66	112.21	107.14	112.78	111.46	112.18	108.15	108.89	105.99	109.94
109.97	113.45	116.58	117.9	117.01	106.58	108.13	108.35	113.21	117.48	116.6	103.67	106.17	107.7	110.01	113.59	112.35	112.94	116.13	105.55	109.39	115.61	111.44	114.13	114.77	109.06	116.82	107.97	115.75	112.48	110.44	109.29	115.61	106.81	109.64	114.05	114.64	114.16	108.01	116.08	106.16	110.9	116.52	112.54	113.99	115	112.54	108.01	118.13	106.82
114.77	113.32	113.46	108.54	117.19	110.15	104.45	119.19	110.36	110.1	108.85	112.87	120.93	114.5	110.64	116.6	108.42	115.42	114.51	115.74	110.97	112.28	107.31	109.63	117.04	113.23	119.13	115.97	112.75	109.09	118.69	108.9	112.12	115.11	111.37	114.27	111.87	114.55	111.45	112.02	109.53	109.39	109.08	113.16	112.73	116.45	109.07	115.08	111.96	109.55
114.6	110.96	115.04	111.9	107.14	112.68	116.18	112.99	111.89	109.23	110.96	110.51	106.03	118.25	108.32	110.42	112.27	121.78	112.97	113.35	114.22	123.38	111.5	112.82	113.05	116.37	114.5	105.98	110.48	105.45	113.61	109.61	111.24	105.34	110.21	109.72	113.15	113.97	112.12	110.76	109.77	108.45	109.11	113.96	108.8	118.02	113.8	113.15	116.45	116.79
99.848	102.64	106.55	106.82	104.58	104.71	101.18	110.82	100.4	107.07	106.28	105.69	109.51	104.3	107.22	96.724	110.14	109.61	106	103.21	105.2	103.63	110.47	106.04	100.32	103.73	104.09	101.34	106.25	106.2	110.74	110.96	104.57	103.95	109.73	99.451	111.16	106.33	107.81	103.33	106.46	105.14	103.58	101.83	108.42	108.37	97.515	110.59	110.98	101.09
101.13	97.412	103.03	103.02	104.57	101.12	101.53	103.2	95.887	105.04	99.845	97.686	94.675	97.504	102.9	102.29	100.91	101.15	107.19	96.634	97.422	103.55	102.76	101.48	102.97	103.07	104.3	98.672	96.063	96.621	102.77	104.84	105.61	97.272	100.11	98.252	98.689	101.01	96.132	106.2	104.88	93.897	102.08	99.293	105.17	104.19	97.898	98.903	99.199	99.647
99.428	112.55	102.09	109.33	103.67	101.2	99.963	107.12	103.82	109.72	108.02	99.687	104.62	101.49	110.19	108.52	104.21	101.2	105.99	105.27	112	103.01	103.15	98.57	109.91	105.67	102.08	106.44	105.83	107.56	101.99	102.76	108.96	107.57	107.59	107.64	112.51	105.52	102.69	107.99	106.92	102.24	99.478	102.45	103.67	112.28	106.61	101.28	110.38	109.69
105.85	111.65	108.41	112	110.31	113.22	104.52	110.97	112.33	113.85	106.23	108.04	109.06	104.04	108.92	109.52	114.27	111.93	117.76	114.29	104.95	110.33	109.91	109.88	103.28	115.81	106.04	109.45	108.93	115.41	106.75	110.22	110.17	105.52	113.87	110.82	110.74	104.69	111.94	118.12	113.8	110.29	112.15	106.51	103.89	103.24	115.02	111.95	106	106.6
113.35	114.01	110.67	118.1	112.07	113.67	117.36	110.58	119.8	116.68	113.92	113.81	115.57	113.44	116.02	112.09	118.13	116.22	106.78	118.57	116.23	119.05	115.02	110.95	116.31	115.76	116.92	113.63	111.85	124.8	117.61	116.79	116.85	118.46	115.49	116.26	120.6	119.76	114.46	123.56	116.64	119.45	114.38	116	115.62	113.37	116.12	113.89	123.83	117.14
110.3	108.02	112.04	108.95	114.8	114.12	105.17	107.95	112.02	114.21	111.01	108.62	120.3	114.02	104.84	111.76	111.02	111.41	110.97	113.27	102.86	110.43	113.16	111.78	111.52	109.16	112.08	113.44	115.37	110.83	110.2	109.47	111.5	110.52	115.03	111.13	111.4	111.43	106.47	111.22	108.45	115.05	107.92	109.74	111.12	113.82	114.6	113.16	116.09	108.53
115.81	114.36	109.22	106.16	112.12	108.83	107.55	112.88	107.9	111.32	108.2	111.89	115.28	109.04	109.35	116.34	110.57	104.79	109.41	112.02	113.66	112.88	111.42	104.99	107.97	111.3	118.81	105.6	114.22	112.67	114.79	106.77	113.43	106.99	107.71	111.31	109.47	108.36	106.67	113.54	121.03	107.23	114.37	109.04	109.04	115.28	114.25	109.54	111.45	111.83
110.62	100.68	106.73	105.23	110.05	112.78	100.05	102.59	105.77	105.77	106.93	105.94	107.83	106.96	105.58	100.64	104.29	99.779	105.53	108.13	100.33	105.87	106.68	102.01	104.37	109.14	106.32	104.35	105.84	107.68	110.36	103.72	104	99.479	107.03	109.01	105.12	105	104.22	110.73	109.23	108.27	104.28	105.05	104.5	106.56	112.78	105.54	103.59	110.11
110.94	103.58	109.29	106.31	110.15	107.75	113.84	113.08	105.7	111.1	106.93	106.03	113.39	108.12	105.92	115.97	109.6	113.71	109.52	116.37	112	106.83	112.33	113.24	109.31	113.5	107.81	112.43	111.39	111.88	111.44	108.06	110.58	109.69	106.06	112.74	110.62	108.9	110.45	110.04	110.39	112.12	109.81	109.36	109.02	112.16	106.48	111.71	107.48	109.77
104.2	105.34	103.82	105.53	102.72	106.49	104.16	105.77	105.49	112.7	104.23	106.32	106.26	108.04	104.79	106.31	104.56	100.24	111.54	99.659	103.96	105.34	104.85	105.99	100.18	102.69	103.17	113.45	108.2	104.2	105.65	109.8	102.89	108.24	105.4	105.1	107.91	108.45	102.68	102.77	102.61	107.27	103.3	111.26	105.51	108.21	107	101.43	100.53	105.74
94.006	96.097	98.202	90.059	102.04	105.46	102.02	99.898	102.52	102.18	97.646	100.94	98.585	98.82	95.456	88.194	97.345	97.373	97.879	100.02	95.785	97.197	94.931	100.04	100.91	101.39	94.531	96.538	110.23	97.606	99.343	103.3	99.96	98.607	95.017	98.108	97.373	96.124	100.66	99.726	95.942	94.459	97.311	102.04	96.691	96.042	98.503	103.06	93.142	104.42
110.5	113.84	111.1	112.31	116.17	107.5	109.9	114.24	109.87	113.97	109.56	112.16	109.12	103.27	112.56	110.05	118.33	113.61	116.52	114.19	120.1	112.54	116.55	111.67	111.26	107.47	119.76	109.75	111.48	113.54	116.72	114.49	123.33	114.83	107.11	113.06	106.2	112.27	109.65	112.3	117.81	114.74	109.82	117.1	118.92	115	108.36	112.04	113.85	108.99
105.73	108.03	109.39	103.16	112.02	107.19	112.11	107.62	109.84	110.61	110.2	105.05	112.22	111.9	120.21	112.29	115.96	109.18	114.67	111.95	115.88	109.25	110.83	107.07	116.97	116.17	118.56	112.6	115.94	110.61	111.5	109.81	108.39	105.78	113.2	111.49	104.06	114.13	112.51	106.85	104.22	112.66	115.78	113.71	118.89	109.77	113.05	111.85	112.79	112.58
97.328	105.08	105.6	110.19	106.92	102.65	107.47	101.26	102.26	102.45	101.18	110.9	103.18	104.11	105.09	110.6	105.11	104.12	111.99	109.6	109.58	103.28	100.73	106.65	108.89	108.61	103.53	105.33	106.16	104.36	107.63	102.41	102.22	112.41	104.49	99.307	103.47	106.64	104.61	104.54	98.16	103.15	108.41	102.44	103.55	105.04	103.4	102.77	108.33	103.46
105.83	101.13	108.26	107.19	104.24	105.76	108.81	100.74	108.62	103.74	107.38	106.39	104.83	105.99	104.8	103.27	103.65	106.13	98.841	107.81	108.64	104.81	105.6	98.479	106.97	103.32	102.93	106.13	107.1	99.993	107.5	106.55	106.94	99.919	109.56	108.01	104.18	101.97	104.59	99.516	103.15	110.47	110.88	113.29	106.67	101.2	103.63	98.883	101.88	109.44
103.65	109.7	105.53	109.67	105.59	102.46	104.85	101.88	96.296	107.92	103.56	106.96	104.61	108.57	103.66	108.66	105.02	100.71	98.071	104.04	103.53	101.16	106.2	100.8	105.34	104.94	101.83	106.87	110.97	105.38	114.66	106.8	97.893	105.2	109.03	102.78	98.722	106.32	104.32	104.24	108.61	102.33	103.28	107.72	106.62	111.6	108.03	108.47	102.16	109.18
102.88	112.31	105.22	101.69	103.98	108.63	97.008	103.2	106.66	110.8	104.99	111.62	107.42	105.1	110.3	107.09	107.81	107.15	103.06	105.14	109.31	104.46	111.03	105.9	99.731	107.39	101.19	98.419	103.94	106.36	110.32	105.66	108.13	106.62	102.22	107.38	100.13	106.66	104.1	102.67	106.71	102.5	107.09	102.75	104.95	106.65	107.07	99.514	106.73	104.8
114.63	111.59	107.79	118.34	112.6	112.1	109.91	113.55	115.68	108.76	112.38	118.72	112.17	109.72	108.23	113.66	111.02	118.71	106.55	109.81	108.89	111.88	109.75	110.43	111.48	112.18	108.96	115.62	113.74	115.29	112.55	109.18	111.01	112.31	107.39	112.19	115.15	112.88	111.04	107.13	115.28	111.77	115.58	111.15	114.09	115.01	117.71	111.41	114.41	110.5
93.68	97.129	104.76	106.33	97.74	94.654	92.686	95.52	102.65	97.684	102.37	95.849	98.102	94.685	102.59	98.218	93.796	101.8	103.33	102.52	97.439	95.204	103.53	106.22	99.281	103.44	99.404	102	94.477	102.6	104.73	100.5	102.87	95.607	96.213	101.61	95.343	94.825	100.32	99.006	100.11	98.739	98.944	99.839	96.305	99.573	99.1	97.554	104.17	105.63
108.11	101.4	105.3	108.68	110.76	107.08	102.89	105.93	107.93	106.86	107.18	102.01	105.37	110.14	99.734	116.89	111.59	106.28	106.43	103.7	109.69	109.24	105.54	100.77	108.53	105.94	104.99	111.64	111.03	119.93	104.98	110.09	106.19	105.98	107.75	100.86	107.46	104.08	106.52	108.29	103.6	106.22	106.31	102.41	108.63	109.94	113.02	104.87	107.18	105.19
117.42	98.683	108.77	102.96	107.64	113.94	111.39	100.91	106.36	107.21	107.34	102.36	106.45	108.44	105.09	105.11	105.12	106.8	102.48	108.09	103.38	108.4	107.46	111.39	112.26	106.16	107.45	102.5	95.565	108.47	106.91	107.76	104.59	110.6	103.79	106.94	110.11	106.42	110.21	100.72	105.53	105.95	103.59	104.26	103.41	102.22	110.26	110.41	99.979	101.16
101.48	106.52	103.38	105.54	101.87	109.75	105.11	102.11	104.72	110.9	106.91	113.53	101.87	106.56	96.238	105.16	101.09	108.81	104.56	105.96	104.84	102.42	108.83	107.38	99.41	104.18	108.08	98.942	99.862	104.43	97.773	100.27	102.93	106.81	103.72	103.9	113.39	97.63	108.67	101.86	102.04	107.92	101.58	111.35	98.184	96.062	105.42	96.658	103.49	100.43
107.22	104.42	105.4	104.55	96.015	106.96	106.75	109.69	98.659	100.28	108.95	107.87	108.11	102.13	104.17	102.88	108.26	100.94	105.41	105.53	102.6	109.39	97.965	108.11	101.75	105.99	107.68	107.53	103.51	102.78	104.62	98.98	106.15	103.12	105.67	102.51	106.31	104.52	105.8	106.2	106.07	106.27	103.32	109.58	113.88	101.29	106.57	104.29	104.53	100.99
104.98	105.42	101.54	107.35	108.31	103.19	114.73	106.73	108.06	91.997	106.57	107.37	105.25	111.24	111.27	102.37	107.91	113.81	108.61	114.08	107.56	100.52	109.1	110.35	102.71	110.98	107.35	113.54	108.53	106.45	103.66	107.37	106.27	103.87	107.6	110.67	113.67	103.23	103.82	110.17	103.92	101.28	109.36	103.52	106.34	103.13	98.426	108.14	104.55	102.37
105.93	105.94	107.14	108.25	103.59	106.13	99.593	107.01	110.48	109.75	108.77	100.91	104.82	114.49	109.98	111.04	100.39	105.5	110.99	109.08	105.82	108.27	101.94	111.45	108.08	103.76	109.69	111.9	107.92	105.97	109.55	107.47	107.38	107.05	109.04	107.24	114.17	110.2	107.61	98.297	105.84	107.59	109.91	106.11	103.12	103.69	101.79	105.69	109.15	112.15
101.45	103.23	99.022	91.326	104.71	106.89	101.12	103.84	98.196	100.02	99.527	98.73	94.326	95.164	95.278	105.69	96.312	97.574	102.5	96.553	92.699	100.26	101.56	100.06	93.734	97.57	105.39	106.62	102.49	97.544	91.215	103.66	103.08	105.21	100.82	96.964	102.79	105.04	95.9	96.516	96.419	105.24	104.04	100.79	98.464	105.81	97.493	98.264	99.306	103.4
104.88	103.11	106.02	110.61	109.26	106.66	112.31	99.301	103.59	111.66	104	108.93	104.51	107.81	106.91	107.84	105.06	100.87	110.04	102.42	102.32	109.42	107.26	111.3	103.06	110.67	106.58	114.52	107.44	103.65	106.91	100.81	112.7	104.8	102.67	102.63	111.53	102.15	106.77	102.14	104.8	109.03	103.16	108.97	107.73	100.25	106.22	108.5	107.95	112.35
104.53	102.07	102.79	100.44	104.7	106.41	98.722	103.16	106.2	109.21	99.465	101.67	102.99	110.15	103.92	103.7	104.12	105.68	100.47	105.35	102.16	107.56	108.86	105.31	99.921	105.86	107.61	105.54	107.69	101.32	106.18	113.89	106.85	107.01	104.51	101.73	108.69	102.6	106.55	102.53	107.18	105.87	103.72	106.1	106.65	100.43	104.99	104.99	98.391	102.03
104.03	103.54	103.76	100.12	104.45	102.48	110.08	98.37	99.512	107.98	106.03	106.75	104.06	107.29	103.61	99.643	106.77	104.2	107.24	105.2	109.26	102.81	106.49	105.66	103.43	110.99	100.39	112.73	112.92	107.43	103.93	104.43	98.235	103.7	109.86	108.29	107.72	103.47	101.26	101.5	111.25	105.49	103.46	99.834	114.06	106.03	100.5	112.98	101.52	97.786
98.713	107.03	102.24	107.9	103.18	106.48	107.4	104.79	105.42	106.65	104.99	103.58	106.85	101.93	105.14	105.19	103.6	103.48	103	109.15	107.54	105.06	107.08	108.09	104.5	108.02	102.93	104.03	105.68	100.8	107.03	106.7	107.77	105.17	106.36	105.61	105.37	110.19	102.1	105.29	102.74	102.99	105.39	106.83	108.65	106.37	107.39	111.17	104.81	105.87
97.744	103.65	99.138	95.63	101.61	102.45	106.69	97.251	105.55	97.52	100.47	93.243	99.486	100.04	96.929	103.82	104.72	89.893	97.145	97.726	102.76	98.018	99.961	103.55	100.38	100.1	104.76	97.656	98.723	105.9	96.531	104.86	108.47	97.59	99.775	99.737	98.2	99.914	96.747	99.56	109.58	101.27	97.451	100.76	105.61	100.28	102.37	99.848	100.59	93.576
106.91	112.32	108.79	112.82	112.88	109.43	104.7	105.3	108.46	108.44	106.8	110.04	112.37	109.84	107.81	111.86	109.04	113.32	107.78	111.13	106.96	111.72	109.59	110.91	111.72	112.11	109.17	113.18	112.31	103.2	111.75	106.11	109.32	111.13	110.15	115.18	113.72	111.23	115.72	123.11	112.63	109.29	117.66	108.17	113.81	108.94	115.92	110.49	109.47	108.32
109.4	105.11	104.38	112.25	104.48	105.97	109.22	109.24	99.162	101.32	107.22	109.38	106.68	107.12	104.57	102.47	105.41	106.95	106.34	101.74	102.74	101.19	107.32	107.67	103.69	99.925	105.35	104.78	101.31	110.25	99.09	99.682	104.21	111.07	106.27	103.07	106.44	106.64	109.98	102.66	109.13	101.75	102.59	102.74	104.26	106.66	102.33	107.4	103.86	113.3
98.087	107.92	105.82	106.84	103.72	105.98	104.96	101.96	104.4	100.58	105.12	104.84	102.72	102.8	99.914	99.341	106.23	99.977	106.85	101.32	100.89	100.72	106.19	110.7	112.98	107.99	108.82	103.29	105.49	99.05	102.56	100.21	100.76	102.57	110.92	103.23	103.15	107.5	105.32	103.57	108.67	104.98	100.69	106.1	101.79	107.79	100.99	104.93	103.91	97.347
111.36	108.86	116.82	111.91	108.19	115.4	107.42	117.39	113.55	112.52	113.73	106.94	114.82	120.81	114.13	112.26	117.83	110.96	108.8	109.88	111.49	113.54	115.96	113.34	113.59	113.82	112.75	117.51	110.59	111.45	113.39	113.18	112	106.87	104.11	110.36	120.64	109.36	111.35	110.77	108.43	107.89	121.16	108.77	115.45	114.48	111.04	108.06	109.75	108.29
100.78	102.9	102.64	101.06	97.384	94.436	99.255	100.87	97.906	103.69	102.99	100.75	103.77	97.451	101.73	101.37	105.24	98.303	98.472	99.44	97.404	106.41	102.82	102.81	95.919	102.75	102.22	98.128	102.3	98.759	100.06	100.64	107.75	105.19	98.058	102.09	101.27	100.66	99.413	102.78	103.28	99.67	106.61	94.949	105.84	109.72	103.26	96.373	97.732	95.405
96.823	95.271	105.31	105.29	103.98	103.61	105.86	106.2	102.87	107.39	98.364	108.19	104.84	102.45	111.28	109.16	108.7	107.11	102.8	98.464	98.553	103.46	101.85	110.93	104.67	103.94	111.87	99.037	107.29	100.9	103.23	95.722	100.88	109.01	103.36	103.76	101.46	99.628	99.626	109.13	104.81	100.06	110.46	105.9	109.34	101.26	95.074	105.21	100.64	109.86
106.49	114.74	114.3	115.28	109.39	114.52	115.86	116.73	112.51	114.02	108.58	105	115.06	114.31	111.58	111.86	116.69	114.75	114.38	118.28	115.79	113.71	114.88	113.51	112.99	112.51	115	111.2	110.53	112.99	115.05	114.79	115.64	111.06	112.97	121.53	112.34	108.69	112.24	113.93	115.61	117.08	113.48	115.74	110.01	110.9	112.59	117.14	112.3	112.55
120.75	114.75	114.17	112.71	113	111.8	106	115.39	110.14	111.8	120.07	109.59	112.71	119.96	116.49	109.3	110.17	108.06	115.2	108.75	113.62	112.19	111.93	109.97	122.07	116.22	114.54	112.94	113.62	105.52	112.12	110.2	106.89	114.06	113.86	115.28	112.35	109.88	113.15	112.37	107.56	117.84	114.34	105.75	110.51	103.3	105.67	113.16	111.06	111.76
107.87	110.8	116.45	110.84	109.64	99.342	108.28	113.9	116.3	117.21	106.77	106.33	112.23	113.73	105.75	110.88	120.3	111.45	111.91	111.06	106.15	116.1	110.26	114.06	117.24	105.81	107.78	113.28	109.71	113.06	116.35	110.26	112.09	111.53	113.92	115.43	113.39	111.64	113.62	111.74	110.72	111.38	110.2	115.87	108.63	110.78	105.54	113.34	113.71	107.87
102.8	106.91	103.38	104.34	110.72	104.88	109.64	97.068	106.96	106.05	106.12	102.22	104.08	105.1	106.11	104.09	102.47	106.92	112.26	109.18	109.3	108.94	109.94	105.61	106.46	103.15	115.8	108.79	102.97	111.18	101.23	107.3	110.91	102.59	109.82	104.99	106.58	115.18	101.71	103.7	106.18	105.13	109.04	105.99	100.62	100.37	105.98	103.74	105.37	110.48
108.09	107.87	109.96	112.77	110.64	110.76	110.66	113.73	105.48	112.37	110.83	111.07	115.2	112.22	113.26	115.59	109.45	113.72	104.12	106.26	112.63	113.97	115.69	106.52	108.59	109.84	113.99	109.63	113.26	113.9	105.82	110.65	108.46	108.46	109.71	110.03	110.6	110.47	112.67	111.67	109.87	115.73	111.29	104.49	108.85	112.19	107.53	110.59	104.32	104.55
105.7	110.94	105.04	108.69	104.26	107.61	109.56	109.92	108.35	109.6	102.64	101.33	106.33	102.02	111.32	103.96	107.79	106.22	112.11	104.54	104.8	103.39	108.8	108.37	110.48	102.73	109.3	109.06	107.11	105.08	94.809	105.5	110.33	106.03	102.13	102.12	102.84	113.21	96.816	105.17	111.67	102.92	107.92	102.32	105.78	105.37	112.8	102.08	100.21	104.99
107.78	107.59	104.63	103.45	104.42	102.62	104.4	114.22	106.25	103.54	106.37	103.44	109.22	109.41	110.14	98.528	105.35	107.89	100.61	115.34	107.85	107.74	102.73	104.38	109.41	102.89	103.85	109.07	111.2	109.11	104.86	104.78	107.18	110.42	106.37	107.55	109.49	108.33	103.09	108.66	105.95	103.78	110.23	103.37	97.248	104.49	105.66	104.09	107.7	105.34
110.91	99.433	111.46	109.28	107.98	104.5	100.59	106.16	104.29	104.5	98.358	106.89	100.09	104.6	102.76	102.36	103.38	105.77	109.41	102.24	99.038	103.23	110.15	106.99	106.62	110.67	111.37	106.94	103.29	109.23	102.41	105.35	114.69	101.26	105.46	105.54	107.96	111.98	99.214	102.84	103.09	107.42	100.63	100.62	108.75	103.48	104.6	107.41	105.03	105.14
110.28	112.56	102.95	111.46	118.23	110.63	106.57	107.63	101.75	104.41	103.95	107.91	100.38	111.1	108.34	107.33	102.9	103.78	101.62	107.02	104.1	103.74	105.63	107.64	105.4	107.62	100.19	109.73	105.43	107.13	110.96	108.19	108.94	110.57	106.36	108.72	106.74	106.91	112.15	108.65	106.7	107.01	111.15	107.15	100.77	106.86	108.61	110.71	103.72	109.16
101.16	103.14	104.11	102.15	102.63	99.561	99.196	103.39	101.11	100.02	101.1	99.614	97.738	108.65	97.437	103.78	99.202	106.87	101.57	103.37	99.335	102.8	99.264	102.39	96.773	98.222	105.64	91.042	102.39	102.68	103.99	106.12	106.08	93.31	107.26	102.88	99.794	101.45	93.182	99.036	101.86	97.989	97.696	103.34	96.624	107.21	97.482	100.76	99.44	96.092
111.2	106.05	111.06	107.81	106.12	104.4	112.37	107.85	102.95	112.37	110.56	108.21	107.14	118.27	111.84	97.288	104.05	102.91	105.75	105.86	103.61	105.69	112.23	99.046	107.83	108.86	110.42	110.8	105.7	106.65	103.6	102.43	111.79	102.65	98.67	101.48	109.09	103.83	104.37	102.67	109.08	105.69	107.01	107.83	103.14	105.61	107.24	105.75	102.3	104.88
106.19	101.81	101.78	105.77	106.33	111.78	104.47	108.16	109.4	104.78	100.74	106.58	103.75	108.51	110.27	112.09	110.11	102.92	104.77	102.94	103.95	116.16	103.37	109.44	107.51	105.91	111.35	97.964	97.185	103.12	110.03	109.1	105.87	107.81	105.87	100.63	109.2	105.39	110.71	107.21	113.05	105.2	106.47	103.5	108.89	107.92	102.18	105.75	106.22	109.02
101.95	97.527	108.61	103.8	106.77	109.11	106.96	104.57	100.29	103.2	104.9	106.52	104.91	100.34	105.37	105.66	102.41	101.24	105.41	106.55	101.46	103.37	102.85	107.83	105.83	106.67	102.85	100.86	107.97	98.47	104.9	105.7	115.1	105.08	105.71	103.22	100.48	103.2	100.8	98.67	107.88	101.55	112.8	105.95	107.12	100.52	108.11	104.82	106.54	107.17
102.8	106.53	107.63	106.24	112.96	97.714	101.78	102.78	96.721	110.13	106.08	108.79	110.12	113.46	108.22	104.47	101.36	102.79	110.76	106.85	102.41	113.07	98.845	102.13	103.87	101.2	106.2	100.94	104.42	110.01	103.09	108.13	110.43	102.1	109.77	109.88	109.12	101.6	101.53	108.81	107.06	108.86	108.98	112.11	102.29	102.67	108.86	105.42	102.67	109.56
106.34	107.81	108.02	104.3	100.55	103.18	114.14	106.41	104.74	104.92	114.59	112.67	104.84	105.49	106.35	111.56	108.83	108.51	103.5	108.48	117.42	113.91	102.13	106.45	110.32	111.27	107.06	107.5	100.77	108.89	107.07	109.39	104.74	110.75	105.43	103.81	104.58	109.03	113.82	108.4	104.65	103.72	109.76	109.71	102.46	108.39	105.88	102.85	109.08	106.89
112.86	115.97	106.77	104.23	112.81	105.06	109.48	113.7	115.99	112.02	106.79	115.68	114.26	107.46	105.8	114.25	114.1	109.71	107.32	111.15	114.86	117.44	114.76	110.65	104.62	106.39	111.4	112.34	114.71	111.63	103.21	113.18	120.3	113.98	111.07	109.73	117.35	104.81	114.1	111.75	114.3	116.42	113.52	112.56	112.07	118.93	120.57	116.47	109.77	113.48
106.95	102.18	99.974	102.95	98.828	96.262	98.282	99.911	97.868	98.983	96.504	94.298	105.03	102	105.78	97.997	100	96.669	103	99.405	101.9	97.255	104.39	96.045	101.78	107.29	92.268	104.29	104.69	95.785	97.364	96.278	95.192	103.4	98.036	103.44	102.88	105	103.83	102.15	96.956	103.55	104.67	101.04	98.656	100.93	96.537	104.92	99.279	98.524
106.07	99.9	102.48	99.508	100.63	98.201	101.73	98.62	100.66	99.12	101.45	100.62	104.34	97.722	105.89	95.144	97.634	97.831	104	105.66	99.95	101.22	103.67	96.269	99.902	97.503	107.43	101.24	96.366	105.28	104.13	100.38	97.434	96.322	103	93.536	98.707	105.18	93.095	105.68	99.984	99.735	99.965	94.392	103.96	104.95	97.157	98.881	100.99	95.503
104.51	94.741	109.94	107.21	103.9	106.23	99.957	102.21	105.43	110.64	101.16	105.65	105.78	101.47	110.34	108.82	108.6	111.98	104.4	106.32	105.47	101.63	111.12	108.7	103.28	112.63	105.27	103.99	108.17	103.98	108.61	99.747	100.76	106.81	105.62	105.92	106.52	103.83	105.67	106.34	113.8	107.44	99.954	100.55	111.61	105.47	102.06	101.86	110.66	104.19
103.54	96.912	105.95	100.14	99.57	100.98	105.13	103.09	106.42	103.33	103.05	97.905	101.22	98.849	93.948	104.64	103.83	100.85	99.947	98.229	89.534	104.69	102.47	98.343	101.57	99.281	103.02	99.369	90.916	98.157	97.52	107.07	102.11	106.79	98.868	103.02	101.58	99.223	95.122	107.11	103.82	99.597	101.67	103.7	102.13	95.761	102.82	91.372	99.468	99.025
101.46	101.58	99.366	99.571	102.09	98.856	103	104.56	99.316	101.47	100.3	99.379	99.421	97.962	101.38	99.788	101.22	98.716	106.66	100.84	109.69	105.17	99.998	101.33	92.706	96.039	97.556	96.13	96.472	93.687	96.933	93.587	103.18	99.028	100.53	101.65	98.723	104.52	102.24	107.09	101.38	107.22	101.98	101.03	94.655	101.13	95.299	100.4	99.68	103.86
107.73	102.82	108.57	108.19	102.33	109.74	106.87	106.68	110.92	104.29	109.17	109.15	102.89	99.664	103.29	101.49	107.06	106.43	108.97	106.26	113.29	105.94	110.95	103.83	100.4	104.04	103.94	112.08	103.05	106.42	102.03	106.34	105.9	106.85	107.82	107.82	105.06	103.89	118.26	106.68	107.6	107.18	109.82	105.17	104.59	111.71	107.76	106.26	106.86	102.85
106.96	105.52	108.48	106.23	111.08	103.98	106.87	107.44	108.66	102.93	111.06	110.12	108.6	104.96	105.76	99.124	101.64	110.29	110.54	101.22	109.07	109.72	106.22	101.52	107.08	105.04	107.78	105.16	103.31	110.81	109.72	102.53	104.07	102.92	101.1	101.9	105.36	103.81	109.23	105.53	99.539	107.7	103.28	107.22	108.48	96.795	96.841	110.6	109.15	108.02
113.97	112.93	116.19	114.19	112.79	112.75	114.73	110	113.49	108.35	113.01	110.01	115.47	116.06	113.52	111.4	119.92	112.04	116.67	117	109.76	115.62	111.89	113.44	110.4	111.52	117.18	111.25	111.83	115.25	115.19	114.47	107.32	111.34	112.73	114.1	112.37	111.24	111.36	110.87	116.01	115.28	113.29	112.22	109.21	113.66	110.56	110.15	109.46	111.48
112.24	118.91	112.27	111.92	121.95	115.14	115.25	117.26	117.71	116.78	119.08	118.4	115.67	114.27	112	111.41	107.72	111.14	116.77	117.45	109.83	114.56	113.31	113.53	117.71	120.46	112.97	118.3	118.66	118.71	123.08	113.44	113.16	112.2	113.94	116.38	115.05	113.19	119.52	115.35	114.34	113.88	111.09	117.33	115.02	115.62	109.21	114.94	122.48	120.33
103.35	108.08	101.96	105.67	105.3	104.86	103.96	105.51	102.23	103.54	102.24	104.7	108.48	101.36	112.84	104.62	101.69	99.333	100.64	106.39	102.74	99.837	103.57	101.94	109.11	106.74	110.68	98.908	100.42	110.68	106.26	106.67	99.186	99.948	102.68	101.47	103.35	103.99	108.93	103.89	101.73	105.89	106.14	103.62	105.88	105.15	104.58	99.249	101.07	104.79
105.29	107.43	104.31	103.84	100.57	103.14	100.9	105.05	106.02	104.21	109.97	105.09	100.54	108.36	101.76	100.53	109.32	102.86	110.05	98.322	107.65	108.61	104.99	106.14	106.8	109.79	105.41	106.25	105.62	107.83	105.36	108.36	106.58	105.69	104.32	104.82	106.27	103.83	99.895	103.49	101.11	103.72	106.61	105.79	100.61	109.1	105.29	108.06	99.383	104.86
108.8	104.49	102.99	102.08	102.77	102.58	108.86	100.17	106.35	101.05	100.08	111.07	102.62	106.33	104.27	110.34	113.06	105.36	107.83	100.52	105.97	110.52	106.23	106.26	107.38	105.24	102.11	104.41	106.51	106.13	103.39	98.991	105.17	109.47	105.9	103.19	110.18	102.64	102.25	103.88	101.16	105.37	105.16	111.4	104.53	102.08	103.37	108.27	108.58	103.58
100.88	106.03	107.12	97.936	107.9	106.15	103	102.95	99.471	98.607	107.38	98.947	105.66	107.88	102.08	100.27	107.24	102.49	108.44	101.71	101.37	108.78	101.31	101.04	106.92	101.7	105.81	103.29	103.28	105.1	100.89	103.58	110.99	101.54	103.03	102.92	107.3	101.69	97.479	106.58	108.21	100.06	108.06	100.99	108.56	112.38	105.47	105	102.99	101.07
106.63	109.89	104.89	102.17	104.98	104.59	98.581	101.71	108.78	106.02	103.12	107.43	109.9	104.82	101.45	101.85	109.46	99.858	108.11	100.81	108.23	106.7	110.24	106.58	103.28	105.88	109.6	102.35	105.11	105.29	103.36	105.35	99.25	107.32	105.17	110.34	107.54	100.17	109.32	107.93	106.4	110.01	106.91	99.169	106.32	105.65	108.17	101.24	110.98	110.57
96.35	102.22	96.273	98.446	104.62	100.12	102.42	100.35	99.304	94.854	102.71	91.76	104.22	99.987	97.756	91.795	103.28	98.933	97.568	103.44	101	97.159	101.39	95.302	98.298	99.884	97.403	101.16	103.11	103.91	106.56	97.42	98.095	102.97	94.885	93.019	98.376	96.704	99.748	106.34	100.5	101.06	98.893	96.005	102.77	103.07	101.2	107.35	93.873	102.98
110.1	113.01	110.04	118.32	114.8	114.46	113.34	115.14	110.72	115.67	116.29	105.53	113.7	117.3	114.1	114.86	106.97	114.62	114.95	115.52	109.44	110.5	111.33	108.36	115.62	113.5	111.92	109.37	108.86	115.15	116.09	114.7	102.39	109.37	110.08	107.34	109.41	104.04	115.21	111.56	114.84	111.84	110.37	117.98	114.76	107.99	117.13	110.67	114.66	113.11
114.76	116.14	108.66	119.58	113.77	106.64	113	113.32	110	115.58	113.71	123.11	113.89	116.01	106.42	117.28	111.24	115.07	108.43	110.19	115.28	109.93	110.63	116.3	107.9	109.86	113.75	109.12	108.13	111.16	112.78	112.39	113.4	110.24	110.23	112.49	118.87	112.64	111.53	113.47	114.56	109.99	113.61	109.19	110.65	118.99	108.06	116.24	121.14	111.27
121.31	111.09	108.83	106.89	115.31	116.54	110.05	109.13	117.64	109.16	110.05	109.33	113.97	115.69	109.24	106.22	108.36	116.47	111.58	106.06	111.15	105.94	111.49	108.51	112.55	114.02	107.23	109.79	110.47	112.87	112.47	122.41	113.39	108.91	108.11	105.41	116.06	112.06	117.59	114.9	111.46	103.6	112.01	105.02	114.93	112.37	114.76	108.74	112.96	111.58
118.51	116.39	122.91	112.99	117.46	116	120.79	113.18	116.93	116.87	114.34	114.87	118.73	123.22	115.4	115.08	113.64	116.78	113.42	112.32	111.9	124.3	115.48	112.16	113.11	115.5	115.37	119.3	118.18	116.84	118.5	122.24	116.08	115.91	117.18	119.36	108.34	117.8	123.33	123.94	119.56	118.89	121.25	119.29	117.24	114.95	112.22	115.56	124.11	113.06
102.19	106.15	109.51	106.54	102.42	102.32	107.19	104.35	106.02	112.9	101.25	111.1	106.5	108.34	102.83	101.51	106.71	106.41	108.17	113.99	105.04	107.03	107.02	105.91	106.12	111.49	106.37	106.57	105.47	103.67	105.27	105.33	109.16	101.19	102.64	106.78	104.64	106.42	110.63	106.31	106.01	106.89	108.54	105.17	106.42	103	111.09	108.91	108.27	98.997
117.58	113.18	111.09	110.18	111.57	104.73	113.78	114.31	109.01	111.76	111.46	111.69	116.92	114.73	112.6	115.18	113.21	115.45	115.77	115.37	105.5	114.52	115.31	118	115.5	113.56	105.38	114.18	114.46	118.99	114.54	119.72	114.89	117.4	113.83	107.12	112.91	113.57	114.99	108.9	109.51	117.87	116.45	115.42	111.33	113.56	107.88	107.09	111.94	112.83
109.92	101.09	99.81	111.63	113.15	99.87	110.32	103.18	109.48	104.44	107.83	109.71	105	107.14	104.15	103.21	102.15	101.78	103.98	104.21	106.21	106.09	103.6	107.71	107.7	101	104.23	111.42	108.21	97.919	103.43	110.76	102.83	106.03	107.17	103.69	110.38	101.75	109.62	108.64	107.74	108.73	101.97	107.98	102.16	108.18	101.45	109.45	109.35	101.46
109.17	107.41	107.65	108.77	118.57	115.17	112.66	117.89	110.18	114.95	108.8	104.11	107.48	114.4	110.26	118.69	112.62	108.08	113.36	109.76	110.91	115.1	113.88	113.31	103.99	113.19	106.92	111.34	102.95	110.14	111.25	113.34	107.08	112.03	112.42	110.89	109.58	115.48	110.2	115.95	114.39	105.25	102.01	115.78	102.51	102.7	115.86	101.38	109.81	113.13
115.58	111.3	114.1	111.02	113.3	108.1	111.72	114.76	116.36	118.07	115.02	111.61	116.7	110.47	116.64	107.3	110.37	118.98	112.8	111.03	110.7	111.99	106.6	115.4	107.59	114.12	110.47	110.19	117.76	108.05	109.71	111.38	113.88	108.98	114.1	111.65	114.43	114.38	112.76	111.7	105.9	110.09	114.86	109.77	114.74	115.37	108.2	110.16	109.04	110.28
111.48	111.16	112.77	109.35	110.07	107.58	108.95	110.93	114.85	114.01	109.59	111.46	109.97	104.83	105.75	114.96	114.44	115.33	118.04	108.2	103.85	110.66	114.36	114.15	109.07	113.02	110.05	114.79	116.7	114.04	112.63	111.08	106.5	111.4	113.26	111.67	109.23	110.23	117.72	109.31	108.88	107.89	114.26	112.26	113.14	113.5	114.71	110.78	113.29	107.29
109.49	108.08	116.51	114.21	107.62	112.08	116.48	106.83	113.93	112.09	114.83	115.28	108.42	110.29	111.21	115.55	113.07	114.64	110.04	114.24	110.98	116.04	111.47	105.74	110.91	114.72	118.58	114.41	105.85	115.73	111.81	112.03	108.7	115.1	114.37	113.68	112.35	107.85	104.93	114.06	111.31	112.44	115.23	118.3	109.65	108.18	112.51	104.7	117.88	107.98
102.02	99.71	106.88	105.37	99.782	92.957	104.67	104.03	107.73	97.769	104.46	106.95	97.788	102.76	105.98	100.86	101.95	109.86	102.78	103.59	106.26	107.91	104	109.6	99.038	106.13	107.34	103.93	99.432	102.2	103.57	104.05	100.64	107.49	106.61	103.72	101.6	110.31	101.28	100.49	106.16	103.18	106.28	102.04	105.55	103.2	100.04	103.24	104.6	107.47
100.46	97.625	102.99	109.57	97.57	103.54	95.911	102.41	99.611	98.975	96.738	103.29	96.791	97.348	102.46	99.345	106.47	102.88	100.08	99.555	102.12	99.952	96.547	96.112	101.79	96.649	102.4	98.341	98.612	98.041	94.493	101.03	98.515	103.12	104.58	99.89	106.07	96.353	103.55	101.15	99.902	99.221	102.49	101.9	95.91	99.911	100.95	101.12	100.05	98.628
110.1	105.13	107.8	102.69	106.9	107.41	99.084	102.67	107.05	104.25	105.39	102.6	103.05	104.83	96.564	108.75	104.92	103.46	108.95	115.88	106.38	103.4	104.4	98.17	97.013	104.53	101.32	102.78	107.83	110.25	108.49	101.07	106.59	108.69	103.45	108.13	107.27	103.7	102.17	101.98	105.91	100.74	104.82	99.691	112.8	104.02	106.33	105.75	103.11	102.17
111.61	108.18	114.05	109.19	110.24	117.26	115.92	116.07	111.19	112.36	110.25	112.93	112.97	110.98	109.37	116.08	114.16	112.1	112.15	107.34	114.36	113.33	117.22	108.72	118.41	114.19	105.99	110.18	109.69	108.34	119	105.78	110.73	111.05	106.82	109.49	105.76	117.56	108.83	113.44	113.38	115.47	109.46	104.54	115.1	114.56	112.87	116.01	109.71	108.03
102.92	107.92	103.18	100.87	104.7	106.98	99.877	99.484	101.98	105.11	100.29	109.51	99.564	103.61	108.81	99.496	100.47	109.72	104.2	108.03	109.62	111.81	100.16	99.085	104.37	100.82	102.44	106.08	103.33	103.81	102.01	104.41	107.16	105.25	102.74	107.74	104.22	89.846	102.94	105.64	107.7	103.6	110.07	101.91	101.96	103.61	103.84	109.58	103.79	104.71
99.663	104.61	98.557	99.741	101.88	98.245	99.927	101.67	99.916	99.925	92.517	100.63	95.749	101.96	97.558	102.06	92.11	102.61	96.748	107.54	97.839	101.13	105.79	98.645	98.059	102.22	93.413	101.06	98.674	100.92	101.61	97.53	104.13	99.453	96.98	98.335	94.316	97.894	95.899	107.5	103.22	99.489	96.698	96.002	99.775	100.25	109.93	97.745	105.03	95.146
106.12	103.5	114.34	106.37	104.67	104.1	103.69	108.39	109.31	107.9	104.99	106.59	104.02	103.2	106.71	107.72	104.95	102.24	103.46	110.08	106.62	107.32	103.65	103.35	105.97	108.01	109.06	104.14	108.02	107.29	110.83	103.17	104.07	106.36	106.53	107.06	104.81	106.36	97.86	97.469	111.92	109.9	105.16	100.18	109.05	105.39	100.1	104.88	103.59	106.96
92.868	101.89	100.25	102.41	101.52	96.454	99.832	93.659	96.223	96.162	92.328	97.442	94.036	99.839	103.06	100.76	100.23	99.672	100.53	107.25	105.49	100.1	104.63	105.35	99.054	105.79	98.722	94.706	110.37	105.42	100.73	98.981	92.462	97.468	108.01	98.581	100.27	97.714	93.57	101.12	96.643	91.726	104.27	97.918	93.705	101.16	96.966	101.1	99.178	100.59
106.76	113.05	105.28	105.97	109.51	106.93	110.02	112.37	102.55	109.27	108.78	108.95	112.51	117.14	107.52	107.69	111.97	113.9	106.1	112.41	108.58	107.57	109.48	111.29	114.77	112.04	107.61	115.42	104.45	113.51	111.81	113.37	113.88	121.45	116.82	106.17	113.59	110.44	116.5	107.42	109.49	107.12	119.25	110.58	108.67	109.07	111.29	106.66	113.07	111.48
111.86	111.13	112.38	111.21	110.35	113.52	112.71	112.88	114.76	108.86	106.01	108.15	107.22	107.64	113.96	111.33	117.55	110.23	110.36	109.13	110.31	109.87	109.75	113.01	110.71	115.82	111.68	103.89	106.48	108.39	107.17	114.38	107.12	114.65	114.29	114.61	117.73	112.47	108.75	110.6	101.52	112.02	113.63	111.2	112.4	110.4	109.71	110.59	113.3	113.8
109.87	106.69	107.03	104.64	103.55	108.85	101.34	99.785	102.04	103.09	101.33	100.02	102.13	106.25	111.75	109.81	104.53	111.15	105.05	105.24	102.25	107.04	104.27	110.41	98.193	96.668	104.34	108.76	108.16	108.54	111.95	106.86	109.82	98.371	104.74	105.99	111.14	105.72	106.91	105.7	105.29	103.57	107.45	103.43	103.38	100.26	106.22	103.02	104.63	105.38
109.37	101.57	102.07	105.98	101.21	99.776	111.07	104.11	107.14	106.37	106.44	109.64	106.91	107.96	105.19	106.63	111.77	108.14	107.29	105.56	108.46	107.36	100.47	103.85	105.67	106.26	99.736	103.32	100.45	110.02	105.2	107.64	103.2	106.01	106.82	105.21	102.71	104.21	105.55	98.659	113.15	108.83	102.65	104.28	110.97	104.61	107.46	105	103.06	106.3
113.76	109.87	113.9	113.9	105.39	110.76	110.58	112.1	113.38	107.33	112.02	109.04	114.69	105.33	107.35	111.53	109.74	108.7	109.16	106.33	106.46	110.46	115.09	107.66	110.15	116.44	111.08	114.55	111.13	114.87	117.28	110.89	112.65	109.39	112.63	116.5	115.97	113.51	115.06	114.19	115.48	113.51	113.94	112.03	107.32	118.51	109.35	110.93	103.72	111.36
95.558	99.651	101.15	101.54	102.49	100.41	102.17	97.892	102.66	99.146	105.33	98.845	106.09	103.74	97.457	100.25	104.79	99.46	106.02	97.749	105	98.352	103.1	99.975	103.36	102.96	99.839	102.56	100.38	98.581	103.87	104.83	101.89	99.688	97.531	102.26	99.574	105.03	95.819	104.73	99.077	97.95	98.224	99.735	100.97	97.669	101.77	101.78	93.15	101.12
111.62	115.36	111.81	107.48	109	112	114.09	119.97	110.66	110.1	108.08	110.87	113.77	111.04	113.14	113.94	114.71	108.71	117.66	108.49	114.06	110.56	112.03	110.98	110.55	111.19	112.9	106.61	108.74	113.07	113.72	113.97	111.46	112.53	109.99	104.97	110.49	111.06	114.55	121.94	111.6	113.77	109.14	113.77	109.58	110.13	113.25	117.22	116.34	110.36
104.43	102.28	108.35	110.28	104.18	103.39	101.55	102.82	103.91	103.88	100.85	107.76	103.4	101.11	107.67	98.542	106.63	105.89	110.6	106.66	105.34	103.26	111.71	107.04	103.91	106.09	103.91	106.45	109.25	103.42	107.42	101.16	102.24	104.99	107.63	112.77	109.34	103.51	101.98	102.4	101.01	104.25	103.66	101.43	107.11	106.36	109.35	103.44	104.47	103.13
117.1	120.67	114.97	109.36	111.63	122.32	121.27	117.76	119.49	120	112.51	115.55	115.35	131.45	120.07	112.57	113.79	122.43	122.7	119.6	115.48	111.62	119.16	117.79	122.41	118.55	110.29	110.83	115.05	118.24	117.63	117.21	114.39	116.83	119.18	113.98	109.9	117.04	115.9	108.31	118.35	122.26	120.42	119.22	122.87	122.67	115.63	118.15	119.06	113.27
96.241	102.54	104.78	97.406	99.524	102.16	95.49	98.124	99.242	97.346	101.27	98.575	98.312	95.592	96.862	98.455	96.296	97.095	94.089	101.11	97.911	104.47	103.81	96.784	102.45	101.11	102.09	95.629	100.6	101.96	97.498	96.629	100.85	98.234	102.38	97.484	98.213	97.268	97.859	98.225	97.426	100.92	97.914	102.99	99.771	101.23	90.034	96.537	104.7	103.22
114.79	111.99	111.6	115.26	110.72	116.89	108.83	118.32	110.91	107.78	109.47	107.13	107.38	102.51	117.15	106.94	113.38	115.93	114.21	110.15	114.68	113.65	109.42	108.56	114.45	122.34	108.06	105.74	110.95	108.23	108.19	105.09	110.39	112.36	109.2	108.96	110.06	112.65	110.5	106.57	107.85	109.95	111.13	114.58	107.96	110.75	111.48	113	114.11	109.94
106.2	110.31	111.44	106.52	109.5	108.04	103.81	110.17	112.28	100.67	107.83	107.38	108.84	110.51	111.93	107.85	108.6	109.28	109.47	107.04	106.56	105.44	109.62	104.98	108.55	103.24	103.75	101.6	103.64	105.43	109.3	112.65	109.53	105.14	113.05	102.92	108.18	108.16	103.59	101.32	106.88	108.76	106.19	100.4	101.72	110.3	105.34	108.32	106.54	109.33
106.85	105.07	100.56	104.29	103.65	103.53	105.7	104.5	101.52	107.35	106.38	105.42	100.48	103.82	98.059	99.588	102.35	109.5	108.14	98.674	103.71	106	101.76	108.73	104.09	103.91	105.83	111.05	110.13	103.66	107.69	99.776	103.33	101.03	102.11	103.71	103.45	101.84	110.79	105.95	102.64	101.42	103.08	102.85	104.56	108.91	106.6	102.34	106.79	100.44
111.95	104.25	112.75	112.12	107.84	110.52	110.27	109.21	106.88	118.3	110.21	115.52	108.77	106.59	107.05	114.42	106.12	108.26	105.96	117.02	120.31	107.76	112.01	111.3	111.58	109.37	104.37	116.44	115.16	110.62	115.98	116.02	113.24	111.21	117.82	110.38	114.49	112.12	108.73	115.79	103.72	107.85	111.69	113.31	112.41	113.4	108.19	103.03	107.15	108.65
115.68	109.87	117.75	111.47	123.57	113.72	110.83	111.96	112.59	117.38	115.33	118.29	114.64	116.22	114.44	117.84	110.97	115.48	113.92	120.12	114.22	110.61	114.76	103.07	118.84	114.62	117.84	112.8	112.77	117.04	118.39	116.21	116.17	118.82	116.95	116.33	114.84	119.08	115.85	110.83	117.37	117.56	118.45	116.71	117.59	114.23	117.49	116.45	116.82	118.27
104.97	104.31	105.2	108.64	110.03	110.06	109.38	105.45	107.59	104.06	102.74	103.73	99.457	105.15	106.03	103.72	101.82	101.53	109.97	107.75	104.02	105.91	99.144	99.574	106.46	103.72	100.71	102.89	106.28	99.943	102.16	103.72	101.34	98.689	102.53	104.41	107.15	101.66	107.54	107.83	104.42	110.59	102.7	105.24	96.591	109.36	109.43	105.26	101.67	104.04
100.23	110.48	103.74	104.04	110.33	106.77	107.18	106.59	107.77	107.57	101.66	111.29	109.41	108.4	104.58	106.32	113.32	103.86	106.31	109.16	103.09	107.22	106.88	103.71	107.71	100.64	102.73	106.57	105.36	103.14	104.28	107.93	98.683	103.21	108.45	100.79	101.58	109.06	103.85	108.21	103.29	98.717	108.31	109.76	104.32	109.18	107.56	97.78	109.36	110.25
114.9	118.14	121.96	116.82	114.38	113.88	121.26	119.38	121.47	116.7	107.19	111	116.69	114.89	118.44	123.97	115.14	116.23	117.47	122.05	110.39	114.3	119.08	114.99	116.24	117.69	118.93	117.84	119.5	121.9	113.34	111.92	117.57	118.32	119.96	116.91	117.95	114.71	121.9	117.32	112.58	119.72	113.39	114.59	118.51	116.75	116.15	118.12	111.51	112.99
106.35	104.41	109.82	105.8	106.78	104.81	107.58	101.04	106.85	108.49	111.49	102.66	98.942	107.63	103.28	105.16	108.57	104.66	102.22	111.49	105.17	105.21	99.895	110.54	106.71	108.9	102.02	104.73	103.42	106.99	103.57	103.96	107.46	109.43	109.07	103.19	105.39	112.68	105.11	108.69	111	106.36	103.61	107.42	105.82	97.944	99.137	106.46	108.99	105.21
101.6	108.11	103.73	108.1	103.01	103.31	108.76	108.44	106.65	105.41	109.65	106.46	105.86	112.37	102.67	101.49	105.69	110.91	103.66	111.78	112.41	108.81	108.65	104.96	104.11	103.09	104.2	104.11	105.08	103.9	111.45	114.35	105.62	106.02	111.48	106.12	104.01	106.84	105.37	108.4	101.15	103.9	105.3	106.95	105.17	102.94	105.05	110.39	104.75	106.99
107.58	109.39	109.63	105.44	107.61	101.9	108.13	102.11	100.91	106.45	109.27	103.12	102.84	108.47	100.48	106.38	105.64	101.28	104.45	102.12	108.18	104.72	103.34	108.03	105.64	103.48	109.5	105.14	104.93	100.62	108.68	104.9	111.33	103.18	112.97	106.51	113.06	98.84	109.01	105.89	102.12	108.04	106.46	106.79	102.52	101.22	108.49	109.47	104.53	106.73
117.31	109.79	108.18	105.19	110.16	112.79	112.2	106.29	110.17	114.23	108.59	103.42	109.87	112.2	112.75	108.39	108.32	113.76	107.22	109.45	110.07	112.8	113.6	116.08	106.38	110.63	114.33	113.08	108.72	110.47	108.56	107.7	111.99	111.67	108.6	108.64	108.25	112.89	107.61	108.31	105.25	109.4	105.03	108.1	111.3	107.37	109.56	111.58	109.53	113.05
105.89	107.49	104.08	104.25	100.84	102.92	109.06	98.849	107.4	106.72	101.55	105.11	105.39	101.89	110.11	101.64	103.63	105.64	102.37	101	104.03	100.45	106.87	112.48	102.36	103.05	102.64	102.87	101.81	107.54	100.4	102.25	102.96	102.58	104.49	106.88	102.31	109.12	106.53	105.42	102.88	105.62	103.82	103.52	108.03	108.45	105.3	101.86	103.33	102.27
100.52	105.7	103.05	98.131	110.82	107.8	108.6	106.36	102.54	107.99	102.84	104.57	98.193	104.07	106.26	108.16	103.03	102.27	109.25	102.46	109.81	110.79	109.71	110.26	108.89	109.21	107.6	107.41	103.38	105.05	108.6	109.28	104.88	105.5	109.25	105.18	108.37	110.24	103.11	106.2	107.79	107.95	114.81	108.04	108.15	106.28	107.79	102.82	108.2	105.38
103.42	104.97	112.98	105.43	107.07	101.73	103.94	108.08	101.18	93.183	108.14	105.1	104.41	103.59	103.79	108.08	105.45	105.35	102.36	104.18	108.07	109.89	106.03	107.59	97.121	106.58	105.13	106.59	108.35	103.84	104.51	104.96	101.14	106.97	112.24	105.02	102.96	107.92	106.51	105.87	98.489	103.54	110.85	101.77	104.87	104.01	107.05	101.9	103.77	107.95
103.36	102.91	104.07	103.51	109.08	110.91	108.08	111.35	104.61	103.98	107.6	111.7	107	110.5	107.66	108.02	110.1	108.62	103.9	102.35	107.04	100.68	109.63	109.75	102.91	99.831	108.71	107.98	110.09	104.55	101.11	113.68	101.78	108.77	102.94	101.3	101.91	103.56	107.7	108.13	104.4	103.48	106.2	113.79	111.25	105.86	98.603	101.55	97.606	100.92
111.88	112.36	109	111.52	109.66	114.02	115.79	109.09	107.72	115.18	114.28	110.19	112.67	101.88	108.43	120	112.33	111.61	112.31	103.91	107.22	113.46	113.14	108.73	104.14	109.55	110.34	112.13	107.91	104.91	111.82	113.13	115.84	106.79	110.27	110.6	112.49	107.1	110.54	112.14	116.94	111.46	109.1	112.65	109.59	106.71	110.59	109.56	102.37	111.15
108.25	103.08	106.59	106.63	106.86	102.14	100.93	104.29	100.07	106.94	105.95	102.82	109.76	105.79	110.61	105.37	107.77	105.02	103.16	102.83	106.85	102.78	111.84	105.84	107.71	105.47	99.695	104.37	106.99	107.18	105.64	95.856	109.45	106.58	105.53	105.87	105.63	108.16	100.84	99.424	111.73	108.37	109.83	110.66	99.779	101.3	105.48	107.79	109.81	110.64
104.79	109.66	101.33	106.63	103.21	101.17	106.65	106.89	104.7	102.45	100.98	102.49	99.402	103.99	101.29	104.17	103.35	108.33	102.25	108.41	101.44	105.04	99.833	103.97	102.82	105.84	103.16	99.609	98.478	109.01	106.85	100.29	106.01	105.97	97.613	98.721	103.7	103.54	104.1	98.188	93.992	104.25	101.52	102.41	107.08	103.5	104.35	99.865	106.12	104.94
107.03	109.2	106.16	103.8	104.29	110.73	103.55	106.07	108.02	105.57	104.55	105.1	100.75	105.48	104.83	105.45	106.78	109.96	105.85	107.29	104.03	106.39	109.96	110.25	104.93	105.68	100.5	103.23	106.42	112.29	106.25	96.243	108.11	108.52	106.61	103.05	101.88	104.04	101.18	101.96	102.08	108.32	103.36	108.76	101.02	115.36	105.59	105.62	107.19	104.98
101.72	105.29	101.86	114.13	109.71	106.59	108.82	106.06	103.67	110.77	105.58	109.86	112.17	113.63	101.89	118.75	110.95	106.63	102.95	105.04	111.7	106.85	109.14	108.2	105.68	101.76	106.32	109.08	106.95	104.94	106.36	110.18	101.67	106.85	111.11	107.55	111.28	106.02	100.54	109.34	103.88	105.01	107.74	106.94	111.07	110.39	107.45	101.24	115.79	110.95
112.46	115.65	112.45	112.65	109.79	110.86	114.21	112.18	110.5	111.91	111.97	110.69	107.93	120.57	118.23	107.58	108.47	107.21	113.31	112.65	111.24	112.72	119.26	117.22	109.98	107.3	112.78	116.16	113.42	106.85	110.54	110.49	114.03	110.28	114.37	107.53	113.51	107.56	112.54	117.22	108.9	109.97	110.63	104.91	108.65	110.67	111.29	110.64	112.58	116.87
110.27	114.03	118.11	109.5	116.29	108.9	109.88	114.93	116.59	115.1	102.56	118.3	110.9	113.48	113.28	110.73	107.13	111.71	110.73	108.55	112.09	115.59	114.23	112.05	111.23	117.07	107.92	115.71	111.2	105.33	109.4	111.75	105.8	107.18	116.13	117.77	110.71	109.94	115.58	112.94	112.64	108.53	110.98	109.46	109.14	113.36	110.2	115.97	115.34	109.56
114.69	115.88	118.68	115.91	113.7	119.55	118.13	118.07	115.44	107.32	114.61	122.33	118.03	114.17	115.55	117.2	109.69	114.04	118.85	119.83	108.48	115.46	112.11	119.26	116.65	110.54	123.98	116.02	120.01	111.6	113.61	116.58	116.4	112.42	112.41	115.73	115.46	113.11	119.12	111.7	117.8	116.89	115.06	117.71	118.59	114.46	119.89	112.91	113.73	113.62
108.35	112.75	113.4	116.29	110.97	113.49	114.58	116.36	109.12	111.81	118.86	115.23	106.42	108.05	110.85	112.01	120.44	118.29	116.35	108.52	111.33	116.77	113.4	114.78	110.25	113.95	111.61	110.56	107.22	107.6	120.67	115.55	111.76	115.93	109.96	106.51	108.67	114.92	116.39	100.92	108.87	111.5	113.58	113.56	115.16	111.99	118.03	114.38	109.86	111.66
113.77	106.63	110.37	113.46	110.12	116.52	111.64	108.16	103.59	113.82	121.88	108.06	104.39	108.39	112.46	112.39	111.39	108.8	106.98	111.94	113.21	115.68	113.79	109.67	112.35	116.97	107.67	113.33	108.93	114.76	110.29	109.79	115.96	106.8	107.07	110.37	116.27	111.64	113.26	110.97	114.91	111.33	109.52	111.32	115.23	116.96	107.26	111.92	113.11	113.57
108.19	105.39	104.73	102.12	106.26	111.13	101.41	104.86	105.33	108.72	110.37	101.36	100.16	109.25	103.93	102.84	106.73	110.6	108.65	105.37	105.04	108.36	96.63	110.34	105.35	102.96	102.15	110.59	109.87	105.37	101.96	108.03	109.03	103.32	100.93	106.79	103.37	107.49	105.68	105.8	107.93	106.08	104.48	108.69	101.02	105.35	110.02	105.11	103.35	108.19
111.16	101.75	106.02	99.021	99.954	109.14	96.55	107.14	105.06	99.764	100.07	104.84	104.57	108.62	100.75	111.27	94.332	108.45	102.84	114.07	99.13	115.09	103.6	106.77	98.815	100.12	102.16	110.2	107.63	97.08	102.33	104.59	105.36	104.56	103.28	105.15	102.35	106.61	103.64	105.8	108.53	108.98	106.94	104.22	100.97	105.06	100.79	107.9	108.45	107.93
112.07	111.7	114.71	113.96	109.26	109.97	112.43	110.64	115.57	117.62	113.65	118.21	116.77	114.87	114.36	113.82	110.61	106.61	112.74	111.25	113.61	112.05	114.87	108.92	114.26	107.86	114.76	112.74	117.05	112.34	107.14	116.71	112.81	104.97	107.81	111.17	112.88	109.32	113.14	111.03	109.93	119.97	113.94	109.62	105.57	116.8	105.8	112.43	113.02	112.9
114.71	107.5	99.292	108.18	109.84	100.01	110.9	105.92	109.25	109.55	111.94	111.66	104	104.34	96.696	109.68	103.13	106.44	109.75	117.07	105.54	104.18	101.95	108.26	107.62	110.5	105.11	116.3	108.55	105.74	100.25	103.93	105.22	102.76	111.68	113.68	107.15	104.76	103.77	105.22	109.09	104.57	109.95	112.17	103	104.62	105.92	104.08	104.22	104.95
107.18	96.148	103.85	104.78	106.35	95.866	104.01	103.12	100.1	98.149	101.05	100.79	108.16	106.08	108.51	102.04	106.08	104.59	106.64	102.26	106.59	104.24	109.51	107.64	101.93	105.52	99.971	101.48	101.91	105.64	104.04	107.92	104.01	101.57	107.46	101.37	106.26	98.378	96.306	99.422	104.21	96.612	108.91	105.55	100.61	109.51	95.586	105.59	104.73	98.922
106.49	110.91	103.66	107.15	109.38	113.21	101.21	102.33	111.71	104.83	108	108.33	103.89	107.47	99.205	96.763	98.729	104.9	105.19	109.92	102.28	118.09	104.99	109.96	105.18	106.97	105.83	100.08	104.34	112.33	114.22	109.91	112.51	105.46	111.12	108.01	104.48	103.87	104	107.59	104.15	112.22	107.45	107.79	108.47	105.52	108.67	111.11	107.71	105.76
108.3	115.19	112.34	121.32	112.86	113.83	109.99	105.68	106.51	105.79	113.73	108.34	108.64	107.04	108.01	112.01	108.16	107.12	115.44	102.48	116.63	110.88	109.53	108.26	116.13	115.51	111.55	114.84	104.81	116.15	106.74	112.29	110.42	108.18	111.69	109.15	112.07	108.22	110.73	109.95	109.11	114.69	109.93	112.12	113.67	108.76	113	111.79	108.74	111.43
109.69	105.1	110.49	103.63	102.52	99.371	105.27	109.7	102.12	110.06	99.958	105.71	107.34	107.02	105.23	105.04	110.95	102.91	108.63	107.26	110.6	104.88	107.85	111.06	101.29	104.7	108.36	106.17	108.18	106.98	109.08	104.76	106.48	103.71	106.56	109.54	106.36	105.88	109.7	107.86	104.72	101.03	108.55	102.97	116.76	108.63	105.9	108.64	109.59	109.86
106.17	109.07	107.82	99.066	102.76	100.36	110.3	109.1	96.358	108.72	104.38	108.06	109.07	109.94	103.2	110.35	110.78	105.27	104.1	100.46	105.46	106.74	104.95	109.43	105.36	109.91	111.8	108.27	102.18	106.37	112.32	105.64	99.52	103.84	101.61	101.81	103.57	112.84	107.75	109.61	101.71	103.03	103.67	107.55	101.01	106.65	104.92	104.56	105.43	114.6
100.87	102.93	97.29	103.03	102.52	96.226	104.57	97.648	103.31	102.16	95.256	97.825	99.568	96.791	96.92	100.32	102.97	103.5	102.57	99.524	93.842	97.168	96.368	94.142	99.273	100.26	98.463	98.043	96.574	95.602	95.274	99.171	103.88	98.102	101.44	102.65	99.701	98.62	99.791	98.439	102.3	96.762	97.528	98.962	97.469	99.897	98.559	97.532	97.827	96.827
126.98	115.91	117.43	118.81	117.75	117.03	115.71	119.08	108.65	117.89	113.91	110.96	121.23	114.35	120.3	116.77	110.79	120.09	114.42	111.74	113.8	115.8	118.72	111.43	116.08	115.6	117.97	114.27	115.82	116.38	112.25	116.46	117.62	116.42	122.78	111.3	109.68	116.17	118.31	113.39	123.12	117.5	113.37	119.53	118.74	117	115.37	111.54	118.63	120.62
106.52	107.78	107.59	99.535	106.94	109.34	104.61	110.24	106.19	106.93	106.23	102.35	105.01	112.47	108.37	104.03	102.91	108.76	111.46	107.88	109.65	103.48	104.56	109.97	106.61	97.282	106.03	104.73	104.38	99.332	108.32	110.04	103.74	110.81	111.46	105.61	105.84	112.97	100.79	109.32	106.38	110.51	103.71	112.98	105.95	109.85	107.62	104.73	104.31	108.87
109.96	109.48	111.43	113.55	110.94	111.04	105.55	111.45	109.3	107.97	111.74	104.82	109.79	107.16	112.95	106.22	109.75	112.53	107.75	109.25	110.76	109.46	109.96	109.26	119.42	112.09	116.69	107.9	106.88	101.64	109.16	111.51	112.25	113.85	111.63	114.93	109.56	111.65	116.7	105.8	112.89	114.06	116.74	115.41	109.18	112.67	109.38	106.92	111.9	109.14
110.75	106.66	107.25	110.94	112.26	108	103.14	109.25	108.66	104.07	108.51	102.13	104.77	110.54	100.41	107.59	103.18	108.75	112.09	102.98	110.73	108.63	106.47	107.29	104.65	102.62	98.466	109.07	105.96	105.51	107.59	105.82	104.28	107.23	106.58	107.58	116.29	109.75	108.89	103.8	102.77	102.49	108.46	105.34	101.64	105.8	108.71	112.82	102	107.62
108.46	111.67	109.72	108.75	108.23	106.67	113.96	110.64	108.11	112	103.64	114.93	111.26	109.1	108.23	108.98	115.34	109.73	106.64	107.09	114.69	114.15	109.57	100.95	111.39	114.09	112.79	108.35	111.58	115.08	107.02	106.32	107.39	109.97	107.61	103.8	110	107.23	110.59	105.01	108.46	110.63	101.71	109.59	108.47	108.62	111.04	111.68	107.59	107.11
109.16	110.15	105.91	112.62	104.54	108.17	110.82	100.32	100.71	105.25	99.782	107.38	105.89	112.34	108.29	108.12	110.46	104.51	100.05	109.19	106.94	107.03	102.97	104.94	102.38	103.19	109.3	104.02	100.86	115.77	106.48	101.18	112.28	107.03	107.5	101.56	113.75	105.04	106.15	108.94	110.91	105.23	114.53	108.46	107.07	106.42	107.63	110.53	105.24	107.5
111.19	102.05	98.964	102.39	106.66	107.71	107.85	101.69	113.48	107.44	103.75	106.34	98.631	105.21	111.13	104.3	105.44	98.133	109.03	104.55	103.92	105.68	105.19	104.73	102.51	112.06	105.08	107.01	103.51	102.07	105.33	109.72	105.01	104.53	108.35	105.11	108.09	106.81	108.9	99.896	101.96	106.2	105.44	106.89	112.15	104.01	105.63	112.81	104.91	110.41
108.16	106.55	102.54	111.93	101.26	105.6	102.13	107.04	99.986	102.41	104.57	107.65	107.02	104.46	106.86	102.14	103.76	108.45	100.39	106.79	109	115.8	110.65	108.17	108.44	99.447	98.588	112.86	102.77	109.83	100.3	108.95	102.06	98.624	102.42	111.68	104.83	104.25	111.33	107.26	106.87	108.83	107.39	102.43	103.17	107.4	107.16	106.91	107.77	105.35
100.77	102.81	101.1	103.1	98.075	104.8	97.394	97.654	98.256	94.759	96.711	100.93	98.784	98.713	100.89	102.54	99.998	97.671	101.14	97.774	98.456	100.91	105.52	103.83	102.76	101.13	96.797	99.772	102.83	101.35	96.738	95.28	98.02	101.59	97.956	95.839	100.61	104.9	95.967	102.65	104.83	97.172	100.99	99.561	105.1	101.7	101.74	98.068	104.99	97.276
108.96	105.76	104.08	109.27	106.76	96.18	104.33	105.09	101.5	104.89	100.97	107.06	103.95	103.18	105.21	110.17	95.408	105.56	112.37	101.56	110.39	103.3	103.57	108.85	104.15	102.76	104.53	102.96	102.18	102.48	105.68	103.59	107.11	109.57	101.27	100.94	103.48	104.66	99.063	103.14	110.6	100.69	103.49	109.73	109.71	101.35	106.41	104.57	105.84	109.4
102.8	106.07	105.35	106.51	103.78	107.03	110.07	103.84	106.5	108.15	103.68	99.717	100.35	107.75	104.41	102.44	109.27	109.23	108.8	108.1	104.42	100.48	98.953	102.87	102.89	94.846	96.689	102.84	99.074	108.38	101.32	109.93	109.75	103.01	103.47	103.54	103.95	105.96	102.59	111.44	101.67	104	104.89	111.97	106.74	105.46	97.705	106.53	110.18	101.44
98.206	101.88	103.63	112.62	109.61	106	112	104.27	104.7	106.06	100.36	107.31	102.38	104.98	103.59	107.12	110.41	107.92	101.98	103.14	104.15	107.25	106.71	107.4	107.52	106.78	107.23	108.42	102.78	106.36	107.77	104.94	100.84	103.36	101.45	115.15	101.46	108.29	108.67	102.24	105.4	107.59	107.7	105.27	108.84	102.87	104.58	103.21	110.82	112.85
101.92	105.12	104.29	101.4	112.09	105.75	99.352	101.86	100.93	110	99.827	106.18	110.22	105.7	104.3	101.48	101.4	104.33	108.17	102.94	111.04	97.41	109.37	104.67	107.53	100.9	109.13	109.88	100.18	107.7	102.77	105.01	101.51	109.12	113.96	107.91	106.77	101.65	100.46	110.04	102.5	106.47	102.52	103.61	106.68	109.27	107.65	109.57	109.08	109.54
105.2	105.18	109.76	108.58	108.9	108.44	96.974	104.89	105.29	109.82	104.61	103.75	101.98	103.01	105.01	107.93	105.11	108.22	108.02	109.82	100.57	109.27	107.63	101.66	101.42	97.284	97.597	99.922	106.71	104.64	103.71	105.43	103.76	107.21	103.86	105.42	106.84	108.68	99.38	102.54	105.22	105.27	108.49	103.74	110.85	104.49	110.99	104.38	105.38	101.28
98.858	106.97	104.02	105.98	104.39	107.79	106.37	107.21	108.3	101.66	104.28	99.124	109.39	106.81	104.01	109.04	106.12	103.81	103.21	106.21	108.25	105.91	105.34	106.11	100.86	103.77	108.61	110.81	103	103.01	108.16	108.64	111.39	108.8	107.51	101.53	101.07	108.23	105.72	106.63	97.783	96.751	98.183	106.52	103.64	112.86	105.48	110.18	105.17	108.58
111.05	117.23	109.19	108.98	110.65	114.19	109.13	115.16	116.48	112.02	103.9	107.11	105.93	109.97	110.33	111.71	109	110.62	105.91	105.8	109.43	110.13	104.45	109.26	111.88	112.86	103.41	114.14	108.46	109.94	111.47	112.7	105.9	106.89	112.11	109.29	112.11	110.09	107.66	110.89	109.02	108.14	115.37	104.38	101.43	111.89	108.53	107.73	107.96	104.49
111.82	112.13	110.54	105.14	105.52	109.3	99.922	111.14	112.42	101.41	113.66	103.54	106.03	105.17	112.3	110.62	106.78	109.71	111.25	108.97	101.84	104.07	102.67	106.14	102.63	105.13	99.541	106.58	109.54	101.37	104.79	102.3	104.55	109.2	105.39	104.45	99.973	106.65	103.57	104.48	102.95	110.74	113.94	106.04	106.52	97.037	99.945	105.91	104.78	100.97
94.794	97.478	102.36	97.278	91.362	96.885	95.459	97.651	100.35	94.709	104.51	100.05	105.91	92.204	98.491	95.712	94.767	104.2	102.91	99.852	103.13	95.679	95.158	98.037	97.912	106.91	93.742	97.266	94.948	98.827	101.5	102.85	103.56	99.684	92.029	102.85	97.717	97.306	99.446	101.64	103.1	95.469	97.332	100.67	106.57	100.07	98.871	101.31	100.66	97.753
111.01	109.18	101.95	101.13	106.11	103.6	100.94	101.56	102.59	108.4	108.67	107.43	109.28	102.37	106.1	111.17	100.05	103.7	103.34	104.03	108.02	110.77	105.69	107.75	107.36	103.7	109.33	100.45	106.04	100.58	104.83	100.84	104.19	112.24	103.48	99.605	106.36	99.439	103	110.34	100.63	110.55	108.05	106.93	105.72	102.61	104.96	108.89	107.88	105.41
102.93	106.67	104.94	101.13	109.72	111.95	104.71	106.02	109.13	102.9	108.81	102.33	105.33	111.68	101.37	110	107.02	105.35	107.32	104.16	107.02	108.29	109.66	104.54	107.57	105.95	111.33	101.7	105.72	106.42	107.31	108.46	106.21	106.22	106.63	112.22	103.18	106.45	107.75	105.99	105.08	112.55	108	110.03	110.39	103.76	109.83	108.65	110.27	110.24
116	117.38	109.58	113.43	123.67	120.4	115.94	120.52	120.34	116.27	117.86	121.26	112.44	119.88	121.79	117.3	122.35	112.94	112.23	112.23	115	120.79	123.91	114.58	115.96	119.06	117.46	118.24	118.57	113.25	123.14	118.49	116.79	118.6	123.74	114.73	113.3	119.77	114.33	119.44	116.42	115.32	120.41	117.13	115.33	113.91	117.43	114.58	117.61	122.32
113.66	115.47	117.43	117.06	119.21	115.7	118.95	118.84	121.46	117.89	118.61	112.69	114.88	118.11	120.26	117.55	117.48	124.4	115.81	120.63	115.66	115.49	119.07	116.98	123.94	113.59	114.77	118.65	114.71	118.96	116.49	111.44	120.28	119.27	118.6	118.72	120	118.53	119.7	115.55	117.98	118.17	113.88	117.4	120.67	115.13	116.53	124.64	117.82	118.16
107.55	103.72	108.58	106.52	100.22	111.08	106.89	106.47	104.78	101.53	102.59	106.47	109.02	99.773	106.67	107.66	105.01	111.58	106.75	107.37	110.56	108.22	106.12	108.23	104.86	107.25	110.57	107.35	109.01	103.23	108.78	102.41	102.89	104.3	105.18	107.87	105.4	103.97	105.34	104.82	111.47	110.41	108.26	110.44	110.83	109.13	104.7	105.89	109.73	104.45
105.19	102.35	113.48	109.75	107.77	116.12	113.21	106.72	110.17	110.21	118.67	107.49	112.65	107.8	107.74	104.95	113.76	114.69	111.74	111.73	108.07	112.2	116.26	108.65	114.86	110.63	112.42	112.08	107.38	109.24	110.01	113	102.78	112.69	104.27	106.98	116.89	110.7	107.24	108.75	105.86	108.15	111.87	108.5	110.25	108.29	109.67	111.61	109.78	112.64
108.59	111.31	99.277	103.1	108.7	105.93	103.91	107.27	105.21	107.45	103.91	110.71	108.49	103.51	107.87	103.32	108.77	108.01	108.35	106.37	110.89	100.31	102.96	108.51	107.12	104.91	106.74	104.84	101.21	107.23	102.58	106.31	97.662	110.6	104.57	100.28	109.64	106.41	104.4	107.68	105.53	105.57	104.56	99.347	105.09	106.94	105.1	101.84	106.93	108.45
115.38	117.48	121.61	115.68	120.66	120.08	110.07	113.8	118.53	116.3	117.05	120.75	117.1	120.16	128.53	117.77	118.86	120.23	109.86	116.46	118.04	111.9	117.02	118.49	120.57	114.46	113.69	117.37	117.35	122.61	116.02	113.77	114.98	119.02	117.26	114.67	117.74	109.66	112.36	124.85	114.15	113.89	127.74	114.81	116.28	118.53	117.22	115.17	118.84	115.74
98.143	104.33	102.26	106.58	99.518	97.408	96.906	102.55	97.629	109.99	99.806	98.012	97.752	97.505	101.56	100.42	93.251	97.932	100.14	98.661	90.861	101.81	104.07	99.973	99.862	106.17	100.66	104.99	96.771	99.536	99.909	99.445	101.75	101.23	97.379	99.944	104.93	97.585	96.156	101.31	105.58	108.18	102.07	105.19	105.26	102.64	101.64	103.32	103.38	100.4
105.53	107.45	106.47	102.93	104.67	106.97	108.63	107.21	109.27	108.27	101.34	111.45	107.27	107.43	108.87	113.5	107.1	103.25	110.95	109.42	103.47	102.18	104.88	106.36	106.4	110.75	107.58	104.82	104.01	105.44	109.69	98.135	103.06	105.54	104.74	103.35	108.13	107.9	109.23	108.24	107.06	107.32	106.06	107.72	104.02	107.11	110.33	109.77	110.96	109.94
112.76	106.53	107.71	101.47	104.79	112.65	110.36	101.21	105.53	109.14	101.56	103.64	112.88	107.73	110.89	99.002	99.51	111.81	110.43	105.65	107.09	105.22	112.89	100.12	105.82	109.91	111.85	106.32	106.51	110.92	106.21	104.01	108.98	105.68	115.23	112.26	106.87	105.18	103.3	111.08	106.91	112.67	108.31	105.66	104.21	104.26	108.07	99.469	104.98	103.12
104.1	101.54	109.76	107.25	106.03	100.27	102.48	107.93	105.3	105.15	105.99	111.75	107.05	100.05	105.53	112.17	100.71	105.63	114.83	105.01	104.17	109.94	100.59	102.95	96.97	103.61	105.28	105.24	106.42	101.09	113.82	110.84	109	103.72	108.09	103.48	100.25	105.54	107.14	107.13	106.19	102.8	109.74	100.72	102.34	108.32	107.24	109.53	107.28	104.21
101.21	110.2	103.92	104.8	101.85	106.52	106.91	100.01	102.04	104.25	108.24	110.74	100.24	111.61	97.748	113.87	100.84	105.58	101.2	106.97	109.05	104.01	109.72	103	108.59	99.38	104.7	101.44	105.42	116.06	106.11	97.141	106.44	102.22	104.9	109.88	103.62	93.623	104.14	101.12	107.31	99.987	102.55	101.33	102.05	104.61	111.06	100.94	103.49	104.03
110.52	109.12	113.56	116.16	112.27	117.06	107.77	113.7	113.65	119.44	112.58	115.6	106.08	105.17	115.53	113.46	111.33	104.83	118.03	115.04	103.23	109.96	112.53	111.9	112.78	113.59	114.72	110.16	110.52	116.34	116.78	111.16	117.46	112.09	113.28	109.95	102.8	110.67	111.89	104.64	113.27	109.06	109.17	116.16	108.46	111.49	112.75	111.42	112.5	108.15
112.33	111.62	116.58	109.6	114.77	111.21	107.84	108.38	109.05	119.86	108.24	108.16	113.48	115.51	115.78	121.97	105.68	105.27	115.59	113.94	110.37	118.21	106.02	109.59	114.19	112.55	113.61	106.5	118.3	114.78	113.36	112.43	115.86	109.46	117.47	113.03	106.03	112.73	110.37	113.09	113.81	116.06	115.39	111.92	113.75	112.4	111.14	108.49	113.71	111.54
119.81	115.17	113.54	116.7	121.11	117.93	118.91	117.96	117.69	109.04	116.97	118.47	123.39	116.98	120.07	115.12	120.42	117.81	118.63	124.82	124.91	113.73	120.93	115.71	117.48	118.92	121.32	120.05	115.45	114.45	117.61	110.42	119.33	114.3	114.13	120.23	119.56	115.56	114.31	115.88	118.54	112.32	115.13	119.76	119.86	114.74	119.9	117.43	119.83	120.04
96.16	105.11	99.007	100.59	107.52	113.63	103.9	103.55	107.11	106.51	102.73	112.44	104.22	104.61	104.79	111.13	106.44	107.31	98.076	105.6	102.32	101.51	106.37	95.492	104.65	104.63	108.7	104.89	101.62	104.4	101.33	101.9	99.151	107.5	100.07	109.48	104.56	104.32	104.92	104.15	103.74	95.828	98.249	107.43	102.41	102.78	106.28	104.31	99.663	105.65
118.77	117.31	111.32	117.15	110.35	111.21	115.22	106.98	115.59	114.24	112.07	115.15	111.35	109.09	111.85	109.47	113.85	107.63	126.15	114.49	115.42	109.82	115.43	113.5	109.3	110.88	112.89	113.89	110.92	109.87	109.63	114.84	119.45	101.48	117.94	113.75	107.25	114.47	113.17	111.03	114.66	122.61	112.8	117.37	111.71	111.09	109.79	111.07	117.5	115.96
99.176	98.869	95.354	102.19	101.68	91.564	102.85	98.845	104.01	104.26	95.344	100.09	99.756	107.9	99.192	97.816	96.379	104.47	100.39	105.01	96.69	102.62	99.717	102.79	97.943	93.758	101.63	103.14	101.3	96.294	104.13	101.8	97.63	98.662	103.15	99.475	99.361	98.42	104.68	102.69	103.81	103.01	98.518	102.35	97.925	103.04	93.47	99.371	100.02	99.442
103.37	100.31	93.713	100.75	98.216	98.436	99.826	94.433	100.36	99.565	98.684	94.387	107.71	105.45	99.666	103.68	100.9	98.32	96.049	99.788	105.26	96.684	94.696	104.18	99.121	104.13	100.66	101.61	104.46	102.25	97.68	100.25	106.99	94.248	100.5	107.88	99.579	101.45	106.3	97.197	100.74	99.148	96.628	104.57	104.41	92.601	97.259	97.031	106.02	92.739
114.74	109.92	113.57	112.45	105.84	115.13	110.56	105.22	115.6	103.98	114.06	109.5	110.09	114.11	111.61	111.61	113.13	111.8	109.18	110.93	112.26	112.39	114.95	109.72	116.23	107.29	116.41	113.64	110.32	114.87	110.5	114.39	111.61	112.48	114.78	107.03	114.73	114.02	111.12	108.79	109.69	112.46	111.42	108.55	113.03	115.17	116.31	112.18	105.69	109.4
113.88	106.82	111.47	111.65	111.48	109.64	105.62	105.15	106.44	109.48	105.82	111.6	110.74	107.63	106.38	110.75	110.01	107.57	110.9	116.52	113.6	106.47	108.92	111.16	108.74	115.86	111.93	116.43	114.5	108.33	108.51	101.23	108.63	109.06	106.09	107.12	109.82	108.56	114.13	108.94	110.41	107.89	107.06	114.1	108.23	107.8	109.63	112.3	113.44	109.44
107.1	106.37	101.2	104.89	106.69	106.23	100.67	107.43	107.15	108.15	105.86	107.52	106.5	97.535	106.66	103.15	107.35	105.17	106.1	101.77	100.9	103.03	106.29	107.33	100.01	102.34	103.68	104.54	99.661	111.52	108.16	106.94	104.53	97.773	102.99	106.01	102.72	99.309	107.15	114.01	100.85	109.29	108.49	108.18	97.145	108.91	109.45	106.24	106.07	105.14
107.15	97.111	102.92	106.71	106.07	99.853	101.25	106.57	107.47	109.13	100.16	100.21	107.61	104.54	101.09	100.99	106.28	107.81	107.07	111.47	99.563	109.53	110.18	101.04	99.638	105.95	103.7	104.02	108.14	105.05	103.01	105.52	101.71	106.96	101.66	102.22	107.42	103.06	109.01	105.6	104.65	112.57	98.297	103.89	99.194	109.71	105.84	107.51	102.25	103.3
109.49	106.29	106.87	106.91	102.73	112.5	108.08	104.8	104.46	109.34	108.47	107.39	100.27	105.42	103.31	105.56	112.52	111.31	109.05	107.76	106.89	104.64	108.39	107.34	107.09	103.25	101.18	102.85	102.42	104.65	104.72	103.52	105.42	106.76	103.66	100.76	106.73	106.8	112.57	106.35	108.65	108.53	103.35	103.08	102.81	115.46	107.13	102.69	107.03	100.99
115.23	106.87	109.45	112.33	115.02	109.53	111.96	118.24	112.32	115.37	113.23	113.78	113.66	106.23	115.71	112.39	117.26	110.56	109.8	109.18	110.58	111.4	122.04	114.55	111.79	111.72	114.22	115.57	114.62	117.09	109.76	116.08	110.19	108.02	111.96	111.34	114.18	115.12	113.65	114.17	118.82	106.37	113.74	115.74	116.37	108.94	112.86	112.69	113.61	110.86
102.95	101.29	103.06	104.66	99.815	107.15	112.62	104.99	108.89	109.34	101.7	102.67	97.002	99.259	100.21	105.35	110.29	106.68	105.99	99.622	102.79	105.93	99.998	101.76	93.214	101.08	104.45	106.23	106.95	106.72	105.94	105.89	99.494	101.64	104.08	102.01	97.864	102.48	108.08	107.4	105.24	107.99	102.59	101.89	100.26	100.26	102.02	100.43	100.8	101.34
109.81	105.69	105.94	103.94	106.3	105.61	101.58	104.35	103.32	105.86	107.37	105.94	105.92	110.16	109	101.43	96.327	107.21	103.51	101.77	108.02	114.21	106.52	105.48	101.88	109.71	104.87	107.91	102.76	104.81	101.18	104.78	103.8	109.08	110.42	104.13	103.72	106.73	106.6	102.98	104.75	99.928	101.72	102.17	101.62	108.71	109.46	104.94	104.24	108.35
108.56	101.38	104.19	101.56	102.77	99.291	109.69	103.81	102.14	107.82	112.15	103.64	105.17	104.37	104.96	107.62	104.76	105.93	105.33	107.77	102.17	108.76	104.89	104.49	100.67	110.37	105.21	104.73	105.43	107.14	107.48	104.81	105.01	111.23	112.02	112.73	103.91	106.61	108.59	105.41	110.64	100.61	107.21	111.18	105.27	111.94	104.25	108.3	103.56	106.08
111.22	111.14	111.31	118.81	113.86	112.57	107.28	117.4	111.39	110.6	112.95	113.75	112	103.18	109.41	111.64	120.14	119.44	112.73	112.7	106.57	103.78	108.61	108.26	119.52	108.33	108.88	110.96	110.69	108.89	107.79	112.9	113.85	107.11	115.33	111.75	110.96	109.65	112.71	114.86	114.14	117.23	111.77	104.16	113.89	116.58	110.96	114.24	111.45	107.87
110.59	104.97	109.87	113.48	106.69	110.45	115.11	114.12	115.02	119.09	108.08	110.57	104.82	119.53	108.46	110.66	105.84	111.65	106.12	111.78	110.36	106.59	106.94	114.08	115.2	107.82	116.77	122.14	107.03	114.24	110.87	110.11	112.14	113.23	116.79	111.32	105.51	112.25	110.88	108.04	110.64	110.35	110.98	111.64	107.38	106.56	111.83	106.43	112.47	102.02
120.36	121.88	119.1	114.92	121.77	119.12	119.95	113.81	118.88	113.28	113.19	120.06	118.6	122.33	126.66	118.7	114.51	118.18	123.3	116.15	121.02	119.14	118.24	121.61	121.09	115.51	120.04	117.01	113.18	117.77	120.14	117.3	122.21	118.56	115.93	113.45	113.93	123.31	111.44	116.97	119.29	121.87	115.11	119.53	116.94	112.39	118.65	117.07	119.53	114.27
108.73	109.74	107.67	104.31	110.09	102.29	104.78	102.73	107.23	102.64	105.1	102.2	105.88	108.66	106.18	103.69	108.63	107.18	106.65	107.1	103.89	104.03	100.55	108.44	109.42	102.96	102.33	110.78	110.53	103.47	101.9	103.21	104.65	104.23	102.37	105.71	106.4	110.46	108.03	108.47	107.35	107.61	109.39	102.04	102.79	105.36	109.41	106.8	104.67	106.26
109.6	99.834	106.01	103.59	105.61	104.58	104.42	102.81	107.59	108.96	108.47	107.01	103.45	102.18	108.71	102.35	99.877	106.42	100.9	97.808	108.14	103.34	108.42	104.89	108.43	100.54	100.14	108.23	101.75	99.965	104.03	104.2	102.9	103.92	106.75	107.88	101.59	104.44	104.11	100.46	100.96	104.43	94.737	105.32	95.165	95.354	106.42	106.59	108.32	100.3
105.89	107.64	106.41	106.12	100.87	105.34	104.76	108.13	107.69	109.48	107.45	109.88	108.87	105.83	99.893	102.35	103.33	109.5	101.55	106.12	102.98	104.03	94.329	104.06	103.91	110.14	105.75	106.16	106.86	98.313	104.19	110.32	105.17	103.48	103.43	109.28	108.71	111.09	104.2	106.96	99.496	105.88	106.63	110.37	100.26	110.45	99.926	111.61	107.73	103.21
114.88	122.52	116.03	113.13	116.94	119.7	113.66	121.28	117.27	112.92	119.55	124.97	117.95	115.58	117.75	120.38	117.51	111.52	121.85	119.36	121.22	121.36	116.47	118.1	117.55	112.59	115.95	111.18	116.93	115.97	114.44	119.94	120.46	122.14	118.79	124.77	117.68	116.06	119.93	108.9	125.75	109.79	111.82	119.87	117.44	117.41	118.06	117.33	119.79	114.78
105.64	108.52	99.217	110.8	100.26	108.77	106.92	109.09	108.59	105.98	110.99	104.81	109.48	104.92	109.04	106.31	106.35	106.88	105.84	104.53	104.87	107.26	110.78	107.69	111.19	102.53	108.52	110.12	105.42	102.44	103.43	106.39	107.24	105.15	109.79	109.76	108.92	106.37	102.58	106.77	110.83	111.66	103.86	110.23	108.02	103.43	100.31	107.66	105.88	113.49
104.27	102.43	110.98	111.17	109.91	108.14	108.99	97.378	104.08	107.92	103.69	106.08	103.2	104.29	108.17	99.112	109.45	107.28	112.23	103.12	111.45	104.65	108.13	99.008	109.05	108.36	107.8	107.56	109.88	102.74	104.5	107.66	106.17	102.85	109.42	108.49	107.72	106.93	103.37	106.01	111.08	101.88	108.43	107.81	104.58	109.81	108.7	104.79	109.44	105.31
110.04	119.72	108.52	110.33	113.6	116.19	112.37	106.02	110.63	111.62	114.09	113.09	112.3	112.28	112.75	113.08	114.49	111.03	117.3	108.81	106.47	111.27	114.77	117.4	115.81	111.22	115.8	107.1	116.62	109.04	114.33	108.32	117.43	112.92	116.6	116.22	119.41	114.18	111.68	109.94	108.16	114.28	111.18	113.47	114.92	113.21	113.29	117.66	107.32	114.69
98.927	112.29	102.02	103.26	102.3	108.33	103.72	110.74	109.67	106.81	108.82	107.65	102.37	105.85	94.745	98.458	107.09	107.72	101.99	110.41	103.63	103.65	105.68	112.86	98.446	105.33	112.77	109.53	107.78	105.76	106.45	109.42	100.09	101.51	105.61	108.86	109.54	105.12	104.29	100.69	106.99	106.93	109.3	101.09	106.41	105.1	104.74	106.31	99.271	106.38
110.58	113.62	110.51	106.06	114.18	107.1	113.37	112.37	113.48	115.85	111.62	114.18	107.34	115.77	111.04	111.01	107.21	117.57	107.66	112.92	111.74	111.93	105.62	109.11	117.71	110.61	111.92	112.15	108.48	115.01	111.71	115.27	118.56	111.22	111.57	116.18	108.47	111.74	107.37	110.47	114.64	107.77	114.38	106.9	110.04	110.57	115.72	104.5	114.69	112.96
112.05	112.44	113.07	104.3	106.93	110.33	109.04	111.5	120.32	107.85	107.13	111.79	105.41	112.47	111.79	113.39	114.97	107.7	108.37	107.47	107.22	102.09	113.24	114.03	100.86	110.44	99.529	113.76	110.44	106.79	108.44	110.6	112.03	108.65	102.22	107.85	106.44	109.9	106.46	111.18	112.06	108.96	105.17	112.21	109.01	107.74	110.1	107.05	114.28	107.62
102.36	102.88	100.39	110.93	108.84	101.41	108.89	113.02	103	104.74	102.52	106.95	106.98	103.8	105.82	103.91	101.05	106.66	102.31	105.65	109.11	106.51	110.32	102.17	113.05	106.2	105.93	106.61	103.34	100.07	108.12	107.55	105.58	99.263	106.69	107.84	102.14	100.87	106.61	104.52	103.26	105.94	106.49	103.31	103.35	113.37	110.57	102.52	110.57	104.61
103.65	105.61	106.26	108.33	103.68	103.39	110.13	105.64	110.51	102.9	103.98	109.95	106.42	101.14	113.58	103.42	106.82	103.2	100.71	103.76	105.38	100.08	102.16	103.26	110.8	105.97	99.398	104.57	98.507	106.75	104.4	103.94	100.27	110.67	101.58	103.24	101.7	103.44	103.08	102.67	108.43	103.04	105.91	100.12	110.32	100.96	94.368	105.07	107.74	111.56
104.4	113.97	108.76	114.55	111.18	108.12	113.59	108.11	107.23	108.87	112.41	110.74	113.5	109.09	109.07	114.3	110.18	111.07	112.13	107.38	111.13	108.54	104.32	112.83	110.83	110.58	114.08	106.09	110.99	110.63	113.1	117.33	114.47	114.64	111.12	106.08	102.55	110.17	119.16	113.69	112.01	114.84	108.41	107.95	113.14	108.68	103.93	115.61	117.86	111.57
110.21	110.55	117.69	115.31	120.92	113.8	120.81	113.86	115.31	118.28	112.81	113.55	121.79	116.7	118.44	118.95	118.5	123.35	118.72	120.69	121.21	120.17	113.5	121.99	117.52	117.09	111.62	116.57	114.67	114.52	116.27	120.17	121.57	114.77	114.97	116.95	115.72	115.6	115.67	121.37	118.51	110.1	118.08	120.21	113.08	114.65	114.52	115.94	119.36	114.45
113.47	115.78	121.36	118.64	117.59	112.17	114.37	113.9	117.07	108.5	113.12	119.56	117.02	120.79	117.12	117.68	121.15	115.51	119.09	118.54	120.53	120.98	114.97	115.89	111.69	115.9	116.09	115.23	112.14	120.08	119.95	120.3	118.22	107.75	113.98	121.21	113.09	116.88	115.06	113.05	113.88	120.09	123.54	114.62	105.78	114.8	124.35	123.54	118.75	116.67
114.95	109.69	102.33	112.66	108.28	119.43	106.3	110.63	114.69	105.08	106.12	115.78	106.47	111.99	108.5	113.29	115.05	112.42	109.1	108.11	111.36	105.25	111	113.59	111.87	114.16	113.43	109.52	107.99	114.28	115.1	109.47	117.65	114.94	111.49	108.7	110.89	118.08	112.55	114.36	111.25	110.2	113.57	105.09	110.83	111.99	106.28	109.34	104.39	109.13
113.99	113.74	109.66	112.62	111.02	115.93	109.19	108.39	114.17	111.79	110.79	111.14	107.59	120.53	110.92	109.32	111.44	115.46	116.54	118.4	113.61	110.11	118.04	113.18	109.65	110	115	108.46	107.24	112.57	115.47	109.45	113.48	113.86	109.35	115.94	116.16	114.78	117.77	111.11	113.9	112.79	114.3	108.93	109.1	110.74	116.24	109.15	108.87	115.4
115.23	109.19	113.57	112.96	105.6	113.75	115.2	110.16	104.46	112.55	114.26	113.01	110.54	109.52	106.98	111.41	106.28	113.52	109.11	108.05	107.09	112.26	111.01	109.14	111.36	109.43	115.63	106.79	117.86	111.78	112.88	113.9	109.37	111.43	105.25	113.43	111.2	115.84	111.44	108.94	109.73	107.74	107.41	104.31	109.44	110.82	111.53	111.97	109.01	110.22
106.96	106.22	107.31	102.91	107	102	104.42	108.15	115.3	103.94	108.79	104.16	109.24	112.62	110.5	115.85	110.19	109.97	108.4	104.18	107.97	108.6	114.07	108.03	107.14	110.97	108.1	114.09	112.76	109.92	111.98	110.92	101.81	106.9	111.74	111.47	113.86	112.26	108.02	100.43	107.18	110.37	105.76	111.75	106.25	104.55	115.95	111.73	114.34	104.71
109.76	107.66	104.22	106.8	106.23	104.58	108.88	104.79	106.83	102.76	106.98	103.76	109.16	103.4	106.9	112.51	106.65	105.23	107.74	106.95	106.22	106.08	109.71	98.73	102.08	101.29	97.51	110.95	103.33	98.44	100.32	104.69	99.849	104.95	110.62	105.48	107.06	102.2	103.22	104.8	101.54	113.82	113.26	102.05	101.69	105.72	106.19	107.31	111.29	110.34
112.88	111.71	104.19	110.09	121.21	110.48	110.84	112.91	108.32	109.89	114.3	114.78	118.16	109.9	106.83	112.16	116.22	115.18	109.45	112.31	112.31	115.62	109.41	111.83	105.63	117.07	108.8	107.85	114.4	114.89	116.82	118.96	117.59	109.91	115.58	113.73	112.21	112.93	119.56	111.85	111.31	118.25	118.93	116.68	109.21	108.06	109.92	116.76	117.41	112.74
101.67	101.68	96.05	103.85	99.587	100.01	98.255	102.18	103.45	96.507	98.161	101.59	100.35	105.72	101.17	101.47	99.125	98.721	96.986	97.325	98.787	100.49	96.693	96.674	94.819	93.165	97.4	104.18	100.29	97.469	99.603	101.33	100.81	98.13	95.994	99.562	103.13	104.61	103.39	104.14	98.389	102.99	102.57	103.31	98.495	95.73	101.03	98.469	98.137	106.48
107.88	102.77	109.7	107.68	104.12	106.35	102.92	108.42	106.13	112.38	106.26	106.59	109.24	104.12	111.38	103.57	108.34	107.93	114.21	108.12	107.5	103	110.97	109.05	109.97	107.12	111.08	107.03	104.43	107.05	108.45	106.9	111.83	104.86	105.65	108.56	102.35	102.24	117.17	102.06	104.16	101.85	108.97	107.68	107.9	109.38	109.55	109.23	107.19	109.48
101.78	102.19	104.07	106.68	105.16	105.5	107.42	106.79	105.74	102.34	105.51	108.52	103.81	103.35	101.41	101.23	104.56	101.28	109.82	103.35	109.34	102.65	110.22	105.17	104.43	96.663	101.61	103.76	103.53	108.35	100.47	107.22	109.77	98.937	107.62	102	109.94	109.65	105.07	105.99	102.99	99.809	105.42	104.42	106.42	102.63	105.21	102.52	102.19	111.43
109.34	112.77	113.83	108.42	114.94	111.43	98.106	112.07	111.3	108.1	115.89	106.78	107.7	118	113.83	109.06	115.81	104.11	113.51	108.49	107.04	108.36	113.84	110.1	104.48	100.12	117.23	108.08	107.04	109.67	104.26	118.15	110.68	114.11	106.51	111.67	106.21	111.22	105.02	108.16	113.63	108.58	109.5	107.12	114.39	111.56	112.22	112.83	115.14	106.99
112.07	110.86	116.88	108.63	108.35	113.55	112.95	105.49	112.75	105.59	110.85	113.41	108.57	109.07	113.53	107.22	114.16	110.26	105.98	109.63	106.57	105.62	118	108.55	110.53	111.89	112.45	111.58	114.78	112.44	111.06	115.24	113.83	113.92	116.17	112.52	111.31	116	115.97	101.88	111	111.78	112.2	112.71	105.62	99.678	113.72	105.08	106.07	111.04
103.56	100.37	99.587	98.84	94.209	104.24	101.39	100.87	97.105	102.55	100.36	99.6	100.03	97.628	100.13	97.11	103.46	98.62	101.49	101.47	103.8	97.556	98.347	98.04	94.723	99.519	101.7	102.82	99.138	104.41	95.847	100.02	97.758	101.18	104.75	101.84	96.672	101.78	96.549	97.712	106.45	101.74	95.379	103	102.1	99.018	95.258	99.866	105.43	104.47
103.58	102.69	100.59	109.19	102.9	103.68	110.32	109.39	104.14	103.37	105.88	111.28	107.61	108.72	109.85	106.73	111.31	96.837	106.37	110.64	108.34	104.69	103.47	106.66	108.19	106.74	106.57	110.91	106.41	101.77	105.43	106.05	106.28	105.75	113.73	106.92	113.36	106.28	104.53	108.45	103.62	102.32	113.8	108.81	110.55	102.56	103.17	109.59	105.7	103.42
110.94	110.1	101.3	99.919	110.01	105.23	105.28	108.76	97.833	107.07	103.02	106.5	105.48	104.91	105.03	106.77	108.09	108.88	100.87	106.78	103.48	108.89	103.61	102.68	104.4	108.62	111.7	101.03	109.31	109.4	106.25	109.16	107.08	103.09	102.59	102.54	110.18	106.55	100.28	105.31	108.2	106.83	106.21	104.36	111.2	106.71	103.62	106.09	106.95	105.42
109.72	99.887	105.44	108.06	98.426	101.78	109.15	110.18	102.85	98.623	106.8	106.08	105.27	103.66	115.15	108.51	106.17	101.95	104.85	103.5	104.9	119.79	111.76	106.9	110.25	106.47	100.65	101.85	106.13	112.37	106.13	104.08	111.6	104.08	105	111.22	112.02	108.75	107.39	102.77	105.95	98.341	109.43	104.83	105.69	108.34	104.86	110.6	109.41	104.26
106.1	103.75	105.94	104.56	105.93	101.88	102.91	101.65	106.89	103.15	103.67	107.29	103.25	101.65	103.4	106.11	106.43	103.51	99.297	102.92	103.42	102.55	98.109	106.44	101.77	106.61	104.38	103.34	109.57	107.15	102.74	108.12	106.17	108.74	102.02	100.99	102.31	107.73	103.16	100.96	109.71	107.56	106.6	110.27	102.62	107.27	109.03	105.86	104.61	107.98
105.06	108.58	106.79	109.99	103.81	106.95	99.57	104.42	112.6	109.97	109.99	102.45	102.7	101.19	109.49	104.45	110.15	99.876	107.73	105.98	100.37	104.9	108.89	111.39	104.95	103.5	105.09	109.28	101.95	103.27	103.95	106.76	102.67	101	114.21	110.35	104.83	105.2	111.13	115.78	109.66	102.82	97.867	103.04	114.02	107.39	106.69	108.72	101.99	102.75
106.36	102.03	99.926	111.98	105.03	107.42	103.23	104.11	109.29	106.04	100.32	107.98	107.71	111.2	107.8	101.77	106.31	110.1	101.53	99.905	103.99	105.34	104.84	106.21	105.61	108.56	115.17	104.61	103.55	107.3	105.05	107.67	115.82	102.2	106.13	107.03	107.81	110.38	108.64	106.92	112.06	102.75	105.18	106.41	103.19	103.9	108.48	107.02	107.67	102.32
110.71	108.91	113.5	114.85	108.14	112.75	114.47	113.57	113.54	111.67	107.93	111.27	113.38	110.91	111.99	112.63	109.1	111.57	107.15	112.69	106.38	119.62	109.24	109.59	112.29	110.72	110.53	109.86	112.12	114.75	110.49	105.48	112.99	113.09	109.13	116.15	109.38	109.62	113.02	113.3	104.49	108.65	122.85	115.97	115.57	110.74	117.1	109.94	112.18	100.53
111.31	106.16	100.31	110.16	115.08	110.79	107.1	114.08	106.03	111.49	114.47	109.79	112.34	107.51	114.35	111.34	107.13	112.08	104.84	116.65	112.91	109.31	109.67	109.25	100.03	106.49	107.47	116.97	109.46	107.21	108.44	105.54	105.58	113.53	113.25	116.23	108.11	105.13	108.58	110.12	110.57	113.07	111.87	113.85	111.18	116.21	113.94	111.93	106	107.04
112.33	118.51	117.42	115.33	114.54	117.51	125.29	119.78	112.17	119.95	115.65	118.24	117.04	115.4	116.98	120.12	117.37	120.86	113.24	119.27	123.23	113.06	115.07	117.88	114.16	114.01	122.45	121.5	120.27	123.43	117.5	117.39	117.62	120.62	119.74	118.17	118.32	116.81	113.33	116.03	111.82	120.52	121.05	114.22	120.17	118.18	109.82	110.38	112.54	112.62
101.56	100.96	97.151	95.77	100.54	102.52	96.533	103.78	104.29	100.64	103.79	96.343	102.48	97.596	97.415	100.19	94.546	101.53	103.7	102.68	93.62	103.72	99.193	101.06	108.01	96.023	100.15	99.906	98.401	97.779	96.708	101.38	98.717	102.16	99.141	102.18	101.5	102.49	101.38	102.83	97.521	103.72	103.3	96.843	92.964	95.959	103.13	105.85	103.48	97.931
106.99	104.22	107.54	109.02	109.59	100.65	103.93	110.36	109.69	106.95	108.02	103.48	101.4	102.02	103.95	106.08	108.55	103.31	111.16	102.95	108.12	99.165	107.61	111.07	110.91	105.41	105.54	101.96	113.01	103.89	106.5	99.784	107.13	107.3	106.11	105.64	105.38	107.53	97.985	104.37	99.933	106.02	105.95	104.76	109.94	107.02	103	115.11	103.05	105.48
106.17	110.92	113.33	106.69	110.17	116.32	113.95	114.93	114.75	113.9	116	114.55	116.79	116.51	112.02	112.38	111.67	113.97	123.35	114.05	110.52	109.82	118.39	117.99	112.89	115.44	107.28	111.32	110.63	109.42	112.35	107.76	108.8	108.85	113.51	108.99	112.88	112.64	112.39	105.99	108.83	111.21	108.51	118.16	106.95	114.7	112.78	111.6	117.94	108.26
117.27	106.7	113.87	116.07	110.36	118.79	109.5	115.71	109.48	103.73	118.59	108.66	115.32	107.51	112.92	111.84	113.11	109.18	112	115.8	111.85	115.53	114.65	112.93	105.54	107.38	110.78	113.12	113.25	113.02	112.42	114.14	108.13	114.2	112.87	109.3	113.61	114.6	112.71	114.96	113.83	115.43	110.72	116.92	105.94	111.07	109.01	110.75	107.18	110.9
107.78	108.76	106.38	106.63	108.46	108.63	106.64	107.43	104.31	114.4	108.99	107.74	109.05	108.36	101.48	108.75	108.65	104.34	107.46	104.7	109.79	107.15	100.14	110.76	108.54	101.19	103.71	107.25	108.54	103.82	105.8	111.41	102.57	106.03	104.89	103.17	110.06	102.5	104.46	104.3	106.52	103.19	104.92	109.46	104.98	104.12	104.78	107.61	105.34	101.71
96.422	94.22	95.574	100.76	101.89	100.83	94.149	98.68	98.796	104.04	101	95.036	104.63	103.41	104.98	98.755	96.149	102.88	104.55	105.8	95.597	97.732	97.465	95.369	101.03	97.439	98.776	97.163	97.008	106.37	95.666	97.765	97.413	96.192	95.735	96.473	100.88	101.57	103.32	100.4	100.45	94.313	102.86	104.1	100.99	104.07	100.54	103.18	99.936	99.01
106.13	108.96	104.52	103.85	107.57	106.35	104.62	102.73	108.03	101.11	107.92	109.35	106.5	109.31	103.93	109.05	100.58	109.19	104.84	105.92	111.44	112.26	111.76	104.64	105.72	104.11	99.821	112.23	105.28	103.36	108.99	100.29	108.74	104.11	105.13	106.14	103.07	111.31	108.61	100.13	96.778	102.6	107.24	115.85	101.48	107.45	107.57	104.89	110.49	105.11
103.43	110.75	99.975	104.06	110.34	108.74	105.32	107.1	104.36	104.7	105.06	110.28	103.66	102.7	104.59	103.47	100.95	103.81	114.13	105.75	111.03	110.84	111.52	108.57	102.06	111.93	107.2	110.15	103.25	108.62	103.65	107.86	109.49	103.26	110.24	112	101.49	104.03	113.16	106.08	103.13	108.27	104.64	101.53	108.59	103.96	107.24	104.19	105.77	105.64
98.212	100.04	105.49	109.53	107.97	103.19	103.92	106.07	108.31	102.32	100.34	105.95	105.59	104.45	104.79	110.88	108.45	107.76	102.53	101.72	102.72	106.87	99.96	103.82	107.2	106.82	103	108.65	102.36	108.44	99.515	104.51	103.86	110.05	101.19	100.99	106.02	95.001	105.23	104.09	102.72	107.7	103.72	107.13	97.672	101.93	102.94	98.666	101.6	103.24
94.468	102.63	101.42	91.907	101.01	100.05	101.61	98.446	98.091	102.07	101.16	100.64	105.4	92.003	100.94	101.86	104.09	97.467	97.52	95.692	98.597	96.584	100.56	97.898	96.663	99.151	96.224	99.694	100.89	99.16	98.496	100.9	91.618	100.16	99.237	100.6	103.45	97.586	102.97	101.85	99.439	105.4	96.143	99.474	99.965	102.21	98.066	101.25	98.968	89.14
110.63	104.75	117.22	98.643	104.74	108.21	101.43	103.92	106.77	99.899	103.02	101.15	105.8	99.207	100.92	105.01	97.213	106.01	112.34	103.12	104.49	100.5	103.11	112.2	109.28	105.22	102.65	105.27	101.25	107.44	105.88	108.53	106	101.42	102.39	99.423	103.19	109.29	103.21	101.23	99.614	104.96	108.3	100.08	100.79	97.759	105.41	103.55	107.97	105.01
107.79	110.72	104.69	103.85	108.46	109.84	107.74	100.61	111.18	98.955	106.4	104.62	114.25	101.13	105.37	112.06	109.71	105.64	105.39	100.85	102.22	107.85	105.46	107.42	103.21	108.29	104.77	105.72	110.73	110.96	107.89	110.56	107.94	102.14	100.15	110.66	111.02	100.48	105.36	106.11	101.17	109.08	100.31	102.68	108.84	106.74	108.49	111.65	97.569	103.7
115.47	104.23	106.11	107.04	108.2	104.76	107.65	105	105.07	110.7	111.75	109.69	106.43	105.76	108.38	104.25	112.28	114.72	108.49	102.1	107.58	102.66	104.85	110.83	104.86	106.55	101.28	109.34	101.62	112.15	105.45	110.6	107.25	104.6	105.19	103.64	107.08	106.23	100.64	105.97	102.8	100.96	106.19	102.86	106.53	104.22	102.77	102.18	102.87	103.01
111.03	106.44	111.88	110.96	104.45	106.65	110.02	112.16	111.23	109.41	115.57	105.2	111.74	107.48	106.88	112.65	115.39	116.63	117.15	110.77	108.62	111.27	111.48	108.6	111.98	111.88	108.13	104.39	117.58	106.65	112.08	109.86	106.38	105.46	109.18	106.84	103.27	108.6	108.11	106.05	111.01	116.22	113.19	103.29	112.11	110.82	111.31	109.51	112.32	108.36
113.29	107.89	109.34	101.46	106.71	107.02	104.25	114.58	110.55	100.64	102.13	105.02	105.45	108.11	100.81	100.8	109.15	111.49	107.07	101.96	110.67	109.48	111.7	103.59	101.95	105.57	103.61	106.82	110.98	104.61	105.25	106.46	106.86	106.78	109.12	106.51	99.007	105.75	96.768	109.75	110.36	105.73	103.73	96.914	110.17	106.94	103.2	110.73	106.84	109.56
104.2	101.36	97.78	107.91	92.28	96.507	106.73	98.326	99.194	104.56	101.83	103.67	99.564	100.78	100.74	96.216	97.404	96.793	91.771	100.52	100.51	101.41	104.01	97.83	100.15	101.52	100.48	100.17	100.61	100.94	93.098	97.9	104.58	100.25	98.198	107.69	105.8	102.81	99.325	99.513	100.12	99.699	108.77	98.947	97.593	99.175	102.44	99.578	91.743	97.584
106.13	112.21	102.48	114.25	115.88	112.37	111.86	115.19	104.93	108.45	111.45	117.81	115.29	106.1	112.17	110.49	111.89	105.96	103.12	110.77	117.9	110.58	108.56	110.21	112.48	106.92	110.56	112.52	110.65	113.73	113.64	113.24	108.43	113.68	115.83	112.32	104.19	116.31	107.05	111.93	114.47	113.52	109.55	115.01	105.27	110.07	118.65	108.82	109.37	113.64
108.19	106.07	107.25	94.761	99.575	111.86	105.46	104.01	100.52	108.32	107.96	102.69	104.89	109.06	106.64	105.56	110.76	104.91	105.98	108.49	103.76	111.35	104.59	103.36	105.34	103.7	112.64	102.93	106.3	110.19	107.7	106.62	106.36	101.45	112.96	112.62	113.36	107.23	109.18	103.12	108.14	108.49	104.48	105.78	109.5	109.59	104.21	103.61	104.51	103.23
110.87	112.45	110.29	103.27	113.37	102.95	104.31	110.16	105.29	102.29	106.59	107.5	110.44	109.87	108.19	102.36	105.45	106.36	105.63	107.59	102.24	103.07	110.57	104.16	109.51	102.19	104.59	107.86	104.71	110.46	107.31	110.55	114.67	102.58	104.53	102.99	108.4	106.25	108.51	110.3	102.48	104.59	108.86	109.76	107.75	102.64	105.11	105.64	103.6	107.91
106.93	103.95	108.31	102.86	105.1	106.92	111.96	99.306	104.85	104.9	106.61	105.33	105.4	101.8	105.83	101.5	108.28	99.819	113.32	102.76	104.5	110.09	104.63	102.07	104.91	103.27	101.68	107.48	108.15	106.93	105.98	101.42	102.63	100.96	97.376	109.9	103.36	104.27	101.58	104.41	99.794	98.266	105.42	103.69	103.31	102.85	100.59	102.03	107.18	106.94
107.64	106.86	108.23	105.33	108.47	112.94	107.46	110.62	110.09	103.04	106.97	107.09	105.27	108.58	106.98	98.375	102.41	103.63	100.59	105.47	108.2	104.41	110.8	98.463	104.95	98.473	112.55	110.61	106.14	99.318	107.01	109.34	109.34	103.84	104.81	104.19	108.91	109.34	112.09	106.33	111.62	108.25	109.78	109.08	105.97	103.02	106.61	106.17	111.76	115.93
100.9	103.58	106.72	101.91	103.92	106.69	109.62	100.8	103.12	102.72	108.37	107.54	106.93	109.4	110.15	103.55	102.27	102.13	108.58	105.18	102.67	102.54	101.66	108.79	108.73	103.72	103.52	110.17	106.24	107.78	110	107.49	106.77	107.1	106.1	106.64	102.33	107.03	109.92	105.28	106.15	105.86	103.5	99.252	106.56	104.37	103.05	100.25	103.73	106.1
113.81	101.88	116.62	110.65	110.64	109.35	108.28	107.53	111.2	110.89	109.24	108.05	110.2	119.06	108.94	112.46	113.11	110.4	110.16	115.18	111.93	107.57	112.8	113.93	118.05	107.96	109.13	114.25	121.56	112.54	116.06	112.25	111.67	113.85	113.22	112.35	118	113.24	109.71	109.36	110.37	111.44	108.21	112.44	110.32	107.86	115.67	112.65	109.43	111.19
108.04	103.49	104.31	104.48	99.119	105.75	101.7	108.11	109.3	106.53	102.75	106.6	103.42	104.12	106.17	101.65	102.69	113.51	99.917	99.992	107.56	106.01	106.18	106.01	103.29	109.65	107.02	100.62	106.91	106.63	107.77	106.01	106.35	95.297	98.617	105.95	102.21	109.35	112.32	102.87	100.68	100.16	102.96	107.09	106.46	99.353	107.75	107.71	110.7	104.71
104.1	112.49	100.31	106.35	101.98	105.49	103.62	100.62	103.24	105.37	103.73	107.42	103.83	104.18	100.08	100.98	103.68	102.4	101.76	103.1	107.11	107.74	106.69	107.39	103.62	100.85	102.59	106.64	106.69	105.83	107.14	102.84	105.39	104.72	103.08	101.65	104.82	103.65	109.44	105.2	108.63	102.96	99.226	108.61	103.21	107.18	98.626	106.47	108.75	105.75
96.08	103.39	104.94	98.164	101.48	101.41	103.43	98.372	102.36	101.26	98.794	100.03	102.3	94.371	106.86	99.468	98.631	96.266	98.354	100.9	101.75	95.621	100.35	96.762	101.42	103.49	94.397	98.993	100.1	103.82	96.921	102.04	100.73	108.14	102.13	98.893	101.79	101.86	101.82	99.944	102.61	101.12	98.672	112.7	100.26	102.22	103.22	106.61	100.75	96.702
109.42	106.13	108.93	106.73	109.8	114.11	113.04	110.32	108.25	110.17	111.74	108.01	110.78	111.97	112.03	113.3	111.82	113.94	108.02	101.75	114.65	108.25	108.01	112.25	108.35	107.93	113.41	111.1	109.37	108.66	112.39	113.73	110.98	107.18	107.11	119.48	107.78	110.31	112.98	113.09	114.13	107.23	111.45	107.49	106.89	101.67	114.24	113.22	110.64	111.37
102.27	107.57	106.96	101.12	109.52	106.25	107.99	109.44	114.61	108.53	104.48	104.42	98.804	105.46	106.97	101.47	101.53	108.49	104.12	108.13	106.04	108.72	106.31	108.37	113.51	105.98	106.64	117.6	107.62	100.76	104.85	105.79	103.2	107.38	106.29	109.75	103.99	109.03	108.82	112.51	105.71	108.92	98.647	98.662	103.36	102.42	106.03	114.11	100.84	105.69
106.63	114.67	109.41	110.35	102.2	108.29	113.32	116.34	112.1	103.07	115.74	112.13	110.52	104.54	98.631	115.18	105.1	115.68	105.63	110.42	109.43	111.87	116.73	109.45	107.72	107.99	117.54	107.9	105.77	113.47	114.82	107.05	109.01	109.97	114.73	110.85	111.78	106.4	109.93	108.98	108.85	110.75	110.8	113.43	108.91	108.09	122.11	110.25	111.03	109.02
94.377	105.17	96.985	104.69	103.08	98.773	97.16	92.235	102.75	103.51	99.663	106.57	99.166	107.8	98.028	99.612	96.491	99.667	89.381	97.168	100.31	99.454	101.61	97.405	102.8	101.75	99.35	99.393	94.469	110.57	101.7	98.751	94.614	96.075	101.22	95.382	100.18	100.5	99.4	98.257	96.256	96.263	93.676	96.334	99.067	94.157	99.041	100.97	100.82	105.09
101.68	107.22	103.25	110.45	109.39	102.99	100.22	104.18	110.08	106.22	108.55	103.17	109.98	108.52	102.77	108.48	109.98	108.82	104.33	103.56	109.09	110.87	102.85	108.6	102.41	104.37	98.183	108.73	106.1	106.01	106.05	104.11	100.17	104.62	104.53	104.12	102.05	104.22	105.64	111.1	102.09	100.93	103.36	105.37	109.27	107.1	107.85	110.63	104.62	101.59
104.64	109.22	108.59	105.35	113.61	106.07	103.19	105.22	109.02	104.37	103.88	108.63	108.44	111.08	105.51	109.39	104.1	109.03	103.55	101.15	100.55	106.94	101.6	104.32	105.47	106.31	106.31	114.52	110.91	105.2	110.97	105.51	103.28	108.52	106.03	109.51	100.38	113.94	106.56	100.74	107.66	108.43	104.83	106.64	108.34	109.01	104.96	107.88	112.31	110.8
104.98	108.88	103.88	107.19	113.27	113.29	120.85	105.43	111.04	110.6	108.11	106.83	114.53	111.04	110.91	110.82	110.27	110.34	110.41	118.2	108.62	114.63	110.01	117.24	106.34	114.72	105.88	107.88	105.5	112.64	117.58	105.33	104.8	109.14	110.52	109.82	108.86	113.14	111.46	102.4	106.79	106.68	110.25	106.4	110.42	111.27	110.68	109.61	110.79	110.06
119.71	114.17	105.01	114.45	112.29	110.16	110.54	115.92	112.92	109.42	109.05	108.12	110.31	109.6	114.13	118.23	107.8	110.64	110.41	110.09	107.44	113.04	112.91	109.13	110.97	106.24	103.66	118.69	102.61	112	109.84	105.96	115.05	108.57	109.99	114.4	109.84	116.16	114.5	106.93	111.26	116.69	109	108.05	110.94	108.42	115.28	112.56	111.22	107.22
109	112.19	92.698	106.17	108.96	114.7	100.52	105.14	106.72	101.66	105.07	104.47	104.88	106.65	101.6	97.953	104.22	100.47	107.47	106.38	110.56	100.89	105.36	108.18	99.703	108.71	104.46	98.645	111.52	102.86	104.32	106.98	105.53	107.67	100.17	102.75	106.93	109.37	108.29	100.62	98.464	105.36	107.1	102.02	104.32	101.97	102.86	102.66	107.35	108.81
111.6	115.8	115.43	111.78	111.17	106.7	107.86	114.89	113.9	109.21	108.75	109.02	109.14	121.15	109.18	114.69	115.35	104.35	104.99	113.42	107.2	106.13	106.56	110.06	107.97	114.47	112.09	110.26	110.81	104.61	110.72	111.62	112.21	113.53	112.46	108.05	109.25	110.5	112.8	109.3	113.87	113.21	114.89	115.62	107.73	112.08	108.57	115.47	111.18	110.06
103.35	98.35	102.74	100.77	108.94	104.97	101.82	113.94	105.77	106.75	113.46	107.95	108.24	107.66	108.96	106.49	102.91	105.93	104.49	103.64	111.55	112.09	106.64	103.45	103.76	109.1	104.63	107.61	104.51	98.614	112.05	105.96	107.52	116.76	101.35	106.08	102.51	104.13	114.73	103.29	105.78	103.76	108.75	104.03	98.204	108.54	104.63	112.18	106.56	102.7
110.09	101.16	103.99	110.57	105.82	102.66	103.14	103.01	102.71	102.63	114.52	100.25	102.34	108.57	106.69	105.66	108.97	106.94	109.25	105.71	107.59	113.84	103.42	107.14	110.2	102.21	102.82	101.69	105.44	111.11	99.528	104.15	107.04	98.393	103.34	104.22	110.34	105.13	108.04	103.34	100.57	102.58	106.23	107.27	108.76	109.86	107.71	99.609	99.108	104.42
100.8	95.197	103.74	106.25	106.28	105.58	109.18	101.82	114.25	106.44	101.85	112.99	98.039	100.98	102.72	104.1	104.32	101.75	100.33	103.83	101.7	104.23	102.69	108.84	102.91	102.65	104.04	102.76	98.323	108.01	103.44	102.85	103.3	102.42	107.83	101.08	102.96	103.64	106.92	109.09	102.58	102.67	101.3	97.567	106.73	100.75	104.2	104.19	107.35	110.5
104.57	104.3	102.78	107.97	102.06	108.72	105.6	108.66	108.65	114.48	112.93	110.35	109.68	109.97	102.09	103.14	108.92	110.1	106.92	104.16	109.2	102.09	102.94	108.84	109.2	105.86	107.24	104.17	105.16	105.1	106.17	107.55	105.57	105.69	111.55	106.02	109.41	109.75	109.79	108.7	106.34	109.39	102.12	111.59	104.2	106.1	109.44	107.32	106.5	107.44
112.16	108.72	108.28	109.55	112.43	111.67	109.32	109.45	113.8	109.73	107.47	111.57	109.72	113.63	111.19	103.18	116.88	111.25	112.78	114.36	106.45	104.44	113.1	105.73	105.82	104.55	112.08	110.15	113.97	114.01	106.47	112.93	113.37	112.52	114.36	113.83	105.27	114.05	115.8	107.1	114.07	114.81	112.52	110.79	108.93	115.57	112.66	112.03	107.14	111.38
113.42	112.08	115.71	111.62	109.4	111.55	117.03	110.29	112.93	110.69	104.72	116.88	112.24	111.78	117.57	109.4	112.7	109.76	117.79	113.54	114.9	115.83	106.96	108.21	116.55	105.27	114.17	116.03	118.05	116.24	117.41	111.98	108.28	114.42	111.13	108.45	110.36	113.54	120.98	112.78	113.68	117.64	113.53	111.49	114.32	110.32	105.07	115.99	116.97	115.14
103.84	99.133	105.39	109.72	109.84	101.33	106.08	100.14	103.84	102.57	104.99	103	106.93	106.57	109.07	106.14	111.48	101.48	104.62	100.86	110.69	107.36	104.18	107.33	101.7	104.28	109.08	107.45	103.62	102.35	100.84	104.91	99.305	107.9	102.41	107.04	107.44	106.42	103.04	96.446	100.82	107.53	98.007	96.855	102.66	101.03	110.47	104.17	100.7	96.626
110.87	111.42	111.2	105.65	111.84	104.93	113.74	111.82	111.9	118.97	110.5	108.33	107.15	110.3	106.62	110.15	109.7	113.74	112.4	109.82	109.97	109.2	106.17	111.25	106.47	112.99	109.27	110.32	101.45	113.94	105.41	112.1	109.59	110.6	113.73	113.41	111.3	113.24	108.79	109.25	116.87	111.33	112.33	112.06	111.05	106.78	105.25	115.79	102.2	113.44
115.39	110.31	113.66	107.4	112.88	113.7	113.45	113.11	117.71	112.34	109.98	110.62	112.76	109.11	109.56	107.53	109.3	105.97	104.28	113.65	114.1	111.87	112	106.34	109.89	114.1	111.94	108.95	112.76	111.3	109.54	111.34	108.76	107.37	112.34	110.68	112.37	111.1	112.2	111.24	110.29	109.07	109.74	109.29	114.54	112.95	106.68	114.02	120.27	110.18
100.99	105.23	106.36	102.31	105.54	98.907	105.59	98.339	107.18	105.94	105.32	108.04	107.46	102.82	104.78	104.06	105.02	103.29	103.59	103.25	107.6	103.5	106.77	108.08	101.15	103.64	103.95	106.45	104.72	105.46	106.26	98.522	109.22	104.12	104.13	105.21	101.38	106.52	105.31	104.45	106.94	108.26	102.08	104.53	98.525	107.89	105.62	105.49	96.885	106.87
110.05	102.4	105.47	108.71	108.91	103.32	105.1	108.24	103.85	103.13	105.78	113.89	102.41	106.03	107.04	106.71	104.41	106.02	105.8	103.69	102.92	113.51	97.898	111.78	111.55	105.35	103.25	105.72	108.08	108.31	109.99	109.65	106.86	106.05	109.34	102.97	103.74	104.88	109.62	108.77	108.85	112.07	111.31	107.17	103.96	101.92	108.45	106.64	109.7	106.83
106.21	104.58	105.76	104.69	112.12	105.78	102.57	103.84	111.67	103.97	109.12	109.06	100.36	108.01	105.14	101.39	106.12	110.65	104.23	105.67	108.36	112.13	107.84	105.79	111.37	105.45	105.4	101.73	107.98	107.87	108.02	104.17	109.9	104.47	108.04	111.49	111.43	104.91	108.02	107.18	101.8	113.31	109.18	108.75	106.43	108.2	106.63	112.2	107.76	95.611
105.96	98.512	101	97.737	96.439	97.768	93.35	102.76	99.151	104.14	99.59	100.18	100.74	100.22	101.16	98.693	101.34	91.766	108.03	99.221	103.33	98.467	91.296	91.637	104.27	101.71	102.67	94.326	98.677	99.504	96.85	104.21	105.65	105.04	99.347	98.053	95.961	101.36	101.79	96.475	101.66	92.845	106.14	101.5	101.44	97.108	104.9	105.77	99.711	100.69
110.99	103.69	109.05	106.64	112.79	108.21	108.33	112.28	112.02	109.45	108.99	112.25	111.71	105.87	111.81	109.61	114.33	109.04	117.42	115.99	114.36	107.8	117.37	110.95	111.75	106.01	116.16	110.17	107.84	108.61	109.77	116.75	120.32	116.49	110.9	108.82	107.17	113.74	113.9	112.11	106.91	107.3	111.09	108.45	112.94	114.61	109.8	112.46	115.06	113.29
104.21	105.61	108.5	104.88	105.57	107.29	99.69	99.139	104.74	104.85	108.24	112.57	105.28	103.91	105.14	107.3	113.9	109.01	102.81	102.38	106.09	99.312	106.28	100.06	106.82	107.64	105.93	108.38	109.72	109.16	107.65	102.2	100.61	112.32	108.19	111.87	107.1	104.42	105.44	105.33	106.38	99.896	103.96	102.64	109.44	100.93	104.7	104.89	104.01	110.55
114.15	108.38	108.65	110.85	108.34	107.28	104.1	109.76	111.46	106.75	111.23	111.12	116.18	108.06	108.62	109.43	116.6	109.44	107.24	110.86	113.58	112.2	112.74	109.32	110.41	111.15	111.37	112.43	110.71	110.65	115.26	108.38	114.78	107.45	105.69	109.35	108.43	115.4	112.05	108.53	105.6	111.23	105.7	104.87	108.79	111.05	113.28	105.07	116.08	105.83
103.27	103.85	101.02	106.6	100.51	99.226	103.53	108.94	103.31	108.79	102.81	102.73	104.9	103.63	107.81	99.963	106.41	105.01	108.03	104.14	102.74	110.6	105.11	104.4	100.56	106.72	104.8	103.64	106.23	104.56	102.76	102.87	103.75	112.71	104.11	93.94	97.179	105.28	101.45	103.39	106.48	108.26	104.29	105.76	101.35	105.45	105.83	101.93	102.62	100.51
110.23	110.97	111.43	107.21	111.49	119.11	106.89	109.08	108.49	104.03	111.16	113.42	105.3	110.88	112.5	106.6	106.48	112.49	112.09	107.9	113.36	108.5	108.31	110.66	110.07	112.23	108.13	112.39	111.86	111.99	111.42	104.73	108.42	107.77	112.71	106.4	104.29	108.57	112.95	111.06	109.81	109.34	108.74	108.79	106.79	111.55	108.44	115.24	110.38	108.86
109.01	105.24	110.58	113.01	114.01	110.9	111.2	106.24	109.87	113.42	111.41	118.49	109.57	111.9	109.29	107.66	110.19	104.7	118.21	113.32	112.06	116.59	111.02	109.88	111.65	108.03	107.89	110.14	111.9	109.58	113.21	111.59	108.9	117.87	114.89	106.96	115.89	108.92	113.58	111.5	112.35	111.18	106.74	110.27	115.06	105.87	106.56	117.19	106.43	112.62
106.18	111.86	115.8	103.84	106.31	112.87	107.48	109.58	112.32	105.36	114.45	105.12	110.81	105.89	107.68	110.36	107.01	110.3	111.94	105.44	107.17	114.94	107.18	110.25	108.39	102.51	114.6	106.34	106.5	109.17	109.78	110.13	103.09	111.56	107.95	112.08	111.09	107.86	108.11	106.63	108.67	110.79	113.06	114.41	111.12	106.4	116.51	106.92	111.02	113.66
114.26	117.84	113.67	113.95	114.04	117.69	120.79	112.91	117.39	117.29	116.77	113.63	116.76	117.45	117.75	117.92	122.65	123.03	115.19	120.37	120.42	116.16	116.5	124.76	115.34	108.3	115.55	119.65	116.82	118.65	116.12	114.52	121.84	116.09	116.57	117.69	118.03	118.91	117.53	110.26	126.41	115.1	120.5	115.24	113.98	120.88	116.68	116.6	122.39	116.09
100.7	102.38	98.328	101.58	99.82	102.65	101.92	100.98	101.59	104.15	100.32	96.149	98.824	105.81	101.27	107.22	96.494	99.596	100.9	102.47	97.446	99.545	97.647	105.45	93.867	99.926	97.544	97.714	100.47	100.79	108.8	104.43	99.697	102.69	100.52	103.28	106.53	104.47	99.439	104.2	91.931	97.545	103.13	99.456	101.77	100.49	100.08	97.799	99.527	101
101.92	101.67	98.152	94.162	102.4	101.63	106.97	105.31	100.62	102.2	99.801	103.49	101.26	104.66	99.217	104.72	93.453	100.9	97.614	96.921	98.551	93.273	106.61	94.127	102.43	96.52	100.47	98.16	103.18	102.34	104.42	98.174	103.27	96.867	104.08	98.276	102.21	99.958	100.4	101.64	103.15	96.09	103.46	98.333	97.151	101.86	101.19	99.161	109.12	97.653
111.86	103.71	108.4	110.73	110.6	118.98	110.22	112.49	109.65	109.01	109.21	106.89	115.3	106.38	111.34	109.66	109.9	109.02	114	113.25	113.97	108.26	110.78	119.91	115.95	114.72	115.42	105.33	111.25	112.34	109.39	110.48	108.31	106.23	115.69	118.85	113.25	112.47	113.18	114.26	116.57	107.91	112.48	105.65	109.63	113.31	112.57	112.46	110.57	113.63
103.13	102.74	110.82	115.62	107.56	112.07	111.79	111.14	107.94	109.1	108.74	110.94	110.73	117.52	104.34	108.29	113.37	111.25	104.73	110.71	105.77	109.17	107.13	110.65	112.11	106.51	103.94	113	114.54	111.51	110.44	109.27	111.1	109.97	114.75	105.62	109.01	115.19	111.5	113.25	112.39	108.49	115.9	111.37	110.57	113.58	109.57	108.28	113.94	110.53
108.54	119.28	109.3	110.91	112.66	116.48	111.77	109.7	121.87	111.77	116.7	105.95	107.29	115.23	112.95	112.76	114.47	111.1	110.17	118.18	114.08	117	113.98	111.07	115.12	108.39	112.08	113.34	108.47	113.67	113	109.44	110.74	117.33	113.46	108.99	114.13	111.42	115.01	110.84	111.32	104.23	109.82	109.48	106.4	112.24	105.98	111.28	110.33	105.58
104.46	102.34	109.14	111.51	106.02	102.48	108.34	104.39	108.93	104.1	102.19	97.179	98.222	105.49	108.21	103.69	112	110.03	103.45	102.21	109.54	99.867	109.21	97.865	115.85	104.95	106.86	109.96	101.12	106.61	105.26	108.37	95.865	108.01	103.3	100.09	107.16	104.37	107.45	101.17	110.35	102.44	104.49	104.97	112.64	104.73	104.24	109.98	111.31	112.28
108.69	110.04	111.49	111.82	107.14	110.04	109.51	116.09	117.12	110.22	115.27	109.8	110.87	105.16	112.06	106.49	112.6	112.23	106.73	108.84	109.22	112.69	108.18	115.09	102.35	109.78	110.64	104.12	111.07	120.18	107.46	110.21	112.99	109.59	106.04	112.74	108.62	105.77	112.49	108.21	106.87	113.07	111.28	112.79	115.1	111.6	109.06	112.4	110.5	113.43
102.67	109.5	115.16	104.46	113.52	108	103.57	107.79	107.48	109.77	107.93	115.95	108.28	110.97	109.01	113.19	111.18	109.06	115.69	106.93	108.78	109.09	105.36	109.26	109.68	115.63	112.78	109.91	111.1	108.16	106.41	108.74	111.76	106.66	105.04	115.58	112.53	113.65	109.86	112.49	113.22	109.87	111.44	108.94	112.54	113.94	109.23	110.96	108.6	105.77
99.338	98.244	106.12	105.87	102.42	107.73	102.06	103.8	104.27	106.72	107.03	109.37	105.31	97.46	107.07	103.2	101.29	104.35	98.935	104.88	107.28	106.58	107.23	101.28	99.888	109.03	101.36	105.47	108.34	100.56	101.16	106.3	106.3	108.1	105.57	103.87	108.25	100.43	109.71	105.48	108.61	102.44	103.34	101.98	108.58	105.22	106.71	105.9	103.11	102.91
110.01	111.38	96.267	112.59	109.59	99.743	107.26	107.31	105.75	106.02	104.32	106.61	106.98	111.67	103.1	102.11	110.81	108.29	112.87	109.1	112.87	104.54	107.17	110.19	110.53	110.16	102.92	105.38	104.15	107.67	106.94	102.08	100.7	108.48	103.97	103.88	105.6	110.39	107.69	110.25	112.15	100.1	106.09	105.85	104.11	107.6	105.64	106.89	112.18	106.82
107.7	102.56	118.15	112.9	112.95	109.8	111.44	109.12	109.27	113.22	103.69	113.75	111.88	111.1	103.94	105.03	114.56	108.62	101.35	111.04	111.31	116.24	112.9	109.27	107.03	118.23	110.24	106.81	120.45	106.32	105.5	108.26	110.61	107.98	108.74	110.93	114.79	109.35	110.95	113.1	108.55	111.79	113.11	110.63	107.19	111.09	110.58	112.32	111.16	105.1
108	114.07	104.7	99.961	103.34	108.8	109.19	108.18	107.22	103.45	112.46	97.018	101.28	104.88	103.49	108.62	107.93	100.43	106.08	111	102.59	112.56	100.33	100.94	106.65	104.64	110.09	101.59	102.78	107.28	101.9	103.91	101.63	111.57	108.31	105.22	105.04	110.79	108.97	106.85	104.22	109.88	104.02	101.3	103.66	111.43	108.45	107.08	105.79	106.13
104.98	101.03	106.49	106.49	107.51	105.59	105.63	105.87	111.58	109.4	100.6	98.858	106.53	110.94	108.84	106.85	104.55	111.81	95.826	100.89	102.03	102.88	109.05	100.28	107.61	105.5	103.46	105.25	106.38	106.12	100.68	112.71	104.81	100.28	108.82	105.46	107.03	101.79	105.89	100.57	105.4	105.8	103.96	105.31	110.43	106.11	104.96	105.98	108.86	110.63
102.98	104.98	98.081	99.815	103.75	102.1	99.376	93.743	101.75	96.5	100.62	104.96	98.914	99.382	103.46	104.64	98.674	99.685	101.15	100.85	94.943	97.915	100.15	101.84	107.54	102.13	98.192	99.434	98.634	101.4	95.623	99.77	101.53	104.51	96.149	100.34	97.609	94.751	100.55	103.72	99.918	99.225	101.03	100.12	97.679	92.236	103.89	97.717	97.023	92.218
108.18	107.82	101.34	106.85	106.63	107.04	103.39	107.1	110.35	104.1	112.29	102.01	103.49	109.59	107.96	104.54	106.13	103.54	103.98	111.63	100.98	101.41	103.45	106.44	101.66	111.18	105.36	110.45	103.2	93.958	104.67	103.58	103.78	109	105.14	103.64	98.764	106.69	106.13	108.65	100.66	101.11	105.51	107.72	109.92	102.07	108.49	102.51	105.86	105.67
95.109	103.13	100.83	103	103.23	107.98	97.39	104.81	104.72	105.75	105.9	103.86	101.03	106.62	99.984	109.41	111.74	109.83	99.865	108.69	104.19	106.16	107.96	109.63	108.7	103.02	107.36	100.55	110.37	108.83	103.28	100.45	104.72	104.4	105.97	102.82	102.77	104.75	103.58	110.11	106.52	102.24	107.22	105.75	105.17	104.4	104.78	100.66	104.24	105.46
106.34	109.25	109.92	106.96	109.9	108.64	112	97.616	103.76	103.4	104.57	105.63	98.658	105.45	103.61	106.66	105.89	104.21	107.43	104.84	102.83	109.41	110.98	106.98	102.82	107.78	105.19	102.75	106.35	108.94	101.34	100.52	106.62	111.47	107.73	108.14	106.71	105.6	106.46	102.22	100.13	103.78	106.84	107.57	105.47	102.59	106.31	106.79	102.7	108.12
109.18	110.2	102.58	110.3	103.77	101.81	107.89	104.8	108	104.97	112.57	106.81	112.2	105.28	106.75	103.49	107.93	108.92	104.78	108.46	106.47	107.1	106.78	106.49	102.9	107.95	106.48	100.98	110.41	105.74	103.06	108.42	107.79	110.48	106.3	103.34	104.24	108.36	95.819	105.46	105.39	108.12	107.99	107.4	107.9	108.02	101.57	104.55	111.61	114.3
122.84	123.16	110.72	119.23	118.6	117.76	112.08	120.68	121.25	117.35	113.42	107.75	111.17	112.59	118.45	111.51	114.62	117.17	113.57	116.82	117.24	118.66	109.99	123.18	118.86	109.89	114.2	118.51	114.95	110.59	118.73	120.62	122.04	116.56	113.35	118.03	121.13	118.72	117	119.52	119.18	115.56	115.21	123.39	120.17	121.65	120.69	116.87	118.65	117.91
112.75	102.46	97.801	101.32	108.88	105.27	102.98	103.26	101.72	105.72	106	106.85	100.33	103.88	101.1	100.24	103.88	100.99	105.03	100.49	102.18	100.23	104.16	112.02	107.01	104.29	102.36	100.38	106.05	104.34	101.21	107.44	99.747	106.25	102.44	99.025	103.24	97.985	101.76	99.598	103.02	101.44	101.84	105.96	102.34	105.91	110.03	105.5	101.66	103.88
100.21	108.61	98.559	100.59	102.48	96.7	104.49	102.75	103.19	100.92	93.781	99.944	102.42	103.28	102.71	98.325	101.99	98.567	104.69	108.66	95.317	103.65	101.75	96.642	105.39	102.38	105.58	100.18	100.53	98.846	96.893	94.598	102.82	103.07	102.23	103.6	101.1	102.62	103.84	101.75	98.673	107.12	97.066	105.23	98.46	101.29	99.6	107.26	96.707	97.262
104.61	110.99	113.77	104.77	103.67	114.53	107.51	101.13	106.92	108.8	103.35	104.99	107.63	109.67	101.2	106.34	100.92	103.56	104.93	107.49	108.62	100.97	106.91	103	105.57	108.34	108.27	105.54	104.4	107.53	102.75	109.39	100.83	98.494	104.43	105.25	105.45	109.75	104.28	104.02	108.8	103.37	108.06	104.51	106.92	109.87	106.65	103.08	111.69	107.85
106.87	105.1	113.31	104.27	104.58	107.76	105.73	110.04	107.73	118.81	102.66	108.51	103.97	105.5	108.67	104.36	104.54	102.64	99.79	101.33	108.95	110.11	105.77	109.58	111.51	105.46	104.9	108.12	108.53	109.6	106.15	110.06	98.228	99.865	102.26	107.01	104.09	110.72	107.1	110.67	106.83	107.78	102.5	105.57	101.44	100.42	103.56	105.21	108.36	105.12
108.64	121.05	117.13	116.28	112.26	113.03	125.72	112.94	114.87	116.73	112.5	122.54	114.78	109.93	111.29	118.73	117.37	118.69	122.48	111.18	117.09	117.52	116.72	117.55	117.61	121.49	120.32	115.68	118.78	117.25	116.09	114.76	113.54	124.07	122.78	118.78	114.74	120.77	115.15	117.49	112.76	119.33	120.4	115.85	116.83	112.63	118.41	111.71	118.4	114.5
107.07	113.56	108.78	106.65	101.96	105.99	103.75	104.34	107.82	104.29	101.96	110.8	106.5	107.6	108.44	105.32	103.29	108.82	100.89	108.58	111.76	102.2	116.2	105.12	107.86	114.04	105.6	105.8	104.98	102.94	100.11	99.611	109.13	109.61	108.94	106.63	106.86	104.88	107.73	103.76	109.8	101.55	107.25	99.155	104.78	105.64	110.85	107.53	108.69	107.9
113.29	105.17	109.95	102.56	104.45	112.07	105.54	107.11	100.77	101.97	103.68	107.07	101.82	106.77	103.11	105.98	98.35	103.85	110.28	101.58	103.14	102.2	105.55	105.97	99.345	105.33	103.75	100.54	109.07	101.92	108.22	103.69	103.83	113.61	108.46	104.32	105.03	104.95	106.67	104.48	103.35	108.64	103.14	103	107.38	105.59	108.22	101.76	108.93	107.22
100.11	112.07	112.02	114.65	110.96	105.19	104.63	111.7	104.41	111.82	104.83	110.03	114.69	111.25	107.71	107.81	116.64	111.39	113.51	114.46	108.02	107.44	112.24	109.54	110.84	111.44	108.03	112.77	111.79	114.35	107.78	104.61	105.8	114.93	111.28	112.02	101.43	107.38	112.63	106.97	102.85	111.53	107.94	108.49	111.01	104.52	112.43	110.91	109.88	110.78
111.56	111.87	108.23	108.82	105.64	106.46	102.07	107.48	99.948	110.9	104.51	104.21	108.58	100.56	106.76	101.75	105.62	103.02	103.48	105.08	101.66	97.679	105.97	105.93	108.38	105.78	104.17	104.78	106.04	101.82	107.39	107.39	110.2	104.85	106.96	102.4	99.933	107.16	103.19	104.75	107.48	107.4	109.97	114.08	101.06	110.47	107.33	103.87	104.13	111.71
105.89	96.537	100.37	95.277	100.65	95.966	98.878	101.98	102.51	102.29	100.39	104.54	96.931	105.56	104.37	100.83	93.339	94.895	94.144	97.003	104.01	96.897	101.61	99.442	101.85	106.12	99.144	99.613	103.01	107.49	101.36	101.22	105.79	106.94	104.34	102.46	100.15	103.99	105.46	97.705	102.02	103.46	101.11	95.093	96.731	102.12	97.033	96.592	104.42	100.09
109.14	110.95	109.62	109.69	110.82	110.27	113.04	106.34	106.25	109.82	109.36	110.01	106.16	109.57	110.78	107.98	110.34	109.43	109.57	106.94	110.33	107.38	109.76	110.45	113.35	115.69	112.59	103.54	105.44	112.51	108.85	107.59	103.34	115.72	111.59	112.92	109.9	111.19	117.72	108.48	113.76	104.91	109.04	107.84	113.64	109.96	115.32	112.41	111.11	108.42
109.42	109.94	107.09	108.72	112.65	111.52	110.74	108.65	111.74	103.93	106.78	115.59	114.65	112.45	110.85	110.84	113.83	110.84	113.72	116.18	111.45	109.03	110.7	103.88	117.47	114.72	109.47	110.77	110.15	104.96	111.68	114.14	111.11	106.74	109.91	112.7	117.47	105.71	106.7	114.46	104.64	102.94	113.65	105.2	107.39	111.54	109.43	112.95	112.51	110.24
105.39	109.19	102.45	103.11	114.32	100.54	103.34	112.33	108.59	106.17	101.47	106.16	100.02	103.99	110.23	105.88	103.9	101.97	103.23	106.21	107.12	112.78	109.41	111.29	105.44	104.25	106.56	110.09	101.82	104.25	107.39	105.65	102.49	106.96	105.68	112.02	103.55	105.83	106.22	110.28	109.2	109.14	108.52	112.98	110.1	107.94	111.2	106.26	104.25	105.96
105.39	103.4	106.6	106.25	97.608	107.87	99.375	102.41	109.75	107.05	106.93	104.33	101.66	103.16	102.98	104.25	103.13	108.8	111.05	108.66	109.68	110.29	109.04	105.96	104.01	106.29	109.75	104.98	107.34	104.55	110.57	114.3	109.79	101.9	104.44	111.56	112.15	102.6	106.67	110.35	108.51	107.03	104.55	104.8	105.17	108.89	107.2	101.95	107.69	102.18
104.99	95.592	92.006	96.464	97.28	106.63	96.309	104.36	100.57	104.61	106.18	105.58	98.315	103.55	95.534	98.497	100.31	100.22	102.38	91.752	101.82	104.58	93.652	106.13	102.18	100.29	105.58	102.64	98.07	98.135	99.734	102.21	96.219	106.5	96.961	105.1	95.804	102.84	96.031	94.648	100.06	103.73	97.46	100.75	103.3	96.92	95.223	108.35	93.989	102.29
101.98	106.55	108.77	95.2	103.27	104.23	103.11	99.571	101.58	104.82	110.91	110.05	105.67	107.47	104.89	106.88	108.19	103.53	110.01	108.68	106.89	106.83	106.05	104.32	107.5	107.92	103.39	106.26	109.72	101.54	107.39	102.91	103.27	107.17	104.45	98.544	104.85	103.68	103.79	108.42	101.95	108.03	102.47	106.99	108.69	100.88	102.29	108.01	109.78	104.33
103.69	101.78	99.575	99.125	99.398	100.81	99.456	105.64	99.516	96.256	105.23	97.339	108.1	94.428	101.63	102.94	95.912	100.47	102.34	93.465	101.39	102.67	95.536	98.254	98.717	105.86	102.27	100.94	98.127	102.76	99.969	96.534	101.62	104.3	100.59	100.24	102.8	96.735	101.38	98.058	94.088	98.081	101.06	103.02	102.14	99.956	97.161	104.28	100.66	99.723
94.745	99.092	103.94	97.45	98.961	95.578	107.05	96.998	99.702	101.25	98.772	100.25	95.987	97.228	94.061	104.88	100.59	100.92	101.22	106	103.93	102.25	92.105	102.96	102.26	90.828	105.32	103.98	101.98	101.52	93.515	98.745	97.856	106.51	102.97	105.35	100.11	101.17	101.58	101.47	97.748	104.25	100.14	105.82	95.586	96.399	99.495	94.117	98.023	106.99
113.62	109.65	114.03	106.59	115.66	110.24	103.15	113.22	115.01	116	114.02	113.42	106.1	112.4	108.72	114.56	110.52	114.1	113.38	111.2	107.46	114.63	113.81	113.66	108.59	115.58	111.34	115.8	112.06	118.86	108.44	122.14	110.55	112.92	112.16	116.42	105.65	110.94	101.99	107.22	107.67	111.58	110.11	108.61	107.56	110.63	112.3	113.04	104.64	108.38
101.58	105.19	106.41	100.34	102.53	99.533	106.5	103.26	107.05	97.72	102.87	103.5	103.44	101.08	108.36	108.08	104.49	110.82	110.74	109.28	110.28	105.42	106.79	107.99	110.27	106.08	106.24	103.29	106.96	104.71	109.22	108.92	102.73	107.58	111.21	112.8	103.62	100.56	107.8	107.91	103.51	104.25	103.59	100.8	103.02	101.26	106.2	108.89	106.64	105.9
112.8	112.25	112.95	103.48	107.4	113.1	113.25	108.08	112.22	109.58	107.02	110.61	109.63	113.98	111.23	104.59	105.3	113.44	105.86	106.7	115.19	113.87	116.14	107.93	109.77	113.76	119.05	108.87	112.55	113.32	114.25	106.87	106.16	113.6	112.71	113.52	117.63	105.97	107.28	108.36	118.61	116.77	108.46	109.38	114.36	112.16	116.95	109.54	109.37	109.74
115.39	106.89	113.16	111.2	110.49	113.4	110.04	109.13	112.8	110.33	114.08	111.45	110.55	99.018	114.19	114.85	103.05	113.4	106.45	106.88	114	112.14	110.43	113	108.88	110.04	113.4	108.9	113.93	106.47	105.71	115.55	114.49	109.87	116.6	114.15	108.13	111.02	114.1	114.95	108.75	108.76	109.35	107.85	111.11	114.62	116.97	122.89	112.55	110.73
104.08	103.22	103.86	103.47	111.27	103.15	101.88	103.83	106.25	101.37	105.89	101.81	101.39	102.49	110.19	109.19	107.58	108.4	107.89	105.48	103.29	104.72	109.18	107.8	107.4	107.3	100.84	105.77	109.71	107.52	103.43	101.82	103.88	102.74	106.87	110.42	109.12	108.94	101.65	113.71	101.5	107.87	104.25	102.17	104.53	102.48	102.63	105.72	109.82	102.71
116.94	111.4	114.55	111.13	109.94	109.21	109.88	114.8	115.25	112.29	106.87	114.17	106.96	113.43	106.6	109.2	112.93	114.7	111.48	118.41	111.78	106.84	109.83	107.18	105.84	108.8	104.63	112.64	109.85	110.84	120.38	108.71	112.24	113.23	110.14	110.46	108.43	109.05	111.17	110.3	114.62	112.4	110.05	107.96	113.3	110.05	117.5	110.15	114.65	114.69
107.82	103.62	107.68	100.73	107.03	104.56	99.483	105.27	110.09	98.047	105.11	111.25	109.52	107.96	110.29	111.7	114.23	103.78	107.41	105.17	105.73	104	108.19	108.28	112.91	105.6	107.82	106.3	108.85	101.92	102.3	102.7	107	103.92	102.8	104.85	105.88	103.2	102.72	103.02	109.64	107.27	111.95	113.59	102.74	108.3	108.91	102.3	107.47	107.29
101.7	109.9	100.28	107.9	98.784	104.37	108.74	97.76	106.9	106.76	101.83	109.14	99.472	105.22	108.5	101.79	105.97	106.75	107.26	107.21	100.64	103.14	106.62	104.69	105.02	100.28	99.678	104.53	105.2	103.43	101.72	110.81	109.86	101.63	107.78	97.399	105.38	107.61	99.656	103.49	109.03	102.75	100.14	97.22	111.06	97.14	106.84	100.28	106.35	107.62
115.49	107.51	113.11	110.48	113.74	113.01	109.74	110.13	112.1	103.42	104.63	110.66	109.97	110.42	110.29	107.71	111.89	114.72	108.58	110.85	101.8	112.94	113.56	106.56	111.94	110.38	113.4	111.02	116.01	114.58	106.49	114.51	116.83	115.86	115.89	109.89	107.14	112.54	110.37	118.28	106.33	110.35	108.14	108.17	107.84	114.95	109.12	110.47	115.37	116.6
120.79	113.49	117.92	115.19	118.84	117.82	114.45	120.59	113.46	121.38	120.18	121.48	116.47	119.41	111.7	119.8	119.32	118.27	121.84	117.32	113.91	116.98	108.23	119.38	121.67	113.46	121.92	120.47	118.15	117.61	126.4	119.66	119.73	113.13	117	120.13	112.79	116.65	120.31	116.57	120.9	118.96	121.9	110.28	117.77	121	122.36	114.79	118.31	114.75
107.04	111.03	114.66	114.91	105.37	111.96	109.25	111.38	111.65	102.08	115.02	113.83	114.23	110.98	109.42	110.52	113.37	110.08	113.61	110.24	114.86	105.73	108.62	107.79	107.44	114.14	107.6	106.98	109.54	111.07	110.99	112.87	113.85	104.68	114.43	116.33	108.15	111.12	103.77	112.43	104.98	111.39	111.27	109.2	113.29	108.76	108.67	106.84	115.09	110.23
108.82	107.15	108.39	108.52	102.54	106.85	103.03	108.09	103.2	105.8	101.65	107.65	107.34	98.932	101.83	109.88	107.67	107.86	104.67	103.6	95.559	107.97	104.27	102.29	108.43	105.3	102.47	98.251	103.59	103.69	108.62	107.23	103.73	108.67	107.16	110.44	104.34	109.35	109.62	101.45	105.31	107.26	106.93	109.48	104.84	102.62	102.11	106.44	101.85	104.68
108.4	103.5	108.72	108.17	106.03	104.14	106.48	109.41	100.05	105.82	106.25	102.63	102.92	106.39	104.92	108.81	108	102.37	106.02	105.63	112.28	108.34	107.7	104.43	108.27	110.22	106.14	106.66	101.28	109.3	110.27	109.04	106.3	100.39	108.96	99.74	104.2	100.32	108.78	103.99	103.67	109.38	104.92	106.72	105.94	107.91	104.77	111.87	106	113.28
105.02	105.54	104.71	106.7	101.59	108.74	101.59	106.53	111.43	101.94	103.86	110.73	106.11	111.72	100.07	106.12	107.41	101.07	97.096	104.2	113	108.66	109.48	105.06	105.03	97.372	111.31	111.66	103.05	101.38	111.16	107.81	105.91	100.58	104.78	107.79	101.3	104.97	103.66	107.48	96.074	106.95	106.87	111.06	106.22	110.14	102.67	105.48	101.84	102.36
106.74	111.81	110.66	114.18	111.54	118.62	113.46	112.97	106.8	115.67	107.2	109.81	111.36	118.79	118.48	105.78	101.3	111.48	107.46	108.26	113.62	107.41	108.18	109.51	111.86	112.69	121.81	115.9	107.59	103.12	115.41	113.14	103.35	107.65	110.75	109.84	107.67	108.63	111.88	112.46	109.08	108.57	114.26	111.36	110.39	113.52	111.63	111.75	104.63	109.87
110.07	103.52	107.18	107.24	106.7	106.84	103.53	101.72	105.31	99.375	102.99	106.89	110.59	102.91	105.61	108.3	101.97	96.575	104.75	102.51	114.92	101.16	105.65	107.83	103.01	102.55	103.54	99.821	105.49	110.54	108.98	102.47	109.23	111.52	104.64	106.42	97.539	103.49	96.993	103.92	104.71	105.01	109.47	107.41	104.96	103.77	101.13	107.66	108.16	105.08
105.51	105.46	107.57	102.3	108.7	108.66	105.94	106.76	109.9	102.67	105.91	109.92	103.44	109	105.08	108.65	109.6	110.47	97.778	104.16	107.58	108.62	107.05	100.47	110.16	107.4	102.42	107.88	104.88	107.56	104.72	111.22	103.97	105.64	105	106.91	103.59	97.145	110.22	102.59	107.65	103.74	104.79	107.71	103.05	108.69	105.53	113.11	104.98	109.46
112.55	113.89	115.53	111.34	105.92	113.69	121.12	113.57	110.73	112.58	110.28	116.01	112.26	106.08	119.4	108.41	113.35	111.3	115.92	111.5	118.37	112.72	111.33	115.6	116.73	112.36	114.7	108.1	109.24	111.89	110.78	108.61	114.57	121.19	112.37	113.74	109.68	109.78	111.6	111.69	113.56	107.45	106.39	116.15	108.13	108.07	110.82	114.92	114.51	116.13
111.13	115.51	116.16	115.29	108.14	103.04	111.86	110.84	111.02	111.48	111.77	111.86	109.86	113.74	109.5	113.46	114.88	114.5	110.62	111.11	105.41	114.62	114.42	111.2	112.27	113.84	114.07	116.44	111.63	110.32	110.67	109.36	109.42	117.4	114.33	117.45	111.13	113.62	108.15	103.91	115.79	109.59	105.57	108.58	107.66	110.03	103.67	113.75	118.31	112.26
100.63	101.17	101.91	110.37	105.35	97.805	104.46	97.527	103.24	105.94	106.38	107.66	105.84	107.83	107.23	106.01	111.47	107.81	101.36	108.6	101.42	103.85	106.07	110.88	108.05	101.65	110.56	108.39	101.63	107.14	104.27	105.12	107.56	109.98	104.4	111.15	107.33	107.97	106.99	109.59	106.23	104.38	110.52	103.65	101.75	111.09	104.65	106.38	107.31	105.38
119.07	120.02	122.03	116.09	121.25	120.17	115.42	119.36	112.38	124.87	114.52	119.25	115.23	116.59	122.77	118.3	113.08	116.25	115.8	121.35	114.53	119.14	120.25	115.32	117.94	111.99	113.78	117	116.3	115.36	116.06	118.73	116.78	117.45	111.73	117.09	120.75	117.65	124.85	123.71	119.48	119.43	126.78	111.44	117.61	119.24	116.52	115.04	116.82	123.06
109.99	108.82	101.32	101.5	103.56	107.28	105.51	107.42	111.49	108.41	105.29	111.93	109.3	98.239	109.84	113.77	108.57	109.95	102.21	111.74	109.01	101.96	109.05	107.4	106.59	106.78	115.26	112.96	109.07	102.12	100.13	106.44	110.6	112.82	113.8	105.71	103.83	107.46	103.64	108.75	106.27	103.66	100.68	106.03	101.87	106.78	104.7	106.67	107.66	100.46
105.19	106.81	109.5	113.95	114.24	109.95	115.11	111.05	113.86	108.26	109.78	117.13	106.15	108.67	111.51	105.17	109.71	114.61	112.35	114.31	113.08	112.25	113.54	114.38	109.82	110.58	118.15	118.29	113.53	107.92	112.29	112.65	112.94	118.76	115.63	117.87	112.81	115.97	110.33	114.1	103.25	110.38	112.27	117.04	114.3	114.69	107.1	112.51	111.23	111.6
114.12	105.83	112.52	109.47	105.37	112.63	108.08	108	111.55	109.43	106.25	106.38	106.75	102.12	113.35	110.08	110.72	108.79	102.34	111.87	104.88	107.5	109.42	110.79	98.683	112.72	109.17	111.87	108.36	103.93	106.91	108.84	105.49	106.86	108.34	106.73	106.2	108.29	110.11	108.49	97.319	109.24	105.25	97.273	106.22	101.95	105.6	106.26	107.51	104.58
99.66	107.63	110.55	101.35	106.92	100.53	99.393	104.43	105.91	100.93	107.62	102.91	103	107.24	102.31	100.09	102.49	106.89	103.31	110.86	104.49	107.06	103.51	106.89	110.73	102.84	109.06	107.32	109.94	102.64	101.69	105.32	100.61	106.86	98.478	107.98	106.09	102.68	106.57	102.93	101.85	100.66	107.65	103.01	95.513	109.7	109.6	110.16	102.96	103.64
106.48	101.07	112.01	96.945	99.999	108.73	109.41	110.16	106.09	98.086	110.45	103.29	106.98	108.96	104.56	106.91	109.14	107.3	104.47	104.89	101.01	106.23	103.68	110.24	108.87	106.03	108.41	105.08	106.34	100.33	105.6	97.734	104.44	114.29	109.49	99.831	106.25	101.02	105.24	104.46	106.91	105.69	111	104.91	109.42	111.92	101.24	103.46	108.93	105.57
115.72	110.49	107.96	108.45	109.44	107.08	114.84	118.03	111.12	111.27	106.96	108.48	114.42	111.35	111.78	109.87	111.69	112.64	111.01	113.77	114.5	112.96	106.28	111.44	109.12	113.68	114.64	117.9	114.08	109.9	111.91	109.81	107.42	111.26	111.49	117.64	108.97	118.88	111.02	108.33	114.76	108.73	108.05	105.52	109.05	112.67	114.22	106.05	113.64	110.14
108.26	108.92	108.63	112.23	107.28	108.58	114.32	111.12	114.75	111.07	117.57	107.47	107.07	108.44	108.66	112.35	111.41	115.05	111.95	111.83	114.95	108.1	110.15	110.69	108.48	115.68	110.99	110.05	116.31	109.34	109.3	109.49	116.84	110.46	109.61	105.87	114.25	112.4	107.2	111.93	107.27	111.08	117.03	109.54	110.91	113.32	112.73	113.61	111.32	105.19
107.51	101.47	103.79	108.46	103.53	103.67	103.57	108.53	104.19	106.45	107.44	105.61	105.21	105.84	108.94	104.96	107.67	114.24	99.265	102.31	113.01	106.75	104.98	105.38	109.64	100.2	102.54	108.15	104.96	106.19	107.9	114.58	107.13	109.24	105.5	103.31	106.68	111.38	104.85	107.34	100.73	102.58	99.439	106.31	106.23	109.08	101.09	99.947	103	103
110.48	105.43	105.28	109.96	102.31	103.35	109.41	111.44	106.83	104.65	109.75	108.74	103.08	106.45	109.84	111.5	108.18	109.25	103.45	110.02	104.94	102.4	109.75	108.63	114.5	104.24	99.123	105.58	107.81	111.1	102.03	104.31	112.94	102.32	107.61	102.28	107.1	105.13	107.48	99.751	107.54	107.31	103.91	113.09	102.37	106.6	112.24	108.44	105.8	103.91
101.59	98.451	104.82	101.19	94.569	95.086	100.13	94.242	107.39	105.17	98.444	99.794	93.367	101.61	102.36	105.32	103.9	100.49	104.05	102.22	106.12	101.74	101.31	100.31	98.182	101.09	97.65	104.43	96.682	100.14	105.41	102.96	98.609	96.941	97.7	98.75	100.75	102.74	104.12	94.542	102.15	105.24	95.269	96.747	97.65	102.32	106.05	99.249	107.39	102.06
108.56	101.52	108.48	106.27	97.49	94.228	100.05	102.64	108.41	99.052	98.289	100.71	100.44	101.85	100.17	94.806	103.52	102.51	98.085	98.051	103.09	94.851	104.76	99.587	95.739	103.57	96.843	96.529	104.45	98.803	97.421	97.308	98.513	100.09	95.716	106.23	99.903	100	92.814	107.58	102.01	98.003	105.21	98.072	97.897	100.56	96.363	106.61	102.15	99.115
111.34	115.13	112.18	109.98	109.31	111.24	110.66	109.33	116.45	104.53	112.03	113.32	119.35	110.82	107.6	111.03	108.57	106.79	106.78	108.41	116.53	111.97	117.53	114.38	105.28	119.63	109.84	110.12	102.22	111.05	112.98	115.42	108.93	109.86	109.51	108.36	107.3	114.69	115.19	110.68	111.4	109.16	110.3	117.83	110.6	110.66	107.61	110.67	109.71	113.54
110.76	113.49	103.08	108.54	108.64	106.94	113.46	112.55	104.64	109.16	107.46	107.27	111.44	110.08	105.52	107.53	105.42	109.9	107.91	104.94	106.81	103.41	107.33	107.11	104.31	112.27	113.58	107.35	107.29	112.4	109.2	108.43	113.55	112.83	111.64	109.71	115.22	112.41	102.01	112.16	110.56	112.05	109.76	105.16	110.99	111.37	107.39	105.43	111.23	109.76
114.36	110.38	119.12	118.52	114.51	109.84	114.7	109	112.77	106.33	106.85	112.01	110.18	114.37	108.81	112.44	112.19	111.53	118.98	113.04	109.96	117.89	115.4	115.32	112.4	113.84	114.23	111.33	108.83	110.49	115.18	114.86	107.94	113.52	108.88	115.3	108.06	114.22	114.58	114.7	113.61	114.97	112.86	108.13	110.04	117.03	112.63	112.19	109.2	108.62
110.44	108.74	114.02	107.75	105.08	113.92	113	108.97	106.17	109.17	112.66	109.46	111.17	116.06	108.88	105.42	113.26	111.17	110.88	106.12	108.22	113.71	104.44	110.63	108.08	117.05	111.94	100.21	112.38	112.5	114.2	110.74	116.11	106.4	109	108.48	103.35	107.56	105.15	117.79	99.303	104.8	105.01	110.68	115.17	109.25	114.47	109.85	113.48	104.57
113.9	100.64	108.83	107.81	104.25	98.533	103.87	105.19	118.54	105.38	110.48	103.76	103.4	101.81	105.2	102.97	105.43	107.15	99.124	108.63	113.91	111.52	109.11	103.7	110.09	107.37	105.65	104.33	109.29	110.5	101.63	111.89	100.06	106.27	107.99	109.94	101.41	108.02	100.57	108.46	109.78	110.01	103.47	101.95	105.58	108.79	106.63	109.61	111.5	102.1
110.61	119.45	110.52	106.61	113.97	109.09	103.83	111.23	117.21	111.1	110.59	117.76	115.12	108.17	114.59	112.96	114.29	111.81	111.83	116.93	111.07	104.38	111.79	110.68	112.33	109.07	108.03	113.78	113.17	111.26	109.7	109.41	107.64	111.19	109.85	113.04	107.78	105.63	107.11	113.24	109.68	106.27	112.84	111	111.71	115.53	107.84	120.82	118.48	120.23
99.277	97.293	102.33	102.85	103.08	100.61	100.89	99.189	104.56	103.21	97.531	103.25	99.674	100.98	103.75	99.742	98.635	102.15	96.559	94.219	101.44	93.896	94.86	105.25	104.7	101.2	94.997	104.66	101.69	98.026	96.642	102.26	101.05	100.88	100.41	97.416	97.757	96.892	100.1	98.691	97.122	99.584	107	97.429	106.34	99.811	101.42	103.47	106.01	103.18
111.97	113.84	106.98	116.98	107.42	111.65	104.26	107.57	115.09	106.48	106.91	106.04	112.06	106.43	111.48	109.31	106.53	107.36	111.2	108.13	106.01	112.51	103.33	111.24	107.93	112.87	109.15	108.16	112.7	111.97	111.89	109.96	106.86	108.66	110.65	109.5	113.37	108.23	117.51	110.85	113.79	112.84	108.4	110.39	107.01	107.57	109.85	106.79	106.62	110.64
109.69	104.21	103.1	105.1	106.07	106.19	106.93	105.68	107.92	103.87	100.36	105.99	106.05	108.22	106.23	109.88	111.39	108.46	105.03	109.77	105.76	112.36	101.56	110.44	108.12	105.93	105.44	110.38	105.13	104.9	109.42	112.41	104.4	105.95	106.1	106.16	109.83	106.3	101.51	100.67	107.05	101.39	106.48	107.11	107.63	103.54	106.64	113.9	106.59	104
108.94	103.75	110.99	108.85	107.4	111.37	113.84	102.79	103.66	108.16	109.73	112.37	102.27	101.33	103.21	102.02	104.81	99.987	107.85	109.18	103.09	104.7	101.56	96.35	107.42	102.86	108.56	112.98	104.79	112.67	101.14	104.04	109.06	107.41	110.3	106.53	109.45	106.37	106.1	103.37	112.35	99.764	103.95	97.348	102.12	97.536	105.48	98.808	105.72	106.12
106.05	103.15	104.18	101.83	99.109	94.742	105.32	100.45	110.25	100.59	103.7	98.359	103.43	103.06	107.61	98.748	100.88	97.971	98.542	95.389	97.648	99.056	98.166	89.296	99.34	96.599	107.36	105.11	96.137	105.81	89.015	93.747	103.84	101.96	93.449	101.55	100.62	98.76	106.5	99.029	97.525	101.44	98.6	98.815	100.83	102.7	97.51	101.08	98.9	103.03
97.016	106.33	98.75	98.933	97.962	101.89	102.85	95.579	101.11	109.86	100.21	96.298	99.549	93.219	98.351	101.35	93.987	100.53	105.92	103.36	105.55	103.66	98.752	99.77	107.44	105.28	104.21	101.45	105.62	101.33	104.18	95.896	100.29	103.29	99.131	97.269	98.227	96.151	100.15	99.331	94.539	99.828	93.278	106.31	98.81	101.04	97.826	100.63	104.83	91.676
107.75	101.36	112.63	111.76	112.27	105.63	111.69	104.32	112.72	108.31	112.72	108.54	108.61	114.97	107.19	114.07	110.81	106.22	110.01	115.22	113.79	109.21	111.58	110.78	110.1	106.5	110.35	118.97	108.14	105.02	114.31	114.02	106.09	107.21	111.42	111	108.04	108.13	113.72	110.03	109.21	105.5	104.45	106.71	106.43	111.82	115.6	111.55	113.02	106.13
119.78	115.19	110.02	110.05	118.04	113.53	111.5	116.56	107.5	110.66	109.05	110.3	111.45	109.23	112.48	113.39	106.2	112.84	112.53	106.57	108.49	115.24	113.14	113.01	105.23	111.64	116.4	109.92	109.49	115.87	110.12	112.49	112.78	115.64	110.29	109.49	109.79	115.43	110.25	111.49	109.35	107.34	113.97	117.71	112.74	111.94	106.68	117.22	114.18	114.41
109.56	102.41	121.76	106.88	112.99	102.69	107.11	105.63	108.42	104.66	105.44	107.8	105.13	112.92	111.92	107.74	106.49	106.34	104.14	100.53	107.57	106.44	102.23	98.668	107.38	107.03	106.02	106.29	105.48	111.46	107.25	112.35	106.06	104.82	106.47	109.58	108.2	99.916	107.69	103.77	102.4	107.64	104.54	108.52	108.83	109.28	109.49	112.04	104.35	107.14
96.932	105.83	101.41	106.15	102.79	104.45	113.64	103.29	105.26	107.08	108.77	106.83	101.47	102.08	110.04	103.53	109.4	106.07	105.88	101.42	107.07	100.31	104.6	107.19	102.21	109.71	105.69	106.04	108.52	107.77	108.32	104.61	108.43	108.6	106.83	109.74	103.49	110.45	101.52	106.8	108.85	103.14	105.68	106.26	105.54	106.53	112.52	109.6	104.56	107.05
112.69	101.98	105.84	106.12	102.49	107.31	106.24	99.767	105.03	106.59	107.54	97.281	101.47	100.61	106.89	103.15	101.98	107.84	102.42	103.82	105.17	103.39	107.05	107.84	107.71	102.71	106.83	100.78	111.45	103.4	102.53	101.91	108.94	103.06	101.73	104.13	103.14	105.75	102.85	111.01	102.82	106.1	107.44	103.2	102.31	98.408	105.9	104.49	107.44	102.72
104.75	106.09	102.07	104.89	111.02	106.27	110.69	102.04	108.95	106.82	105.42	108.93	103.98	104.56	112.47	102.2	105.94	111.24	106.24	101.52	106.76	99.925	111.63	110.5	103.78	105.95	105.95	104.67	110.73	106.59	102.26	101.6	109.82	101.78	105.41	112.38	104.13	105.56	110.31	102.24	101.34	105.51	113.81	104.25	103.99	106.26	99.064	104.9	113.43	108.18
102.93	100.85	99.394	98.558	94.705	107.55	100.48	100.11	95.585	103.47	99.363	107.24	96.081	103.42	103.13	97.573	95.713	101.27	96.815	103.58	96.035	100.92	94.085	97.852	103.57	96.61	102.75	100.88	105.73	99.812	100.05	104.94	96.726	103.36	100.98	99.725	97.934	101.53	101.57	106.33	98.689	101.19	105.77	100.54	96.458	103.04	101.4	96.313	105.28	98.092
102.94	105.81	108.64	102.63	103.59	106.82	107.47	104.62	107.59	100.52	107.2	105.36	101.6	100.94	101.01	109.54	108.45	99.023	100.83	102.25	108.07	105.93	111.74	106	107.12	102.37	103.81	106.47	108.01	106.99	108.47	107.19	99.053	113.99	105.74	103.05	107.33	104.36	101.53	104.55	103.19	105.03	109.55	106.19	113.1	100.26	106.42	106.68	99.397	107.04
107.33	108.22	105.05	106.3	105.28	110.06	105.02	99.702	99.516	107.13	101.31	101.85	102.7	103.1	113.69	99.836	104.47	102.48	106.87	107.52	109.01	106.77	107	111.92	108.65	96.408	109.53	113.83	107.26	102.86	112.44	101.98	101.81	100.27	105.06	109.45	105.72	103.37	98.773	107.09	108.28	106.96	101.52	104.52	105.32	102.74	109.72	105.47	105.26	106.66
115.33	116.3	108.83	108.48	108.54	109.27	114.3	107.03	117.07	111.43	106.5	115.29	105.88	107.1	114.82	109.77	108.42	107.89	110.13	114.75	113.96	110.57	116.19	116.53	108.3	110.41	113.2	112.51	105.8	113.56	114.08	113.72	110.5	113.85	112.65	106.95	110.52	113.91	105.9	114.06	111.25	115.11	110.64	113.03	105.59	111.68	108.18	115.01	104.63	108.08
110.25	106.04	111.42	107.37	111.41	113.57	108.09	116.1	113.15	111.37	119.54	114.94	112.66	105.88	105.75	110.26	108.39	105.33	111.44	113.01	104.2	110.96	110.06	107.52	107.38	105.51	111.91	107.58	113.68	115.3	115.6	110.39	115.53	108.16	109.7	113.16	102.09	115.16	110.46	115.54	115.73	113.05	110.63	112.43	110.83	116.83	113.24	103.15	112.48	107.59
107.67	104.18	101.45	101.31	105.36	100.42	99.635	106.82	107.28	101.21	112.04	101.4	102.14	104.49	105.69	102.83	107.53	105.24	108.45	110.28	102.01	104.07	110.03	108.72	104.54	106.41	103.64	104.18	102.31	110.38	111.48	103.23	116.5	97.219	106.93	106.34	104.22	104.69	104.38	104.64	104.63	95.794	108.23	99.184	101.99	109.55	110.27	98.817	110.04	107.77
102.24	105.37	106.58	99.782	98.931	109.63	100.89	104.97	106.45	108.84	99.839	109.63	105.62	109.17	109.77	103.32	111.79	105.93	99.521	111.96	106.59	104.31	104.66	100.07	98.604	103.86	108.65	101.35	104.84	113.72	101.78	110.36	101.62	103.51	105.46	105.63	111.28	102.92	99.423	102.18	105.79	99.317	110.03	103.57	107.95	102.36	104.41	105.17	112.59	103.05
116.14	115.97	113.1	113.39	109.12	114.79	119.37	113.88	116.09	115.22	115.77	110.29	110.35	112.18	112.05	107.6	114.87	111.56	110.42	108	110.95	113.47	114.82	116.76	108.69	111.89	115.26	113.77	113.94	111.09	111.19	105.62	110.2	116.23	108.87	111.94	112.9	109.37	105.64	112.07	107.75	115.08	110.64	114.26	109.72	109.61	108.44	109.4	108.44	112.12
107.45	96.921	102.71	101.32	97.443	104.9	102.34	100.28	97.206	106.55	101.32	98.083	100.01	104.51	98.952	97.343	90.782	99.999	95.378	101.7	99.522	97.465	103.02	103.33	102.6	104.45	101.11	105.49	103.1	99.144	106.53	101.56	104.59	100.14	101.02	100.35	94.199	101.73	103.35	100.71	103.29	98.256	102.01	98.388	100.64	96.047	103.86	95.376	98.146	98.848
113.46	109.16	113.26	113.55	112.54	109.75	111.25	113.4	103.45	103.3	112.95	107.09	107.73	117.08	108.02	114.55	108.36	112.63	121.61	114.61	109.74	117.41	110.18	113.03	102.75	110.02	115	112.2	111	115.79	112.73	112.89	104.73	110.82	114.32	111.83	107.34	109.7	110.01	112.4	110.79	110.18	107.67	108.31	112.21	107.78	108.04	112.3	111.51	110.69
111.65	105.54	105.26	102.49	107.9	105.77	100.51	106.36	104.33	105.78	104.31	97.072	102.5	101.63	103.13	104.57	103.95	105.92	108.4	105.22	106.63	101.59	103.62	107.49	102.81	105.51	102.59	98.544	106.91	105.44	102.88	96.746	109.29	103.21	113.57	101.99	107.53	106.28	106.61	103.56	106.38	104.26	103.46	101.46	105.89	102.31	104.63	105.01	108.03	103.88
113.02	105.88	97.313	104.65	102.94	111.47	106.02	101.37	108.52	104.56	109.92	107.13	106.34	101.16	98.015	106.31	99.858	105.46	105.51	108.41	105.32	107.86	104.52	107.63	106.03	110.27	102.85	104.86	103.07	103.14	108.09	99.851	101.85	109.35	105.13	106.71	111.17	111.2	105.81	101.71	110	104.98	107.22	97.847	109.03	103.07	101.31	103.27	104.55	101.59
111.59	108.57	113.47	109.65	116.46	107.26	110.88	116.93	108.47	114.12	112.62	119.98	114.29	113.06	110.5	112.95	111.3	109.8	113.18	108.89	115.34	111.34	109.82	110.72	116.02	113.64	115.12	107.33	105.7	114.71	106.35	114.53	112.01	114.33	117.6	106.33	109.38	110.25	107.9	116.82	111.8	109.48	113.01	111.26	106.17	107.87	110.03	110.63	103.39	104.81
111.39	106.48	104.47	108.75	104.53	102.65	105.05	104.97	106.48	107.7	105.85	103.87	112	108.76	102.58	111.51	106.06	105.64	99.648	100.11	103.81	112.09	103.08	109.93	100.49	110.34	103.53	102.18	103.5	108.73	102.71	103.53	106.06	105.45	109.76	102.03	107.1	106.78	106.33	106.79	104.72	104.68	105.9	106.22	104.72	107.07	108.44	107.01	101.59	102.31
117.17	107.95	107.14	106.15	103.34	108.43	103	100.21	110.69	101.11	105.86	105.34	107.73	105.32	102.38	105.9	109.35	103.27	105.72	105.29	107.62	106.08	109.8	113.54	102.26	109.04	105.96	113.79	107.01	104.09	108.16	104.45	107.1	106.77	110.17	102.94	101.5	111.19	103.42	104.42	114.79	102.31	106.06	109.38	97.937	103.19	102.78	104.08	109.23	105.97
112.83	115.75	109.91	115.83	114.03	115.54	109.06	107.71	109.91	111.73	107.34	103.74	107.29	114.33	113.85	117.68	111.54	113.32	108.69	118.11	114.92	116.08	109.74	108.03	114.92	110.08	113.99	111.59	109.89	108.87	108.41	114.43	103.94	115.55	110.31	108.56	108.63	114.84	115.22	113.48	114.28	111.83	108.2	113.32	113.35	115.1	113.71	121.11	106.27	109.12
111.69	105.47	105.15	110.38	109.17	108.05	113	100.1	103.04	110.66	102.52	102	105.93	107.31	106.36	109.48	110.73	109.96	109.17	106.67	102.88	104.72	102.29	104.44	110.13	115.7	105.94	105.36	99.87	109.24	102.98	105.98	107.06	112.17	103.08	106.78	106.47	109.88	103.54	109.58	110.37	105.73	94.072	107.5	104.94	109.82	110.03	113.53	106.03	96.434
120.89	118.32	110.13	106.55	113.93	110.6	118.78	109.99	113.08	107.45	112.41	105.52	112.21	110.33	103.58	114.95	120.43	118.25	110.64	110.46	111.04	110.63	106.39	110.52	114.28	111.99	107.78	114.87	112.79	115.01	109.78	103.6	112.71	113.63	110.46	114.68	111.62	114.25	109.63	105.86	106.85	105.93	113.53	122.39	115.34	108.11	110.36	115.04	108.72	109.34
101.55	100.34	106.73	103.3	103.62	110.59	104.89	104.25	102.51	109.07	106.58	97.287	110.71	104.58	102.79	106.56	102.49	102.11	102.19	107.4	111.72	106.45	104.92	109.19	104.53	107.04	109.41	104.06	104.48	108.79	104.02	112.4	99.892	102.3	96.762	101.76	108.13	104.73	105.81	104.59	107.92	104.74	106.04	100.58	108.3	99.104	102.86	104.5	105.68	112.23
99.385	98.186	93.732	104.92	94.076	103.51	99.997	96.661	100.39	97.635	104.73	100.85	100.45	101.01	92.329	102.27	100.46	94.433	96.166	100.15	100.91	102.71	95.714	100.45	97.01	102.66	101.47	94.607	104.65	97.807	102.05	105.2	94.957	99.52	100.96	100.12	100.95	105.4	100.64	100.75	100.63	96.511	101.76	98.484	102.62	98.769	95.074	100.89	101.33	101.59
103.93	100.46	96.643	100.82	102.96	100.96	95.333	98.406	100.56	98.419	100.85	102.18	92.443	102.25	96.922	100.24	97.797	95.767	99.017	108.97	98.883	101.11	100.29	100.59	96.225	97.784	101.12	104.26	99.688	99.518	102.38	97.466	100.92	105.81	98.955	104.1	107.2	106.67	102.18	99.326	105.34	97.717	99.783	100.49	105.61	99.364	102.01	95.207	101.78	97.894
109.49	110.31	112.79	104.69	102.57	109.82	111.81	118.14	114.53	112.03	118.99	109.15	110.08	114.96	105.28	106.21	113.73	119.41	105.73	110.54	110.6	107	105.02	107.2	111.56	110.2	109.68	109.17	105.05	114.53	113.84	110.2	113.07	111.16	108.51	110.92	113.46	108.32	110.28	111.79	111.15	105.74	109.99	120.1	119	115.21	119.29	111.29	111.32	107.24
112.56	112.24	119.26	105.23	113.27	107.86	118.15	117.63	111.12	115.28	111.8	113.04	111.27	108.26	117.27	117.51	116.67	111.7	107.39	109.46	114.31	114.29	108.21	112.79	117.11	115	113.18	110.62	111.41	109.33	112.11	117.37	113.5	114.52	107.73	116.59	102.95	111.46	106.5	105.04	111.11	110.32	108.25	112.06	110.14	104.6	113.42	113.87	113.1	107.56
98.476	108.98	104.81	111.72	111.61	109.45	100.94	110.66	104.56	97.972	106.12	110.36	104.46	106.33	103.74	107.35	108.11	100.54	107.13	104.21	107.19	107.36	102.2	106.13	106.36	103.91	106.55	105.98	111.22	102.46	103.48	104.34	104.75	105.05	102.39	108.56	104.34	100.23	111.69	106.93	103.28	106.95	102.3	108.91	108.42	108.53	108.65	106.98	103.44	101.98
111.15	104.41	108.78	107.36	101.95	113.44	110.32	105.31	111.19	111.16	104.06	105.89	109.89	108.43	106.08	110.39	104.79	109.67	109.35	103.63	106.89	103.69	109.03	108.85	104.36	112.74	105.3	100.81	108.17	109.71	99.917	107.79	110.23	107.87	111.81	104.33	100.88	100.13	107.54	110.11	104.9	102.08	106.2	103.68	104.8	107.11	107.22	110.15	107.65	111.54
103.38	106.44	108.67	104.59	108.45	111.07	109.8	104.8	104.4	101.76	101.07	102.34	101.61	106.75	106.87	103.29	105.59	99.961	106.16	107.68	106.2	111	100.45	101.78	100.62	101.39	96.292	107.23	104.04	104.61	107.1	100.69	103.32	105.76	111.96	107.06	106.12	103.49	101.41	107.82	105.66	103.96	97.323	109.77	107.75	112.67	106.85	99.735	107.14	100.58
116.07	113.32	116.02	117.4	108.89	116.94	119.99	117.79	119.94	117.75	113.83	111.61	117.76	117.53	111.14	114.22	117.8	119.17	120.29	121.82	118.49	115.33	119.5	123.06	114.37	115.42	119.92	115.61	120.18	118.83	118.51	118.88	116.45	114.92	117.14	117.93	117.69	119.86	114.43	118.2	127.19	108.32	122.94	119.85	114.29	124.26	119.84	118.62	120.24	120.22
110.38	111.02	109.31	118.95	105.27	111.88	110.63	108.24	114.01	110.93	112.25	110.1	110.16	109.2	105.66	103.96	108.09	111.26	115.61	109.89	109.46	105.17	110.74	109.15	109.32	99.793	108.09	114.99	107.68	107.44	109.79	113.32	111.84	112.6	106.84	109.21	106.42	113.61	110.3	106.05	115.66	108.64	109.23	109.05	109.57	112.53	109.39	113.93	112.23	110.55
112.07	112.95	110.31	110.25	110.88	105.79	105.37	111.58	104.5	109.62	109.97	109.74	110.31	104.82	110.68	106.58	105	109.02	108.62	122.36	103.93	107.26	111.05	111.36	110.54	103.22	112.91	117.76	106.22	110.89	108.3	106.92	112.95	109.43	106.13	110.2	107.48	108.96	109.78	111.77	108.8	104.26	114.98	105.99	115.54	110.81	109.08	108.81	109.69	114.87
103.16	102.36	106.58	102.09	100.83	103.02	108.18	108.44	102.39	102.85	102.15	98.591	103.97	107.69	93.979	106.18	102.86	104.9	105.51	103.13	101.16	100.08	100.11	101.17	105.28	101.91	109.56	97.562	100.95	102.36	103.78	104.77	105.49	102.08	101.37	102.68	108.17	104.05	98.201	99.414	94.116	101.51	98.389	105.08	98.265	103.28	106.03	101.26	108.03	108.66
109.31	100.47	105.57	110.36	107.97	105.47	110.67	102.83	117.39	104.52	108.68	111.91	104.1	110.67	103.14	111.39	104.64	102.61	108.65	110.72	105.13	104.86	104.84	102.74	108.53	110.99	106.03	101.13	104.6	105.69	106.96	110.32	108.99	101.94	104.99	115.88	103.73	108.66	107.26	108.84	103.34	110.65	107.74	105.96	106.65	107.85	103.93	105.9	107.76	101.41
109.01	117.7	104.11	108.48	105.31	102.7	103.91	106.58	100.99	102.66	105.22	108.83	112.64	110.73	107.7	105.36	105.53	101.9	113.45	107.61	109.75	105.79	111.23	110.89	104.69	100.31	101.71	108.81	104.55	110.42	103.18	107.39	104.19	106.66	101.73	115.08	107.3	108.9	109.18	110.64	101.04	102.85	102.2	101.02	107.9	98.009	108.71	107.21	105.22	104.34
113.44	122.34	108.29	112.36	114.91	113.32	113.31	108.07	114.18	108.56	116.8	111.44	111.36	109.8	110.53	109.98	103.82	108.51	110.3	113.05	114.4	108.87	112.36	115.72	117.91	108.56	112.81	111.53	117.69	115.35	108.39	111.57	112.98	116.56	113.26	112.88	113.01	107.16	113.04	115.46	104.91	112.02	110.05	103.83	112.34	107.06	122.53	115.27	111.75	113.47
97.307	100.14	102.53	95.764	99.295	102.3	96.413	105.41	98.689	93.103	100.51	104.31	100.3	99.876	100.66	100.92	103.33	101.13	103.07	95.979	93.964	94.683	102.96	101.13	103.25	99.595	103.43	101.75	104.38	103.38	94.315	103.4	99.463	102.42	100.54	98.152	97.349	105.86	104.64	101.95	98.76	100.53	97.742	97.044	94.992	96.759	100.32	105.01	101.88	98.711
115.75	113.22	112.24	110.25	114.06	118.17	114.62	116.3	108.96	111.85	109.32	115.18	109.05	113.23	111.12	113.84	115.55	119.94	112.49	114.68	116.33	113.42	115.23	111.14	112.93	107.82	106.5	112.93	116.79	114.21	107.29	113.3	110.17	110.29	109.24	110.95	103.79	113.88	112.62	110.23	111.11	113.59	109.73	113.04	112.14	115.09	111.35	110.26	110.57	112.37
108.02	116.21	112.05	110.67	106.6	113.71	110.96	113.06	108.34	105.57	112.05	114.73	111.48	111.98	115.47	118.39	112.97	114.17	109.09	109.74	109.65	112.96	118.66	111.54	110.06	109.09	114.26	117.55	110.28	109.5	108.29	109.24	112.1	112.83	112.6	112.76	113.07	115.81	107.06	114.17	109.42	103.47	114.89	106.84	111.63	113.51	115.55	108.86	116.91	111.73
104.36	110.68	108.5	104.49	107.82	108.43	112.1	113.49	114.78	112.23	112.52	112.38	106.22	113.53	107.58	108.28	106.85	108.62	115.32	108.08	107.33	105.81	108.32	110.14	109.54	113.87	110.78	116.86	107.61	110.52	113.38	109.7	112.5	111.3	115.37	107.64	111.54	113.11	111.14	111.85	112.19	113.18	104.75	115.55	111.82	114.83	113.39	106.81	108.64	113
104.25	108.95	105.89	101	106.21	105.23	101.52	105.51	101.84	102.17	99.299	97.025	107.08	102.89	102.77	103.97	104.24	100.36	98.983	105.92	107.96	101.75	103.75	102.26	106.7	107.09	102.43	101.04	102.12	103.35	106.03	104.66	104.35	108.45	107.82	108.34	105.45	101.35	107.23	97.722	103.46	103.58	105.79	110.63	105.24	111.11	104.94	101.45	103.85	109.06
109.29	104.1	111.84	106.58	106.89	115.38	111.35	111.22	109.82	111.24	109.99	109.11	112.13	110.26	112.21	106.59	113.1	115.04	116.38	112.56	107.75	107.77	112.82	119.35	116.97	109.65	109.62	113.7	108.17	112.79	103.07	113.49	113.35	116.75	106.79	113.58	112.44	104.65	112.7	108.91	112.75	118.11	104.54	118.89	112.28	105.9	104.95	115.15	120.41	108.02
109.82	104.95	104.39	101.64	107.19	98.021	107.93	103.24	102.04	109.66	106.44	107.57	104.09	99.604	110.72	105.63	108.5	102.96	109.91	102.95	110.49	104.87	103.59	102.73	106.8	110.3	103.69	108.31	102.55	103.23	101.74	108.93	105.93	104.85	105.03	107.86	108.75	103.94	105.45	108.42	110.08	101.79	100.76	100.25	107.55	102.69	102.26	105.42	112.39	109.29
105.93	105.83	110.72	105.37	100.8	104.48	111.52	96.684	103.59	106.71	100.92	101.5	106.05	100.37	109.4	103.29	104.33	105.13	103.43	103.65	105.93	105	106.03	100.53	105.89	99.322	104.86	103.53	103.64	99.706	105.28	101.5	103.51	109.53	105.68	106.88	103.72	104.04	105.76	106.66	99.779	106.83	104.88	106.11	105.7	103.91	111.75	101.17	104.31	102.99
105.77	108.12	115.32	104.86	106.58	109.18	107.16	111.76	109.19	108.66	111.07	106.93	108.09	111.83	105.46	105.79	107.81	101.57	101.83	99.664	107.61	109.19	105.4	103.48	108.35	110.16	104.72	108.61	109.38	109.95	107.74	102.56	110.77	103.28	105.71	109.52	105.44	108.17	105.22	99.828	107.52	110.6	107.56	107.1	103.74	113.9	104.4	104.71	105.91	107.12
110.7	106.18	115.57	115.14	114.48	114.39	111.3	116.28	110.2	115.93	114.1	111.34	114.4	121.11	111.41	118.59	111.71	116.51	111.43	111.77	115.31	104.45	111.95	116.76	113.37	117.24	114.32	112.76	113.89	111.3	112.28	113.72	110.39	117.36	119.34	112.19	113.9	114.63	114.76	117.3	114.15	113.3	114.54	120.59	117.35	107.67	102.06	115.11	115.84	110.32
107.44	117.9	106	113.53	112.15	117.68	113.85	112.81	111.7	102.98	105.28	106.83	110.91	113.66	115.04	113.82	111.82	107.85	116.2	111.59	107.77	110.94	110.61	106.68	115.25	111.43	114.55	113.71	114.77	116.72	109.31	111.57	111.89	111.77	107.96	110.19	113.47	111.45	112.57	115.5	112.37	110.32	113.4	113.83	110.84	108.79	102.16	111.52	113.18	109.68
98.985	100.52	104.65	100.66	98.91	92.13	100.17	103.2	102.99	103.52	98.778	102.96	103.76	100.46	106.06	99.534	97.287	94.738	100.34	105.31	97.082	101.33	99.327	103.63	98.57	98.066	102.88	102.61	99.72	98.24	95.821	97.179	98.94	104.67	98.083	97.096	99.113	93.394	98.951	100.07	101.71	101.67	100.32	103.62	107.15	105.14	105.59	100.19	97.102	103.8
104.09	104.51	101.93	108.54	104.75	108.67	103.98	104.58	108.52	114.72	104.14	113.2	101.23	106.73	101.5	106.52	102.63	110.46	97.517	102.53	101.69	105.93	104.07	105.88	102.91	108.53	105.85	100.62	105.3	106.68	103.51	112.26	103.33	96.366	108.62	109.59	101.28	110.75	106.41	112.8	103.46	105.76	106.95	106.04	105.05	102.37	111.01	103.71	105.65	102.9
95.9	101.18	105.79	96.022	100.2	107.21	97.561	100.08	101.07	97.861	101.45	104.42	98.969	99.252	104.58	107.2	103.49	105.23	105.11	102.16	103.5	99.149	100.56	102.71	98.039	95.37	92	99.656	103.2	101.77	104.2	105.37	101.12	99.43	103.81	102.86	104.94	101.05	104.85	103.15	102.72	99.582	94.581	98.45	100.68	104.69	96.979	95.21	101.42	93.174
102.19	94.394	104.57	104.08	96.69	100.72	102.68	100.6	95.278	101.94	103.25	98.326	98.367	102.41	101.52	98.796	100.38	99.459	96.689	98.858	98.048	102.87	100.61	100.72	101.02	99.436	101.99	99.336	96.34	101.07	97.369	98.207	97.001	101.93	99.154	105.82	103.63	96.036	108.48	101.58	97.066	102.19	101.54	91.206	101.23	98.443	101.35	96.318	99.167	103.27
99.557	104.77	101.87	102.64	103.57	98.691	98.133	100.25	98.373	100.9	101.48	94.803	101.17	99.081	99.431	94.993	96.31	96.396	105.15	102.43	101.01	95.919	108.19	98.268	105.44	101.14	99.875	99.21	101.96	99.191	105.94	98.863	93.261	103.87	95.919	98.637	100.47	98.494	103.37	103.06	105.12	104.18	96.594	102.3	105.04	102.97	100.74	97.723	99.717	100.24
107.45	109.13	100.2	97.836	107.96	103.12	106.92	112.92	108.86	108.59	108.73	102.16	101.94	106.44	105.51	105.05	105.63	101.15	105.59	108.18	105.35	108.16	105.39	112.01	107.69	102.91	108.95	112.99	108.98	105.17	106.3	106.84	104.92	106.5	109.54	114.45	104.98	107.52	106.54	111.22	103.67	103.02	103.82	106.44	102.42	109.6	105.95	110.31	105.38	100.18
114.99	113.81	111.56	112.09	113.14	112.65	108.7	107.16	106.83	107.71	109.95	108.59	104.24	108.77	109.24	109.4	114.41	114.92	115.04	113.31	113.01	113.3	117.29	114.66	106.37	111.98	116.36	108.85	112.93	113.36	106.59	112.31	110.65	113.04	106.57	113.76	111.39	108.53	108.29	111.62	112.5	106.83	112.92	111.66	113.88	114.93	104.44	115.13	111.09	116.12
113.85	109.41	117.53	117.15	109.44	110.62	113.22	113.38	106.12	121.42	117.74	110.74	107.57	113.14	105.77	113.31	111.67	109.49	113.41	116.13	111.99	115.86	117.71	109.76	113.16	110.91	110.5	108.01	106.83	112.46	110.55	106.22	110.08	108.69	116.01	107.75	106.93	114.97	110.37	116.72	118.46	111.38	109.01	112.06	111.06	108.11	119.57	109.68	111.41	109.02
102.18	105.94	108.42	108.02	109.84	108.7	104.05	108.56	113.47	111.21	108.2	105.31	108.41	113.68	104.19	112.5	116.66	105.75	106.14	108.35	109.86	111.3	110.16	108.23	110.73	111.78	105.46	108	117.39	105.68	111.79	105.81	113.21	101.9	107.58	108.96	104.75	111.79	119.35	110.02	112.03	104.07	108.19	112.55	104.68	112.5	113.8	108.37	110.03	106.5
103.62	99.518	108.32	95.591	100.4	94.884	96.117	105.32	98.119	100.97	99.342	103.62	97.764	100.24	101	101.8	99.26	99.389	100.39	103.03	96.688	101.08	99.937	103.58	104.44	102.7	97.779	91.222	105.36	95.451	99.647	98.868	96.597	94.066	103.69	102.35	100.69	101.05	98.09	97.229	93.679	105.13	104.47	98.426	103.86	95.009	99.273	100.44	98.204	98.906
106.04	101.49	103.04	103.78	97.569	102.71	103.6	100.34	104.1	108.79	97.655	103.38	106.7	102.39	99.732	102.23	105.76	111.12	101.17	110.43	104.19	107.8	103.71	96.168	106.31	110.26	104.77	101.98	109.12	100.88	106.11	103.59	103.35	111.47	95.859	104.69	106.42	107.78	109	106.23	99.115	103.46	105.73	107.91	103.48	111.45	101.1	98.458	103.55	102.98
100.34	108.95	110.42	108.5	99.274	106.46	99.92	109.88	110.35	106.08	103.6	108.97	102.18	102.12	110.04	109.31	104.87	98.771	104.39	111.34	104.01	108.63	104.16	106.97	110.84	105.1	109.96	113.34	102.72	102.4	111.89	107.05	106.46	107.37	108.98	105.85	106.29	106.87	105.06	109.13	108.78	112.88	109.02	102.03	111.32	107.84	105.02	102.91	107.85	105.79
107.03	108.02	116.57	101.27	101.46	100.53	104.81	108.35	107.38	105.37	104.88	103.61	104.7	109.88	107.06	107.65	113.22	106.4	109.77	105.9	102.82	103.05	105.66	99.134	116.02	105.9	111.52	107.14	101.73	101.28	110.31	110.37	103.32	101.79	110.62	100.91	109.32	109.4	108.13	108.35	104.47	100.84	108.95	107.48	104.91	105.68	103.61	108.55	103.23	98.479
109.28	110.41	112.27	116.85	113.42	115.87	113.78	112.99	110.47	112.01	115.73	110.28	107.86	109.87	108.98	114.45	116.47	105.77	103.24	109.51	114.7	110.22	113.27	112.47	110.4	110.67	111.29	112.82	114.81	111.31	107.66	108.57	112.21	107.39	114.12	113.13	110.5	117.21	114.63	116.84	114.44	110.23	112.29	106.99	107.76	108.43	114.75	113.56	111.45	115.32
111.3	111.09	113.81	111.45	110.68	113.14	111.18	118.77	119.74	114.89	110.33	113.69	109.99	116.2	111.84	112.04	113.68	111.07	109.63	115.85	110.48	118.38	107.74	108.97	108.78	117.24	109.48	111.2	109.38	113.15	109.17	114.65	119.45	111.81	111.08	113.8	104.56	112.39	110.83	114.11	112.8	116.52	115.89	109.34	110.8	116.53	119.06	108.3	112.82	110.25
110.31	103.44	110	101.72	109.81	105.73	105.71	102.25	108.33	103.49	104.41	103.52	105.91	111.98	104.6	104.92	109.38	105.03	108.37	109.76	105.65	102.28	102.69	109.31	108.8	104.06	108.32	106.03	102.11	107.44	109.23	103.61	111.06	102.88	103.46	101.89	108.6	105.96	106.12	105.96	107.41	105.83	112.86	103.38	107.26	104.76	105.71	100.86	109.63	107.92
109.13	103.42	97.437	104.77	108.94	99.009	111.89	100.52	110.95	108.88	98.11	97.338	108.11	104.65	102.7	104.41	108.23	103.21	101.88	108.06	99.77	104.36	106.53	105.97	114.17	100.44	107.29	103.67	95.632	107.03	108.5	104.71	101.21	102.83	110.24	101.01	111.36	101.35	106.32	109.27	102.17	105.34	103.01	107.22	103.51	99.772	104.34	107.69	104.23	97.782
108.64	107.72	103.34	105.24	106.98	111.91	110.89	107.23	106.29	104.19	102.97	111.74	111.99	107.72	107.76	99.801	103.81	104.46	103.23	104.71	103.83	105.05	105.13	108.85	100.92	108.31	105.2	105.49	109.03	110.68	106.23	109.16	109.18	113.11	108.95	106.15	106.47	106.31	105.45	102.56	108.09	103.24	104.21	104.36	108.26	109.22	105.17	103.25	109.57	98.34
105.21	102.24	104.88	106.6	101	98.092	102.93	97.16	101.83	100.46	94.59	100.45	107.46	101.28	107.31	102.22	94.001	97.907	105.92	94.335	102.66	104.27	102.57	100.08	99.078	105.31	100.96	96.325	96.432	99.653	101.24	103.65	101.11	96.227	93.214	103.79	97.265	100.67	97.558	99.197	98.678	107.74	101.64	96.64	99.808	101.19	99.263	98.727	103.49	95.435
104.98	108.03	103.59	115.28	106.57	106.71	101.9	106.85	108.25	107.43	112.27	106.96	103.85	108.69	111.6	103.74	104.95	109.47	108.63	105.57	107.97	111.07	115.5	107.41	100.81	108.97	103.15	103.99	104.11	96.757	111.17	107.34	104.29	105.39	109.7	108.25	99.974	104.45	107.87	103.97	105.94	117.26	101.61	110.77	103.24	106.07	103.72	107.29	108.39	103.69
104.44	109.52	105.01	109.08	103.04	105.77	107.48	109.68	101.85	104.8	104.22	101.44	106.3	106.29	106.73	105.52	104.6	109.93	102.5	106.77	103.55	99.884	99.662	108.45	101.72	102.68	106.34	99.471	105.78	107.2	106.24	98.987	112.05	110.11	104.38	98.37	100.38	105.47	103.24	107.34	103.32	100.77	105.46	109.43	103.8	104.42	101.65	105.18	99.348	102.01
112.64	105.35	105.66	107.81	107.68	113.94	110.31	117.88	111.78	111.2	109.48	115.13	108.76	112.63	109.96	112.59	102.42	116.36	115.52	110.6	119.22	109.38	114.91	110.18	107.02	113.22	119.09	102.01	109.34	114.07	104.38	115.38	111.29	103.83	105.92	109.48	111.98	108.91	108.73	111.04	112.5	114	108.61	106.02	119.53	109.69	110.58	111.1	105.85	98.949
111.72	118.37	115.31	113.79	115.5	111.96	113.14	113.05	112.11	109.79	110.13	115.23	109.06	116.41	114.05	110.57	112.79	111.35	111.93	118.42	110.93	104.55	111.33	106.14	108.42	117.27	110.61	110.22	114.61	106.88	113.73	108.79	107.75	114.66	103.51	108.5	107.46	112.2	112.23	113.77	114.26	107.89	112.4	107.71	117.93	109.01	103.35	111.8	112.06	115.82
103.27	97.95	109.2	100.25	92.456	101.23	100.5	101.69	96.052	102.48	98.108	103.69	97.687	106.13	97.668	100.87	108.15	104.56	101.05	94.644	99.546	94.725	98.584	102.06	99.823	94.473	101.6	101.37	101.85	100.55	103.46	96.975	103.29	105.05	97.97	100.39	98.985	104.29	100.57	96.469	104.11	100.56	103.72	96.486	102.93	102.06	100.8	101.93	101.52	100.12
102.73	105.39	107.82	102.12	98.311	97.612	99.472	111.5	106.25	104.31	105.34	103.72	105.25	110.99	103.99	104.71	110.15	104.22	106.76	105	106.46	103.16	107.15	102.27	103.79	104.14	102.74	110.7	110.71	105.29	109.95	105.43	112.2	108.14	112.33	107.77	105.53	103.87	107.69	107.19	102.9	114.44	104.79	103.59	106.22	105.01	100.7	103.79	100.97	109.88
109.76	107.07	109.96	113.51	113.02	115.56	119.96	113.67	111.44	106.68	112.39	115.24	108.91	109.58	116.53	111.67	114.14	107.26	115.45	108.58	114.24	111.69	116.03	113.69	108.36	114.95	106.2	114.29	101.91	108.94	104.33	109.72	110.57	108.72	108.28	112.04	102.97	106.07	106.9	104.14	112.87	115.43	113.46	112.18	113.95	112.29	110.9	112.81	105.65	108.91
109.43	110.68	106.43	113.83	107.25	120.14	109.11	108.66	113.24	117	108.51	101.37	119.62	109.95	105.9	112.07	109.73	113.5	114.26	108.36	111.64	107.2	110.41	110.61	113.88	112.07	109.71	112.78	104.43	107.75	112.94	113.05	111.7	115.88	111.55	109.17	113.99	114.29	106.29	108.03	113.97	106.33	115.87	108.55	110.9	106.27	107.39	113.16	106.64	106.95
115.83	110.09	107.65	116.88	108.55	114.4	114.66	104.16	113.61	107.24	110.46	110.17	110.8	109.68	117.93	107.67	114.43	108.74	108.47	117.84	109.88	114.96	110.74	114.65	106.35	112.38	109.91	118.76	110.79	117.07	115.86	110.81	114.81	109.16	107.21	101.78	113.24	116.81	114.7	112.15	106.53	109.99	111.36	108.71	113.52	104.18	106.91	99.033	110.23	110.28
105.98	96.008	105.14	99.479	108.53	109.43	102.75	107.68	106.52	104.3	107.76	106.9	109.43	106.12	106.71	102.49	104.22	106.66	110.68	107.37	100.54	103.17	108.44	101.49	106.6	103.28	100.8	105.35	108.49	103.39	111.25	109.54	109.35	108.38	104.68	104.47	103.86	101.15	110.47	107.61	103.62	109.07	109.03	100.96	105.6	107.34	106.64	109.8	104.83	109.89
97.953	100.41	93.813	102.17	103.37	97.881	96.619	99.609	98.592	103.4	100.53	100.6	96.202	97.573	99.235	101.21	104.66	108.68	101.91	97.126	99.965	101.73	96.81	98.16	101.5	99.545	100.13	97.382	107.28	105.38	100.84	99.227	99.433	102.33	102.72	99.712	96.303	96.836	100.25	98.115	100.87	96.698	94.868	99.875	100.92	96.373	96.693	99.983	98.572	102.02
98.308	98.53	101.1	98.991	91.725	100.78	99.865	97.361	101.64	97.15	99.132	102.33	100.98	103.82	99.7	103.53	96.851	97.332	96.519	101.4	99.978	96.019	92.024	92.089	98.705	98.229	97.378	103.04	97.636	103.18	94.076	101.01	98.065	95.729	97.169	99.172	98.397	97.595	106.89	101.98	98.691	103.31	104.52	99.892	101.31	104.6	99.418	106.16	97.071	103.05
112.35	117	106.69	115.39	107.23	112.72	102.39	112.49	114.38	117.52	111.97	110.2	115.03	113.06	107.66	116.93	111.06	109.79	114.83	115.78	116.68	112.77	114.36	115.2	118.01	109.63	116.09	112.38	107.84	112.27	112	119.7	114.33	111.65	109.31	110.62	114.69	111.79	106.17	107.73	106.38	105.71	113.1	109.56	104.71	112.09	110.45	112.33	111.23	110.62
105.46	109.5	107.95	113.5	109.63	109.46	115.38	103.58	115.34	118.32	107.29	115.41	110.41	111.01	107.18	112.42	110.79	111.93	112.56	108.69	116.16	117.56	109.94	115.6	113.37	107.26	105.12	110.82	108.78	114.37	111.18	115.37	114.56	105.92	112.33	111.55	105.76	110.89	106.34	110.93	109.11	112.49	112.92	106.17	109.45	114.99	110.52	117.43	117.39	109.73
101.73	105.16	107.72	107.08	105.27	107.77	104.19	108.52	99.61	99.983	104.85	102.98	100.96	106.4	105.66	111.23	108.81	107.13	98.697	100.5	107.21	105.81	104.97	104.34	107.43	102.43	109.04	107.95	113.21	100.64	107.55	113.36	106.21	102.92	106.21	99.014	102.33	112.14	110.57	102.75	104.89	103.25	104.55	107.3	105.85	104.48	105.88	107.05	106.99	101.62
105.63	100.83	105.41	105.17	107.79	107.14	113.12	106.74	107.71	104.39	109.65	108.8	114.38	107.07	98.836	103.63	107.98	110.08	109.38	102.88	105.51	102.93	102.89	107.16	100.41	101.68	107.53	110.85	117.1	106.87	107.01	106.79	111.6	105.47	104.7	105.53	106.09	107.14	110.83	100.84	110.28	104.43	104.13	110.27	103.99	103.51	109.02	106.25	104.11	106.8
101.87	103.46	115.06	104.4	110.2	108.91	108.39	105.09	106.51	103.83	110.25	103.17	107.5	107.1	109.07	106.6	107.21	101.53	106.15	110.04	101.7	105.71	102.4	106.94	106.43	106.59	101.8	108.73	105.63	106.64	106.58	106.07	114.46	104.21	105.92	104.53	108.31	103.82	107.19	103.85	108.61	103.81	103.05	104.82	116.18	107.68	104.47	108.49	112.49	96.06
115.03	119.65	109.66	112.73	111.38	113.37	115.82	116.71	109.3	106.94	115.06	109.49	114.78	116.19	112.72	111.64	115.3	119.33	116.91	113.83	111.53	115	107.78	117	108.55	113.64	114.83	115	115.58	107.99	109.27	113.04	116.44	112.01	118.71	115.46	109.76	113.51	116	108.69	105.18	112.88	107.37	109.81	113.91	107.26	112.51	115.85	113.08	112.91
115.51	101.48	105.42	110.88	105.14	100.8	107	108.22	103.34	105	109.14	106.34	104.84	108.19	103.81	108.13	110.19	103.69	112.14	101.99	106.23	105.38	111.53	109.56	102.44	107.82	109.39	111.13	109.15	109.69	108.64	103.89	103.71	98.578	102.82	105.29	96.598	107.06	107.03	100.26	101.4	107.06	106.2	108.74	103.19	110.07	103.76	111.45	106.14	103.2
116.79	107.99	112.55	112.29	113.33	110.08	108.57	108.62	114.89	112.98	109.25	115.58	119.34	114.44	114.14	108.76	109.2	111.09	113.12	114.21	107.75	108.81	111.77	120.41	116.85	108.36	103.64	107.11	111.82	107.61	113.82	109.31	110.56	109.76	112.44	109.73	101.45	113.89	115.58	116.27	110.45	108.48	111.82	109.19	105.22	108.54	114.7	108.98	114.64	115.32
103.12	106.26	105.27	111.05	96.89	107.67	108.67	102.6	103.56	107.27	105.81	107.4	104.63	106.86	105.19	108.07	104.4	105.29	106.97	109.41	108.29	104.38	106.31	103.78	106.87	111.88	97.785	111.58	103.73	107.01	100.66	103.91	106.43	102.36	106.65	101.43	108.48	106.25	107.91	106.91	105.99	106.34	100.21	107.75	104.35	101.63	107.02	107.32	111.34	106.8
97.24	111.89	99.581	106.25	100.57	99.308	101.84	103.04	107.97	105.41	104.16	100.9	108.51	109.48	107.37	108.95	106.48	107.01	105.85	98.6	106.78	116.25	106.84	106.6	107.85	103.92	108.44	105.5	108.33	102.5	105.53	105.68	102.25	111.09	105.5	101.81	103.33	108.95	110.14	103.6	99.072	109.34	98.639	100.28	104.77	106.08	97.758	105.88	97.669	103.73
102.66	102.57	105.2	107.96	104.9	104.09	104.3	106.3	110.8	104.16	99.362	104.7	102.69	102.13	107.45	102.92	102.49	104.95	106.35	106.97	106.51	106.6	100.76	103.04	106.68	109.4	108.89	108.03	106.17	99.932	102.25	104.16	101.93	104.44	101.83	97.989	101.99	105.43	106.61	102.98	106.86	108.38	108.21	107.78	112.65	111.07	105.84	108.43	105.78	105.65
104.91	102.78	112.44	103.14	109.32	106.04	105.81	105.94	106.96	109.52	105.33	108.85	106.04	101.11	106.27	103.91	110.33	105.52	99.541	108.86	106.84	103.55	105.25	104.35	109.12	107.08	106.8	109.04	105.42	108.72	104.25	113.94	108.57	102.8	103.59	107.12	106.17	109.94	99.472	108.17	107.38	105.29	108.21	103.77	106.9	101.79	106.33	108.19	108.36	109.15
107.92	107.28	112.31	113.76	110.23	106.35	109.43	118.25	110.61	106.82	111.36	113.68	105.61	111.87	108.81	111.43	103.4	108.59	114.09	109.99	113.06	108.01	113.89	116.7	108.8	107.57	107.48	113.02	111.03	115.73	115.91	108.39	109.32	112.65	107.46	112.64	114.52	110.1	116.83	118.36	107.26	120.89	108.43	109.66	109.28	111.86	109.59	108.64	113.02	109.75
101.93	105.99	104.76	105.31	105.64	105.17	102.7	111.02	110.88	103.7	105.8	102.78	103.71	112.42	104.56	104.81	110.33	106.99	99.597	104.72	109.06	101.65	111.58	104.32	106.49	100.37	107.06	103.02	97.676	104.04	101.25	104.29	106.63	104.11	100.01	109.72	110.88	101.68	104.48	103.08	103.99	106.94	107.28	102.94	107.07	101.55	99.678	102.95	105.4	102.64
97.94	101.65	98.099	98.189	105.56	109.53	103.32	100.66	103.04	101.34	95.855	99.922	99.823	100.74	103.28	102.84	99.648	101.86	98.522	94.396	101.94	104.48	101.8	101.18	108.86	95.309	103.95	99.42	104.78	100.6	101.77	96.317	103.84	105.44	100.38	108.66	99.333	97.419	97.395	96.154	99.963	100.04	97.118	106.33	93.71	100.79	100.82	102.55	103.88	98.16
108.75	108.5	101.45	109.33	106.17	106.39	105.43	103.97	105.75	105.23	104.69	106.22	111.73	100.87	105.34	105.84	102.97	102.98	105.05	111.96	106.01	102.62	106.14	106.77	105.39	104.85	98.725	109.01	103.71	108.08	103.5	106.9	101.61	101.59	108.62	105.38	107.03	106.55	110.13	103.2	105.1	107.67	103.6	105.29	106.42	100.67	105.03	107.69	102.23	106.78
111.96	100.23	108.88	112.88	106.08	102.31	106.44	104.92	105.67	104.56	109.43	98.277	109.65	105.95	109.24	105.17	101.67	108.26	106.65	102.26	104.87	103.86	104.03	105.36	99.282	107.01	105	101.48	105.54	100.89	104.47	104.13	108.58	103.76	109.84	106.28	105.61	107.16	101.96	106.93	105.34	105.58	101.95	102.3	106.65	103.46	110.14	109.34	102.14	104.14
109.8	106.79	108.24	108.19	106.96	105.54	108.37	104.31	109.32	104.95	103.91	113.4	105.91	109.11	106.92	111.19	104.32	100.19	107.89	108.69	102.14	103.58	106.72	108.87	104.32	110.09	102.91	109.62	103.75	110.95	103.5	108.89	106.76	103.9	106.37	109.43	103.47	107.95	115.46	106.83	111.53	108.25	102.97	106.45	112.09	107.18	105.6	106.63	102.19	105.64
97.992	98.256	104.92	91.85	107.26	102.31	96.877	99.347	96.808	98.168	103.33	98.877	98.659	97.859	97.696	99.6	95.954	96.74	98.234	102.82	97.325	104.39	98.402	101.5	101.02	107.1	95.319	97.404	100.24	98.253	98.62	100.11	98.481	95.634	97.626	94.504	105.71	101.01	99.299	96.937	101.65	102.41	94.628	98.106	96.775	98.522	98.628	97.353	96.325	105.83
111.78	103.84	100.28	109.09	93.843	108.24	106.97	102.83	102.08	102.08	104.96	106.69	106.06	105.54	106.1	112.49	109.84	100.87	104.54	109.6	99.671	108.06	102.64	112.19	102.53	107.64	113.3	107.46	105.04	103.05	101.54	101.77	103.2	110.92	106.65	106.04	107.91	103.17	106.16	112.61	109.77	104.93	104.38	107.54	105.09	107.51	102.34	107.9	106.93	109.47
112.76	115.83	121.2	120.58	117.03	123.71	117.35	111.89	120.24	115.79	113.79	113.4	121.11	119.39	115.96	117.47	115.9	119.03	114.62	119.13	119.07	115.74	128.35	119.47	117.26	117.98	115.51	112.55	121.7	116.43	122.98	109.52	119.99	120.29	116.28	122.17	115.87	110.13	112.52	122.19	120.21	121.03	118.06	125.15	119.21	118.91	115.95	115.2	110.21	123.67
117.53	119.94	118.34	114.13	117.57	114.68	119.84	114.09	118.86	112.81	117.08	119.1	119.51	118.74	117.04	115.05	115.19	114.74	116.43	117.73	110.62	122.69	123.79	118.89	124.44	118.42	117	118.75	116.48	109.54	117.41	109.66	115.06	118.52	117.07	116.92	118.1	117.28	116.43	114.78	120.99	119.39	121.53	113.76	114.32	117.1	116.73	116.07	118.29	115.24
109.9	101.86	108.24	108.15	103.56	105.56	106.67	112.69	104.63	111.46	102.64	106.42	107.77	102.79	109.49	102.33	109.82	99.294	110.91	107.8	100.61	106.06	108.66	102.01	103.29	105.42	111.43	102.25	108.92	106.82	112.83	108.72	107.53	101.12	112.65	110.32	108.86	105.11	102.6	110.32	104.03	105.09	105.2	106.48	105.95	106.02	109.3	100.98	111.28	104.38
106.46	109.51	99.426	105.12	94.271	109.56	106.74	104.11	108.76	106.51	100.91	99.324	107.78	105.21	101.42	101.76	111.36	102.78	104.08	103.05	105.26	110.75	108.93	100.65	107.45	102.95	110.21	107.04	108.6	107.19	110.68	106.78	107.68	101.9	115.23	103.26	110.45	106.43	107.63	108.56	111.27	103.13	110.19	104.76	102.69	108.51	107.55	110.83	112.31	110.35
110.86	109.21	109.98	109.2	114	113.34	110.63	114.78	119.91	112.84	116.51	115	115.19	112.81	121.14	107.09	111.65	109.8	116.92	114.48	106.48	107.43	111.21	113.85	110.88	106.44	108.05	108.78	107.92	110.53	105.59	107.96	114.27	107.75	108.78	107.16	118.42	110.19	111.61	116.05	111.97	112.7	115.85	118.38	116.02	115.49	109.55	115.61	113.77	108.78
113.48	108.63	110.24	112.65	116.29	109.99	114.45	111.09	111.89	111.63	113.29	105.13	105.65	111.69	115.3	107.18	106.04	110.26	110.44	105.45	113.89	118.07	113.22	114.5	104.33	110.02	111.22	114.58	110.82	113.33	108.44	106.36	113.34	111.11	111.47	108.68	117.46	117.71	104.37	112.1	113.58	108.96	110.9	109.56	110.87	111.73	110.21	106.18	111.23	116.55
110.24	113.04	112.58	110.24	110.56	106.2	114.48	110.01	117.59	108.48	109.78	106.7	119.44	110.62	114.05	106.33	108.41	108.2	110.34	117.16	111.14	107.21	107.73	105.38	111.07	105.32	107.19	112.75	110.26	106.77	109.63	111.67	112.32	112.39	111.64	108.49	112.89	107.93	112.68	122.02	111.18	115	108.59	109	108.19	114.43	118.07	111.05	108.95	110.88
111.29	110.2	109.17	103.57	102.22	104.65	99.752	103.49	103.26	105.68	108.12	110.86	104.23	104.23	100.43	105.19	104.03	104.27	105.74	99.69	104.63	103.45	106.19	108.55	111.45	104.67	101.13	112.8	113.76	107	104.82	109.35	109.21	107.79	107.61	104.51	102.21	103.85	106.18	109.71	113.57	105.3	113.7	101.36	111.24	104.9	106.09	102.74	106.87	106.41
112.37	118.81	111.04	111.41	109.25	108.14	110.95	115.98	109.92	111.6	109.89	112.13	111.94	117.05	109.84	111.62	106.82	115.07	115.29	111.54	109.23	106.91	106.04	110.59	110.51	112.14	106.55	108.51	113.79	113.38	108.24	106.24	114.81	113.72	108.9	111.85	113.03	112.22	116.27	113.66	110.43	108.83	112.76	107.7	112.89	109.99	112.09	108.86	115.88	104.94
110.31	102.54	110.82	104.17	104.54	109.76	106.18	109.98	101.15	110.83	110.42	106.94	104.27	99.525	107.06	105.93	102.06	107.51	105.66	108.32	105.51	105.87	103.33	107.91	102.91	107.91	104.54	105.11	103.16	102.99	107.37	100.11	108.17	99.666	106.69	103.24	110.27	100.83	108.68	111.5	104.06	111.23	108.45	101.94	107.46	114.56	110.42	104.2	104.69	109.74
105.24	104.85	107.54	105	113.81	110.92	107.33	102.69	109.83	105.36	111.74	99.419	107.5	100.88	98.828	107.46	107.24	100.76	104.43	107.79	109.9	107.83	110.97	102.07	106.19	105.39	98.321	104.24	99.168	108.86	108.03	106.69	109.53	100.64	106.94	108.71	105.09	108.46	102.16	100.1	103.78	105.04	99.551	104.28	103.34	101.97	106.39	100.08	104.56	107.17
112.91	107.1	106.38	111.75	103.41	102.6	109.65	103.56	106.77	100.05	101.64	100.55	105.62	103.87	112.1	112.09	108.59	105.04	108.22	111.57	101.9	105.49	103.3	107.07	105.03	101.73	106.46	105.29	106.63	104.09	107.46	99.386	105.94	107.15	100.09	111.51	106.33	103.12	106.54	109.41	105.38	110.9	112.66	102.04	102.64	108.82	101.98	109.06	98.566	103.73
97.359	97.877	99.619	103.89	99.327	101.13	94.691	98.224	98.156	100.86	104.28	103.45	102.66	102.5	111.15	101.16	98.472	104.66	101.78	98.958	96.47	102.11	98.715	101.65	103.2	95.417	103.06	94.028	100.05	99.786	97.503	101.05	101.88	100.31	99.382	98.75	106.15	104.16	95.777	101.57	99.781	102.51	102.11	96.395	100.48	99.174	97.558	102.65	98.251	100.29
98.453	107.09	103.54	105.83	99.9	99.293	103.09	105.25	99.179	104.67	105.51	101.75	105.44	103.9	104.39	107.15	107.59	109.4	107.49	103.67	108.24	109.25	102.47	101.64	99.172	105.32	113.41	109.08	105.24	109.36	102.53	106.04	107.27	107.33	100.52	104.1	104.23	104.69	102.08	107.81	103.1	108.67	107.21	105.17	106.04	102.95	101.37	104.18	110.06	107.86
98.118	96.917	106.13	98.008	103.53	96.959	99.034	106.51	100.53	96.712	100.54	101.29	97.167	100.93	103.34	101.22	100.94	97.306	102.58	101.88	98.226	105.52	99.457	99.219	102.01	98.987	102.67	95.756	102.19	102.04	99.315	98.636	98.912	90.966	106.88	96.474	98.401	97.773	98.062	101.26	101.93	94.802	96.24	97.695	95.423	103.9	95.146	97.588	96.725	102.73
106.43	106.31	105.46	107.95	105.08	106.78	100.43	103.31	107.78	105.59	106.63	98.779	103.06	103.9	103.05	104.2	100.07	111.35	104.75	105.09	103.05	100.56	109.89	105.94	108.49	110.42	100	107.53	105.73	111.85	104.71	110.33	106.16	106.22	105.41	108.9	107.73	104.72	99.573	104.62	112.18	109.54	109.08	109.68	107.66	108.01	103.06	109.52	103.99	98.694
102.03	100.81	102.84	101.89	93.311	94.671	101.27	100.85	104.22	99.578	108.83	102.53	102.54	98.067	101.3	98.337	96.923	98.24	100.51	96.761	100.24	101.48	97.131	101.21	97.917	99.031	99.832	101.15	98.057	101.4	100.69	101.8	101.71	102.91	100.93	100.09	99.022	102.34	102.28	96.991	94.637	98.401	98.992	98.344	102.42	99.987	102.98	104.37	101.16	97.812
105.06	99.756	105.2	104.27	104.93	102.12	106.27	105.13	101.07	108.4	107.33	108.06	101.31	110.49	104.19	104.74	106.11	103.68	112.88	104.04	102.46	108.65	106.01	111.4	108.4	108.4	105.08	106.33	109.18	104.53	105.51	106.12	101.94	110.6	108.16	105.82	108.98	105.26	99.862	105.85	108.11	101.88	110.87	112.62	99.928	108.66	111.23	109.95	106.83	105.36
113.12	104.87	105.51	107.86	111.29	105.17	104.04	106.66	109.55	102.97	111.13	103.78	112.68	105.72	101.4	112.97	109.17	111.33	106.72	108.02	103.33	108.61	114.11	105.33	108.16	106.51	102.38	106.14	107.11	99.767	102.66	99.874	106.45	103.34	104.45	106.65	102.53	107.74	106.66	112.18	103.45	105.09	106.78	103.25	104.96	101.11	106.6	102.93	109.33	105.83
104.27	118.82	116.23	107.78	109.46	119.45	111.36	114.89	103.22	110.51	111.47	117.79	115.94	110.4	102.66	109.8	108.03	112	111.84	117.27	114.32	114.79	110.27	110.41	114.11	116.11	112.85	110.69	118.01	115.16	114.12	110.17	108.82	111.38	111.65	110.65	112.54	109.62	110.41	113.95	112.9	112.84	109.83	113.35	116.36	111.24	112.39	109.54	117.69	113.63
106.97	101.89	99.952	102.67	103.1	106.29	107.13	100.51	99.253	107.24	99.06	104.57	103.67	105.84	95.637	102.82	104.65	106.41	104.06	113.72	99.613	100.07	102.88	98.411	103.72	105.86	99.839	99.77	96.919	105.44	103.22	106.8	102.71	104.29	105.42	104.68	109.58	105.72	108.32	107.59	108.03	95.443	95.55	101.71	105.14	97.188	102.78	105.5	107.1	104.86
108.62	104.76	109.7	114.53	110.33	108.84	111.41	115.03	107.87	114.25	111.4	107.72	111.81	113.74	119.82	114.09	111.51	109.69	114.74	111.97	112.59	109.97	107.79	117.55	117.23	113.39	110.42	107.5	115.43	108.59	117.99	115.48	109.41	113.81	113.85	113.61	115.9	111.34	111.03	107.2	109.29	115.64	107.02	106.19	115.42	109.7	111.91	111.83	114.23	107.4
103.33	101.11	101.03	106.1	104.69	109.31	112.3	103.72	108.1	102.67	106.52	103.92	110.21	103.86	104.5	107.32	107.84	103.55	105.37	106.38	100.57	102.28	105.96	101.47	103.09	104.14	104.01	103.23	105.47	104.2	106.17	103.54	108.43	98.412	99.24	107.08	100.52	101.28	107.85	110.1	108.24	102.51	102.48	98.099	96.699	103.38	101.32	103.5	110.08	102.36
110.11	112.24	114.45	107.09	108.84	110.63	117.76	105.94	104.55	109.43	109.39	115.04	110.76	111.31	103.14	109.91	110.15	110.19	103.85	105.81	110.04	110.21	103.32	106.19	106.04	111.12	105.9	110.32	111.43	109.53	110.98	111.91	110.98	104.53	115.69	111.55	120.39	115.55	109.2	112.65	112.68	110.86	117.94	110.36	107.74	112.35	113.62	118.47	107.59	102.61
113.54	108.74	112.36	113.68	106.39	116.78	114.13	111.49	114.7	112.9	113.04	110.63	111.66	112.63	115.26	116.42	117.38	111.55	109.44	114.15	114.94	106.57	110.54	115.52	117.7	119.81	112.28	116.95	106.99	107.33	115.74	112.51	111.27	112.47	107.63	110.25	112.79	119.38	118.46	110.62	119.75	114.94	107	112.8	116.08	118.78	111.94	109.34	108.48	112.66
106.07	106.45	101.55	108	114.02	107.98	108.45	109.04	104.03	104.02	112.88	106.05	102.61	108.3	107.53	108.35	109.41	105.02	111.03	107.64	105.75	103.42	109.13	99.938	108.33	106.75	101.26	104.42	112.41	108.1	109.36	108.75	105.88	113.45	108.3	104.73	105.54	109.79	107.23	100.86	109.01	106.83	109.95	105.89	105.78	104.39	103.99	102.01	102.66	109.67
99.804	98.167	102.41	97.151	105.67	105.43	100.31	102.14	106.01	97.926	100.1	108.59	102.43	95.291	98.112	98.997	103.76	98.949	98.994	103.7	99.232	102.62	103.03	103.82	99.965	106.82	101.18	99.24	97.219	99.495	96.815	102.09	97.625	102.27	98.576	108.27	99.841	104.77	104.01	109.15	104.09	97.025	103.56	100.35	102.26	103.64	103.04	98.982	103.14	104.47
101.13	106.74	104.54	108.62	101.75	111.05	107.32	109.93	102.21	105.75	108.56	110.33	105.78	103.75	108.67	106.31	107.66	107.58	106.92	108.01	101.38	109.03	108.86	107.14	106.09	108.89	108.32	110.11	103.88	112.22	104.07	101.76	104.82	106.56	105.69	102.19	108.2	109.76	109.35	114.92	110.38	112.89	107.41	106.7	109.69	108.96	102.08	111.88	113.37	106.65
106.76	112.19	109.33	108.4	120.2	111.32	112.68	106.23	115.02	110.93	114.47	107.48	108.05	114.52	111.76	111.36	109.02	113.03	111.31	107.79	108.59	113.63	106.2	108.59	111.34	105.32	107.81	113.54	110.38	112.71	103.39	110.56	106.36	115.65	115.34	112.15	109.17	102.24	116.67	110.33	112.56	109.62	115.57	108.21	115.9	113.25	107.42	112.33	113.03	109.29
113.01	117.17	111.45	112.62	106.91	110.98	109.8	112.57	116.65	114.71	114.47	109.51	107.1	117.95	112.77	113.29	110.66	104.41	110.54	109.47	115.68	108.46	109.07	113.55	113.03	114.67	112.58	109.58	112.55	107.57	110.75	119	111.6	111.32	103.93	110.55	113.6	108.71	109.72	112.62	113.61	116.66	116.32	111.15	115.35	109.1	103.73	104.73	111.56	113.66
105.07	110.36	114.3	113.68	107.76	107.86	109.37	111.86	110.7	103.97	108.07	111.48	110.83	107.63	106.07	113.52	114.66	111.45	115.79	112.59	113.96	109.46	107.29	118.26	115.85	106.31	111.3	113.43	112.02	112.4	115.04	115.99	112.4	114.76	109.78	111.58	113.23	111.01	112.61	111.97	112.12	111.62	114.99	116.7	115.32	107.56	117.59	113.23	114.77	109.7
103.51	98.965	95.25	101.26	104.26	96.216	100.58	98.926	100.55	102.79	103.93	99.169	108	97.86	100.26	102.7	101.21	100.5	96.738	105.43	103.77	101.19	106.73	101.03	96.781	95.779	105.37	102.55	96.255	101.73	103.62	88.069	92.627	109.77	105.95	94.884	101.29	98.841	100.12	99.046	105.28	94.77	110.28	98.707	103	100.96	104.79	95.776	95.174	106.68
102.51	104.08	95.304	101.47	100.41	105.75	96.057	100.12	101.46	99.425	97.827	95.685	100.44	95.794	94.881	104.92	100.61	97.896	98.062	100.37	96.053	95.21	100.99	95.588	99.551	98.938	103.41	102.79	98.184	97.465	99.403	101.8	96.465	99.567	101.63	94.659	96.618	104.28	95.187	100.82	94.688	96.279	101.87	99.421	103.98	101.75	109.24	98.93	99.879	99.88
111.23	110.92	109.25	116.8	116.31	109.29	111.47	110.95	108.65	113.7	107.74	109.09	114.22	114.42	115.83	111.84	112.9	109.14	111.39	113.43	108.28	110.94	112.32	108.7	111.53	111.53	109.47	113.19	107.67	110.14	113.23	109	111.56	117.37	116.66	109	114.24	109.47	114.5	113.09	109.54	107.14	111.08	109.8	108.89	106.95	110.86	103.97	113.89	108.11
111.56	107.06	107.61	107.24	107.11	105.29	105.82	110.83	110.46	103.11	110.64	107.06	106.72	104.13	111.39	103.15	111.25	108.53	110.13	107.38	112.08	108.47	110.94	110.02	104.17	110.85	101.97	112.16	110.92	103.09	110.85	106.83	110.64	105.47	104.86	107.51	110.22	106.56	104.07	101.79	104.51	113.06	113.32	106.82	103.58	105.84	101.99	107.26	106.89	101.4
105.39	102.2	103.54	101.06	103.44	101.73	103.43	108.55	100.99	102.14	102.87	98.528	106.33	107.76	102.4	109.38	102.4	105.72	103.06	106.3	105.3	103.95	101.26	109.98	102.14	102.21	104.04	100.38	96.939	97.58	100.92	106.28	104.08	105.54	102.7	105.9	105.37	107.8	107.19	105.8	106.36	106.86	102.96	108.26	103.7	106.52	107.37	104.5	99.533	100.63
105.61	113.46	104.54	113.03	106.18	113.42	97.071	106.77	109.73	101.16	108.13	106.97	106.32	103.63	108.45	105.18	104.28	100.52	105.13	103.61	111.38	106.63	106.47	105.41	106.83	104.21	109.53	105.75	102.6	111.22	111.4	102.19	102.92	103.6	107.75	108.95	98.582	99.738	105.26	105.52	101.55	99.37	104.63	106.96	101	102.66	108.97	111.12	111.09	105.96
104.41	107.95	104.19	105.01	104	107.68	110.69	102.28	107.26	106.11	106.13	103.4	108.51	105.01	101.16	114.1	103.87	106.61	99.995	107.78	107.13	102.03	100.96	103.63	100.47	110.34	105.5	106.89	106.23	106.2	102.32	111.07	102.79	102.26	96.37	98.976	105.07	102.34	102.91	112.08	104.38	105.43	104.11	105.16	100.92	103.96	105.89	106.31	99.084	104.01
106.61	100.52	108.38	102.88	107.08	104.59	104.12	100.67	104.69	103.56	102.19	107.3	105.88	108.91	97.113	106.91	105.23	101.92	102.11	104.18	107.89	111.02	106.05	108.39	101.15	105.52	105.32	99.41	102.82	106.75	100.52	103.65	106.29	100.77	111.08	108.34	111.37	102.06	101.04	106.7	100.96	104.68	106.11	102.18	110.3	102.25	108.57	105.4	99.869	110.89
116.6	118.24	111.25	115.07	111.4	118.08	118.96	120.45	113.03	122.06	119.62	121.95	117.93	115.28	120.57	119.61	110.87	113.45	113.21	118.63	117.46	118.16	111.52	109.49	117.47	115.5	118.78	117.07	118.8	112.84	119.79	118.32	120.16	118.57	113.97	120.23	121.08	118.7	115.88	118.59	112.24	126.53	119.09	115.64	116.3	118.26	119.39	117.55	120.15	115.95
97.982	98.309	105.64	102.43	96.886	105.4	99.525	102.8	100.3	96.662	104.26	92.892	101.39	95.756	102.76	111.37	101.07	96.365	101.54	105.27	101.93	103.33	104.35	97.776	94.333	97.472	97.642	103.55	99.277	99.224	99.202	98.934	102.59	98.578	99.82	99.058	96.939	100.65	97.003	97.882	100.49	105.7	100.57	102.3	95.289	100.66	102.29	102.57	97.914	95.903
100.09	102.26	102.27	100.39	98.804	99.816	97.667	96.939	99.888	90.752	99.47	100.23	104.19	101.18	98.596	98.573	102.11	106.32	100.92	103.2	100.66	108.01	101.11	103.48	96.683	94.731	99.78	98.95	97.166	94.768	104.59	104.74	105.54	101	96.892	98.609	99.974	105.7	98.982	101.94	98.642	106.63	101.67	99.891	100.81	103.52	100.36	93.309	99.649	101.38
106.97	105.63	109.21	99.96	112.1	104.51	104.05	107.1	105.93	106.76	100.98	107.4	105.67	100.98	111.39	105.23	107.54	106.38	119.09	107.18	103.56	111.36	103.42	107.35	106.64	105.49	104.54	113.84	107.86	99.456	103.69	103.31	114.62	109.26	104.97	113.74	107.18	101.14	106.18	107.45	101.36	114.31	110.28	95.686	108.52	111.03	107.11	107.44	110.23	113.03
117.33	112.12	112.06	110.69	103.53	107.77	112.78	109.59	111.58	108.59	115.06	109.51	107.19	109.03	103.99	102.26	114.76	107.45	113.62	113.32	113.49	110.43	110.83	111.27	102.59	112.7	111.73	110.67	113.16	105.4	105	110.32	105.25	109.34	111.19	113.15	116.87	112.79	116.01	112.27	100.85	109.34	107.45	111.47	110.11	105.85	109.6	107.85	120.28	111.39
97.303	100.43	97.106	110.51	101.28	105.49	98.249	105.85	97.999	100.32	98.132	100.09	104.01	93.597	98.892	99.126	98.184	96.608	103.15	103.02	99.316	104.26	103.9	103.33	101.97	101.59	103.87	96.206	102.83	99.155	101.87	100.81	99.658	97.068	97.31	102.46	99.812	101.17	95.792	101.64	99.256	100.75	97.441	100.44	102.17	93.397	105.07	98.935	97.383	101.04
105.65	108.07	105.29	108.12	105.49	101.14	107.31	110.35	108.41	110.17	101.46	105.72	101.52	101.39	108.26	104.5	114.05	103.67	98.569	109.67	103.58	105.09	107.06	99.981	104.31	103.9	103.28	101.07	108.33	105.25	103.16	104.2	107.68	103.76	102.48	101.29	100.3	102.26	95.575	102.71	102.29	110.24	102.43	104.92	103.57	103	107.55	96.816	110.62	106.56
107.63	109.6	96.816	108.35	101.85	105.53	110.14	103.15	109.97	104.82	107.91	106.65	105.44	101.32	104.71	105.15	107.44	103.19	107.78	107.61	104.85	103.38	105.24	106.04	113.06	106.73	102.18	102.4	107.2	99.057	104.05	108.07	99.887	106.84	101.78	106.66	106.51	108.86	102.89	107.8	101.97	105.38	105.69	106.95	102.73	102.13	106.7	104.64	96.479	99.985
111.56	114.83	110.18	107.43	112.47	108.7	109.22	112.47	108.89	107.7	114.34	106.75	106.21	111.07	112.9	108.58	110.04	111.75	106.32	105.85	103.59	104.81	106.23	110.03	109.13	108.62	110.05	111.68	105.63	112.4	101.21	112.76	113.15	107.12	110.31	114.41	110.79	110.05	110.81	107.44	111.49	110.44	106.88	110.31	110.99	114.21	106.17	109.6	107.06	107.04
109.24	112.16	112.82	107.24	114.88	111.87	110.08	105.73	111.66	108.38	113.9	107.1	112.22	109.68	112	118.48	111.31	114.95	119.25	113.1	111.93	114.09	111.63	115.15	106.1	105.72	110.52	112.96	106.55	114.12	112.69	108.92	111.95	109.9	110.77	119.65	110.4	114.13	107.18	111.72	112.27	109.94	113.26	111.05	109.85	110.91	109.13	110.3	114.8	113.18
107.65	102.76	106.52	107.81	113.51	107.6	104.16	106.97	99.998	113.77	110.45	106.09	104.5	104.15	107.64	100.53	105.58	110.29	106.74	106.23	105.41	111.79	108.61	104.46	102.66	103.71	102.45	100.68	100.62	102.59	106.77	102.71	109.63	105.84	103.99	104.76	108.63	112.86	101.91	101.44	105.34	105.33	106.7	111.17	104.44	112.93	106.03	105.73	113.12	102.61
108.15	119.52	111.71	118.83	112.6	116.49	112.55	110.41	113.33	112.51	107.33	115.9	109	121.18	110.92	110.53	106.04	112.97	108.74	113.14	111.99	108.66	109.62	109.41	112.46	110.98	112.6	109.34	108.42	111.37	111.79	108.69	107.44	115.18	112.61	111.39	111.91	111.1	105.29	112.22	111.47	109.64	113.31	116.9	120.07	112.31	109.65	105.77	114.75	111.07
108.37	108.78	114.97	109.63	111.62	112.44	111.44	115.79	112.12	113.92	106.33	115.24	109.94	110.96	118.54	111.06	109.97	112.98	113.8	111.24	113.92	114.86	111.12	107.81	120.39	111.68	110.91	114.09	110.52	111.35	113.88	111.39	111.62	110.97	112.31	112.94	112.52	113.93	112.07	117.05	110.55	111.44	111.21	114.34	111.28	112.71	110.61	112.16	112.11	108.06
103.67	98.868	101.25	92.499	101.33	96.514	100.52	105.19	104.65	100.13	93.353	96.867	98.146	103.75	102.48	98.069	104.17	101.74	104.84	99.774	104.2	105.52	98.043	102.15	98.945	107.37	100.64	96.672	102.33	103.59	102.98	107.27	101.54	102.63	98.174	98.393	99.885	96.845	102	99.815	102.16	104.34	102.33	97.264	108.18	99.747	94.106	99.829	102.2	101.94
119	109.47	110.26	108.36	116.35	110.17	108.1	114.08	116.38	106.03	111.23	113.01	112.06	110.67	107.71	114.2	115.31	113.04	116.67	110.16	116.2	111.72	118.5	114.71	114.61	115.46	113.39	107.55	102.45	111.15	107.97	115.34	115.14	108.53	115.66	115.46	112.74	123.9	112.31	113	107.16	114.6	104.61	113.13	115.8	110.23	114.36	119.86	110.9	110.84
110.14	110.59	107.32	108.87	109.3	112.22	111.75	112.86	109.25	114.84	108.25	108.81	104.63	109.63	104.96	111.74	111.42	111.56	105.65	105.56	111.34	107.2	111.59	112.01	105.17	108.49	105.61	107.35	112.16	104.79	110.1	108.24	112.34	113.84	113	104.73	104.42	111.07	117.03	106.91	112.4	108.09	106.71	102.21	108.76	109.63	116.3	108.74	112.06	111.55
104.52	102.12	109.3	106.26	103.01	107.49	113.75	103.68	102.57	105.26	102.64	110.15	111.88	108.01	107.45	101.68	108.93	110.05	107.23	104.62	101.6	105.23	101.85	103.69	105.41	112	106.52	101.54	99.122	104.77	105.85	107.98	104.99	103.89	102.78	107.12	105.53	106.88	101.22	108.86	102.99	97.894	107.37	105.12	102.75	101.86	101.23	106.81	107.58	101.81
108.63	117.16	113.36	113.06	112.77	110.7	118.97	116.81	109.46	111.25	115.57	114.07	113.12	107.22	116.29	111.98	111.19	117.49	108.4	110.01	113.14	111.65	111.14	111.48	108.52	112.31	109.77	109.04	116	106.03	111.51	107.96	110	109.41	114.74	115.14	111.2	114.5	107.62	112.15	113.94	109.47	109.52	114.89	109.21	105.73	111	112.78	106.87	114.63
96.111	102.75	100.64	100.5	100.67	100.61	99.626	104.38	94.658	98.827	100.6	100.5	100.98	98.158	93.44	104.15	107.14	101.01	96.996	101.21	98.547	97.888	99.933	104.03	104.72	97.618	104.55	101.08	100.82	102.75	101.22	100.66	99.282	100.76	101.37	96.304	98.638	101.23	88.129	98.031	102.32	101.83	97.401	107.47	97.552	101.57	102.51	97.197	99.369	96.786
97.236	93.238	104.22	101.26	101.54	103.32	96.681	101.75	102.5	103.24	102.5	96.704	96.941	102.02	97.65	91.235	98.661	100.28	94.458	102.14	100.18	100.52	102.54	98.899	99.327	96.955	107.09	98.369	94.972	100.55	105.32	96.51	98.997	105.02	101.04	99.717	100.04	98.817	105.48	95.498	96.066	98.404	95.88	95.592	95.707	104.72	102.92	92.001	99.83	107.3
104.32	96.083	100.72	103	108.64	105.51	100.96	110.38	107.58	105.29	103.17	110.03	105.08	106.04	102.88	108.47	107.11	99.449	104.81	102.08	105.82	98.556	99.706	102.75	101.3	108.12	97.631	107.07	105.21	109.28	105.47	104.2	104.85	99.984	98.049	106.29	101.77	107.52	106.1	104.74	103.81	104.81	111.96	105.87	104.65	99.255	110.34	103.43	108.33	112.41
104.07	99.27	108.07	108.89	104.51	98.909	101.82	107.13	104.21	96.984	100.15	95.417	103.51	107.68	105.73	102.2	95.82	101.67	103.76	101.53	105.2	94.323	100.15	98.8	96.932	99.665	99.14	104.06	103.02	96.345	100.13	98.787	99.301	98.494	102.7	100.39	102.09	103.49	97.602	95.719	105.26	99.738	101.12	100.61	102.2	109.61	95.986	97.155	99.343	98.437
106.22	102.39	107.29	102.92	109.39	106.98	109.59	107.91	104.29	104.08	108.7	102.55	106.05	108.61	105.07	109.48	100.97	106.26	118.99	106.07	111.72	110.5	100.07	107.45	112.1	105.9	107.47	107.71	106.38	101.64	105.52	99.127	110.26	102.82	106.65	105.93	106.78	109.86	106.39	109.47	104.79	100.06	113.45	106.51	105.89	103.42	104.28	102.9	113.19	104.94
109.36	100.64	109.36	109.55	106.51	109.88	101.69	99.144	101.86	108.16	105.56	112.79	102.74	105.04	106.08	108.33	108.73	104.6	109.78	101.86	111.53	111.31	107.38	100.83	99.743	107.99	102.02	106.7	103.24	106.79	102.1	103.5	100.92	103.16	106.38	104.42	98.046	105.2	103.95	102.73	105.54	111.4	108.22	104.56	104.12	103.12	109.46	106.65	108.24	101.44
107.24	107.11	110.94	108.48	105.94	106.56	108.67	108.17	104.76	110.12	107.09	109.62	106.31	105.9	106.43	105.65	102.3	102.47	106.49	106.79	107.11	107.57	102.16	101.39	104.11	107.23	102.22	103.46	110.97	108.29	105.2	106.82	107.84	102.91	110.22	107.38	113.91	103.98	109.72	112.4	108.22	106.29	105.11	107.22	103.37	113.86	104.22	109.88	104.25	110.17
102.55	101.51	102.32	97.303	98.402	98.838	100.92	100.02	103.67	106.17	102.98	98.987	95.325	99.315	106.49	101.47	102.46	98.164	95.147	96.235	95.846	99.14	104.61	99.493	103.48	103.17	103.37	99.41	103.24	94.574	99.256	98.444	94.268	105.89	95.1	96.556	95.067	99.061	94.082	99.168	105.33	100.55	99.18	101.06	103.62	89.097	96.363	101.7	99.265	106.58
108.77	102.72	106.66	102.24	100.98	108.91	105.41	103.94	100.24	105.32	101.88	104.34	103.39	104.36	104.47	107.33	105.57	100.01	104.83	101.8	105.27	100.88	111.52	105.63	110.72	104.94	97.663	108.08	99.593	103.31	104.73	106.47	101.24	102.33	100.97	99.318	107.85	103.71	106.93	102.4	105.44	99.556	100.35	103.06	103.57	105.16	101.03	102.41	105.14	102.43
111.13	119.73	113.76	116.51	109.95	113.03	115.5	113.25	112.95	113	111.17	117.74	108.27	114.7	112.43	109.39	105.16	113.29	116.47	108.82	113.19	107.35	109.17	112.85	113.26	113.18	107.98	121.17	106.46	111.29	107.44	110.69	107.99	106.47	112.45	113.11	108.86	108.97	108.68	107.6	105.86	115.98	110.22	105.79	109.19	111.36	115.49	107.92	108.93	110.5
104.44	108.15	99.003	113.22	103.91	106.09	105.5	99.529	107.17	103.97	101.55	106.49	107	107.23	107.75	103.62	109.53	104.93	103.12	104.2	103.28	102.26	106.25	105.43	109.62	102.47	100.33	104.74	107.4	100.44	100.16	105.49	107.74	110.51	102.19	104.62	108	106.08	105.81	97.787	104.81	105.59	102.74	101.11	103.99	105.86	111.61	109.7	105.85	109.77
95.367	101.2	107.17	104.54	103.16	101.28	101.68	97.281	95.685	97.664	102.6	97.893	99.563	97.876	103.86	108.96	98.59	100.53	102.53	98.494	107.94	99.109	97.375	104.78	99.672	101.53	102.15	96.81	93.588	96.421	97.286	93.275	101.59	98.18	98.634	99.15	101.48	99.912	104.58	94.211	93.713	104.54	100.58	95.676	102.16	98.262	97.654	100.47	95.869	103.63
102.63	105.84	103.28	102.7	99.903	102.16	100.66	106.79	105.53	107.81	102.86	107.83	109.48	102.94	101.74	107.37	102.75	107.29	104.24	103.15	105.7	101.31	103.53	112.18	105.17	107.96	108.95	106.64	102.67	104.04	107.86	105.5	106.24	110.19	105.91	109.44	109.21	108.08	104.27	104.84	96.674	104.8	106.62	103.76	107.75	106.8	109.77	106.75	106.53	107.08
105.37	107.07	102.73	103.44	107.13	108.41	106.05	103.01	103.07	105.89	100.75	102.38	105.56	115.37	104.77	105.24	106.35	106.37	100.23	104.09	110.52	105.19	100.27	110.09	105.17	104.68	105.63	103.57	111.99	108.17	107.15	102.52	103.68	99.333	108.09	105.58	107.8	106.17	103.63	107.45	108.21	109.86	104.79	103.77	97.351	106.34	102.04	103.46	109.76	108.53
102.71	100.97	97.701	105.94	113.5	107.4	107.09	106.62	105.52	107.49	107.41	109.06	104.3	98.534	105.34	103.4	103.7	101.1	107.35	104.08	110.91	108.99	101.36	106.67	107.29	104.53	108.85	106.39	103.25	106.94	104.92	116.23	105.83	106.03	112.54	112.43	107.11	110.8	110.14	110.59	107.15	108.69	108.92	106.16	103.71	102.73	106.94	106.78	104.31	104.48
113.08	110.95	113.38	112.96	114.29	109.19	116.56	105.93	108.67	106.63	113.11	107.71	110.1	111.9	115.57	115.21	112.14	114.06	114.35	111.01	107.33	115.37	104.62	108.91	111.57	104.56	105.86	109.86	106.38	110.59	109.82	108.04	117.13	110.97	110.38	106.42	114.03	109.57	113.64	114.32	114.38	104.36	116.63	108.43	114.52	115.75	115.25	109.68	109.93	112.44
118.82	109.36	117.09	112.87	111.82	111.82	116.81	106.78	110.03	113.69	109.17	113.6	111.63	113.87	110.96	112.25	115.9	118.87	112	112.03	120.01	115.96	109.45	110.83	109.94	104.66	109.78	115.39	111.85	115.18	113.67	111.21	114.93	112.23	111.01	109.51	116.1	113.08	116.79	111.81	107.8	112.8	109.63	114	110.45	107.59	114.04	111.79	109.39	109.49
108.98	98.655	112.03	118.35	114.09	109.3	110.42	110.87	109.33	105.91	111.26	112.79	108.1	108.18	112.14	109.99	109.24	112.05	111.26	109.19	114.05	104.34	114.71	116.38	111.79	114.77	108.81	108.62	109.4	108.23	117.05	109.04	105.37	115.15	111	112.17	110.78	111.68	107.88	109.05	102.64	110.01	109.08	112.78	112.62	111.51	107.55	109.66	112.06	113.95
104.89	97.176	100.8	104.99	108.01	105.29	110.31	103.44	105.93	109.79	99.594	104.84	107.22	102.35	108.42	107.58	101.95	98.049	99.422	106.38	100.92	108.01	95.237	99.704	106.35	102.61	103.6	101.28	105.18	114.5	103.88	105.06	102.13	96.663	102.3	104.38	104.51	104.68	110.02	109.09	107.28	102.31	106.11	100.99	101.76	106.09	101.48	100.57	99.986	107.18
106.15	101.48	104.16	114.81	106.49	103.91	102.78	106.23	108.66	102.65	108.43	108.27	109.86	107.63	105.98	104.33	110.14	108.07	108.01	106.15	103.01	106.14	101.13	105.57	111.62	105.27	107.08	108.38	100.14	102.5	101.25	105.36	103.71	106.58	103.42	106.96	102.97	109.26	106.09	102.91	105.96	107.34	109.9	108.93	100.38	103.34	104.64	103.64	109.46	109.02
103.73	110.45	103.72	108.22	106.13	106.83	101.06	106.66	111.03	105.38	101.84	106.25	108.6	108.93	112.33	107.65	106.41	112.37	106.8	104.91	108.47	103.88	108.03	99.123	106.98	104.68	109.32	107.61	106.53	104.61	107.36	104.42	109.34	107.1	105.73	102.69	105.21	100.48	107.47	111.84	107.42	97.39	111.74	107.3	100.57	101.76	104.2	102.63	114.87	112.49
101.5	106.42	110.7	107.27	107.72	106.21	101.09	109.83	99.936	107.33	106.76	106.21	100.51	100.67	104.22	102.81	102.01	110.41	107.96	98.07	104.58	106.51	104.42	102.6	108.02	108.05	103	106.06	106.14	106.88	108.51	104.1	111.62	103.49	98.673	103.98	102.36	106.4	105.62	103.45	112.54	108.95	104.44	104.93	107.2	112.09	108.03	109.7	108.41	100.88
104.07	103.55	108.7	108.01	106.57	107.1	105.82	109.47	110.11	105.14	102.14	103.17	100.75	109.44	103.46	101.17	106.85	104.21	109.82	105.36	108.6	109.29	107.79	108.44	105.37	100.24	104.83	102.4	104.08	101.28	109.2	105.78	110.57	105.85	109.11	103.79	104.88	110.21	103.13	105.34	105.91	102.08	107.81	104.46	103.45	112.96	102	107.29	101.94	109.82
103.7	100.46	103.06	102.53	105.04	98.756	105.65	102.44	104.11	106.1	104.73	103.77	104.96	100.95	102.6	108.03	102.26	96.178	102.83	103.34	101.94	107.99	105.61	110.9	106.72	107.01	113.81	103.79	101.59	104.65	105.4	105.9	102.4	106.39	102.79	106.89	104.58	103.94	102.43	103.34	105.62	104	105.53	102.72	101.22	102.79	100.53	106.5	103	108.91
99.157	108.34	102.76	103.05	101.99	104.71	100.35	109.38	104.43	99.39	101.69	106.37	107.72	109.96	105.19	103.76	107.64	101.18	100.61	99.082	108.45	104.32	107.13	98.059	103.29	101.09	103.03	114.84	107.59	109.63	109.42	105.76	107.45	105.01	99.875	110.14	105.07	103.27	99.56	102.33	99.325	103.98	112.53	109.66	98.056	102.13	109.25	103.74	105.44	99.64
108.67	105.8	103.43	103.76	102.64	104.04	99.3	104.01	109.46	109.09	104.91	105.59	109.26	112.51	99.844	108.02	107.78	104.62	104.43	107.98	106.58	106.61	105.45	101.96	101.75	109.41	107.02	113.14	104.06	102.19	106.49	106.56	104.3	105.42	105.8	107.41	112.99	96.896	101.84	103.13	101.52	108.04	106.37	108.41	111.83	111.28	109.11	105.8	105.87	103.68
109.94	104.92	105.21	105.68	101.02	106.16	102.75	104.04	103.54	111.94	104.78	108.18	101.47	103.52	98.81	110.9	110.54	102.94	113.73	109.03	102.74	109.34	112.53	105.74	113.47	103.39	103.49	112.09	109.22	105.35	103.04	101.47	110	103.56	100.3	105.06	108.68	106.02	101.67	100.04	106.42	94.476	110.63	101.32	106.33	107.42	100.47	107.13	96.648	103.96
112.99	107.62	112.43	118.31	112	116.86	107.86	108.95	106.37	110.69	108	108.49	111.67	110.52	115.57	110.92	112.38	110.59	112.19	112.92	109.93	110.24	110.25	115.85	117.27	112.18	117.59	116.24	112.75	114.01	113.68	110.57	113.94	108.27	114.18	112.29	112.09	104.54	110.67	109.82	110.3	107.99	112.56	111.77	115.3	113.73	109.01	116.95	111.92	107.44
101.92	106.84	110.23	102.85	103.79	106.91	101.97	101.32	104.1	106.42	105.59	106.88	107.63	107.24	99.164	109.48	109.29	101.75	102.39	106.29	106.58	107.84	104.93	103.57	103.66	106.13	103.68	105.14	101.63	104.39	104.42	104.83	102.22	102.62	111.01	105.91	104.62	109.38	106.66	101.26	107.15	104.72	105.76	109.05	105.77	105.25	102.53	107.02	104.33	103.1
117.14	111.12	117.58	111.53	111.87	118.56	110.57	106.78	109.59	112.52	111.94	110.14	117.43	114.81	117.49	110.11	112.76	114.85	108.5	116.2	110.17	117.32	110.85	113.34	111.17	113.72	119.23	112.92	114.37	117.75	112.2	108.96	112.64	110.48	115.81	112.34	115.57	110.79	116.09	110.46	118.49	106.33	107.66	113.07	111.35	104.93	113.88	102.83	107.79	104.67
97.669	106.87	102.23	94.043	104.3	102.94	91.32	99.31	103.36	97.559	97.628	95.656	97.645	98.185	103.68	101.95	97.267	105	101.63	97.293	93.579	96.334	102.9	99.028	99.736	91.709	96.968	102.62	105.9	97.603	100.77	98.581	103.75	102.51	103.77	102.78	96.733	103.84	96.871	99.203	101.47	103.72	101.26	94.306	95.047	103.87	92.993	109	99.566	99.502
119.97	115.65	117.66	114.1	118.87	113.99	121.31	114.2	113.88	118.46	119.77	118.61	114.7	117.02	116	114.05	118.14	116.2	117.13	114.49	117.21	114.21	116.43	115.38	127.97	116.45	112.79	125.7	121.9	117.01	114.21	117.35	119.68	119.3	114.75	114.43	119.1	120.8	117.99	115.41	116.94	112.63	116.29	115.55	122.31	113.11	123.86	115.65	120.51	113.02
104.77	110.32	106.38	113.47	110.04	108.31	107.27	107.17	114.82	115.68	113.08	105.16	108.69	109.87	105.39	116.9	108.94	107.41	112.31	110.54	111.89	105.14	110.95	106.43	107.54	107.63	107.89	112.12	106.39	112.67	110.12	113.32	112.44	107.5	104.85	105.52	114.56	113.85	107.76	111.06	104.1	102.99	107.78	110.59	108.89	110.56	117.54	107.17	116.08	104.95
101.13	103.18	108.49	108.03	105.75	107.03	105.92	106.72	103.5	105.88	99.11	104.75	103.35	113.17	103.89	108.34	108.75	105.51	109.63	105.33	104.94	102.26	110.19	109.9	104.14	107.21	104.37	105.33	100.98	101.91	108.23	105.71	105.95	110.02	102.32	107.49	98.545	104.75	107.61	106.27	112.29	105.13	100.01	101.24	98.255	107.86	106.81	107.05	110.04	102.54
105.02	104.54	112.23	116.38	106.95	114.5	112.14	108.41	104.36	112.43	107.01	105.98	109.09	109.97	112.38	108.95	108.79	114.2	107.04	116.66	114	113.04	102.59	101.7	112.37	111.09	112.21	110.92	102.93	112.69	109.48	119.52	112.2	105.88	113.22	116.6	110.27	114.86	114.51	111.99	112.55	105.24	113.96	104.25	110	112.67	110.51	102.46	109.47	110.78
106.72	105.74	104.56	104.21	108.84	101.4	97.353	106.49	107.12	99.979	107.79	100.67	104.51	110.94	100.24	109.3	107.23	106.1	104.5	104.48	105.49	103.35	104.4	97.104	102.03	108.43	107.45	99.939	107.27	104.88	102.53	104.83	101.66	106.21	102.13	105.88	103.42	103.55	106.66	104.62	100.17	109.64	110.96	101.72	103.96	109.92	109.43	109.68	106.14	107.71
106.94	108.12	108.42	104.91	109.25	112.17	114.09	101.16	104.33	104.14	111.5	107.95	109.22	104.45	106.1	102.63	106.09	105.15	105.23	105.17	104.62	106.39	97.618	115.85	105.06	100.63	104.16	102.94	105.66	110.5	111.78	107.66	103	109.43	101.29	108.19	101.92	112.72	103.92	104.32	109.84	104.78	103.73	107.83	110.07	103.45	106.63	104.3	109.71	107.55
100.96	98.833	101.6	98.799	98.893	96.855	98.469	100.06	100.54	97.23	95.454	98.467	96.639	105.52	97.649	94.733	99.545	101.88	99.982	101.08	99.767	100.19	100.03	96.672	99.485	99.785	99.785	94.729	98.625	100.3	99.514	99.713	94.862	102.37	98.045	92.996	95.218	96.348	96.303	100.46	95.742	101.43	101.01	106.15	103.46	101.89	99.833	103.48	105.42	100.5
111.58	110.39	107.73	104.09	104.41	104.55	106.2	103.93	105.74	101.85	106.83	106.07	102.33	112.16	101.78	108.89	103.06	105.89	112.57	107.23	105.85	108.69	110.77	102.19	112.04	105.97	104.5	105.69	111.51	105.71	110.25	103.75	105.84	98.973	107.65	98.632	102.18	100.11	107.08	97.779	101.09	99.329	108.49	104.8	113.59	99.644	106.67	100.49	104.83	107.98
118.77	106.01	111.08	118.18	120.14	118.23	121.09	118.37	117.38	120.06	109.23	118.23	111.04	116.94	114.45	112.69	114.56	114.52	114.6	118.14	114.37	126.31	114.64	114.32	121	115.66	118.48	114.9	109.77	114.97	113.23	116.45	123.29	121	116.57	117.73	111.33	117.57	120.13	120.47	118.19	118.36	117.78	111.41	119.9	114.71	121.94	120.62	115.17	116.3
99.012	97.271	94.333	95.058	95.447	104.63	94.975	103.92	97.47	106.76	99.9	99.166	93.763	98.293	97.592	103.27	102.54	102.32	101.65	100.8	104.46	99.994	100.38	106.1	95.058	98.707	105.4	98.566	103	105.3	100.58	101.75	97.091	101.48	96.964	97.918	101.3	99.512	108.12	105.8	104.17	96.678	96.385	96.838	101.87	104.81	98.637	101.73	102.18	103.66
107.7	106.94	108.77	99.118	99.548	101.94	107.18	104.28	102.68	113.25	97.337	101.79	105.41	103.32	102.12	106.82	103.92	107.69	113.81	104.21	100.09	100.86	96.724	107.37	103.44	111.57	109.34	102.02	105.56	105.33	107.49	101.49	102.98	104.81	111.48	106.76	105.72	108.05	102.1	105.07	108.39	107.57	106.91	104.33	99.376	98.091	105.59	98.097	102.81	104.15
110.53	113.01	114.13	111.65	112.36	110.26	113.35	114.3	110.71	113.19	109.59	111.06	112.49	108.38	110.35	111.71	106.39	110.24	113.49	108.45	108.11	107.21	110.18	110.28	111.25	107.4	114.61	108.47	109.44	106.82	100.97	107.25	110.53	107.09	111.78	107.02	107.94	108.62	111.83	115.79	115.85	109.33	110.22	109.03	111.97	104.11	112.72	105.64	117.01	111.31
126.77	116.32	117.55	115.94	113.8	117.69	119.93	120.55	115.22	116.66	118.08	117.1	118.58	117.99	110.98	117.03	118.04	114.3	111.91	116.77	117.76	117.06	119.27	115.15	109.57	117.79	112.21	116.83	113.59	119.27	118.07	127.08	114.6	121.96	115.95	115.77	126.67	114.84	122.05	116.38	116.16	118.11	118.23	114.18	116.81	114.18	120.57	120.15	115.38	121.86
94.75	107.37	95.67	94.629	98.968	110.24	101.37	97.553	96.87	99.348	100.02	96.831	95.969	102	101.63	99.848	102.31	97.028	105.9	99.804	97.573	102.73	102.65	97.679	95.594	106.37	100.13	101.48	101.24	95.549	96.058	102.8	98.834	106.72	103.14	100.47	101.94	95.486	100.16	101.24	103.58	101.58	102.91	111.33	101.68	97.55	95.981	98.274	102.38	102.29
111.71	102.92	109.18	109.4	106.99	109.28	110.36	109	106.92	103.62	111.2	106.41	109.17	111.93	113.25	115.94	101.78	109.78	113.05	114.55	112.77	102.49	112.27	103.63	109.38	110.03	100.6	105.08	117.36	112.99	106.64	112.42	107.16	112.82	105.5	101.16	111.99	108.97	110.48	104.17	116.43	111.55	108.2	109.36	111.61	114.61	104.87	111.11	107.59	109.16
106.11	100.75	93.481	99.076	96.797	95.021	100.55	101.48	102.06	97.744	103.99	104.27	105.52	101.16	95.414	103.76	100.63	104.99	100.49	100.05	95.836	95.976	100.19	103.06	99.108	102.42	99.602	100.8	108.65	97.832	97.444	99.469	102.55	104.14	94.723	101.95	101	96.884	103.76	99.34	95.163	103.67	102.58	98.002	91.017	103.65	98.362	97.932	100.39	108.72
100.57	106.73	106.06	107.23	105.71	107.47	112.67	110.87	106.27	106.25	113.64	112.31	97.835	105.78	111.25	110.3	102.48	101.11	108.75	99.029	108.92	106.78	103.92	106.97	105.27	108.37	109.56	108.17	104.52	107.48	111.43	108.42	106.05	101.74	107.19	105.7	112.27	109.96	105.68	109.48	106.12	107.69	108.33	111.02	109.94	99.941	106.16	105.02	108.99	102.86
103.32	107.03	102.12	103.19	105.56	102.95	102.91	109.6	108.9	104.31	111.48	104.17	103.84	104.26	98.103	106.81	95.538	103.02	103.11	101.72	100.65	101.43	103.33	101.32	105.74	107.28	103.36	104.49	105.59	102.64	99.935	98.339	105.49	106.99	106.07	101.22	109.41	100.85	109.72	99.347	106.79	105.91	103.73	104.88	103.68	101.22	105.66	102.61	104.02	103.22
101.27	101.86	92.335	105.21	103.32	102.12	98.618	92.492	101.33	102.62	96.048	98.444	96.519	99.292	96.026	94.707	97.943	96.385	103.59	99.69	94.727	107.01	96.042	97.095	101.26	96.625	102.02	98.864	100.66	99.901	92.62	99.058	99.939	99.423	103.83	102.44	102.7	99.812	103.94	101.02	97.628	99.675	101.64	102.66	97.114	104.86	101.13	89.008	98.031	99.097
107.2	111.46	109.12	115.58	109.31	104.13	112.44	113.97	108.35	106.43	102.5	106.8	106.25	109.42	109.07	111.91	116.93	109.48	109.84	106.5	109.88	108.26	110.09	118.82	108.71	114.83	109.45	105.93	113.05	108.53	115.35	108.92	115.93	112.81	111.6	118.37	106.95	115.17	109.09	110.26	107.19	108.59	104.46	101.63	112.07	116.38	106.81	104.58	104.12	110.83
103.27	109.86	106.45	103.66	111.6	104.03	109.83	108.97	111.96	104.92	106.29	101.79	103.93	101.31	107	111.49	107.13	98.876	101.25	108.43	105.31	102.08	108.38	101.94	111.4	101.62	101.67	98.707	111.69	104.6	109.42	104.62	101.63	104.21	110.7	111.73	100.59	102.65	106.24	104.8	105.54	113	109.01	101.09	107.04	108.13	107.73	100.6	106.94	102.37
106.69	106.53	104.58	97.041	100.53	97.419	111.28	107.77	105.32	104.75	108.92	106.1	101.87	105.04	104	103.68	104.12	105.63	109.88	97.282	103.5	98.308	100.01	106.64	108.63	104.05	103.2	100.21	102.42	104.31	104.42	103.22	103.65	110.63	101.23	114.03	101.36	104.59	102.17	100.78	113.15	104.02	106.07	107.84	106.46	106.27	104.31	107.74	102.72	104.61
97.185	95.753	100.67	99.009	102.73	99.613	105.5	99.029	103.03	99.041	99.704	105.28	96.774	100.6	98.175	105.02	102.81	98.508	100.93	97.542	102.19	95.435	101.18	99.019	94.625	105.37	103.47	103.54	98.78	96.825	100.15	95.456	100.56	100.72	100.9	101.7	101.39	101.47	95.299	96.683	96.646	99.028	100.2	97.439	105	95.769	98.943	99.031	104.38	104.25
94.02	105.32	102.77	103.91	100.73	98.76	104.52	106.95	102.75	99.334	106.57	103.67	100.59	104.49	100.77	105.65	102.78	109.32	105.23	104.48	96.224	106.32	103.67	100.86	106.33	113.05	104.49	101.68	104.99	103.77	99.937	104.92	98.242	101.46	107.56	107.35	103.42	106.28	103.24	111.44	101.19	102.45	103.31	101.59	99.618	102.43	93.675	102.25	110.03	112.29
107.34	106.36	106.3	107.07	107.7	106.48	107.77	106.88	105.54	103.47	114.06	106.74	110.65	109.17	101.49	109.94	101.13	109.24	109.59	110.17	105.8	105.78	102.2	104.21	104.91	104.49	99.975	109.7	108.28	106.3	99.411	109.4	98.317	109.28	97.467	106.93	105.57	98.875	114.57	107.58	108.52	104.38	105.97	103.75	107.45	109.17	104.33	110.72	114.09	96.753
112.87	113.32	118.18	107.87	109.73	105.5	105.79	108.9	113.06	114.46	108.69	109.85	108.87	109.95	111.43	110.7	107.99	106.1	110.07	109.68	115.46	110.86	108.34	111.73	114.29	118.24	111.28	112.97	109.84	108.83	111.22	115.86	110.25	111.56	112.98	105.24	115.08	112.67	108.44	111.47	110.47	113.45	112.53	115.09	110.38	112.04	117.82	117.34	111.28	113.99
108.12	109.89	107.1	107.88	100.5	101.47	107.08	111	111.17	106.49	106.85	105.14	97.806	107.78	109.59	108.45	107.4	110.4	103.79	110.35	111.36	110.42	106.67	108.8	105.55	105.84	110.81	108.36	99.566	101.69	97.546	101.81	104.45	108.2	114.4	104.8	110.22	109.86	104.45	109.8	106.8	103.01	105.24	107.02	102.98	103.91	112.06	108.19	111.36	100.36
96.935	105.21	112.57	109.6	108.02	109.89	102.94	109.03	105.4	111.51	108.03	100.38	104.61	106.67	110.71	102	112.2	101.67	112.86	103.81	106.75	106.84	105.96	108.34	102.28	107.16	109.13	102.91	103.54	102.97	109.63	105.04	103.88	101.93	99.305	109.17	105.86	107.16	108.74	112.55	104.42	100.22	110.01	109.59	103.02	103.97	104.48	103.57	105.42	111.77
101.04	107.27	103.62	111.17	102.64	107.59	106.71	107.4	103.6	103.5	100.95	106.65	109.13	106.08	109.14	109.62	104.65	110.4	110.28	104.95	107.72	106.19	104.51	106.96	107.54	103.86	100.41	104.92	102.82	105.07	101.9	112.06	105.11	103.66	103.92	104.63	103.22	106.35	102.14	113.09	101.04	107.47	101.91	104.54	107.11	113.79	100.14	108.14	102.08	105.18
109.25	109.52	107.1	104.06	115.12	108.34	111.25	106.99	108.97	112.77	104.22	114.17	114.23	107.78	110	104.02	110.68	110.54	108	106.63	107.5	112.59	111.85	106.48	107.32	106.07	108.2	107.49	108.59	110.2	109.38	111.89	108.75	113.69	113.57	112.44	104.09	111.09	105.97	111.1	110.26	104.83	106.44	108.94	102.99	104.65	102.05	109.04	114	113.32
104.7	102.47	106.9	111.22	103.9	103.25	103.03	104.34	103.24	101.77	99.195	102.05	99.236	105.32	104.03	98.892	105.71	104.59	104.71	103.47	104.56	104.89	107.8	106.23	98.753	107.62	113.06	102.33	111.33	110.48	104.67	107	101.01	101.01	100.87	111.23	106.28	103.8	104.27	103.59	103.09	106.81	103.82	105.08	105.35	102.82	109.38	102.26	107.22	100.63
96.059	107.03	101.24	99.055	99.672	99.254	96.985	105.1	102.33	97.641	101.28	99.385	100.18	100.37	98.506	98.943	95.035	103.03	109.32	103.25	102.67	108.4	104.25	100.96	97.285	107.93	92.763	100.35	93.826	100.04	102.78	102.58	108.08	96.251	97.59	104.07	96.483	104.52	98.857	100.08	97.18	101.62	104.65	98.518	96.029	103.81	97.661	102.98	102.52	99.989
109.53	105.18	102.75	106.33	108.54	100.61	104.92	108.14	103.06	105.54	105.93	108.59	105.43	100.54	105.1	110.79	103.13	101.65	105.15	104.5	103.05	108.79	107.42	109.58	108.03	104.58	110.57	105.18	103.92	111.67	104.66	110.86	107.56	106.24	107.08	104.46	100.26	102.6	96.803	107.67	105.2	111.32	103.35	105.45	103.47	107.1	103.93	101.44	107.11	103.63
110.87	100.28	108.63	108.28	104.21	112.18	109.38	105.14	99.162	110.89	101.35	104.76	102.64	112.09	105.75	103.08	103.12	111.04	107.39	103.18	105.38	101.17	98.879	96.766	97.894	102.78	104.72	104.91	97.989	104.52	106.56	115.64	104.74	106.62	105.38	106.2	109.39	102.21	109.26	104.43	103.19	106.94	103.29	106.09	103.8	107.6	106.48	103.11	98.716	103.81
104.12	108.08	116.63	109.11	111.42	110.69	110.02	105.92	105.92	108.24	100.84	110.05	102.52	101.2	104.09	109.06	107.75	105.42	107.74	107.34	103.18	110.8	109.7	109.56	106.32	110.39	112.25	106.92	110.08	105.57	105.07	105.08	101.11	107.93	108.11	101.07	97.828	110.71	109.07	108.3	111.95	104.62	107.7	105.6	101.77	105.78	103.05	108.16	99.472	107
98.04	100.75	104.13	103.63	99.631	95.514	100.61	100.33	100.04	104.27	99.557	103.49	98.682	102.88	99.114	98.1	103.12	99.382	107.12	96.697	98.092	98.471	99.906	103.14	99.707	96.638	95.292	100.42	97.369	101.09	98.94	95.558	103.06	98.502	101.32	96.477	107.69	98.863	100.31	99.762	97.382	96.424	102.89	99.015	99.29	99.443	102.54	102.11	98.686	96.313
102.57	108.78	101.22	108.17	104.84	101.12	110.86	107.61	109.17	98.835	111.06	99.505	103.4	103.87	113.08	111.32	105.93	110.29	107.8	104.03	107.4	107.71	102.87	107.56	102.26	108.11	105.24	108.17	102.53	103.47	103.83	104.34	103.83	100.97	108.05	105.89	105.39	108.01	103.86	112.75	107.59	106.62	114.32	106.51	107.37	107.5	104.1	102.55	104.49	99.341
107.65	121.29	113.46	121.86	114.98	121.72	113.32	123.16	118.49	117.51	118.16	115.2	118.37	114.12	120.49	119.85	118.63	121.48	117.54	119.73	114.18	114.38	116.71	117.23	117.25	111.87	117.99	116.02	120.13	121.59	120.22	118.16	113.68	111.93	123.25	123.21	119.41	121.12	114.19	116.19	118.09	114.36	116.67	123.84	124.3	114.17	116.26	117.21	116.49	114.12
107.16	108.38	114.18	113.78	112.72	116.36	111.41	115.8	110.95	116.18	114.71	116.32	111.3	114.14	118.13	117.17	105.78	118.47	109.97	116.21	111.74	107.59	114.11	112.74	115.54	113.57	108.88	110.54	111.12	117.44	115.02	108.23	107.74	115.93	113.65	108.25	113.73	107.34	107.42	116.17	115.5	113.81	103.23	108.5	113.11	107.7	117.43	111.59	114.88	110.93
111.43	109.6	113.88	110.63	117.81	113.87	113.96	110.21	111.42	113.9	113.24	110.48	111.49	110.59	107.88	109.06	109.94	103.98	117.13	115.41	109.88	116.54	116.37	112.32	121.64	113.57	114.78	111.47	113.27	108.74	112.94	113.02	103.6	108.3	116.59	116.94	112.38	116.47	108.33	113.27	107.16	115.51	107.88	115.02	113.91	109.89	111.56	113.14	115.25	113.04
103.35	103.87	107.88	107.46	102.86	111.57	110.94	111.68	106.65	108.49	102.65	103.56	111.57	102.97	104.04	98.386	99.902	102.34	104.65	103.08	106.02	106.19	109.44	102.39	100.97	104	104.56	103.48	108.29	102.73	105.56	105.03	108.16	108.85	105.36	107.04	102.22	107.45	102.46	111.4	102.01	107.5	100.64	104.51	108.92	103.57	102.27	104.78	100.55	104.84
111.2	114.07	110.19	116.38	107.59	117.59	118.08	110.89	108.06	112.85	115.23	109.06	113.02	104.91	111.15	108.46	110.84	111.77	105.7	107.83	112.69	113.41	110.42	105.99	112.23	107.16	116.52	112.99	117.76	112.38	113.52	102.78	119.07	110.13	105.58	108.9	110.73	109.02	107.07	114.55	109.46	112.67	117.5	107.12	109.37	108.85	108.87	107.2	111.88	104.56
104.13	104.48	99.041	99.214	99.056	104.79	99.725	99.929	102.63	95.191	100.4	93.326	93.215	101.5	97.961	95.93	103.46	99.092	98.154	99.988	99.642	97.063	98.468	102.15	101.3	106.53	98.505	98.886	101.42	99.589	98.195	99.202	97.968	103.39	99.773	100.73	103.87	102.81	103.46	99.919	96.629	95.895	97.538	99.572	101.9	93.971	94.856	99.186	99.949	100.01
111.76	108.97	105.53	111.82	109.52	114.79	113.71	109.61	113.35	111.62	108.84	106.05	115.07	114.89	116.13	113.25	112.61	116.4	115.24	114.1	110.72	106.23	111.63	112.29	111.05	116.33	113.14	107.45	114.94	107.99	114.2	111.8	109.42	116.08	105.84	112.24	115.2	115.55	110.35	109.79	110.49	109.78	116.3	111.33	113.06	108.57	119.65	109.41	109.79	120.39
104.15	99.989	103.57	102.78	104.8	103.84	101.16	105.65	111.68	104.12	102.88	99.648	105.79	106.74	109.36	107	106.86	106.31	108.11	104.78	101.43	105.02	103.53	105.41	108.49	108.81	106.39	106.71	105.64	108.91	105.89	106.53	108.51	103.48	104.42	98.402	101.44	98.382	107.38	104.41	108.35	103.28	98.285	98.01	112.93	102.98	108.75	108.58	100.47	97.19
107.97	99.506	105.96	105.52	111.32	106.6	107.35	101.65	105.64	108.57	110.64	105.18	108.3	102.68	106.4	110.86	106.58	104.27	111.04	110.93	111.03	106.76	104.06	108.41	110.69	105.4	103.53	104.97	109.06	105.09	110.38	102.28	107.65	103.07	105.97	107.24	108.88	101.56	104.34	104.18	101.34	110.56	102.83	100.43	108.71	107.07	103.07	107.45	95.852	103.83
109.1	106.18	114.86	112.58	112.4	109.45	112.67	111.08	110.76	112.67	110.72	115.16	114.72	111.42	108.35	112.22	109.27	115.32	115.21	107.8	108.11	116.6	110.39	113.1	113.39	109.59	110.82	114.73	106.52	119.24	112.73	110.46	113.62	114.96	110.41	120.96	109.9	113.54	112.26	117.91	107.95	112.86	113.54	111.4	114.02	108.1	118.35	109.54	113.44	112.22
106.58	109.3	107.86	115.99	105.88	113.34	108.11	112.74	106.54	109.1	110.72	115.13	109.22	111.71	111.79	108.02	110.07	108.67	105.58	114.09	112.25	114.38	110.01	111.98	110.01	114.84	110.13	102.79	111.15	108.05	111.18	112.75	117.45	116.25	114.79	108.74	110.49	109.68	109.33	116.33	121.51	111.08	116.84	107.83	111.89	111.23	119.91	115.29	116.47	112.66
91.684	106.35	101.13	100.6	99.307	101.18	103.18	102.51	103.58	98.756	100.38	98.1	102.45	96.913	100.91	102.03	101.05	102.14	108.3	97.415	104.63	100.99	97.714	102.9	99.079	97.74	104.54	105.42	109.81	105.56	101.7	92.018	99.633	109.18	100.58	109.34	99.648	106.72	105.61	104.7	100.13	103.09	104.29	109.4	103.17	103.35	102.25	103.7	101.61	101.46
103.1	100.3	98.977	98.98	97.58	90.324	105.44	99.802	103.47	96.421	97	102.43	102.93	103.48	94.397	103.93	98.311	106.98	96.732	95.214	99.299	100.8	104.06	99.046	100.34	88.628	103.22	103.35	97.8	100.34	96.601	99.949	104.39	103.62	100.25	104.91	104.41	98.569	99.148	106.6	102.63	91.409	99.489	104.57	103	97.294	104.53	103.71	95.379	102.56
108.61	110.11	104.36	109.75	113.4	103.21	118.9	109.38	111.91	113.81	111.17	111.12	112.26	111.74	111.07	117.76	110.94	114.15	110.87	116.9	111.99	115.35	118.19	112.2	117.3	114.36	112.12	108.67	108.94	110.45	118.66	104.22	116.26	103.21	109.2	106.71	104.04	112.85	105.18	115.64	110.08	115.93	110.09	106.17	116.94	112.13	110.21	109.53	108.98	109.36
110.45	113.44	115.67	110.36	115.95	114.08	108.51	111.8	111.24	113.76	104.14	104.18	119.89	111.48	112.16	112.09	112	105.89	112.66	108.87	115.78	105.11	114.15	106.56	106.69	110.3	113.59	116.36	105.25	111.46	111.8	109.19	107.79	115.93	116.51	113.5	112.46	106.21	110.53	110.56	111.48	109.33	113.08	114.85	111.02	107.23	106.7	113.3	111.18	112.69
116.98	110.8	114.54	116.66	117.4	108.3	108.99	119.11	112.11	114.45	108.69	116.45	114.43	108.21	107.47	111.13	110.36	109.46	111.89	115.08	109.6	111.62	112.08	114.8	107.4	112.71	113.04	113.1	107.56	119.86	111.56	117.57	114.46	111.21	114.07	109.11	109.73	119.95	109.17	108.85	108.95	115.66	114.29	109.17	113	123.27	114.6	110.67	113.84	111.37
100.39	99.327	100.94	101.65	102.6	97.897	94.605	90.838	92.874	100.14	99.151	96.271	99.52	104.28	95.559	100.07	99.142	101.7	99.915	108.62	96.402	103.98	99.924	102.63	97.603	93.47	98.697	106.51	95.82	97.664	99.965	100.87	106.54	97.378	99.626	102.15	100.87	98.727	107.31	104.79	97.274	91.475	109.8	99.529	93.34	96.294	105.53	95.548	99.648	96.892
109.57	117.42	121.19	114.63	113.28	113.27	114.02	117.21	112.76	118.98	112.06	110.03	112.66	115.3	110.19	116.3	109.18	116.91	110.85	115.28	112.86	115.02	109.08	112.61	108.88	111.71	107.2	112.23	110.88	110.82	118.86	109.92	107.55	110.87	115.65	107.8	112.65	111.08	119.01	105.16	110.85	105.36	107.66	112.44	113.89	119.45	114.35	114.96	111.46	116.62
100.43	98.177	103.3	96.873	97.57	95.389	97.402	98.79	98.977	102.93	103.04	105.78	101.09	104.67	104.57	100.03	101.66	99.831	96.11	100.44	103.27	96.542	103.97	105.19	98.755	100.11	94.728	101.59	101.38	101.95	96.052	101.62	99.772	101.07	102.44	102.33	99.601	102.51	99.007	102.91	99.816	101.56	102.27	104.07	102.92	101.52	106.78	103.32	102.05	105.85
112.17	119.99	117.61	117.69	119.02	116.56	117.48	120.5	115.62	121.86	118.2	118.35	122.14	112.5	119.46	117.02	115.5	117.15	121.42	120.56	116.26	122.17	117.39	109.67	114.14	115.77	116.3	114.02	121.33	114.32	115.29	119.26	120	124.44	116.19	117.11	119.01	112.8	118.99	115.27	111.6	112.81	109.53	116.45	114.49	112.2	117.31	114.74	115.49	112.75
104.9	109	100.8	104.38	110.12	111.97	103.38	110.76	109.87	106.43	103.72	109.79	101.4	117.85	105.87	106.87	96.659	104.72	116.16	106.32	103.92	106.48	104.41	103.36	110.85	103.93	102.71	104.02	101.01	105.01	103.24	115.64	106.35	101.42	103.95	105.93	100.93	110.54	112.39	109.59	109.53	105.64	103.38	109.14	108.65	107.8	99.903	107.85	105.12	107.55
104.75	102.63	107.21	106.06	102.75	108.5	107.95	105.55	104.37	105.77	102.49	110.17	96.618	100.05	107.05	103.96	103.46	107	105.42	106.17	104.97	97.959	93.044	109.45	108.95	107.78	102.28	102.5	102.57	101.38	105.52	105.13	113.45	107.24	107.52	106.09	104.71	113.17	101.32	105.71	107.44	103.31	104.23	106.5	104.01	105.21	98.473	110.97	108.88	100.62
105.84	99.697	96.818	108.62	107.83	111.23	107.8	108.49	104.96	108.83	109.27	107.83	102.35	102.5	108.57	109.01	101.58	111.48	102.12	109.23	104.99	99.242	103.67	110.32	101.27	108.44	103.46	108.99	107.25	105.86	108.39	110.45	104.63	104.47	104.25	109.75	108.83	100.75	101.19	105.01	106.7	109.34	105.45	107.37	99.714	106.65	100	100.91	106.53	107.62
110.19	116.66	102.09	108.11	110.8	112.35	118.92	113.54	110.23	107.68	114.39	109.4	113.37	113.44	113.95	112.01	109.03	114.85	108.81	112.83	116.67	110.08	114.98	111.48	109.69	109.09	111.47	113.47	112.38	104.86	113.49	117.55	111.32	113.06	114.05	115.4	115.12	110.94	117.81	116.3	108.12	113.05	113.02	117.52	108.99	114.55	114.91	115.11	109.21	108.52
111.14	106.27	102.39	103.07	105.67	105.87	100.64	103.09	106.29	106.67	107.09	102.3	102.78	103.3	100.15	95.733	113.15	104.48	105	111.33	110.58	108.08	96.417	105.58	108.17	107.57	104.21	103.27	102.98	106.53	104.4	103.11	109.56	101.94	101.8	105.68	101.43	107.16	109.25	112.74	101.14	107.32	107.61	107.3	111.53	106.51	103.1	104.86	102.58	101.69
105.11	113.56	107.42	111.55	103.98	109.49	107.21	110.18	97.97	100.58	105.66	106.53	102.41	105.56	103.41	102	112.92	107.64	103.06	105.16	103.99	98.352	102.87	103.54	105.6	109.97	100.45	102.58	105.3	108.76	106.59	107.72	105.04	102.37	109.36	109.22	108.16	104.18	106.38	105.61	108.14	103.89	106.6	103.53	106.79	104.1	116.45	101.54	103.15	105.45
108.6	102.3	102.65	105.84	105.39	103.02	102.38	104.9	112.06	108.31	108.13	108.92	108.59	109.87	103.55	102.04	107.12	107.9	106.55	109.63	101.69	106.55	103.62	105.68	99.952	105.46	100.18	105.42	104.95	111.5	103.54	105.08	104.87	95.735	105.06	108.12	106.93	105.93	111.79	110.09	109.62	100.54	107.55	102.76	103.73	107.4	104.62	105.68	105.15	108.32
101.25	105.9	102.92	101.37	105.42	101.24	103.67	105.32	106.28	105.76	99.978	110.07	104.34	110.44	110.26	103.72	99.857	106.16	100.84	107.25	99.898	100.36	102.4	103.56	108.05	104.29	106.15	100.41	108.94	103.96	99.716	112.12	99.631	104.52	109.41	102.86	100.44	104.01	99.362	100.61	103.4	106.82	99.035	99.309	107.93	114.04	101.85	104.74	105.93	104.15
108.84	109.25	115.4	111.37	113.95	114.34	114.09	117.49	121.45	112.1	109.7	109.61	116.29	109.11	107.72	116.08	109.58	113.27	114.66	107.14	112.28	116.73	113.12	112.9	111.98	112.93	110.57	114.29	112.64	106.14	110.4	112.22	114.22	110.08	115.34	113.62	116.54	110.16	110.81	104.41	110.83	112.41	113.75	114.54	108.42	114.52	115.98	114.11	111.37	108.91
104.41	111.75	100.6	105.22	108.1	107.82	104.44	109.08	109.37	111.5	105.79	101.15	107.57	111.69	101.81	107.73	108.91	103.07	105.36	103.86	109.94	101.98	108.15	106.17	104.6	108.83	102.57	101.51	105.68	104.95	102.45	107.15	106.22	103.66	106.17	104.1	98.559	107.47	107.27	108.27	111.91	106.1	109.32	102.27	104.37	107.75	97.769	102.04	105.35	96.491
108.38	106.65	112.25	113.78	111.39	115.09	116.76	111.22	111.58	112.35	110.58	114.89	109.06	109.15	107.97	107.19	111.84	113.72	115.04	112.1	117.05	115.11	110.44	119.35	107.84	111.6	111.36	111.07	108.41	108.33	111.79	108.6	106.28	107.59	115.95	114.28	107.88	109.3	112.96	108.24	112.99	109.49	116.09	110.87	112.85	111.01	109.02	113.66	111.18	117.95
108.38	108.18	103.61	107.35	106.16	104.57	106.44	105.87	111.91	102.81	112.73	103.09	104.62	111.96	105.93	108.37	104.95	105.79	105.03	108.91	112.6	102.89	112.01	103.5	105.69	107.18	105.58	105.38	110.66	106.63	107.39	105.97	106.19	103.73	106.35	101.37	101.79	100.37	104.8	105	104.51	107.56	106.17	106.51	106.76	106.78	106.98	106.79	109.71	105.49
99.119	95.69	97.864	95.002	102.22	93.944	96.618	98.886	97.301	101.76	97.857	110.71	104.84	99.211	99.847	96.977	95.762	96.774	99.665	97.46	100.49	102.26	101	101.47	97.419	102.45	98.512	102.63	99.276	95.25	100.61	98.088	104.28	105.95	97.395	100.76	100.2	99.346	102.35	95.744	96.744	102.11	104.44	105.06	106.54	101.15	103.03	98.269	101.96	101.29
109.37	110.55	112.58	111.45	106.48	106.77	110.07	102.04	102.12	106.76	111.3	111.13	109.45	102	98.648	111.36	110.04	109.08	106.76	109.47	100.18	104.37	105.03	113.54	108.67	104.63	105.16	106.02	101.17	102.14	101.7	108.38	102.35	105.49	106.05	108.33	104.2	102.4	101.9	101.7	107.74	103.44	103.09	104.69	111.7	105.35	106.59	105.32	102.5	102.16
114.66	110.18	107.53	114.58	109.5	111.38	106.06	115.01	115.84	111.84	106.61	118.05	110.41	108	112.68	116.48	110.22	109.23	111.56	108.61	111.9	104.35	111.12	102.6	110.3	111.96	111.53	112.49	114.36	111.15	112.43	113.74	112.7	104.64	103.89	114.47	113.23	115.17	118.23	116.53	116.04	106.73	114.84	106.68	106.64	106.11	110.45	116.53	114.21	109.11
99.327	103.67	103.47	107.98	110.93	105	103.72	101.02	104.46	108.13	103.09	100.41	105.44	104.19	104.26	110.45	99.131	103.89	107.42	105.46	99.918	98.912	97.181	98.27	105.53	107.87	108.64	104.5	107.5	108.94	107.02	102.57	103.15	113.58	102.34	103.52	98.123	102.25	104.49	104.14	97.877	100.9	109.84	108.52	100.85	104.33	110.26	110.51	97.901	99.56
96.133	102.52	102.78	107.05	105.31	109.07	110.12	107.9	97.666	103.86	96.831	101.28	100.52	109.92	101.19	103.05	103.97	97.298	104.84	105.78	108.18	100.62	103.27	101.84	103.21	103.54	104.18	100.75	101.12	103.88	105.2	100.28	97.661	111.03	110.7	104.46	103.46	99.684	103.26	102.11	98.954	104.43	106.62	106.05	104.56	107.47	100.56	103.89	104.08	107.13
107.26	108.63	107.76	105.64	105	107.54	108.48	108.3	104.98	101.23	99.84	95.213	104.45	107.6	102.54	111.71	98.863	110.72	102.48	102.77	103.51	105.29	109.11	109.25	100.74	110.48	110.06	101.41	99.125	100.8	99.346	103.54	104.99	108.65	104.49	105.39	106.33	104.67	99.759	105.68	101.66	103.47	105.67	101.81	113.07	104.3	106.37	110.78	107.49	98.734
95.477	101.97	104.74	103.79	109.26	104.47	104.73	107.51	108.38	102.96	100.65	101.76	109.21	99.751	108.26	103.31	104.41	107.9	98.195	108.29	102.73	106.01	104.54	102.5	110.3	107.12	106.47	103.31	106.84	102.38	107.56	103.89	106.98	106.41	99.575	109.53	105.66	108.12	104.3	99.656	104.31	104.05	112.25	101.33	101.87	99.109	109.2	97.348	110.64	103.97
105.71	103.55	100.08	103.55	103.75	105.67	106.95	105.14	105.69	105.94	109.9	107.09	106.06	102.28	108.26	101.66	104.21	107.29	103.71	103.05	107.57	106.54	109.57	104.44	102.11	109.37	99.773	104.89	102.34	104.07	105.83	106.6	107.06	110.13	99.855	98.36	107.21	99.267	102.47	102.87	101.31	110.17	101.35	105.57	95.733	106.53	106.41	101.69	105.23	111.13
106.49	110.12	110.99	110.11	114.08	107.33	114.3	112.92	113.22	108.69	117.27	116.42	107.97	109.72	111.93	108.47	112.76	107.66	111.06	120.57	112.44	105.47	110.34	112.43	106.72	109.99	112.43	109.14	110.99	112	112.07	112.52	109.75	111.1	112.83	110.98	113.24	111.86	115.49	109.55	113.02	109.3	114.07	111.44	114.87	113.69	110.52	108.79	109.35	112.08
112.09	107.99	108.54	106.92	104.7	111.13	113.98	113.02	118	109.89	110.14	112.75	106.4	113.79	110.43	108.52	105.75	115.58	117.14	107.48	118.92	113.83	112.27	113.6	111.77	117.6	112.6	108.84	109.41	119.06	107.51	108.4	101.3	112.03	116.29	111.93	104.98	109.53	113.38	108.73	103.09	106.91	110.95	108.24	113.61	114.26	109.12	109.92	113.64	112.89
100.54	97.948	106.41	99.238	99.007	102.74	106.21	102.73	107.16	108.34	110.24	102.43	107.79	100.09	98.192	108.64	103.43	103.92	102.04	107.43	100.14	106.07	108.55	109.92	100.1	101.27	105.07	97.859	106.94	108.23	103.91	108.68	109.95	103.65	108.39	102.42	106.08	105.64	102.87	100.87	101.03	104.7	105.18	102.41	107.92	111.44	98.764	105.66	103.89	109.17
96.289	94.248	98.636	106.28	99.739	100.16	96.165	99.05	102.91	100.92	99.41	97.098	98.259	93.427	102.57	95.583	96.783	100.04	102.21	96.81	100.32	101.57	102.37	105.44	104	99.462	97.804	101.07	99.207	99.084	98.587	98.644	96.258	102.17	97.684	101.17	95.363	96.847	99.788	97.704	104.63	91.875	102.6	97.265	99.717	100.18	93.59	97.025	96.803	98.478
97.76	102.87	100.85	104.75	97.742	96.389	96.226	103.4	90.075	105.45	92.891	99.966	100.21	96.701	100.48	99.386	96.237	95.351	102.21	96.844	93.724	99.204	104.27	107.56	99.826	101.46	95.956	99.039	101.93	100.42	104.42	101.82	97.794	95.294	99.258	101.71	93.261	108.75	99.516	107.02	94.088	101.7	102.87	99.226	104.79	104.68	102.03	98.972	97.46	99.084
105.82	104.96	101.96	102.9	107.42	104.03	103.76	99.81	111.97	103.48	103.6	106.9	108.99	104.36	105.72	105.31	105.94	112.22	98.435	107.49	105.82	112.09	107.31	108.99	112.08	107.76	107.94	109.9	105.57	103.9	107.97	105.51	106.87	106.51	110.02	109.76	102.7	108.57	103.41	101.88	112.67	105.54	101.69	105.45	107.43	107.2	113.29	102.84	106.8	111.6
107.74	109.48	105.08	101.6	105.94	106.83	101.3	109.21	109.68	106.14	110.68	106.62	107.59	108.28	109.69	104.55	104.74	104.57	108.13	109.03	105.83	114.41	106.35	113.65	104.48	102.22	102.91	111.11	103.76	112.51	109.54	106.92	105.79	101.91	108.84	111.69	111.33	104.51	103.58	103.49	105.32	107.67	104.75	103.86	109.05	108.99	107.08	110.54	112.49	108.46
112.03	102.42	106.88	112.64	112.21	104.2	104.87	106.82	106.69	112.99	112.44	113.6	109.35	106.65	107.75	103.2	104.63	108.45	103.09	108.1	105.36	107.63	104.22	107.63	109.81	102.68	103.62	107.7	105	111.91	105.79	107.45	107.86	106.2	111.16	109.4	110.68	103.25	105.92	105.86	103.61	111.07	104.73	110.13	108.98	106.79	102.4	106.69	107.87	109.26
104.78	109.94	102.05	106.96	102.22	109.87	102.64	107.48	107.23	108.24	104.88	101.42	104.58	102.25	100.95	108.54	105.04	101.27	109.61	105.06	103.38	101.54	101.45	100.93	99.444	107.93	103.7	107.03	106.78	108.95	112.99	105.54	102.11	103.07	102.7	97.457	103.42	99.479	103.67	111.14	103.52	98.23	113.92	103.48	104.36	104.6	101.3	102.8	100.73	106.78
106.47	101.09	108.31	107.01	106.65	106.29	110.4	103.22	112.99	111.08	108.76	105.21	103.58	117.97	109.43	107.49	106.31	104.77	109.67	111.61	107.13	105.05	105.89	107.01	110.82	108.98	102.46	111.12	106.7	107.14	115.63	110.24	108.23	104.27	107.22	104.5	111.81	113.76	107.31	104.59	109.91	107.84	106.15	108.3	102.4	110.5	101.51	101.64	103.96	104.64
105.49	115.16	107.1	109.56	111.19	105.69	103.57	105.07	112.77	104.05	103.93	112.55	101.08	109.46	112.26	115.63	107.18	113.89	109.7	108.89	111.25	105.59	116.03	115.87	110.68	107.76	107.8	110.36	104.3	112.06	109.72	108.48	104.34	113.38	110.14	109.91	112.96	109.71	112.75	108.11	115.48	116.45	104.78	109.09	111.31	110.33	108.5	112.45	107.66	108.9
108.27	104.92	103.18	102.74	106.28	102.59	98.383	110.07	96.976	110.61	106.44	112.99	103.54	102.63	109.72	104.29	103.18	96.426	105.92	100.55	104.69	105.84	105.11	104.37	108.37	104.2	110.81	105.09	109.86	106.81	104.27	104.46	104.48	108.87	112.57	106.5	101.96	102.6	102.65	101.52	111.98	105.47	103.51	103.49	105.73	115.83	107.34	104.93	109.29	107.6
103.58	110.45	105.67	107.45	108.63	104.87	111.89	102.98	106.85	105.22	101.21	103.55	114.13	107.43	105.36	107.34	101.59	108.22	101.49	98.49	104.89	103.88	105.67	107.46	113.41	101.81	111.21	103.23	102.26	106.72	103.01	102.52	107.27	107.92	109.39	102.68	104.83	111.21	105.74	105.2	110.94	103.89	110.37	107.14	101.65	109.03	106.44	105.76	110.16	105.29
103.19	109.81	103.76	102.28	101.75	102.58	107.15	99.908	106.42	110.21	103.12	104.11	114.38	106.1	100.2	109.64	107.76	103.64	104.57	99.55	109.61	102.35	109.02	113.05	106.99	107.97	104.53	104.08	100.11	106.08	105.03	100.21	105.71	113.04	104.75	103.85	104.25	103.88	99.102	102.47	102.14	100.77	107.52	106.46	105.47	104.4	101.25	109.76	108.26	107.43
100.82	101.38	95.069	100.02	103.08	103.53	97.651	100.63	101.21	102.85	102.72	102.17	100.05	100.33	101.76	98.602	97.769	96.275	94.824	98.898	95.075	103.87	100.78	100.86	95.141	92.597	99.884	108.37	99.844	99.378	96.321	103.91	97.819	95.677	98.894	102.34	100.94	102.8	96.987	97.773	101.21	100.18	98.431	98.267	97.781	95.406	102.06	104.22	109.18	105.54
100.33	109.36	110.72	103.04	101.18	105.02	107.77	103.86	102.96	105.19	108.77	98.793	101.69	111.68	108.6	108.86	106.24	102.46	105.99	108.7	106.14	106.33	105.9	103.4	109.91	101.64	109.37	111.91	102.91	110.49	110.83	109.28	105.71	108.96	109.41	99.394	100.18	111.8	104.78	108.29	109.58	107.39	111.32	109.27	108.56	102.34	102.36	106.08	107.86	107.95
109.53	114.38	107.82	113.8	112.92	112.6	109.98	109.61	112.55	108.05	110.62	108.25	115.73	104.45	114.63	110.39	106.23	103.81	105.46	111.2	113.34	111.18	110.17	106.62	109.04	111.66	111.74	108.69	111.79	108.11	109.32	111.27	117.92	114.47	101.04	108.07	115.56	111.79	114.74	108.56	106.58	105.1	106.48	112.11	125.16	113.42	112.4	113.2	109.89	106.27
110.14	104.65	98.926	101.16	111.86	97.038	102.94	107.77	103.92	105.12	104.79	110.16	109.66	104.08	101.9	105.38	105.14	111.79	103.88	106.61	103.21	111.18	104.39	104.61	98.333	103.6	109.67	108.51	105.01	97.732	100.57	107.73	106.35	108.9	103.7	110.34	104.34	107.98	107.24	101.79	106.66	109.68	105.41	107.18	106.89	104.64	117.4	107.59	109.59	110.77
116.5	108.29	108.74	117.18	108.61	115.15	111.3	106.3	108.79	112.27	114.04	117.12	111.65	115.6	110.03	118.43	109.35	114.71	112.1	117.67	108.6	110.65	111.27	113.84	109.36	115.18	109.41	117.53	113.41	115.76	116.11	118.64	118.3	111.16	115.97	114.79	115.18	119.62	113.15	113.68	111.61	106.62	112.62	119.26	112.92	117.22	112.25	115.74	120.93	111.03
116.09	114.3	115.24	107.89	116.75	113.82	108.94	117.57	103.97	109.62	108.93	111.26	111.94	106.96	112.02	111.47	116.12	102.79	111.29	109.27	113.81	114.5	117.42	115.27	115.45	115.6	111.6	113.18	109.47	112.66	103.57	115.41	103.19	114.75	110.84	112.41	111.7	111.82	111.96	108.85	111.01	113.7	116.93	105.53	110.09	114.71	108.8	112.87	110.2	113.76
108.98	110.53	107.95	116.43	106.5	113.83	111.71	111.21	113.43	113.77	112.2	103.42	108.11	108.47	112.22	108.37	108.25	113.83	109.6	112.04	105.38	108.34	112.28	107.06	107.53	113.43	109.48	111.86	107.81	105.85	108.71	108.3	113.22	110.51	106.39	109.3	107.02	111.23	118.74	115.3	111.55	105.27	117.94	108.69	112.41	108.41	105.84	110.01	111.89	112.18
103.27	114.9	110.66	114.93	110.82	111.02	106.72	111.5	110.01	106.78	109.6	116.39	111.16	113.58	107.74	111.42	113.7	112.87	121.87	109.9	115.07	106.53	109.36	113.08	113.47	109.75	114.37	108.01	111.41	111.93	108.92	112.45	110.36	112.7	110.13	112.57	109.42	113.24	112.84	111.4	103.8	109.96	118.03	113.12	114.36	104.51	116.74	106.47	110.09	107.38
107.5	113.82	113.44	114.61	120.6	106.85	113.71	114.07	108.36	112.13	112.32	113.23	117.76	111.89	116.68	112.58	114.67	109.67	103.36	111.12	121.59	118.88	111.32	113.99	112.04	115.13	111.04	108.11	110.35	110.72	116.85	111.31	112.81	118.83	113.26	112	116.4	111.23	107.9	113.85	113.35	110.73	120.3	113.73	111.88	114.9	111.23	112.98	112.71	114.42
104.98	98.67	102.18	104.92	104.14	105.92	96.841	99.126	95.31	108.5	101.72	107.76	100.38	104.72	106.42	102.47	102.36	101.7	101.08	100.71	109.92	101.86	106.06	104.32	103.08	99.922	110.46	102.94	103.19	102.14	102.79	106.11	103.71	103.71	100.57	105.06	106.59	105.09	107.19	101.4	106.84	104.16	96.067	104.42	106.37	109.77	105.82	108.56	110.41	111.51
108.56	102.58	104.58	103.78	101.44	103.51	103.89	111.57	109.03	99.307	103.73	106.22	103.76	109.36	103.81	108.36	109.74	111.7	103.67	98.68	105.69	101.35	101.82	98.609	113.85	106.4	108.55	106.83	107.35	105.22	110.15	102.1	107.69	107.63	102.88	106.88	106.79	103.47	102.22	102.65	105.34	108.11	103.47	108.03	106.32	103.42	109.65	102.31	101.9	105.51
110.68	108.59	107.92	106.39	109.11	106.37	105.91	107.58	108.33	106.61	107.17	103.15	101.91	110.07	111.59	111.05	107.42	105.33	105.34	109.33	106.34	112.17	107.5	109.1	105.75	105.09	107.37	110.45	109.27	104.11	106.3	110.9	110.92	100.77	103.91	103.45	109.21	102.71	106.49	104.57	104.59	105.89	105.31	101.94	110.53	109.69	104.06	111.61	104.84	108.85
107.98	106.94	111.3	107.95	104.76	106.23	105.13	106.95	107.26	109.17	108.13	110.28	109.17	108.42	106.27	100.88	107.63	110.25	96.866	107.47	105.97	102.93	106.34	103.56	107.46	109.01	100.98	113.92	107.69	112.55	101.82	107.94	105.53	107.6	103.75	105.76	109.2	105.63	105.6	102.53	100.96	102.57	103.72	109.32	101.3	109.53	110.1	106.06	106.81	99.711
112.8	114.33	111.36	114.6	111.79	112.75	110.38	109.71	112.46	113.07	111.47	111.14	115.78	110.96	110.97	111.24	106.59	113.46	112.54	108.69	120.75	112.37	115.25	111.07	107.5	109.85	115.03	106.1	103.35	114.49	114.15	112.54	111.26	113.39	112.13	111.43	111.67	111.31	111.66	114.3	116.42	113.12	116.44	108.51	113.45	109.53	107.9	107.61	108.38	107.2
96.968	100.7	99.688	99.882	104.41	106.24	104.24	99.592	96.63	103.55	103.2	100.98	101.44	107.4	91.993	101.77	101.48	97.834	103.8	100.14	103.4	98.088	102.53	96.256	98.627	101.38	103.77	102.05	97.411	102.77	99.485	100.54	100.79	94.82	100.1	97.108	98.912	98.561	101.56	99.523	100.72	96.732	100.57	104.06	93.908	102.13	100.52	96.732	94.284	96.944
110.83	106.36	98.742	104.54	106.37	105.34	104.72	103.55	105.45	97.857	102.05	101.58	104.71	108.9	99.445	102.3	105.39	113.58	99.776	99.853	111.39	105.87	106.42	105.26	103.59	105.58	101.31	103.07	106.92	104.48	104.99	102.63	104.9	104.77	98.874	100.5	105.63	107.23	104.99	106.69	107.45	96.417	106.05	104.42	101.57	108.64	107.65	104.97	107.4	106.72
102.72	112.42	105.19	103.1	109.82	104.67	107.46	108.76	107	103.36	102.12	104.8	106.45	105.36	106.9	102.6	104.86	99.305	111.17	101.21	109.58	104.87	107.95	109.04	101.99	110.81	108.09	101.86	107.58	105.79	103.19	108.05	107.39	103.99	104.37	108.83	105.99	103.66	105.99	108.4	102.5	100.43	106.73	109.27	97.891	107.59	107.67	108.55	105.4	109.64
112.94	116.56	116.43	113.41	121.14	116.7	113.76	119.92	119.82	118.95	124.37	118.92	117.01	120.88	115.59	117.5	115.97	121.65	109.86	114.96	123.25	123.41	115.83	120.46	115.9	117.09	120.29	117.38	121.19	115.05	109.87	120.92	116.29	114.38	123.76	123.2	109.11	127.91	120.86	116.1	111.11	111.81	122.36	117.6	114.91	116.03	112.75	122.04	118.52	115.5
105.13	111.32	109.55	107.91	112.11	108.11	109.66	117.67	112.97	112.98	106.96	111.04	101.2	110.13	112.27	107.92	112.08	109.71	113.62	110.93	111.9	108.18	104.06	110.4	108.17	116.2	114.85	113.93	113.6	102.11	110.46	114.21	110.81	112.58	110.94	110.6	116.81	105.86	111	113.66	112.97	114.89	114.05	111.68	109.84	109.1	112.03	115.89	105.29	106.96
102.2	102.72	103.56	103.61	99.717	94.347	103.56	103.48	102.54	89.986	99.641	98.927	101.28	108.65	98.642	99.453	99.022	93.972	95.494	102.36	100.65	101.59	104.02	97.969	99.732	104.79	98.681	95.683	96.856	101.33	104.89	96.283	101.31	100.8	99.974	102.52	95.212	100.49	102.79	98.97	95.859	101.59	96.618	98.544	98.776	105.67	98.608	104.45	100.87	98.013
104.98	109.92	107.46	108.4	111.34	109.17	103.02	103.59	104.62	108.03	106.64	107.56	101.99	113.59	109.12	103.54	101.89	102.88	109.18	110.35	103.73	100.47	109.8	107.99	107.05	109.93	111.93	103.82	111.07	100.11	103.56	96.778	99.676	104.05	101.97	106.41	99.67	101.71	105.54	107.21	112.17	104.36	106.5	109.95	105.27	108.04	107.59	101.95	107.75	101.88
107.16	112.19	100.67	108.49	102.85	111.8	108.62	109.01	104.1	111.6	110.24	105.04	108.81	107.15	103.98	104.24	101.83	104.78	106.81	105.39	103.68	99.87	107.18	105.47	104.22	110.96	108	107.38	105.76	110.98	104.62	104.47	108.63	107.16	107.69	110.81	107.86	101.6	107.02	103.68	101.92	108.34	103.43	110.09	105.1	106.2	114.73	107.26	105.83	110.48
105.36	100.64	107.82	109.56	101.59	104.42	108.19	108.41	107.15	114.4	104.21	105.92	99.062	114.01	104.52	111.04	109.67	100.05	108.06	102.49	106.22	105.8	110.65	105.97	106.42	105.37	104.11	103.53	108.16	108.64	103.55	102.46	107.33	110.34	104.23	105.4	102.45	104.99	112.02	99.607	106.11	105	102.88	110.19	105.21	103.98	107.69	105.36	104.37	110.49
109.6	107.12	110.29	107.24	105.59	104.1	106.1	102.51	103.21	105.75	100.54	105.62	105.05	105.09	105.6	105.65	99.34	113.53	106.61	105.33	100.22	110.42	108.1	99.173	102.47	101.73	108.47	108.13	106.61	109.29	101.64	99.646	98.272	99.18	101.96	107.56	107.6	108.14	107.23	106.28	106.23	103.1	106.75	104.55	110.62	105.63	103.9	109.01	102.96	108.1
111.04	112.2	120.45	105.83	108.82	111.37	106.99	110.05	112.88	117.84	112.38	108.7	116.19	111.65	108.26	115.61	109.42	110.68	106.75	111.44	110.65	113.84	108.25	114.34	111.82	108.54	114.28	115.1	110.91	111.21	111.82	114.19	104.25	115.11	113.87	103.82	110.51	106.46	111.65	104.88	112.84	112.31	109.06	113.53	109.05	112.26	115.3	114.23	114.46	115.29
108.46	101.02	109.54	105.57	101.82	100.09	105.36	108.16	107.83	108.76	103.24	105	102.98	104.69	103.43	96.762	109.24	105.86	108.8	104.13	106.5	103.65	108.99	98.871	109.75	105.44	99.976	104.08	102.39	111.26	103.93	105.11	110.58	102.3	105.44	110.62	110.48	107.28	105.38	102.75	105.37	99.684	100.68	104.03	99.647	108.19	99.277	98.726	103.01	97.428
112.26	114.33	108.96	113.02	113.31	110.74	111.18	113.66	112.2	108.53	111.73	119.06	112.04	107.77	115.11	115.84	115.18	110.8	117.96	111.31	109.99	119.71	110.69	108.01	102.36	109.59	111.45	116.83	108.89	110.2	118.3	106.89	108.14	120.14	115.63	105.95	117.68	114.04	110.56	111.79	114.55	115.82	111.78	110.78	112.22	116.09	108.32	118.36	107.19	110.42
105.19	102.83	104.54	108.32	101.05	103.9	106.15	103.69	109.04	105.96	106.83	105.78	102.38	111.13	107.03	103.65	108.26	104.1	109.19	101.84	102.1	108.48	103.4	96.166	100.89	114.69	101.04	98.918	106.14	103.22	106.42	107.01	105.87	102.6	103.08	104.02	107.9	100.43	106.03	106.17	103.84	102.03	107.5	101.76	103.51	96.442	105.44	106.11	102.17	100.47
110.87	112.45	111.08	110.7	117.66	112.57	113.51	111.89	108.09	107.75	113.22	109.84	113.25	113.1	111.58	115.46	114.86	111.53	104.95	104.04	112.58	106.2	109.19	109.83	118.53	112.53	110.84	110.63	104.79	111.54	121.22	110.41	110.2	110.4	107.53	106.56	114.44	112.87	108.35	112.77	105.84	113.74	110.57	107.74	113.19	109.39	114.01	118.65	119.7	109.15
112.43	104.98	105.8	105.03	109.12	106.67	107.88	103.76	99.691	103.14	101.96	107.78	103.93	105.25	109.36	106.7	103.8	105.27	99.478	107.66	106.05	101.93	102.1	104.95	105.78	105.98	103.07	101.24	107.79	105.86	103.17	103.86	102.2	104.82	102.35	110.23	102.5	105.1	106.21	104.5	102.37	103.64	104.77	99.849	101.76	107.47	101.52	98.506	105.11	107.78
102.64	103.07	106.55	105.17	105.16	104.77	107.53	104.3	103.07	104.58	114.39	105.94	102.04	101.56	105.11	100.34	108.83	101.02	101.42	107.21	109.72	103.49	104.72	102.49	105.85	108.57	105.79	102.64	110.86	106.04	106.8	109.87	105.39	112.41	103.43	106.9	114.8	105.71	102.18	107.21	104.47	106.45	103.19	109.41	109.79	101.98	104.92	113.74	108.86	105.82
110.93	103.22	102.93	101.02	107.19	101.43	104.11	104.07	104.3	107.04	105.8	103.27	108.58	111.98	110.04	107.78	110.97	106.32	111.32	104.33	104.67	103.88	108.52	114.17	112.47	102.65	104.09	113.55	104.09	113.89	108.34	112.71	113.87	106.32	104.53	107.05	109.37	98.816	107.67	103.71	102.47	105.1	107.3	108.02	108.7	101.94	102.62	104.55	106.02	100.2
99.934	98.044	94.152	95.783	94.033	101.56	93.847	96.522	98.192	96.114	104.48	107.5	99.483	105.57	106.12	97.522	95.075	97.287	104.32	102.34	95.314	98.846	104.57	93.461	101.33	103.76	101.93	105.1	101.15	101.51	101.25	104.13	97.761	99.521	106	99.973	95.981	103.09	107.65	101.02	103.71	101.83	96.761	101.13	95.503	96.044	105.15	101.97	104.36	101.18
97.956	102.96	103.84	99.971	97.815	98.023	105.03	98.785	97.356	99.861	99.161	100.81	101.47	105.06	100.49	103.32	107.54	99.971	105.52	98.94	99.853	94.979	95.289	101.93	93.95	97.162	104.06	99.241	95.939	99.037	90.922	98.094	98.957	99.421	106.02	103.73	106.8	97.386	97.272	95.703	94.598	103.2	101.11	106.19	103.76	95.994	98.571	98.379	92.396	101
96.972	95.633	92.077	97.493	93.341	97.042	105.93	96.839	99.745	100.28	104.89	99.874	107.96	101.95	97.446	101.55	95.271	108.71	99.038	92.513	99.705	100.05	98.073	102.33	107.12	98.425	97.81	98.829	103.25	100.95	100.08	101.98	99.729	99.997	100.81	101.19	105.94	103.75	94.815	102.89	97.441	99.333	95.55	102.6	92.83	101.96	106.17	102.99	96.068	97.157
101.16	89.937	99.873	100.21	95.594	100.53	101.41	95.035	98.359	105.69	101.29	100.53	99.072	97.993	104.67	103.45	99.2	102.17	102.56	97.756	104.64	100.8	102.43	95.7	92.955	94.704	101.39	98.292	92.601	106.2	101.71	97.829	101.78	102.36	97.497	105.58	100.56	104.48	102.63	101.04	95.112	96.519	97.675	102.02	99.857	97.187	106.9	90.794	98.03	99.067
103.2	103.52	106.89	109.19	108.81	107.22	101.13	106.85	110.13	101.51	103.34	107.26	105.3	105.79	105.42	100.25	100.97	97.052	104.57	109.96	112.77	106.16	106.76	115.56	97.364	106	100.28	103.53	107.13	107.38	107.14	107.47	97.763	102.44	112.28	107.22	96.984	108.78	103.9	103.95	103.08	105.36	104.21	106.07	104.96	108.13	109.02	104.77	106.93	112.56
112.99	104.09	107.55	102.73	99.03	100.79	105.38	104.85	103.5	104.97	114.56	102.12	106.02	106.16	104.39	110.93	110.72	111.61	113.78	102.34	106.84	102.31	105.84	108.42	106.04	111.29	103.48	103.52	108.1	103.98	102.98	105.65	105.69	108.36	105.91	106.3	106.03	106.2	104.96	100.14	103.8	103.5	103.21	104.78	104.45	107.09	94.328	107.74	108.16	101.7
98.676	101.48	99.748	100.27	97.757	105.65	102.66	102.35	99.52	102.59	99.101	102.23	101.94	97.053	96.303	97.982	100.85	110.75	100.32	96.629	98.54	105.08	107.41	98.842	95.854	106.18	96.296	96.218	99.31	101.02	102.42	99.01	108.03	102.23	99.814	101.71	99.016	97.161	101.39	96.157	94.179	102.15	103.94	105.42	101.05	106.51	98.07	98.815	98.67	98.126
102.02	109.05	102.24	96.187	104.64	101.63	101.07	98.145	107.86	101.72	101.98	100.32	104.54	105.63	108.2	103.93	108.34	108.84	102.35	105.26	111.24	105.65	104.45	98.864	103.07	108.52	113.76	105.08	107.98	103.15	105.62	104.27	106.83	111.72	101.97	100.58	102.91	113.03	96.215	110.99	103.29	104.56	99.974	107.22	110.34	103.92	105.29	101.45	109.98	109.28
111.17	108.39	104.54	109.74	107.47	104.2	102.64	101.26	110.47	101.77	112.32	108.55	105.04	104.31	103.55	104.9	106.16	103.95	105.74	104.19	107.12	104.63	106.17	107.17	104.96	105.39	111.49	100	102.19	105.04	106.58	102.29	107.77	101.27	102.39	107.21	106.43	104.45	103.57	101.62	99.669	102	107.24	104.75	100.9	105.49	101.05	102.96	101.52	105.44
107.04	109.34	105.65	100.42	108.96	103.49	102.31	109.05	96.011	106.65	111.64	110.01	108.48	108.9	103.16	109.61	103.05	101.3	103.69	104.84	110.3	106.06	113.85	108.85	101.52	107.59	107.72	107.62	105.31	104.29	103.92	101.14	103.35	109.92	103.65	100.04	106.03	103.12	108.14	95.758	109.37	103.99	105.76	104.37	102.52	103.74	109.34	109.51	102.82	108.74
103.08	105.3	102.29	105.25	109.3	102.88	103.94	101	106.64	103.74	106.05	105.99	107.54	108.72	106.01	99.396	107.49	104.33	105.41	107.89	107.27	112.85	103.85	102.58	105.64	100.41	110.66	101.23	102.64	104.78	106.03	105.25	105.73	102.91	107.06	106.99	106.69	108.17	108.85	103.36	107.68	104.21	103.48	104.15	108.55	103.42	108.88	103.08	110.07	110.49
113.29	113.69	110.17	104.17	108.77	112.65	114.09	117	105.49	112.22	112.46	110.47	111.4	105.53	106.1	111.6	112.47	104.4	114.92	114.78	106.79	109.37	109.54	114.05	109.49	111.2	113.29	110.27	107.36	105.79	114.65	112.97	112.12	113.43	112.06	112.82	107.16	104.02	110.29	112.9	116.38	114.72	109.89	116.18	110.84	112.49	109.05	109.5	118.72	104.65
115.65	108.68	111	113.3	113.49	106.38	113.18	112.14	110.66	113.56	114.74	115.88	109.86	115.36	108.87	114.8	114.44	112.71	114.61	112.76	106.72	115.46	108.99	108.24	108.9	111.52	109.51	114.25	106.9	106.37	109.13	108.56	115.54	108.82	114.17	112.12	111.22	111.11	112.19	109.08	113.64	120.46	118.95	108.98	110	113.09	112.48	109.87	113.99	110
121.15	112.95	110.84	117.12	110.08	108.13	115.65	111.53	115.64	114.03	111.89	110.45	118.77	110.02	112.55	108.32	107.51	109.81	114.16	112.7	111.91	118.17	113.37	111.77	108.5	113.37	106.37	116.26	113.16	112.01	109.15	112.31	111.73	118.15	117.09	116.6	109.15	114.18	105.31	103.64	115.53	114.85	111.52	114.91	111.49	111.29	109.43	112.54	109.73	114.02
102	103.31	100.4	103.08	106.5	108.43	102.54	100.09	109.25	104.63	103.01	106.42	106.48	104.85	107.08	106.53	101.88	107.03	104.96	102.81	106.08	104.22	110.01	100.64	108.41	109.38	109.55	104.05	101.82	110.94	104.57	107.8	105.83	107.95	108.39	110.52	99.632	107.9	108.32	106.23	103.04	107.3	109.54	104.82	105.61	103.77	106.3	108.33	105.15	105.52
101.93	99.109	96.867	111.11	106.91	107.68	102.02	111.57	106.83	107.97	110.44	112.07	109.94	101.3	112.4	99.347	105.97	109.33	108.5	110.83	104.07	104.03	110.89	92.48	108.81	102.87	103.4	98.849	103.99	109.49	106.66	100.17	106.58	109.12	103.93	105.89	106.85	115.23	98.596	110.15	109.03	107.35	108.31	99.864	106.44	113.7	104.99	108.84	106.42	107.74
108.39	106.65	102.41	103.74	106.76	107.73	110.41	102.63	100.45	106.87	108.67	104.55	109.49	107.84	101.8	107.93	104.72	103.69	104.54	102.51	103.74	103.23	107.25	102.07	97.78	106.09	108.02	106.87	105.26	103.96	100.5	107.91	106.09	105.23	109.4	113.17	108.14	99.441	99.343	104.41	109.06	107.4	103.18	105.8	100.84	110.03	111.59	107.29	108.22	103.79
107.5	107.85	100.89	101.34	96.129	101.52	102.92	99.287	98.188	99.403	99.338	108.6	99.769	106.23	105.11	102.69	96.383	101.41	105.31	105.1	95.303	99.887	99.048	104.36	100.82	100.04	103.38	99.558	99.527	99.438	94.581	97.689	105.24	97.537	99.308	104.82	104.42	99.166	98.384	102.05	93.709	94.238	103.5	100.51	97.203	97.119	99.483	102.05	97.215	91.173
110.36	114.48	116.32	113.6	115.04	115.53	114.02	115.09	122.36	116.81	119.79	111.16	118.37	117.47	116.61	116.59	120.56	119.99	112.12	112.06	117.68	112.73	121.19	116.88	113.07	119.66	112.42	122.61	115.3	119.75	116.98	114.96	121.82	123.71	109.93	116.84	116.09	113.33	113.38	121.66	107.21	120.42	115.03	114.2	120.48	114.7	115.53	118.82	116.27	115.24
101.77	115.53	104.29	111.32	111.48	110.15	108.18	109.53	107.19	109.02	101.83	110.33	101.63	104.85	107.06	107.01	99.743	103.63	107.14	109.11	110.27	101.05	108.77	104	109.68	106.92	108.86	103.91	103.01	107.52	101.15	108.43	104.47	101.87	103.49	107.12	107.32	108.18	104.26	100.95	107.35	106.97	106.42	102.1	108.41	104.41	108.54	112.68	105.04	103.3
114.64	116.11	115.11	110.96	105.56	115.02	110.28	106.83	114.09	108.23	107.71	100.78	111.89	106.11	113.58	109.35	108.54	108.03	110.6	102.53	112.22	114.65	114.76	120.3	113.58	110.01	106.71	110.48	111.5	112.36	107.69	108.87	107.59	111.67	106.2	114.08	117.07	115.51	106.62	109.52	112.04	111.27	110.08	107.66	110.77	111.86	112.14	109.24	108.19	111.62
105.7	107.42	102.49	107.01	104.14	104.31	107.78	115.61	104.94	116.97	104.39	105.46	104.14	108.43	102.86	108.36	103.66	106.84	107.95	109.49	105.57	107.93	106.51	102.28	102.03	106.05	105.92	105.47	100.77	105.65	105.93	104.39	107.04	107.11	112.09	108.8	112.02	103.35	105.44	106.36	107.54	107.99	109.56	107.74	106.52	111.76	105.33	102.58	103.84	104.6
108.4	110.87	106.41	112.05	115.87	112.8	109.25	117.68	108.66	107.86	109.65	107.47	111.21	116.21	111.12	114.54	112.03	115.44	115.99	106.98	119.72	111.56	110.68	115.08	107.46	111.27	110.98	109.31	115.95	109.48	114.13	113.05	113.21	111.02	114.47	118.82	110.95	107.46	111.13	115.09	113.14	108.84	103.99	108.36	113.02	108.34	113.53	110.81	119.16	113.44
109.88	111.99	109.16	108.25	108.76	104.91	110.14	113.91	110.85	109.53	106.49	118.33	109.65	110.98	104.69	109.45	116.32	109.62	109.2	105.51	111.8	109.79	108.03	112.15	108.51	110.44	112.35	113.16	110.57	107.75	108.52	111.66	107.33	107.77	110.11	115.69	107.91	108.86	118.7	113.43	106.78	107.67	107.44	119.97	112.25	109.49	114.11	114.85	114.04	113.99
105.12	99.644	111.08	100.05	103.91	104.53	113.38	105.12	105.35	106.96	102.49	101.93	97.044	100.27	104.23	103.89	106.71	109.33	107.33	98.742	107.01	104.91	110.74	104.76	103.27	106.62	107.28	102.7	111.4	106.98	107.3	104.61	103.4	100.55	103.91	108.86	108.13	103.13	101.94	107.34	115.42	104.79	104.74	109.09	108.69	105.04	103.89	109.77	106.84	97.285
111.09	111.28	102.61	106.22	106.65	102.7	107.59	108.6	103.79	98.124	98.218	105.91	110.94	112.66	102.05	103.16	101.48	112.26	112.3	100.77	99.363	105.68	100.35	101.9	101.45	106.96	107.73	102.52	104.9	109.3	112.06	100.59	101.35	109.84	106.47	106.87	104.58	110.45	106.2	105.17	106.91	105.42	105.37	101.44	111.82	105.67	103.96	104.76	102.3	107.5
113.51	111.33	117.27	122.5	117.11	112.61	118.96	111.75	118.12	112.24	112.38	114.72	118.55	115.76	114.05	116.44	114.36	118.02	117.34	116.25	112.22	117.54	116.35	106.8	118.17	113.41	122.96	108.96	116.98	115.36	111.94	116.43	115.38	118.58	114.09	116.25	118.71	115.95	115.06	122.62	118.03	118.19	117.98	112.46	112.73	116.4	120.44	110.49	118.57	115.33
103.68	107.31	109.15	103.76	108.41	110.1	110.82	113.02	108.79	107.28	116.08	109.99	114.52	107.9	109.49	108.81	116.58	110.68	113.38	101.23	106.8	103.81	114.23	114.91	108.48	113.03	106.11	112.62	114.66	114.37	112.76	114.86	111.5	111.89	117.26	116.59	113.58	114.54	113.26	115.99	105.09	114.08	111.81	111.18	106.32	107.84	111.03	111.01	111.34	118.98
98.1	97.327	97.815	106.93	103.34	98.229	99.379	100.87	97.568	92.554	99.65	90.625	102.91	105.01	98.183	97.083	95.007	100.51	100.48	97.997	97.56	100.15	97.643	100.87	103.37	96.111	102.21	94.889	103.98	105.16	99.763	101.39	105.6	96.668	95.662	101.55	101.65	95.672	102.04	96.115	97.679	93.952	96.8	99.972	101.79	97.44	101.75	93.122	101.77	96.933
109.12	102.6	103.22	102.4	100.09	109.63	100.02	105.02	108.27	101.23	96.637	102.77	103.29	107.1	104.04	99.967	108.45	107.45	100.27	104.64	105.22	105.45	108.08	106.78	96.238	109.14	103.52	102.09	104.17	107.08	102.27	109.71	105.91	106.03	103.77	103.66	106.91	102.95	106.05	107.19	106.58	101.43	109.49	95.882	100.7	107.42	106.01	108.37	102.99	99.921
110.22	108.77	101.33	98.996	106.27	106.42	103.57	106.81	110.87	108.25	108.83	110.52	102.31	103.26	99.795	109.55	106.67	104.49	105.24	106.9	101.47	103.82	99.785	109.26	107.94	104.71	106.31	109.31	108	101.06	108.48	107.61	95.944	102.69	104.79	106.66	100.07	102.87	105.67	103.38	107.09	105.82	103.13	110	110.09	100.38	106.44	109.96	111.54	101.65
112.25	112.7	111.18	111.64	106.05	110.24	106.95	110.27	117.12	111.57	107.42	118.37	112.04	109.03	107.94	110.34	106.2	112.49	112.89	117.02	111	108.45	113.36	115.24	102.96	114.68	104.11	113	116.32	110.26	110.62	115.28	103.29	110.15	119.5	108.42	109.71	112.74	109.84	115.63	105.56	107.8	107.02	111.9	110.55	108.48	112.87	111.29	115.05	115.46
118.69	119.36	110.02	118.32	119.63	113.15	113.4	111.2	117.73	115.66	114.56	113.64	116.72	120.22	115.65	120.56	113.84	114.8	117.41	110.18	119.23	113.84	115.24	108.6	114.82	115.11	116.7	118.69	118.08	119.36	118.17	113.71	116.24	111.03	113.37	115.56	116.29	116.53	110.91	117.84	119.82	117.22	115.84	111.79	118.58	111.41	130.1	118.48	118.48	118.76
104.67	108.28	105.31	108.1	95.938	104.75	109.06	109.99	103.79	101.39	107.6	107.48	101.68	104.24	107.89	99.031	103.76	110.8	104.24	106.32	101.52	100.78	101.09	99.802	102.16	104.59	103.61	107.93	98.569	108.21	102.04	109.65	98.872	103.6	102.5	105.17	110.44	103.48	108.3	103.32	104.39	105.55	101.48	107.34	100.03	106.6	107.45	94.047	104.08	105.23
109.79	100.9	106.37	103.05	101.77	103.17	108.03	106.43	107.18	109.45	100.56	111.86	106.31	100.75	100.59	100.9	108.91	103.68	105.19	109.57	108.87	108.78	111.04	103.79	105.5	106.62	105.17	105.98	108.8	99.591	109.35	103.27	103.97	99.432	113.12	105.79	111.04	103.34	100.97	107.96	100.95	107.84	105.17	106.74	106.71	106.36	104.29	106.7	103.08	110.11
115.62	107.77	112.82	114.12	110.02	119.5	114.95	113.03	114.09	114.57	104.26	109.02	113.03	112.76	111.53	116.35	107.01	112.92	116.26	112.43	111.1	108.84	113.95	110.84	114.95	110.42	112.01	114.16	113.93	114.42	112.91	110.72	105.48	115.81	116.73	117.63	114.14	117.4	113.3	109.09	111.03	111.28	116.87	113.73	117.31	116.01	112.26	116.22	116.22	112.32
110.15	108.59	113.16	105.76	109.41	111.57	112.73	111.88	110.6	104.3	110.64	106.26	113.72	111.06	108.83	111.78	114.67	109.89	106.32	113.14	109.27	114.58	107.73	108.92	112.23	111.56	103.36	109.25	105.96	117.39	106.28	109.81	110.73	111.54	118	114.36	114.31	107.39	116.94	118.2	112.47	115.34	108.56	115.25	109.93	117.17	120.59	114.36	103.77	119.9
98.727	103.67	101.72	97.227	100.2	100.27	100.59	98.683	102.15	104.61	94.951	100.25	97.58	101.73	103.11	97.821	97.687	98.693	101.37	101.99	102.94	104.08	101.04	99.088	99.653	105.53	98.25	98.548	96.9	106.14	100.78	99.895	99.606	98.138	101.03	102.59	100.44	109.93	102.29	98.714	97.107	102.62	106.12	97.85	102.54	104.51	98.448	94.73	101.45	94.317
112.34	101.84	106.22	105.25	100.95	110.6	102.52	110.13	108.66	101.42	111.86	105.62	107.48	106.13	109.37	107.99	107.21	107.62	100.8	108.39	110.67	103.08	108.42	107.51	106.08	100.61	109.26	107.85	108.24	106.33	102.51	103.76	105.35	102.71	106.08	105.69	102.55	112.26	104.73	112.36	103.8	108.82	107.27	106.26	112.34	106.23	104.12	101.58	100.58	104.32
104.79	107.69	108.77	104	107.01	112.45	107.12	100.86	103.78	106.96	105.68	111.24	109.1	104.01	103.04	106.78	105.7	106.21	105.21	102.99	108.66	112.81	104.8	102.74	107.97	114.26	102.5	107.82	108.96	105.97	101.53	105.62	106.16	102.56	99.539	103.02	108	104.81	109.15	106.7	102.64	101.34	104.23	99.652	110.08	105.06	113.63	104.51	108.42	105.35
110.86	102.01	108.14	105.89	101.04	109.37	103.98	111.97	106.42	105.02	104.93	107.78	110.79	104.12	105.49	107.06	105.15	108.08	106.45	101.59	103.3	100.9	102.39	104.9	110.16	106.78	109.28	103.47	105.49	110.44	109.4	106.07	111.38	104.53	106.31	104.44	108.1	110.06	107.41	103.08	106.37	104.16	102.64	103.89	107.83	112.15	104.07	113.74	101.86	107.4
99.35	95.652	99.4	97.822	104.01	101.88	101.68	98.062	98.536	101.71	104.53	98.935	95.079	99.798	99.486	99.133	103.96	100.4	97.057	101.27	101.82	99.2	97.739	98.7	104.36	105.02	99.81	100.83	97.99	100.65	96.05	97.298	102.51	95.88	96.648	97.454	92.879	102.14	100.48	98.958	112.64	102.51	103.61	100.29	101.22	96.621	98.597	103.98	102.08	100.17
110.13	114.1	104.34	112.42	111.63	106.45	115.5	112.77	109.86	113.41	110.65	108.93	114.32	119.18	113.24	115.5	113.57	111.08	102.22	108.03	107.96	117.11	115.24	112.37	112.4	110.69	114.52	116.4	114.02	113.42	112.84	103.23	105.54	110.85	108.44	107.64	108.29	113.58	113.08	109.54	107.75	111.67	109.14	111.02	110.66	113.97	106.59	121.93	112.8	116.06
108.16	109.82	105.25	107.5	106.61	110.91	107.82	110.33	111.27	100.95	108.09	112.23	101.72	94.354	110.4	108.04	111.57	107.8	101.96	106.75	106.65	103.77	104.9	104.16	104.41	105.3	106.32	107.83	111.58	104.08	105.36	109.57	108.03	107.38	102.13	104.22	107.61	107.2	102.46	109.92	107.08	99.658	105.98	104.39	110.51	107.83	106.38	106.71	107.8	100.86
98.145	100.3	95.706	96.099	101.77	96.295	100.44	97.455	94.847	100.71	100.18	97.992	95.809	93.22	101.49	102.04	97.238	97.64	97.641	98.536	94.277	91.288	95.07	106.26	98.598	99.203	98.892	111.52	95.623	101.2	98.671	99.606	99.248	101.56	104.63	96.345	102.84	101.77	100.16	95.303	93.09	99.507	103.23	98.22	99.217	100.27	95.823	103.5	97.832	105.52
105.77	104.17	104.38	109.31	108.2	103.34	107.89	103.46	103.72	101.9	105.95	103.62	100.21	98.491	106.14	107.24	109.45	99.773	103.68	104.44	107.57	100.04	106.06	106.3	110.37	105.59	107.39	101.4	107.16	108.17	100.93	102.24	100.47	110.5	106.07	108.41	109.65	106.97	108.83	108.36	106.81	108.88	106.58	103.75	111.02	103.78	105.67	101.93	104.35	106.29
103.38	104.51	98.435	101.85	103.02	99.416	106.89	102.5	106.94	110.68	105.61	102.19	101.31	112.41	94.697	106.83	107.4	107.22	110.06	107.98	103.45	105.67	103.99	105.78	106.04	108.07	109.99	102.39	102.06	105.08	103.92	106.9	109.14	109.59	104.05	104.82	104.53	105.09	104.67	102.55	95.841	105.8	109.01	106.04	111.05	103.89	107.43	110.37	99.614	105.37
109.96	113.46	116.44	113.26	110.32	113.69	111.56	109.23	115.16	111.79	109.04	108.02	116.1	108.34	113.08	117.23	113.01	109.71	108.16	112.22	104.26	110.78	109.05	111.59	108.07	110.4	111.11	109.16	109.27	111.7	103.46	111.08	105.11	114.13	107.87	104.87	117.68	115.87	110.21	110.13	106.61	109.86	110.98	111.72	114.21	101.33	112.04	106.96	106.61	109.66
114.26	110.3	116.44	112.95	110.56	112.07	115.45	114.98	114.38	112.87	107.27	112.92	114.32	112.67	106.85	111.72	116.96	112.48	110.86	109.9	115.87	114.07	115.8	114.94	109.89	113.05	113.53	111.35	111.67	108.67	107.19	108.98	113.91	112.51	114.72	105.12	110.05	118.21	112.15	111.72	110.45	112.94	111.38	114.35	110.6	117.31	110.22	114.17	113	115.44
104.22	104.72	104.03	99.835	103.94	105.22	106.57	103.06	103.45	105.08	104.97	107.27	108.74	105.95	102.07	97.317	105.54	106.99	104.19	111.4	102.28	101.18	103.68	108.45	109.27	98.1	104.43	104.19	99.285	109.22	100.9	112.73	111.54	110.05	111.38	112.62	109.27	102.07	103.02	101.44	100.24	106.1	103.97	108.24	107.94	112.21	109.31	103.07	103.97	103.42
105.93	108.39	104.63	111.95	97.656	103.04	99.501	106.33	98.684	96.747	100.95	99.192	105.97	107.46	107.33	107.29	105.93	106.55	106.32	101.96	104.19	114.87	99.651	111.99	107.34	103.76	104.92	105.87	105.63	106.99	98.661	99.769	103.17	105.74	108.69	101.87	107.16	106	99.395	100.04	110.43	101.07	103.89	104.39	108.11	106.37	100.79	107.53	106.6	104.78
112.79	99.414	100.61	102.98	107.73	98.32	104.09	108.37	103.81	105.28	96.765	106.86	108.12	102.97	109.78	106.23	99.126	102.72	103.83	108.07	98.431	106.58	107.1	102.77	102.38	106.39	104.48	103.55	104.26	97.977	102.78	104.98	102.05	111.03	98.369	103.73	102.84	107.58	109.11	100.34	107.4	107.01	107.22	108.27	107.7	107.33	100.5	100.39	103.08	105
109.86	108.15	111.86	103.2	105.84	105.92	104.39	108	105.7	105.75	102.84	105.78	106.4	106.38	103.77	100.42	113.12	114.76	111.87	101.68	105.85	106.25	105.57	109.42	105.04	109.91	115.61	107.14	105.3	105.57	111.2	103.88	104.19	112.65	105.97	108.73	104.34	106.22	108.28	108.74	102.73	109.44	100.9	104.97	106.64	106.48	102.15	108.63	103.04	102.78
107.78	101.94	103.3	105.47	112.58	97.865	103.87	106.21	97.891	108.34	109.39	105.43	107.02	111.37	106.22	109.64	103.9	110.01	102.46	107.43	106.99	110.35	105.05	97.743	107.07	104.28	104.64	110.18	104.64	105.3	107.84	100.88	106.49	109.08	101.83	103.08	102.49	104.84	107.43	106.27	107.74	103.3	104.89	103.39	113.52	105.68	117.42	108.97	99.456	112.11
106.33	109.78	100.36	103.24	98.716	104.75	108.21	112.28	105.14	99.958	111.39	102.03	104.67	108.48	99.551	106.36	105.25	101.42	103.09	105.41	105.32	103.47	108.99	107.07	104.32	108.11	103.07	112.88	106.33	111.7	105.43	106.46	110.6	102.56	105.48	109.13	104.23	99.344	110.93	109.96	106.42	108.79	100.88	106.83	107.53	109.69	108.34	107.93	104.9	102.34
107.44	116.06	113.74	115.44	110.45	117.32	110.25	111.51	108.25	109.71	108.39	116.91	110.09	111.4	110.75	108.81	118.52	114	112.44	111.42	111.41	112.51	109.6	117.36	106.45	109.95	110.18	109.78	110.59	114.34	109.14	115.85	113.45	112.58	112.72	115.86	108.64	108.84	120.2	112.38	110.54	110.43	110.21	110.98	107.28	116.29	112.09	110.29	111.34	108.94
113.53	109.69	109.85	115.76	115.44	112.47	109.76	115.45	113.84	103.91	112.16	108.9	116.04	112.19	115.36	110.19	112.8	110.41	106.79	114.28	110.25	114.78	119.74	111.64	111.31	116.42	104.81	107.78	109.31	109.64	116.98	114.89	109.57	111.54	109.74	109.54	104.52	112.35	108.53	107.4	118.33	111.05	115.29	110.94	116.16	110.95	109.04	110.56	114.63	111.37
116.94	117.88	111.13	108.61	112.66	110.77	110.26	111.64	111.68	111.54	110.13	109.47	116.76	116.55	111.45	104.95	115.51	109.56	101.81	115.14	108.12	119.77	111.08	114.57	118.07	113.16	108.13	112.41	114.01	115.65	114.92	109.32	108.21	113.35	117.33	111.29	108.33	122.15	121.92	113.48	114.84	109.15	112.33	117.28	114.51	110.86	105.91	103.82	110.78	114.47
99.141	107.26	105.04	106.85	105.29	103.48	105.64	110.69	104.89	108.59	99.41	110.55	103.92	110.36	101.18	99.916	110.68	113.59	108	103.35	106.99	101.44	106.51	103.02	101.52	101.01	109.32	106.23	107	106.59	109.09	112.96	110.38	114.88	101.03	104.28	105.18	110.93	109.89	101.7	107.29	104.17	103.59	102.47	100.03	107.27	108.33	105.3	111.51	111.26
95.595	95.494	104.52	100.14	97.046	101.08	94.557	102.73	97.725	104.27	104.93	97.401	100.81	106.19	102.4	98.771	103.59	101.1	107.33	104.54	110.6	108.26	98.2	98.97	99.195	101.87	94.884	101.15	102.93	98.968	98.41	106.24	97.184	99.581	98.289	108.21	98.012	102.36	98.457	94.232	98.008	100.91	103.33	92.609	97.164	100.48	106.03	97.691	96.551	98.698
103.63	98.105	96.789	102.55	98.939	97.781	103.55	102.87	99.577	107.95	100.11	105.42	107.51	101.43	100.27	99.854	95.244	103.58	104.65	101.24	103.84	102.58	102.27	101.66	99.068	98.472	103.23	101.45	103.21	103.48	97.408	104.9	102.32	99.296	102.62	98.861	102.58	101	91.224	97.93	102.9	101.86	100.51	102.37	103.35	98.826	107.19	98.486	100.83	105.26
105.52	107.92	109.87	106.89	106.64	109.04	100.53	112.72	103.47	114.12	104.6	104.25	106.1	103.84	109.45	110.8	102.85	106.08	106.42	101.25	103.91	107.39	103.69	106.65	103.46	100.53	109.77	109.95	109.81	106.18	100.26	106.82	105.06	101.32	109.81	108.34	103.9	101.43	109.13	102	104.91	109.65	108.95	109.62	107.83	107.34	102.74	97.525	112.17	109.92
112.43	105.84	101.08	107.04	104.13	100.26	105.08	109.67	106.85	106.57	102.6	104.89	103.81	105.8	106.06	107.77	110.35	106.84	104.27	105.45	105.92	113.09	112.84	106.92	103.09	106.72	102.77	105.69	108.6	110.25	107.05	104.26	108	107.67	102.59	105.4	108.21	103.78	101.61	99.959	106.08	103.05	99.472	107.18	109.7	103.58	103.91	105.04	101.87	106.8
105.53	101.84	108.12	107.67	106.57	103.33	107.26	106.12	111.37	106.17	109.86	108.88	108.82	108.65	105.56	106.27	110.92	102.2	102.64	113.32	105.28	109.26	109.2	106.09	105.32	101.49	107.47	105.39	107.39	104.41	106.35	106.21	106.63	106.87	113.91	105.81	104.61	101.52	107.41	107.38	112.19	108.47	105.77	109.78	109.01	106.82	108.57	106.93	107.7	107.82
102.66	111.63	112.8	103.79	106.11	107.38	107.85	109.72	106.96	112.86	104.91	106.12	104.19	106.49	105.97	107.37	112.4	103.24	108.18	104.9	98.067	110.95	105.66	110.56	101.99	110.83	106.77	102.9	110.5	108.5	101.53	104.46	109.97	102.13	105.85	106.45	112.26	105.37	112.2	107.63	108.33	105.44	110.87	106.07	108.06	103.86	106.95	106.8	108.88	113.09
108.6	107.27	116.47	112.98	109.79	120.63	120.16	109.81	113.68	115.43	108.82	107.19	109.85	108.07	111.56	113.02	113.47	112.44	107.73	117.39	110.36	112.64	108.83	115.83	110.69	112.04	112.8	111.49	112.64	107.02	108.91	109.14	111.96	112.09	111.06	109.15	107.54	112.77	114.71	106.46	108.51	115.56	113.21	112.91	107.81	111.83	111.94	115.66	110.4	113.74
116.2	111.78	109.51	112.22	111.03	108.6	115.24	113.57	115.49	116.12	112.4	107.18	115.05	112.75	117.41	108.24	112.79	112.62	110.05	108.4	108.33	107.57	107.15	106.9	117.02	112.78	111.85	112.57	121.04	115.17	102.96	111.69	113.55	120.94	118.27	113.08	111.25	108.82	112.8	112.34	108.24	115.93	111.26	108.9	113.9	109.92	107.32	114.34	108.44	113.17
107.24	103.5	108.79	105.25	108.7	107.16	100.11	105.58	104.33	101.25	100.06	105.02	104.28	108.45	113.5	111.67	110.3	104.77	97.333	106.52	109.95	101.92	101.3	113.05	111.66	103.12	103.9	98.655	106.24	104.36	106.5	108.93	101.69	101.27	107.57	109.78	101.98	100.24	102.08	110.15	107.44	105.4	106.86	108.95	111.25	101.91	101.75	101.8	104.4	101.94
102.01	111.51	105.39	103.95	104.33	110.57	110.26	107.77	104.06	105.9	105.81	111.25	104.47	102.38	105.13	110.09	105.39	104.56	102.44	107.94	102.81	101.55	105.41	107.76	105.72	115.83	102.77	102.67	102.85	102.41	106.25	99.889	105.68	104.96	106.73	101.82	101.91	102.6	106.33	99.902	106.94	98.804	107.37	106.52	106.62	114.28	107.19	101.4	110.16	105.78
100.63	103.18	103.07	103.31	101.81	97.485	96.653	95.085	103.82	95.751	93.142	108.58	102.96	102.65	93.766	94.339	104.07	97.361	102.92	107.49	104.24	98.384	103.33	98.065	100.22	95.231	97.514	101.8	105.05	99.618	106.69	101.86	97.209	97.707	100.55	99.373	102.02	106.75	93.916	100.45	100.02	98.714	101.52	94.082	103.09	101.06	105.68	100.24	102.67	99.292
112.89	110.56	114.13	110.37	115.35	114.33	111.01	110.57	111.98	107.16	110.52	115.71	116.26	117.64	111.58	112.31	110.59	113.02	114.83	111.8	107.2	106.88	107.92	112.64	110.38	107.2	110.03	108.2	108.32	110.08	112.05	106.11	107.39	107.79	109.84	107.2	108.54	108.8	110.85	108.17	111.17	111.57	111.94	111.55	113.85	110.1	112.6	113.63	113.12	109.94
106.04	107.05	103.28	107.08	98.826	104.42	105.08	107.06	106.93	101.7	105.9	94.392	104	101.7	103.63	108	104.87	105.04	108.65	105.12	99.573	105.69	103.8	102.55	104.34	94.823	96.839	99.64	104.86	106	108.55	105.49	106.86	106.41	102.41	108.72	103.71	104.88	102.21	105.34	106.04	107.5	103.69	108.04	102.01	108.03	105.28	103.18	106.75	103.71
101.63	107.8	101.06	105.69	103.29	99.278	109.58	109.69	103.61	109.95	106.03	108.78	99.09	112.89	112.85	104.57	105.8	99.543	101.67	108.05	105.65	105.37	106.18	109.35	109.41	96.097	109.78	106.88	102.74	108.34	104.03	108.41	101.8	112.18	107.53	105.54	109.01	101.74	108.65	103.87	104.54	112.02	103.02	106.77	104.78	115.79	102.74	103.59	107.7	99.393
96.822	96.038	98.738	99.074	103.14	97.708	99.478	99.269	97.638	98.56	103.12	92.565	98.048	99.052	99.963	99.274	100.02	94.8	105.19	96.131	100.51	102.15	98.128	94.873	102.56	98.889	97.31	100.86	97.572	101.27	104.64	97.931	100.81	103.32	100.47	99.029	97.841	102.76	101.17	100.18	103.59	92.112	101.84	98.4	104.58	96.194	112	98.587	99.608	99.482
101.23	104.87	102.7	103.55	103.1	110.03	103.03	110.83	108.3	108.03	100.69	95.655	101.85	105.91	109.59	106.12	105.51	99.793	103.37	104.47	101.21	101.95	99.468	109.22	109.96	108.63	107.59	103.54	99.756	110.31	105.13	104.05	100.17	104.03	104.02	103.65	102.07	103.5	101.68	103.93	108.32	107.16	102.88	104.97	104.75	104.69	105.93	109.09	107.48	98.462
105.4	108.51	100.93	105.81	105.68	106.69	107.1	104.03	113.05	103.62	105.34	109.26	102.76	108.71	106.93	106.44	106.06	105.93	108.39	98.873	102.02	114.4	101.69	112.2	104.15	107.52	104.73	105.8	105.01	102.74	103.09	110.57	116.28	102.29	102.79	105.07	100.44	104.32	100.67	100.35	108.35	104.37	107.02	114.14	105.9	105.03	109.7	107.67	109.46	105.84
111.93	104.83	107.73	110.27	110.59	108.74	107.64	100.84	111.78	109.57	104.83	106.79	109.03	99.897	107.32	108.59	104.25	105.28	106.04	111.54	108.38	106.62	106.54	102.98	105.74	108.11	104.74	105.12	106.13	102.79	104.11	104.51	107.17	101.66	102.79	104.03	102.83	103.74	107.08	108.45	102.48	104.87	105.17	108.01	111.33	106.22	107.41	110.75	104.58	110.99
102.13	103.66	104.94	101.19	111.69	112.53	101.84	105.99	107.05	116.67	104.1	107.63	112.15	106	104.93	102.51	111.98	102.59	112.21	107.71	100.39	107.89	106.33	102.7	103.64	107	108.37	105.81	111.99	105.12	106.3	109.7	101.95	106.83	102.47	111.69	104.93	111.09	105.15	103.41	106.89	107.75	103.25	108.77	107.4	103.25	105.94	105.71	104.98	108.94
102.65	103.22	106.71	104.72	98.379	112.62	98.641	105.05	106.86	106.31	102.36	106.67	100.6	104.46	101.12	102.31	101.86	103.44	105.96	105.47	109.16	107.16	110.24	106.97	105.61	105.27	102.59	105.52	102.86	100.06	104.83	102.59	101.9	105	106.99	104.34	111.68	107.26	109.04	107.06	107.66	100.73	104.95	109.75	108.83	104.09	103.34	101.72	111.41	109.02
116.79	110.25	113.32	112.99	111.79	115.76	110.55	113.85	110.04	111.05	108.7	113.73	116.82	101.27	115.71	114.2	102.38	109.17	113.16	110.66	108.48	114.27	109.19	110.28	113.6	111.01	105.76	113.1	109.23	109.86	111.63	103.24	115.92	111.01	106.74	112.22	116.37	110.24	110.44	112.5	107.51	114.44	114.97	110.54	114.94	109.53	106.61	114.35	109.29	109.76
112.67	118.91	115.91	114.61	115.39	115.94	119.11	117.39	120.98	114.61	116.39	113.19	118.64	111.52	118.16	112.64	117.79	118.4	118.6	111.94	117.91	113.06	121.76	117.89	120.37	119.71	123.64	117.77	116.27	116.45	120.1	118.45	117.54	125.59	117.82	123.8	114.36	119.17	123.85	110.75	121.47	119.8	109.36	115.74	110.46	117	115.86	117.29	120.88	120.46
102.13	116.83	108.01	112.28	115.93	114.01	117.24	108.01	97.611	109.06	111.28	112.96	109.73	107.17	116.21	105.77	109.55	111.59	109.36	109.54	108.08	108.36	110.25	115.78	105.54	112.15	114.67	103.57	112.61	109.15	112.93	108.57	105.86	106.94	109.05	115.07	113.76	107.09	119.17	111.08	119.55	110.66	107.7	110.31	108.5	110.36	119.84	102.56	107.81	111.17
106.24	111.84	108.05	107.72	113.55	106.47	102.32	107.44	100.87	110.11	107.37	105.91	100.36	112.33	108.15	105.72	106.86	105.36	112.68	104.73	102.07	103.19	106.55	103.16	112.41	105.67	102.89	104.32	105.9	102.08	103.06	104.16	102.03	100.21	106.38	109.6	101.68	108.9	111.12	110.8	105.85	101.34	108.78	110.83	100.73	108.78	111.78	102.96	111.24	105.29
111.77	107.01	106.59	108.41	111.36	111.29	114.73	110.82	113.86	107.96	117.02	111.59	111.43	112.4	112.2	121.14	111.25	110.67	115.78	114.33	113.23	105.96	111.26	108.12	116.6	112.45	110.43	115.92	111.32	120.2	122.22	108.47	109.55	112.03	107.87	114.58	109.7	109.96	109.81	110.6	102.97	108.59	112.63	110.45	113.06	111.89	110.21	104.39	119.48	106.37
105.24	107.48	101.12	101.39	108.49	103.53	106.14	105.84	105.61	104.96	111.88	98.827	103.26	102.05	109.42	101.06	105.1	111.65	106.6	106.68	102.88	101.38	105.31	110.12	104.46	107.21	103.65	108.12	105.35	105.94	108.21	107.13	106.02	109.26	107	104.33	98.106	103.57	103.28	106.7	106.29	101.57	99.412	104.16	107.73	103.81	104.54	99.903	103.48	103.62
99.277	100.25	106.94	100.16	93.377	100.37	100.71	100.02	98.755	99.296	102.33	94.316	94.447	95.64	100.65	98.551	90.206	100.65	96.4	102.54	101.53	103.18	96.576	94.029	93.396	100.09	98.829	96.231	103.06	96.391	96.35	95.689	99.888	103.99	103.68	97.835	95.094	97.969	103.22	101.92	102.34	97.261	102.72	101.81	98.464	99.769	96.471	103.75	100.56	101.35
104.46	107.11	97.457	101.76	106.72	108.18	104.39	106.36	102.96	103.88	107.6	108.94	111.71	102.88	107.38	104.73	109.77	103.66	105.47	104.4	108.02	109.05	101.2	109.39	100.64	107.71	117.58	111.8	110.12	100.55	107.87	107.13	106.15	100.9	106.17	101.89	102.72	103.12	102.38	108.03	105.4	108.83	104.16	107.13	104.84	105.77	104.65	103.38	97.396	102.69
110.69	100.83	110.45	100.45	108.25	102.94	111.96	104.25	105.39	102.26	98.627	104.99	110.09	111.13	106.2	100.97	105.92	99.827	105.33	108.49	104.31	107.79	104.99	103.36	105.62	101.11	100.74	109.73	99.994	105.95	107.55	99.485	104.73	106.62	110.62	102.49	105.28	105.27	104.1	104.71	101.83	104.74	102.96	110.05	105.52	110.7	106.3	102.44	108.63	95.584
112.66	99.709	110.23	100.55	109.51	106.74	105.73	104.16	107.99	104.55	104.84	105.95	106.72	104.31	108.35	103.12	106.46	106.53	110.03	104.1	107.25	105.38	111.07	103.75	108.68	107.32	102.6	106.92	111.69	105.27	103.62	103.81	103.64	105.65	105.9	104.56	112.4	105.6	104.1	105.81	99.111	103.79	105.22	104.14	108.63	107.98	103.92	110.7	104.51	107.73
108.7	102.34	116.54	104.61	105.53	116.89	107.95	102.79	105.29	107.42	105.73	108.76	105.71	109.26	106.49	108.99	108.96	104.75	106.17	100.55	108.9	107.19	101.67	107.89	101.87	106.47	107.54	101.81	107.23	106.04	111.33	103.62	105.27	99.907	104.46	105.31	101.08	101.15	102.21	99.491	107.15	104.88	103.35	107.05	107.89	109.07	106.96	102.1	106.48	102.72
112.4	105.82	109.24	114.97	113.56	118.48	104.98	107.94	111.18	111.02	107.11	107.4	106.78	105.89	112.84	115.67	109.02	111.41	113.84	113.74	121.21	111.39	113.04	113.18	110.98	106.87	112.63	109.29	109.86	111.18	108.11	111.23	114.73	108.8	107.76	112.85	113.75	110.85	115.56	115.8	110.54	105.72	120.88	112.71	111.34	110.66	107.8	109.76	108.34	114.52
102.71	108.02	107.08	105.56	103.57	101.55	106.48	105.82	105.2	106.65	109.88	98.96	104.62	110.76	102.54	110.61	105.41	101.49	105.74	100.73	107.29	104.41	105.28	105.72	104.17	109.6	101.98	105.42	107.39	105.51	105.97	105.12	106.67	104.09	103.94	100.38	109.97	103.82	107.84	106.64	104.76	94.901	105.47	106.39	103.1	111.6	111.74	103.45	107.79	108.76
100.89	101.72	97.963	102.39	99.957	99.656	99.177	101.66	98.328	96.378	95.77	94.453	97.301	96.872	108.42	90.226	94.955	101.36	99.083	99.534	99.289	100.62	98.258	104.2	110.14	100.72	99.191	96.088	103.93	100.03	99.029	97.265	97.701	94	100.51	101.89	98.089	102.05	99.947	102.76	99.132	97.824	102.78	97.398	103.33	100.82	100.67	98.614	100.24	96.337
104.43	101.33	103.38	108.18	109.15	101.5	106.34	101.08	106.22	108.86	110.47	109.08	105.32	108.64	108.59	101.63	112.21	106.98	106.94	106.23	108.09	109.6	103.54	104.99	104.83	113.59	112.2	110.94	101.05	114.51	108.88	109.5	105.94	109.38	104.34	108.85	111.37	105.67	105.28	105.6	101.69	107.03	106.58	111.58	104.46	107.76	108.46	108.88	108.36	106.11
103.22	103.48	98.619	95.877	95.927	98.15	98.924	104.28	99.197	98.22	99.027	95.342	99.835	103.9	99.433	113.27	99.1	97.679	98.686	99.812	102.01	94.091	106.31	98.99	100.12	100.58	99.253	97.846	96.076	103.82	97.496	99.982	94.728	101.98	101.87	101.18	95.488	99.269	100.22	98.302	95.988	105.46	101.08	93.569	95.292	100.45	98.644	99.704	102.7	98.584
110.98	107.19	109.69	97.612	104.83	103.24	102.65	108.94	104.27	109.75	101.83	102.67	102.48	107.86	105.82	97.215	104.23	101.44	94.982	103.32	108.79	105.03	107.23	99.598	107.5	99.746	112.19	106.61	105.93	100.71	103.67	94.454	101.9	107.36	98.987	104.19	103.18	108.13	104.31	103.42	98.954	102.48	100.9	104.28	103.73	107.83	99.743	105.61	103.14	103.99
108.25	106.95	105.85	99.983	112.44	106.29	116.13	108.11	105.71	110.78	106.58	109.42	104.95	111.72	102.1	106.7	109.85	99.776	108.06	111.35	112.42	112.47	110.56	104.84	114.85	107.25	109.09	103.02	106.45	105.35	110.55	109.36	106.6	107.69	99.334	108.89	104.37	98.61	112.29	112.45	104.51	107.21	100.81	105.26	101.66	111.63	102.79	110.25	110.06	105.78
103.87	103.8	110.25	102.68	104.63	104.95	108.25	106.47	105.18	109.71	106.65	104.14	102.18	95.969	100.63	103.73	104.57	106.91	102.87	107.98	106.54	105.06	110.33	103.66	109.01	105.01	106.52	104.84	105.6	108.96	104.33	108.33	102.49	111.09	104.19	110.65	105.68	104.96	104.22	106.48	100.43	109.17	105.03	105.1	105.65	106.28	102.37	106.02	98.019	104.01
110.91	104.44	106.5	101.64	110.78	103.71	106.83	104.5	108.81	99.927	105.36	104.18	104.56	106.85	109.92	105.41	106.71	104.19	105.35	103.76	109.13	109.93	103.3	103.45	107.64	104.39	100.97	106.59	105.1	105.47	101.2	106.9	103.28	104.49	104.79	101.79	102.87	105.53	112.16	114.35	106.8	102.3	107.99	101.18	101.2	100.09	105.28	105.16	102.86	99.679
100.41	107.65	103.95	106.59	103.85	110.7	106.79	104.05	97.797	104.31	101.04	113.34	109.27	100.09	107.33	107.69	103.38	101.08	100.16	105.17	103.12	100.04	100.4	99.256	107.41	104.66	106.53	98.75	110.27	111.35	105.74	105.48	106.37	108.06	108.89	106.93	107.89	105.03	101.78	102.03	101.77	112.21	109.59	100.54	107.36	107.48	112.26	105.7	112.75	107.16
111.3	105.33	109.12	105.06	103.53	106.56	113.59	104.5	105.64	111.67	105.36	98.755	110.3	103.91	104.25	112.95	105.72	107.08	112.38	103.19	106.25	111.12	111.23	106.91	110.22	107.42	110.83	101.52	99.67	102.37	105.44	103.82	106.61	106.7	108.84	103.22	110.66	97.564	106.34	108.59	103.93	103.94	107.71	107.22	106.35	109.29	100.96	100.8	104.98	104.72
111.75	108.39	107.11	102.01	108.71	109.88	111.12	111.41	107.24	108.54	109.14	110.82	110.8	110.53	111.32	106.88	112.4	111.07	111.05	109.31	110.04	108.07	113.4	110.88	102.93	113.25	110.75	105.79	114.45	111.76	111.2	110.38	113.53	108.92	107.63	113.42	107.77	110.81	111.92	109.49	116.2	121.6	111.75	113.91	105.77	105.14	115.36	114.61	115.41	109.16
102.1	105.62	108.86	99.319	102.76	104.19	98.525	101.69	104.09	101.04	104.12	105.32	98.019	104.18	107.11	94.798	98.244	106.59	103.29	106.99	108.2	102.61	107.94	98.137	103.11	99.661	103.91	105.7	107.14	108.08	103.04	109.65	101.76	107.55	100.02	109.21	106.07	106.1	114.51	105.72	107.54	100.84	107.37	105.98	105.78	108.61	102.27	106.16	103.98	103.59
105.63	105.59	106.95	111.01	107.12	107.41	100.92	102.96	103.59	102.39	107.87	103.93	105.03	103.85	107.58	101.45	109.99	104.76	103.73	100.81	107.9	109.84	107.73	105.92	110.27	104.66	97.494	107.62	103.01	102.88	100.23	106.71	106.41	105.8	108.64	102.49	111.6	108.59	111.87	99.573	96.142	105.07	110.16	110.47	108.03	102.64	102.87	99.275	107.7	107.22
106.64	105.3	103.6	104.79	107.44	110.21	103.77	108.69	98.328	104.97	109.83	105.41	112.36	103.69	108.35	103.77	107.81	103.56	102.04	107.81	111.99	106.26	108.56	107.43	103.9	102.23	105.6	101.93	105.85	106.94	101.44	112.98	104.25	105.45	107.39	103.71	114.72	112.01	105.21	113.98	109.98	108.33	104.91	103.47	102.6	102.28	107.12	108.61	105.54	106.73
107.91	113.26	119.36	107.93	112.34	110.87	108.97	114.7	110.51	112.86	115.33	111.58	110.34	112.84	110.34	113.47	112.4	107.49	104.43	117	120.71	116.57	113.19	107.35	107.64	110.77	116.21	108.12	115.59	114.62	115.22	110.92	109.49	107.94	109.01	114.33	114.58	110.19	105.02	119.26	109.8	112.81	112.3	114.43	101.17	110.22	112.41	108.94	112.21	112.25
101.88	110.76	110.8	112.08	111.88	107.06	98.761	110.06	106.72	114.69	115.6	112.52	109.65	111.83	108.61	109.14	112.43	113.5	107.94	114.81	115.08	114.35	106.14	108.8	114.42	114.97	110.53	114.18	110	109.22	109.21	106.69	108.88	99.554	103.9	113.28	108.71	116.62	110.66	111.27	115.45	109.77	109.45	111.47	112.35	115.25	107.15	114.68	112.31	109.5
103.02	106.02	107.81	105.57	103.75	109.95	96.084	104.71	106.58	104.81	108.85	106.92	101.03	99.541	106.34	106.33	105.31	105.7	105.6	105.79	102.35	101.87	109.61	110.86	106.46	103.44	99.959	106.91	102.11	96.092	102.98	104.99	109.55	114.56	106.45	107	100.97	109.31	112.32	108.19	110.02	105.48	107.86	102.69	105.66	104.63	102.14	108.68	101.54	96.841
125.42	120.42	121.76	112.21	113.72	114.49	124.48	114.4	122.93	122.94	121.89	123.4	114.58	115.59	113.81	112.94	125.96	117.33	115.47	122.11	116.35	122.78	114.38	121.52	120.83	113.81	121.63	121.26	116.65	123.7	120.94	115.21	114.99	118.78	112.6	114.01	123.7	118.83	115.28	114.4	109.93	118.72	122.7	109.35	111.75	114	120.14	122.21	116.74	117.62
105.92	110.22	103.65	101.08	101.22	108.72	106.29	104.16	105.07	106	109.02	97.832	103.98	106.62	103.51	105.04	104.81	111.7	101.81	103.5	104.34	107.3	104.78	105.33	105.91	104.92	97.751	101.78	101.04	103.64	114.74	103.68	101.5	103.31	97.872	109.66	107.98	101.97	107.07	108.21	99.409	107.01	105.48	108.03	106.71	105.84	104.19	107.08	104.51	104.5
109.67	108.81	101.17	111.08	102.81	108.41	110.48	108.12	95.992	105.54	103.82	106.87	104.17	101.58	106.25	101.27	107.8	102.06	102.97	108.87	106.07	100.95	104.25	110.51	106.68	109.35	105.16	107.66	106.07	108.85	102.48	104.22	105.31	104.88	96.934	102.34	102.46	105.03	107.04	98.479	101.93	104.49	107.51	106.61	100.89	106.46	105.52	112.33	104.07	105.51
102.73	108.48	102.64	107.39	105.93	101.01	101.93	106.79	112.35	105.17	105.88	102.06	102.47	113.06	110.36	105.13	110.54	111.1	108.13	104.57	108.47	107.94	108.51	109.82	99.629	109.41	106.42	101.89	107.52	109.22	106.99	113.64	109.53	94.761	107.14	104.41	106.02	106.76	105.26	105.67	104.87	109.02	104.83	105	97.875	101.15	101.17	104.74	106.53	112.66
112.79	112.05	106.18	108.57	114.21	113.05	114.31	110.32	113.17	104.62	116.75	109.23	110.84	106.47	107.9	108.19	111.65	111.05	112.24	114.43	112.68	111.03	111.62	108.07	109.86	110.73	118.16	111.92	105.99	111.26	114.4	108.58	110.42	108.32	114.87	108.45	103.85	114	112.2	108.49	114.06	108.93	114.76	111.94	112.46	111.3	110.43	110.01	114.31	110.27
104.35	105.42	98.684	111.15	105.52	103.01	104.24	98.54	103.32	106.07	101.81	104.81	109.21	101.8	105.38	103.71	108.34	103.56	108.64	107.89	109.36	107.76	101.29	104.01	103.33	107.05	98.555	106.92	106.89	108.78	108.06	105.25	108.35	103.83	106.31	105.32	112.12	112.3	102.32	101.2	101.48	104.83	106.74	105.91	103.21	102.91	104.52	103.62	104.97	106.45
104.15	105.62	105.59	105.69	103.49	105.71	107.05	109.38	102.23	108.19	102.9	108.11	101.67	103.31	104.56	105.97	112.16	102.71	106.73	105.83	105.56	105.73	103.99	105.74	105.65	112.49	101.31	111.83	107.75	105.23	105.64	99.71	109.54	105.6	106.58	106.45	104.81	104.53	106.04	100.51	106.73	105.95	105.84	105.84	102.59	108.35	107.98	100.47	113.55	104.22
99.773	104.15	104.89	109.32	107.44	104.64	108.09	106.36	102.57	106.9	104.27	105.7	107.17	103.85	102.17	108.3	105.04	108.58	104.74	101.11	106.37	105.59	107.72	100.04	114.15	107.95	104.44	106.3	103.74	115.36	108.34	102.08	99.975	102.46	107.04	106.17	106.83	101.55	109.01	105.54	110.73	110.61	103.05	104.44	111.93	100.6	107	103.17	107.78	107.36
111.3	106.69	107.27	105.38	109.68	109.8	106.7	96.692	102.83	109.52	109.06	107.09	98.237	110.51	109.01	101.37	113.42	107.41	100.94	104.15	112.8	100.39	109.29	108.22	107.54	110.43	107.4	106.64	111.6	109.24	103.81	100.99	97.94	100.18	103.45	100.1	111.98	105.66	106.04	105.1	109.48	107.8	104.25	107.61	109.99	105.11	105.81	103.72	100.99	104.51
105.45	103.37	106.36	107.98	104.59	105.28	108.49	102.35	105.07	99.124	105.46	105	105.02	105.29	112.35	101.6	106.97	103.19	102.55	106.93	104.9	106.02	108.42	108.07	104.64	113.57	108.12	102.43	98.963	102.8	102.3	106.7	104.54	104.25	103.68	105.89	109.26	102.91	110.2	103.95	106.83	107.81	98.694	100.42	103.97	109.48	103.94	106.67	108.04	100.64
118.16	108.3	108.7	107.42	106.05	107.79	109.29	111.73	121.42	109.82	110.26	114.37	115.39	107.12	114.95	110.7	108.21	115.75	114.67	115.13	111.01	106.02	108.72	113.66	117.42	114.48	113.32	108.56	111.63	115.66	108.87	112.1	109.89	111.68	114.28	110.3	113.46	111.43	113.97	111.22	110.29	105.6	114.24	114.09	113.87	108.71	114.45	110.97	106.74	106.56
104.76	102.56	104.49	103.88	105.93	102.36	105.39	106.93	102.2	100.45	104.47	104.06	109.84	108.47	103.52	100.09	102.73	108.59	98.906	102.95	105.83	104.43	98.232	106.84	113.83	103.75	105.43	101.47	100.48	101.03	103.46	103.2	107.18	109.77	104.39	99.876	104.54	100.44	97.349	103.49	103.16	113.03	107.86	105.17	107.32	104.86	107.54	108.98	109.25	104.87
113.47	114.7	113.11	116.1	111.21	107.94	106.66	112.89	114.13	113.59	106.82	113.77	108.76	103.01	118.1	116	113.65	112.27	108.46	112.84	109.2	110.18	117.95	114.17	115.08	114.82	113.14	115.47	109.97	106.62	110.83	117.41	110.37	108.76	113.98	108.39	113.22	112.34	119.72	117.18	110.94	111.09	112.09	105.62	113.58	112.19	112.74	111.92	106.65	115.56
98.784	102.03	108.46	109.79	102.15	105.49	106.81	100.01	104.88	105.72	108.67	103.67	105.65	104.11	105.37	103.72	102.07	106.35	106.66	104.22	109.73	96.93	110.96	100.33	99.861	102.59	114.62	107.21	108.04	110.54	104.61	102.62	102.77	100.02	101.64	107.06	105.77	103.4	107.3	108.34	103.22	101.23	104.52	103.71	103.56	105.69	106.41	98.73	104.6	103.19
108.13	102.57	100.57	107.94	111.07	103.67	106.34	98.032	108.95	110.16	103.71	105.4	100.38	105.41	108.91	107.56	109.1	105.45	105.86	105.47	103.19	106.61	105.11	103.48	107.09	106.79	102.55	106.93	104.39	115.22	106.2	109.95	107.57	106.54	105.95	109.57	113.16	105.51	102.96	109.83	103.18	100.97	109.54	108.42	101.89	114.94	111.33	110.05	105.75	108.14
104.05	99.756	104.2	108.27	99.876	109.95	105.49	107.06	102.62	105.32	96.296	110.45	100.17	106.42	102.83	111.78	103.29	103.66	106.45	104.13	112.03	107	103.42	107.75	103.72	110.13	109.8	114.43	104.97	111.01	100.94	102.28	104.07	103.21	102.84	104.71	102.46	109.63	103.3	105.63	110.18	106.72	101.1	111.49	102.05	106.3	102.36	113.31	108.26	104.52
108.14	105.31	108.16	103.8	103.83	114.01	106.03	111.15	103.31	101.4	105.64	107.75	100.16	102.05	102.55	112.56	108.38	102.94	106.58	97.773	102.08	104.07	111.38	106.25	107.46	105.36	101.85	105.74	104.45	104.38	106.11	109.29	110.44	108.49	100.07	109.2	105.58	103.12	106.87	107.93	107.72	104.08	101.3	98.484	106.58	104.57	104.34	98.963	108.02	105.46
106	103.41	109.13	104.61	98.131	105.94	102.65	106.73	101.54	105.09	102.94	105	102.82	101.25	103.52	100.8	96.062	109.87	105.08	103.29	102.64	107.28	103.51	105.45	106.13	109.6	99.821	107	102.29	100.12	102.93	101.74	108.12	108.84	108.28	103.32	103.32	104.62	109.57	106.58	105.76	104.11	106.22	104.22	104.13	106.7	104.11	99.363	105.98	101.62
121.03	108.17	115.03	113.35	111.93	112.46	117.89	111.95	110.97	116.97	123.44	119.77	116.01	116.88	117.1	124.16	117.61	113.44	119.6	118.84	115.5	119.01	122	119.67	110.52	117.08	119.49	117.37	119.12	115.22	114.04	123.84	119.76	109.98	115.2	118.63	117.02	116.96	115.23	116.06	115.33	112.65	117.14	115.3	116.07	113.6	113.01	118.42	118.72	111.26
112.81	115.05	112.14	113.84	110.06	113.86	112.76	111.63	108.13	109.69	114.26	117.77	108.82	113.1	113.58	107.89	113.33	106.05	111.48	113.22	116.42	114.91	109.28	110.09	109.28	112.96	112.24	109.68	113.58	106.44	105.7	113.14	112.74	108.73	105.73	114.02	113.99	110.82	107.24	115.85	107.09	111.13	106.54	114.67	113.71	113.5	115.04	108.09	109.01	110.01
106.92	103.56	101.85	106.49	106.24	104.81	103.04	101.18	102.79	109.14	103.86	108.84	109.2	109.09	108.42	105.55	107.33	98.857	104.41	101.57	102.09	107.79	99.352	104.03	106.79	115.16	101.65	110.31	101.58	108.69	104.35	101.32	104.53	105.19	101.57	105.29	104.33	98.992	109.98	104.18	103.22	107.95	100.17	102.85	116.52	105.01	108.78	102.91	101.53	107.38
100.05	101.18	98.68	103.9	108.21	102.1	102.05	103.94	100.4	107.41	102.53	104.54	106.39	105.88	106.62	99.789	102.67	110.75	103.24	106.19	109.17	102.43	110.69	101.18	100.12	99.548	98.242	104.87	103.6	107.65	98.408	109.97	108.43	105.05	97.739	106.87	106.62	99.424	105.02	100.59	103.69	106.5	102.71	104.93	102.07	106.95	106.46	111.02	104.27	109.66
110.67	102.58	111.27	108.87	114.57	110.18	118.84	116.99	115.9	110.95	113.74	118.29	115.33	114.55	113.03	117.85	108.67	111.17	115.33	109.59	105.88	111.38	115.06	113.13	108.96	117.25	110.61	110.93	108.73	113.55	110.38	113.82	110.93	110.72	109.64	108.76	116.7	106.96	106.64	111.27	111.1	117.19	106	113.44	110.01	110.96	112.39	110.66	113.37	112.84
118.18	116.11	108.06	107.63	107.18	115.56	116.71	105.63	108.36	113.84	117.88	106.97	109.64	111.31	110.71	106.71	114.26	112.32	114.93	110.2	112.57	115.77	115	114.23	109.55	110.3	105.7	114.43	111.25	115.76	114.29	109.62	108.21	104.34	112.8	109.85	108.35	112.84	109.12	111.72	108.7	115.24	111.33	113.2	116.92	111.17	115.62	104.73	111.31	113.41
111.58	99.019	106.28	105.47	104.24	109.56	106.92	110.6	111.3	102.91	102.68	109.11	99.842	103.38	102.03	108.18	106.92	110.67	97.213	108.17	107.06	104.95	105.88	106.36	107.66	103.18	111.95	107.63	108.61	112.41	106.92	103.1	106.47	106.11	103.85	107.23	102.38	107.75	109.14	106.87	108.07	107.12	109.72	105.18	106.3	112	102.76	109.66	106.25	107.59
105.88	107.37	115.52	113.17	101.45	109.22	110.25	113.18	110.1	111.44	113.76	112.45	115.06	111.45	111.39	112.55	112.85	111.55	106.15	113.68	113.46	110.19	108.03	112.8	114.17	110.56	109.76	113.42	109.78	107.37	112.12	116.66	113.17	113.79	113.01	111.4	111.92	114.59	111.42	111.42	112.38	113.48	115.42	112.92	111.18	114.56	109.51	107.96	115.69	110.98
110.79	99.507	106.8	104.87	103.54	103.7	100.78	104.77	108.75	104.02	108.13	106.49	105.48	103.95	105.29	110.8	104.94	105.45	104.77	114.74	103.41	113.49	106.51	104.16	108.93	111.06	106.54	103.75	103.07	101.8	104.13	114.96	106.11	100.06	106.44	103.77	104.32	104.35	108.5	100.88	104.85	110.41	108.95	102.74	107.44	108.07	105.75	102.59	102.86	107.02
103.14	101.17	105.31	98.795	105.15	109.98	107.36	103.65	108.01	103.05	102.42	109.1	106.9	108.89	96.778	109.81	110.04	105.26	103.32	112.25	113.78	106.4	108.26	105.7	101.46	108.65	101.36	106.02	107.88	106.29	104.2	97.597	110.44	103.48	94.977	107.16	105.81	110.9	98.905	106.56	108.37	102.84	102.89	108.24	106.77	102.17	107.86	107.9	105.93	105.75
102.85	101.16	99.395	105.25	102.23	107.11	108.49	109.34	102.32	102.14	106.65	111.99	107.79	104.23	102.27	105.11	104.48	116.15	106.67	106.17	105.55	108.11	105.02	108.58	110.03	108.58	105.98	111.81	109.83	104.12	105.1	104.68	110.64	109.51	103.99	110.81	106.85	109.12	108.04	106.5	108.65	113.14	102.66	105.69	105.02	111.12	101.87	104.32	101.97	107.5
118.58	116.53	108.54	117.55	115.74	117.88	115.42	113.47	117.2	117.03	117.84	116.16	116.29	121.57	119.68	109.25	114.93	116.12	117.42	118.04	115.93	116.03	115.95	114.58	124.13	120.47	119.87	114.36	117.01	109.25	112.82	114.12	115.13	119.97	121.51	112.75	117.9	117.73	111.04	116.13	116.25	120.96	116.12	121.88	115.09	116.21	111.96	120.88	116.79	112.47
114.18	114.56	111.28	116.57	111.97	109.45	104.23	114.22	107.7	117.22	108.27	111.87	104.09	117.7	111.63	115.49	115.26	110.14	114.31	102.67	118.88	110.24	117.17	111.93	113.51	110.33	116.23	111.57	113.75	110.87	105.35	119.86	109.05	115.85	101.7	111.24	117.67	112.43	109.22	111.71	114.24	114.53	113.25	108.26	113.79	110.27	116.93	114.02	112.8	111.18
102.91	99.491	100.64	96.847	103.26	98.31	97.35	102.45	103.41	95.985	102.9	102.97	104.83	103.31	107.33	94.731	95.789	105.16	104.59	100.53	99.513	102.92	102.66	102.77	101.67	100.43	100.1	107.47	101.08	96.93	98.66	95.404	102.31	99.404	106.89	97.192	96.36	94.939	100.29	101.99	101.26	98.093	96.558	100.68	101.17	96.268	100.55	102.01	100.02	103.94
106.54	103.3	101.87	109.46	103.1	108.32	105	106.54	100.97	108.83	103.12	111.25	103.64	106.91	105.91	106.7	99.546	109.58	110.98	106.49	103.57	96.776	105.74	108.38	109	102.46	101.4	111.19	104.06	102.61	103.64	102.22	100.6	99.044	106.07	100.03	104.23	113.66	103.39	100.02	104.14	108.41	108.86	105.73	109.33	101.04	110.35	104.46	102.86	106.86
106.35	107.13	102	107.66	107.73	107.12	108.36	105.2	105.37	105.63	100.45	106.02	110.49	97.765	106.6	103.54	101.01	107.31	107.99	111.11	109.67	108.96	108.86	108.38	106.47	101.45	104.18	105.44	105.61	110.91	104.86	110.42	107.45	102.78	108.74	105.49	105.43	109.08	109.26	107	109.66	101.44	104.62	105.44	112.97	108.89	112.76	109.56	105.98	112
105.38	106.22	97.375	106.6	101.43	103.46	105.41	104.89	109.68	103.67	106.37	109.29	106.39	102.49	112.62	101.48	103.87	96.686	99.284	102.5	102.64	102.56	110.38	98.654	104.3	106.93	97.861	110.65	97.315	105.49	102.06	104.49	107.1	108.3	106.27	108.31	103.5	108.6	101.51	103.81	102.81	104.85	109.14	102.15	103.74	108.7	105.6	106.8	100.28	105.14
105.46	101.15	107.21	105.14	102.06	103.06	101.68	103.05	106.55	107.39	106.23	99.555	104.24	104.68	107.8	101.07	103.88	105.71	103.18	107.85	102.84	107.24	105.56	109.65	101.8	112.28	112.64	111.37	105.28	105.62	106.75	109.08	103.66	113.94	105.61	107.53	111.76	105.28	107.12	104.23	104.46	102.31	109.58	103.36	107.96	100.25	107.08	103.51	103.7	107.46
98.342	100.25	100.36	98.621	97.857	103.34	94.932	104.69	102.13	97.186	103.16	100.15	98.428	105.55	101.41	101.48	98.119	96.094	100.72	96.184	103	102.24	101.09	99.676	98.912	100.1	99.291	99.375	96.219	96.936	97.042	103.58	98.977	104.4	107.4	98.092	98.242	96.949	101.92	100.9	102.57	103.19	98.432	100.66	95.171	104.01	97.506	104.35	99.434	103.84
95.304	92.972	102.39	97.341	105.39	99.468	98.899	102.62	100.77	97.43	103.57	102.21	105.63	98.357	97.555	99.679	100.68	99.294	102.96	105.59	95.372	105.77	98.406	105.03	98.085	106.11	98.298	104.69	102.09	102.26	104.67	104.26	102.13	94.167	103.85	99.941	101.3	102.77	97.342	101.13	106.68	102	100.72	98.575	99.581	103.45	98.469	104.7	93.947	99.482
109.67	107.98	113.84	106.53	111.4	113.87	115.68	114.27	113.25	112.84	116.6	114.1	108.85	114.84	111.73	117.46	105.27	112.78	108.91	107.59	117.06	112.64	109.06	103.97	113.82	109.08	121.79	114.1	109.08	116	110.9	114.97	113.29	112.92	108.68	120.4	111.45	111.26	114.25	110.75	111.72	114.99	114.09	107.86	117.93	114.94	112.8	114.94	103.09	113.45
106.68	104.06	100.77	105.55	103.02	113.63	97.827	105.52	103.17	103.13	102.54	108.72	105.65	105.1	101.31	104.03	108.43	110.4	101.64	111.98	105.23	103.01	100.42	105.9	109.21	109.71	103.43	108.06	106.63	106.29	103.19	107.07	103.95	107.07	104.11	104.58	101.33	105.15	99.454	108.42	106.99	112.23	107.44	113.07	107.55	100.57	101.82	99.016	102.53	107.53
101.16	100.77	105.51	100.24	108.06	99.692	111.47	99.326	105.7	100.53	95.762	103.99	102.36	97.759	109.44	96.768	101.61	103.99	106.07	109.81	105.26	108.94	102.75	106.57	104.88	104.43	106.35	105.23	104.32	102.37	104.51	110.33	109.52	111.16	105.87	108.36	99.976	105.46	101.79	105.81	102.91	99.9	98.729	107.55	108.92	102.68	97.204	109.31	108.1	106.25
123.58	118.82	112.67	120.81	113.73	124.12	111.71	114.71	115.93	117.99	119.17	119.77	112.3	114.21	124.81	119.81	111.82	115.97	111.27	126.41	113.77	120.32	117.24	115.18	117.66	113.43	110.09	117.83	116.56	121.19	118.52	119.16	114.67	109.62	118.16	117.91	115.82	112.05	120.38	116.79	114.77	119.63	113.9	120.52	113.44	108.01	111.21	112.06	114.75	119.43
122.91	116.89	120.36	112.48	116.71	109.24	115.43	114.39	118.29	120.82	118.81	115.21	118.06	118.23	116.42	116.93	112.68	116.77	116.57	117.69	115.22	116.15	117.5	115.74	116.34	119.66	114.08	117.12	122.14	120.05	116.01	120.97	119.09	121.66	119.14	117.08	112.49	119.98	115.38	121.63	121.16	115.03	119.76	114.73	116.73	112.69	112.57	122.21	123.28	114.66
101.47	103.05	97.434	102.63	106.65	102.89	97.557	104.62	101.6	105.03	102.38	100.87	102.24	100.98	95.328	98.089	95.032	98.61	104.62	102.19	96.676	97.995	93.485	102.72	94.644	91.308	101.78	102.96	102.81	97.948	96.656	101.39	102.79	95.675	99.154	96.058	95.617	100.54	100.15	102.97	104.04	100.28	98.368	99.993	106.96	104.24	104.99	95.813	95.596	101.17
109.17	108.6	109.57	108.67	103.83	106.42	105.79	102.23	106.68	107.48	111.08	98.918	111.9	104.48	107.37	103.61	107.84	107.24	106.81	100.85	110.12	101.81	104.95	112.67	108.71	109.8	101.3	108.57	109.53	105.24	108.87	109.85	95.621	114.34	103.39	106.8	102.16	107.37	106.09	104.18	104.68	105.83	107.4	106.4	107.91	107.75	107.66	109.4	108.76	105.09
113.7	107.16	116.31	113.04	109.79	109.29	110.08	111.48	116.42	110.64	110.78	112.32	112.73	114.14	116.01	113.52	113.4	105.89	113.74	112.95	110.26	111	113.72	109.1	114.29	110.97	112.65	108.39	109.01	112.31	116.17	110.98	111.14	105.63	113.05	109.22	116.47	111.49	116.62	112.16	111.66	112.02	113.41	110.09	113.64	110.06	106.93	109.48	111.1	113.22
116.64	109.9	113.74	111.58	110.93	113.28	112.09	118.33	109.49	116.4	110.81	108.27	120.07	116.29	111.85	113.48	118.9	115.53	115.92	112	112.19	107.27	117.59	112.92	114.5	112.25	113.69	111.32	108.15	118.56	111.42	111.99	115.79	109.22	110.1	112.49	111.61	111.92	110.31	121.13	114.1	116.57	110.91	114.92	112.59	112.47	113.45	114.5	111.88	110.16
106.91	107.86	117.53	108.11	110.9	111.74	111.03	112.72	114.9	113.48	109.68	112.97	111.34	105.01	110.51	108.56	109.5	108	113.57	113	113.89	115.28	113.86	110.88	110.56	115.21	106.3	113.13	115.46	114.91	112.13	109.52	108.75	113.93	116.08	106.84	113.32	112.59	112.64	112.77	107.02	114.77	114.25	113.71	115.39	112.71	106.41	113.34	110.14	103.77
100.7	107.1	106.86	107.58	108.31	111.27	109.06	102.78	105.17	107.04	109.98	102.55	100.14	113.57	99.965	105.8	108.92	103.61	102.28	106.96	113.47	106.57	104.02	106.28	112.82	112.57	100.66	105.19	105.17	111.21	106.89	105.81	103.82	101.32	106	111.77	108.42	110.32	98.206	107.81	101.64	110.58	108.27	103.04	107.51	103.62	104.54	103.95	106.05	105.66
112.83	114.68	111.48	116.33	112.8	112.69	112.85	115.12	110.67	113.71	111.96	113.94	108.73	105.21	113.03	110	114.97	107.53	110.22	112.27	115.29	109.18	112.31	106.53	112.87	115.81	111.36	109.57	115.35	114.85	110.36	112.16	108.35	111.76	112.58	109.93	113.11	103.35	117.7	115.68	103.39	116.01	111.23	111.07	117.34	108.66	110.55	114.24	110.74	110.67
104.91	103.26	111.74	103.16	103.57	100.64	101.96	109.4	106.23	110.37	98.513	104.4	104.06	97.79	105.45	104.32	108.31	100.09	100.96	105.81	105.39	106.63	106.72	105.96	105.36	103.9	109.17	107.56	102.82	107.2	104.72	103.4	105.32	96.779	105.56	105.98	104.85	99.844	105.59	104.35	108.46	100.44	101.12	100.87	108.08	103.13	108.03	104.4	105.38	102.69
95.137	100.21	98.93	99.253	102.93	101.55	100.62	96.652	102.85	94.649	97.87	101.24	104.79	100.59	99.943	104.37	94.867	105.13	96.038	97.478	104.39	102.4	97.017	96.149	106.57	97.732	101.13	102.82	102.34	99.428	101.66	99.558	92.93	90.167	98.127	100.8	102.63	102.88	97.625	95.175	104.07	100.07	97.887	100.48	96.458	104.26	101.14	95.751	98.943	99.3
100.87	107.37	104.81	105.24	100.24	104.17	101.92	99.186	106.86	104.16	105.14	102.78	101.28	100.1	100.6	103.99	107.55	106.46	102.03	106.18	108.53	105.65	107.41	98.925	105.87	108	104.27	99.821	107.12	105.52	102.34	112.3	105.21	106.7	100.41	103.38	107.26	101.31	98.91	100.68	106.3	108.91	102.59	110.13	102.78	105.4	99.256	105.99	104.83	102.96
109.74	108.45	109.11	109.23	109.22	101.96	101.52	101.99	107.09	105.28	109.1	110.62	101.76	105.04	109.04	106.87	103.96	105.99	112.24	100.3	109.77	106.72	107.81	111.31	101.85	101.19	105.82	107.23	107.67	107.4	103.27	111.38	107.61	104.36	107.08	109.95	107.43	102.54	110.44	109.02	103.53	106.99	107.8	110.36	105.24	107.16	105.11	100.07	105.78	105.35
108.03	103.62	107.01	112.49	111.66	108.65	109.2	104.91	102.93	111.05	107.67	109.81	105.25	110.25	112.53	111.39	110.27	115.9	113.1	104.3	104.82	104.32	107.76	116.74	115.9	109.94	108.58	109.66	106.97	112.77	112.86	105.83	107.18	109.27	111.81	106.73	110.74	113.02	107.53	114.05	111.17	110.66	107.85	109.86	116.37	111	107.88	108.58	112.89	109.99
104.02	99.2	109.58	100.77	103.53	106.59	99.768	99.655	100.01	108.23	108.81	114.7	114.17	107.02	102.26	109.93	107.81	104.27	105.74	111.73	104.22	107.73	99.95	104.35	105.48	109.82	102.48	100.1	113.81	102.9	100.5	104.1	103.19	99.616	107.89	112.41	102.65	107.32	95.444	105.36	103.29	101.36	104.66	103	105.17	108.07	108.96	106.97	100.69	103.75
97.556	97.325	102.69	98.801	98.896	109.12	102.24	94.703	104.42	100.48	102.77	103.33	102.58	95.194	98.125	102.2	103.19	96.289	99.362	101.82	98.908	96.109	98.535	93.927	100.01	99.409	100.83	101.6	103.42	100.96	98.461	97.287	98.146	94.795	95.329	104.01	92.755	99.161	97.669	96.921	95.752	100.46	101.93	96.953	100.61	97.4	91.215	101.96	102.03	99.747
102.25	104.94	102.94	108.28	106.33	102.74	105.15	114.33	108.63	99.806	106.52	102.93	109.28	107.14	112.58	103.28	108.45	106.7	108.57	99.119	108.84	105.16	101.12	102.57	103.77	107.86	109.75	106.41	101.87	103.22	107.23	104.61	102.08	105.59	105.91	105.24	109.4	103.73	107.25	100.42	100.53	105.68	106.68	103.07	106.84	108.22	109.04	107.94	110.68	103.34
102.8	108.27	104.47	108.96	106.28	103.44	112.37	106.81	105.06	104.18	109.98	109.08	104.55	109.12	105.06	111.35	108.44	108.06	105.3	108.96	104.94	105	109.12	106.27	108.45	103.88	110.33	101.01	106.68	106.55	103.8	106.74	110.1	105.12	105.19	106.39	108.71	109.42	104.65	110.29	104.65	107.54	110.49	100.92	105.02	112.95	100.72	105.6	103.59	107.42
103.87	108.35	106.15	103.9	105.89	108.38	99.416	108.99	109.84	108.29	106.61	107.18	102.01	107.57	106.64	102.35	104.75	104.74	102.23	106.45	107.95	108.26	106.69	109.58	105.3	103.2	107.83	106.08	103.43	110.99	110.32	104.71	104.82	107.25	102.14	101.73	103.95	107.21	108.18	106.29	107.23	107.29	106.1	109	108.57	104.57	103.56	107.58	109.96	107.61
102.15	110.82	113.11	110.33	108.44	118.01	116.08	114.57	109.3	115.13	113.55	112.95	110.71	107.85	111.41	112.58	109.4	119.29	115.21	111.17	110.25	109.8	112.29	106.9	115.52	105.92	113.83	112.88	111.24	111.14	113.36	112.43	113.93	102.2	113.96	107.46	114.42	108.72	109.16	113.6	115.35	107.47	117.38	112.04	112.64	113.19	111.23	105.67	106.75	107.74
113.04	112.06	102.3	103.25	104.25	101.35	113.05	110.21	106.94	109.9	109.44	100.29	104.41	106.99	108.71	105.86	104.96	110.1	102.28	107.21	106.86	108.84	105.32	106.76	106.06	110.77	103.66	105.29	104.68	108.23	103.23	107.42	104.01	106.78	109.66	105.13	109.74	104.7	101.36	106.36	105.99	103.3	108.98	110.46	107.34	105.7	109.58	111.79	111.12	101.22
109.24	101.6	105.69	99.915	110.64	112.38	111.4	103.73	104.87	100.77	109	101.95	108.43	107.59	101.91	105.52	108.43	101.66	108.78	103.35	98.25	99.054	104.91	110.37	108.08	107.35	99.753	102.17	103.17	100.03	107.27	106.17	106.82	103.85	111.35	101.42	111.32	110.29	105.13	103.88	100.02	100.99	109.15	105.4	104.4	104.55	101.58	102.37	107.55	108.48
103.07	104.55	101.38	102.79	105.5	100.7	101.68	103.73	103.35	104.3	107.19	107.13	102.99	105.21	108.92	105.44	103.8	100.8	108.19	106.05	112.04	96.434	106.46	108.57	102.1	102.31	101.59	104.23	108.24	97.356	107.54	101.81	103.93	107.12	100.79	109.16	106.17	100.9	98.307	99.868	107.18	110.31	108.87	102.67	104.37	104.86	111.77	97.002	99.236	106.25
109.01	104.28	111.89	112.27	116.35	111.39	107.39	107.67	110.61	113.2	113.21	111.49	117.47	112.28	101.39	111.38	109.71	106.5	102.59	112.84	106.08	110	112.32	109.91	115.45	113.72	114.34	112.37	108.02	118.66	108.5	107.67	118.17	109.37	113.26	109.64	106.4	105.27	113.96	115.94	116.13	111.67	109.28	109.43	105.47	109.36	111.69	114.12	107.55	108.79
102.44	103.38	99.531	99.183	98.906	104.38	96.433	98.679	101.01	97.295	97.376	101.36	102.08	109.07	97.027	94.428	94.836	97.071	103.43	102.72	100.61	102.78	102.14	102.09	99.292	99.688	93.487	102	102.7	98.506	100.85	95.387	103.52	101.19	98.539	100.59	105.04	99.713	97.281	99.316	100.92	102.21	93.274	99.123	99.443	108.52	101.21	100.72	94.939	105.7
102.46	110.24	104.23	98.235	113.5	110.15	106.9	99.643	108.14	105.89	104.45	107.81	104.79	105.82	106.03	100.03	107.02	108.15	106.56	99.304	102.76	108.66	103.01	107.77	107.99	105.55	100.57	106.44	104.42	105.72	105.94	107.17	108.9	105.24	110.67	97.551	106.71	102.28	104.48	105.13	109.64	100.27	107.62	102.77	106.45	108.67	102.95	104.02	104.62	110.23
116.19	104.95	109.35	116.33	118.17	116.06	104.82	108.79	108.79	111.83	111.94	113.81	111.87	118.82	113.71	110.29	110.53	112.29	108.32	111.51	112.1	115.68	108.84	107.95	112.02	115.65	109.41	111.12	112.87	113.07	110.04	113.31	109.81	112.32	111.77	115.71	118.04	115.67	111.79	118.22	118.17	107.49	116.02	111.45	108.41	105.25	110.97	108.38	113.91	111.33
107.91	108.07	111.73	109.86	106.27	109.26	108.91	102.19	104.39	104.73	101.36	109.35	110.83	102.74	113.56	103.8	105.69	106.95	106.21	103.23	110.41	106.67	114.75	104.36	109.91	105.47	112.17	109.34	111.93	104.75	107.93	103.69	106.7	107.06	109.75	109.44	106.09	109.31	109.08	101.24	104.26	104.9	108.66	105.51	104.73	111.65	101.69	106.73	112.44	106.6
111.66	107.72	109.35	108.96	112.31	112.97	106.74	115.4	113.11	106.6	102.73	110.7	112.84	112.9	114.67	112.78	113.42	111.22	105.94	113.07	111.95	117.41	104.88	112.07	112.83	115.76	115.17	116.85	114.73	115.32	113.55	119.04	112.78	116.5	109.74	112.2	112.2	111	105.77	109.47	109.67	108.89	115.52	118.18	110.77	113.53	106.51	110.86	114.88	111.11
101.87	98.406	107.36	103.63	107.08	108.45	107.58	104.12	102.25	102.38	106.66	106.42	110.19	102.44	104.55	107.72	105.22	103.1	97.329	106.44	101.29	103.14	104.2	105.97	106.45	105.14	98.452	106.53	103.53	101.37	99.421	102.28	105.45	106.18	105.57	109.77	111.93	107.02	103.77	102.93	110.68	104.24	107.81	108.13	105.89	98.23	103.8	103.25	107.21	102.3
103.09	113.79	107.36	97.244	107.24	94.983	100.85	102.39	111.27	108.71	98.123	108.44	105.62	104.87	105.75	99.563	101.77	105.43	100.47	109.84	114.25	105.87	103.76	101.32	100.18	100.35	103.64	107.88	103.49	104.11	108.46	109.84	108.25	106.5	101.34	110.71	100.34	98.819	99.685	105.79	102.32	109.2	102.53	109.37	102.2	100.3	103.96	105.15	101.11	103.17
108.91	109.51	100.54	104.74	106.42	109.61	101.27	107.55	111.81	112.26	102.28	105.32	101.89	110.54	107.96	106.5	111.6	104.52	108.11	107.01	105.24	102.29	103.34	103.2	101.7	102.41	106.93	105.54	104.74	105.69	109.15	109.09	105.41	112.32	109.26	106.95	103.76	106.34	112.39	110.06	100.02	104.46	106.9	105.18	107.6	104.5	109.55	106.85	109.29	105.06
103.56	108.36	99.945	101.97	94.065	104.39	101.4	103.24	96.493	109.97	95.997	106.86	99.87	103.79	109.74	98.425	99.531	102.35	101.37	100.95	98.395	98.409	99.21	99.01	101.82	102.4	95.486	98.969	109.2	104.52	101.91	95.844	102.45	100.76	102.86	100.64	102.1	102.42	103.24	101.48	102.41	101.7	97.164	102.26	99.023	103.88	97.392	97.28	105.44	95.154
107.99	103.69	98.824	102.91	100.93	102.74	98.784	94.997	99.891	98.398	96.018	90.563	100.14	103.7	101.93	100.32	106.91	101.36	100.05	98.32	105.02	101.22	98.595	94.618	97.031	97.275	102.67	103.64	103.43	104	103.15	99.982	99.215	99.529	103.87	103.85	107.04	101.13	95.306	96.612	96.61	98.377	100.38	98.464	95.721	107.08	103.15	93.563	97.428	94.581
104.51	109.29	101.72	103.05	103.26	106.59	105.09	99.648	101.42	104.42	104.1	109.52	104.98	106.73	103.03	98.854	104.24	107.58	103.78	100.55	107.52	102.11	107.02	105.95	109.71	101.28	102.05	102.82	99.558	104.23	107.63	103.16	106.27	102.76	105.31	111.56	104.35	105.29	101.33	108.82	106.05	105.12	105.08	109.41	104.69	104.62	116.25	100.14	104.96	100.23
102.62	102.88	105.4	105.3	109.79	104.91	108.58	102.83	107.93	109.15	103.2	107.61	106.39	100.33	100.49	107.76	107.02	108.19	106.52	109.05	110.92	109.21	108.73	107.24	109.39	104.89	104.59	109.14	105.16	104.21	104.72	104.09	106.02	105.34	112.12	112	110.68	110.32	108.51	103.6	105.38	109.16	102.73	105.7	103.88	112.29	113.69	106.38	99.278	106.88
103.63	107.11	107.08	109.65	103.71	112.2	107.91	110.26	107.33	103.19	100.75	106.07	103.36	105.95	100.66	107.38	106.23	103.79	109.41	107.1	98.616	109.51	105.16	103.78	110.14	104.77	104.02	104.55	105.61	97.302	103.77	104.41	107.87	108.32	107.13	107.27	107.19	110.98	105.95	105.14	108.22	102.72	106.2	104.43	104.14	104.76	104.4	106.27	105.13	107.69
107.21	108.93	111.61	114.01	112.23	108.13	109.68	113.66	113.64	114.63	119.94	106.79	121.64	115.61	117.54	112.95	108.58	110.41	111.09	110.4	108.35	112.22	113.42	107	111.86	111.94	116.98	108.57	112.5	113.55	107.5	108.2	115.25	112.43	107.45	111.9	111.65	112.04	107.28	114.15	109.53	108.15	106.23	111.93	110.74	112.67	109.16	108.69	112.11	107.52
105.71	98.294	94.43	99.693	98.879	98.273	98.496	102.03	101.15	101.29	100.52	97.112	100.43	103.64	103.28	103.51	100.89	95.688	100.48	101.84	94.026	99.199	96.192	99.029	101.55	100.92	100.52	102.25	99.932	99.842	102.46	103.16	100.99	99.938	96.509	96.704	99.062	100.84	90.281	103.72	96.654	106.98	98.855	100.83	96.667	98.295	96.371	101.77	94.425	103.92
103.56	109.31	99.566	104.61	105.28	105.65	109.48	104.07	110.22	103.94	110.82	102.63	112.78	100.5	106.2	108.8	104.87	107.91	109.78	107.93	104.31	107.06	105.12	109.31	107.81	103.01	101.92	107.82	107.66	98.092	108.76	104.92	110.61	104.36	106.18	110.39	104.54	106.94	109.21	103.23	105.47	105.82	106.38	102.93	110.03	104.33	112.12	104.01	107.94	106.89
98.229	102.93	102.2	92.791	99.719	99.091	102.29	105.34	98.995	101.96	103.18	99.172	106.18	100.4	96.966	96.527	95.674	101.56	95.452	94.049	99.121	89.94	100.13	100.08	90.51	103.76	107.31	99.499	106.46	106.15	108.74	103.51	103.91	101.33	92.911	103.17	95.839	95.851	105.83	99.545	102.85	102.6	100.02	96.995	100.47	99.659	103.89	100.42	102.8	101.64
103.31	102.4	103.58	101.25	102.52	102.74	100.69	96.394	92.722	102.04	96.53	95.43	94.651	103.58	98.132	99.25	99.639	100.25	107.45	98.819	104.61	98.533	93.118	100.4	99.093	102.77	101.74	99.48	100.21	101.59	93.107	97.928	99.664	97.009	97.909	103.02	103.3	100.92	100.28	98.052	96.837	99.712	98.714	98.785	95.285	105.23	100.34	101.34	99.625	107.47
104.64	101.28	108.45	103.01	108.54	101.83	101.85	103.25	102.51	107.83	109.69	109.4	105.86	105.6	107.46	111.2	107.39	99.965	107.57	102.19	100.42	105.81	108.72	107.32	105.23	105.9	106.91	111.21	104.27	108.2	109.78	107.23	101.37	102.59	111.53	99.245	99.104	109.08	103.74	105.71	110.36	109.22	107.42	107.06	103.95	106.17	104.63	100.33	107	108.51
[truncated: 150 more columns]
