# Supplementary material for: Genetic dissection of main and epistatic effects of QTL based on augmented triple test cross design
Source: PLoS One. 2017 Dec 14;12(12):e0189054. doi: 10.1371/journal.pone.0189054 (PMC5730204; doi:10.1371/journal.pone.0189054)
Supplement: S8 Supporting Information — (ZIP) [file pone.0189054.s008.zip › z4_1000_0.2_5.csv]

109.42	103.38	112.29	104.29	103.67	106.93	108.99	103.02	112.84	100.15	101.89	105.18	107.7	110.5	105.87	105.49	101.09	98.659	110.48	97.993	104.86	112.85	95.189	113.44	100.91	100.22	111.44	101.35	106.34	97.708	105.48	103.88	109.02	107.04	113.44	110.35	103.28	101.97	108.04	104.16	106.84	113.79	101.74	99.067	108.95	104.53	103.03	100.6	103.31	116.61
109.74	99.847	107.73	95.565	105.96	98.691	103.29	103.05	112.71	107.76	110.81	111.22	103.68	102.85	104.1	103.27	110.23	100.89	94.925	103.73	98.308	104.15	112.52	94.294	109.58	109.92	99.005	105.65	106.48	115.66	103.41	98.643	101.3	105.62	106.88	101.06	103.35	108.29	106.15	117.16	106.19	103.76	115.96	107.9	107.33	115.36	100.92	108.3	110.59	101.58
106.9	104.83	107.17	108.44	116.17	113.99	104.25	106.12	111.15	106.98	115.95	110.38	109.22	110.81	112.65	112.36	100.57	115.36	104.29	106.9	106.5	118.22	109.1	106.43	103.52	97.344	104.31	114.17	108.33	115.95	119.09	111.38	111.06	107.55	101.41	95.996	111.47	108.68	107.17	115.39	107.5	109.47	110.93	112.7	121.33	108.91	105.68	115.5	102.87	110.21
104.95	98.703	97.585	105.91	100.82	98.128	108.51	108.72	104.7	105.31	111.24	101.78	99.349	98.833	108.52	96.628	103.11	102.49	109.04	101.89	105.03	109.76	96.21	97.147	107.07	105.89	109.75	113.83	107.58	101.51	95.518	107.72	103.06	104.01	107.17	101.08	104.44	110.05	114.78	108.37	97.985	99.53	101.08	109.25	109.41	102.35	112.59	99.064	98.708	100.9
105.28	111.26	113.46	110.19	108.42	99.743	110.05	107.86	114.16	105.71	104.23	104.09	112.82	100.52	106.5	110.24	108.53	105.7	102.68	105.03	113.93	106.53	97.228	109.16	106.27	93.571	97.864	104.1	107.51	102.86	105.12	104.48	116.6	110.1	110.01	112.79	106.76	100.57	102.63	105.44	119.21	112.03	110.89	109.66	102.59	104.64	110.83	108.94	115.64	112.15
101.96	104.82	108.73	104.11	102.48	104.92	104.05	111.28	108.02	102.06	104.22	99.678	103.42	109.87	106.88	110.36	108.59	107.51	101.32	109.27	105.56	106.92	108.52	98.753	107.87	98.337	106.47	105.64	103.97	110.77	98.479	104.4	110.68	103.79	106.45	100.02	104.26	102.4	101.06	112.81	104.86	108.32	110.44	98.343	101.09	100.63	105.27	115.68	103.02	107.99
107.08	114.99	110.59	114.09	111.02	111.36	107.78	98.913	113.99	120.21	110.54	113.27	112.12	112.96	112.6	118.86	115.13	117.33	110.01	105.57	107.69	102.83	113.11	113.54	105.13	108.25	104.6	104.21	117.01	108.17	106.41	115.36	115.38	99.914	110.06	115.74	105.53	107.69	110.76	105.75	103.93	113.6	117.83	106.52	106.33	113.79	111.43	109.53	107.72	116.65
109.83	103.73	97.93	102.35	109.5	102.34	105.71	115.09	110.47	111.81	105.9	99.383	102.56	103.92	100.92	105.32	111.06	100.7	113.88	110.4	108.24	106.35	103.02	108.35	106.53	109.78	108.1	113.24	111.57	96.357	113.14	106.31	107.74	110.94	115.93	106.45	96.948	99.444	105.08	109.29	113.51	106.69	99.66	104.76	109.81	102.36	110.13	104.8	114.37	103.03
101.22	100.31	107.57	99.751	101.1	99.291	97.216	111.94	104.14	96.615	92.815	103.91	108.2	106.6	113.06	104.11	102.01	99.583	103.5	104.67	98.376	104.5	98.961	100.99	96.409	105.33	99.766	103.61	113.51	104.2	92.517	101.49	95.423	105.17	103.05	97.275	103.82	97.251	99.695	101.77	95.349	94.325	100.02	105.3	102.35	107.12	101.39	105.87	109.87	103.22
105.46	92.771	96.512	93.834	106.1	106.85	100.17	111.26	99.266	103.89	118.35	108.33	111.14	103.22	106.08	95.57	104.67	106.22	111.86	104.02	109.35	102.28	105.44	97.299	104.02	107.68	104.27	111.18	113.3	106.63	101.8	108.38	109.15	91.813	107.37	107.35	108.64	96.974	103.9	109.69	108.4	106.91	108.53	105.91	108.28	102.75	104.15	111.66	104.55	106.9
108.1	110.36	101.47	110.91	100.77	101.31	108.92	111.72	106.44	109.51	115.56	99.248	105.03	108.39	96.987	98.201	103.45	100.3	97.248	114.42	103.87	109.21	109.21	105.83	101.36	111.91	109.37	104.2	105.17	96.541	103.31	104.71	110.78	105.41	96.543	110.89	102.42	102.46	96.633	104.03	102.9	104.07	102.64	99.627	105.34	108.73	108.52	114.76	100.29	96.009
113.3	108.94	110.24	100.3	113.66	118.82	117.53	113.03	108.81	114.54	110.3	112.91	119.99	115.15	108.79	110.14	98.064	93.88	102.57	109.66	107.91	109.51	109.1	105.65	120.22	114.12	112.21	103.36	102.56	106.43	111.52	111.78	109.78	106.54	110.72	109.85	110.97	113.14	111.78	115	105.01	110.46	108.39	116.15	110.58	110.97	108.59	114.02	104.45	106.95
103.36	104.11	94.494	96.65	108.74	107.31	107.76	112.14	103.15	102.63	110.39	102.96	97.719	109.11	104.86	102.52	112.8	103.12	110.65	100.74	99.183	111.77	108.08	115.46	97.895	99.051	109.52	100.76	101.72	95.023	107.71	105.93	106.34	110.36	106.87	97.92	98.076	104.26	103.16	103.22	101.23	105.85	104.53	98.845	112.42	96.789	108.85	107.99	102.16	98.788
107.34	107.23	106.32	102.97	104.44	108.94	103.74	98.488	102.79	104.74	103.25	105.23	107.9	112.94	99.729	105.66	109.9	107.67	106.99	105.12	104.07	102.41	111.74	105.15	108.95	105.03	114.69	112.1	111.64	108.93	100.79	102.67	108.37	106.2	111.45	115.05	101.05	102.82	110.27	107.45	106.54	103.15	100.3	105.67	93.934	109.47	112.91	105.62	107.14	103.21
115.06	114.05	114.2	111.58	109.33	119.1	114.8	108.55	113.95	114.66	108	109.11	117.18	112.42	110.22	111.6	107	116.22	110.69	121.84	119.35	102.45	112.56	114.25	117.67	103.77	108.54	113.65	109.73	114.77	109.13	112.86	112.64	115.6	113.51	109.11	110.01	107.91	109.83	113.52	101.56	104.57	110.35	114.59	107	102.05	122.46	101.19	113.45	121.9
105.59	102.14	102.58	109.78	100.89	97.353	93.727	103.12	95.862	89.89	100.61	102	96.101	95.961	101.18	92.887	98.2	90.634	103.41	96.528	105.23	101.72	98.856	100.31	100.36	103.07	95.246	106.29	101.97	96.283	98.259	103.79	97.939	93.509	94.953	97.21	101.46	110.47	99.899	91.77	100.94	103.04	102.54	96.3	97.75	99.662	103.1	101.38	101.67	92.578
104.12	98.445	106.01	107.36	107.62	100.74	105.07	109.31	105.14	104.65	112.2	107.24	113.53	106.03	99.052	101.91	105.83	99.54	102.32	106.99	105.62	104.97	107.41	99.051	104.11	114.03	103.98	106.82	101.99	106.25	110.18	96.493	98.943	101.96	112.67	97.712	101.16	100.94	109.85	111.18	111.69	110.62	103.26	113.37	106.68	113.56	102.57	111.7	108.51	94.607
100.36	94.842	108.46	104.54	108.57	101.01	105.76	107.3	107.43	107.38	104.35	101.74	106.68	101.22	111.19	106.28	102.46	107.3	108.52	113.33	112.65	113.44	110.82	101.04	97.703	105	97.655	104.55	108.16	117.57	113.17	118.95	104.52	108.06	103.88	115.2	111.75	106.12	113.06	106.7	112.55	107.29	99.159	106.15	106.56	109.09	113.94	103.49	112.29	92.148
112.5	106.1	115.73	113.18	110.87	117.16	120.48	104.22	105.94	113.49	107.18	105.12	123.02	114.86	103.9	107.53	113.35	102.77	111.02	99.244	108.34	108.06	114.1	107.67	111.06	108.42	113.21	104.91	101.38	120	109.42	117.07	104.76	116.41	106.97	114.2	118.77	107.22	103.42	112.46	116.64	106.97	117.12	99.777	115.66	104.09	111.35	113.09	107.61	111.06
96.582	106.29	102.1	105.92	108.49	101.53	104.94	98.919	94.683	97.931	103.88	99.192	97.516	103.02	95.139	100.5	103.28	110.07	104.8	98.677	94.342	101.25	97.384	100.57	92.723	97.142	89.834	99.969	96.644	106.18	92.629	91.424	96.569	97.402	99.289	102.07	98.701	103.9	104.77	110.04	98.472	103.06	103.79	103.19	101.94	101.73	99.454	100.47	101.3	98.52
117.87	109.71	110.04	109.77	118.16	107.34	106.01	109.67	115.48	114.63	106.68	110.53	109.01	109.75	114.5	119.15	121.59	115.03	108.23	113.49	102.03	109.86	116.42	106.9	105.89	115.5	112.37	112.55	105	106.43	119.77	118.66	111.75	110.5	106.33	117.15	112.05	113.26	117.26	113.29	113.07	105.92	101.4	115.41	119.12	114.55	124.43	110.86	107.53	116.85
102.83	108.39	100.97	103.29	98.362	101.72	109.03	101.05	105.68	102.75	103.49	105.33	97.225	105.47	110.92	107.3	102.4	103.68	107.89	109.08	104.86	102.65	108.84	103.66	100.07	100.38	109.93	105.18	109.58	97.8	101.19	111.22	106.19	99.451	105.88	107.41	104.96	94.115	108.13	108	105.57	111.54	107.71	107.68	107.9	107.36	104.82	95.315	99.141	110.29
108.25	118.9	108.83	106.7	110.24	120.8	106.97	110.51	111.71	115.29	114.94	109.48	112.82	106.34	116.23	101.81	112.16	113.94	114.78	118.42	107.6	120.47	112.53	111.62	117.96	108.38	122.76	104.55	116.58	115.41	123.7	110.61	112.13	106.1	123.45	107.54	110.94	110.1	116.01	113.52	111.8	117.13	112.69	121.8	111.52	121.7	107.6	109.7	103.25	117.09
114.47	100.33	102.76	111.82	114.12	101.42	102.93	101.03	112.26	100.16	107.18	106.99	103.04	105.05	113.12	105.9	101.65	101.13	106.81	100.7	103.18	105.71	98.498	104.89	106.04	102.93	107.88	95.726	109.64	108.77	105.95	103.54	110.34	108.1	109.03	111.91	114.97	108.52	113.21	103.06	103.18	101.05	111.87	107.06	102.38	105.07	119.73	107.06	102.93	101.39
119.83	97.344	103.16	106.73	107.28	100.88	113.77	103.57	110.03	105.24	114.06	111.37	104.02	107.23	105.64	100.1	107.02	103.56	104.28	103.09	97.234	103.06	106.48	102.41	106.14	115.75	110.51	101.18	105.52	108.86	105.09	107.43	103.39	106.99	99.006	105.38	114.54	100.25	103.95	97.586	111.71	106.66	104.1	109.67	101.95	108.33	112.22	100.77	110.47	108.15
102.1	93.151	96.852	84.269	102.97	106.81	102.97	101.38	100.46	95.269	96.197	97.293	97.795	98.321	90.247	102.08	98.493	96.827	99.008	103.8	96.956	101.28	102.64	92.331	100.84	103.96	103.13	95.534	100.47	100.98	99.17	95.286	101.19	95.68	98.746	91.964	105.19	98.146	100.5	95.679	96.589	102.22	100.8	94.787	92.286	101.96	100.82	97.512	92.897	93.001
107.11	111.42	108.31	101.31	107.91	102.01	101.89	107.62	108.45	115.18	104.04	96.156	105.69	113.17	107.18	104.24	103.12	104.56	110.25	107.26	110.55	112.83	102.91	101.51	115.33	114.34	105.87	104.47	100.4	103.84	109.11	102.88	111.17	107.13	111.64	104.38	107.19	104.07	105.27	96.841	104.45	106.31	113.09	101.42	109.77	103.29	108.93	112.7	106.84	105.18
116.38	113.97	113.83	116.38	116.93	107.52	116.81	99.784	111.23	117.34	108.57	104.04	107.45	115.5	115.31	115.15	120.62	109.79	111.34	116.4	108.5	111.72	105.43	114.8	112.28	108.42	115.62	116.05	117.89	110.39	115.47	111.03	112.82	116.13	116.26	107.04	111.69	110.77	113.37	117.58	114.21	110.43	115.47	104.42	116.29	118.4	114.99	110.8	112.57	116.83
101.71	111.76	111.41	104	100.21	105.23	116.24	111.95	111.29	107.91	109.22	112.7	114.7	111.92	108.89	109.18	106.2	118.16	113.59	105	104.17	113.77	113.08	104.41	107.76	111.77	115.59	117.92	99.825	105.27	114.15	111.62	118.71	114.78	101.98	107.43	102.39	119.56	114.57	106.64	114.95	107.04	113.13	110.24	119.02	105.22	110.59	114.44	106.65	112.56
115.94	114.4	115.52	105.14	113.2	106.31	111.48	121.17	114.51	112.35	114.89	112.22	115.59	114.6	113.15	107.11	112.49	112.51	115.24	119.12	104.05	114.33	117	112.06	114.21	116.78	112.68	108.57	114.44	114.37	112.15	116.65	105.2	115.91	120.94	110.4	122.13	115.92	108.75	108.21	114.95	112.54	112.94	104.67	113.11	112.27	106.13	113.78	107.16	113.34
102.79	106.32	101.08	106.73	99.761	101.33	103.4	104.03	102.8	113.5	105.66	106.54	102.52	109.33	113.03	97.44	99.802	104.14	101.75	106.2	109.31	102.48	99.15	106.81	111.9	105.04	101.56	99.714	103.05	102.39	98.148	103.28	110.02	99.513	108.07	104.27	110.72	109.47	103.35	108.33	109.62	108.58	109.25	99.959	106.23	109.69	101.71	109.8	96.598	112.35
95.671	99.653	105.77	101.14	87.918	104.54	105.63	100.88	95.03	101.78	95.709	98.687	98.253	102.48	94.17	103.88	92.544	94.829	103.33	94.884	95.197	106.37	96.725	94.558	96.988	107.06	98.337	103.59	96.308	101.72	92.554	92.132	97.366	93.372	110.76	92.505	103.43	98.972	94.135	93.448	95.214	87.908	101.78	104.14	107.89	103.86	103.19	104.02	101.71	91.883
100.92	100.61	107.47	109.98	104.52	116.04	98.764	104.94	105.55	105.26	99.797	100.19	103.83	109.13	103.77	103.8	109.26	105.09	106.89	105.26	103.46	106.6	106.95	101.14	105.68	111.5	96.667	105.61	106.68	106.85	99.642	117.37	114.31	106.3	110.58	109.78	102.61	104.53	107.82	109.8	103.05	104.87	112.78	114.21	104.16	111.76	102.92	95.356	107.95	103.72
103.32	108.52	105.47	102.35	108.2	103.56	111.99	109.89	104.05	113.59	111.68	108.23	109.94	116.31	105.61	102.44	106.1	116.98	110.44	103.39	104.35	105.1	110.25	101.92	109.08	94.704	101.17	114.39	108.77	92.856	111.98	108.51	102.09	96.134	103.82	100.09	102.77	114.09	102.9	109.24	105.28	101.89	112.9	102.18	106.31	101.96	97.679	94.713	110.5	101.84
93.914	99.499	97.317	100.48	108.7	95.511	96.624	101.54	101.83	96.364	104.99	100.51	109.34	95.344	107.74	105.98	97.805	91.306	100.63	100.84	102.38	98.817	104.3	96.229	106.78	105.59	107.49	101.25	104.17	102.48	100.78	95.981	107.42	102.58	108.39	105.38	99.995	112.49	103.88	109.34	100.62	104.65	96.564	96.272	103.64	94.065	98.393	96.517	96.034	91.856
95.78	112.22	112.53	108.04	100.87	106.37	112.3	103.23	108.11	105.07	104.91	108.03	100.43	109.04	95.811	105.44	106.87	109.92	107.7	111.85	113.36	104.03	103.1	100.81	104.84	102.05	111.14	98.64	108.47	112.37	98.251	108.66	103.3	103.58	104.7	94.2	103.84	102.25	101.73	99.782	111.19	98.599	98.636	108.84	109.73	96.712	95.774	103.84	105.06	104.55
100.62	97.998	96.673	111.16	105.32	101.79	102.81	97.798	97.42	103.75	95.799	102.06	100.78	102.96	101.27	102.45	107.54	101.17	109.22	106.39	109.39	102.66	102.47	104.59	100.55	100.3	104.59	106.02	110.99	105.94	118.4	107.2	111.85	111.3	104.11	104.68	115	101.41	107.06	109.62	107.71	101.88	112.64	112.05	104.59	110.97	114.4	105.43	103.69	100.53
92.856	106.72	105.75	106.34	99.492	94.33	98.613	96.5	100.42	104.55	101.93	100.04	97.714	98.836	89.862	98.312	97.149	106.32	101.06	90.63	98.756	101.01	105.47	99.499	98.139	106.52	110.51	105.06	95.242	101.93	103.95	101.4	109.39	104.93	106.58	103.84	98.22	106.47	104.73	98.271	87.243	100.95	96.19	96.273	92.565	97.329	101.45	99.8	95.801	108.07
105.42	103.62	105.3	108.44	107.53	110.69	110.65	107.12	105.71	110.75	101.51	105.67	109.08	104.41	106.13	104.52	104.82	107.76	107.95	102.27	103.9	98.835	113.82	97.831	103.83	109.6	110.48	108.56	104.51	108.49	104.02	104.21	114.6	101.82	104.55	104.59	94.072	112.49	103.05	94.96	106.69	99.773	108.52	100.62	107.88	107.13	91.817	101.67	102.19	110.76
113.82	104.53	98.375	97.256	103.01	111.79	103.4	111.79	102.2	112.15	107.26	95.353	104.96	116.08	107.27	112.87	103.68	102.65	97.789	114.72	99.24	99.722	103.97	105.61	105.51	101.9	106.17	107.48	109.14	102.32	106.95	101.7	110.24	108.39	100.77	112.55	100.7	103.14	116.39	106.6	107.05	105.7	111.93	110.16	109.07	105.8	113.16	101.52	107.34	103.04
111.95	108.39	114.54	107.99	110.85	107.78	108.19	112.67	112.96	100.54	111.12	114.35	115.58	112.75	111.97	107.03	110.33	108.48	118.36	113.75	108.56	110.78	111.35	117.12	107.1	122.23	108.06	108.9	110.91	112.05	108.17	110.68	104.27	112.23	119.04	113	116.55	110.73	115.28	107.41	102.95	110.96	111.81	111.96	113.68	115.14	113.33	107.55	112.4	102.39
106.15	111.01	109.08	99.618	95.058	104.16	102.98	93.822	96.647	109.56	110.03	107.42	112.37	105.28	93.826	109.94	95.376	97.392	101.98	103.83	110.84	109.53	103.48	100.44	107.8	106.55	105.81	98.702	104.74	98.575	97.777	115.99	103.64	112.6	104.35	99.927	102.31	108.48	102.83	107.39	96.038	114.52	104.98	92.665	105.57	95.796	100.28	110.05	108.61	104.35
110.16	116.24	113.87	110.99	104.35	109.52	114.09	115.01	116.5	104.67	108.02	112.31	112.54	118.68	112.2	122.53	109.27	109.7	112.49	112.52	115.98	106.15	113.1	110.79	100.71	110.12	114.16	111.19	111.03	117.17	114.16	109.36	119.2	109.34	110.65	114.1	111.29	99.546	114.49	114.13	114.76	107.18	113.4	113.92	102.83	115.21	102.39	114.08	108.41	105.94
104.83	113.2	120.84	111.39	116.94	113.1	105.84	103.75	109.54	105.89	112.03	113.12	111.56	108.47	114.97	110.04	107.17	111.41	112.18	110.71	110.84	114.64	111.81	105.16	113.91	108.91	108.67	108.89	112.35	103.1	104.7	114.73	105.54	113.76	111.25	114.73	105.7	113.88	114.6	116.78	112.04	106.49	108.95	103.55	107.91	110.73	109.62	117.48	108.71	107.21
105.75	119	119	120.59	112.14	110.91	117.57	115.68	115.4	119.12	109.87	103.46	111.62	118.27	121.7	110	103.73	114.47	107.3	102.22	108.27	111.2	108.6	102.2	113.8	115.81	109.45	102.74	108.35	114.59	115.82	120.45	115.4	101.01	101.05	108.99	105.17	110.79	109.85	113.67	107.98	107.81	108.16	112.94	109.62	113.32	118.29	114.44	109.58	108.52
110.05	107.55	114.43	104.46	114.34	118.27	101.67	108.62	111.23	113.61	108.96	114.1	107.73	105.93	111.56	113.56	107.04	108.86	112.99	110.75	106.29	112.65	107.4	109.04	107.13	111.41	117.04	110.29	111.56	98.516	115.8	111.17	112.9	119.87	112.15	109.88	116.35	104.35	117.18	104.42	116.67	110.18	108.95	107.75	108.41	117.33	106.18	118.43	114.42	118.13
99.136	98.379	97.493	99.998	91.367	97.431	97.002	94.462	100.26	98.552	101.02	96.124	102.52	103.47	99.631	96.735	98.342	95.818	103.77	90.574	103.1	92.334	100.04	102.72	99.863	104.07	90.22	92.254	98.094	95.485	100.45	101.81	95.235	97.004	98.427	97.017	103.98	94.593	98.599	93.1	95.95	104.03	101.87	101.51	100.12	100.85	102.52	92.382	99.794	108.36
94.742	98.341	102.98	99.303	105.96	105.76	94.63	95.216	101.48	102.85	105.06	103.22	107.15	102.97	95.619	94.611	104.12	101.32	94.689	106.36	98.019	92.715	99.024	95.819	107.04	102.42	105.48	101.32	105.72	98.369	101.95	103.96	103.53	109.32	109.8	102.19	89.783	83.422	107.03	100.32	107.59	95.844	104.09	101.03	102.28	109.62	98.81	104.61	90.008	99.253
114.93	110.78	99.957	102.45	108.7	112.92	112.65	109.65	111.18	115.7	114.91	113.57	111.62	108.06	104.19	104.71	109.94	103.63	110.17	111.63	109.08	111.84	101.12	113.97	120.88	104.05	107.56	112.97	108.99	113.22	117.81	108.89	109.5	100.68	107.31	101.07	102.97	110.03	114.19	108.23	123.55	112.86	116.53	109.76	111.63	109.56	112.07	111.16	108.01	105.71
123.71	113.49	115.64	111.53	109.25	106.2	115.64	106.73	111.53	102.31	115.64	115.99	117.94	104.58	109.02	109.52	110.45	111.77	109.11	104.65	112.74	110.84	108.25	113.73	107.48	109.53	105.72	104.38	119.23	116.94	118.11	107.84	109.7	118.58	110.32	113.78	114.39	114.64	103.71	107.13	113.7	112.36	116.83	113.51	106.28	114.69	117.54	106.24	117.61	112.54
110.61	113.24	111.05	111.33	109.23	107.67	107.63	103	106.89	98.169	107.31	116.43	113.94	109.11	113.94	102.37	110.41	94.701	110.31	104.49	100.9	101.06	107.94	110.32	104.96	106.53	103.97	103.6	108.3	99.792	104.17	106.78	115.77	107.77	97.126	114.68	101.32	112.15	106.04	99.679	106.41	106.38	94.167	104.38	110.02	102.47	99.358	114.39	107.91	102.85
103.29	107.22	114.1	99.756	110.65	97.353	98.354	106.25	107.48	106.73	105.98	101.2	114.03	114.97	109.34	110.3	105.22	101.01	102.69	110.61	106.89	113.9	106.55	110.1	110.52	115.66	116.6	109.02	110.1	105.66	100.2	103.76	106.62	106.75	112.3	112.76	107.87	106.44	101.39	102.6	108.54	110.41	102.78	110.45	103.09	105.11	109.42	110.87	108.42	97.077
110.22	112.52	110.86	117.43	111.46	106.77	115.13	112.97	117.14	109.63	104.97	100.21	108.72	110.5	111.03	108.76	106.94	108.68	109.87	112.83	100.4	106.09	115.85	105.63	112.7	119.05	103.23	111.56	115.27	107.48	119.38	111.21	112.99	115.09	113.81	113.05	109.4	112.12	114.19	112.16	118.03	117.55	112.28	105.17	111.25	114.8	112.38	110.65	107.35	111.04
101.79	106.24	102.12	108.68	101.78	96.119	101.17	116.76	108.87	102.81	104.42	107.74	121.57	99.861	103.35	103	106.12	113.62	109.52	100.91	109.03	96.84	108.8	97.78	103.02	104.04	99.902	109.42	106.73	110.89	106.72	103.31	99.416	112.37	102.51	100.95	106.44	103.48	106.38	103.92	103.56	106.25	109.07	102.4	105.03	100.47	107.17	107.68	107.06	104.21
107.7	108.06	114.58	112.53	114.21	111.5	111.62	113.4	114.87	105.47	111	109.41	117.33	112.82	107.07	115.59	110.21	105.38	102.2	112.06	102.09	114.87	117.9	111.26	106.81	112.74	115.3	112.97	113.4	113.47	116.5	118.33	119.2	113.5	120.01	112.58	113.98	104.61	114.59	116.56	121.8	120.22	111.27	115.38	116.52	118.18	115.42	122.36	111.48	112.63
101.29	111.06	102.51	100.4	112.07	101.4	101.94	106.13	105.64	105.19	103.24	97.614	109.5	107.15	122.82	106.81	111.57	104.48	101.62	103.36	103.27	108.12	112.46	107.74	107.75	95.536	101.69	101.51	103.71	104.75	110.05	101.79	110.3	100	102.44	107.05	99.376	102.22	107.62	109.49	110.87	101.93	110.43	104.02	100.3	98.446	96.932	96.72	105.45	106.29
104.53	100.7	105.16	109.49	112.45	106.27	98.445	106.73	100.9	101.54	106.62	99.611	91.57	110.38	102.16	105.2	112.41	112.26	100.53	111.73	98.591	108.03	106.12	103.64	107.41	107.4	103.78	109.18	104.33	105.98	102.81	111.17	108.97	112.83	105.21	95.372	114.01	100.56	103.01	104.57	105.41	88.328	101.69	102.93	105.34	101.12	99.449	105.84	100.94	102.76
114.4	107.2	106.1	107.53	111.83	103.86	112.54	99.056	102.46	102.6	111.75	104.7	103.57	99.417	106.35	109.94	95.044	101.93	99.385	109.83	101.51	101.94	102.99	114.22	103.96	110.67	105.94	102.1	105.62	110.14	108.97	110.86	105.9	105.26	97.945	104.75	105.77	103.98	107.65	107.56	101.62	106.62	100.97	102.78	103.35	103.12	103.71	112.96	103.47	108.21
102.94	100.17	100.11	102.97	92.288	99.809	99.556	103.62	90.164	88.974	106.16	107.97	100.75	105.51	105.33	97.108	95.322	98.098	96.488	106.47	97.224	95.908	87.947	93.225	98.051	109.65	102.35	106.36	94.261	89.571	107.53	102.33	102.94	101.23	93.813	99.335	105.54	98.81	105.02	99.89	93.053	100.71	101.24	101.85	103.36	96.468	97.888	104.81	96.006	93.33
109.8	114.48	110.92	110.52	116.15	103.32	110.45	117.68	110.02	109.5	114.06	114.83	109.75	105.5	114.64	110.52	116.71	114.49	103.16	111.05	108	105.64	109.78	110.28	121.13	105.28	109.02	120.03	105.25	111.52	104.99	116.01	100.61	107.62	105.7	103.33	111.84	114.75	104.87	108.72	109.86	110.6	112.79	111.18	119.66	106.71	115.05	112.14	111.18	117.65
107.21	108.83	110.19	115.12	105.36	110.26	108.75	103.45	111.28	113.24	108.21	102.08	115.66	114.62	107.46	114.67	105.42	108.94	113.99	110.47	110.28	108.92	122.16	103.61	113.78	105.15	114.5	118.42	105.03	105.53	107.76	117.34	110.21	105.4	120.73	109.15	104.31	112.05	115.49	110.72	116.12	110.67	108.07	110.07	107.58	114.23	117.2	105.86	108.98	107.68
120.3	121.36	121.24	105.59	111.88	104.41	126.12	103.66	110.33	109.95	107.12	108.34	110.56	112.8	104.1	109.35	107.21	117.29	107.3	110.13	113.76	110.7	112.14	107.96	108.57	117.4	127.28	112.02	120.5	119.04	109.49	115.95	104.85	109.18	114.25	113.93	123.41	116.22	98.944	111.59	110.8	113.94	113.46	119.29	120.06	109.34	106.57	107.84	110.37	107.6
107.65	107.06	106.36	106.81	102.41	109.61	101.68	110.91	100.49	109.33	106.78	104.85	113.62	110.27	102.26	101.04	103.82	106.03	107.98	106.82	93.922	110.51	107.53	100.73	98.568	113.67	104.43	106.1	109.13	104.63	96.574	102.02	101.7	111.73	107.22	110.49	114.6	104.45	102.39	97.74	104.41	101.25	107.01	109.95	98.404	104.86	108.43	98.882	99.745	101.82
109.03	113.37	103.63	111.19	105.91	108.66	104.64	100.28	105.3	105.48	104.72	106.05	109.6	103.58	103.15	103.58	102.97	108.05	105.67	108.46	103.37	106.39	96.006	113.99	109.1	97.54	101.01	97.901	110.43	101.65	105.69	108.64	105.92	105.33	107.5	110.27	106.01	104.77	108.1	99.933	106.66	101.17	102.1	100.04	108.03	109.56	108.38	101.84	95.72	95.164
115.1	105.33	119.55	104.95	106.22	113.58	121.91	100.13	102.77	117.9	113.92	113.7	112.51	110.73	110.09	113.71	108.33	107.2	113.39	110.08	109.7	97.638	108.2	108.39	108.35	115.24	110.3	106.58	111.8	112.16	107.83	111.33	112.34	113.98	105.66	114.71	101.65	110.05	107.33	108.98	115.13	107.43	115.1	110.34	113.17	109.76	107.99	117.05	112.77	115.38
103.12	101.22	109.68	107.33	101.67	104.04	100.03	120.56	110.92	106.34	101.57	103.35	102.36	107.52	103.83	113.02	106.12	103.87	109.44	103.78	105.79	108.14	109.69	112.59	110.89	113.59	102.18	103.48	102.94	113.7	105.58	101.6	103.71	104.36	110.94	109.62	103.31	101.19	104.98	98.253	109.11	103.96	108.4	101.7	108.57	105.2	109.27	105.69	102.9	116.69
101.86	100.1	103.91	109.56	106.03	113.12	107.43	116.06	112.26	106.05	106.64	107.88	105.59	107.3	112.56	111.06	101.58	106.92	114.45	98.746	110.92	107.9	110.16	101.95	105.18	111.36	117.14	102.09	111.51	105.19	108.61	97.639	102.91	111.55	101.35	110.31	111.64	113.52	105.58	101.7	100.52	109.09	106.77	102.61	102.3	110.17	105.54	102.82	103.64	109.34
98.352	95.586	108.38	101.87	94.964	100.4	95.939	107.22	104.3	110.3	100.32	104.59	92.582	101.2	97.927	96.161	95.64	98.182	103.5	103.24	99.57	102.05	106.03	103.96	109.46	96.466	102.62	102.85	100.05	102.78	98.873	102.26	91.383	100.66	103.28	91.418	101.02	102.94	95.489	94.7	99.445	95.596	102.15	102.9	99.816	106.31	106.56	105.77	105.87	101.14
119.25	110.42	112.66	107.82	107.83	111.52	105.75	103.71	115.67	104.61	108.22	107.59	114.96	110.37	109.89	103.43	109.81	114.03	124.36	106.95	117.14	115.98	114.04	113.91	112.58	121.64	115.94	115.76	114.05	106.92	113.17	109.32	108.85	108.38	112.35	103.96	108.13	96.7	109.39	117.29	101.51	111.17	106.11	116.02	107.84	114.38	109.4	120.41	105.89	111.25
112.15	108.24	97.886	91.948	101.07	92.822	92.795	92.86	95.193	101.82	102.22	109.26	92.862	96.739	105.21	101.89	112.13	106.75	95.256	100.74	100.74	98.308	107.05	97.497	98.353	103.87	93.78	96.854	94.909	93.886	101.01	92.347	95.394	98.862	103.58	104.06	103.44	91.315	86.642	95.037	89.006	98.239	99.182	88.636	98.713	97.084	98.609	99.616	102.27	102.5
101.11	100.48	100.51	98.037	100.89	94.147	93.089	105.17	89.354	99.636	97.182	93.994	103.88	98.945	105.3	103.59	95.083	98.013	103	94.932	91.239	110.94	100.98	98.597	98.758	98.212	103.85	103.51	101.97	93.634	101.86	101.93	103.91	99.846	97.739	85.712	103.58	103	96.322	100.97	102.08	101.76	95.409	92.604	102.73	104.44	107.61	102.18	95.166	96.469
106.96	110.74	99.176	98.44	113.48	116.01	102.21	107.61	101.46	104.5	101.86	101.49	100.67	103.03	107.03	100.44	101.97	103.11	118.61	101.86	95.859	95.703	100.84	109.26	98.863	116.45	107.4	92.016	101.43	99.176	109.44	117.69	107.81	101.5	97.197	96.432	104.87	97.055	111.29	104.01	106.97	98.602	105.36	106.5	97.714	108.26	108.12	96.976	101	98.412
105.21	114.68	104.59	98.05	109.62	119.84	94.13	103.95	114.18	110.82	108.72	109.59	108.7	105.41	113.24	103.27	113.08	101.01	102.89	97.823	110.2	107.44	109.46	102.25	108.2	101	107.6	113.35	106.5	99.697	99.172	109.93	107.43	102.53	104.7	111.92	104.94	102.85	108.83	114.63	99.626	107.95	99.114	105.18	108.94	109.48	111.86	110.85	100.86	100.16
111.08	114.83	114.79	103.46	116.11	114.67	107.94	111.61	111.97	112.18	112.75	114.9	114.56	110.62	114.95	102.84	108.98	111.33	111.96	117.71	117.39	121.24	119.16	110.31	109.82	107.14	113.75	105.13	117.29	106.56	106.56	102.46	119.43	109.65	107.49	110.8	108.72	107.63	110.78	114.43	112.15	107.08	110.62	112.47	112.12	115.46	104.75	96.479	111.74	118.73
111.53	111.66	109.98	103.46	116.19	109.32	119.43	118.95	106.36	119.36	112.15	121.46	104.78	108.56	117.68	107.62	110.16	111.18	106.66	109.78	116.39	119.1	106.02	112.54	114.96	110.4	112.93	104.92	113.61	115.41	110.5	102.6	112.92	105.21	115.17	114.28	108.64	113.12	111.5	111.58	107.91	107.84	110.49	108.34	117.66	115.9	122.43	111.91	109.9	116.56
107.27	115.58	113.32	114.2	108.68	101.99	115.45	118.61	109.68	117.05	115.56	120.76	99.308	111.12	109.5	123.04	111.74	96.996	120.12	105.85	107.13	113.79	121.51	118.2	108.77	115.84	112.31	109.53	111.97	114.92	110.52	112.41	118.47	116.91	107.48	110.22	114.53	110.19	110.48	106.86	117.48	103.34	107.87	116.75	121.56	114.1	112.3	111.84	110.22	102.34
113.14	111.97	111.82	110.85	107.57	109.49	109.89	111.99	117.22	107.13	110.47	106.72	108.8	107.6	115.83	115.48	109.81	110.09	103.06	110.38	100.12	114.1	107.24	112.56	110.43	116.67	103.09	105.31	111.21	112.57	104.24	106.83	110.5	113.88	109.65	113.46	108.99	109.86	110.92	107.21	103.31	112.19	108.41	110.66	116.38	108.19	109.15	106.9	100.71	103.77
114.49	109.23	117.07	111.2	118.74	111.8	107.55	109.38	114.08	108.52	111.85	112.7	110.02	104.8	107.61	114.55	116.98	99.977	116.7	114.59	117.3	113.91	105.72	104.42	108.92	111.3	111.36	110.74	103.54	114.69	119.77	113.16	111.87	111.18	104.61	115.11	116.26	108.39	103.79	105.75	114.11	111.2	114.11	102.42	111.75	111.13	108.95	114.02	117.54	113.63
106.97	102.8	111.29	101.83	110.28	113.11	100.84	105.43	100.03	107.91	101.02	114.17	103.82	105.95	109.3	105.95	106.66	111.04	101	108.75	100.04	101.62	104.12	106.67	108.92	104.98	103	111.95	104.97	106.29	106.88	106.09	102.55	98.73	105.19	101.85	106.22	105.83	106.46	102.84	99.384	99.809	105.59	107.45	111.69	105.31	101.77	107.79	106.6	103.69
101.82	108.74	93.076	106.26	99.54	99.366	110.16	98.596	104.62	97.434	102.9	98.731	100.68	96.936	99.213	103.09	106.89	99.718	94.051	103.02	103.19	109.42	101	97.37	109.83	108.8	101.77	106.24	110.67	96.023	99.065	99.25	106.59	96.124	101.18	93.342	97.879	106.85	103.42	96.097	101.18	97.487	96.14	102.76	105.36	102.32	93.123	101.56	98.066	93.464
102.28	105.16	108.03	104.8	105.4	101.69	101.42	111.26	106.12	105.32	106.48	109.13	105.16	111.64	109.07	104.31	110.47	104.58	107.76	98.7	109.84	107.63	106.67	103.19	106.26	103.87	104.64	111.03	105.69	101.93	101.68	106.54	94.904	105.34	109	101.55	112.94	107.09	106.89	100.43	106.8	116.88	107.93	110.47	104.69	100.33	96.598	113.44	113.94	100.89
110.69	100.35	97.173	102.83	98.078	111.83	100.62	105.17	102.25	108.19	95.098	114.32	104.44	111.65	96.816	102.52	104.32	103	99.343	95.698	102.5	109.43	101.23	104.85	110.49	104.72	105.65	109.18	109.63	96.578	109.4	110.29	112.05	102	101.75	104.25	97.808	105.32	104.44	107.89	101.57	108.84	109.36	101.93	101.7	102.58	104.38	103.5	109.81	115.06
105.98	114.19	105.39	99.827	110.9	102.61	97.63	114.82	112.18	115.7	108.47	113.59	111.96	101.08	109.3	105.05	102.51	102.52	107.87	105.44	111.81	103.52	105.24	98.356	106	102.72	107.93	105.09	115.98	104.12	126.23	102.1	107.09	107.07	111.73	111.46	104.14	105.33	106.18	112.07	102.25	114.87	110.45	117.99	91.793	104.4	107.23	102.84	106.53	102.41
107.85	114.87	92.683	104.31	104.67	97.764	103.64	110.13	105.18	101.65	110.5	103.16	101.08	104.55	113.83	102.67	100.04	98.181	104.3	108.35	93.35	108.51	102.78	99.87	109.7	105.85	109.84	111.58	107.33	92.212	108.92	107.73	98.814	98.218	98.336	105.14	109.4	108.31	105.28	107.12	110.99	112.34	110.16	111.12	103.31	104.01	107.15	101.37	102.03	119.93
96.237	98.985	104.63	108.2	99.736	104.45	101.82	96.516	110.42	92.775	99.053	101.99	103.78	98.704	106.3	104.27	102.28	99.717	93.247	93.753	97.226	100.27	95.878	102.53	104.47	103.78	94.687	101.75	102.27	105.66	99.093	104	106.01	107	96.423	105.02	110.38	100.65	95.707	96.981	105.7	97.615	96.708	97.501	91.399	98.938	103.36	92.454	87.987	100.76
106.85	106.46	112.51	112.9	103.68	111.92	107.9	107.13	102.17	101.51	109.22	107.88	110.21	101.75	113.05	100.94	114.07	100.57	107.71	103.17	100.23	105.65	99.106	113.85	111.67	108.33	106.69	114.24	104.29	101.56	107.31	106.87	106.02	105.29	109.31	110.23	107.45	99.286	107.71	101.3	104	113.55	109.21	109.37	109.17	101.48	107.93	106.06	108.15	102.51
105.27	123.14	112.64	119.96	114.66	115.89	108.85	107.68	115.07	108.92	112.41	99.755	117.42	106.16	123.21	112.99	114.17	114.43	106.81	108.23	112.27	112.84	112.72	110.53	108.08	115.26	122.66	117.54	114.93	110.46	115.87	109.84	115.72	116.27	113.96	110.85	117.14	115.03	109.2	114.13	111.6	106.74	112.65	118.98	120.01	107.7	116.92	111.2	121.32	116.72
102.78	100.05	103	103.12	97.249	101.13	101.31	96.548	97.226	94.198	101.98	103.32	102.45	96.895	100.55	101.29	101.76	91.599	104.3	104.22	95.746	104.09	93.704	99.358	101.92	103.54	104.33	100.42	97.169	105.92	94.468	109.76	94.915	94.634	103.3	94.104	96.363	94.905	84.081	107.07	98.317	95.193	104.13	93.023	95.136	98.498	103.24	106.96	98.485	95.93
104.13	96.786	92.879	98.333	101.79	108.13	100.85	89.258	102.71	110.79	101.41	91.931	95.917	104.67	100.59	100.13	97.475	108.18	98.898	101.79	102.88	106.61	100.38	100.27	97.133	106.18	104.28	101.4	97.165	95.973	98.042	99.412	101.34	95.443	102.66	109.1	102.8	95.75	99.854	99.971	103.27	105.83	102.3	96.649	90.464	100.73	95.562	98.397	108.45	102.07
108.8	112.02	105.21	105.82	97.164	103.98	103.78	105.58	109.2	113.29	108.73	115.27	110.19	100.08	111.36	108.11	104.16	108.57	104.33	100.58	104.68	103.54	99.581	108.34	102.16	101.59	96.127	109.53	111.71	114.19	106.95	102.38	97.637	103.54	105.26	101.87	102.56	106.32	106.89	103.59	108.02	111.75	102.96	107.82	105.49	102.16	113.27	108.52	109.8	107.42
99.074	106.34	104.31	100.87	99.706	100.48	104.69	106.87	94.32	105.74	97.001	100.77	104.58	99.154	102.56	98.584	95.109	94.005	102.94	108.6	104.12	106.88	108.75	105.87	101.4	93.579	110.93	104.43	93.991	104.88	103.81	102.81	98.734	97.335	90.235	108.63	97.492	102.4	93.549	100.81	98.117	104.26	97.267	96.81	93.738	97.905	99.044	94.599	101.44	96.694
99.531	101.68	99.986	105.03	102.54	97.058	101.94	113.56	107.47	99.661	107.83	100.94	109.84	107.9	100.23	108.53	105.22	104.33	107.32	108.27	101.18	114.28	103.22	111.91	107.18	107.27	102.18	110.95	99.887	104.46	114.32	96.287	107.49	103.44	103.52	105.74	98.68	105.11	104.71	108.44	102.95	100.89	109.96	114.68	104.43	108.44	112.98	103.68	98.795	102.04
96.809	101.07	105.6	97.773	102.81	99.938	97.545	104.5	97.33	105.13	103.32	103.18	100.46	100.87	100.85	98.417	103.56	102.7	93.812	102.67	97.182	105.04	103.94	102.8	105.93	103.95	100.08	102.34	104	105.38	105.22	99.138	102.18	91.667	97.458	99.384	97.717	101.79	95.541	100.5	107.98	98.845	100	99.757	102.97	98.649	100.47	98.052	99.412	98.64
109.98	111.82	111.45	104.13	112.1	103.4	102.83	104.3	102.54	103.26	103.13	109.21	109.1	101.14	101.77	105.5	112.76	98.938	101.9	105.72	115.84	102.21	109.4	105.5	103.18	111.16	98.957	104.24	98.088	104.02	107.37	107.12	107.33	92.629	104.37	110.41	111.49	108.11	115.88	109.84	105.61	109.84	102.84	108.95	111.96	109.89	95.049	111.53	105.59	101.97
105.33	100.12	107.77	103.74	102.97	97.271	107.27	100.07	103.16	107	107.99	100.45	105.73	98.385	103.18	112.86	102.84	102.68	98.638	117.74	108.6	115.04	110.58	102.91	103.89	107.28	105.5	102.82	109.74	101.94	97.079	101.17	103.49	99.371	108.25	97.839	103.04	112.49	108.24	102.88	102.49	105.68	102.33	106.23	100.1	104.05	111.69	102.76	111.94	108.46
106.12	106.03	104.64	115.27	106.85	106.64	104.39	107.79	103.7	99.531	99.369	105.86	111.23	105.59	100.45	105.39	100.11	106.06	101.87	99.8	101.07	103.88	104.47	105.34	109.1	108.45	113.1	103.48	109.61	112.67	108.58	100.61	107.6	109.66	102.03	108.87	111.98	111.37	107.18	103.02	101.63	110.1	115.33	107.18	106.52	108.16	104.97	102.48	107.86	112.09
105.51	98.588	108.97	106.96	106.22	97.906	99.227	111.36	101.88	102.67	111.25	104.63	103.8	114.13	106.04	105.1	104.51	103.96	107.52	109.34	103.46	105.81	99.764	103.67	109.19	108.04	101.15	101.54	106.16	94.161	97.869	96.433	105.79	99.818	108.13	100.53	116.89	101.35	104.57	108.39	103.99	102.62	103.92	101.29	96.582	98.333	104.24	110.07	103.14	97.994
112.7	115.57	122.41	102.63	107.19	114.55	117.82	116.69	120.83	114.37	127.57	125.45	116.95	117.57	121.11	106.56	114.69	110.22	111.19	122.28	115.29	117.94	118.78	116.97	116.3	119.97	116.53	114.66	111.76	121.11	118.48	112.56	110.51	121.88	119.2	113.41	118.77	124.86	112.04	109.79	120.98	122.22	119.96	113.17	119.53	112.8	111.65	111.24	119.37	102.13
120.4	122.03	109.62	103.68	101.44	110.55	120.87	109.95	98.317	110.02	110.83	108.6	111.93	107.5	116.88	117.04	106.46	115.77	112.73	113.14	112.26	112.53	108.19	114.51	106.98	118.88	109.59	109.62	117.3	109.75	107.63	107.56	113.53	115.39	104.14	122.77	116.12	104.51	120.59	116.4	114.58	116.71	120.56	109.71	116.81	110.78	105.4	111.68	115.05	106.43
106	102.15	95.407	102.21	98.257	101.31	92.904	96.682	103.22	107.16	94.843	106.69	98.054	87.192	95.549	97.546	95.929	96.993	99.738	101.6	111.74	88.431	97.262	100.73	101.18	99.473	97.544	104.56	95.709	98.362	109.47	99.395	95.081	99.535	101.28	99.078	101.14	95.704	92.135	104.53	102.35	101.12	104.38	103.96	105.49	101.57	102.71	101.98	93.176	101.6
120.98	109.95	101.24	113.5	104.32	113.65	112.33	105.02	117.05	123.47	105.28	115.11	111.75	116.11	114.66	109.47	105.16	103.77	103.01	119.79	107.53	112.86	114.29	111.03	110.42	121.86	112.89	118.41	115.87	113.39	109.84	118.46	114.63	116.8	107.51	115.53	107.82	115.07	113.69	112.49	107.84	114.35	113.02	114.15	113.43	118.66	118.47	118.6	110.04	119.18
95.794	102.49	100.17	107.34	100.34	101.42	93.358	102.62	103.94	98.05	104.24	104.41	95.799	98.354	99.59	103.4	99.712	99.696	96.232	99.44	111.31	103.75	100.58	90.403	100.25	91.423	92.616	99.165	98.277	99.933	88.694	97.392	100.04	97.259	97.715	102.07	95.445	103.05	104.7	103.45	93.904	105.49	90.484	102.16	100.71	103.31	101.87	107.62	95.159	103.74
107.49	107.51	109.88	107.46	110.06	104.2	105.82	120.18	107.78	113.12	116.7	104.3	112.32	117.29	116.24	119.7	109.62	99.296	112.04	110.56	121.13	120.47	118.25	105.46	103.81	104.13	118.11	116.09	119.96	116.13	108.88	103.83	113.15	114.84	108.93	111.72	115.25	108.89	110.23	120.06	117.93	111.83	100.96	102.04	107.58	113.66	112.86	115.44	109.49	117.2
104.29	102.92	106.31	108.87	100.37	98.712	111.34	101.87	112.25	102.91	114.26	100.42	96.94	101.96	108.42	103.95	111.45	99.319	113.3	99.806	114.67	99.954	107.04	100.61	108.82	99.855	99.663	101.9	102.51	107.76	102.25	103.61	102.93	96.403	115.89	107.9	98.851	111.94	101.61	111.02	103.2	102.81	105.27	95.511	101.49	103.88	105.15	101.82	102.61	117.42
100.58	93.497	101.88	108.03	94.65	108.3	108.45	109.31	97.346	101.32	96.4	98.412	96.293	105.19	94.764	102.91	101.72	108.67	110.05	101.77	95.298	98.902	97.142	108.6	102.09	101.92	98.6	101.19	98.853	103.48	99.738	102.15	95.965	96.35	97.567	97.816	102.62	98.618	105.97	103.19	102.65	105.98	108.91	106.31	96.415	98.451	95.12	106.93	98.056	98.747
96.744	109.61	110.06	98.813	96.729	97.853	100.29	107.16	106.76	98.904	106.6	97.904	109.38	104.35	105.98	99.779	105.34	107.56	114.92	105.74	98.214	114.31	103.31	102.96	110.67	109.89	102.86	97.556	107.05	100.56	96.933	105.29	103.96	96.258	99.215	111.12	104.45	107.82	104.16	101.15	99.431	119	108	105.44	109.36	106.53	106.96	108.33	101.04	105.63
104.64	111.44	106.66	113.05	110.01	112.69	114.23	106.33	109.04	113.82	108.72	115.39	103.36	109.98	108.34	120.58	104.55	106.85	108.57	109.03	112.36	109.49	110.78	112.06	104.51	116.16	99.788	119.53	120.5	101.96	108.47	106.5	112.59	117.23	114.48	110.64	105.13	110.5	122.02	111.95	112.38	110.69	114.17	107.84	114.94	113.53	104.42	117.54	113.94	117.19
100.32	96.968	90.904	106.3	102.64	99.978	112.29	108.43	103.42	105.87	110.08	105.94	110.13	108.18	94.682	109.57	113.24	96.675	105.4	106.94	104.64	102.44	109.66	106.56	105.07	89.316	98.489	96.16	97.221	94.301	97.054	107.78	101.58	97.033	103.08	100.07	110.23	106.54	105.04	107.29	100.1	102.53	112.11	107.36	100.45	101.17	98.117	109.32	102.64	105.4
115.99	114.77	115.2	113.23	117.09	108.17	114.85	113.64	117.2	107.88	107.71	108.86	111.62	104.3	109.13	113.31	116.93	115.1	110.69	107.12	108.03	105.04	118	104.63	118.5	113.52	107.39	114.38	114.96	108.12	102.42	113.02	111.46	107.31	106.86	109.58	113.45	113.53	99.949	116.36	111.47	104.99	119.41	103.9	116.09	99.593	109.04	114.09	118.04	110.25
109.38	114.46	105.67	103.05	109.36	103.06	105.03	96.113	105.9	108.64	109.59	110.93	100.62	110.91	98.518	103.67	101.52	110.79	109.52	104.94	108.34	103.19	111.06	110.68	112.29	111.24	103.39	113.14	110.37	104.65	107.39	108.3	104.95	115.59	109.22	104.07	101.43	97.714	108.03	96.578	106.7	95.204	102.89	102.73	108.39	108.13	101.98	108.09	110.04	105.77
108.84	104.51	102.42	100.48	100.15	108.81	104.45	111.8	102.19	107.48	112.75	106.04	113.64	106.47	111.76	107.89	99.874	101	106.88	110.8	106.31	109.76	110.52	108.1	106.48	94.75	102.14	101.39	112.44	110.67	104.71	107.06	101.53	105.69	110.4	106.55	105.78	106.09	101.19	106.62	107.23	110.95	103.36	103.72	105.62	104.3	111.04	99.849	101.58	103.35
112.12	111.56	119.78	115.65	106.64	113.62	117.97	110.91	109.13	117	108.48	104.77	112.75	110.48	114.62	112.66	101.13	117.08	118.39	117.42	106.17	116.92	115.57	114.04	112.76	100.82	111.92	104.6	114.7	127.93	110.68	114.37	115.02	111.34	108.36	118.04	109.86	113.46	121.26	118.5	115.13	108.26	111.06	117.76	112.56	110.9	110.9	116.49	115.58	103.53
100.15	99.596	97.008	91.283	102.42	94.541	90.784	108.96	100.88	114.84	105.43	93.438	98.822	95.589	96.558	93.531	100.43	92.597	98.697	101.42	94.3	104.49	105.79	103.93	99.903	107	97.148	104.54	101.6	108.06	90.697	108.51	99.983	93.324	101.07	103.81	107.89	98.333	101.27	96.471	101.15	102.69	101.28	105.6	105.24	98.057	99.499	99.878	102.9	106.16
104.61	108.92	109.73	101.03	106.03	108.97	102.06	109.65	105.22	109.13	110.63	104.2	110.61	98.677	107.28	98.641	108.56	98.524	111.48	99.912	103.93	104.08	109.68	107.79	111.43	94.719	100.5	95.56	103.94	105.52	113.12	113.32	111.45	110.84	101.6	101.49	102.73	109.38	104.17	102.66	103.94	96.914	105.37	112.84	103.9	109.22	109.7	107.81	100.43	105.47
98.401	96.618	100.77	99.535	94.488	107.81	90.106	100.61	94.597	91.385	105.55	105.6	101.36	101.02	100.25	100.3	95.855	94.089	97.349	109.81	106.63	101.59	99.242	90.572	102.82	98.034	98.463	100.12	98.865	98.51	102.58	98.856	96.236	99.969	103.16	99.338	101.06	99.825	99.008	95.515	96.428	101.47	111.3	101.67	106.36	101.75	100.01	110.09	97.076	99.315
101.46	107.31	100.3	112.18	107.55	101.83	105.58	104.25	96.377	98.184	98.657	106.52	106.84	100.47	99.947	105.94	101.68	99.541	105.43	105.11	98.711	103.18	110.39	103.03	100.69	100.73	109.43	96.958	105.82	102.09	98.703	99.79	106.69	109.7	101.76	105.62	108.37	107.1	107.09	112.42	106.49	97.932	105.11	108.86	103.96	107.8	101.51	111.86	99.262	94.333
117.68	108.9	117.64	107.48	107.2	114.52	126.82	117.76	115.5	116.4	104.61	115.95	114	111.14	105.18	117.23	103.62	109.91	119.23	99.845	112.59	112.42	107.61	111.55	104.58	108.7	108.47	110.93	114.22	117.2	112.2	110	116.82	110.99	111.11	115.56	112.1	115.22	110.53	109.05	121.91	106.53	106.67	111.41	117.72	114.46	112.61	112.36	109.42	109.76
111.71	94.883	97.928	99.177	96.658	106.85	100.49	104.92	98.899	98.649	103.69	98.725	93.134	99.742	94.98	101.87	106.19	97.427	99.111	105.42	98.997	98.533	100.31	103.9	94.622	99.704	101.38	92.002	93.632	111.77	110.3	93.753	98.622	101.45	97.6	99.687	101.59	99.114	102.07	97.116	99.186	102.39	101.56	106.98	96.998	98.592	94.326	94.587	95.216	98.741
111.74	104.8	100.57	102.37	104.19	106.28	111	107.25	99.041	109.37	95.856	110.79	110.51	103.83	94.603	104.16	100.74	113.22	112.64	106.3	104.57	96.916	102.87	103.65	113.42	105.32	106.99	107.37	108.05	100.7	108.79	107.81	99.219	100.74	98.657	106.03	101.52	110.22	107.23	107.33	115.55	107.1	112.5	103.32	105.91	109.48	102.67	103.73	100.96	101.24
97.496	96.867	98.271	102.46	109.18	105.63	89.645	93.39	102.91	105.96	93.217	96.128	96.009	94.315	100.78	102.18	101.03	105.96	91.227	102.12	89.777	98.548	100.22	100.19	101.04	96.829	95.441	101.39	98.47	96.489	102.24	102.4	101.85	97.487	103.15	99.345	96.466	92.678	90.705	102.38	99.372	104.25	98.945	97.959	103.27	105.64	103.11	107.38	105.45	104.76
107.01	103.9	110.42	104.53	110.39	103.88	105.11	101.81	105.73	94.988	110.92	106.82	101.21	106.06	111.88	107.11	112.79	109.85	101.46	110.24	107.9	107.45	100.02	104.26	107.92	93.546	100.26	104.54	107.02	109.25	100.21	100.69	105.11	99.603	108.43	102.33	97.544	110.69	117.08	107.25	106.99	101.16	106.64	107.07	101.87	106.72	103.77	97.68	108.67	102.67
114.34	102.94	112.11	109.38	108.31	107.7	102.67	110.81	108	112.38	109.14	106.41	108.13	101.92	106.51	106.14	122.39	104.86	102.85	103.33	97.364	108.84	106.52	104.57	102.64	115.68	102.39	111.91	105.43	97.594	110.55	108.36	101.1	109.11	106.23	107.69	99.064	102.72	106.65	106.63	109.3	99.591	102.74	100.27	106.64	106.04	100	106.44	111.61	104.77
98.46	103.73	97.266	94.012	100.18	99.573	112.26	103.67	101.92	105.99	90.265	95.728	102.93	94.994	101.71	103.31	107.23	97.347	95.8	98.987	106.69	99.924	102.09	93.776	98.247	99.355	100.91	97.872	95.384	103.19	104.36	98.528	102.28	101.73	96.926	95.984	85.369	98.181	105.36	98.323	99.198	94.668	104.46	104.99	105.85	93.311	103.57	109.02	96.95	104.11
112.97	108.7	115.43	105.26	110.95	118.76	119.07	106.95	108.24	109.8	114.38	111.93	108.33	114.15	117.36	100.31	105.81	112.75	121.02	120.97	116.6	107.94	117.64	120.83	113.61	109.31	116.28	107.74	107.72	111.53	103.14	105.32	118.96	118.3	116.49	105.17	110.5	110.75	120.01	101.52	115.48	106.47	114.14	100.26	117.98	113.58	104.33	105.65	105.27	109.43
104.01	109.6	104.45	104.78	100.19	114.96	104.26	114.95	105.65	107.38	116.25	106.37	98.584	111.36	109.86	100.76	106.15	110.22	105.39	107.07	104.64	115.18	100.14	112.15	102.96	110.78	111.79	108.94	110.16	105.72	108.64	108.92	114.13	103.87	101.64	106.82	101.87	99.842	112.78	109.23	111.14	97.817	100.79	115.3	115.54	103.49	110.57	113.96	111.26	113.36
102.74	108.47	97.499	102.46	91.02	95.981	101.15	110.73	102.55	101.86	99.661	102.25	96.981	90.104	101.43	95.672	101.25	91.298	95.978	99.51	108.46	101.57	99.252	87.202	106.72	99.808	106.19	98.947	95.697	100.7	97.675	97.375	94.701	94.888	89.71	97.858	103.07	93.702	101.39	94.345	102.01	101.32	101.75	95.979	104.52	102.29	104.85	107.87	100.13	97.409
104.6	105.41	116.15	107.29	112.46	108.13	110.45	110.51	108.8	101.92	108.23	114.94	106.42	106.85	107.35	112.56	109.47	110.94	111.42	113.1	111.68	108.66	102.26	116.67	101.84	112.43	110.23	112.67	119.17	112.82	104.36	117.22	112.08	106.42	106.88	111.72	114.3	113.2	112.07	115.15	110.93	109.72	103.58	107.72	112.59	114.77	112.3	110.32	106.25	102.8
103.84	103.56	109.13	108.6	100.06	104.53	113.35	106.82	107.87	106.92	97.543	105.41	105.59	111.25	101.39	103.91	112.15	108.15	91.403	108.06	104.2	110.27	99.691	103.61	107.67	103.31	108.54	109.08	105.09	107.32	112.27	101.29	101.74	107.73	104.39	100.29	105.11	106.29	112.47	102.7	103.87	100.85	111.41	104.93	103.38	108.64	103.29	112.01	111.49	113.88
104.6	104.21	104.6	105.49	107.16	103.99	101.92	109.84	96.288	108.59	102.83	117.57	113.03	105.89	103.5	100.46	98.185	107.8	100.55	101.05	101.85	104.51	102.35	107.98	105.89	101.07	106.69	106.51	105.53	104.57	100.12	103.37	100.82	110.48	97.129	97.418	94.179	104.68	100.09	96.583	105.44	99.762	112.48	108.67	105.27	101.68	102.97	104.91	105.41	110.89
96.231	106.96	100.6	94.989	96.218	105.55	94.282	103.6	102.44	102.95	97.6	97.604	93.758	90.378	101.7	97.904	101.47	101.3	104.96	91.103	94.371	97.446	93.907	98.855	103.27	97.9	99.844	108.36	101.05	98.024	100.63	103.65	100.49	102.25	100.66	105.75	105.56	101.93	97.19	102.97	97.004	98.917	103.74	109	98.857	100.43	97.393	94.554	103.41	99.018
114.11	107.29	102.54	108.53	118.29	106.96	110.24	112.47	102.47	108.83	101.82	113.63	114.77	117.23	117.3	106.01	123.47	109.64	106.31	110.65	112.21	112.38	107.16	115.54	106.89	113.16	107.53	118.83	106.51	102.97	111.58	104.97	114.48	124.25	112.51	108.72	118.93	106.14	111.05	113.61	123.74	105.77	112.57	102.11	111.31	101.69	116.02	113.99	108.22	103.4
118.22	118.23	112.53	112.43	113.51	110.02	113.57	110.54	111.14	121.8	111.42	120.7	111.11	113.76	112.71	114.81	110.21	107.97	107.04	121.66	114.38	114.54	107.7	111.27	120.56	113.88	117.38	109.93	112.61	113.79	107.97	111.03	109.09	111.66	111.26	113.61	111.28	115.23	111.02	117.04	112.71	117.45	114.68	121.15	115.78	118.64	111.63	105.59	120.92	104.72
110.99	112.56	108.86	101.43	104.48	110.24	116.58	110	112.2	100.94	110.93	99.861	100.55	104.94	107.66	106.26	103.35	104.02	108.46	113.29	96.593	108.82	112.33	107.61	102.92	108.69	108.31	113.51	106.86	106.98	104.6	102.23	99.86	107.41	111.78	102.63	105.22	109.94	105.69	111.76	112.17	100.54	109.32	103.85	103.42	110.07	106.91	111.61	118.17	110.2
109.94	111.61	105.28	108.69	110.43	104.28	97.691	107.11	115.21	100.38	106.47	100.32	99.804	115.55	109.16	110.39	102.75	109.19	103.02	103.43	107.77	96.275	105.55	105.25	101.3	104.12	103.79	108.92	98.547	109.22	103.69	108.18	106.6	111.54	109.42	103.56	99.206	113.35	105.18	98.755	105.96	104.92	103.19	106.98	110.32	100.86	102.19	103.51	110.91	109.88
109.44	100.65	101.42	103.81	99.312	99.048	108.07	104.28	103.06	102.57	108.18	103.83	104.3	101.49	114.44	101.01	108.02	105.15	106.16	100.15	104.74	97.741	110.39	100.79	109.22	101.24	99.405	104.36	110.16	105.8	107.47	107	110.23	98.729	102.88	103.61	103.44	109.91	103.66	101.14	109.13	105.55	99.845	107.36	107.08	98.866	106.57	111.23	112.02	97.893
106.44	118.87	107.67	107.46	107.29	106.28	108.48	111.98	110.48	104.19	111.39	110.01	105.87	116.98	109.13	115.03	110.15	121.28	107.58	117.27	107.78	113.6	104.49	106.7	112.78	104.05	105.25	116.59	112.42	122.41	105.1	113.05	116.29	101.56	116.13	111.36	122.23	110.41	107.14	110.21	118.16	102.1	111.08	104.85	102.12	100.3	109.92	115.21	107.54	113.7
106.67	117.95	121.61	122.72	124.43	120.12	115.48	116.16	121.98	112.36	112.98	116.35	117.19	116.7	115.7	113.72	110.52	124.77	118.09	122.15	112.54	119.32	123.07	119.41	115.48	114.43	122.16	122.22	120.7	120.71	109.25	119.33	123.22	120.87	121.21	122.26	110.76	111.83	119.46	118.61	121.45	115.25	121.81	115.53	117.13	119.42	114.59	110.97	121.01	114.06
106.27	102.66	110.36	104.3	108.19	104.43	105.41	108.44	107.72	108.65	102.93	107.85	104.67	101.75	108.11	109.47	116.57	99.113	109.51	111.93	103.6	97.225	105.52	105.06	109.54	99.322	106.09	94.784	112.83	106.55	109.81	107.69	107.07	117.91	98.154	103.76	109.35	114.85	116.2	112.41	111.69	105.38	104.29	104.59	97.723	113.53	114.23	110.51	108.09	109.33
103.51	93.401	109.34	107.75	102.3	97.692	94.491	97.331	98.638	102.5	101.3	101.35	100.64	100.39	104.34	103.77	106.93	100.08	108.81	102.07	96.989	97.136	105.6	106.69	103.7	99.11	98.422	108.75	103.69	101.48	105.71	90.584	96.83	104.93	91.966	99.402	101.74	101.42	101.45	99.863	93.95	95.66	94.231	99.941	107.15	107.87	95.203	108.68	91.458	92.114
100.93	95.636	98.721	108.3	89.148	102.38	107.82	102.98	99.018	99.159	94.791	113.01	96.131	104.93	97.552	99.747	109.59	109.12	102.75	100.52	97.626	99.636	100.89	102.83	103.79	92.936	99.455	102.72	91.874	100.34	103.17	97.72	96.908	105.22	103.83	96.15	99.171	107.04	115.6	101.06	90.516	94.222	97.686	88.159	99.789	102.53	101.87	97.469	100.48	101.77
106.55	114.86	104.6	102.15	108.9	106.87	114.07	109.29	107.19	104.66	101.47	105.95	105.03	100.02	100.62	116.06	116.89	94.798	104.93	102.78	109.57	101.68	101.4	98.873	105.31	111.12	108.54	99.376	104.08	111.37	112.18	114.37	110.12	106.82	106.56	108.84	112.44	106.3	113.44	107.5	108.06	113.59	104.28	115.88	107.85	103.12	105.75	102.56	117.05	104.81
106.12	107.35	102.01	104.12	100.68	113.84	109.79	99.929	98.519	103.61	102.98	108.77	106.8	101.21	102.71	116.21	113.09	102.28	104.01	112.94	108.87	109.53	114.48	91.037	103.98	100.14	106.12	112.89	102.34	102.74	105.54	99.899	111.67	102.51	112.94	104.92	95.687	108.37	108.27	110.84	115.29	104.66	107.98	108.48	112.22	98.054	104	107.22	94.259	109.87
108.43	104.18	100.62	103.32	98.241	95.622	105.23	102.79	108.26	99.705	107.33	106.14	111.77	119.36	106.63	107.69	100.68	101.71	106.67	98.103	97.11	104.57	98.507	111.96	101.56	99.998	102.79	105.52	105.68	109.18	107.49	103.96	107.05	102.99	110.61	102.86	105.09	103.29	102.84	108.36	95.39	105.03	106.05	106.86	109.4	100.44	107.11	99.179	95.567	108.24
111.65	119.59	114.59	123.08	114.16	124.12	119.98	125.52	123.61	111.6	126.3	110.56	115	120.65	127.81	122.22	112.07	121.21	118.69	116.86	121.6	128.85	118.96	119.56	121.47	128.5	108.38	115.82	113.59	117	116.86	119.65	117.82	126.59	118.12	116.43	117.13	118.97	128.86	117.63	111.07	119.53	120.38	122.52	109.44	117.25	127.09	117.73	122.57	117.83
105.88	103.97	111.27	105.54	115.01	110.89	95.788	97.184	107.92	105.69	108.15	111.23	115.23	104.57	110.68	106.17	105.1	105.88	101.45	110.65	98.131	118.01	109.1	103.28	107.96	103.68	109.83	110.79	107.86	107.77	104.33	107.65	97.827	108.03	117.39	105.2	105.42	106.73	103.58	104.93	108.4	102.16	109.52	106.61	102.24	114.93	110.61	104.48	101.69	105.65
112.24	99.917	99.67	105.81	102.53	101.7	100.81	94.125	111.82	102.45	104.18	102.33	98.733	108.02	98.341	105.56	98.001	102.29	98.222	95.039	108.95	101.73	107.54	94.649	107.44	105.13	106.48	105.39	101.48	100.13	97.736	98.49	108.77	96.396	96.548	103.97	111.41	101.37	114.22	99.45	100.78	116.63	106.3	98.86	108.21	105.27	98.346	103.59	95.188	110.18
109.24	102.96	102.81	101.84	108.81	102.44	108.36	100.09	106.61	100.96	105.58	94.035	105.55	109.07	110.88	112.63	106.61	113.71	102.15	104.4	93.106	104.8	95.826	107.46	95.828	112.82	109.07	115.85	104.5	105.3	113.8	104.16	102.52	106.79	106.21	107.24	106.15	114.55	95.605	111.79	110.94	109.75	107.01	103.38	106.13	98.095	107.12	111.32	107.68	95.693
104.51	105.4	106.96	105.94	101.09	102.44	99.457	102.91	97.283	94.085	107.98	107.82	104.95	109.46	106.03	110.84	105.98	103.6	102.09	94.089	101.2	104.49	110.71	108.97	99.663	108.7	104.06	102.78	101.49	109.39	98.601	114.29	95.654	110.22	102.03	109.67	104.38	99.868	104.6	101.93	97.933	102.84	110.08	99.611	111.59	99.566	101.71	99.535	105.07	98.666
100.74	111.5	109.08	104.68	106.62	113.59	104.36	104.63	105.72	105.56	102.89	105.9	99.481	105.51	107.89	98.663	105.61	104.73	110.48	110.1	105.41	107.12	103.5	100.81	104.79	107.37	104.66	103.65	111.88	106.84	105.75	110.28	110.64	110.05	99.928	101.15	114	99.263	110.06	101.03	98.442	102.65	97.505	105.12	104.52	103.43	113.49	111.37	100.72	108.54
117.74	106.28	109.12	115.51	111.33	112.42	108.57	102.55	97.872	102.3	101.97	108.72	106.79	114.07	101.91	108.4	108.74	104.9	99.771	106.87	103.34	105.75	108.79	111.97	103.3	100.74	101.53	98.618	109.09	107.68	103.19	116.24	98.588	97.736	107.92	112.28	111.3	98.588	101.65	105.86	105.98	99.884	102.68	101.67	107.13	103.26	111.12	106.24	104.73	106.12
100.17	107.11	111.23	103.33	105.17	106.56	96.13	105.55	116.17	103.17	103	103.23	106.05	102.42	100.88	101	99.244	102.22	111.91	112.24	115.26	100.99	104.54	102.7	98.862	113.27	111.64	100.22	105.61	107.51	108.28	110.7	106.49	107.02	100.87	108.02	101.19	111.11	108.41	103.36	109.05	100.17	103.4	98.599	108.41	107.96	105.85	117.34	109.67	100.17
104.29	102.2	105.17	104.28	107.76	105.02	102.28	114.48	107.9	116.63	102.6	90.746	109.8	108.08	105.98	110.97	98.661	106.22	111.27	100.59	111.23	98.184	108.27	105.76	100.5	118.99	107.98	104.74	102.05	116.67	99.423	102.23	107.32	102.87	106.03	105.3	101.31	110.3	107.24	89.498	107.8	108.69	115.26	102.41	102	106.09	103.31	107.8	103.54	108.06
101.84	103.78	112.38	112.27	122.71	113.39	105.89	109.05	117.87	107.37	113.96	105.81	109	101.65	108.96	107.46	118.57	120.52	111.92	111.41	123.79	116.21	113.49	108	102.22	120.54	117.37	114.3	111.1	108.73	111.23	124.71	103.29	108.91	107.21	103.86	109.22	115.87	118.25	110.2	103.98	112.24	107.34	112.86	106.22	108.56	111.57	106.18	98.992	114.46
118.49	121.28	119.08	113.86	117.88	115.57	107.23	117.52	109.82	120.78	120.09	112.78	124.43	119.63	114.36	117.15	114.02	120.47	107.76	112.43	110	114.74	115.01	115.15	113.63	122.22	119.71	111.68	107.97	115.26	116.06	108.13	120.35	112.14	120.95	119	116.32	115.74	120.4	122.86	108.78	104.8	112.99	112.63	111.11	117.87	121.39	119.42	114.24	118.36
90.101	103.09	111.72	101.44	104.09	101.76	96.833	95.734	98.398	104.74	109.43	100.98	89.778	109.89	104.26	100.4	95.821	106.45	102.39	111.22	105.09	93.539	107.68	97.765	96.191	106.31	98.863	91.677	97.079	99.447	100.53	92.556	94.755	101.67	109.54	102.42	98.565	99.205	105.05	100.4	94.909	109.32	105.05	101.6	95.939	89.593	100.4	98.481	109.01	95.772
111.41	102.86	106.6	112.15	123.66	106.74	103.58	109.31	106.34	114.26	106	108.12	107.14	110.7	119.23	104.53	102.19	98.593	112.23	105.77	97.227	110.04	101.89	105.03	101.41	110.78	102.37	105.95	107.63	103.68	111.17	104.59	96.147	114.35	100.86	104.7	114.6	105.46	101.55	110.16	111.23	94.852	96.755	102.36	108.77	107.02	113.57	92.585	109.09	106.6
95.225	101.52	96.357	102.06	97.39	101.22	104.41	104.16	111.72	100.94	101.35	97.127	98.653	109.34	94.788	97.96	100.29	101.69	99.302	96.055	103.19	104.45	99.437	98.343	101.48	94.818	97.688	108.72	94.678	98.791	109.07	100.39	101.96	101.74	104.34	95.265	95.687	106.86	95.453	91.525	100.94	99.08	87.329	106.26	102.99	91.782	93.977	102.64	99.874	95.851
114.32	112.64	110.03	110.66	107.28	113.65	120.67	105.06	111.33	103.77	105.6	103.27	102.33	97.667	118.01	117.26	106.65	114.27	105.05	113.28	108.93	115.37	108.79	108.58	112.49	105.85	115	107.31	114.18	107.15	110.16	116.21	122.48	114.97	111.32	122.02	103.02	110.92	111.32	108.81	104.68	120.94	104.8	112.13	108.3	103.22	110.77	104.14	100.81	119.89
111.93	115.88	100.1	111.22	116.3	114.55	121.16	109.57	109.26	109.05	114.91	107.93	112.65	111.44	104.2	108.33	108.37	119.66	113.1	104.58	113.61	116.06	106.61	102.43	108.49	99.174	108.36	108.96	107.38	113.95	106.44	105.83	103.63	108.48	111.71	115.56	114.48	105.42	112.03	105.06	110.42	115.74	117.81	112.3	113.4	110.84	112.99	114.59	108.91	104.15
94.474	101.09	94.587	95.441	89.297	91.627	101.57	106.43	95.006	103.36	95.364	100.11	103.32	92.619	96.968	98.512	103.54	109.62	91.207	99.606	93.841	95.032	99.768	105.96	111.86	96.526	101.2	101.87	96.935	99.135	109.95	105.73	97.564	95.61	97.912	102.27	98.902	100.57	101.42	96.563	98.244	94.031	102.43	97.169	97.471	105.93	103.39	94.677	100.47	98.124
101.78	105.72	96.482	92.23	104.82	95.927	103.28	96.209	94.569	104	97.424	97.416	105.87	99.621	97.896	98.586	104.93	101	106.39	91.665	97.979	99.88	99.618	99.9	104.95	102.9	107.16	99.63	100.65	104.52	100.05	97.364	101.67	106.01	96.776	92.852	102.93	101.26	108.96	105.36	104.8	98.477	108.6	96.332	96.683	93.283	103.81	96.733	100.26	103.92
106.18	115.44	109.85	104.69	121.39	104.12	113.01	115.65	103.65	118.82	112.96	110.07	106.77	118.59	117.52	111.32	105.91	106.5	106.26	112.96	107.68	109.29	107.74	111.28	112.26	119.12	113.55	110.73	107.67	105.96	103.94	108.08	115.57	116.54	125.89	107.13	112.87	112.77	110.34	106.28	108.1	111.56	117.72	112.35	105.43	101.84	114.46	117.67	103.06	107.41
123.12	114	116.23	115.48	123.31	123.73	127.2	118.22	117.26	118.51	112.55	105.52	125.91	120.04	108.05	116.46	124.15	118.93	127.59	111.35	121.03	112.78	118.58	122.34	109.81	115.63	116.77	126.01	118.49	112.26	116.36	118.04	113.32	114.67	116.38	119.45	122.46	118.48	123.75	119.35	121.19	120.9	111.4	109.65	121.06	120.62	119.97	122.19	114.36	117.59
113.51	107.49	105.36	105.04	107.57	110.65	112.16	101.27	111.38	107.29	112.19	116.64	104.5	115.01	110.04	109.08	103.34	114.28	100.75	119.31	109.89	103.96	113.46	110.51	113.67	117.04	105.45	109.44	114.4	119.19	112.95	103.57	110.95	107.5	111.27	108.95	110.1	114.65	113.68	101.97	106.33	108.93	107.33	111.25	113.83	113.32	112.55	115.5	95.091	109.2
96.931	100.01	105.79	102.34	104.5	92.319	109.58	116.94	111.89	102.66	106.12	106.71	104.27	101.97	101.29	103.54	108.85	100.57	98.722	108.78	113.65	109.93	99.639	106.34	114	108.15	115.76	103.42	108.97	109.18	108.34	102.97	99.184	93.458	108.25	112.2	101.82	110.68	103.05	114.16	87.917	95.129	103.45	114.55	100.25	103.97	96.051	110.71	106.23	103.48
106.99	107.44	107.63	102.1	110.26	101.95	109.55	102.78	102.68	109.51	103.08	106.39	101.76	114.64	102.78	116.13	96.09	106.72	97.853	98.003	103.56	101.79	103.67	103.37	109.39	98.827	101.92	110.51	103.96	96.866	112.97	92.546	111.84	106.56	102.2	103.7	107.57	106.18	101.21	102.14	106.19	103.07	108.24	114.64	106.64	121.17	102.6	108.69	101.83	107.16
105.29	108.38	119.07	114.03	111.67	104.78	110.2	118.36	105.9	100.32	111.76	114.93	118.69	106.68	104.25	103.68	111.03	110.89	114.84	106.18	110.65	117.16	113.58	121.54	109.71	104.44	111.08	110.17	112.77	113.4	112.61	116.99	107.41	101.65	110.08	120.47	105.79	106.22	119.38	116.57	103.2	104.47	116.55	114.95	110.98	114.22	101.92	104.4	112.93	113.02
105.56	97.878	103.6	102.8	99.706	108.54	98.463	104.58	100.11	112.75	110.36	100.63	97.997	107.98	108.14	107.46	98.468	112.52	102.48	108.47	106.91	100.36	111.69	104.96	97.738	100.25	110.09	99.443	100.36	107.1	97.225	106.04	107.32	96.449	107.54	105.26	108.28	109.27	93.48	106.15	107.4	99.296	113.02	107.57	97.2	103.61	109.73	106.79	101.36	101.94
103.17	113.84	103.82	107.59	102.59	113.81	113.62	120.99	107.39	106.69	108.05	106.67	113.06	116.42	112.23	107.94	110.09	113.76	107.89	109.03	107.77	112.42	109.32	108.22	115.15	105.85	111.25	116.91	107.91	116.24	106.57	111.48	106.93	113.59	110.34	117.84	98.894	115.49	113.22	115.22	113.22	112.52	109.08	110.86	121.03	117.13	106.61	106.12	108.85	111.47
111.9	101.94	110.65	99.921	104.57	92.937	110.11	110.31	108.01	107.07	109.94	102.6	109.22	108.02	107.74	107.05	98.093	111.64	98.31	106.66	110.14	100.8	100.34	102.15	105.99	104.32	105.86	108.46	111.12	112.79	110.81	100.84	105.68	102.67	104.33	104.65	110.65	101.89	103.72	96.888	107.99	110.91	106.42	111.84	108.52	98.68	109.07	104.9	109.15	102.69
114.23	100.91	113.86	120	110.79	107.5	107.43	109.36	107.78	100.68	108.7	110.45	111.57	114.06	111.51	108.02	117.38	109.06	117.06	108.11	113.01	111.87	109.1	114.92	118.14	108.09	113.61	112.27	114.81	112.51	104.74	113.02	107.06	113.78	123.1	110.73	111.29	101.87	105.82	108.82	105.56	114.44	104.1	110.36	117.75	115.99	124.64	101.43	113.91	116.87
112.45	116.13	110.85	116.79	120.29	113.14	109.56	108.95	114.16	112.14	111.75	116.09	116.73	109.43	121.84	113.6	113.69	100.97	110.58	118.13	117.14	114.2	115.9	107.61	109.58	115.81	108.33	126.49	114.4	112.12	108.13	112.19	115.43	116.88	115.54	116.91	118.42	108.12	119.07	118.56	109.14	115.1	112.86	118.83	116.85	110.82	106.97	116.6	110.35	107.51
112.18	110.29	107.98	114.58	104.69	106.99	104.77	101.57	102.08	108.81	110.67	103.23	106.52	100.07	111.29	99.016	93.433	100.68	101.01	111.87	104.8	103.94	103.28	112.33	112.49	98.846	110.34	108.57	99.271	96.497	104.68	98.784	112.58	106.14	107.1	100.87	103.22	113.41	109.7	108.21	114.4	110.32	109.58	110.02	99.365	105.3	111.06	117.63	111.36	105.65
99.5	96.897	107.44	108.28	112.3	110.11	108.77	102.75	112.69	103.98	103.9	108.4	107.18	103.21	117.05	96.875	104.59	111.18	104.55	106.32	101.4	103.67	101.07	98.279	105.56	103.52	113.08	116	95.806	103.72	114.93	99.982	101.02	104.87	99.122	105.46	102.79	107.04	100.18	104.59	102.69	103.19	102.52	105.64	102.07	110.34	106.76	103.33	107.63	102.96
112.34	110.96	117.29	114.12	115.26	104.65	108.81	125.1	107.22	105.21	107.08	108.93	111.75	106.23	103.4	106.87	113.79	108.2	113.36	110.02	106.22	113.66	107.98	108.5	110.25	100.01	114.3	109.71	106.94	107.71	109	111.31	109.36	108.73	123	104.36	116.12	106.04	110.86	110.55	114.38	110.84	112.43	110.55	106.83	115.99	112.51	108.11	99.184	111.54
93.299	99.749	98.05	100.12	93.608	95.666	103.76	98.808	113.11	104.95	100.11	105.93	101.83	89.305	94.33	102.7	100.48	96.901	109.29	96.093	110.06	91.688	101.79	107.96	98.94	93.876	96.204	101.91	92.374	102.25	97.084	97.859	103.94	102.19	101.53	98.569	107.64	101.66	105.67	97.046	102.97	110.36	94.12	92.466	95.777	95.569	109.43	97.195	96.661	99.708
107.38	104.18	109.84	119.34	103.83	115.48	106.26	102.17	106.76	108.38	111.98	110.4	115.84	109.7	99.403	108.97	98.766	103	102.35	104.9	106.4	107.99	104.16	102.99	112.37	105.9	107.91	108.12	113.98	108.46	102.73	98.96	116.1	104.42	114.55	106.09	115.03	107.2	101.61	103.73	110.03	111.09	107.93	98.538	103.74	102.61	108.78	95.227	107.53	109.29
110.54	110.77	118.76	114.19	107.28	110.12	107.12	112.29	123.47	112.44	113.03	119	106.07	104.96	108.74	108.15	110.57	119.6	109.86	110.55	105.96	114.86	115.44	109.13	110.29	114.33	116.31	110.96	110.81	107.56	109.48	109.46	107.76	109.64	120.93	113.99	115.94	111.47	117.97	119.42	112.21	112.28	116.83	112.05	113.37	115.5	102.35	108.75	117.88	115.65
118.85	113.25	110.09	107.35	121.21	112.2	108.92	110.68	109.19	120.09	104.87	106.28	109.59	117.72	114.35	111.4	110.3	108.51	107.19	111.88	114.56	107.5	106.84	114.22	108.79	115.43	109.99	116.48	107.19	114.36	108	103.45	109.75	114.05	113.82	115.05	125.11	113.26	116.31	112.31	117.04	114.44	110.69	111.17	114.8	112.53	111.36	114.77	113.15	117.07
93.351	98.663	102.79	106.79	93.734	97.405	90.752	101.89	101.71	100.15	100.45	98.585	104.41	99.691	101.27	103.97	109.03	94.339	100.59	105.91	90.074	110.27	102.21	102.49	97.507	105.28	99.9	105.04	104.89	101.52	97.07	96.506	106.18	95.572	89.659	96.111	100.78	95.328	103.27	96.022	105.75	107.83	88.829	97.975	104.77	94.816	102.25	95.638	95.557	98.982
100.21	90.942	102.05	96.206	98.979	100.08	108.76	102.5	102.72	93.475	97.212	95.627	100.02	94.215	94.968	97.267	92.682	95.844	98.62	98.85	106.67	93.145	97.285	99.891	104.24	92.64	100.14	100.17	99.838	95.088	102.61	100.85	104.18	98.846	93.906	110.61	100.18	100.94	92.502	101.79	98.866	99.599	94.722	97.198	112.81	105.34	98.805	99.504	95.325	96.985
93.479	106.43	104.29	107.79	103.56	105.31	100.5	97.391	106.81	106.92	98.131	114.78	101.32	101.62	98.158	97.473	105.6	108.85	104.32	104.35	103.65	103.1	101.24	102.37	102.11	116.86	101.53	97.093	102.26	107.49	107.07	107.14	100.76	104.55	99.109	99.933	96.311	91.094	103.15	102.43	100.27	100.17	99.625	98.219	103.1	89.207	91.092	103.82	98.909	104.76
109.67	104.31	111.03	105.88	115.35	106.24	113.54	113.89	113.92	116.29	115.04	110.33	110.7	114.46	98.793	104.2	110.98	111.42	114.06	108.68	113.08	110.24	105.54	107.21	118.37	110	117.46	110.97	107.46	103.34	107.72	101.17	108.47	114.62	117.05	111.74	112.54	105.63	106.14	108.8	109.51	119.81	97.226	108.79	114.1	112.47	107.57	111.61	120.04	112.1
106.29	106.58	106.44	99.419	112.32	109.47	111.24	113.73	106.8	99.091	109.79	107.05	110.39	104.05	97.871	101.77	95.872	98.904	106.21	107.44	106.76	107.59	108.74	109.19	107.55	97.308	109.56	109.58	108.4	106.56	104.19	112.42	101.5	98.913	100.87	108.46	104.76	95.975	111.96	111.18	107.64	107.21	106.18	103.67	106.34	103.27	111.44	106.61	105.04	106.51
102.39	107.71	111.43	106.64	105.52	97.454	112.44	112.31	110.66	98.381	112.05	105.2	109.82	117.26	97.048	106.12	104.82	103.42	106.84	99.657	115.3	106.93	98.839	100.1	99.784	101.86	107.48	105.91	104.69	112.91	101.96	107.71	107.57	100.79	103.27	99.578	107.83	94.764	101.83	98.101	106.44	101.4	100.96	104.82	110.39	103.74	113.84	111.52	106.26	107.19
115.36	110.82	116.68	121.12	117.73	122.25	112.46	116.97	114.75	116.93	117.91	115.46	116.48	112.79	118.2	110.28	126.65	115.4	111.38	114.84	114.64	120.64	119.37	112.93	115.37	113.79	124.8	120.9	110.5	117.68	108.96	124.95	113.39	117.71	116.11	111.59	123.66	125.38	108.08	115.87	114.81	114.87	122.51	122.1	109.05	116.12	124.67	116.92	127.11	115.47
97.183	100.27	106.27	93.289	102.47	95.931	97.097	103.71	103.22	109.02	105.19	90.017	98.453	93.703	111.1	95.836	98.048	100.52	95.718	94.833	100.73	96.365	104.08	94.197	94.84	92.136	98.463	103.78	97.77	99.74	94.278	99.024	94.762	98.774	92.273	104.38	100.19	92.97	98.941	92.2	96.795	104.51	101.6	101.75	105.33	95.911	102.06	105	96.318	96.499
109.42	109.64	109.91	115.12	113.11	114.46	108.76	112.59	115.2	104.33	110.38	115.06	107.17	104.84	113.43	111.36	118.49	107.52	113.58	111.6	116.98	114.85	112.82	114.38	109.02	113.18	109.99	112	111.27	109.44	107.84	118.01	107.9	112.57	111.09	114.08	116.24	108.95	111.79	112.03	118.68	110.21	115.01	116.47	110.92	111.22	107.19	115.87	109.84	104.96
102.87	99.495	116.07	117.52	100.37	110.65	112.58	115.51	115.88	111.23	111.33	115.41	103.99	116.78	119.42	110.76	108.21	116.39	116.18	111.11	114.83	118.78	119.47	113.09	114.15	106.92	106.88	112.6	103.36	113.25	118.98	111.03	114.72	113.18	110.91	110.96	119.02	118.66	112.05	112.93	114.56	118.8	111.95	114.59	105.56	114.54	109.76	114.95	109.28	108.44
115.02	115.58	115.32	112.65	119.72	110.46	108.31	104.38	109.17	114.3	111.94	109.72	109.1	115.79	114.05	101.18	121.44	110.75	112.11	112.09	109.23	110.77	112.5	121.82	111.68	110.78	106.09	108.47	117.05	114.05	118.72	107.43	109.1	103.89	113.35	106.61	111.98	104.22	116.47	107.91	111.16	114.73	108.52	111.49	113.54	120.88	106.14	106.9	117.18	109.36
99.719	96.445	98.437	90.112	97.374	97.207	105.23	98.08	97.383	96.425	105.45	102.71	102.94	91.458	106.96	98.623	101.83	93.338	93.71	101.23	100.37	99.673	108.24	101.07	106.39	90.605	99.656	107.77	97.539	103.39	100.28	96.01	98.524	105.23	102.63	92.866	94.329	93.761	112.86	102.06	110.51	97.639	106.05	107.13	99.533	95.887	111.83	102.08	103.76	92
122.65	107.65	113.4	116.86	105.81	106.59	109	109.92	108.02	108.49	110.93	117.64	107.5	118.62	105.83	116.11	115.41	111.16	106.84	116.2	107.07	109.19	109.79	112.66	114.52	111.33	110.38	105.7	115.77	124.26	121.94	108.72	114.13	104.29	109.2	123.92	113.69	108.73	110.24	113.36	115.37	103.66	111.49	110.58	111.33	111.05	111.88	113.9	119.84	112.39
106.73	111.59	102.97	96.519	94.853	99.012	100.05	105.86	102.96	93.302	106.38	102.17	108.08	110.57	102.11	111.45	113.93	93.913	103.43	106.89	104.65	96.194	100.33	101.34	101.24	101.24	111.77	104.72	114.08	97.102	116.97	107.35	104	108.43	100.34	97.824	99.365	107.14	113.19	105.63	99.577	112.24	109.27	108.3	108.88	98.034	107.74	104.57	115.98	99.922
107.72	112.05	107.51	99.269	98.526	104.72	105.39	100.26	112.34	113.11	107.36	98.445	103.92	109.18	105.44	97.2	99.601	107.24	99.106	102.08	101.24	101.94	101.27	102.94	111.55	106.22	113.36	106.72	114.64	117.33	115.77	103.84	97.942	106.8	106.38	110.35	100.34	107.11	99.705	104.78	98.491	109.91	102.35	103.3	105.14	110.3	110.24	105.4	99.482	106.11
111.85	110.45	96.277	116.26	108.65	104.69	99.003	108.17	112.58	114.82	103.86	105.53	105.09	108.55	107.67	109.72	116.1	116.22	106.83	107.28	108	110.02	115.43	108.67	115.96	97.101	112.43	103.1	111.44	117.03	120.44	117.02	117.17	109.41	105.02	111.88	107.52	102.64	105.52	116.69	109.8	114.76	112.64	114.98	107.65	106.55	111.43	102.48	111.57	114.74
103.68	106.89	103.65	105.62	95.327	116	111.06	103.01	105.16	102.17	106.19	98.934	110.74	104.27	111.37	105.65	103.34	108.04	101.33	107.03	108.84	105.74	95.73	103.73	99.644	107.06	111.59	109.2	112.97	105.78	109.31	106.38	100.89	108.28	108.37	109.52	104.68	101.78	105.94	101.91	109.68	103.52	106.86	107.31	112.95	95.352	102.65	108.09	108.39	95.912
107.34	104.77	110.08	110.85	108.02	99.222	101.3	101.63	113.11	112.48	109.95	110.29	100.73	101.08	105.99	102.64	102.07	104.81	114.33	111.14	109.58	105.72	109.14	95.674	116.92	109.55	103.73	105.82	102.41	98.141	112.46	102.31	105.69	100.27	102.27	110.01	104.79	99.339	105.47	104.37	106.36	112.96	104.34	98.654	107.52	109.47	109.82	104.55	109.85	103.26
106.32	96.11	108.53	109.37	112.61	104.41	108.92	103.21	112.28	110.48	103.67	115.57	110.25	110.19	98.325	106.94	113.38	120.38	103.57	103.23	104.19	101.95	116.43	113.66	109.05	110.54	112.7	118.03	112.52	106.1	113.54	110.07	108.1	114.24	101.14	105.58	115.58	105.88	106.98	121.38	115.36	115.02	105.69	118.03	111.76	102.5	107.25	105.99	106.02	109.92
105.68	108.2	111.82	108.39	110.7	102.99	108.9	103.45	101.34	105.77	109.75	100.37	105.91	96.393	109.79	100.4	112.33	115.21	106.81	103.03	107.51	104.68	115.62	106.58	100.24	102.77	103.22	113.63	108.15	96.725	101.08	108.84	106.63	109.18	103.13	110.14	106	113.07	108.62	118.46	102.8	111.12	105.8	106.22	105.36	104.35	110.25	107.74	108.97	100.59
101.76	104.86	108.55	112.67	108.49	107.84	106.09	112.63	106.7	106.43	107.27	107.07	103.39	107.01	103.24	101.37	100.57	108.98	106.05	102.4	102.14	108.42	111.69	107.43	103.07	104.8	114.31	109.5	102.01	112.15	108.52	102.82	110.86	107.93	101.18	106.67	106.88	113.28	105.58	107.73	112.89	109.06	107.54	98.186	98.594	97.239	108.6	104.88	105.63	101.42
93.737	97.636	103.53	105.32	102.51	104.72	105.77	99.029	107.74	101.06	111.47	106.27	107.05	94.373	105	100.92	96.812	95.625	96.726	98.646	102.67	105.98	97.848	102.2	100.43	98.987	93.801	92.056	98.666	94.133	103.5	103.78	110.62	98.46	101.23	98.463	113.01	102.92	96.672	99.377	99.035	102.22	92.533	91.933	93.127	95.664	106.94	96.305	103.36	88.178
106.88	105.69	104.26	114.66	108.41	113.61	110.04	108.77	107.29	103.03	104.71	112.32	104.16	114.4	99.193	96.719	105.93	106.37	108.72	110.37	105.01	111	104.27	109.32	115.12	105.14	112.54	111.35	116.46	109.09	101.25	102.52	112.05	98.366	107.56	115.59	111.01	107.58	111.44	107.38	119.57	99.151	103.24	101.05	113.81	99.138	102.77	103.83	106.49	99.965
107.79	110.85	122.15	109	106.22	118.95	112.24	124.18	109.32	115.42	116.6	111.47	107.1	109.6	115.21	112.3	110.25	115.19	115.62	113.31	112.02	104.8	115.47	114.16	110.4	111.3	112.1	110.21	107.83	113.8	116.03	113.6	101.2	110.08	109.8	114.62	110.3	116.21	113.35	112.46	111.81	118.58	101.87	106.88	109.37	110.24	112.39	103.5	113.83	115.49
100.78	113.4	106.8	103.38	105.71	97.943	101.07	100.03	107.24	102.37	116.96	113.24	105.35	111.66	108.2	111.51	102.23	106.7	108.76	101.05	106.1	109.39	106.4	102.01	103.71	108.66	100.63	99.899	104.15	117.15	104.25	106.87	98.647	110.16	105.41	104.55	111.4	105.26	109.44	101.3	106.25	110.35	109.27	98.956	106.75	108.16	92.689	112.62	100.8	107.08
126.6	121.08	113.69	115.86	117.13	118.98	115.4	114.17	118.6	114.37	115.02	115.39	120.48	120.25	119.96	119.98	113.71	114.85	117.82	114.73	120.24	120.74	122.73	122.96	117.5	118.68	106.39	124.49	115.07	115.77	114.77	117.32	119.52	116.13	109.72	118	125.56	115.53	111.96	119.1	110.42	114.61	114.44	115.51	117.71	121.26	118.77	123.68	119.01	118.03
106.09	108.27	111.49	108.53	104.43	103.84	106.95	105.32	101.51	103.43	117.48	106.19	106.51	100.74	93.257	94	112.52	109.72	111.12	103.51	103.2	103.83	107.49	104.89	104.52	101.12	97.299	99.52	104.43	98.448	103.61	109.59	107.01	104.54	109.48	105.58	102.76	104.97	104.6	106.55	107.81	105.14	104.27	107.41	107.16	103.14	104.31	102.25	110.65	100.66
98.104	102.23	99.628	101.6	104.23	97.276	97.161	99.718	98.77	107.71	94.171	104.23	100.97	104.67	91.184	103.11	97.684	94.133	102.95	94.9	99.888	101.45	103.44	92.904	100.15	97.621	109.39	91.365	97.451	110.17	100.68	100.94	100.61	102.76	97.364	92.919	103.88	93.827	97.825	105.6	105.07	95.521	99.767	90.695	92.856	97.737	101.97	93.28	103.58	98.536
95.568	100.83	97.313	103.61	98.614	103.73	98.891	107.48	103.49	94.193	103.43	93.213	105.81	100.88	103.68	96.478	105.55	94.952	97.788	99.079	106.83	99.822	95.23	100.27	105.68	99.375	107.31	103.1	103.14	101.05	102.75	96.074	104.19	108.11	110.81	93.861	94.815	105.97	96.932	105.02	89.984	99.408	105.86	108.7	102	100.79	104.39	99.163	93.873	106.74
94.756	102.87	102.73	107.2	97.35	107.53	100.38	105.75	100.45	97.122	94.971	102.8	107.53	104.61	97.496	102.86	98.14	96.388	100.67	105.81	108.01	99.448	108.29	99.621	98.601	104.62	99.487	99.932	99.883	113.59	97.415	98.577	105.44	113.24	103.04	98.9	100.64	103.06	95.173	104.16	99.006	102.4	104.29	100.26	99.76	107.93	102.82	95.253	93.747	93.522
97.022	104.1	98.267	109.83	104.11	114.59	105.97	105.27	109.1	102.35	112.27	109.1	101.05	103.46	116.83	107.39	108.64	109.62	98.103	109.07	105.76	105.26	118.15	106.37	100.54	106.28	107.55	100.1	102.16	109.13	108.37	99.906	108.09	107.27	98.462	104.49	105.03	118.8	105.5	103.77	98.879	110.38	105.39	108.92	100.35	102.97	110.59	108.91	104.39	101.86
107.88	96.06	106.35	96.929	103.75	113.35	105.81	99.457	103.67	101.21	102.29	105.85	102.34	105.71	106.77	110.9	106.2	101.49	100.9	106.02	112.11	105.46	101.99	101.93	99.095	118.17	113.09	96.584	96.969	109.99	108.81	108.57	105.15	98.887	95.834	109.73	101.22	105.11	101.5	100.74	108.13	101.17	105.1	107.89	109.56	107.35	113.75	103.53	109.21	102.65
104.39	109.13	111.51	108.21	111.41	104.92	110.89	107.59	102.21	99.069	98.062	116.87	105.75	107.81	97.462	107.95	106.83	105.13	100.59	105.72	104.19	110.42	110.73	112.11	109.92	104.59	101.95	107.92	98.586	100.97	101.83	110.38	115.32	95.349	106.28	102.22	104.94	117.94	101.46	107.28	98.058	98.638	106.67	104.72	99.608	114.39	119.31	110.18	109.4	108.63
106.07	100.25	112.61	97.992	105.45	101.33	108.45	100.76	104.51	97.238	99.979	108.59	95.026	101.23	101.07	102.46	109	97.188	97.033	109.66	103.37	97.871	101.21	96.833	105.38	105.47	95.048	106.62	103.74	114.31	101.81	98.675	109.93	102.29	107.41	108.13	113.05	107.8	104.55	113.35	106.39	112.6	112.89	109.27	105.33	103.7	100.29	106.11	104.78	104.93
101.96	100.68	107.67	104.66	95.242	106.68	92.064	115.8	106.71	101.55	106.88	104.21	109.48	96.822	108.72	103.46	107.89	104.88	105.84	106.9	111.98	103.75	107.44	107.22	106.65	92.149	110.09	103.54	102.83	107.73	109.5	99.751	107.34	92.926	109.07	97.35	95.014	103.52	106.43	99.993	111.84	101.91	101.89	103.03	109.23	102.98	108.47	106.12	105.08	111.93
114.78	118.14	111.08	106.31	112.54	97.046	113.95	98.124	101.85	101.97	104.39	109.55	113.02	108.29	109.63	103.46	102.84	105.81	105.96	98.401	110.19	110.36	105.95	105.35	99.036	104.24	108.28	103.84	105.85	105.26	103.66	95.397	103.8	101.16	95.132	107.28	104.45	116.75	97.96	116.25	102.78	99.512	100.8	104.17	103.58	101.8	107.16	111.34	101.46	94.296
97.599	107.16	111.65	103.03	103.78	102.51	106.61	107.9	103.58	111.69	106.26	111.49	111.09	110.8	105.71	109.21	106.59	102.54	107.3	102.86	104.46	110.44	107.18	110.99	113.75	104.44	109.48	97.654	100.41	107.81	110.51	109.26	109.79	102.42	101.39	100.23	102.89	108.64	113.91	111.86	107.25	101.4	105.29	102.75	98.514	109.96	103.24	102.58	92.346	106.74
103.43	103.94	100.43	97.143	101.4	103.03	107.84	99.503	97.698	97.581	95.476	108.99	108.55	99.018	98.175	98.155	99.67	100.26	93.279	101.32	102.52	97.296	93.731	102.36	93.983	101.16	97.742	96.73	99.403	104.26	100.35	99.084	99.945	97.451	100.1	99.155	99.301	97.458	101.3	93.758	98.477	102.76	99.724	98.928	101.61	99.954	93.098	102.55	95.388	100.6
108.09	122.6	122.9	109.52	117.84	121.4	119.76	119.93	112.86	112.95	111.81	120.65	114.4	115.63	119.67	107.57	112.57	117.39	114.09	116.12	108.91	109.93	112.75	117.71	116.66	108.19	117	116.06	105.25	114.67	108.63	111.51	110.47	122.11	115.4	109.18	116.43	120.53	103.28	116.14	118.41	112.98	110.53	108.45	109.97	110.38	114.58	113.89	112.02	107.82
104.85	102.95	112.75	110.64	102.21	101.47	110.65	104.86	99.322	105.54	106.47	100.44	104.68	103.26	102.93	106.93	100.84	100.26	104.34	102.07	98.873	111.8	97.889	103.02	104.75	102.24	113.92	104.27	116.73	103.63	104.37	109.19	101.85	100.61	101.82	102.71	105.64	100.59	109.25	101.41	104.61	97.363	112.9	104.24	105	100.86	103.38	101.24	111.97	111.13
118.85	96.436	109.18	104.5	97.964	103.5	101.68	109.24	110.73	101.86	107.2	114.62	111.87	110.43	111.67	108.17	104.33	104.77	114.63	112.2	107.02	111.71	102.23	107.9	120.27	106.84	97.617	112.05	104.91	103.21	94.007	105.04	119.3	101.49	103.15	111.46	103.77	105.82	105.57	98.878	105.54	115.4	101.98	107.21	105.08	106.65	104.23	107.72	110.41	105.19
103.81	98.616	100.5	91.935	105.7	105.22	93.377	99.089	98.501	111.7	99.089	103.56	102.05	103.7	97.766	101.42	102.6	102.15	94.311	89.871	93.577	95.878	92.87	104.29	102.94	101.23	106.51	96.959	102.06	99.4	110.43	99.417	102.24	90.204	108.67	93.569	88.84	100.92	100.77	103.19	108.63	100.84	102.14	94.777	98.228	98.746	103.95	103.72	118.88	100.85
109.36	106.18	102.07	109.1	109.02	108	109.91	100.76	106.65	100.95	109.03	108.87	94.003	106.73	94.305	112.51	106.31	105.66	102.78	114.64	108.2	103.21	102.05	112.53	108.01	111.03	109.57	109.05	108.33	104.57	110.38	109.04	107.82	98.837	113.95	103.09	106.17	104.93	108.89	110.18	102.36	95.857	107.27	97.667	105.72	113.19	106.87	110.65	99.203	108.6
117.45	120.2	113.11	107.13	107.92	114.04	116.99	110.57	109.07	109.37	110.09	110.64	114.54	109.85	106.51	114.54	116.33	122.19	118.76	107.4	118.34	114.56	126.55	121.81	107.54	107.78	101.77	112.01	114.2	108.22	110.16	115.43	107.77	104.09	109.92	114.04	110.77	121.34	112.14	119.89	119.92	113.51	111.84	103.59	117.01	106.21	118	100.04	114.49	102.01
101.67	100.45	106.99	102.73	112.35	107.55	95.065	106.04	104.78	107.4	100.54	95.462	108.11	105.03	104.01	110.03	106.45	109.87	106.64	109.73	103.66	109.06	109.19	114.83	94.414	109.77	101.84	103.69	111.24	109.05	103.89	108.31	105.64	113.57	97.813	117.17	108.16	103.97	99.29	105.49	113.89	116.1	103.19	114.51	99.573	113.25	103.75	102.77	115.92	112.64
116.39	103.44	110.52	108.72	105.87	106.92	111.04	117.05	103.04	100.33	109.49	108.61	100.3	101.74	100.73	107.8	108.41	102.79	103.86	100.48	104.43	95.482	110.29	108.39	114.25	107.99	101.35	103.79	105.25	106.26	114.65	103.23	106.51	107.24	111.44	106.53	98.132	100.38	108.23	113.74	105.81	108.95	115.34	103.71	118.78	92.772	108.67	99.021	116.28	98.525
109.88	107.12	101.18	111.9	113.31	112.51	114.1	120.11	103.08	108.47	115.16	112.43	114.09	116.44	117.4	116.86	104.56	117.28	115.94	117.56	116.15	110.71	105.97	111.13	104.86	107.26	114.85	112.8	116.8	117.27	111.99	101.44	106.44	118.91	107.88	112.14	113.15	110.48	103.7	116.45	114.42	113.69	106.45	116.35	107.95	115.89	111.17	109.29	119.81	109.1
104.6	98.794	120.66	115.56	119.41	110.19	111.97	113.46	108.22	111.61	107.03	122.55	114.27	111.36	127.31	106.79	115.41	114.22	112.75	109.3	115.57	121.22	116.59	114.15	112.65	118.66	109.31	114.04	104.1	109.87	113.57	104.39	112.05	104.93	108.4	116.81	111.86	120.74	105.72	119.23	115.56	108.83	113.66	116.34	116.84	112.9	111.93	119.83	112.66	114.05
97.66	112.95	111.5	110.83	108.94	109.37	99.768	109.43	110.28	105.92	104.91	111.12	102.19	106.24	92.339	113.24	102.77	103.84	109.2	102.44	111.09	106.34	105.81	100.05	103.3	107.51	106.49	114.6	103.19	102.58	108.72	115.34	100.25	109.07	104.61	115.27	106.79	111.1	111.64	108.44	100.76	95.826	109.1	101.02	102.49	100.83	98.76	105.92	113.27	95.078
104.83	108.74	111.27	109.23	109.59	114.46	106.78	103.8	104.37	110.76	108.45	112.08	118.6	100.16	113.65	99.057	108.81	103.07	99.166	95.835	110.96	109.42	113.4	110.68	101.47	99.377	100.74	99.546	105.87	111.74	106.35	100.99	94.709	107.47	108.58	111.55	111.35	106.15	104.87	116.19	113.87	102.32	103.13	103.7	103.58	104.16	105.85	105.24	100.08	109.38
117	104.44	109.44	108.76	112.79	107.25	116.9	111.9	118.4	107.48	107.69	120.65	112.75	112.84	114.26	120.37	109.49	110.42	108.11	114.56	108.71	116.79	111.14	115.79	109.94	119.07	104.65	109.55	112.66	110.86	114.7	116.12	116.22	113.4	107.78	116.99	113.37	108.31	108.72	110.05	110.07	112.62	105.7	114.11	112.52	118.77	105.99	118.11	106.96	108.15
114.48	126.73	116.98	116.28	125.93	111.59	117.51	119.65	116.54	124.56	129.2	119.15	120.46	113.09	115.7	112.23	117.39	120.19	112.8	121.64	108.87	112.37	122.39	112.64	120.98	115.29	116.77	119.07	110.37	115.72	108.02	118.12	125.93	114.34	116.63	125.64	116.94	122.14	112.88	113.7	115.41	113.49	125.32	127.18	109.4	109.35	121.12	118.06	110.59	114.13
110.39	112.67	103.02	102.12	105.8	100.78	98.198	102.35	106.11	98.528	103.31	105.64	97.263	104.59	96.334	111.16	87.87	113.87	110.05	113.45	107.02	103.64	103.73	105.66	101.08	106.81	96.536	105.28	113.7	104.32	105.1	101.13	103.7	106.38	104.36	110.13	103.95	98.828	100.66	100.02	104.58	109.73	104.33	114.11	103.76	107.28	96.86	105.98	103.73	100.83
99.632	102.44	105.09	102.81	104.5	112.56	112.06	105.06	105.22	104.67	96.935	111.01	98.769	106.01	101.5	102.22	101.25	109.17	100.88	108.52	112.68	110.32	112.86	104.49	107.19	103.07	89.231	104.9	102.39	106.27	106.82	119.62	101.02	102.19	109.95	103.02	104.19	112.34	93.987	108.06	107.97	103.57	112.78	104.4	97.441	105.5	112.03	121.09	105.37	106.59
116.63	127.22	106.17	122.78	117.73	114.72	107.96	121.89	113.86	120.97	117.87	118.36	117.48	117.16	112.76	109.11	124.14	111.89	120.3	115.02	103.84	111.92	110.52	114.55	113.45	119.74	118.96	111.07	112.59	116.31	114.54	115.58	118.51	112.83	115.77	115.41	107.61	117.48	115.85	111	108.78	118.92	113.02	120.81	120.47	116.31	117.62	121.26	118.55	113.5
100.61	94.288	98.394	105.61	96.727	100.43	107.19	92.856	109.77	99.542	98.199	103.72	98.14	101.67	108.98	100.79	98.472	100.91	104.89	96.477	102.01	101.57	90.288	96.96	92.28	97.619	106.78	101.66	99.393	100.68	90.763	107.63	93.615	107.72	94.982	97.626	101.46	101.25	105.84	94.497	98.886	107.41	98.278	108.61	104.77	99.317	95.686	98.453	98.549	110.24
114.79	104.13	112.64	112.6	107.39	110.23	112.71	102.54	102.94	108.79	111.45	114.79	112.71	117.91	119.17	107.19	121.18	120.52	110.66	108.24	102.75	103.68	110.16	113.12	113.39	104.45	115.56	111.44	105.3	115.79	102.55	101.96	97.254	112.56	113.34	111.74	114.39	116.66	118.63	114.4	109.96	108.69	105.04	116.28	112.99	108.9	109.53	104.99	122.72	113.26
108.08	101.62	98.866	113.01	104.29	104.07	106	97.906	102.31	108.51	102.27	99.653	98.115	102.38	114.56	105.7	110.33	99.188	106.28	103.8	111.05	112.43	106.97	106.73	99.662	104.67	100.9	114.1	98.112	100.38	107.54	108.1	102.65	104.24	114.19	100.12	108.04	93.339	104.72	106.07	106.07	106.8	107.77	106.06	105.33	101.87	106.22	105.57	97.266	97.515
108.03	105.3	103.21	101.11	106.33	108.9	101.91	107.93	106.57	111.32	108.37	106.88	105.56	110.95	113.99	104.29	106.71	107.27	107.71	111.48	103.08	99.077	96.234	99.345	99.745	101.68	101.98	109.28	109.54	104.91	108.47	108.34	100.06	99.535	104.72	106.61	101.11	101.74	110.16	111.14	106.59	105.7	97.713	101.78	104.99	103.16	109.12	109.75	102.8	113.78
103.41	111.17	101.25	118.39	116.11	113.31	108.81	112.93	101.6	109.01	106.74	121.54	109.79	127.29	110.53	102.29	107.5	110.74	102.91	114.17	112.54	108.56	126.35	106.94	109.57	109.88	111.18	111.55	101.42	116.39	113.08	111.36	112.95	120.14	108.2	109.35	118.55	106.52	102.65	111.7	104.91	109.97	107.26	108.59	107.29	111.06	106.98	116.98	114.35	109.23
105.53	99.9	105.79	98.451	90.516	99.913	107.32	101.96	100.93	107.03	103.46	97.959	101.47	99.128	103.3	105.58	101.24	97.055	102.55	96.44	101.35	99.656	101.11	97.651	91.139	90.506	103.7	105.55	96.422	101.39	96.159	95.376	95.896	92.457	104.06	103.99	103.69	97.685	104.45	97.572	95.318	92.536	108.6	106.57	91.421	106.52	106.01	103.8	102.61	98.962
105.54	114.84	105.2	107.68	109.95	107.36	105.32	110.2	109.21	115.58	105.88	119.66	105.85	113.53	102.36	112.17	110.29	110.87	114.85	109	106	106.05	116.43	117.14	108.43	118.76	102.7	113.85	114.11	108.25	113.48	115.75	121.14	110.79	109.75	106.88	112.07	112.4	110.17	107.5	121.39	110.75	111.59	112.81	115.35	111.02	116.57	115.89	107.16	118.23
114.32	115.41	113.76	108.81	113.58	116.55	118.82	108.51	107.88	108.76	109.88	116.79	112.33	116.13	109.5	107.17	102.69	108.9	113.64	113.84	108.5	110.44	108.76	116.48	113.72	121.32	103.01	110.13	106.42	121.01	106.49	115.61	117.1	110.19	111.17	102.93	110.49	114.16	102.2	102.42	120.33	107.5	106.38	107.49	112.94	114.36	118.12	109.23	105.56	113.28
99.79	111.36	108.57	110.27	103.88	116.92	102.91	99.542	111.39	106.2	108.28	102.91	107.03	105.68	102.26	105.36	104.28	116.56	113.94	104.52	116.48	109.54	109.34	107.93	108.67	112.47	103.68	117.99	101.71	102.13	101.37	98.793	103.4	99.301	116.67	105.89	104.11	113.44	116.58	115.73	106.74	102.72	110.95	104.21	115.96	113.5	113.56	115.32	105.41	116.64
108.65	114.16	112.33	110.12	112.4	106.47	109.25	114.26	113.26	108.52	115.3	125.48	117.59	112.2	98.492	115.14	108.88	117.79	95.994	115.42	111.32	110.05	108.38	107.34	100.69	114.32	106.42	106.71	106.46	101.95	105.45	108.64	112.65	110.95	108.22	114.51	112.18	112.89	106.34	98.768	107.39	120.09	121.23	121.49	101.88	109.66	113.19	110.44	104.85	110.41
95.246	105.76	100.76	106.47	103.55	108.87	108.71	109.31	116.84	108.74	111.67	100.43	113.11	106.22	90.411	95.602	109.9	113.7	105.61	110.25	103.41	103.78	114.5	107.84	98.356	102.36	107.33	109.36	105.11	106.76	110.66	102.04	104.67	99.439	101.18	106.26	111.02	108.55	104.5	103.36	106.61	98.367	113.32	104.39	114.95	110.86	104.56	111.43	98.578	104.66
109.49	105.27	106.4	104.73	111.64	104.97	107.15	101.96	100.84	119.59	105.35	105.76	108.87	115.32	109.32	110.33	106.68	107.16	108.95	106.11	100.16	107.08	115.63	110.94	101.44	112.7	106.12	104.1	100.04	110.51	105.95	100.05	106.71	108.6	103.93	109.72	104.22	103.53	100.35	118.02	108.09	116.01	109.46	110.56	101.97	103.78	111.86	103.66	107.91	106.73
93.373	99.899	97.177	99.529	104.97	103.04	98.412	103.66	103.94	110.55	101.31	98.665	95.275	99.485	105.6	102.97	101.63	90.128	101.89	101.49	103.61	97.98	93.538	103.13	102.13	98.198	99.2	92.979	104.34	107.82	96.879	104.26	95.058	100.65	95.617	99.231	96.452	92.003	101.16	97.932	103.09	101.56	109.89	91.759	100.14	98.262	98.924	104.95	96.954	105.94
97.055	92.795	85.973	104.03	99.664	97.112	97.908	91.996	99.95	97.952	109.9	100.03	97.743	97.659	96.636	100.91	92.706	96.92	94.859	95.453	91.225	110.21	98.605	103.29	98.315	107.53	98.313	104.27	109.48	96.47	96.507	96.815	98.763	97.528	101.34	99.21	101.76	93.332	97.354	102.9	97.419	100.99	104.82	93.449	98.219	99.88	100.26	97.721	105.27	105.14
103.8	106.32	97.222	95.378	111.79	104	110.11	100.91	107.83	101.76	113.52	99.037	104.53	106.15	114.16	107.71	105.17	98.089	96.632	108.33	112.61	104.86	104.81	109.33	95.146	97.134	105.94	98.574	94.873	114.42	107.43	106.13	109.12	102.09	100.9	106.28	105.48	97.505	105.17	101.08	103.85	111.43	98.12	99.204	100.08	111.74	103.11	95.013	98.648	101.71
107.43	100.93	106.59	107.89	112.69	107.57	108.69	114.27	106.52	106.67	109.02	106.34	106.71	110.02	115.39	102.45	95.571	109.87	107.74	106	105.02	102.63	112.77	107.89	104.76	107.92	103.52	103.95	116.07	98.181	100.47	111.56	112.82	101.47	96.385	96.08	102.68	109.88	109.41	100.18	105.84	104.15	102.68	101.39	104.17	107.63	96.896	102.13	105.62	104.41
107.38	124.44	113.34	117.16	126.24	111.9	116.28	129.27	118.52	116.41	126.85	115.83	113.13	123.4	116.53	117.83	119.33	122.66	118.92	121.78	117.55	115.34	114.68	116.15	110.83	114.75	121.42	112.2	121.08	124.07	117	117.27	121.26	107.39	114.73	120.21	118.22	110.18	121.45	114.21	110.82	133.17	112.1	121.66	122.7	118.79	120.45	107.93	117.66	118.22
106.89	107.88	111.59	100.46	110.56	99.035	105.78	97.337	119.34	112.74	107.78	114.73	106.64	114.59	101.71	106.6	102.09	112.04	94.005	102.11	100.6	108.47	111.43	96.071	107.98	106.5	113.71	101.75	111.47	112.03	115.23	109.38	112.57	102.83	109.59	103.21	107.38	99.171	112.12	100.32	101.52	105.15	114.98	94.026	104.8	110.94	105.73	103.64	105.23	104.69
102.52	102.78	105.94	105.3	105.84	113.66	105.47	105.44	101.87	101.07	95.22	105.27	105.09	104.05	111.52	106.2	111.74	100.87	110.88	101.06	102.88	98.423	108.95	102.96	104.32	102.76	103.1	109.36	99.206	106.38	96.84	105.21	108.86	100.56	100.64	110.34	97.746	102.73	109.5	111.01	107.49	104.06	115.76	101.5	97.246	109.56	106.78	109.45	109.01	104.89
113.52	118.77	111.53	103.99	107.76	110.13	101.03	107.35	98.495	106.33	108.04	107.75	107.49	107.86	101.56	113.92	104.95	106.22	108.64	112.19	111.94	116.79	99.461	109.34	110.67	106.57	106.16	116.5	107.91	112.15	107.59	104.29	98.781	108.28	113.35	113.9	100.5	106.46	106.08	101.64	106.78	102.2	102.4	108.82	110.2	113.04	100.03	107.71	116.84	106.29
113.67	110.63	118.1	112.87	113.06	110.97	113.87	108.84	111.22	113.64	110.19	116.07	99.816	108.32	118.3	117.51	113.94	107.61	106.58	115.95	114.23	112.63	106.51	111.71	99.435	110.81	111.05	112.63	105.73	115.63	122.87	115.33	110.16	105.27	114.58	108.03	120.71	114.24	101.12	119.15	116.06	110.96	110.8	101.33	109.96	110.82	114.38	104.11	110.37	110.76
105.68	112.62	99.279	98.461	98.254	102.37	98.518	97.674	106.68	102.76	115.37	106.27	96.942	110.4	107.59	105.8	100.57	101.31	101.38	108.11	103.66	105.29	111.5	97.9	105.67	114.52	110.48	107.28	108.35	104.68	106.69	111.49	110.09	103.66	108.43	113.12	102.52	105.27	102.72	104.68	109.27	116	99.501	110.62	100.46	104.76	100.14	104.3	100.37	99.735
100.42	92.154	97.188	104.3	102.48	99.568	100.4	93.45	102.08	104.03	108.02	97.814	102.41	109.01	100.03	101.66	95.109	105.73	107.51	98.722	98.077	102.26	93.6	96.708	99.895	103.39	107.86	100.67	101.8	104.05	91.759	106.08	94.154	98.924	103.32	99.885	105.52	94.697	105.19	103.6	95.214	100.09	95.895	101.94	99.338	111.07	102.5	104.37	108.3	104.32
104.85	112.89	109.74	115.37	117.13	106.49	112.19	104.88	108.1	107.85	100.95	108.77	106.57	111.49	112.11	101.67	108.68	104.13	105.63	109.13	99.166	103.56	111.14	105.97	120.3	108.53	111.47	103.91	116.71	97.086	110.73	103.86	107.8	99.705	107.07	106.35	110.01	104.32	106.4	101.92	105.29	116.23	115.65	111.43	110.23	107.29	102.66	105.33	111.92	101.95
94.874	112.3	99.809	104.62	107.77	103.9	108.49	97.149	106.33	109.06	100.69	106.96	111.42	98.953	101.55	95.116	107.72	100.37	109.91	104.84	107.23	109.74	101.64	110.16	104.86	101.55	105.89	105.03	100.74	100.26	104.02	104.43	103.13	106.12	106.75	110.82	109.73	105.63	105.03	105.49	109.7	115.8	103.93	104.72	110.55	105.19	95.823	112.48	106.87	106.88
104.84	100.81	105.63	106.22	102.58	110.77	106.12	100.69	104.41	98.535	97.457	105.09	107.36	101.99	104.46	107.29	102.57	105.36	100.48	106.16	105.55	104.13	97.79	102.64	96.235	105.06	107.9	105.16	102.83	105.51	100.76	104.77	101.79	101.71	104.81	105.07	108.59	105.65	107.42	103.14	102.93	98.425	107.42	103.63	98.933	103.45	103.03	107.57	112.06	109.71
126.23	114.72	113.25	122.09	117.44	113.66	120.83	109.84	119.14	105.69	124.3	114.45	117.69	118.49	122.6	122.59	122.35	123.77	118.15	121.65	115.75	116.95	124.04	119.88	123.52	122.3	113.45	118.91	117.88	125.21	107.7	118.57	117.1	118.2	124.3	116.24	121.23	111.47	113.4	115.04	116.31	118.74	118.35	115.38	112.99	122.12	110.85	114.16	123.43	109.61
105.06	104.74	103.16	114.26	117.94	107.49	110.38	108.51	97.368	100.57	109.58	109.87	110.26	115.91	111.36	115.79	111.26	102.97	105.64	102.07	102.18	110.59	108.97	114.16	110.48	105.92	110.27	102.39	102.22	115.53	105.4	102.59	98.011	103.99	109.51	111.15	107.28	105.5	110	108.97	103.98	98.782	113.49	107.74	104.17	104.3	107.42	107.25	109.14	102.53
93.966	93.194	93.436	101.11	97.605	103.02	100.71	98.466	100.26	106.86	105.58	106.77	98.332	98.255	99.017	113.12	95.477	100.16	99.074	104.3	100.87	109.49	96.279	102.84	102.37	97.704	105.36	104.08	93.021	103.47	104.68	93.039	90.185	103.66	99.968	102.81	101.44	107.54	105.42	97.194	99.282	99.384	92.032	102.8	94.474	103.58	102.72	109.36	105.39	95.041
107.34	100.15	110.55	94.831	106.8	101.99	106.24	106.96	102.87	96.828	104.3	96.895	110.33	116.24	106.26	110.3	105.06	111.83	95.099	97.854	112.76	101.02	112.16	98.947	99.517	106.63	105.86	95.84	95.57	97.784	102.7	101.15	100.45	100.59	102.6	97.29	103.37	87.756	101.08	106.36	102.8	110.21	105.25	98.671	106.76	105.04	98.661	111.26	106.95	113.8
106.59	103.4	104.61	111.68	101.01	100.84	97.343	99.797	104.85	105.96	109.21	105.01	103.19	93.564	109.65	107.89	99.861	101.72	100.88	102.88	106.09	106.28	101.36	96.097	109.83	107.51	109.86	106.7	95.479	102.26	106.66	107.11	109.01	110.24	101.54	103.45	106.01	98.315	112.08	99.675	111.4	117.74	100.04	100.22	102.06	99.565	101.14	104.18	111	103.11
96.521	102.5	97.994	101.82	102.92	100.93	100.1	104.02	109.09	97.217	104.52	106.72	101.59	108.94	105.33	112.35	102.3	100.86	105.88	104.3	99.478	103.69	107.84	107.51	104.72	101.2	104.09	111.63	104.96	105.06	104.58	103.19	97.347	104.4	107.16	109.92	109.68	110.85	100.94	103.03	110.36	114.72	108.83	109.26	108.24	99.967	101.15	109.76	104.54	99.749
109.95	103.43	99.72	110.44	106.66	109.19	110.21	108.62	100.73	110	101.89	113.79	112.18	100.92	115.79	107	102.34	104.42	99.165	111.17	104.14	106.92	107.1	109.83	104.92	114.72	114.71	113.84	108.07	104.09	106.15	111.73	117.57	105.22	104.67	106.07	111.97	107.6	101.43	113.55	97.704	111.33	112.56	104.52	108.05	112.39	104.22	110.53	106.86	107.34
105.75	108.91	112.82	106.87	112.06	114.71	110.23	119.26	105.96	111.38	114.71	109.81	106.81	115.69	110.93	113.96	110.02	108.54	114.64	106.69	111.97	103.2	113.23	108.19	123.92	102.58	113.33	107.26	111.63	108.02	106.89	112.73	112.28	107.46	119.65	111.31	118.03	105.46	112.05	114.22	112.68	109.85	106.16	100.48	106.08	112.49	106.79	113.28	103.57	111.43
100	115.94	115.99	113.3	102.57	116.25	120.24	104.76	108.27	112.27	115.01	117.92	118.51	108.92	114.14	112.87	104.63	112.42	104.31	101.38	115.54	109.25	112.32	112.74	120.38	109.84	114.07	108.92	108.17	113.74	109.15	114.06	112.73	111.19	113.07	113.69	109.88	116.13	121.88	106.2	113.73	113.63	103.67	106.76	115.66	113.69	117.13	106.73	113.89	112.63
112.36	104.98	99.459	105.62	110.12	105.11	102.74	111.82	95.837	101.55	104.66	109.32	107.19	106.75	102.48	103.13	101.6	105.71	100.5	100.23	106.47	100.58	109.84	103.96	109.88	103.09	104.26	113.13	109.79	101.25	106.7	103.78	100.68	109.49	103.57	107.87	115.64	102.68	102.63	101.19	102.82	96.946	105.93	112.07	107.14	107.09	97.733	101.28	109.51	106.33
112.45	108.54	107.55	117.43	116.17	120.09	106.66	108.74	117.56	107.88	109.97	120.27	115.99	117.65	112.75	108.63	109.74	117.09	117.46	109.61	108.52	114.98	120.56	118.32	115.25	106.59	107.42	114.96	111.56	109.89	113.76	106.94	120.12	115	108.7	109.92	111.56	103.48	108.58	110.55	119.99	110.51	108.94	109.09	111.8	108.36	106.6	104.39	107.78	107.33
98.038	104.36	110.07	110.55	112.2	105.96	106.93	100.31	103.13	102.89	98.313	109.47	103.29	105.19	99.42	103.79	103.15	97.526	105.69	109.46	108.09	100.41	99.35	102.15	106.68	120.07	103.05	103.3	107.7	90.239	106.46	111.71	106.49	111.21	103.77	106.49	99.805	101.67	106.66	103.34	103.57	110.5	103.47	105.99	107.55	110.78	111.8	107.33	106.54	106.19
99.717	103.22	105.51	107.8	113.58	100.87	95.069	99.164	110.79	105.11	104.44	114.58	102.46	116.89	101.06	107.69	108.71	105.65	100.26	100.81	108.85	110.84	109.07	107.74	107.3	107.24	109.34	105.05	113.29	105.48	105.35	108.91	101.45	109.94	103.26	106.32	108.58	108.75	112.51	109.46	108.31	106.01	105.3	106.44	108.08	106.28	108.66	108.78	103.42	109.03
109.02	113.17	112.81	105.61	111.94	106.98	113.29	110.74	106.75	109.42	116.64	116.04	101.6	115.99	118.41	107.74	101.99	114.95	103.86	119.36	104.2	109.23	114.26	113.74	109.98	104.44	104.78	110.31	108.87	114.49	107.59	110.96	108.43	110.55	114.47	103.72	109.33	116.1	112.83	103.11	113.68	111.88	111.28	115.53	102.11	106.03	103.87	118.63	109.37	107.82
106.84	103.7	111.12	118.9	111.74	112.34	104.48	110.32	112.58	109.84	114.56	106.87	101.65	111.13	112.96	107.05	108.29	110.72	120.49	115.43	112.58	115.91	113.7	110.97	99.534	120.17	100.23	103.76	120.5	114.12	110.65	107.54	109.53	96.623	116.78	108.29	118.81	97.278	105.63	110.35	103.05	114.28	119.3	107.71	117.86	109.83	111.1	111.04	110.63	112.32
115.54	109.37	114.9	105.58	109.71	115	112.92	120.6	111.77	103.16	109.38	111.57	124.11	106.08	117.66	106.14	119.88	108.34	123.45	110.02	108.75	108.96	112.87	122.01	111.87	115.54	119.12	113.92	117.21	104.8	113.54	105.9	109.12	107.5	126.15	108.86	119.23	113.39	103.65	100.62	107.78	112.96	112.99	117.87	93.344	112.85	111.28	113.18	116.35	107.54
117.56	106.14	106.69	119.85	108.93	112.94	113.04	105.38	113.65	109.1	121.06	110.18	116.54	107.53	125.25	118.89	113.16	110.99	114.17	121.09	114.75	116.85	108.9	118.27	112.07	112.53	116.43	116.89	110.32	114.45	114.92	112.27	110.63	108.65	115.04	110.04	121.16	111.99	116.47	103.11	112.46	107.69	112.93	114.28	119.1	106.97	112.99	109.53	106.18	104.96
107.8	104.14	103.31	103.12	99.712	110.6	100.56	100.26	109.57	102.24	108.85	103.75	106.71	111.79	98.061	101.47	98.556	113.95	109.4	105.92	110.43	106.99	110.58	105.89	105.27	103.48	100.93	108.35	98.187	107.5	103.93	101.06	107.97	113.83	108.16	94.911	104.56	96.019	103.8	104.64	105.05	101.02	110.22	100.42	103.94	103.89	109.33	104.36	104.1	109.79
109.14	109.82	96.37	100.2	108.99	96.014	97.813	103.03	109.19	114.41	106.59	115.84	101.71	101.86	98.329	105.62	96.845	103.65	104.71	101.45	107.94	103.7	109.4	107.39	107.09	99.646	106.32	89.309	101.44	108.94	109.69	107.44	111.96	104.13	109.81	106.4	101.58	108.05	97.873	108.74	90.572	100.19	108.9	100.98	108.46	105.39	101.42	100.07	105.93	100.96
113.26	113.71	105.55	110.14	107.6	115.59	114.81	107.45	109.77	106.75	114.6	101.45	124.29	119.47	108.6	110.26	106.1	109.72	112.53	108.33	109.65	111.07	115.92	116.75	106.59	110.18	103.62	115.29	107.51	108.24	108.38	114.09	113.45	109.87	108	111.68	113.32	110.18	107.64	111.18	112.13	109.32	107.92	116.07	111.92	117.08	123.1	108.68	107.16	108.46
99.633	101.39	108.09	107.42	103.74	97.888	107.28	106.76	109.92	108.5	107.21	105.23	103.48	113.44	110.44	94.062	102.79	102.44	99.534	96.792	102.58	100.19	104.89	109.58	107.03	105.92	107.72	102.02	99.587	111.95	98.897	99.071	102.58	103.03	98.81	105.37	105.51	99.218	104.31	100.62	102.07	102.67	99.614	108.36	105.81	108.73	107.61	103.15	97.834	106.62
104.01	114.61	108.46	110.44	109.84	97.933	114.63	114.96	101.74	99.145	98.294	110.71	95.81	105.95	111.56	104.7	118.36	97.962	102.24	108.52	112.24	106.03	112.82	105.32	114.74	103.07	115.48	107.86	108.62	113.23	102.32	110.6	107.26	114.92	106.83	105.34	103.7	105.2	106.18	104.77	107.59	100.1	102.99	99.551	111.89	101.03	100.29	106.32	102.61	103.67
109.1	107.69	112.44	108.99	101.38	102.97	118.61	102.1	105.98	106.98	104.41	109.06	111.25	97.928	104.43	102.21	103.45	103.9	108.95	111.85	114.03	106.21	104.79	105.59	105.81	115.02	108.41	97.237	114.13	111.08	114.58	100.59	113.85	107.95	104.74	109.52	107.96	101.77	103.09	107.32	110.22	109.36	102.42	105.24	103.73	106.49	107.02	104.45	100.21	106.4
97.069	104.96	109.69	104.43	104.03	99.911	98.536	105.94	107.62	108.16	101.39	102.04	111.77	102.98	104.99	97.733	101.86	104.34	113.56	98.869	109.68	100.64	111.53	97.851	103.86	102.98	94.793	108.82	104.14	105.78	104.8	109.71	115.31	110.19	106.35	101.81	107.34	100.95	103.94	106.86	103.82	106.43	108.32	113.28	98.23	117.71	103.25	106.18	105.06	100.05
109.85	111.34	115.58	115.27	109.32	106.74	110.48	107.78	113.42	112.3	113.68	108.65	109.82	110	106.08	108.7	116.96	104.25	121.09	105.86	115.1	107.86	108	108.36	110.68	107.28	110.89	112.42	99.811	118.56	105.16	115.17	114.71	113.77	111.58	112.11	114.63	102.97	111.86	115.29	113.25	110.58	108.61	109.96	105.63	113.3	111.64	115.08	108.22	119.91
118.15	122.08	117.15	107.76	113.8	111.07	113.52	112.01	110.9	112.21	102.87	112.6	112.19	97.327	117.69	105.25	114.55	116.74	109.64	112.48	114.4	109.86	113.95	110.03	112.53	111.76	111.29	117.29	113.82	118.44	114.66	102.92	99.732	112.17	118.33	115.32	117.63	112.38	104.04	108.59	117.57	113.44	106.91	109.11	109.17	119.27	115.36	108.24	105	111.86
115.04	110.08	113.36	113.56	102.66	103.79	117	113.15	110.1	109.26	114.34	110.13	110.64	117.72	108.44	112.99	111.02	109.69	114.85	117.19	109.5	109.19	113.3	102.81	111.43	117.27	109.34	117.61	112.2	105.85	114.34	110.05	114.16	106.43	101.46	113.14	117.74	108.37	105.73	117.41	102.59	101.63	115.32	105.45	111.89	112.37	107.38	118.62	101.65	108.84
115.27	115.71	116.94	119.47	119.14	116.16	113.34	115.04	113.06	107.26	105.94	111.32	123.55	114.61	113.98	114.77	110.07	117.85	114.87	110.82	112.9	108.86	105.33	109.86	108.41	110.07	113.15	115.92	105.85	116.32	96.339	109.38	106.23	109.54	104.52	111.97	113.05	110.94	114.26	104.67	112.48	116.43	107.37	109.39	111.86	115.56	108.47	116.87	114.25	116.67
112.28	116.88	116.01	117.86	108.62	112.58	116.92	101.09	109.91	105.03	106.96	113.14	119.73	113.94	113.42	113.29	112.99	115.48	105.19	114.29	106.92	106.51	110.62	113.6	111.76	109.38	114.94	108.51	102.31	105.6	115.13	115.13	113.67	110.39	114.53	111.07	107.96	97.714	98.968	110.5	109.86	110.28	104.26	106.22	110.48	112.24	105.91	104.76	105.68	110.25
108.92	109.89	108.84	109.26	109.02	99.377	104.84	112.23	105.29	99.931	104.85	111.75	110.6	104.85	107.32	107.9	106.26	105.08	111.29	110.18	115.09	112.07	101.61	105.98	110.9	111.85	109.03	106.48	108.85	104.45	116.07	105.75	98.493	105.63	107.02	101.39	103.7	115.72	101.03	100.46	111.64	105.45	110.03	104.36	112.03	108.02	107.11	101.42	108.11	115.62
113.65	104.09	107.82	114.82	121.55	110.79	109.04	107.72	108.36	116.26	124.4	114.71	110.19	112.6	114.34	120.56	117.26	108.9	124.62	114.33	111.98	108.04	118.13	115.19	117.82	113.01	110.21	113.73	106.82	113.13	107.59	108.41	115.21	112.84	114.51	119.38	110.64	116.31	121.24	107.15	107.91	105	115	116.81	113.08	111.23	105.04	113.8	111.44	115.47
97.003	96.546	88.258	100.37	94.857	96.092	101.88	98.366	99.653	94.073	100.09	109.09	102.7	106.62	97.935	106.41	100.22	104.98	92.966	104.52	102.19	100.36	97.468	102.21	106.14	108.79	100.29	102.73	94.193	93.054	102.51	105.81	103.79	101.93	99.771	98.38	102.99	88.263	99.902	104.69	102.73	100.81	91.228	106.76	101.51	110.42	100.25	93.253	103.91	95.678
118.3	117.58	109.81	112.35	118.82	114.03	105.54	114.77	122.14	120.03	109.97	107.84	121.6	106.12	111.12	123.37	107.05	117.82	112.64	110.8	110.4	116.8	116.32	117.79	108.53	115.81	110.38	110.7	117.86	106.12	113.05	109.36	104.99	112.08	104.21	106.37	110.2	106.72	107.77	104.56	109.59	106.16	117.41	113.62	115.08	109.44	112.11	111.36	106.87	114.96
111.65	120.05	116.3	114.35	110.69	118.37	111.69	116.88	123.64	120.67	118.55	118.5	114.92	109.55	118.4	117.98	107.89	118.28	125.31	111.74	113.96	113.39	119.88	111.85	113.35	123.5	112.29	123.16	116.42	116.76	117.53	118.77	115.68	114.36	110.81	118.4	127.59	114.9	112.82	109.29	119.13	117.45	111.66	113.25	107.12	117.9	119.5	117.95	108.98	117.88
105.84	101.23	103.64	103.36	101.4	110.26	103.13	100.71	99.392	104.55	100.29	103.57	110.87	103.48	107.68	110.32	97.217	108.24	102.95	99.411	103.8	103.08	101.37	97.908	102.23	111.24	105.97	107.54	106.84	99.479	106.68	106.62	111.08	109.04	113.91	102.34	108.92	103.49	106.11	96.567	94.772	105.54	98.404	103.4	101.07	107.25	103.27	113.66	103.88	101.63
108.64	106	112.08	111.73	113.4	106.38	109.45	111.17	119.14	114.02	113.14	110.09	120.88	108.57	117.6	101.77	112.62	109.67	117.28	111.28	106.66	111.24	114.89	115.92	109.24	104.28	104.58	116.78	102.6	108.65	106.01	103.88	105.21	112.09	109.48	109.8	109.14	108.73	109.55	120.71	107.19	114.59	111.39	106.93	112.27	106.68	107.77	115.16	109.54	104.96
109.64	114.31	105.68	99.626	111.63	97.589	100.73	109.38	101.14	104.84	102.11	109.05	104.4	112.8	105.53	104.52	104.48	109.12	103.29	100.09	109.23	106.99	104.57	97.192	102.51	107.63	105.15	103.87	110.87	104.29	114.76	108.86	110.94	109.48	109.77	113.07	102.23	104	118.2	108.51	115.28	112.27	103.22	117.76	112.01	101.98	102.92	108.15	100.92	111.95
102.88	108.25	108.98	99.468	102.99	103.92	102.33	110.09	99.313	102.65	103.72	122.9	102.15	102.34	101.35	103.18	112.62	105.82	102.71	102.65	107.91	118.11	105.87	110.07	109.86	101.2	102.04	106.51	107.34	99.233	99.461	102.99	105.35	92.783	98.778	104.91	110.34	106.99	106.98	110.92	99.622	104.41	105.86	102.91	109.18	94.249	98.863	109.47	97.159	106.9
110.39	126.72	112.93	120.49	120.35	111.95	118.27	121.54	121.87	114.71	123.93	120.17	116.33	123.04	112.14	117.31	119.41	119.92	124.58	116.67	122.94	112.25	120.44	131.57	117.14	110.24	122.54	109.82	126.81	115.61	121.12	120.48	119.01	125.27	119.33	121.4	114.3	111.07	117.11	122.11	122.38	109.77	122.93	121.29	112.98	116.24	113.38	109.71	122.84	124.26
107.21	105.04	101.43	105.22	105.51	112.64	110.33	104.12	113.91	106.52	107.81	107.42	105.36	98.456	105.66	113.38	109.45	103.75	116.33	109.14	104.49	106.03	110.03	103.37	102.29	94.216	109.46	106.59	112.84	114.7	100.08	97.685	98.566	103.02	107.34	114.86	104.17	113.07	102.33	112.9	106.94	108.66	106.48	108.26	107.68	101.09	114.61	106.27	117.32	112.28
102.25	103.53	114.99	100.76	110.81	106.82	101.8	101.58	101.54	108.92	110.27	105.07	102.25	108.56	114.04	94.032	102.25	114.36	104.37	107.9	101.74	106.49	114.51	121.38	101.99	106.12	95.593	93.318	100.86	101.05	107.76	105.65	106.39	102	106.17	106.15	104.38	110.95	111.96	111.85	98.814	111.78	103.51	111.3	104.84	103.07	100.98	108.07	104.92	98.694
107.56	96.613	102.97	112.99	108.14	102.83	100.18	104.93	114.13	111.85	111.35	110.93	99.893	104.72	108.78	112.26	111.1	100.25	102.41	103.03	107.22	107.64	100.57	107.99	100.61	107.58	101.56	102.56	103.65	102.74	106.33	104.44	111.42	102.09	108.14	98.966	117.41	112.14	108.98	108.1	105.8	107.68	112.74	104.4	98.436	98.988	108.78	108.14	121.37	105.11
103.84	109.78	100.75	96.156	106.47	103.34	89.884	101.36	98.08	98.2	107.58	103.55	108.77	91.841	90.615	99.934	94.097	105.26	101.35	104.61	103.81	93.568	102.28	100.77	98.352	96.494	106.44	99.954	96.058	91.414	100.23	95.517	101.03	113.54	91.466	90.442	105.85	95.438	101.31	100.44	106.96	102.49	105.66	106.63	106.65	101.18	105.23	98.526	104.75	111.74
94.637	95.816	100.27	98.722	102.52	95.309	99.634	102.73	115.17	106.25	104.11	109.96	99.259	104.03	109.35	97.776	105.28	106.56	100.31	101.08	99.155	102.64	100.56	104.96	98.248	107.6	114.16	112.7	103.86	110.82	91.502	111.69	98.01	101.44	104.93	97.428	94.166	103.41	95.483	105.02	104.53	107.7	97.175	95.825	99.069	93.053	103.46	102.94	98.613	101.88
112.43	111.92	107.44	106.82	112.61	111.77	111.58	117.22	111.38	106.74	109.16	100.31	104.43	111.18	116.1	119.46	103.4	112.01	107.91	114.01	108.84	111.21	117.14	103.37	112.36	108.45	107.71	108.18	107.78	105.92	115.01	105.06	115.27	107.3	109.67	115.88	110.13	107.24	102.79	111.11	112.18	111.35	115.11	110.19	111.41	103.6	107.81	105.59	107.08	94.585
99.766	105.84	96.786	101.06	110.37	98.945	104.02	84.592	99.417	95.052	100.03	103.71	105.29	99.502	96.708	98.082	103.97	96.923	100.21	96.737	96.828	104.06	107.08	93.834	98.023	99.98	92.759	99.741	102.64	95.463	98.223	102.6	94.506	103.57	108.21	97.087	106.49	93.597	99.011	99.135	103.37	96.616	99.863	95.748	95.996	103.59	95.653	101.6	106.91	95.405
112	113.26	112.16	109.65	109.11	114.64	109.88	112.48	108.75	116.09	108.24	98.207	115.72	110.16	107.85	103.07	115.1	106.23	106.43	114.69	111.19	106.9	115.39	112.3	115.08	112.44	121.45	112.55	108.64	118.49	105.81	110.96	104.04	121.09	113.62	117.57	107.62	110.44	117.65	115.58	119.26	116.97	114.87	110.43	107.72	105.55	111.38	119.34	110.84	117.34
115.21	118.49	118.69	111.42	115.58	110.41	104.54	109.63	112.65	113.18	103.54	107.8	110.39	117.31	104.29	110.1	117.19	123.51	111.07	115.39	106.79	107.99	116.17	112.56	110.35	110.23	105.52	111.52	111.73	117.39	105.78	117.21	111.87	114.41	112.15	113.15	113.95	110.71	105.31	113.67	103.75	113.14	117.93	117.65	112.52	110.58	111.17	111.3	111.47	106.58
102.43	106.26	105.22	100.36	105.63	102.38	106.06	109.28	104.1	108.8	106.96	97.608	107.61	110.54	103.71	100.41	108.92	100.79	114.25	107.26	104.41	100.6	99.591	105.48	106.44	112.15	105.32	107.34	108.26	107.94	97.38	109.63	100.83	115.49	98.507	108.21	107.17	101.47	103.86	111.46	107.5	101.28	118.55	99.227	102.98	109.46	107.53	106.97	105.68	99.948
113.06	118.21	119.07	99.213	109.63	111.73	111.43	108.09	109.49	113.89	118.66	111.88	99.431	114.93	112.64	108.22	110.63	117.86	120.41	110.68	112.16	105.05	121.17	111.82	122.19	106.93	113.7	107.49	107.18	117.25	108.16	108.76	108.34	119.52	122.96	102.78	109.75	107.57	103.44	111.92	107.5	106.5	117.63	106.03	114.33	102.48	113.22	115.98	101.42	107.07
113.09	104.48	112	100.73	109.82	97.694	95.449	103.91	104.55	95.127	109.31	109.13	110.11	101.23	115.18	111.22	108.04	104.51	104.02	104.45	110.51	101.67	107.88	111.81	114.9	101.96	103.05	104.87	107.74	108.48	106.15	103.53	103.47	112.71	98.74	109.97	108.02	105.74	107.94	107.13	105.19	106.93	109.56	101.69	110.2	97.684	108.38	110.07	101.58	101.48
112.1	106.38	110.2	116.07	114.54	114.92	118.68	109.62	121.77	114.23	120.26	118.22	108.22	112.31	109.45	119.82	110.97	113.25	114.38	109.29	109.78	123.12	113.08	120.98	108.46	117.14	116.13	118.41	114.61	118.51	105.37	113.61	117.97	112.51	111.13	100.08	106.28	117.53	118.32	105.06	116.11	115.56	111.57	121.79	122.28	109.41	117.57	114.56	117.43	116.67
116.92	121.43	122.03	118.1	119.71	111.74	125.18	124.63	116.89	117.65	135.53	122.17	109.44	116.14	123.63	118.65	115.55	120.65	129.17	115.18	113.39	117.76	116.88	118.67	121.66	126.22	120.33	128.32	118.77	118.21	115.18	118.27	119.75	126.85	111.58	116.63	126.39	118.15	113.92	121.93	117.61	115.2	119.48	119.96	120.59	118.42	130.24	122.42	108.74	122.95
110.62	97.248	104.39	112.43	111.93	112.71	109.03	111.97	113.32	102.18	99.214	107.73	117.12	108.02	109.92	111	107.02	100.06	109.56	109.44	98.389	104.07	107.82	102.68	109.08	104.9	116.16	110.48	108.21	104.23	111.13	98.913	107.94	108.06	104.95	108.91	110.84	105.32	107.34	102.66	108.63	114.86	104.62	101.18	111.63	103.54	100.95	101.59	105.37	103.6
111.46	103.14	113	111.23	102.17	111.49	100.61	100.76	109.92	110.05	96.096	107.29	111.71	102.69	102.1	100.16	106.7	113.59	108.17	111.63	107.58	109.72	106.4	103.24	112.56	107.58	101.52	100.68	105.86	113.96	105.83	108.54	113.29	104.57	112.16	112.35	109.66	102.45	109.04	107.41	105.41	107.86	113.48	96.751	109.28	105.46	109.27	106.95	104.86	104.32
124.76	109.12	107.66	107.84	106.32	114.82	107.87	120.2	108.08	109.3	112.24	111.68	114.47	110.42	116.48	113.85	115.83	121.96	116.09	110.89	104.71	102.32	107.89	110.23	118.38	105.01	106.48	111.97	106.31	110.59	112.61	114.98	118.34	113.33	108.09	114.95	104.32	108.17	109.74	112.57	118.9	112.12	114.82	113.07	109.35	112.86	115.42	113.16	113.97	104.79
107.99	109.91	116.83	110.19	116.17	103.95	107.55	102.76	105.9	105.78	112.67	110.61	111.41	114.54	112.38	112.19	111.6	102.41	116.01	110.41	105.03	111.17	108.31	110	117.91	109.54	112.04	108.67	104.1	101.77	111.55	108.3	110.21	105.7	117.67	113.35	106.1	118.5	106.31	111.23	110.33	111.06	110.21	100.76	115.25	110.3	120.44	114.16	120.35	111.66
109.99	105.03	105.81	100.07	97.328	96.173	111.35	97.173	102.36	96.987	98.604	103.8	104.03	106.61	111.42	103.25	112.99	101.75	106.13	105.82	107.09	101.11	105.94	117.62	109.62	112.94	110.51	101.54	109.78	111.87	99.714	101.2	102.99	106.9	107.51	115.75	104.75	105.03	106.81	111.24	99.485	102.28	108.49	111.19	98.612	106.69	106.56	102.17	106.55	114.36
114.35	121.37	121.72	118.3	115.27	118.95	110.38	119.16	128.7	125.45	117.99	125	120.55	126.41	124.32	126.15	118.28	115.24	119.26	110.87	114.11	117.23	118.58	116.98	123.08	116.57	112.91	109.66	115.51	120.81	117.6	107.37	120.45	124.14	112.01	120.09	115.12	128.35	122.99	124.76	120.24	117.61	116.62	121.84	111.91	122.97	120.29	111.09	117.86	119.87
113.94	115.77	113.81	114.71	105.59	110.06	112.82	110.09	121.01	108.61	118.67	118.19	110.15	117.04	120.67	112.6	117.9	113.85	114.09	108.84	100.79	112.37	103.59	110.21	103.47	114.06	117.18	103.33	104.7	112.07	105.03	110.63	118.93	117.93	110.74	115.39	105.09	110.77	105.85	105.66	119.76	106.97	107.87	112.8	110.7	109.44	99.02	106.99	116.59	112.37
111.66	107.42	113.44	109.9	110.59	114.61	111.37	112.43	113.17	114.73	106.33	117.35	106.93	102.47	106.49	112.35	108.18	112.74	104.79	111.25	112.92	112.6	115.36	113.13	105.92	105.99	106.63	108.99	105.88	110.2	107.08	111.57	109.94	108.12	115.65	111.6	113.85	110.88	119.78	115.92	112.28	109.73	104.11	105.46	111.94	123.14	115.13	107.52	120.72	114.33
88.42	90.058	95.879	96.705	94.952	105.46	93.672	95.278	108.85	110.9	100.85	100.19	93.058	95.008	104.34	103.68	103.64	102.74	98.839	101.47	100.71	102.21	101.45	99.302	101.73	101.73	104.71	103.12	95.333	97.991	100.23	94.617	91.579	97.757	97.663	93.574	107.09	98.387	93.526	108.67	110.6	99.917	100.7	110.76	96.617	104.43	100.09	90.998	99.057	99.709
104.6	107	108.87	97.004	103.94	96.218	109.47	102.17	109.18	104.77	108.48	99.406	105.07	98.045	115.87	99.225	109.06	99.097	98.225	99.747	107.6	97.732	101.7	109.2	108.05	93.813	99.679	110.61	107.87	108.53	105.21	113.2	106.39	98.674	100.19	106.96	98.987	103.11	104.12	103.59	108.93	104.83	106.31	110.19	110.1	105.47	103.32	104.96	106.18	106.86
124.34	124.7	112.23	115.37	114.57	124.41	124.83	119.58	114.38	118.65	120.13	119.63	123.18	113.1	119.18	122.45	118.3	121.39	117.22	118.09	120.17	125.06	118.85	118.99	119.53	119.64	116.41	125.42	121.17	118.5	123.03	120.53	112.79	126.12	121.82	116.04	117.32	112.05	110.91	111.43	114.56	116.98	109.31	116.08	112.68	119.29	114.65	113.05	111.64	114.81
94.361	99.465	107.4	112.92	107.81	117.63	111.13	104.52	111.35	105.01	104.25	108.65	108.21	103.53	104.2	111.52	103.65	107.35	102.33	108.91	101.47	105.57	106.78	110.3	105.42	103.8	110.54	107.33	104.22	105.37	97.712	111.19	107.24	102	110.8	103.71	104.72	106.18	106.2	103.64	103.15	109.36	101.94	114.71	102.91	110.32	109.05	111.02	96.54	109.37
103.9	110.1	109.55	107.71	107.05	102.13	117.87	109.15	102.71	110	112.63	105.51	103.42	106.65	101.25	108.86	108.97	103.26	102.02	97.507	98	108.5	101.81	112.79	107.55	108.24	103.13	105.1	104.23	113.04	105.85	99.405	103.06	103.41	103.04	109.99	104.7	101.57	102.98	103.31	108.59	107.72	109.21	109.95	114.33	99.844	116.94	104.76	102.15	111.81
96.594	100.32	108.32	98.899	104.24	106.46	106.03	98.956	102.61	99.294	104.43	100.46	94.317	113.48	103.56	102.04	98.603	104.27	105.18	105.83	99.132	107.64	103.74	96.651	100.82	103.94	100.35	105.95	110.59	96.85	109.07	100.09	98.635	105.32	107.85	102.53	104.11	109.44	95.31	99.719	104.1	108.64	105.94	103.24	99.375	104.75	102.84	107.32	110.95	105.85
103.13	105.72	104.1	103.13	115.28	103.94	107.07	116.24	98.393	109.95	107.69	110.28	106.31	106.81	104.53	112	114.92	99.809	103.22	101.88	105.04	108.32	109.44	112.59	96.834	96.562	104.08	109.76	100.7	109.75	100.11	100.19	115.32	98.914	104.1	104.18	98.689	107.2	110.28	103.49	114.09	109.11	108.3	97.485	104.67	105.02	99.206	104.54	103.63	120.04
102.19	91.037	101.81	103.36	97.151	99.866	105.08	96.552	105.11	99.551	99.714	98.114	92.848	103.88	100.68	98.225	97.171	105.65	93.728	100.78	94.717	108.23	97.286	102.64	100.85	97.244	93.565	103.63	94.617	106.51	104.48	98.449	99.841	97.535	108.12	110.18	103.4	92.926	101.22	98.32	97.964	107.06	100.61	88.11	101.08	101.39	94.71	96.144	112.05	102.7
98.587	103.76	108.59	97.025	91.983	105.41	104.42	94.746	95.39	104.62	102	94.016	108.56	102.95	112.95	100.58	101.72	96.965	104.99	106.21	105.13	101.43	104.09	106.97	97.17	100.34	92.322	100.91	97.382	103.67	99.008	100.78	100	94.455	110.26	98.686	105.89	95.04	101.85	95.287	97.228	104.06	97.147	96.308	99.176	98	98.983	104.15	107.66	97.295
96.188	102.57	110.66	111.29	108.18	94.532	111.93	115.28	96.265	102.32	103.61	103.55	106.01	106.5	114.59	108.48	104.62	102.02	106.31	106.09	102.39	103.7	105.28	104.26	108.21	106.91	99.941	102.79	103.64	106.79	105.05	107.95	116.65	106.28	102.89	102.65	106.1	109.14	98.572	102.56	100.51	113.58	104.2	98.91	104.13	112.02	108	107.66	106.08	91.684
115.54	110.52	113.47	119.55	119.58	111.76	110.65	106.74	114.74	112.15	112.64	115.27	117.79	121.99	108.01	107.37	117.52	124.82	118.87	118	114.13	105.71	113.45	119.99	112.88	110.32	120.89	116.82	106.49	112.64	117.1	116.1	115.38	108.54	111.1	118.39	121.73	106.36	113.93	110.58	116.26	109.19	112.77	113.74	104.68	112.51	107.59	109.46	111.66	115.33
108.84	106.88	100.24	101.41	107.38	111.66	105.77	97.486	118.33	101.76	107.38	110.41	105.09	106.37	91.001	98.681	107.18	112.95	106.63	109.53	97.564	105.01	110.02	110.95	111.18	106.06	97.405	106.03	115.31	106.15	109.23	110.78	107.85	105.36	109.89	113.63	105.99	105.05	102.53	112.04	110.8	102.23	104.94	106.03	95.836	111.83	109.72	100.08	105.91	106.24
115.3	101.11	114.77	112.32	113.36	118.16	113.17	114.41	106.06	119.38	126.24	113.16	115.4	113.68	108.24	109.75	100.18	107.49	116.71	116.14	105.65	103.1	111.5	113.51	102.56	114.77	117.26	113.16	117.06	104.12	116.54	119.96	118.45	117.23	113.41	113.04	116.6	117.02	113.74	115.8	120.28	102.61	108.69	113.7	115.43	113.9	108.23	114.02	105.94	107.41
98.34	104.75	97.316	103.86	99.552	89.098	100.24	101.47	92.216	101.72	100.14	102.22	97.077	99.048	92.499	94.74	102.19	107.41	104.77	107.69	102.81	98.86	103.42	94.656	100.84	99.451	98.317	104.15	108.67	96.018	99.365	92.948	98.792	107.94	95.387	97.782	103.09	104.43	87.599	98.675	101.36	102.32	105.95	102.84	99.003	101.72	95.045	99.013	96.544	94.744
104.51	106.29	103.94	94.819	91.866	106.68	99.715	95.922	96.763	93.733	102.83	107.13	102.14	104.86	99.804	108.16	103.43	104.11	99.662	92.45	99.831	99.95	96.753	96.478	102.78	99.82	106.37	94.06	92.284	100.56	109.29	96.134	101.87	91.969	98.4	101	96.586	112.41	103.64	110.18	90.319	99.898	102	101.41	88.124	94.818	97.77	95.52	90.686	105.36
105.04	114.85	122.15	113.87	104.86	109.92	102.48	119.5	114.78	115.36	109.93	116.63	117.35	107.9	104.47	112.74	114.92	109.76	115.43	114.05	117.76	113.44	109.03	109.83	112.56	113.85	104.27	114.7	109.8	109.28	112.2	113.6	102.47	108.62	106.52	118.22	107.06	113.68	112.39	110.57	107.1	110.19	102.43	112.19	114.61	105.62	105.52	109.04	111.23	114.76
111.41	115.14	116.26	117.11	117.4	126.02	112.9	124.86	118.87	119.74	118.49	124.69	117.55	114.97	121.66	116.91	117.31	125.33	118.05	114.23	107.74	113.02	119.11	114.72	113.73	109.07	118.11	117.47	118.07	118.11	110.57	110.1	110.66	113.98	129.42	103.8	112.1	111.83	122.47	124.76	114.71	113.56	118.58	124.86	114.25	109.3	118.03	122.57	123.55	119.43
108.62	101.66	107.9	93.827	106.96	98.482	107.12	109.98	104.11	104.42	102.62	104.74	106.69	107.77	102.87	108.19	95.051	99.969	92.272	105.18	101.1	97.974	102.22	110.23	106.91	100.66	113.6	105.58	103.67	110.5	107	99.255	98.556	109.18	103.37	107.15	98.177	100.93	104.42	106.38	111.13	110.44	116.9	103.56	109.64	98.04	108.84	105.33	99.431	103.19
108.87	99.738	109.74	99.136	110.21	101.44	113.15	109.25	112.91	109.14	104.86	108.5	111.29	104.86	102.75	107.33	109.4	100.22	106.63	109.41	103.49	115.16	106.96	105.08	109.65	99.259	109.78	102.93	113.06	109.65	99.198	110.05	109.07	110.4	101.16	101.34	110.95	114.45	102.3	103.59	102.68	104.47	111.09	106	102.38	114.73	102.34	101.64	102.45	112.58
103.89	107.9	102.21	114.14	113.19	101.04	118.8	113.11	99.747	105.74	117.37	105.62	107.85	107.84	115.34	109.9	104	113.51	115.1	115.98	116.26	109.64	114.08	116.1	102.54	107.3	116.73	116.37	113.07	105.82	111.67	117.53	108.82	105.4	101.97	112.74	111.38	109.68	111.27	110.9	110.02	111.2	113.05	118.5	113.92	98.187	114.2	108.99	108.67	101.01
116.97	108.64	110.79	115.66	119.5	117.63	114.66	118.63	114.36	108.13	119.65	121.77	115.34	111.05	109.68	114.41	111.47	109.87	119.5	125.06	119.85	116.99	119.28	118.21	120.43	111.4	116.83	109.89	111.95	113.59	116.84	114.22	111.75	116.06	121.87	117.45	123.29	119	120.06	112.91	118.84	104.99	120.57	106.09	118.91	114.07	111.18	111.03	125.62	118.43
105.73	104.49	108.87	108.95	107.65	100.99	109.35	101.9	104.96	105.37	109.06	114.24	103.73	97.912	106.58	111.69	111.76	111.32	91.552	101.39	104.37	108.39	103.4	110.51	106.37	113.98	105.06	100.86	99.071	113.48	101.36	104.29	111.58	106.91	106.5	113.11	104.53	112.1	111.44	111.18	108.66	100.36	110.37	100.99	106.88	104.76	111.64	108.39	112.29	107.42
115.24	119.51	101.24	120.24	111.49	102.33	108.87	103.83	105.06	120.25	111.59	109.67	110.69	109.73	110.85	104.17	109.18	110.89	107.58	111.42	102.96	109.09	108.65	106.55	112.53	113.52	102.41	108.15	114.58	117.25	117.46	108.41	114.47	113.6	115.42	104.16	104.87	106.88	114.55	104.8	113.22	123.54	109.86	115.15	110.19	112.14	107.63	100.51	115.16	110.23
100.58	109.6	106.23	101.98	103.38	106.13	113.85	108.8	106.23	111.06	101.36	108.1	108.85	102.47	108.22	111.94	107.98	99.756	103.43	104.07	110.15	104.85	102.55	112.05	101.11	99.646	103.36	101.47	105.17	104.65	93.932	101.74	110.91	109.96	104.87	99.3	108.57	102.55	93.944	102.82	100.42	106.55	97.046	102.42	97.628	104.77	102.44	106.18	98.294	101.38
108.3	105.02	98.987	100.6	108.85	111.58	100.3	111.06	112.71	112.53	103.71	115.97	102.95	115.35	103.11	104.97	113.54	102.15	107.8	109.6	109.52	104.34	101.46	97.709	117.35	110.43	101.67	101.35	99.644	99.137	105.02	113.22	107.35	112.31	110.52	113.45	103.87	104.79	108.68	109.84	109.81	101.76	103.62	103.62	114.37	100.97	110.13	112.98	109.91	102.05
113.24	115.21	109.59	116.8	109.1	109.33	113.16	116.13	109.35	117.19	116.42	108.51	107.3	114.37	119.26	110.48	104.03	99.483	114.34	113.65	110.13	115.56	117.18	109.62	113.23	110.51	105.49	109.42	106.61	118.9	112.43	114.84	110.62	104.63	108.67	106.26	114.13	108.22	106.84	110.99	108.14	113.97	110.34	99.644	116.67	100.78	100.55	107.36	114.51	114.47
115.58	108.7	109.01	105.34	116.1	102.66	111.67	121.45	107.68	108.48	113.5	110.56	109.86	111.69	104.23	107.95	103.57	109.64	102.6	116.36	101.65	116.74	112.46	114.67	103.35	107.35	111.1	101.94	102.24	108.99	109.38	111.52	117.67	127.97	102.81	108.54	112.81	111.02	115.96	111.63	112.85	102.24	120.79	113.05	111.71	106.67	114.53	108.13	118.5	96.373
98.761	110.96	116.12	100.89	114.03	103.67	103.12	104.38	99.827	103.22	101.55	103.67	94.471	104.09	103.74	113.81	109.46	114.31	113.48	102.51	110.31	103.69	101.37	110.39	110.16	109.95	108.27	104.6	107.57	108.77	113.77	98.188	101.76	104.86	100.04	104.31	106.36	106.35	105.92	102.12	100.72	97.228	110.17	108.05	116.07	112.56	112.45	117.67	94.191	105.27
109.24	108.89	105.18	107.27	99.976	109.29	111.11	100.04	112.24	102.32	103.5	105.67	104.35	110.58	109.08	106.49	103.8	114.24	105.79	105.65	102.83	115.17	102.65	108.55	108.89	108.05	111.17	107.91	110.48	112.65	101.6	90.008	106.67	97.75	105.19	108.14	103.71	101.3	108.01	110.04	113.26	106.05	120.81	113.28	105.76	105.04	98.028	104.83	107.9	111.62
109.49	108.32	117.78	110.31	117.61	113.5	104.29	113.31	111.36	120.58	111.61	100.22	109.08	101.66	109.84	99.705	106.75	116.9	108.1	108.07	108.07	102.09	104.38	115.99	116.03	116.39	105.43	114.21	115	116.75	104.01	117.19	113.27	111.26	112.88	115.51	108.61	114.67	116.05	109.73	116.68	121.92	112.37	114	108.45	110.43	116.38	115.71	113.64	104.14
96.915	100.99	106.57	100.68	94.328	105.71	102.52	98.046	103.9	90.875	96.675	95.68	99.753	97.423	98.904	92.397	101.04	103.75	97.651	96.979	95.787	96.938	103.06	101.95	95.548	111.93	109.39	99.132	97.415	94.598	105.57	99.826	98.268	107.43	99.543	94.7	101.8	102.62	96.559	101.93	105.87	102.91	102.61	90.26	97.748	102.11	95.839	103.23	102.04	94.208
103.33	103.53	102.64	116.03	105.12	118.67	108.22	107.89	99.438	100.76	99.737	102.83	105.44	108.51	116.51	106.56	111.62	104.21	98.452	113.43	102.6	105.18	106.46	106.81	110.41	105.56	115.59	104.64	108.06	95.756	103.86	104.8	110.57	104.9	109.93	98.985	104.69	95.84	103.71	108.02	101.34	106.15	108.32	108.67	96.151	106.6	113.76	112.52	101.74	100.73
114.25	107.45	113.83	110.73	108.16	115.82	110.88	108.18	110.92	106.54	105.71	112.13	106.62	110.3	109.49	98.181	107.46	100.31	116.85	106.42	112.73	107.49	100.35	111.31	112.99	107.99	116.81	110.11	106.99	112.44	112.61	110.97	104.63	117.93	110.54	105.89	120.62	108.07	108.17	107.24	116.66	116.47	120.93	110.72	117.74	113.63	115.36	113.41	114.22	113.89
112.62	107.84	110.09	105.67	106.18	106.44	111.6	109.55	110.87	110.83	112.35	115.14	103	102.51	107.79	108.88	110.46	109.92	112.71	111.76	111.56	105.85	102	117.15	115.11	97.846	108.97	105.75	115.24	108.87	104.78	111.73	110.43	114.73	106.6	116.08	110.79	103.07	115.28	104.92	104.45	115.94	105.46	110.32	109.04	105.28	115.82	111.15	109.41	111.6
107.69	111.25	104.97	105.2	105.91	105.45	113.66	114.7	101.12	100.78	113.13	98.764	106.53	107.28	101.94	102.57	105.63	104.38	94.474	107.06	108.26	102.01	103.49	116.4	102.4	104.15	102.97	103.7	109.34	101.68	102.3	114.75	103.07	110.37	112.5	110.69	104.17	98.03	108.65	104.49	113.53	110.43	108.53	107.43	109.62	101.14	112.02	99.178	108.58	112.79
105.62	103.91	107.53	115.45	101.25	108.46	96.491	106.78	98.441	100.84	106.21	95.833	100.72	103.68	105.22	108.34	107.95	100.44	95.782	103.32	99.108	104.41	96.081	94.68	105.69	107.7	95.057	101.54	105.81	107.21	101.97	107.68	103.52	98.916	113.32	104.5	100.87	105.65	109.79	100.38	104.12	113.12	100.64	105.74	110.53	97.865	105.22	105.87	104.23	110.29
115.98	106.13	117.2	115.44	107.83	112.44	114.36	111.02	113.07	104.9	116.7	111.37	106.12	106.63	118.17	120.68	106.35	119.54	114.28	114.98	110.5	114.1	110.78	126.08	111.73	102.66	113.35	117.46	109.32	113.01	108.91	127.35	102.02	114.12	110.84	113.27	111.47	107.86	108.59	116.18	114.98	101.14	112.36	114.92	112.18	114.12	113.26	118.41	111.87	108.23
104.28	97.669	101.04	102.17	106.21	101.09	116.76	106.57	103.87	102.97	101.76	105.43	107.83	109.94	105.82	103.36	102.2	103.16	102.17	105.71	105.67	101.55	109.46	103.48	114.03	108.12	110.78	114.21	103.58	99.876	102.12	95.152	105.99	96.7	110.62	110.43	111.98	97.015	110.67	108.27	108.37	96.389	107.93	113.13	106.02	112.01	103.15	106.35	104.88	104.14
109.18	102.57	104.2	108.69	114.47	101.48	99.212	112.84	103.42	102.52	110.54	100.33	108.82	98.504	96.004	109.36	108.71	107.27	101.12	105.72	110.66	100.69	100.53	96.633	113.61	109.36	102.9	103.65	99.833	109.49	115.81	113.04	114.87	102.79	100.57	108.02	106.8	107.75	99.093	100.22	109.57	97.144	108.2	109.88	94.276	107.15	106.03	101.59	105.12	108.58
122.31	110.69	114.68	114.56	121.52	116.08	107.41	118.01	112.69	114.88	105.49	114.32	112.19	106.55	116.84	109.01	114.19	105.61	111.14	100.05	116.67	114.17	112.07	118.4	109.06	109.47	101.82	108.44	112.61	115.18	113.14	106.74	111.41	117.58	111.06	116.38	111.71	112.84	109.28	116.9	110.33	113.4	103.67	112.01	112.75	101.19	110.54	111.63	119.4	102.12
104.06	110.07	112.04	100.95	113.99	113.98	96.82	111.35	112.01	114.29	110.87	108.13	104.76	107	105.96	102.47	103.94	102.79	99.969	105.37	103.94	106.92	112.54	105.94	110.46	102.42	104.99	106.24	108.81	107.01	103.73	103.51	110.7	119.07	105.12	110.93	98.778	114.34	115.11	99.896	113	99.485	113.34	104.19	114.85	102.79	108.62	106.37	103.87	109.27
112.25	120.7	118.9	118.28	122.15	114.62	122.26	119.24	115.79	109.66	118.79	116.27	119.88	119.42	116.07	113.46	112.84	120.3	116.21	116.45	121.2	122.04	119.37	122.46	116.43	121.12	121.29	120.1	123.08	114.83	118.72	116.81	116.05	113.18	119.57	115.28	125.15	115.22	119.42	105.23	116.29	108.19	119.08	112.96	119.4	115.02	110.8	114.34	119.81	119.83
113.06	111.22	102.24	104.33	108.78	97.6	100.95	100.9	99.904	98.881	105.15	118.49	105.79	102.62	106.94	108.51	104.41	112.93	114.23	104.84	108.8	109.7	94.417	113.55	100.28	101.2	106.05	98.767	109.54	110.56	109.54	113.77	111.5	116.32	109.46	107.95	104.92	102.32	110.49	108.91	107.84	106.41	120.09	107.48	99.987	105.89	110.56	101.52	108.73	108.75
107.98	110.71	119.4	110	109.29	106.28	110.54	109.23	116.63	112.7	113.07	110.14	118.39	108.07	109.56	115.2	107.64	109.74	111.14	115.16	109.55	124.32	114.36	114.96	113.36	110.73	108.49	110.89	109.18	115.71	113.39	116.16	114.3	106.18	102.69	111.98	112.94	107.6	114.96	114.21	102.21	112.21	116.12	117.81	112.34	115.64	109.62	112.63	111.19	108.99
100.04	107.52	104.82	104.64	104	109.45	109.73	105.4	101.64	103.02	106.72	108.24	104.3	100.77	102.7	113.8	114.52	109.14	113.68	102.97	111.81	108.76	111.6	104.08	104.39	108.94	109.45	105.53	110.65	115.92	116.66	100.75	106.34	111.83	108.68	111.41	105.79	105.01	103.93	101.55	104.2	103.8	102.05	103.41	104.97	110.31	98.056	103.25	106.23	113.54
102.02	100.65	104.25	101.47	100.39	98.666	95.414	101.99	104.76	105.13	110.72	112.55	104.71	107.8	90.529	103.83	112.03	108.99	102.3	104.69	103.09	108.61	105.52	102.7	106.95	110.17	95.411	103.36	102.45	110.23	97.99	99.984	105.14	88.436	104.74	99.945	107.65	98.132	100	99.851	109.03	101.87	101.32	103.67	105.69	113.08	111.36	94.092	103.99	102.96
95.909	94.729	98.17	104.37	98.132	110.08	93.487	97.713	94.007	95.1	106.64	105.95	96.482	95.858	99.019	100.17	96.451	96.107	102.09	98.702	94.124	100.2	92.622	107.82	89.285	105.42	88.795	98.774	98.886	97.298	94.569	103.5	95.211	102.28	99.253	94.453	98.104	96.615	107.24	100.72	95.734	102.17	94.847	97.384	103.35	91.11	109.27	98.673	99.675	107.27
106.69	111.08	106.55	108.87	104.97	107.07	104.07	103.54	105.53	113.14	109.73	110.46	108.78	115.3	104.67	94.554	99.286	101.46	117.58	107.54	110.74	109.66	115.5	107.04	99.774	97.876	113.82	98.29	101.91	104.96	107.59	102.27	104.49	115.99	114.65	108.58	103.57	107.27	96.058	100.05	106.94	106.29	97.825	110.3	106.88	108.45	97.357	114.3	102.19	110.09
119.87	116.26	116.25	120.6	115.46	114.1	112.17	123.91	122.3	115.98	115.74	118.8	115.02	117.74	115.45	117.79	107.83	117.2	111.93	111.42	124.09	119.48	116.74	122.93	113.99	123.84	119.75	118.58	116.72	110.98	113.93	120.71	124.17	121.06	117.01	114.94	125.08	108.61	119.86	115.32	116.25	105.88	115.04	120.61	115.44	112.87	120.17	114.81	113.13	124.55
117.38	111.54	116.22	108.49	115.77	129.06	113.7	120.01	123.24	118.39	108.07	112.81	114.48	126.8	122.88	122.59	114.71	118.43	127.91	121.56	122	114.58	117.83	121.41	112.96	109.86	119.42	116.79	123.76	120.11	111.51	113.99	115.24	115.41	122.5	121.55	116.36	118.92	122.72	112.99	121.89	125.49	114.9	114.15	124.24	125.22	112.03	115.79	120.36	123.15
100.47	103.16	115	109.21	104.38	106.54	107.71	105.73	108.45	106.32	107.61	106.41	113.4	106.95	108.21	110.02	110.87	104.21	104.74	103.73	106.46	102.6	104.72	101.07	110.98	120.36	118.64	110.47	109.24	105.79	105.24	107.94	102.65	109.75	105.56	100.54	106.35	110.59	109.43	105.45	105.15	113.41	110.2	110.54	113.74	106.15	104.8	105.9	103.57	106.65
101.8	100.97	118.9	103.98	99.017	113.93	107.84	108.5	99.88	106.42	99.789	107.21	104.35	104.64	101.41	114.42	96.51	101.97	112.69	105.17	105.67	107.63	102.13	106.65	99.988	114.71	102.68	101.83	105.79	109.61	109.46	94.772	111.33	103.08	106.61	111.06	113.32	108.59	110.45	116.81	108.42	105.78	102.83	102.16	102.23	106.25	99.967	103.96	100.59	99.341
109.66	108.21	101.56	112.51	111.85	98.046	106.31	102.27	102.06	104.85	108.06	100.55	104.54	103.15	101.77	102.27	108.27	111.24	104.49	106.67	109.34	107.99	104.63	99.048	97.821	106.08	104.5	111.87	99.254	112.44	103.8	110.85	95.218	99.607	110.38	100.26	107.51	99.336	104.07	106.32	105.5	105.46	102.06	100.17	113.85	109.95	106.65	108.79	108.04	114.27
106.73	112.22	106.77	100.11	104.64	96.121	100.1	100.85	110.24	104.7	109.08	105.11	100.74	116.52	108.66	103.22	101.76	108.57	119.57	109.83	107.72	108.87	101.82	95.485	111	105.23	106.44	104.49	102.64	103.23	106.34	96.936	111.6	105.71	108.29	101.41	97.39	107.3	97.653	105.06	102.22	114.08	108.28	105.11	102.84	111.79	105.55	98.663	101.47	100.41
107.2	109.29	116.6	114.3	117.88	107.27	111.04	108.09	102.17	105.41	114.45	114.39	106.41	109.98	108.16	108.33	113.92	115.46	107.82	109.37	119.41	112.38	120.41	106.9	116.55	113.47	103.56	108.78	107.22	119.17	103.27	116.19	99.172	120.13	119.03	115.05	110.82	108.23	110	116.42	103.99	113.02	107.95	112.34	111.34	107.9	110.27	103.61	111.82	113.32
98.437	100.67	106.77	97.014	99.345	94.583	95.552	104.18	91.83	105.67	103.23	94.937	99.045	96.799	94.744	94.609	97.708	104.69	100.34	90.666	93.734	106.86	100.03	103.37	104.06	99.956	101.49	96.904	106.04	99.831	103.39	95.776	111.99	101.62	101.66	90.096	95.887	99.391	99.617	96.593	95.948	104.97	99.243	104.05	97.537	106.1	100.9	103.63	111.33	102.22
109.06	108.88	114.54	106.39	109.77	117.12	111.36	111.94	120.58	101.89	116.16	121.74	113.21	119.46	108.69	111.61	111.89	112.77	111.39	119.98	110.88	108.58	112.01	120	117.79	113.46	107.82	108.88	121.47	110.71	110.13	109.58	109.95	116.86	112.1	94.994	112.88	119.28	119.57	112.76	114.85	105.04	111.1	118.14	116.52	110.11	116.13	113.28	110.99	110.08
115.09	107.53	103.4	113.74	105.95	115.62	105.74	112.86	108.18	111.31	96.976	104.21	109.78	101.54	97.737	107.03	106.13	104.44	110.23	105.79	109.71	105.48	117.28	108.54	102.69	99.184	104.04	102.7	110.39	111.77	105.31	105.22	110.08	103.28	96.968	106.59	103.56	111.42	108.21	96.849	106.08	100.02	105.84	110.41	113.18	109.71	99.201	115.01	121.65	110.11
114.78	107.67	112.73	113.09	120.66	107.23	114.08	111.39	117.57	110.69	108.59	117.15	105.6	115.92	111.9	120.52	117.71	121.7	119.08	116.91	102.5	115.51	114.38	110.16	106.69	109.26	111.91	102.61	114.83	112.62	117.05	103.06	110.61	109.43	117.98	121.31	104.5	118.6	119.71	103.89	108.22	107.53	101.82	112.96	114.24	113.61	112.74	113.51	114.72	107.19
106.3	106.9	104.55	100.03	111.31	107.55	107.33	102.51	112.06	101.99	105.12	111.31	108.56	107.58	112.39	106.84	109.13	107.64	104.18	101.62	108.37	103.19	105.16	108.61	109.19	102.98	104.89	102.89	105.83	108.6	108.18	110.69	97.555	103.78	102.8	102.05	106.76	104.48	114.8	104.24	105.03	102.77	104.26	100.37	102.48	107.16	109.67	114.56	105.98	99.931
106.29	121.66	113.2	110.03	105.16	107.75	95.582	108.66	96.305	103.78	111.77	104.48	92.245	104.53	111.05	111.53	101.22	110.9	102.7	109.84	108.04	110.18	103.58	110.87	105.18	108.26	102.97	105.92	112.6	93.091	104.17	112.47	110.13	109.23	107.68	105.66	100.97	96.435	103.06	104.58	110.13	94.229	105.14	107.24	111.28	108.41	107.92	110.33	109.39	113.32
103	111.06	113.8	107.68	104.21	112.64	114.8	124.18	109.62	106.53	110.17	107.9	112.11	118.72	110.49	114.08	114.07	112.75	109.17	111.79	109.32	105.31	109.43	107.83	113.48	113.41	111.36	115.27	109.56	112.35	109.92	114.07	109.84	102.87	116.59	113.52	107	113.75	109.95	108.03	107.77	121.63	112.7	110.68	113.4	108.3	118.74	110.94	108.94	110.87
99.366	99.874	101.22	95.864	106.7	94.699	89.998	93.767	94.794	95.596	99.465	102.54	100.78	98.016	103.82	101.72	106.63	100.14	93.571	102.53	96.413	105.05	104.51	103.21	102.7	105.78	103.23	100.65	100.45	107.45	96.494	99.231	101.74	89.567	101.46	100.5	110.81	103.05	101.61	99.048	97.87	93.525	95.112	97.692	107.41	99.866	95.62	102.94	99.291	104.18
103.05	111.03	104.84	105	99.101	103.49	103.4	103.9	109.05	100.82	106.18	107.37	103.61	99.261	104.15	101.11	102.96	101.53	104.24	100.26	111.04	106.69	95.841	110.04	109.21	108.76	110.58	115.34	108.02	109.24	111.67	88.92	106.41	101.55	100.97	103.73	102.53	92.356	105.75	107.26	105.96	110.71	100.67	104.67	113.28	104.63	109.5	104.07	107.76	107.14
108.29	102.79	111.9	113.59	100.11	105.77	102.81	105.05	104.07	108.14	114.8	107.91	109.66	110.02	104.9	96.143	103.35	101.94	111.81	108.08	101.7	104.8	114.51	116.35	107.13	103.01	108.01	101.15	109.13	106.78	111.58	100.01	93.715	97.547	102.1	106.32	106.06	110.2	109.2	110.66	111.35	103.8	111.35	107.37	114.55	99.861	122.63	109.48	97.102	109.53
102.88	104.06	108.87	124.35	107.64	121.79	115.06	111.38	111.52	105.74	120.18	102.43	113.48	109.47	113.32	108.85	105.26	104.83	111.81	107.75	107.73	112.76	112.12	102.18	110.28	116.66	112.46	107.5	116.49	114.76	109.01	108.35	108.28	106.69	124.41	99.476	112.78	112.68	101.06	108.11	110.35	118.52	100.75	106.67	110.8	113.54	104.68	107.72	110.27	113.92
108.65	104.66	108.09	109.17	110.49	108.96	103.25	104.24	113.13	106.23	97.129	113.36	106.34	103.85	95.143	110.62	108.57	108.6	106.7	111.82	107.76	105.43	102.26	115.43	105.22	106.12	98.17	107.83	105.09	101.83	94.927	111.5	106.02	99.505	102.3	100.96	113.07	108.17	105.24	107.56	110.13	105.12	102.15	104.44	114.28	103.82	109.13	102.74	102.91	111.16
115.29	106.11	109.97	99.273	107.7	118.97	110.53	112.3	114.18	105.31	110.51	119.61	113.9	115.51	118.56	106.57	124.92	107.45	111.28	114.81	108.24	110.63	106.28	103.15	106.41	108.21	112.52	108.44	116.48	112.15	108.51	110.83	109.1	115.69	111.53	102.33	109.81	106.83	117.94	112.25	110.87	116.84	112.61	109.69	114.2	114.34	116.22	99.888	120.9	107.59
105.01	105.92	111.55	102.25	110.63	109.22	120.52	121.45	111.84	123.9	111.11	108.36	112.24	119.1	103.64	120.31	114.41	110.02	119.7	107.05	125.26	110.1	111.41	118.38	107.98	117.71	114.33	112.64	109.45	111.23	108.94	109.59	111.03	114.94	115.74	105.6	108.67	119.7	110.13	107.08	109.61	109.38	120.12	108.19	111.65	118.73	107.95	106.49	113.02	112.73
107.36	111.66	110.48	103.54	107.51	115.44	106.59	104.03	105.11	107.67	108.85	106.25	115.01	110.06	111.95	103.84	105.59	109.15	96.77	100.44	103.05	112.77	104.67	105.88	106.45	109.57	99.473	119.63	105.33	112.62	110.46	107.62	106.87	114.28	110.59	114.51	111.42	104.78	112.99	112.21	98.386	105.81	115.29	100.1	113.88	96.903	106.95	105.18	111.4	104.68
114.64	106.65	111.65	106.72	107.51	109.2	108.38	113.73	107.48	109.34	109.28	113.95	109.03	110.94	112.09	115.24	110.43	119.48	107.23	116.35	114.23	107.47	108.39	105.4	103.03	110.44	109.37	110.37	110.2	109.59	108.94	110.53	106.6	111.77	111.93	112.89	113.71	108.95	103.56	109.67	112.84	103.58	108.56	102.71	100.33	112.31	106.68	107.68	117.36	114.36
114.61	109.82	111.67	105.76	116.49	119.46	105.08	121.83	109.17	110.11	108.47	111.35	117.67	103.6	110.21	117.62	108.49	117.13	111.5	117.1	113.28	114.85	101.86	110.5	116.62	108.51	111.95	112.18	106.89	111.04	113.13	111.11	116.48	108.69	120.61	114.29	110.58	112.33	108.78	114.23	108.39	112.77	101.22	122.32	107.39	107.75	122.2	112.41	108.99	103.15
100.67	104.91	107.04	103.77	103.14	98.907	97.018	104.77	104.31	107.72	94.837	104.42	100.57	106.11	99.742	101.8	104.12	102.49	102.12	109.41	109.68	103.93	107.73	101.89	101.33	106.52	104.03	107.57	103.52	103.67	105.66	106.18	101.02	101.84	109.86	103.92	104.82	109.38	106.79	100.44	112.16	115.07	97.879	101.96	99.753	102.51	101.5	100.57	106.67	101.83
101.02	106.66	113.51	101.82	112.42	101.13	105.3	106.35	107.4	110.01	108.52	112.15	103.58	111.37	106.2	105.88	103.3	101.93	106.02	98.104	107.1	98.132	103.4	110.63	106.77	105.7	114.69	108.88	100.61	110.01	103.5	110.78	105.43	104.95	111.46	109.41	113.71	97.181	101.98	107.7	105.97	108.83	105.28	110.87	98.461	103.91	102.4	109.5	98.42	104.22
92.734	97.706	97.851	111.68	105.98	109.03	101.96	97.466	105.26	108.06	95.637	104.34	102.42	99.895	101.86	102.04	107.35	102	105.77	98.89	102	101.91	101.9	108.39	90.434	107.33	107.38	95.429	97.319	108.23	107.18	100.59	103.07	96.286	104.35	113	104.56	104.29	84.634	102.81	100.84	96.532	98.902	103.92	93.556	106.39	107.64	104.78	108.61	94.733
104.05	103.12	115.03	100.45	97.794	108.39	94.08	99.575	101.67	104.82	110.4	102.16	103.02	107.05	110.15	115.52	112.15	111.97	114.64	109.76	104.53	107.25	106.91	106.16	107.9	105.38	113.74	105.78	100.92	109.37	98.887	104.02	109.3	105.46	107.67	110.08	98.023	104.63	105.97	103.22	106.82	98.057	101.57	104.77	99.511	102.68	115.61	97.767	101.74	105.76
115.96	97.551	105.37	106.19	112	111.7	110.22	100.62	107.02	112.53	107.75	106.17	104.77	113.52	106.37	117.52	113.77	121.58	113.61	114.47	111.01	111.91	119.02	100.51	115.01	114.05	113.29	103.03	101.35	108.74	112.01	105.44	109.8	106.86	112.35	122.5	115.51	114.5	113.63	107.12	106.72	102.21	112.26	118.24	106.93	108.65	111.13	112.01	114.24	105.97
95.115	110.8	104.62	102.38	107.97	106.39	100.95	111.69	116.67	101.17	102.98	105.11	101.99	96.278	97.736	108.17	111.9	95.623	112.44	107.05	104.24	102.8	106.86	103.79	104.31	113.27	97.3	105.02	111.08	105.33	104.72	102.75	107.5	106.32	110.6	102.08	106.37	100.51	99.087	115.19	101.39	98.799	109.07	102.64	105.09	107.84	112.27	108.45	108.79	113.12
112.06	105.33	113.52	104.3	116.39	114.36	111	121.14	117.19	113.32	110.33	109.48	116.78	117.78	118.42	107.08	104.49	104.59	114.06	119.96	105.82	113.49	116.89	112.85	117.27	118.87	112.09	100.28	102.67	126.54	118.93	107.99	113.77	110.7	117.57	117.99	111.41	109.24	116.32	106.21	110.08	117.49	117.04	112.91	107.76	122.95	109.63	116.36	112.93	108.4
106.66	108.18	111.72	103	108.06	103.41	105.83	107.44	102.33	103.1	98.022	110.83	101.33	108.08	100.9	107.89	114.78	106.07	110.42	110.3	110.41	107.59	98.705	101.25	111.72	106.62	106.3	99.777	114.09	103.77	105.59	105.4	97.184	103.22	110.73	98.201	98.496	112.44	106.6	103.77	101.6	101.21	105.51	108.98	105.5	107.41	102.6	104.24	99.972	103.07
108.89	105.96	108.15	105.4	102.39	110.43	105.99	104.67	100.13	99.971	110.89	117.53	108.95	110.87	105.66	102.41	108.72	106.98	98.893	119.38	108.14	110.85	104.61	109.61	111.06	103.69	111.13	109.09	110.53	115.05	94.293	106.62	106.21	109.47	105.73	119.15	112.66	106.51	102.03	106.71	107.66	105.87	104.4	104.73	104.12	108.11	105.75	102.3	105.46	109.01
107.52	119	117.62	112.41	110.51	116.17	109.97	114.01	118.29	110.68	106.92	112.5	103.45	109.75	114.69	110.95	115.29	120.92	118.11	113.98	108.63	113.2	106.95	112.27	113.58	112.87	109.13	112.05	111.56	113.25	125.01	111.87	105.63	105.72	112.23	103	116.89	103.19	115.57	116.18	107.17	113.43	113.32	110.66	120.29	111.14	107.23	119.24	112.99	109.51
120.74	122.67	109.3	108.33	110.14	123.89	114.22	118.35	111.32	115.36	110.69	113.5	108.97	113.61	112.38	113.93	106.89	105.05	115.74	112.13	108.89	114.81	102.12	109.31	113.49	113.55	117.88	104.66	112.51	107.94	110.59	110.63	114.2	108	114.07	98.28	108.42	119.26	106.4	116.72	110.64	108.66	117.19	108.9	109.14	118.5	112.07	112.85	115.32	115.23
102.83	99.097	108.96	110.1	116.58	108.05	111.32	103.4	103.08	107.18	115.28	105.37	113.24	107.86	105.18	111.08	105.77	106.45	103.3	106.66	100.16	119.81	105.43	112.07	107.91	111.37	112.42	103.74	106.05	103.43	105.91	96.55	103.08	105.38	105.46	103.65	106.24	102.08	104.34	100.51	103.22	111.57	100.73	110.94	108.57	109.05	100.64	103.29	101.9	112.85
110.07	111.12	121.27	102.06	113.5	111.84	112.15	107.27	108.87	106.22	107.96	111.41	112.82	121.6	120.03	110.8	110.88	114.97	115.81	116.28	115.77	104.8	117.28	107.38	111.96	112.26	118.11	106.57	112.81	113.09	116.79	115.54	107.9	108.01	110.19	105.65	112.65	114.64	108.51	112.93	114.69	118.24	103.53	110.97	101.98	102.67	114.89	113.22	119.61	116.71
105.85	98.502	98.754	99.784	98.095	98.434	107.67	102.28	102.08	97.704	106.52	101.59	89.937	98.998	103	99.333	98.842	94.27	106.25	111.23	103.73	103.92	109.51	105.31	96.575	94.822	108.96	106.85	99.003	111.3	97.538	101.86	99.415	95.782	103.98	100.34	97.113	104.8	85.48	96.677	99.717	103.12	100.62	101.81	92.966	92.121	92.348	112.55	97.893	101.07
114.52	115.13	109.54	118.97	104.02	101.63	121.89	117.81	107.17	113.15	117.03	110.42	116.9	107.01	113.37	98.144	100.16	110.78	114.1	112.18	113.34	110.62	101.21	111.45	115.74	114.6	113.72	115.88	102.06	114.84	111.67	109.84	114.68	111.93	111.4	110.26	109.92	108.71	102.42	111.29	113.88	113.71	109.3	102.09	111.27	115.05	112.24	108.48	105.03	112.61
106.73	104.15	104.85	107.23	99.415	109.75	105.02	99.351	105.79	102.18	114.43	99.84	97.924	107.09	116.57	100.5	103.36	101.58	102.18	100.71	107.57	103.86	114.71	107.69	110.79	108.34	112.29	107.1	114.78	107.24	105.38	100.94	103.44	117.14	100.15	108.27	112.59	101.85	101.72	105.46	98.314	108.68	103.58	118.63	101.4	99.743	108.42	109	104.13	104.32
101.65	105.3	100.98	107.98	104.09	110.28	100.72	106.2	91.723	95.654	98.984	104.94	117.5	101.05	100.04	116.59	101.67	101.53	108.34	107.55	100.64	110.05	117.4	112.43	106.62	107.82	96.925	112.5	97.96	105.75	111.54	108.02	109.33	103.1	97.45	105.19	100.95	109.52	103.08	107.49	104.47	113.14	109.17	102.1	109.77	104.17	107.76	97.914	104.76	105.55
105.57	112.58	110.97	112.89	115.85	121.98	111.93	118.01	118.43	111.61	116.91	117.56	115.41	104.7	116.39	109.96	123.14	104.62	111.33	113.55	115.98	110.4	108.06	125.09	112.35	111.04	112.5	116	115.95	106.1	110.86	111.67	107.3	112.21	112.85	115.72	115.28	114.25	111.13	122.87	105.62	122.69	111.14	112.85	120.45	117.93	117.54	115.81	112.37	110.34
99.095	102.11	111.93	99.632	103.41	107.63	102.36	108.72	98.643	112.83	97.85	114.46	107.65	90.019	106.62	94.341	99.237	98.33	107.23	100.61	109.74	107.32	102.45	99.898	108.1	107.88	105.33	104.63	99.384	102.64	96.375	104.01	105.06	110.31	106.24	101.87	101.38	106.14	108.33	106.43	102.02	105.83	107.26	108.08	100.8	108.05	109.12	101.64	103.83	98.725
104.61	83.541	106.85	86.732	94.949	97.993	100.17	98.53	101.28	93.385	97.802	102.97	104.39	110.24	90.003	98.887	107.04	102.13	91.533	100.38	116.78	101.99	103.08	102.96	98.081	110.23	104.11	100.36	96.634	102.21	100.91	95.534	99.542	104.25	100.7	112.9	96.983	94.526	86.973	107.32	94.747	105.42	97.375	101.83	101.95	107.09	95.481	102.02	111.2	102.64
110.81	111.7	114.99	113.14	108.44	111.92	115.16	115.73	115.4	112.48	114.45	119.34	121.16	118.08	111.44	107.75	111.29	112.64	107.27	117.41	110.73	110.79	108.13	109.66	111.44	100.96	108.7	117.15	112.26	110.94	121.64	114.76	115.4	112.67	110.15	116.54	107.39	107.39	115.11	113.51	112.18	110.28	103.79	114.2	108.44	111.3	110.93	110.94	117.75	116.18
100.65	106.16	112.63	101.89	110.5	111.26	100.02	100.87	95.302	109.22	95.857	107.88	98.198	104.44	107.75	99.552	100.52	106.7	116.17	107.6	111.64	99.916	109.03	102.1	102.44	112.94	97.194	105.69	107.22	105.21	114.18	104.38	109.31	106.19	101.37	104.23	101.72	99.296	100.29	109.38	104.82	100.09	100.23	95.947	103.45	110.16	112.33	106.17	106.22	92.948
106.95	105.65	109.66	108.49	107.4	99.992	108.24	103.03	101.69	110.6	108.64	103.98	112.91	105.83	94.606	105.48	100.5	107.55	107.77	107.63	104.33	103.64	105.48	101.12	106.7	103.12	103.55	103.05	106.53	114.11	101.75	112.37	107.48	101.91	104.99	110.31	104.8	107.49	100.12	108.15	102.98	109.08	113.66	112.93	100.62	110.34	108.94	120.81	103.6	113.08
108.84	102.04	111.42	103.08	103.24	96.988	99.679	102.94	100.42	104.37	96.056	98.517	100.11	95.961	99.873	103.12	106.19	98.014	95.868	99.766	99.935	105.72	101.53	97.028	117.32	102.27	95.626	101.57	92.991	98.307	104.29	95.091	105.25	98.115	99.097	111.81	103.56	108.64	99.593	103.97	106.33	94.924	102.15	94.401	95.817	92.342	104.83	97.757	91.286	108.15
106.9	105.15	97.676	104.08	105.17	116.38	104.1	104.01	109.86	101.49	106.07	110.79	100.02	106.04	104.91	101.11	98.827	106.98	106.51	100.59	107.27	99.576	106.32	109.98	106.8	106.59	107.76	105.43	104.52	105.17	100.35	97.82	100.76	102.41	109.72	103.47	102.21	107.82	107.36	99.761	101.9	111.71	106.56	105.97	98.583	106.83	106.72	107.25	107.02	101.45
92.457	106.13	109.53	101.13	111.27	107.77	106.12	101.54	99.887	108.23	105.6	114.75	99.509	102.96	108.71	112.61	105.73	103.87	105.15	112.23	101.43	105.28	101.65	103.31	103.25	103.38	115.71	107.63	103.73	103.54	101.21	96.565	101.01	110.15	112.96	101.52	103.62	101.45	104.22	105.64	108.57	102.01	103.02	102.57	106.6	104.44	103.04	95.514	111.96	102.94
109.4	105.18	107.23	106.75	100.97	106.99	106.45	99.174	104.13	107.43	111.4	112.09	114.6	99.519	105.44	95.3	110.59	100.79	108.95	97.775	106.38	99.898	98.809	101.11	100.05	106.68	108.9	102.66	106.98	106.72	108.34	110.21	100.72	95.789	99.672	107.71	112.87	104.87	111.23	99.723	105.53	98.206	100.05	104.59	112.75	95.052	100.11	107.96	111.06	106.42
109.68	99.811	99.248	95.142	109.88	98.144	98.707	105.06	93.314	109.03	103.06	104.57	90.405	109.67	104.23	98.088	100.99	99.8	101.79	101.05	107.62	104.1	98.217	101.46	105.16	100.05	99.763	109.43	97.108	106.4	103.51	95.57	105.52	95.998	105.39	100.28	105.68	97.854	93.26	108.84	89.882	102.32	111.21	93.926	113.17	97.948	107.39	96.322	108.33	95.028
112.18	112.88	106.38	109.43	104.91	116.48	109.12	111.57	104.66	114.3	115.9	107.61	108.93	102.33	114.64	105.67	116.54	110.82	102.62	113.94	110.16	111.4	118.32	109.95	110.76	112.74	114.26	113.3	104.01	117.67	110.93	118.18	106.94	110.87	109.76	109.34	111.04	119.85	110.3	107.66	115.88	110.84	114.81	114.3	114.4	110.25	112.65	121.56	112.49	111.02
106.57	106.45	108.55	101.01	111.99	118.26	110.62	119.94	102.96	108.25	103.5	93.456	107.92	113.36	98.797	115.62	108.44	113.08	106.4	106.32	104.42	104.65	102.64	114.52	109.79	107.44	105.5	110.12	104.64	108.58	103.58	98.659	95.974	112.16	107.08	101.84	116.47	93.932	109.28	107.09	97.216	107.62	105.92	102.5	101.2	99.861	107.43	102.01	105.99	101.02
114.88	92.62	109.9	105.98	105.7	100.21	100.85	108.32	108.53	110.65	106.15	114.85	101.71	107.81	103.79	112.19	106.36	105.96	113.36	107.92	102.73	107.55	107.16	111.34	98.905	99.721	100.09	110.46	101.37	107.75	107.3	112.44	101.13	102.31	102.77	108.34	103.76	108.73	103.43	108.47	110.36	118.17	106.61	112.17	107.11	105.05	95.63	106.3	109.83	105.89
111.58	116.64	114.4	115.45	107.95	108.36	105.63	103.24	98.14	104.3	102.92	100.21	109.54	106	97.701	99.243	105.74	108.47	109.33	103.57	99.92	107.54	104.63	102.47	97.909	104.22	107.36	102.95	106.48	116.99	107.32	108.86	104.57	115.77	100.2	99.557	110.82	103.94	94.771	105.72	94.58	101.61	116.43	104.97	99.602	105.23	100.23	106.88	112.05	109.05
118.88	115.15	120.66	111.81	105.66	121.34	110.7	126.36	114.21	115.29	123.25	121.76	125.58	119.15	107.71	111.62	126.04	123.3	121.86	121.92	122.02	123.37	116.25	121.4	125.46	113.24	114.7	114.82	105.86	118.91	113.49	123.93	121.4	119.29	121.89	120.28	120.46	114.08	116.98	123.08	121.84	123.21	110.74	120.92	113.64	115.88	122.5	113.17	126.14	120.92
99.995	108.09	111.84	110.93	101.11	107.43	101.36	102.36	101.29	107.93	109.07	110.21	114.51	105.16	104.29	107.37	105.62	101.31	102.41	106.66	103.46	106.21	106.43	105.75	108.15	104.36	116.32	95.543	109.15	102.67	101.07	103.45	100.4	108.86	106.86	106.4	108.3	110.34	109.34	100.92	107.86	108.39	111.49	106.66	100.85	112.1	105.58	106	100.08	103.7
99.978	101.12	117.85	102.73	102.46	96.468	104.14	105.37	112.8	105.3	89.778	100.98	114.92	98.962	108.55	106.58	100.2	106.79	108.2	98.681	107.35	105.22	104.58	101.03	107.14	108.35	110.18	100.87	108.4	104.18	113.26	103.8	110.3	104.15	102.55	107.31	113.85	98.871	102.66	101.5	110.21	99.56	99.596	103.38	98.129	102.6	103.28	109.19	101.72	115.6
103.95	106.7	114.3	114.81	109.34	111.11	107.03	107.49	109.51	108.59	113.52	109.38	116.81	114.54	111.46	119.2	105.1	105.95	108.7	105.13	107.63	111.32	115.4	109.77	110.22	107.34	106.93	111.72	115.12	111.22	108.74	107.38	112.44	118.46	125.3	116.37	102.43	112.55	107.47	115.9	116.71	106.34	106.53	109	110.68	113.09	110.28	110.01	108.57	112.36
113.32	109.74	118.56	118.36	104.72	108.05	121.15	107.04	115.42	104.81	115.52	105.35	116.23	117.78	124.01	113.12	116.6	115.62	109.16	110.05	110.79	117.83	115.67	107.78	120.25	110.78	100.5	113.7	118.87	127.79	112.14	106.64	117.98	112.36	109.41	114.98	110.29	113.29	115.19	109.84	114.97	106.99	108.06	112.87	109.72	110.43	115.84	112.31	111.03	106.55
98.589	97.588	110.38	105.01	99.671	111.34	99.816	101.92	91.171	103.72	92.526	95.637	92.773	102.46	96.703	102.25	102.02	104.4	95.118	100.41	105.27	98.712	96.291	98.598	104.33	96.022	91.255	97.266	103.09	105.74	107.61	96.615	105.14	97.503	93.87	102.16	99.435	102.7	98.404	99.698	95.161	102.8	99.423	104.65	100.74	95.949	100.85	97.027	98.334	101.82
97.993	106.21	104.91	104.53	105.71	106.9	102.14	99.428	99.833	112.39	99.219	111.09	105.33	104.52	115.83	104.57	103.02	111.44	114.31	101.77	101.87	111.12	107.43	109.97	106.9	105.4	104.22	110.56	109.37	105.3	105.41	103.37	119.37	102.08	109.97	109.63	103.93	109.78	112.49	102.5	106.34	107.02	109.62	110.12	104.88	107.5	107.87	102	95.255	107.03
101.82	107.39	101.88	99.515	109.45	105.19	108.51	94.133	93.776	103.41	99.203	97.557	112.56	108.64	97.541	101.82	110.78	101.78	104.38	102.43	104.74	106.34	104.11	110.4	105.35	101.61	106.1	99.346	102.74	100.34	103.56	105.88	98.057	103.85	97.23	107.23	98.802	113.71	113.34	103.45	95.537	104.61	107.3	115.84	106.96	99.619	110.72	103.21	107.65	109.92
113.56	104.29	107.38	105.13	106.15	103.43	106.54	92.956	108.12	101.56	97.239	106.41	104.44	104.43	106.76	114.46	105.28	104.12	108.82	106.88	110.24	108.19	108.92	94.627	103.27	96.295	103.24	104.02	96.76	111.33	102.18	100.42	97.283	98.601	103.33	104.41	101.22	104.24	108.98	101.09	114.22	111.21	94.342	102.7	98.399	98.493	103.45	104.45	102.59	103.13
121.03	108.83	107.72	110.74	109.87	108.16	111.79	102.24	115.66	114.22	111.62	103.09	117.49	106.88	118.48	110.25	115.11	111.3	109.3	112.55	114.04	119.3	105.09	108.77	101.73	104.02	115.94	124.08	114.06	109.58	101.12	108.41	114.03	109.2	111.64	116.37	108.83	113.64	113.33	108.78	110.27	107.14	104.32	115.85	114.2	108.28	113.84	113.41	113.48	109.41
107.71	105.37	107.7	96.747	104.05	96.628	106.58	106.51	108.7	110.03	109.1	99.174	108.65	107.67	99.16	102.33	110.9	112.22	102.28	100.02	113.79	106.7	112.47	101.29	101.66	107.24	97.041	110.04	96.986	104.38	101.1	107.5	103.24	107.69	110.44	99.763	106.3	107.91	106.94	110.11	109.78	106.58	107.04	103.61	100.03	111.95	97.237	114.57	102.75	102.63
108.29	115.3	111.77	121.22	114.87	121.42	113.07	107.45	119.97	120.47	115.95	120.09	128.74	125.04	114.04	113.86	112.98	111.17	115.76	119.04	123.43	117.57	115.71	129.32	122.77	119.1	107.85	116.27	126.22	112.02	118.03	115.99	115.78	120.88	112.11	120.03	119.39	114.1	116.47	122.21	114.52	113.41	119.88	115.62	118.75	119.55	113.3	121.8	110.85	118.8
109.31	107.05	105.16	108.5	111.56	109.08	102.68	106.97	105.9	112.72	108.02	98.209	108.03	98.499	101.75	96.519	107.65	98.474	111.71	111.75	114.65	107.38	108.51	104.55	93.841	104.36	94.993	100.8	108.92	110.89	108.56	103.42	108.47	106.78	110.44	99.942	105.04	108.8	107.4	107.1	106.24	103.08	110.53	116.12	103.24	104.9	100.24	105.67	110.31	105.96
104.23	102.78	97.763	105.48	101.15	102.04	100.55	98.44	99.337	104.96	105.58	93.892	89.654	101.3	103.82	96.677	97.842	101.95	93.314	108.08	105.6	98.242	95.52	104.74	101	95.584	97.744	99.435	93.21	101.25	103.98	95.075	105	96.096	106.42	98.112	95.075	107.43	92.882	102.53	98.888	110.21	89.141	98.804	89.989	94.427	96.656	86.321	100.99	95.398
104.52	99.128	116.65	102.21	97.84	104.06	104.87	107.72	106.3	105.61	100.88	105.47	109.29	114.38	111.16	112.09	107.98	104.56	109.58	105.13	98.923	109.03	99.662	104.87	105.68	107.74	106.99	101.17	106.77	103.12	107.58	98.32	106.25	107.25	107.53	112.25	106.53	107.06	111.95	106.22	109.04	110.68	109.24	103.57	97.563	109.4	113.73	103.3	102.09	103.85
120.01	121.11	115.04	107.34	117.45	112.63	109.04	108.15	110.05	109.36	111.02	110.76	115.95	113.05	106.48	114.31	106.79	111.6	103.46	105.3	108.24	106.26	119.71	112.87	110.24	111.79	114.51	108.08	112.64	117.74	109.81	102.77	109.39	108.7	110.49	116.65	116.33	101.49	108.02	113.29	116.19	128.31	120.09	112.87	115.55	115.82	115.04	119.27	117.65	109.95
103.7	97.88	95.126	102.17	105.11	106.04	102.9	91.702	100.55	106.81	95.015	95.189	94.365	104.61	100.44	90.38	104.34	107.37	105.86	99.451	99.42	108.47	99.674	102.76	98.286	96.635	96.53	99.342	98.144	98.656	101.9	98.238	99.021	94.962	101.34	98.802	93.399	96.956	106.11	109.53	87.53	104.33	103.42	102.59	95.099	105.69	94.173	98.24	96.441	96.071
102.17	102.02	98.023	106.01	113.05	110.22	104.08	108.27	103.87	103.02	117.54	109.44	112.72	109.63	105.59	105.85	100.87	103.22	101.82	97.873	110.88	109.65	106.88	107.59	103.26	109.05	114.24	105.96	116.05	109.61	110.14	106.55	104.28	110.36	102.22	106.23	108.36	112.57	101.67	104.52	109.56	103.19	103.28	107.59	113.02	111.88	111.77	113.46	107.62	109.42
115.19	122.29	111.79	111.68	115.13	110.63	96.979	115.64	117.45	99.576	111.29	118.21	107.9	108.42	113.53	119.72	117.96	117.86	110.33	115.53	118.54	104.19	112.07	115.03	113.05	108.87	99.702	116.22	120.18	117.95	123.22	113.85	107.48	113.75	100.85	108.54	110.29	111.62	97.22	120.91	111.61	108.1	116.02	115.06	118.17	113.54	110.17	113.2	119.54	107.62
105.78	116.57	103.65	103.41	117.11	120.87	107.08	111.18	109.79	104.93	113	101.23	108.23	107.3	108.68	111.57	114.15	110.16	113.07	109.96	109.99	105.43	112.28	111.67	114.83	109.84	116.46	115.69	111.24	114.6	113.72	108.31	113.13	107.49	103.36	109.77	122	120.88	115.64	104.53	114.87	112.57	107.53	112.2	111.63	108.03	116.31	114.33	105.54	114.57
118.28	108.54	114.39	116.25	104.78	105.81	109.29	105.02	107.12	113.32	111.08	118.44	107	109.64	123.88	110.44	108.51	117.84	101.11	116.89	110.12	100.64	108.89	106.73	110.85	111.15	119.99	115.03	122.07	107.51	104.65	104.82	111.25	115.39	112.43	116.68	113.05	116.9	112.82	111.07	119.47	107.12	113.69	106.41	116.07	112.56	109.92	105.24	115.96	111.42
112.81	117.51	114.15	106.04	108.48	114.52	112.92	110.87	111.75	119.34	107.92	114.81	102.98	107.81	115.93	111.7	116.89	111.67	115.02	111.21	109.68	110.6	109.52	118.64	106.32	119.53	115.84	114.49	114.45	116.03	106.55	110.95	110.47	109.54	115.57	110.88	114.75	116.29	113	105.75	105.71	107.26	106.79	107.82	106.86	112.66	116	114.52	108.99	123.2
99.571	115.13	111.4	110.24	114.62	121.7	103.57	107.73	107.44	108.1	118.54	112.12	106.42	113.63	107.81	113.1	112.06	123.02	114.51	111.62	117.86	112.98	99.483	106.89	106.32	110.76	120.6	124.41	107.56	113.56	112.76	115.26	111.2	113.76	110.58	113.49	109.88	101.85	117.02	109.21	104.26	102.51	115.32	102.4	104.54	107.66	116.46	125.82	109.55	117.52
94.77	108.16	97.63	114.37	98.117	104.41	110.78	107.31	105.82	111.48	96.979	102.48	107.97	106.23	110.61	111.94	113.5	101.77	106.92	116.42	109.38	104.08	106.94	105.21	108.4	107.14	112.07	104.54	112.09	103.07	112.29	98.429	104.4	106.79	104.05	95.474	107.25	108.73	107.21	103.22	104.65	100.65	98.274	109.13	109.29	111.5	106.82	105.25	107.63	104.72
107.92	113.08	110.51	105.27	104.65	105.23	110.62	99.515	106.49	105.95	104.51	105.18	105.05	108.08	100.78	101.46	108.11	113.83	102.68	96.334	100.39	110.89	111.73	109.4	104.87	101.03	108.93	103.65	106.03	110.61	114.78	104.66	103.74	109.7	109.24	103.72	114.36	108.12	105.26	115.12	97.701	107.95	106.62	96.608	109.61	111.33	104.56	106.98	104.79	107.92
105.49	97.115	97.544	108.33	107.02	95.798	92.614	102.96	102.72	95.101	96.585	99.733	100.55	107.46	102.86	103.11	100.53	97.738	100.01	103.43	105.29	102.12	106.6	106.36	85.43	101.67	98.176	99.885	110.18	99.139	103.01	100.6	97.915	98.043	105.17	98.8	97.491	103.87	99.717	103.5	95.326	104.13	99.622	98.131	103.64	93.75	100.7	96.462	99.679	101.82
118.9	113.49	111.47	123.04	117.54	120.88	116.36	117.12	116.49	106.67	122.76	114.72	109.48	112.03	125.25	118.88	115.72	112.14	119.09	115.91	112.52	111.08	108.26	120.44	111.8	118.73	112.25	112.29	113.95	118.79	123.19	112.24	119.79	111.54	116.03	111.94	116.37	110.7	122.52	109.24	112.46	111.22	120.02	114.58	118.06	122.22	116.68	114.84	115.18	120.94
104.96	115.4	107.08	99.417	109.58	107.68	110.03	108.51	109.46	99.522	101.98	112.12	111.19	104.83	102.48	108.1	98.057	107.33	114.85	110.2	109.61	102.61	105.96	113.09	109.02	98.763	106.16	106.22	107.65	101.86	108.69	97.635	103.11	111.52	104.83	109.04	101.99	101.36	104.09	106.83	104.89	110.63	112.43	107.51	95.155	102.31	107.05	111.31	107.25	104.78
121.32	111.43	111.59	114.78	111.85	113.45	111.28	109.87	115.35	111.84	101.68	106.06	115.51	115	108.78	108.44	107.08	108.41	114.63	107.38	113.14	113.43	111.03	104.54	114.39	107.76	106.86	104.12	99.933	109.36	118.31	111.28	110.41	110.53	102.06	110.65	111.95	110.93	112.28	116.88	118.45	117.36	110.27	123.52	105.56	113.43	108.66	112.53	114.41	103.46
104.89	115.97	103.32	110.68	110.33	103.81	109.92	115.58	99.103	109.87	109.54	100.14	105.55	103.73	104.49	101.21	94.434	104.91	101.98	102	99.942	97.2	111.35	107.04	104.61	101.77	107.17	108.67	107.16	112.06	101.94	108.65	109.28	105.4	101.38	98.351	110.04	105.5	102.91	99.876	104.44	107.13	101.75	106.8	110.63	111.76	110.68	106.96	111.48	109.45
107.55	111.18	116.63	105.76	112.99	102.3	122.31	104.15	105.83	108.32	113.57	106.32	106.53	113.4	113.73	114.15	107.84	95.794	106.16	115.63	114.49	103.45	116.11	105.43	109.5	111.05	106.85	116.05	106.38	111.57	102.95	112.74	115.92	102.49	110.79	107.91	111.81	108.86	111.94	113.79	114.11	111.06	105.4	104.41	115.25	106.66	106.53	106.41	102.21	109.56
116.09	110.81	121.45	111.61	117.72	116.52	115.33	112.66	124.47	117.94	120.15	115.59	119.24	121.63	112.11	128.45	120.13	129.66	115.88	115.47	102.4	121.08	118.73	113.78	121.68	123.96	115.79	127.12	127.91	119.44	117.44	117.41	112.59	113.82	117.09	124.96	120.82	115.33	121.73	112.91	124.88	120.99	119.97	122.66	114.93	117.32	122.77	119.2	113.87	117.14
106	107.53	102.87	107.21	105.52	102.57	106.88	105.59	114.79	118.14	101.66	109.78	100.53	107.29	107.76	98.602	113.22	118.34	96.757	107.97	107.45	108.3	103.15	102.12	107.5	106.5	98.562	117.54	110.68	101.6	109.29	101	109.05	97.034	108.83	114.92	102.06	108.09	107.95	107.69	97.435	96.85	99.514	101.84	104.29	98.442	105.31	110.29	104	104.49
110.13	102.29	114.63	115.32	114.78	105.32	106.92	108.26	111.38	111.31	117.28	107.02	106.31	112.01	113.51	108.14	113.67	123.16	118.45	116.86	113.35	101.63	111.92	115.56	110.88	106.98	107.22	112.64	107.32	110.4	115.38	111.71	109.26	115.11	120.24	112.03	118.52	112.66	111.74	112.51	107.04	110.6	108.12	109.21	115.2	115.32	112.13	113.04	109.24	111.41
98.141	100.93	100.93	96.401	103.98	103.63	102.35	103.88	91.665	103.67	99.037	101.48	101.76	95.233	92.415	90.733	101.53	94.488	107.3	89.891	103.55	108.93	100.33	101.65	102.55	104.26	102.95	100.98	104.96	96.314	99.805	105.5	97.711	104.88	95.769	96.44	92.24	102.5	102.85	104.95	100.59	98.734	111.6	98.762	97.601	94.693	98.749	92.912	97.124	108.68
105.79	106.83	94.268	107.12	117.62	103.69	112.48	107.92	105.06	105.25	102.2	110.68	102.6	105.72	108.14	107.3	96.961	105.95	101.13	111.72	115.05	111.46	107.68	107.33	104.36	100.67	108.57	109.83	107.32	109.05	100.59	105.62	110.87	118.34	100.07	109.82	110.54	113.38	108.52	94.578	106.65	108	107.62	102.59	111.67	108.56	102.36	106.58	108.39	111.34
123.56	107.09	111.58	114.97	111.09	118.57	110.71	112.97	108.55	105.9	111.65	112.6	109.17	107.18	110.48	108.78	102.58	117.5	99.547	115.15	107.68	110.2	100.7	102.95	114.12	112.73	110.92	110.61	111.94	116.13	116.88	112.61	109.27	119.22	107.49	113.77	112.02	109.8	116.7	101.02	113.44	114.59	110.57	105.19	110.89	122.64	118.61	114	116.72	110.75
104.97	104.02	99.336	100.27	100.5	103.94	101.27	98.66	95.195	108.69	104.7	95.712	91.316	103.52	93.618	104.95	99.155	95.326	101.95	94.497	93.843	98.68	100.08	100.76	100.59	96.363	100.26	95.05	99.72	98.436	105.72	101.69	107.3	99.503	104.42	103.77	102.35	108.9	95.963	103.08	94.651	101.28	97.714	109.56	104.54	105.07	98.186	98.603	104.6	104.58
111.5	106.46	98.501	105.49	103.47	102.62	105.24	103.22	108.8	101.81	107.17	116.8	104.26	105.44	108.34	113.75	108.78	104.98	115.15	108.71	110.54	110.72	98.211	108.22	109.43	94.081	110.71	106.68	107.16	110.88	100.95	101.65	99.412	104.83	103.68	108.9	108.41	104.36	107.04	98.487	100.52	106.31	104.5	110.83	118.69	111.71	106.69	105.28	107.67	100.88
102.29	115.17	106.96	114.61	106.31	114.58	110.79	111.49	106.55	103.67	102.78	98.746	109.21	110.96	102.77	103.84	111.57	104.59	109.04	110.84	97.744	109.62	101.04	101.31	102.39	105.4	105.15	105.58	113.17	92.792	99.332	102.03	104.35	103.98	104.45	110.4	110.04	113.29	109.96	103.9	109.84	116.58	106.31	113.86	108.55	105.07	107.11	107.35	106.52	100.14
111.1	99.104	101.99	105.38	107.73	104.38	101.95	108.35	106.54	103.49	96.709	107.45	102.29	113.17	113.55	102.89	95.185	107.98	97.34	102.23	102.7	120.59	104.93	110.82	109.13	101.84	104.24	110.11	108.86	109.84	103.11	106.79	101.16	106.89	105.99	97.712	105.28	109.21	105.81	107.99	109.37	101.12	92.612	96.55	91.997	99.81	101.94	106.6	105.97	103.97
101.56	101.63	113.3	103.29	113.94	108.98	103.8	105.42	105.91	100.4	111.65	111.19	116.42	110.38	105.16	105.85	104.7	102.76	120.3	103.68	108.47	122.97	99.776	108.9	96.435	104.27	102.87	112.04	119.78	102.85	110.22	107.28	98.224	103.17	105.69	102.97	113.92	99.993	95.779	98.445	103.74	108.44	103.92	109.23	98.643	104.19	103.49	100.21	99.268	101.15
100.13	93.248	101.83	101.5	108.1	96.799	95.995	101.92	102.82	106.32	104.96	91.862	100.96	98.663	105.34	88.433	98.79	96.083	99.463	99.953	107.29	102.16	100.68	109.59	97.261	92.924	100.3	100.14	96.794	99.325	93.666	97.182	99.118	93.416	99.378	95.547	98.117	93.059	101.31	98.414	101.33	96.553	94.533	96.787	98.503	98.885	98.824	95.376	101.38	102.93
110.32	103.51	112.98	110.35	105.77	100.75	105.19	99.574	98.927	100.72	104.17	95.56	102.65	99.476	105.53	102.82	103.58	102.31	100.34	111.43	103.88	108.27	101.39	106.75	108.9	107.01	101.27	106.16	102.33	107.15	111.99	97.268	114.53	107.6	99.635	107.07	104.11	102.23	99.369	104.36	108.67	100.32	101.11	106.75	103.79	104.83	111.23	94.353	100.59	112.2
104.74	102.71	99.9	100.52	100.29	100.71	102.25	103.04	98.103	94.923	98.611	97.852	94.675	98.609	101.21	105.56	101.35	92.768	96.195	93.603	95.555	101.08	98.674	93.867	100.09	103.22	94.217	96.091	106.01	94.484	104.92	100.93	93.092	110.66	98.834	101.86	99.461	102.83	103.19	95.289	95.529	99.401	98.965	95.68	98.65	103.75	109.65	101.83	98.179	92.94
112.55	105.74	108.04	106.21	109.41	104.66	108.13	109.05	98.153	110.94	107.63	103.33	100.85	101.93	97.456	104.39	110.89	109.49	108.74	107.6	112.7	103.5	108.09	99.276	102.59	113.77	106.39	110.15	107.82	114.84	108.39	108.41	112.06	118.9	104.06	108.36	116.82	105.93	109.95	111.15	108.08	114.94	104.15	102.1	100.47	102.26	98.42	105.07	104.75	106.14
116.48	111.95	110.3	110.5	111.97	105.28	115.29	114.85	112.21	117.66	119.48	120.53	132.71	106.82	112.43	110.13	117.4	103.83	111.49	108.61	114.87	113.27	125.89	111.52	112.43	109.86	109.54	112.42	114.33	112.93	110.45	112.46	118.65	115.56	119.88	110.75	112.38	114.23	106.1	117.15	110.61	111.45	114.58	109.57	113.71	112.05	114.8	126	114.58	121.31
98.254	95.137	100.46	95.69	106.3	101.52	102.19	91.223	102.74	102.74	97.128	106.17	96.31	97.209	100.44	99.643	92.446	97.865	101.08	104.5	95.879	97.556	100.68	100.08	104.86	96.133	99.249	100.74	103.06	100.16	87.718	94.739	105.73	99.097	100.19	100.81	105.88	96.897	101.42	104.52	106.58	100.91	102.5	96.539	106.71	103.15	103.64	101.67	97.711	98.823
114.72	107.47	109.86	107.05	103.16	109.45	114.82	113.14	115.61	109.96	111.37	101.33	103.4	110.44	114.09	112.63	104.92	116.8	123.33	107.9	112.96	106.84	103.92	118.69	118.44	108.95	106.08	117.15	119.88	112.99	112.08	109.13	115.95	109.39	115.93	111.05	112.98	113.95	123.07	109.01	117.82	101.37	113.33	107.3	106.95	111.36	113.01	117.63	107.41	107.57
108.15	103.41	107.38	105.33	113.18	111.59	106.49	105.98	109.66	105.79	98.994	108.1	104.39	104.23	100.92	109.63	107.12	100	112.88	108.54	99.695	101.2	100.15	102.52	108.59	93.482	102.93	108.9	120.04	99.889	105.72	118.74	103.49	103.21	114.83	106.9	111.37	100.67	105.67	114.91	110.16	101.86	101.63	107.49	99.63	100.06	113.14	104.14	106.66	103.07
105.58	109.4	106.84	102.8	99.617	106.95	101.62	98.675	104.23	110.29	103.85	103.8	105.53	102.64	102.77	97.128	111.18	107.6	107.33	106.05	109.51	103.1	103.82	99.826	107.84	108.44	109.43	105.84	107.33	105.52	108.6	110.76	109.34	95.762	100.79	101.63	100.41	109.03	97.934	101.3	106.16	104.34	109.32	104.04	105.53	107.28	104.46	103.64	110.08	106.16
107.37	108.59	105.56	110.84	103.45	101.33	105.91	104.93	102.92	100.65	104.68	108.41	100.91	101.64	105.68	98.804	117.34	109.38	104.36	109.14	109.75	104.99	109.42	108.07	106.15	104.18	104.53	108.37	105.15	108.88	113.54	105.38	102.55	106.66	109.21	109.41	111.97	103.6	98.024	107.46	109.53	108.06	100.43	111.48	111.13	107.11	104.56	102.83	98.174	98.591
104.76	107.2	106.61	113.11	109.82	113.65	104.13	118.73	107.3	100.5	108.26	111.34	104	101.39	114.24	102.96	108.03	112.48	113.13	109.49	101.84	107.42	110.8	118.94	106.76	110.06	110.39	104.91	117.07	112.16	109.12	106.58	103.55	108.36	118.48	108.83	99.819	113.66	106.82	116.04	115.17	115.37	120.99	111.91	103.64	108.65	113.34	112.11	101.28	111.03
117.96	107.63	117.69	104.28	114.38	111.77	114	107.9	103.96	115.86	102.4	113.72	111.41	106.69	118.69	109.45	104.13	114.07	99.538	108.22	112.89	104.01	108	116.49	109.57	115.67	111.87	112.24	114.02	110.79	111.76	114.86	108.29	116.28	108.76	109.51	115.73	114.86	121.82	115.43	117.96	112.77	118.59	108.46	117.04	109.8	113.5	111.91	108.82	114.09
112.48	109.74	114.56	112.28	115.64	107.59	111.77	100.45	109.53	115.24	115.73	119.06	116.29	116.28	113.2	109.27	116.29	103.27	108.31	116.77	109.85	121.32	116.13	115.08	117.65	113.55	108.01	111.01	115.58	112.78	114.68	116.74	115.4	107.84	114.6	106.92	115.57	116.28	105.22	112.81	106.3	112.75	111.62	100.62	116.24	109.69	110.37	114.15	107.69	108.34
99.583	99.499	93.507	103.71	96.345	96.733	101.68	102.99	102.91	100.81	110.39	94.307	106.61	87.585	98.091	103	100.66	100.9	103.66	99.981	108.29	108.31	100.67	102.91	109.86	99.098	102.84	109	101.2	102.8	105.87	100.92	103.99	100.56	102.37	105.94	87.941	104.33	101.8	101.14	93.331	100.34	89.688	94.281	98.683	99.549	105.61	97.416	97.621	97.128
112.86	107.37	96.441	111.89	111.7	105.42	98.877	106.74	119.33	110.37	99.319	107.6	111.34	111.41	106.2	107.1	105.61	103.2	117.25	112.13	103.15	104.03	112.14	114.68	100.43	107.03	103.97	106.6	110.68	109.4	103.64	105.63	111.35	111.5	103.91	110.31	106.14	110.18	107.15	104.9	97.573	110.53	109.61	102.14	99.456	101.93	110.22	103.77	101.57	95.978
106.35	98.247	108.93	111.08	99.068	106.76	93.935	104.6	104.22	105.73	102.36	104.54	108.99	112.32	103.74	96.94	104.55	105.1	108.08	98.516	105.01	104.42	104.06	108.48	106.86	109.81	103.96	100.87	107.69	106.7	105.55	93.383	112.89	115.11	100.89	101.59	102.18	111.71	105.33	107.19	106.95	102.2	112.99	101.23	106.18	103.88	100.11	110.3	107.51	101.66
102.21	108.16	107.05	97.844	104.8	104.86	95.537	102.64	102.05	99.717	103.71	103.89	106.04	109.7	102.84	101.45	105.1	99.802	107.2	106.26	104.89	106.13	103.71	107.86	103.32	99.549	96.333	98.427	95.046	94.902	107.82	105.79	98.208	99.276	107.19	106.99	99.687	100.99	101.31	106.74	103.12	94.473	107.98	93.892	105.42	98.348	102.53	101.16	111.88	91.762
106.36	110.53	105.41	103.69	101.83	109.95	113.95	104.21	104.58	104.04	108.89	109.13	106.42	115.32	102.37	108.69	107.71	98.232	98.997	102.94	100.54	108.74	107.07	107.33	110.06	112.73	111.02	109.71	108.5	106.78	106.13	100.95	105.54	111.34	108.31	104.59	109.3	103.64	102.29	106.43	106.65	103.28	113.68	113.48	112.06	101.49	97.339	110.86	112.57	106.78
112.71	123.06	116.6	118.63	114.9	112.62	114.58	111.39	102.45	105.94	116.46	105.96	110.77	122.13	108.9	106.47	114.41	113.4	111.09	113.47	112.61	116.4	101.09	117.74	112.01	114.04	117.92	115.81	114.59	111.23	115.3	117.01	113.21	117.23	112.43	106.83	117.18	107.75	108.65	110.73	109.8	114.69	109.38	113.3	116.9	114.03	114.02	101.68	110.89	112.99
109.07	95.842	107.27	109.72	110.19	111.63	108.75	106.44	99.071	103.07	104.68	101.48	96.94	108.73	104.69	105.05	115.02	98.467	108.04	104.38	102.66	98.538	108.21	96.454	101.33	109.85	99.946	110.28	109.53	103.23	108.84	108.85	96.95	105.2	103.87	122.61	99.891	112.06	104.8	105.97	101.98	101.08	104.98	110.48	99.12	104.29	107.74	104.82	107.39	104.22
96.477	102.33	104.33	104.15	98.091	102.43	91.411	97.028	98.945	99.219	101.05	100.75	102.08	100.32	94.772	107.92	100.85	105.38	102.81	94.321	105.47	104.55	102.87	99.241	97.206	107.61	114.1	98.86	86.267	97.411	100.55	103.92	90.975	93.258	96.213	100.01	104.03	89.501	101.4	82.952	98.228	102.04	105.62	108.27	105.48	97.66	101.81	104.32	104.09	94.977
110.97	113.71	104.93	111.13	109.77	114.66	111.12	109.37	103.96	118.6	108.5	109.1	99.512	110.82	107.21	108.12	115.56	111.2	105.02	117.21	117.61	113.25	114.64	118.92	111.21	109.01	108.14	114.3	110.22	113	107.44	112.78	117.01	117.47	116.41	107.76	116.03	110.11	113.85	108.19	121.46	103.1	114.96	109.03	109.35	109.07	111.48	112.97	116.3	106.03
113.24	114.09	111.61	116.01	103.62	110.47	106.82	111.3	112.3	114.47	116.72	110.14	117.94	115.49	110.37	106.03	122.16	118.19	114.23	106.26	112.04	114.03	105.69	111.23	110.61	111.24	111.06	114.71	104.21	112.64	112.68	103.58	111.06	114.79	110.59	127.26	113.39	111.69	112.74	109.88	112.56	106.63	109.34	104.46	113.07	115.9	107.11	110.57	104.6	114.85
112.44	101.47	114.15	111.37	111.53	101.8	116.76	101.75	119.19	118.53	104.73	106.92	109.69	109.97	110.9	112.3	107.11	103.55	107.65	113.93	107.14	115.56	113.47	110.13	106.56	106.48	102.88	119.37	109.54	102.12	106.71	108.41	116.64	106.86	96.1	111.97	112.91	107.06	102.52	116.83	113.96	111.78	103.88	105.25	120.57	108.64	107.54	100.6	118.71	111.39
98.633	110.56	101.86	108.63	106.75	104.26	110.56	107.49	106.59	111.8	100.87	108.8	99.856	104.05	105.9	116.54	97.256	103.91	113.47	106.89	107.76	107.92	100.86	107.21	113.15	105.05	107.24	109.04	112.6	102.27	107.46	100.99	108.55	112.02	106.71	106.77	104.12	104.43	114.22	104.34	107.52	107.7	108.21	100.72	107.52	113.54	108.92	105.9	99.739	108.16
103.5	120.97	117.39	111.88	108.32	110.93	115.52	104.75	120.23	111.3	116.1	118.39	113.85	114.17	118.74	114.61	113.83	114.71	118.18	112.41	117.22	119.17	111.52	108.12	107.82	107.94	115.32	113.68	112.43	113.84	117.68	109.73	112.02	99.538	120.82	111.72	113.11	114.36	112.47	114.07	109.55	99.711	119.75	114.08	110.85	117.9	108.56	122.2	107.72	117.33
97.365	101.04	91.767	104.58	96.443	94.678	99.309	99.021	98.588	101.58	101.83	90.21	99.56	97.346	98.622	95.915	99.732	100.61	96.517	102.42	103.36	101.12	90.408	101.43	93.443	93.668	103.79	98.77	96.863	100.82	100.61	102.29	105.98	103.09	94.26	97.89	103.89	92.338	101.13	107.09	94.898	103.63	102.76	102.97	100.97	101.8	102.19	94.58	94.993	94.46
114.13	110.69	111.11	111.82	112.69	104.83	114.73	116.34	116.66	118.92	109.02	115.99	107.83	120.13	106.13	118.73	113.05	114.29	114.97	112.82	117	113.14	105.96	110.34	114.93	114.07	113.21	117.2	113.66	111.12	117.02	111.22	107.69	120.4	114.12	108.75	115.18	109.17	114.8	116.78	116.85	119.95	116.59	109.28	113.65	113.4	115.76	116.38	113.81	110.87
101.74	110.2	116.86	99.482	106.94	110.35	115.83	100.95	94.728	103.88	112.13	103.75	101.94	107.07	104.37	103.14	102.53	105.75	112.19	104.7	107.56	109.41	106.48	109.74	105.16	111.82	100.21	105.24	109.61	111.84	112.91	106.7	106.64	102.85	105.7	109.55	108.8	107.75	118.5	105.19	107.75	103.94	104.02	105.55	105.11	109.74	99.89	101.24	100.27	109.6
107.49	104.36	108.58	100.13	100.2	107.54	106.93	105.88	98.79	100.58	103.84	106.69	111.96	105.61	101.23	104.06	93.218	106.04	104.48	105.12	102.25	107.32	98.521	101.42	102.37	103.62	105.08	110.46	108.71	99.265	97.291	101.75	102.56	110.82	103.41	104.59	105.41	105.3	101.33	101.54	106.51	97.085	96.299	103.93	106.74	112.63	105.91	97.768	99.705	109.3
99.242	97.899	93.524	105.02	107.66	95.189	96.35	99.533	99.347	104.35	103.76	108.47	94.115	97.128	97.358	107.55	101.26	99.694	110.52	105.29	103.69	106.92	101.34	100.98	100.22	97.798	99.372	101.86	100.47	99.117	99.901	102.32	106.68	99.751	98.608	101.46	97.188	94.72	105.19	108.78	107.11	102.7	83.146	104.11	96.808	95.446	108.77	104.55	98.093	105.74
115.77	122.34	123.4	119.51	119.24	125.65	102.63	112.28	126.82	112.69	110.38	120.64	123.83	105.21	119.84	118.26	110.53	115.52	116.13	113.73	116.52	119.81	123.95	117.1	114.63	120.94	116.6	114.37	112.71	122.32	123.48	117.94	122.62	114.31	130.24	128.32	121.36	119.35	113.42	112.22	109.06	110.01	114.7	108.24	130.18	114.31	116.37	110.52	120.64	118.29
115.97	113.46	105.69	117.32	111.76	111.19	104.22	101.26	107.02	114.22	107.31	120.02	113.03	117.97	123.75	110.58	109.34	110.95	116.07	116.46	111.94	112.19	112.4	112.19	110.55	111.8	108.01	109.65	120.41	108.41	114.13	102.19	106.59	106.03	104.24	101.87	108.71	117.61	108.66	99.224	107.64	109.75	119.94	114.12	115.86	120.91	116.71	104.31	111.06	119.43
108.44	108.1	106.59	112.17	120.57	106.9	110.8	106.93	113.99	105.85	109.88	112.31	99.028	114.86	111.22	111.63	115.64	114.01	116.39	109.36	114.51	113.08	115.73	105.86	113.77	117.02	108.87	111.12	111.2	113.05	104.92	117.82	115.22	102.7	113.99	110.1	112.65	110.9	109.65	109.44	112.79	105.37	109.51	111.79	115.99	116.32	113.6	115.9	111.49	114.72
101.28	109.02	105.94	110.79	105.28	112.94	105.31	108.25	101.58	99.56	108.21	105.66	99.101	102.32	99.07	102.97	107.91	100.84	102.46	107.35	110.26	99.262	105.14	109.78	103.78	103.55	111.43	98.452	103.66	103.76	104.7	98.187	105.03	96.851	105.44	106.29	98.94	99.087	107.93	112.78	111.7	106.97	102.97	104.7	102.77	103.51	111.58	110.55	115.26	105.74
100.07	93.266	100.33	97.847	105.95	98.373	95.131	101.11	95.265	105.67	107.06	95.905	92.418	107.62	105.14	104.74	95.622	89.441	105.28	99.557	91.673	100.95	96.092	101.93	102.43	93.656	95.863	97.112	109.16	100.87	89.924	107.96	103.95	94.917	99.523	101.83	105.74	94.559	95.011	93.953	101	88.913	95.195	98.413	93.587	99.534	104.56	93.427	106.64	101.06
104.4	108.78	106.19	107.71	108.2	103.22	95.398	104.33	101.54	112.28	108.3	105.11	108.67	113.15	103.12	114.05	98.465	106.13	110.9	112.13	109.15	105.91	97.415	102.61	99.021	104.76	99.451	100.26	100.55	102.27	100.15	110.23	106.83	113.5	104.8	112.94	105.53	110.75	106.79	100.52	104.26	107.82	91.534	105.31	104.9	105.39	102.15	99.79	96.918	102.84
113.37	107.91	102.13	112.01	113.09	108.42	114.81	115.24	107.94	108.31	107.22	104.39	110.23	108.66	108.28	116.55	111.45	113.64	117.11	103.3	116.37	105.1	101.91	113.88	112.14	115.24	126.13	104.35	112	108.81	110.29	101.07	111.58	112.62	113.46	119.6	105.58	107.63	104.63	119.85	110.75	104.43	119.75	113.33	113.02	110.13	110.52	115.2	102.59	114.38
98.31	112.84	111.46	100.95	102.42	106.63	102.86	96.271	109.88	112.71	108.91	104.37	102.85	104.98	108.26	97.931	108.4	103.68	101.37	103.14	106.77	105.05	101.84	101.51	103.91	107.09	105.25	116.87	107.95	112.22	107.66	100.74	105.32	108.33	107.03	107.52	101.23	107.68	108.9	108.29	98.872	110.09	107.56	110.61	118.34	112.4	108.42	107.88	109.49	102.2
104.12	99.115	91.557	95.463	107.06	111.49	100.98	111.44	91.073	99.567	98.485	102.7	100.02	93.05	90.18	97.084	89.283	99.422	103.07	105.39	100.15	99.965	105.74	100.82	97.972	94.453	101.83	95.56	96.922	95.568	97.996	101.33	105.22	106.68	104.01	103.11	105.88	102.38	97.287	99.813	102.14	102.12	102.85	109.18	94.169	100.95	96.655	94.357	101.36	104.47
100.67	100.89	113.23	112.55	104.55	105.11	104.03	99.108	102.38	103.46	101.98	103.64	102.87	111.78	102.27	107.77	112.61	112.44	105.81	101.41	97.598	112.32	104.15	107.72	110.17	113.77	106.09	108.5	108.84	104.11	111.79	106.63	102.12	97.235	95.637	108.93	110.13	107.31	111.56	92.943	112.01	110.91	101.4	104.27	103.01	106.25	104.53	114.09	107.85	100.74
112.7	103.63	98.716	109.67	103.04	107.99	107.16	114.47	99.186	107.77	101.89	101.31	106.55	105.46	102.22	110.18	111.54	109.13	100.54	104.79	102.86	107.71	109.26	102.46	97.225	105.24	106.04	113.57	94.096	103.76	100.64	103.27	110.66	102.7	105.51	101.89	109.07	108.43	110.07	104.92	109.34	93.566	107.31	101.33	92.854	105.44	115.66	114.06	112.13	110.16
100.66	109.91	105.39	99.757	102.5	111.97	106.52	110.41	105.7	100.06	101.39	109.24	102.51	102.17	106.64	109.19	108.34	106.14	104.3	99.671	107.61	102.88	106.35	110.03	99.91	113.53	105.87	105.18	106.27	102.11	102.4	101.51	105.47	102.92	107.1	100.44	107.08	104.07	115.74	93.808	107.61	112.46	112.91	113.49	102.82	103.93	96.06	105.32	102.11	110.09
102.77	103.61	99.116	106.05	104.52	98.964	116	100.36	103.75	104.53	106.97	111.58	105.88	89.963	109.62	106.75	108.56	104.74	101.91	104.27	99.065	91.928	102.16	105.25	112.92	103.43	102.51	104.97	96.154	110.23	104.23	111.02	106.24	105.1	98.645	109.67	102.36	102.22	103.91	105.58	99.115	107.38	113.49	103.18	109.81	103.37	101.05	102.07	108.14	97.595
104.87	95.652	98.679	111.81	109.25	114	102.99	97.736	109.6	116.01	100.1	108.03	106.65	103.77	111.33	104.2	98.694	100.05	111.55	106.52	104.03	106.79	101.01	109.56	102.16	106.93	104.25	97.835	99.499	112.24	110.85	112.2	103.61	112.38	113.34	97.288	108.93	106.26	109.33	111.48	108.26	99.437	103.75	107.39	109.51	105.67	103.53	111.69	102.14	104.61
116.16	115.27	112.63	110.45	110.29	112.09	108.69	113.38	110.2	114.74	106.79	106.74	111.83	116.35	112.72	110.11	106.66	109.02	103.4	104.08	97.763	111.15	111.27	105.27	116.14	121.89	110.8	111.19	119.11	114.48	109.35	110.61	113.17	116.43	115.25	114.73	102.91	110.73	108.47	109.86	112.93	114.67	110.71	119.17	122.04	104.62	110.98	113.35	109.95	110.16
101.95	100.69	115.88	102.91	110.43	97.886	106.84	96.815	101.68	109.96	103.36	93.385	94.007	99.33	86.949	102.03	98.028	112.01	95.962	94.6	92.508	105.21	92.988	92.459	102.2	104.41	95.272	98.694	98.635	102.6	105.52	99.741	100.03	97.939	95.806	97.11	95.932	101.52	94.3	99.371	98.666	100.65	103.97	104.08	102.43	102.07	99.959	103.68	99.845	102.47
110.6	115.38	114.67	113.16	114.73	121.16	113.64	108.35	119.92	107.7	107.83	118.56	110.43	114.24	110.07	117.56	105.99	103.97	133.5	114.08	113.02	112.64	111.49	109.78	109.38	112.76	112.31	109.76	113.64	115.1	107.82	118.75	113.61	120.99	110.76	105.57	115.52	105.41	110.16	114.55	114.9	103.84	112.53	113.99	107.25	115.4	121.17	110.83	98.906	110.83
110.08	116.19	109.39	110.76	112.05	104.89	100.72	113.34	113.71	110.53	104.19	108.78	113.76	103.33	106.51	115.16	115.69	113.83	111.7	104	110.41	115.19	120.03	112.96	109.4	113.17	114.06	107.06	106.08	109.61	111.12	106.68	120.95	107.69	114.59	104.64	113.49	116.65	116.58	116.26	109.05	109.29	108.55	109.97	110.89	117.51	113.27	103.01	104.91	117.18
106.84	105.57	102.64	113.51	107.41	109.13	114.38	112.76	113.93	110.07	106.86	112.43	114.6	112.29	113.88	106	113.64	110.03	117.6	119.23	109.34	115.06	106.62	116.03	108.77	109.18	107.41	113.85	110.99	104.7	98.548	112.63	113.11	113.13	108.83	108.44	118.32	110.57	113.01	101.51	109.73	108.77	106.23	119.17	109.3	111.34	113.2	113.91	114.23	100.95
118.22	107.81	112.13	114.46	109.62	106.14	108.4	114.28	110.15	108.19	108.96	109.83	105.53	114.37	105.49	117.55	116.37	111.81	119.45	108.82	109.02	109.51	114.51	119.04	113.34	112.67	108.61	119.24	110.95	107.49	117.89	111.7	114.36	113.21	114.06	109.78	108.23	100.97	112.96	113.6	108.53	100.39	111.02	115.13	103.7	108	110.36	117.45	105.65	114.04
109.86	104.87	100.7	108.51	102.14	102.78	110.42	97.102	101.51	107.6	97.079	102.43	103.38	111.22	105.38	106.78	113.22	99.442	98.304	102.19	109.99	108.87	110.67	106.21	97.936	106.84	110.91	104.06	103.84	96.24	110.04	105.73	111.06	109.59	109.12	107.87	113.51	101.91	104.94	109.63	100.16	111.75	96.643	108.44	113.37	109.36	99.627	94.425	107.94	108.4
111.56	114.28	118.03	105.18	103.79	102.27	105.03	112.46	110.62	100.24	104.45	109.29	112.8	104.16	107.71	102.41	110.16	120.02	110.99	111.69	111.59	106.53	106.09	105.29	118.81	103.8	105.57	110.1	112.7	114.72	112.9	112.62	106.26	107.24	114.33	114.09	110.49	109.94	111.52	108	104.89	105.36	114.27	112.8	107.83	108.84	109.86	114.29	104.62	106.47
110.03	93.5	99.501	99.896	90.113	103.2	98.888	104.36	101.36	103.08	106.86	95.786	98.62	93.975	98.277	99.29	89.589	97.38	100.28	95.513	95.649	101.35	94.508	101.38	93.292	107.72	100.55	97.168	96.055	100.54	92.946	98.995	101.55	103.48	93.517	109.55	96.499	100.47	104.05	110.94	105.24	97.314	100.77	93.479	108.65	97.624	102.61	106.67	98.91	102.74
105.31	104.7	108.64	115.79	118.37	113.66	111.38	115.35	120.13	116.32	103.75	114.86	109.95	112.95	108.9	109.16	98.272	113.12	113.11	104.36	117.55	102.62	110.56	107.23	112.77	104.92	109.76	102.33	110.75	112.38	114.96	119.62	111.32	107.79	117.66	106.76	109.24	105.14	104.69	115.12	108.41	116.2	111.34	112.36	107.43	98.991	110.83	110.72	107.13	107.45
109.44	109.2	106.64	109.32	108.19	114.39	104.47	120.74	112.78	106.74	111.02	121.87	103.19	114.03	115.64	115.28	112.54	111.3	104.98	101.56	112.18	100.1	112.56	112.21	110.51	110.46	109.51	101.99	111.26	110.79	117.78	114.99	120.1	108.27	107.41	105.34	110.57	106.04	104.42	110.19	116.06	104.83	114.83	104.31	109.9	99.456	103	111.14	114.95	115.22
107.08	115.17	109.02	108.35	107.35	111.78	104.25	102.28	107.4	115.11	108.24	120.99	116.83	109.17	117.88	112.38	111.77	113.8	118.81	112.4	118.64	110.39	115.17	112.76	111.23	120.04	115.99	106.31	116.41	111.06	113.98	116.6	124.71	103.81	112.55	110.34	106.16	117.42	118.24	110.05	119.09	108.72	111.82	113.75	111.9	106.62	114.3	106.22	116.39	107.31
97.802	104.63	109.21	97.447	99.729	106.58	101.77	107.94	106.81	109.27	94.53	107.4	102.48	106.6	96.94	120.89	99.537	106.64	109.79	104.16	106.13	107.51	109.57	101.28	108.18	102.81	107.15	110.95	112.95	103.55	104.35	118.8	112.1	107.44	109.11	113.83	110.75	96.03	100.04	109.33	114.65	113.83	103.56	106.41	114.32	106.24	104.65	106.58	106.26	104.94
101.22	101.81	102.96	103.36	107.42	98.416	110.89	100.71	105.34	105.4	95.455	111.87	110.9	101.76	107.68	104.28	102.06	104.11	110.37	97.662	108.51	96.739	94.147	101.17	103.95	103.39	101.77	103.12	99.62	98.208	107.15	100.56	101.9	98.603	105.96	105.7	100.84	107.02	101.52	102.99	109.79	93.283	113.05	102.79	110.38	104.18	104.79	112.11	110.1	106.78
113.24	105.36	112.14	117.78	119.61	116.52	117.92	109.57	113.53	110.46	108.01	111.51	107.86	109.84	112.92	116.68	114.24	116.96	109.07	111.57	115.57	115.13	110.15	102.61	117.3	103.24	105.09	111.68	103.61	104.67	115.97	111.25	106.84	108.58	112.16	109.76	106.99	110.92	116.79	107.75	111.38	110.79	106.1	111.91	113.24	111.12	114.57	112.6	112.23	112.33
104.15	99.484	107.33	101.68	99.294	101.85	110.4	101	103.04	104.51	103.22	103.19	108.29	105.32	104.92	112.14	103.7	101.96	106.25	104.66	113.73	100.32	104.25	106.68	106.76	105.07	106.07	107.69	113.97	106.82	106.78	103.87	105.62	103.76	102.71	106.54	109.25	108.71	118.85	93.728	98.382	106.49	110.41	109.8	106.56	108.26	98.881	104.51	104.19	104.49
107.1	113.14	107.15	108.32	116.73	113.13	107.76	102.14	117.68	109.09	108.02	110.58	118.79	106.48	113.56	114.74	111.36	108.14	109.94	105.41	112.01	110.19	110.64	109.55	107.59	111.57	106.87	113.95	113.07	116.12	106.72	110.27	109.02	125.65	111.56	117.36	110.1	107.65	106.55	110.96	114.44	113.38	109.08	104.45	116.39	106.01	113.39	123.13	111.03	111.53
101.48	111.84	101.31	110.54	108.22	101.89	106.59	104.93	102.04	102.65	99.989	105.99	108.47	98.347	111.24	104.48	104.75	105.64	107.08	109.06	104.96	108.29	106.5	107.02	105.84	106.94	109.73	103.66	104.63	117.29	99.088	106.4	100.89	104.99	100.39	101.36	96.127	92.805	110.52	96.819	108.74	116.23	108.32	108.42	107.27	112.33	105.65	104.83	101.91	104.45
111.81	107.48	116.06	112.1	113.76	113.59	108.93	111.86	116.16	107.46	114.58	113.29	104.59	121.83	114.64	96.945	112.77	117.11	120.46	101.3	110.59	107.51	113.56	115.98	120.92	111.84	115.9	112.25	106.82	113.66	118.25	108.36	112.1	121.17	114.18	104.04	113.88	120.91	115.37	108.31	115.78	110.41	116.84	112.53	106.48	113.98	108.19	113.19	102.45	117.97
104.48	105.94	108.57	105.21	110.09	99.394	104.75	105.07	107.51	107.84	95.498	107.72	107.09	92.927	108.17	100.09	112.21	107.28	101.07	107.32	101.22	100.44	112.49	103.47	97.193	106.38	97.726	100.64	104.08	106.47	118.21	107.49	102.87	98.858	100.46	106.38	107.94	110.97	101.54	102.63	101.07	113.19	106	100.21	106.28	109.01	105.72	111.71	110.3	105.73
107.74	99.779	101.05	111.63	112.64	101.93	105.44	105.65	99.599	108.51	95.255	106.41	91.964	102	98.655	105.39	107.76	101.9	102.16	96.264	109.26	106.57	107.99	116.67	110.55	100.67	104.92	105.89	104.11	86.797	115.03	107.3	111.18	102.62	107.55	101.68	103.46	97.744	110.33	101.67	117.08	100.48	104.21	104.56	101.9	101.35	105.55	100.06	109.1	103.46
111.78	106.72	111.8	111.23	115.06	114	106.81	113.38	117.55	111.07	116.53	111.35	107.6	108.81	113.69	102.07	117.56	108.59	117.66	117.07	113.93	109.5	113.29	105.76	112.84	113.6	103	120.19	121.32	115.43	105.44	112.25	117.69	118.17	110.07	106.95	102.96	109.74	107.77	116.69	113.74	109.66	105.34	111.43	106.87	109.88	114.37	112.69	109.41	112.79
100.24	93.445	96.205	93.404	93.265	87.15	99.517	107.5	102.41	110.77	98.674	104.51	105.85	94.095	97.083	92.51	95.633	100.29	105.88	101.61	104.54	100.47	106.13	99.021	96.495	106.08	97.205	108	105.15	100.54	100.6	98.849	91.194	97.519	101.09	91.433	101.27	100.3	102.89	115.37	100.56	104.66	99.825	98.697	103.89	107.11	108.99	93.944	102.47	94.067
114.57	103.66	105.54	101.01	109.16	110.56	105.02	109.75	112.61	113.23	116.62	114.73	111.57	117.8	115.55	112.86	114.28	118.37	110.45	112.1	109.08	105.1	114.7	119.13	103.13	117.38	108.86	117.3	111.85	119.47	113.59	114.15	120.36	117.08	108.15	116.48	105.42	110.58	104.11	107.86	104.4	115.55	113.71	100.45	113.46	113.58	110.92	112.62	115.55	113.79
112.27	103.18	103.05	114.38	101.45	108.73	102.19	105.44	105.98	106.95	106.72	99.229	100.04	108.93	101.11	104.51	108.07	104.4	104.41	106.24	104.3	111.35	108	110.88	99.862	116.72	100.73	104.12	114.23	115.76	102.96	94.404	99.497	109.38	104.13	107.43	106.17	100.14	104.21	106.44	106.9	98.918	103.84	108.53	107.84	103.29	110.97	109.11	103.07	114.76
107.75	102.61	102.48	107.58	108.17	113.7	105.96	103.48	109.38	103.7	114.87	107.13	107.72	105.67	99.149	104.72	110.33	105.04	104.3	109.29	111.52	106.04	110.94	117.41	112.84	103.27	100.26	112.04	108.44	96.434	105.93	108.63	106.78	106.8	112.35	101.26	104.22	108.95	104.55	102.26	98.673	105.48	107.84	100.9	103.3	106.59	103.36	106.69	103.18	107.36
107.14	96.21	107.14	108.75	97.949	104.4	99.016	105.67	102.21	111.66	105.11	99.23	111	103.88	115.31	107.39	104.04	100.92	99.137	99.681	103.97	116.81	114.55	105.96	99.122	104.34	113.31	110.69	97.412	103.8	111.55	103.36	111.44	106.13	101.36	116.04	114.14	108.72	106.23	104.79	107.65	99.881	109.88	106.27	109.88	105.4	118.12	109.91	114.33	108.28
105.26	122.34	98.878	105.57	111.14	116.2	100.59	103.41	101.45	104.58	96.067	103.62	104.69	98.936	103.18	105.53	115.14	109.07	99.516	110.55	101.12	102.9	94.495	101.1	99.972	105.44	110.15	100.34	100.41	109.71	104.62	109.69	101.71	110.17	112.55	102.9	107.99	102.52	105.48	98.83	107.01	99.314	103.23	109.22	107.54	103.14	103.7	112.93	114.44	112.29
101.73	107.2	108.49	93.668	102.02	101.75	104.47	104.35	108.14	112.43	101.5	107.22	108.03	103.17	100.66	96.585	102.94	107.41	104.28	93.722	111.9	91.994	107.64	111.19	104.93	108.39	103.51	104.41	112.38	106.75	104.69	106.06	104.59	108.48	96.4	102.49	105.38	98.498	102.56	101.06	104.91	108.49	102.54	103.28	108	109.76	100.76	105.84	108.77	107.99
103.43	106.07	102.89	102.49	101.64	104.63	103.82	106.72	105.26	104.37	111.63	99.416	103.06	102.43	103.73	108.87	111.42	104.81	105.68	101.29	103.25	108.04	103.24	106.63	109.56	103.96	117.69	101.39	107.51	105.97	101.41	106.3	105.76	104.11	110.75	106.11	108.84	102.74	104.51	99.708	105.32	119.99	102.99	103.49	105.08	99.93	102.62	99.343	108.14	103.77
107.51	105.03	113.93	111.36	110.89	120.78	110.59	116.35	118.11	103.23	114.5	121.98	111.15	105.77	110.4	111.05	120.05	112.87	112.88	110.02	111.22	111.37	117.06	112	113.83	109.2	111.21	103.79	114.99	116.79	116.02	109.94	112.22	110.37	109.73	109.09	109.91	115.78	108.66	112.71	114.93	114.98	122.21	117.08	111.27	117.58	122.5	115.76	117.45	113.54
103.28	98.443	106.45	100.88	114.53	102.01	104.62	110.1	107.61	109.8	106.01	104.15	102.1	113.14	97.401	99.757	113.29	105.6	107.96	102.23	110.47	117.55	110.53	106.47	106.99	104.67	105.78	112.52	98.083	108.29	105.07	115.23	99.469	106.66	102.21	101.26	105.02	105.52	109.98	103.69	121.36	104.29	108.45	102.16	107.26	110.57	108.1	100.42	101.16	114.56
104.58	104.66	108.8	102.54	107.01	106.02	101.03	115.97	100.86	114.3	108.38	101.57	103.82	111.84	104.3	102.46	112.73	94.934	105.6	108.48	98.181	108.53	107.8	104.22	102.66	111.24	102.42	119.89	108.71	99.85	104.17	107.47	98.2	101.63	103.81	103.64	109.64	103.72	116.71	108.45	104.97	107.59	98.933	105.09	119.19	101.97	110.13	94.327	101.43	102.08
102.07	107.91	97.463	95.513	104.81	99.413	104.57	103.21	101.86	107.55	98.485	102.93	104.5	100.44	105.15	104.82	105.76	100.57	105.52	105.75	91.139	105.43	113.27	102.59	101.99	104.35	104.37	99.611	105.77	105.98	96.576	104.7	99.246	110.24	101.3	94.124	113.41	101.89	108.91	102.67	108.23	96.909	98.473	99.428	104.71	110.76	100	99.074	104.68	106.98
116.25	101.41	110.91	98.622	105.36	102.54	106.68	106.25	107.65	103.4	106.58	103.45	103.32	105.84	103.88	108.65	98.184	94.649	101.97	108.32	111.65	114.76	101.86	110.84	104.09	110.35	105.6	112.75	106.58	96.646	102.67	109.75	104.29	95.173	101.93	100.29	101.16	102.6	105.87	99.55	105.4	113.66	103.66	115.58	110.03	105.36	105.8	107.91	111.75	106.71
106.95	105.66	111.14	102.55	105.68	107.93	102.88	115.62	106.34	104.85	105.55	100.9	109.38	112.07	100.43	109.61	100.03	104.12	100.51	98.474	98.931	100.26	106.97	104.33	101.29	107.32	106.37	109.11	114.11	94.361	111.56	107.3	110.5	112.01	103.73	105.46	94.037	102.91	104.09	114.6	110.59	101.17	104.68	106.36	112.01	103.38	114.26	96.571	102.95	105.17
105.12	101.62	108.12	109.29	108.92	105.26	111.65	115.51	119.02	115.73	115.4	115.34	111.34	115.49	119.81	110.17	106.29	124.26	107.31	115.45	111.73	114.9	129.02	111.49	107.18	117.41	116.77	115.94	103.67	115.09	112.13	104.1	116.55	111.54	110.18	127.79	119.98	109.18	110.86	111.92	120.02	114.08	109.5	116.63	109.1	111.96	106.05	110.47	112.92	107.81
106	107.47	102.33	97.988	103.22	98.619	106.29	96.443	96.344	108.71	97.862	101.74	108.73	103.49	104.47	109.1	104.84	104.95	106.76	111.15	96.142	104.49	113.75	112.58	99.189	107.09	99.027	94.597	97.969	103.53	93.56	108.16	102.22	109.48	108	101.88	97.754	106.85	102.4	106.19	109.76	98.395	100.24	105.39	104.66	102.49	105.27	109.31	103.79	102
113.3	116.88	122.25	110.45	111.08	115.28	115.41	114.74	100.72	115.36	115.18	111.38	113.55	101.97	108.59	114.41	120.37	112.01	110.29	115.92	114.88	118.44	111.18	115.63	108.64	102.3	108.95	102.13	110.56	104.75	107.4	103.82	107.09	109.14	110.15	107.19	105.61	111.62	114.58	109.76	112.93	109.52	115.71	109.92	109.22	120.61	104.09	122.6	118.22	112.38
104.92	109.84	104.09	89.241	109.66	109.6	111.27	104.71	109.07	100.14	111.7	106.12	106.68	111.47	108.77	104.84	102.62	104.74	100.3	107.42	99.603	112.81	104.55	102.6	106.01	101.94	98.445	108.22	108.27	106.53	106.56	113.44	104.07	108.89	106.46	105.34	109.63	99.388	96.581	107.74	103.64	101.77	107.59	102.2	106.51	105.98	112.14	109.01	103.79	109.7
115.71	106.73	111.35	102.51	104.1	107.92	96.475	110.03	112.31	101.74	110.87	104.19	110.02	101.32	110.02	106.75	104.83	105.73	103.74	103.67	108.06	111.31	113.61	107.13	110.99	100.84	103.94	107.33	111.3	112.39	109.17	100.49	99.398	108.13	106.36	107.5	104.13	110.69	102.36	107.08	108.71	113.83	103.54	110.03	107.46	96.301	102.25	109.42	116.69	103.29
96.598	110.39	105.39	104.36	99.846	104.98	98.85	105.05	101.43	96.759	105.84	92.742	98.745	97.555	110.41	97.98	100.68	98.697	101.54	102.71	97.2	106.3	91.714	96.476	94.416	104.76	95.468	96.069	107.39	100.85	99.649	98.284	104.35	102.14	103.92	96.168	106.95	101.44	102.03	112.12	94.556	99.319	101.38	97.25	98.271	93.75	104.42	103.26	97.258	101.55
110.45	102.16	110.89	108.16	106.81	97.891	103.83	104.68	106.36	106.9	101.32	104.64	103.54	109.54	112.48	105.55	113.99	103.97	96.881	100.77	104.54	106.23	98.595	98.372	114.77	105.39	99.377	108.62	108.31	112.57	109.12	97.038	109.82	104.4	103.67	103.92	105.31	98.613	106.27	96.004	99.894	106.76	113.37	105.61	107.49	114.75	102.48	101.08	94.043	109.63
107.01	103.19	108.26	108.98	105.21	104.98	104.41	115.53	108.32	102.8	101.54	116.62	108.33	104.08	106.18	111.55	113.91	104.44	100.86	115.39	110.41	110.36	102.07	104.15	108.2	111.9	107.4	106.78	104.87	103.73	105.28	111.53	99.052	105.75	110.89	109.85	101.52	103.85	102.78	103.77	118.59	110.35	104.99	101.03	104.78	105.51	103.82	102.18	110.92	100.75
114.9	114.46	109.66	105.81	109.16	113.51	113.01	115.53	110.37	108.34	112.44	120.72	102.78	111.43	117.37	112.18	111.24	118.08	98.498	105.72	124.4	114.43	116.2	112.9	113.97	119.72	110.72	105.64	113.91	108.93	114.24	114.6	101.02	119.52	108.65	112.89	107.6	112.64	100.43	106.06	119.71	115.86	105.59	113.41	111.57	112.76	97.981	109.47	120.88	112.34
107.53	102.49	114.29	103.52	108.78	103.3	97.143	104.24	109.23	110.07	104.47	103.94	104.88	107.85	107.87	109.77	97.888	102.46	105.71	100.12	105.22	107.07	110.75	93.917	112.27	107.17	101.36	109.36	109.1	105.93	111.56	106.9	109.47	104.42	105.29	113.15	109.2	104.55	105.66	102.82	110.99	112.96	106.24	98.984	112.01	95.508	105.43	107.6	108.78	110.25
117.28	111.39	119.37	117.34	105.57	118.28	111.32	111.56	114.92	109.45	115.18	113.54	120.32	110.83	118.16	109.46	109.98	111.89	116.07	112.99	107.55	102.96	105.97	112.17	107.8	106.61	111.21	106.7	124.4	111.32	115.93	111.62	111.1	112	108.09	107.33	112.75	110.38	117.14	110.81	106.47	103.25	113.76	107.61	108.26	110.2	116.54	109.88	109.94	104.77
105.86	104.89	99.377	100.57	100.73	96.331	101.32	113.07	98.141	109.66	93.544	103.13	102.16	98.477	105.37	102.33	104.22	106.51	106.74	111.13	106.54	107.99	104.8	106.57	101.97	101.23	102.01	104.86	104.06	99.573	113.13	106.71	104.23	104.93	108.72	94.546	95.665	112.66	107.95	105.11	104.93	96.545	111.31	110.59	103.42	92.431	108.1	106.64	103.77	112.46
117.2	107.96	107.37	115.2	118.98	113.23	109.57	111.84	107.76	115.71	116.33	106.1	122.36	119.18	110.99	104.44	102.27	105.13	104.89	118.48	113.42	111.9	105.52	118.95	106.25	112.76	114.08	106.01	115.78	114.8	111.03	116.29	106.44	111.86	106.41	121.43	108.7	103.61	106.04	114.63	117.15	99.851	114.42	114.11	111.93	110.14	119.83	108.45	112.3	125.66
105.47	110.36	103.36	99.115	99.948	106.91	106.11	107.41	108.56	112.42	110.83	103.67	99.94	107.8	112.4	108.36	107.42	108.34	109.99	109.83	106.55	96.183	101.06	108.14	105.67	120.4	97.754	103.73	109.4	110.42	105.3	101.38	107.24	114.31	112.09	111.11	101.94	107.87	103.39	113.29	103.94	101.95	113.42	101.97	104.62	99.14	103.99	111.85	104.61	104.47
96.65	107.84	104.42	109.44	104.53	104.68	108.19	107.15	102.45	111.11	100.56	103.06	120.06	104.67	109.49	107.62	107.91	108.32	97.588	111.43	102.62	110.14	106.39	105.18	104.12	105.04	106.43	106.16	105.4	110.3	103.58	103.01	105.87	98.453	109.99	100.68	103.65	108.9	106.21	113.35	102.12	107.65	109.88	94.581	102.25	105.27	109.74	106.81	103.12	104.57
102.96	109.03	94.701	101.8	102.89	100.7	97.657	108.86	101.99	99.107	100.39	102.54	92.891	107.88	105.97	97.664	108.61	93.519	98.223	99.59	105.01	101.7	99.543	90.533	99.373	110.24	103.32	100.36	95.314	101.62	103.66	103.38	105.75	104.75	99.376	101.4	107.47	95.566	104.4	104.18	106.87	99.386	105.47	106.81	103.74	96.451	107.1	105.47	105.69	105.94
103.81	105.67	109.68	102.57	105.18	96.121	103.69	102.63	99.169	112.06	106.72	104.57	109.7	104.08	100.35	107.53	106.22	109.85	106.73	111.91	108.4	105.34	104.14	102.08	101.63	102.22	105.31	107.1	104.69	106.39	98.327	109.3	113.08	104.67	113.45	99.275	100.22	98.369	105.07	110.7	100.38	101.15	105.19	102.97	95.038	99.65	106.04	108.69	102.93	104.19
105.1	97.862	109.3	106.06	98.78	112.48	112.41	107.85	109.43	99.18	109.51	115.32	100.19	102.64	105.62	112.24	98.206	103.19	93.523	97.257	106.93	105.54	103.42	109.95	109.39	105.67	113.95	108.57	105.21	103.04	103.06	107.82	109.77	99.455	101.51	108.52	101.86	107.76	112.15	101.6	103.07	103.68	102.29	110.26	105.19	106.7	109.55	106.21	106.07	103.44
99.111	106.46	95.083	104.79	92.395	100.97	93.415	105.23	101.45	101.57	101.01	96.134	100.74	101.12	97.268	96.008	93.945	98.998	103.78	93.96	101.99	86.78	106.28	94.482	92.003	96.477	107.14	101.38	99.707	95.775	84.821	95.271	101.8	101.52	103.85	86.981	103.79	101.1	109.42	103.32	96.948	96.751	109.91	102.02	105.77	95.225	95.993	102.68	95.391	97.491
117.38	117.71	111.67	119.53	117.82	119.36	114.52	116.69	109.92	123.98	128.4	112.79	122.98	117.8	114.09	111.62	115.96	116.44	116.97	117.82	121.47	117.52	118.29	117.88	122.86	115.75	120.61	115.39	124.5	120.59	115.7	117.17	117.36	120.07	112.26	118.63	112.82	119.67	115.94	115.92	110.16	117.21	114.81	122.13	114.18	114.69	121.39	113.99	122.69	121.42
107.96	94.547	100.99	110.9	99.686	103.97	99.271	106.82	103.25	97.087	96.27	103.11	96.213	96.956	93.652	102	108.3	95.588	99.382	101.91	95.78	93.858	99.931	96.685	103.42	92.744	92.161	97.83	102.1	94.454	98.42	97.514	96.142	99.074	103.54	97.379	95.197	102.26	95.676	100.23	104.45	100.97	97.355	100.27	110.65	95.658	105.88	100.37	102.07	97.072
104.2	100.84	97.527	101.09	107.17	96.834	103.86	119.77	98.87	104.58	110.29	104.45	105.37	102.22	107.48	104.35	102.39	98.608	107.04	115.97	102.41	111.26	110.18	113.31	104.76	98.452	92.073	106.62	114.41	100.47	100.81	108.51	113.95	101.26	106.7	107.04	108.98	101.9	101.53	109.15	101.92	110.44	100.1	107.76	103.49	107.47	113.6	100.54	113.65	113.9
91.289	96.039	102.36	94.651	96.574	98.668	109.32	94.988	108.41	108.14	94.237	102.07	98.989	95.482	95.152	111	98.828	108.52	95.566	102.41	95.852	104.86	97.248	99.251	102.35	92.743	102.11	94.919	99.078	99.74	95.897	90.037	100.06	102.52	101.73	102.1	103.8	102.12	107.56	102.3	97.597	93.437	102.63	100.64	105.98	103.93	99.933	94.997	99.336	107.15
109.79	108.33	107.14	104.22	104.54	107.1	104.81	109	107.17	103.01	105.79	100.8	105.11	107.55	110.26	111.15	98.079	112.74	114.36	103.99	106.95	111.73	105.3	102.65	109.59	105.86	107.3	107.29	97.168	104.8	102.12	107.39	116.73	103.15	107.71	105.1	111.96	106.08	104.78	97.568	104.54	102.68	112.22	111.24	96.636	105.68	110.1	103.91	103.8	109.45
110.05	96.257	101.67	96.611	105.91	94.85	103.98	110.89	105.39	102.88	89.731	100.45	103.29	95.467	102.36	96.626	100.45	96.594	99.548	101.01	96.188	97.765	101.47	101.89	107.63	106.06	95.924	97.18	94.159	93.524	102.19	99.333	90.556	105.49	98.865	95.321	94.569	88.913	106.44	96.456	108.35	98.992	97.359	103.1	99.203	92.73	95.882	103.68	94.418	99.87
108.23	105.52	108.13	103.96	97.308	104.7	109.02	93.231	104.52	103.31	109.32	102.61	109.67	100.15	106.53	109.24	102.08	107.7	113.09	102.82	105.5	107.96	108.23	118.04	110.47	112.26	114.29	112.54	106.88	111.39	107.68	108.83	98.917	104.01	101.11	109.44	104.45	100.58	108.9	101.79	105.92	94.31	117.7	100.82	107.92	98.846	98.865	105.83	114.31	107.09
110.67	100.32	99.526	104.62	102.14	108.92	107.2	113.27	115.32	103.99	99.355	120.42	97.755	111.39	109.07	109.57	104.72	107.77	106.4	119.19	121.96	98.965	95.432	105.39	107.3	98.359	108.94	107.23	111.17	100.74	104.04	111.28	100.78	110.44	114.93	101.48	103.99	97.9	109.45	103.36	103.95	100.68	109.13	104.31	103.61	112.3	115.66	108.12	107.26	111.02
114.63	112.56	121.02	121.3	114.19	116.4	111.29	120.3	118.41	124.07	117.19	116.34	111.5	114.88	115.87	111.49	117.67	123.22	116.66	112.26	126.3	108.56	109.05	110.97	122.34	114.36	112.35	119.95	128.84	117.91	118.66	113.39	111.37	111.54	109.42	113.91	108.96	110.11	114.31	118.18	120.61	120.22	114.24	123.08	120.48	116.13	120.96	116.19	110.48	117.34
100.49	111.96	104.98	97.522	108.9	112.84	122.38	100.41	104.83	105.18	102.38	107.3	106	109.92	103.31	106.28	101.52	107.02	104.52	102.35	105.55	105.73	114.48	110.19	100.98	116.07	105.48	108.27	105.53	93.426	110.86	95.588	109.54	116.05	106.13	112.33	111.48	105.23	98.34	104.47	104.03	107.12	109.92	107.52	105.97	110.76	109.46	112.44	103.88	121.6
107.1	119.71	99.776	105.19	102.12	106.47	111.79	104.87	98.752	107.23	105.6	99.402	106.53	102	101.7	109.26	108.18	107.91	111.58	104.84	102.67	105.1	111.59	106.25	98.988	108.58	97.926	106.62	107.51	100.31	107.7	106.18	108.21	99.07	110.75	111.47	100.65	107.43	107.59	112.8	111.42	110.02	107.96	102.98	102.18	106.24	109.68	107.6	102.18	101.08
120.99	114.29	120.4	120.16	119.67	119.82	116.52	115.96	120.22	122.91	120.12	117.8	111.22	118.52	111.23	117.75	119.23	116.8	116.73	116.59	106.86	117.88	122.56	123.08	112.15	112.92	119.05	115.35	110.64	111.69	125.54	113.36	125.39	128.74	117.74	127.33	119.23	118.77	121.21	126.66	117.11	109.36	122.61	116.35	120.64	120.58	115.44	114.82	115.87	121.88
100.52	103.61	96.091	104.28	97.74	97.532	101.38	94.638	99.039	95.969	92.356	101.85	102.19	108.28	96.689	99.149	97.5	103.77	95.615	102.44	96.124	88.059	92.995	105.66	99.922	102.07	112.05	94.97	99.998	85.297	99.298	98.529	109.04	101.33	112.61	99.319	105.36	103.54	93.831	95.534	106.05	97.581	108.85	103.41	93.579	100.75	107.16	110.83	96.245	99.279
109.7	108.03	95.514	105.27	105.74	105.88	105.39	103.38	110.27	106.27	97.533	110.38	105.14	113.96	97.35	105.89	108.8	108	106	113.47	104.56	106.73	106.72	103.35	102.76	108.9	100.84	100.94	102.12	112.08	103.23	100.2	108.72	108.75	106.2	113.21	111.51	109.01	98.692	118.88	112.12	104.22	102.03	110.14	102.16	113.03	106.08	108.85	114.89	109.94
106.26	109.98	108.42	108.49	108.57	115.06	117.95	111.46	111.89	112.43	115.72	108.46	116.16	108.98	111.91	110.57	115.15	99.104	106.82	113.52	113.69	113.41	107.74	104.69	115.79	113.36	107.46	109.12	112.24	111.4	113.72	118.01	117.63	105.61	115.39	119.4	127.94	117.33	120.86	107.64	111.34	106.83	109.27	108.26	108.01	104.15	111.02	110.41	110.21	112.95
110.07	110.31	110.34	102.81	109.88	114.11	106.56	109.8	102.57	107.05	119.19	105.46	97.408	108.39	110.6	109.98	110.21	112.39	107.45	98.723	101.6	89.971	106.56	106.76	98.959	106.41	108.94	105	108.44	109.26	110.48	106.21	103.71	107.96	108.97	110.22	106.64	112.53	104.58	109.57	107.95	103.81	108.92	104.08	105.28	104.44	114.29	96.63	106.51	109.92
106.91	100.27	108.4	104.14	104.72	105.63	104.14	106.51	106.42	112.59	101.77	110.35	100.04	108.54	103.51	103.8	97.481	94.206	106.42	96.721	105.79	102.4	110.7	104.28	98.256	107.8	107.01	94.754	99.62	103.57	103.93	111.45	105.31	105.2	101.72	103.67	96.149	97.431	114.2	98.841	104.75	103.22	113.63	103.35	99.767	105.04	105.67	107.03	109.67	109.31
109.17	110.73	109.66	111.44	108.72	112.3	111.33	111.7	116.75	117.99	112.31	108.22	110.73	108.49	113.41	114.11	101.98	112.89	104.25	105.54	119.86	114.19	119.32	111.36	102.6	111.73	113.1	112.71	104.94	113.63	121.64	112.69	109.22	116.83	117.21	112.26	113.68	111.6	101.77	118.7	115.2	103.99	113.49	110.37	113.33	109.06	105.18	114.16	117.23	110.67
99.475	100.87	96.646	108.27	100.8	102.51	101.5	106.33	100.92	99.819	104.42	99.823	90.023	111.98	108.49	97.643	103.43	102.47	92.483	96.074	99.161	97.906	101.35	109.11	108.05	94.931	94.355	104.47	101.81	93.152	96.833	106.69	104.22	109.19	104.42	96.372	96.57	103.52	87.982	114.58	99.95	98.071	95.312	104.22	102.19	102.87	95.162	105.18	98.342	101.62
104.53	111.22	103.37	101.02	109.7	107.52	100.17	107.81	108	100.52	103.75	112.86	102.02	113.09	103.05	107.83	102.97	112.28	111.22	110.64	98.263	108.29	102.85	100.97	95.953	98.279	114.78	106.79	104.28	107.06	111	100.92	108.02	106.66	105.28	101.51	101.16	104.18	94.274	101.5	108.42	103.14	103.05	92.901	103.26	101.93	98.055	105.49	106.86	101.06
104.01	106.4	107.55	112.52	96.75	109.39	106.02	104.92	95.89	103.63	110.82	105.7	104.34	111.51	108.44	98.147	101.98	93.615	97.255	110.73	106.97	103.09	102.58	98.026	110.55	102.49	108.75	104.16	96.412	102.93	107.81	90.526	105.4	104.48	105.82	103.01	98.058	101.39	103.14	104.17	104.28	99.292	101.18	112.77	106.49	113.67	106.95	104.31	108.61	110.37
115.91	117.97	108.83	113.84	108.25	113.49	109.91	115.09	115.36	106.4	105.26	109.6	114.52	114.38	114	109.14	112.11	101.65	109.09	108.15	109.17	108.46	106.56	112.31	111.94	100.98	108.47	104.28	106.84	112.67	103.51	110.27	112.86	103.49	110.45	108.77	104.59	104.56	114.51	113.55	112.94	104.92	108.96	105.41	111.36	106.87	112.39	114.06	111.4	108.19
107.89	117.38	107.77	107.51	114.24	107.69	111.8	112.32	111.05	113.05	109.48	116.63	124.68	115.05	106.3	109.85	109.66	115.25	114.78	100.44	125.31	115.97	110.51	108.18	110.33	109.95	113.44	119.26	122.47	111.84	106.87	109.87	113.46	119.79	113.29	108.14	118.6	107.09	115.17	113.18	112.93	110.36	114.1	117.75	109.7	99.302	104.25	104	116	115.34
99.23	108.67	91.384	96.366	88.756	104.39	103.8	104.26	101.45	96.552	97.556	109.95	100.88	96.246	94.132	91.978	109.66	102.84	99.552	102.38	101.26	100.03	97.042	95.095	95.919	95.557	91.304	99.112	97.432	105.07	101.44	94.196	108.47	91.111	101.27	100.14	105.63	99.684	103.02	99.806	101.33	95.28	97.626	102.58	100.19	102.55	98.05	102.54	95.175	102.57
117.17	103.62	103.71	103.3	118.8	114.51	110.35	110.85	117.68	104.18	118.6	117.8	107.01	108.1	111.13	118.35	114.43	111.38	117.64	112.5	115.59	105.2	112.88	115.42	104.9	110.59	115.22	113.65	105.51	116.86	117.36	117.07	114.3	107.07	110.56	115.44	115.68	119.46	113.36	121.8	104.58	114.84	108.24	107.21	114.63	116.25	113.25	108.39	110.79	106.67
122.34	106.37	119.42	108.97	106.07	122.29	126.95	110.16	115.79	122	113.76	117.54	111.9	124.58	119.35	115.75	114.48	120.9	116.02	118.74	118.5	112.37	119.83	121.47	114.99	117.17	111.27	114.09	117.64	114.19	108.78	114.5	113.66	119.24	115.31	116.91	116.08	111.17	114.93	117.67	115.27	113.48	113.39	117.41	119.57	120.43	116.76	125.29	112.26	118.84
105.23	118.45	109.52	103.69	107.84	106.75	110.51	104.12	108.63	104.32	108.08	110.58	99.153	103.15	109.24	110.17	104.93	108.32	103.62	99.346	109.89	108.01	106.4	103.68	111.31	105	105.36	104.6	112.88	107.83	110.38	102.54	101.45	112.77	107.47	109.89	108.34	104.13	98.597	110.56	106.27	97.725	98.431	104.14	105.31	102.49	102.68	103.81	108.1	104.17
107.02	91.456	104.32	115.56	111.52	102.06	110.34	106.32	111.53	118.65	109.97	107.96	112.37	105.27	105.31	113.76	109.08	106.74	106.28	111.77	93.505	108.02	93.977	111.63	106.36	99.461	111.56	107.11	107.88	103.77	103.63	103.85	104.2	101.58	106.68	108.58	111.14	104.12	100.03	98.861	106.24	103.77	110.26	109.91	107.55	115.67	101.23	109.86	107.04	109.77
115.11	103.03	111.93	110.77	120.01	108.61	112.38	109.49	105.12	121.32	111.73	114.33	113.18	107.66	119.25	98.339	111.12	107.12	113.78	110.87	108.38	106.7	120.05	115.1	113.51	114.19	109.97	109.38	108.97	109.83	104.53	110.91	108.8	111.56	117.7	109.42	108.19	111.21	112.01	110.9	111.67	112.6	111.28	107.56	116.27	113.58	108.48	109.56	111.69	108.19
92.062	97.169	107.99	105.56	88.91	95.563	107.01	95.479	97.951	101.05	102.91	96.388	104.3	97.751	96.664	98.578	98.507	97.704	101.19	99.466	94.472	101.7	95.993	98.697	104.8	105.82	92.959	104.4	97.728	100.37	98.226	96.469	87.618	109.62	100.69	91.496	94.394	95.392	93.736	112.05	103.61	100.34	104.05	98.025	89.776	92.467	105.61	102.71	90.805	100.49
105.66	94.74	106.4	112.03	113.69	111.78	109.39	105.07	110.75	110.22	110.01	115.9	107.39	104.67	116.52	106.57	104.52	108.77	107.67	121.15	108.57	110.56	113.64	101.39	108.83	107.23	120.43	105.52	116.5	116.74	104.71	112.44	115.32	113.1	112.04	104.96	105.44	106.46	114.58	113.29	107.28	115.28	111.59	109.74	110.81	105.8	108.7	106.56	110.81	109.36
108.88	116.15	117.01	120.89	118.92	111.89	114.54	107.77	118.65	116.12	113.57	120.66	109.5	112.86	106.69	115.98	117.1	112.47	112.31	117.69	116.14	120.65	105.05	117.28	120.1	120.3	117.71	116.97	121.86	122.8	114.57	124.36	104.48	123.49	117.67	125.21	120.45	110.95	111.88	111.73	117.43	116.19	114.75	109.4	114.94	113.68	112.6	120.53	115.48	109.42
107.62	106.83	113.12	108.69	111.4	101.31	100.4	106.95	100.8	109.11	110.37	109.48	107.28	108.97	96.186	107.51	99.627	102.24	104.01	106	102.01	114.44	106.44	110.77	112.8	110.68	101.82	113.75	102.66	103.52	103.73	108.34	111.73	106.83	112.37	111.03	104.83	107.58	109.67	110.56	101.82	108.63	106.2	106.43	103.31	106.94	106.63	111.08	108.91	110.63
100.06	100.37	99.215	101.97	94.679	98.133	100.95	98.097	105.67	96.24	91.434	90.143	106.9	102.66	99.908	98.633	100.04	95.659	96.218	102.03	103.86	95.311	96.45	93.38	89.397	89.124	96.359	98.343	97.869	97.644	108.65	96.31	95.535	109.3	104.17	95.045	100.92	97.106	90.538	94.915	97.054	103.37	105.01	107.32	100.28	103.91	99.974	96.197	93.052	102.51
105.14	107.48	102.9	111.22	109.07	115.35	109.56	112.17	112.35	113.31	115.85	109.87	118.33	110.57	107.24	113.85	110.9	114.67	106.2	127.98	102.99	105.62	104.81	110.36	113.67	103.79	106.66	123.61	108.77	110.58	106.25	112.75	112.44	117.51	106.44	102.9	105.24	112.04	107.51	106.17	106.8	113.41	109.74	105.42	109.18	102.6	109.33	107.48	108.03	102.77
120.41	117.73	113.27	108.26	113.63	102.55	111.26	100.41	111.54	117.93	110.45	102.9	114.8	113.93	106.31	113.92	110.39	105.37	117.26	112.74	114	111.87	112.61	123.83	112.04	107.61	106.98	116.73	110.59	111.14	113.08	120.64	105.91	107.47	105.27	111.39	104.9	114.06	105.82	115.95	110.71	120.34	113.07	110.76	110.95	114.76	112.62	111.54	114.73	108.89
110.53	101.96	104.44	105.67	100.81	110.32	104.87	104.51	111.2	106.12	103.2	97.133	103.79	112.37	112.06	117.29	107.81	105.37	99.421	111.59	107.54	103.38	104.54	102.53	100.76	100.3	104.32	107.16	110.21	110.91	114.04	99.811	101.47	105.83	110.38	108.8	107.7	109.41	107.04	104.5	107.33	101.77	104.94	101.68	103.14	106.82	109.51	101.88	103.9	103.74
103.68	101.14	87.539	95.513	92.073	105.98	101.22	97.8	100.69	95.737	101.29	103.06	95.86	105.43	95.993	96.189	103.25	89.437	105.62	95.895	98.503	98.996	95.641	100.58	93.852	108.52	101.7	98.95	110.77	103.08	100.06	97.788	100.91	103.61	111.19	107.26	104.94	99.642	100.56	98.67	94.917	99.201	103.46	108.96	98.03	92.763	108.19	96.354	95.032	106.67
113.57	107.92	109.74	108.83	105.35	107.63	110.28	107.03	112.35	106.32	106.75	108.7	106.33	115.3	117.6	109.29	116.37	101.99	105.29	115.82	106.31	118.46	110.95	106.84	117.98	120.27	107.17	113.85	114.27	117	113.82	121.22	109.86	115.7	111.27	114.21	115.55	111.22	101.54	117.73	115.11	113.45	117.23	109.68	106.07	109.53	109.87	114.48	106.35	111.95
114.16	106.65	108.68	106.56	97.439	111.96	96.282	112.69	106.62	109.93	102.74	104.68	99.058	103.67	103.09	100.03	119.71	105.62	108	105	110.19	101.17	106.54	97.605	105.59	107.61	103.88	105.3	103.01	101.86	113.86	111.43	102.71	105.99	111.45	104.63	107.78	99.168	109.35	98.741	102.88	103.17	106.32	96.417	106.7	98.232	108.83	113.06	106.41	108.18
114.88	109.56	103.06	106.96	101.68	107.6	112.28	111.68	122.52	111.69	106.3	114.4	122.4	116.77	108.48	108.37	104.23	115.73	115.03	112.94	102.05	113.31	113.42	108.97	108.59	100.64	117.02	110.48	119.05	116.35	118.45	112.04	105.88	108.1	103.99	113.65	112.23	106.76	108.63	115.58	114.04	123.32	115.24	112.3	106.02	110.2	114.73	108.8	106.83	97.267
99.765	102.18	106.51	101.66	106.13	102.68	100.9	104.6	112.68	90.694	110.34	106.87	102.28	105.68	104.51	106.54	100.43	106.72	102.42	110.76	107.97	107.55	112.26	100.35	91.35	107.83	103.15	101.41	101	100.56	100.91	98.206	108.86	115.12	103.94	105.49	105.19	103.43	99.419	103.99	107.96	111.65	95.694	107.68	102.9	105.31	104.62	101.88	96.553	103.79
107.46	108.88	115.13	120.77	116.85	116.45	120.13	114.05	111.68	122.76	115.59	119.23	112.79	122.54	110.69	113.57	124.29	115.45	119.46	123.11	117.92	113.35	114.6	119.91	122.07	116.47	118.37	113.72	113.8	119.51	123.44	113.42	119.03	118.53	129.66	119.75	123.57	109.17	120.62	100	114.6	115.86	115.41	122.63	125	122.47	123.17	112.9	115.06	116.82
101.35	96.153	94.383	104.13	89.504	98.227	97.545	102.06	99.7	95.619	96.865	105.57	102.62	90.952	90.134	92.721	96.108	101.85	106.62	105.09	103.07	94.818	107.73	99.07	98.74	105.32	102.83	102.36	98.046	99.712	103.01	97.391	84.756	94.623	97.613	100.73	104.53	106.39	104.82	87.727	98.236	96.939	97.577	96.529	101.92	103.67	95.348	97.741	96.302	91.07
120.72	109.3	106.52	116.17	104.31	109.2	107.92	119.14	114.98	106.78	119.13	113.08	112.82	107.78	112.56	104.64	107.15	114.54	106.21	100.21	111.33	110.35	114.55	109.86	108.01	113.02	103.43	107.82	98.93	101.97	116.88	114.18	109.9	98.033	107.96	116.17	115.54	105.46	106.29	111.76	107.93	110.69	103.28	105.08	107.74	106.75	111.39	102.32	116.76	107.31
113.96	107.26	106.57	108.03	103.39	104.1	108.6	103.8	102.35	106.29	96.699	109.63	107.45	110.13	103.99	108.85	107.89	108.46	100.87	121.35	106.04	121.08	105.9	106.05	103.26	108.07	106.15	107.54	98.676	102.32	100.47	104.48	111.42	104.2	107.23	103.77	102.58	115.17	104.12	111.3	105.29	104.97	113.67	97.347	106.01	104.16	114.74	95.942	110.59	107.87
101.92	102.38	104.32	112.29	103.2	104.64	111.75	106.95	108.09	108.52	107.01	112.99	100.39	113.24	107.35	102.98	103.23	103.85	112.58	106.74	105.55	99.797	103.06	103.04	112.33	102.99	106.22	105.68	109.11	110.77	103.36	101.05	114	105.98	101.63	105.58	107.64	106.19	106.66	102.24	100.89	102.83	96.946	106.41	100.92	109.91	100.14	111.15	110.26	117.3
103	99.379	102.19	101.51	116.01	114.01	108.24	104.46	101.97	110.8	104.38	110.37	119.2	101.95	100.48	105.69	102.74	101.41	104.9	116.83	111.24	109.55	100.53	109.87	114.56	103.15	112.16	102.82	108.57	106.51	103.58	100.8	103.07	106.61	106.07	107.17	105.44	109.37	93	107.97	104.28	97.074	108.28	110.02	110.18	116.88	105.8	103.81	105.2	106.86
103.25	111.69	106.64	116.54	113.77	107.75	108.69	103.33	104.9	99.113	105.81	98.916	104.33	108.91	96.726	102.62	101.5	98.18	104.2	107.07	106.04	106.95	99.253	97.694	105.66	105.35	100.91	102.73	106.39	108.37	110.25	98.907	99.46	111.47	102.05	109.82	101.7	101.2	102.23	95.855	106.48	108.96	100.47	101.67	99.127	100.79	105.87	113.13	98.206	110.32
103.92	109.45	102.28	99.82	103.89	112.23	100.42	110.1	114.33	111.43	110.71	108.42	108.08	105.24	97.991	106.92	106.97	110.19	110.61	105.82	108.89	108.2	100.98	103.38	106.66	98.859	103.43	114.03	100.14	104.45	104.21	98.648	110.56	113	102.62	110.96	111.66	108.05	111.75	100.28	102.59	97.592	108.82	108.59	106.22	113.16	110.32	110.6	118.57	116.15
110.84	112.36	108.94	107.06	109.38	109.78	105.18	107.65	108.05	115.33	106.37	104.74	102.86	96.854	108.96	109.31	106.33	107.76	107.8	115.74	103.27	107.98	101.92	102.29	110.01	108.93	112.66	103.52	104.98	115.48	107.08	101.21	108.67	108.06	107.59	105.41	117.1	109.35	99.543	106.58	106.05	109.18	103.36	109.56	108.15	106.5	104.8	106.74	106.05	111.41
110.44	116.79	114.07	112.52	115.66	115.49	117.93	109.22	111.53	107.88	110.87	113.63	121.84	119.89	113.49	114.35	114.62	107.38	119.06	114.1	115.64	113.23	105.68	103.44	115.09	102.69	103.53	120.47	115.42	114.63	111.04	106.39	117.21	106.36	112.86	118.22	111.08	111.49	112.62	108.85	112.57	111.36	112.79	118.57	113.47	106.28	109.85	110.98	111.56	121.2
121.81	115.59	102.86	110.84	123.51	106.65	113.8	116.76	115.46	111.03	110.7	114.55	106.36	114.84	111.87	115.57	111.27	113.6	113.91	114.15	116.52	107.7	114.82	111.45	106.31	115.39	114.35	111.47	111.62	110.51	112.48	108.02	115.49	110.76	107.78	122.59	112.85	108.81	110.46	110.15	111.84	111.67	110.73	110.49	117.52	105.37	107.5	119.23	110.9	111.82
104.18	107.88	101.88	102.98	110.39	106.44	100.95	107.83	106.71	110.58	97.698	104.7	111.16	111.37	111.37	108.07	102.91	109.34	111.05	107.21	106.93	109.53	107.09	111.19	106.4	98.388	104.18	111.04	103.28	106.8	103.25	106.99	107.22	102.51	106.5	100.58	102.38	102.78	108.77	103.93	99.544	101.85	107.04	100.62	102.02	110.6	107.67	99.254	100.37	110.95
93.471	95.495	108.17	105.65	104.75	103.4	101.68	96.958	103.34	99.33	100.06	103.95	108.43	101.42	94.319	99.34	109.52	98.184	94.081	97.171	98.39	98.332	100.49	101.33	97.486	96.638	96.157	96.893	102.62	102.68	96.479	106.02	90.554	100.35	101.72	96.572	97.797	95.702	90.061	102.67	101.38	108.6	101.98	95.322	100.57	106.45	87.864	100.35	99.311	104.85
118.12	120.96	116.29	117.08	108.19	102.26	103.05	123.62	119.52	118.79	121.03	106.66	102.16	106.87	109.32	110.11	111.94	104.33	114.48	107.83	117.59	103.56	112.57	118.56	111.29	110.96	107.51	110.31	112.23	114.24	109.28	104.68	115.74	112.45	105.32	106.83	104.46	110.36	117.66	100.68	119.32	121.11	112.05	110.87	109.31	124.52	110.55	110.79	111.26	111.39
94.325	103.67	110.06	106.17	104.06	107.4	106.67	100.99	97.718	102.72	103.64	103.29	109.37	101.19	110.22	102.19	100.93	103.74	104.02	107.56	105.27	109.48	103.87	108.96	102.93	108.59	98.082	93.363	112.01	113.04	106.59	108.76	104.29	98.241	104.02	118.84	104.7	95.847	108.04	109.11	96.331	104.52	109.1	98.104	106.26	106.9	98.663	107.96	108.01	113.23
104.88	104.05	104.54	99.398	98.549	106.01	101.42	113.12	106.5	102.13	102.63	108.15	108.78	108.82	113.64	100.63	114.2	113.79	98.568	105.53	114.68	105.47	110.52	111.33	98.801	105.08	113.5	109.85	107.23	102.01	105.71	108.19	109.64	103.43	110.6	106.89	105.04	106.7	97.993	103.45	111.48	114.68	109.97	109.39	107.89	101.47	108.12	101.01	109.55	99.391
106.55	105.75	113.39	102.55	108.27	106.81	100.76	106.52	102.19	96.979	101.37	106.88	99.08	100.62	101.82	106.64	113.38	105.73	101.8	106.56	110.71	99.171	107.26	102.68	102.79	97.977	106.6	99.104	96.672	103.64	98.161	100.76	103.71	103.44	112.68	104.4	99.425	105.98	102.81	104.37	104.19	102.28	103.59	100.33	108.74	110.41	105.79	106.34	103.74	106.19
100.7	113.93	109.1	107.73	95.564	100.2	110.79	102.44	112.78	112.45	112.62	105.68	108.3	99.454	103.44	101.89	98.616	111.11	107.33	103.83	102.65	113.6	98.771	111.21	107.77	105.28	100.86	105.11	98.173	99.793	109.23	98.161	108.19	99.197	106.74	97.63	109.29	103.43	105.19	103.34	110.67	111.38	104.22	106.94	108.9	107.66	101.15	110.89	95.665	106.19
102.15	100.06	84.549	100.25	104.37	97.212	102.02	108.14	103.92	97.448	104.8	103.56	88.097	103.54	105.4	92.126	100.77	96.586	102.91	94.761	105.69	102.13	107.1	104.83	98.773	102.81	97.58	99.201	101.07	106.79	103.19	97.273	96.639	100.87	95.754	98.378	104.08	105.58	108.74	96.381	101.62	104.03	92.484	98.2	84.903	95.047	95.699	98.492	95.422	98.882
110.08	98.899	104.31	109.7	107.43	110.57	113.2	102.74	111.48	114.63	114.08	106.39	109.97	99.959	102.19	108.53	102.28	111.07	97.987	111.06	107.81	96.384	104.82	101.21	97.858	106.89	107.44	106.37	106.48	109.59	113.39	112.79	103.88	108.87	111.53	96.128	108.47	107.88	111.65	118.02	104.39	108.34	107.41	102.1	112.99	107.89	109.38	99.348	113.41	101.86
103.95	115.68	108.37	104.63	106.56	99.408	106.92	109.93	109.75	111.34	112.39	101.03	97.907	104.71	102.19	99.319	107.61	97.268	99.447	105.03	105.34	109.55	108.66	109.8	107.74	100	106.04	104.8	104.83	104.1	103.68	102.14	108.71	100.39	106.12	113.62	109.73	107.86	101.93	102.15	113.39	110.97	111	116.59	115.1	101.61	108.34	105.23	119.34	104.05
101.03	104.51	107.52	106.14	109.56	103.48	108.26	104.86	112.86	98.208	106.6	108.34	101.98	111.99	106.57	106.95	109.35	116.17	104.87	101.3	102.29	104.89	101.25	104.51	106.96	101.58	102.88	114.34	112.73	109.98	99.047	109.93	103.26	107.99	100.92	94.652	102.29	97.036	100.01	98.991	104	103.78	103.23	108.81	110.46	98.958	104.96	105.2	101.92	103.3
105.24	107.94	101	106.03	112.3	104.16	106.09	106.68	106.82	102.51	113.63	106.17	103.88	107.86	113.19	109.77	102.71	107.4	102.68	99.477	111.08	96.671	99.638	107.45	102.34	108.81	108.43	110.41	109.2	111.93	103.73	112.94	106.43	103.21	100.68	107.35	103.6	108.04	112.66	116.76	111.15	108.7	105.94	107.1	94.024	100.42	106.48	101.36	103.39	103.06
111.56	113.77	107.94	112.69	109.06	107.81	102.54	103.9	104.7	112.07	113.65	108.87	118.35	110.05	106.09	118.74	119.33	107.43	116.45	120.02	118.29	109.59	108.7	111.05	106.93	107.18	118.03	108.52	124.54	110.93	110.81	111.52	115.9	104.85	105.84	109.39	102.11	116.94	117.25	120.23	108.99	110.81	108.36	114.96	112.21	112.69	113.21	113.72	106.47	116.83
117.63	114.09	122.91	111.92	111.53	118.57	125.73	123.68	120.93	113.28	117.59	118.51	111.33	116.73	111.61	115.11	118.61	110.92	118.64	118.51	115.09	117.17	111.89	113.87	114.1	106.94	126.03	110.4	120.63	119.18	116.47	115.75	120	114.97	112.02	115.9	128.36	108.7	116.16	124.07	124.5	115.04	122.5	116.84	110.66	119.68	113.09	111.8	120.52	107.01
104.91	109.56	103.89	98.679	104.27	102.46	104.41	95.646	100.77	112.87	106.96	100.1	110.63	105.72	100.4	102.63	105.78	104.31	106.73	103.94	111.81	107.07	106.1	103.61	113.65	103.37	102.26	103.36	101.96	109.46	99.92	109.84	99.993	102.21	105.04	100.96	99.227	105.11	109.15	103.62	103.43	106.3	105.55	104.06	108.73	102.41	101.94	104.11	103.06	105.37
113.16	116.56	123.94	124.57	115.9	122.88	110.91	113.15	114.73	121.89	116.38	130.95	120.77	118.18	114.5	112.12	118.69	115.62	116.48	113.04	109.65	109.23	118	120.68	117.86	113.05	117.63	110.98	119.44	115.59	119.22	118.75	119.63	119.82	117.61	103.12	111.28	113.71	111.88	119.87	119.53	118.71	117.06	116.64	117.31	115.25	115.29	123.1	115.12	119.55
103.92	112.96	118.19	118.58	111.28	101.81	109.05	113.99	108.51	103.03	112.31	113.98	119.08	114.93	110.85	113.85	115.67	112.18	112.65	116.16	104.65	114.1	108.91	107.12	105.54	105.26	116.03	113.36	108.83	114.65	114.42	123.01	116.22	112.09	112.08	112.13	113.63	108.03	105.41	107.78	109.79	110.9	102.62	112.05	103.06	103.72	104.15	113.22	104.11	112.04
100.37	97.212	104.16	112.93	103.81	102.61	92.531	109.28	111.55	101.56	105.93	104.22	106.42	106.01	106.15	104.46	107.49	100.43	97.014	104.01	90.683	104.52	101.96	106.88	101.03	97.121	111.53	105.98	104.14	97.207	97.844	99.857	103.44	117.76	114.47	107.91	103.52	110.18	115.37	100.96	101.4	98.837	110.39	105.4	108.94	109.03	108.5	98.223	100.74	112.29
103.55	114.24	108.66	106.51	98.208	100.96	105.89	107.87	99.665	100.63	107.47	106.33	113.41	114.48	106.63	107.38	100.33	118.62	105.6	105.39	111.14	104.67	113.78	102.25	101.37	109.8	98.142	112.65	114.27	104.16	111.34	99.662	101.83	107.25	113.65	104.74	110.01	100.41	103.08	102.43	95.417	108.29	107.75	106.6	103.44	107.54	115.79	105.07	106.66	110.22
99.403	105.36	109.08	100.29	99.679	96.789	104.82	97.589	101.95	93.735	101.23	110.07	106.52	99.86	100.13	105.03	100.09	107.75	101.27	105.19	112.95	108.54	105.19	96.292	110.84	100.03	99.425	100.52	100.89	101.37	105.91	108.43	94.534	101.95	105.13	112.67	102.35	109.89	100.54	115.37	109.65	104.41	112.49	103.11	111.82	101.51	115	106.1	101.75	110.32
111.4	117.39	119.02	110.76	113.83	114.49	110.86	111.56	111.71	118.51	113.14	117.15	99.173	104.44	117.23	107.99	119.14	110.74	113.62	114.45	109.64	112.46	119.25	108.5	113.87	122.35	117.03	106.01	105.21	111.31	113.87	113.29	115.19	116.27	106.56	115.41	110.44	111.2	112.44	107.65	113.72	113.02	110.96	107.99	116.36	124.04	106.35	107.02	118.86	106.28
109.12	111.54	111.74	108.35	111.95	101.84	101.51	105.81	106.76	114.97	106.89	103.91	98.079	104.03	110.7	105.8	99.749	105.96	107.08	107.82	96.816	107.84	106.18	97.649	96.266	104.72	101.75	96.747	111.34	102.54	97.573	97.329	108.62	101.01	103.41	103.82	97.218	100.61	109.42	116.42	105.94	109	106.84	103.39	100.77	104.41	103.23	112.03	111.39	108.38
107.88	104.16	103.38	110.2	107.33	101.85	103.11	105.48	107.01	104.3	104.39	103.36	104.43	98.995	104.36	109.79	114.61	106.56	92.088	114.91	108.27	99.047	104.76	108.84	103.74	109.48	109.93	106.97	105.58	98.959	106.28	107.1	105.11	107.42	102.49	110.17	100.81	114.85	102.85	106.38	112.35	107.49	107.65	95.454	106.72	102.36	104.9	100.22	108.99	107.8
110.75	108.16	114.33	102.52	114.6	104.49	114.27	113.52	108.47	104.14	108.39	107.92	110.94	109.16	114.61	106.94	109.83	103.34	109.08	115.52	124.84	111.41	114.32	119.91	105.68	108.33	111.87	102.39	101.74	99.742	112.07	120.93	105.29	112.18	115.26	113.31	111.67	109.73	103.65	110.49	112.46	105.98	117.05	110.3	122.14	121.31	105.16	107.22	115.51	120.33
109.94	111.48	117.71	113.52	107.09	112.34	109.51	125.33	118.75	105.32	118.17	116.16	106.91	119.12	108.71	112.96	120.74	113.04	113.74	118.52	121.77	112.48	113.18	123.84	118.43	113.95	118.87	117.52	122.11	123.07	113.84	108.11	116.27	124.58	109.76	108.8	117.91	111.05	123.86	117.74	116.65	113.45	118.33	117.46	124.75	111.47	125.77	108.21	117.1	107.78
113.39	103.3	110.05	106.41	95.191	102.56	107.38	105	104.33	103.2	101.7	99.776	107.36	102.83	102.72	104.01	101.68	104.43	105.88	97.455	106.74	109.11	109.77	103.6	99.212	106.17	99.274	102.64	100.26	99.794	97.342	99.307	105.58	99.564	101.33	110.24	92.338	113.05	101.46	111.99	110.05	96.761	98.438	102.85	106.44	94.681	104.98	94.577	106.52	104.31
120.73	122.38	115.47	129.97	116.21	124.4	110.72	120.81	121.91	122.35	119.4	112.35	114.72	117.4	116.3	123	119.66	117.36	119.57	112.32	108.48	113.36	121.47	118.37	117.42	116.97	118.93	120.28	124.38	115.86	118.82	115.9	114.37	117.14	117.38	111.96	116.38	128.49	123.61	114.2	112.31	116.5	109.43	127.75	116.82	117.72	115.31	111.62	118.56	124.44
122.68	124.16	114.98	116.99	116.35	109.63	113.63	110.01	112.75	123.11	117.39	116.47	112.19	116.23	117	126.76	115.53	113.06	116.39	123.2	116.81	111.98	115.67	123.93	110.95	108.82	116.27	120.51	115.75	121.6	112.81	116.43	124.33	127.08	113.12	115.67	107.43	111.74	117.54	113.3	122.59	112.33	117.42	116.66	113.94	109.02	117.41	124.08	116.18	111.53
112.79	113.66	105.49	112.46	112.19	112.91	102.26	106.41	104.62	112.72	113.24	112.31	103.15	108.09	112.61	105.96	111	103.72	111.72	112.42	107.24	103.2	109.68	108.58	104.47	104.39	106.68	122.34	113.94	111.19	105.18	116.99	109.11	107.91	109.15	108.88	113.36	107.31	111.49	108.06	112.39	112.56	108.46	107.23	113.71	106.27	100.01	107.11	121.46	101.94
124.5	123.78	111.48	127	105.8	127.07	124.03	116.89	114.46	110.92	113.52	113.93	122.46	114.18	122.22	115.44	124.23	113.76	124.33	110.44	111.6	118.08	115.42	112.44	121.82	116.79	122.19	115.91	117.6	127.29	117.65	108.96	126.88	113.65	111.04	127.08	117.55	115.26	126.38	118.1	121.18	114.98	130.38	115.26	117.74	114.74	117.94	119.61	117.39	113.44
112.54	111.81	112.02	107.66	106.23	102.03	105.52	99.911	100.15	116.94	105.75	105.2	105.61	110.06	108.92	121.42	101.4	110.29	102.65	102.97	104.14	99.833	110.89	99.298	111.65	102.71	99.554	109.12	104.61	102.43	109.32	105.89	101.65	103.48	97.521	108.98	104.76	106.88	102.35	98.667	111.85	104.33	103.11	104.4	101.97	104.17	99.814	103.49	103.27	96.334
114.51	115.37	116.77	114.36	113.9	103.07	120	105.07	110.28	112.7	107.79	108.84	118.7	103.98	106.06	114.36	111.67	110.77	110.95	115.56	117.17	116.58	112.89	112.54	114.22	120.46	110.91	103.8	111.45	104.68	101.33	107.26	113.19	108.93	116.07	113.72	104.99	115.63	116.47	110.5	108.55	110.51	106.18	107.91	112.9	107.82	111.93	114.48	104.71	114.55
103.42	109.25	111.13	107.22	100.89	102.5	106.37	104.11	105.04	111.72	109.41	103.89	110.51	108.98	103.33	103.13	102.03	101.83	115.76	96.399	101.52	106	107.27	105.78	105.64	106.16	100.39	107.83	99.915	116.39	106.67	105.98	105.72	106.31	100.34	110.31	107.26	109.2	109.8	105.08	106.47	111.64	104.03	103.8	112.67	115.19	104.62	116.09	102.59	113.24
105.97	106.2	109.29	101.28	102.17	99.012	105.63	100.71	104.1	103.04	107.99	104.55	105.73	108.42	104.47	98.312	103.91	104.24	102.15	105.49	110	115.92	115.16	103.89	101.53	107.98	110.8	108.95	104.96	103.72	97.632	101.08	101.81	108.09	100.9	110.01	105.48	105.82	103.59	106.21	106.76	105.87	103.9	101.5	104.9	111.01	109.05	105.13	108.94	108.35
103.17	98.182	108.56	105.85	102.67	100.03	109.94	106.31	109.23	104.87	108.83	107.71	105.38	107.21	105.39	108.87	99.646	102.8	103.17	106.9	95.646	109.6	107.11	110.5	106.14	101.31	101.85	113.8	100.73	106.18	103.56	107.18	108.47	108.82	98.395	105.45	105.6	109.16	100.31	95.933	118.27	100.5	103.89	106.7	114.78	100.88	108.14	102.19	114.59	102.02
122.43	112.64	103.63	118.11	103.43	106.44	105.2	107.35	108.12	121.27	102.37	118.09	106.61	114.8	112.12	102.98	110.77	112.94	112.71	110.12	112.77	110.89	117.03	109.31	117.76	108.69	110.01	109.48	108.55	99.734	115.2	113.25	119.49	104.27	109.64	114.69	105.17	107.75	117.85	106.43	110.74	105.59	109.69	116.65	115.7	111.16	105.7	108.83	104.94	114.67
108.23	104.67	101.63	104.57	106.96	100.86	108.86	101.82	113.64	99.767	106.07	104.66	106.02	99.615	102.11	108.4	102.32	100.28	103.29	106.15	95.11	108.06	99.951	96.764	103.87	115.71	107.63	95.916	106.19	110.8	101.48	100.14	111.06	104.35	108.68	100.03	108.46	106.08	104.74	109.94	104.56	98.381	103.59	109.96	99.504	102.72	108.85	110.75	101.34	100.06
101.89	112.12	109.22	102.13	111.56	109.85	104.7	125.5	118.57	118.49	111.49	107.44	110.7	111.22	104.34	116.06	112.27	122.17	104.96	115.71	116.04	109.88	112.76	117.03	113.7	111.42	110.25	122.79	117.67	110.45	105.39	106.87	115.14	115.79	108.35	116.83	109.45	124.57	106.36	107.11	112.56	110.55	115.82	112.62	114.06	114.61	116.2	117.94	122.36	106.95
100.97	96.265	94.187	97.765	98.413	107.93	100.87	89.406	111.07	95.119	109.19	105.28	90.603	102.47	101.4	94.424	97.621	96.84	101.92	104.53	108.59	99.85	98.394	98.283	98.918	104.61	98.984	97.244	99.902	95.774	98.04	97.197	101.83	101.71	100.14	93.834	105.68	100.32	101.42	103.4	104.21	103.79	107.21	102.76	103.7	94.31	100.11	91.341	106.38	101.14
118.39	114.18	118.41	113.53	108.84	111.49	109.41	113.27	115.55	116	108.63	110.39	115.08	115.94	108.16	102.01	111.78	111.46	122.91	109.12	111.45	109.34	119.79	110.75	112.08	113.81	101.71	106.91	116.78	113.75	117.18	121.11	109.25	102.24	108.52	111.76	110.46	121.25	110.93	117.35	114.07	107.32	114.37	109.61	120.43	107.96	114.07	109.69	114.1	116.9
115.99	105.06	109.21	105.61	107.02	107.83	106.01	106.18	99.105	100.16	109.8	102.58	108.17	102.62	101.64	110.15	117.67	112.3	106.41	104.92	109.69	103.63	97.99	105.24	94.902	101.56	108.48	107.38	105.72	103.55	108.69	103.86	108.62	105.41	99.241	108.12	102.59	99.677	107.96	107.59	99.907	104.8	111.67	100.25	103.23	108.14	108.93	111.15	99.58	107.14
107.28	103	113.16	104.91	109.81	102.05	113.22	103.32	101.93	99.803	112.68	108.99	108.9	107.5	107.52	106.75	109.31	103.49	116.05	103.77	102.64	102.69	112.74	104.49	100.69	106.67	107.1	102.25	100.36	109.67	104.07	102.88	112.31	102.08	110.29	110.03	113.46	100.6	108.81	111.81	108.37	109.6	110.85	106.07	113.04	99.294	107.18	107.96	106.84	103.74
99.536	101.66	99.779	104.92	102.03	97.778	103.86	98.296	96.098	103.99	104.07	109.53	96.495	93.937	100.55	106.79	98.57	98.928	104.84	100.21	92.353	91.942	96.86	100.05	98.865	94.486	101.54	99.272	111.08	103.18	110.92	94.606	101.22	104.7	105.27	95.931	103.33	101.93	96.183	102.66	100.22	102.9	100.35	108.96	97.631	101.73	101.07	101.48	96.285	98.734
103.86	104.88	105.4	114.81	110.9	108.49	102.13	115.4	117.37	113.09	102.88	118.66	113.59	117.34	114.47	110.48	113.42	108.73	120.86	114.16	114.18	116.14	112.68	111.82	109.82	106.62	120.92	115.05	106.51	114.53	112.83	116.68	115.17	109.02	106.42	117.73	104.77	119.67	110.75	110.71	119.67	109.34	112.01	101.15	109.28	105.26	112.05	104.07	107.32	104.2
106.83	118.98	108.8	123.27	124.05	116.25	111.78	113.38	120.63	109.47	109.12	118.4	111.66	115.01	122.3	124.3	110.52	118.43	118.86	115.34	117.07	122.37	112.83	114.21	116.62	110.03	124.01	118.52	118.91	120.47	117.72	114.67	122.75	111.4	123.72	120.48	119.27	113.05	120.53	108.83	116.48	121.74	115.36	117.85	133.35	114.63	111.67	116.55	121.23	121
103.28	108.16	115.44	108.31	115.84	108.07	112.94	115.73	115.27	115.66	111.92	106.38	109.41	104.78	109.14	110.97	110.2	112.67	112.89	107.45	112.48	101.25	115.43	110.79	108.91	115.26	113.61	109.52	123.31	106.87	115.91	106.9	107.82	114.34	119.78	121.63	114.98	110.17	108.86	114.93	119.72	111	108.49	110.03	117.46	116.03	112.88	111.55	111.45	127.48
119.6	113.55	118.08	119.48	111.79	122.02	116.37	118.92	125.64	116.71	118.93	113.84	114.75	115.86	121.96	118.86	114.25	112.62	117.24	116.71	122.37	123.64	115.1	106.91	129	114.21	106.6	120.83	115.97	109.77	115.43	110.44	105.8	119.28	111.25	116.88	118.36	108.28	114.93	122.62	104.72	120.51	117.01	126.41	110.64	112.27	110.72	110.48	117.12	115.76
102.31	101.94	111.64	105.6	94.783	103.12	102.49	108.62	100.9	109.94	105.9	109.94	109.31	105.4	104.27	100.47	106.86	102.76	109.38	105.32	106.71	103.35	104.09	113.47	102.89	100.38	102.22	111.89	106.88	101.83	104.57	114.85	101.76	102.51	110.6	100.1	106.3	112.8	109.79	108.12	101.13	106	113.03	111.64	98.32	95.684	102.14	102.6	94.942	104.18
111.85	113.25	114.81	117.91	108.53	109.44	120.92	99.336	121.37	114.28	109.51	115.33	106.43	116.4	119.27	112.21	115.63	106.96	110.98	110.51	110.77	119.43	115.6	108.96	114.18	114.33	108.99	108.02	113.29	104.71	102.45	117.32	125.79	110.85	108.76	114.27	109.25	119.94	115.44	118.75	110.32	115.43	116.41	115.45	119.61	114.81	116.76	112.3	109.82	107.12
114.71	112.6	113.23	104.13	112.79	110.7	118.36	104.53	100.52	112.81	106.72	107.75	115.91	110.42	106.2	119.57	108.59	115.33	107.16	112.19	107.77	117.86	101.92	108.54	92.476	115.34	106.02	115.97	116.86	117.6	111.6	108.78	116.08	121.22	112.09	113	103.69	110.35	112.19	102.14	121.91	104.83	113.5	114.59	111.84	104.6	112.17	114.25	107.88	104.02
97.882	94.466	108.48	94.306	99.783	103	95.684	92.274	94.875	101.78	104.27	101.34	106.58	104.74	99.035	108.52	97.576	98.354	99.479	100.14	96.292	90.909	100.93	100.96	100.78	98.622	103.9	91.101	93.094	102.65	89.889	99.947	103.87	104.34	91.788	101.97	102.02	94.081	102.98	99.862	100.9	107.37	108.49	100.72	93.719	106.37	104.05	103.28	108.41	102.3
105.33	107.1	104.39	109.91	105.49	103.45	112.11	102.08	111.96	103.92	112.07	109.46	110.43	95.58	115.5	104.9	101.25	104.88	108.44	104.35	116.72	103.57	108.64	106.69	99.377	96.69	111.44	106.89	111.59	105.47	104.31	105.27	107.3	101.55	106.98	108.32	107.64	99.589	105.43	99.161	102.62	97.243	102.74	109.49	100.9	102.45	103.2	111.52	107.36	105.13
99.996	98.391	97.607	114.52	110.87	105.26	97.143	109.97	108.43	101.4	108.92	102.08	109.07	105.56	107.67	116.48	106.4	100.78	106.6	101.41	105.51	105.46	108.91	96.309	100.23	108.24	111.2	106.38	104.13	98.284	103.66	101.15	108.52	103.13	106.39	106.23	109.95	109.54	108.33	106.1	107.8	104	113.05	115.11	108.59	100.25	100.36	99.443	113	104
105.45	109.85	102.25	102.56	112.01	100.83	109.53	102.35	104.91	109.73	100.03	102.34	105.63	95.652	107.44	98.363	109.11	102.61	101.78	103.2	101.65	111.45	106.35	96.707	112.73	103.22	99.357	105.21	112.55	111.88	111.28	103.76	104.66	99.774	98.418	97.292	100.87	100.8	102.86	102.86	106.3	108.2	98.166	95.653	111.05	97.319	105.85	104.22	111.91	110.28
107.94	109.14	101.72	103.96	111.84	111.83	115.48	111.87	112.01	103.09	105.6	106.48	100.28	97.363	102.93	102.03	102.75	112.54	97.385	107.22	110.71	100.96	112.86	103.85	107.85	107.54	99.421	108.27	107.02	112.61	108.33	110.85	112.43	97.667	112.29	111.69	103.9	102.18	106.42	105.12	102.6	101.08	97.923	104.67	100.23	104.29	95.208	107.02	108.13	111.02
108.12	106.23	102.48	111.56	101.89	97.069	108.81	107.91	106	103.06	97.722	106.73	101.17	112.58	100.92	99.133	101.31	110.66	116.28	98.841	102.97	105.59	107.49	108.01	101.57	112.26	100.53	108.23	111.14	98.071	98.64	106	103.52	107.39	100.57	104.85	109.28	99.048	104.87	110.65	103.76	115.33	97.357	97.577	100.26	105.98	109.6	100.92	105.13	104.55
109.11	102.66	112.7	109.11	112.07	116.16	124.87	112.77	102.72	108.22	101.25	112.43	107.57	106.52	105.86	106.5	113.46	105.43	106.33	104.25	115.24	108.7	108.32	105.68	111.57	116.1	112.12	113.76	105.92	108.51	112.52	108.45	108.46	105.74	100.56	114.41	103.6	119.22	110.51	109.45	110.79	110.04	119.86	108.29	121.79	123.83	109.31	110.6	120.92	108.41
97.726	97.644	102.22	100.7	100.86	98.371	96.845	101.1	105.32	100.68	98.87	103.24	100.09	105.37	101	97.543	106.32	93.684	108.05	102.11	100.44	93.883	103.62	100.97	93.878	97.44	99.106	102.57	112.53	93.37	101.62	102.42	100.69	94.754	100.92	99.3	102.38	109.95	91.536	109.2	109.58	102.88	102.89	96.648	96.881	95.723	105.3	101.37	87.925	99.495
112.94	107.69	118.18	114.81	116.45	108.1	111.13	113.99	109.27	109.15	116.27	110.81	106.44	115.21	120.04	113.57	109.87	114.96	111.24	116.23	110.66	124.79	113.61	108.19	111.04	109.95	104.8	115.9	114.74	115.58	118.9	115.98	110.64	102.1	103.77	111.94	110.92	114.87	122.8	119.23	113.63	111.59	112.27	104.63	119.79	111.42	117.3	101.94	100.19	108.81
113.25	113.38	109.25	108.43	111.44	101.29	115.22	109.98	115.84	113.96	103.93	110.51	115.16	118.08	108.59	114.41	110.37	106.89	112.97	118.64	112.54	127.4	123.69	112.52	120.91	112.44	112.83	111.99	116.46	103.07	111.71	112.61	113.4	105.69	110.38	119.1	114.43	110.4	113.5	110.88	121.65	106.47	118.85	112.45	114.49	113.93	113.76	109.39	110.72	113.57
108.43	104.74	109.99	111.71	110.47	104.4	109.22	113.68	106.5	102.72	106.15	106.12	110.51	105.14	108.08	104.26	108.46	103.39	112.44	103.07	99.083	103.92	106.86	104.03	92.366	96.128	99.701	112.58	110.7	102.46	116.6	103.86	105.28	99.891	101.37	107.14	114.19	112.98	106.9	110.38	114.09	95.412	105.75	107.45	105.13	106.68	102.21	101.67	94.667	113.76
111.66	109.66	116.93	114.22	115.71	99.524	106.96	108.17	121.33	107.96	111.86	122.6	114.27	108.15	109.72	112.47	115.59	112.99	112.08	117.7	116.05	110.62	111.27	112.65	102.33	101.27	113.21	103.65	113.31	111.05	110.58	107.32	111.43	100.06	110.3	113.96	114.75	109.56	112.29	103.29	114.87	105.93	109.6	109.92	116.16	107.39	104.07	106.11	109.31	114.75
109.83	105.84	97.73	103.54	98.625	103.35	96.359	107.38	107.17	104.08	105.18	99.645	108.7	102.37	91.421	105.61	95.468	104.29	101.88	101.26	107.22	106.64	102.74	86.554	101.72	99.43	106.27	97.821	106.84	112.64	106.98	105.01	112.88	107.92	111.52	106.48	102.54	104.71	103.94	104.95	96.853	101.86	120.23	106.44	98.162	107.63	107.19	108.83	102.95	97.607
106.05	117.53	106.61	115.14	115.91	110.72	112.27	110.31	117.09	107.19	104.32	115.81	107.76	109.3	103.17	109.87	108.74	115.94	112.17	105.17	110.26	111.27	107.14	114.57	112.97	110.24	113.72	116.6	116.47	114.61	104.51	103.16	110.56	113.6	109.4	108.15	104.73	104.96	108.37	115.21	111.9	116.84	114.02	114.52	100.45	112.68	118.21	110.57	108.57	108.61
110.26	101.66	103.44	103.68	107.23	99.365	106.38	108.03	101.63	112.84	101.89	104.6	95.853	100.4	107.5	111.05	104.34	99.957	104.67	100.65	111.54	108.12	109.94	100.91	100.17	106.64	103.52	111.87	97.039	111.41	101.27	101.24	108.13	111.05	108.39	98.167	104.16	103.11	103.7	106.55	111.39	104.91	101.85	99.959	95.545	107.44	94.652	105.23	108	102.63
105.33	103.93	108.38	100.68	104.32	108.5	105.2	110.65	99.47	110.93	100.7	111.36	108	113.83	110.66	103.73	100.26	103.33	106.66	110.16	109.45	103.11	107.61	110.41	102.53	104.82	98.585	104.25	111.03	97.38	106.55	107.43	102.53	103.77	93.215	90.322	108.43	101.95	109.95	97.282	116.81	112.66	105.64	104.14	101.49	100.28	102.03	107.89	112.48	109.98
105.49	115.05	113.07	113.47	120.79	109.06	115.92	104.46	110.24	108.19	111.18	109.37	108.55	108.15	109.52	118.7	116.25	112.15	108.67	108.84	114.07	121.47	108.28	109.82	115.4	107.75	111.66	105.04	113.54	115.56	109.69	119.77	115.47	110.7	119.57	107.91	111.44	118.91	104.93	108.13	115.27	119.15	113.98	121.03	114.19	111.99	105.65	118.25	113.01	115.2
113.68	112.78	112.93	108.57	111.61	111.61	111.61	105.06	120.35	115.77	113.32	113.69	104.58	117.85	110.59	116.22	117.22	111.95	105.42	116.37	97.181	113.06	118.82	114.02	119.09	115.14	121.5	114.61	108.02	108.95	107.77	115.03	116.62	108.42	111.77	110.02	113.42	109.93	106.14	105.3	109.88	113.93	111.97	114.19	123.75	102.84	117.29	116.3	115.18	114.73
112.5	103.51	107.54	112.72	113.65	115.93	115.17	106.46	110.07	114.55	106.98	112.45	112.62	109.04	111.53	111.48	114.67	114.24	114.15	120.84	108.93	114.21	117.86	115.95	110.56	116.09	114.52	113.09	107.57	108.49	111.88	115.9	107.78	109.64	112.07	111.67	115.24	116.88	105.28	112.31	107.89	118.45	118.85	105.6	102.95	105.86	115.99	106.12	106.09	124.77
104.66	111.77	98.024	111.09	110.16	102.49	106.37	108.09	98.147	104.02	107.74	106.77	101.02	104.61	105.5	108.11	103.78	110.22	115.88	107.06	107.1	111.24	111.99	99.121	107.64	104.1	98.492	104.02	104.19	110.89	112.06	108.56	111.07	110.5	111.56	97.864	100.41	106.42	104.98	98.77	103.15	102.82	103.22	110.31	103.61	101.79	106.55	101.31	100.72	104.01
116.22	115.15	124.4	112.15	124.61	120.42	117.96	112.63	117.73	124.75	111.05	111.14	107.95	117.62	124.72	115.8	118.74	116.19	119.96	127.72	111.43	116.54	116.65	113.75	111.51	114.51	117.07	104.34	110.62	125.83	126.31	111.46	117.98	119.87	116.68	125.27	113.99	116.23	120.05	116.39	120.84	114.94	122.6	122.73	115.88	114.35	114.72	117.8	105.73	117.26
110	101.86	107.37	102.69	106.03	93.366	104.58	102.17	108.9	105.76	109.85	111.73	114.78	103.72	105.58	102.04	101.54	99.258	111.6	109.62	109.67	104.48	98.087	103.16	108.71	111.68	99.744	104.79	108.47	107.96	108.29	103.96	108.02	106.02	107.39	102.75	112.09	108.86	105.48	107.04	100.06	106.14	106.91	105.76	100.67	107.95	102.38	102.47	98.067	103.81
109.53	105.33	93.166	107.15	107.87	104.62	107.82	110.02	100.34	98.328	114.36	105.14	110.57	99.028	108.3	109.67	100.56	106.2	100.43	103.58	93.571	106.02	102.76	104.07	101.43	101.98	93.227	107.85	107.07	106.89	106.54	105.51	106.94	110.82	111.19	108.89	100.51	106.82	100.88	109.28	101.92	110.84	111.23	103.12	106.83	107.73	102.28	102.84	110.33	102.88
101.6	100.93	107.57	100.68	105.75	104.56	105.07	102.25	107.26	108.09	119.12	102.2	99.5	101.38	103.23	105.89	96.822	101.21	96.821	109.6	105.24	99.23	106.68	101.71	96.413	111.28	109.44	109.47	95.571	108.68	110.53	104.84	106.82	98.469	112.35	97.164	100.14	103.84	110.27	105.49	110	112.46	114.18	109.67	98.417	104.03	112.44	105.31	103.56	102.96
100.15	102.63	105.09	105.98	100.66	109.16	106.29	103.35	103.86	102.51	103.26	108.05	106.86	114.3	115.96	105.72	100.84	109.77	106.53	100.1	106.12	100.57	103.9	117.13	99.948	104.28	95.561	113.12	97.457	107.09	105.41	99.297	109.21	106.49	103.07	108.79	109.66	98.791	98.443	96.014	110.11	100.21	104.94	99.54	108.18	104.02	96.192	106.89	99.762	113.03
112.53	112.33	111.73	112.72	120.84	115.7	117.27	126.83	114.23	108.66	111.09	117.19	112.13	113.96	104.56	118.92	117.99	117.8	104.58	115.17	112.04	110.88	112.23	117.88	110.76	116.21	108.07	101.89	110.24	101.08	113.25	107.18	113	115.97	116.45	114.41	105.46	116.37	111.81	106.19	115.2	110.69	120.16	96.226	106.93	108.36	114.15	117.65	105.85	101.85
98.471	100.23	102.7	105.66	94.909	97.204	103.95	97.989	92.733	96.669	98.027	89.257	106.98	101.97	106.25	90.708	97.56	94.798	100.12	89.871	97.033	99.037	101.8	97.635	88.205	95.816	104.6	92.728	101.42	90.557	97.7	97.755	94.834	96.795	105.94	88.291	101.75	107.13	101.05	87.117	105.14	101.02	101.37	102.13	93.512	107.67	98.018	100.11	96.051	98.749
113.47	113.18	107.12	112.82	105.53	109.23	119.18	108.88	112.35	115.83	112.48	109.4	114.64	115.2	106.19	104.96	113.11	112.93	112.23	112.76	100.39	115.79	119.08	110.92	108.82	115.3	103.62	103.93	119.06	110.8	109.95	112.09	113.34	112.35	108.61	103.65	117.85	111.09	112.07	113.4	108.34	107.45	109.24	104.8	113.81	117.73	109.97	109.95	114.71	108.88
100.4	100.38	111.82	112.75	102.42	93.601	99.08	95.209	108.71	99.032	105.04	109.93	107.14	101.91	102.61	108.33	104.53	98.444	99.69	103.42	106.9	104.77	104.5	109.19	97.669	110.52	92.122	111.37	101.72	102.42	104.2	100.34	107.41	97.338	104.87	103.33	102.81	110.02	99.394	102.75	109.49	103.35	108.51	105.33	110.89	102.29	94.312	100.37	94.673	103.31
101.02	106.87	110.65	104.46	109.9	108.39	110.38	99.498	106.1	106.56	106.08	105.48	103.57	107.84	100.37	106.69	102.63	110.21	106.31	108.93	106.6	107.46	111.69	111.7	108.69	105.21	107.39	102.17	110.73	104.97	107.63	105.3	111.41	102.69	103.9	107.15	103.44	108.66	101.11	105.16	115.19	112.56	107.57	107.2	103.28	117.85	102.41	104.7	107	108.36
113.05	111.45	121.99	107.97	112.61	114.86	117.72	111.68	112.72	113.16	104.14	110.87	110.91	114.06	111.77	107.81	118.99	102.99	113.12	110	116.25	110.38	108.36	109.72	120.57	113.08	106.63	108.36	115.58	110.51	117.09	113	106.25	113.14	111.89	117.78	112.69	108.51	113.19	113.79	109.9	111.49	107.39	111.81	115.49	108.98	116.99	107.27	108.39	109.9
106	107.58	96.452	98.603	111.24	109.78	92.41	97.662	105.85	107.37	102.08	101.61	108.76	107.56	103.56	103.79	104.11	106.95	100.67	108.11	101.31	113.74	104.5	104.03	101.54	106.75	103.28	97.329	103.43	97.506	97.672	106.93	105.1	104.85	92.767	104.25	106.76	117.17	105.33	100.3	109.09	101.26	110.86	108.36	112.16	107.18	112.29	97.774	102.46	105.66
115.56	115.09	105.53	104.11	116.62	100.79	107.04	113.56	115.04	107.12	105.93	104.69	101.88	110.65	109.99	114.57	110.51	114.43	112.53	112.3	107.94	109.84	109.69	110.6	108.72	98.043	104.97	112.75	106.99	113.05	113.47	104.55	106.53	116.5	109.18	103.24	113.24	104.11	109.4	106.39	106.48	107.93	101.89	107.45	108.61	106.41	110	112.74	110.99	115.2
106.47	99.155	100.88	91.803	94.48	110.42	96.367	106.36	101.72	95.285	95.635	101.84	98.083	98.801	100.28	105.16	102.65	102.53	102.64	108.34	98.568	105.04	95.669	104.74	99.24	96.577	104.07	98.055	98.956	98.74	91.433	97.363	101.84	99.68	102.93	94.129	104.07	108.89	96.115	100.97	94.709	96.775	105.12	98.997	104.92	93.43	93.262	104.83	90.703	108.18
108.36	108.57	107.47	98.04	106.15	112.86	105.49	109.65	111.89	111.99	104.2	99.067	109.83	108.16	108.56	95.451	106.26	109.44	108.19	105.31	106.62	109.91	119.25	108.22	113.96	106.35	108.33	117.88	105.16	102.11	107.71	111.27	110.36	98.629	109.64	112.4	101.2	102.67	103.72	98.46	98.906	108.44	105.56	104.14	104.98	109.16	104.94	96.568	106.46	100.81
106.2	112.85	105.97	97.305	90.342	108.52	105.94	103.46	98.973	109.01	105.81	109.56	105.19	107.93	111.73	104.78	101.66	110.04	107.23	106.54	102.97	106.51	116.2	109.72	106.18	101.33	101.37	111.33	98.904	109.27	109.77	105.5	100.48	104.86	106.92	108.07	103.77	101.61	99.668	113.07	105.56	112.67	109.99	117.46	106.03	109.23	91.566	111.08	107.14	103.94
102.79	108.33	102.48	96.785	95.879	106.23	94.761	95.235	98.775	84.224	103.9	95	105.26	95.937	106.22	99.997	94.778	111.13	101.28	112.88	101.06	95.825	99.802	94.243	100.09	107.44	98.959	98.534	95.434	95.19	98.55	93.294	103.18	95.473	98.274	98.019	103.1	110.58	104.28	98.517	93.977	101.06	97.81	105.9	101.78	104.34	103.02	101.7	93.906	108.59
92.518	100.24	103.74	98.317	105.12	89.883	105.67	96.748	98.216	96.324	98.645	109.98	95.101	102.36	95.152	98.489	93.742	98.514	101.88	101.82	104.45	93.082	105.35	108.62	99.343	103.83	101.82	101.38	104.51	99.321	115.04	96.658	110.4	97.185	95.192	93.047	94.044	93.501	100.62	95.385	87.687	100.47	107.47	94.362	96.388	92.402	104.82	102.75	104.74	106.59
120.17	110.79	115.79	123.71	119.18	112.97	112.26	117.1	115	111.31	120.18	117.09	117.4	105.04	121.79	105.9	121.29	110.7	109.82	110.59	113.49	114.05	122.34	109.08	111.62	113.91	115.97	105.41	111.31	102.46	104.49	118.76	110.26	107.31	114.9	110.82	117.44	108.92	114.84	111.93	119.23	109.3	110.6	112.19	112.39	117.74	121.43	107.35	100.87	117.34
103.33	101.83	102.61	99.916	101.31	103.4	93.671	99.125	100.74	110.02	103.59	94.113	106.43	96.805	100.78	96.263	108.23	108.13	110.29	97.059	99.411	101.75	99.308	100.44	104.32	101.92	103.46	100.59	98.518	103.21	103.66	99.043	98.394	102.45	100.33	98.814	101.94	97.527	104.9	100.04	107.37	96.929	105.01	98.187	103.07	104.44	108.03	97.922	89.661	99.523
115.03	116.86	114.31	118.11	115.62	118.62	113.4	106.71	120.37	106.66	115.06	111.37	104.36	110.54	116.26	111.14	115.06	113.86	111.04	107.56	113.06	113	113.12	115.99	118.4	117.18	118.27	111.77	104.76	116.21	114.6	115.78	121.96	100.01	107.9	109.15	110.61	111.79	114.15	112.41	115.1	105.3	104.26	106.59	107.34	113.73	113	119.14	107.59	114.09
105.02	97.188	108.7	91.068	111.89	94.564	90.152	110.47	100.19	104.16	99.927	92.875	100.83	96.805	97.844	96.219	94.073	104.15	98.227	98.127	105.74	107	109.13	101.64	91.181	101.44	95.605	97.505	97.826	97.996	97.63	104.77	99.203	101.14	88.971	104.21	96.339	90.394	102.19	97.83	100.02	93.746	111.41	95.523	99.053	107.59	99.513	103.1	93.813	102.66
98.19	105.82	98.092	104.25	95.758	98.68	103.5	102.93	96.995	104.65	90.925	96.613	100.25	104.53	105.26	103.01	98.244	110.69	101.38	102.88	107.29	101.1	109.08	96.757	100.6	101.63	98.119	98.797	96.899	93.474	100.95	100.32	102.61	95.025	100.16	103.89	105.62	98.108	107.75	93.671	101.47	96.77	99.761	113.76	92.426	103.7	99.895	110.45	103.39	97.213
107.07	112.35	99.979	102.18	106.89	104.18	112.47	102.84	111.77	106.93	106.96	95.657	95.153	108.29	94.462	101.88	103.31	105.94	111.13	103.79	110.2	108.17	101.26	105.09	104.29	105.6	101.1	107.92	103.62	103.72	101.87	106.14	97.436	107.07	107.07	106.84	109.55	108.2	89.887	109.92	102.76	97.69	104.74	103.75	103.74	107.28	104.95	115.96	109.1	101.76
104.47	96.901	111.77	104.41	105.96	108.98	100.92	104.03	106.39	110.77	106.06	100.91	106.46	107.51	106.89	109.5	105.84	106.78	110.63	108.42	103.83	94.032	97.935	117.71	104.42	102.4	105.87	109.78	105.01	107.34	109.96	105.24	104.1	109.34	98.578	105.03	104.24	116.8	107.39	104.57	102.84	99.489	98.729	107.39	101.93	108.51	103.36	104.39	105.87	110.8
117.68	117.62	113.13	114.49	107.64	117.5	108.74	118.83	109.99	106.96	110.32	112	116.38	115.48	111.2	114.94	107.29	111.27	108.81	121.4	110.42	113.33	107.75	111.52	110.45	120.15	117.87	113.76	108.12	105.89	110.12	118.56	111.09	114.57	111.19	108.45	121.58	112.33	112.68	106.01	108.09	111.05	110.85	116.86	106.63	107.99	103.15	111.34	119.69	113.36
114.28	111.97	110.37	111.8	115.29	121.92	110.89	114.22	110.27	111.03	106.69	112.92	109.25	119.63	116.66	112.2	107.24	112.49	105.34	115.92	126.06	115.95	115.24	109.64	111.74	115.82	119.42	102.83	113.77	112.74	118.62	112.18	120.23	109.05	109.42	114.66	115.04	116.6	110.36	109.36	114.7	115.17	117.63	107.58	108.64	122.81	108.97	111.08	113.3	116.33
93.109	103.32	99.577	115.24	107.72	107.4	108.38	104.18	96.719	107.29	102.97	98.761	110.86	106.56	112.04	112.02	114.07	104.56	116.18	112.62	100.89	97.493	101.89	99.294	99.498	109.41	109.8	113.81	99.526	109.04	112.22	105.42	107.4	106.28	103.44	105.64	98.842	108.65	107.38	113.32	100.54	111.4	107.21	108.36	113.6	112.17	105.14	110.32	109.64	106.28
97.355	103.51	107	101.93	105.51	109.41	106.38	103.91	108.8	110.58	111.31	109.69	106.82	105.24	94.857	109.67	96.769	99.386	110.85	101.66	103.31	114.58	99.329	104.83	104.2	105.83	108.12	104.68	103.05	119.48	99.654	101.6	103.8	108.04	101.02	112.86	101.62	99.725	110.19	107.24	109.25	106.37	105.87	101.55	107.4	92.71	104.75	105.03	98.929	108.9
103.59	116.01	115.18	108.03	109.32	112.33	114.22	114.58	111.51	113.58	118.7	115.8	107.74	113.66	118.04	111.8	102.77	113.66	113.15	105.42	112.56	121.3	110.77	117.35	105.03	112.94	114.05	117.18	109.76	111.32	112.51	108.62	109.78	112.5	120.92	115.53	111.72	107.54	102.16	111.64	110.4	117.99	114.48	111.79	111.31	97.316	105.16	113.72	111.73	109.51
104.96	110.39	94.986	101.19	114.24	113.93	111.95	99.766	102.14	109.75	102.86	98.635	109.42	115.41	108.47	99.552	110.48	116.67	99.031	99.777	112.97	100.86	98.748	101.94	96.026	116.86	98.161	105.69	103.78	109.52	105.48	108.38	96.039	117.4	107.43	105.28	107.44	102.97	102.17	107.8	108.39	106.68	103.37	107.1	101.9	102.29	106.29	106.26	96.625	108.42
111.2	104.08	104.67	107.83	101.76	108.11	102.63	100.48	111.65	112.29	100.94	102.33	110.59	113.21	99.76	113.01	94.15	116.47	99.827	103.5	101.93	106.07	111.39	106.15	118.44	96.979	105.32	102.41	113.74	99.27	105.38	108.38	110	111.56	108.45	107.13	103.57	109.11	106.97	99.604	117.32	101.77	108.76	114.01	99.513	100.93	109.36	108.47	109.24	109.12
100.21	101.56	103.6	98.447	103.05	98.207	102.8	101.95	100.99	103.64	103.3	90.164	89.915	98.853	98.678	100.08	101.52	104.28	100.71	102.12	94.092	102.62	104.53	103.92	110.96	96.49	99.308	96.191	100.71	103.47	92.496	106.4	103.28	105.56	98.522	105.07	90.671	94.465	98.888	103.47	101.88	102.8	103.47	102.18	102.08	97.495	102.07	97.037	97.726	99.551
94.276	114.63	111.37	102.36	101.84	100.6	113.72	98.804	103.28	105.79	106.49	108.28	100.78	107.2	102.13	112.93	105.71	101.81	118.82	107.75	99.593	108.27	105.82	108.35	110.55	103.39	104.58	109.23	105.16	104.42	105.69	119.08	105.46	109.7	100.06	107.77	111.68	115.85	111.08	102.61	111.72	107.65	107.19	118.85	112.76	107.93	109.25	109.14	102.19	103.87
121.3	115.93	120.57	112.76	119.41	115.19	105.72	110.81	118.79	117.45	124.49	119.99	115.37	115.75	118.25	116.99	114.42	119.21	113.24	103.52	110.82	121.04	116	120.15	111.94	108.71	121.98	118.57	125.99	108.54	119.2	115.82	111.44	114.45	119.87	114.45	111.61	118.09	115.72	117.55	114.17	118.21	113.48	121.68	117.79	113.85	112.94	116.03	113.15	114.17
98.26	107.85	110.52	112.5	102.93	115.61	111.2	106.06	105.03	107.21	106.3	110.49	102.69	95.404	102.39	107.15	113.49	111.53	107.83	105.31	108	107.7	106.07	105.9	103.86	110.74	117.42	110.14	106.61	106.6	97.968	111.26	101.74	115.69	107.5	101.41	109.29	104.9	103.4	112.11	106.72	106.42	101.12	100.76	108.85	115.57	115.1	103.44	109.52	116.08
107.38	112.06	102.52	102.82	110.72	107.46	103.8	103.62	112.81	106.29	107.16	107.6	104.26	107.8	101.92	102.72	102.9	98.788	102.13	112.02	103.44	95.27	106.01	105.12	115.87	105.12	104.79	102.43	100.44	110.82	105.27	112.09	108.74	114.78	106.3	105.15	105.5	104.07	104.74	108.49	116.58	106.39	112.49	97.549	103.14	107.27	108.86	111.46	115.11	99.351
102.91	89.838	94.55	102.14	89.012	100.38	103.45	94.327	100.67	106.42	97.32	92.18	95.787	98.718	98.748	96.863	101.15	90.963	106.23	96.303	103.99	95.986	94.425	99.266	95.102	95.885	95.097	99.102	98.834	103.34	100.91	105.6	92.418	88.293	96.816	103.94	109.75	91.248	97.906	98.664	96.128	100.2	94.439	87.005	99.208	106.96	95.675	99.353	105.17	93.544
109.96	106.76	107.99	102.88	103.14	108.18	104.02	106.6	105.23	98.695	105.06	110	109.45	107.74	106.37	119.13	100.52	96.778	107.83	103.1	109.22	109.12	105.46	99.8	106.33	109.73	106.58	100.65	110.6	109.15	115.42	113.27	109.29	122.87	105.98	106.95	107.86	101.69	101.06	116.73	107.78	112.98	104.57	111.25	111.44	101.09	104.04	101.71	110.3	111.98
106.1	100.89	111.72	113.88	118.52	103.72	101.1	106.96	111.65	93.211	102.07	99.053	104.59	104.12	113.84	102.12	104.01	97.335	106.59	102.68	107.61	112.08	92.987	99.303	107.47	106	92.919	105.78	99.692	110.55	110.31	99.078	108.24	89.586	110.85	104.96	103.13	108.67	105.85	99.746	100.6	104.78	116.39	109.17	106.29	101.67	103.02	113.05	96.893	111.26
100.1	97.622	102.48	108.35	99.526	106.04	95.89	107.65	99.406	96.934	99.629	96.145	99.571	100.85	106.18	100.95	99.952	96.219	105.42	93.883	102.43	92.963	104.44	90.419	102.25	109.14	103.52	100.22	94.128	106.57	104.97	104.17	100.59	104.28	97.373	96.9	95.279	95.662	99.014	93.598	99.368	100.27	98.237	102.36	97.761	95.9	101.52	99.834	97.698	98.153
105.73	113.97	106.99	109.14	107.73	116.24	113.55	119.7	109.88	115.5	103.74	117.13	109.58	109.08	109.57	112.98	105.65	109.57	116.97	116.9	106.09	103.71	119.36	107.84	104.24	103.47	113.88	114.91	104.03	104.97	111.72	105.03	106.31	111.68	105.57	110.33	111.57	115.77	106.52	107.44	110.53	110.95	109.33	107.72	107.96	108.27	112.01	118.25	117.57	111.29
114.69	119.03	107.29	109.51	108.75	108.05	113.77	113.9	113.68	121.23	106.89	106.74	122.31	115.15	116.45	108.11	115.34	112.05	123	112.17	115.46	119.79	114.53	114.31	109.82	108.96	109.39	111	104.17	113.52	110.33	113.75	102.33	109.87	116.4	108.3	107.11	110.85	112.2	114.07	110.77	107.84	107.51	112.06	116.17	119.5	114.38	112.82	109.39	103.61
116.62	114.93	118.93	112.76	114.1	116.08	114.94	119.59	117.78	120.41	117.13	116.58	116.38	117.73	119	105.83	102.55	123.4	121.55	127.03	118.33	126.66	118.03	117.22	124.1	109.05	114.77	119.58	116.06	115.49	112.48	126.5	125.22	110.24	114.34	119.41	112.07	109.66	110.27	103.24	114.06	105.44	120.65	121.17	117.22	120.36	110.41	115.5	115.01	117.56
95.165	109.21	93.575	100.59	99.926	101.02	109.32	103.29	99.41	93.024	104.91	87.021	100.34	98.854	101.16	107.68	101.8	107.14	101.93	100.82	107.37	97.9	107.33	106.3	94.431	104.51	90.768	107.83	102.82	97.77	96.032	104.88	109.69	99.446	93.395	105.6	100.59	99.299	102.36	95.037	96.883	102.84	96.708	106.95	101.37	100.31	104.54	99.083	105.57	90.162
107.62	115.3	104.56	106.57	111.08	103.99	98.807	102.8	108.12	109.21	104.42	109.28	105.7	110.29	99.062	101.24	104.8	107.45	106.15	104.8	106.29	98.126	98.63	103.89	107.27	100.2	105.9	101.29	109.7	108.59	110.96	98.841	100.45	111.31	96.355	99.784	104.81	98.151	103.03	100.36	109.42	100.59	102.79	101.85	97.643	106.76	108.1	108.09	108.7	116.95
115.11	112.96	106.45	119.54	113.33	117.57	113.01	114.77	110.01	116.78	117.88	110.21	116.26	115.91	105.71	114.92	124.59	126.98	117.98	117.1	116.62	124.54	111.46	110.46	118.63	117.93	112.83	114.77	115.04	126.71	119.02	118.69	112.62	114.53	112.96	120.19	111.58	117.9	116.27	112.17	107.22	103.52	124.61	113.49	118.85	113.36	120.59	114.92	114.38	118.7
116.64	110.98	113.13	108.83	110.78	106.84	125.63	111.75	107.39	108.44	113.37	118.42	104.75	112.7	104.25	113.47	110.01	116.66	101.51	112.31	105.83	106.15	120.96	110.78	114.22	111.85	111.35	111.99	110.84	107.73	118.01	116.48	104.99	104.77	113.98	109.23	104.69	112.07	109.6	117.98	110.2	109.34	110.08	111.46	113.98	112.12	112.63	106.03	112.01	107.13
100.98	100.27	93.6	106.52	99.148	103.37	99.413	99.819	97.502	107.75	105.02	99.398	105.91	99.387	101.83	106.61	92.584	98.114	90.474	95.889	106.91	96.581	88.194	98.202	106.61	101.52	101.73	103.77	102.69	104.78	109.15	99.195	105.5	105.77	101.67	88.511	103.22	104.88	92.768	100.9	98.61	98.666	94.904	103.16	103.12	97.905	99.32	101.95	97.292	104.85
96.525	103.6	99.603	93.46	103.64	99.569	104.38	107.6	90.559	98.542	99.922	98.878	100.87	99.881	97.484	99.358	108.9	104.06	104.15	93.404	91.689	104.29	108.07	100.38	104.22	91.705	95.482	96.503	91.151	95.874	99.062	93.658	101.46	93.931	102.15	107.82	89.635	92.831	93.463	102.39	103.54	99.547	106.21	97.333	101.81	97.815	88.452	96.314	100.09	100.49
102.99	103.44	113.45	98.239	110.77	96.028	97.564	104.86	103.5	112.72	105.21	106.83	108.14	109.22	105.32	113.44	104.03	104.58	109.45	113.97	104.6	103.49	110.7	106.68	106.55	116.01	107.93	102.58	109.15	103.34	101.22	104.68	101.16	105.63	99.635	106.57	103.15	114	103.77	103.6	111.1	114.77	107.51	106.32	101.68	109.71	102.53	100.46	108.58	108.34
114.04	108.46	115.4	112.42	109.92	105.94	117.36	111.21	115.74	113.57	115.77	107.43	113.85	110.93	101.12	106.91	112.73	109.64	110.34	105.07	114.68	112.54	115.81	121.98	117.14	109.54	112.68	117.52	106.93	114.48	111.92	104.75	109.76	117.22	110.96	111.06	116.91	106.03	111.06	111.51	105.81	111.11	108.2	116.81	112.91	114.32	109.47	113.48	116.48	109.93
97.559	101.54	108.62	107.19	104	94.354	103.02	105.25	102.68	101.27	99.307	102.35	105.91	101.47	102.24	105.3	111.91	106.9	110.66	114.23	101.8	111.49	107.76	108.65	109.95	115.29	107.29	106.18	108.63	109.93	105.48	101.73	111.45	103.67	102.22	117.49	112.25	101.79	99.851	102.05	108.74	104.87	101.67	100.49	94.15	101.57	101.18	119.01	104.4	110.98
99.334	108.39	96.231	97.791	109.3	107.03	101.62	100.28	103.97	102.76	100.81	102.57	101.31	108.7	106.88	113.19	108.05	104.83	110.59	108.02	103.78	112.04	110.63	106.28	110.56	107.28	103.18	103.64	108.07	103.11	109.14	104.05	110.65	103.14	101.51	106.94	115.16	104.98	105.6	103.14	107.85	105.82	110.78	107.74	111.5	104.69	107.31	103.69	108.2	105.99
121.23	112.28	106.35	116.1	100.12	113.13	114.32	115.49	109.57	105.15	110.55	115.97	106.68	118.16	117.6	115.51	115.85	112.11	109.91	109.54	113.98	111.6	114.83	106.73	98.949	107.07	106.65	106.3	117.23	111.16	99.28	113.9	105.26	120.92	112.04	117.58	110.02	111.04	116.36	105.58	104.41	111.16	112.36	111.65	113.9	114.47	110.25	97.237	118.02	115.8
111.55	108.19	105.93	111.81	119.09	116.81	112.79	111.64	110.99	109.02	117.52	111.04	113.4	121.42	103.4	113.27	108.03	118.22	110.04	110.3	107.59	115.69	112.65	117.97	111.37	116.19	112.44	112.81	122.47	110.57	115.21	117.38	116.61	111.21	118.2	107.5	112.8	121.11	113.26	106.06	112.98	108.38	118.31	111.35	101.96	104.06	111.42	115.07	111.52	110.2
103.03	94.875	102.36	99.959	101.4	97.109	100.58	94.331	106.33	101.73	90.691	101.36	92.399	100.96	103.51	103.32	94.867	104.48	102	94.806	106.38	94.83	112.43	98.205	105.22	100	97.025	106.91	96.478	99.051	90.264	117.19	104.52	102.13	94.748	103.51	104.83	100.57	105.29	102.25	99.283	105.95	95.442	101.44	95.2	95.78	106.75	108.05	96.277	102
96.627	106.28	104.97	103.75	98.518	99.599	111.38	108.37	108.92	94.68	105.33	102.21	108.53	114.05	109.07	101.2	106.04	103.62	105.9	110.42	109.35	107.47	107.21	99.921	108.3	101.26	109.31	100.62	98.049	102.86	100.69	103.18	104.36	104.23	112.76	97.697	98.58	98.639	100.53	117.14	101.92	104.75	113.05	112.76	104.11	104.66	106.32	106.77	101.08	115.47
94.887	102.91	91.804	101.36	100.36	108.87	106.18	101.58	105.87	96.395	99.423	101.3	96.285	93.032	95.865	97.483	108.38	100.06	100.12	107.76	106.79	102.98	101.21	112.04	93.07	101.96	101.88	101.85	92.154	100.45	94.89	95.962	89.274	105.44	93.21	103.61	100.32	92.857	94.615	96.558	100.47	90.803	98.574	103.97	102.97	101.15	93.003	103.38	96.841	94.822
95.722	95.705	105.8	91.322	102.39	98.61	91.036	100.97	97.624	102.25	93.045	106.96	102.37	102.07	87.062	106.35	106.4	106.46	101.47	86.508	98.694	105.75	93.141	103.23	105.42	98.625	98.27	105.78	106.7	108.77	103.07	95.911	105.94	103.42	100.41	96.039	108.33	100.42	88.818	92.065	91.345	97.446	97.839	105.64	95.992	105.42	103.33	98.037	99.366	102.46
110.04	118.8	110.74	98.065	112.1	109.29	106.17	111.7	115.89	116.85	116.96	109.14	111.34	109.27	106.57	125.92	117.28	109.54	118.78	112.53	117.32	115.24	115.63	116.01	104.9	112.16	111.41	110.27	114.11	113.95	104.03	110.35	108.53	102.73	112.73	109.17	113.56	111.23	108.56	108.75	107.52	104.49	103.18	108.3	106.94	110.98	111.07	109.2	105.93	110.84
103.35	106.23	110.57	107.06	109.13	110.05	110.24	116.88	113.71	110.83	109.15	114.82	113.08	109.77	105.89	102.58	114.19	110.38	107.57	108.09	116.18	105.45	105.61	114.5	114.3	112.01	117.1	113.55	116.01	112.96	115.78	109.81	114.15	108.44	115.14	110.65	110.99	121.68	118.14	115.55	118.29	108.26	104.92	109.29	103.99	109.45	100.91	111.48	109.22	112.37
117.19	106.6	108.14	108.97	109.74	112.8	110.87	97.952	108.04	104.99	118.26	105.17	116.44	103.68	111.22	104.95	107.28	108.57	106.8	105.01	104.39	106.64	108.77	109.65	113.33	98.639	104.1	104.11	107.18	114.02	94.667	111.32	101.77	100.62	101.41	103.9	115.62	108.12	99.084	98.224	104.57	107.13	99.861	100.82	113.5	97.721	106.42	107.78	105.94	106.45
102.98	92.606	95.347	93.846	100.94	96.512	101.36	106.54	95.182	105.76	103.33	100.19	96.916	91.265	104.17	94.843	101.13	98.949	97.844	93.624	98.825	102.92	111.46	103.63	103.5	103.6	105.67	110.29	106.23	101.53	99.785	100.35	110.01	92.162	106.26	99.267	99.217	105.73	102.56	109.01	102.77	101.65	101.46	92.337	94.516	94.55	107.96	98.582	101.12	102.07
102.69	112.56	109.78	115.99	116.24	108.96	110.79	101.68	113.66	110.74	112.67	113.24	111.75	106.73	112.85	109.92	113.52	113.55	103.45	113.42	111.72	115.41	119.58	116.44	106.94	112.07	104.73	121.97	110.1	109.33	105.72	102.48	106.98	103.04	119.44	110.91	112.08	115.17	109.86	104.04	104.44	112.64	116.65	107.8	108.45	105.4	104.63	113.12	98.248	103.27
99.051	113.17	104.21	108.2	100.79	104.19	97.783	107.64	107.79	98.683	109.82	101.59	110.46	107.99	112.41	98.878	109.61	109.5	113.07	105.76	100.45	107.06	106.35	103.99	113.86	105.78	97.896	106.26	99.841	104.94	106.42	108.09	106.67	107.67	99.213	100.71	114.95	102.81	98.658	100.2	109.4	105.7	92.365	115.64	114.32	114.68	104.11	105.13	96.918	110.52
107.72	95.454	104.74	96.101	102.73	103.1	101.38	102.92	100.45	101.64	99.277	99.203	100.62	97.452	99.596	96.192	99.881	108.77	105.97	102.79	102.82	103.41	97.077	96.231	95.327	102.64	101.06	94.188	95.475	105.39	103.68	96.538	106.07	110.6	107.18	101.1	106.03	106.8	100.65	102.26	103.19	96.229	105.82	92.274	99.394	95.395	104.71	103.44	94.107	102.77
105.33	113.36	112.68	99.638	110.7	103.13	103.34	106.79	103.13	101.67	99.3	112.79	112.17	100.18	114.2	103.48	101.56	105.98	110.41	100.84	103.98	100.26	108.98	107.88	104.24	100.02	104.53	110.03	101.47	112.65	102.66	108.35	109.96	112.13	114.02	107.16	105.96	98.686	103.55	106.67	104.35	116	106.66	103.84	103.3	100.14	108.75	99.075	100.17	108.09
108.52	115.33	109.28	110.2	113.6	128.66	106.9	113.54	116.1	108.14	105.08	115.6	115.85	108.83	119.6	118.66	109.47	106.66	106.09	112.26	106.71	110.98	113.66	116.45	109.43	113.13	111.24	103.79	115.32	109.78	121	116.02	121.04	114.78	113.84	105.23	104.45	114.89	105.42	117.93	112.96	117.54	108.42	115.13	116.76	106.49	116.05	112.86	112.43	117.83
109.58	104.25	99.664	98.065	96.984	104.98	105.37	93.376	114.37	110.73	98.421	107.23	95.368	109.6	94.537	99.357	104.74	99.403	110.77	94.927	106.04	113.38	102.62	107.74	101.59	99.413	99.876	102.81	108.77	98.713	106.86	100.99	100.4	100.25	95.783	106.34	104.37	109.18	94.956	114.55	101.04	106.21	107.26	110.6	106.59	105.95	97.404	104.8	109.32	99.688
113.26	114.64	107.18	102.4	115.25	105.78	121.57	110.8	105.8	101.93	115.47	104.94	121.81	104.07	108.87	110.57	114.04	124.21	109.89	120.29	115	114.12	110.56	116.37	113.63	114.39	103.74	115.73	116.3	110.33	108.26	110.59	108.01	116.93	108.94	110.65	116.66	109.77	119.48	118.09	110.24	112.1	113.34	108.41	109.99	109.54	108.65	101.22	112.07	104.01
106.64	102.59	113.26	115.63	116.21	107.17	109.42	108.53	114.64	107.49	115.53	112.96	107.92	103.27	115.65	108.75	104.56	115.4	103.03	111.28	109.35	113.61	107.56	105.66	115.12	112.97	113.93	115.12	111.08	109.63	107.27	111.19	103.47	110.64	109.66	113.09	110.49	105.92	104.64	112.17	115.45	108.52	125.03	112.22	100.55	114.84	110.95	115.4	111.91	109.69
114.29	115.65	113.1	118.46	120.26	116.65	116.6	102.51	120.45	104.31	117.41	117.51	110.99	104.18	110.26	100.27	110.85	109.1	107.78	113.51	106.66	122.88	105.32	114.55	112.14	118.94	114.14	108.89	99.666	112.44	104.25	116.21	108.02	110.21	118.74	107.4	115	108.32	112.03	118.13	109.33	117.19	111.77	113.53	106.21	118.13	110.67	111.91	110.51	111.26
102.57	107.38	106.5	104.19	102.69	109.84	105.48	98.337	103.47	105.3	101.47	98.128	100.27	107.92	107.34	100.68	105.39	110.88	106.2	103.3	112.97	105.39	103.53	107.91	106.55	97.907	96.415	102.04	107.84	102.21	109.15	104.4	101.48	104.38	105.72	106.54	103.28	113.39	107.24	104.31	109.6	110.23	110.35	101.76	108.03	98.765	108.54	108.88	101.5	105.21
103.54	98.847	103.06	92.997	103.14	90.611	96.317	107.23	104.45	94.995	96.317	99.898	102.06	98.964	100.76	112.25	95.817	92.304	104.19	95.634	101.31	94.951	98.525	100.21	98.594	100.33	99.043	98.618	103.86	103.95	104.91	89.666	104.12	107.24	100.78	99.94	97.607	109.08	99.503	98.668	100.07	104.18	98.512	84.296	102.23	98.155	98.68	104.68	100.02	102.6
115.98	112.17	106.11	105.31	105.06	102.2	95.211	108.3	99.568	100.47	110.46	115.15	97.738	115.17	104.89	109.75	111.16	100.77	98.836	109.9	104.52	104.21	100.55	111.07	108.14	100.69	109.84	97.845	102.68	106.8	101.23	105.56	103.54	109.74	107.18	106.02	113.72	109.33	106.91	100.73	96.867	97.451	95.21	106.44	107.98	99.288	106.1	106.7	106.36	95.653
111.65	118.98	111.16	103.36	115.06	112.91	111.23	120.43	111.13	107.12	112.36	109.9	115.14	103.76	105.33	108.41	116.53	114.07	111.35	106.67	113.54	109.07	107.87	117.82	123.54	111.76	110.83	114.43	115.24	113.13	112.08	111.88	112.36	101.21	115.45	113.99	112.39	109.14	120.37	115.42	108.07	111.11	111.19	113.32	100.7	120.71	113.37	110.47	118.85	115.11
112.33	111.64	108.54	110.05	102.06	107.17	100.4	107.14	104.5	107.12	107.45	102.79	102.96	102.48	104.66	107.9	100.94	106.59	100.32	108.38	108.04	107.69	109.23	97.443	101.26	111.25	100.07	102.09	98.573	104	99.503	102.02	101.77	102.62	98.556	105.55	107.05	109.25	110.2	100.42	102.67	112.19	105.01	115.74	105.24	109.69	115.17	105.92	103.26	106.83
101.06	107	105.14	114.56	111.56	103.27	105.03	99.939	106.62	106.59	102.72	105.78	110.94	107.26	99.147	104.83	110.95	113.87	113.7	105.43	116.52	114.97	104.66	97.258	104.9	101.89	108.5	108.53	109.11	107.27	106.78	107.73	103.33	104	101.68	113.9	109.02	99.039	104.36	106.83	99.263	103.51	101.3	112.92	101.57	106.57	100.6	112.55	109.12	107.3
114.94	112.43	113.8	111.49	122.25	111.93	114.16	121.85	112.84	118.69	112.1	118.76	115.11	106.06	123.5	109.05	112.65	118.16	114.95	116.58	122.13	112.97	118.58	116.71	113.38	118.34	108.57	115.21	122.09	111.4	113.29	110.3	114.8	121.34	101.83	121.01	116.22	106.83	120.64	111.7	110.2	106.67	114.07	117.42	120.71	118.55	112.91	123.74	114.94	114.05
98.384	92.521	94.329	97.489	97.727	98.374	100.05	98.636	99.085	105.76	98.41	107.03	99.202	99.14	100.96	99.746	101.09	94.983	96.705	99.601	97.729	98.854	108.84	93.073	101.73	104.62	103.22	101.23	96.187	103.46	94.931	105.2	101.22	97.237	105.61	103.91	99.689	96.971	108.64	100.46	104.67	111.22	96.505	104.03	108.01	105.8	101.77	94.667	101.99	95.475
110.91	107.49	106.31	102.25	102.95	105.58	106.22	113.91	111.67	102.91	112.77	103.92	105.66	105.17	102.62	114.49	103.47	100.19	105.33	105.79	92.212	103.88	102.78	107.03	95.874	101.43	96.597	98.911	101.36	103.73	106.78	103.54	111.36	94.034	108.51	106.09	105.71	102.6	101.61	104.46	109.78	112.38	102.9	101.93	106.51	107.83	109.9	101	101.98	108.27
113.74	117.78	111.22	113.94	113.24	111.4	112.9	111.05	113.15	111.92	117.85	118.45	118.64	109.78	111.13	119.65	108.21	114.02	105.97	102.47	109.66	122.2	107.93	115.83	108.82	112.35	109.11	110.48	113.87	117.34	109.03	107.51	111.12	111.05	108.09	110.34	110.99	119.94	105.03	117.92	122.28	106.37	118.81	114.43	113.55	112.68	105.67	102.02	114.57	115.26
104.9	112.63	104.79	100.86	105.63	102.89	110.24	104.42	104	105.38	105.16	98.226	110.16	112.34	106.81	100.93	107.56	105.07	109.99	110.08	101	114.55	106.75	100.63	103.88	101.7	116.03	99.768	97.372	112.65	112.43	114.43	100.36	108.34	108.19	113.55	103.51	104.21	105.3	105.27	105.05	117.25	113.79	116.57	101.51	107.68	103.41	104.54	104.7	109.62
115.93	116.81	117.25	101.79	111.99	117.63	112.82	110.77	111.53	115.57	117.79	113.64	107.23	111.06	122.57	119.32	100	106.15	110.04	116.13	100.44	106.3	124.18	111.62	107.67	111.37	114.92	108.11	108.83	109.86	108.65	112.97	111.6	104.77	116.32	113.79	118.38	106.46	125.5	114.95	112.56	115.21	110.84	115.52	107.84	114.72	108.78	114.28	129.89	111.64
104.8	105.55	111.88	103.91	113.58	105.07	104.4	102.04	100.99	109.16	102.34	99.16	109.47	98.793	98.765	114.33	105.17	107.61	107.66	108.97	103.81	103.73	106.94	105.89	104.43	102.97	110.43	106.26	107.95	104.27	118.53	105.34	111.04	104.28	94.666	110.23	100.26	104.74	108.73	118.01	97.191	104.15	110.24	109.26	102.71	104.58	112.42	105.02	106.47	106.73
108.28	120.85	109.37	104.22	121.34	107.57	108.91	108.08	119.64	114.71	120.17	113.51	114.71	101.64	113.01	114.01	112.28	115.2	107.78	118.24	109.88	120.68	111.47	110.9	111.39	124.06	116.84	102.97	110.75	119.25	110.63	118.62	108.45	114.26	116.67	103	108.47	113.4	109.33	111.79	114.65	106.17	106.66	111.77	119.31	113.36	111.23	118.5	115.16	110.72
100.5	94.832	103.27	103.51	99.646	95.88	104.09	103.7	103.11	104.1	96.081	101.39	94.654	95.157	100.03	104.21	101.57	98.934	99.798	97.289	102.95	109.02	105.6	102.53	107.08	96.612	94.277	111.38	100.01	94.844	110.35	109.02	105.85	99.657	94.426	97.764	105.3	101.23	96.835	104.95	100.23	100.21	90.802	97.328	93.31	105.64	99.269	98.691	98.883	96.495
110.46	100.48	102.75	106.51	107.22	101.25	108.83	107.5	107.76	112.68	105.22	112.55	112.33	97.342	110.91	104.77	107.08	110.18	102.33	112.24	113.25	105.09	107.84	94.529	110.93	100.65	112.17	107.72	108.5	107.62	106.53	106.19	100.09	108.47	102.93	106.82	114.25	112.12	102.25	102.46	107.42	108.96	103.73	99.182	110.21	109.39	110.68	103.21	108.6	107.96
104.48	105.14	108.96	102.32	98.529	104.79	107.63	107.73	105.91	106.52	106.84	106.53	111.86	110.01	112.15	109.34	115.02	109.15	108.59	94.36	101.24	100.94	113.98	104.26	110.71	110.63	104.06	104.22	107.51	95.965	99.978	105.94	111.16	109.44	101.41	94.069	109.99	106.43	103.89	101.82	112.9	102.11	104.01	115.71	108.79	104.68	98.084	115.95	105.17	110.8
104.93	106.98	105.02	113.73	98.966	105.13	108.73	105.58	97.551	100.99	103.7	113.32	109.12	106.18	103.38	96.861	105.56	102.84	107.4	102.84	103.02	93.262	100.15	107.48	115.17	98.674	100.65	100.75	105.2	104.74	119.68	104.2	103.37	99.323	97.138	109.05	100.14	107.9	99.226	100.78	111.34	103.23	113.49	102.91	102.38	99.357	102.34	111.35	111.24	105.35
105.16	113.84	105.98	111.29	113.55	111.6	116.09	113.64	98.675	101.76	108.13	100.93	108.64	105.27	117.58	100.36	107.85	113.41	104.3	114.32	111.74	114.52	110.99	119.77	121.7	114.86	116.97	110.04	116.17	108.99	102.82	110.41	111.34	110.63	102.55	104.74	106.57	98.074	100.9	108.63	113.48	107.54	122.75	102.29	99.329	105.71	115.36	107.4	110.73	99.163
106.49	94.69	103.11	88.551	106.18	95.7	93.207	102.21	104.73	97.412	98.334	99.249	101.13	104.54	95.244	103.93	108.14	96.606	95.761	103.24	95.862	110.71	94.027	96.922	100.87	98.816	95.631	96.529	84.081	94.724	104.68	95.134	101.21	95.945	102.6	92.022	105.88	100.81	92.082	102.05	105.24	99.745	108.4	100.48	100.56	101.09	99.027	103.8	95.189	105.88
107.3	96.994	101.8	100.46	96.371	103.89	110.36	109.05	90.105	104.69	95.486	101.2	104.28	107.75	88.113	106.13	109.18	103.78	96.049	106.84	93.914	95.54	95.686	100.65	103.3	100.66	97.145	92.738	100.24	102	101.28	99.717	103.25	102.61	109.75	100.84	109.29	97.467	102.92	98.06	100.19	96.221	103.79	100.5	100.65	108.94	109.56	100.81	104.76	106.88
105.36	116.26	99.166	111.11	111.13	112.58	109.94	105.28	106.24	107.93	106.7	97.016	103.59	117.81	110.72	106.03	109.07	102.4	114.25	106.25	92.256	99.593	106.43	113.55	101.6	103.84	103.6	103.59	99.891	112.91	103.71	105.56	99.444	103.48	96.526	105.04	102.69	108.67	104.04	110.76	105.03	106.58	106.22	112.75	101.73	108.04	104.57	112.76	103.54	100.13
113.27	97.077	101.03	98.51	106.74	97.765	107.05	97.078	95.908	102.02	96.256	106.02	97.168	101.72	96.906	98.052	101.23	99.752	99.934	104.77	99.424	96.917	107.34	91.061	95.915	98.228	110.72	96.214	98.601	98.614	102.42	97.804	102.46	108.67	101.85	101.94	94.049	103.31	108.85	97.843	94.661	101.56	103.96	103.41	96.121	102.82	102.35	105.27	88.281	102.7
111.57	110.07	117.06	109.1	108.46	118.64	117	101.86	103.46	108.98	103.38	115.07	114.99	122.44	108.77	116.1	112.03	116.25	109.15	115.38	118.18	110.8	117.48	126.35	114.71	113.95	106.4	115.31	107.69	112.97	107.91	110.34	108.39	108.92	118.71	118.86	114.01	108.89	104.79	115.67	108.6	117.23	102.79	108.61	114.76	105.85	114.48	109.76	105.29	107.18
104.93	101.13	108.27	110.73	108.67	112.87	103.81	109.99	102.31	101.36	114.89	108.58	109.09	93.499	95.029	107.79	99.232	105.36	109.27	102.35	111.63	103.16	101.14	105.73	104.61	105.88	116.48	105.77	96.596	106.7	107.54	101.24	107.4	99.038	102.34	100	105.7	105.91	108.7	110.45	106.96	110.15	107.13	101.59	108.34	95.568	99.386	107.32	100.62	108.81
101.28	102.1	104.9	115.5	105.38	101.84	107.59	101.56	105.72	108.95	106.98	103.18	102.22	104.42	102.02	116.15	105.28	106	110.25	99.595	106.27	114.14	101.68	102.28	100.92	107.54	103.38	104.94	103.52	101.93	110.01	109.88	105.03	108.26	115.36	102.96	104.8	104.55	106.56	98.087	97.665	111.76	104.97	105.45	106.48	106.33	115.93	104.53	98.634	120.42
110.84	115.2	112.19	108.33	107.75	121.84	107.07	105.84	115.23	110.73	109.85	104.87	110.9	109.43	109.47	101.87	109.83	109.61	113.86	108.74	113.7	112.1	110.87	101.77	105.21	111.46	110.34	102.99	109.11	123.46	110.4	106.24	106.12	115.9	98.378	119.16	109.36	114.84	112.53	108.52	113.83	110.59	108.22	106.5	105.85	102.4	103.68	114.66	105.56	111.23
120.17	110.33	111.96	103.3	109.55	110.26	111.72	107.85	121	111.97	107.45	116.23	113.86	106.25	105.26	109.99	114.9	109.54	112.43	120.99	106.88	110.14	111.55	113.18	106.2	115.52	103.16	115.36	109.33	113.53	115.95	116.64	110.72	111.9	113.26	108.15	113.41	113.82	104.48	106.37	105.76	112.73	121.17	114.25	107.04	115.5	110.83	116.4	104.42	111.87
101.81	110.17	102.55	100.85	96.115	101.52	102.41	107.96	106.24	104.47	97.847	115.81	107.28	108.74	110.51	104.89	101.95	105.03	104.9	102.78	106.57	107.57	111.02	102.79	103.91	97.971	111.88	111.61	105.52	112.3	100.21	107.22	107.35	106.22	101.38	103.77	108.65	105.99	106.34	104.96	107.1	113.01	108.66	107.25	106.07	103.74	105.9	110.8	108.46	102.74
104.11	104.04	113.09	108.71	109.32	115.52	105.9	111.38	111.48	105.22	99.695	103.82	109.93	106.22	111.83	103.5	103.53	110.34	106.22	111.58	104.84	107.99	95.529	104.88	108.55	108.47	109.88	104.88	109.25	100.46	109.47	106.86	103.2	105.93	97.313	112.37	105.97	113.49	110.2	103.55	111.81	108.19	110	96.608	103.56	111.28	112.24	104.14	109.24	113.84
109.23	112.68	107.55	104.76	110.79	112.91	103.52	111.55	104.22	105.72	106.95	101.82	107.22	107.88	105.33	103.98	106.82	98.674	99.786	114.27	107.15	99.003	111.77	107.89	106.08	105.96	106.02	99.856	106.01	101.4	95.58	100.86	105.3	104.8	112.55	100.29	101.07	101.25	105.03	112.06	113.7	110.96	111.45	109.36	105.1	106.48	98.835	98.634	112.98	109.48
99.26	102.43	92.043	101.73	102.69	106.61	102.86	96.439	99.598	95.804	103.31	104.26	99.568	100.5	108.15	99.825	100.95	95.441	95.009	98.2	96.016	108.39	94.106	101.09	100.39	96.362	106.83	94.345	102.97	104.42	100.41	108.8	94.536	98.715	105.81	106.03	101.67	109.66	91.533	103.13	112.73	101.9	109.57	88.86	100.29	98.469	95.66	107.05	103.64	97.573
106.93	100.9	106.83	116.18	98.502	97.547	107.75	105.9	95.934	103.97	101.91	102.42	101.93	98.896	102.83	106.03	111.58	111.99	101.19	102.44	107.29	104.91	100.17	107.11	108.39	98.068	101.33	108.2	110.37	105.12	108.54	102.02	104.47	107.17	108.79	111.86	105.33	101.61	108.3	105.77	108.2	106.96	104.61	107.08	106.46	107.63	102.51	104.36	93.612	101.01
96.914	104.56	97.528	102.68	101.81	91.3	97.903	96.725	99.253	99.035	101.48	106.87	96.071	96.057	99.67	95.049	103.11	101.6	100.89	108.37	97.479	101.15	91.048	100.46	102.54	95.849	91.81	93.129	99.118	96.171	99.123	99.097	101.17	102.45	97.371	102.65	95.384	108.78	102.94	102.68	96.594	104.75	104.49	104.99	108.73	92.634	99.419	104.2	96.436	96.181
110.27	105.48	114.18	109.08	98.421	104.43	102.04	108.83	99.869	105.81	111.85	109.52	106.12	98.913	110.16	105.5	106.12	105.14	109.28	113.67	103.6	110.16	115.13	97.747	110.64	105.31	101.26	112.82	106.9	101.83	99.09	98.904	106.79	108.26	105.73	109.39	107.38	101.14	107.89	110.61	105.57	103.45	100.99	107.55	98.206	108.91	107.19	112.36	101.3	107.93
107.5	113.02	109.86	109.6	107.26	102.55	99.211	110.16	95.953	100.49	102.74	105.06	108.25	105.23	106.86	110.44	111.91	114.96	108.41	104.12	105.81	101.4	106.53	116.67	101.98	99.451	99.272	106.08	110.62	107.91	103.93	104.8	108.23	103.12	110.45	98.698	101.35	103.69	108.14	107.94	105.42	101.32	112.69	104.22	102.76	113.26	107.4	104.35	102.91	98.391
103.94	102.85	101.76	105.5	94.793	110.71	110.99	106.72	109.53	101.67	103.32	104.62	112.96	93.701	104.6	106.65	99.592	107.74	109.56	101.23	110.79	104.35	97.596	95.129	99.664	116.49	101.87	99.1	106.79	105.6	111.73	108.94	104.01	118.55	107.04	97.867	98.391	110.33	107.85	103.13	114.7	99.959	106.93	104.38	110.2	108.82	108.38	104.8	114.4	104.81
115.52	117.07	112.5	110.19	98.514	92.55	118.35	102.16	102.15	111.78	106.65	105.14	107.75	98.859	101.25	103.9	102.27	107.7	116.64	112.41	106.99	111.94	100.63	102.86	108.3	102.15	99.722	112.01	108.38	100.05	104.35	113.87	101.35	107.1	105.99	112.66	104.68	108.29	113.67	103.46	106.31	106.35	99.452	99.019	115.25	101.24	107.08	104.18	95.499	108.2
106.02	107.73	107.46	93.557	100.15	104.52	108.61	98.552	107.5	99.558	102.78	109.82	108.84	107.39	108.88	101.7	109.45	113.32	100.4	96.886	110.01	96.743	101.05	104.62	100.52	103.25	113.73	105.69	105.89	101.3	105.43	104.79	109.02	101.65	107.23	109.68	110.72	97.799	109.91	99.952	110.13	103.84	109.93	98.292	104.5	109.51	111.92	106.94	107.91	105.8
103.56	104.16	103.68	105.73	108.44	100.6	101.41	110.05	112.27	103.82	103.52	107.38	109.22	111.3	103.76	108.75	101.6	109.29	110.25	107.74	117.58	107.79	97.912	108.21	100.04	108.23	117.4	98.828	112.11	104.87	110.29	103.57	109.49	112.21	108.72	102.47	105.26	103.31	92.627	106.66	103.35	104.27	95.835	106.99	102.3	108.07	120.68	115.82	103.25	109.35
112.46	106.22	99.233	115.88	100.93	110.36	101.7	99.122	112.87	99.489	95.844	100.7	117.13	105.83	107.65	99.967	103.69	109.03	98.599	103.96	97.474	104.57	102.06	104.44	108.48	106.37	108.07	110.69	98.218	110.91	97.779	104.41	97.822	109.47	101.91	97.522	110.66	100.27	108	104.92	97.224	114.41	104.26	99.635	102.64	104.32	106.2	115.89	105.72	111.94
108.4	113.3	116.85	106.49	111.62	111.32	113.65	107.83	112.88	109.51	110.86	101.45	112.75	116.08	117.71	113.72	101.03	110.21	108.97	118.2	106.76	115	111.42	113	117.7	115.87	108.84	114.91	107.17	113.83	105.45	114.94	116.29	116.59	103.5	113.97	107.88	113.73	121.87	113.87	110.56	108.55	111.4	107.66	109.77	107.59	110.71	113.05	115.78	109
105.3	94.445	99.904	96.289	99.873	106.45	97.048	97.084	105.95	96.051	96.466	101.04	96.227	100.71	106.1	101.2	94.734	100.89	101.83	108.33	95.492	101.49	100.41	100.06	107.57	101.78	100.58	98.625	100.52	98.12	99.551	101.13	94.341	97.669	93.527	94.677	106.02	99.499	104.52	100.71	98.185	98.937	99.376	105.11	103.97	100.66	102.2	97.871	98.882	110.65
103.62	99.461	89.833	107.24	97.973	96.933	100.23	108.54	109.01	104.1	102.2	98.704	113.66	100.54	103.63	103.11	101.86	103.19	102.15	98.375	109.23	102.15	93.632	103.42	101.89	99.435	96.645	103.75	99.35	104.96	99.855	101.23	93.449	105.59	108.67	99.031	100.93	106.39	93.173	105.8	99.166	106.82	101.69	103.07	96.671	91.292	104.93	107.37	101.94	92.405
95.599	109.93	106.56	111.01	107.59	101.64	111.27	113.86	108.6	99.45	108.7	98.092	110.85	105	113.23	109.85	110.79	101.88	94.439	110.7	105.63	108.23	112.15	100.49	110.08	98.95	105.04	108.5	104.97	109.24	107.12	103.15	109.92	112.09	99.12	103.92	103.74	116.8	107.81	109.89	98.297	105.01	101.4	102.47	108.35	117.94	103.77	105.67	108.41	113.17
94.253	96.548	97.572	93.154	99.087	104.57	107.42	88.496	96.205	99.808	93.076	105.35	102.46	99.817	105.57	90.809	98.899	98.643	108.83	97.978	96.21	106.38	106.37	109.11	102.48	91.353	109.43	94.805	94.468	111.77	107.09	90.226	91.67	101.15	88.924	101.51	95.307	102.91	102.09	91.031	92.357	106.43	96.052	103.06	91.894	110.21	101.01	101.96	95.72	98.35
119.43	116.28	117.31	114.38	107.73	105.11	117.54	116.09	127.52	106.45	110.46	117.02	102.97	119.7	108.63	110.38	115.49	105.22	112.53	107.7	105.55	106.79	115.27	113.88	120.27	103.5	109.11	114.8	114.58	117.9	109.83	112.22	116.8	114.42	110.65	106.29	119.88	110.42	117.49	111.65	115.31	108.96	113.82	111.04	105.5	114.97	115.14	111.73	111.01	115.06
110.57	120.04	102.41	111.55	126.88	109.76	111.52	107.62	111.37	111.98	117.17	104.72	115.89	111.25	116.6	112.5	113.18	118.26	112.72	112.98	110.89	104.79	106.69	113.21	104.6	119.54	105.02	106.56	105.16	108.03	110.39	114.24	112.79	115.23	112.82	109.41	103.08	122.99	115.6	105.71	116.04	109.62	114.1	110.52	114.74	104.66	108.71	114.8	108.25	107.44
108.45	108.8	109.2	114	116.09	112.18	112.6	114.14	112.01	111.84	109	112.28	113.86	116.63	105.15	110.04	112.58	110.96	107.99	114.22	108.08	112.32	111.63	112.81	114.56	112.14	117.41	116.87	116.87	108.97	108.21	105.43	107.03	106.31	109.49	110.51	112.87	118.44	102.41	112.8	110.72	102.85	111.75	109.15	113.64	103.94	111.63	111.21	114.94	118.42
102.67	98.53	100.86	99.951	108.29	108.66	98.317	93.405	105.13	97.959	100.88	112.85	99.825	102.97	109.58	114.94	108.14	101.03	105.14	103.95	93.79	108.25	100.18	103.86	118.13	98.039	90.668	106.29	103.98	107.23	105.23	100.17	114.72	105.08	111.85	109.4	107.62	105.65	103.04	103.4	105.21	104.3	103.8	111.71	100.35	117.83	97.421	114.17	101.93	115.52
117.43	111.17	100.67	102.3	100.78	102.57	108.42	99.931	107.63	108.47	100.53	103.1	102.92	106.92	112.92	104.63	109.95	118.01	110.07	105.44	110.75	101.98	111.89	108.78	98.676	101.73	102.45	107.25	99.927	102.13	104.03	102.12	104.29	105.61	100.08	111.19	99.501	96.153	111.77	103.22	112.42	106.21	103.3	107.24	109.63	107.34	103.28	110.85	108.65	105.93
110.88	113.27	109.73	114.46	118.46	100.61	101.64	111.75	110.82	107.69	112.03	114.33	122.44	126.16	108.88	103.61	111.52	109.82	111.85	113.6	114.01	111.86	115.55	110.13	119.05	113.79	112.02	106.77	121.29	109.93	109.89	114.76	113.97	114.84	117.09	119.32	111.12	108.76	104.45	115.64	104.34	109.06	116.97	111.23	113.1	113.23	113.33	112.22	101.65	113.96
100.95	106.58	95.07	102.09	97.919	102.61	97.26	99.145	97.525	94.384	98.048	100.74	104.88	102.85	96.191	100.78	101.75	101.21	92.969	103.67	104.17	103.76	99.601	109.34	102.25	102.26	94.284	101.44	94.338	100.36	108.37	92.525	106.58	106.95	101.73	98.921	103.6	103.09	97.25	89.865	104	92.393	86.406	98.076	103.16	102.45	103.91	101.9	96.415	103.71
101.79	94.859	97.969	97.407	104.99	97.13	98.369	96.3	91.97	95.019	100.18	97.227	107.21	102.88	92.76	88.245	93.794	92.611	95.858	102.8	105.75	103.34	105.8	101.45	101.91	99.494	97.554	104.98	105.77	100.36	98.132	99.483	101.53	104.83	99.997	97.756	99.815	95.763	97.26	97.798	108.55	107.7	91.009	104.37	99.338	110.69	105.75	100.25	107.66	92.339
115.01	119.59	109.35	120.5	111.42	114.93	115.67	115.44	101.37	112.49	116.58	118.74	111.89	103.48	104.65	113.51	115.7	118.44	107.69	109.36	106.92	116.15	119.59	113.32	110.36	112.76	109.6	118.76	106.61	103.71	114.32	111.38	110.51	108.32	102.02	117.54	111.48	111.75	115.68	117.41	115.01	113.49	108.07	112.81	102.99	108.56	112.89	111.21	100.27	114.01
110.79	111.37	117.88	115.55	114.47	123.49	115.14	106.32	111.45	109.31	118.37	109.58	118.21	114.85	106.65	114.81	112.03	107.38	107.74	113.23	113.54	110.64	114.83	108.77	106.76	113.2	106.92	119.7	107.28	118.2	111.41	120.34	115.73	111.27	116.52	111.44	114.71	117.99	108.43	111.62	113.83	102.1	120.43	114.46	114.49	111.67	106.55	113.97	123.74	106.65
107.8	106.5	104.99	102.48	104.94	101.49	108.44	107.86	108.91	106.58	104.69	111.84	98.043	108.24	102.61	102.31	105.68	102.7	103.75	109.36	98.518	109.64	107.91	104.45	106.37	112.84	113.48	101.5	102.44	111.14	102.29	105.75	107.42	117.29	107.37	110.31	115.21	97.212	113.84	104.68	95.032	112.38	106.9	102.72	105.62	105.65	101.85	94.728	100.85	102.3
97.589	109.46	102.29	107.41	104.31	105.22	114.7	96.41	109.77	108.41	105.51	110.93	105.55	94.847	109.9	98.065	106.68	98.45	106.02	112.42	99.945	99.756	108.62	103.25	99.442	109.72	107.38	99.711	101.9	106.28	107.07	98.645	105.74	98.68	103.83	101.35	100.73	101.48	106.96	108.27	107.33	104.25	103.23	105.17	100.35	97.568	104.9	95.249	105.45	95.667
108.27	101.31	108.66	106.5	106.93	112.72	107.02	103.71	110.11	95.563	105.97	108.57	111.06	115.79	104.6	110.58	102.25	111.08	99.684	105.36	110.74	99.294	108.78	108.56	107.12	109.87	108.54	95.173	112.75	109.86	105.81	108.53	103.3	106.7	107.88	106.14	114	105.99	112.54	99.711	97.758	101.65	109.14	108.58	96.051	115.78	113.96	111.33	108.77	104.27
96.047	100.02	100.46	113	113.95	109.03	108.69	107.96	113.18	112.06	107.15	112.28	108.55	107.93	111.76	105.8	104.91	104.46	108.56	110.11	101.16	114.61	114.24	104.18	118.45	113.86	117.16	113	104.72	104.78	108.4	112.58	119.06	102.87	102.46	112.64	105.43	97.592	110.34	114.07	111.71	108.09	113.74	110.16	118.3	121.39	112.27	111.92	112.2	115.99
112.14	111.29	102.03	110.09	110.58	110.31	108.24	110.97	108.45	103.86	108.97	113.73	111.7	113	107.7	109.88	121.01	111.81	115.88	112.45	112.72	115.01	111.76	110.06	113.98	110.31	111.46	106.11	108.24	119.72	109.15	113.95	106.59	115.77	110.98	115.92	108.18	101.65	117.3	105.44	111.11	112.44	109.94	117.95	115.34	103.01	113.16	109.93	122.53	118.89
96.307	105.47	116.63	100.98	101.34	110.14	110.61	104.35	100.74	112.11	104.15	108.89	105.57	108.83	109.23	109.25	103.79	97.323	106.9	113.29	97.106	113.54	103.81	109.65	106.18	110.61	110.47	102.09	108.31	105.33	111.81	104.84	105.92	100.56	110.47	117.47	111.33	106.77	100.9	100.11	105.6	115.03	95.712	99.197	108.48	111.91	110.6	118.92	105.83	97.522
100.08	104.48	95.563	109.09	106.42	96.211	109.85	112.84	107.55	100.96	108.62	101.05	102.19	110.02	106.93	103.08	96.016	101.34	105.44	112.19	101.79	97.136	102.97	106.17	100.66	105.08	95.12	100.57	112.48	101.79	92.633	116.51	109.6	95.915	106.29	108.45	101.16	101.09	110.91	98.152	100.59	105.89	105.12	105.38	115.54	99.694	102.6	107.23	108.93	102.82
114.24	110.34	109.48	105.06	108.21	104.42	113.77	105.92	113.55	120.27	113.34	110.2	120.15	115.19	103.62	101.04	110.6	106.24	105.29	114.13	119.11	103.9	112.34	108.02	114.49	110.22	106.13	114.58	110.14	114.64	106.71	105.81	106.34	120.33	114.87	106.38	113.92	106.41	110.4	107.15	102.24	108.08	115.84	115.37	119.69	107.36	116.41	109.99	110.2	113.9
104.77	97.774	106.52	98.584	98.632	109.43	97.805	97.979	97.206	102.53	101.94	97.925	88.402	95.481	100.33	98.985	97.983	106.84	103.93	93.286	106.25	98.523	104.61	91.856	104.08	97.443	107.29	102.42	99.587	92.629	108.42	100.72	109.01	102.56	99.022	104.44	97.504	96.724	105.04	104.58	97.076	95.213	102.32	93.42	97.971	96.702	94.761	105.36	99.53	96.747
102.03	108.87	105.29	101.39	103.97	109.11	108.26	107.37	103.78	109.74	109.02	107.02	99.715	103.09	101.46	104.54	109.78	104.44	103.27	101.41	103.68	112.4	96.693	104.9	103.89	107.13	103.84	107	110.43	104.91	111.26	110.63	108.49	100.6	101.07	105.87	104.34	96.248	107.36	110.34	109.34	107.7	100.54	104.04	97.491	106.25	107.34	104.77	115.74	110.99
92.848	107.06	106.49	105.28	110.76	115.12	98.165	117.83	109.64	108.87	102.88	105.83	102.51	98.967	98.269	104.34	96.111	103.85	105.66	111.92	107.05	116.42	101.31	104.89	101.48	104.28	94.399	107.09	99.339	107.18	102.53	104.57	105.58	110.65	112.85	107.32	101.96	103.78	105.71	105.67	101.8	104.15	106.26	105.22	107.83	107.52	101.82	108.46	104.05	102.54
93.816	95.087	100.82	92.747	96.82	96.975	96.836	107.69	95.078	104.95	98.741	101.56	101.12	101.28	104.02	99.928	108.99	101.56	104.52	95.078	103.64	99.872	96.548	98.773	96.97	94.605	91.847	92.376	101.38	103.11	109.64	96.832	99.79	104.36	103.32	96.569	95.925	90.235	100.1	93.656	103.2	107.73	105.62	90.998	110.48	100.21	101.35	100.94	100.4	100.46
107.03	107.76	106.26	118.68	114.99	103.72	117.93	114.6	103.89	112.31	103.81	120.69	108.96	108.6	110.16	103.09	117.54	104.12	116.34	108.18	115.63	104.34	103.76	111.61	102.34	110.97	108.1	116.27	109.9	104.55	120.48	110.92	103.33	105.92	110.59	114.16	107.9	109.18	107.89	109.09	116.24	93.488	115.92	108.23	98.756	102.06	108.63	114.78	110.54	108.46
111.06	102.23	105.76	97.424	102.84	106.15	103.31	108.77	103.08	110.02	109.46	100.9	101.46	104.26	102.57	105.46	108.5	106.26	95.826	109.14	106.54	93.711	108.54	104.46	105.17	113.19	100.82	106.41	99.511	99.453	114.48	105.57	109.06	107.82	104.54	104.17	99.599	110.02	100.17	99.887	107.34	103.2	110.19	95.464	106.3	111.63	107.26	104.36	104.94	111.1
109.97	103.22	105.23	104.92	99.904	98.554	106.28	97.515	103.41	99.046	102.85	105.61	109.4	113.81	103.95	106.83	101.64	112.75	111.84	105.01	103.1	113.34	111.64	115.68	105.95	106.26	104.37	111.27	105.62	111.41	107.28	113.89	108.61	112.44	107.36	104.33	101.97	112.76	106.27	109.93	105.67	99.579	110.5	110.33	110.47	104.99	108.28	106.09	100.87	102.2
106.34	101.17	102.94	116.05	108.06	110.48	105.11	109.31	103.72	104.54	102.07	104.97	108.31	113.5	108.75	106.98	117.94	116.75	104.69	103.81	112.65	103.36	102.38	100.23	98.149	104.83	108.01	103.83	104.91	108.91	104.28	102.75	115.38	112.36	97.267	100.54	109.73	102.92	107.74	105.4	105.32	108.64	96.146	109.11	106.98	104.9	103.72	102.14	101.49	109.79
116.78	114	105.38	109.11	110.5	108.46	113.34	109.12	113.94	104	100.34	114	104.95	107.64	121.79	114.74	116.21	101.68	114.33	108.74	111.49	106.07	111.6	112.04	105.15	105.6	112.8	109.74	117.04	109.23	109.62	111.8	111.29	108.09	112.16	115.74	110.07	114.02	117.55	95.343	113.35	104.16	109.5	111.4	101.15	116.95	103.63	112.13	107.86	116.04
113.16	110.99	111.01	101.43	105.4	106.96	97.962	104.98	104.28	103.16	110.85	100.52	104.1	103.94	101.79	105.72	102.63	107.48	97.437	107.31	117.29	97.825	97.609	105.91	107.19	100.24	109.72	102.64	95.106	109.33	103.55	106.05	101.28	106.07	103.43	110.23	104.15	107.11	97.991	95.754	97.35	98.196	96.937	101.05	110.07	101.73	103.56	98.954	103.64	112.84
102.16	117.45	110.25	103.6	97.378	105.24	106.93	108.66	99.407	105.53	106.3	108.16	107.72	104.36	108.84	102.55	114.88	103.27	103.65	115.29	101.84	102.29	108.49	103.65	113.17	115.54	111.29	98.918	106.79	106.19	107.28	105.15	116.44	101.92	104.15	112.11	103.38	99.811	109.44	113.6	105.89	103.19	103.95	109.79	102.51	109.06	102.95	106.14	109.7	92.61
108.09	92.095	107.85	107.28	106.28	105.91	101.77	104.16	106.49	114.78	109.44	103.07	108.95	107.25	105.87	108.29	103.01	104.72	106.4	99.342	103.18	105.14	95.77	114.13	101.99	99.91	105.04	107.04	101.08	111.78	105.49	103.72	106.92	114.33	100.46	103.43	114.36	104.24	109.08	102.25	105.61	100.41	108.28	103.93	110.65	97.565	105.96	112.65	105.91	98.693
119.26	114.51	104.44	112.32	96.214	108.13	107.77	98.961	105.08	99.248	101.86	108.62	105.49	112.11	106.4	112.85	111.26	108.64	104.74	112.44	106.45	101.49	104.23	101.65	109.9	101.56	103.32	107.15	104.21	101.96	93.602	98.555	105.18	107.61	107.18	112.75	105.46	99.838	114.45	106.25	114.34	102.71	109.61	109.31	104.52	111	103.06	116.08	100.11	102.7
102.43	100.56	90.526	95.908	104.06	106.56	110.71	104.28	106.47	93	110.19	104.56	94.3	99.611	103.36	106.54	101.3	108.52	98.991	107.06	101.98	102.95	96.838	105.73	103.62	101.19	98.017	93.289	102.82	103.33	100.33	103.28	100.04	103.52	93.351	105.32	91.601	110.28	99.004	94.47	100.67	92.919	107.94	96.203	104.77	109.14	100.68	103.82	98.073	102.11
107.02	103.17	104.75	106.23	96.043	102.02	104.8	111.96	103.66	113.79	100.48	103.17	107.73	100.45	108.63	111.68	114.44	109.66	102.93	103.13	114.33	102.18	107.67	104.1	96.594	109.22	119.53	107.69	109.9	103.62	110.28	106.23	107.51	92.04	111.69	100.15	106.03	100.37	104.43	104.73	113.4	118.92	111.33	112.04	102.95	106.52	104.96	100.89	100.83	108.91
108.01	111.12	106.02	101.01	112.36	109.81	115	117.66	106.33	104.23	111	106.46	104.21	105.5	107.12	101.23	106.47	100.3	94.306	100.99	109.72	99.692	97.974	111.56	105.29	107.07	101.8	101.12	113.22	99.087	111.24	105.65	108.38	106.27	113.42	98.851	102.59	111.06	106.39	106.63	108.6	116.71	96.432	99.522	110.28	105.78	108.97	102.57	99.179	102.4
102.09	107.92	107.2	107.07	112.92	103.56	113.37	111.8	112.54	99.526	94.094	110.18	101.64	108.67	108.25	104.04	115.59	107.5	106.64	103.94	99.602	119.28	104.1	106.76	98.585	102.3	99.676	107.6	110.5	101.14	99.441	109.06	99.888	104.81	103.67	106.49	102.04	101.94	104.41	103.15	98.293	112.79	111.26	116.92	103.05	104.52	106.16	100.9	102.38	105.19
113.22	110.25	113.04	104.77	108.7	109.2	116.98	112.44	114.09	112.22	111.71	110.77	98.812	113.38	117.9	117.2	111.91	116.96	109.02	117.92	110.77	111.09	118.68	116.53	108.97	111.11	108.27	117.57	103.91	101.96	116.15	115.89	118.96	106.72	110.11	115.48	115.1	111.52	103.09	116.24	116.47	115.66	117.88	112.5	106.25	109.89	116.75	121.09	110.94	108.95
104.74	100.22	104.59	106.02	108.29	109.75	110.98	106.09	108.23	101.9	108.31	106.03	110.12	109.97	111.36	110.12	98.803	108.3	111.04	105.27	101.15	114.58	100.1	102.94	96.707	115.27	107.63	102.26	108.71	113.36	101.81	111.32	115.12	94.543	110.01	109.14	106.9	102.88	115.49	98.624	106.3	106.57	101.43	113.72	104.98	109.63	111.27	107.04	103.16	104.6
106.96	110.09	107.56	108.7	97.088	114.8	105.5	108.45	107.35	108.14	111.04	105.66	116.41	117.92	109.41	113.98	116.82	106.48	109.27	112.52	105.57	113.45	114.1	113.52	109.4	115.85	110.49	107.09	113.16	104.96	113.68	111.89	115.35	118.08	105.1	116.92	98.128	102.45	105.44	110.34	122.46	108.47	113.08	107.11	105.67	103.23	107.78	108.22	118.53	104.37
105.35	104	109.17	104.77	98.573	105.85	91.714	109.72	101.04	112.68	101.57	102.46	113.85	105.92	108.99	98.573	97.71	108.74	108.97	102.57	103.16	102.61	109.72	108.21	100.54	104.31	109.75	110.15	99.616	108.14	92.164	98.496	110.16	115.27	105.4	100.62	109.42	94.964	106.4	108.42	106.85	94.219	105.66	98.082	107.56	102.25	99.582	105.63	105.09	107.55
115.67	112.62	110.97	104.71	104.47	108.35	111.89	111.41	110.87	112.5	106.37	111.56	109.39	117.8	113.59	99.563	101.22	107.25	104.95	103.9	103.12	103.45	109.19	104.49	98.808	102.4	104.01	107.16	105.54	103.2	105.52	103.99	96.919	109.05	103.53	109.17	103.06	106.25	102.25	109.44	101.14	99.644	106.57	104.88	107.68	112.24	103.9	108.43	105.46	106.13
98.969	96.13	108.96	111.63	101.21	102.1	105.98	105.1	102.85	101.53	103.4	102.36	106.56	97.134	100.02	97.475	89.194	99.677	110.43	100.87	95.929	109.42	100.21	95.714	101.25	87.915	110.86	95.956	104.7	92.14	96.055	102.07	104.1	105.4	106.46	95.395	100.19	103.24	105.74	107.6	97.254	93.526	103.86	93.512	103.75	95.102	105.49	102.79	104.66	97.497
115.57	104.04	98.866	113.01	107.02	110.37	107.88	107.74	106.85	104.78	104.41	106.48	107	119.94	106.66	103.32	99.591	101.75	106.37	97.604	108.83	105.56	109.9	109.68	107.27	111.51	93.694	112.59	104.34	99.386	109.7	104.46	101.07	104.18	96.625	113.64	100.14	109.12	113.14	113.3	103.81	92.282	110.52	110.48	101.81	108.13	113.01	102.42	117.23	106.33
108.75	115.5	112.39	99.957	110.9	114.36	111.59	101.79	105.62	105.48	106.29	112.51	111.02	119.62	101.8	93.957	106.7	103.28	109.64	105.99	114.78	101.94	111.44	108.23	107.12	107.68	96.212	101	101.47	102.1	105.11	106.08	103.48	106.85	106.27	108.3	100.39	98.063	101.55	107.31	106.62	100.64	109.82	101.44	94.986	106.25	110.13	109.26	102.07	104.16
112.65	119.54	112.06	112.41	110.52	112.08	114.52	111.62	109.29	111.52	111.24	113.77	109.97	112.49	106.52	112.58	115.86	105.35	102	115.25	106.36	121.98	117.11	110.35	118.48	103.73	113.1	110.48	113.67	114.65	115.3	108.83	111.15	121.9	112.51	117.54	107.43	107.37	111.21	114.45	104.96	108.33	102.95	112.71	107.66	107.05	124.16	116.02	117.92	110.71
118.89	112.17	113.4	106.85	107.43	123.95	112.66	113.65	110.77	118.03	112.77	112.63	111.25	116.3	103.24	117.21	113.65	110.75	118.68	120.48	110.25	113.08	116.82	114.04	109.63	97.845	114.86	109.63	107.95	110.93	108.27	127.74	108.71	107.47	115.84	111.81	110.51	113.23	110.22	102.07	112.12	114.56	107.78	114.32	110.68	112.46	104.67	113.78	109.61	114.74
107.61	100.02	105.61	106.03	109.91	106.08	116.36	111.01	115.21	108.94	101.06	103.41	101.12	117.61	109.06	108.68	99.472	103.34	101.48	104.2	108.94	104.21	107.95	105.24	102.35	102.29	102.49	109.74	95.838	107.63	113.04	101.56	99.078	108.53	104.76	103.75	102.84	104.47	110.31	99.39	107.66	107.26	115.24	109.2	109.61	98.906	104.26	100.2	108.49	101.21
112.99	120.94	119.05	109.25	118.07	115.84	112.56	107.03	120.69	118.98	119.33	118.22	114.87	121.5	113.64	120.62	109.59	112.45	117.59	120.35	112.55	109.63	111.05	110.38	117.21	104.71	115.37	114.36	116.71	111.95	118.82	106.55	121.71	123.45	123.48	118.98	110.98	113.56	123.06	120.14	118.3	109.66	122.58	117.35	108.64	110.05	117.87	117.1	110.94	115.39
102.18	114.97	113.89	105.04	112.02	110.84	114.77	113.51	107.96	113.6	116.86	114.69	105.73	111.83	99.163	114.95	119.27	113.55	111.57	105.22	118.86	100.52	112.48	106.35	116.82	104.43	112.72	104.62	112.2	111.26	106.77	111.98	102.05	122.64	117.13	108.64	111.07	116	114.35	112.04	101.08	115.82	109.68	110.57	107.74	116.43	104.98	110.9	119.62	113.5
104.01	107.25	110.77	111.09	105.38	95.338	105.14	101.86	100.39	103.9	107.81	110.14	107.79	104.56	96.764	103.6	100.28	99.363	100.14	105.74	94.999	102.99	98.731	104.57	101.66	106.29	112.14	108.86	108.39	100.9	109.25	104.43	110.25	99.398	111.64	103.89	103.86	106.1	107.78	108.82	104.21	94.349	105.24	110.27	111.12	91.641	96.135	111.83	112.7	104.36
96.389	95.358	102.02	98.495	107.82	101.36	111.26	110.8	108.59	94.246	106.77	115.65	107.68	107.12	103.15	108.86	111.07	106.47	111.5	110.86	98	104.08	103.31	102.93	103.31	104.02	100.35	100.32	108.62	102.67	109.26	107.85	97.801	105.27	103.35	105.05	107.52	102.74	101.02	102.86	102.73	99.876	110.25	99.91	105.42	116.12	106.92	116.53	109.11	104.01
102.84	95.061	110.9	102.82	104.28	100.92	105.81	105.94	91.237	111.37	102.09	115.03	100.67	103.92	103.72	115.37	100.39	102.28	105.83	108.95	105.04	105.23	109.47	92.638	105.13	108.9	103.91	108.43	106.35	99.572	99.034	108.08	97.086	100.91	104.2	101.74	106.5	106.07	111.12	102.27	105.59	111.8	105.26	103.25	100.57	100.39	106.69	102.87	97.224	101.82
97.658	100.5	114.96	106.8	111.34	105.39	104.91	100.25	114.08	101.93	110.14	108.25	109.21	108.82	95.491	99.566	109.61	96.772	110.69	107.87	104.23	100.97	102.89	111.34	91.31	104.19	102.98	114.45	103.05	112.66	106.67	104.94	107.73	101.7	111.92	100.32	108.44	111.84	105.25	105.56	102.42	105.95	107.74	93.066	109.37	101.8	96.873	112.35	106.38	99.481
118.19	116.7	118.13	116.62	113.61	110.27	123.69	117.15	115.4	115.26	115.56	115.89	108.99	111.11	114.63	115.63	116	111.58	108.15	111.55	113.61	112.73	114.1	112.76	111.87	111	105.77	104.2	107.09	103.59	122.02	112.97	107.8	115.76	111.89	115.65	110.91	108.15	109.08	108.59	112.84	116.24	116.44	123.29	111.13	107.98	115.41	109.81	120.69	114.89
107.8	113.4	104.01	106.76	112.24	100.65	115.35	104.97	103.82	92.613	102.29	105.76	97.744	115.35	108.49	104.81	102.77	102.18	106.84	105.32	108.5	102.55	105.66	97.581	109.93	102.68	102.66	104.81	102.66	101.21	104.82	111.04	101.4	104.27	103.93	110.48	104.85	100.48	117.65	112.22	112.52	105.21	100.65	111.75	105.03	106.66	113.2	111.98	102.35	101.5
110.04	113.49	109.48	101.56	102.46	104.25	107.23	106.93	104.98	108.77	108	108.25	100.48	99.759	106.22	101.51	106.78	114.2	112.81	109.64	106.81	111.25	111.45	100.43	104.94	110.59	107.89	101.94	109.5	102.83	110.25	111.4	104.23	112.54	109.04	103.67	98.643	102.87	112.05	110.05	110.41	105.8	108.11	112.4	104.84	107.22	103.3	114.98	110.73	111.24
104.64	112.92	101.25	110.22	105.41	112.18	105.37	105.05	109.43	100.64	110.68	92.286	105.5	99.31	106.62	100.52	108.59	115.67	99.856	108.84	96.601	108.56	101.72	106.78	107.55	99.618	100.9	103.56	101.05	105.08	104.95	107.38	95.495	108.68	111.8	97.358	107.51	99.35	103.84	106.29	95.143	107.44	106.41	105.04	102.26	104.62	103.05	106.79	100.89	104.44
125.51	122.2	107.68	119.01	120.38	120.59	122.38	108.61	117.82	127.61	114.85	108.95	112.55	120.03	112.52	110.7	119.61	124.17	111.12	114.27	116.24	114.69	116.83	110.48	117.18	106.96	103.04	116.73	120.79	111.03	117	113.85	117.54	114.77	119.86	113.3	117.49	119.34	122.83	119.73	112.06	116.78	105.14	123.95	116.9	109.81	122.78	114.21	120.5	113.98
108.64	99.203	107.16	106.28	97.656	95.26	98.523	99.833	93.799	98.958	109	93.189	99.084	98.407	101.78	101.82	103.06	104.88	108.21	98.235	98.981	95.549	101.88	99.732	106.02	104	96.243	90.578	107.48	94.941	91.651	104.69	106.48	103.18	84.756	99.026	98.959	95.659	101.35	97.923	100.2	102.75	101.23	103.26	103.4	103.2	98.599	108.98	106.48	110.16
114.45	110.94	115.75	119	120.39	122.36	113.49	110.59	113.01	112.63	113.61	114.32	108.65	121.81	117.97	111.48	114.39	115.53	117.56	116	109.88	113.53	109.1	111.75	104.65	106.67	115.84	117.81	108.44	111.5	111.34	113.37	109.17	112.64	111.58	118.28	119.39	105.21	124.4	111.17	117.72	108.93	110.67	110.84	110.06	112.56	111.56	110.24	114.63	120.84
107.31	112.26	105.6	113.95	109.86	111.89	104.66	100.83	97.971	103.93	102.11	109.11	109.18	107.67	109.96	108.19	94.24	99.131	103.59	103.25	103.83	106.05	110.78	102.91	100.38	99.279	115.61	104.79	110.77	116.6	119.3	103.1	106.49	107.79	105.74	103.19	112.88	102.54	111.85	112.17	108.89	110.38	106.51	99.735	108.55	100.39	108.24	103.09	110.08	103.99
106.11	107.25	104.16	101.85	112.74	103.42	101.59	108.28	97.897	103.88	116.49	97.722	105.76	102.39	97.965	98.744	100.28	110.29	98.35	102	97.113	92.586	98.566	98.518	103.84	97.19	99.494	104.06	93.625	109.86	101.46	115.41	104.38	96.725	102.85	101.64	107.64	111.37	116.33	104.1	100.6	101.65	108.29	92.8	92.246	102.43	105.94	108.21	100.64	104.12
106.27	105.61	105.8	106.58	104.62	114.15	95.702	107.19	101.76	100.7	106.66	103.23	101.68	102.7	116.16	108.15	104.53	103.89	99.236	99.017	108.49	111.37	111.57	105.3	107.02	105.06	106.87	105.28	103.27	102.33	114.18	103.42	105.3	105.5	107.76	104.52	99.667	104.94	101.99	104.6	97.113	103	112.18	109.66	106.24	105.24	104.82	98.623	109.27	105.82
106.6	109.83	112.42	106.07	104.79	109.02	108.28	102.08	100.64	106.15	109.84	102.08	108	104.88	108.45	115.07	106.62	98.271	96.419	97.315	102.92	104.75	105.87	102.62	105.36	110.25	111.87	109.24	104.93	103.66	97.634	109.2	110.37	104.75	115.71	110.97	105.2	101.91	102.05	111.94	104.57	114.18	104.77	120.27	96.37	103.67	99.226	102.93	103.34	111.13
122.5	122.39	111.69	113.95	105.97	116.18	111.29	101.56	114.68	110.59	113.59	117.43	119.68	102.42	111.89	112.38	114.34	114.95	109.04	117.03	116.21	108.74	108.84	122.53	111.79	119.22	102.53	111.25	116.31	120.59	97.708	119.18	112.83	104.24	107.98	115.44	105.18	108.99	115	111.97	117.61	113.07	106.14	107.88	107.51	115.83	118.27	106.51	105.1	109.74
107.09	114.72	107.12	106.92	114.2	110.32	106.25	118.69	102.38	107.33	92.748	106.33	112.78	123.3	107.4	103.24	110.07	113.6	107.99	110.4	108.12	118.94	111.62	117.9	106.51	111.92	100.8	103.24	110.87	112.42	114.27	116.35	114.01	99.285	117.71	102.59	112.68	108.7	111.14	105	104.52	118.17	103.23	121.82	116.09	117.25	116.74	107.35	115.11	115.85
98.098	107.55	109.98	105.34	102.39	92.82	107.12	101.22	101.71	106.66	103.29	104.56	103.94	113.5	107.07	101.78	106.66	100.87	99.459	109.42	110.46	103.53	100.64	108.83	101.84	105.44	108.37	102.46	95.558	98.63	111.63	98.476	108.19	113.59	101.89	102.34	96.309	109.59	112.39	109.72	101.28	105.51	115.4	107.61	110.61	104.45	109.8	96.69	109.65	104
95.155	96.984	97.551	104.48	104.82	101.51	104.87	104.29	108.57	111.09	116.17	95.24	98.901	106.96	108.09	103.03	108.03	106.35	100.33	98.726	116.25	111.16	100.95	109.79	110.76	112.45	109.87	113.27	99.063	103.66	111.52	101.52	102.52	108.65	105.69	109.68	108.41	100.18	89.69	105.19	109.24	100.21	112.8	108.37	113.74	101.03	111.62	104.35	103.49	109.26
101.43	103.46	105.02	109.84	98.732	102.68	114.46	101.53	102.47	107.83	106.83	95.828	106.7	110.39	102.76	104.06	101.89	104.31	98.389	106.62	99.73	111.09	111.69	100.3	106.9	102.33	109.24	100.74	106.47	105.73	101.42	101.53	109.51	112.14	94.547	114.73	106.15	109.96	114.52	110.98	120.78	102.77	101.07	111.32	99.967	99.766	104.33	103.7	109.36	105.5
132.21	104.64	119.61	115.35	117.21	119.58	112.36	112.6	115.37	116.23	116.6	121.44	120.59	122.8	111.71	113.75	111.91	112.66	115.39	114.89	122.87	115.93	118.06	114.13	124.91	106.1	118.12	118.44	118.98	118.55	119.72	117.72	122.24	119.71	123.69	120.92	118.18	109.84	116.14	113.52	117.65	124.22	118.88	126.01	113.74	117.25	110.89	112.18	118.4	112.4
100.58	111.22	101.47	110.27	108.13	117.77	120.32	114.13	107.64	111.83	104.79	111.73	109.4	115.7	110.98	106.23	108.86	116.95	109.42	112.63	110.22	104	111.34	106.23	104.25	108.6	105.9	113.14	104.06	103.7	111.94	109.1	109.81	106.17	120.15	107.79	117.19	109.5	116.08	117.04	110.91	107.91	113.53	112.82	114.3	114.55	107.97	115.41	111.38	106.18
100.45	96.596	102.37	102.83	95.734	96.858	101.36	90.693	94.678	103.5	98.808	108.58	94.127	103.19	111.41	98.045	106.26	95.992	94.464	105.06	103.44	95.108	103.06	111.56	98.323	108.17	101.97	111.63	101.86	110	98.461	105.55	94.407	96.433	99.096	102.74	101.32	96.367	107.09	95.893	98.477	101.02	106.51	93.892	99.302	106.39	100.39	104.91	101.74	92.876
106.16	99.14	104.67	114.18	103.99	105.71	111.39	106.71	108.34	102.9	106.12	103.46	104.73	103.42	103.23	99.141	103.29	105.2	103.5	107.15	105.32	101.79	107.07	104.48	107.23	106.46	112.01	95.087	100.1	103.75	111.06	101.01	104.07	109.19	98.847	112.73	109.46	109.99	106.15	106.13	99.269	106.83	103.28	91.984	101.46	114.46	106.4	102.43	101.03	109.68
110.1	98.376	109.06	97.799	109.22	113.15	101.67	110.55	112.59	113.85	109.06	101.69	110.14	108.73	108.03	101.78	108.75	107.31	100.62	110.76	108.32	110.61	105.64	112.91	104.66	100.18	101.35	103.54	110.14	112.69	102.36	107.03	104.73	108.52	106.22	111.37	107.88	104.89	112.9	107.35	114.66	107.57	102.82	102.51	109.35	109.73	99.317	99.147	104.95	100.84
103.83	103.57	107.94	107.78	104.77	116.39	111.74	95.967	100.23	98.02	103.04	111.24	104.58	102.33	106.98	108.19	106.29	106.06	105.18	98.188	108.23	103.2	102.96	110.59	107.9	110.93	119.98	105.94	102.45	113.63	114.44	105.49	92.779	103.47	104.11	98.346	110.52	106.53	107.95	108.87	98.44	104.01	112.99	103.4	114.69	109.03	107.99	101.4	107.7	103.12
109.19	107.07	94.168	101.89	113.93	102.82	109.14	108.03	109.17	106.89	104.39	110.3	102.17	108.5	94.989	116.31	106.39	108.76	101	100.41	101.33	111.8	106.81	106.66	100.93	97.407	100.73	102.83	102.72	101.09	109.3	94.354	104.32	109.56	101.79	111.5	111.37	102.63	100.52	103.46	117.46	106.46	100.17	99.687	108.27	113.58	104.56	106.68	112.69	101.52
102.1	104.5	111.44	101.08	112.51	108.71	105.87	108.6	107.84	107.07	109.15	106.3	118.85	100.14	100.33	113.45	103.89	103.25	101.64	99.04	109	108.48	103.18	96.72	112.71	101.05	112.63	107.45	114.18	106.49	102.44	112.01	102.81	102.87	110.54	105.51	100.78	98.53	103.22	104.27	107.62	106.47	110.83	103.66	106.41	106.92	108.58	112.68	103.35	100.01
104.95	114.44	112.02	100.69	114.56	99.334	110.4	116.39	108.81	107	115.07	101.89	110.5	101.9	117.2	107.92	109.74	108.25	106.35	122.85	108.21	107.38	103.29	112.81	107.55	117.58	118.36	113.64	114.35	108.81	108.33	112.46	115.03	115.96	114.71	107.32	116.99	106.75	103.33	108.44	111.7	111.56	113.19	106.17	113.52	107.38	114.1	115.36	113.07	118.24
119.63	111.18	111.47	106.24	107.56	118.93	105.31	115.69	114.37	113.75	110.56	114.88	109.13	109.75	112.45	116.11	105.32	108.48	117.46	115.17	116.86	115.2	114.34	115.09	108.41	102.64	118.78	105.02	113.91	101.22	113.27	109.64	108.44	114.3	110.34	107.4	108.65	109.95	113.34	110.49	107.13	108.17	112.71	109.62	122.12	117.19	100.6	110.88	109.59	111.16
117.2	109.51	110.9	106.81	115.02	108.7	106	112.67	101.26	110.18	118.54	113.05	106.93	102.34	113.73	114.6	114.06	112.98	109.64	107.48	111.35	105.69	116.34	105.84	119.94	108.69	110.02	103.5	116.58	110.38	111.7	113.8	104.24	101.5	114.42	111.65	113.8	119.96	104.23	112.43	110.55	105.32	111.31	108.99	107.83	101.09	113.97	108.81	112.63	113.08
118.58	108.45	104.08	116.85	103.98	102.86	103.72	111.02	109.01	104.71	109.19	108.11	107.08	99.951	97.339	105.76	106.65	112.54	100.81	108.29	104.48	105.01	107.26	108	94.072	102.73	118.12	112.36	105.11	110.88	115.9	107.68	99.605	102.4	99.105	102.84	112.8	109.86	103.15	105.27	110.77	107.01	103.27	104.01	114.61	110.86	108.97	117.02	105.37	108.49
117.23	111.31	108.8	112.37	105.34	99.836	104.58	105.44	111.59	109.25	98.768	109.08	108.8	107.57	106.42	105.43	99.987	106.45	112.76	102.58	109.67	107.11	102.24	106.04	111.93	101.1	108.15	107.97	107.19	103.32	108.79	110.89	112.6	102.54	104.71	103.76	116.06	107.67	101.57	92.248	110.03	100.09	95.715	107.62	98.696	101.54	99.565	96.254	97.231	102.78
100.78	105.04	92.887	110.47	100.08	97.668	97.696	101.65	95.039	99.865	109.99	108.52	101.41	112.73	107.28	97.759	97.73	101.96	94.116	89.598	107.25	98.265	103.55	105.39	102.71	99.506	94.63	98.585	104.92	100.76	99.616	106.12	100.35	110.62	104.9	97.884	101.77	94.32	104.39	103.93	103.76	100.86	89.95	100.89	101.14	95.661	98.54	100.48	104.99	90.512
104.29	104.22	104.24	101.53	105.66	101.14	102.75	107.02	93.254	109.96	109.73	108.54	113.28	100.08	102.31	113.17	101.76	102.6	102.38	102.81	102.67	109.82	111.99	104.21	100.08	107	103.02	112.77	101.97	102.88	98.146	108.32	110.59	98.248	98.989	106.53	105.35	115.47	107.62	107.64	106.67	100.34	102.23	107.16	110.21	87.756	98.132	105.59	110.13	98.945
110.95	101.11	107.67	101.67	112.74	102.39	97.6	105.66	103.51	107.13	112.55	101.29	107.22	100.57	103.19	100.93	103	103.4	96.41	109.34	103.23	107.61	94.829	107.52	107.93	108.48	105.72	109.25	107.14	94.12	107.17	95.295	100.73	105.29	114.77	103.81	106.92	108.92	108.14	108.11	107.39	103.53	102.94	103.08	101.49	94.794	100.78	105.92	103.13	113.18
104.49	106	101.09	95.766	99.988	106.01	100.83	98.249	100.41	95.471	99.307	108.82	101.41	107.23	103.12	102.95	98.749	106.91	96.592	104.85	94.894	106.92	98.384	102.62	100.07	102.97	105.67	107.11	99.314	105.79	101.17	103.63	106.1	102.81	100.62	99.08	101.08	95.755	106.22	102.14	95.376	100.48	103.36	99.617	97.465	102.26	101.54	94.012	95.656	93.957
100.23	107.31	95.329	104.45	105.67	101.01	91.049	102.63	96.17	97.05	103.07	99.537	103.35	101.86	91.976	99.576	103.09	99.746	96.652	98.285	96.95	106.78	100.81	108.35	105.16	96.466	100.37	90.441	102.1	106.49	101.93	104.69	101.3	96.213	91.794	105.08	102.01	93.573	103.15	93.579	90.781	97.098	101.89	104.57	107.5	101.46	113.43	98.928	97.302	100.43
115.72	110.59	108.99	110.56	101.89	119.41	116.44	123.08	112.74	109.76	107.31	118.89	102.57	104.12	112.62	108.69	106.37	112.95	114.43	110.89	103.62	110.36	107.46	108.41	103.74	102.41	114.93	110.31	106.66	115.89	109.36	106.92	110.89	108.93	119.99	114.84	113.22	108.1	110.61	113.8	106.62	103.52	113.76	111.17	107.25	106.96	108.3	118.18	110.95	109.87
101.29	110.32	107.64	101.38	95.987	99.704	102.27	102.13	109.26	98.971	92.58	101.52	106.68	101.53	103.29	112.16	96.66	105.63	99.055	101.1	106.87	106.62	102.89	93.949	99.79	106.92	109	103.09	101.85	91.67	96.659	96.547	98.869	106.61	103.99	98.36	95.817	104.45	96.153	95.092	108.46	99.537	105.87	98.887	97.526	105.22	106.74	103.59	100.83	105.36
108.86	107.44	116.53	113.66	107.03	115.5	110.34	113.83	108.85	103.96	118.64	104.29	102.44	121.04	104.78	120.43	117.22	108.09	111.46	112.11	119.05	115.5	114.05	107.05	112.24	108.19	110.38	120.27	106.51	108.13	117.97	108.48	107.49	108.37	113.25	114.3	104.71	113.32	116.95	105.27	110.38	116.75	104.22	115.98	111.32	115.89	114.82	108.86	111.08	115.31
113.32	102	109.71	104.27	107.55	109.94	118.3	112.83	112.46	114.51	110.19	99.014	103.89	109.66	99.91	107.17	108.86	106.65	110.34	104.77	100.82	104.44	105.84	100.01	109.86	108.12	98.821	107.03	102.95	106.6	106.75	98.238	96.769	107.81	107.37	102.96	103.12	101.25	115.58	105.7	113.62	93.683	111.61	108.21	105.35	110.6	112.27	104.95	102.32	109.61
108.92	104.14	112.26	121.63	116.09	116.82	115.02	105.78	111.97	121.52	112.38	110.99	118.5	102.46	103.8	111.55	99.809	109.09	111.11	110.5	110.05	113.86	114.72	110.74	102.32	112.59	102.86	110.51	110.06	114.82	111.36	116.12	105.98	121.03	110.64	103.66	109.48	113.06	105.28	117.68	118.81	110	114.44	114.3	108.42	108.81	118.98	113.36	119.55	106.15
109.06	113.85	98.514	109.97	105.8	101.91	104.37	111.43	112.46	106.68	104.18	103.99	122.5	100.19	109.1	112.98	114.13	100.81	98.853	101.28	99.421	115.18	102.03	108.29	108.75	105.72	113.7	109.5	104.08	105.83	103.53	110.33	95.633	108.05	115.57	104.15	103.55	100.03	102.26	105.53	100.83	108.35	107.29	111.14	99.263	102.13	112.3	97.417	116.24	110.47
102.25	105.2	105.48	101.23	104.07	105.68	100.02	94.623	109.18	106.47	109.8	106.82	107.35	102.31	104.67	112.51	111.97	110.44	104.11	103.45	111.48	103.37	107.15	108.07	105.17	111.84	107.25	104.78	102.05	98.317	102.77	112.3	111.78	98.312	109.24	98.079	107.95	96.469	122.67	112.35	99.644	105.06	108.28	101.06	110.67	103.98	114.39	109.9	106.28	103.14
92.048	104.3	102.67	103.48	107.32	111.79	105.48	98.953	103.93	99.437	99.717	100.24	101.76	104.75	102.55	106.73	110.94	104.83	104.2	104.57	104.18	107.16	106.59	105.46	105.96	107.58	89.494	104.84	110.62	107.1	107.71	102.97	98.983	102.21	101.3	103.35	104.2	94.7	95.156	110.08	103.57	105.71	105.22	112.33	103.56	105.62	120.24	105.23	107.58	106.71
106.05	107.44	104.89	112.74	108.9	116.64	113.99	108.94	108.2	104.7	103.92	106.08	103.52	103.57	106.83	100.87	102.47	103.04	114.53	103.31	100.07	107.84	108.69	108.17	105.45	106.33	107.8	106.51	102.3	107.54	103.48	110.01	107.96	111.01	112.97	105.98	112.41	99.778	102.89	103.59	110.7	107.6	103.85	112.13	112.43	106.36	115.25	102.28	108.66	101.39
108	105.57	108.19	107.03	100.71	106.8	107.38	104.77	100.79	107.06	110.81	112.49	108.88	108.45	109.08	101.32	111.65	101.55	111.02	108.16	105.98	108.42	104	103.17	102.32	105.87	108.58	103.27	106.39	106.41	105.74	112.99	103.3	104.32	106.48	99.694	107.43	109.06	104.31	105.7	106.11	101.15	105.17	112.97	104.96	99.557	116.84	106.09	105.44	101.21
109.58	93.868	99.995	100.35	100.97	89.053	87.747	99.557	94.9	94.955	95.555	103.03	102.24	97.191	97.407	102.44	97.979	98.8	104.68	101.42	94.548	98.492	96.357	93.789	96.502	96.98	99.225	99.087	91.747	96.235	100.05	101.62	101.69	108.49	100.83	105.43	100.48	101.12	105.2	99.679	109.05	104.4	102.88	99.75	103.08	104.23	96	97.476	97.604	99.19
108.8	116.35	109.32	108.86	112.98	108.97	108.17	111.05	112.92	108.01	103.49	108.23	108.09	109.59	105.37	104.4	110.4	109.91	113.96	105.31	101.55	112.9	108.97	113.12	108.06	109.25	110.99	105.09	114.14	111.28	102.5	118.38	106.99	112.61	104.88	114.1	110.96	107.6	96.191	104.23	109.7	121.76	110.4	111.22	115.33	118.81	101.04	106.66	106.55	114.88
102.51	99.622	106.59	109.48	105.97	103.75	90.694	107.71	110.74	103.76	108.2	107.13	114.57	100.03	102.71	109.1	109.12	110.46	108.32	104.13	108.39	112.81	110.18	113.05	106.76	98.175	105.67	107.64	102.56	108.02	107.47	104.31	106.69	103.45	109.54	111.63	104.14	110.5	103.59	102.38	118.09	110.85	105.35	106.6	108.78	104.36	102.93	102.47	107.86	107.12
110.56	107.78	96.75	110.18	107.52	107.33	116.75	113.96	105.65	113.57	99.55	110.07	107.36	111.25	114.25	102.93	107.73	108.37	106.15	108.21	110.38	99.64	97.78	102.39	106.48	108.58	95.81	109.37	103.86	106.79	106.78	102.69	110.29	114	105.61	99.502	109.11	105.88	101.64	93.425	110.96	112.35	109.87	106.13	104.8	98.558	103.65	109	108.94	105.84
97.888	102.26	106.17	87.612	92.716	96.692	98.769	92.703	104.92	95.686	94.613	105.29	101.37	93.456	98.646	107.53	101.02	98.618	95.917	104.05	100.65	99.679	101.71	106.5	95.471	103.98	100.71	96.148	107.78	90.094	91.563	103.58	99.381	102.95	99.185	103.8	98.469	94.059	91.443	98.788	104.49	97.791	99.862	97.35	100.09	103	97.764	96.382	99.693	90.662
115.19	119.15	117.11	113.43	107.75	119.63	115.96	132.74	113.76	120.26	116.61	122.51	106.18	114.37	112.99	113.76	125.45	117.65	122.04	117.46	117.92	120.32	106.9	123.77	114.06	114.84	119.22	120.41	109.53	114.95	117.6	114.33	115.37	122.99	114.21	109.25	122.07	108.9	108.14	108.75	108.97	108.95	119.7	119.25	121.28	113.92	115.77	114.8	114.16	112.37
107.12	92.296	98.192	95.897	96.11	91.613	103.35	105.11	100.08	103.23	98.914	103.6	102.03	100.9	100.03	98.859	93.149	99.857	104.18	101.09	96.386	96.579	101.65	99.861	106.99	91.813	94.757	106.75	97.747	105.69	87.087	103.22	100.46	102.39	103.26	90.109	92.847	113.92	102.07	101.4	100.62	101.33	100.28	106.51	103.16	100.96	105.18	109.05	100.53	97.967
105.1	105.93	109.2	97.917	104.8	109.77	115.46	95.895	105.52	107.09	112.84	103.5	109.81	107.28	108.52	96.911	98.952	96.258	115	105.53	111.09	101.34	109.39	100.81	101.99	104.7	101.72	103.47	99.98	95.696	114.27	105.32	118.8	114.58	107.27	99.54	106.34	103.3	106.61	106.15	110.04	107.26	97.585	102.92	108.11	112.78	102.91	101.3	112.55	110.01
105.27	96.932	107.17	103.86	113.68	108.86	99.237	105.84	111.12	108.48	111.19	106.8	100.41	97.999	111.84	107.5	108.47	106.11	102.28	107.97	105.31	106.39	106.28	105.23	103.75	105.81	100.01	98.723	98.779	101.28	104.28	106.71	90.864	108.65	102.87	104.44	107.86	103.6	106.2	106.23	92.963	101.92	109.83	99.504	99.179	107.51	95.558	104.24	102.47	112
104.22	111.41	112.04	108.25	119.13	118.58	114.52	113.14	109.18	103.87	118.95	104.95	112.81	105.86	112.31	109.48	111.76	116.86	118.06	107.74	113.56	118.93	115.99	104.07	112.02	103.55	110.46	113.12	117.91	99.305	112.31	118.82	115.81	108.81	118.59	124.44	116.86	110.82	111.14	116.12	107.76	108.89	110.07	111.46	105.62	113.86	104.31	114.2	108.14	116.15
101.15	108.1	108.05	115.15	104.05	109.34	115.12	94.833	108.68	105.45	108.42	118.23	105.65	112.65	104.46	110.03	105.05	107.42	105.8	118.12	104.71	110.48	107.15	107.08	102.8	114.01	101.55	104.88	110.71	110.51	101.07	100.29	110.41	105.52	103.16	110.42	107.65	110.51	97.592	106.88	99.379	109.65	112.04	111.01	110.82	104.85	108.14	102.97	112.37	104.6
113.79	107.21	96.461	101.72	97.096	107.07	111.49	107.04	100.67	109.82	111.29	105.18	103.77	107.05	106.22	103.12	108	100.16	108	105.71	97.74	103.77	97.815	101.88	104.18	100.75	100.53	104.21	102.04	103.24	100.54	103.45	103.35	105.49	105.21	107.56	98.885	107.76	115.56	106.32	100.86	107.94	96.178	105.07	100.17	104.87	108.44	105.63	97.424	97.615
108.26	98.228	109.05	105.39	115.31	95.71	105.71	100.06	94.916	103.96	101.95	102.29	108.52	99.796	109.26	105.86	99.918	104.95	93.891	110.44	104.73	104.29	105.09	111.13	97.667	104.71	110.23	109.53	111.3	105.63	100.53	101.62	110.19	101.67	100.28	106.96	104.64	94.962	108.57	114.24	100.19	112.27	101.15	110.86	101.17	114.02	108.81	113.21	106.46	103.33
99.804	105.94	99.28	108.64	109.04	106.98	102	107.24	112.25	100.42	101.12	104.04	102.81	103.79	105.52	104.74	103.85	115.23	109.01	104.5	102.78	109.78	111.12	98.306	110.01	111.12	115.41	104.83	112.12	108.94	99.144	103.47	102.97	106.05	101	102.05	102.51	102.16	102.25	99.536	103.98	104.35	107.57	99.883	103.97	112.69	104.39	102.05	104.32	112.02
98.8	106.61	111.37	102.48	105.9	105.11	107.94	107.81	106.56	102.46	110.26	101.71	111.6	95.53	97.806	105.55	96.535	103.6	104.55	102.39	108.93	103.94	97.436	98.854	101.63	102.79	102.17	106.42	100.85	106.34	103.69	109.13	108.97	91.996	100.96	109.94	105.67	109.62	101.66	100.63	104.38	95.274	109.91	102.44	108.62	113.04	99.527	88.549	106.23	103.53
113.26	98.63	110.01	108.25	111.27	106.87	109.06	110.2	104.76	103.02	117.07	103.1	105.32	104.51	105.52	105.38	109.58	107.74	99.81	107.75	103.84	112.1	88.121	98.848	106.33	107.83	117.69	109.82	108.68	111.1	111.09	100.02	104.82	105.27	114.34	109.69	108.37	108.37	95.429	100.88	114.06	115.05	100.53	108.53	96.065	101.7	111.92	111.31	116.01	105.17
109.46	113.24	103.33	112.26	113.64	117.18	110.37	118.83	100.02	108.32	110.63	105.66	107.55	119.21	117.02	112.35	110.05	106.79	117.58	109.64	100.47	112.45	104.03	119.55	111.65	101.16	116.91	102.64	112.63	113.63	119.34	105.49	103.18	109.52	102.62	110.66	117.43	114.97	112.77	104.83	106.33	115.32	113.55	108.77	115.75	104.97	114.94	108.65	110.8	113.82
105.36	120.21	114.16	132.23	121.1	114.91	107.1	116.38	106.99	107.64	108.86	113.38	112.35	114.5	120.3	116.87	107.96	112.24	123.88	116.15	110.42	115.89	120.33	108.81	114.55	110.18	110.74	108.86	113.35	111.5	107.82	110.02	115.04	126.81	119.85	118.68	116.86	108.67	118.37	120.24	124.11	124.81	110.1	118.05	126.37	111.04	117.56	119.92	115.38	115.85
113.33	105.74	102.27	102.21	110.78	106.79	102.62	97.691	107.3	97.957	107.76	108.27	109.03	109.41	101.11	108.05	109.36	107.97	103.34	106.32	111.46	106.08	103.09	99.867	111.42	101.9	108.07	107.92	106.95	108.5	108.54	105.94	114.62	107.42	112.37	101.19	104.76	105.98	110.55	107.81	100.76	103.19	109.83	107.11	109.36	106.27	105.19	109.5	105.17	104.42
94.023	99.011	99.675	95.431	106.18	93.351	95.476	98.786	100.04	101.38	101.66	91.719	98.31	100.51	102.9	103.85	101.01	88.708	104.97	102.09	96.338	98.655	105.52	95.584	99.622	90.021	99.612	94.05	94.285	101.42	99.255	100.46	103.99	92.058	92.409	103.3	109.76	99.678	102.68	110.69	80.841	100.07	98.037	103.45	96.848	104.64	93.394	102.28	101.47	104.47
119.63	106.77	120.73	121.03	107.1	109.86	104.34	102.85	110.13	120.65	111.25	115.77	106.57	113.16	103.39	110.37	118.4	109.92	106.92	108.9	113.11	112.44	106.54	110.65	107.1	118.01	104.83	108.27	105.97	112.38	105.04	103.68	110.32	103.46	109.93	107.54	110.13	114.13	122.75	108.48	111.03	112.57	117.95	111.07	113.24	110.59	120.63	104.88	108.11	110.89
98.074	98.518	110.22	108.98	92.773	104.87	102.67	106.62	102.35	104.92	109.46	98.742	106.5	108.15	99.637	106.13	100.28	97.017	103.83	107.37	111.68	108.31	93.959	106.79	105.05	98.249	114.35	105.38	106.62	98.867	109.64	107.43	108.43	106.99	106.35	97.197	99.613	106.92	105.75	113.28	94.727	105.31	106.92	107.74	100.07	98.16	101.94	111.98	100.63	102.45
112.11	102.57	109.68	115.48	116.59	111.07	113.26	111.1	117.46	111.69	112.27	105.92	107.01	122.73	102	108.75	111.7	114.15	108.35	111.63	116.87	102.29	108.88	113.05	103.78	108.57	105.7	111.43	107.72	112.93	114.56	100.3	120.11	103.95	96.293	103.32	117.6	111.11	105.81	109.01	112.08	112.99	117.38	117	108.6	121.25	104.15	115.48	105.26	114.03
100.03	101.16	110.74	106.02	104.24	115.43	96.616	105.51	109.3	102.02	109.3	104.87	106.15	108.26	109.59	110.25	100.96	101.47	99.655	112.73	111.94	103.82	114.43	102.84	110.19	104.26	109.24	110.14	104.6	111.57	105.3	99.514	105.06	107.6	106.69	114.56	100.72	98.906	99.826	102.48	102.89	108.05	103.68	99.898	110.62	109.1	109.82	94.471	107.35	109.75
102.84	101.75	101.66	105.68	108.01	107.21	108.07	104.69	106.37	102.18	111.23	92.448	110.74	107.91	103.22	105.44	104.58	108.72	102.66	106.27	103.53	100.06	115.22	112.19	101.19	109.37	100.89	106.35	112.83	102.82	113.73	107.89	111.63	99.572	112.76	104.03	118.73	108.15	109.82	98.748	117.66	109.82	102.9	96.306	102.97	106.9	112.78	111.38	110.04	103.66
105.38	94.685	109.46	102.43	104.29	111.7	106.16	99.76	99.879	108.47	104.02	108.37	107.08	106.94	105.46	115.51	104.72	105.47	108.19	116.42	106.16	100.63	103.79	117.7	105.05	106.29	102.48	105.82	114.21	110.2	101.78	103.46	104.38	105.07	99.521	111.9	104.87	110.72	104.91	119.22	106.87	103.33	103.68	106.18	116.41	106.51	111.8	102.53	107.48	114.73
111	99.413	107.15	103.93	104.99	104.9	108.02	112.14	97.846	113.4	101.49	106.89	103.88	100.58	109.84	106.95	109.84	102.41	109.09	115.33	109.62	102.59	107.66	101.33	108.58	109.81	100.03	108.2	107.6	107.21	106.6	112.25	97.589	110.69	106.72	104.86	102.91	101.12	114.22	100.89	114.74	103.37	113.66	112.92	106.05	96.411	97.925	109.32	115.7	106.41
110.23	108.09	100.9	105.44	100.38	106.68	104.71	101.44	99.708	101.85	104.13	108.47	101.72	108.79	106.48	105.23	116.65	105.1	103.25	107.51	104.2	106.92	114.16	112.65	109.41	103.03	112.91	102.86	112.09	101.41	106.97	109.41	103.97	106.01	101.52	100.58	110.09	110.72	108.13	107.23	95.102	105.03	99.443	111.22	121.65	108.12	106.99	119.25	107.83	107.67
103.99	98.268	95.312	107.87	97.793	105.79	108.14	97.131	100	96.702	109.51	104.81	103.65	95.102	105.78	105.17	96.766	112.89	88.251	108.83	104.07	100.61	91.62	102.13	107.72	100.7	108.5	112.4	94.809	93.805	100.99	92.448	103.17	103.2	102.81	99.326	103.09	103.66	97.594	98.795	94.374	98.007	105.31	100.04	114.64	105.53	109.23	110.11	101.18	100.94
113.48	119.01	105.76	109.79	108.37	116.28	105.07	116.95	114.15	106.16	113.42	115.49	112.66	107.66	110.61	118.21	113.26	102.91	114.4	109.06	113.31	103.6	113.64	115.84	111.79	115.42	113.43	102.62	114.16	113.41	115.65	113.17	109.17	112.36	109.63	111.44	113.02	110.34	110.35	110.43	104.75	112.66	114.53	114.48	110.05	111.56	120.06	106.28	109.28	107.2
105.46	99.62	92.489	110.03	96.669	105.03	107.47	91.425	89.351	103.47	97.588	97.025	104.46	100.82	100.24	95.769	100.08	107.98	101.12	94.007	107.98	93.441	105.69	96.392	101.24	96.43	98.487	98.638	99.102	101.75	103.84	95.261	97.44	93.003	96.03	103.86	88.484	99.46	104.25	98.839	100.14	94.05	105.39	98.47	95.305	95.247	100.8	104.21	96.843	99.37
123.78	115.15	108.41	109.98	118.23	112.68	112.44	110.26	112.21	112.43	104.68	115.39	105.28	102.61	113.27	108.44	96.123	109.84	116.44	114.42	107.68	115.26	115.82	111.64	105.83	115.44	113.51	116.92	106.26	121.63	109.63	118.78	108.78	121.01	112.54	109.96	103.5	118.5	114.31	120.38	107.95	111.53	110.73	119.77	114.49	112.72	118.74	114.58	115.64	116.81
102.49	102.79	102.5	113.69	107.93	110.37	110.91	99.551	100.04	105.52	111.87	114.72	105.28	108.72	101.48	106.92	105.54	100.98	110.6	107.56	112.85	108.35	102.9	102.82	105.62	109.82	100.17	109.4	106.33	110.45	97.693	110.11	104.86	103.41	114.62	107.89	105.73	113.13	106.01	111.81	114.46	103.23	102.82	98.556	115.44	108.7	115.09	100.89	99.518	109.36
117.42	104.89	110.77	105.51	100.51	112.03	105.03	104.87	101.91	109.62	114.72	109.48	106.59	108.98	110.56	93.602	104.74	108.77	116.65	106.75	111.5	109.21	110.86	113.11	106.46	108.11	110.77	100.8	110.24	102.22	108.49	104.61	108.9	115.95	106.48	106.18	109.14	99.241	106.86	105.25	114.99	99.88	110.21	109.8	105.95	111.77	112.9	108.88	109.62	101.34
101.91	98.536	109.87	106.17	114.34	101.81	100.61	107.87	111.91	113.63	103.08	102.42	105.56	112.11	104.92	100.39	110.09	112.3	100.81	114.64	108.25	109.09	109.82	106.65	104.84	110.81	118.09	99.659	116.01	110.07	113.75	100.34	115.6	114.68	107.13	108.03	103.63	110.82	99.171	119.01	116.23	103.37	106.94	110.16	114.43	119.96	106.65	105.83	107.33	90.474
96.001	104.42	107.24	106.52	98.997	106.96	109.79	97.079	102.52	105.72	105.33	106.08	114.79	113.02	96.82	102.82	106.01	110.44	104.48	102.86	103.77	108.84	96.842	109.86	104.86	114.31	107.09	100.74	108.25	104.65	108.16	97.86	101.4	108.84	105.32	117.74	102.61	102.96	97.692	99.397	104.78	108.82	108.35	108.06	104.7	106.81	107.54	102.23	103.27	105.13
107.37	110.53	104.63	112.37	101.86	100.79	95.411	102.25	108	106.42	110.87	119.74	104.28	106.63	101.6	100.9	101.74	103	104.73	104.68	108.24	109.52	104.28	110.24	118.68	110.3	109.17	107.16	107.38	112.65	104.6	106.33	109.86	109.19	100.61	111.05	102.39	102.9	106.38	107.78	107.57	103.33	108.24	115.26	111.98	99.834	112.4	100.8	105.46	101.05
110.03	113.4	110.07	120.34	102.92	113.73	104.88	104.69	105.4	110.9	108.97	114.2	109.63	101.91	109.41	100.7	104.7	111.16	105.91	104.2	100.56	104.44	104.4	118.96	114.1	112.24	107.13	108.79	113.03	114.18	112.31	108.77	111.27	110.82	110.87	108.14	113.19	109.22	116.14	112.8	114.54	116.96	110.78	101.43	110.23	110.81	108.9	115.2	105.9	106.86
110.75	108.08	116.87	120.38	104.64	108.57	110.77	109.84	114.25	108.01	113.34	113	117.67	116.29	110.49	111.62	111.26	106.83	109.74	113.45	116.09	110.93	113.46	114.37	108.15	115.35	114.13	111.21	114.89	109.83	110.99	106.08	104.92	109.77	122.37	105.73	118.46	110.28	107.11	105.12	114.91	117.53	101.88	106.05	116.88	112.56	117.04	108.15	113.65	112.86
117.39	114.32	113.27	120.9	110.56	114.61	111.27	110.85	107.26	111.08	117.12	112.17	112.69	110.46	109.03	108.44	118.36	107.3	117.06	114.95	107.86	112.37	106.65	116.55	107.81	104.57	107.51	111.86	116.57	117.63	109.04	111.05	109.47	107.6	107.24	107.37	107.16	109.5	110.36	113.71	106.1	114.82	110.21	113.23	114.87	117.78	110.92	111.89	113.11	115.34
111.47	115.87	99.861	107.06	106.87	117.34	96.622	121.3	109.7	107.14	114.78	99.725	112.75	107.78	99.25	111.22	105.61	110.47	112.56	111.93	113.46	101.12	116.74	103.61	117.58	108.93	112.37	110.93	103.15	101.13	108.79	106.02	111.16	121.51	114.31	116.17	112.95	114.76	104.53	113.12	114.21	109.74	106.11	107.45	106.75	118.2	113.33	104.35	109.28	105.86
102.55	111.81	106.93	91.394	93.916	105.02	103.42	103.44	111.91	102.51	103.59	102.88	109.58	110.37	101.52	103.84	95.184	97.681	108.78	114.96	101.45	113.84	100.91	108.95	107.83	100.37	98.862	105.94	106.38	96.159	101.45	111.81	110.43	108.54	100.29	110.5	103.01	109.69	113.5	96.696	111.74	99.002	116.18	111.77	110.35	107.21	102.68	112.95	110.82	110.48
103.29	99.962	108.74	110.82	101.19	109.61	107.91	98.351	103.13	103.77	105.41	112.41	104.53	104.74	110.04	103.94	91.866	111.33	99.556	97.889	110.77	101.78	104.13	105.12	104.04	105.17	101.06	107.94	105.54	114.88	113.4	105.62	106.44	101.01	101.61	109.93	106.1	106.46	107.03	103.91	108.14	92.944	106.26	110.84	105.04	115.04	111.08	113.01	102.19	106.52
100.65	103.39	106.52	114.56	110.54	105.17	114.71	109.62	105.05	101.42	102.14	109.74	100.43	109.59	103.82	105.6	101.55	106.48	112.3	102.11	105.91	105.26	107.94	105.53	114.46	103.47	97.808	104.52	107.75	100.19	105.68	106.92	107.11	103.18	109.67	105.47	104.1	102.48	103.91	103.87	95.885	106.29	102.2	101.27	101.82	109.1	105	107.15	113.02	97.637
111.12	110.45	108.58	116.02	109.94	107.53	109.27	114.53	113.08	108.01	119.99	123.17	101.52	109.25	112.55	110.12	118.39	117.54	110.86	114.93	109.26	116.38	107.92	114.14	115.35	108.27	120.42	114.15	110.39	115.51	110.9	118.37	115.32	111.2	113.46	116.01	116.59	122.62	115.37	109.48	110.85	118.22	115.44	114.72	105.61	118.26	109.18	105.81	118.88	106.4
110.82	111.21	94.777	102.91	104.99	100.06	97.284	104.83	100.65	105.6	106.32	114.31	100.66	104.05	108.56	92.426	103.66	106.29	109.99	108.66	105.8	102.36	109.31	103.67	106.95	105.85	103.61	106.13	103.36	110.77	95.989	96.412	111.56	108.02	97.797	107.45	107.15	109.63	103.34	105.91	106.14	105.15	98.558	115.3	96.141	106.89	112.51	103.34	108.18	100.34
108.53	108.99	113.01	123.31	114.88	108.41	118.2	110.81	113.81	115.09	113.49	107.7	113.33	113.08	102.68	103.31	110.71	111.01	106.1	112.98	104.06	117.82	109.52	106.88	109.79	112.64	115.12	104.83	113.35	110.95	114.23	109.74	121.81	106.59	108.62	114.23	111.48	113.61	100.87	115.36	120.86	118.6	115.08	103.46	117.68	108.55	120.55	107.39	110.52	105.15
104.65	104.11	106.8	108.57	95.89	110.64	112.04	100.99	112.1	105.54	92.014	99.479	100.32	108.08	112.24	103.86	100.04	114.49	109.03	100.34	100.19	104.05	106.72	106.15	102.27	107.88	106.77	100.85	97.766	117.57	108.8	111.92	107.84	105.52	108.02	102.57	109.95	108.55	110.78	105.47	100.58	103.39	101.76	101.79	102.93	105.95	101.49	113.92	114.34	100.73
114.35	111.37	110.82	109.17	103.63	105.69	107.37	119.02	119.52	113.54	103.23	112.79	111.48	100.67	105.43	111.46	120.11	107.57	103.66	112.55	115.8	107.75	108.03	112.96	108.03	117.53	111.28	116.59	106.16	110.04	110.59	113.82	111.95	112.56	109.93	115.11	107.83	116.63	117.8	106.77	112.19	113.44	109.25	103.53	112.84	107.46	116.9	108.87	111	106.34
101.69	102.29	98.143	103.93	113.25	103.09	105.41	97.827	111.13	97.773	110.47	111.3	102.62	110.11	109.74	110.28	116.19	107.72	106.47	107.27	112.65	105.92	106.97	103.04	107.3	111.71	109.13	117.17	105.81	100.2	111.5	107.42	112.43	104.11	104	101.35	102.71	102.67	105.75	113.95	107.57	103.78	105.33	94.734	99.761	99.753	107.51	107.02	101.78	110.75
114.65	116.49	110.62	110.34	111.87	108.19	113.25	119.52	113.35	112.86	111.04	110.24	105.48	118.08	111.01	107.65	104.76	107.22	107.75	109.21	108.94	112	110.79	111.15	108.72	112.78	111.58	113.03	113.49	103.29	105.07	106.75	113.18	107.22	99.842	115	113.35	107.81	115.73	113.4	110.5	117.88	108.46	114.52	122.76	127.95	108.98	104.54	113.43	110.92
105.64	105.84	96.25	103.25	108.76	101.17	117.63	108.16	104.22	91.256	109.73	108.87	103.35	99.893	111.49	113.53	105.61	105.02	107.46	106.51	106.45	105	107.28	108.05	108.92	117.05	101.79	104.27	107.36	104.99	105.03	103.93	97.917	103.51	107.28	102.88	119.54	106.78	105.62	106.83	110.53	108.19	97.701	99.957	97.154	110.06	117.83	110.49	103.12	101.91
108.61	111.77	105.6	101.88	105.4	116.84	102.83	105.92	99.669	113.21	107.24	107.44	105.84	100.86	117.58	101.49	110.77	106.72	100.38	109.88	107.6	101.33	104.41	95.611	104.95	100.45	101.46	113.77	104.42	110.25	111.19	96.528	95.585	100.03	110.68	97.424	106.79	110.79	104.21	108.07	96.306	101.75	98.351	107.95	115.39	98.72	98.193	104.49	104.33	108.59
107.37	117.98	114.11	114.5	115.12	112.76	121.38	108.58	112.94	115.34	116.28	114.24	110.02	121.26	115.33	122.31	119.74	119.71	107.43	117.78	119.58	116.9	106.85	110.13	115.04	117.16	122.75	103.68	123.8	121.28	120.64	116.76	118.1	110.95	114.79	110.93	115.56	120.51	121.56	111.85	123.61	116.93	125	111.9	108.34	121.14	115.6	118.3	109.45	121.61
97.321	98.027	97.169	103.39	109.49	103.69	106.04	102.81	105.33	110.3	96.383	96.927	97.92	109.94	97.979	100.47	98.313	105.25	101.14	110.09	108.28	99.567	101.39	102.62	93.302	103.55	101.37	105.79	100.18	95.707	91.008	100.49	98.743	102.88	105.55	95.74	99.4	93.723	106.06	102.2	95.499	94.163	108.07	97.526	98.146	93.196	92.205	95.717	105.48	97.33
112.46	105.17	109.49	99.773	105.91	103.5	101.41	95.06	100.6	107.73	105.65	100.4	104.14	105.19	107.74	112.76	112.27	110.58	106.95	97.566	100.08	103.79	112.5	103.28	108.14	107.88	113.52	105.94	108.09	95.438	102.19	107.5	115.22	112.28	113.05	102.63	108.01	102.79	118.14	114.59	112.32	96.713	115.21	104.83	103.09	107.65	120.4	103.22	106.89	113.65
114.65	105.7	111.76	112.82	115.09	109.96	110.91	110.16	115.72	102.05	109.49	114.28	109.49	108.08	106.72	105.39	109.43	119.77	113.59	116.93	111.4	105.45	119.63	118.5	107.6	110.77	109.26	106.75	109.84	112.13	122.27	114.81	117.89	117.21	110.76	121.14	108.83	102.13	109.74	105.54	107.67	117.63	121.55	104.73	109	115.32	122.14	114.31	109.48	114.59
103.76	105.92	97.959	108.77	106.26	112.4	101.86	102.58	111.89	98.162	113.5	114.05	103.38	107.16	112.88	109.48	110.19	99.946	105.66	105.54	104.38	109.66	111.75	102.42	115.07	115.55	106.26	113.99	112.33	111.49	110.63	112.16	110.62	112.98	102.5	107.9	110.22	104.95	112.3	113.22	101.39	118.19	105.72	96.479	109.09	112.72	101.8	107.16	112.76	110.37
107.89	105.58	106.68	113.57	104.07	120.97	116.76	106.53	107.08	114.43	100.53	111.64	106.48	117.26	108.95	106.04	114.85	113.45	117.46	104.98	113.73	113.93	111.09	106.47	117.64	105.25	109.52	106.64	109.03	109.07	110.08	107.11	117.38	112.73	104.26	102.08	102.63	109.96	102.98	115.02	108.02	104.3	110.14	109.68	113.79	113.89	107.63	107.26	111.73	108.49
109.51	108.08	102.75	102.94	100.8	103.81	106.81	101.06	107.78	104.41	109.51	103.56	111.51	110.72	105.91	99.684	101.66	105.03	99.364	103.49	107.46	103.87	103.95	103.53	106.37	118.22	111.51	105.62	98.936	113.38	104.27	101.47	105.12	104.91	114.23	99.171	109.93	103.5	105.25	102.52	95.71	99.945	97.551	107.17	105.2	105.55	107.13	109.02	104.03	105.08
93.376	96.964	102.33	98.472	112.47	101.94	101.91	102.61	106.7	97.411	104.03	104.18	99.094	103.84	103.3	98.297	101.98	103.46	96.793	102.45	103.24	95.994	103.55	99.252	99.525	94.141	95.678	99.454	94.483	101.08	92.08	106.24	102.14	104.64	106.55	98.415	96.259	95.844	103.88	103	106.46	105.66	99.281	89.961	112.05	96.361	107.31	99.934	107.37	108.66
102.37	110.71	99.475	113.02	112.61	115.71	107.4	110.29	114.57	104.83	117.17	111.32	106.96	110.31	107.04	117.53	119.67	112.3	111.57	106.07	109.62	114.07	110.87	118.2	105.41	108.52	119.38	119.28	107.23	112.62	111.39	99.921	116.37	110.11	117.33	112.66	104.66	116.03	106.38	111.08	112.67	112.77	112.25	113.22	113.42	109.6	113.35	108.07	112.14	106.96
100.88	96.397	92.475	107.66	104.01	99.217	96.927	104.86	96.11	106.33	100.36	98.41	104.26	99.75	100.15	111.06	99.201	100.24	96.559	105.68	101.57	104.54	100.58	95.409	104.79	104.63	94.298	95.177	97.271	101.68	101.11	99.104	108.1	99.507	107.78	100.18	99.813	101.32	98.781	103.57	103.62	99.607	103.96	98.677	103.6	104.58	96.607	103.72	112.5	102.86
104.18	103.94	106.11	111.14	107.04	108.67	103.08	99.959	117.37	114.41	106.33	102.81	104.24	104.22	108.37	105.21	109.41	107.09	108.7	109.33	107.34	111.86	111.18	112.52	112.72	107.08	107.25	105.99	103.09	108.54	114.11	107.81	109.76	102.48	104.07	98.393	107.6	106.82	101.28	111.8	110.5	103.04	106.36	106.53	102.99	113.26	102.87	106.36	101.27	115.31
109.18	106.55	96.878	108.37	106.19	110.78	113.95	106.5	105.12	101.21	100.02	117.27	118.67	111.8	109.09	105.34	99.233	106.92	105.51	103.01	106.5	100.6	105.89	102.5	99.194	104.12	100.13	101.12	105.39	97.539	109.64	113.69	107.74	110.24	100.28	108.49	101.85	105.81	104.7	100.86	102.06	104.09	104.77	109.63	99.937	103.76	105.99	99.525	103	111.2
101.47	121.95	113.41	107.56	112.04	112.61	116.27	113.04	121.02	114.16	114.92	105.26	104.98	116.04	122.04	113.43	112.72	125.41	118.63	105.55	118.64	110.19	112.75	112.8	109.07	113.2	108.68	113.66	118.32	107.22	105.31	118.32	113.19	119.94	111.97	104.25	115.43	113.26	120.66	111.88	112.1	113.54	111.88	110.43	111.62	121.59	116.61	111.94	109.35	106.1
111.54	105.6	100.05	104.88	105.05	108.65	108.85	103.51	104.37	100.83	97.906	99.906	97.188	101.69	110.97	98.573	111.63	110.83	113.81	105.57	102.39	106.93	105.14	100.86	109.98	114.67	103.31	107.17	109.31	112.09	109.19	107.15	104.92	110.28	108.24	101.94	98.402	100.75	112.36	105.63	104.9	100.22	112.07	104.88	100.66	107.75	104.41	109.39	110.89	103.72
106.82	114.74	111.29	115.19	106.36	114.1	118.76	112.82	110.54	102.99	106.51	117.9	112.64	114.71	114.48	110.92	108.13	106.9	109.16	114.63	107.54	117.81	107.47	118.37	112.89	116.88	101.55	111.26	107.08	114.56	105.25	123.97	112.14	105.24	116.04	104.01	104.36	113.19	109.01	107.92	107.94	105.54	115.33	111.96	114.61	117.36	107.15	107.26	108.12	113.65
113.47	104.24	114.61	108.96	102.43	97.564	111.71	104.9	107.01	122.8	107.25	103.76	102.08	101.92	112.19	109.97	103.09	95.504	114.58	103.23	105.89	106.69	101.7	112.34	103.27	117.12	112.6	107.69	107.65	108.36	109.09	109.98	98.475	102.85	110.38	100.71	104.64	96.947	98.845	102.72	113.02	101.69	107.5	109.32	107.89	101.35	107.69	104.1	108.43	101.86
111.57	103.11	115.88	111.92	114.6	99.404	112.35	112.19	115.94	99.783	112.71	117.98	105.84	117.4	104.8	113.63	109.73	110.35	110.2	111.93	108.05	104.33	106.64	108.51	104.95	109.23	109.11	108.67	110.84	110.12	108.91	104.15	111.44	119.15	100.65	113.41	106.28	105.39	112.23	104.98	116.05	109.76	115.16	113.23	110.44	112.69	114.22	101	121.28	112.29
96.993	113.68	112.68	96.911	110.26	111.06	112.11	112.43	95.85	108.28	109.5	101.16	103.37	105.53	112.29	94.284	108.73	99.027	106.84	105.87	109.25	106.1	109.34	112.9	106.19	101.32	112.34	111.51	104.13	109.07	107.38	110.31	108.07	111.17	107.1	112.01	102.82	105.86	106.14	115.74	116.66	111.59	111.7	112.7	110.48	100.77	112.93	105.98	105.2	105.25
108.74	111.18	112.27	112.01	111.63	114.45	114.01	119.63	113.7	116.57	118.61	108.62	111.73	102.69	112.76	107.22	112.28	107.29	108.06	121.45	113.13	112.62	114.43	115.31	115.82	110.16	111.02	113.74	115.5	113.86	105.12	106.14	108.69	117.53	116.89	112.88	110.78	114.32	106.93	112.55	112.81	113.58	113.09	108.35	119.75	119.49	111.93	113.54	112.59	119.87
101.34	114	107.34	110.17	106.02	105.01	104.33	100.07	107.44	105.48	102.35	111.35	113.82	105.85	103.93	117.48	106.26	109.54	98.569	103.27	103.89	103.62	99.989	105.81	111.13	104.91	98.249	106.9	109.52	108.02	108.08	110.29	108.63	96.652	102.06	102.03	96.99	100.09	100.46	103.85	108.91	107.83	108.28	110.37	106.11	105.75	98.417	107.18	112.33	101.56
107.88	95.945	98.812	99.458	101.4	103.31	107.28	104.82	107.89	103.74	98.798	104.44	93.143	95.939	101.21	103.84	99.583	100.93	109.17	113.46	103.61	98.925	107.53	103.45	102.55	103.36	105.27	100.37	96.112	105.74	104.37	105.55	106.19	96.356	107.98	101.04	113.01	99.622	106.89	96.856	99.195	97.838	97.944	102.26	104.48	98.621	107.37	117.1	102.57	98.811
97.298	103.55	103.45	101.51	107.97	105.54	119.55	104.25	104.68	106.64	96.101	104.88	105.73	100.98	99.634	108.93	108.69	102.48	107.73	101.66	103.62	110.68	106.37	107.04	111.84	106.08	108.01	115.73	104.52	103.72	110.8	99.155	95.679	104.33	100.96	106.13	104.1	107.51	104.72	99.96	103.79	104.62	102.76	89.89	99.736	105.95	108.74	117.52	101.16	103.07
105.22	104.81	107.02	100.27	110.3	114	100.56	108.16	110.77	105.05	107.61	100.17	106.61	113.3	112	113.2	97.407	96.655	97.339	106.96	108.39	110.17	109.26	97.431	100.95	104.11	100	102.95	101.92	109.3	104.52	103.63	111.88	113.02	108.67	100.27	99.676	99.05	105.89	106.93	102.87	98.603	102.15	110.25	104.29	102.78	105.7	95.691	100.01	105.79
107.13	100.43	109.88	104.71	113.77	110.39	102.69	100.38	107.01	107.52	102.48	109.9	105.55	105.53	107.45	99.859	105.78	109.42	106.72	100.16	101.04	103.05	101.02	101.55	103.02	107.68	108.75	108.44	106.97	107.32	108.7	106.19	106.83	110.15	105.61	114.64	104.85	107.24	108.23	108.87	108.16	109.19	109.77	109.85	115.29	108.93	106.97	113.1	112.53	105.81
96.925	103.48	112.79	103.61	106.88	104.95	108.25	104.12	104.54	108.04	102.22	104.74	108.65	108.41	113.35	106.92	93.225	104.5	102.69	109.64	111.63	108.35	109.76	98.637	108.15	110.04	99.323	109.59	102.34	97.386	108.1	107.77	111.19	99.525	109.91	115.72	96.538	104.29	95.582	98.648	106.51	111.04	97.811	108.42	101.35	110.87	100.05	105.35	107.8	108.53
108.69	106.09	103.88	97.491	106.15	110.3	100.23	107.54	112.27	116.61	94.479	99.28	106.26	101.99	109.72	109.48	101.63	109.73	102.6	101.16	102.28	103.92	109.99	104.29	100.92	104.32	107.97	116.39	110.09	102.29	100.8	105.19	101.47	106.05	110.81	115.58	115.64	99.535	103.18	109.15	107.38	103.79	106.57	99.848	106.78	105.92	105.32	105.41	104.32	102.8
104.74	104.66	99.549	104.18	94.427	91.455	91.981	97.693	98.685	103.03	105.43	104.88	101.56	100.58	96.45	103.28	100.56	97.617	101.85	104.94	101.06	102.94	107.79	87.518	98.867	100.18	102.23	94.035	96.997	104.39	94.944	102.48	115.46	88.268	94.422	101.1	104.87	98.494	103.22	99.408	94.462	104.8	104.94	89.016	99.512	96.697	105.16	92.855	95.693	95.637
117.11	115.32	121.32	116.99	115.3	106.61	127.13	114.81	116.49	117.88	120.65	117.41	117.74	119.26	120.8	121.99	117.99	113.67	121.96	117.02	118.3	114.84	108.55	114.05	121.35	117.44	109.55	113.92	123.79	116.34	124.69	121.99	117.03	113.54	112.59	119.08	119.48	111.8	115.65	114.05	125.23	115.07	123.59	113.88	117.37	109.74	119.77	120.08	113.35	113.03
103.25	107.17	107.24	109.22	111.31	105.39	94.775	104.48	113.32	99.546	101.67	106.71	102.88	102.01	108.26	103.12	97.88	93.701	113.07	107.47	113.08	106.01	105.34	110.02	100.99	101.6	102.97	109.07	101.31	107.68	107.44	97.996	102.97	106.28	111.17	107.22	103.82	103.97	105.1	99.352	109.39	106.54	101.08	105.68	109.05	98.32	109.56	102.59	102.06	104.59
116.46	112.6	120.26	115.58	117.3	123.02	113.03	119.2	111.99	115.86	114.96	120.32	121.65	109.71	111.73	116.71	116.85	117.81	122.84	114.72	123.47	119.1	116.15	112.44	119.31	120.74	123.62	116.02	121.5	117.46	118.66	116.04	120.39	116.09	112.91	122.1	123.72	114.43	116.46	116.96	114.81	118.78	117.77	116.52	119.14	119.93	124.1	115.6	113.17	113.48
93.758	95.896	98.11	109.83	95.767	102.12	97.468	97.429	97.581	101.88	104.71	106.36	102.15	104.31	94.638	108.68	103.65	100.03	96.391	96.923	101.08	105.18	93.091	95.327	101	105.7	101.37	103.17	104.89	102.3	98.739	100.05	102.4	100.37	88.039	103.24	110.73	100.41	106.96	100.26	91.676	95.257	102.83	97.988	99.144	91.585	107.29	99.397	105.57	99.672
103.39	103.13	96.219	114.08	95.053	107.49	106.98	102.28	104.14	105.69	109.52	108.25	103.93	96.704	97.752	106.91	110.68	102.78	104.96	111.42	101.61	97.295	100.2	104.83	96.056	98.28	105.26	107.3	95.752	113.96	105.08	106.67	105.66	107.44	97.693	93.633	101.97	109	106.73	102.49	97.245	109.76	110.29	106.82	99.254	101.38	104.33	99.172	98.611	98.73
114.67	113.51	117.42	116.58	117.85	113.19	119.2	107.51	107.05	112.49	111.05	110.79	119.69	115.66	108.79	104.87	109.51	105.16	116.14	103.44	115.48	108.7	109.04	115.43	121.53	113.95	113.4	109.92	111.31	116.02	107.67	111.39	109.02	109.86	107.28	111.04	114.38	120.72	111.1	112.5	115.45	116.54	110.39	111.43	118.17	112.45	114.41	117.81	106.77	111.84
106.19	101.3	101.25	105.42	102.65	107.15	112.83	101.34	94.727	105.24	105.97	94.683	98.329	105.16	103.71	105.26	107.91	107.52	103.87	109.43	106.38	106.59	106.33	104.65	103.58	101.97	107.26	104.64	103.66	110.17	106.27	101.69	104.7	107.99	104.93	103.74	118.41	109.38	102.56	105.59	98.043	110.11	109.02	108.52	105.8	105.72	109.48	111.98	104.8	102.64
100.2	114.15	115.54	107.78	113.09	107.31	100.28	111.76	113.77	105.48	105.65	105.13	108.97	117.97	94.812	101.2	112.38	113.36	106.47	109.06	109.96	104.45	112.28	115.7	107.43	116.23	106.66	111.54	112.18	103.44	111.74	119.34	107.94	116.7	112.82	108.62	106.56	109.86	100.34	118.74	117.36	110.54	117.24	113.99	112.61	119.78	107.51	109.42	115.46	109.41
110.26	112.49	113.29	125.21	116.42	118.09	119.75	118.81	114.68	111.81	112.14	115.34	111.31	125.1	117.75	116.5	118.06	122.04	119.55	119.14	112.42	114.43	121.37	115.33	113.74	114.75	111.78	124.32	120.96	111.83	115.57	117.82	115.09	116.24	122.36	120.99	105.48	112.95	115.07	114.05	117.14	118.33	120.49	117.67	119.14	109.49	110.98	106.46	118.41	119.33
104.17	103.15	100.15	110.03	105.36	93.085	108.7	109.63	102.69	101.56	104.92	108.18	114.42	102.9	105.8	104.8	103.06	107.74	107.83	111.28	106.72	107.71	107.05	112.03	97.677	109.44	101.25	103.21	105.27	97.643	110.28	110.36	107.26	103.93	99.37	97.64	114.96	99.231	104.16	120.19	108.9	100.02	103.25	97.761	110.23	112.45	105.59	108.3	110.86	109.12
103.09	105.94	92.699	103.01	101.14	99.286	105.39	98.82	101.14	98.435	100.64	99.267	91.019	99.265	103.69	107.34	92.077	103.54	101.6	102.69	97.138	96.762	93.144	110.27	100.28	100.38	95.575	102.33	100.53	106.35	105.88	92.827	105	96.307	106.53	101.98	98.14	105.68	101.99	91.224	90.009	104.07	101.14	96.634	106.17	100.89	96.525	105.42	100.96	103.44
111.64	109	100.25	99.564	105.75	106.95	104.58	104.17	110.82	106.52	108.59	113.53	115.54	105.29	100.37	104.93	111.33	115.86	112.33	106.22	115.49	103	108.29	111.46	106.24	110.88	107.24	111.76	101.41	106.37	109.24	116.65	108.3	111.54	103.6	102.32	108.17	102.9	107.12	105.87	104.82	99.636	105.32	106.68	108.22	110.03	114.75	104.22	104.46	106.37
106.43	100.59	96.5	106.94	103.11	112.67	105.31	103.6	102.85	109.8	108.49	110.58	96.177	101.19	110.01	100.48	106.17	101.02	115.14	97.462	114.41	107.13	99.825	105	103.3	115.68	99.367	116.23	95.996	104.15	110.72	106.48	102.75	104.1	101.57	104.44	103.33	104.1	108.2	104.14	109.02	102.58	105.43	107.73	101.98	108.99	98.423	106.94	105.46	101.65
113.57	116.45	104.78	112.69	119.56	111.46	107.8	113.78	102.13	105	100.44	108.89	111.32	109.99	113.47	119.73	116.75	112.85	107.61	109.66	111.74	108.94	104.93	105.16	104.23	103.57	109.1	107.6	113.41	117.41	105.41	115.57	104.26	106.37	114	115.6	106.75	111.36	112.34	121.91	115.59	118.35	116.16	122.19	111.94	106.15	118.64	117.67	116.74	112.6
118.5	113.23	102.69	105.34	113.03	115.03	116.13	115.01	111.41	115.91	109.7	108.85	109.03	123.67	103.54	103.06	107.96	108.78	112.21	106.92	113.56	113.6	105.62	105.37	116.9	105.81	108.84	104.9	113.74	116.63	107.1	110.17	109.29	112.55	103.18	106.14	111.51	109.17	111.04	110.6	112.67	119.09	112.08	116.89	116.51	106.78	109.93	107.91	106.71	117.97
[truncated: 150 more columns]
