# Supplementary material for: Genetic dissection of main and epistatic effects of QTL based on augmented triple test cross design
Source: PLoS One. 2017 Dec 14;12(12):e0189054. doi: 10.1371/journal.pone.0189054 (PMC5730204; doi:10.1371/journal.pone.0189054)
Supplement: S8 Supporting Information — (ZIP) [file pone.0189054.s008.zip › z4_1000_0.5_10.csv]

108.58	103.45	103.47	104.58	106.66	106.69	107.19	108.25	106.31	105.05	104.79	104.58	110.12	104.04	105.09	108.79	106.88	105.46	106.15	105.59	105.78	107.82	107.32	103.34	102.84	106.24	107.58	104.77	101.96	104.55	105.84	106.51	104.64	106.69	107.58	105.63	105.42	107.43	106.31	104.29	105.74	105.39	103.4	102.62	102.94	105.63	106.18	106.69	104.41	104.34
103.49	101.31	101.98	102.58	99.031	98.122	100.77	97.853	101.31	97.353	100.38	97.848	101.54	99.81	99.248	100.95	99.428	98.88	99.756	97.09	100.11	100.58	100.31	100.42	101.03	103.02	100.27	100.48	100.94	101.42	99.428	99.658	103.41	99.08	101.25	100.71	101.55	99.862	99.932	101.36	98.114	102.19	99.473	101.29	98.791	100.54	99.406	102.8	101.21	101.79
106.54	104.28	104.68	103.8	103.97	104.29	105.8	105.43	104.48	105.04	102.41	101.51	104.17	105.72	105.63	104.77	104.96	104.08	101.94	102.37	106.35	104.9	105.21	104.29	105.66	103.08	103.06	104.87	103.42	103.48	102.37	106.39	107.45	105.54	102.33	102.66	102.04	107.74	101.74	104.25	105.62	102.53	103.74	105.86	104.62	103.81	104.78	101.54	103.63	103.68
111.38	113.64	114.73	111.05	111.65	110.59	114.08	115.19	111.76	110.55	110.9	111.23	113.35	111.67	114	112.25	113.28	112.94	111.27	111.31	110.34	113.27	113.13	112.87	111.79	115.57	112.95	113.76	110.99	113.49	109.58	111.54	113.24	112.8	113.15	111.78	115.14	113.44	111.75	113.71	112.47	111.33	111.83	109.61	114.49	110.88	111.47	112.5	114.1	114.46
103.14	107.05	103.64	106.65	104.58	107.1	106.35	106.27	109.61	104.45	104.34	104.8	109.55	105.22	105.76	105.95	106.84	107.86	107.16	107.87	106.01	106.51	104.45	103.49	102.45	106.66	107.22	110.46	105.25	105.8	108.54	109.01	105.01	108.48	106.58	105.13	103.22	104.05	104.48	106.46	106.9	109.53	107.15	107.56	107.45	108.62	104.28	103.89	106.62	105.59
111.19	111.26	109.06	109.32	113.96	111.31	115.21	109.69	111.08	110.67	111.55	111.34	111.15	109.79	112.13	112.85	107.12	109.72	111.23	109.01	113.53	113.57	111.85	108.8	109.84	112.01	109.52	108.9	111.78	113.74	108.62	112.12	109.69	110.07	112.7	112.75	111.08	109.7	109.13	112.12	109.31	109.95	110.3	110.97	112.05	110.08	109.88	111.45	111.19	109
111.33	113.51	113.08	111.76	110.98	110.11	109.62	111.46	108.11	106.56	112.53	109.79	113.5	107.32	109.74	109.4	111.83	111.6	111.63	112.06	108.5	109.78	109.25	106.94	110.04	106.28	112.93	109.55	107.43	107.91	108.82	111.18	113.54	110.65	111.24	111.97	108.31	111.54	110.04	108.17	110.03	108.09	111.68	108.24	114.09	106.04	109.42	108.53	109.26	110.14
100.35	104.02	103.67	101.99	103.75	104.52	100.93	102.41	105.97	106.01	106.19	103.73	104.82	100.65	104.92	105.58	104.72	105.14	105.48	105.77	106.28	106.09	102.61	104.39	102.55	104.34	104.3	104.97	105.64	104.79	103.5	103.49	106.82	103.33	105.78	103.82	104.47	105.63	101.47	101.74	106	102.97	107.49	103.94	105.21	104.65	105.22	104.37	108.13	101.38
105.63	105.8	103.8	103.14	104.97	104.36	102.39	106.94	101.68	105.26	104.74	102.94	103.27	105.1	104.12	102.94	103.21	105.92	106.56	106.71	104.19	103.32	100.9	102.51	104	103.18	106.78	104.45	104.77	106.33	104.33	103.06	107.28	103.04	105.48	104	107.02	106.49	105.16	103.28	103.44	102.11	104.26	102.68	103.99	107.12	103.08	105.99	101.85	102.77
109.47	112.64	114.16	109.77	112.36	113.85	110.11	109.85	110.54	111.18	109.86	108.8	113.18	112.85	111.78	114.12	110.87	112.32	107.78	109.63	112.8	108.44	107.75	113.18	111.01	108.39	112.85	109.44	113.25	110.84	109.7	110.91	110.59	108.71	112.28	111.32	110.97	109.81	111.17	111.17	113.79	111	110.75	111.64	112.21	112.51	114.21	110.1	111.58	109.03
112.57	111.4	110.99	113.45	110.6	110.07	110.16	114.46	113.64	111.18	110.85	109.74	112.38	111.78	115.68	109.87	111.24	109.37	112.79	110.31	113.34	110.19	109.69	111.83	112.24	112.21	111.2	112.69	108.73	112.02	112.47	111.88	114.27	112.12	112.88	110.8	110.47	113.29	113.09	110.82	112.05	112.51	111.68	113.29	110.32	112.55	110.09	110.29	111.17	110.87
115.13	113.1	115.49	110.49	114.39	113.61	111.42	112.86	111.95	113.23	114.3	112.6	111.58	112.78	111.08	113.22	113.6	110.95	112.5	111.24	113.69	115.15	112.44	114.74	113.24	111.46	112.26	114.44	112.28	111.93	114.96	112.52	116.04	113.53	115.81	114.16	111.94	111.59	112.75	112.58	112.35	112.2	113.07	114.31	113.81	112.31	110.59	114.67	113.97	115.62
115.36	108.84	111.35	111.13	111.9	111.17	110.31	108.91	112.2	111.98	115.17	111.38	114.03	109.91	111.67	111.23	113.98	111.34	112.16	111.43	111.12	107.99	112.94	112.93	111.4	108.66	113.84	109.9	109.58	109.46	110.08	113.04	109.96	107.56	111.96	113.28	110.72	109.54	114.79	111.06	113.65	112.35	114.14	112.35	110.74	113.58	110.84	109.26	111.45	113.35
104.06	104.63	104.4	107.67	105.12	105.18	106.86	107.48	103.9	104.48	106.56	104.41	108.61	106.31	108.39	105.8	104.76	105.19	105.25	107.86	105.7	107.1	106.14	108.35	105.92	106.58	105.81	104.09	100.81	107.14	107.61	107.79	105.33	105.36	104.99	103.56	105.08	103.05	108.3	105.74	106.42	103.57	105.18	105.63	107.14	108.09	110.34	103.67	105.53	107.2
109.29	109.83	108.43	109.52	111.11	109.07	111.63	110.06	109.95	108.57	108.33	106.25	109.02	108.86	107.92	111.5	108.36	111.44	110.56	108.73	109.07	111.57	112.95	109.91	109.78	107.53	111.24	110.08	109.99	111.29	108.27	110.23	107.14	110.58	108.59	109.74	111.46	110.29	109.15	106.77	111.31	108.95	107.97	109.43	108.09	109.46	108.81	107.62	108.38	108.32
100.82	101.99	98.839	103.19	100.69	101.26	100.19	99.979	100.76	104.92	99.591	100.93	102.91	99.54	99.158	104.12	100.29	103.38	100.16	100.32	100.79	99.911	102.35	102.03	101.68	100.01	99.458	100.24	99.089	98.908	101.57	103.08	100.75	99.713	99.726	102.03	97.317	98.476	101.11	101.03	101.36	99.502	103.44	98.266	101.7	100.73	100.46	103.92	100.44	99.354
113.66	110.44	107.67	114.98	112.12	112.95	113.26	111.05	111.35	112.2	112.67	112.75	112.74	112.86	114.86	112.03	111.47	112.67	112.17	109.5	111.81	112.45	115.15	109.48	108.06	109.39	113.58	113.01	111.49	113.07	111.57	113.95	113.63	112.99	112.58	112.57	112.89	112.06	111.02	109.26	108.18	114.48	112.51	115.1	110.35	111.18	112.58	113.61	109.02	112.36
112.03	109.48	115.17	113.21	111.65	112.38	113.55	113.6	113.51	113.74	113.61	113.14	112.67	114.47	111.87	113.12	114.65	113.68	113.86	112.79	109.51	114.6	111.26	114.36	114.21	113.9	115.43	113.45	111.25	112.89	109	111.46	115.57	110.88	116.31	111.27	112.79	113.26	111.15	111.96	113.64	114.28	111.64	111.92	112.42	112.07	110.73	112.41	115.37	113.78
111.5	109.45	109.2	111.53	111.57	111.09	110.6	110.03	113	108.59	108.17	110.03	111	109.78	109.66	113.17	111.78	107.91	108.57	111.28	107.9	110.57	110.98	109.98	112.04	108.9	109.94	112.75	110.26	111.07	108.61	109.38	109.78	109.81	109.65	106.13	111	111.32	109.5	110.58	111.04	109.18	110.25	108.8	111.25	107.84	109.37	110.86	110.93	111.6
104.59	102.11	108.31	103.53	106.4	104.02	102.56	103.98	106.67	101.58	104.46	105.11	106.5	104.15	106.28	104.37	101.51	105.26	101.57	107.5	104.5	104.15	103.9	104.11	105.43	107.35	103.66	104.92	104.46	103.45	103.11	104.67	106.99	106.84	104.7	105.16	106.35	103.21	102.6	106.31	102.61	104.78	107.9	101.99	104.83	103.17	105.98	104.85	106.49	103.9
115.14	117.81	114.87	116.78	119.06	115.71	115.83	115.35	115.8	115.12	118.8	118.08	117.95	115.99	118.17	116.15	116.04	115.77	114.94	117.39	118.57	116.06	120.71	114.84	116.01	115.51	117.33	116.72	117.04	117.99	117.23	118.51	118.76	115.17	114.39	117.82	116.75	114.78	114.38	119.93	113.76	113.19	116.15	119.52	114.6	119.12	116.61	115.31	117	117.32
105.81	106.04	105.77	107.04	107.37	106.53	106.81	106.29	106.87	107.4	106	106.64	106.49	104.68	105.25	110.39	105.4	105.83	106.03	106.94	104.37	106.31	108.14	103.16	107.55	105.35	106.69	104.38	108.72	103.37	105.23	106.99	104.72	108.12	107.17	106.5	107.87	105.76	104.08	105.61	103.1	105.68	102.49	104.83	105.8	104.34	102.81	108.22	104.9	107.1
109.48	113.54	112.01	114.45	113.57	112.65	111.84	110.06	112.76	115.46	110.23	111.16	111.2	111.9	112.93	112.72	112.19	115.09	113.26	111.76	110.88	110.82	114	112.4	114.86	112.71	114.17	111.89	107.98	111.52	111	109.2	112.14	114.02	112.35	110.68	111.74	114.85	113.43	112.66	111.07	110.31	110.15	111.21	109.62	114.84	112.68	113.14	109.96	110.85
111.43	111.24	111.86	111.43	112.46	109.34	112.76	111.4	111.32	111.96	111.51	112.38	112.62	110.11	112.42	113.09	114.49	111.62	110.25	111.86	108.8	112.87	110.96	109.87	112.67	110.34	110.48	111.79	113.39	112.09	109.9	110.2	111.41	110.95	111.64	110.39	111.94	113.39	113.92	111.25	112.14	113.54	113.99	114.35	113.61	114.43	113.33	110.62	114.03	109.59
119.05	117.61	121.28	120.15	118.71	118.24	116.56	117.17	118.91	118.93	118.56	119.49	116.78	115.07	119.59	116.03	116.66	118.98	117.22	121.9	119.13	121.21	115.89	117.46	117.03	118.77	118.88	116.34	119.07	117.66	117.35	119.23	117.86	121.58	118.44	115.03	117.69	116.25	118.39	118.98	114.51	118.72	114.42	115.88	118.48	113.98	114.87	118.36	118.24	117.65
108.47	103.66	103.13	112.87	106.53	108.64	107.46	107.97	106.57	106.94	105.05	105.41	105.95	107.99	106.54	107	106.06	107.73	109.19	105.05	103.85	107.85	105.8	105.76	102.94	106.97	106.44	105.53	106.37	110.27	107.16	105.81	105.31	105.44	108	104.94	105.78	106.48	107.22	108.33	105.27	105.88	106.98	104.06	107.86	103.14	107.03	103.57	106.14	105.39
112.3	110.81	107.54	112.85	109.46	107.26	111.52	108.48	110.94	107.82	109.49	108.59	109.68	111.29	109.58	110.17	109.94	111.43	108.78	107.82	110.06	107.15	114.27	110.84	110.52	108.62	107.11	111.5	110.54	108.56	111.3	111.93	110.84	110.67	110.32	109.43	110.19	109.3	110.21	109.25	110.78	108.95	106.75	112.86	111.69	109.52	111.16	111.15	110.21	110.74
103.03	100.15	104.18	98.832	100.02	97.667	100.69	100.65	103.26	101.01	98.632	101.34	98.939	100.96	100.52	99.91	103.21	99.066	99.147	99.725	99.606	96.041	99.771	100.24	102.86	99.332	104.45	99.375	100.52	102.13	98.741	98.767	97.309	101.79	98.444	99.894	101.18	100.35	101.03	100.62	101.62	100.68	99.316	102.2	96.388	100.04	101.86	101.61	101.78	100.23
105.47	102.64	106.06	107.57	107.28	106.33	103.3	108.74	106.16	105.38	105.51	104.07	102.93	110.47	105.68	106.68	104.91	106.44	106.1	105.87	108.1	109.01	106.59	106.05	104.07	103.04	108.38	107.36	107.51	106.82	107.66	108.43	111.5	105.84	105.43	105.79	107.41	104.41	105.31	105.69	108.18	104.31	107.74	102.26	108.18	104.25	105.62	107.03	107.91	107.09
104.65	105.52	105.9	108.26	106.7	104.4	104.3	107.89	103.87	104.36	105.74	107.76	104.67	106.48	103.06	105.69	102.07	103.75	104.9	108.08	104.54	104.76	102.69	104.98	105.57	106.99	103.79	108.24	99.876	105.18	106.25	106.48	106.47	106.82	104.07	107.22	102.75	104.02	104.48	108.78	104.26	106.72	103.75	104.21	103.25	106.9	105.06	107.92	111.31	105.42
113.21	108.71	111.34	108.98	109.83	111.97	111.53	112.22	109.8	112.75	112.62	114.21	112.84	115.48	111.18	111.45	110.67	113.99	110.89	113.22	111.23	111.95	114.48	113.91	109.66	112.61	112.63	110.49	108.18	112.95	109.03	109.71	112.96	109.45	110.89	111.02	112.18	110.99	109.34	109.72	108.53	109.81	110.37	112.7	112.34	112.96	111.94	110.92	110.48	112.11
105.23	104.4	105.71	106.51	107.72	103.8	104.16	108.42	105.49	106.55	105.22	106.91	104.44	105.59	105.9	103.85	107.01	103.98	105.56	107.19	108.42	111.27	105.07	105.94	108.76	106.61	106.58	104.3	106.12	106.72	108.44	106.51	107.73	103.32	106.64	108.01	106.31	105.19	107.55	104.75	106.25	108.35	105.96	106.56	107.66	104.46	105.33	107.38	105.88	106.39
105.38	107.51	105.53	108.52	106.96	109.06	106.54	104.45	108.26	107.77	107.61	106.62	105.86	105.27	106.36	106.27	105.79	105.18	106.55	107.46	107.8	106.13	105.46	104.22	107.15	104.65	103.49	104.49	106.43	102.01	108.04	106.88	105.17	103.73	104.97	106.79	103.67	108.36	108.61	108.82	108.18	104.24	107.17	107.38	108.85	109.17	107.59	104.97	107.64	109.01
105.53	104.97	105.82	107.42	105.61	105.41	107.63	106.3	110.24	109.37	107.11	105.89	104.81	102.32	105.53	104.14	103.18	104.93	104.43	107.16	105.2	104.26	104.6	103.57	102.99	106.55	102.74	103.37	105.81	106.31	102.9	107.17	105.39	103.15	104.59	103.91	104.12	104	108.54	106.29	101.65	106.91	106.48	106.21	106.09	103.19	102.96	102.51	107.22	107.28
100.59	96.529	96.861	101.22	100.79	103.53	98.588	99.303	100.13	101.25	101.47	99.319	100.1	99.18	100.77	102.13	100.34	99.965	102.92	101.17	102.25	102.08	97.764	102.75	101.3	99.94	102.25	99.274	100.75	102.04	103	98.096	98.584	101.35	98.599	101.42	99.494	101.5	101.99	103.14	101.09	100.49	99.361	101.87	100.63	99.261	101.94	99.82	101.53	101.15
116.69	118.99	114.9	117.55	115.92	117.7	116.69	114.04	115.34	113.41	115.33	115.15	114.73	116.35	121.08	115.86	115.78	114.41	117.46	116.68	115.23	113.45	115.83	116.39	118.79	113.94	117.88	114.54	116.44	116	115.65	116.26	116.07	119.13	115.35	114.88	114.84	115.51	114.86	118.52	115.71	117.91	117.54	113.62	114.14	113.45	115.84	116	116.78	113.47
106.15	105.56	102.51	100.83	106.02	104.54	106.86	107.6	106.46	102.42	104.89	101.01	106.81	105.65	101.88	102.26	104.94	102.94	102.8	104.06	107.61	100.35	102.99	101.23	106.12	102.64	103.74	107.88	102.46	104.75	106.95	103.41	105.04	104.83	99.691	102.05	104.32	101.16	103.48	105.25	103.05	106.65	103.82	103.47	103.58	98.922	106.67	105.86	104.71	102.77
111.86	111.37	108.96	109.61	109.56	111.9	111.99	113.8	110.38	112.62	108.85	112.91	110.67	109.62	111.69	110.09	113.91	113.39	109.34	111.56	110.1	110.72	109.51	109.91	110.22	110.86	111.24	111.64	114.19	110.74	109.97	111.34	111.29	109.78	115.07	113.63	112.83	109.05	114.39	110.78	113.33	113.67	111.78	108.56	110.56	111.66	111.7	110.14	109.68	113.22
110.07	111.34	112.85	108.97	112.26	109.53	110.37	109.06	111.62	108.35	108.82	112.65	109.52	114.16	114.97	111.36	106.73	113.1	110.4	108.88	111.19	109.52	107.89	109.35	110.15	110.63	111.89	112.24	114.06	111.79	107.42	111.06	109.72	112.13	112.78	111.13	109.08	113.35	110.38	109.91	109.05	109.76	110.52	109.13	112.63	113.61	110.29	106.55	112.11	110.42
106.93	106.2	106.9	106.24	105.3	107.88	105.04	105.92	111.81	104.69	107.73	106.91	105.75	105.17	107.91	106.15	104.27	105.1	107.14	107.39	106.42	107.22	108.86	108	107.39	108.24	107.51	107.52	107.99	105.15	109.05	107.8	105.95	107.42	108.84	106.82	105.48	108.5	103.03	106.82	106.04	106.7	106.59	106.92	107.05	108.05	105.49	108.99	105.3	106.23
100.06	100.88	104.42	98.33	96.902	97.894	99.64	96.815	100.43	98.583	98.943	99.275	98.169	101.33	101.37	99.7	100.62	98.971	101.22	101.04	101.01	101.46	102.03	99.77	99.244	104.1	103.13	99.128	99.398	101.67	99.345	99.081	99.458	98.284	99.636	102.03	100.12	102.13	99.659	101.67	98.618	100.55	97.769	101.65	102.45	100.34	98.727	100.01	96.304	99.052
107.36	107.11	103.94	108.23	101.37	105.78	104.96	104.98	103.73	104.05	106.09	103.49	105.61	104.67	104.4	104.15	103.9	107.6	104.78	106.98	108.27	105.17	103.6	106.38	104.27	106.47	103.84	103.86	105.83	107.95	106.46	105.83	108.1	104.61	104.78	106.53	103.18	105.45	105.78	104.7	108.72	108.7	106.62	106.65	106.01	106.23	107.15	106.43	106.67	104.26
111.27	112.5	114.35	112.18	113.32	112.06	112.67	114.75	115.54	114.77	111.27	114.85	112.8	115.06	112.28	110.7	111.21	110.86	114.68	113.97	111.65	111.42	111.55	109.88	115.37	111.78	115.39	113.23	112.16	111.83	113.93	113.92	115.67	108.6	112.31	112.46	112.84	112.7	113.14	109.02	116.17	108.43	113.73	113.75	113.35	110.94	109.48	112.43	114.91	110.75
101.14	97.242	100.12	102.19	98.091	101.17	100.79	99.003	101.73	100.08	98.797	100.26	100.52	99.739	101.3	100.44	100.31	101.78	102.34	101.42	100.89	101.31	100.74	100.88	102.15	99.533	99.25	102.57	96.711	101.73	98.196	98.162	99.069	104.2	98.402	99.541	97.237	102.53	101.06	98.209	97.838	99.334	101.55	101.05	99.49	98.354	103.38	100.42	98.138	98.933
100.57	103.96	101.41	100.74	101.03	102.15	101.61	97.72	103.27	100.56	101.4	102.21	100.23	97.41	102.67	96.713	101.65	101.17	102.37	104.04	101.87	98.365	104.64	100.73	99.929	98.636	100.81	96.575	99.104	99.872	100.57	102.81	101.7	99.504	101.01	101.38	99.73	103.03	99.734	101.04	102.74	97.716	101.21	101.35	102.29	99.013	101.55	100.49	101.67	100.21
110.21	112.21	110.06	110.15	108.81	110.61	111.74	115	111.63	110.1	110.16	112.44	111.79	112.9	111.56	111.56	109.78	110.12	111.93	113.31	112.49	112.25	113.51	112.08	110.8	112.13	112.88	112.13	111.84	113.28	110.83	112.01	113.61	112.33	114.08	107.2	111.9	112.15	108.93	111.33	111.4	111.88	111.94	115.12	111.3	111.32	111.73	112.87	113.81	112.6
107.93	108.64	107.88	106.75	106.14	104.21	104.63	110.31	103.34	106.79	108.18	105.35	103.73	106.26	104.88	107.08	108.79	103.05	107.48	106.4	108.42	107.41	105.29	105.67	107.33	107.81	106.33	107.15	109.45	107.58	106.96	105.25	106.57	104.46	109.2	104.92	106.26	105.62	106.37	107.46	106.07	104.44	107.66	105.75	105.92	106.6	106.94	107.76	102.63	105.7
107.69	106.77	107.3	105.61	104.81	107.41	105.41	105.35	103.91	105.42	106.32	103.73	103.97	107.24	106.47	107.66	108.2	105.69	105.3	105.5	105.58	105.68	105.55	108.8	107.03	105.06	103.44	107.66	105.66	104.58	101.75	106.24	107.8	105.47	106.89	104.28	104.37	103.68	100.67	102.62	104.84	101.68	102.61	108.09	104.81	104.17	107.64	105.42	102.24	104.53
112.72	113.87	112.81	110.7	116.9	112.49	114.43	114.35	112.66	111.18	114.03	110.79	110.82	116.08	115.91	112.13	113.97	112.69	111.73	113.04	112.33	112.68	116.09	112.49	112.74	114.4	112.68	114.33	109.18	109.22	112.24	113.46	111.24	113.48	113.51	111.93	115.27	114.3	112.71	113.15	111.6	114.56	112.25	113.65	114.68	113.71	112.51	112.61	112.38	113.75
106.51	104.2	106.52	104.12	105.9	102.31	104.92	106.84	107.58	104.8	105.06	104.39	105.35	108.43	106.66	107.02	105.94	103.86	106.13	106.26	105.36	100.05	103.75	105.94	105.45	104.82	106.26	105.16	105.38	103.64	102.37	103.45	106.25	106.76	108.53	104.18	104.05	101.54	104.75	106.19	105.24	104.06	105.51	105.66	103.77	102.41	103.26	103.3	101.38	104.5
104.92	105.08	103.39	106.34	105.44	103.4	103.7	101.51	104.05	103.05	101.28	106.98	102.23	105.06	102.67	104.63	106.37	107.31	105.13	103.13	103.83	106.29	105.3	103.8	102.94	105.93	105.09	103.07	104.69	102.78	102.33	107.69	103.03	104.51	106.96	105.79	104	105.5	103.35	104.07	103.02	106.12	104.3	104.56	103.89	102.49	101.48	101.39	103.63	105.22
104.91	105.35	102.28	104.72	104.49	101.29	103.17	104.39	104.48	102.94	104.21	104.72	102.73	103.17	106.34	101.82	103.34	107.87	102.79	104.28	103.71	105.28	105.34	103.55	103.41	100.89	104.21	106.58	104.88	103.76	104.42	103.01	100.5	102.76	106.45	106.58	102.08	105.79	104.64	106.83	104.25	106.27	105.51	104.49	104.71	108.07	105.88	102.79	106.28	102.09
111.81	110.99	113.07	111.73	112.59	109.03	113.61	109.6	110.44	118.32	110.19	112.28	112.51	110.42	113.32	110.76	113.98	110.48	112.79	110.64	112.18	110.91	108.83	110.64	110.36	110.93	110.8	115.55	111.42	112.98	109.79	110.37	112.46	114.11	110.53	112.11	111.87	112.21	109.59	112.58	112.81	109.46	110.54	110.91	112.24	108.92	112.37	113.1	111.48	112.72
99.03	100.15	99.591	102.83	98.831	100.54	100.07	99.232	97.903	101.11	99.631	98.336	96.938	96.745	103.01	99.122	100.39	98.983	99.108	98.997	101.97	100.44	99.077	96.398	99.126	99.987	99.675	101.76	100.87	100.72	99.889	102.48	100.77	100.72	96.798	100.78	101.08	97.372	98.678	99.716	100.29	97.616	104.13	100.66	97.995	100.62	97.442	102.07	97.862	98.642
110.94	111.66	109.41	112.07	109.34	110.68	113.86	115.19	110.67	112.95	113.06	111.15	106.85	110.97	110.98	110.77	112.22	109.57	108.28	109.3	111.47	109.19	110.55	108.12	111.52	109.18	110.25	107.86	112.07	113.62	108.48	111.54	112.77	111.67	112.43	108.63	107.41	108.7	110.86	110.02	110.63	111.52	111.69	110.55	111.75	109.94	114.27	112.13	109.74	109.77
101.01	101.92	99.033	98.171	98.08	99.586	102	99.534	100.4	101.64	99.162	102.25	102.4	100.24	102.69	100.68	98.704	100.67	102.33	100.73	98.618	102.37	97.805	98.872	98.078	101.64	99.072	99.607	100.76	98.563	101.53	99.519	97.971	98.756	99.948	98.767	99.762	99.747	101	100.62	101.46	96.284	97.629	101.04	99.011	99.812	98.435	101.01	100.31	101.13
102.04	98.923	95.17	99.514	96.525	100.22	100.13	100.24	99.589	101.08	97.42	101.29	98.676	100.71	99.635	97.597	99.164	99.727	100.1	101.48	97.407	99.442	100.05	99.901	99.307	98.795	101.62	97.892	103.31	101.73	102.14	100.72	99.395	102.31	99.864	103.77	100.14	101.03	99.735	99.499	99.713	102.62	99.318	99.831	96.927	105.16	94.779	101.47	97.197	102.76
106.35	104.85	106.4	103.83	105.83	105.87	105.64	103.94	104.26	105.33	109.49	105.22	105.86	100.36	101.48	106.73	103.44	106.26	106.3	105.1	103.32	102.66	107.38	102.31	106.08	106.37	104.55	103.59	104.57	104.98	107.18	107.16	105.88	107.42	104.88	106.94	103.37	107.67	106.33	102.87	105.03	108.06	104.48	103.1	106.78	108.04	106.28	104.77	104	100.94
109.06	109.35	107.23	108.3	110.2	106.42	105.72	103.75	106.7	106.24	107.09	106.46	107.17	107.89	108.69	105.63	108.88	109.79	107.03	104.53	105.8	107.07	106.4	107.35	102.86	106.2	109.05	104.32	106.79	104.74	104.68	108.83	107.23	104.62	104.45	104.93	107.27	104.69	109	111.17	107.59	105.64	105.52	107.67	103.96	106.8	105.54	107.21	105.64	105.06
113.44	114.97	113.4	113.26	113.04	113.57	114.16	113.58	109.19	114.33	115.18	110.96	112.2	113.03	112.11	111.88	113.48	108.65	112.56	112.58	115.42	112.5	110.59	110.55	112.9	111.92	113.23	111.86	109.64	112.19	110.97	115	112.5	109.99	110.16	111.44	113.56	113.79	113.03	111.61	112.53	113.53	111.61	112.67	110.04	111.63	111.85	111.97	109.8	110.41
106.23	106.02	104.95	106.72	103.69	101.11	104.44	104.93	106.48	102.06	103.89	105.66	106.25	104.22	104.36	105.58	107.86	105.02	106.32	103.02	105.96	101.35	103.15	104.29	103.3	104.37	101.91	106.72	103.25	105.92	103.23	103.46	105.61	105.74	102.95	106.26	103.7	104.97	105.38	103.67	103.46	103.79	103.32	104.26	106.96	102.19	102.39	104.25	102.46	104.68
104.22	105.42	103.48	106.58	104.05	105.43	105.22	104.38	103.38	109.03	106.87	103.44	104.01	103.12	102.24	103.31	105.68	103.71	106.45	103.61	105.1	105.37	105.97	106.21	105.94	106.76	105.33	104.49	103.67	104.9	104.91	105.57	105.96	103.82	103.45	105.32	106.39	107.82	102.29	109.34	106.53	107.23	105.75	103.38	107.09	104.99	104.59	102.61	104.99	104.19
103.22	107.69	105.04	105.39	104.24	106.3	103.63	102.3	104.42	103.04	104.72	102.16	103.51	106.5	104.28	105.31	105.85	105.51	103.21	107.98	104.46	107	101.14	105.72	106.65	103.94	104.93	103.33	103.72	103.39	101.63	104.86	101.34	105.22	102.11	104.07	105.65	106.53	103.53	103.17	105.23	102.77	103.72	103.06	106.95	103.99	104.36	100.78	103.55	103.52
105.42	107.19	109.34	106.92	105.63	106.04	104.83	107.07	106.47	105.31	104.16	107.08	106.59	106.21	106.29	104.32	104.99	106.2	108.48	103.88	107.41	104.26	104.14	106.07	106.13	106.3	107.18	107.14	105.51	106.62	103.76	109.01	105.48	106.52	105.73	107.88	106.51	102.93	105.83	106.12	103.9	101.6	107.82	105.16	104.03	107.01	105.93	105.07	105.76	106.8
111.1	110.86	110.23	114.44	110.54	114.06	111.33	111.48	110.69	111.88	111.56	111.02	111.43	111.37	109.25	113.42	112.95	108.6	112.33	113.63	111.74	107.38	114.48	113.75	112.36	110.21	109.4	111.21	112.27	110.23	110.29	112.53	114.09	108.75	109.15	111.66	110.71	113.14	111.35	111.55	113.14	110.49	111.64	112.36	109.75	113.6	110.85	113.25	109.56	110.6
111.23	109.87	111.13	109.99	112.7	110.21	107.59	111.22	110.55	111.63	111.64	107.9	112.05	110.23	107.61	105.68	110.36	109.84	108.96	108.46	113.03	110.69	109.78	111.67	110.07	110.08	112.02	108.43	109.63	109.51	110.14	109.02	109.7	111.66	109.72	107.89	110.02	112.05	110.39	105.09	109.41	109.89	109.9	108.63	108.02	111.35	109.21	110.78	112.88	109.47
106.06	105.39	104.79	105.97	105.67	106.11	107.7	104.43	107.14	107.66	106.47	107.67	103.26	102.96	108.8	103.99	106.07	105.73	105.87	103.82	106.17	108.55	103.42	107.38	105.62	105.08	103	106.31	107.84	106.21	105.4	108.57	102.39	105.29	102.9	103.43	103.1	100.45	106.07	103.09	107.03	105.57	102.29	108	103.71	107.02	103.98	104.35	102.62	106.5
100.13	101.03	101.09	100.33	101.7	99.971	102.74	100.45	99.337	101.31	99.576	100.33	101.71	99.556	101.98	97.586	103.89	105.29	99.557	101.03	103.18	101.35	101.07	103.25	104.43	99.926	99.88	102.3	98.811	102.82	99.157	102.03	99.658	102.14	102.69	101.49	98.973	101.7	105.66	99.768	99.667	101.86	99.549	101.23	102.82	101.36	102.38	99.623	101.09	99.315
102.75	100.66	101.25	96.218	103.9	102.55	100.98	100.33	101.23	99.247	100.62	101.91	99.635	100.48	100.95	98.473	98.076	99.548	99.902	99.377	100.29	100.86	100.27	98.257	98.272	98.964	100.94	99.642	101.21	98.801	99.59	102.65	98.311	101.7	98.889	104.18	102.11	97.146	102.97	98.824	102.35	97.811	103.45	99.631	99.506	98.693	101.08	99.704	101.74	101.4
103.92	102.45	107.02	102.23	105.78	106.22	104.4	108.41	107.79	108.41	104.81	105.33	107.09	108.09	103.09	104.84	104.3	107.32	105.13	104.34	103.34	100.09	108.45	101.82	104.72	106.19	105.81	109.09	104.03	103.34	108.48	105.06	103.87	104.39	108.35	105.63	110.46	102.84	100.25	100.08	104.83	102.01	107.62	104.06	102.66	104.64	106.19	107.43	106.41	103.66
109.02	109.88	112.95	108.8	112.06	107.25	110.3	110.78	109.28	111.01	110.1	111.27	109.39	110.42	110.96	110.52	109.03	112.51	111.59	112.12	106.88	110.18	113.34	108.6	108.43	108.3	110.76	112.62	110.21	110.56	114.12	112.57	111.73	111.09	112.02	111.95	107.3	108.51	111.17	113.21	110.99	109.47	110.27	110.05	110.77	111.72	109.1	112.88	111.29	110.62
111.34	113.4	110.63	112.17	111.01	110.64	110.25	112.12	112.22	110.98	111.75	110.14	112.45	113.21	110.96	108.68	109.54	109.24	114.77	107.85	111.13	112.36	113.37	113.74	110.54	112.59	109.39	110.57	112.56	111.53	110.08	114.83	111.45	108.18	112.78	110.46	110.66	109.51	112.79	108.97	110.47	109.73	111.38	110.91	112.08	112.08	112.57	111.48	113.05	111.64
110.43	112.98	109.23	111.21	107.24	112.43	110.49	113.41	110.65	112.89	107.42	112.98	110.56	111.85	112.34	111.39	111.05	112.39	110.62	113.24	109.59	110.37	110.01	112.01	109.64	109.06	108.52	109.78	111.74	111.4	110.4	110.02	110.79	110.89	111	111.05	112.44	112.2	112.6	111.85	111.27	109.08	111.1	110.52	110.27	111.69	110.49	114.38	110.09	113.89
106.3	106.45	106.34	105.13	107.48	103.76	104.53	103.88	104.48	103.16	107.39	106.33	104.39	105.73	105.72	101.96	105.54	102.28	102.53	106.52	105.25	102.79	103.53	105.89	103.17	106.38	106.25	105.02	106.68	107.22	106.4	104.37	103.57	104.95	105.89	103.51	103.58	109.15	105.32	105	102.61	105.08	106.05	107.42	106.31	103.03	107.84	103.72	105.58	106.76
105.39	102.56	104.99	103.19	101.12	104.46	101.2	101.95	105.07	104.02	105.49	104.3	106.86	106.03	104.78	103.74	104.42	105.09	102.46	104.3	103.42	109.75	103.1	103.48	102.98	104.16	106.55	102.89	104.75	105.59	104.64	104.05	100.34	103.67	105.74	104.88	102.82	104.48	102.41	108.12	105.23	103.38	99.273	105.43	103.95	103.12	103	104.88	104.02	102.48
105.6	106.13	102.27	102.27	106.76	103.04	104.92	103.12	105.2	102.14	108.08	102.46	104.68	103.87	104.28	102.69	103.65	105.02	100.18	102.67	104.58	101.44	100.59	105	106.08	104.75	105.29	104.86	101.12	105.54	105.7	104.84	104.16	105.8	102.08	102.91	106.39	99.974	104.9	103.46	104.64	102.43	102	102.41	105.67	105.87	103.61	103.86	104.26	104.25
109.6	110.36	109.62	107.77	105.86	114.46	107.26	111.03	110.39	111.51	112.2	111.63	113.41	109.37	111.3	111.3	110.59	107.9	112.19	107.54	108.85	110.56	110.2	110.41	113.49	109.08	110.81	111.65	110.11	111.41	109.83	110.89	112.82	110.65	114.49	113.41	110.51	114.16	109.07	108.95	113.17	108.5	110.93	112.58	111.59	109.62	112.72	111.99	110.47	108.46
102.45	101.7	101.56	99.254	97.873	102.55	99.812	104.27	102.4	101.08	103.03	103.1	99.636	99.431	100.72	102.94	102.38	102.19	102.54	99.014	98.646	102	101.58	101.97	101.13	100.36	101.4	102.81	99.2	102.53	102.22	101.77	99.75	98.148	99.346	101.95	100.02	100.71	96.884	101.19	100.31	98.554	100.88	100.34	100.81	98.594	102.8	100.1	98.823	100.65
109.01	102.63	107.36	105.2	106.09	107.68	107.58	106.32	103.75	105.04	108.29	108.6	109.14	105.95	105.48	107.1	105.35	106.16	106.07	106.18	106.87	108.39	103.4	105.3	104.57	104.13	105.16	105.76	106.58	105.42	105.13	108.52	104.49	106.34	104.1	103.8	106.28	105.82	106.28	105.19	102.69	107.32	109.85	105.87	108.48	107.46	107.31	108.65	109.31	107.44
96.81	100.37	98.299	99.375	101.61	97.416	97.904	100.62	101.35	102.62	101.78	98.616	102.49	98.084	99.982	99.235	103.71	101.21	98.201	102.25	102.6	98.364	104.57	100.58	100.27	98.93	102.85	100.36	102.83	101.12	99.763	100.02	99.555	101.49	100.18	98.781	101.36	101.23	100.95	100.54	100.85	101.3	103.66	99.241	101.32	103.55	101.03	100.37	102.16	98.446
105.8	105.87	106.14	104.69	105.57	101.82	105.08	106.85	106.02	107.06	105.04	105.5	105.42	104.2	107.26	105.43	105.46	105.51	106.93	109.07	105.88	104.37	107.07	105.58	101.53	105.74	103.4	104.6	107.53	105.29	103.3	105.35	104.22	104.55	106.37	107.8	103.66	104.74	105.78	104.45	105.44	105.54	103	107.83	107.22	106.29	100.01	106.94	107.35	105.45
101.03	104.32	102.46	105.71	101.62	103.16	104.85	105.02	106.76	101.51	105.98	104.46	105.91	101.95	103.71	102.2	100.74	102.71	103.57	105.36	105.01	103.07	102.26	103.01	105.17	103.68	105.79	100.8	102.75	104.33	101.75	102.47	101.18	106.58	109.15	100.01	103	104.29	101.94	102.76	107.03	105.56	104.65	105.68	104.99	105.18	104.49	102.81	106.2	104.62
108.7	105.04	108.07	107.91	106.46	106.24	103.96	108.36	107.88	102.44	107.44	106.08	106.35	108.84	104.34	104.45	106.24	104.92	105.91	111.1	107	107.93	106.87	105.95	107.33	108.93	106.9	106.89	105.09	106.65	111.34	107.11	106.09	104.35	104.72	109.22	108.28	103.13	105.89	110.02	107.62	109.22	105.42	106.76	107.37	107.52	105.43	105.87	108.3	110.26
103.91	102.75	103.67	103.88	102.68	107.66	105.74	103.92	104.23	106.19	106.21	104.39	107.47	103.32	109.87	101.7	104.34	104.7	103.39	102.14	105.04	105.53	102.72	106.85	105.4	106.83	101.85	105.61	104.33	104.33	101.82	102.38	101.76	103.2	103.63	105.61	105.54	104.97	105.74	101.07	103.74	102.82	102.98	103.14	100.31	104.44	103.89	103.72	106.89	102.71
111.24	113.06	111.98	111.24	109.95	113.24	111.93	109.83	112.28	112.79	113	111.53	113.67	111.1	111.61	112.76	108.97	111.16	110.49	113.64	108.71	110.1	110.1	112.67	113.13	112.98	110.82	111.98	110.67	110.52	111.8	113.25	106.77	112.99	114.08	111.67	111.6	110.22	109.27	111.84	111.48	113.61	110.94	112.79	111.61	110.58	111.43	110.96	110.12	112.24
103.4	106.18	103.03	104.35	106.56	107.3	106.31	104.02	105.64	106.32	105.08	105.12	106.51	105.07	105.05	106.31	106.67	104.79	105.32	104.17	102.62	106.41	105.48	104.66	106.38	104.91	102.69	104.88	103.66	104.8	106.56	103.69	105.94	110.21	104.79	106.01	106.61	104.71	106.96	105.63	103.31	106.3	105.04	109.7	108.28	104.24	105.68	105.06	105.45	108.92
107.6	107.98	101.49	105.95	107.04	105.08	105.43	106.13	106.29	106.49	107.85	109	101.88	107.81	103.54	103.65	106.89	105.13	107.5	105.13	105.1	106.1	107.57	108.96	107.95	104.92	106.57	104.45	106.1	107.66	106.47	105.41	104.36	105.95	107.08	106.74	109.45	104.73	104.09	105.21	103.64	109.1	105.92	108.22	108.54	112.2	108.87	107.41	101.8	108.81
99.631	99.801	100.96	97.467	99.359	100.15	99.371	101.25	95.515	98.019	99.722	98.906	101.99	99.774	99.188	100.66	101.57	97.465	98.54	99.113	97.344	100.97	98.875	102.02	100.82	102.1	100.83	97.121	100.36	101.39	99.732	99.744	99.28	98.612	99.184	99.353	100.27	101.04	100.34	99.301	99.599	98.843	99.164	101.97	98.36	98.615	101.47	101.68	101.47	98.044
106.43	111.54	107.47	110.56	111.49	110.12	112.16	109.1	114.06	109.73	111.5	108.25	113.74	108.72	114.81	110.19	113.52	109.33	111.99	108.52	112.06	109.16	109	108.88	110.31	110.39	111.11	108.38	110.44	110.95	111.99	110.7	113.96	110.83	111.85	107.72	111.78	110.93	111.91	112.36	110.87	108.89	111.59	113.36	108.9	111.37	110.5	111.06	111.77	110.29
103.8	103.8	105.64	106.6	107	106.13	105.03	102.87	104.76	105.73	105.32	107.07	104.3	107.31	107.75	106.88	105.17	106.16	106.79	106.39	108.05	106.34	103.77	105.34	109.93	104.12	106.44	106.95	106.97	103.58	106.9	108.03	105.37	108.57	105.79	104.48	104.43	107.76	102.37	104.99	103.99	106.07	106.67	108.26	106.4	103.31	106.83	108.74	104.82	106.05
101.72	104.57	104.96	103.1	104.06	103.46	105.17	104.55	105.14	105.18	101.42	102.98	102.87	103.51	102.96	103.43	103.79	103.3	107.08	103.02	102.11	105.43	104.43	104.17	104.85	101.9	104.82	103.35	104.98	105.66	104.05	102.47	102.76	103.94	105.25	105.15	106.08	102.57	102.51	104.75	104.51	101.46	105.74	103.94	106.71	104.7	103.28	101.36	103.33	100.52
104.69	105.29	104.79	105.47	107.59	104.55	105.14	107.17	102.62	103.83	105.23	104.42	106.41	104.74	107.8	104.6	102.93	104.83	108.63	104.42	103.23	105.82	104.3	105.44	104.46	106.4	107.83	105.83	101.44	103.43	103.71	105.36	102.34	105.54	106.75	106.81	106.42	103.36	105.82	107.81	104.48	106.35	107.13	103.44	104.78	105.41	106.22	108.89	104.23	103.78
110.73	112.28	110.88	111.4	112.49	111.52	112.12	113.24	114.26	109.88	112.27	114.34	111.88	113.22	111.95	110.59	111.27	111.41	111.81	112.27	112.19	112.27	109.95	110.86	113.6	110.91	113.74	113.27	113.08	113.21	111.54	114.01	107.37	110.16	109.64	112.65	114.59	115.06	112.41	113.89	112.65	108.79	111.35	112.58	109.1	109.82	114.27	113.75	112.95	112.89
112.2	112.71	111.38	111.42	112.3	112.47	112.52	112.62	112.48	113.58	115.6	112.73	111.4	111.46	113.88	114	113.67	111.98	110.2	110.08	111.61	111.9	112.8	113.54	109.55	111.18	112.19	111.23	113.43	113.29	113.68	113.43	115.43	112.17	115.92	109.56	112.87	113.66	108.41	113.07	115.34	110.16	113.04	113.39	115.1	113.05	113.65	112.9	110.16	111.12
102.94	106.02	103.32	105.26	106.47	104.44	106.46	103.96	106.79	108.17	104.09	107.76	102.29	104.13	107.01	102.07	103.87	106.23	105.05	105.45	105.76	105.43	105.94	104.16	101.91	107.06	105.73	108.45	106.21	105.82	106.23	103.84	109.28	102.96	107.7	108.11	105.63	102.26	105.96	103.43	104.86	107.38	104.59	105.04	105.43	104.18	105.15	101.93	105.92	105.91
102.64	104.42	107.74	104.97	103.01	108.89	106.92	105.25	105.79	105.11	102.89	106.28	105.75	104.34	104.13	108.5	105.38	105.4	107.5	104.13	105.52	107.57	105.56	104.99	106.95	105.27	103.44	106.22	105.96	103.38	105.23	107.42	105.79	108.15	108.48	104.62	105.42	103.48	106.77	104.73	104.36	103.84	105.15	104.73	108.51	107.59	100.62	106.94	107.72	107.77
98.057	99.108	99.976	100.29	100.13	100.5	101.11	99.325	100.96	100.94	99.632	98.728	104.21	97.028	101.71	99.462	96.384	97.725	100.64	99.371	100.4	100.58	98.632	98.371	98.042	100.34	100.1	99.981	97.638	100.91	98.348	102.88	96.277	100.04	101.49	97.511	99.577	100.43	98.598	101.7	99.936	99.927	101.83	100.41	103.83	99.714	99.867	99.505	96.662	99.251
105.81	106.73	104.53	109.7	106.13	107.56	104.04	105.94	104.15	108.03	103.73	108.92	106.02	107.43	107.07	105.16	109.9	109.43	107.11	106.94	106.59	105.91	106.95	105.27	104.65	105.58	106.57	106.77	108.28	106.22	108.39	105.72	109.13	107.76	103.81	105.03	104.83	104.72	106.89	108.11	105.06	107.68	102.89	105.41	108.93	106.8	104.49	106.68	105.66	106.22
103.39	103.82	104.55	102.81	105.91	106.91	106.38	110.54	105.07	104	107.29	106.99	107.83	104.77	105.03	106.22	106.43	104.71	106.95	105.15	107.58	106.25	106.31	104.31	107.7	103.61	104.22	109.88	107.67	103.77	105.22	106.04	104.63	104.9	105.45	103.22	104.25	105.6	107.75	108.26	105.7	104.33	106.23	103.57	106.87	104.71	105.09	101.36	105.05	106.42
110.32	113.48	110.51	111.75	112.03	112.73	113.41	109.66	108.67	112.95	110.84	112	108.69	110.97	113.63	115.75	110.43	112.53	113.37	112.89	110.06	112.54	112.84	108.48	112.67	112.66	111.1	114.41	109.08	116.08	113.99	110.61	109.56	110.66	113.87	108.79	109.52	113.67	111.96	109.97	111.55	112.07	109.33	109.69	114.51	115	112.04	113.74	111.43	110.6
100.78	99.318	98.037	96.024	97.745	100.41	101.19	102.46	97.914	102.39	98.458	99.996	99.793	100.11	99.728	102.21	100.19	100.68	101.17	100.74	99.472	99.456	100.55	98.859	97.607	99.302	101.68	101.04	99.585	98.88	103.39	97.874	97.28	101.45	102.68	99.186	98.744	101.68	100.75	99.142	101.32	103.38	101.65	98.306	100.84	99.235	100.63	98.108	99.656	100.73
107.26	103.88	106.36	103.53	106.15	102.82	102.44	102.67	101.94	105.84	103.94	106.12	105.47	105.96	106.13	103.05	105.08	103.63	104.04	106.29	102.18	103.39	100.17	101.68	101.2	106.62	103.32	104.67	104.25	105.78	102.37	102.14	107.62	104.41	105.65	101.88	105.72	107.75	104.86	102.52	103.57	102.58	104.01	103.39	105.74	104.15	100.43	104.19	102.84	106.15
110.8	113.31	112.76	109.79	113.52	110.79	112.52	113.77	113.49	112.29	109.43	113.5	110.83	111.37	112.58	111.73	113.1	109.7	113.35	111.75	114.66	109.17	114.91	112.15	111.48	110.42	111.38	111.17	110.44	111.61	111.28	110.38	112.4	112.86	114.19	114.95	112.67	114.46	113.73	110.7	111.62	110.19	112.61	112.51	110.8	109.96	110.53	112.06	113.43	112.18
104.29	104.82	105.82	101.76	103.72	103.37	103.17	104.74	104.05	101.13	108.03	100.94	104.09	103.24	102.4	102.97	102.06	104.87	108.48	101.34	103.61	104.9	101.32	104.26	107.63	103.72	105.9	100.55	103.14	106.96	102.4	109.06	106.14	102.64	104.98	106.25	103.91	101.98	106.33	105.98	104.79	103.55	100.11	103.15	105.05	103.01	105.68	103.05	105.2	102
100.93	100.87	101.74	96.369	100.1	98.774	99.765	100.87	100.14	97.916	98.221	101.54	97.189	101.76	100.95	101.62	98.074	98.963	99.42	101.09	96.713	98.406	98.455	102.81	102.3	103.57	102.3	96.498	101.92	99.2	101.05	100.85	100.19	101.35	99.651	102.26	103.17	102.63	98.409	99.812	100.57	99.527	97.942	102.36	101.29	102.82	100.27	104.42	98.833	100.06
105.99	105.8	105.69	105.91	104.97	107.77	104.86	107.21	103.11	107.64	105.59	107.54	104.93	105.4	106.82	106.56	105.14	100.58	100.93	105.2	106.69	103.11	103.99	103.14	102.57	102.62	106.47	103.73	106.05	102.84	103.65	107.51	107.52	105.43	106.67	103.74	103.84	107.17	106.99	108.28	105.81	105.29	102.48	105.23	104.92	109.46	104.19	107.66	107.54	107.1
110.62	111.7	109.86	108.07	108.66	113.14	110.93	111.47	113.2	109.38	110.5	109.28	114.88	111.11	113.68	111.36	113.23	112.84	114.2	109.51	114.52	111.86	109.99	112.09	112.82	109.75	109.62	110.54	111.75	108.77	110.66	111.76	114.02	110.39	111.4	113.6	111.89	110.06	107.73	111.58	113.56	109.44	112.92	110.71	113.43	111.01	108.84	111.34	109.31	111.92
108.51	105.07	105.32	103.41	103.86	105.58	104.09	104.89	104.67	104.82	105.9	110.11	104.45	105.01	108.63	108.11	105.06	105.81	107.75	104.53	105.44	107.84	103.31	105.38	106.39	109.02	106.38	104.85	105.25	105.88	107.41	110.26	106.76	105.81	108.07	104.77	102.15	108.08	106.33	106.51	106.95	107.4	104.2	106.65	108.98	106.71	105.66	106.95	107.34	105.98
108.49	107.27	104.66	108.38	104.08	108.69	104.25	103.1	108.2	102.9	103.24	108.45	106.69	102.8	104.57	106.16	104.66	107.94	104.04	107.13	105.94	103.79	105.96	107.08	111	104.22	104.45	105.04	103.24	102	102.85	104.57	103.13	105.2	104.89	104.56	105.57	106.36	107.28	106.2	107.75	104.92	103.16	103.45	103.45	104.52	107.23	104.35	103.45	104.04
102.61	103.38	102.74	105.55	105.19	102.83	106.52	106.8	103.6	103.08	104.24	105.06	101.09	103.13	102.65	102.61	103.63	103.28	102.55	103.92	103.59	104.28	104.85	103.28	104.07	101.26	104.02	102.28	106.05	103.93	104.58	101.74	104.25	101.16	104.51	106.33	103.41	105.1	101.64	102.8	105.81	102.59	106.09	106.5	104.74	104.33	100.75	104.99	102.72	106.65
102.09	100.74	101.75	102.35	101.77	100.56	104	98.536	97.152	102.15	105.42	100.57	100.49	103.88	102.3	106.88	97.634	97.539	102.58	100.97	99.48	101.76	99.853	101.87	101.16	99.627	98.911	101.18	97.786	99.626	99.543	103.06	102.83	101.16	101.42	101.33	102.03	99.715	104.34	100.18	101.78	98.559	102.2	101.93	103.12	101.56	101.03	100.11	102.3	100.02
101.3	100.96	101.57	96.468	100.58	99.801	100.49	97.835	99.288	99.254	100.88	100.62	100.7	98.436	100.84	98.878	99.637	99.29	102.59	102.68	101.78	101.65	100.44	101.87	105.98	98.242	100.44	98.95	99.512	102.32	100.33	98.592	101.67	100.41	100.49	98.028	100.85	99.629	100.66	99.389	100.22	102.26	102.92	102.19	100.65	99.403	101.28	99.762	101.82	99.683
99.148	99.036	98.868	100.28	100	100.83	100.7	100.8	99.455	102	99.985	103.81	97.219	99.257	99.355	99.035	104.93	99.631	95.799	100.52	100.23	96.773	103	98.737	101.29	100.78	103.86	101.21	100.15	98.15	101.06	99.834	99.826	103.26	101.57	102.63	99.315	98.437	101.39	100.82	99.227	98.223	97.286	102.23	103.28	101.36	103.64	101.71	102.63	98.366
98.072	99.94	103.43	98.597	100.28	99.77	100.91	97.959	98.98	100.01	98.418	100.96	99.376	104.23	98.947	101.02	102.41	100.47	102.5	103.42	102.49	98.873	100.52	98.629	100.78	102.96	104.27	100.48	102.47	100.77	96.932	102.84	99.273	102.12	101.26	100.91	100.45	101.8	98.39	100.18	101.72	100.87	98.619	103.43	100.66	102.95	99.516	99.127	100.46	97.755
113.87	113.21	115.91	113.39	115.79	111.83	110.47	112.37	111.74	112.39	115.8	111.85	109	116.21	113.16	114.51	112.17	112.54	112.76	112.47	113.79	113.13	112.29	114	113.69	115.21	114.18	110.73	112.71	111.88	111.1	113.12	111.91	111.24	114.39	113.25	112.3	114.07	111.34	112.72	111.18	114.27	113.02	115.44	111.06	111.99	113.57	111.33	111.29	115.22
110.76	110.01	108.77	112.12	111.15	111.66	111.48	114.93	115.35	114.23	112.03	113.4	111.18	112.81	111.28	112.23	113.96	110.05	111.86	114.2	107.95	112.6	112.34	109.54	114.53	110.76	110.18	111.26	115.13	110.26	111.08	111.81	114.71	111.64	113.06	114.28	110.5	111.26	109.74	111.55	114.45	111.81	114.66	113.5	114.23	113.57	114.55	110.67	113.65	112.41
106.97	105.51	106.25	101.54	106.67	108.59	103.31	106.36	108.41	105.58	106.8	106.09	106.4	104.82	106.36	106.93	105.45	105.04	106.34	109.55	109.32	105.91	108.45	107.32	108.1	106.84	102.71	107.69	104.25	106.37	106.63	106.01	104.86	109.35	105.44	105.36	105.58	106.1	107.56	105.37	104.92	106	106.78	104.79	110.75	108.65	106.77	111.11	103.67	104.09
106.39	103.95	107.17	105.22	105.5	102.27	107.43	101.41	109.36	106.17	107.39	104.69	107.26	107.68	107.09	106.42	106.76	106.75	108.49	102.6	105.13	105.84	105.55	107.02	105.11	104.67	107.14	109.04	104.08	105.85	103.65	105.27	108.25	105.71	104.84	102.35	105.42	105.64	107.67	106.79	103.77	108.54	104.42	106.23	106.54	105.51	103.66	105.91	107.83	107.76
98.561	99.471	102.05	98.109	102.67	98.321	99.012	100.37	98.756	97.226	99.583	100.97	100.35	102.02	98.243	99.798	101.85	100.41	101.92	99.118	100.28	100.68	99.701	104.5	99.467	99.477	100.58	101.14	99.527	100.57	100.96	100.55	100.01	101.96	97.566	100.6	98.341	101.34	102.24	102.39	98.76	98.334	100.06	99.1	98.815	99.809	98.962	98.032	98.882	98.617
104.89	107.21	109.73	106.69	106.49	107.29	107.24	106.83	108.91	104.54	107.43	108.02	103.38	105.71	106.5	109.02	108.35	105.64	108.33	107.57	106.71	111.13	104.37	105.51	106.7	103.6	105.18	108.07	109.22	103.73	109.75	106.18	107.41	105.27	107.05	104.74	105.54	105.13	107.58	104.15	110.66	106.83	109.55	106.3	106.6	105.91	106.87	104.59	108.23	104.51
99.367	103.57	100.49	97.979	99.109	103.43	99.495	102.87	101.18	101.54	102.16	102.61	101.32	102.69	100.01	103.45	99.522	101.18	98.998	101.04	101.92	100.1	101.36	100.81	99.828	101.52	100.23	100.13	99.908	101.16	104.36	99.056	100.16	104.87	103.15	100.77	100.89	102.5	100.42	101.31	101.88	101.38	100.11	101.79	98.996	100.17	98.823	100.87	101.22	102.41
110.79	111.69	109.85	113.96	111.7	111.26	114.51	108.65	111.75	112.05	112.15	111.68	110.58	110	111.34	113.38	112.66	111.86	112.32	109.71	111.69	112.28	111.7	107.49	111.68	113.19	112.16	113.11	110.62	110.08	109.96	110.11	110.77	112.54	110.43	111.49	109.81	112.13	113.56	111.5	113.76	111.39	112.5	112.13	115.16	115.4	109.28	108.98	111.77	112.89
108.51	113.76	111.29	114.32	108.15	110.92	114.31	112.09	111.43	109.2	114.6	112.7	113.74	112.06	110.5	108.89	114.09	108.32	115.56	112.27	109.68	109.77	111.22	110.55	115.48	111.71	111.59	111.28	109.61	110.52	112.83	110.27	108.09	109.87	108.25	113.7	115.06	111.79	113.55	110.86	113.9	108.63	114.56	112.75	113.38	108.36	114.04	108.83	111.64	105.1
109.28	105.42	105.73	107.88	107.02	107.38	104.64	106.55	106.83	106.16	106.23	107.48	104.06	106.42	107.28	104.67	109.68	103.68	105.05	106.65	108.59	107.61	104.29	106.9	108.63	108.61	107.57	106.15	106.94	107.36	107.53	109.51	106.31	104.4	106.26	109.53	104.84	109	104.25	105.79	104.49	109.01	108.34	104.71	103.88	105.45	106.36	109.13	105.82	107.11
102.5	96.466	98.129	102.58	99.344	96.523	102.2	99.25	96.942	98.753	99.758	102.24	103.02	99.353	98.15	98.148	99.688	98.22	101.12	98.481	96.078	100.84	101.56	101.83	98.679	97.911	99.213	99.496	99.343	97.558	96.088	102.89	99.608	99.605	101.81	100.62	100.63	103.33	101.23	99.252	101.22	101.28	100.35	102.19	101.12	96.159	98.322	98.305	102.29	100.14
110.56	108.08	113.86	112.09	113.07	110.41	113.31	115.29	115.93	113.6	113.43	110.02	110.9	111.38	114.09	112.92	110.39	112.15	110.81	115.4	113.32	113.23	114.34	112.57	111.58	109.68	109.86	112.81	109.18	114.65	110.89	111.57	113.17	113.56	111.92	112.39	112.4	112.87	108.89	114.89	109.25	109.52	111.53	111.11	113.5	112.42	110.37	111.76	112.74	114.35
106.05	105.51	106.4	104.25	106.04	108.72	104.81	104.76	104.88	106	102.53	106.83	106.1	107.83	106.7	104.04	101.21	104.16	108.23	105.43	107.47	104.45	105.74	106	106.47	104.42	105.56	106.52	106.58	103.68	106.25	104.1	106.89	107.22	107.08	104.64	107.21	105.53	105.81	106.93	106.35	103.78	104.95	108.1	109.07	105.77	105.7	106.66	104.01	104.98
96.589	101.9	104.28	99.665	100.17	99.09	102.13	98.95	98.634	99.934	102.7	100.81	99.466	100.24	101.53	101.55	98.084	101.24	99.833	100.22	98.414	100.75	101.62	99.55	100.79	99.401	99.506	99.933	100.47	104.21	98.512	102.73	100.86	102.69	100.24	103.75	100.74	99.463	99.398	101.71	100.71	100.62	100.28	100.6	102.54	98.607	99.328	100.17	97.171	99.158
105.56	105.44	105.48	107.41	105.71	106.62	105.47	105.1	107.26	103.81	104.39	107.32	104.15	106.07	103.04	106.6	105.79	103.44	107.24	108.65	107.72	106.51	106.28	106.78	107.94	104.75	104.38	107.96	106.36	105.03	105.42	107.16	107.1	105.48	107.93	104.73	107.29	104.71	105.42	108.05	106.4	110.32	106.01	104.09	107.81	106.59	105.5	108.03	106	108.4
110.71	108.7	109.14	108.8	110.68	109.37	103.36	109.57	108.75	112.7	112.42	109.83	108.03	112.99	106.54	109.6	105.36	113.82	108.01	110.1	112.27	109.33	110.74	108.41	107.49	110.01	106.56	106.11	109.31	111.1	106.95	108.72	108.05	108.21	109.14	108.68	108.39	110.6	111.02	107.4	111.16	108.41	109.86	110.71	110.46	108	108.93	109.81	109.76	110.95
105.77	107.77	105.33	109.29	106.19	106.09	107	106.62	105.81	105.77	105.08	109.91	108.57	105.03	106.8	108.22	105.57	110.34	106.25	105.99	106.84	102.29	106.82	107.78	103.02	106.88	106.61	106.01	109.46	106.32	108.61	108.81	107.73	107.95	106.02	105.11	109.05	105.46	108.18	108.79	107.49	102.72	102.3	106.44	103.87	108.08	109.2	108.68	107.42	106.86
115.41	111.54	113.66	110.79	108.98	110.91	109.65	109.34	112.47	108.92	108.04	108.38	106.25	110.61	109.5	110.08	110.28	113.02	110.59	112.74	107.89	110.09	110.52	111.03	111.07	110.51	111.86	108.52	112.94	108.59	111.78	110.43	109.66	112.92	113.05	109.89	111.72	112.84	109.46	109.48	112.35	110.07	111.65	108.81	109.81	110.87	110.87	108.56	108.84	110.54
103.15	106.54	104.87	107.49	106.58	106.93	106.84	106.75	103.86	104.51	107.97	103.06	106.08	108.61	107.23	106.39	107.53	105.55	105.22	106.81	103.26	109.91	106.22	101.53	105.94	109.71	106.27	104.51	109.25	106.11	104.6	104.09	107.77	104.92	104.28	104.55	106.92	106.48	107.11	105.17	103.51	106.49	104.35	105.15	106.51	105.63	107.02	107.37	105.28	104.89
101.47	104.97	104.04	102.36	101.35	104.63	102.45	104.78	102.15	105.22	102.99	103.86	109.35	107.08	103.67	102.24	102.66	102.52	100.65	106.52	103.31	104.39	102.49	102.7	102.53	104.76	103.98	102.76	105.11	104.65	105.99	104.39	105.55	99.825	102.92	105.81	105.69	103.5	104.75	103.97	105.82	106.79	101.53	102.17	102.25	105.43	103.84	102.65	100.8	107.51
107.84	109.35	110.85	109.92	110.15	111.06	111.15	113.96	112.98	109.61	109.26	108.41	107.54	110.96	111.53	110.91	107.77	111.89	115.23	111.89	113.45	108.96	110.03	109.8	109.17	112.4	113.1	106.81	111.37	109.85	108.94	110.19	108.96	112.63	108.78	109.28	113.44	109.21	111.52	113.01	111.09	112.33	109.1	114.78	111.86	110.73	111.78	112.84	113.89	107.9
108.37	108.03	106.89	104.28	104.8	106.94	105.8	108.1	108.74	108.83	107.65	110.04	104.68	104.56	107.04	107.69	106.77	105	108.05	106.84	107.59	104.51	107.57	105.99	103.38	104.05	104.82	107.15	106.61	105.9	104.55	105.27	109.23	103.74	106.48	108.26	105.48	104.56	104.92	105.91	103.11	104.9	106.78	105.82	106.53	106.02	106.39	105.93	107.9	107.79
105.52	103.73	101.35	104.25	104.31	101.88	106.14	106.35	107.36	107.57	106.25	109.19	104.93	106.72	102.89	103.26	105.86	105.42	106.48	107.71	108.04	104.82	106.9	106.11	106.6	105.15	107.31	108.09	105.38	105.27	102.76	107.09	106.21	105.48	107.86	106.85	104.17	107.32	105.43	104.29	105.6	108.15	105.64	103.67	105.57	107.09	106.26	110.18	108.24	106.37
108.71	104.44	108.04	106.04	105.76	106.2	104.54	108.38	108.69	105.48	107.53	105.77	106.81	107.04	106.75	104.8	106.46	107.29	107.25	106.55	105.52	105.89	106.32	111.44	107.29	106.57	104.99	105.87	107.32	106.44	108.3	106.64	104.86	108.22	106.14	107.39	106.84	108.82	107.85	108.17	103.64	105.72	106.88	106.11	103.97	109.8	105.34	104.34	106.8	108.69
114.84	113.82	111.88	109.49	109.08	113.44	114.23	111.56	111.38	111.28	112.05	112.22	110.72	108.74	111.09	111.76	111.5	110.64	107.99	112.51	113.31	110.41	111.02	110.14	114.84	113.51	110.7	114.42	111.45	112.69	110.89	111.39	114.47	110.37	108.81	113.36	111.01	112.3	111.89	113.47	112.76	113.52	109.96	111.4	111.03	111.34	109.23	113.29	109.42	112.17
103.39	105.47	103.22	106.45	108.34	104.77	103.86	109.66	104.44	102.41	103.08	107.14	105.33	107.11	106.32	106.61	106.16	104.9	106.89	102.5	104.48	104.79	111.75	106.91	105.29	107.09	105.93	107.21	104.87	105.36	102.69	107.44	105.08	104.09	107.6	105.4	105.97	105.48	105.09	102.15	106.07	105	104.66	103.27	104.29	107.48	105.94	104.72	106.17	102.74
103.17	106.99	104.81	107.45	104.82	105.4	103.51	105.36	101.28	105.07	106.84	107.2	104.23	104.28	105	107.11	104.06	105.36	104.3	106.38	106.23	107.2	103.99	107.62	108.04	101.89	102.91	101.31	105.74	102.14	106.14	106.97	102.19	105.81	99.014	103.52	105.74	104.87	104.65	99.89	103.66	104.33	104.35	102.91	106.27	106.2	104.99	106.58	103.09	101.21
103.34	101.53	101.37	101	96.992	97.502	99.335	101.06	99.079	101.05	102.36	103.61	100.8	100.48	98.819	99.805	100.64	100.61	100.66	100.58	100.31	99.617	101.35	98.329	102.4	99.096	98.433	100.85	96.091	98.911	100.5	97.596	102.07	99.871	98.292	102.42	100.09	100.86	98.591	101.8	101.58	97.66	103.03	102.36	102.03	101.7	103	100.28	101.95	100.41
97.465	101.22	97.355	99.05	98.161	100.91	103.52	101.53	99.003	95.657	103.95	99.289	105.06	99.95	101.7	98.809	99.945	101.66	98.547	101.07	101.17	102.27	97.915	102.04	101.42	99.167	99.148	99.251	99.695	100.81	100.91	101.88	99.801	103.32	102.7	101.18	97.799	101.62	97.966	100.7	101.39	101.22	97.279	101.07	101.98	99.222	98.625	103.31	101.24	98.342
110.87	112.75	110.5	108.84	114.15	109.8	113.22	110.27	111.3	111.08	112.53	111.75	111.91	112.18	110.6	113.96	111.74	108.64	111.54	109.62	114.13	110.62	106.69	110.63	110.67	109.05	111.71	108.72	111.79	113.1	113.61	111.73	112.91	113.09	109.82	113.5	111.76	108.61	114.71	115.04	110.58	114.38	111.2	113.22	108.06	111.3	116.12	108.45	112.01	113.24
107.11	108.12	112.88	110.96	109.41	110.39	109.49	107.86	110.34	112.43	110.22	106.83	107.31	112.96	107.1	111.73	107.74	108.66	111.12	110.6	110.1	107.5	109.05	111.67	108.78	109.77	112.1	110.82	106.35	110.59	110.33	112.27	112.06	109.57	108.36	112.07	108.72	107.56	109.81	106.81	110.75	110.96	107.38	106.78	110.57	109.67	110.14	106.77	111.68	107.78
112.32	111.23	109.52	109.87	112.94	110.63	112.57	114.99	114.2	106.57	111.94	111.9	109.56	111.31	110.06	109.01	114.13	111.84	107.54	114.85	110.45	113.88	109.9	108.99	108.72	112.61	111.39	110.22	111.85	109.1	110.89	110.16	110.82	111.63	110.89	108.89	113.96	112.58	112.05	110.81	111.47	108.66	110.46	110.78	110.37	111.15	112.69	108.73	111.87	113.3
108.47	106.29	103.58	104.83	108.22	103.77	103.35	105.76	104.43	105.17	105.78	105.75	106.14	106.99	105.98	106.17	103.83	105.99	106.62	105.58	105.12	103.71	106.12	103.94	106.64	105.19	106.23	107.4	106.01	106.05	106.62	106.28	106.15	107.52	106.49	107.68	105.59	106.82	103.5	106.27	107.51	106.23	102.85	108.6	106.25	106.27	103.25	108.28	108.01	107.7
103.19	99.089	100.1	100.74	100.27	98.887	99.643	98.926	99.694	101.54	99.278	98.607	98.783	104.86	98.708	97.406	99.351	99.38	100.08	101.7	99.846	101.12	102.06	99.775	101.51	102.73	102.27	99.092	101.84	99.949	102.74	100.01	101.08	100.14	98.724	100.54	99.974	100.94	98.296	100.88	100.3	100.55	99.457	101.13	99.424	99.561	100.24	99.39	100.45	102.25
103.88	106.56	103.38	108.13	107.39	107.21	106.82	107.22	104.74	105.1	104.51	108.68	104.91	107.9	107.17	105.27	106.85	105.9	105.02	107.01	101.63	108.35	110.93	103.22	105.75	103.1	104.24	105.76	107.58	103.38	104.67	100.68	106.48	104.5	107.02	103.8	107.67	107.82	104.78	105.54	107.41	105.32	105.28	105.74	107.2	107.44	103.58	108.06	105.14	104.2
108.53	111.18	112.86	110.67	113.29	112.28	116.35	112.11	110.38	113.81	112.74	109.38	112.48	111.31	112.23	113.07	110.22	115.06	112.75	111.22	112.88	114.56	111.91	110.23	114.5	109.23	112.59	110.2	115.58	110.26	106.97	111.54	111.86	112.68	110.23	114.02	113.72	111.05	109.29	112.19	111.4	111.71	111.86	111.55	111.78	111.67	111.65	108.92	112.77	112.67
106.78	103.75	106.32	106.2	106.62	105.67	104.69	105.28	103.79	106.56	102.55	105.2	102.78	103.32	103.17	105.08	105.2	103.03	106.34	108.22	103.58	109.5	106.52	105.51	105.05	105.15	104.14	106.94	108.12	104.79	104.36	106.02	104.82	102.6	105.25	106.07	103.05	100.98	107.64	106.27	108.43	105.5	104.88	102.29	105.32	104.73	102.71	106.39	105.69	104.86
105.3	103.39	104.26	106.14	102.55	106.67	104.16	103.65	104.23	104.04	104.36	104.02	104.7	106.82	103.42	104.4	104.64	104.11	102.73	103.71	107.71	106.07	102.57	106.78	106.16	106.13	106.97	104.96	102.35	107.17	104.53	104.17	104.72	105.2	104.22	108.51	103.23	106.09	104.54	101.68	104.65	105.09	104.62	107.06	105.69	104.32	105.37	105.97	109.35	104.64
108.11	113.22	109.19	109.65	111.17	108.39	110.34	109.68	110.48	109.29	110.51	109.7	112.71	110.74	112.28	109.85	111.19	112.73	113.7	109.04	111.39	113.87	112.77	113.58	110.82	108.89	115.23	108.65	109.44	110.7	111.86	110.46	114.82	111.72	108.96	111.3	110.37	113.09	111.02	108.35	114.02	112.97	111.12	112.8	112.09	111.92	112	111.96	113.81	110.45
97.037	102.67	97.911	99.171	97.544	100.67	98.147	100.26	103.59	101.71	101.15	103.74	98.987	103.48	102.78	99.678	102.45	98.415	96.981	98.776	100.14	101.01	100.02	101	97.759	99.366	101.27	99.706	97.909	98.839	99.124	101.73	101.28	98.553	97.54	100.99	100.84	100.49	98.935	99.993	98.608	96.628	96.736	100.87	99.313	96.69	101.18	102.06	100.33	100.06
112.9	108.84	109.03	109.99	113.86	112.99	111.08	111.23	109.94	111.38	112.24	108.3	110.11	113.55	111.42	114.13	109.6	111.64	112.71	111.46	113.04	112.53	112.92	113.84	111.99	114.33	105.01	111.81	112.19	108.55	110.8	111.08	109.75	111.82	110.08	112.35	113.53	110.98	111.64	109.55	112.59	108.8	114.89	107.98	111.67	110.14	112.57	112.01	110.35	108.9
104.44	103.93	106.44	102.14	104.68	108.68	104.95	106.98	105.34	107.14	103.45	105.79	105.19	105.72	107.06	106	102.35	103.96	103.85	104.95	104.29	105.38	105.15	99.407	102.33	106	105.93	107.54	106.64	102.61	108.73	105.75	102.66	106.72	107.95	107.24	105.27	108.99	107.21	106.32	106.47	106.52	108.83	104.98	104.42	109.37	105.96	107.28	106.06	105.97
105.18	104.98	102.91	105.3	107.32	104.87	106.84	109.78	106.05	106.48	107.61	107.72	107.01	106.84	101.92	106.05	106.33	109.41	107.41	104.75	105.47	105.39	105.78	108.13	108.46	103.88	104.65	106.63	107.91	107.6	108.15	104.63	105.62	107.8	104.79	104.8	107.11	107.23	104.26	105.57	105.41	105.6	108.43	107.74	108.6	104.77	109.9	105.22	106.16	106.36
105.25	105.37	103.65	100.79	104.95	109.08	104.35	105.06	103.39	106.97	106.59	103.34	104.71	107.94	106.05	106.8	106.55	105.8	105.15	105.57	105.06	104.92	108.8	106.03	106.31	104.88	104.18	107.38	108.89	108.42	104.92	104.33	105.89	104.67	102.99	107.16	108.36	105.5	103.42	107.55	107.03	103.33	107.69	108.62	108.29	104.56	103.86	104.07	104.75	105.92
110.66	110.83	114.48	111.13	111.76	112.91	115.9	112.58	112.05	113.28	109.67	111.94	110.11	115.81	113.15	112.53	111.23	113.42	110.41	115.09	111.37	112.62	118.06	114.49	114	109.99	112.63	113.5	113.13	112.65	112.24	113.73	116.72	111.72	110.98	111.35	113.55	113.85	110.53	112.63	111.65	111.96	113.57	116.82	110.54	112.32	114.91	113.43	114.83	114.9
111.37	111.75	111.6	110.69	112.33	113.28	115.05	114.33	111.53	109.93	110.34	112.48	112.16	113.5	107.38	109.72	109.73	111.62	110.02	109.62	107.43	111.41	112.64	109.78	109.45	109.63	106.86	109.75	114.09	109.95	114.88	111.08	108.03	112.26	109.4	112.71	116.6	112.3	110.86	111.47	112.04	110.47	111.64	114.25	110.1	111.69	111.25	109.76	112.59	113.36
99.968	99.958	100.44	101.46	100.6	99.615	98.52	99.663	100.07	99.695	98.581	101.72	98.377	96.865	98.782	100.09	102.42	98.724	101.04	98.887	99.94	100.94	100.93	100.18	99.585	99.228	97.248	102.05	102.01	97.657	100.35	101.1	98.342	99.123	99.096	100.8	100.89	99.391	95.674	101.97	101.42	98.415	102.33	103.46	102.58	99.245	102.91	99.722	101.39	100.35
106.77	105.07	103.78	106.4	104.23	103.26	106.66	106.37	105.99	106.11	104.14	105.65	104.78	105.14	106.32	103.55	107.67	108.77	105.7	106.62	105.41	105.6	102.41	105.34	106.39	102.68	104.57	108.2	106.64	103.49	107.11	109.5	102.2	104.85	106.39	105.12	106.79	105.19	102.45	105.64	104.92	107.05	104.24	103.98	108.15	103.06	104.45	108.28	104.04	103.38
111.99	108.82	110.69	108.22	104.21	104.86	105.84	107.87	107.16	107.92	106.35	107.93	108.03	106.6	103.23	106.33	106.39	107.71	105.85	106.6	106.8	107.57	107.3	108.92	105.63	109.47	107.19	107.41	107.77	109.71	109.16	109.46	105.39	106.07	107.35	106.64	109.04	108.48	106.42	108.05	109.94	109	110.45	104.74	107.73	106.99	108.46	104.68	105.81	107.47
113.35	109.49	109.88	110.98	113.91	111.38	110.69	108.64	109.42	109.6	112.57	110.98	114.51	112.26	113.34	111.89	115.96	112.13	112.81	111.45	112.13	114.21	111.35	110.25	111.76	113.48	109.94	111.24	111.8	109.22	112.91	109.29	109.74	111.4	113.73	112.65	114.01	112.49	110.37	112.44	109.31	113.7	108.48	110.19	111.03	109.38	111.97	110.19	111.1	108.39
114.55	110.66	110.18	112.07	114.62	110.85	113.06	112.41	111.01	112.9	111.95	112.37	110.4	110.09	113.5	108.97	112.3	110.7	113.84	112.36	109.5	113.52	110.29	112.87	113.56	107.45	113.09	113.69	111.55	113.23	113.88	114.55	111.36	114.88	114.32	112.04	111.62	111.12	109.89	113.4	110.06	110.88	111.04	111.92	109.33	115.06	113.61	113.39	111.5	115.39
106.5	103.3	106.07	104.46	104.97	108.07	106.54	105.87	105.13	104.55	106.44	105.61	107.11	105.41	102.92	105.26	105.63	105.84	105.09	103.73	107.46	106.2	106.3	106.46	104.97	105.52	105.44	106.59	104.8	106.87	103.9	107.48	109.73	101.89	105.7	104.23	100.76	103.74	102.94	103.5	102.32	103.92	101.56	105.31	107.83	105.76	104.34	106.14	103.36	107.86
100.07	102.91	100.27	101.44	99.103	101.96	99.834	101.35	99.566	103.78	101.07	100.9	97.918	101.86	101.6	98.767	100.21	100.75	101.75	101.3	100.73	98.445	102.7	102.67	100.63	103.84	100.88	96.916	99.599	103.38	101.29	98.964	98.321	99.906	98.349	100.83	98.413	102.77	100.75	96.123	101.56	99.784	99.532	101.46	104.46	101.53	103.01	103.01	100.49	102.22
107.46	103.22	104.29	105.64	103.1	102.73	108.84	104.3	103.33	103.32	102.88	105.61	102.61	107.88	102.74	106.2	104.47	105.31	105	103.59	105.4	103.75	103.69	104.41	104.54	102.67	103.47	101.19	104.27	102.15	103.54	101.99	101.14	103.15	103.5	103.81	105.02	102.02	103.52	101.02	101.56	101.85	103.8	109.52	103.64	101.71	103.83	103.23	101.28	100.83
104.55	106.32	102.05	109.48	104.03	106.2	106.88	107.37	103.51	106.86	105.43	106.62	107.67	108.25	105.22	108.37	106.63	104.64	104.71	105.63	108.94	103.58	107.31	104.22	106.49	104.99	105.82	106.33	108.02	107.56	105.6	109.42	106.04	107.64	101.77	106.25	104.77	108.73	103.8	103.91	107.6	107.79	108.37	110.05	103.92	106.06	103.65	106.22	109.31	105.05
104.46	106.62	105.32	104.91	101.7	106.16	101.51	108.52	103.05	103.27	102.58	102.3	104.09	103.51	105.83	102.01	101.69	103.94	103.07	105.91	103.91	102.21	102.7	104.35	106.08	103.76	102.9	101.56	103.1	105.17	105.16	103.56	103.74	103.61	105.46	106.42	106.26	102.94	103.22	104.38	102.79	105.28	103.86	103.67	105.76	103.45	101.1	108.01	103.62	105.48
111.87	110.68	113.59	113.47	114.31	113.47	112.8	113.24	112.63	114.96	115.04	112	112.37	112.56	111.52	115.38	113.58	112.88	115.47	110.61	113.48	113.03	113.61	114.96	113.43	112.79	114.89	112.89	113.41	111.81	116.53	111.14	110.22	113.93	109.73	113.6	113.62	114.34	110.76	114.62	111.31	113.49	112.05	112.98	113.09	114.32	113.33	116.83	111.27	112.4
106.02	106.49	106.44	105.34	107.11	105.59	102.57	103.73	105.62	104.58	103.14	105.21	106	102.12	104.66	106.69	106.29	105.16	104.77	104.12	104.68	103.32	104.85	106.17	107.01	107.08	106.75	105.12	109.89	106.89	104.76	105.98	102.79	104.16	107.32	105.74	108.46	103.68	107.77	106.9	102.72	107.22	102.24	108.94	106.73	108.13	104.6	102.45	106.61	104.18
113.08	112.87	110.67	111.97	112.69	115.82	109.97	110.2	111.48	112.72	109.75	109.03	107.96	110.7	111.85	110.29	110.36	112.37	112.54	111.48	110.46	111	110.76	111.16	110.04	109.18	111.1	111.63	110.64	113.73	111.51	110.56	114.32	110.07	110.74	108.24	111.1	112.75	110.44	110.83	108.57	109.08	108.12	111.41	111.34	110.31	108.75	108.63	110.03	112.2
110.28	111.17	110.17	108.51	109.15	108.48	111.41	110.81	107.9	110.27	108.32	113.32	108.33	110.57	108.81	106.22	108.44	111.39	106.45	108.93	110.72	108.91	109.73	114.71	110.38	110.06	112.54	109.67	111.5	107.92	111.72	109.93	110.06	111.09	108.6	107.32	110.59	109.63	109	110	110.94	110.14	107.14	109.93	111.2	111.97	111.49	107.6	112.21	109.89
110.92	106.97	109.76	110.11	109.47	112.58	104.46	112.72	111.53	111.06	111.73	111.83	112.82	111.91	109.39	109.86	109.86	112.7	111.43	109.23	109.97	112.23	114.35	110.22	109.59	112.2	113.79	108.88	112.84	111.9	112.31	109.81	109.36	111.74	107.82	110.72	114.08	110.89	109.67	111.51	111.1	110.68	107.24	112.2	111.71	110.21	107.37	110.07	110.27	113.77
112.46	110.09	112.3	111.98	109.16	112.12	112.11	112.55	112.28	109.02	109.21	113.27	112.46	112.49	113.3	112.88	113.23	113.77	113.85	112.1	111.82	112.44	111.4	110.6	113.07	111.62	111.12	113.18	110.72	111.31	111.25	114.34	111.28	112.91	113.1	112.7	111.67	115.53	111.26	113.42	113.57	113.38	116.7	111.59	109.76	112.66	110.58	110.78	112.69	113.88
107.07	104.01	104.59	105.56	105.26	105.89	100.67	106.46	102.42	105.62	106.58	105.8	102.87	101.32	103.21	107.41	103.22	104.74	104.89	104.64	104.7	106.53	103.53	103.98	103.74	104.09	103.94	106.26	107.41	106.42	103	106.51	106.07	102.18	105.38	106.05	105.5	108.46	106.72	103.78	103.65	108.24	104.63	104.79	105.27	103.19	104.4	104.49	102.89	103.84
101.59	103.85	98.575	102.02	97.039	96.378	101.02	101.79	99.19	99.294	99.364	97.894	99.297	99.914	99.997	98.363	99.698	100.51	99.661	97.415	98.337	99.588	101.85	101.2	98.264	100.76	100.49	98.965	99.691	98.444	102.59	99.528	100.09	100.88	97.292	100.29	98.921	98.261	100.58	102.29	98.739	99.945	100.26	97.604	100.06	100.5	100.12	101.65	96.196	97.122
97.02	100.53	98.686	98.9	100.71	98.229	99.392	100.06	100.14	98.682	98.188	102.27	101.06	96.047	101.8	100.95	98.084	97.165	100.95	100.46	102.15	97.667	102.2	97.846	101.66	98.586	99.211	99.149	95.677	99.275	100.55	96.626	102.72	101.08	98.879	99.325	101.35	101.38	98.739	100.61	100.27	100.82	99.811	98.019	101.11	101.65	99.383	98.238	99.116	100.97
104.46	108.08	106.5	106.39	106.67	105.34	103.62	106.64	106.86	104.58	103.3	105.17	105.09	110.14	107.99	104.07	104.02	107.19	107.46	104.55	104.26	105.95	103.84	105.72	105.33	103.78	107.21	107.55	107.82	109.86	104.26	107.38	106.14	104.05	107.5	103.33	108.03	105.48	102.08	103.11	105.19	105.77	106.8	106.4	106.45	104.84	104.8	102.64	104.95	103.53
104.3	103.44	105.64	106.43	110.22	107.94	106.9	106.64	104.47	104.88	107.42	103.35	106.93	105.12	107.22	106.39	105.81	103.47	108.82	108.97	107.11	105.32	106.23	107.84	107.28	107.51	103.94	107.22	106.41	107.26	105.19	107.14	104.26	105.44	105.5	103.38	105.78	106.45	105.56	107.23	110.19	109.21	104.11	105.96	107.42	107.58	106.42	104.03	102.93	105.7
101.4	98.994	104.84	98.747	98.717	98.487	99.772	99.94	98.561	100.2	102.4	103.14	98.139	100.94	100.09	99.494	100.22	100.88	102.33	99.329	101.36	100.25	98.892	101.98	96.152	100.18	101.35	96.532	99.393	100.53	99.253	101.2	102.12	99.446	99.587	99.616	98.083	98.713	101.35	99.589	100.76	102.57	102.46	100.73	100.95	98.456	98.514	102.44	103.27	100.54
109.58	106.36	109.14	114.17	109.53	107.92	109.7	106.22	110.93	110.97	111.24	111.83	110.48	110.18	110.21	107.66	114.9	109.31	110.36	110.93	111.47	109.18	113.36	113.2	111.87	107.1	109.07	108.57	113.52	109.3	112.18	107.96	108.24	108.92	109.57	106.14	108.83	107.48	111.71	106.91	112.11	113.08	113.3	111.89	109.95	112.39	112.27	109.26	108.64	110.96
113.41	113.99	110.25	112.13	113	113.72	110.19	108.88	111.18	111.2	111.92	111.78	112.17	115.1	113.82	114.14	112.67	115.22	108.75	111.97	113.21	113.47	112.56	115.18	112.66	114.08	112.7	113.51	112.61	112.65	113.1	113.39	114.11	111.98	114.45	113.32	112.62	114.16	111.73	114.04	110.89	114.4	114.91	110.86	110.77	111.38	114.44	115.48	111.82	111.49
114.54	109.51	111.06	109.35	109.95	109.25	112.71	111.64	112.67	111.5	111.79	111.84	111.71	112.96	112.36	112.19	110.45	112.35	113.7	113.17	111.06	112.72	109.27	111.4	107.89	112.88	113.06	113.13	109.1	111.47	114.37	110.61	109.17	108.95	112.05	111.36	112.91	112.29	111.76	112.14	110.46	112.32	112.92	113.06	111.75	114.33	115.28	110.84	111.8	110.87
112.96	110.73	112.52	110.82	112.09	110.54	115.9	112.55	114.36	111.34	113.21	112.79	112.18	115.56	109.07	113.5	110.53	110.37	111.22	109.51	111.44	112.79	113.64	111.84	114.06	114.48	113.73	114.71	110.69	110.49	112.66	110.21	113.21	111.73	112.4	109.07	111.53	113.54	111.06	114.68	110.36	112.03	110.46	112.17	105.16	113.2	114.43	110.62	113.31	111
111.16	112.56	110.07	110.77	111.72	107.66	110.69	108.18	111.18	111.56	108.97	112.08	113.13	112.99	111.24	108.86	109.56	112.95	108	112.21	110.22	111.42	111.2	110.48	112.05	109.19	112.63	110.91	111.26	112.35	111.49	110.19	110.7	110.97	113.13	111.77	110.12	109.37	113.39	115.77	110.98	109.44	110.96	109.98	110.55	110.97	111.1	109.93	113.15	109.42
106.68	103.49	103.23	102.85	107.91	104.42	107.69	104.94	105.68	106.47	104.79	108.62	107.55	103.37	104.06	108.85	104.68	103.64	104.72	105	104.95	105	105.67	104.33	108.09	105.28	106.41	105.32	103.7	106.8	106.87	104.54	103.61	104.53	105.17	104.53	106.62	101.83	102.73	109.63	105.5	102.09	105.63	108.02	108.7	107.33	103.04	103.44	104.73	106.96
102.06	101.31	100.73	101.75	106.96	107.15	102.09	105.1	108.03	105.75	103.59	105.35	103.12	102.84	104.58	106.99	103.65	104.95	103.95	104.84	105.25	104.9	105.94	105.14	105.15	104.91	102.98	106.25	102.87	106.31	108.39	103.89	102.68	106.58	104.36	106.31	105.87	106.29	105.64	100.95	104.15	104.04	102.08	105.21	102.33	104.6	103.66	105.88	104.22	105.02
107.97	114.05	110.97	112.27	112.71	110.83	111.53	112.12	114.32	108.96	112.1	110.96	114.58	108.54	108.65	112.76	110.32	111.39	110.6	113.57	114.19	113.93	113.17	113.4	112.01	111.1	110.91	112.46	112.52	112.88	112.32	113.85	116.04	111.28	111.14	111.46	107	114.86	112.24	111.96	110.03	111.05	112.55	110.01	114.32	112.21	110.88	110.99	113.64	111.01
106.89	107.96	107.07	101.37	104.26	108.49	108.1	103.68	101.93	105.79	108.07	104.9	106.63	109.94	106.35	106.19	103.73	107.65	107.65	106.04	108.52	103.6	108.15	104.63	105.52	105.82	103.52	105.81	107.64	107.29	108.19	107.81	104.38	108.85	104.56	107.44	102.52	106.38	110.78	107.3	106.14	103.09	106.27	106.59	106.1	109.09	106.18	104.68	103.94	104.76
110.39	109.36	113.12	111.12	112.15	113.28	111.44	110.83	108.11	113.72	109.04	111.01	111.73	110.39	110.91	110.61	109.32	109.58	110.18	110.26	114.5	110.93	113.63	107.83	113.21	113.66	113.13	113.2	109.74	111.48	112.65	107.91	110.93	109.82	112.13	109.5	113.85	110.32	111.58	112.27	112.62	111.02	112.55	114.38	110.93	109.96	108.01	110.39	111.81	111.69
100.56	97.322	97.808	102.05	99.626	99.963	98.335	101.83	99.836	104.15	99.294	99.978	97.365	99.739	103.19	101.23	104.36	101.25	102.07	98.514	99.002	96.929	98.852	98.465	99.036	98.789	97.12	98.795	99.723	95.745	100.82	98.748	98.76	98.867	99.669	100.78	98.068	101.49	97.213	101.25	98.319	98.773	98.855	97.887	101.8	98.323	97.283	98.465	98.306	99.819
102.89	104.92	106.13	108.53	109.62	105.16	105.32	107.99	103.42	105.27	104.06	102.97	106.35	103.44	106.29	105.8	106.54	104.82	107.8	104.24	104.73	106.14	106.08	106.89	102.25	104.37	107.39	106.06	105.66	106.54	101.9	105.82	105.39	104	105.64	103.51	103.35	104.53	102.38	105.79	104.22	107.79	103.67	107.77	104.91	105.21	105.52	104.66	105.22	104.41
107.01	103.4	106.98	107.19	108.37	107.14	106.98	105.09	104.07	102.24	106.76	106.79	105.8	103.95	108.94	104.05	105.7	107.96	105.69	107.13	105.01	105.03	104.77	104.36	104.59	104.97	107.56	104.01	105.76	105.75	108.57	107.24	107.52	106.54	106.41	105.87	106.18	107.04	103.44	106.06	106.47	104.75	104.4	105.4	105.13	104.9	103.32	105.95	104.44	108.61
105.31	107.05	105.76	106.27	106.71	105.51	104.23	105.35	102.9	105.01	103.96	105.61	108.04	104.27	107.67	108.65	106.3	107.59	107.15	108.37	106.69	103.87	104.48	108.52	107.26	106.29	106.03	107.91	106.93	109.36	104.46	102.33	108.8	103.4	105.19	106.26	104.43	104.91	105.22	105.98	107.76	104.96	105.4	108.01	107.08	107.14	105.08	104.15	109.44	106.87
111.15	110.14	108.28	108.19	111.8	109.13	107.86	113.5	108.17	111.57	113.91	110.99	109.32	115.62	108.26	110.36	112.06	114.04	111.43	110.66	110.19	111.03	108.67	112.22	112.59	109.58	111.29	112.28	110.96	106.93	109.34	108.63	112.9	110.12	110.8	111.25	111.13	110.4	111.79	105.53	111.33	113.23	114.28	109.73	109.67	111.27	109.08	111.12	108.97	113.32
111.16	111.89	112.56	107.07	110.78	113.91	111.56	108.57	113.37	110.37	112.59	109.52	114.73	111.08	110.59	112.89	108.9	107.93	113.77	109.72	113.29	112.46	109.42	114.16	112.54	112.87	111.1	112.48	111.02	109.15	110.79	109.25	110.3	111.65	113.33	107.43	110.12	113.72	113.05	111.34	110.66	109.53	113	109.19	110.49	111.3	110.64	113.29	108.25	111.5
106.86	104.77	106.3	106.23	106.58	105.12	105.98	104.88	104.38	105.07	105.62	108.78	106.09	106.35	106.84	104.46	104.6	107.96	105.27	106	109.88	106.4	104.54	105.4	105.22	106.42	103.46	103.99	105.91	104.46	107.68	104.97	105.38	107.38	105.86	107.23	102.33	107.12	104.87	104.1	105.83	107.93	106.93	105.93	105.04	104.55	104.13	107.93	101.75	106.4
97.132	100.19	99.988	98.11	97.812	102.67	97.596	98.838	102.92	99.571	99.97	101.56	99.779	100.49	99.616	98.942	102.51	99.672	102.04	99.836	97.75	102.54	98.509	97.309	97.571	100.87	100.28	96.385	98.481	97.212	100.85	98.354	98.969	101.74	97.954	98.863	102.67	97.599	98.099	102.33	99.226	98.745	97.954	97.829	102.1	98.059	98.512	99.004	102.27	97.106
95.988	100.22	100.92	99.499	100.91	101.26	102.2	101.96	97.417	95.387	100.32	99.215	102.69	101.28	99.535	99.177	102.11	101.94	103.17	101	99.934	99.784	102.84	102.51	99.998	102.57	100.23	101.35	102.49	100.76	101.97	100.45	101.93	101.49	101.52	98.644	98.101	101.15	102.39	100.47	103.09	105.53	101.36	100.07	99.578	100.32	99.419	103.63	100.01	100.84
105.14	104.1	111.35	107.57	106.96	105.27	105.72	107.52	106.53	103.75	105.79	104.89	108.27	107.95	107.76	105.95	106.61	105.76	107.31	108.76	108.73	106.84	108.91	107.32	106.28	106.22	106.75	107.78	106.96	104.85	105.65	104.94	106.47	105.05	104.09	107.4	103.94	106.24	104.85	106.51	107.76	107.11	108.11	110.86	109.46	104.84	106.66	105.54	103.94	103.81
110.74	106.6	105	109	105.29	108.93	106.11	103.09	108.1	107.15	107.94	105.65	107.75	106.52	107.27	106.95	109.62	105.62	109.05	106.58	108.15	103.95	106.91	108.37	110.55	107.36	105.73	106.52	105.36	106.68	105.96	106.27	105.06	105.91	109.95	103.94	107.13	108.15	104.33	107.93	107.57	108.45	108.68	108.36	106.12	109.39	101.85	107.73	106.6	108.53
116.55	118.69	117.13	114.14	116.7	119.89	118.07	120.23	117.23	117.5	118.68	117.69	116.4	117.33	120.19	115.95	116.16	117.14	115.84	118.33	116.58	117.88	118.13	119.61	118.25	118.19	117.5	116.21	117.35	118.76	118.24	117.8	120.49	116	116.74	118.01	117.05	117.16	117.24	116.63	120.3	119.81	116.27	118.07	117.6	118.37	117.1	117.86	112.42	116.11
114.42	114	111.18	110.56	113.64	114.54	114.47	115.02	113.7	112.83	112.66	114.34	113.58	113.09	113.2	115.21	114.96	116.95	112.59	114.53	109.4	112.81	111.8	114.15	115.75	116.36	114.82	114.15	115.93	108.43	113.13	109.98	113.98	111.94	111.96	113.51	113.87	110.2	111.07	109.9	113.35	114.32	111.67	113.85	109.32	114.5	111.94	111.74	108.55	113.19
107.69	104.3	105.54	108.43	106.78	107.08	108.37	109.33	106.45	109.35	107.86	108.95	106.14	107.28	108.31	105.63	106.85	105.68	104.05	104.92	105.2	102.97	103.8	105.43	108.14	102.2	104.01	104.58	108.49	107.97	103.67	105.76	105.92	103.54	107.49	108.25	107.45	105.87	102.51	108.65	106.92	105.79	106.19	103.21	106.66	104.32	106.51	108.14	106.4	107.48
106.6	104.33	104.38	105.24	105.42	106.89	104.83	105.06	105.6	103.56	103.68	103	106.7	104.23	103.21	104.9	106.24	103.66	105.71	104.54	104.15	102.49	104.42	107.85	104.3	103.03	103.74	103.39	105.7	109.06	101.34	102.7	104.23	107.08	105.95	106.96	105.66	103.62	101.81	104.99	106.19	105.54	106.76	103.38	104.32	104.75	101.9	108.11	103.08	104.68
111.48	111.51	111.93	114.1	112.88	110.55	111.33	112.12	110.15	111.74	112.65	108.93	110.85	114.94	112.7	110.04	109.86	109.46	113.45	108.88	112.19	112.21	109.7	114.29	109.39	111.22	108.81	111.04	111.44	109.61	109.62	111.16	112.12	108.21	113.15	108.06	114.7	112.31	109.71	112.93	109.95	113.24	109.99	110.75	111.66	112.68	112.49	110.74	110.75	113.93
102.64	101.11	99.861	102.06	100.19	100.38	99.663	97.822	101.56	99.615	100.08	100.41	102.7	96.459	101.44	101.6	100.84	101.46	102.15	102.16	101.78	100.95	104.32	100.73	104.27	102.33	102.79	104.08	100.01	99.903	99.404	101.48	98.485	100.19	105.7	102.27	100.54	100.52	100.56	102.05	100.94	98.487	102.03	100.25	100.05	102.42	100.82	101.68	103.14	100.25
113.67	112.71	115.87	112.53	110.75	111.93	108.97	115.34	109.79	112.28	110.09	111.61	114.12	114.91	111.89	112.05	112.42	115.9	115.28	114.75	110.64	112.21	108.44	116.58	114.16	114.25	112.04	110.84	112.81	113.16	109.13	115.67	112.21	111.78	115.14	113.62	113.7	114.92	113.43	113.72	110.04	113.25	112.51	114.64	112.19	112.53	112.36	112.54	107.39	112.11
102.04	101.06	101.54	99.03	99.738	99.821	98.097	98.96	94.839	98.34	99.725	99.94	100.82	100.75	97.547	102.83	101.23	96.391	98.968	99.349	101.44	98.406	98.919	103.07	97.19	104.07	101.95	102.02	99.038	101.21	98.515	96.715	96.516	101.91	99.584	100.74	99.862	99.314	101.82	99.801	96.659	102.02	97.303	103.89	99.391	99.439	103.62	99.624	100.63	99.184
98.677	103.89	100.11	102.06	103.98	101.67	99.119	99.242	99.765	99.559	99.605	98.666	103.01	100.64	101.16	98.245	100.39	105.98	101	101.81	100.61	100.4	98.141	96.339	99.947	101.39	97.729	102.92	100.63	102.71	101.59	98.837	101.62	101.37	100.09	102.71	102.4	100.45	101.47	102.24	98.228	98.442	99.182	100.05	96.812	97.868	100.58	102.48	100.6	105.45
101.74	105.82	105.72	107.12	103.29	103.67	105.99	104.77	103.16	105.52	106.99	105.98	105.81	103.73	104.67	106.99	101.57	102.45	106.48	104.3	104.19	105.31	104.91	104.36	104.62	105.25	101.72	105.12	106	102.66	103.64	105.66	102.85	105.17	104.52	104.56	104.15	103.02	103.07	104.51	104.31	106.68	100.8	100.88	104.45	107.38	109.26	106.47	106.24	103.67
116.22	111.74	113.14	113.47	110.35	112.57	112.83	116.15	115.29	112.33	112.83	114.09	112.14	113.52	112.7	112.68	111.71	110.52	112.83	113.3	113.65	114.06	109.3	116.01	111.98	112.47	116.15	109.52	115.44	111.73	113.15	112.06	109.47	113.07	113.29	108.47	107.91	114.14	107.86	115	113.02	111.85	115.05	113.72	109.46	113.66	111.12	114.11	114.26	113.99
106.78	106.68	108.61	109.42	108.33	106.03	107.51	108.48	108.08	108.54	107.88	107.33	109.53	107.15	107.64	106.1	107.76	105.64	106.82	105.8	105.91	110.3	111.27	107.16	109.25	107.68	105.14	105.94	105	107.71	109.08	105.68	106.43	105.61	107.95	106.82	108.92	108.05	104.95	105.61	106.09	105.98	107.13	106.09	103.6	106.22	107.36	107.05	107.79	105.67
103.83	103.69	106.76	104.73	103.33	107.3	106.97	106.03	108.18	105.62	105.41	105.26	106.48	104.44	105.71	107.59	105.6	106.96	104.99	105.04	105.02	104.42	108.6	106.01	105.93	105.13	103.57	105.37	107.42	107.48	103.93	107.19	105.55	106.22	106.87	106.67	105.04	105.13	105.4	105.62	106.89	104.65	106.1	106.05	107.77	106.38	106.88	105.74	104.02	105.43
100.01	100.72	102.98	97.437	101.01	103.18	98.258	98.419	99.702	97.734	98.52	98.72	103.49	101.61	98.885	100.89	97.26	101.39	99.86	99.289	101.87	99.202	99.605	98.775	98.166	101.1	101.97	98.517	100.14	99.647	96.659	98.303	100.4	101.68	97.947	97.021	97.779	96.786	99.392	103.24	101.26	100.94	101.16	103.04	100.76	100.35	99.261	101.3	99.129	98.135
101.51	102.79	105.79	104.91	105.61	104.38	107.31	105.69	105.34	104.16	108.56	107.64	109.18	106.96	105.37	110.08	105.84	105.07	104.01	109.35	109.59	108.81	107.2	104.54	104.97	106.02	105.96	107.15	108.08	102.53	106.57	102.9	104.82	109.02	105.77	105.3	107.29	105.32	106.06	105.52	108.45	106.56	106.94	104.52	107.68	105.23	106.11	105.06	106.13	107.33
110.11	113.17	110.7	112.73	111.9	109.82	109.16	110.53	113.05	112.01	112.28	113.43	113.6	111.43	113.27	111.53	112.17	110.94	113.54	114.8	112.38	110.61	111.77	113.42	115.19	112.28	110.04	113.17	115.65	110.11	116.14	109.84	112.12	114.28	113.06	113.61	110.42	108.44	109.88	110.22	112.53	112.07	114.2	113.3	111.33	110.35	112.41	115.53	111.02	111.82
107.15	102.51	107.86	105.71	103.97	101.9	104.09	105.71	104.59	104.98	104.35	106.72	104.1	104.03	105.84	106.56	103.75	105.73	105.25	102.04	104.91	111.31	107.36	104.88	104.53	108.14	106.53	107.88	105.85	103.44	107.61	105.34	103.87	105.7	104.7	108.31	104.52	105.34	106.25	107.75	104.24	104.12	108.11	107.17	102.73	100.31	103.79	104.93	105.52	105.2
107.12	104.12	106.41	106.9	105.47	105.59	106.72	103.44	107.88	106.86	104.69	108.17	108.51	108.01	107.65	107.82	106.41	104.4	106.34	106.04	103.77	106.22	104.23	105.19	106	106.47	107.55	109.37	105.95	107.03	105.67	107.05	107.35	108.36	105.51	106.08	102.66	107.82	106.42	105.96	104.25	107.21	107.58	105.94	103.53	105.16	108.08	103.87	105.54	107.9
109.68	110.3	110.71	108.69	111	107.57	115.48	108.28	109.1	110.25	113.6	111.68	110.98	111.27	113.04	110.48	111.66	112.08	111.52	111.54	107.45	111.13	113.38	108.73	112.62	110.76	112.32	108.1	111.27	110.95	108.97	110.82	111.1	112.59	109.69	108.12	111.06	111.42	114.39	109.1	107.7	112.2	108.11	109.69	110.15	110.16	111.58	110.2	109.1	107.22
110.8	110.84	112.02	111.54	109.55	110.29	111.92	111.2	112.89	113.8	108.63	112.11	110.58	111.53	113.88	109.33	110.25	112.31	111.47	109.88	111.64	111.42	110.96	108.58	107.57	112.75	107.94	110.94	112.45	114.19	112.11	109.93	107.55	111.06	113.47	111.1	114.03	110.41	110.86	112.72	109.71	112.95	111.07	115.63	111.56	109.76	109.42	114.32	110.85	112.17
103.69	108.18	107.75	106.42	104.9	106.84	103.42	105.94	109.73	106.18	108.2	103.57	104.23	108.39	104.99	105.95	103.91	109.02	103.79	105.61	106.02	107.64	103.06	107.94	104.77	107.02	106.07	105.85	104.84	107.15	109.61	108.02	105.38	106.11	102.91	106.18	106.66	106.74	106.68	108.37	104.68	107.68	103.31	106.4	105.79	108.47	107.35	105.7	108.65	105.19
105.18	109.09	106.62	105.37	107.98	105.47	107.65	105.93	106.98	105.13	104.8	104.79	103.49	107.27	101.8	102	105.53	104.39	107.7	106.16	107.02	106.09	104.59	105.13	106.46	106.75	105.34	105.71	102.56	105.74	106.22	103.18	108.22	105.63	105.97	105.52	104.59	104.48	107.31	106.46	103.74	105.91	103.73	107.13	107.05	106.98	108.65	104.32	104.4	106.5
100.14	101.63	99.9	102.13	99.228	102.5	101.03	100.18	100.06	100.19	103.28	101.38	101.19	98.541	100.74	100.43	97.826	101.48	100.69	96.76	101.56	99.708	96.75	98.218	100.05	99.594	101.57	98.217	102.6	98.41	101.01	101.52	99.673	99.979	101.56	99.827	100.6	99.83	101.07	100.33	99.673	99.646	100.89	99.202	104.65	102.38	101.66	99.958	101.1	99.449
110.78	112.45	115.54	110.37	112.37	110.68	115.26	112.48	113.92	112.7	112.66	114.72	112.48	113.61	112.99	113.6	110.98	113.58	114.33	112.28	112.52	111.91	111.16	112.04	113.24	113.76	112.52	112.31	113.14	116.31	114.19	114.87	114.8	113.88	113.82	113.12	111.8	114.18	112.86	115.38	115.33	111.33	113.38	113.34	115.38	110.23	117.32	113.36	113.16	113.42
101.92	103	105.31	105.62	101.15	102.2	104.99	103.59	103.65	103.92	101.92	108.88	105.38	104.15	102.35	106.87	102.11	103.14	104.02	103.15	102.16	101.81	102.47	104.67	106.89	106.74	103.93	106.66	105.44	101.44	108.28	104.54	100.42	104.83	103.45	104.52	105.72	105.26	104.37	102.17	105.03	105.16	104.1	107.59	105.13	106.05	103.55	104.27	104.06	103.03
103.66	104.16	105.38	105.42	108.56	108.99	106.59	106.48	104.13	106.58	104.98	104.86	103.69	108	104.89	108	107.27	107.68	108.13	107.06	106.1	107.74	107.91	105.88	107.99	106.26	106.36	106.94	106.32	107.63	108.99	103.58	107.18	104.47	107.96	107.49	111.01	104.74	107.09	106	109.13	107.13	105.05	107.39	105.65	105.44	104.11	107.33	104.5	106.78
102.07	105.73	102.26	102.49	102.88	104.58	104.19	103.22	105.14	103.51	102.4	106.8	107.38	100.87	105.34	100.57	106.23	102.44	102.74	104.11	101.18	101.55	103.62	103.98	105.48	104.3	104.77	105.39	107.13	105.83	102.7	107.42	106.69	106.18	104.66	104.87	103.99	105.61	106.21	106.75	105.61	102.68	104.43	104.61	101.3	104.54	103.91	103.58	100.94	102.89
107.17	102.6	108.05	106.52	107.09	105.41	101.44	102.37	104.93	103.16	104.92	103.13	104.56	103.3	104.64	104.22	105.31	106.45	102.88	103.64	104.56	107.01	102.03	102.2	103.71	106.1	104.05	103.82	105.19	105.09	105.04	106.07	104.42	104.85	106.9	109.59	101.95	107.1	104.8	105.66	105.79	106	106.41	102.1	106.29	106.48	105.41	105.61	103.84	103.7
106	105.18	104.88	105.12	103.96	103.56	108.96	106.88	107.52	103.85	103.77	102.26	109.88	105.38	104.14	107.29	107.07	106.29	102.87	108.99	104.42	105.12	106.83	104.98	105.85	102.1	103.2	105.56	105.19	107.02	109.12	105.94	105.31	108	106.62	105.21	103.93	106.47	104.99	103.04	105.64	102.93	104.89	107.71	106.3	104.02	107.93	103.1	103.76	108.57
98.507	97.442	101.62	101.71	99.199	98.247	99.569	101.07	98.723	101.62	100.19	101.19	102.07	100.1	99.808	100.72	97.181	100.34	100.31	100.06	98.181	97.102	97.518	98.405	100.8	100.79	99.519	99.533	100.29	99.554	98.315	96.921	99.173	98.35	94.272	98.013	101.6	99.18	100.06	99.2	100.3	97.107	100.01	102.5	99.749	97.941	100.57	102.14	99.052	101.99
120.57	120.72	115.34	116.12	121.54	119.84	119.45	118.29	115.76	119.08	118.44	120.83	117.92	117.35	117.12	117.86	117.84	116.13	118.82	117.82	117.4	113.96	117.13	118.98	115.6	117.03	118.85	120.46	118.75	118.81	118.52	116.68	117.92	116.81	114.23	120.42	114.74	119.5	115.82	114.77	116.36	118.99	118.91	119.27	120.22	117.78	117.78	118.8	117.11	120.08
101.21	100.57	99.224	100.86	98.957	95.523	98.202	95.607	98.709	100.3	100.49	101.36	102.84	97.823	98.105	98.605	102.63	100.32	99.25	100.76	99.12	101.27	97.328	97.565	95.884	99.657	100.93	98.854	99.201	97.845	100.06	101.84	98.657	98.635	100.65	97.13	101.79	101.05	99.574	101.82	99.955	100.42	101.45	99.972	99.827	99.959	96.721	97.841	99.984	101
107.04	99.365	106.97	106.38	109.05	106.46	109.61	108.21	105.41	105.17	108.15	107.96	107.4	106.65	104.85	105.3	105.99	103.57	106.1	105.26	103.39	104.49	105.99	103.46	104.61	106.14	104.14	107.67	104.61	106.67	104.9	108.69	105.41	108.42	107.29	103.21	103.51	107.8	106.82	106	105.97	105.3	106.86	105.42	106.1	106.19	106.68	105.15	106.23	107.45
99.372	98.045	99.11	98.09	96.486	99.244	100.71	99.926	97.612	100.1	98.729	101.65	102.47	100.32	102.39	96.25	100.2	97.966	98.418	97.564	97.704	98.653	99.166	98.465	99.05	98.4	104.13	101.53	101.19	100.97	100.52	96.695	99.886	98.412	98.587	103.13	102.24	99.745	97.127	97.751	98.526	98.454	97.077	100.33	102.78	96.84	99.919	101.2	96.321	101.24
107.85	104.63	105.58	108.72	102.85	107.89	110.43	106.9	104.28	105.77	105.32	105.86	104.49	109.58	103.35	107.35	107.02	106.48	105.45	108.51	106.95	106.94	106.48	105.52	107.47	105.91	104.99	107.58	105.52	106.51	103.9	106.51	103.71	105.04	108.64	106.99	104.71	104.43	105.01	104.95	106.5	107.34	107.1	106.85	108.18	106.58	106.17	107.58	103.8	106.03
110.81	110.16	109.21	110.81	111.06	110.24	112.7	110.23	111.56	112.22	114.86	111.61	111.85	111.69	110.89	110.93	109.43	111.23	108.74	109.83	110.38	113.6	110.88	112.16	113.5	110.45	110.58	111.64	109.3	111.64	112.88	109.63	111.38	110.64	111.17	114.15	110.81	110.97	112.11	112.09	107.85	111.64	111.1	111.43	112.55	113.25	113.37	110.53	110.03	111.97
103.68	106.54	103.95	103.36	103.68	105.3	102.5	105.35	106.38	107.15	105.15	104.92	102.58	102.92	106.35	108.79	107.07	104.2	102.9	103.75	103.74	103.26	103.56	101.51	106.68	100.24	105.28	102.02	103.67	103.92	101.84	104.05	105.14	102.65	103.96	100.2	103.14	101.74	103.89	107.44	102.49	105.8	105.3	106.14	105.07	102.38	104.02	105.4	103.72	102.47
110.5	111.92	111.82	114.16	108.9	112.76	112.38	108.94	112.57	112.53	112.03	112.3	110.92	109.39	107.57	113.29	113.23	108.9	112.09	110.74	111.22	112.18	111.3	109.62	108.97	112.49	112.72	112.39	110.6	110.78	111.44	109.9	113	111.35	112.09	111.59	112.03	110.27	110.67	112.96	114.06	110.01	114.62	111.92	113.05	111.29	109.29	113.02	116.6	112.12
114.53	113.05	112.05	113.72	111.57	112.54	111.47	111.78	112	114.89	114.33	110.58	112.8	113.23	111.39	112.28	113.69	111.61	112.02	110.02	115.9	111.64	112.24	111.01	114.42	112.51	113.5	112.07	109.51	112.28	114.01	112.42	115.74	112.97	113.4	111.62	113.88	113.58	112.23	109.61	109.23	111.63	109.72	114.46	112.98	113.76	112.86	111.49	109.98	109.85
114.8	117.23	114.99	116.01	115.12	118.12	118.56	117.46	115.12	114.53	117.88	114.98	118.52	118.95	116.53	116.66	113.76	115.51	116.04	115.72	113.67	113.29	116.2	116.43	116.75	119.37	121.26	113.23	116.27	113.94	120.05	113.46	117.54	116.35	115.42	116.14	118.41	118.55	116.49	114.95	118.54	117.48	117.1	119.32	116.66	122.24	115.01	120.82	116.46	114.73
111.98	109.34	111.42	114.93	113.61	114.6	114.66	109.92	115.4	109.69	111.3	112.85	110.54	110.27	114.97	113.3	111.74	111.3	111.88	111.16	113.41	112.45	115.47	109.39	112.02	112.22	111.37	112.23	113.06	112.38	110	113.88	110.63	112.33	109.26	109.56	113.72	113.67	111.26	113.08	112.98	112.57	111.6	109.66	112.93	114.11	111.79	110.3	113.22	112.45
105.09	102.56	104.49	101.62	104.91	100.96	103	104.81	103.77	102.89	102.64	105.18	105.28	105.13	105.75	105.94	106.7	100.89	101.94	103.72	104.71	102.54	104.07	106.02	101.64	105.46	103.49	104.27	104.77	103.42	103.74	104.02	104.94	104.11	105.61	106.01	103.05	101.56	103.55	102.95	103.71	103.54	104.85	103.68	103.33	104.56	103.24	104.35	106.95	101.83
96.299	99.647	96.927	101.23	98.737	99.718	101.63	101.56	103.32	98.621	99.486	101.63	100.34	101.23	97.853	100.31	100.98	100.92	100.15	99.901	102.48	97.691	99.831	99.735	101.76	99.727	101.46	98.775	103.6	102.41	99.482	98.224	101.56	99.656	101.36	95.77	100.67	98.609	101.77	101.37	98.903	97.544	98.978	101.68	101.36	98.361	97.231	99.842	99.781	101.2
105.04	103	104.36	104.58	106.52	106.56	104.44	105.2	109.07	107.75	105.75	106.01	106.11	109.18	105.82	104.51	107.66	105.16	103.17	103.09	106.8	103.87	106.63	106.9	106	104.3	103.77	104.71	103.6	105.24	107.11	105.47	104.36	106.08	105.81	110.21	106.15	105.74	106.41	106.76	104.2	108.25	106.32	108.25	106.58	107.28	107.03	104.2	107.37	104.52
111.48	109.04	111.43	110.53	115.12	110.63	109.83	111.52	113.05	116.57	114.05	110.13	109.81	111.27	111.94	110.68	109.36	113.42	112.14	111.71	109.04	109.6	112.78	112.18	111.18	114.61	113.3	110.61	111.47	110.81	112	110.58	112.98	113.33	109.62	108.72	112.31	112.63	114.08	114.42	110.83	110.01	111.93	110.39	111.52	112.72	111.55	113.61	112.92	113.52
112.96	110.91	109.27	114.5	111.51	112.98	110.51	111.45	109.42	112.66	113.55	113.7	109.47	113.16	111.96	117.93	111.79	108.64	115.2	113.94	110.82	114.31	112.48	111.5	109.26	114.21	112.98	111.41	114.12	113.61	108.55	113.69	113.3	110.04	116.36	113.61	111.37	108.04	110.14	109	111.73	113.59	112	108.41	112.65	111.63	111.68	110.74	113.68	110.73
111.63	112.47	111.69	108.44	107.89	110.05	110.59	109.49	110.64	113.11	112.59	109.6	112.22	110.13	112.57	112.42	109.22	113.56	109.91	111.82	109.91	110.39	114.8	110.76	111.27	111.13	112.99	115.61	111.84	111.2	113.65	111.45	111.3	113.89	112.44	112	109.63	110.25	108.88	110.95	109.98	109.74	111.05	111.77	113.22	110.81	106.34	109	111.73	109.5
119.27	117.72	118.87	119.84	119.28	115.44	117.73	117.64	114.53	121.05	119.65	117.25	119.5	116.68	116.33	117.5	116.37	116.06	116.3	115.97	116.86	121.6	120.71	116.01	116.08	117.28	115.64	114.84	118.78	119.12	119.97	117.9	117.56	116.88	116.13	114.34	118.17	117.66	116.64	117.4	120.05	118.82	116.58	119.4	118.16	116.13	116.66	117.01	119.26	116.71
107.23	108.82	105.14	109.24	110.47	105.96	104.75	103.88	107.77	108.48	102.26	108.43	105.66	107.94	106.24	108.11	104.61	105.92	107.05	109.29	105.34	106.1	104.95	108.74	108.52	108.86	106.99	109.58	106.8	107.51	106.43	105.17	108.35	108.18	107.05	106.07	105.08	107.21	104.2	106.2	107.91	108.21	105.8	107.19	109.2	104.83	108.73	103.94	104.25	103.91
112.86	114.21	114.9	110.19	114.57	110.8	112.69	113.32	114.62	111.39	116.17	112.34	109.5	113.8	108.15	111.06	114.76	111.76	111.78	111.97	111.31	113.18	111.96	114.66	112.67	113.98	112.39	115.27	112.67	112.28	115.5	111.32	113.84	110.97	113.5	111.22	112.84	112.75	113.28	111.9	110.28	111.33	110.86	112.48	111.85	109.86	111.9	114	110.73	110.33
112.18	107.63	108.58	110.37	110.07	108.8	109.35	109.87	112.8	108.95	112.93	111.53	111.66	112.25	115.05	111.41	111.29	113.73	114.34	111.23	109.91	110.55	110.98	108.8	114.5	109.35	111.24	110.16	109.5	110.87	112.56	111.11	117.6	114.52	112.95	113.84	110.54	113.18	112.57	109.88	112.61	113.32	111.64	106.64	112.52	108.71	110.95	113.5	111.72	111.76
97.905	99.194	97.96	100.93	98.843	97.771	99.189	104.57	99.753	97.656	99.158	101.51	97.291	99.681	99.848	98.788	97.076	100.21	101.18	101.3	100.82	99.923	103.93	97.54	100.72	98.162	101.86	102.3	101.98	101.56	98.127	98.029	97.359	96.566	101.86	98.569	99.176	101.89	100.65	101.72	100.66	98.496	101.97	98.776	102.05	101.77	99.981	99.158	101.44	98.115
104.73	105.5	102.45	107.91	107.52	106.42	104.46	106.12	105.2	108.19	103.72	107.2	103.84	104.85	106.67	108.99	103.19	106.29	106.86	104.8	106.29	106.12	107.32	105.68	104.43	106.83	105.27	106.14	106.67	106.35	106.57	108.34	105.82	108.46	105.55	109.17	105.26	107.27	104.14	107.7	107.32	103.41	107.58	105.91	106.25	106.92	105.53	109.85	103.8	103.95
110.19	111.2	117.97	110.94	112.38	111.94	115.95	112.89	111.39	113.94	111.31	111.97	113.75	111.92	111.5	110.5	113.13	113.84	114.25	110.94	115.4	112.57	112.14	113.17	110.59	113.09	115.12	110.97	116.32	116.74	112.1	111.44	114.93	110.53	114.1	114.11	112.14	113.56	112.91	116.22	114.19	108.14	108.84	112.7	110.67	112.02	111.9	112.04	112.49	110.68
110.88	109.56	109.06	109.92	110.42	107.68	109.82	111.79	107.28	110.12	109.75	112.42	108.08	110.89	107.84	110.08	111.65	112.45	113.79	110.94	113.45	111.19	109.47	114.84	112.45	111.08	113.52	106.93	114.85	109.63	112.18	113.47	111.47	109.21	109.73	112.37	111.35	110.75	108.31	111.28	113.89	111.52	110.03	110.58	110.25	112.87	112.25	111.36	108.47	111.55
99.86	95.723	100.15	96.253	102.24	100.72	99.44	100.35	98.706	99.095	101.75	96.885	101.31	100.36	98.604	95.177	98.375	98.535	98.662	99.933	101.31	102.94	100.31	98.24	99.625	99.722	99.722	97.843	100.18	96.482	103.36	96.168	102.88	101.23	98.137	101.39	103.15	99.682	101.86	101.96	101.08	101.17	99.892	103.09	97.535	100.68	95.585	100.04	97.601	104.29
100.47	99.043	96.285	101.37	102.22	97.469	97.934	100.66	98.157	98.288	97.879	99.404	101.6	100.13	99.348	100.63	97.42	100.04	98.867	101.62	98.07	99.874	97.997	101.7	99.709	97.952	95.039	100.65	98.896	101.52	95.315	100.17	101.11	94.319	98.905	99.541	100.04	100.72	100.4	99.301	98.029	98.26	98.813	99.84	98.397	101.37	100.11	103.27	95.017	99.478
99.845	99.773	97.914	99.518	102.02	102.03	99.611	102.62	97.923	100.6	97.943	101.28	98.148	99.795	98.35	101.63	98.692	101.23	98.587	99.651	101.75	100.92	101.06	99.756	100.4	97.993	98.203	98.094	100.34	101.49	98.244	100.27	96.787	100.85	96.431	95.768	99.586	98.643	99.196	98.921	100.59	101.76	96.767	100.7	98.217	100.89	98.325	97.925	97.868	98.1
105.74	105.71	106.04	106.07	105.85	107.68	107.2	108.01	106.02	109.76	106.34	109.27	105.46	107.69	106.89	110.36	107.09	105.16	107.17	108.39	107.72	109.58	105.61	104.81	105.76	106.57	104.65	104.43	103.17	107.45	105.6	104.94	106.23	104.82	107.4	105.5	108.54	108.62	106.02	106.27	103.29	104.24	101.57	108.43	102.33	110.43	106.18	104.16	107.67	106.68
106.22	108.12	108.67	107.85	108.37	106.42	104.42	106.97	104.33	107.35	106.42	107.1	105.73	107.45	107.99	104.6	102.07	106.14	104.6	104.92	106.5	107.67	108.6	104.91	103.61	106.15	102.56	104.78	104.48	103.84	108.2	104.92	106.26	102.98	102.69	103.25	104.43	107.04	105.51	102.93	106.38	105.11	105.94	108.76	105.96	103.34	105.7	105.8	106.37	106.87
99.424	102.48	97.567	96.925	100.3	101.19	97.587	98.763	98.147	99.888	101.01	96.578	100.37	102.19	101.68	100.14	100.26	102.1	101.18	96.754	97.695	100.37	100.34	99.205	100.77	105.1	100.81	99.956	99.988	99.713	100.38	101.71	100.42	96.836	101.04	99.341	99.703	99.821	99.849	95.711	97.034	96.881	100.97	97.436	99.353	99.313	96.903	103.85	100.13	99.162
108.55	111.27	109.04	112.94	113.17	111.68	111.1	111.05	113.33	114.19	113.51	111.01	114.33	109.74	108.53	111.39	110.85	109.58	112.31	111.48	111.36	112.36	111.07	108.58	109.07	113.64	112.28	113.21	108.72	113.48	113.96	113.98	110.23	112.31	111.22	110.73	110.18	110.94	112	108.99	111.92	109.71	113.15	110.03	111.87	111.06	111.98	113.29	108.79	112.36
102.78	103.76	107.59	104.7	104.47	104.31	105.03	105.89	108.97	106.34	102.83	106.76	106.87	104.93	106.59	106.21	104.23	106.83	108.77	103.66	104.59	101.91	106.45	104.13	106.47	104.12	104.34	103.74	103.73	104.94	103.76	107.19	103.77	107.98	104.72	103.3	102.8	106.61	103.53	106.67	103.17	104.42	107.54	106.62	105.15	105.74	102.46	103.17	103.24	103.54
105.16	107.8	106.4	104.29	110.09	103.37	105.45	105.37	103.06	106.9	107.84	108.27	110.05	104.95	104.48	104.2	105.83	103.25	107.09	103.63	104.06	104.58	104.96	104.92	106.32	106.3	106.66	106.73	106.43	106.39	106.56	105.2	104.5	104.56	107.22	103.65	106.26	105.04	106.23	103.96	106.91	105.54	107	108.94	106.3	106.27	104.26	108.96	107.34	104.82
104.1	103.72	105.29	104.99	104.77	105.69	102.23	102.49	106.56	103.07	102.87	105.75	102.06	102.74	103.54	107.01	104.43	102.89	105.12	103.3	102.66	105.69	103.59	106.55	105.08	104.53	102.95	107.29	107.6	105.24	106.25	104.1	100.83	105.24	102.05	104.45	100.67	102.44	105.57	104.38	102.74	102.82	103.54	105.6	105.5	102.16	104.41	102.22	106.04	101.38
105.96	102.11	104.11	105.67	108.01	105.82	104.53	104.28	105.49	105.17	105.71	104.41	107.05	104.64	104.04	106.52	105.76	103.15	108.38	105.03	104.51	104.12	103.38	107.88	102.72	106.1	104.06	104.88	105.73	101.78	103.76	104.99	104.97	104.97	104.15	107.2	106.65	105.83	105.43	106.34	104.12	106.45	107.1	105.08	108.32	108.03	104.52	103.76	103.49	107.03
108.96	114.12	110.22	109.97	113.61	110.48	112.79	112.38	111.74	110.45	115.89	111.09	115.01	109.27	114.11	110.39	110.12	114.84	111.86	110.1	114.97	114.08	110.2	112.49	112.45	110.18	112.7	112.89	110.52	113.44	110.38	112.94	111.94	109.8	113.72	115.85	113.32	111.01	109.71	110.27	108.22	109.83	110.3	111.99	114.23	110.8	109.5	115.42	111.57	111.9
103.83	105.81	107.37	104.98	107.64	104.61	104.43	110.98	105.4	109.13	107.2	105.83	108.17	108.61	105.99	104.66	104.92	106.39	110.05	108.65	109.3	106.28	106.56	105.49	106.48	105	108.97	102.72	104.78	106.7	108.04	107.2	107.79	107.21	110.1	106.24	107.53	107.39	107.56	108.05	107.99	107.01	107.62	108.68	106.21	106.02	105.52	109.06	105.27	108.6
98.219	99.852	99.84	100.57	100.16	101.39	99.465	99.729	100.92	100.02	100.84	102.22	100.88	100.26	98.997	101.08	98.073	100.72	95.568	99.668	97.456	102.15	100.88	100.3	99.73	103.21	97.292	101.76	100.44	98.906	102.65	103.68	103.64	99.058	96.025	100.73	102.98	98.32	99.255	100.19	99.807	103.52	101.45	99.753	98.936	100.72	100.76	99.432	96.965	99.443
105.33	103.71	106.06	107.29	108.59	107.2	105.62	104.82	106.82	105.96	105.28	107.12	104.58	103.54	107.2	103.2	106.1	105.8	104.36	107.85	104.41	105.12	107.87	106.31	102.66	106.03	107.85	105.11	107.55	107.38	106.22	109.11	108.29	103.49	107.09	105.89	104.28	105.62	104.45	105.98	104.38	107.48	105.69	108.17	100.7	106.95	107.39	104.62	105.18	103.48
109.87	107.71	104	105.2	105.19	107.14	110.16	106.7	105.47	108.19	104.56	105.05	103.52	110.99	105.04	105.61	106.72	106.26	108.4	106.48	106.32	109.09	104.38	107.74	105.2	105.9	106.57	105.05	107.34	104.99	104.22	105.61	105.7	105.59	104.57	106.96	105.57	107.34	108.11	105.57	105.42	102.83	103.84	104.38	108	107.87	109.91	108.7	107.79	107.61
99.984	100.41	100.77	98.532	100.73	99.506	98.92	101.63	98.036	100.67	99.793	97.162	100.47	102.82	102.7	102.22	96.866	99.904	103.82	99.28	100.78	98.922	98.129	98.508	102.79	99.739	99.754	96.534	99.552	100.55	100.76	101.04	102.05	98.202	98.978	98.928	99.193	99.64	101.41	98.924	101.44	100.86	99.235	98.597	100.79	99.279	101.2	101.48	99.031	101.34
107.05	105.35	108.92	107.41	106.04	106.07	105.95	104.43	106.05	105.42	103.81	106.86	107.63	105.38	106.03	106.52	104.16	106.12	106.22	107.04	108.13	105.73	105.87	107.82	103.55	105.74	106.1	105.66	106.73	105.1	106.18	105.17	108.94	107.12	107.33	107.81	108.13	106.2	107.84	107.69	106.65	105.45	102.57	106.12	105.77	109.01	104.98	106.5	104.29	104.4
115.77	117.69	114.37	122.3	116.43	119.92	119.18	116.83	116.66	118.93	114.17	119.65	118.03	118.22	116.22	118.47	118.92	118.24	120.82	117.13	118.03	118.91	119.93	115.93	116.72	117.05	118.12	120.14	120.85	116.72	117.7	117.47	118.98	118.58	117.53	117.6	116.56	118.54	119.45	118.05	118.36	118	116.3	116.62	116.38	116.8	117.95	117.16	117.57	113.73
105.56	105.97	106.02	104.4	106.35	105.36	103.14	104.12	104.61	104.91	106.3	107.28	99.639	103.75	106.06	104.13	103.86	106.9	104.09	107.66	107.75	108.28	103.7	107.15	109.37	105.7	105.94	106.18	102.52	107.36	106	108.03	103.1	108.22	106.82	107.44	105.68	104.13	105.5	104.34	108.93	105.19	106.25	109.34	105.47	107.05	105.49	105.99	104.42	106.54
98.564	98.293	101.89	100.15	99.958	99.857	101.84	96.929	99.159	98.56	102.01	99.866	100.55	102	99.032	98.927	102.8	100.74	100.97	99.846	101.11	100.79	98.817	103.75	100.99	100.46	99.435	99.282	100.19	98.701	98.539	99.949	102.55	100.99	100.06	103.78	101.35	100.24	102.1	97.975	97.527	100.38	99.005	99.125	98.952	98.903	99.548	99.518	97.904	97.627
112.42	113.14	112.23	115.38	109.94	110.62	110.41	112.93	111.27	114.14	114.88	113.15	112.26	107.65	112.84	115.04	114.01	113.1	114.03	113.28	114.72	113.9	111.35	115.11	111.9	114.22	109.52	116.26	113.17	111.52	114.34	113.51	112.03	111	110.06	111.53	110.77	112.04	113.41	114.21	111.72	112.72	111.82	113.23	114.39	114.47	113.86	112.2	115.02	112.42
112.7	109.71	113.68	110.59	112.39	112.49	112.89	114.32	112.45	111.95	112.96	113.16	109.75	109.55	113.11	110.81	110.79	113.16	110.61	110.49	112.08	111.01	110.29	114.24	110.85	114.24	109.18	112.07	109.94	108.5	112.35	110.85	110.92	111.04	109.87	112.09	111.79	115.62	112.04	115.32	109.99	112.55	109.64	115.09	108.07	111.02	111.92	112.22	109.31	109.19
108.85	115.23	112	109.27	113.56	113.43	110.25	111.88	110.33	113.01	110.1	111.39	112.46	111.19	111.6	110.97	113.78	113.83	112.76	111.87	113.38	108.65	114.71	112.35	110.22	110.31	114.03	116.08	110.27	111.44	110.03	111.85	109.94	112.22	110.43	111.28	111.74	113.71	110.34	114.27	111.9	115.62	109.4	111.7	107.91	113.35	110	114.88	111.53	113.29
111.08	111.63	112.17	112.94	111.36	109.52	112.25	112.21	111.19	113.87	110.71	112.28	112.75	115.13	111.06	112.76	110.91	110.8	109.98	111.54	112.32	112.09	114.28	112.64	115.76	111.8	108.69	107.8	109.68	113.87	110.39	112.95	112.27	114.17	113.53	112.83	111.12	110.84	114.25	115.14	110.61	114.25	115.41	110.79	114.84	111.27	109.38	110.25	109.33	114.43
104.68	107.84	105.34	106.02	105.37	107.45	107.66	104.75	105.42	103.45	109.35	104.91	108.06	106.35	105.89	107.49	105.53	106.34	104.66	107.82	106.58	105.7	104.16	108.51	106.95	106.3	105.36	104.53	105.86	107.79	106.13	105.28	104.47	105.48	106.5	108.59	105.13	109.89	105.5	106.25	105.69	107.62	104.9	106.25	105.41	108.22	102.91	104.2	105.37	103.95
106.97	105.82	105.36	102.96	106.5	106.08	103.58	103.52	104.58	109.07	106.41	105.6	106.42	106.62	107.32	104.33	106.41	106.45	105.01	103.5	105.07	103	105.68	102.96	110.81	107.23	104.54	107.52	105.66	103.72	104.76	105.5	103.01	103.83	105.12	105.52	105.42	103.24	106.88	104.05	104.78	104.59	106.08	105.67	106.72	101.55	103.31	104.53	102.93	105.88
107.53	111.07	114.14	109.68	110.94	112.45	112.49	109.7	110.63	114.38	112.82	113.62	110.45	114.27	109.11	111.53	108.73	113.18	108.51	110.07	112.13	109.88	111.54	111.26	114.81	112	113.49	110.96	113.46	110.66	111.94	113.04	113.72	112.63	110.6	113.74	110.81	112.46	110.94	114.87	109.95	114.62	111.66	111.58	111.9	112.22	110.38	110.91	114.54	108.45
104.03	100.31	101.75	99.458	100.61	103.78	98.111	98.768	99.743	99.02	102.38	98.855	98.409	98.29	102.93	102.61	97.993	97.336	100.76	100.34	98.956	95.403	100.07	98.55	100.27	98.935	98.391	100.33	97.365	99.673	97.689	99.987	99.128	95.884	100.56	98.529	100.91	100.06	101.81	98.102	100.58	100.86	101.46	103.01	97.5	99.178	97.414	97.94	98.381	98.12
111.73	113.24	112.48	112.67	111.59	110.19	111.97	108.36	113.74	113.5	114.13	113.3	110.97	110.23	109.45	116.24	110.64	114.84	112.37	112.12	114.73	111.96	108.81	109.92	113.33	116.35	113.97	112.89	109.3	111.35	111.12	114.33	113.19	114.58	115.37	114.53	108.99	111.24	111.86	111.55	116.14	113.64	112.97	113.41	110.81	111.46	109.97	112.9	110.96	114.55
99.286	98.614	100.78	98.975	97.803	99.307	99.235	101.71	101.5	100.71	98.556	99.647	97.89	99.705	97.166	98.813	100.06	102.66	98.56	99.901	100.87	100.37	95.981	100.08	100.14	97.921	101.8	99.657	98.983	100.92	99.797	102.84	98.802	100.25	98.457	99.908	99.796	100.8	99.5	98.508	98.931	98.706	98.354	100.54	97.437	100.15	99.485	97.497	98.901	102.95
101.48	100.44	101.54	98.711	101.75	99.349	100.69	99.948	102.33	100.73	99.257	98.486	102.27	100.73	98.404	100.26	97.883	100.34	99.572	102.19	98.837	104.81	103.08	100.15	98.169	103.01	100.93	100.72	101.43	101.17	101.52	102.6	100.92	103.26	98.392	99.26	101.5	98.127	98.129	102.62	98.172	100.5	101.1	99.533	100.35	101.68	98.738	101.74	97.148	99.909
99.163	100.94	98.547	98.167	100.38	99.847	98.741	96.668	103.85	100.91	99.398	100.27	102.4	104.02	97.564	99.767	100.15	100.22	100.86	102.91	100.01	96.99	101.55	102.2	98.987	100.02	96.695	98.889	100.39	97.781	100.88	99.653	102.64	102.27	99.272	97.148	103.12	101.44	98.385	101.99	99.801	100.09	100.31	100.74	98.011	99.961	98.91	102.13	99.825	99.784
110.7	110.9	110.5	110.6	112.64	115.51	111.06	111.26	111.45	110.93	109.73	112.62	109.91	110.36	112.84	113.59	111.07	112.72	113.16	110.01	109.69	110.64	108.3	111.48	111.97	111.1	109.17	109.25	108.81	111.06	110.93	111.26	109.63	109.59	110.35	109.75	110.14	112.81	110.18	111.15	110.34	110.48	110.67	110.86	111.39	109.14	112.8	108.65	113.26	111.68
113.58	109.74	109.03	109	109.95	112.52	109.02	112.1	108.78	114.32	110.05	109.47	111.65	109.95	112.98	113.33	112.42	109.12	112.23	111.06	111.28	109.12	111.4	112.01	111.5	111.37	108.72	111.03	109.43	111.86	112.87	110.31	113.11	111.69	110.54	109.91	110.09	110.64	108.77	109.65	109.25	108.41	109.96	113.58	107.51	110.91	110.94	114.21	108.53	108.6
108.95	105.15	105.49	105.44	105.06	101.93	104.41	104.54	106.02	104.54	107.04	108.78	103.4	105.81	104.87	103.79	105.55	104.72	105.05	103.22	104.61	104.19	102.9	105.24	106.5	104.03	102.2	109.33	103.66	105.5	103.26	105.54	109.83	104.72	106.24	104.96	104.2	107.52	106.62	106.91	105.15	105.2	104.45	104.84	106.73	102.76	101.64	104.47	106.68	103.08
108.71	108.16	108.37	108.93	107	109.24	107.97	102.43	107.51	103.39	106.34	105.65	105.35	104.87	106.16	105.97	105.35	105.5	106.34	105.59	105.21	108.47	106.36	108.34	106.27	108.13	105.04	105.09	107.91	104.67	106.23	106.59	105.5	109.48	106.47	107.07	108.94	108.02	105.02	107.63	105.3	108.94	106.7	107.45	109.1	108.44	106.4	104.72	104.11	104.28
104.02	106.62	103.99	106.32	104.5	108.2	105.07	104.6	104.05	105.67	106.58	107.05	103.57	106.08	104.39	103.94	107.44	105.28	106.01	107	107.07	101.45	104.53	105.22	104.74	102.76	103.42	107.06	103.18	108.68	108.53	104.75	109.05	105.91	104.45	106.16	105.25	105.54	104.67	105.17	107.68	102.49	109.76	106.57	106.1	107.2	106.59	103.49	105.61	108.98
101.07	101.32	99.373	103.45	101.55	102.15	101.29	100.82	100.65	98.602	99.539	100.35	100.25	98.363	104.07	101.62	101.15	100.59	98.144	102.03	100.32	99.555	97.735	100.77	101.77	98.691	101.47	101.81	100.31	100.62	101.42	104.22	104.05	103.69	100.5	102.29	100.51	103.04	99.559	102.59	98.16	98.761	102.33	100.34	102.26	98.505	100.63	99.167	99.929	101.78
111.8	110.01	110.81	112.38	114.14	113.97	112.52	113.25	112.27	112.2	112.71	113.01	113.68	110.58	109.48	111.07	109.43	110.3	112.8	109.48	110.17	111.62	110.59	112.81	112.13	109.75	113.51	110.3	113.54	114.15	110.95	108.85	112.64	110.6	110.25	113.87	108.43	115.21	112.51	110.3	113.2	113.24	109.13	116.33	109.94	110.47	113.38	112.75	115.03	111.43
106.15	104.29	107.17	105.25	103.82	105.27	105.72	102.59	108.26	106.88	107.62	108.38	105.8	106.25	104.43	107.49	102.82	103.92	106.13	108.32	106.31	106.23	105.07	107.09	106.01	106.48	104.31	106.42	104.69	106.11	104.56	108.3	102.68	106.67	106.11	105.01	102.29	106.77	109.37	107.85	103.54	106.09	104.63	105.65	106.76	102.45	106.62	107.05	107.61	105.48
106.66	105.54	104.49	105.53	106.7	104.5	105.31	106.03	107.87	104.95	106.11	105.28	106.47	103.69	105.27	107.42	108.32	109.37	105.02	107.16	105.56	108.49	105.53	108.01	108.01	104.05	105.46	106.32	104.25	104.92	107.22	104.32	104.24	104.71	109.41	104.92	104.54	102.53	104.92	107.69	104.4	105.15	103.65	107.96	105.48	107.98	109.14	102.5	106.62	104.65
105.54	104.87	107.41	106.35	106.73	107.71	107.43	107.78	109.66	105.17	108.45	107.32	111.03	108.1	109.35	103.91	110.24	108.07	110.08	106.81	107.43	109.28	106.74	106.61	104.84	109.61	109.38	106.44	105.31	109.21	105.75	107.7	109.05	106.52	107.79	104.53	104.23	105.77	106.56	105.71	106.22	106.89	105.49	107.92	105.6	106.03	107.61	108.27	102.67	108.14
109.41	112.47	111.46	112.42	109.02	109.21	112.61	111.43	109.92	112.98	111.69	110.37	111.33	113.09	111.03	110.51	110.72	111.15	112.41	108.24	112.91	112.85	112.88	111.38	108.29	114.85	112.65	110.47	111.9	107.25	110.8	109.07	108.21	113.12	111.07	110.8	109.62	113.46	112.53	112.52	113.17	108.18	112.47	106.89	110	109.23	111.41	110.79	107.68	111.71
106.16	107.52	105.37	106.86	106.17	104.7	106.99	107.81	102.83	104.7	104.53	104.53	107.23	105.79	107.01	109.02	107.02	108.34	104.6	104.37	106.58	100.86	106.92	105.07	107.72	105.82	104.1	107.3	103.58	104.73	106.22	106.59	104.53	104.2	105.9	107.62	104.59	104.2	107.24	104.71	105.7	104.35	106.71	105.31	106.69	108.11	107.05	105.22	107.97	106.14
113.42	111.96	113.51	113.41	115.1	113.87	113.38	109.34	112.4	112.55	111.74	115.64	112.13	114	111.73	112.59	111.84	114.75	116.62	112.89	114.96	112.29	112.48	109.35	111.13	114.11	114.28	114.13	113.62	114.97	111.39	112.95	113.48	110.64	112.09	114.32	111.64	112.53	108.99	112.19	111.1	112.06	111.97	116.42	112.06	111.26	114.84	115.88	113.71	114.32
117.76	119.33	117.59	118.8	119.27	120.13	115.52	116.67	116.12	116.11	115.12	118.3	115.39	116.97	119.19	115.81	117.21	114.74	119.69	118.16	119.7	118.77	115.94	120.75	116.34	116.99	119.48	120.85	116.7	116.6	117.73	117.82	116.35	116.16	117.91	117.52	115.66	118.78	118.28	117.54	121.24	114.88	117	116.33	115.39	117.16	117.67	117.89	118.95	117.24
110.14	110.19	111.1	112.37	112.24	113.03	113.62	110.89	112.3	113.03	108.66	111.71	112.75	113.38	110.37	111.29	109.94	111.4	112.69	109.82	113.68	108.42	109.91	110.72	109.79	110.93	113.93	111.81	108.12	109.17	111.15	111.17	109.23	110	109.99	113.46	110.61	110.83	111.85	110	111.27	111.39	114.08	109.92	111.31	110.93	111.61	110.45	111.9	110.49
101.14	102.29	103.92	99.086	99.252	101.97	99.941	101.19	100.11	101.8	101.53	99.709	99.507	103.21	100.04	97.341	97.923	99.645	101.52	100.92	104.37	100.87	99.657	97.239	99.416	99.318	103.63	100.87	98.711	99.715	98.392	99.867	101.61	97.675	100.3	97.367	99.929	101.78	102.13	99.418	99.465	103.29	98.808	100.69	100.86	101.52	102.61	97.764	100.76	101.04
104.72	106.08	101.53	108.31	106.07	104.67	102.97	106.13	103.75	104.01	104.36	103.55	105.52	108.3	109.17	103.45	104.15	105.61	107.53	105.39	105	100.31	107.42	106.69	104.24	106.72	104.37	102.67	105.51	105.43	106.84	107.03	105.44	103.22	106.25	105.24	107	104.36	103.11	103.1	105	107.68	106.62	102.03	105.39	105.98	107.24	105.43	103.95	105.7
104.24	104.81	108.79	103.5	105.07	103.69	105.33	106.77	105.69	106.14	105.6	103.92	105.24	106.44	105.46	104.33	104.76	104.01	106.54	105.46	102.16	108.69	106.18	103.11	104.05	105.74	104.46	104.44	105.19	104.75	101.04	105.15	103.57	105.81	102.73	106.82	102.59	103.31	106.09	104.12	105.44	104.9	101.98	102.15	103.48	102.75	105.51	102.9	105.41	104.58
105.47	107.09	107.78	105.76	104.31	106.55	105.94	105.09	106.66	105.39	105.54	103.96	108.34	101.91	106.09	106	105.15	107.54	107.4	102.55	104.95	105.76	105.14	107.9	106.67	106.81	103.57	107	107.9	103.01	106.71	103.26	104.84	103.86	105.03	108.83	105.48	105.29	108.49	106.44	107.8	106.73	105.56	106.09	105.35	107.07	104.76	105.99	105.55	106.91
103.65	106.38	103.64	105.66	102.92	104.88	105.18	107.77	105.87	104.25	103.2	103.13	104.57	103.95	106.34	102.94	101.75	103.07	105.39	101.49	105.17	106.66	100.97	103.11	106.44	104.39	107.02	101.98	105.09	101.22	103.15	102.41	104.25	107.21	101.72	101.42	106.91	106.11	102.06	106.04	102.78	102.09	104.77	102.92	101.24	105.29	100.15	105.13	106.2	103.72
107.32	107.83	102.63	106.19	104.82	109.49	104.94	107.58	106.95	101.69	104.85	104.97	103.51	104.78	105.77	105.05	104.72	106.32	108.03	105.54	105.79	103.45	104.44	106.54	101.52	107.01	107.91	108.92	103.88	104.8	107.29	106.84	106.59	103.81	104.25	105.48	110.49	107.58	106.92	105.98	104.87	106.72	106.08	106.4	106.21	108.03	103.08	108.09	104.67	106.24
107.02	108.68	108.51	113.58	111.53	112.61	110.57	111.06	112.96	113.04	112.2	111.92	113.99	111.11	112.91	112.39	112.27	111.05	111.98	109.68	110.72	109.82	112.6	111.91	111.8	109.42	112.75	112.09	112.16	108.07	110.75	112.76	114.03	110.34	110.84	115.82	112.76	112.12	107.07	110.89	110.3	109.63	112.89	108.39	113.08	112.33	108.15	108.47	115.76	108.93
108.53	114.78	114.53	111.13	111.4	113.37	110.09	109.9	112.87	111.29	109.36	112.28	112.19	111.19	114.01	112.01	113.43	108.19	110.63	113.51	110.81	109.9	111.81	111.55	113.07	111.8	113.57	114.44	110.74	111.8	111.36	107.03	110.81	109.64	111.26	115.57	113.93	117.23	114.12	112.74	113.69	110.21	109.56	111.75	110.01	113.97	113.64	111.12	109.11	111.09
103.99	104.95	102.35	105.31	103.05	107.43	106.66	102.83	101.86	107.21	101.49	106.23	102.12	105.35	104.65	105.08	103.92	102.24	103.56	103.64	105.48	105.09	105.35	103.21	102.17	103.65	101.79	104.61	104.66	106.79	103.17	105.87	104.94	103.21	105.54	105.01	103.47	106.03	106.13	106.01	103.85	107.87	103.98	103.95	103.47	105.51	106.61	101.99	105.52	104.07
100.82	99.135	99.498	100.9	100.78	101.04	100.24	100.66	99.879	101.25	98.416	99.922	101.05	99.431	103.58	96.932	98.588	98.38	100.72	100.41	100	98.285	99.983	101.75	104.09	102	102.43	99.797	101.33	100.83	99.415	99.526	102.08	98.606	99.214	102.38	99.462	100.66	100.81	101.02	100.68	99.455	97.573	98.646	101.5	99.816	99.85	98.879	98.386	99.549
107.44	107.21	108.9	108.1	105.97	108.38	103.6	111.05	108.78	106.83	111.01	106.15	107.25	105.92	109.14	108.57	107.02	105.75	108.16	108.91	109.65	106.3	103.58	109.01	108.91	109.55	110.85	104.05	110.15	107.53	108.44	106.17	107.75	105.38	107.19	107.95	107.72	105.18	108.76	107.21	105.3	106.25	108.55	109.07	106.59	108.54	107.63	109.7	105.43	105.02
104.08	104.69	103.43	103.99	105.79	105.41	105.71	104.49	107.91	104.88	107.8	106.13	106.63	105.19	103.52	105.71	105.33	103.99	107.21	107.4	107.07	103.52	106.43	106.22	106.49	107.52	106.33	104.37	104.71	105.66	103.99	105.84	106.75	107.24	103.71	108.16	104.43	103.02	102.94	105.96	102.76	103.79	105.09	108.5	102.22	104.92	104.3	105.28	105.02	108.7
109.61	109.87	109.32	113.07	111.6	111.27	111.07	112.01	109.66	112.55	110.48	108.91	111.24	111.65	108.7	109.7	112.25	113.05	110.3	112.67	111.58	112.1	114.45	112.32	111.23	110.09	112.2	113.22	111.44	113.71	109.56	112.54	111.86	112.41	114.68	113.16	113.07	110.31	112.46	111.86	111.14	110.14	112.22	111.5	109.75	111.26	112.17	108.93	113.37	115.04
106.64	107.27	103.71	105.42	105.84	104.44	103.72	106.05	103.81	105.43	102.18	104.77	104.03	105.55	104.02	103.5	100.95	107.2	103.96	101.73	106.21	105.91	106.41	105.1	107.95	107.7	109.22	107.33	103.24	102.17	106.15	101.81	105.3	103.79	105.35	106.43	102.27	106.84	107.45	105.46	104.67	105	105.5	107.39	103.8	104.46	106.05	106.7	105.66	103.66
115.4	115.3	112.38	118.41	114.53	116.49	115.81	116.43	116.36	117.79	117.51	115.35	119.91	114.53	113.85	113.75	115.41	114.71	116.3	116.75	116.77	117.4	114.16	117.13	113.23	116.2	116.93	114.95	118.79	116.72	112.46	115.97	118.05	117.13	116.18	113.93	116.9	115.38	118.66	116.73	121.8	116.83	117.96	115.1	112.76	116.73	116.34	118.71	115.22	114.28
104.45	103.43	107.08	106.03	105.76	104.11	106.85	104.06	109	105.53	105.22	109.98	104.39	105.57	104.82	107.12	105.93	106.48	105.47	108.48	104.18	104.46	104.8	104.42	105.4	104.84	103.18	107.59	102.89	104.4	105.35	101.51	106.04	106.71	106.87	108.1	106.33	102.73	105.51	108.08	106.69	105.35	105.11	107.45	107.76	100.91	102.92	108.11	107.14	105.99
108.78	109.02	110.04	107.28	106.68	112.47	110.59	112.19	111.88	109.39	111.52	109.02	112.55	112.12	110.64	111.98	113.72	110.94	112.67	109.72	113.48	109.74	106.56	111.21	111.75	111.95	110.58	111.04	110.17	112.42	109.39	108.8	109.34	110.78	112.56	112.51	110.41	107.17	111.44	108.23	107.7	111.32	109.82	108.93	115.1	113.26	108.42	115.17	107.35	110.37
105.31	107.04	107.96	108.39	104.75	105.36	106.02	105.56	106.22	103.65	102.22	106.39	107.71	104.94	109.35	104.73	107.37	106.32	105.37	105.5	104.92	106.11	105.83	106.67	107.23	104.6	107.06	106.19	106.48	106.3	105.47	103.63	103.82	106.9	106.82	105.09	107.42	104.75	106.94	103.5	106.84	104.72	102.53	108.26	104.2	107.36	108.63	107.43	103.28	106.66
110.09	111.27	110.37	114.24	113.35	114.07	112.03	114.22	108.99	111.08	109.89	112.33	113.19	115.52	112.73	113.39	112.24	108.81	109.98	116.09	111.99	110.62	109.81	113.22	112.89	111	113.54	116.35	111.79	113.58	114.92	111.17	114.14	111.71	114.43	110.63	114.31	114.31	113.42	110.23	109.34	109.9	110.69	115.05	113.67	111.65	112.63	109.71	114.55	109.47
108.16	107.44	107.73	108.64	105.95	103.36	109.35	107.44	107.86	110.38	107.64	106.39	106.13	104.43	109.36	108.41	102.9	106.13	109.56	105.45	107.08	106.06	105.91	105.86	104.62	108.66	106.41	106.75	108.14	108.29	107.73	106.92	108.48	107.61	106.6	107.03	107.38	108.5	108.05	105.51	106.15	104.74	105	105.67	104.65	106.72	109.25	109.35	106.5	105.18
115.04	111.98	112.96	106.76	112.77	111.33	110.01	114.66	113.32	114.14	112.34	111.33	111.33	114.88	112.45	112.98	114.65	113.47	113.12	112.02	111.14	113.03	111.48	108.68	111.22	113.86	113.66	113.14	111.38	111.23	112	115.81	113.73	113	111.48	110.68	110.68	110.09	112.1	109.14	113.2	111.02	109.63	112.61	112.59	114.35	110.09	114.38	112.08	113.38
104.27	105.09	108.98	106.21	107.74	105.51	107.16	106.42	107.55	106.02	107.86	107.49	105.14	105.63	105.91	103.22	106.37	107.83	104.69	106.94	108.45	108.6	107.42	105.78	105.3	108.74	105.13	109.22	105.87	107.61	106.13	106.56	107.23	105.7	107.34	105.34	108.1	110.51	107.86	103.68	107.23	105.91	105.71	105.02	107.73	105.62	107.68	106.6	107.2	106.47
112.88	110.6	108.74	111.7	112.7	113.5	112.16	113.32	108.99	110.58	112.26	112.75	111.94	110.04	113.46	110.69	110.09	115.76	112.13	109.63	112.54	110.57	112.13	111.48	111.63	111.17	113.19	109.95	108.82	112.01	111.01	111.23	112.11	109.56	111.74	109.6	109.98	106.75	111.66	113.73	109.15	111.63	112.58	112.38	111.72	114.23	111.14	108.74	111.78	111.07
100.52	101.81	101.09	97.581	101.3	104.03	97.306	100.62	100.02	100.94	102.53	102.78	100.64	101.69	100.98	99.336	102.45	102.62	101.8	101.73	101.64	103.52	102.26	98.414	101.59	100.89	101.28	102.54	99.786	97.002	97.467	99.1	96.527	98.558	102.42	99.654	99.456	98.432	103	102.36	101.38	101.93	98.579	100.55	100.81	99.901	102.5	100.65	101.25	95.229
109.93	112.42	112.48	111.2	111.83	111.09	109.26	113.74	112.68	111.36	112.35	111.18	110.53	111.05	111.39	108.45	108.73	111.05	112.51	112.71	112.1	112.2	110.07	111.7	109.77	112.57	109.1	112.79	109.5	111.19	114.96	111.8	111.66	111.08	111.46	112.88	111.37	112.64	110.64	109.85	113.14	112.12	111.54	110.82	111.02	111.62	109.42	112.51	114.95	109.48
105.42	112.15	108.9	106.3	111.31	107.66	113.32	108.93	109.21	108.58	107.34	109.36	107.91	106.95	112.1	108.94	108.03	109.88	110.21	108.78	111.47	109.62	107.61	107.71	108.8	112.74	106.21	110.13	109.49	110.6	111.62	109.24	108.96	110.16	107.31	112.1	109.13	109.94	105.98	111.59	110.99	108.73	108.86	111.75	109.88	108.42	110.27	110.05	108.73	110.09
113.17	108.24	110.05	109.53	108.89	112.43	111.51	108.88	112.86	110.25	109.49	109.51	108.31	110.53	109.76	110.11	112.03	111.85	112.45	111.54	111.34	112.09	111.88	110.3	112.71	110.44	109.47	111.45	109.75	110.31	110.93	108.79	112.45	110.31	110.61	110.85	107.71	112.23	111.23	112.29	109.53	111.11	110.16	108.89	111	110.28	107.46	110.72	111.22	109.91
114.44	109.59	111.17	112.49	111	111.96	114.6	113.6	109.75	111.73	112.89	112.24	112.92	112.01	113.2	115.88	110.45	113.92	111.3	107.73	111.31	108.84	110.73	111.61	112.48	111.42	111.2	112.46	111.3	110.41	113.07	111.56	110.94	108.38	113.25	114.6	109.61	112.19	110.96	115.87	112.99	116.06	113.95	110.25	108.31	111.08	111.89	110.81	109.81	113.82
107.74	104.88	108.47	112.05	103.65	106.17	107.36	105.69	103.19	103.39	106.96	107.32	104.03	106.75	103.44	105.97	106.19	109.5	107.65	106.83	106.54	107.28	107.59	106.34	101.06	107.57	107.76	108.76	108.76	107.89	107.59	109.86	105.01	108.45	103.23	105.68	105.66	107.67	106.79	107.02	106.53	106.66	107.92	105.49	107.86	107.36	110.01	104.97	107.43	105.83
112.87	113.7	111.22	110.14	109.09	109.65	111.96	113.7	114.73	107.86	111.27	111.46	114.65	114.38	111.18	114.38	112.2	112.12	112.47	111.77	110.06	112.55	112.17	109.32	111.7	108.58	109.11	108.94	113.2	109.72	108.14	112.55	113.6	112.7	109.46	113.12	113.84	112.14	110.92	111.61	109.11	109.53	110.16	109.34	110.28	113.21	109.65	110.47	111.77	110.88
110.79	110.3	111.01	112.84	111.69	109.05	110.16	110.68	111.5	109.63	109.59	111.18	111	108.02	113.92	113.26	109.76	111.45	108.18	110.54	111.25	114.88	110.13	109.37	109.21	109.25	113	110.85	112.69	111.47	111.68	111.18	114.55	112.09	112.41	113.16	109.55	111.29	110.64	111.18	110.18	111.75	111.38	109.95	110.27	113.04	114.51	111.32	107.48	112.98
109.17	105.46	109.15	108.41	106.14	108.74	109.47	105.21	105.82	106.2	104.22	106.09	106.39	104.18	108.33	104.51	106.97	104.35	107.73	104.41	108.23	109.71	105.6	110.04	105.86	102.98	109.46	108.59	106.31	109.53	110.65	105.23	106.94	107.09	110.78	108.84	108.1	106.48	104.1	106.55	107.26	109.55	107.4	106.35	107.35	107.52	106.21	107.45	105.13	106.54
98.613	101.37	98.742	101.18	100.53	98.629	101.99	102.07	99.591	98.192	98.915	98.432	99.852	97.05	98.98	100.12	99.634	101.82	102.99	98.573	98.77	99.904	97.441	98.205	99.957	100.33	99.176	99.788	98.683	97.198	100.07	99.292	98.082	96.692	99.57	97.065	99.408	100.08	101.36	103.34	98.996	99.873	99.932	99.3	103.27	103.95	98.975	101.7	97.35	95.088
105.95	103.04	103.99	103.43	102.6	103.78	102.91	107.34	102.67	102.58	104.26	104.53	103.48	108.81	103.79	104.19	101.68	105.71	103.98	102.3	105.2	104.83	106.56	101.54	105.03	106.23	102.78	105.75	105.64	102.9	105.37	102.1	101.7	104.31	101.68	102.83	107.83	105.31	107.15	101.62	101.84	104.55	104.48	103.03	103.78	103.07	104.49	103.95	107.53	102.11
105.83	105.93	108.86	104.51	103.58	107.05	103.83	105.71	105.94	107.38	106.61	108.19	106.76	104.64	105.67	106.75	105.25	105.91	107.21	106.01	106.36	108.08	106.23	105.27	106.52	107.37	104.94	105.76	106.3	104.67	104.22	106.04	105.78	106.35	106.69	106.16	106.88	103.92	105.41	105.34	107.22	102.49	108.53	106.79	106.56	106.9	105.65	106.76	105.71	105.99
101.97	99.469	100.04	100.48	100.66	102.45	101.35	100.39	100.2	98.494	100.06	98.607	104.34	100.52	100.97	101.53	102.43	101.26	104.11	100.84	100.91	99.002	101.49	101.11	96.537	99.306	101.53	99.692	98.275	98.278	104.57	97.955	103.33	102.62	101.89	97.008	101.52	101.95	99.894	102.21	98.345	102.27	102.5	98.287	101.02	99.82	99.375	102.64	102.94	102.5
117.19	113.33	117.81	116.93	116.42	118.64	117.11	115.37	115.49	120.29	113.17	118.3	117.34	117.83	120.83	119.23	118.21	117.43	116.06	117.24	116.91	117.21	116.01	114.76	115.83	117.95	117.61	116.31	116.61	118.32	117.18	118.31	117.73	117.67	119.68	116.38	117.38	116.85	120.64	119.07	117.11	119.33	119.06	118.58	118.87	116.83	119.88	121.22	116.4	117.98
102.22	101.74	103.78	103.46	105.4	103.17	103.55	103.36	104.08	101.82	103.72	105.34	103.73	102.27	103.85	103.86	107.62	101.91	104.41	102.27	104.01	102.53	101.45	102.06	103.07	104.01	104.74	105.84	100.09	101.96	104.79	103.24	105.76	106.8	105.24	104.29	104.93	101.65	106.98	102.48	106.58	106.94	103.84	101.59	103.8	105.12	102.8	105.55	101.93	102.06
110.34	110.1	112.22	113.07	111.12	112.49	111.71	110.05	110.76	114.17	112.07	111.28	113.17	109.96	113.56	113.5	111.19	113.96	109.35	106.83	113.53	112.5	111.63	113.09	113.25	112.14	112.28	111.11	113.94	111.99	112.36	115.28	113.76	111.35	110.82	112.01	112.32	111.2	111.47	112.06	113.66	113.28	112.25	109.22	111.73	111.28	111.97	112.29	111.47	112.17
113.1	109.6	111.73	113.81	114.47	112.26	111.17	111.42	110.61	114.14	113.41	112.48	111.43	113.04	114.61	112.5	111.11	109.8	114.31	113.55	111.09	111.16	111.85	111.69	112.17	111.9	109.57	112.98	115.73	109.37	111.58	113.02	111.73	110.71	108.49	112.51	114.12	113	111.21	111.38	106.66	111.21	111.11	112.51	113.61	112.79	114.93	109	114.74	112.28
115.32	118.4	115.81	113.82	115.28	114.55	116.57	114.74	116.06	113.61	117.91	114.1	116.27	114.93	114.54	116.06	116.6	113.63	117.55	117.92	117.06	117.5	118.11	115.66	115.92	113.78	118.95	113.27	112.82	116.63	115.7	118.51	114.97	112.1	114.7	117.94	114.9	116.3	118.36	119	117.83	116.14	115.95	116.03	114.44	116.4	117.02	118	114.22	120.67
107.48	103.16	103.54	106.41	105.72	105.1	106.72	104.91	108.01	105.53	103.86	107.18	104.15	104.09	104.48	106.46	105.97	106.73	100.9	107.73	103.82	103.83	104.33	105.65	104.3	107.53	105.52	105.98	106.14	105.34	107.19	108	106.08	107.85	107.62	105.38	104.21	104.86	103.12	110.08	101.57	104.07	105.34	106.21	105.1	103.9	108.41	106.45	101.19	108.39
107.7	105.47	103.75	103.9	105.88	104.49	106.82	104.45	106.44	104.77	106.07	109.47	103.43	103.76	104.83	105.18	104.93	107.05	106.22	108	104.69	107.83	108.9	107.73	105.16	106.87	106.93	106.19	105.17	103.91	107.31	104.79	104.74	103.16	105.08	103.85	107.69	106.4	105.04	106.9	106.08	106.12	102.91	99.13	105.65	107.57	109.16	105.83	101.28	104.99
105.34	108.52	108.05	106.7	106.36	107.93	101.07	104.97	104.38	108.25	108.88	105.93	106.31	103.67	105.98	106.25	106.32	105.31	106.06	109.06	109.27	105.57	103.73	105.55	104.52	103.44	105.16	107.08	102.75	103.61	103.69	106.12	107.42	105.75	107.14	104.29	107.79	104.16	107.32	105.62	106.58	106.96	106.04	107.9	105.86	103.89	104.86	102.66	107.32	105.76
107.37	105.24	107.21	107.32	106.83	105.9	105.6	107.48	106.12	104.02	103.34	104.83	104.82	106.27	102.81	103.82	107.87	107.91	106.21	105.29	105.08	107.72	104.78	106.59	105.7	107.9	106.76	107.15	106.56	100.41	107.05	106.4	104.55	102.96	102.25	107.58	106.13	105.37	104.68	105.2	103.91	102.07	105.03	103.25	104.42	104.55	108.17	106.28	107.57	104.91
104.73	106.03	109.31	107.77	110.72	107.71	106.64	108.46	106.23	111.36	105.68	107.93	107.39	108.8	105.15	105.18	103.57	107.39	105.41	110.66	104.78	108.97	106.23	108.23	106.13	105.45	109.12	107.94	106.93	106.72	107.09	105.07	109.89	108.93	106.14	105.19	107.74	105.35	107.17	106.54	108.76	107.67	104.89	106.68	105.01	108.13	107.22	106.11	107.65	106.97
112.83	110.22	110.08	110.86	111.05	111.2	111.59	109.43	113	113.11	110.96	112.33	112.21	110.08	111.09	109.87	112.26	111.99	111.72	110.66	113.15	112.3	109.29	111.83	113.31	114.1	112.36	112.85	113.67	115.23	112.53	111.7	111.36	110.44	112.39	113.9	113.76	115.56	110.92	109.75	110.06	110.93	108.3	113.44	111.12	110.56	112.1	113.52	114.04	105.71
104.56	105.36	106.43	105.72	104.31	108.77	108.41	102.55	109.83	106.98	107.76	105.86	105.68	104.33	103.68	107.14	105.89	104.59	103.77	102.79	105.48	102.82	105.32	107.08	107	106.36	107.47	102.5	108.12	108.16	106.35	106	107.88	105.6	107.3	108.92	105.09	105.82	105.28	106.21	106.1	105.8	103.38	106.76	105.3	106.34	108.01	107.1	107.97	106.98
108.97	103.82	105.19	105.94	103.69	106.9	107.81	105.06	106.42	107.76	103.37	106.58	102.4	109.34	107.09	107.32	106.61	104.48	106.67	106.62	106.23	106.41	106.23	102.2	105.51	106.22	105.6	104.03	103.68	106.46	107.97	105.87	104.02	103.35	107.42	105.71	106.62	107.79	107.53	105.13	106.46	104.79	107.78	105.39	106.34	105.92	104.41	107.06	103.22	107.99
106.22	104.43	106.09	105.72	106.26	107	107.84	103.4	102.42	103.77	103.9	108.27	104.73	105.93	106.23	105.71	107.32	103.14	105.55	106.42	104.03	107.42	102.38	102.93	107.53	103.07	107.29	104.81	107.24	105.54	105.92	107.75	106.33	107.12	107.15	104.17	106.26	105.41	105.59	105.25	102.53	104.39	102.76	104.98	106.78	108.1	106.42	103.01	107.58	104.92
108.08	104.93	106.11	103.6	107.57	106.55	104.62	107.02	107.2	106.5	107.15	106.83	107.02	109.84	105.59	103.15	105.22	108.26	104.81	107.05	106.49	105.24	107.4	105.58	106.4	106.37	108.69	107.16	105.66	104.59	107.71	106	105.38	105.82	106.37	103.27	105.74	103.79	107.01	108.32	109.6	107.43	105.98	106.59	106.47	106.11	107.8	104.04	106.04	106.23
111.99	111.11	112.27	108.94	110.84	111.16	112.72	111.5	113.1	114.62	108.83	107.08	113.7	108.69	110.67	111.38	111.24	111.67	110.16	111.57	108.65	108.44	110.39	111.96	112.63	112.74	109.86	110.38	112.41	109.68	106.31	113.1	111.71	113.32	112.37	110.55	109.62	113	111.41	113.44	109.66	110.61	112.12	114.65	109.77	109.28	112.22	111.62	107.42	109.19
104.92	106.65	106.59	106.58	106.45	107.03	105.29	105.87	105.98	106.82	108.38	106.07	107.08	107.04	106.28	102.31	106.6	107.23	104.83	104.66	108.34	106.79	104.88	104	103.09	108.9	106.12	110.1	108.01	102.52	106.14	105.33	110.26	104.15	105.97	106.61	108.11	105.29	106.9	108.09	106.13	108.12	104.38	105.78	105.16	106.44	107.07	107.47	104.78	105.08
111.69	111.84	111.47	111.49	113.02	109.04	112.7	110.87	109.93	109.95	111.71	110.47	109.56	111.79	114.74	108.46	112.38	112.91	113.49	110.68	114.84	109.27	110.46	107.99	108.78	111.1	110.94	115.29	108.65	112.02	110.38	109.45	113.95	110.48	113.65	113.27	109.52	110.94	105.42	109.27	112.1	110.46	113.5	111.04	113.31	112.32	110.67	111.27	109.48	113.27
107.48	106.83	108.3	105.07	104.07	106.41	104.76	108.54	108.52	109.76	103.52	107.46	107.91	106.92	104.5	103.54	106.37	102.82	103.99	107.04	107.71	105.77	106.52	106.92	106.98	107.63	106.88	105.05	110.38	104.06	106.85	107.01	107.31	106.12	105.23	103.83	107.07	109.58	105.27	104.65	109.34	108.36	106.94	106.72	107.69	106.79	104.15	108.03	107.33	107.01
114.31	110.21	111.62	115.4	113.12	112.65	110.57	110.44	112.58	113.28	111.04	111.43	112.27	113.45	112.04	111.78	113.25	114.69	111.13	113.01	112.16	110.53	113.06	113.54	112.34	112.09	109.87	110.27	113.71	113.23	116.97	108.36	113.12	111.46	109.08	113.09	111.7	114.29	111.76	111.62	112.04	111.01	111.48	110.87	113.6	113.67	111.03	114.34	109.72	112.31
98.953	99.266	102.24	102.67	98.598	101.33	99.603	97.277	99.326	106.03	99.022	98.032	102.71	102.05	102.68	101.14	101.48	99.22	99.898	100.28	97.631	103.37	99.585	100.78	102.11	102.39	100	102.24	101.23	100.23	99.449	99.863	100.87	103.25	102.27	98.701	100.97	99.361	98.782	98.553	99.157	100.71	96.793	100.77	100	100.09	99.307	100.89	105.58	100.61
109.25	104.98	104.65	105.83	105.53	105.11	104.55	104.85	105.25	105.31	105.49	104.82	103.93	106.4	107.22	108.64	104.65	104.6	108.31	106.23	106.34	107.86	107.26	107.9	107.16	106.01	106.32	106.73	104.66	107.57	103.33	106.48	105.56	108.41	104.16	105.65	104.45	106.61	105.97	104.13	108.14	104.86	106.66	107.2	106.31	103.23	106.64	101.98	104.97	105.56
111.88	113.45	114.33	110.36	110.5	112.08	110.33	108.97	112.59	106.76	109.96	112.49	112.5	110.06	114.1	112.45	112.05	114.29	115	114.04	109.3	110.1	114.51	112.41	110.13	112.28	109.3	109.92	110.77	112.85	112.94	111.35	110.36	108.85	114.65	111.91	112.33	111.48	111.35	108.12	109.02	110.51	110.15	112.35	113.07	113.8	113.58	109.18	114.32	111.04
108.79	110.29	113.99	114.34	111.66	115.59	110.44	113.21	111.8	114.7	113.76	113.43	110.35	110.2	110.33	112.69	111.71	111.69	110.92	111.66	112.67	112.53	110.86	115.62	114.4	110.71	112.76	112.27	110.22	114.43	113.92	112.38	112.72	114.88	108.74	108.04	113.39	112.91	111.18	112.68	111.31	109.7	113.5	108.31	112.64	112.17	114.71	114.05	110.77	111.04
111.28	112.61	109.34	110.41	113.92	113.04	111.87	114.59	112.29	112.1	112.58	110.2	112.96	112.65	109.94	110.56	110.38	112.58	107.16	111.31	108.82	111.13	110.81	108.84	109.13	115.07	110.7	112.24	113.61	106.37	112.58	112.01	112.02	110.5	112.2	111.5	109.13	112.72	111.81	109.47	110	107.76	113.37	109.68	109.56	112.97	112.24	111.02	110.01	110.87
104.56	100.57	101.26	101.46	97.884	101.59	102.29	100.94	97.483	103.26	100.24	102.34	98.111	98.315	98.076	98.584	101.35	99.788	100.19	99.295	102.27	101.73	99.212	102.85	102.03	99.449	99.55	102.04	98.439	101.02	95.214	98.106	100.15	100.43	96.341	101.59	101.04	97.949	99.569	101.74	99.842	98.843	102.74	99.62	102.42	101.54	98.74	100.24	102.22	100.27
102.67	102.68	105.36	105.98	103.5	108.09	104.1	104.93	102.95	106.52	105.4	107.85	107.71	105.99	106	103.75	106.12	106.2	107.15	101.86	105.55	104.92	103.7	107.59	105.23	108.76	102.99	104.35	106.27	106.88	105.65	106.29	100.85	104.91	105.43	103.06	103.86	103.39	104.65	107.8	106.11	105.58	105.39	106.51	104.72	108.06	106.2	102.51	106.69	104.99
104.15	105.25	104.22	106.51	103.79	104.23	106.87	106.22	106.73	106.73	109.52	105.33	104.74	107.6	107.62	106.2	105.59	103.24	104.41	105.7	105.94	105.29	106.28	105.11	104.88	104.95	105.46	104.04	106.42	102.81	102.49	101.93	105.43	108.19	103.66	104.28	104.7	103	106.33	103.3	105.76	105.86	104.9	107.71	104.77	104.53	106.23	106.33	106.83	107.99
105.39	104.82	106.78	104.75	103.29	107.94	105.83	108.28	104.38	103.57	105.86	106.51	105.79	107.69	107.96	105.26	106.28	104.13	105.65	104.34	102.94	105.26	106.59	105.68	107.35	103.87	104.14	105.95	106.33	108.99	107.09	104.69	111	105.3	105.07	105.91	105.72	104.81	103.8	107.06	105.28	107.85	105.53	105.53	108.51	107.22	107.64	107.16	105.84	104.7
105.12	104.62	105.54	103.68	103.71	104.43	105.52	106.96	106.81	105.13	109.18	103.8	104.72	105.83	105.57	106.24	107.43	107.12	104.33	102.55	106.59	105.28	106.38	103.31	105.61	104.45	108.45	103.81	103.14	105.01	104.2	105.06	105.12	106.2	106.65	106.45	103.59	109.41	106.53	103.69	107.63	105.32	108.56	106.17	108.65	103.31	104.21	106.27	107.37	104.1
109.38	110.58	110.7	113.2	108.87	110.18	113.42	112.3	111.13	113.1	109.77	111.29	110.73	108.46	113.76	111.56	108.75	111.29	111.12	108.49	111.67	112.49	110.1	111.34	112.41	113.26	110.25	112.66	110.76	114.6	112.23	113.26	111.72	111.24	106.88	111.5	110.72	114.4	110.21	111.67	111.79	111.83	107.88	112.27	112.18	109.12	110.45	111.12	112.15	109
104.01	104.66	107.6	105.12	105.46	107.56	104.67	102.49	104.43	108.22	102.89	109.2	105.78	106.97	109.22	104.15	104.55	107.06	106.18	102.93	106.7	104.46	104.69	104.59	104.59	105.74	105.66	106.06	105.77	103.95	107.69	105.2	105.26	105.11	107.79	106.75	104.94	105.12	106.44	105.36	106.25	106.85	106.73	105.09	102.55	105	106.08	103.78	104.2	103.22
106.42	105.61	106.56	105.02	101.12	106.3	106.86	103.74	107.93	103.2	108.31	106.26	104.29	103.84	106.31	104.14	105.11	104.22	104.82	104.12	107.92	103	103.16	105.67	105.09	108.26	104.23	104.67	105.9	105.1	105.49	103.43	105.27	103.1	108	104.44	107.35	102.89	106.25	104.88	106.47	105.87	101.96	107.91	106.8	104.66	103.71	106.06	108.13	107.61
113.08	106.06	110.43	112.47	112.76	111.77	111	109.45	109.75	110.85	109.1	110.77	113.42	111.84	110.93	106.95	110.83	110.73	109.63	110.98	108.31	111.61	112.59	112.37	110.32	108.59	111.35	110.83	112.86	113.18	112.62	108.77	114.17	109.34	111.27	115.01	108.66	108.61	110.1	112.45	109.52	110.26	109.19	111.76	111.91	113.18	111.39	109.12	108.67	112.28
105.95	107.91	109.36	106.7	105.38	107.79	102.78	104.9	106.7	106.44	106.31	105.48	106.14	105.84	109.2	106.03	105.62	107.36	106.38	109.12	106	104.71	106.65	104.39	103.64	104.75	107.99	105	104.66	106.5	103.58	104.05	104.39	106.88	109.39	110.02	107.56	106.4	105.13	107.21	108.26	107.19	109.38	107.55	108.09	106.1	104.91	105.3	107.97	106.36
104.71	104.56	108.72	107.62	109.39	105.34	108.35	105.3	104.55	103.95	104.34	105.29	105.5	106.67	106.72	109.45	103.29	105.59	104.94	104.31	107.88	106.52	110.6	105.54	108.63	109.12	105.8	104.76	104.09	107.29	107.4	107.31	105.59	106.08	105.75	109.92	107.92	106.32	106.33	109.02	108.89	105.57	105.79	104.25	103.98	108.52	103.82	106.96	106.69	104.66
113.79	110.13	109.21	111.05	110.63	113.14	109.8	111.13	107.82	113.01	111.25	110.7	108.95	109.4	110.9	110.45	109.72	110.66	110.41	108.9	110.32	107.81	107.25	108.3	108.25	110.52	110.89	110.32	110.68	108.69	110.51	108.19	108.88	111.39	112.29	110.23	108.61	109.3	107.8	113.12	107.65	112.95	109.81	111.16	108.19	110.46	112.61	107.69	110.74	108.5
106.2	105.69	106.03	107.31	105.65	107.83	106.1	104.7	104.71	107.75	104.94	104.67	108.44	105.89	105.65	103.93	108.11	102.5	107.59	108.88	106.86	105.16	107.6	107.84	104.87	106.35	107.19	112.67	106.65	106.33	107.19	104.77	109.4	107.72	105.61	105.42	106.94	107.63	106.93	106.89	102.22	106.91	106.31	104.45	107.27	107.16	101.12	104.94	107.96	103.46
112.8	113.75	109.87	110.23	110.06	110.11	108.57	110.66	106.32	110.97	110.33	109.12	108.83	109.88	113.91	106.98	113.93	111.25	112.61	112.81	112.18	109.95	109.47	109.22	111.91	110	112.43	112.2	108.9	112.42	108.57	113.01	111.85	113.75	107.53	113.99	110.6	110.24	109.87	107.77	108.66	111.49	108.19	111.47	108.98	111.44	112.89	112.21	109.77	109.5
106.7	108.53	106.62	104.4	105.71	109.88	108.13	106.38	107.76	104.89	105.75	106.87	105.37	104.12	107.1	102.88	107.72	105.46	105.3	106.85	106.09	104.09	104.64	102.92	105.02	102.54	105.1	104.43	107.76	107.18	104.66	105.18	107.55	102.59	108.28	104.06	104.46	105.87	106.11	109.53	104.59	107.63	106.04	105.86	104.33	109.55	104.99	107.75	107.42	105.57
94.934	99.186	100.18	96.307	99.508	99.914	100.27	99.292	96.43	100.35	101.11	100.56	99.352	100.83	101.06	98.538	98.963	99.803	103.37	100.87	99.898	99.089	97.926	99.132	102.52	98.441	97.456	97.816	101.52	101.87	95.995	100.09	100.32	99.898	99.746	100.26	100.15	98.13	100.15	97.762	100.32	101.8	103.02	101.28	98.917	100.12	100.33	103.7	104.2	100.24
111.05	112.22	109.79	108.37	112.35	111.21	113.39	112.78	112.58	111.22	107.26	110.12	109.86	112.45	109.93	113.87	110.87	111.44	111.54	109.89	106.77	109.43	113.57	113.66	110.99	109.52	105.99	108.77	110.28	112.23	111.26	111.73	113.19	109.31	109.55	110.07	115.86	109.93	106.84	112.91	112.32	110.17	107.95	110.14	112.22	108.75	109.01	108.02	111.89	112.21
110.57	110.53	108.23	109.4	111.74	109.74	111.93	110.58	108.37	110.47	106.97	110.55	107.05	110.41	111.29	110.67	111.42	108.13	108.28	114.69	110.82	111.55	110.14	110.95	111.76	109.5	109.31	110.66	109.03	108.68	106.86	107.81	108.56	112.01	111.29	109.57	114.05	111.23	111.66	110.01	109.78	111.83	112.9	110.57	109.48	111.16	110.21	110.69	112.33	108.92
101.56	104.67	108.12	103.41	103.35	106.69	105.48	104.8	104.87	103.69	103.67	106.1	103.73	106.15	103.34	103.9	104.91	100.2	105.9	105.03	101.54	103.4	102.18	104.06	102.38	106.51	101.3	103.81	104.7	104.82	102.41	103.51	103.53	104.84	104.62	99.532	103.02	107.75	104.74	102.25	102.61	104.58	104.62	103.85	104.75	101.26	104.2	102.79	104.17	105.75
106.97	107.15	103.94	105.08	100.94	106.06	104.73	102.75	103.42	105.08	104.64	102.43	104.84	104.96	101.32	100.4	104.94	106.12	105.16	103.08	106.49	106.84	102.64	104.9	105.15	105.08	102.4	105.42	105.97	105.04	106.83	103.01	106.92	108.53	106.34	103.01	105.93	105.89	105.41	105.77	103.47	102.28	103.29	102.72	105.78	103.76	103.55	103.63	103.71	102.37
102.01	102.35	100.84	105.09	103.36	103.22	103.81	106.88	102.72	104.03	107.99	105.95	105.52	104.06	99.961	106.04	105.57	102.62	100.6	103.26	102.44	101.92	101.33	102.34	103.78	104.87	105.16	104.06	105.45	102.52	105.64	103.06	105.99	105.05	102.89	99.089	105.38	104.87	106.23	104	104.49	104.59	104.55	105.86	106.47	104.84	101.65	106.03	105.28	104.28
111.33	114.57	111.8	109.64	114.46	109.37	113.62	111.41	111.63	113.33	113.36	113.24	114.59	109.61	113.27	107.01	111.27	114.4	112.03	114.69	113.84	113.17	111.11	111.22	113.63	111.82	112.07	112.82	112.51	116.56	113.99	114.14	110.85	111.23	112.03	111.12	112.57	113.89	113.89	110.12	112.08	111.58	113.18	115.93	110.67	110.78	111.79	111.94	108.5	111.53
109.77	111.72	111.87	111.18	108.57	111.6	113.91	111.37	111.99	109.58	107.44	110.85	112.14	112.29	110.7	110.58	113.09	109.05	113.24	112.49	113.25	108.66	112.21	111.57	112.83	114.55	111.26	112.37	111.67	108.75	111.52	113.6	110.98	112.36	113.49	110.37	109.98	113.81	110.92	111.51	113.31	110.41	108.51	109.95	111.95	113.17	112.3	113.32	110.51	111.02
103.4	106.32	106.84	105.34	103.8	107.32	103.63	109.05	105.5	103.2	111.52	108.43	107.03	100.88	106.19	107.03	105.83	107	108.59	110.07	106.49	105.49	109.41	110.56	104.47	103.22	105.63	107.07	106.35	107.08	107.84	103.7	108.07	106.85	108.81	107.5	104.96	104.82	104.29	105.38	108.33	105.02	105.56	106.8	108.94	106.77	106	105.7	107.56	109.06
106.65	102.23	106.57	104.87	101.37	102.87	103.85	106.79	104.78	104.74	104.75	107.19	101.28	105.93	103.44	105.86	102.88	107.62	104.38	105.2	104.32	103.46	108.01	103.76	108.26	105.23	104.05	105.12	104.81	104.32	104.99	104.09	104.16	104.65	102.91	104.89	105.65	106.95	106.49	107.68	107.41	105.25	103.04	104.25	103.58	109.33	106.45	105.2	106.24	107.27
105.74	103.32	107.27	104.02	104.71	105.6	102.07	103.42	104.93	107.41	105.53	105.64	103.02	105.16	102.98	106.67	103.46	102.2	105.78	102.49	104.55	105.76	105.85	103.37	107.86	102.17	101.18	105.96	105.41	103.6	105.28	100.3	105.75	102.19	107.28	104.1	104.56	107.76	102.78	107.24	104.47	101.48	104.43	103.37	103.14	105.56	104.61	106.79	103.32	105.97
104.32	107.6	109.12	108.93	106.16	107.17	103.11	105.47	105.12	107.55	103.79	106.83	105.73	103.08	107.94	103.92	105.68	106.28	104.18	103.72	106.85	102.51	103.58	105.52	106.54	108.46	104.31	105.98	106.55	107.19	107.92	106.17	108.13	107.31	109.44	105.58	107.5	106.09	103.67	102.81	104.85	108.24	108.47	105.14	108.62	106.52	108.45	106.11	108.21	105.02
103.92	107.31	105.04	104.14	107.19	103.65	103.54	105.95	105.9	102.57	111.55	106.95	105.14	108.19	106.63	103.57	104.11	106.54	107.09	106.06	107.13	108.04	107.08	106.82	106.61	106.74	105.25	105.01	106.69	106.11	105.38	107.4	103.06	107.55	105.98	103.81	105.6	104.6	103.98	101.86	108.22	105.82	106.12	106.03	105.01	105.91	105.18	105.22	105.02	108.51
107.34	107.33	107.43	108.03	105.91	107.2	108.24	107.34	107.8	105.77	107.03	104.77	103.94	107.73	105.43	106.9	106.7	105.1	107.45	108.98	108.75	108.34	103.41	108.08	113.87	104.85	107.84	107.88	107.08	104.98	105.93	106.06	105.98	108.89	105.6	107.07	108.45	105.35	106.8	107.62	108.49	107.09	104.09	107.53	106.34	110.31	107.36	106.83	106.45	103.34
113.03	113.91	112.46	112.99	111.14	112.41	108.46	109.31	110.82	108.98	113.6	111.12	111.76	111.62	110.63	111.93	107.56	109.31	112	108.96	111.68	109.91	112.11	106.95	114.08	108.51	112.74	111.48	112.44	107.78	111.07	110.73	112.6	111.26	110.72	114.11	110.25	111.36	110.19	112.75	108.45	110.43	112.42	109.46	110.93	111.31	112.18	115.21	114.89	110.44
103.68	106.14	107.41	103.61	101.66	101.93	105.86	105.93	105.13	102.41	106.89	104.45	101.77	104.23	105.75	105.36	106.62	105	106.61	105.2	104.93	101.5	103.3	103.71	105.19	105	106.61	101.71	106.34	105.48	106.96	101.34	104.05	104.15	107.16	102.77	105.62	106.46	103.18	109.83	104.67	105.56	106.78	103.68	105.69	103.5	107.17	103.56	103.75	103.88
104.83	103.18	104.66	108.57	107.04	104.69	109.32	105.29	104.71	108.11	106.76	107.09	106.36	109.24	106.68	108.13	107.5	107.79	104.89	111.73	105.56	104.33	109.06	107.81	104.24	109.21	105.93	107.32	106.69	107.22	105.99	106.41	107.07	107.57	105.75	106.86	105.9	108.85	106.91	107.83	105.32	107.16	107.06	105.77	107.6	109.77	107.71	107.14	105.49	107.35
105.23	104.85	104.93	108.7	105.19	104.69	105.65	106	105.57	107.92	102.41	107.24	108.01	105.3	103.54	104.49	102.97	104.27	105.75	109.28	104.69	103.45	107.3	102.46	108.9	103.78	104.14	103.78	105.14	105.38	104.48	105.66	107.96	104.54	104.05	105.88	103.52	104.26	105.54	103.09	106.72	105.24	104.35	105.73	106.48	99.943	105.95	105.26	105.59	103.98
106.18	107.27	105.28	108.36	102.85	104.39	106.51	105.27	106.13	103.83	107.67	105.19	106.52	104.33	102.29	104.71	105.78	106	104.53	104.58	106.91	104.15	100.44	105.02	106.7	107.95	104.9	106.6	103.88	106.33	105.46	104.82	105.13	108.66	104.09	105.18	107.32	104.6	105.61	103.67	105.51	103.37	106.79	101.63	104.08	106.03	107.94	107.6	101.98	102.58
106.07	106.55	102.37	105.95	102.63	104.02	104.8	103.45	104.82	105.91	106.31	109.23	104	107.16	101.88	104.43	105.06	108.03	107.15	101.2	102.62	107.03	101.89	106.91	102.67	106.31	103.45	103.77	106.73	108.06	105.4	101.5	105.52	103.74	106.3	104.8	104.81	107.12	105.51	105.54	105.89	104.92	103.99	106.25	104.54	103.58	104.47	104.07	102.4	107.65
106.74	102.01	106.63	106.09	102.98	106.13	104.72	106.46	103.67	106.92	107.66	103.9	101.66	108.12	104.94	103.82	106.64	106.17	105.42	106.22	104.94	105.12	103.47	104.41	103.89	110.43	105.98	107.23	102.97	106.81	105.91	102.76	105.61	105.39	104.06	105.29	107.57	107.9	104.22	108.6	106.65	106.37	106.21	107.53	104.32	104.7	109.99	106.61	102.62	104.82
109.47	109.98	114.12	115.45	110.96	110.72	110.43	112.41	114.66	116.11	110.32	111.4	112.37	112.19	114.27	113.77	112.96	112.34	114.08	112.93	110.1	111.79	111.85	110.94	109.22	111.75	112.26	112.23	112.34	112.27	112.27	111.16	112.41	113.37	112.06	110.69	113.63	114.32	109.57	110.84	108.21	109.69	111.44	112.71	110.36	110.36	111.58	105.18	113.34	110.17
108.98	110.23	105.89	105.73	104.36	103.16	109.37	108.15	105.46	106.4	104.96	106.8	104.53	106.72	104.5	104.24	105.63	105.98	107.68	103.4	104.83	106.88	106.68	102.43	102.19	102.98	106.21	107.95	105.63	104.31	104.76	104.85	104.67	105.95	107.68	107.19	103.73	102.74	105.85	107.82	107.32	106.45	104.97	101.27	106.64	104.39	106.1	104.04	103.97	105.49
102.67	98.637	99.271	100.97	101.81	102.44	100.52	101.49	99.732	101.56	101.43	99.876	98.69	97.524	99.343	101.14	100.35	100.03	100.98	98.892	100.3	100.38	103.74	99.11	102.16	101.91	97.405	102.5	99.885	101.49	99.608	106.15	102.04	102.28	104.02	101.66	99.651	101.52	98.062	103.07	98.557	100.39	98.811	100.39	98.76	102.59	100.55	98.879	99.488	103.83
113.4	111.07	114.45	111.34	110.88	113.35	113.28	113.64	112.91	110.96	109.33	112.27	111.09	111.68	114.1	112.3	111.98	111.25	112.72	112.42	112.55	110.94	110.27	115.59	113.4	112.01	111.69	111.26	110.33	110.52	112.58	111.52	109.57	112.85	111.75	109.94	114.23	109.58	110.26	111.12	112.28	113.3	110	110.83	111.2	112.82	112.81	112.69	114.38	110.78
105.04	106.86	109.61	104.34	105.36	107.67	107.08	106.55	107	104.51	105.82	108.77	107.99	105.96	105.55	105.27	104.08	108.58	104.17	104.76	108.1	107.31	106.76	106.8	108.01	107.38	107.74	107.38	106.51	105.1	104.55	106.44	105.3	107.02	103.52	109.37	106.64	107.56	106.33	110.58	104.88	107.55	108.89	108.1	106.02	103.92	103.49	107.27	108.99	108.38
107.35	106.9	109.3	104.22	104.51	106.63	106.14	105.64	105.7	106.17	105.96	104.91	107.4	106.37	108.46	106.53	106.32	108.53	106.5	105.17	107.51	106.78	105.12	108.5	105.58	103.86	108.18	110.82	105.73	108.65	108.1	107.21	106.88	105.15	106.32	104.77	108.57	106.56	105.7	105.73	106.9	108.73	106.55	105.79	106.74	105.78	104.89	110.35	105.98	106.92
112.04	108.73	109.75	109.55	110.72	111.09	112.56	108.87	111.94	109.65	110.35	108.83	111.03	112.34	112.36	108.61	110.77	113	107.95	109.31	111.91	110.47	109.35	112.27	109.18	109.8	112.05	110.47	110.64	109.19	108.04	110.13	109.66	110.49	108.51	112.95	109.37	110.85	109.63	108.39	113.65	107.19	113.51	109.7	109.61	106.87	108.48	111.22	108.91	111.77
118.11	117.1	115.73	115.45	115.87	115.71	118	116.91	115.52	117.24	116.28	117.33	115.93	119.55	119.67	118.27	114.98	114.47	119.96	118.15	115.6	114.36	116.49	117.25	114.52	114.72	117.87	117.46	119.02	114.99	115.11	118.35	119	116.84	118.13	117.95	115.26	113.22	116.79	118.57	113.22	115.58	117.34	113.54	118.47	118.1	119.3	117.22	118.8	114.31
105.3	105.28	105.46	104.57	104.56	105.26	105.33	102.95	107.85	103.04	101.47	105.18	106.8	103.54	102.12	105.87	103.22	103.27	103.5	105.42	105.79	104.52	104.51	104.74	105.93	105.88	107.15	101.79	104.97	106.94	104.69	105.74	109.73	105.53	104.54	102.6	105.43	104.84	104.32	104.13	99.524	104.36	103.94	102.51	105.91	103.95	104.83	105.03	103.09	107.06
105.88	106.46	106.22	108.59	105.51	108.46	108.46	106.84	106.7	108.12	102.2	102.64	106.26	106.88	105.11	104.64	104.88	104.12	106.18	105.92	103.49	106.65	108.09	104.55	106.93	104.13	107.64	108.83	107.08	107.12	105.38	105.48	108.84	106.42	107.37	104.83	102.75	107.57	109.1	105.77	104.33	105.17	108.2	106.62	104.35	105.79	106.36	105.01	108.11	106.95
103.92	104.34	105.02	107.19	106.5	104.86	107.96	103.48	106.08	106.36	107.94	105.19	107.63	103.99	105.49	105.77	106.25	104.75	109.4	106.24	105.6	106.96	107.13	106.17	105.35	105.87	107	105.03	109.33	107.47	106.63	104.16	106.17	105.44	106.65	103.11	108.84	103.3	109.07	104.36	107.06	107.13	104.54	105.61	104.64	102.86	104.91	106.09	107.55	106.82
105.94	106.59	106.22	107.47	109.06	106.79	109.57	108.11	103.04	108.94	105.61	104.2	105.78	109.96	110.56	107.89	103.16	104.37	106.89	106.5	105.38	108.05	106.1	104.88	105.84	106.4	106.88	109.16	106.45	108.55	104.59	109.46	106.84	107.98	105.56	107.22	105.21	107.7	106.82	107.34	105.83	105.52	106.26	107.36	107.38	107.04	107.07	107.11	103.67	106.23
101.59	97.123	101.06	99.218	100.01	99.864	100.75	97.699	100.8	100.39	98.284	99.214	103.13	98.755	99.912	97.154	100.28	100.79	96.869	100.8	98.74	98.271	96.836	100.14	98.988	101.1	99.479	101.03	99.585	100.57	98.543	98.184	98.735	101.87	98.271	99.269	98.985	98.511	98.432	98.452	98.8	99.936	103.67	100.48	96.617	99.294	99.131	97.598	100.5	102.11
108.91	106.64	105.51	106.1	106.11	102.32	105.73	104.52	104.87	105.42	104.74	107.06	106.75	107.39	104.79	102.81	106.21	105.53	104.61	104.15	104.81	104.37	107.69	103.28	105.02	103.21	105.73	104.21	105.95	103.28	107.37	108.85	103.98	105.41	106.4	103.05	106.85	108.88	104.87	105.56	103.87	106.74	104.36	104.51	103.79	107.24	105.86	106.19	108.06	104.95
109.99	109.88	109.67	110.99	112.99	110.56	110.43	113.25	110.1	110.95	110.42	109.52	112.28	110.93	109.51	113.36	109.82	109.91	110.14	107.77	108.97	111.13	108.25	108.19	109.73	110.94	109.93	107.24	111.35	110.02	108.77	108.17	109.26	107.46	110.14	108.47	112.08	109.06	109.25	110.15	109.8	109.73	109.32	110.58	108.62	109.61	109.82	111.61	109.71	110.7
103.43	102.23	99.216	100.21	95.992	100.21	97.37	99.254	99.756	98.491	98.474	97.955	97.971	97.286	98.01	98.144	99.983	102.11	96.904	99.043	96.838	100.04	100.33	101.09	99.672	100.73	102.29	102.38	98.071	99.154	99.823	103.26	98.625	97.735	100.52	99.848	101.85	97.902	101.28	101.18	98.812	98.89	98.482	101.02	101.03	97.952	100.56	101.25	100.19	96.306
103.98	106.7	103.72	103.33	103.59	103.56	103.91	102.27	104.98	105.74	105.48	107.64	105.28	103.36	103.85	103.91	103.72	105.3	103.84	99.583	102.76	106.69	104.28	101.54	104.68	104.45	103.39	105.52	102.4	105.86	107.67	106.63	105.97	104.23	105.27	103.06	104.34	103.88	105.98	105.32	103.76	101.54	105.07	106.6	102.57	103.56	103.2	104.16	102.85	104.74
113.74	109.78	115.32	110.5	111.39	109.94	113.77	112.82	112.01	110.48	112.51	116.65	112.52	109.44	109.19	111.82	110.92	112.04	113.32	109.1	113.26	110.56	113.79	111.73	114.83	112.06	112.13	114.31	113.77	114.07	115.87	111.2	115.81	111.4	111.41	114.09	112.05	114.83	113.92	111.76	111.9	109.08	110.29	110.84	109.37	109.42	109.32	110.55	111.72	109.34
113.65	112.72	111.78	111.67	109.67	108.2	113.54	110.46	110.05	110.76	111.71	112.36	114.21	106.85	114.48	112.12	111.85	111.83	112.31	109.95	113.67	109.16	111.78	110.49	110.08	112.79	107.3	112.52	112.35	114.52	111.71	111.62	113.26	108.69	112.5	113.96	114.1	114.05	112.71	110.35	111.89	111.9	111.51	114.93	109.89	111.66	109.02	115.75	114.68	112.08
106.69	111.36	109.31	107.34	107.25	108.91	108.43	106.91	106.07	104.73	105.36	104.71	107.76	103.42	103.42	107.04	106.32	103.47	106.57	108.28	104.78	107.27	110.15	106.01	105.44	104.13	107.66	107.73	106.57	108.15	105.63	108.43	107.54	106.14	105.52	104.44	108.18	106.67	107.22	106.66	104.87	107.53	106.92	106.05	106.83	109.14	107.8	108.23	103.99	107.47
111.36	109.97	112.38	111.35	112.41	108.05	109.65	112.79	108.93	113.33	111.74	111.92	110.59	110.23	108.98	112.96	114.1	112.61	111.72	111.62	108.74	110.99	110.68	112.63	113	110.08	112.81	109.9	111.53	110.98	112.18	111.04	111.55	111.02	111.02	111.24	114.19	113.33	111	113.06	109.71	108.52	110.98	110.97	111.29	112.72	111.7	111.82	112.76	114.53
109.68	107.2	112.63	111.38	110.31	113.24	112.09	111.56	109.53	110.59	113.09	110.6	112.16	108.76	108.36	108.17	109.9	110.88	113.09	109.9	110.75	108.85	110.7	112.43	107.97	112.43	108.41	110.72	110.49	110.82	109.27	109.06	113.51	110.31	110.13	111.46	108.33	111.68	109.56	109.37	111.46	108.62	106.67	109.77	111.34	109.73	107.9	108.61	108.74	109.77
113.59	117.18	117.68	118.63	118.34	117.32	118.7	120.51	119.35	116.32	120.07	115.44	114.91	114.3	116.59	117.74	118	117.73	116.01	117.56	114.04	118.33	117.26	115.93	116.81	119	117.81	119.78	118.77	116.26	115.85	116.96	116.09	119.31	120.29	116.33	118.13	120.73	115.71	115.1	118.21	119.15	114.73	120.02	115.06	118.57	117.57	116.65	118.87	120.17
104.97	101.05	102.9	104.04	105.07	105.05	104.54	105.37	104.81	104.93	107.79	105.41	104.82	103.44	103.29	103.21	103.6	105.03	105.93	104.62	105.57	101.89	104.57	103.46	105.91	106.09	103.12	106.16	105.93	103.2	103.79	103.76	103.81	105.25	103.46	103.61	101.45	101.77	104.17	102.67	104.35	106.08	106.64	102.96	104.7	106.52	106.96	103.55	102.72	106.22
100.84	105.95	104.71	106.77	107.31	102.29	106.56	104.72	101.56	101.72	101.12	104.18	104.49	102.91	103.21	105.96	104.4	102.43	101.81	103.26	105.06	105.74	104.28	103.44	104.09	102.51	106.18	104.72	102.91	107.26	103.09	106.27	104.02	104.66	102.56	104.82	104.04	106.07	103.21	102.68	100.74	104.05	104.3	105.57	102.24	102.88	103.71	102.03	105.24	103.48
107.72	106.34	104.55	103.97	106.88	102.68	104.62	105.56	105.49	103.27	103.84	101.48	103.23	104.02	104.83	105.88	104.48	106.78	107.3	108.57	107.93	102.96	103.57	106.87	105.54	105.13	105.79	103.65	104.28	104.51	104.87	104.02	104.24	107.49	106.34	106.6	105.87	103.4	105.11	105.48	102.58	106.94	102.36	103.82	104.04	105.87	103.88	106.3	105.68	104.21
105.6	106.7	105.75	106.21	105.2	107.97	108.4	106.24	106.22	106.11	104.69	105.85	104.51	106.24	105.74	106.07	104.48	103.67	104.66	104.2	107.71	104.9	108.16	104.72	104.01	105.52	104.91	104.56	105.74	106.88	105.08	103.83	107.32	106.14	106.25	107.9	106.96	107.98	106.38	104.73	105.16	105.27	104.53	107.26	105.06	108.4	106.81	107.73	105.43	107.3
101.65	100.23	101.28	101.75	102.43	101.25	102.04	102.04	96.903	99.54	98.168	100.14	100.44	101	100.65	99.472	102.1	97.166	99.429	99.737	101.29	102.24	101.27	101.64	98.693	98.829	98.165	100.7	98.811	101.5	99.037	98.148	99.592	101.44	99.304	100.29	102.32	99.945	102.55	100.24	98.911	98.666	101.39	100.81	99.469	101.42	97.626	99.639	98.928	101.02
107.81	104.46	104	106.61	103.3	104.2	105.79	105.43	106.21	107.57	103.34	108.38	102.33	106.93	106.6	104.61	109.01	106.63	104.29	104.16	107.74	104.97	104.53	102.54	103.16	104.39	105.87	108.8	103.51	108.48	106.53	108.74	107.57	102.1	104.25	104.4	106.5	104.81	105.07	109.91	107.02	106.06	104.54	104.92	105.94	105.1	105.93	108.93	105.11	107.58
100.32	99.068	102.19	97.845	100.68	98.225	99.178	101.36	103.53	99.079	99.993	102.17	98.228	104.86	97.614	100.58	99.325	102.44	99.337	99.896	99.91	98.787	100.72	102.4	98.693	98.48	103.34	99.058	103.02	100.07	101.73	101.47	99.721	99.037	98.257	99.275	102.49	97.919	101.68	101.77	98.799	100.62	103.65	100.49	100.14	102.1	102.04	100.44	100.7	100.66
103.38	101.69	104.04	106.51	107.79	105.37	107.5	107.15	105.77	104.72	106.89	104.13	104.76	105.36	106.19	104.23	102.71	108.88	106.42	108.01	105.68	105.89	105.84	107.9	106.99	105.6	108.67	105.87	104.8	105.68	102.94	105.87	102.74	107.6	107.45	105.81	106.08	107.25	106.33	107.63	102.38	106.35	104.28	105.49	106.11	107.34	105.65	105.98	107.77	105.34
110.64	111.44	113.11	112.54	112.2	113.62	113.27	111.65	113.98	110.49	109.28	112.4	111.16	113.98	108.77	114.05	107.46	113.07	110.95	111.83	112.81	112.97	112.58	110.62	108.42	109.2	110.69	114.57	111.24	113.35	114.68	110.66	111.91	110.66	114.13	111.56	112.63	112.81	113.05	113.84	108.64	112.02	111.62	109.57	112.92	111.03	114.2	112.38	112.39	112.04
105.22	107.04	107.94	104.49	106.99	105.13	107.26	108.63	105.64	106.37	106.33	110.05	103.81	105.36	106.69	105.5	103.48	105.76	105.17	108.12	105.31	106.73	107.17	105.93	106.93	106.17	104.82	107.24	104.32	102.38	107.24	106.25	106.2	102.72	106.33	106.1	108.81	108.15	106.27	106.84	111.05	107.66	103.48	106.03	106.26	106.33	107.75	105.47	106.55	104.46
106.08	104.47	106.14	105.46	108.33	105.67	105.62	107.44	104.93	105.26	104.26	105.26	106.47	103.06	107.31	104.18	104.6	105.05	109.36	104.19	109.11	107.18	104.15	102.6	105.89	105.13	108.1	104.89	106.61	108.37	105.63	101.56	104.03	104.31	105.2	105.73	104.97	105.64	108.35	105.49	105.31	107.14	105.96	106.66	107.02	106.13	105.64	107.98	106.13	104.16
105.26	107.69	105.96	104.38	107.07	105.38	105.48	110.67	105.86	102.48	107.27	106.31	108.11	105.27	106.41	105.13	104.69	105.98	105.37	106.61	108.36	104.41	108.1	105.06	104.9	106.15	106.32	104.75	108.54	102.76	107.61	107.01	103.46	107.14	105.11	105.73	105.83	105.86	106.89	107.3	105.13	106.31	104.61	104.49	108.54	104.93	106.85	106.03	104.6	107.28
112.23	111.93	114.01	108.96	113.22	110.22	110.3	110.04	112.17	108.01	109.31	110.85	111.39	109.84	112.36	109.9	113.07	111.72	109.45	111.73	112.7	111.34	112.39	112.13	111.72	109.16	113.02	110.12	113.6	111.85	114.82	109.49	111.08	111	107.81	109.52	112.52	109.52	110.58	112.82	112.24	112.47	114.85	110.49	112.31	110.33	110.17	112.32	110.48	110
104.57	104.2	106.82	106.43	107.4	106.32	106.86	106.77	104.09	105.21	107.09	104.5	104.83	103.72	106.33	106.62	104.51	104.64	107.29	107.3	107.04	107.26	107.06	103.5	106.94	106	105.37	105.42	104.82	104.2	104.75	107.19	106.09	107.43	106.65	102.95	103.44	105.33	109.2	103.83	106.18	105.94	107.2	104.33	104.86	105.08	104.48	107.87	105.44	108.5
107.25	104.89	104.48	108.42	106.68	106.56	108.06	106.58	107.03	105.92	103.49	106.18	108.24	105.93	105.29	106.92	105.78	109.34	107.72	106.19	106.49	104.18	107.36	107.41	104.42	106.11	106.34	105.42	105.3	102.38	105.44	110.7	106.71	104.55	105.59	104.84	104.78	108	107.78	106.93	105.48	107.26	105.28	104.73	106.19	104.93	105.79	105.77	106	108.26
100.08	98.596	99.399	100.48	97.74	100.83	96.632	101.3	103.53	99.102	104.17	100.74	100.36	99.749	99.471	103.37	102.39	99.247	100.36	98.813	99.487	102.97	98.741	102.97	96.632	102.6	101.04	100.93	99.314	102.99	98.316	101.76	99.297	102.99	101.68	99.654	98.666	99.233	103.82	98	100.14	100	97.365	98.084	100.26	99.594	99.682	103.04	99.361	103.95
105.46	106.74	103.63	106.02	103.34	105.35	105.04	105.31	106.29	106.61	106.41	107.55	106.11	104.08	107.27	106.06	105.36	107.93	109.02	106.17	105.06	104.74	108.4	105.44	107.33	106.74	105.64	108.43	104.64	106.26	108.49	105.2	106.1	107.33	104.17	108.48	104.05	104.39	105.94	106.18	108.4	106	104.13	106.41	108.43	108.61	108.14	105.09	107.92	106.62
104.71	106.64	105.62	106.19	105.48	104.17	103.08	102.55	104.36	105.43	103.67	107.28	106.77	107.37	105.81	104.63	105.09	106.98	104.26	105.57	106.64	106.81	105.45	105.93	105	103.71	105.81	106.38	106.44	105.18	103.66	104.6	104.54	106.54	105.47	102.79	104.09	107.15	106.76	104.73	106.83	107.69	106.88	105	106.71	102.91	104.99	104.53	107.77	105.43
103.94	104.83	105.07	105.07	105.22	104.88	103.64	103.25	106.68	106.19	105.33	102.07	109.22	103.36	106.71	105.3	102.33	101.94	108.1	104.26	105.14	106.61	104.77	105.64	105.87	105.33	103.99	103.1	106.78	102.62	105.64	102.19	101.81	108.48	103.98	105.53	106.18	104.25	106.72	105.43	98.797	107.44	101.42	104.99	105.58	105.2	103.99	104.88	102.77	102.33
100.58	102.96	95.595	100.39	98.762	99.472	99.05	98.653	99.472	101.61	101.37	102.01	101.6	101.3	100.62	100.28	102.89	100.33	99.037	99.477	103.83	97.924	104.93	103.79	98.587	98.789	98.847	101.99	99.839	103.08	99.333	98.69	100.15	96.658	98.581	101.68	100.1	97.21	102.88	101.68	100.99	102.37	99.262	100.83	103.84	100.24	103.44	99.668	99.326	96.138
115.28	111.1	110.29	115.87	110.52	110.61	112.5	115.75	111.41	117.4	108.42	114.04	111.95	113.88	112.16	109.81	115.05	112.84	109.91	114.14	110.56	110.01	112.6	111.12	111.78	112.94	110.4	116.52	111.35	111.97	111.34	113.27	112.23	114.62	113.34	111.39	108.9	110.83	115.52	112.08	113.87	114.66	115.07	112.42	111.26	112.74	113.74	110.61	116.74	112.98
105.9	105.78	105.71	102.1	108.35	104.31	107.79	107.14	108.64	104.82	107.31	105.89	104.33	107.19	103.31	110.06	106.56	107.42	108.34	108.66	108.71	105.17	105.87	106.04	105.9	106.05	107.93	108.32	108.28	106.71	106.71	106.47	105.85	104.45	107.36	107.73	105.12	107.37	104.99	109.99	107.07	108.02	106.03	104.03	106.37	108.81	106.36	106.99	106.54	105.79
108.4	107.71	103.83	108.95	106.55	106.02	108.02	105.29	107.94	106.56	105.22	110.45	106.7	105.5	108.85	108.08	108.43	106.4	106.54	109.16	105.23	102.15	106.25	105.89	107.36	106.78	108.43	104.02	103.84	104.35	106.63	103.57	104.81	105.45	107.09	108.8	108.63	107.69	108.58	103	105.22	103.77	107.94	104.69	106.12	107.96	108.38	108.71	105.82	107.29
109.19	113.51	111.2	115.21	111.55	112.49	115.92	111.39	111.19	115.01	110.99	115.01	112.48	109.49	110.97	110.28	113.93	113.09	111.16	111.36	109.78	110.09	113.12	110.87	112.48	110.3	115.59	112.74	108.94	110.83	111.34	113.69	110.37	113.75	112.57	108.15	112.67	116.12	112.6	109.43	112.75	109.93	109.16	111.77	114.35	111.86	110.06	111.9	111.25	115.03
98.867	99.613	98.128	100.5	101.95	98.187	101.14	96.708	95.572	98.253	98.362	97.9	98.017	101.24	100.02	99.947	100.41	102.37	98.023	98.664	102.32	97.876	96.305	101.17	103.4	100.25	100.61	98.157	101.4	98.085	98.1	100.25	98.754	99.502	97.432	96.874	101.64	101.93	99.022	104.19	97.865	100.93	100.32	101.45	102.72	97.737	100.54	97.913	96.822	99.718
105.46	102.5	100.5	105.32	106.09	102.39	104.01	102.59	101.87	102.64	102.47	102.57	105.37	104.41	102.28	103.1	102.35	102.46	102.6	103.02	103.92	105.76	106.1	104.22	103.71	105.85	103.76	105.83	104.88	101.62	101.74	108.26	103.06	105.08	103.72	105.38	100.97	105.54	101.91	102.18	104.75	103.64	103.27	103.67	105.24	102.27	105.29	104.91	102.7	103.97
101.82	102.61	100.36	98.473	102.76	98.056	102.55	99.054	98.178	103.28	100.18	99.121	100.29	101.9	100.71	99.408	99.376	99.482	99.335	98.501	97.505	99.443	97.772	99.886	97.009	96.86	97.966	98.003	102.37	101.28	102.21	100.97	99.061	100.62	99.126	99.909	100.92	96.826	101.69	99.77	99.448	102.56	101.13	97.22	102.27	100.78	100.3	101.63	99.516	102.95
98.885	102.31	100.11	99.98	102.53	98.586	101.11	99.763	99.179	96.635	99.754	102.01	96.907	98.52	100.25	96.035	103.24	98.969	98.457	101.78	98.377	100.53	99.175	100.73	97.946	96.676	101.48	102.84	97.803	100.5	101.2	99.915	98.709	102.27	100.04	99.635	99.872	102.35	99.215	98.797	100.54	100.26	102.49	97.985	97.502	100.65	101.66	97.337	100.02	100.88
110.26	111.57	110.75	113.38	107.98	111.66	114.08	111.15	110.1	110.1	114.69	111.65	112.49	112.75	111.37	111.59	108.21	114.41	115.51	111.16	115.4	112.68	111.14	110.86	113.79	112.56	109.84	110.77	112.11	110.54	111.91	111.27	112.44	108.68	109.91	108.5	108.36	111.81	113.62	112.75	110.79	111.22	113.06	108.7	112.04	113.74	108.18	110.86	110.54	108.68
116.86	117.91	116.45	115.13	118.18	115.63	116.81	117.09	115.61	116.96	117.39	119.73	119.11	118.54	116.88	118.29	117.29	116.84	117.34	118.48	115.97	114.09	115.88	119.32	120.07	116.65	116.5	116.22	117.18	116.27	116.89	115.83	118.34	117.09	118.59	119.2	117.81	117.61	116.47	118	117.72	116.26	120.21	119.93	119.22	117.71	119.5	117.6	120.72	115.7
115.68	117.44	115.9	112.62	110.61	115.97	113.53	118.79	115.72	116.87	115.71	115.24	114.91	116.76	117.67	117.88	116.24	119.01	113.89	114.26	115.39	114	115.6	114.14	114.25	113.18	116.18	113.71	117.24	114.8	115.58	117.09	117.19	117.7	116.88	117.46	113.77	118.23	115.17	115.98	118.13	118.61	115.79	116.48	117.65	114.81	117.87	114.7	118.99	117.82
98.622	101.96	100.77	100.14	99.949	99.645	96.509	98.102	99.872	99.832	100.23	100.51	97.103	101.11	97.981	98.986	101.32	100.04	96.242	98.05	104.23	100.59	96.031	100.28	98.684	99.251	102.09	97.963	100.61	103.22	99.574	99.162	97.567	103.31	99.703	100.02	101.27	100.37	102.7	99.913	99.266	99.4	98.512	100.59	98.891	98.333	98.602	97.801	96.204	98.384
107.25	103.75	102.77	104.7	105.28	101.63	107.04	102.88	102.82	103.28	100.96	104.66	105.38	106.96	103.54	102.03	106.8	108.18	105.22	105.19	104.93	103.54	105.33	104.3	105.17	105.64	105.61	107.71	104.59	103.55	103.61	105.64	105.76	100.76	103.07	101.54	106.17	104.97	104.46	106.31	103.85	103.65	105.48	104.8	104.08	103.48	103.82	103.96	104.58	105.44
116.83	118.14	119.59	118.72	117.15	118.26	118.13	113.53	119.64	116.91	116.38	116.22	119.91	118.38	114.8	117.39	115.23	118.97	116.84	114.8	117.95	119.5	117.19	119.35	119.76	115.28	117.86	118.13	116.76	118.66	115.83	116.67	116.36	118.68	114.51	117.23	118.62	118.19	114.93	118.85	117.87	117.81	115.06	119.79	116.27	119.21	117.49	113.68	114.53	119.79
108.45	111.09	111.52	108.95	111.57	110.24	111.29	113.67	109.08	112.31	110.67	111.65	110.88	109.47	109.93	110.2	111.78	110.24	108.85	110.92	108.22	108.06	108.81	111.77	108.79	110.66	108.12	110.97	111.67	110.91	110.29	109.73	111.73	112.14	109.26	110.21	109.17	111.93	110.99	109.77	109.2	107.35	109.96	109	109.75	106.99	109.64	108.9	108.42	108.83
105.27	106.79	104.85	106.42	105.33	105.73	104.86	107.84	105.64	104.63	108.81	109.03	105.06	108.34	104.24	110.33	105.64	104.85	107.26	103.24	106.89	108.32	107.47	107.32	107.83	107.16	105.44	104.33	103.05	106.94	108.65	106.27	106.14	103.37	107.99	111.41	109.53	107.02	104.49	107.28	103.4	108.92	101.23	109.27	106.76	105.86	107.6	105.25	104.95	104.19
116.8	111.06	106.71	109.71	111.25	113.52	113.38	114.34	112.41	112.52	113.96	109.67	110.17	114.21	107.38	109.63	110.1	112.4	110.74	109.25	111.12	111.39	109.09	109.21	111.82	113.09	112.51	109.88	110.55	107.88	113.58	109.54	113.28	109.77	107.67	111.21	110.02	109.96	114.83	112.13	109.04	110.21	109.99	112.8	110.86	110.58	111.37	111.82	114.26	109.82
103.62	101.17	99.115	101.27	100.77	100.41	103.07	102.07	95.822	99.469	99.254	102.39	102.25	97.416	97.541	101.41	97.149	98.508	100.96	100.25	99.614	96.593	102.07	100.45	99.52	99.206	98.463	103.29	99.682	98.222	98.467	103.9	96.877	102.5	98.689	101.2	99.447	100.9	99.551	101.34	102.62	98.741	97.691	101.23	102.07	102.48	98.493	97.317	101.17	102.18
110.95	113.51	113.72	112.21	110.05	112.46	113.91	110.9	110.8	111.58	108.49	108.48	109.3	109.88	110.2	110.88	115.46	108.76	112.74	111.25	108.29	111.47	108.22	109.87	109.05	112.04	111.44	108.78	110.67	110.21	109.93	108.8	113.59	111.03	107.2	111.03	112.27	110.35	111.86	106.95	111.2	110.93	109.09	110	112.45	112.17	110.37	110.05	112.92	108.62
106.85	107.7	103.25	105.12	104.45	106	105.07	102.56	105.27	106.87	102.06	106.75	105.79	106	106.56	104.43	106.94	104.79	104.87	105.96	106.97	104.39	101.75	105.68	108.6	103.92	105.52	106.68	106.57	106.92	107.92	108.84	105.24	106.48	106.44	103.91	107.48	107.7	107.01	106.98	105.39	104.78	105.27	105.98	105.5	104.52	106.76	108.33	104.01	106.71
113.03	114.27	112.23	112.58	113.55	113.83	112.72	111.35	115.56	110.04	108.53	113	113.24	111.1	113.82	110.35	111.62	110.83	109.82	111.12	111.09	111.63	113.22	113	108.31	111.03	113.25	113.42	111.47	111.6	107.77	112.8	112.08	111.84	115.08	111.99	108.46	110.64	113.94	111.94	110.97	108.86	114.88	111.4	112.55	112.65	114.84	111.69	111.9	110.59
100.74	102.41	99.403	98.339	99.456	102.16	100.4	95.635	98.463	100.3	102.55	100.32	100.15	97.773	98.315	99.594	100.01	102.01	99.647	98.282	101.01	97.234	98.681	103.23	97.16	98.491	99.078	101.23	98.213	97.685	100.72	104.41	103.18	97.643	99.155	99.738	95.297	98.14	97.841	98.33	103.21	100.18	101.12	100.02	95.984	98.191	100.51	98.748	97.963	101.51
103.59	107.04	108.45	103.67	105.75	105.96	105.56	106.54	106.26	106.78	106.26	102.95	106.63	105.95	103.22	107.41	105.73	104.71	103.56	105.69	106.11	105.1	104.83	106.11	106.61	104.48	104.14	105.37	107.84	105.21	102.54	105.91	105.87	103.78	104.79	109.24	107.81	106.82	102.88	107.18	104.44	102.33	105.2	106.66	109.37	109.28	102.06	104.85	104.28	107.78
105.05	103.87	108.52	104.23	107.68	108.1	104.69	107.95	104.86	104.49	102.06	108.01	103.13	106.63	103.84	106.99	101.78	106.76	107.9	106.59	108.73	105.68	106.61	103.51	104.27	105.91	106.49	108.82	105.76	103.07	106.28	105.57	103.01	106.7	106.5	104.65	109.01	106.87	106.47	104.5	102.7	109.35	106.71	105.83	105.9	107.38	104.21	106.79	103.56	105.58
101.46	104.28	103.01	103.48	102.41	104.35	104.21	103.01	103.93	106.31	100.26	105.11	105.03	105.14	102.24	103.71	103.61	105.72	101.57	104.6	103.01	104.34	104.47	104.68	102.44	105.74	104.81	102.56	105.45	104.65	105.32	104.36	104.56	105.36	104.16	102.36	102.71	105.05	101.34	103.01	104.02	105.58	105.95	102.81	106.81	104.48	104.39	105.44	104.87	103.04
113.53	111.49	109.85	114	109.04	110.65	111.94	115.15	113.45	113.15	110.36	112.67	113.43	112.26	111.99	111.38	111.73	107.84	110.89	111.56	113.26	109.51	111.65	113.35	110.7	110.67	114.38	111.51	112.48	110.26	111.42	109.1	110.1	111.17	111.42	112.5	109.82	112.06	110.44	109.2	111.57	112.07	112.94	110.68	109.96	109.93	115.94	111.89	110.48	110.4
108.09	102.59	103.21	109.36	102.94	105.12	104.17	104.52	103.8	104.58	105.73	104.64	106.93	104.54	104.79	103.23	103.84	102.52	105.44	104.34	105.38	105.32	105.61	108.06	103.2	105.03	104.68	102.98	106.83	107.92	105.93	107.99	105.4	105.35	104.85	105.51	104.33	105.81	105.67	107.3	105.11	104.27	105.4	104.61	106.69	108.7	106.52	104.29	107.04	108.57
112.45	113.3	114.13	112.76	110.26	112.6	111.6	112.46	114.87	113.71	111.67	114.19	111.54	115	114.05	112.6	111.44	110.78	113.22	113.61	111.71	113.73	108.89	112.39	111.39	112.33	112.45	110.64	110.48	113.59	112.27	113.37	112.55	112.44	114.11	114.05	111.92	114.02	114.5	113.23	112.74	112.1	109.94	111.94	110.99	110.36	114.07	112.87	113.5	114.61
108.66	104.59	109.1	105.16	103.54	105.52	106.92	107.67	105.74	108.08	106.23	106.25	107.32	108.4	105.76	106.3	108.25	107.08	107.76	106.23	109.27	105.52	106.42	107.81	106.66	104.32	106.26	106.54	108.24	106.05	103.66	106.35	106.2	106.14	109.45	108.2	106.34	104.67	103.58	103.36	107.08	104.58	111.9	107.6	107.74	104.68	105.9	108.29	103.98	104.59
106.16	106.35	105.61	106.76	106.25	108.65	108.01	108.23	104.98	106.62	108.34	105.51	104.45	107.25	108.72	103.1	101.29	103.43	103.92	107.13	106.24	106.53	103.21	104.24	105.93	104.72	106.83	109.23	104.34	106.27	106.52	104.96	103.92	106.96	102.14	106.01	106.01	105.65	106.77	105.77	106.19	106.32	106.22	105.57	103.55	104.69	107.64	105.33	105.33	105.24
106.36	104.55	106.63	109.08	106.58	109.68	105.18	108.72	110.65	108.77	110	102.56	105.26	105.52	105.05	109.12	107.75	105.06	105.65	108	107.72	106.07	105.97	107.35	107.86	107.76	105.35	103.67	105.65	106.37	105.66	107.34	107.39	107.54	103.92	108.71	108.12	108.36	107.69	108.93	106.16	105.56	108.73	108.16	105.97	108.44	106.05	107.63	105.49	107.43
103.64	102.34	104.8	105.4	102.48	107.87	105.83	109.27	107.05	107.42	107.83	108.11	104.23	100.78	102.26	107.23	105.43	102.53	102.91	107.94	104.12	104.92	104.58	103.2	105.69	106.96	103.58	104.64	104.13	106.91	102.29	106.95	106.43	108.06	102.85	106.89	108.62	107.69	103.96	104.3	104.3	104.33	105.77	105.02	106.93	105.05	104.92	106.05	104.28	106.82
114.3	113.2	112.55	114.22	115.05	112.13	112.64	115.67	109.54	113.27	113.25	116.37	113.45	113.33	114.6	111.22	113.6	114.24	115.46	114.26	111.44	109.48	111.59	116.88	113.47	113.07	113.67	112.66	112.93	112.38	114.56	113.04	114.24	110.1	114.11	112.98	112.99	111.22	114.64	112.39	113.45	115.61	110.78	112.26	112.66	112.5	115.07	110.28	113.57	110.67
110.52	109.8	107.36	107.85	108.72	111.44	109.79	109.62	110.62	111.42	109.42	108.48	111.9	107.07	107.2	110.18	109.52	104.72	109.95	111.3	105.31	109.14	110.79	110.97	111.04	110.02	111	107.7	107.82	111.93	110.14	107.56	106.69	109.85	108.65	109.05	108.47	107.47	113.15	111.12	108.26	111.27	108.34	107.79	111.24	110.09	108.58	114.13	111.41	111.31
114.45	110.24	111.28	112.79	111.94	108.76	109.24	110.04	110.27	117.33	110.22	116.28	112.38	112.99	109.65	109.52	112.54	109.77	113.21	110.17	109.66	111.51	112.35	110.31	114.35	115.39	112.67	111.51	112.83	113.26	113.15	109.86	107.64	108.09	113.07	108.72	111.56	110.84	112.61	112.17	111.69	112.13	113.47	110.4	111.23	110.51	108.84	107.06	113.51	111.42
105.74	101.73	103.86	104.8	103.69	103.52	100.83	105.08	106.11	102.95	106.81	103.7	105.09	104.82	106.04	104.87	101.5	102.3	107.15	105.06	107.11	106.57	106.28	104.86	103.92	104.33	103.2	107.04	106.62	105.45	106.7	105.4	105.83	103.97	105.85	108.43	105.73	106.73	104.57	103.78	103.67	105.41	101.66	106.56	105.08	102.35	104.91	105.06	105.49	103.86
101.45	105.86	102.28	102.47	106.43	106.09	103.82	101.88	106.55	104.46	104.9	104.16	102.88	104.28	102.4	105.4	104.16	104.65	100.54	106.64	105.17	103.73	101.44	103.48	102.53	105.32	102.98	107.01	105.97	106.84	102.95	104.52	105.5	101.9	104.26	106.33	106.8	105.47	101.85	102.85	105.7	109.65	102.74	102.66	105.2	103.84	108.19	101.4	106.28	104.45
108.51	111.04	109.09	106.34	112.63	109.42	108.98	106.87	109.41	108.51	111.26	107.21	107.23	109.01	112.82	108.42	115.38	110.48	109.85	111.94	110.08	108.17	112.73	107.89	109.39	111.99	110.17	109.33	109.7	107.45	108.91	111.14	104.68	108.9	108.98	108.82	110.46	109.99	108.42	110.37	112.33	110.59	109.81	109.11	114.49	111.33	110.83	110.47	108.24	110.34
103.13	107.4	106.35	107.14	106.26	105.78	106.83	107.89	107.28	107.12	105.15	104.93	106.16	106.17	103.91	105.65	103.77	106.3	104.87	104.5	107.95	104.19	104.07	105.18	106.2	107.23	108.24	106.27	103.72	104.31	104.04	105.99	107.63	106.34	107.52	106.36	104.68	105.42	103.97	102.01	103.79	104.56	105.78	105.78	103.69	107.83	106.33	102.8	105.71	105.95
111.38	110.92	113.04	112.68	112.43	112.22	110.84	115.58	113.39	114.79	114.9	112.52	115.07	112.3	110.62	113.99	115.62	112.48	112.95	114.67	111.24	112.87	113.36	115.03	110.78	109.78	113.27	111.81	113.53	114.8	109.89	113.06	110.66	114.56	109.66	110.23	112.92	113.39	114.58	111.05	113.21	114.68	110.93	115.02	113.17	114.43	111.44	109.02	115.3	112.7
105.5	104.21	104.35	104.44	106.15	105.5	103.4	105.04	105.58	103.2	101.93	104.78	104.3	104.29	103.71	102.69	104.89	107.53	103.44	105.59	105.98	104.78	106.55	102.4	105.96	104.82	105.25	104.95	103.99	107.31	106.4	102.68	101.78	105.63	105.15	106.72	106.88	100.87	100.68	104.01	102.7	105.14	105.79	102.92	106.38	102.26	108.07	107.4	103.15	105.66
103.58	106.67	102.74	101.34	107.68	107.03	105.73	106.73	106.98	106.11	105.99	104.53	106.87	102.6	103.04	105.17	108.02	103.16	105.09	104.52	104.52	104.65	105.17	104.73	106.12	104.33	104.97	106.61	103.44	103.57	106.99	107.3	104.8	104.54	103.51	108.1	103.68	106.17	105.8	106.28	106.12	104.25	105.17	106.52	107.51	103.79	107.74	105.5	103.22	107.12
109.73	110.58	109.75	109.08	111.12	108.13	113.73	112.72	108.12	109.65	108.25	106.54	108.66	109.67	111.54	109.1	111.75	110.74	109.16	111.76	111.47	113.29	110.87	106.91	109.48	110.32	109.51	115.08	113.28	109.36	110.33	110.25	111.07	111.44	109.7	108.77	111.19	109.58	113.96	109.79	111.86	112.66	113.04	111.29	111.7	112.02	112.45	108.65	107.92	111.88
100.4	96.906	101.25	97.276	99.033	99.755	102.1	101.68	102.74	98.725	101.72	95.997	98.292	100.41	97.431	97.518	99.068	99.213	99.603	98.414	100.47	98.845	98.474	99.839	98.283	99.011	96.251	100.69	98.156	101.24	101.71	100.17	100.44	102.26	99.679	100.12	100.93	97.687	101.35	97.631	98.678	103.87	97.33	98.57	99.484	95.891	97.273	96.334	99.842	99.506
104.72	106.09	108.86	104.36	106.03	110.23	107.79	103.24	105.34	107.01	110.06	105.88	106.9	105.98	105.49	105.53	106.6	106.5	107.34	107.04	106.74	105.3	106.86	106.96	107.58	106.17	105.21	106.33	104.17	105.29	104.53	106.77	106.03	103.01	105.03	107.33	106.27	106.36	106.35	108.43	104.42	105.34	105.57	105.88	101.99	108.7	106.39	105.93	102.33	105.29
99.554	97.331	101.09	100.86	98.321	99.152	98.328	102.27	97.992	100.13	99.47	98.076	99.278	99.333	101.81	100.73	100.78	95.793	102.31	99.164	97.065	96.862	95.647	98.02	102.01	100.29	100.34	99.99	99.645	98.845	97.545	102.32	101.36	97.676	101.63	97.877	97.497	96.565	97.228	101.9	100.53	102.84	102.23	99	100.83	101.92	99.483	101.95	99.007	98.446
105.11	103.56	104.25	102.73	103.81	103.87	103.77	106.23	103.07	106.83	103.87	103.17	102.86	103.34	107.47	101.91	107.13	104.39	104.04	102.64	102.52	105.44	103.03	103.65	98.823	101.92	105.3	103.44	104.18	103.28	106.72	103	103.98	105.67	103.67	105.15	106.2	106.76	104.79	102.59	103.94	104.95	104.82	105	100.6	101.89	103.29	102.64	103.3	102.32
110.46	110.46	110.52	110.63	113.78	108.81	110.98	109.48	112.61	112.95	109.05	108.29	108.38	112.11	111.44	113.3	109.16	107.18	112.06	110.35	113.6	111.85	112.65	111.73	109.78	112.17	110.94	111.15	111.25	111.93	112.01	112.05	114.27	113.05	112.09	111.74	112.14	112.03	112.19	111.41	109.52	110.41	110.46	112.93	110.41	110.68	115.42	111.83	110.66	109.29
106.74	105.99	106.27	106.75	106.75	104.34	104.93	105.01	103.62	108.11	103.98	102.72	102.64	103.89	107.98	105.25	105.16	104.67	100.67	107.1	103.65	104.65	101.8	110.46	106.88	102.8	104.24	103.49	106.64	105.16	103.72	103.45	107.54	104.42	103.87	105.3	106.31	105.87	104.81	104.58	104.93	106.03	104.8	109.01	104.3	104.67	102.3	103.07	106.95	105.43
106.62	102.73	104.49	101.67	105.75	105.8	104.52	105.69	100.29	103.58	102.14	104.73	102.37	104.64	104.67	101.51	103.94	105.58	104.61	104.68	101.1	105.41	106.29	103.6	104.05	105.98	107.51	98.826	104.69	105.21	104.26	101.63	103.41	102.85	103.87	107.27	104.21	103.52	105.59	103.71	102.87	102.02	102.92	106.55	107.77	101.4	104.48	103.13	105.58	101.73
117.7	118.78	117.25	114.76	118.46	117.82	116.31	118.96	115.29	116.33	119.21	115.98	117.8	118.11	117.28	114.63	119.1	118.05	116.47	117.81	116.05	116.05	114.16	118.76	117.27	114.01	119.9	114.2	116.57	119.83	119.32	115.9	119.55	118.14	119.43	119.33	118.2	118.01	118.02	116.96	117.06	113.85	120.08	118.23	118.09	120.14	118.4	118.87	114.97	117.92
116.39	118.32	117.45	117.86	118.39	116.01	117.2	117.31	116.32	115.53	116.37	113.15	117.86	116.47	116.94	118.68	117.45	115.16	118.01	117.38	116.55	117.62	116.64	117.66	117.4	116.28	116.77	123.28	119.09	116.48	119.69	118.4	115.03	117.01	118.75	117.97	116.96	119.46	115.26	118.93	117.08	115.39	117.3	116.51	115.52	117.69	115.39	116.08	116.99	118.26
110	111.49	110.9	110.4	111.8	110.96	110.12	112.75	112.58	113.45	112.38	110.58	112.42	109.55	110.34	113.08	108.77	113.37	110.21	111.36	110.35	110.23	110.47	112.28	110.15	112.5	109.32	112.53	112.53	116.81	107.95	110.84	112.79	111.72	110.75	113.16	112.69	109.14	112.33	110.91	109.88	110.73	112.93	110.59	108.43	113.5	112.25	113.23	110.96	111.97
112.85	109.29	112.99	109.33	110.47	108.9	110.72	111.43	112.02	111.91	110.94	108.85	111.07	109.7	111.05	112.21	110	111.89	109.82	110.44	107.77	111.03	109.02	112.14	108.33	111.34	109.79	110.07	111.91	111.57	109.88	109.95	109.95	111.57	110.49	109.05	110.29	108.58	109.22	110.01	112.43	111.34	109.96	112.52	110.06	111.92	110.41	114.15	109.95	111.67
111.46	108.01	109.73	110.06	110.72	107.6	108.47	112.78	109.16	111.39	109.47	110.35	108.73	107.97	108.63	108.56	110.08	108.58	108.43	109.76	109.72	111.84	109.43	106.19	109.82	108.83	109.2	111.16	109.7	112.83	111.42	108.38	107.3	109.73	112.49	111.26	107.95	105.43	111.94	110.97	109.45	109.75	110.02	109.2	111.46	110.06	110.27	110.53	110.75	106.04
106.27	102.1	105.52	104.07	104.61	104.13	103.05	101.66	104.82	106.45	105.85	104.71	107.45	104.77	105.32	101.83	103.75	104.4	103.75	104.07	104.27	107.68	106.37	107.17	105.24	102.2	105.08	99.054	104.29	105.07	103.11	107.36	102.38	106.63	107.33	104.26	104.09	101.48	107.69	104.1	104.49	105.05	105.24	104.03	105.9	105.2	107.23	104.6	107.89	105.4
109	105.07	107.57	105.5	104.35	103.77	107.33	107.02	106.5	107.15	109.86	106.63	106.19	108.03	106.49	107.72	110.82	108.8	104.39	107.25	104.72	104.99	109.43	106.29	105.3	107.78	105.77	104.45	108.56	109.28	106.65	109.14	107.96	107.41	107.16	110.14	109.27	108.63	104.1	106.97	108.57	107.11	108.9	106.69	108.2	107.71	105.25	105.39	108.1	105.69
104.87	108.34	105.8	104.94	108.27	110.25	104.37	106.84	105.81	104.65	103.83	107.54	103.76	106.41	111.32	104.92	110.36	107.64	105.81	106.51	106.62	107.62	104.29	108.7	109.72	107.43	105.74	107.88	107.91	106.51	105.59	109.45	108.47	106.24	109.37	108.92	108.07	108.19	108.68	107.04	105.86	105.58	111.42	104.2	109.7	105.73	108.36	104.26	106.62	107.85
108.82	110.29	106.94	106.6	105.34	104.12	106.57	107.34	109.12	104.27	105.14	107.92	107.73	106.31	106.03	107.25	104.97	108.41	109.72	108.03	104.96	106.21	104.56	107.24	107.27	105.24	106.37	108.91	107.17	107.93	107.63	104.28	109.56	107.43	107.37	109.26	106.1	106.74	105.68	106.14	108.11	107.55	106.1	106.58	105.21	106.83	107.22	105.6	105.26	106.96
112.94	110.51	116.5	112.59	111.88	113.44	111.91	110.43	107.69	112.39	112.23	108.62	109.56	110.6	109.97	109.93	111.32	111.35	111.05	110.53	113.09	112.66	110.18	110.39	111.09	108.92	110.85	110.7	111.1	112.21	108.73	110.41	114.16	110.8	110	115.61	112.37	112.35	110.48	112.95	112.2	109.68	111.99	110.17	109.14	111.55	111.07	109.58	110.38	112.62
110.52	113.16	111.15	112.15	111.31	110.87	110.04	111.38	108.97	113.94	111.76	108.34	114.19	113.4	111.66	109.99	112.97	110.1	111.51	114.53	110.09	112.17	112.15	111.92	114.93	114.67	113.74	112.26	111.35	111.46	111.26	109.77	110.94	116.28	115.41	110.64	113.52	109.21	112.15	115.36	114.37	112.38	109.42	110.52	109.75	112.77	110.81	111.8	113.83	111.59
106.27	103.85	104.4	103.62	105.54	104.06	106.73	106.58	104.6	105.32	104.77	102.82	103.6	105.05	104.47	105.12	104.06	106.83	106.02	105.67	104.6	104.74	104.25	105.33	106.48	104.7	108.81	105.28	107.12	106.95	104.78	105.18	105.14	102.84	103.75	104.94	105.5	103.05	104.47	106.56	107.63	105.85	104.55	103.75	105.16	105.75	105.81	105.68	104.14	106.18
106.5	104.25	105.33	105.22	105.73	103.58	105.33	106.05	105.92	105.79	104.24	105.92	104.46	106.86	105.27	110.07	108.04	103.62	106.29	103.06	106.03	103.91	104.59	105.33	106.21	102.02	106.31	107.7	102.76	104.78	104.14	107.05	104.62	104	107.2	109.71	106.81	102.93	106.5	105.51	108.52	107.41	103.69	103.18	108.87	107.32	105.67	108.42	107.58	105.62
103.87	106.34	104.75	105.99	105.67	102.69	104	103.7	104.94	105.26	105.12	106.37	104.12	105.54	106.32	102.34	105.62	105.63	103.56	108.38	105.13	107.23	104.1	104.26	106.12	105.17	104.05	104.79	104.68	102.48	102.85	105.56	103.26	106.01	103.54	105.34	106.28	104.48	106.49	103.5	103.8	105.39	103.63	106.7	104.54	104.98	104	104.08	105.68	107.59
105.77	102.87	107.51	105.84	106.38	107.31	107.52	106.81	109.14	104.19	105.39	108.86	108.24	109.59	104.62	105.01	103.18	109.19	106.61	107.48	105.8	106.79	101.81	104.19	107.41	110.22	102.57	107.08	108.65	103.85	105.6	107.57	103.62	104.3	106.21	105.91	107.63	102.88	107.6	105.26	107.08	108.49	103.65	108.28	105.9	103.26	106.68	108.29	104.38	105.28
111.3	110.43	110.25	110.99	110.52	110.48	112.42	111.13	110.26	110.41	111.29	109.18	109.62	111.65	110.93	108	111.25	106.92	108.75	109.82	111.14	110.93	113.11	112.06	112.33	112.15	109.92	110.88	110.59	109.96	109.08	111.87	113.24	110.56	109.27	108.14	114.16	111.01	108.64	111.65	112.23	109.57	112.59	111.14	111.16	110.95	108.68	111.61	111.69	107.89
97.549	99.885	100.53	97.248	101.68	100.4	101.8	100.81	101.24	99.22	102.99	98.081	103.01	99.308	101.22	100.42	98.821	100.67	100.53	102.09	102.9	99.809	99.156	100.28	100.63	100.37	100.84	102.11	102.6	102.01	100.62	98.558	99.739	100.73	101.96	99.302	98.986	98.418	103.03	103.83	98.515	98.554	102.69	98.923	99.14	100.3	100.75	101.28	101.23	101.67
106.73	102.3	104.81	103.93	105.94	101.61	107.57	103.91	107.49	105.26	104.91	105.34	105.6	103.46	105.82	103.35	107.21	105.21	104.42	106.61	107.6	103.65	106.03	105.63	105.93	106.79	105.08	105.35	105.17	104.82	103.44	102.99	104.8	104.1	105.22	101.13	102.09	104.48	106.91	106.32	106.65	106.17	105.94	103.69	103.82	105.46	105.18	104.87	107.61	105.16
106.39	106.66	103.93	103.41	105.42	106.22	107.67	104.06	106.57	105.57	106.94	108.97	105	103.05	109.33	104.37	105.24	103.02	106.93	104.79	108.61	103.46	104.75	106.57	104.03	107.88	104.72	106.99	108.28	105.17	105.58	103.9	106.9	105.9	107.17	105.66	105.62	105.64	104	112.03	106.07	107.4	105.24	107.45	105.62	106.11	107.69	105.87	107.8	107.15
104.04	109.09	105.52	105.97	104.54	106.7	104.28	105.47	105.15	104.74	106.43	103.64	106.02	107.52	103.88	104.21	105.84	106.58	102.45	104.02	105.99	106.28	105.36	104.73	106.33	104.69	104.07	105.17	109.08	105.27	104.82	103.77	103.78	107.28	103.18	103.71	106.16	103.34	102.76	107.01	103.73	104.26	107.96	104.34	105.77	105.74	106.25	105.78	107.67	104.2
106.22	107.15	107.32	106.62	104.98	108.46	106.67	106.51	104.49	103.77	106.2	106.16	108.23	105.37	105.07	103.54	108.8	109.91	105.95	104.55	105.63	107.15	109.09	105.42	107.96	107.91	106.41	108.88	105.96	107.9	108.94	104.48	105.54	105.58	105.46	103.74	106.05	104.4	105.59	105.87	105.48	105.86	103.5	105.36	106.82	105.46	105.3	105.61	107.52	105.88
117.22	120	115.32	117.96	118.4	117.59	120.2	116.26	115.79	117.53	119.58	119.86	120.06	115.43	117.8	119.19	114.53	119.02	117.73	116.12	116.5	118.83	116.44	119.2	114.38	117.2	115.11	117.5	118.25	112.08	116.01	115.26	120.15	120.51	120.57	117.94	118.43	114.94	117.55	120.61	117.51	118.53	118.53	115.87	118.78	117.18	117.97	113.21	118.01	114.51
106.01	104.89	105.53	104.93	104.21	105.9	106.69	104.2	109.93	105.04	107.38	103.95	106.95	103.41	106.79	104.63	105.81	103.9	108.26	108.11	105.33	107.34	106.75	105.32	105.54	106.09	105.17	108.02	106.97	104.58	105.6	108.84	104.24	107.1	109.85	107.6	109.36	102.97	108.44	108.82	106.26	107.65	105.59	105.07	105.89	105.43	104.36	104.29	107.15	103.73
109.98	112.27	116	108.31	111.03	112.6	110.22	115.58	110.05	110.63	110.21	115.23	113.53	112.71	110.38	111.15	106.39	111.7	107.92	111.68	113.56	114.73	111.56	115.5	114.88	115.34	114.8	113.91	111.16	111.64	110.43	110.95	112.36	112.29	113.43	112.31	112.87	110.46	113.23	109.49	112.51	112.42	110.88	110.19	112.24	111.15	113.34	112.55	113.15	109.51
111	108.99	110.75	109.23	110.02	111.25	110.23	111.37	109.4	110.85	111.3	109.61	110.02	112.09	111.96	111.46	111.64	109.16	113.28	113.48	108.61	112.33	115.2	109.38	109.49	109.52	112.45	111.66	109.71	110.26	113.11	106.65	112.01	108.15	110.61	113.72	110.51	110.43	112.26	110.27	110.93	110.31	112.25	108.32	112.28	110.99	111.65	109.82	109.99	110.02
112.87	111.6	111.91	115.83	112.84	114.96	114.8	111.82	111.42	112.02	115.63	112.03	111.41	114.06	112.98	111.09	114.32	114.62	111.6	111.76	109.96	112.69	114.44	115.36	110.1	112.34	113.9	115.25	115.14	114.27	110.57	113.09	115.2	113.92	116.05	113.62	115.14	113.28	114.61	112.72	110.65	111.94	110.75	111.11	112.87	114.93	113.21	112.34	115.26	113.63
112.34	110.74	109.6	111.06	112.25	111.96	108.89	110.93	112.66	112.67	109.54	112.19	111.29	109.11	109.71	107.15	113.53	110.3	109.9	112.12	111.34	109.6	108.21	113.04	111.76	109.67	112.13	107.64	109.03	110.46	111.92	111.83	110.64	109.33	109.24	113.23	111.72	114.21	110.67	113.32	110.56	111.66	111.36	111.54	108.72	110.9	110.42	111.37	110.42	109.87
109.55	110.81	111.38	109.33	110.71	110.86	112.42	110.72	107.56	111.26	109.67	106.94	113	108.1	110.82	112.39	112.1	110.41	112.35	111.96	109.13	111.2	114.47	110.87	112.46	111.3	112.08	111.55	115.16	109.76	108.64	112.2	110.59	110.79	109.8	110.76	109.65	109.75	111.62	109.88	111.64	111.32	110.65	109.5	110.83	109.44	108.11	110.33	109.03	109.13
108.48	105.93	109.15	106.99	107.45	108.78	107.82	106.33	105.95	109.21	106.89	106.24	107.68	106.16	106.7	105.85	108.87	108.26	107.76	107.4	107.99	108.36	104.09	110.31	106.81	106.18	107.82	104.08	107.41	106.54	107.45	108.45	109.62	106.48	107.59	102.96	108.77	105.11	104.15	105.1	107.01	104.18	105.92	104.94	106.59	107.29	104.07	108.51	106.36	103.31
98.931	98.014	101.09	99.487	100.15	96.187	100.21	100.09	100.04	98.976	102.55	99.789	100.35	100.12	99.798	100.12	101.65	97.084	99.775	98.413	99.518	103.06	98.477	98.944	98.235	98.291	100.82	99.97	101.48	97.721	101.19	98.085	101.89	101.67	98.011	99.757	98.98	97.549	101.57	101.32	97.306	97.716	100.01	99.69	104.44	96.976	99.842	102.87	104.15	99.747
110.41	113.02	108.93	111.48	112.42	111.38	113.68	112.6	112.16	112.2	113.07	111.83	110.22	112.19	113.73	113.28	114.67	114.09	113.25	111.47	113.91	111.36	111.13	109.82	111.79	111.34	113.47	113.37	113.16	114.62	111.37	112.48	110.36	113.13	109.54	110.19	112.54	112.29	111.49	114.25	111	111.17	114.06	112.46	109.94	111.33	109.6	111.93	111.48	113.34
114.82	113.04	112.36	113.21	111.99	112.69	112.66	112.92	109.01	113.63	112.99	110.85	111.35	114.71	112.21	112.9	112.73	112.35	111.82	113.27	110.7	116.24	110.79	110.8	111.69	112.88	114.58	114.05	111.54	110.58	113.42	113.34	115.28	112.68	110.37	111.93	110.29	115.55	110.87	113.99	109.47	111.64	115.75	111.92	114.65	113.25	112.72	114.95	112.29	114.12
109.84	111.59	108.98	110.43	112.65	106.95	111.36	108.01	113.29	109.03	110.73	107.52	109.15	110.62	114.22	109.13	109.97	108.69	109.23	109.5	112.5	107.21	111.47	111.4	109.22	110.2	106.72	107.39	108.62	110.66	107.92	110.5	107.77	109.53	108.27	108.06	113.27	112.6	109.72	107.48	110.83	110.62	107.49	108.71	107.66	110.85	109.15	111.92	106.18	110.53
103.51	106	108.67	108.75	107.08	107.85	107.44	105.77	106.6	105.82	107.78	109.31	105.87	105.75	109.45	105.5	104.44	108.73	106.73	108.34	107.39	109.37	104.74	105.41	107.74	108.74	106.4	104.11	107.83	110	106.01	105.78	108.74	104.25	107.98	105.9	105.03	106.75	109.54	107.21	108.47	106.65	107.5	104.41	106.08	106.96	106.58	109.61	106.01	108.39
118.8	117.75	116.76	117.81	116.19	116.94	117.32	121.45	119.29	117.28	116.47	117.01	117.44	115.36	117.93	116.35	119.84	116.15	115.72	119.04	118.77	116.66	117.13	117.01	117.8	118.76	117.69	116.65	118.31	119.3	118.82	115.36	117.43	115.81	120.19	119.93	116.07	116.02	119.89	116.97	119.76	113.97	116.45	120.63	118.95	117.99	118.91	118.85	116.79	117.05
103.76	102.68	98.89	99.889	103.66	101.56	101.24	99.876	101.14	99.346	99.866	99.842	99.996	100.8	99.267	101.01	97.503	101.48	103.84	101.27	101.09	100.88	101.36	100.92	104.35	99.958	101.59	100.65	105.58	102.08	99.652	100.78	98.196	100.27	102.23	101.91	101.61	100.47	101.38	105.71	101.38	102.18	99.53	101.97	99.68	99.196	101.48	100.81	101.97	100.3
108.12	105.82	110	105.91	106.6	106.91	106.45	106.04	106.8	105.29	106.11	108.72	107.76	106.35	108.96	107.08	107.5	109.34	108.04	106.35	107.64	104.31	109.15	106.41	102.2	105.15	108.14	108.82	106.39	107.48	109.02	108.71	104.23	106.68	107.04	106.25	104.69	104.2	106.57	108.87	104.04	103.83	106	107.66	107.52	108.92	104.71	104.67	108.93	107.49
104.96	107.53	105.61	104.91	101.85	105.02	105.2	106.5	108.75	104.81	107.63	104.75	103.02	103.78	103.85	105.51	103.99	104.39	106.09	105.18	104.63	105.5	107.2	104.59	106.5	105.59	103.59	103.42	103.67	105.73	104.12	103.5	106.68	106.08	106.92	107.27	103.94	102.54	107.2	104.56	106.48	105.01	104.17	103.14	104.94	105.04	105.39	106	109.22	104.87
103.37	102.2	103.84	106.32	107.03	108.72	105.05	105.04	106.74	107.75	106.52	107.96	103.44	103.34	107.91	108.6	106.25	106.91	104.37	107.86	105.57	105.57	105.2	105.34	104.57	105.89	107.45	106.9	106.02	106.3	107.01	108.18	104.38	105.39	107.82	105.55	108.09	104.53	105.49	106.47	106.02	107.47	105.92	104.5	106.59	103.86	105.84	102.63	106.45	108.67
105.03	105.84	102.93	102.07	103.99	104.45	101.9	104.5	107.64	102.37	104.45	105.22	105.38	105.95	107.79	104.07	107.65	105.67	106.12	107.28	104.46	105.21	104.27	105.81	102.84	103.88	104.99	105.79	105.43	107.04	104.14	109.55	104.23	108.87	102.65	105.36	105.56	104.26	107.07	105.07	105.09	105.04	106.39	102.36	104.62	105.14	103.41	103.68	105.57	102.24
110.51	109.48	109.03	111.07	110.36	110.35	109.83	108.2	106.13	109.48	108.38	109.52	108.73	111.77	110.58	110.18	109.84	107.52	110.83	111.49	110.31	112.49	110.34	109.16	110.67	111.07	110.68	109.91	108.54	111.97	109.97	110.2	110.33	107.92	109.69	110.75	109.52	106.31	108.27	106.88	109.29	109.71	107.67	109.57	108.22	111.26	109.39	109.39	106.19	111.77
111.01	115.96	111.17	111.27	110.52	113.46	111.91	110.79	109.5	112.21	111.84	115.15	111.54	111.08	113.66	113.34	114.27	110.15	111.86	111.46	109.69	110.46	114.48	111.67	112.38	115.1	108.37	112.93	112.46	113.01	110.81	111.41	112.46	111.27	114.58	109.26	110.96	114.16	110.52	112.63	110.82	110.71	112.85	114.82	113.66	112.54	112.14	110.47	114.49	111.29
110.03	112.83	113.07	110.19	112.71	112.12	111.1	111.73	112.06	113.5	110.44	113.73	113.02	108.91	108.9	112.64	109.67	111.76	109.65	107.34	112.53	112.45	109.28	112.6	108.58	111.74	107.33	111.82	113.74	111.51	112.21	110.58	109.61	112.23	112.77	111.84	111.96	114.9	116.72	111.81	113.98	111.76	110.55	112.61	113.9	110.66	111.23	113.59	109.16	111.41
102.12	98.255	95.759	102.05	101.45	99.331	100.59	101.76	101.86	98.886	99.107	99.678	102.94	100.44	100.86	102.54	97.123	100.62	102.11	101.65	98.265	102.59	100.8	99.4	103.11	100.22	100.83	102.45	101.82	103.98	100.31	102.61	102.48	100.62	100.34	99.3	100.25	98.495	102.5	103.08	99.291	102.43	100.91	102.84	100.64	102.37	100.06	99.948	99.449	103.82
115.74	110.98	112.14	111.29	112.57	111.84	111.43	111.93	112.42	114.47	111.81	113.74	113.19	111.34	112.26	113.95	113.28	112.95	114.11	115.57	113.36	112.61	110.78	111.74	110.16	112.24	112.48	115.17	112.96	115.9	112.78	115.02	112.48	110.05	111.07	112.97	113.27	111.14	113.97	108.47	113.43	113.37	111.37	110.94	115.32	114.03	116.82	114.06	110.23	111
106.3	105.71	109.88	107.96	105.65	106.38	107.46	106.45	104.37	105.61	106.25	107.93	106.86	106.15	109.73	105.14	103.8	105.25	105.67	105.31	106.98	107.32	103.35	106.73	110.56	104.55	104.82	105.49	109.14	105.45	109.91	106.49	104.92	105.09	106.82	108.34	103.99	106.04	107.8	107.24	105.9	105.47	108.97	108.19	109.97	106.16	105.32	105.3	106.78	106.44
106.67	104.96	108.53	106.59	103.44	102.5	108.62	105.25	104.55	106.51	105.32	106.59	106.15	107.13	107.39	104.1	106.6	104.1	106.88	107.94	104.5	103.64	107.16	105.53	104.18	106.78	107.31	107.36	106.68	108.39	105.57	105.43	105.34	104.66	104.83	103.79	108.31	104.89	104.28	108.3	108.68	105.22	104.86	109.32	103.09	104.86	106.67	106.3	103.83	106.43
109.43	110.56	113.15	110.22	110.06	112.4	112.4	110.48	113.94	111.23	111.42	109.72	112.61	108.5	111.83	110.5	113.63	112.37	112.54	114.77	110.55	109.97	110.73	111.85	109.03	113.51	109.64	113.14	111.46	108.75	110.15	111.15	109.52	111.23	113.05	112.42	110.81	113.85	106.97	111.09	111.52	112.25	108.71	114.44	109.42	109.05	111.05	110.52	108.71	116.31
107.96	108.18	105.53	107.45	107.15	106.8	107.01	109.07	105.77	106.66	109.75	108.11	102.08	108.88	108.29	106.73	105.58	103.01	107.26	107.59	108.24	109.28	107.88	107.72	107.12	107.25	107.24	106.06	104.83	108.5	109.22	104.74	103.56	111.05	107	108.27	104.7	108.69	104.36	109.66	105.63	107.03	108.18	105.15	109.4	106.19	103.14	106.59	108.04	107.39
118.29	116.74	114.53	114.93	114.93	115.99	114.53	116.13	113.37	115.1	120.81	115.33	116.61	117.38	113.33	114.61	115.6	116.19	118.06	118.96	117.3	116.28	117.65	115.24	117.15	115.32	117.24	115.93	117.03	113.77	113.6	115.14	118.1	118.35	116.05	118.12	114.4	116.13	115.86	114.17	112.86	115.3	113.7	116.89	118.66	115.78	114.45	116.41	116.3	115.86
112.91	110.72	113.22	110.31	110.96	112.27	111.05	110.36	112.48	112.38	112.33	113.44	110.65	110.05	110.78	110.78	112.8	111.25	113.8	111.56	110.7	114.24	112.65	109.83	111.41	113.73	114.28	114.66	111.24	111.45	115.95	114.47	111.7	111.96	114.38	109.16	114.48	111.33	108.62	114.23	111.87	113.39	111.41	110.98	111.53	113.34	114.75	112.3	112.39	112.78
109.88	115.42	113.24	109.97	110.3	110.69	111.42	107.02	111.1	112.15	110.5	111.59	108.41	106.69	113.26	109.4	108.33	108.98	110.15	110.98	114.59	112.85	114.66	110.24	112.81	111.29	111.99	114.11	110.38	114.25	112.98	113.34	109.29	111.09	114.36	110.71	112.4	108.6	110.48	113.09	111.8	112.55	110.67	111.6	112	111.49	110.89	111.85	112.35	114.67
100	100.93	100.22	100.1	100.79	102.26	100.91	98.135	99.942	99.141	100.03	97.78	100.56	99.22	100.48	100.86	101.5	97.961	98.131	101.94	100.36	99.435	95.268	100.14	97.681	96.687	97.633	96.894	98.497	96.902	96.376	101.3	104.18	98.031	100.86	100.12	100.33	99.281	96.625	97.617	97.772	98.76	101.22	98.716	101.81	99.102	95.609	100.1	98.308	99.572
105.55	106.46	107.05	104.9	104.18	106.83	104.72	105.33	107.03	106.29	105.49	106.48	108.14	104.03	104.7	108.01	105.02	104.99	105.12	107.94	108.5	107.8	105.13	104.52	106.49	108.42	106.93	108.25	106.29	105.51	105.18	104.7	104.81	102.65	105.34	106.89	107.8	105.24	105	107.23	107.83	109.49	104.42	105.51	107.73	106.04	108.11	103.67	105.75	106.52
103.75	107.31	106.36	104.99	101.78	103.24	104.3	103.92	101.13	102.54	99.757	105.73	104.5	104.52	102.58	104.65	105.86	101.26	104.76	105.04	102.73	103.21	105.97	104.1	103.7	106.9	106.42	103.31	105.32	103.06	104.48	102.12	104.02	102.49	104.37	105.95	105.67	99.895	105.04	105.71	105.68	107.61	101.43	105.77	104.69	102.28	104.39	104.41	106.95	103.23
96.187	97.165	100.88	101.68	103.81	99.706	99.658	101.62	99.415	100.68	98.156	102.48	100.87	100.18	97.994	99.483	100.95	101.99	98.448	100.08	101.41	102.81	98.084	100.49	98.478	102.57	99.578	101.84	100.62	99.052	95.972	97.321	100.17	99.774	103.19	100.92	101.15	97.871	99.268	100.54	100.62	100.99	100.54	97.345	99.759	101.27	95.782	98.944	96.335	99.561
111.58	111.73	108.43	110.25	112.33	112.95	108.67	113.66	112.48	112.2	113.18	112.82	112.23	107.4	110.99	113.03	114.27	110.02	113.8	110	112.5	110.28	110.78	110.58	110.06	112.63	114.56	109.91	112.82	112.72	113.01	110.35	112.51	109.24	112.17	112.6	111.2	114.03	111.3	110.43	112.89	108.16	108.6	112.76	111.88	111.87	110.16	111.26	111.43	109.86
104.89	106.09	104.67	106.02	104.92	104.7	107.83	107.78	102.04	108.02	106.23	103.71	105.76	106.99	106.82	106.76	106.36	105.2	104.93	106.47	105	107.25	105.97	106.92	106.4	104.45	108.9	107.29	103.79	106.38	106.43	104.98	107.45	106.65	107.31	105.54	103.52	107.73	107.41	106.34	108.5	107.24	103.62	104.16	105.76	107.87	106.44	107.63	105.84	106.36
105.82	105.67	107.79	105.3	105.04	105.53	107.29	105.39	106.21	104.85	109.36	102.5	104.65	105.99	105.6	107.38	109.37	104.14	107.52	104.39	105.05	109.68	105.11	104.56	104.29	105.78	107.28	106.53	106.09	107.1	104.51	105.15	103.89	102.75	104.96	106.27	103.66	104.73	107.67	109.08	106.69	107.03	108.98	103.39	104.81	104.15	105.01	104.04	106.43	106.77
113.04	114.86	113.52	111.24	111.89	112.6	113.8	112.23	108.65	109.34	110.38	109.3	113.06	111.07	112.34	111.95	113.43	109.76	112.59	111.84	111.47	110.17	111.49	113.96	113.59	110.1	111.12	112.17	110	108.17	112.51	113.71	110.68	111.93	114.35	110.38	113.97	111.1	111.31	113.89	114.41	112.69	111.28	115.76	109.42	113.74	112.51	112.19	110.93	113.22
104.7	104.62	104.04	108.84	108.12	104.89	107.62	109.08	105.69	103.68	104.67	104.11	104.94	101.97	106.25	105.42	106.91	105.76	107.8	103.4	103.76	108.51	105.74	110.99	102.25	103.51	106.01	105.46	107.95	105.55	105.8	104.56	105.48	108.32	107.18	105.99	106.2	105.58	109.43	102.77	109.1	105.19	105.16	104.92	103.62	107.64	101.82	107.16	106.3	105.41
106.39	107.12	106.87	107.4	108.08	108.64	109.21	105.89	108.37	107.02	105.24	106.33	109.28	106.57	108.08	108.45	107.94	107.18	108.79	104.75	105.78	107.21	107.1	105.12	107.07	109.27	107.43	106.72	107.01	106.25	107.46	108.79	109.47	106.66	104.13	104.61	106.19	105.55	108.94	107.36	104.37	107.41	105.62	106.21	106.09	108.21	105.9	106.42	108.61	105.93
106.24	106.55	105.71	105.32	106.51	103.95	105.04	104.96	107.35	104.39	106.42	106.99	106.17	105.82	104.74	109.31	105.49	106.19	102.36	102.89	108.13	104.59	109.58	105.4	105.8	106.74	105.47	107.77	103.88	104.7	101.84	107.28	110.15	106.47	106.49	104.38	105.98	106.88	108.91	109.66	106.55	106.36	107.1	109.88	105.29	105.39	104.83	104.99	103.37	105.93
111.2	112.76	112.86	111.16	113.5	108.56	110.69	111.22	112.24	110.35	111.01	111.1	110.76	113.48	111.74	110.96	110.33	111.75	111.41	109.5	112.39	109.21	112.73	115.23	111.04	114.62	108.94	107.96	111.85	111.01	112.92	112.33	109.42	111.91	110.11	112.55	112.83	112.04	112.87	110.36	106.51	112.56	111.09	111.19	110.35	113.56	110.35	113.14	110.7	114.78
99.133	100.5	100.64	100.06	101.32	98.15	101.73	98.247	102.36	101.5	102.63	101.73	99.202	96.881	96.894	102.62	101.6	101.8	102.78	97.946	98.642	95.122	101.12	100.6	100.39	99.144	100.91	100.98	99.73	98.54	102.43	100.3	100.83	98.882	100.4	99.62	99.441	98.528	101.65	99.357	97.238	98.792	102.3	98.99	100.73	97.617	100.26	100.79	98.27	95.652
102.61	103.31	103.19	105.34	103.47	105.27	106.54	104.56	106.08	104.39	105.04	103.58	106.32	103.69	107.23	105.38	103.33	101.27	105.03	103.3	106.38	105.54	104.79	105.86	107.27	103.99	106.78	102.92	104.05	108.91	105.31	106.26	106.28	102.93	103.12	103.95	105.51	103.53	104.21	103.98	103.42	106.32	106.1	106.26	104.84	107.4	103.19	104.47	101.87	106.91
106.34	104.05	107.1	103.31	106.9	106.77	104.49	107.37	109.32	105.73	105.98	103.55	106.22	105.91	107.53	106.81	107.52	105.3	105.73	105.69	103.71	107.01	102.31	106.96	107.52	107.55	107.07	105.85	107.9	106.73	105.84	102.77	106.04	103.67	104.95	108.3	107.97	108.61	104.04	104.03	109.14	107.05	104.47	102.43	103.12	108.23	106.63	106.12	103.44	104.71
109.09	109.31	110.77	111.33	111.54	114.52	110.9	110.86	113.93	110.22	110.46	113.27	109.67	110.77	111.34	113.57	114.91	114.29	113.84	110.61	114.94	112.08	110.57	109.79	111.18	112.38	114.46	111.22	110.25	111.36	110.68	110.16	112.18	112.86	111.43	110.95	109.68	112.44	110.27	107.73	114.65	111.26	111.46	111.54	112.56	112.68	111.95	112.45	113.94	110.43
120.34	117.64	117.45	116.86	116.88	117.45	120.24	116.78	116.52	117.37	114.54	116.64	116.71	115.09	117.98	115.53	120.14	120.08	117.83	118.83	118.12	120.21	118.42	115.88	116.31	119.14	116.52	118.62	117.03	116.09	119.4	115.97	120.15	118.38	113.55	114.81	117.29	116.51	118.97	113.35	118.21	118.74	120.19	116.77	115.07	115.94	117.49	114.57	117.27	121.86
98.702	101.36	101.39	103.65	98.294	99.012	100.97	101.2	99.821	100.18	98.883	100.92	102.67	101.55	101.52	99.847	99.101	99.566	100.36	97.429	102.16	101.64	100.78	101.24	101.72	96.926	100.56	103.26	98.008	100.75	103.07	98.501	101.58	96.497	100.03	101.67	101.7	101.4	99.674	101.43	101.1	95.616	101.16	101.06	98.313	99.332	100.9	100.07	102.22	100.9
101.38	102.54	102.84	102.4	104.74	100.61	107.51	106.02	100.39	104.48	105.45	106.71	102.56	104.99	105.48	103.25	104.31	106.17	103.41	104.42	104.85	103.43	103.75	105.78	106.66	107.76	103.04	101.76	105.84	104.8	104.69	101.77	107.39	104.23	105.07	105.63	103.8	106.66	104.82	106.16	104.25	106.94	103.39	105.59	105.38	103.22	100.96	105.51	99.312	104.11
107.95	107.03	111.26	109.02	110.31	109.82	110.4	107.58	106.16	108.78	110.23	107.63	108.67	110.81	107.36	108.34	112.27	110.89	106.15	111.15	112.27	108.78	106.15	108.97	112.46	108.06	108.61	110.76	110.92	110.16	108.91	108.62	109.8	107.86	113.65	108.03	109.92	112.04	110.03	107.43	106.72	108.68	112.05	110.64	112.61	108.79	110.96	107.33	110.14	109.51
108.86	112.17	110.58	110.41	114.87	116.55	113.41	112.13	111.88	114.51	111.51	110.31	115.25	112.38	109.85	113.78	112.71	111.35	111.78	112.29	107.92	110.2	112.29	109.84	111.67	112.61	111.14	111.02	111.81	108.53	111.72	110.51	111.5	115.65	111.08	111.34	111.58	115.89	111.47	111.79	111.03	112.01	111.07	111.19	109.09	109.24	115.7	111.27	111.66	111.99
110.95	109.74	104.78	109.5	109.5	109.19	108.85	109.93	105.03	108.39	109.35	109.23	106.88	111.14	110.45	112.38	108.78	114.18	106.96	111.67	109.71	110.28	111.64	110.11	111.62	111.75	109.86	108.82	112.48	110.34	111.12	110.79	109.22	109.47	108.07	110.04	108.74	109.35	107.3	110.96	111.42	110.54	109.87	110.57	110.22	108.87	110.68	109.43	110.09	112.05
104.88	107.33	104.51	105.63	105.72	106.92	106.91	104.76	107.22	106.55	104.38	104.15	103.08	105.8	107.96	106.59	106.59	103.87	105.27	108.19	105.22	104.69	104.5	104.3	104.06	105.47	106.32	105.39	104.39	104.18	104.41	104.9	105.73	106.08	105.89	105.71	105.38	107.84	106.18	106.07	106.15	104.77	106.66	106.23	106.92	106.97	104.94	105.92	105.58	105.24
105.43	105.76	104.24	105.3	105.3	106.86	106.16	105.28	102.8	107.05	106.21	104.86	105.51	104.05	102.75	105.34	104.61	103.56	105.7	107.29	103.23	107.24	106.69	104.1	108.79	107.27	107.25	103.94	104.83	107.97	105.4	102.09	103.66	102.75	109.74	102.74	105.16	108.87	107.12	105.63	107.32	105.57	108.72	104.04	103.01	106.66	104.54	105	108.09	105.25
106.08	105.58	104.11	104.19	106.42	105.01	103.7	106.04	106.11	108.05	108.56	106.11	104.27	104.49	108.87	107.17	108.9	105.2	105.31	106.9	105.54	102.24	103.08	104.36	107.06	109.37	105.28	104.25	107.1	105.74	108.23	104.32	106.39	107.17	103.87	105.97	105.89	108.38	107.45	103.83	106.66	105.81	106.8	105.24	103.72	101.29	105.14	104.45	105.08	103.81
107.79	110.84	106.31	109.01	110.19	109.31	108.6	109.75	108.41	110.61	109.18	108.26	109.08	108.91	113.01	113.32	108.32	109.28	108.25	108.46	112.59	115.01	111.29	110.73	108.78	109.43	111.59	106.14	112.38	110.13	108.01	111.22	108.42	110.08	111.61	108.98	106.18	112.17	108.51	111.48	109.92	110.33	112.3	106.33	111.18	108.89	108.96	109.37	108.65	108.21
113.84	112.13	114.64	114.89	113.86	113.49	116.6	112.13	112.37	114.01	111.1	115.58	112.74	111.82	111.38	110.98	110.52	111.83	110.84	110.09	110.84	111.46	112.75	113.58	115.31	114.21	113.38	113.37	112.95	113.84	111.82	113.17	115.42	109.28	112.13	111.58	111.46	114.49	113.45	113.71	114.3	111.5	114.55	115.58	111.88	113.53	113.86	111.51	112.78	113.14
105.62	103.91	104.44	105.12	104.09	101.63	104.59	102.95	104.82	106.13	107.12	103.91	104.33	108.23	105.56	101.83	103.83	101.24	100.93	103.19	103.46	108.66	101.92	102.85	105.3	103.8	105.52	106.65	106.7	102	106.94	102.14	107.38	104.19	106.25	102.38	104.25	103.41	105.02	104.85	106.47	104.48	108.04	106.39	106.94	104.61	105.36	102.31	106.27	106.78
111.95	112.58	115.36	110.69	112.11	112.32	113.7	113.02	111.65	111	112.26	110.84	116.82	111.73	112.94	111.68	113.39	114.01	114.95	112.96	109.49	113.53	109.72	111.34	112.22	114.22	113.12	113.15	112.49	116.74	111.63	114.65	111.41	111.01	112.04	113.64	111.16	112.35	112.14	112.74	116.07	114.09	110.84	113.33	114.53	114.58	113.9	113.88	113.94	114.42
107.53	107.21	109.08	104.48	108.14	102.81	105.65	104.6	108.28	103.75	105.65	108.08	107.36	105.83	105.34	105.34	106.09	107.33	105.83	102.2	108.2	101.76	106.6	102.69	106.4	105.63	104.4	104.01	107.7	104.97	106.34	106.95	107.7	106.6	109.08	106.38	108.13	106.17	106.46	104.88	105.53	107.47	105.44	104.77	110.2	105.18	104.69	107.15	107.16	106.47
104.24	103.35	105.77	106.38	106.55	105.33	104.81	103.63	108.14	105.72	106.2	108.06	105.46	106.28	105.09	106.6	105.03	104.55	108.46	107.26	108.26	103.47	109.4	106.56	105.27	107.98	103.81	106.59	107.11	108.03	106	105.82	104.9	106.17	107.77	105.74	105.71	107.26	104.16	109.65	102.97	107.11	105.52	102.77	108.78	110.38	106.95	107.28	104.82	105.72
107.38	105.63	105.25	105.94	104.59	106.03	103.97	105.21	108.59	103.29	106.94	100.62	106.01	104.66	105.71	107.65	103.91	104.62	107.2	109.09	105.99	104.35	105.16	105.58	103.58	102.92	107.34	103.36	104.83	105.09	106.17	107.22	104.01	106.84	107.29	107.56	103.04	105.76	105.78	108.26	106.7	103.92	109.51	103.09	108.13	108.09	104.63	105.13	102.77	106.8
107.66	108.61	108.03	108.07	106.37	103.46	105.25	107.21	106.72	105.07	108.67	108.32	107.49	103.58	107.48	108.3	108.62	105.61	106.35	102.83	102.96	104.96	100.61	106.21	104.29	104.79	106.13	106.41	104.72	104.43	106.57	107	106.72	106.12	107.48	106.68	105.37	106.48	103.29	106.62	107	108.05	104.64	107.3	107.75	104	103.74	105.3	103.63	105.33
106.23	106.14	106.99	106.06	104.82	102.3	106.57	105.04	107.64	108.59	105.52	104.93	107.94	110.21	105.46	105.86	105.91	102.94	108.25	108.16	108.08	107.57	106.53	104.56	106.27	106.85	106.95	107.07	106.04	107.2	109.26	107.51	106.75	106.09	101.77	107.25	104.78	105.79	105.33	105.87	106.11	107.35	103.96	108.55	108.52	104.06	108.37	107.85	107.72	105.98
113.9	114.69	112.38	110.65	111.28	112.8	113.34	110.33	109.58	115.26	113.92	110.92	112.14	110.93	114.2	110.86	111.08	109.11	113.87	110.45	114.65	113.74	109.09	109.57	114.23	111.92	110.87	114.41	111.19	112.09	115.35	115.2	111.92	116.51	111.11	117.29	114.12	113.33	108.62	113.05	112.24	112.52	111.43	114.55	110.54	114.81	116.52	109.65	111.76	113.86
103.96	106	106.35	102.48	106.63	106.47	103.93	104.92	106.53	105.1	106.83	105.25	106.66	105.86	102.69	107	102.47	103.92	104.78	103.36	103.19	104.23	104.91	105.02	104.72	107.22	106.53	101.8	104.19	103.26	105.49	103.7	108.35	105.29	102.74	105.48	100.2	104.97	107.03	102.93	102.79	105.88	104.73	105.19	102.71	103.74	104.72	104.51	105.75	104.49
108.04	105.69	101.85	106.96	109.77	106.37	108.15	104.27	109.94	105.93	106.32	104.14	103.79	103.71	108.2	106.1	105.94	104.69	105.95	106.08	106.45	103.8	107.73	108.83	106.21	105.67	106.41	107.39	103.05	106.02	107.5	106.97	105.66	102.63	102.06	105.2	106.99	106.4	106.55	103.05	104.72	105.42	103.39	106.77	104.65	106.1	104.52	101.72	107.72	104.79
103.43	101.85	102.4	97.996	101.71	98.901	101.05	97.356	103.27	96.512	99.472	103.47	101.64	104.05	101.29	98.952	104.09	100.6	100.44	103.38	105.17	98.398	99.651	104.47	99.412	99.445	101.09	102.19	102.12	103.22	100.21	103.65	98.075	99.809	101.77	103.83	103.56	102.45	100.5	99.865	99.494	99.991	100.11	101.88	100.59	101.62	100.04	99.114	104.85	100.94
107.89	104.96	106.12	108.64	106.82	106.66	103.93	108.7	106.66	106.87	105.56	106.25	105.28	104.23	103.7	104.46	105.73	105.3	106.18	105.7	106.67	105.9	107.88	106.31	105.56	104.85	105.58	102.82	103.55	102.75	103.51	105.4	104.4	104.66	105.72	104.85	101.55	106.24	105.63	107.93	104.33	107.73	107.54	108.54	106.38	104.17	102.33	106.95	106.5	103.02
115.25	116.39	119.59	117.5	117.1	115.96	114.16	117.19	117.76	116.85	118.85	117.38	117.89	119.21	120.98	119.14	115.89	116.37	117.56	115.72	114.95	118.27	121	117.77	119.68	119.83	117.66	118.19	117.7	116.23	120.22	117.51	119.69	114.94	117.08	118.1	118.85	117.2	119.56	114.64	116.05	116.19	117.79	115.45	118.74	119.93	118.83	118.93	116.4	117.89
99.668	101.48	101.91	100.37	97.806	99.812	98.264	98.104	103	97.492	99.867	101.87	100.04	100.96	101.41	100.13	100.24	99.426	99.158	100.97	97.631	96.923	100.5	99.42	98.995	102.1	100.77	98.29	101.17	101.86	102.29	100.24	97.559	98.804	99.58	103.75	103.07	99.882	99.967	99.236	99.827	100.26	100.01	99.456	101.76	98.938	99.381	97.204	99.266	101.9
104.52	104.12	107.14	101.91	102.59	100.12	102.39	103.51	101.87	100.99	104.43	104.6	101.8	103.96	104.24	103.66	105.47	104.05	103.31	104.27	104.56	103.77	103.66	106.57	104.43	103.12	104.54	102.96	104.5	104.79	100.56	104.72	103.48	106.55	106	107.09	103.78	103.58	103.61	101.69	105.21	102.61	103.27	102.33	104.11	106.83	107.4	105.43	107.63	104.45
106.24	104.41	105.61	107.7	104.91	106.01	106.51	103.47	106.44	106.4	103.28	109.32	107.34	108.79	106.29	109.09	107.63	104.58	103.66	107.58	105.04	103.52	103.78	105.2	103.12	103.75	107.89	103.5	109.75	107.03	107.15	107.41	104.62	106.46	106.01	104.87	105.23	106.18	106.09	107.38	103.74	109.8	107.74	106.54	106.3	103.35	106.75	106.66	106.26	104.22
106.74	105.27	106.55	106.6	107.14	103.17	105.81	106.56	107.61	105.46	102.33	105.49	105.23	109.8	108.94	109.59	105.79	109.86	108.59	100.83	106.93	109.68	101.53	106.84	107.42	106.72	106.09	102.98	109.82	106.22	108.76	107.67	104.45	108.65	107.14	101.11	107.92	105.88	105.9	105.26	104.61	103.77	104.06	109.1	105.53	105.76	106.45	105.39	104.6	108.18
114.88	111.84	110.65	112.99	115.43	110.51	115.46	111.45	108.37	111.48	115.57	112.28	111.97	111.64	109.71	111.24	113.08	111.18	112.42	110.31	111.6	113.05	110.22	113.23	111.13	110.61	111.97	110.49	109.43	110.62	112.36	113.55	113.23	111.02	111.96	110.88	111.36	114.25	111.25	109.43	111.3	108.92	113.44	112.63	113.29	110.85	109.89	112.1	111.86	111.65
103.07	105.86	105.33	106.88	108.2	104	105.14	106.12	106.89	109.68	104.21	109.05	107.25	108.13	104.06	109.2	103.55	107.36	107.89	105.57	109.4	106.32	106.59	108.84	105.38	107.33	106.18	105.53	106.98	111.08	103.48	105.36	105.88	106.62	109.14	106.04	107.9	104.65	107.2	108.62	106.86	103.33	103.57	106.08	106.92	104.69	103.62	104.63	107.12	105.63
99.793	97.122	101.67	99.771	100.06	99.972	100.24	96.73	100.74	95.408	100.72	100.21	99.438	97.048	98.881	97.726	99.38	100.06	99.223	100.28	99.733	98.637	101.16	100.34	100.34	99.18	97.425	96.556	98.728	101.21	97.407	96.604	99.677	100.02	100.83	102.82	101.47	98.292	103.16	98.151	99.358	100.64	99.057	100.26	96.428	99.743	97.268	100.55	100.47	97.276
106.32	99.754	103.45	101.64	103.35	104.74	104.93	105.22	104.3	104.86	107.13	103.36	104.3	102.71	103.29	104.54	104.95	103.67	104.33	106.18	105.95	106.35	103.85	103.37	104.65	102.06	102.17	101.83	104.28	102.52	104.28	105.4	101.65	101.71	104.29	105.5	104.35	104.17	104.27	104.12	102.05	102.84	104.36	102.82	103.74	103.63	104.27	101.53	104.72	100.59
107.27	105.39	106.63	107.07	108.16	109.19	107.43	105.9	106.31	107.56	108.56	107.64	106.72	104.04	105.12	108.95	107.49	105.76	107.4	105.61	104.43	101.58	108.77	107.95	104.13	106.56	107.94	106.76	106.3	104.4	104.77	107.32	103.23	105.85	106.08	106.19	108.28	104.75	102.4	103.23	105.41	106.53	106.22	105.41	111.09	107.02	103.43	110.02	109.79	106.52
103.37	107.4	105.68	102.77	106.88	105.4	104.02	108.14	106.38	104.6	106.44	106.29	107.04	104.95	105.7	103.85	107.03	104.65	107.1	103.02	108.78	106.7	108.22	107.26	108.67	107.72	110.08	104.2	106.16	106.68	105.78	107.43	108.79	106.98	105.05	106.93	104.88	109.29	108.22	107.17	108.19	105.17	104.85	104.68	105.7	106.76	107.11	108.69	102.53	106.33
116.02	111.62	111.62	111.95	111.2	111.08	112.37	112.22	113.73	113.82	114.02	113.37	111.19	111.85	112.47	111.7	111.87	111.05	111.36	111.45	109.93	113.12	112.62	113.97	109.61	111	110.8	110.89	116.37	110.92	114.35	109.8	111.62	112.74	109.96	113.5	112.41	113.14	115.95	110.49	111.28	111.08	109.77	112.11	110.87	112.87	111.63	110.39	112.18	108.23
107.72	106.32	102.76	103.88	107.25	105.37	104.65	106.01	105.12	102.25	109.52	104.94	101.16	105.81	106.25	102.07	105.44	105.37	105.3	107.85	105.11	105.42	103.72	109.01	102.78	107.57	105.68	105.02	105.88	104.35	107.84	106.87	102.53	105.95	106.15	103.65	104.83	107.2	105.38	107.31	101.8	105.21	107.3	107.17	105.25	104.25	105.47	100.59	104.95	105.43
96.536	99.6	95.058	100.56	100.79	101.03	101.04	97.577	96.487	97.945	98.54	103.47	99.426	99.676	99.611	97.395	101.21	100.8	101.82	101.91	99.483	100.28	99.384	99.346	101.18	100.53	102.12	100.4	99.475	99.541	102.65	98.202	101.08	100.59	99.309	99.674	102.28	100.86	99.56	99.873	98.652	100.38	98.353	99.507	99.859	97.029	100.79	99.626	100.7	100.56
105.06	105.26	107.88	105.63	107.5	107.88	105.86	106.88	105.63	107.72	106.33	106.33	106.02	108.4	104.9	107.89	105	107.53	106.09	103.89	109.41	107.28	106.04	105.01	107.13	109.87	106.31	106.46	105.2	107.94	111.32	107.34	106.08	106.59	103.72	101.02	106.15	107.44	106.71	107.77	106.69	105.48	103.82	107.46	105.15	108.84	107.84	103.22	106.98	108.04
101.63	104.84	105.22	106.9	103.07	104.19	110.43	105.43	105.56	107.57	104.47	104.85	102.53	106.24	104.45	104.6	107.91	106.77	109.14	107	105	104.96	105.84	105.66	111.58	104.19	104	105.9	106.29	106.56	105.99	101.86	104.15	105.8	107.56	104.95	104.87	106.41	108.99	107.43	105.24	104.68	106.2	105.66	102.53	107.16	108.41	107.23	102.94	106.53
108.05	107.05	107.28	105.9	107.41	107.27	106.11	105.53	102.41	105.98	106.74	103.1	105.73	106.43	104.58	107.69	107.24	106.3	108.94	105	105.41	103.44	106.36	104.52	103.33	107.23	107.89	106.46	103.29	104.9	107.26	104.66	106.9	100.67	105.31	110.15	104.56	105.15	107.33	107.77	107.65	105.31	106.44	105.6	109.86	107.08	102.99	108	103.8	109.32
104.97	105.97	105.55	104.34	102.57	104.66	103.26	102.47	106.94	103.88	104.67	103.28	104.55	105.49	102.4	102.81	102.07	104.31	105.29	104.6	99.863	107.34	103.22	102.31	104.39	103.17	106.97	105.07	104.06	106.96	101.25	102.44	106.74	104.14	103.58	103.03	103.78	104.19	104.07	104.45	104.48	104.47	103.37	103.51	104.21	103.42	102.28	104.89	102.42	103.67
106.78	112.39	108.85	106.63	107.34	111.18	110.28	109	109.16	108	112.76	110.81	110.82	110.6	106.58	110.7	111.97	109	107.33	108.6	111.98	109.58	109.38	108.39	108.39	110.02	110.92	109.34	109.51	109.96	109.89	112.44	106.32	108.59	110.43	109	109.31	108.34	109.51	107.92	110.75	109.34	109.6	109.89	109.76	111.49	106.22	111.14	109.36	108.41
112.91	111.28	113.25	109.79	111.5	110.95	112.42	114.88	114.64	110.98	113.73	115.15	112.41	112.58	112.46	115.14	111.18	113.23	111.06	112.65	111.65	110.11	112.15	112.05	113.21	112.33	114.16	111.81	112.06	113.32	111.27	112.35	110.97	114.94	113.82	115.77	113.31	112.59	111.98	113.65	114.6	111.78	112.37	112.34	114.68	109.5	112.56	115.92	112.02	110.37
100.31	100.33	101.95	101.01	99.564	98.055	99.117	98.678	96.939	99.306	100.32	100.63	98.348	101.31	102.29	100.11	99.521	102.71	97.695	98.783	101.26	101.3	97.906	98.807	100.71	99.903	96.464	100.86	100.87	99.354	102.44	101.7	99.515	97.534	98.95	96.951	98.326	98.891	98.145	101.6	101.49	99.077	100.43	100.02	98.345	100.26	103.62	99.996	101.55	100.16
111.86	112.62	108.1	111.9	112.33	107.89	110.79	111.22	109.45	111	112.95	112.04	111.41	112.66	108.85	112.78	111.52	113.61	111.6	113.35	115.45	112.85	110.36	114.72	113.09	111.88	113.63	111.02	112.61	111.24	113.4	112.26	110.89	112.98	112.01	111.84	110.88	115.47	111.29	110.7	110.21	112.5	110.36	111.1	108.24	110.97	114.97	111.29	113.35	115.4
100.07	99.658	100.87	100.81	100.31	100.3	99.671	99.415	98.569	97.829	102.46	99.941	102	100.72	99.72	99.024	98.917	100.72	99.631	99.363	102.09	97.712	102.1	98.555	101.09	102.28	102.97	98.878	98.883	101.66	98.116	99.459	98.618	98.231	99.684	102.33	98.945	100.43	98.933	101.21	96.324	100.75	101.31	102.66	98.262	98.133	102.84	98.492	97.594	101.07
106.42	109.12	104.41	105.1	106.68	106.57	105.08	107.64	108.45	106.77	107.49	104.44	105.31	107.5	107.99	110.39	106.69	103.8	106.56	107.02	105.15	107.04	108.94	106.37	108.6	110.18	104.58	101.32	108.01	106.81	106.44	108.96	103.76	108.52	108.5	108.29	108.28	110.27	107.01	109.64	110.17	106.89	108.12	105.22	103.85	104.79	110.5	108.41	105.45	106.49
107.18	106.13	105.93	106.62	106.13	105.5	104.76	104.07	104.57	105.67	104.29	102.25	109.48	105.24	104.04	107.31	106.65	106.58	104.82	104.74	106.54	102.5	104.08	105.99	108.15	110.3	105.04	105.98	106.67	105.6	103.74	107.36	105.87	104.82	103.36	102.45	104.84	105.91	104.65	104.81	105.44	106.26	103.37	104.5	104.92	105.45	107.97	107.49	103.62	104.5
117.85	118.95	118.28	116.46	117.54	118.56	117.2	116.84	116.34	119.3	119.3	117.03	116.12	117.17	118.62	119.22	115.65	118.54	121.46	115.22	118.06	117.94	118.68	118.49	115.54	118.3	118.51	117.4	120.8	118.5	117.43	116.77	115.16	116.38	115.5	119.25	119.22	116.84	115.39	117.59	117.62	122.42	118.53	116.41	118.44	116.96	116.56	120.24	114.96	117.53
99.053	102.79	100.62	99.532	98.352	101.38	100.92	103.46	98.891	103	98.772	103.67	103.19	102.34	100.85	97.569	99.085	102.52	102.09	99.585	97.696	99.768	104.41	101.85	99.484	101.25	100.82	100.44	102.55	103.21	101.34	101.25	99.687	98.828	101.44	100.24	96.31	99.856	101.53	102.94	99.472	102.13	100.81	100.29	100.14	101.27	100.78	97.151	101.72	102.69
101.28	99.765	100.42	101.33	98.465	102.25	102.1	101.07	101.89	101.1	99.944	101.9	99.934	102.37	98.328	100.83	98.864	95.982	99.512	101.66	102.99	97.601	101.3	99.139	102.52	98.814	99.624	98.687	97.343	102.8	101.26	98.506	102.28	101.37	100.35	100.23	99.91	99.269	99.236	100.3	96.342	98.234	100.7	103.16	97.845	99.191	98.935	99.318	100.54	99.413
103.24	103.91	102.01	102.72	100.62	104.87	103.07	102.89	103.8	103.79	107.23	102.31	105.72	104.33	104.17	105.22	102.38	107.07	101.66	103.4	105.05	108	103.96	104.36	103.28	107.39	104.93	103.6	104.81	107.74	105.72	104.24	102.96	104.89	105.24	101.81	103.91	102.84	103.23	102.15	104.27	102.41	105.74	105.08	102.61	102.02	104.92	104.03	105.83	105.72
111.47	110.54	109.91	108.14	112.77	111.82	110.58	109.14	112.35	112.74	108.6	111.03	109.28	109.16	115.75	112.15	110.57	112.82	110.49	110.47	109.34	110.78	111.9	112.65	112.87	113.1	113.93	111.76	112.57	115.11	113.04	112.69	111.71	110.38	111.31	111.37	111.06	114.15	114.06	112.91	110.72	113.77	109.3	111.59	110.4	110.85	110.98	109.62	112.79	114.44
105.51	107.02	104.39	105.06	106.86	107.47	105.94	104.27	108.42	104.82	109.37	105.93	107.2	107	105.49	110.05	108.69	104.84	107.76	103.28	105.27	107.17	110.05	106.94	105.69	106.62	108.74	105.26	107.56	106.79	106.21	104.67	106.42	108.68	105.2	106.05	107.66	109.84	107.47	103.58	106.76	107.11	108.9	104.05	105.08	105.04	105.01	106.07	106.66	105.57
105.98	105.01	105.23	107.65	104.88	103.82	105.13	107	106.47	107.94	105.65	104	104.04	110.41	105.98	104.12	106.52	104.91	107.06	105.99	106.99	105.17	104.67	106.21	103.76	105.6	106.85	104.3	105	106.12	105.3	102.38	103.53	104.52	105.35	103.93	105.22	106.01	104.91	104.49	104.9	105.11	103.56	105.41	103.31	104.51	106.19	105.85	108.06	106.58
111.91	112.71	112.92	109.83	110.05	112.73	110.19	111.91	108.08	112.41	109.58	113.35	110.87	112.6	110.19	110.41	113.3	110.65	112.69	113.85	110.5	109.38	109.39	114.1	110.23	109.84	114.8	111.71	113.8	112.58	112	113.21	108.93	110.99	112.1	113.22	113.37	106.19	113.33	109.37	111.7	111.25	113.87	114.46	112.22	108.35	112.66	110.02	111.08	109.85
108.73	103.92	108.13	106.78	105.74	106.8	109.91	107.47	108.97	105.61	106.54	106.92	106.43	106.87	104.23	106.37	105.61	104.68	104.17	108.01	106.74	108.84	110.77	103.63	105.42	107.62	109.26	107.57	106.7	104.93	106.16	108.63	108.05	109.34	105.56	104.8	108.43	107.97	104.67	107.55	104.36	108.81	106.93	106	107.96	107.43	105.56	107.96	105.56	104.65
103.04	103.65	101.83	103.97	106.09	107.85	105.48	105.64	108.4	104.1	103.83	105.61	107.14	105.08	103.24	107.6	107.44	105.5	105.95	107.84	103.54	101.99	102.84	103.18	107.21	104.38	107.2	107.22	104.79	105.41	106.66	104.63	105.21	107.3	105.25	104.15	103.57	105.39	107.34	105.53	106.89	108.31	103.5	107.35	107.2	106.7	103.26	106.6	104.91	106.63
111.65	113.19	108.37	108.03	111.53	106.6	109.52	109.69	112.84	110.52	114.33	110.64	111	114.41	110.63	108.84	111.67	108.35	113.35	111.6	113.51	112.27	111.72	113.08	110.53	110.68	111.73	114.25	113.01	111.66	113.46	113.42	112.14	109.29	110.76	109.85	110.29	113.9	113.56	114.91	109.41	110.37	109.89	111.17	112.03	110.92	111.67	112.44	114.39	109.99
102.62	105.06	103.63	102.31	105.45	105.72	106.56	101.93	102.9	105.15	102.25	105.82	107.72	105.84	103.55	107.29	105.84	106.36	102.83	106.03	105	104.89	107.55	100.15	101.66	104.9	105.87	106.84	107.44	105.14	106.74	106.58	106.89	105.56	109.26	107.56	105.61	103.07	106.31	103.75	101.28	105.42	105.22	100.28	104.9	103.74	106.07	104.56	103.25	103.57
102.94	102.94	105.33	106.4	107.74	104.86	107.77	102.44	102.14	106.8	104.78	106.09	105.54	107.62	105.14	106.14	105.44	105.48	105.34	107.04	105.57	101.47	104.87	109.64	103.19	106.85	104.21	100.96	104.5	107.11	105.48	104.94	105.32	106.24	109.8	106.38	103.68	106.64	103.38	103.12	105.17	103.61	105.07	103.02	102.54	104.95	105.09	104.29	102.81	108.13
103.81	104.93	107.25	103.44	105.84	104.3	108.04	104.86	105.54	103.24	106.05	108.47	104.72	105.91	104.57	107.55	107.06	106.74	102.88	106.28	107.27	107.37	103.73	102.72	104.26	108.03	106.18	104.38	105.5	107.78	106.92	106.38	108.22	108.2	107.35	106.13	104.3	104.6	102.9	105.16	105.25	108.23	108.1	106.2	105.28	103.39	105.53	103.21	107.77	107.89
107.52	103.85	104.48	105.67	105.67	104.97	107.11	110.12	107.36	105.87	104.23	107.13	106.2	105.66	107.73	106.06	104.73	103.22	104.28	105.83	107.56	106.86	104.59	102.36	103.95	107.52	107.72	104.39	108.2	106.21	105.27	105.47	103.63	106.08	107.6	104.85	104.2	105.4	106.17	105.67	104.83	106.11	104.97	103.72	106.88	103.61	106.82	104.56	109.14	106.65
106.45	103.13	106.35	105.52	103.29	105.34	105.65	105.6	101.92	104.04	103.41	103.35	102.59	105.99	103.42	106.42	104.96	105.84	104.41	103.42	105.55	105.34	103.48	106.89	104	109.05	103.74	107.53	103.41	104.7	104.9	101.75	106.13	103.57	103.27	101.98	106.79	104.51	105.87	104.27	102.38	102.25	101.19	105.79	103.26	104.16	103.73	104.01	103.31	103.49
118.3	119.78	119.58	114.31	115.36	113.44	113.37	115.43	114.75	118.96	116.51	112.36	116.69	117.28	117.54	113.14	113.67	113.98	117	115.33	117.2	118.16	112.81	114.24	115.34	116.14	119.04	116.02	113	120.48	113.9	117.43	115.73	114.42	115.52	116.04	115.69	113.86	116.18	111.1	116.35	114.06	113.24	116.3	117.88	113.86	112.78	116.05	117.92	117.16
106.14	104.44	105.74	102.29	105.81	104.03	107.1	102.64	105.64	104.82	101.11	104.81	105.09	102.09	106.43	107.67	106.13	105.14	104.81	104.95	105.07	102.29	106.23	106.78	105.62	107.63	102.16	104.17	103.22	105.65	104.09	107.21	103.56	104.96	106.06	107.83	102.86	107.09	104.69	106.29	101.93	106.16	105.09	105.13	108.14	105.72	106.12	104.41	107.21	103.34
106.36	105.96	105.58	105.9	104.19	104.42	105.04	106.94	106.88	108.1	104.39	105.16	104.22	102.86	107.27	105.98	105.17	108.2	106.89	105.65	106.69	104.26	103.54	103.66	104.62	103.77	105.6	107.02	107.85	106.66	107.51	104.6	107.36	104.03	107.78	107.33	109.01	105.22	103.92	106.25	105.06	101.88	105.97	105.87	108.32	105.96	106.14	104.31	104.25	103.46
107.94	109.67	111.65	111.58	107.39	109.62	106.36	107.25	109.75	106.07	106.37	108.55	111.2	110.98	107.25	110.08	108.7	109.39	113.65	110.67	110.39	110.17	110.03	106.31	110.68	110.75	110.42	108.24	109.29	112.47	110.15	110.39	107.87	108.29	110.09	109.95	108.28	110.08	113.03	110.18	113.44	110.82	108.19	109.56	110.06	109.19	109.85	112.77	113.4	110.73
105.81	104.7	108.24	108.8	109.41	108.33	104.88	108.07	106.27	105.75	107	108.74	109.47	106.69	107.59	106.59	107.84	108.66	103.98	107.69	107.2	105.08	107.1	104.15	104.54	105.97	107.54	103.26	107.41	107.67	105.11	109.16	109.1	107.77	105.09	106.83	108.27	108.19	107.05	109.93	105.47	108.95	107.64	106.97	107.76	107.66	104.06	109.38	109.14	106.9
103.38	103.62	103.92	107.28	103.52	103.33	106.03	103.51	105.82	103.04	105.13	107.19	105.81	106.12	102.6	105.69	105.26	108.27	106.35	104.46	108.74	106.98	102.05	103.81	105.16	106.9	104.33	106.59	103.69	106.02	102.65	106.94	107.39	106.45	105.76	108.73	103.49	107.58	107.62	106.52	102.28	107.05	105.95	106.33	104.49	104.89	106.97	104.8	105.58	105.94
105.04	106.02	105.37	107.16	108.17	108.08	104.6	105.39	105.89	104.2	106.69	104.54	104.41	104.92	103.79	104.49	105.88	104.08	106.37	104.28	107.06	108.58	103.87	108.68	104.89	106.98	103.63	106.75	107.27	103.95	101.62	105.63	105.31	104.8	103.75	106.23	109.43	106.07	105.17	105.06	105.87	103.72	103.75	103.98	106.48	105.72	105.24	104.96	106.35	105.56
109.85	109.82	110.28	106.66	109.38	112.27	109.43	110.35	111.43	110.03	109.96	111.07	109.94	111.18	110.39	111.73	112.3	109.71	114.02	109.79	112.4	110.42	108.44	111.49	111.24	110.47	111.95	112.68	109.58	110.73	109.08	110.88	110.91	110.75	110.43	109.29	111.11	109.09	112.35	111.73	111.39	110.85	113.46	112.63	109.38	111.5	111.05	112.28	112.9	109.06
110.42	111.83	112.27	110.61	112.43	111.55	112.46	112.18	112.74	111.29	112.99	112.88	111.83	113.4	111.16	112.52	109.41	112.58	112.46	109.23	109.32	108.81	112.9	110.55	113.97	107.13	112.89	111.61	111.39	113.35	111.83	112.28	110.78	111.13	113.13	111	111.98	111.22	111.42	112.21	113.42	108.24	112.63	112.84	111.99	110.82	109.3	114.71	115.22	112
106.03	106.8	106.41	106.22	103.45	105.18	106.63	104.94	103.76	107.63	106.2	107.48	103.91	107.71	105.03	108.86	101.85	105.45	106.23	103.76	106.92	103.31	105.36	107.06	106.98	107.7	108.57	104.42	107.16	103.61	108.28	105.03	103.88	104.38	105.68	108.19	106.65	103.85	103.23	103.27	105.69	104.94	104.64	105.84	107.31	104.39	103.38	106.87	105.18	105.01
109.67	111.88	110.47	112.62	110.4	111.23	113.1	114.47	115.98	109.65	109.88	112.57	110.78	112.41	115.88	113.02	110.91	111.43	112.34	115.2	109.32	111.25	112.62	116.41	112.72	110.35	111.87	110.86	109.72	111.48	115.16	112.43	113.38	116.28	115	112.81	109.99	113.31	109.89	111.38	109.62	109.2	112.48	112.09	110.92	114.03	112.98	115.06	108.18	112.96
110.4	108.84	109.92	106.69	109.03	112.45	111.82	110.78	110.16	110.62	110.58	112.14	112.24	110.83	109.05	108.33	111.34	110.19	107.91	111.11	109.25	112.15	108.67	109.14	110.69	112.49	108.96	110.75	110.04	108.66	110.15	109.01	110.97	110.39	112.83	105.04	110.05	109.37	110.37	109.29	109.49	106.4	108.12	111.39	108.86	109.51	108.77	110.17	109.12	104.39
114.53	115.96	119.33	120.65	117.12	116.17	115.96	117.15	118.35	115.51	116.2	114.68	116.03	117.36	118.92	115.48	115.5	116.26	118.78	113.74	116.64	114.43	116.9	117.89	116.7	118.94	117.27	116.47	117.05	117.95	118.21	115.57	117.65	115.11	116.19	115.08	116.27	115.89	112.87	113.95	116.39	120.19	117.82	117.99	119.01	114.08	113.55	116.18	116.47	114.66
105.28	103.13	105.9	106.25	106.63	104.99	106.43	107.28	107.51	105.44	104.99	102.24	102.86	104.36	103.06	105.03	103.87	104.76	105.67	104.97	104.13	105.69	104.04	104.83	106.63	106.37	103.78	105.3	105.52	107.77	103.34	105.81	105.44	101.25	107.5	103.84	103.84	104.17	106.57	104.95	104.08	104.37	103.06	104.27	104.66	106.91	103.04	104.87	105.59	104.07
112.02	109.14	113.28	109.71	112.91	110.8	109.97	111.1	110.66	109.83	115.31	110.93	109.94	113.27	112.87	110.21	109.57	110.59	106.46	110.95	114.4	112.81	110.01	112.45	113.1	114.07	110.07	109.36	111.02	111.65	111.02	114.81	114.33	110.86	110.15	112.25	108.76	112.52	110.9	113.37	111.69	109.65	112.99	112.09	111.77	112.95	111.65	110.98	110.6	114.5
112.33	111.66	110.14	107.61	113.52	109.1	109.67	110.22	110.63	111.14	112.82	109.97	107.26	108.39	107.41	110.79	112.03	108.58	111.21	109.68	110.76	111.06	112.57	109.51	114.84	109.94	110.54	111.86	110	113.9	111.97	106.2	113.04	112.09	108.74	109.67	110.04	111.44	110.29	111.96	110.73	111.6	112.42	111.65	110.39	108.01	109.8	112.37	112.91	109.34
110.6	114.72	109.75	110.75	115.04	111.03	107.43	112.46	111.86	111.83	111.87	111.96	110.9	110.67	111.89	112.19	110.88	113.04	111.45	111.57	113.88	112.87	110.02	107.1	113.09	112.43	112.52	112.92	110.08	109.78	113.55	116.98	108.91	107.2	112.6	110.34	112.51	112.45	111.43	112.59	114.15	113.59	109.41	110.71	109.44	110.4	112.74	112.66	110.3	111.12
106.97	109.73	106.99	104.12	108.4	108.74	106.39	107.22	106.99	109.31	106.64	106.73	110.92	105.45	105.37	108.3	107.31	102.96	105.95	107.8	107.03	109.57	105.24	106.4	108	107.1	106.33	105.25	107.42	105.72	104.05	108.29	106.22	109.84	105.42	105.72	108.17	108.78	106.08	105.71	110.9	107.24	106.27	108.07	107.5	108.07	105.39	106.43	105.1	105.49
110.96	112.19	110.51	111.08	108.92	114.91	111.36	112.26	107.69	113.03	111.5	109.6	111.62	108	111.28	108.46	111.67	112.76	108.47	111.8	111.73	113.77	108.66	114.63	109.45	111.03	112.32	110.51	109.57	112.57	110.19	114.1	109.4	106.98	112.99	111.37	110.27	109.94	111.28	107.72	112.4	109.08	108.6	112.54	108.68	110.22	113.24	110.24	112.78	112.9
109.94	110.98	108.4	111.92	109.84	113.06	111.42	109.41	113.45	113.11	109.89	108.79	107.92	109.16	114.12	108.98	111.61	110.53	109.76	111.94	108.33	109.86	109.78	109.7	113.03	115.02	109.32	111.64	112.27	109.63	110.36	111.91	112.6	110.46	111.41	110.12	110.38	111.64	112.6	113.76	109.35	113.21	112.3	107.38	112.15	115.04	110.73	108.19	112.79	108.97
111.71	109.8	112.29	112.5	110.2	112.92	111.49	110.18	111.06	115.27	110.39	113.1	112.13	112.32	110.89	109.62	115.11	114.93	111.3	110.72	113.3	115.91	114.8	109.61	110.85	111.47	113.24	111.84	110.28	112.57	111.95	111.5	110.17	109.66	111.58	111.61	106.98	111.92	114.88	111.97	110.98	111.3	110.56	111.99	114.04	112.92	111.89	112.51	110.61	112.53
113.6	112.34	113.66	117	111.63	111.42	106.97	111.79	111.69	111.72	110.47	111.05	110.38	112.08	107.37	109.04	108.24	110.31	116.17	109.18	113.34	114.41	114.19	111.99	113.6	111.81	113.01	111.09	110.57	110.32	111.71	114.68	115.42	110.64	115.92	111.3	113.96	109.11	113.68	114.15	111.94	111.5	110.36	109.81	112.4	109.26	112.16	111.5	111.37	114.01
111.38	112.65	111.88	113.95	112.75	112.07	112.7	112.24	114.46	112.97	112.83	115.07	111.82	113.5	113.33	113	112.87	110.5	114.7	115.33	111.46	113.8	111.59	113.86	114.36	112.52	113.08	114.05	113.48	113.88	114.8	113.87	112.22	115.6	114.7	111.91	108.63	113.47	116.47	112.17	112.52	111.07	111.61	116.42	113.3	112.94	114.76	113.22	112.8	117.33
105.03	103.33	102.13	106.41	104.01	105.07	108.5	106.92	106.15	106.98	101.61	101.34	102.47	106.45	101.81	106.26	103.12	107.14	102.77	105.88	107.14	107.04	105.69	107.39	105.97	107.86	103.64	106.96	108.05	107.51	105.59	106.01	107.27	104.37	106.27	108.12	103.61	106.19	104.43	106.49	107.24	104.34	108.28	107.88	104.7	105.08	106.2	106.7	104.16	104.45
106.06	105.38	107.66	104.04	103.92	103.83	104.24	103.21	102.69	100.87	100.08	103.48	105.18	105.06	105	103.5	106.4	105.89	104.58	105.12	104.82	103.39	107.23	104.34	103.13	105.97	106.13	102.48	104.72	104.21	104.91	105.48	103.44	103.12	103.81	105.87	101.63	104.34	104.09	102.17	105.95	106.48	104.13	106.7	106.08	102.14	106.94	103.91	105.04	103.38
108.15	109.83	111.25	110.88	111.1	110.3	112.94	110.95	108.04	110.41	107.98	109.02	105.98	109.35	109.82	108.72	109.39	111.68	109.97	108.57	108.63	107.27	110.06	110.98	109.39	110.57	110.47	108.89	108.83	109.42	111.58	110.52	107.35	111.08	109.68	110.91	110.22	110.26	107.34	110.8	111.6	108.12	111.85	110.81	106.85	108.73	109.4	109.14	110.73	109.11
117.87	117.94	115.15	116.02	119.16	113.67	117.54	118.34	119.49	117.48	117.04	117.46	115.33	117.55	119.45	118.12	117.29	118.91	114.62	117.95	117.69	115.26	118.79	117.22	118.76	118.15	116.96	120.47	119.66	120.07	115.76	116.23	116.69	117.98	116.66	117.35	115.18	118.72	117.2	116.59	116.53	116.35	115.75	114.82	117.04	116.43	118.14	116.31	114.06	121.16
108.16	109.21	107.62	108.17	107.09	105.74	105.84	105.2	106.11	107.08	109.21	106.55	105.85	106.03	104.41	106.52	104.73	103.37	107.32	105.1	104.31	108.79	108.23	103.46	104.71	106.51	108.03	106.82	107.7	105.77	101.9	105.26	105.45	106.38	108.15	109.59	104.84	106.73	104.11	103	105.84	106.24	107.34	105.57	106.28	104.62	107.84	105.81	106.18	105.35
113.48	108.92	110.04	114.29	110.39	112.7	114.3	109.78	113.38	110.61	112.05	112.52	111.1	110.78	111.09	112.28	112.69	113.21	111.55	111.6	112.69	112.85	114.85	113.48	113.65	112.04	110.16	114.48	110.39	111.4	111.32	112.64	107.62	113.17	113.53	110.54	110.88	113.48	113.59	108.03	111.13	111.25	113.48	111.36	113.76	112.83	113.07	108.22	113.69	113.33
97.923	96.543	98.749	100.85	99.285	96.637	100.85	98.415	101.96	101.2	100.21	99.176	98.98	99.284	102.38	98.649	100.12	95.988	96.484	99.32	98.026	100.68	98.173	100.28	97.193	99.279	100.93	102.08	98.158	98.98	97.464	98.85	96.613	99.913	98.955	97.84	100.81	98.8	96.786	96.629	100.1	98.208	101.58	98.926	98.912	100.04	99.226	99.681	98.442	98.315
102.57	100.07	101.69	99.526	97.135	99.134	98.196	101.42	99.12	102.63	101.48	101.51	98.898	99.533	100.4	101.06	101.58	97.431	97.478	98.902	100.98	98.653	97.544	99.57	96.405	98.747	99.84	98.23	98.287	98.32	102.22	102.04	98.425	99.384	100.98	100.37	99.803	99.623	100.6	102.27	98.097	101.03	101.91	100.72	104.96	98.053	103.19	99.734	99.927	97.752
104.94	103.24	102.81	105.27	106.38	105.25	102.97	104.51	102.89	101.87	102.68	105.13	106.03	102.83	103.17	104.84	102	102.37	104.33	104.14	105.97	103.73	102.89	102.06	104.72	104.35	105.31	104.85	102.23	106.4	106.07	104.77	100.56	103.62	103.84	103.16	102.8	103.56	101.7	105.02	104.15	104.18	103.32	104.66	104.15	101.66	106.56	105.04	104.66	105.06
100.42	99.818	100.71	100.61	101.17	98.626	103.68	102.98	102.54	100.81	100.17	100.43	99.376	100.15	99.343	102.51	99.811	97.834	100.51	97.716	99.45	100.46	99.739	102.66	99.996	100.12	99.004	98.522	100.56	97.517	98.29	99.601	98.013	100.48	97.728	100.08	99.816	98.482	100.47	100.89	99.545	102.03	100.84	100.1	99.186	99.915	97.302	100.05	102.13	100.39
110.31	108.8	108.11	109.65	109.28	106.45	107.58	109.83	110.9	108.49	113.2	110.78	108.74	112.53	107.58	110.57	106.9	109.09	114.16	109.36	109.53	107.49	105.94	112.97	109.49	110.68	110.58	112.07	110.56	110.8	111.73	108.99	107.58	108.98	107.4	110.21	108.33	113.49	110.92	106.87	109.26	108.98	111.24	108.01	107.24	108.72	108.5	111.35	108.6	110.41
111.53	114.22	111.32	112.04	112	114	115.69	112.17	114.22	115.02	112.93	111.68	112.21	111.71	109.8	114.44	108.5	112.3	112.58	113.97	110.12	111.65	112.9	113.38	110.58	109.89	112.68	115.22	113.44	111.83	112.64	112.66	111.88	111.37	110.74	111.26	112.23	113.05	111.7	113.36	112.61	111.59	115.74	113.05	113.53	111.76	110.42	113.88	112.14	113.98
119.06	116.18	118.98	120.77	119.54	113.51	120.02	117.94	116.32	115.75	118.1	116.67	117.68	118.59	115.75	117.51	117.07	119.17	119.25	113.52	120.64	118.66	116.83	120.12	118.81	119.9	116.36	117.92	117.18	117.31	117.78	117.43	117.51	119.51	122.53	118.45	118.47	116.82	117.76	116.43	116.31	118.19	117.23	116.73	118.13	114.85	118.3	117.78	118.79	116.3
114.02	111.63	114.23	111.08	111.17	114.04	114.27	113.07	110.39	109.76	113.91	110.47	115.27	113.08	110.91	110.6	114.36	111.3	112.24	112.39	110.34	110.44	113.37	110.02	110.12	108.86	108.93	115.37	111.39	113.79	112.22	114.22	112.82	112.01	109.67	112.23	111.07	110.87	111.48	112.31	115.55	110.84	111.74	113.57	112.77	108.44	113.06	112.46	113.28	113.7
98.54	98.697	100.17	100.03	101.07	97.59	97.575	95.959	100.37	98.372	103.63	101.97	102.04	99.571	101.86	100.4	99.876	99.14	99.322	101.13	99.153	100.52	101.86	100.56	100.14	100.92	101.21	100.8	102.17	100.79	101.58	101.96	97.977	98.261	100.42	100.09	99.716	100.24	99.542	100.37	100.58	101.51	96.598	98.329	100.85	97.338	97.106	98.528	98.73	100.17
110.32	113.11	111.62	109.88	109.5	108.37	113.76	110.95	110.08	109.9	110.24	105.92	110.43	110.17	110.36	113.12	110.96	107.9	110.03	109.08	112.44	109.37	109.69	113.48	109.13	114.17	108.82	111.95	113.46	113.95	107.82	113.52	109.44	112.52	110.34	108.7	112.91	111.01	110.76	108.91	107.83	106.16	107.19	108.47	109.86	113.55	112.64	107.31	111.38	106.73
110.23	104.76	106.38	105.31	108.18	103.64	108.23	106.46	102.77	105.71	107.39	105.59	106.46	104.13	103.47	102.22	109.63	105.72	104.47	106.53	105.41	104.73	108.33	105.86	107.89	107.35	103.2	106.09	107.03	106.68	107.12	103.24	105.12	105.76	106.13	104.62	106.66	105.57	106.73	107.67	106.58	106.4	105.58	106.86	107.48	107.19	107.59	108.52	108.8	105.43
110.81	110.48	112.45	112.07	115.13	112.16	113.54	111.61	109.11	110.61	110.76	110.38	110.9	112.64	115.16	112.05	109.8	111.95	110.66	108	113.4	110.56	111.5	114.04	111.09	116.06	109.28	112.65	111.28	112.92	114.42	113.55	110.89	113.28	111.5	113.92	114.12	111.27	112.17	112.24	110.45	113.51	115.51	114.66	110.75	111.08	112.49	112.57	112.88	109.46
101.64	98.533	99.98	102.92	98.722	97.51	99.361	98.377	97.791	96.459	97.19	98.746	100.78	101.05	101.75	99.619	101.14	99.662	99.541	99.117	95.175	100.58	101.04	100.09	102.38	98.293	100.09	97.109	98.911	97.988	97.944	96.808	96.871	100.48	99.926	99.83	99.944	101.94	98.652	101.65	99.134	101.76	98.742	99.505	100.64	100.21	99.541	101.6	101.21	99.361
106.91	108.62	104.6	103.86	107.73	103.4	104.95	103.96	105.63	102.33	104.67	104.71	103	102.55	106.13	106.6	103.49	101.43	104.74	107.33	106.02	102.77	105.06	104.06	100.65	102.01	102.37	106.02	104.98	104.02	103.72	104.75	103.98	104.07	106.24	104.72	102.31	100.47	105.55	103.34	103.3	104.07	103.89	104.9	102.59	103.68	104.18	105.74	102.99	104.93
112.01	114.65	114.08	114.47	106.56	111.51	114.11	113.28	112.37	109.8	115.19	112.3	114.06	113.75	112.53	110.76	109.92	111.2	112.35	112.33	114.07	112.23	111.47	113.56	110.02	113.59	109.42	111.91	108.62	110.48	110.13	108.96	112.95	111.6	113.76	113.78	109.09	113.37	109.91	110.66	109.88	112.27	113.91	109.8	111.62	113.02	110.71	113.92	111.18	112.26
106.75	110.68	113.28	111.47	111.6	112.22	110.79	107.32	115.18	111.1	110.81	109.91	110.9	109.29	107.72	113.9	107.42	111.6	110.45	111.52	113.51	111.47	113.17	113.72	108.69	113.04	112.19	113.02	110.28	112.22	111.89	111.51	112.18	109.79	110.79	110.28	112.58	109.86	112.85	113.1	111.88	109.89	113.64	109.45	111.24	109.69	113.26	110.79	111.34	114.36
105.92	107.56	107.22	106.35	101.68	106.95	105.95	107.19	105.56	107.41	106.81	106.21	106.45	101.54	107.51	105.84	103.79	103.57	104.49	103.99	104.11	107.08	104.44	107.98	107.03	105.19	103.96	106.55	105.2	106.5	103.12	102.93	105.88	105.44	102.99	103.23	108.75	107.89	107.82	103.24	107.03	104.9	103.26	107.74	103.29	108.39	104.04	105.63	105.62	104.94
111.06	109.73	111.43	107.67	108.66	110.67	106.11	111.83	106.49	109.28	110.62	108.59	111.49	109.56	107.16	112.63	111.44	110.17	111.92	112.63	112.7	110.91	111.86	110.86	110.6	111.11	111.96	113.22	110.57	106.44	110.21	110.22	114.45	110.41	112.8	111.22	107.46	109.35	111.61	110.53	110.15	109.1	112.4	112.54	113.2	109.53	110.71	109.98	109.24	110.26
105.61	106.01	106.53	103.89	107.83	104.85	107.4	105.28	103.34	107.27	105.71	104.85	101.5	104.78	105.43	105.71	103.78	106.68	106.49	105.53	103.58	106.8	107.74	106.47	104.52	102.73	108.07	107.53	105.74	106.39	102.88	106.17	107.22	107.79	107.42	107	103.52	107.57	107.76	108.71	104.87	105.74	104.78	105.37	105	104.46	107.21	106.52	107.54	103.84
107.03	108.25	107.67	108	105.7	104.96	103.86	107.82	105.56	103.14	106.65	105.1	106.62	104.43	105.58	108.6	105.93	106.63	106.24	106.29	106.14	101.6	108.49	107.08	104.15	107.19	102.15	104.99	105.69	107.56	104.66	103.41	104.69	103.18	105.67	104.82	104.04	105.63	105.29	106.36	102.96	105.97	107.44	104.8	104.38	109.12	105.21	107.31	105.53	104.97
105.26	106.35	104.4	103.93	104.46	105.74	108.33	105.04	105.22	103.23	106.69	103.75	103.7	101.77	103.42	107.39	101.9	104.31	103.4	105.68	102.82	102.5	103.46	106.12	101.58	104.85	106.78	105.42	104.59	103.41	107.42	103.21	105.36	104.5	105.27	103.12	103.29	105.94	102.34	105.12	103.85	104.62	103.33	103.36	105.26	105.47	104.89	102.14	101.05	104.75
105.13	107.05	105.91	105.9	105.47	103.71	106.29	103.73	104.7	104.41	105.74	105.77	105.44	106.54	105.79	105.09	105.33	105.53	104.65	106.5	103.89	104.5	104.02	99.801	104.75	106.49	103.45	105.34	103.12	104.82	107.31	105.35	101.53	104.26	108.38	100.92	103.23	102.75	105.08	101.64	102.19	107.62	105.56	105.31	106.81	103.76	104.09	105.34	103.52	102.16
110.64	110.04	109.27	108.4	106.29	108.49	111.61	113.76	112.19	112.24	106.13	107.12	110.31	108.44	112.51	113.79	109.97	106.69	112.72	111.44	111.64	107.39	111.71	111.69	111.78	112.18	108.41	109.89	110.64	112.91	110	113.22	108.57	107.59	112.98	110.48	108.46	111.41	111.26	109.58	109.62	112.19	110.64	110.15	110.98	109.41	108.71	110.13	112.06	111.46
102.68	104.41	107.02	103.26	105.56	107.19	105.31	105.71	107.44	105.06	104.37	106.76	109.55	107.25	108.66	106.58	102.95	109.82	105.26	104.88	108.33	106.09	103.52	107.84	105.19	105.3	104.36	105.53	104.87	105.64	106.18	104.19	103.99	107.36	104.56	108.06	102.5	105.99	102.93	105.32	105.74	106.04	103.71	105.13	105.72	106.82	105.55	105.5	108.89	102.01
98.42	98.293	100.61	99.479	99.346	101.4	102.05	99.138	101.88	97.836	99.225	98.124	99.572	100.31	100.25	98.738	100.16	100.07	100.45	100.15	101.54	96.902	103.39	97.948	100.31	99.443	100.29	100.53	101.51	101.26	100.55	97.351	100.46	100.02	98.358	102.82	101.64	102.5	98.907	98.411	100.88	97.261	100.2	101.5	96.289	101.01	104.17	100.2	103.32	99.802
104.49	107.28	102.87	103.53	106.27	104.64	104.47	105.15	103.53	104.37	106.5	99.648	101.94	106.3	104.6	104.95	107.47	104.88	103.6	105.84	105.36	103.13	104.89	104.41	100.76	107.3	104.25	103.45	104.34	105.61	106.22	106.32	104.37	104.46	102.27	103.75	103.34	107.18	103.15	108.81	104.9	105.79	107.77	102.02	104.65	105.78	106.09	106.13	105.92	104.84
111.79	109.87	108.41	108.7	106.56	111.37	109	112.37	110.99	112.01	113.29	110.86	110.1	107.79	110	112.28	108.98	112.96	112.37	108.45	112.64	109.15	107.93	114.37	108.61	109.11	111.19	106.6	111.01	108.52	113.94	111.88	111.86	109.62	109.53	109.39	109.72	109.04	114.67	110.63	110.85	112.4	107.81	108.91	112.35	111.69	110.5	112.11	110.38	110.31
109.55	111.77	108.96	112.69	107.95	110.17	112.2	108.9	112.23	109.86	114.01	112.65	113.2	111.23	109.5	108.41	114.13	113.3	109.16	114.16	115.05	113.08	111.13	112.38	114.4	114.01	114.54	112.43	112.66	113.6	111.65	108.28	111	111.54	110.79	110.38	114.03	112.61	109.31	112.38	112.42	110.09	112.65	112.38	111.08	112.12	114.29	112.18	113.7	109.97
105.27	106.64	104.3	106.52	106.86	108.98	102.69	106.43	104.07	106.32	105.96	108.76	103.77	101.55	106.17	106.39	104.29	102.36	101.83	104.68	104.71	102.38	108.43	104.33	106.77	106.08	104.62	106.72	105.16	105.55	103.51	106.61	101.23	106.61	105.96	103.22	107.03	106.37	107.7	106.64	106.64	106.64	102.12	104.4	103.13	108.23	103.8	102.33	104.06	104.72
102.18	106.52	104.89	107.99	104.38	107.16	105.76	106.55	106.67	109.54	103.52	105.46	104.69	105.8	105.38	107.08	105.14	105.78	109	107.74	105.79	105.75	106.69	105.86	103.69	104.49	105.86	106.79	105.88	105.49	106.62	107.35	106.9	107.6	106.76	105.86	104.38	105.44	103.54	102.88	107.4	105.97	107.84	104.4	104.31	106.58	105.94	107.45	105.64	106.06
111.9	111.52	110.45	109.68	114.53	111.65	115.99	111.9	114.56	110.32	113.86	110.9	112.31	112.55	112.59	113.62	114.96	111.35	113.9	114.15	113.64	113.21	110.73	111.04	110.07	111.85	114.36	113.52	110.11	111.86	107.09	110.8	109.61	109.43	109.93	110.03	114.62	113.25	110.14	108.72	116.01	112.74	114.55	110.41	111.59	114.89	112.24	113.54	107.49	114.69
104.72	103.2	103.66	106.45	105.33	101.94	106.16	105.11	105.43	106.49	105.32	105.64	100.47	104.2	104.22	103.87	105.2	104.06	102.06	107.43	108.69	104.14	103.42	106.04	106.21	106.08	104.68	104.25	106.04	104.19	106.29	104.68	104.07	106.72	102.22	106.05	108.33	103.62	105.75	106.58	108.38	104.6	106.12	104.53	104.97	103.5	103.38	105.35	103.57	106.65
106.59	107.61	107.99	109.65	106.37	107.06	104.41	106.75	108.06	109.46	104.29	106.92	106.56	106.63	107.35	105.09	107.3	106.45	107.11	110.44	107.12	105.01	106.32	105.44	104.19	102.65	109.59	105.45	106.82	103.59	105.73	107.86	106	105.63	110.55	107.98	104.81	105.97	103.81	103.4	104.02	106.49	107.39	105.05	106.2	101.14	107.94	106.15	106.4	104.28
99.691	98.197	99.016	99.286	98.786	100.13	99.328	101.72	99.363	101.62	98.09	100.49	96.995	99.608	102.51	98.484	100.83	97.6	99.104	96.395	99.499	99.53	97.53	98.572	98.206	101.58	98.597	100.69	101.75	96.887	96.38	99.423	100.95	98.718	98.922	99.058	99.262	100.71	99.067	97.615	101.83	96.352	101.76	98.085	99.406	96.745	98.819	99.772	99.075	97.442
105.97	109.9	109.33	105.1	107	106.7	106.45	108.14	104.98	105.7	106.91	111.92	106.01	109.73	108.34	107.45	109.94	107.99	105.96	107	105.83	106.15	108.97	108.31	105.37	106.33	109.11	107.41	108.7	106.43	109.09	109.57	104.99	106.23	106.06	109.29	108.36	107.51	104.58	106.93	108.77	107.92	107.79	107.38	109.11	106.67	108.1	109.01	106.76	107.29
111.03	110.98	110.52	113.82	112.03	108.71	109.08	111.5	110.59	112.71	111.79	109.72	112.01	111.42	110.91	108.96	108.78	111.52	109.86	110.21	112.23	110.61	113.72	113.73	108	110.77	107.83	110.97	110.55	112	111.69	114.42	113.99	109.7	111.06	110.56	109.42	112.79	111.68	112.94	110.25	112.98	111.56	109.67	114.7	112.53	112.17	109.2	111.3	112.66
101.83	101.44	101.44	98.378	96.671	101.94	102.69	99.485	96.835	102.58	99.137	100.16	100.3	100.85	100.97	100.12	97.881	98.089	100.07	101.03	99.629	100.39	98.011	100.57	99.498	97.322	100.27	99.628	101.18	100.67	99.987	100.63	101.64	98.39	99.82	101.34	98.401	98.7	99.001	98.76	100.02	102.88	102.11	101.61	97.171	97.475	102.76	99.193	97.602	100.38
107.81	103.71	108.56	103.83	106.11	107.32	103.56	106.88	105.36	106.24	106.99	102.25	104.96	108.34	106.23	103.09	103.94	106.51	109.08	104.06	107.67	107.7	104.14	105.43	109.64	104.76	108.75	105.64	109.3	108.55	104.71	102.12	109.57	107.15	106.33	107.91	103.25	102	107.6	104.86	106.87	101.44	107.16	104.89	104.39	106.26	104.11	109.24	106.22	109.3
114.64	108.05	112.31	111.27	109.86	113.67	110.26	111.72	112.64	108.91	115.1	109.79	113.13	111.73	115.54	114.95	111.9	108.61	110.65	106.79	110.69	111.53	111.75	112.53	110.24	110.6	112.38	112.91	112.45	109.84	109.85	110.45	111.03	112.19	112	113.3	111.37	112.07	109.07	114.55	109.78	110.4	111.97	109.34	110.42	110.76	112.6	110.6	110.37	113.55
105.95	102.41	102.78	102.44	106.15	103.77	105.21	103.41	103.65	104.7	102.45	106.95	105.45	105.43	101.92	105.88	104.57	103.44	104.66	111.03	105.32	105.05	105.31	103.23	103.14	103.97	103.33	104.14	103.43	106.85	104.05	102.23	103.42	105.82	107.02	102.67	103.34	103.47	102.26	105.51	106.54	105.05	103.38	102.29	103.02	104.49	102.62	102.16	108.15	102.65
98.199	99.014	99.039	100.63	98.495	99.578	102.33	97.668	103.3	98.117	99.385	95.597	99.407	100.73	102.15	100	97.784	99.786	101	98.584	99.163	101.34	102	103.13	100.67	100.38	99.512	100.84	97.938	100.22	98.988	102.89	103.67	97.286	100.91	98.529	100.35	103.09	101.76	99.575	101.07	98.45	101.33	100.42	101.67	98.316	95.97	100.84	98.792	96.288
104.45	104.77	106.5	106.12	104.09	105.12	106.41	106.38	105.77	107.06	105.41	104.52	104.76	105.92	104.19	102.99	105.68	104.45	104.58	104.21	101.54	106.43	107.6	103.35	105.08	107.2	104.77	104.57	103.29	101.44	107.14	105.59	106.48	106.35	106.64	105	106.63	103.5	103.82	105.88	105.34	106.95	106.34	105.72	105.01	103.69	103.26	104.25	103.2	102.84
105.96	104.97	107.73	105.13	103.95	104.36	107.42	105.99	107.61	107.09	106.39	108.86	104.62	106.93	106.33	106.36	105.38	107.17	107.57	105.92	107.56	111.3	107.6	107.43	106.5	106.79	108.09	110.86	105.86	104.65	111.14	105.55	105.94	106.96	106.52	108.49	106.53	108.95	107.45	109	107.7	106.57	105.99	107.68	106.9	108.45	105.57	109.46	105.98	108.37
104.14	101.38	106.17	102.81	104.92	104.33	107.53	102.81	102.73	106.98	106.36	103.25	101.41	104.56	104.49	104.91	106.14	104.08	107.7	107.04	103.03	104.49	102.21	103.56	103.64	104.67	105.91	103.05	100.69	104.94	104.65	104.45	103.17	99.911	100.48	107.53	106.25	106.49	104.67	106.42	109.91	104.28	102.07	100.68	104.09	101.74	105.39	103.12	106.02	102.77
110.19	113.94	110.35	112.08	113.26	108.51	112.26	112	114.04	113.83	109.92	109.34	110.56	111.02	114.84	110.44	114.51	111.62	113.47	112.4	115.13	110.28	111.15	112.88	112.67	114.71	110.89	111.11	113.2	110.3	113.84	112.04	110.1	113.95	114.23	113.78	108.54	111.24	115.6	110.67	114.28	110.62	112.77	113.87	117.5	113.84	110.73	109.76	111.25	113.98
102.71	100.39	99.376	100.27	100.44	99.796	100.42	101.02	100.81	100.88	101.23	98.477	97.497	98.298	100.31	101.32	99.07	97.312	100.09	98.848	100.67	98.05	99.444	100.71	103.05	99.443	98.651	100.68	101.47	98.922	99.982	100.76	96.992	101.29	98.52	100.78	98.266	102.86	100.59	99.575	99.334	101.26	95.453	98.948	101.08	101.86	101.61	97.065	96.869	100.39
105.33	105.55	103.29	106.06	103.98	105.69	104.95	103.18	104.67	105.04	102.36	103.95	102.89	104.91	103.77	106.62	100.79	104.73	106.2	104.65	105.46	105.18	102.73	101.63	105.41	104.92	102.73	101.79	105.42	108.28	106.49	102.6	104.91	105.67	108.63	104.9	106.43	103.58	102.86	103.75	105.74	103.29	105.51	103.25	106.77	106.58	103.78	105.59	105.17	99.812
104.99	102.51	105.54	105.65	104.21	104.03	106.3	104.32	103.93	106.05	102.76	104.73	106.22	103.77	102.61	107.36	108.61	104.46	106.63	104.34	104.98	106.18	102.74	106.21	105.56	105.04	105.17	106.51	103.07	100.52	103.67	104.35	106.53	105.86	104.01	103.65	108.08	104.29	106.51	104.77	105.26	104.44	105.36	104.48	104.95	103.84	105.28	105.03	105.84	105.37
114.56	110.31	112.66	112.7	109.87	110.03	111.01	110.95	110.91	110.25	111.14	110.86	112.43	109.45	111.91	111.41	109.77	111.83	109.6	110.57	109.31	110.21	104.62	110.72	107.4	116	108.96	114.78	113.55	111.36	107.74	110.02	113.98	110.52	111.44	112.28	110.29	112.07	113.83	112.04	110.78	108.97	110.72	110.15	108.02	111.81	109.11	109.44	110.14	113.64
119.12	116.75	120.3	117.37	118.44	120.07	117.79	119.76	117.61	117.6	119.25	117.78	116.44	118.68	115.89	113.82	118.45	116.44	120.28	116.35	118.56	116.25	117.53	116.84	119.21	116.74	118.66	116.79	117.64	117.07	116.6	116.53	117.74	116.94	118.66	115.51	116.15	114.19	118.11	120.03	118.89	118.85	118.15	115.91	121.21	119.75	117.28	120.5	119.44	118.73
112.9	111.04	111.02	112.6	109.32	114.05	110.77	112.26	114.02	114.07	116.64	113.34	113.9	113.03	115.36	113.89	107.61	113.36	108.88	114.54	111.93	106.82	110.39	113.52	110.13	110.99	111.64	110.83	110.18	113.87	112.92	111.67	115	113.57	109.91	112.84	116.29	112.73	112.36	113.91	115.87	111.13	111.59	112.71	111.44	111.65	111.59	111.9	111.69	111.97
106.28	103.2	106.62	105.86	102.89	104.38	102.47	107.54	105.93	107.28	103.2	104.24	108.67	107.57	106.81	104.9	104.75	106.67	104.95	106.21	105.14	106.83	105.47	104.61	108.89	103.16	102.95	104.88	103.02	103.24	103.4	99.34	104.01	103.98	106.37	103.48	103.98	106.33	103.61	107.05	105	106.04	107.29	101.44	102.79	102.99	106.14	105.12	105.02	101.83
101.28	103.39	99.897	101.07	99.45	100.38	101.4	100.74	99.701	102.24	100.7	96.068	99.96	97.717	100.98	104.31	100.53	104.12	100.93	101.19	100.57	100.25	101.77	99.672	99.421	100.04	100.08	102.14	100.79	100.36	101.4	100.92	99.014	99.636	101.48	101.38	97.285	99.022	101.11	99.269	100.06	103.94	101.16	99.907	100.99	101.91	100.31	97.824	106.42	101.21
106.69	105.27	103.46	107.17	103.14	106.76	107.99	106.25	106.19	105.8	103.83	104.68	101.39	103.27	107.35	104.26	107.48	107.59	108.05	105.21	104.31	104.44	107.94	106.47	102.84	107.23	104.04	102.91	100.95	106.28	106.12	105.7	105.03	107.27	106.51	108.59	104.98	103.61	105.39	103.02	104.7	102.08	106.93	102.76	105.37	106.58	106.16	102.14	106.28	104.35
107.46	105	107.98	104.18	109.29	105.52	106.92	107.38	106.08	107.89	107.22	106.11	107.92	105.36	107.17	105.55	108.32	105.85	106.94	108.25	107.76	106.46	106.79	103.98	107.59	104.56	106.82	105.2	104.65	107.55	107.2	104.63	107.09	111.22	105.62	108.16	108.29	108	106.69	106.18	103.51	111.05	107.97	106.93	104.22	104.06	105.75	108.88	106.38	107.42
109.16	110.94	112.17	114.44	111.7	110.72	114.76	110.69	114.37	108.17	113.55	113.02	115.64	109.88	110.59	111.5	112.31	112.75	113.08	110.64	113.91	113.58	112.56	110.21	111.72	112.77	113.51	111.12	112.65	112.43	111.02	115.05	116.5	114.34	112.33	111.9	111.93	110.18	114.5	113.92	110.92	112.56	110.04	112.51	110.17	113.45	113.13	113.7	113.58	109.97
102.79	101.8	100.69	102.86	98.004	98.157	100.62	98.285	99.742	100.65	100.66	100.21	99.597	101.82	99.307	98.038	99.569	100.09	98.561	98.38	99.378	99.687	100.68	102.32	97.813	99.671	100.13	99.289	100.9	98.862	100.51	103.37	97.721	97.656	98.083	97.006	101.92	99.198	102.28	100.85	97.217	98.843	99.621	100.47	100.62	101.33	102	97.435	98.492	98.243
107.65	104.68	106.96	107.59	102.76	106.93	107.61	106.02	106.09	105.66	108.24	105.82	105.48	105.06	103.37	102.77	105.1	106.83	105.79	106.22	108.41	104.19	102.78	104.99	104.8	105.59	105.08	104.01	105.33	104.86	103.8	105.4	103.14	105.65	105.29	106.59	104.34	104.46	106.43	103.43	107.97	105.92	107.51	106.54	106.84	104.06	107.17	108.17	108.73	105.49
104.74	106.13	105.2	105.26	108.01	107.11	104.86	103.59	105.07	106.85	106.34	106.16	103.29	101.28	101.78	103.99	101.73	109.12	105.44	108.84	102.24	102.97	107.9	107.63	106.07	107.14	104.75	103.95	102.45	104.09	104.25	103.25	105.89	106.13	101.29	104.74	105.01	104.03	103.7	107.45	102.27	106.27	106.3	105.66	101.91	103.3	102.24	101.33	107.53	106.9
101.66	106.38	102.63	104.81	104.96	104.08	105.13	104.84	104.07	105.49	104.58	102.31	103.87	103.89	104.39	102.19	105.18	103.77	105.48	100.79	106.22	101.18	105.15	105.6	103.54	103.95	103.96	103.06	103.19	106.29	101.76	103.93	107.15	106.24	102.81	104.34	106.31	106.1	102.95	105.53	106	104.44	107.11	100.91	104.46	105.53	104.56	104.67	104.18	101.79
105.23	106.26	108.71	105.61	107.86	104.74	104.58	105.08	105.46	104.17	106.1	108.1	103.56	104.63	105.43	104.78	106.81	102.53	106.73	105.01	105.69	106.55	105.24	106.48	103.85	105.41	107.13	104.82	106.65	105.14	103.31	103.45	106.53	104.7	106.78	106.82	107.46	107.07	107.49	103.94	105.5	103	105.66	106.93	106.5	106.92	107.25	106.82	107.66	107.66
102.68	105.64	105.14	101.07	104.75	106.22	104.27	104.34	100.94	105.86	104.02	103.95	105.51	102.79	106.47	103.37	105.51	103.88	104.33	101.38	104.59	104.88	105.13	108.24	102.52	106.15	106.44	102.55	103.76	104.16	102.66	105.12	106.01	103.51	105.01	102.31	102.9	104.55	102.19	106.05	104.06	103.78	104.06	104.37	102.77	103.96	103.69	103.6	104.53	104.67
102.58	106.17	106.06	106.57	104.67	105.83	103.41	108.3	106.26	110.08	108.45	109.53	105.2	106.13	104.46	105.79	105.64	102.04	107.57	103.74	107.22	105.77	108.27	106.33	105.28	108.31	107.8	108.33	105.47	107.15	108.04	106.24	104.5	104.96	104.32	106.01	103.03	103.94	107.47	108.13	105.14	106.47	111.66	106.49	106.2	105.64	108.89	107.82	103.21	107.37
112.11	114.06	113.22	114.04	112.79	113.65	113.7	111.51	110.87	110.09	112.03	111.62	116.46	113.15	112.02	113.67	115.86	111.44	112.87	113.39	115.95	111.05	110.76	113.2	112.24	116.96	113.69	113.71	114.87	113.36	114.18	112	111.7	112.88	111.88	111.89	112.19	115.2	112.32	113.53	109.14	118.94	112.21	112.59	114.56	110.79	114.28	114.9	110.2	114.05
104.09	102.38	99.899	105.04	107.02	103.92	106.96	103.83	104.3	104.56	104.12	105.57	104.14	104.86	102.11	105.35	104.43	108.34	105.08	104.73	105.79	105.11	105.78	103.54	104.7	102.96	103.65	107.38	105.93	104.5	104.44	101.53	105.58	102.79	104.22	99.893	105.63	101.5	105.28	111.27	106.49	102.36	102.61	105.04	106.7	106.22	105	105.32	105.45	106.72
103.32	107.38	104	103.03	104.47	104.89	104.93	104.94	106.21	108.87	104.81	103.16	105.64	106.1	103.89	104.85	104.94	105.87	105.7	105.19	108.39	106.79	104.14	105.44	105.31	105.68	103.78	106.41	102.78	105.28	104.97	107.45	108.92	103.79	103.62	102.8	106.05	103.01	105.49	107.99	105.32	105.56	105.39	104.92	105.79	103.45	105.62	102.52	103.28	107.21
103.41	106.39	108.71	106.51	106.08	106.33	107.1	106.98	105.99	105.62	110.63	106.07	105.12	108.99	104.44	106.96	106.62	105.75	105.9	109.4	109.02	107.5	105.57	106.57	108	105.76	104.99	101.45	104.32	106.48	105.18	101.14	106.29	108.99	106.82	105.88	106.03	104.24	105.82	107.83	104.12	106.55	105.83	106.47	108.63	106.18	108.41	107.14	107.45	107.2
114.69	112.04	112.24	109.09	113.8	112.02	109.51	112.83	111.88	113.45	111.08	111.21	110.79	112.81	110.04	113.26	110.21	112.47	110.37	115.6	110.5	110.31	113.39	109.75	110.61	112.9	109.15	111.26	110.9	111.98	111.45	111.72	112.23	112.62	111.96	111.01	110.87	113.09	109	110.68	108.16	110.24	110.53	112.18	111.27	112.72	110.95	114.28	111.28	112.15
104.48	103.12	108.26	104.8	105.83	106.79	106.48	106.85	105.6	105.76	106.12	108.07	109.08	105.23	106.64	106.31	105.74	106.31	105.9	107.17	106.07	104.57	107.24	104.36	107.64	106.52	104.74	106.1	106.8	104.08	106.69	105.76	101.84	104.79	105.77	103.38	105.76	106.56	104.64	104.3	103.05	107.57	107.2	107.46	106.13	106.82	106.66	104.22	106.21	108.35
110.69	111.35	111.37	110.21	111.11	112.28	109.94	111.49	110.04	111.61	111.23	112.06	112.49	112.03	113.23	114.59	114.7	112.61	112.43	110.82	106.75	112.11	112.3	108.23	111.11	111.6	112.31	113.68	109.44	110.67	111.14	110.1	107.82	109.29	111.28	110.28	110.22	110.39	110.82	111.3	110.06	113.41	110.3	111.15	111.95	112.68	113.17	111.08	111.63	109.98
111.51	111.34	114.06	111.65	112	107.59	108.57	108.61	112.41	111.63	112.05	111.35	106.46	109.51	109	111.86	107.65	107.78	111.27	108.06	108.21	107.1	109.38	108.6	109.99	112.33	108.75	109.2	107.95	111.68	109.86	111.7	110.27	111.47	111.6	113.47	109.76	111.04	108.36	109.53	111.04	111.33	108.98	110.59	112.86	110.93	112	108.51	108.37	111.65
104.07	103.91	107.2	107.12	108.72	107.17	106.08	106.34	106.67	106.18	106.06	103.6	106.22	104.51	102.91	104.34	107.08	103.04	102.18	106.28	101.47	105.69	105.42	103.34	103.14	103.96	103.88	104.55	105.55	104.17	106.72	108.02	105.07	103.37	106.66	104.62	104.08	107.45	103.82	106.57	106.39	105.15	104.99	106.5	105.01	107.34	106.6	107.25	104.88	104.08
104.55	103.02	103.26	106.18	105.61	104	103.98	102.59	104.59	100.73	104.26	105.16	107.65	104.23	103.76	103.06	104.89	101.86	106.71	107.28	106.4	101.51	104.17	104.73	106.76	105.63	101.09	100.8	103.98	104.66	103.66	104.74	104.06	108.84	103.45	103.48	102.88	105.52	103.11	103.06	102.91	106.43	105.39	102.52	104.82	103.77	105.7	106.75	107.53	103.25
109.46	112.28	112.23	107.45	111.25	111.58	108.47	111.3	112.29	112.29	109.44	110.42	110.31	109.11	114.08	111.44	109.18	110.6	107.44	109.47	110.06	109.91	110.81	112.59	112.03	112.99	107.08	110.86	110.08	107.73	108.95	113.5	112.06	108.42	110.27	113.3	109.11	107.87	108.67	110.82	109.91	108.49	111.95	111.07	106.65	110.94	110.01	109.26	110.69	109.82
102.85	108.57	104.84	104.55	105.42	101.81	102.77	105.83	105.58	103.3	104	106.17	102.49	106.18	105.33	106.89	107.15	107.14	102.65	104.87	104.63	106.87	105.33	101.13	107.32	104.14	104.18	103.15	103.97	101.81	101.76	104.95	103.45	105.82	105.13	102.38	102.29	107.2	101.27	105.17	102.7	103.83	104.69	105.98	101.83	104.74	105.05	107.9	104.9	104.94
112.28	113.6	112.5	111.69	112.96	108.49	109.7	114.54	113.24	114.64	114.14	109.33	110.23	114.97	112.62	110.75	109.29	112.88	110.6	112.75	111.86	114.37	112.4	113.81	112.46	111.34	110.09	113.74	110.03	108.19	113.63	112.75	112.06	114.18	112.67	109.38	117.33	115.55	111.02	111.13	110.27	112.47	110.53	108.84	109.24	112.45	112.96	113	111.24	111.49
99.363	99.852	101.85	103.39	98.851	102.09	101.51	100.04	103.41	103.33	98.236	102.28	103.7	99.537	98.974	98.182	100.29	102.17	99.35	99.539	100.47	100.19	97.677	99.44	100.6	101.09	99.134	98.627	102.69	101	100.42	98.825	98.777	98.733	100.19	101.99	101.5	97.597	97.541	98.354	101.15	99.902	99.977	101.44	100.53	99.838	96.198	98.158	100.37	98.942
105.73	106.98	108.31	105.39	105.64	106.06	104.29	106.53	107.3	109.22	107.66	108.43	106.36	108.5	108.51	106.68	103.66	106.14	106.03	105.2	105.61	107.02	106.49	105.48	106.73	108.15	107.45	106.2	106.54	104.61	105.7	106.03	104.45	104.2	104.79	106	106.79	104.12	105.39	106.55	105.71	107.34	105.8	106.71	103.65	104.15	108.3	103.01	104.51	107.02
111.05	114.88	108.12	111.95	111.3	110.2	111.24	112.2	112.26	110.2	111.56	112.54	113.8	110.71	110.35	109.56	112.03	113.45	114.46	115.36	115.03	111.92	111.82	116.11	112.52	110.43	114.26	116.31	111.46	114.04	111.41	111.45	112.6	109.34	112.04	113.46	112.91	111.54	109.53	109.77	112.53	115.65	111.73	110.47	113.32	112.02	115.05	108.93	113.54	114.02
111.94	108.2	108.7	107.51	107.04	107.59	111.66	111.07	106.81	112.41	110.97	105.3	112.33	109.16	109.92	111.41	109.7	111.96	107.01	109.08	111.61	109.32	111.24	108.67	110.74	110.18	111.96	109.27	112.16	111.84	108.34	109.77	108.52	108.74	109.37	111.46	111.02	111.07	112.16	111.19	109.54	106.55	112.44	109.13	109.81	109.72	112.66	108.59	108.28	110.25
100.04	100.08	99.301	99.557	99.666	100.39	100.4	99.991	95.709	96.625	99.721	100.49	100.14	97.083	99.48	100.25	102.8	100.19	99.703	99.935	99.955	97.538	95.111	98.657	101.52	98.949	96.942	97.997	98.016	99.919	98.487	97.818	96.745	99.449	97.201	101.88	97.775	99.678	95.853	98.817	99.427	99.027	101.45	100.25	98.391	100.9	103.03	100.73	101.42	100.1
111.51	110.27	111.27	114.03	109.83	110.41	111.11	112.85	109.15	111.36	111.75	110.61	112.46	111.48	107.99	112.56	108.62	112.16	107.25	113.46	110.23	109.09	110.56	107.68	108.85	111.21	109.29	112.39	111.02	111.64	111.42	111.01	111.38	111	110.33	111.27	112.47	111.67	110.38	108.52	109.49	109.23	109.58	110.57	110.1	110.11	109.39	109.16	109.97	110.1
104.64	104.39	108.23	103.05	106.74	104.27	106.52	106.24	108.75	105.21	105.53	104.02	106.46	107.34	104.58	106.93	104.41	106.53	102.45	104.75	104.08	102.71	105.98	101.42	104.79	105.15	105.22	106.07	105.55	104.68	104.11	108.45	105.04	106	105.9	106.56	107.85	107.57	109.84	106.97	104.95	102.87	106.04	105.59	104.37	104.62	102.51	104.9	105.36	103.85
106.22	105.34	105.64	106.13	104.87	104.79	108.09	105.13	107.76	103.12	105.11	107.32	104.1	105.11	104	103.64	106.18	107.38	104.5	106.58	106.31	105.25	107.78	102.6	105.56	105.75	107.97	107.8	103.02	102.77	106.83	108.9	108.7	103.87	101.98	104.99	105.45	107.27	105.39	105.64	106.76	105.85	105.11	101.01	105.33	106.37	105.3	104.89	105.97	105.69
107.19	103.55	105.16	106.56	104.89	106.15	107.57	103.29	105.01	104.15	105	105.72	105.32	103.68	105.62	103.62	104.24	101.36	102.86	105.41	104.12	107.37	104.28	102.63	105.8	102.6	103.8	106.69	104.85	106.15	105.43	106.51	104.56	102.22	105.82	101.23	105.67	104.02	103.35	107.22	105.45	103.73	106.59	106.08	102.3	106.77	105.1	103.35	107.27	102.98
113.6	111.09	113.18	114.35	111.28	113.44	110.08	112.24	111.51	109.62	113.41	114.37	115.56	112.52	114.05	111.7	111.9	114.01	113.43	112.04	113.93	112.15	116.08	110.47	115.03	111.29	112.61	111.76	114.97	114.02	113.69	113.26	114.3	111.98	111.88	111.74	113.22	115.09	112.2	115.54	112.89	112	109.32	112.13	110.76	110.87	112.42	111.77	113.13	113.82
104.97	107.56	106.54	109.67	108.91	104.4	105.21	104.14	107.63	105.89	105.12	107.59	108.37	106.98	107.52	106.66	107.54	108.24	106.71	106.82	106.37	106.76	106.52	106.9	105.61	107.38	105.51	107.36	107.16	104.18	104.77	108.89	103.98	108.48	105.97	106.82	105.65	105.72	107.32	106.11	106.64	106.82	107.04	105.41	105.71	105.89	106.69	108.2	107.72	106.75
113.22	117.37	117.75	118.44	116.99	117.57	114.32	115.96	115.13	118.51	115.79	115.68	118.24	119.95	122.39	118.27	117.15	117.15	117.2	113.98	116.73	114.64	118.21	116.26	116.95	118.49	119.58	119	118.44	115.61	120.67	120.54	119.75	115.96	118.44	118.16	121.18	116.1	116.7	117.77	116.35	117.59	117.35	120.2	118.56	118.04	116.71	117.18	118.68	118.18
111.2	112.16	110.37	110.33	109.11	111.48	113.04	115.35	114.49	109.45	111.77	111.71	114.28	112.42	110.87	109.89	113.93	113.68	113.68	112.04	111.97	110.77	111.54	112.78	112.02	107.89	112.76	111.88	111.07	110.19	115.01	114.4	112.31	111.41	112.97	110.43	112.92	110.6	112.3	113.55	109.18	115.13	112.25	111.92	109.45	113.38	111.31	113.72	111.64	111.92
108.88	108.77	106.62	112.35	112.62	109.91	107.69	108.09	110.12	110.2	109.41	107.78	108.68	110.01	110.07	109.62	107.17	108.28	111.07	110.97	110.55	110.75	110.1	110.53	112.36	111.87	110.44	111.71	111.51	109.78	110.34	111.24	111.04	111.49	110.5	108.62	112.96	111.39	113.15	111.28	110.74	110.45	107.51	112.12	111.4	111.75	109.17	106.15	108.61	107.26
105.04	107.95	106.89	107.34	104.3	106.08	108.8	106.58	103.65	105.87	108.45	105.45	106.43	103.78	104.92	104.63	103.71	105.53	107.89	104.78	106.05	107.23	105.47	104.64	107.43	103.37	105.68	103.02	107.32	104.74	104.27	107.12	103.67	103.73	107.23	106.36	108.41	104.53	106.69	109.52	105.76	106.08	104.08	106.13	104.33	106.19	108.13	101.93	103.17	105.57
105.21	106.8	106.36	107.13	105.99	106.32	108.1	105.41	103.46	101.97	107.21	107.06	104.96	103.58	105.68	111.22	109.88	106.53	102.19	106.47	104.74	107.47	106.85	105.47	104.37	105.26	108.87	104.47	105.96	105.79	104.15	107.65	106.86	106.88	106.93	107.1	105.68	105.52	108.04	107.19	107.86	106.73	104.56	104.47	105.66	105.83	105.78	104.13	101.41	105.99
110.5	113.45	108.33	110.8	111.72	109.25	111.29	109.33	108.99	110.92	111.62	111.42	111.34	110.79	108.15	110.04	113.31	110.91	109.47	109.16	105.6	108.9	110.14	112.74	109.36	112.07	110.93	109.84	109.33	107.78	111.03	112.13	111.46	112.48	107.24	111.71	110.9	112.84	109.93	111.41	112.82	111.61	107.76	108.99	111.9	108.54	114.26	110.18	108.13	111.23
107.79	105.12	107.06	105.01	108.24	107.95	105.43	105.73	110.21	106.94	102.76	103.68	105.93	104.32	104.22	106.1	105.86	105.93	106.04	104.51	105.72	107.85	104.51	104.98	103.51	106.64	106.36	105.21	105.27	106.42	104.08	104.46	104.45	105.9	106.48	101.5	103.85	103.84	103.63	104.16	104.17	108.55	104.72	104.36	103.83	106.61	105.54	105.46	105.7	104.81
110.46	104.24	105.21	108.35	104.97	107.48	106.81	106.43	108.39	107.5	105.93	106.07	104.62	107.14	105.48	106.05	105.68	104.53	106.62	105.98	104.16	106.58	106.93	110.6	109.39	107.09	108.43	106.1	106.51	108.97	105.91	106.12	108.71	108.05	104.9	104.65	107.03	104.47	106.26	106.57	103.21	109.86	108.28	110.32	105.8	108.62	110.78	111.03	105.6	104.78
103.58	102.14	99.609	98.732	102.62	101.08	99.824	98.153	99.519	100.05	102.33	99.132	101.22	99.71	98.102	101	100.21	102.07	101.03	101.24	99.756	102	101.19	99.832	103	100.68	100.92	100.58	101.24	104.14	97.644	99.202	99.487	99.609	98.838	97.745	98.137	100.4	97.637	100.72	100.97	98.798	98.737	98.842	104.11	102.75	99.125	100.49	101.19	101.63
107.46	107.72	106.6	106.68	103.05	102.51	105.04	105.81	102.26	106.16	106.29	108.47	107.84	105.82	108.07	109.68	104.37	105.31	106.88	104.07	106.44	104.11	103.68	106.66	105.21	107.12	105.83	105.49	106.69	102.47	103.32	105.56	106.83	107.8	107.91	108.59	108.69	103.51	105.41	103.14	105.42	105.79	106.47	102.99	106.96	105.61	106.61	103.66	106.33	110.09
99.89	98.666	101.21	100.09	99.938	97.51	98.212	98.439	96.224	94.406	100.09	99.817	101.6	100.15	100.96	97.975	100.11	100.82	100.56	99.788	98.509	101.92	102.65	101.1	101.53	98.984	99.695	96.725	100.02	102.3	99.107	99.602	99.456	102.05	101.05	99.035	96.929	100.72	100.18	100.37	99.217	101.72	101.28	96.898	99.726	100.47	101.58	101.51	101.07	98.223
105.52	105.5	109.42	104.94	103.57	103.71	105.72	106.74	108.97	103.37	106.52	105.63	106.61	109.17	105.21	107.57	110.03	105.38	104.56	106.84	104.51	108.43	106.4	108.96	103.8	107.34	106.08	105.75	106.59	104.08	103.4	105.32	108.25	106.35	106.72	107.17	105.37	104.14	106.94	107.18	105.92	109.23	106.07	104.91	102.87	108.5	105.15	104.18	108.26	106.7
105.4	103.76	107.52	104.1	102.92	105.17	109.25	106.37	104.57	104.16	102.05	106.16	107.57	105.96	105.45	106.49	108.82	107.06	106.6	106.19	104.17	107.1	104.85	108.36	105.95	104.57	106.03	105.29	106.8	108.07	109.8	103.6	105.65	106.97	106.69	104.52	106.93	105.99	105.85	107.63	103.47	105.01	106.1	104.32	105.33	105.82	107.13	105.25	103.98	106.01
112.94	113.25	112.53	110.19	111.49	113.81	108.04	113.1	114.37	110.16	112.18	112.64	116.08	112.27	111.26	114.17	111.5	111.44	109.29	111.91	110.01	108.51	110.38	111.45	110.47	112.07	114.73	111.57	113.08	114.05	110.09	110.88	110.6	110.88	111.24	110.16	110.59	112.26	110.14	110.74	111.12	108.99	108.68	114.38	113.01	111.03	113.17	112.57	111.27	106.59
106.12	107	108.14	106.93	107.57	105.74	109.08	104.56	105.73	103.75	108.47	101.96	105.71	103.6	105.25	104.9	108.73	105.63	105.47	106.19	107.29	108.91	107.85	105.7	105.48	105.59	107.58	102.27	106.97	103.81	106.87	107.98	104.56	104.54	106.51	106.15	105.39	106.05	107.13	104.91	105.09	108.73	108.38	106.86	106.42	110.67	108.39	107.27	104.58	104.46
105.71	109.9	108.25	108.3	107.46	105.66	105.25	105.63	109.15	103.2	109.17	108.41	108.6	108.04	109.87	107.75	109.05	107.2	104.97	105.05	105.9	106.8	106.22	108.99	107.76	106.47	105.06	108.32	105.82	111.02	107.79	108.35	109.79	109.69	108.23	109.34	107.15	103.65	106.63	106.49	107.91	107	111.35	107.55	109.21	107.47	108.37	110.44	105.93	106.03
106.51	105.59	104.07	103.1	108.45	106.04	107.71	107.3	107.79	106.2	104.04	106.36	106.95	101.96	106.73	106.8	106.17	109.05	104.74	105.89	105.82	108.38	106.94	105.14	104.19	105.14	106.98	104.54	102.37	102.34	105.43	103.61	103.92	104.7	106.36	104.71	104.89	105.79	106.32	105.34	107.07	105.86	104.62	106.67	107.01	107.45	105.58	101.37	102.72	104.2
111.8	112.13	112.68	113.74	111.8	111.19	112.18	110.94	111.24	111.41	111.05	111.39	111.91	111.51	113.25	112.4	108.23	113.25	111.89	110.06	106.24	113.24	112.03	110.36	112.54	111.76	112.38	110.45	111.94	114.01	111.6	109.43	113.19	110.99	113.62	112.44	111.63	111.03	111.44	111.37	112.76	113.43	113.92	111.33	110.28	109.63	110.6	108.77	113.68	113.13
103.03	107.48	102.6	104.83	104.68	105.56	107.31	105.99	106.34	107.92	107.73	108.28	107.49	104.39	100.98	106.16	106.89	104.8	105.5	102.16	106.73	105	104.94	106.12	104.45	105.15	106.6	107.59	106.91	106.6	107.03	106.16	103.5	107.22	104.62	106.77	105.93	108.9	107.31	103.97	107.63	108.15	104.43	103.79	103.1	105.79	102.54	105.91	107.68	107.11
103.66	106.11	106.98	105.59	103.42	105.6	108.38	108.43	104.22	105.79	104.11	107.68	102.98	108.17	107.47	106.94	102.71	105.38	104.78	105.08	105.26	105.13	102.64	104.62	106.18	104.02	107.56	103.16	106.28	106.69	106.3	105.56	106.34	105.3	105.07	106.69	106.97	106.31	103.27	107.25	106.84	109.54	106.02	106.21	108.13	106.07	105.46	106.58	104.62	103.44
98.545	98.703	100.33	101.33	99.947	98.531	98.072	99.902	102.45	101.57	99.845	98.677	101.13	99.643	102.37	97.299	99.61	102.03	100.34	99.834	98.869	97.669	100.59	100.64	100.77	98.766	102.44	98.87	97.785	101.27	97.018	101.2	100.7	101.66	97.844	99.871	102.39	96.053	104.86	99.587	97.975	100.36	100.57	94.206	99.101	97.086	101.21	101.31	99.852	101.29
111.26	109.67	107.72	113.24	113.83	109.89	109.09	107.88	112.69	109.45	111.86	109.38	112.68	110.25	112.45	109.68	113.64	111.27	109.52	112.03	113.09	111.5	110.84	110.44	110.04	112.5	112.43	110.28	108.53	111.75	112.29	111.87	111.91	111.84	108.91	109.6	112.4	113.28	115.14	112.39	111.14	108.8	112.08	112.1	110.66	109.53	113.81	111.47	112.29	110.86
100.84	103.21	98.709	98.46	101.09	99.617	101.09	98.463	96.56	100.18	101.73	99.062	101.18	100.1	98.825	98.497	100.35	100.6	98.019	101.47	98.037	101.45	103.9	101.87	101.92	100.6	99.709	99.567	95.382	101.04	99.174	101.53	99.006	95.662	100.2	101.22	100.78	100.96	98.471	100.55	101.31	100.73	100.74	100.37	104.4	102.3	101.73	102.5	98.046	103.82
102.78	99.586	99.303	101.34	99.641	101.15	102.41	100.58	103.41	100.8	102.95	98.818	101.14	104.01	99.132	103.17	97.056	98.14	101.93	100.11	99.231	98.653	101.54	103.68	98.861	99.531	99.755	100.32	98.305	102.91	100.05	101.71	100.64	103.34	103.85	101.1	101.34	100.88	101.41	100.82	100.57	98.493	101.41	101.63	100.16	102.41	102.28	99.471	97.11	98.342
102.58	103.19	105.79	106.51	106.6	103.9	106.74	105.14	105.26	103.4	107.7	106.04	104.59	106.1	104.87	107.28	105.28	106.55	102.56	104.03	102.91	105.02	103.27	105.63	106.91	104.59	106.27	104.96	103.39	104.49	105.67	109.62	106.58	103.02	107.36	102.75	102.38	103.72	103.79	102.75	104.84	103.99	105.86	104.44	107.04	107.68	102.67	107.27	106.87	103.98
106.64	106	105.89	108.45	104.66	103.99	106.82	102.69	103.11	104.19	105.08	104.4	104.02	107.54	105.58	101.19	105.26	103.29	109.25	106.71	102.79	103.6	105.68	106.11	105.26	104.35	104.19	108.39	105.31	105.01	102.16	106.01	104.4	103.44	102.36	104.37	107.23	105.22	105.12	105.22	105.57	105.73	105.71	100.83	106.02	104.91	102.27	103.95	106.58	106.47
106.81	107.1	107.05	107.18	106.14	104.73	107.02	106.89	109.07	106	108.67	107.42	107.73	106.52	105.4	104.06	103.76	104.88	108.56	106.43	109.38	105.71	107.3	106.12	105.37	110.29	106.34	109.69	109.5	107.62	109.23	104.81	108.98	104.27	106.51	106.59	107.25	110.51	106.89	107.75	107.85	106.19	108.57	106.71	107.82	108.46	106.67	109.31	105.85	107.8
108.39	108.46	105.76	102.86	107.11	106.61	108.15	106.16	103.64	105.33	107.68	104.61	106.57	109.08	107.82	107.07	106.81	107.36	104.02	104.95	105.8	103.87	107.42	106.3	105.82	106.21	108.02	110.02	106.68	106.87	107.81	103.56	105.85	106.12	107.88	106.33	105.65	110.33	106.9	107.7	106.07	103.86	106.96	106.72	105.32	104.04	105.31	108.42	103.52	107.79
107.23	103.18	102.25	107.16	100.05	103.8	101.68	105.23	104.63	103.9	104.7	105.53	105.11	103.29	103.37	104.98	103.59	105.22	104.15	107.49	103.56	105.14	104.74	105.21	106.66	101.39	103.78	105.82	105.37	102.44	103.07	103.41	106.92	102.41	102.62	104.07	105.48	103.58	106.15	99.794	107.53	104.11	105.99	105.37	103.49	101.09	104.76	105.22	104.13	100.74
111.61	113.28	115.68	113.34	112.48	110.75	113.91	111.06	110.47	113.06	112.1	116.02	113.52	110.09	110.82	111.3	108.57	108.01	109.04	112.04	110.21	112.33	113.05	114.39	109.82	110.5	116.5	113.93	112.32	111.06	111.14	111.5	113.09	111.3	112.12	111.55	113.04	113.35	112.45	113.46	113.47	112.28	111.6	110.74	112.08	113.51	113.16	111.49	109.91	109.52
109.32	110.29	104.15	109.29	107.6	104.85	107.18	104.86	105.97	105.17	104.65	106.17	103.13	106.45	107.59	106.06	107.98	104.96	107.13	106.54	108.76	105.4	104.39	107.68	107.54	101.9	107.8	108	107.54	109.77	108.57	104.96	101.99	104.12	108.75	104.96	107.58	106.93	102.85	111.72	108.14	107.61	106.73	106.67	105.53	106.06	106.98	105.99	106.57	112.5
116.94	112.12	110.48	116.32	111.31	113.34	113.58	111.95	110.98	111.97	111.1	111.02	108.81	107.99	111.15	112.73	110.71	112.25	113.53	110.72	112.6	111.01	111.56	110.51	111.57	111.16	112.92	108.66	111.37	112.81	111.6	109.05	110.59	112.92	114.52	111.83	112.41	111.27	109.93	117.78	111.35	110.07	111.9	113.61	111.19	113.82	111.52	109.87	110.23	115.1
103.72	102.94	104.34	106.3	107.35	107.09	106.87	104.38	105.07	106.5	104.37	104.23	105.07	105.92	105.96	104.19	105.52	104.93	103.59	105.02	104.72	106.97	106.51	104.36	105.02	106.8	106.97	105.71	105.32	107.34	105.9	107.1	108.26	103.85	105.4	102.87	106.81	106.01	99.592	105.7	101.92	105.83	105.72	108.25	103.95	107.93	106.14	106.31	103.15	107.07
111.65	111.66	114.1	112.55	112.42	111.49	116.55	114.21	114.27	114.1	113.59	114.36	110.87	113.83	112.62	112.17	111.91	113.63	112.17	113.62	115.71	111.01	116.32	115.13	111.74	112.52	113.66	113.44	110.52	111.71	112.4	112.34	113.47	113.73	112.09	112.52	112.48	111.96	112.46	114.07	114.92	114.22	113.81	115.62	114.42	112.27	110.82	113.92	114.1	114.77
103.01	101.46	102.96	105.21	105.33	103.56	99.512	105.86	103.19	103.7	102.42	107.15	102.37	108.31	104.74	103.07	103.62	104.43	105.62	105.66	105.4	104.15	103.32	103.49	104.2	105.11	103.8	103.25	105.59	103.07	103.58	103.22	102.46	104.42	106.32	102.22	103.65	105.08	104.79	103.18	101.89	103.56	107.13	103.52	104.14	104.24	107.7	105.58	105.54	101.93
100.38	102.88	103.61	105.29	106.44	104.63	103.15	103.67	101.33	103.15	105.95	103.68	106.68	105.13	104.11	103.57	103.79	102.33	104.07	103.99	102.85	103.4	104.07	105.02	103.55	107.63	104.92	104.71	105.85	103.08	104.64	103.51	105.1	104.14	105.43	103.18	104.04	104.65	101.76	105.89	102.91	103.45	105.89	104.71	106.5	107.64	102.46	102.94	105.07	102.8
98.329	99.19	99.221	100.92	100.74	101.23	101.45	100.98	101.24	97.513	100.93	99.067	99.404	99.169	100.55	102.41	97.977	99.18	101.09	102.83	99.386	99.061	96.719	100.03	100.82	102.19	97.166	97.802	102.83	99.995	100.6	99.292	103.89	99.643	99.784	98.605	102.12	100.89	101.66	101.39	99.165	97.459	101.28	102.82	99.042	101.17	98.79	100.15	98.36	101.81
98.258	99.57	101.41	99.392	98.027	98.019	101.25	100.8	100.09	95.318	97.616	99.808	99.222	102.19	102.47	99.574	100.2	98.637	98.558	98.494	101.5	98.124	98.699	97.445	101.77	97.034	99.89	99.635	98.433	99.909	97.268	101.53	100.3	97.171	102.56	101.15	102.52	103.18	99.339	100.55	101.83	99.984	99.519	100.2	100.58	101.48	97.681	98.206	100.34	100.63
107.47	103.66	108.43	106.57	105.8	109.24	104.63	109.28	103.2	110.85	105.96	107.35	109.34	107.97	106.27	106.31	104.66	105.67	103.09	106.28	104.93	108.56	107.19	106.41	105.16	107.31	104.54	107.22	105.33	105.7	104.86	105.92	104.3	107.3	108.23	106.31	106.74	105.06	106.5	107.58	107.53	103.47	107.31	107.19	107.83	103.46	106.88	106.4	108.46	107.15
111.8	109.23	112.3	107.48	110.97	109.42	111.38	109.68	111.63	110.55	109.55	108.84	105.48	109.73	111.35	114.09	110.72	105.93	110.9	109.53	111.79	108.78	110.37	111.93	109.21	107.7	108.92	111.89	111.12	110.87	110.45	113.38	109.73	110	109.44	111.82	111.94	110.13	111.01	107.75	108.58	110.83	113.18	106.44	109.62	112.01	111.59	109.14	105.88	110.02
103.73	104.85	105.44	105.22	105.68	105.56	105.91	106.43	103.89	106.49	109.58	107.25	105.22	106.5	106.21	105.07	106.88	107.01	107.24	106.95	104.5	105.44	104.78	103.63	106.77	105.14	106.23	103.13	104.64	107.79	106.95	109.59	103.95	103.26	107.45	103.92	107.24	105.07	105.63	106.36	109.63	107.51	104.23	108.19	106.01	106.48	108.92	106.22	107.85	107.4
104.22	107.07	107.19	103.91	104.89	107.89	103.93	105.62	103.59	105.38	102.93	105.95	104.76	106.4	102.93	105.21	105.25	103.23	105.99	106.09	104.85	105.35	106.02	103.81	105.15	105.37	105.71	106.08	103.57	105.24	102.78	106.56	108.93	106.45	107.25	104.02	107	105.59	106.06	104.09	107.58	109.5	108.34	108.19	106.9	105.91	104.38	108.55	109.38	105.8
106.66	106.75	106.93	108.6	105.34	108.23	109.32	104.34	106.84	107.88	105.51	105.92	107.64	108.01	109.05	108.3	108.53	111.07	106.84	107.35	106.46	108.87	104.96	104.62	105.55	108.61	106.17	107.78	106.54	103.78	106.02	104.76	112.16	105.92	108.16	105.66	110.02	108.03	105.55	106.68	108.33	106.33	106.79	108.01	108.41	106.6	105.62	109.2	106.2	109.15
114.55	116.1	115.76	116.95	115.88	115.77	118.15	114.5	119.07	114.96	113.14	117.99	117.8	117.27	116.87	118.9	118.32	116.76	115.13	116.15	113.52	116.83	116.42	114.76	112.94	116.43	117.2	116.75	116.97	115.72	114.59	115.83	117.69	115.71	117.3	115.92	118.41	115.03	114.77	116.88	114.52	115.15	118.1	115.8	117.71	113.17	118.39	117.16	117.56	114.36
104.78	103.69	103.68	102.84	101.97	104.01	102.68	106.06	104.86	101.88	103.91	102.18	104.01	104.33	100.82	102.46	101.89	105.15	103.19	104.4	103.99	108.81	105.66	100.68	105.55	103.66	104.24	106.48	104.93	103.73	104.94	104.48	104.75	105.47	104.2	105.33	106.21	101.46	106.37	102.99	109.23	105.07	102.73	105.81	103.56	101.31	102.86	107.56	105.7	104.64
109.67	112.94	110.17	112.4	112.87	114.59	109.97	114.04	111.38	114.94	110.55	111.37	108.76	109.03	112.23	113.16	109.13	109.97	111.29	113.24	109.86	110.74	113.71	112.41	111.79	110.72	113.01	108.63	111.37	112.12	109	110.62	113.4	114.02	110.48	112.61	112.03	108.19	114.48	112.57	109.24	112.33	111.65	109.89	115.88	111.6	113.54	112.27	112.13	109.38
102.77	105.23	108.12	106.64	104.5	105.49	107.16	103.48	103.32	105.55	107.55	106.42	103.19	104.88	105.72	105.9	105.19	106.39	104.82	105.45	103.67	108.29	105.69	104.39	104.75	103.91	107.64	109.52	103.79	105.14	106.52	108.58	101.09	107.79	103.09	104.4	105.44	108.23	103.93	105.42	103.83	103.46	106.21	100.87	104.63	105.23	104.98	102.5	106.89	107.16
107.69	107.42	104.01	104.82	108.46	110.13	106.03	107.19	107.97	107.17	108.84	105.8	106.44	104.7	108.19	106.54	107.33	111.02	107.47	106.46	106.68	104.81	102.17	105.25	106.8	104.86	107.66	103.21	108.3	105.56	106.83	104.13	105.48	106.14	107.22	104.23	104.3	101.61	108.84	104.57	104.85	106.06	106.68	105.22	105.46	106.63	106.49	105.28	104.84	107.25
104.81	107.81	108.15	103.29	104.14	105.33	102.43	102.78	105.34	104.94	106.52	103.19	106.12	105.76	108.06	107.87	108.47	106.48	104.65	107.03	105.45	104.54	107.56	106.35	105.11	105.8	107.83	105.94	104.58	104.02	105.97	106.38	106.76	108.55	106.13	102.92	107.76	105.73	104.98	103.09	104.06	102.48	109.33	107.24	107.94	102.91	105.39	108.65	107	105.57
111.98	110.28	111.91	111.88	110.44	109.61	109.45	113.12	110.71	108.19	112.4	110.2	109.28	110.86	107.85	113.69	113.71	109.08	111.37	109.33	108.19	108	110.21	109.04	110.08	113.55	111.38	113.08	111.53	109.03	111.3	111.99	110.55	110.64	115.12	110.74	109.84	107.74	110.6	110.7	110.74	111.27	112.41	109.87	111.43	112.01	107.67	112.5	112.71	105.19
111.29	110.36	109.18	112.19	112.12	113.49	113.75	111.51	108.08	112.71	113.04	110.17	111.98	111.27	113.07	109.29	110.81	114.32	114.23	110.56	114.65	114.48	111.54	110.63	111.13	113.45	111.2	110.06	110.59	113.9	113.6	110.79	114.9	109.26	110.43	112.09	111.96	114.34	109.61	112.83	111.76	111.22	111.11	113.12	117.11	110.85	108.4	112.16	108.01	112.6
111.6	112.56	111.14	113.71	113.25	114.5	113.52	114.38	111.56	110.02	110.1	111.99	110.41	111.83	114.64	112.63	114.57	111.28	114.29	112.4	109.73	114.78	113.1	112.24	112.22	110.13	115.41	114.8	112.71	110.54	110.69	111.8	114.06	111.9	110.83	114.08	111.97	111.36	112.69	109.84	111.55	110.66	109.27	115.58	112.17	113.14	114.47	110.37	115.8	110.16
103.92	107.27	104.9	107.2	109.06	103.6	105.13	105.91	105.5	105.86	104.88	104.05	104.99	106.53	106.03	107.75	105.69	105.13	108.63	101.3	105.92	104.02	105.49	106.2	104.51	104.59	106.6	106.22	107.37	102.86	102.05	109.36	106.06	103.32	105.18	106.43	105.86	105.82	103.99	103.79	107.61	104.4	106.39	107.23	104.6	106.01	106.08	104.35	104.85	105.96
105.61	103.72	106.54	102.67	106.23	105.02	106.14	106.73	105.81	108.51	105.06	108.24	108.16	104.84	107.21	106.44	107.63	105.91	107.25	106.63	107.64	105.35	108.2	105.79	106.2	107.16	106.6	107.52	107.54	106.64	107.43	106.59	108.75	107.1	109.26	106.61	106.38	107.01	107.38	107.07	105.33	104.95	107.84	104.82	105.98	105.82	108.92	107.43	105.87	105.47
99.924	100.57	102.48	101.02	100.6	99.611	100.9	96.744	100.36	100.95	101.25	100.51	101.26	103.19	99.955	99.993	102.24	99.239	96.776	102.82	99.828	101.64	100.66	98.803	102.55	100.31	102.66	99.915	100.43	102.77	99.681	100.5	99.728	101.3	98.64	96.843	99.612	100.92	101.71	103.39	97.175	97.801	101.41	99.494	97.175	103.06	101.78	100.73	101.59	100.55
104.99	105.69	101.5	104.87	105.07	102.37	105.99	101.28	103.48	106.15	107.83	103.55	104.23	103.24	107.1	105	104.72	104.65	104.94	102.12	101.59	101.94	103.97	103.81	102.62	104.3	103.11	106.28	101.6	103.17	103.63	102.9	103.54	103.43	107.34	107.18	104.99	102.45	100.63	107.1	100.45	102.93	105.34	104.41	103.67	105.01	102.98	103.1	103.67	107.96
109.66	110.84	110.77	110.56	111.9	112.8	111.84	109.61	111.48	110.87	109.65	112.36	111.92	109.99	114.03	110.83	111.32	111.08	110.11	112.78	110.27	109.67	111.26	113.1	111.31	111.56	111.62	111.29	111.07	111.89	108.14	110.55	109.78	111	111.12	110.76	108.62	113.18	110.83	111.88	110.86	112.3	113.4	108.72	106.7	111.07	113.71	111.95	111.81	111.49
105.27	106.36	105.09	103.37	103.96	104.81	104.39	108.44	108.17	105.38	107.14	107.52	104.5	107.79	105.6	104.36	101.96	106.41	103.71	107.22	103.26	104.97	105.52	104.68	104.95	106.7	109.43	106.42	104.85	107.3	106.57	106.56	103.83	106.7	106.69	106.22	106.01	102.25	106.19	106.51	104.83	107.04	106.38	105.36	103.69	103.38	105.33	106.48	105.33	108.6
105.83	105.87	105.27	104.94	106.08	104.78	106.69	105.8	105.13	104.94	105.59	107.14	102.9	106	102.47	104.07	105.77	105.85	103.73	104.26	104.41	104.62	103.96	103.51	108.79	105.29	106.62	107.19	103.71	103.4	105.58	104.19	105.27	104.42	105.36	103.56	107.8	107.57	107.17	105.55	108.35	105.46	104.72	105.08	107.72	107.43	106.71	106.73	105.34	103.81
105.2	108.54	106.52	108.2	105.01	104.59	105.29	105.91	108.12	106.47	103.94	105.06	104.53	102.9	104.55	104.46	103.85	108.06	106.63	104.27	106.13	107.21	105.88	104.42	106.19	106.12	105.32	104.69	106.07	105.24	105.71	102.06	104.85	105.78	104.86	104.93	106.19	107.73	107.95	105.19	105.99	103.47	105.58	103.44	108.54	104.68	103.45	104.65	107.82	105.96
116.17	110.55	111.97	111.33	115.9	110.4	108.92	113.29	111.14	112.2	113.57	111.83	113.68	113.4	108.99	114.07	109.99	114.28	109.09	110.68	112.09	110.65	113.9	112.46	113.97	109.49	111.02	110.84	111.86	112.6	111.11	111.64	110.36	115.08	112.32	112.14	110.86	114.53	113.48	114.56	110.66	112.44	110.32	108.69	113.42	111.65	109.84	114.19	111.64	110.25
106.55	103.74	107.65	106.52	105.99	105.13	105.81	103.71	105.75	103.41	104.25	107.68	108	102.53	101.9	105.03	106.32	101.99	106.71	108.46	102.48	107.48	105.18	103.77	102.06	104.83	105.32	106.26	104.13	108.8	103.59	106.01	105.22	105.21	104.44	106.94	106.24	105.27	106.5	105.72	105.8	105.81	104.8	104.86	106.9	108.71	104.81	108.7	105.64	103.86
96.71	95.731	102.37	101.13	101.96	100.87	98.125	100.06	98.66	99.085	99.299	96.502	100.2	99.681	99.089	100.36	99.922	98.123	98.625	100.19	100.15	98.483	100.97	95.81	100.67	100.3	104.29	97.862	102.22	96.695	102.18	100.89	100.24	99.662	99.309	101.78	97.64	98.833	100.93	101.11	101.67	98.15	100.85	101.44	101.22	99.22	101.83	97.358	98.819	100.56
110.67	112.97	111.72	107.57	109.74	113.45	110.68	111.25	113.43	111.28	108.96	112.34	111.21	114.05	112.2	113.52	113.24	110.32	110.37	110.69	115.14	110.13	113.04	109.72	114.28	111.15	108.45	114.11	111.11	108.62	110.83	110.02	111.52	109.67	109.97	111.63	111.1	108.41	110.47	110.19	110.66	110.54	110.37	112.57	109.64	111	111.2	110.19	112.78	111.18
103.35	103.98	105.05	102.9	102.39	105.46	105.36	102.03	105.3	104.82	104.17	104.8	105.9	105.79	103.31	102.89	103.48	102.57	104.24	106.93	101.94	104.77	103.97	103.64	107.21	102.68	104.2	102.85	104.66	105.99	103.52	105.01	104.72	105.95	105.05	105.05	102.9	108.67	103.7	105.24	105.76	107.14	100.89	102.19	102.95	104.05	101.7	105.7	103.91	106.91
103.09	107.63	107.61	106.04	106.54	108.54	107.26	106.46	105.03	105.11	106.8	105.43	107.37	106.37	104.15	106.23	106.07	110.22	107.93	103.91	106.16	105.12	106.41	107.55	109.66	107.32	106.13	102.14	105.05	103.62	103.8	107.73	104.84	106.56	107.21	106.46	107.27	107.65	103.78	105.19	104.8	103.22	106.2	105.68	106.14	106.47	105.19	105.47	108.15	106.85
111.96	109.96	109.62	110.13	110.54	109.41	111.31	111.57	108.65	111.84	106.91	112.42	109.8	110.6	111.6	108.76	112.48	111.31	111.59	110.54	111.81	112.79	111.94	108.03	108.98	112.42	112.44	113.76	110.31	110.32	109.93	109.62	113.02	109.74	111.58	111.37	109.86	111.35	107.48	113.77	113.12	110.25	113.38	112.46	112.2	109.07	110.15	108.52	108.4	110.81
102.69	106.54	104.4	105.77	106.9	108.14	104.77	105.96	106.24	105.19	105.27	102.41	105.74	104.81	104.47	107.71	105.6	107.85	107.24	105.42	105.35	107.68	106.84	102.77	108.72	106.15	107.68	107.55	105.53	108.2	106.92	102.78	104.32	103.76	109.75	106.18	104.62	105.04	104.55	104.59	103.93	105.6	108.16	106.91	105.93	106.59	103.58	104.5	106.38	105.8
114.04	109.01	111.66	108.9	110.97	110.93	111.56	110.51	111.75	110.96	106.31	111.23	107.64	112.4	111.19	111.5	109.95	111.54	111.46	112.71	110.37	109.61	113.42	109.4	108.85	112.06	110.75	111.74	111.49	108.98	109.34	113.1	109.12	109.95	106.29	110.55	111.93	108.07	110.46	111	108.87	111.89	110.83	109.05	112.09	111.74	109.87	111.5	113.04	112.5
111.54	111.42	112.02	114.23	113.74	112.37	112.37	112.53	108.86	111.25	110.69	113.47	109	112.64	113.32	110.74	113.95	115.38	110.53	111.29	111.72	110.49	110	111.2	109.49	112.97	109.18	111.05	112.07	112.52	113.07	111.93	110.91	113.44	114.44	114.81	110.9	113.72	112.77	110.76	109.63	113.31	114.35	114.07	111.04	110.57	111.75	112.28	113.64	111.5
107.78	107.21	106.78	107.4	105.82	106.58	105.69	105.81	104.12	104.93	107.04	105.57	106.51	106.5	105.6	101.89	107.17	104.8	107.62	108.27	104.17	105.69	106.63	105.96	105.91	103.79	105.48	105.6	103.71	103.87	103.5	108.42	107.71	108.48	106.12	106.45	106.53	107.28	106.21	107.3	104.07	107.24	104.08	106.13	106.19	107.82	105.38	109.28	104.57	104.93
104.67	104.9	101.74	103.89	105.22	102.1	103.51	103.62	105.87	103.12	105.14	104.55	103.73	104.14	102.33	99.088	108.42	103.97	102.71	102.68	106.49	104.2	105.37	111.68	106.6	99.859	104.54	107.42	102.49	104.18	105.01	105.11	104.58	103.13	106.64	106.39	104.08	102.98	104.02	102.82	103.55	103.23	107.11	103.68	103.67	102.15	105.13	103.43	103.93	104.03
106.44	106.54	103.23	107.41	105.28	109.16	105.92	105.83	104.74	105.41	106.58	106.04	104.7	105.29	107.34	107.27	105.05	107.34	104	104.1	106.33	106.49	104.96	106.04	106.18	107.03	106.88	106.18	106.54	104.44	103.77	103.38	106.66	107.16	110.14	105.03	108.52	108.03	108.26	102.75	103.4	108	106.58	109.77	106.76	105.4	105.24	108.36	105.96	102.49
108.7	111.18	109.82	112.14	109.23	114.51	111.94	109.47	111.17	109.49	108.86	111.19	107.67	114.21	112.71	111.43	108.86	111.11	109.91	110.94	108.05	112.91	110.72	109.07	109.85	109.52	110.82	108.01	109.21	109.68	109.68	106.76	113.76	108.32	108.02	109.98	113.37	111.88	111.13	109.32	110.98	108.51	110.78	110.93	111.63	109.51	111.8	110.9	111	111.1
121.07	118.14	114.9	123.03	118.69	118.64	116.67	115.23	116.62	114.58	119.9	118.64	120.49	118.52	117.72	115.91	120.75	116.23	117.61	120.35	119.37	116.56	115.83	117	119.35	117.99	118.54	115.82	116.66	118.32	118.35	117.95	118.11	114.74	119.21	120.24	123.12	118.27	117.07	118.19	118.64	115.37	118.04	117.72	116.69	116.25	116.77	116.44	119.72	117.81
103.83	105.04	107.92	107.12	106.4	105.71	105.07	105.56	107.83	105.22	106.44	106.32	101.76	103.77	103.42	104.61	107.31	105.4	104.3	105.42	105.33	107.67	105.27	102.67	105.67	110	105.73	105.91	105.34	106.1	108.66	107.19	106.72	104.87	107.49	104.63	103.4	107.06	103.19	104.59	107.58	103.88	105.34	108.92	102.54	107.04	104.75	105.21	104.12	107.92
103.52	104.5	110.82	111.01	105.15	104.02	107.64	107.92	109.51	104.72	106.68	105.54	106.24	105.4	106.81	104.82	106.68	107.12	108.15	104.8	109.54	105.81	104.21	106.15	106.35	101.93	105.07	104.69	107.32	103.71	104.55	106.47	106.11	104.55	108.43	105.22	106.34	109.58	105.56	105.85	106.37	104.99	106.27	103.91	107.01	107.43	104.03	105.44	108.16	105.49
106.05	105.75	103.16	103.12	104.95	104.38	106.94	105.43	109.23	103.82	107.94	106.32	106.45	104.46	107.29	106.28	106.58	106.71	106.65	107.04	106.31	109.54	107.97	104.85	104.18	103.49	106.75	104.73	104.58	107.2	107.76	105.85	102.91	108.4	104.79	110.28	104.95	104.89	105.28	104.12	106.78	105.19	103.6	107.93	107.24	105.97	107.24	104.18	107.23	110.17
104.27	102.9	106.56	104.99	108.07	103.69	106.8	105.93	106.68	106.05	104.73	107.56	107.25	105.94	107.7	110.69	107	105.23	105.35	108.46	103.84	106.18	102.47	104.05	104.56	107.27	101.39	105.73	105.48	104.4	106.47	108.01	108.1	107.42	105.9	103.26	102.06	106.95	106.15	109.53	105.87	108.32	107.9	105.34	106.56	105.69	102.18	106.97	106.18	108.03
106.92	102	106.63	104.63	103.76	102.55	106.6	106.73	104.4	103.91	102.94	105.35	104.02	102.7	106.47	104.78	104.47	107.38	106.13	101.78	106.4	106.93	101.6	104.97	105.33	106.18	104.7	107.4	102.34	105.86	103.99	100.64	101.5	103.93	105.68	106.44	103.93	103.88	103.66	102.93	107.68	105.68	106.86	105.82	102.08	105.32	104.57	104.14	106.27	104.95
105.44	106.28	104.02	106.57	105.52	105.33	106.9	106.35	107.51	107.41	104.73	104.76	103.17	106.82	108.04	105.4	108.87	107.24	106.3	106.28	107.4	105.52	107.61	106.13	104.81	106.63	105.5	105.46	107.03	106.57	105.42	104.12	104.56	103.61	105.49	106.38	106.21	106.34	106.36	104.65	108.04	106.99	105.96	102.12	105.04	107.18	103.81	104.28	104.73	106.79
100.56	101.35	103.27	101.72	99.359	97.028	101.58	96.956	101.39	101.5	101.73	99.359	99.575	98.25	99.411	102.36	100.68	101.32	101.51	103.12	105.34	100.55	99.426	99.312	99.971	101.06	101.37	98.682	99.689	103.58	99.566	102.93	102.1	100.08	98.422	101.59	102.31	100.16	102.41	100.11	97.758	103.53	99.991	99.123	98.565	101.55	99.535	100.04	102.95	103.12
108.81	111.86	112.94	113.17	110.61	109.49	114.38	111.72	114.26	111.48	113.9	113.93	115.25	113.2	110.04	111.85	111.42	113.11	110.22	109.96	112.99	111.34	111.27	112.05	115.18	112.04	111.47	111.6	110.49	112.35	115.29	112.98	112.25	115.45	109.27	111.86	116.54	112.69	113.67	111.74	110.07	113.84	113.32	111.32	112.83	111.41	112.21	115.44	113.55	111.03
111.95	109.86	111.4	112	108.36	111.13	111.01	108.81	111.42	110.67	115.69	112.54	113.16	110.75	111.61	110.76	109.86	107.11	111.19	111.32	109.94	113.37	110.31	111.54	113.38	111.76	108.2	111.43	110.69	112.03	111.8	115.11	113.54	111.06	112.93	110.06	114.96	108.36	112.44	110.63	111.78	108.32	111.14	110.8	113.89	110.4	107.61	110.9	110.62	110.98
103.6	102.47	103.51	106.78	103.51	103.88	103.29	101.29	104.11	105.08	105.97	100.99	103.81	104.34	100.31	106.4	104.54	103.7	104.87	103.95	106.52	104.79	102.25	104.83	107.33	104.29	102.83	102.9	103.79	103.3	104.07	104.88	104	107.5	109.41	103.62	102.9	106.22	104.35	106.68	105.97	105.08	105.82	106.02	102.42	103.08	101	106.66	103.24	103.1
107.11	102.33	107.62	102.33	103.95	106.08	102.64	103.33	104.49	102.55	105.71	100.99	104	105.53	104.15	102.8	102.29	103.28	104.72	103.83	100.43	107.01	105.27	106.38	102.84	105.6	103.69	106.4	103.48	102.7	106.06	109.16	104.81	105.52	102.8	105.4	106.19	102.68	103.47	104.7	106.9	101.29	104.78	104.53	105.65	102.25	100.71	101.86	103.46	105.78
105.05	103.19	103.62	104.9	102.09	107.87	107.48	107.41	103.29	103.11	106.58	104.19	106.13	105.93	104.49	106.01	105.66	101.02	102.43	102.57	106.67	105.24	100.96	106.52	106.13	103.45	108.64	103.33	106.06	101.99	104.53	109.17	108.14	106.04	107.19	101.64	102.88	102.99	103.41	104.5	105.44	106.63	104.27	106.34	106.09	105.24	102.07	106.44	104.88	102.54
112.03	112.61	110.93	112.61	114.52	112.56	113.32	112.97	110.84	115.85	111.7	114.14	110.19	113.21	112.74	112.82	112.41	109.86	113.33	110.7	112.53	112.56	111.94	112.28	113.08	111.84	112.23	113.11	109.2	113.37	113.89	114.17	112.37	114.57	109.53	112.51	112.41	113.39	114.09	110.44	111.74	115.48	113.95	112.23	112.01	114.64	111.26	111.05	113.03	112.18
112.09	103.62	108.38	104.47	108.74	104.92	108.07	106.87	105.97	106.94	108.66	106.94	107.7	106.42	107.98	109.8	106.43	105.18	105.44	105.97	104.71	104.49	110.3	107.21	106.8	106.79	105.77	108.54	109.67	104.11	108.76	105.1	105.01	106.95	105.32	105.02	104.28	104.47	104.56	106	104.42	105.52	103.19	104.52	106.14	107.18	110.52	106.65	105.72	105.36
107.21	102.84	102.44	105.28	105.77	107.32	105.05	105.82	105.83	106.13	108.35	104.52	106.63	105.87	104.41	108.24	108.36	106.43	109.93	107.95	106.65	107.15	108.29	104.4	105.3	105.71	106.96	106.05	106.08	107.39	110.38	106.24	107.46	106.48	105.48	106.28	106.59	106.16	106.29	107.26	108.03	105.91	107.39	106.55	104.15	104.73	108.03	104.86	105.88	106.94
108.84	110.99	109.11	112.44	108.18	110.99	109.64	109.7	113.68	110.67	109.95	109.59	112.72	108.8	109.15	111.01	112.74	112.89	112	112.64	113.16	109.56	109.73	110.27	113.14	111.03	113.41	107.87	113.8	110.17	112.66	112.47	113.19	110.99	110.45	112.74	110.51	111.47	112.56	107.87	113.18	110.08	109.95	108.4	112.49	112.7	112.59	111.66	111.15	109.95
111.71	112.66	110.98	110.81	111.66	109.45	113.34	112.2	110.57	110.14	110.23	111.47	110.94	111.13	114.15	111.11	111.44	108.71	111.4	110.58	109.33	108.37	109.34	113.86	108.38	111.62	111.52	112.7	113.01	112.61	110.07	111.78	112.12	109.89	113.71	109.43	111.88	111.85	110.11	114.05	109.84	109.7	111.81	109.99	112.69	112.88	112.79	112.6	110.67	111.67
113.57	112.98	111.54	115.21	111.49	108.63	111.3	112.13	113.25	109.42	112.93	111.07	113.3	108.9	110.95	110.28	111.84	109.07	114.16	111.78	111.5	108.35	110.82	111.77	111.25	112.73	111.6	110.92	109.69	110.34	111.12	111.04	113.49	111.47	111.03	110.69	110.41	105.86	108.19	110.51	110.29	108.05	109.1	108.23	111.63	109.99	115.33	112.2	108.87	112.53
100.42	101.85	99.61	103.27	102.74	100.42	100.55	97.908	99.54	100.1	102.31	99.312	99.848	97.742	103.14	100.13	101.2	99.247	99.016	100.01	105.48	100.1	97.655	101.51	101.5	101.57	98.767	100.7	99.881	100.76	100.07	99.529	104.72	100.69	101.5	99.461	98.244	98.136	100.18	99.836	101.89	101.39	98.612	100.61	101.06	101.46	98.79	101.09	99.743	99.679
102.6	102.7	105.96	102.08	103.28	104.78	105.1	105.26	107.47	102.01	106.12	102.76	101.86	106.77	102.07	101.92	105.67	102.67	107.02	105.87	102.33	102.49	104.49	103.85	101.69	106.59	103.79	105.21	104.53	105.46	104.4	105.12	102.2	103.42	103.79	103.5	101.87	102.35	102.86	105.68	101.08	103.3	103.64	101.76	105	106.74	101.55	104.93	103.4	105.05
104.93	106.67	102.93	106.63	105.97	105.59	104.64	106.24	104.88	102.71	106.72	106.93	104.7	107.3	104.48	105.14	104.69	103.91	106.2	102.82	106.03	104.52	103.91	104.03	106.37	105.29	103.53	105.59	105.17	102.6	104.56	106.04	104.98	104.07	104.35	105.79	106.75	105.29	104.18	104.5	107.77	105.9	106.85	106.99	106.59	104.23	106.45	105.89	105.44	106.46
103.31	101.77	102.5	104.94	105.72	105.84	101.33	104.19	101.73	107.49	104.22	106.1	103.29	104.77	104.53	106.53	104.64	106.45	103.62	103.47	103.66	105.05	103.48	104.45	105.69	105.7	107.2	103.63	107.65	104.22	103.67	104.89	106.99	105.48	103.18	105.79	105.82	104.48	104.04	100.62	103.64	106.46	102.68	104.1	107.25	101.32	105.35	101.85	108.54	104.04
104.19	101.11	102.75	105.61	104.39	105.73	105.35	104.54	104.36	103.07	100.5	105.47	102.63	103.19	103.6	107.05	103.77	105.57	103.83	105.02	106.85	106.58	104.78	102.24	100.59	105.34	104.28	102.12	103.98	103.93	99.406	104.06	104.51	104.5	102	105.25	106.97	107.9	104.41	102.12	103.92	103.98	103.55	106.75	103.52	103.88	105.23	105.34	102.24	108.58
110.03	112.19	113.99	112.52	110.74	110.43	113.85	114.52	110.11	111.25	112	108.59	113.2	111.23	109.7	112.35	112.9	113.48	113.03	113.14	111.94	113.85	108.09	110.71	109.53	111.32	110.6	112.03	108.59	110.9	109.43	110.28	111.48	113.19	113.95	109.5	112.37	110.99	110.61	114.12	114.82	111.91	111.88	114.19	112.78	111.22	112.13	112.55	110.85	111.92
107.02	103.07	105.04	102.37	101.24	106.89	108.03	105.05	107.8	103.85	104.99	105.58	105.44	106.52	106.82	105.96	105.35	108.91	106.41	105.27	107.1	103.13	105.78	105.24	106.14	106.74	107.78	106.32	106.71	106.55	104.73	108.87	105.72	107.23	103.26	104.28	105.93	109.26	101.79	107.32	106.89	105.29	107.09	108.69	104.11	104.78	104.02	103.91	104.44	105.47
104.86	102.67	104.91	105.38	104.6	106.36	103.53	105.31	102.04	107.22	105.82	105.87	103.94	104.98	103.7	106.33	106.89	105.31	104.38	107.83	104.77	106.3	106.14	106.67	103.81	106.8	104.61	104.01	104.16	104.66	106.21	104.47	103.97	105.67	103.16	105.64	106.6	103.84	104.55	105.9	105.61	104.95	105.61	105.96	106.46	108.53	104.99	105.75	103.77	104.26
105.06	108.29	105.77	103.45	107.08	104.07	105.47	108.98	108.53	104.51	104.44	106.44	106.98	110.58	105.21	103.23	105.38	105.54	105.65	106.66	108.01	103.45	105.82	104.84	103.95	105.3	108.44	105.63	107.2	108.57	106.33	104.69	109.47	108.19	109.19	107.34	105.48	104.93	105.28	104.08	105.79	103.21	107.75	107.51	107.64	107.59	108.98	106.23	106.02	106.69
109.88	108.43	114.22	109.4	109.78	110.11	109.72	108.19	110.67	110.03	109.23	111.1	108.89	110.75	110.72	114.93	112.02	110.97	110.03	110.01	113.29	110.4	112.4	110.77	110.2	114.45	113.05	110.44	111.65	111.27	107.87	112.38	110.22	114.07	111.32	110.65	109.56	111.17	110.23	111.53	108.43	112.07	106.22	113.36	111.84	112.49	108.85	111.64	109.68	109.52
102.11	102.19	101.22	99.549	103.87	98.529	103	102.02	101.51	101.21	99.273	98.124	97.731	103.62	100.82	99.211	98.415	96.603	100.6	100.59	101.5	100.08	101.64	102.15	99.751	99.363	101.98	100.25	98.014	101.91	99.166	101.59	101.47	99.289	99.246	100.12	101.79	99.345	103.99	99.553	99.662	99.822	100.09	99.053	98.767	100.81	100.35	97.098	101.13	99.747
103.89	106.19	106.06	103.96	104.36	105.49	105.05	106.32	104.13	103.01	105.76	102.36	105.58	104.83	103.54	105.21	104.84	106.98	107.78	108.75	104.38	103.51	106.94	107.53	107.55	101.6	105.34	106.87	107.04	104.28	106.85	105.81	104.21	107.9	108.62	105.93	105.47	103.94	103.28	104.07	106.44	105.7	104.57	104.9	108.35	104.82	106.59	104.33	104.5	102.95
101.47	99.7	99.081	98.162	104.2	97.001	101.87	98.423	101.32	103.34	100.64	98.708	100.46	97.616	99.482	98.253	99.459	99.647	102.18	98.523	99.651	102.58	97.204	98.648	102.19	98.576	98.945	98.482	95.878	102.07	100.45	99.83	101.45	99.483	101.08	100.68	101.11	99.443	99.462	99.998	98.965	96.999	98.597	99.626	97.976	98.319	99.005	99.346	98.335	97.765
101.24	107.21	104.04	101.46	108.54	106.81	107.75	106.66	103.43	105.61	103.24	106.22	104.58	105.58	105.64	107.49	101.12	106.42	104.28	107.22	107.95	103.59	107.79	108.66	104.89	107.09	104.66	104.78	106.12	105.62	105.1	107.08	103.9	106.5	105.46	104.27	108.19	106.79	105.52	102.43	105.65	102.75	105.82	103.49	107.98	102.6	107.34	104.22	106.04	104.07
103.26	103.46	105.97	102.27	104.84	106.58	102.66	107.68	104.84	104.53	105.65	105.02	105.87	104.38	103.68	108.89	105.34	108.46	103.37	109.02	106.03	103.78	110.53	106.81	106.37	103.83	106.57	104.44	106.99	106.8	106.76	107.48	108.8	106.04	107.59	105.63	108.75	108.45	106.64	105.39	104.11	103.34	108.62	107.83	105.95	104.32	104.29	105.24	105.11	107.37
103.17	100.7	103.4	105.47	102.16	99.757	98.944	98.804	99.452	105.05	100.65	99.997	101.27	100.51	96.812	101.64	100.46	99.342	100.04	100.32	100.42	100.72	102	100	101.4	99.988	100.62	100.3	102.75	100.35	100.55	101.68	101.18	102.66	100.9	98.835	100.96	102.54	101.53	101.29	99.556	102.02	98.654	96.556	98.781	101.86	99.913	101.91	101.89	96.5
105.62	105.35	105.72	104.69	104.41	106.71	105.05	107.32	105.12	105.15	104.39	104.36	106.84	106.69	106.02	107.47	108.15	107.87	104.48	105.63	105.98	108.02	106.45	107.34	107.16	108.33	107.09	108.82	108.16	108.05	107.05	106.89	104.03	103.1	106.89	103.25	106.93	105.95	107.57	105.86	105.11	103.82	105.43	108	105.89	106.82	105.71	108.17	107.41	107.23
99.623	102.62	99.271	98.972	100	100.5	98.361	97.301	103.72	100.59	99.276	100.24	98.225	100.41	101.83	98.366	101.77	99.719	99.567	101.19	100.51	101.61	98.636	104.19	102.68	102.24	104.79	99.038	98.176	97.85	102.96	99.774	101.9	101.41	103.79	100.15	98.53	100.86	102.03	100.68	98.746	100.63	99.658	101	101.23	99.55	99.626	100.04	99.208	100.43
117.07	117.12	117.97	117.22	117.72	115.41	117.86	112.97	119.24	116.64	117.58	115.63	120.43	115.72	115.02	117.24	117.45	117.27	116.05	115.43	117.05	121.27	118.08	119.53	119.96	117.13	117.92	119.35	117.24	121.61	117	117.73	113.29	115.32	118.05	120.15	118.48	117.41	118.7	116.3	118.45	120.24	120.22	118.17	115.44	116	116.93	117.24	117.24	116.82
106.93	104.44	104.15	107.85	105.57	104.12	105.11	106.71	104.78	104.68	107.51	106.07	105.11	103.97	104.13	105.38	106.14	107.65	106.34	109.13	105.47	107.25	110.2	103.57	105.12	107	111.41	108.17	106.62	105.62	107.38	107.83	107.49	108.2	105.33	109.32	103.61	100.97	107.15	104.41	103.84	105.69	105.29	108.6	107.35	106.62	109.09	105.8	105.64	105.44
105.36	105.59	107.36	102.12	104.67	103.65	107.45	101.67	103.69	104.28	103.28	106.09	107.46	109.31	105.83	103.77	102.76	105.06	105.65	104.57	108.25	106.27	106.67	102.5	105.85	105.83	107.25	106.74	104.89	105.47	104.19	106.42	107.1	104.76	107.28	106.04	104.94	106.64	99.766	106.3	102.9	105.69	104.07	105.56	108.77	105.33	106.16	106.48	104.18	103.88
112.42	114.3	111.17	112.01	110.24	113.31	108.86	111.16	113.25	115.33	109.99	112.11	108.25	112.56	110.85	114.9	112.6	109.39	110.28	110.88	111.05	109.12	112.66	111.53	113.51	107.9	111.73	110.58	107.89	112.27	112.72	111.07	111.44	109.08	114.24	110.55	110.32	111.56	108.96	114.04	113.01	109.09	111.48	111.49	110.06	112.25	109.53	108.45	109.31	111.17
99.593	99.945	101.7	98.166	101.67	100.17	99.289	99.83	96.599	102.1	100.32	100.8	98.107	99.103	98.557	97.924	101.27	101.38	99.107	98.719	100.34	100.22	100.71	99.977	101.99	102.96	98.803	101.74	98.963	100.26	98.041	99.92	100.29	101.71	98.506	97.418	99.44	100.6	98.877	98.902	101.75	98.251	98.564	102.88	99.826	98.186	103.15	95.224	100.71	99.19
106.29	105.05	104.7	104.61	104.35	106.61	104.84	100.19	108.14	108.84	105.8	105.67	107.32	103.62	104.53	106.83	103.56	102.91	102.27	102.35	104.73	104.23	104.92	106.72	103.89	107.79	104.52	103.95	107.78	107.65	104.15	106.22	106.1	102.05	107.79	102.65	105.71	106.26	105.14	104.05	104.08	100.49	106.98	104.82	105.69	104.13	105.34	105.8	105.6	106.49
107.04	104.9	106.07	104.58	105.79	106.63	105.18	108.86	105.55	106.61	108.85	106.59	106.24	107.89	104.12	106.26	106.06	108.11	109.87	105.43	107.8	107.72	109.02	105.6	105.65	107.88	108.06	105.92	104.77	106.28	107.67	105.01	106.27	108.12	106.55	108.21	102.21	108.19	109.33	110.2	104.79	107.23	109.01	105.2	105.47	104.23	107.87	102.82	108.06	110.64
103.81	104.56	106.56	108.12	104.68	107.62	108.58	107.29	104.21	102.73	106.26	108.1	107.82	110.16	108.34	111.32	106.17	105.45	101.58	105.57	106.51	107.49	109.47	104.01	109.42	108.3	106.79	107.19	104.09	104.57	107.82	105.55	110.21	108.26	105.57	107.52	104.94	105.82	107.14	104.14	105.14	107.7	106.3	106.8	106.16	106.15	105.31	102.72	109.34	108.49
107.11	107.82	107.86	105.56	106.72	102.75	103.77	105.41	105.49	106.1	107.17	102.31	103.27	103.56	105.06	106.51	103.22	106.79	105.98	103.26	103.25	106.45	109.87	106.26	105.07	104.23	104.24	107.85	102.86	103.66	108.29	103	108.3	105.48	105.75	107.57	104.52	107.45	105.26	106.49	109.05	103.63	108.91	106.4	102.37	107.3	103.93	106.79	106.3	104.73
111.75	110.66	114.37	112.01	115.16	108.93	117.04	112.67	112.24	111.63	111.01	112.75	113.39	111.45	113.87	112.5	112.3	114.34	112.72	115.12	114.33	113.7	115.41	112.18	111.31	112.64	113.11	108.66	112.8	113.12	108.34	113.68	114.01	116.96	110.21	115.74	112.29	112.66	111.55	111.6	116.72	111.35	114.17	111.9	114.73	113.9	115.53	113.88	116.37	116.8
103.07	99.828	99.382	100.58	97.296	101.3	100.14	101.95	102.55	98.22	101.07	101.05	101.32	98.335	98.951	100.64	100.58	100.4	101.71	98.441	97.365	96.882	102.42	99.207	98.732	101.63	102.49	101.99	102.77	100.99	102.08	98.418	100.1	103.86	100.7	102.1	100.37	100.45	99.205	102.17	103.63	100.47	101.08	101.74	100.17	103.35	100.69	100.13	99.199	98.587
112.81	109.35	112.18	108.36	110.49	112.06	113.75	112.14	114.07	113.81	110.66	112.06	113.21	112.13	113.35	112.8	109.3	110.83	111.2	113.44	111.17	112.74	106.49	111.29	112.11	111.88	108.76	112.96	109.53	108.56	110.98	112.55	111.18	110.98	110.13	110.04	111.02	109.84	110.15	113.83	112.01	108.73	107.81	114.21	110.77	110.74	109.69	113.42	111.81	109.88
109.79	111.08	109.01	111.91	112.6	107.74	107.42	109.18	107.93	106.79	111.8	108.64	112.26	108.59	109.59	109.34	109.82	112.31	112.81	105.12	107.98	110.6	109.7	107.93	109.85	109.92	107.13	113.99	108.94	110.53	108.62	109.99	110.81	110.73	111.05	110.96	109.96	109.26	108.5	111.59	106.06	108.23	109.71	111.24	108.29	106.94	110.59	109.11	110.45	106.68
111.03	109.99	111.4	110.6	109.66	109.97	113.45	109.7	112.27	109.19	107.58	111.58	109.03	109.2	109.17	109.64	113.17	110.87	108.86	109.34	112.33	111.35	108.43	109.57	113.04	111.08	109.73	109.64	111.68	110.06	107.11	108.36	108.85	105.14	110.22	109.05	109.03	110.99	111.45	110.26	109.05	112.03	111.67	112.92	108.56	107.04	109.36	109.24	113.56	109.97
102.74	104.37	108.88	105.64	108.06	103.68	108.49	106.39	102.93	105.09	105.55	107.79	103.14	103.82	102.07	105.88	109.16	106.01	106.74	106.24	103.84	104.44	106.19	106.23	106.73	108	106.69	105.08	105.17	100.38	105.38	102.68	105.66	103.03	103.35	106.77	105.17	104	106.35	106.99	102.76	106.37	105.2	105.07	104.97	106.03	105.66	108.38	106.45	104.97
106.21	106.1	104.32	104.82	109.74	104.21	108.79	105.55	106.38	104.91	106.83	106.69	103.26	102.99	103.45	106.34	106.58	106.59	106.3	107.57	106.46	105.73	106.03	103.75	108.31	107.81	106.27	107.37	108.33	107.94	104.03	105.99	107.29	106.52	104.07	106.8	105.39	106.83	104.36	106.21	107.33	105.24	109.13	102.63	107.17	106.5	105.21	104.95	101.88	104.14
102.25	99.691	98.988	102.01	98.601	101.43	102.55	96.397	98.782	99.32	98.376	102.39	97.981	101.71	101.58	97.891	99.343	100.35	97.903	101.8	101.89	101.76	100.41	99.58	100.04	101.14	100.86	99.615	100.06	98.217	103.17	100.31	98.436	95.935	99.553	103.81	99.33	99.248	95.708	99.153	101.47	99.682	98.263	99.214	99.783	97.58	103.51	99.069	99.427	98.119
104.31	105.54	106.31	105.42	105.85	104.29	106.76	107.21	104.18	104.15	106.91	105.87	104.57	104.3	104.47	108.48	106.09	104.83	103.52	101.61	106.58	105.15	105.72	104.05	106.57	102.33	107.21	106.65	106.37	104.13	102.7	104.49	105.14	106.03	107.39	106.74	105.04	105.76	108.37	104.53	105.28	106.43	106.56	104.74	104.64	106.3	106.63	106.4	107.52	103.73
110.74	114.41	112.4	110.07	113.09	112.43	111.84	110.8	112.32	111.14	113.31	112.98	114.68	112.33	115.54	114.84	115.29	111.26	111.19	113.87	113.73	113.32	114.88	112.54	110.51	112.04	112.07	112.93	112.66	112.43	113.62	117.52	112.75	109.58	113.41	114.4	112.87	112.62	112.75	110.71	115.49	113.24	114.28	112.12	113.64	110.49	111.98	115.96	116.5	111.69
106.5	106.55	107.15	106.13	108.25	105.92	108.4	111.2	106.14	106	107.12	105.36	107.88	105.58	108.7	108.43	105.33	105.59	107.62	105.48	105.11	107.07	109.89	110.98	105.12	107.24	106.46	105.2	104.32	107.04	104.73	108.03	104.49	103.67	103.93	107.99	108.99	109.44	105.86	109.29	107.21	105.55	106.08	107.2	109.64	108.6	108.39	105.87	107.16	107.53
114.71	112.53	112.15	113.61	115.17	112.69	110.97	112.72	110.96	112.05	111.87	111.56	113.43	112.28	112.86	114.57	109.09	110.16	114.11	111.75	109.24	110.66	111.98	111.4	110.59	109.69	112.4	109.68	109.37	108.86	111.58	112.92	110.39	114.73	111.38	113.34	112.15	111.58	112.99	111.36	113.92	112.2	111.53	107.58	112.58	113.92	110.94	112.84	111.58	113.49
103.91	103.36	105.44	106.31	105.64	104.91	102.94	105.63	103.05	103.36	104.63	105.02	102.36	105.22	106.07	105.06	105.39	103.04	106.6	104.42	104.38	105.52	106.06	102.31	105.73	102.75	101.36	103.56	102.13	106.34	104.33	107.14	99.688	102.6	105.1	102.25	102.81	108	105.39	105.73	108.51	101.88	101.34	104.72	106.16	104.97	101.82	103.67	103.46	102.16
109.56	109.35	111.2	110.55	112.89	109.92	113.27	110.75	110.46	111.75	111.77	110.35	111.26	110.12	110.84	109.91	110.3	109.69	109.8	110.27	110.81	110.89	109.63	108.79	108.58	109.9	115.44	109.68	110.89	110.3	111.62	110.78	108.19	110.31	112.02	113.33	110.48	110.35	111.22	110.46	113.15	108.79	113.78	107.98	109.65	107.74	108.71	110.19	108.82	112.71
113.04	112.42	113.42	107.78	113.44	111.62	111.34	112.34	110.62	109.76	110.03	111.16	113.45	110.97	113.78	110.58	113.77	114.08	115.19	112.89	111.33	110.43	111.49	112.03	110.61	110.84	111.95	111.46	113.09	112.79	109.97	109.7	109.4	113.51	113.53	112.82	112.88	109.9	113.37	109.35	110.38	112.75	109.04	111.86	115.37	113.03	113.56	113.24	111.49	111.25
110.48	111.94	109.13	111.14	107.76	111.1	110.47	111.95	107.44	114.09	110.47	111.1	109.68	112.99	110.36	114.75	111.07	111.86	110.89	110.77	111.42	110.59	110.38	112.65	113.51	113.41	109.74	108.19	109.47	108.19	110.98	113.28	110.66	114.98	109.72	109.85	111.27	109.41	113.12	112.07	113.85	112.89	112.03	108.77	113.01	114.3	112.15	112.59	109.26	110.53
109.31	106.66	105.79	105.79	107	108.27	105.06	104.69	103.48	105.79	103.31	108.08	106.63	103.61	106.28	108.84	107.71	107.79	105.74	104.04	108.64	100.36	103.12	106.08	106.83	105.8	103.39	107.77	104.81	105.93	103.95	107.63	105.94	106.44	107.04	102.27	107.39	106.89	103.87	107.29	107.35	106.49	104.24	105.82	103.82	107.57	105.94	103.79	106.6	105.92
104.27	104.93	107.62	107.74	107.94	104.23	104.59	109.23	104.88	104.98	106.72	107.22	102.45	105.12	103.01	107.8	108.88	104.57	104.25	108.63	108.62	107.27	106.25	110.28	107.51	109.33	109.71	107.62	107.61	104.81	107.88	111.06	105.39	104.35	105.14	106.6	102.87	107.56	107.45	104.21	105.7	106.25	106.14	106.55	106.48	105.87	107.51	106.82	107.56	104.99
109.99	103.3	105.96	103.83	104.56	105.95	105.41	105.05	106.54	105.85	104.63	104.74	105.31	104.68	106.1	105.65	108.08	108.38	108.9	103.75	109.01	109.3	105.72	105.25	107.03	105.62	109.36	103.59	106.78	107.03	105.24	103.54	108.4	108.53	102.43	108.77	104.54	104.73	105.54	106.97	107.11	105.96	108.18	106.3	103.57	106.74	105.88	106.86	104.33	112.34
110.79	112.03	108.91	111.46	110.05	110.85	110.67	110.93	106.97	115.1	111.52	111.16	109.47	109.54	114.74	110.84	110.88	109.67	108.89	109.53	111.78	110.05	110.9	113.53	108.5	112.07	112.63	112.33	114.75	110.47	114.14	112.18	112.75	109.56	113.33	111.54	113.56	109.59	110.56	110.87	113.52	109.91	111.84	109.89	110.7	110.27	111.47	111.4	114.05	115.03
105.78	108.41	103.66	107.33	104.56	106.23	104.81	104.92	103.61	107.42	104.06	106.42	108.78	106.39	105.88	106.81	104.78	105.01	107.15	104.73	106.01	102.77	104.12	105.94	103.32	105.25	103.53	106.65	104.83	109.61	104.11	102.65	107.95	107.41	105.45	104.61	104.52	103.15	104.35	104.08	105.32	104.63	106.69	104.14	104.54	106.26	105.56	104.91	103.84	104.21
105.61	104.73	108.97	108	108.1	106.01	105.65	104.24	103.53	108.28	104.84	107.28	105.31	103.32	106.5	108.78	107.76	105.42	105.14	107.34	106.21	107.24	104.61	104.23	103.94	105.26	106.8	104.62	106.92	104.27	106.19	109.73	107.24	106.37	104.09	103.24	110.66	108.35	107.51	104.9	104.23	109.4	105.03	107.49	105.29	106.73	106.6	107.23	104.22	107.6
111.87	112.75	113.61	109.53	111.56	112.27	110.75	108.76	109.48	109.73	110.9	111.16	111.33	110.97	112.9	109.28	111.13	109.12	110.51	111.68	112.95	112.14	112.23	109.74	112.12	112.77	107.92	107.62	110.17	110.84	110.02	113.8	112.9	110.16	109.58	110.67	108.85	108.8	112.35	108.37	111.35	109.95	112.47	110.11	110.91	111.26	112.24	115.93	113.17	112.8
106.06	104.04	107.74	104.61	105	105.75	105.22	104.75	107.22	105.66	104.79	108.85	106.42	105.42	103.8	107.61	102.9	109.12	105.56	104.53	106.34	107.02	106.23	105.14	103.66	105.22	106.2	105.65	104.43	106.91	105.12	106.34	106.67	105.56	108.65	106.69	108.48	105.29	105.76	104.17	105.69	106.34	105.67	106.55	108.29	107.78	105.41	105.57	104.33	104.3
109.45	111.88	107.88	109.3	108.99	109.61	110.13	108.12	110.62	110.58	111.37	109.58	110.61	109.58	108.49	112.12	111.02	110.43	110.97	110.53	109.02	111.66	111.12	108.76	110.23	111.5	110.73	113.48	109.46	108.81	111.54	109.86	111.33	109.01	108.06	109.22	110.69	109.09	113.5	109.62	109.25	109.41	107.3	108.94	109.76	108.7	108.89	111.07	107.98	112.63
107.29	105.07	104.32	105.85	104.18	104.34	103.44	102.74	102.94	104.29	106.16	105.98	104.98	105.86	104.24	105.09	103.91	107.23	106.71	106.03	105.75	106.35	107.14	103.51	107.98	104.36	104.55	106.12	104.08	103.83	104.13	104.45	101.77	107.88	105.32	105.48	106.27	104.06	103.68	106.68	106.13	106.54	107.53	103.78	106.53	107.57	104.07	104.68	107.28	106.2
101.41	103.06	102.73	103.99	107.66	99.76	101.83	107.39	103.81	107.08	102.97	102.38	103.3	102.64	105.9	102.16	105.08	104.24	104.88	105.59	103.37	106.43	105.4	103.22	108.2	103.51	106.44	104.8	102.72	106.09	105.45	103.74	103.99	104.1	106.33	103.3	102.58	107.15	107.67	106.43	107.36	108.22	105.04	103.85	103.05	105.66	103.97	106.68	104.92	105.33
113.6	115.37	111.69	114.73	110.93	110.84	113.46	111.21	111.26	110.8	112.56	111.67	115.62	112.01	112.34	110.49	113.94	113.5	108.79	113.25	114.41	111.36	113.84	111.09	109.6	114.13	112.13	112.78	113.5	112.39	111.56	112.62	113.78	112.73	109.69	114.1	108.46	113.23	112.97	114.25	111.94	110.91	112.84	112.24	113.69	115.06	112.83	113.29	113.09	114.57
111.96	113.07	113.08	115.24	110.74	111.21	108.46	111.62	108.5	113.65	113.19	111.92	110.23	113.07	109.95	108.96	113.08	114.5	112.56	112.87	109.77	111.18	111.71	111.96	109.9	111.53	112.54	112.6	109.56	113.41	111.14	109.52	108.69	109.93	109.21	112.2	110.18	110.97	112.48	112.88	113.22	109.06	110.84	110.41	109.15	111.55	112.36	111.48	113.14	113.11
110.11	113.72	110.39	112.01	111.98	113.31	114.71	110.32	111.92	111.14	113.86	111.78	115.43	113.01	110.91	112.54	111.81	110.64	112.56	114.31	114.37	111.8	113.12	109.98	111.07	111.95	116.31	113.81	112.33	115.47	115.18	113.96	113.93	112.66	112.89	111.26	113.41	110.38	109.76	112.38	110.89	111.31	111.56	113.49	111.65	112.94	115.46	110.94	113	112.06
104.02	100.93	108.45	106.07	105.86	104.91	108.37	107.68	104.52	107.55	105.99	105.83	104.33	105.2	108.69	104.95	108.34	105.07	104.11	102.09	103.78	105	105.51	104.53	107	107.05	108.52	107.08	102.07	104.07	103.45	108.58	102.94	104.5	107.72	106.78	104.42	105.92	103.64	104.72	102.7	104.41	103.85	102.22	105.63	107.22	105.56	106.27	107.76	104.51
106.47	107.41	108.41	111.95	109.77	110.58	110.95	112.45	109.2	107.76	109.3	110.74	110.71	110.59	110.78	110.25	107.12	110.18	107.45	109.76	110.91	108.99	108.09	108.28	109.33	111.03	107.91	110.02	110.53	110.61	109.99	111.49	110.41	111.35	110.71	109.06	106.83	108.33	111.96	107.06	110.45	111.81	109.39	109.75	107.29	113.53	110.03	109.18	107.83	106.65
102.82	103.27	103.71	109.32	105.04	103.57	103.22	106.39	108.02	106.54	104.57	104.09	106.81	106.58	107.11	103.44	106.41	107.21	106.06	106.2	105.78	105.12	108.78	108.59	104.73	105.12	103.47	102.28	103.03	106.44	104.25	105.33	102.97	107.02	105.43	106.88	104.23	105.47	107.51	103.92	107.13	109.37	106.83	103.09	105.82	108.9	104.89	106.01	107.86	106.42
105.82	102.97	108.33	106.87	106.07	102.89	106.61	107.79	104.2	102.89	104.46	104.83	108.66	102.95	106.01	106.88	104.37	109.48	105.02	105.4	105.94	103.06	105.14	105.07	105.21	105.99	106.44	106.48	107.11	108.17	102.48	107.11	105.61	108.75	102.69	104.18	108.25	107.92	103.89	102.86	104.34	107.4	106.06	103.67	107.45	109.26	106.67	105.7	106.48	104.92
110.8	110.52	111.72	109.91	111.35	113.31	109.32	108.1	113.05	115.17	110.72	109.99	108.61	111.87	108.59	108.1	109.99	110.82	111.45	110.79	113.79	110.48	108.31	109.67	111.52	111.26	111.18	112.64	111.88	112.91	111.57	108.85	110.68	110.32	110.86	110.54	111.23	112.33	111.84	111.36	116	113.63	110.44	113.3	111.56	109.18	112.39	113.44	110.26	112.66
106.94	107.13	107.91	106.39	107.56	104.23	105.69	105.25	107.39	106.44	107.48	107.27	102.79	109.86	108.19	106.58	106.02	105.02	103.83	104.69	105.22	108.6	104.29	105.61	102.9	107.94	107.1	106.11	107.89	108.08	106.84	107.49	104.86	107.28	107.24	106.29	107.71	107.64	105.01	106.21	106.01	106.63	106.19	106.88	105.25	107.79	104.94	106.39	106.91	104.64
108.92	103.62	108.33	106.52	106.18	110.02	106.91	107.29	106.32	107.92	106.75	107.76	109.03	108.27	106.79	104.84	108.12	109.78	107.55	106.62	105.99	105.72	104.24	103.42	107.99	110.17	106.27	105.91	105.48	108.07	108.43	107.35	103.91	109.16	107.1	107.88	108.06	106.88	108.17	107.59	109.44	108.55	109.71	107.58	110.7	108.93	106.33	106.52	106.5	104.81
103.86	106.92	107.02	103.71	105.56	103.86	106.32	103.67	105.59	103.94	104.51	105.59	106.49	104.16	105.28	104.83	106.04	104.95	101.41	105.17	104.8	103.32	101.88	105.49	107.64	104.41	106.54	104.88	103.55	104.83	104.58	105.18	103.51	103.04	106.07	104.4	102.9	103.56	105.46	106.36	101.54	106.14	106.42	103.95	105.25	102.45	103.06	106.12	106.16	103.19
107.7	105.62	110.33	106.02	108.42	103.17	105.48	105.33	104.2	105.15	104.83	106.7	107.83	108.33	104.85	106.23	107.85	108.51	103.38	108.78	102.72	107.56	104.35	102.6	101.83	104.92	107.52	103.78	103.3	105.05	102.82	105.37	107.34	105.52	103.97	104.96	108.93	104.44	104.2	103.64	105.78	107.21	108.17	102.15	105.93	106.44	107.32	105.69	104.25	105.66
105.6	106.56	107.55	104.61	102.89	105.74	107.24	104.02	105.37	106.59	104.48	107.76	109.33	107.2	107.93	107.54	107.83	106.7	109.99	101.73	103.29	103.37	104.96	108	105.6	102.37	105.47	104.26	105.13	104.92	102.35	105.6	106.68	102.6	104.08	104.52	105.73	106.39	106.06	105.6	104.5	105.26	104.94	103.85	106.58	105.96	105.35	102.54	101.6	105.04
110.36	110.86	112.24	114.36	109.31	110.11	112.34	107.44	112.46	112.39	110.32	109.97	112.91	114.78	112.83	111.14	111.02	112.98	114.12	112.35	114.51	109.8	111.86	110.33	113.86	113.54	113.27	113.28	110.68	110.57	112.1	112.82	112.54	110.09	108.84	115.03	111.2	112.6	112.05	112.44	112.55	110.52	113.17	113.42	108.89	112.73	113.69	114.71	112.99	110.35
108.55	106.08	109.24	107.29	106.22	106.14	106.85	108.15	105.62	108.45	106.02	106.87	108.78	106.05	108.79	107.11	107.72	109.43	104.02	107.41	106.51	106.29	104.79	107.95	109.97	104.62	107.65	108.05	106.66	107.34	107.86	104.39	106.93	108.29	108.59	107.96	105.58	107.59	108.14	105.84	109.86	107.54	111.32	103.43	104.83	108.19	104.59	107.46	108.45	105.98
105.08	107.44	105.94	107.73	105.72	105.53	106.85	105.37	108.66	105.73	108.9	107.08	106.12	104.23	109.79	105.9	104.56	106.35	108.79	103.72	104.22	105.08	105.85	107.67	106.61	103.9	101.98	104.86	108.62	108.39	106.47	103.83	106.64	107.18	105.13	101.18	107.85	107.52	106.53	105.83	106.13	105.74	102.88	108.53	102.09	108.62	106.57	104.88	108.29	105
113.07	113.52	110.83	111.7	113.92	110.04	112.31	111.09	113.65	114.33	110.79	112.57	109.73	111.03	109.34	112.54	110.53	111.24	110.58	113.36	108.92	111.43	112.9	110.65	111.35	112.29	116.97	109.52	110.9	115.32	111.23	114.17	110.64	112.01	111.04	112.2	111.43	111.76	115.25	110.77	109.56	114.51	113.26	113.23	109.81	108.88	113.46	109.78	112.28	113.87
110.82	112.04	114.36	112.63	109.24	111.53	110.78	113.33	115.29	109.54	112.76	109.98	113.16	113.99	115.16	113.13	112.94	112.98	109.86	110.61	112.03	111.02	110.14	112.35	112.13	109.87	111.79	112.2	113.85	110.88	111.51	110.18	111.14	110.68	109.02	110.77	111.65	112.54	113.23	111.51	112.34	108.86	113.14	114.77	110.81	110.96	109.38	110.4	111.82	109.58
105.67	106.74	105.21	104.78	107.09	106.37	106.09	109.47	108.76	106.28	108.26	104.8	106.31	107.62	106.3	108.13	104.04	105.62	108.85	105.91	107.53	104.62	106.85	106.87	105.64	107.67	107.68	104.7	106.77	108.68	104.57	108.55	107.09	105.3	107.37	108.33	106.3	107.26	104.44	103.88	103.87	107.13	101.49	107.89	105.14	104.16	109.6	105.12	104.85	107.38
105.39	105.43	106.35	108.12	104.94	106.9	107.64	104.33	101.48	104.1	105.96	104.39	104.01	104.69	107.74	103.52	100.82	104.51	106.13	107.72	109.69	108.02	104.8	106.54	103.31	107.07	104.58	102.39	104.17	104.52	108.23	105.23	102.57	102.41	106.85	102.84	105.1	104.87	104.45	106.24	107.95	107.25	105.46	104.68	105.85	103.66	103.37	103.18	106.85	106.34
114.35	110.98	115.34	111.83	110.8	112.07	114.12	110.27	112.81	105.89	110	111.21	111.98	111.93	114.34	114.11	112.2	114.76	112.01	113.45	109.27	111.28	113.16	108.23	113.93	114.18	112.03	111.75	110.92	112.74	117.35	116.37	109.34	110.76	110.28	111.24	114.14	110.56	111.89	112.35	113.95	113.93	108.51	111.04	110.75	110.72	113.64	111.5	112.84	111.31
99.41	97.194	97.555	100.19	97.568	98.977	102.06	99.647	94.191	103.66	101.43	99.707	99.575	95.971	96.516	101.93	99.396	100.51	100.66	94.228	100.38	98.993	100.8	102.74	96.56	97.892	100.28	102.47	97.964	99.446	100.84	101.85	101.58	98.393	100.32	100.03	98.236	99.883	99.661	100.94	101.23	101.59	101.57	99.409	103.83	98.485	98.057	98.816	100.47	100.8
110.33	108.72	110.16	108.5	107.47	108.16	107.01	105.82	108.94	113.45	108.47	113.69	111.29	108.19	108.16	110.73	110.14	108.75	112.13	109.84	108.74	111.31	109.23	109.04	113.77	110.89	114.25	109.17	108.92	107.32	110.58	110.54	111.8	112.93	114.38	108.23	110.77	110.9	112.45	111.64	110.54	109.88	114.13	108.71	110.41	110.2	110.91	112.4	108.86	109.87
106.65	103.66	105.18	102.95	104.32	104.28	107.74	103.74	104.25	102.93	107.01	106.92	104.56	103.02	103.84	108.82	103.41	105.96	102.93	107.12	106.73	104.21	105.7	109.6	104.16	106.38	103.88	104.53	103.11	108.06	104.45	105.69	106.88	104.47	105.2	105.52	105.4	105.96	104.9	105.92	103.6	103.47	105.17	106.94	104.66	104.92	106.08	100.76	104.14	104.48
106.79	105.07	105.9	105.85	105.96	103.81	105.56	106.28	106.75	105.6	105.7	105.04	106.08	106.46	103.24	106.6	109.41	104.9	103.6	102.81	109.05	106.74	105.51	105.03	105.49	107.21	106.72	104.63	107.83	107.29	106.63	103.83	104.56	105.92	108.46	105.27	109.34	107.15	106.18	105.06	108.09	107.75	102.34	108.29	107.45	106.35	105.61	107.49	103.87	105
102.83	104.92	105.08	107.35	103.93	107.05	104.29	105.51	104.54	105.26	105	105.47	104.08	106.79	105.14	105.3	105.54	106.51	104.16	103.1	101.94	105.31	106.73	106.09	105.06	107.58	106.14	108.42	104.89	103.84	106.78	106.04	107.23	106.7	105.11	106.19	107.21	107.26	107.62	106.23	107.01	106.94	106.7	106.1	105.15	107.55	107.42	105.76	107.87	106.04
100.95	100.81	101.07	101.06	102.05	103.85	102.6	96.432	99.846	102.27	97.752	99.386	101.15	102.89	101.11	97.636	100.73	98.77	99.804	98.678	99.579	103.08	104.11	100.27	102.11	100.8	102.01	98.298	101.39	101.15	102.15	97.667	101.98	97.566	99.874	101.17	98.4	99.421	99.471	99.441	102.18	99.548	99.608	100.39	97.323	102.21	100.47	99.984	97.725	96.907
111.06	109.94	109.02	106.85	106.51	107.57	109.4	106.92	106.19	106.07	105.25	108.61	107.18	108.02	106.25	103.68	106.58	104.22	107.94	109.67	104.77	105.42	104.96	101.41	108.65	111.75	107.87	110.14	106.54	108.32	106.64	107.98	109.31	107.76	107.98	109.58	105.12	106.91	109.26	109.7	107.59	107.03	105.31	102.7	104.45	105.15	108.2	105.07	107.08	107.31
116.35	120.38	114.56	117.37	118.7	116.63	121.08	119.04	114.98	117.89	117.58	119.65	116.58	117.61	118.48	118.7	115.59	117.31	116.94	115.63	121.44	115.6	117.85	117.55	118.73	119.33	118.39	116.41	117.18	116.3	119.11	118.77	117.59	114.71	117.91	118.98	119.75	117.7	121.19	116.89	118	117.3	115.46	115.86	114.92	115.8	121.32	116.69	117.76	118.78
106.37	104.65	105.12	102.67	103.14	109.27	103.05	107.24	104.93	108.3	107.27	107.37	104.93	105.82	103.39	104.27	108.06	102.55	104.33	101.81	103.08	105.45	103.35	106.53	104.94	104.79	105.88	108.78	104.45	103.66	104.3	103.55	107.3	103.72	106.59	105.48	107.37	106.27	108.61	105.83	106.54	101.13	105.27	103.59	105.91	105.72	103.12	103.73	103.87	105.31
113.12	111.27	110.52	111.28	107.72	110.91	112	108.44	112.04	110.6	110.15	108.77	113.08	111.54	109.88	109.35	111.98	110.54	110.46	111.88	112.73	107.36	110.92	109.84	108.49	110.15	106.24	110.44	111.58	111.18	112.4	113.43	109.47	110.38	108.99	109.34	111.25	110.12	108.15	108.73	108.62	106.58	109.15	109.98	112.38	109.84	113.7	112.02	107.52	108.54
99.417	99.246	103.63	101.13	97.057	99.869	99.93	102.32	101.68	101.92	102.2	99.107	100.04	97.188	102.19	98.534	102.53	98.213	102.45	99.57	101.78	100.56	100.01	98.317	100.01	103.76	99.514	98.067	99.553	100.54	99.555	103.5	98.057	99.602	99.163	102.06	103.72	99.491	99.729	100.31	97.188	97.58	100.98	100.43	97.77	98.064	101.01	103.32	100.83	101.25
101.36	99.388	100.81	99.803	96.88	100.68	98.962	101.43	100.63	100.88	102.44	102.85	98.139	99.349	99.219	101.05	102.14	101.23	101.83	102.39	101.12	99.32	100.11	104.27	100.11	99.837	103.18	102.59	103.08	99.852	99.001	102.03	99.822	101.02	99.839	101.55	101.41	99.698	101.29	103.46	98.273	102.92	98.166	98.938	100.54	101.68	98.608	98.303	97.759	102.26
110.21	112.95	110.49	111.46	111.67	112.25	109.91	111.34	110.88	114.22	110.67	108.97	110.83	111.23	107.04	111.83	108.85	110.07	111.47	108.81	109.67	110.55	110.08	112.78	110.33	109.74	109.07	111.74	108.61	111.09	111.16	110.44	114.29	113.55	111.44	110.81	108.29	112.84	109.78	111.15	112.98	110.51	109.89	112.48	110.7	110.1	112.32	111.64	113.88	112.38
107.02	107.6	106.67	105.71	105.31	104.21	102.67	104.9	105.65	106.81	108.12	110.67	104.42	104.92	104.32	104.29	104.21	103.38	106.31	106.84	104.76	105.8	108.92	105.92	105.38	106.57	105.13	101.99	108.71	104.06	106.08	105.98	105.15	103.56	107.8	105.21	106.5	108.33	104.58	103.7	104.76	105.91	103.76	107.11	101.23	104.05	103.76	106.55	108.2	107.11
111.65	111.95	111.03	111.48	112.58	107.89	111.33	108.8	109.09	108.6	109.53	107.4	113.46	113.36	112.01	111.45	105.56	110.15	107.01	111.81	109.47	109.91	109.8	112.16	110.56	109.8	108.7	109.61	111.64	111.81	111.01	115.22	113.74	109.51	110.85	109.35	110.76	113.27	109.45	111.2	110.95	113.23	111.51	111.14	110.08	111.89	109.42	110.13	114.14	109.62
100.86	97.581	103.55	99.498	103.42	103.72	103.09	102	96.474	101.23	99.431	102.34	101.09	103.14	101.28	103.57	98.454	98.84	99.833	101.51	96.871	99.069	95.505	100.38	99.375	99.188	101.61	100.24	102.1	101.72	100.89	101.91	98.602	100.05	100.55	102.07	101.98	100.2	101.96	100.93	99.886	100.19	102.73	98.783	98.716	101.38	101.48	97.925	102.39	99.688
102.08	104.6	102.29	105.22	104.8	106.99	105.92	105.14	105.03	106.03	102.87	102.45	104.04	104.01	103.54	103.9	104.63	106.73	106.5	101.16	104.8	104.42	99.852	105.14	103.37	105.99	102.51	106.19	103.05	103.25	103.05	107.87	102.85	104.33	104.79	102.64	105.78	104.38	104.23	104.72	105.92	104.86	103.82	104.29	105.01	105.56	103.46	103.19	105.72	103.48
103.54	105.05	105.32	104.86	105.35	106.09	104.41	102.73	108.51	101.65	105.67	105.68	104.46	102.7	104.43	104.92	102.94	103.98	104.87	106.73	105.02	103.58	103.15	103.92	104.92	104.4	104.35	104.85	106.11	103.98	103.13	107.46	106.05	102.77	109.04	102.91	106.12	100.93	103.64	103.97	104.73	101.24	103.98	106.12	103.79	107.23	102.99	104.31	103.75	104.14
109.39	113.84	110.72	109.64	108.84	110.15	112.73	112.25	110.69	108.59	110.76	112.6	109.65	110.7	113.35	110.78	112.47	112.05	113.7	112.77	112.18	112.7	110.43	113.01	109.69	115.1	110.59	112.3	109.56	107.26	109.85	111.3	113.22	111.36	110.41	111.86	110.24	110.7	108.58	114.06	109.96	115.56	111.07	106.95	110.71	109.04	113.67	115.2	112.04	111.66
103.65	108.9	107.66	105.58	106.72	104.02	103.91	106.2	109	106.37	102.69	103.87	107.85	105.74	105.74	107.68	106.69	104.95	107.35	104.03	105.61	106.89	103.88	107.89	107.81	105.25	104.45	103.65	106.42	107.15	105.46	107.83	101.54	106.39	107.18	105.96	106.96	105.46	105.87	104.49	104.49	106.41	105.42	103.16	104.24	105.52	104.92	104.97	107.59	106.68
99.583	97.216	97.164	98.354	100.35	101.6	100.63	100.15	98.461	101.71	98.854	99.917	100.12	99.94	100.16	100.68	99.311	97.148	98.521	98.233	98.343	101.55	99.132	96.251	99.243	100.93	101.54	100.33	93.749	95.91	101.02	100.49	101.04	96.699	104.13	101.67	100.6	96.912	99.31	101.24	99.486	102.72	100.69	99.988	101.14	99.573	99.803	100.96	98.667	98.463
104.91	105.95	105.11	104.29	109.71	107.52	103.12	107.34	107.88	107.48	107.53	105.71	106.3	107.88	103.48	106.78	105.32	105.68	105.37	109.36	106.66	108.38	104.49	109.2	103.74	104.92	104.37	107.32	108.89	108.03	109.37	110.48	106.83	108.49	105.95	105.34	105.54	105.76	107.77	108.28	109.06	106	106.38	110.27	104.01	104.54	109.57	106.67	108.06	106.32
97.857	101.78	100.81	99.405	99.713	103.22	100.88	97.066	101.28	101.85	100.07	97.479	102.34	98.693	100.52	99.773	98.848	101.17	95.688	101.1	99.324	99.285	101.39	98.415	98.292	99.77	102.36	101.13	100.09	98.258	99.885	99.473	99.793	97.929	101.85	101.86	100.86	101.31	102.71	103.47	97.429	102.22	101.72	99.497	100.6	99.776	101.67	100.35	100.9	100.11
108.53	103.73	102.32	103.83	105.41	104.66	105.66	103.76	103.76	107	107.42	103.92	105	104.74	104.91	105.96	104.05	104.18	105.75	110.24	107.04	106.11	105.99	107.74	102.55	106.66	107.05	105.47	104.52	106.84	106.41	104.16	103.51	108.65	104.37	107.18	105.25	105.29	105.17	104.96	108.71	105.5	105.58	107.26	105.28	109.5	104.84	104.1	105.64	103.71
104.52	103.47	102.96	103.8	105.54	103.49	105.47	106.55	105.3	105.14	103.4	106.24	104.8	102.52	103.75	106.44	102.41	102.85	104.23	103.87	102.84	106.95	106.04	104.16	107.04	104.12	104.59	104.09	101.91	107.27	104.29	103.76	106.62	104.65	106.89	105.23	105.65	103.08	105.07	104.9	105.07	105.44	103.57	103.77	102.45	102.06	104.03	102.37	101.33	105.23
103.13	103.51	102.51	103.56	103.67	103.33	104.96	103.12	101.6	104.14	103.44	101.81	102.24	104.27	105.11	103.72	105.79	104.94	104.21	107.42	104.69	103.19	103.29	104.61	105.58	103.31	109.17	99.893	102.42	101.81	102.7	103.54	101.77	104.14	106	102.81	104.06	104.94	104.51	104.54	103.93	105.89	104.8	100.82	101.72	104.58	103.38	105.98	104.87	105.15
106.33	107.33	104.52	102.12	103.71	105.7	105.48	108.24	106.74	104.33	104.3	108.08	105.99	108.1	104.07	108.95	107.01	105.38	105.56	107.43	104.09	107.33	108.21	107.06	106.18	103.49	104.62	108.37	106.27	103.26	104.95	106.59	104.33	102.95	103.5	106.14	106.64	107.42	104.16	105.13	107.08	105.7	105.35	105.77	106.5	105.39	108.08	105.39	104.59	108.65
111.31	109.15	112.3	112.4	113.53	112.34	112.58	110.42	110.31	111.04	113.12	113.79	109.18	111.93	110.16	113.64	113.88	111.81	111.26	108.81	112.89	111.17	111.61	109.17	110.36	113.6	112.74	109.83	113.61	112.42	110.95	113.79	112	112.9	109.82	113.52	109.74	111.36	109.65	112.52	113.64	115.99	114.04	112.75	114.7	112	111.99	114.38	110.27	112.17
107.41	108.13	105.58	105.54	105.02	105.64	103.67	106.74	105.75	104.5	105.16	106.28	107.99	106.23	107.57	106.85	103.06	107.38	106.32	106.01	105.3	105.82	110.6	104.59	107.12	104.35	105.32	108.44	105.23	105	104.24	106.11	108.28	107.15	107.73	106.19	106.5	108.62	108.5	105.26	103.67	105.9	104.86	108.18	105.92	105.92	108.31	104.45	103.96	105.42
105.31	104.15	102.88	105.1	105.05	104.59	103.01	105.69	104.1	107.32	105.13	103.34	101.08	106.08	103.35	108.63	106.28	106.63	105.82	104.76	103.44	109.26	101.89	105.58	108.17	103.92	106.98	106.46	103.72	106.2	101.56	108.26	101.58	102.89	103.15	105.92	105.22	105.75	109.92	101.36	104.21	103.42	106.63	105.3	106.4	104.56	104.96	107.68	108.39	104.61
104.1	104.95	106.35	106.24	105.24	103.28	104.78	107.42	107.05	104.34	103.74	109.09	105.85	103.94	104.06	107.71	106.05	103.41	103.28	102.84	104.26	107.57	105.91	104.74	103.69	103.29	103.4	105	105.87	107.51	103.7	104.09	106.01	104.98	103.24	104.75	101.81	108.65	105.12	105.11	103.48	104.09	101.55	105.39	108.71	104.82	108.83	102.69	103.77	107.71
112.23	115.53	111.65	113.19	112.85	111.66	112.19	110.45	115.01	112.55	111.75	110.39	114.47	112.13	113.92	113.8	111.93	112.97	113.53	111.92	109.99	111.66	113.73	111.12	112.38	114.02	109.17	111.13	110.5	112.06	114.61	109.06	112.16	114.24	111.59	112.05	111.43	114.17	109.23	112.82	110.66	110.16	114.01	113.12	110.98	113.39	111.44	111.85	113.19	110.4
108.7	109.83	111.98	109.82	110.56	110.7	111.77	112.18	111.87	110.87	108.16	108.57	109.56	111.5	113.16	110.55	113.48	111.86	111.75	114.42	112.25	108	109.74	111.18	108.78	110.34	107.9	109.91	107.07	112.73	109.19	111.41	107.61	106.3	112.91	110.53	107.1	108.78	111.05	113.04	109.06	110.9	108.84	107.83	111.94	112.98	107.1	110.37	112.07	110.49
104.22	103.41	105.29	107.11	101.6	103.53	103.84	105.82	107.06	105.41	102.55	102.65	107.81	103.23	102.78	106.33	104.19	103.4	105.07	105.91	102.6	101.31	103.34	105.99	104.36	104.28	105.17	102.9	105.51	102.96	104.15	99.463	101.54	101.41	104.19	104.39	104.12	105.91	101.96	102.44	106.5	105.85	102.89	102.19	102.54	103.43	105.34	103.47	103.11	104.29
107.3	102.22	102.82	104.02	103.89	104.76	105.27	103.29	105.61	103.99	102.89	103.98	105.5	103.67	105.81	105.94	103.95	103.41	104.47	104.4	104	105.03	104.28	106.26	105.78	103.86	101.76	105.92	103.49	104.36	104.83	104.98	102.37	103.35	104.58	105.67	104.01	100.76	101.56	104.13	105.35	103.26	101.03	105.15	104.07	103.21	104.16	101.44	103.54	102.23
108.31	108.7	103.41	107.73	104.76	106.26	104.03	107.02	106.26	104.06	107.06	104.55	108.88	108.19	105.14	107.13	105.82	107.52	108.78	106.79	109.25	108.15	104.45	107.65	105.96	105.47	107.82	108.23	107.92	106.23	106.55	106.5	106.09	105.97	106.42	105.46	108.46	107.38	103.98	106.9	104.28	106.03	104	107.5	107.26	105.93	105.49	106.84	106.08	109.55
118.83	117.84	116.34	114.19	116.62	115.91	118.1	116.74	119.75	117.69	115.71	117.98	119.34	116.35	119.11	116.32	117.28	116.18	113.69	119.39	118.96	119.92	117.47	116.79	115.17	119.72	119.88	118.38	115.22	118.81	120.66	117.4	119.28	116.29	116.73	118.52	116.75	118.6	119.32	116.76	115.04	115.8	117.25	119.19	113.64	119.25	117.54	121.81	120.46	115.14
108.52	104.98	106.36	103.34	104.66	105.25	106.85	106.07	104.09	104.48	105.08	104.2	107.67	105.94	108.14	109.01	109.4	108.27	104.95	104.8	107.15	105.42	107.27	107.83	106.4	109.03	108.84	105.67	106.46	106.51	105.44	106.18	106.59	103.82	108.86	105.71	108.44	104.41	106.9	109.56	105.09	107.67	105.86	103.12	105.81	108.93	107.92	106.18	109.66	107.73
105.67	106.92	104.2	104.2	106.89	103.8	106.03	106.38	105.07	103.01	104.75	108.2	103.19	105.33	106.77	105.81	103.04	107.05	107.85	107.33	107.13	104.62	107.54	105.25	105.86	102.19	107.46	108.53	106.76	102.87	105.2	107.09	107.81	107.31	104.59	103.08	107.71	106.02	105.21	105.65	105.25	105.58	105.61	105.49	103.99	106.47	103.09	105.97	106.84	105.09
112.98	109.94	112.7	113.32	113.39	110.25	112.65	112.61	112.52	113.13	113.36	113.19	110.61	112.14	112.21	108.46	110.84	112.24	111.26	110.95	113.82	112.54	112.78	111.77	112.96	112.88	111.03	112.43	109.89	110.19	108.33	108.85	114.36	109.84	112.7	111.39	112.58	111.09	111.18	112.07	111.1	107.22	111.05	112.19	113.44	112.34	111.64	111.63	109.46	110.03
106.03	103.29	106.29	104.19	105.25	106.17	101.67	106.42	103.98	106.5	103.86	103.35	103.65	103.96	106.49	106.78	108.2	104.46	104.14	101.58	105.23	109.07	103.01	107.6	104.75	104.74	103.96	109.42	106.68	107.26	104.39	104.86	105.73	105.11	104.86	104.2	105.74	104.63	101.72	107.9	105.78	102.64	105.56	104.2	105.88	108.53	105.3	106.18	106.1	106.1
108.37	104.78	107.52	106.14	109.31	103.55	108.66	106.34	107.04	108.95	106.3	104.87	107.45	106.1	105.39	106.81	104.57	106.99	104.94	106.47	107.97	109.51	105.49	104.64	104.89	106.87	106.98	101.97	107.17	109.79	107.98	104.74	104.41	107.81	109.2	106.54	104.46	108.3	108.3	109.46	101.95	107.18	107.07	106.14	107.1	107.32	104.28	107.62	104.78	106.28
110.42	108.43	112.17	111.49	108.08	110.15	105.09	110.49	108.59	110.11	111.44	109.48	110.93	112.45	110.96	110.07	110.59	109.33	110.51	111.55	113.13	112.37	109.51	111.03	107.28	111.1	110.37	111.08	110.7	111.47	109.72	110.46	108.03	110.05	112.47	109.04	107.71	106.13	108.26	109.53	107.2	108.86	110.13	111.69	110.8	111.35	111.34	106.14	107.52	112.52
111.59	114.95	114.47	112	112.4	112.26	109.84	109	109.43	110.75	109.91	112.25	111.35	112.5	112.69	111.09	107.82	110.06	111.88	109.2	112.77	112.19	114.52	110.72	110	114.43	112.47	109.72	111.35	110.66	106.5	109.08	113.57	110.27	110.27	112.03	109.36	108.69	111.9	114.98	111.92	108.59	113.57	109.21	113.21	112.78	110.64	113.66	109.56	108.56
113.73	108.66	110.03	114.86	110.57	110.61	109.98	108.86	112.37	110.32	108.78	108.12	111.53	109.3	110.48	113.94	110.86	109.6	113.59	110.05	109.21	110.35	113.41	110.52	114.1	112.67	109.9	110.36	108.59	110.96	108.38	111.81	109.64	109.74	112.28	107.95	107.75	110.28	110.95	112.54	111.76	109.85	109.62	110.99	111.83	110.34	110.52	110.67	111.42	111.15
107.44	104.95	107.31	105.96	106.7	108.59	104.91	104.22	106.61	103.7	104.11	107.52	106.52	107.76	104.21	108.16	105.64	105.96	108.38	107.19	104.56	110.2	106.56	105.96	107.37	108.15	106.76	106.1	107.2	108.6	104.83	105.68	108.77	106.12	109.24	108.38	104.52	106.5	108.02	108.07	106.13	105.65	105.07	105.81	106.79	102.12	106.65	106.22	105.25	105.25
108.98	109.42	109.5	111.66	109.61	106.92	106.53	109.24	111.18	109.33	109.08	110	109.18	110.86	109.87	111.06	106.69	106.49	109.14	108.6	107.53	108.56	106.19	111.57	111.09	112.14	109.39	110.25	114.96	113.19	107.23	106.06	107.47	109.31	110.27	110	112.66	111.45	108.64	113.46	109.15	111.68	109.5	108.48	110.62	107.74	110.9	106.35	107.28	114.04
106.26	107.43	104.19	106.03	105.46	108.54	107.41	106.78	108.14	108.2	106.66	106.09	105.62	105.22	106.81	104.91	103.79	107.38	107.38	105.2	106.44	105.9	105.05	105.18	104.9	105.65	103.79	104.67	104.27	105.77	104.24	108.8	104.96	105.15	110.16	103.6	105.85	107.35	105.66	106.75	106.07	108.88	105.28	104.66	104.9	102.01	102.45	104.16	104.09	107.64
116.65	116.93	113.85	118.75	117.04	114.83	115.83	117.72	118.54	116.63	118.64	112.67	117.3	114.6	115.04	116.71	116.78	115.67	116.32	115.28	118.5	116.37	115.7	113.75	116.29	117.91	120.14	116.43	110.81	118.52	116.41	114.2	115.23	115.38	113.45	119.98	112.43	114.77	116.33	115.3	114.26	115.6	115.46	115.48	117.11	118.21	115.01	117.86	119.19	119.07
107.31	106.85	106.9	104.88	104.9	106.73	105.59	105.54	107.06	103.47	106.3	105.3	104.34	106.66	104.35	106.42	106.9	105.05	105.28	106.03	104.94	107.13	107.49	105.73	106.87	107.06	103.42	106.15	108.01	104.44	109.28	100.45	103.69	107.47	107.37	107.16	106.61	105.62	106.4	106.53	105.71	104.92	106.08	105.2	104.49	105.51	103.41	104.37	108.03	105.48
100.25	100.42	100.44	98.399	97.779	105.13	99.207	99.884	98.923	98.641	99.706	102.72	99.887	101.96	102.26	100.61	101.81	101.5	99.922	97.26	100.62	97.977	101.44	99.181	99.6	98.326	101.64	99.713	100.28	98.986	98.391	101.15	100.14	97.689	99.244	100.08	99.303	98.714	99.02	99.107	100.03	97.878	97.094	101.91	97.447	99.178	99.935	101.45	98.77	99.217
111.07	113.76	110.98	111.98	110.8	112.05	111.06	112.76	112.96	111.43	113.53	110.25	109.15	111.15	110.93	113.73	110.44	111.02	111.53	111.34	110.62	112.69	112.61	111.19	109.04	110.46	114.25	109.47	111.15	112.12	114.54	112.21	112.02	110.26	110.47	110.4	111.7	110.46	113.28	114.64	111.31	111.76	110.29	111.19	113.19	114.53	113.58	110.88	112.46	113.95
102.59	100.44	97.849	97.683	97.884	99.202	98.047	100.07	97.354	98.926	98.165	97.868	100.68	100.38	98.518	98.352	100.18	96.036	98.539	98.579	97.678	104.27	99.16	102.09	101.32	96.416	99.019	101.64	104.68	101.7	96.867	98.784	101.24	97.785	98.223	100.6	99.962	99.993	98.489	100.57	99.48	98.267	97.347	96.026	97.759	97.688	98.662	99.541	98.84	101.55
111.55	113.54	112.49	109.52	113.18	114.23	111.68	115.33	111.82	113.69	108.82	112.19	110.82	112.31	111.12	110.33	114.19	111.11	110.78	112.59	113.91	112.86	114.33	109.32	110.07	112.93	111.98	114.18	111.53	108.59	110.84	112.38	112.9	110.41	114.01	111.4	113.43	111.61	113.61	112.09	113.69	111.64	113.45	108.85	110.2	110.26	114.74	109.09	110.61	114.95
107.53	106.35	104.82	106.28	108.3	108.12	105.26	108.58	105.45	105.61	105.72	106.81	105.12	105.87	105.16	108.31	109.08	108.5	107.31	105.58	106.84	104.16	106.64	106.02	107.17	108.29	106.21	104.84	108.42	108.72	103.87	107.86	106.28	105.51	109.74	108.21	106.43	105.21	107.34	105.02	107.55	107.14	106.07	106.75	104.66	103.99	102.88	106.65	106.43	103.62
104.16	101.49	103.01	103.84	106.67	101.94	101.98	108.4	105.32	106.27	106.22	103.26	109.74	100.68	103.32	102.92	104.35	104.73	102.29	106.09	105.15	108.86	102.98	103.52	103.72	104.17	105.3	107.01	101.87	105.85	105.38	103.39	104.75	103.89	105.87	102.33	103.34	103.65	106.35	102.91	104.41	103.34	102.41	102.48	104.82	106.03	103.31	105.48	106.43	103.97
113	110.95	112.01	111.58	110.83	113.1	111.38	108.82	111.13	108.26	110.75	107.72	110.99	111.12	106.8	112.18	113.61	109.3	106	111.49	107.15	113.69	108.8	110.41	110.97	109.32	111.15	108.92	108.18	108.45	108.12	110.96	109.8	111.15	108.28	109.54	110.4	111.48	107.03	109.82	109.89	110.74	110.55	109.43	110.14	111.65	111.78	111.53	106.46	111.13
98.794	98.866	102.57	97.721	97.284	99.567	95.29	99.018	98.865	100.37	101.8	99.192	96.54	97.843	101.65	98.795	97.971	98.986	97.599	98.225	100.9	100.13	98.993	98.173	99.246	99.245	99.277	99.32	100.72	101.37	99.441	99.705	102.96	97.69	104.23	97.662	101.44	102.14	99.18	97.443	95.728	101.95	99.197	95.384	99.068	98.069	101.09	97.047	97.464	95.857
105.55	108.85	107.08	104.79	109.29	105.79	103.39	104.5	104.78	103.51	103.1	108.35	106.09	103.75	105.48	104.12	106.08	103.59	106.57	109.53	106.37	101.99	103.67	103.83	105.41	105.96	104.99	107.43	106.36	104.73	107.09	106.18	106.37	108.49	106.54	108.95	107.7	103.56	106.12	107.8	107.66	105.56	105.87	106.38	103.3	104.62	107.59	104.49	106.55	109.32
112.74	112.78	111.72	117.99	112.93	114.21	111.38	112.93	116.07	115.42	114.16	111.1	109.9	116.49	112.93	110.91	113.7	115.35	111.92	113.56	114.18	112.73	114.18	113.3	113.02	114.94	113.97	112.88	111.45	114.42	112.53	110.93	115.17	111.78	111.22	115.05	114.1	115.02	110.81	113.07	111	111.42	112.27	113.82	112.85	113.32	114.88	112.93	112.83	111.65
114.2	111.86	108.6	109.22	110.03	114.59	112.84	107.57	112.18	114.04	112.6	111.3	110.9	112.8	110.68	113.69	110.28	109.7	111.61	112.43	111.88	113.28	113.43	110.48	112.43	111.15	112.27	113.09	112.4	112.75	112.3	109.56	113.27	111.83	109.72	115.77	108.52	113.94	110.8	109.54	108.85	110.39	112.1	110.66	112.63	113.71	110.96	111.38	111.83	111.19
105.17	108.69	106.74	106.01	109.05	102.57	103.88	102.04	106.05	103.68	107.24	106.78	104.04	107.52	105.27	106.26	106.4	104.49	105.2	107.94	103.71	106.42	104.5	104.26	103.78	105.15	104.83	106.04	103.25	106.34	106.14	108.91	105.23	107.59	110.04	101.87	103.99	105.74	105.18	104.11	106.65	105.95	102.62	105.23	104.96	106.32	106.26	104.45	107.67	103.22
111.43	112.12	110.45	114.44	110.97	111.95	113.73	111.02	112.51	112.55	109.01	110.5	109.41	114.85	112.91	109.46	111.04	111.35	112.47	110.36	111.67	110.62	113.31	112.53	114.95	110.19	110.79	109.66	110.55	109.26	112.58	109.64	111.66	113.03	113.59	110.44	112	109.25	108.26	113.2	110.85	112.54	111.73	111.53	111.16	109.94	110.07	107.96	112.89	110.65
112.54	109.33	113.92	113.34	112.15	111.88	112.77	109.94	108.98	110.04	112.56	109.82	110.8	111.68	110.9	110.13	113.04	110.7	107.21	112.89	110.1	114.06	110.4	114.26	110.77	114.45	110.55	111.39	111.11	109.03	110.01	110.44	109.97	109.56	112.91	109.34	108.44	108.43	112.83	110.63	108.6	111.25	109.24	111.24	108.73	109.67	111.5	114.05	112.16	109.84
112.24	109.73	111.56	111.41	108.7	111.67	111.64	107.37	112.41	109.15	111.69	111.9	112.17	107.87	110.37	113.27	111.72	113.52	109.79	110.12	110.48	111.71	109.07	113.43	113.01	113.08	111.22	108.08	113.62	111.17	113.13	111.68	113.57	113.29	111.52	109.29	109.98	111.22	109.23	113.02	115.07	112.18	112.03	112.8	111.25	108.83	109.47	113.31	112.13	111.64
113.57	112.4	115.28	111	112.11	113.34	109.74	110.63	110.94	112.46	108.7	112.41	107.8	112.31	111.44	114.02	113.56	112.03	112.29	110.69	112.55	112.12	112.15	110.77	112.1	109.35	115.38	110.68	111.53	111.93	114.18	114.53	109.25	109.98	111.07	111.47	110.68	111.49	114.33	111.23	111.8	109.9	111.6	111.8	113.86	109.15	111.36	112.66	115.4	112.8
106.19	104.5	105.92	107.83	103.43	103.16	104.06	102.6	102.41	104.19	105.21	102.18	106.2	103.64	105.02	103.87	103.75	105.38	106.52	103.75	106.52	103.64	103.59	103.13	105.65	108.71	105.55	105.96	106.12	103.38	105.25	105.19	104.25	105.14	104.21	108.16	103.04	102.51	103.95	101.24	105.88	103.65	105.15	103.55	105.83	106.02	102.18	105.07	105.74	106.51
104.27	105.9	103.36	103.39	106.46	103.83	100.18	105.19	102.93	102.52	103.1	101.66	106.12	101.83	104.83	104.44	104.24	102.7	104.41	102.58	104.81	102.75	99.639	102.64	102.67	105.02	104.88	106.31	105.11	108.49	105.5	103.68	104.29	105.19	101.95	102.22	103.54	105.02	103.29	106.03	102.36	103.79	104.01	102.12	105.66	103.98	103.15	102.01	102.1	105.39
112.22	110.2	111.96	113.12	112.74	109.85	108.68	109.86	110.61	110.82	110.07	109.61	115.46	113.42	111.18	110.69	111.25	111.34	111.36	114.38	107.26	110.79	111.72	108.44	112.45	110.88	109.22	108.9	110.49	114.8	113.44	108.65	111.9	110.65	110.21	106.77	111.07	110.04	108.79	108.79	110.42	112.03	109.15	110.84	112.27	109.75	110.46	109.91	114.3	110.41
100.58	100.34	100.48	100.8	99.721	100.88	101.22	102.79	102.3	101.07	101.28	99.072	100.11	103.09	102.36	98.832	100.87	102.22	100.96	95.372	103.21	100.18	100.49	99.631	99.832	100.14	99.82	101.55	97.574	102.91	104.17	98.519	99.324	99.918	101.63	98.175	102.04	97.992	101.37	99.585	99.576	99.476	99.714	102.95	100.34	101.28	98.523	101.08	99.392	101.81
117.78	117.3	119.13	116.73	120.33	120.54	114.16	117.58	117.43	115.54	116.62	117.62	116.83	115.67	118.91	117.43	118.65	119.28	115.77	119.11	118.48	114.32	114.57	117.01	117.5	118.66	116.57	118.12	112.42	117.33	117.73	116.28	118.31	121.13	118.87	116.12	116.47	114.5	117.35	115.44	118.13	116.89	117.33	118.95	115.79	117.36	119.12	116.26	116.45	115.19
107.29	107.47	107.24	108.46	104.9	106.1	107.31	105.48	107.72	105.7	105.71	108.5	107.27	107.44	106.63	105.52	106.45	108.12	108.12	105.84	105.29	106.77	107.01	108.63	103.25	108.03	105.77	104.47	107.55	107.55	104.2	104.54	106.28	103.67	104.41	104.96	106.48	106.59	106.88	106.89	107.03	107.83	103.59	105.28	105.96	107.55	104.73	109.83	104.71	106.01
116.23	117.67	113.32	115.84	118.39	117.47	115.34	117.11	116.87	118.84	117.16	116.89	118.97	117.1	117.5	116.39	116.56	114.82	113.78	115.39	115.51	117.52	115.87	118.11	117.17	118.23	116.8	114.43	116.83	113.9	115.98	115.29	116.65	114.65	114.93	114.38	118.33	113.27	116.43	117.1	114.65	114.21	114.54	115.55	116.48	116.85	114.3	115.98	113.89	115.75
97.305	97.801	98.26	100.47	101.53	101.09	98.575	98.553	100.4	101.84	97.037	98.608	101.89	99.154	99.679	101.76	101.42	99.299	100.57	98.249	103.07	98.325	98.97	101.16	96.207	100.08	101.31	100.39	99.753	100.98	102.31	98.101	97.684	100.68	99.588	101.6	103.59	100.48	99.595	100.9	101.33	100.74	99.232	99.623	99.793	97.531	100.43	100.1	99.529	102.53
108.06	105.82	106.03	101.32	104.58	105.67	107.26	106.97	106.31	104.12	105.71	105.09	108.22	103.93	105.98	107.41	107.71	103.98	108.12	102.6	104.28	104.23	108.65	105.52	106.51	105.85	107.47	109.12	103.96	106.56	106.07	105.33	103.77	106.16	107.71	109.47	105.53	105.36	104.22	106.91	107.6	105.44	108.36	105.06	105.09	106.77	104.94	106.68	106.3	103.22
102.16	104	105.07	105.36	105.77	103.72	104.97	102.67	104.76	103.37	103.68	102.58	100.45	106.18	104.36	103.49	102.34	102.58	102.61	104.81	106.07	106.64	103.45	100.97	101.98	106.05	102.43	106.39	104.85	102.11	103.51	103.51	104.99	105.62	103.99	103.73	101.6	103.51	101.8	104	106.35	99.998	104.9	101.32	102.79	105.29	103.19	107.25	102.58	103.12
109.46	111.1	109.32	108.51	111.69	108.9	110.17	108.8	109.93	107.69	108.55	111.01	109.2	107.32	110.29	109.11	109.35	107.29	110.98	110.87	112.63	107.62	107.42	110.44	106.36	114	110.57	108.43	109.64	107.04	108.48	109.38	111.2	112.88	110.68	111.52	110.81	111.1	107.71	109.43	110.57	109.26	108.15	110.12	110.78	109.16	109.05	106.67	108.86	107.88
112.27	113.61	113.19	112.55	111.53	114.78	114.03	113.6	113.66	113.22	110.92	110.3	114.55	114.63	111.04	113.48	111.94	116.16	114.46	112.9	113.69	112.14	112.32	108.25	111.74	115.79	112.54	110.01	110.49	116.19	110.44	113.4	112.22	111.56	110.08	112.55	112.43	114.81	112.34	112.63	112.94	116.26	114.26	112.24	113.42	109.51	112.76	111.1	109.22	114.41
107.25	108.51	105.93	105.39	107.74	106.81	106.08	107.67	106.42	107.87	105.25	105.17	110.27	106.22	104.18	109.43	105.85	109.57	107.42	108.53	107.96	108.91	104.97	103.97	107.83	108.07	106.58	106.33	105.06	103	107.07	109.07	105.69	107.08	108.38	102.28	105.79	106.23	106.14	107.44	105.84	108.78	106.58	105.95	103.73	107.97	106.73	105.77	105.92	108.73
109.94	105.65	105.55	107.97	107.43	103.99	104.79	107.93	108.73	106.6	104.11	104.1	107.24	106.45	110.58	106.51	105.74	107.96	107.17	111.38	106.16	105.96	105.69	106.51	107.15	109.18	106.97	106	106.6	107.15	103.91	104.79	111.27	108.05	105.23	105.82	105.85	104.85	106.47	102.23	109.61	104.9	107.11	107.75	108.97	107.2	108.15	105.72	107.51	105.9
105.77	103.15	107.52	105.98	104.65	103.7	106.86	105.76	105.43	103.41	103.95	106.3	104.05	106.23	106.53	105.74	105.62	105.53	105.87	104.13	105.73	105.06	105.05	105.61	105.65	108.36	103.11	107.11	106.2	105.47	105.92	104.42	106.84	102.91	105.45	105.78	106.62	105.1	103.36	103.61	104.17	106.8	106.28	105.46	105.12	109.68	107.87	106.07	104.6	104.61
103.36	106.52	106.22	101.68	104.07	106.18	108.59	106.35	106.14	107.91	105.92	104.4	109.75	107.74	106.87	104.32	108.51	104.67	109	107.28	105.88	106.49	105.01	102.96	106.2	106.62	106.34	105.68	106.39	104.19	105.24	107.35	103.7	104.55	103.86	105.04	105.66	104.02	108.72	106.04	104.57	102.58	106.69	103	108.28	107.47	103.54	108.21	105.77	105
102.9	102.78	103.45	103.41	105.89	104.55	107.54	106.95	109.4	103.92	106.47	107.77	107.5	105.64	104.01	108.82	104.99	106.23	104.26	103.35	104.43	106.8	104.56	104.98	105.91	104.81	106.41	105.78	106.63	104.39	103.55	101.45	105.54	106.07	105.26	107.94	106.44	105.88	106.74	102.35	104.23	106.35	107.07	104.53	107.48	103.1	103.72	104.14	105.75	104.58
108.25	104.72	104.75	107.01	109.31	106.19	106.76	106.32	104.41	106.03	105.97	105.09	104	103.55	105.45	101.78	103.59	105.25	102.27	108.34	106.11	105.7	103.35	102.77	106.09	105.41	106.5	103.84	106.45	106.39	104.94	103.37	104.05	106.67	104.96	105.98	105.83	106.02	105.93	106.03	104.35	108.69	103.25	105.16	103.67	104.73	108.35	109.11	106.68	104.58
108.33	112.9	108.79	108.59	110.89	111.82	111.01	108.81	111.28	109.38	112.76	110.73	113.34	107.75	110.05	109.71	111.93	112.77	111.77	110.94	110.38	108.25	113.33	112.78	109.24	113.01	108.54	108.41	113.66	107.94	111.71	107.55	110.38	109.31	112.42	114.93	109.63	109.45	111.71	109.37	109.02	110.37	111.45	111.12	110.78	111.78	111.05	110.03	108.8	109.49
105.63	105.87	105.31	104.9	104.69	107.27	105.98	105.68	103.02	106.33	104.01	109.45	102.71	103.35	107.36	102.7	105.3	103.97	108.31	106.6	106.19	106.79	106.22	104.35	108.88	103.86	106.14	102.88	106.29	106.95	105.18	106.08	104.74	103.83	105.81	104.65	107.3	105.61	106.72	105.42	108.35	106.36	107.58	104.1	105.27	105.64	105.74	108.69	105.08	106.76
112.02	111.66	108.99	114.08	112.87	113.55	113.29	108.89	111.74	109.69	112.03	114.53	111.35	109.9	111.42	111.64	112.89	112.11	112.27	112.23	111.36	113.14	110.4	110.43	110.32	112.53	112.04	113.51	112.17	110.05	111.96	110.47	111.61	112.39	112.37	108.91	111.22	117.74	110.03	109.91	112.79	110.52	113.73	110.72	109.96	111.56	114.48	109.25	111.26	110.37
106.84	105.45	105.74	110.59	104.55	108.01	109.07	106.76	108.7	104.91	106.29	107.46	106.55	106.3	105.19	106.4	103.9	104.58	102.77	105.36	108.48	106.1	105.43	107.81	103.8	104.78	103.75	102.14	104.87	107.6	107.56	105.83	107.49	105.53	105.4	108.19	108.75	105.17	104.67	102.63	105.92	105.75	105.48	108.98	107.65	106.91	105.55	104.98	107.8	105.2
[truncated: 150 more columns]
