# Supplementary material for: Genetic dissection of main and epistatic effects of QTL based on augmented triple test cross design
Source: PLoS One. 2017 Dec 14;12(12):e0189054. doi: 10.1371/journal.pone.0189054 (PMC5730204; doi:10.1371/journal.pone.0189054)
Supplement: S8 Supporting Information — (ZIP) [file pone.0189054.s008.zip › z4_1000_0.5_5.csv]

112.14	111.95	111.92	107.38	111.93	110.26	113.49	113.34	112.04	115.52	110.38	108.84	109.32	112.68	111.19	111.79	106.38	115.62	116.28	114.29	111.18	113.97	111.07	108.38	113.39	110.92	111.88	112.32	113.43	115.66	111	113.75	112.11	106.07	114.43	112.27	112.64	113.37	113.06	115.7	114.04	113.36	113.3	112.8	108.28	113.29	113.68	112.16	113.8	113.42
102.04	103.05	103.37	105.13	103.89	104.06	101.46	104.56	106.75	102.37	108.5	105.72	112.3	105.56	106.42	104.99	104.82	101.82	108.13	111.57	100.77	103.75	103.22	107.95	107.94	104.03	106.05	107.09	106.48	107.25	100.15	107.08	107.19	105.41	105.54	104.76	102.91	103.42	101.53	108.15	104.84	105.04	101.4	103.15	104.58	108	102.06	112.45	108.32	102.83
111.21	112.67	116.12	113.16	115.23	109.07	114.07	114.03	112.28	114.01	108.99	117.53	115.35	110.15	112.79	113.18	115.29	109.89	116.67	110.87	110.68	108.58	110.48	111.15	111.27	111	117.34	106.87	116.94	112.88	114.1	110.86	111.34	111.93	112.28	110.47	116.09	110.34	115.07	114.32	111.85	113.6	110.05	112.6	107.88	113.94	113.72	110.51	117.93	112.21
98.671	99.593	101.36	97.214	99.629	99.213	98.227	101.33	99.557	100.23	98.033	97.237	99.078	102.47	94.251	102.19	101.92	93.492	97.996	98.738	100.43	97.34	103.94	101.33	99.761	101.17	94.278	97.542	102.3	97.192	97.53	103.32	100.93	101.56	96.792	98.436	97.816	98.908	102.52	96.994	103.56	100.52	101.99	96.931	99.134	103.09	101.52	99.771	98.731	100.28
108.95	105	104.09	104.74	104.12	104.07	104.67	106.77	106.7	103.92	107	107.6	105.19	104.54	105.55	105.27	107.09	102.5	106.4	104.58	109.06	105.96	107.31	103.85	104.82	103.65	102.04	105.48	104.13	109.22	108.9	108.21	108	107.47	107.98	108.77	108.79	108.33	108.52	107.82	108.24	110.94	106.18	108.14	105.63	106.56	101.93	105.96	102.93	106.57
106.88	105.65	108.92	102.95	103.5	103.21	105.87	107.3	106.72	105.68	108.59	105.85	107.12	105.43	107.59	108.7	109.25	105.89	105.12	108.2	103.6	107.27	106.23	109.25	106.63	100.91	110.56	102.61	107.8	104.69	104.75	101.59	105.87	107.33	109.02	102.44	102.92	106.29	103.94	101.97	103.95	107.54	104.73	105.03	108.34	105.68	102.13	107.28	102.86	105.69
104.19	107.56	99.458	100.91	94.274	106.21	96.834	101.39	100.11	98.671	99.036	101.77	100.69	102.31	98.718	100.45	102.38	102.94	103.61	102.06	102.41	99.821	103.72	100.17	100.31	99.001	100.25	99.013	98.639	99.148	98.504	101.3	104.81	98.963	104.09	101.3	99.117	97.145	98.419	101.02	100.42	99.277	100.98	99.645	104.25	98.561	106.86	102.67	100.54	97.69
109.59	107.31	108.68	109.96	104.19	104.54	110.01	104.3	109.23	107.22	105.94	108.57	106.26	107.22	104.14	102.18	103.05	111.35	107.09	101.45	105.84	106.87	104.77	102.13	102.32	109.76	107.03	103.51	105.5	104.87	105.97	105.01	108.58	104.51	107.54	106.75	103.98	103.45	105.69	104.86	108.42	104.88	104.23	105.42	104.41	107.91	101.23	113.48	102.03	107.47
112.65	112.67	107.96	108.35	110.92	111.36	107.63	109.98	108.08	111.36	113.36	109.58	110.9	103.59	111.2	108.26	109.58	110.88	108.09	111.57	107.06	107.54	111.87	106.47	114.43	108.88	107.29	109.04	107.27	109.44	110.51	109.82	108.34	111.47	106.64	110.32	108.71	112.85	111.23	109.02	114.11	105.52	108.2	107.33	110.74	107.69	109.29	111.25	106.73	111.58
104.45	107.64	102.98	108.06	106.77	105.37	104.12	108.41	101.72	102.19	103.39	107.89	107.68	104.52	110.56	104.11	105.85	106.74	103.85	106.14	104.53	102.51	107.45	105.47	102.97	103.1	103.3	107.69	104.23	105.67	102.82	103.01	107.29	104.8	107.49	104.19	107.23	105.52	101.97	103.62	106.37	102.8	103.13	106.99	103.36	108.07	104.69	110.75	103.92	108.98
105.58	109.2	105.8	102.04	106.24	102.03	108.74	105.88	107.09	105.9	108.83	107.99	103.95	102.34	108.82	109.69	108.53	101.43	103.68	105.89	107.41	108.89	103.42	108.17	108.06	103.33	103.02	103.27	105.21	105.54	107.63	104.96	106.87	103.96	105.84	105.27	101.57	107.49	106.38	101.01	105.08	103.11	107.89	109.39	104.26	104.76	105.54	106.25	103.71	102.5
115.18	118.76	116.44	119.81	117.63	115.75	112.45	118.01	120.15	117.95	117.35	117.68	118.27	117.33	118.88	119.2	119.44	113.02	122.01	119.36	115.64	116.81	116.99	115.05	117.29	116.92	119.27	116.69	117.39	117.37	114.47	119.25	115.69	116.58	109.51	116.22	117.05	116	114.86	125.71	119.25	115.19	117.29	118.88	117.4	117.26	116.36	117.63	116.76	116.31
110.69	112.35	110.82	115.4	114.2	114.36	114.13	109.83	114.46	111.6	115.35	114.7	109.5	107.59	111.77	110.58	116.05	111.02	106.44	106	105.37	112.6	112.2	114.37	108.65	108.49	113.49	115.95	110.34	112.85	109.05	107.74	110.95	107.98	110.69	107.98	110.97	108.37	108	110.4	112.3	108.78	110.47	108.01	113.92	112.19	114.15	115.78	109.24	115.69
104.92	99.252	98.334	102.3	99.643	101.35	97.618	97.486	102.45	104.33	99.209	97.365	101.07	100.26	102.25	98.511	98.218	101.54	97.183	101.99	100.11	99.676	101.61	97.818	100.96	101.9	100.89	98.822	101.58	100.13	98.014	97.402	102.31	100.54	97.66	99.625	97.927	100.36	100.68	96.896	97.003	106.46	100.85	101.88	97.59	98.052	105.55	94.26	101.85	102.95
111.96	114.37	109.25	110.38	111.89	115.23	112.13	114.37	111.17	114.45	109.34	110.05	108.67	108.95	110.98	109.93	117.37	113.06	109.16	112.58	113.88	112.53	111.39	108.97	111.02	111.7	107.4	113.33	107.83	109.34	110.68	110.9	106.47	111.01	111.07	114.06	112.27	111.65	113.98	113.03	107.41	113.08	107.19	108.36	112.1	109.68	112.14	110.39	113.64	106.53
104.87	103.82	100.12	98.8	101.91	98.259	101.59	103.98	102.42	96.568	99.802	94.763	99.723	96.341	99.888	98.438	98.768	100.91	97.27	99.353	102.45	95.176	100.89	96.549	104.23	99.932	99.614	102.11	101.46	104.14	101.09	101.17	99.909	97.061	99.633	96.598	95.834	100.3	100.67	105.43	102.68	101.6	98.209	100.44	98.067	100.15	97.124	102.85	97.739	98.981
94.907	108.22	102.86	107.61	105.19	102.94	103.39	107.96	106.68	102.98	105.58	103.12	102.89	106.45	105.93	109.04	108.77	103.49	105.97	105.06	102.49	104.87	106.51	104.28	107.98	106.19	101.49	107.57	107.48	102.58	106.5	105.04	103.84	109.41	99.832	103.29	101.59	98.63	107.19	111.46	107.19	107.55	106.75	110.54	107.49	107.88	104.18	106.56	108.21	106.12
116.05	119.2	116.61	120.28	113.91	118.99	113.54	116.86	115.93	114.25	116.14	116.31	116.38	116.72	114.16	121.26	111.61	117.17	117.8	114.21	116.47	115.77	117.81	113.52	119.78	114.13	120.33	114.91	121.06	119.5	115.72	112.96	117.05	115.14	115.34	112.56	117.62	118.84	117.11	117.82	116.47	114.42	116.69	121.06	117.83	114.98	115.41	118.11	114.73	114.09
107.86	105.68	105.56	102.17	106.1	100.99	108.73	110.23	108.14	105.56	111.05	112.01	106.73	104.92	107.92	106.31	103.59	104.32	108.1	105.78	107.04	106.76	108.41	104.26	101.49	106.82	107.11	105.83	105.23	103.92	105.14	108.67	109.51	108.63	110.34	106.34	105.61	108.27	107.59	106.06	103.47	107.16	107.35	105.94	109.56	106.76	108.58	106.31	108.53	105.97
108.09	110.55	108.74	106.49	108.82	108.36	108.91	114.38	114.27	105.89	110.81	111.42	118.23	107.56	108.86	111.19	109.82	106.71	104.77	108.89	109.69	112.85	111.56	109.07	112.13	107.61	112.49	107.64	109.68	101.85	112.1	110.16	112.38	115.39	109.76	111.9	112.03	115.54	108.34	110.25	108.64	105.08	110.92	112.7	111.32	115.55	110.31	102.54	113.29	112.76
100.56	106.85	103.7	103.81	109	107.47	105.01	104.78	108.67	103.13	106.57	102.08	107.3	100.55	109.01	107.9	102	107.56	105.16	106.09	106.52	105.07	105.9	106.68	100.39	109.06	106.13	104.95	104.44	104.53	103.26	100.42	108.42	105.97	105.26	102.16	105.23	107.12	103.3	102	105.19	102.93	102.1	110.14	104.15	106.63	105.19	111.56	105.99	103.17
110.01	115.35	109.25	112.04	112.87	110.91	110.35	112.97	111.74	111.09	114.37	113.33	110.93	114.56	112.57	109.22	108.98	109.48	113.36	111.28	106.88	112.94	111.37	113.32	112.73	114.78	111.56	111.47	111.65	109.34	111.74	115.69	109.73	107.39	108.06	111.06	117.84	108.9	111.39	113.54	109.74	108.25	109.72	107.88	118.06	108.03	113.74	110.47	110.48	116.24
106.21	103.09	106.47	107.05	106.71	102.46	105.38	103.57	110.43	106.06	102.54	106.78	105.5	102.04	103.75	104.59	108.72	104.71	100.16	105.56	107.45	101.77	107.28	108.54	107.21	103.91	106.48	106.98	104.78	106.13	106.88	104.45	103.39	108.49	108.3	104.19	102.29	104.11	106.32	108.58	103.81	105.3	106.7	110.08	103.28	107.17	106.72	106.1	98.52	103.19
106.81	97.427	100.42	98.426	104.97	98.756	101.86	99.594	103.04	99.881	104.44	102.21	98.052	99.252	102.35	99.193	99.392	100.79	104.59	98.413	98.925	105.62	99.196	101.22	99.279	100.75	102.19	104.21	99.312	100.03	96.269	101.38	101.13	102.03	99.639	102.9	100.31	98.977	102.66	95.543	99.598	95.877	98.561	96.351	105.73	98.247	100.48	100.3	97.912	105.15
106.12	101.23	101.95	106.29	108.21	105.05	105.31	107.97	105.13	106.84	109.92	107.36	109.16	108.02	107.07	107.48	106.85	105.34	106	106.05	104.02	107.95	106.26	104.76	104.84	106.38	106.09	106.75	101.57	102.7	109.9	106.24	104.07	105.55	107.08	106.23	106.66	101.73	107.1	106.68	109.25	104.89	107.64	111.38	107.33	103.12	108.61	108.49	109.26	104.26
111.17	116.2	110.16	111.13	109.47	113.09	111.08	113.03	107.24	110.93	106.47	110.46	111.73	112.72	109.95	114.39	106.76	111.27	113.12	107.84	108.21	103.41	109.82	112.33	112.55	105.67	109.51	110.58	116.01	107.5	109.67	110.51	114.02	110.35	111.85	113.76	117.09	113.06	109.64	110.94	114.38	108.91	112	111.94	110.02	117.46	115.18	109.48	112.12	116.49
103.68	103.03	106.3	108.67	107.85	108.02	105.33	108.19	109.14	105.15	107.61	107.57	110.23	104.32	109.05	107.16	106.44	106.68	108.87	109.13	109.09	104.12	105.59	105.51	110.85	111.3	104.05	112.45	104.93	107.06	106.55	106.74	107.12	107.67	107.01	109.22	100.82	108.26	103.99	104.68	106.79	105.27	106.35	105.01	107.31	104.53	106.13	101.59	105.83	104.98
103.2	104.81	105.88	104.75	105.95	105.83	107.07	103.3	106.42	104.76	108.07	104.24	105.73	105.2	106.31	103.61	107.62	103.78	106.01	105.34	106.62	97.627	102.83	108.68	105.23	107.57	101.16	108.7	108.75	108.68	104.53	103.24	106.2	103.55	104.3	110.03	106.67	106.65	103.56	102.72	108.72	106.67	105.4	102.78	106.22	102.78	100.83	107.74	100.24	102.15
108.63	106.27	100.42	104.19	110.79	107.72	103.81	103.26	105.44	105.94	103.02	102.77	105.97	104.79	105.71	109.4	108.42	107.53	105.76	105.53	107.31	100.1	107.78	103.29	105.07	103.2	112.3	102.31	106.28	103.36	104.57	103.58	108.43	106.55	109.41	106.55	109.95	103.89	105.09	103.54	105.85	106.91	102.22	105.53	102.22	102.74	107.01	105.72	107.57	107.77
101.1	98.461	105.75	102.82	104.12	105.09	105.74	107.34	108.44	103.47	112.67	109.03	105.19	106.38	97.289	102.37	106.52	104.14	107.29	100.35	107.79	100.71	105.13	110	106.74	105.1	106.94	101.65	107.85	99.516	104.3	106.78	103.83	102.81	107.23	107.84	103.71	107.97	106.7	101.71	101.15	102.08	105.09	104.29	103.03	106.6	108.2	107.29	105.75	103.56
105.63	108.55	111.33	117.38	112.49	106.98	107.98	107.34	107.5	110.05	108.3	108.53	116.69	109.52	112.03	109.05	109.39	112.74	114.01	110.27	109.86	113.57	112.02	111.71	111.37	115.24	105.43	109.06	110.84	109.29	109.69	106.48	112.94	111.42	111.84	107.65	111.04	108.78	112.61	109.96	111.65	110.27	108.3	116.47	109.01	113.55	108.75	110.03	111.82	110.03
107.45	101.7	108.64	107.06	104.57	106.87	107.84	104.06	101.4	108.12	104.65	103.45	108.86	106.65	108.87	102.46	104.67	104.96	100.05	106.02	110.42	106.19	102.79	105.44	106.27	105.11	108.9	102.84	107.66	106.22	106.38	105.89	101.96	108.47	105.33	103.17	105.84	103.81	104.22	104.33	104.31	107.43	105.96	105.03	104.69	106.45	103.37	107.06	104.04	106.64
103.13	102.47	102.67	102.76	106.79	107.21	108.63	107.66	102.52	107.52	109.39	100.19	106.09	101.02	99.528	104.58	103.93	104.68	105.49	102.15	99.291	106.06	100.11	101.22	109.89	100.25	103.86	98.09	103.36	102.1	105.8	104.59	99.777	104.29	104.05	100.57	104.26	102.35	102.59	105.91	108.41	101.81	104.9	104.47	106.23	102.5	106.91	105.31	104.96	105.41
101.83	103.95	110.15	109.01	106.71	105.28	103.74	106.4	108.12	104.33	110.87	107.22	107.47	107.15	103.37	110.08	104.99	101.95	105.15	104.26	101.23	106.54	102.5	108.84	103.23	110.54	105.57	106.52	102.27	105.85	106.8	107.88	101.26	107.12	107.83	107.22	104.68	104.04	107.72	107.41	104.56	103.49	110.32	109.5	108.67	108.5	107.15	103.05	103.23	111.1
109.33	105.73	106.23	108.12	110.16	110.28	107.64	108.18	104.27	107.9	107.86	106.24	105.91	104.55	104.07	110.03	106.91	105.73	105.31	105.48	104.51	104.22	106.52	107.61	108.05	110.36	109.38	106	107.96	104.51	103.99	107.54	103.48	107.02	105.69	105.56	108	109.41	108.39	107.1	109.36	106.86	106.62	107.89	105.65	105.78	107.48	103.06	106.98	107.94
106.72	107.96	100.22	104.04	104.75	105.31	102.46	106.55	106.37	100.9	102.05	106.52	104.3	103.6	101.36	107.16	102.72	105.65	105.64	105.14	105.86	104.68	109.32	102.39	106.06	101.53	101.84	104.95	107.14	107.27	107.89	106.14	103.6	106.95	98.46	105.54	103.64	103.39	103.96	106.35	102.79	106.69	104.86	103.73	104.64	107.62	100.85	107.47	106.11	106.72
110.87	111.27	114.07	111.22	112.49	114.43	109.64	111.75	109.36	113.77	110.94	115.76	109.45	114.53	114.26	109.97	113.31	114.46	115.19	112.58	108.19	111.03	111.83	117.32	109.59	110.27	116.52	112.91	113.47	112.13	110.91	113.85	108.13	109.87	105.77	110.4	112.79	109.73	116.1	111.3	108.79	110.98	111.19	109.33	113.75	111.11	112.5	110.76	109.32	115.12
111.93	111.85	112.7	107.8	110.08	112.27	114.26	110.93	109.45	109.85	116.93	109.19	114.76	112.65	108.39	108.54	109.57	116.93	112.11	111.7	112.19	113.76	112.01	113.31	114.42	114.76	111.14	111.65	112.28	112.75	114.43	116.69	113.82	107.96	110.76	114.46	107.2	111.31	111.66	111.61	110.28	110.12	114.24	111.17	114.92	108.72	114.42	112.36	109.17	110.68
104.74	108.72	101.49	100.16	103.93	105.37	105.57	104.17	106.61	103.31	103.34	104.12	102.95	106.95	106.32	103.99	100.56	102.09	101.54	102.02	101.54	108.38	105.18	103.95	104.97	106.49	104.7	106.63	107.32	102.69	104.86	103.52	105.47	104.87	106.52	107.7	103.42	106.83	106.46	103.42	105.56	105.87	105.03	106.77	105.19	106.44	106.76	104.79	101.95	102.61
105.29	105.65	108.75	106.38	101.07	105.67	106.66	105.98	108.47	107.3	102.86	106.63	106.08	102.13	106.87	107.62	104.37	105.81	102.25	103.92	105.13	103.84	104.15	105.27	103.2	104.39	106.48	107.83	104.84	107.83	104.49	107.13	102.05	102.97	102.13	104.08	106.14	107.72	107.07	107.37	103.46	109.71	109.33	105.69	101.22	105.61	107.34	106.88	104.05	101.4
102.11	102.68	102.5	100.71	101.85	98.865	99.13	101.82	104.43	101.43	102.97	100.24	97.717	101.27	103.48	100.01	99.218	97.961	103.42	99.445	100.97	102.39	98.622	103.49	104.27	106.04	100.78	103.56	97.447	103.25	100.2	102.36	101.27	100.9	98.553	99.608	103.4	100.27	100.96	99.919	100.81	101.27	99.333	99.784	102.89	99.669	96.723	100.84	105.12	99.565
112.37	110.42	116.32	113.86	109.76	111.98	113.66	114.77	110.98	113.87	113.63	115.11	112.49	109.58	109.87	110.27	111.48	110.03	115.01	107.96	107.08	113.76	111.29	110.72	111.83	111.46	109.02	110.29	111.61	108.89	114.66	112.78	108.92	111.94	117.67	107.51	112.06	113.55	110.3	113.19	116.68	110.77	113.14	105.86	108.12	115.69	109.08	111.32	110.24	110.79
105.16	105.48	105.54	109.7	105.29	107.3	108.06	105.15	104.99	102.75	106.2	106.7	108.26	102.31	102.37	107.15	105.41	103.4	104.87	106.76	106.88	104.99	108.94	105.89	105.09	102.54	104.08	105.55	105.59	109.59	105.46	102.6	105.14	111.57	110.94	105.68	99.297	108.58	109.77	107.9	105.3	102.79	105.46	104.21	105.07	99.345	102.58	104.18	104.94	111.05
104.7	104.41	106.96	107.54	98.661	107.28	109.31	109.38	112.73	105.71	102.67	109.81	103.27	110.01	104.07	106.22	102.19	104.64	106.18	109.17	107.79	105.89	104.38	104.82	104.1	102.16	107.2	102.01	104.42	104.44	105.96	102.96	104.48	112.1	101.08	107.64	106.09	105.22	104.33	105.52	109.4	106.2	107.15	106.1	107	103.93	107.22	105.3	101.57	103.47
111.29	110.42	113.51	112.15	115.28	108.76	111.13	107.69	113.28	108.26	110.2	114.3	106.98	109.24	115.6	116.53	110.77	112.14	110.41	109.68	112.23	110.01	114.73	110.82	114.18	115.03	113.75	111.26	112.38	113.59	109.11	110.18	110.62	109.42	113.31	112.35	112.95	113.14	113.61	108.35	109.51	110.13	112.32	113.95	111.66	111.7	113.21	112.42	113.06	111.88
101.49	109.36	105.48	111.63	104.62	103.68	106.65	105.03	109.07	106.33	104.01	106.69	102.75	110.09	104.58	103.57	100.81	108.9	106.26	106.96	107.71	106.35	107.08	104.18	105.97	108.99	110.83	103.56	102.98	103	101.92	105.79	110.69	105.7	103.68	106.37	101.99	109.66	107.32	105.5	108.36	101.88	106.13	105.18	105.09	106.46	103.73	107.52	111.25	106.3
104.38	101.36	106.5	104.5	110.09	101.91	106.8	105.7	106.06	107.32	105.25	108.74	103.77	105.98	107.51	103.86	101.54	103.83	108.34	108.23	105.23	107.93	105.21	108.39	104.2	107.77	108.12	106.65	104.29	106.58	106.77	106.95	101.85	104.12	102.21	104.37	109.29	105.27	105.72	102.91	103.62	108.95	106.61	103.6	102.45	100.72	105.13	105.4	100.39	108.32
108.81	104.26	104.4	106.31	111.64	106.37	111.91	108.93	104.86	105.05	108.64	104.3	107.53	106.27	108.36	104.02	111.11	105.54	108.52	103.3	101.96	106.67	106.66	103.99	109.85	105.13	105.28	106.27	106.28	107.68	103.91	106.35	107.17	106.79	108.88	105.79	111.06	108.62	106.06	105.95	104.84	109.49	105.23	101.73	106.86	104.77	108.33	106.6	104.84	102.96
112.4	110.26	110.27	111.9	115.88	111.33	111.91	113.87	110.76	112.36	109.31	115.85	113.21	111.22	111	107.42	108.87	116.19	111.5	116.14	112.43	108.32	111.37	111.26	112.7	116.02	108.44	106.31	108.26	107.39	118.32	108.1	110.99	111.87	110.42	106.75	111.02	112.91	110.71	111.46	108.88	110.86	111.81	117.09	112.04	115.15	110.49	109.87	112.5	110.8
103.49	99.894	103.29	99.882	102.9	99.259	104.13	99.482	102.81	102.75	102.53	95.652	103.34	102.51	100.78	96.868	101.83	94.659	99.775	98.303	98.854	98.978	99.29	102.03	99.184	101.75	107.5	100.84	95.585	94.57	102.58	100.27	99.526	103.14	100.18	101.84	105.55	99.229	101.02	102.42	99.64	98.697	102.07	105.99	103.4	97.731	99.356	96.097	100.37	102.58
102.16	101.74	103.22	109.09	102.08	107.19	103.97	98.105	106.79	101.28	100.89	103.26	105.09	101.19	107.64	101.34	106.56	109.3	105.78	102.69	100.3	109.71	101.2	100.75	103.61	105.09	101.14	106.45	102.55	104.52	105.1	104.6	104.56	104.23	103.11	106.4	102.91	108.17	104.43	103.01	102.17	103.18	104.23	104.54	110.08	108.63	101.32	103.24	107.45	103.58
111.35	109.82	111.62	113.49	113.18	112.57	112.53	113.68	106.25	114.54	107.76	113.64	114.03	107.33	105.67	112.99	108.25	109.84	114.15	110.97	111.27	113.33	112.62	108.38	112.08	110.27	111.58	109.68	112.81	109.48	107.73	113.3	108.31	111.57	115.13	108.47	114.57	110.22	110.83	106.86	113.09	112.41	115.27	111.42	107.73	109.35	108.22	111.5	108.88	109.8
103.43	112.06	110	103.52	106.1	106.92	103.57	105.69	111.2	105.29	106.18	100.57	104.77	106.49	109.72	104.74	109.18	106.26	106.72	105.07	105.92	104.54	107.84	106.28	107.5	104.18	107.07	101.89	101.74	105.78	109.33	105.36	106.19	106.37	103.09	109.38	104.6	106.14	105.66	106.21	105.3	107.28	105.5	105.65	109.52	106.16	107.69	102.97	104.5	106.22
110.63	112.69	115.33	113.4	108.65	112.07	107.64	111.39	115.6	113.15	107.7	109.95	110	113.48	113.98	112.86	113.75	111.91	109.82	107.5	112.22	111.67	116.66	111.81	109.92	109.23	105.38	111.38	111.59	110.15	109.93	114.26	114.4	114.42	114.19	112.55	110.79	109.98	108.63	108.36	109.97	114.45	108.76	111.74	108.85	112.27	114.3	114.1	112.09	113.43
111.98	112.64	112.01	110.86	115.16	116.89	111.71	111.75	115.61	115.09	109.56	113.24	112.02	111.39	113.47	111.84	114.09	111.76	108.72	115.44	109.96	109.84	108.74	111.15	112.68	116.66	112.38	120.25	111.53	109.01	114.12	114.79	111.1	115.32	112.22	114.22	113.25	110.4	109.19	112.06	107.66	114.08	113.97	111.09	114.43	112.16	115.23	111.91	111.13	110.21
111.67	100.26	103.98	103.1	102.3	105.43	100.13	101.74	106.33	105.14	108.62	104.92	105	102.35	107.96	101.55	106.96	104.14	104.92	106.28	105.2	103.55	103.44	104.43	102.15	104.43	103.25	104	102.71	102.17	105.58	103.43	103.68	105.94	109.48	104.46	104.25	101.75	105.31	106.75	104.29	104.23	105.66	103.38	109.03	106.56	107.8	106.15	108.93	102.06
112.18	113.48	112.43	109.83	110.69	113.17	113.74	113.4	114.46	108.81	113.69	109.02	111.58	115.98	112.65	112.47	111.59	112.07	103.58	113.3	113	106.39	109.86	110.83	112.06	113.57	108.41	113	111.4	113.23	114.51	115.56	110.28	112.74	111.27	109.85	112.13	115.13	109.03	112.67	113.09	109.82	115.8	105.87	111.2	110.81	109.28	111.72	113.19	113.63
102.63	104.83	107.07	104.77	107.68	103.49	104.28	102.42	107.28	100.46	105.51	103.68	106.34	107.9	104.97	102.18	98.224	103.94	103.5	102.77	104.26	103.83	105	103.48	99.332	101.59	104.39	105.04	102.32	104.25	103.72	104.09	103.8	100.21	100.39	105.2	104.52	103.81	103.7	105.88	107.85	105.31	101.78	109.24	106.71	102.65	102.38	105.54	101.89	105.69
104.75	104.34	103.96	105.15	105.22	104.81	105.91	105.24	100.45	100.96	107.64	99.993	104.24	101.33	102.86	104.99	108.41	101.32	107.47	108.18	108.73	106.89	106.4	105.31	104.12	102.24	108.29	101.49	101.89	104.7	106.63	104.57	103.51	104.23	106.14	106.34	105.44	104.84	105.46	103.27	105.05	103.56	103.05	105.22	107.58	107.33	109.22	102.59	105.53	106.23
105.59	105.15	106.1	107.63	108.12	105.32	103.58	106.82	105.59	103.39	107.08	106.36	107.25	104.32	106.81	109.01	106.67	104.6	106.41	106.2	109.18	103.91	107.27	105.79	105.87	104.48	105.53	104.66	112.38	103.81	110.23	105.53	106.11	106.71	102.37	107.96	108.93	104.09	107.29	103.64	102.47	105.66	103.3	106.21	107.75	104.94	105.3	109.51	102.01	104.31
95.427	100.9	98.912	104.83	96.974	100.6	100.35	104.71	100.7	97.127	100.41	101.03	102.45	97.565	100.15	96.815	97.691	99.675	98.425	101.55	98.215	98.243	98.839	98.969	104.89	102.29	97.662	99.131	100.84	98.727	97.535	98.718	104.24	98.564	102.16	98.496	100.13	98.394	100.26	99.307	102.73	101.05	104.52	98.139	96.818	100.85	98.135	107.82	106.06	98.23
100.09	98.772	102.33	102.58	98.078	99.66	103.07	99.945	99.523	96.341	101.43	99.263	98.586	98.803	100.35	104.15	99.503	102.78	93.414	95.737	99.299	95.838	97.892	101.98	103.96	103.5	97.081	97.991	99.444	99.093	99.255	98.221	98.942	96.013	96.804	97.84	97.833	100.91	100.07	98.428	98.705	98.327	105.42	101.11	98.694	97.08	97.331	95.314	102.6	104.04
114.51	113.24	110.14	115.52	116.94	113.57	117.01	113.11	110.97	112.29	115.13	118.68	116.43	110.53	109.08	108.62	111.89	115.27	110.75	113.23	115.1	115.16	111.29	115.38	111.02	113.35	112.02	109.91	113.59	111.24	111.41	109.05	108.2	111.81	115.34	111.76	115.03	111.99	112.93	109.56	111.33	110.85	110.88	106.15	113.21	110.3	114.46	113.08	106.76	111.92
108.31	106.69	103.57	106.01	106.01	108.57	108.42	101.59	102.03	105.36	101.99	105.69	103.97	106.48	110.03	106.15	103.93	107.8	108.64	102.27	103.49	104.93	109.91	108.62	104.32	105.94	103.44	104.77	105.12	101.59	104.51	104.44	109.15	100.68	107.28	106.93	109.99	106.18	105.91	106.84	101.8	103.18	107.78	98.678	105.15	103.55	107.39	103.19	104.81	107.03
111.14	109.97	113.01	109.62	109.9	113.68	112.16	110.19	117.2	108.04	112.21	112.08	113.83	110.91	112.58	111.92	108.16	114.85	115.51	112.9	111.12	106.92	112.23	110.66	108.51	112.44	116.57	111.04	112.28	112.97	112.03	112.08	111.04	107.69	111.98	112.47	112.76	112.05	110.43	113.05	112.88	109.66	112.94	111.89	115.78	112.68	111.38	110.13	111.57	111.18
109.94	107.3	107.34	105.62	103.32	108.3	104.28	107.77	101.96	104.25	104.09	104.91	106.56	108.93	102.7	106.54	107.32	105.34	105.27	105.48	106.42	102.15	107.79	102.76	110.1	106.06	102.69	100.03	103.46	108.19	105.24	100.53	110.79	108.75	103.02	104.27	110.4	106.76	102.73	100.97	107.21	104.96	109.22	104.77	99.488	105.1	106.8	106.04	104.83	108.77
98.829	95.937	101.89	100.52	100.06	99.397	101.33	99.117	98.821	98.846	100.3	101.11	99.587	100.93	100.55	100.38	97.25	100.6	100.93	100.69	102.07	101.69	102.3	97.972	101.63	102.84	103.21	100.28	97.6	105.23	108.03	99.127	95.616	103.8	99.637	101.43	95.27	99.436	101.34	99.511	96.424	99.789	101.4	98.26	98.774	100.04	102.69	105.25	99.32	99.586
113.39	111.5	110.83	113.61	111.45	112.33	113.63	115.01	112.04	114.41	112.55	110.21	114.72	114.8	112.21	111.93	111.33	109.39	110.97	109.12	108.11	114.64	112.41	109.92	110.53	113.28	112.61	115.73	112.11	110.54	111.1	112.92	111.28	107.46	113.69	114.35	108.2	115.31	110.08	111.51	114.18	115.85	113.23	110.68	109.19	110.34	114.19	108.95	109.35	108.76
115.73	118.48	115.78	116.02	114.31	118.68	117.72	124.11	116.16	116.64	116.06	121.16	120.09	116.39	115.88	117.47	122.02	121.8	116.23	120.86	114.9	117.34	122.51	118	116.4	113.65	114.94	118.86	120.37	112.11	117.69	121.37	118.85	119.47	119.22	115.41	115.01	117.73	121.18	114.51	116.07	114.73	116.39	116.99	115.59	118.83	115.51	115.2	116.68	109.17
107.42	105.71	106.35	103.96	102.44	107.31	103.94	106.66	110.38	105.3	103.52	106.52	107.25	103.32	104.4	105.86	105.71	107.31	102.03	107.5	102.14	103.99	105.61	105.25	108.04	109.6	109.34	103.33	107.94	107.04	105.05	105.39	112.11	105.64	108.24	106.19	102.06	108.11	108.35	102.72	108.77	108.91	105.97	104.16	100.74	108.84	104.77	106.9	103.39	102.49
114.46	114.31	114.16	116.2	117.27	116.47	118.27	114.45	120.61	115.66	119.87	116.48	117.73	117.94	116.69	113.97	118.87	118.91	115.77	114.71	120.38	118.03	113.04	118.69	117.42	116.28	117.12	116.96	120.34	113.93	122.2	118.04	114.87	115.73	117.03	115.78	117.6	118.26	115.02	115.06	114.85	118.25	120.64	117.3	116.6	117.38	116.49	114.15	114.69	117.15
112.78	112.84	108.94	111.18	112.64	112.96	111.63	112.25	116.93	109.6	110.13	111.38	111.83	113.52	109.56	109.91	110.86	108.71	111.29	112.25	110.13	109.21	115.58	113.66	103.74	108.24	107.48	110.41	113.36	112.61	106.35	113.03	108.76	111.6	115.92	113.13	113.62	108.14	114.1	109.41	107.71	114.75	112.55	113.68	111.08	113.45	110.37	111.68	111.25	110.02
105.71	105.96	105.16	104.97	106.17	106.26	108.83	107.81	108.98	104.95	100.91	105.96	105.86	103.44	104.65	104	103.74	111.83	106.94	108.39	104.37	106.38	105.71	109.02	104.76	107.73	106.81	104.91	102.81	109.09	101.35	105.91	108.27	109.16	106.47	105.5	106.25	98.968	107.7	102.36	105.95	105.84	102.79	101.31	103.85	108.55	105.67	107.56	107.09	110.85
106.44	102.06	100.36	107.02	110.12	106.8	109.62	107.61	105.57	103.82	106.59	104.81	107.87	104.08	107.83	104.15	109.83	110.97	105.03	109.94	102.62	107.84	104.97	105.79	104.64	106.97	109.17	105.39	104.41	106.77	105.12	108.77	102.55	106.9	106.51	108.96	108.41	106.38	104.33	105.75	106.2	106.29	104.04	104.1	104.51	107.3	101.59	107.17	108.87	107.04
103.33	106.22	103.39	106.13	104.92	101.74	108.2	104.82	104.41	104.93	103.5	107.55	103.7	106.38	107.23	111.6	105.05	104.6	101.28	108.6	107.7	106.85	106	109.27	103.21	104.29	110.07	104.63	106.19	108.14	105.57	103.71	107.51	107.22	106.41	104.47	101.24	105.34	105.78	104.92	100.74	108.72	106.7	104.35	107.91	109.17	108.71	108.81	105.88	109.3
102.69	97.787	99.808	97.674	102.26	102.98	96.964	97.188	98.928	96.862	100.12	99.143	97.992	98.082	100.08	98.992	95.447	101.06	100.55	98.761	97.542	97.396	99.257	99.763	103.38	96.958	93.545	98.478	103.2	100.37	94.077	103.39	103.28	95.465	100.74	99.983	101.5	98.764	104.93	101.83	97.662	100.86	102.6	98.275	101.24	96.349	101.37	100.93	97.873	97.434
107.94	108.26	108.35	110.39	103.97	101.82	102.97	108.36	106.56	104.49	110.85	106.37	107.65	105.68	108.89	109.18	105.46	110.23	107.29	104.98	104.96	105.77	106.65	105.48	103.39	104.33	103.65	105.77	103.53	106.43	108.74	104.65	103.72	110.17	108.18	107.8	102.58	107.68	110.36	108.26	106.79	108.45	106.64	108.57	104.84	106.08	108.49	104.67	103.82	107.74
105.15	109.63	102.34	103.31	106.2	104.27	106.09	105.19	103.55	103.76	108.01	105.5	108.31	104.63	103.84	107.63	101.45	102.45	109.87	104.01	108.47	106.69	108.31	104.56	103.65	106.89	103.84	106.1	105.44	103.58	107.99	101.23	103.6	100.39	103.42	107.86	106.75	104.56	102.95	107.46	100.18	105.57	107.87	106.95	104.27	102.89	106.43	103.03	102.6	110.31
99.617	98.806	99.947	101.09	101.66	100.78	96.696	97.585	97.79	99.484	102.92	97.873	96.676	98.051	98.864	98.364	96.541	96.742	101.44	97.537	99.599	96.174	100.19	98.18	95.826	102.83	102.41	97.077	100.36	99.704	99.415	102.67	96.785	100.62	98.118	100.76	99.874	96.591	100.52	102.72	101.72	99.617	101.28	100.05	103.75	100.03	99.558	97.199	96.701	98.578
107.07	105.5	108.24	107.13	106.17	108.91	109.83	106.05	108.06	109.44	108.07	102.45	105.46	103.99	106.28	103.19	105.81	102.27	104.15	109.95	110.42	103.15	102.29	111	106.62	109.26	112.48	103.91	106.71	111.35	103.44	106.71	104.55	107.64	106.11	104.85	105.54	108.97	107.28	107.31	107.93	107.82	104.16	106.21	104.78	103.21	104.27	101.7	110.69	106.35
108.28	106.41	109.97	109.23	110.3	110.16	109.09	113.25	112.53	109.91	109.54	114.03	113.07	108.53	108.22	111.9	109.87	108.25	109.93	108.81	107.93	109.17	113.58	108.66	112.37	105.84	110.61	111.65	110.2	114.07	111.03	111.97	108.42	114.01	107.95	113.87	107.6	115.04	108.45	108.71	111.32	114.44	108.89	111.12	112.36	110.93	110.67	110.41	110.9	111.35
100.86	101.36	103.82	99.999	98.058	102.73	100.19	102.03	93.165	101.31	98.52	101.22	99.583	99.892	98.261	96.989	102	104.55	98.46	100.54	102.46	95.885	99.887	102.32	98.984	98.627	99.425	98.178	102.43	100.02	100.68	98.345	101.04	98.354	99.258	102.6	99.72	105.53	98.202	98.662	102.32	102.73	99.643	99.279	96.917	101.23	101.85	99.462	103.77	101.62
110.98	108.75	112.65	112.63	112	115.4	111.49	113.05	113.52	117.35	113.84	110.87	113.56	113.99	107.21	109.74	109.02	112.47	110.46	110.1	110.86	110.6	111.63	113.08	113.18	110.97	111.14	107.48	109.41	112.97	110.24	115	109.97	115.42	112.64	112.56	111.72	110.91	115.03	110.7	110.97	115.72	114.66	110.68	111.11	110.88	113.19	114.93	113.18	116.44
99.865	98.898	98.696	97.443	100.66	98.928	102.58	101.42	99.082	98.88	100.75	100.33	95.803	100.04	105.79	101.8	97.098	99.466	98.136	98.526	102.37	99.78	100.94	103.09	97.852	99.537	100.4	98.669	104.19	98.341	100.18	94.533	99.042	101.16	99.624	98.081	98.42	103.07	98.946	99.648	101.43	98.034	100.29	100.01	98.622	104.87	99.325	100.82	101.97	97.896
112.89	111.77	115.76	110.29	114.4	112.32	110.13	116.53	112.24	111.78	110.16	111.5	112.88	108.89	109.8	109.66	106.71	113.32	110.58	114.5	113.88	111.37	108.65	111.47	113.26	111.23	112.16	111.58	111.98	111.33	112.52	112.57	110.11	113.69	109.69	108.83	112.13	110.93	111.78	109.39	110.81	113.05	112.01	109.96	114.75	112.15	113.74	110.14	111.58	111.84
107.73	111.74	113.47	114.27	110.42	112.93	111.89	111.92	105.6	114.8	116.66	110.86	109.55	113.82	113.99	111.94	113.66	112.15	115.99	112	116.97	113.04	107.53	116.65	115.82	117.81	111.56	115.17	111.35	110.35	111.29	110.39	116.26	113.32	109.29	108.25	111.34	112.94	111.94	114.77	113.24	112.27	111.28	117.35	108.54	115.78	115.59	113.87	112.21	110.62
102.99	108.91	105.71	104.7	103.68	107.35	106.32	106.69	104.95	106.4	106.01	103.91	102.55	105.47	104.45	105.11	106.46	108.88	106.18	109.86	104.97	104.66	105.03	101.04	105.51	105.06	105.27	106.98	106.51	106.03	103.68	105.8	105.96	106.42	101.39	106.01	103.79	104.9	109.94	107.52	104.53	109.08	103.97	106.93	104.64	107.2	105.09	103.93	101.42	104.05
106.45	102.21	102.4	99.592	101.77	101.47	100.87	106.1	105.47	107.74	104.04	106.63	106.89	105.11	104.32	99.915	105.96	100.03	101.82	102.45	104.57	107.72	99.825	104	105.65	99.181	108.25	104.4	103.04	107.97	103.24	103.92	103.42	100.66	104.2	103.46	108.22	104.43	104.55	105.63	103.55	102.46	105.81	107.15	102.52	106.79	106.21	103.15	106.61	104.97
113.19	111.62	110.87	111.88	109.49	115.46	109.93	109.16	115.58	106.44	105.78	111.52	111.28	107.69	112.64	106.9	115.41	109.66	110.99	115.01	108.49	111.02	109.04	113.85	108.23	111.23	111.82	111.59	107.67	112.33	111.21	108.6	108.66	103.19	114.23	113.21	113.22	114.17	111.9	115.4	111.9	107.69	108.4	116.23	113.58	112.01	110.93	109.33	110.13	112.22
103.35	105.93	104.48	106.78	100.04	104.51	105.32	98.733	103.67	104.64	107.6	105.74	106.11	108.25	103.17	108.6	104.35	103.85	102.99	102.69	103.11	103.44	106.55	103.55	103.21	109.26	104.03	101.4	106.17	104.16	103.17	103.47	104.6	106.94	108.43	103.93	110.7	106.47	102.01	103.3	102.13	103.21	105.83	102.27	107.91	101.06	110.17	105.26	104.86	108.92
108.78	114.09	109.85	110.87	106.63	106.52	110.25	109.71	109.71	112.76	114.22	109.39	110.7	117.17	110.08	111.35	111.2	109.09	109.77	108.66	111.98	112.96	111.96	105.18	110.85	109.92	109.32	112.23	111.15	110.99	109.87	108.26	108.91	109.03	108.3	112.94	112.63	110.39	113.22	104.69	111.98	112.31	113.92	108.6	112.88	110	112.48	110.11	107.61	108.52
100.95	99.254	106.38	106.07	108.47	104.11	102.56	105.3	104.52	103.65	108.34	105.2	103.13	101.92	103.03	105.16	107.44	102.56	110.68	105.75	100.94	103.89	100.25	103.28	108.79	106.45	108.14	105.33	105.27	105.98	112.95	107.94	108.92	107.82	104.52	107.95	106.09	110.55	103.73	106.39	108.93	102.54	105.21	107.21	106.48	107.65	104.93	105.74	102.97	104.01
105.77	107.08	106.51	110.25	102.51	107.11	105.7	105.44	109.77	107.55	103.79	107.63	105.62	104.3	109.09	106.88	103.91	110.39	108.42	106.12	107.61	102.64	110.7	107.01	110.47	102.72	102.09	104.97	107.22	103.94	105.74	104.94	101.68	101.23	105.98	106.04	102.09	108.87	107.61	104.76	109.2	103.01	105.23	107.04	108.56	105.59	109.13	103.51	108.29	104.95
105.74	106.8	107.7	105.39	104.1	104.17	104.65	102.2	105.55	103.87	103.01	103.79	106.38	104.39	107.07	103.46	106.61	102.31	103.24	104.95	108.64	108.56	105.41	106.12	102.71	103.62	106.34	109.85	106.68	102.3	108.1	107.47	105.89	104.39	103.34	101.59	105.23	108.83	101.5	104.38	104.63	103.19	105.12	105.66	105.29	106.04	105.58	103.07	104.98	102.61
101.52	106.34	105.1	109.09	103.2	108.86	105.31	103.13	104.4	108.64	107.39	104.6	105.53	104.45	107.53	102.05	102.81	106.03	105.28	105.02	107.51	104.79	103.99	107.39	107.54	110.21	106.82	104.94	105.52	104.4	107.95	105.74	104.32	102.38	107.85	108.59	108.18	108.84	99.895	111.36	108.97	110.77	108.45	106.34	110.05	103.98	106.47	101.75	105.72	102.13
103.32	109.75	107.03	102.31	109.12	107.66	107.08	104.88	107.79	108.87	101.67	103.16	103.87	106.51	102.54	107.83	105.4	111.41	106.65	102.92	106	108.04	104.93	108.88	105.55	106.28	106.65	104.54	103.82	102.17	104.85	106.07	108.15	105.8	103.18	102.31	106.15	110.61	104.52	104.67	104.13	108.32	100.06	106.8	102.7	103.34	104.61	108.02	101.03	106.91
107	113.21	111.49	111.31	110.84	108.97	109.95	113.41	107.92	111.4	107.48	110.43	112.12	113.91	112.62	110.02	108.38	111.26	112.05	113.68	112.52	112.99	110.9	114.56	114.28	113.13	111.65	109.99	108.7	111.32	111.63	110.41	105.73	116.25	114.93	115.07	106.71	110.21	112.5	112.05	109.84	109.16	111.19	114.23	114.9	113.7	114.04	110.4	109.35	109.22
105.42	98.995	98.646	99.09	96.134	102.22	101.04	97.041	101.54	97.216	98.45	101.95	101.14	99.325	101.68	101.26	100.72	97.918	100.89	102.44	104.36	100.24	96.956	101.88	98.241	100.55	101.79	98.138	101.26	104.3	95.463	100.88	98.943	102.31	99.459	99.647	99.055	99.97	98.081	96.993	102.59	97.303	95.901	101.24	101.96	99.344	100.09	100.82	97.973	102.22
110.54	113.11	113.59	116.76	114.13	112.98	107.98	113.49	109.8	112.05	114.35	106.95	108.85	115.79	106.01	111.1	114.29	113.87	113.8	111.11	113.04	116.08	114.11	105.83	112.74	113.33	114.27	113.99	111.7	111.92	116.56	112	112.9	114.08	112.6	111.21	109.86	114.97	109.58	113.68	114.02	113.94	111.05	112.6	114.87	107.39	115.12	111.28	113.29	115.29
100.55	102.74	101.04	102.3	101.54	101.48	96.289	104.21	96.147	99.017	102.53	96.979	99.588	96.228	99.633	103.24	106.22	101.1	99.105	98.365	102.36	98.588	101.79	96.948	100.58	99.221	104.55	96.429	99.492	102.74	101.33	102	100.29	100.94	102.31	98.375	103.64	103.18	97.018	100.72	97.138	98.459	100.59	102.91	101.84	100.94	101.41	100.83	102.33	100.91
113.47	108.71	116.44	109.94	111.85	113.4	113.25	112.91	108.21	110.97	112.62	107.17	106.29	112.97	112.99	111.84	110.07	111.31	111.2	112.53	104.87	109.44	113.64	108.21	112.32	114.52	112.46	110.32	108.08	109.31	114.38	109.9	111.78	113.63	114.93	113.12	107.76	110.07	110.44	109.06	110.89	110.25	113.44	114.97	110.62	108.23	111.65	109.52	116.49	107.51
112.34	114.96	113.58	109.47	110.67	112.42	112.25	112.27	110.72	113.81	107.46	110.28	113.4	120.93	112.49	117.9	112.34	112.06	116.39	112.71	111.92	115.06	109.69	115.85	108.08	115.07	116.63	112.23	107.22	111.98	111.9	110.92	110.17	110.13	108.26	110.7	110.78	110.66	112.51	109.86	112.08	109.25	112.42	114.65	112.74	111.66	110.05	112.1	112.21	111.48
105.6	105.03	103.21	106.79	104.67	106.12	104.75	105.27	104.92	104.35	103.65	107.1	106.43	105.12	110.6	110.26	110.1	102.88	106.22	103.04	104.2	103.96	104.62	107.75	106.52	107.37	108.3	111	101.52	107.6	108.6	106.21	105.81	104.84	105.1	108.26	105.07	106.03	106.81	106.7	103.94	105.16	106.41	109.16	104.84	106.46	110.52	107.7	104.75	105.6
107.85	105.71	109.91	111.61	115.35	107.62	106.11	110.45	115.67	110.98	109.11	112.33	110.54	108.07	112.13	112.21	112.93	111.18	109.42	110.26	109.99	115.34	109.98	110.03	110.66	113.2	109.58	114.32	115.54	111.91	107.56	111.19	110.69	109.07	109.58	114.75	111.95	110.85	108.59	112.01	121	112.14	113.09	113.5	110.95	114.89	108.72	108.47	112.06	108.19
103.91	107.34	104.62	101.19	106.38	103.19	102.66	106.36	108.86	107.94	106	104.18	105.46	105.52	103.98	101.52	107.49	105.41	104.06	104.86	108.75	103.93	103.49	105.39	103.44	105.08	101.13	105.47	105.71	105.21	106.5	104.93	104.07	100.7	104.12	109.3	103.05	104.63	103.26	100.63	105.35	101.69	104.16	106.4	103.8	102.23	102.25	105.43	100.96	107.54
101.21	101.08	99.091	98.533	102.7	99.529	97.476	99.866	97.376	102.01	99.964	98.329	98.374	99.224	94.935	101.5	100.41	104.09	106.34	99.543	100.83	97.768	99.363	95.432	97.781	99.78	94.548	99.662	95.485	97.27	100.03	103.36	102.29	101.42	98.573	101.47	100.82	103.28	96.225	96.658	97.979	99.287	101.29	98.346	98.751	94.463	100.39	98.637	97.844	100.5
110.95	108.39	113.24	109.45	110.45	111.5	110.69	113.48	108.22	112.63	110.2	107.69	111.46	111.38	108.94	108.73	109.47	112.32	105.17	109.29	108.09	111.27	109.92	110.77	114.97	109.44	109.85	112.47	113.03	106.18	111.86	112.78	110.15	107.8	113.31	106.83	111.25	110.98	113.28	111.93	108.92	115.45	110.2	107.75	108.64	107.56	108.02	109.36	106.69	114.2
114.76	110.62	111.54	108.01	111.38	110.74	112.55	114.71	111.36	110.54	112.62	111.29	111.36	110.55	112.84	111.65	110.71	108.79	115.68	108.26	108.42	108.85	114.82	114.2	112.48	111.53	109.92	116.23	111.06	115.17	112.91	108.32	107.32	108.25	111.18	112.63	110.76	108.76	113.45	109.34	110.49	113.94	111.47	112.83	116.26	112.89	108.46	114.37	111.39	108.84
106.62	113.97	104.18	108.3	105.22	110.57	105.87	107.17	109.42	105.72	112.02	106.77	103.69	105.9	106.7	109.72	104.48	107.26	109.56	106.18	104.3	108.81	106.69	105.81	105.51	108.82	105.84	106.66	104.88	108.75	102.82	102.46	107.04	105.69	109.32	106.68	106.27	107.44	111.39	103.87	107.43	107.04	100.2	106.93	107.21	110.68	103.74	104.93	105.54	106.72
113.9	111.7	112.95	110.92	113.09	111.87	112.94	114.04	110.82	116.18	113.65	118.96	108.26	108.74	114.45	110.02	114	107.39	110.23	112.88	115.75	115.67	117.6	117.2	110.81	111.87	110.44	118.67	114.68	114.16	113.62	111.99	105.53	110.34	109.94	114.75	113.96	112.85	111.2	113.11	112.11	108.53	115	111.3	117.13	116.4	112.89	113.93	115.14	109.3
107.46	102.82	104.54	103.85	103.36	104.99	103.78	107.92	112.05	103.67	103.04	105.38	104.74	104.9	105.52	105.79	106.94	108.58	104.12	104.28	103.97	108.22	102.28	104.24	105.07	105.65	106.05	103.17	106.6	107.6	107.15	109.58	109.6	105.75	112.37	106.8	103.86	105.33	106.28	110.06	107.71	109.61	102.64	106.21	107.7	104.76	107.27	104.58	108.65	109
107.1	107.37	108.55	108.05	107.13	106.51	104.94	104.36	106.43	106.22	105.45	104.88	109.37	107.23	105.15	106.72	109.68	107.67	108.75	105.24	106.95	102.5	106.66	105.9	102.64	109.81	103.51	104.54	108.77	106.78	108.2	108.15	109.71	107.9	107.13	104.79	110.8	108.79	106.72	104.61	104.69	107.02	103.99	106.49	110.03	105.64	101.68	107.56	105.41	112.56
93.055	98.839	103.55	100.06	93.707	100.03	98.88	98.91	94.766	99.463	99.661	99.462	100.6	99.316	98.348	98.906	97.779	102.48	102	102.33	97.543	101.69	97.399	103.47	103.35	96.594	100.75	99.87	99.078	98.741	96.738	104.4	99.402	103.43	99.513	101.21	99.465	103.86	98.234	101.67	99.584	96.507	100.81	98.434	103.5	103.82	105.97	103.69	97.109	94.814
101.72	104.97	107.54	104.7	102.07	103.42	105.49	107.62	108.02	112.33	105.46	110.05	105.5	106.06	103.55	101.41	104.21	106.63	105.67	104.6	105.84	103.52	108.19	106.36	105.55	102.41	103.33	106.05	99.711	104.87	104.64	108.79	102.08	105.29	105.69	104.49	105.6	105.13	108.57	106.16	103.34	101.56	100.89	109.02	107.45	103.26	106.54	108.51	104.78	103.69
112.33	110.78	113.42	112.42	113.38	107.93	112.8	115.85	110.56	111.37	115.11	112.37	112.77	111.58	113.08	116.3	112.01	109.67	108.26	106.9	110.44	113.48	113.83	106.62	112.41	110.2	115.01	114.73	117.45	115.48	115.17	109.09	109.77	109.12	109.67	110.88	107.1	110.98	110.01	108.33	112.75	113.42	112.25	110.02	111.28	106.81	109.49	111.99	110.42	107.06
100.24	100.27	101.62	96.962	101	101.64	104.02	101.63	99.118	103.56	99.401	94.474	107.39	97.549	99.091	97.488	97.8	98.854	97.559	102.04	96.746	103.72	101.41	102.81	101.53	101.82	103.42	93.995	95.637	104.06	99.517	98.536	102.94	101.44	95.713	95.653	102.33	96.605	98.846	95.216	95.896	100.68	101.37	99.805	99.645	99.133	101.93	98.043	103.48	100.7
108.58	103.88	106.9	109.84	108.05	110.13	109.3	107.82	108.79	106.86	102.27	112.67	108.9	106.13	103.38	104.41	110.32	106.81	107.71	110.93	104.92	109.26	109.55	107.37	104.74	107.65	113.77	105.91	115.38	105.15	110.37	109.56	110.19	106.89	108.12	109.63	110.14	108.01	107.08	105.78	107.12	104.06	107.33	107.55	108.54	107.86	109.9	107.28	108.2	106.05
104.32	105.76	107.92	107.64	105.61	105.93	109.2	106.91	108.33	107.18	104.48	109.57	101.38	103.68	104.95	105.59	104.12	106.41	100.91	107.5	106.66	105.11	107.54	104.66	106.24	106.12	105.13	103.19	105.02	104.29	104.19	106.78	108.36	106.07	105.25	107.66	108.04	102.81	106.25	108.05	105.78	107.87	106.98	103.33	109.67	109.99	107.35	107.75	104.19	101.65
116.02	112.06	113.56	111.45	107.94	112.93	111.4	111.07	109.8	111.17	111.24	115.75	111.3	110.14	112.01	110.45	107.99	115.57	113.01	111.06	110.29	110.91	113.7	108.93	112.86	108.05	113.57	107.76	106.99	108.01	112.92	112.19	116.02	114.33	118.78	112.15	114.13	105.04	111.35	112.43	112.2	112.88	112.43	111.47	114.34	111.66	113.1	111.28	109.04	112.56
106.91	108.03	103.35	109.49	108.05	108.21	102.42	105.94	106.77	104.03	104.37	99.54	104.87	112.62	106.77	107.94	111.27	105.97	106.29	108.92	105.81	108.41	105.33	104.96	106.77	104.68	102.71	107.87	108.31	104.1	105.58	105.87	105.99	103.59	101.74	104.92	103.86	103.17	104.59	107.2	108.02	106.71	113.82	105.08	104.37	104.59	103.26	101.91	106.21	109.02
103.2	103.35	105.89	108.83	101.89	108.56	103.47	104.78	108.11	103.65	102.22	103.27	97.799	102.18	99.691	102.89	101.06	103.89	105.31	102.22	98.126	102.46	102.89	99.91	105.44	107.58	105.48	106.05	101.62	104.01	104.88	99.067	106.2	103.68	102.91	101.8	104.41	108.27	106.92	103.87	105.63	106.55	105.2	107.16	104.12	104.36	106.4	107.41	105.91	103.79
110.77	108.96	108.07	110.41	114.66	111.67	111.91	114.41	111.55	113.67	109.58	114.63	108.86	108.99	112.58	113.05	112.33	108.41	111.68	107.11	109.42	110.02	113.68	113.41	111.28	109	110.77	107.07	111.41	110.41	112.65	114.05	112.11	110.63	108.13	108.19	115.25	114.14	110.42	107.08	108.84	112.48	110.77	110	112.9	113.12	106.44	109.48	109.6	109.96
108.99	105.14	104.91	107.84	105.49	106.06	104.83	105.39	105.61	106.21	102.93	108.85	106.77	106.92	107.58	108.5	106.37	111.19	104.37	108.18	108.31	100.21	106.78	109.81	104.23	106.43	103.01	110.83	108.42	98.596	113.53	102.86	106.46	107	102.72	103.68	107.4	101.81	110.09	106.18	103.92	106.73	106.19	106.77	103.85	108.48	109.97	102.02	109.93	106.23
102.73	104.14	106.52	104.59	105.98	102.91	101.74	100	109.58	110.39	109.06	106.08	106.82	107.31	102.71	105.43	113.32	106.41	104.42	104.47	109.54	107.6	107.79	108.79	106.77	105.64	103.17	108.45	105.61	107.24	105.31	103.72	106.86	103.97	106.18	106.47	113.09	107.5	104.6	110	108.45	101.64	107.29	105.67	109.79	104.48	101.98	107.35	105.36	106.64
106.2	105.01	107.5	103.12	104.03	105.4	102.52	105.56	109.41	100.84	105.05	102.35	105.61	101.5	104.48	100.24	104.07	102.6	99.671	101.58	99.996	106.71	105.92	103.02	104.16	103.56	101.28	104.7	107.53	105.22	101.93	107.73	103.1	106.47	98.569	104.92	108.17	105.87	102.27	108.72	103.66	105.02	103.28	105.02	104.85	109.64	102.26	104.4	106.61	103.09
109.15	106.03	107.26	107.33	101.78	106.85	106.85	105.2	105.08	107.04	109.74	107.47	106.2	102.42	106.64	110.51	105.72	109.96	108.19	107.53	111.76	107.21	110.47	101.36	109.25	108.44	107.68	105.21	106.29	105.4	104.23	108.34	107.09	106.28	107.67	103.36	106	105.63	104.06	104.46	105.2	109.81	109.56	106.3	106.08	102.62	107.37	104.21	104.12	105.89
111.62	113.92	110.6	116.58	111.47	117.64	109.77	111.5	116.35	109.87	110.02	116.04	111.38	113.97	113.05	114.17	118.12	117.11	116.59	113.2	113.15	110.25	110.33	112.01	113.78	114.76	116.13	109.93	110.92	108.47	115.2	114.86	112.04	111.6	113.25	117.06	109.07	114.28	109.98	110.72	114.92	113.94	119.15	112.16	110.54	114.32	113.55	113.49	115.16	110.58
96.645	96.088	96.603	100.36	102.04	102.3	98.421	96.99	99.449	97.588	94.503	93.416	102.84	96.579	95.671	91.189	94.572	99.256	100.01	102.18	99.352	98.487	102.08	104.21	105.47	99.321	100.83	97.581	95.862	101.52	98.414	99.906	99.57	96.24	102.91	101	98.679	98.647	102.97	95.012	100.63	100.07	100.25	102.65	98.796	99.912	101.1	102.17	100.27	99.769
113.37	109.97	113.68	115.61	110.34	114.5	111.5	114.22	113.69	109.58	112.63	112.99	111.14	110.65	115.29	111.18	109.44	112.94	111.14	106.03	108.2	113.39	113.65	114.82	109.5	110.58	117.97	109.29	110.57	114.12	111.35	111.99	111.61	110.02	110.92	106.89	114.22	111.75	112.05	107.6	105.95	113.54	113.17	114.21	109.86	112.73	113.64	115.87	116.19	111.85
107.21	104.18	105.79	107.28	106.73	104.89	106.38	104.5	110.87	106.48	108.58	104.13	103.34	107.21	103.48	105.68	108.7	106.11	105.38	109.05	105.81	105.13	105.66	105.1	111.39	105.59	103.56	108.02	104.35	110.27	104.09	102.68	105.07	112.78	103.95	109.06	109.41	110.07	108.09	103.3	102.62	103.05	105.86	107.01	106.56	108.66	112.26	106.37	107.81	103.61
99.03	103.24	98.578	101.9	101.21	100.11	98.802	101.46	97.071	103.33	103.58	102.93	97.923	103.32	96.644	101.43	100.87	101.08	99.206	95.913	98.712	95.696	100.68	96.363	96.778	102.4	99.361	101.54	100.95	99.851	99.786	100.15	100.8	99.829	101.18	102.11	96.299	99.925	99.734	97.765	98.207	102.06	96.349	98.252	102.32	96.189	101.27	99.884	103.24	102.27
115.41	113.72	111.29	106.61	114.15	111.25	111.71	114.37	110.96	118.54	112.03	112.81	111.16	105.79	108.54	108.65	111.04	111.41	113.44	112.54	114.85	110.17	115.51	110.86	109.35	114.69	118.28	111.19	108.42	110.19	110.73	114.05	113.46	111.78	113.95	115.42	116.38	108.94	113.53	110.7	109.92	114.12	109.25	115.31	113.92	115.61	114.02	109.22	113.53	110.41
102.82	107.84	103.56	107.4	103.91	105.42	105.89	106.4	105.44	103.65	103.72	109.62	111.25	104.88	106.63	102.52	103.59	106.22	108.2	108.27	106.99	106.68	110.91	108.5	102.06	103.99	109.82	104.58	104.09	107.53	107.48	103.05	105.32	101.63	102.94	106.97	107.64	104.13	108.11	104.43	107.18	109.07	102.98	104.87	109.04	103.55	102.64	107.46	105.52	104.93
98.69	99.925	102.74	102.59	94.867	102.53	96.761	102.37	97.748	101.19	97.43	104.27	102.3	101	95.472	96.243	97.91	99.112	99.611	103.82	98.493	101.41	94.723	97.219	101.57	105.67	101.21	100.32	97.338	102.9	99.424	97.79	98.603	99.918	100.12	98.892	95.939	97.315	97.691	99.298	103.74	102.07	98.116	99.294	100.4	103.34	97.615	98.374	97.899	100.04
99.226	97.483	99.021	98.173	100.17	96.575	103.77	99.125	103.54	101.92	99.095	98.33	101.12	100.51	104.51	94.928	103.39	97.508	99.23	97.457	100.71	100.88	100.93	100.65	99.653	97.253	101.22	99.131	102.2	103.02	103.39	100.61	104.74	102.63	101.53	100.03	99.729	98.855	102.17	100.67	103.49	100.83	102.29	99.818	96.778	100.31	99.337	101.73	102.01	100.37
101.72	107.97	113.74	108.63	98.964	102.03	107.2	104.61	104.39	104.26	109.11	105.2	108.6	104.7	111.68	108.3	107.09	103.01	106.04	106.67	106.48	109.72	99.946	106.28	105.06	105.38	108.14	109.65	105.12	101.96	108.6	104.52	105.22	107.03	104.37	100.58	104.74	107.02	108.42	107.01	104.65	105.51	106.6	102.36	106.39	106.68	105.58	107.03	105.23	109.26
105.74	105.27	105.77	104.99	106.83	103.17	107.55	109.07	106.84	104.61	105.14	106.77	105.65	103.55	109	109.56	104.24	109.81	111.17	106.62	107.55	103.96	106.7	109.32	104.2	105.9	102.91	113.01	107.21	107.55	104.14	102.86	105.91	104.61	110.07	109.05	106.17	104.99	106.78	106.57	103.85	110.34	105.48	109.52	104.54	108.2	105.57	102.87	107.44	102.29
114.06	113.67	110.9	111.87	111.28	111.49	114.7	111.36	112.86	111.65	109.47	104.99	111.88	110.87	114.63	112.23	107.3	106.46	111.9	104.66	103.21	109.01	112.87	116.95	110.11	112.04	108.55	109.43	109.75	107.2	108.66	110.79	114.06	113.38	111.58	111.01	108.3	110.64	115.31	108.16	112.3	112.26	117.04	116.01	107.12	112.84	108.88	114.75	105.24	109.87
106.99	108.17	106.59	101.91	107.63	108.04	108.39	105.2	105.68	104.68	104.81	108.47	108.33	107.22	99.342	109.93	108.34	102.33	106.22	107.86	105.81	109.28	106.71	107.27	108.61	106.27	108.72	107.61	107.04	107.5	104.72	106.87	106.27	103.21	106.73	106.71	107.52	107.52	106.84	103.6	106.93	112.56	111.44	107.54	106.21	110.66	104.91	107.01	109.2	102.9
106.5	108.9	106.44	105.43	102.56	106.93	106.94	108.93	110.09	109.93	107.08	105.33	105.6	109.86	107.48	106.38	106.4	104.01	107.44	105.41	105.27	105.39	107.14	110.51	108.46	103.83	107.91	103.62	108.12	105.05	101.47	105.13	104.72	106.86	105.75	113.72	106.03	104.49	103.99	101.08	109.37	105.04	105.75	111.45	107.92	108.02	107.33	102.42	106.93	108.35
107.42	110.92	107.14	105.46	103	102.8	104.08	104.97	104.47	105.43	102.64	103.49	104.68	106.48	105.34	104.93	108.97	105.7	103.49	104.65	103.27	104.46	109.05	108.52	104.62	104.42	107.74	105.59	102.97	103.31	103.96	105.2	103.4	104.79	105.25	106	106.15	100.93	105.09	106.32	105.73	103.64	111.35	108.43	104.79	104.06	110.84	104.25	103.77	104.14
109.12	107.61	106.41	107.52	105.01	104.23	103.09	104.55	103.86	106.93	110.61	108.82	111.74	106.84	106.54	106.12	113.94	104.06	107.98	107.6	111.13	106.83	109.47	109.93	111.78	106.64	106.77	107.65	109.39	108.08	109.14	106.31	101.58	104.03	109.95	109.33	109.76	106.5	108.98	104.77	108.36	109.13	109.29	103.83	106.2	108.12	104.22	104.55	108.9	104.86
107.63	104.49	107.93	107.18	104.68	106.55	107.18	106.07	103.38	106.51	107.34	108.4	110.48	104.23	105.51	109.46	110.02	106.86	106.37	102.86	107.45	103.98	108.28	107.64	102.18	107.74	107.75	107.33	104.52	103.57	106.89	105.7	103.78	104.79	105.86	100.59	102.09	106.41	97.931	110.35	103.76	106.9	104.88	108.94	104.65	106.16	108.41	106.02	106.33	107.19
109.12	104.85	102.81	106.26	108.6	103.86	105.7	108.36	105.82	100.54	103.78	103.32	105.83	102.98	105.73	103.25	106.23	102.13	109.12	100.54	104.71	107.19	105.29	107.28	108.21	103.53	103.05	103.45	102.23	102.65	109.95	104.24	102.55	106.66	108.54	102.9	103.64	101.89	104.59	103.71	106.42	106.1	98.343	110.17	102.3	103.42	103.49	105.51	100.11	104.36
107.59	103.76	107.95	104.66	107.57	108.15	105.5	109.23	105.79	102.49	106.82	105.96	105.66	107.53	101.25	106.06	105.66	108.73	108.61	104.1	108.07	112.55	112.87	108.99	101.59	105.19	105.12	109.5	108.89	106.93	105.29	108.11	108.2	105.98	107.13	108.83	104.78	106.99	106.5	104.71	100.06	108.73	105.13	107.74	105.2	108.07	104.32	108.16	103.33	104.4
99.385	102.73	104.78	104.46	101.38	102.04	104.16	99.117	103.99	101.38	101.46	101.53	102.92	107.8	98.567	102.2	99.46	95.791	101.35	99.64	103.71	99.823	98.251	102.92	100.03	94.476	100	102.86	96.791	99.569	99.28	96.733	101.29	104.88	104.84	98.077	96.268	100.74	100.24	101.06	100.51	100.43	97.068	101.78	98.987	98.986	99.271	96.363	92.769	105.16
96.905	101	98.432	97.955	100.46	96.133	99.783	100.84	102.87	95.416	96.126	100.24	102.17	99.737	101.15	100.81	100.55	102.34	100.26	96.594	100.63	101.31	98.405	99.675	101.66	97.946	98.302	98.57	98.368	99.187	94.835	99.3	100.89	98.813	98.796	102.96	102.21	103.93	104.43	103.03	99.715	101.53	98.863	101.58	101.97	104.32	101.5	101.82	103.35	98.641
112.51	109.55	115.05	112.28	113.85	110.74	110.03	110.26	110.85	110.89	116.14	106.39	112.48	115.99	114.6	113.2	112.17	113.91	109.57	110.62	108.52	111.76	115.4	114.09	116.45	114.26	109.89	109.79	110.74	112.2	111.06	110.53	110.59	117.22	109.33	106.35	110.47	110.84	110.22	118.14	107.96	108.37	107.38	113.53	109.06	109.41	112.59	109.76	107.73	109.73
111.21	112.36	116.17	110.63	114.96	108.5	111.24	106.48	106.99	113.06	109.3	108.46	112.3	111.31	113.79	115.39	109.54	112.33	108.43	108.87	111.86	110.51	112.74	112.59	111.49	111.71	109.36	109.3	109.92	108.98	114.57	111.88	108.23	111.17	116.89	107.69	108.06	110.87	102.97	110.43	105.67	107.02	106.99	109.81	110.63	111.97	116.69	114.61	111.17	111.26
117.66	113.98	120.49	117.48	118.04	118.36	117.35	115.23	115.74	121.19	115.56	120.21	116.77	116.14	117.11	122.29	116.07	116.32	115.81	117.09	116.26	115.9	117.56	120.86	121.91	120.05	119.14	123.24	119.9	120.1	123.12	119.98	115.93	119.76	116.16	116.02	115.38	121.54	117.06	114.55	120.77	116.58	117.87	118.52	115.81	113.73	117.02	114.94	109.32	118.76
106.58	106.43	106.68	110.51	104.5	106.75	106.2	110.36	109.81	105.21	108.27	108.2	105.83	107.46	108.26	107.19	102.06	101.69	105.53	110.02	108.39	107	107.81	104.56	106.89	106.58	107.03	104.26	111.65	100.66	105.34	103.2	108.45	104.81	108.08	110.73	103.59	105.79	111.63	102.28	102	105.5	109.61	106.36	109.83	101.37	107	108.95	107.63	106.14
109.85	112.29	113.26	110.06	111.25	111.8	112.33	113.58	111.25	110.31	112.3	112.49	112.48	108.31	111.51	110.82	115.36	106.64	114.17	115.22	111.17	109.75	111.32	113.83	109.96	115.46	110.52	113.41	114.29	109.43	110.52	110.09	112.43	111.17	110	113.07	112.67	116.01	112.97	109.61	107.63	112.51	114.16	113.57	115.87	113.34	110.03	110.9	111.11	108.55
107.18	108.41	104.9	110.33	109.62	106.6	100.94	106.85	103.22	107.85	107.21	104.51	106.28	106.41	103.68	103.09	101.89	103.85	107.71	107.25	104.27	104.6	105.25	105.45	111.17	107.49	108.27	103.96	103.74	110.23	108.34	104.35	112.44	105.33	108.43	108.67	104.19	106.32	105.19	107.2	100.21	101.95	107.64	101.88	107.24	110.79	105.77	105.93	108.41	106.62
101.36	103.34	98.514	102.66	100.51	105.91	99.48	101.26	103.7	98.97	104.22	100.98	103.67	99.196	98.884	99.633	100.78	98.454	101.97	106.17	105.33	100.42	100.3	98.993	101.15	98.554	97.759	100.83	99.741	103.43	101.23	96.992	100.47	102.37	99.747	100.81	102.54	103.65	104.79	99.662	99.575	102.07	105.25	97.037	101.71	99.904	100.27	100.3	102.2	101.53
106.78	105.14	109.24	106.78	106.24	106.69	109.71	109.42	107.98	109.27	108.35	106.66	108.49	101.07	109.23	104.75	96.279	104.73	107.84	104.63	102.01	107.35	108.7	109.54	107.38	106.65	106.21	108.91	106.77	105.72	106.06	105.92	105.23	104.38	106.53	102.87	103.92	105.39	107.1	106.68	106.66	108.61	105.08	107.37	109.72	103.47	107.16	109.37	107.61	105.71
105.83	104.74	100.23	105.76	110.56	105.1	106.08	109.31	107.54	102.8	103.52	104.31	105.3	103.12	103.27	106.05	106.09	107.22	107.62	101.08	106.07	105.89	104.29	105.44	104.92	108.59	106.64	103	110.39	107.79	105.19	110.28	108.09	106.77	105.57	104.77	101.17	104.85	102.87	103.41	104.78	104.23	103.04	105.34	103.42	104.99	104.67	109.52	107.63	108.38
106.58	104.08	101.67	107.27	106.88	108.63	102.77	109.07	107.59	105.63	103.75	108.31	106.54	102.93	107.44	109.79	106.24	107.45	109.69	108	105.97	107.78	108.84	107.36	108.09	102.73	104.77	108.27	105.13	106.65	110.7	107.44	105.25	109.26	105.1	100.16	109.44	103.4	105.17	107.87	104.64	107.28	107.88	106.51	106.87	108.02	104.66	108.22	106.86	104.3
115.09	117.62	115.57	112.95	112.97	120.53	120.36	113.29	119.13	112.5	115.83	120.07	118.63	116.77	115.78	116.9	111.96	120.73	116.51	114.45	112.99	118.11	112.24	115.45	112.68	120.71	118	114.36	111.8	116.07	113.95	117.63	112.19	118.59	113.09	118.48	120.19	115.6	114.82	115.06	117.1	118.26	112.94	118.05	109.09	111.05	117.82	119.64	114.47	116.59
108.33	104.81	106.1	106.23	105.59	104.91	102.11	107.3	103.29	103.79	102.39	101.52	109.52	104.92	107.44	101.83	107.95	106.47	103.31	100.94	104.27	110.25	105.69	107.52	107.68	103.2	105.31	109.15	108.87	103.45	102.32	106.51	102.95	104.4	105.96	105.81	104.77	107.36	102.55	108.36	107.16	107.45	108.05	105.63	104.97	105.95	101.45	105.97	98.954	104.72
113.46	114.36	113.04	116.41	114.56	116.29	119.08	119.37	117.58	119.32	118.2	113.93	121.65	115.51	116.95	114.05	117.59	116.05	117.03	121.68	113.83	113.35	123	119.29	117.76	120.46	120.36	119.17	115.87	119.48	114.82	115.07	117.48	119.59	114.81	121.16	115.48	117.7	113.54	120.68	115.86	119.44	116.55	119.1	119.41	116.14	115.36	116.63	118.73	115.91
112.95	109.8	117.07	109.4	110.33	115.18	111.4	110.89	113.25	115.81	112.46	109.27	105.21	113.63	113.41	115.07	114.24	109.33	110.73	112.7	110.29	109.1	112.44	112.37	111.02	112.22	112.96	109.93	111.57	112.02	114.44	107.7	116.21	114.45	115.42	115.32	114.89	110.12	111.29	112.8	109.75	109.38	111.44	114.38	117.1	111.62	112.9	112.41	112.63	113.96
104.7	103.94	104.2	102.68	103.2	100.15	104.65	102	100.87	105.89	101.39	102.52	106.82	104.68	104.01	108.17	105.63	104.41	103.84	103.56	106.05	103.18	104.76	106.59	105.03	106.22	105.79	103.3	101.43	101.46	104.14	105.17	108.93	104.81	106.14	99.93	104.03	109.64	102.4	105.62	104.5	103.15	107.45	104.65	103.44	105.5	104.5	102.38	105.69	107.03
119.7	117.26	116	120.55	117.47	116.97	115.6	116.19	111.6	120.66	119.63	117.03	112.55	120.86	119.47	116.29	117.4	115.04	116.09	119.6	115.1	117.15	115.65	119.74	115.27	114.81	117.52	116.61	124.04	120.51	113.12	122.42	116.86	114.95	116.24	117.08	115.4	116.52	118.1	117.75	118.93	117.5	119.44	116.22	118.57	115.87	114.26	116.52	120.88	119.21
108.89	114.52	109.38	112.1	108.62	115.13	111.28	111.37	113.18	114.79	112.96	112.49	107.75	110.66	113.37	111.4	111.85	114.42	114.2	113.09	112.6	108.84	109.18	108.41	114	112.14	112.84	109.63	108.27	110.35	111.94	109.44	108.12	107.59	112.02	106.5	111.76	114.28	114.27	107.6	113.44	116.36	113.83	109.07	112.14	108.94	111.35	109.67	110.9	112.74
99.562	97.967	97.233	100.45	104.71	101.01	98.555	101.86	100.46	95.05	100.04	101.23	103.81	101.59	100.47	97.323	101.78	101.42	98.726	99.595	97.383	100.39	97.658	103.72	96.548	97.702	98.34	98.041	105.93	99.186	107.47	100.27	101.75	96.19	96.922	99.276	97.156	97.328	99.356	95.916	97.661	101.05	93.388	100.59	102.82	103.19	100.9	102.7	100.3	102.56
106.25	103.13	103.04	101.49	107.3	103.29	106.76	108.48	106.64	104.44	103.19	109.28	105.11	106.32	104.37	105.99	104.41	102.74	104.83	103.54	106.42	105.1	107.83	108.85	105.46	109.04	106.29	103.93	108.19	103.42	106.21	99.948	106.94	105.91	102.79	103.03	109.49	106.54	104.79	102.51	108.47	108.65	106.2	106.14	105.67	106.99	100.51	104.74	107.52	106.09
104.25	107.66	101.63	107.91	106.98	101.55	100.2	104.61	108.99	103.72	102.02	103.48	104.25	99.888	106.23	105.8	104.86	105.83	100.57	102.11	104.1	102.85	105.05	106.23	106.73	104.36	105.62	104.74	106.82	104.33	104.95	105.6	105.92	103.14	109.85	102.34	105.05	104.22	108.21	104.51	110.39	102.1	104.21	105.42	105.37	106.76	108.15	103.04	103.27	107.38
101.51	100.52	104.2	101.88	105.89	106.37	104	109.01	101.23	108.25	107.05	107.01	101.66	104.76	105.95	104.93	107.56	107.61	102.36	112.01	104.89	104.27	105.99	105.47	105.47	106	104.51	110.46	102.17	104.9	106.82	106.27	104.58	105.24	111.83	104.56	105.67	104.9	100.52	105.91	106.04	104.75	106.53	103.47	105.11	104.66	105.27	104.35	105.05	106.09
105.53	106.16	106.61	106.97	102.75	106.69	105.36	110.72	103.39	105.09	109.14	107.4	106.07	108.5	106.61	109.83	107.29	104.79	103.65	111.52	107.83	107.61	104.36	106.41	103.93	107.38	107.02	107.26	103.77	104.56	103.51	107.21	106.81	104.47	104.46	105.64	108.27	105.14	105.78	104.3	105.09	109.52	108.69	102.09	105.14	103.41	107.08	107.85	104.58	103.44
110.08	106.19	113.37	113.8	107.49	109.37	109.5	110.17	110.48	113.76	108.7	107.66	109.59	110.16	113.61	109.48	113.3	107.33	112.17	107.81	111.68	110.21	107.7	113.88	108.98	111.03	106.47	113.98	115.61	112.84	107.67	112.8	113.06	110.51	111.8	109.99	115.35	111	108.21	106.23	110.88	107.34	110.9	107.92	109.5	110.31	106.75	109.08	107.95	110.19
104.64	107.43	105.23	110.05	105.7	107.85	106	104.53	109.3	109.89	106.72	105.77	107.38	108.28	102.2	102.98	104.86	105.67	97.807	104.31	108.02	107.55	102.1	104.59	106.63	103.99	106.38	103.31	103.34	112.97	104.66	105.53	105.8	106.33	103.96	106.87	105	105.53	103.85	105.84	107.43	100.58	104.51	106.1	109.41	105.67	102.77	109.8	105.25	107.88
107.9	101.82	104.19	102.42	105.68	108.21	107.41	107.35	101.62	110.96	101.17	103.66	104.37	106.97	107.61	111.77	100.68	107.87	107.59	103.81	105.22	101.11	105.39	106.38	108.8	107.42	102.94	106.57	105.28	105.94	109.11	112.52	111.12	102.09	108.31	106.29	102.3	107.82	108.17	106.7	103.26	101.97	107.51	105.19	102.27	109.56	106.76	103.83	103.97	105.98
115.42	113.69	109.9	116.94	113.2	114.95	113.98	114.3	111.32	113.08	114.11	114.71	109.96	115.97	106.44	113.66	113.52	111.9	115.91	107.52	108.25	113.81	110.02	112.87	116.39	105.37	106.87	112.54	115.82	111.24	109.49	112.95	115.52	111.9	113.15	111.44	110.6	113	112.06	112.89	114.33	110.35	111.61	112.31	116.03	110.47	111.24	115.35	112.03	113.87
102.88	101.08	105.3	99.388	101.43	96.394	100.04	101.5	100.59	97.992	100.56	99.107	102.98	101.59	101.59	103.85	96.109	101.1	105.59	97.27	97.408	104.28	103.82	100.27	98.975	103.66	104	99.077	93.673	98.915	97.593	100.94	98.487	102.45	98.992	101.03	97.18	96.89	100.73	98.544	103.52	97.312	97.009	97.751	98.322	101.78	100.03	97.467	100.64	103.87
110.3	110.08	115.89	109.37	112.86	113.01	109.96	114	115.01	114.22	114.2	115.22	111.74	113.36	113.15	113.48	112.93	117.21	109.64	112.46	114.78	111.6	110.11	111.69	111.73	112.37	111.94	111.09	115.8	110.59	111.66	114.16	110.89	111.48	112.16	106.02	105.87	112.32	111.33	111.33	113.55	112.39	113.95	111.62	107.74	109.08	109.75	112.58	115.07	114.21
113.87	106.91	116.67	112.98	113.25	108.91	109.35	112.26	106.83	112.46	112.34	108.59	112.31	107.39	109.96	110.83	104.46	112.19	112.53	108.31	109.07	109.37	111.79	111.01	111.57	111.21	111.26	112.51	107.73	110.01	110.12	108.33	109.39	116.13	109.42	105.83	108.14	109.03	110.5	108.86	111.21	114.88	109.28	113.82	112.05	110.38	111.02	109.2	113.87	106.8
100.05	108.18	105.28	104.88	107.82	106.83	109.02	105.14	108.74	101.06	111.62	113.9	108.61	110.12	109.82	107.01	111.2	108.32	107.69	111.33	103.14	103.26	110.81	107.61	104.9	105.01	107.37	105.18	107.03	106.08	107.53	104.8	108	106.4	105.93	108.73	109.36	110.41	106.07	108.31	108.35	111.58	107.73	106.31	106.31	106.41	105.12	100.75	101.05	110.92
101.46	108.61	103.89	104.83	107.49	108.63	106.35	108.3	111.2	105.57	100.43	102.82	107.4	106.59	106.7	107.59	107.53	101	105.76	107.96	103.21	106.75	102.13	107.36	102.74	102.69	105.53	108.11	107.36	109.85	107.13	106.1	112.21	103.28	105.56	102.41	101.74	109.13	104.31	103.95	107.8	106.32	112	102.61	104.21	105.18	109.69	107.97	104.85	108.97
102.84	97.913	101.42	98.424	104.14	101.56	102.04	100.87	100.44	99.22	104.47	100.56	99.936	99.337	103.12	106.26	103.27	99.731	102.29	103.99	97.957	98.046	99.475	104.1	98.861	104.58	100.71	96.53	102.53	101.48	101.87	98.899	99.066	102.58	101.99	99.428	104.21	101.59	101.1	101.78	99.726	96.498	101.39	100.2	103.22	100.77	101.06	104.39	99.321	99.632
109.28	113.68	109.64	113.95	112.59	108.67	113.11	112.31	111.9	115.07	111.45	114.53	112.07	114.28	113.24	112.2	112.73	114.37	114.04	109.9	113.43	115.59	114.57	113.11	108.74	110.78	111.35	117.31	109.49	110.1	108.1	110.76	109.88	114.18	114.32	112.77	107.09	116.9	117.96	115.61	111.21	116.23	110.58	108.95	116.36	111.73	112.1	113.68	106.61	109.09
102.25	105.49	104.25	108.22	103.33	102.42	101.28	102.37	105.02	107.72	103.13	104.29	101.73	105.51	107.14	104.68	106.07	105.11	105.27	106.41	103.21	104.12	104.2	108.07	112.62	104.7	108.43	107.7	108.34	110.73	103.06	103.91	105.05	100.75	107.64	107.17	106.06	109.91	107.06	106.12	103.8	102.29	106.81	104.98	105.12	109.83	105.76	104.88	105.46	110.37
101.63	95.642	102.9	98.163	101.73	99.314	102.18	98.073	101.75	98.466	97.85	102.73	99.674	98.997	96.97	102.14	98.195	97.351	99.261	98.749	103.65	99.502	96.329	98.844	100.07	104.65	100.02	97.946	98.777	98.045	98.24	101.32	97.897	100.32	101.59	100.09	100.15	98.328	99.306	101.46	104.13	102.18	100.71	99.198	103.48	95.421	98.681	95.815	99.445	100
101.82	107.53	105.6	108.1	106.4	103.12	105.53	107.29	106.98	106.65	105.65	104.26	109.07	106.12	104.2	103.9	111.14	107.68	106.32	110.76	104.88	111.6	110.51	107.37	105.44	106.8	107.68	106.6	104.87	103.46	108.07	108.81	105.9	103.39	109.69	108.44	111.34	106.81	101.49	107.8	103.49	106.92	105.14	107.38	103.32	105.32	105.26	110.83	106.73	108.33
110.38	115.17	116.68	112.36	113.48	110.15	113.85	115.04	109.18	116.04	110.84	115.7	110.38	110.76	108.76	107.6	110.48	113.92	116.98	115.72	115.25	113.5	116.56	107.46	118.02	109.31	113.1	115.55	109.91	108.46	115.47	109.07	112.42	113.09	114.87	114.11	110.54	108.33	116.06	107.33	108.61	113.27	111.22	111.87	110.03	111.2	115.25	108.91	111.53	109.19
106.97	108.25	109.92	100.36	106.2	104.24	105.43	108.1	105.89	109.52	103.8	103.6	104.06	107.78	107.72	104.38	107.4	107.82	107.94	110.79	106.33	106.65	105.17	103.98	102.75	104.74	109.92	105.51	109.09	101.79	106.15	107.17	106.89	108.21	105.69	108.16	105.11	112.62	106.8	109.55	105.11	109.62	103.77	104.97	103.13	102.6	106.02	105.07	109.36	106.72
104.04	102.28	108.04	102.18	106.91	108.68	103.67	106.71	106.55	103.08	106.77	102.83	101.96	105.79	104.53	106.79	110.18	109.12	103.83	106.5	107.3	101.12	106.41	108.46	105.17	102.6	103.75	103.03	104.63	103.68	106.57	110.01	99.862	104.94	106.16	112.89	104.53	105.22	109.53	107.08	109	99.708	105.96	105.42	109.11	102.02	100.18	103.13	100.02	104.16
109.24	104.68	101.27	107.49	102.17	106.04	106.94	105.69	102.72	104.39	106.84	106.18	102.77	104.31	101.22	107.36	101.89	107.76	103.96	104.2	106.97	107.26	109.31	103.27	105.44	103.58	107.09	113.49	109.75	106.1	105.82	102.56	104	101.35	104.67	102.66	105.9	101.88	105.66	106.7	105.6	111.81	103.79	110.34	105.9	106.29	106.25	106.34	103.47	101.95
112.46	112.91	112.68	106.01	107.62	113.69	108.11	108.57	107.04	112.37	112.44	114.9	110.49	109.08	109.12	107.93	111.58	108.12	115.03	108.53	114.45	106.88	110.92	110.57	107.81	110.73	112.38	109.06	115.47	110.46	112.36	111.03	110.94	111.94	109.97	108.33	113.27	112.4	113.52	110.89	112.92	109.01	110.37	110.29	115.26	110.35	112.5	110.79	110.57	114.27
103.4	102.99	105.48	101.95	103.42	105.37	107.79	106.39	103.53	105.77	103.39	105.27	109.64	102.05	99.648	105.39	104.46	107.31	107.98	105.28	107.18	103.63	101.37	106.73	105.04	101.74	104.01	111.18	102.89	102	103.87	103.7	106.67	106.98	101.65	106.99	106.5	112.61	102.49	105.75	104.05	106.75	105.19	102.28	106.02	103.12	106.38	107.92	107.14	100.94
101.76	105.07	103.69	109.39	105.28	105.57	101.69	103.86	107.58	102.43	108.65	99.514	106.61	103.15	103.89	105.99	104.04	107.09	105.01	107.31	103.87	103.74	103.98	109.83	102.64	102.59	103.96	108.65	106.39	103.02	103.51	105.88	104.59	107.07	105.21	104.69	101.83	106.56	105.91	102.79	105.58	104.13	105.29	102.09	105.44	104.8	107.62	109.1	104.13	106.21
103.18	100.03	104.25	106.91	107.96	106.2	106.72	105.2	107.97	102.23	105.61	106.3	99.35	102.8	107.23	104.38	108.87	108.27	102.84	99.503	103.15	103.35	104.26	109.11	106.07	100.64	106.78	105.4	104.23	102.69	107.55	103.16	110.22	104.41	110	108.72	102.89	103.69	107.31	106.24	107.01	103.89	109.56	103.3	108.5	104.68	108.58	107.82	110.16	103.28
110.7	112.36	114.22	119.39	117.91	112.28	113.46	108.77	108.42	113.36	106.02	112.17	106	110.24	113.73	108.13	111.96	112.68	111.96	112.65	107.68	107.82	110.4	110.87	110.63	107.98	104.91	115	107.76	111.02	114.71	114.62	115.96	110.68	109.91	110.79	108.84	115.04	110.67	112.64	117.55	111.37	111.66	111.55	114.41	108.56	111.26	116.25	110.37	111.09
96.009	97.441	98.572	97.134	99.307	102.29	100.25	96.36	101.92	105.4	100.05	98.698	95.269	102.3	102.04	101.22	98.162	100.8	100.98	98.921	99.873	99.348	99.308	102.31	103.13	101.22	99.355	100.03	99.354	99.642	105.51	99.486	95.764	100.44	105.34	98.213	99.891	99.759	99.581	102.27	96.967	97.594	98.885	101.96	101.28	102.02	100.61	99.533	99.997	101.22
110.3	109.42	109.06	104.97	101.37	108.08	107.1	101.82	104.3	100.36	104.62	105.85	105.69	107.4	108.49	105.24	103.29	105.94	107.02	107.22	106.58	106.38	108.41	109.06	108.46	107.2	108	103	107.88	107.1	106.02	107.24	106.03	106.56	107.79	103.57	105.79	107.81	107.47	107.28	103.58	106.11	111.48	105.39	106.12	103.93	102.34	104.55	105.61	106.11
106.35	106.7	107.26	107.9	105.63	105.1	104.02	105.73	106.65	105.17	104.22	106.02	106.73	103.52	110.39	103.06	106.02	105.89	109.46	105.32	106.02	106.37	107.17	107.39	105.53	104.46	103.73	104.3	103.09	100.46	101.15	107.45	102.74	105.73	106.35	110.52	105.48	105.46	107.14	107.12	102.73	107.58	101.1	100.03	104.87	104.68	105.23	103.22	105.17	104.77
108.64	109.69	106.64	107.21	109	104.71	102.44	100.06	108	104.98	109.56	103.52	110.13	105.61	108.48	103.04	107.53	109.28	117.5	105.49	111.25	102.63	102.59	104.3	105.01	103.58	108.38	107.97	106.31	108.14	106.72	101.16	106.04	105.87	103.63	108.9	105.05	101.37	106.07	106.61	107.85	105.4	108.78	106.74	106.09	105.96	109.83	106.53	105.47	108.7
108.77	106.45	106.18	107.65	103.59	106.61	105.26	101.62	108.16	105.44	108.07	105.2	107.89	106.11	106.32	103.2	105.79	106.23	107.42	105.42	105.74	104.34	111.31	104.66	103.51	102.81	104.06	109.01	106.34	109.13	106.53	107.26	107.45	106.31	108.41	106.17	108.17	106.05	104.75	107.67	105.62	99.932	107.67	109.65	111.78	103.57	104.08	106.64	103.43	108.82
107.22	112.09	109.79	109.52	111.86	110.88	113.16	112.14	111.94	113.53	110.75	117.86	109.69	114.42	108.3	112.07	113.12	116.95	111.79	112.02	115.47	112.09	109.61	112.64	113.87	114.76	106.76	110.54	112.86	110.99	111.47	108.11	110.01	110.08	111.65	116.96	110.17	111.61	110.29	109.02	110.97	112.09	110.35	107.03	112.22	116.59	112.07	111.24	111.71	111.35
108.31	107.52	108.65	104.31	109.69	104.22	107.02	105.54	106.75	109.69	108.78	112.11	106.24	103.29	104.52	105.7	109.74	106.69	106.75	108.84	108.51	110.3	100.46	109.2	110.82	102.27	107.33	103.9	106.25	106.56	105.86	99.837	100.22	106.89	105.82	105.77	103.41	105.77	108.64	109.44	103.6	109.98	107.32	97.882	106.26	107.62	106.4	106.05	106.1	103.66
109.52	104.16	108.95	106.26	104.63	101.73	105.63	102.78	102.54	102.56	106.82	104.74	107.65	102.87	100.11	106.37	105.21	102.33	103.06	107.6	104.46	107.14	103.09	107.1	108.85	106.25	102.54	110.97	105.54	103.28	102.74	109.49	106.96	101.66	111.14	103.22	106.57	106.88	103.36	103.74	104.21	108.38	108.03	106.41	103.75	107.87	100.86	105.04	109.88	104.48
102.11	106.45	102.14	107.75	109.87	104.72	99.721	106.7	104.64	106.06	105.69	105.83	105.85	105.06	106.29	106.91	106.77	105.64	105.64	100.03	103.65	103.79	102.11	107.43	106.37	109.2	107.4	110.92	110	105.28	105.54	106.02	104.11	107.61	105.86	102.35	101.95	108.74	113.3	104.19	109.77	106.52	107.57	107.72	105.13	108.95	108.22	102.4	102.57	108.58
116.46	112.93	109.46	115.57	110.02	110.74	116.7	115.46	114.21	113.76	106.75	112.57	113.5	107.4	113.07	114.85	108.93	111.6	106.38	116.37	113.02	111.8	114.15	106.21	109.82	111.84	113.04	114.52	113.74	110.43	112.31	117.53	113.78	114.69	110.81	116.62	112.53	113.92	114.16	112.51	114.75	116.69	116.69	111.54	111.6	111.42	114.86	112.36	107.59	108.75
108.81	105.44	112.11	114.07	110.64	114.26	113.35	113.5	111.72	111.63	111.77	110.09	107.04	111.99	112.13	107.65	112.98	108.74	105.64	110.2	109.04	112.02	104.93	106.85	114.81	107.09	106.62	111	114.94	105.03	114.89	110.95	109.47	107.35	107.45	111.15	108.76	115.39	106.94	111.93	111.4	111.46	109.94	109.92	110.74	108.24	110.58	111.04	105.27	112.14
101.85	101.99	103.41	101.86	103.88	100.75	102.59	98.7	104.58	102	99.72	98.217	98.544	103.3	100.68	101.95	98.706	99.849	92.731	104.88	105.02	104.65	102.95	103.26	94.977	104.18	100.45	103.1	101.05	104.25	97.652	98.713	100.7	96.949	99.316	98.935	98.537	101.7	102.19	104.51	102.29	98.751	99.743	99.947	101.1	101.32	98.725	97.006	95.039	101.94
105.33	106.38	105.07	104.92	104.84	106	107.79	105.23	108.69	106.39	108.59	108.7	106.83	108.52	102.42	99.78	106.96	107.4	106.85	105.13	107.03	109.9	109.36	107.85	104.13	105.55	103.43	106.62	104.95	107.06	107.37	105.75	106.52	107.17	106.58	102.25	107.61	108.27	105.05	107.26	105.2	107.73	109.44	107.05	105.83	112.92	108.15	107.14	102.16	103.78
103.68	112.01	107.83	106.1	107.7	105.42	108.21	111.29	109.14	98.703	105.46	109.97	106.16	109.79	105.21	103.97	107.33	110.46	106.76	104.89	108.38	104.42	105.85	102.67	104.91	106.43	101.85	107.34	109.97	107.63	104.72	104.83	112.52	105.05	105.97	107.6	105.62	107.01	109.2	105.49	107.4	106.16	106.73	108.33	102.28	107.58	105.52	111.19	106.78	107.16
96.975	98.02	100.24	95.433	100.38	99.692	100.08	100.91	94.44	101.17	98.579	95.172	98.837	99.804	99.032	98.851	95.238	99.758	101.12	99.74	97.795	104.56	103.26	99.234	103.14	99.629	102.34	98.643	101.19	102.68	99.892	97.172	98.06	99.57	96.245	100.07	102.13	99.427	100.41	98.494	101.32	101.61	99.521	100.02	99.152	97.487	101.5	103.02	102.23	97.026
110.76	113.39	114.3	107.27	110.25	110.42	113.5	108.31	110	111.14	107.97	110.33	113.52	112.17	109.78	113.3	111.71	112.97	109.04	111.76	107.19	108.9	113.37	116.03	110.73	110.78	111.71	110.51	110.02	113.53	111.23	109.34	108.73	113.21	108.7	107.39	108.47	110.99	109.37	111.87	110.81	108.8	111.5	114.7	111.4	113.56	110.65	109.04	113.19	112.38
105.69	108.81	104.37	108.2	104.73	102.48	109.61	105.07	103.56	105.6	103.59	106.59	104.96	109.66	103.64	104.5	107.25	109.83	107.95	106.31	108.48	108.44	106.93	108	109.33	106.62	109.56	110.97	105.99	105.3	105.32	110.14	106.33	107.46	104.39	107.82	109.76	104.12	107.31	106.23	105.08	106.6	109.62	106.48	105.89	104.16	106.34	105.82	103.26	109.91
105.1	102.02	103.43	104.99	108.71	106.75	104.74	105.09	109.8	103.54	103.94	107.39	108.7	106.8	109.59	106.65	108.11	100.96	99.437	110.11	101.01	105.83	106.83	108.83	111.23	101	107.81	102.4	109.51	109.43	106.07	107.28	107.98	101.62	108.33	106.1	105.77	101.31	105.24	100.5	106.02	106.79	104.49	101.59	108.21	103.11	108.15	102.5	106.98	107.29
101.49	106.31	102.1	101.16	111.65	101.43	104.26	102.9	103.57	103.67	105.21	106.42	105.32	101.6	105.43	103.76	107.46	110.83	102.98	100.39	105.05	103.79	106.19	103.29	102.29	100.53	100.55	106.01	103.81	105.37	108.81	105.32	101.54	103.67	105.75	97.722	109.33	104.83	102.11	109.96	107.44	104.13	105.82	108.69	104.55	98.804	102.54	104.85	107.28	105.38
114.85	112.87	112.75	111.45	113.82	113.11	113.63	111.94	110.46	112.72	110.51	116.99	114.1	110.48	113.19	114.85	114.89	110.48	117.29	108.81	111.27	114.73	107.96	114.16	111.95	111.46	113.64	114.04	113.2	113.37	109.65	110.57	114.91	115.05	114.34	110.36	114.38	108.84	112.99	109.51	111.88	109.64	110.66	114.59	111.36	113.45	116.8	114.38	111.9	111.88
104.79	107.49	105.88	106.3	106.84	105.46	107.51	104.63	107.27	107.92	104.8	111.33	105.3	103.01	103.02	103.86	102.04	107.96	106.87	112	111.11	109.21	106.32	107.18	103.59	104.59	104.77	105.54	107.55	103.93	105.99	104.78	108.5	106.55	109.42	108.08	102.99	107.93	109.59	105.87	106.72	112.66	110.88	103.43	107.67	103.45	107.02	106.74	107.79	110.25
108.03	107.08	107.17	109.09	109.62	105.69	104.92	105.73	109.72	104.72	107.85	105.89	110.85	110.97	113.96	108.37	104.75	108.14	105.79	107.14	107.92	107.72	109.28	111.71	109.71	105.57	109.28	109.91	103.38	101.86	110.6	103.79	107.94	106.85	106.73	106.93	105.29	105.52	104.06	108.23	107.79	103.23	105.12	104.96	106.82	106.08	107.75	106.2	106.2	109.1
109.78	103.37	105.85	103.79	106.96	99.333	98.837	105.2	105.25	105.18	106.76	103.91	104.48	106.87	103.75	104.72	100.87	103.09	103.41	102.46	104.99	107.82	109.52	103.73	106.73	103.11	103.36	107.44	104.14	108.11	102.26	108.65	103.32	99.148	109.16	102.14	107.11	111.07	107.57	104.52	105.69	107.69	109.88	108.97	101.85	107.8	105.66	105.88	100.89	104.54
110.38	112.99	108.98	114.2	112.88	117.56	107.31	109.79	105.82	110.04	114.99	111.47	114.01	113.34	112.89	112.06	105.9	108.57	111.17	107.44	113.45	113.16	114.44	112.09	114.86	114.56	110.65	110.96	109.99	114.24	113.67	110.23	112.48	112.72	117.47	113.59	109.56	109.72	108.16	110.02	111.11	112.06	117.84	115.82	111.77	108.01	113.74	107.45	113.87	113.8
108.92	111.49	109.98	111.91	102.92	115.61	110.21	108.03	111.52	107.44	109.79	109.56	110.11	108.05	107.07	111.03	109.61	110.49	110.5	110.83	109.95	110.12	104.13	106.34	109.8	114.05	110.18	111.1	106.01	111.91	110.19	114.13	110.15	108.44	111.75	108.38	109.03	107.92	107.91	112.88	112.81	112.38	106.51	107.67	110.44	110.12	106.93	111.74	114.89	107.67
108.43	106.92	106.92	111.21	102.28	105.27	109.58	105.79	107.84	110.66	103.74	104.52	104.61	108.65	108.72	103.94	104.55	106.93	103.44	105.92	112.1	104.19	103.96	108.58	107.66	108.73	105.18	107.26	107.6	106.51	111.14	108.05	107.98	103.22	105.93	105.16	109.27	102.49	110.58	108.42	105.69	107.12	104.52	102.57	111.34	107.18	105.1	103.59	104.01	102.55
94.961	99.404	101.02	101.55	98.494	96.841	93.932	100.46	97.902	97.028	99.702	99.771	103.85	102.04	98.743	98.508	103.25	99.78	101.38	101.81	98.228	101.29	98.004	98.665	99.964	98.128	97.683	99.508	97.084	102.7	103.19	97.574	97.426	96.364	95.562	99.944	104.44	97.721	97.276	98.422	97.679	100.23	98.85	102.53	97.024	95.951	95.073	97.611	102.23	101.19
101.17	105.93	99.502	105.28	101.51	108.61	104.72	102.72	100.37	101.54	100.99	103.82	108.54	99.013	100.86	103.26	102.75	101.07	102.35	104.19	104.71	105.39	106.45	100.25	102.16	103.13	105.24	101.53	107.14	106.71	98.656	109.48	105.64	103.85	104.45	104.74	104.69	103.86	100.41	102.23	108.87	100.03	104.87	101.91	100.13	102.4	107.15	103.89	104.95	106.16
105.64	105.74	103.91	106.7	101.7	106.73	106.57	104.94	103.4	106.38	106.62	103.43	103.28	102.48	106.74	107.62	103.64	104.36	105.98	104.87	106.78	102.18	103.4	104.51	104.69	103.24	106.66	107.03	107.79	102.62	106.54	100.16	104.78	102.36	110.04	100.81	107.04	102.73	104.79	102.89	107.87	109.38	105.5	103.89	103.02	105.27	108.32	108.19	102.84	104.1
104.74	107.18	110.17	102.57	107.18	106.93	103.91	102.48	105.72	104.69	104.96	108.08	102.69	104.7	106.62	103.71	110.94	102.75	105.15	105.34	107.54	104.86	105	104.49	104.43	101.2	107.13	101.36	103.15	104.02	108.93	103.75	101.27	104.66	105.32	107.1	107.83	102.98	107.3	105.44	103.58	105.52	109.75	106.87	104.11	107.51	100.21	105.1	101.85	106.87
103.88	101.68	107.81	103.76	101.62	109.93	107.01	107.02	104.33	105.45	107.55	103.65	104.37	101.5	104.85	102.77	103.61	107.35	107.75	102.58	106.8	103.61	101.63	107.06	98.447	108.33	105.34	106.28	104.02	104.24	109.17	106.39	108.98	102.64	110.91	108.53	100.99	104.78	108.47	109.96	101.64	104.78	107.57	107.24	106.82	106.32	106.2	104.85	108.9	104.02
101.28	99.187	102.72	96.222	103.44	95.25	98.968	99.997	97.25	105.11	98.322	99.888	103.24	104.25	102.21	102.97	96.979	103.48	102.68	104.58	98.556	101.12	101.06	104.75	101.22	102.46	99.669	95.493	103.67	99.801	96.748	103.54	99.579	101.01	104.05	96.167	96.906	99.578	105.17	101.43	99.535	96.397	99.129	97.993	95.748	102.33	96.117	93.867	96.409	104
102.8	105.29	106.66	103.98	101.62	105.9	106.75	110.51	105.59	105.98	106.63	107.09	106.01	105.41	103.62	111.07	97.894	101.67	107.06	102.65	99.628	104.27	112.51	107.66	106.8	103.59	106.92	103.96	105.73	104.32	106.65	106.45	100.51	100.29	100.48	106.31	104.21	104.71	103.37	102.75	103.58	103.58	110.44	109.79	109.56	105.42	104.87	109	106.65	104.56
102.11	107.13	107.64	107.34	109.62	106.54	104.24	104.01	106.29	106.21	107.97	107.03	108.06	105.79	101.38	105.44	107.96	111.58	104.21	108.09	105.98	107.7	105.74	107.59	107.9	107.17	104.55	109.1	105.56	105.57	106.21	105.6	107.74	111.53	105.07	108.42	111.16	106.57	100.67	106.75	107.57	109.11	109.1	105.28	104.26	102.88	108.43	109.37	108.44	108.28
99.42	104.11	104.26	103.51	107	105.99	107.12	107.11	106	107.76	105.48	107.86	102.25	107.09	107.12	103.79	107.53	109.79	106.44	106.89	99.496	103.46	103.73	107.45	104.36	106.74	107.24	102.06	104.51	106.22	108.39	100.94	101.68	107.82	107.54	104.72	104.28	100.78	103.78	103.67	105.53	102.23	106.63	109.69	112.71	106.98	103.75	110.99	106.66	104.29
103.87	105.48	106.76	106.55	111.51	105	103.41	105.35	111.94	104.29	109.23	102.36	108.84	107.5	103.43	102.11	104.35	106.01	104.33	102.07	105.41	105.33	106.81	101.18	105.11	104.35	107.87	104.36	106.38	105.91	111.69	112.59	106.59	105.49	109.12	100.1	110.66	105.65	106.39	103.43	105.42	103.87	106.62	102.27	111.32	109.12	107.66	104.87	111.39	101.97
110.5	103.45	104.45	106.3	102.74	107.48	104.59	104.35	106.27	104.92	101.96	104.09	104.07	107.34	108.24	104.46	104.95	106.33	104.99	102.19	102.29	110.3	106.89	109.27	106.79	103.09	105.28	104.92	105.04	110.82	102.88	103.79	106.4	106.56	107.41	103.46	100.62	102.36	106.67	108.04	105.37	108.15	102.73	109.91	105.71	107.61	106.44	105.92	104.11	107.42
102.1	105.08	110.83	104.7	104.82	101.76	105.45	107.73	102.6	104.92	107.74	106.15	105.96	107.03	107.97	104.74	105.83	110.72	104.19	103.02	108.79	103.86	102.67	103.82	105.18	103.41	103.31	104.26	106.44	103.37	103.42	101.99	101.4	110.19	104.5	105.26	103.88	104.06	103.99	102.76	98.796	100.14	103.37	109.97	101.72	102.69	101.03	106.16	100.57	101.52
104.35	103.62	104.58	110.81	103.44	101.2	99.738	103.35	104.34	106.33	106.03	106.44	106.03	107.79	109.42	103.4	107.22	106.64	108.56	100.12	105.39	102.85	108.22	110.58	105.53	105.41	108.51	106.65	105.97	103.72	110.6	104.52	107.04	110.76	109.9	107.78	106.81	108.23	106.14	105.61	108.86	109.88	104.55	110.59	103.48	105.97	106.6	104.43	103.89	110.68
105.27	110.16	102.8	107.82	107.1	107.22	106.27	106.24	109.1	106.55	104.25	107.84	106.24	105.19	103.44	102.52	108.91	104.52	104.59	104.11	109.84	106.6	100.6	105.93	107.62	105.79	104.36	105.87	102.12	104.72	107.02	106.93	104.62	106.84	106.27	105.61	108.21	105.31	109.5	104.68	99.417	107.87	100.44	106.7	110.99	106.38	111	105.85	102.49	106.25
113.89	113.4	110.03	107.6	113.47	108.37	107.76	114.32	112.42	112	114.36	109.77	106.08	114.54	107.84	106.27	110.42	111.24	107.19	114.3	116.99	109.54	109.94	113.7	112.47	112.12	114.32	117.69	108.18	106.41	113.08	110.19	110.74	108.17	113.79	107.76	117.09	109.29	107.15	109.6	111.65	111.95	115.05	111.78	108.52	114.88	116.9	115.72	109.58	111.67
105.94	109.87	113.89	115.4	115.44	112.44	113.98	114.26	112.05	112.87	110.21	111.69	113.61	113.61	111.83	109.04	113.44	114.62	109.6	109.82	112.66	114.45	116.56	112.33	112.36	107.81	112.76	110.61	107.52	110.75	115.44	111.5	116.72	112.84	114.4	114.05	114.08	115.87	113.8	112.43	111.32	112.19	116.75	116.6	110.47	112.57	112.12	115.61	115.33	120.29
114.62	113.67	115.38	109.81	112.16	113.07	112.31	117.68	112.6	112.84	115.88	111.32	111.3	114.77	110.95	114.09	111.49	115.51	113.14	116.29	111.99	112.52	111.28	113.92	108.88	105.08	112.58	115.24	114.67	117.96	117.55	119.59	115.28	113.17	116.47	112.09	111.63	112.65	111.45	113.95	106.51	115.14	113.32	108.65	112.61	111.97	114.13	112	115.59	112.05
105.38	107.02	103.74	100.98	107.92	106.74	98.961	106.34	107.29	101.21	109.67	104.54	105.55	107.34	110.18	101.08	108.4	105.18	106.06	106.67	101.05	104	102.25	103.48	102.43	101.38	101	106.19	105.82	103.32	108.91	103.99	106.36	99.749	106.37	105.11	103.63	105.32	100.45	105.09	107.7	101.35	100.4	103.37	98.873	104	105.25	103.93	106.44	106.8
109.32	108.03	104.42	106.3	107.49	104.32	103.03	108.12	104.76	103.08	103.12	106.13	107.81	110.13	105.15	105.47	108.69	105.27	111.42	107.57	104.5	108.48	102.7	107.52	102.43	107.24	105.32	106.82	110.91	106.9	106.51	106.13	108.9	106.39	108.25	103.09	105.61	108.4	106.81	105.08	108.29	104.85	102.85	104.08	108.35	103.93	105.62	108.58	105.53	107.56
114.73	112.05	110.47	111.75	113.2	110.73	114.02	111.88	110.53	113.61	114.96	110.11	111.03	116.96	110.75	113.49	112.26	109.75	113.12	109.2	111.46	109.99	116.87	112.83	111.09	112.61	112.02	117.11	110.92	110.75	110.61	112.97	109.22	110.26	110.14	110.72	110.91	111.98	111.44	114.61	106.58	118.16	112.3	113.84	108.19	110.73	113.27	108.77	111.73	112.68
104.46	106.95	106.57	103.16	105.97	108.75	107.05	108.61	109.46	110.72	107.03	107.95	111.62	103.22	108.06	104.71	101.82	105.14	101.05	109.5	104.56	110.2	106.47	108.87	110.51	103.95	109.32	109.51	107.94	103.54	106.86	108.19	112.25	102.77	109.95	105.25	105.19	103.66	108.62	106.6	104.78	110.83	105.26	105.96	106.14	110.15	108.95	106.07	107.51	102.98
118.05	108.7	114.67	108.07	113.29	112.22	112.55	110.84	112.87	106.74	112.45	111.27	111.49	113.1	108.17	112.86	110.5	112.38	107.52	107.2	113.05	108.06	111.04	113.32	107.63	106.21	112.61	108.66	113.1	115.09	110.38	110.79	109.21	114.51	113.77	111.12	110.73	110.29	113.01	107.94	111.5	111.97	109.64	111.32	111.18	110.25	113.98	109.2	110.72	117.96
106.93	105.12	105.05	106	104.2	105.02	101.32	103.06	105.26	107.15	106.1	103.07	107.27	104.72	105.39	103.21	104.56	107.76	102.21	104.85	105.11	108.26	108.02	104.83	106.85	104.51	103.35	107.59	107.38	100.38	100.1	105.33	105.24	104.45	106.78	106.47	108.52	105.48	106.51	102.67	102.38	109.81	106.78	105.07	99.283	104.27	108.3	105.6	108.03	105.01
106.34	101.96	101.91	106.4	106.55	105.4	106.08	102.39	111.88	107	103.92	101.7	105.2	102.83	102.3	113.4	105.58	104.7	97.655	104.45	106.2	106.22	103.28	102.87	105.11	106.22	106.3	104.44	103.96	106.5	105.41	103.8	103.12	109.46	102.97	104.54	107.5	102.88	102.24	105.18	99.674	102.89	105.25	105.92	103.78	107.14	102.34	106.01	109.77	107.62
109.13	106.44	110.15	102.73	106.87	104	105.81	107.9	107.84	105.89	102.75	107.63	105.43	107.72	106.94	107.39	106.18	108.25	106.72	102.8	108.39	109.63	102.96	109.95	108.02	109.07	110.95	104	105.88	109.39	108.77	108.34	107.78	107.26	107.02	109.05	108.58	108.59	109.48	105.64	101.08	102.19	111.2	105.94	106.92	105.65	106.9	101.95	104.14	106.71
104.89	103.58	103.46	105.46	107.29	102.94	103.64	107.26	105.32	106	104.39	104.16	104.55	106.42	109.8	103.07	105.49	102.06	104.92	105.35	104.23	107.9	106.14	107.26	101.84	108.39	103.13	109.22	104.17	108.87	102.92	105.42	108.91	106.6	104.34	106.4	103.44	112.99	106.47	101.55	103.58	107.56	103.8	104.89	103.47	104.84	105.24	103.04	103.93	100.35
101.08	96.653	100.31	103.4	102.24	100.05	93.923	99.607	102.62	99.19	100.57	95.619	101.25	98.031	101.55	98.747	102.66	97.713	106.94	100.71	101.07	98.351	98.876	95.126	97.579	97.422	98.511	100.36	102.46	104.46	97.714	99.801	106.42	97.253	99.182	96.313	98.763	104.18	104.96	102.35	106.03	97.176	96.256	98.142	98.493	99.952	100.63	100.45	99.845	100.7
110.36	107.98	106.82	110	106.19	112.47	108.86	102.87	107.27	106.86	106.95	102.74	104.17	100.13	110.4	107.86	106.65	107.92	107.19	108.58	110.13	106.85	101.99	108.14	104.58	107.02	105.86	105.07	106.14	105.99	105.8	106.26	106.9	104.29	105.33	104.77	105.22	107.43	107.62	105.58	106.58	98.24	107.81	103.37	108.11	105.53	104.91	102.55	102.36	106.24
103.66	108.35	105.15	107.13	105.45	105.68	106.19	104.2	105.68	103.99	106.09	102.59	102.62	106.18	101.48	108.83	108.85	106.67	107.17	106.4	109.74	107.27	104.95	108.52	107.49	106.21	105.02	106.33	104.21	107.94	102.46	107.14	104.84	103.91	104.42	110	110.03	103.06	108.3	110.18	104.59	104.75	106.19	103.76	101.62	104.77	102.15	101.55	110.02	103.57
107.28	105.41	109.36	106.53	105.72	108.06	106.92	103.33	107.81	109.89	102.8	106.11	106.09	104.99	110.32	104.45	109.98	109.46	109.29	105.16	104.18	107.89	106.84	107.26	101.69	107.5	110.51	106.88	106.91	103.67	104.76	110.86	108.31	111.38	105.98	102.71	107.62	111.6	105.64	107.59	113.33	108.53	105.94	106.03	103.71	106.68	106.12	107.09	108.11	107.83
102.58	106.41	105.84	104.2	107.09	105.68	105.6	107.32	105.77	107.73	107.9	108.97	103.52	104.18	106.37	108.59	107.22	103.17	100.56	108.26	107.96	108.3	106.14	102.22	108.1	104.87	105.55	106.9	106.2	104.15	104.19	105.44	105.54	105.09	106.97	107.94	105.68	105.74	104.21	105.08	104.24	103.68	104.24	105.86	107.6	106.94	109.6	104.74	108.16	103.21
101.18	101.72	100.26	103.38	104.19	102.64	99.065	98.523	100.16	97.793	99.41	101.56	100.34	100.97	102.52	100.83	99.234	101.51	95.157	100.29	97.117	100.81	99.786	98.609	100.59	98.558	103.32	102	102.25	99.801	97.957	97.884	97.782	95.248	103.61	103.03	96.204	97.852	101.39	104.79	101.07	101.5	96.697	97.712	102.32	102.1	102.04	103.42	99.464	104.14
110.02	106.9	109.93	112.36	106.18	109.96	109.99	107.25	108.93	103.97	107.97	105.58	106.2	110.65	107.39	105.2	103.46	109.99	105.44	103.71	106.59	107.65	106.42	106.6	108.41	103.82	104.7	109.61	103.53	107.16	104.03	106.66	108.44	113.21	112.63	106.68	109.34	106.07	104.03	106.32	102.08	105.56	110.85	106.14	107.81	105.18	104.46	107.86	104.08	110.69
114.51	117.7	116.13	116.85	114.36	114.54	116.3	114.82	114.99	117.09	113	114.97	114.57	113.98	115.43	114.89	113.18	117.84	117.26	116.19	116.03	113.23	117.57	115.76	109.36	115.75	116.37	121.25	110.8	118.05	117.99	117.53	114.78	118.4	120.9	113.96	114.75	116.54	115.63	115.64	117.28	111.78	115.78	117.01	115.62	112.97	119.07	121.42	114.84	115.72
104.27	106.05	102.03	100.3	108.81	107.54	108.59	107.94	103.89	107.73	107.93	102.33	107.41	111.2	102.8	109.48	109.23	100.13	104.92	107.11	99.935	100.1	103.84	106.17	104.15	106.08	106.39	109.85	102.9	103.3	105.96	104.76	105.12	106.83	101.66	109.58	104.93	106.46	103.01	107.54	104.19	101.73	107.03	106.89	102.99	104.86	106.08	109.77	103.05	107.21
113.13	113.08	110.84	109.23	109.59	111	111.26	113.99	110.26	111.19	106.81	109.96	113.38	106.79	108.59	115.12	111.64	105.93	106.91	106.04	110.29	109.67	111.91	113.84	113.47	111.28	105.71	110.9	107	112.67	116.87	116.09	110.85	112.46	110.2	107.49	111.17	113.9	111.7	111.66	111.43	108.45	112.74	114.97	109.32	113.66	110.79	114.44	108.06	113.84
106.23	108.37	111.27	101.67	103.23	103.2	107.14	106.84	106.1	103.22	103.67	104	106.7	100.42	102.44	108.58	103.15	103.99	108.49	104.4	103.53	103.4	107.31	105.72	102.84	108.28	107.92	106.52	106.55	106.14	103.6	107.37	105.45	107.43	102.59	108.42	105.19	106.94	105.37	106.19	101.96	102.36	102.22	105.1	104.06	108.96	103.58	102.94	110.47	107.5
106.23	111.11	103.25	101.56	107.02	105.45	103.31	105.12	110.73	104.88	104.58	104.38	103.93	110.1	104	109.12	108.89	99.478	104.06	103.18	103.57	102.28	100.68	102.38	106.15	103.86	105.26	103.77	106.82	106.34	101.12	105.28	106.39	104.58	110.68	103.3	102.63	105.06	107.42	108.77	105.14	105.31	104.95	105.71	106.62	106.36	106.45	102.58	105.7	107.5
110.97	111.74	117.21	113.38	111.99	113.84	109.2	111.66	112.52	112.72	109.81	108.61	111.18	112.58	112.44	113.56	112.7	114.69	112.08	114.19	114.3	111.21	114.67	111.29	110.87	110.66	110.46	112.14	113.42	114.06	115.67	115.03	109.94	108.83	113.06	110.59	108.84	111.25	109	112.2	113.58	111.16	106.77	111.53	111.29	117.02	111.11	115.26	111.35	109.64
112.74	111.28	112.82	110.41	109.95	110.81	112.81	109.69	111.93	108.09	113.03	110.08	116.15	115.22	107.59	112.49	113.12	110.45	111.93	109.8	111.83	113.25	110.01	107.63	116.91	114.4	109.84	110.45	114.45	113.84	109.88	110.27	110.94	110.32	112.5	115.03	114.53	112.81	113.26	111.23	111.98	114.39	110.6	112.47	105.9	116.16	112.47	113.62	110.83	113.81
110.69	112.9	113.21	108.33	117.24	111.92	113.3	109.05	108.97	114.7	112.38	114.32	111.36	113.31	111.81	115.87	113.96	119.15	112.12	108.43	112.28	111.21	111.49	106.75	108.94	112.54	111.47	106.69	116.17	109.47	111.28	110.52	111.16	109.99	109.11	110.58	111.3	115.84	111.46	106.53	109.87	107.14	109.59	108.24	114.11	113.57	111.9	109.38	111.73	110.23
98.527	101.94	100.64	101.22	103.52	103.4	104.01	103.55	110.42	103.62	108.07	102.32	102.55	106.55	107.71	104.11	103.66	100.74	101.9	105.75	102.86	103.82	103.45	100.65	107.3	99.349	104.87	103.96	106.68	106.11	102.02	105.44	105.81	103.97	101.44	100.66	103.07	102.19	103.96	103.34	101.95	102.98	107.06	105.93	106.77	108.14	105.6	105.01	101.43	98.312
112.95	110.16	111.58	112.79	110.49	111.56	108.17	107.27	107.88	114.18	114.56	111.33	116.85	108.62	109.17	110.57	111.91	113.24	109.7	113.81	111.22	113.32	110.67	113.36	107.42	110.92	114.31	116.49	112.52	112.21	118.6	109.4	113.17	108.3	111.79	114.32	110.38	109.85	112.76	111.71	109.73	105.77	107.36	111.94	112.29	113.68	109.76	115.77	109.23	108.86
122.89	112.73	112.77	118.97	117.94	113.51	117.67	118.38	117.72	114.3	112.22	116.62	116.17	110.6	113.82	113.56	118.39	113.87	118.18	117.65	114.65	113.98	113.73	113.9	119.04	115.83	113.07	116.64	115.11	114.47	116.19	115.54	112.63	115.59	116.44	116.53	119.03	118.5	117.57	116.24	117.12	112.91	113.44	106.96	113.23	119.11	117.14	115.91	114.06	115.94
103.03	105.43	109.53	107.94	107.03	106.61	104.64	104.97	104.12	108.75	107.27	110.29	103.85	104.74	106.25	106.02	106.69	108.23	106.04	108.7	102.03	105.86	109.76	105.49	107.88	106.66	104.37	107.11	104.51	105.89	109.86	102.08	104.23	108.45	104.33	104.06	110.29	103.4	109.56	105.58	108.95	107.07	107.24	104.94	103.95	104.09	106.61	103.14	109.76	104.14
108.63	106.3	103.92	104.81	103.75	103.58	102.25	106.22	102.35	99.537	102.82	105.08	104.44	102.14	105.12	104.08	105.94	105.54	101.8	102.86	104.68	103.37	101.46	99.796	104.41	103.48	105.49	103.76	101.65	102.45	105.31	107.85	100.58	107.99	100.99	103.39	102.61	105.22	105.64	105.73	100.44	106.99	103.1	104.88	104.97	104.6	105.59	103.65	99.248	100.74
105.7	105.86	105.68	106.09	103.2	110.08	106.97	105.11	105.56	104.69	98.317	102.35	104.94	102.35	105.8	102.04	106.46	104.61	103.89	106.52	104.13	106.26	109.46	101.93	105.03	104.09	105.8	104	107.26	103.04	102.44	107.66	103.37	104.34	103.71	107.29	105.1	99.021	107.96	106.58	110.75	103.98	105.87	104.61	102.81	105.32	100.81	111.66	102.72	100.94
109.56	114.6	109.54	112.3	111.84	115.1	116.38	106.73	108.43	113.2	114.67	112.34	111.01	111.2	111.56	110.82	111.05	112.17	110.45	112.74	112.11	111.11	110.16	105.9	108.73	112	110.56	113.74	110.38	112.7	114.16	110.23	109.84	108.71	111.1	113.33	107.27	111.12	109.11	110.74	111.59	113.76	108.93	114.65	112.87	109.12	112.95	110.26	111.08	112.15
103.63	105.39	107.56	108.97	101.76	106.71	107.2	107.11	109.47	105.72	112.37	99.193	101.65	108.17	107.11	105.5	105.79	103.07	106	107.47	105.49	105.28	110.41	106.98	103.46	103.58	109.03	104.25	105.76	105	106.83	107.21	111.04	101.57	108.69	108.48	108.02	103.07	104.11	105.43	101.02	105.12	104.94	102.69	111.12	101.93	111.11	106.7	103.94	105.1
99.392	98.854	97.113	102.28	101.72	103.57	98.798	97.226	96.845	102.56	103.12	103.36	101.85	101.42	96.822	101.69	98.18	98.805	104.22	97.909	103.58	103.4	103.44	102.52	98.239	103.28	103.17	98.974	100.13	100.84	100.37	99.733	103.55	97.541	102.95	103.6	101.76	94.307	99.822	101.1	96.957	100.81	104.79	98.691	99.048	100.41	98.718	98.65	100.01	97.143
109.75	109.91	103.49	108.72	101.18	108.16	104.52	108.49	103.87	102.47	103.79	108.58	108.65	107.4	101.54	105.75	105.58	104.66	108.25	101.89	104.63	110.1	99.869	111.77	103.58	107.35	106.3	106.19	105.83	107.31	104.8	104.71	105.08	104.34	106.37	104.57	108.16	105.05	105.25	102.67	109.34	107.82	104.77	101.07	108.16	106.09	104.01	105.78	109.17	106.35
111.86	112.38	111.98	116.08	107.25	109.93	109.98	108.59	110.42	111.38	110.95	115.4	109.83	110.03	106.59	118.36	114.64	108.46	116.42	112.01	107.06	113.12	114.1	110.67	110.9	109.45	110.19	113.37	115.82	113.51	110.09	111.43	107.96	108.97	111.17	114.77	107.56	110.05	114.39	112.48	111.22	110.88	115.47	112.14	114.35	108.88	112.66	116.49	110.38	107.05
104.49	108.68	109.4	109.52	106.15	106.51	104.39	110.58	110.51	103.08	106.42	103.78	102.61	102.43	108.76	102.85	104.65	106.33	106.72	105.07	103.92	106.67	109.45	104.66	102.68	106.47	107.48	104.15	100.39	110.13	108.93	105.03	107.58	102.91	108.74	104.37	105.47	107.65	108.13	101.4	100.74	107.94	102.9	107.08	101.21	105.62	102.88	107.33	104.55	106.18
100.59	100.82	108.87	100.85	106.42	101.45	102.53	100.29	101.77	102.22	100.34	104.26	103.78	103.19	105.37	102.31	107.34	108.01	103.2	103.02	103.4	103.96	104.02	105.44	105.48	103.36	101.88	97.934	103.92	101.07	104.92	105.39	102.9	107.93	103.91	100.85	108.73	102.87	103.67	102.91	105.82	106.8	103.86	112.76	101.3	103.22	108.85	102.09	106.71	103.46
110.97	109.04	108.93	113.41	111.3	113.01	111.52	106.11	110.41	110.61	113.61	109.95	107.64	111.92	111.95	111.34	113.96	108.09	109.71	111.24	110.03	109.26	114.61	109.22	112.51	106.38	113.84	107.86	115.39	113.78	109.19	111.82	109.41	113.83	106.07	113.62	109.5	113.3	111.4	114.39	112.25	111.68	112.68	111.87	115.01	109.84	111.68	112.73	113.85	108.08
114.36	111.61	111.7	112.88	115.44	112.19	107.23	113.21	117.49	111.39	110.04	111.3	110.9	113.42	112.08	112.34	114.14	111.35	112.16	109.84	109.9	109.86	110.38	108.6	107.54	112.21	111.71	112.3	112.65	110.3	113.99	106.55	112.4	111.96	112.12	116.82	116.25	112.04	111.24	107.03	110.16	112.81	109.34	112.51	107.97	108.56	112.86	109.06	105.94	108.48
105.14	102.43	104.47	102.33	105.03	99.995	107.2	99.026	106.56	108.68	102.76	100.53	99.75	107.34	105.65	100.67	107.84	99.231	101.75	104.78	100.3	104.16	103.04	104.3	99.277	107.05	104.87	106.11	105.09	106.9	100.88	101.85	98.562	106.42	100.52	105.54	102.16	102.76	104.92	102.35	104.49	103.18	103.07	103.89	104.58	101.15	103.66	106.43	102	101.78
114.05	113.85	109.18	113.17	110.22	109.24	113.88	114.95	109.21	118.48	108.68	113.92	113.61	110.05	109.97	114.59	114.13	111.65	112.05	110.37	111.86	113.04	114.64	112.15	115.25	108.88	110.83	107.97	113.12	113.98	114.37	112.77	115.33	108.11	114.44	109.17	107.6	113.04	112.42	111.92	114.97	112.45	110.8	109.58	109.75	113.94	115.4	109.64	111.01	109.21
105.51	106.73	102.15	99.441	107.88	99.417	106.15	106.64	102.21	101.89	103.84	108.91	99.579	103.93	104.76	99.24	106.12	104.67	105.01	102.39	101.58	99.699	106.23	104.19	108.21	102.07	104.77	104.56	104.16	106.38	105.96	106.24	109.51	105.04	98.661	103.5	101.98	106.54	103.34	99.391	107.36	105.51	109.17	106.16	104.36	108.46	99.972	103.06	103.39	105.42
112.2	117.26	110.26	108.44	108.89	113.09	107.28	111.86	115.47	112.97	111.62	110.01	111	112.65	113.09	110.29	106.29	109.2	117.19	113.14	112.77	110.36	113.42	113.32	113.75	115.76	109.81	112.52	110.61	110.46	110.03	112.22	116.16	116.67	113.86	109	113.16	114.44	110.45	111.71	109.1	114.29	110.43	115.41	112.63	107.36	111.31	111.58	114.42	115.69
111.09	112.18	110.58	112.4	111.14	114.99	108.84	109.53	109.83	113.43	112.87	110.09	112.22	109.15	115.37	111.29	114.34	114.62	114.72	106.52	109.72	110.93	109.26	115.51	110.84	110.93	109.87	112.36	112.78	113.09	112.63	108.48	110.77	111.96	113.35	111.78	108.94	117.03	115.23	113.97	111.7	111.52	112.28	109.69	109.66	112.28	112.18	109.46	111.73	111.1
110.63	115.83	109.18	111.97	115.51	110.83	112.13	114.18	109.2	114.86	111.15	113.19	109.71	112.74	112.06	113.11	106.77	114.04	110.25	111.52	113.86	117.44	111.27	115.46	111.28	112.39	110.38	110.06	116.13	115.39	113.34	112.32	110.43	113.05	109.88	115.21	110.96	113.2	113.2	110.93	112.7	112.11	109.66	116.3	112.58	115.23	108.86	111.72	108.29	111.77
112.24	112.38	111.53	114.21	112.42	112.79	108.61	109.72	110.1	116.21	110.12	111.97	112.92	109.37	112.56	111.9	111.88	113.08	111.72	106.09	111.6	112.02	113.48	107.44	110.92	108.78	113.94	109.56	109.65	112.41	111.57	113.86	113.04	112.16	110.81	109.51	115.29	109.95	113.78	112.65	110.82	106.47	110.46	114.05	115.76	108.04	109.18	109.43	113.35	110.63
97.273	103.46	98.247	99.366	101.9	103.22	96.903	101.12	99.422	101.85	104.28	105.47	101.69	100.67	104.3	96.462	99.618	103.01	94.867	99.523	100.21	100.77	100.76	103.64	102.66	101.22	103.69	102.82	103.35	101.61	101.94	101.33	98.32	100.44	102.62	98.479	99.972	98.16	101.34	96.917	103.96	97.753	102.71	104.33	100.12	100.07	100.31	100.15	102.1	103.6
101.8	99.944	100.22	105.2	101.06	100.65	104.52	99.488	101.88	101.97	103.73	101.91	99.229	99.807	98.042	99.882	100.83	104.38	99.609	104.4	104.38	100.85	98.489	97.494	101.79	103.45	101.83	99.591	98.562	95.698	92.259	104.56	101.33	96.368	96.418	99.556	103.41	100.55	95.052	99.673	106.52	101.86	103.26	103.76	101.63	99.291	101.09	100.02	99.577	103.22
107.21	105.93	103.96	103.37	104.05	108.83	107.28	103.7	105.32	106.92	107.56	104.26	110.88	104.55	103.43	106.59	104.89	106.33	110.81	109.09	102.26	101.34	107.28	106.41	106.33	107.63	102.72	105.67	105.63	103.79	113.33	106.67	109.48	108.43	107.09	107.95	104.17	106.27	107.28	108.87	107.29	103.36	106.28	108.76	101.97	105.62	106.04	106.22	110.68	107.12
115.86	115.17	112.87	114.21	116.29	110.72	114.25	111.27	115.47	111.18	116.36	110.71	109.98	113.85	116.02	113.84	110.86	113.33	116.68	111.5	113.81	108.35	112.42	108.54	112.49	109.51	110.55	108.15	110.73	113.82	113.24	112.17	110.79	110.57	107.9	113.36	107.38	112.85	112.73	111.09	111.56	110.47	115.33	108.24	112.68	110.3	110.34	110.84	115.53	115.18
116	112.5	109.88	108.89	109.82	115.25	109.94	112.59	111.41	112.97	109.33	113.87	110.38	112.9	114.55	110.28	112.21	115	114.23	109.71	117.21	112.65	114.46	112.6	119.1	112.81	115.03	109.77	117.05	112.78	111.21	108.63	108.52	117.45	117.77	112.72	112.19	107.99	114.96	113.34	112.49	112.85	112.56	111.94	114.29	109.29	108.37	114.77	108.23	110.96
113.74	113.65	113.8	112.71	114.66	114.12	112.47	114	111.25	113.42	119.03	107.03	110.28	111.64	110.63	112.17	114.04	111.06	110.22	111.82	112.11	110.42	113.73	109.23	112.32	113.51	111.76	114.24	115.11	113.36	112.87	107.66	112.66	106.95	109.91	114.88	114.84	115.61	116.4	111.71	111.3	110.65	108.78	108.73	116.32	110.74	109.7	111.85	112.15	108.91
114.58	111.42	110.33	109.38	113.34	108.7	110.07	113.11	116.89	109.78	111.64	111.82	110.49	106.29	111.83	110.45	111.43	107.43	106.24	113.27	111.14	109.92	111.04	110.33	110.54	111.11	114.52	108.38	107.84	107.98	109.77	113.33	106.97	111.72	108.82	114.82	111.66	107.39	111.14	115.16	113.46	114.59	112.44	112.1	112.4	109.9	110.39	115.05	111.09	108.95
114.25	110.52	119.94	115.66	113.91	113.22	113.37	115.51	114.48	114.45	112.42	116.7	113.58	111.44	112.48	111.95	116.3	115.86	114.26	114.05	117.53	111.54	109.71	121.2	116.11	114.24	108.99	106.8	114.73	112.08	112.82	112.17	112.9	110.19	112.65	113.85	119.08	117.03	110.53	114.38	115.51	113.89	113.66	108.46	113.45	109.97	112.16	113.28	115.56	112.63
105.45	105.52	109.04	109.13	106.28	105.99	107.22	106.96	101.3	108.37	104.21	105.3	109.35	108.97	110.38	107.75	110.11	106.08	110.02	102.59	104.64	105.5	109.94	109.24	106.54	105.67	105.55	104.35	107.26	106.9	105.1	110.2	106.96	109.94	109.42	104.26	105.68	105.15	107.24	108.19	108.06	108.02	109.67	106.46	103.31	108.15	108.17	110.32	106.49	104.84
109.49	105.28	111.13	108.5	101.68	111.53	103.4	101.6	105.71	106.78	109.23	105.45	103.66	104.21	105.12	106.37	107.07	105.47	108.43	106.36	107.16	107.29	107.55	107.45	110.14	103.86	107.59	109.82	109.47	104.2	110.36	102.54	109.88	112.77	103.88	109.03	109.14	110.97	109.67	102.79	108.12	106.89	106.35	105.32	106.55	103.95	106.26	107.5	104.66	105.79
108.24	112.58	112.23	111.06	111.55	110.92	113.71	112.59	109.97	109.96	110.35	110.84	108.67	115.18	109.92	109.22	115.31	111.83	110.86	115.08	113.16	112.32	111.87	111.1	107.54	109.58	108.25	115.66	108.27	118.49	111.57	111.1	112.5	113.12	110.31	109.11	110.71	114.18	113.59	112.48	108.28	108.48	110.7	112.27	111.67	117.35	115.74	119.7	109.92	113.08
105.1	105.36	106.19	107.86	105.33	100.27	105.43	101.29	106.64	102.64	104.9	103.11	106.53	104.52	105.7	107.45	109.06	105.89	105.15	102.67	101.3	107.42	109.3	103.11	107.8	109.56	104.98	103.94	104.75	106.26	103.69	102.46	105.94	104.97	101.15	107.19	106.3	107.96	102.84	104.99	106.5	107.26	107.27	102.15	104.21	107.33	103.01	108.37	109.82	107.15
104.7	102.89	105.67	102.5	101.49	105.18	102.1	105.57	100.05	103.12	105.47	98.621	108.5	104.52	100.81	108.46	103.03	101.04	107.58	98.136	104.45	100.56	103.02	105.78	100.16	103.65	110.12	102.5	102.27	104.99	102.79	103.16	103.75	103	103.89	105.25	102.81	101.53	101.61	102.4	102.23	107.16	104.53	105.29	101.95	103.09	103.84	106.9	104.62	107.67
112.01	112.37	111.78	106.82	106.65	108.9	108.19	112.92	108.28	110.51	110.17	108.01	108.39	115.09	113.36	114.58	108.16	110.53	108.94	111.41	110.93	111.15	112.81	110.1	110.43	109.64	108.75	111.89	109.98	107.52	104.73	110.69	109.02	111.65	105.26	110.55	112.25	109.86	109.04	106.21	109.82	110.29	112.12	108.89	110.78	109.46	109.09	114.7	114.87	110.88
110.56	104.5	105.34	105.35	107.55	106.89	107.06	107.35	101.71	105.27	106.32	105.71	108.84	104.73	103.34	103.01	105.65	104.98	96.797	105.9	103.64	102.08	102.89	101.71	106.59	102.79	109.41	106.57	104.79	101.99	102.58	106.05	107.24	104.54	105.22	102.89	106.34	105.08	97.97	107.05	103.25	103.84	104.87	101.75	101.56	103.56	104.12	101.23	106.87	102.11
107.72	112.09	109.78	110.31	108.8	116.57	107.7	112.27	110.69	110.03	106.73	115.61	112.05	111.72	110.32	107.24	109.37	111.2	115.21	112.88	108.72	113.21	113.79	113.75	110.36	113.17	111.66	113.13	113.63	109.4	108.66	112.08	103.49	113.76	109.95	108.17	113.88	108.18	117.78	104.95	108.75	112.62	108.07	115.91	113.77	109.89	110.39	115.72	115.66	111.39
113.8	113.63	111.55	109.75	111.87	114.36	110.78	112.45	110.6	112.21	109.04	114.47	113.75	111.03	111.34	111.4	108.29	115.37	112.53	113.73	106.86	110.76	110.93	113.44	109.47	109.07	110.79	107.77	108.82	115.15	116.92	109.76	111.82	110.72	110.93	113.43	109.03	109.88	110.96	107.53	110.14	111.29	114.42	110.13	116.24	115.38	116.74	111.51	112.13	113.3
109.53	102.29	109.25	102.87	105.5	105.4	104.83	109.91	106.86	105.38	103.85	105.42	107.43	103.06	105.83	102.72	102.45	111.57	101.18	102.8	105.18	106.14	106.2	98.517	100.46	109.43	108.22	104.99	105.99	103.76	105.67	99.486	101	108.11	107.74	110	102.2	102.85	109.1	108.35	99.32	110.71	106.26	102.14	107.94	103.92	103.87	99.64	101.87	105.11
103.93	109.3	103.82	107.49	100.56	106.16	103.88	107.94	104.51	103.6	103.32	108.38	105.56	109.79	102.58	108.51	101.68	106.14	104.03	107.45	107.76	104.87	107.48	105.31	103.93	106.02	102.8	106.22	108.86	109.03	107.58	103.02	102.63	104.34	105.99	101.11	109.83	105.56	103.86	105.75	106.68	104.71	110	109.43	108.01	106.62	103.98	108.42	105.24	101.26
111.64	111.11	112.16	111.34	112.33	110.29	109.97	112.46	112.41	110.61	107.78	108.44	110.51	110.34	109.65	113.5	111.08	109.18	112.67	113.66	109.78	113.5	110.55	109.91	111.59	110.52	107.87	105.31	112.11	110.91	114.59	112.9	109.52	111.5	115.23	111.81	112.04	106.78	113.41	112.19	110.23	114.09	115.27	112.44	112.15	113.99	111.69	112.55	111.17	115.01
115.59	117.53	116.78	115.82	120.21	122.47	116.4	117.74	117.18	116.12	117.43	116.34	121.12	119.68	120.54	119.27	115.57	121.35	114.97	118.17	115.57	120.71	119.57	119.56	117.5	116.82	115.21	113.07	118.84	121.57	118.79	116.35	118.64	118.45	120.11	114.67	119.58	121.62	118.58	124.86	121.09	123.05	116.3	113.09	120.84	117.03	118.53	118.71	117.81	119.94
103.28	105.07	106.4	104.99	109.33	103.13	106.56	105.34	103.06	102.63	104.02	105.55	104.42	103.16	106.79	107.02	107.98	105.47	112.19	105.34	105.22	109.82	101.88	102.95	110.23	106.69	105.65	103.57	103.39	106.12	106.99	101.61	108.13	107.79	102.03	104.98	106.66	106.52	107.31	106.69	102.31	105.38	105.77	106.7	106.85	104.14	105.69	109.35	103.98	102.62
112.05	110.63	113.81	111.85	109.42	109.29	116.83	110.96	113.43	106.98	107.56	112.68	111.73	114.43	114.7	109.33	112.57	113.46	111.72	113.81	115.83	108.79	112.09	110.46	112.99	107.58	114.53	113.83	107.36	113.8	113.78	108.74	110.02	112.96	111.23	113.7	110.9	108.08	110.98	114.72	111.54	112.33	113.6	110.26	111.9	116.74	110.08	112.43	114.73	113.44
105.55	108.48	104.26	103.56	103.78	106.18	104.4	111.54	104.23	106.15	108.25	112.65	101.21	106.4	107.42	110.4	106.36	104.08	106.26	106.11	103.85	104.35	108.17	106.07	107.23	107.3	108.12	106.21	109.51	102.82	110.86	103.29	105.28	106.55	105.47	107.48	103.6	110.38	107.27	105.69	105.3	105.4	108.45	102.34	109.95	107.76	108.05	104.25	106.18	102.9
107.22	108.82	106.05	102.56	103.31	108.63	103.76	103.59	102.82	107.48	105.43	107.89	109.03	103.36	101.94	106.97	106.68	107.84	107.2	108.67	106.16	105.33	104.76	105.67	104.69	106.71	105.05	103.81	103.32	108.88	106.09	96.547	110.85	103.63	105.91	109.33	107.98	109.64	102.16	105.54	104.21	104.88	108.53	103.43	107.66	104.97	101.63	104.83	104.62	102.83
112.66	110.74	112.92	112.98	106.59	114.54	109.75	111.68	107.2	113.71	109.22	110.39	116.29	112.11	117.52	114.18	114.94	113.59	110.92	112.36	107.5	113.53	114.73	111.06	111.3	112.43	115.75	110.38	109.35	115.88	111.83	113.97	105.49	107.44	109.29	109.34	109.55	115.75	111.52	113.1	109.32	110.07	108	108	112.28	110.78	110.55	107.05	108.29	113.23
109.76	108.67	106.35	108.8	110.86	108.59	110.82	115.12	111.27	108.58	110.86	105.91	107.34	108.92	114.03	115.58	113.35	109.53	113.37	109.66	111.87	111.83	115.05	109.71	106.91	111.41	106.4	110.6	111.58	112.87	113.29	110.29	108.07	109.02	112.67	110.4	110.79	108.77	114.18	111.29	117.38	106.58	113.24	110.87	111.81	110.39	110.93	111.29	110.52	109.48
110.35	109.87	114.08	107.74	110.77	110.46	107.99	109.1	107.97	112.98	111.58	110.73	105.89	109.94	111.02	110.9	110.32	113.73	113.04	107.89	109.51	116.41	106.44	112.54	108.28	108.62	116.2	114.52	111.19	112.28	111.17	112.06	109.76	108.97	108.85	109.25	113.37	115.52	109.12	113.03	112.78	111.89	107.11	111.68	111.03	109.15	107.6	116.04	113.39	112.11
98.484	97.466	103.57	98.561	100.64	104.13	99.719	101.85	97.122	98.948	102.31	100.37	94.501	99.016	102.54	103.89	102.41	98.284	99.637	103.37	101.02	100.74	100.95	102.86	96.074	103.59	98.023	99.845	101.84	98.815	100.08	99.405	102.29	103	98.002	100.42	95.427	100.01	100.31	102.89	95.465	100.47	98.99	99.738	98.993	100.15	99.31	101.33	97.827	103.93
100.86	99.871	97.709	93.415	103.08	98.145	99.666	102.6	103.79	102.17	101.19	100.12	101.33	99.903	100.82	105.27	101.93	97.563	97.789	97.864	97.774	100.42	98.768	103.16	97.871	104.2	100.01	97.192	100.98	100.34	96.163	93.291	101.48	97.508	97.363	99.19	100.26	99.214	98.729	102.04	99.897	102.47	95.143	107.05	100.08	98.095	99.945	100.06	97.87	96.266
109.2	108.45	99.875	106.53	99.869	103.61	106.71	103.73	107.01	109.61	99.972	110.94	104.15	104.51	103.42	103.11	99.528	105.77	106.45	102.99	106.31	105.07	108.48	106.12	102.96	102.87	105.39	106.4	108.56	105.16	107.54	105.65	107.48	104.81	108.05	100.66	99.49	104.51	106.79	104.02	103.7	109.29	106.37	102.95	103.13	105.66	107.31	108.68	107.61	104.06
110.83	115.28	113.27	110.98	106.71	110.76	116.63	110.58	114.87	114.21	115.16	107.95	109.21	112.24	111.43	110.81	116.52	111.47	110.52	114.72	113.16	109.95	112.99	107.64	115	108.29	115.31	115.68	108.85	111.05	115.51	109.7	112.1	112.24	111.52	115.8	110.99	111.77	113.37	117.39	114.93	114.82	114.87	113.48	111.07	108.88	112.51	113.74	112.91	108.1
105.3	108.15	103.02	104.82	102.31	103.98	104.12	99.935	109.56	101.77	100.91	103.98	103.19	103.64	107.23	102.74	108.62	108.16	100.82	102.57	107.21	105.46	104.86	100.91	101.22	102.69	106.96	105.15	104.86	109.3	102.22	103.26	104.06	101.72	103.21	102.12	103.56	100.44	106.84	104.64	104.86	102.61	104.25	106.22	104.75	106.94	109.09	97.059	101.77	109.36
106.5	103.86	106.92	107.56	104.69	109.98	110.66	104.56	111.16	107.96	108.08	110.15	104.91	109.57	104.29	108.64	108.64	108.44	104.29	107.75	108.15	109.17	107.74	108.13	109.27	107.56	106.23	104.33	101.04	108.7	111.02	103.62	105.94	109.14	113.73	102.91	103.49	107.07	109.61	103.32	106.17	104.99	109.24	103.54	104.14	108.08	105.61	110.6	105.65	109.13
108.26	102.99	103.43	108.74	108.12	105.42	103.91	108.35	103.98	108.34	106.54	101.49	110.81	101.58	108.07	109.2	108.92	104.37	101.29	103.59	103.86	104.77	103.52	104.63	102.17	102.83	110.78	104.7	105.52	101.97	103.28	106.14	104.41	108.8	107.09	109.42	104.89	104.19	104.67	107.49	108.09	107.12	105.71	105.86	107.32	110.84	106.75	109.51	103.5	106.33
107.82	105.73	106.2	105.51	104.93	105.17	106.89	108.07	106.25	103.71	108.77	106.05	104.75	105.42	108.45	104.19	101.41	107.25	105.22	108.16	110.54	104.51	111.08	103.73	107.6	103.33	107.41	104.4	105.53	109.08	107.62	103.71	107.3	106.55	108.7	107.76	100.79	100.37	110.93	103.97	106.68	105.55	107.83	105.07	108	108.17	108.2	106.14	107.82	105.66
116.09	117.08	118	119.22	117.13	114.51	116.92	118.93	117.35	118.57	116.88	116.43	119.48	117.23	114.59	116.12	118.54	118.56	122.1	117.62	120.51	115.38	121.4	115.03	122.45	118.47	116.04	118.41	113.41	116.61	120.18	117.23	121.16	115.27	116.25	116.94	122.74	121.38	115.37	118.09	116.94	118.31	115.6	120.59	119.04	118.77	118.9	119.84	115.45	116.46
105.79	106.31	106.58	104.83	104.11	102.32	99.782	104.69	103.75	110.7	105.34	106.24	104.51	102.89	105.97	105.01	105.55	103.37	106.85	105.95	108.69	104.62	106.42	104	104.79	99.946	105.15	111.56	109.96	105.81	108.27	105.46	105.41	105.04	104.96	105.78	105.02	103.58	107.54	105.7	102	101.43	103.05	105.16	106.6	106.89	103.95	105.6	108.49	108.2
100.43	94.574	98.544	101.39	102.58	102.27	101.64	103.41	97.586	101.75	105.04	103.62	97.277	101.52	103.1	104.08	98.467	100.85	102.8	102.37	101.29	100.35	103.64	101.14	100.07	99.263	102.3	101.96	100.74	96.227	99.179	96.273	102.41	96.688	104.77	96.735	97.569	104.07	94.563	99.906	98.952	101.59	98.978	97.307	105.02	103.94	95.844	98.024	100.82	97.264
112.21	106.77	113.93	115.69	112.13	111.41	113.96	112.31	110.98	109.94	108.77	106.62	107.72	109.49	110.27	110.49	109.69	116.42	109.3	110.79	107.2	106.95	107.95	113.02	109.05	109.22	107.97	109.8	111.95	108.83	109.05	111.6	106.05	112.42	108.42	112.04	111.26	104.59	108.07	110.65	111.47	108.45	113.27	105.96	103.89	109.49	104.95	109.52	109.77	110.42
105.84	107.78	108.1	105.97	111.61	102.47	106.46	109.27	104.78	102.26	107.47	99.133	104.88	108.65	104.44	101.87	104.59	104.02	107.6	108.14	105.32	106.68	105.69	106.18	104.39	106.3	102.25	107.1	99.268	103.14	107.05	100.71	104.12	109.54	105.52	110.31	105.37	103.24	105.3	105.96	110.65	107.76	104.96	107.78	105.33	108.04	103.05	105.55	106.32	101.98
108.16	105.42	105.47	104.64	107.68	105.18	105.42	105.21	103.77	108.61	107.97	104.47	101.3	107.59	107.82	104.16	109.26	105.32	108.59	109.51	107.06	108.49	108.03	103.83	110.27	111.33	105.96	106.06	108.2	103.27	109.46	101.36	111.82	109.63	106.42	108.18	108.89	106.19	110.68	110.53	102.35	105.29	111.01	105.65	110.81	108.2	105.24	107.92	108.28	111.06
112.89	111.75	116.22	108.71	110.98	113.51	112.17	111.62	113.12	113.92	106.67	110.68	115.11	110.72	110.45	112.07	113.42	111.6	110.54	113.78	110.92	111.08	111.52	116.83	112.61	112.24	113.46	112.54	111.12	107.94	111.3	114.18	108.27	113.57	115.13	109.79	109	113.56	111.17	112.95	112.77	111.53	114.78	112.38	113.41	111.86	111.12	112.26	110.48	111.18
98.889	96.363	99.807	100.15	102.55	97.759	98.587	100.65	101.64	100.55	103.26	99.268	103.36	99.245	103.56	99.9	100.93	99.395	104.62	100.3	99.93	98.46	102.81	99.042	99.574	99.246	105.13	99.113	104.11	98.845	98.416	97.243	99.14	104.82	99.487	100.41	100.83	100.35	97.197	98.451	101.26	96.088	97.643	99.203	98.508	103.94	100.34	101.96	101.99	104.08
108.74	103.29	101.34	108.11	106.74	114.42	104.86	107.5	104.64	105.87	103.73	111.98	106.01	106.8	109.17	101.79	109.01	99.071	102.01	104.18	104.13	103.47	101.77	105.96	104.06	103.69	104.18	103.6	109.4	106.94	106.59	106.73	102.88	110.65	108.27	105.3	106.25	105.63	104.93	108.49	103.8	102.1	107.54	106.16	101.91	108.61	106.4	104.93	103.29	106.29
111.9	117.78	115.61	117.39	116.88	117.29	120.92	118.99	115.72	116.02	113.93	117.84	121.04	116.89	118.09	122.18	117.37	114.92	115.13	116.31	117.65	115.26	120.16	120.17	115.93	119.71	119.28	118.8	120.73	116.7	119.2	116.92	115.63	118.74	110.95	114.92	115.23	120.7	115.67	118.44	114.9	115.04	114.4	123.11	113.8	119.69	119.08	123.08	119.9	118.29
107.63	109.72	107.7	107.29	108.29	102.86	104.11	106.02	107.13	104.59	103.26	109.15	107.61	106.7	103.69	104.05	106.23	107.52	105.23	106.76	109.57	105.21	107.36	108.48	105.72	105.01	105.91	106	106.98	105.28	107.37	104.2	105.54	110.08	101.51	102.81	106.13	105.32	103.13	102.82	108.64	106.75	104.78	103.78	107.58	108.93	112.39	104.19	103.9	107.68
116.26	114.9	110.98	110.55	109.94	116.92	107.56	111.34	112.18	110.67	109.57	110.63	106.9	112.4	111.54	110.34	115.8	107.05	113.38	111.44	113.47	117.73	110.95	113.48	109.73	111.77	114.78	116.48	109	112.69	110.17	113.71	115.16	111.66	112.62	106.06	113.32	114.86	112.53	112.92	115.97	109.45	108	107.43	112.25	113.8	112.65	111.84	117.05	109.62
111.19	110.74	114.5	107.97	112.24	115.21	114.14	112.96	109.66	108.32	110.38	107.26	114.24	110.41	114.31	113.91	110.37	113.48	110.19	106.82	111.01	112.05	112.53	112.7	112.28	115.79	112.27	111.75	105.14	113.61	114.94	104.16	113.89	112.05	115.75	110.96	113.61	111.61	111.52	109.31	108.49	112.19	107.96	108.51	113.64	111.05	110.05	110.56	112.47	116.02
104.87	106.93	105.55	103.65	105.35	105.34	106.09	110.44	108.2	106.55	104.94	107.83	110.19	105.7	106.61	102.44	104.6	104.7	103.71	106.16	106.98	104.42	107.73	109.37	105.81	105.79	100.38	108.39	110.2	105.11	104.76	109.22	106.75	109.34	108.64	106.41	107.92	105.52	103.72	105.41	107.99	107.58	109.29	103.72	106.1	108.32	104.99	106.87	106.84	106.1
114.3	102.49	105.99	108.8	104.98	103.33	108.75	107.13	108.96	111.33	108.27	113.31	107.82	105.29	105.82	103.86	100.58	105.13	108.93	109.3	103.09	102.42	100.61	106.73	105.2	108.4	108.87	105.2	107.54	106.29	107.12	106.66	102.27	108.82	103.9	105.71	105.9	107.08	104.81	109.9	102.48	102.43	103.87	104.61	102.77	108.83	103.26	104.4	110.2	102.87
107.88	100.49	107.04	101.9	107.84	104.68	101.18	104.07	104.72	105.22	106.45	103.58	102.64	104.98	108.22	108.79	104.84	105.21	105.43	105.05	104.31	107.93	106.87	105.45	108.07	104.02	104.69	107.01	108.27	102.9	106.25	106.48	109.27	106.5	106.63	104.9	105.58	108.97	109.96	110.58	103.75	106.45	106.92	106.18	107.96	107.65	103.89	106.9	104.25	106.78
106.49	105.06	106.53	103.68	104.67	104.71	105.44	106.71	103.91	106.37	108.29	104.29	104.23	109.34	104.79	104.89	102.83	106.33	102.84	106.36	104	109.16	105.47	108.12	102.15	106.42	101.9	104.53	110.7	108.02	106.77	104.32	104.47	103.39	110.6	107.69	105.14	102.21	105.45	102.99	105.4	105	108.93	108.25	103.81	105.54	106.06	106.87	102.38	104.54
104.7	105.12	108.06	108.48	103.65	106.65	108.02	105.77	109.24	103.29	105.81	107.86	106.81	110.16	102.05	104.12	107.23	104.21	108.25	103.5	106.69	104.65	107.82	102.84	104.03	107.13	102.66	108.03	102.04	106.89	104.03	103.15	102.75	105.21	109.95	105.44	103.24	109.74	105.57	107.79	104.98	101.01	107.43	102.51	104.29	110.53	107.8	101.93	107.21	104.98
109.3	110.24	101.92	110.37	110.79	108.74	104.65	107.19	105.38	108.05	107.5	109.36	106.63	107.52	107.59	105	108.86	106.89	105.89	106.76	109	107.94	105.14	108.28	105.7	111.85	103.52	106.44	104.67	106.21	105.76	99.727	106.33	103.93	109	110	107.76	105.54	108.19	103.4	106.83	106.73	106.65	104.77	109.03	108.82	106.69	103.93	105.35	106.26
110.64	111.85	111.14	114.07	113.06	110.19	110.6	114.2	110.2	111.04	107.7	111.42	112.1	111.82	107.6	109.51	108.8	109.62	109.91	110.11	111.54	111.43	109.08	112.81	111.65	106.78	109.27	110.48	110.44	108.62	110.2	114.18	110.73	111.25	114.6	108.46	108.51	115.14	109.63	114.56	107.57	112.93	107.78	109.93	109.53	107.99	111.23	109.62	108.98	114.09
104.79	101.96	108.02	98.84	105.38	107.9	102.9	108.01	107.51	106.92	107.44	105.38	107.67	103.87	109.74	106.25	106.51	108.07	107.69	109.9	101.46	108.16	98.923	104.13	107.68	103.55	104.67	104.2	102.66	106.52	106.35	104.61	105.33	104.33	111.6	108.06	107.71	109.67	106.29	103.85	105.61	109.85	104.07	99.467	110.3	106.43	108.16	106.83	105.98	105.6
110.53	109.57	110.93	110.29	104.75	111.05	107.97	111.12	110.17	109.07	109.65	109.67	105.98	107.4	108.57	108.82	108.32	107.59	107.2	112.28	110.26	110.59	107.54	109.65	110.59	111.53	111.77	107.82	111.86	114.06	114.82	109.33	110.72	109.83	108.73	111.82	109.49	109.46	109.44	107.64	107.05	112.55	108.77	105.72	112.14	104.4	112.2	103.2	111.74	113.26
112.75	116.3	114.34	109.77	109.56	111.91	114.16	111.89	117.66	114.19	109.9	116.67	108.96	111.21	110.65	112.01	112.21	115.13	110.85	111.11	111.24	112.88	110.42	105.6	116.73	113.83	112.12	112.32	109.71	111.48	109.29	109.9	112.35	109.59	108.81	111.07	109.88	109.1	113.1	113.02	112.58	108.2	110.66	112.32	110.29	112.11	113.12	109.44	108.27	109.08
113.89	109.08	114.78	111.27	107.09	111.98	112.91	112.33	113.61	114.74	111.34	112.43	109.81	114.75	112.42	107.92	117.14	112.45	114.49	113.02	111.37	112.3	114.85	112.87	113.37	115.54	111.77	110.78	111.7	108.54	112.52	111.51	111.15	113.42	116.5	112.11	114.19	112.55	108.58	114.92	113.63	111.92	115.01	111.79	112.76	113.6	111.77	113.93	112.13	115.71
118.31	113.5	115.58	109.07	117.07	116.21	112.6	118.18	116.91	114.16	114.55	113.81	117.25	113.46	119.46	113.3	117.21	114.95	112.84	115.98	114.35	111.34	111.03	117.49	115.58	117.79	114.78	114.68	112.01	117.54	116.92	111.61	117.57	114.12	116.68	117.62	119.87	117.29	121.18	117.07	118.98	111.43	115.42	115.59	114.94	119.22	117.77	120.55	117.92	113.31
107.93	108.25	105.78	106.85	103.87	102.65	108.26	106.97	110.81	105.5	106.58	101.85	105.12	107.08	105.11	107.4	103.87	105.54	106.78	105.94	103.01	106.03	108.32	106.25	107.01	100.61	102.1	104.02	104.63	104.62	105.75	105.84	108.37	106.31	108.15	108.24	102.88	103.94	107.46	110.78	104.61	105.43	108.17	102.59	107.74	99.501	101.11	103.91	110.43	107.57
103.01	112.78	110.53	107.49	114.38	112.47	108.54	110.84	108.88	113.21	114.94	113.29	110.8	110.24	113.66	103.03	106.41	107.48	110.07	109.71	112.24	106.64	110.11	106.91	107.77	113.37	112.32	113.2	114.21	110.46	110.97	113.52	106.17	109.89	113.8	109.73	112.04	108.99	112.32	109.27	110.6	110.95	116.37	109.46	109.01	108.34	108.62	109.6	112.72	109.85
113.2	110.07	109.11	109.4	109.53	109.47	111.55	112.74	115.03	111.43	110.07	109.78	109.1	109.65	110.88	109.09	108.04	107.05	107.27	108.7	106.36	107.08	108.68	109.7	111.39	113.71	111.16	108.84	109.24	109.69	110.46	110.25	111.07	106	108.19	106.79	110.43	110.49	112.53	108.25	107.79	108.06	110.99	106.5	111.4	114.5	112.62	107.71	108.69	106.85
109.52	105.03	105.96	112.18	107.73	105.23	103.04	104.84	104.08	107.26	107.22	104.24	106.59	103.15	106.91	103.98	103.99	105.84	107.77	105.88	106.94	107.76	104.94	105.9	104.82	103.32	100.17	106.15	105.02	108.71	102.42	106.42	108.62	102.99	106.95	108.51	107.95	107.58	108.67	107.74	111.89	105.1	99.071	106.64	104.19	105.53	104.5	105.58	106.15	105.26
105.25	108.95	101.74	104.6	103.49	107.76	107.04	106.12	104.49	105.33	110.53	109.53	102.27	106.11	111.06	108.91	102.13	105.3	102.26	103.5	104.33	108.24	101.67	106.79	103.49	104.61	109.5	106.22	108.97	102.35	107.61	101.63	105.86	108.13	101.22	106.12	105.95	102.84	107.5	103.26	106.3	103.92	106.58	103.13	105.78	103.51	106.98	101.79	104	107.64
101.29	103.84	99.868	98.65	102.17	97.781	96.397	96.556	104.18	98.172	99.157	98.379	97.73	100.94	99.57	98.384	99.358	101.65	98.46	100.57	100.08	97.593	96.213	100.89	95.116	101.06	102.48	101.52	97.397	102.55	99.341	101.3	96.314	97.657	95.449	97.422	103.31	102.19	100.03	99.482	100.27	102.47	100.4	97.823	100.74	97.145	101.59	100.92	99.305	98.675
108.33	111.54	109.86	112.27	111.49	108.29	107.92	111.98	109.8	107.75	111.07	109.95	113.21	109.85	106.53	114.13	107.07	108.54	111.51	108.91	111.47	112.3	111.79	106.63	105.05	108.93	108.04	110.88	109.4	105.79	106.76	110.65	108.88	110.41	111.34	110.09	110.73	109.85	107.93	113.63	108.41	112.32	110.26	109.01	106.79	110.92	110.08	111.96	111.03	112.71
101.86	101.84	108.69	105.26	104.69	107.05	107.01	110.4	106.47	103.19	107.96	104.55	106	105.12	101.14	110.58	108.45	110.03	106.34	106.15	102.33	107.87	107.54	107.75	110.38	104.62	106.03	107.39	105.62	102.93	108.37	104.34	108.87	102.8	104.55	107.27	108.94	104.87	107.36	104.52	110.21	102.23	108.04	104.52	107.55	101.67	103.99	108.91	104.45	103.99
102.94	98.622	99.594	99.932	99.332	102.33	99.703	103.15	96.522	102.44	98.149	102.7	100.63	100.31	98.555	99.785	99.219	94.366	97.729	99.59	101.18	98.631	98.242	98.982	97.781	100.26	101.82	98.23	98.313	102.54	100.21	100.1	98.756	96.945	96.228	103.35	102.53	98.111	101.06	107.64	101.6	99.666	103.52	99.335	97.099	96.177	102.68	97.721	94.561	103.63
99.688	101.16	105.53	102.67	100.49	101.17	99.16	103.28	101.09	102.99	99.098	102.9	98.16	97.105	102.48	99.467	95.985	103.5	106.89	95.528	98.844	99.471	95.474	97.001	97.654	102.84	96.255	102.15	102.86	95.825	95.531	96.772	101.08	97.725	95.808	100.98	103.62	99.946	94.579	102.22	101.11	100.84	97.558	100.86	98.3	102.76	99.57	102.55	102.51	94.348
111.59	103.8	102.88	107.95	110.54	107.84	104.5	108.79	109.19	109.34	111.72	105.52	106.05	109.08	106.09	108.65	105.5	103.95	106.29	104.89	109.24	99.774	105.21	105.02	108.17	105.67	105.75	103.48	103.41	110.5	105.22	106.38	105.88	108.78	110.34	108.5	103.65	105.28	106.81	109.66	104.57	106.21	102.06	107.16	106.98	104.18	107.32	102.76	102.83	103.78
102.86	91.758	101.24	98.964	96.408	100.88	101	99.386	98.481	97.099	96.369	99.5	100.93	99.478	100.52	98.54	101.82	101.38	100.81	99.333	102.43	101.5	95.584	97.144	102.3	100.42	104.64	96.801	102.48	98.029	95.754	95.249	101.04	97.88	96.523	97.69	97.209	97.842	104.92	95.169	97.952	103.12	99.458	102.83	99.973	100.19	97.602	102.79	97.567	103.35
104.04	109.66	105.84	107.79	104.94	104.67	109.38	108.89	107.48	103.09	104.64	103.33	108.44	105.09	102.1	108.75	104.16	101.42	109.47	108.82	107.27	105.11	106.56	108.73	105.21	105.53	105.78	103.16	106.44	100.65	101.07	108.08	106.29	103.26	107.95	107.12	108.72	103.62	102.8	111.25	100.82	107.53	103.01	104.46	107.75	107.16	102.18	107.6	109.72	106.88
108.66	110.18	111.65	105.84	111.56	106.52	118.1	112.51	114.65	111.2	105.07	111.44	111.3	111.62	110.43	112.88	115.54	113.21	111.69	106.49	106.26	112.74	113.56	109.78	108.57	111.07	112.07	110.08	110.77	109.37	113.31	110.31	115.44	107.71	107.44	110.88	111.99	114.57	113.31	113.91	113.65	112.57	112.47	111.58	108.59	110.06	105.96	113.24	114.83	111.67
105.54	104.16	106.49	107.3	107.07	100.71	109.37	104.14	105.31	103.49	103.1	103.23	105.01	107.66	104.75	110.63	108.16	107.53	106.22	106.55	107.75	103.2	106.86	108.59	102.53	102.85	104.07	110.09	107.39	107.5	110.22	105.41	105.89	104.61	106.88	107.77	102.88	107.79	101.42	108.64	108.09	106.08	106.4	108.59	104.17	104.34	105.71	105.83	108.68	101.35
95.239	104.59	104.06	99.596	102.18	101.56	100.96	99.87	100.48	98.461	99.34	97.928	97.548	99.702	104.63	97.412	104.24	103.06	98.794	101.42	97.143	101.7	98.038	101.26	100.27	100.97	97.142	101.6	102.14	101.53	99.695	98.679	99.579	101.63	106.84	99.905	95.479	99.105	101.37	102.17	102.11	99.021	107.01	99.121	101.08	104.69	101.09	101.91	100.58	96.88
107.47	104.75	104.75	105.52	101.08	101.95	106.78	108.55	105.47	106.67	105.82	105.5	103.35	106.7	104.85	103.87	107.1	103.49	102.69	103.1	103.39	102.64	100.8	101.05	104.02	102.38	101.95	104.06	104.64	99.401	106.24	102.22	103.19	103.77	101.28	101.89	106.74	104.1	103.51	109.18	104.9	105.89	104.09	102.81	104.24	106.7	100.58	105.22	106.69	102.6
114.2	113.49	109.77	107.8	111.18	116.57	111.98	109.46	115.83	115.28	112.19	111.52	114.97	111.87	112.93	113.21	114.28	118.23	106.09	110.78	111.85	109.71	114.72	107.08	107.38	116.18	110.26	116.15	112.08	109.7	110.54	110.58	115.92	112.34	110.85	111.44	112.61	105.74	112.62	106.93	112.27	108.68	112.46	111.44	109.85	113.85	112.39	112.96	113.39	112.62
111.85	107.64	103.83	109.34	108.03	108.2	110.26	108.01	106.08	104.8	103.9	104.46	104.32	108.38	106.13	109.57	103.68	109.61	107.7	107.34	103.45	107.58	107.26	103.66	109.47	104.87	108.79	101.25	107.65	107.42	108.21	108.17	104.53	110.54	106.92	109.46	105.92	104.35	107.05	106.65	110.59	104.75	104.18	104.33	107.53	106.07	106.59	109.86	106.4	108.7
102.94	103.91	107.66	103.69	103.76	109.11	104.22	107.28	105.05	102.83	104.41	100.17	101.37	106.42	102.41	104.79	107.96	98.728	104.36	105.24	106.29	104.31	104.12	111.04	105.95	103.95	103.7	103.87	103.77	99.681	105.06	105.79	102.83	102.34	105.58	108.14	105.4	104.89	103.09	102.81	107.03	102.37	104.66	102.89	102.95	102.28	108.95	107.73	103.83	106.37
104.25	96.43	105.56	106.98	105.86	104.29	102.29	108.51	106.23	109.01	103.05	104.5	101.18	106.13	102.7	105.3	104.41	110.59	100.3	106.09	105.9	103.81	106.22	107.53	105.09	99.349	101.35	106.26	104.97	105.63	107.6	105.59	106.21	103.58	104.78	105.76	104.46	105.93	106.65	105.6	109.73	102.85	102.44	104.14	105.52	109.26	106.29	103.55	108.88	104.77
108.83	105.59	106.47	102.85	104.86	103.34	106.94	107.54	104.33	108.69	100.71	104.05	107.64	105.72	103.66	106.78	105.22	102.63	105.75	105.01	106.06	106.06	105.28	106.44	106.23	107.93	101.22	107.49	106.32	103.16	111.25	103.85	101.35	109.45	104	105.65	106.92	106.13	106.8	106.96	104.47	109.69	102.32	105.39	104.26	109.59	101.5	111.3	104.72	104.54
112.28	103.71	110.86	107.76	105.31	108.4	109.18	104.9	109.03	104	100.78	112.27	105.01	106.53	107.98	106.42	102.54	108.92	107.11	106.85	105.77	107.57	105.14	100.83	102.28	106.99	106.5	108.92	103.4	104.69	106.96	104.1	102.42	104.26	108.3	104.17	101.99	108.31	103.88	103.64	103.87	107.36	106.54	104.46	107.98	105.4	108.17	102.61	106.94	110.37
108.34	101.99	105.13	102.76	111.54	107.66	106.29	105.65	102.5	105.33	105.93	105.5	101.77	107.63	105.9	99.728	103.7	103.62	109.99	101.95	104.67	102.95	106.86	105.57	105.3	105.92	104.81	107.58	107	104.7	103.03	106.2	106.76	106.42	105.76	107.06	103.06	107.88	106.88	102.13	104.93	102.36	111.63	108.74	106.18	104.57	109.06	107.46	109.3	108.47
107.69	108.89	109.58	109.34	113.02	119.46	108.27	111.68	110.08	115.45	107.46	112.08	111.17	112.15	113.15	113.86	110.54	109.98	108.78	114.38	115.32	110.28	107.81	114.38	111.32	110.55	115.24	107.87	110.44	107.25	111.49	112.56	111.2	111.64	113.39	113.35	108.63	107.92	110.98	108.95	112.71	111.82	110.8	115.24	110.08	113.32	108.74	110.06	114.52	109.88
98.588	102.96	103.14	98.824	105.17	95.932	100.38	105.54	101.91	96.539	102.43	100.56	101.48	100.76	99.501	98.765	100.32	102.67	98.819	99.887	100.6	101.85	102.85	102.94	104.55	95.436	100.72	98.704	95.047	99.982	102.78	99.612	99.342	101.87	98.424	100.56	100.99	98.6	103.19	99.648	103.19	100.59	100.14	104.14	98.403	101.92	102.51	99.561	97.714	102.13
109.31	116.59	112.28	110.17	110.95	109.49	112.7	113.74	113.55	112.95	108.44	112.32	115.79	115.62	109.26	112.99	109.43	114.53	116.3	111.89	110.93	114.3	115.45	115.04	113.72	111.89	112.67	117.08	113.12	113.99	112.23	110.71	108.28	114.76	109.72	111.27	116.53	111.23	114.13	113.48	111.15	114.27	116.2	108.29	114.32	115.19	114.22	111.29	109.75	109.43
111.22	115.09	116.86	113.74	116.05	115.29	117.53	119.98	116.43	113.96	115.37	117.13	114.17	113.69	116.27	116.74	115.45	115.39	117	117.4	116.58	118.07	115.1	118.14	117.46	115.52	116.89	115.26	116.94	115.81	112.87	117.98	117.93	116.82	114.32	114.22	114.8	116.25	113.82	112.35	116.55	116.55	117.32	111.46	114.34	113.94	113.84	116.9	116.42	118.68
104.96	103.52	98.263	104.91	111.68	104.21	103.29	106.93	102.24	101.64	106.82	104.65	102.66	103.2	105.51	101.12	101.84	105.68	104.49	105.46	103.22	105.22	102.22	101.54	105.99	107.92	106.09	103.76	105.73	109.51	106.06	103.07	102.3	102.04	104.96	109.36	103.27	103.66	106.63	104.16	100.91	104.84	105.94	102.72	103.62	105.23	104.88	103.55	100.57	99.638
109.14	111.41	110.97	108.9	106.56	111.12	109.7	111.61	109.36	109.13	114.8	112.15	112.06	110.9	108.92	109.8	108.27	105.47	110.13	110.1	107.03	109.7	114.1	114.36	113.59	104.95	107.73	112.52	109.27	108.67	107.2	108.95	108.28	107.24	108.64	110.38	108.18	110.88	108.07	110	113.12	107.4	112.98	112.96	109.38	109.92	107.06	110.2	111.09	112.76
108.73	105.19	106.46	107.21	106.88	101.96	104.51	103.78	105.99	110.29	106.03	106.01	103.23	102.4	102.39	107.27	109.14	106.27	103.85	103.28	107.69	106.45	108.3	102.85	112.94	105.43	108.64	107.59	104.79	105.18	111.99	104.13	104.46	105.53	105.5	106.24	103.48	107.05	101.06	105.16	104.67	104.28	104.36	107.53	104.09	107.29	108.81	100.19	107.8	106.14
112.38	111.28	110.51	112.47	110.62	109.28	113.39	113.79	113.07	106.88	111.15	114.34	109.18	112.55	112.92	111.92	110.51	111.87	111.22	107.13	111.99	109.49	106.91	115.47	113.33	107.49	113.77	111.03	108.44	111.45	113.3	113.53	114.34	109.44	114.54	114.51	110.56	114.52	111.79	112.36	109.59	111.83	110.35	112.01	112.08	114.46	111.64	114.17	108.38	113.41
111.28	112.8	109.07	109.76	112.93	111.06	109.94	111.84	112.27	111.11	111.64	109.07	113.31	113.99	113.58	108.81	117.56	116.15	109.73	113.14	113.77	114.21	111.38	116.99	110.4	113.1	115.26	110.34	108.57	111.51	113.1	111.56	107.46	108.89	115.6	113.93	117.96	109.87	111.4	112.83	111.2	108.01	111.49	109.9	111.66	109.53	110.85	111.75	112.9	117.37
110.88	109.54	114.13	112.01	110.23	112.12	117.03	107.9	109.02	115.74	110.07	110.79	112.97	111.26	113.32	113.49	115.82	109.48	111.4	109.28	107.48	109.28	109.09	111.68	112.7	113.28	109.96	109.7	111.51	112.55	111.49	110.34	112.31	113.35	108.85	113.72	112.85	110.07	107.11	114.7	109.91	110.84	115.55	112.6	114.33	114.11	108.15	116.68	114.56	112.48
115.97	118.01	111.26	113.43	109.12	113.41	113.54	111.87	108.63	115.38	111.52	109.67	112.79	115.06	111.08	109.54	111.59	116.61	113.06	112.54	116.1	112.87	116.51	115.41	112.11	115.36	109.03	114.94	109.52	113.04	112.74	113.81	116.12	113.59	116.79	112.98	114.83	111.86	108	117.09	112.3	111.74	113.33	113.12	113.29	115.98	111.98	111.61	115.9	114.44
104.57	105.47	107.79	105.03	102.18	104.22	110.65	104.13	101.89	101.26	104.44	101.56	105.26	103.81	109.49	102.43	100.91	108.9	106.7	105.09	106.42	105.15	102.26	106.17	106.75	108.58	98.438	102.85	105.45	101.53	104.36	101.74	103.71	107.58	104.16	106.11	103.1	109.86	103.4	104.9	105.54	101.83	102.46	112.57	107.96	105.57	100.45	102.48	106.81	105.06
107.83	103.21	101.29	105.47	105.67	100.11	100.35	108.4	109.58	107.33	105.93	105.35	103.48	108.19	102.81	105.83	104.81	105	107.99	101.69	101.67	104.74	103.94	105.21	108.52	107.24	100.85	103.68	103.78	107.02	103.19	103.46	109.24	108	98.621	102.97	102.84	105.63	101.9	104.64	104.9	108.75	101.63	108.04	102.71	102.72	98.351	107.58	106.47	103.02
109.73	105.92	106.45	108.41	106.26	107.09	104.53	101.24	106.97	104.8	106.97	104.72	106.02	108.47	109.52	105.37	102.53	105.22	108.39	109.18	105.45	107.05	102.48	108.16	103.74	107.08	100.29	102.7	103.55	104.07	102.02	106.55	111.77	98.76	108.42	105.68	104.9	109.24	110.61	106.16	104.97	102.11	104.65	105.28	106.71	109.07	108.7	104.56	106.08	106.09
117.97	119.77	116.43	116.26	122.25	118.47	119.17	117.36	119.07	119.02	117.21	116.88	115.16	116.54	120.81	120.72	117.46	115.68	113.63	118.59	116.02	114.8	118.05	118.75	120.51	116.19	118.73	120.31	118.04	117.68	116.05	117.28	119.8	116.68	114.84	118.18	119.14	119.53	120.88	118.92	116.14	120.78	115.86	121.67	116.45	119.54	114.39	113.93	122.34	115.14
114.55	114.9	113.87	112.64	111.66	109.81	115.93	115.57	111.06	114.97	116.86	115.9	113.65	114.53	114.75	113.28	115.9	107.61	111.55	110.8	114.95	112.23	115.18	113.73	119.24	115.12	112	115.47	108.73	112.58	115.5	112.59	110.67	113.74	114.8	113.69	114	112.73	116.83	111.25	116.01	111.99	116.8	112.71	113.59	110.3	113.97	116.94	115.06	112.75
108.97	104.04	102.51	106.51	105.8	105.85	106.97	106.17	101.72	109.66	109.3	103.32	105.73	105.53	104.45	107.83	104.14	108.56	105.03	106.59	107.73	105.08	105.82	106.02	106.98	107.58	102.09	106.75	106.46	102.71	105.5	102.91	109.6	107.25	107.64	105.42	102.06	111.56	105.05	103.98	102.79	101.14	106.26	103.77	102.16	106.69	104.66	108.98	104.94	111.85
109.53	106.25	104.04	106.5	107.94	106.36	103.19	108.92	101.41	101.6	105.71	104.88	102.93	108.64	105.09	105.97	101.97	103.61	104.6	105.92	103.05	104.84	105.39	107.36	106.36	107.22	106.99	101.41	104.9	107.76	103.91	105.59	102.8	105.8	104.88	103.68	106.61	105.25	106.26	108.24	105.19	104.64	104.69	102.4	99.488	105.02	104.93	100.08	106.96	103.78
106.15	103.37	105.6	110.41	106.3	103.37	108.49	101.34	100.51	99.334	104.03	107.89	103.47	102.73	107.02	105.26	106.33	103.27	103.09	105.29	106.7	105.87	101.6	108.79	108.51	105.57	109.87	108.32	105.79	106.4	102.38	103.34	106.87	107.13	104.88	107.35	108.51	107.02	105.78	104.83	100.62	101	103.38	106.94	107.48	104.37	107.85	98.75	105.04	105.47
108.02	105.58	103.3	106.24	102.2	109.52	101.05	107.09	107.74	107.81	103.73	103.85	111.95	103.71	105.3	107.63	104.45	106.99	111.11	102.3	104.31	109.07	106.16	110.41	104.73	107.44	101.02	107.13	108.02	107.6	105.19	104.57	111.57	106.25	107.47	101.01	105.15	107.07	107.23	107.27	102.91	105.27	108.23	104.07	109.81	106.6	105.93	107.53	104.36	105.15
106.84	107.47	104.67	108.36	103.7	107.96	106.28	104.2	111.92	107.16	104.01	107.67	107.51	109.55	104.03	108.25	106.65	109.34	106.51	108.02	105.72	105.65	102.6	110.98	103.41	106.43	108.15	107.67	103.51	109.3	103.9	105.2	108.61	108.88	106.08	104.77	106.86	107.74	107.35	102.36	105.32	106.79	105.36	102.93	108.4	104.91	104.75	105.25	105.41	108.05
114.46	112.5	120.92	119.8	112.16	116.13	114.43	121.39	118.36	110.74	115.13	117.05	111.62	121.22	118.93	119.71	111.97	113.56	112.78	120.47	114.67	114.53	115.07	113.84	112.31	114.62	116.18	116.68	114.36	119.52	118.8	121.4	115.26	116.82	115.42	119.19	118.25	117.51	114.69	118.14	119.18	114.06	117.13	113.08	113.58	117.11	117.53	114.18	116.03	116.06
113.73	113.76	109.79	114.9	111.19	112.75	109.05	109.76	110.63	112.17	114.08	114.25	107.25	114.09	112.38	112.44	108.43	115.27	118.48	112.07	112.97	113.91	110.77	116.13	113.39	116.2	115.39	110.37	112.57	111.9	109	112.06	115.92	113.73	115.81	111.89	114.94	111.02	106.85	116.28	107.03	113.13	109.76	111.02	109.76	111.62	114.63	115.56	112.25	110.6
111.34	108.62	109.34	115.11	109.67	108.98	110.54	112.15	111.61	112.53	114.94	116.34	112.4	107.56	111.47	110.96	108.16	111.76	108.31	112.36	111.51	108.13	112.11	109.19	114.25	108.7	110.12	108.18	108.2	107.52	110.77	112.3	110.59	106.62	107	114.1	105.37	108.5	109.59	107.76	111.62	109.66	108.75	109.11	106.53	115.41	112.44	110.12	112.83	110.76
98.853	98.887	97.392	97.382	100.69	100.7	98.938	103.29	99.972	99.691	95.934	95.579	99.019	101.39	100.59	101.95	99.263	97.459	100.34	103.08	97.84	101.97	98.02	101.13	100.03	102.4	101.2	104.3	102.86	96.981	100.36	99.701	98.711	98.461	98.681	100.37	104.66	98.793	102.97	99.937	101.88	98.951	95.774	101.4	98.475	97.696	103.17	101	104.89	98.514
110.65	108.88	108.5	108.21	111.37	108.08	107.72	110.18	110.45	110.24	111.49	107.1	115.59	109.44	117.04	105.59	109.31	111.3	107.87	111.21	105.68	109.61	107.83	111.68	111.8	108.18	107.27	112.81	110.45	111.54	110.02	111.59	113.85	111.44	115.24	109.78	109.55	113.97	108.35	112.05	114.27	104.78	109.27	103.38	107.6	110.78	111.15	111.8	109.47	111.48
106.31	104.88	102.99	102.14	104.73	106.34	105.36	105.46	105.83	106.85	105.62	103.34	103.92	104.34	104.16	105.73	103.7	104.36	108.31	104.67	107.79	105.57	103.32	106.48	101.48	104.37	103.81	98.531	105.58	107.89	108.84	106.07	106.64	102.39	101.58	104.85	102.85	100.17	102.29	104.58	105.64	101.77	102.49	102.44	102.2	102.93	106.44	101.34	103.02	109.09
119.99	118.03	117.39	121.53	116.34	115.89	117.48	117.59	118.56	113.88	118.05	119.49	117.22	116.91	116.37	118.32	118.11	115.17	123.76	116.68	114.6	115.02	118.97	118.55	117.68	117.29	116.59	122.38	118.57	115.25	117.99	116.95	121.36	115.42	114.77	116.02	118.34	121.52	119.42	116.47	118.53	117.02	117.2	115.54	117.45	119.02	116.49	116.7	118.15	121.3
111.78	108.83	113.47	113.8	109.45	111.8	112.45	110.57	110.99	111.03	114.53	112.27	113.19	120.69	111.34	113.88	108.44	110.97	109.57	112.64	115.71	112.83	109.88	111.02	113.95	114.06	113.02	108.82	108.85	108.32	113.51	111.3	118.38	114.03	112.04	109.34	108.21	110.85	114.66	111.34	109.77	112.58	112.64	110.68	111.84	108.59	113.39	111.07	111.84	111.99
108.04	101.38	106.09	103.6	106.05	108.47	102.59	106.3	109.46	107.44	105.48	103.19	106.86	104.01	105.73	108.56	101.61	104.21	107.43	105	111.25	107.64	100.16	111.05	107.34	110.47	108.21	103.63	111.41	106.74	105.04	104.81	105.67	108.18	109.77	105.38	103.81	106.18	99.914	102.54	108.99	107.06	110.35	99.638	105.88	108.42	102.51	110.73	111.42	106.95
104.22	105.05	104.95	107.36	103.8	106.07	108.58	107.73	108.93	109.25	109.6	105.55	105.3	100.17	107.4	104.91	108.23	105.32	106.89	109.48	107.55	102.09	104.35	106.34	103.88	104.46	106.72	102.8	105.39	108.13	107.05	104.87	105.59	106.63	107.71	105.02	110.47	109.59	105.92	106.93	99.831	110.59	105.3	106.21	99.67	109.77	104.47	102.06	105.2	104.46
104.77	108.12	106.27	107.49	105.64	106.13	107.27	103.76	106.7	105.42	107.3	104.05	99.498	102.01	104.13	106.82	102.84	107.39	106.13	103.43	102	107.5	105.3	106.76	105.19	104.67	101.01	102.01	106.8	104.96	108.48	106.58	102.35	107.25	105.03	108.43	103.29	107.37	108.41	107.02	107.26	106.33	107.47	107.47	108	106.78	104.67	105.86	105.63	100.98
108.89	111.14	114.07	109.49	113.08	110.44	109.71	111.42	106.58	114.06	109.21	113.38	111.77	115.21	106.24	114.48	112.7	111.39	113.15	111.76	118.02	111.34	111.71	111.91	104.8	108.27	108.9	108.38	112.41	110.81	107.65	113.84	109.42	109.76	108.38	111.4	110.68	114.44	113.59	110.92	118.45	111.97	111.95	110.95	109.91	113.69	112.13	105.76	115.11	110.94
109.55	111.3	107.72	112.01	110.47	110.84	110.06	111.23	111.93	115.16	112.05	114.34	114.89	111.48	116.45	111.62	114.42	111.33	112.89	114.5	113.21	112.82	115.47	113.72	112.49	108.57	112.68	111.22	111.57	111.12	110.67	111.67	111.98	114.03	114.8	112.77	109.7	107.95	114.21	107.12	112.28	114.02	111.54	111.9	109.02	107.34	109.74	111.14	111.84	113.53
101.27	106.22	106.59	105.46	109	104.22	103.36	107.55	108.58	107.53	100.54	107.67	108.33	108.32	105.68	103.05	107.17	108.71	104.75	104.96	106.86	106.9	102.15	108.69	104.48	108.75	105.65	105.32	108.22	104.76	104.22	102.67	105.26	105.18	105.28	105.93	106.27	104.2	104.11	109.67	104.58	106.6	103.34	106.6	102.91	106.13	105.84	104.29	109.71	106.73
109.58	111.61	108.89	110.76	114.11	110.63	110.87	111.82	114.01	112.94	107.36	108.97	111.62	107.55	107.79	109.73	112.29	112.44	106.63	111.71	113.47	114.74	109.18	110.08	107.44	111.35	108.43	112.88	114.19	107.05	110.7	111.02	113.5	110.32	107.64	114.62	109.24	108.99	107.23	109.88	108.99	111.76	113.26	107.61	111.41	105.78	113.21	111.7	104.09	110.87
101.35	104.34	108.3	103.81	107.13	109.03	108.81	104.6	107.78	105.57	106.74	107.4	104.1	105.7	102.16	105.18	102.57	104.91	101.26	107.96	107.84	105.25	100.7	103.99	104.56	103.7	103.34	108.89	103.45	105.98	104.15	101.75	105.06	104.82	102.54	103.38	102.63	101.68	104.79	108.49	105.22	105.03	108.91	104.97	105.14	104.39	101.69	102.42	103.18	104.46
112.59	103.84	104.67	99.136	102.19	104.6	104.14	109.96	105.99	103.82	106.14	107.04	104.96	104.37	108.57	106.78	100.79	106.09	101.13	104.42	105.6	105.41	107.94	99.831	106.55	102.64	104.43	106.02	104.51	103.03	108.41	106.32	104.42	108.24	110.88	105.72	108.4	104.82	108.57	106.32	105.86	100.8	103.69	107.21	105.21	102.5	105.88	103.26	95.934	106.76
108.85	108.91	106.18	106.22	104.03	103.97	106.61	104.5	102.92	105.04	107.32	107.46	110.07	104.66	102.81	106.59	101.75	106.16	108.02	107.48	107.17	106.52	105.28	109.62	101.53	103.8	107.08	105.66	107.11	104.93	104.01	103.95	110.55	101.83	103.15	109.89	105.54	107.45	108.54	101.55	106.66	109.43	104.12	106.5	102.11	106.68	101.39	105.71	102.73	106.9
109.79	105.17	107.47	108.09	105.81	105.02	107.11	103.86	112.97	102.94	109.84	105.19	107.37	103.21	105.49	106.75	109.07	104.9	100.54	110.48	106.4	107.83	103.71	103.44	106.82	109.58	101.15	105.87	107.71	100.26	106.43	107.47	109.01	112.81	105.25	107.73	110.33	106.98	106.44	106.58	107.07	104.42	108.27	111.37	106.69	106.83	105.38	104.2	105.8	107.13
110.92	108.47	109.76	113.2	111.39	109.07	108.19	109.84	109.3	111.64	111.9	110.1	111.2	108.73	110.69	108	111.16	110.34	111.95	111.19	109.72	113.19	106.78	109.35	111.3	112.57	110.84	109.65	110.85	111.03	105.86	105.66	112.9	112.73	112.49	105.44	108.84	111.73	109.04	107.61	110.9	106.88	107.65	109.68	110.02	111.22	110.73	113.79	107.58	104.59
98.344	102.19	102.94	108.49	104.08	102.3	104.95	106.58	109.01	106.85	106.39	111.21	108.18	105.61	101.97	104.8	106.7	104.27	108.52	102.38	102.39	108.44	101.9	108.39	104.91	102.83	107.59	106.82	102.38	105.26	102.97	103.75	109.05	106.54	105.1	105.39	106.63	103.78	101.12	104.26	109.14	101.57	107.75	105.86	103.15	106.19	102.96	109.18	101.02	101.79
117.31	119.1	121.19	117.71	118.62	119.18	113.8	119.64	117.21	118.31	114.57	114.4	114.25	117.05	116.14	116.75	114.73	113.42	114.61	112.26	118.04	112.17	115.69	111.97	117.01	114.1	109.24	114.43	114.07	117.18	111.91	116.97	113.31	118.39	116.57	116.85	112.27	119.16	113.14	117.95	117.71	117.33	110.26	114.16	117.53	115.61	119.17	117.17	116.34	115.11
103.54	105.32	103.55	105.56	101.59	107.55	106.01	108.95	104.42	108.01	104.1	104.46	104.57	106.7	105.25	104.75	102.14	106.32	109.14	106.72	108.11	104.65	109.73	109.85	106.02	111.19	107.4	104.6	108.43	103.11	108.14	105.82	109.81	106.38	109.25	108.12	101.67	107.99	105.08	106.07	104.09	106.95	105.33	103.85	106.17	105.29	107.28	105.73	110.21	112.4
100.26	96.419	100.82	98.953	98.74	102.89	99.69	101.89	100.75	98.708	98.608	99.098	103.11	103.5	102.27	101.31	100.8	98.144	104.92	103.18	98.781	98.435	97.809	99.503	97.493	100.38	101.78	103.06	100.51	105.23	103.15	99.543	103.35	101.79	101.25	101.33	98.171	100.4	99.471	100.07	104.11	103.56	96.529	104.04	99.24	99.464	101.68	98.656	102.28	101.53
105.21	99.078	104.06	102.92	107.54	103.13	105.63	101.49	105.33	109.02	105.16	106.6	111.26	107.5	100.13	108.54	105.71	103.85	103.22	101.2	107.01	109.49	108.72	107.09	106.47	102.77	105.81	105.61	103.3	104.42	106	106.02	107.51	104.59	111.91	108.08	103.68	108.76	103.67	105.78	102.71	104.29	101.68	104.04	101.88	104.31	106.68	101.8	106.77	104.49
108.87	107.73	101.52	109.5	106.14	105.88	106.94	107.11	107.64	107.87	105.32	107.42	106.66	109.19	106.19	105.63	108.92	104.12	101.95	107.12	101.58	108.14	105.21	109.17	106.87	104.79	105.84	104.81	107.35	101.03	108.49	106.76	106.23	104.83	103.58	109.75	102.81	105.49	109.13	105.97	105.34	103.67	104.97	111.47	103.49	107.74	104.79	105.93	106.59	111.46
109.53	110.5	113.65	111.53	114.33	108.78	113.21	109.73	113.3	112.73	115.51	112.45	110.89	110.92	110.62	113.14	106.81	108.61	111.78	110.63	114.96	111.4	107.19	109.86	107.74	112.72	116.11	114.59	113.71	110.64	109.8	110.26	107.81	110.46	111.43	105.53	109.64	107.37	107.56	109.38	112.05	111.85	112.01	111.39	113.23	108.95	108.8	110.16	109.64	109.14
117.96	119.59	116.4	115.32	114.01	114.16	116.75	118.55	115.92	119.29	116.19	116.71	117.34	116.53	116.79	118.03	118.92	117.5	120.45	119.72	117.93	115.63	119.63	117.01	118.2	120.36	114.29	118.92	117.38	112.06	114.06	113.53	115.67	119.93	113.88	116.36	114.48	119.34	116.9	114.68	118.87	113.89	116.56	116.86	117.61	117.59	109.24	112.61	118.83	118.89
103.21	105.15	104.42	102.05	106.91	104.66	105.77	101.13	105.51	104.81	104.58	101.81	107.91	107.35	104.43	103.89	103.39	101.83	105.05	106.79	106.27	100.72	107.93	103.07	98.111	107.76	104.53	103.35	110.67	101.84	107.69	104.14	102.88	99.913	101.56	104.03	102.8	104.93	103.11	109.34	102.32	103.2	102.7	107.9	106.21	105.87	101.82	103.69	104.91	101.5
113.13	103.67	111.57	106.51	106.53	103.61	106.41	106.47	107.42	105.65	105.31	108.52	105.63	108.83	102.76	111.63	107.45	109.24	110.23	106.41	108.35	109.21	108.77	104.25	102.26	108.88	106.31	106.56	104.96	104.83	106.59	103.64	104.01	107.1	100.4	104.78	105.23	105.1	105.45	106.52	106.48	109.24	110.87	105.19	105.03	103.32	105.72	110.78	107.92	107.69
107.9	104.83	105.62	101.43	108.41	102.85	104.15	106.8	106.1	109.89	100.48	106.67	105.86	106.37	103	104.68	107.91	107.43	103.02	106	105.91	109.7	102.94	106.17	104.94	106.28	109.55	102.88	102.71	103.7	100.01	98.54	103.26	105.6	108.03	105.38	103.78	106.93	103.26	109.16	106.33	108	103.55	102.18	104.62	109.12	105.7	102.15	101.2	108.3
116.22	113.66	116.13	114.95	114.71	115.62	119.65	117.59	117.13	118.42	117.05	118.24	116.2	117.11	110.63	116.8	115.11	118	114.14	117.39	112.19	119.87	117.49	117.26	116.02	117.56	117.15	111.15	121.32	116.85	113.4	119.4	118.68	116	115.6	117.2	112.73	115.6	113.89	120.92	117.3	115.84	111.14	118.28	113.51	110.12	117.42	116.66	117.5	116
97.383	98.098	98.722	95.398	98.854	97.858	99.516	99.32	103.62	98.573	106.72	106.51	100.87	98.635	96.089	99.4	106.41	103.65	99.671	100.11	95.531	97.451	102.76	96.324	100.32	98.725	100.08	97.253	96.864	99.402	104.53	98.788	96.047	102.92	102.97	97.054	100.58	106.94	99.379	99.539	103.02	101.24	98.484	101.67	101.56	98.413	97.562	98.868	96.636	103.29
113.57	111.39	112.73	110.57	110.76	110.04	112.26	109.34	112.89	109.93	113.33	114.38	110.82	110.41	115.98	111.31	105.6	112.04	114.19	112.07	112.03	111.76	108.54	108.67	108.28	115.66	110.41	106.15	113.72	111.26	113.3	108.42	110.76	109.83	107.37	110.82	114.06	113.21	113.17	110.25	113.92	111.73	112.4	109.69	110.77	112.75	114.34	107.78	109.51	112.34
103.35	103.09	107.59	111.48	101.01	103.81	107.15	103.94	103.64	106.58	106.65	104.96	101.91	110.14	108.78	109.42	107.75	104.84	105.02	105.15	107.8	105.08	104.84	105.25	102.16	106.14	104.47	107.8	104.3	103.29	104.69	108.14	103.28	105.49	104.48	106.03	104.93	102.59	103.59	108.17	104.77	101.89	108.39	101.4	107.06	106.98	108.63	103.25	107.35	104.15
107.29	108.34	108.42	109.11	109.32	113.45	113.7	110.05	112.09	111.38	111.07	110.02	110.43	112.97	106.21	107.94	109.55	107.19	117.46	109.02	110.63	111.87	113.43	110.72	111.28	114.03	107.72	108.45	112.56	107.38	111.03	107.68	108.12	112.73	113.11	107.94	113.74	111.12	110.5	112.17	106.48	114.45	113.46	110.47	113.69	110.66	107.94	112.79	114.19	111.26
113.64	116.21	113.67	120.34	112.82	113.66	116.96	119.03	121.9	114.47	116.64	112.38	113.71	115.46	116.25	120.02	113.06	117.34	117.16	116.67	122.3	121.73	110.91	113.61	115.85	115.3	117.35	113.58	115.14	112.57	115.58	115.43	115.42	111.09	117.51	114.5	119.05	112.69	119.54	116.06	118.28	120.89	117.09	113.46	119.01	112.89	119.9	110.6	112.76	115.35
103.61	96.482	92.183	102.8	103.81	101.5	101.9	98.389	101.57	103.38	100.06	100.53	99.981	98.14	100.54	100.67	98.882	99.001	104.43	96.509	99.404	101.25	100.48	103.37	100.68	100.14	96.792	99.945	97.964	103.22	99.752	99.499	100.04	94.943	101.66	99.019	101.16	97.891	104.1	98.622	101.73	101.57	95.759	104.39	97.354	101.24	101.59	100.29	103.41	106.35
112.67	108.33	106.56	112.76	111.8	109.52	109.89	115.74	110.32	110.01	113.5	108.62	110.99	109.19	115.09	109.96	115.21	108.71	111.96	111.15	111.84	114.39	114	116.06	116.48	108.58	111.93	109.96	109.66	112.91	110.79	111.53	112.89	109.85	111.89	110.82	106.97	110.41	110.78	108.42	109.81	116.31	109.13	113.93	107.96	111.15	108.94	110.47	113.13	112.11
105.3	112.3	112.78	110.88	111.43	111.74	110.06	113.01	108.15	115.04	111.5	109.63	111.41	115.2	110.27	109.2	106.53	110.85	110.18	109.57	111.92	113.93	117.55	111.04	113.89	111.15	110.91	112.9	111.98	107.31	109.64	111.47	109.37	110.27	109.92	107.63	109.55	108.47	105.1	109.39	112.24	109.52	110.6	113.76	110.82	112.72	110.91	113.63	110.78	109.62
117.31	121.86	116.99	118.21	113.38	118.27	118.76	118.35	118.25	114.28	121.15	119.84	119.74	120.2	116.07	117.64	120.25	119.4	121.82	120.55	121.59	119.4	117.82	120.11	118.91	124.98	121.36	115.77	120.98	118.42	118.1	115.22	117.84	122.42	115.39	111.54	111.86	115.69	119.12	116.03	116.68	113.14	116.51	120.31	118.61	114.82	113.46	117.46	118.45	113.8
103.04	106.46	110.24	111.1	107.86	105.58	105.47	110.27	108.13	100.01	105.75	106.03	104.51	106.23	105.29	103.33	106.1	107.17	100.5	105.78	108.49	108.68	106.52	106.82	106.62	106.59	107.14	103.2	101.92	101.48	105.83	109.78	107.68	107.41	108.15	103.61	105.46	101.57	104.59	103.63	105.15	103.74	106.31	109.93	106.22	104.4	106.25	108.47	106.14	103.51
106.77	106.3	102.81	109.71	106.79	106.42	103.86	102.82	101.95	107.24	108.18	112.56	106.34	111	102.88	109.34	107.04	107.72	109.5	107.94	106.05	100.85	103.15	102.23	105.74	100.72	102.33	103.15	107.03	106.01	106.76	107.09	103.84	107.63	104.6	104.54	104.69	105.23	107.84	107.78	108.43	104.95	105.26	104.92	106.42	109.26	103.63	107.35	104.89	106.5
102.26	104.29	100.76	104.99	108.64	102.03	103.68	103.29	101.39	104.19	104.87	106.48	104.8	102.35	104.66	105.45	104.38	104.58	106.45	103.08	97.799	104.61	107.86	104.47	105.06	107.29	102.66	104.4	107.67	101.64	107.92	101.82	104.77	104.41	104.24	102.33	105.73	104.43	108.21	103.31	104.16	107.94	101.08	105.33	104.53	104.73	104.6	104.24	103.1	101.28
101.18	99.244	99.401	96.603	93.861	99.405	100.91	93.437	100.6	98.649	100.99	102.94	100.64	101.64	100.57	99.749	96.087	104.2	101.19	102.33	101.95	101.58	102.26	101.91	102.08	101.75	100.55	99.425	101.88	96.469	100.59	101.51	98.194	101.37	97.344	99.916	98.862	102.01	99.996	99.705	102.32	100.82	98.153	97.072	101.17	100.59	97.777	100.31	100.51	101.94
107.68	105.01	108.78	109.93	105.57	108.37	108.96	105.36	106	105.06	105.9	100.25	107.93	106.89	106.01	104.93	103.12	108.91	104.53	102.11	105.41	109.1	104.93	102.8	102.87	105.73	108.9	108.81	106.98	97.07	99.759	104.3	106.61	99.13	105.22	102.81	105.18	108.16	102.42	107.63	108.94	107.57	107.06	103.26	107.58	108.67	103.34	104.67	107.75	104.86
114.34	115.53	112.81	106.48	113.6	111.17	113.29	108.92	115.01	114.66	115.82	111.42	116.54	113.17	113.29	111.48	113.26	106.26	113.96	114.48	117.16	115.36	112.16	115.83	118.15	115.49	110.12	114.75	107.69	112.09	111.1	112.1	114.28	116.14	111.22	110.79	111.39	115.49	112.78	111.7	112.41	112.27	114.35	114.56	113.75	114.64	113.8	111.83	114.43	116.05
111.25	113.58	110.44	110.45	121.58	109.09	106.37	112.81	112.16	111.88	113.03	110.34	116.41	108.88	109.19	110.62	114.03	108.86	110.61	113.89	115.41	110.09	110.55	111.14	114.6	110.47	111.18	109.62	113.93	114.16	110.17	111.77	109.7	107.89	113.54	113.31	111.79	111.78	112.4	113.53	109.78	109.33	113.07	112.18	111.46	115.13	109.64	114.26	106.59	109.2
115.03	111.65	113.08	111.28	106.44	115.02	107.78	111.65	114.28	113.19	113.59	112.83	109.48	114.72	109.3	106.09	109.78	110.04	112.56	108.43	107.38	111.39	106.55	110.48	115.57	113.07	113.31	113.72	114.47	113.38	113.28	112.29	109.98	110.23	114.52	115.66	114.04	115.91	109.91	113	109.66	110.65	116.68	113.57	113.82	113.71	114.14	111.71	111.64	111.67
112.51	115.27	113.97	114.34	117.56	117.26	120.69	118.08	118.38	119.79	117.62	116.66	115.98	120.36	120.06	112.15	118.01	114.77	115.88	119.72	115.89	115.65	117.93	116.7	116.9	116.34	118.54	113.45	113.59	114.2	114.33	116.96	112.48	118.93	118.35	115.13	115.82	115.75	114.35	116.09	119.83	118.3	114.58	118.83	114.93	114.23	117.7	117.74	120.21	117.71
105.65	109.6	107.84	104.18	107.82	105.36	103.69	108.81	105.65	107.95	102.17	104.77	108.13	103.48	102.73	111.03	105.34	104.47	102.09	109.23	105.97	105.58	106.73	105.53	107.66	106.96	107.5	108.04	101.83	112.41	103.45	112.54	107.04	102.43	109.73	110.17	105.83	110	107.43	106.32	107.37	107.77	105.72	103.67	107.71	108.11	107.64	109.3	110.42	108.43
110.06	112.92	114.75	111.54	112.51	111.89	111.41	118.54	109.47	113.67	116.48	112.58	111.89	111.91	111.78	116.17	112.99	110.03	114.99	113.13	112.52	110.67	110.63	112.13	113.28	110.15	112.36	110.85	108.89	113.01	112.08	114.59	111.2	115.09	111.61	115.86	114.47	112.36	110.53	108.92	114.72	116.09	113.74	108.72	111.28	112.8	111.3	111.04	109.38	112.05
106.96	100.55	101.38	105.12	105.9	107.84	102.07	100.8	108.97	102.43	106.81	103.69	107.27	101.86	103.65	109.67	108.23	103.85	103.19	107.52	103.7	104.49	107.29	104.49	106.32	103.28	107.31	106.78	102.57	105.05	107.01	107.51	108.63	107.54	106.07	106.4	101.34	107.93	102.99	102.87	104.09	108.41	107.17	108.61	106.49	108.03	106.72	110.72	103.9	106.22
103.72	104.33	108.28	102.59	102.03	108.23	106.77	104.76	101.9	104.16	110.07	102.98	103.07	106.24	107.72	101.5	104.58	105.89	103.88	107.42	109.84	102.49	106.91	106.02	104.27	103.35	105.77	105.81	103.41	104.75	104.79	102.8	107.87	104.55	103.23	105.93	102.35	103.22	106	106.18	102.99	104.79	105.57	103.39	103.52	102.91	106.23	103.61	108.38	106.32
107.37	109.75	109.82	103.16	109.15	103.23	103.99	105.33	109.9	104.71	106.05	107.07	105.83	106.87	104.64	103.67	108.99	108.37	111.39	109.34	108.56	102.3	107.73	102.59	103.15	107.71	106	107.18	105.55	110.07	114.37	105.78	103.74	109	104.82	112.15	106.65	106.52	108.25	103.22	109.39	106.19	104.06	107.85	103.65	101.77	106.21	107.06	106.96	99.109
102.8	96.563	104.61	99.926	99.911	101.21	101.3	102.78	102.28	99.659	100.99	103.42	100.57	102.46	106.17	98.825	105.07	101.51	100.61	99.909	97.466	98.68	100.75	103.06	101.71	101.38	95.655	99.212	97.356	101.96	99.906	103.16	104.15	100.52	101.51	102.48	102.66	100.97	102.51	102.08	100.54	105.63	102.41	100.89	100.78	100.41	98.117	104.51	100.17	101.14
115.98	118.4	116.78	114.46	116.53	120.3	118.76	114.38	113.44	117.9	117.71	117.38	116.53	116.22	118.5	117.29	117.32	120.37	118.04	121.49	121.87	118	119.87	121.3	122.06	114.47	118.98	115.17	119.96	111.25	114.73	122.63	115.9	118.47	115.63	123.18	121.26	116.71	114.13	114.6	119.66	119.68	116	115.93	116.08	114.98	121.24	117.49	111.41	110.2
103.93	110.37	106.37	109.49	107.72	108.02	104.61	104.55	103.74	108.44	102.69	102.4	103.73	103.24	107.51	103.44	107.83	102.67	107.78	103.7	103.09	106.04	106.6	105.09	110.06	103.24	99.39	107.37	108.43	102.45	101.88	104.89	101.31	101.44	103.28	102.16	106.44	105.61	105.22	101.18	106.66	107.04	105.67	98.936	105.51	108.91	103.99	108.2	105.82	103.43
108.78	106.19	111.6	109.62	107.72	113	104.23	114.13	109.43	109.98	110.36	107.45	113.48	108.99	111.05	107.36	110.91	112.39	113	111.92	108.54	110.41	109.14	111.4	114.67	114.85	113.97	114.73	106.73	109.08	115.01	112.41	106.09	112.37	110.12	110.53	111.19	106.51	114.51	111.96	111.09	109.42	109.79	109.06	110.78	110.2	109.83	108.95	113.76	110.17
107.21	106.94	106.84	102.58	106.03	106.7	105.65	106.46	107.66	106.31	106.79	108.32	111.48	105.68	105.54	106.44	103.68	107.53	103.63	106.59	107.03	106.42	107.46	106.98	104.12	106.85	106.76	102.99	103.28	105.67	109.57	111.89	108.08	105.59	105.87	105.6	104.33	106.78	102.5	104.72	105.92	109.27	106.85	107.87	110.11	104.09	104.93	113.1	110.52	101.8
108.78	107.64	110.43	108.68	109.66	110.36	112.03	114.1	116.5	112.22	110.19	110.34	109.86	112.21	108.48	110.46	109.31	110.66	112.59	110.38	113.02	114.03	115.16	109.7	112.32	113.01	108.58	111.48	111.65	108.68	113.49	113.92	113.76	108.25	107.96	110.31	110.59	108.2	112.01	114.04	109.83	110.23	108.76	113.33	111.61	113	115.03	111.76	113.46	108.49
105.8	111.54	108.49	110.6	111.91	111.06	106.74	105.79	107.5	109.07	104.88	103.36	110.35	105.35	101.61	106.11	107.16	106.74	108.4	109.98	101.12	107.31	108.73	111.04	104.07	106.16	104.07	103.1	106.22	108.86	103.46	110.59	107.98	109.85	108.45	105.45	104.08	108.58	108.62	106.09	103.47	108.12	106.85	106.92	105.98	104.23	112.21	106.26	103.07	111.04
112.06	118.11	114.51	114.11	112.18	111.38	111.41	107.4	114.56	111.99	112.32	114.9	117.05	110.53	109.78	115.73	115.68	106.09	119.67	108.55	113.53	115.28	114.03	106.85	112.42	115.49	109.57	113.15	110.66	115.76	116.6	111.54	109.13	109.21	117.16	113.8	113.24	110.61	109.25	114.08	111.52	111.63	110.62	118.31	114.91	116.38	114.18	113.95	113.5	112.34
104.33	107.53	105.26	103.36	106.39	103.01	107.7	106.2	112.59	107.21	101.95	105.87	104.69	103.66	102.16	103.27	108.32	104.92	104.56	105.42	106.48	102.35	103.57	106.95	102.93	102.77	108.01	105.71	104.29	104.8	106.93	107.52	104.9	105.55	104.05	102.53	100.93	107.89	102.42	108.64	104.51	109.88	108.26	107.42	106.29	107.02	107.14	106.24	104.2	107.69
101.62	103.44	110.85	108.04	105.88	110.84	106.26	106.6	107.39	108.89	101.86	104.97	111.23	109.86	103.82	108.37	108.5	108.23	109.35	107.27	106.66	107.51	106.62	102.55	106.91	106.6	105.66	107.36	108.2	110.84	104.63	110.13	107.76	107.43	108.48	104.12	108.96	104.68	111.24	107.63	105.4	102.92	107.24	107.82	109.71	105.75	107.58	109.75	106.09	106.3
109.92	100.38	112.36	104.39	111.41	105.7	111.47	107.27	106.08	107.93	100.32	103.5	101.92	103.55	103.92	101.55	108.9	105.18	106.91	106.4	103.61	109.08	104.4	106.19	105.55	105.94	109.47	105.99	101.94	106.2	108.91	110.27	106.56	108.8	107.97	102.54	105.36	106.97	103.95	103.26	101.73	104.49	100.19	108.16	101.9	107.14	103.69	106.58	104.82	103.83
108.64	110.84	115.76	110.37	110.15	114.78	110.28	117.87	108.92	113.72	109.59	112.08	113.63	114.91	111.72	111.63	111.5	113.08	110.81	111.89	114.09	112.42	110.39	111.5	108.42	112.97	113.47	111.87	108.86	109.45	108.9	108.99	114.41	113.13	108.36	110.02	112.35	107.63	113.79	113.44	110.6	116.01	114.56	108.89	115.22	112.49	113.86	111.94	111.6	109.64
108.13	102.22	107.63	103.71	107.26	112.05	103.31	105.7	106.8	106.43	105.59	106.12	107.89	108.01	110.24	107.33	105.12	105.77	104.38	105.78	108.7	104.39	103.85	106.88	102.86	105.95	108.79	105.64	103.14	106.31	107.46	102.44	110.5	104.84	104.76	107.62	107.7	107.31	104.72	105.17	101.91	107.9	104.79	106.5	109.09	109.6	110.35	105.84	103.3	109.39
108.49	110.34	108.26	106.57	104.9	107.12	108.92	110.52	102.13	103.37	108.32	109.81	102.7	105.67	100.62	104.02	106.86	104.86	104.43	107.37	107.67	106.32	107.94	102.3	107.71	106.63	108.91	106.64	109.13	102.91	108.24	107.44	107.81	107.69	107.38	107.59	103.12	99.506	104.51	107.46	108.97	112.06	103.28	100.37	108.37	103.77	107.34	108.2	107.33	103.02
107.08	105.29	103.2	106.34	108.69	106.69	107.79	106.98	102.51	107.53	108.57	104.61	100.9	104.15	108.4	105.62	105.83	104.03	105.68	107.37	103.75	104.19	108.44	104.81	107.03	104.7	102.54	103.8	110.55	109.27	104.46	108.84	106.5	108.74	103.43	108.31	105	108.32	108.33	104.84	106.36	107.42	111.35	105.82	108.18	106.18	105.16	107.57	104.55	108.57
108.04	110.47	118.72	109.56	112.54	106.78	110.33	117.63	108.44	110.65	111.59	114.14	113.97	114.11	107.36	117.73	111.32	111.99	109.37	108.65	107.66	109.33	108.03	114.22	115.18	115.88	113.68	113.05	109.72	110.43	112.95	112.58	109.57	107.26	111.82	112.7	115.64	107.89	113.25	108.96	104.61	113.69	108.46	115.84	110.27	112.69	109.22	109.26	112.4	113.92
108.14	114.46	112.64	109.97	119.53	106.71	111.14	107.02	114.14	110.93	110.42	116.94	109.96	113.32	110.95	112.39	111.58	111.81	116.59	111.6	114.76	110.26	109.61	109.71	111.26	110.74	113.57	114.03	112.13	114.89	110.06	112.38	110.27	110.48	114.8	113.14	114.96	114.79	114.47	112.81	113.49	110.87	115.69	114.25	108.7	106.79	110.06	112.97	114.65	109.42
110.18	111.02	112.08	106.92	113.34	113.31	107.87	111.88	112.02	110.85	111.02	107.69	108.77	113.48	113.38	108.19	114.97	112.19	115.36	111.52	111.71	113.94	109.08	112.14	114.51	107.13	108.7	115	111.79	110.73	110.51	111.97	110.67	112.44	112.53	113.36	115.1	112.7	113.14	119.88	108.38	108.36	110.27	110.05	108.48	113.52	114.71	115.71	113.4	109.14
117.88	118.61	117.89	116.67	112.68	117.72	117.81	115.14	114.79	116.18	116.71	116.33	120.17	111.47	118.2	120.62	117.95	122.25	115.32	121.42	120.28	119.35	122.35	121.49	113.16	120.25	120.09	119.95	119.89	119.59	119.96	117.77	117.89	118.55	115.47	115.11	120.79	119.29	115.98	117.71	118.01	118.56	115.94	123.1	123.3	115.93	118.69	118.07	118.38	113.37
113.16	112.04	112.31	113.33	110.8	108.84	109.63	109.13	109.29	110.06	111.32	113.2	117.75	117.52	107.04	109	113.83	113.49	112.3	108.66	108.94	110.8	117.56	113.66	113.69	109.6	108.38	108.34	112.12	110.05	114.95	107.9	113.21	115.89	114.69	111.22	109.19	115.48	110.01	113.4	111.15	109.7	112.73	110.31	110.76	113.44	114.25	114.29	113.26	109.5
111.66	112.09	112.89	110.75	112.08	108.83	113.98	106.76	108.55	111.79	113.9	106.11	111.95	108.92	113.27	116.87	112.85	113.71	113.83	115.97	110.77	112.48	111.58	110.36	108.49	107.61	109.58	115.86	111.18	114.43	110.08	110.18	109.48	110.37	114.18	115.36	109.88	108.84	113.39	112.44	112.07	111.49	111.99	107.58	112.21	109.02	113.07	110.13	112.32	112.68
110.49	109.79	107.75	111.77	112.39	109.8	112.67	108.25	116.06	112.35	109.62	110.21	117	108.28	109.62	114.12	109.03	105.4	111.75	110.76	106.92	107.64	109.05	112.28	108.2	107.87	105.44	110.51	111.77	111.88	112.05	108.98	114.83	113.52	110.62	110.89	109.62	110.67	112.88	115.44	109.2	110.91	116.12	108.11	107.08	112.28	114.64	115.46	115.1	111.83
102.01	102.18	104.36	105.5	108.15	104.73	103.09	104.08	106.11	107.86	103.14	102.51	106.44	105.17	105.5	107.98	103.49	101.37	108.7	104.84	107.55	103.73	108.21	100.09	105.78	105.1	104.13	102.93	107.6	104.83	107.28	108.36	102.96	102.44	104.17	106.4	102.99	105	104.93	108.73	106.3	107.16	106.89	105.66	104.66	105.24	103.08	102.76	107.96	108.68
102.38	108.43	105.76	101.81	105.72	106.3	102.32	105.57	104.13	103.91	108.51	104.86	102.41	103.51	103.84	106.9	103.72	105.15	108.65	110.18	100.21	106.94	106.05	105.32	105.12	102.31	101.23	106.08	104.82	103.87	106.71	111.36	106.92	103.06	101.62	103.64	106.54	100.72	104.6	104.83	106	104.51	105.73	105.17	103.76	103.81	105.25	105.37	108.45	106.55
115.35	109.63	111.23	112.34	108.35	115.26	113.43	110.27	109.99	112.58	115.56	112.28	115.17	119.71	112.13	110.59	110.69	111.2	114.76	113.19	109.28	112.62	108.53	113.98	115.02	113.78	112.27	110.38	112.77	111.11	116.32	112.79	112.16	113.08	113.16	111.6	106.29	112.3	107.14	111.75	115.5	110.19	110.97	115.53	114.74	115.36	110.77	109.01	113.91	109.19
107.03	106.3	110.06	109.02	110.33	107.86	109.22	108.93	106.51	113.71	111.55	108.92	108.74	109.1	112.25	112.58	107.3	110.94	110.06	109.31	107.03	106.05	103.86	113.2	107.4	106.08	112.2	108.64	109.77	110.53	109.32	105.6	112.14	111.27	111.55	110.7	108.55	111.45	111.22	112.35	105.76	107.71	110.17	110.58	109.47	106.64	113.07	110	113.15	108.02
107.67	111.04	105.52	106.93	105.42	106.7	106.43	99.869	109.23	102.34	107.95	108.37	106.2	107.62	107.95	105.68	102.83	104.97	110.97	107.08	105.04	102.99	105.38	106.8	103.77	108.22	104.95	106.46	104.68	110.89	107.73	105.07	106.51	104.14	105.79	102.1	110.76	107.09	106.39	102.39	105.14	106.62	107.75	110.49	105.2	105.51	101.56	108.72	106.15	106.86
112.82	109.93	116.28	110.41	113.21	114.38	114.45	112.86	113.59	114.45	110.6	112.97	114.5	109.28	115.05	115.81	109.66	112.13	110.47	109.03	113.73	112.5	111.35	111.54	113.31	114.33	107.03	108.72	112.23	107.17	111.29	112.54	116.22	112.69	114.06	111.98	112.07	112.79	110.24	106.06	109.78	112.01	108.96	115.25	108.5	112.17	111.25	109.77	109	113.7
105.91	105.81	100.99	100.92	105.15	101.65	103.6	107.04	102.11	102.51	105.27	102.91	105.11	106.56	105.14	105.45	105.23	102.02	107.74	104.4	108.41	106.48	104.17	101.14	104.58	106.07	104.3	102.25	102.1	102.95	104.64	105.79	105.54	103.51	103.93	106.49	107.04	104.53	106.76	104.8	105.33	100.64	107.21	105.3	107.15	109.31	107.11	101	102.37	101.61
108.09	114.11	113.33	111.32	111.15	112.95	117.56	115.39	118.16	108.39	109.89	114.51	115.16	114.69	107.82	118.35	112.55	113.34	116.62	118.06	113.85	115.18	113.83	114.29	113.06	113.41	112.16	111.44	110.36	111.99	109.12	113.62	112.88	117	115.74	111.29	106.23	113.22	115.55	113.06	113.77	107.52	111.93	108.13	106.18	114.8	118.01	111.11	113.31	114.49
107.6	106.82	108.96	106.06	109.58	107.12	107.74	108.85	105.77	107.29	113.06	105.13	109.32	105.21	107.04	104.8	101.94	106.34	103.61	107.06	105.12	102.38	107.01	109.43	103.81	106.02	102	105.74	109.22	104.26	108.36	105.05	105.73	106.02	101.42	104.58	105.53	102.07	108.47	106.34	107.57	106.5	105.97	108.65	106.21	106.06	104.81	101.87	99.295	104.41
109.41	105.11	110.75	105.16	109.65	107	105.89	107.93	104.5	105.4	103.94	104.12	103.47	110.02	103.45	103.84	106.24	108.04	106.17	107.04	106.52	102.1	101.09	103.59	107.38	101.15	105.89	103.7	105.58	104.99	109.08	108.7	103.19	108.41	104.28	101.54	103.81	105.37	107.21	106.22	100.28	100.42	105.64	108.27	104.82	104.98	107.26	105.83	108.19	106.74
109.03	109.05	99.227	106.31	108.52	107.44	108.2	109.88	107.69	106.24	104.97	110.32	103.39	107.04	103.91	105.78	104.93	105.81	104.9	108.66	101.82	107.95	101.22	109.02	106.52	107.06	104.76	101.85	104.91	105.64	106.83	106.69	108.88	107.03	104.84	102.23	104.32	99.942	106.83	107.03	107.23	105.85	108.94	107.85	107.06	102.87	109.43	106.28	104.84	106.95
105.54	108.52	106.64	106.51	105.73	112.58	104.32	104.53	108.09	104.88	108.75	106.1	108.64	104.07	107.04	106.18	107.17	111	112.28	108.62	106.58	105.6	105.91	106.97	104.4	110.85	105.98	105.75	104.55	106.76	102.87	106.05	103.03	106.03	110.09	111.38	108.56	106.59	109.75	110.11	107.95	107.91	107.79	106.53	107.23	107.63	110.49	105.61	105.48	108.16
104.56	109.67	99.985	105.75	107.5	107.49	109	107.58	104.65	103.53	104.7	106.48	108.31	105.84	105.21	106.92	105.62	108.39	110.16	104.84	107.32	106.54	104.99	105.55	103.7	106.48	102.8	107.55	106.4	108.2	103.86	106.47	103.5	107.51	103.51	107.6	108.04	109.87	107.66	107.22	108.64	101.98	108.17	111.44	109.03	103.98	106.87	107.78	110.78	108.25
113.1	105.78	110.37	110.42	114.6	109.41	111.98	109.02	111.56	111.43	105.21	109.7	112.05	108.22	110.88	110.23	112.49	106.77	108.68	105.88	107.73	113.47	108.2	108.43	108.49	107.67	105.48	108.89	110.26	110.89	110.25	109.06	111.95	108.95	110.18	114.61	111.43	108.35	112.52	107.67	111.99	111.74	110.28	109.61	108.17	111.25	105.45	106.83	110.58	108.49
115.51	108.65	108.9	110.39	111.65	112.7	111.38	113.41	112.29	110.39	111.14	114.89	112.87	117.74	110.19	113.34	115.37	114.34	114.92	114.49	108.36	106.73	108.13	110.85	112.32	110.44	109.66	110.69	113.45	107.94	113.8	109.18	108.92	111.57	115.19	112.75	114.34	110.98	115.88	110.26	112.47	112.11	114.46	108.64	107.64	114.96	114.27	113.23	109	106.93
103.32	102.76	104.93	100.97	104.85	100.62	107.01	104.33	103.61	104.96	106.22	103.4	101.96	106.74	105.61	105.87	106.23	104.18	103.24	104.49	103.41	104.45	101.56	103.59	103.73	106.71	105.7	104.75	99.739	104.19	101.79	100.78	106.28	97.978	100.94	106.17	101.2	107.87	102.04	104.41	106.98	106.33	102.15	107.95	103.7	107.07	106.96	104.06	99.758	101.22
111.27	109.26	109.13	108.73	106.48	107.73	108.61	110.06	115.16	106.87	111.52	109.14	111.56	110.9	106.1	112.3	110.51	109.64	109.68	109.8	109.58	107.21	107.89	107.37	107.24	110.28	110.37	109.48	111.49	112.44	111.61	108.51	110.81	111.11	113.03	107.23	112.75	111.02	108.57	114.05	114.17	111.81	111.7	114.36	113.79	108.35	115.56	117.36	113.37	107.69
99.09	97.538	102.22	101.79	94.843	102.51	99.707	106.8	103.15	97.156	102.44	99.634	102.76	100.72	102.83	99.672	100.46	99.025	97.421	98.683	102.44	97.472	102.94	100.21	102.85	99.378	100.6	101.58	95.758	102.07	102.23	104.84	96.888	96.399	100.61	103.64	101.75	100.24	102.88	100.93	100.35	100.38	96.77	99.264	99.403	100.39	101.07	97.866	99.344	95.052
110.81	110.71	115.63	109.44	112.55	106.13	112.85	109.36	112.39	112.36	115.88	112.58	107.74	112.53	114.62	111.96	115.58	104.27	108.93	113.69	109.43	116.49	109.56	113.05	110.04	112.5	112.69	112.5	105.68	112.84	112.58	113.03	112.15	112.3	109.44	107.76	115.18	109.61	112.79	111.36	114.5	111.02	112.71	113.3	107.32	114.12	112.41	115.19	110.09	113.96
110.72	114.09	114.36	112.85	112.12	111.35	114.61	111.15	107.8	111.07	113.9	111.66	111.69	115.94	109.56	114.14	113.53	112.14	111.92	110.46	114.2	110.65	116.9	109.57	116.42	116.86	109.75	107.54	114.52	113.04	116.17	111.18	116	108.35	111.64	113.47	110.73	110.45	111.57	114.43	109.26	111.38	111.25	111.41	108.31	116.67	115.88	111.74	108.75	109.22
107.26	104.52	102.29	104.89	102.97	108.25	100.79	102.87	104.58	106.9	106.56	107.07	110.13	104.96	104.92	106.07	104.88	101.5	104.74	110.09	105.38	103.33	105.66	102.93	104.93	109.49	104.08	101.82	104.59	104.52	107.38	106.18	104.4	105.48	98.997	105.79	103.81	104.16	106.77	112.28	105.89	108.72	103.19	107.44	104.7	102.08	102.85	108.27	104.34	103.72
118.43	117.36	118.48	116.82	115.48	115.95	116.15	117.45	117.04	119.46	117.73	114.53	114.73	115.39	117.5	119.4	118.25	116.33	118.54	112.69	119.71	118.07	117.9	114.43	113.93	118.01	116.32	121.11	121.51	118.6	117.64	116.9	114.73	116.37	115.78	116.15	117.49	116.88	118.46	115.72	120.92	119.5	115.11	121.01	119.47	120.82	118.68	116.25	118.35	120.1
100.11	99.41	106.97	101.15	101.48	100.95	101.16	103.14	97.558	101.35	99.748	101.09	99.906	106.25	101.58	102.65	98.902	97.931	100.25	99.536	102.96	100.48	104.13	98.115	105.1	102.48	103.84	104.62	100.49	101.84	102.29	100.31	98.94	107.67	103.89	98.882	103.29	98.621	97.549	101.67	97.427	100.22	96.828	102.41	99.386	100.6	101.15	98.017	99.098	100.93
108.52	113.53	109.87	114.16	106.31	112.68	112.93	118.08	108.69	112.29	110.41	108.21	112.5	109.58	111.15	112.63	115.04	113.08	114.7	111.75	112.03	112.22	110.62	111.58	111.62	111.92	110.99	114.57	114.61	107.42	109.11	109.09	107.48	110.43	111.54	113.31	114.09	112.91	111.12	112.74	109.19	114	109.61	111.54	114.59	110.76	109.94	109.7	111.15	110.51
113.28	109.32	113.04	107.91	114.12	109.83	113.65	108.55	110.85	113.22	113.6	113.93	109.37	112.33	109.98	108.65	111.36	111.51	110.96	110.2	113.95	111.36	106.06	108.82	111.39	108.96	105.12	113.85	110.74	116.53	110.58	117.63	114.64	110.89	109.83	109.69	106.97	110.29	113.17	114.97	111.9	109.05	112.77	112.03	106.86	111.3	109.38	111.43	112.21	112.93
103.83	102.36	109.42	101.98	100.54	104.29	101.02	105.93	102.01	102.28	108.55	105.61	106.24	109.48	105.33	107.1	107.86	104.97	103.58	106.8	101.8	102.32	103.01	103.16	107.67	111.39	103.94	103.3	102.62	108.37	104.94	106.28	103.71	104.98	107.02	101.99	101.66	101.2	104.06	100.94	105.59	106.45	99.532	105.81	103.62	106.23	104.33	105.9	102.9	102.66
111.73	103.19	107.13	107.1	102.98	103.02	106.99	108.39	103.64	103.48	107.59	108.02	110.04	106.42	102.03	103.46	106.42	105.81	106.9	104.83	107.59	103.6	108.6	103.46	104.42	103.63	105.61	99.586	108.17	106.01	107.33	111.68	112.94	105.15	110.55	98.846	108.76	106.83	108.13	105.69	106.81	106.58	104.75	108.02	108.13	110.08	108.37	102.7	107.72	106.04
106.11	103.42	104.4	103.55	105.08	108.38	106.06	107.77	101.9	102.75	102.94	101.88	104.29	104.79	103.29	107.14	108.85	106.54	102.64	104.56	107.39	104.66	99.624	101.71	105.8	105.58	106.17	107.94	101.68	107.01	105.55	104.65	101.3	104.27	107.07	102.33	105.33	103.68	109.12	107.05	108.12	108.31	104.56	103.64	105.33	109.67	101.65	101.52	106.12	107.72
112.8	109.22	111.47	112.54	108.56	112.23	110.56	106.34	110.05	110.19	116.39	110.01	108.57	106.1	112.02	109.95	108.13	112.38	108.6	107.35	113.98	111.74	107.91	112.93	110.19	112.71	106.14	111.48	111.43	113.17	105.9	110.61	106.74	109.56	112.62	109.61	110.89	107.58	113.9	107.96	108.76	103.38	107	110.12	108.79	109.81	110.25	110.29	109.13	112.42
105.72	104.73	106.42	103.37	105.6	103.16	107.64	106.35	103.32	109	105.95	104.56	104.84	107.34	105.09	104.64	105.42	102.76	104.53	101	100.26	109.76	101.92	103.47	107.36	104.03	102.06	106.11	106.98	107.36	104.42	107.22	103.16	102.23	99.403	108.99	104.95	106.51	106.46	107.91	101.23	102.42	101.92	109.69	107.57	100.02	101.53	106.09	108.44	102.38
106.8	108.77	102.78	109.09	108.78	106.63	105.9	103.55	107.45	107.57	105.69	107.5	106.02	106.12	112.65	105.38	110.67	106.01	104.79	110.4	105.84	113.08	109.21	106.41	105.81	102.83	110.06	103.41	108.9	106.61	106.74	105.74	105.48	107.66	114.25	105.87	103.01	109.76	106.42	108.79	110.69	110	106.46	109.44	107.44	103.88	103.75	107.24	107.85	104.14
102.69	111.11	107.32	113.89	111.65	114.62	109.99	110.57	112.51	107.17	105.74	110.76	112.17	108.37	112.87	114.09	112.01	108.86	104.13	111.76	113.78	110.55	109.79	111.98	110.43	109.81	106.93	114.45	110.22	110.78	109.83	108.19	107.18	110.04	112.01	107.34	110.37	110.47	108.15	108.02	111.91	108.99	112.52	106.3	114.45	110.93	108.48	108.19	115.2	111.01
110.44	108.05	107.93	111.69	115.49	108.7	111.99	112.72	112.11	110.25	111.06	115.85	111.45	108.62	110.33	109.75	105.55	112.59	111.55	112.38	110.92	111.28	108.41	108.75	110.23	114	114.27	109.72	109.3	108.44	110.67	110.85	112.76	111.28	112.6	107.92	110.33	111.5	112.94	112.36	111.08	111.82	109.56	110.81	109.97	111.85	109.67	109.3	110.5	111.33
104.54	108.45	103.43	111.24	107.49	102.67	103.82	105.16	102.17	110.5	107.39	106.31	110.69	106.69	109.15	102.9	106.3	104.58	106.2	105.16	108.16	105.89	108.91	106.77	106.83	102.37	109.14	105.07	112.13	104.91	105.32	102.9	105.43	108.43	100.47	105.84	102.8	109.75	108.53	105.26	105.55	104.64	107.93	102.77	104.18	108.58	103.91	107.09	107.09	104.87
101.22	100.49	101.25	97.853	101.25	104.79	105.7	100.62	100.14	99.258	102.42	101.29	101.89	104.5	98.745	101.22	100.73	99.341	99.376	97.934	97.722	101.68	104.59	101.27	98.532	103.13	100.4	98.615	102.9	106.9	101.71	102.35	102.66	99.044	104.79	100.12	103.15	101.6	99.08	100.36	99.165	104.39	98.544	99.133	103.59	97.247	100.24	100.86	106	104.34
108.4	106.21	110.32	116.23	111.75	110.92	109.58	113.97	106.53	112.99	111.59	109.43	108.85	108.31	112.93	107.13	113.22	109.58	107.17	103.3	113.26	110.12	115.37	111.65	111.68	111.9	109.34	109.43	107.48	114.38	111.77	114.16	103.87	109.41	110.4	111.66	105.81	112.26	105.82	106.01	112.87	110.57	114.71	109.68	108.23	110.82	111.28	113.63	111.11	112.99
113.02	108.01	104.74	111.13	111.04	109.86	108.62	109.66	110.56	111.2	113.56	114.06	104.88	104.93	114.73	112.05	111.28	106.5	109.13	110.85	112.61	110.77	112.31	109.48	106.87	107.54	112.07	113.7	107.69	111.16	108.03	111.56	110.86	112.48	111.68	110.61	105	107.26	112.25	112.42	110.34	110.92	107.58	107.56	106.15	105.21	109.54	108.95	110.77	109.84
113.58	117.41	110.43	111.06	114.96	106.52	110.96	117.43	116.83	119.3	109.21	116.1	116.76	109.74	108.9	114.46	115.07	110.88	117.35	115.22	107.29	114.64	115.17	111.96	113.45	119.74	113.3	108.82	109.61	112.96	111.03	111.88	111.06	116.59	115.78	115.86	111.89	112.91	115.98	114.63	114.42	114.19	109.9	110.69	111.61	107.82	115.12	108.6	110.48	114
112.79	115.57	112.69	109.16	108.08	110.29	108.12	110.52	108.94	110.73	113.34	117.19	113.84	109.48	117.49	109.16	109.59	109.42	113.88	110.02	111.5	114.98	116.71	111.13	110.01	110.04	112.32	109.23	109.14	109.26	110.46	108.28	109.91	109.76	113.45	113.58	111.48	113.96	109.32	107.79	110.65	114.05	108.94	114.52	113.75	113.26	107.84	114.39	109.45	111.5
107.37	103.01	107.46	101.37	101.05	100.45	101.75	102.29	104.27	104.83	103.18	105.74	106.2	101.84	102.37	107.73	106.82	105.17	109.58	110.32	101.19	104.36	103.73	106.59	107.51	99.243	105.67	104.06	104.89	104.32	108.81	108.42	106.15	110.3	103.99	105.7	111.38	107.26	101.54	105.97	102	102.68	106.12	102.93	109.81	103.34	107.65	106.94	107.65	104.38
108.99	111.55	103.74	103.03	107.1	104.72	107.22	111.58	109.21	108.46	110.23	104.33	105.64	108.36	106.1	104.08	108.37	102.82	102.07	104.56	105.42	99.909	109.51	110.13	108.34	100.76	107.55	108.46	107.96	106.88	107.75	107.22	107.27	104.93	111.94	102.91	106.33	105.98	108.45	106.29	106.04	108.29	105.32	106.33	103.5	105.25	101.91	102.33	104.77	107.39
104.71	106.28	105.27	106.22	105.22	106.7	100.49	110.66	104.17	104.83	109.64	105.35	104.69	109.68	105.09	105.03	105.75	102.64	105.37	106.51	109.22	104.8	103.13	108.17	104.58	102.51	105.9	106.7	106.96	107.07	104.07	108.36	106.94	100.99	106.7	105.15	106.91	105.53	107.96	107.68	105.65	108.34	103.05	110.7	106.65	104.73	102.99	108.27	111.05	106.03
104.89	105.77	106.33	107.45	103.66	107.5	103.02	102.62	105.19	106.56	106.55	107.22	101.67	108.31	106.78	104.48	104.02	109.21	103.81	109.36	109.37	105.64	106.59	107.09	108.54	105.73	100.2	102.51	108.65	106.04	101.81	107.63	106.6	103.74	104.98	104.47	103.77	109.06	105.89	105.02	109.95	103.66	109.85	107.15	110.22	112.09	102.87	102.17	103.78	103.99
102.99	111.15	101.98	100.45	106.16	102.96	106.94	107.01	104.16	107.2	104.38	104.19	106.48	104.52	106.04	101.87	109.47	103.45	105.01	104.22	104.91	104.57	98.071	103.81	102.16	103.66	107.92	105.83	100.43	98.809	104.23	107.19	101.99	100.16	107.23	109.81	100.73	104.47	107.73	105.53	106.79	100.24	104.13	105.79	105.49	107.56	109.23	105.04	110.2	107
106.42	101.47	105.6	101.43	107.85	106.59	107.11	103.59	101.13	108.23	104.59	104.81	104.87	101.87	106.39	106.59	108.21	105.71	100.83	106.84	107.57	103.14	108.1	100.64	105.94	106.33	101.22	110.83	115.68	106.5	102.58	105.13	106.15	103.59	109.61	106.49	101.14	103.31	107.64	104.96	105.32	103.35	107.19	102.32	104.73	109	103.77	104.54	104.2	105.27
114.07	113.49	111.18	117.57	114.15	113.11	114.47	112.89	105.39	118	108.79	113.9	115.96	113.5	114.66	110.7	116.02	114.66	111.23	112	116.31	112.64	113.81	114.61	113.31	113.24	108.22	117.66	110.53	113.54	113.08	113.52	109.45	110.82	114.26	113.48	113.51	109.47	112.04	112.78	116.93	112.46	115.21	116.37	114.3	113.03	115.03	112.92	113.61	113.22
113.95	113.81	115.4	108.32	111.9	112.39	109.59	113.38	110.51	107.17	110.73	114.75	111.66	112.41	113.2	114.39	112.13	113.49	118.54	112.8	112.91	117.86	112.25	114.01	115.09	110.27	108.89	110.27	112.17	109.46	112.07	113.13	111.14	109.26	112.33	111.69	113.82	111.65	111.01	111.07	109.58	111.31	110.34	110.16	112.79	110.52	114	112.48	110.99	112.26
105.55	108.34	104.57	103.64	108.46	103.69	106.56	104.36	100.58	100.22	106.37	104.35	104.31	105.52	103.09	105.95	97.738	107.16	104.26	104.81	103.48	103.76	101.07	102.95	104.98	100.29	108.03	105.62	102.32	102.71	101.44	101.09	103.19	99.776	104.65	107.76	102.5	104.9	103.9	103.96	106.14	98.798	104.67	107.03	105.61	98.251	103.37	108.25	103.82	105.34
105.68	100.98	107.09	104.61	106.21	104.34	102.13	104.42	103.3	105.55	106.76	104.19	102.84	102.41	106.52	106.29	102.69	107.5	108.09	102.57	105.64	99.687	105.47	105.53	101.75	103.22	103.95	103.25	101.05	106.32	100.2	105.6	101.15	103.61	104.72	99.621	107.71	106.36	99.172	101.87	102.86	102.04	110.64	103.7	106.45	102.85	102.28	102.61	104.42	103.86
111.15	105.72	110.92	109.49	110.68	107.92	112.92	115.08	111.84	107.16	112.12	111.31	109.11	114.51	113.52	108.13	109.28	109.33	110.32	108.54	113.13	112.38	112.28	112.05	110.94	112.21	108.45	108.8	113.53	114.46	110.91	108.29	113.1	108.91	110.56	111.44	113.93	107.21	112.56	110.75	109.37	110.41	115.35	111.18	111.18	112.59	106.39	115.95	109.83	112.87
99.773	99.264	103.11	98.499	99.774	98.184	94.349	101.61	98.298	98.32	101.84	98.31	98.091	100.28	101.33	99.715	100.71	106.05	99.766	98.253	100.07	100.13	100.4	99.861	99.941	96.555	99.324	104.86	104.16	101	102.23	98.89	98.636	98.997	100.43	101.26	96.448	97.028	99.029	100.8	96.332	97.518	98.901	98.353	95.127	99.076	102.29	100.32	98.599	99.689
104.07	94.343	101.83	101.58	104.44	103.18	101.12	97.865	99.502	94.519	98.108	99.355	101.66	101	98.329	97.875	103.01	100.38	104.3	98.157	102.65	99.09	101.06	96.568	100.36	100.72	101.51	101.48	105.41	99.636	99.897	98.438	98.785	101.92	97.306	97.779	102.58	98.42	98.713	98.008	100.13	99.656	98.077	98.351	98.199	97.654	94.382	98.155	96.122	99.954
101.7	106.46	102.61	113.46	111.49	109.8	104.81	108.09	109.66	107.46	99.778	103.1	111.02	101.3	102.68	105.26	108.61	105.89	106.35	108.55	103.15	102.06	101.95	105.97	109.61	104.27	105.12	100.97	106.3	107.5	103.35	104.85	108.37	105.66	104.38	106.49	107.22	101.45	106.86	104.11	107.96	106.69	108.42	105.07	106.34	108.6	104.01	109	104.7	106.03
109.17	102.44	103.76	100.82	105.76	105.55	104.25	109.16	103.9	106.52	103.23	102.19	106.04	107.25	100.63	107.16	100.92	103.42	104.15	103.87	105.8	99.37	104.39	100.67	104.75	110.69	103.74	106.15	102.96	104.37	104.16	102.76	104.07	104.63	103.77	110.32	101.78	104.87	104.43	101.62	103.94	103.21	103.54	105.76	103.74	103.26	104.31	106.98	106.38	103.51
105.72	107.56	106.6	103.06	104.92	102.43	104.07	106.86	101.72	108.49	105.3	106.32	109.29	109.48	106.14	104.75	106.3	105.53	101.61	105.28	107.28	101.9	100.9	106.03	105.62	103.97	103.96	104.05	103.64	106.97	107.06	106	105.73	106.24	102.99	103.52	106.76	105.08	109.8	103.43	107.43	109.31	105.53	105.76	105.78	104.95	107.52	105.32	99.951	108.54
101.04	102.59	97.844	104.31	98.271	98.207	104.26	100.78	97.813	100.87	98.746	98.367	99.011	101.45	103.47	97.23	98.888	100.2	99.987	104.62	99.357	102.84	97.676	103.06	101.98	102.54	101.26	103.35	102.13	103.4	99.616	97.216	99.899	97.822	99.549	97.139	99.123	105.99	99.952	97.127	95.209	100.3	105.12	103.44	100.41	104.16	101.65	103.27	103.6	96.303
97.416	96.334	104.41	100.27	97.646	99.441	103.23	102.73	98.818	99.41	101.35	101.04	98.889	99.729	101.73	99.342	99.711	102.62	100.89	103.8	98.521	96.354	100.97	100.63	100.92	98.811	101.27	100.92	95.197	102.7	101.91	101.02	98.698	99.419	98.154	101.23	96.232	98.395	100.38	103.06	101.03	95.879	97.723	105.52	94.545	101.2	100.54	95.475	94.603	99.851
106.5	106.18	109.61	107.78	102.79	105.54	107.01	103.4	106.34	104.33	107.07	105.54	104.13	104.67	105.77	108.46	101.48	104.08	100.23	110.28	107.97	107.95	107.84	105.21	104.99	106.36	105.6	103.93	111.43	105.8	106.5	109.55	107.58	109.63	101.38	103.52	106.15	110.43	103.24	99.774	109.73	104.58	110.07	109.55	103.32	105.79	104.33	103.17	104.55	102.41
115.15	111.15	111.11	110.59	112.49	111.48	110.01	108.92	115.87	116.58	114.59	107.81	113.52	111.18	111.31	109.15	108.08	112.49	109.9	112.31	113.31	114.87	112.93	113.68	114.32	108.26	113.76	108.58	112.63	112.21	111.85	109.16	109.46	114.2	112.81	112.56	111.1	115.55	110.6	106.08	107.93	111.9	113.51	108.39	111.42	116.16	108.9	112.86	110.78	114.33
112.02	103.94	109.88	105.48	108.17	106.45	105.03	108.64	105.36	95.946	104.39	106.34	105	106.24	106.96	103.14	100.46	105.34	112.19	104.72	108.88	103.21	101.97	107.61	108.17	101.94	105.16	107.05	106.9	108.95	109.06	108.59	98.741	107.62	109.49	108.27	110.06	107.48	107.19	106.05	107.21	105.51	98.029	106.45	106.8	102.27	102.02	103.82	101.5	107.41
106.28	111.43	113.76	111.37	111.21	114.38	110.76	110.85	112.49	110.44	113.52	116.96	107.36	105.98	112.7	112.73	108.69	113.9	109.7	110.9	111.43	112.93	109.61	112.51	110.95	108.48	114.42	114.31	109.45	108.76	113.57	111.28	113.09	113.86	110.86	114.65	110.96	112.85	113.4	112.58	107.94	111.82	110.46	108.3	112.28	109.88	114.33	109.01	111.2	113.96
100.4	99.439	99.772	97.952	103.41	99.402	104.07	107.24	98.771	94.235	98.529	99.716	100.56	98.209	101.84	96.091	101.03	101.65	98.81	100.98	101.03	100.87	99.63	101.03	97.897	97.441	98.688	98.368	98.134	100.12	95.484	100.74	98.175	102.65	98.121	98.124	100.15	96.552	104.3	101.59	102.54	100.42	95.552	97.996	102.33	102.24	98.104	101.16	98.039	101.09
103.92	107.07	103.81	104.87	104.81	108.31	100.64	107.65	112.71	105.56	105.76	105.94	107.19	105.3	107.66	104.02	104.01	107.17	103.62	107.59	105.18	104.01	107.96	105.16	106.59	107.38	109.45	105.86	109.89	103.33	108.22	101.77	108.76	105.63	107.7	108.42	108.21	103.47	104.16	106.14	107.15	104.05	104.07	106.45	105.37	109.14	103.09	106.33	106.68	108.65
106.69	103.66	106.29	103.77	104.66	106.34	101.06	102.97	105.74	106.21	109.57	101.51	102.48	110.59	106.61	107.3	104.43	102.16	107.49	103.08	109.59	110.53	108.98	104.01	105.59	100.35	104.13	107.15	104.66	106.73	105.85	107.63	107.2	101.1	110.32	107.74	103.64	112.55	108.35	105.8	106.63	106.26	106.63	103.57	105.82	106.97	109.39	106.71	105.95	108.51
106.01	104.42	100.35	106.96	108.95	100.29	103.14	109.25	102.87	104.57	105.66	106.39	104.44	100.29	107.97	105.3	106.93	108.01	108.09	103.54	105.43	104.95	108.18	99.983	104.46	102.49	107.71	106.17	107.51	100.86	107.28	105.46	103.84	100.78	105.3	106.85	107.3	106.01	108.15	106.84	102.24	109.08	102.78	102.72	106.36	104.61	102.4	102.34	107.24	107.21
108.18	106.4	105.05	103.58	108.11	106.73	104.4	105.74	108.54	107.67	103.32	107.26	104.84	107.28	108.84	107.09	106.11	107.27	106.79	106.72	105.23	108.06	109.42	104.66	107.24	108.68	106.4	105.56	111.18	104.53	105.8	107.3	109.78	105.8	106.84	104.63	106.24	106.74	104.72	111.12	107.94	103.98	107.27	104.2	107.51	106.87	108.84	104.59	110.47	106.8
105.38	109.26	100.03	102.74	104.23	106.44	106.83	107.18	104.14	99.135	104.61	104.73	106.25	103.07	103.59	107.51	100.53	102.82	102.67	100.14	102.51	105.13	104.81	112.82	104.05	104.87	108.68	104.42	105.28	103.31	107.06	105.79	106.55	110.68	106.12	106.73	106.91	108.09	105.58	110.37	104.11	103.33	105.63	106.61	102.17	102.32	104.37	104.68	99.269	104.58
97.665	100.02	103.31	96.314	99.777	100.63	95.712	98.989	99.027	100.09	102.83	103.27	98.961	103.57	98.526	100.31	97.721	95.897	102.3	98.819	101.11	100.34	98.618	94.029	98.213	100.04	98.463	93.448	97.256	100.75	103.79	101.22	101.89	97.258	102.71	100.26	101.15	106.52	103.12	98.575	98.723	97.626	96.513	104.95	101.4	99.32	100.87	100.83	98.043	94.963
110.02	104.23	103.58	105.88	103.44	104.43	103.2	102.64	110.83	107.26	101.19	110.52	100.64	106.08	105.87	106.17	109.78	106.92	101.19	106.91	107.66	105.42	104.68	105.99	105.24	107.25	103.18	108.13	103.3	104.01	104.34	104.4	105.21	104	100.56	105.16	105.01	105.13	108.59	104.19	105.15	108.69	102.02	103.32	106.92	105.02	106.25	104.35	108.48	107.71
105.08	102.91	102.87	103.24	107.58	103.82	102.71	109.31	104.99	108.77	104.14	103.52	105.51	105.81	103.87	106.49	100.24	102.35	103.16	110.49	102.81	101.27	101.81	103.26	106.98	104.32	103.85	106.76	103.37	105.93	105.76	101.99	106.1	102.54	104.5	102.66	105.15	105.02	100.75	104.11	106.03	110.99	107.78	102.41	104	106.94	103.19	105.19	104.5	106.76
104.76	104.86	106.34	105.81	98.744	103.22	104.02	104.45	97.76	100.24	106.52	106.11	102.96	106.26	104.91	107.53	101.15	104.11	101.04	104.69	111.11	103.46	101.73	107.64	107.34	106.63	104.29	98.769	109.44	105.63	100.78	106.3	102.05	102.32	101.74	103.39	106.52	104.25	105.22	102.46	105.85	103.58	98.755	106.27	105.41	104.11	108.9	106.78	102.46	103.32
106.27	105.78	105.18	106.13	102.91	106.4	108.65	107.77	107.11	107.35	107.08	107.57	106.37	105.59	107.77	105.98	106.81	112.2	104.25	106.24	106.55	106.22	103.71	107.89	103.12	106.64	107.38	105.2	105.11	104.68	100.93	105.33	104.59	101.19	106.33	107.64	110.74	105.14	108.21	105.37	108.02	104.39	105.56	112.72	107.24	105.42	106.52	108.81	105.36	100.71
104.28	104.12	106.54	102.29	106.74	101.18	107.38	102.39	105.95	108.89	103.36	104.44	101.57	104.26	105.35	108.86	108.79	102.75	106.48	102.08	106.7	103.98	104.24	105.28	105.75	106.45	104.46	103.4	104.97	102.26	104.95	106.69	101.76	106	108.81	101.08	104.83	102.49	102.74	104.16	107.28	104.08	105.37	103.18	101.8	106.46	103.9	104.97	108	102.36
122.2	117.62	117.48	118.79	119.12	118.66	114.86	119.73	112.63	119.87	112.48	116.41	119.87	119.88	115.8	117.97	114.68	117.02	116.88	113.69	115.73	115.24	115.31	115.84	115.91	120.88	112.48	118.39	114.26	113.08	123.57	120.17	114.05	120.5	124.55	116.84	120.3	118.44	119.02	119.71	117.43	116.28	119.82	115.09	117.49	116.62	117.37	116.74	111.2	116.53
111.92	112.75	111.58	114.56	110.73	110.81	113.18	114.28	116.42	109.01	110.03	112.53	113.02	109.04	113.82	113.19	111.29	112.47	112.89	115.14	114.33	111.1	110.39	112.45	109.16	109.02	112.58	112.29	112.39	110.51	115.99	112.11	111.85	111.61	108.31	113.55	112.56	107.45	117.25	112.09	115.06	114.05	113	109.28	105.94	108.26	112.63	108.07	113.43	112.8
108.28	106.05	107.48	106.57	107.83	99.985	109.33	106.33	107.96	106.57	106.85	104.14	105.04	104.03	108.48	104.23	101.94	104.87	104.56	100.51	105.79	104.49	108.27	102.65	108.05	106.92	102.62	102.14	106.68	106.46	102.46	105.47	108.78	107.02	108.56	109.07	105.15	103.64	104.06	104.51	105.73	109.64	104.4	105.3	102.49	101.82	108.53	101.72	101.48	105.73
110.53	111.21	110.6	119.6	112.3	112.45	111.19	107.19	114.25	113.17	109.49	108.63	112.65	108.55	110.02	112.76	112.88	109.93	112.18	108.03	111.24	108.46	114.31	111.18	111.97	107.19	112.41	113.2	112.15	104.79	108.79	113.52	114.78	113.8	111.88	110.58	109.34	108.42	110.98	109.65	111.9	108.83	108.35	108.66	108.38	105.88	112.92	109.49	114.53	112.54
102.68	105.5	103.3	106.32	106.3	101.71	100.87	103.72	108.23	105.17	105.47	105.32	105.25	107.81	104.84	100.52	102.72	105.33	108.24	99.883	100.91	102.1	105.69	103.58	106.31	99.489	104.02	100.12	101.97	103.96	106.46	102.18	104.06	105.61	104.18	105.53	107.07	102.57	103.22	102.08	105.42	101.82	103.61	105.3	104.29	102.13	101.43	104.4	100.92	106.01
109.59	111.59	107.95	105.6	104.07	106.87	106.2	105.51	109.97	101.48	110.09	107.13	107.44	103.21	106.06	110.15	106.26	103.66	104.84	103.37	110.56	108.52	105	102.73	103.64	103.9	104.82	103.91	104.65	103.06	107.33	106.05	104.35	104.69	107.8	109.56	108.04	108.48	106.87	106.38	108.98	106.51	106.85	110.83	105.76	107.02	104.3	107.14	104.46	104.88
110.13	107.9	106.08	105.54	103.81	104.82	106.1	105.68	101.74	105.7	107.87	105.66	106.04	110.48	104.96	106.75	107.2	105.02	109.43	102.11	106.64	107.53	102.74	106.09	102.67	105.34	109.62	103.44	108.07	108.16	108.91	101.07	105.9	105.94	107.01	107.86	109.74	109.81	108.56	103.53	105.05	106.2	106.14	109.28	109.91	109.44	106	105.19	106.98	106.11
109.21	112.19	116.4	108.87	113.15	111.25	114.43	112.28	108.91	112.58	110.84	113.32	109.76	109.64	113.86	112.8	110.23	111.96	108.27	111.75	112.3	111.68	112.14	116.08	114.18	111.8	115.81	112.69	111.7	112.48	109.35	112.45	111.18	110.35	115.34	109.38	111.87	113.91	111.78	110.78	114.59	113.03	111.85	111.48	118.94	112.4	111.68	117.03	113.83	112.44
109.56	113.65	109.96	112.19	107.16	110.33	112.81	112.61	115.57	110.84	114.29	113.69	106.91	104.76	112.35	111.34	113.1	112.53	112.23	113.11	110.75	106.76	111.38	109.73	117.94	111.62	116.39	108.39	114.98	114.43	113.46	110.99	108.02	110.14	111.66	108.14	111.77	110.95	111.76	115.68	111.8	117.4	110.73	108.68	112.51	116.36	112.85	108.97	115.09	111.14
110.5	110.86	111.74	107.95	107.47	103.41	112.16	109.55	115.37	112.62	111.46	110.36	113.41	115.3	108.8	104.98	116.02	109.18	115.77	111.12	110.85	110.85	108.45	108.09	113.74	105.23	110.64	112.22	112.13	107.67	107.21	110.68	110.45	108.66	112.97	108	111.03	107.63	109.57	112.18	111.01	111.55	109.29	113.07	112.24	108.42	113.33	106.3	114.87	110.39
112.68	109.84	108.41	108.68	115.78	110.15	111.87	108.88	108.07	112.92	109.76	110.09	109.04	106.98	112.73	107.6	111.38	111.29	107.52	116.43	110.67	109.61	107.98	109.67	113.73	109.02	107.7	112.99	109.13	106.1	116.96	115.18	115.53	106.8	108.44	114.14	110.12	111.05	108.98	112.97	110.13	111.79	114.91	113.25	110.06	106.07	111.29	109.52	112.95	109.28
108.04	105.43	105.2	110.13	107.33	97.582	103.65	106.24	103.59	104.64	101.12	99.295	103.63	105.57	100.78	105.62	106.02	107.98	102.24	102.84	100.38	107.86	105.39	108.4	102.39	104.37	101.07	103.69	107.94	100.18	102.8	102.04	101.94	109.22	102.96	104.26	105.99	104.6	104.96	105.69	105.85	104.49	104.78	102.49	105.1	104.22	104.85	103.66	103.53	104.36
111.78	110.85	104.14	110.57	110.09	114.11	114.43	109.35	112.81	110.18	112.66	116.51	111.95	107.65	113.76	109.44	117.05	114.04	106.54	113.81	111.03	108.75	110.36	111.95	109.93	107.82	113.87	110.23	110.65	112.35	113.05	110.81	113.39	108.67	115.81	109.53	110.09	110.56	108.68	109.17	111.18	108.66	108.71	112.49	110.97	115.24	119.88	108.64	119.02	111.48
108.48	109.2	107.4	105.29	102.14	105.37	102.49	102.53	109.36	105.1	107.23	104.36	107.03	106.5	106.07	102.82	107.34	104.74	106.05	111.27	105.93	103.53	104.22	105	104.13	106.39	103.23	102.68	103.85	102.15	97.572	105.1	104.07	104.31	104.35	103.11	105.85	104.4	106.09	106.56	106.38	104.83	103.94	105.97	109.11	105.75	106.08	105.12	107.54	106.45
108.19	107.17	107.7	107.74	112.14	108.65	111.15	108.24	109.24	109.74	116.17	104.81	108.61	108.75	105.9	106.64	110.06	109.91	108.53	109.76	111.35	107.74	113.16	112.72	109.53	107.55	110.59	107.55	108.06	108.64	111.84	104.6	103.25	109.72	110.01	109.07	105.4	112.98	105.65	111.3	106.97	107.6	105.61	104.17	108.37	112.85	112.63	106.84	110	108.99
103.06	108.32	108.55	106.84	103.62	106.88	105.92	107.19	113.24	111.03	106.18	103.58	107.48	108.86	110	103.4	104.71	107.38	108.45	104.5	104.89	110.92	106.97	107.66	105.58	107.41	107.34	107.66	110.73	111.78	107.39	109.26	109.61	112.35	102.78	105.89	107.76	107.53	103.8	106.51	104.69	108.57	106.77	109.14	104.44	107.7	104.44	106.6	105.43	104.48
113.95	111.49	111.22	113.16	111.91	109.42	109.48	113.14	108.05	111.71	107.57	105.28	117.26	108.18	111.22	107.32	113.34	108.35	108.7	110.08	107.02	110.47	109.87	113.24	113.09	108.2	109.66	107.11	110.76	112.38	110.99	109.92	112.61	113.31	115.44	114.83	108.48	112.91	114.64	109.26	114.04	111.25	106.64	110	108.43	111.77	111.93	110.13	113.85	106.68
104.47	95.988	99.857	99.132	95.557	99.621	101.32	98.679	99.177	98.168	102.91	97.549	101.28	99.639	102.74	104.27	101.18	105.37	101.94	101.41	96.068	99.713	99.105	97.606	99.442	101.4	107.28	102.99	99.854	99.127	99.81	98.835	99.81	102.46	102.01	99.415	102.48	100.54	103.04	104.41	96.855	102.22	102.4	105.88	98.932	99.026	101.66	100.9	101.03	107.22
112.68	107.83	113.75	114.73	113.84	108.09	109.65	112.45	112.36	110.43	114.36	113.28	112.54	113.49	117.78	113.55	112.87	109.45	107.94	111.23	112.3	111.35	111.51	113.22	112.23	115.35	112.86	113.06	109.16	108.42	113.38	112.18	105.55	107.42	111.85	111.37	110.63	111.42	114.94	114.59	111.82	113.49	114.23	109.19	112.23	110.23	109.09	112.23	110.89	114.48
111.73	110.56	113.87	110.19	111.73	110.19	115.46	115.02	112.85	114.89	114.15	114.62	112.62	112.64	112.53	114.9	110.1	115.63	114.55	111.8	110.17	114.4	122.02	112.53	118.41	111.18	113.9	112.3	110.93	111.63	116.94	114.37	113.84	110.73	112.46	113.36	111.03	110.4	114.7	112.95	108.64	108.59	110.34	108.21	113.69	115.58	111.57	112.21	113.76	114.27
106.8	104.32	103.75	102.2	104.73	107.39	110.03	104.43	105.24	105.04	102.04	104.5	102.89	108.44	108	107.77	103.88	108.26	103.44	104.11	102.42	100.44	102.9	106.23	106.23	108.73	107.85	106.88	104.15	102.98	108.21	100.28	104.79	109.72	109.95	103.27	104.15	105.79	110.23	101.57	104.26	106.07	101.22	108.29	104.4	101.69	106.72	103.9	108.88	105.36
114.43	110.74	111.82	108.95	110	110.39	111.14	111.71	114.81	110.96	118.47	114.44	113.57	111.26	114.18	112.62	113.65	111.91	112.71	113.27	110.17	110	110.27	115.25	111.75	115.38	117.47	113.36	109.94	106.16	108.43	111.85	115.24	113.34	111.18	111.71	112.91	112.38	107.99	112.19	111.04	111.33	110.56	113.97	111.97	114.2	114.71	110.14	110.46	114.27
110.06	110.84	112.2	113.15	115.69	109.94	110.79	112.83	107.65	108.99	107.64	110.88	113.75	116.33	110.11	112.77	112.59	115.7	117.36	113.89	114.26	106.81	115.36	114.94	111.85	112.53	116.68	116	117.42	113.09	110.9	116.18	113.41	112.33	114.15	109.74	113.81	116.76	107.32	114.09	115.89	106.52	109.46	113.65	114.46	111.23	114.49	109.96	118.21	110.89
106.51	111.07	103.66	103.07	107.3	106.78	101.49	104.41	104.17	108.41	108.98	109.76	108.58	107.99	109.28	106.81	107.8	105.39	108.81	106.15	108.61	110.34	106.69	105.32	111.31	106.53	107.03	103.66	110.79	106.91	114.03	111.94	107.64	103.35	105.56	106.13	107.87	107.01	108.17	107.59	111.75	108.23	107.3	105.56	103.65	105.01	108	105.4	107.58	107.03
115.18	115.57	110.75	108.6	111.66	113.14	108.73	109.08	113.41	113.37	110.63	116.34	116.84	115.5	111.85	112.06	110.28	113.73	111.92	113.73	113.46	110.69	110.23	113.78	115.86	111.15	117.3	110.15	114.01	110.33	111.95	108.36	111.97	114.04	108.12	116.36	113.89	113.55	106.21	109.98	105.46	109.44	111.8	107.87	111.86	112.21	113.01	116.92	111.28	114.08
106.44	103.45	106.49	104.46	102.15	110.19	104	109.4	108.16	106.08	107.73	105.12	104.95	106.83	109.15	107.07	102.13	108.35	101.11	106.17	100.65	105.82	106.61	105.98	107.92	104.09	105.86	108.16	98.514	111.56	102.38	106.05	105.41	105.76	107.16	102.58	104.71	102.48	102.26	103.78	109.49	106.69	106.54	107.54	105.76	105.22	109.04	102.75	107.64	105.19
101.67	108.91	105.45	108.69	101.42	106.42	108.45	109.56	100.7	106.52	104.95	102.08	102.5	104.42	107.83	101.38	101.41	104.22	107.67	108.29	107.27	106.84	106.81	105.58	106.01	102.02	106.6	104.94	105.61	105.87	101.68	110.92	106.28	107.32	107.07	105.04	102.72	104.23	101.13	109.4	107.51	106.31	108.13	106.24	104	100.93	105.4	104.04	106.56	105.25
109.37	110.37	107.38	110.2	113.53	110.54	118.57	112.68	106.58	109.93	112.24	109.99	111.37	113.09	111.18	108.91	112.45	114.77	114.03	108.11	110.16	110.7	111.83	110.82	110.48	111.07	109.87	112.32	112.64	106.89	111.59	113.66	110.89	110.62	110.4	111.88	109.84	111.23	105.83	113.88	113.08	115.83	113.61	112.11	112.4	112.63	110.36	108.37	112.12	110.12
107.06	104.52	106.56	107.3	106.45	105.31	103.64	101.99	105.67	105.58	105.35	105.38	105.56	109.86	104.14	103.03	107.67	105.95	105.38	103.83	105.46	108.85	101.64	103.19	104.14	101.89	105.36	106.27	104.49	105.92	108.42	103.54	106.41	103.42	108.25	105.82	103.88	104.65	106.9	105.52	103.84	106.8	103.73	110.24	106.87	103.41	102.73	107.34	107.12	107.25
103.38	98.231	104.89	102.27	106.15	104.79	100.09	104.79	103.84	103.74	103.87	106.19	106.25	110.17	103	99.256	102.13	104.23	107.09	101.79	105.03	106.66	101.68	105.49	102.14	106.34	98.202	104.07	105.09	101.95	106.52	98.344	108.42	104.05	103.22	104.87	106.17	107.57	109.62	105.28	103.69	106.6	99.259	104.38	101.54	104.97	110.13	105.71	108	105.75
121.19	116.09	111.29	115.61	116.55	117.74	115.97	116.19	120.32	119.48	111.39	117.79	116.93	120.19	115.94	118.14	120.73	117.51	119.07	112.62	122.44	118.81	116.36	114.79	114.34	114.66	121.39	117.62	115.71	116.25	120.44	115.42	116.06	117.3	119.32	115.8	115.06	113.61	114.06	118.5	117.36	115.61	117.27	111.46	121.38	120.16	117.22	116.57	118.39	119.89
106.4	105.19	104.28	105.83	106.4	106.44	102.22	110.93	103.31	100.47	105.72	107.07	108.94	102.93	105.77	111.28	106	107.25	105.05	107.13	104	102.05	107.2	103.75	104.77	102.24	103.88	107.59	105.3	110.65	103.49	104.16	104.3	109.89	104.03	104.31	105.39	107.78	102.88	108.86	107.53	105.16	100.72	108.19	106.62	101.83	105.89	103.78	100.91	102.89
111.84	111.48	108.67	112.72	112.57	110.71	112.84	111.96	109.08	113.17	110.82	111.16	111.7	110.3	108.52	113.83	111.84	112.37	111.01	107.23	112.61	111.34	108.07	109.05	113.94	117.96	110.17	113.28	111.27	108.55	110.04	109.21	112.18	106.48	116.67	112.41	106.66	114.75	119.85	113.96	107.97	112.76	111.9	118.09	108.66	111.46	114.14	112.29	107.83	111.28
105.21	106.88	99.214	110.51	104.52	102.08	105.44	101.36	107.65	107.09	106.16	107.61	106.68	107.33	103.29	104.94	104.84	103.14	105.87	103.93	106.8	105.05	108.61	107.2	110.1	107.2	105.36	105.38	107.96	103.76	108.25	105.39	103.49	110.84	104.14	105.68	105.48	108.46	107.76	106.98	105.4	106.85	104.98	107.12	103.87	106.22	108.29	105.14	104.21	104.55
95.976	95.527	102.04	102.43	102.6	101.31	97.787	100.85	98.44	104.26	99.871	99.369	100	98.792	100.35	102.53	101.17	101.48	99.847	98.468	104.67	105.16	105.39	101.08	100.61	96.97	97.512	101.54	97.694	101.4	100.89	100.98	98.883	103.51	99.21	97.899	100.77	104.41	97.968	99.774	102.6	99.917	101.48	98.688	99.18	97.561	97.954	101.94	100.74	96.879
105.47	108.95	108.63	103.03	101.75	103.8	102.36	105.38	110.37	103.79	105.29	107.15	106.9	106.69	106.09	105.35	107.48	109.23	105.66	107.97	101.51	110.36	104.02	104.41	105.69	110.38	105.22	104.37	107.27	104.48	105.44	105.86	110.49	106.81	110.04	104.18	103.88	109.27	107.76	110.53	109.17	103.76	103.75	106.75	108.57	107.07	109.56	113.51	109.15	107.24
107.61	109.46	110.61	108.34	107.92	113.35	115.92	112.43	110.98	112.51	112.14	108.88	107.04	106.72	113.98	107.47	110.67	109.01	114.02	109.23	108.87	113.68	108.84	108.92	111.11	111.17	108.97	114.88	110.94	111.2	107.97	111.18	108.76	109.05	109.33	106.85	118.35	110.78	111.28	111.12	112	112.35	106.66	111.83	110.53	112.46	110.81	108.63	105.54	108.87
115.23	113.58	108.48	109.82	110.8	113.81	107.43	114.77	108.35	109.57	112.17	111.45	110.93	109.05	111.76	111.45	112.84	106.4	115.56	113.51	114.36	113.85	114.23	113.34	111.56	112.59	114.29	109.73	112.93	110.84	112.89	112.2	113.32	110.54	113.63	114.14	112.55	111.73	112.27	109.79	112.38	111.62	109.26	112.36	110.86	111.42	110.03	106.87	107.18	107.16
107.39	110.8	111.74	107.98	107.71	115.62	105.56	109	109.3	110.72	111.82	109.45	106.47	113.85	113.45	113.27	105.67	107.34	111.28	109.71	108.69	110.53	113.13	109.71	109.89	112.87	111.06	109.17	112.56	113.06	104.27	106.5	108.87	103.81	108.17	110.74	106.83	110.53	110.62	111.26	107.84	103.68	108.94	110.9	113.94	110.38	109.35	108.51	112.13	110.84
106.29	106.13	104.96	107.11	104.79	110	105.99	105.95	103.05	104.46	108.95	105.3	105.3	106.27	106.25	105.97	105.41	109.87	111.27	103.74	104.55	103.3	107	111.79	104.87	104.09	105.92	107.39	100.11	107.23	108.73	106.85	109.07	108.22	106.16	104.72	103.93	103.57	110.3	103.24	101.9	102.5	105.83	107.62	104.49	105.22	107.61	109.48	108.98	106.45
108.47	112.34	111.8	112.84	111.34	112.99	112.34	110.73	113.61	118.3	114.48	108.61	112.45	112.87	113.67	111.67	113.36	110.7	110.87	111.9	109.91	110.6	116.31	108.92	112.88	114.3	112.68	112.91	109.41	111.62	108.98	109.89	112.07	107.09	107.16	112.81	110.59	108.48	109.58	115.62	113.09	111.61	110.88	109.08	112.01	115.49	107.49	113.11	113.32	110.09
112.49	112.81	115.07	111.24	113.45	110.72	112.94	108.89	109.35	108.39	113.4	114.46	112.64	109.88	111.5	109.58	116.34	115.82	114.03	111.22	116.5	111.6	106.87	107.78	112.5	114.36	111.11	114.02	112.16	110.05	112.66	112.51	111.12	114.73	114.54	112.77	115.26	114.39	107.51	112.34	109.08	108.79	108.19	109.62	109.13	116.39	113.57	110.26	106.95	111.38
105.68	104.38	103.34	103.07	104.81	106.23	103.2	108.62	104.49	104.25	106.23	100.74	104.49	105.13	107.94	104.58	104.99	107.3	106.31	104.45	98.988	102.63	106.54	103.54	109.62	104	102.73	101.37	106.82	106.63	106.55	102.39	109.11	104.79	99.058	104.71	103.8	106.18	102.3	106.57	107.43	101.89	104.27	106.97	106.74	104.98	100.9	108.17	100.63	103.09
115.1	115.58	108.33	114.37	112.51	110.68	111.36	114.56	111.75	111.96	110.94	112.93	114.93	113.52	114.78	110.4	111.01	112.96	116.76	114.87	106.02	115.95	109.07	108.12	114.3	115	114.59	111.23	109.96	115.48	112.87	110.33	113.34	113.74	115.39	108.13	112.38	111.86	111.63	109.18	114.27	111.53	112.27	113.21	116.17	116.26	111.83	115.51	111.44	112.95
108.24	107.19	105.65	107.61	109.68	111.24	103.92	104.48	106.86	103.22	106.15	105.39	109.92	109.02	103.46	103.32	109.08	103.77	108.07	104.54	103.56	108.91	103.69	103.35	104.92	106.55	108.38	108.5	109.12	107.62	103.76	105.21	105.88	109.18	104.51	106.06	106.14	108.16	110.17	106.45	111.95	106.31	110.08	107.89	110.41	106.29	107.77	111.08	108.37	108.11
106.69	107.55	107.62	105.58	105.99	107.48	109.43	103.98	109.34	105.11	102.46	104.38	112.14	113.78	107.86	104.56	105.69	104.82	106.29	108.05	106.27	105.96	108.71	104.71	104.22	106.87	106.07	102.76	107.4	107.67	107.85	105.41	106.12	104.54	106.3	105.34	103.88	107.4	106.46	102.9	105.71	102.87	108.46	108.34	104.53	104.73	102.34	106.88	104.6	109.44
98.898	99.751	101.32	95.912	95.095	99.025	93.731	104.84	101.82	99.22	101.81	100.33	103.61	100.63	97.601	104.06	100.72	97.191	99.552	99.662	98.375	98.038	98.656	100.93	96.723	101.23	102.84	97.485	102.24	96.935	104.23	101.38	103.55	99.675	98.225	101.32	95.844	98.851	98.713	100.68	98.784	101.86	97.7	97.846	97.938	98.798	104.26	96.467	99.067	101.49
100.47	107.98	106.9	103.34	108.62	107.09	109.01	99.829	106.33	109.63	104.73	102.46	106.55	100.79	104.05	105.28	105.38	101.34	107.38	102.12	103.35	101.14	105.71	106.7	104.32	101.28	105.55	104.27	100.49	108.31	104.09	101.9	107.32	105.16	104.23	105.14	105.17	104.11	101.34	108.9	102.97	105.73	108.41	107.04	103.49	100.11	101.98	108.27	99.698	103.2
106.54	111.13	106.73	102.21	101.59	105.31	104.08	104.48	108.57	106.79	101.22	97.614	105.78	101.78	107.67	102.15	108.1	106.19	101.74	104.53	108.41	103.54	106.83	104.44	108.75	106.17	104.24	104.68	102.91	108.2	103	104.55	107.22	110.24	106.31	107.84	110.17	105	102.62	106.04	106.07	97.407	104.88	105.18	108.15	102.04	102.19	100.51	97.878	106.48
107.06	110.21	102.88	105.45	105.67	105.46	113.37	104.44	102.84	104.28	104.21	106.44	105.9	106.79	108.23	106.03	109.01	102.9	107.53	104.92	106.02	105.87	106.14	101.99	101.65	105.84	106.8	105.9	105.45	102.19	107.58	105.36	109.79	109.9	105.9	100.95	106.22	97.895	107.44	104.59	104.82	105.49	103.79	104.45	102.81	104.56	105.72	112.52	106.37	105.83
107.87	104.17	106.68	105.73	106.42	107.3	105.51	107.62	107.7	105.19	109.27	105.13	104.6	108.07	105.6	103.76	103.21	106.83	105.01	104.01	104.63	105.95	110.25	106.06	104.89	107.43	107.89	110.53	108.77	104.16	102.8	106.14	105.91	106.87	109.69	105.57	108.72	104.68	105.52	106.19	108.21	108.6	105.03	101.38	104.83	104.22	105.84	103.91	102.34	108.24
108.03	104.59	107.15	106.06	102.98	104.91	109.71	108.54	106.36	111.68	107.11	106.22	103.93	110.77	107.36	103.77	106.75	109.04	106.92	109.26	103.33	108.98	105.16	106.57	108.04	108.67	106.26	110.06	105.92	109.81	109.26	108.58	108.94	108.76	108.57	113.78	107.41	107.39	110.43	106.85	111.72	106.53	106.71	112.51	111.7	104.71	108.92	114.58	103.41	104.7
107.95	100.95	106.08	111.37	106.98	102.99	104.99	105.54	108.56	103.7	104.69	103.68	107.77	108.95	106.8	104.21	101.68	101.94	105.61	104.85	107.8	104.85	103.53	104.18	106.32	102.52	104.02	110.21	103.5	102.69	105.89	101.16	102.04	108.04	109.03	108.21	107.01	100.9	102.47	105.37	103.39	105.77	107.71	108.56	105	104.33	107.52	106.38	109.11	107.24
106.03	108.83	106.17	106.28	108.91	106.33	112.19	109.22	105.08	109.66	109.06	112.18	109.53	107.42	105.41	102.8	107.36	106.92	105.34	105.07	105.42	107.99	104.34	104.2	105.16	108.64	106.46	104.77	104	112.27	108.38	108.12	106.24	110.16	112.61	110.43	106.3	106.4	106.18	108.4	109.21	111.23	102.92	106.26	109.2	111.12	106.2	103.23	105.17	106.59
105.97	104.59	101.96	106.28	104.51	102.95	101.64	104.34	103.2	108.8	108.06	104.75	106.99	105.33	110.06	105.42	107.33	106.57	107.68	105.89	103.66	104.99	105.4	107.11	107.32	105.39	105.32	107.3	102.69	105.09	104.04	107.8	104.45	110.92	109.83	105.57	104.04	105.97	106.76	106.45	102.78	103.41	106.29	107.37	102.9	104.39	102.51	102.94	110.68	104.47
105.61	102.28	105.02	106.55	106.1	109.3	102.84	110.87	105.92	108.71	103.62	105.19	102.6	99.29	109.32	107.78	107.26	105.61	103.9	104.82	107.06	108.03	106.04	105.71	103.01	107.08	102.1	109.39	103.86	106.52	104.76	105.41	105.75	102.86	104.65	105.88	103.55	105.56	105.98	104.01	103.46	107.31	101.94	107.48	100.97	103.45	105.18	106.68	105.15	110.87
99.69	95.313	102.55	99.491	100.66	96.212	100.03	93.549	101.04	96.763	98.341	103.47	97.616	101.87	101.28	98.844	99.796	103.13	97.141	94.141	103.01	94.961	98.826	97.687	99.361	97.924	105.69	98.215	98.223	102.47	101.46	100.57	98.463	102.86	101.44	101.3	97.365	100.48	103.3	104.15	103.27	98.612	99.247	98.828	100.16	100.5	104.02	93.977	102.99	102.32
105.86	105.04	109.3	105.52	106.26	106.46	102.74	107.21	105.73	106.23	105.91	107.08	107.61	106.02	106.68	103.09	98.042	106.85	101.88	104	109.06	106.13	106.78	103.83	99.182	103.41	104.5	106.78	105.58	106.53	106.3	112.49	107.86	108	106.73	105.23	109	103.3	107	106.4	102.17	102.69	104.64	110.6	105.9	108.69	106.75	104.08	104.01	105.25
103.99	99.247	99.341	98.436	103.17	96.433	96.142	98.121	97.248	98.699	99.051	99.022	103.51	102.4	104.67	99.943	101.01	97.478	100.97	103.87	99.505	100.88	103.76	95.34	96.046	103.94	97.509	101.59	99.695	98.236	103.65	103.31	100.43	99.403	100.55	99.228	103.68	102.46	96.192	100.9	103.54	99.052	100.49	99.471	101.37	98.154	97.123	95.163	98.861	101.8
110.93	108.43	112.51	114.08	113.14	109.49	111.04	113.57	110.64	108.22	113.95	115.12	111.1	113.15	107.95	110.92	112.07	112.87	111.14	110.17	111.29	113.66	108.23	112.22	111.32	115.84	112.82	113.39	110.34	110.62	107.83	110.92	111.02	112.79	113.5	109.96	114.22	109.62	108.34	112.28	110.61	114.22	111.44	111.82	111.17	110.38	106.99	113.27	108.45	114.09
112.99	109.5	110.99	110.57	111.52	111.16	114.25	112.89	110.57	113.76	115.69	111.77	112.53	110.53	109.67	115.79	113.17	113.52	111.29	113.25	113.58	110.55	111.16	112.93	110.64	115.23	115.39	111.56	107.28	109.32	112.33	108.52	107.38	114.48	110.73	112.41	111.95	112.41	114.23	117.15	117.25	109.54	115.78	110.5	109.42	115.17	111.75	111.09	113.7	112.7
105.87	104.97	103.57	104.35	106.16	107.71	106.21	108.04	102.7	105.16	103.61	104.49	103.15	107.07	111.77	103.1	103.73	104.04	106.6	104.17	100.27	108.12	104.89	105.16	100.76	105.9	111.71	105.08	108.02	104.55	103.95	106.17	102.29	102.7	105.86	106.74	104.16	104.38	103.18	108.06	105.76	104.72	107.32	106.7	104.26	107.27	105.66	108.57	109.79	104.87
99.339	98.661	100.99	95.523	99.583	96.667	99.273	101.9	100.11	94.746	98.991	95.402	96.572	100.65	102.22	99.974	102.6	103.99	102.22	99.422	97.247	100.3	102.25	100.49	100.43	99.791	101.99	97.225	101.31	98.2	100.53	100.26	96.793	104.49	102.6	98.647	96.896	103.77	98.936	98.583	101.56	105.24	103.71	99.549	97.78	94.23	102.81	105.04	96.471	99.831
112.82	110.43	113.61	114.16	112.47	113.71	115.26	111.89	108.63	111.23	109.95	109.03	114.88	111.66	107.8	107.11	115.04	112.6	112.97	116.66	111.04	112.14	110.85	111.51	113.44	106.11	111.84	110.32	111.81	110.57	110.05	108.86	110.62	106.82	108.62	109.62	110.8	114.54	114.91	111.51	115.02	111.18	112.44	110.97	110.69	112.73	112.23	110.71	107.9	108.73
102.12	104.92	107.62	105.98	104.29	106.04	103.45	103.71	107.72	103.57	100.16	106.87	103.45	102.21	103.87	102.56	108.73	104.42	102.29	104.46	106.23	102.91	105.68	101.61	104.3	99.086	105.54	100.99	105.03	102.78	108.28	103.36	104.3	105.35	102.53	104.46	104.41	101.99	108.41	99.002	102.19	106.25	104.35	106.77	104.8	101.07	106.92	104.06	100.33	104.96
99.66	102.83	100.95	100.9	102.43	97.648	106.3	96.675	101.12	101.11	97.683	103.41	101.42	101.45	98.289	98.191	102.9	106.66	102.93	97.885	96.996	99.694	100.62	98.502	103.06	95.882	97.605	98.034	99.905	100.37	95.676	102.34	96.169	97.423	99.001	100.16	95.069	100.01	100.96	99.108	97.215	100.76	103.59	94.64	98.146	100.63	97.768	98.391	99.769	100.76
104.33	110.73	103.59	106.48	105.49	104.9	104.08	101.86	109.15	108.14	108.32	107.96	104.28	106.24	107.86	107.47	103.13	104.26	106.32	104.57	112.68	104.75	103.45	102.22	102.08	106.4	106.39	109.15	109.32	111.71	109.13	103.95	102.92	104.59	104.53	106.91	107.11	108.21	104.14	105.1	107.66	103.94	104.67	106.33	105.99	111.53	103.7	103.63	106.65	102.39
102.19	101.8	101.74	101.04	99.924	99.577	96.729	100.26	97.994	102.41	103.73	101.57	102.53	96.985	99.529	101.29	99.71	101.97	100.8	97.966	98.942	100.34	104.22	96.891	102.22	101.37	99.308	101.18	98.979	98.965	101.18	95.643	101.3	99.894	98.919	99.357	103.45	100.38	106.49	99.458	102.14	98.135	100.73	103.03	96.985	97.754	100.32	97.867	97.709	100.32
107.8	107.87	104.26	103.94	107.21	98.369	96.411	107.8	105.42	104.8	107.07	110.49	104.97	102.86	108.88	105.4	109.09	105.02	107.81	110.12	103.18	108.97	104.32	101.27	104.85	103.98	105.58	105.39	103.7	103.08	105.62	102.06	107.15	108.72	105.18	107.66	105.33	105.23	106.19	106.03	107.75	103.65	108.76	107.61	105.32	107.01	106.64	107.93	104.26	104.36
107.23	108.72	99.931	105.45	105.41	103.35	102.82	102.7	107.09	103.21	106.17	105.18	108.9	106.63	108.54	103.78	107.22	102.57	107.85	105.74	104.11	103.18	105.66	99.446	104.4	102.93	99.635	107.82	103.53	106.26	108.68	102.37	104.66	101.11	103.28	104.24	105.86	110.02	102.6	102.56	105.08	103.31	107.75	104.68	105.82	110.87	107.88	107.51	106.77	104.49
103.35	106.27	106.5	102.18	102.7	103.18	101.51	106.83	106.02	107.32	104.63	110.68	103.75	102.02	105.4	110.08	108.9	107.44	103.81	105.08	106.13	107.98	106.38	103.08	103.25	101.24	106.89	106.33	104.02	104.59	106.02	105.91	108.33	105.02	100.92	108	102.4	106.27	103.93	105.01	105.56	107.82	106.03	105.03	105.33	104.3	106.13	103.24	108.4	107.81
104.79	103.32	104.05	99.155	100.61	107.24	99.377	106.31	102.32	103.08	102.58	106.79	103.35	104.44	106.73	103.48	105.03	103	101.99	106.31	105.21	106.71	108.7	103.58	104.54	107.46	108.76	101.07	106.26	100.25	105.48	102.24	102.6	101.58	104.87	107.86	107.17	106.66	103.61	107.93	105.36	101.83	108.48	103.82	103.55	106.52	104.8	106.42	99.119	102.78
103.98	105.48	108.01	107.46	113.36	106.78	105.38	106.27	111.3	108.38	111.55	107.6	106.63	104.83	106.28	109.47	107.38	105.43	107.28	110.59	109.73	108.42	110.64	108.11	101.97	105.41	105.48	104.48	105.86	103.21	104.48	109.2	108.92	106.52	106.58	108.55	106.05	110.11	105.59	109.16	104.06	105.43	104.66	102.78	103.21	109.7	103.66	105.5	106.12	103.39
108.24	106.69	109.45	110.35	103.31	109.95	110.8	111.66	110.28	109.98	111.25	107.76	109.64	108.98	107.11	114.11	109.15	109.37	111.57	111.02	109.79	107.35	112.66	109.47	110.05	108.27	114.26	112.27	106.89	110.58	109.04	109.65	109.98	111.77	112.28	110.54	110.35	111.06	109.96	106.48	109.45	113.2	111.43	104.7	113.34	110.22	113.62	113.01	110.68	108.14
105.88	103.5	102.91	107.26	108	108.17	104.39	112.25	103.89	106.23	105.22	106.2	105.63	105.22	103.92	102.07	102.08	109.19	108.21	104.47	103.23	108.24	105.88	109.29	105.74	105.74	111.29	103.18	103.38	108.7	105.23	102.87	105	105.63	109.69	108.15	108.73	105.52	106.31	105.78	102.76	103.12	107.72	105.77	108.5	107.3	106.32	106.55	106.21	105.27
114.83	113.24	113.73	109.1	114.36	107.56	119.23	114.42	109.53	106.55	116.35	110.06	113.36	113.01	114.66	118.24	112.23	109.99	107.9	110.94	112.6	115.48	116.29	111.26	110.76	111.41	115.4	110.27	113.23	115.05	110.36	110.91	108.44	111.51	111.95	112.21	112.16	114.46	113.12	109.71	111.8	113.89	114.5	110.59	114.87	110.35	116.45	106.74	115.63	111.94
113.38	109.06	115.55	117.88	116.76	116.51	114.37	111.37	115.66	114.03	115.37	113.68	115.52	112.54	113.15	112.43	108.9	113.78	110.65	110.39	114.04	112.14	110.87	113.52	111.33	113.89	114.85	114.05	111.84	112.72	113.6	113.12	112.16	116.12	113.02	109.62	114.3	109.57	113.46	112.66	109.85	111.26	111.1	116.56	112.92	116.57	115.38	110.89	115.25	110.72
110.31	107.04	109.08	107.28	111.57	108.55	110.09	105.57	111.41	105.5	108.26	106.7	107.24	108.07	109.32	107.08	110.66	105.94	103.6	108.31	101.14	106.98	107.37	106.53	104.71	108.01	108.86	103.53	112.39	105.08	110.53	111.34	106.8	104.94	105.98	104.1	103.14	105.33	106.76	106.42	105.04	108.01	104.82	107.18	106.38	105.47	104.86	108.73	107.04	110.24
111.68	106.87	112.92	111.99	113.93	110.84	115.57	114.28	109.93	107.2	108.23	109.21	111.33	115.35	110	111.3	109.05	113.86	106.07	114.64	115.29	112.19	113.39	111.38	114.34	113.01	114.26	112.81	109.23	112	113.11	112.17	113.05	113.62	108.3	111.21	115.58	116.66	110.76	112.7	114.32	112.1	109.37	113.84	110.36	115.51	106.44	111.87	109.95	116.61
106.84	104.22	107.19	108.53	109.15	106.51	105.65	110.6	107.33	103.28	101.34	105.47	107.97	108.31	104.68	104.94	104.66	98.228	106.81	105.97	106.01	108.98	107.26	104.75	107.81	112.97	102.76	110.06	104.81	107.21	106.52	106.09	102.74	103.58	109.65	103.86	104.82	108.85	102.43	104.09	103.97	102.95	105.88	109.41	105.43	107.09	103.46	103.16	104.39	107.61
109	105.21	106.03	104.06	107.21	106.34	108.01	101.58	110.54	101.4	104.22	105.46	105.64	104.42	106.89	102.04	105.32	107.09	103.82	105.83	109.99	101.71	100.78	107.38	106.43	109	101.27	101.82	103.98	105.34	104.29	111.64	107.08	102.14	104.41	102.44	101.44	105.95	112.26	106.55	109.52	105.97	103.39	104.23	106.78	107.22	103.64	106.72	103.95	104.25
108.61	111.84	111.81	108.02	113.58	115.1	113.83	107.87	109.41	110.43	110.46	108.73	108.3	114.84	110.44	114.28	107.46	110.33	111.44	111.84	112.26	109.55	111.06	110.38	111.44	115.38	105.36	109.52	113.99	117.27	108.52	113.43	111.97	113.63	109.12	110.57	113.07	110.17	109.86	108.5	108.81	108.3	111.01	107.09	117.38	108.57	112.24	109.19	112.37	108.31
113.38	112.39	111.6	107.68	110.31	109.98	111.34	109.7	111.14	107.13	113.75	109.73	110.16	115.64	111.09	111.75	109.61	110.45	111.07	109.85	108.84	112.27	113.03	107.17	108.2	115.13	110.64	113.87	111	107.53	108.9	113.93	112.41	112	109.78	112.47	109.8	113.41	108.99	116.58	107.69	107.16	114.05	109.28	112.64	113.59	111.55	115.22	112.35	106.08
106.64	107.4	105.66	108.89	108.24	108.51	103.57	107.98	109.05	106.17	107.39	106.22	103.47	111.53	110.64	106.85	107.99	108.84	104.42	104.3	109.3	107.89	105.05	108.61	106.07	102.07	105.1	104.42	101.04	108.28	103.45	108.97	105.4	106.57	108.64	106.24	109.89	108.29	104.42	106.9	105.55	113.58	107.75	104.81	102.12	106.41	106.08	105.56	104.38	107.93
101.14	107.13	107.31	104.5	110.12	100.1	103	106.46	106.16	107.43	108.05	105.02	107.71	102.92	104.59	108.45	104.89	104.38	106.06	104.04	109.11	105.35	108.24	108.8	108.37	105.37	106.07	107.39	107.03	106.85	108.94	108.28	103.41	105.92	105.79	105.48	107.45	105	108.09	108.06	105.14	103.42	105.33	105.28	108.83	104.89	103.96	108.21	105.6	103.66
111.13	112.42	104.3	104.91	105.37	107.97	107.35	109.37	106.23	105.6	103.87	102.08	102.94	103.19	103.8	107.78	108.07	104.77	110.35	106.98	106.16	105.09	107.02	104.71	104.24	107.65	104.66	103.31	102.88	108.27	100.55	107	105.47	104.23	103.01	106.61	105.75	101.48	109.71	104.49	105.23	105.09	106.17	107.2	104.75	104.39	103.97	104.61	110.67	107.25
105.13	106.81	102.78	112.53	105.52	109.68	109.96	106.95	103.42	106.04	106.97	108.89	99.711	108.24	105.56	108.04	105.67	104.55	107.29	105.62	106.15	107.41	104.77	103.92	107.87	106.09	111.14	110.05	108.35	107.82	108.98	108.87	108.03	105.16	106.61	101.04	108.34	103.37	104.13	110.65	104.9	104.39	104.04	105.83	105.65	109.16	107.45	105.47	106.85	106.72
109.24	104.86	107.49	102.4	102.11	101.16	103.54	108.74	104.62	110.63	104.15	109.54	107.5	107.02	106.39	111.65	109.25	105.41	102.21	109.39	104.9	102.34	103.71	106.43	109.81	107.84	105	104.57	103.86	105.7	106.78	104.44	106.03	107.93	104.1	106.24	109.94	106.03	104.71	107.3	104.85	109.34	100.62	107.38	108.46	107.33	102.63	102.52	105.68	107.25
120.85	117.7	118.61	117.39	119.42	114.54	122.05	117.69	115.55	115.77	121.64	114.24	116.91	115.43	120.3	113.53	119.36	112.99	120.31	118.47	112.3	117.3	117.51	118.45	118.19	119.46	117.21	115.09	117.97	114.77	120.46	118.9	120.83	115.38	117.55	116.77	119.31	117.84	118.53	115.2	118.4	118.25	121.22	115.43	121.8	116.36	118.27	113.05	113.62	115.35
100.52	103.47	105.24	110	105.88	104.74	105.68	104.51	106.93	108.19	105.53	106.66	105.96	100.95	103.41	106.79	100.91	97.969	106.75	102.59	103.89	99.1	103.84	107.02	104.34	106.69	107.23	108.48	106.91	105.01	105.1	103.7	106.99	102.74	104.38	102.31	102.64	104.66	109.49	105.48	103.05	104.55	103.11	103.29	105.46	104.71	108.57	104.43	105.83	106.94
108.89	108.01	100.59	104.19	107.98	104.13	111.78	107.26	106.03	106.21	106.78	106.06	102	110.61	111.83	107.11	106.54	108.41	108.86	105.13	104.1	99.411	105.26	108.13	109.03	101.07	105.11	110.7	101.64	109.78	101.12	108.41	107.11	109.48	107.8	108.01	103.03	106.31	102.57	103.29	108.6	108.61	107.35	103.29	102.2	104.19	106.12	100.18	108.08	104.36
98.027	108.13	104.72	102.28	100.37	98.392	103.93	102.83	104.28	103.08	98.887	104.04	102.23	99.816	104.65	102.4	105.47	103.06	106.47	107.96	104.62	106.48	101.21	103.5	108.14	104.11	102.23	104.57	103.2	102.3	108.4	107.1	103.83	103.95	106.43	101.65	98.01	106	101.7	102.15	105.5	104.42	109.24	106.65	101.37	104.64	104.36	108.61	101.8	100.68
105.79	108.13	106.53	109.04	107.85	106.27	105.96	105.46	102.11	106.62	104.59	103.16	112.63	103.34	107.67	105.71	109.02	107.74	107.08	109.85	104.78	101.73	107.17	106.01	102.82	100.99	110.69	102.23	108.54	106.75	107.21	103.17	100.5	105.29	104.8	102.78	102.65	105.66	104.09	108.46	107.77	105.23	104.89	107.73	99.608	100.91	107.42	108.71	104.04	110.25
108.34	107.22	112.61	113.66	109.45	109.94	111.48	106.92	111.43	107.53	111.02	115.47	108.02	109.27	112.96	110	114.64	114.71	111.54	111.38	111.02	108.03	113.34	115.57	110.12	109.6	109.4	108.31	108.37	111.02	109.62	111.92	109.27	115.03	110.05	113.38	114.7	110.29	108.81	110.58	108.91	110.05	108.38	115.43	113.6	108.3	114.3	108.57	109.56	108.54
106.65	102.89	111.41	103.31	108.39	105.35	108.88	105.34	107.59	105.06	105.8	107.61	109.61	106.86	107.34	107.54	103.87	105.86	108.79	104.56	106.46	110.94	105.37	105.21	105.65	107.11	108.32	107.28	108.62	102.47	104.19	107.59	107.12	108.99	107.09	104.06	109.26	107.98	106.48	105.08	108.47	104.96	108.61	108.66	104.33	104.27	103.29	108.35	108.12	106.03
104.85	102.28	105.51	105.5	107.81	106.61	103.24	106.52	104.87	107.3	101.4	104.79	105.53	111.4	106.51	109.41	103.29	108.82	104.14	103.09	106.48	105.83	105.93	105.37	108.24	101.98	105.53	106.84	109.82	103.37	102.29	107.72	105.73	107.41	103.81	103.66	105.43	106.65	105.8	106.38	103.99	104.71	105.34	103.79	107.71	104.83	104.58	104.58	105.42	106.48
105.28	102.78	108.71	107.21	104.55	103	107.23	105.97	108.82	105.59	105.78	103.1	103.03	103.14	105.99	106.44	104.94	107.69	101.89	102.78	103.95	105.33	104.79	100.63	107.33	106.21	106.58	99.896	105.86	102.68	109.25	104.15	104.85	105.51	103.76	103.48	103.36	106.14	106.56	109.56	105.48	104.69	107.96	102.86	106.77	104.03	109.29	101.66	105.87	103.33
98.353	99.36	102.5	104.85	98.401	98.095	102.73	100.88	100.07	102.08	101.42	101.23	97.001	98.987	101.74	97.018	102.32	99.465	99.713	99.227	99.069	104.75	96.945	98.353	99.54	99.482	99.93	102.85	103.94	104.47	105.11	100.17	101.38	100.31	104.92	99.754	100.39	103.09	100.49	101.41	105.39	100.84	106.38	104.79	98.01	96.293	98.534	102.7	101.81	98.421
104.46	103.06	102.33	104.65	103.72	104.36	102.19	104.45	104.22	103.17	103.7	106.91	105.09	105.87	102.82	100.49	103.51	105.45	106.86	102.51	104.03	108.91	105.08	108.2	102.83	98.498	103.65	106.65	102.6	106.24	103.54	103.01	105.09	104.15	110.28	105.86	107.69	104.06	104.31	102.34	101.29	106.2	104.1	106.79	104.27	105.51	98.83	102.32	105.59	101.28
111.87	114.54	117.29	111.06	120.12	116.75	112.27	113.49	112.52	112.96	106.59	108.46	115.12	114.32	113.49	111.76	113.38	111.25	109.94	114.23	113.54	114.91	112.81	113.78	110.63	111.61	110.14	113.67	117.18	115.43	112.97	116.05	115.71	108.11	113.73	113.07	111.91	114.56	112.36	113.8	114.28	114.55	111.48	111.02	114.34	111.58	117.4	110.25	114.74	110.26
103.6	101.95	103.36	107.44	105.6	108.66	107.95	105.56	103.32	104.52	105.56	107.62	105.87	109.43	103.75	105.62	107.12	106.62	101.43	103.05	104.74	106.48	106.64	107.72	105.78	106.97	107.82	101.91	107.11	104.33	108.3	107.03	104.93	107.05	104.88	107.19	103.03	107.83	101.36	105.45	105.97	107.99	104.87	108.86	104.2	106.88	106.99	108.3	107.53	110.03
110.7	113.42	109.71	109.08	111.57	111.21	112.81	113.28	108.02	106.04	106.39	108	106.64	113.2	111.82	106.44	108.16	112.59	108.03	107.2	107.84	112.53	109.4	107.76	107.53	110.19	114.42	110.14	107.72	112.22	106.57	113.42	108.11	105.31	111.59	113.31	115.41	109.34	110.69	109	113.45	108.26	109.32	110.01	107.89	111.4	109.67	106.83	106.41	110.98
101.11	99.224	103.31	98.513	102.92	100.49	98.156	100.75	97.862	100.19	100.36	102.55	104.6	100.28	97.293	98.914	101.5	100.6	102.79	106.01	100.89	102.98	97.85	102.25	99.32	101.34	103.48	102.1	98.04	99.921	99.899	100.96	95.767	104.22	102.32	101.5	101.64	104.1	102.51	103.06	100.76	102.65	99.537	101.18	100.35	103.92	97.177	103.35	98.905	99.491
105.62	110.2	106.93	104.24	104.91	102.26	106.5	105	102.43	100.96	103.52	107.91	103.16	105.76	104.31	106.17	108.87	105.53	102.75	106.61	109.26	107.4	103.96	102.19	106.6	106.95	105.8	108.98	103.52	107.31	102.78	105.42	106.5	105.35	110.28	105.27	100.23	105.21	104.85	110.17	104.24	109.26	105.11	106.57	105.3	104.45	105.88	103.54	107.77	104.71
106.29	105.83	106.13	103.31	104.47	103.16	106.87	102.9	102.73	106.27	110.66	106.01	102.55	109.33	101.57	103.68	100.68	106.32	105.78	103.54	107.69	100.38	105.18	103.25	104.7	103.53	109.03	103	105.82	104.44	104.76	106.54	103.13	104.9	108.05	99.809	107.6	107.98	103.73	100.47	102.78	97.979	104.89	108.26	104.36	103.63	106.88	105.19	105.25	106.72
103.96	106	107.51	106.11	108.94	106.89	105.19	101.93	105.79	104.42	105.79	106.63	105.13	108.88	107.92	111.57	104.21	108.45	100.59	109.25	104.72	103.51	105.18	102.58	104.8	109.49	104.2	106.32	103.95	106.83	109.51	105.96	108.74	105.8	106.76	107.48	104.15	104.94	104.32	108.37	104.6	104.51	103.72	106.93	103.93	104.53	103.75	107.54	105.27	104.69
107.22	107.79	111.36	108.59	104.05	106.76	106.8	107.25	102.56	103.76	106.28	107.71	109.14	106.17	105.02	105.6	110.78	105.72	106.71	108.38	107.2	107.46	106.42	111.42	103.95	111.04	102.65	104.57	102.18	108.28	107.94	101.36	108.11	106.93	106.14	109.44	105.59	108.08	113.75	107.09	102.67	107.8	104.6	103.18	105.71	107.97	106.43	104.46	106.84	103.04
104.53	102.68	96.349	107.26	107.25	105.36	105.41	104.23	101.67	106.77	103.74	103.99	104.83	107.32	103.41	103.23	105.95	103.47	104.81	104.16	104.18	105.82	103.03	102.1	102.87	107.49	103.37	103.76	107.65	103.95	105.58	104.04	109.15	107.11	106.2	102.95	99.77	102.81	103.36	100.98	103.43	108.93	105.83	100.6	102.9	102.98	100.69	102.37	104.27	109.05
117.08	119.33	118.75	119.72	116.84	117.18	117.1	118.93	113.81	116.85	114.48	116.53	118.42	116.93	118.36	117.56	113.56	120.19	111.43	112.57	120.12	115.68	117.62	119.28	112.91	112.71	113.44	115.96	117.11	122.01	111.66	114.32	113.24	114.07	112.28	118.71	114.7	114.13	116.51	119.29	115.32	115.49	114.11	115.33	114.85	114.8	110.4	115.63	121.28	112.89
105.68	105.29	110.1	102.69	102.71	104.67	103.25	109.49	106.69	105.52	105.79	108.23	103	103.69	105.98	102.02	106.05	102.87	107.01	106.67	103.76	102.14	106.65	106.27	101.79	100.51	106.85	104.82	105.86	108.66	106.42	107.3	106.2	108.59	104.28	105.17	106.59	104.67	101.08	103.91	103.05	105.14	103.94	103.98	101.17	105.25	111.64	112.26	106.45	103.54
99.051	99.623	102.21	100.37	98.128	100.09	100.29	102.18	95.914	96.211	96.645	99.566	102.4	102.07	102.65	100.16	101.81	96.245	95.344	99.52	98.565	100.57	104.02	99.061	100.74	94.922	100.01	101.01	102.38	99.473	99.821	100.65	102.7	102.4	100.15	98.008	101.28	100.65	96.8	99.688	101.36	95.71	101.87	99.185	102.82	99.227	98.782	101.94	103.81	99.236
100.33	98.943	98.888	97.352	99.898	97.054	99.252	97.756	101.94	97.897	99.694	96.423	101.45	99.154	97.72	105.35	101.51	98.646	100	102.78	98.382	99.169	100.16	99.935	99.986	102.1	101.58	102.92	100.67	99.434	96.466	93.226	102.32	102.69	99.117	99.534	96.574	99.185	97.612	98.415	94.507	99.559	93.34	95.491	97.955	97.502	98.028	93.203	99.185	103.65
111.45	111.67	111.41	113.34	115.3	114.05	109.2	111.14	110.09	113.99	111.16	111.82	111.29	114.24	116.76	113.26	112.95	113.41	107.44	109.25	112.72	111.77	116.69	112.08	110.78	115.4	109.3	111.2	112.17	109.65	111.89	113.5	112.67	108.75	114.23	112.28	112.01	115.14	109.55	114.42	117.57	109.95	111.69	110.36	112.05	112.74	111.87	108.19	113.66	112.44
104.38	102.36	104.44	104.8	109.4	106.85	108.97	106.76	104.65	105.86	108.01	106.06	103.48	105.16	104.45	105.21	105.51	103.51	104.26	109.48	100.05	102.64	106.74	104.41	105.69	105.56	105.6	105.15	101.8	103.02	105.14	106.56	107.24	105.13	107.02	106.45	101.52	104.55	102.49	104.78	102.52	105.08	106.74	105.75	104.93	105.23	105.82	104.17	103.78	107.73
104.43	105.5	108.01	108.75	108.41	105.09	106.75	104.63	105.18	104.58	105.24	107.19	103.84	104.37	104.3	108.03	107.34	107.07	105.21	107.17	107.42	104.96	102.9	105.53	107.27	102.09	107.77	106.52	104.75	107.2	107.56	107.16	104.66	104.91	109.01	102.87	106.35	108.45	107.61	107.97	100.92	102.33	106.28	100.63	103.61	104.27	106.48	109.6	107.59	107.08
105.76	105.81	104.53	102.26	104.04	107.55	103.08	110.9	109.38	106.36	103.74	104.91	105.86	109.3	99.799	102.79	105.59	100.78	107.47	107.35	106.47	101.36	106.43	107.39	101.89	103.55	107.3	103.62	109.47	106.33	109.46	110.59	104.57	103.23	107.4	105.58	107.55	105.92	108.08	106.22	101.41	107.94	105.82	104.92	107.27	106.83	108.05	107.08	108.59	102.24
108.63	114.83	111.24	109.8	110.44	107.09	114.25	108.79	109.31	114.08	107.37	110.41	107.89	110.49	112.83	110.59	111.18	113.97	113.12	111.33	113.55	110.8	108.73	110.61	108.73	108.5	112.09	112.17	108.87	112.96	111.92	111.37	111.99	112.01	110.11	111.24	109.09	112.75	105.86	108	110.43	110.4	113.11	109.55	110.03	114.79	110.18	110.75	106.64	111.94
112.36	112.65	110.5	113.8	115.56	109.62	111.2	112.77	113.46	112.45	113.32	112.14	118.64	112.21	112.74	113.33	108.74	112.17	113.97	111.27	114.61	108.36	112.01	112.69	109.71	108.32	109.68	114.65	108.97	116.47	110.75	113.76	108.77	114.93	108.44	111.06	111.65	115.15	112.51	115.25	113.77	112.61	112.14	109.23	110.43	112.96	110.13	113.76	110.54	110.25
110.01	113.78	112.83	111.23	108.18	111.66	112.73	110.13	108.31	114.33	108.98	115.64	114.69	112.01	115.8	111.38	111.13	114.1	111.24	108.23	112.54	112.16	111	112.17	114.88	115.69	109.98	108.03	108.8	113.38	111.11	109.79	114.58	114.24	105.93	107.66	114.36	113.14	115.47	115.21	112.57	108.89	114.03	109.72	111.93	112.21	112.99	113.83	116.25	113.92
105.12	105.53	107.55	101.52	108.2	107.39	108.51	106.5	104.3	110.13	107.6	106.48	107.72	104.87	107.7	107.36	105.78	105.36	106.44	101.45	103.93	110.31	108.28	105.43	107.31	106.05	108.98	102.46	103.95	105.41	109.83	104.69	104.75	108.06	103.33	105.66	104.69	103.74	103.56	101.65	109.29	106.22	106.32	104.24	105.81	103.32	105.67	108.09	103.25	102.43
99.05	101.86	101.37	100.76	99.241	100.74	102.83	102.26	98.234	98.098	99.666	104.77	96.681	98.517	99.007	97.136	97.958	98.456	95.163	98.205	103.35	99.602	101.66	101.02	100.86	99.856	96.8	97.407	98.95	102.32	96.735	100.12	98.46	102.46	100.57	101.27	101.99	98.213	99.557	97.975	94.851	99.765	102.23	97.891	100.18	100.22	98.431	95.492	94.351	98.836
112.24	111.82	109.67	114.8	110.5	113.91	110.9	114.04	115.15	111.67	112.52	110.76	110.47	110.93	109.27	105.47	112.27	107.02	109.39	110.01	108.92	110.3	107.39	112.63	114.85	109.89	113.21	108.92	112.96	114.86	116.06	112.3	112.49	112.55	114.19	113.43	107.31	106.33	108.68	105.63	114.18	115.89	110.21	113.71	109.59	113.95	112.57	111.33	109.02	109.5
105.13	104.69	102.56	105.67	100.05	102.98	105.34	104.21	106.47	103.13	107.42	105.73	105.1	106.29	102.77	104.86	102.07	103.9	111.46	106.11	108.91	103.52	104.57	106	108.32	107.34	104.49	106.45	107.95	103.18	103.86	108.41	103.08	108.2	113.72	106.42	103.57	102.44	106.98	107.71	105.47	108.65	104.59	108.18	109.25	102.85	106.68	99.555	106.98	103.34
104.23	105.31	104.11	107.76	102.85	103.98	106.3	104.45	106.57	101.87	105.01	106.36	103.47	104.31	105.21	103.41	109.12	105.29	104.56	110.28	102.33	103.37	104.48	104.49	103.24	110.99	103.93	108.29	107.1	107.51	104.4	104.13	103.63	106.47	104.46	105.92	105.43	104.11	106.29	106.8	106.17	103.5	97.058	102.79	105.64	106.57	105.36	105.17	100.55	103.57
110.69	109.38	106.03	105.49	106.55	104.78	103.61	106.07	104.77	107.5	107.78	106.81	98.906	103.2	105.35	108.2	109.76	105.07	111.37	107.03	108.26	103.13	109.55	108.7	106.82	102.72	106.84	108.44	106.67	104.37	105.74	104.36	104.72	104.36	108.18	107.82	106.48	108.57	105.81	106.85	110	108.29	104.2	110.5	105.09	102.11	110.59	109.72	104.17	100.63
105.12	104.8	106.51	101.37	97.397	106.93	104.75	107.33	101.02	101.19	108.65	106.21	103.05	107.95	100.84	102.46	107	107.87	102.59	105.99	106.94	101.18	103.72	100.06	104.04	105.32	104.74	100.66	105.63	107.33	105.37	109.8	103.06	108.53	103.19	105.27	107.14	106.32	105.83	102.14	103.31	105.01	101.57	107.32	104.99	105.25	102.45	102.58	101.62	98.737
103.77	99.895	97.781	98.308	99.932	100.09	103.41	100.9	106.04	99.527	95.758	103.02	100.17	102.02	100.28	97.552	98.877	99.017	97.339	106.18	98.965	94.838	102.38	99.035	99.087	99.346	97.462	102.13	102.79	103.11	93.923	98.969	101.85	99.174	100.54	103.14	103.66	101.34	100.67	99.054	97.036	98.506	103.43	99.567	98.913	98.728	104.38	101.7	97.249	99.253
114.07	112.74	108.96	112.7	111.67	112.95	116.95	112.36	109.64	105.4	110.59	113.66	108.86	112.05	108.27	109.32	110.63	114.67	109.22	109.33	112.33	109.63	110.73	109.09	110.07	109.05	110.46	108.93	111.62	111.96	113.03	113.74	117.73	109.72	113.09	110.8	110.19	111.56	107.59	110.66	110.69	108.18	112.47	113.95	112.79	106.91	113.31	110.22	109.08	109.89
105.24	109.31	110.33	106.83	110.75	107.67	108.56	100.04	110.94	107.66	106.37	109.6	107.11	106.1	105.97	110.64	104.9	110.81	108.82	108.32	106.52	100.89	107.11	108.52	107.79	104.37	112.07	110.14	108.53	106.23	109.33	103.6	109.56	108.43	110.82	106.18	101.88	107.53	105.06	111.44	108.86	111.12	105.87	105.93	113.89	102.76	103.95	109.5	104.59	106.58
115.75	117.54	118.68	111.16	114.87	117.47	118.42	115.73	110.81	115.1	114.3	114.59	118.62	116.19	118.44	117.04	124.42	116.33	114.18	114.55	114.89	117.17	116.6	113.08	120.49	116.32	117.35	116.02	111.8	115.12	116.66	121.08	115.27	114.4	111.23	112.98	117.81	120.06	119.43	120.07	114.55	113.02	119.86	113.57	117.96	115.29	116.94	117.85	119.47	116.43
104.1	106.16	99.064	103.87	102.74	105.48	100.71	103.78	104.4	103.23	105.08	102.77	104.01	101.32	107.06	105.03	105.03	102.8	100.57	105.03	105.67	100.56	104.52	104.32	101.86	103.88	107.94	107.01	104.24	105.09	106.64	104.67	103.03	108.22	106.03	103.94	105.63	104.71	105.3	102.22	102.42	102.11	106	100.16	99.162	102.86	102.78	108.23	104.72	104.45
103.2	102.09	105.27	104.36	103.65	100.39	101.39	102.26	106.41	108.62	108.99	102.7	106.06	104.26	104.9	104.24	105.13	106.18	103.86	103.63	108.77	103.04	106.56	106.03	108.78	102.04	106.46	105.85	97.738	107.15	107.56	106.59	103.44	106.32	109.76	105.29	100.93	102.51	105.27	105.77	106.98	101.87	104.68	108.27	103.29	105.74	105.6	106.1	108.19	104.7
116.76	119.5	116.86	119.8	119.67	119.52	115.62	119.82	113.43	113.57	119.09	116.65	121.59	117.97	116.07	113.23	121.51	113.19	117.19	116.01	115.12	116.3	114.53	114.42	116.73	116.39	117.12	111.73	121.46	116.58	112.88	115.04	115.58	112.66	119.4	116.86	114.26	114.28	119.04	118.16	114.16	121.23	114.58	113.52	115.71	115.87	118.74	116.82	116.75	116.16
111.33	113.86	115.98	107.29	112.33	115.86	115.82	112.16	111.7	110.02	110.33	113.12	114.97	106.66	111.07	107.62	114.25	108.64	112.97	111.85	111.56	111.22	110.75	111.16	109.23	113.1	112.2	112.5	108.95	113.16	109.98	110.49	109.98	112	112.68	113.73	112.52	115.34	115.5	113.78	113.69	115.59	114.03	111.31	112.4	110.02	106.68	109.52	112.42	106.78
114.81	120.39	115.1	113.53	116.55	116.64	114.14	118.43	117.26	117.91	117.17	115.96	113.72	118.44	113.32	119.11	113.55	118.48	112.89	116.1	116.69	115.48	118.28	117.97	115.14	113.03	114.79	117.75	114.56	115.3	113.43	116.15	119.97	118.85	114.05	119.44	114.6	116.13	119.83	114.79	119.9	116.59	118.64	107.91	114.15	116.92	118.24	114.72	112.88	115.53
110.14	106.79	105.4	109.41	103.04	110.97	101.9	109.3	110.09	107.82	102.94	105.33	104.79	103.43	107.11	101.3	104.75	104.37	106.45	107.3	103.94	102.21	102.5	108	107.15	104.8	105.79	107.43	103.29	107.93	105.9	104.01	104.76	106.77	110.29	105.62	106.85	110.09	110.33	108.1	110.76	107.25	112.62	108.85	110.51	105.21	106.2	103.72	110.51	109.86
102.85	108.54	108.14	101.54	108.16	104.91	107.14	106.32	102.15	107.7	104.56	103.67	107.28	112.13	103.33	111.46	107.34	103.78	108.44	107.35	103.85	106.42	104.72	103.81	106.85	105.59	106.01	107.97	109.56	109.06	107.92	107.08	110.79	106.08	103.21	105.58	108.94	104.86	103.56	107.31	106.25	100.48	108.49	102.66	104.06	101.81	106.08	103.92	103.91	103.38
105.97	107.63	108.12	105.82	101.74	101.36	104.09	105.75	102.27	103.09	107.48	104.65	106.25	109.89	100.24	108.55	108.46	106.49	107.45	102.54	108.56	101.38	101.79	102.47	103.74	106.9	102.65	107.32	102.35	99.823	103.92	104.55	107.68	106.72	104.74	104.33	104.29	108.78	104.43	106.1	105.7	108.93	104.81	110.62	101.58	104.07	103.75	104.13	105.68	106.43
96.957	103.05	100.63	101.32	98.591	98.814	103.04	97.05	100.36	104.61	100.39	95.083	98.211	102	99.638	98.29	101.11	98.281	101.56	99.197	98.295	99.194	99.571	97.708	98.928	103.15	101.37	101.45	101.42	100.09	96.731	97.362	98.104	99.031	105.67	98.912	99.828	99.986	98.188	105.5	96.597	100.26	103.34	97.32	100.93	100.53	101.36	99.073	96.904	100.83
105.92	103.85	102.71	104.23	108.34	103.82	101.8	101.13	106.46	104.18	104.86	108.72	107.74	108.39	105.13	104.08	105.22	100.45	107.83	107.63	103.55	104.55	108.7	109.67	107.17	105.1	105.11	103.67	104.35	106.45	105.56	108.23	103.13	102.78	106.2	104.54	105.73	98.906	107.13	108.47	104.63	107.27	109.3	105.53	104.74	111.41	104.37	107.03	111.2	110.4
103.94	99.031	101.41	111.89	105.31	107.74	99.058	102.41	105.7	103.1	106.19	106.79	103.52	108.37	102.53	102.59	103.85	107.14	107.34	102.93	108.45	107.58	100.49	106.56	108.19	103.28	106.1	99.636	108.11	109.63	103.33	98.851	105.91	101.9	110.55	109.84	105.09	107.61	105.78	105.69	106.61	106.77	105.21	105.17	108.7	104.52	106.8	105.71	101.22	105.08
107.51	112.49	106.55	109.33	101.7	112.09	104.63	103.12	106.89	106.88	106.79	109.64	105.07	104.68	104.73	105.65	109.39	105.98	101.81	106.2	104.54	106.04	108.5	104.83	105.64	106.88	103.72	106.66	107.63	106.07	105.7	107.04	107.49	104.66	105.45	105.86	102.62	102.74	105.12	105.7	102.53	103.16	107.81	109.92	107.12	106.23	111.53	106.47	108.62	104.78
100.43	98.199	98.349	101.48	95.982	97.934	102.71	104.06	101.73	96.767	100.59	97.444	102.98	105.44	95.632	98.034	100.08	105.31	99.705	99.059	97.81	103.04	100.75	95.899	98.639	101.96	101.66	98.414	101.18	101.21	98.438	98.501	97.244	102.19	97.366	98.998	101.87	98.703	96.793	105.2	95.558	100.23	101.72	98.769	98.747	97.024	96.702	102.79	99.214	106.78
104.28	102.19	105.24	104.93	106.18	104.85	108.89	99.604	100.64	105.73	104.75	104.06	101.91	103.65	102.56	102.99	103.59	105.48	106.14	103.23	108.09	110.5	107.8	103.91	106.22	102.28	108.04	103	102.56	107.11	103.72	105.03	105.92	107.4	106.73	103.27	100.65	103.28	104.64	106.23	103.07	106.06	105.24	104.24	104.58	104.83	104.73	103.27	106.18	104.85
100.98	108.14	104.63	102.32	105.4	105.51	108.78	109.26	106.61	103.79	103.49	107.41	103.98	102.41	102.31	106.56	107.09	105.21	107.39	105.3	104.36	102.94	106.04	110.45	101.31	109.09	104.46	107.25	107.09	108.07	112.87	104.01	110.28	107.09	108.54	104.75	104.79	101.46	105.94	107.63	107.45	100.53	104.61	103.59	110.38	108.26	109.33	104.62	102.64	104.53
108.3	102.92	105.64	107.55	104.42	108.04	104.89	103.73	108.21	104.75	107.48	104.67	105.28	101.05	104.78	108.16	106.21	108.21	107.41	101.77	105.16	104.14	107.28	106.45	106.67	106.59	110.13	104.52	103.9	103.86	105.3	108.03	105.51	106.97	108.53	110.6	104.6	108.16	105.24	102.53	105.41	105.1	107.79	106.73	109.97	105.81	107.9	103.97	105.24	107.3
104.95	104.79	108.57	103.89	102.3	105.69	107.28	108.88	108.21	106.99	103.57	109.26	102.23	102.28	106.53	106.55	106.02	107.03	106.91	106.46	105.06	103.87	109.26	103.88	102.68	103.5	104.07	102.86	104.01	103.05	105.71	103.99	105.56	104.29	104.24	101.42	106.58	107.52	110.79	106.39	105.23	102.59	104.12	107.89	103.55	106.64	101.4	104.65	102.11	103.78
105.63	108.78	105.8	111.78	108.34	108.94	107.81	104.69	108.3	106.93	104.46	106.89	105.63	106.6	108.91	107.22	104.62	108.54	106.38	105.05	107.67	104.99	110.77	108.08	108.22	102.07	110.45	106.47	106.25	107.88	102.93	108.36	105.34	107.2	110.4	107.32	107.24	108.32	109.15	108.41	110.01	108.98	110.08	105.34	107.64	102.11	107.2	114.12	103.6	104.65
104.22	104.25	106.47	107.33	105.69	107.8	103.9	109.29	104.94	105.98	110.99	101.83	104.73	104.68	109	103.3	107.72	104.55	104.11	107.48	105.44	109.15	111.38	104.92	106.15	110.68	104.88	107.2	101.67	103.93	105.87	105.38	99.789	104.92	104.15	104.4	101.59	107.95	105.69	106.24	106.41	104.38	107.35	109.46	108.06	106.3	103.7	102.59	107.46	103.47
107.98	106.29	109.05	105.99	109.22	109.85	104.96	108.35	105.15	102.95	104.49	103.79	102.27	104.53	103.44	104.4	109.05	106.34	104.92	108.55	109.41	103.94	103.85	108.68	102.8	106.12	105.92	106.6	107.04	107.1	103.73	108.81	109.55	108.87	110.64	106.35	107.62	110.48	107.95	105.32	102.69	104.5	107.32	105.06	105.08	106.49	108.67	103.46	102.09	102.73
104.55	99.356	107.68	105.57	104.55	104.48	102.66	99.16	106.88	107.91	102.26	102.41	106	103.68	97.468	104.67	107.34	107.51	107.26	107.73	101.3	104.3	101.82	105.78	108.33	105.69	100.48	101.91	107.14	105.53	105.95	104.75	103.07	107.1	105.55	101.13	104.98	107.32	106.38	101.74	102.72	109.91	105.92	105.11	104.83	103.38	104.93	104.36	102.23	106.21
106.19	107.94	104.41	98.094	105.55	104.23	106.47	105.21	103.91	102.12	107.43	101.93	102.1	103.36	107.96	109.7	105.5	101.19	109.61	104.87	110.49	106.06	106.14	103.03	105.75	106.65	104.85	104.05	104.34	103.66	108.57	108.58	102.05	107.3	105.18	109.35	102.75	108.71	107.29	101.63	104.35	109.28	105.28	108.73	106.04	106.65	108.71	99.395	105.75	101.3
101.64	107.69	103.6	104.26	104.41	107.87	103.83	103.91	104.43	109.51	104.84	109.17	105.77	103.33	104.99	109.24	104.48	106.28	107.99	101.74	107.14	108.88	101.46	106.08	106.31	109.49	102.26	108.76	104.69	105.45	103.5	110.86	108.75	104.06	108.24	103.3	107.33	105.5	104.25	105.97	106.55	107.9	101.57	98.007	101.77	99.446	105.47	107.35	107.44	104.8
111.82	109.69	108.3	111.52	111.53	114.44	110.43	109.06	110.47	110.8	108.61	107.58	109.81	115.96	112.95	113.43	115.73	111.37	108.25	111.29	112.99	110.94	111.17	112.09	111.84	113.11	115.06	115.4	110.12	115.73	112.28	113.97	112.31	108.96	112.88	111.99	110.98	107.6	115.8	111.59	111.12	110.18	112.3	111.27	111.4	116.23	111.42	107.09	110.51	112.17
102.18	107.9	107.7	105.23	105.28	104.95	102.89	111.72	100.15	100.44	103.47	107.93	104.95	105.63	105.09	107.01	107.99	105.04	105.83	104.2	102.09	106.05	105.89	101.25	105.07	102.98	108.84	103.48	104.85	106.47	104.63	101.9	106.24	106.82	109.65	104.43	109.45	106.1	101.26	101.31	103.72	106.05	105.55	107.26	103.65	108.77	103.32	108.28	100.97	104.69
105.94	100.49	103.94	106.45	106.14	101.55	104.04	102.38	105.12	105.38	101.47	102.1	102.79	101.75	101.28	104.81	106.5	100.91	105.72	101.03	104.8	103.02	108.32	102.42	104.28	105.25	102.04	104.35	104.69	104.04	104.69	103.54	103.64	100.24	105.99	104.73	103.43	110.29	108.31	107.91	106.34	104.11	102.94	104.26	104.81	106.16	109.38	104.52	107.14	106.31
106.12	108.88	100.88	103.61	105.91	108.51	107.96	106.57	109.4	110.19	107.65	106.77	106.6	105.92	108.45	103.91	106.05	103.22	104.6	102.89	107.45	104.51	104.52	107.05	103.3	107.74	104.64	109.51	105.34	111.78	109.59	103.81	105.28	107.48	107	102.72	108.15	101.81	107.85	108.28	111.34	106.63	105.44	106.98	109.06	103.87	108.02	107.56	102.34	106.52
109.07	111.91	109.38	110.5	107.31	112.84	108.62	109.1	113.94	115.21	109.25	108.97	110.44	111.96	115	106.42	110.06	111.22	106.23	106.13	110.83	112.84	113.06	112.17	112.49	111.39	105.69	107.86	113.91	109.74	106.11	111.64	110.91	110.22	111.5	113.47	108.83	108.65	111.51	116.93	110.66	109.87	109.72	111.44	110.01	112.62	109.6	111.04	112.18	111.33
106.81	101.18	101.78	104.17	102.5	105.83	103.14	105.25	102.13	104.28	103.38	106.89	106.95	105.65	105.86	103.77	106.11	106.47	104.55	100.86	109.18	105.15	106.41	109.43	103.54	105.55	109.13	107.09	103.55	104.68	101.55	107.01	106.24	106.19	104.76	108.33	106.41	107.98	104.2	106.42	105	104.92	104.91	107.26	106.06	105.91	111.48	103.93	101.84	112.28
107.46	102.73	107.66	102.95	98.587	104.69	107.32	105.48	105.12	106.74	103.88	106.24	106.1	104.58	100.26	106.54	107.68	106.05	107.04	104.22	107.41	105.88	105.85	106.72	102.73	105.69	101.93	105.27	103.27	100.76	101.72	100.76	108.03	106.47	103.8	101.49	106	107.87	107.57	105.82	105.18	103.45	104.65	101.89	103.44	98.717	105.52	106	103.45	106.73
103.85	105.58	104.83	103.4	106.35	106.17	104.91	104.1	102.66	105.83	107.64	105.97	107.42	106.24	105.62	106.76	104.49	105.06	104.83	103.76	106.18	105.62	101.19	101.65	103.55	106.11	108.44	105.71	105.22	104.51	102.04	105.61	102.17	104.48	110.5	108.91	107.3	107.29	106.76	104.84	105.05	110.38	106.33	98.128	107.26	104.18	104.04	104.67	98.65	106.42
107.5	107.62	106.47	107	105.91	108.74	110.6	105.26	106.89	107.38	109.11	105.86	106.27	107.13	108.32	111.17	101.92	103.82	103.4	106.34	106.41	105.57	111.03	108.16	106.15	105.89	108.84	106.22	102.5	104.13	105.17	107.11	107.8	105.09	107.36	107.84	108.61	108.3	107.23	107.17	102.02	107.48	105.25	105.66	108.2	106	113.01	109.47	107.18	106.35
97.131	102.95	96.742	98.869	102.93	101.31	101.7	99.921	101.8	101.38	102.75	102.73	95.977	103.47	101.49	96.931	98.775	98.994	99.014	99.916	95.93	102.71	97.652	100.29	98.413	100.47	103.63	102.44	105.78	101.43	101.64	103.01	97.473	99.479	102.05	98.102	97.514	100.45	99.205	98.892	101.46	102.48	99.512	103.12	104.09	97.655	104.6	100.81	99.916	102.28
114.03	112.06	115.4	108.48	112.31	111.2	111.06	105.99	113.65	111.52	110.27	107.26	113.75	110.56	108.01	113.92	113.66	111.19	109.34	110.42	108.33	109.12	108.99	108.08	114.13	115.31	117.4	110.48	110.78	113.37	110.81	111.67	111.37	112.8	112.39	115.37	114.41	114.46	109.97	115.68	112.75	113.93	110.09	118.06	112.86	113.39	111.8	113.45	109.6	107.03
110.28	110.28	109.23	109.95	112.2	107.95	110	113.78	110.64	111.34	114	112.06	110.42	114.14	115.78	108.54	109.97	112.67	112.14	112.41	113.07	112.64	114.82	110.26	108.67	106.8	111.74	113.83	109.92	112.08	110.67	109.99	111.16	109.77	108.05	112.15	107.05	112.46	108.96	107.5	107.91	109.55	109.42	110.6	109.26	108.74	112.66	114.31	112.53	111.49
112.36	108.65	114.99	111.13	116.66	109.39	112.6	108.75	107.4	117.33	112.89	111.14	112.08	108.42	110.72	112.79	116.91	112.97	113.38	111.77	111.72	110.44	109.56	113.45	110.79	109.83	110.39	109.49	113.45	111.28	112.56	112.35	114.32	112.28	114.78	113.16	111.05	108.55	110.94	110.97	112.76	112.15	110.96	112.17	109.52	110.58	112.71	109.6	111.34	115.84
102.68	105.56	109.62	106.13	106.23	104.46	103.55	103.4	105.21	100.34	107.99	102	104.27	102.49	106.24	99.095	104.25	104.81	112.02	104.62	109.13	105.11	106.32	105.96	103.51	107.83	104.92	106.55	104.87	105.17	108.18	101.36	103.6	102.13	99.941	100.73	105.99	102.98	100.28	100.84	105.67	102.28	99.801	104.57	103.98	102.31	101.27	105.14	105.76	107.6
108.97	105.29	103.45	107.07	105.14	108.47	109.1	103.53	103.44	103.1	105.86	110.61	106.03	109.89	105.86	106.55	111.31	105.38	105.62	107.86	108.16	107.34	107.17	105.23	104.56	103.63	111.55	107.8	104.88	106.56	104.61	104.57	105.02	103.27	104.27	109.66	104.95	106.93	106.37	104.39	112.42	105.44	103.96	104.03	104.42	110.63	105.47	106.25	110.79	103.76
108.43	105.1	98.441	103.92	107.86	105.68	104.15	106.3	106.12	103.48	106.87	99.984	99.345	106.86	105.38	101.81	99.313	104.25	107.86	105.81	103.32	101.47	104.07	105.05	104.25	101.1	105.75	106.12	100.56	101.72	105.86	102.1	102.28	110.04	105.4	104.58	105.22	107.44	101.09	102.45	107.13	107.51	104.27	103.35	103.93	104.52	103.56	105.99	103.06	104.16
105.42	103.02	106.07	108.92	104.4	106.49	105.76	103.07	104.05	104.33	105.29	107.88	105.72	104.27	109.19	107.3	104.55	108.47	103.56	107.84	104.39	107.77	103.69	108.66	103.48	106.46	102.32	105.69	104.96	102.01	102.11	105.12	108.07	102.45	107.44	102.03	100.06	109.92	105.08	102.13	106.79	103.17	104.37	106.93	110.15	106.4	105.97	103.2	105.95	99.396
108.35	100.95	101.94	104.35	102.71	108.71	107.01	104.3	106.07	104.16	105.18	103.74	102.59	109.22	107.4	108.03	105.91	108.03	108.32	105.56	107.49	102.57	106.1	106.69	99.873	107.97	107.02	102.96	103.94	109.45	105.22	102.49	106.53	111.86	104.51	106.59	100.66	106.58	106.8	102.83	104.88	107.95	106.51	110.16	105.48	104.72	104.82	106.43	102.65	106.04
108.15	114.8	109.49	111.39	115.02	112.09	109.99	113.65	112.86	112.34	111.32	108.05	113.09	111.83	110.47	110.2	115	114.16	109.8	109.18	112.73	110.66	112.85	112.67	115.09	109.08	113.52	115.47	115.63	111.44	110.55	115.57	112.35	115.32	109.14	113.8	116.02	108.16	106.4	107.89	110.64	112.9	112.57	114.15	114.36	111	111.34	107.33	110.35	116.55
106.2	107.68	106.81	104.9	108.77	106.31	105.5	103.35	107.27	104.49	104.82	104.2	109.82	106.04	109.89	104.88	107.51	107.56	108.21	108.2	112.64	105	105.54	107.75	104.03	101.81	107.05	103.69	106.34	103.15	106.54	101.87	104.14	105.23	100.85	104.74	107.31	102.23	107.01	106.18	103.15	104.07	103.24	105.25	103.16	108.65	107.75	107.3	106.08	104.82
110.4	110.58	111.34	114.14	108.93	108.7	111.05	108.87	107.57	115.99	109.74	111.84	108.9	103.79	106.78	107.33	113.7	112.45	109.82	108.77	114.14	106.7	112.61	110.53	109.34	108.64	108.22	108.98	111.65	111.43	111.78	110.1	112.38	111.89	110.69	111.81	107.26	116.44	106.35	106.62	110.47	114.3	107.52	113.53	106.89	109.95	109.99	111.34	111.24	109.16
109.38	110.42	112.87	110.48	111.61	111.26	111.5	110.21	110.96	112.45	111.96	114.52	110.29	109.59	108.86	113.15	108.42	109.65	111.44	112.8	107.46	108.31	112.37	114.23	109.16	111.98	109.66	112.72	112.58	112.77	112.2	110.69	112.93	114.43	110.81	110.8	111.82	109.71	114.4	109.79	113.35	113.45	108.81	108.51	107.7	109.57	114.32	107.51	108.52	110.38
98.763	97.009	98.122	102.68	99.366	97.82	98.401	97.614	102.69	95.444	101.97	98.598	97.174	97.763	97.366	98.449	99.774	99.47	103.16	101.69	101.61	99.763	99.622	99.62	99.635	103.86	102.16	96.644	101.39	100.87	95.745	105.4	99.386	100.75	98.509	101.46	102.36	98.908	99.922	96.467	95.344	101.8	98.497	100.61	99.16	99.38	102.94	102.71	97.685	97.899
104.14	106.54	105.59	106.95	107.14	108.37	106.5	107.72	106.08	107.11	105.76	101.88	106.31	112.16	107.1	110.04	102.28	107.22	103.72	105.31	108.55	106.05	107.31	104.81	102.26	102.69	107.14	110.64	110.48	103.93	106.7	107.16	109.85	105.85	108.55	105.6	105.58	108.59	101.02	103.48	107.34	101.52	106.39	107.52	108.12	108.31	104.3	109.85	106.34	105.15
105.43	108.54	103.91	105.45	101.79	109.17	105.64	107.42	103.63	105.89	109.05	106.3	106.94	106.21	105.01	105.27	104.1	107.98	100.29	105.3	104.98	107.3	105.99	103.2	108.09	111.39	110.13	106.93	105.68	111.74	108.18	108.98	106.28	107.2	103.62	104.43	103.45	106.18	105.04	105.04	101.16	107.69	105.51	103.74	107.5	106.2	103.91	110.06	105.38	111.37
106.81	110.69	113.36	113.62	110.23	111.31	115.3	110.4	111.28	110.96	111.5	112.39	111.29	106.91	111.19	108.42	113.56	114.71	107.13	112.93	111.81	112.89	114.02	117.18	111.72	115.13	106.83	110.54	107.49	107.85	108.83	111.27	116.07	113.15	112.18	108.95	114.57	111.32	107.74	116.51	112.26	111.89	107.94	115.62	110.58	114.89	113.64	109.11	111.1	108.95
103.22	107.43	104.15	106.44	100.67	100.85	104.05	105.67	101.14	108	107.05	108.63	108.6	104.15	104.74	104.14	102.61	101.1	107.55	104.59	107.26	103.02	105.81	107.8	100.77	107.62	104.34	107.01	105.2	104.09	103.5	102.73	108.83	104.94	105.07	105.96	106.15	106.14	110.49	103.46	105.32	103.5	107.79	107.06	108.96	106.3	106.2	104.35	104.8	104.52
107.52	109.28	105.24	103.61	105.14	106.7	103.75	107.51	102.7	103.89	106.36	102.39	109.84	105.4	109.09	99.62	106.65	106.08	102.59	103.42	103.49	107.1	105.31	105	102.2	101.16	102.43	101.46	102.25	103.94	102.83	102.67	104.61	105.44	105.69	100.56	105.68	106.8	107.28	105.95	106.86	107.69	106.12	102.18	105.99	104.96	101.94	102.67	108.31	105.34
104.43	105.24	105.68	107.03	105.11	105.5	104.09	103.23	104.14	107.92	104.8	106.54	99.773	103.08	101.63	107.36	103.46	104.5	104.87	108.16	105.55	105.01	103.68	107.26	104.83	105.88	103.29	103.41	105.87	107.59	101.04	108.33	106.82	104.58	106.88	108.2	107.47	107.76	105.66	110.08	101.56	104.26	105.98	105.78	103.28	101.02	104.86	103.48	103.27	104.74
108.38	101.58	105.9	103.73	106.76	106.97	106.86	106.43	107.51	102.49	102.42	109.06	104.03	105.29	103.76	108.2	101.95	109.1	108.15	113.24	103.89	109.64	106.09	102.32	108.68	106.72	100.79	106.52	112.92	103.5	107.65	107.97	106.01	105.08	103.12	108	105.34	108.17	103.85	108.65	107.83	104.35	109.42	103.6	107.46	104.35	107.11	101.67	106.06	100.95
110.71	112.9	112.55	110.21	110.57	113.19	112.73	112.88	106.07	110.12	110.14	106.17	109.15	111.73	110.22	113.44	112.98	109.14	110.42	111.18	107.52	109.48	110.14	106.75	110.31	112.41	105.66	112.12	107.61	112.58	106.35	114.14	108.64	108.67	109.55	112.1	111.91	107.01	108.91	111.58	104.05	108.72	107	109.43	108.76	110.75	113.11	109.38	112.35	112.76
108.1	109.27	109.83	108.04	113.2	111.21	110.63	110.92	107.16	113.3	107.54	107.19	108.82	106.9	112.45	111.2	109.54	111.31	108.07	114.64	106.83	111.42	108.43	108.7	109.61	109.33	108.55	108.97	109.94	113.16	110.71	107.33	112.14	104.47	110.53	110.04	112.72	111.26	109.78	109.19	111.97	112.73	109.93	105.31	107.21	110.07	110.4	114.01	106.92	112.75
106.86	103.16	103.91	109.16	105.76	103.52	104.89	102.8	108.03	105.48	106.01	104.43	104.28	102.55	105.39	104.11	106.66	105.11	103.85	106.2	106.02	104.18	105.37	105.77	104.16	106.44	108.49	108.02	103.47	109.26	106.02	106.33	106.58	104.67	101.92	106.42	107.62	107.02	105.24	103.57	103.35	100.96	107.61	106.69	107.05	110.53	107.37	103.34	102.24	99.646
108.95	112.91	108.42	115.69	112.86	113.05	111.32	114.32	109.9	112.57	112.52	111.56	113.7	111.43	114.4	113.72	109.87	110.17	109.49	111.86	111.84	111.37	115.91	112.14	113.47	112.06	114.1	111.2	116.47	116.43	117.77	108.56	109.01	113.32	112.22	105.84	116.51	112.51	114.24	112	112.66	111.7	106.01	110.12	115.03	112.42	114.42	114.22	109.59	110.25
109.97	110.96	106.79	108.97	114.84	110.98	113.11	103.86	109.31	111.17	110.89	109.61	116.25	112.59	110.43	112.04	109.37	108.92	109.46	111.72	109.93	111.85	110.47	112.85	111.17	112.26	111.92	111.25	105.16	116.05	108.54	112.12	113.63	107.53	109.85	104.12	111.08	105.56	108.86	110.62	109.67	111.68	103.57	111.12	109.39	112.4	110.42	111.25	111.21	108.19
115.41	114.97	112.92	112.07	113.52	110.3	117.23	114.71	110.7	113.52	108.52	109.83	112.77	112.61	113.92	114.98	114.4	109.03	116.31	115.33	109.31	110.53	111.35	110.62	111.69	113.43	111.81	110.16	111.21	111.38	112.99	111.28	111.52	110.73	112.13	112.03	110.16	108.8	108.41	111.95	112.81	112.93	112.48	115.42	112.24	114.93	113.12	114.56	108.49	111.69
105.86	110.39	105.46	109.68	102.63	107.41	103.55	105.8	107.88	109.74	103.33	103.45	102.6	105.8	106.48	104.11	107.79	105.01	105.89	108.34	109.58	103.06	106.37	108.52	104.7	104.64	110.82	103.31	103.76	108.44	104.52	106.97	105.11	107.55	105.84	107.77	108.03	110.09	105.76	107.59	100.12	106.34	103.74	101.28	107.62	106.62	104.07	106.1	103.46	108.93
114	110.72	112.51	110.81	114.14	109.89	108.08	110.13	113.53	109.96	113.34	110.79	110.26	105.2	114.27	112.29	111.65	108.77	115.09	111.15	111.89	109.87	111.18	103.44	110.42	109.23	108.72	111.53	112.24	110.74	110.32	110.32	113.82	107.66	114.17	110.4	114.48	110.84	114.86	108.17	114.96	114.17	112.96	115.29	113.48	114.57	105.82	115.23	111.83	115.74
113.92	121.23	117.05	116.52	117.83	115.57	119.62	112.59	114.99	118.22	116.05	119.47	117.88	110.57	115.39	119.13	117.72	120.53	117.12	122.29	120.28	117.95	117.37	116.84	115.65	120.23	115.33	117.15	121.35	120.15	114.19	119.67	122.33	118.35	113.58	115.63	113.7	114.26	116.31	120.96	110.65	116.09	111.97	119.49	121.83	115.88	115.69	111.14	115.99	117.76
110.21	107.47	106.07	108.56	102.54	108.12	107.23	109.49	106.84	100.71	104.17	112.29	103.02	104.54	105.69	109.27	106.42	105.11	102.06	107.14	112.98	106.86	107.16	108.78	107.99	106.73	105.87	105.71	105.78	102.13	106.16	107.73	103.32	102.8	105.89	102.64	109.43	108.57	107.35	104.91	102.39	106.02	103.29	102.91	108.56	112.42	106.15	105.96	105.67	105.85
115.19	125.28	117.52	115.44	121.34	116.52	118.72	119.93	119.31	117.87	117.13	114.14	119.29	116.35	116.72	119.63	116.53	114.8	118.66	112.44	121.58	114.03	116.83	114.13	114.5	114	113.9	111.7	112.04	122.08	122.53	115.88	121.64	115.2	110.99	117.78	116.5	118.92	114.65	117.87	118.25	121.99	112.3	118.08	118.19	115.21	119.84	124.2	117.07	116.65
111.65	111.74	112.7	107.73	108.37	111.69	111.8	108.49	112.74	109.71	110.05	112.72	108.69	110.57	107.79	109.18	111.98	109.71	114.61	112.29	112.64	111.16	111.43	110.08	112.42	109.5	112.06	112.12	115.19	109.92	114.43	112.45	113.24	107.29	111.16	110.27	112.43	111.12	111.04	111.85	112.21	111.83	112.06	109.03	112.32	108.88	111.52	111.44	112.92	116.05
106.22	106.19	115.09	105.69	104.13	108.17	104.33	105.72	109.13	105.25	109.98	107.04	104.98	107.65	107.46	108.18	107.24	103.98	107.18	104.86	107.03	106.49	108.01	103.01	109.37	105.71	101.59	104.54	106.29	108.14	105.42	106.22	105.45	109.72	105.85	103.34	108.22	103.82	108.36	108.05	102.82	106.18	101.83	111.53	106.94	105.46	101.45	107.54	104.81	103.55
105.86	106.93	102.91	102.22	109.05	106.91	108.05	110.65	105.29	102.52	105.13	110.31	109.29	106.48	111.35	106.69	107.85	105.25	109.87	107.36	106.39	108.46	105.61	108.23	104.48	105.39	114.16	103.76	107.08	106.4	108.61	108.22	105.18	105.01	106.08	108.83	109.56	103.73	107.45	104.98	104.97	104.29	103.73	108.01	107.26	103.57	107.6	110.31	107.66	107.43
107.6	107.37	105.43	104.37	104.22	103.59	109.7	111.07	107.74	106.96	101.78	105.24	105.91	105.13	104.1	103.28	109.35	105.93	107.9	108.63	106.51	104.66	105.8	108.24	106.53	108.98	112.06	107.77	105.52	103.8	108.36	105.97	107.51	110.22	105.06	107.61	104.87	107.62	101.58	107.85	104.49	106.3	102.18	108.81	105.01	103	103.75	106.6	107.98	108.39
105.69	105.94	107.22	106.92	108.1	105.5	103.22	109.09	102.94	105.92	106.12	107.33	102.68	104.59	109.12	101.81	105.71	102.05	105.31	105.53	101.98	101.26	98.992	101.23	105.84	108.27	104.13	101.32	104.71	103.99	104.81	101.55	98.54	106.87	103.01	102.52	107	100.8	104.87	103.64	104.12	103.07	101.85	106.11	103.82	104.02	106.14	100.68	112.77	101.14
99.725	96.597	99.564	94.956	99.714	98.107	99.784	96.118	102.99	97.922	98.093	95.931	100.61	96.545	99.04	98.539	101.13	102.15	99.84	100.51	100.28	93.699	103.03	99.253	97.337	98.948	101.28	100.12	98.391	99.938	103.2	99.629	97.085	101.63	97.903	97.048	96.747	103.19	99.736	97.115	98.307	102.69	101.39	102.49	100.17	96.623	97.71	95.206	101.57	97.743
102.5	103.21	101.83	102.06	102.3	96.11	102.57	95.79	94.964	96.928	101.41	100.71	101.24	98.817	98.997	101.96	98.41	100.79	98.504	103.3	100.05	97.477	96.633	99.791	98.609	103.78	99.585	93.448	101.2	98.504	101.65	102.7	104.24	101.4	98.716	94.749	102.08	102.3	99.201	97.611	104.43	100.92	94.875	101.8	96.533	99.627	100.96	100.89	102.25	99.184
103.02	103.69	105.79	103.3	106.88	105.92	104.86	102.56	104.02	106.81	102.13	108.12	102.45	107.35	108.29	104.35	103.64	103.72	107.11	104.64	107.63	101.08	105.36	104.23	107.83	100.12	107.26	109.19	105.88	103.14	108.18	104.71	103.51	104.03	103.63	104.37	106.78	102.58	104.39	102.83	103.71	105.93	108.58	109.58	105.15	100.38	103.41	103.34	107.09	98.669
103.91	106.19	107.11	105.66	103.29	104.72	106.13	105.06	103.99	110.48	103.66	106.46	107.52	105.17	108.98	108.27	104.13	107.92	104.17	102.57	110.84	105.55	106.68	108.53	104.79	104.68	109.35	101.03	105.89	106.7	103.01	105.2	106.02	108.24	108.77	107.86	105.09	103.31	105.85	102.06	106.43	103.86	102.41	105.69	104.71	102.53	108.77	103.05	106.11	104.05
104.44	107.61	106.12	104.79	111.35	106.08	108.91	111.52	102.19	108.07	105.44	100.9	108.78	105.44	103.47	104.54	103.54	102.53	105.38	108.07	106.8	101.68	108.86	106.54	107.87	109.18	105.73	106.22	109.97	111.27	102.57	104.75	107.6	102.21	108.36	102.91	106.31	105.43	104.3	107.61	103.31	105.07	106.08	104.88	101.26	107.28	107.51	104.49	102.63	102.57
112.49	109.33	115.13	113.88	111.82	111.22	113.71	109.96	111.57	113.15	113.19	111.64	114.37	107.13	114.03	111.52	110.42	113.17	108.85	106.06	111.13	107.61	106.56	112.5	108.88	111.62	108.87	119.89	108.42	112.66	111.26	112.89	110.3	108.35	111.88	111.92	109.72	111.69	110.25	111.63	110.08	112.6	109.15	111.43	109.9	111.37	111.98	109.26	108.39	113.72
103.22	103.4	102.26	99.77	102.3	98.931	97.525	98.497	99.166	99.356	98.684	96.802	100.17	100.85	96.76	95.821	103.72	99.008	95.892	97.332	105.06	95.144	100.13	100.69	98.131	98.915	96.042	99.801	99.972	103.51	94.326	102.66	100.79	99.864	99.646	100.2	98.813	98.133	95.755	98.359	98.185	97.838	98.55	99.506	97.726	94.772	100.26	97.259	96.805	100.09
103.19	97.584	97.375	102.93	102.33	99.594	99.575	100.74	100.14	101.22	102.25	99.843	101.57	101.82	101.46	105.95	95.8	100.48	104.11	101.96	104.18	98.984	102.93	96.972	101.82	97.645	102.49	97.565	103.98	97.286	102.18	99.442	98.849	103.25	102.24	101.86	104.57	101.02	97.535	97.928	98.673	101.2	99.603	98.126	95.727	102.01	97.906	102.62	100.32	99.526
112.56	111.82	108.51	110.71	109.34	108.89	107.14	110.99	111.43	113.14	106.26	112.86	108.71	109.63	111.91	108.22	110.01	105.33	114.85	110.48	108.23	110.26	110.54	109.78	107.51	109.94	112.73	113.88	107.66	108.45	108.23	106.93	110.81	107.34	112.08	113.94	114.49	115.81	113.82	112.61	112.88	112.29	109.47	112.06	111.3	113.4	110.87	112.06	113.22	111.67
111.98	112.29	110.81	106.62	108.97	110.93	110.89	108.61	108.58	111.52	111.88	113.71	110.85	111.93	112.33	115.8	111.57	114	112.73	114.66	111.77	110.53	111.21	115.64	113.95	112.48	111.64	112.97	111.08	108.73	116.44	110.26	112.55	112.31	106.72	113.89	114.63	112.17	112.27	109.55	112.88	113.39	113.73	110.52	113.27	114.63	107.18	110.08	115.03	112.53
109.68	112.17	105.5	110.1	109.71	114	112.93	111.14	110.55	114.49	113.44	113.41	113.03	113.79	111.14	109.97	111.82	109.08	115.05	116.32	109.29	109.48	108.67	113.48	113.39	110.24	112.26	115.98	110.31	111.08	108.8	112.79	113.47	111.37	111.74	108.25	110.76	110.88	113.7	111.08	107.13	110.7	113.78	110.47	112.44	108.8	111.12	116.63	111.06	111.05
105.4	104.69	106.95	104.96	107.16	101.42	108.41	105.78	108.65	110.67	106.1	105.85	102.73	107.63	109.48	108.49	106.57	104.3	103.54	103.56	105.98	100.29	105.11	109.72	107.17	106.66	107.07	111.3	107.84	107.48	105.07	107.36	105.31	104.79	107.24	106.55	109.28	105.54	103.96	102.3	102.91	110.23	108.3	107.13	106.79	104.69	102.84	105.62	109.8	106.01
114.05	110.01	111.26	109.15	112.73	111.24	116.82	115.64	112.48	113.93	113.97	106.25	111.79	112.28	107.18	112.11	114.77	108.92	110.25	112.84	110.98	111.46	112.66	114.31	114.25	114.23	114.37	111.74	108.92	116.7	114.43	112.96	112.15	111.73	116.51	113.09	110.24	116.69	115.04	112.25	113.41	110.86	111.13	109.64	112.02	107.81	113.58	113.08	116.48	115.84
110.09	113.81	108.42	108.33	111.84	110.16	110.18	109.36	106.99	112.73	108.17	112.3	109.43	110.59	105.41	111.87	108.67	114.12	110.58	109.51	108.96	110.54	109.07	114.34	108.86	111.01	107.52	105.63	110.48	110.74	108.86	112.37	110.76	114.08	103.46	106.74	111.39	109.35	111.49	108.92	109.47	107.47	105.95	109.39	117.77	109.5	109.74	109.98	112.05	114.38
97.259	101.32	101.4	97.893	96.107	100.53	93.763	99.461	99.661	98.04	103.51	96.945	104.01	102.24	105.61	99.88	98.094	101	100.06	96.705	101.82	97.076	100.19	97.445	103.43	105.53	107.75	99.11	100.81	101.71	97.567	99.805	99.235	97.6	99.655	104.15	101.35	101.55	100.54	99.672	101.42	100.28	95.815	98.295	98.232	100.07	100.16	100.92	104.26	105.44
107.89	106.16	103.8	111.66	106.65	105.9	106.11	109.44	104.34	105.93	103.46	103.94	103.74	102.87	104.92	108.04	104.33	109.85	103.55	106	105.57	105.49	106.78	106.8	103.03	104.36	104.54	100.15	107.31	102.85	111.05	104.79	105.71	110.33	104.81	104.42	106.79	101.87	102.51	105.97	104.07	105.08	106.2	107.82	104.48	110.01	101.84	106.24	103.77	102.49
112.16	110.82	107.39	114.49	105.39	110.18	111.09	108.46	112.84	115.23	109.44	108.72	111.84	113.91	108.99	109	108.81	111.73	106.61	108.42	108.19	110.67	110.74	110.19	108.29	108.85	115.63	108.26	105.25	105.4	111.33	106.76	109.72	108.74	111.2	107.57	111.15	109.25	109.91	106.99	109.31	111.12	112.08	108.92	108.68	110.24	105.35	112.58	110.29	109.67
106.97	105.86	111.2	112.94	112.62	110.89	110.42	108.07	107.21	108.81	113.53	112.67	115.6	108.43	113.62	113.59	113.71	112.02	110.18	120.26	110.59	109.83	112.15	108.97	114.75	110.3	104.41	112.19	110.31	108.42	109.24	110.19	110.7	107.18	113.05	109.7	112.63	115.12	111.12	109.98	111.71	113.88	112.47	114.31	112.81	115.11	113.18	112.86	113.53	112.22
107.01	106.11	110.09	104.34	106.31	108.72	111.12	106.89	109.96	109.36	110.69	102.63	108.42	108.94	111.58	106.33	107.1	107.87	105.37	107.65	111.03	106.83	106.28	114.93	102.49	108.84	107.55	106.54	106.56	107.88	103.76	106.11	104.37	107.98	110.64	104.32	108.4	105.93	105.54	105.45	111.71	108.32	101.17	110.47	103.44	108.08	109.12	99.883	107.65	103.8
107.91	109.8	109.06	109.41	106.7	110.19	109.94	114.43	111.87	114.38	105.85	114.41	112.75	106.81	109.24	106.79	107.22	110.13	110.32	109.8	102.65	108.67	112.46	114.36	106.67	110.02	110.53	109.6	111.46	105.23	113.11	107.28	108.86	113.21	111.46	113.94	110.61	110.98	109.88	111.78	113.46	104.93	107.78	107.8	110.03	112.58	112.24	107.69	109.39	106.89
110.7	107.52	107.25	103.72	102.31	102.74	104.7	101.77	106.38	104.31	108.18	108.33	102.27	110.98	108.06	103.34	110.89	108.19	108.63	110.01	107.64	106.99	107.05	100.21	101.78	110.02	105.32	105.27	105.65	107.39	104.01	105.83	109.3	104.65	105.36	111.25	103.65	101.54	102.72	108.58	106.78	107	106.62	107.59	102.97	107.27	100.97	106.54	104.19	104.23
105.89	113.21	116.28	110.46	111.15	114.14	110.73	112.84	112.47	115.85	115.03	109.36	109.9	114.51	108.78	117.86	114.39	112.77	112.74	116.21	110.86	112.11	114.13	115.14	113.79	112.21	112.78	112.04	115.61	107.98	109.92	107.07	112.19	110.13	120.51	114.54	113.41	111.63	110.28	110.45	112.87	111.44	113.72	114.6	113.43	110.95	110.92	110.4	115.05	114.5
100.91	103.7	107.86	107.25	106.69	103.43	103.89	104.66	107.01	112.04	102.94	108.18	104.89	101.91	105.01	107.41	101.26	108.2	104.83	105.76	106.02	100.98	103.97	103.23	108.79	105.43	108.03	102.66	107.4	103.66	102.37	102.83	107.29	105.3	101.45	105.79	103.51	105.91	104.48	98.662	109	110.86	110.77	105.43	104.08	103.44	102.19	104.78	107.61	102.62
109.13	111.53	112.2	108.83	109.84	109.47	109.96	112.54	116.45	114.89	111.6	112.76	108.98	112.89	109.62	110.94	117.09	102.53	111.36	106.93	115.53	113.64	111.57	111.71	110.36	108.4	111.87	111.34	110.86	108.38	115.18	108.8	112.03	112.97	107.7	113.22	110.26	111.05	112.29	111.62	112.62	115.13	111.31	112.42	109.83	116.23	112.17	113.43	112.25	108.61
101.23	106.92	104.99	105.38	101.83	107.07	104.03	106.95	103.66	106.89	109.72	108.9	108.56	100.35	106.62	105.29	101.7	110.15	106.83	106.42	102.99	108.21	107.06	106.63	109.06	108.82	104.29	106.97	104.73	105.27	108.46	104.63	104.66	110.39	108.18	108.3	104.74	102.72	102.86	103.38	106.09	103.93	109.61	100.19	102.92	107.15	104.55	105.44	108.15	104.72
108.58	110.59	114.07	110.08	109.24	111.5	109.69	115.53	104.53	107.83	106.87	107.08	108.41	112.4	109.94	108.34	109.16	110.07	112.22	115.36	112.49	109.26	107.55	112.92	111.42	109.98	110.9	107.09	107.94	110.99	106.38	111.75	116.32	110.15	106.7	113.97	114.05	112.83	111.9	108.24	107.92	113.07	115.54	112.77	111.67	111.25	109.82	112.14	110.49	110.71
98.716	99.023	100.82	101.53	101.27	101.8	101.77	102.51	105.09	103.89	101.5	104.15	107.13	110.16	102.76	100.96	102.36	107.31	102.17	106.07	102.06	104.08	102.26	103.8	103.72	103.99	106.53	102.5	108.61	104	98.568	103.16	103.23	107.66	103.67	107.47	105.78	103.69	105.6	104.38	98.122	107.58	104.03	104.94	103.85	103.94	102.79	107.59	105.99	102.05
111.65	114.49	111.93	111.29	106.73	115.37	113.46	113.06	111.37	110.49	110.91	111.75	113.85	113.62	111.82	112.16	116.94	111.69	108.98	114.94	107.57	113.54	116.95	115.57	111.48	112.29	105.39	109.46	109.99	114.72	111	110.03	110.02	113.43	112.7	111.55	110.06	115.67	108.42	111.97	108.74	110.37	110.26	112.44	110.75	115.68	110.78	108.55	111.94	113.76
116.32	114.66	114.32	114.2	112.97	119.49	113.16	118.51	114.16	121.29	120.85	117.51	118.89	116.65	119.68	119.87	122.09	121.29	127.11	119.52	116.75	117.25	116.53	113.9	109.95	118.04	121.69	112.76	119.25	114.15	117.98	118.92	117.42	117.5	113.66	119.09	120.11	118.5	114.45	118.9	115.13	119.14	119.61	118.93	116.69	114.88	118.73	116.41	118.01	116.26
98.094	102.81	97.95	100.22	96.403	99.825	95.968	98.693	99.932	99.077	97.551	99.931	94.438	97.157	107.55	97.457	95.751	102.52	100.34	99.628	99.116	102.46	100.27	100.4	100.23	104.11	105.66	102.94	102.46	99.129	97.901	99.523	94.737	96.694	98.091	97.725	98.776	99.862	99.338	102.78	100.88	100.55	99.783	95.886	99.634	97.477	99.939	94.426	100.21	98.834
102.73	103.65	108.66	106.94	104.96	106.81	105.68	104.83	105.74	100.4	108.04	105.31	106.54	105.61	105.53	104.81	105.07	109.91	107.22	105.61	101.71	109.94	107.11	102.98	104.36	104.69	107.34	109.62	108.41	107.74	105.34	110.15	105.88	106.42	100.61	103.5	109.93	110.62	108.65	104.18	108.17	110.85	106.08	110.53	107.11	108.33	100.76	104.28	104.47	105.01
104.95	108.3	103.07	102.28	105.47	105.47	106.77	106.01	108.35	104.9	102.66	102.86	106.31	103.49	102.2	106.55	105.27	105.14	104.88	106.55	103.42	107.01	108.4	106.04	108.49	105.96	101.03	102.47	105	102.75	108.33	105.59	103.83	109.25	105.98	106.25	108.64	103.05	107.07	102.43	100.86	101.58	107.26	106.81	105.2	104.33	107.39	106.05	107.83	105.16
112.52	107.44	115.15	113.31	114.14	113.24	111.72	113.98	119.43	113.74	109.93	109.75	115.06	111	112.17	110.99	109.37	111.19	112.43	107.29	110.8	110.69	108.8	114.58	110.54	109.63	112.3	108.78	113.79	110.87	109.99	111.68	110.18	109.81	107.79	115.95	114.73	113.71	113.78	108.02	107.27	104.92	113.33	112.66	112.15	111.09	106.43	112.23	107.9	111.29
104.79	105.18	103.17	103.6	106.55	105.3	104.04	103.52	102.42	100.91	107.79	108.98	109.6	104.19	107.6	102.88	103.57	102	102.24	104.41	106.82	106.61	104.17	103.61	106.86	102.47	109.25	103.91	104.5	105.87	106.62	104.15	111	107.54	101.8	108.31	105.73	106.32	105.73	105.56	105.88	103.9	107.41	106.56	106.54	102.12	107.62	104.55	103.59	105.61
106.98	112.16	112.37	111.09	112.17	111.04	107.65	110.47	112.7	110.72	105.35	112.82	110.48	111.52	108.45	107.75	114.13	108.49	109.31	110.78	113.77	115.54	108.58	110.77	112.4	109.57	115.32	110.36	110.87	115.81	112.14	106.27	114.06	113.52	112.52	109.87	115.89	115.61	111.82	115.65	110.98	111.06	109.75	109.65	107.23	114.24	113.48	110.77	110.97	112.68
101.82	101.95	99.897	99.171	102.61	98.491	99.568	102.16	102.52	101.91	102.67	100.03	98.031	95.885	97.318	101.18	100.34	97.776	101.26	99.657	98.619	96.732	104.77	104.82	96.466	98.503	98.957	101.41	97.145	98.394	105.35	98.251	105.14	104.28	98.301	107.28	101.16	97.88	104.68	95.863	97.809	101.6	101.23	100.4	101.16	99.456	97.848	100.63	99.989	99.865
107.98	105.36	109.18	101.93	105.95	105.99	107.4	104.9	105.21	104.27	105.92	107.59	103.45	105.1	108.67	104.49	107.61	108.73	107.07	106.89	104.58	103.94	107.1	103.98	105.35	106.7	107.4	107.12	106.95	108.6	105.73	107.98	103.49	107.73	102.92	103.15	110.04	104.22	104.5	105.94	107.91	105.93	103.38	101.74	109.7	105.9	103.76	104.27	106.79	107.37
105.18	105.46	113.91	106.23	106.03	105.51	107.59	99.444	106.11	107.84	106.96	105.33	104	102.79	102.25	110.38	104.99	106.22	106.69	102.05	104.19	107.06	105.19	105.26	108.93	106.64	105.42	106.63	108.6	103.54	108.4	105.92	107.91	108.76	107.79	109.32	104.16	105.76	106.77	105.21	103.64	109.05	110.78	104.09	108.86	109.08	107.12	108.66	104.16	102.41
107.52	113.94	119.22	115.47	107.72	110.82	108.94	112.89	112.26	111.42	113.09	112.14	111.29	109.75	112	112.01	112.89	110.12	113.42	113.54	115.04	108.12	114.29	116.99	110.83	116.26	111.46	111.21	106.87	115.05	114.84	114.94	109.07	110.89	111.68	117.01	111.52	113.12	108.08	110.73	114.88	115.51	112.4	104.78	113.7	112.26	111.28	114.81	112.7	113.52
107.35	108.32	106.54	102.59	107.01	102.84	106.46	106.5	102.79	103.11	106.33	99.923	108.12	105.56	102.28	104.38	104.07	103.52	100	106.08	106.59	102.61	102.37	106.61	104.5	105.81	103.5	106.43	104.38	104.09	102.98	103.79	107.01	104.61	107.03	104.3	104.41	106.45	111.37	101.8	107.82	104.85	104.98	104.34	109.74	105.02	104.91	108.76	103.92	108.72
120.66	122.93	115.39	118.78	115.38	121.22	118.49	112.82	118.62	119.16	119.85	120.58	120.76	117.21	120.49	116.45	118.76	114.4	116.35	115.85	114.15	115.3	115.45	115.8	118.64	116.06	116.01	115.38	115.27	111.62	113.08	118.95	116.94	116.22	117.24	120.34	120.59	116.84	117.45	115.5	115.06	119.34	120.1	123.08	118.57	114.22	119.35	117.44	118.55	118.77
115.72	118.42	116.57	115.46	113.76	114.79	115.78	113.7	115.15	113.49	112.78	115.44	113.65	116.48	119.6	109.66	119.19	114.45	118.54	116.95	112.87	120.73	115.79	117.1	117.1	113.25	116.34	114.76	118.21	118.12	117.17	115.98	120	117.91	117.21	115.23	118.57	113.65	115.62	110.5	116.01	115.04	118.85	116.59	117.24	118.58	116.94	114.56	116.03	114.61
111.71	110.91	112.63	113.9	111.27	111.98	113.53	111.26	106.75	114.06	111.77	110.37	114.39	111	112.26	112.64	114.18	109.82	112.59	111.53	108.97	111.3	112.22	111.97	110.48	108.52	108.06	111.69	112.58	114.09	107.43	114.08	110.55	106.88	109.63	115.76	115.15	106.69	108.38	110.64	112.69	108.23	115.49	109.49	109.78	110.84	112.1	110.44	112.29	110.82
104.65	106.87	100.58	103.41	106.65	100.99	109.49	106.06	102.86	101.75	103.12	105.9	101.43	105.95	108.36	109.57	105.16	106.82	102.31	102.49	106.49	106.22	104.72	104.69	108.4	103.89	105.63	107.47	107.54	104.95	105.96	110.85	104.8	105.26	103.4	106.22	104.28	107.34	105.74	109.37	107.01	104.35	106.81	103.04	104.49	105.08	97.225	100.98	108.06	108.53
110.13	104.69	109.3	101.46	104.88	103.62	112.05	105.56	105.89	109.75	107.62	107.71	109.24	107.34	111.58	104.44	104.34	107.25	103.43	106.75	105.56	105.98	100.07	102.39	107.29	108.21	108.03	104.09	104.68	107.63	115.47	105.41	107.41	98.051	104.88	107.43	107.1	109.31	102.78	102.67	104.35	108.27	102.78	105.32	106.86	106.32	102.14	103.86	107.51	102.67
101.17	103.65	102.57	108.57	107.57	102.6	102.04	103.49	112.29	103.09	109	102.9	104.25	106.98	107.69	109.18	103.74	107	108.79	105.55	104.46	102.11	114.03	102.82	103.04	107.05	101.44	107.15	105.72	106.34	104.16	106.82	108.45	106.33	109.43	107.18	103.59	103.18	107.22	105.47	106.8	104.83	102.7	104.79	109.87	105.39	105.74	105.26	108.21	107.47
106.86	109.69	107.08	106.38	107.31	107.63	104.98	100.22	110.03	102.98	105	106.17	106.03	105.61	104.27	103.62	103.12	105.67	104.89	107.98	104.67	107.34	103.68	104.88	105.04	107.03	108.91	105.76	108.37	108.51	105.12	107.65	106.31	107.53	107.42	104.85	107.3	106.33	107.27	105.11	102.9	106.81	103.3	104.69	107.44	102.42	108.74	108.54	106.44	106.97
107.15	108.44	111.53	110.63	107.99	113.99	110.88	108.98	112.9	109.78	115.55	108.32	111.1	109.03	111	104.88	109.28	110.52	114.15	111.72	116.98	113.77	109.11	113.22	110.86	110.31	108.82	110.4	107.41	112.38	109.08	112.24	110.36	112.54	109.86	111.3	115.32	115.56	115.7	110.38	110.47	113.41	111.67	110.48	105.61	114.2	103.98	114.07	111.41	113.11
104.59	108.97	106.75	103.36	109.92	105.73	104.84	103.85	102.29	104.55	106.94	104.76	101.84	103.71	111.17	103.76	105.63	112.02	102.31	105	108.23	106.42	104.61	101.76	100.82	104.02	103.18	103.37	105.22	106.2	104.06	104.68	103.2	105.09	103.27	103.99	102.83	104.94	100.44	103.49	104.87	106.41	104.58	103.27	101.95	102.26	106.86	106.69	107.45	103.24
107.83	105.25	101.3	106.73	101.57	108.94	102.85	106.91	104.49	105.9	103.1	105.33	101.39	103.52	104.09	105.29	105.16	100	105.48	103.33	102.74	102.41	102.21	100.39	103.13	107.64	99.834	104.26	102.22	106.22	105.27	103.81	103.88	106.69	106.42	103.8	101.92	102.78	109.94	100.84	101.4	103.69	105.92	104.31	103.74	106.13	110.26	102.42	107.4	101.05
107.23	105.56	101.73	104.87	107.58	108.72	102.58	102.46	104.83	103.5	103.58	106.12	101.48	105.09	103.98	102.32	103.71	107.34	105.63	107.79	104.07	108.04	106.02	104.08	103.34	104.82	96.662	99.592	104.45	102.04	105.1	101.5	103.56	104.24	102.91	108.17	103.15	106.84	112.89	107.84	106.87	104.61	102.42	104.52	106.66	105.13	106.03	104.67	105.07	106.91
106.27	103.75	104.27	107.28	101.94	102.52	107.39	105.56	104.25	98.389	102.81	103.05	108.04	107.69	105.41	103.85	105.52	104.09	105.74	104.44	105.18	102.55	102.77	105.45	105.75	104.25	104.58	102.59	106.24	103.04	103.21	100.55	102.08	104.39	106.34	103.48	106.76	108.8	107.67	105.07	104.5	104.41	107.34	104.2	107.23	106.97	104.94	107.94	109.07	103.95
110.93	108.43	114.28	109.88	109.24	110.42	111.86	108.5	111.12	108.38	108.61	106.3	108.14	112.08	109.9	104.25	115.11	115.02	111.39	110.55	107.4	117.44	112.2	111.62	112.72	112.74	110.35	107.48	111.78	105.93	109.71	113.71	113.88	109.33	110.82	111.65	113.45	114.49	109.05	109.16	105.24	110.06	110.01	108.67	114.34	115.33	113.05	114.69	111.34	112.29
102.75	105.26	95.937	102.91	107.44	101	106.03	100.45	103.8	104.24	101.25	105.54	103.46	102.09	104.54	107.93	105.62	106.78	106.83	105.14	105.55	105.39	105.19	104.9	103.86	103.36	106.05	103.16	105.71	104.04	102.01	99.737	104.14	104.48	100.25	105.74	108.05	103.9	101.75	102.78	104.63	103.15	105.72	108.01	105.87	107.9	105.89	111	101.78	101.83
108.72	111.28	109.89	105.39	112.69	111.55	111.48	110.05	112.42	113.86	112.44	113.84	115	110.38	110.71	110.1	104.96	114.23	109.08	111.22	107.54	106.25	113.34	108.42	114.36	112.89	113.88	110.3	107.69	113.88	117.04	111.28	109.47	116.15	109.75	111.31	110.52	114.51	108.94	112.33	108.55	110.69	106.78	112.37	109.95	112.84	107.18	115.48	111.14	108.59
106.24	99.603	105.46	101.52	109.24	104.69	110.12	111.65	104.09	108.7	105.92	106.87	105.64	107.17	106.32	107.38	108.18	103.06	105.02	110.85	102.88	102.91	108.79	105.71	106.28	108.99	107.51	110.18	111	107.41	107.02	104.66	107.97	105.05	109.8	103.5	106.43	100.68	101.87	107.49	107.88	106.69	102.93	105.74	105.97	111.95	106.65	106.11	107.27	103.69
108.62	105.57	105.33	107.96	104.65	102.12	101.09	101.82	104.24	106	107.69	107.71	103.71	104.38	107.01	107.69	105.03	104.93	102.59	108.44	104.09	108.64	104.15	105.4	100.05	109.26	103.84	104.04	103.08	104.8	105.6	102.42	99.786	103.34	104.95	106.06	102.97	104.19	105.69	104.74	104.92	105.78	109.72	103.03	97.401	112.22	104.66	101.71	103	104.92
107.92	107.21	107.38	105.8	103.89	102.85	108.18	107.23	108.78	106.76	105.03	106.63	110.33	106.13	107.38	107.89	108.25	111.68	108.34	103.77	102.09	111.07	109.69	107.58	114.62	108.13	108.23	106.33	103.42	103.17	107.66	109.47	108.31	108.83	106.47	107.4	105.9	106.85	106.94	106.36	102.91	106.09	110.26	108.55	108.17	105.68	107.29	108.36	106.84	103.59
102.79	106.52	103.28	101.47	103.08	109.31	103.77	103.73	106.86	106	108.19	104.55	108.41	102.32	100.66	106.57	107.46	103.96	98.953	103.69	103.82	101.46	109.23	104.93	104.47	101.71	104.82	105.37	108.67	103.54	106.23	105.62	108.31	102.17	109.91	106.32	109.32	106.94	105.18	103.99	104.04	108.32	105.18	108.7	105.88	108.31	103.68	108.9	107	109.46
109.9	108.01	113.11	112.99	107.45	112.61	112.9	109.08	109.51	105.34	113.72	113.68	107.93	107.67	111.97	112.86	108.23	112.84	111.45	117.11	111.59	113.77	104.57	114.58	111.6	109.47	112.01	111.94	109.28	110.72	105.22	106.91	107.78	111.66	106.12	107.01	110.24	113.37	108.23	109.35	109.61	113.73	115.02	107.65	110.4	108.81	108.86	110.01	114.26	108.54
101.41	103.72	100.74	97.789	103.5	104.21	98.653	107.05	103.24	97.989	101.51	100.13	99.432	102.85	101.64	95.855	104.81	105.13	99.89	98.312	106.49	103.65	99.314	97.515	102.12	104.35	102.49	102.94	95.883	99.83	97.437	103.31	96.585	101.54	100.07	100.73	106.05	99.177	99.371	102.56	102.13	96.26	103.57	103.12	103.74	99.188	101.72	97.938	97.006	100.07
107.09	102.53	107.07	101.53	106.72	100.04	101.56	101.09	106.45	98.523	106.59	100.92	105.28	101.72	102.83	106.77	99.73	103.69	106.04	99.594	104.34	104.4	106.35	102.82	107.26	100.49	100.63	99.918	106.79	107.2	101.57	105.24	107.75	103.15	102.96	106	101.14	108.65	102.59	101.86	104.9	103.34	107.42	102.59	106.35	107.15	106.72	100.16	107.69	98.986
108.8	103.19	107.23	106.22	106.42	108.1	108.81	106.41	104.92	106.43	106.38	103.03	103.71	100.72	102.54	105.35	102.4	102.37	102.94	106.64	98.997	110.33	103.51	102.8	103.98	105.91	106.73	105.53	105.48	102.89	103.44	105.88	103.79	104.32	103.6	105.24	104.91	103.9	99.027	103.77	106.83	106.25	105.39	103.64	102.81	105.77	106.39	111.8	102.2	104.28
107.47	109.57	105.68	110.94	108.64	105.58	100.75	105.16	108.09	109.71	105.46	108.11	105.85	99.725	104.58	106.89	102.92	104.37	107.4	105.93	103.84	105.8	106.58	103.43	109.22	103.59	108.46	102	107.77	105.41	101.69	104.06	106.34	103.3	107.6	105.43	103.17	108.19	101.6	105.53	107.75	106.2	102.16	103.05	107.2	106.98	102.94	108.43	104.8	109.52
109.03	111.17	110.3	111.15	108.95	110.63	113.35	109.27	107.41	117.21	113.21	106.63	113.78	108.81	113.94	108.55	110.7	112.51	110	111.36	113.84	113.93	111.67	107.18	115.22	107.22	109.92	108.43	109.47	112.75	111.12	111.12	114.77	110.32	106.56	109.68	113.41	111.94	113.5	111.44	111.5	107.46	106.89	115.29	109.83	110.49	114.09	113.28	108.83	111.66
105.94	108.33	104.39	105.47	104.8	107.22	104.56	108.09	106.43	104.02	108.93	105.45	106.08	104.84	105.87	106.08	106.41	105.98	106.39	106.82	111.36	101.22	104.17	103.21	100.59	107.65	103.81	106.76	99.127	104.6	105.59	107.66	105.79	102.17	105.25	104.03	107.86	102.93	103.7	104.44	103.09	107.4	104.79	106.62	103.85	106.2	106.52	105.27	105.17	105.64
104.57	111.34	104.11	110.55	103.55	105.77	104.3	104.61	107.76	107.31	108.63	102.45	102.25	104.63	105.93	97.86	107.27	109.14	110.25	104.22	107.34	107.01	107.37	105.55	99.81	108.76	108.29	108.14	108.11	110.41	105.97	103.05	106.24	107.8	102.22	104.4	106.93	105.61	101.75	107.5	106.19	106.39	109.83	107.04	109.36	110.59	104.96	105	107.54	104.86
109.58	108.75	111.03	109.03	114.56	115.68	110.91	110.16	110.76	119.62	112.53	115.61	114.67	116.09	107.62	116.34	114.77	112.19	115.2	114.44	111.82	111.68	114.54	112.84	116.57	110.06	108.98	112.91	111.92	109.21	110.84	112.89	111.7	117.42	112.08	111.95	112.89	114.37	116.27	111.85	112.74	109.5	114.22	114.06	110.63	109.42	112.31	111.14	111.03	112.05
103.5	102.24	101.05	99.728	97.973	102.54	100.79	98.688	103.16	102.61	100.11	104.81	103.89	103.99	99.719	100.46	105.65	101.18	100.02	104.88	104.19	103.77	96.15	97.14	97.19	98.083	100.43	98.622	104.79	98.459	95.022	102.37	99.706	101.8	98.14	99.777	99.241	101.88	103.66	96.989	108.09	95.679	102.34	98.861	101.52	101.78	104.9	97.199	104.01	106.38
112.55	109.85	115.68	114.1	112.1	112.34	114.89	113.39	109.89	114.62	115.83	109.75	112	116.3	113.6	120.41	113.89	109.69	114.79	112.58	112.4	111.42	112.15	113.22	109.46	115.87	113.31	112.62	118.01	117.03	109.8	115.2	114.22	110.15	114.44	113.27	118.61	109.39	117.85	113.38	113.43	112.99	111.88	111.14	115.7	107.8	117.14	111.62	112.39	111.39
106.91	105.28	103.78	108.34	105.47	109.47	102.3	107.91	108.81	106.62	105.75	104.51	100.77	109.29	107.46	107.98	107.25	99.974	107.82	108.29	103.61	110.94	100.14	103.27	103.87	107.5	106.55	104.87	109.19	107.75	105.98	107.67	106.37	104.22	104.51	107.43	100.74	113.3	111.31	106.85	107.9	105.96	107.54	106.58	108.53	108.99	109.34	104.26	104.74	107.86
114.2	109.19	112.55	114.21	110.05	113.19	111.52	109.67	108.72	108.47	110.63	113.12	110.14	108.58	109.7	110.91	108.46	109.36	108.18	112.86	111.54	104.22	111.61	112.27	111.81	109.23	111.37	111.4	108.9	110.14	113.59	109.66	113.82	112.92	111.65	107.76	109.13	107.29	112.02	108.87	112.95	106.92	107.57	112.01	110.78	108.64	109.74	114.86	112.71	105.15
105.04	103.15	101.2	111.13	105.4	104.33	105.81	111.43	104.43	106.13	108.83	110.76	109.3	112.95	106.81	106.54	108.71	110.31	106.5	106.01	105.94	105.53	111.7	103.83	106.85	109.96	106.62	106.59	111.27	110.03	111.57	104.29	105.73	110.51	106.53	106.98	103.07	104.73	106.11	108.47	103.99	107.44	107.66	103.92	108.07	110.05	110.51	106.55	109.75	104.18
110.37	110.42	106.22	112.01	110.58	109.36	110.85	110.18	109.33	110.51	110.21	111.66	109.79	110.42	109.43	103.64	107.95	106.07	108.6	112.3	112.76	107.05	110.52	110.62	110.74	111.76	108.11	108.81	114.05	111.04	113.43	109.35	112.52	109.04	109.36	108.83	108.36	111.93	112.11	108.99	114.23	107.86	109.84	114.49	109.36	111.4	109.1	107.41	112.8	112.35
105.03	105.3	106.01	105.52	104.54	106.21	106.89	107.61	108.78	106.26	104.66	103.89	103.82	106.03	106	109.98	107.46	108.92	105.29	107.44	105.61	106.41	105.54	109.71	105.91	103.77	106.25	106.73	112.91	107.99	103.51	104.21	104.46	106.09	103.09	111.77	106.7	103.37	100.42	108.67	106.02	109.42	109.85	107.85	108.3	102.44	106.76	106.01	103.95	105.59
106.3	105.3	103.36	107.86	108.37	105.53	102.96	103.51	105.59	104.23	105.48	101.59	101.82	104.51	104.35	108.1	105.97	103.57	106.61	104.95	104.73	102.16	106.77	108.79	110.08	105.54	102.06	103.44	105.22	106.93	105.94	109.48	99.408	101.61	102.41	103.33	100.62	103.77	107.36	104.99	105.51	106.57	108.14	103.63	105.38	104.02	104.06	108.97	104.9	103.94
110.83	109.43	106.42	105.18	110.1	109.37	107.06	105.47	107.1	106.82	110.49	106.05	108.57	103.4	105.21	105.57	105.77	105.2	108.05	107.05	105.69	103.79	103.47	107.17	106.55	105.76	107.31	103.38	105.21	108.77	109.94	109.25	107.12	105.75	107.49	106.76	105.34	103.39	107.2	110.79	102.72	108.48	108.29	113.05	107.77	107.56	107.48	106.59	108.92	111.94
108.02	107.71	110.79	107.94	114.29	111.74	112.14	110.41	109.91	111.21	113.45	112.43	110	109.43	111.8	116.18	116.02	111.86	112.2	112.26	111.95	109.37	107.68	109.96	111.28	113.61	112.36	110.2	112.61	109.98	110.28	110.94	110.8	116.44	111.03	110.06	110.73	108.08	111.27	105.51	108.23	114.59	110	110.06	107.97	113.99	113.24	114.5	114.49	109.21
107.55	111.18	111.33	107.83	106.82	107.14	106.71	107.82	104.43	111.24	112.48	107.88	111.76	111.47	110.42	109.64	110.23	111.65	111.21	107.06	108.24	112.54	109.72	108.05	111.53	108.52	105.77	108.38	108.9	108.59	112.2	110.61	110.07	108.7	113.45	109.5	115.23	108.98	106.43	109.42	109.92	112.39	111.07	107.59	111.92	110.73	113.22	106.03	108.71	114.56
104.25	107.51	107.21	104.89	107.43	105.02	108.94	104.64	102.64	104.15	105.44	103.14	102.23	107.03	107.99	103.56	106.32	102	106.17	108.3	106.08	102.56	104.8	101.16	107.24	104.04	107.28	103.09	106.67	101	104.63	101.67	108.76	107.01	106.06	104.16	105.76	105.64	102	106.1	106.02	106.43	99.922	106.25	107.36	103.5	107.83	107.26	110.28	106.08
109.7	106.13	104.68	102.87	105.49	108.12	107.75	109.05	104.77	101.47	102.95	107.94	104.78	105.69	109.62	107.42	102.38	103.29	105.44	104.22	102.21	103.77	111.55	103.67	108	104.12	108.46	105.55	101.81	101.35	101.1	102.37	108.5	102.97	101.98	104.96	106.33	103.83	103.73	103.54	100.84	104.68	107.64	103.13	102.89	104.25	105.45	105.23	102.63	100.54
105.85	103.36	104.62	105.95	104.87	104.31	103.5	103.12	101.45	105.31	100.93	108.43	106.22	108.65	105.8	102.19	102.02	99.683	106.74	104.97	104.44	104.39	103.86	106.11	104.63	108.12	105.81	106.79	105.71	105.27	108.08	105.73	104.75	106.07	103.08	103.14	99.48	107.04	109.5	106.28	104.62	106.53	104.93	108.09	104.03	103.9	105.29	110.23	107.64	105.76
104.14	106.32	104.27	99.786	105.29	109.56	105.1	102.84	107.27	101.04	102.21	100.05	106.38	104.15	108.52	107.12	105.72	104.61	105.52	106.1	105.14	105.44	105.23	102.14	103.07	103.51	99.637	102.96	109	103.18	103.43	106.97	108.03	104.03	100.94	103.1	105.08	106.13	102.74	103.73	100.15	97.167	99.432	104.77	104.36	103.57	103.75	107.94	106.12	103.6
97.401	101.38	97.063	98.545	101.3	98.135	97.632	100.65	98.203	97.317	98.447	101.66	100.62	103.34	101.83	101.87	98.176	104.15	102.97	104.52	105.03	99.876	98.452	100.27	99.666	103.01	104.83	101.65	101.47	101.75	96.229	102.06	99.98	99.354	96.834	104.85	95.468	104.27	102.08	101.05	95.176	96.774	103.44	99.014	96.891	96.24	100.62	101.41	99.914	102.07
106.53	106.55	104.48	105.71	106.12	109.59	104.4	108.65	107.24	103.96	101.52	105.65	103.6	105.29	103.29	103.78	107.11	106.93	104.22	103.12	107.39	104.13	106.48	107.6	106.51	107.47	105.83	105.95	111.33	101.8	104.99	102.96	106.51	106.14	106.62	103.93	103.25	101.35	102.28	105.43	104.16	106.85	106.62	108.28	105.23	100.88	103.9	107.42	108.76	107.52
109.49	113.83	108.54	109.14	107.06	113.06	113.17	112.7	116.72	110.63	112.78	110.14	105.9	114.13	107.64	111.72	112.07	109.48	111.59	107.45	111.02	114.47	109.5	110.48	114.5	116.82	109.71	114.82	115.3	112.54	111.63	112.54	113.43	107.34	113.03	113.8	114.39	109.04	113.35	110.77	114.93	112.03	110.2	110.43	112.56	114.19	113.63	116.12	112.97	112.28
110.42	111.44	108.39	114.22	113.3	113.85	112.24	106.29	105.49	107.75	106.86	112.84	112.09	111.45	116.36	113.15	109.91	112.78	109.36	107.72	111.78	110.75	112.71	111.65	111.55	110.48	111.18	113.41	113.25	112.93	111.63	109.01	111.25	113.96	111.31	110.56	116.25	111.33	110.95	110.93	108.19	113.05	110.68	111.1	113.25	115.34	106.48	113.93	111.72	112.03
106.87	106.34	103.99	104.5	107.06	105.48	104.87	105.73	105.8	104.25	106.72	111.5	110.38	104.54	109	104.52	104.01	105.85	105.2	106.11	107.15	107.84	108.71	106.49	105.93	109.16	105.92	111.24	103.46	109.81	105.19	104.87	108.34	108.63	107.79	106.06	106.12	106.4	114.19	101.54	107.25	106.04	104.35	108.31	107.96	105.24	106.48	107.87	109.54	105.15
114.38	111.58	110.81	113.9	111.48	111.09	115.23	113.97	110.69	111.92	114.53	109.94	110.93	112.85	111.8	113	111.52	111.68	114.13	108.88	110.36	115.26	107.99	111.63	112.51	112.57	109.44	113.44	111.47	110.67	111.45	115.1	111.25	113.82	115.54	108.53	111.66	109.42	113.66	110.89	110.73	114.76	113.45	111.61	114.43	114.52	111.34	111.92	113.45	116.66
99.553	103.68	104.09	100.91	102.71	96.934	101.06	102.89	102.05	100.73	102.44	106.32	104.68	102.9	105.92	104.1	106.4	105.72	108.18	102.18	104.56	101.96	104.63	100.63	104.24	102.29	103.33	103.19	100.45	107.95	105.11	105.38	106.48	105.13	102.52	103.28	103.67	103.25	103.94	103.77	105.34	102.65	106.77	105.27	105.13	105.26	102.2	104.23	106.8	105.97
97.041	99.028	99.315	98.934	101.33	96.022	96.753	103.17	99.286	101.79	98.888	100.91	99.981	101.9	98.927	106.44	98.139	96.852	101.68	101.29	97.571	100.5	99.073	94.151	97.112	94.702	103.03	95.755	97.589	99.117	102.53	96.978	98.079	102.73	99.348	97.399	96.07	98.634	97.729	98.698	102.2	98.118	102.58	98.397	101.33	103.12	96.129	100.31	102.26	99.514
101.95	105.23	103.7	109.22	104.77	111.71	108.81	100.99	105.75	104.92	107.09	107.1	105.43	107.71	100.62	106.46	105.04	107.02	102.32	106.43	105.49	107.49	103.59	102.05	107.63	109.24	102.59	108.27	106.81	102.11	101.92	104.49	109.22	104.8	107.58	104.79	103.79	104.26	105.51	102.94	106.55	106.95	105.29	107.4	107.58	106.74	98.903	107.29	101.66	109.4
104.74	108.33	108.83	105.61	103.26	105.66	108.4	103.41	105.65	106.59	102.41	107.51	103.56	104.18	105.83	111.91	101.61	99.915	106.16	104.11	104.71	107.17	106.32	111.74	105.45	103.19	106.53	110.5	106.98	107.13	106.15	104.87	106.92	109.68	106.1	106.74	105.08	104.01	104.36	105.27	111.3	106.45	102.97	106.89	108.25	106.98	103.75	104.65	106.77	109.73
100.8	98.652	99.89	102.46	94.492	101.19	105.11	99.138	97.228	101.13	102.44	98.373	99.273	99.702	99.894	101.63	100.91	100.13	104.24	100.86	100.4	102.35	101.94	102.2	104.43	100.02	96.632	103.56	97.046	97.767	99.997	97.962	100.78	102.55	98.663	103.66	99.285	100.19	97.922	100.18	101.14	100.92	97.039	99.774	104.2	99.232	101.73	103.21	100.21	98.927
105.92	106	102.55	104.86	102.49	109.74	103.12	102.44	105.19	103.42	106.6	108.49	102.73	104.82	106.58	102.74	98.527	103	108.17	108.35	101.97	106.61	105.79	111.37	105.28	105	105.24	102.33	104.84	102.06	105.65	102.79	105.69	104.99	102.71	107.96	103.92	102.43	109.1	106.2	103.74	106.47	101.17	102.87	107.05	102.79	103.77	102.9	105.01	107.97
95.755	99.414	99.336	97.428	97.469	98.914	98.923	98.866	101.96	100.33	100.24	97.52	101.22	97.865	97.128	98.034	100.69	100.93	96.048	97.953	101.29	94.374	100.55	95.855	101.92	98.476	104.33	101.78	102.21	104.43	98.493	97.022	101.27	103.28	95.984	97.006	98.584	98.787	99.45	102.33	98.338	101.21	100.85	98.947	99.526	94.293	97.161	98.111	100.78	93.695
101.52	106.3	106.1	104.91	102.18	106.38	104.45	104.94	104.56	112.27	102.78	104	106.16	103.74	107.53	104.23	105.77	104.32	105.08	104.64	104.75	100.28	102.97	106.22	101.61	104.61	109.7	104.17	105.2	103.11	102.98	108.26	105.64	105.1	100.46	105.13	107.47	106.12	105.26	104.07	101.84	102.86	103.16	104.25	104.07	109.08	106.47	108.39	108.2	107.84
109.72	102.72	111.43	100.35	107.45	104.53	100.5	105.11	105.09	111.16	105.56	102.79	107.8	108.65	101.04	103.88	105.3	103.38	107.32	103.3	102.03	104.45	108.21	110.38	101.35	104.31	104.08	104.21	106.34	108.04	103.69	107.72	109.82	111.09	104.78	101.22	103.96	104.13	106.4	107.08	106.64	105.43	107.11	103.24	104.59	104.11	108.87	100.21	108.25	108.22
108.71	104.62	107.51	106.71	107.09	102.01	110.9	109.15	109.25	103.74	107.39	105.39	107.62	108.81	103.48	103.14	104.55	104.96	101.06	108.22	108.44	105.23	102.53	105.29	105.31	103.68	108.36	111.18	106.58	105.3	106.74	111.94	105.68	109.16	104.95	107.93	107.75	109.76	103.22	108.55	109.96	103.51	103.2	103.08	100.88	103.66	102.31	104.11	102.33	100.5
108.19	102.81	107.29	104.92	105.23	113.41	109.24	107.23	106.1	109.54	101.88	102.68	110.16	109.37	103.93	106.78	107.44	105.69	106.37	106.55	106.78	106.14	104.66	102.5	104.83	105.5	111.04	100.59	108.58	103.85	107.79	107.11	109.68	108.38	114.53	105.01	106.08	108.18	101.89	109.52	107.01	104.74	108.87	104.95	109.2	104.51	107.43	104.31	102.89	103.97
113.12	110.03	106.84	113.79	109.81	108.86	113.4	110.85	110.81	111.44	112.36	108.06	110.21	112.33	117.98	110.93	107.49	109.91	111.94	108.76	106.46	114.83	106.48	112.26	111.37	111.89	113.92	115.18	113.55	114.51	111.82	107.9	112.47	111.56	113.21	110.22	109.99	111.48	110.31	111.38	114.03	109.59	110.17	111.47	110.75	109.76	111.34	110.25	112.11	112.73
111.9	111.1	109.9	111.71	114.37	116.79	113.02	114.07	113.47	115.8	115.93	108.48	107.58	110.49	113.61	110.95	110.91	109.93	110.96	111.92	112.24	111.95	108.35	109.53	111.17	108.25	109.1	107.21	112.38	111.75	108.2	112.53	115.18	113.09	106.88	115.32	113.47	109.61	110.41	111.65	109.27	111.96	114	117.44	114.94	110.83	113.07	113.11	111.11	115.12
111.01	114.89	115.13	108.79	109.7	112.39	108.73	107.18	117.21	112.96	112.26	111.3	116.14	111.39	108.43	111.02	109.95	112.39	111.82	109.41	118.28	109.64	113.44	106.65	112.61	112.49	112.35	107.21	110.81	110.24	113	110.66	112.53	111.08	112.61	109.16	113.1	110.5	112.54	109.01	113.32	108.76	111.04	112.98	109.69	111.84	114.51	112.79	109.48	105.03
108.34	106.87	106.85	108.41	105.13	106.54	108.73	106.5	108.71	100.85	106.82	105.06	106.08	106.34	102.9	108.93	106.36	102.88	101.04	104.24	102.89	107.84	107.35	103.51	101.88	102.55	108.56	107.56	103.85	102.16	107.23	102.95	104.41	102.82	107.77	106.19	102.45	108.07	104.28	106.6	108.87	107.43	106.31	107.74	100.93	104.39	103.82	104.43	106.74	103.15
113.11	107.56	111.27	113.38	112.14	112.61	111.56	117.18	113.18	117.29	116.08	107.76	106.1	111.46	108.85	109.75	113.7	112.8	107.96	115.52	107.88	108.37	113.26	107.5	113.67	111.66	113.01	110.83	109.83	110.76	108.46	115.23	107.41	112.32	111.6	108.56	107.18	113.92	113.58	110.85	115.18	116.51	111.17	113.06	116.73	110.01	112.41	110.07	110.77	115.34
99.554	107.46	105.37	106.3	104.03	111.7	107.35	101.64	103.33	110.19	106.8	108.67	107.93	107.15	107.09	103.53	102.02	103.53	104.19	102.57	104.66	102.97	107.43	103.45	104.37	109.87	106.19	109.36	104.78	104.23	107.57	105.88	106.23	106.92	108.99	112.57	104.03	103.8	108.7	107.63	106.94	110.54	107.49	109.83	105.41	109.43	110.09	104.82	103.74	109.65
103.47	106.48	104.58	108.65	102.34	106.33	107.94	102.76	102.42	102.55	106.54	98.05	106.85	103.34	104.89	103.69	105.65	109.57	99.746	103.83	110.97	105.39	104.63	106.31	105.78	103.56	105.49	100.72	110.85	108.01	103.69	106.09	104.68	109.41	103.59	106.64	104.25	112.41	107.18	104.79	102.4	105.33	105.92	99.421	107.1	108.97	107.99	107.13	107.17	106.95
106.81	107.45	106.22	104.8	101.79	102.67	106.64	107.29	109.3	105.21	104.47	103.86	109.16	104.28	108.63	108.42	108.31	103.84	107.18	108.19	107.1	104.61	104.72	105.91	103.79	103.73	107.92	104.9	104.31	106.66	105.19	102.45	104.69	102.89	106.62	106.69	105.57	103.62	103.11	104.58	107.2	106.64	108.67	99.925	104.98	107.41	108.44	106.08	105.43	105.68
103.75	107.63	100.99	105.47	106.51	104.65	114.42	106.05	104.53	108.59	106.63	106.96	109.64	103.1	106.04	106.67	104.99	107.85	106.92	105.06	111.65	102.74	106.9	104.19	107.36	105.08	105.45	104.5	105.16	108.12	103.34	106.51	104.45	111.83	100.81	105.67	109.97	104.49	104.79	103.63	105.81	103.46	104.63	105.01	108.25	103.48	102.66	108.51	102.77	109.26
107.85	103.67	107.67	106.14	110.88	105.86	104.24	105.24	106.8	105.18	110.89	102.92	109.83	102.77	103.5	107.66	107.73	104.82	107.6	110.7	106.54	108.22	103.72	107.84	111.81	106.23	109.3	102.61	108.29	105.2	109.57	103.29	105.52	106.51	110.05	103.29	107.71	108.57	104.23	107.72	106.53	112.99	107.57	107.08	108.12	108.93	108.43	105.02	107.06	110.71
109.47	106.53	105.9	106.33	104.53	100.66	106.5	101.69	106.95	106.07	108.17	102.88	103.17	105.3	106.46	103.28	106.89	105.64	110.6	106.59	103.86	103.43	101.2	105.25	102.65	105.67	104.94	110.03	101.83	105.56	104.47	111.29	101.59	103.04	107.56	101.08	105.11	104.85	106.95	105.13	106.83	108.73	111.55	101.99	104.15	111.54	104.7	108.36	109.12	104.94
104.79	104.75	99.674	104.22	107.88	109.01	101.79	103.37	105.76	102.29	104.24	99.404	99.809	105.96	102.98	106.12	104.69	104.85	99.346	107.7	102	104.71	107.92	108.96	104.42	107.18	99.809	101.87	106.03	105.85	109.32	107.31	106.23	97.142	103.8	103.47	109.73	105.87	106.96	102.56	104.3	108.49	101.77	102.85	103.99	106.28	102.95	103.48	104.3	106.32
107.14	101.5	104.69	111.54	105.38	102.68	104.64	101.59	104.31	105.17	105.77	105.49	102.77	106.62	105.77	107.96	106.18	103.39	108.6	101.76	103.05	110.75	106.06	101.2	99.732	107.49	106.96	103.89	108.29	100.11	103.62	104.89	105.67	108.39	102.62	104.16	104.22	104.41	106.69	102.22	104.88	102.48	112.15	107.07	105.72	107.28	103.32	105.09	106.72	107.14
104.9	105.76	104.76	94.287	106.93	106.9	104.67	107.12	104.24	103.31	103.67	103.17	106.38	106.01	103.25	100.85	103.45	107.44	106.18	101.93	102.46	108.13	101.92	105.21	100.07	106.54	100.42	106.6	107.94	104	104.19	104.09	100.92	102.11	104.87	102.46	107.1	106.13	108.59	104.17	98.667	104.81	102.79	101.69	103.6	103.12	104.18	105.26	104.66	101.86
102.77	105.35	105.05	97.888	107.68	105.7	102.98	103.79	103.63	105.95	100.33	106.39	100.5	102.44	107.63	101.38	105.41	105.72	101.7	103	110.01	100.07	104.64	103.15	107.79	105.55	106.21	103.68	105.12	104.93	106.9	103.34	108.61	101.04	103.15	106.88	101.24	102.82	106.71	104.48	102.76	106.95	100.17	104.79	102.84	99.91	104.03	102.97	104.12	102.52
99.643	101.87	99.831	101.84	105.46	99.467	98.894	101.79	95.483	103.55	100.47	103.13	107.43	104.28	101.68	102.66	100.72	105.28	99.021	100.75	99.238	100.1	100.41	97.597	99.686	98.657	95.951	97.457	100.21	103.62	104.07	100.06	101.08	99.406	96.687	98.347	97.923	102.82	102.07	101.81	99.382	97.984	100.48	99.006	103.94	99.613	102.84	99.904	100.22	99.709
99.656	98.318	97.409	99.883	100.34	96.208	98.768	99.652	101.6	96.829	102.95	99.545	103.93	99.808	94.377	105.07	97.864	99.872	101.55	100.53	98.081	102.43	95.352	99.618	97.076	99.446	101.29	96.359	100.37	96.123	102.5	101.15	104.25	100.68	99.341	101.57	96.822	102.42	102.23	100.51	102.12	95.902	100.26	97.052	99.028	100.44	101.59	102.23	101.42	98.309
101.26	105.34	97.57	100.61	99.417	96.653	102.51	100.36	102.22	101.61	98.465	103.4	102.56	101.93	96.732	101.67	98.602	99.279	99.132	99.217	100.26	101.17	99.062	101.48	101.69	98.59	102.11	97.405	100.09	103.13	98.747	97.413	99.456	95.637	100.3	98.606	99.266	99.425	100.56	100.96	98.917	102.33	101.1	98.813	101.41	100.53	100.3	101.51	99.753	101.53
101.7	103.03	100.65	104.07	100.86	99.641	100.89	99.609	100.31	97.408	100.71	98.181	97.366	102.16	99.604	97.812	100.03	98.409	100.5	99.144	99.727	106.72	104.11	100.95	107.21	96.321	103.1	97.64	102.13	99.461	103.43	98.371	103.37	101.47	95.688	101.55	101.27	102.64	98.962	98.785	99.708	102.12	100.34	102.56	103.36	98.828	101.18	100.38	98.965	101.04
100.24	101.25	107.9	100.94	106.53	107.58	103.28	104.66	107.71	99.992	107.57	105.62	105.58	105.84	104.87	108.55	101.67	102.11	108.21	103.86	104.35	104.24	105.22	108.09	104.8	109.14	107.79	107.76	111.56	107.56	106.96	105.18	106.08	107.6	108.32	108.14	109.31	99.053	108.5	103.68	112.7	101.74	104.12	103.73	110.01	106.04	106.51	103.35	101.54	102.43
113.16	114.15	108.4	109.19	112.18	111.95	116.34	109.64	115.41	111.71	108.52	109.17	112.58	108.08	114.16	107.65	106.84	112.69	112.21	111.05	108.68	115.85	112.87	111.1	111.99	110.5	114.63	116.96	112.94	109.11	114.65	108.97	107.26	110.71	114.53	109.78	111.73	111.35	109.92	111.84	115.51	114.23	110.36	113.02	111.92	113.74	113.11	107.61	113.8	112.39
113.72	112	112.9	112.92	115.61	113.06	113.69	107.17	113	116.97	109.26	114.47	114.36	110.75	111.09	111.12	112.4	112.59	109.35	109.44	113.58	112.3	114.08	115.15	108.57	115.74	114.76	114.59	112.06	110.41	109.32	115	111.55	118.01	112.74	111.96	109.85	113.37	115.74	110.42	113.57	110.93	110.86	106.65	107.08	109.83	108.96	110.75	108.38	115.91
97.67	95.927	98.145	100.21	99.357	100.64	102.43	100.09	96.454	98.333	100.36	96.139	102.56	98.646	96.991	95.421	99.124	99.119	100.78	95.053	97.694	99.322	99.776	102.83	102.05	98.268	98.487	99.204	101.01	98.202	99.221	94.317	99.724	95.068	101.22	101.25	101.93	99.267	100.38	96.381	101.2	100.86	100.49	95.608	98.396	100.25	97.759	99.138	99.894	97.229
108.61	115.72	115.39	109.38	115.96	108.92	107.58	113.47	111.91	113.94	113.22	111.89	110.17	113.21	113.65	108.58	112.91	109.21	114.54	110.68	114.34	110.61	110.38	109.49	111.78	110.15	111.58	105.74	113.41	111.48	105.89	111.29	114.15	113.34	107.77	106.56	111.67	109.79	108.79	113.17	108.02	112.77	111.25	110.27	113.94	110.52	110.11	111.41	112.75	109.5
107.88	105.91	99.019	103.21	106.85	101.21	106.33	102.51	106.92	106.14	104.97	100.57	105.74	100.32	107.06	104.21	102.43	108.28	104.49	105.34	103.81	105.65	105.3	107.06	105.76	101.92	107.22	99.997	100.85	104.34	106.56	106.35	109.79	102.24	103.2	101.75	104.68	101.67	100.58	100.9	104.29	105.24	103.58	105.61	102.1	104.43	104.98	104.48	98.181	101.35
104.09	101.13	100.83	103.65	102.07	104.6	108.9	109.14	98.818	103.09	107.34	100.79	98.916	109	101.41	104.82	101.93	99.742	100.8	105.93	100.2	106.04	104.03	102.15	105.39	104.16	101.23	98.482	103.52	105.85	102.77	107.47	100.54	105.84	104.93	107.52	101.31	99.112	102.14	98.367	106.49	107.66	105.7	103.88	102.25	101.78	102.82	102.05	106.39	102.78
110.06	111.84	113.13	112.74	112.36	111.24	111.21	113.31	110.01	115.7	114.05	112.05	109.59	112.85	114.63	106.46	110.82	115.13	105.43	108.94	113.04	112.17	113.81	112.75	111.5	108.03	113.56	110.72	110.64	112.69	111.37	111.61	113.22	110.24	108.63	113.41	114.32	108.54	108.86	112.64	112.36	110.07	109.23	113.18	113.88	112.81	115.21	116.47	111.88	111.31
105.15	107.47	107.48	111.26	104.35	105.46	103.06	106.51	104.63	104.02	109.96	107.07	103.79	104.16	110.46	108.3	109.99	102.36	106.92	108.37	107.53	106.55	104.35	108.46	108.81	107.05	109.81	111.57	105.57	105.03	106.03	106.65	107.2	101.35	110.21	110.03	106.03	107.87	108.06	105.56	107.66	110.45	112.09	102.73	107.88	107.43	104.23	108.37	106.57	107.3
112.82	122.21	117.18	114.72	118.73	121.2	115.6	119.24	116.25	115.63	120.01	117.26	114.39	119.87	120.57	115.51	118.16	118.11	119.47	118.99	115.91	116.21	119.19	117.06	114.63	122.31	122.18	117.25	126.3	119.37	120.3	121.32	120.4	118.49	113.64	117.54	116.08	117.72	114.63	120.27	116.78	117.37	116.24	118.52	114.86	116.65	120.86	116.74	116.25	114.58
102.31	96.687	96.597	96.307	99.427	101.45	100.02	104.51	104.66	101.97	102.4	97.382	100.07	100.91	97.943	101.52	99.198	104.1	102.68	102.28	99.011	101.42	96.42	98.485	98.127	103.36	100.79	99.386	97.182	99.981	95.585	96.24	102.19	99.303	102	103.23	100.61	100.08	96.87	92.363	94.347	101.14	103.63	100.05	98.268	99.449	103.66	99.843	100.39	99.697
107	108.2	106.79	105.88	108.47	104.13	108.1	105.4	105.9	108.59	102.99	102.81	110.84	109.35	106.76	104.5	111.31	112.13	110.58	107.38	106.84	105.76	106.27	109.23	105.44	109.06	107.28	107.46	106.61	105.98	104.61	103.65	98.29	105.61	109.74	109.54	111.06	104.5	104.11	106.45	106.2	105.24	103.68	105.21	107.43	107.48	108.49	107.94	104.98	105.48
100.06	103.28	105.42	103.28	106.93	108.15	104.76	105.69	105.79	106.53	104.08	106.35	106.8	105.44	108.09	105.29	105.98	101.98	102.15	108.01	108.14	105.28	103.93	113.46	103.59	108.17	106.21	105.18	100.34	103.6	109.21	104.64	100.2	103.82	104.27	105.83	108.21	102.72	99.01	100.84	105.99	104.2	104.86	102.58	105.27	100.46	107.75	105.34	102.2	104.61
120.25	121.57	120.99	117.58	114.23	119.59	112.12	116.47	119.19	114.86	115.88	112.4	116.75	120.42	118.85	114.39	114.54	117.42	121.75	116.35	116.01	118.99	118.95	117.49	119.53	117.74	116.69	115.45	122.44	118.35	120	113.04	122.1	114.72	116.78	116.69	118.63	115.84	116.27	119.36	118.51	116.23	115.12	119.5	115.36	112.76	116.8	118.82	113.91	117.1
104.7	101.06	106.17	109.77	101.94	104.31	109.3	106.81	104.09	107.84	106.74	103.92	107.81	107.29	102.97	102.77	105.23	107.07	103.08	101.04	105.11	103.02	105.87	103.16	105.31	107.54	103.13	107.59	108.5	107.63	106.88	106.42	105.68	101.08	105.31	101.55	106	110.3	106.13	104.32	105.44	107.24	103.04	102.82	111.23	107.14	111.2	105.9	108.19	99.769
108.77	112.96	111.74	113.37	111.93	116.18	114.05	108.09	112.39	108.12	107.93	106.19	109.17	111.27	111.88	112.98	115.05	114.31	115.06	115.41	111.31	108.65	112.21	110.94	113.35	111.51	111.89	111.73	112.01	113.86	110.38	115.37	110.91	112.52	109.77	115.47	112.81	112.18	109.82	113.06	116.94	108.78	113.17	111.67	108.62	110.22	112.29	108.45	106.17	115.11
106.03	104.58	102.31	103.92	104.89	104.29	107.73	103.99	105.75	103.28	102.66	106.63	110.09	105.55	104.12	105.88	109.16	103.82	101.97	103.23	100.13	104.22	107.56	100.92	104.29	105.12	107.22	108.8	106.66	106.28	103.2	99.777	104.98	108.61	104.14	106.01	108.85	104.37	107.17	107.32	105.15	102.47	107.93	105.54	105.79	104.54	107.47	105.44	106.95	108.6
109.88	104.54	107.31	108.92	108.26	112.39	106.13	103.76	102.8	104.16	104.79	102.7	103.55	103.9	107.3	104.13	110.91	100.8	106.6	107.55	106.58	104.92	107.8	103.18	109.96	103.55	101.53	104.58	107.64	106.59	107.72	110.44	106.82	103.81	102.61	105.17	107.71	108.16	108.87	111.09	104.55	109.34	106.67	102.91	106.87	109.33	104.71	103.35	108.59	110.96
110.79	106.28	105.6	106.73	105.5	105.05	108.4	105.64	106.4	106.06	110.34	103.63	107.51	103.95	104.38	107.67	101.56	105.3	103.5	107.67	106.23	107.91	104.49	104.43	106.51	101.08	102.57	106.56	106.22	103.3	109.53	105.71	105.72	103.81	102.15	102.29	107.41	106.47	106.71	103.5	108.31	106.7	105.36	105.26	105.7	103.78	101.24	109.94	106.44	108.8
97.538	105.73	102.84	100.22	101.09	97.96	105.14	100.73	103.35	95.661	96.9	100.31	101.95	99.022	98.615	97.08	99.834	96.509	100	97.127	99.842	98.286	98.731	99.584	103.68	96.843	98.944	100.77	99.107	103.19	100.95	101.03	103.32	101.37	101.34	101.25	101.9	100.68	102.95	99.248	101.08	95.382	99.753	103.04	102.62	98.417	98.596	96.515	98.504	99.481
107.04	111.63	110.02	112.95	110.86	110.46	113.9	106.2	114.36	110.16	112.24	116	112.52	113.8	113.75	113.86	114.22	112.12	108.52	109.58	110.08	105.88	111.41	105.11	111.96	107.23	116.49	107.83	110.72	110.12	115.11	110.6	107.54	109.15	110.39	110.94	112.83	113.42	108.64	115.88	112.46	111.7	107.24	109.54	111.01	108.17	117.63	109.73	109.16	108.97
118.16	110.51	108.55	110.1	111.44	113.59	112.65	110.53	111.48	111.4	112.23	114.75	115.1	110.06	113.76	115.4	110.35	111.28	113.08	115.26	110.6	107.08	112.99	113.2	111.15	112.51	110.01	105.21	111.09	112.2	110.68	109.45	108.93	108.16	110.33	110.23	116.63	110.02	113.92	109.95	108.3	113.56	115.73	109.24	112.32	111.3	112.71	105.94	114.57	113.85
108.39	105.99	107.25	108.92	101.33	108.87	112.78	106.1	105.08	102.57	107.82	107.17	105.95	104.5	104.05	107.03	105.62	109.25	99.598	106.06	108.06	110.02	103.5	103.44	102.93	101.05	106.46	109.59	100.73	107.17	109.81	104.66	104.35	105.58	107.05	101	104.79	105.6	103.88	107.61	101.67	105.46	108.22	107.81	108.78	110.38	103.74	101.5	107.94	104.4
105.25	107.93	113.93	113.37	108.41	115.21	105.44	112.2	110.38	110.37	106.94	109.42	114.57	112.33	106.01	114.69	110.24	110.19	112.92	110.38	112.72	117.48	111.91	111.16	114.87	108.07	110.88	113.36	106.54	112.23	108.98	108.1	108.55	109.73	114.54	112.95	114.87	110.55	112.07	105.25	110.78	115.33	110.74	109.7	109.85	112.3	110.53	106.89	114.63	115.01
106.84	102.98	106.81	106.39	108.15	106.3	102.78	103.44	107.34	107.24	105.28	109.29	106.93	106.31	105.15	106.95	108.15	110.92	103.71	107	106.56	107.35	108.59	104.61	106.55	109.6	103.87	101.32	111.44	106.99	108.71	109.5	105.42	104.47	104.57	107.76	107.23	110.48	105.16	108.08	101.79	101.34	106.73	106.18	102.39	103.85	103.11	104.29	104.77	100.27
110.78	102.55	106.59	108.86	105.72	109.25	107.17	104.42	109.56	107.01	102.6	99.074	111.91	107.07	103.99	106	104.56	106.12	107.36	108.77	107.05	106.95	102.33	106.15	108.82	109.23	104.01	108.32	107.71	106.19	102.36	105.11	107.55	104.38	103.92	108.34	104	107.55	103.7	106.04	104.13	106.57	107.31	108.02	106.77	106.08	105.9	111.11	107.1	105.78
102.06	107.57	108.62	105.03	107.03	107.02	108.4	109.81	108.73	103.75	104.69	102.41	107.33	103	107.77	107.6	107.57	104.34	104.1	108.15	105.92	105.04	103.43	105.82	107.16	104.42	101.19	105.5	102.83	103.54	102.6	108.31	107.89	110.74	104.41	109.87	108.06	103.98	108.26	111.6	101.99	105.33	103.24	104.25	103.63	104.04	103.92	108	103.12	108.49
107.22	99.315	104.71	108.09	104.37	103.66	106.12	106.14	107.27	109.65	103.88	103.49	105.27	103.19	107.36	107.62	104.81	105.94	102.55	105.8	108.59	108.57	101.57	107.88	101.85	108.69	104.82	106.68	102.97	102.3	105.98	106.12	102.97	106.07	104.52	106.56	104.75	107.93	107.89	106.18	109.12	107.83	107.67	101.5	106.25	105.1	108.06	103.53	104.02	105.26
104.76	104.04	106	105.52	101.92	108.13	104.32	104.65	106.77	104.72	103.67	107.14	109.02	109.11	102.58	105.8	110.24	104.17	109.27	106.33	107.37	109	106.78	107.93	104.8	106.88	103.47	109.66	107.44	110.32	107.29	104.74	109.12	103.51	109.94	106.16	111.4	113.7	107.83	106.81	105.95	104.99	107.99	111.79	106.42	105.5	108.75	107.21	106.53	104.85
116.46	115.29	117.18	114.92	121.88	117.99	116.62	119.37	120.59	112.69	115.21	117.44	119.93	118.81	117.95	116.44	121.2	115.16	113.39	115.07	119.28	113.91	117.05	119.59	119.86	119.59	120.85	118.92	121.29	113.66	113.2	117.16	121.83	114.48	117.67	119.34	115.95	116.76	119.53	114.29	111.4	116.32	118.36	116.75	116.73	119.21	117.25	118.35	118.62	118.05
115.16	116.71	113.2	109.14	116.25	111.78	108.35	113.03	110.24	110.54	116.32	110.96	114.46	113.21	110.12	109.28	110.08	109.72	110.13	107.94	110.65	111.8	114.43	112.04	119.66	116.64	108.05	110.94	108.43	112.87	111.42	111.84	104.58	110.71	112.33	114.17	112.51	112.58	110.09	112.92	113.69	110.33	112.49	115.03	112.57	112.45	116.12	115.42	113.32	113.41
114.77	107.28	111.66	114.39	108.64	111.07	111.81	116.35	112.24	112.42	106.49	112.26	110.24	113.2	110.52	112.36	110.38	111.25	112.11	112.88	112.39	110.05	115.19	111.26	110.92	112.16	115.02	108.66	109.36	110.43	111.39	110.95	112.47	111.61	111.73	110.71	108.88	112.67	113.83	112.48	111.8	109.45	111.77	114.04	115.58	114.01	112.65	111.42	114.5	108.39
115.36	116.01	109.52	112.17	110.68	109.74	113.74	111.42	109.92	111.71	110.49	119.36	109.84	113.64	113.26	112.41	109.87	109.29	108.81	114.47	114.98	112.96	110.66	116.05	109.32	112.32	111.9	111.2	112.09	111.39	109.36	108.8	108.82	118.03	115.99	114.84	112.37	115.81	112.02	118.82	107.8	112.09	113.04	113.96	113.45	112.28	111.93	110.12	110.3	111.53
104.17	103.09	103.5	103.9	105.25	103.67	109.77	107.86	106.34	106.28	99.995	102.84	107.17	107.95	103.7	105.17	103.94	108.49	106.39	105.1	105.55	104.49	106.73	106.74	106.45	106.49	106.66	110.87	107.49	107.11	109.06	106.99	109.11	108.11	106.39	104.45	104.8	105.1	106.15	108.38	106.97	102.25	104.66	103.07	99.049	108.51	104.76	105.24	105.99	106.12
116.22	110.75	111.72	109.88	112.14	110.38	109.21	112.77	113.59	116.05	114.04	107.71	110.13	105	116.18	112.85	110.02	109.16	108.8	108.45	110.06	110.3	109.19	110.01	109.83	107.93	114.12	108.69	110.18	106.42	107.06	114.8	115.79	112.2	104.8	111.57	110.15	114.57	113.84	115.53	109.01	111.92	111.9	113.14	112.76	109.31	111.42	110.78	107.92	109.47
106.45	105.6	106.19	105.56	109.58	107.89	112.4	103.64	108.7	107.92	110.05	102.89	108.87	104	103.52	105.61	110.02	107.42	106.96	108.55	108.34	109.55	109.59	105.73	108.85	108.63	109.57	104.75	107.37	103.86	102.69	103.97	104.13	103.37	104.66	104.36	103.66	107.92	103.54	102.92	110.75	103.04	106.93	107.38	105.86	106.87	108.23	106.04	104.99	107.46
106.33	105.21	102.69	106.79	103.76	109.38	103.9	108.72	101.3	108.23	104.7	105.5	101.83	109.84	103.56	107.54	108.55	102.28	108.82	108.5	106.47	102.97	111.71	100.32	105.43	107	110.19	103.96	102.43	102.53	103.85	100.77	107.21	103.26	103.52	109.55	110.21	108.03	101.68	106.73	102.51	100.87	107.27	105.11	105.27	108.47	103.71	102.78	104.77	111.04
106.64	104.94	110.01	103.91	108.62	106.77	109.1	99.064	108.57	102.83	105.57	105.61	102.78	103.95	104.41	109.28	111.17	102.99	103.66	107.21	106.37	105.51	105.16	103.47	103.85	107.42	105.29	102.67	103.21	100.95	103.19	109.57	109.54	101.4	105.74	105.36	106.72	99.716	109	111.81	107.72	109.44	104.11	95.135	107.37	109.26	108.34	103.26	101.81	104.52
109.57	109.89	114.71	111.59	113.15	110.2	113.03	110.61	110.49	110.39	108.27	109.59	113.32	110.28	112.21	114.1	114.15	106.81	112.79	111.79	113.92	108.49	114.48	109.43	111.05	110.84	109.76	114.81	109.97	111	115.67	109.69	113.43	110.65	109.33	112.09	118.61	105	108.73	109.77	114.21	112.85	109.81	109.27	114.76	108.03	110.06	110.58	108.73	112.05
103.42	102.93	103.83	103.59	103.59	104.69	106.3	104.06	102.39	106.06	104.76	104.19	109.01	106.3	105.12	102.47	107.22	103.61	104.02	105.79	103.62	106.29	104.87	103.83	107.07	107.1	103.33	104.03	105.58	104.27	106.74	105.33	104.73	102.7	105.65	102.78	102.88	107.09	106.17	101.44	108.9	109.14	104.62	105.53	106.17	102.31	104.45	109.07	104.52	102.29
107.78	106.69	101.34	108.9	100.46	107.23	106.08	106.17	104.13	104.25	102.46	104.73	102.03	106.01	107.73	110.3	103.47	100.4	103.72	104.99	109.77	108.56	102.31	105.38	102.94	103.87	104.41	106.81	101.06	106.02	106.05	101.72	107.24	105.95	101.69	108.18	106.13	105.16	107.32	103.46	101.17	107.81	104.43	107.64	109.45	105.57	107.3	105.58	109.32	104.38
110.03	109.62	109.34	109.93	110.36	110.13	109.72	109.55	112.02	106.99	110.44	109.93	112.38	112.21	110.54	111.09	107.6	110.19	109.08	103.57	109.71	108.39	106.76	108.76	109.41	107.08	109.99	112.4	114.21	109.41	109.57	112.75	112.36	108.69	112.12	114.73	111.28	108.73	109.24	110.36	108.42	109.26	103.56	103.95	108.6	108.8	110.94	112.49	105.81	111.09
113.71	112.59	115.56	112.24	110.88	110.92	114.89	110.99	114.21	108.57	114.89	111.96	115.15	112.52	118.5	112.43	110.88	116.14	114.41	111.92	114.81	110.49	108.51	114.69	114.33	116.39	113.64	116.36	111.15	113.24	112.79	112.38	115.7	115.07	121.26	115.27	111.95	118.01	115.46	110.49	113.76	113.68	108.78	112.81	110.03	111.05	114.55	107.88	114.98	113.46
112.74	111.24	111.5	110.08	110.63	111.1	105.8	109.77	109.43	108.14	108.85	108.36	106.22	111.32	112.26	116.16	113.14	109.18	109.71	112.69	112.76	108.85	110.02	108.87	112.34	111.12	108.36	106.33	109.99	108.42	109.39	105.34	108.96	110.02	115.15	112.81	107.48	107.6	113.18	107.36	116.76	111.72	112	110.5	110.36	110.7	108.47	108.91	108.83	108.4
103.49	107.1	101.79	104.3	105.35	107.39	102.91	107.07	102.69	103.06	106.94	107.86	102.79	103.59	102.5	102.61	102.13	107.33	100.64	104.29	103.96	104.08	99.58	103.6	103.64	103.49	106.18	102.74	105.64	108.02	108.27	104.68	101.61	105.04	105.89	101.83	105.04	109.74	103.28	101.12	102.44	102.23	104.32	106.42	104.14	103.04	99.519	105	101.36	104.09
120.56	115.79	112.44	118.57	117.1	120.09	119.75	121.76	115.83	118.26	115.1	115.5	118.98	115.83	115.91	118.23	115.8	116.82	117.42	117.44	119.02	117.52	117.87	117.94	117.2	119.01	116.57	121.35	122.3	117.82	119.71	115.76	119.93	115.42	121.83	118.85	117.48	122.18	124.14	112.81	116.03	117.93	119.2	115.78	118.21	117.95	117.5	117.59	116.91	114.9
100.64	104.55	105.52	99.445	103.57	107.57	104.74	106.29	104.05	107.27	104.27	100.82	105.56	104.88	104.18	104.74	107.07	103.19	105.6	105.61	111.99	104.06	103.72	105.32	101.02	104.9	108.01	104.58	100.42	103.99	105	106.4	103.54	103.9	103.74	103.33	105.87	99.763	103.23	101.19	102.04	102.48	105.76	102.57	106.15	102.24	100.3	101.78	101.74	108.28
99.781	102.02	109.3	104.92	104.35	102.36	105.47	106.04	102.7	105.45	104.33	104.22	101.73	104.25	101.47	106.6	100.01	105	108.41	106.35	104.86	99.173	104.96	102.53	103.33	107.4	105.28	106.6	105.51	105.39	105.63	104.84	102.78	105.09	103.12	101.98	103.76	104.23	102.32	106.74	103.38	105.76	107.61	103.43	105.09	100.34	99.502	101.38	103.12	105.07
106.12	107.58	105.73	104.85	107.66	107.98	107.95	106.72	102.56	110.69	103.34	107.32	104.63	108.24	106.53	103.09	107.76	104.37	106.17	108.94	107.22	104.65	106.31	103.2	109.5	107.19	108.53	108.46	110.44	113.5	107.67	111.66	104.04	111.45	106.66	109.71	106.89	108.34	102.55	108.18	110.13	108.55	106.61	103.36	109.68	109.13	107.35	104.93	105.9	104.47
99.521	103.68	104.7	99.46	103.53	101.14	101.67	102.19	100.48	102.24	102.07	98.139	101.84	97.91	98.29	101.05	102.8	100.28	98.165	100.68	98.72	101.06	99.302	102.6	99.732	95.956	101.49	100.01	101.33	99.011	102.3	92.856	100.25	98.614	100.6	106.71	99.046	97.234	98.672	101.28	106.45	101.47	102.56	99.318	105.09	102.53	101.27	96.885	101.79	94.929
103.24	111.94	103.82	108.5	104.89	103.45	106.13	103.04	105.41	104.69	111.79	101.04	106.41	103.41	108.44	108.1	111.18	102.64	108.44	106.67	104.7	103.65	106.4	107.48	104.19	104.35	106.84	106.42	105.36	104.26	102.01	100.18	106.33	98.718	103.33	106.7	108.17	102.45	104.44	105.5	106.39	107.88	107.12	105.4	104.36	103.08	104.72	107.22	106.27	106.54
101.85	108.74	103.33	101.93	108.43	103.33	107.58	103.3	102.42	108.65	102.53	104.52	107.21	105.76	104.43	103.96	103.59	107.74	106.28	106.6	106.58	103.11	107.54	103.92	102.85	104.62	105.63	107.03	107.18	105.98	104.05	103.18	107.58	105.5	104.61	103.85	107.31	107.54	105.63	108.57	109.15	102	101.31	105.63	107.24	103.89	108	100.7	111.44	104.1
107.94	103.95	103.5	112.72	106.02	106.71	107.75	105.54	105.03	108.85	104.82	105.31	106.38	109.83	107.71	102.85	107.2	104.11	102.68	104.99	105.77	109.62	103.8	103.62	105.49	109.08	102.68	107.66	106.42	102.89	106.06	101.33	105.56	105.65	106.8	106.27	107.51	103.96	104.68	103.89	109.7	106.86	100.99	107.29	106.38	104.05	104.84	105.96	102	109.18
103.53	108.21	104.19	104.06	105.34	105.27	104.34	108.13	104.8	105.98	107.02	107.76	107.84	104.66	104.04	101.29	103.55	102.94	101.84	103.44	102.87	107.8	103.32	105.62	106.36	102.63	102.46	103.58	104.1	105.56	105.79	106.85	104.81	106.25	108.46	102.38	104.06	102.6	106.47	105.28	105.16	97.745	105.4	108.28	103.2	102.58	105.32	110.25	105.95	102.21
106.05	109.37	103.43	105.81	107.1	103.32	101.8	104.95	108.32	105.73	104.05	108.28	105.78	102.09	108.16	108.81	101.59	105.92	103.62	109.73	108.44	104.44	109.1	103.67	106.59	105.34	109.11	104.2	102.4	106.14	104.22	102.47	106.28	106.9	105.07	104.22	103.69	109.26	108.37	110.11	104.93	107.09	107.9	109.69	105.48	105.68	104.26	106.77	108.48	109.88
111.89	112.23	109.51	109.02	112.75	115.32	111.1	113.02	113.43	113.14	108.61	108.2	111.82	117.85	115.89	110.75	110.55	112.41	112.61	109.25	109.88	112.64	115.1	110.78	115.05	109.13	111.47	107.58	109.27	112.57	111.97	110.37	109.06	114.62	111.46	111.73	108.37	110.64	107.9	116.35	112.49	108.37	111.27	111.52	113.33	116.24	107.54	109.89	112.36	110.69
109.69	110.38	108.42	111.84	107.95	110.43	111.39	104.92	111.06	110.81	110.04	109.61	107.91	103.27	109.61	104.34	109.79	109.41	105.44	109.6	109.68	110.93	109.38	104.3	111.53	103.71	110.24	109.91	104.24	107.65	112.26	108.53	109.45	111.74	108.84	107.98	110.54	110.91	110.52	111.91	111.01	109.85	114.2	111.44	106.94	114.98	109.06	112.57	108.27	104.13
117.15	110.73	116.79	119.84	117.91	121.26	118.69	120.97	122.5	114.79	112.88	117.13	116.18	114.93	115.4	116.93	115.57	119.29	120.72	113.24	119.14	115.4	121.66	119.16	121.88	114.39	114.23	118.42	117.74	118.2	120.19	117.21	117.47	115.71	120.54	114.38	121.28	115.58	118.11	117.97	120.86	113.38	115.86	124.6	121.47	118.3	117.99	113.08	113.82	117.76
105.6	103.69	108.37	103.98	106.46	102.67	101.95	106.39	102.13	105.69	103.71	106.63	104.47	100.11	104.36	103.33	107.45	101.09	104.59	108.35	104.07	106.48	100.55	107.01	101.2	101.32	105.12	99.526	103.99	106.15	106.63	101.98	102.57	107.96	107.56	103.71	101.38	102.83	105.65	106.87	107.47	100.85	107.77	108.5	105.22	106.29	102.23	105.59	109.65	102.29
120.92	118.32	112.35	116.17	119.87	117.75	116.35	114.8	115.97	119.13	112.24	116.57	118.06	114.82	117.52	116.86	114.12	117.69	112.77	118.54	117.84	118.37	113.42	115.36	117.16	110.81	111.65	118.5	116.97	119.74	118.31	118.06	112.04	117.96	114.2	112.34	119.29	114.25	115.44	115.27	121.04	115.24	118.21	116.93	115.75	114.97	114.23	116.27	119.15	113.75
112.68	108.52	110.92	109.69	111.27	110.46	109.44	111.98	110.84	110.51	108.3	112.89	108.44	116.34	112.96	111.17	108.03	111.99	110.51	110.7	110.33	109.91	111.02	105.79	107.8	110.31	112.45	108.79	110.74	112.8	110.12	109.85	114.59	107.17	112.06	107.92	110.06	111.39	111.89	111.4	109	105.91	111.82	113.43	111.31	116.13	107.77	111.91	113.2	107.1
109.34	112.11	111.05	111.8	111.67	113.4	110.65	111.39	113.74	106.61	109.38	107.91	110.39	112.06	108.67	112.73	113.44	103.91	112.78	110.97	114.81	106.87	111.36	113.85	114.83	112.01	114.05	112.8	114.16	111.18	110.25	107.35	110.27	114.49	107.18	112.78	114.01	114.74	113.54	110.99	109.28	110.01	113.21	109.03	114.63	111.32	111.55	112.77	113.34	111.69
104.38	110.8	105.07	104.13	110.55	103.45	108.58	105.39	103.18	106.42	106.65	102.71	109.39	103.41	109.11	104.13	103.3	103.12	106.38	104.93	100.65	106.91	105.75	104.62	105.77	109.7	104.05	103.62	103.04	109.9	104.62	101.86	108.52	108.89	103.08	103.16	105.22	105.68	109.59	109.09	107.45	108.23	104.96	102.33	106.52	103.6	107.75	106.02	100.93	106.17
105.56	105.2	105.12	106.63	104.07	107.24	108.16	107.57	101.93	104.17	108.26	105.01	107.31	107.8	108.31	108.75	105.99	105.44	103.2	113.22	105.3	105.96	100.06	105.38	107.95	106.31	103.18	107.89	104.99	106.82	104.64	105.02	101.3	105.95	107.14	104.99	103.85	105.76	106.92	105.05	102.49	103.82	109.68	108.37	111.16	103.58	108.98	104.78	105.91	105
106.33	106.68	104.25	105.03	105.65	103.61	107.64	104.97	102.28	106.71	103.68	106.75	108.63	107.53	102.85	103.41	105.76	99.369	102.85	103.8	104.22	98.813	99.719	104.82	103.93	104.56	106.39	103.09	104.86	102.52	104.45	108.66	109.01	106.73	105.01	108	101.14	107.01	111.2	104.65	109.04	105.79	104.16	101.67	102.99	109.75	105.67	106.17	106.8	101.08
107.51	103.64	106.41	102.36	106.1	107.12	104.58	105.07	105.5	107.04	108.86	104.98	103.23	101.44	105.11	104.86	105.42	107.54	102.98	105.13	101.83	105.46	108.09	100.54	101.14	106.95	105.88	107.99	102.52	105.8	100.64	107.95	102.77	110.51	103.66	108	103.52	107.02	107.45	104.74	104.38	106.05	108.56	109.85	104.62	110.71	105.42	98.84	105.02	105.51
101.3	103.75	100.84	101.1	100.15	101.54	101.11	102.89	102.14	103.5	102.12	101.82	103.25	99.253	102.47	99.828	100.49	100.7	101.82	99.263	99.23	100.2	100.86	98.426	93.429	102.5	99.183	104.75	101.23	96.972	102.4	99.589	97.597	97.951	99.494	98.694	99.146	95.864	101.05	95.107	103.76	97.698	104.57	99.749	96.473	106.26	99.876	98.864	99.295	97.787
109.19	106.87	115.32	111.89	111.23	113.29	111.9	116.54	113.2	110.32	109.82	109.4	111.41	111.67	108.53	111.31	113.4	115.52	116.8	112.22	107.52	108.48	108.29	112.61	113.43	110.72	109.85	108.81	107.51	114.15	112.31	107.53	111.18	109.6	111.37	107.97	109.97	114.85	110.94	110.98	111.45	112.1	113.36	110.06	108.47	111.87	111.3	108.81	107.57	106.7
103.97	101.36	95.783	102.67	103.14	97.412	97.862	95.995	101.31	98.211	101.9	98.458	97.581	100.88	100.15	100.64	100.29	100.89	101.46	99.52	98.871	97.134	99.091	102.11	99.431	101.11	104.28	99.057	97.36	99.025	100.3	98.706	103.71	102.35	96.414	100.09	97.179	103.75	97.71	104.16	105.76	104.09	104.38	99.871	101.66	98.885	101.48	102.21	97.958	98.758
112.89	110.94	111.01	112.2	111.48	114.37	111.81	109.18	112.47	116.14	111.26	110.53	113.95	109.52	113.06	113.81	110.22	111.09	112.27	109.78	109.37	109.11	110.49	110.7	103.36	110.05	114.19	110.79	112.74	115.5	112.16	108.43	114.16	109.38	114.01	113.94	111.27	109.04	111.98	107.58	107.47	112.35	113.82	111.04	109.69	114	113.79	110.4	112.1	109.07
107.71	112.91	118.1	109.39	109.87	105.81	108.71	113.49	107.58	109.62	110.11	108.71	108.55	111.58	112.93	112.27	108.34	110.35	111.59	114.49	110.34	105.84	110.69	113.94	109.49	110.34	110.25	111.78	107.94	115.14	110.73	114.91	110.1	110.62	111.48	113.73	109.45	110.53	110.91	109.43	109.46	111.9	115.01	108.74	110.94	106.19	114.28	110.76	109.6	114.45
117.12	120.13	117.37	117.14	118.29	120.2	116.17	116.98	119.13	116.4	119.04	117.28	118.31	115.71	116.5	116.99	118.11	117.06	116.16	116.69	117.46	117.04	113.94	119.25	113.69	117.18	118.73	116.09	117.49	113.87	116.46	120.62	113.34	114.51	115.58	115.76	116.05	121.05	117.08	113.21	115.7	114.44	120.67	120.04	114.18	116	116.58	116.5	120.08	116.02
106.55	104.62	108.33	108.33	105.91	107.38	106.96	106.94	106.75	106.54	102.7	106.33	107.42	107.37	107.05	105.04	106.27	107.25	106.12	104.82	107.87	105.94	108.25	110	107.9	109.33	107.93	105.85	104.57	103.31	111.49	106.37	107.52	103.87	107.77	107.64	104.79	99.677	104.31	99.265	109.15	106.27	101.83	108.14	107.57	101.99	106.71	110.54	108.03	104.24
108.22	110.36	113.57	109.06	109.31	110.46	115.25	113.34	107.58	108.69	108.98	111.41	114.06	109.63	111.91	115.27	115.28	107.42	110.09	111.39	109.45	110.76	109.18	112.26	109.79	113.81	110.73	113.81	113.24	115.28	111.13	106.1	110.39	109.6	108.45	111.68	107.16	108.45	105.71	114.48	112.69	114.57	106.76	111.59	112.92	113.99	114.63	108.69	109.17	109.69
106.28	104.65	108.77	105.92	104.06	106.75	109.95	104.53	107.91	107.86	108.5	103.41	107.28	112.03	107.98	107.89	107	105.36	105.21	104.09	103.01	105.23	105.41	107.47	108.05	106.26	104.8	105.05	107.51	109.31	108.19	103.17	109.49	112.05	108.09	106.07	108.64	105.95	106.1	109.68	105.15	104.07	106.2	106.42	99.75	107.34	109.12	105.19	101.73	105.33
109.48	113.21	114.87	113.73	115.44	112.63	117.31	112.04	110.14	109.43	107.31	110.74	112.6	112.92	111.43	112.05	112.45	109.55	111.98	110.48	111.9	110.9	112.23	117.43	112.03	109.27	110.07	114.26	110.64	112.11	113.21	112.97	107.48	112.76	109.89	110.93	113.74	109.3	110.33	115.99	112.33	107.77	111.44	113.39	110.58	110.42	112.19	109.48	112.75	114.31
109.7	112.52	106.84	110.31	110.94	114.42	108.34	110.08	111.01	110.31	114.06	114.6	111.22	111.65	116.73	112.59	112.83	114.49	115.16	114.18	112.62	109	112.47	113.49	115.31	113.82	109.99	112.57	114.14	111.3	116.59	112.98	110.96	110.42	110.41	109.2	112.35	114.1	110.21	110.45	109.38	111.03	110.96	111.19	114.39	115.54	117.29	112.86	107.15	111.6
106.43	102.95	105.06	105.56	103.8	106.62	107.19	103.68	109.04	105.81	104.89	102.83	99.607	105.63	105.99	105.71	104.97	105.15	104.56	108.1	113.95	106.77	109.55	104.25	105.84	108.62	104.66	106.54	103.79	103.5	100.42	109.26	104.2	105.61	108.18	105.48	105.67	106.37	109.37	103.73	105.96	106.79	107.49	104.69	105.48	107.44	109.98	107.72	107.2	103.93
104.1	111.26	107.12	103.4	107.95	103.71	105.97	105.78	104.67	110.28	101.91	100.87	107.74	97.804	105.12	106.48	105.85	99.214	103.11	104.64	100.44	101.61	106.24	102	106.5	106.94	102.54	104.3	106.65	107.7	103.18	103.49	107.59	101.98	107.54	103.33	103	104.94	101.69	107.82	107.34	104.23	101.93	102.06	108.79	105.24	106.29	103.11	107.03	106.24
104.5	106.63	109.89	108.55	104.25	104.28	103.09	106.64	106.2	105.77	102.09	109.27	106.46	111.01	112.94	103.97	108.47	110.26	105.94	104.4	108.36	108.68	109.19	107.58	104.18	105.62	103.06	102.17	107.66	105.13	111.41	106.39	108.02	108.13	106.66	107.51	104.74	108.32	103.3	109.23	105.86	107.66	101.85	103.19	102.45	105.48	99.721	104.57	104.97	108.9
102.81	102.64	102.83	106.37	103.12	101.66	105.01	100.23	108.43	106.31	105.94	105.13	101.69	109.38	102.63	99.247	104.81	104.04	104.72	107.11	104.19	99.598	105.46	101.71	104.94	104.42	107.1	106.21	104.97	107.94	109.62	105.07	106.06	108.04	105.6	108.11	102.16	102.78	109.6	108.3	103.73	102.98	105.19	105.18	108.16	104.31	105.56	102.66	106.43	104.63
107.21	111.17	111.57	112.68	112.01	106.43	110.22	114.31	111.65	117.96	111.56	116.87	107.43	111.05	111.89	113.75	108.4	115.91	111.85	108.55	106.23	113.07	107.36	107.76	112.21	105.72	113.57	111.43	113.66	115.6	109.4	107.45	112.69	109.47	104.77	113.64	113.17	109.33	110.21	110.16	113.29	112.59	105.55	111.08	113.02	114.9	109.93	113.56	108.57	111.01
109.22	105.3	103.13	101.82	105.84	102.72	104.41	102.41	106.71	103.36	105.17	107.41	106.68	108.29	106.46	104.69	101.89	102.81	105.43	101.22	105.35	99.714	106.79	105.49	107.48	104.59	104.34	108.14	108.18	108.94	106.25	102.67	107.91	103.79	102.63	105.78	101	105.53	107.02	103.24	100.51	100.75	102.93	98.731	102.06	106	100.78	106.1	104.68	100.51
104.62	98.983	98.783	101.58	98.065	102.87	101.01	102.44	99.784	97.508	98.075	98.057	98.592	100.71	101.84	101.13	98.023	102.87	99.882	102.44	96.429	97.241	100.22	95.318	100.73	101.62	102.83	101.78	97.402	101.23	102.43	101.09	100.37	99.845	99.236	100.89	97.829	95.229	98.029	99.334	99.046	97.403	97.262	101.58	95.206	97.285	96.767	101.79	97.711	102.88
99.948	104.27	106.3	108.98	103.35	100.91	107.03	107.45	109.81	102.72	107.36	106.12	110.3	106.54	111.82	106.88	108.82	108.89	107.25	108.43	108.35	105.82	110.83	101.95	103.64	107.81	107.53	105.91	106.85	104.25	104.33	109.48	105.88	106.49	109.98	106.11	102.71	110.28	108.41	109.19	107.64	101.98	104.49	104.68	102.82	101.35	106.31	109.62	107.02	107.48
102.47	99.525	106.94	103.14	106.5	107.79	103.95	106.58	105.35	99.072	98.505	102.99	104.31	108.64	108.2	106.87	105.47	104.17	101.07	102.13	104.98	107.42	102.75	104.81	105.51	103.27	105.7	108.69	104.16	100.48	106.06	103.07	104.99	104.07	103.04	104.51	103.86	102.21	103.79	104.46	104.17	107.75	110.68	100.01	106.14	106.69	104.55	104.22	105.64	106.04
109.65	107.62	107.61	107.36	112.97	108.17	110.99	105.87	107.4	111.69	111.54	109.28	112.03	107.46	109.79	109.32	111.59	108.67	110.19	108.73	110.38	108.04	109.92	112.45	111.55	107.83	103.71	110.89	108.04	109.5	112.63	109.83	108.98	109.91	109.64	111.85	106.08	111.17	109.65	105.28	111.3	110.34	106.04	110.99	107.59	109.32	109.8	105.59	110.99	114.1
102.2	101.08	101.1	102.39	102.94	100.87	102.19	101.05	103.16	101.29	102.43	101.66	101.63	103.16	97.689	99.053	98.861	101.87	98.738	104.24	100.55	98.299	99.328	98.704	96.989	103.73	100.98	104.16	98.37	97.815	102.6	104.28	101.45	104.19	101.86	102	97.981	101.5	101.7	100.08	100.77	99.586	103.77	105.07	97.623	94.524	102.32	103.23	108.02	100.81
107.09	101.92	104.96	106.76	107.57	109.23	107.47	103.97	105.68	103.23	109.12	105.96	99.485	104.47	106.19	105.82	105.91	107.01	107.85	107.22	108.18	109.45	105.78	102.44	110.86	110.63	105.47	110.33	105.24	102.21	104.87	104.4	108.14	103.5	100.25	106.82	108.33	108.58	105.77	105.23	104.59	106.8	111.83	110.09	104.31	107.01	104.15	110.08	109.83	107.58
100.11	105.16	107	103.65	105.33	102.13	105.38	103.64	101.84	107.87	105.24	105.38	111.66	106.7	107.35	107.85	105.2	104.52	109.45	109.6	105.21	108.52	108.38	110.11	105.75	104.57	101.51	107.8	104.13	109.87	100.45	108.17	105.96	100.02	106.59	108.75	106.87	103.38	99.589	105.36	109.58	106.14	105.43	107.52	111.99	105.11	107.99	105.04	109.23	109.85
107.21	103.23	102.44	108.27	104.88	104.14	106.21	108.97	105.85	106.75	99.273	103.73	107	100.04	102.43	109.06	106.89	106.19	105.1	106.16	102.58	97.74	105.59	104.52	100.99	107.34	104.9	104.38	107.76	106.22	104.18	100.43	101.13	106.55	103.45	105.14	102.91	104.06	102.02	106.63	106.01	103.46	104.94	101.94	108.41	106.98	106.76	105.11	108.01	102.03
107.35	110.97	112.39	112.88	110.79	114.65	113.55	109.79	114.32	112.43	111.51	115.27	109.39	105.6	114.54	111.15	111.92	111.05	112.79	113.95	115.45	110.69	114.1	109.11	111.2	107.81	108.09	108.58	117.15	113.61	110.14	111.6	112.71	113.59	112.07	109.52	114.23	109.14	108.74	109.02	107.73	109.33	112.1	111.73	113.54	109.04	111.28	109.08	114.87	108.56
111.36	110.86	106.83	111.42	111.78	110.89	113.27	112	112.11	114.54	108.13	110.12	112.64	112.39	110.73	114.69	112.51	111.53	110.26	111.63	113.18	117	115.59	114.29	111.98	109.65	110.79	114.97	113.46	110.38	111.53	112.59	115.35	112.26	112.29	114.5	112.14	110.8	113.9	111.65	109.96	111.11	110.37	113.26	109.41	112.77	114.35	111.76	115.21	111.81
110.09	110.77	109.36	106.93	105.56	110.83	108.49	110.28	106.98	106.47	104.78	111.34	105.23	105.62	104.3	105.72	105.22	108.86	104.84	105.06	111.95	109.23	107.59	104.58	105.26	106.64	105.31	106.82	106.13	109.87	105.96	104.71	106.7	109.5	106.03	102.94	106.28	110.28	106.97	111.04	105.69	108.12	105.31	105.52	104.27	106.6	106.22	105.5	108.72	105.63
107.53	106.84	109.92	108.48	104.38	112.24	107.8	105.32	108.97	108.11	107.04	104.97	106.66	106.4	111.12	112.08	103.93	111.97	104.34	107.36	98.613	102.32	104.22	103.03	107.49	105.91	103.63	107.8	106.75	105.36	102.56	109.42	107.13	103.82	103.12	107.33	104.65	104.83	101.07	105.9	108.1	107.06	106.62	103.28	111.17	108.26	101.19	107.03	100.29	110.36
105.33	106.37	109.36	103.49	104.89	110.9	105.51	106.59	106.13	107.97	104.91	108.69	101.08	101.88	108.75	103.74	109.08	107.51	108.2	104.24	101.33	100.94	106.36	107.94	107.4	105.14	105.32	105.09	105.27	106.82	108.37	105.69	109.07	105.94	101.33	112.75	102.06	106.97	103.74	106.21	103.36	104.08	105.96	108.74	105.77	103.77	106.93	108.94	106.58	101.37
105.96	113.56	107.6	108.52	110.87	114.17	108.35	107.05	110.94	112.05	111.29	110.52	111.63	112.87	113.17	109.18	111.29	111.32	109	109.71	111.26	111.87	111.38	107.77	110.9	110.59	113.99	107.71	113.64	107.61	107.84	109.29	109.57	112.92	110.63	108.54	116.38	108.38	103.62	112.9	112.82	116.39	109.71	106.49	112.62	110.31	112.23	115.36	111.03	110.71
114.15	111.66	112.05	111.25	109.97	112.15	111.24	115.15	111.67	110.66	111.95	110.45	107.72	112.27	110.82	111.96	117.35	108.7	115.26	109.36	115.4	110.43	110.77	111.91	106.82	113.77	109.27	113.56	110.54	112.33	109.9	109.71	108.52	113.48	111.63	109.61	112.78	112.68	111.16	110.18	110.17	114.73	117.51	114.96	113.66	114.75	112.69	107.93	115.03	108.22
105.37	108	105.67	101.58	106.93	107.69	108.13	107.59	105.14	110.8	108.22	109.29	106.94	114.2	105.23	111.89	108.46	108.69	109.86	107.13	104.42	104.35	102.22	107.22	103.89	105.56	108.94	103.66	104.9	107.58	106.79	105.34	106.2	108.62	105.51	105.18	107.53	101.15	103.03	104.49	106.29	107.59	105.31	101.98	107.08	104.7	104.43	106.17	106.73	109.61
106.62	110.15	103.31	106.63	106.32	107.24	107.47	106.05	103.88	108.37	105.26	105.25	101.18	104.63	107.1	103.12	108.8	101.83	103.56	107.17	107.6	109.39	105.5	105.74	102.83	106.28	108.27	103.99	104.69	108.05	104.85	105.07	103.52	104.71	105.42	105.34	106.27	104.92	105.21	107.32	106.29	109.87	105.71	107.16	103.62	104.13	109.54	104.53	108.91	104.62
115.59	111.23	112.74	116.05	121.48	113.04	115.23	118.76	112.74	117	118.05	112.62	116.86	116.7	115.01	114.3	118.62	122.06	110.62	114.24	117.87	116.2	114.09	116.98	115.72	116.4	118.4	117.53	116.79	114.38	117.54	113.48	113.22	115.96	117.86	108.54	118.81	118.2	111.17	117.35	116.27	116.2	118.09	112.52	115.36	118.27	115.1	119.32	118.57	116.93
114.81	119.42	117.02	118.39	114.95	115.82	123.55	116.47	117.95	118.31	118.19	121.74	116.83	120.42	115.98	118.6	122.7	115.61	120.15	120.22	115.03	117.49	120.9	120.57	118.53	118.88	118.3	115.68	119.32	117.72	114.12	113.61	121.31	116.91	118.71	116.69	117.56	118.3	112.92	117.81	117.58	116.53	119.86	118.07	120.19	114.42	117.6	117.44	117.64	119.94
107.01	105.96	104.18	104.12	103.66	106.94	106.43	100.39	102.78	105.27	101.3	105.79	106.97	104.73	110.87	110.11	101.37	104.72	101.98	105.17	106.6	106.05	105.45	105.84	106.07	105.05	105.3	109.72	104.65	105.23	104.07	105.22	106.45	107.5	109.15	103.48	104.68	105.91	104.33	104.26	101.84	101.25	102.11	107.92	105.97	106.03	104.11	108.13	104.56	107.78
104.85	108.03	104	109.84	102.09	105.91	101.53	103.29	108.36	109.69	104.19	102.83	107.1	103.08	109.9	102.64	105.63	110.05	104.43	108.41	98.589	104.31	104.15	106.61	105.72	104.51	101.22	107.24	103.98	107.14	106.81	104.15	105.91	106	105.72	106.89	103.77	108.04	103.41	105.11	103.82	107.36	104.29	106.47	108.58	103.57	103.11	106.71	107.1	101.77
104.17	105.61	102.8	105.18	104.89	107.4	104.62	103.88	103.75	107.31	107.1	107.45	103.1	105.62	108.52	105.59	108.82	105.54	105.02	101.28	108.82	105.54	110.49	107.75	110.44	103.82	104.67	107.47	104.54	105.93	106.95	109.62	105.44	105.12	104.99	100.91	106.46	108.39	100.97	104.29	108.92	105.07	106.94	109.01	105.68	107.5	110.19	103.91	102.4	105.18
113.79	110.76	112.93	114.34	109.33	107.64	113.32	113.23	111.14	113.39	112.75	112.41	106.39	115.21	112.78	110.31	112.81	113.47	113.78	105.67	111.05	108.49	108.98	105.21	110.66	113.94	109.11	111.77	108.73	108.07	112.94	115.08	112.24	110.5	111.06	115.65	106.42	109.12	110.55	110.53	110.95	111.73	111.03	110.84	112.82	111.52	104.89	111.71	108.23	109.95
108.04	101.72	102.03	106.49	107.53	104.6	107.98	106.32	109.54	107.34	105.98	106.54	101.6	106.9	105.02	112.35	107.43	109.91	107.12	107.89	105	111.36	107.8	102.61	105.56	105.06	103.63	102.44	103.05	107.07	106.28	105.87	111.8	108.19	102.57	105.69	103.53	107.11	105.58	110.36	107.22	109.52	103.49	107.93	106.73	102.95	106.61	104.84	102.54	107.63
105.8	104.15	103.94	102.44	106.89	102.31	105.69	107.27	107.97	107.57	103.36	100.37	106.46	103.59	105.71	113.36	105.71	107.96	101.46	107.11	105.03	107.39	104.6	106.39	103.52	103.43	107.37	107.06	105.65	106.7	108.78	109.43	105.76	114.4	107.17	109.44	106.2	108.44	102.05	103.85	105.85	105.83	103.03	100.79	105.38	105.73	109.25	100.07	100.1	105.01
104.66	106.93	103.58	105.24	110.61	104.24	107.57	106.44	101.15	107.3	104.57	105.81	110.89	106.91	106.98	105.94	105.82	101.38	111.57	105.75	105.72	105.08	105.44	105.85	100.69	101	106.47	104.73	103.06	102.44	98.423	109.7	104.85	108	106.59	103.66	102.45	107.11	107.13	107.94	103.81	109.34	107.38	106.6	105.27	109.31	106.14	106.83	109.9	105.64
103.3	103.8	111.81	104.74	110.44	104.78	103.91	106.4	105.52	106.07	104.01	109.86	107.54	105.84	109.39	101.59	106.92	103.81	107.63	106.46	103.5	106.57	105.76	106.83	106.02	105.69	104.1	111.21	101.45	105.44	108.03	110.75	106.03	109.57	105.38	104.95	103.13	107.82	104.54	104.23	101.99	104.56	107.77	107.75	107.73	101.43	101.58	105.78	111.13	102.39
106.96	105.58	106.07	108.47	104.22	111.57	111.12	109.63	105.81	110.69	114.63	109.82	109.8	110.85	112.12	108.54	106.95	108.07	108.93	112.95	109.4	107.56	107.82	113.26	107.88	112.23	109.28	116.52	109.2	107.34	108.58	114.17	115.13	110.93	112.27	104.7	106.94	111.27	108.41	110.83	110.7	110.54	110.32	109.35	110.32	111.31	111.91	106.75	110.3	108.5
101.42	99.406	98.389	98.827	101.83	101.26	97.488	102.71	98.789	102.25	100.75	103.3	97.819	103.2	101.07	99.382	103.16	96.667	103.99	99.742	103.6	101.14	101.79	100.46	97.043	104.03	98.247	99.653	102.52	100.66	101.43	97.014	99.087	102.73	105.02	96.841	98.384	98.507	103.11	101.07	99.63	102.45	101.01	98.037	100.2	98.623	97.146	105.26	102.45	98.676
106.75	107.62	104.49	108.42	109.76	103.37	104.97	104.71	105	106.54	106.4	103.99	105.47	106.65	104.93	104.09	107.46	105.86	106.73	101.21	102.26	107.42	104.25	106.07	104.09	107.94	104.59	104.86	102.65	100.53	103.36	105	107.75	106.08	101.32	99.849	109.61	102.29	100.25	106.86	106.31	106.52	107.82	108.73	98.271	105.93	99.959	102.48	106.61	107.24
107.9	103.99	103.21	103.52	106.13	106.38	103.42	109.26	105.72	108.34	106.25	109.5	102.52	103.89	106.89	105.99	101.93	105.56	106.18	104.63	103.87	102.8	104.57	103.21	100.58	102.31	103.24	106.41	104.22	107.38	102.61	101.11	102.97	104.52	100.6	106.56	103.61	103.08	103.45	108.21	100.66	106.25	100.83	103.31	103.9	107.05	105.65	104.14	101.87	102.83
104.35	104.82	104.74	105.34	106.72	102.73	106.77	107.23	104.78	108.52	105.43	106.63	99.336	103.27	103.05	100.41	104.23	106.23	104.3	103.19	106.15	103.83	104.93	102.82	106.92	105.41	106.58	106.46	106.76	106.65	101.35	102.74	99.92	104.62	103.58	103	107.02	106.81	104.77	101.74	103.48	103.25	103.18	105.21	101.86	103.88	98.675	110.85	106.82	104.17
104.16	105.25	100.69	108.2	103.93	99.633	105.25	103.59	105.22	107.9	104.28	98.283	101.56	109.05	100.18	106.63	104.82	100.64	101.56	103.1	106.36	102.42	106.6	105.07	106.57	104.43	104.56	105.52	108.25	100.58	105.64	104.06	108.14	104.61	105.41	105.35	105.85	105.71	105.31	103.66	106.61	104.08	101.5	107.26	100.77	104.07	103.47	107.15	102.81	103.53
101.16	107.25	101.87	101.88	98.815	103.84	104.02	102.63	107	109.82	103.79	102.87	105.59	106.49	102.93	106.12	102.03	103.55	106.61	99.094	100.14	102.57	103.32	104.24	106.34	105.98	98.202	103.98	104.89	107.07	96.308	109.42	108.33	102.52	108.11	107.09	106.49	99.854	98.745	105.35	106.34	111.54	105.8	103.64	105.12	101.89	106.32	104.73	107.39	109.79
110.94	109.96	110.23	114.37	115.21	116.51	112.31	115.37	109.67	113.03	114.78	117.22	110.84	112.49	113.96	108.13	114.6	113.51	111.13	107.29	115.9	112.04	110.33	111.1	111.31	113.77	112.38	116.07	115.14	112.43	110	110.76	111.9	116.22	111.69	108.8	114.79	110.62	110.77	113.81	110.1	110.61	112.41	114.6	110.28	109.32	113.83	113.44	111.01	116.16
104.63	99.003	101.89	96.315	99.379	98.832	101.05	102.54	99.818	100.65	99.867	100.1	99.617	102.03	98.746	99.66	103.22	96.636	101.28	103	98.305	104.41	100.55	100.4	97.803	101.78	106.3	95.292	104.61	100.52	102.24	102.81	102.39	102.17	102.88	95.565	99.713	101.83	99.765	99.904	97.641	103.79	98.141	96.839	101.76	101.16	103.36	99.221	99.158	101.7
102.92	105.59	110.51	107.07	107	108.12	104.48	104.41	105.78	105.26	105.73	102.19	101.79	100.95	106.94	104.34	101	102.7	104.5	107.22	110.15	105.37	100.14	107.94	103.65	101.95	104.02	104.91	102.92	107.66	108.94	105.92	107.26	108.72	105.64	101.11	102.88	108.36	108.74	107.15	104.57	108.34	106.09	104.79	105.18	101.97	105.69	107.69	105.52	101.1
119.52	116.28	116.93	113.76	114.52	119.99	116.74	118.64	117.85	115.78	115.61	119.22	119.83	120.68	114.25	112.28	118.3	117.58	116.33	119.4	119.34	117.47	123.24	117.81	112.07	117.51	117.75	116.96	118.23	120.16	114.92	116.89	119.93	117.75	117.59	121.05	114.08	114.28	116.53	116.31	118.29	122.36	116.62	116.48	116.84	120.81	113.69	111.87	116.94	120.97
108.68	110.77	108.89	111.83	110.28	111.35	110.72	107.4	108.22	108.47	112.05	108.63	114.02	111.96	106.95	107.53	115.02	110.24	110.39	110.32	113.36	110.34	107.18	114.18	111.54	110.77	112.16	107.34	107.87	110.48	111.04	110.44	112.45	106.8	112.79	111.76	106.53	103.84	109.94	115.52	108.81	113.15	113.13	117.89	109.75	113.42	110.16	113.45	110.36	112.2
108.26	109.83	103	104.87	106.61	106.62	100.52	108.28	108.38	104.86	100.68	103.14	104.7	104.84	105.59	106.87	104.84	104.68	104.52	103.14	109.31	106.08	104.73	108.19	104.02	106.64	100.97	106.52	106.7	108.35	107.95	104.36	106.55	105.8	101.19	104.49	106.48	106.36	100.56	103.77	103.78	102.41	103.59	103.09	107.26	107.96	105.04	100.24	99.36	106.49
105.1	109.15	106.1	103.74	102.37	106.33	111.59	107.35	104.14	114.88	104.63	104.93	106.27	108.51	107.65	107.93	106.51	109.85	108.33	108.44	102.77	104.65	107.79	107.09	108.79	104.04	105.75	104.86	105.62	103.51	107.33	101.83	102.96	104.82	106.42	105.78	106.04	106.18	110.91	107.25	109.67	106.48	111.04	102.63	104.15	103.02	104.64	111.87	101.34	107.3
104.26	104.12	102.8	103.73	113.15	103.6	104.53	104.53	107.98	109.19	104.34	106.77	105.92	103.54	111.35	109.21	107.59	104.39	106.51	103.67	106.35	106.01	105.64	107.38	109	103.13	107.98	104.3	115.61	107.2	104.37	108.38	103.04	110.96	104.12	107.43	104.44	105.25	104.42	102.3	109.67	102.97	108.53	109.68	108.5	108.57	109.4	110.23	105.49	107.74
107.56	103.19	106.93	107.09	103.14	103.57	105.45	103.22	105.29	105.88	103.71	107.31	109.33	106.65	103.79	107.25	102.79	109.1	103.03	108.24	106.68	108.71	111.64	108.24	109.82	111.39	106.79	108.74	102.83	106.02	108.7	103.14	105.97	103.95	106.16	107.08	107.1	105.17	106.21	108.45	108.51	109.32	103.06	104.96	105.07	107.56	106.02	101.65	106.73	102.68
102.44	106.45	104.72	104.24	108.12	107.63	107.85	106.56	102.83	105.49	103.71	99.636	105.38	104.08	101.15	100.55	106.23	105.01	106.41	110.08	105.67	105.88	108.36	106.03	103.49	105.32	106.63	106.06	103.57	103.07	106.74	105.96	105.74	106.36	106.74	107.74	108.2	101.81	110.03	101.55	106.9	105.69	106.05	108.84	107.21	100.9	106.13	107.73	106.13	103.56
104.3	104.12	103.3	104.3	103.12	100.46	106.74	106.48	104.68	104.36	102.65	106.4	107.43	107.85	103.86	105.3	105.88	102.06	102.31	108.29	106.81	108.39	105.23	101.39	107.05	105.04	106.63	105.47	104.73	104.78	105.67	104.79	107.21	103.53	103.89	105.34	104.23	103.44	104.82	105.82	102.56	108.78	106.26	104.7	105.31	104.03	101.03	105.79	106.33	104.52
100.73	95.494	99.644	106.2	100.51	100.48	103.67	100.27	102.55	100.98	97.268	102.33	101.4	99.759	95.812	95.514	97.007	100.49	97.678	104.22	97.201	103.61	102.15	99.938	100.49	103	99.914	100.01	99.163	105.41	102.89	102.05	98.792	97.845	101.6	97.672	99.926	101.84	99.823	102.61	96.285	104.05	105.26	98.707	100.45	103.03	101.35	101.44	100.37	97.955
104.59	103.05	98.434	103.27	105.04	105.61	98.741	101.22	101.94	103.55	102.54	102.29	103.74	103.69	106.69	101.07	106.43	107.06	106.8	102.27	99.766	102.68	104.34	102.82	102.77	102.67	106.65	98.833	104.89	102.28	109.86	105.86	104.61	106.85	97.029	104.15	104.14	105.24	106.5	104.81	107.27	106.94	102.57	109.56	106.53	104.79	104.23	105.59	101.97	103.69
112.83	104.87	109.99	111.41	111.36	109.81	110.57	111.58	110.24	108.45	112.26	114.19	113.43	110.81	113.27	111.66	108.4	111.03	111.32	113.19	113.63	112.35	109.17	112.86	109.6	110.01	113.85	111.51	110.88	110.43	115.94	112.41	110.92	107.79	107.45	117.65	108.93	112.76	108.55	111.19	116.58	110.03	114.94	113.63	109.44	110.92	114.81	111.58	114.86	106.27
110.9	115.08	113.14	115.42	110.95	108.93	112.64	112.63	110.67	113.68	112.89	112.81	114.03	112.11	111.75	117.14	115.13	110.38	116.36	110.76	112.25	110.85	110.14	114.92	115.76	113.57	114.91	111.95	118.32	114.08	110.04	111.51	112.44	112.84	110.71	111.81	116.17	109.7	115.75	113.88	108.7	112.83	114.46	112.48	113.72	110.85	111.69	112.27	119.69	113.49
95.858	99.963	101.77	98.688	96.682	99.122	100.62	101.74	98.35	104.08	98.642	99.41	104.07	98.506	100.04	105.33	95.181	96.444	98.01	100.53	99.09	94.736	103.91	99.206	103.11	98.377	104.3	102.49	100.11	99.556	99.777	100.22	100.95	103.28	102.66	99.449	99.534	100.82	104.66	98.965	103.16	103.92	102.02	98.373	101.08	103.47	101.46	102.36	98.707	101.54
105.2	106.47	111.56	102.07	105.07	107.39	107.06	107.8	106.38	102.7	109.32	105.46	103.3	105.41	108.49	105.05	105.6	102.83	112.43	103.81	103.45	109.21	105.34	109.05	103.1	109.35	111.2	99.979	101.97	104.06	106.69	104.17	105.04	101.85	105.95	107.2	109.76	105.6	104.24	105.03	102.98	102.61	108.29	101.4	103.51	104.17	103.41	103.1	105.21	105.94
106.77	108.97	105.42	108.52	109.33	109.08	104.72	104.35	109.97	106.06	105.92	102.67	108.22	107.98	107.16	103.16	107.09	110.3	107.23	101.98	101.99	109.79	110.65	106.17	104.86	104.56	105.21	103.85	108.77	103.7	106.21	104.78	104.67	106.53	104.13	108.73	109.9	105.63	101.96	104.81	107.37	108.06	104.53	109.42	104.41	109.24	105.8	106.93	107.97	105.19
109.27	109.64	112.87	106.71	111.25	111.43	109.3	109.36	107.83	109.39	107.85	112.21	112.99	105.75	109.8	105.91	107.59	113.26	112.3	108.18	110.27	109.28	105.25	106.53	115.57	107.35	106.45	101.8	110.59	107.68	106.55	109.98	108.88	108.96	110.16	106.09	113.74	107.82	107.18	111.85	105.47	107.26	111.75	109.75	109.67	107.84	107.05	110.61	111.19	112.52
108.22	110.74	118.23	114.11	113.17	116.99	110.49	114.65	111.89	109.29	110.15	111.89	115.11	112.91	115.05	111.05	108	111.69	108.72	110.26	113.99	109.22	112.64	112.43	111.02	109.71	114.03	111.95	110.75	108.91	111.58	109.66	112.59	110.18	116.12	112.56	111.72	112.71	109.56	113.12	110.72	110.17	110.77	109.19	113.87	107.97	114.15	112.29	108.29	108.26
105.7	106.85	104.55	102.84	105.9	105.93	111.39	103.31	100.45	106.5	107.57	102.53	108.89	103.45	104.74	101.14	108.48	103.1	105.13	104.35	108.23	104.52	107.7	102.01	101.11	105.5	104.58	105.49	106.71	102.62	105.91	109.38	104.25	108.32	101.9	103.01	106.06	105.02	100.83	110.12	102.15	103.72	108.2	106.06	100.99	107.54	105.08	96.959	107.16	98.803
122.87	115.97	119.85	122.84	120.34	118.4	117.37	115.5	121.79	117.27	118.23	115.58	118.62	117.18	120.07	116.87	119.98	118.89	118.85	118.17	111.06	121.76	118.39	118.81	117.64	117.46	118.19	115.77	120.17	113.48	115.44	115.81	117.26	122.27	114.71	116.47	118.23	122.33	117.86	117.99	117.89	118.89	116	116.47	115.74	115.61	114.09	117.53	113.2	119.51
102.68	100.27	98.62	99.059	103.09	99.126	102.21	96.271	99.486	102.37	97.065	103.43	99.177	97.003	101.12	100.73	99.666	100.15	104.48	96.858	100.71	102.87	98.027	99.894	100.1	100.73	97.813	95.883	99.248	101.95	101.09	101.44	99.923	98.402	102.84	100.66	104.62	101.47	100.77	99.031	99.108	102.28	96.816	98.395	95.764	99.549	98.008	102.97	101.96	101.82
104.65	111.14	104.4	106.04	109.39	104.62	104.61	106.58	107.14	109.47	108.52	110.65	106.4	109.9	108.09	105.59	107.69	110.62	104.17	105.9	103.56	103.89	109.21	110.64	103.63	104.74	104.36	107.9	101.87	110.44	109.46	111.82	109.1	107.78	103.66	106.88	106.3	108.95	107.74	104.1	108.11	107.95	100.81	108.9	107.53	106.71	102.25	104.91	110.74	107.18
108.59	102.44	105.75	103.87	109.09	108.82	106.67	105.72	106.64	105.89	103.94	101.09	107.65	109.84	106.87	102.84	107.71	104.43	102.51	102.82	103.75	108.25	103.16	103.84	104.39	104.67	105.04	105.71	104.55	110.2	104.7	103.23	105.52	102.23	101.13	105.64	105.16	107.11	106.17	107.91	104.88	104.02	105.01	107.97	106.46	103.06	103.63	103.09	101.13	113.44
100.14	99.103	100.11	100.54	96.076	100.65	99.867	98.199	102.5	99.351	104.5	94.502	100.71	101.07	96.8	102.56	98.859	101.58	100.14	97.184	94.393	105.53	99.417	104.13	94.883	96.774	100.97	97.999	99.263	99.117	104.19	100.36	103.27	97.717	92.027	101.12	100.95	99.155	103.11	99.693	98.361	99.914	98.831	99.368	101.02	100.11	96.862	99.065	97.619	99.678
108.8	108.29	98.024	102.61	107.29	107.29	108.25	104.68	106.89	104.1	106.37	108.42	106.29	108.42	107.19	103.23	103.65	107.08	107.82	108.56	105.1	103.26	104.62	104.76	103.88	103.53	106.28	104.11	106.44	104.33	103.94	103.53	102.48	107.91	105.15	103.1	108.67	104.69	103.9	106.95	106.69	105.71	108.39	101.67	103.24	108.25	105.55	111.46	103.48	109.32
102.39	106.7	106.2	108.6	110.66	108.13	105.47	107.83	105.15	105.31	106.05	109.04	104.36	103.72	104.91	106.86	103.48	104.1	104.94	104.58	102.06	107.03	108.97	103.35	105.31	107.62	105.57	105.41	102.82	105.07	113.11	105.52	105	111.88	105.87	108.61	105.65	102.65	106.89	107.31	104.63	109.91	105	100.57	101.94	109.8	106.88	106.13	105.94	109.42
[truncated: 150 more columns]
