# Supplementary material for: Genetic dissection of main and epistatic effects of QTL based on augmented triple test cross design
Source: PLoS One. 2017 Dec 14;12(12):e0189054. doi: 10.1371/journal.pone.0189054 (PMC5730204; doi:10.1371/journal.pone.0189054)
Supplement: S8 Supporting Information — (ZIP) [file pone.0189054.s008.zip › z4_1000_0.8_10.csv]

104.6	106.22	105.45	104.83	106.83	104.99	105.74	104.07	106.35	103.98	107.32	105.32	105.6	104.58	104.93	106	107.49	105.27	106.09	104.47	105.38	106.23	105.36	104.6	107.59	104.02	106.07	105.95	104.57	105.65	106.64	107.14	106.83	106.15	103.56	106.02	106.67	104.75	106.36	106.37	105.25	105.89	103.93	106.07	106.57	105.87	105.93	105.57	105.88	105.65
105.82	105.36	107.4	105.83	106.72	103.9	106.23	103.93	105.26	104.33	104.8	105.82	105.02	106.59	104.2	106.57	106.45	104.43	104.26	105.29	105.42	106.17	105.96	106.1	104.49	105.69	105.95	103.9	104.92	105.51	105.44	105.06	105.68	108.13	104.87	107.26	106.23	103.5	105.83	106.41	105.57	105.07	107.56	105.01	106.23	106.6	105.39	105.5	104.98	104.72
104.55	105.49	104.67	105.99	104.98	105.54	105.57	106.93	106.98	103.88	104.85	105.81	103.76	106.53	105.21	104.96	103.78	105.48	106.05	107.22	104.18	105.99	106.67	106.84	104.32	105.91	104.85	106.98	106.13	104.14	104.31	105.98	104.87	104.5	103.85	106.22	105.64	104.52	107.23	105.33	105.95	105.07	106.06	105.11	104.56	105.46	105.18	106.1	105.61	105.2
109.53	110.4	111.23	112.22	111.87	110.78	111.18	110.39	109.94	110.57	111.46	110.02	109.43	111.57	112.66	111.13	111.57	112.44	110.98	110.29	112.09	110.86	112.86	111.05	110.48	111.05	111.11	111.39	110.94	113.26	110.79	108.57	111.54	112.14	110.21	111.4	111.98	111.6	111.78	112.24	111.05	112.37	113.27	111.31	110.9	110.77	111.49	112.01	110.05	111.78
104.75	106.22	105.83	106.95	105.04	106.17	106.74	103.71	105.18	105.32	105.93	105.95	104.66	106.69	105.35	106.17	106.19	105.67	105.93	104.13	104.48	106.02	103.85	107.19	106.23	106.22	104.98	106.85	105.71	106.18	105.61	106.53	105.98	105.64	105.74	106.2	104.47	105.62	105.72	105.43	104.88	106.46	105.85	105.44	104.75	105.34	105.47	106.33	105.36	106.4
105.76	106.1	105.85	106.16	107.19	106.34	106.25	104.44	104.47	106	106.54	105.82	104.95	103.73	104.98	104.75	104.59	105.08	104.7	106.11	106.03	104.73	104.91	106.23	104.3	105.38	106.16	107.96	105.78	105.55	106.86	105.05	104.83	106.72	105.9	106.15	104.98	105.06	105.49	105.99	106.1	105.01	105.7	106.06	104.37	104.52	106.42	104.04	105.04	104.54
118.18	118.11	116.87	117.3	117.04	116.77	118.15	118.28	118.87	116.41	116.83	118.59	117.53	118.59	116.97	117.41	117.21	116.93	117.44	118.63	117.04	118.43	116.67	116.66	118.09	119.31	116.62	117.32	116.33	118.11	118	118.52	116.92	119.63	116.78	117.83	117.7	116.4	117.65	116.75	118.16	116.94	115.75	118.56	118.55	117.9	119.72	118.36	117.16	117.42
105.73	104.8	105.82	103.53	106.31	105.53	105.14	105.84	104.95	108.02	104.68	104.62	104.91	107.09	106.17	105.42	105.68	105.64	105.86	105.64	105.76	106.85	106.11	106.34	105.2	104.14	106.83	106.81	104.92	105.99	105.62	105.06	105.19	106.74	105.99	104.97	104.09	104.22	104.55	105.11	105.53	106.25	106.25	106.17	105.77	105.67	105.74	105.61	105.68	106.48
104.83	103.34	103.56	104.05	103.74	103.73	103.98	104.83	105.46	104.19	106.17	104.76	102.53	102.99	104.28	105.69	104.72	103.76	104.4	103.57	102.8	105.12	103.27	105.26	104.76	104.44	104.46	104.35	105.46	102.68	104.88	103.94	103.29	105.06	105.31	103.94	102.19	103.88	105.8	103.39	105.43	105.13	102.46	104.47	103.78	103.93	104.91	103.53	104.87	103.8
100.72	99.482	100.75	101.56	99.155	101.47	100.77	100.71	99.419	101.54	100.26	101.79	100.37	99.128	100.49	99.269	99.661	99.959	100.98	101.53	99.35	100.05	101.7	99.896	100.2	99.221	99.542	100.11	101.07	101.5	100.01	101.83	99.945	100.16	100.07	99.592	100.65	101.47	101.11	100.56	102.03	100.55	100.36	100.91	99.826	101.43	99.628	101.38	101.53	100.65
111.41	110.86	112.87	111.68	111.27	111.64	109.85	110.98	112.97	110.83	112.57	110.78	112.09	111	111.58	113.5	110.8	112.01	112.5	112.66	111.92	111.91	112.75	110.4	112.42	112.31	110.41	110.37	111.25	111.17	110.09	109.89	111.66	110.81	111.02	112.09	111.43	111.7	110.9	111.15	110.64	113.49	112.22	111.8	111.6	110.94	111.54	111.18	110.57	111.37
107.1	104.18	104.87	105.07	105.1	104.62	105.87	105.7	106.02	106.26	105.32	105.04	106.09	105.62	104.27	104.34	105	104.5	105.99	106.61	107.5	106.59	106.36	104.62	104.42	104.57	105.98	105.46	105.89	105.2	104.85	104.67	105.95	103.84	105.76	106.15	104.91	104.26	105.79	106.27	105.82	106.75	105.33	105.77	105.94	106.13	105.57	106.32	105.76	105.1
111.65	111.57	113.88	113.35	112.99	112.15	110.44	110.32	113.33	113.33	112.07	112.52	112.7	112.26	112.91	112.24	112.93	111.5	111.97	110.52	111.71	111.14	112.58	111.18	112.03	112.32	110.39	113.77	112.07	112.31	113.5	112.85	113.27	112.08	111.96	111.28	111.99	112.83	111.83	113.93	112.4	113.52	111.93	111.05	112.43	110.72	113.07	112.56	110.81	112.01
110.75	108.69	109.55	109.87	111.02	111.71	110.26	108.71	110.56	109.2	108.49	108.7	110.23	110.72	110.43	109.57	110.36	109.03	109.55	109.43	109.23	109.92	109.84	111.58	108.69	110.91	108.59	108.9	111.05	110.61	110.71	109.83	109.75	110.36	110.57	108.49	110.61	108.25	109.96	109.07	110.32	109.06	110.82	110.82	109.18	110.23	109.42	107.93	108.54	110.19
106.21	106.09	106.83	105.69	104.27	106.81	105.14	104.55	106.45	106.22	106.59	107.65	106.11	105.35	105.86	107.34	105.08	105.03	104.46	106.16	106.47	105.72	105.11	104.95	104.6	105.59	104.83	106.48	105.27	106.2	104.76	104.93	105.42	104.66	105.65	106.97	106.88	105.28	105.14	106.5	106.71	106.2	105.61	105.22	105.72	106.16	104.65	105.38	105.97	105.56
103.41	103.79	103.52	104.6	104.81	104.27	103.61	104.16	105.07	104.62	104.08	104.88	105.22	104.92	104.32	103.25	103.97	103.5	102.87	104.91	105.33	103.76	104.22	103.42	104.41	105.52	103.58	104.54	102.98	103.71	104.58	103.77	103.64	104.17	102.99	103.6	104.83	103.11	104.67	103.6	103.43	104.51	103.68	105.56	104.41	104.43	105.23	104.05	103.96	105.52
105.84	105.79	107.91	105.42	106.6	107.47	104.84	106.86	106.38	106.97	106.75	107.97	105.5	106.72	105.47	105.67	107.23	106.19	107.36	106.43	108.61	106.71	106.47	107.96	107.01	106.3	106.71	106.94	106.22	106.24	106.78	107.61	107.02	106.95	105.79	104.97	106.85	106.59	105.73	107.28	105.5	106.1	106.47	106.57	106.63	106.58	106.47	106.22	106.56	105.3
100.07	98.645	98.964	99.983	100.9	101.24	99.528	99.742	98.595	100.37	99.72	99.32	98.949	99.661	100.47	99.385	99.123	99.358	99.131	100.35	99.421	101	99.781	98.371	100.82	100.92	100.33	99.846	99.294	99.7	98.757	99.821	99.025	101.08	99.078	99.48	99.242	100.72	97.753	100.78	98.883	99.259	99.693	100.2	99.92	98.827	98.388	99.873	100.17	100.86
105.61	104.8	105.89	105.72	105.66	105.7	105.02	106.39	105.7	106.79	106.14	103.82	107.11	106.6	105.06	105.52	105.12	105.02	106.32	105.79	105.35	106.83	106.08	104.34	104.88	105.03	106.28	106.04	104.15	105.44	105.17	107.25	106.08	105.58	106.11	104.14	105.67	106.5	105.81	105.67	106.22	105.73	104.95	104.62	106.32	105.51	107.1	106.83	105.92	106.73
104.06	105.02	104.4	104.67	104.64	104.74	106.04	103.77	104.15	103.73	104.04	105.51	103.63	104.18	104.93	105.03	105.07	103.46	103.51	105.85	105.02	104.48	105.38	105.57	105.04	104.53	103.12	104.8	104.25	103.5	104.66	103.2	104.4	104.97	104.58	104.86	103.97	105.7	105.35	106.15	103.97	106.05	104.09	105.68	104.74	104.58	104.85	104.24	105.01	104.42
108.39	107.18	106.6	105.99	108.04	107.91	108.9	105.56	108.33	106.9	107.57	106.01	107.58	105.91	108.56	108.09	105.27	106.59	105.89	105.79	108.54	106.75	106.71	106.35	106.06	107.26	106.45	106.74	106.2	106.18	106.35	107.43	106.92	105.1	106.53	106.22	107.16	107.42	106.89	107.18	106.22	106.3	105.98	106.84	105.66	105.32	107.53	106.97	105.45	107.29
109.86	111.57	111.6	111.02	110.35	111.02	110.08	111.33	110.65	110.58	110.13	110.89	109.85	112.82	110.9	111.04	109.91	111.74	109.75	110.81	112.52	110.85	111.5	111.77	111.17	111.81	110.64	110.97	110.1	110.35	110.72	110.79	111.63	111.86	112.41	109.74	112.26	109.79	110.36	110.83	110.42	111.51	110.93	109.31	111.24	111.42	112.45	109.55	110.99	110.64
105.6	103.59	102.89	103.04	104.9	103.26	103.43	104.93	105.24	103.96	103.89	104.01	105.18	103.18	105.4	103.3	103.57	102.79	105.04	106.24	103.09	104.45	104.83	102.94	103.77	103.23	102.7	103.9	104.19	103.38	104.23	103.59	102.82	104.93	104.06	103.23	102.66	103.96	104.14	102.63	103.77	102.88	103	105.86	103.45	104.76	103.74	104.04	104.44	103.09
118.38	118.03	118.06	118.3	119.58	117.23	115.78	117.02	116.61	117.84	117.89	116.94	116.25	118.59	117.77	118.02	115.03	117.49	115.84	119.2	116.72	117.21	116.2	118.04	118.18	117.75	116.72	117.3	117.68	116.46	117.55	117.32	117.35	117.77	118.03	116.76	117.46	116.36	118.33	118.59	118.21	117.48	116.99	117.92	115.67	117.67	118.1	117.49	117.37	118.27
104.72	104.8	104.66	105.19	105.04	105.66	105.44	105.04	104.92	106.69	104.36	103.71	105.78	105.69	105.53	105.51	104.92	104.74	104.81	104.42	105.55	106.43	104.78	106.36	106.21	105.41	104.18	104.4	105.81	105.35	105.22	106.43	105.18	103.36	105.25	105.67	105.64	105.43	103.75	105.93	104.54	105.01	105.45	105.99	107.1	104.18	103.55	106.91	104.7	106.91
107.44	106.55	106.74	108.38	106.08	107.37	107.74	107.11	106.7	107.6	107.33	107.91	108.36	105.2	106.84	107.24	107.78	106.36	107.01	107.68	107.62	107.63	107.61	105.93	107	107.65	108.01	106.62	106.45	105.59	108.65	108.12	107.99	106.39	107.31	106.29	108.25	108.42	107.08	107.2	108.32	107.06	105.74	106.24	107.63	107.03	106.86	106.37	106.92	106.68
106.29	106.35	105.89	106.08	106.67	105.3	106.01	105.8	105.03	105.18	106.01	104.03	105.67	105.58	104.13	105.39	105.8	104.58	104.47	103.43	105.1	105.93	106.35	104.22	105.14	104.17	106.48	106.23	106.61	105.91	105.46	104.58	105.27	105.2	104.89	105.7	106.74	104.31	105.87	105.3	105.55	107.04	107.41	104.07	103.98	105.09	103.72	106.14	105.84	107.77
103.65	106.46	104.11	102.71	104.74	104.31	104.78	104.1	104.62	105.54	104.41	104.94	105.17	104.13	104.79	103.83	104.21	104.4	104.42	104.32	105.68	103.82	106.1	103.98	103.53	105.95	105.06	104.69	103.23	102.66	102.94	104.37	106.86	102.57	104.98	104.66	103.28	105.23	103.81	104.1	104.51	103.84	104.13	106.22	103.62	105.74	105.26	104.42	103.66	104.34
99.157	100.57	100.52	100.1	99.082	99.898	100.45	100.43	101.35	99.335	101.24	100.64	101.07	100.96	100.51	99.626	101.09	100.08	102.05	100.02	99.619	100.86	100.55	101.81	99.049	100.68	101.07	99.695	100.66	100.22	100.89	101.16	100.97	99.077	100.09	99.345	100.44	100.39	98.666	102.5	99.939	100.96	99.687	101.59	101.88	99.38	100.72	102.26	101.59	100.69
104.01	106.58	105.56	106.52	107.68	105.18	106.11	106.55	107.53	106.54	106.43	107.11	106.46	106.37	105.68	105.92	105.91	106.45	106.15	105.49	105.69	105.65	108.42	106.47	106.3	106.5	104.52	107	106.46	105.86	105.96	106.84	106.07	107.12	106.12	106.25	106.83	105.68	107.45	104.84	106.41	106.26	106.31	105.69	105.87	104.95	106.44	105.89	106.46	107.42
117.54	116.61	116.2	116.83	116.27	117.82	117.91	114.46	113.77	117.17	117.41	117.43	116.54	116.59	115.67	116.29	117.29	114.64	114.16	116.49	117.18	115.4	116.4	116.76	116.08	115.54	115.96	117.18	117.51	116.85	115.93	116.13	115.1	113.83	116.55	114.97	116.31	117.28	116.11	116.62	117	118.1	115.58	115.75	117.04	116.6	114.87	117.17	116.87	117.64
105.49	105.58	104.83	105.84	103.51	105.65	105.04	104.08	105.38	105.16	105.24	104.98	105.51	105.85	105.52	106.18	106.08	104.26	104.74	105.66	104.59	105.98	103.87	105.91	104.11	105.76	105.67	105.04	106.1	103.26	104.83	104.9	106.27	105.34	104.69	105.5	103.41	105.99	104.77	105.41	105.04	104.39	105.1	104.99	103.82	105.5	105.02	105.7	107.02	103.59
110.04	112.49	109.85	110.67	110.06	109.45	109.18	111.16	109.32	109.14	110.16	110.54	109.84	109.68	110.55	109.87	110.18	108.96	109.39	111.15	110.79	108.77	107.76	110.64	111.02	110.82	109.98	110.05	109.59	111.07	110.44	110.21	109.67	108.74	111.54	109.7	108.16	110.74	109.34	111.14	109.73	108.72	109.91	110.38	109.77	109.46	110.44	110.56	109.11	109.31
107.78	109.55	108.45	109.28	108.29	108.74	109.91	111.51	110.27	109.98	110.24	109.77	110.84	110.35	109.36	110.01	109.73	109.28	109.92	109.56	110.5	108.75	109.26	109.68	110.02	110.86	108.94	109.48	108.67	109.29	110.78	110.6	110.15	110.41	110.56	109.76	109.11	110.73	110.05	110.24	109.53	110.98	109.76	110.45	109.94	110.91	109.71	110.81	110.45	110.13
105.88	104.76	106.17	106.16	104.99	104.81	104.57	105.77	106.63	106.62	106.3	104.15	107.43	105.5	104.39	105.63	106.41	104.91	105.96	106.12	106.25	106.07	105.68	106.34	105.19	103.66	108.44	107.39	105.27	105.77	105.82	106.89	106.85	104.77	107.09	105.51	105.8	106.36	105.38	106.49	106.96	105.7	106.69	105.26	106.03	107.05	105.67	105.48	105.58	106.23
98.804	100.13	97.188	100.77	99.95	98.157	98.897	99.558	98.551	101.58	99.877	100	99.276	100.47	100.05	100.84	100	98.576	98.578	100.47	100.79	99.914	100.28	100.08	101.2	100.81	101.01	100.02	99.282	98.582	99.902	100.17	100.14	99.647	99.429	100.07	97.749	99.598	97.288	99.11	99.753	98.907	99.233	98.922	100.54	98.886	100.43	100.76	100.03	100.02
98.49	101.64	99.196	100.2	99.542	101.28	101.48	101.22	98.035	99.848	100.93	102.86	99.951	101.16	100.35	100.67	100.45	101.44	101.06	101.75	100.37	101.04	100.95	99.412	102.02	100.08	99.638	101.11	101.53	102	100.64	100.36	99.643	101.62	101.83	99.978	99.21	100.14	100.24	100.19	102.07	101.28	99.934	100.72	100.81	99.679	99.654	101.38	101.3	99.395
112.2	114.1	111.58	112.3	112.78	111.61	113.51	112.69	109.7	111.45	113.18	111.08	111.81	111.84	109.87	112.35	114.53	112.27	111.96	112.76	112.53	111.67	110.17	111.62	110.95	111.91	112.33	111.33	111.16	112.24	112.34	111.44	112.68	112.67	112.99	110.43	112.32	111.6	111.52	112.14	112.66	112.14	113.58	111.4	112.01	113.27	112.9	112.77	111.25	111.92
111.52	112.49	111.47	110.45	112.16	110.42	111.86	110.45	111.81	111	111.05	113.11	111.16	109.74	112.11	110.02	111.54	110.78	111.35	112.12	111.86	112.37	110.68	112.05	109	108.64	110.31	111.68	112.48	111.9	112.19	110.65	110.85	110.28	110.33	110.34	112.02	111.51	111.35	111.93	112.52	111.54	112.11	112.17	110.71	110.7	112.83	110.63	111.23	109.54
111.05	110.29	111.44	111.42	111.57	109.74	111.7	110.56	111.44	110.24	111.64	110.94	110.79	112.89	112.65	110.88	110.3	112.7	110.34	110.81	111.57	108.52	109.95	110.86	110.62	109.21	110.34	110.82	110.01	111.73	110.1	111.14	110.6	111.63	113	110.3	110.39	110.34	110.59	111.08	110.11	111.71	110.36	109.92	112.67	111.58	111.12	112.94	111.87	112
106.59	106.38	106.8	107.42	105.62	107.47	107.48	105.93	105.35	105.91	106.47	106.92	105.84	105.67	106.85	105.46	106.36	106.28	107.84	106.8	106.34	105.41	107.39	105.3	107.12	107.88	105.78	106.34	106.84	107.22	107	106.2	107.21	105.06	106.82	106.97	107.46	106.45	105.22	104.01	106.64	105.46	106.48	106.44	106.91	106	105.97	106.44	107.29	105.74
112.83	111.07	110.37	111.97	109.11	110.41	111.81	110.75	111.8	112.23	109.14	111.03	111.04	111.05	112.19	110.44	110.69	111.77	110.88	109.86	111.89	110.57	110.55	109.54	110.22	111.57	111.37	111.34	110.85	109.36	110.8	110.18	112.1	111.46	109.91	111.03	109.46	112.12	111.1	110.32	111.77	111.54	110.82	110.19	110.08	111.06	110.14	111.52	111.51	111.91
99.454	101.22	99.723	99.403	101.12	100.21	99.454	100.7	100.24	99.782	100.71	98.855	102.32	101.58	100.06	99.436	100.48	100.88	101.15	99.034	99.871	99.312	100.09	102.15	101.25	101.1	100.07	99.947	99.764	100.59	100.67	100.54	100.48	101.2	100.9	98.58	100.18	100.86	100.58	101.33	101.7	100.77	101.39	99.84	100.73	102.44	99.215	100.6	100.72	100.39
110	109.91	111.4	111.44	110.23	110.99	111.44	110.7	110.67	111.43	110.49	111.21	109.4	109.78	111.83	109.83	111.7	108.85	109.5	109.66	111.3	109.23	110.05	111.38	108.69	109.8	110.5	110.26	109.91	110.17	110.28	112.26	107.46	111.21	110.5	111.6	111.12	110.53	109.19	111.16	110.17	110.42	109.93	111.34	111.85	110.98	110.92	111.2	111.87	110.35
103.92	105.5	104.84	106.88	104.09	105.3	104.71	105.77	105.72	105.51	105.84	105.56	104.78	105.54	104.62	104.83	104.84	104.91	104.85	104.29	105.58	104.66	106.22	105.78	104.69	105.65	106.01	105.1	105.37	106.45	105.17	105.88	105.33	104.75	105.69	105.79	106.16	104.44	105.6	103.47	106.04	106.52	107.34	106.74	103.95	104.5	107.62	105.71	105.54	105.75
106.46	104.61	105.4	106.3	106.32	106.63	106.22	106.37	106.45	104.75	106.28	105.46	107.64	105.74	106.84	107.41	105.33	106.56	107	107.94	104.95	106.03	105.65	104.69	106.2	103.68	106.72	105.52	106.22	106.62	104.71	104.91	105.29	105.62	106.27	108.71	105.67	105.31	107.68	104.91	106.98	106.09	107.4	107.13	105.35	104.63	106.03	106.66	106.96	106.93
106.02	107.04	106.39	104.68	105.18	104.19	105.39	105.98	106.42	105.09	106.47	105.42	104.96	106	106.3	104.18	105.21	106.92	105.26	106.81	104.29	105.31	107.5	105.03	105.85	105.13	105.14	104.38	105.98	107.38	103.72	107.08	105.77	105.4	107.27	105.46	105.05	105.58	105.47	104.58	105.5	106.59	105.17	106.21	105.37	105.54	104.85	105.99	106.76	106.6
104.39	104.05	104.92	103.72	105.49	104.63	104.38	104.1	104.74	103.23	104.09	104.15	104.6	105.24	105.51	104.5	104.94	104.01	103.27	104.94	103	103.45	103.91	104.4	102.96	104.03	105.26	103.94	105.26	104.29	104.91	105.47	104.28	104.08	103.29	104.48	103.25	104.43	104.38	102.64	104.91	104.65	104.08	103.52	104.75	103.95	104.63	103.28	104.5	105.99
105.88	105.64	104.75	104.79	105.3	104.46	104.45	103.42	104.25	103.69	104.13	103.64	103.13	104.7	106.15	103.19	104.37	104.34	104.58	104.03	102.56	104.32	103.91	104.78	104.61	105.17	105.16	106.14	104.63	104.69	105.24	106.03	104.08	104.46	103.88	105.17	105.27	104.14	103.88	104.93	105.56	104.93	105.24	104.54	103.68	104.28	105.59	104.25	103.71	104.22
106.95	106.09	106.64	105.92	106.69	106.85	105.75	104.67	106.83	106.38	105.91	105.18	106.58	107.28	104.64	106.95	106	106.13	105.27	105.63	105	105.93	105.99	105.95	106.99	106.39	105.27	106.26	103.82	108.46	106.55	106.35	106.59	106.42	105.08	106.21	107.44	107.4	106.66	105.74	106.7	106.32	105.23	106.1	105.82	107.11	106.75	107	106.48	106.45
111.28	110.61	110.95	111.52	110.23	111.61	110.88	111.84	110.67	112.14	113.05	110.41	112.19	111.02	112.64	110.12	110.62	110.36	112.76	111.39	110.01	111.41	112.27	109.2	111.18	110.03	111.28	111.69	111.47	111.85	111.08	111.41	110.53	110.77	112.09	111.07	110.59	109.41	112.5	110.74	111.05	112.29	110.76	109.56	110.74	111.19	112.2	112.4	112.33	111.45
104.78	104.25	104.87	101.75	104.58	103.36	104.03	106.26	104.31	103.46	103.32	104.02	103.78	103.95	103.88	102.94	104.35	104.63	103.23	105.35	105.45	103.15	102.97	104.43	104.48	105.61	103.61	103.43	103.92	104.4	104.3	104.12	104.94	104.44	102.62	105.23	106.04	104.63	104.79	104.37	104.19	105.31	105.1	104.21	103.74	104.04	104.05	103.72	104.41	103.69
105.75	106.25	106.27	106.26	105.71	106.25	106.16	106.05	105.36	105.19	105.57	105.27	104.18	105.21	103.97	106.18	105.85	104.61	105.09	104.9	105.14	108.12	105.55	104.32	104.24	104.41	105.16	106.64	105.96	106.72	104.53	104.38	104.02	105.27	104.67	105.45	106.14	105.41	105.06	105.21	102.88	105.79	103.02	105.63	103.84	106.6	105.27	104.93	105.24	106.46
105.45	104.96	104.8	106.45	103.69	106.64	104.74	104.59	107.05	104.61	104.91	104.22	104.69	104.1	105.46	105.56	104.52	103.94	104.62	105.86	104.45	104.1	105.39	104.74	103.84	105.43	103.63	103.81	103.25	104.03	104.96	105.33	106.15	104.21	105.72	103.83	103.82	104.9	105.3	103.89	104.42	104.64	104.44	103	104.33	102.56	104.8	106.09	105.23	104.69
109.85	110.4	110.62	108.43	110.21	110.43	109.1	110.78	108.2	109.46	108.73	111.02	110.45	109.06	109.9	111.14	109.44	110.29	110.9	110.16	109.6	109.65	110.1	109.85	109.66	111.51	109.55	109.91	108.93	109.09	109.98	110.68	108.96	109.82	108.48	109.21	109.09	111.02	109.64	109.35	109.64	111.1	109.78	110.1	108.4	110.25	109.51	109.48	109.23	108.76
110.22	110.27	109.77	110.59	111.52	111.29	109.8	108.34	109.43	108.82	111.12	110.86	111.14	111.34	109.89	108.81	112.73	108.35	109.14	110.27	109.8	109.52	110.72	111.35	110	109.86	109.64	110.87	111.83	109.82	110.69	109.93	107.91	111.45	110.79	109.9	109.71	109.65	110.83	109.52	109.44	108.36	109.86	111.91	110.16	110.6	110.91	109.06	109.99	109.67
105.76	105.4	106.67	106.06	104.19	105.79	103.92	106.57	106.17	107.03	105.25	105.74	104.8	107.07	107.17	106.45	106.12	105.77	107.73	106.53	104.61	106.86	104.66	105.63	106.4	104.98	105.71	104.99	105.29	104.84	106.24	106.39	105.4	104.92	105.39	105.48	106.22	105.63	106.64	106.26	106.6	105.27	105.92	106.74	104.83	106.89	105.54	105.04	104.38	104.72
105.97	105.35	106.43	106.83	106.94	105.89	105.84	105.75	106.64	106.05	104.77	105.65	105.22	106.63	107.13	105.53	105.3	107.03	104.92	104.6	104.89	106.85	105.14	104.5	104.21	105.91	106.28	105.05	105.06	106.57	106.61	105.49	107.12	105.97	105.87	105.91	104.82	106.67	106.57	105.17	105.42	105.59	103.54	105.06	105.95	107.66	104.48	105.97	105.46	106.21
99.587	100.04	99.94	99.721	99.866	100.63	99.434	100.13	100.77	100.77	99.862	99.642	99.637	101.14	98.924	100.56	101.01	101.41	100.92	99.637	101.05	99.91	99.724	99.979	101.89	101.62	98.765	100.95	99.369	101.02	99.775	101.01	99.733	99.379	100.79	100.12	100.49	98.958	101.04	99.407	101.67	99.837	101.53	99.823	100.69	100.26	100.79	101.18	101.23	100.99
103.87	102.6	105.15	104.37	104.04	103.53	103.75	104.88	104.39	103.74	103.03	104.89	103.67	104.31	101.73	104.37	102.96	103.71	103.13	102.75	104.61	102.55	103.84	104.19	104.12	105.12	102.86	104.96	103.49	103.52	104.53	104.8	103.88	103.13	104.83	104.26	103.97	103.11	104.61	103.64	103.78	103.83	103.64	104.16	104.31	104.62	103.76	104.35	103.32	105.68
100.62	100.24	100.68	100.82	101.31	101.69	98.809	101.39	98.787	99	100.87	100.42	100.98	100.54	102.55	100.92	99.784	100.44	98.714	101.12	101.02	100.52	100.97	99.268	100.67	100.27	101.87	99.038	98.584	99.875	100.61	100.65	99.114	99.909	101.74	101.57	100.67	99.137	100.08	99.902	99.917	101.27	101.67	98.589	100.96	101.07	100.4	101.21	99.997	99.569
101.19	99.508	101.11	101	101.31	101.06	101.27	100.55	99.426	99.508	102.17	101.52	99.547	100.66	100.62	101.27	100.54	100.6	99.471	100.96	99.969	100.81	101.44	100.58	99.136	99.904	101.39	102.13	101.24	99.742	101.58	100.28	102.27	101.68	101.01	99.706	100.31	100.12	100.05	100.44	101.45	100.12	100.1	100.11	100.12	99.117	100.95	100.57	100.82	100.41
104.43	104.86	104.23	107.32	104.69	105.82	107.11	106.49	105.52	103.97	104.68	105.61	105.7	104.89	106.14	105.83	106.16	106.27	105.4	104.99	104.58	105.84	103.86	103.97	104.86	105.46	104.96	105.19	105.76	105.51	105.37	106.78	103.96	106.43	105.11	104.05	105.84	105.81	103.98	105.54	104.85	105.65	105.49	106.43	106.16	106.9	104.05	105.31	105.2	105.15
104.79	104.88	105.5	106.5	106.51	105.33	103.51	105.56	105.7	105.59	105.59	105.19	105.71	106.6	106.06	106.04	104.87	105.03	105.58	106.18	106.84	107.67	105.56	104.75	107.07	105.23	105.46	105.13	104.38	106.38	106.5	105.35	105.58	106.34	105.81	105.76	105.74	105.14	106.14	105.79	105.35	105.97	105.01	104.8	105.38	105.88	104.17	104.56	105.27	105.66
103.89	103.09	103.39	104.59	103.22	103.92	104.32	104.41	104.39	102.36	104.21	103.56	103.35	103.81	103.85	102.65	103.27	104.2	105.24	105.67	102.52	105.14	103.35	104.72	103.88	103.8	104.48	103.11	103.48	103.6	103.89	104.47	104.15	104.47	104.59	102.95	105.01	104.66	104.99	104.96	105.39	105.03	105.23	103.27	102.6	104.17	103.33	103.4	103.64	104.02
106.09	106.18	105.89	106.12	106.7	104.86	104.14	104.63	106.92	107.1	105.25	106.51	106.91	104.79	106.86	105.94	106.13	105.72	103.53	105.42	104.76	106.06	107.31	104.15	105.51	104.95	105.54	104.88	106.19	105.54	104.4	107.02	106.75	106.05	106.27	106.1	104.42	107.31	106.48	106.41	104.67	105.16	104.89	103.67	105.95	105.47	105.39	105.24	105.25	105.97
111.41	111.81	110.72	112.94	111.51	111.86	112.92	113.15	112.2	113.14	111.7	112.13	110.42	113.05	112.27	113.98	111.66	112.05	112.77	111.69	111.17	111.16	111.8	112.53	111.42	112.28	112.96	113.76	112.06	111.15	113.17	112.39	112.17	110.99	112.4	112.4	112.65	114.16	111.85	112.85	111.69	112.45	109.41	112.42	111.39	112.48	112.2	111.29	111.66	112.75
103.63	103.94	104.66	104.14	105.16	103.85	104.38	102.96	105	104.17	104.85	104.87	104.25	105.46	103.71	106.31	105.32	103.94	105.25	104.43	104.12	104.12	103.76	102.8	104.35	105.49	104.73	104.88	104.8	104.38	104.28	103.05	105.13	105.33	103.58	104.01	103.36	104.89	102.39	103.67	104.66	104.19	102.38	104.19	103.98	102.9	103.68	103.8	104.27	103.99
117.53	117.74	117.23	117.31	117.09	118.13	117.13	115.98	117.27	117.44	117.83	117.28	117.37	116.6	117.53	116.64	118.95	119.06	116.58	117.52	117.64	116.68	117.72	117.35	119.31	117.99	117.71	117.73	117.1	115.38	117.99	117.22	116.85	117.27	115.7	117.75	117.6	117.85	117.54	117.25	116.4	118.33	118.98	118.42	119.03	118.4	117.8	116.74	117.82	117.97
107.25	107	107.7	107.65	106.6	108.49	106.77	106.99	108.46	106.84	106.69	106.19	106.56	106.71	108.22	106.92	106.19	108.09	105.79	105.68	107.07	107.79	106.09	107.51	106.16	107.56	106.17	106.77	107.41	105.27	107.6	107.21	107.06	106.1	105.99	105.8	106.78	107.5	105.83	106.71	107.62	106.34	105.87	106.59	108.11	107.32	105.47	106.44	107.92	107.07
99.224	100.29	102.05	100.29	101.01	101.62	100.16	101.06	99.339	99.283	100.3	99.236	100.99	101.44	101.12	98.733	99.894	99.312	99.771	101.33	100.59	100.07	99.581	100.54	99.717	100.43	99.78	100.18	100.47	100.98	101.07	100.82	100.52	99.724	99.586	100.55	99.462	101.63	100.18	101.39	100.99	100.48	100.33	101.19	101.01	100.09	100.03	99.154	99.194	99.75
105.14	105.1	105.01	105.83	104.43	106.29	105.24	105.39	105.71	105.34	106.43	103.99	104.76	106.21	104.85	105.93	105	106.07	105.57	104.79	105.24	105.73	105.06	104.88	106.89	105.86	105.92	105.6	105.52	105.45	106.37	105.87	106.14	105.26	105.58	105.27	106.91	106.08	107.48	104.26	105.58	105.64	105.62	105.42	105.16	105.32	106.17	105.43	105.12	105.58
110.39	111.64	112.06	111.87	112.54	111.89	110.86	113.22	111.78	112.61	110.88	111.59	111.29	110.87	111.71	113.23	112.83	111.28	112.26	114.13	112.58	112.93	111.85	111.15	111.8	113.35	112.48	112.32	111.11	110.86	112.45	111.69	112.9	110.63	114.53	113.49	113.07	111.84	112.08	113.04	112.01	112.14	111.54	112.37	112.76	112.58	112.5	112.26	112.2	111.81
105.27	104	105.11	107.33	105.36	105.82	106.41	104.87	105.84	106.39	107.46	106.72	107.78	106.14	107.3	104.83	106.2	107.52	106.42	105.98	107.86	105.28	106.08	105.16	104.07	106.92	107.81	106.01	105.9	105.13	104.47	106.59	105.65	105.32	107.14	105.05	104.66	106.68	106.19	105.54	105.66	107.3	105.69	106.74	105.95	106.73	105.35	105.93	105.18	106.55
98.661	100.64	98.867	99.873	101.61	101.18	100.77	98.474	100.55	99.984	100.03	99.977	99.839	102.26	100.17	98.667	101.27	99.218	101.24	100.85	98.623	98.467	99.543	101.24	100.93	100.31	99.204	99.451	99.314	99.884	98.91	101.3	98.359	99.673	99.818	100.98	100.7	101.02	101.04	98.222	100.77	102.17	100.18	99.705	98.668	99.716	99.998	100.8	100.27	100.63
109.89	110.03	109.58	111.9	110.21	109.03	110.53	109.09	109.31	110.96	109.44	111.11	110.43	109.55	109.23	109.92	109.49	108.76	111.78	110.63	111.03	109.68	108.84	109.53	110.95	109.79	111	110.99	109.29	109.21	110.09	109.61	108.51	111.41	110.57	109.08	109.62	110.77	109.36	110.71	110.61	108.46	109.97	109.05	109.65	110.23	111.17	108.95	109.45	111.55
105.95	106.56	106.55	105.94	105.57	106.65	107.3	104.59	105.1	106.49	107.83	106.08	106.03	104.99	106.01	105.32	108.42	105.54	106.71	106.54	107.46	105.96	107.26	106.03	106.9	106.9	106.19	107.49	106.05	106.96	107.18	107.38	104.98	106.35	107.02	106.55	107.05	106.39	105.69	106.47	105.12	106.36	107.46	105.49	107.33	106.04	106.25	105.13	106.53	106.5
105.32	106.78	105.6	105.04	106.35	105.01	105.14	104.66	106.51	104.19	105.79	107.32	105.38	104.33	103.57	105.4	106.68	106.77	104.71	105.45	104.71	104.35	105.96	104.89	104.89	105.52	104.91	106.55	105.61	105.77	106.25	106.17	103.55	105.57	105.38	106.66	105.09	105.21	105.31	105.54	105.84	105.1	104.72	105.23	104.82	104.48	105.03	104.13	107.25	107.18
112.94	111.57	111.01	110.83	112.44	111.03	112.23	110.95	111.04	112.56	113.84	112.7	110.06	110.28	111.88	111.4	113.26	113.45	111.88	111.9	111.15	110.77	111.72	110.2	112.01	109.82	112.09	110.55	111.8	111.54	111.05	113.76	113.03	110.97	112.87	113.14	112.42	110.66	111.09	111.17	111.66	112.11	111.68	111.15	112.35	112.77	111.84	111.43	112.49	110.25
110.45	113.27	111.2	110.43	112.74	109.46	110.42	112.88	109.49	111.53	110.6	111.06	110.06	111.13	112.26	110.76	110.09	111.39	110.89	110.71	110.77	111.07	109.07	110.23	111.13	111.97	110.18	110.59	111.03	112.8	109.79	110.78	112.19	110.3	110.61	111.16	110.7	111.29	111.62	111.09	111.61	110.52	113.5	109.84	109.38	111.68	111.43	112.11	111.6	112.29
111.99	111.84	112.98	111.5	111.83	111.32	113.15	112.9	111.88	111.85	112.17	112.28	111.26	112.63	111.86	111.91	112.7	110.83	110.34	112.64	112.62	112.23	111.15	111.49	111.62	111.47	111.67	111.17	112.55	111.39	112.4	111.35	113.47	112.27	112.03	112.08	113.44	111.07	110.4	111.06	113.47	111.93	109.06	113.94	110.86	112.35	112.69	112.26	110.28	112.08
106.27	105.28	106.75	106.43	105.18	106.79	104.75	107.88	105.59	107.41	106.14	106.87	107.59	105.4	106.88	105.94	106.7	105.53	107.21	107.45	106.35	106.33	106.21	105.06	107.4	107.63	107.34	106.12	106.25	105.75	106.73	105.86	106.45	106.79	106.66	107.23	107.47	106.04	105.86	107.39	106.22	106.84	105.78	105.32	106.5	106.18	106.9	104.28	105.27	106.35
104.03	102.64	103.72	105.49	104.9	104.97	105.17	104.96	103.46	104.76	101.76	105.41	104.32	104.52	103.53	103.39	104.01	104.83	103.62	103.81	104.6	105.14	103.96	103.05	104.26	105.11	104.72	104.65	104.33	106.04	103.47	104.28	105.35	104.32	105.51	103.45	104.22	104.61	103.9	104.54	103.72	104.14	103.44	104.53	104.83	104.2	104.11	104.8	104.21	105.35
104.13	104.88	104	104.72	104.74	104.68	103.48	104	103.19	104.81	103.38	104.46	106.08	103.92	102.65	104.7	103.71	105.45	104.66	103.25	103.25	104.6	103.07	103.89	103.51	103.56	102.71	103.71	105.42	104.51	105.88	103.96	104.94	103.24	103.09	104.11	105.35	104.94	103.78	104.87	104.7	105.83	104.6	105.14	103.15	103.85	104.17	104.85	104.22	103.63
99.535	99.686	99.932	98.22	100.76	99.5	101.04	99.989	100.61	99.802	99.333	100.33	99.544	101.45	98.81	98.93	98.418	99.536	99.716	99.502	100.28	99.129	99.066	98.058	99.838	99.697	99.195	100.16	99.674	100.28	100.35	100.16	101.29	99.136	97.792	98.466	100.02	98.808	100.17	99.586	100.13	98.749	100.97	99.525	100.88	100.66	99.035	99.828	100.79	100.06
105.55	107.3	104.59	106.75	105.35	106.36	105.39	105.37	105.87	106.59	105.37	104.69	103.6	105.87	106.33	105.6	104.9	104.86	104.92	107.07	103.43	107.14	105	105.88	104.96	105.44	106.87	106.45	106.92	105.46	104.67	106.46	106.84	105.8	106.72	105	106.03	105.16	105.6	107.52	106.74	106.24	106.16	105.12	106.43	106.15	104.77	105.2	105.44	106.96
106.37	107.24	107.62	107.55	106.41	107.18	108.47	105.67	108.22	107.83	106.39	105.8	107.97	106.33	106.12	106.22	107.47	105.9	105.03	105.73	107.59	106.85	104.17	108.81	106.93	106.58	106.68	107.07	106.16	106.85	105.78	105.05	106.03	106.39	104.41	105.7	105.06	106.75	106.93	107.72	105.63	106.63	106.63	108.41	107.13	106.47	107.05	106.69	108.13	106.39
110.78	110.33	109.71	110.45	111.23	111.31	110.27	110.67	110.27	110.47	110.72	110.2	110.08	110.57	111.03	109.84	111.1	109.98	111.78	112.28	110.77	109.14	110.69	111.43	109.77	110.79	109.84	109.31	109.71	109.66	111.28	109.55	109.56	111.76	110.35	108.92	108.27	109.3	110.23	111.24	111.42	110.13	110.14	111.28	111.48	109.42	109.65	109.7	110.63	111.57
112.64	109.78	110.71	109.84	110.01	109.63	109.76	110.76	110.93	110.82	110.76	110.27	109.55	110.02	110.68	110.64	110.01	110.21	112.4	110.1	110.3	111.29	111.22	111.23	111.01	109.57	112.67	108.3	110.33	111.48	111.58	111.23	111.27	112.06	109.96	110.15	112.88	111.42	109.85	110.92	111.36	110.11	110.73	110.21	111.11	110.83	110.79	111.84	111.39	112.2
112.52	113.3	110.1	112.49	111.9	113.33	111.59	110.31	112.35	112.53	110.62	110.69	110.93	113.3	112.27	111.74	114.02	113.07	111.93	111.91	112.34	112.34	112.66	111.97	112.16	112.56	111.65	112.28	110.77	111.7	111.6	112.03	110.56	113.09	112.45	112.52	112.47	111.64	112.43	111.7	111.66	111.84	111.86	112.91	112.46	113.22	112.52	111.49	113.56	111.48
104.13	103.55	103.16	104.41	103.5	103.59	103.34	104.66	102.84	104.91	103.49	104.31	104.42	103.35	103.82	104.85	103.86	104.12	104.69	103.77	103.99	104.99	103.17	103.9	105.15	104.17	103.55	103.78	102.8	103.84	104.97	102.67	105.01	104.48	103.73	104.04	104.06	103.06	102.93	105.07	103.62	103.75	104.63	105.89	103.24	104.26	102.83	104.23	103	104.74
102.31	100.39	100.75	101.32	100.47	101	100.28	101.54	100.45	102.34	99.731	100.6	101.96	100.73	100.4	99.078	100.13	100.16	100.78	100.95	99.916	100.1	100.79	100.85	103.06	99.964	100.74	99.715	99.306	101.39	98.606	100.97	100.45	99.447	102.12	101.27	101.52	98.996	99.961	101.07	102.66	100.98	101.14	101.6	99.365	100.5	101.96	100.63	99.905	101.57
105.81	104.43	104.75	104.33	104.69	103.4	104.94	105.34	104.27	104.87	104.14	105.54	104.91	105.74	106	103.25	105.14	104.41	104.21	105.87	104.61	104.78	105.61	105.34	102.87	104.21	104.25	103.88	105.22	105.18	104.28	103.18	105.34	105.92	105.19	103.75	105.23	104.98	104.85	104.59	103.36	104.98	103.62	104.07	103.45	104.94	104.89	103.47	102.65	105.03
110.76	110.32	112.46	111.1	111.11	111.14	112.02	112.02	110.71	112.53	111.89	111.24	111.26	112.02	112.55	111.1	110.9	110.06	110.75	110.91	110.11	111.52	110.63	111.56	110.82	112.42	112.02	109.76	111.64	112.62	110.35	112.18	110.62	112.23	111.11	112.53	112.44	109.61	110.41	111.23	109.25	111.37	112.88	112.93	110.33	111.62	111.2	110.21	110.92	111.26
100.37	101.25	100.1	101.73	101.97	100.22	99.99	101.28	100.58	99.695	99.153	99.885	100.29	101.27	101.65	100.45	101.73	100.68	99.643	101.8	100.78	101.96	101.07	100.01	101.78	100.42	100.3	101.4	101.63	101.13	102.15	101.3	101.32	101.67	100.71	100.83	99.898	101.09	101.75	100.53	101.26	100.28	99.908	101.46	101.27	101.47	100.43	100.47	101.36	99.978
110.48	112.58	112.32	112.68	111.46	111.34	113.8	112.61	111.7	110.83	111.85	112.07	111.8	112.05	111.59	111.75	111.36	110.08	112.43	113.51	111.31	111.38	111.88	112.72	110.77	111.75	112.28	111.9	112.15	112.51	111.9	108.98	112.42	110.59	113.2	111.35	112.69	111.62	111.47	112.07	111.07	112.24	113.01	110.49	112.44	110.65	110.33	111.75	109.5	110.02
111.33	111.81	109.72	112.23	110.56	109.29	112.1	111.16	111.08	111.22	112	109.69	111.89	111.39	111.27	111.49	111.08	112.04	112.6	110.85	111.62	110.19	113.27	111.06	112.23	112.59	112.15	111.6	111.23	110.36	110.75	111.33	111.86	111.45	112.7	111.42	109.56	111.65	112.67	110.83	111.25	110.43	110.22	110.45	108.88	111.44	111.49	110.22	110.44	111.79
110.74	110.09	109.73	110.21	109.23	110.25	111.64	109.59	109.97	109.44	110.63	112.22	110.24	109.72	110.16	110.55	110.26	110.03	111.1	110.39	108.89	109.44	109.45	110.43	109.43	111.13	110.83	110.36	109.62	108.86	110.29	110.06	108.01	110.46	109.17	112.16	110.81	109.16	109.6	110.7	109.29	110.37	109.46	111.33	110.35	110.25	108.47	111.11	110.59	111.07
111.05	113.38	110.11	110.55	111.42	112.38	112.13	111.17	112.5	112.53	112.31	111.15	112.75	112.11	110.71	112.82	111.66	111.21	113.52	111.05	111.76	113.11	111.08	111.1	111.63	111.65	112.19	112.42	113.43	112.13	112.09	112.29	111.55	111.12	113.05	110.95	111.88	111.57	112.12	114.11	112.77	113.44	112.33	111.86	113.53	111.24	112.13	111.04	111.01	113.13
106.24	106.19	105.46	106.39	106.65	106.39	105.13	106.62	106.05	105.72	106.51	106.84	107.48	106.21	107.34	106.28	105.04	105.29	104.15	104.52	105.16	105.18	105.01	105.89	104.94	105.14	105.04	105.22	105.61	106.13	107.66	106.05	103.49	106.23	104.78	105.78	106.35	107.4	104.26	105.67	105.48	105.62	106.59	105.02	106.49	105.83	104.94	106.71	105.99	105.19
110.69	110.11	109.61	109.89	110.66	110.29	110.14	110.02	110.09	110.45	109.54	111.1	110.1	110.75	109.38	110.09	112.22	110.63	111.26	109.32	110.15	110.23	112.46	110.47	111.89	110.42	112.22	110.85	111.21	110.52	109.41	110.33	110.77	110.52	111.64	109.41	110.12	111.22	110.19	110.65	109.62	110.43	109.28	111.24	109.87	111.46	109.79	110.79	111.24	108.48
103.96	104.71	102.5	104.19	106.5	105.26	105.14	104.68	104.32	103.77	104.58	103.6	104.42	103.84	104.88	106.74	103.43	102.06	103.43	105.2	105.36	103.42	105.28	105.19	102.38	103.44	104.76	104.42	104.51	106.13	104.22	105.57	104.91	105	104.84	106.19	105.39	106.1	103.51	105.17	104.92	103.29	105.09	105.56	106.05	104.17	104.86	104.42	105.6	104.7
106.67	105.95	105.42	105.64	104.94	105.64	106.48	106.24	104.22	106.39	106.54	105.27	103.88	105.14	104.04	105.7	106.25	105.91	104.89	105.7	106.48	106.55	106.52	106.42	104.76	104	105.19	105.09	105.44	105.98	106.23	105.24	104.79	105.96	104.29	104.27	105.79	106.32	105.73	105.04	103.87	105.17	106.25	104.88	105.21	105.21	104.68	105.42	104.99	104.36
107.63	106.47	105.2	105.86	105.68	105.62	104.05	105.39	105.7	106.79	106.3	106.11	106.25	106.68	106.29	107.77	107.01	105.99	106.96	106.07	105.81	105.8	107.37	105.11	105.78	107.29	106.64	106.15	106.29	107.74	107.05	106.47	107.23	105.21	106.25	103.95	106.98	107.32	105.22	107.19	106.13	104.94	105.34	107.01	106.98	107.74	107.3	106.76	105.86	106.1
106.55	106.95	107.35	106.86	106.7	107.29	107.7	106.7	105.73	107.06	106.72	106.18	106.93	106.36	107.15	107.37	107.68	107.3	105.92	106.86	107.55	104.7	107.8	108.2	105.97	106.36	106.15	106.09	106.58	107.25	107.79	107.15	108.4	107.8	104.49	107.71	107.06	106.81	105.87	107.41	106.71	107.17	105.38	105.84	106.58	106.17	106.85	106.02	106.26	105.66
111.65	110.57	111.86	112.29	111.05	111.85	111.59	112.38	112.3	109.36	112.64	112.22	110.87	111.22	112.02	111.48	110.08	111.93	109.84	110.9	110.96	112.09	110.93	112.18	109.9	111.83	111.75	111.58	111.72	111.74	110.94	111.33	110.49	112.21	111.33	111.9	110.32	110.26	112.09	110.67	113.67	110.98	110.39	113.34	112.38	111.87	110.99	113.05	111.99	110.29
105.71	106.27	106.4	107.4	107.14	107.32	107.16	106.98	107.24	106.46	106.58	107.16	106.86	105.61	106.53	106.38	107.84	106.17	107.71	107.09	106.13	108.78	106.87	106.67	105.99	108.43	105.73	106.68	107.43	107.78	107.66	106.31	107.59	106.31	105.93	105.92	108.37	106.04	106.24	107.13	105.78	108.25	107.17	106.36	107.29	104.92	105.7	106.7	106.33	106.61
104.38	104.58	106.21	103.53	104.89	105.25	105.75	104.69	105.09	104.97	105.37	106.24	106.29	105.35	104.67	104.97	105.28	106.39	105.95	105.45	105.9	106.65	103.89	104.6	105.54	106.85	104.48	107.06	106	104.41	103.89	106.86	105.25	104.64	105.24	105.39	104.34	104	105.55	104.15	104.42	104.63	105.47	103.7	107.24	105	105.72	106.1	105.08	104.84
110.11	109.39	109.97	109.92	109.26	108.9	109.98	109.17	107.37	110.33	111.56	109.98	110.18	110.04	109.9	110.43	109.66	110.06	109.23	108.7	109.29	110.68	110.13	109.67	110.34	107.99	109.38	109.9	110.75	108.52	110.24	109.79	109.84	109.67	111.73	110.17	109.07	109.94	109.48	108.45	108.86	110.99	110.19	109.79	110.94	109.48	109.07	110.99	109.73	109.12
100.72	101.05	100.56	101.1	99.898	101.56	100.04	100.12	100.88	100.94	101.08	101.97	100.64	98.761	100.99	102.22	100.2	101.49	101.52	99.671	100.91	100.15	100.21	99.773	102.64	99.845	98.799	100.18	99.858	99.873	98.967	99.512	101.54	99.798	100.1	101.03	100.63	100.78	101.24	99.843	100.45	100.04	100.95	101.82	102.2	99.246	101.39	100.52	101.62	100.4
98.891	99.01	99.328	100.72	100.16	99.98	100.78	101.9	99.832	98.984	99.961	99.4	101.41	100.49	99.25	101.16	99.338	100.4	101.38	99.801	100.2	98.8	100.48	100.45	100.36	98.953	98.746	100.42	100.68	99.139	99.896	99.576	101.83	102.26	100.11	98.712	100.4	100.37	101.41	99.997	100.14	100.59	100.94	101.2	101.17	100.82	100.16	100.08	99.94	101.31
116.8	119.04	115.69	114.31	116.16	116.77	116.18	117.31	117.59	114.9	115.66	117.01	115.99	117.51	115.51	117.25	116.95	115.57	116.34	115.34	116.67	117.37	117.88	114.23	115.94	115.44	115.95	116.72	116.39	117.53	117.14	117	116.85	116.67	116.62	115.52	117.59	115.57	114.5	115.29	115.42	116.44	117.26	115.38	115.41	116.41	115.64	116.4	115.42	116.38
105.2	104.89	106.26	105.23	105.35	104.73	105	102.09	104.04	106.36	102.86	105.89	105.84	104.47	104.65	104.54	105.65	105.43	106.21	106.1	105.79	104.99	107.03	105.21	105.65	104.83	106	104.82	104.26	106.06	104.92	105.33	105.24	105.38	105.53	105.41	105.73	105.6	105	103.67	105.94	105.3	105.68	104.96	105.05	106.42	105.03	106.13	105.28	106.44
105.25	107.16	105.75	106.37	106.28	104.08	106.59	105.81	106.05	106.12	106.72	104.77	106.77	105.29	105.15	106.08	106.19	105.71	106.4	104.88	104.84	106.83	106.22	107.42	106.36	104.99	105.72	107.47	106.14	106.97	104.94	106.82	105.79	104.35	106.03	104.94	104.93	106.64	106.4	106.57	105.77	105.2	106.53	105.65	107.81	106.85	105.3	105.33	105.23	105.81
111.42	109.94	111.88	113.05	111.05	111.78	110.27	111.67	111.75	111.39	112.5	111.16	110.62	111.14	111.28	111.25	113.28	111.14	113.47	112.21	111.16	110.99	111.35	110.93	109.71	112.43	111.06	109.85	110.19	109.33	111.42	111.52	111.93	110.86	113.4	111.8	110.62	111.18	112.64	111.26	110.69	111.54	111.45	110.46	112.01	110.45	112.7	109.27	110.97	110.48
117.09	116.97	116.93	115.93	118.48	116.21	117.16	117.37	118.2	116.51	118.1	119.37	117.96	115.09	118.34	117.47	117.33	117.41	117.8	117.59	118.5	116.79	117.56	117.35	116.72	116.68	116.88	118.7	118.73	117.9	118.32	117.71	116.38	117.46	117.67	117.33	116.91	118.31	117.57	117.31	117.7	118.47	118.11	116.84	117.99	117.15	117.69	117.89	116.51	117.11
106.65	105.77	105.36	105.84	105.67	105.37	105.18	106.63	105.05	104.84	105.84	105.61	105.17	105.72	106.49	105.35	104.83	105.59	105.12	105.09	104.96	104.71	108.18	105.13	105.16	105.99	106.03	104.16	104.64	104.73	105.51	106.56	106.31	106.37	104.87	106.66	105.02	105.18	104.94	105.78	106.21	104.82	104.33	105.19	107.36	106.36	103.74	105.9	106.29	105.54
99.255	99.692	100.79	99.601	99.817	98.925	100.76	99.924	100.65	98.442	100.65	99.602	100.3	99.881	99.447	99.844	99.051	98.158	101.03	98.822	100.4	99.143	100.39	99.224	99.938	101.71	100.15	100.35	100.31	98.924	100.8	101.19	100.73	99.908	100.19	101.44	99.435	98.2	100.49	99.142	98.292	99.923	100.68	98.841	101.15	99.886	97.952	99.447	100.02	98.166
104.99	104.84	107.05	104.86	105.67	106.85	105.2	105.63	105.83	107.01	105.26	104.35	106.77	104.39	104.3	105.79	106.14	106.33	103.86	104.73	105.19	106.72	105.78	106.3	106.29	104.65	106.28	105.99	107.85	105.18	105.59	104.49	105.39	107.3	104.52	105.99	104.94	105.5	104.07	106.27	106.39	106.82	105.13	104.35	103.86	105.76	104.45	105.55	106.18	105.44
110.63	112.45	111.49	110.91	110.57	110.97	111.33	110.87	110.73	112.03	111.92	113.91	112.04	112.35	111.78	111.66	108.85	110.01	112.15	110.35	110.44	111.64	109.3	111.35	110.17	111.68	111.1	111.79	111.04	111.57	112.96	111.92	111.3	110.54	112.13	111.77	112.15	111.89	111.11	110.81	113.23	112.7	111.55	112.16	111.49	112.96	110.43	111.36	113.02	110.54
101.25	99.914	98.435	98.783	100.34	99.655	99.359	99.053	100.76	99.989	101.07	98.825	99.931	99.791	100.6	99.856	99.113	101.2	98.391	100.89	99.435	100.08	100.36	100.58	98.955	99.012	101.82	99.92	99.469	99.024	98.863	100.41	100.6	101.07	99.235	98.833	99.689	98.982	98.885	99.869	99.764	100.28	98.456	99.796	98.905	101.51	99.993	100.36	99.445	99.223
104.29	104.46	105.89	104.16	104.57	104.39	104.09	105.32	104.18	102.76	104.52	105.56	104.98	103.95	104.67	104.64	103.52	102.6	104.54	104.71	105.53	105.35	103.28	105.53	105.14	104.33	103.93	104.4	105.74	104.35	104.59	103.46	105.41	106.73	105.21	104.39	104.4	105.25	104.51	104.27	103.83	103.44	104.26	104.1	104.3	104.09	101.19	104.1	104.18	103.03
117.23	117.52	120.26	115.59	117.35	117.01	117.58	116.83	116.14	117.7	117.57	116.93	118.52	116.7	117.63	117.42	117.7	118.96	116.97	116.29	117.89	119.06	118.08	116.18	116.07	118.11	116.72	116.51	117.59	115.55	115.56	117.41	117.31	117.46	118.89	117.91	118.38	116.5	117.93	116.79	117.34	118.6	118.01	117.66	117.28	118.6	117.38	117.33	119.76	118.69
105.18	105.36	105	104.47	105.01	105.76	105.43	104.01	106.22	105.42	104.23	103.86	105.25	105.51	106.42	105.03	105.5	104.13	104.22	104.72	105.66	105.32	105.24	104.8	105.94	105.2	103.43	104.98	103.64	105.39	103.96	105.53	104.51	105.34	105	105.12	105.27	105.46	106.75	105.36	104.52	104.24	103.36	105.09	105.44	105.09	105.35	105.51	105.18	103.66
107.46	106.63	106.28	106	105.54	105.06	106.44	106.06	103.37	106.24	106.22	104.45	106.23	103.67	105.33	106.61	105.31	106.79	104.52	104.77	105.92	105.66	105.14	104.27	105.87	102.7	107.03	105.75	106.16	104.94	105.49	105.35	106.11	104.66	105.21	106	104.41	106.39	105.73	106.24	106.34	104.43	105.41	105.17	105.51	104.97	107.27	105.98	106.28	105.95
99.407	99.713	99.39	101.37	99.251	99.444	99.271	100.45	101.13	100.82	101.53	98.796	99.945	102.18	99.917	101.15	100.61	100.75	97.731	101.2	100.51	100.4	101.84	99.274	99.623	99.795	98.846	100.41	100.75	101.55	100.23	100.64	99.467	99.615	100.31	100.74	99.839	99.214	101.11	100.05	99.147	99.696	99.962	99.056	99.352	101.16	99.483	101.1	98.898	100.62
104.83	105.38	104.2	106.76	105.37	105.35	106.56	105.32	105.73	105.43	104.4	105.1	104.45	104.93	105.7	106.9	105.15	104.48	106.6	106.78	105.25	104.91	105.39	105.86	106.69	106.2	106.84	105.63	105.3	105.56	105.6	105.8	107.56	104.83	105.22	105.61	104.54	105.76	105.66	106.31	106.52	105.05	103.87	104.42	105.53	106.63	104.63	105.71	105.01	106.02
112.62	111.55	113.06	112	113.35	111.31	113.13	114.02	111.76	113.3	111.46	111.11	112.4	111.62	112.77	111.72	112.52	111.62	112.27	112.63	111.8	113.42	113.05	113.08	112.49	113.42	111.81	112.98	112.13	111.64	112.98	111.98	111.95	113.96	111.98	112.09	112.31	112.55	113.87	112.8	112.96	113.2	115.33	112.26	110.42	112.68	112.65	112.08	113.29	111.67
106.84	105.95	107.22	107.11	106.68	106.84	106.41	106.44	106.4	105.37	105.55	105.58	107.07	105.98	107.44	107.51	106.36	106.45	106.55	106.56	106.25	106.68	105.59	105.74	106.99	105.42	106.15	106.54	103.74	106.06	106.84	106.82	107.94	105.88	105.37	105	105.45	105.76	106.48	106.23	107.25	105.79	106.7	105.37	104.67	105.87	107.17	105.73	106	105.49
110.14	112.46	111.26	109.98	110.47	111.7	110.51	110.7	110.86	112.19	111.94	111.9	112.1	111.39	111.1	110.22	111.34	111.32	111.65	112.75	111.83	111.15	109.27	110.7	112.09	111.99	109.69	110.95	112.91	110.77	110.95	111.11	112.53	111.25	111.48	109.8	111.98	111.03	112.85	110.88	111.86	112.22	111.6	110.45	109.93	111.84	111.71	110.92	112.01	113.08
107.01	106.45	104.72	106.7	104.01	106.17	105.92	105.97	106.39	106.33	106.07	106.39	105.37	106.34	107	106.44	106.13	106.89	107.43	105.47	105.91	106.85	105.25	106.14	105.72	106.18	107.65	107.3	107.36	108.36	105.71	106.95	106.99	106.56	105.27	106.82	106.51	107.38	107.2	105.37	106.08	105.19	105.84	106.54	106.23	106.24	106.51	104.86	104.57	106.34
111.21	111.06	110.95	112.09	112.56	111.67	113.72	112.6	112.12	111.17	110.58	112.28	112.48	111.92	113.05	112.83	110.17	112	112.48	112.92	112.77	112.63	111.35	111.68	111.11	111.82	112.09	112.65	110.91	112.96	111.78	111.14	112.51	109.72	113.43	112.71	113	111.94	111.79	111.88	112.38	112.2	111.87	111.17	111.47	112.94	114.06	111.09	111.76	112.51
104.45	103.5	104.45	104.13	104.96	105.41	105.8	103.14	104.77	103.5	103.54	104.05	103.9	105.7	103.01	104.55	102.63	102.39	105	104.56	102.84	104.39	103.4	104.07	105.64	103.64	105.95	105.83	105.26	104.09	103.45	105.22	103.71	104.72	103.93	103.85	104.52	104.72	104.31	104.14	100.97	103.84	103.73	103.59	104.36	105.99	104.62	105.19	102.8	104.71
105.38	105.36	107.09	104.61	105.44	106.59	107.56	105.53	106.33	106.14	106.7	103.45	106.24	107.22	105.53	105.52	105.18	104.6	105.14	106.37	105.16	106.27	105.4	105.57	105.08	104.39	106.32	108.18	104.9	107.05	106.49	105.31	105.73	104.8	106.65	105.81	105.85	106.36	105.46	106.62	105.84	106.59	106.19	105.47	107.32	105.18	106.27	106.09	106.37	105.96
107.85	106.92	107.81	107.37	107.32	107.51	106.21	106.83	106.57	107.18	106.43	105.42	106.56	106.24	105.65	106.23	107.95	106.08	106.33	107.51	105.62	107.51	107.23	108.08	106.93	106.33	106.28	105.44	106.61	106.35	107.42	106.09	106.47	106.49	106.94	106.56	105.9	106.65	106.72	107.08	107.05	106.27	106.66	107.07	106.62	107.82	107.5	105.27	106.32	106.53
104.75	103.73	104.65	105.14	105.92	104.56	104.95	106.08	105.91	104.51	104.28	104.71	104.5	104.82	103.18	104.49	104.9	103.78	105.05	105.3	106.7	104.4	105.07	104.66	104.8	105.02	105.81	104.99	104.78	105.73	104.53	106.28	104.7	104.39	104.58	104.47	106.26	106.6	105.29	105.88	105.15	106.18	104.54	105.11	104.8	104.67	103.97	103.66	106.03	105.33
114.68	116.09	115.13	115.58	116.4	115.64	115.76	115.91	116.05	116.34	114.69	116.85	115.61	116.9	115.52	115.95	116.09	116.12	116.07	115.99	114.48	115.08	117.53	116.16	116.84	117.93	116.22	115.26	114.2	115.57	115.75	116.75	115.84	115.59	114.67	114.77	117.27	116.42	115.88	116.17	114.96	115.9	115.24	116.3	116.8	117.06	116.03	115.85	116.16	115.82
112	110.65	110.91	110.53	112.81	112.18	113.07	111.53	111.93	111.25	113.06	113.44	112.32	111.71	112.58	111.75	110.46	114.09	112.32	111.23	112.45	112.78	111.08	112.19	110.6	111.72	112.82	112.98	112.11	112.1	112.04	111.25	111.74	111.24	111.1	110.93	111.51	112.21	110.83	112.92	111.69	112.35	112.04	112.73	111.33	112.77	112.3	112.67	112.09	112.47
111.36	113.05	111.36	112.89	111.89	112.53	111.49	111.53	111.49	111.32	111.85	113.35	111.03	112.86	112.7	112.02	111.91	112.57	111.99	113.03	112.11	111.83	113.39	113.04	112.96	112.72	110.75	111.17	112.71	111.32	111.37	111.67	113.48	110.62	111.56	111.97	111.68	110.77	111.89	112.1	112.2	110.72	112.75	111.51	114.13	111.48	111.76	112.2	110.7	111.71
101.24	99.642	100.86	100.11	100.67	100.39	101	101.03	101.18	101.09	100.36	101.02	99.022	100.55	101.33	101.44	101.8	101.63	99.876	101.39	101.57	100.62	100.35	101.48	100.44	100.47	101.95	100.61	101.53	99.681	101.64	101.28	102.37	102.97	101.6	103.29	101.11	100.97	101.38	100.03	101.71	101.45	102.28	100.92	101.34	100.46	100.87	103.08	102.9	101.96
112.3	112.17	112.41	112.6	112.07	110.88	110.63	112.25	112.91	112.82	111.19	112.88	111.86	110.8	114.53	112.45	111.29	110.44	111.14	111.85	112.65	112.87	112.11	112.2	111.6	112.28	113.15	111.69	114.52	113.63	112.29	112.53	112.92	110.47	111.01	111.3	111	112.69	111.59	110.77	111.48	113.4	111.65	110.7	112.73	110.09	112.55	112.12	111.76	112.02
106.37	105.54	104.95	106.77	106.06	106.11	105.94	106.85	105.56	107.46	105.62	106.28	106.47	106.19	107.43	106.12	106.47	105.9	105.41	106.88	105.23	105.31	106.07	105.7	105.97	105.93	104.73	105.8	105.39	107.34	104.57	103.65	105.65	106.65	105.33	105.9	106.77	105.28	106.15	104.95	105.2	105.95	105.69	106.07	105.47	105.51	104.29	104.13	105.86	105.98
113.36	111.6	112.12	111.43	110.4	111.71	110.92	111.39	112.1	112.73	113.63	111.57	113.41	112.08	112.15	109.3	111.83	111.56	112.08	110.12	111.72	111.95	112.32	111.07	111.82	110.92	110.79	112.4	113.17	110.72	110.16	110.45	109.85	109.96	109.99	111.69	111.33	110.11	111.82	112.15	111.6	110.9	112.71	111.64	112.94	112.77	110.99	111.97	112.49	112.1
108.69	110.81	107.91	110.42	109.8	111.21	110.13	110.19	110.05	110.37	110.31	110.25	109.66	107.8	108.77	108.02	110.07	110.39	109.51	109.3	110.98	110.18	109.3	110.15	110.76	109.39	109.05	108.44	110.01	109.84	110.69	108.74	110.15	108.62	108.67	108.67	109.53	109.22	109.55	110.33	110.55	109.38	110.33	109.75	110.25	109.13	109.65	109.8	111.06	109.44
105.5	104.74	107.09	106.26	104.81	106.35	105.44	105.96	108.2	106.11	106.12	106.68	107.96	108.05	105.82	105.4	104.93	105.28	106.63	106.27	107.98	106.07	105.74	106.5	105.35	106.15	105.69	105.22	105.88	107.03	104.49	106.58	107.46	107.16	105.69	105.67	106.49	106.4	105.6	106.63	106.68	104.64	104.26	105.67	107.44	105.8	105.58	106.57	106.15	107.13
104.62	104.73	104.94	107.01	105.47	104.52	103.7	105.87	104.96	105.88	105.97	105.9	105.15	106.3	107.78	105.43	104	105.97	104.87	107.25	105.82	104.79	105.94	105.45	105.89	105.89	106.31	105.04	105.3	105.97	107.48	106.04	106.94	106.06	105.43	105.44	106.5	105.25	106.36	106.4	105.06	105.16	104.69	104.23	106.91	106.13	105.73	106.07	105.01	103.35
100.34	99.245	99.362	101.37	99.101	100.99	101.19	100.64	98.797	100.28	101.51	99.746	100.66	98.832	99.503	99.696	99.412	101.25	100.49	101.33	100.35	100.63	99.808	99.108	100.07	98.948	100.54	101.31	100.46	100.02	98.884	100.17	100.8	101.68	100.13	100.76	99.235	100.61	101.61	98.309	99.685	100.8	101.19	99.047	101.4	101.88	99.585	98.799	100.69	101.62
107.21	107.66	106.5	104.75	105.72	104.16	106.6	106.26	104.37	105.95	107.66	105.56	104.97	105.87	106.51	105.1	105.76	106.09	106.46	105.34	106.4	105.93	104.4	107.35	106.76	104.94	105.37	104.21	105.39	105.97	105.63	107.4	105.64	105.69	104.85	106.1	106.08	107.12	104.49	105.28	104.61	105.35	105.23	105.88	105.76	104.46	106.15	104.05	105.21	105.8
110.74	110.1	110.04	110.57	110.97	110.65	108.79	109.69	109.99	108.8	109.44	109.79	110.29	110.99	109.76	110.19	111.5	109.98	109.81	110.85	109.47	109.33	109.94	110.04	109.76	110.91	109.99	110.12	109.7	109.97	110.88	111.11	111.02	109.59	108.85	109.56	111.64	109.37	110.31	109.82	109.35	109.59	111.38	109.73	109.62	111.39	110.77	109.87	110.35	110.32
103.72	103.91	104.36	106	104.44	103.81	103.47	103.63	104.44	105.7	105.33	105.05	105.02	103.3	104.34	104.61	104.73	103.32	104.07	105.19	103.26	103.44	105.55	103.75	104.6	106.09	103.52	104.53	102.72	103.38	104.51	104.37	102.92	104.71	106.42	106.64	104.64	105.28	103.88	105.21	105.52	104.99	104.45	103.75	104.52	103.46	103.84	104.81	103.82	104.08
106.5	105.5	107.41	107.01	105.54	105.51	106.53	105.23	106.96	107.15	105.83	106.13	104.66	105.92	104	105.6	106.41	107.19	105.44	105.18	105.76	106.68	106.64	106.19	106.86	105.57	107.32	107.43	107.53	106.47	104.94	106.57	105.78	105.52	106.32	105.82	106.01	106.32	107.27	107.32	105.47	106.97	105.05	105.58	107.41	107.07	105.08	105.56	106.61	106.98
104.38	104.71	104.17	105.87	106.23	105.31	106.74	104.99	105.72	105.88	104.11	105.43	104.54	106.68	103.97	105.91	103.59	105.4	104.67	104.32	104.75	106.92	107.32	105.21	104.23	106.43	105.12	104.62	104.96	105.36	105.01	103.72	105.19	105.53	105.57	105.89	105.39	105.32	106.25	105.09	104.92	105.32	106.69	104.63	106.09	106.48	105.21	106.67	104.31	103.98
117.23	118.22	117.8	117.87	118.94	116.52	117.45	118.19	117.98	116.97	118.74	117.37	118.81	117.78	116.49	117.64	118.76	117.2	118.44	116.53	117.42	116.68	119.18	116.97	117.79	119.82	118.02	116.01	118.93	117.83	117.78	119.26	116.74	117.88	116.07	116.38	117.57	117.45	117.92	118.44	117.05	116.38	118.45	118.03	116.85	117.17	116.63	116.18	119.57	118.38
98.298	100.96	98.664	98.309	98.752	99.855	99.213	100.36	98.875	99.381	100.3	99.139	99.967	99.145	102.45	99.656	100.73	99.245	98.334	99.615	98.376	99.445	100.18	99.246	101.38	99.72	100.58	99.952	99.694	100.39	100.12	100.47	99.656	98.336	98.362	100.55	98.337	100.49	101.12	100.04	100.56	99.135	97.742	99.04	99.534	100.15	99.467	100.37	97.962	100.35
110.8	110.89	111.49	110.35	111.92	110.28	110.45	110.33	112.95	110.94	111.44	110.69	111.42	110.88	111.51	110.11	111.84	110.62	112.09	110.45	110.59	109.98	111.67	110.57	111.28	110.87	111.87	110.3	112.97	111.05	112.06	111.37	112.82	112.31	111.51	110.97	111.81	110.44	111.58	110.63	110.68	111.71	111.19	110.6	110.82	111.7	111.3	110.88	110.25	111.6
106.65	105.77	105.87	106.91	105.7	107.38	107.67	106.82	106.61	106.9	106.8	108.3	105.74	104.76	107.11	106.64	106.34	105.76	104.38	105.66	105.99	106.88	106.28	105.78	107.86	104.8	107.79	106.75	105.43	105.85	107.66	106.56	104.17	107.13	107.16	106.48	106.88	106.85	105.26	106.14	106.54	105.05	106.25	105.51	107.25	105.17	107.03	106.39	105.77	106.58
113.84	117.05	116.23	115.54	114.48	115.21	116.7	115.01	116.69	117.09	115.97	116.95	117.61	115.75	114.86	118.29	116.74	116.75	117.08	116.8	116.37	116.08	117.12	116.53	115.94	116.32	116.14	114.92	114.95	114.38	117.95	115.81	116.56	116.58	115.65	116.7	117.43	115.82	115.22	114.31	117.09	115.75	116.62	117.47	117.74	116.46	116.21	117.3	116.33	115.81
105.55	105.61	106.67	106.1	105.97	105.89	107.12	105.72	106.81	106.26	104.09	104.15	106.19	105.55	105.52	106.25	106.55	105.53	105.46	105.29	106.62	106.47	104.21	105.05	105.3	107.64	107.03	107	106.71	106.87	104.35	104.06	106.61	107.26	105.9	104.97	105.44	106.2	106.39	107.35	106.45	105.75	105.41	106.46	107.44	104.97	105.43	105.99	104.54	105.22
100.05	100.4	99.672	99.305	99.768	101.15	99.77	100.31	99.116	99.193	100.62	100.9	99.825	98.435	99.77	99.009	99.458	100.69	99.349	99.653	98.594	100.03	98.911	99.097	99.815	99.103	98.902	98.927	99.333	99.324	101.89	100.29	100.61	99.846	100.95	99.953	99.241	100.04	99.24	100.24	100.14	100.74	99.592	98.912	99.757	100.77	100.83	99.491	100.54	100.88
98.629	100.55	100.01	98.869	98.637	99.38	99.457	100.4	99.91	99.758	101.04	100.16	99.087	100.21	99.802	100.2	98.347	99.96	98.806	100.29	98.96	99.945	100.24	100.5	99.968	99.489	99.159	101.17	99.401	99.994	99.418	96.422	99.473	101.32	99.685	99.479	99.972	99.042	99.797	100.51	97.993	99.536	101.01	98.291	97.756	99.365	101.39	98.693	100.47	99.082
107.2	107.2	106.33	107	106.35	107.85	106.04	107	105.59	106.27	107.12	105.94	107.63	106.23	106	106.39	107.08	106.96	107.99	105.52	106.48	106.83	106.99	106.94	107.28	107.77	106.19	105.53	105.02	105.46	105.85	107.7	107.06	107.43	107.44	107.61	104.46	106.67	105.38	106.95	107.2	107.16	106.64	106.56	108.21	105.31	106.82	106.42	107.24	105.8
109.98	111.35	111.98	110.72	110.56	111.28	110.68	111.72	110.57	111.29	110.78	111.14	111.77	109.5	111.22	111.56	111.24	110.87	111.74	110.44	111.17	111.01	110.99	111.75	110.76	112.44	111.15	110.24	111.37	111.21	111.02	110.76	111.89	110.77	110.8	112.32	110.24	110.83	111.94	112.31	111.64	111.02	110.8	110.1	110.47	110.11	111.95	111.79	110.88	112.11
108.48	108.99	108.58	109.47	110.93	109.07	111.26	108.79	110.84	109.78	109.49	109.43	109.27	109.97	108.72	109.22	108.97	110.77	109.64	109.77	109.52	110.05	110.06	108.98	108.09	110.67	111.25	110.24	109.23	108.89	110.1	109.53	109.12	109.47	111	111.51	109.4	110.98	108.26	108.69	110.03	108.14	109.58	107.55	110.82	109.12	110.59	109.94	110.4	109.69
110.89	110.13	111.57	110.57	111.66	111.12	111.62	111.42	112.58	112.7	111.52	109.69	112.89	110.98	111.34	110.21	111.29	110.54	111.77	110.16	113.99	110.69	111.19	111.38	110.73	113.13	112.58	111.47	111.35	112.2	111.45	111.78	109.65	111.65	111.7	112.13	112.09	112.17	110.78	111.89	111.63	110.35	112	110.62	112.38	111.84	111.93	111.65	111.91	111.99
105.31	106.81	107.13	106.26	106.4	107.03	105.53	104.99	105.06	106.91	105.94	106.08	104.94	105.3	106.83	105.23	105.64	106.53	105.92	104.68	104.93	106.74	106.91	105.57	106.42	104.72	107.42	104.06	105.43	107.44	106.19	106.5	107.4	105.38	107.18	105.7	107.52	106.89	104.99	105.65	105.42	104.02	106.42	104.04	107.18	106.66	106.24	106.93	107.45	106.24
105.67	104.13	105.46	105.01	104.54	105.05	106.32	105.08	105.88	105.01	106.58	106.63	105.43	106.17	106.14	104.91	104.03	103.98	105.07	105.55	105.87	105.82	106.18	106.64	105.55	105.31	105.47	106.39	106.77	105.97	106.46	106.13	105.2	106.21	105.59	106.1	105.38	105.47	104.17	106.54	104.94	105.83	106.28	106.09	105.63	105.1	105.62	105.17	107.11	106.71
112.37	110.34	112.22	111.36	111.76	109.4	110.98	111.63	111.18	110.68	109.8	110.76	111.51	110.27	112.24	111.64	111.94	109.95	110.87	112.1	111.12	111.22	110.38	111.62	111.32	111.1	109.29	109.88	112.51	112.03	112.15	112.65	111.69	110.06	110.08	112.05	110.3	111.7	111.38	112.54	110.95	109.94	110.94	110.98	111.65	110.65	110.6	110.61	110.29	109.7
105.55	106.57	106.43	106.03	107.7	105.19	107.31	105.18	106.97	106.1	104.38	105.57	105.69	105.7	105.28	106.73	107.32	106.03	106.59	106.5	107.61	106.52	104.9	107.41	106.32	106.23	105.11	105.28	107.08	108.03	106.33	106.18	106.86	105.56	106.23	105.42	104.03	105.62	105.6	106.31	105.83	107.28	107.1	105.63	106.04	105.75	105.14	106.61	104.93	106.01
104.78	105.14	104.48	104.69	105.14	104.78	104.54	103.79	104.48	103.54	105.08	104.73	105.16	105.14	104.49	104.76	103.07	106.31	104.77	105.21	105.68	104.69	103.8	105.4	103.68	104.07	105.64	104.89	103.34	106.27	105.06	104.7	105.16	105.02	105.18	105.5	104.3	104.3	103.69	102.72	104.09	104.6	103.54	104.24	105.74	103.88	104.94	103.77	105.47	103.86
106.91	105.16	104.65	106.5	105.41	105.82	106.13	105.92	105.19	106.06	105.73	105.94	106.01	104.33	105.61	105.96	107.38	104.66	105.84	106.64	104.05	104.2	105.1	104.61	105.44	105.04	104.68	105.06	106.07	106.28	104.92	104.98	106.25	105.54	104.83	106.15	105.06	103.81	104.38	104.44	105.62	104.27	105.24	105.19	105.6	105.6	104.63	104.44	105.23	107.47
100.53	101.21	100.22	99.39	101.38	100.16	100.36	100.4	99.292	99.255	99.474	99.804	99.393	100.37	99.206	99.908	99.264	100.05	99.224	101.64	100.86	98.66	100.35	99.125	98.949	101.05	100.19	99.98	98.382	102	99.364	99.869	100.11	97.872	99.52	100.52	99.929	100.06	98.142	99.722	99.358	98.468	100.31	101.3	98.827	98.082	99.434	101.21	99.913	99.427
111.86	111.04	111.44	111.49	111.88	110.34	112.09	112.8	111.65	111.34	112.32	111.12	112.42	111.21	111.04	111.36	111.15	111.13	111.2	111.5	111.31	112.15	111.93	111.45	111.39	110.42	112.22	112.01	112.79	112.56	109.61	111.34	111.97	111.21	109.95	111.03	112.7	112.07	111.06	111.81	112.25	112.32	109.47	110.49	110.39	110.6	111.48	112.52	111.83	112.22
111.66	111.83	111.37	111.34	111.22	111.13	111.32	112.42	111.77	110.21	112.12	110.94	110.65	111.36	112.72	109.59	110.66	110.35	112.68	110.76	110.89	110.45	110.11	111.58	112.26	111.99	111.58	111.23	111.02	110.81	110.51	112.22	111.95	109.87	111.41	111.27	110.86	110.25	112.7	111.4	111.15	110.06	111.15	108.94	113.26	111.21	110.6	111.11	110.12	111.82
103.43	104.49	104.58	104.05	104.62	104.49	103.2	103.58	101.49	105.63	103.67	103.2	105.31	104.46	103.12	102.82	105.42	103.62	102.54	103.34	103.74	104.33	106.75	104.44	103.85	103.52	104.79	102.98	105.05	103.85	103.38	104.72	105.04	104.03	103.27	104.49	102.97	104.28	102.9	104.68	104.58	104.44	104.53	103.91	104.91	103.68	104.21	104.58	105.39	104.42
106.25	108.65	107.79	104.52	106.31	107.44	104.71	107	105.96	106.37	108.06	105.94	105.05	107.95	107.3	107.88	107.74	106.77	107.43	104.69	106.88	105.48	106.48	106.06	107.67	106.55	105.84	107.06	106.76	106.29	105.7	105.13	106.62	105.87	105.77	107.09	106.87	105.64	105.93	107.18	106.88	105.6	106.63	106.75	107.7	104.71	106.05	105.58	105.99	107.16
111.13	111.78	112.12	111.36	111.29	110.19	112.54	110.9	112.26	111.46	110.3	110.77	113.26	111.17	111.05	111.86	112.28	111.27	111.29	112.28	110.07	109.62	112.14	110.24	110.99	112.22	111.14	112.42	112.22	111.29	110.12	111.99	110.31	111.14	113.73	112.57	111.51	112.3	111.84	111.08	112.38	111.81	112.62	110.63	111.87	111.06	112.16	111.44	112.6	111.25
112.48	112.24	110.79	110.22	111.5	110.71	111.02	110.85	110.34	112.74	112.2	110.65	111.91	112.15	111.12	111.57	109.19	111.71	112.66	112.09	111.76	112.08	111.46	111.34	111.64	110.54	110.24	112.99	111.74	109.79	110.82	110.63	111.43	110.94	112.54	110.47	110.6	113.91	109.94	110.96	112.01	113.27	110.31	112.37	111.66	111.2	110.31	111.34	111.51	111.78
103.72	104.66	102.84	104.23	105.27	103.29	104.42	102.91	103.86	104.73	105.49	103.8	104.85	104.92	104.43	103.73	103.49	105.94	104.13	106.81	105.12	103.73	104.15	103.5	105.8	103.09	105.63	104.64	104.61	103.93	106.05	103.54	103.08	103.91	104.85	104.98	103.78	105.96	105.73	104.06	103.92	103.7	105.78	104.47	102.81	104.26	105.26	105.17	104.11	103.5
112.51	109.84	110.5	110.48	112.89	111.85	110.97	111.02	110.95	112.12	110.58	110.84	110.55	110.75	112.13	111.59	114.5	112.24	110.71	110.57	111.36	111.92	112.97	111.15	110.87	110.82	111.83	112.51	111.94	110.88	111.82	111.48	111.87	111.86	110.27	111.92	110.93	111.99	110.46	111.6	110.71	109.63	112.44	111.25	112.74	112.11	110.02	111.34	111.99	111.21
100.18	98.963	98.57	100.4	100.43	98.74	100.08	99.885	99.803	99.237	100.7	98.617	98.976	98.532	99.68	100.16	100.41	98.563	99.903	98.879	99.395	99.819	98.785	98.494	100.36	99.542	99.48	99.324	99.39	99.146	98.227	100.83	99.612	99.5	99.952	98.628	100.16	98.543	99.333	101.69	100.76	100.11	99.435	99.836	100.53	99.184	100.1	102.09	100.29	99.045
105.67	105.71	106.76	106.22	107.34	106.65	106.33	107.27	106.72	106.33	107.32	105.63	106.46	105.79	106.06	105.08	106.37	106.31	106.66	106.6	106.2	107.38	106.48	106.99	105.93	106.32	106.73	106.04	106.07	106.59	105.55	106.85	105.39	106.31	106.1	106.49	107.75	106.64	105.72	105.14	107.7	107.32	106.73	105.76	108.49	107.23	107.14	108.02	107.5	105.62
103.7	105.87	104.12	107.13	104.9	103.93	105.77	104.51	104.71	104.72	104.48	104.7	104.39	104.79	105.23	104.71	105.68	105.61	105.65	103.57	104.74	103.88	105.68	105.44	105.35	106.63	104.87	104.44	104.76	105.41	104.58	103.92	103.67	104.73	104.76	105.34	105.63	105.36	105.09	104.07	105.79	105.4	105.1	105.42	104.3	106.08	103.86	106.61	104.03	104.55
110.34	110.06	110.13	109.96	109.93	108.68	110.47	109.81	108.46	111.76	110.49	109.37	110.48	111	111.64	109.43	110.74	109.87	110.22	109.9	109.71	112.48	109.91	109.61	109.21	108.96	109.79	109.91	110.7	109.58	108.73	109.81	109.87	109.21	110.54	109.22	110.18	110.24	109.44	110.21	109.41	109.37	109.57	110.97	109.67	109.99	110.2	109.37	109.38	109.58
106.48	104.57	106.11	105.17	106.96	104.39	105.6	106.04	107.48	106.12	105.44	104.89	105.13	105.53	105.95	106.38	106.01	105.86	105.35	106.17	106.45	104.54	105.5	104.98	104.84	105.28	105.89	104.74	105.53	106.19	107.36	105.85	104.51	105.46	104.57	106.14	105.92	107.16	105.54	105.78	106.21	106.46	108.05	105.7	106.35	106.68	105.63	105.58	106.04	105.22
104.14	104.15	104.92	102.84	105.38	103.96	104.1	101.11	105.12	105.68	105.14	104.46	104.81	103.06	104.18	104.68	104.77	104.26	103.26	103.32	102.96	102.22	105.07	103.3	105.29	104.09	102.84	102.8	104.4	103.72	105.09	104.3	105.07	104.39	103.41	105.47	104.77	103.79	104.53	103.83	104.07	105.02	105.09	106.01	103.76	105.83	105.07	104.35	103.67	103.45
117.92	118.25	118.12	117.34	118.26	115.02	116.66	116.15	116.76	117.93	119.21	117.43	115.9	117.76	118.13	117.57	116.4	117.14	118.53	117.04	118.6	115.78	118.99	118.66	118.53	117.66	117.28	117.76	116.42	118.31	117.3	116.47	118.02	116.77	116.73	115.93	116.21	118.77	118.35	118.94	117.56	116.15	117.46	116.8	116.29	116.92	118.57	117.9	117.82	118.1
106.49	105.92	108.03	108.06	105.91	107.46	106.27	105.84	105.61	106.4	105.11	106.66	106.7	106.25	105.92	105	107.53	107.11	106.37	105.09	106.55	107.17	107.3	107.8	106.44	106.02	106.89	106.07	107.46	106.45	106.8	107.01	106.65	104.02	105.52	106.9	105.14	106.58	106.77	105.47	106.33	106.27	106.57	104.6	105.02	105.85	105.28	105.75	106.07	107.45
100.08	99.843	102.01	99.74	102.01	101.02	99.706	101.4	99.221	102.17	100.92	99.541	98.964	100.23	101.44	101.21	100.27	101.78	102.06	100.93	100.91	98.867	99.393	100.94	101.26	100.71	103.06	99.535	100.03	100.7	98.738	101.38	102.06	100.17	101.84	100.75	100.17	100.6	101.13	100.89	100.35	101.24	101.03	100.72	102.74	98.682	98.491	101.41	100.67	100.15
104.01	103.88	105.44	104.66	104.17	105.3	103.89	105.91	104.13	105.61	104.22	104.46	106.5	104.98	105.53	104.7	105.63	105.05	105.88	104.28	104.3	105.64	106.68	105.43	104.86	104.31	105.35	105.5	105.06	104.73	105.56	104.71	105.35	104.22	104.23	104.13	105.24	104.56	105.27	106.63	103.76	105.32	104.07	103.34	104.56	104.51	103.52	106.36	105.42	105.03
100.59	99.97	98.87	99.952	99.247	101.24	100.7	100.28	101.58	100.5	100.38	100.11	102.05	100.32	101.72	99.371	100.69	101.55	101.67	99.702	99.819	99.5	100.02	100.68	100.76	102.32	99.578	101.2	100.96	100.42	101.06	101.36	100.53	102.63	99.999	100.96	101.43	101.23	100.87	101.04	100.1	101.65	100.48	99.861	99.567	100.74	100.72	100.41	101.73	98.897
112.19	112.44	111.84	111.58	111.45	112.07	111.61	111.16	112.93	111.52	111.84	112.31	110.89	112.29	111.22	112.47	113.65	113.12	113.6	111.49	111.92	112.06	113.95	112.26	113.47	112.06	112.47	111.25	111.76	111.85	112.51	112.57	111.35	111.21	111.06	112.66	111.82	111.92	111.21	111.7	110.34	111.06	112.21	113.88	111.16	111.75	111.66	112.46	113.39	113.78
105.96	104.89	106.45	107.07	106.11	105.99	106.95	105.48	104.32	105.87	106.17	105.51	106.74	106.7	108.85	107.54	107.71	106.29	106	105.92	106.01	106.95	107.13	106.32	105.18	105.31	107.65	106.58	106.33	104.84	107.15	108.05	106.32	105.88	107.07	107.51	106.77	106.6	105.88	106.68	105.91	107.55	107.98	106.47	106.69	105.75	105.34	106.87	106.9	107.34
105.7	105.38	106.72	104.75	106.79	106.19	103.92	105.48	105.21	105.26	105.21	105.35	106.78	106.05	104.13	104.62	105.23	107.16	105.1	107.46	106.51	106.1	106.9	106.99	104.4	104.07	104.86	105.29	104.84	105.5	105.33	104.33	106.07	103.71	106.85	104.4	104.65	106.43	104.32	104.81	106.31	104.21	105.65	106.36	106.77	106.36	104.61	104.49	105.07	105.7
103.82	104.01	104.38	104.17	102.54	105.22	104.43	103.4	104.3	103.51	104.9	102.99	104.24	103.64	102.96	103.52	104.15	105.76	104.31	105.03	103.73	103.13	104.2	103.99	105.13	104.73	103.42	103.99	104.22	103.86	103.98	103.73	103.87	104.88	103.91	103.01	104.6	105.13	103.99	104.56	103.99	102.63	103.61	102.86	104.82	103.56	104.46	104.49	105.35	104.12
100.6	101.04	98.509	100.28	99.001	102.83	100.91	100.41	99.505	98.658	99.128	99.374	99.699	99.848	100.53	99.046	100.76	99.185	100.25	99.657	98.866	100.62	99.831	102.6	100.43	101.34	98.993	100.74	100.42	100.58	100.93	99.904	100.43	99.524	100.47	101.33	100.98	99.141	102.23	100.06	101.31	100.61	101.5	101.04	100.03	100.19	100.45	99.505	99.909	100.62
99.259	99.462	100.33	101.33	100.21	97.783	99.372	101.71	99.387	100.71	98.814	100.33	100.71	99.046	98.847	99.695	100.4	101.2	100.71	99.796	100.47	99.812	98.956	99.718	102.06	99.755	99.231	99.473	97.081	99.818	99.286	99.752	100.48	100.54	99.377	99.815	100.39	99.489	100.45	99.115	98.742	99.367	101.25	100.82	101.89	99.485	99.288	100.29	100.55	99.932
104.07	104.81	104.91	104.85	104.13	103.37	102.76	104.53	104.94	104.97	105.43	103.89	104.66	103.26	104.27	104.1	104.73	103.95	103.85	104.29	105.02	104.22	105.77	104.1	106.14	103.5	104.6	103.9	103.6	104.92	104.09	103.12	104.42	103.51	104.56	105.71	104.14	104.91	103.99	105.05	104.64	103.26	103.85	105.59	105.13	104.32	104.84	103.74	103.99	102.13
103.93	103.66	104.46	103.07	104.17	103.78	104.33	104.47	103.47	103.41	103.56	104.06	103.69	103.69	102.78	103.18	103.86	102.57	104.38	104.83	105.1	104.2	103.47	103.17	104.34	104.85	105.22	104.47	103.74	104.74	103.78	103.12	104.37	105.06	105.44	104.16	103.58	105.55	104.56	104.49	104.27	104.39	104.4	103.92	103.87	104.5	103.93	102.45	104.49	105.39
107.14	105.59	105.71	105.41	106.2	105.9	107.39	105.27	108.3	105.31	107.45	105.77	107.54	106.9	106.46	108.53	107.15	107.08	108.34	106.99	107.33	108.18	107.79	107.26	108.04	106.75	104.87	106.08	105.38	106.67	105.66	107.79	105.79	106.68	107.23	108.11	106.86	106.74	105.62	107.35	107.25	105.9	106.32	106.17	107.12	106.6	105.89	106.89	108.08	107.53
104.68	104.87	105.04	103.24	104.49	104.4	104.72	104.7	104.12	104.17	103.45	104.64	103.33	105.4	104.06	103.84	105.85	104.01	104.6	104.19	105.2	104.14	104.85	106.51	104.12	105.28	104.68	104.53	105.44	105.21	102.8	105.34	104.15	104.47	102.78	105.67	104.51	104.34	104.21	104.2	104.35	103.81	104.13	105.52	105.91	104.02	103.62	103.89	102.42	104.36
110.96	112.28	111.33	112.01	111.86	111.23	112.08	111.48	112.13	113.13	112.52	111.22	111.86	111.47	111.4	112.04	112.68	112.2	110.79	112.65	111.16	112.84	112.3	112.23	111.7	110.8	111.46	112.23	111.84	111.39	111.42	111.29	110.7	110.49	112.01	109.45	111.89	111.04	110.51	111.35	111.6	113.11	112.08	111.84	111.97	111.44	109.75	111.2	110.52	112.51
105.61	106.94	106.86	106.6	106.9	107.1	107.14	106.64	107.61	106.68	108.01	105.53	107.08	107.32	105.91	105.46	106.9	107.52	106.05	107.83	109.02	107.21	107.46	106.88	106.45	107.52	107.92	106.53	105.07	106.3	106.29	106.97	107.95	106.7	106.83	107.2	105.88	106.3	107.94	105.25	107.59	107.39	107.77	107.8	106.93	107.32	108.14	106.64	107.25	108.49
103.53	103.37	105.29	105	104.71	103.13	103.44	103.68	104.82	104.77	103.24	104.32	103.69	105.45	103.66	102.72	105.27	105.88	104.31	107.31	104.04	104.06	105.11	106.16	105.1	105.15	104.44	103.59	103.45	104.5	105.8	106.06	105	104.76	106.07	104.29	104.26	104.69	103.86	105.94	104.43	105.33	104.73	104.8	104.06	105.24	103.7	106.23	104.35	105.47
103.91	103.23	104.72	104.2	102.93	104.51	104	105.08	103.27	103.06	103.44	105.03	102.7	103.49	104.97	104.6	104.63	104.64	102.79	104.31	102.58	103.55	103.79	104.4	103.47	104.81	104.94	103.53	106	104.06	105.31	103.55	104.82	103.27	103.46	104.07	105.15	104.3	103.68	103.85	105.04	105.56	106.02	103.92	102.51	103.56	103.55	104.53	104.44	105.42
105.64	106.06	106.44	104.7	107.03	106.77	106.59	107.95	105.34	107.68	107.68	106.04	105.19	106.61	106.66	106.04	106.48	106.86	106.77	106.28	107.65	106.47	107.39	106.96	105.25	105.7	106.42	106.51	106.94	105.39	106.76	106.6	106.41	106.76	107.36	106.26	105.88	106.13	106.81	107	107.55	106.79	106.63	106.51	107.01	106.03	105.53	106.62	106.97	106.35
105.7	106.03	105.62	107.55	106.31	107.03	105.02	106.73	107.33	107.49	105.47	105.46	106.14	106.11	106.1	105.13	107.05	105.63	107.57	107.87	105.53	107.84	107.01	107.62	106.46	106.63	107.06	106.41	106.41	105.83	107.19	104.83	108.02	107.11	106.26	106.62	107.31	106.4	106.72	105.86	106.73	104.26	106.34	107.62	105.54	105.78	106.72	108.05	105.6	106.72
105.71	104.91	105.06	105.96	104.57	104.16	105.21	105.94	105.87	105.66	104.79	105.95	106.92	105.65	104.91	104.75	103.83	105	104.15	106.79	105.93	105.64	104.57	105.16	104.92	104.89	104.55	106.39	104.84	105.8	105.15	104.29	105.2	106.02	103.66	105.74	107.72	105.48	106.1	106.52	105.74	105.33	104.74	105.8	106.66	106.21	104.49	105.2	104.28	105.01
110.71	110.18	111.29	110.22	110.3	110.16	111.71	110.19	110.72	111.1	112.71	110.95	110.44	110.06	111.43	111.56	109.86	110.15	111.91	110.28	109.76	110.01	109.34	113.61	110.68	111.6	111.7	112.11	112.38	111.21	111.29	111.35	110.39	110.37	110.73	111.48	111.83	111.64	112.47	111	111.84	111.01	110.04	112.57	111.47	111.49	110.31	111.08	110.21	110.66
105.57	106.52	105.01	105.02	105.59	106.1	103.86	104.46	105.73	106.25	106.12	104.88	105.43	104.9	103.89	105.07	104.98	104.7	105.35	105.19	104.92	105.88	104.96	106.52	105.94	105.64	104.33	104.83	105.78	104.86	105.02	104.15	105.38	104.47	106.08	103.75	105.31	105.57	106	105.38	103.13	104.2	105.99	106.2	106.54	105.86	105.38	107.23	105.19	104.95
107.08	105.32	106.96	105.32	107.9	107.65	105.94	106.57	105.53	106.7	107.9	104.44	107.53	104.75	105.48	106.04	106.52	106.23	108.17	106.67	105.87	106.1	106.28	105.48	106.52	105.39	105.2	105.97	106.75	105.27	105.96	106.27	106.45	106.95	104.62	106.43	108.25	105.94	106.98	104.98	105.4	105.4	106.05	106.75	104.97	105.78	106.77	106.18	107.17	105.52
117.06	118.72	117.45	119.3	115.64	118.77	118.04	117.69	117.12	116.59	117.32	119.12	117.71	115.53	117.07	119.22	117.17	117.35	117.16	118.63	118.78	117.9	117.97	116.82	116.69	117.49	116.42	118.11	116.89	118.22	117.9	118.86	117.13	118.3	118.55	117.25	117.52	118.8	117.23	117.73	117.44	119.36	117.92	116.98	117.98	118.04	116.47	117.73	119.19	118.62
108.85	109.8	111.08	109.79	109.64	110.59	110.77	111.31	110.3	110.86	110.41	108.6	110.69	109.98	109.27	110.3	109.9	110.69	110.32	110.29	111.89	111.01	109.75	111.39	110.66	110.32	111.35	111.12	110.24	110.15	111.51	109.68	109.56	111.22	109	112.17	111.95	110.23	110.21	109.98	110	109.54	111.87	110.35	111.04	111.53	111.33	110.78	110.37	110.62
100.56	101.65	99.845	100.46	101.34	100.79	99.93	101.02	100.96	99.386	99.992	100.6	100.82	98.663	99.288	98.818	100.21	101.74	101.22	100.42	101.25	99.524	101.7	101.43	101.34	99.629	102.36	100.21	99.126	100.92	99.425	100.2	101.59	100.39	100.37	100.41	100.13	100.8	100.99	99.799	101.22	101.82	100.09	101.4	101.19	100.05	101.89	102.24	100.88	100.11
106.46	106.25	106.6	106.5	105.83	105.34	104.86	106.58	106.45	105.07	106.06	104.47	107.05	106.2	105.44	106.69	105.8	107.89	105.37	106.64	104.69	107.59	107.41	105.21	108.28	106.86	106.27	105.31	105.45	107.27	104.38	105.04	106.48	107.02	105.55	105.93	106.64	106.94	105.53	105.31	103.95	105.87	106.2	106.33	104.52	105.27	104.85	105.32	107.56	104.22
105.5	105.96	106.37	105.25	105.72	105.18	105.88	104.16	105.78	105.12	107.47	106.35	106.78	104.56	104.86	105.26	105.52	107.26	106.99	106.88	105.5	105.16	105.48	106.76	105.01	106.4	106.96	105.66	105.76	105.49	105.11	106.37	105.81	105.07	104.93	104.76	105.85	106.33	105.48	105.07	105.34	105.34	106.29	105.85	105.84	105.15	104.55	106	106.1	106.53
106.43	105.97	104.53	105.62	104.16	106.69	105.89	105.35	104.18	104.98	106.01	106.16	105.58	106.43	105.02	106.29	104.18	106.91	106.82	104.85	107.04	105.9	104.83	105.66	105.34	105.63	106.5	105.99	105.81	106.21	105.69	106.27	105.3	106.25	106.19	105.85	105.7	104.49	103.82	105.61	105.58	106.11	106.86	105.54	104.53	106.01	106.15	104.72	105.03	105.02
105.08	106.19	106.27	105.92	105.45	106.82	104.56	104.27	105.67	106.3	106.26	106.45	106.88	105.99	106.35	104.92	105.66	104.79	105.18	104.13	106.91	106.01	106.69	106.22	106.5	104.58	106.17	105.89	105.29	105.07	104.88	103.77	105.22	106.61	106.4	105.62	105.19	106.52	106.3	106.67	105.74	106.06	105.71	107.06	106.71	106.5	106.02	104.89	105.09	105.25
110.7	111.59	110.42	111.25	110.73	112.16	111.45	110.19	109.31	110.92	109.81	111.65	110.01	111.36	111.09	111.38	110.62	110.04	111.09	111.43	110.89	110.24	110.33	110.97	110.88	111.64	111.69	111.36	110.35	111.2	111	110.48	111.74	111.01	110.89	110.26	111.4	110.02	110.01	109.76	109.84	110.33	111.17	111.09	109.29	111.2	110.04	110.96	111.81	111.3
105.09	105.67	105.46	105.48	105.44	105.09	106.24	103.96	105.46	105.43	106.1	105.52	105.22	104.72	104.56	105.16	105.9	105.66	106.01	103.84	106.98	105.98	106.36	105.19	103.76	105.32	105.23	105.04	106.87	105.61	106.7	105.34	105.97	104.58	104.5	106.33	105.06	103.74	106.01	104.9	106.66	104.66	106.75	104.98	105.95	104.67	105.31	105.65	106.89	103.72
106.23	106.92	106.18	106.26	106.01	106.14	105.39	106.61	105.97	106.86	107.13	106.54	106.09	105.92	107.08	105.53	106.12	105.16	106.07	105.63	107.43	105.54	106.22	106.08	106.38	106.01	105.35	107.25	104.33	106.55	105.05	105.33	105.56	106.88	105.5	104.51	106.94	104.52	107.72	105.93	106.75	106.6	105.83	107.06	106.55	106.54	105.57	104.78	107	106.99
105.14	106.67	106.93	105.8	106.15	105.45	105.25	104.47	105.05	105.26	107.34	105.94	104.8	105.84	106.63	106.85	105.78	105.37	106.65	107.68	105.13	105.35	105.32	106.82	104.61	106.23	105.75	105.42	105.85	105.32	106.85	106.09	105.93	105.95	104.3	105.41	105.33	105.13	106.08	105.26	106.03	104.94	105.31	105.6	106.15	104.82	104.6	105.21	104.73	106.26
106.78	103.9	106.4	105.2	105.26	104.18	105.84	106.88	104.99	106.88	104.83	105.15	106.2	106.48	105.6	105.82	105.08	107.54	106.24	105.66	104.51	105.79	105.21	106	105.31	105.72	104.77	106.72	106.81	104.23	106.02	104.91	105.26	105.13	106.68	105.13	104.7	104.94	105.59	106.54	104.9	104.44	104.54	103.93	106.33	106.21	104.37	106.46	107.18	106.7
101.17	99.317	99.147	99.562	101.11	100.42	100.53	101.57	100.02	100.23	101.68	99.425	99.819	100.6	99.085	99.299	100.42	101.02	99.09	100.89	98.624	99.175	100.79	99.648	98.098	100.73	99.864	101.1	98.699	100.23	101	100.17	99.601	98.901	100.29	100.25	100.46	100.56	100	100.75	99.156	100.18	99.872	99.381	99.624	99.902	99.895	100.98	99.67	100.04
111.74	111.67	112.48	111	111.68	113.2	111.81	111.93	112.08	111.45	111.51	111.87	113.77	111.37	112.86	111.17	112.71	112.7	114.25	112.04	112.79	112.17	111.78	113.3	111.5	112.78	111.2	111.4	112.33	112.98	112.14	111.02	112.54	112.02	112.75	110.32	113.03	110.65	112.52	110.79	111.91	111.47	111.83	112.24	111.92	112.12	111.16	111.91	111.44	112.05
109.76	110.5	110.41	110.3	110.93	109.72	109.27	109.97	109.77	108.78	110	110.39	109.12	110.25	108.93	109.98	110.24	110.36	109.82	109.78	111.56	110.61	110.56	108.9	109.63	110.62	110.11	109.07	110.12	108.79	109.54	109.68	110.47	110.56	110.01	110.26	110.33	110.6	109.48	108.74	110.13	110.53	108.98	108.23	109.82	109.3	110.83	110.05	109.77	108.25
104.89	105.56	105.19	105.49	106.2	104.92	104.89	105.76	105	107.18	105.85	103.66	105.47	106.3	106.51	105.9	106.59	105.05	105.22	104.37	105.48	106.97	106.63	105.89	105.52	105.69	105.12	107.06	105.46	106.54	106.04	105.24	106.85	105.17	105.49	106.84	104.9	105.79	105.82	104.45	105.43	105.92	103.87	106.47	106.1	105.03	106.33	105.8	106.68	106.5
105.33	105.27	106.37	105.77	105.12	106.02	104.5	105.25	105.8	104.79	105.14	105	106.77	105.55	105.48	105.47	104.97	104.88	104.6	104.34	104.58	104.34	105.24	107.09	105.61	105.52	105.05	105.05	104.51	105.76	106.51	105.04	107.61	103.5	105.99	105.48	104.48	104.57	104.77	103.9	104.88	105.63	106.45	105.86	107.19	106.94	104.82	104.53	105.78	105.47
111.46	111.83	110.72	109.9	110.33	113.42	111.93	112.4	109.05	111.52	111.96	112.7	110.27	110.36	112.05	111.09	112.42	110.31	111.88	110.05	111.08	110.82	110.84	112.37	111.85	110.95	112.86	112.51	112.31	111.16	112.51	111.98	111.61	110.24	110.31	111.6	110.9	111.34	109.14	109.47	111.47	110.86	111.66	110.82	110.03	111.31	111.54	110.16	110.12	111.9
112.8	111.82	112.5	114.77	111.79	112.31	112.14	111.81	113.21	112.77	113	111.79	114	111.39	114.56	112.06	112.46	113.55	114.24	113.26	112.19	114.36	112.87	112.69	112.62	114.66	112.79	112.32	112.99	111.78	112.87	111.7	113.3	113.27	113.44	113.5	112.55	113.99	112.26	114.56	113.38	112.74	113.29	112.29	112.9	114.13	111.53	113.56	113.22	113.3
106.28	105.89	106.63	105.38	106.59	105.02	107.59	107.34	107.17	108.32	107.07	106.4	106.77	105.96	108.03	105.66	107.61	106.65	106.33	105.35	107.93	106.05	105.91	106.95	107.25	106.4	105.81	105.12	105.62	105.43	106.45	105.62	108.31	106.09	105.91	106.7	105.07	106.22	106.07	106.83	107.8	106.42	107.85	107.57	107.8	107.08	107.19	106.03	106.72	106.38
112.17	111.95	110.48	112.56	110.36	111.52	112.09	111.96	111.08	112.75	111.78	111.44	110.82	110.21	112.11	111.3	110.99	111.44	109.66	111.22	111.27	112	111.71	111.5	110.93	113.59	111.67	110.65	110.38	111.96	111.17	111.51	111.96	110.66	111.64	112.92	112.31	110.73	111.58	111.32	111.38	112.27	112.13	111.98	112.53	110.82	111.33	113.8	113.02	111.44
111.96	111.47	113.32	110.88	112.78	112.83	112.93	111.73	113.38	110.69	111.48	110.37	112.44	110.66	112.28	112.53	111.59	113.37	112.52	111.03	112.87	113.68	109.56	110.89	112.21	112.12	112.3	111.57	111.06	111.51	112.7	111.65	112.21	113.39	113.48	110.94	111.97	112.72	112.43	112.2	110.13	111.43	112.88	110.34	112.79	112.3	112.79	113.4	111.82	111.87
104.09	105.62	105.65	105.89	105.24	104.41	105.71	105.92	102.84	107.36	103.43	106.31	104.2	105.72	105.41	104.44	104.68	105.48	105.07	104.87	106.05	104.75	105.27	106.66	105.4	106.33	105.52	106.59	106.63	106.17	105.33	106.07	106.6	105.75	106.91	104.99	104.18	105.29	106.42	105.99	105.07	105.44	105.18	106.29	105.28	105.34	106.07	105.74	105.23	107.32
106.7	106.31	107.53	105.52	106.71	106.86	107.35	105.49	106.41	105.63	106.57	106.7	106.44	106.36	105.65	105.9	105.94	105.49	105.72	107.57	105.03	104.95	106.73	104.64	106.18	105.29	106.29	105.14	105.29	105.3	104.23	105.94	106.24	104.48	106.38	105.4	105.29	105.4	104.43	105.64	106	106.61	106.53	105.7	105.23	104.96	107.08	106.34	105.63	106.1
106.53	106.35	106.7	104.4	105	105.18	105.77	105.08	106.52	106.06	104.44	106.05	105.85	104.79	106.75	106.93	106.27	104.75	106.42	104.48	105.24	105.83	105.28	104.67	105.09	104.28	105.15	106.28	105.19	104.52	106.28	104.67	106.45	106.57	104.17	106.22	105.88	104.7	105.06	108.3	104.86	104.84	105.1	104.73	105.36	105.12	105.39	105.57	104.49	104.75
97.859	101.96	97.458	100.31	99.684	100.09	98.802	99.064	99.222	99.7	99.873	99.848	99.134	99.856	99.443	101.66	100.62	98.367	99.968	100.92	101.34	98.416	99.661	99.14	98.844	100.03	99.631	99.999	99.553	100.45	99.538	100.74	98.462	100.79	100.02	100.67	99.824	99.088	100.21	99.855	99.499	100.27	101.44	99.58	99.344	100.81	100.14	99.715	99.048	100.08
110.02	108.73	111.39	110.59	109.86	110.88	110.98	109.47	111.3	111.23	110.63	111.37	111.52	109.76	110.6	112.76	110.63	110.82	110.28	111.03	109.49	110.38	111.23	109.8	108.66	111.36	110	110.87	110.81	110.18	109.93	109.79	112.38	109.47	110.38	109.99	110.36	109.91	108.94	111.48	111.79	111.26	111.44	110.24	110.96	111.07	109.88	109.67	110.61	110.32
106.33	104.74	106.17	105.36	104.06	104.47	107.05	105.2	104.28	103.69	105.75	105.73	106.23	106.05	103.93	104.76	103.89	106.15	104.03	105.73	105.88	104.78	105.59	105.25	104.68	106.48	105.1	104.02	105.67	104.37	106.01	104.78	105.21	104.13	104.66	105.79	106.11	105.69	106.34	106.37	105.44	105.65	105.38	105.32	104.53	104.7	104.11	105.84	104.98	106.55
103.9	102.61	105.47	104.7	104.78	105.71	105.87	105.99	103.37	105.29	106.25	106.04	106.4	106.57	104.53	104.3	103.89	105.88	103.26	106.26	103.52	104.53	104.44	103.85	104.31	104.18	104.32	105.25	105.67	106.17	103.49	104.45	104.53	104.07	104.84	104.27	104.66	103.56	104.27	105.7	105.44	104.45	104.13	105.75	105.23	106.51	105.25	105.6	105.06	104.88
108.93	105.85	105.75	107.22	106.39	105.83	108.27	106.62	106.73	107.69	104.71	107.04	106.73	107.12	106.37	106.12	105.47	106.7	105.56	105.28	106.64	105.59	106.94	105.84	106.82	106.1	106.73	106.07	106.14	106.17	105.68	106.91	106.68	107.22	103.86	105.47	106.68	105.67	106.86	106.86	104.95	106.08	106.15	106.75	105.96	105.59	106.27	106.77	106.38	106.65
105.52	105.53	104.57	105.83	105.55	104.21	104.65	104.54	104.21	103.98	105.59	104.11	105.84	103.76	105.37	104.57	105.64	105.74	104.45	105.35	104.73	106.25	105.61	104.93	104.74	104.04	105.45	106.2	104.89	105.3	105.63	106.73	103.15	104.84	105.36	105.35	104.96	103.5	105.38	104.77	104.22	104.11	106.47	105.65	104.78	105.85	105.18	106.08	106.85	105.68
105.9	105.91	104.98	105.57	105.77	105.34	104.8	105.92	106.27	103.89	106.04	105.7	105.74	106.34	104.07	105.77	104.95	105.7	104.64	104.89	105.37	105.43	105.33	104.46	105.11	104.47	105.79	106.27	106.37	106.66	106.91	104.95	105.8	104.36	106.06	105.05	105.87	105.81	105.41	105.58	106.22	105.45	106.41	105.07	106.74	106.02	105.2	105.76	104.6	104.31
99.387	100.68	99.272	99.219	101.15	98.529	100.81	100.73	100.18	100.9	98.503	99.812	99.777	100.35	97.711	99.913	99.546	101.47	100.05	99.438	100.95	99.846	100.08	97.517	98.932	99.936	100.23	99.085	98.178	100.39	100.96	101.67	100.83	98.624	99.877	99.043	99.361	100.37	98.45	98.962	100.53	99.535	99.807	99.338	100.89	100.74	99.321	99.877	99.604	99.661
105.71	106.39	105.83	104.6	106.65	105.97	103.74	103.93	105.59	105.69	103.22	104.95	104.65	105.87	104.35	105.61	106.04	105.99	104.92	105.89	107.22	104.92	105.6	105.22	104.87	105.03	106.71	105.91	105.15	104.64	105.18	105.22	104.95	104.86	106.24	106.53	105.2	103.7	105.74	105.64	105.93	106.22	104.88	104.25	106.48	107.36	105.59	104.43	105.64	107.01
105.35	104.55	104.52	105.6	105.35	104.78	104.39	105.68	106.42	105.19	104.54	105.16	103.5	105.38	105.03	102.21	103.33	104.87	105.47	104.64	105.85	104.31	103.32	105.61	104.65	103.12	104.47	104.45	104.45	103.61	105.93	102.62	104.67	103.53	105.02	105.25	102.41	104.65	104.34	104.2	105.47	103.62	104.48	106.43	106.29	104.69	104.22	105.04	102.34	104.78
110.86	112.72	112.87	111.25	110.5	111.89	111.5	112.15	111.52	111.86	111.72	111.71	110.9	112.44	109.58	111.41	110.82	109.96	110.73	113.6	110.69	111.79	111.72	111.94	113.13	111.04	111.43	112.52	110.56	112.36	112.72	111.34	111.02	111.38	111.56	111.24	111.43	112.53	110.02	109.87	112.8	111.86	111.82	110.59	111.85	113.02	111.16	111.64	111.03	111.46
118	117.41	116.98	118.3	118.4	119.59	116.77	118.81	117.32	119.47	118.59	117.33	117.17	115.94	118.32	117.83	116.54	116.98	117.52	118.08	118.36	117.14	115.44	116.77	118.67	118.64	116.79	117.04	117.43	117.87	117.35	116.65	118.17	117.96	116.99	118.13	116.4	118.03	117.6	117.9	117.6	118.48	117.73	117.46	116.06	118.02	118.69	118.09	117.59	118.34
100.72	100.19	102.79	99.816	101.56	101.12	100.28	99.76	101.45	101.63	100.48	101.5	100.9	99.686	101.62	100.69	102.14	101.38	102.8	100.62	101.64	102.15	99.79	101.31	101.35	101.03	101.22	102.02	99.654	101.15	100.84	99.667	102.83	103.04	101.58	100.57	100.8	101.06	99.347	101.19	102.26	100.61	100.49	100.79	100.3	100.93	101.44	100.21	101.07	100.02
105.42	105.66	105.92	105.23	104.94	104.33	105.75	105.85	105.72	103.87	106.33	104.79	104.97	105.17	104.87	107.48	106.12	106.65	105.13	104.75	105.5	105.14	104.96	105.93	104.62	105.09	106.22	105.5	105.94	106.4	105.05	107.18	105.73	105.29	106.95	105.55	106.41	106.69	106.85	106.08	102.95	105.02	106.7	105.32	106	105.09	106.19	105.85	104.75	106.31
100.22	100.14	99.621	100.82	99.282	99.702	99.129	100.01	99.922	100.7	100.5	100.9	101.09	100.32	101.73	100.24	99.751	100.14	99.952	100.64	99.461	100.47	100.53	99.496	100.29	99.494	100.01	100.42	101.07	100.39	99.727	99.899	100.56	100.14	100.35	99.45	100.21	101.53	100.3	100.33	100.7	99.681	100.81	101.98	98.736	99.239	98.737	101.03	101.44	99.771
106.79	105.19	105.61	104.49	103.43	104.5	107.6	105.7	106.1	106.73	105.87	106.8	106.05	104.85	106.54	105.77	105.07	106.55	106.31	108.02	105.58	105.25	107.77	105.58	107.13	106.04	104.84	104.71	105.27	105.05	105.42	105.43	108.51	106.14	106.65	105.71	105.45	106.36	106.05	106.72	105.66	105.37	105.96	105.39	106.68	106.83	106.73	104.84	105.02	105.83
99.314	101.94	101.62	99.714	100.15	100.38	100.56	100.36	101.06	101.34	100.05	101.06	101.57	102.24	100.52	99.389	99.129	101.33	100.26	100.17	100.31	101.26	100.13	99.562	101.19	98.601	100.26	100.84	99.95	101.95	101.23	100.59	100.04	101.8	99.156	101.59	100.07	99.792	100.92	99.834	101.38	99.993	100.55	99.458	99.728	100.54	99.985	100.25	99.394	101.51
105.39	103.37	104.74	105.2	104.96	104.16	104.46	104.17	104.16	103.82	104.43	104.55	105	104.66	103.21	104.8	104.13	103.71	102.83	104.3	105.56	105.1	102.63	104.18	104.51	103.29	104.78	102.24	103.37	103.62	104.01	104.94	103.71	104.54	103.43	103.02	104.35	103.15	103.5	103.23	104.76	102.64	105.48	105.38	105.76	103.51	104.03	103.8	105.18	102.58
104.39	104.21	105.39	103.4	104.9	103.34	104.2	103.37	104.79	104.44	103.77	104.17	104.99	104.35	103.32	104.13	104.54	104.33	105.28	104.13	105.52	104.75	104.8	104.36	103.91	104.51	103.4	104.66	105.5	104.9	105.07	105.17	103.84	105.2	104.58	105.11	102.2	105.15	103.68	104.57	104.04	105.07	104.02	104.16	105.59	103.48	105.07	104.76	104.54	102.76
112.03	111.42	110.66	110.52	111.21	111.81	109.41	110.04	110.82	110.75	111.14	111.76	110.78	110.15	109.76	112	110.76	110.11	110.32	110.04	110.09	110.85	108.8	111.9	111.09	110.08	108.67	109.22	110.43	110.6	110.6	109.99	110.71	110.76	111.37	110.34	111.65	111.63	110.77	111.33	111.94	111.43	110.11	108.81	111.58	111.12	111.12	109.17	110.63	110.26
99.167	100.53	99.388	98.504	99.294	99.883	99.883	99.557	99.284	100.11	100.1	99.754	98.997	98.154	99.717	100.66	99.356	99.684	98.073	99.513	99.251	98.632	100.57	100.83	99.715	99.286	98.772	99.359	100.29	98.337	100.55	99.842	98.852	100.21	100.56	101.29	100.99	100.68	98.19	100.02	99.768	100.92	98.86	99.414	100.72	98.688	98.489	100.13	99.364	99.667
111.3	112.18	112.05	111.9	112.64	114.4	114.14	112.53	113.11	111.31	112.91	113.11	113.48	111.96	112.98	112.65	113.96	112.21	112.52	113.11	113.66	113.43	113.67	114.32	113.96	113.46	111.93	112.87	113.67	110.24	113.01	112.04	112.38	112.55	112.24	112.61	112.54	111.21	112.42	112.67	112.95	113.36	112.96	112.97	111.59	112.13	113.22	112.39	111.19	111.48
111.92	110.79	112.23	112.6	112.54	111.32	111.48	109.94	111.59	111.59	112.44	111.17	111.67	112.04	110.86	112.5	112.01	111.7	112	111.87	112.03	111.72	112.67	112.28	110.94	110.84	113.15	112.29	113.95	111.69	111.37	111.32	111.38	112.35	111.23	110.29	110.63	112.96	113.01	110.63	113.7	112.76	112.09	111.07	112.63	112.47	112.01	112.98	111.61	113.44
110.56	110.34	110.15	110.29	110.71	110.89	110.76	110.73	109.79	111.14	109.85	111.08	109.63	109.44	111.42	108.68	109.36	110.43	111.48	108.5	109.65	109.95	109.95	110.68	110.45	108.99	110.49	109.93	111.21	111.76	111.52	109.62	110.84	110.7	109.47	109.51	110.56	110.44	110.33	109.89	110.1	110.53	109.5	110.67	110.1	111.07	110.55	109.21	110.44	110.84
106.6	104.89	107.66	104.35	104.23	104.44	105.66	105.61	105.27	105.11	107.96	105.98	105.53	107.21	106.89	105.01	106.15	105.87	107.05	106.08	105.59	105.92	105.77	105.23	104.01	105.41	106.08	106.87	104.73	105.79	105.42	106.28	106.2	104.84	105	104.73	105.7	105.66	105.02	105.91	105.15	105.12	104.98	105.89	105.37	106.55	106.17	104.69	104.97	106.53
116.4	114.31	117.15	116.16	115.45	116.46	115.29	115.74	116.15	116.05	116.29	117.16	115.63	116.85	115.77	115.31	115.88	116.81	116.41	115.46	115.15	116.01	116.59	114.89	115.56	117.31	115.25	115.8	116.3	116.71	115.89	115.38	115.37	116.21	115.95	115.98	114.88	115.44	116.82	114.55	116.87	114.34	114.41	116.59	116.9	115.22	117.49	116.42	117.09	116.28
112.52	110.84	111.85	113.12	110.13	112.03	114.18	110.31	112.89	111.82	112.85	111.3	113.55	111.1	111.58	113.56	110.73	110.72	113.9	110.86	112.72	113.16	113.02	111.93	112.84	110.77	111.12	111.46	112.45	111.21	111.78	113.41	112.81	111.68	111.34	111.14	111.68	111.82	112.92	112.07	112.35	112.99	111.62	112.48	112.09	111.14	110.14	110.96	112.42	111.88
100.95	101.01	100.81	100.69	102.3	102.58	100.15	100.77	100.63	101.16	100.71	101.01	99.78	101.04	101.43	101.05	102.3	101.15	101.3	100.78	99.168	101	101.5	101.45	100.35	100.32	100.85	99.615	100.52	100.86	101.81	99.432	100.61	102.53	101.97	99.654	98.799	102.39	101.48	101.2	101.09	101.33	99.656	102.06	101.22	100.89	101.94	99.803	100.24	99.656
110.94	111.34	111.55	110.69	110.03	111.33	111.61	109.71	109.74	111.07	110.84	109.78	111.05	109.74	111.61	110.63	110.73	111.75	110.36	110.89	111.04	110.43	110.45	109.66	110.49	110.88	110.44	109.93	109.92	110.79	110.79	112.72	109.95	111.03	109.34	111.05	111.16	111.43	111.35	110.38	111.8	109.22	110.66	111.87	112.11	109.43	110.24	109.87	110.84	110.04
106.4	106.19	105.65	105.84	107.01	105.75	106.41	105.17	105.79	105.3	106.29	105.3	106.27	106.26	106.24	105.83	105.98	106.38	106.31	106.16	107.93	104.73	106.17	105.46	105.21	108.61	107.1	104.97	106.41	106.58	105.52	105.05	107.35	105.44	106.48	106.78	106.28	105.35	106.34	104.55	104.8	105.47	106.98	105.24	106.02	106.75	106.41	106.48	107.77	104.92
106.1	107.04	106.39	107.06	105.68	106.43	105.85	105.27	105.39	105.27	105.05	104.83	106.48	104.96	106.31	107.23	105.96	105.96	106.59	103.89	104.81	104.92	106.46	105.42	104.96	104.95	106.95	106.08	106.04	105.33	106.19	104.23	104.51	105.13	104.98	104.64	105.27	103.85	105.52	106.43	106.37	106.02	105.38	105.57	103.8	103.95	105.18	103.45	106.1	106.02
105.65	106.47	107.13	105.56	106.7	104.45	105.3	104.88	105.67	107.53	107.24	105.66	105.45	105.2	105.31	105.39	105.45	105.51	106.1	107.01	105.95	106.62	105.59	105.07	106.7	104.97	105.97	104.94	104.3	106.19	105.61	104.08	106.61	105	104.77	105.35	105.92	104.14	104.76	104.98	106.46	105.63	107.48	106.1	106.17	105.87	105.79	106.2	104.66	104.81
104.59	104.33	103.68	103.72	103.01	103.03	104.61	103.14	104.47	104.71	104	103.11	104.43	105.05	104.46	104.62	103.63	105.66	103.37	104.86	104.41	104.79	103.4	105.07	105.88	102.81	104.46	105.51	104.58	103.32	104.78	103.38	103.23	104.63	103.97	103.18	104.11	103.42	103.95	104.64	103.51	103.33	104.08	104.44	103.19	104.5	102.17	104.6	104.27	105.04
105.13	103.64	104.04	103.95	105.07	103.28	102.38	105.25	103.14	102.81	104.76	104.62	104.17	103.52	103.38	102.88	104.66	104.53	105.03	105.68	103.27	105.14	103.32	104.77	104.13	103.32	103.64	104.21	104.18	104.2	102.99	104.3	104.88	103.45	104.64	104.99	104.9	102.99	104.5	105.33	103.07	103.59	105.13	104.23	105.06	102.68	103.95	104.6	103.79	106.13
99.432	99.403	99.448	101.73	99.99	100.83	100.86	100.46	100.2	99.347	99.581	102.36	98.699	100.15	100.39	99.883	100.29	100.62	99.907	99.057	100.36	99.279	98.834	99.855	100.7	99.182	99.477	99.428	99.551	100.16	100.56	98.558	100.34	99.758	99.736	99.656	98.886	101.29	99.649	100.02	99.377	100.25	99.639	98.261	100.02	100.25	98.838	99.977	100.55	99.213
106.13	107.74	108.11	108.17	107.77	107	106.37	106.55	106.33	107.24	106.39	106.62	106.23	104.54	106.21	106.41	107.17	107.51	108.02	105.92	109.07	107.34	106.64	107.66	107.55	107.47	106.33	108.61	106.09	106.34	105.32	107.78	106.56	107.72	106.85	106.52	105.55	108	108.22	106.48	106.28	106.95	107.37	107.51	106.88	105.02	108.6	105.7	106.9	107.88
113.09	110.46	112.25	111.41	111.39	112.73	111.98	111.58	110.71	113.1	111.47	111.26	113.88	110.5	112.57	113.62	112.82	111.03	112.33	112.92	113.08	111.25	112.38	112.96	112.47	111.38	111.64	111.24	110.21	112.3	113.13	113.21	112.73	110.3	112.16	110.61	111.59	113.35	111.3	111.59	113.67	112.62	113.99	112.48	113.36	112.02	112.96	113.28	112.4	110.32
105.49	104.45	107.39	106.3	105.31	104.64	103.81	107.06	104.92	106	106.07	104.87	105.86	104.71	106.23	105.32	104.96	105.11	105.44	105.3	106.34	106.02	103.72	104.8	105.93	104.61	105.97	104.91	107.33	105.42	105.87	105.69	106.18	106.89	104.19	105.49	106.93	105.02	105.23	106.47	107.6	106.55	105.53	105.3	105.68	107.05	105.65	105.25	105.64	105.18
108.8	111.22	109.17	110.17	110.22	109.1	109.45	110.57	108.99	110.32	110.14	109.94	110.4	109.25	111.46	111.57	111.45	110.82	109.85	110.83	110.14	109.95	109.98	109	108.89	110.6	108.65	109.19	110.96	110.56	108.24	109.66	109.76	110.82	111.73	110.8	110.53	109.37	108.88	109.44	110.99	110.41	109.97	108.81	109.97	109.67	110.45	109.93	109.41	110.58
109.37	108.32	110.72	108.96	108.79	109.79	110.83	110	111.27	109.87	108.22	110.53	110.25	109.42	107.48	110.16	110.09	110.72	109.3	108.9	110.98	109.06	109.56	108.68	109.08	109.15	109.05	110.95	108.22	109.95	109.02	111.12	109.91	109.46	109.65	109.03	108.58	109.06	108.69	110.6	111.03	112.04	110.73	110.17	110.16	108.86	110.15	109.17	110.79	108.87
102.06	99.918	99.731	101.43	99.633	102.5	99.318	99.727	100.41	101.96	100.4	100.39	101.58	100.68	99.907	100.83	101.94	102.29	100.29	99.525	99.539	100.44	101.19	101.48	100.87	100.09	99.678	99.581	100.89	101.04	100.15	100.41	102.56	99.35	98.336	100.67	100.85	99.982	98.773	99.55	100.81	98.772	101.33	100.69	99.483	99.87	100.43	100.24	100.81	100.69
107.07	105.38	106.56	106.73	107.94	106.09	105.86	105.83	106.67	107.52	105.58	106.82	106.97	106.67	106.6	105.09	106.89	106.12	107.42	106.77	106.99	105.76	104.96	106.3	104.7	105.43	105.78	105.77	107.04	105.28	106.38	106.63	106	107.6	109.08	104.09	104.96	107.78	106.96	107.08	107.15	107.15	104.91	105.72	105.92	106.54	105.07	106.64	106.46	106.48
107.72	106.96	106.82	106.17	106.35	107.03	107.32	105.34	105.42	105.55	106.44	106.73	107.33	105.32	105.89	107.77	106.06	105.92	106.47	107.21	107.96	105.32	106.26	106.79	105.68	106.59	106.56	106.02	105.15	108.33	106.16	106.53	105.86	107.18	106.9	105.84	107.5	105.56	107.81	104.23	105.56	106.95	107.46	107.7	106.76	106.88	107.69	105.94	106.39	105.9
105.3	105.67	105.12	104.71	107.68	105.88	104.55	104.61	105.72	106.13	106.02	106.62	107.38	105.57	105.34	105.33	105.84	106.18	106.08	106.43	106.88	106.02	104.93	104.86	104.4	105.76	105.23	104.6	107.34	105.92	104.73	102.07	104.24	105.76	106.05	103.23	106.75	104.18	105.85	106.6	106.35	105.43	105.79	106.72	105.89	106.04	105.3	104.97	103.89	106.23
109.92	110.67	112.37	109.49	110.85	111.42	110.52	111.76	110	110.18	110.06	111.09	112.45	111.14	111.81	111.48	111.78	111.86	111.98	110.42	111.25	109.3	111.32	111.79	110.1	111.09	111.19	111.37	110.88	110.93	111.27	112.07	111.68	110.05	110	110.59	111.62	111.73	110.3	111.96	110.78	112.38	111.08	112.3	112.78	112.13	112.76	109.91	110.48	111.19
105.8	106.39	107.35	107.77	106.45	108.05	107.26	106.74	105.91	109.13	108.04	107.81	105.26	106.06	109.06	107.78	107	108.44	105.35	106.73	107.5	107.19	107.99	107.01	107.89	108.29	106.38	107.22	105.21	107.15	108.47	107.89	106.05	106.32	105.39	107.97	108.24	105.44	105.99	108.31	105.72	107.37	108.3	105.25	105.83	107.05	107.38	107.21	106.73	105.85
106.6	105.91	108.05	106.6	107.81	108.18	108.4	106.71	106.43	106.39	105.67	107.33	106.06	107.47	106.48	105.62	107.18	107.17	106.8	107.74	105.78	107.88	107.74	106.96	107.8	107.24	107.03	108.92	106.46	106.44	106.84	106.57	107.75	105.97	105.69	106.25	106.96	106.54	107.29	106.97	107.12	107.16	105.69	108.12	107.06	107.59	107.42	107.58	109.39	108.02
108.08	106.64	105.44	105.17	105.86	105.46	105.26	104.2	106.52	104.85	106.09	106.81	105.55	105.06	106.35	105.75	104.59	104.05	103.15	105.38	106.75	104.45	105.24	105.86	103.85	105.91	105.6	106.3	106.1	106.52	104.97	104.37	105.44	105.27	104.87	105.61	106.14	105.84	105.9	105.24	106.34	105.65	105.35	106.04	105.66	104.16	106.3	105.88	106.27	106.26
100.41	99.802	99.307	100.94	98.634	101.32	99.912	98.325	100.58	99.103	98.989	99.18	98.837	99.738	100.09	99.775	99.683	100.94	100.37	99.663	99.205	100.79	99.357	100.54	98.657	99.803	99.421	100.2	100.75	99.967	100.55	99.788	98.963	99.085	100.36	99.154	99.923	100.07	99.609	99.889	99.618	100.12	98.956	99.755	100.66	100.06	101.12	98.49	98.477	101.13
106.99	108.22	104.99	106.6	107.01	108.24	106.24	105.95	107.48	107.33	105.48	107.22	107.11	106.31	106.46	106.51	107.13	107.32	106.34	107.36	106.52	107.02	107.67	107.05	105.77	106.01	106.39	107.66	108.5	107.2	105.93	107.63	105	106.15	106.12	107.86	106.79	108.7	106.51	105.87	106.75	107.18	106.84	105.85	106.59	107.25	106.93	108.13	105.82	106.53
111.48	113.25	112.68	112.34	111.19	112.87	112.54	112.74	111.56	111.21	111.32	112.24	114.18	111.21	111.29	111.78	112.68	112.81	111.59	112.56	113.73	111.8	113.08	113.17	113.04	110.17	111.62	113.48	111.85	111.66	111.78	111.22	111.61	109.48	110.76	112.99	112.08	111.59	111.05	110.6	112.14	109.57	110.9	112.14	112.61	110.16	112.05	111.16	113.36	110.21
111.44	109.47	110.35	110.28	111.09	110.05	111.64	110.08	109.83	108.36	110.52	109.37	110.13	109.1	110.77	109.48	110.17	109.69	110.84	110.87	110.36	109.06	110.07	110.54	111.55	111.06	108.21	109.59	109.53	109.2	110.47	110.21	108.79	108.89	109.09	109.88	110.76	108.9	108.87	109.95	109.56	110.03	109.34	109.54	109.81	112.8	110.39	110.21	111.39	109.79
112.68	114.22	112.7	112.26	112.75	114.74	113.42	112.71	113.19	112.57	112.86	112.16	113.74	112.67	112.11	113.1	112.74	113.68	111.62	112.42	114.16	111.89	114.68	113.64	112.67	111.79	113.08	115.87	112.85	113.34	113.52	110.77	111.44	112.58	111.75	112.7	114.58	110.99	112.84	114.06	113.4	112.93	111.16	112.1	112.52	113.75	112.21	112.75	111.75	112.43
103.53	105.14	103.43	104.15	104.23	104.68	104.74	104.21	103.99	103.88	104.17	103.84	105.35	103.21	103.13	104.74	103.4	105.52	105.01	104.53	103.5	104.36	104.59	104.92	103.5	103.01	104.49	104.77	103.37	105.71	105.99	104.07	102.29	104.68	104.36	103.47	103.62	106.11	103.99	104.78	104.13	103.72	104.49	104.4	103.26	104.44	104.12	104.68	104.55	104.92
104.62	104.52	104.48	104.19	104.64	103.97	104.78	104.97	103.68	104.7	103.37	106	105.58	104.17	104.97	102.93	105.39	103.68	105.05	106.61	103.71	103.3	105.5	104.95	105.44	105.05	104.54	102.45	104.72	104.5	104.87	104.82	105.11	104.01	104.93	105.98	104.42	105.35	104.02	104.31	103.94	103.72	103.83	105.65	106.11	106.29	104.35	104.93	105.08	105.43
107.58	106.08	107.2	104.81	105.21	106.69	105.11	104.94	106.1	105.4	105.03	105.6	104.91	105.44	104.41	105.81	105.94	106.02	106.69	107.02	107.36	106.85	105.69	107.07	104.93	106.03	107.03	106.61	106.6	107.21	105.26	105.59	105.75	106.81	106.3	105.31	106.04	105.15	105.43	106.69	105.38	104.47	105.63	107.74	107.45	107.03	105.84	106.81	106.31	105.41
100.34	101.23	102.26	101.42	99.998	101.39	101.16	101.24	102.11	100.96	101.89	101.85	103.67	102.02	100.28	101.41	99.876	100.53	101.23	100.58	100.91	100.19	101.4	101.58	100.56	100.65	101.87	101.26	100.38	102.42	100.94	101.88	101.42	100.64	100.82	101.13	100.18	101.02	100.99	102.04	101.44	101.61	101.48	101.33	101.88	100.28	100.99	101.53	101.21	100.75
103.79	105.25	103.25	105.46	102.59	104.84	103.83	104.71	104	104.94	104.55	105.32	104.02	103.83	104.07	104.48	105.24	104.93	102.98	103.09	104.85	104.71	104.27	102.11	102.21	103.61	104.2	105.07	105.26	104.28	104.82	104.64	105.79	104.66	104.8	103.64	104.8	103.42	103.37	103.64	104.38	102.29	104.82	103.51	103.19	104.08	104	104.27	103.51	104.51
105.86	105	105.54	105.34	106.12	106.7	104.89	105.68	104.25	106.6	105.04	106.55	106.21	105.63	106.75	106.35	105.18	105.76	107.95	104.67	105.89	104.71	106.52	105.65	105.65	105.79	104.49	105.38	105.79	105.52	105.49	105.11	104.92	106.9	105.71	106.75	104.97	105.1	104.92	106	106.35	105.87	104.79	105.86	105.53	105.65	105.99	105.17	106.14	103.91
105.08	105.65	105.83	105.75	105.64	105.23	105.64	104.62	106.43	106.5	106.41	107.14	107.01	106.86	107.35	106.2	104.2	106.2	107.26	106.08	105.03	106.51	105.22	106.61	105.5	106.21	107.2	106.61	106.7	106.19	106.06	105.78	106.01	106.04	106.28	106.14	107.21	106.66	106.33	105.46	106.39	105.83	106.07	106.47	106.45	105.92	106.71	104.83	105.87	105.21
105.12	104.44	105.81	105.09	103.85	104.83	106.59	106.48	106.15	106.15	105.79	106.5	104.89	105.2	105.42	106.9	105.46	105.26	104.88	104.18	105.57	105.89	107.33	105.18	105.35	105.93	105.45	104.74	104.85	105.96	104.73	106.86	104.24	107.47	105.98	104.52	105.28	105.34	106.37	104.2	105.22	105.41	105.54	106.78	105.94	105.64	103.48	106.53	104.88	105.95
105.47	106.48	105.38	104.54	106.19	107.35	106.09	106.72	105.22	106.36	107.47	104.68	105.88	106.37	107.22	105.17	105.76	104.91	107.51	106.03	105.76	103.32	106.19	105.85	105.78	105.63	105.89	105.17	105.8	108.91	106.58	106.65	107.19	106.2	106.45	105.42	105.73	106.11	104.91	105.38	106.6	105.47	105.38	106.77	107.61	106.17	106.77	106.78	106.73	105.26
106.16	106.03	105.55	105.36	103.52	106.18	106.73	106.13	107.87	106.59	105.06	106.19	107.61	105.98	106.03	107.09	105.2	105.26	105.63	105.67	105.06	105.84	107.65	107.01	105.78	104.2	105.82	105.98	105.04	106.05	107.04	105.27	105.82	106.34	105.6	106.61	106.83	104.79	105.67	106.07	106.03	105.97	107.31	107.41	105.09	105.27	106.68	106.64	106.34	104.68
111.69	112.59	111.87	111.06	111.76	113.96	111.35	112.2	112.72	111.88	113.05	109.21	112.65	113.12	111.91	112.68	112.48	111.83	112.79	111.31	111.35	111.82	113.23	112.57	111.78	111.15	112.4	112.03	112.35	113.29	111.38	113.35	112.56	111.64	112.16	111.91	111.7	112.31	112.24	111.9	112.28	111.59	113.49	112.95	111.12	112.7	112.88	113.72	112.46	111.69
111.47	110.85	111.28	111.28	110.66	112.37	112.1	112.12	111.9	110.76	111.56	111.02	111.41	111.16	110.77	111.85	108.53	111.62	112.83	111.82	109.77	111.84	111.65	111.91	111.62	109.72	110.62	111.56	110.86	109.97	110.88	110.36	111.82	111.56	112.2	111.38	112.05	111.13	112.28	112.25	112.54	109.39	111.2	110.54	111.17	109.83	111.67	111	110.85	111.42
109.52	109.19	109.43	109.71	108.98	112.29	110.53	109.82	109.91	110.18	109.79	109.35	108.53	108.73	110.04	109.72	108.83	110.16	111.06	109.79	109.84	110.3	110.63	109.94	109.59	110.04	110.34	110.25	109.9	109.8	111.05	109.02	109.38	109.95	110.48	110.06	109.81	108.27	108.58	110.45	110.54	108.75	110.32	109.55	109.8	109.93	109.29	107.9	109.99	109.82
106.83	107.33	106.24	106.63	108.56	104.32	103.38	106.96	103.9	106.89	106.38	105.19	105.85	107.72	107.04	106.33	106.8	104.76	104.01	106.5	107.08	106.28	106.85	106.04	106.44	105.46	105.81	107.16	105.96	107.25	104.18	106.79	105.7	106.59	105.01	105.52	106.3	105.43	107.25	105.3	105.57	107.55	106.98	106.4	105.38	105.38	105.54	106.47	106.62	106.53
106.92	106.41	107.3	104.18	107.44	105.14	105.77	105.02	104.44	106.99	108.29	105.97	106.33	106.83	104.13	105.94	106.82	107.28	106.27	105.94	106.93	106.49	107.12	106.83	107.85	105.98	104.42	107.38	105.8	106.02	106.39	106.01	107.77	107.57	107.12	106.46	106.61	106.17	106.39	105.84	105.44	106.06	106.11	105.98	107.36	106.55	104.71	105.84	107.38	105.19
115.94	116.09	117.37	114.91	117.21	115.28	115.03	115.69	116.52	116.48	117.61	116.41	115.82	113.94	116.92	116.17	116.79	115.67	117.01	116.23	118.01	115.05	114.39	115.75	118.91	115.98	117.56	114.96	115.19	115.85	115.28	116.52	115.14	116.63	117.4	116.2	115.64	116.82	117.24	116.33	116.78	115.94	116.94	116.96	116.53	116.62	116.76	116.95	116.38	116.5
100.36	101.11	100.75	100.28	101.67	100.09	101.24	99.911	99.087	100.66	100.6	99.687	98.555	99.129	99.502	101.14	100.13	99.998	101.06	101.41	99.36	101	100.28	101.39	99.533	97.835	99.67	99.933	100.54	100.92	100.59	100.5	98.911	101.52	100.26	98.783	103.02	99.636	98.737	101.39	100.16	101.14	100.09	100.06	99.666	98.943	100.24	100.17	100.4	99.81
99.226	100.06	100.32	100.9	100.82	99.728	101.11	101.39	100.52	100.67	100.96	103.16	101.48	99.938	101.3	99.392	100.12	99.904	97.373	100.16	100.76	99.044	99.651	100.75	101.51	100.32	100.96	99.836	100.52	99.674	99.908	100.85	100.66	100.1	101.67	100.85	100.99	100.58	99.592	101.56	99.144	100.13	99.74	99.612	101.01	99.496	99.585	99.665	102.18	100.14
104.98	103.56	106.87	106.76	105.35	105.87	105.47	106.39	106.29	105.55	105.31	105.11	105.89	106.36	104.82	105.68	106.15	104.48	106.08	105.98	107.05	105.78	106.15	107.22	105.48	106.25	107.12	105.66	104.93	107.09	107.56	104.65	105.64	104.48	104.97	105.97	106.08	104.22	105.61	105.98	105.76	104.82	105.83	105.79	106.32	105.54	105.16	105.97	106.43	106.07
101.57	99.171	98.942	100.11	99.149	100.14	99.589	100.13	99.259	101.01	99.985	101.17	99.997	99.279	99.343	99.009	100.58	100.86	100.24	100.91	99.363	99.069	99.788	99.355	100.55	100.42	99.795	98.899	100.45	99.43	99.775	99.116	99.853	100.46	100.06	99.585	99.655	99.823	99.435	99.084	98.653	100.15	100.63	100.34	100.14	100.32	99.661	99.151	99.584	101.17
118.76	117.4	116.9	117.14	117.05	117.63	117.45	119.81	117.45	117.86	117.92	117.84	117.17	118.39	117.57	117.37	117.58	117.44	117.28	116.77	118.46	116.37	117.03	118.33	117.33	116.54	121.37	118.51	117.23	117.81	116.87	118.84	118.07	118.89	117.47	118.54	116.9	116.99	120.16	118.16	117.52	116.96	116.63	118.35	117.64	116.85	118.18	117.44	116.78	116.68
104.91	103.87	104.89	105.27	103.79	104.16	103.32	105.61	107.92	104.32	104.07	103.88	104.12	103.86	103.05	105.74	103.24	103.81	104.94	103.1	104.87	103.65	103.86	104.99	103.94	104.23	103.28	105.2	104.61	104.05	103.81	104.36	103.56	102.98	102.94	102.83	105.14	104.45	103.98	104.56	103.93	104.97	104.97	103.82	104.83	104.37	104.28	105.07	103.39	104.89
107.76	106.59	106.43	105.73	105.03	105.4	104.76	107.57	105.41	106.73	106.23	105.76	104.97	106.66	106.37	104.33	106.94	105.69	105.43	105.85	106.44	106.5	106.7	108.06	107.05	106.97	104.99	106.23	106.06	104.74	106.06	105.48	106.53	105.83	104.93	105.18	107.99	104.74	106.1	107.78	105.86	106.03	105.09	106.03	107.25	106.67	106.62	105.41	105.54	105.62
106.49	105.61	105.42	105.7	106.53	106.74	105.78	107.37	106.25	107.64	106.19	105.97	105.51	105.87	105.03	106.1	106.2	106.28	105.94	106.35	107.24	105.59	105.03	106.19	105.86	106.14	104.79	105.41	105.65	105.58	103.69	103.85	105.94	105.18	105.96	105.77	104.53	104.17	103.77	106.14	106.17	105.82	105.98	106.03	106.11	105.46	105.59	105.64	104.29	105.27
106.47	107.15	104.84	107.15	106.04	106.16	105.54	106.63	107.07	105.93	106.17	106.19	107.8	106.58	106.01	106.61	106.82	106.14	104.64	104.54	106.77	107.04	106.01	106.67	105.97	104.84	106.66	106.21	105.46	104.5	107.11	107.28	104.97	108.37	106.6	104.86	105.92	106.4	106.33	107.38	107.49	105.11	106.05	105.87	105.79	106.86	104.43	105.8	107.99	106.15
107.79	106.39	105.73	105.62	106.57	106.77	106.56	105.11	105.13	104.32	106.06	105.08	103.7	105.13	106.53	105.31	104.96	105.91	105.88	105.51	105.87	107.2	106	105.21	105.58	105.39	107.45	105.99	105.24	104.35	106.69	106.18	105.97	106.2	106.62	106.11	106.71	105.51	105.97	106.43	106.29	106.13	105.81	105.06	104.74	105.48	106.53	106.07	102.87	105
101.6	99.259	102.13	102.23	101.98	102.46	100.45	100.02	102.43	100.26	99.639	101.4	99.64	100.83	100.24	100.9	101.55	101.04	100.35	100.75	100.86	101.42	100.49	100.45	100.62	100.3	100.8	99.342	101.32	101.18	102.61	98.976	99.936	99.483	100.87	100.08	101.55	101.51	99.696	100.85	100.81	100.51	100.78	101.84	101.84	100.47	100.3	101.34	100.33	100.97
109.8	110.01	109.45	111.02	109.45	108.53	107.84	109.93	111.55	112.44	109.88	110.52	111.18	109.95	111.42	109.7	109.19	111.13	110.46	109.6	110.41	111.4	110.54	108.65	110.86	110.67	109.49	110.87	109.26	110.9	108.51	109.41	111.66	109.43	109.23	110.71	110.51	110.75	110.11	110.82	110.03	110.34	110.11	110.95	110.55	109.8	109.53	110.74	110.21	111.35
106.84	108.22	107.44	106.98	106	108.58	107.05	107.46	106.75	108.25	107.11	107.83	105.25	105.97	108.09	105.63	106.24	107.77	106.46	106.26	106.77	106.42	107.72	106.59	105.92	105.12	107.92	107.74	108.73	106.49	107.25	107.6	106.61	107.93	107.28	105.64	107.61	106.57	106.49	106.13	108.09	108.15	106.8	107.83	107.3	106.48	108.47	105.73	106.34	107.67
106.27	106.54	106.66	106.86	107.62	106.93	105.45	106.72	107.18	108.77	108.23	106.32	108.94	105.59	106.73	108.38	106.6	107.67	106.48	106.77	107.7	107.06	108.39	107.3	105.82	107.41	107.17	107.3	107.92	107.48	107.38	106.83	105.42	107.9	106.43	106.21	108.38	106.82	109.22	105.9	105.93	105.72	106.49	106.39	106.92	106.58	107.23	107.84	106.05	105.89
104.53	104.41	104.64	104.83	104.62	104.97	102.36	106.75	104.8	105.26	106.15	104.68	103.59	103.21	104.22	105.53	103.68	104.7	105.26	103.73	102.57	105.38	102.52	105.48	103.32	103.69	106.55	104.29	104.94	105.08	103.17	105.08	103.31	104.5	107.07	105.17	103.77	104.2	104.67	104.11	105.91	104.48	104.16	105.41	103.36	104.39	104.89	105.15	103.02	104.72
111.93	112.62	112.6	110.65	110.63	110.16	111.88	112.7	111.68	110.77	110.62	111.76	112.5	112.63	112.01	112.08	113.14	112.48	111.58	112.02	110.93	112.69	112.14	112.01	111.38	112.38	112.4	110.58	111.05	111.34	112.3	110.99	112.99	114.71	110.95	112.03	114.25	110.82	111.4	111.77	111.15	110.14	110.67	112.19	111.64	111.65	111.16	111.85	111.69	113.08
99.556	98.631	99.48	99.511	100.57	97.775	100.2	100.04	100.18	99.971	100.64	99.517	100.93	100.54	100.46	98.425	98.894	99.484	100.07	100.12	100.03	99.652	99.106	100.66	100.57	100.55	100.53	100.43	99.904	100.05	98.965	98.892	99.113	101.24	99.258	100.4	97.555	99.544	98.258	99.347	99.501	97.874	98.535	98.45	99.625	99.886	100.34	99.132	100.16	99.468
112.32	110.14	111.82	111.87	112.13	111.6	112.67	113.28	112.19	112.11	112.29	110.36	111.43	111.57	113.5	111.63	112.68	111.55	111.55	112.15	112.27	110.84	112.48	112.25	112.14	114.32	111.7	111.52	111.66	110.35	112.14	110.56	112.25	112.52	111.64	111.63	112.25	111.68	110.96	111.36	112.88	112.1	111.11	114.3	110.5	112.32	111.19	112.83	110.97	110.91
104.89	105.11	105.16	105.58	105.41	105.45	105.1	102.29	106.13	105.66	105.3	104.79	104.76	104.74	104.28	104.16	105.12	104.98	105.75	104.49	105.56	104.89	105.27	105.11	106.02	104.21	105.35	105.45	104.32	104.43	104.62	105.39	105.85	104.46	104.32	103.75	105.6	104.92	104.14	105.2	105.89	103.37	104.75	103.77	105.94	104.87	105.76	104.4	104.92	106.97
100.07	100.69	99.735	99.841	99.457	99.547	99.437	100.01	99.407	100.03	99.502	100.85	101.06	99.729	99.165	99.912	99.703	98.175	100.56	99.751	97.458	99.786	101.06	100.54	99.016	101.46	99.608	100.03	100.61	100.77	98.479	101.01	99.731	101.52	99.437	99.845	99.767	99.665	101.08	99.629	99.226	101.07	100.47	99.543	98.326	100.71	99.097	99.686	101.64	98.91
101.08	98.922	100.21	99.917	98.262	98.881	100.8	101.03	99.54	100.39	100.31	99.14	99.367	100.28	98.513	101.54	100.07	97.789	99.152	99.239	99.874	98.983	99.5	100.12	100.05	99.774	99.449	99.122	99.927	100.47	100.44	100.17	99.335	99.891	100.86	100.24	100.18	99.69	99.633	99.18	100.36	99.332	99.523	101.51	100.64	100.82	100.56	100.56	99.096	101.09
106.11	105.44	105.64	108.14	106.3	106.35	106.66	105.7	107.45	104.72	107.16	106.65	104.71	105.33	105.95	105.7	106.83	106.25	105.43	106.78	106.77	105.57	107.1	106.46	105.11	106.43	105.67	104.94	104.92	106.76	106.58	105.73	105.97	107.19	104.2	106.24	106.54	105.43	106.75	106.82	105.79	105.95	104.23	107.81	105.45	105.92	105.76	105.35	106.05	105.43
105.24	103.76	107.09	104.46	105.56	105.94	105.83	105.6	105.76	107.1	106.05	105.18	106.97	107.01	106.23	106.75	105.71	104.75	106.74	105.15	105.86	106.1	105.04	107.14	105.41	105.13	107.32	105.85	105.8	105.36	105.73	106.68	107.32	105.21	105.86	106.28	104.77	107.09	105.5	106.51	103.08	106.13	106.57	105.27	105.43	105.07	106.11	103.56	105.38	107.69
101.66	99.689	99.33	99.109	101.13	102.35	100.4	101.59	99.699	99.89	99.838	99.052	99.824	100.54	100.26	98.458	100.16	97.446	98.408	100.82	98.215	98.286	100.22	98.848	101.19	100.94	101.22	98.834	100.94	98.052	99.221	100.28	98.883	98.744	99.585	100.51	99.198	98.388	98.469	100.94	99.465	101.25	99.319	100.64	101.35	98.984	99.358	99.822	99.448	99.867
113.57	111.56	112.66	111.85	111.46	112.54	111.69	111.59	113.27	113.53	112.84	111.32	111.26	110.9	111.9	112.59	111.97	110.83	110.65	112.48	111.04	111.25	113.39	110.83	112.31	112.03	111.75	113.04	111.62	112.19	112.23	112.07	113.53	113.49	111.89	113.22	111.17	112.17	112.37	111.47	112.36	112.27	112.36	112.11	111.5	112.58	112.7	112.25	113.59	112.05
105.31	104.14	103.68	103.45	104.97	103.11	104.96	102.9	104.73	104.66	105.01	103.3	104.54	102.26	106.24	104.09	103.79	103.5	103.82	104.36	103.5	104.59	103.77	105.2	105.26	104.36	103.11	105.4	103.11	103.66	103.3	103.79	105.13	104.82	103.76	104.48	103.97	103.85	104.89	104.46	105.37	105.8	104.07	104.92	105.41	104.05	104.04	103.82	103.25	103.36
105.95	106.25	105.38	104.38	105.44	104.17	105.76	105.34	105.8	105.52	104.85	104.25	104.29	106.56	104.82	104.91	104.01	105.02	106.02	103.64	106.06	104.57	103.82	105.43	106.94	105.01	106.3	105.34	106.81	105.53	103.72	106.76	104.72	104.76	103.79	106.08	105.48	105.59	106.55	104.45	105.12	104.01	105.23	104.75	104.13	105.03	103.18	105.21	105.46	103.64
105.74	105.84	105.68	106.92	104.42	106.22	105.33	106.19	104.93	107.1	105.02	105.87	106.34	106.99	105.64	107.14	106.09	106.46	106.32	105.11	107.09	104.9	106.5	105.02	105.33	106.07	104.93	105.42	106.43	105.92	106.24	107.24	106.92	106.2	106.29	106.31	105.92	104.77	106.97	105.81	105.39	104.95	106.61	107.77	106.65	106.05	103.98	105.55	106.78	107.35
105.87	105.97	105.35	106.32	104.21	105.55	105.52	106.56	107.33	107.09	104.73	107.43	105.8	106.7	105.34	106.66	107.27	105.29	105.75	105.02	106.59	106.11	106.54	104.3	105.23	106.8	106.1	106.01	106.65	105.12	105.72	105.19	105.48	105.55	104.57	106.69	106.77	105.32	106	106.32	105.97	106.49	104.43	105.79	103.94	106.27	106.55	105.47	107.62	105.03
104.54	106.17	104.79	107.01	105.55	106.33	105.69	105.52	105.34	105.9	105.13	107.05	104.56	106.72	106.03	106.27	107.06	103.86	105.25	105.58	105.35	106.67	104.37	106.42	106.39	105.07	104.68	105.06	106.12	107.12	105.62	105.8	106.98	105.97	106.44	105.27	106.97	104.48	105.66	105.45	105.95	106.47	105.01	107.09	105.99	105.02	105.66	104.53	105.78	106.75
104.39	105.1	105.56	104.7	104.54	104.06	105.59	104.03	104.73	104.1	103.86	104.19	104.93	103.51	104.42	104.93	103.76	102.24	105.42	105.75	103.42	105.21	105.09	104.64	104.5	103.37	105.38	103.72	105.51	103.57	104.23	104.04	104.74	104.45	105.58	103.73	104.13	103.46	103.41	104.38	103.76	105.22	104.91	103.18	105.13	105.77	104.33	104.73	104.39	105.15
105.34	105.9	106.51	106.33	106.79	106.27	106.46	107.56	105.42	106.8	106.34	104.93	106.51	106.3	105.93	108.17	105.8	106.34	107.01	106.32	106.84	106.38	106.11	106.64	106.72	106.92	105.81	106.43	105.85	108.45	106.37	105.98	106.23	106.23	105.5	105.93	107.18	106.12	106.73	106.2	106.72	107.53	106.63	106.61	107.43	104.78	107.31	106.46	106.22	105.77
104.91	105.43	107.15	105.47	105.67	104.85	105.73	106.92	103.27	105.65	104.07	105.33	105.91	106.98	104.99	106.76	105.2	105.25	103.71	104.75	106.16	105.23	106.39	105.34	106.01	105.26	107.16	104.35	106.34	105.84	104.65	105.5	106.15	105.44	103.98	106.24	105.38	105.51	105.87	105.36	106.78	102.39	106.39	105.04	106.47	105.41	105.24	105.55	105.42	106.31
115.8	119.46	116.66	118.02	117.85	116.63	116.27	118.61	117.05	117.77	117.6	117.11	116.21	116.77	117.15	116.73	115.77	117.36	118.37	118.84	118.15	117.81	117.1	117.87	117.18	117.49	118.62	118.58	117.76	117.53	118.25	118.08	117.37	116.16	118.06	117.53	117.03	119.18	117.59	119.96	117.64	117.03	118.43	117.29	116.78	117.19	117.68	118.28	118.11	117.4
111.36	110.92	110.46	111.14	111.69	111.49	111.54	111.91	110.35	112.22	112.77	110.46	111.93	112.73	111.03	111.47	112.23	112.23	110.77	109.82	111.14	109.83	112.14	112.75	111.96	109.66	110.67	110.84	111.76	110.49	111.15	110.42	109.41	111.89	109.15	111.61	110.42	111.46	112.51	111.62	112.01	111.58	111.47	111.67	111.61	111.65	111.13	110.87	111.17	111.89
100.21	99.172	100.45	102.01	101.17	101.41	100.65	100.02	99.931	98.972	99.676	100.94	101.61	100.01	99.942	99.227	99.357	99.199	100.77	101.25	99.735	103.1	100.94	98.781	101.96	101.21	99.53	99.795	100.2	100.56	98.684	100.04	99.841	100.69	99.121	101.36	99.752	100.13	99.39	100.62	101.09	101.26	100.55	99.695	100.18	100.19	100.76	99.974	99.788	100.76
113	113.85	112.77	113.19	112.61	112.05	112.52	112.45	113.28	113	113.54	113.41	111.59	113.04	112.87	112.7	112.71	113.66	114.03	113.16	113.08	114.07	114.74	112.04	111.23	112.72	113.23	113.26	112.18	111.52	112.27	113.35	112.46	112.51	113.53	112.56	114.4	113.54	113.69	114.07	111.94	113.21	113.06	115.12	112.7	113.75	113.17	113.68	113.46	112
99.186	100.02	100.35	98.954	98.886	99.525	100.04	99.685	101.23	99.677	100	99.735	99.695	100.25	99.656	100.56	98.665	102.2	100.54	99.582	100.77	99.951	102.03	101.33	99.513	100.1	100.54	99.877	100.24	98.225	99.461	98.996	99.836	99.967	99.813	99.605	100.4	99.38	99.78	99.244	99.799	100.25	100.49	98.856	99.671	100.01	99.101	99.943	99.467	98.589
118.98	116.75	117.92	116.72	116.61	117.13	118.69	118.47	117.79	118.1	117.96	117.7	115.08	116.03	118.32	117.27	116.62	118.54	118.06	118.42	118.22	117.2	117.39	118.25	118.87	118.1	117.48	118.37	116.76	117.21	117.61	116.9	117.61	116.28	118.26	118.44	117.59	115.77	118.17	117.44	117.6	118.29	117.81	118.46	117.63	118.4	117.71	119.4	117.45	120.5
105.76	105.42	107.17	106.93	108.33	106.99	107.72	107.72	107.75	107.51	107.73	106.34	108.03	108.34	106.57	106.67	107.1	106.37	106.83	106.12	106.97	106.41	107.4	107.88	105.67	107.03	106.67	106.24	106.74	106.29	107.78	108.47	107.52	106.85	107.29	106.28	107.86	105.86	105.39	107.34	106.81	107.38	108.34	106.96	107.33	107.24	105.97	106.23	107.01	106.29
112.32	112.65	111.22	111.26	112.16	111.56	111.49	110.73	113.06	111.55	110.6	111.17	111.74	112.24	110.33	111.07	108.59	111.73	110.8	111.37	109.76	110.59	110.1	110.98	111.55	112.22	111.74	111.16	112.72	111.52	111.9	112.39	111.38	111.63	111.26	111.11	111.03	110.55	111.92	110.91	110.7	112.11	110.28	112.39	112.77	111.29	110.95	112.21	112.67	110.58
111.4	114.31	111.6	112.75	111.65	112.15	113.68	111.66	111.32	112.89	114.01	112.39	113.61	114.05	112.66	112.73	112.97	113.2	110.95	113.67	113.3	113.46	112.36	114.74	113.51	112.61	111.77	112.32	114.13	113.92	113.08	112.38	111.38	112.13	112.94	112.69	112.35	114.15	112.69	113.26	112.9	113.63	113.55	114.86	113.5	113.19	111.15	112.22	111.35	113.41
105	105.46	103.33	105.68	102.76	104.22	106.18	104.71	105.9	104.78	105.28	105.93	104.99	105.17	104.11	104.79	104.7	106.14	103.25	104.14	104.94	104.31	106.34	104.27	104.25	104.86	105.32	105.51	106.03	105.54	105.61	105.16	104.74	106.63	104.89	105.39	106.1	104.07	105.51	105.74	104.44	105.43	104.55	104.75	105.12	104.63	104.55	106.15	106.61	104.26
104.51	105.57	104.37	105.6	103.88	105.6	106.4	105.9	105.78	105.93	105.69	106.65	105.16	104.86	105.37	104.87	104.78	105.09	105.66	106.01	104.79	104.74	105.59	105.16	104.65	105.32	106.68	105.98	106.14	103.53	107.38	104.15	104.79	105.23	103.89	105.65	104.36	105.46	105.93	105.42	104.43	105.31	102.97	106	105.25	102.98	105.09	105.12	106.38	106.03
106.38	106.05	106.22	104.38	107.61	107.68	107.8	107.05	107.02	106.79	109.6	108.14	107.58	107.21	106.55	107.14	107.13	108.21	106.24	107.26	105.79	107.32	106.69	106.34	107.06	104.9	107.21	106.15	106.52	107.32	106.3	106.69	109.02	107.27	107.14	105.5	106.78	107	107.72	105.84	106.71	105.84	108.91	107.14	108.27	106.76	105.55	107.41	107.55	106.66
105.11	107.66	106.29	104.94	104.83	107.33	106.04	106.84	106.16	104.48	105.44	106.26	105.53	106.11	104.29	106.68	105.68	103.91	106.31	104.76	105.26	104.91	107.48	106.11	106.48	105.66	106.28	105.02	106.23	105.67	105.39	104.95	105.99	105.45	107.35	105.83	105.45	105.53	104.68	106.84	105.67	105.76	104.63	105.82	106.02	106.38	106.04	106.05	106.51	104.31
99.363	99.795	100.6	100.59	100.34	100.85	99.552	99.524	99.768	100.56	99.067	99.877	101.11	99.317	99.57	101.14	100.63	102.02	98.566	99.41	99.857	99.233	100.09	99.214	98.943	98.245	100.67	99.661	98.688	98.318	100.23	101.14	99.811	99.216	100.8	101.04	100.24	99.25	99.191	98.81	99.802	99.442	98.449	100.29	99.016	100.52	100.47	100.12	99.813	98.417
100.42	100.62	100.51	99.482	100.7	100.13	101.22	99.021	98.245	100.17	101.12	99.54	100.64	98.97	101.83	100.78	100.37	101.1	102.77	99.556	100.44	99.864	99.964	99.857	100.44	100.75	99.374	101.13	99.53	100.66	99.876	99.385	100.34	100.73	100.81	100.1	101.38	98.711	98.291	100.65	100.7	100.74	100.22	99.122	98.04	99.275	99.026	99.565	100.04	99.413
100.45	100.95	102.25	101.23	100.07	100.53	102.47	100.96	99.387	100.89	101.12	100.2	99.916	99.788	100.89	100.82	100.03	101.75	100.1	100.76	101.42	101.38	100.96	100.23	100.85	99.282	99.882	100.13	100.1	100.14	100.84	99.713	101.5	100.9	101.58	100.22	101.98	100.14	101.35	101.27	101.44	99.554	100.98	100.21	101.61	100.04	99.883	101.3	100.29	100.54
99.588	99.884	99.804	100.18	100.4	99.839	100.17	99.391	101.23	99.638	100.6	101.01	101.34	100.06	100.52	98.986	99.045	99.966	99.456	100.12	99.586	100.3	99.692	99.401	99.9	100.08	99.954	99.416	100.37	98.528	99.678	100.24	100.1	99.196	99.271	98.165	100.08	99.426	100.2	100.55	98.856	101.17	99.289	97.507	99.088	100.36	100.04	99.03	100.23	98.932
110.53	111.36	111.13	110.61	111.62	111.12	109.7	110.84	111.67	111.2	109.4	111.8	109.52	112.64	111.81	112.49	111.33	112.28	111.22	111.11	110.48	111.02	112.83	110.02	110.56	111.7	112.31	112.25	110.21	112.41	111.55	110.93	112.04	111.55	112.37	112.18	111.25	110.49	111.67	111.84	111.49	111.95	112.14	111.09	112.57	111.35	110.56	111.06	111.82	112.54
105.5	105.1	107.25	105.45	105.82	105.07	105.28	105.27	105.63	105.02	105.28	105.21	106.22	105.31	105.22	105.16	104.38	106.48	105.98	104.58	105	105.05	105.65	105.14	104.83	105.31	106.62	104.68	105.61	105.16	106.67	105.7	105.62	105.39	106.2	105.61	106.71	106.51	106.31	106.28	104.39	105.17	106.69	107.11	107.26	105.09	105.53	105.15	106.62	104.93
106.94	105.42	105.11	106.29	104.43	105.87	105.85	106.14	105.47	106.83	104.92	105.74	105.55	105.82	106.4	107.03	106.53	104.73	105.58	105.62	105.69	106.59	103.6	105.74	105.57	104.46	104.4	105.5	104.67	105.13	104.88	107.23	105.59	104.93	106.57	106.54	105.21	105.91	105.16	104.58	104.94	105.41	104.89	105.09	105.49	105.05	106.07	105.39	106.3	106.99
112.79	111.75	111.2	112.59	112.07	112.32	111.33	111.77	110.88	111.4	111.4	112.25	111.62	110.52	112.33	112.84	112.86	111.32	110.92	112.46	111.73	111.89	112.07	112	112.22	112.56	112.25	113.11	111.19	111.13	111	112.8	113.45	112	111.96	113.08	111.54	113.57	111.36	110.03	110.86	111.84	112.68	113.15	113.11	114.07	111.65	113.11	112.31	111.32
100.02	99.646	98.694	99.209	100.02	99.57	99.7	99.072	99.679	102.45	98.944	99.454	100.08	100.76	100.48	100.02	99.469	100.27	100.02	99.166	98.564	99.407	101.49	99.141	99.826	100.81	99.277	100.86	100.64	100.7	100.09	101.67	98.714	98.135	99.297	99.969	99.786	101.41	99.824	100.32	100.02	98.894	99.959	100.17	98.585	98.613	99.637	100.14	100.86	100.87
110.92	111.36	110.71	109.6	112.58	111.02	112.15	109.17	110.87	111.38	112.57	112.49	111.26	112.52	111.57	111.33	111.35	111.42	111.92	112.79	111.33	111.84	111.02	112.38	111.92	111.51	110.52	111.9	113.84	112.32	111.58	112.12	111.77	112.1	113.26	111.61	112.51	110.78	110.73	110.85	110.96	113.18	111.51	110.29	111.52	111.59	110.31	112.42	111.25	111.15
101.11	100.49	101.64	101.12	100.58	100.52	101	99.109	99.89	102.52	100.12	99.218	100.83	101.46	101.39	101.21	101.61	102.05	100.13	100.31	101.53	99.661	101.24	101.21	100.4	100.9	100.86	101.6	101.35	100.96	101.78	100.76	101.27	99.351	100.32	101.38	101.32	100.8	99.516	100.7	101.61	101.91	99.596	101.94	100.77	101.55	101.81	100.78	101.24	101.65
103.91	104.72	105.37	104.86	103.26	104.61	102.94	105.41	103.24	104.61	104.43	102.14	103.64	104.48	105.19	105	103.96	103.94	103.39	104.6	103.46	104.5	104.72	103.03	105.45	105.16	103.83	103.22	104.27	105.21	104.87	103.81	104.94	103.42	104.26	103.92	103.08	104.1	103.37	105	102.94	103.64	103.73	104.52	104.26	105.64	103.89	105.04	104.1	103.95
110.61	112.71	112.21	109.73	110.97	110.72	111.22	110.21	111.28	111.06	111.5	111.77	111.36	112.13	110.4	110.43	111.23	111.19	110.95	111.67	111.29	111.52	110.23	111.89	109.77	111	108.73	111.45	111.65	112.2	110.28	112.38	112.07	111.43	110.96	109.48	110.6	112.71	112.05	110.87	111.42	111.74	109.24	111.35	112.08	111.42	110.58	113.82	111.1	110.89
99.307	102.2	101.93	100.51	99.442	100.45	101.88	100.69	101.48	99.75	100.71	98.586	101.26	101.26	100.1	101.96	102.32	102.07	101.27	101.75	98.686	99.202	100.67	100.13	100.96	100.46	101.17	101.84	101.07	101.21	100.6	100.5	99.308	100.34	99.737	101.22	98.228	102.41	99.228	100.21	100.39	101.07	100.07	100.51	101.86	100.92	100.43	100.61	100.05	100.94
109.38	109.59	111.98	110.28	111.67	110.37	109.19	111.22	108.35	107.65	109.66	108.38	110.09	111.43	109.89	110.75	110.16	110	110.13	110.73	109.95	108.94	109.16	109.99	110.27	109.08	109.34	109.23	108.89	110.89	109.05	110.48	109.36	110.08	108.73	111.83	109.5	110.21	111.27	109.88	110.62	108.89	109.76	108.68	107.68	109.2	110.91	110.19	109.54	110.76
104.96	104.96	105.05	105.94	107.2	107.45	104.52	106.16	105.51	104.11	104.66	105.08	104.63	105.75	105.15	105.4	105.25	105.28	107.25	106.54	105.58	105.8	105.71	106.08	106.35	104.94	105.8	104.12	106.66	106.8	102.84	104.07	106.46	107.29	104.61	105.79	104.96	104.53	106.43	105.41	105.95	107.05	103.56	105.22	104.29	104.74	106.01	106.38	106.22	105.22
116.46	118.03	116.18	116.3	115.66	115.87	114.65	116.08	117.05	117.32	116.49	116.44	116.47	115.65	114.28	116.46	114.84	116.84	114.56	115.96	116.55	115.75	115.87	116.95	114.98	116.54	114.73	117.23	115.15	116.58	117.62	116.44	116.61	117.16	116.67	115.74	116.11	117.4	115.75	116.98	116.52	116.44	117.09	116.17	116.33	116.13	116.41	116.69	115.7	115.95
111.85	110.49	112.35	110.78	112.45	112.21	112.73	112.7	110.76	114.03	110.14	111.39	112.5	111.38	111.91	110.79	111.43	112.23	110.2	112.95	111.85	113.06	111.22	111.69	112.42	112.88	114.17	110.76	112.16	112.54	112.14	111.78	111.64	110.19	112.42	112.08	110.31	111.64	111.2	112.67	112.63	113.28	110.87	111.47	112.3	111.53	112.13	112.26	111.15	111.32
106.22	105.31	107.38	106.32	104.81	105.73	104.66	104.55	105.38	106.44	105.31	104.99	104.58	104.39	106.04	105.52	105.64	104.28	105.02	105.07	107.01	105.45	105.94	105.19	106.07	105.27	106.33	105.33	106.7	105.7	103.64	103.91	105.3	106.27	105.47	104.24	104.76	106.97	105.23	106.26	106.66	106.49	105.4	106.04	106.04	104.48	106.44	105.62	105.3	104.61
112.84	111.32	112.08	109.96	109.26	112.6	111.96	111.78	111.44	112.13	112.13	111.14	112.61	113.08	112.28	110.57	112.36	112.33	111.29	111.69	111.35	112.07	111.94	111.89	111.23	112.83	112.5	110.17	109.76	112.25	112.21	112.46	110.5	110.38	111.44	111.03	112.11	111.95	112.15	112.52	110.67	111.94	110.55	111.12	111.64	110.37	111.31	112.45	111.33	111.41
107.05	107.47	106.25	105.9	105.69	105.86	106.93	106.37	106.46	106.86	105.59	106.5	105.06	106.48	105.54	106.01	105.3	104.97	107.96	108.03	106.12	106.87	105.99	107.19	104.65	105.22	107.38	106.4	106.15	106.4	106.3	105.81	106.16	105.78	107.42	107.49	106.23	106.22	105.57	107	105.89	105.69	106.75	106	106.93	107.69	106.08	106.77	107.29	107.06
112.85	113.46	111.36	112.87	112.49	112.39	112.53	112.73	113.11	112.71	111.95	111.18	112.75	112.75	111.42	113.05	111.47	111.63	110.09	113.1	112.86	113.02	112.6	112.95	110.11	111.83	112.91	111.09	111.56	112.57	112.29	110.5	112.87	112.81	113.01	111.77	113.02	111.55	111.14	111.85	112.3	112.08	112.51	111.76	111.75	111.53	112.07	112.41	110.84	112.76
112.51	111.14	110.99	110.92	111.86	111.89	109.92	111.9	112.23	110.59	110.83	112.93	112.09	111.6	113.39	113.46	111.58	112	112.92	113.32	112.98	113.44	110.01	112.03	111.32	110.16	113	112	112.37	112.31	112.38	110.85	113.2	113.15	112.59	110.89	113.32	113.3	111.91	112.36	111.36	113.75	112.37	112.39	113.16	110.77	111.89	112.54	111.21	112.25
112.82	111.48	110.44	110.29	111.81	112.47	109.24	111.75	110.88	111.73	111.42	110.83	111.09	111.82	111.16	110.12	111.15	110.8	110.88	110.83	111.67	110.77	112.33	109.46	111.85	110.05	111.42	109.61	112.18	111.77	112.04	112.21	112.11	112.44	111.74	111.68	111.36	110.48	110.94	111.32	111.62	111.34	112.9	112.35	110.82	110.89	110.54	112.23	112.32	112.38
105.74	105.68	105.68	105.76	106.92	106.82	105.09	105.25	106.96	105.45	106.07	104.59	106.1	105.98	105.21	106.16	104.4	105.05	105.01	106.19	104.78	104.15	106.08	106.42	106.3	105.8	104.69	105.82	106.11	106.76	104.55	105.72	105.79	106.73	103.65	105.77	105.93	105.31	106.44	105.42	104.13	105.97	106.05	106.12	105.34	105.87	105.24	106.95	104.06	106.39
105.36	105.88	104.93	105.76	105.33	105.28	105.21	103.99	105.41	104.53	105.62	105.25	105.27	103.72	105.76	105.7	106.72	104.91	103.7	105.89	105.91	106.23	106.27	104.58	105.39	104.47	106.39	104.62	105.2	104.32	104.91	106.09	105.92	105.12	106.27	105.36	104.4	105.34	105.23	106.18	106.14	106.04	104.61	106.91	107.21	105.18	104.31	103.56	105.49	107.69
106.68	105.17	105.77	104.82	105.84	105.95	106.15	104.78	105.09	107.62	106.39	104.41	106.62	106.51	105.9	106.98	106.64	105.73	105.43	105.94	103.48	105.99	105.28	105.89	106.45	105.8	107.49	105.91	106.59	105.16	106.93	106.51	105.34	104.87	105.56	105.26	104.75	105.56	104.95	105.4	106.03	106.53	105.79	104.89	105.65	107.75	107.76	106.15	104.81	104.69
106.49	105.19	107.43	107.46	107.96	107.26	108.01	107.03	106.17	108.45	106.28	107.42	107.14	107.11	107.06	107.98	106.11	107.34	106.57	105.43	106.37	106.88	107.52	105.92	105.74	105.67	107.33	108.43	106.99	106.46	107.78	106.55	106.66	107.98	105.94	106.33	106.23	106.75	106.54	106.85	106.04	107.24	107.43	106.41	106.88	106.97	107.08	106.21	106.07	105.52
105.55	104.94	105.06	105.96	106.71	104.8	106.05	106.51	105.4	105.36	104.88	105.43	106.76	104.86	107.63	104.2	106.59	105.7	105.78	104.56	105.03	104.86	105.94	103.81	104.51	105.04	106.99	106.85	104.72	104.59	106.55	106.27	103.58	105.63	106.24	106.77	104.84	104.85	105.83	105.48	105.73	105.29	105.2	104.1	104.97	106.59	105.87	104.64	106.6	105.7
106.63	108.25	105.64	106.57	108.04	107.36	105.31	106.86	105.53	106.09	106.06	106.09	106.65	106.88	107.59	107.78	107.26	105.09	106.05	106.33	108.73	106.51	106.84	106.76	106.01	105.13	106.97	105.09	106.96	107.8	107.54	105	104.84	105.63	104.95	108.77	107.19	105.68	107.16	106.32	108.47	105.54	107.12	106.97	104.64	106.7	106.75	105.86	106.55	105.74
106.33	105.37	105.92	105.69	106.13	105.29	106.76	105.69	105.39	106.62	105.28	107.22	105.67	106.23	105.14	104.79	105.89	104.4	105.35	107	104.67	105.75	106.45	105.84	105.38	104.95	105.59	106.11	105.24	104.96	105.74	104.76	104.58	106.39	106.3	106.24	107.59	106.08	105.44	106.47	107.28	104.96	105.32	104.79	103.98	104.77	104.9	107.25	106.3	106.11
100.37	98.558	98.469	100.29	98.698	100.23	99.804	100.47	101.39	100.77	98.972	100.1	99.586	100.17	98.804	99.246	99.571	99.25	100.32	99.697	99.089	101.1	101.67	100.36	100.6	99.97	98.786	99.263	101.1	99.603	98.266	100.57	101.66	98.315	100.22	99.426	99.144	102.09	102.5	98.939	100.36	100.01	99.592	99.779	100.87	99.277	99.559	101.06	99.425	98.494
98.889	99.553	100.62	101.86	102.25	99.826	98.113	100.7	100.75	99.073	99.371	99.608	100.48	99.554	99.137	99.424	99.661	101.85	98.975	101.44	99.159	98.866	98.444	98.635	100.16	99.723	99.425	99.518	99.852	97.866	100.06	99.275	101.69	98.305	99.095	98.93	99.388	101.48	100.49	99.915	101.51	101.22	98.897	100.55	99.442	100.51	98.764	99.16	99.254	101.76
113.3	113.98	114.19	113.28	113.57	112.93	113.16	111.53	112.22	114.68	111.83	112.4	112.18	112.65	112.38	112.45	111.69	112.65	112.61	112.69	113.58	112.59	111.77	112.36	113.18	112.68	112.23	113.52	111.8	112.88	112.46	111.68	114.74	111.69	111.39	112.34	113.76	112.76	111.85	113.02	113.87	112.38	113.05	113.1	111.49	112.74	112.75	113.26	111.37	112.21
115.9	116.83	116.27	116.72	118.15	117.61	118.33	118.25	116.72	116.19	119.78	118.66	117.02	116.76	116.24	117.29	117.3	119.19	118.64	118.02	116.71	117.32	117.82	117.85	117.66	117.19	117.08	118.17	118.91	117.75	118.3	117.15	118.46	117.18	116.34	117.92	118.43	117.5	117.21	119.01	118.38	118.28	116.97	117.07	118.02	115.5	117.13	116.97	116.98	116.45
103.95	107.38	106.87	102.81	105.52	105.74	105.9	103.71	105.71	106.26	105.05	104.83	106.23	107.11	107.04	107.24	106.31	105.48	106.99	105.03	104.85	104.55	103.81	106.77	105.69	104.78	106.65	107.1	105.24	105.1	106.29	105.22	104.69	104.67	105.27	105.54	105.9	104.37	105.06	105.35	105.71	107.01	105.18	105.67	105.58	105.19	105.01	106.91	105.55	107.13
107.52	106.08	107.18	106.1	105.45	105.62	105.69	104.73	105.24	107.24	107.41	106.36	107.16	105.39	104.14	108.28	105.83	106.34	105.1	104.32	105.13	104.97	106.12	105.97	107.04	104.83	105.46	107.15	105.04	106.88	106.47	107.43	104.27	105.41	107.7	105.88	106.28	105.46	106.15	104.84	106.28	107.97	106.59	108.09	104.91	106.97	107.2	106.49	105.59	106.43
104.71	103.89	106.18	104.53	105.6	106.74	105.96	106.88	105.16	105.5	106.12	105.27	105.61	105.18	105.33	104.81	105.94	106.78	105.74	105.6	106.05	105.91	105.22	103.87	106.09	105.86	104.7	106.57	104.92	107.1	105.55	106.09	105.83	105.93	104.79	105.76	105.66	106.01	104.04	104.33	104.47	106.43	104.68	105.16	104.85	105.6	105.59	105.52	105.57	105.36
109.93	111.27	111.61	111.52	110.75	111.37	111.3	111.76	112.37	111.25	111.14	112.3	112.89	111.14	113.24	112.32	111.4	112.06	112.45	112.92	111.35	111.2	111.77	112.05	111.77	110.44	112.46	112.08	112.73	113.09	110.35	112.42	112.33	111.23	112.94	112.57	113.08	113.17	113.2	111.63	112.59	113.01	112.79	110.11	111.96	112.15	110.74	111.35	113.35	113.87
109.66	111.92	109.01	112.86	111.42	111.15	110.7	110.16	111.54	111.15	112.05	111.08	112.02	110.58	111.53	111.84	111.89	109.92	110.81	111.69	113.4	110.46	112.55	112.17	110.37	110.32	112.06	112.21	110.85	110.12	109.69	111.26	110.2	110.43	109.88	110.84	110.98	110.8	110.59	112.22	111.64	110.88	112.7	111.29	110.66	110.9	109.39	110.82	111.45	112.58
109.88	110.46	110.68	110.56	111.7	110.19	110.01	110.94	111.88	109.76	111.19	110.01	111.17	110.99	110.54	110.73	110.75	108.94	109.67	109.8	109.79	110.85	111.13	111.5	110.32	112.22	111.26	109.26	111.24	110.89	109.57	110.39	109.78	110.76	111.17	112.08	111.8	110.77	111.51	110.8	108.99	109.9	110.85	110.76	110.83	111.36	109.4	111.34	108.81	110.03
106.2	105.88	106.98	106.54	106.79	105.21	107.79	106.8	107.44	106.99	104.7	107.33	105.72	106.54	106.18	107.31	104.54	107.99	105.82	105.57	107.44	105.91	104.24	107.2	105.84	106.72	106.68	105.72	108.75	105.86	107.28	106.01	105.79	105.09	105.69	106	106.77	106.4	106.32	106.22	106.74	106.36	106.31	106.1	105.93	105.08	106.52	107.42	106.33	107.14
104.13	103.76	105.14	106.73	105.03	105.19	103.93	103.96	104.65	103.82	106.01	104.45	102.98	103.47	105.47	106.34	104.38	104.28	105.62	105	105.43	105.91	107.61	104.69	104.98	104.39	103.77	104.88	106.48	104.54	103.77	104.18	104.94	103.37	105.71	105.2	106.83	104.96	105.93	105.33	104.63	105.92	107.03	104.83	106.15	106.04	104.35	106.76	103.84	103.75
106.66	105.94	106.7	105.18	104.15	104.78	105.59	105.06	107.35	104.96	106.62	105.04	104.85	105.79	105.93	105.83	105.26	106.66	106.04	104.68	104.46	105.93	105.57	105.1	103.57	106.6	105.93	105.54	105.53	104.59	106.69	105.09	103.66	105.23	106.67	105.17	105.21	103.55	105.66	105.28	106.7	106.09	105.04	106.37	104.57	105.51	105.07	107.47	105.5	105.48
105.34	108.21	107.39	105.5	107.58	105.56	105.18	106.44	106.17	106.22	106.51	107.23	106.73	106.58	106.1	105.01	106.19	106.22	106.65	106.91	107.39	106.72	105.59	107.28	106.39	107.21	106.8	105.65	107.52	106.03	107.94	106.16	107.81	105.6	107.98	107.58	108.43	106.49	107.1	105.91	106.88	106.87	105.97	107.62	106.86	108.66	107.49	107.83	107.6	105.76
100.98	99.666	99.991	100.61	99.137	99.648	99.245	99.189	100.02	100.28	99.362	100.53	99.528	97.955	98.142	100.08	100.16	100.52	100.74	98.939	100.05	99.481	101.47	100.41	100.23	100.61	97.893	99.885	99.507	99.045	99.193	101.02	99.45	99.371	99.538	100.89	100.37	99.42	99.882	99.937	100.72	99.043	98.423	97.789	99.921	97.591	101.61	100.08	97.488	99.166
107.69	105.27	106.24	107.51	105.08	106.47	105.1	105.37	106.34	105.87	105.29	106.76	108.09	106.34	104.91	105.41	105.65	106.4	106.45	106.43	105.56	106.63	105.81	104.73	106.46	106.02	107.06	107.53	106.49	105.86	107.55	106.46	106.49	106.6	107.24	105.38	106.81	106.46	107.21	104.91	107.2	104.75	105.27	107.71	106.58	107.01	105.16	106.83	106.8	106.95
106.22	105.99	104.32	105.23	106.25	104.75	104.24	105.18	104.95	105.81	105	104.68	104.47	103.74	105.14	105.16	103.83	105.1	104.74	105.46	104.2	105.49	105.45	103.81	105.4	105.85	106.61	106.08	103.66	106.06	104.42	105.27	105.24	105.41	104.73	104.26	105.03	103.97	105.97	104.18	104.74	103.17	104.11	103.76	104.74	105.61	106.41	105.62	105.07	105.29
98.873	100.94	100.03	100.45	100.89	98.217	100.62	100.06	99.493	100.29	99.267	100.62	99.623	100.74	100.39	100.29	98.788	99.972	99.516	100.27	99.22	99.368	99.565	98.776	100.44	100.53	100.68	100.91	99.403	100.08	98.966	99.007	100.29	101.39	99.505	99.877	98.716	99.648	100.55	98.456	101.17	99.6	101.64	99.294	100.88	100.9	98.708	100.2	97.274	100.85
110.21	112.42	111.58	109.89	112.2	110.43	109.54	109.41	110.42	111.15	110.13	110.76	109.84	110.51	110.01	109.9	108.96	109.45	109.12	108.6	111.63	110.06	109.96	111.12	110.04	109.27	110.72	110.62	110.85	111.37	109.07	108.23	110.51	109.82	111.01	108.77	110.62	110.3	109.45	109.25	110.23	110.11	110.94	110.43	110.2	108.53	111.64	110.66	110.97	112.74
99.282	99.255	101.7	100.17	99.881	99.806	101.91	100.41	99.437	99.092	99.385	99.914	101.67	99.573	99.935	100.38	99.772	99.414	99.988	101.02	99.408	100.21	99.584	100.67	99.774	99.004	100.57	100.02	101.22	100.5	98.947	97.784	98.504	99.398	99.423	101.97	100.51	100.46	100.54	99.152	101.72	100.77	103.25	99.844	98.931	99.769	98.964	100.68	99.998	99.994
111.03	111.4	112.65	110.97	109.11	111.19	111.6	113.28	110.23	113.09	110.59	114.34	112.05	112.8	111.74	110.66	111.17	111.61	113.3	111.16	110.82	112.28	111.33	110.79	112.97	109.35	112.7	111.1	111.52	111.86	110.76	110.97	112.62	112.74	111.22	112.45	111.56	110.05	111.32	111.04	112.41	110.72	110.78	111.6	111.91	111.93	110.64	110.85	111.77	112.21
112.75	111.39	111.86	112.12	112.3	113.04	113.3	111.64	112.44	111.33	110.8	113.5	113.12	112.49	112.94	112.48	112.54	112.56	111.51	110.78	111.58	112.41	111.03	112.38	112.91	113.98	112.28	111.95	113.77	111.28	110.5	110.82	111.35	110.93	111.93	110.64	111.69	112.49	112.64	112.71	112.83	111.62	112.39	112.72	111.38	112.47	112.22	111.41	111.53	112.32
106.51	104.44	105.68	106.01	106.32	105.57	106.84	106.31	107.13	105.7	107.06	106.04	107.68	104.9	105.94	108.29	106.72	107.48	105.79	106.44	107.51	108.91	107.32	105.66	107.44	108.01	105.36	106.83	106.16	107.34	107.76	106.69	105.55	106.13	105.28	103.81	106.15	105.86	106.06	106.31	106.58	108.07	105.68	106.11	105.12	106.95	106.7	106.07	104.1	104.23
104.67	106.87	104.17	104.74	105.74	103.62	105.82	104.49	106.16	104.75	104.83	106.92	104.78	105.19	104.25	103.89	105.06	105.39	103.19	104.98	104.51	105.2	107.5	104.86	106.18	104.53	104.63	104.36	105.77	105.06	105.08	106.34	106.46	105.91	105.03	103.75	104.11	105.45	105.43	105.18	105.83	107.16	104.96	105.39	106.46	104.93	105.57	105.57	107.88	105.83
109.46	109.34	109.57	110.13	109.62	107.83	110.49	109.18	110.2	110.17	108.22	110.21	108.88	109.15	109.1	108.18	110.74	109.79	110.24	110.76	110.57	109.65	109.01	109.81	108.6	109.09	107.67	108.89	110.49	108.91	110.12	110.72	109.18	109.39	109.19	110.89	110.02	110.85	108.92	110.64	110.55	109.15	108.34	108.35	109.81	109.6	109.82	109.68	109.33	109.99
104.97	105.86	106.14	105.62	106.04	105.32	105.96	104.75	107.8	106.9	105.87	103.97	105.7	105.7	105.38	105.15	106.81	105.42	104.83	106.28	105	105.41	105.31	104.72	105.43	105.5	106.81	105.11	106.03	105.41	105.76	106.22	104.68	106.15	104.88	104.87	105.78	104.85	104.87	106.88	104.94	106.52	106.38	105.5	106.53	105.7	105.54	105.32	103.44	106.5
98.886	99.369	99.541	98.733	100.14	100.05	100.52	99.044	98.302	99.965	99.517	99.496	101.13	99.533	100.26	101.76	101.41	98.651	99.69	99.902	100.41	101.75	99.571	98.913	97.84	100.97	99.15	100.28	100.13	98.488	99.728	99.376	99.257	99.77	99.289	99.33	99.44	99.775	99.916	99.272	98.33	99.014	99.57	99.211	100.02	100.3	99.415	98.446	98.046	99.216
110.09	110.33	108.95	110.03	108.23	110.63	110.41	110.06	109.92	110.02	110.16	110.18	110.19	110.15	111.19	109.79	111.56	109.33	110.24	108.93	110.46	109.16	110.6	109.26	110.7	109.36	110.27	110.6	109.67	108.83	110.64	109.84	108.31	109.22	110.61	109.86	109.07	109.64	110.11	109.14	109.62	109.19	108.72	110.28	109.87	110.5	109.67	111.29	110	109
113.69	111.59	111.62	111.01	112.29	112.65	112.49	113.26	111.39	113.22	112.94	112.65	114.01	110.47	112.91	111.6	111.76	111.71	112.72	112.62	112.49	112.42	110.77	112.28	113.77	112.52	111.41	110.62	111.13	112.31	112.02	112.43	111.43	110.64	111.26	110.71	111.05	112.05	110.37	112.41	111.85	109.38	110.22	110.93	110.82	111.46	110.9	112.73	110.92	111.41
110.73	113.76	111.53	112.61	112.46	111.88	111.74	110	110.41	110.65	110.62	111.04	111.67	110.28	110.77	111.21	111.25	111.18	111.14	112.58	111.05	112.38	110.08	111.08	111.24	112.52	110.82	110.4	110.14	112.4	112.34	110.69	111.91	111.2	111.66	111.28	111.8	111.03	110.74	112.69	109.83	111.05	111.88	112.36	111.62	110.79	111.29	111.08	111.23	111.23
105.52	106.4	106.48	105.41	105.03	106.6	105.36	105.89	106.27	103.91	106.12	106.13	103.42	105.46	105.14	104.69	104.09	103.55	107.02	105.48	104.57	106.43	105.76	104.15	105.43	107.17	104.89	106.81	104.96	105.21	105.35	105.03	105.61	105.18	106.12	105.94	104.16	104.68	105.72	104.41	104.27	105.64	104.65	106.71	105.17	106.45	105.58	105.59	104.53	104.61
105.67	105.32	104.59	106.19	105.4	105.48	106.22	105.45	105.52	105.65	105.26	106.08	106.65	105.68	105.31	105.64	105.15	105.6	104.9	105.96	105.84	106.54	104.81	103.45	106.32	105.82	105.96	105.96	104.75	104.64	105.02	104.07	105.51	104.64	106.64	106.8	104.92	107.66	106.26	106.97	106.48	105.98	104.6	105.25	105.66	105.72	104.29	104.79	105.53	106.25
101.03	102	100.46	101.24	101.42	98.526	100	98.639	100.59	101.38	100.36	99.664	100.74	100.59	99.873	99.094	100.83	99.643	99.095	98.653	99.916	100.53	99.813	100.14	99.439	100.67	100.18	99.121	100.06	100.79	99.439	100.73	99.394	99.002	100.4	99.368	100.44	100.2	98.236	99.124	101.04	99.506	101.59	99.667	98.737	99.364	100.13	100.49	98.738	100.52
108.7	109.65	109.91	110.22	109.14	109.54	109.95	108.39	109.86	110.98	109.93	108.47	108.42	110.06	111.67	109.85	111.07	108.35	109.68	109.6	109.45	108.25	107.3	109.24	108.83	110.12	108.37	110.46	108.1	108.58	108.85	110.86	110.43	110.29	110.16	110.2	111.49	111.46	110.16	109.9	109	109.8	110.76	109.19	108.77	110.48	110.18	111.04	108.81	108.53
101.48	98.672	98.629	100.53	98.308	99.561	100.13	99.947	100.24	101.52	98.61	99.878	99.509	99.892	100.33	101.07	100.34	99.039	101.92	99.383	100.05	99.92	98.768	99.493	99.609	99.022	100.96	100.72	101.63	99.597	100.17	98.466	100.24	100.36	101.19	100.81	100.8	100.23	100.11	100.02	100.44	101.25	101.34	102.01	99.151	100.38	99.789	97.332	100.4	98.082
105.68	103.81	104.58	103.32	106.27	104.85	102.96	105.58	103.39	104.62	102.84	104.25	103.79	103.85	102.79	104.4	102.96	104.01	104.66	103.86	103.84	104.04	103.34	104.1	103.93	104.52	103.2	102.89	104.24	103.23	105.57	104.51	105.16	104.65	105.44	103.35	105.3	103.71	105.25	104.36	103.86	103.44	104.23	104.2	105.45	105.46	103.86	104.95	102.63	105.44
106.94	104.02	105.22	105.77	104.9	104.42	104.52	105.34	105.25	105.33	108.01	106.42	105.39	105.27	105.76	105.23	105.15	106.86	106.55	105.52	105.82	106.14	105.64	104.36	105.08	105.54	105.59	106.88	106.01	105.04	105.57	105.99	104.56	105.06	105.3	105.93	105.57	106.27	105.55	105.66	105.3	106.65	106.49	106.49	105.78	104.97	105.1	105.41	106.76	106.88
100.81	101.56	102.42	99.073	101.63	99.526	100.68	99.738	100.54	101.3	100.16	99.068	99.85	99.882	101	100.72	99.152	99.414	100.1	101.03	98.632	102.36	98.896	99.787	99.349	100.62	99.546	100.21	100.75	100.98	100.46	101.14	101.37	99.763	98.066	99.565	100.88	100.51	98.379	99.453	99.592	100.92	100.23	100.17	98.108	99.863	101.43	100.73	97.758	100.53
106.27	107.62	105.34	105.78	106.56	106.43	104.18	105.02	106.33	106.7	105.38	106.58	107.69	107.7	106.85	106.67	107.37	105.97	105.26	107	107.07	106.55	104.57	106.19	107.53	105.36	106.82	107.2	104.61	105.66	106.03	104.45	107.86	106.76	105.5	105.78	107.09	106.08	106.66	105.97	105.21	105.25	107.35	107.48	105.52	105.1	106.25	106.47	106.78	106.04
111.01	114.48	110.53	111.92	111.01	111.67	112.3	111.77	112.21	112.85	114.8	113.01	110.73	112.15	113.32	113.45	113.15	112.17	112.47	112.42	113.38	112.71	112.39	113.23	112.97	112.42	113.13	112.94	111.73	111.77	113.63	112.1	112.29	113.1	113.31	113.44	111.35	112.8	113.24	112.5	111.7	113.91	113.46	110.85	112.34	112.94	113.5	113.27	112.57	113.14
104.42	105.78	105.51	103.33	104.23	105.03	105.91	104.55	104.57	106.85	105.22	104.52	105.45	104.2	104.24	106.22	105.91	105.35	105.89	104.61	105.99	104.58	103.69	104.4	105.79	105.64	105.2	105.29	105.11	106.03	102.85	105.77	104.91	105.68	103.52	106.64	102.21	105.69	105.94	105.99	106.5	104.43	105.77	105.32	104.5	103.78	104.06	106.1	105.55	106.4
105.97	104.3	106.44	105.11	106.99	104.18	105.29	103.67	105.09	106.62	105.44	106.23	105.41	105.85	105.21	104.03	107.68	104.35	106.4	104.74	105.25	102.83	106.3	103.86	105.84	103.8	105.95	104.86	105.75	106.77	107.23	105.23	106.05	104.01	107.34	104.63	105.42	105.31	107.52	104.89	105.13	106.7	107.01	106.13	104.34	105.36	106.39	105	104.33	106.19
112.35	112.66	111.58	111.27	111.73	112.03	112.24	111.6	111.61	111.9	111.26	113.15	110.9	111	110.54	113.14	112.99	112.56	111.01	110.71	112.31	112.52	111.78	112.05	111.76	111.18	112.82	113.45	112.63	112.86	111.23	111.04	114.44	112.9	114.18	112.49	113.29	111.29	113.2	112.89	112.06	111.31	111.49	111.9	112.15	109.66	112.88	112.04	110.71	111.67
109.89	111.1	110.43	110.33	111.67	110.63	110.34	111.71	109.44	109.37	110.84	110.23	110.17	109.05	111.79	110.54	111.91	110.37	110.79	111.35	112.22	110.02	111.03	110.09	110.88	110.3	109.52	110.62	110.75	108.74	110.49	111.17	110.65	110.99	109.24	111.3	110.01	110.44	112.09	111.27	110.17	111.32	109.55	109.73	112.09	111.08	111.84	112.41	110.32	111.43
103.35	104.75	104.14	101.82	103.15	104.55	103.25	101.41	104.45	104.59	104.52	105.91	102.61	104.33	103.92	105.97	103.3	104.11	104.97	104.53	102.9	104.78	103.1	104.23	105.02	104.56	104.34	103.83	103.66	103.22	105.3	105.71	102.8	103.8	105.05	101.37	104.76	104.57	101.83	105.06	103.06	104.41	103.99	104.46	104.79	105.08	104.7	103.85	104.63	103.95
111.58	111.84	110.49	111.4	110.4	109.75	110.93	109.74	112.82	110.89	111.23	109.62	113.21	111.63	111.4	111.71	112.56	112.16	112.1	111.14	111.7	110.92	111.66	111.34	111.78	111	109.1	111.09	111.61	111.02	110.66	109.9	111.97	110.5	112.33	111.31	112.58	111.49	110.53	109.72	112.12	110.88	111.53	112.02	111.93	111.66	112.5	111.77	112.44	111.68
99.43	100.98	99.548	101.52	102.84	101.2	100.89	101.79	101.21	102.84	101.33	101.18	101.08	101.64	100.66	101.1	101.92	99.655	99.972	100.44	101.9	100.67	101.55	101.09	98.341	100.67	101.47	100.83	101.32	100.75	101.9	99.595	100.1	100.87	100.71	101.27	100.23	100.58	100.61	100.84	100.51	101.25	100.89	101.21	100.5	101.03	101.48	102.31	100.57	101.93
109.81	109.93	110.23	109.3	109.88	111.23	110.79	112.33	109.66	111.16	110.5	111.74	111.67	111.56	110.65	110.47	110.5	111.8	108.92	111.16	110.46	109.67	110.15	109.7	111.06	111.36	111.65	109.92	109.48	111.05	109.82	111.09	110.01	110.62	110.42	110.81	109.96	109.89	109.46	110.68	109.92	109.05	110.66	109.95	110.78	111.58	109.27	111.65	110.13	109.84
107.84	105.28	104.28	103.79	106.14	105.45	105.03	104.73	105.06	105.61	104.69	105.09	105.04	105.73	105.39	107.23	105.48	106.84	105.47	106.44	105.17	106.77	105.67	106.14	107.32	106.96	106.24	107.1	104.72	107.28	103.65	105.12	106.26	106.55	105.32	104.14	106.79	105.85	106.09	106.25	106.85	105.64	105.51	106.34	104.64	105.38	105.62	106.08	106.16	106.87
100.22	99.649	99.129	100.13	99.733	100.7	99.181	101.78	98.08	98.851	98.76	98.991	99.227	99.95	98.737	99.458	98.606	99.594	99.276	100.4	99.693	100.48	100.64	101.08	99.605	99.482	100.18	99.402	98.68	99.766	99.929	100.28	99.284	99.936	99.525	99.043	99.267	98.67	99.32	98.031	100.48	100.6	99.113	100.13	98.087	100.01	98.628	99.356	99.932	98.992
112.77	112.21	111.74	111.81	112.58	111.68	112.63	114.21	112.45	111.53	111.79	113.2	110.44	111.93	112.63	111.78	111.67	112.48	111.48	112.01	111.83	112.29	111.97	112.68	111.22	112.23	112.48	111.97	110.72	112.63	112.96	109.65	110.55	113.75	111.68	112.53	113.18	112.55	112.84	112.14	111.76	113.13	113.72	111.6	110.25	111.66	112.33	110.99	111.96	112.48
98.207	99.756	99.491	100.52	100.4	100.58	99.426	98.271	101.33	100.88	99.598	100.33	100.14	101.75	99.318	99.344	100.06	100.75	101.73	99.088	99.394	101.19	100.31	101.66	100.62	100.5	100.37	98.963	99.19	100.85	99.866	101.06	100.32	99.423	100.02	98.785	99.896	100.53	101.03	98.34	100.5	101.14	100.04	99.816	99.762	100.19	99.937	101.87	98.803	100.99
105.15	106.3	104.93	104.29	106.49	105.71	106.08	106.45	104.34	105.24	105.06	104.23	104.09	105.45	106.01	105.87	104.57	103.93	105.43	106.18	104.3	105.93	102.95	104.56	105.1	103.98	105.45	104.98	104.85	104.72	107.38	105.54	103.57	103.64	103.05	105.14	103.79	105.56	104.9	103.36	104.85	104.39	105.58	106.53	104.26	104.01	104.56	104.75	105.44	106.26
99.371	100.22	99.966	100.45	99.198	99.854	99.132	99.7	98.358	99.086	100.21	98.423	98.996	99.928	100.23	98.597	99.144	99.435	99.578	100.4	99.027	101.41	102.34	100.43	99.413	98.434	100.7	99.018	99.388	100.87	99.592	100.27	98.63	98.294	99.568	101.51	99.848	99.327	99.857	99.937	99.821	100.79	100.02	99.408	100.95	99.275	99.596	100.91	100.7	99.513
109.66	110.47	109.75	111.44	110.01	109.79	110.96	110.28	111.8	110.59	110.39	110.62	110.76	110.52	110.44	111.25	110.2	109.85	111.14	110.33	111.49	110.02	110.42	110.35	110.35	111.24	109.49	109.44	111.12	110.67	110.66	110.85	110.67	110.73	108.53	110.86	110.7	110.97	111.77	111.63	111.02	110.59	110.95	109.12	110.4	111.37	110.44	109.13	111.33	111.33
103.97	104.91	103.85	105.71	105.02	104.12	105.14	103.45	103.91	103.42	104.04	103.27	104.5	106.55	104.01	103.06	103.2	103.79	103.99	103.35	101.78	104.77	103.67	102.61	103.52	103.33	104.62	104.78	105.9	105.66	102.66	102.61	105.49	102.94	103.39	104.29	102.94	104.91	104.83	104.17	103.92	104.86	104.61	104.35	103.89	103.92	103.16	104.28	104.67	102.67
100.47	102.11	100.32	99.837	100.27	101.56	100.52	99.52	99.98	101.69	100.14	99.714	98.711	99.187	99.919	101.09	99.473	98.892	100.65	98.849	102.36	100.9	100.15	99.181	100.37	99.999	99.21	100.68	99.938	99.5	100.5	99.905	98.761	100.85	99.079	101.65	101.57	99.529	98.753	99.937	98.868	99.362	101.26	100.24	100.05	100.79	99.476	99.454	98.968	100.66
110.4	110.57	109.08	111.02	111.81	111.19	111.4	112.25	112.06	111.52	111.57	111.6	113.13	111.72	112.14	111.14	111.34	111.3	110.19	111.75	113.87	111.01	110.47	110.89	111.66	112.35	110.39	110.51	112.77	110.7	110.57	112.57	110.88	112.68	112.89	111.34	112.13	111.06	112.57	112.34	113.12	112.03	112.96	111.97	112.09	112.15	112.27	110.26	111.3	111.06
116.01	116.36	117.23	113.96	117.29	115.09	114.51	116.27	115.79	115.99	115.83	116.1	116.38	116.47	116.46	117.32	116.79	117.57	116.14	117.98	116.42	116.07	116.23	117.14	117.12	115.39	117.83	115.05	116.86	117.19	115.61	115.8	114.22	116.5	116.55	117.32	114.4	115.99	117.21	115.3	117.53	116.58	116.67	116.38	115.95	118.76	116.14	117.25	116.15	113.86
105.72	105.79	104.95	105.69	106.51	105.89	103.92	107.27	105.42	107.33	107.82	105.45	104.55	104.63	107.68	105.89	105.63	105.35	105.19	106.42	106.08	104.94	106.9	106.21	106.24	104.29	106.39	105.11	105.76	103.52	104.6	104.7	106.88	104.45	104.83	105.32	106	106.41	105.42	104.63	105.24	105.82	105.74	106.33	105.66	104.88	106.22	104.14	104.46	106.28
100.05	100.09	100.88	100.9	99.648	100.9	99.901	100.5	99.394	102.22	100.64	101.98	101.15	100.11	100.9	100.13	100.79	100.01	100.42	101.71	100.67	99.725	100.44	101.27	101.13	100.24	100.05	101.45	99.097	99.022	101.23	101	102.02	101.35	100.06	99.423	101.17	100.99	99.912	99.112	100.46	100.22	100.51	101.82	100.95	101.21	100.78	102.4	99.778	100.48
100.01	98.463	101.65	99.138	99.313	100.34	101.34	99.049	99.874	99.833	99.038	99.728	98.34	100.01	101.26	100.1	100.8	98.949	99.898	100.9	101.73	100.54	100.82	101.83	99.958	101.72	100.27	99.96	99.401	100.56	100.45	100.34	98.051	99.086	101.85	100.34	100.05	100.68	100.39	100.38	100.19	98.949	99.679	97.679	98.6	99.201	101.06	99.307	100.34	99.742
110.06	109.96	109.24	108.63	110.67	110.22	108.15	109.63	109.27	109.28	108.4	111.19	109.07	109.88	109.74	108.33	110.06	110.19	110.13	110.65	109.27	109.86	107.76	109.52	110.38	111.01	110.81	109.3	109.25	109.94	110.83	110.12	108.7	109.07	109.13	109.29	111.06	110.13	110.63	111.47	108.23	109.89	108.16	109.34	107.43	108.68	110.22	109.47	110.68	109.14
106.92	107.48	107.06	106.96	105.35	104.67	105.99	106.48	106.31	107.35	105.94	104.77	104.51	107.06	105.3	106.46	105.4	106.88	106.89	106.76	105.74	106.52	107.27	105.71	105.32	106.21	107.63	106.79	104.64	107.1	105.05	106.23	105.06	106.61	106.36	107.61	107.65	106.41	106.89	106.55	105.78	107.77	107.21	106.35	105.99	107.31	106.93	107	105.46	106.4
105.06	106.17	107.4	107.47	107.75	105.87	107.17	108.16	107.8	106.9	106.19	107.37	107.32	106.95	107.06	107.45	107.76	107.45	106.87	105.62	105.93	106.15	106.79	106.49	105.45	106	108.28	107.6	107.81	106.84	106.07	107.02	108	108.37	106.94	107.21	106.78	107.12	108.44	107.05	108.1	106.9	107.06	107.21	107.21	107.96	105.97	108.38	106.38	105.62
106.29	106.1	105.63	105.19	107.08	105.28	107.08	107.03	106.43	107.11	107.75	104.6	106.49	105.18	105.81	106.31	105.39	107.06	105.43	106.77	106.67	106.73	106.62	106.12	106.69	106.71	105.8	105.96	107.03	105.65	106.29	107.02	106.18	106.74	106.26	105.33	107.46	106	108.55	106.45	106.92	106.43	107.94	105.77	106.26	105.75	106.37	106.41	106.55	107.55
113.29	113.41	110.67	111.58	112.34	112.18	110.68	110.22	113.43	113.87	111.3	112.45	111.44	111.57	112.13	112.54	111.14	111.31	113.75	111.85	110.59	111.13	111.22	111.58	112.79	111.56	110.43	113.47	114	111.49	111.5	110.53	110.8	111.41	112.96	112.33	112.45	112.16	111.38	112.04	111.83	111.67	111.3	112.81	111.82	111.1	112.09	112.99	109.94	111.27
110.18	112.02	111.12	111.74	111.58	113.23	110.94	110.5	111.61	111.63	111.61	111.36	110.44	111.82	111.85	110.4	110.52	111.2	110.74	111.92	114.04	110.88	112.67	111.43	110.94	111.67	111.09	113.27	112.12	111.1	111.8	112.22	111.05	111.13	111.51	111.82	109.39	112.94	112.51	110.65	111.74	111.4	112.62	111.3	110.84	111.13	112.13	111.27	112.22	111.34
98.024	101.18	99.908	100.11	101.16	99.014	99.863	99.916	98.044	100.48	99.087	101.31	101.31	100.1	100.76	99.818	99.878	100.01	99.63	100.26	101.11	100.06	99.962	101.23	100.03	99.471	99.976	101.34	99.875	100.48	100.98	100.41	98.739	99.875	99.242	98.324	99.895	101.08	100.19	100.24	100.55	99.617	101.09	98.897	100.48	100.2	101.19	100.04	99.551	99.453
105.32	105.79	105.75	104.63	105.12	106.78	104.35	106.17	108.71	105.85	104.82	105.88	105.59	106.54	104.88	106.67	107.27	105.28	105.1	105.51	105.32	105.96	105.49	105.75	105.94	105.82	106.41	103.99	106.81	106.86	105.54	105.71	105.64	106.16	105.16	105.63	104.58	105.86	106.44	105.46	106.64	106.41	106.44	104.36	105.61	104.28	103.86	106.14	106.68	105.05
110.66	111.05	112.2	111.11	110.95	110.73	112.1	110.86	112.24	111.37	110.53	111.23	112.17	112.42	111.44	111.33	112.14	111.39	110.66	111.32	109.89	110.28	113.33	110.6	110.86	112.11	110.67	111.24	112.51	110.71	110.82	110.65	112.15	112.6	109.51	112.78	110.67	110.58	111.25	112.67	112.45	110.93	110.75	111.15	111.32	111.86	112.33	112.48	111.43	109.92
105.49	106.08	106.63	105.3	104.45	105.97	106.26	106.04	106.4	104.81	104.84	105.78	105.26	105.6	104.3	105.05	103.79	105.3	105.13	106.47	104.65	105.97	106.89	105.65	104.32	105.58	105.14	105.22	104.65	106.68	104.62	106.36	104.08	105.25	107.05	106.93	106.23	104.61	105.63	106.46	105.7	106.03	106.05	106.38	106.03	106.22	104.51	104.75	104.83	105.11
117.83	118.32	117.91	117.51	118.48	117.45	117.31	117.87	119.14	117.08	118.05	117.68	117.12	117.18	117.49	116.37	117.38	117.41	116.38	117.1	116.72	118.04	118.63	117.1	118.99	116.08	116.84	117.65	117.95	117.64	118.79	118.33	117.73	117.72	117.17	117.98	118.04	117.41	118.64	118.24	118.1	116.19	118.12	118.44	115.86	116.77	117.13	119.11	119.36	119.4
107.26	104.89	106.06	105.12	106.68	106.45	106.37	104.5	105.99	105.82	105.86	105.93	104.99	105.6	106.2	104.52	105.09	105.63	106.21	105.64	103.96	104.26	106.32	106.34	105.19	105.26	105.72	105.37	105.89	105.67	106.27	106.23	105.76	104.87	105.51	104.19	105.68	106.35	104.81	106.65	106.27	104.99	105.68	107.07	106.45	105.32	105.76	105.17	105.22	106.92
105.36	104.65	104.1	103.24	105.38	103.02	105.61	104.21	103.82	104.06	103.88	103.4	105.78	107.31	104.49	103.86	104.05	104.44	104.95	105.27	104.75	103.05	105.66	103.51	102.9	104.07	103.86	104.8	103.58	103.9	104.6	104.62	104.16	103.56	106.28	105.29	103.56	104.76	104.88	104.29	103.99	104.36	103.82	105.32	103.39	104.79	103.72	105.14	104.03	104.08
118.69	118.15	116.63	117.92	117.97	117.78	118.04	116.25	118.81	118.5	116.22	115.57	117.97	117.06	118.32	118.61	117.45	115.6	117.16	117.83	117.86	116.4	116.59	116.4	117.59	115.56	117.02	117.61	117.6	117.73	118.18	116.79	117.95	116.83	115.64	117.85	115.09	117.08	117.07	117.06	118.31	117.99	118.02	116.72	116.71	116.41	116.53	117.74	117.8	117.03
107.14	106.22	106.29	105.56	105.9	106.06	105.26	107.85	105.99	105.08	107.08	105.29	105.38	107.06	106.94	104.88	104.9	105.16	107.3	106.59	104.34	105.7	105.23	105.61	105.65	106.05	107.37	106.42	104.64	104.62	106.12	104.9	106.46	106.79	103.9	105.45	106.19	104.33	106.49	106.78	105.77	105	104.05	105.55	104.49	106.21	105.88	104.47	106.61	106.37
104.61	106.48	104.7	107.38	105.56	105.47	105.72	104.01	105.17	106.23	104.14	104.68	104.99	107.46	104.68	104.01	105.48	106.33	106.5	105.75	106.39	106.1	104.66	104.75	106.1	105.44	105.19	105.08	106.02	105.83	105.45	106.03	105.11	106.52	105.07	105.38	104.77	104.85	107.01	104.98	106.67	106.8	105.86	106.27	106.71	104.55	106.14	105.44	104.09	105.1
113.39	112.31	112.85	112.26	112.28	112.78	114.25	113.51	113.19	111.23	113.31	111.76	111.92	111.87	111.74	111.71	112.33	112.69	113.34	111.71	112.89	113.44	113.21	113.52	114.02	112.33	111.62	114.49	113.3	112.57	112.29	111.71	112.82	112.52	111.91	112.75	111.44	113.95	114.78	112.26	112.91	113.32	112.34	113.27	112.05	112.63	112.58	113.99	111.58	113.4
101.91	100.19	99.734	98.922	100.59	98.91	99.329	98.205	100.96	99.256	100.03	98.985	100.26	98.439	101.19	99.975	99.519	100.86	100.03	99.6	100.23	98.497	100.31	100.68	99.177	99.702	101.55	100.37	101.08	98.938	99.703	100.23	99.63	99.42	99.82	101.35	98.761	98.344	99.557	99.858	100.53	99.062	99.559	100.16	98.761	99.417	100.27	100.66	100.08	101.35
110.82	110.73	112.47	111.41	110.79	110.15	108.6	111.7	111.59	111.45	111.11	111.24	111.54	108.93	111.23	109.99	110.88	110.01	112.31	111.39	110.3	109.33	111.62	110.33	111.44	111.4	111.9	113.36	111.83	113.24	110.76	111.31	112.25	109.7	111.49	111.88	111.72	111.73	112.37	111.94	110.31	111.61	111.17	110.79	112.1	111.83	111.62	109.39	110.94	111.56
104.46	105.68	106.3	106.86	106.43	105.22	104.81	106.99	106.48	105.62	106	104.49	105.03	106.21	105.65	105.2	105.82	105.38	105.41	105.84	106.04	104.22	105.35	105.83	107	105.19	104.77	105.66	105.72	105.79	105.74	105.8	103.84	105.66	106.43	106.07	104.24	106.52	105.73	105.15	106.57	103.74	105.69	106.28	107.33	104.95	105.93	106.86	106.7	107.01
104.31	102.76	104.57	105.04	103.22	103.49	105.2	104.35	105.02	104.32	103.94	104.05	104.61	104.61	103.2	104.14	105.67	104.45	104.58	103.72	103.8	103.4	103.82	105.04	104.07	104.29	103.78	104.25	104.79	105.3	103.16	103.91	103.73	102.88	104.9	103.06	103.28	104.5	104.96	103.69	102.99	103.78	104.41	104.14	103.59	105.98	104.18	104.66	104.35	103.9
110.85	111.4	111.2	112.54	112.1	113.04	111.79	111.96	110.78	112.21	112	112.73	110.59	110.8	112.77	112.39	111.33	110.73	112.08	111.23	113.74	112.66	109.79	111.79	113.04	112.26	111.9	113.15	114.65	113.08	111.48	112.61	111.33	111.15	112.53	111.5	111.92	113.73	110.86	110.84	112.04	112.84	112.93	112.16	112.33	111.25	112.05	111.79	111.82	111.77
111.99	113.18	111.94	113.31	113.11	113.22	113.07	112.93	112.58	112.54	112.91	113.28	112.68	112.98	111.19	112.95	113.18	112.57	114.4	111.63	111.28	112.32	112.32	113.39	112.84	112.6	114.06	113.99	112.41	113.36	113.91	113.32	111.74	112.28	113.21	112.58	111.56	112.44	112.73	112.81	113.36	112.36	110.96	112.18	113.49	110.88	113.1	113.75	112.48	113
109.2	110.2	110.29	109.45	111.11	109.29	110.39	110.25	110.53	111.1	110.51	110.06	108.48	108.67	109.7	109.33	110.22	110.18	110.6	110.54	109.73	109.97	109.47	109.57	110.09	109.56	108.24	109.31	110.41	110.9	110.19	110.93	109.24	109.23	109.79	110.4	111.25	108.69	110.1	108.97	110.96	108.71	109.21	109.5	109.17	111.52	109.03	109.98	108.57	108.98
100.41	100.25	100.51	100.75	98.777	100.34	98.426	99.772	98.812	100.87	100.35	99.125	98.363	99.993	97.51	100.11	99.104	100.47	99.815	98.454	98.463	100.1	99.539	100.78	99.122	99.196	99.294	98.54	99.93	100.21	101.17	100.29	100.28	100.3	100.66	99.971	99.711	100.49	101.03	98.141	98.823	100.84	100.24	99.659	99.815	101.11	99.808	99.843	99.907	98.973
111.12	108.11	110.82	110.74	111.86	110.46	110.87	109.59	110.53	109.86	110.47	110.15	108.6	110.43	110.81	109.49	109.89	110.74	109.91	110.47	110.23	110	111.31	109.91	108.77	109.5	112.94	111.71	110.23	110.33	111.51	110.59	109.43	109.97	111.98	110.68	110.31	109.65	109.9	111.26	108.71	110.02	109.98	110.82	110.95	111.73	107.64	110.67	110.14	110.82
113.37	111.87	110.45	111.44	112.87	111.71	112.7	112.4	113.81	113.26	113.58	113.72	113.5	113.66	114.18	114.67	111.89	111.91	112.88	112.07	113.54	112.15	114.04	111.51	113.7	112.66	111.59	112.83	112.65	113.07	112.92	112.16	112.79	113.7	114.06	114.47	114.26	112.06	113.2	113.17	110.26	111.84	111.6	112.11	113.16	113.87	113.17	112.06	112.4	113.69
111.16	111.52	110.55	111.32	109.78	111.41	110.75	110.24	110.75	111.29	110.74	110.43	110.65	110.65	111.51	109.12	111.95	110.58	110.74	110.71	110.81	111.1	109.84	109.76	109.13	110.38	112.03	108.89	111.24	109.64	110.92	110.76	111.08	110.91	111.42	111.35	110.55	110.9	109.48	111.18	109.35	109.6	110.11	111.08	111.43	110.75	110.31	111.06	110.35	111.8
100.55	101.35	101	100.98	101.02	101.33	98.746	100.26	100.59	100.67	99.02	99.697	101.08	99.32	100.77	100.09	99.531	101.04	102.45	99.932	101.86	99.726	101.93	99.77	100.9	100.25	100.81	99.574	101.51	101.7	100.7	99.33	99.742	100.9	100.57	101.49	101.08	100.76	99.89	100.38	99.628	100.77	100.61	100.44	99.265	101.21	100.17	99.7	99.911	100.17
100.83	98.49	100.27	99.284	99.913	100.47	99.694	98.942	99.694	99.061	100.84	100.43	98.93	99.685	101.76	99.741	100.28	99.877	98.397	99.27	100.39	100.45	99.344	100.22	100.01	101.27	100.05	99.659	100.67	100.15	99.869	98.746	99.316	99.146	99.137	99.491	98.837	97.924	101.05	99.896	99.058	100.27	99.896	101.4	100.32	99.598	100.14	98.847	100.86	100.23
106.58	105.7	105.91	106.58	107.73	106.95	105.22	106.35	105.98	106.06	107.3	105.26	105.73	106.45	106.17	105.18	106.68	105.31	106.42	107.65	107.16	105.6	105.38	106.92	108.03	105.73	106.21	106.5	106.04	105.28	108.34	106.17	106.99	107.08	105.3	105.4	107.79	106.08	105.66	105.51	107.29	105.09	105.65	105.53	105.57	106.89	106.3	107.82	105.65	107.12
111.97	112.4	112.81	114.14	112.58	114	112.07	112.06	113.32	112.62	111.01	112.62	113.42	114.26	113.82	111.89	113.45	111.64	113.12	113.07	112.2	112.36	113.37	113.79	112.67	111.96	112.63	112.7	113.43	112.51	112.31	113.34	111.41	112.61	112.19	112.72	113.55	111.5	110.51	112.6	112.63	112.18	113.18	114.57	111.31	113.72	111.92	111.1	112.45	111.53
102.92	105.06	104.54	104.18	103.42	105.3	106.17	105.37	105.67	104.39	104.75	106.04	104.9	103.06	103.81	105.12	105.4	105.17	104.93	104.29	103.1	104.52	104.72	104.25	105.33	105.4	105.65	103.62	105.39	104.9	103.11	103.92	105.25	104.12	102.77	104.44	106.44	104.38	106.33	105.46	105.87	103.54	104.72	105.55	105.64	105.08	103.58	103.87	104.65	103.78
104.42	104.3	103.64	105.78	105.07	103.4	104.48	105.16	104.45	103.78	103.29	104.93	104.87	103.73	102.42	104.39	104.02	103.55	104.9	104.77	105.98	103.15	103.34	103.73	105.32	104.28	104.3	103.93	104.21	103.69	103.95	105.01	104.69	104.77	103.78	103.72	103.67	103.89	101.69	103.39	103.78	103.82	104.17	104.99	105.4	105.06	104.34	104.84	104.59	103.02
101.01	99.823	100.77	99.324	101.5	100.67	100.49	100.58	101.15	101.72	102.81	100.31	100.23	101.03	99.716	100.63	99.414	100.5	100.81	99.46	100.78	99.908	101.96	100.36	100.25	101.82	101.03	100.7	98.851	100.48	100.31	100.87	98.976	99.335	98.871	100.29	101.41	100.51	100.34	99.972	100.14	100.05	101.11	100.03	98.964	101.04	101.05	99.428	100.23	99.635
99.834	101.31	99.561	100.6	99.119	99.656	100.18	100.87	99.764	100.32	100.15	98.859	103	99.853	99.051	98.821	97.759	100.79	99.781	98.813	98.133	98.689	100.35	100.46	99.123	99.096	99.565	99.271	100.37	100.17	100.71	102.08	100.18	98.686	100.53	100.77	100.02	98.979	99.734	98.963	100.59	99.57	100.32	99.603	100.36	99.691	98.552	99.742	101.01	100.89
111.07	110.03	110.43	110.32	111.87	110.81	110.87	109.44	109.88	111.65	110.5	111.36	109.99	109.15	111.73	110.11	110.79	111.9	109.35	110.38	110.35	111.66	109.95	110.04	112.17	109.54	110.6	110.68	110.72	109.51	110.1	111.96	110.08	111.19	109.15	109.89	108.04	110.46	108.77	110.35	111.58	111.37	111.16	111.38	109.88	110.89	109.57	110.15	109.94	112.09
103.93	104.1	102.81	103.72	103.17	105.12	105.74	104.44	104.73	103.43	104.15	104.91	103.95	102.62	104.74	103.06	105.93	103.6	103.63	103.5	104.07	104.65	103.57	104.64	103.54	103.99	104.62	104.18	104.6	104.84	105	104.05	104.31	101.83	104	103.35	104.51	104.71	103.51	104.13	105.74	104.1	103.61	104.08	104.13	105.46	104.37	104.12	104.32	103.43
106.61	107.01	105.35	106.52	106.98	106.89	105.88	105.77	105.3	105.73	107.27	104.95	106.58	105.63	106.65	106.64	106.88	105.91	106.64	108.16	107.99	106.62	106.52	106.5	109.19	105.67	107.48	106.29	105.95	107.96	105.67	107.22	105.99	105.12	105.2	108.43	106.02	104.85	106.36	106.18	106.33	107.27	106.64	107.26	106.32	106.32	105.63	106.06	106.6	107.63
110.86	111.01	111.63	111.03	109.92	112.38	112.84	109.68	111.22	111.45	110.68	112.15	111.28	111.22	111.08	112.41	113.12	111.85	110.91	112.08	112.05	111.16	111.31	110.28	110.53	110.41	111.03	111.23	112.03	110.34	110.49	112.57	111.19	110.17	111.12	113.15	111.32	110.28	111.41	111.64	111.96	110.36	111.85	111.72	113.25	110.97	111.36	111.69	111.02	109.85
112.43	112.99	111.76	111.52	111.95	112.05	111.86	111.63	111.87	111.69	112.59	111.77	112.75	111.8	112.47	112.38	111.78	111.68	112.08	112.84	111.4	111.02	110.76	111.47	112.1	109.96	112.36	112.54	113.43	111.62	112.33	112.63	109.8	112.96	111.8	112.03	111.87	111.07	113.04	113.01	112.65	113.53	114.65	111.68	112.71	111.67	112.42	111.1	111.91	111.7
105.98	106.08	105.23	107.37	104.77	104.89	105.89	105.74	104.78	104.31	106.78	106.48	105.16	106.48	106.69	105.47	106.97	104.38	106.16	106.7	105.69	104.42	105.75	104.95	107.69	106.94	106.93	106.87	104.39	104.94	108.33	105.6	107.42	105	105.43	105.44	105.39	105.92	106.34	106.17	103.95	104.39	104.92	105.37	105.11	104.78	106.36	107.04	106.1	105.7
110.21	110.91	108.3	110.34	109.1	109.62	110.87	109.84	109.5	110	110.2	109.22	111.09	108.53	109.12	109.41	110.65	110.12	108.96	109.24	109.1	110.07	108.5	108.15	109.77	109.27	110.5	111.4	109.48	110.1	109.87	109.27	110.51	110.28	108.91	111.19	108.64	110.69	109.73	109.66	109.04	110.54	111.48	110.7	108.96	110.23	108.94	109.36	110.16	109.79
107.53	105.49	106.32	106.94	106.65	105.32	107.07	107.1	106.17	105.87	105.4	106.15	106.22	106.85	106.6	105.1	106.24	105.47	104.93	106.98	106.1	105.71	106.11	105.53	106.94	106.19	106.09	104.82	107.01	106.67	105.12	105.12	107.19	105.67	106.25	104.83	106.19	105.44	104.73	105.48	105.6	104.9	106	106.45	108.05	106.22	105.55	105.83	106.5	106.88
107.3	106.27	106.6	104.68	106.28	105.57	106.73	106.81	107.01	107.16	106.24	107.16	105.96	105.38	108.31	106.48	105.86	107.3	107.63	106.54	105.64	105.62	106.96	106.71	105.52	106.75	108.13	106.66	107.28	106.64	106.07	106.35	105.71	107.39	107.32	107.06	105.8	105.54	108.55	106.94	106.11	108.06	106	105.47	105.91	106.92	106.31	106.12	108.61	106.17
99.627	100.41	101.05	100.66	100.6	97.578	98.521	100.07	100.33	99.553	100.45	99.391	99.151	99.238	100.83	100.71	99.89	99.764	99.115	99.172	101.17	101.21	99.341	101.43	101.68	100.04	98.996	99.876	100.2	101.09	99.955	99.262	99.825	100.63	101.27	99.77	100.6	98.529	99.897	101.08	100.11	100.84	101.63	99.607	99.402	98.65	99.586	99.185	102.19	99.622
110.29	109.95	111.43	109.28	111.48	110.28	111.76	109.92	110.96	109.5	111.08	111.48	111.03	108.68	110.17	112.11	109.93	110.74	111.14	109.42	109.88	111.74	111.99	109.52	110.6	110.13	110.12	111.62	111.33	112.04	109.94	110.71	109.56	111.81	111.4	110.03	111.12	110.06	109.67	109.05	112.12	110.78	111.6	111.66	109.49	110.55	108.77	111.12	111.11	110.83
105.73	107.28	107.26	104.57	104.61	106.47	105.55	104.82	106.78	107.02	105.36	106.4	106.95	106.61	107.82	107.74	106.81	105.34	106.89	106.69	105.9	107.08	107.22	107.78	106.76	106.45	105.51	108.95	106.48	106.5	104.84	105.82	104.44	108.05	105.87	106.5	106.59	105.94	104.8	105.91	107.75	106.18	106.16	106.92	104.72	106.65	106.61	106.36	104.84	106.89
111.8	109.44	112.28	111.65	110.29	110.7	111.69	109.87	111.05	111.8	110.98	111.31	111.54	110.63	111.51	111.57	109.74	111.91	109.37	111.18	111.84	111.6	111.13	111.18	111.92	111.06	112.23	110.28	111.26	109.11	109.84	108.91	111.26	109.04	110.38	110.26	110.78	110.2	112.19	109.38	110.25	110.5	108.92	111.69	111.46	110.85	111.99	109.07	110.28	110.04
110.86	111.83	110.8	111.92	112.46	112.15	111.73	114.39	112.72	111.81	111.7	111.74	111.1	110.69	112.08	111.16	110.84	112.69	110.74	112.19	112.76	112.5	110.91	110.19	111.62	112.02	112.96	111.04	112.35	111.91	112	112.08	112.18	111.38	111.37	111.34	112.36	111.88	113.1	112.09	111.14	110.91	112.66	112.19	110.46	110.85	112.05	111.95	111.76	111.93
106.96	106.22	105.25	106.1	105.54	104.66	105.62	104.91	106.02	105.05	105.15	104.37	105.71	106.17	105.66	104.93	105.18	104.02	105.24	107.2	104.66	104.07	105.98	105.65	104.9	105.48	105.79	104.88	105.5	105.94	104.91	104.46	103.01	104.72	105.57	104.96	104.2	104.74	105.54	104.93	106.23	106.23	104.96	106.86	105.74	106.94	105.92	104.8	104.34	104.74
106.95	106.97	106.83	105.39	106.65	105.46	106.43	104.83	106.65	107.34	105.9	106.77	105.53	105.81	106.5	106.85	106.51	106.13	105.35	105.58	105.78	107.53	106.39	106.29	105.48	106.18	108.48	106.44	104.81	106.08	107.09	105.1	105.11	104.85	105.68	105.62	106.75	106.5	107.06	105.71	105.35	104.71	106.34	104.08	104.06	105.95	105.78	106.95	105.97	105.55
104.94	104.1	103.99	104.31	105.09	104.59	104.95	104.33	104.63	105.9	103	103.83	104.38	103.45	104.67	104.54	104.4	104.98	104.14	104.5	104.07	105.35	104.79	102.87	105.04	104.22	105.21	105.55	102.27	103.61	104.92	104.24	102.86	103.06	103.45	103.98	104.38	105.63	105.42	103.69	103.54	104.38	103.99	104.11	103.94	104.25	104	104.54	103.97	102.88
112.2	111.4	110.89	111.83	112.31	112.05	112.94	110.16	112.06	109.63	111.49	110.86	111.24	111.46	109.71	112.12	110.84	110.9	110.07	111.32	111	111.92	111.51	111.06	112.1	112.12	109.77	111.42	111.65	111.01	112.24	110.69	111.19	112.83	110.54	112.59	112.05	111.38	111.06	112.31	110.98	112.33	111.29	113.24	110.99	111.72	112.59	111.9	111.27	111.52
106.04	107.1	106.24	105.6	105.86	106.55	104.48	107.76	106.95	106.06	107.59	106.03	106.07	106.37	104.63	107.28	105.62	105.36	105.83	106.46	104.74	105.89	106.95	105.57	106.08	106.28	106.15	104.83	105.42	106.21	104.87	107.25	106.53	104.62	107.42	105.88	106.54	105.82	107	105.84	104.61	104.49	105.6	105.86	105.79	105.55	106.15	106.5	105.79	106.87
104.95	105.92	105.72	104.1	105.64	106.11	105.37	104.68	105.15	106.85	105.26	104.23	105.66	105.49	106.15	105.03	107.12	105.19	106.26	104.6	106.78	107.33	105.03	104.91	104.6	105.54	105.84	105.39	104.74	106.13	105.15	106.42	105.3	105.76	102.71	105.44	106.08	107.03	106.04	105.64	104.78	106.72	105.81	106.11	105.89	105.86	104.64	105.21	106.56	105.76
100.39	101.39	101.69	101.48	100.09	102.11	101.77	100.78	98.236	100.26	101.75	100.74	100.99	101.4	102.02	99.647	100.28	100.7	101.82	100.59	101.98	100.72	101.81	101.06	102.05	100.75	100.17	100.97	99.66	101.98	100.6	99.799	101.38	101.03	100.37	101.42	100.43	100.92	100.15	101.02	100.36	102.94	98.542	101.34	101.4	101.32	101.54	101.7	100.47	99.705
101.03	100.37	99.453	99.585	98.416	99.818	98.841	100.31	98.023	100.5	99.457	100.14	99.571	99.981	99.98	100.16	99.974	100.72	98.215	100.95	99.908	98.048	100.95	100.01	100.15	100.19	102.53	98.99	100.09	100.85	100.42	99.873	99.392	99.378	100.83	99.073	99.332	98.905	99.914	100.04	102.03	99.496	100.15	98.859	98.511	100.06	100.44	98.389	98.819	99.781
113.42	112.23	112.84	113.14	114.08	113.74	112.74	112.33	113.12	113.23	113.01	112.43	112.88	114.38	114.83	113.36	111.62	113.8	113.4	112.71	112.23	113.84	114.17	112.45	112.72	112.75	113.9	112.76	111.68	112.62	112.07	112.43	112.63	112.51	112.75	111.6	111.72	113.15	114.02	112.81	113.25	112.49	111.96	112.01	113.62	112.05	112.11	112.78	113.75	112.98
112.13	111.58	112.44	111.69	111.09	109.95	111.65	111.06	110.6	110.47	111.61	111.43	112.04	111.35	111.92	110.53	112.22	110	112.01	112.4	111.13	111.3	111.95	110.86	111.62	112.11	112.87	110.86	109.9	112.02	111.54	110.19	112.12	111.54	111.81	110.34	111.37	111.12	110.64	113.06	109.94	111.48	111.25	113.07	110.39	111.16	110.66	110.64	111.76	111.56
110.62	111.3	112.39	113.01	111.57	111.71	111.79	111.81	110.67	110.72	111.38	113.51	110.59	112.21	110.78	110.77	112.17	111.92	110.45	111.28	111.03	111.66	111.16	111.37	111.89	111.49	109.73	111.95	112.18	111.8	110.73	112.22	111.55	112.09	111.79	112.24	109.76	112.58	110.7	111.78	109.54	111.87	110.9	113.94	110.59	111.95	111.37	111.51	112.31	111.71
107.08	106.96	104.86	105.62	104.43	105.57	106.88	107.51	106.87	105.59	106.51	104.99	104.42	107.39	104.84	105.68	105.09	106.25	105.94	106.47	106.67	104.69	106.4	105.67	106.49	105.27	105.44	107.13	105.33	105.81	105.67	103.38	105.89	107.75	107.47	107.04	105.71	106.19	105.68	107.27	103.73	106.43	106.99	107.33	106.34	105.3	105.15	106.49	107.43	107.74
105.29	104.29	105.54	107.44	105.34	105.41	106.21	105.97	106.83	105.03	105.31	105.33	104.43	105.62	105.32	106.4	105.63	106.29	106.83	105.55	106.58	105.69	106.73	105.63	104.7	104.72	105.93	105.41	107.27	106.51	105.03	105.44	105.89	105.69	104.9	105.05	107.36	105.41	105.25	105.04	104.63	106.25	106.65	105.66	104.9	104.66	103.43	104.09	106.9	105.21
100.64	100.94	100.06	101.66	99.511	100.71	99.956	100.85	99.525	101.15	100.74	100.96	100.32	99.116	99.471	101.21	99.441	100.77	101.39	100.36	100.59	101.38	101.96	100.85	100.21	99.74	101.78	99.933	101.29	99.458	100.3	99.445	101.6	100.76	101.69	100.06	98.957	100.18	101.11	102.08	99.773	99.838	100.51	99.063	99.63	100.78	100.44	100.77	101.59	99.637
104.4	104.61	106.26	105.76	105.63	106.7	106.11	106.33	104.83	104.46	107.37	106.3	107.6	105.16	104.95	105.75	106.7	105.54	104.74	105.49	106.15	105.62	106.6	105.74	107.86	107.56	105.66	104.26	106.16	106.05	105.12	105.64	107.31	105.86	105.03	105.66	106.16	105.4	106.01	105.26	104.17	107.27	105.9	106.41	106.69	105.53	105.92	105.52	106.05	105.24
105.33	106.26	107.24	106.32	106.32	104.78	107.39	104.92	105.3	107.18	105.1	106.18	105.56	105.04	105.75	105.4	105.39	105.63	105.75	105.9	103.82	105.02	107.51	106.14	106.02	105.93	105.22	105.38	106.57	103.91	104.84	105.26	105.64	104.93	105.67	105.48	105.49	106.25	104.06	105.78	105.56	105.08	106.61	104.58	106.7	105.44	103.76	106.14	105.81	106.13
105	106.13	106.29	104.96	104.88	106.7	106.09	105.87	106.86	106.32	105.97	106.57	105.59	105.62	106.79	106.16	107.04	106.03	105.59	105.78	107.24	106.62	106.17	105.79	106.94	107.87	103.92	106.26	107.73	107.13	106.25	107.04	107.12	107.34	104.81	105.26	107.04	106.33	105.27	104.83	107.1	105.54	105.47	105.3	107.85	106.52	107.26	106.13	106.21	107.24
106.48	107.01	107.15	105.17	105.3	107.16	105.24	106.23	105.96	107.72	105.69	106.71	107.71	107.03	106.33	105.27	105.34	104.92	105.91	106.31	105.77	107.28	106.56	106.63	106.6	106.13	105	107.58	107.53	106.1	106.7	107.37	104.37	106.66	107.03	106.61	104.64	104.47	105.5	105.31	105.76	105.64	106.11	106.36	107.62	105.86	106.29	105.29	105.31	105.62
118.44	116.98	116.95	117.78	117.53	117.41	117.3	117	117.26	115.38	118.72	118.84	118.16	118.62	116.49	118.31	115.87	117.69	119.68	118.3	119.77	118.41	118.06	118.58	118.45	117.23	117.41	117.96	118.46	117.42	116.4	115.83	117.5	120.09	115.98	118.92	117.92	118.1	117.49	118.71	117.67	116.19	117.95	117.98	116.21	118.04	119.03	117.73	117.24	117.34
104.87	105.47	106.02	106.7	104.96	105.35	106.31	105.75	105.7	106.46	104.78	105.86	105.44	106.25	105.34	105.58	105.49	105.31	104.84	106.6	104.68	104.22	105.39	105.48	104.57	106.8	105.52	107.45	105.7	104.91	105.23	104.1	106.24	104.32	104.62	104.97	104.86	107.42	105.25	106.1	106.51	104.16	105.85	107.06	105.98	106.79	107.13	104.72	107.29	104.65
103.84	106.51	105.98	104.96	106.76	103.66	105.7	105.37	105.71	105.97	106.07	106.41	105.92	106.09	105.44	104.39	104.37	104.55	105.56	105.24	105.26	104.36	106.03	106.7	105.05	104.12	104.93	105.71	104.71	106.05	104.43	105.49	105.26	106.7	106.18	105.15	106.92	104.8	105.69	105.78	103.79	105.07	107.27	106.37	105.8	106.63	105.8	105.87	106.71	104.62
100.58	98.988	98.894	99.423	99.951	97.978	99.274	98.38	98.961	99.516	98.833	98.406	99.322	98.792	101.23	100.02	99.201	99.339	99.901	99.092	99.918	99.124	101.19	98.135	98.407	99.952	101.41	100.43	98.871	100.02	100.67	99.197	98.9	101.53	100.34	99.847	100.26	100.01	100.63	100.22	100.1	100.2	101.16	99.191	99.103	100.33	101.34	99.232	99.698	101.04
117.83	117.65	117.92	116.85	116.72	117.72	118.13	118.73	118.14	117.97	118.13	119.31	117.79	117.2	117.5	119.88	117.85	117.65	117.23	118.55	116.5	117.16	117.04	118.03	117.74	118.41	118.28	118.63	115.57	116.58	118.29	117.78	118.07	118	118.55	116.44	117.57	118.58	117.53	117.28	118.14	115.15	117.35	117.26	118.76	116.92	117.87	117.29	118.2	115.95
104.7	104.79	104.73	105.18	107.23	106.35	104.45	105.94	105.58	105.54	104.86	105.49	105.17	104.53	105.4	106.08	106.62	106.06	105.61	105.3	106.77	104.84	106.7	105.61	106.82	104.83	104.76	105.38	102.63	106.26	105.96	104.47	106.29	105.41	105.08	105.53	105.03	106.91	105.11	105.64	105.92	104.73	104.96	103.63	105.31	107.12	105.99	106.54	105.69	105.26
107.95	110.75	109.58	111.09	110	109.58	111.06	110.73	110.13	110.18	110.02	110.99	110.86	110.46	110.13	110.25	110.47	109.98	110.62	108.73	110.05	110.9	110.96	109.59	110.07	108.63	110.26	109.26	109.51	111.3	109.5	110.9	110.2	110.18	109.49	111.42	109.96	108.72	109.7	111.57	109.84	110.45	111.49	110.14	109.39	110.62	110.51	108.83	109.72	109.57
109.41	108.8	110.02	109.9	109.19	109.85	110.26	111.02	110	110.06	109.17	108.66	108.74	110.2	109.71	108.75	109.17	110.29	111.69	111.26	110.49	109.52	111.13	109.63	110.85	109.06	109.8	109.74	110.73	111.4	110.89	108.14	109.57	109.52	110.16	108.43	108.05	108.35	108.73	108.38	109.28	110.49	108.02	110.48	109.73	110.08	110.26	110.82	109.12	109.97
110.38	111.31	110.51	110.95	112.14	109.95	110.72	113.96	110.94	109.83	111.8	110.96	111.81	111	112.7	109.64	112.77	109.58	111.15	110.32	112.69	110.77	111.75	111.18	112.17	111.42	109.86	110.78	111.1	110.75	111.54	111.16	110.2	111.45	112.44	112.46	110.12	111.95	111.48	111.48	110.72	111.35	111.28	109.65	111.64	109.68	110.15	109.61	111.4	111.9
116.69	117.93	116.34	118.22	116.12	117.45	116.77	118.94	117.09	117.75	118.77	118.79	116.62	116.85	116.15	119.64	116.86	116.79	117.55	117.62	119.12	117.58	117.76	117.6	117.54	119.17	117.4	117.21	117.81	117.38	116.29	119.34	118.01	117.97	116.55	119.66	118.93	117.38	117.96	117.1	117.91	117.66	116.65	117.65	118.57	118.4	117.65	117.14	115.95	117.88
111.36	112.32	113.54	111.15	111.81	110.56	110.4	109.8	111.55	112.12	112.25	112.67	110.6	109.78	112.4	111.29	110.37	111.3	110.84	111.8	112.87	112.07	111.48	110.72	113.48	110.66	110.9	112.34	112.27	110.44	110.89	113.14	111.87	111.64	111.19	111.55	110.49	112.57	110.63	111.73	111.92	110.42	112.8	112.1	111.77	111.11	111.19	110.9	111.17	110.7
106.84	106.11	107.64	106.36	107.16	107.59	107.36	107.29	106.94	106.82	106.94	106.68	105.82	106.69	107.19	106.51	106.79	107.3	106.05	108.33	108.16	107.73	107.42	106.06	106.7	107.77	107.04	106.97	107.02	106.73	107.51	106.89	106.79	104.89	107.43	107.96	107.29	106.16	107.3	106.24	105.7	108.39	107.29	108.73	106.45	107.24	107.12	107.2	106.76	107.75
112.92	110.72	113.47	112.63	113.74	113.42	114.49	113.27	112.45	114.15	113.25	114.22	112.55	112.77	113.42	115.12	112.64	110.65	112.13	112.99	112.34	113.89	112.26	114	112.94	113.03	114.27	111.42	112.94	111.67	112.45	113.13	113.6	113.68	113.13	112.66	112.17	112.4	111.66	111.95	112.6	112.85	112.01	111.6	113.17	113.66	113.14	112.93	110.9	113.18
104.96	105.31	106.32	103.52	105.2	103.59	105.98	104.38	104.27	105.86	105.04	103.89	105.18	105.78	105.59	106.84	103.49	106.16	105.23	104.72	105.97	106.68	105.19	103.58	105.09	103.58	105.95	104.01	105.43	104.54	104.93	105.89	105.67	104.23	105.86	105.51	106.49	105.58	104.24	104.88	104.06	106.26	105.31	105.82	107.02	103.56	104.94	105.6	106.69	105.18
111.03	111.04	110.93	109.65	112.18	111.3	110.81	112.72	111.85	112.73	110.32	112.19	111.07	111.33	112.21	111.62	110.79	111.08	112.01	111.52	111.43	110.59	110.73	111.18	111.14	111.28	110.83	112.36	112.18	112.25	112.08	111.63	111.55	111.2	109	112.62	111.76	112.58	109.38	111.51	112.35	110.14	112.73	111.3	110.63	111.5	110.71	111.48	110.41	110.86
106.37	105.45	105.55	107.71	104.39	104.72	105.44	104.67	105.92	104.97	104.87	104.37	105.41	104.19	107.16	105.27	105.05	106.48	106.29	103.97	102.88	105.06	105.16	104.92	105.61	104.91	104.67	105.9	106.95	106.18	104.45	105.53	105.54	105.71	105.3	106.82	105.53	106.35	104.91	104.9	104.78	104.76	104.61	105.73	105.01	104.3	104.91	105.7	106.57	104.86
109.34	108.04	109.07	109.1	110.35	108.95	109.67	107.96	109.5	109.52	108.16	109.13	110.91	110.95	107.83	109.94	108.1	108.92	110.79	110.36	108.95	111.23	110.01	110.14	108.88	108.9	110.09	109.77	109.19	109.75	110.09	109.64	109.09	109.74	111.01	112.02	110.4	110.94	109.59	107.91	109.34	109.59	108.21	109.58	109.78	108.78	110.66	111.58	110.04	111.45
111.01	112.06	110.78	109.96	111.83	109.93	111.09	109.83	112	112.47	109.04	110.62	110.37	109.06	112.08	112.19	111.03	109.88	110.22	110.4	110.1	111.66	111.42	112.28	110.46	110.4	111.29	110.44	110.64	111.32	111.36	111.38	109.44	111.74	112.39	109.74	112.17	113.38	109.37	111.19	111.21	111.94	110.85	111.87	111.06	108.45	110.73	110.73	110.55	111.9
109.83	110.22	110.35	109.19	111	109.94	110.55	109.66	111.34	108.49	109.45	110.59	110.43	109.61	110.17	110.64	110.58	111.23	110.57	110.65	110.94	109.69	110.59	108.78	109.12	109.51	110.79	110.39	108.81	109.7	109.81	111.49	109.35	108.93	108.27	110.79	109.48	109.68	111.94	110.86	109.08	109.6	110.5	109.8	109.53	110.85	111.16	110.51	109.18	110.38
106.13	104.34	105.36	105.01	105.26	105.91	107.13	105.4	106.14	105.68	106.58	104.5	105.02	104.36	104.64	105.43	106.15	104.5	104.37	105.19	106.74	105.4	105.02	103.31	105.3	105.5	105.43	105.66	106.53	105.77	104.13	106.18	105.98	106.63	106.78	105.28	105.13	104.7	106.46	105.78	105.43	106.02	105.93	106.33	105.08	104.13	105.83	107.18	104.95	105.2
105.67	108.48	107.31	106.82	106.38	106.12	106.97	106.9	106.23	106.35	107.96	106.93	106.55	106.07	106.32	106.25	107.86	107.41	106.05	107.37	105.13	105.16	107.24	107.41	106	107.29	107.89	106.14	107.66	107.13	107.52	108.48	107.51	107.46	106.27	105.33	106.56	106.28	107.08	107.34	106.09	107.63	107.79	106.53	105.04	106.48	105.82	107.04	107.4	107.61
110.2	112.17	111.79	111.06	110.69	109.78	112.15	112.53	111.23	111	111.44	111.29	110.5	112.07	111.55	111.31	111.63	110.76	111.8	111.31	109.99	110.51	110.55	112.05	111.53	110.5	112.32	112.14	112.84	110.59	112.73	111.72	111.11	110.88	110.23	111.22	110.86	110.32	109.23	110.35	109.34	111.08	110.82	109.78	111.52	111.98	113.41	112.45	111.2	110.19
105.31	105.14	105.8	106.54	106.57	104.92	104.8	106.15	104.82	106	105.22	106.2	104.6	107.45	105.23	106.99	104.99	104.93	105.69	105.53	106.3	104.11	103.9	105.17	106.74	104.81	106.12	105.32	105.72	105.3	105.78	106.32	104.2	104.61	105.52	107.49	106.3	105.57	104.88	104.06	104.95	104.97	105.06	104.81	106.78	104.64	105.04	105.68	106.43	103.93
105.12	105.25	106.4	104.34	106.01	105.89	105.18	106.38	105.13	104.62	105.59	107.72	104.91	105.4	103.9	105.39	106.23	105.74	106.05	105.23	105.64	105.37	105.72	107.68	102.88	106.91	106.14	106.88	106.31	106.97	107.12	104.92	105.37	105.34	105.57	107.32	105.07	105.53	105.77	104.66	103.68	105.61	105.52	105.61	107.32	104.99	105.89	104.47	105.07	106.24
107.39	106.52	108.21	106.91	106.48	106.94	105.86	107.18	106.22	105.58	106.77	107.13	107.55	107.56	105.87	106.7	107.55	106.95	106.77	105.97	107	106.6	106.46	108.42	104.93	106.59	106.1	106.31	106.82	105.34	106.83	107.96	106.82	106.09	105.31	105.67	105.82	106.75	107.13	107.33	104.73	107.25	107.79	107.82	106.98	106.8	106.73	106.69	107.49	107.1
99.022	100.87	100.17	101.05	100.81	102.01	100.56	99.536	99.874	100.62	101.56	99.459	100.5	100.09	98.787	100.54	101.06	98.681	98.952	100.14	99.477	98.273	100.54	101.24	100.48	100.99	100.25	100.04	99.251	100.21	99.45	100.34	100.24	99.733	99.259	99.272	100.67	101.42	98.531	99.988	100.63	99.653	100.78	99.478	100.07	97.33	100.54	99.922	100.78	100.47
114.2	112.82	113.32	111.91	111.77	113.81	112.92	113.33	111.62	114.32	113.23	112.37	112.53	111.96	113.69	113.17	111.52	111.54	113.53	112.61	112.65	113.32	112.97	112.61	113.8	111.21	114.12	112.85	112.03	112.59	113.64	113.54	112.43	113.28	111.84	112.88	112.02	113.44	113.35	112.3	113.2	112.47	112.89	113.37	111.76	114.01	112.72	113.57	112.81	113.31
104.14	103.17	104.02	106.52	105.73	102.34	107.26	104.25	104.09	104.55	103.11	105.97	104.63	102.52	104.14	104.4	103.71	105.44	103.24	104.22	102.96	104.73	104.44	105.14	103.88	104.75	102.74	104.25	104.07	103.46	104.96	102.55	103.42	105.23	103.07	102.45	104.38	104.32	104.32	104.77	103.99	103.49	104.38	104.12	102.57	103.47	103.61	104.35	104.04	104.48
105.33	106.15	107.48	106.09	107.76	105.06	105.72	107.17	106.16	105.64	108.34	106.55	107.86	104.02	105.9	105.75	105.28	106.94	106.79	104.99	105.4	104.87	106.48	106.57	107.3	106.71	105.38	106.48	106.37	106.75	106.94	105.75	105.5	106.89	106.46	106.32	106.19	106.08	107.09	105.36	107.4	106.39	105.22	106.57	106.07	106.5	106.74	107.05	105.48	107.51
104.51	105	103.94	104.95	105.06	104.12	104.71	102.77	105.03	106.01	103.02	103.81	105.35	102.77	103.84	102.75	103.68	104.24	106.53	103.34	103.1	103.42	105.01	104.37	103.29	103.11	104.62	106.09	103.36	106.04	104.92	104.81	104.18	103.39	104.41	103.86	104.45	105.32	104.84	103.59	105.05	103.94	102.63	105.18	102.89	104.44	104.13	103.69	104.72	104.98
104.2	103.8	103.97	103.33	105.01	104.65	104.02	104.23	103.92	103.66	103.78	104.06	102.42	102.8	104.4	103.52	104.96	103.13	103.73	104.65	103.27	104.96	103.69	104.38	105.28	103.51	104.71	104.13	103.59	105.02	102.94	103.84	104.12	103.77	103.39	104.76	104.49	104.07	105.05	105.18	102.28	103.37	103.76	103.48	103.66	103.76	104.73	105.64	105.33	103.6
106.15	106.09	106.24	106.03	106.77	104.82	104.66	105.54	106.59	106.67	105.19	104.93	106.77	105.35	104.01	105.3	106.73	105.18	104.45	105.43	103.99	105.08	104.56	105.07	103.94	106.16	106.49	105.97	106.62	104.67	105.15	105.02	105.74	104.51	106.09	106.64	103.9	105.9	104.62	105.45	106.92	105.16	106.35	104.62	104.63	106.26	105.68	106.01	106.27	106.84
106.15	106.28	107.04	105.88	105.7	106.44	105.27	104.82	105.05	107.27	105.83	105.84	106.1	106.71	105.79	106.3	106.34	105.34	107.22	105.15	107.05	106.42	106.37	104.11	106.72	106.48	106.72	106.97	106.67	106.93	108.18	107.35	106.26	104.87	106.74	106.67	104.49	107.01	107.65	107.03	105.98	106.6	106.61	105.41	104.77	105.05	107.12	106.05	105.63	107.14
111.19	110.68	110.85	112.69	109.67	110.07	110.84	111.97	110.69	110.35	112.7	111.95	110.57	111	111.99	111.45	111.09	111.72	112.18	111.72	113	111.34	113.55	111.74	111.17	111.84	110.86	112.75	111.02	111.05	113.51	111.18	111.57	111.76	111.89	110.52	111.3	112.64	110.89	110.71	111.18	112.37	113.04	112.68	111.06	110.22	109.96	111.9	111.33	110.58
101.06	99.95	100.13	98.515	99.327	99.062	100.79	101.53	99.828	99.843	99.384	100.95	100.42	101.19	99.073	99.502	99.612	100.41	100.27	99.685	99.974	100.3	100.7	99.111	100.3	100.75	99.992	100.88	100.45	100.02	100.42	99.509	100.25	100.6	98.089	99.922	100.16	100.78	101.01	99.819	99.895	99.308	100.98	99.994	100.3	100.3	99.485	99.784	99.055	99.52
107.82	105.09	106.2	106.02	106.03	107.76	105.46	107.73	106.91	107.13	106.05	106.99	105.17	106.19	104.8	106.4	106.5	106.13	106.62	106.37	106.77	106.33	105.88	106.39	106.76	104.32	106.1	105.22	107.27	106.29	106.57	105.7	105.93	107.82	106.61	107.75	105.7	106.33	106.85	106.6	106.49	107.34	104.79	106.6	105.69	106.99	106.34	107.43	106.78	104.54
105.73	104.7	106.3	106.44	105.63	103.22	105.5	105.51	107.35	105.96	106.09	106.49	106.01	106.8	104.53	106.96	107.29	106.95	105.48	106.47	105.61	104.8	105.42	107.8	103.97	106.4	106.55	105.2	106.28	106.24	106.33	105.66	104.28	107.49	105.97	106.47	105.06	105.9	106.68	105.42	105.63	105.78	104.79	106.27	106.22	105.45	105.06	104.67	106.09	106.17
111.12	110.88	111.56	110.68	110.42	111.86	110.06	112.14	111.84	111.68	112.74	113.14	110.21	111.6	111.42	110.62	110.78	111.28	111.06	110.27	108.9	110.47	112.47	113.15	109.83	112.37	110.48	110.91	111.8	112.31	110.87	111.84	112.92	110.16	110.87	111.55	110.88	111.16	112.9	110.83	110.8	112.89	111.73	110.51	111.09	110.95	112.23	112.17	110.44	111.02
109.16	110.83	111.46	111.49	110.25	110.82	110.59	110.8	109.73	110.28	111.34	110.5	110.54	112.09	110.56	111.51	110.8	109.82	110.3	110.86	110.86	110.2	110.48	110.06	110.7	111.51	111.16	111.86	110.93	110.71	110.29	109.38	109.25	109.3	109.97	109.46	111.32	110.37	109.75	110.81	110.56	110.59	111.19	110.7	110.46	110.99	109.78	110.46	111.61	110.41
106.06	106.44	104.46	104.75	105.51	104.61	104.37	102.82	105.53	105.65	106.19	105.41	104.66	104.84	105.65	104.5	105.14	104.93	103.31	104.2	105.67	104.07	104.64	104.28	104.36	104.95	104.82	103.32	104.13	107.42	106.19	104.93	104.8	104.91	105.24	105.51	106.86	105.06	106.51	105.5	104.88	105.05	105.58	104.12	104.04	107.25	105.04	104.39	104.19	103.66
104.92	105.45	104.48	103.35	106.77	105.09	106.11	104.25	106.09	107.26	105.36	106.61	104.97	105.89	105.54	106.91	104.91	105.91	104.54	105.86	106.89	105.05	105.05	104.91	106.51	106.07	104.79	104.91	105.55	106.45	105.48	105.36	104.72	106.94	105.68	105.97	104.37	106.07	105.78	105.26	105.76	104.78	105.56	106.08	105.7	106.15	104.94	107.74	105.45	106.08
112.15	111.28	112.59	111.89	110.61	111.09	111.92	111.16	111.17	112.01	112.24	111.46	111.96	111.19	113.12	110.92	111.46	110.15	112.47	112.88	111.7	111.2	112.81	111.09	110.41	112.4	111.66	111.82	111.65	110.29	112.95	111.52	110.77	112.18	110.74	110.64	112.57	111.63	110.81	111.23	112.18	111.25	111.11	111.65	110.93	110	110.9	112.23	111.08	111.43
111.29	111.31	110.98	111.36	111.55	111.16	111.16	110.23	111.35	110.77	110.08	112.19	110.43	111.47	110.88	111.1	110.95	110.83	111.36	110.24	111.58	109.7	110.61	111.37	111.67	111.46	111.3	110.69	112.12	113.25	111.18	110.17	110.3	110.63	112.06	112.95	111.45	112.04	110.42	111.72	111.05	110.1	111.97	110.42	111.75	111.32	109.83	110.78	110.43	109.91
107.13	106.54	105.73	105.33	106.17	106.66	107.23	105.1	107.51	107.37	105.93	108.35	107.4	106.34	106.34	106.45	106.13	108.12	104.83	106.58	106.3	106.6	105.5	106.57	104.82	107.37	106.96	105.48	106.27	105.6	107.6	107.14	107.03	106.21	105.9	106.43	106.75	104.87	107.36	106.84	106.39	106.17	106.44	105.51	106.56	108.47	105.85	106.58	108.01	106.27
110.47	108.84	111.44	109.18	110.72	110.16	110.71	111.32	112.71	111.93	109.42	110.5	111.36	108.19	109.87	109.58	110.32	110.37	109.72	110.76	110.21	109.3	111.48	110.81	111.5	109.85	109.09	110.6	111.94	110.4	110.71	111.29	110.52	110.33	110.1	110.92	110.58	109.83	110.15	109.61	110.43	112.21	111.16	109.92	111.45	109.97	111.64	109.41	108.96	110.75
109.18	109.99	111.23	110	109.49	109.72	111.34	109.28	109.38	110.03	108.78	112.21	108.25	109.83	110.34	110.15	110.87	109.87	110.34	109.64	109.73	110.74	110.84	109.77	108.13	109.85	109.43	109.11	109.22	109.74	108.82	108.04	110.93	109.47	109.84	109	110.49	109.66	110.45	108.72	110.04	111.44	108.92	109.85	110.05	110.65	110.96	111.19	110.27	109.77
101.22	100.23	99.094	100.2	100.52	100.06	99.619	98.772	98.701	98.491	100.41	99.355	98.917	99.41	99.287	98.636	99.1	99.13	98.345	99.849	101.59	100.18	100.63	98.606	97.518	100.81	101.13	98.79	100.98	99.367	101.43	98.731	99.907	100.08	99.516	99.446	100.14	98.684	100.15	99.283	100.59	99.273	98.714	101.29	100.6	100.03	99.926	99.669	98.457	100.22
112.47	113.01	111.91	111.88	112.67	111.82	110.8	111.82	112.71	113.2	110.68	112.87	113.24	110.88	111.89	112.09	111.77	112.41	110.87	112.74	112.25	113.29	111.17	113.23	112.08	109.69	112.79	112.15	112.76	111.24	112.29	113.63	111.88	110.34	113.41	111.44	112.32	111.82	111.28	111.89	112.25	112.17	111.45	113.21	112.2	112.02	112.36	111.62	111.72	112.04
103.47	105.03	105.99	103.85	105.35	105.38	103.65	104.64	102.36	102.77	104.83	104.14	106.75	103.63	105.47	103.9	105.26	105.5	103.71	105.02	103.56	103.6	104.05	103.45	104.29	104.89	103.76	105.2	104.18	103.82	104.67	103.43	105.01	103.87	104.82	104.9	106.29	105.86	103.79	105.71	105.11	105.75	105.11	104.68	105.16	107.08	104.22	105.3	104.99	103.79
101.87	100.13	102.55	100.82	101.41	99.892	102.33	101.65	101.03	100.23	99.875	101.43	101.24	100.32	101.22	99.562	101.55	102.73	100.44	100.98	100.6	100.42	100.41	101.23	102.22	100.91	100.01	101.51	100.33	99.792	101.55	100.44	101.96	102.9	99.904	100.05	101.04	100.05	99.491	101.03	101.07	100.52	102.57	102.21	102.22	99.762	99.382	101.53	101.23	99.985
108.94	109.44	109.92	110.38	110.82	109.58	109.82	109.44	109.4	110.46	109.57	110.78	111.57	110.84	109.13	108.39	111.02	109.7	110.99	110.39	109.81	110.8	109.75	110.63	111.12	110.28	110.14	109.11	110.04	111.21	109.63	110.35	111.21	110.22	111.15	109.41	110.55	109.48	110.99	109.02	109.72	111.1	109.99	109.43	111.6	110.63	109.96	110.28	109.64	110.46
102.95	104.54	102.64	103.78	104.62	103.61	104.58	103.17	104.27	102.73	105.23	104.51	104.17	104.71	104.08	105.29	103.78	106.32	104.95	103.33	103.7	103.13	102.62	104.52	104.79	102.78	103.58	103.6	104.71	103.89	104.69	105.13	104.95	105.76	103.2	105.26	104.8	103.22	105.24	105.09	106.09	104.81	103.41	104.41	103.71	104.82	105.71	104.49	104.33	104.19
103.07	104.67	103.86	105.32	104.15	104.64	104.61	104.4	104.38	103.75	106.02	107	104.81	105.01	105.58	102.92	104.5	104.27	103.25	104	102.41	104.73	103.38	105.69	104.17	103.85	104.3	105.54	103.76	103.42	105.24	105.3	104.53	104.86	103.85	104.64	103.37	104.24	103.14	104.89	103.71	104.63	102.4	105.39	103.7	105.12	103.4	104.11	105.22	104.84
104.05	105.84	107.66	106.53	106.63	104.7	105.46	105.03	106.7	103.89	104.84	103.9	105.45	106.28	106.63	104.59	104.29	103.68	105.21	105.31	105.82	104.81	104.32	106.24	106.59	103.82	105.16	106.7	105.62	105.39	106.48	105.82	105.57	105.69	105.82	104.6	107.62	105.1	106.23	104.91	105.3	104.83	103.04	104.71	105.19	105.74	105.66	106.03	104.94	107.06
104.85	104.71	105.59	104.38	104.87	104.15	103.9	106.02	104.92	103.5	105.85	105.33	106.34	106.65	104.83	106.76	104.52	106.94	105.79	106.63	104.69	105.71	106.44	106.44	105.32	105.27	105.26	105.69	106.7	105.31	105.49	104.16	105.62	105.6	106.58	106.08	106.89	105.47	105.33	106.29	104.29	104.65	106.39	105.4	104.64	106.14	104.96	106.83	106.43	105.13
111.95	112.5	110.19	111.75	111.15	112.92	111.22	112.08	113.44	112.3	112.33	111.99	111.61	112.87	110.69	112.8	113.82	112.2	111.26	112.98	111.89	111.12	112.63	112.68	111.84	110.82	112.33	111.17	112.04	111.16	111.75	110.75	110.32	111.94	112.12	111.93	112.56	111.7	110.56	112.33	112.75	113.89	111.45	112.2	110.93	111.22	110.46	112.11	113.06	112.83
104.33	105.53	104.37	105.79	106.24	106.79	104.56	105.2	104.07	105.53	106.85	106.4	103.95	104.11	106.36	104.77	103.09	105.09	105.34	105.42	105.4	104.88	105.65	103.42	105.48	105.71	104.47	105.9	106.34	105.79	104.88	104.55	103.7	106.12	105.4	105.16	104.49	106.76	105.89	105.68	104.66	105.65	103.99	105.23	104.55	104.27	103.58	104.66	105.58	105.74
103.71	103.37	104.56	104.44	104.91	104.29	104.76	102.81	102.9	103.57	102.63	103.4	103.86	105.19	105.82	104.16	103.86	103.98	104.05	104.19	104.04	102.25	102.82	104.88	103.09	103.37	104.27	104.84	104.58	102.97	103.31	103.09	103.28	105.47	104.31	104.72	103.53	104.13	104.62	103.18	104.7	104.25	105.34	101.99	101.42	104.41	104.85	103.8	104.92	103.63
104.96	104.84	104.93	105.05	104.14	104.88	105.86	105.11	104.19	105.82	107.43	106.42	107.24	104.16	105.77	106.88	106.1	105.62	105.15	107.5	103.95	104.47	105.01	105.33	105.93	104.59	105.74	104.53	104.68	104.77	104.04	106.15	106.62	106.51	105.74	105.33	106.41	106.24	105.99	104.38	104.58	106.02	104.76	105	104.37	104.79	105.88	105.46	105.21	104.87
116.34	118.42	117.37	117.93	117.98	118.16	117.86	117.96	117.29	118.37	117.4	117.6	116.65	117.8	117.62	117.57	117.15	117	117.85	116.41	117.19	118.36	119.14	119.01	117.52	117.84	119.14	117.19	116.1	117.23	117.9	118.1	117.69	118.31	118.56	118.65	116.62	116.57	116.19	117.81	118.47	118.43	117.72	116.86	117.42	116.96	117.5	116.96	118.22	118.38
111.48	111.76	110.6	109.61	110.23	108.68	109.72	111.28	110	111.39	110.68	110.92	111.14	109.48	110.22	110.37	109.88	110.45	111.2	111.08	111.19	109.52	110.66	111.13	109.48	111.54	112.23	110.4	109.53	111.14	109.58	109.14	109.54	110.48	110.53	112.32	110.32	110.95	110.02	110.2	111	111.62	110.44	111.49	111.92	109.15	109.84	110.25	110.35	112.5
106.3	105.16	105.68	104.92	104.17	105.79	105.39	104.95	105.54	105.66	106.38	105.6	106.2	105.23	105.79	106.53	106.68	105.91	106.26	105.27	105.72	105.03	105.32	104.46	104.34	104.7	104.79	105.96	104.7	107.27	106.64	105.46	105.44	105.86	106.44	103.45	106.07	105.57	105.77	105.7	105.29	105.22	105.96	106.26	106.12	105.28	105.87	106.82	106.17	105.93
110.82	111.55	113.21	112.05	109.9	110.76	111.8	109.82	112.03	112.48	111.94	111.79	113.56	109.98	108.66	113.08	111.5	108.72	109.75	112.09	110.48	112.64	110.58	110.67	110.35	111.07	112.51	110.88	110.46	113.17	111.88	111.09	112.08	110.32	108.6	110.59	110.88	111.6	111.36	111.85	111.83	111.8	112.22	112.63	110.78	111.03	110.13	110.91	111.86	110.85
111.46	110.96	109.07	111.89	112.23	111.15	111.19	112.65	112.36	112	110.85	112.25	109.58	111.53	110.74	111.35	110.81	111.02	112.61	110.78	110.38	111.49	110.05	111.91	113.47	111.2	111.75	111.01	111.66	111.56	112.39	111.81	112.36	112.63	111.83	110.06	112.1	111.79	112.4	110.98	112.2	110.85	111.98	113.33	110.1	109.82	111.97	110.7	110.64	113.31
97.986	100.36	100	99.967	98.916	100.62	99.959	100.63	101.41	100.57	99.833	100.84	101.68	99.933	100.87	101.65	100.6	101.41	100.67	100.87	99.83	100.32	98.458	99.771	101.18	100.21	101.88	99.122	100.61	101.44	100.06	100.4	100.88	99.855	100.11	101.08	100.24	100.46	100.87	101.36	99.781	102.03	100.11	100.56	99.585	100.98	101.27	99.23	99.862	101.19
113	112.57	114.49	114.01	112.78	113.75	113.47	112.38	113.49	112.75	112.33	112.06	112.41	113.21	114.11	111.75	112.48	112.75	112.04	113.77	113.11	112.63	112.32	111.77	111.15	112.49	113.16	112.92	112.23	114.39	113.07	112.03	112.6	114.14	110.9	112.64	113.17	113.9	110.21	112.6	113.38	113.32	113.33	111.07	114.2	113.44	111.12	113.11	112.43	112.1
112.77	113	112.01	111.93	112.51	111.01	112.56	112.52	110.94	110.84	110.76	112.26	112.09	111.69	111.29	112.7	112.73	111.46	111.93	112.94	112.92	112.35	111.03	112.89	111.75	113.1	110.85	112.69	111.87	111.17	111.15	112.38	111.82	113.13	112.1	111.31	113.47	111.83	112.19	113.52	112.31	111.91	111.36	113.09	112.02	109.19	111	112.5	112.39	111.79
110.63	112.42	111.07	112.07	110.89	112.25	112.92	111.78	110.53	111.93	110.83	110.86	110.02	112.16	111.36	112.02	110.19	111.15	111.4	111.8	110.78	110.4	111.6	111.99	111.78	110	111.95	112.65	111.62	111.23	111.72	110.87	112.65	111.11	111.59	112.88	111.82	112	111.15	110.29	112.11	110.59	113.74	110.1	113.05	110.94	111.03	111.13	112.07	110.55
105.44	107.75	105.46	106.78	106.11	106.37	106.12	106.37	106.97	105.02	106.32	106.76	106.46	105.46	106.57	107.03	106.07	106.3	105.31	106.45	106.08	106.71	105.71	105.21	105.4	106.88	104.93	107.7	105.15	106.86	106.15	104.88	104.64	105.63	105	106.7	106.43	103.99	106.49	106.14	106.74	105.67	105.76	107.64	105.51	105.48	107.34	106.97	105.1	105.96
110.91	110.85	110.94	111.9	110.64	111.4	111.12	111.09	112.29	112.45	110.3	110.12	112.42	110.21	111.27	112.11	111.63	112.84	111.11	110.49	112.14	111.22	111.19	110.37	111.21	110.64	110.49	110.02	112.16	109.74	111.9	111.69	112.02	112.32	109.88	109.87	111.58	110.27	109.61	112.95	112.37	110.88	112.17	110.55	111.08	110.93	111	111.2	112.22	112.36
99.512	99.089	102	99.634	99.929	99.154	98.008	100.15	98.638	98.585	100.64	99.549	99.446	100.15	99.63	99.8	99.914	99.841	100.16	101.43	101.83	100.05	98.763	99.686	101.64	98.439	99.366	101.11	100.03	99.597	100.31	99.899	99.862	100.59	98.552	99.933	100.08	100.86	100.25	99.393	98.623	100.3	99.748	99.085	101.16	100.18	98.974	99.981	99.319	99.949
110.51	110.62	112.62	109.88	110.53	109.75	110.42	109.75	111.68	111.65	108.42	110.76	110.13	109.97	110.84	109.17	110.72	109.73	111.3	111.52	110.58	109.65	111.09	111	109.84	109.09	109.83	112.89	112.18	109.25	112.78	110.55	110.94	110.63	111.01	110.91	111.91	112.39	110.57	111.68	110.79	110.79	110.76	112.21	111.53	110.91	110.94	110.17	111.14	109.92
104.7	106.03	106.2	105.44	105.88	106.87	106.22	106.69	105.84	107.81	105.36	104.88	105.47	105.5	107.03	107.64	105.85	106.36	106.94	106.65	106.91	105.07	106.41	107.32	107.5	105.15	107.27	106.11	105.84	107.05	107.36	105.88	106.53	106.11	106.28	105.15	107.22	106.14	105.02	107.61	107.69	106.44	107.46	105.25	106.06	104.64	107.37	106.39	105.73	105.65
107.45	106.66	106.44	107.97	107.16	106.62	107.31	105.56	106.3	105.56	106.41	106.28	107.19	106.07	107.84	106.86	107.31	107.94	106.84	106.65	105.74	108.62	107.72	107.64	106.53	106	107.06	105.87	107.94	107.25	107.95	106.38	108.54	107.26	105.86	106.26	107.23	107.5	106.03	108.1	106.94	107.61	107.93	107.29	106.03	107.7	106.99	107.7	107.02	107.54
103.59	106.2	105.61	104.76	105.33	104.9	103.1	105.84	105.45	105.43	104.69	104.62	103.75	104.01	106.93	105.5	104.19	105.28	104.68	104.47	104.75	105.78	105.43	103.66	105.28	104.91	104.36	105.12	107.19	106.28	102.88	105.24	105.11	105.18	105.43	105.67	105.15	104.33	106.06	104.64	105.51	104.51	103.56	105.19	105.85	104.6	103.63	104.37	106.82	106.35
104.62	106.14	106.78	104.74	105.7	106.58	106.43	107.53	107.07	106.17	107.61	107.86	105.36	105.39	107.33	106.78	107.13	107.22	106.81	106.13	106.7	105.07	106.51	107.91	107.25	106.62	106.27	108.5	107.4	106.02	107.49	107.25	107.21	108.28	107.45	107.36	106.38	107.1	106.79	107.13	108.07	107.52	108.87	106.49	106.81	106.92	108.81	107.7	105.34	105.79
108.74	109.42	110.09	109.57	110.01	110.57	110.3	109.11	109.7	108.09	108.54	110.14	110.12	110.66	110.07	109.79	108.43	110.63	111.01	110.07	108.89	109.49	108.65	109.27	109.58	111.29	110.15	109.75	110.59	108.24	109.85	110.16	110.51	109.23	109.21	109.75	109.29	109.62	111.09	110.49	109.01	109.64	110.63	110.65	109.19	109.9	110.79	109.76	109.52	110.12
104.5	103.62	104.55	106.3	105.43	105.63	105.7	104.64	105.98	107.58	105.98	105.68	105.04	105.21	106.84	104.94	104.93	107.54	104.5	104.04	103.73	106.97	106.39	106.61	105.43	105.58	106.46	107.1	105.29	104.19	105.96	104.91	105.72	104.33	106.49	104.44	104.98	104.86	106.54	105.9	105.05	104.54	104.82	105	105.27	105.81	105.2	105.19	104.08	105.86
105.18	104.12	105.65	104.64	105.41	104.48	104.8	106.25	104.04	105.27	105.41	105.19	103.9	105.91	104.99	104.96	104.96	105.52	105.29	105.63	104.99	105.39	105.62	103.99	105.12	104.29	103.23	104.4	103.86	104.61	103.72	104.3	104.52	104.82	106.5	106.01	104.63	105.35	105.07	103.85	105.51	103.15	104.22	104.18	104.24	104.85	105.51	105.21	106.39	104.52
110.95	112.28	110.85	111.67	112.21	110.88	111.41	111	111.93	110.64	111	112.45	109.46	112	111.26	111.1	112.69	112.2	113.19	110.77	109.77	111.72	112.11	111.3	111.96	110.41	112.53	111.12	111.3	110.47	111.79	111.94	110.82	111.46	111.94	109.85	110.04	110.39	111.08	112.03	111.31	110.72	111.82	109.93	111.7	111.3	111.91	110.67	111.35	110.76
111.65	110.27	111.41	112.28	111.71	111.83	110.88	112.64	110.27	113.57	112.45	113.56	111.47	111.31	111.17	112.52	111.89	112.36	111.79	110.47	110.5	112.22	110.49	110.97	111.94	112.48	112.03	111.56	111.04	110.38	111.44	111.16	111.73	111.49	112.13	111.76	111.79	111.23	110.86	112.54	109.8	112.3	110.23	112.87	109.97	111.19	113.63	111.42	113.04	111.27
112.15	111.83	111.54	111.05	111.73	111.72	111.72	112.73	113.32	110.82	110.67	109.74	111.9	111.72	110.52	112.16	111.23	111.19	111.15	111.44	110.75	109.48	111.93	111.21	110.3	111.97	111.96	111.72	111.57	113.09	112.09	110.16	110.67	112.15	111.37	110.58	111.48	112.61	111.79	111.98	112.38	112.14	111.79	112.04	111.74	110.55	111.57	111.1	109.38	111.89
110.96	111.15	111.17	109.52	111.5	110.34	112.53	112.07	112.03	110.5	111.75	112.65	112.52	111.75	111.21	111.87	110.82	110.84	110.45	110.1	110.47	111.41	113.49	109.83	111.3	108.35	111.09	109.7	111.99	111.32	111.23	111.24	110.95	112.35	109.98	111.09	110.26	111.65	110.55	109.2	110.5	111.27	110.96	111.14	111.15	110.75	112.13	111.65	112.65	109.09
105.31	106.5	105.07	105.5	104.24	107.26	104.62	105.03	105.48	105.76	105.13	106.58	107.49	103.67	104.58	106.42	105.76	105.09	105.67	106.14	106.4	104.12	106.34	104.19	105.41	105.74	106.57	104.87	106.01	105.91	105.25	104.44	105.47	105.64	105.76	106.83	106.73	104.48	104.44	107.16	104.25	105.61	104.33	106.29	104.97	104.02	107.07	104.62	106.66	105.5
99.529	99.429	100.11	99.377	100.5	99.509	99.565	101.33	99.36	98.19	98.866	98.73	98.603	100.45	99.807	101.43	101.73	99.279	99.766	101.66	100.5	99.955	99.144	99.592	100.07	99.601	100.17	100.19	98.874	100.27	99.404	99.469	99.602	101.07	100.91	99.863	99.032	100.22	100.18	99.138	98.378	100.59	100.67	100.72	99.311	100.75	99.053	99.717	101	99.914
105.61	105.39	104.94	104.81	105.79	106.69	104.33	104.99	105.95	105.9	105.52	103.74	105.71	106.76	105.83	105.36	102.96	103.88	104.96	105.94	104.97	106.19	105.45	104.82	104.68	104.4	104.32	105.47	105.26	106.64	104.06	104.54	105.6	104.26	106.25	106.82	106.19	104.87	105.46	105.85	106.3	105.21	107.13	106.55	106.77	105.23	106.15	105.96	105.26	104.94
103.01	103.32	103.34	105.35	104.2	104.15	105.25	104.1	103.6	103.84	104.39	103.32	104.22	104.24	105.36	103.6	103.79	104.34	104.93	102.79	104.25	104.51	103.7	104.63	103.22	104.36	104.87	104.86	103.22	104.45	103.47	104.5	104.26	102.35	103.27	103.67	105.19	102.39	103.41	104.18	105.35	104.3	104.94	102.94	105.13	103.77	104.92	103.19	105.39	103.77
103.48	102.45	104.43	104.13	104.72	102.57	104.92	103.32	103.72	103.9	102.86	104.87	104.3	102.78	105.05	104.66	103.93	104.44	102.54	103.17	104.04	105.44	105.08	104.03	105.47	105.37	104.33	105.21	105.53	104.99	104.21	104	104.34	103.21	103.34	104.14	105.64	104.72	104.41	104.7	103.27	103.32	105.13	105.57	103.36	103.5	104.87	104.58	106.23	104.11
105.01	106.35	106.4	105.42	105.28	106.03	107.7	107.86	105.52	107.18	106.74	107.38	105.07	106.66	106.82	105.08	105.82	105.74	105.78	105.93	105.93	106.11	105.7	105.66	104.86	105.52	106.33	106.36	105.69	106.58	106.37	105.39	106.24	105.85	106.68	105.83	107.64	107.29	106.69	106.42	107.28	105.26	105.65	105.43	104.98	106.11	106.95	106.71	104.98	106.19
101.01	103.08	101.61	99.776	99.207	101.59	100.11	100.63	100.36	101	101.47	99.95	99.569	100.21	100.27	100.78	100.46	101.39	101.28	101.68	100.27	100.68	101.08	100.74	100.6	100.55	101.64	100.34	101.16	99.574	99.677	101.48	102.24	101.33	99.962	100.24	101.41	99.617	99.976	99.206	99.238	100.79	100.76	100.57	100.34	99.349	102.05	101.53	100.54	101.13
100.96	99.068	100.51	100.09	100.57	100.41	100.11	101.36	100.27	99.826	98.301	98.37	102.05	100.99	100.96	100.04	100.86	100.66	99.139	99.453	100.21	99.554	101.68	98.43	99.388	99.766	99.705	99.245	98.389	100.71	100.02	100.13	99.098	100.09	100.9	99.062	100.5	99.795	98.845	100.09	99.799	99.494	100.03	100.72	99.026	100.09	101.44	100.25	100.97	99.769
105.32	106.91	106.65	106.71	105.54	107.1	105.66	107.27	106.17	106.96	106.41	105.5	105.17	108.09	107.01	107.83	107.42	106.72	107.08	106.57	105.06	107.3	105.27	107.4	106.88	107.4	105.94	105.77	106.28	105.16	106.34	107.56	105.98	106.73	104.45	104.74	106.54	107.42	104.51	105.4	105.79	106.67	105.97	105.36	106.14	105.8	105.34	106.52	106.39	106.33
111.4	112.68	111.76	111.54	111.65	111.88	111.75	110.72	111.51	111.32	111.3	111.55	112.43	113.77	112.09	111.76	112.36	111.46	111.82	111.18	113.23	111.48	111.51	114.34	110.98	112.62	113.06	112.65	111.19	111.52	112.27	112.15	112.62	110.65	112.07	110.88	112.5	111.52	112.96	111.74	113.33	112.01	112.22	111.32	110.81	112.92	112.85	112.69	111.19	113.63
112.48	111.67	111.39	113.33	112.16	111.08	111.91	112.66	111.69	110.54	111.19	113.62	112.23	111.04	111.26	111.74	112.14	112.51	111.01	111.23	112.04	111.89	111.59	111.77	112.67	111.32	113.21	111.4	111.61	112.04	112.69	113.69	112.22	111.21	112.2	110.83	112.65	111.09	112.18	110.94	111.14	110.73	112.57	110.36	111.15	112.46	112.86	111.24	110.62	111.8
105.7	107.74	105.56	107.65	106.18	105.29	105.97	105.08	104.94	106.07	105.18	106.55	106.46	106.8	106.56	106.05	105.03	107.7	107.42	105.46	104.8	106.07	104.89	106.28	105.33	105.93	106.73	104.99	105.37	107.37	106.28	106.48	106.83	106.73	104.32	107.69	105.96	105.6	105.14	107.93	105.51	105.15	105.23	108.18	105.52	106.45	106.09	107.24	105.92	106.94
109.36	111	112.06	111.68	111.2	110.38	112.81	111.54	111.94	110.37	111.92	110.32	111.89	112.64	112.94	112.86	111.22	110.82	111.34	111.48	111.87	112.53	113.51	112.13	111.82	110.35	112.18	110.9	112.05	112.94	111.4	112.19	113.92	110.72	113.65	112.5	112.3	110.97	113.4	112.53	111.98	112.44	111.9	110.82	111	111.96	112.26	109.23	112.22	111.97
104.79	105.41	106.33	105.62	106.2	103.89	104.1	105.34	105.81	105.96	105.06	105.75	105.28	104.51	104.61	105.36	107.18	104.36	105.34	106.76	104	106.4	104.9	106.07	104.51	104.78	103.86	104.64	105.87	107.15	103.18	105.28	104.76	105.31	107.18	105.84	106.11	106.23	105.94	106.6	107.05	105.32	106.47	105.72	105.46	105.43	106.01	105.11	104.84	105.53
106.59	105.91	107.82	106.07	105.91	108	106.61	105.55	107.88	106.79	105.67	105.38	106.91	107.7	107.06	105.64	106.22	105.84	106.26	106.18	106.27	107.65	107.96	105.98	106.54	104.8	106.94	106.09	104.82	107.64	105.76	107.09	105.05	105.08	107.17	107.02	107.07	105.77	105.12	106.25	107.21	106.36	107.38	106.52	106.25	107.25	106.69	104.95	106.83	105.1
104.84	104.79	108.51	107.06	106.16	104.98	105.23	106.23	104.7	103.91	105.64	106.06	105.8	103.83	104.52	104.61	106.26	106.34	105.63	105.83	107.09	104.93	107.64	105.35	104.88	105.83	105.63	105.95	104.39	106.45	104.34	104.63	106.29	105.96	106.36	105.54	105.77	104.66	106	105.11	105.12	105.22	105.32	105.31	106.38	105.69	106.07	104.19	104.14	104.42
111.09	111.3	112.61	111.45	111.39	110.24	109.53	112.77	110.69	110.27	112.12	110.64	110.85	111.12	111.29	110.5	111.16	111.04	111.28	108.8	111.98	109.54	111	110.6	111.79	110.9	109.32	111.09	109.03	110.34	112.38	112.89	112.12	110.45	111.58	110.09	111.77	111.61	110.35	112.41	113.57	110.22	112.94	110.75	111.85	110.48	111.63	111.82	110.87	112.07
104.81	105.99	103.25	104.13	104.16	103.53	103.26	104.53	104.53	104.6	105.4	103.81	104.31	104.79	103.8	104.28	103.12	105.3	103.64	104.32	105.1	104.1	103.97	102.17	103.44	105.46	104.11	105.7	102.76	103.4	104.1	103.7	106.45	104.8	104.34	104.14	104.47	104.36	104.28	105.95	105.59	102.8	103.3	105.07	103.79	104.12	102.65	103.01	102.99	103.74
105.7	105.79	105.83	105.11	105.81	105.22	105.34	105.46	105.66	105.63	104.67	105.46	105.2	104.43	106.89	104.98	105.17	106.2	105.4	105.85	105.82	104.46	106.23	105.32	105.03	105.53	106	106.1	105.61	105.36	105.4	107.23	106.23	105.24	106.44	105.65	104.68	105.38	106.69	105.46	105.2	105.41	105.11	103.84	106.24	105.6	104.24	106.6	105.87	105.71
107.96	106.82	106.68	105.08	108.28	106.69	105.85	107.44	105.75	107.01	107.07	106.64	107.99	104.93	105.52	105.45	106.43	106.24	105.83	107.36	105.24	107.42	107.24	106.57	106.53	104.64	107.08	106.18	107.13	107.02	107.06	107.61	107.01	106.39	105.58	105.22	107.77	106.13	106.19	106.1	105.61	106.75	106.39	107.78	105.59	106.21	105.34	107.14	105.84	104.61
104.69	104.61	103.66	105.46	104.07	104.05	104.49	103.26	105.01	105.12	103.47	104.81	105.88	103.02	103.74	103.77	104.09	105.52	102.99	104.49	105.38	105.36	103.92	103.55	103.18	103.61	103.77	102.88	103.29	103.79	104.65	103.84	104.99	105.68	103.99	103.38	104.47	105.56	104.57	103.92	103.25	103.06	104.52	104.65	103.57	104.64	103.84	104.2	103.15	105.07
103.77	106.41	106.38	103.79	104.8	105.46	104.64	104.28	106.9	105.91	104.75	104.66	105.28	105.8	105.71	106.16	105.91	104.02	105.28	107.28	104.93	104.28	106.06	107.9	105.69	107.32	106.77	106.42	105.72	105.6	106.12	107.52	105.32	104.54	106.73	105.1	106.93	105.41	106.1	106.62	104.06	104.98	105.5	107.19	104.3	104.81	106.21	105.47	106.33	106.15
115.77	115.47	116.86	116.52	114.29	116.26	116.05	116.17	116.28	116.19	117.82	115.57	116.34	116.36	115.49	116.28	117.27	116.52	115.91	115.11	115.07	116.66	115.64	115.51	115.37	115.06	117.17	116.49	116.42	116.02	116.77	116.51	115.4	116.88	115.32	116.5	115.86	116.31	114.76	117.06	116.31	116.52	117.4	116.72	114.68	115.47	116.96	116.76	116.87	115.78
110.92	110.57	111.03	112.68	111.08	113.42	112.43	111.82	110.74	112.25	111.3	112.84	112.51	111.48	112.87	112.62	111.05	112.47	111.18	111.96	112.1	113.57	111.06	111.68	112.98	111.49	112.72	111.84	111.88	112.58	112.67	113.49	112.01	112.3	110.53	113.98	112.16	111.03	112.41	112.94	112.18	112	111.82	111.26	112.33	112.79	112.68	111.36	112.39	110.87
106.68	106.62	104.72	105.02	107.52	105.56	104.49	105.66	103.64	106.97	106.32	106.91	104.41	106.72	107.19	106.65	107.56	106.83	106.73	106.18	106.61	107.34	108.1	107.62	106.18	105.48	107.24	107.19	105.55	106.06	106.53	106.53	104.98	106.49	106.46	105.69	107.33	105.06	106.31	105.26	106.15	104.74	107.1	107.03	107.75	106.11	105.52	107.07	105.64	105.33
104	105.89	105.73	103.73	103.79	105.71	104.81	104.58	105.21	102.85	103.44	104.76	103.97	104.63	105.03	104.79	104.21	103.44	106.17	105.78	105.4	103.65	102.99	104.35	104.7	104.31	104.91	105.86	104.01	104.27	104.57	105.2	105.49	105.35	104.08	104.7	104.54	105.2	104.22	104.08	103.79	104.24	105	105.3	103.78	105.01	103.98	105.18	103.49	104.72
112.46	110.78	111.42	110.94	112.27	110.56	111.74	111.24	111.73	110.83	112.15	110.73	111.99	112.78	113.03	110.75	111.44	112.12	111.23	111.28	111.67	111.31	112.17	111.6	113.01	112.73	112.19	112.17	110.56	111.98	111.34	111.17	111.7	112.26	111.08	111.28	111.14	112.88	111.71	111.15	111.33	112.08	111.02	111.18	111.91	111.84	110.52	113.63	113.34	110.73
106.88	106.53	106.27	107.12	106.88	106.67	106	107.03	106.75	106.71	107.25	106.84	107.41	105.73	107.89	105.78	107.01	106.78	108.13	106.49	105.75	107.26	106.02	106.37	108.22	106.98	104.7	105.23	107.52	107.51	108.28	106.67	105.49	106.32	106.67	105.73	106.7	105.93	106.12	106.43	106.67	106.28	106.29	106.6	105.97	107.9	104.82	106.15	106.61	106.5
104.07	104.13	104.58	104.25	105.25	105.32	104.74	105.67	103.77	105.42	104.47	103.66	104.64	106.01	104.09	103.79	103.34	105.53	104.84	104.01	103.85	105.63	106	104.04	104.95	103.62	103.24	104.74	105.33	103.86	104.29	104.01	103.23	104.36	104.53	104.74	103.89	103.4	103.92	104.89	104.12	105.15	105.19	104.64	104.2	105.68	102.47	106.28	104.8	104.25
114.93	116	115.75	117.56	114.94	116.46	115.4	114.64	117.18	116.21	114.92	116.36	117.24	115.79	116.54	114.65	115.57	116.4	115.93	116.74	115.99	117.67	115.76	115.72	118.21	117.13	116.56	116.2	116.59	116.29	116.86	115.39	117.13	114.58	116.71	115.09	115.79	115.99	115.44	116.48	116.59	115.68	115.65	116.39	116.04	117.07	116.28	116.95	116.56	115.22
105.92	105.92	106.1	106.07	107.4	106.5	107.28	107.89	106.68	108.27	108.1	105.37	108.19	107.02	107.7	105.9	107.14	106.02	107.44	105.82	106.3	106.22	107.08	105.84	107.02	106.87	105.75	108.1	107.88	105.35	106.36	106.2	105.92	105.92	105.57	106.56	106.11	105	108.36	106.25	107.17	107.88	103.97	106.8	106.84	107.67	107.39	106.08	107.42	107.19
116.07	115.63	117.2	117.11	117.11	117.11	116.62	118.75	118.16	117.07	117.45	117.43	117.29	118.76	118.23	117.23	116.96	116.62	118.15	117.66	119	116.68	117.97	117.75	117.81	118.08	119.22	117	117.77	116.81	117.34	117.22	117.37	117.65	116.3	119.86	116.63	117.23	117.85	116.15	118.61	117.72	117.51	117.54	118.01	118.14	118.63	117.6	117.65	116.69
106.73	106.67	108.33	106.97	107.43	106.57	105.65	105.33	105.26	105.36	106.18	105.51	106.38	104.58	103.69	105.86	106.44	104.68	104.75	106.04	104.86	106.14	107.75	105.31	105.32	105.5	106.72	106.03	106.05	107.46	106	106.18	105.39	106.17	106.61	106.15	105.95	108.22	106.59	104.37	105.6	106.19	106.77	106.15	104.95	104.4	105.13	105.68	105.06	106.74
111.79	110.57	110.94	109.48	109.91	110.52	111.02	110.77	110.94	110.59	111.49	109.26	111.59	110.19	110.44	109.54	110.46	111.02	111.31	110.2	111.07	111.2	110.69	110.14	109.93	109.67	109.85	110.6	109.06	109.62	110.27	111.4	112.08	110.25	112.13	108.91	110.88	110.18	108.84	111.2	110.74	110.33	111.23	110.98	110.44	110.48	111.39	110.87	110.38	109.79
112.8	112.61	113.29	110.92	111.97	111.47	112.31	112	111.27	112.24	110.93	112.4	112.27	111.73	111.26	112.35	111.49	112.86	111.72	113.19	113.45	112.64	111.8	111.37	111.13	112.58	112.55	110.9	111.3	111.35	112.15	111.04	111.96	109.44	112.32	112.14	112.53	112.9	113.3	111.79	111.87	111.46	110.9	112.52	112.01	110.03	111.51	112	113.06	113.16
111.29	111.5	111.53	111.17	110.08	111.4	111.42	110.58	109.55	112.89	110.06	111.37	111.31	109.7	111.56	110.02	109.95	111.46	110.87	111.15	111.58	111.03	109.73	111.21	109.96	111.41	109.86	109.73	109.23	111.15	110.5	109.37	110.63	112.24	111.62	110.6	111.43	110.45	109.32	109.83	110.69	110.31	109.16	109.93	110.41	110.15	110.13	110.94	111.78	111.74
107.65	107.73	107.07	106.85	105.81	107.53	107.38	107.84	105.27	107.39	105.45	105.53	106.6	106.17	106.55	107.13	105.62	105.1	105.7	105.85	105.55	106.34	107.1	105.08	105.69	106.48	105.09	106.08	104.94	106.27	105.91	106.12	106.98	105.95	106.73	105.93	105.89	105	107.29	105.89	106.22	104.77	104.23	107.31	104.89	105.76	104.16	108.14	105.68	104.84
101.06	100.51	101.8	100.36	99.598	99.532	100.18	100.48	99.951	99.908	101.12	100.56	100.39	100.84	101.46	100.86	101.52	101.8	100.15	100.02	101.31	100.84	101.66	100.56	99.556	100.4	102.68	100.67	100.39	98.703	101.21	100.94	101.88	100.57	101.05	99.801	99.159	100.01	100.58	99.976	100.42	99.668	102.03	99.041	101.49	101.17	100.23	102.13	100.95	98.586
115.29	116.5	115.61	116.46	116.17	116.76	116.1	115.04	116.3	116.43	116.74	114.42	115.91	115.92	115.76	115.88	117.18	116.08	116.35	116.13	116.19	116.01	116.74	115.97	115.68	115.96	117.08	118.33	117.21	116.13	115.17	116.56	116.88	117.39	115.84	118.61	114.25	118.17	116.8	117.32	117.55	116.66	115.88	117.31	115.5	116.72	117.52	116.53	115.16	115.83
100.72	101.13	99.993	101.93	98.152	100.49	99.741	99.793	100.38	101.42	100.15	101.53	102.02	100.66	101.55	100.7	99.256	100.52	101.29	101.63	101.32	100.19	98.522	101.59	100.11	101.13	100.43	101.29	99.671	99.716	99.2	99.89	101.63	98.825	99.83	100.53	100	99.455	99.39	100.33	99.365	100.92	101.84	98.507	100.06	101.1	99.475	100.08	100.79	99.017
103.12	104.37	105.42	105.39	105.54	106.3	107.74	104.86	105.16	105.5	106.17	105.79	107.51	105.39	106.77	105.39	105.7	104.79	105.57	105.72	105.14	107.02	106.76	106.67	104.88	104.78	105.26	105.43	105.79	105.81	104.21	105.4	103.3	104.58	105.14	106.74	104.88	103.78	105.87	105.55	104.44	105.44	106.85	103.93	105.95	104.76	106.82	105.62	105.64	106.88
100.46	102.03	99.546	99.14	101	100.47	99.916	97.913	99.779	99.221	99.554	98.748	99.065	100.92	99.844	98.786	100.57	99.938	98.946	98.912	97.81	99.755	99.563	98.776	101.65	100.16	100.57	99.097	101.32	99.608	100.12	99.995	99.954	99.008	99.672	100.48	98.973	99.867	99.269	100.27	101.32	100.46	98.327	100.77	98.944	99.423	100.22	99.161	99.99	98.677
99.76	99.084	99.389	99.685	101.16	98.381	98.106	99.966	99.567	99.19	101.15	99.901	100.28	99.617	99.281	99.802	100.97	100.23	98.712	99.78	100.79	99.733	99.319	99.387	99.448	99.283	99.447	100.31	98.215	98.622	98.931	99.244	100.76	101.21	99.949	99.833	99.309	100.32	99.907	99.568	99.091	100.49	98.701	98.338	99.846	99.567	100.55	100.23	100.03	99.793
104.72	105.4	106.75	104.38	106.52	105.68	104.44	106.16	105.67	106.24	105.45	106.08	105.67	104.98	106.29	103.7	105.18	104.04	104.84	106.71	104.59	105.32	106.01	105.07	105.94	106.84	105.79	106.02	105.86	105.77	106.54	105.05	106.65	104.89	104.74	105.7	106.23	106.38	104.52	104.82	106.25	104.46	103.52	105.16	105.5	105.63	106.61	106.43	106.44	105.1
106.78	108.45	107.76	107.29	107.53	107.81	105.26	107.03	106.14	106.52	105.64	106.58	106.51	105.97	107.38	107.15	107.12	108.41	107.32	108.5	106.49	106.33	106.5	107.3	107.27	106.75	106.52	106.61	106.68	108.53	106.64	107.17	108.91	106.32	107.21	107.27	107.28	105.89	107.59	107.12	105.86	108.34	108.81	107.81	106.71	106.65	105.05	107.78	108.09	107.03
106.46	106.22	106.2	107.32	106.97	105.48	106.92	106.64	107.8	106.99	106.64	106.35	107.16	108.65	107.52	107.1	106.05	105.37	106.7	107.05	106.82	107.6	107.75	105.97	105.82	107.08	105.23	107.27	108.58	106.28	106.66	107.1	107.59	106.18	106.76	107.51	105.89	109.73	106.09	107.1	106.94	107.31	107.65	106.44	107.23	106.47	107.61	107.4	106.93	106.1
110.49	110.27	109.71	108.77	110.63	109.04	109.78	109.18	110.42	111.3	108.94	110.84	109.75	110.25	109.66	108.95	110.49	111.75	109.01	109.77	108.72	109.49	109.19	109.58	108.13	109.25	109.94	112.01	109.44	109.87	110.97	109.87	110.21	108.66	109.7	109.62	108.73	109.55	110.98	107.5	108.62	108.69	109.88	111.21	110.3	110.17	110.89	108.46	110.44	110.26
107.36	106.81	105.48	106.55	106.5	107.19	106.66	105.99	106.21	106.63	105.71	104.56	105.93	105.12	106.47	106.96	105.87	105.09	106.49	106.46	107.55	105.46	106.07	105.14	107.85	106.42	106.81	105.95	107.27	105.39	106.34	106.04	106.99	106.25	105.79	105.03	104.86	106.15	105.52	105.64	105.53	107.02	105.44	106.27	103.99	106.16	106.65	105.64	104.64	105.26
105.64	106.57	104.66	107.03	105.6	106.57	106.33	105.87	106.63	103.87	107	107.32	106.23	108.55	105.78	107.1	106.35	105.1	104.18	104.86	105.75	105.77	105.17	106.72	104.68	103.88	106.08	103.7	104.56	105.97	107.08	104.77	105.03	105.26	105.42	106.59	105.89	105.87	105.49	104.8	105.9	105.06	105.71	107.43	106.24	104.99	106.33	103.85	106.88	105.95
105.05	104.84	106.67	105.31	105.58	108.4	106.35	106.81	104.58	105.11	105.07	105.34	106.44	106.53	104.78	105.79	104.64	107	105.93	106.34	105.7	106.01	105.44	106.25	105.23	105.88	105.96	108.82	106.8	107.22	104.79	106.07	105.92	105.28	104.74	107.27	106.88	104.18	105.63	105.72	105.61	105.39	106.61	107.04	108.07	106.13	106.04	105.8	107.04	104.32
107.63	106.16	106.92	104.67	106.82	106.17	106.17	106.07	107.83	107.43	106.42	105.77	104.58	108.3	106.07	106.82	107.75	106.57	107.69	106.78	107.17	106.07	105.96	108.5	106.81	106.71	106.78	105.95	106.43	106.9	105.2	106.5	104.83	105.82	105.17	105.61	106.65	105.75	105.83	106.18	105.51	107.07	106.3	105.78	106.79	105.15	106.99	105.55	107.04	105.07
104.94	104.84	103.4	103.95	105.61	105.76	102.79	104	103.89	104.29	105.48	103.98	104.47	105.6	104.23	103.98	104.84	103.69	105.32	105.4	103.7	104.65	104.17	105.43	104.28	105.16	104.36	103.08	104.02	105.29	103.71	104.44	104.22	103.78	104.82	103.66	103.85	105.06	103.78	104.12	105.22	103.37	104.08	105.36	104.12	104.86	104.03	103.23	105.84	105.13
112.05	113.15	113.45	113.44	112.74	112.75	111.55	112.79	112.94	113.51	112.19	111.85	114.62	111.31	113.6	113.16	112.37	113.77	112.42	113.16	114.4	112.6	113.31	113.12	112.54	112.74	112.83	112.78	113.37	112.92	113.91	112.95	112.49	114.08	113.12	112.01	113.66	113.36	113.43	113.53	113.35	113.48	111.54	111.8	113.58	113.33	112.33	112.14	113.83	113.91
116.8	117.14	116.54	118.37	117.88	118.2	116.74	118.83	117.94	117.59	116.95	117.99	116.31	117.68	116.58	118.41	117.29	118.82	116.37	118.58	115.57	117.63	117.12	117.72	118.63	119.09	117.48	117.75	116.85	118.13	118.46	118.31	118.14	118.88	117.42	118.4	116.89	118.29	116.79	116.04	117.09	118.01	118.08	118.93	116.3	116.89	117.21	118.25	118.72	117.03
111.94	111.51	110.91	110.21	111.81	111.8	111.58	111.03	111.58	111.74	113	112.75	112.3	108.88	111.18	111.86	111.61	111.71	112.59	112.32	112.11	111.4	111.84	111.7	110.49	111.34	110.01	111.4	111.95	112.62	111.35	111.3	112.01	112.37	111.25	111.08	111.19	111.78	110.54	113.19	110.94	110.2	110.46	111.41	110.38	112.51	111.36	111.8	111.91	111.86
112.79	114.59	113.48	111.53	112.51	113.04	111.84	112.43	111.58	111.51	113.34	113.45	112.83	111.98	113.38	113.87	112.15	114.01	112.49	112.46	112.82	113.06	112.12	113.16	113.65	111.3	113.02	112.42	111.35	112.29	112.38	111.55	113.18	113.66	112.15	112.23	112.6	112.61	113.76	113.76	113.6	113.63	112.32	113.98	112.42	113.35	111.64	115.04	111.56	112.82
110.68	113.31	110.83	111.41	112.4	110.71	113.46	111.27	112.2	111.16	110.58	111.5	111.37	111.3	112.56	111.85	112.12	110.97	112.04	111.39	110.56	113.27	111.12	112.78	111.12	110.92	111.65	111.83	111.92	111.76	112.93	113.14	111.95	114.11	112.32	111.8	111.47	112.12	110.48	112.56	112.87	111.37	112.48	111.99	113.37	112.11	111.96	112.46	112.46	111.92
105.43	104.18	106.64	105.14	104.89	105.45	104.43	104.93	106.85	104.97	104.94	107.35	104.8	107.08	105.88	106.4	105.3	106.98	103.54	105.34	106.77	105.42	107.17	106.1	107.42	105.23	106.23	106.25	106.09	105.25	106.32	105.73	105.85	105.54	104.27	106.94	105.82	105.24	105.11	106.21	107.97	106.26	104.55	104.76	105.4	106.14	103.87	105.95	104.96	105.21
104.65	105.61	107.52	103.04	106.32	104.64	106.64	106.01	105.09	104.01	105.84	105.83	105.81	105.83	104.78	105.55	105.6	103.68	106.4	104.66	105.88	104.62	104.84	105.15	105.95	104.41	104.48	104.48	107.63	105.47	104.54	106.06	104.87	106.06	105.01	104.95	105.91	104.96	105.29	105.96	105.29	106.31	105.47	105.49	105.84	106.34	106.46	106.56	106.21	106.92
110.42	112.44	111.1	111.26	111.98	110.77	111.22	112.13	112.39	110.62	110.79	110.26	110.62	110.73	111.17	112.11	111.64	110.34	111.46	111.48	109.96	111.22	111.01	110.2	110.43	109.58	112	111.9	110.76	111.98	111.37	110.3	111.54	112.53	110.11	111.64	110.87	111.17	111.59	110.6	111.3	111.03	110.31	111.37	109.46	110.86	112.59	111.01	111.77	110.89
108.98	109.87	109.13	110.44	109.69	109.09	109.62	110.28	109.79	109.83	109.56	110.34	108.34	110.91	110.55	109.07	108.16	108.94	109.55	108.83	110.57	109.62	111.3	109.04	109.53	109.91	110.18	109.46	110.45	111.63	110.73	107.76	109.84	110.03	107.99	109.55	109.36	109.63	109.06	108.56	108.41	110.23	111.1	109.31	110.69	109.98	112.49	109.05	109.65	111.4
100.66	99.704	100.68	101.04	100.63	101.85	100.69	100.31	100.45	100.02	100.76	101.96	100.81	100.62	100.69	100.69	99.819	100.57	100.43	101.14	101.78	100.67	100.7	101.38	99.264	100.38	100.95	100.15	101.53	100.8	101.24	102.21	102.73	101.8	101.05	98.926	98.653	100.11	102	101.23	100.58	102.36	99.557	100.95	100.37	100.51	101.54	99.963	101.8	100.33
112.98	111.58	113.87	110.92	112	111.65	111.1	113.36	112.57	111.86	112.36	112.37	112.27	113.8	111.05	111.84	112.74	110.95	112.43	110.35	113.99	111.23	111.49	111.42	112.99	110.76	112.7	112.26	111.17	112.12	111	113.62	112.59	111.54	111.87	111.95	110.84	112.64	111.97	112.63	112.63	112.15	112.51	111.9	112.94	112.48	112.61	112.34	112.19	112.5
111.93	111.38	110.99	109.38	111.76	110.13	109.79	109.98	110.61	112.03	110.72	109.92	111.12	109.83	110.34	111.75	108.94	110.49	111.01	111.39	111.03	109.84	109.95	110.15	111.81	110.24	110.84	110.92	109.6	111.31	110.66	111.41	110.63	110.79	112.34	112.49	111.17	112.12	111.73	110.32	110.24	110.55	109.71	110.44	111.23	112	110.7	109.78	110.65	109.62
107.33	106.72	106.6	104.11	106.98	106.94	106.2	107.86	107.14	106.36	106.14	106.24	104.95	105.82	105.38	105.45	107.78	107.68	107.33	105.7	106.04	105.39	106.34	105.89	106.08	105.49	106.3	108.11	106.46	106.19	106.92	107.23	106.58	106.23	106.02	105.88	106.11	106.23	106.85	104.07	106.4	106.16	106.72	106.1	106.93	105.45	105.49	104.95	106.33	107.94
111.55	111.19	111.59	111.02	113.23	111.45	110.79	112.23	111.33	112.14	112.02	111.32	112.03	113.9	112.19	114.21	110.74	111.04	110.59	111.34	113.72	111.42	112.21	111.9	112.28	112.01	111.01	111.32	110.93	110.26	112.75	110.87	111.13	112.19	112.54	111.7	110.65	112.18	111.36	111.75	113.01	110.72	112.33	111.58	111.35	110.31	112.68	111.51	110.24	112.28
107.64	106.45	107.32	106.18	105.43	106.73	107.68	106.01	107.14	105.73	105.23	106.35	105.61	105.35	106.29	105.78	107.91	106.52	105.74	107.71	106.7	106.28	106.32	106.99	107.55	106.16	106.97	106.83	105.66	107.81	107.6	106.42	105.07	106.04	106.66	106.42	106.26	105.74	104.75	105.21	106.65	107.66	105.43	107.13	104.76	106.16	107.02	108.02	106	106.35
105.17	105.03	105.86	105.58	104.03	105.18	106.61	105.85	104.38	105.33	105.76	106.31	105.57	105.85	105.28	105.57	106.91	104.23	106.67	104.56	106.07	104.64	107.34	103.81	105.61	105.32	105.22	105.23	106.36	106.13	103.39	104.88	105.29	104.34	105.3	106.19	105.86	104.64	106.33	105.01	106.31	105.73	105.11	105.02	105.2	106.39	104.29	104.42	105.51	106.58
104.32	105.05	105.77	106.02	107.31	105.47	106.33	105.95	105.04	106.75	107.7	105.63	106.54	105.88	106.63	104.72	105.74	105.62	105.56	105.3	106.79	106.68	106.9	106.77	106.87	105.96	105.49	105.09	106.16	106.11	107.51	105.76	105.08	106.98	106.81	106.26	104.87	106.38	106.2	106.18	106.61	105.73	107.02	105.4	106.17	105.19	105.89	107.13	105.32	105.26
111.12	112.87	113	111.3	110.88	112.69	112.72	113.47	111.72	111.51	113.53	111.77	111.52	111.85	113.25	110.08	111.25	110.95	111.01	110.67	113.7	112.54	113.01	111.41	112.53	110.91	109.51	110.87	111.62	111.61	110.95	111.5	112.47	112.29	110.09	111.64	112.59	111.94	110.3	112.18	112.15	112.26	113.04	112.67	111.04	111.9	111.46	110	110.86	112.19
104.67	103.53	105.85	105.43	105.25	106.14	104.43	105.16	104.92	104.52	105.7	106.14	104.86	105.28	105.71	105.59	105.83	106.2	105.36	105.85	105.67	105.15	104.2	104.75	105.8	106.5	104.67	106.56	105.38	105.6	105.08	105.52	107.55	103.55	106.2	106.15	105.84	106.31	105.7	105.78	105.75	105.72	105.15	106.35	104.93	104.62	106.32	106.04	104.56	104.03
107.14	105.51	106.19	107.38	104.42	104	105.16	107.03	105.75	107.45	105.05	107.04	106.94	106.34	106.19	106.32	107.14	105.89	107.56	107.63	107.41	105.35	108.57	105.69	106.31	106.76	106.74	106.17	106.05	106.47	105.2	104.77	107.17	107.05	105.84	106.94	106.06	106.18	106.66	105.85	106.46	106.09	106.27	107.24	104.88	105.59	106.38	106.56	105.33	105.22
107.57	105.62	105.52	106.46	107.62	107.18	106.91	106.22	107.33	105.38	107.85	106.57	107.26	107.79	107.15	106.43	107.16	106.49	107.05	105.57	106.77	105.73	105.62	107.39	107.21	105.84	107.19	106.95	106.8	107.42	107.45	107.86	104.96	105.66	107.44	106.16	108.21	107.28	106.48	105.25	107.98	105.44	107.11	105.52	106.18	107.94	106.22	106.88	106.89	108.45
106.31	107.49	105.42	107.29	105.34	106.12	106.39	106.41	106.34	107.41	106.71	105.68	107.1	106.47	106.07	108.15	106.67	107.19	105.39	106.34	108.37	106.99	107.05	106.01	106.03	105.94	106.24	106.13	106.24	105.52	107.62	106.03	106.57	106.06	107.1	105.86	106.76	106.93	106.32	106.19	105.32	106.64	107.98	105.85	107.34	105.71	105.36	106.12	106.04	107.05
108.68	109.66	109.86	110.11	111.45	109.66	110.55	107.95	109.29	109.36	108.22	108.6	110.06	108.36	110.52	109.98	108.8	109.76	109.38	108.62	111.46	111.65	110.3	109.62	108.38	110.34	109.5	109.65	110.82	110.12	108.57	110.05	108.06	110.25	109.71	110.18	111.26	110.11	110.88	110.49	110.09	109.68	108.83	111.65	109.61	109.83	109.18	110.11	111.04	110.68
109.57	111.66	111.24	110.59	111.68	112.03	111.05	110.45	109.64	110.62	112.07	111.44	110.15	110.34	111.75	111.2	112.77	110.66	109.6	110.81	108.8	112.08	111.24	110.25	112.71	112.58	110.75	110.19	111.8	110.07	111.22	110.61	111.56	109.79	111.72	111.4	110.72	109.84	111.23	110.66	111.43	110.82	111.24	110.21	112.07	109.61	110.11	109.23	111.39	111.45
105.13	105.85	106.64	108.24	105.6	105.51	106.57	106.74	106.34	105.7	106.38	105.66	105.27	105.68	106.15	107.47	104.99	107.94	105.85	105.83	106.75	106.16	106.89	107.56	105.67	106.18	105.73	106.34	107.53	105.51	105.38	104.61	105.68	107.63	105.05	106.26	105.77	106.12	106.46	107.44	106.24	104.76	106.15	105.06	105.94	105.78	106.54	105.19	106.07	106.48
105.65	106.67	106.07	105.84	106.41	105.95	106.47	106.96	106.05	107.06	105.94	106.4	106.73	106.61	106.85	105.47	105.58	105.98	104.14	106.69	106.37	105.58	107.22	107.56	106.03	107.03	105.56	105.63	106.86	104.98	104.94	106.85	105.57	105.52	106.15	105.28	105.7	105.75	106.25	106.71	106.3	106.41	106.2	106.51	106.07	106.24	106.85	105.34	105.58	106.58
112.15	110.57	111.61	112.35	112.63	111.12	112.23	111.85	111.53	112.24	112.03	113.54	111.86	112.37	112.09	110.63	112.15	112.1	111.96	112.7	113.51	112.22	111.18	112.85	111.24	110.85	111.48	111.78	112.69	111.14	113.04	111.51	113.33	111.72	111.88	113.59	112.49	110.64	111.57	112.05	113.29	113.03	111.33	111.02	110.54	113.12	111.57	112.43	112.61	111.79
99.152	99.92	97.933	100.12	99.874	99.655	99.815	99.732	100.54	101.34	99.599	98.111	98.136	99.524	100.85	100.32	99.332	100.01	100.26	99.793	100.86	99.991	100.62	99.644	100.06	99.534	100.11	98.892	100.52	102.41	99.5	99.895	101.62	99.151	100.53	100.29	100.41	99.811	100.02	99.39	99.023	98.84	99.709	100.03	100.54	97.835	100.56	101.42	100.1	100.09
101	100.1	101.24	101.04	99.9	102.29	99.84	102.31	101.33	99.927	99.059	102.13	101.24	100.31	99.665	100.24	101.69	100.24	99.81	101.39	99.415	99.817	100.55	101.9	99.492	100.08	99.865	100.6	100.92	100.61	100.57	102.26	100.64	98.352	100.32	101.26	100.73	100.76	101.39	100.31	99.534	101.07	101.75	99.998	98.954	100.3	101.05	101.21	100.81	100.13
111.38	112.12	111.86	111.31	112.47	113.14	112.12	112.31	112.68	111.86	112.38	112.01	109.57	111.04	112.64	111.84	111.6	112.2	110.97	111.37	109.87	111.9	111.71	112.17	111.74	112.97	112.72	112.14	110.47	111.15	113.1	109.62	113.48	111.69	110.74	111.19	111.11	111.92	111.25	112.37	112.13	111.22	111.87	110.12	113.18	112.49	110.05	114.16	111.1	112.97
104.99	105.38	106.12	105.45	105.87	105.41	104.78	104.87	104.9	106.71	106.71	104.31	104.73	105.47	104.63	104.13	104.22	105.52	104.41	105.59	103.61	103.89	105.04	104.81	106.11	104.57	104.81	104.63	104.77	103.31	106.1	104.08	104.54	104.21	104.51	104.4	103.92	103.71	106.44	103.89	106.71	105.46	104.9	103.31	103.42	106.12	103.91	104.76	106.88	104.95
104.21	104.42	106.08	106.44	104.98	104.48	104.7	103.45	105.3	105.16	104.06	102.41	105.63	105.06	103.94	104.96	104.47	104.28	103.86	105.83	104	104.82	104.28	104.24	104.59	105.86	104.05	105.94	104.97	103.7	106.12	103.85	104.61	104.62	103.64	105.02	105.94	105.47	105.04	104.13	104.31	104.85	104.59	104.8	104.04	104.48	104.6	104.09	104.54	105.39
111.88	112.03	112.12	111.15	112.03	111.24	112.96	112.39	111.74	110.78	110.95	112.19	113.2	111.4	112.41	112.71	110.2	110.87	111.49	112.53	112.31	112.62	111.83	112.14	112.55	110.87	110.86	112.78	111.75	111.63	112.5	111.39	111.95	111.44	111.94	111.07	112.18	111.69	111.17	111.89	112.18	111.26	111.92	112.38	110.68	111.88	110.6	111.89	111.82	112.4
106.68	106.2	106.28	105.37	105.76	106.58	106.71	105.37	105.64	105.33	106.17	105.53	105.65	107.9	107.13	105.93	106.43	106.78	106.33	106.2	106.59	107.53	107.82	106.64	106.53	105.07	105.63	108.23	104.45	106	105.3	107.77	106.34	106.37	107.07	105.76	106.29	106.73	107.08	104.61	104.46	106.02	106.47	106.79	106.41	106.85	106.99	104.4	105.56	105.49
106.07	106.84	108.51	106.48	106.06	106.75	105.42	107.1	106.03	106.61	106.88	106.36	104.67	104.13	104.88	106.1	104.93	107.26	104.89	106.57	105.12	106.6	106.39	107.4	106.51	106.99	107.11	105.61	106.63	105.25	104.63	107.65	108.01	105.46	106.49	107.05	105.36	106.05	105.76	105.85	104.46	105.87	107.03	106.46	105.61	105.6	106.15	105.48	105.36	105.13
106.67	106.18	106.67	105.62	105.07	104.63	106.13	105.46	105.63	106.38	106.66	105.85	104.66	106.13	104.5	104.68	104.35	105.3	103.06	104.04	106.14	105.56	106.02	104.75	106.36	106.46	104.29	105.12	105.65	105.44	106.77	105.15	105.87	105.49	104.84	105.1	106.03	105.78	106.43	105.09	106.22	104.33	105.15	105.74	105.96	105.8	104.39	105.05	105.71	106.29
106.97	107.19	107.69	106.29	106.91	106.6	107.19	107.44	106.13	106.81	106.82	107.55	108.3	108.26	107.52	106.45	107.05	106.43	108.03	104.93	106.02	107.48	106.47	104.98	105.23	106.42	106.88	106.19	105.79	106.75	107.08	106.98	107.51	106.02	106.37	106.55	107.86	105.1	107.13	107.81	106.41	106.35	105.67	106.03	107.05	107.31	108.27	107.06	106.24	105.25
111.42	111.71	109.42	110.26	110.23	110.1	109.07	110.03	109.58	109.52	110.34	109.91	109.76	109.92	109.08	111.46	108.47	109.39	108.42	109.71	110.82	108.6	110.54	110.1	109.36	109.54	109.71	109.15	109.76	109.15	109.78	109.58	109.06	109.24	110.24	110.72	110.58	109.33	108.86	110.42	109.21	109.67	111.05	108.5	109.8	110.15	110.22	108.95	109.41	108.49
106.02	106.52	104.83	106.32	105.14	105.64	104.67	104.97	104	104.87	106.83	105.97	106.32	105.61	106.93	104.94	106.09	104.76	106.08	105.8	104.31	107.05	105.86	105.32	104.95	105.59	106.95	106.65	105.7	105.79	106.58	107.83	105.43	106.48	107.04	105.05	106.12	104.55	104.87	106.4	104.74	103.81	105.87	106.45	104.54	105.1	105.33	105.18	106.83	103.62
101.32	98.321	99.74	101.97	100.04	99.218	98.324	99.546	101.71	100.45	99.716	99.799	99.82	100.24	98.45	101.23	101.21	98.27	99.044	100.22	100	100.78	100.09	102.01	98.591	99.21	100.54	99.374	101.87	98.915	99.35	100.45	100.38	100.76	100.14	99.044	101.44	100.37	100.17	97.834	99.043	99.623	100.56	99.419	99.39	100.38	99.846	100.76	99.11	99.61
109.76	111.48	109.57	108.43	110.3	110.44	110.84	110.15	108.11	109.59	108.99	110.34	111.31	112.06	109.27	110.6	110.18	109.78	111.17	110.19	109.09	109.63	111.1	110.5	108.69	109.19	110.14	110.18	109.87	110.41	111.46	111.11	110.47	112.26	109.89	109.86	110.68	108.42	109.4	109.85	110.53	111	109.9	111.22	112.09	109.47	110.03	110.32	110.14	110.29
117.31	117.26	118.5	118.31	116.74	117.45	117.33	117.96	118.01	117.45	117	117.89	118.03	117.36	119.29	118.32	117.03	118.85	118.49	117.72	116.75	115.42	118.36	117.27	117.91	118.18	117.12	116.72	116.93	115.44	117.6	117.2	119.4	117	118.45	116.53	116.86	118.31	116.82	117.64	118.72	117.44	117.37	117.4	118.86	118.55	118.77	118.27	118.66	117.42
99.113	101.39	98.59	99.519	98.666	101.07	101.3	97.774	99.782	99.911	99.946	99.679	99.419	98.433	100.56	101.15	99.905	98.74	99.286	100.59	98.208	100.01	100.31	98.815	100.61	99.229	99.691	100.07	99.576	99.233	99.513	99.082	100.84	100.51	99.768	99.212	99.487	99.658	99.671	100.3	100.05	98.898	98.74	98.885	100.03	99.193	99.378	100.81	100.08	99.663
115.84	116.79	116.86	116.62	116.39	116.19	116.11	116.22	115.97	116.15	114.73	115.89	115.83	115.83	116.3	116.45	114.83	116.91	115.63	115.4	117.75	116.16	116.47	116.52	114.64	115.81	116.48	115.81	115.53	116.26	116.36	116.02	116.28	116.61	116.46	115.24	115.7	117.87	117.35	116.86	116.58	116.42	117.23	116.04	116	115.5	116.4	116.85	116.3	116.2
109.05	109.53	110	109.87	110.61	110.47	110.53	110.97	111.04	111.46	110.03	111.11	110.33	110.75	109.74	110.84	111.26	111.23	109.83	110.49	111.04	111.62	109.46	111.64	112.26	109.57	111.01	111.48	109.53	112.47	110.9	110.42	110.64	110.92	110.91	111.18	109.95	110.82	109.66	109.58	110.09	111.2	109.63	110.85	110.52	111.68	108.94	111.69	111.22	109.42
115.73	117.62	113.82	117.28	115.89	116.09	116.39	117.21	117.17	115.42	115.12	115.33	115.22	116.7	115.83	116.21	115.91	116.54	115.45	117.69	113.46	114.86	118.68	115.8	116.13	116.68	116.65	115.76	115.2	117.12	114.6	116.44	115.14	116.17	115.21	116.27	116.96	116.22	116.18	116.99	116.37	115.18	116.55	115.63	117.25	117.85	115.84	115.86	115.34	116.43
98.826	100.27	99.472	99.877	99.956	99.481	99.366	99.753	100.54	99.607	99.137	98.204	99.58	99.846	100.11	98.125	101.32	98.409	99.156	99.522	100.85	100.19	101.5	100.34	99.959	98.786	100.54	99.218	98.484	100.1	99.824	99.554	99.217	100.39	100.1	99.505	101.09	101.6	101.25	98.467	99.519	100.51	99.507	98.764	100.07	100.33	100.96	99.992	99.807	99.008
105.52	105.93	107.5	104.81	104.38	105.23	105.12	105.75	104.91	106.33	105.23	106.68	106.61	105.19	106.64	104.81	106.35	103.76	107.45	105.01	105.92	105.49	105.87	106.75	106.06	105.32	108.2	105.33	106.39	105.19	105.16	106.54	105.96	104.66	103.43	106.74	106.24	104.95	106.69	106.31	107.08	105.74	105.91	104.59	105.61	106.07	103.8	104.39	104.92	107.48
103.48	104.96	104.29	104.78	104.43	103.93	106.66	106.52	103.84	105.02	102.43	103.66	105.92	105.3	103.38	102.01	105.77	103.52	105.07	104.22	103.92	102.91	103.34	104.66	102.36	103.96	105.98	103.74	104.33	104.5	103.34	103.2	102.62	104.04	105.11	105.36	105.97	104.7	105.18	104.64	103.62	104.3	103.65	104.71	102.74	104.62	103.67	104.38	104.59	103.71
105.73	106.12	107.31	104.99	104.12	104.64	102.95	104.45	105.59	105.23	105.72	104.68	105.25	105.7	106.4	106.13	104.92	105.15	106.38	105.53	106.22	103.8	105.57	106.57	105.03	106.58	106.34	105.1	103.65	105.49	105.9	106.2	107.44	104.49	105.24	104.8	106.23	104.15	106.05	105.03	104.55	105.05	106.14	106.43	104.74	106.97	105.85	104.39	106.25	105.73
105.08	106.49	105.61	106.35	106.32	105.96	107.18	105.81	107.28	105.92	105.8	104.64	105.66	105.35	105.06	105.22	105.89	104.88	106.42	107.42	105.79	105.8	105.21	106.05	106.22	105.71	104.53	107.37	106.69	107.24	106.66	106.26	104.93	106.07	106.08	105.87	106.24	103.56	106.65	106.67	105.45	104.46	106.12	105.84	105.94	106.95	106.39	105.16	106.24	105.26
113.36	113.93	112.6	112.12	112.06	110.73	111.62	112.95	112.8	113.26	111.4	112.36	111.8	111.36	110.35	112.26	111.93	111.86	113.07	112.22	113.66	113.5	111.73	111.76	111.45	111.49	112.33	111.17	111.87	111.27	111.36	111.84	109.93	110.53	112.38	112.52	114.06	114.02	110.09	111.81	112.15	110.9	111.31	111.74	110.63	111.17	111.51	112.11	112.23	111.59
111.66	111.07	113.46	111.69	112.52	111.58	111.69	111.23	112.46	111.04	112.03	111.57	111.87	110.46	112.4	113.01	111.79	110.47	113.27	113.32	113.58	109.64	112.09	111.9	112.66	112.55	111.4	112.82	111.87	111.49	112.04	111.26	113.2	111.41	113.59	112.5	114.24	111.21	112.53	112.14	111.76	112.41	112.74	112.76	112.11	112.08	113.24	111.41	110.4	110.95
105.71	105.66	105.66	105.41	106.23	105.36	107.04	104.76	105.15	106.04	106.55	106.77	105.43	104.75	106.22	105.71	104.81	105.2	105.49	106.75	105.03	106.61	106.01	106.91	104.12	105.17	104.14	104.73	106.82	104.48	105.59	105.14	104.68	106.55	106.74	104.82	106.33	105.42	105.44	105.69	105.88	104.76	105.41	104.95	105.44	106.35	104.34	104.79	104.97	107.39
105.4	104.61	103.88	104.82	105.34	105.29	105.62	102.72	104.77	104.87	106.63	105.43	105.73	103.62	105.5	105.39	104.96	104.86	106.09	106.09	107.29	106.83	104.73	104.97	105.24	106.07	106.74	105.96	105.73	105.32	106.41	104.94	107.22	105.68	105.5	104.88	105.81	105.91	105.87	105.42	104.65	106.18	105.24	104.01	105.36	104.92	105.16	105.63	105.77	105.8
116.1	116.62	117.84	118	115.2	117.54	117.28	119.77	117.42	117.31	116.98	117.76	118.11	116.86	116.85	116.87	116.81	118.27	117.6	117.28	117.19	118.66	117.57	119.02	117.6	117.42	115.52	118.68	117.92	116.76	119.15	116.1	117.43	118.2	118.54	115.7	117.06	116.99	118.57	116.61	116.9	117.33	117.45	116.8	116.85	117.24	117.07	116.18	119.18	117.85
116.53	119.65	118.64	117.93	118.02	116.98	118.46	119.01	116.74	118.15	118.59	117.6	116.99	118.18	117.32	117.42	117.65	118.04	118.83	116.46	118.21	117.32	118.11	117.84	118.32	117.53	116.41	118.57	118.66	118.76	115.51	118.15	116.32	117.64	117.06	117.22	117	118.61	118.37	117.77	117.22	118.68	118.1	116.87	115.95	117.22	118.26	119.25	116.7	117.17
107.08	106.67	107.13	106.16	106.29	107.44	105.99	105.14	106.33	104.89	106.76	104.13	106.6	107.05	106.39	106.83	106.36	105.94	107.15	105.66	107.21	105.37	107.11	105.66	105.6	104.58	105.46	105.81	107.31	106.67	104.73	106.83	105.51	105.06	105.82	107.25	105.57	106.2	104.5	107.18	108.5	103.59	105.72	108.02	107.36	106.07	105.91	105.72	106.16	105.16
112.47	113.73	111.45	114.08	111.76	112.78	113.75	114.23	113.83	112.58	111.81	111.66	113.19	113.47	112.9	111.86	113.18	110.84	111.69	112.33	113.53	111.25	112.94	112.36	113.42	113.55	113.02	113.07	112.6	112.11	112.51	113.53	111.78	113.85	111.93	112.98	111.67	112.39	112.39	112.34	113.91	112.97	111.6	112.98	111.95	114.08	112.88	111.64	113.1	113.8
111.38	110.46	109.59	109.75	110.85	110.02	109.91	108.88	109.61	108.5	108.56	110.15	107.64	109.89	108.87	111.41	110.42	108.62	110.52	109.18	108.03	108.86	109.33	109.24	111.24	111.27	109.68	110.58	110.04	110.1	108.08	109	110.23	111.06	109.45	111.11	112.45	109.95	110.99	109.69	112.38	110.22	110.15	110.1	109.6	107.72	109	109.31	109.85	110.21
111.5	112.89	112.99	111.65	111.48	113.32	112.25	111.2	112.57	111.08	111.64	111.99	111.57	112.76	111.44	112.8	110.77	111.86	110.73	112.07	112.64	110.2	109.28	112.92	111.4	111.79	111.73	112.21	112.38	112.98	111.46	112.16	111.41	111.92	110.63	112.67	111.62	110.78	112.48	111.03	111.82	113.39	110.5	112.5	112	110.98	111.64	112.06	112.29	112.1
110.43	111.22	110.4	108.25	108.66	109.95	108.28	109.87	109.99	110.55	110.53	110.58	109.91	108.37	110.1	108.01	110.05	111.28	109.56	110.36	110.69	110.29	110.05	110.51	110.31	109.84	110.11	108.78	110.5	108.76	110.18	110.62	109.36	110.35	110.28	108.87	109.42	110.7	108.55	110.65	111.13	110.49	111.18	109.99	109.85	110.08	109.78	110.24	109.55	109.95
116.58	116.38	117.72	118.02	118.7	118.04	116.37	117.75	118.1	118.7	117.85	117.32	118.54	117.75	118.46	117.42	118.82	117.37	117.25	118.26	118.35	118.97	117.3	117.3	117.87	117.61	117.93	117.04	117.67	117.68	117.63	117.5	118.67	116.8	118.28	116.15	115.96	117.78	117.82	117.66	117.02	117.83	120.11	117.18	117.1	116.77	119.17	117.47	117.76	118.38
103.67	105.12	104.03	104.48	104.48	103.14	104.33	103.69	103.18	104.65	104.12	104.41	103.79	103.75	105.4	104.64	102.13	103.24	104.34	104.81	104.27	103	104.68	106.28	103.95	102.92	104.77	103.57	103.58	104.62	104.23	104.53	104.62	103.54	103.95	104.46	105.08	104.17	104.39	103.29	104.87	104.54	103.64	105	103.23	103.76	103.13	102.83	104.76	102.57
107.28	105.82	106.9	105.38	104.03	107.83	105.54	105.14	105.19	106.94	106.1	105.96	104.83	105.62	106.51	107.57	105.23	106.46	106.69	105.41	104.95	104.24	106.57	107.22	105.76	104.93	105.18	105.88	108.07	107.32	105.67	106.61	106.09	106.19	107.08	105.2	107.47	105.07	106.8	106.29	105.65	107.05	105.44	106.47	107.39	106.95	105.45	105.51	104.53	104.74
106.9	105.33	106.89	107.52	105.78	106.27	105.18	105.84	105.75	106.52	107.15	106.96	106.79	106	107.67	106.99	106.82	107.24	106.81	106.53	105.75	106.9	106.66	108.29	106.57	106.38	106.58	105.31	106.17	107.38	106.86	106.61	105.69	105.76	105.24	105.7	106.18	105.83	107.26	105.35	106.41	106.78	107.41	106.61	106.59	107.85	107.98	106.47	106.71	109.17
103.74	103.8	104.71	102.96	104.11	104.84	104.21	105.81	104.61	106.13	105.51	105.7	104.5	106.01	104.53	103.81	104.6	106.47	105.07	103.93	103.23	102.48	104.44	103.42	105.18	104.56	104.44	103.45	104.17	104.68	104.2	104.81	103.26	103.71	105.68	104.98	104.48	105.76	104.13	105.56	104.25	105.34	103.63	104.41	105.26	104.6	103.79	103.14	106.12	104.92
113.14	112.97	111.65	112.05	111.66	112.6	110.68	113.05	111.68	110.74	111.24	112.6	112.51	111.56	112.58	111.35	113.22	112.73	110.42	110.99	112.04	112.42	111.88	112.31	112.42	111.25	112.86	112.89	111.29	112.57	110.63	112.92	112.12	112.71	112.33	111.9	110.77	112.27	111.09	112.71	111.39	113.2	111.1	111.42	111.57	112.53	110.31	110.75	111.83	111.54
105.16	103.6	106	105.82	104.56	103.97	106.26	105.29	107.63	105.21	105.27	106.66	104.5	105.89	105.66	105.57	106.46	105.62	105.13	105.54	105.57	105.01	104.43	105.97	105.81	104.04	106.49	105.32	105.7	106.2	106.76	105.22	104.43	106.09	104.18	104.08	104.84	106.48	105.47	105.66	105.04	105.29	105.58	107.18	104.84	106.32	106.25	105.58	104.91	105.55
99.88	98.986	100.06	99.988	99.536	101.69	98.559	101.34	100.9	100.45	99.358	101	101.04	100.11	100.07	99.78	99.501	99.77	98.881	101.49	100.23	100.48	101.04	97.958	99.894	98.356	100.97	101.81	99.979	98.24	98.82	98.826	99.716	100.16	99.906	99.189	99.6	100.51	100.66	99.117	99.58	99.896	100.12	100.93	98.647	98.168	100.55	99.667	100.06	99.716
101.61	100.58	102.54	100.64	100.26	101.08	100.09	101.11	100.13	99.247	101.27	100.7	99.954	98.177	100.65	100.84	100.71	99.67	100.34	100.29	100.63	102.22	101.74	99.306	99.443	100.14	100.51	101.68	99.237	100.29	101.05	99.925	101.78	100.9	100.66	101.5	100.63	101.86	100.88	100.08	101.11	99.531	101.73	99.322	101.34	99.879	101.33	100.73	100.79	99.934
112.18	111.16	113.02	110.36	112.16	111.26	111.27	112.56	111.45	112.4	111.87	112.97	111.59	112.85	112.71	112.09	111.95	111.95	111.7	112.39	113.12	113.44	111.22	112.43	110.51	112.07	112.18	111.3	110.78	111.81	112.43	111.93	111.57	111.63	111.35	112.31	113.05	112.61	112.01	110.94	111.02	111.26	111.33	111.89	109.26	112.24	112.66	113.21	111.78	111.41
109.38	110.44	108.84	109.94	109.13	109.73	110.14	110.23	107.8	108.92	108.62	109.99	110.53	110.48	110.69	109	108.34	109.93	112.49	109.61	109.89	109.09	110.59	110.15	109.66	110.39	110.06	108.94	111.32	109.18	110.34	109.31	109.68	109.77	108.65	111.32	110.5	108.68	109.85	110.01	110.48	109.32	110.37	110.82	110.36	109.28	110.01	109.47	110.26	110.78
111.86	112.32	111.62	111.38	111.06	111.61	113.12	112.67	111.87	110.86	113.6	111.31	112.31	111.71	111.74	112.08	111.46	112.18	110.7	111.65	111.99	112.48	110.99	111.41	112.26	113.03	112.95	111.7	111.53	113.94	112.78	113.28	111.03	112.63	110.85	112.22	112.29	111.88	113.35	111.11	112.63	113.29	113.3	113.71	111.96	112.44	111.64	109.98	112.15	112.72
107.12	106.43	106.52	106.96	104.87	104.48	107.73	107.54	104.84	106.67	106.57	104.35	106.33	107.22	107.22	105.94	107.52	107.25	106.96	107.62	105.53	106	106.71	107.41	107.08	106.93	106.79	107.55	106.42	106.8	106.28	106.41	108.48	106.37	106.88	105.94	107.55	107.17	106.72	105.73	106.37	105.84	106.06	106.09	106.11	106.7	105.84	106.81	105.88	106.52
105.52	104.38	105.17	105.07	104.49	104.39	105.39	104.21	104.23	104.69	105.87	105.56	105.14	103.29	105	105.37	104.95	105.11	104.68	105.65	104.22	105.13	104.31	105.49	106.57	106.43	105.02	105.68	107.09	103.93	106.92	104.9	105.18	106.62	105.29	103.59	104.53	105.37	105.29	105.6	105.89	103.27	103.62	104.4	104.28	104.53	105.02	105.56	103.85	105.42
111.55	110.8	112.3	111.64	112.17	111.66	110.96	109.94	111.17	111.04	109.7	111.57	111.44	112.41	110.84	108.61	111.2	110.64	112.35	111.46	109.93	110.51	111.21	110.83	111.59	110.38	111.21	112.06	111.93	111.54	111.69	110.66	109.97	111.89	109.83	109.8	110.62	110.98	110.74	112.3	112.66	110.3	109.82	111.95	111.49	109.95	111.47	112.94	110.7	110.47
112.45	109.28	111.72	112.35	110.73	112.11	110.86	111.56	111.19	112.32	111.81	111.41	112.22	111.55	111.91	112.36	110.95	111.12	110.36	111.48	110.41	110.14	112.35	111.23	110.69	111.78	111.84	111.07	111.59	111.06	110.28	110.5	110.02	109.91	111.35	110.88	111.35	111.61	112.15	112.02	110.25	111.96	114.06	110.79	113.47	112.27	111.92	111.25	110.84	110.98
100.03	98.585	101.14	100.66	101.47	101.14	100.98	101.45	99.159	100.59	97.978	99.083	99.12	101	100.18	99.532	99.08	99.327	100.38	99.424	99.979	100.11	100.34	99.224	101.17	99.774	101.66	99.393	99.154	100.19	99.76	99.794	98.887	100.29	101.83	98.996	99.158	100.87	98.283	101.14	99.979	98.169	99.555	100.18	100.42	99.83	101.01	99.445	99.606	99.963
105.55	105.39	106.78	105.6	107.6	105.6	105.18	105.99	107.03	107.41	105.64	106.2	106.71	106.38	106.55	105.24	105.44	105.42	106.12	106.16	106.17	106.98	106.82	106.38	105.82	106.06	108.06	105.19	105.96	105.12	106.88	105.14	105.68	105.33	104.64	106.32	106.21	105.51	107.56	106.58	106.45	104.12	106.19	106.21	106.09	105.51	107.03	106.43	106.32	106.55
104.53	104.93	104.37	102.97	106.09	105.47	103.55	105.64	103.59	106.32	105.98	103.92	104.13	103.83	104.53	104.69	104	104.35	104.06	103.55	105.19	104.53	104.85	103.57	104.51	104.37	103.51	103.58	102.69	103.7	104.61	106.34	106.17	104.29	105.56	104.58	104.23	106.1	104.59	105.39	104.87	105.18	105.78	103.46	105.09	104.52	104.98	103.83	104.23	104.71
105.37	105.33	104.83	106.69	106.09	105.36	106.15	106.65	106.48	106.11	105.92	106.79	105.47	104.45	104.52	105.58	104.02	106.48	106.62	105.44	106.15	107	105.1	107.25	105.42	107.52	106.81	104.76	105.1	104.86	106.94	106.26	103.97	104.32	105.84	107.33	105.66	105.65	105.13	107.5	106.03	105.67	105.27	106.31	106.12	105.37	105.97	106.26	106.47	107.67
105.96	106.89	107.28	106.25	106.46	104.05	104.87	107.22	107.39	106.08	106.15	106.33	106.4	105.13	105.81	107.02	104.72	105.31	106.47	106	105.66	104.92	105.89	107.11	106.56	106.01	107.49	106.44	104.69	105.88	107.8	105.92	106.39	106.28	106.62	105.91	105.55	106.29	107.45	106.15	108.32	105.99	105.02	106.16	106.59	107.42	107.24	106.62	106.9	106.35
110.28	111.21	112.43	110.6	111.69	112.09	111.51	111.5	111.51	112.79	110.33	111.25	110	110.71	112.13	112.92	111.17	113.44	112.22	111.16	113.08	112.56	111.44	111.26	113.65	111.58	109.26	111.3	114.12	113.05	111.4	110.6	110.35	112.72	112.56	111.9	113.8	111.27	111.78	111.39	110.93	111.64	112.22	109.71	110.75	111.71	113.31	111.05	113.2	110.45
106.12	104.37	105.67	105.89	105.22	105.19	104.22	104.59	105.94	105.55	105.97	103.65	103.79	106.3	104.48	105.31	105.24	104.91	104.11	103.31	104.42	105.91	105.1	104.94	104.93	103.39	105.69	104.75	104.3	105.18	106.32	104.42	105.24	104.96	104.63	104.27	103.99	103.66	105.36	105.23	104.4	104.72	105.7	106.03	103.85	105.51	105.83	103.24	106.26	105.32
109.33	109.75	108.24	110.08	108.79	109.99	111.32	108.4	110.31	108.98	110.34	108.32	108.3	109.16	109.5	108.48	109.95	110.34	111.11	110.54	110.62	111.41	110.18	109.83	110.26	108.74	110.87	109.15	109.43	110.3	109.84	109.24	108.93	110.1	109.54	108.51	109.91	108.91	110.51	109.79	109.56	111.84	110.48	110.62	109.5	110.59	109.07	111.93	109.32	110.65
117.1	116.54	116.9	115.19	115.86	115.81	117.42	116.01	115.25	116.77	116.02	117.61	116.09	115.91	115.84	115.47	116.83	116.89	113.74	115.07	116.39	116.5	115.56	116.69	115.14	116.9	114.82	117.12	116.35	116.1	116.34	115.88	116.71	116.16	117.96	116.18	115.37	117.8	115.63	115.15	116.06	116.19	117.26	115.63	116.31	117.72	117.59	116.29	117.46	115.67
99.89	98.477	100.14	100.21	100.3	101.65	99.297	99.721	100.43	101.74	100.65	100.62	99.706	98.612	100.54	100.82	100.27	100.96	98.84	101.62	100.19	101.43	99.181	99.329	100.63	100.76	100.34	100.83	99.906	100.8	99.753	99.98	99.106	99.811	100.14	101.09	101.91	100.38	100.06	103.33	100.72	100.56	100.32	98.93	100.26	100.89	101.88	99.29	99.265	98.891
109.69	111.67	110.09	110.76	111.11	110.17	108.79	109.94	110.35	111.45	109.9	111.01	112.26	109.12	110.56	110.6	111.11	110.03	110.24	110.9	110.48	109.1	110.34	111.62	109.61	109.18	109.86	110.88	110.27	110.23	110.98	110.67	111.15	110.56	111.43	111.14	111.32	110.79	110.87	108.53	110.66	111.93	110.14	110.21	110.76	110.38	109.8	109.81	109.48	110.03
111.13	112.38	109.92	111.33	112.68	111.62	111.65	111.07	113.27	111.61	113.7	111.38	111.9	112.59	110.64	112.17	109.94	112.7	113.4	112.37	110.44	113.64	111.88	111.92	112.35	110.6	111.13	111.04	112.51	111.86	110.32	111.93	112.82	112.25	111.64	113.13	111.65	111.17	111.63	111.54	112.41	112.29	111.97	113.36	112.12	112.81	111.76	111.7	111.67	112.84
100.95	99.14	101.77	100.67	100.77	101.26	100.93	99.915	100.05	99.501	100.03	98.97	99.242	99.805	99.595	100.46	99.761	99.862	100.53	98.276	100.93	99.805	98.416	99.526	97.827	99.162	99.514	99.482	100.14	100.57	99.989	100.75	100.02	99.728	100.96	100.12	100.17	100.23	99.265	100.91	99.668	99.533	100.93	99.306	100.98	100.86	100.36	100.9	99.558	98.92
111.43	112.29	111.42	113.26	111.07	111.5	111.85	111.47	111.39	112.23	112.64	112.69	111.43	112.58	112.05	111.8	113.21	112.79	112.02	112.09	111.96	110.97	110.54	111.72	112.18	112.18	113.21	112.03	113.56	110.81	113.35	110.59	111.82	111.84	111.62	112.8	111.03	111.14	111.32	112.62	112.2	111.17	112.26	111.64	112.97	112.78	112.3	110.53	111.45	110.72
105.66	105.07	107.47	106.55	103.72	105.24	106.57	104.08	106.05	105.93	105.28	106.31	106.54	103.25	106.05	104.26	105.8	105.49	105.04	105.34	104.53	107.48	106.31	104.54	106.3	105.37	105.54	105.68	104.42	104.98	106.69	104.8	105.95	105.55	103.95	105.48	105.04	104.93	107.76	105.7	106.53	105.07	104.38	104.23	105.05	106.04	105.61	105.32	104.68	106.83
104.56	107.31	104.24	106.33	106.37	106.16	105.66	107.26	105.75	103.43	106.68	105.08	105.92	104.62	104.92	104.29	105.08	105.48	106.56	104.82	106.13	104.49	105.5	105.54	106.26	106.32	106.63	105.38	104.53	105.8	105.09	105.73	105.79	103.79	106.34	105.65	105.82	105.29	106.57	105.65	105.82	105.4	104.99	104.68	105.78	105.8	105.69	105.23	104.92	104.5
103.73	105.54	104.01	104.4	104.85	104.8	104.67	103.4	104.67	104.09	105.8	104.42	104.31	104.64	103.98	103.19	103.07	103.69	104.62	104.51	102.73	105.48	103.5	104.72	103.94	105.21	103.82	103.21	103.51	103.48	103.68	103.51	104.09	104.68	103.38	103.35	103.64	105.26	105.45	103.48	103.74	103.11	104.45	103.83	104.37	105.35	105.27	103.8	103.85	103.09
106.47	105.24	105.71	105.81	105.37	105.71	106.34	104.85	106.57	104.6	104.47	106.25	106.65	106.28	104.71	105.68	104.76	106.15	105.51	105.67	106.33	103.43	107.11	104.68	105.86	105.06	106.51	105.27	105.11	106.8	107.48	105.52	105.87	107.11	106.28	107.05	107.33	106.61	104.84	105.29	104.79	103.9	104.81	105.14	105.3	103.8	104.01	105.09	105.7	102.96
111.42	112.38	112.53	112.4	112.57	112.49	111.59	114.4	112.39	112.48	113.16	112.47	112.59	113.04	112.93	113.96	113.35	111.07	113.07	113.4	111.88	112.61	112.57	113.62	114.08	111.22	112.92	112.6	114.22	111.33	112.21	113.22	113.02	112.08	113.68	114.21	113.94	114.4	110.34	110.04	112.66	111.91	114.75	112.54	113.52	113.14	111.79	112.41	113.31	111.99
109.22	109.49	110.88	109.58	111.05	108.77	111.06	109.43	109.76	109.75	109.74	110.68	108.93	110.55	111.29	109.86	107.69	111.05	109.88	111.27	110.67	110.75	109.69	109.27	110.34	110.9	109.32	109.66	109.69	109.62	110.55	111.92	109.8	110.08	109.44	111.39	110.34	109.94	110.73	110.61	110.33	110.57	110.31	110.26	111.67	110.84	109.61	109.98	109.53	110.81
100.61	100.56	99.65	102.26	100.9	101.51	100.45	101.62	99.918	100.14	100.02	100.22	99.944	101.41	101.18	98.546	99.4	100.01	101.34	100.4	100.07	101.73	99.83	99.352	101.21	99.478	100.08	99.966	100.45	100.41	98.745	98.583	99.961	99.461	102.05	101.84	99.14	101.04	100.59	100.26	101.45	100.17	99.57	101.27	98.767	99.507	100.4	100.62	99.686	100.61
105.66	103.75	105.93	106.23	106.7	106.38	104.3	105.07	104.37	106.53	105.14	106.27	105.01	104.56	105.41	106.39	105.67	105.22	104.59	106.12	105.47	107.15	104.92	104.42	106.45	106.15	106.15	105.86	105.66	105.79	105.83	104.82	105.57	106.02	106.04	105.94	105.71	104.78	105.26	104.31	106.01	105.01	105.16	104.87	105.9	104.95	105.54	105.16	106.67	105.26
100.69	99.154	99.886	98.88	100.33	99.508	99.467	99.567	100.51	99.943	99.516	99.326	99.561	100.72	100.53	102.53	99.859	99.541	99.413	99.689	100.12	100.97	100.42	100.38	100.78	100.19	100.82	100.83	98.68	99.605	100.59	99.272	100.59	99.486	100.57	101.15	101.22	99.546	100.81	100.99	100.57	101.15	100.48	100.31	100.25	100.3	100.86	99.442	100.43	101.56
105.06	105.12	107	106	104.93	105.99	105.51	104.95	105.25	105.65	105.31	107.3	105.81	106.48	104.09	105.57	104.58	106.46	105.1	106.12	106.25	106.67	105.69	105.13	107.15	105.54	104.89	104.96	106.8	106.6	105.37	106.27	105.18	105.66	106.4	105.09	105.83	105.02	105.29	104.25	106.06	103.76	104.8	104.11	107.32	106.45	107.2	104.81	106.03	104.91
111.78	111.32	113.07	112.41	112.79	112.53	112.42	112.06	112.54	112.87	112.24	111.24	112.48	112.59	114.27	111.71	111.55	111.42	111.85	111.91	111.25	109.59	112.35	111.2	112	111.38	111.41	111.61	112.05	112.92	110.35	111.42	109.96	113.31	112.23	110.91	111.14	112.07	111.31	111.54	112.05	112.85	111.72	110.73	110.51	110.84	111.38	112.3	112.11	112.66
101.01	100.2	99.903	100.75	100.44	100.09	98.643	99.38	98.82	102.52	99.726	99.79	99.126	99.367	100.24	100.14	99.275	98.455	100.64	99.868	100.64	100.25	99.503	100.64	100.93	100.05	99.076	99.712	99.843	98.77	101.43	100.46	101.65	99.902	100.07	100.37	98.646	98.397	100.22	100.24	100.63	100.39	98.669	99.671	100.35	100.03	97.797	100.4	99.617	98.329
112.72	112.57	112.49	111.67	110.81	111.95	113.86	112.3	110.74	110.71	112.18	111.75	111.16	111.12	112.51	111.18	113.59	111.58	112.55	112.11	111.07	111.04	112	111.55	111.61	114.69	111.96	111.49	110.41	111.64	112.72	111.79	111.81	112.71	111.45	111.69	111.57	110.71	112.88	111.29	110.89	112.93	114.78	111.62	111.15	112.37	111.88	111.83	112.63	111.94
103.52	104.53	105	104.84	104.48	104.76	103.71	102.6	102.24	104.93	103.65	103.64	105.12	104.02	103.26	105.24	103.67	106.03	104.77	104.84	103.74	103.23	106.32	104.19	104.47	106.51	104.59	103.88	104.5	105.38	104.17	104.68	104.38	104.3	105.38	103.89	104.35	102.53	105.8	104.15	103.28	101.81	105.66	105.58	105.19	106.07	103.19	102.76	104.32	105.32
109.59	109.75	110.21	109.58	109.14	109.46	110.71	109.17	110.01	110.41	109.69	109.7	109.95	110.31	110.06	109.75	110.67	108.59	110.52	110.55	108.2	109.78	108.51	109.98	111.47	109.48	110.55	109.47	108.51	109.62	109.76	110.17	109.94	108.86	110.21	110.02	110.08	109.8	110.59	109.74	110.51	110.2	109.01	109.67	109.18	110.48	109.12	109.85	109.23	108.81
113.17	111.89	111	111.91	111.41	112.01	112.43	112.16	112.03	110.81	111.22	110.52	112.26	111.37	111.93	111.24	110.85	110.92	112.05	112.61	112.1	112.57	113.11	111.59	111.28	112.05	110.89	112.14	111.62	112.51	111.21	111.2	111.45	112.54	111.88	111.4	112.53	111.51	111.36	111.71	111.42	111.46	112.47	112.56	110.51	111.2	111.02	111.79	110.96	112.37
104.93	106.1	106.54	104.71	105.58	106.52	105.21	106.23	106.11	106.65	106.67	107.17	105.69	105.54	105.48	104.02	106.29	106.62	105.01	105.92	104.89	106.6	105.68	106.23	104.74	106.28	105.39	105.33	105.68	106.24	106.25	104.19	106.05	106.38	105.53	105.85	107.79	105.7	105.76	105.77	106.26	105.47	106.52	106.9	105.74	106.07	105.09	106.48	106.62	106.04
100.04	99.974	99.191	101.68	99.969	100.75	100.35	99.012	101.81	99.566	100.34	101.03	102.42	101.15	100.7	101.23	98.747	101.92	100.4	99.658	100.37	101.93	100.56	99.617	100.54	100.52	100.86	100.2	101.78	100.43	100.33	103.17	99.299	101.23	100.29	102.09	100.74	99.765	98.646	101.08	101.11	99.684	99.324	100.46	98.87	102.03	99.042	100.77	102.22	98.773
108.24	111.05	109.64	109.62	109.26	107.17	109.5	109.63	110.7	110.44	110.4	108.14	111.47	109.68	108.94	109.66	109.45	111.59	111.3	109.86	109.97	109.82	111.33	110.24	110.68	111.04	109.3	110.03	110.59	109.57	110.67	110.94	110.86	109.7	110.43	110.18	111.61	111.37	109.43	110.7	109.06	110.92	109.24	111.25	110.39	109.91	110.01	110.58	110.44	111.24
113.7	112.4	112.54	110.66	111.79	110.51	111.24	110.62	114.6	111.51	111.87	110.96	112.18	112.43	112.4	111.7	111.3	112.75	113.47	111.22	112.36	112.06	112.91	113.92	111.18	110.51	111.93	111.76	112.3	112.18	111.83	112.62	111.2	112.61	112.35	112.26	111.9	112.85	112.46	111.75	112.84	110.76	111.77	111.48	112.05	111.02	112.76	111.4	111.34	111.55
111.64	111.46	110.04	111.66	111.39	109.98	111.19	111.25	111.14	111.35	111.05	111.3	110.86	110.35	111.66	109.82	110.19	110.79	111.58	111.18	109.92	111.79	110.17	111.23	110.22	110.53	111.02	112.42	112.6	109.13	110.68	111.37	111.45	111.89	109.57	112.04	111.34	112.02	110.55	113.14	111.67	109.9	110.99	111.78	111.54	110.83	110.33	110.56	110.28	110.63
105.34	105.6	106.06	106.66	106.18	107.27	103.71	104.57	105.21	105.81	106.47	104.29	106.86	105.79	105.43	106.72	106.44	105.09	106.52	106.41	107.23	106.06	106.45	105.83	105.08	106.14	106.57	105.8	107.02	105.46	105.16	104.32	105.68	104.85	104.19	105.94	105.02	105.23	105.59	105.37	107.57	106.62	106.7	105.03	104.65	106.25	106.17	104.53	104.1	105.68
106.66	105.76	106.79	105.54	106.3	106.1	105.51	105.57	106.72	106.4	105.54	105.95	106.37	106.29	107.52	107.94	107.03	107.13	106.56	107.18	106.15	104.96	107.55	104.71	107.97	105.21	105.74	106.42	106.58	105.54	107.3	106.21	105.67	108.24	105.59	105.76	106.68	106.45	106.16	107.11	107.4	107.02	105.94	105.08	107.12	105.34	106.14	105.36	106.15	106.98
98.552	100.42	100.74	100.24	98.646	99.627	100.86	99.186	99.7	98.515	100.56	99.767	100.44	100.79	99.902	100.77	99.997	99.818	99.21	100.02	98.774	99.041	99.423	99.75	100.63	100.94	100.14	98.783	100.37	98.79	100.55	99.687	101.23	99.244	101.01	101.15	100.95	101.64	100.18	99.815	100.54	99.615	99.062	98.884	99.322	100.61	97.727	98.613	100.44	99.734
112.68	112.16	111.07	111.76	111.69	112.1	111.72	112.69	110.09	110.41	110.03	110.63	111.38	111.03	111.07	111.06	111.52	111.4	111.28	111.79	111.47	111.29	111.2	111.66	110.57	110.6	111.89	112.72	111.22	110.84	112.08	110.11	109.37	110.98	111.53	111.84	110.96	112.6	112.09	111.55	110.88	113.1	112.43	110.36	110.57	112.28	110.12	110.68	110.03	110.54
109.54	112.12	111.6	110.19	108.84	109.38	109.26	110.82	109.78	111.83	109.19	109.2	108.86	108.64	108.89	108.21	110.96	108.03	108.92	109.59	109.97	109.82	108.49	110.07	109.67	111.57	108.76	109.69	110.84	109.25	110.58	109.95	110.06	109.41	109.18	110.7	110.83	108.59	110.44	110.86	110.44	109.66	109.96	109.91	109.77	110.27	109.05	109.34	107.88	109.66
105.54	104.76	105.75	104.72	106.29	106.15	105.12	107.32	105.23	104.32	106.9	105.64	106.59	106.88	105.53	105.58	106.42	104.97	105.13	107.24	106.42	105.42	106.61	105.4	104.59	106.14	105.72	104.72	105.87	103.93	105.63	105.62	105.49	105.7	105.03	105.77	104.11	106.64	104.03	107.79	104.83	107.6	105.7	106.32	105.67	107.88	104.94	104.94	105.26	106.18
118.51	117.3	117.53	117.28	116.91	118.24	118	118.36	118.37	118.04	118.34	119.44	118.03	117.52	117.03	118.68	118.26	116.8	117.13	119.2	118.94	117.45	118.3	116.95	118.86	118.93	117.85	118.17	117.63	116.31	117.34	117.55	118.36	117.83	119.68	117.2	117.6	116.77	117.89	117.27	118.41	116	116.85	117.77	118.37	117.01	117.67	116.25	119.22	117.93
110.44	110.87	110.69	110.88	110.58	110.64	112.11	110.32	111.92	110.5	111.12	111.75	112.35	111.27	110.52	110.18	110.92	110.54	112.62	110.01	108.91	112.57	111.18	112.15	110.64	111.6	111.59	111.33	111.74	110.24	110.37	110.9	113.44	110.7	110.95	111.71	110.87	110.39	110.32	110.5	111.46	110.14	111.39	112.14	112.46	110.23	109.85	111.15	110.17	112.43
105.53	104.91	103.66	105.44	104.07	103.99	104.53	104.39	103.54	104.19	103.8	104.88	104.48	104.37	103.53	104.26	103.22	105.52	103.12	104.53	103.97	104.07	103.56	104.61	104.3	104.1	104.77	104.11	104.62	103.68	104.94	104.44	103.09	103.37	104.14	104.93	104.93	103.8	103.09	102.9	104.37	103.98	102.45	102.51	104.7	104.86	104.66	103.32	102.9	103.6
107.03	106.29	107.98	107.01	106.82	105.9	107.51	106.87	106.31	107.49	107.21	106.61	108.09	107.53	106.9	106.6	106.49	106.81	107.45	105.99	107.73	106.43	107.37	104.72	105.43	108.42	108.26	106.84	107.49	107.14	105.16	105.91	107.54	106.49	108.6	107.15	107.92	106.21	107.57	105.93	108.98	106.53	107.75	106.6	108.05	107.12	106.81	107.61	106.7	107.43
106.39	104.54	105.38	105.74	105.31	105.87	106.39	106.26	104.1	105.63	105.47	104.96	105.4	104.78	105.65	106.23	104.19	106.58	106.11	106.03	104.69	105.85	105.76	104.55	104.04	104.23	106.43	105.09	104.62	106.08	105.82	106.35	104.95	104.73	105.32	106.11	106.71	105.29	105.3	105.21	104.97	106.79	104.5	105.56	104.85	107.33	106.42	105.58	105.45	105.2
105.83	104.94	104.61	105.5	105.99	104.8	104.29	105.32	105.31	104.99	107.51	106.25	105.55	106.01	105.35	108.01	105.93	105.56	106.43	105.25	106.67	105.22	105.25	105.53	105.88	104.97	104.69	106.56	105.22	105.74	106.94	106.45	105.42	104.8	106.02	105.75	106.17	106.47	106.38	106.07	104.67	105.22	105.58	105.41	106.01	105.05	105.17	106.5	105.19	104.87
99.262	98.64	99.984	98.879	98.855	100.01	99.953	100.2	100.55	98.569	99.96	98.826	100.09	98.277	98.835	99.939	98.864	99.871	99.221	101.72	99.676	99.69	99.771	101.54	99.924	100.72	100.56	100.87	100.18	99.332	97.898	99.112	100.11	98.036	98.919	100.8	99.423	99.484	99.31	99.958	99.885	100.94	99.287	99.376	98.158	98.493	99.237	100.03	98.755	100.23
110.34	109.31	108.27	109.12	107.44	108.59	109.87	110.26	108.92	110.52	109.76	110.49	110.59	110.35	109.23	109.72	110.61	112.59	111.09	109.24	109.87	109.39	109.41	110.49	110.67	110.05	109.6	110.97	111.06	111	109.21	111.55	110.54	110.86	109.19	110.08	110.42	111.17	111.11	108.59	110.81	112.44	109.8	110.14	110.31	109.02	110.81	110.11	110.25	109.9
111	110.59	111.48	110.91	111.27	109.82	111.78	112.72	111.8	111.2	110.49	108.55	109.93	111.54	111.66	110.22	111.03	111.86	111.31	111.78	111.76	112.89	111.58	111.71	111.6	112.01	110.63	110.58	110.65	111.45	110.93	110.02	112.79	111.71	110.99	112.15	111.28	112.32	108.89	111.04	112.05	111.01	110.52	110.39	111.89	111.1	110.82	111.19	111.27	110.44
99.592	98.034	99.162	99.448	100.89	101.08	100.73	98.75	99.544	100.5	100.58	100.26	97.384	99.655	98.874	99.657	101.76	99.543	99.976	100.61	99.584	99.387	101.24	99.504	99.152	99.868	100.93	99.748	97.865	100.08	99.251	98.226	98.883	98.65	100.28	100.62	99.761	100.41	100.37	98.92	98.943	100.25	100.22	98.816	99.023	100.31	99.873	100.38	99.663	101.09
103.4	103.83	103.91	105.31	104.9	103.52	103.53	104.92	105.03	103.93	104.06	104.56	102.41	104.38	105.18	105.37	104.94	103.75	103.32	103.74	104.12	102.69	102.54	103.36	104.83	104.78	102.65	105.36	104.91	105.42	105.51	103.42	105.09	103.83	104.68	103.98	104.88	104.2	103.5	104.41	103.97	103.99	104.82	105.01	104.47	102.86	103.66	104.68	103.89	105.02
106.35	106.42	103.77	106.56	105.22	105.18	104.31	104.35	104.8	104.38	104.86	103.8	105.76	106.01	103.64	103.89	103.68	105.39	104.08	104.63	105.61	104.55	104.88	105.33	105.28	105.9	103.1	104.74	105.02	105.95	104.93	104.26	106.1	105.41	105.09	104.6	104.33	103.17	103.68	104.55	104.79	105.22	104.19	104.8	105.58	104.47	106.13	104.88	104.38	104.86
103.42	100.67	102.26	101.35	102.32	100.88	100.78	100.32	101.67	99.555	99.86	99.639	101.22	101.16	101.23	100.11	99.754	101.5	102.13	101.94	99.926	101.28	100.56	101.42	102.11	101.04	101.52	100.97	100.7	100.13	101.31	102.23	101.61	101.17	101.4	101.6	101.03	103.04	100.57	99.402	101.78	101.29	100.4	101.21	101.26	100.97	100.36	100.72	99.159	100.8
111.15	111.59	111.1	110.97	112.24	109.94	112.27	112.83	112.55	111.2	111.85	112.41	110.85	111.72	112.31	111.79	113.44	111.56	112.46	112.21	111.13	112.42	112.82	111.76	111.44	111.85	110.3	110.75	111.37	111.41	111.19	112.6	111.32	111.65	111.51	111.01	111.82	112.23	112.72	110.06	112.72	110.33	111.26	112.07	111.84	113.51	112.21	112.05	111.24	113.74
111.06	111.75	111.08	111.07	111.45	110.95	111.53	109.49	111.03	111.61	110.57	110.75	110.56	110.98	110.14	111.19	112.6	111.39	110.6	112.53	111.74	112.41	109.56	111.16	112.06	109.7	109.06	111.08	111.6	110.97	109.54	112.18	111.19	111.05	112.4	111.94	109.99	109.38	110.03	111.07	111.11	110.25	111.83	110.25	111.5	111.15	110.64	112.55	111.8	111.96
106.75	105.94	106.11	104.82	105.7	106.29	106.85	108.48	106.29	105.34	105.2	106.53	105.45	106.18	107.49	106.43	105.92	106.53	105.93	106.74	106.7	106.17	105.85	106.67	105.71	106.8	106.13	106.27	104.27	106.35	105.33	106.23	106.27	106.01	106.82	107.23	107.59	105.44	106.07	108.03	105.11	106.09	105.87	106.57	105.9	104.55	107.35	105.73	106.26	105.79
105.8	105.71	106.13	105.07	104.82	105.93	106.77	106.59	105.21	104.02	105.82	105.86	104.88	105.82	104.75	104.14	106.38	105.49	106.91	105.39	105.56	104.51	106.36	105.52	106.99	105.93	105.15	106.01	105.68	104.83	105.68	104.99	105.54	105.52	105.26	106.35	104.48	104.48	104.77	106.28	107.25	106.01	106.29	106.38	105.97	105.75	106.45	105.61	105.07	106.15
105.84	104.15	105.69	104.86	104.52	104.63	106.13	104.43	104.07	105.72	105.73	106.44	104.24	105.93	104.42	105.49	104.6	105.42	106.04	104.86	105.32	105.57	104.72	104.27	106.96	104.9	105.33	104.71	106.51	105.49	105.21	104.86	105.09	104.35	104.81	105.07	106.23	104.27	106.29	106.67	104.71	105.18	104.17	106.53	104.89	105.88	105.65	106.15	105.94	104.95
103.52	104.73	104.8	105.02	104.21	104.46	105.68	105.14	104.06	103.73	105.93	104.43	105.61	105.23	106.06	104.98	104.73	104.9	104.86	104.94	106.19	103.77	105.78	104.18	103.31	103.05	103.87	104.83	102.8	103.8	105.94	104.46	104.99	104.01	105.55	105.7	104.88	104.58	105.17	104.96	104.66	103.21	106.32	102.74	104.86	105.1	104.06	104.51	104.75	103.69
112.42	111.07	112.37	112.32	110.95	110.64	110.39	111.02	111.77	111	111.79	112.82	112.29	111.31	111.36	110.49	112.19	113.32	111.51	111.11	112.53	111.01	113.02	111.44	111.31	110.87	111.62	110.46	111.51	112.11	111.39	111.18	109.99	111.93	111.53	112.24	112.71	111.14	112.7	109.41	111.36	112.11	112.11	111.05	110.4	111.07	112.11	111.64	110.31	113.01
99.675	100.47	98.679	100.54	101.82	100.71	101.08	99.579	100.61	99.898	99.784	101.47	99.533	100.23	101.13	100.49	98.79	99.828	99.276	99.965	99.67	99.396	100.23	99.394	99.642	100.49	101.23	100.98	100.19	99.688	99.338	99.633	101.47	100.45	99.446	99.012	99.181	99.168	99.892	101.32	100.81	101.71	100.4	100.52	99.493	99.689	100.91	100.61	99.839	99.276
99.596	101.47	99.305	100.1	101.13	102.65	100.77	102.22	101.9	99.149	99.699	101.41	100.8	101.59	101.82	99.761	100.72	101.57	99.04	100.88	101.12	100.01	100.99	99.656	99.949	101.36	99.898	100.19	100.44	101.27	100.45	100.89	100.89	100.54	100.64	102.35	98.689	100.41	101.72	101.27	100.73	100.57	100.63	100.64	100.11	100.39	100.47	101.68	100.83	100.18
100.44	99.963	99.551	97.908	99.681	99.571	99.838	99.035	99.969	98.764	100.85	100.43	101.19	99.503	101	99.478	100.37	100.65	99.181	98.338	100.37	100.23	98.984	99.004	100.13	99.167	100.75	100.43	100.03	100.6	100.02	98.921	99.156	99.26	100.76	101.55	98.57	97.742	100.13	99.451	99.025	99.069	102.01	101.07	99.033	99.57	99.079	99.753	99.68	99.901
100.27	101.1	101.98	101.7	99.862	101.16	98.993	99.603	99.937	98.656	100.65	100.87	100.88	101.82	101.94	101.18	100.44	101.14	100.24	100.05	99.59	101.33	101.02	100.05	101.16	100.31	102.22	100.56	99.96	101.27	99.587	100.65	99.858	99.89	100.78	99.704	99.86	100.79	100.05	100.3	101.78	98.832	100.31	99.849	101.55	101.96	100.29	101.32	101.53	100.38
105.69	106.44	106.56	105.61	105.56	107.02	106.8	106.34	106.42	105.86	105.84	106.2	104.92	105.58	104.37	105.55	105.96	106.55	104.98	104.95	105.91	106.44	105.54	106.48	106.69	104.73	105.25	104.73	105.16	107.39	105.89	106.12	104.95	104.84	105.35	105.82	106.19	106.88	103.98	106.02	106.19	104.45	105.51	105.32	105.79	104.29	105.68	107	104.88	104.28
107.61	108.46	107.6	105.56	105.75	106.31	107.7	106.07	106.53	107.01	104.77	106.7	106.7	106.03	106.73	105.7	106.51	106.24	107.51	106.08	105.86	105.79	106.19	106.83	106.42	106.93	105.58	105.96	106.43	107.52	106.97	105.92	107.18	106.55	106.78	106.26	105.36	103.98	106.98	106.32	106.55	107.9	106.69	104.96	106.76	106.22	106.32	106.4	108.03	106.71
104.03	105	105.47	104.11	106.46	104.42	105.05	105.86	105.37	105.02	107.77	106.02	106.32	106.26	106.46	105.27	106.49	105.47	106.21	107.04	105.89	106.55	106.8	105.01	104.69	106.13	106.38	106.21	107.87	105.66	106.61	106.94	105.74	105.15	106.6	106.84	105.55	106.76	106.29	105.85	105.06	105.23	106.27	105.79	105.39	104.62	106.92	105.74	105.02	104.64
104.71	101.77	103.95	104.63	105.48	103.07	103.64	103.34	105.07	104.99	105.64	104.32	104.21	104.45	104.85	105.6	103.98	103.79	104.94	105.08	105.4	106.36	104.17	104.29	104.89	104.82	103.92	103.88	103.13	104.51	105.83	105.13	103.49	105.16	104.67	104.92	104.84	103.45	104.68	104.44	105.06	105.9	105.39	106.07	103.74	104.21	104.73	104.33	104.24	104
110.67	110.24	112.13	109.53	112.41	110.49	110.94	111.12	111.7	110.47	112.35	112.05	111.85	110.43	111.64	111.74	109.79	110.88	111.26	111.74	111.97	112.31	112.2	110.66	111.38	111.05	111.76	110.92	112.54	111.11	111.74	111.32	111.54	113.03	110.7	111.41	110.77	112.48	110.89	110.61	110.87	111.39	112.22	108.46	109.91	109.77	111.85	110.11	111.03	110.05
100.04	99.757	99.881	100.72	99.082	101.25	98.498	101.18	101.77	102.4	100.23	100.19	98.582	100.6	98.519	100.92	100.49	98.206	100.21	99.925	101.5	101.19	99.227	99.745	99.383	99.621	99.887	100.15	101.63	100.39	101.1	100.82	100.71	101.02	100.94	101.09	101.03	100.34	102.37	101.73	100.06	100.84	98.707	98.92	100.41	99.196	101.21	100.27	99.762	99.641
106.05	105.92	105.35	106.69	106.43	105.25	105.44	106.47	106.58	104.94	106.41	104.77	105.43	106.48	107.18	106.14	105.07	105.39	105.09	105.38	105.74	106.78	104.78	107.37	106.46	105.53	104.58	106.08	106.66	105.29	104.39	105.13	106.75	107.08	107.37	104.94	104.82	106	105.68	106.75	104.96	107.16	106.01	105.22	105.53	105.03	103.92	107.09	105.49	105.78
111.29	110.02	110.73	111.44	112.69	110.85	113.01	113.89	111.46	110.47	110.75	111.84	112.68	112.02	111.3	111.88	111.68	111.9	111.89	110.37	110.92	111.64	110.26	112.42	110.83	113.07	112.94	111.46	110.65	111.35	111.76	110.9	111.88	111.93	111.56	111.31	112.81	112.28	111.71	110.99	112.1	111.73	111.18	112.99	111.55	113.45	111.24	110.38	110.74	111.26
108.56	108.72	111.14	109.73	109.9	111.05	111.05	108.92	110.58	110.33	110.88	110.64	110.23	110.18	110.67	110.17	108.09	110.82	109.64	109.97	108.57	109.64	108.65	109.77	110.44	109.35	107.57	109.29	110.25	108.14	109.43	109.14	110.45	109.16	111.03	110.44	110.32	110.5	109.26	110.28	108.94	110.49	110.25	109.35	111.72	109.37	109.98	110.49	110.01	111.2
111.36	108.76	111.25	111.31	111.66	111.51	111.48	111.86	111.72	111.95	111.66	110.19	111.43	112.25	111.4	109.88	109.79	108.57	111.23	110	110.39	111.38	110.44	109.81	110.68	111.44	110.43	109.65	111.39	111.82	109.9	110.53	111.02	110.28	109.69	111.57	111.12	111.09	110.85	109.86	111.72	111.45	110.39	111.35	112.41	107.97	111.22	109.5	111.37	110.24
107.04	106.73	106.51	105.2	106.52	105.48	106.57	108.03	105.58	105.83	106.09	106.17	105.75	105.25	105.36	107.26	105.7	106.34	104.27	106.54	106.28	105.43	107.04	104.15	106.09	106	107.16	106.06	105.44	106.5	105.08	106.47	105.87	106.42	107.01	107.38	105.93	106.1	106.12	105.86	107.68	105.18	105.85	105.66	105.61	107.63	105.33	104.82	106.76	106.03
104.43	106.74	106.68	105.34	106.65	104.82	105.35	105.32	105.06	106.01	105.46	106.12	106.46	105.59	104.96	106.13	107.33	104.24	106.64	106.31	106.52	107.03	106.89	105.83	106.34	107.2	105.56	105.8	104.53	105.5	105.19	105.06	105.48	107.08	106.66	105.54	106.63	104.65	105.73	107.11	105.09	106.04	106.33	106.61	105.93	105.35	105.06	105.41	105.92	106.42
105.94	105.28	104.04	107.46	107.1	105.68	106.25	106.28	106.69	107.36	106.81	107.04	105.27	107.24	107.68	106.05	107.22	106.62	105.63	105.78	105.58	106.1	107.1	106.7	107.11	104.96	106.17	106.54	107.69	105.96	107.67	107.28	107.24	105.15	105.21	106.18	106.11	106.6	107.08	105.48	106.04	106.32	106.4	106.17	105.83	105.38	106.54	105.18	105.91	106.5
103.88	103.33	102.98	104.55	105.54	104.34	104.3	104.77	105.29	103.81	104.35	104.35	106.7	105.1	103	104.49	105.24	104.8	102.95	104.48	105.15	105.73	103.85	104.52	103.97	104.2	104.83	102.96	103.85	105.34	104.47	103.74	104.47	104	103.48	104.27	105.16	103.17	106.04	102.67	104.48	104.01	104.95	103.91	103.91	103.8	104.35	104.3	102.64	105.5
105.32	106.32	104.59	106.49	105.23	105.69	106.36	105.97	106.16	105.6	105.84	106.27	107.44	107.49	105.77	106.65	107.46	105.35	105.69	105.35	104.98	106.1	105.41	107.02	108.28	107.94	105.52	106.07	105.59	107.42	106.67	106.36	106.08	106.46	105.93	106.45	106.59	105.38	106.74	106.17	106.47	105.92	105.11	106.4	107.1	105.34	106.06	104.85	105.53	106.24
106.23	106.17	106.53	107.95	106.45	106.9	105.27	106.74	107.93	105.31	105.96	106.11	107.36	106.77	107.77	107.89	106.27	104.1	106.51	107.43	106.22	105.38	107.28	106.41	105.59	107.06	106.19	105.37	106.2	105.75	107.11	107.81	106.28	107.32	104.76	105.48	106.56	106.6	107.43	106.53	105.02	105.98	106.38	107.23	106.8	106.41	106.95	108.44	104.85	107.56
105.02	106.71	105.21	106	105.65	108.12	106.2	104.5	104.62	106.84	105.18	106.42	105.61	106.94	105.46	105.69	105.5	105.42	106.52	105.4	105.81	105.28	105.17	105.22	105.26	105.65	106.9	104.54	106.88	104.57	104.1	106.51	104.91	104.53	105.39	105.21	105.08	105.89	106.24	106.42	106.57	105.12	105.18	106.54	105.04	105.3	104.63	105.54	105.13	105.88
106.57	106.35	106.02	106.88	105.82	105.69	107.13	106.33	105.6	106.66	107.58	107	105.23	106.08	105.74	106.3	106.67	106.33	106.56	106.33	105.85	105.05	107.4	105.74	105.5	106.38	106.47	105.95	107.67	107.07	106.23	106.21	107.26	106.98	106.17	104.67	107.38	106.05	106.39	107.59	105.13	107.02	107.02	105.4	105.8	104.88	104.7	105.34	104.53	107.02
104.57	105.4	106.15	106.36	105.72	105.6	106.47	105.3	104.68	106.11	106.23	107.55	106.58	106.31	106.64	105.64	105.92	106.54	105.17	106.38	106.01	105.15	105.68	106.65	106.75	106.91	106.93	105.53	107.12	106.52	105.11	105.57	108.01	105.23	105.8	104.44	106.64	104.55	107.09	105.62	105.54	107.34	107.69	104.96	105.55	105.95	105.33	105.45	103.76	105.79
109.62	111.64	109.61	108.53	110.75	110.69	108.32	109.36	109.75	109.92	109.07	109.97	110.59	108.21	111.86	111.14	110.06	108.49	110.08	108.7	110.4	108.7	110.85	110.86	109.8	108.51	110.76	108.34	109.49	110.47	109.53	109.28	108.21	109.7	110.86	110.66	108.87	109.5	108.89	110.73	110.68	110.8	108.54	108.14	109.38	108.6	109.18	109.53	108.64	110.99
112.11	113.61	112.02	112.13	112.34	113.16	113.5	113.68	112.81	113.28	113.3	112.54	114.05	112.92	113.65	113.7	111.96	113.35	114	112.5	112.82	114.16	112.49	112.56	111.5	112.26	112.41	112.36	113.18	112.31	111.75	113.45	112.63	111.9	112.95	114.99	111.33	111.68	112.31	113.76	114.23	113.11	114.27	111.7	113.88	112.75	112.43	112.51	113.28	112.72
106.18	104.6	105.46	106.5	104.97	106.6	105.78	105.37	107.12	104.38	105.88	104.62	105.68	106.42	106.27	104.43	104.92	105.75	106.15	105.62	106.27	106.7	105.44	106.15	105.69	105.81	106.29	105.4	106.16	106.91	106.13	106.59	106.02	105.75	106.66	107.57	105.1	105.35	103.59	107.43	105.73	105.86	105	104.95	105.26	107.21	104.67	104.34	105.73	107.21
105.16	105.33	106.96	105.24	104.87	106.74	107.97	106.88	106.57	104.1	107.63	105.94	104.14	105.98	106.78	105.83	104.52	105.06	107.28	106.15	104.93	105.36	105.51	105.45	106.4	104.87	107.62	105.06	105.2	105.79	104.71	106.35	106	105.41	105.01	103.91	105.34	104.81	106.62	106.94	106.4	106.44	104.7	105.06	105.44	105.68	105.48	104.97	105.32	105.86
110.85	110.95	111.62	111.39	110.98	113.48	109.96	112.42	111.68	110.4	110	110.9	109.34	110.81	110.63	111.59	110.65	109.84	111.73	110.96	111.85	110.81	111.51	111.12	110.83	111.41	110.13	112.08	109.66	112.57	111.35	112.27	110.02	111.62	111.79	111.36	112.27	111.19	111.8	112.77	110.78	112.04	112.33	110.51	110.55	112.86	113.04	110.9	110.25	109.34
112.51	109.6	110.16	111.26	112.79	112.42	111.05	111.98	110.92	109.42	111.35	111.58	111.33	111.93	111.74	110.27	111.1	110.94	112.1	111.04	112.07	109.89	111.82	109.96	110.79	111.77	111.26	110.64	111.95	112.34	110.8	109.57	109.05	111.07	110.65	111.19	111.66	112.4	110.66	111.5	111.6	111.89	111.29	110.96	110.18	112.38	112.15	111.3	112.9	110.52
112.06	112.69	113.11	112.02	112.4	112.28	111.45	111.77	112.92	112.05	112.55	110.75	110.97	112.9	111.79	111.54	112.39	112.4	112.31	112.23	111.7	111.59	112.55	111.57	112.87	112.35	111.93	112.61	112.49	111.55	111.03	111.92	112.86	110.37	110.4	111.18	110.33	111.57	111.71	112.09	112.43	110.71	111.78	111.27	111.76	111.79	113.16	111.59	113.6	111.44
104.83	106.3	106.26	104.6	105.43	106.31	105.33	104.61	105.18	105.02	106.37	106.4	106.68	104.64	106.03	108.4	105.21	105.74	103.72	105.74	106.09	105.39	107.01	102.63	106.12	105.22	105.26	105.69	106.64	106.16	105.75	104.96	104.09	105.65	106.65	104.88	105.95	105.56	107.38	106.8	107	104.65	105.1	105.1	106.19	106.29	106.28	106.28	104.8	105.38
110.55	111.03	111.43	110.32	111.38	110.66	111.64	112.55	110.43	111.34	110.82	110.93	110.83	113.33	111.55	112.1	111.94	112.18	111.43	110.66	110.83	109.86	110.22	111.43	111.73	110.55	111.29	110.35	111.87	111.6	112.91	112.4	110.86	112.88	111.41	108.99	111.36	110.79	111.74	111.94	111.5	112.07	111.51	110.97	110.72	110.96	112.84	110.13	111.15	111.61
103.5	104.13	104.69	104.47	105.33	104.22	106.05	103.63	103.56	104.01	103.36	103.91	104.06	104.78	102.05	104.13	105.55	103.9	104.47	104.3	103.55	104.66	102.96	104.77	105.17	105.38	105.24	104.29	105.97	103.22	104.37	104.27	105.72	104.54	104.12	103.79	104.14	105.33	102.42	105.2	105.51	105.01	104.68	105.46	104.56	104	102.97	104.74	104.71	105.76
111.78	111.53	111.2	111.7	110.5	110.82	110.94	111.22	111.94	111.11	112.76	110.48	110.97	109.47	110.63	111.28	110.24	109.93	111.7	111.07	111.78	112.04	112.54	112.44	111.23	110.8	110.21	112.47	111.23	110.9	110.76	111.31	112.75	112	113.84	109.43	111.71	110.63	112.11	112.22	112.37	109.53	112.66	112.34	110.6	110.74	109.77	110.85	111.2	111.82
104.87	106.63	106.06	106.56	107.34	105.81	106.22	106.41	105	106.7	105.85	104.71	103.97	104.68	104.27	106.96	104.69	105.62	105.83	104.89	106.69	106.27	104.95	105.47	105.88	105.45	107.62	105.25	105.23	105.78	105.83	106.19	105.87	105.78	105.74	105.27	105.18	105.34	105.29	106.58	105.84	106.48	106.15	105.85	105.91	105.58	106.42	105.46	105.63	105.47
105.51	104.29	104.97	104.41	104.9	105.35	105.28	104.62	106.01	104.89	106.29	106.15	106.06	104.69	103.7	104.85	104.47	105.71	103.18	106.17	105.5	105.29	105.5	106.68	105.25	104.86	104.8	104.9	105.4	104.55	104.93	104.07	104.7	106.9	104.2	105.83	105.13	105.48	105.34	104.43	104.69	106.41	105.06	104.34	106.01	104.43	105.21	103.73	104.49	104.16
103.08	104.52	104.44	104.27	104.48	104.34	105	105.09	104.39	104.07	103	101.31	104.38	103.26	106.09	104.69	105.56	104.88	104.4	105.33	104.32	103.73	103.71	105	101.73	103.38	104.26	106.04	105.24	103.64	104.72	102.64	105.82	103.79	102.6	104.22	105.42	104.65	104.37	105.04	104.83	103.24	103.94	102.73	103.57	101.92	103.95	103.7	103.51	104.92
105.42	105.34	105.43	107.11	106.07	105.96	105.97	105.95	104.72	106.89	105.67	105.97	105.33	104.83	105.38	106.16	105.02	105.77	106.34	104.53	106.06	105.42	106.23	106.26	105.99	105.36	106.25	105.56	106.83	106.88	104.85	105.2	106.09	104.26	107.37	106.65	105.1	104.12	105.07	104.94	105.34	106.53	106.11	105.23	106.93	107.71	105.42	104.99	105.21	103.81
104.95	106.11	106.28	105.57	105.91	105.73	105.81	104.82	104.92	104.52	106.15	105.54	104.99	105.39	104.19	105.49	105.68	105.82	104.36	105.03	106.1	106.84	106.48	105.2	105.59	106.26	106.72	104.11	104.96	105.62	105.87	107.93	104.61	105.66	105.49	107.06	104.52	105.51	104.46	104.8	105.81	104.9	105.78	105.83	105.45	106.17	106.17	106.26	107.38	105.84
103.33	106.22	104.82	104.77	105.68	106.45	106.37	106.61	106.51	105.67	104.75	105.34	106.22	105.8	104.26	106.02	105	106.63	104.82	107.07	104.22	104.53	105.13	105.63	104.3	105.28	106.03	105.4	104.9	105.55	105.35	104.26	106.27	104.37	105.15	104.17	103.76	106.97	105.2	105.71	106.08	106.12	103.86	104.38	104.3	104.02	105.08	103.57	104.74	105.53
101.38	101.62	100.51	101.08	99.831	101.28	100.96	100.53	100.08	99.036	99.95	101.39	100.45	101.67	99.382	99.634	101.32	100.66	98.181	101.83	99.945	102.35	100.02	100.29	101.56	100.51	99.264	101.21	101.43	99.797	101.06	101.75	100.85	100.52	98.651	100.34	99.973	100.9	100.91	101.88	100.58	101.36	102.05	100.37	100.05	99.825	101.27	100.18	100.16	100.75
104.82	105.96	105.84	106.44	104.13	105.27	104.88	105.94	105.33	104.32	107	105.09	107.16	106.36	105.53	104.82	107.83	104.5	106.94	106.82	105.27	105.23	105.8	105.19	104.64	103.95	104.78	105.55	106.2	105.56	105.29	105.52	105.39	105.82	106.48	105.18	105.8	107.38	104.56	103.99	106.09	104.4	105.26	105.7	106.48	106.14	105.23	105.71	105.74	105.39
105.57	106.2	105.88	106.86	105.13	106.68	106.18	107.03	106.37	105.53	104.67	104.11	105.52	105.12	105.75	105.35	104.36	105.29	104.84	104.46	104.84	106.89	104.4	106.31	106.02	105.4	106.15	106.04	104.57	105.21	105.27	105.56	105.4	105.48	104.49	103.94	103.63	105.92	104.17	104.83	106.23	105.21	105.88	104.76	104.93	103.8	105.38	106.13	104.75	104.22
106.38	106.63	105.14	105.03	106.02	105.29	104.08	105.64	104.76	106.01	106.22	104.32	106.03	105.75	104.12	105.58	104.93	104.08	103.89	105.05	105.23	105.71	106.08	103.37	105.23	106.22	106.9	105.71	106.29	106.45	105.1	105.44	105.02	103.77	103.68	104.94	105.11	105.35	106.67	107.49	106.75	104.53	105.65	106.16	105.32	106.52	106.06	105.37	106.89	105.58
98.573	100.31	101.18	99.875	101.23	100.81	101.23	99.312	99.465	98.223	100.44	99.391	98.975	98.067	99.326	99.661	100.18	99.398	100.44	100.26	101.56	98.39	99.638	98.413	101.71	98.846	100.13	100.42	100.27	100.26	99.094	100.49	99.074	99.868	98.633	100.27	99.716	99.582	100.61	100.28	99.776	100.51	101.05	100.51	100.02	100.47	99.826	99.095	100.43	99.488
110.93	108.48	109.66	110.45	110.66	109.75	109.95	109.69	110.58	109.16	110.29	108.82	110.78	109.65	109.72	109.31	109.82	111.25	110.7	109.52	109.83	107.76	108.64	111.66	108.13	109.3	109.7	109.48	110.47	109.02	109.94	109.28	110.13	109.1	109.08	108.92	109.06	109.55	110.32	110.36	108.08	109.57	108.66	110.28	110.1	108.88	109.03	109.89	109.22	108.72
105.42	103.6	106.58	105.15	106.42	105.63	104.06	105.64	106.2	105.12	105.91	104.97	105.26	105.2	105.83	106.27	105.49	106.37	105.3	105.51	105.82	104.57	106.52	105.15	104.96	105.38	105.21	105.81	104.25	106.14	105.47	105.62	104.48	105.27	105.23	106.26	105.01	105.99	105.63	105	104.64	106.95	104.76	106.66	106.08	106.16	105.89	107.43	104.56	105.36
105.37	106.47	106.7	106.78	106.69	105.46	104.83	105.36	105.23	106.63	105.56	104.68	106.54	106.12	105.19	106.85	106.33	106.67	108.05	106.1	106.3	105.15	106.26	105.98	105.28	106.85	106.41	106.16	105.7	105.57	106.18	104.27	107.12	105.82	106.45	105.35	104.18	106.44	105.2	106.89	105.09	106.35	105.85	105.65	104.73	105.13	107.14	105.13	106.42	105.29
111.72	111.89	112.07	111.47	111.99	110.03	111.07	111.96	111.7	109.43	111.68	111.13	109.73	111.16	110.94	110.66	111.43	110.56	110.23	110.28	110.22	111.51	111.87	111.35	109.01	111.75	112.35	110.76	110.77	111.14	109.46	110.93	110.35	113.18	111.24	112.6	111.46	111.75	110.39	110.69	110.34	110.59	111.85	111.77	110.47	111.35	111.27	111.15	111.75	111.35
99.828	102.28	101.42	99.905	98.95	99.833	101.72	99.442	100.25	100.85	99.11	99.599	100.37	99.845	100.41	98.782	99.549	100.13	100.14	101.07	99.561	100.35	99.783	99.576	98.695	101.14	100.66	99.661	100.99	101.64	99.463	99.595	99.769	98.581	101.42	99.863	100.11	101.58	100.2	100.1	100.19	102.23	102.44	99.304	101.29	99.639	101.31	101.24	100.36	101.52
99.301	98.652	100.65	101.42	100.58	100.5	100.14	99.807	99.819	100.38	99.364	100.96	100.77	101.09	100.1	99.161	101.4	98.336	101.56	101.31	98.902	99.957	100.56	101.29	99.235	99.459	101.31	98.96	99.947	100.2	100.27	99.987	101.85	99.729	101.16	101.67	101.04	99.014	100.97	100.52	102.21	97.879	100.95	100.18	100.15	99.09	99.557	101.5	101.09	99.868
105.94	103.99	105.96	104.32	104.82	104.86	104.54	106.45	105.75	105.22	106.5	104.64	106.46	106.93	106.12	105.24	106.11	105.94	105.42	105.94	107.73	104.63	104.7	104.33	104.62	105.89	106.26	105.23	105.34	106.59	104.93	105.6	106.16	105.96	105.76	105.01	105.27	105.82	105	105.71	104.95	106.15	106.89	103.74	106.98	105.47	104.96	106.77	106.82	104.74
111.01	110.98	111.72	112.31	111.84	112	112.51	110.37	111.65	111.46	113.3	113.13	112.37	112.91	111.46	112.81	111.74	111.55	113.45	110.63	112.09	112.7	111.55	112.6	113.58	112.05	113.73	112.7	111.63	111.82	112.66	110.42	113.23	111.43	111.61	114.1	110.19	113.26	112.33	111.2	112.19	112.46	112.03	112.21	111.45	114.74	111.67	112.91	111.53	111.38
106.59	106.14	106.55	106.81	105.64	106.76	105.44	106.88	106.38	107.17	106.54	104.97	104.99	105.25	105.48	105.2	104.92	105.24	105.38	107.4	107.45	107.53	106.16	105.53	105.82	106.69	106.64	107.4	105.78	103.75	107.72	106.15	104.27	104.53	106.54	106.23	106.25	106.3	106.23	106.97	106.98	106.18	106.55	106.46	105.16	106.88	105.4	104.84	106.72	105.37
104.02	104.79	105.63	105.77	105.82	106	105.28	105.02	106.5	104.71	105.47	105.33	106.14	106.13	105.27	103.87	105.44	104.74	105.96	105.18	105	106.84	105.72	104.9	105.79	106.39	105.09	105.48	105.25	104.86	105.37	106.25	105.46	104.96	105.44	105.13	104.03	105.01	104.86	104.99	105.67	105.61	105.77	106.32	105.21	105.47	105.09	105.06	106.29	106.05
113.55	111.39	113.35	110.82	112.34	111.96	112.1	111.65	110.94	112.69	111.75	110.98	112.2	110.65	111.59	110.74	112.33	113.93	111.92	111.02	112.47	110.72	112.19	112.48	112.15	112.25	112.95	113.14	112.43	113.39	112.17	113.34	112.95	111.32	112.35	110.9	113.82	111.67	112.47	111.62	109.44	111.97	110.38	112.16	110.94	113.19	111.93	112.28	110.8	112.25
99.709	99.48	100.37	100.34	98.969	100.6	100.78	98.723	101.26	99.95	100.1	98.645	98.577	100.59	99.404	99.06	101.31	101.85	100.17	101.04	99.643	101.21	101.88	101.15	99.955	101.72	99.541	100.97	98.88	99.76	99.388	101.13	98.607	100.94	100.53	99.946	98.117	100.5	100.64	101.53	99.468	98.792	99.757	99.568	100.35	99.463	100.79	100.41	99.784	100.88
107.18	105.08	106.21	106.35	105.27	106.06	104.76	104.62	104.09	105.63	104.73	104.08	105.4	105.57	105.41	105.42	104.89	105.86	105.18	106.88	104.29	107.76	107.13	104.96	105.23	104.97	106.21	105.31	106.13	103.09	105.67	105.66	104.6	105.18	105.84	106.69	103.62	105.42	104.42	105.69	104.53	105.69	105.49	104.65	106.67	106.79	105.59	106.16	105.02	105.18
110.95	111.19	112.59	110.71	111.55	109.93	111.83	111.05	110.8	110.49	110.85	111.62	110.37	111.72	111.38	111.79	111.22	111.53	110.89	112.53	109.73	111.09	109.79	111.2	112.08	109.96	111.03	112.46	113.01	110.61	111.09	111.41	111.76	111.83	110.58	112.23	111.88	113.19	110.51	110.45	110.62	112.4	111.27	110.89	111.03	110.32	111.07	112.26	111.09	111.45
104.36	106.14	105.1	103.7	103.97	103.79	104.96	101.68	104.37	104.44	104.08	104.78	104.14	104.05	104.41	103.03	103.22	105.37	103.7	102.24	103.85	104.26	103.87	105.19	104.56	103.54	103.76	103.72	102.77	104.9	104.06	104.13	103.08	104.82	104.76	106.24	104.37	104.68	104.05	103.64	104.48	106.29	104.47	102.89	105.2	103.44	102.09	104.11	103.97	104.57
107.06	105.91	105.01	107.03	107.09	106.87	106.77	107.04	106.27	106.67	104.77	108.67	105.6	106.69	106.34	106.95	106.54	105.75	106.72	106.78	107.46	105.23	105.18	106.38	107.55	106.86	105.76	105.66	106.01	106.64	107.3	107.45	105.35	105.77	106.95	106.86	107.6	108.63	107.31	107.88	107.77	106.99	106.12	108.51	106.31	108.98	107.38	104.29	106.2	107.2
112.14	114.07	111.71	113.74	110.75	114.02	112.76	112.72	111.94	113.87	111.41	114.16	112.03	112.96	114.73	112.06	112.81	113.05	111.79	112.8	113.2	112.92	112.78	114.04	112.06	111.97	113.39	113.14	113.62	113.08	111.77	114.32	111.89	112.76	112.23	112.77	113.28	113.85	112.64	112.67	111.09	113.39	111.72	114.65	113.47	113.94	114.34	113.18	113.12	114.04
100.05	100.12	98.661	99.783	100.55	99.069	100.48	101.26	100.32	101.32	100.61	98.774	99.92	100.33	100.6	100.53	101.74	99.253	98.49	98.654	99.625	99.314	99.79	100.55	99.551	101.12	102.62	99.285	100	102.15	98.758	100.95	99.008	98.993	100.02	100.31	99.849	100.87	102.47	98.239	102.17	99.726	99.79	99.929	100.93	99.437	101.33	101.58	100.58	100.02
105	107.07	105.06	105.89	105.39	106.1	105.59	105.84	105.49	105.1	105.11	104.7	106.37	106.72	105.85	105.08	105.01	104.59	106.21	105.13	107.02	106.18	106.48	106.13	107.27	105.98	105.94	105.17	105.47	106.04	106.23	104.26	104.92	105.45	106.66	106.58	105.05	105.57	104.45	105.16	106.27	104.79	106.6	105.24	105.79	105.06	104.79	105.2	105.71	104.15
112.72	111.81	112.57	111.86	111.69	111.74	111.41	113	111.17	111.3	112.04	111.51	112.76	112.75	111.12	111.79	111.37	111.49	111.86	112.52	112.39	111.21	110.84	112.02	112.07	110.44	109.5	109.92	113.34	111.39	110.4	110.97	113.56	111.51	111.38	111.13	111.93	111.75	111.13	112.2	111.29	111.4	110.59	110.29	111.7	111.32	110.42	111.64	111.6	112.01
116.27	116.31	115.41	115.75	116.17	116.28	115.21	116.42	116.3	114.92	117.22	115.14	117.02	117.05	115.59	116.19	116.85	115.52	118.01	115.92	116.35	115.51	116.26	116.87	117.33	115.52	116.1	115.09	115.49	116.7	115.44	116.52	116.72	115.45	117.36	115.92	117.1	117.04	117.06	115.95	116.43	117.44	117.06	116.13	114.85	116.69	117.61	116.26	116.83	116.45
104.99	106.91	104.97	106.81	106.96	107.53	106.72	106.87	106.41	106.44	107.76	106.08	105.43	104.69	108.92	107.67	106.77	106.7	107.08	106.54	106.43	104.45	106.6	106.24	105.56	107.21	106.28	106.95	106.17	105.3	105.5	105.51	107.44	106.47	106.21	107.03	107	104.7	107.62	105.4	106.16	107.06	106.51	106.2	104.58	105.16	106.3	107.05	105.75	106.93
104.65	106.94	106.78	107.01	106.74	106.41	106.94	106.17	105.53	105.12	106.99	104.68	106.06	106.08	106.16	105.06	105.22	106.26	104.34	105.38	104.76	104.93	106.17	106.55	106.29	105.4	107.59	106.07	104.5	105.78	104.17	106.44	104.99	106.02	107.73	106.04	105.7	105.56	106.08	106.43	105.58	106.23	105.19	105.41	105.23	105.97	105.03	106.73	104.41	106.04
104.36	104.4	105.62	105.42	103.59	103.5	104.41	104.72	104.1	105.34	103.58	105.15	105.85	103.7	102.45	105.67	103.38	104.71	105.01	103.8	104.93	103.77	103.15	103.99	103.66	102.99	102.99	104.09	103.79	102.37	104.21	104.84	104.55	105.14	106.22	104.4	104.12	104.16	105.54	104.23	105.07	103.68	103.32	103.37	105.05	102.94	105.35	104.26	104.8	103.77
109.16	110.71	110.62	110.3	110.93	110.55	109.81	110.25	109.36	109.91	109.02	109.01	110.59	110.05	109.43	110.32	108.43	110.21	110.89	109.56	108.23	109.4	108.75	109.66	109.63	109.73	110.05	109.16	108.61	110.74	110.19	109.27	110.71	109.56	110.62	109.61	109.1	109.81	110.34	108.45	108.41	110.67	109.5	109.82	109.03	109.43	109.97	108.44	111.09	109.97
104.12	105.65	106.34	105.07	105.73	104.82	104.74	106.34	105.6	106.12	107.17	105.57	105.9	104.37	104.53	105.32	105.45	106.32	104.84	105.17	105.89	105.57	106.21	106.17	106.1	103.88	104.69	106.79	104.1	104.95	105.87	106.03	105.68	104.99	105.08	106.24	104.71	104.38	108.1	106.52	105.12	106.2	105.47	105.33	105.09	106.35	105.74	104.04	103.84	104.37
113.06	110.01	112.61	113.67	111.13	113.05	112.7	112.29	110.98	111.24	112.83	112.34	112.32	111.01	112.68	111.94	112.69	112.73	112.3	112.64	113.63	113.25	110.79	112.04	111.56	111.99	112.98	111.44	110.61	111.93	112.03	111.78	110.9	111.51	111.62	112.01	110.49	112.91	112.58	112	111.32	111.12	112.7	112.24	113.29	110.81	112.63	111.98	111.09	112.67
105.35	106.93	105.89	105.43	106.31	105.73	105.76	104.99	105.42	105.68	105.56	105.33	104.89	103.73	104.93	105.8	104.71	103.46	105.11	105.82	105.69	105.46	105.05	105.68	106.4	106.59	106.82	106.7	104.1	104.99	105.69	106.63	106.11	105.76	106.13	103.82	105.77	106.3	105.7	104.94	105.65	107.59	106.05	105.81	107.3	107.36	105.51	104.17	105.26	105.79
106.63	106.67	105.26	104.66	107.26	106.98	105.13	105.73	105	105.47	105.91	107.51	106.29	105.52	106.31	105.71	105.53	106.3	107.78	106.39	105.98	105.87	105.82	106.78	107.21	106.13	107.75	107.33	106.68	106.64	104.7	106.31	106.83	106.15	105.17	105.52	106.6	104.75	104.68	106.19	105.75	107.02	106.2	106.62	107.15	106.96	105.94	106.66	105.33	107.96
104.01	104.34	104.84	105	104.4	104.45	106.52	102.97	106.1	106.7	105.47	102.87	105.12	105.53	104.42	103.85	106.29	104.28	104.01	104.68	105.58	104.08	103.53	103.92	105.4	104.03	104.81	107.43	103.57	104.71	104.5	106.28	105.21	105.7	105.79	104.5	105.15	104.61	103.35	104.25	104.31	105.96	106.6	103.24	105.25	106.24	105.36	105.29	104.45	104.8
106.65	106.68	104.87	104.91	104.83	104.84	104.19	105.22	105.7	103.16	103.99	106.14	103.86	105.75	104.32	105.77	104.93	105.96	105.61	105.57	105.59	105.17	105.27	105.53	103.87	105.75	104.75	104.95	103.75	106.05	105.19	105.11	103.46	104.11	105.42	105.7	104.28	104.57	104.74	104.75	104.87	105.26	103.35	104.69	105.06	106.31	105.18	104.4	106.37	104.34
107.09	106.19	105.48	105.62	107.58	106.49	103.81	106.35	104.75	105.93	107.53	107.23	105.48	106.45	107.72	105.73	105.68	106.17	106.91	105.4	106.06	106.21	106.89	106.15	106.76	107.57	107.24	106.18	107.07	106.6	107.1	106.29	106.93	106.12	105.88	107.77	106.8	106.39	107.01	106.64	105.44	106.66	105.34	106.89	104.85	105.32	106.15	107.32	106.16	106.98
106.49	104.28	104.42	105.15	105.5	106.51	106.12	104.88	103.49	107.11	106.94	105.01	105.08	105.76	104.8	105.53	105.62	104.82	105.92	105.32	106.53	104.66	103.73	104.68	105.46	105.95	104.8	106.74	107.1	104.12	105.03	105.63	106.43	106.78	105.48	105.13	105.03	107.01	104.68	106.09	105.59	105.85	103.97	104.53	104.94	104.12	107.2	104.93	106.79	105.95
118.64	118.21	117.35	116.1	119.5	118.77	116.27	118.22	118.1	119.34	117.64	118.7	119.33	117.47	116.45	116.54	117.5	118.1	117.13	116.27	116.56	118.4	117.45	117.22	118.5	118.94	118.19	115.34	117.31	119.14	117.2	117.06	117.52	118.84	116.88	116.27	117.09	116.72	117.78	117.08	118.63	118.01	118.26	118.1	118.88	116.91	118.79	118.6	119.15	117.47
105.46	105.62	107.55	106.36	107.11	107.21	106.2	106.89	107.16	106.07	106.75	105.74	107.84	108.39	107.39	106.13	104.83	106.99	106.8	103.4	105.96	107.83	108.03	106.25	105.71	105.78	106.43	106.31	107.51	105.03	105.69	106.42	106.68	106.87	107.24	107.05	107.82	107.19	106.41	106.78	106.88	106.21	106.75	106.85	107.88	106.11	106.37	106.99	105.21	105.89
106.38	106.84	105.8	106.69	105.59	106.97	106.61	105.83	105.35	105.02	107.29	106.5	106.93	106.16	105.13	105.12	106.34	106.35	106.55	106.22	105.39	106.74	105.09	106.33	105.44	105.56	105.27	105.99	105.49	106.86	106.15	105.12	105.72	106.54	106.23	105.48	107.63	107.11	106.04	105.63	104.64	107.06	107.62	106.14	105.34	105.55	105.66	106.91	105.57	105.62
110.87	109.47	110.61	111.06	111.44	110.3	111.4	111.36	111.59	110	111.48	111.65	111.2	111.15	111.15	111.1	109.3	110.26	111.99	112.83	110.81	110.76	112.39	111.03	110.84	110.3	110.75	112.08	111.61	111.3	110.67	110.05	111.92	112.49	110.22	110.29	111.59	112.57	109.89	108.79	110.97	110.95	111.37	110.5	110.8	109.21	110.15	112.75	111.74	110.69
111.51	112.32	113.25	111.09	113.07	112.58	111.1	112.31	111.8	112	112.53	110.97	112.61	113.13	111.27	111.36	112.41	112.74	111.97	112.81	110.69	113.2	111.65	112.1	113.02	111.67	112.16	111.43	111.52	111.45	111.62	112.62	110.45	111.81	113.19	112.41	111.13	110.78	111.14	112.03	113.35	113.76	111.65	111.86	112	111.42	111.31	111.49	111.29	112.26
111.13	111.77	110.25	110.55	111.91	111.62	112.07	111.78	112.13	110.54	111	111.22	111.89	111.38	111.64	110.87	112.42	111.02	111.15	111.27	110.83	111.15	111.71	110.04	110.46	112.19	110.8	112.25	112.05	112.41	110.46	110.61	111.33	111.69	110.95	110.75	110.06	111.57	109.04	110.59	110.73	111.02	111.96	109.85	110.72	110.71	110.72	111.51	112.32	113.23
105.82	105.46	105.17	105.18	105.7	105.39	107.41	106.63	106.41	105.96	105.08	106.37	105.95	104.78	107.14	106.78	105.73	105.32	104.42	106.06	106.6	105.5	104.36	105.11	106.57	105.91	106.26	104.53	103.82	104.92	106.18	104.72	105.52	105.7	105.19	104.71	106.22	105.44	105.62	105.62	105.46	105.64	105.04	105.61	104.81	105.93	106.14	105.98	106.79	104.69
112.01	112.46	112.99	112.5	112.83	113.49	111.7	113.19	113.17	112.52	113.28	114.86	112.92	111.95	112.09	113.19	113.3	111.94	111.18	111.15	112.12	112.29	112.54	113.53	114	112.89	112.38	113.52	111.41	113.08	112.33	113.85	113.58	111.92	112.33	113.18	113.34	112.83	111.66	111.14	112.37	113.3	114.5	113.86	111.08	113.25	112.72	111.91	112.58	113.04
104.43	105.82	106.5	104.34	104.99	105.79	104.52	105.46	105.23	106.01	106.98	107.07	106.12	106.43	106.18	106.19	105.49	106.09	106.15	105.1	105.42	104.31	105.41	104.42	106.86	107.05	104.16	107.63	105.81	106.4	105.77	106.7	106.27	104.92	105.24	106.83	106.39	106.1	105.39	104.81	105.15	106.92	103.98	104.52	106.91	105.79	105.18	105.59	105.96	106.6
112.3	112.47	111.46	110.81	109.88	111.34	111.46	110.13	111.54	110.26	111.29	111.97	111.61	111.95	110.91	112.39	113.47	110.17	111.2	111.1	110.7	112.18	110.6	109.7	110.12	109.39	110.8	111.35	113.07	112.92	110.82	110.33	110.8	111.03	111.98	109.87	110.96	112	110.51	111.15	109.76	111.09	111.55	112.57	111.18	111.07	109.99	109.93	111.31	111.43
101.51	101.5	100.46	99.913	101.18	100.27	100.34	99.721	98.912	101.74	100.72	100.14	100.9	100.95	101.3	99.432	102.12	100.58	100.85	101.86	99.888	100.36	101.35	99.93	101.37	102.05	100.62	100.35	100.89	100.41	101.87	100.71	101.97	100.13	101.58	100	99.996	100.48	102.35	99.722	100.06	100.28	99.683	100.88	101.74	100.86	99.873	99.612	99.896	99.998
106.65	105.63	106.82	103.88	105.34	107	105.61	106.3	105.53	104.24	104.15	105.84	104.69	105.2	104.17	105.39	107.65	105.28	105.73	107.7	106.43	105.34	106.44	105.51	105.02	105.37	106.63	104.98	105.08	105.51	105.17	105.82	107.2	105.95	103.69	105.97	107.47	106.95	104.96	105.52	105	105.93	106.64	105.06	104.83	105.18	106.34	105.54	105.33	104.89
111.42	110.95	110.94	111.56	110.94	111.72	111.42	112.32	110.93	111.05	111.72	110.41	111.41	111.37	109.7	112.03	110.15	111.28	110.82	111.38	111.58	110.26	111.77	112.85	110.7	111.29	111.85	112.77	110.73	111.51	111.02	110.68	111.5	112.7	110.94	111.9	112.55	111.88	112.51	111.05	112.02	110.46	110.85	111.63	111.67	111.16	109.4	111.01	110.66	110.35
106.4	104.65	104.04	104.59	107.22	104.99	104.11	105.78	106	106.9	105.43	107.13	106.48	104.5	104.51	106.62	105.12	105.12	106.33	105.6	105.2	104.94	105.99	104.91	106.51	104.53	107.03	106.66	105.36	106.99	105.71	105.68	106.45	105.81	105.68	104.21	105.72	104.1	104.88	106.26	106.6	104.94	104.84	105.76	105.34	106.74	104.98	104.8	105.04	106.75
103.99	104.9	105.15	102.3	105.1	103.38	103.32	104.6	104.35	105.39	104.91	103.69	104.77	104.81	103.4	103.41	104.1	104.33	102.43	102.65	104.41	104.52	103.74	103.53	103.38	104.74	103.94	102.66	103.79	103.02	104.72	105.29	103.52	103.65	103.79	104.61	103.11	102.67	103.67	104.31	105.87	104.87	104.69	104.13	105.45	104.73	103.05	104.09	104.86	104.11
105.07	105.3	104.84	105.59	106.8	105.84	106.53	105.22	104.73	105.8	104.52	105.07	105.19	105.48	105.21	105.16	105.15	105.75	107.34	106.78	106.21	106.57	106.27	106.33	105.44	104.88	106.93	104.95	105.97	104.8	105.5	106.5	105.03	105.86	108.17	104.75	104.96	106.26	105.73	105.11	105.61	105.85	104.45	105.11	106.31	105.68	105.54	104.83	104.95	105.03
110.17	110.6	111.96	111.42	111.25	112.47	109.98	113.87	112.2	112.6	111.93	110.96	111.28	110.51	112.02	111.34	109.99	113.08	113.01	112.15	111.35	114.09	113.75	110.38	112.15	112.48	112.93	111.66	113.09	112.73	111.82	111.23	112.17	112.09	112.48	112.5	111.84	111.31	111.34	112.49	110.65	110.68	110.7	111.29	111.1	111.19	111.86	111.52	110.11	110.64
112.53	111.14	112.08	110.16	112.51	113.03	112.34	111.75	109.35	113.02	110.83	111.72	111.63	110.72	110.56	111.05	111.18	110.3	111.3	109.83	111.86	112.64	112.3	112.29	111.83	110.89	111.78	111.14	112.98	110.85	111.13	111.29	111.43	109.89	113.09	110.46	110.54	110.42	111.08	110.17	109.94	111.42	111.01	111.47	112.18	109.75	110.91	111.51	110.95	109.95
104.83	107.08	105.06	104.17	104.96	106.25	106.72	104.96	106.2	105.14	106.09	105.6	106.38	105.16	105.13	105.21	107.49	106.07	105.76	104.64	105.58	106.28	107.48	105.18	105.24	104.92	107.31	107.03	104.2	104.57	104.32	106.33	106.36	106.55	105.74	105.2	104.57	105.1	105.68	105.72	104.6	105.66	105.52	106.43	105.72	106.76	104.39	105.29	106.21	103.62
106.74	105.96	106.03	105.84	106.93	106.23	106.26	104.4	107.31	106.12	106.36	106.84	105.96	106.75	105.15	104.6	105.18	105.45	106.14	105.33	107.04	106.27	105.99	105.74	105.03	106.4	105.04	105.32	106.56	106.24	107.87	104.82	104.96	106.7	105.35	107.45	105.4	106.22	106.77	105.13	106.74	104.96	108.04	105.5	105	108.01	107.09	106.28	107.23	105.79
106.8	106.47	107.51	107.31	107.56	107.31	108.53	107.78	107.22	108.37	106.12	106.36	105.84	106.24	106.54	106.92	106.81	106.66	106.45	106.11	106.46	107.37	107.38	106.78	107.84	105.97	108.32	107.38	108.33	106.39	107.48	106.76	107.24	106.55	108.51	107.87	107.53	104.8	107.81	107.32	107.22	108.82	106.21	106.35	106	107.1	107.29	107.54	105.94	106.87
112.36	110.76	110.85	112.08	110.01	110.7	111.22	111.05	111.16	112.5	110.47	110.9	111.01	110.87	111.22	111.02	110.91	110.11	112	112.06	112.02	112.54	113.25	111.44	110.62	111.62	110.65	112.56	111.3	111.47	111.28	110	109.95	110.84	112.48	110.94	110.92	111.6	111.29	110.44	112.56	114.05	111.68	109.93	111.63	111.01	111.46	112.1	112.52	110.09
105.14	103.51	104.41	103.86	103.82	103.4	104.37	102.45	104.26	105.09	104.52	103.56	103.69	104.36	104.79	104.97	102.94	103.42	103.68	103.14	104.95	103.14	104.58	104.17	103.14	104.15	103.98	104.55	103.2	104.9	103.35	105.17	104.12	103.05	102.62	106.1	105.06	104.08	103.19	103.82	105.62	104.99	103.62	104.94	103.54	104.61	106.62	104.1	103.77	104.55
108.16	111.92	108.88	109.39	110.84	110.42	108.73	109	111.33	110.88	110.8	109.51	110.86	109.83	108.87	109.92	111.39	110.4	109.71	111.41	109.92	110.64	110.55	109.63	110.31	110.43	110.73	109.78	109.44	109.47	110.19	110	110.75	108.61	109.72	109.83	109.68	109.77	111.14	110.72	111	109.44	109.94	110.34	110.33	109.71	110.32	110.18	109.47	108.57
111.06	111.52	112.48	112.6	111.59	111.91	111.22	110.56	111.37	112.54	109.88	112.45	111.58	112.27	111.41	112.53	110.6	111.63	111.36	112.19	110.9	111.8	112.45	110.13	114.34	110.93	111.05	112.13	112.36	111.57	112.06	111.21	112.54	110.62	112.56	110.57	110.85	111.59	112.09	111.37	111.24	111.65	111.46	110.82	112.63	111.56	111.58	112.28	112.23	110.44
115.84	117.24	119.32	117.53	116.34	119.19	117.93	118.86	117.64	116.36	116.5	116.15	117.35	117.19	118.1	118.34	116.25	118.55	117.53	118.48	116.48	118.31	117.69	117.61	118	117.01	118.06	118.68	116.94	117.55	118.44	116.84	117.39	117.64	117.55	118.29	119.39	118.36	117.5	116.31	118.4	118.36	114.82	116.68	117.57	117.52	117.34	117.13	117.86	118.49
104.66	104.43	102.7	104.83	106.53	104.7	104.47	104.54	104.75	104.88	103.32	104.09	105.29	104.09	104.16	104.48	103.75	105.36	105.83	104.93	105.33	104.49	104.83	104.36	103.93	103.15	105.34	104.55	106.14	105.23	105.26	104.55	104.41	105.22	104.99	105.12	104.33	104.99	104.17	105.12	104.47	104.67	101.73	104.81	103.99	104.78	104.89	105.95	104.68	105.64
100.93	100.57	99.3	99.899	99.288	100.28	100.29	99.508	101.08	100.25	99.333	99.262	99.823	100.1	99.81	100.54	100.14	100.32	100.56	100.3	98.801	100.99	99.259	101.11	99.433	100.36	99.924	98.988	100.6	99.536	101.26	99.11	100.64	100.14	100.55	102.03	100.62	99.017	101.38	98.787	101.83	99.657	100.2	100.1	98.868	100.53	100.49	101.07	100.08	101.09
105.29	104.42	102.92	105.8	105.15	103.95	104.89	104.67	105.87	104.59	105.3	106.21	105.45	103.98	105.7	105.85	105.14	105.23	104.92	105.7	105.51	104.91	105.33	104.34	105.4	107.37	105.62	104.04	105.19	105.28	103.8	105.61	105.85	105.36	104.58	106.63	104.49	106.12	104.5	104.94	105.82	103.85	106.6	105.44	104.84	105.45	105.59	106.62	106.32	105.23
105.13	106.18	105.69	106.38	105.48	105.91	106.48	106.86	107.25	106.62	105.29	105.27	106.7	107.79	105.77	106.32	106.61	104.51	106.68	106.52	106.04	106.11	105.53	105.97	106.21	107.85	108.08	106.01	107.17	105.99	107.12	106.39	105.61	105.62	104.99	106.75	107.13	105.16	105.62	107.05	106.94	105.34	107.35	106.43	106.88	108.76	105.89	105.87	106.18	106.08
109.51	110.21	111.11	110.24	110.01	110.74	111.27	109.81	109.14	109.72	110.93	110.08	110.66	110.5	110.03	108.73	109.01	110.6	109.64	110.18	110.07	111.08	109.98	110.96	109.68	111.43	109.6	110.19	110.14	110.03	108.71	110.7	110.01	110.51	110.24	110.88	110.04	109.74	110.85	109.59	112.1	109.53	110.14	109.3	111.4	109.44	110.18	109.34	108.63	110.66
105.86	105.55	106.64	107.98	106.12	104.62	105.57	104.89	106.2	107.21	104.91	105.97	106.86	106.55	105.43	104.19	106.85	107.46	104.92	105.55	106.18	105.61	106.86	107.58	106.76	105.46	106.23	105.86	107.09	107.55	106.57	105.45	106.2	106.4	105.99	104.72	106.12	106.53	106.58	105.47	105.87	104.5	107.27	105.74	105.15	106.56	107.24	106.46	106.39	106.34
105.85	105.5	106.48	106.26	104.2	104.71	105.6	105.7	105.42	105.1	106.17	105.25	104.93	105.86	104.58	104.92	106.34	106.9	105.1	105.01	105.31	105.91	105.55	107.73	105.16	106.2	107.33	104.74	105.34	106.94	106.66	106.98	107.49	106.76	104.07	103.97	105.86	105.66	105.91	105.15	107.53	104.29	104.66	106.23	107.34	104.96	106.07	106.13	105.24	105.41
105.51	106.49	107.07	103.92	106.65	106.19	106.5	105.78	105.36	105.62	105.64	105.25	105.24	104.75	106.62	105.18	105.01	104.87	106.44	105.07	106.01	105.41	106.72	106.54	104.65	107.22	106.57	104.52	105.09	104.96	104.22	104.58	105.7	105.24	104.68	105.03	105.54	105.11	105.79	105.66	105.18	105.45	104.31	106.46	104.78	105.46	104.97	105.25	104.51	106.99
105.86	105.11	106.25	108.42	105.97	105.82	105.55	107.82	107.06	106.24	105.98	105.75	104.89	106.94	107.66	106.92	106.59	106.35	106.48	106.88	105.12	107.21	106.92	105.77	106.45	104.92	105.13	106.3	105.46	104.9	105.45	105.54	107.14	106.45	106.07	106.45	106.91	105.7	105.27	105.24	106.96	105.76	107.64	106.7	106.31	107.17	105.49	107.81	106.31	107.15
106.53	106.62	105.5	106.28	106.57	104.79	106.07	105.89	106.92	105.44	106.7	106.49	106.23	106.56	106.18	105.61	105.29	104.47	106.82	106.03	107.61	106.23	106.71	107.86	106.45	106.54	107.04	106.37	105.54	106.72	105.67	106.82	106.62	106.42	106.15	105.4	104.21	106.14	107.16	106.83	106.46	106.89	106.41	106.62	106.45	106.53	107.55	106.35	104.75	107.34
111.54	111.3	110.14	112.14	111.17	111.52	113.82	112.88	110.99	111.17	111.74	112.26	111.45	111.07	111.69	112.26	112.67	110.91	111.8	111.49	111.02	111.45	111.34	110.96	112.16	111.35	110.78	111.41	111.06	110.71	111.49	111.48	109.76	110.71	110.7	111.33	112.32	112.95	110.83	113.22	110.59	111.87	111.04	111.13	112.41	111.83	111.05	111.04	111.52	113.12
104.44	106.39	103.93	105.54	104.28	106.56	106.11	105.82	105.22	103.33	102.81	104.82	106.62	105.64	104.05	106.19	106.78	105.39	104.63	105.57	105.14	104.79	104.08	105.19	105.53	105.9	105.02	105.06	103.87	105.9	105.98	105.01	105.38	104.65	105.17	106.27	106.05	105.33	105.78	104.71	106	105.52	106.77	106.43	105.44	105.5	106.56	105.87	106.22	105.65
103.68	105.08	103.37	104.76	103.82	104.19	103.42	102.74	105.57	105.93	104.14	105.04	104.7	103.87	104.7	104.47	104.03	105.14	105.31	104.18	103.16	103.41	103.93	103.44	106.61	103.31	104.44	102.6	103.23	104.79	104.26	104.63	104.81	104.87	103.1	103.79	105.33	103.89	106.4	104.16	103.46	104.33	104.71	103.7	104.45	102.01	103.87	103.24	103.17	105.2
104.72	105.55	104.31	103.7	106.06	106.46	104.14	105.85	104.51	106.02	105.13	107.03	104.52	105.48	105.89	105.72	106.22	105.67	105.64	105.43	107.66	106.28	105.05	106.75	106.7	106.18	106.64	104.65	106.1	104.71	104.52	106.44	105.33	104.66	105.49	105.87	105.66	106.39	106.14	106.46	104.06	106.18	105	105.44	105.09	105.26	105.51	105.61	105.43	105.9
108.01	107.8	107.55	107.75	108.08	108.88	106.79	106.99	106.96	106.16	107.83	107.73	107.02	106.18	106.54	108.33	107.62	107.74	105.62	107.45	107.53	105.95	107.68	108.62	107.56	109.37	106.7	105.71	107.87	107.84	107.29	106.69	108.03	106.54	106.85	107.18	107.46	106.09	107.5	105.98	105.6	106.34	107.62	107.54	108.25	107.44	106.87	105.46	106.7	106.39
105.21	106.57	105.55	107.12	105.85	106.77	105.69	104.58	105.43	106.6	104.66	104.5	104.98	106.32	106.81	106.4	105.42	107.39	106.09	106.71	105.6	106.85	107.24	106.88	105.96	104.43	104.7	104.63	106.56	105.29	104.28	104.59	106.76	103.51	104.39	105.76	106.12	105.64	105.85	105.13	104.66	104.25	105.63	105.23	105.74	105.97	105.41	105.49	105.24	105.57
104.77	105.39	105.76	104.73	106.32	105.13	106.56	105.76	106.17	106.19	107.78	107.02	106.87	104.54	105.12	106.41	104.49	106.78	106.05	105.4	105.11	106.48	106.33	105.97	105.33	105.88	105.64	106.01	106.48	106.22	105.79	106.36	106.45	105.27	104.85	105.74	105.24	104.93	105.76	104.63	105.12	105.6	104.84	105.29	105.79	107.16	106.17	103.99	106.72	105.51
111.35	110.99	112.16	111.9	113.23	113.13	112.4	113.33	112.49	112.81	110.48	112.7	112.36	111.4	112.82	110.42	110.44	113.23	112.42	112.71	112.27	111.5	112.9	114.07	112.42	113.41	112.51	112.36	111.45	111.87	112.9	112.8	112.55	112.31	112.23	111.81	111.91	112.14	110.97	112.32	111.15	112.36	112.15	111.86	113.16	113.66	111.77	113.07	111.61	112.59
105.93	106.02	104.72	107.02	106.45	103.69	106.62	106.27	106.25	107.04	106.17	105.14	107.12	108.27	105.51	105.66	105.2	105.07	106.89	105.75	104.93	106.86	104.96	107.75	106.22	105.17	106.14	106.23	104.77	105.41	106.87	105.69	106.32	108.24	105.71	105.97	105.14	106.93	105.35	106.85	107.26	105.54	106.34	105.17	104.99	106.16	105.91	107.27	105.94	105.54
111.85	112.52	113.05	112.73	113.3	112.87	111.62	111.75	111.7	112.48	113.86	112.41	112.42	114.03	113.66	112.62	112.08	113.2	111.71	113.37	112.34	113.05	112.94	113.17	112.45	113.47	113.53	113.25	111.53	114.04	113.58	113.14	112.34	112.2	112.32	112.19	112.01	113.11	112.21	113.37	113.02	114.67	114.05	113.4	112.93	113.81	113.54	113.73	113.51	114.28
110.33	110.58	112.72	110.48	111.09	111.09	110.31	112.53	112.86	110.76	113.07	111.04	111.32	112.57	110.48	111.76	110.95	112.33	112.38	111.84	110.93	111.74	112.44	111.05	113.05	111.37	112.83	109.84	111.98	110.71	111.42	111.59	110.97	112.17	112.12	110.4	112.17	111	113.14	112.99	111.48	110.67	112.39	109.26	110.29	110.74	113.28	113.54	111.97	110.95
107.2	106.79	106.95	106.19	106.22	108.11	107.51	107.03	106.12	106.4	106.81	106.67	106.78	105.59	105.45	105.84	107.02	106.71	105.91	106.78	106.55	107.18	105.8	106.91	107.02	107.48	106.4	104.33	106.5	106.51	107.7	107.44	106.48	103.91	106.62	106.23	106.7	106.75	106.53	107.52	105.5	103.65	105.79	106.17	106.75	106.87	105.95	105.78	106.12	106.84
105.16	105.77	105.51	104.48	105.49	105.09	104.04	104.74	105.81	105.55	105.82	104.71	104.84	104.47	105.65	104.25	106.18	103.81	105.75	106.5	103.72	104.71	105.02	104.22	105.04	104.4	103.74	105.26	104.9	103.96	106.65	104.72	103.65	106.43	104.58	103.79	106.52	104.69	105.37	104.66	106.67	105	105.67	105.27	106.2	104.04	106.52	105.42	103.75	105.05
110.82	111.69	110.16	111.22	113.2	111.2	110.64	110.2	112.06	111.61	111.62	112.66	113.57	110.66	111.78	111.5	111.93	112.58	112.55	110.42	110.58	111.14	112.31	109.86	110.02	111.51	111.39	110.72	110.58	110.86	111.33	110.78	113.11	110.65	111.79	111.01	111.97	111.61	109.94	111.28	111.42	111.72	110.69	110.19	110.03	110.96	111.59	109.97	110.35	110.81
105.73	107.73	103.53	106.53	107.46	108.47	107.78	106	105.09	106.3	105.92	106.42	106.5	107.03	104.84	107.16	106.48	105.01	107.48	105.07	108.35	105.23	107.18	106.43	107.43	105.51	106.18	107.47	106.52	105.2	106.17	105.4	107.66	106.4	105.56	107.07	106.85	105.74	106.63	105.67	106.38	105.58	107.05	105.63	106.17	105.07	106.08	106.22	106.46	105.92
106.86	105.4	106.32	106.25	106.03	106.16	104.67	104.06	105.16	106.11	105.17	105.35	106.1	106.37	105.36	104.16	105.91	106.01	105.17	104.31	106.69	105.85	105.47	107.16	107.18	105.22	107.02	104.16	105.21	105.98	107.62	106.28	105.02	105.75	105.32	106.16	105.28	106.69	105.91	106.81	106.56	105.58	105.59	107.57	107.54	105.54	106.64	106.39	104.5	105.71
105.93	105.15	107.45	106.79	104.52	106.45	106.07	105.52	104.99	105.27	105.46	105.83	106.28	107.27	104.9	107.25	104.89	106.74	105.07	106.14	105.55	104.27	105.99	105.48	106.02	105.88	106.59	105.65	105.87	105.31	105.25	106.58	104.88	105.16	104.25	105.88	106.6	105.94	106.48	106.2	104.77	106.5	105.69	107.28	105.84	105.78	106.77	104.97	105.59	106.71
107.53	105.65	105.95	105.04	106.69	106.48	106.32	105.26	105.73	105.92	107.42	106.55	107.03	105.41	106.15	105.7	105.82	105.87	105.87	105.36	106.67	105.93	106.4	106.68	107	105.57	106.44	105.88	106.18	107.25	105.79	106.63	106.75	107.37	106.52	105.15	106.87	106.85	105.74	107.08	107.48	106.76	108.57	106.87	104.82	106.18	104.55	106.03	106.64	105.97
111.65	109.67	110.11	110.17	109.61	108.76	109.28	109.59	110.37	110.45	109.99	108.66	109.05	109.36	111.17	110.24	110.08	108.45	109.63	110.16	109.15	109.69	110.19	108.96	110.24	109.91	110.24	108.16	109.34	109.95	109.84	110.17	110.54	109.71	109.65	111.14	110.15	109.79	109.02	111.13	109.86	110.21	109.92	111.38	110.4	110.17	108.98	111.43	110.39	110.11
112.3	110.71	110.12	111.75	111.54	110.34	111.14	111.29	111.83	112.27	111.16	111.83	110.68	110.92	108.89	111.09	110.89	110.31	109.59	112.21	111.54	112.56	112.11	113.25	109.88	112.27	113.04	111.94	112	109.66	110.95	110.73	111.11	110.75	110.29	112.6	110.78	112.59	111.23	110.42	110.61	111.33	110.88	110.35	112.59	109.81	112.49	110.65	110.76	112.07
103.88	103.5	103.19	104.02	102.47	103.49	103.66	102.43	103.5	105.65	105.69	103.78	104.92	105.57	102.85	104.06	103.92	103.66	103.5	104.72	104.48	105.19	103.74	103.46	104.81	104.45	105.08	102.78	104.9	104.59	103.97	103.25	103.76	104.94	103.21	104.82	104.95	103.5	104.41	104.7	105.29	104.72	103.53	104.82	104.37	105.8	104.22	104.58	105.74	103.35
103.64	104.07	106.04	105.04	104.43	104.89	102.59	103.65	102.52	105.5	102.99	105.09	103.86	104.55	103.93	102.97	102.72	104.09	105.86	103.67	105.2	104.32	104.99	105.73	104.34	104.35	104.77	104.3	105.53	105.21	104.16	103.37	104.36	105.21	103.8	104.83	104.23	103.31	103.97	105.24	104.1	104.37	105.79	103.86	104.88	105.09	103.41	105.05	105.95	103.97
107.9	107.48	104.83	105.32	104.98	107.03	105.89	106.12	106.38	108.24	107.51	104.58	107.09	105.06	105.49	107.4	106.44	105.97	106.31	106.48	105.14	107.61	106.12	105.19	107.3	106.63	105.47	106.31	106.68	105.99	105.28	105.52	107.02	107.24	106.37	106.31	107.15	106.38	106.82	106.52	106.43	105.91	107.1	106.94	106.7	105.64	106.37	105.96	107.13	106.93
100.02	97.769	100.53	99.175	99.189	99.534	101.03	99.264	99.472	100.86	99.025	98.977	100.6	99.017	100.59	100.55	100.91	100.29	99.997	102.08	100.86	98.991	100.05	101.25	99.315	98.747	97.756	99.919	100.26	101.42	100.29	100.67	99.266	100.78	99.489	99.496	99.388	101.67	100.43	101.93	99.58	101.37	98.944	100.33	99.461	99.985	100.49	100.31	100.54	99.968
99.324	100.22	98.523	99.499	99.926	100.49	99.721	101.83	97.389	99.819	99.513	99.658	100.79	100.46	98.607	98.942	101.55	101.78	100.03	98.987	98.944	99.686	97.49	99.07	99.701	100.06	98.576	98.423	99.573	100.87	100.66	100.38	100.38	99.189	99.484	99.139	99.856	102.87	99.705	99.761	98.918	101.1	100.15	99.966	100.3	99.454	99.06	100.23	98.945	100.24
117.58	117.96	117.5	117.08	117.81	116.46	119.17	117.53	118.6	119.03	117.87	117.98	116.1	117.76	118.99	116.99	117.15	116.97	118.31	117.06	116.94	117.47	117.84	117.13	117.38	118.56	117.3	115.94	117.35	118.89	118.6	118.8	116.85	118.32	117.73	118.38	117.38	118.63	117.75	118.87	117.15	118.27	116.51	117.67	118.36	119.6	117.34	118.2	118.31	117.43
110.83	112.02	110.81	111.93	112.65	111.99	112.39	112.23	112.89	113.5	112.21	111.55	114.1	111.65	111.56	111.28	111.69	111.65	111.83	111.9	111.77	113.77	113.73	112.74	111.45	110.94	113.95	111.29	112.3	112.06	110.43	111.04	111.57	112.81	111.23	112.17	111.38	112.56	111.79	112.75	110.99	110.53	111.14	114.01	111.72	114.24	111.29	111.17	111.14	112.12
105.64	105.48	107.94	106.65	104.99	107.26	106.11	107.85	108.41	105.91	105.28	106.65	106.85	107.18	107.11	104.79	105.9	105.78	105.31	106.13	107.15	106.17	107.86	106.62	106.28	105.45	107.25	106.32	107.6	106.82	105.2	105.37	107.19	106.73	105.25	107.23	105.45	107.28	107.7	107.61	105.64	105.92	107.04	108.17	106.54	105.93	106.56	105.94	107.77	105.95
101.32	100.89	100.91	98.621	102.15	100.75	101.98	102.45	99.906	101.3	102.1	100.41	100.54	101.58	100.69	99.317	100.29	101.87	100.96	101.03	101.92	99.463	102.13	102.6	100.82	101.75	101.72	99.193	100.93	100.2	101.63	101.28	100.67	101.93	99.545	101.98	100.59	100.89	99.883	99.402	100.37	100.37	100.61	100.88	100.12	100.87	99.517	101.63	100.93	102.96
104.71	106.73	103.33	105.47	106.68	105.22	105.12	104.12	107.81	107	105.95	104.82	105.44	106.52	104.36	106.3	105.07	105.99	105.87	105.28	105.65	105.05	106.03	105.65	105.01	106.26	105.58	106.7	105.52	105.42	104.92	105.69	106.41	105.43	106.34	105.96	104.92	105.6	106.52	105.89	105.98	104.55	105.77	106.05	106.1	105.89	106.11	106.74	104.96	104.68
110.97	111.57	112.09	112.62	113.94	110.62	112.45	111.87	111.71	112.33	112.06	112.21	110.75	111.75	111.56	111.31	111.6	111.5	113.23	112.89	112.1	111.65	113.32	110.54	113.17	112.09	111.67	111.5	112.06	110.97	112.65	111.61	112.38	111.82	111.25	110.99	111.74	112.54	113.12	111.6	111.71	111.06	112.05	111.98	112.78	112.54	111.92	111.39	112.02	112.36
106.05	105.54	104.82	103.97	105.61	104.86	104.6	104.82	104.51	104.19	105.43	106.07	105.36	104.26	105.46	106.2	106.25	105.61	105	104.7	105.16	106.15	104.73	105.41	104.59	105.2	105.84	105.45	105.49	104.73	104.06	106.54	105.39	104.23	103.59	107.06	103	105.87	106.02	106.06	105.83	106.47	104.74	105.04	105.57	107.3	104.78	105.69	105.94	105.59
111.38	112.84	110.22	111.73	111.49	110.15	112.85	109.37	112.25	112.29	113.02	111.29	111.56	111.64	110.09	112.73	110.64	112.12	110.78	110.55	112.27	110.32	112.21	111.05	111.23	112.43	111.58	110.52	110.35	111.91	111.19	110.24	112.24	112.21	109.97	110.46	110.05	111.5	111.7	110.61	112.7	109.24	111.79	111.27	111.53	111.42	112.21	111.07	111.95	112.82
112.19	112.02	111.54	111.25	109.83	112.35	109.98	111.75	111.47	110.68	110.72	110.7	111.18	112.31	111.2	112.25	110.68	111.56	110.75	111.07	111.81	111.99	110.86	111.81	111.1	111.94	109.72	112.83	110.08	111.78	112.17	111.48	111.85	110.56	110.78	111.3	111.76	110.18	109.65	110.41	111.04	110.79	111.84	112.19	111.39	110.65	112.41	111.53	112.85	111.27
111.55	111.62	112.07	111.07	112.3	111.29	109.57	112.05	112.48	111.72	112.36	111.98	109.74	110.89	111.93	111.33	109.76	113.32	110.65	111.86	111.67	110.47	109.39	112.21	110.73	112.01	110.48	109.84	110.63	112.03	111.14	109.67	110.59	111.61	110.7	110.79	110.44	110.73	110.63	110.66	110.61	109.74	110.92	111.77	111.4	110.8	111.25	110.85	110.53	110.63
104.38	104.94	106.45	104.85	104.9	105.24	105.93	104.7	104.09	104.79	102.99	103.88	105.33	104.89	105.01	104.45	105.58	105.75	104.58	105.88	104.13	105.63	104.48	103.32	104.55	104.87	105.03	104.76	104.97	104.07	105.56	103.29	104.16	103.79	105.79	104.96	104.73	105.74	103.92	103.76	105.55	102.59	104.74	105.58	104.04	104.35	105.51	104.29	104.73	104.59
111.8	109.99	109.79	109.53	108.96	110.61	108.2	109.08	109.95	108.92	109.81	110.96	109.03	109.41	111.79	109.75	109.13	111.19	108.91	109.39	109.79	110.25	108.64	109.65	110.11	108.08	110.16	112.25	110.21	111.41	109.63	111.03	110.83	109.12	109.7	109.67	109.32	109.88	110.14	109.37	109.4	109.82	109.65	107.47	110.29	109.72	110.47	110.15	109.31	110.8
112.34	110.89	112.38	112.71	110.81	112.76	112.41	112.06	112.88	110.47	111.46	113.01	113.38	113.4	114.04	112.42	111.65	114	110.19	112.12	112.26	110.28	112.33	112.5	110.7	111.98	111.4	112.16	112.97	110.64	112.08	111.96	112.69	112.8	111.24	111.77	111.35	111.78	112.66	113.12	112.26	112.23	112.56	110.77	111.81	112.29	112.48	112.9	112.39	112.02
109.16	112.77	110.05	110.44	111.37	111.3	111	110	111.7	111.23	110.74	110.92	112.59	110.2	110.41	111.51	110.34	111.17	111.25	111.11	110.14	110.99	109.35	111.57	110.95	110.09	109.63	112.07	111.26	110.48	111.57	111.05	111.06	111.8	111.76	109.46	110.95	111.56	111.48	112.21	112	111.62	109.52	111.88	110.54	110.46	111.32	110.55	112.43	110.29
107.07	106.69	105.77	105.14	106.12	105.81	108.4	105.88	107.42	107.24	106	107.03	105.67	106.1	107.44	105.78	105.56	105.43	106.2	107	106.21	106.31	105.78	105.98	106.2	106.73	106.5	105.51	106.56	105.31	105.72	105.68	106.59	105.51	105.17	106.05	105.18	104.51	106	107.52	107.35	105.14	105.45	108.36	107.65	104.43	106.09	106.62	104.94	106.68
106.83	106.42	106.02	105.71	107.46	106.65	107.11	106.09	106.84	105.31	105.82	105.22	106.81	106.65	106.78	105.83	106.55	105.24	106.89	107.57	106.14	106.27	105.56	107.36	105.9	108.25	105.42	106.42	105.96	107.46	105.89	106.31	105.08	104.83	104.84	106.22	104.27	105.01	107.8	107.57	107.3	103.88	106.64	107.92	105.35	106.92	106.76	105.38	106.01	106.21
102.45	103.96	105.02	103.89	102.22	104.04	103.68	104.75	103.37	104.6	104.47	104.59	104.94	104.38	106.1	105.76	105.06	103.32	104.43	105.83	103.03	103.43	105.08	103.28	103.74	104.79	105.59	104.7	102.7	104.28	103.01	104.71	104.23	105.54	103.29	104.62	104.32	105.42	104.4	103.85	104.18	103.9	102.71	102.67	105.46	105.83	104.52	105.03	105.61	103.71
106.89	104.81	107.33	106.45	106.75	107.49	106.32	106.85	105.12	105.29	105.39	106.39	106.11	105.85	106.76	105.32	108.84	105.96	104.67	107.01	105.1	105.17	107.96	106.48	105.35	104.94	105.66	105.68	106.48	106.2	106.39	106.7	106.07	107.07	105.21	106.86	105.48	105.38	105.06	106.95	105.69	107.23	105.68	105.51	105.66	106.43	107.19	107	105.74	105.75
100.36	101.57	101.67	101.21	100.3	102.69	100.05	100.9	99.824	101.34	102.2	100.84	102.64	100.92	100.1	100.82	101.4	101.87	99.571	100.83	101.89	101.26	100.45	101.19	101.9	101.06	101.8	100.74	99.986	100.6	102.11	99.824	98.668	100.26	100.74	102.23	100.7	101.21	101.42	102.85	102.46	100.97	101.44	100.68	100.89	101.02	100.05	101.54	99.141	101.19
106.33	106.06	107.11	106.47	107.35	108.33	106.51	106.06	105.08	107.11	106.98	106.24	105.8	107.49	106.34	106.31	105.98	105.86	107.11	105.77	107.17	107.44	105.72	107.16	107.76	105.67	105.66	104.82	105.89	105.87	105.67	106.2	106.22	106.49	106.67	106.23	107.03	105.43	107.29	107.81	105.57	107.13	105.83	107.36	106.83	105.97	106.39	105.07	106.92	106.54
105.68	105.41	105.32	105.44	104.49	107.3	105.45	106.26	105.91	105.19	104.29	105.8	105.13	105.3	106.77	105.19	105.76	106.96	106.03	106.34	106.38	105.36	105.22	105.54	103.72	105.89	105.07	105.83	106.96	106.33	107.45	105.75	104.8	104.92	104.37	104.69	105.15	104.74	105.09	105.42	104.82	105.05	106.18	105.78	106.68	105.9	105.16	106	105.52	104.22
105.31	104.95	105.89	104.68	104.84	104.35	108.7	107.04	107	105.56	104.26	105.46	106.58	106.21	106.08	105.92	104.43	105.16	106.34	105.57	105.09	107.13	106.33	107.35	105.09	105.55	105.79	105.84	105.3	106.16	105.28	107.67	104.92	103.32	104.8	105.2	104.47	106.75	105.19	106.65	104.04	104.86	105.93	105.39	105.26	106.66	106.59	105.23	106.7	105.99
112.42	112.28	112.86	111.95	112.4	113.15	113.07	111.52	112.87	112.74	113.16	114.04	114.18	112.69	110.51	112.4	112.55	112.69	113.39	112.57	112.11	113.06	113.14	112.9	112.83	112.26	111.71	111.02	113.98	113.44	112.07	111.92	113.28	111.94	111.75	112.13	112.19	112.51	111	111.81	112.78	113.14	112.95	112.58	113.53	113.58	112.32	113.68	111.65	112.36
104.05	102.83	104.37	103.15	104.78	105.42	103.86	103.7	104.7	103.35	104.02	103.45	103.23	104.41	102.64	104.04	103.41	104.66	104.13	105.06	104.2	102.31	104.6	104.52	104.24	103.52	104.15	103.78	105.15	103.64	102.92	105.3	103.69	102.61	105.3	103.4	104.15	102.29	103.93	103.88	104.97	103.57	103.69	104.05	104.07	105.65	103.97	104.38	103.85	104.33
110.23	109.64	110.16	110.72	110.25	110.9	109.14	109.62	111.47	110.75	111.19	110.17	110.13	110.58	110.81	109.94	110.28	110.27	110.9	110.99	110	110.63	110.59	110.1	111.86	112.02	111.28	111.47	109.9	109.57	109.63	111.68	109.83	111.96	109.48	110.37	110.55	108.92	111.17	111.56	110.55	110.5	109.39	110.83	111.68	110.79	110.57	109.91	111.05	111.19
110.67	110.98	111.47	112.04	112.32	109.87	113.65	114.13	112.07	111.9	110.83	111.84	112.19	111.22	112.07	112.75	110.71	112.27	111.2	112.3	111.14	112.05	111.89	111.98	111.84	111.43	110.92	112.4	110.76	111.08	110.91	110.88	112.37	111.3	111.49	112.34	110.15	111.85	111.17	111.65	111.35	111.57	111.85	110.18	111.13	111.27	112.04	110.43	110.82	112.73
106.84	107.16	105.51	106.73	106.26	105.96	106.1	105.2	106.83	105.98	107.3	105.28	104.74	105.97	107.72	106.43	107.48	107.45	105.36	105.37	105.88	106.63	108	107.44	105.6	106.09	105.4	106.96	106.78	105.61	105.88	106.23	106.27	105.88	107.28	105.56	107.14	107.03	107.16	105.43	107.19	107.09	105.88	106.73	106.88	106.65	107.96	105.76	104.91	105.87
105.64	104.57	105.92	105.81	105.9	105.75	104.92	105.27	104.96	105.83	107.13	106.42	106.74	106	105.95	107.26	104.91	105.14	104.82	105.8	106.56	105.81	105.18	105.65	104.79	106.61	105.11	105.19	106.07	104.15	105.01	105.15	103.75	103.06	104.98	104.28	104.34	104.8	105.64	105.12	105.29	105.85	105.79	105.04	107.7	105.39	106.75	105.57	105.54	106.49
107.58	105.34	105.76	105.1	106.36	106.44	105.26	107.07	106.18	106.65	105.59	107.67	105.98	106.65	105.93	108.65	105.98	104.46	106.74	105.77	107.73	105.3	106.33	106.93	105.81	105.55	104.49	107.88	107.08	107.94	105.76	107.36	105.68	105.35	106.45	107.04	106.19	104.24	104.59	106.68	107.25	106.63	105.94	106.01	106.15	106.42	107.88	106.56	105.72	106.68
99.672	99.122	100.57	99.934	99.011	100.09	99.511	100.19	98.308	100.05	99.974	99.142	100.28	99.829	100.08	100.51	100.72	98.572	98.598	100.65	100.73	101.45	101.76	100.59	100.1	100.02	98.593	98.751	100.64	99.427	100.78	99.757	98.486	100.59	99.062	98.793	99.274	98.673	99.729	99.322	99.369	99.741	99.713	99.647	101.2	98.217	100.17	99.608	100.08	99.695
110.34	109.49	110.76	109.87	109.69	109.51	109.65	108.72	109.94	109.75	110.18	110.61	110.65	109.83	110.95	108.49	110.96	109.94	110.73	109.63	109.87	111.31	108.91	110.51	112.58	110.91	110.02	110.38	109.55	109.85	109.55	110.43	110.71	111.07	111.31	111.05	109.35	110.33	110.65	111	110.44	109.81	110.08	111.98	111.22	109.72	108.76	109.28	110.34	110.63
100.46	99.918	100.42	100.25	101.84	101.35	101.64	101.57	99.599	102.85	101.14	101.45	101.55	101.39	101.42	100.46	100.66	99.988	100.83	101.37	103.53	101.05	100.5	101.82	100.3	101.16	101.4	102.04	101.13	101.46	101.63	101.07	100.83	98.729	101.19	101.7	101.59	99.962	101.21	100.41	101.97	101.45	101.43	101.23	100.08	100.81	101.98	101.53	100.23	101.84
100.48	100.7	99.642	98.33	100.21	98.684	98.826	100.53	100.42	100.1	101.46	100.14	99.745	99.405	100.01	99.79	100.24	100.22	101.12	101.68	99.839	99.907	101.82	99.286	100.52	100.48	99.983	99.795	100.52	99.737	101.12	100.21	99.118	99.24	99.64	99.447	99.94	99.684	98.993	99.948	98.549	101.34	99.527	100.3	99.634	99.541	99.522	100	98.37	100.18
103.76	105.74	105.38	105.82	105.74	105.67	104.91	105.75	103.61	106.71	105.07	106.56	105.03	106.6	106.92	107.21	104.77	105.97	104.95	106.29	105.49	106.62	106.69	106.38	105.2	107.35	103.36	105.41	105.84	105.62	105.25	105.75	106.29	106.21	105.45	104.68	106	105.62	105.53	104.91	106.19	105.85	104.46	106.01	107.18	104.9	105.26	106.48	105.52	105.54
111.39	111.54	110.69	110.83	111.26	111.27	111.04	111.34	111.72	111.09	111.21	113.31	112.48	110.5	111.3	113.28	110.97	110.01	112.33	110.76	110.75	110.89	110.9	111.16	112.14	110.52	112.95	108.93	111.05	112.42	111.54	110.64	111.52	110.16	111.47	111.06	112.67	112.06	110.77	110.77	111.26	111.35	111.58	112.32	111.79	113.04	111.69	110.6	111.69	110.35
107.83	106.94	107.36	106.16	107.14	107.68	106.39	107.85	106.52	107.06	105.77	107.95	106.41	107.44	106.95	105.6	107.54	107.32	106.04	106.98	107.63	106.96	106.36	105.84	106.06	108.06	106.98	106.86	105.29	105.88	107.17	106.76	105.95	106.53	106.54	106.96	106.68	106.15	106.39	108.3	106.43	106.14	106	106.46	108.45	107.2	105.49	107.62	106.4	106.63
104.77	103.61	103.44	102.14	105.67	103.85	101.78	104.72	105.29	104.54	103.38	103.27	103.8	103	103.39	104.22	103.72	104.28	104.25	105.32	103.73	104.08	103.33	103.95	104.64	106.01	103.86	103.75	103.83	103.95	102.12	103.41	103.78	105.14	105.08	102.19	102.67	103.84	105.55	104.72	104.35	102.37	105.54	103.71	104.18	104.64	103.17	104.11	102.87	104.23
111.06	111.65	112.16	112.89	111.09	111.29	112.32	110.88	111.61	111.8	111.85	112.7	111.96	112.7	110.61	112.34	111.86	112.19	113	112.08	113.65	112.3	110.8	112.75	111.57	111.52	111.44	111.65	111.02	111.95	112.51	111.96	112.77	111.91	112.23	112.1	111.92	112.92	112.5	110.45	112.82	112.55	110.59	112.64	112.09	112.31	110.74	113.13	110.65	111.57
112.47	111.96	111.11	110.16	110.48	111.4	110.84	110.95	109.94	110.64	110.97	110.73	111	110.9	110.08	112.24	112.77	109.65	111.33	110.07	110.42	111.01	111.64	111.34	112.17	111.11	111.11	111.18	109.61	111.46	110.75	112.53	110.8	110.93	111.41	110.52	111.62	109.97	111.1	110.3	111.11	110.59	111.76	112.44	109.95	111.96	112.03	110.16	110.16	110.95
105.32	105.52	105.18	105.5	104.09	106.3	105.67	105.99	104.3	105.68	107.18	104.23	105.4	104.77	105.52	106.02	105.4	106.96	105.22	105.43	105.25	104.12	105.08	107.13	105.25	105.88	105.01	105.33	104.21	106.18	104.81	106.05	105.49	105.41	104.48	104.24	106.23	103.64	104.96	105.21	104.64	105.06	105.35	105.26	106.76	106.04	105.46	105.06	105.23	104.61
107.96	105.62	105.6	106.33	106.67	105.16	106.61	105.87	106.24	104.78	106.93	106.28	106.17	105.95	104.65	105.7	106.74	106.29	105.7	106.38	106.63	106.13	105.64	105.26	108.03	105.47	105.18	106.38	105.34	105.6	106.51	107.36	106.06	106.2	106	105.69	105.8	104.73	106.45	107.11	107.08	103.87	107.8	107.52	106.51	106.65	104.96	105.46	105.99	105.93
107.12	106.5	105.2	104.02	105.28	107.24	106.91	105.55	106.26	104.11	105.59	107.76	106.63	106.76	105.09	105.36	106.55	107.69	105.39	105.23	104.93	105.54	105.92	106.85	104.94	105.82	106.39	106.78	106.16	105.35	107.17	107.4	106.11	103.95	106.24	105.31	106.91	106.04	105.57	106.24	104.86	106.19	105.59	106.16	105.72	106.9	105.1	105.66	105.52	105.65
106.44	106.26	107.81	106.97	107.06	106.59	105.96	105.95	108.89	106.4	105.31	106.84	104.57	106.28	106.19	106.97	106.96	107.13	105.08	107.91	106.73	106.15	105.52	107.2	107.47	107.82	107.48	106.79	105.78	106.73	106.04	106.25	106.09	105.82	106.54	104.88	106.32	105.56	106.17	107.49	105.95	105.25	105.96	106.61	106.7	106.02	105.75	105.76	105.91	106.28
111.91	111.31	111.48	110.57	109.69	111.4	112.51	110.76	112.84	112.1	110.76	111.97	111.84	109.29	111.58	111.73	110.3	112.88	111.52	109.26	109.62	110.95	110.29	111.56	110.53	110.42	110.9	112.02	111.63	109.33	110.68	112.69	109.69	109.92	109.85	109.4	110.32	112.24	111.03	110.4	111.24	111.43	110.1	110.46	110.32	111.69	110.36	110.83	111.33	110.87
112.02	112.98	112.21	112.45	112.6	111.06	111.5	111.86	111.05	113.76	111.06	110.18	111.88	113.69	113.26	113.38	112.66	113.07	111.58	110.86	112.22	111.64	111.03	112.76	110.87	110.89	111.81	112.85	113.65	114.12	110.13	113.46	112.53	111.9	113.8	111.58	111.84	112.73	112.5	111.48	111.64	110.73	110.02	112.19	112.91	113.42	112.46	112.82	112.35	112.16
105.7	106.31	106.61	106.69	106.21	107.42	106.38	105.77	107.9	105.76	106.87	105.46	107.08	105.16	106.45	107.57	106.65	106.51	106.84	105.36	108.31	106.3	105.19	106.85	106.59	105.74	106.35	107.5	108.02	105.52	105.07	106.43	107.2	105.92	107.72	105.51	106.78	106.98	107.14	105.75	105.41	106.67	107.32	107.42	106.04	106.36	106.09	104.99	107.45	104.98
107.81	106.45	105.01	104.99	106.46	106.64	107.09	105.7	105.86	106.57	104.97	105.61	104.29	105.46	106.01	108.32	105.51	105.01	107.17	105.46	104.75	104.69	105.52	105.98	103.94	107.26	105.07	105.75	106.01	105.34	106.33	105.62	106.45	106.27	105.13	104.43	106.52	105.71	104.66	105.44	106.39	105.61	105.17	104.59	105.93	105.99	106.97	105.26	105.37	106.7
101.5	100.53	102.14	101.63	101.26	100.62	100.34	100.37	100.55	102.35	101.26	100.99	101.02	101.05	100.96	101.44	100.64	100.9	101.34	101.33	100.54	101.7	101.37	101.1	100.57	99.56	100.77	100.91	101.12	100.57	99.586	101.21	100.6	102.12	101.49	99.875	100.73	100.83	101.57	101.21	100.15	100.93	100.42	101.45	101.2	100.24	100.85	100.85	100.4	99.987
105.19	106.1	105.15	104.51	107.07	104.76	105.95	106.11	106.99	105.51	105.88	105.47	105.54	105.61	107.53	106.14	105.78	104.42	104.89	105.67	107.02	104.19	103.86	104.43	105.67	104.79	106.2	106.09	105.58	105.64	105.8	103.79	105.23	105.06	105.38	105.49	105.72	105.07	105.09	106.99	105.04	105.55	105.64	107.18	105.99	106.61	104.41	104.13	105.35	106.8
106.43	104.8	104.76	104.6	105.02	104.37	103.86	105.02	106.74	104.78	106.67	104.15	106.3	104.77	104.4	106.69	105.53	104.94	103.67	103.61	106.89	105.06	106.68	105.25	104.98	105.98	106.08	104.52	103.74	105.92	106.3	104.98	104.83	104.18	105.92	104.88	106.11	104.89	104.38	103.59	105.61	105.44	104.72	103.47	104.25	105.82	105.66	105.18	104.15	102.65
104.72	103.53	104.62	104.89	103.43	104.91	105.13	103.51	104.33	102.32	105.59	104.74	103.3	105.25	105.84	104.04	103.26	105.23	103.93	105.11	103.39	103.52	103.39	105.26	104.15	105.32	104.41	103.65	104.18	103.18	104.38	105.32	106.65	104.09	106.07	103.74	103.85	103.5	104.85	103.72	104.69	103.42	104.74	103.37	104.33	103.61	103.71	103.51	104.79	104.5
105.11	102.58	105.27	105.1	103.97	105.49	105.43	103.9	104.71	103.99	103.41	104.38	103.39	104.81	103.66	104.22	104.25	103.8	103.36	103.71	103.86	105.62	103.74	103.92	104.46	104.3	105.9	103.89	105.07	104.87	104.57	104.1	104.8	104	103.89	104.32	103.26	105.36	105.85	103.91	105.05	103.95	104.82	103.82	103.59	104.4	103.39	104.18	105.05	105.3
98.664	97.788	100.99	101.01	100.49	100.24	99.256	101.7	99.94	98.856	99.897	100.64	100.26	101.88	99.724	100.19	99.548	100.58	99.464	100.52	99.124	100.08	100.63	99.866	99.48	100.55	99.612	97.306	100.67	99.842	101.69	98.777	99.834	100.99	98.898	98.423	100.95	99.986	98.846	98.965	98.372	99.753	100.38	100.54	99.345	98.434	99.899	100.71	99.986	99.715
111.52	110.14	110.31	111.48	111.08	110.88	111.13	111.61	110.82	111.15	112.59	110.94	111.96	110.69	111.63	111.23	110.77	111.91	112.8	111.19	110.28	110.8	111.73	112.41	111.3	111.55	111.57	111.41	112.62	110.83	112.16	109.73	111.24	111.99	112.7	110.77	110.3	110.9	110.28	110.28	111.01	111.4	110.52	111.97	110.46	112.21	111.2	111.17	110.56	112.01
111.29	113.52	113.01	112.16	112.11	111.63	111.99	111.61	113.21	111.59	110.28	111.63	111.92	112.2	111.86	112.14	112.5	112.37	111.19	111.95	112.83	112.64	111.57	111.78	111.55	111.18	112.36	112.94	111.79	111.74	111.83	113.16	112.1	113.51	110.15	112.2	113.36	112.69	111.74	111.24	111.29	110.84	111.88	111.41	111.52	111.58	112.01	111.3	109.79	111.79
109.38	110.92	110.27	111.03	109.88	109.57	110.55	112.55	110.59	109.36	110.24	110.3	108.85	112.97	110.32	112.03	111.16	111.93	111.63	110.77	110.82	110.33	109.8	109.46	109.93	110.03	109.03	111.06	111.49	111.43	109.25	112.21	112.12	110.19	111.53	109.73	110.84	111.86	110.81	110.17	111	112.15	111.04	112.26	109.44	109.17	111.06	110.04	110.69	111.01
116.53	115.89	115.43	116.01	117.04	115.03	115.56	114.84	116.54	117.13	115.94	115.87	116.61	116.98	115.8	116.04	117.3	115.6	117.12	116.37	116.01	115.32	115.8	115.57	116.42	117.08	117.05	115.94	115.95	115	114.15	114.84	117.07	115.71	114.72	115.99	116.93	116.98	116.46	117.65	116.98	117.08	117.09	115.97	115.21	116.22	115.67	115.4	116.5	116.29
117.78	117.54	116.12	117.99	117.08	118.24	116.43	115.59	117.26	118.71	117.84	115.4	118.95	116.33	118.56	116.84	118.4	116.85	118.38	117.02	115.89	117.01	116.66	116.47	116.67	116.39	118.02	117.87	116.51	117.24	118.47	117.09	116.54	120.32	119.23	117.72	117.67	117.55	117.68	118.14	118.02	117.74	119.3	117.36	118.38	118.33	116.48	118.83	118.79	117.88
106.24	106.81	105.4	104.92	105.61	106.77	106.72	105.44	105	104.94	106.4	105.34	104.54	106.48	106.27	105.27	106.94	106	105.4	106.16	105.04	105.52	106.37	105.9	106.89	105.59	105.88	104.69	105.5	104.27	108.03	105.57	105.06	106.79	105.17	105.64	105.66	104.78	104.76	105.78	105.91	105.7	104.8	105.89	105.52	107.6	104.15	105.47	107.18	105.76
111.82	114.21	113.06	113.49	111.5	111.02	114.17	112.6	112.35	110.85	111.66	113.4	112.77	111.81	109.72	113.37	113.22	110.24	111.63	111.18	111.88	112.51	112.49	113.89	112.56	113.44	111.77	113.72	112.73	113.57	114.02	112.13	112.19	112.81	112.8	112.41	113.12	112.65	110.81	111.19	112.25	112.48	112.32	112.69	112.33	113.29	112.76	112.31	113.3	111.92
111.02	111.55	113.53	112.28	112.46	112.57	110.87	111.72	111.79	112.7	111.56	111.3	111.5	112.06	110.85	112.83	112.25	113.13	112.37	112.41	112.46	112.02	111.55	111.99	110.7	111.22	111.09	111.6	110.92	110.32	112.88	112.12	110.95	111.81	111.62	112.59	112.23	111.89	112.58	111.73	111.71	111.68	112.63	110.79	110.85	113.1	110.78	111.99	112.03	112.21
105.41	106.05	107.62	105.53	105.17	105.07	107.02	106.47	107.32	105.74	105.66	106.93	107.61	106.13	106.32	106.15	106.06	106.06	106.32	105.57	106.45	106.39	104.37	108.31	107.32	105.5	105.2	108.08	105.94	106.91	105.41	105.87	105.9	105.52	107.03	105.2	105.38	106.11	106.07	105.7	107.45	106.69	106.73	104.22	106.67	105.26	105.7	104.26	107.23	106.29
112.79	112.3	112.61	113.75	113.05	114.41	113.59	111.79	111.82	113.11	113.19	111.6	112.55	113.19	112.23	111.77	113.59	112.2	113.83	111.9	113.57	112.7	112.08	113.14	112.09	112.79	112.49	113.6	113.41	115.12	112.71	113.43	113.35	114.33	112.63	111.3	111.61	112.59	113.34	113.47	112.81	113.02	112.43	113.62	113.34	113.78	111.57	112.62	112.92	112.93
103.67	105.12	105.12	103.81	104.6	105.21	106.02	105.34	104.72	105.13	105.01	104.12	104.87	103.97	105.4	104.32	103.78	105.08	104.26	104.88	104.5	105.34	102.18	104.51	103.79	104.33	105.5	105.45	104.17	104.11	103.8	104.15	105.03	103.9	104.65	104.26	106.81	106.03	105.38	103.61	105.85	103.07	103.83	104.61	104.41	105.17	103.87	104.12	104.55	104.94
111.28	111.5	110.45	113.31	111.29	112.36	111.17	111.49	110.14	112	110.63	111.25	111.23	112.67	111.19	113.97	113.06	113.4	112.17	112.18	112.21	112.38	113.06	112.35	112.25	112.23	111.76	113.2	112.55	112.37	111.96	111.7	111.67	111.94	112.09	113.16	114	112.34	112.1	111.2	111.52	112.61	112.5	113.31	111.55	111.91	112.41	112.64	112.76	112.02
103.94	104.01	103.75	103.51	104.14	102.24	105.16	103.17	102.99	104.54	104.73	103.43	104.94	103.79	105.47	103.31	104.4	103.62	102.94	103.19	103.16	105.08	101.54	105.17	104.43	102.77	103.87	105.29	105.65	104.57	103.79	105.37	106.17	105.76	104.34	104.04	104.54	104.16	105.04	104.92	104.48	104.68	104.42	104.78	104.53	106.18	104.63	104.29	102.51	104.5
104.69	103.75	105.23	104.8	103.8	105.45	105.08	106.53	105.09	105.46	103.41	106.8	104.73	106.11	106.6	107.29	105.61	104.47	106.56	105.29	105.44	104.86	105.1	104.91	105.3	105.57	105.66	106.45	106.14	105.28	105.21	105.57	106.8	105.49	106.45	103.94	104.83	107.42	105.24	105.49	105.32	106.07	105.27	104.56	106.43	107.2	104.85	106.15	106	106.7
105.79	106.15	104.53	103.88	106.03	105.3	105.42	106.22	104.5	104.08	105.45	105.03	106.62	107.06	106.36	105.29	105.61	106.75	105.03	104.51	104.7	105.93	106.02	105.66	106.43	106.64	106	104.85	104.86	105.86	105.65	105.13	105.37	104.45	105.11	105.74	103.98	106.3	105.96	105.94	104.81	104.72	105.8	105.02	105.5	107.29	104.12	104.48	106.4	105.53
106.5	106.26	105.57	107.09	106.61	105.2	107.6	105.73	106.53	105.48	105.88	105.76	105.31	106.09	105.5	105.94	106.02	106.53	105.68	107	106.22	106.76	105.64	106.38	107.18	107.01	107.25	105.97	105.64	107.52	104.64	105.96	104.69	106.1	106.8	107.8	105.7	106.51	107.72	104.95	104.94	103.67	105.75	104.8	105.99	105.17	104.67	106.92	105.57	104.4
111.91	111.25	110.02	111.06	111.32	110.56	109.54	112.34	112.03	111.87	111.79	110.77	111.35	111.37	110.83	112.21	112.05	112.43	112.73	111.93	109.85	110.29	110.99	112.48	111.57	111.99	112.58	111.68	111.46	112.76	111.62	111.38	112.45	112.34	111.76	111.37	112.86	111.03	111.32	109.71	112.51	111.7	111.74	111.28	111.23	111.43	111.52	111.32	110.41	111.44
111.24	113.07	110.82	110.43	112.32	111.36	110.99	111.41	110.73	110.01	112.02	110.55	112.71	112	110.79	111.78	111.81	112	111.55	111.63	110.98	112.34	111.59	111.21	112.27	111.35	111.76	111.5	110.81	111.31	112.67	110.71	110.32	111.31	111.2	111.26	112.04	113.05	113.18	112.1	114.46	111.52	112.62	112.44	111.87	109.38	110.46	110.93	111.51	110.88
99.701	100.83	100.4	100.31	98.862	100.15	101.04	99.388	100.31	100.48	99.062	99.266	100.31	99.582	100.92	101.49	99.994	99.821	100.29	99.623	100.49	100.59	100.46	99.623	101.1	100.71	102.32	100.14	100.03	99.121	99.442	100.15	101.09	99.011	100.01	99.939	100.81	98.49	100.78	100.32	99.237	100.81	98.546	98.909	100.51	100.67	99.695	100.75	100.99	101.4
105.05	108.2	105.78	105.8	106.21	105.41	105.47	106.98	105.2	105.1	106.47	105.62	107.17	106.04	106.34	106.57	105.54	106.86	105.8	105.31	107.28	105.74	104.53	105.06	104.62	106.15	105.83	107.74	105.13	106.81	106.16	103.79	105.79	107.73	104.43	104.69	105.92	105.37	105.33	107.44	106.35	104.18	106.63	106.73	106.29	107.17	106.56	106.65	107.12	106.42
106.45	103.15	105.12	103.87	103.94	104.18	103.16	105.52	103.58	103.69	103.66	104.71	103.78	103.97	104.88	104.53	105.49	104.87	103.47	103.35	103.09	104.32	105.91	104.07	102.36	103.36	103.32	101.87	105.41	104.28	104.16	103.55	104.38	106.07	105.2	103.59	104.4	104.94	103.7	104.36	103.03	104.58	104.49	103.52	105.68	103.75	104.63	104.12	104.72	105.93
106.53	103.78	105.65	105.86	105.36	105.86	105.71	105.52	105.71	105.5	104.3	106.53	104.6	106.34	105.13	106.56	103.72	106.36	106.04	105.55	105.59	107.33	107.03	105.02	105.61	104.77	107.44	107.42	104.13	106.45	105.03	105.75	106.15	106.4	105.96	105.91	104.81	106.11	105.98	106.02	106.26	106.42	106.34	104.86	106.04	106.15	104.57	106.76	105.63	106.43
105.5	104.4	105.46	104.77	104.86	104.8	106.86	105.32	105.85	105.17	107.86	103.38	104.69	105.45	104.67	106.38	105.98	106	104.9	106.13	105.02	105.49	106.57	105.26	105.28	106.02	105.33	104.93	106.2	105.5	105.35	105.72	105.51	106.41	105.91	104.13	104.85	105.35	105.94	105.33	105.38	107.31	106.54	105.22	105.7	105.37	104.89	105.53	106.41	107.01
[truncated: 150 more columns]
