# Supplementary material for: Genetic dissection of main and epistatic effects of QTL based on augmented triple test cross design
Source: PLoS One. 2017 Dec 14;12(12):e0189054. doi: 10.1371/journal.pone.0189054 (PMC5730204; doi:10.1371/journal.pone.0189054)
Supplement: S8 Supporting Information — (ZIP) [file pone.0189054.s008.zip › z4_1000_0.8_5.csv]

103.69	101.81	102.98	104.49	104.33	104.73	104.9	101.72	106.25	103.44	104.83	103.35	102.37	104.41	102.34	103.26	103.07	102.33	102.39	104.82	105.15	103.56	103.82	105.62	105.36	106.03	103.63	103.82	106.06	106.07	104.26	106.45	104.65	102.94	102.13	102.06	102.43	104.77	104.96	103.11	102.01	102.34	104.03	105.97	105.04	105.26	102.74	103.8	105.27	105.01
105.04	106.67	105.47	106.36	107.19	104.47	105.23	103.87	107.77	105.02	104.63	105.57	107.08	105.56	106.68	105.18	103.95	104.66	104.83	106.39	106.81	104.98	105.31	106.98	105.34	107.74	107.53	105.8	107.04	106.18	105.26	106.71	106.76	106.61	105.75	106.04	104.96	106.97	106.14	105.48	107.41	105.9	104.77	104.26	106.54	104.48	107.76	106.2	105.37	104.97
107.19	106.59	105.69	107.92	102.96	105.74	106.19	105.77	103.31	103.29	106.54	104.39	106.64	107.33	104.01	107.73	106.18	103.86	106.31	104.72	108.2	106.09	104.91	106.89	104.4	106.82	105.32	105.75	109.02	107.16	105.48	107.5	105.12	104.18	103.63	107.7	108.31	104.76	106.28	104.83	104.84	105.28	106.27	103.99	105.14	104.48	106.03	103.49	106.48	104.6
109.36	109.92	112.33	112.82	111.34	109.94	111.68	110.95	112.81	110.36	111.18	110.14	110.67	109.84	108.06	111.1	111.11	112.71	110.83	109.27	110.98	109.92	112.05	111.59	108.49	108.87	109.19	111.19	111.33	111.11	112.92	110.83	109.92	111.34	110.16	111.69	109.29	111.53	110.04	110.38	111.42	110.38	112.26	112.23	113.84	110.19	108.97	109.49	110.41	110.75
109.07	108.9	108.73	109.42	107.15	108.76	109.64	109.53	108.31	110.25	110.45	110.82	111.84	109.33	108.19	111.55	109.7	110.87	108.48	112.27	109.25	110.1	110.63	109.12	110.38	112.34	109.82	108.96	108.56	109.68	109.77	108.62	110.28	109.58	111.36	110.52	108.95	108.06	110.58	108.08	109.38	110.32	110.17	109.71	110.23	109.96	111.13	109.42	111	110.68
106.41	104.91	105.4	106.86	106.76	108.79	107.51	106.99	107.06	106.35	107.85	107.57	105.46	107.42	106.69	107.3	105.85	107.28	106.61	106.24	106.45	105.25	109.61	104.5	103.74	105.47	106.79	104.13	108.47	103.2	105.27	105.72	107.1	106.85	102.75	105.69	108.88	105.79	106.15	108.25	107.14	105.88	109.23	106.87	107.23	105.49	107.28	107.89	106.96	107.13
106.08	107.57	104.29	105.9	106.02	105.68	105.46	104.99	106.08	105.46	106.18	105.83	105.53	106.65	105.12	105.71	104.77	107.3	107.33	106.69	104.56	106.43	106.07	105.01	108.18	106.85	106.2	105.58	104.53	106.64	105.78	105.24	104.89	108.41	107.93	109.15	106.8	108.01	106.49	105.48	107.85	105.78	105.89	105.99	105.11	106.82	106.56	103.33	107.3	106.67
110.14	113.93	110.35	110.91	109.83	112.83	110.25	110.09	109.39	111.16	113.29	113.75	110.1	110.81	111.11	108.74	110.49	111.09	111.79	111.62	111.3	113.93	110.38	111.55	110.42	111.92	112.69	112.46	112.63	109.07	111.85	111.01	111.98	113.46	112.04	112.04	111.02	112.08	110.27	110.83	111.46	111.49	112.31	111.9	110.71	110.39	111.13	110.68	113.8	111.31
105.28	104.98	105.93	105.75	103.23	104.52	104.9	103.65	104.99	106.27	107.21	105.23	107.8	106.06	105.15	107.23	106.9	105.06	104.98	102.12	106.43	108.52	104.05	106.96	107.17	105.49	106.64	105.39	103.21	106.42	105.66	104.49	104.3	106.77	107.94	104.33	105.17	106.72	108.62	104.89	105.11	104.48	107.66	104.63	104.02	104.58	107.24	106.01	105.57	106.43
102	99.812	101.36	99.169	101.89	99.603	99.924	99.805	100.58	100.56	98.752	99.4	97.922	101.31	99.707	99.32	100.06	99.503	99.506	102.12	99.049	100.08	99.711	99.538	100.06	99.391	101.04	101.03	99.472	101.05	99.425	98.481	100.2	99.018	100.16	101.54	100.41	98.78	99.767	101.78	99.409	100.81	98.953	99.022	99.567	99.449	98.359	101.87	100.18	98.115
111.05	110.35	112.41	111.21	110.24	109.81	113.95	110.39	112.84	109.93	110.35	112.16	110.4	111.21	112.62	113.06	110.23	110.49	109.17	111.28	110.45	110.68	111.25	111.18	111.57	110.85	111.08	109.37	112.34	110.7	110.54	111.61	111.16	113.15	110.45	110.6	109.99	112.25	111.9	113.07	111.48	113.11	112.8	110.04	111.74	111.77	110.9	109.95	110.62	109.89
100	100.86	100.91	99.437	98.415	99.029	99.967	100	101.44	98.497	98.506	97.911	98.848	100.67	100.39	100.95	99.171	98.23	98.45	99.249	98.937	98.953	99.064	97.73	100.36	100.12	98.058	99.32	100.43	99.637	97.554	99.389	100.4	100.43	100.58	100.57	98.849	100.16	98.4	99.487	99.549	99.138	98.312	101.18	99.565	98.136	100.34	97.574	100.03	99.324
107.26	110.51	109.41	108.84	111.29	111.86	108.88	112.04	109.07	109.26	110.48	109.87	107.08	108.64	109.76	110.1	110.53	109.01	109.87	110.21	111.69	109.77	107.96	109.31	109.88	109.86	109.95	109.17	109.08	107.99	109.82	108.94	110.41	110.66	109.83	108.67	109.02	108.34	111.02	111.14	109.23	110.58	110.65	109.09	109.71	108.63	108.73	109.73	109.39	109.2
111.89	110.15	110.14	112.91	114.68	110.86	112.26	114.24	113.38	111.88	110.46	114.17	111.34	112.21	112.95	112.81	109.25	110.68	113.24	113.53	111.54	112.18	111.07	113.19	110.4	112.33	113.62	112.98	112.12	113.2	114.45	111.85	113.61	114.66	111.62	111.83	109.59	111.66	112.13	112.21	111.39	110.83	111.85	112.55	112.54	110.99	111.35	112.02	111.59	110.51
105.8	105.8	107.53	106.36	106.62	106.05	108.58	105.57	105.2	108.14	107.59	104.91	104.48	107.76	105.74	106.06	108.75	108.01	105.05	106.28	105.67	106.31	105.9	104.4	104.65	106.85	109.22	107.41	108.16	106.54	106.57	105.34	106.59	106.1	107.42	106.73	105.49	106.72	107.16	104.82	107.25	102.92	109.05	103.21	106.62	105.37	106.42	107.99	104.89	106.13
106.33	104.73	104.88	105.89	106.41	105.06	105.28	104.4	106.24	106.17	107.38	106.48	106.69	104.15	107.48	109.09	107.03	107.04	107.47	106.27	104.58	104.91	104.5	102.98	105.78	105.14	106.82	105.73	106.7	106.66	105.86	106.7	104.85	106.19	106.56	102.2	105.81	101.76	103.66	103.39	105.21	106.99	106.63	107.37	107.85	104.78	107.77	104.89	106.01	107.11
105.13	104.03	103.64	103.73	102.25	104.11	104.82	106.33	105.29	102.66	104.86	103.43	105	105.04	102.4	105.44	103.71	103.19	105.47	105.02	105.23	104.53	105.45	105.91	104.67	104.8	103.88	105.14	107.22	104.67	105.14	105.51	104.95	104.94	106.16	104.04	106.24	104.83	102.62	105.1	101.79	102.79	104.56	102.82	102.86	101.77	102.43	102.84	104.58	103.98
109.33	110.57	110.66	110.95	111.06	112.83	109.01	112.83	108.96	113.35	110.78	111.66	110.82	111.19	111.35	110.69	113.35	112.15	113.5	111.45	113.4	110.85	111.59	110.67	111.67	112.1	114.2	110.61	112.27	111.19	110.85	109.11	110.59	111.67	110.67	112.09	113.07	111.38	110.61	110.57	110.08	109.15	110.53	111.09	112.6	113.52	111.29	111.8	110.91	112.32
104.51	105.91	103.52	105.75	106.85	107.46	104.68	104.82	105.42	104.04	104.87	105.53	106.86	107.36	106.52	106.36	107.42	103.36	106.89	105.3	105.58	104.98	105.63	104.91	105.19	103.87	107.67	105.55	106.21	106.27	104.39	104.6	102.77	107.11	107.09	105.89	105.83	107.04	104	107.31	107.04	104.66	105.62	107.48	103.97	108.91	107.44	103.96	105.69	105.97
107.33	104.7	104.92	105.98	107.7	105.55	104.25	104.24	103.94	103.64	104.7	102.82	105.42	105.54	106.27	105.52	105.88	105.06	106.73	106.1	105.59	104.61	103.57	105.8	106.43	105.16	106.32	103.77	104.92	104.67	104.5	106.42	105.49	105.04	105.1	106.93	105.25	104.74	105.77	105.24	103.28	106.12	103.86	104.91	104.68	104.86	106.85	103.93	104.89	106.14
104.35	105.77	103.34	105.83	106.29	104.87	107.66	104.55	103.89	104.39	108.21	105.79	103.89	106.97	107	103.55	104.37	106.13	108.4	105.82	105.41	108.4	105.33	105.61	107.45	106.91	105.83	105.57	105.48	105.94	104.2	106.12	106.02	105.31	107.71	106.12	105.5	106	103.86	105.32	106.55	107.66	107.8	103.9	107.61	105.23	107.37	107.8	104.57	103.66
107.16	107.39	106.36	105.51	106.26	106.08	108.14	105.86	108.13	105.82	104.98	107.03	103.95	107.65	109.83	105.86	106.07	105.61	105.57	107.08	103.6	105.64	105.25	106.04	107.07	104.35	107.28	106.35	104.02	106.94	106.29	106.27	104.56	106.03	106.28	107.78	106.26	106.49	106.88	106.72	105.11	106.78	105.72	107.02	105.48	106.16	106.44	104.83	106	106.72
98.204	99.105	99.26	101.85	99.474	98.784	98.62	98.739	100.34	100.3	99.532	100.19	97.749	99.41	101.08	100.04	100.22	98.694	101.11	98.158	100.56	100.82	101	101.46	100.8	100.88	101.16	100.25	98.36	101.01	100.17	100.29	99.743	100.57	101.1	101.24	100.65	101.36	98.173	100.11	98.109	99.019	99.824	101.05	99.938	99.263	98.972	100.8	99.081	102.7
99.942	100.16	98.329	99.008	98.623	102.47	99.347	100.49	100.98	99.039	99.51	101.14	98.653	99.523	101.39	100.73	99.846	100.27	98.737	101.1	101.06	99.81	99.086	98.125	99.64	99.641	99.256	99.876	101.29	100.77	100.59	101.76	100.66	99.996	99.282	99.354	98.012	98.549	101.39	100.38	101.94	100.16	99.612	101.27	100.69	101.11	102.84	100.2	100.8	99.148
106.94	106.96	105.85	106.72	106.34	107.24	103.54	104.33	106.28	107.37	104.51	107.12	103.11	108.4	108.24	104.87	104.04	106.1	105.89	105.58	103.6	105.72	105.15	103.27	104.47	104.85	107.11	105.95	106.14	105.54	106.55	106.86	104.42	106.24	107.33	106.51	106.58	105.48	105.13	106.51	105.28	105.73	105.62	107.36	105.18	107.39	106.92	105.38	104.29	104.05
107.68	107.19	105.96	105.68	104.88	107.02	107.57	108.22	107.46	104.99	105.11	107.57	104.71	107.04	105.39	106.18	105.33	106.71	107.02	105.29	108.13	105.17	105.06	105.83	108.39	106.83	103.67	105.51	104.89	106.43	104.39	106.71	105.8	106.13	106.19	104.38	107.97	107.2	107.19	105.44	106.78	106.49	106.24	105.95	106.55	107.01	105.39	107.31	105.16	106.2
99.665	100.89	99.658	100.05	98.662	98.631	102.12	97.689	98.563	100.84	99.61	100.76	98.194	96.954	100.64	100.02	97.583	98.775	99.887	99.315	101.51	100.24	100	101.15	98.834	102.93	99.156	100.65	98.391	101.12	99.954	100.65	99.298	98.523	100.76	97.778	99.399	99.563	99.551	99.962	97.495	98.717	100.46	97.592	99.666	99.885	96.215	98.423	98.535	101.74
108	103.6	106.72	104.51	107.6	106.86	104.51	106.34	105.08	107.47	107.55	104.72	107.71	105.06	106.91	105.27	107.29	107.48	104.75	104.96	105.64	105.73	105.52	105.96	107.48	106.72	107.21	107.21	106.17	105.29	106.39	105.18	105.24	108.93	106.47	104.71	105.48	106.63	107.72	106.4	106.5	106.77	105.58	103.91	108.56	107.18	106.28	108.96	105.7	104.86
109.28	111.31	110.58	109.19	110.91	111.42	109.73	111.53	109.57	113.15	113.27	110.74	111.45	111.17	112.42	110.7	113.65	111.76	111.98	110.23	110.81	111.56	110.34	109.23	112.63	111.53	112.01	109.55	109.58	111.29	110.39	109.98	111.99	113.22	110.92	111.87	111.24	108.42	111.01	109.31	111.34	110.14	110.93	111.33	111.05	110.46	111.02	111.44	110.61	112.35
105.72	105.96	108.04	105.23	104.38	105.22	105.11	106.96	106.12	104.96	104.4	107.09	104.96	106.09	106.19	104.28	103.41	106.58	106.27	105.24	105.85	105.61	107.12	103.86	102.95	105.34	106.78	103.47	105.35	106.42	107.32	104.97	105	105.93	105.97	106.89	106.15	104.54	106.67	105.98	105.45	104.24	106.94	106.68	105.4	107.41	106.28	103.64	105.44	103.41
105.76	105.13	106.9	106.71	107.71	104.02	107.74	105.15	104.63	107.8	107.34	104.88	105.41	103.53	105.1	104.22	104.99	104.96	106.36	102.62	106.06	104.78	105.44	107.43	104.16	107.69	105.27	104.92	106.58	105.32	105.15	102.19	107.2	103.62	105.53	106.03	105.85	105.16	106.24	105.05	108.44	104.89	102.83	105.72	104.86	107.74	106.28	103.92	105.25	106.57
107.94	104.69	105.6	104.75	104.84	107.64	105.32	106.61	107.17	104.61	106.43	107.87	104.04	109.77	106.48	105.55	105.75	104.9	104.57	104.37	104.09	105.86	106.22	105.48	105.92	106.69	103.27	105.07	105.67	106.57	105.14	104	104.82	105.33	106.48	107.6	106.12	105.1	107.86	106.06	108.43	106.11	107.35	106.51	105.49	105.89	106.32	105.71	106.12	104.84
105.77	107.77	108.03	104.01	106.85	108.26	104.56	105.63	106.03	108.77	110.34	106.11	106.14	106.91	107.54	107.2	106.83	105.76	106.8	105.09	108.09	105.88	105.21	105.85	107.4	105.87	107.43	104.18	104.56	104.38	106.96	106.68	107.89	105.04	106.63	107.55	106.33	104.99	105.9	106.71	106.6	104.84	106.56	106.07	106.14	106.5	108.35	106.07	104.57	106.72
111.14	110.56	109.95	111.41	108.5	109.27	113.65	109.26	110.5	109.51	109.41	110.89	108.92	108.76	111.49	109.32	109.59	109.46	109.68	110.89	109.87	109.57	109.7	109.8	110.01	110.55	108.53	110.25	107.87	109.12	109.84	108.92	112.79	111.33	109.25	108.94	111.57	110.54	108.63	109.5	109.97	110.57	108.79	107.63	110.23	109.89	109.88	108.77	108.87	108.23
106.62	108.26	105.45	106.5	106.23	107.31	106.5	106.29	106.1	105.77	107.66	106.75	104.79	107.82	107.75	106.21	106.47	105.91	107.33	106.99	104.74	108.53	105.87	109.11	107.07	108.12	104.93	106.21	106.96	107.1	108.47	108.81	105.02	105.02	105.94	106.39	106.44	107.46	106.73	107.49	106.56	104.35	107.5	108.62	105.14	106.13	109.36	106.36	106.91	107.55
106.18	104.07	107.37	103.45	104.19	105.49	105.97	103.88	107.62	106.72	104.89	106.66	106.03	105	104.67	105.85	105.12	105.79	106.18	107.57	107.93	105.63	106.41	105.33	104.32	105.77	106.06	105.53	104.87	105.84	106.66	105.51	106.47	105.6	108.7	105.65	104.54	104.94	107.22	102.62	103.4	105.53	105.98	104.32	108.32	105.04	105.54	106.49	105.8	106.13
112.33	108.37	109.88	112.65	110.43	110.37	112.54	110.75	110.79	110.86	110.72	110.65	112.58	108.81	112.07	111.14	112.2	112.57	112.14	108.99	111.58	112.4	113.15	110.94	111.68	112.12	109.68	111.44	110.2	112.23	111.71	111.47	111.02	110.42	108.43	110.74	111.4	107.66	111.49	111.15	112.01	109.68	111.04	110.4	111.52	111.27	111.08	111.97	110.37	109.61
106.23	107.42	104.33	107.86	105.93	106.94	106.81	105.44	106.46	104.88	105.34	104.4	106.53	107.15	103.72	107.27	106.59	107.27	106.09	105.47	105.09	105.39	105.94	106.41	107.7	105.35	105.62	106.12	106.72	106.13	104.32	105.88	106.46	104.87	108.14	105.95	105.03	106.41	104.78	107	108.11	106.35	106.22	107.75	107.2	107.34	107.62	108.02	108.81	105.18
117.79	117.66	117.42	117.97	118.74	117.94	118.02	120.11	118.46	117.87	115.44	116.63	118.99	118	116.63	118.1	116.29	117.4	121.94	116.13	117.33	119.26	117.94	114.64	117.35	118.14	117.57	115.34	117.88	117.98	118.17	118.02	118.21	118.4	118.01	116.97	114.51	117.16	118.03	119.88	118.13	116.35	117.61	116.55	117.79	119.58	117.06	119.78	117.83	118.18
105.81	103.1	105.65	107.44	105.52	106.55	106.92	105.23	104.47	107.27	108.03	105.75	104.06	105.8	103.13	106.4	104.47	106.45	107.14	106.34	106.48	106.12	106.04	106.9	106.76	104.87	105.73	107.45	103.92	106.4	104.87	106.74	107.66	105.8	105.68	104.39	107.77	105.48	103.56	106.69	103.13	104.97	106.95	107.98	106.96	103.78	106.24	105.91	107.59	106.91
113.15	110.27	112.07	110.56	112.82	112.74	110.71	112.34	114.03	111.75	113.78	113.64	112.11	112.86	112.61	111.78	114.16	112.02	112.49	112.57	112.03	110.18	112.82	109.92	113.57	112.02	109.37	110.93	114.04	109.81	111.87	112.37	113.39	111.07	110.64	110.88	111.36	111.84	112.04	112.43	111.93	113.59	111.43	113.02	111.21	114.1	111.01	111.31	114.89	111.38
104.57	103.56	105.36	103.86	104.23	105.91	103.75	106.43	105.33	104.63	109.35	106.26	105.2	105.15	105.16	105.6	104.47	104.14	104.67	102.59	104.71	103.31	105	104.66	105.14	106.32	104.9	104.91	105.24	102.2	103.23	104.44	104.75	103.95	102.55	103.1	105.27	105.33	101.77	106.18	103.95	104.45	103.95	101.93	104.63	104.76	105.58	102.97	104.84	104.77
105.43	104.64	105.82	107.36	106.08	106.54	105.14	105.86	105.3	105.6	105.79	104.86	106.96	103.91	105.86	106.71	105.74	104.58	106.61	105.13	104.26	106.46	105.66	107.51	105.22	105.19	105.92	104.14	104.76	106.65	105.98	103.8	107.34	106.22	104.6	105.52	107.51	105.87	106.14	104.33	103.59	104.8	107.18	103.3	103.72	106.07	103.69	103.07	106.41	106.56
106.08	107.4	107.24	106.85	106.99	106.28	105.34	106.23	103.22	106.06	104.89	106.56	104.39	107.59	104.33	105.39	105.26	105.44	104.27	104.7	106.59	107.46	106.46	104.66	106.13	107.56	106.1	103.53	103.85	105.99	107.57	105.61	105.89	106.8	105.58	104.4	106.3	105.82	106.3	108.31	104.31	105.17	106.61	106.96	104.91	107.08	107.33	107.29	103.87	106.33
106.14	106.2	109.67	106.38	106.22	108.12	107.16	106.38	105.62	107.32	106	108.17	104.56	106.49	105.33	106.25	107.18	105.71	106.41	106.74	106.02	107.05	104.37	103.35	107.3	104.32	107.75	105.79	108.13	107.04	107.25	107.5	107.47	106.36	107.22	107.24	107.69	107.03	104.99	107.95	106.38	108.39	107.84	105.06	105.9	105.7	105.24	106.55	108.52	108.53
106.62	103.52	107.37	105.49	103.53	105.28	106.03	106.19	105.56	107.38	107.27	107.56	106.51	107.43	106.52	105.78	105.47	105.84	107.02	103.36	108.05	105.99	103.5	108.65	108.79	107.52	105.57	106.68	107.64	105.6	106.53	106.51	107.52	105.02	108.83	107	107.51	106.23	103.95	106.18	105.38	106.63	107.5	106.86	104.77	105.75	108.18	106.24	105.6	108.04
104.28	106.15	105.45	104.99	106.83	104.79	106.88	105.44	107.66	107.19	105.6	105.15	104.78	105.26	106.72	106.36	104.03	105.38	104.75	106.19	107.04	105.85	105.19	104.62	106.53	106.62	107.69	106.98	107.48	106.15	106.51	106.32	105.38	106.65	105.74	104.98	106.54	103.85	106.99	103.81	106.98	108.36	108.07	104.09	108.2	105.66	105.77	104.3	104.57	107.78
116.88	117.68	117.56	117.58	117.3	117.92	117.12	118.96	117.11	119.09	118.71	115.85	114.17	117.11	117.22	120.06	120.86	118.2	116.23	118.5	117.66	115.15	118.09	118.89	116.37	118.09	118.27	118.07	117.7	119.56	117.47	118.93	117.66	115.99	115.28	117.26	119.17	117.72	117.19	116.62	116.71	116.54	115.92	116.18	115.15	118.58	119.2	117.14	118.41	120.18
105.31	103.65	104.72	104.99	105.41	104.37	106.68	105.2	105.09	104.57	106.49	105.77	104.32	105.37	105.78	107.73	106.15	104.79	105.75	105.36	104.52	105.66	105.47	106.42	109.07	103.17	105.09	105.47	106.98	105.24	106.59	105.76	104.41	103.2	106.85	105.75	104.89	105.34	104.82	104.93	106.62	105.71	105.21	106.01	104.36	107.49	106.46	106.65	104.13	105.83
105.99	104.98	104.09	106.64	107.9	106.12	105.66	105.33	106.22	107.42	106.86	109.05	105.84	107.17	102.7	105.31	106.53	106.83	108.52	106.22	107.87	107.35	105.73	105.29	107.28	107.08	104.24	106.37	106.49	107.72	107.43	106.35	108.16	107.21	107.81	107.65	104.91	104.7	105.33	108.3	107.17	107.23	104.34	105.14	104.94	106.8	105.94	105.42	105.18	107.57
104.72	105.25	105.65	104.34	108.9	106.38	103.57	107.05	106.14	107.75	104.45	106.48	107.84	106.71	107.15	104.93	105.51	107.78	103.75	108.06	106.57	106.25	104.87	105.96	106.08	107.33	107.02	106.42	107.78	106.56	105.55	105.45	106.29	106.71	106.32	104.39	105.45	105.13	104.91	105.97	107.41	104.38	107.86	105.61	105.2	104.98	107.61	105.74	107.03	106.72
104.1	102.48	105.3	101.77	104.52	103.91	104.41	106.15	105.94	104.32	105.67	105.87	102.88	104.62	103.69	104.65	105.75	104.7	106.01	101.32	105.26	105.45	103.45	105.07	103.72	102.59	102.83	104.8	104.25	103.69	105.71	105.42	101.75	104.98	104.21	104.02	102.8	104.34	104.42	102.11	103.38	104.79	103.64	103.31	102.74	103.52	101.33	103.67	103.12	103.8
99.306	99.08	99.7	98.698	99.045	100.12	101.02	101.75	97.956	99.651	100.77	99.034	98.175	101.49	99.629	99.2	99.499	99.588	101.53	99.654	100.01	99.518	100.26	99.096	101.83	101.16	99.769	99.85	100.63	98.156	99.863	99.249	98.501	99.114	99.593	101.24	99.165	98.749	99.888	100.56	100.2	97.589	98.975	101.37	98.343	99.568	99.509	99.081	99.708	100.21
104.2	104.82	105.74	104.97	104.64	106.36	106.55	104.43	104.37	104.94	104.35	107.15	104.35	104.03	105.33	103.41	103.3	106.26	106.54	105.31	105.57	104.56	105.28	103.35	106.21	104.39	102.3	105.1	102.63	103.51	102.84	104.95	106.17	104.64	103.65	102.72	104.24	104.94	104.3	104.53	105.36	104.01	105.11	102.05	105.1	103.89	104.5	106.99	105.75	106.56
106.37	106.21	108.19	107.88	104.95	107.11	107.13	106.63	104.39	105.94	106.2	106.26	108.26	104.12	106.45	105.71	105.37	105.97	106.73	107.9	106.18	107.12	106.97	107.04	107.44	105.34	103.91	106.58	106.85	106.77	103.98	107.08	105.39	105.95	106.03	105.99	106.29	105.34	106.62	104.18	106.13	104.85	104.49	106.07	106.05	105.57	106.27	107.2	108.87	104.91
100.07	99.245	102.5	97.409	98.166	100.03	98.643	99.409	101.54	100.11	100.71	100.73	99.755	101.91	101.39	99.126	100.68	100.1	98.654	98.225	100.41	100.96	100.73	100.8	100.26	99.483	97.39	101.16	99.731	98.374	99.372	97.362	98.955	102.17	100.54	100.12	100.89	102.12	99.983	98.573	100.4	100.12	98.65	101.8	99.704	99.577	101	98.891	97.984	98.893
107.05	107.47	106.81	107.27	105.22	104.41	106.62	105.11	107.72	106.32	108.34	107.43	107.91	105.79	105.76	106.59	105.19	106.06	104.54	107.28	105.73	106.2	105.44	107.2	106.53	108.41	107.35	105.4	108.91	104.5	106.53	109.04	105.72	107.03	106.7	106.89	106.36	108.17	106.79	106.7	106.89	106.06	105.91	105.48	106.85	108.02	105.39	105.62	104.46	106.13
97.795	100.2	98.895	99.068	99.295	98.929	99.717	99.207	100.23	98.956	100.01	99.703	99.54	98.69	99.789	98.71	98.019	99.775	99.488	99.547	97.643	98.454	98.936	101.2	101.82	100.44	98.587	101.03	102.12	98.724	98.969	98.679	98.343	97.796	100.06	101.27	97.549	98.671	100.03	98.735	101.69	99.634	99.718	101.7	98.951	100.42	100.86	100.95	100.63	98.542
111.14	113.22	108.41	110.21	109.32	111.87	113.92	111.49	110.09	111.69	111.99	113.34	108.14	113.04	109.8	113.29	108.92	108.81	110.9	112.29	109.24	110.81	111.06	111.39	111.9	109.93	111.8	111.53	107.63	109.75	111.91	110.81	111.19	108.64	109.39	109.45	112.93	111.28	110.74	109.77	111.85	108.63	111.48	112.4	110.52	112.44	109.69	110.9	112.1	110.48
105.6	106.87	107.41	105.28	105.33	107.35	105.12	104.84	109.02	105.69	105.92	104.27	104.28	105.08	106.98	106.96	104.84	105.76	106.89	104.58	108.34	108.05	105.98	104.38	106.11	105.31	105.36	105.79	103.14	107.2	107.18	106.51	107.65	104.28	107.74	104.87	104.28	106.61	107.85	105.18	105.89	105.88	103.95	105.32	105.58	108.13	106.88	106	106.85	106.07
117.79	118.11	120.11	115.52	118.1	119.17	118.75	118	118.45	118.51	115.26	116.74	117.05	116.76	115.58	118.64	117.55	118.31	117.72	117.08	119.37	117.07	119.22	114.99	120.14	115.77	116.8	116.96	118	116.55	116.66	115.68	118.81	116.06	119.67	116.28	119.03	116.22	116.34	118.16	118.42	116.32	116.62	117.54	116.91	118.97	117.59	117.09	117.04	119.4
105.89	105.97	106.15	105.62	106.98	107.01	106.74	107.53	106.55	108.33	106.35	106.45	106.89	105.06	105.67	104.31	107.51	106.13	106.87	106.6	108.82	106.2	106.36	108	107.65	108.44	104.45	104.81	107.53	108.47	107.71	104.97	105.16	105.97	107.89	106.65	107.03	107.09	107.68	106.1	106.04	106.58	107.19	108.41	107.17	108.4	106.88	109.69	107.27	106.22
107.05	108.04	106.19	106.42	107.86	107.22	105.23	106.31	108.79	106.06	106.14	107	106.17	105.59	105.63	105.31	105.58	105.66	106.05	107.26	106.56	102.25	107.69	107.31	108.21	107.29	107	108.1	105.64	106.34	107.59	106.78	103.45	106.73	105.46	106.4	104.75	104.7	107.99	106.53	105.45	105.63	104.13	107.06	107.18	106.44	107.37	103.34	108.35	105.76
116.75	119.27	116.16	116.52	117.27	118.04	115.68	118.15	120.9	117.73	119.16	117.69	119.21	120	117.21	118.02	116.98	117.76	120.78	119.77	118.07	118.47	117.71	118.49	117.24	117.78	117.66	118.66	118.38	116.1	116.78	114.26	117.31	117.23	116.22	116	119.18	117.94	116.24	115.94	117.75	116.98	115.93	119.52	118.01	116.06	118.77	118.93	115.29	118.83
105.89	107.04	103.8	105.61	107.26	104.61	105.63	104.6	105.38	107.5	105.85	104.82	105.41	103.91	104.13	103.82	104.37	105.85	107.3	105.77	104.02	108.41	107.65	107.75	104.63	106.25	105.14	105.11	105.69	106.59	105.92	105.42	106.12	104.97	105.4	104.76	103.89	106.69	105.14	107.01	105.01	105.89	106.01	106.21	106.86	105.16	106	106.34	104.45	106.24
106.12	105.29	107.26	106.11	104.48	108.18	108.75	104.16	105.85	106.34	103.5	108.88	108.82	105.52	106.37	106.72	106.16	106.46	105.47	106.73	105.24	106.19	105.48	104.57	105.34	105.62	105.14	108.73	107.74	105.82	106.86	107.29	106.75	107.24	107.68	105.58	106.57	106.02	105.83	107.93	106.28	106.2	107.87	106.08	106.53	105.92	104.48	106.31	106.79	104.68
105.86	106.99	107	106.3	107.11	107.79	107.29	105.83	106.71	107.36	104.71	107.51	106.95	105.01	107.12	105.75	108.02	104.81	106.86	107.77	106.6	106.95	109.04	107.17	104.94	107.82	108.67	108.18	109.16	106.29	106.54	107.09	107.42	107.03	109.49	105.69	106.43	105.57	107.04	107.72	106.86	106.89	107.64	107.91	104.27	107.42	105.96	107.75	106.79	107.01
111.53	109.29	111.84	111.97	109.58	111.09	111.8	112.44	111.26	111.78	112.5	112.82	112.15	111.56	114.87	113.98	111.71	112.42	111.92	112.2	112.45	113.14	110.93	111	111.28	112.94	112.4	113.17	110.2	111.3	111.66	110.37	109.77	111.25	110.81	113.25	111.71	111.53	110.41	111.71	111.78	112.87	111.97	110.99	111.9	110.31	112.93	112.68	113.28	110.52
105.37	106.65	105.5	108	107.59	108.24	107.81	107.06	104.46	106.45	104.92	104.75	106.45	106.67	107.17	104.94	104.88	105.27	107.04	105.89	107.31	105.78	106.33	107.03	105.19	105.67	103.7	105.25	106.67	105.59	103.93	106.85	106.91	106.61	105.11	105.52	105.63	107.26	106.43	104.66	104.93	107.81	106	105.29	106.85	107.48	107.86	107.53	109.29	106.78
100.45	102.69	99.047	99.339	99.664	99.097	100.09	99.738	98.557	99.101	98.235	100.49	99.644	101.02	99.359	99.235	97.026	98.569	99.579	99.919	100.64	100.4	97.933	99.459	99.609	100.81	99.855	99.37	101.01	101.83	97.846	97.955	99.697	98.715	100.86	97.781	98.726	100.06	98.779	98.61	97.909	98.259	101.42	100.3	100.14	99.287	101.09	98.202	98.963	100.59
111.05	107.48	111.25	109.8	110.38	113.88	110.64	107.05	110.33	111.37	111.12	111.66	112.16	108.69	110.36	109.63	109.57	110.23	111.87	112.74	110.79	109.92	108.41	110.48	109.81	109.22	109.74	109.52	110.64	111.1	109.89	111.23	109.8	108.93	111.55	114.52	108.97	109.09	109.69	109.73	111.13	108.47	109.49	108.79	108.84	112.24	109.55	111.07	109.24	111.12
104.62	104.57	106.72	107.86	106.08	108.23	107.37	105.94	106.09	107.77	105.79	104.12	105.27	107.25	105.08	104.85	108.83	102.79	105.55	108.04	106.73	105.93	106.19	107.48	105.98	107.35	106.58	106.14	105.97	106.97	105.2	105.46	107.04	107.5	106.84	103.53	106.82	102.98	105.68	106.94	107.02	105.7	107.35	106.03	104.75	108.08	106.5	103.82	108.47	106.83
105.63	103.24	106.98	107.62	104.51	104.55	105.07	103.91	105.7	105.07	103.61	103.25	105.41	104.45	104.5	104.43	104.82	105.34	105.25	104.29	103.08	105.98	106.56	102.86	104.31	106.5	103.72	106.49	105.91	103.92	102.15	103.79	103.75	105.41	105.7	105.06	105.05	106.79	105.48	105.26	106.74	105.94	102.4	104.16	104.32	106.04	103.44	104.28	105.99	105.03
113.1	110.15	110.34	114.71	110.24	114.1	113.34	108.85	109.77	112.73	109.56	111.14	110.76	112.87	112.29	113.24	112.57	112.34	109.84	110.29	111.62	109.31	110.44	109.83	110.75	112.03	111.98	112.97	112.06	111.98	112.22	111.61	112.25	110.96	112.59	111	113.96	110.94	111.11	111.8	110.93	111.49	111	112.2	109.12	112.41	110.49	111.78	112.31	111.04
100.34	97.793	100.12	98.988	99.161	97.688	101.03	100.4	98.197	98.038	100.63	99.61	97.237	100.96	98.572	97.846	100.49	100.43	99.165	99.543	97.099	99.289	100.73	98.989	102.05	99.892	99.453	100.34	101.01	100.91	101.31	99.675	98.333	98.663	98.793	101.06	97.677	98.493	99.303	100	98.626	98.752	99.242	99.632	101.59	98.371	98.729	101.35	100.47	98.464
107.48	108.05	105.48	108.65	104.6	106.58	104.95	106.88	105.95	106.47	107.88	107.51	105.74	107.25	107.12	108.1	107.24	106.81	107.84	106.84	106.49	107.57	107.65	106.09	103.11	107.8	108.5	106.4	106.93	106.75	106.48	104.54	106.83	107.51	106.89	107.64	107.89	107.04	107.29	107.19	107.16	103.57	106.77	109.37	106.26	106.75	108.71	108.15	107.42	106.09
110.96	112.85	111.91	113.32	110.06	111.21	111.82	112.55	111.5	112.59	109.89	112.54	112.87	112.5	111.93	110.97	112.05	114.4	112.83	111.41	113.65	113.68	113.23	110.34	110.75	115.02	114.24	111.68	111.71	113.05	111.68	111.6	111.32	110.68	113.94	112.73	112.52	112.95	114.45	111.59	112.1	110.05	112.17	110.58	110.92	111.19	113.56	111.17	110.16	110.29
105.11	105.62	103.88	105.14	105.07	105.27	105.66	104.96	105.91	103.69	106.35	107.17	107.09	107.29	106.76	104.65	105.36	105.87	105.68	106.31	106.86	106.38	105.02	105.54	105.8	108.01	106.84	105.27	105.21	105.3	107.31	108.34	107.78	105.91	106.81	105.23	105.66	105.29	102.73	104.77	105.5	108.85	105.03	103.58	105.65	107.5	106.96	105.17	105.36	107.4
105.6	104.8	108.34	105.99	106.86	104.62	104.05	106.19	105.04	106.16	105.26	105.75	104.62	106.81	103.91	104.91	109.11	106.66	105.18	104.66	104.64	107.28	104.77	106.04	106.22	105.28	105.33	104.46	106.07	105.96	106.38	104.66	106.02	103.19	105.31	105.58	102.11	106.51	102.99	104.5	105.12	106.47	106.61	105.37	105.4	105.35	106.52	105.56	106.58	104.5
108.97	109.46	112.06	109.94	109.08	109.26	108.95	109.01	111.81	112.48	111.83	109.31	110.23	110.74	109.1	108.24	110.49	110.13	108.61	109.25	113.3	109.37	109.32	110.24	107.97	107.95	109.15	111.29	109.77	108.19	109.45	109.43	110.27	109.64	108.27	109.42	110.12	107.17	109.78	110.1	108	108.07	109.36	108.01	108.67	110.15	107.7	111.66	109.8	110.69
109.5	111.14	110.67	110.11	110.82	112.64	113.33	113.73	109.63	109.01	109.92	111	108.77	110.67	110.98	110.93	109.61	110.97	112.03	113.33	110.06	110.43	111.81	111.01	110.96	110.48	111.54	112.92	110.19	112.51	112.62	111.47	111.45	111.06	111.84	110.79	111.29	112.67	111.16	112.66	111.52	112.12	111.81	108.86	110.37	111.44	111.76	111.12	112.61	113.53
113.85	114.61	113.71	112.2	113.55	111.67	112.64	112.58	113.75	111.91	112.64	114.6	112.74	111.76	110.8	114.33	113.81	111.5	111.48	114.85	113.4	113.13	110.66	112.48	113.39	113.28	113.96	112.47	109.83	113.95	113.41	111.58	114.72	112.73	113.64	112.09	111.69	115.35	113.82	111.96	112.83	112.94	114.86	112.15	112.48	111.71	112.72	113.15	110.1	111.48
106.95	104.2	104.51	106.5	107.14	104.34	102.76	106.53	107.7	105.98	103.14	103.95	105.87	104.53	106.66	103.31	105.69	104.86	107.47	105.43	105.47	104.47	107.14	105.45	105.26	105.69	106.24	105.61	104.85	106.05	103.39	105.56	107.15	103.73	106.03	104.64	106.75	104.88	106.67	105.15	106.03	103.87	106.93	107.57	103.88	107.12	105.13	103.1	104.7	106.87
106.24	106.78	108.96	103.69	105.87	105.91	107.14	105.47	104.91	106.69	106.7	107.31	106.88	105.13	105.46	108.48	107.6	107.25	104.91	105.47	107.93	103.49	108.04	104.17	107.03	103.71	107.14	104.65	107.82	106.62	109.53	107.84	106.46	108.57	107.96	107.44	105.82	105.65	105.78	104.64	107.26	107.4	107.94	106.88	107.25	105.38	105.4	106.32	107.21	105.19
112.01	112.12	111.13	109.16	111.06	112.42	110.76	112.09	110.79	112.2	110.88	111.45	111.06	110.79	112.47	109.53	110.21	108.74	110.61	110.14	110.78	110.57	110.67	112.85	109.45	111.41	109.93	108.79	111.3	108.72	111.05	109.45	110.19	111.82	110.72	111.11	111.9	112.17	111.02	109.08	112.36	112.48	110.17	112.12	111.39	110.29	111.16	112.43	111.72	111.18
104.58	102.11	105.71	105.28	102.79	105.71	104	103.69	103	104.69	105.46	102.89	103.38	102.98	105.24	104.13	103.87	103.03	104.56	102.47	103.49	102.98	105.99	104.58	103.46	103.97	104.61	101.75	103.28	104.77	103.81	103.46	103.31	102.91	106.5	103.95	102.7	104.28	102.11	103.31	104.28	105.4	104.08	107.22	101.83	102.27	103.95	104.75	104.35	104.03
102.85	104.93	105.98	104.44	105.25	105.34	104.08	104.15	106.09	106.11	104.53	104.63	105.08	106.56	106.6	105.3	104.48	105.45	103.33	108.77	105.34	105.13	103.06	105.97	103.88	104.73	105.27	107.69	104.79	107.11	105.99	104.05	105.8	106.72	105.91	105.32	106.14	105.7	102.63	105.62	105.96	105.37	105.21	104.57	106.5	106.4	103.63	105.63	104.98	107.39
105.49	105.9	105.02	106.73	105.18	103.6	105.4	105.36	106	106.08	106	106.77	107.52	105.52	105.49	104.66	106.79	105.69	106.7	103.42	103.77	104.32	107.93	105.85	106.3	109.19	104.06	105.85	104.88	104.76	104.62	105.15	107.85	105.8	102.9	105.74	104.75	106.95	105.64	106.12	105.01	107.33	105.33	105.06	108.02	107.97	105.81	106.01	102.99	104.24
101.06	100.2	99.667	100.43	103.1	101.43	101.39	102.53	103.57	99.252	101.34	100.57	101.49	102.81	99.803	101.43	102.44	99.78	102.5	99.941	102.33	101.61	99.742	102.11	99.849	100.27	100	102.75	101.72	99.74	100.45	100.63	102.16	101.81	100.47	101.32	100.96	103.52	99.151	102.4	99.569	99.418	99.9	98.278	100.33	100.01	99.746	101.52	97.877	99.606
112.22	111.4	111.74	111.74	113.22	112.94	113	112.13	109.09	112.1	111.01	113.15	113.14	112.98	112.59	113.24	114.18	112.04	110.76	110.56	111.91	113.28	111.9	110.82	112.14	113.71	112.24	111.58	113.51	111.23	112.7	112.16	110.37	109.86	112.49	113.18	108.83	111.21	111.04	109.83	111.38	111.87	108.83	110.63	110.71	112.5	110.06	110.59	113.97	109.79
106.92	107.63	106.18	105.96	105.81	104.94	105.44	102.95	108.07	105.96	105.89	104.61	106.75	104.57	104.91	106.21	106.75	105	106.73	109.17	106.01	103.21	106.21	105.99	105.4	106.73	104.94	104.06	106.77	106.51	106.7	104.94	107.16	105.74	106.56	106.26	106.18	106.54	105.15	107.62	104.43	106.61	105.31	105.55	104.78	106.47	106.1	104.64	105.12	104.79
103.85	104.98	103.98	105.11	107.71	103.66	103.31	104.28	104.3	103.3	102.88	104.45	104.59	103.9	102.94	106.68	105.27	105.03	103.78	104.3	106.48	106.88	104.3	106.2	105.11	105.77	104.4	105.29	103.75	105.37	103.6	107.21	106.24	103.43	104.04	103.97	103.96	103.58	101.91	102.86	102.78	104.1	106.95	105.73	103.83	102.55	105.27	105.57	106.4	103.96
109.87	114.77	109.8	113.85	113.85	113.65	113.05	111.55	114.74	112.86	114.55	113.34	114.68	114.74	113.41	112.59	109.76	114.26	111.71	109.46	113.94	113.03	112.86	112.78	111	110.16	112.46	113.33	112.58	113.46	112.62	112.27	111.72	112.19	113.15	111.32	111.9	112.22	114.09	111.19	110.96	110.45	113.75	110.15	111.86	113.49	112.27	112.17	112.75	113.21
110.38	110.45	109.76	107.75	109.51	108.45	111.08	108.49	110.39	108.78	112.74	110.43	109.66	109.77	108.17	111.33	109.9	108.58	109.1	106.29	108.74	109.96	108.06	109.4	109.08	107.91	108.94	110.82	112.73	109.47	110.26	109.41	111.24	109.8	110.58	108.82	107.15	108.88	111.27	107.99	109.54	109.04	111.05	110.23	109.08	110.54	110.91	107.65	108.75	106.6
113.86	111.22	110.42	111.92	113.97	111.1	112.37	112.11	111.61	111.62	111.04	112.24	111.37	113.86	112.38	112.12	112.51	110.98	112.46	111.71	112.78	111.05	113.59	112.32	110.77	112.28	111.63	111.53	110.22	111.07	110.75	110.4	109.9	114.82	110.45	110.67	109.7	111	113.32	109.87	109.69	110.33	111.4	111.55	110.44	111.5	111.82	109.2	113.57	110.82
111.36	111.82	110.5	110.01	110.69	113.41	109.63	109.84	110.05	109.78	111.16	112.35	112.32	111.97	110.73	113	112.7	113	112.99	110.67	114.38	113.73	110.72	110.32	109.62	112.45	112.8	112.59	111.62	108.29	111.14	114.63	113.46	112.59	114	110.91	110.86	111.34	112.7	111.84	113.41	111.56	113.85	110.8	111.3	113.68	110.46	111.15	113.59	111.57
109.39	111.03	109.4	109.29	111.51	110.06	110.7	110.22	110.95	109.28	110.72	110.67	109.67	110.8	112.13	110.27	108.37	108.78	109.1	109.47	110.51	108.93	108.46	110.27	110.1	108.97	111.62	109.11	110.28	110.14	110.08	111.47	112.09	110.48	108.38	109.38	110.95	108.8	110.19	110.65	108.92	110.24	111.49	108.76	109.16	110.8	109.79	110.68	111.3	110.08
107.33	109.16	106.24	109.11	104.8	108.09	105.83	106.78	107.82	106.46	108.72	105.78	106.07	105.15	109.72	105.14	106.08	106.85	105.75	108.17	106.26	108.01	106.41	106.71	107.89	106.38	108.3	106.87	110.13	105.43	107.81	108.24	107.37	105.49	106.78	106.13	108.33	105.55	109.09	107.41	107.96	107.45	106.42	106.54	106.89	107.09	106.29	109.35	107.88	108.55
110.68	111.35	113.62	113.9	115.27	112.47	116.82	113.3	115.59	111.2	112.11	116.84	113.14	116.09	114.81	113.76	111.24	114.68	114.56	113.28	113.04	113.83	112.56	111.76	113.83	114.05	113.53	111.27	112.88	111.29	113.77	112.73	112.42	113.52	112.1	112.68	111.64	110.58	111.58	110.89	112.1	113.33	113.9	112.75	112.85	115.32	113.5	112.92	113.07	112.83
104.18	106.38	107.46	105.84	105.04	106.8	103.71	106.67	105.05	105.79	106.26	107.82	106.9	107.02	105.61	104.99	105.93	102.97	105.34	107.16	105.75	107.88	107.09	106.24	107.85	103.38	103.39	108.2	105.11	105.55	106.78	100.57	105.13	107.26	104.27	103.93	107.83	104.33	106.76	104.87	105.17	106.52	104.76	106.34	104.52	104.68	107.09	105.99	106.08	106.62
107.58	104.85	105.96	105.44	108.1	105.76	104.77	106.12	108.25	107.15	105.12	104.65	105.19	106.35	106.83	106.33	104.56	107.47	106.55	104.97	106.71	106.37	106.47	104.52	106.13	105.93	105.64	107.81	105.02	105.72	105.94	107.2	106	107.45	108.58	105.38	106.57	103.47	106.74	105.96	106.58	104.89	105.31	106.47	105.82	105.88	106.54	106.46	106.67	106.47
99.143	96.214	101.94	99.806	99.738	101.4	99.751	99.239	100.47	99.172	100.06	99.727	98.631	97.74	99.396	100.16	100.83	98.629	101.59	98.694	96.589	99.259	98.966	99.642	98.542	100.77	100.42	101.67	97.84	98.45	99.036	99.717	98.8	99.939	100.4	98.11	100.26	100.78	101.01	99.265	99.822	99.785	100.97	98.065	100.53	100.03	100.99	102.83	100.99	99.544
109.02	112.05	110.01	111.86	112.27	112.87	112.18	111.42	111.03	111.11	109.28	110.87	113	111.85	110.38	112.05	110.66	111.32	108.77	111.63	111.15	112.69	112.47	111.8	110.66	110.53	112.29	111.21	110.03	110.29	111.87	111.52	112.69	110.96	112.58	112.66	111.07	110.47	110.76	111.49	111.53	110.21	112.75	111.09	112.77	110.79	111.4	112.02	111.69	109.73
110.04	111.64	114.51	112.4	112.38	111.42	113.76	112.46	112	111.03	112.95	113.02	112.39	114.69	111.15	112.72	113.93	113.47	113.56	111.65	111.57	113.06	113.1	109.57	110.96	110.27	111.63	113.25	113.44	114.56	113.59	114.32	112.06	111.44	112.22	112.99	112.9	113.71	115.57	112.53	112.7	112.37	112.98	112.53	114.4	112.69	111.53	110.9	114.24	113.78
106.18	105.69	105.39	107.11	106.92	106.52	105.9	107.4	104.35	106.3	105.24	105.28	106.78	107.27	106.08	105.54	107.56	106.16	105.42	104.67	106.42	107.83	105.3	106.64	105.2	103.98	107.38	105.63	105.55	106.28	105.84	106.78	105.46	106.45	107.39	105.12	105.24	107.57	103.94	104.85	106.29	107.4	107.69	107.67	105.22	106.73	103.23	107.2	105.03	106.68
101.33	99.557	100.64	100.03	99.106	101.76	98.978	100.92	101.03	99.807	99.008	99.36	100.24	102.85	100.21	98.131	101.3	100.57	100.67	99.217	99.199	100.01	97.38	101.91	99.704	99.262	99.052	98.903	99.717	100.59	99.748	98.288	100.97	100.15	99.622	98.462	97.379	103	101.31	99.927	99.732	100.75	98.603	100.33	101.37	99.457	100.78	100.66	99.732	100.48
100.49	100.07	103.18	99.994	100.53	101.82	104.66	102.17	99.371	100.12	100.08	100.69	101.41	102.06	101.68	101.69	100.72	99.042	98.607	100.81	100.26	100.8	99.938	101.79	100.46	103.14	100.38	100.65	100.85	99.646	100.6	101.09	99.115	100.03	101.76	103.23	99.827	101.87	101.16	101.15	101.7	102.37	101.64	99.798	99.236	103.1	100.38	102.28	101.93	99.898
107.73	106.29	104.37	108.17	106.9	107.44	104.29	105.47	106.77	105.01	105.71	106.63	107.71	103.23	104.64	106.56	105.45	106.95	105.63	105.35	105.46	106.24	105.39	108.42	106.29	107.56	105.19	105.19	104.47	106.81	106.75	105.02	105.98	104.13	107.91	106.23	105.48	105.99	106.17	108.7	106.47	108.02	105.97	105.36	107.93	106.47	103.98	105.12	106.52	105.36
105.78	103.4	106.17	107.14	106.76	106.75	104.35	104.49	106.63	105.31	106.03	107.19	107.54	106.26	106.65	107.19	107.42	103.34	106.25	104.21	106.85	106.28	105.29	105.9	106.85	106.07	106.22	103.39	104.2	108.35	106.1	105.84	105.34	105.99	107.7	106.03	105.88	105.26	104.83	104.57	107.32	105.69	107.64	104.84	106.95	103.7	107.44	106.41	106.35	107.32
104.19	107.22	103.45	107.15	106.57	105.35	104.9	105.82	104.45	106.49	106.73	104.8	104.94	105.04	106.1	106.1	104.94	105.59	106.62	104.74	105.86	106.06	104.84	104.64	106.07	105.85	106.04	104.04	104.92	105.05	106.6	104.87	103.7	106.14	105.56	107.11	105.17	104.79	104.93	103.21	105.07	104.01	104.53	105.72	104.11	103.11	106.02	105.72	105.18	106.64
105.5	106.3	105.96	107.44	106.48	107.85	107	105.75	103.92	108.23	108.8	107.39	107.11	105.88	109.08	104.92	105.27	105.75	105.11	104.88	106.4	106.24	106	104.41	106.09	106.59	107.61	104.85	107.62	108.72	106.7	106.57	107.84	106.83	104.62	105.02	107.05	106.92	104.17	107.43	107.87	106.05	106.94	105.9	108.71	106.12	108.16	106.24	106.36	103.98
110.45	107.76	110.08	110.92	109.46	110.87	113.35	110.2	113.33	111.15	110.43	111.97	113.21	110.94	112.67	111.35	111.3	110.42	111.18	114.44	110.78	112.18	111.24	112.31	113.58	109.8	111.99	112.17	113.08	113.11	113.14	111.02	109.84	110.38	113.15	112.03	110.61	110.65	112.38	110.81	110.78	112.14	111.09	111.33	110.68	111.51	109.4	110	110.91	113.03
106.09	104.97	108.39	103.57	106.47	105.65	108.93	106.35	107.02	107.07	106.81	107.28	107.61	106.83	105.7	108.34	107.32	105.91	105.64	107.17	104.94	109.42	106.84	106.28	105.22	107.78	106.91	109.39	104.52	108.53	108.04	106.71	105.34	105.11	106.07	105.28	108.68	107.41	106.28	105.56	105.19	106.77	104.85	106.71	106.17	108.67	104.87	107.76	107.18	105.39
106.31	106.55	105.77	104.66	105.46	105.13	106.96	103.49	104.43	105.03	107.07	105.65	104.27	105.99	105.75	106.09	105.22	105.56	104.39	105.48	104.81	106.38	105.53	106.48	104.04	106.78	105.79	105.05	105.09	104.65	104.95	105.86	105.09	108.13	104.13	104.48	103.44	104.82	104.4	105.53	104.65	105.26	107.99	106.05	103.93	106.35	106.41	105.37	106.93	103.89
104.78	103.26	103.85	103.58	105.16	105.97	102.91	104.16	105.08	106.08	105.26	104.98	105.85	104.59	103.48	104.82	104.47	106.43	100.6	105.42	103.67	105.98	103.16	102.29	104.4	103.76	104.84	105.61	105.58	104.35	102.75	104.53	104.5	103.32	102.47	104.99	104.21	105.12	103.89	102.59	104.4	106.08	105.07	103.51	103.75	105.35	104.73	104.51	104.41	103.6
110.76	113	112.93	113.38	113.07	112.57	111.84	112.42	111.38	113.33	112.09	109.81	112.8	112.3	110.07	110.94	112.52	111.89	113.01	112.53	111.45	111.9	112.25	113.18	112.32	110.74	110.91	110.95	110.89	112.86	112.97	110.84	110.29	110.55	112.79	112.51	109.7	109.04	112.25	111.54	112.86	109.64	112.18	111.66	112.47	112.05	112	110.77	111.5	113.72
107.49	106.02	106.63	105.26	105.91	105.72	107.59	106.1	106.04	106.42	107.2	107.19	107.53	107.78	105.43	105.33	106.89	104.1	105.03	103.14	108.02	106.98	106.09	107.21	105.17	105.95	105.91	107.08	107.39	107.44	107.53	107.4	105.86	108.26	105.64	106.39	105.33	107.34	106.75	106.43	107.36	105.91	107.03	106.86	106.25	104.78	105.58	105.62	106.13	106.54
108.07	112.12	110.91	110.77	108.76	109.5	109.26	108.41	109.18	109.51	110.21	110.5	109.61	108.3	110.47	107.99	109.08	109.65	109.24	108.38	108.31	110.4	110.19	110.82	109.34	109.59	109.22	111.71	108.78	110.53	108.78	109.89	108.33	111.97	109.69	108.76	110.18	108.23	107.44	110.74	112.52	108.88	109.66	110.78	109.3	110.64	108.71	108.58	108.15	108.73
111.31	111.41	110.87	112.37	110.89	111.43	111.66	110.77	110.97	112.9	112.13	113.13	109.49	109.68	110.9	110.55	111.67	111.25	109.88	111.38	111.23	111.86	112.51	110.07	111.43	112.47	112.41	111.3	110.96	109.38	111.77	111.72	111.79	110.87	111.32	110.55	111.67	112.76	112.23	113.21	112.11	112.76	110.65	108.12	113.87	112.07	113.25	111.78	112.75	110.39
109.68	110.68	109.93	109.92	110.79	111.42	111.05	109.81	109.34	111.63	109.23	111.6	111.31	110.34	111.17	109.45	108.23	109.85	111.76	109.9	111.5	112.58	112.6	110.94	111.01	110.85	110.15	113.34	110.86	109.34	109.47	112.15	112.09	109.04	111.5	109.67	108.5	109.96	111.85	111.39	111.1	110.38	111.85	109.89	108.01	110.23	110.17	112.04	112.67	110.28
105.19	105.05	106.25	105.93	107.74	104.32	106.48	106.5	104.5	105.79	105.32	105.38	105.51	106.12	103.95	106.3	106.43	105.28	105.53	105.5	106.95	107.7	105.28	103.36	103.89	106.16	105.28	107.65	107.34	105.83	105.8	109.37	104.96	108.55	104.84	106.72	108.04	105.35	108.48	105.18	108.14	106.62	103.44	105.64	107.47	105.58	105.01	104.95	106.42	105.07
106.02	109.38	107.77	104.79	107.69	106.31	107.85	104.95	107.36	107.84	106.99	106.79	107.36	104.93	104.59	106.95	105.48	109.28	105.93	107.8	106.62	104.43	108.4	107.18	107.54	108.2	108.52	103.56	104.92	107.4	105.53	107.93	106.64	108.67	106.15	104.31	106.31	107.41	106.23	108.33	109.19	106.13	107.5	108.14	105.91	106.86	107.8	106.79	105.02	106.79
110.21	112.48	110.49	109.99	112.87	110.97	110.15	111.89	111.13	112.24	110.12	112.4	112.37	112.6	113.49	112.29	109.16	110.34	110.84	110.59	110.77	110.28	110.22	110.39	111.37	110.82	112.18	112.01	110.28	112.19	114.23	110.4	112.4	112.62	109.75	110.35	112.49	111.53	110.19	111.75	112.63	112.74	112.02	112.14	109.68	111.88	111.53	110.91	110.43	110.36
109.16	107.21	106.85	107.08	106.61	109	109.84	107.07	107.48	107.97	106.11	106.69	106.52	108.83	107.06	107.27	105.78	104.22	105.42	107.07	109.47	107.42	103.39	105.84	105.76	107.27	107.24	106.04	106.69	106.74	104.03	106.62	108.39	105.65	106.56	105.61	103.31	106.15	107.16	105.9	103.99	107.95	107.68	105.97	106.19	106.82	107.31	107.46	106.54	105.07
105.54	105.6	106.04	104.28	104.99	104.81	105.32	106.48	103.37	105.13	102.94	102.81	106.54	104.43	102.7	106.77	103.86	103.99	104.93	104.17	105.77	104.5	103.03	103.58	106.84	104.25	101.26	103.74	104.16	104.09	104.85	105	102.15	105.59	105.05	103.85	105.43	103.46	105.03	103.53	104.63	104.38	106.09	103.53	107.52	104.79	104.27	104.92	105.53	105.88
106.88	106.92	105.81	106.67	107.29	106.37	106.38	108.81	105.57	106.69	107.85	107.44	107.4	108.53	107.98	105.69	107.7	107.08	106.99	106.7	108.07	106.13	106.26	107.46	106.97	109.2	106.58	104.84	105.91	107.55	106.51	105.75	109.21	109.33	107.19	104.51	108.14	106.55	105.69	107.98	106.36	106.87	106.92	108.03	106.54	106.92	108.83	106.92	105.81	108.43
115.51	115.83	119.42	117.6	116.35	116.54	118.93	118.06	117.49	118.45	120.1	120.06	117.79	118.14	117.15	114.41	116.83	117.2	117.01	119.83	115.75	120.07	119.38	118.52	119.35	116.9	119.51	116.41	117.69	115.39	118.11	117.15	116.66	117.32	118.91	117.29	117.68	117.26	116.47	115.78	118.38	116.45	118.66	116.81	116.69	116.62	116.86	115.17	118.58	117.6
105.62	106.19	103.99	105.43	104.29	104.86	106.11	104.3	106.78	106.13	106.69	104.94	105.38	104.74	104.45	105.3	104.66	103.69	103.38	105.57	105.63	105.98	106.37	103.41	104.11	105.65	104.29	104.32	104.27	105.02	103.59	107.03	105.87	104.45	106.23	106.04	105.56	105.75	105.36	104.83	104.27	105.59	105.45	103.97	104.27	105.07	104.68	107.09	104.8	106.04
106.44	104.27	105.52	106.54	106.8	105.62	106.2	108.83	105	109.33	104.76	108.57	107.44	106.34	105.05	103.8	105.75	106.06	105.3	107.93	107.64	107.65	105.67	110.33	107.03	105.05	107.91	105.32	105.81	106.81	105.79	108.13	108.52	106.81	107.81	105.32	105.71	106.08	107.01	105.31	107.36	107.87	105.75	106.03	107.25	105.16	108.89	107.02	107.05	106.65
100.43	100.07	99.36	99.648	100.99	100.32	101.07	102.32	98.575	100.33	101.9	99.763	100.49	99.519	97.454	99.093	100.09	100.75	99.856	99.366	99.564	100.6	99.797	100.59	100.96	99.492	102.75	101.99	98.932	98.142	101.23	99.929	97.328	99.478	102.26	97.926	101.56	99.499	98.287	98.571	101.18	98.324	101.33	99.557	98.062	100.71	100.04	101.3	99.527	101.43
100.38	102.27	101.08	101.28	99.813	100.22	98.9	97.594	97.939	99.916	98.464	99.343	98.431	102.1	99.876	101.32	98.157	98.346	99.023	100.64	100.29	100.29	98.868	101.58	99.455	99.077	99.066	98.306	101.82	101.15	99.829	100.39	100.86	98.303	100.58	98.294	99.641	102.22	100.06	100.28	98.715	99.404	100.14	98.569	100.15	100.5	97.109	99.33	100.69	98.617
111.93	108.54	110.25	108.13	110.76	110.96	111.28	110.4	109.81	108.77	111.11	111.05	109.89	109.02	112.08	109.68	108.32	109.25	108.03	110.3	110.03	108.73	111.38	111.12	111.12	112	110.12	108.88	108.27	108.76	111.09	108.41	109.22	111.61	107.49	110.52	109.23	109.87	107.58	110.8	108.8	110.5	110.28	108.22	108.92	109.68	112.28	109.89	110.72	108.83
104.66	103.48	106.02	104.5	105.01	104.03	106.31	105.75	103.61	104.52	106.02	106.39	103.46	105.3	104.14	105.72	106.56	103.55	106.57	106.99	104.57	108.16	107.13	104.96	105.92	102.38	107.14	104.63	105.63	105.53	106.52	105.52	104.15	106.46	104.19	105.23	103.51	105.87	108.63	105.62	107.09	107.85	105.77	107.13	106.18	104.5	105.5	106.77	106.01	106.5
106.13	105.73	104.21	105.18	106.03	105.7	107.17	108.4	107.43	108.89	104.33	107.49	105.27	106.67	105.76	107.3	109.07	105.23	105.52	105.67	107.08	105.12	106.11	105.63	106.7	105.3	108.24	104.51	107.16	104.34	106.47	106.67	107.3	107.43	107.57	105.44	105.95	106.85	104.25	106.97	105.41	104.38	104.52	103.74	107.34	105.85	106.66	104.5	107.58	103.93
109.92	113	110.95	112.54	113.74	111.18	112.62	112.05	113.06	109.84	110.27	112.37	108.66	111.93	112.76	111.57	112.06	112.29	111.74	112.5	111.55	111.14	109.1	113.18	110.42	112.66	112.7	114.17	110.24	111.39	109.18	110.84	110.59	112.92	110.16	110.35	115.39	112.06	110.64	112.46	110.18	112.83	112.56	110.94	113.41	113.38	112.21	108.45	112.46	112.3
117.69	118.61	117.04	118.82	116.83	116	116.49	116.77	117.46	117.64	120.04	115.66	117.77	119.64	117.98	117.66	116.48	117.74	118.12	118.48	116.59	119.6	117.19	117.77	117.01	118.3	118.7	118.92	118.92	118	118.66	117.17	120.33	118.75	116.65	119.17	116.97	116.09	117.4	119.02	118.48	117.83	119.48	117.24	117.38	114.09	117.41	116.56	116.57	117.52
112.29	112.12	112.78	113.03	112.61	109.93	110.86	111.56	112.45	113.22	110.04	110.51	111.67	111.54	114.42	110.39	112.99	111.75	113.51	111.93	110.95	113.76	111.71	111.53	112.02	112.65	114.25	112	109.7	114.63	111.69	113.84	110.27	111.36	110.87	112.37	112.28	111.82	109.84	113.19	111.68	112.13	112.54	109.47	111.68	112.57	112.04	111.8	112.61	110.79
105.18	105.69	102.49	103.67	104.5	106.26	103.6	104.82	105.45	106.03	104.82	105.53	105.97	106.25	106.66	106.52	104.86	106.03	106.3	107.61	106.02	105.31	102.96	105.65	103.87	105.03	104.52	105.86	106.18	104.22	105.44	104.1	106.73	104.94	103.84	104.51	106.45	104.31	105.03	105.52	104.82	107.58	105.69	105.89	107.08	102.9	106.92	105.19	106.45	107.33
99.151	100.56	102.09	101.74	99.06	100.94	101.26	99.965	101.04	100.79	99.45	101.63	99.244	99.457	100.84	99.042	97.712	101.17	100.64	100.49	98.667	100.5	100.43	99.393	100.03	101.13	99.809	101.15	99.872	99.984	100.9	98.949	100.1	97.86	99.636	96.689	99.557	97.23	100.8	99.929	99.087	100.54	100.45	100.82	100.3	98.449	100.48	99.085	100.89	98.935
112.06	108.59	108.54	112.28	110.41	110.12	107.98	109.43	109.02	112.39	109.6	109.08	109.18	111.22	111.65	108.6	111.21	108.39	110.48	111.92	109.96	110.7	109.19	110.94	108.61	111.57	108.61	108.85	109.9	110.33	109.06	108.19	109.89	108.14	111.43	108.93	109.74	109.07	109.78	109.7	109.32	109.89	107.18	110.02	112.61	109.42	111.82	109.86	112.09	108.08
105.12	105.83	106.04	106.65	106.97	106.67	106.57	104.94	106.72	104.19	107.03	104.71	105.68	105.33	105.72	104.55	106.44	105.13	106.57	107.15	106.72	105.23	104.27	106.63	105.53	103.1	107.84	106.93	105.69	106.82	107.67	106.18	107.46	106.49	104.6	106.37	103.58	105.49	105.84	105.28	105.56	105.78	106.9	103.79	104.09	106.93	106	107.87	106.94	105.07
111.64	111.36	111.64	111.73	111.82	112.31	110.25	111.35	110.51	111.55	112.18	112.34	114.56	111.91	111.32	113.87	113.03	112.9	112.29	111.56	111.42	109.09	111.27	110.69	113.38	110.09	111.67	114.33	112.75	110.59	111.66	112.56	110.47	111.82	110.7	111.65	113.25	110.61	111.89	111.26	110.47	110.72	112.51	111.89	110.28	109.32	111.89	112.12	110.86	111.69
104.16	105.08	105.92	106.12	104.8	104.99	105.79	104.87	105.93	105.66	104.49	105.45	106.39	107.7	107.78	104.88	104.92	105.3	105.42	105.66	107.76	104.83	104.45	103.58	105.21	104.83	104.92	103.13	104.84	105.48	103	105.87	104.82	106.93	104.86	106.68	104.51	103.85	104.64	107.16	105.63	101.77	104.72	106.2	105.62	105.03	104.84	105.53	107.45	105.44
112.2	110.58	112.48	112.41	113.53	113.15	109.87	112.25	112.77	112.19	110.71	112.63	113.28	112.44	111.66	111.65	111.74	113.3	112.28	113.35	110.32	111.43	112.98	112.61	110.76	114.26	113.89	110.08	113.42	111.47	111.88	111.25	112.37	114.56	112.62	114.17	112.29	113.72	110.41	112.55	109.92	112.77	111.68	111.89	111.57	113.51	112.8	111.96	112.09	110.95
104.3	103.63	105.31	105.45	102.16	104.78	103.45	104.73	104.96	105.07	103.21	106.23	107.73	103.56	106.67	107.87	107.51	103.49	106.83	105.43	104.7	103.35	103.74	104.67	104.2	106.23	106.06	104.59	105.66	106.92	106.35	106.86	103.23	104.92	105.62	106.68	104.03	104.06	103.14	105.43	104.36	103.41	104.48	103.7	103.31	104.43	105.63	104.32	104.61	107.37
100.04	98.711	100.19	100.29	99.668	100.84	98.323	100.85	98.948	100.17	101.08	100.05	98.875	101.04	99.057	99.297	99.131	98.861	97.707	99.051	99.782	97.582	100.68	98.726	100.71	98.586	99.53	100.97	98.895	98.979	102.41	98.78	99.484	98.385	100.95	99.49	101.18	99.505	98.38	100.67	99.245	99.674	100.41	98.837	100.39	97.722	99.741	101.8	101.09	98.117
99.228	98.74	98.991	99.854	101.81	99.51	98.828	99.91	100.35	97.889	99.192	100.35	99.661	101.15	99.866	100.69	99.857	99.787	100.51	99.679	99.041	99.502	100.56	100.52	100.23	100.12	99.158	100.66	99.768	98.951	98.561	99.341	100.36	98.089	99.464	102	98.427	98.327	99.117	100.11	98.455	99.248	100.32	101.19	99.685	98.095	99.71	100.44	98.885	97.2
99.958	100.46	98.813	97.978	98.306	101.02	98.608	98.874	101.01	98.849	100.38	99.352	99.714	99.905	101.64	99.727	100.51	100.69	98.844	98.36	100.75	100.77	97.309	99.161	101.1	101.51	101.17	98.421	100.25	100.31	102.01	101.07	98.182	102	98.678	97.978	100.47	101.33	99.587	99.984	101.56	99.859	99.522	100.83	99.127	101.59	101.24	101.14	99.639	99.825
108.29	105.18	104.21	104.15	104.53	104.51	106.27	105.43	103.54	106.26	104.81	106.28	105.42	103.88	105.72	105.13	105.3	104.25	104.66	104.8	106.08	104.21	103.3	105.02	105.66	104.59	105.93	106.83	105.29	105.98	105.63	106.33	106.61	104.35	106.31	105.48	105.4	105.86	104.6	105.3	104.6	106.32	106.26	107.22	104.89	103.78	107.28	107.89	106.95	103.89
100.6	99.495	100.48	100.34	102.06	100.4	99.025	99.946	100.17	98.713	99.639	99.256	100.66	100.05	98.617	100.96	99.602	100.26	99.114	100.16	98.116	98.314	98.664	100.27	98.838	99.554	100.92	99.417	100.13	100.61	100.9	101.11	102.73	100.25	98.875	102.34	97.435	99.657	99.067	103.2	100.28	101.19	101.41	98.835	99.522	98.419	96.164	99.65	99.667	99.486
105.08	105.88	105.63	106.67	105.35	104.81	107.32	105.07	107.09	105.48	105.31	104.62	105.35	108.73	105.76	104.58	106.5	106.28	106.46	105.42	106.35	106.5	105.92	107.68	105.36	107.55	105.36	106.72	104.69	104.93	105.22	107.63	107.51	106.4	108.05	106.17	106.54	106.4	105.71	104.75	106.33	104.74	106.72	106.69	106.59	107.99	108.16	106.97	105.03	106.17
105.6	106.81	103.51	103.81	105.71	105.61	104.89	105.8	105.21	106.35	107.1	105.41	106.32	108.96	105.95	109.12	106.65	104.88	104.66	106.83	105.24	107.49	107.93	105.29	107.58	104.05	105.02	104.44	107.84	106.85	106.97	105.56	105.84	104.64	106.23	106.25	106.23	103.87	107.15	108.07	107.67	105.8	105.96	108.01	105.5	103.81	106.04	105.39	106.01	106.02
104.15	103.28	104.14	104.25	102.88	103.12	104.43	103.81	103.2	102.71	104.28	106.13	107.18	103.57	104.14	101.65	102.73	103.92	103.68	103.28	103.46	105.55	106.24	103.91	104.81	103.08	104.23	103.01	104.6	103.35	104.1	105.72	104.62	105.74	102.83	107.55	104.38	103.93	104.6	103.41	103.75	106.76	106.76	105.04	102.77	104.14	102.2	104.95	101.52	106.09
105.76	105.81	106.2	106.49	105.73	106.11	105.65	104.88	106.69	106.23	103.68	106.13	107.51	105.35	106.4	103.34	106.62	106.38	106.68	106.33	103.26	105.85	106.3	104.23	107.91	104.06	106.91	104.43	106.18	106.71	104.46	105.36	105.21	106.74	105.03	105.16	105.21	104.37	105.89	102.99	106.56	106.15	105.18	106.45	105.07	106.3	103.35	103.69	104.25	106.86
107.77	107.87	105.48	109.51	108.72	106.69	106.01	104.92	104.81	108.71	104.5	104.13	106.65	106.27	106.03	106.16	107.98	106.75	107.2	105.79	109.01	105.33	108.31	106.8	106.78	107.18	107.91	104.61	107.27	108.01	107.79	107.3	107.68	108.54	106.51	105.62	106.83	109.3	108.27	108.1	108.2	107.73	108.49	106.18	104.37	107.34	106.82	105.81	106.62	107.59
111.61	110.09	111.34	110.79	108.69	111.14	111.24	111.07	109.02	113.54	113.39	112.75	111.35	112.54	111.86	111.84	113.75	112.38	112.53	111.52	109.15	110.98	114.31	111.45	112.95	111.62	110.9	112.78	111.29	111.73	111.1	112.06	111.06	111.75	111.73	110.78	110.7	113.62	112.85	113.89	111.27	113.19	111.07	113.12	110.73	111.32	110.23	111.33	111.64	113.48
104.32	103.94	103.15	103.98	103.69	103.61	106.54	103.04	103.46	104.82	105.12	104.94	104.27	102.99	103.9	102.63	105.66	103.82	102.79	105.04	103.94	104.21	105.02	103.17	103.17	103.45	104.06	103.11	102.75	102.96	103.02	105.27	104.87	102.79	102.8	104.32	101.97	102.79	105.3	104.37	103.35	104.28	103.64	102.34	104.26	104.7	105.63	104.02	103.2	106.24
111.32	114.92	111.26	111.52	112.46	113.54	114.15	114.24	112.44	111.67	112.63	113.66	110.45	109.3	110.84	112.13	113.07	110.18	111.15	111.87	111.12	112.97	111.92	111.9	112.23	112.7	110.83	111.17	111.64	113.05	112.82	112.9	109.32	112.33	111.07	111.08	111.05	110.22	111.47	111.36	112.48	110.87	113.91	108.92	112.21	111.55	111.2	112.22	110.61	111.68
110.69	109.37	111.12	110.4	108.88	109.76	107.45	109.85	109.94	109.86	108.68	110.95	109.87	110.29	108.39	110.58	113.27	107.32	108.21	110.22	109.78	110.03	109.58	109.39	108.93	109.42	109.55	110.62	108.75	108.73	108.9	109.13	111.24	106.93	109.85	111.62	108.91	107.27	108.86	110.82	109.33	112.65	109.51	111.58	111.31	109.9	110.07	109.08	111.87	109.69
105.92	106.6	105.57	104.61	105.15	107.13	106.17	106.11	106.53	107.33	104.99	107.07	105.09	108.01	105.89	106.28	103.39	105.13	104.78	106.89	104.14	106.27	107.31	105.14	105.74	106.36	104.97	103.18	104.37	103.45	107.03	104.91	107.4	107.32	104.13	104.72	105.96	105.63	105.14	104.96	102.61	107.26	105.15	106.2	105.66	104.77	106.69	106.61	105.28	106.42
103.66	106.71	105.04	105.47	104.47	106.27	106.43	102.57	106.67	105.4	105.14	104.46	105.57	106.35	104.32	104.05	103.18	105.34	103.39	107.48	106.72	106.42	107.38	104.33	107.08	105.43	104.91	105.22	105.29	106.39	106.42	105.09	105.03	107.17	104.64	104.87	107.13	105.43	107.78	106.71	101.87	107.36	103.93	106.36	107.67	103.68	105.48	106.19	105.18	103.55
107.62	106.24	105.54	107.33	105.28	106.8	108.03	106.77	104.75	108.24	106.11	107.79	107.96	107.57	107.86	106.27	107.33	106.55	108.32	107.54	109	107.85	107.55	108.37	106.37	107.55	105.7	106.7	107.8	108.03	107.81	106.2	106.74	106.24	107.83	108.32	107.23	108.25	108.45	105.9	107.04	106.76	108.06	108.16	105.61	105.53	108.79	108.46	105.65	105.61
101.03	104.4	105.56	106.13	105.79	106.11	105.59	103.83	104.64	104.47	102.84	105.19	104.03	105.91	100.94	104.96	106.33	102.99	104.78	105.29	105.36	101.26	103.54	106.53	105.22	103.98	104.14	106.3	104.2	105.42	103.6	103.16	104.27	102.01	102.9	103.33	104.67	104.23	103.32	100.52	104.51	104.17	106.27	107.35	103.68	104.76	106.27	103.51	104.36	103.26
111.36	111.15	111.11	111.18	111.83	111.27	111.56	109.91	111.56	110.47	112.55	109.88	112.53	112.87	110.85	111.57	110.87	111.3	113	111.23	111.52	108	109.08	111.55	111.75	108.88	111.14	112.37	110.69	111.71	111.6	112.03	111.72	110.01	110.86	112.93	113.34	112.52	112.17	110.84	112.97	112.1	110.14	109.92	111.11	111.67	113.09	108.57	111.42	113.81
113.14	112.07	114.77	114.67	113.39	114.1	114.01	112.65	114.37	111.4	112.26	111.68	114.52	114.57	111.27	114.59	112.48	113.23	111.83	111.63	113.81	112.51	112.1	111.49	112.11	112.76	113.12	110.75	114.19	112.09	112.66	111.62	112.34	112.35	109.79	112.51	112.08	115	111.54	110.96	113.3	111.09	112.74	112.58	111.86	112.98	110.21	112.04	111.63	113.22
116.82	116.12	114.04	116.72	114.37	117.21	115.89	118.95	116.02	117.56	115.07	115.55	116.43	116.69	116.1	116.94	114.89	115.55	117.17	116.55	116.75	115.77	114.56	116.28	117.66	116.78	114.71	117.08	114.99	116.8	116.3	114.52	114.13	115.95	115.17	114.68	113.33	116.12	116.64	115.77	115.01	115.73	115.69	117.94	115.81	115.79	116.62	115.14	114.68	114.78
99.636	101.86	99.762	100.33	101.7	102.01	100.63	100.66	101.36	101.01	101.11	101.1	99.269	102.49	101.37	100.15	102.66	101.27	100.45	101.34	101.77	98.963	100.84	104.86	102.24	99.738	102.54	99.449	100.52	99.808	100.29	100.53	98.719	100.41	100.82	100.95	101.15	102.48	101.77	101.45	102.6	102.45	103.67	97.949	100.38	97.076	103.3	100.35	101.8	101.34
111.69	110.76	110.14	113.32	111.74	111.76	110.59	110.22	108.87	110.99	111.65	111	112.42	111.31	112.18	110.98	112.32	113.5	111.37	113.37	111.2	110.8	113.3	112.26	112.51	110.47	113.1	112.9	112.6	112.22	111.12	112.26	113.75	109.57	113.18	111.23	113.18	111.28	111.76	111.57	112.63	111.25	111.91	112.32	112.67	110.62	110.51	113.41	112.99	111.36
109.48	109.33	110.85	108.25	111.45	110.34	109.5	109.99	109.91	108.97	108.55	110.1	110.14	109.75	110.27	108.29	108.72	111.71	110.92	110.69	109.36	112.24	111.35	108.97	111.33	110.21	113.49	108.12	109.88	109.03	110.09	109.38	111.69	110.23	108.77	111.97	110.19	109.24	108.88	109.83	109.43	113.42	111.05	112.78	110.58	111.15	109.98	109.16	110.82	109.49
116.24	119.64	118	117.2	117.56	118.99	117.62	116.71	119.71	119.6	117.49	117.89	117.91	117.83	118.86	118.04	117.06	114.97	118.59	117.33	116.97	117.64	118.1	118.12	118.1	117.02	117.99	116.8	116.45	117.7	117.85	117.97	118.45	115.86	118.93	115	118.9	117.45	117.28	117.45	115.44	117.18	118.68	119.72	117.78	114.78	117.54	116.37	116.12	118.1
107.35	105.96	106.16	105.11	105.24	104.38	107.39	106.74	106.7	106.48	106.95	104.28	105.58	107.19	107.24	108.51	107.38	107.75	107.36	106.88	107.42	105.99	106.62	107.95	105.43	106.83	105.89	106.33	104.13	109.06	104.14	105.52	106.61	107.4	104.71	109.51	106.73	107.62	105.62	108.05	105.58	106.27	104.32	109.71	107.97	106.09	105.38	104.54	107.22	106.82
105.97	107.81	105.25	105.1	103.9	106.78	104.99	104.67	104.39	105.14	104.37	105.36	107.38	107.08	106.14	105.3	107.04	106.36	105.93	105.1	105.05	103.02	106.4	105.23	106.78	107.2	104.09	105.32	106.01	104.3	106.5	106.55	105.96	104.64	106.14	104.63	106.01	106.82	104.3	105.32	106.76	102.95	106.38	105.02	107.7	106.02	106.52	105.84	105.78	105.86
106.88	107.51	103.5	107.02	106.94	103.5	107.14	104.9	106.34	106.05	105.01	106.39	105.26	105.75	104.82	107.25	105.74	105.76	106.84	107.16	106.44	105.62	104.8	104.91	107.4	105.85	107.83	104.53	105.3	106.48	106.51	106.78	104.78	106.14	108.35	106.49	105.06	105.42	106.15	104.57	106.06	106.79	106.51	103.7	107.11	105.64	106.34	106	105.72	105.73
117.81	114.31	115.32	116.73	117.06	115.92	116.33	117.65	115.82	115.89	117.42	116.68	115.36	115.49	116	116.97	117.21	116.8	114.4	115.54	116.96	114.95	114.93	118.05	114.82	117.66	116.77	117.63	115.77	114.68	117.18	116.39	118.07	119.71	117.19	114.19	116.29	115.53	115.9	115.69	116.31	116.48	113.34	117.05	117.4	116.81	115.49	116.57	115.76	117.58
111.68	111.92	112.08	110.34	112.47	112.15	113.21	113.24	110.61	112.22	114.73	111.22	112.85	114.18	112.84	113.01	113.63	113.11	112.55	111.86	110.69	112.25	112.34	112.13	111.81	113.54	110.48	111.82	109.26	111.45	111.9	112.65	112.19	113.55	113.07	111.57	112.1	110.94	110.6	110.63	111	114.73	112.13	112.33	111.62	113.51	112.25	112.4	109.67	110.52
108.93	113.62	111.13	113.48	113.55	110.37	111.06	112.85	110.48	112.1	112.24	112.14	114.97	109.33	111.12	112.31	109.96	110.68	111.62	112.63	111.95	111.79	112.35	110.71	110.39	112.88	112.03	111.43	111.09	112.9	110.79	112.25	113.17	110.13	110.87	111.87	112.9	111.84	110.78	115.28	111.31	110.81	110.15	113	109.65	111.57	111.66	109.28	113.49	110.47
106.83	107.37	105.32	104.14	105.9	103.43	104.55	104.02	104.86	104.87	104.24	104.25	105.54	104.36	105.49	104.61	105.31	105.92	105.52	104.72	103.88	103.6	107.34	102.42	104.81	103.22	103.37	105.35	103.76	105.49	103.06	104.25	104.03	105.49	102.57	107.9	105.9	105.29	106.68	103.42	105.71	107.49	105.57	103.8	105.53	103.74	104.33	104.09	105.55	104.73
104.61	105.79	106.17	108.03	108.05	107.35	107.05	106.74	106.57	106.32	108.25	109.36	108.97	105.81	107.19	105.92	105	106.51	108.71	106.23	105.88	108.15	108.13	105.19	109.13	106.86	107.41	105.08	107	108.26	108.67	106.45	106.14	109.45	109.03	105.46	107.4	106.26	105.81	105.83	107.4	106.66	104.66	108.15	106.88	107.68	107.89	106.6	106.67	106.98
106.18	104.53	104.71	103.26	104.16	106.36	104.56	105.68	105.12	106.25	107.09	106.12	105.05	105.79	107.21	106.06	106.2	104.5	106.41	104.3	106.18	105.43	104.28	105.39	106.02	106.36	104.4	103.25	105.03	108.15	103.17	104.21	104.68	105.47	105.9	106.01	102.32	104.23	103.98	104.89	104.05	104.46	106.77	105.56	105.56	106.27	105.49	104.09	102.97	105.12
104.36	106.53	104.73	105.9	105.62	106.7	103.57	106.45	108.01	104.26	105.17	105.94	105.36	105.2	105.44	106.05	107.62	104.85	105.61	108.47	106.03	106.16	102.9	106.19	107.81	104.88	104.37	109	105.42	106.06	105.55	107.06	104.19	105.39	105.52	104.61	105.52	106.31	103.03	103.3	104.96	106.07	104.82	106.22	106.34	105.07	103.72	107.87	106.5	104.61
103.06	102.4	103.28	105.37	105.14	105.49	104.78	102.42	105	102.72	105.98	103.48	103.43	106.75	103.39	105.37	103.28	104.62	104.8	102.47	103.59	102.67	104.48	102.45	104.12	102.99	104.9	104.84	106.57	103.11	104.47	103.81	107.04	107.29	102.63	103.77	103.84	104.42	103.04	106.13	105.72	104.18	103.96	103.64	106.1	103.19	102.61	104.29	103.04	103.36
111.14	111.59	109.09	109.91	112	110.67	112.74	111.88	112.22	110.45	112.9	110.68	111.34	109.54	112.41	111.6	110.74	109.16	111.54	112.08	110.25	112.29	111.85	109.64	111.74	112.69	111.65	111.58	112.56	111.26	110.87	110.29	109.33	111.45	111.23	109.03	109.84	109.04	113.16	112.75	111.54	109.41	110.86	111.91	110.28	111.29	111.7	109.26	109.3	110.27
107.99	108.72	109.89	110.67	108.13	110.57	108.38	109.63	108.4	111.5	107.72	110.28	110.42	109.92	110.58	110.1	112.08	110.3	112.04	110.23	110.66	110.73	106.58	110.92	110.38	109.49	108.49	110.1	111.73	111.08	107.93	108.9	108.56	110.3	109.46	111.82	112.75	109.96	110.04	108.21	106.92	111.54	109.56	107.78	111.03	109.06	109.61	107.82	108.88	110.67
105.24	104.41	107.16	106.48	106.91	104.01	106.25	104.58	108.84	106.93	106.95	104.46	104.9	105.13	107.28	105.42	104.26	107.72	104.84	104.32	105.27	105.24	103.19	105.73	103.56	107.05	102.36	106.08	104.17	104.39	108.52	105.38	105.87	105.44	106.2	105.4	107.06	105.13	106.43	106.03	105.96	105.81	105.53	104.51	105.25	104.72	105.83	105.86	107.27	104.44
107.49	106.07	105.6	105.5	105.84	106.25	104.53	104.22	104.34	104.78	104.76	103.93	107.54	105.43	104.64	105.86	105.67	103.72	103.42	106.08	104.96	105.37	105.33	106.67	107.25	107.46	106.6	106.07	107.96	104.52	105.43	104.16	106.23	107.57	106.94	105.72	105.63	107.66	106.23	106.5	105.82	103.61	106.1	105.54	106.06	106.78	104.26	107.03	107.53	105.11
99.282	101.57	100.78	99.962	100.95	100.8	100.71	100.23	99.698	100.76	100.37	99.827	99.116	99.678	101.83	98.546	102.15	101.08	100.68	99.342	97.935	99.231	99.176	98.187	100.15	99.977	98.019	102.19	101.14	98.869	101.11	101.98	100.97	100.94	100.26	101.33	99.222	98.852	99.581	100.48	101.15	100.03	98.957	100.86	98.219	101.16	98.78	99.349	99.53	98.597
105.17	103.86	107.44	105.14	104.59	107.93	107.82	106.88	105.48	105.82	106.98	106.11	104.71	106.98	104.72	104.94	103.31	103.48	105.82	104.91	104.47	105.79	106.23	106.1	104.02	107.08	103.06	105.54	106.6	105.78	105.94	105.46	106.19	106.77	108.13	105.89	107.11	105.19	107.02	105.61	103.85	106.2	104.46	105.85	102.86	106.34	107.68	107.41	106.35	104.97
105.74	106.9	107.27	104.82	106.95	104.3	108.23	105.21	107.33	107.95	106.59	109.66	106.2	107.17	106.51	108.56	108.74	106.2	105.1	106.29	107.38	107.69	106.31	107.56	107.92	105.18	105.56	107.5	105.39	108.32	105.74	107.22	106.92	105.81	107.59	107.87	107.23	105.11	105.84	110.47	106.46	104.45	107.31	107.67	105.57	105.86	103.69	107.64	107.73	105.46
107.21	106.64	103.6	103.61	104.79	104.87	103.74	102.96	106.82	106.35	104.39	103.38	104.91	107.98	106.46	106.05	106.45	107.35	105.53	105.91	107.69	107.03	104.29	107.07	104.73	105.91	104.4	105.18	108.01	104.85	107.13	103.33	103.87	107.11	105.09	106.98	104.45	103.66	105.52	105.76	106.04	107.37	103.41	104.42	106.62	104.46	104.31	105.06	105.13	105.05
116.14	119.96	117.07	116.6	119.19	118.66	118.3	120.5	116.02	119.28	116.13	115.28	117.69	118.43	116.29	116.17	116.09	118.14	118.57	116.93	117.71	117.94	117.67	117.74	115.96	119.16	117.86	115.1	118.76	119.8	119.85	117.11	116.73	119.06	116.54	120.07	118.09	115.96	117	117.68	118.03	118.63	117.62	116.21	118.71	117.28	118.98	118.58	117.47	118.38
107.3	103.8	105.15	105.85	105.72	103.47	104.98	105.82	103.61	105.18	105.52	105.02	106.25	105.11	106.93	105.55	106.33	107.2	103.47	107.08	105.21	109.27	103.01	107.79	105.11	106.31	106.67	106.08	105.31	106.55	106.74	106.36	105.39	106.19	105.89	104.59	104.88	106.05	106.17	106.2	107.68	107.56	103.17	106.16	104.89	103.67	104.97	106.61	108.6	104.58
116.05	117.75	116.09	117.31	119.88	118.27	117.98	115.78	115.25	116.02	116.24	117.44	115.18	116.73	118.91	117.84	117.89	118.38	118.84	117.24	118.61	115.2	115.32	119.31	117.82	118.03	116.8	116.94	118.19	117.25	117.41	116.83	117.93	116.35	118	116.76	117.46	117.6	117.97	119.23	117.08	117.53	115.95	117.84	117.37	118.28	115.67	116.11	118.61	116.83
106.41	105.31	105.44	105.84	106.71	105.79	107.2	105.56	105.16	105.54	106.64	108.1	108.73	106.64	106.15	106.96	105.92	105.87	106.19	105.48	105.07	105.28	105.53	106.74	104.83	105.46	106.96	103.99	106.07	106.04	105.01	104.12	103.82	104.55	104.52	104.97	107	106.04	104.39	105.88	106.6	105.04	105.67	107.42	105.69	103.73	103.65	104.43	106.23	103.36
103.56	105.63	106.6	105.61	105.4	103.59	105.23	108.06	104	105.64	105.03	105.59	105.47	106.61	105.64	108.45	105	105.21	109.43	104.82	103.92	104.96	105.69	103.47	105.09	105.52	106.54	103.46	106.99	104.02	106.99	105.81	107.64	107.15	106.53	105.33	106.64	106.61	107.43	106.53	104.83	106.72	104.04	105.78	106.48	106.58	105.99	106.78	106.2	106.35
103.9	107.42	106.34	104.93	107.08	105.72	103.36	105.19	106.53	105.22	104.82	104.11	105.6	106.19	104.72	106.12	106.69	104.32	106.77	105.13	103.71	102.04	106.14	104.76	106.16	103.12	103.49	105.98	107.52	106.19	105.12	107.54	104.44	105.9	106.08	106.98	107.21	105.5	105.28	103.99	104.52	107.63	106.25	105.14	104.25	104.15	106.39	105.27	104.82	105.26
108.6	106.87	108.18	105.79	108.76	103.4	105.95	107.36	104.74	108.18	105.09	105.49	105.69	109.25	106.03	107.34	106.43	106.73	109.65	107.39	106.07	105.85	109.22	105.87	106.03	106.44	106.76	106.15	109.53	106.71	105.06	108.13	105.72	105.88	104.77	105.7	107.04	107.93	104.18	107.64	108.23	106.29	106.74	108.6	107.6	107.82	108.98	106.16	107.37	110.01
107.01	108.48	105.53	105.77	108.13	102.51	107.28	108.98	105	108.3	104.97	107.31	105.82	107.72	108.11	102.41	105.12	105.1	106.08	107.91	105.08	105.28	105.36	107.14	106.16	105.14	106.29	107	106.5	105.59	103.46	104.53	108.1	106.83	107.1	107.29	108.15	105.46	107.84	108.02	106.96	104.39	104	105.44	105.21	105.32	108.81	107.73	107.51	106.18
103.52	105.89	107.52	106.74	107.03	105.5	107.98	107.18	106.04	108.76	105.04	106.36	108.48	106.95	108.94	106.83	107.04	108.07	106.14	108.29	107.1	107.77	108.39	107.02	106.12	107.51	105.43	105.49	106.51	109.72	106.26	107.3	106.28	106.86	107.03	105.33	107.19	105.9	107.98	107.31	107.28	107.85	107.49	107.24	107.38	107.2	106.93	108.19	107.68	105.79
104.23	103.18	103.48	106.86	103.15	106.3	106.34	104.47	104.76	105.8	103.19	105.94	105.48	104.3	103.85	104.6	103.8	106.4	104.99	106.38	103.23	103.27	104.02	105.98	103.93	103.37	102.1	102.74	105.52	105.48	104.77	106.19	104.52	104.82	104.42	104.96	104.67	106.29	106.28	104.11	104.24	107.4	106.06	103.5	105.28	105.22	104.1	105.87	104.28	104.53
105.69	106.77	106.87	109.21	107.37	105.5	106.54	108.44	107.71	107.46	104.7	105.48	106.76	105.5	107.18	106.51	108.41	106.57	105.51	106.14	104.84	106.44	105.94	107.03	104.24	107.09	107.27	106.08	106.75	108.22	107.09	108.24	106.41	107.1	108.97	104.56	107.2	107.58	104.44	105.08	105.67	105.89	103.5	107.13	105.91	102.9	105.94	107.04	108.09	105.29
98.355	101.07	99.526	99.41	101.67	99.274	98.287	98.05	99.994	99.864	100.41	97.625	100.64	99.566	100.49	102.05	99.21	100.24	101.46	98.83	99.6	100.23	99.233	98.003	99.733	99.579	99.504	100.52	98.512	100.09	100.7	100.17	100.22	100.28	99.627	97.722	100.56	99.914	100.42	100.44	99.689	98.243	100.27	101.56	100.35	101.54	101.36	98.549	97.833	97.961
118.17	117.49	117.09	117.08	117.86	116.56	116.1	118.71	120.79	117.81	117.98	118.67	117.96	115.48	118.21	120.64	116.75	118.35	118.2	119.25	117.49	118	117.27	117.52	116.74	116.32	118.24	118.77	116.35	117.44	115.33	117.52	118.08	119.82	116.98	118.98	118.45	118.33	118.52	118.06	117.97	119.28	118.73	118.13	117.32	115.1	117.92	118.13	118.36	117.72
112.08	113.29	110.14	111.64	114.16	112	112.91	115.27	114.75	112.49	112.6	114.18	110.03	111.56	114.96	113.7	113.71	113.7	111.64	112.41	112.76	113.58	113.16	111.82	112.64	111.12	112.32	112.56	108.92	111.87	113.85	112.86	112.42	113.41	111.66	111.4	114.09	112.35	113.31	112.43	113.59	113.02	115.15	112.62	112.42	111.43	112.48	112.03	113.83	112.49
111.07	111.48	111.32	112.45	111.53	110.39	110.67	112.55	111.86	111.11	110.35	110.73	112.13	108.63	112.58	113.43	111.69	113.26	111.86	112.15	109.61	110.98	114.2	110.34	112.07	112.53	111.03	111.29	110.95	112.42	113.36	112.78	112.53	115.24	111.04	112.7	111.89	113.16	110.93	110.44	110.27	112.17	112.83	113.37	109.08	111.59	111.34	111.11	113.32	111.37
116.61	115.59	114.22	114.65	115.01	116.6	115.47	115.75	116.67	116.16	118.22	118.44	115.52	116.23	113.68	118.41	117.09	115.57	114.9	116.51	117.46	117.43	116.58	116.5	115.46	113.16	115.68	116.73	115.89	115.46	116.18	116.97	116.91	114.51	114.92	117.23	116.59	116.73	115.31	114.87	118.38	117.55	116.36	117.63	117.39	114.87	116.72	114.92	116.11	117.56
107.56	107.31	104.19	107.44	108.63	105.91	106.89	105.67	106.74	107.28	104.05	105.98	106.92	106.08	105.88	106.53	107.89	104.65	108.29	106.41	105.34	105.03	107.78	106.47	105.12	104.09	106.01	107.95	105.88	104.98	106.48	106.05	105.8	107.24	106.03	106.2	108.45	106.54	106.9	106.86	106.66	105.74	107.73	104.74	105.66	107.16	105.87	107.03	106.04	106.97
104.56	104.21	106.51	103.81	104.56	108.43	105.08	105.62	106.55	105.67	105.06	108.86	105.33	104.78	106.18	105.65	106.36	103.38	105.43	104.48	105.01	107.52	103.99	105.82	105.22	104.99	106.29	106.41	107.46	104.71	105.09	103.98	106.48	106.42	105.97	105.15	105.97	106.8	105.57	105.72	105.99	104.52	104.76	105.77	106.36	105.16	107.55	104.57	106.33	106.61
103.51	104.53	103.66	104.38	102.13	104.78	105.31	105.74	103.18	104.89	104.24	105.22	104.83	105.3	103.29	102.37	104.19	104.86	106.23	107.01	105.93	107.33	104.14	103.32	107.15	103.95	104.69	104.2	107.6	104.5	102.96	104.38	106.85	106.96	103.69	104.04	105.13	103.54	104.2	105.57	106.49	104.64	105.4	104.41	104.47	103.75	104.73	105.93	103.34	105.35
104.64	103.51	107.13	104.82	106.08	106.05	105.64	104.2	104.93	105.84	106.28	106.51	103.58	104.09	105.66	105.52	106.15	104.88	104.37	104.42	105.17	105.06	106.14	105.19	104.48	103.59	105.48	105.01	107.01	106.41	104.39	106.73	105.83	106.63	105.88	105.18	106.24	106.28	106.49	105.09	104.3	105.74	102.45	105.33	103.93	107.4	104.8	105.04	104.74	105.16
107.6	105.49	104.58	104.75	104.49	103.34	105.36	104.69	104.26	106.28	103.93	105.99	104.09	104.54	103.89	104.93	107.88	108.11	104.8	106.13	103.68	103.36	104.67	107.38	105.26	104.29	105.79	107.84	107.25	105.28	105.42	106.78	106.78	103.98	103.84	105.04	102.61	107.46	106.03	107.08	105.13	103.05	103.06	105.47	104.13	106.9	107.24	104.61	103.31	106.44
103.5	107.83	107.97	106.42	108.11	105.28	103.54	107.27	105.44	106.96	106	104.03	108.45	107.2	104.5	106.58	105.35	106.18	107.18	105.65	105.8	105.62	104.88	107.52	104.66	105.86	106.75	107.02	108.51	104.49	105.46	106.99	107.14	105.71	104.75	107.3	107.53	102.77	105.95	108.34	103.8	106.05	104.76	105.75	108.09	108.09	107.63	104.21	105.56	106.79
104.35	106.3	104.21	103.92	104.32	105.55	103.22	104.58	102.96	104.82	103.81	104.46	102.12	105.93	104.17	104.67	106.56	105.85	104.12	105.54	102.7	106.58	105.79	103.6	102.48	103.73	104.75	104.24	105.1	105.5	106.52	102.1	104.79	102.59	103.68	104.44	107.15	105.69	103.92	104.95	105.98	104.94	104.74	105.1	105.46	104.76	103.15	104.28	104.9	104.75
111.43	113.7	110.83	109.58	112.05	112.8	111.21	109.55	110.93	111.99	112	111.98	110.48	110.9	108.6	111.17	109.83	112.27	110.4	110.05	109.85	111.58	111.75	111.09	111.13	111.06	112.03	111.21	111.86	111.36	112.26	110.6	110.9	110.94	111.98	110.61	109.96	110.08	111.27	111.25	111.24	110.14	111.75	110.22	108.82	110.84	109.38	110.3	111.45	110.46
100.16	101.57	97.775	99.788	99.594	99.475	101.5	102.66	101.08	101.91	100.33	100.4	100.03	98.934	98.544	99.083	100.23	100.78	102.31	100.47	100.87	103.3	100.17	100.47	97.695	99.752	101.73	99.107	98.916	98.145	99.854	99.491	98.733	98.177	100.06	100.91	99.581	100.26	99.756	102.85	98.985	100.73	99.853	100.47	99.273	98.872	97.701	99.871	96.978	98.848
110.49	113.1	111.26	112.39	112.77	110.73	112.1	110.47	109.5	111.06	111.49	108.48	110	110.65	111.67	111.11	111.2	110.26	109.66	112.83	110.17	112.33	109.42	108.36	108.72	109.77	111.25	112.42	110.25	111.48	111.42	111.38	109.76	110.85	111.12	109.35	109.79	108.23	111.96	111.05	111.34	111.38	112.91	110.74	113.06	112.05	111.55	109.42	109.55	111.96
105.38	104.93	104.23	105.74	104.7	105.59	105.57	107.13	105.23	106.24	104.08	105.96	105.1	103.48	104.35	105.36	107.65	104.54	103.74	106.1	105.51	104.82	105.97	104.55	103.87	104.69	104.14	104	105.22	106.14	105.43	107.13	102.76	104.4	105.75	105.75	105.66	107.24	104.82	104.07	103.08	105.67	107.43	103.23	107.06	104.85	103.83	104.57	105.78	103.31
104.78	108.41	106.63	106.73	105.81	105.28	106.73	105.7	111.12	105.77	105.72	107.97	107.33	107.43	107.46	106.54	105.91	104.58	106.51	106.14	107.14	105.72	110.17	106.61	106.06	106.47	105.05	107.61	106.06	106.36	107.97	107.84	105.14	104.93	104.74	104.27	110.48	106.63	106.63	104.74	106.69	107.46	105.78	107.41	106.74	108.08	106.28	105.52	108.76	107.11
105.82	105.19	106.09	105.79	106.08	106.18	105.04	106.93	106.38	104.57	108.14	107.44	104.85	105.51	109.7	105.81	104.61	106.53	106.88	105.39	105.06	104.37	106.51	105.21	104.71	105.66	106.78	106.6	104.99	106.42	105.42	105.67	105.44	104.09	106.35	106.65	106.03	107.87	106.71	106.58	107.63	104.25	106.82	106.51	108.14	105.62	107.23	107.75	106.65	106.22
115.15	117.02	116.42	118.08	119.47	117.35	117.65	118.74	116.61	118.37	118.08	115.41	117.9	117.92	116.1	118.62	116.25	118.27	116.18	116.82	119.16	118.73	119.95	117.07	117.47	119.89	117.27	116.1	119.76	117.15	116.51	118.18	116.81	115.91	119.76	117.37	117.81	118.77	115.81	117.1	116.19	118.28	115.2	116.9	115.52	117.66	115.46	116.73	116.33	116.69
105.76	104.26	106.13	105.97	106.07	104.81	106.19	104.52	103.14	107.69	106.13	105.08	105.77	104.89	107.98	107.11	106.61	107.05	105.69	106.08	105.58	108.58	106.38	103.66	104.3	105.92	105.37	103.99	107.52	105.18	104.59	105.43	105.54	106.42	106.02	105.83	105.84	105.8	103.87	104.34	105.26	106.68	105.46	105.06	104.68	104.04	104.81	107.36	105.42	103.93
105.16	104.97	105.67	103.98	104.72	101.38	105.25	104.72	106.83	104.62	106.96	104.16	104.51	105.61	106.13	103.79	103.54	104.84	106.52	107.45	105.41	104.67	104.51	105.08	104.24	106.05	106.43	103.45	106.44	105.97	104.23	106.99	103.56	106.83	105.37	107.95	104.99	104.54	106.15	104.97	103.68	104.28	105.42	104.43	104.71	104.02	104.48	105.72	105.8	105.95
112.29	113.75	111.2	112.77	111.62	113.38	115.35	114.4	113.54	112.86	112.47	112.36	110.67	114.41	113.36	114.99	112.43	112.75	114.44	112.37	112.91	113.77	113.64	111.92	112.02	115.58	114.85	111.99	112.56	111.56	114.2	113.43	111.52	112.44	111.27	114.04	111.74	114.88	112.79	114.39	111.69	112.63	113.05	111.93	114.43	114.45	111.75	112.47	112.89	110.67
107.64	104.49	106.15	107.41	105.43	107.01	106.6	107.83	105.19	104.42	106.01	106	105.01	104.7	104.85	105.49	107.45	106.23	106.35	106.2	104.38	104.24	106.36	107.09	104.11	105.87	105.67	105.7	104.52	105.72	105.75	106.17	105.39	105.81	105.16	104.64	104.8	107.66	106.48	105.13	106.84	105.97	105.38	105.74	108.85	105.8	105.47	106.68	105.8	106.19
105.03	106.61	104.57	105.98	105.34	105.91	106.94	104.65	106.9	106.95	106.39	105.82	107.67	104.58	106.28	104.55	103.63	107.14	110.78	104.59	105.66	104.13	107.42	106.23	107.83	104.78	106.6	107.82	106.74	106.39	107.46	107.27	107.69	107.43	107.49	106.41	106.6	107.19	106.24	105.79	106.08	103.44	105.76	107.7	106.35	106.45	104.19	103.62	105.68	107.16
109.66	111.36	109.36	109.38	111.14	110.32	109.93	109.49	107.55	109.64	110.11	109.83	111.13	110.09	105.67	108.9	112.89	110.97	110.37	110.83	108.27	108.74	111.96	110.48	110.11	108.94	108.01	109.12	108.76	112.58	110.67	111.74	109.54	108.94	108.82	109.18	107.84	107.87	110.01	110.82	112.63	111.43	110.65	110.52	109.94	108.87	108.62	109.39	110.29	110.87
105.59	102.56	103.31	104.73	106.3	106.92	105.98	105.91	105.17	103.34	102.99	105.07	102.9	104.39	104.82	105.74	103.85	104.59	105.47	106.23	103.91	106.52	105.99	106.02	105.75	106.29	104.79	105.17	103.5	106.68	107.54	103.41	108.42	106.97	104.08	104.74	103.95	103.92	102.7	107.53	105.9	104.87	103.96	104.17	104.89	103.25	105.48	104.61	103.65	104.41
113.71	113.81	110.94	112.18	111.57	111.42	112.13	110.73	112.91	112.16	111.45	110.96	113.29	113.14	110.83	112.85	111.8	111.46	111.45	111.57	113.91	111.31	111.94	112.69	111.93	111.65	112.92	111.54	112.52	110.51	111.88	111.56	112.28	110.92	115.42	111.53	110.45	112.36	109.89	111.85	112.31	113.37	112.84	113.39	112.82	110.86	111.67	112.12	111.9	110.66
104.44	103.48	108.08	106.79	108.29	105.9	107.56	106.88	106.76	106.24	106.11	107.39	105.73	106.1	106.08	104.47	108.37	106.99	106.75	106.24	107.58	106.01	106.38	107.09	106	105.18	107.71	104.77	105.98	107.19	108.75	106.47	107.39	106.23	107.73	108.74	107.47	106.77	108.31	105.09	107.25	105.74	105.99	104.79	107.54	107.54	108.06	106.66	106.17	106.93
118.23	118.09	118.16	119.24	117.42	119.01	115.37	116.49	116.45	117.88	116.8	115.37	118.36	116.98	115.35	115.97	119.33	118.09	116.98	118.29	118.01	117.09	118.39	116.13	118.29	116.61	115.89	118.1	117.14	117.27	117.02	118.45	116.22	116.25	118.76	118.11	117.04	118	117.94	116.53	116.38	118.28	118.8	118.54	118.15	117.44	119.55	118.9	117.5	116.05
107.74	105.6	106.59	107.43	105.46	106.54	106.84	106.39	106.9	106.98	106.6	108.99	105.51	106.4	107.27	105.96	106.2	105.93	107.59	105.18	105.07	107.27	105.9	106.96	107.87	106.04	104	107.83	104.25	106.77	107.02	108.36	106.18	106.21	105.35	108.43	106.19	106.26	106.57	106.75	105.58	107.72	106.36	107.68	105.68	108.35	107.77	107.25	105.01	106.62
106.89	106.09	105.01	106.19	107.82	104.67	107.44	106.37	104.6	105.68	106	104	106.35	106.32	106.03	107.86	105.42	105.8	105.59	105.71	105.05	105.19	104.04	105.15	106.34	106.23	104.86	104.23	105.96	105.84	104.23	106.28	106.73	105	105.73	104.16	107.89	108.47	103.77	105.38	103.56	103.26	106.43	104.12	104.72	103.06	105.78	105.94	107.05	104.01
106.26	106.28	103.66	105.9	103.82	106.79	108.72	104.49	106.62	105.58	103.8	106.94	106.7	106.39	106.52	104.97	105.5	104.82	107.21	104.23	107.66	106.34	104.42	105.78	106.65	104.54	104.51	107.78	106.9	105.12	106.74	106.63	105.4	106.19	108.86	107.02	105.65	107.1	107.24	108.24	108.07	106.25	105.31	108.16	105.82	106.16	107.39	108.91	108.13	104.3
99.571	102.08	102.3	99.295	99.155	101.91	101.53	98.574	100.71	100.71	97.508	99.387	99.786	98.901	101.09	99.171	98.253	97.264	100.17	100.58	100.22	99.586	99.031	101.52	101.74	98.859	99.834	99.44	99.308	101.52	99.602	98.191	99.883	101.64	99.324	98.521	100	98.62	99.338	101.79	100.16	100.35	100.04	100.4	99.399	98.467	98.167	99.777	102	101.29
109.71	110.38	110.36	109.65	112.58	112.13	109.86	110.84	108.39	110.43	110.59	108.67	109.81	111.01	109.89	110.89	109.81	110.39	111.16	111.52	108.31	108.85	108.45	107.85	109.93	109.37	111.44	110.23	110.09	110.21	110.38	110.63	109.41	110.97	108.32	109.69	110.76	110.08	109.58	109.44	113.53	109.28	109.58	110.06	109.64	110.33	111.83	112.48	111.2	112.33
111.01	111.2	110.62	110.66	108.32	112.38	108.8	111.57	113.15	111.79	112.63	111.12	112.25	109.59	113.88	111.66	111.78	109.34	109.12	111.39	112.16	112.82	109.93	110.69	110.8	111.47	113.4	113.04	112.59	111.51	111.79	110.71	112.67	110.56	110.82	110.31	111.53	114.54	111.82	108.59	112.05	113.28	111.96	111.28	111.54	110.36	112.51	112.56	111.38	110.9
104.72	104.14	103.8	104.11	104.84	106.79	105.48	104.7	105.87	105.49	105.31	106.26	107.38	107.67	105.76	104	107.19	105.51	102.2	105.37	107.18	103	105.13	105.94	106.53	107.74	104.27	103.09	103.47	104.02	104.89	106.39	106.9	106.08	104.27	107.01	104.11	106.6	106	105.93	105.99	106.67	104.14	106.29	105.21	105.97	106.27	107.78	107.89	107.44
113.75	110.08	114.01	112.87	113.33	112.7	110.37	109.73	110.85	112.34	111.84	112.38	110.66	111.94	112.47	115.12	112.73	114.58	110.32	110.74	110.99	111.92	110.65	111.95	114.58	112.88	110.12	111.9	110.52	112.18	112.81	110.64	111.55	112.06	110.35	111.29	112.99	112.43	111.37	111.25	112.99	109.97	111.5	112.97	109.71	112.14	111.29	112.03	113.07	113.42
107.14	104.36	103.11	103.48	103.63	105.37	102.99	103.38	107.73	103.97	103.35	104.47	102.2	105.36	104.56	105.15	103.32	106.09	105.29	104.58	104.85	107.08	104.83	105.52	104.77	104.01	105.48	103.53	103.65	102.55	103.8	106.54	103.3	105.76	105.62	106.44	103.92	106.37	105.61	104.4	102.65	107.09	103.87	105.26	106.02	104.74	105.6	105.15	104.22	103.49
105.21	105.09	105.56	107.63	107.13	107.29	105.94	107.52	104.96	105.92	104.7	106.5	106.81	106.67	107.11	107.48	106.84	107.93	107.48	107.43	105.7	107.7	105.48	104.47	107.08	104.36	107.18	104.18	104.92	104.97	106.39	103.43	105.77	107.56	105.19	105.84	106.33	104.49	107	105.76	105.46	106.54	106.58	105.74	104.7	104.5	108.56	106.4	103.96	105.52
112.83	110.85	111.53	111.46	113.23	111.16	112.61	111.84	110.59	113.05	112.24	110.24	112.65	111.71	113.67	111.56	111.31	113.5	112.43	111.64	110.21	111.13	114.05	110.66	111.48	112.47	112.94	114.01	111.37	110.55	111.93	111.45	111.4	112.26	112.96	110.82	111.5	113.22	112.15	110.46	112.67	111.06	111.12	112.29	111.43	112.4	113.83	109.78	112.21	114.28
110.61	110.73	113.03	110.82	110.76	109.94	111.37	111.27	111.44	112.47	111.86	110.95	110.79	110.3	112.08	109.22	112.79	110.6	109.73	111.94	110.19	110.74	108.73	112.27	110.88	112.39	112.05	109.77	111.14	109.81	112.65	111.69	109.86	111.63	112.64	109.87	112.56	109.65	111.77	111.93	110.39	114.01	109.35	110.82	111.11	110.54	111.9	111.17	111.07	111.81
106.61	105.65	106.32	106.53	108.74	106.87	107.12	105.25	107.41	106.38	107.79	108.11	105.08	107.44	105.38	106.04	105.87	107.34	107.38	103.98	106.37	106.7	106.64	107.22	107.43	105.99	107.06	107.83	106.15	106.45	107.76	107.02	105.61	106.62	105.09	108.15	105.19	105.13	104.75	106.06	107.03	105.5	106.06	104.45	104.42	106.33	105.14	106.93	105.63	106.15
110.85	113.8	110.39	112.63	108.8	113.95	112.86	113.08	111.27	111.19	110.84	111.29	109.14	112.81	113.82	112.8	110.46	111.77	111.22	109	110.25	110.67	111.05	109.39	110.87	109.35	110.89	113.69	112.3	115.71	110.29	110.24	110.47	111	112.72	109.32	112.54	111.31	112.23	109.4	110.03	111.28	111.97	111.11	110.6	111.07	111.64	112.31	112.44	109.53
98.558	101.81	99.752	100.49	99.305	101.21	101.56	99.672	99.562	101.88	102.62	100.71	100.92	100.57	100.66	101.42	100.9	102.66	100.43	97.871	101.02	99.823	99.908	101.39	100.27	97.943	99.158	101.07	101.69	100.05	102.31	100.27	99.667	101.28	100.89	100.93	100.23	99.541	100.81	98.008	102.17	102.51	97.854	101.52	102.51	101.3	102.54	101.04	102.93	101.04
112.49	111.11	110.29	112.98	109.71	113.24	109.73	114.19	111.43	112.59	112.92	114.38	110.85	112.87	113.17	111.84	112.06	114.42	112.27	111.1	111.83	113.11	113.1	111.8	112.25	110.88	110.3	111.72	109.84	109.91	111.3	113.25	110.4	110.71	111.13	111.7	112.34	113.92	112.43	111.63	113.26	113.05	114.48	114.46	112.64	110.81	110.29	110.67	110.74	111.31
99.953	99.282	100.44	99.776	100.32	102.37	97.719	100.35	101.76	100.27	100.19	101.22	101.36	102.21	100.33	100.52	98.691	100.85	100.64	97.92	99.589	100.78	101.14	99.681	101.03	101.35	101.69	97.699	99.258	101.12	100.73	101.8	101.33	100.55	98.795	98.643	99.388	100.57	100.1	98.214	103.55	101	99.297	102.5	101.19	99.966	100.45	98.565	98.022	99.065
114.49	112.57	113.26	113	111.74	111.22	113.4	113.06	111.66	112.19	114.49	111.52	112.29	112.08	112.44	111.84	112.98	114.34	111.2	110.9	113.8	111.95	114.33	111.76	109.14	113.3	111.28	113.08	110.68	113.81	112.85	113.57	110.92	110.94	110.93	113.14	114.04	111.32	112.92	110.61	109.51	110.33	110.69	112.76	108.81	111.48	112.43	112.62	111.42	111.89
103.42	104.95	102.73	104.24	104.31	103.43	103.94	103.98	104.07	104.9	102.27	104.54	104.65	105.47	102.56	105.76	106.31	104.68	105.71	104.52	104.66	106.1	103.85	104.37	104.88	106.28	106.09	105.31	104.11	104.83	104.53	106.99	103.07	102.59	104.8	104.64	105.28	105.77	106.64	104.88	105.45	104.74	106.46	102.45	103.38	105.57	104.8	105.25	107.6	104.19
106.01	104.22	104.37	103.78	104.95	104.38	105.95	105.13	103.66	104.57	102.76	104.16	105.97	104.31	103.89	105.23	104.92	104.46	102.68	104.79	104.15	105.81	103.97	103.84	105.06	105.86	105.7	104.7	106.64	103.17	106.38	104.99	103.7	106.53	103.61	105.21	102.55	105.81	104.44	104.81	105.36	102.97	105.96	104.62	103.68	102.68	104.1	104.51	105	106.03
106.1	107.16	104.14	108.85	105.62	106.09	103.21	106.1	104.09	104.92	106.44	104.26	104.86	104.23	103.83	106.58	106.96	105.61	108.35	102.67	104.98	105.56	107.12	105.75	105.09	104.76	104.43	104.48	103.97	104.3	104.53	105.71	106.84	105.13	106.78	106.73	107.14	105.54	106.28	105.47	104.89	105.78	104.24	103.95	104.48	102.64	107.16	106.43	104.34	106.24
103.5	105.98	106.99	107.37	104.81	104.33	106.06	104.68	105.94	105.93	105.89	106.04	106.11	106.94	102.65	105.74	106.86	105.84	103.54	106.24	107.74	105.95	106.22	106.27	104.59	105	106.97	104.29	105.96	106.48	105.13	104.42	107.15	103.16	103.44	104.71	106.88	103.69	105.93	106.2	106.62	104.86	106.63	105.79	105.39	105.74	104.77	105.68	105.34	107.39
105.59	105.77	106.5	105.24	106.29	104.53	106.28	106.14	106.56	106.94	105.28	105.91	103.44	106.8	106.65	106.81	105.03	108.38	105.59	106.35	106.34	106.35	105.71	105.46	106.3	106.54	104.59	105.5	106.74	107.44	106.04	105.21	107.96	105.11	105.14	108.04	108.15	104.66	103.91	108.18	106.82	106.71	106.28	105.18	104.78	106.85	106.11	107.37	104.31	107.36
105.68	108.34	106.64	107.85	106.48	105.53	105.54	106.81	107.51	106.81	105.47	107.27	105.9	106.79	107.57	108.33	105.24	108.44	105.4	108.82	103.23	104.96	108.13	105.87	105.44	107.78	107.74	106.43	107.12	109.02	105.88	106.56	102.81	106.21	106.28	106.17	108.61	106.89	106.8	107.04	109.23	105.33	106.76	106.52	106.04	107.34	106.89	104.82	105.84	106.7
108.95	111.24	109.25	108.46	111.29	109.5	112.75	111.38	108.89	111.15	111.16	110.8	108.43	112.69	109.83	111.49	110.56	112.86	111.41	112.1	110.05	111.2	112.05	110.28	109.93	109.98	109.47	111.81	109.8	110.09	111.47	111.95	110.74	112.53	109.93	109.82	112.2	111.36	110.83	112.85	112.73	111.49	111.91	109.59	112.79	111.99	111	112.08	110.03	112.55
105.48	103.41	103.67	100.65	105.44	100.88	104.6	105.26	103.98	105.04	104.88	104.32	103.8	104.55	104.09	106.42	103.15	104.47	103.04	105.1	103.1	104.89	104.96	102.86	105.32	102.44	105.17	104.82	103.92	104.08	102.44	103.1	102.9	104.32	105.9	105.98	102.44	102.76	103.71	104.51	105.75	104.4	103.82	104.58	104.18	105.06	104.45	104.92	104.9	104.34
98.399	99.546	99.87	96.395	102.41	100.45	97.642	100.92	101.29	99.103	99.103	99.63	97.595	100.12	99.037	100.43	100.5	99.915	99.497	99.769	100.21	99.54	99.086	102.36	98.311	99.952	99.798	97.812	99.769	101.71	98.487	99.834	100.92	98.605	100.25	100.7	100.27	97.333	101.35	98.909	99.583	99.999	100.81	100.92	99.403	100.48	100.26	99.549	101.66	98.568
105.93	106.98	106.77	106.36	104.71	105.13	105.58	106.39	106.93	104.65	103.84	107.9	105.65	106.32	105.49	105.09	108.42	106.1	105.44	105.23	104.45	104.99	104.3	107.11	106.93	107.07	104.9	106.75	106.19	104.22	105.54	105.78	103.95	105.12	103.89	107.28	106.44	103.73	106.73	103.73	103.82	106.58	106.13	104.69	104.67	104.46	108.61	105.63	107.09	105.76
105.43	103.53	106.24	106.52	108.46	103.77	106.29	105.62	106.79	106.36	105.84	106.56	104.26	104.01	105.73	106.32	106.06	103.47	105.4	105.58	105.12	104.55	106.39	106.8	106.94	106.17	102.9	105.68	104.54	107.91	106.44	105.52	104.45	106.32	107.3	105.78	105.77	105.06	104.68	104.84	107.79	107.6	103.67	105.24	105.18	107.09	104.58	105.1	105.61	104.45
103.89	105.85	102.81	104.27	105.72	106.15	105.99	104.25	105.27	106.16	104.92	105.09	107.56	107.85	106.51	103.06	104.28	105.07	105.61	107.24	104.22	106.48	105.89	102.97	105.19	106.7	105.22	104.59	106.28	105.76	106.37	105.58	106.41	107.56	107.14	104.69	106.43	104.23	104.5	103.73	105.55	106.1	104.31	104.17	105.5	105.85	104.86	104.59	105.57	106.15
103.94	102.44	103.49	104.1	105.45	104.73	103.79	101.87	103.25	103.33	104.31	103.99	106.04	104.27	103.49	105.35	104.86	101.81	104.4	103.84	104.4	105.16	104.33	105.26	104.23	104.43	105.34	103.81	104.6	104.44	103.84	105.37	106.65	106.02	106.5	102.53	102.98	103.78	102.67	103.49	103.1	105.76	102.88	104.39	105.02	105.37	104.29	103.96	106.33	105.82
106.83	104.45	103.99	106.44	106.31	104.91	108.51	105.22	104.9	108.32	106.71	106.76	106.78	106.36	104.98	106.52	106.94	105.48	105.42	106.22	105.66	107.95	104.9	105.73	104.9	106.58	105.66	106.84	105.88	105.7	106.51	105.25	106.73	104.89	106	106.4	107.7	108.36	104.69	104.19	104.98	107.47	106.17	105.46	106.26	106.17	104.75	106.66	106.03	104.45
106.81	104.11	103.73	103.55	105.37	103.67	103.94	104.05	104.33	104.07	104.05	106.56	105.23	103.5	105.56	103.91	104.35	103.55	103.17	106.99	104.27	105.19	102.93	103.21	101.28	104.18	106.25	104.7	106.64	105.71	104.74	104.23	104.88	105.14	105.63	104.24	103.94	105.5	103.63	104.41	107.29	102.37	104.79	101.59	104.35	103.43	104.04	104.11	104	104.01
107.19	104.8	106.3	104.2	106.25	106.62	103.76	103.62	104.09	105.52	104.97	104.5	105.42	103.29	103.4	106.55	105.05	105.65	106.58	106.15	105.3	104.88	103.62	106.26	104.56	104.97	106.14	104.39	104.71	105.46	105.72	103.96	105.11	107.28	106.79	106.85	104.6	102.26	106.53	102.54	105.54	105.31	106.92	104.41	105.32	105.44	107.02	102.68	107.32	104.94
106.52	106.42	105.15	105.35	106.44	108.52	104.9	107.34	107.74	107.24	107.52	107.69	105.4	106.63	105.52	109.45	107.26	108.2	105.25	105.81	107.73	104.33	105.33	108.07	106.39	103.62	104.45	105.99	106.4	106.31	107.88	108.51	104.9	105.72	107.04	108.32	106.44	104.02	105.65	106.75	107.81	104.8	106.36	105.74	106.4	103.71	105.25	106.21	104.15	106.53
105.48	104.94	106.54	106.33	107.45	104.88	107.07	107.92	105.38	107.87	105.64	107.2	107.53	107.94	105.67	105.86	108.02	103.82	106.11	106.47	106.92	103.54	105.16	104.81	107.79	105.5	107.82	108.41	107.38	106.01	105.72	106.22	105.42	107.04	104.85	106.76	107.46	105.42	105.43	106.8	106.91	106.72	105.69	105.99	107.08	105.86	108.53	105.97	108.61	106.32
108.84	114.1	110.04	109.53	113.19	110.88	111.75	110.62	110.84	112.36	111.03	111.44	112.01	111.93	111.32	111.04	110.17	111.27	111.72	110.18	112.11	112.08	111.38	111.21	111.14	110.48	112.43	111.75	112.4	112.14	112.45	109.7	109.92	108.7	111.92	113.28	111.49	110.66	114.68	111.28	110.19	109.75	111.01	112.58	111.74	111.09	113.11	111.82	111.31	112.36
101.17	100.11	101.3	100.5	102.26	99.707	101.96	101.57	101.79	102.4	103.36	100.62	100.1	102.56	102.02	100.2	99.764	101.95	102.18	101.56	101.59	102.34	99.494	99.645	100.97	98.844	100.15	103.04	99.668	101.36	101.82	100.49	99.819	102.67	99.684	101.14	100.88	100.5	103.28	101.82	100.29	100.15	101.92	100.11	102.2	101.77	100.95	101.53	102.59	103.01
104.23	105.15	104.86	105.46	106.65	105.65	103.28	103.59	104.56	102.87	107.11	106.24	104.93	105.05	103.46	105.58	103.64	104.96	104.47	104.39	104.26	105.04	106.17	106.68	107.26	105.7	106.87	105.98	105.16	104.93	106.12	105.29	106.63	105.23	104.71	104.56	103.02	106.54	104.13	107.54	105.72	107.97	106.65	102.7	103.72	106.01	103.41	107.38	104.63	104.92
104.29	104.51	105.13	103.47	107.66	104.52	105.23	104.83	104.91	105.82	106.12	106.97	106.35	104.97	104.46	106.34	106.25	103.98	105.38	106.48	106.51	106.8	105.03	102.09	105.4	106.16	106.14	107.37	106.75	105.17	104.77	103.54	108.11	104.13	106.48	105.24	106.18	105.91	104.62	103.33	106.1	103.97	103.23	104.95	104.27	104.32	103.76	106.49	105.32	107.38
106.35	106.37	104.26	106.3	104.13	105.67	103.97	105.78	105.18	106.47	107.1	104.7	105.63	106.03	103.92	105.8	105.36	105.68	104.25	106.73	102.66	106.67	106.57	105.73	106.28	105.93	102.45	105.01	103.15	108.02	107.42	105.33	103	106.07	105.55	106.14	105.78	107.35	106.44	105.22	106.98	107.11	105.92	104.92	105.94	105.71	103.78	105.31	105.84	104.02
100.86	99.964	100.77	99.081	98.468	98.028	99.999	99.288	99.017	99.245	99.979	99.234	101.74	100.07	99.867	100.47	100.48	99.56	98.988	99.745	98.354	99.745	98.178	97.455	100.76	99.913	100.12	101.28	100.79	100.14	99.806	100.04	98.513	99.555	98.65	98.635	100.48	99.434	100.24	102.34	100.36	101.84	100.43	99.597	101.35	99.238	98.993	100.13	99.145	98.508
103.36	103.29	101.75	100.92	101.18	103.51	100.48	100.38	99.612	102.07	100.31	101.92	102.65	99.914	102.32	102.25	100.75	102.68	103.9	101.53	102.59	102.12	100.67	100.78	100.08	101.09	102.42	102.39	102.76	100.72	99.445	101.09	102.66	100.63	98.939	100.79	100.21	100.25	101.76	100.19	101.35	99.235	104.1	101.56	100.44	100.32	100.61	101.13	101.09	101.04
105.71	105.45	105.69	107.18	106.34	104.6	107.88	106.66	106.39	105.01	103.58	105.53	106.24	103.9	104.55	107.5	108.71	104.65	106.35	105.91	104.89	105.24	105.46	107.29	105.35	107.44	104.28	107.44	106.26	106.8	106.9	106.72	107.4	105.49	105.01	106.27	106.51	106.43	107.31	106.11	106.09	104.54	104.8	105.84	106.19	107.35	103.17	105.58	107.22	103.88
103.91	104.48	104.02	103.89	103.83	107.32	102.79	104.44	105.37	103.34	105.73	101.09	104.05	102.78	106.15	104.44	105.95	106.05	102.41	102.2	105.93	103.16	105.23	106.63	103.28	105.05	103.9	105.7	104.14	104.47	104.58	104.01	105.28	104.07	102.23	104.81	104.88	104.68	101.85	104.05	105.83	104.28	103.9	104.8	103.32	104.22	102.93	103.98	103.21	102.27
104.6	104.24	103.68	103.94	104.84	104.91	103.63	105.68	104.33	104.11	105.84	105.17	104.79	104.58	105.04	104.71	107.71	103.08	103.8	104.95	106.58	102.84	105.64	105.89	105.96	103.86	106.6	106.27	108.42	105.7	103.65	106.76	103.54	104.84	105.25	107.13	103.8	104.13	103.79	108.26	105.81	105.51	102.83	104.72	105.09	104.22	105.14	104.25	106.48	104.74
115.01	117.98	115.76	119.68	118.46	116.82	119.16	119.07	117.63	116.67	118.23	117	119.26	118.36	117.81	118.39	117.46	116.86	119.18	118.54	117.91	117.02	115.16	117.49	116.98	118.46	116.99	116.55	116.54	117.7	118.06	117.86	117.58	120.12	115.99	118.15	119.1	117.92	116.56	118.71	118.06	119.75	117.61	117.52	117.61	118.55	118.56	117.7	121.19	118.47
99.853	101.79	100.79	99.949	98.094	99.673	101.11	101.38	98.998	100.43	99.968	97.57	98.425	100.53	99.062	97.567	99.746	99.381	99.366	98.892	99.319	99.695	99.081	100.27	101.31	100.93	99.245	100.31	99.896	100.28	98.293	98.876	98.682	98.648	98.68	99.998	97.678	101.51	98.164	100.54	99.022	100.02	99.067	99.15	102.99	98.161	99.664	99.001	99.102	99.534
111.68	110.52	111.3	111.29	111.54	108.61	110.87	111.47	111.39	108.59	110	112.17	111.65	109.34	110.35	108.73	110.98	110.73	112.03	109.9	112.6	110.3	110.59	108.23	108.45	110.11	111.55	109.44	110.09	108.88	108.91	108.82	109.09	111.29	107.36	110.33	110.52	109.62	110.96	108.86	110.56	112.55	109.54	107.3	109.99	109.36	109.44	109.83	111.49	110.87
110.28	112.14	110.95	111.4	109.29	109.57	110.56	111.4	111.56	114.24	110.49	111.94	111.33	111.46	110.88	110.4	109.64	113.12	112.08	110.27	111.91	115.18	110.14	111.26	110.2	110.31	113.77	112.26	111.99	109.02	110.46	110.64	112.69	111.61	112.29	110.28	111.24	112.31	112.08	113.97	111.67	110.45	112.06	113.87	109.73	111.24	110.24	111.08	108.99	110.59
112.86	110.93	114.23	112.55	111.63	113.52	113.04	112.46	113.13	109.9	110.06	110.43	111.21	110.72	112.88	112.01	110.45	111.02	113.05	110.86	110.52	111.85	112.23	112.98	112.46	112.24	113.3	112.98	110.96	112.64	112.91	111.51	110.7	110.91	110.41	112.53	109.85	112.43	108.92	110.87	111.71	109.36	113.36	110.3	111.7	114.25	112.45	112.57	111.43	112.09
106.78	105.94	106.37	105.52	104.19	102.67	105.74	108.15	103.97	104.07	105.89	103.5	104.54	105.41	106.99	105.25	103.65	106.66	106.53	104.78	107.8	107.3	106.96	104.98	105.08	106.08	106.92	105.08	104.99	105.14	107	102.91	106.56	103.85	106.31	105.36	105.77	105.89	104.98	104.28	104.34	105.32	105.98	107.55	103.83	105.19	105.95	104.46	103.44	107.08
104.89	103.75	103.95	105.03	104.72	102.95	104.18	102.19	103.91	103.95	104.76	103.89	104.56	105.86	103.26	102.94	103.27	104.85	103.37	101.15	107.25	104.64	103.58	103.83	102.83	105.42	104.43	102.39	103.34	105.8	103.33	106.19	102.84	106.21	102.58	104.8	103.37	103.75	104.76	104.55	102.33	103.45	104.12	103.22	102.43	104.6	104.59	105.68	104.45	103.04
101.21	99.457	100.1	101.1	100.41	99.803	99.155	97.889	98.342	100.67	100.55	100.29	99.37	98.237	97.741	100.12	99.983	99.422	99.92	99.943	99.601	102.16	99.722	99.874	97.249	97.926	98.364	99.599	99.01	100.88	101.66	101.81	100.24	98.404	101.05	99.312	98.314	98.931	99.435	100.88	100.77	99.427	102.35	100.47	99.684	99.508	101.42	99.112	101.94	99.859
105.84	109.07	104.32	104.9	104.28	105.23	105.09	104.85	104.77	104.1	107.45	105.09	103.93	103.11	104.55	104.21	103.92	106.82	104.73	108.6	103.56	106.45	108.62	104.57	104.83	104.77	104.49	107.56	105.57	107.55	104.74	105.5	106.24	105.53	107	104.77	105.68	104.7	106.62	103.83	104.32	106.65	106.99	102.66	102.01	107.66	104.98	105.38	106.53	103.56
112.1	109.12	111.92	113	110.97	112.3	112.65	108.96	110.51	111.16	109.54	112.28	110.57	110.87	110.12	111.02	111.45	110.01	111.95	110.09	110.14	111.62	109.94	108.93	111.06	112.23	111.68	111.79	109.18	112.63	110.51	110.14	112.03	110.45	112.14	111.87	111.31	110.95	112.61	112.51	110.57	110.67	112.87	112.49	111.24	110.06	109.98	107.73	109.37	112.63
111.74	110.1	112.11	112.63	111.63	111.02	112.49	109.88	111.24	107.92	113.21	112.77	110.41	111.16	112.11	111.51	111.48	110.31	112.67	109.83	111.35	111.86	112.89	112.51	111.13	111.92	111.1	112.4	110.86	110.43	111.51	111.72	111.63	110.24	110.56	109.31	111.47	110.95	110.89	110.72	110.47	111.17	110.8	111.75	109.41	111.02	113.12	108.55	111.06	111.12
105.86	105.85	106.53	105.86	105.97	106.94	106.81	103.48	106	105.31	106.92	104.33	106.76	103.39	104.91	104	104.65	105.99	105.19	104.53	106.42	106.53	105.76	103.17	105.82	106.38	108.09	104.94	106.8	107.23	105.99	107.15	104.23	108.07	105.9	106.34	106.32	105.36	106.92	107.21	107.61	107.08	104.61	105.64	106.45	103.72	107.36	106.9	108.4	107.04
107.91	103.42	103.09	104.97	102.27	102.86	105.24	102.85	103.39	101.14	106.41	102.41	103.19	105.98	102.06	102.55	107.02	105.37	104.5	107.04	103.22	104.96	104.97	105.16	104.02	104.15	104.99	105.15	104.38	102.86	105.14	104.94	105.14	101.72	103.91	104.31	105.05	101.78	103.3	104.54	103.79	104.99	104.53	106.97	103.17	105.57	103.4	105.29	103.43	104.79
101.4	101.07	99.613	99.328	98.598	100.32	100.61	100.09	98.955	100.67	99.13	99.363	99.664	102.48	98.996	99.529	99.342	100.1	101.51	99.626	100.89	99.844	99.833	100.88	101.01	100.62	101.18	99.454	98.385	101.02	102.23	100.36	98.603	100.93	101.7	101.31	102.52	98.893	99.557	101.19	99.282	100.75	100.33	99.883	101.47	100.54	100.4	101.38	99.713	100.02
106.35	105.56	106.82	104.04	105.85	107.54	106.11	105.56	107.37	104.68	106.27	107.12	108.74	106.61	107.84	106.77	105.21	107.54	107.62	106.68	104.51	105.67	108.09	106.02	106.24	103.64	105.68	103.46	107.75	107	106.19	104.36	106.97	104.98	105.13	104.96	106.51	105.82	106.69	106.81	104.32	105.68	108.22	106.41	103.46	107.28	105.01	106.93	105.85	106.64
107.41	105.78	107.52	107.06	107.04	106.32	105.18	106.38	105.84	108.09	106.41	107.29	105.43	105.62	105.58	105.72	104.75	106.96	104.32	106.14	104.65	104.41	103.94	104.98	107.77	106.26	105.43	106.77	107.11	108.24	106.18	105.38	107.61	106.56	105.63	107.3	107.36	105.02	106.79	106.68	105.26	105.37	104.62	106.93	109.86	105.95	106.52	108.29	107.19	106.47
101.43	106.77	104.96	105.98	104.43	106.97	104.55	105.72	105.74	104.8	105.16	104.14	105.82	106.61	104.51	106.86	105.08	103.17	105.3	107.29	107.08	106.6	104.34	107.54	106.21	106.13	107.62	106.5	106.14	105.4	106.23	105.8	103.6	106.96	106	105.56	106.78	105.72	106.06	104.33	105.55	106.35	104.18	105.43	106.71	109.89	108.27	105.73	105.78	104.73
105.04	102.86	103.83	104.15	103.91	104.24	105.44	104.6	104.48	105.31	104.43	103.49	106.9	104.62	103.37	102.59	104.49	104.23	104.38	105.62	104.68	104.17	105.63	105.12	104.99	105.27	103.2	103.82	103.58	107.14	103.19	104.81	104.75	105.27	104.14	103.87	105.11	102.74	105.89	104.36	103.67	103.18	100.48	104.07	105.39	103.23	104.57	104.71	104.51	105.06
114.14	113.93	109.46	110.84	109.22	110.22	111.57	114.34	111.11	111.46	111.46	113.41	111.65	113.36	110.48	110.69	110.41	113.03	112.36	111.12	112.96	112.96	109.15	112.46	111.38	113.12	110.39	112.42	111.21	110.26	112.66	112.54	114.29	110.12	112.49	112.11	112.18	112.65	112.87	112.5	111.64	111.49	113.87	110	111.93	111.39	113.24	111.29	112.3	113.64
106.6	105.38	108.28	106.41	106.74	106.51	107.49	107.26	106.49	106.86	106.26	108.36	108.47	106.7	106.1	107.41	105.71	105.41	105.52	106.09	106.24	106.74	105.53	106.12	106.63	105.86	106.4	105.45	107.6	106.27	107.09	104.65	105.45	104.95	106.95	106.8	106.7	106.07	105.77	107.71	108.4	106.56	105.5	103.98	106.81	105.31	103.49	105.2	109.07	106.67
112.07	110.23	111.81	112.3	111.55	111.58	113.05	111.92	111.34	112.22	112.48	108.62	111.2	113.49	110.08	112.7	111.99	113.7	110.4	115.35	112.87	112.85	110.65	111.24	112.53	112.91	113.73	110.23	110.29	111.9	110.97	113.49	110.88	110.24	112.65	111.94	111.79	110.89	110.81	111.94	112.47	111.36	112.48	110.59	113.5	111.65	110.87	112.1	112.96	111.43
99.042	100.58	103.75	100.85	101.74	101.1	101.33	100.04	99.085	99.648	101.42	101.32	101.65	98.253	102.66	101.06	102.71	100.7	103.1	100.42	101.21	102.29	100.94	99.079	98.479	101.35	101.41	100.85	100.6	99.702	103.04	102.61	101.61	101.59	100.65	101.3	102.55	102.94	100.67	99.269	100.14	100.39	101.73	101.91	103	100.03	100.9	100.12	101.96	101.28
103.93	105.8	106.52	106.84	105.22	104.35	105.38	104.21	100.95	106.92	104.05	104.05	105.66	103.3	105.55	105.38	105.42	106.6	103.13	106.66	105.19	105.93	106.63	106.36	103.66	104.06	105.03	103.58	104.15	105.43	104.71	105.05	104.78	105.29	106.19	104.79	106.42	105.02	103.67	106.04	106.46	104.92	103.86	103.98	105.17	106.94	105.4	104.76	106.93	105.28
103.63	104.56	105.58	101.67	104.74	102.83	105.5	103.43	106.18	104.93	103.64	104.39	104.63	101.48	106.5	103.28	104.85	102.41	106.66	101.58	103.62	104.6	103.66	105.92	103.37	104.97	103.85	105.51	106.93	103.95	104.75	103.92	105	105.28	104.93	106.07	105.12	105.53	105.11	106.03	103.11	104.66	105.03	102.44	103.34	104.61	101.65	104.64	104.35	102.32
105.35	102.87	106.73	103.41	102.94	104.59	105.03	104.65	104.4	105	103.81	104.25	105.14	102.81	103.28	104.78	102.91	102.29	104.38	104.61	105.1	105.74	103.47	103.87	105.95	103.66	103.29	104.58	104.18	103.31	102.77	105.53	104.48	105.26	102.94	102.21	106.39	105	104.31	104.46	106.1	105.74	104.89	105.55	104.39	102.57	104.24	104.87	103.23	102.06
96.161	98.598	102.07	102.73	97.793	100.53	99.706	101.08	99.662	98.331	100.52	98.806	100.09	99.041	99.514	99.539	100.12	101.71	99.107	103.3	98.042	100.27	99.801	97.489	101.45	98.981	101.83	100.62	99.478	100.22	99.995	99.537	100.57	99.867	97.897	101.35	99.664	100.38	100	98.974	100.25	101.09	100.93	99.124	97.647	101.32	100.09	102.02	100.49	101.82
104.14	105.16	104.64	100.93	102.59	105.71	104.5	104.15	106.88	103.4	102.72	103.14	104.96	104.12	104.13	103.84	105.31	104.84	105.8	104.21	105.94	102.05	105.16	106.6	103.38	103.68	104.26	104.48	104.55	101.8	103.55	106.33	104.57	104.71	106.86	104.03	104.3	105.92	104.83	103.07	104.16	102.34	102.63	105.05	102.8	103.74	105.53	104.61	105.11	103.74
102.24	100.22	100.44	102.1	100.61	99.632	100.07	100.09	99.743	101.49	99.759	100.02	98.917	97.76	100.41	101.21	99.706	100.03	101.01	99.301	99.127	98.555	100.8	98.523	100.27	98.404	100.94	100.38	98.894	100.75	99.624	98.817	100.34	101.58	101.54	100.02	100.73	102.11	99.658	98.811	99.827	100.98	98.957	97.636	98.953	101.8	97.695	99.35	101.37	101.64
104.5	104.71	106.47	103.59	104.84	106.25	104.4	107.55	103.94	106.99	104.47	105.38	107.82	106.87	105.26	105.67	105.52	103.28	106.37	106.79	107.08	105.17	104.17	104.83	106.14	105.14	105.22	105.32	106.31	106.19	106.59	106.87	105.63	104.91	106.91	107.42	107.14	105.73	102.29	104.78	105.19	104.35	107.16	106.97	104.39	106.48	104.24	104.77	103.56	107
104.99	106.27	105.23	102.46	105.83	104.12	103.37	103.23	104.29	104.99	105.71	103.73	103.6	103.61	104.66	103.89	103.76	105.09	104.92	104.46	105.81	106.72	105.53	103.25	104.72	103.36	102.82	104.47	103.94	105.99	103.94	104.65	104.21	105.19	105.81	103.56	103.72	102.36	104.61	104.44	104.88	104.55	105.49	104.25	105.39	106.64	103.38	105.8	103.87	104.08
99.512	101.65	100.53	99.462	103.42	100.7	99.456	101.26	99.999	102.01	99.306	101.83	101.39	100.81	101.15	100.46	99.133	99.222	97.745	102.21	100.88	99.809	99.797	100.92	102.15	100.2	101.19	100.54	99.074	101.69	100.17	100.87	101.31	100.84	101.54	100.39	103.23	101.42	100.03	100.66	98.523	98.275	102.7	103.6	102.65	102.14	99.218	102.07	100.78	99.588
100.33	98.195	98.24	101.24	102.63	100.44	100.73	100.44	101.96	98.997	99.096	99.934	99.674	102.21	99.764	101.57	100.65	101.69	99.798	101.58	101.1	100.56	101.85	99.348	100.32	98.468	101.67	99.531	102.35	100.15	100.29	98.276	100.12	100.6	99.339	98.534	100.15	101.71	102.9	100.28	101.28	100.79	101.54	101.15	100.2	102.23	100.65	100.75	99.66	101.77
101.57	101.44	102.95	99.757	100.66	101.05	99.181	100.84	103.71	99.423	102.91	102.25	103.25	99.908	100.79	101.55	98.987	101.89	101.39	98.051	100.86	101.15	101.02	101.19	100.34	99.492	101.38	100.11	100.44	100.37	100.77	101.46	99.053	99.963	103.12	100.43	98.145	100.6	100.93	99.145	102.51	101.79	99.61	101.97	99.603	101.72	99.202	100.84	100.28	99.609
105.58	105.61	106.66	105.96	107.36	104.71	103.15	105.23	106.32	105.3	105.55	105.73	105.19	107.21	104.12	105.06	105.38	102.54	104.61	106.9	104.75	103.57	105.77	103.4	107.26	103.79	103.84	105.05	104.23	105.64	105.22	104.23	103.93	105.17	102.82	107.09	103.72	104.16	105.18	104.73	103.25	105.5	106.15	104.14	103.11	105.01	106.2	104.75	104.17	105.9
107.75	107.49	105.79	105.36	105.1	104.1	104.25	107.19	107.8	106.39	105.35	106.21	107.04	106.17	106.5	107.52	106.16	103.93	105.68	108.01	107.48	103.97	104.01	108.7	104.65	105.52	105.09	106.41	106.86	106.92	106.06	104.74	103.23	106.14	104.56	106.96	104.54	105.09	105.42	107.28	104.12	106.96	104.36	107.18	106.79	105.43	107.64	105.37	107.1	106.11
103.58	103.66	105.42	103.13	106.23	106.5	106.79	104.26	106.21	104.89	107.41	105.09	104.94	104.98	102.65	105.61	106.76	105.42	105.67	104.78	102.92	106.29	106.18	106.04	104.5	107.09	103.81	105.02	104.86	104.03	104.89	104.74	106.31	103.15	102.26	104.14	104.25	103.88	104.91	102.89	102.15	105.76	106.61	106.56	104.56	104.28	103.78	103.35	104.11	103.31
106.93	107.14	106.69	106.24	103.63	103.86	107.08	104.14	104.56	105.73	107.19	103.61	105.17	106.84	106.99	103.36	106.51	105.27	103.85	103.57	103.45	104.93	105.32	104.73	104.62	106.92	104.67	107.37	105.49	104.93	107.82	105.7	105.05	106.38	105.98	106.15	105.77	106.16	105.23	105.06	106.49	106.21	106.36	105.45	105.8	105.06	105.63	108.12	106.19	104.09
104.82	107.78	107.17	105.72	106.7	107.26	105.96	104.22	104.99	105.08	106.68	105.76	103.47	106.77	106.16	105.38	104.69	106.55	104.82	106.36	106.88	105.01	106.31	105.59	105.55	105.26	105.79	107.63	104.17	102.42	106.23	105.18	105.26	103.97	108.22	106.47	105.05	108.91	105.61	106.39	103.85	106.55	105.26	105.95	106.83	106.61	105.11	108.72	104.95	106.62
110.6	113.36	113.46	113.06	110.52	113.67	111.15	115.11	111.36	110.99	112.97	110.89	110.98	111.09	111.82	109.05	110.82	110.64	112.21	110.61	111.81	113.31	110.92	111.71	112.02	111.78	112.8	114.36	109.86	113.14	110.81	113.81	113.46	111.35	110.71	112.64	111.38	112.52	109.07	112.03	114.48	111.2	110.94	112.78	107.79	113.62	111.61	111.45	111.93	113.67
107.06	105.6	104.65	104.09	104.51	106.47	106.52	106.36	108.05	104.74	106.23	106.09	106.82	105.91	104.53	105.23	106.3	105.57	103.9	105.12	104.42	105.88	106.13	108.17	104.8	106.26	107.19	108.33	106.8	106.45	106.98	106.61	106.31	105.5	104.92	103.97	107.01	106.29	103.89	107.22	106.03	105.74	106.13	105.66	104.86	105.7	105.34	105.85	107.16	106.67
111.97	111.07	112.07	114.79	110.85	111.54	111.39	112.99	111.34	111.03	113.5	111.75	113.53	112.42	110.9	110.81	112.24	112.23	111.64	112.53	108.84	111.58	112.88	110.25	111.69	111.9	113.4	111.48	112.18	112.31	110.63	111.78	111.38	112.52	114.24	110.59	114.24	113.02	110.65	111.59	112.52	112.01	111.09	112.38	113.11	111.32	111.42	109.6	112.06	109.85
110.83	110.52	107.42	111.3	111.69	112.18	111.85	110.74	113.69	112.83	113.06	112.78	112.68	110.45	112.52	109.68	112.75	112.01	112.68	111.59	111.22	114.33	112.68	111.34	111.97	110.77	111.57	112.19	110.53	113.14	111.59	112.1	111.11	112.78	111.72	110.71	114.3	111.49	111.74	111.6	111.07	111.62	112.31	112.9	111.26	112.86	112.08	111.02	110.39	112.56
106.1	101.56	106.42	104.85	106.75	105	103.52	106.39	105.65	104.67	105.38	107.49	103.91	105.55	104.25	102.94	104.3	105.1	105.33	104.85	105.55	104.44	105.11	106.09	102.55	105.75	106.54	103.88	103.1	105.51	103.85	106.42	104.62	106.4	104.39	104.88	106.57	105.58	105.89	104.68	107.14	103.36	104.3	104.67	105.78	103.44	104.7	105.11	106.86	105.77
102.73	105.05	105.73	103.12	104.68	105.12	104.63	104.06	104.77	103.29	104.42	104.23	103.19	105.19	104.98	105.64	104.62	103.2	104.39	105.54	104.26	105.98	102.3	105.06	104.66	106.25	102.25	102.88	105.26	103.65	104.11	104.17	103.19	105.87	104.57	103.17	104.93	104.34	103.63	104.73	105.92	102.63	103.23	104.42	104.31	103.2	104.17	105.39	104.36	105.75
105.37	104.49	105.46	103.69	105.6	104.5	102.55	105.74	105.7	103.77	105.84	103.87	106.44	105.79	106.47	106.54	106.07	103.87	103.83	106.27	107.33	104.44	104.94	106.4	103.47	105.96	104.36	105.19	105.09	102.82	106.01	103.63	105.62	106	106.52	104.68	105.66	105.86	103.95	106.2	106.73	104.07	106.14	104.9	106.79	106.94	107.66	104.92	107.06	104.89
105.26	104.85	107.95	107.09	106.38	107.05	105.11	106.15	105.77	103.94	105.55	103.94	104.31	103.26	106.93	104.99	104.53	107.77	106.01	105.21	104.93	105.36	106.27	104.56	106.08	104.88	108.18	104.25	107.98	107.83	105.92	107.01	107.3	105.01	108.12	106.5	105.24	105.36	107.7	106.05	105.29	103.43	106.1	105.16	106.79	105.78	106.65	105.35	106.22	106.5
100.14	99.169	100.39	102.48	102.18	100.4	101.04	101.87	100.92	100.63	98.981	100.29	102.59	102.51	98.84	102.76	101.56	101.5	99.28	101.47	100.79	100.14	101.84	99.936	101.32	99.915	100.9	101.07	100.04	99.127	100.32	101.39	102.25	101.88	101.12	100.83	100.52	98.881	100.67	100.31	101.23	101.77	101.4	100.69	99.662	98.798	99.799	102.6	102.8	101.58
105.73	103.94	106.99	106.31	109.18	104.65	108.62	106.57	107.5	106.38	109.75	104.27	105.93	106.59	107.9	108.54	105.68	105.19	105.03	106.21	107.13	104.64	103.88	104.99	107.47	109.95	105.73	104.91	106.05	108.11	105.35	105.41	106.44	105.9	108.18	107.13	106.63	108.91	105.76	104.09	105.78	105.63	106.2	104.52	106.99	107.03	105.87	107.05	106.52	107.13
105.2	105.77	106.53	106.41	105.32	105.11	106.03	105.99	106.56	107.68	106.77	106.95	105.3	107.43	108.78	106.55	105.66	104.81	107.62	104.9	105.91	106.1	104.64	106.43	106.07	106.8	105.37	104.84	105.74	107.34	104.95	102.86	104	104.69	104.53	104.7	104.5	104.27	103.51	105.28	106.88	106.57	106.53	106.19	105.72	107.49	104.02	107.04	105.83	105.31
109.85	111.24	112.16	112.06	114.43	113.34	112.14	109.87	112.03	112.97	111.28	110.04	110.67	109.73	109.72	112.29	109.67	111.1	109.98	109.47	111.51	109.78	111.57	110.9	112.67	109.87	111.17	110.89	111.41	112.56	111.13	111.18	110.66	110.44	111.76	111.37	111.69	111.01	111.74	110.3	111.87	111.07	109.6	114.25	111.28	110.29	110.77	111.07	113.06	112.52
111.73	112.02	112.01	110.52	111.54	112.95	111.59	108.84	108.09	112.05	111	110.25	111.7	111.65	110.93	112.08	111.05	111	111.2	110.35	111.63	113.36	112.2	111.95	113.82	108.88	109.92	109.71	110.52	111.31	112.22	112.62	112.19	112.18	110.9	109.74	111.48	112.07	109.56	109.98	112.8	112.99	110.08	109.23	111.21	110.1	113.32	111.24	110.8	111.88
106.65	105.21	103.9	104.88	104.89	103.56	104.26	105.34	104.44	106.21	105.09	105.06	104.2	104.71	105.47	104.34	103.01	105	106.02	103.85	104.27	103.08	104.67	103.5	105.53	104.54	103.53	108.42	104.68	103.33	104.81	105.28	103.98	104.28	104.62	106.07	106.21	106.93	104.09	106.8	105.95	104.21	104.45	103.5	105.98	104.38	106.13	104.34	105.61	106.13
107.68	109.15	109.12	109.56	108.43	109.06	108.75	108.65	108.14	112.93	112.15	107.85	110.97	111.24	110.07	109.96	111.31	109.89	111.98	110.14	109.57	110.22	111.31	110.58	110.41	109.03	111.6	108.29	110.69	110.01	111.23	110.44	108.53	111.05	107.45	110.63	110.73	112.33	110.12	110.84	110.22	110.54	108.15	111.87	111.1	107.34	110.26	112.45	109.97	111.72
105.66	108.29	102.8	104.63	106.56	105.94	103.51	105.83	103.6	103.15	106.4	102.43	105.99	104.92	105.68	103.42	103.91	104.84	107.55	105.27	104.67	104.6	103.64	105.67	104.64	103.7	104.44	105.26	104.92	106.66	107.76	104.14	104.54	104.37	104.95	106.2	104.83	104.62	105.01	104.13	106	105.04	104.69	105.72	104.2	105.45	107.49	105.02	102.21	104.85
103.87	104.84	107.58	106.64	106.25	106	106.95	107.99	107.2	104.52	106.36	105.39	106.93	105.08	105.08	106.75	105.1	104.75	103.03	107.9	106.39	105.76	107.4	105.92	105.79	107.1	104.18	107.24	108.09	104.82	105.54	104.01	108.83	106.49	107.04	105.68	106.85	104.66	105.33	103.78	108.19	103.23	106.07	106.87	107.62	105.92	107.5	107.39	104.57	103.92
112.24	110.67	113.42	109.19	110.35	113.86	112.13	112.74	111.28	109.66	111.23	109.84	110.42	109.97	112.32	110.4	111.93	113.1	108.36	110.06	111.22	112.94	110.48	112.98	109.95	111.35	112.42	112.23	109.71	109.34	111.58	110.63	111.46	111.15	113.22	112.67	110.97	112.6	110.1	111.22	112.93	112.41	111.53	110.54	112.97	112.15	111.22	109.71	112.89	111.82
104.2	107.17	104.36	108.5	106.63	105.87	106.55	105.41	105.73	107.66	107.96	103.25	104.96	106.67	106.35	106.89	104.19	105.15	104.91	108.07	103.48	108.14	107.14	105.56	104.45	106.5	104.41	107.05	106.23	103.92	105.75	106.08	106.06	105.35	106.05	104.46	106.19	107.14	106.51	106.44	104.34	106.78	105.54	105.5	106.72	106.92	106.19	104.48	105.35	108.55
106.68	106.77	107	105.46	106.6	103.87	106.38	105.21	106.98	106.79	105.64	106.73	106.4	106.46	105.67	105.87	106	105.99	105.7	105.77	104.4	107.1	102.91	103.53	104.75	106.69	108.33	106.74	106.8	105.61	106.25	105.67	105.4	104.74	105.23	104.35	105.91	106.66	104.84	109.52	106.76	107.34	102.99	108.61	105.48	103.91	104.98	106.85	104.32	107.78
104.42	106.59	105.17	104.1	104.22	107.12	105.82	106.08	104.77	102.43	108.17	105.7	105.36	105.16	106.39	107.61	104.19	106.12	104.68	107.65	104.98	105.18	107.2	106.61	104.86	104.73	107.35	103.98	106.13	104.82	107.17	107.49	105.53	103.95	104.54	105.25	105.72	107.37	105.43	104.91	106.09	108.04	104.13	105.63	103.5	105.67	106.35	107.4	108.64	107.12
117.75	114.55	117.13	114.38	116.15	114.28	117.05	115.67	114.73	114.99	116.88	116.87	116.59	115.97	115.54	117.73	116.3	118.84	117.18	116.86	116.37	117.22	117.06	117.17	116.6	115.26	116.37	115.24	115.87	115.5	115.49	116.94	114.87	115.79	116.64	116.78	114.85	115.98	118.76	115.6	116.22	116.14	117.15	113.86	115.06	115.4	115	116.35	114.99	116.58
107.03	105.69	105.5	104.14	108.27	108.93	103.97	106.03	106.49	106.62	104.52	104.83	105.53	105.83	103.44	106.48	105.78	106.29	106.12	106.72	104.69	104.59	102.5	106.15	105.83	107.23	106.87	106.3	106.25	106.64	104.97	106.67	107.23	105.07	105.88	104.64	107.68	107.5	106.75	103.07	102.89	105.68	104.16	106.43	102.99	104.15	106.16	107.26	104.65	103.12
104.97	105.09	103.54	104.53	105.13	103.74	104.68	104.21	105.71	104.54	105.67	103.91	103.54	103.41	102.97	105.21	104.36	102.92	103.8	101.78	104.67	104.45	104.78	106.3	104.78	102.06	104.05	105.01	103.66	104.15	104.96	105.79	104.48	105.21	104.51	103.07	103.46	108.52	102.35	103.98	103.47	103.77	104.12	104.79	103.7	105.16	104.16	103.76	102.9	104.77
105.2	105.96	106.55	106.85	105	107.35	105.22	106.21	106.49	105.52	106.61	105.06	106.28	106.3	107.36	104.95	103.91	107.56	104.6	106.76	106.65	106.12	102.95	108.43	103.3	104.74	105.59	105.51	105.11	105.58	106.07	106.36	103.45	106.07	106.43	106.95	106.53	105.16	105.96	105.69	105.34	106.71	106.04	108.19	105.68	106	104.79	107.37	105.88	105.03
116.75	114.6	113.85	115.56	115.27	117.23	117.58	117.96	118.74	118.06	115.66	118.04	114.8	114.88	114.68	117.6	116.49	117.26	115.98	119.29	115.8	116.25	116.53	116.36	117.93	118.39	114.24	113.23	117.28	114.05	115.21	117.38	116.03	116.74	116.1	115.19	116.49	116.3	115.9	117.22	116.86	115.23	116.38	117.2	116.78	115.49	115.94	116.89	115.41	115.92
108.03	106.71	107.06	107.52	105.57	107.32	107.18	108.39	104.76	106.89	107.19	107.45	105.79	105.32	106.09	106.92	107.63	106.34	106.81	106.13	106.64	109.32	105.04	104.94	105.27	109.03	107.87	105.47	109.43	107.2	105.96	107.34	106.24	109.3	108.39	105.61	107.69	106.93	106.71	107.22	108.31	106.1	108.21	107.35	107.94	107.27	106.89	104.75	105.99	106.52
103.79	104.29	107.24	104.29	105.23	103.88	105.04	105.73	105.45	104.44	104.2	106.04	104.93	104.71	102.78	103.16	106.87	105.21	104.29	106.41	105.58	105.56	105.5	106.38	105.39	104.26	106.43	104.77	103.95	107.21	103.7	104.67	103	105.34	104.73	106.02	103.37	105.01	103.88	104.22	102.75	105.31	105.49	105.72	104.85	104.04	104.23	105.96	106.64	102.67
116.51	113.42	116.3	116.07	115.27	116.15	114.9	118.4	114.43	118.83	115.88	116.74	118.2	116.74	116.26	116.74	115.41	115.33	117.35	116.09	116.79	115.91	118.52	116.36	115.96	115.42	114.2	117.03	118.09	116.9	114.75	115.98	116.92	115.5	116.58	117.38	114.16	115.73	115.51	113.61	116.33	115.12	118.11	113.68	116.39	117.08	116.85	116.46	115.52	119.62
106.12	104.09	103.81	103.63	106.45	104.33	104.4	107.22	106.49	105.05	103.56	103.59	107.15	101.86	105.05	102.27	103.86	106.62	106.02	107	106.48	104.54	104.92	104.01	107.4	103.85	104.57	104.65	105.33	103.65	105.18	105.21	106.39	103.19	107.49	103.44	104.42	103.83	105.38	105.48	103.74	103.75	102.79	106.9	106.52	102.78	102.08	104.08	102.56	103.5
111.74	112.04	111.19	108.16	110.66	114.25	111.57	112.37	110.19	110.97	111.33	111.41	110.55	110.41	111.25	113.48	110.5	110.21	111.14	111.34	109.6	109.56	111.44	109	111.85	109.63	112.08	110.79	110.45	110.94	109.45	109.81	110.73	110.38	110.47	111.25	110.3	109.92	113.24	111.56	111.92	108.42	110.17	110.47	109.85	111.06	109.61	113.37	110.42	108.79
107.17	106.11	105.83	104.17	107.75	105.47	107.8	106.25	107.85	105.8	108.35	105.23	104.55	108.33	108.89	106.72	107.46	106.48	103.46	106.89	107.48	105.82	106.3	105.2	107.42	106.5	105.87	105.16	104.43	105.11	104.51	106.43	106.37	104.63	105.98	104.95	106.1	105.96	104.7	104.71	104.62	105.65	107.34	105.54	106.41	106.01	104.05	105.85	106.75	106.72
102.97	105.55	106.9	104.65	106.8	106.93	107.76	105.4	105.13	107.65	106.09	105.82	106.18	105.87	106.67	106.73	106.06	105.68	106	105.26	104.65	106.53	106.43	108.04	107.96	108.39	105.97	103.31	105.42	106.24	105.82	103.94	107.24	105.89	107.47	107.42	102.76	106.03	105.86	106.84	104.17	106.58	106.58	104.38	105.41	104.59	105.92	106.6	105.88	104.25
114.45	114.87	109.34	112.91	113.4	111.19	113.01	112.81	110.27	113.88	112.69	113.67	111.58	114.96	112.66	110.54	115.14	111.84	115.08	114.64	113.02	113.11	110.89	113.57	112.3	112.29	113.56	112.76	115.14	111.36	113.99	113.16	113.03	113.36	112.87	108.11	111.37	111.95	113.41	112.77	111.84	112.59	111.15	113.86	111.73	114.19	112.82	113.93	112	113.29
106.83	105.18	105	105.57	104.19	105.72	102.78	105.75	104.25	104.36	104.91	106.53	106.5	107.05	102.82	107.1	103.73	108	106.37	104.8	102.79	105.52	105.83	103.01	103.92	106.64	105	105.05	105.4	105.97	107.19	104.89	103.68	106.18	103.68	106.03	105.75	106.49	104.1	107.3	103.69	104.29	104.93	104.5	107.35	107.36	107.1	107.99	104.39	103.75
106.95	107.67	105.11	107.62	104.82	107.67	106.97	107.1	104.85	107.39	107.05	105.63	103.97	106.04	104.01	106.38	103.25	105.26	105.89	106.64	105.39	104.83	104.86	105.61	106.43	106.95	105.28	104.9	101.85	105.52	105.71	104.79	107.39	105.53	105.27	104.52	106.64	105.98	103.67	106.69	104.42	105.65	107.26	104.39	104.87	106.94	103.37	106.46	103.87	106.28
104.7	102.72	103.1	105.5	105.52	104.52	104.68	103.78	101.77	103.74	103.7	103.4	103.84	104.67	102.48	103.27	104.87	102.95	105.95	104.24	103.57	104.37	104.49	102.82	104.94	105.5	106.5	103.95	103.97	104.96	105.5	105.36	105.89	103.96	103.82	103.99	103.12	101.92	103.42	103.49	105.31	104.05	102.64	103.06	104.97	103.42	103.68	102.53	105.06	104
106.22	105.64	105.26	107.73	105.81	105.18	105.88	106.6	107.22	103.37	108.09	106.41	107.75	105.97	106.54	106.86	106.3	105.65	105.83	107.67	106.49	106.47	107.13	106.25	106.24	105.31	105.77	105.49	106.38	107.59	102.79	104.56	106.06	107.86	105.55	106.33	106.95	109.54	106.94	105.45	106.5	103.54	105.05	105.45	106.24	105.32	108.36	106.33	106.33	105.04
118.16	119.54	118.09	116.72	117.72	117.56	117.72	118.4	117.62	117.8	117.47	117.23	117.78	118	118.45	117.18	116.58	118.3	118.92	119.16	117.29	116.06	117.38	117.42	118.5	120.17	117.2	117.55	118.73	117.1	116.28	119.11	116.65	116.99	119.33	117.61	117.64	116.74	119.14	116.9	117.23	117.64	118.93	115.58	118.85	115.85	117.09	119.53	115.24	117.53
109.83	110.09	110.03	108.43	109.21	111.65	110.08	109.19	110.63	110.47	111.53	109.85	108.04	110.87	107.12	109.89	112.17	111.23	110.22	108.62	110.3	109.61	109.2	108.25	110.95	108.3	111.56	111.79	108.85	109.48	108.67	109.58	108.96	110.36	108.3	110.35	108.47	108.78	110.8	109.93	109.06	110.3	109.12	108.5	110.3	111.06	113.33	110.49	108.48	110.08
102.02	105.56	104.65	103.19	106.53	105.54	103.69	104.47	103.7	103.45	105.35	102.65	106.71	105.48	102.71	103.58	101.02	104.31	104.33	103.92	104.87	104.12	105.02	104.33	105.66	104.17	103.17	103.68	106.5	102.23	102.9	105.91	104.4	105.66	103.94	103.62	103.92	103.62	105.59	105.91	104.94	102.59	106.64	102.49	104.89	103.07	103.22	101.92	105	105.07
100.46	99.399	101.81	99.106	100.8	99.724	99.091	101.98	102.44	100.83	99.672	100.12	100.08	100.5	100.33	100.72	99.521	99.832	99.943	101.74	102.64	100.63	102.05	101.63	101.98	100.06	100.15	101.18	101.09	102.38	100.75	103.82	101.36	103.95	101.28	102.04	99.938	102.04	101.1	102.43	103.16	100.56	101.14	101.45	104.59	100.53	99.174	103.46	101.97	101.49
116.74	114.73	117.28	115.01	112.63	115.64	114.68	115.48	116.81	115.67	117.05	117.04	115.35	116.53	115.71	115.96	114.67	116.21	114.45	114.94	114.31	116.82	114.7	115.84	117.83	115.27	115.11	114.8	113.32	114.04	113.69	116.28	117	116.92	116.73	112.97	112.66	116.09	115.34	118.01	116.57	115.72	115.07	117.22	120.46	113.83	115.6	116.24	116.88	113.64
105.96	105.79	105.99	105.65	108.74	104.86	106.88	107.06	106.28	107.1	106.23	105.63	106.05	104.25	104.33	103.24	106.73	106.79	105.05	105.43	105.24	105.8	106.4	103.37	105.57	104.09	103.99	105.64	105.63	106.56	104.37	105.62	105.52	105.57	105.87	104.65	105.94	105.82	108.19	105.63	104.3	106.08	106.88	106.77	104.92	107.23	105.39	104.97	104.46	106.46
100.87	100.77	101.64	100.83	99.902	100.69	99.259	100.88	100.94	99.905	98.515	101.41	99.476	101.37	101.14	99.19	101.06	100.48	99.28	98.471	100.03	102	100.43	100.6	100.4	101.78	101.64	100.08	100.12	105.62	102.29	101.97	101.38	102.4	99.495	101.93	101.39	99.709	98.667	100.44	101.87	99.92	101.36	101.44	98.945	98.588	98.385	98.731	100.5	101.98
104.26	104.51	104.59	105.03	104.52	104.48	106.79	104.8	102.49	104.42	102.24	106.07	105.74	105.16	106.76	102.38	104.83	105.9	103.5	106.61	105.58	102.73	102.85	106.22	103.52	105.86	103.01	104.4	105.49	103.63	107.55	105.05	103.76	104.12	104.13	104.84	103.21	103.02	103.37	104.18	102.64	104.54	103.86	104.26	102.56	103.5	107.23	105.06	105.86	103.87
109.8	109.96	109.59	109.31	111.48	110.13	110.91	111.48	109.46	109.01	109.52	110.21	111.36	109.13	107.67	110.11	111.57	110.64	110.52	111.9	112.18	111.67	111.13	113.17	112.66	110.04	109.93	112.47	108.51	110.24	112.27	113.22	110.61	112.41	112.39	109.89	109.61	110.93	108.53	111.18	110.43	110.29	109.55	111.08	111.38	110.12	111.06	109.31	111.23	111.1
106.65	104.83	105.97	106.97	105.17	106.31	104.99	107.38	106.3	107.61	107.65	105.78	105.72	103.67	105.45	106.22	106.61	105.34	105.52	106.46	104.85	104.82	106.76	105.42	104.03	104.94	105.36	104.24	104.73	105.41	106.35	104.63	106.94	105.08	103.71	105.03	106.41	104.83	105.16	104.34	106.62	105.95	105.53	105.92	105.63	105.03	105.35	105.59	104.98	105.19
103.96	107.88	106.09	105.28	104.38	102.54	107.42	106.28	106.85	106.31	103.1	106.31	106.81	107.51	104.98	105.97	106.34	106.02	105.01	106.54	105.3	105.09	105.68	104.36	105.62	104.68	105.62	105.2	107.34	104.92	104.81	104.25	106.69	105.44	105.18	106.13	103.58	107.8	105.15	105.88	103.9	106.83	106.01	105.32	107.48	103.68	104.86	104.89	105.66	107.59
117.42	116.71	116.56	115.2	115.6	115.26	116.54	116.49	117.77	116.2	116.4	119.76	114.83	116.59	113.83	117.75	119.03	114.26	116.7	115.52	114.36	115.29	118.65	115.93	117.29	114.08	116.7	115.5	115.88	113.22	114.06	116.12	117.9	117.71	115.49	115.82	115.65	118.33	115.19	117.61	116.56	115.96	116.06	116.45	116.45	115.18	115.16	117.74	116.45	117.72
107.76	106.38	103.71	103.11	105.75	106.68	108.44	105.99	107.91	105.97	105.58	105.92	105.36	106.9	104.44	104.99	107.18	106.29	104.02	107.63	106.36	104.55	108.32	106.21	105.43	106.51	108.71	105.62	106	107.24	105.42	107.59	104.23	104.6	105.47	103.89	103.11	105.01	104.12	104.17	107.09	104.03	106.46	104.64	104.88	105.98	104.82	104.27	105.35	104.71
101.71	98.79	101.08	100.95	102.37	101.97	98.584	101.67	99.274	99.532	100.09	101.83	99.199	102.76	101.58	100.52	101.31	101.42	102.63	99.952	100.56	99.18	99.697	101.39	100.46	101.61	99.898	102.92	102.38	101.69	100.12	100.54	100.9	104.41	101.76	101.04	99.437	101.22	99.867	99.361	103.51	101.17	101.58	101.08	102.32	100.93	99.379	102.48	102.54	99.862
105.51	106.13	105.5	105.29	107.1	105.41	106.96	107.22	103.08	106.67	105.95	106.04	104.82	106.12	104	107.54	107.29	105.73	104.53	106.48	105.72	106.9	106.18	105.68	105.51	105.24	105.12	106.88	103.29	104.86	105.76	105.63	106.71	106.26	104.43	106.67	105.1	105.11	106.8	106.79	105.77	106.75	106.03	106.44	107.83	104.67	106.91	105.7	108.22	105.34
106.12	103.13	104.01	105.3	106.4	106.89	104.65	106.19	105.34	105	105.53	103	104.8	104.76	107.17	106.49	103	104.59	106.12	106.69	103.62	107.4	106.41	104.63	105.1	105.49	107	106.24	106.38	106.04	105.77	103.06	106.82	106.64	107.65	104.44	107.19	104.37	104.44	104.33	103.79	104.8	105.94	107.16	106.23	103.82	107.7	106.18	105.13	107.05
103.94	104.5	106.77	105.77	103.25	104.88	103.99	105.75	106.11	107.33	104.82	107.17	103.73	105.55	104.93	105.59	106.8	106.36	105.89	106.45	105.24	106.02	102.84	104.82	105.65	105.75	106.82	103.44	107.56	102.87	103.2	104.88	105.88	104.8	105.58	104.17	104.86	104.79	109.01	103.06	105.14	105.82	103.37	104.13	105.28	104.5	103.31	103.64	103.54	105.25
106.7	103.41	106.06	105.88	105.83	107.42	106.28	107.18	107.12	105.35	105.85	102.78	107.29	105.16	105.57	104.52	106.61	107.01	106.45	106.31	104.47	106.25	107.02	105.11	104.44	105.89	106.2	107.14	106.22	103.82	105.96	106.5	107.22	108.49	105.03	104.18	107	105.96	105.76	107.29	104.87	105.55	105.4	105.37	105.47	105.23	105.26	104.92	105.82	104.93
114.19	112.63	115.27	113	114.51	112.02	113.6	112.78	113.89	113.82	109.88	113.21	111.93	114.05	112.29	110.96	113.33	110.9	112.22	114.03	112.36	113.51	112.79	112.35	113.1	111.61	111.85	112.76	111.44	109.88	111.85	113.47	112.24	112.69	111.78	112.61	111.95	111.69	115.09	111.56	114.25	113.85	114.83	113.08	114.69	113.11	111.83	114.04	113.08	112.06
106.67	105.06	106.26	106.54	107.22	106.61	106.45	106.47	108.34	106.14	105.74	105.99	105.9	106.31	104.27	106.13	104.8	108.62	106.34	105.84	105.86	105.61	105.53	105.57	105.98	105.88	107.46	105.68	106.37	107.8	104.56	106.33	104.2	104.72	106.1	109.13	108.92	105.97	107.3	106.98	106.78	106.06	107.52	106.3	102.8	105.46	104.92	108.57	107.12	107.9
113.24	114.75	111.29	111.21	112.23	111.77	113.18	112.58	113.35	111.49	113.6	112.71	110.77	114.59	113.59	110.78	113.88	113.18	115.16	113.97	114.52	111.88	109.71	111.73	111.95	112.67	115.12	112.57	110.34	111.57	112.35	110.06	111.11	113.58	112.12	111.28	113.05	114.21	114.92	113.38	114.79	116.48	114.24	111.88	113.47	113.64	112.31	112.86	112.93	113.67
106.35	107.82	108.21	109.09	105	107.62	107.26	105.09	105.84	104.42	105.32	107.78	107.5	107.11	106.38	105.97	109.88	106.25	105.01	105.56	107.57	106.93	106.22	106.58	107.5	107.84	108.36	107.6	107.87	107.51	105.22	105.99	107.9	104.22	107.2	107.54	104.1	106.81	107.57	107.18	106.46	104.6	106.36	107.16	106.38	106.93	107.27	105.62	106.1	106.13
110.66	111.67	112.59	111.82	111.26	110.4	112.32	109.55	112.47	109.99	110.32	112.96	112.15	111.76	111.97	113.03	114	111.05	111.83	112.2	111.38	110.92	110.49	111.94	108.71	110.72	109.82	109.86	111.69	111.1	110.5	111.57	111.11	110.1	113.01	111.5	111.87	112.07	114.11	113.49	111.43	109.33	112.83	111.15	111.3	111.88	110.97	111.27	112.68	110.32
105.75	106.06	108.84	105.88	106.89	106.67	106.48	104.42	103.26	107.13	105.11	107.21	107.74	107.32	105.29	103.92	109.32	107.65	105.5	105.12	105	105.92	107.27	107.19	108.37	107.18	106.73	106.18	108.26	107.26	108.36	109.92	105.95	106.74	105.54	105.84	104.57	106.48	107.57	109.05	102.87	105.1	106.13	105.77	106.54	107.23	105.01	104.8	106.21	106.3
103.2	105.9	105.02	106.99	106.9	106.52	106.32	105.25	107.61	104.53	103.72	105.21	103.36	107.61	104.82	102.87	106.4	104.72	105.26	105.09	103.4	106.74	103.41	105.72	105.1	107.55	106.17	105.87	106.11	106.78	105.37	105.15	108.49	105.09	105.07	104.5	106.01	104.19	104.72	104.86	104.64	104.99	107.47	106.37	104.59	103.6	102.71	103.53	107.28	105.34
99.362	99.397	101.52	98.206	98.89	99.543	99.129	98.58	101.17	101.88	99.042	98.244	100.99	98.327	99.087	101.23	98.268	100.99	99.924	101.6	99.662	98.361	100.58	100.22	100.48	100.77	98.447	99.821	100.17	99.656	99.628	99.123	98.517	97.074	98.934	99.466	98.93	101.53	99.692	99.846	99.435	98.304	100.24	101.18	98.116	100.47	100.69	98.142	100.25	99.869
107.15	108.18	106.32	107.22	106.95	105.05	105.4	106.81	106.26	105.95	105.16	106.7	107.43	106.62	106.04	107.05	107.63	107.39	107.59	106.19	107.56	107.65	106.55	106.87	106.89	105.93	105.05	105.73	108.5	105.45	108.81	107.27	108.64	104.97	106.93	106.56	106.83	106.47	107.25	106	105.28	106.78	106.91	107.26	105.78	107.52	104.6	108.12	107.33	108.11
103.95	105.6	107.27	107.32	105.55	105.45	106.42	106.67	104.28	105.05	105.39	104.19	106.35	105.5	102.93	108	105.78	105.08	107.55	105.09	106.24	106.21	105.25	106.54	106.5	106.61	105.3	104.52	105.9	106.17	105.52	106.48	104.75	106.13	105.38	105.73	105.35	104.44	105.74	106.43	107.29	105.49	106.78	106.38	105.46	107.46	106.61	104.52	104.68	106.26
106.49	106.57	107.71	105.79	106.9	108	108.29	105.8	107.22	108.82	106.58	104.32	105.89	106.3	105.25	106.72	107.77	106.88	105.62	104.58	107.4	106.47	107.79	105.39	108.7	106.54	104.95	106.09	106.14	107.32	106.14	105.38	102.61	103.86	107.64	107.94	107.88	107.18	109.84	104.89	108.42	103.96	107.31	105.02	106.25	105.61	105.76	105.85	104.76	106.75
109.79	110.98	109.4	109.31	110.69	112.13	108.6	109.38	109.77	111.11	108.69	109.01	108.34	109.32	112	109.71	110.79	109.12	109.37	108.24	108.96	109.03	113.42	111.4	109.47	111.4	111.52	109.15	109.74	111.19	108.94	110.79	110.01	110.06	110.86	111.37	108.31	107.59	110.01	111.08	110.63	108.62	108.45	107.85	109.55	108.11	110.76	109.6	107.63	111.23
108.4	107.88	105.3	105.73	103.37	103.89	105.13	102.83	104.44	103.65	104.38	104.62	103	106.28	105.43	105.96	107.14	103.07	106.43	105.62	106.89	105.86	104.17	105.1	105.84	105.79	106.55	104.02	104.46	104.77	104.62	105.43	104.82	106.45	105.87	106.54	104.76	106.51	105.83	107.43	107.41	105.5	105.01	105.08	105.98	104.6	104.05	106.79	104.04	106.3
107.08	106.21	104.23	106.52	107.2	105.33	106.04	105.34	105.35	104.98	105.35	105.39	106.74	107.72	104.97	105.36	106.02	106.17	103.73	104.14	106.84	103	107.7	107.03	104.64	104.75	104.08	106.01	107.38	105.71	103.7	105.45	107.15	105.65	106.26	105.33	105.15	104.63	105.43	106.69	106.81	102.36	104.59	106.66	106.15	105.57	104.37	106.56	102.84	105.27
103.17	105	107.59	106.32	106.48	103.85	108.47	107.21	106.11	105.97	108.2	106.75	108.64	104.89	105.98	105.83	107.46	107.73	107.54	107.03	105.5	106.9	105.26	106.24	105.38	104.82	106.2	106.13	105.48	106.06	105.82	104.72	105.48	105.83	107.83	105.64	103.74	105.81	104.82	104.43	103.87	104.13	104.42	106.16	103.49	107.12	105.79	105.95	106.4	106.64
114.25	112.37	112.9	112.24	111.65	109.86	110.51	113.08	113.15	109.07	112.26	109.98	111.72	112.6	109.65	108.97	113.28	110.42	109.33	111.26	111.09	111.3	108.92	112.52	110.01	111.02	111.8	113.13	113.03	109.24	109.95	111.96	109.5	109.96	110.34	113.82	111.04	111.32	110.03	110.19	111.51	109.87	111.64	110.84	110.72	112.91	110.73	111.21	111.29	111.44
104.26	106.41	105.67	107.68	105.63	105.9	103.64	106.23	107.34	104.95	102.95	104.5	105.47	103.65	104.46	106.17	105.58	104.41	108.15	105.76	105.59	104.97	107.44	105.17	106.2	106.5	105.75	105.81	104.24	103.88	106.93	106.27	105.89	106.1	106.43	104.83	105.33	106.5	105.82	105.71	107.48	106.61	103.18	106.88	106.33	108.49	104.7	104.8	107.37	105.73
112.24	110.85	109.29	111.55	112.93	109.97	110.74	106.55	111.13	109.85	110.62	111.74	112.75	113.23	111.9	112.38	111.01	110.09	109.87	109.03	111.57	112.38	113.84	111.46	110.03	112.23	110.77	113.56	110.59	109.93	110.04	111.39	111.03	114.15	109.01	112.35	112.62	110.28	112.63	112.01	111.56	109.89	111.72	110.25	112.7	111.33	109.6	110.4	112.39	113.2
104.15	105.8	106.03	107.21	104.91	104.23	105.56	106.71	105.03	105.46	105.48	105.25	105.94	106.76	106.78	105.91	103.12	104.14	106.98	102.65	106.48	107.36	107.57	103.73	106.07	105.72	105.86	105.63	106.83	103.98	104.89	104.74	102.65	104.66	105.9	105.04	105.3	106.36	103.97	108.32	105.64	106.01	105.99	105.66	106.53	106.31	104.39	106.23	106.58	104.88
111.73	111.67	112.08	109.96	110.9	110.65	109.68	112.12	111.95	109.95	110.91	110.16	111.75	110.12	109	109.79	109.87	109.7	112.81	110.11	112.65	111.52	109.47	112.27	111.25	112.17	109.29	111.94	114.2	112.62	110.5	109.82	111.6	110.64	110.54	113.09	110.16	111.12	111.75	112.07	109.23	113.02	110.59	111.43	112.43	113.6	111.22	111.22	113.19	110.02
101.01	98.233	100.26	98.34	98.899	98.998	100.61	101.06	98.806	99.203	100.88	101.78	99.87	99.519	99.149	99.853	100.22	101.43	96.096	99.521	99.839	99.2	100.77	98.632	99.604	100.59	98.868	98.026	97.491	98.029	98.617	97.199	98.98	97.916	99.551	101.16	98.332	100.68	97.994	99.332	101.3	99.474	99.466	100.02	98.933	98.378	99.046	96.181	97.855	99.328
104.12	104.26	103.44	105.27	103.3	105.01	106.43	101.44	103.73	103.65	103.98	102.22	105.53	105	105.17	104.86	103.45	102.46	104.97	105.26	102.05	103.37	104.08	102.23	105.19	104.54	103.4	104.82	105.11	104.31	102.61	105.64	104.31	105.4	103.3	103.74	103.15	105.17	105.68	101.81	105.74	103.63	104.29	103.72	106.41	104.28	104.09	104.31	104.56	104.76
102.27	103.49	103.01	101.47	103.96	104.33	104.38	104.48	105.04	105.05	103.99	104.74	102.75	103.13	104.31	105.39	104.52	103.27	106.75	101.8	106.18	105.78	107.6	107.33	102.93	105.26	103.23	104.85	104.23	104.57	103.28	105.14	105.48	104.73	103.19	106.23	107.33	105.16	105.65	105.73	104.37	102.3	104.02	102.81	103.42	104.79	104.07	103.34	103.91	104.45
100.03	99.746	100.12	100.62	100.34	99.044	99.731	100.98	100.09	100.23	99.133	101.26	99.305	100.34	100.4	99.258	101.09	98.007	99.514	101.99	101.24	100.51	99.964	99.585	100.19	98.044	101.45	100.44	99.441	101.9	99.474	102.08	98.293	102	100.24	98.08	101.18	100.39	99.367	98	100.66	98.841	100.78	100.36	100.51	98.772	98.318	100.36	99.899	98.506
117.32	116.71	116.49	115.9	116.55	116.13	117.21	118.92	116.11	117.57	117.87	119.11	117.11	117.73	116.12	116.36	116.47	117.09	117.85	118.54	120.27	117.91	118	118.11	119.06	116.47	116.97	118.1	116.88	119.06	116.77	117.07	116.75	118.73	117.11	119.37	116.14	115.73	115.22	118.98	117.4	118.28	117.18	119.83	116.57	119.27	119.31	117.07	116.09	117.6
106.06	105.32	106.77	107.76	106.14	104.13	106.63	107.02	105.59	108.21	104.92	105.97	104.63	105.48	107.42	105.59	106.55	106.13	108.75	107.48	105.2	109.57	108.15	105.95	106.58	107.08	109.09	107.28	105.72	107.72	106.79	106.85	105.93	106.78	106.75	107.16	106.04	106.01	103.88	108.09	106.98	105.44	105.28	105.5	106.33	106.45	106.99	105.2	106.29	106.6
105.96	104.82	106.6	105.18	105.43	105.31	104.41	104.87	105.63	104.65	105.72	104.46	104.93	104	106.7	107.34	106.35	106.28	106.05	107.85	105.39	104.09	105.21	106.63	106.52	106.37	104.81	104.04	105	104.77	105.04	106.22	104.7	105.93	105.64	108.5	105.59	106.52	105.84	106.86	106.65	105.7	105.74	105.54	104.86	105.23	105.34	107.17	107.98	105.56
106.55	105.78	107.44	105.21	107.1	106.87	105.35	107.23	106.14	107.35	108.6	109.5	105.7	108.23	105.53	106.63	108.75	107.4	106.89	107.47	107.53	105.84	107.69	107.01	110.89	106.16	105.32	104.46	107.31	107.04	106.4	108.79	106.49	105.93	106.5	105.66	107.51	108.36	108.72	106.09	108.3	106.94	106.69	107.17	103.64	107.64	106.89	108.65	106.79	105.78
117.7	115.15	116.25	118.74	121.66	117.64	119.63	116.75	116.73	119.71	116.24	117.99	117.7	117.84	118.55	118.91	118.51	117.82	117.95	115.46	118.43	117.1	119.02	117.24	115.51	118.21	114.89	116.84	119.28	116.58	116.83	116.6	115.59	116.14	116.32	118.26	115.58	117.91	115.93	116.74	118.64	120.24	116.35	118.76	117.45	117.99	116.08	117.91	119.03	119.58
103.33	105.04	103.59	105.28	104.07	103.91	104.41	107.68	103.56	107.07	103.36	107.35	104.84	104.47	106.87	102.7	104.19	104.53	105.35	104.94	105.65	102.39	105.97	105.02	103.69	106.75	107.68	105.3	105.31	105.95	104.41	103.73	104.01	105.61	103.38	104	103.7	105.73	104.65	105.04	102.22	104.77	104.37	104.14	104.32	106.9	105.01	104.12	105.07	105.61
106.51	107.69	105.63	107.7	104.61	107.44	104.77	105.42	103.25	106.53	107.39	104.01	106.72	103.9	108.11	105.74	108.26	105.97	107.78	108.54	102.66	105.27	103.98	105.71	104.34	107.58	104.4	105.08	106.41	107.87	106.42	104.04	106.41	106.77	105.23	105.01	105.8	104.06	107.05	107.43	105.54	104.71	107.59	106.09	104.59	105.69	106.02	105.72	106.18	103.31
112.36	111.93	111.23	115.13	114.21	110.62	113.28	113.95	115.04	112.62	112.05	112.96	110.98	113.82	112.97	113.78	113.39	110.87	114.04	111.55	112.43	112	112.9	112.11	112.01	113.16	112.76	111.47	113.38	112.02	115.39	114.12	113.43	112.85	114.56	113.3	112.23	114.05	112.53	113.43	113.17	113.6	111.53	112.34	111.21	112.54	113.54	111.27	111.04	112.06
113.27	112.3	113.03	111.38	112.83	112.82	112.55	112.22	111.72	110.92	112.3	111.91	111.42	111.59	111.46	110.9	109.22	111.93	112.43	112.95	111.48	110.98	113.06	113.3	113.56	112.07	111.92	113.53	112.11	113.35	112.44	112.14	112.95	112.06	113	110.56	113.34	112.42	113.27	110.58	110.91	108.49	112.65	113.95	113.14	110.91	113.91	113.51	112.44	114.85
110.99	108.54	110.83	110.43	108	112.31	109.57	110.31	110.83	112.14	109.5	110.73	110.63	111.15	113.17	110.64	112.16	109.72	109.52	110.88	110.16	108.5	108.35	113.77	110.96	111.52	108.26	109.16	111.16	113.96	112.1	112.06	111.13	110.11	110.96	111.86	109.62	111.35	111.33	110.38	111.58	109.72	107.81	109.64	111.46	110.63	110.61	109.42	110.92	107.99
104.49	105.71	108.22	105.49	106.52	105.53	104.19	106.21	105.9	107.16	106.5	104.46	106.21	106.92	104.33	106.18	107.66	104.24	105.79	105.81	105.18	107.07	107.1	106.13	105.35	105.3	107.36	104.58	104.39	103.37	105.54	106.63	104.98	105.29	106.65	107.88	106.56	105.22	103.28	106.5	107.83	106.08	107.29	105.46	105.97	106.95	105.22	104.19	105.37	106.82
100.46	102.11	100.5	100.3	99.491	100.48	100.89	101.6	101.92	101.53	99.869	99	101.35	100.04	99.614	98.952	100.69	99.77	102.02	100.53	101.1	98.758	100.14	98.345	100.63	101.86	99.573	100.52	101.92	102.52	100.02	100.97	100.86	100.45	101.8	101.37	99.136	101.39	99.917	101.23	100.82	102.03	101.74	100.07	102.6	102.35	101.63	98.28	103.32	98.108
110.67	110.46	111.04	111.45	111.26	111.95	111.24	111.43	111.81	110.25	109.96	111.29	110.36	111.95	110.01	110.45	109.23	112.19	109.63	111.03	111.12	111.6	111.09	110.58	109.26	110.49	112.44	111.31	111.93	109.43	111.53	110.51	109.65	106.85	111.4	112.58	110.53	110.25	111.9	110.07	109.66	112.24	113.29	111.35	108.25	110.26	111.11	109.85	110.96	111.39
106.2	107.27	105.62	102.52	106.41	108.71	106.79	104.55	105.12	106.66	104.4	108.35	105.27	105.88	104.7	104.79	107.55	107.08	104.92	105.92	107.93	106.9	105.78	103.86	102.96	105.14	104.93	105.07	106.97	105.03	104.53	106.9	107.23	107.11	104.77	103.22	106.59	105.13	107.4	102.63	104.02	106.07	105.4	104.04	107.94	105.68	107.71	105.71	105	105.85
117.6	118.42	118.1	115.46	117.95	118.71	117.86	117.24	118.93	117.23	118.5	116.88	117.62	116.04	119.56	117.63	117.59	117.6	118.66	118.88	116.51	118.64	117.94	117.78	116.2	116.02	116.11	119.87	118.31	113.87	119.07	116.33	117.39	117.99	119.16	118.59	116.35	117.77	115.87	116.7	118.48	115.41	116.83	119.39	117.56	117.33	118.29	116.43	118.89	114.65
102.12	99.634	98.202	102.54	98.334	97.35	99.367	98.137	99.186	100.8	99.954	100.39	100.25	101.17	101.4	99.297	101.12	100.98	99.631	101.25	98.29	100.05	99.874	100.27	99.076	98.765	100.05	100.12	101.01	102	101.6	100.92	98.047	99.633	97.766	100.8	100.08	99.438	98.974	99.869	99.126	99.172	98.564	98.537	103.46	100.78	99.626	100.76	100.4	99.461
104.92	101.58	102.33	105.1	102.91	102.77	107.17	103.47	106.34	105.08	106.58	104.63	103.45	103.5	105.6	106.26	107.13	104.07	103.16	105.37	105.41	105.86	104.24	104.91	104.17	102.23	103.52	104.69	104.26	103.32	103.35	105.5	103.71	104.6	104.01	102.36	104.74	105.29	104.02	105.89	102	105.89	102.83	102.15	107.32	103.96	103.12	102.38	102.13	104.84
105.01	106.69	109.08	105.71	105.95	108.25	107.28	105.85	105.34	104.68	105.49	105.38	106.04	103.98	105.21	108.13	104.59	107.34	107.66	109.3	105.9	106.95	106.42	104.58	107.59	107.3	106.29	106.51	104.01	104.23	105.48	108.09	104.05	108.15	108.43	104.63	105.43	105.42	107.04	107.85	105.8	107.78	107.68	105.3	106.13	106.69	104.23	104.66	106.4	106.18
105.83	104.94	105.41	106.06	106.24	105.16	107.51	105.84	104.93	105.41	107.81	107.19	105.69	103.8	105.73	107.42	109.24	106.68	105.73	107.93	105.53	106.48	106.41	106.76	106.3	105.82	105.42	104.72	106.53	102.94	106.12	105.29	106.69	107.81	106.92	105.62	107.11	104.59	107.76	106.35	106.11	105.35	107.41	107.41	107.61	105.12	106.09	106.34	107.19	106.21
109.57	110.2	111.81	111.08	110.68	109.74	110.62	111.52	110.4	113.55	111.44	112.11	112.92	113.87	109.8	110.54	111.75	111.37	111.42	110.88	113.13	110.97	109.36	111.11	110	112.5	112.39	112.65	109.05	110.85	109.91	110.17	112.28	110.31	110.74	112.3	110.27	111.32	110.56	111.73	112.64	108.87	110.08	111.51	111.39	109.4	111.86	112.67	110.48	111.86
103.56	105.26	104.55	106.21	106.25	104.98	105.17	104.66	105.89	105.99	105.8	104.14	105.45	105.97	105.96	103.65	104.16	105.05	104.94	105.01	105.89	104.09	104.27	105.94	103.86	103.81	106.25	103.21	105.58	103.78	105.4	106.05	103.86	104.4	104.02	106.48	104.98	106.22	104.35	105.97	105.92	106.33	104.32	104.88	104.59	104.03	105.54	104.12	106.41	107.51
112.66	111.08	112.03	112.24	110.35	111.57	110.72	112.79	113.24	112.94	112.81	111.67	113.72	111.23	114.06	109.01	112.13	111.28	112.21	113.27	111.73	113.56	110.61	113.15	111.91	112.1	111.22	112.35	112.23	111.18	113.72	111.83	111.76	109.51	110.88	112.21	111.39	110.42	111.79	109.51	111.66	110.37	113.69	112.4	113.98	111.87	112.59	110.17	111.43	113.93
113.61	111.04	109.26	113.5	111.87	111.56	112.08	113.44	111.91	113.07	113.9	112.17	111.88	112.23	111.61	113.38	109.06	110.15	111.05	110.28	109.95	114.29	110.06	110.63	110.5	112.39	112.41	112	111.37	113.32	110.34	110.01	111.17	110.6	111.62	111.34	112.53	111.08	111.46	110.01	112.3	113.25	112.15	113.55	110.47	111.61	111.83	110.83	112.11	113.44
98.278	99.058	100.01	101.78	100.73	101.79	98.88	100.45	97.779	99.612	100.75	102.39	99.691	99.899	99.261	100.26	99.812	99.73	101.25	100.07	99.65	98.548	100.15	100.57	97.951	102.04	100.17	102.19	100.26	100.22	99.623	99.762	100.62	100.7	97.126	101.89	100.49	100.63	99.969	100.24	98.211	100.45	97.963	101.42	100.27	98.69	98.765	99.214	98.708	100.73
106.28	106.53	104.71	106.29	104.79	105.95	105.75	104.73	106.76	105.83	104.3	106.06	106.16	106.4	106.94	106.08	104.77	106.33	103.86	102.68	104.81	107.16	104.76	105.39	104.8	104.42	105.75	104.73	105.05	106.75	105.61	101.59	107.13	105.11	105.09	106.1	104.7	107.18	104.64	104.09	105.64	105.33	105.13	105.37	104.94	105.23	105.82	107.27	103.17	106.25
105.11	106.72	105.21	105.57	107.66	106.59	105.1	103.78	105.76	104.41	102.91	105.73	105.77	106.46	105.23	105.62	105.65	106.17	106.17	104.03	105.96	104.83	105.88	105.45	105.68	106.31	107.91	105.17	104.52	105.47	104.86	104.58	107.28	105.73	106.8	107.1	106.86	105.69	105.44	105.44	106.08	105.44	105.31	105.09	106.25	106.89	104.27	106.82	105.04	105.42
105.61	105.18	106.77	105.16	105.66	107.47	105.76	107.26	105.38	105.36	109.32	107.16	106.42	105.93	108.08	108.21	106.64	106.68	108.99	105.25	107.8	106.85	106.87	106.26	106.36	107.65	109.35	107.94	106.71	107.17	104.9	104.4	109.01	109.81	105.73	108.77	107.32	108.01	107.53	108.63	109.74	105.27	104.22	106.22	108.39	104.78	108.58	105.33	108.22	105.77
114.93	114.87	116.63	116.06	116.43	115.35	115.51	114.73	116.36	115.95	116.92	117.47	116.03	115.02	117.85	117.84	116.38	115.83	117.43	117.75	114.88	114.79	116.59	115.47	117.1	116.03	116.41	116.99	116.39	117.87	115.87	116.97	116.22	114.39	116.42	117.46	117.75	115.96	117.52	117.41	117.23	115.7	114.45	115.08	118.9	116.71	118.34	115.69	116.43	116.83
112.22	111.43	112.83	110.95	110.84	113.39	113.74	112.43	110.34	110.29	113.06	111.39	114	111.4	112.42	109.39	111.02	109.99	109.59	111.29	112.72	110.69	111.01	110.71	109.88	110.23	111.4	111.06	113.93	111.47	111.48	112	112.82	109.65	113.91	110.65	110.61	112.77	110.2	112.74	110.12	112.97	110.73	112.06	111.4	111.31	111.88	111.82	111.57	112.91
111.1	111.07	113.29	113.4	111.3	112.38	108.77	111.51	110.81	112.1	111.91	111.5	112.73	113.04	111.11	112.22	112.42	111.48	110.6	108.88	111.97	112.67	111.44	111.87	109.9	112.21	110.69	110.33	110.62	110.7	111.53	110.69	109.51	112	111.25	111.65	112.44	113.08	111.2	109.47	111.48	112.3	111.77	111.4	110.59	109.59	112.06	109.66	112.84	111.52
106.63	105.4	106.54	106.02	105.09	105.81	106.56	104.99	104.97	106.82	106.83	106.43	104.44	105.34	105.19	107.75	106.68	106.02	107.35	106.45	104.53	104.01	105.8	106.98	106.41	106.79	106.46	106.83	105.03	105.41	104.6	104.46	105.07	103.77	105.84	106.32	107.16	104.62	104.64	108.48	105.46	104.36	106.2	106.9	106.22	103.51	102.58	105.59	107.49	106.34
101.02	100.99	102.33	100.08	102.31	99.151	100.53	102.21	99.265	102.18	101.67	100.86	101.88	101.86	100.45	101.52	100.62	100.51	99.524	100.83	100.08	100.87	100.46	99.804	102.19	100.05	101.91	102.06	99.583	97.731	101.26	99.201	102.27	101.47	99.826	98.49	100.52	100.23	101.68	100.33	100.57	100.99	99.107	99.109	101.1	100.84	100.39	100.52	101.15	101.32
109.68	112.67	112.52	112.01	110.75	112.03	111.8	112.95	112.66	112.29	112.01	112.1	110.55	112.49	113.45	112.54	110	110.2	112.59	110.77	112.1	112.01	110.97	110.98	109.95	112.44	109.42	114.28	110.73	109.13	110.48	109.89	111.56	111.66	112.67	112.2	111.44	112.19	110.82	113.55	111.9	110.7	111.62	109.81	113.42	111.57	110.81	110.48	111.39	111.54
110.14	113.52	114.23	113.31	108.86	112.88	112.74	110.53	111.78	111.19	113.22	113.87	112.67	112.9	112.99	111.5	112.71	111.61	112.17	110.59	113.2	110.98	111.98	112.88	112.76	109.97	110.48	111.91	112.97	111.45	110.25	111.72	111.08	110.82	108.95	111.21	110.76	111.51	111.92	109.6	112.38	112.72	111.35	113.23	110.94	110.97	111.97	111.98	113.55	111.56
106.31	104.94	107.29	106.08	104.36	103.39	107.6	108.34	105.6	106.41	108.03	105.66	106.37	105.22	105.49	108.58	106.06	106.28	104.25	107.24	106.52	106.79	105.58	106.78	104.71	105.39	106.97	105.94	105.27	107.28	103.63	105.25	107.25	102.19	106.89	106.74	108.38	105.97	105.38	105.95	105.34	105.75	103.8	106.43	102.46	106.28	104.27	105.61	104.72	105.44
107.81	106.11	104.7	104.86	104.01	105.53	103.66	105.66	108.21	103.99	105.89	105.36	106.15	106.44	104.96	105.58	105.88	104.13	105.31	105.18	107.39	105.77	105.14	105.98	105.84	104.51	105.07	105.01	106.78	106.59	104.21	105.63	104.14	107.46	103.93	103.02	104.85	105.15	107.05	109.89	106.29	106.6	105.87	103.88	104.92	105.27	108.05	105.74	106.96	105.61
109.75	111.41	111.54	111.23	111.48	109.35	113.23	112.26	108.29	111	110	110.53	111.66	108.98	112.85	109.81	110.15	110.61	110.94	110.25	108.87	108.85	110.88	109.95	109.41	107.87	108.67	111.48	109.55	111.03	111.1	107.96	110.89	111.45	113.75	111.64	110.97	108.45	111.56	109.33	112.28	110.56	111.83	110.17	112.81	110.95	110	110.71	110.64	110.4
110.33	110.74	110.55	112.95	113.35	108.87	112.96	110.32	111.49	108.83	111.79	111.27	109.61	111.3	112.27	111.39	113.26	112.36	110.83	109.57	113.3	113.08	111.17	110.38	112.95	112.64	111.36	111.85	110.72	110.95	110.57	111.44	110.51	109.43	111.14	113.77	113.09	111.7	109.01	112.95	111.94	111.85	109.84	111.89	110.29	110.78	109.51	111.95	111.75	110.14
106.35	104.97	104.96	104.97	106.63	105.16	105.95	104.83	104.45	107.15	108.76	104.43	105.06	106.61	104.5	107.47	104.26	106.17	104.85	107.51	105.96	106.07	106.64	106.45	106.24	105.28	105.61	103.6	104.81	107.68	105.54	108.04	106.72	105.52	105.88	106.87	106.27	104.86	106.05	103.75	104.43	104.69	104.33	106.42	105	109.23	106.04	107.52	105.4	104.24
116.32	112.71	115.65	118.61	119.05	119.84	117.21	116.79	115.45	115.48	118.33	116.09	116.68	120.67	117.42	117.46	116.15	118.11	116.25	118.61	116.61	116.12	117.01	118.07	118.71	116.9	117.03	117.32	118.55	116.74	116.62	116.96	116.76	119.89	115.44	117.86	117.42	118.52	116.31	119.5	117.59	115.92	116.66	116.76	118.02	117.6	116.77	117.19	115.4	117.06
106.61	104.88	105.19	105.5	107.1	104.51	104.71	105.85	103.03	104.31	107.92	104.82	105.08	105.8	104.71	104.77	103.29	102.52	106.05	107.64	105.79	105.11	102.36	105.98	106.6	105.85	103.33	102.75	105.27	103.48	105.33	103.84	104.31	104.67	104.65	105.75	106.15	104.18	106.17	102.39	105.63	104.8	105.27	104.31	105.67	104.47	106.06	104.02	105.82	106.67
106	102.73	102.57	105.34	105.26	105.73	109.94	104.91	105.43	104.88	105.9	105.31	105.48	106.65	106.58	105.34	103.05	104.21	107.35	104.42	107.34	103.42	103.61	104.17	103.34	105.52	106.26	106.74	105.6	105.47	107.3	105.37	107.18	107.53	104.97	106.56	104.75	106.03	106.84	105.06	105.26	104.18	106.48	106.32	104.88	102.93	103.17	104.21	104.87	105.31
115.6	113.25	110.26	113.86	111.3	112.56	110.78	112.46	113.55	110.72	112.41	111.74	111.79	111.5	111.95	109.33	112.61	111.92	110.41	110.91	109.63	111.32	110.82	112.63	112.29	111.65	113.6	113.15	113.11	111.16	113.62	112.44	110.65	113.03	110.84	110.71	110.91	114.03	111.98	109.92	107.85	111.97	112.79	109.33	113.29	111.21	112.96	111.71	109.85	113.82
104.35	104.92	103.44	105.99	105.63	105.23	105.55	102.83	106.94	104.22	106.9	103.12	104.6	104.54	105	103.54	105.62	104.15	105.19	103.68	104.5	104.81	106.28	103.77	102.76	105.04	104.47	103.84	105.06	105.34	102.29	105.21	103.58	103.91	104.04	102.66	104.1	104.07	100.51	102.95	103.13	105.31	106.23	103.86	106.08	105.67	105.04	103.95	103.03	102.71
100.42	101.37	99.595	99.773	100.46	100.34	100.22	101.67	97.399	99.811	100.53	99.403	100.06	99.187	101.9	101.47	98.81	99.066	101.91	100.9	101.45	99.361	102.25	102.28	99.431	98.153	99.103	99.99	100.45	99.592	101.15	102.43	100.34	100.24	101.71	100.77	98.62	99.44	98.376	98.929	99.909	100.25	101.56	99.149	101	98.154	98.333	100.11	100.08	99.992
100.55	100.6	100.29	99.015	98.71	101.53	100.75	99.376	100.45	101.52	98.746	98.597	99.341	100.37	100.83	99.148	99.743	99.528	100.54	100.78	100.15	97.698	100.99	99.515	101.1	100.67	100.63	100.78	100.33	101.46	96.043	99.434	98.328	100.75	100.91	99.475	100.17	96.52	100.84	98.73	99.461	97.485	100.8	98.092	98.992	100.41	99.359	99.07	99.453	102.38
112.28	107.96	109.33	111.59	108.43	109.86	108.94	107.76	110.52	109.95	110.53	110.82	109.28	111.62	111.23	107.68	108.6	109.11	110.94	109.81	109.94	109.44	112.72	109.68	111.32	109.96	110.37	110.51	107.54	110.71	111.3	110.14	110.84	109.11	110.98	110.03	107.5	107.03	109.99	109.91	110.9	110.35	107.53	108.62	111.31	108.9	107.18	108.44	109.27	109.41
107.08	105.89	106.22	103.65	105.56	107.07	105.07	106.95	103.34	105.23	107.4	105.07	104.72	106.08	105.44	105.61	105.68	105.49	103.64	105.99	105.63	105.4	103.45	105.55	105.32	106.24	106.53	106.38	105.73	107.18	104.22	104.85	101.54	102.27	104.27	106.25	106.3	104.98	105.31	107.38	105.28	107.69	105.89	106.55	105.68	104.84	104.27	105.53	105.33	106.77
101.01	99.898	101.94	100.29	100.43	99.617	99.327	99.036	101.16	102.14	98.656	99.774	100.13	101.9	100.78	101.72	102.14	101.45	100.26	101.78	98.872	100.75	100.05	101.36	101.18	99.605	100.91	100.98	101.7	100.26	99.137	100.16	101.88	101.41	99.004	101.57	99.755	99.908	100.63	99.579	101.76	99.676	101.11	100.21	100.19	101.09	98.92	102.13	101.45	101.49
106.41	106.66	106.13	106.16	106.08	106.71	106.98	103.87	107.6	104.93	104.53	103.62	105.98	104.58	106.09	105.69	105.96	104.08	104.19	103.16	105.55	106.2	103.82	105.29	103.17	103.76	104.95	104.33	104.87	105.2	106.22	104.77	106.04	106.59	106.49	104.91	107.83	105.07	104.38	106.79	107.72	106.64	105.94	105.35	106.08	105.72	105.32	105.74	105.08	103.81
105.81	108.3	106.78	105.87	106.29	107.45	105.57	104.84	105.51	105.49	106.61	103.5	105.04	103.14	103.97	104.66	105.91	107.18	105.47	104.31	105.4	106.69	106.85	106.17	107.43	105.89	105.15	105.71	107.02	105.81	107.09	105.83	106.09	106.94	105.96	107.29	106.9	105.08	105.21	105.44	107.11	106.05	103.92	104.88	103.71	106.55	105.74	104.72	106.69	104.83
112.12	110.29	111.53	109.18	111.93	111.71	112.23	112.91	111.03	111.95	110.59	111.38	114.81	114.6	112.83	112.42	111.74	110.56	112.08	112.95	112.91	110.12	110.44	112.32	112.49	110.75	110.73	111.69	109.32	111.44	111.73	114.25	113.35	110.74	111.77	111.88	112.62	111.49	113.28	111.37	114.12	110.99	111.05	112.2	112.98	111.73	111.91	112.41	112.15	110.36
104.56	108.48	106.32	106.68	107.06	107.52	106.48	105.29	105.11	106.39	106.73	106.01	105.79	107.34	105.22	107.45	107.18	106.17	104.37	106.62	106.75	104.77	105.3	106.79	107.67	105.66	107.7	104.13	106.74	106.96	105.87	105.18	105.99	105.46	104.76	105.4	106.56	104.06	104.43	104.57	104.23	106.66	109.17	107.85	104.84	106.96	105.94	107.73	106.81	107.49
104.78	106.1	105.36	103.37	106.24	104.59	106.03	105.6	103.16	104.47	105.78	103.5	106.27	104.97	104.61	106.96	104.27	106.42	108.07	107.42	104.85	104.83	104.15	106.12	106.4	104.47	104.1	105.12	106.3	106.12	106.84	106.15	105.01	105.32	103.93	106.83	105.86	104.98	106.16	107.53	105.24	108.11	106.08	104.26	104.82	105.66	105.61	105.83	107.48	104.69
117.6	118.16	116.4	118.33	117.94	118.85	117.8	116.39	116.79	118.01	117.26	116.91	117.85	117.56	117.78	116.93	117.16	117.69	117.12	117.62	115.78	116.78	117.03	117.3	116.41	116.47	118.42	121.08	115.09	117.3	117.92	118.4	118.93	118.23	116.91	117.96	119.4	118.15	117.26	119.64	118.62	117.24	119.59	117.09	118.06	117.34	117.86	119.3	118.98	116.67
106.52	105.63	106.22	105.22	106.69	105.27	106.6	104.32	106.95	106.74	105.1	105.7	105.29	108.11	104.66	105.54	107.7	107.16	107.64	104.95	107.01	108.17	106.59	104.56	105.79	107.12	106.73	107.96	108.59	106.89	106.78	106.06	105.94	104.27	106.72	107.67	107.54	104.63	105.52	107.3	106.7	102.02	103.88	105.96	105.95	106.88	103.78	106.41	105.22	108.36
104.17	105.27	104.16	103.19	104.16	106.35	106.83	105.92	106.12	105.39	106.17	106.79	107.05	107.62	104.36	104	106.3	104.31	105.5	106.14	104.19	105.76	106.75	105.85	106.4	106.08	106.47	104.73	104.4	104.39	105.06	105.03	105.54	103.99	108.18	107.13	105.27	106.76	104.89	104.76	106.76	104.85	106	105.32	104.27	105.2	105.51	106.46	103.7	106.4
116.16	117.38	116.37	118.44	114.59	116.99	120.01	116.7	118.91	115.92	116.62	114.93	116.09	118.18	117.62	116.87	114.54	116.9	116.06	118.38	117.16	117.52	116.55	117.16	120.26	115.74	117.08	117.76	115.89	119.08	115.79	116.23	116.75	119.18	119.75	115.4	118.23	118.14	116.18	119.8	115.33	118.46	118.32	117.83	117.5	117.65	119.31	116.7	116.13	116.62
106.26	105.72	105.96	104.07	106.34	106.29	105.83	108.56	108.85	103.83	107.12	107.75	107.47	106.49	106.67	106.19	108.39	106.01	105.02	106.26	106.2	106.46	104.78	106.68	105.66	108.26	107.46	109.11	106.64	107.95	105.88	106.62	108.56	108.09	108.11	105.62	106.46	106.59	106.59	105.45	107.08	107.99	109.14	108.04	104.07	105.25	107.3	107.1	104.18	107.3
102.9	102.58	105.07	103.44	105.48	103.4	104.3	103.86	107.04	105.17	103.89	102.4	105.89	105.82	105.76	104.47	104.1	107.03	103.28	104.05	104.34	104.74	104.66	104.18	103.69	104.71	103.98	105.59	104.63	103.17	104.2	103.45	105.38	105.16	104.45	102.27	103.79	103.4	104.59	105.51	104.95	105.49	104.69	103.41	104.6	105.93	105.18	102.9	104.64	104.4
111.13	111.01	108.51	110.75	110.91	108.53	109.85	112.17	110.33	110.08	109.37	110.41	111.91	111.25	110.58	109.38	110.18	111.86	108.33	111.32	109.57	110.06	110.53	111.74	109.32	108.13	109.12	108.91	110.78	111.59	110.56	109.11	109.89	108.88	109.89	109.28	111.07	109.99	109.6	109.87	111.43	109.5	110.33	111.21	108.61	109.45	110.24	111.54	107.66	112.42
114.15	113	112.44	110.62	112.48	112.6	112.56	113.22	114.13	110.6	112.37	113.58	113.22	110.12	113.32	114.01	112	110.58	113.23	112.4	113.1	111.98	111.07	109.55	112.73	112.59	111.76	113.83	110.93	112.72	111.18	113.31	113.45	111.74	109.82	111.2	113.08	111.09	111.7	111.75	112.23	113.54	112.75	110.57	113.77	114.43	110.41	112.75	113.34	112.69
111.92	111.54	111.9	109.65	110.29	111.17	110.22	109.61	110.52	112.39	110.06	108.79	109.1	112.92	114.2	108.08	113.36	110.83	110.71	110.9	110.23	111.55	112.51	110.84	108.99	111.09	112.03	110.68	113.14	111.51	109.18	112.47	111.9	111.6	111.73	109.38	111.21	111.12	110.24	112.56	109.63	109.66	111.97	110.73	113.65	110.59	111.16	110.64	110.01	112.36
112.24	111.71	111.78	111.62	113.54	115.27	113.62	111.72	112.64	113.07	113.22	113	112.66	113.9	113.35	111.02	112.57	113.08	113.49	112.86	114.26	113.96	112.59	113.35	113.42	113.65	113.08	111.85	113.87	111.56	113.7	112.24	114.09	113.51	113.87	112.88	111.64	111.34	111.85	111.29	111.6	113.79	112.34	115.31	111.39	114.55	113.18	112.27	113.92	111.58
99.362	101.94	100.22	98.032	100.19	98.58	100.68	100.21	101.54	101.35	99.169	102.01	102.68	100.22	101.07	102.32	100.72	100.04	99.868	101.03	101.81	102	101.07	100.5	99.685	101.49	100.6	103.01	101.91	101.16	100.38	99.764	101.04	101.26	102.46	101.82	101.12	98.547	97.764	101.1	101.23	100.07	101.22	102.17	100.89	100.17	101.03	100.75	100.54	103.01
110.64	111.12	111.45	111.15	111.45	112.95	110.38	111.79	112.42	111.18	111.21	110.79	114.45	112.47	109.36	111.19	108.78	110.59	111.9	110.95	111.06	111.33	111.1	112.29	112.42	110.75	112.29	110.41	110.33	110	111.37	111.8	110.78	111.87	110.56	110.26	110.53	111.5	113.25	110.13	110.7	109.64	111.97	110.72	111.87	111.5	112.63	111.31	107.91	110.32
110.84	109.24	107.3	108.29	110.29	110.81	111.17	110.1	107.81	109.18	108.29	111.33	110.66	109	112.01	111.89	109.73	110.84	111.35	110.24	109.33	108.75	108.29	109.08	109.24	109.13	107.03	111.07	109.16	109.8	108.55	111.7	110.14	110.05	110.09	109.32	109.62	111.86	109.31	111.23	110.83	110.18	110	109.63	109.76	108.48	111.88	110.23	109.73	108.06
105.31	103.45	103.21	103.62	102.82	105.73	106.65	105.49	104.52	106.99	104.12	102.38	102.87	102.49	104.65	103.33	103.61	105.41	103.37	104.36	103.73	105.03	105.91	105.37	105.18	104.56	104.16	105.03	103.41	104.08	105.65	105.27	103.85	103.05	103.78	108.27	106.56	102.13	102.17	104.67	106.06	104.31	104.86	103.75	101	104.35	102.58	104.86	105.45	104.35
105.87	103.7	106.4	105.14	106.94	105.97	104.78	105.65	106.74	104.66	105.9	103.58	106.5	105.6	105.96	105.96	105.32	105.93	105.43	106.62	105.25	103.82	104.13	103.41	106.96	104.67	107.73	106.75	105.5	103.33	105.48	107.32	104.8	107.24	105.03	107.26	106	106.76	107.06	105.05	104.87	105.19	104.23	104.52	105.55	105.9	105.12	107.81	105.19	105.45
109.46	111.12	108.57	107.39	110.85	110.58	108.82	110.39	110.76	110.06	109.68	110.65	110.2	110.31	110.24	110.16	111.23	111.37	107.87	107.7	110.63	108.43	109.28	109.22	109.64	110.38	107.28	110.22	110.52	110.16	109.14	108.55	111.72	109.54	109.34	108.77	108.8	108.44	111.55	109.55	110.65	111.17	108.99	109.72	112.01	109.32	110.3	110.33	110.17	107.6
110.78	110.15	107.19	109.52	108.06	110.55	110.89	106.06	110.57	109.81	109.34	110.14	110.13	108	109.9	111.1	109.87	110.94	108.51	109.92	110.07	107.88	109.55	109.16	109.43	109.89	111.06	110.52	111.57	108.47	110.6	107.67	109.76	110.33	108.81	110.74	108.99	109.78	111.13	108.87	109.77	110.41	111.1	111.21	110.48	109.48	107.53	108.79	110.79	111.51
112.03	108.78	113.47	111.32	112.74	112.47	110.44	109.87	109.98	110.23	113.29	110.85	111.03	110.06	109.32	109.1	111.59	109.63	110.24	111.14	108.33	112.64	109.91	110.43	113.07	109.41	113.05	109.98	112.14	109.67	112.99	112.24	110.77	112.59	110.78	109.17	111.75	109.34	108.91	110.74	112.12	110.41	110.16	113.44	110.24	109.58	110.95	112.08	112.15	110.95
103.82	103.94	108.14	104.44	105.82	104.83	105.56	104.22	105.7	103.73	104.78	105.92	105.65	104.97	105.54	103.25	103.3	105.27	107.84	106.37	106	105.57	106.22	101.83	104.92	106.1	105.42	104.34	103.07	104.77	103.92	104.68	104.88	104.82	106.45	106.07	106.62	105.18	102.96	103.62	105.93	104.67	105.61	107.82	104.45	105.14	106	106.74	102.74	105.61
112.13	112.38	111.01	111.08	110.59	107.27	111.95	111.12	109.48	110.17	111.2	110.67	111.23	112.6	109.94	110.76	110.04	109.86	110.98	108.9	111.4	109.61	112.75	112.72	109.8	111.83	108.36	110.59	110.74	109.73	109.44	110.02	110.95	110.63	112.14	113.37	111.53	110.19	110.57	112.34	110.83	111.01	111.73	114.59	112.93	111.07	112.68	111.24	110.7	111.77
103.13	104.44	104.51	105.48	105.06	101.91	103.39	104.49	102.95	105.24	104.51	102.36	104.75	105.85	105.67	102.76	105.52	104.12	103.41	104.94	103.22	105.57	103.62	103.24	104.94	104.56	103.35	103.06	103.12	105.57	102.94	104.79	104.88	105.92	105.43	104.31	104.79	106.57	103.9	103.19	105.1	104.17	103.96	103.4	105.2	107.96	103.26	103.15	105.04	103.58
110.92	110.08	111.18	113.77	112.64	114.84	111.9	109.04	110.06	109.49	112.33	110.21	111.41	115.23	110.22	112.02	110.63	110.39	110.46	110.7	111.41	110.9	112.46	112.96	110.1	110.44	110.56	111.34	111.45	109.62	111.19	110.54	109.84	111.54	110.6	112.41	111.53	111.18	110.74	112.72	112.78	112.33	112.83	111.32	111.14	111.5	110.97	110.98	112.65	114.28
101.6	106.63	103.3	102.41	104.85	105.56	105.82	102.85	104	103.35	103.83	105.09	106.14	104.78	105.54	104.84	104.38	104.21	103.58	103.53	105.18	102.99	104.58	104.89	104.18	100.44	105.1	103.46	103.97	105.43	103.34	105.44	105.13	103.13	105.29	104.68	103.37	102.73	102.64	105.38	104.49	103.46	103.47	104.47	102.58	102.87	107.46	104.96	104.04	104.45
102.14	99.093	100.61	100.59	98.698	97.584	99.965	97.878	101.29	101.69	100.62	99.584	98.966	102.41	99.711	100.51	98.808	100.71	101.41	100.76	101.53	98.204	101.75	99.534	101.7	101.33	96.728	99.479	100.95	99.198	99.831	100.56	98.881	99.24	98.882	99.806	101.01	102.52	98.957	99.321	100.43	100.69	99.394	101.37	98.323	99.232	100.47	100.49	98.824	99.936
101.29	100.79	100.58	100.09	99.975	100.17	100.03	97.581	99.013	101.3	101	99.474	100.16	100.28	100.32	97.592	97.809	100.65	98.147	101.81	98.263	99.35	100.76	100.36	99.198	100.32	101.87	100.54	100.07	103.3	98.643	98.954	99.625	97.855	100.61	99.181	98.89	101.42	100.42	97.593	102.12	98.621	100.16	100.07	99.446	100.54	99.79	101.75	100.24	100.08
111.19	112.84	112.16	111.91	112.8	112.35	112.75	112.85	110.04	113.52	111.48	110.73	114.8	111.28	113.52	111.34	112.74	114.86	112.13	113.1	115.73	110.69	112.7	114.57	111.95	112.2	112.91	113.79	112.13	111.71	114.29	110.66	112.96	114.15	112.25	113.43	112.01	111.8	111.99	112.54	114.68	110.91	114.16	111.57	113.91	111.91	115.97	113.48	112.59	113.99
104.09	106.82	105.86	105.22	102.19	105.04	105.32	106.33	103.06	105.3	106.16	106.94	105.11	105.62	105.33	106.75	104.32	104.68	106.76	106.26	104.73	106.64	106.38	104.85	104.22	105.05	105.8	103.93	104.35	105.36	101.95	104.12	104.49	104.46	104.77	105.44	102.36	105.75	102.64	105.08	104.56	105.67	105.47	105.86	105.06	104.38	104.94	104.16	105.65	105.72
104.3	104.43	106.02	104.54	104.85	102.82	105.45	104.79	104.32	102.8	105.44	104.61	104.65	102.21	105	106.47	105.23	104.95	102.74	105.76	105.09	102.94	104.14	105.47	105.24	103.13	103.35	105.3	103.79	105.53	104.39	103.44	104.78	103.69	103.31	104.18	106.81	104.05	103.36	103.84	105.83	102.68	102.39	102.65	105.16	103.87	103.03	106.24	104.87	104.16
105.75	105.64	104.17	103.58	105.28	107.12	102.11	106.2	104.71	104.05	106.1	107.79	105.42	104.9	106.19	105.44	105.62	105.99	105.87	106.5	106.54	105.85	105.57	103.14	104.97	104.81	104.63	105.38	102.61	107.12	106.86	104.97	105.86	103.24	106.1	104.87	104.67	106.25	103.51	102.66	106.76	103.17	105.28	105.03	106.32	107.33	104.52	105.89	105.77	105.1
108.31	105.71	104.74	104.99	107.16	106.32	105.93	104.37	106.44	106.79	103.4	106.35	106.4	105.79	105.98	106.18	107.95	106.31	107.9	106.07	104.11	104.76	105.1	107.15	106.59	107.69	108.46	105.3	106.28	104.03	105.16	105.34	102.98	105.2	106.36	104.78	105.84	106.17	106.86	105.36	107.71	106.94	106.52	105.94	104.87	104.9	105.08	105.47	105.92	106.17
98.933	101.92	103.73	103.48	101.2	99.474	99.914	102.3	100.12	101.19	98.538	100.86	100.01	100.23	100.54	100.23	100.49	100.68	99.629	98.999	100.17	101.15	99.573	102.16	100.56	99.063	100.66	101.58	99.114	99.627	101.69	99.808	100.6	101.48	102.65	100.76	101.34	99.64	97.698	101.49	101.11	103.72	101.36	102.09	100.87	102.05	102.87	101.84	99.272	99.54
112.76	112.32	108.92	109.34	109.74	109.66	109.72	108.86	110.98	111.21	111.01	109.78	109.72	110.21	109.75	110.38	110.59	110.31	109.55	109.71	108.79	110.33	108.86	107.36	108.73	110.7	108.21	108.24	109.9	109.74	110.39	107.96	110	109.59	110.99	110	109.45	109.6	111.21	109.41	111.13	109.61	109.56	109.16	113.48	111.26	111.15	109.76	112.19	108.31
106.58	105.7	108.63	105.36	105.42	105.11	103.29	106.07	106.47	107.57	106.46	105.49	106.71	109.12	106.23	105.69	104.95	106.34	106.83	103.95	105.78	107.76	107.08	106.61	106.83	106.14	104.13	104.72	105.18	105.07	105.16	103.5	108.78	103.74	105.81	104.96	108.03	104.64	105.21	108.1	105.77	106.06	105.51	106.32	105.62	107.24	104.88	107.39	104.28	104.76
104.77	104.89	103.56	103.22	105.56	102.78	102.86	105.94	103.63	101.99	102.73	103.33	104.89	105.02	103.57	104.94	105.19	104.39	102.55	102.4	102.65	103.72	104.57	102.41	105.38	101.99	102.91	103.7	103.82	103.7	105.98	104.38	103.39	105.45	104.78	102.82	105.87	105.87	102.72	103.91	106	105.24	104.12	104.46	105.22	103.36	101.25	104.02	104.43	106.67
104.64	105.43	105.25	109.66	108.1	105.97	103.97	106.63	106.88	104.87	106.98	106.4	104.56	104.98	104.86	107.25	106.99	103.86	105.13	102.28	104.98	107.32	102.96	106.13	106.26	106.64	105.07	105.82	106.47	105.63	107.24	104.95	107.6	106.08	104.15	107.76	104.08	105.86	106.92	106.37	104.84	105.01	106.35	106.95	106.26	105.83	107.21	108.15	107.44	107.25
106.64	106.42	104.33	104.58	107.54	106.7	107.11	106.7	105.2	105.71	105.36	105.39	106.2	105.36	106.37	103.83	106.14	104.79	105.84	105.34	105.78	105.31	106.16	106.05	105.88	106.71	103.3	106.15	104.51	104.77	103.81	107.47	103.74	104.89	106.78	105.73	106.57	104.4	103.49	108.64	107.28	106.12	106.37	105.92	104.23	104.16	107.22	106.77	106.67	105.83
105.17	104.48	104.58	106.24	104.77	104.49	105.45	106.3	104.97	102.35	105.46	105.68	104.44	105.85	105.7	104.02	106.73	106.77	104.58	104.74	108.24	103.92	104.9	106.76	105.26	104.93	103.28	105.06	105.16	104.61	105.09	107.75	104.29	105.84	106.01	105.97	107.13	105.68	105.56	103.47	104.97	103.84	106.69	105.65	104.78	104.45	104.73	104.64	105.08	106.33
105.71	105.97	105.86	108.01	107.51	104.41	104.87	105.45	104.73	105.76	105.72	106.52	106.17	104.51	107.25	108.27	106.26	104.04	105.91	106.33	105.26	105.82	105.89	103.72	107.07	104.81	104.99	106.3	104.88	105.21	104.65	105.92	108.31	107.27	104.74	106.68	105.66	104.27	105.58	105.38	105.59	105.72	105.99	105.24	105.21	104.21	106.7	107.5	106.92	105.24
100.24	105.04	101.66	100.33	100.67	100.66	99.869	100.81	102.97	101.99	100.75	100.21	99.583	102.34	101.93	101.17	102.59	99.588	101.85	99.543	100.29	102.32	102.81	99.594	99.057	102.1	99.318	103.94	100.14	101.76	102.36	99.725	101.36	101.07	100.5	100.95	99.778	101.56	102.37	102.95	100.83	100.47	101.57	101.35	99.714	104.26	100.33	98.267	101.47	101.9
112.49	111.7	110.78	111.89	111.2	111.25	112.16	111.55	113.44	110.26	110.69	113.34	111.69	112.12	111.27	110.51	114.28	112.96	111.09	109.92	112.17	112.66	109.68	109.49	110.7	110.01	110.55	112.63	112.51	111.04	113.21	112.14	111.59	111.77	111.47	110.75	109.92	109.16	111.59	110.68	109.49	113.22	110.03	112.74	112.77	111.04	112.42	111.23	110.91	112.57
100.78	106.49	104.54	104.66	106.03	103.72	104.89	105.8	106.74	107	104.8	106.29	103.39	104.61	103.41	105.01	103.36	105.24	103.76	103.87	105.47	103.44	106.27	107.52	106.55	103.98	103.34	106.66	106.75	106.49	106.59	104.59	103.21	107.43	104.34	104.06	104.01	105.47	105.57	103.72	103.94	105.13	105.28	105.57	106.47	106.16	103.74	104.48	106.03	105.06
105.36	107.45	104.81	103.24	104.56	104.96	103.92	105.87	104.08	102.4	104.08	102.79	103.28	104.06	104.75	105.03	104.27	106.26	106.5	103.81	104.7	104.34	103.93	104.61	105.56	103.77	104.17	103.82	103.87	105.68	103.53	105.16	103.87	103.99	102.99	104.35	103.05	105.69	104.25	104.38	104.29	105.52	105.57	104.73	103.99	103.46	105.65	103.47	103.79	102.82
109.77	114.46	111.25	111.14	110.06	109.83	113.74	109.01	111.18	110.84	110.27	110.81	110.55	112.01	112.25	111.44	110.13	110.69	109.16	111.29	110.64	114.08	110.72	111.24	111.62	111.79	111.53	110.27	111.4	111.59	110.04	110.28	111.23	110.09	110.75	108.88	110.88	112.05	111.72	109.72	110.64	111.65	109.93	110.36	114.24	110.51	111.13	109.92	110.28	112.67
103.61	105.31	105.12	106.05	105.31	105.81	108.63	106.82	107.65	105.5	106.56	106.55	105.08	106.7	103.91	104.99	106.02	105.55	105.84	106.23	106.69	102.64	104.57	105.63	106.93	106.21	107.35	105.55	106.37	107.35	106.74	102.99	105.43	106.18	105.23	104.23	105.42	106.95	107.97	107.82	104.63	109.82	106.62	110.31	103.75	107.91	106.86	106.32	106.35	105.43
99.984	100.91	99.568	100.15	101.15	100.35	101	100.8	98.966	100.76	100.55	101.95	99.825	101.01	100.43	100.67	102.05	102.12	99.251	100.92	98.783	100.43	102	97.429	99.338	97.886	100.99	102.59	99.596	102.18	99.45	99.219	101.99	101.5	100.83	100.65	100.41	102.08	100.22	101.1	101.55	100.86	100.49	99.073	101.65	99.976	99.093	99.892	100.76	101.65
112.77	112.73	111.94	110.8	112.88	111.08	111.58	112.61	110.83	111.57	111.04	112.22	110.78	110.92	113.38	110.31	112.31	112.34	112.36	109.48	110.81	110.54	112.73	111.12	110.83	112.36	110.47	109.57	113.45	111.51	112.73	112.26	111.98	111.69	111.99	114.8	110.09	110.25	111.59	111.62	110.31	110.71	112.15	110.75	111.02	110.35	110.16	112.41	111.77	112.64
112.09	111.99	113.62	110.45	111.96	115.52	110.84	112.15	112.82	113.01	113.09	111.47	112.33	111.72	111.38	112.58	110.52	111.71	112.84	112.96	112.04	111.95	113.15	110.98	112.52	111.49	114.91	113.64	112.48	111.32	111.52	115.27	111.23	111.35	113	111.43	113.29	112.41	112.59	113.56	112.19	111.1	110.11	112.39	111.49	112.94	113.62	110.86	111.42	112.95
104.02	107.18	106.9	107.55	106.04	106.09	107.18	105.42	103.69	107.4	105.05	105.47	106.66	106.88	106.97	104.38	105.97	105.57	106.35	106.1	107.54	107.02	106.84	107.06	106.26	104.43	108.38	104.7	104.64	106.31	104.3	105.14	106.61	106.19	105.02	105.02	106.88	106.9	104.62	107.5	104.99	105.09	103.76	107.96	105.48	104.67	106.45	107.01	106.44	105.45
105.94	106.91	105.04	104.89	106.19	106.32	103.55	108.16	106	105.55	106.19	105.16	105.21	104.12	105.17	106.66	106.46	104.42	107.73	106.97	105.31	104.96	107.53	108.08	108.02	108.27	105.13	107.67	106.05	105.79	105.55	105.45	105.47	105.1	105.98	104.99	106.97	106.7	107.22	105.3	106.9	106.32	105.03	105.1	105.94	106.58	104.96	108.2	105.06	107.54
107.03	104	104.05	105.14	108.1	105.72	105.82	104.08	104.48	103.5	107.47	105.71	107.11	104.59	106.99	104.17	106.69	104.69	105.27	107.01	104.44	105.58	106.44	106.85	104.91	105.88	105.71	105.4	105.01	105.12	108.74	106.54	105.58	109.4	105.44	108.01	107.54	105.05	107.99	105.5	105.97	104.94	108.81	104.73	106.57	105.68	103.88	104.51	104.79	107.19
103.44	106.23	105.06	104.64	105.7	106.01	103.36	106.2	104.91	103.63	104.86	104.39	105.36	105.32	103.67	105.26	107.16	108.84	105.78	104.23	103.98	102.62	104.37	105.12	105.19	104.63	103.22	104.54	103.94	105.49	103.87	102.32	105.13	107.26	102.74	106.68	104.06	105.23	103.89	103.13	104.52	104.3	104.64	105.65	103.49	106.69	104.03	105.53	105.57	106.36
105.94	105.73	104.01	106.38	108.03	106.4	105.34	107.75	105.14	105.3	104.72	105.6	105.11	106.68	106.36	105.69	106.41	107.93	105.31	103.78	105.89	107.72	106.66	103.4	106.43	107.5	104.08	104.86	105.59	105.83	102.96	104.95	107.61	106.32	108.08	104.64	104.31	104.13	107.32	104.29	104.52	106.18	106.28	105.97	104.51	106	106.57	105	104.43	105.92
107.65	105.38	104.85	105.72	106.29	107.61	105.42	106.09	104.01	106.92	106.45	107.65	106.88	104.43	107.63	106.63	103.62	104.67	104	106.54	103.74	105.45	106.72	106.36	102.84	107.03	105.76	106.57	106.48	106.47	105.8	106.04	106.88	104.23	106.7	105.21	106.73	106.96	106.15	105.71	105.99	107.29	105.83	106.31	107.54	104.5	104.79	106.45	108.84	103.84
100.94	100.65	103.08	101.45	103.04	101.97	101.08	101.12	101.76	100.78	99.758	101.13	101.13	102.33	103.22	102.67	99.855	102.81	100.81	102.28	101.94	101.31	99.58	102.99	101.07	101.86	102.23	101.76	103.3	99.751	100.72	101.01	100.54	101.22	99.782	100.68	101.63	101.11	101.6	102.41	101.07	100.1	99.881	98.88	101.39	102.21	100.3	99.482	101.69	100.89
109.28	110.86	109.5	113.29	109.9	112.32	109.62	109.26	111.41	110.08	109.84	111.26	109.79	110.18	112.44	112.98	110.65	109.08	110.2	110.43	111.21	110.4	109.05	111.16	110.99	108.43	111.04	111.39	111.38	110.55	111.1	110.68	111.23	110.23	109.66	110.35	111.57	109.85	108.19	111.95	107.98	112.7	111.21	111.66	111.55	110.34	110.63	111.38	111.97	112.72
107.23	104.5	106.71	103.54	104.19	105.37	107.58	107.06	106.42	104.33	105.33	102.81	103.53	105.72	103.81	105.02	107.48	106.24	108.42	106.6	106.03	106.36	108.32	105.55	108.59	105.76	105.6	105.78	105	104.49	105.44	103.17	106.36	105.42	102.42	104.94	106.06	106.5	106.08	106.59	103.91	105.3	105.49	107.09	106.37	104.98	106.74	103.55	105.12	105.79
111.77	113.84	113	112.79	114.42	113.99	114.92	114.83	113.53	113.55	110	111.86	110.82	114.47	112.65	111.51	112.06	113.77	112.73	110.4	114.56	114.44	113.92	112.27	115.2	112.95	114.64	113.57	112.88	116.65	112.16	114.43	112.66	111.33	113.31	114.52	114.72	111.49	111.74	113.42	112.34	112.67	115.38	110.2	112.52	112.07	112.76	113.01	113.74	113.89
97.635	102.2	100.45	99.655	100.64	101.89	99.484	99.893	98.94	100.57	100.32	98.558	99.079	99.124	98.326	102.15	100.5	100.18	97.893	98.522	100.83	99.625	98.817	97.705	98.715	101.87	101.91	99.778	102.33	100.31	102.3	100.65	99.43	100.77	101.63	99.992	98.07	100.32	100.54	100.51	100.1	98.829	99.384	99.404	99.37	102.05	96.672	99.285	100.04	95.761
108.03	107.05	105.91	105.75	105.18	105.35	107.1	109.22	103.04	106.16	105.41	107.02	104.6	106.38	105.13	105.81	105.35	106.22	106.03	107.88	106.98	104.91	105.83	105.27	106.67	107.79	104.68	105.81	107.82	106.18	106.89	106.25	105.9	104.47	105.72	106.29	103.42	104.89	106.53	107.25	104.68	105.7	105.07	104.93	104.23	105.14	106.52	105.27	108.74	107.69
105.07	107.43	109.26	105.46	106.85	106.28	106.63	107.03	106.77	108.19	105.98	105.88	105.17	105.85	108.66	106.37	103.78	108.35	109.42	107.07	105.92	107.07	105.55	106.87	107.68	104.13	106.82	108.06	107.23	105.53	105.83	107.55	104.63	106.84	105	107.39	107.31	105.71	105.69	106.94	106.72	108.3	106.11	107.95	109.31	108.19	107.17	106.17	105.23	104.23
101.9	100.35	100.22	97.769	102.45	98.765	99.319	100.83	98.193	100.34	99.317	100.04	101.76	101.58	97.634	99.443	99.247	98.397	99.551	98.876	101.5	99.033	100.65	99.105	98.589	99.94	98.734	100.61	101.28	100.7	100.29	98.307	99.244	99.081	96.91	98.362	97.609	98.84	98.521	103.41	97.584	96.317	100.14	99.963	99.613	101.73	100.02	99.946	100.12	98.473
110.01	111.63	110.09	109.56	109.15	109.34	109.98	109.12	111.57	108.63	108.35	110.17	111.11	110.26	111.56	109.99	108.83	108.19	108.72	109.74	111.44	110.17	109.83	110.53	107.49	109	111.26	111.39	107.35	110.77	109.93	113.14	109.07	110.34	110.01	108.46	108.95	108.42	108.19	111.49	110.36	110.23	109.5	109.79	108.8	109.51	109.63	110.46	109.37	109.67
108.69	104.16	103.92	107.31	105.9	106.33	106.71	106.93	106.16	105.08	105.7	104.7	105.89	105.19	106.72	104.59	105.83	106.27	107.42	104.94	106.02	106.67	104.27	105.79	106.16	107.22	105.69	104.3	105.7	105.88	107.9	103.77	105.37	106.4	104.01	105.87	107.92	105.67	103.5	105.96	106.3	105.34	102.52	105.7	105.77	104.55	105.5	105.86	105.15	106.27
109.18	110.86	111.27	111.4	110.03	110.81	112.14	110.76	110.41	108.6	111.65	109.38	110.86	112.47	108.89	110.83	111.76	113.1	111.64	110.35	111.73	110.44	111.44	110.2	111.71	110.71	110.98	109.31	110.98	109.6	108.08	112.01	111.75	111.6	109.99	112.17	110.19	111.95	112.44	109.55	112.17	109.58	109.03	111.8	108.18	110.71	108.7	112.1	112.12	108.17
106	106.06	106.69	105.89	105.74	105.97	104.37	106.72	106.97	105.26	105.74	107.01	105.48	104.73	105.56	106.39	105.86	105.97	105.38	105.22	106.3	106.96	102.51	105.02	104.87	106.01	105.09	106.72	105.83	104.83	105.15	103.92	106.33	104.72	105.21	107.61	103.46	105.18	104.66	105.95	105.06	105.77	104.46	104.57	105.72	104.37	107.17	106.05	106.33	105.82
107.39	103.55	108.29	106.22	106.96	106.66	104.95	107.47	106.55	105.43	107.66	104.76	106.92	105.31	105.38	103.94	106.18	104.93	106.43	104.23	106.61	107.46	105.57	104.56	106.63	105.9	106.83	103.71	104.47	107.08	106.6	104.96	107.07	106.02	102.83	108.11	108	106.02	105.98	103.34	107.39	106.02	106.95	104.14	104.42	105.51	106.45	103.69	106.08	106.9
100.37	97.436	101.29	101.05	96.874	99.77	100.2	100.91	98.436	99.348	102.44	99.765	100.24	99.004	100.58	99.474	99.986	100.04	99.88	102.04	101.17	97.271	99.004	102.24	98.368	100.22	101.45	100.19	99.63	100.84	98.222	102.46	100.81	100.39	99.972	99.539	100.81	99.257	101.46	99.056	100.56	98.85	101.3	100.27	99.694	101.93	100.74	99.308	99.604	100.02
105.92	106.32	105.95	107.54	105.18	104.81	105.73	105.76	106.55	107.06	105.19	104.04	106.42	107.14	104.02	107.53	106.56	107.31	108.2	106.52	104.25	104.88	105.51	106.53	105.98	106.19	106.62	103.91	105.96	104.76	106.24	106.46	105.62	105.13	107.13	106.94	106.95	106.31	108.54	105.35	105.52	106.05	105.61	106	105.33	101.84	106.93	106.23	106.25	106.63
116.72	118.73	116.83	118.04	117.48	116.32	118.98	119.26	116.59	115.15	117.07	117.49	115.94	119.72	117.34	117.45	116.74	119.81	117.72	120.47	117.83	118.98	114.33	117.49	115.89	118.27	115.81	118.1	115.67	117.79	116.66	119.14	117.58	118.11	116.49	117.33	120.19	119.56	117.69	118.02	118.69	118.16	118.38	116.21	118.74	117.22	119.45	117.49	116.81	116.17
103.87	105.22	102.59	103.53	104.79	103.46	103.51	102.97	105.19	107.17	104.85	100.66	104.54	103.83	103.34	103.07	104.76	106.6	104.28	103.47	106.63	106.42	103.04	103.22	104.02	102.84	105.3	102.27	103.48	102.94	105.85	102.47	106.27	105.59	105.15	102.15	103.57	103.49	103.6	102.32	104.21	102.6	104.66	106.65	105.33	101.49	105.73	104.09	103.34	103.91
107.39	106.08	105.35	106.66	105	108.52	106.3	108.44	106.05	107.55	105.11	105.79	108.03	106.23	106.37	107.88	104.89	106	106.84	108	106.62	105.45	105.39	108.13	105.84	106.8	107.59	106.52	106.73	107.08	108.28	106.35	109.51	105.44	107.33	108.89	106.95	106.48	106.37	108.11	107.3	106.6	105.4	107.23	107.18	105.82	104.87	105.23	106.83	106.15
105.62	101.6	105.06	102.3	105.74	104.94	104.63	104.33	105.72	104.6	103.99	106.87	103.37	104.24	104.92	103.52	106.33	105.25	104.78	105.76	105.86	104.17	103.91	106.26	105.44	106.14	105.46	106.02	105.86	103.59	104.65	106.43	103.49	104.35	104.27	105.91	108.95	108.52	105.3	103.66	104.25	104.94	103.98	106.46	105.26	106.93	105.05	106.26	107.7	105.25
106.96	103.55	105.41	105.04	106.32	104.2	108.31	106.09	106.78	104.7	104.23	106.35	109.1	105.3	103.52	103.84	105.85	103.05	105.27	104.01	105.44	104.8	105.92	105.74	105.55	106.24	104.88	105.52	106.16	107.97	104.84	106.77	106.45	105.48	106.45	104.95	106.69	108.78	106.92	107.67	105.59	104.92	106.67	106.97	107.51	106.41	105.61	106.58	104.13	104.36
110.69	109.55	111.1	108.37	111.93	110.86	111.25	111.49	110.08	111.22	110.32	113.17	112.11	109.1	112.69	113.32	111.31	111.31	109.3	111.63	112.55	111.6	111.81	112.09	109	111.66	111.1	112.08	112.79	112.72	113.14	110.14	111.35	111.76	111.32	111.06	112.09	113.73	111.7	109.37	110.42	111	110.82	111.01	110.17	112.03	111.56	110.55	112.37	112.98
104.88	103.08	104.52	106.6	104.45	105.51	103.63	105.85	106.1	107.02	104.69	106.83	105.95	104.95	102.51	104.65	104.14	106.55	106.64	107.16	106.82	107.26	106.42	106.82	104.66	104.55	106.43	106.39	102.92	106.64	104.81	107.3	106.49	105.28	103.75	104.15	105.98	107.12	105.49	106.5	106.43	105.03	103.82	104.41	106.47	103.33	106.19	106.16	107.81	105.66
120.35	117.55	118.08	117.74	114.97	117.13	118.61	118.91	119.1	116.08	116.77	117.98	116.33	116.27	117.89	118.83	115.13	116.7	115.62	119.5	115.75	116.41	119.37	116.76	115.77	118.47	116.41	115.33	116.53	117.31	118.27	117.31	117.15	116.56	119.46	116	119.36	118.49	114.45	119.61	119.2	117.48	118.02	118.86	118.79	120.02	116.62	118.9	117.68	117.49
99.658	100.94	98.672	98.842	98.268	100.22	102.48	97.937	102.06	100.44	100.5	97.477	102.41	98.656	100.65	104.29	100.86	101.16	101.77	100.39	99.871	101.1	101.4	97.831	100.41	100.25	99.632	100.24	100.71	99.093	101.54	100.22	99.24	101.05	102.07	100.08	102.56	102.55	99.751	101.7	100.34	98.747	99.917	99.15	99.245	101.62	100.73	100.17	99.071	100.02
106.26	106.79	105.98	105.21	106.95	106.36	103.99	105.24	106.72	107.14	106.36	107.02	106.22	106.55	107.94	103.98	106.18	103.98	105.04	106.36	106.16	104.55	106.89	106.47	107.16	107.4	105.41	106.98	105.31	105.72	106.06	104.19	104.86	107.58	106.05	106.2	104.33	106.4	105.05	107.28	105.71	105.25	103.51	105.69	106.96	106.11	107.84	107.42	108.59	106.44
100.23	98.595	99.566	100.9	99.641	100.9	100.41	102.63	101.92	97.633	99.045	102.21	102.76	96.214	102.69	100.65	100.45	99.506	100.78	98.517	100.74	100.8	100.33	97.778	100.55	100.2	100.34	102.05	100.33	99.474	101.25	100.44	99.416	97.863	98.452	100.64	100.08	100.75	100.22	98.156	99.492	101.18	99.618	98.422	103.3	99.369	101.17	96.832	103.42	100.43
111.4	109.88	111.86	109.48	109.95	111.83	112.49	111.84	110.34	113.79	111.32	111.12	110.79	111.65	110.54	109.93	110.22	112.38	112.53	109.71	111.53	112.8	108.91	109.49	112.83	111.42	111.21	110.07	111.61	111.31	110	111.06	110.67	112.04	110.9	112.47	110.47	111.73	111.44	109.21	112.46	111.03	112.78	111.86	110.58	108.97	112.72	108.87	109.18	110.86
111.14	114.96	112.72	111.06	113.41	111.32	112.62	113	112.08	111.5	112.73	112.2	113.59	112.24	111.11	112.54	110.77	113.24	111.41	113.21	112.94	110.11	111.75	112.18	112.31	111.98	115.59	111.79	112.1	111.12	112.32	109.74	110.76	113.09	112.11	110.84	109.83	111.6	110.62	112.07	113.69	111.85	110.71	113.68	112.4	112.34	113.87	111.44	112.24	113.29
99.982	100.09	99.683	100.19	100.07	98.883	98.786	100.44	102.37	100.57	100.43	102.03	100.08	100.79	101.96	100.69	99.201	100.67	100.45	100.87	98.996	101.87	100.45	101.95	101.98	98.968	99.505	102.35	102.25	100.59	100.71	100.21	100.3	98.614	101.25	101.23	98.581	99.738	97.636	100.7	100.81	100.13	100.58	99.558	101.05	100.97	101.38	100.94	100.65	102.25
110.38	113.81	109.38	113.66	111.81	110.96	113.36	113.73	111.83	110.17	111.29	112.2	111.87	112.42	110.37	109.21	109.91	112.7	111.86	111.73	111.82	112.23	111.61	113.3	110.51	114.84	109.35	109.75	113.43	110.59	110.43	111.5	110.37	109.4	111.07	112.28	111.63	111.03	111.04	111.63	111.84	109.95	111.45	109.95	110.08	111.32	114.08	110.54	111.64	110.62
107.37	105.38	105.12	105.68	107.37	106.13	106.22	106.47	104.82	108.25	106.97	107.76	107.44	107.21	107.98	106.23	107.45	103.94	107.35	107.84	107.26	107.34	105.98	107.64	107.89	106.13	109.24	106.7	106.93	107.68	106.88	107.41	106.8	106.66	104.79	109.5	106.48	104.89	106.25	105.8	106.56	107.42	103.87	106.77	106.15	107.63	105.06	106.82	106.78	105.73
110.76	112.39	110.73	109.59	109.06	110.16	110.47	110.75	112.21	111.31	112.56	113.51	111.27	112.16	110.16	111.65	111	109.55	111.95	109.1	112.62	111.32	112.54	112.34	112.59	111.59	109.46	110.18	110.9	111.55	110.35	112.45	111.5	112.54	110.88	112.61	111.36	111.02	111.64	109.89	115.08	111.18	114.15	113.85	110.36	112.99	112.77	110.6	109.94	111.55
100.82	97.794	100.6	101.23	100.91	99.684	102.33	101.28	100.02	101.13	102.36	101.11	100.9	98.947	101.58	99.17	101.36	99.766	99.097	99.616	100.03	102.09	100.48	102.42	103.51	99.91	99.79	99.92	103.16	98.7	101.39	99.335	101.2	102	102.39	99.775	101.7	99.512	98.823	100.67	100.63	100.51	100.99	99.827	102.09	102.84	100.1	100.34	99.018	100.38
106.5	105.91	103.22	107.65	104.83	104.72	104.79	104.75	104.92	106.47	104.76	105.83	105.19	105.42	106.44	107.22	105.26	103.92	107.73	106.29	107.32	106.56	107.06	104.93	108.52	103.73	105.55	106.67	106.46	107.38	107.56	104.34	106.19	105.25	105.39	104.62	104.96	104.34	108.23	104.32	106.41	105.34	106.44	106.57	106.2	106.04	105.35	107.05	107.49	105.6
118.54	114.76	117.84	117.3	116.43	117.61	113.81	117	115.96	115	114.36	115.4	117.51	116.14	115.87	116.16	116.15	116.27	117.21	117.45	116.71	118.58	115.83	117.55	115.34	117.9	115.56	115.88	115.71	116.02	117.74	117.34	114.86	118.4	116.19	116.63	115.92	116.78	114.02	114.87	114.19	115.25	117.08	116.04	117.42	116.4	113.83	115.98	112.84	117.33
114.2	112.11	109.73	109.9	112.52	111.84	113.01	110.37	111.58	112.56	111.91	112.49	110.94	109.47	112.38	110.01	112.78	111.77	113.29	110.37	111.64	112.92	111.37	112.69	111.83	109.97	110.88	113.96	111.24	110.48	112.35	111.96	112.51	113.47	112.07	111.18	111.17	115.12	111.86	112.1	111.69	110.97	111.61	110.65	112.5	112.13	111.56	111.73	110.49	110.3
104.19	103.97	101.63	103.83	105.39	102.26	104.01	105.34	104.81	102.69	103.51	105.08	106.27	106.06	105.36	104.24	106.44	105.06	104.76	104.06	103.64	105.63	103.65	105.4	102.29	104.59	101.92	104.46	104.7	103.77	104.77	103.53	104.23	103.69	103.37	102.93	102.81	104.54	104.34	103.49	103.77	105.26	104.81	105.18	104.97	104.61	105.51	106.74	102.49	103.84
105.69	102.69	106.23	103.97	104.43	104.07	104.02	103.37	104.39	104.09	104.75	103.11	103.5	103.49	107.31	105.02	104	103.31	103.96	104.12	104.57	103.78	103.39	102.79	103.47	106.29	102.67	104.2	102.87	104.2	104.37	104.13	103.8	104.9	103.04	103.22	105.98	101.41	103.44	102.97	104.35	102.49	105.75	105.66	104.53	103.03	104.54	102.98	104.5	102.15
113.74	112.85	112.94	113.52	112.47	108.61	113.25	114.13	115.66	114.45	112.8	112.34	112.92	114.77	114.52	112.5	112.92	111.35	112.93	113.63	112.4	113.79	113.4	112.46	110.93	114.16	113.56	112.2	113.17	114.17	112.53	112.85	111.15	113.29	110.84	114.13	113.97	112.07	113.89	112.61	114.5	110.2	113.4	113.07	112.55	114.18	112.45	115.87	112.17	112.81
105.13	106.04	107.15	104.32	106.38	103.41	104.18	103.89	103.93	106.12	103.13	102.72	105.61	103.48	105	105.86	106.18	105.12	107.69	104.69	106.74	104.27	102.97	106.35	106.75	108.89	106.88	105.7	104.59	104.79	103.9	104.22	105.04	105.39	104.49	105.3	103.63	105.21	104.66	106.89	105.66	107.24	105.68	105.49	105.35	104.37	107.29	108.06	105.39	105.1
110.09	110.75	108.63	107.31	111.18	110.58	109.9	110.72	112.99	110.8	108.86	111.08	111.03	110.43	111.95	110.8	109.77	110.69	112.11	109.62	109.42	108.09	111.01	110.65	110.53	111.75	111.99	110.16	112.9	110.9	109.89	108.25	109.45	110.4	109.99	110.08	112.11	111.7	110.39	110.52	111.72	110.5	109.4	109.6	111.75	111.17	108.53	109.9	112.89	111.91
107.81	104.16	104.32	103.8	103.39	105.38	103.9	105.72	106.62	106.02	106.93	103.89	104.3	107.33	106.74	105.63	107.84	105.42	104.8	105.39	106.01	108.02	105.87	104	108.66	106.51	105.87	107.68	105.17	104.29	105.08	106.62	104.69	105.44	104.62	104.89	104.62	106.21	102.85	106.94	105.09	106.53	105.61	105.7	108.11	105.67	105.78	104.43	103.97	107.17
110.24	110.83	112.89	113.44	110.18	110.41	109.02	113.31	112.96	109.28	111.34	111.32	110.57	111.24	110.49	109.75	110.83	111.28	111.13	108.43	109.88	110.52	109.82	111.08	110.43	111.22	111.19	110.7	112.33	110.85	109.26	111.01	111.66	111.31	109.06	111.42	110.45	109.93	110.07	108.46	110.2	112.16	110.44	110.23	110.85	110.52	110.15	110.5	110.19	109.85
105.9	102.44	107.39	105.46	105.5	106.22	103.95	106	105.98	104.85	105.78	105.97	104.83	106.64	106.09	107.08	106.64	104.88	106.65	107.12	102.97	106.45	106.05	103.76	105	105.9	104.98	106.03	103.67	102.89	106.04	104.28	105.67	105.45	106.4	104.05	103.94	107.22	104.42	106.32	105.6	105.08	104.81	106.54	103.23	106.02	106.27	106.46	104.19	104.4
109.93	111.05	112.07	112.68	112.39	109.97	111.17	111.71	109.93	110.35	111.67	110.57	110.78	109.88	110.85	110.74	111.87	110.84	112.27	108.33	110.09	112.24	108.54	112.83	111.84	110.82	112.05	111.73	109.79	112.39	109.39	114.53	112.33	111.16	113.07	111.61	110.62	109.55	111.61	110.23	108.85	111.91	109.91	109.91	111.96	111.06	111.64	110.05	113.35	111.02
105.48	104.53	107.08	104.65	108.5	104.34	104.03	103.42	106.26	104.18	103.3	106.76	105.52	105.33	106.02	104.52	104.61	108.17	108.02	104.92	105.95	108.96	105	106.38	105.71	107.47	107.22	105.44	107.11	106.94	105.34	105.54	107.65	106.91	102.5	104.05	107.68	107.98	107.03	106.78	106.96	106.13	108.43	105.53	104.2	104.52	104.18	105.33	106.62	104.87
116.29	116.78	114.19	115.8	117.53	116.29	115.81	117.16	117.36	116.27	115.96	117.13	116.99	114.09	116.55	116.45	116.48	118.44	116.83	115.85	116.06	114.78	114.42	115.19	116.28	115.66	116.7	113.83	115.8	117.05	112.53	116.41	115.33	117.47	118.27	115.47	115.56	115.12	116.31	116.31	117.24	116.48	115.5	114.55	116.06	115.85	115.99	116.63	113.92	116.42
97.368	97.747	97.357	101.15	98.517	98.536	100.35	99.714	98.903	97.811	99.374	99.283	99.974	99.172	99.952	98.057	101.29	98.758	97.548	99.014	99.974	99.043	99.786	98.273	98.87	99.865	99.076	100.19	97.749	101.67	99.94	100.03	99.425	99.195	98.07	99.432	99.477	101.95	99.442	102.25	98.644	99.449	97.084	100.8	98.077	99.013	98.883	99.079	100.01	99.996
112.54	112.5	111.37	111.09	111.55	112.55	112.08	113.29	113.57	112.05	114.23	112.59	110.77	112.6	110.18	110.69	111	113.26	112.15	109.88	112.26	110.37	112.48	112.47	111.56	110.9	111.93	112.53	114.03	111.78	110.2	113.85	112.53	111.46	113.63	111.67	112.99	112.77	112.19	110.26	111.61	111.79	114.82	112.41	112.04	111.61	112.16	112.65	111.36	112.96
108.16	108.72	109.99	110.88	106.59	109.81	111.48	110.12	108.36	109.27	109.72	109.04	109.85	108.54	109.14	111.24	110.29	110.96	111.1	110.31	108.14	109.91	111.61	110.5	111.23	109.09	111.3	109.31	110.41	109.85	110.05	110.9	111.71	109.82	112.35	111.39	109.66	112.06	109.78	110.11	111.08	109.79	109.2	108.88	108.74	112.48	106.54	109.15	110.44	111
104.41	105.52	106.83	108.83	107.14	106.66	105.72	106.62	107.74	107.03	106.05	105.56	108.45	108.73	106.94	108.51	104.39	106.51	109.24	105.83	106.34	106.07	106.04	106.05	107.47	106.19	105.76	105.39	105.34	107.31	106.92	108.06	106.27	108.25	105.41	104.49	104.6	104.78	105.3	106	105.7	105.74	105.83	106.12	105.52	108.28	104.38	105.9	106.89	105.71
105.73	105.69	104.64	106.26	106.1	105.89	106.13	107.45	108.62	107.29	106.9	106.57	105.71	108.14	108.83	106.09	104.31	105.83	104.3	106	107.02	104.75	107.77	102.16	107.01	107.47	107.36	105.41	105.51	106.26	107.88	104.55	107.17	107.87	106.36	107.6	107.5	106.62	109.06	106.86	105.5	104.93	107.84	106.05	105.53	107.81	107.54	108.86	106.68	105.12
103.04	103.89	103.82	104.01	104.16	103.9	103.43	104.01	104.86	105.5	104.47	105.27	105.74	104.57	104.71	105.23	105.45	102.74	102.06	104.4	103.32	104.97	101.34	106.1	105.59	104.78	103.58	102.66	103.39	105.13	104.01	105.16	102.69	104.88	103.15	105.73	106.29	104.82	103.48	103.4	104.98	105.32	102.99	104.74	103.69	103.56	104.66	103.55	104.7	104
104.07	107.06	108.26	105.74	108.37	107.88	106.59	108.47	106.13	105.33	108.85	107.01	106.76	106.52	107.63	103.57	105.34	108.85	105.71	109.18	107.66	106.94	105.31	106.08	106.32	106.55	106.85	108	107.14	107.34	106.62	106.88	106.48	106.88	108.62	104.13	107.31	108.8	107.18	105.96	105.11	107.69	105.17	108.03	104.16	108.51	109.47	107.86	106.15	105.65
101	99.115	99.01	99.413	98.566	98.612	100.71	98.134	100.73	100.98	99.653	97.82	99.414	101.45	99.289	98.955	100.64	100.28	97.903	99.926	99.989	97.391	100.48	100.38	97.908	100.6	98.254	97.57	99.872	99.879	100.41	98.075	99.385	99.095	100.02	100.84	101.31	98.465	99.349	100.94	98.868	99.334	100.92	99.657	99.343	97.729	102.53	99.119	99.574	99.6
114.01	114.81	115.84	116.12	117.36	114.5	116.64	115.52	114.69	115.27	115.52	117.34	115.03	115.25	116.06	118.19	115.72	118.11	115.08	116.68	117.66	119.13	118.99	114.53	116.76	114.9	113.78	116.02	116.11	115.04	116.63	116.23	117.98	117.44	116.34	118.15	115.52	115.97	117.51	118.43	116.81	117.63	112.96	116.15	116.87	116.27	118.55	115.84	116.31	114.67
106.37	106.36	105.45	104.33	105.71	106.08	104.59	103.92	106.63	106.21	104.48	106.45	106.67	104.12	105.6	103	105.1	105.45	104.93	102.72	108.46	102.81	104.47	105.23	104.64	104.26	105.71	106.3	105.6	108.8	106.16	103.19	105.04	105.37	105	104.42	103.77	105.14	107.91	103.45	104.3	106.45	106.17	102.18	105.91	104.89	103.78	106.21	104.05	105.32
108.27	104.34	108.15	107.53	107.24	105.2	106.99	105.44	106.24	105.89	107.44	105.84	104.5	106.69	104.43	104.36	104.45	106.07	106.58	106.11	105.68	107.27	107.29	106.4	106.59	105.56	105.5	106.79	108.35	106.37	105.4	108.52	104.66	106.69	105.04	110.33	105.71	106.31	107.22	106.63	106.14	106.57	105.57	107.68	106.12	106.22	105.74	106.28	104.89	105.95
99.566	99.623	102.56	100.86	99.909	100.22	100.64	99.929	102.07	102.92	101.97	101.55	101.43	102.57	102.53	100.32	101.22	100.73	98.766	100.31	101.62	100.46	101.63	97.697	101.51	101.75	101.21	100.12	102.19	99.012	99.647	99.718	100.68	100	100.34	99.665	99.647	99.319	100.51	102.36	102.07	101.5	101.7	100.12	103.19	100.67	102.4	102.78	101.18	98.879
110.63	113.46	110.72	111.57	111.3	110.71	112.31	112.09	112.77	110.96	111.84	113.58	111.53	110.82	110.33	112	109.59	111.02	113.99	112.42	112.62	109.86	112.26	109.75	112.4	112.45	112.04	110.95	110.05	108.92	111.91	111.04	113	113.84	112.19	113.71	112.28	111.84	111.91	110.4	111.22	111.12	112.2	109.98	111.33	112.44	110.81	113.3	110.69	112.64
103.37	102.11	104.53	103.56	104.24	103.01	106.28	106.74	103.54	102.89	104.22	104.9	107.33	103.61	104.3	103.55	104.68	104.7	104.24	107.54	103.68	104.8	104.18	105.39	104.3	106.73	102.82	105.02	106.34	104.06	101.86	103.46	103.14	104.93	103.62	103.8	102.27	105.32	104.56	104.56	102.45	106.73	104.58	104.2	103.81	102.79	105.22	104.29	105.67	103.7
99.916	98.274	100.62	102.49	99.635	99.385	99.59	98.354	97.772	99.483	99.974	100.43	100.36	99.896	98.614	100.01	98.414	99.213	100.62	102.78	99.579	99.35	98.926	100.8	99.789	99.319	98.016	99.72	101.7	100.43	98.552	99.473	100.18	99.213	101.43	99.678	98.281	97.829	99.92	101.22	97.424	101.14	99.637	98.923	97.903	98.631	102.14	99.944	100.59	98.236
103.33	107.16	106.03	106.3	102.96	105.55	107.08	105.45	106.06	105.47	103.57	105.18	105.39	104.05	103.62	105.48	105.18	105.11	106.76	106.28	105.23	104.12	106.58	106.05	105.05	103.74	103	105.24	105.05	104.17	106.88	104.88	106.54	105.9	104.55	106.85	105.78	107.63	107.47	107.59	106.43	107.38	108.02	106.11	104.21	106.32	105.29	108.23	106.41	105.5
107.49	104.75	108.03	105.49	105.83	106.61	105.74	104.24	106.97	108.11	106.47	104.93	105.66	106.25	105.03	105.68	106.34	103.46	105.85	107.03	105.95	105.72	104.6	105.23	107.33	103.27	105.89	105.3	105.78	103.61	105.35	107.03	106.19	104.82	105.39	105.77	106.28	107.09	105.77	104.69	105.66	105.65	105.02	103.18	106	105.38	105.03	104.05	107.26	104.72
111.82	112.61	111.38	111.99	114.51	112.43	109.24	111.75	111.48	112.05	112.61	114.7	113.62	111.02	112.94	111.89	110.5	113.23	112.78	112.5	112.74	109.67	109.33	113.68	112.68	113.95	110.17	111.24	109.86	111.9	111.64	111.95	110.75	109.51	112.41	108.88	115.95	112.8	113.61	110.86	111.25	111.91	111.81	109.91	112.6	112.07	112.73	113.53	112.34	113.04
104.8	104.18	103.73	102.57	106.12	106.57	105.5	105.16	104.16	102.71	106.59	104.26	105.25	103.91	104.29	104.09	105.06	105.03	105.7	104.74	106.09	105.56	104.25	105.39	104.18	106.31	104.93	105.3	105.27	105.11	105.66	103.31	103.32	104.49	105.36	104.18	105.06	106.21	104.83	103.25	103.89	106.98	104.71	106.42	105	107.44	104.44	105.56	105.65	104.1
108.14	107.07	107.44	107.7	107.89	106.83	105.84	105.77	107.81	106.14	109.56	105.4	106.43	106.45	105.97	106.98	106.19	105.97	104.47	104.84	107.64	104.28	103.39	106.69	105.42	106.56	104.59	105.7	105.75	106.32	105.74	109.48	106.31	108.89	106.83	105.02	104.57	106.03	108.26	106.45	106.09	107.61	104.89	106.2	102.86	106.67	106.48	105.99	105.21	104.1
104.1	105.97	106.73	106.67	106.43	106.06	105.2	105.47	104.65	106.44	104.44	104.46	106.63	103.31	108.09	105.04	104.01	106.51	104.59	105.69	105.42	106.46	105.46	105.44	104	106.18	105.79	107.01	106.68	104.47	105.97	105.37	104.19	106.47	104.06	105.18	107.32	104.86	105.21	106.12	105.7	104.42	106.24	104.89	105.07	104.61	104.19	107.09	104.07	105.25
106.4	104.72	105.72	106.1	103.66	105.31	106	104.27	104.34	106.99	105.81	106.58	107.38	105.72	107	106.08	108	105.33	105.84	106.76	106.57	106.73	106.42	106.12	104.23	104.6	105.25	106.46	107.15	106.75	105.86	108.29	105.01	104.72	104.85	104.78	106.56	104.54	106.56	103.54	104.42	105.45	104.15	107.04	106.35	103.42	105.03	106.79	108.06	106.57
107.43	105.09	105.37	106.53	105.08	101.76	104.57	105.64	103.99	104.95	107.04	106.84	105.81	106.49	107.48	105.21	107.23	104.67	107.28	107.63	105.79	106.67	105.52	104.82	104.39	102.98	107.01	104.32	104.48	105.68	104.51	105.73	105.44	104.62	106.2	107.23	106.2	104.48	106.12	107.73	105.64	105.47	105.9	103.88	104.22	107.49	102.31	106.76	105.51	107.49
109.71	109.93	109.56	107.63	109.24	111.43	110.98	112.21	108.97	109.33	110.08	112.45	110.17	112.02	109.43	112.07	109.28	108.68	110.24	110.37	110.61	109.11	111.4	109.3	109.92	109.64	109.59	110.21	111.01	110.32	109.44	111.1	111.72	109.87	109.26	108.91	109.75	109.81	108.78	111.96	111.29	109.32	109.92	109.45	111.03	111.39	108.72	109.09	111.41	111.91
105.93	105.07	106.41	106.39	105.37	102.23	105.66	105.4	106.23	105.45	106.77	106.37	106.42	109.24	106.13	104.52	107.35	106.13	105.2	105.03	105.03	104.49	105.96	104.32	107.67	104.82	107.1	105.64	105.62	107.17	107.29	107.66	107.03	108.15	106.44	107.51	108.03	105.61	105.67	106.35	106.16	106.98	105.61	104.14	107.82	105.52	105.92	106.92	106.62	104.52
105.3	105.12	106.59	107.82	105.33	105.09	105.79	104.42	105.08	104.8	105.24	105.82	105.82	105.46	106.06	105.12	105.36	104.93	102.72	106.58	103.4	107.54	106.32	105.91	105.42	103.84	106.95	104.23	107.53	105.45	104.82	104.58	106.42	107.14	107.03	104.91	105.64	106.35	105.78	106.14	107.28	104.78	105.01	105.33	105.72	105.96	106.62	104.23	105.46	105.45
98.508	97.874	100.59	100.04	101.26	100.41	101.21	101.71	102.49	101.1	100.56	99.592	100.38	100.15	98.975	100.5	100.55	98.677	99.558	99.525	98.371	99.992	100.24	99.255	99.999	100.43	101.47	100	100.72	99.357	98.937	100.93	100.14	100.55	98.93	100.03	101.44	98.365	97.824	99.48	100.22	98.265	101.27	100.09	98.746	100.64	100.54	100.33	98.623	100.3
102.19	103.04	104.38	103.24	103.35	103.38	103.64	103.12	106.25	104	105.74	104.85	103.52	106.69	103.63	103.32	101.35	103.05	105.38	103.89	104.52	104.69	105.94	104.34	107.25	103.21	103.59	103.04	105.71	103.84	103.17	104.56	105.2	105.6	105.54	104.88	103.92	103.67	104.05	105.18	102.98	103.16	104.81	105.73	104.65	105.86	105.28	105.72	103.55	103.98
98.598	100.36	102.36	99.536	101.24	101.03	100.02	100.21	99.091	98.63	101.28	101.07	99.459	100.79	101.82	99.88	102.34	100.96	101.28	99.158	100.92	101.6	102.08	104.11	100.23	104.13	101.7	101.02	100.21	101.94	100.59	100.45	99.232	98.687	100.4	100.35	103.46	99.16	100.82	101.22	99.927	102.09	101.77	102.29	100.96	101.21	100.23	99.578	101.58	99.243
116.81	116.97	115.6	116.18	116.94	117.98	119.26	119.05	118.45	118.66	118.18	115.03	117.47	115.56	118	115.28	119.39	117.78	114.75	119.45	120.39	117.37	119.21	115.79	118.91	116.42	116.56	117.75	118.84	118.68	118.66	115.51	119.41	117.56	116.93	117.35	119.6	116.71	116.81	116.62	117.22	119.87	117.11	116.68	119.43	119.61	117.88	117.38	118.18	117.81
99.844	99.819	100.58	99.999	99.411	102.02	99.629	97.875	100.14	97.481	101.75	99.823	99.473	99.923	100.63	100.01	103.05	100.53	98.456	99.963	100.78	98.394	98.142	98.055	100.43	99.716	103.01	99.097	99.758	101.58	101.84	98.251	99.099	100.98	98.546	98.619	99.395	97.869	99.313	98.124	100.52	98.237	99.359	100.13	100.2	100.72	100.05	98.348	100.96	101.55
105.13	104.75	103.15	104.61	104.1	102.97	103.67	105.55	107.42	103.97	103.19	106.12	106.85	104.52	106.17	105.84	105.68	104.54	105.13	103.93	104.01	102.89	105.28	103.8	102.44	103.61	104.56	105.78	104.13	104.93	106.96	103.5	105.73	104.61	105.69	106.57	106.64	103.61	104.58	105.39	106.89	103.04	104.5	105.7	105.43	104.21	104.55	104.96	103.49	104.24
110.97	111.33	112.76	112.01	111.2	110.48	112.31	110.35	110.56	113.39	111.21	111.37	112.14	110.84	112.83	110.33	113.35	108.89	113.61	111.09	110.54	111.13	111.66	108.91	111.03	110.1	112.45	111.93	110	112.27	110.44	110.67	112.14	109.83	108.4	109.6	112.6	109.78	110.25	110.2	112.2	109.76	107.66	113.91	112.51	110.35	112.52	111.62	110.9	110.8
104.19	104.07	104.32	105.77	105.04	103.49	105.79	104.88	104.48	106.54	104.33	104.05	107.87	103.02	107.24	106.87	105.38	104.42	104.71	106.56	105.04	106.17	107.09	104.07	104.6	104.8	106.14	105.96	102.39	106.65	105.66	107.23	106	107.69	105.79	104.08	103.66	107.3	105.59	108.67	106.75	105.73	104.73	104.3	104.26	104.39	101.39	104.4	107.08	104.99
107.11	107.74	105.73	107.18	108.04	108.28	106.4	106.66	106.4	107.46	107.2	104.68	105.91	108.41	105.89	107.17	107.12	106.55	107.21	107.56	108.79	107.57	108.76	107.33	105.99	105.67	106.38	108.08	107.19	107.26	105.03	109.05	107.19	105.76	107.73	107.21	108.16	107.2	106.55	103.36	106.19	106.93	108.75	105.7	108.44	106.24	107.78	107.72	106.2	108.36
106.69	106.77	103.97	104.57	107.5	106.28	106.67	104.7	106.06	107	105.24	106.3	105.84	106.47	105.26	103.95	105.52	109.42	104.03	105.19	106.07	105.85	107.51	106.37	103.88	103.65	107.78	105.97	104.72	106.88	106.66	109.11	107.14	104.34	102.6	103.47	104.74	106.17	105.76	104.41	105.05	105.94	104.88	103.51	104.35	106.02	106.46	106.56	105.65	106.98
98.137	99.88	100.13	100.43	98.511	101.12	98.244	98.829	100.98	97.902	101.32	99.335	98.302	99.781	97.552	100.7	100.64	100.35	98.718	99.961	97.71	100.59	100.34	100.67	99.793	102.94	99.984	99.898	99.241	99.21	100.35	100.48	98.863	99.627	101.08	100.94	97.103	98.211	98.609	97.973	99.876	100.2	101.42	100.51	99.637	98.79	98.796	98.957	97.262	98.478
111.16	111.03	111.15	113.6	111.95	111.84	112.22	110.61	110.96	111.38	112.42	111.23	109.82	111.16	111.56	111.66	110.92	113.13	110.9	112.19	112.14	111.9	111.13	111.93	112.47	112	110.74	114.13	112.89	113.29	112.16	112.34	111.1	111.27	109.61	113.81	113.01	110.8	111.78	112.58	111.15	111.39	110.93	111.33	110.42	112.53	111.26	111.86	115.24	109.21
105.03	102.88	104.04	103	104.05	106.15	103.36	104.03	104.32	104.17	105.95	106.07	104.7	102.89	104.6	103.77	103.88	103.85	105.44	102.61	101.69	104.23	104.81	102.13	102.01	104.67	104.89	104.58	104	102.96	105.84	103.69	103.22	105.42	102.83	104.1	106.23	104	105.2	105.17	103.5	104.84	104.36	105.5	101.52	105.69	102.5	103.84	105.32	103.4
107.08	107.41	105.75	104.73	106.94	103.85	105.78	107.1	106.62	104.69	106.22	106.31	104.79	105.22	105.89	104.67	105.73	108.68	106.75	105.65	105.94	104.64	107.37	107.64	108.35	106.59	105.63	106.19	106.04	104.79	105.26	106.08	106.81	106.65	107.45	106.91	105.98	105.08	108.79	107.31	104.92	105.49	105.03	104.86	103.88	106.71	106.27	105.06	107.42	105.95
111.77	111.02	110.78	109.65	110.23	110.19	109.95	113.28	112.02	111.07	110.1	111.64	113.06	110.76	112.41	110.79	110.29	110.85	112.18	111.29	112.99	112.01	111.27	111.06	114.04	110.68	109.88	111.39	113.72	111.49	110.42	110.44	113.39	111.76	109.72	111.59	109.53	111.89	112	111.16	112.76	111.94	110.81	112.15	112.14	110.93	113	111.04	113.18	109.32
107.79	107.83	107.56	106.45	109.19	105.96	108.32	106.42	107.01	106.26	109.4	104.08	108.43	106.18	107.46	106.83	105.49	107.33	107.36	106.84	107.09	104.48	108.81	106.02	106.58	107.46	109.16	108.34	106.23	107.45	106.18	105.89	106.99	107.14	107.76	107.71	105.92	107.87	107.92	106.03	106.19	107.26	108.29	108.05	105.82	105.11	107.46	106.76	107.66	106.58
113.42	111.91	112.61	113	112.75	111.75	113.89	110.37	112.89	111.82	113.43	110.87	111.94	113.43	114.56	114.85	112.32	113.21	114.94	111.45	115.19	112.66	113.88	113.5	112.03	110.76	111.48	112.59	111.3	112.04	113.98	110.7	114.49	113.14	112.62	111.32	113.6	114.12	114.17	112.31	112.43	111.77	112.36	110.41	115.38	113.31	114.76	113.22	114.39	109.94
105.94	103.22	104.64	103.88	101.81	106.36	102.07	104.31	104.04	103.09	103.84	104.44	107	103.67	102.18	104.77	102.75	102.41	103.22	103.52	104.56	101.89	105.94	103.23	104.48	103.17	102.85	105.97	104.76	100.42	105.33	103.5	101.41	106.88	106.03	105.61	103.21	103.75	104.39	104.64	102.39	104.45	104.41	104.39	105.62	104.51	105.43	105.7	105.55	102.54
108.84	111.34	111.33	110.41	109.17	110.32	111.66	110.27	110.67	113.74	110.62	111.03	111.85	112.94	111.28	110.52	111.67	110.82	111.5	108.32	109.74	111.81	112.03	112.15	110.28	110.21	112.85	110.01	111.13	111.43	111.01	109.23	111.45	110.37	108.77	113.25	111.49	109.11	112.44	110.3	110.85	110.55	112.6	108.73	111.5	112.55	111.66	111.43	112.11	110.32
105.55	105.42	104.18	107.58	104.12	105.92	107.26	105.45	105.37	106.25	107.38	106.19	107.94	107.14	106.39	108.01	104.38	104.73	108.06	106.19	105.79	106.4	106.75	108.17	107.13	105.25	107.25	105.93	105.84	106.8	104.67	108.04	106.35	104.79	107.41	108.72	105.2	104.91	105.87	107.45	105.86	104.55	107.11	106.85	107.3	106.79	108.15	107.27	104.67	105.89
107.87	107.01	106.8	104.67	106.27	107.77	108.29	106.15	105.46	106.28	105.17	105.76	106.14	108.14	107.64	106.64	107.22	108.14	106.03	106.61	106.54	105.78	107.58	106.5	107.05	108.65	106.08	105.92	103.81	107.96	107.06	104.56	104.83	108.54	107.79	106.21	106.11	106.18	104.62	108.74	106.33	109.34	107.19	105.99	105.67	106.49	108.38	105.65	105.96	107.28
116.91	118.34	118.97	118.77	120.9	117	117.69	118.61	117.2	117.65	116.54	117.88	116.73	118.24	117.28	117.76	116.36	119.05	116.28	117.14	119.02	115.46	116.11	119.44	117.33	117.6	117.62	117.15	119.57	119.53	118.97	116.03	117.71	118.8	118.29	115.15	116.18	118.75	117.48	119.52	119.23	118.31	119.03	118.2	116.96	116.85	118.89	118.43	118.11	117.73
105.61	103.63	105.46	105.04	105.6	103.24	108.03	105.18	106.15	105.59	106.06	105.8	105.65	107.22	106.63	105.71	107.94	105.53	105.62	105	107.49	105.07	106.12	106.21	104.01	105.49	106.6	105.23	107.7	103.98	104.38	106.43	106.59	107.19	106.1	106.53	103.88	104.26	105.67	105.82	103.14	104.95	104.77	104.05	106.8	104.75	105.88	106.48	107.16	106.36
106.54	107.23	104.01	106.52	104.79	107.64	104.16	107.03	105.23	105.67	107.78	103.68	103.72	105.38	104.14	104.05	106.58	106.67	106.32	103.16	104.28	106.07	104.02	106.98	105.6	105.08	105.6	105.65	106.17	108.78	106.32	106.51	104.37	103.83	106	105.78	106.14	103.49	106.29	107.4	107.01	104.77	105.25	105.36	107.33	105.83	105.74	106.15	106.53	106.22
110.12	111.51	111.67	111.64	111.12	112.31	110.72	110.12	108.46	110.26	109.54	111.32	109.57	111.59	111.1	109.85	109.86	109.27	109.5	110.41	111.11	111.61	110.57	110.17	110.18	111.34	110.01	111.2	111.1	110.64	109.88	110.68	109.26	112.07	110.41	111.88	108.95	110.86	110.93	111.27	109.54	109.53	109.75	109.52	112.21	111.27	111.39	108.69	109.98	110.7
104.07	105.08	105.79	106.57	105.04	103.9	106.44	105.65	105.81	106.07	106.47	105.35	105.94	105.47	108.06	106.81	105.44	105.36	104.22	104.78	108.91	104.51	106.8	105.77	106.42	105.2	105.71	105.62	104.62	105.32	105.29	106.4	104.7	104.56	105.69	105.46	106.36	106.28	106.45	104.72	106.54	105.78	104.32	108.85	105.07	106.37	106.28	102.7	104.24	106.64
107.26	107.16	105.59	104.47	103.12	103.11	104.13	106.34	103.9	105.24	109.02	106.68	104.81	106.09	106.99	104.21	106.18	105.16	106.46	107.24	108.94	105.33	106.28	107.03	106.35	107.2	107.64	105.48	105.7	104.66	106.42	103.86	105.96	106.5	105.96	106.05	104.21	107.82	106.89	104.65	105.3	105.92	104.8	106.53	107.64	106.8	104.85	106.21	106.53	107.95
104.06	101.96	103.48	104.83	103.01	101.81	102.04	104.86	105.28	102.03	105.26	104.16	105.04	104	104.25	102.55	102.44	102.07	106.72	105.76	105.01	106.14	104.25	103.8	105.8	104.39	103.91	103.58	103.52	102.27	104.94	104.36	105.37	103.58	103.77	108.04	103.76	106.89	105.15	104.19	102.13	101.49	105.69	104.42	102.94	103.43	104.46	104.71	106.48	103.26
106.38	106.62	108.21	107.15	105.07	107.22	105.38	104.61	107.03	105.57	106.48	104.03	106.32	105.27	107.01	104.63	105.32	106.32	107	105.43	106.9	106.19	106.08	105.88	105.71	107.01	107.3	105.29	106.93	106.35	104.93	107.56	106.62	105.81	105.83	104.65	106.17	104.87	106.98	106.42	106.84	106.12	106.53	106.45	106.66	105.45	105.15	106.69	106.18	108.38
104.92	105.35	105.8	103.39	105.2	105.43	104.17	104.91	105.82	107.53	104.48	106.68	108.62	104.98	105.07	104.37	104.44	102.78	106.13	108.05	108.31	104.34	107.35	106.49	107.34	105.15	105.88	105.01	107.81	107.79	105.66	105.34	104.01	105.53	103.36	107.76	106.2	104.81	106.93	106.76	105.82	106.22	104.95	105.79	107.15	108.09	106.83	105.68	108.27	105.64
104.21	104.72	105.69	105.08	104.15	106.11	104.92	103.53	104.17	104.6	105.92	105.17	104.63	104.92	108.71	105.84	106.5	102.38	106.19	104.02	102.1	104.56	105.59	105.76	103.59	107.4	105.23	105.74	104.85	108.08	107.66	103.44	106.39	106.77	106.86	104.77	104.04	103.24	105.39	104.02	104.3	102.82	105.79	103.31	102.8	105.22	106.6	105.59	104.62	101.98
110.25	111.18	108.82	108.53	110.86	110.11	110.29	109.43	110.37	109.79	109.71	110.99	111.06	110.44	109.38	107.83	108.23	110.2	109.61	110.07	109.29	110.1	110.1	110.47	109.81	110.36	109.5	110.39	108.51	109.85	109.4	108.97	109.95	111.13	111.25	109.7	111.13	111.63	109.88	110.27	108.52	108.69	109.08	108.08	110.87	113.2	109.46	108.44	111.4	107.26
110.98	111.79	109.02	111.92	110.39	111.42	110.41	110.21	109.99	110.92	111.55	110.81	111.31	110.99	111.27	109.39	110.2	111.23	110.69	110.97	111.39	112.71	111.26	110.43	112.66	110.91	112.73	112.01	111.11	111.47	110.05	112.2	109.43	109.41	111.51	110.15	113.32	109.97	109.69	108.95	110.44	112.25	109.55	110.12	108.79	110.84	110.22	109.91	111.53	111.08
114.67	116.67	117.4	116.86	115.15	118.22	118.14	116.69	115.89	114.5	116.86	116.58	115.14	116.89	116.55	114.11	116.73	117.42	116.72	113.78	116.9	115.4	116.17	115.06	114.72	115.44	115.42	116.69	115.31	114.7	116.3	115.58	115.72	118.89	117.51	116.08	115.66	118.63	114.84	116.13	115.21	115.4	115.81	116.52	116.25	115.74	115.18	116.13	116.38	116.58
110.55	110.58	109.95	111.24	108.81	108.39	110.19	106.74	108.76	111.32	109.64	108.54	111.34	109.71	110.05	110.1	110.9	108.83	109.72	109.82	110.48	110.55	109.13	111.6	110.02	108.9	108.3	109.09	109.85	108.42	108.73	109.93	107.6	109.23	109.45	112.23	108.88	109.18	109.91	110.85	109.66	111.21	110.67	111.2	108.89	111.94	108.42	109.14	108.76	111.08
112.08	111.68	110.59	112.1	113.13	111.61	110.42	114.21	111.1	111.28	110.55	112.3	111.59	110.52	110.99	110.83	112.44	112.53	111.45	109.6	110.73	112.95	111.14	110.69	112.58	112.43	111.79	111.77	110.24	112.29	111.37	112.1	110.57	112.18	112.53	111.1	111.64	109.72	108.72	109.14	114.16	111.38	111.63	110.1	114.33	109.99	111.74	110.51	111.97	111.05
110.56	112.51	111.91	109.4	111.11	113.11	112.28	111.34	113.18	110.84	111.46	110.13	113.35	108.52	111.69	110.42	111.7	112.65	110.85	112.12	110.25	110.87	111.94	112.6	110.6	110.9	111.58	112.37	111.86	111.56	111.89	111.86	113.25	113.5	112.87	111.74	110.7	112.17	110.3	111.27	113.45	110.6	113.13	111.25	111.83	108.46	110.62	110.96	112.57	114.88
104.14	104.79	103.48	105.57	105.96	104.86	107.14	108.56	105.16	107.04	104.89	104.25	106.12	105.22	106.02	106.9	103.82	104.01	105.32	105.73	104.44	106.78	104.8	107.02	103.6	104.17	105.63	106.16	102.34	103.21	103.47	106.38	106.41	106.06	106.34	104.39	104.96	105.7	104.25	103.5	105.89	106.59	102.33	105.91	104.81	105.97	103.78	105.21	104.31	103.23
105.36	103.23	103.79	107.54	106.07	104.88	106.13	103.35	107.52	103.94	103.28	104.5	105.52	106.9	106.16	105.86	103.48	104.98	104.8	105.93	103.48	104.43	106.76	106.72	103.19	104.43	104.8	107.87	104.34	108.25	105.96	104.53	103.89	105	103.41	105.49	107.96	104.1	106.62	104.52	108.17	105.15	104.72	106.1	105.25	105.68	103.15	106.25	104.68	106.65
107.3	107.55	104.24	105.08	107.32	107.5	107.11	105.27	108.29	103.42	105.31	105.14	108.02	107.97	107.53	105.04	105.95	104.11	107.13	106.81	105.77	105.35	108.01	104.94	106.13	104.39	107.95	107.96	103.05	104.43	105.32	107.44	107.13	109.36	107.75	108.72	106.39	104.87	108.36	104.38	109.95	105.24	107.48	104.96	106.2	106.99	108.26	108.35	106.49	105.64
111.09	115.95	111.35	112.33	112.04	110.72	112.42	110.32	112.79	112.04	114.85	111.69	112.23	115.38	110.88	109.67	111.53	111.68	113.25	112.68	112.57	112.26	113.44	113.64	114.84	110.64	112.17	110.3	114.63	112.75	113.83	110.39	112.06	113.28	110.66	113.17	113.73	112.36	112.46	112.84	111.23	113.33	112.07	110.38	112.43	111.3	110.84	108.8	110.34	113.32
110.77	112.28	111.7	113.27	111.82	111.01	114.29	110.33	113.8	111.7	113.9	109.18	110.85	115.61	110.83	112.71	112.06	112.91	114.46	110.46	111.73	111.38	113.18	112.46	111.38	111.55	111.2	110.79	110.59	112.34	112.13	112.81	111.2	111.62	113.09	114.18	110.94	110.8	111.73	112.31	110.07	114.64	113.87	111.47	108.61	111.77	113.67	109.81	111.97	112.87
105.81	107.78	105.69	104.84	107.46	106.12	106.48	105.4	107.69	105.57	107.13	105.03	106.4	105.26	106.29	105.1	105.25	103.86	106.04	105.67	106.97	105.25	106.54	104.39	103.96	105.7	105.02	103.63	105.93	105.47	106.76	102.32	103.05	105.72	106.34	105.48	104.72	105.39	106.73	107.48	106.2	104.33	105.84	105.2	106.05	104.83	106.05	105.09	105.37	106.8
104.31	105.11	104.77	105.17	103.55	106.54	106.9	107.92	105.17	105.71	105.43	105.02	105.9	104.87	107.33	106.42	105.35	104.82	102.91	106.33	107.23	103.23	105.58	105.92	106.46	107.37	103.84	106.93	107.21	105.56	104.03	106.78	105.5	104.69	106.25	104.73	104.9	107.07	105.68	106.04	105.21	106.21	102.94	105.51	104.77	107.34	106.15	104.28	106.7	105.49
103.07	105.77	105.04	102.96	103.43	105.51	103.04	106.22	106.93	103.15	105.11	103.13	104.54	105.27	106.18	105.14	102.97	104.03	104.21	102.55	105.68	103.81	103.95	102.31	105.23	102.97	106.53	105.18	102.81	103.87	106.26	103.82	105.15	106.49	102.28	104.2	102.42	103.98	104.57	102.41	104.65	103.95	104.51	105.27	105.54	100.5	105.4	104.29	102.27	104.09
117.78	118.36	118.36	116.95	117.53	117.19	116.48	119.02	116.47	118.29	118.62	117.51	117.14	117.01	115.44	118.73	116.62	119.37	116.89	117.88	116.06	115.82	117.25	120.59	118.07	117.39	117.35	115.62	117.81	118.8	119.01	119.96	118.14	117.13	117.7	119.13	117.25	116.5	117.67	115.92	117.79	116.05	119.38	119.24	117.93	121.28	117.61	118.02	118.67	115.92
105.34	106.25	108.28	105.1	104.08	106.13	106.43	104.37	105.7	105.57	108.07	104.72	103.05	107.18	102.91	104.94	105.63	105.25	107.64	105.06	105.68	108.58	106.5	105.74	107.83	106	105.81	107.23	107.38	104.84	106.84	103.96	107.22	105.97	107.29	105.82	108.24	105.14	104.12	105.66	106	106.42	106.65	106.28	106.24	105.75	106.31	105.82	108.46	104.23
98.923	101.22	100.25	98.09	99.318	102.92	99.144	100.8	101.03	100.9	98.959	99.308	99.899	102.97	97.914	98.659	101.61	99.818	98.599	100.16	99.123	100.2	97.559	99.808	98.472	99.344	99.284	97.697	97.709	102.32	98.527	96.945	100.91	101.45	97.646	100.55	100.13	100.52	100.8	100.2	97.315	99.061	99.609	99.541	98.165	99.724	99.105	100.57	100.46	98.232
106.55	106.87	106.37	104.98	108.72	105.37	105.48	106.28	107.35	107.24	105.85	105.82	106.23	107.84	103.95	106.21	107.67	106.94	107.76	106.38	106.5	106.08	108.36	107.22	107.34	107.43	106.12	107.6	107.17	106.05	108.33	105.92	106.18	108.88	107.06	106.46	105.63	106.65	105.75	108.15	105.39	106.76	107.82	106.4	107.13	107.17	105.25	107.63	107.94	106.73
112.09	111.62	110.33	112.15	109.44	111.76	110.15	111.47	111.76	111.77	112.01	110.18	110.17	112.6	111.34	110.84	112.19	111.26	111.44	111.7	110.45	112	111.95	113.72	110.66	111.65	113.61	110.65	111.01	109.84	111.64	110.65	110.9	111.88	110.34	111.81	112.3	110.05	112.25	113.69	111.87	112.36	111.52	109.99	109.42	109.42	112.26	111.33	111.92	109.79
108.29	106.01	106.38	106.07	108.9	105.81	105.52	106.58	105.51	105.67	105.21	105.98	107.52	106.67	102.98	104.17	109.33	106.85	106.73	107.32	104.65	103.87	104.54	105.14	108.38	106.8	105.51	106.43	106.68	106.64	105.27	106.08	105.63	105.1	105.57	106.53	106.69	105.51	104.43	104.73	105.99	107.5	107.55	102.7	103.33	105.28	104.34	104.75	108.09	103.47
103.41	101.28	99.896	100.47	100.98	100.08	102.42	101.49	102.82	100.97	100.1	98.328	101.47	100.4	100.63	100.22	100.55	99.572	102.58	99.477	100.8	101.63	101.86	102.5	100.07	99.364	99.05	101.25	98.62	100.45	98.841	100.42	101.55	99.993	102.15	102.74	101.08	101.12	103.37	99.579	100.99	99.927	100.75	99.753	100.97	100.45	101.15	100.37	100.94	99.389
104.53	104.66	104.72	104.61	106.37	104.52	106.55	105.27	105.42	104.28	102.65	105.83	107.49	102.53	103.24	105.39	105.46	103.37	103.07	103.85	104.98	102.85	106.07	104.34	103.81	105.64	105.44	103.65	107.32	101.52	104.11	104.76	105.33	104.22	105.32	104.01	106.89	103.83	105.08	105.76	107.21	105.31	103.82	102.55	105.17	105.81	104.77	103.28	104.22	103.49
112.01	112.1	111.31	109.79	110.56	111.72	110.43	112.14	111.53	114.49	110.91	109.62	110.24	109.91	112.84	112.05	110.98	112.38	112.29	113.05	112.68	109.54	111.49	111.55	114.13	110.82	112.86	113.49	110.04	112.57	111.16	112.77	110.08	113.1	114.72	112.93	112.33	110.86	108.7	111.56	113.73	112.17	112.58	109.92	110.7	111.61	112.41	111.11	113.63	112.82
104.88	106.71	103.82	107.89	106.17	105.11	105	108.59	106.12	104.17	105.58	105.03	104.68	104.27	103.85	103.73	102.6	103.36	106.87	101.92	104.91	105.75	105.44	104.69	106.17	108.26	105.09	107.6	106.39	104.63	106.45	103.66	104.78	106.07	105.69	103.1	105.84	106.05	106.8	106.48	104.65	105.82	104.2	103.94	105.03	105.58	105.47	104.06	105.94	104.31
105.47	107.9	106.57	104	105.6	107.48	106.55	105.61	105.65	107.75	104.79	103.48	106.69	105.6	107.73	104.97	106.24	107.31	106.82	105.01	103.8	104.96	104.27	106.37	108.27	107.41	105.63	107.06	105.42	107.9	107.3	105.58	104.91	103.87	106.09	104.22	106.13	106.04	104.71	104.33	105.88	104.38	106.47	105.33	106.08	107.08	104.96	105.18	103.62	106.39
119.04	117.54	117.1	117.58	116.37	118.23	118.11	117.11	117.01	119.21	118	119.49	116.09	117.7	116.2	115.84	117.38	119.55	117.71	114.44	118.29	116.06	116.1	118.09	116.97	118.67	115.61	117.01	117.4	116.34	117.03	116.79	119.92	117.74	117.48	119.11	115.76	120.27	120.04	117.93	116.29	118.27	119.46	117.37	117.47	116.24	117.7	118.43	117.87	120.59
107.45	103.22	104.13	103.98	104.4	106.95	105.62	105.74	106.67	105.77	104.18	103.2	105.38	106.95	107.41	105.81	105.06	104.22	104.57	105.68	106.36	105.73	106.25	106.52	106.91	106.26	106.76	106.73	104	102.86	105.12	105.72	106.98	105.6	104.6	108.39	106.24	101.64	107.45	104.94	106.43	105.65	103.02	107.07	106.31	106.76	105.08	105.57	106.49	105.55
101.55	104.68	104.56	102.88	104.16	104.11	105.42	103.05	104.75	106.25	104.65	105.22	102.42	105.85	102.38	103.49	102.76	105.64	105.18	106.29	105.43	105.04	105.41	104.11	102.89	105.53	104.81	101.84	102.77	104.72	104.28	104.45	103.11	104.63	104.73	103.07	103.15	104.92	104.43	106.34	102.63	105.27	103.65	105.76	102.22	104.24	104.94	105.03	103.01	105.87
109.89	109.29	110.94	107.99	107.75	111.55	110.76	110.34	106.35	109.56	109.66	109.76	109.62	108.25	108.16	110.74	110.91	109.11	107.07	111.65	109.12	110.62	112.57	108.87	110.94	111.17	109.25	112.36	109.93	109.55	108.51	112.08	111.14	110.83	111.08	112.01	111.05	111.34	109.33	109.57	110.57	112.2	110.37	111.16	109.89	110.98	111.49	110.79	108.25	110.27
109.91	110.64	110.48	109.8	111.48	111.31	111.21	111.98	110.85	109.76	111.22	109.38	109.02	108.21	110.77	109.16	108.98	110.96	109.14	108.71	111.87	111.3	109.99	108.56	108.68	109.73	110.49	109.29	109.84	111.06	112.01	110.13	110.13	110.46	111.6	112.36	109.62	109.62	110.94	112.85	110.23	109.36	110.38	109.68	108.87	109.57	109.78	109.73	108.92	107.44
111.47	112.64	112.58	112.7	112.19	109.3	112.95	111.77	111.71	110.33	109.69	111.96	110.17	111.83	111.43	111.16	110	112.73	110.35	109.34	111.69	111.32	109.94	114.42	109.94	110.88	110.99	111.49	109.41	110.1	112	110.95	113.45	112.69	111.13	112.29	108.55	111.72	114.84	111.16	109.75	111.45	112.97	112.88	114.23	110.89	112.22	113.59	111.41	110.87
110.53	113.67	110.31	108.68	111.38	112.98	110.3	110.19	113.07	113.42	110.15	109.36	112.03	112.05	110.33	112.09	112.93	111.53	111.19	112.42	112.84	111.97	113.88	109.88	112.75	110.62	109.95	111.35	112.08	109.55	111.71	111.85	112.02	109.68	111.76	112.49	111.41	113.19	109.96	108.98	111.1	112.15	112.09	113.36	111.79	111.3	110.31	110	109.24	111.23
110.19	110.38	112.39	111.05	112.48	109.99	111.92	112.92	110.1	112.19	107.96	112.21	111.41	107.39	112.53	110.97	110.76	111.14	110	109.69	111.98	111.18	111.79	110.53	111.43	111.69	109.85	111.33	110.62	112.67	109.69	109.95	114.45	111.53	112.16	110	112.62	111.87	112.03	112.13	110.89	109.51	111	111.87	109.71	111.97	112.18	110.44	111.78	111.53
104.56	105.83	104.36	103.82	103.48	103.36	104.4	105.65	104.29	105.88	105.61	105.94	105.61	107.22	106.16	105.65	104.35	106.4	105.72	105.81	104.81	103.06	104.28	105.25	103.95	102.75	104.98	104.96	104.82	105.3	105.49	104.57	104.45	104.79	104.83	106.94	103.3	105.11	105.29	106.49	103.52	103.77	104.21	102.29	105.55	105.4	102.38	105.53	106.58	105.06
110.31	112.09	113.17	111.69	109.4	112.76	111.93	111.1	113.99	112.79	112.17	111.78	115.04	110.58	111.81	112.95	111.88	109.16	112.03	112.43	111.63	112.43	112.76	112.48	109.94	113.11	111.48	112.58	111.76	111.42	114.35	111.38	110.88	111.08	111.99	109.89	114.69	109.39	111.87	111.19	111.61	112.23	113.77	112.21	110.27	109.28	111.35	111	111.23	112.3
110.73	113.26	109.73	109.43	110.51	111.08	109.19	109.15	110.16	108	109.32	111.31	110.06	111.63	110.86	109.9	109.11	110.3	110.95	108.78	112.56	110.28	111.6	110.85	110.25	111.18	109.83	111.56	110.19	110.49	111.73	111.2	109.64	107.15	108.84	111.2	110.59	109.89	111.41	110.22	111.71	111.04	108.24	110.96	110.77	110.91	109.45	110.37	110.12	109.77
97.664	99.135	100.8	101.67	99.108	99.833	99.071	97.011	98.038	100.88	102.38	100.24	99.681	97.929	98.988	100.29	99.824	99.301	98.847	99.888	99.432	100.9	99.718	98.093	98.201	99.501	100.41	100.09	98.124	99.186	101.28	100.65	100.59	99.727	99.105	100.44	98.709	100.56	101.06	100.01	99.468	98.193	99.401	98.068	99.579	99.687	99.431	101.45	100.76	100.51
106.35	104.62	103.77	105.9	105.73	107.88	105.02	104.44	106.73	106.2	105.3	105.08	108.2	103.4	107.7	104.38	103.95	105.19	106.41	106.47	107.77	104.39	106.55	105.24	106.15	103.67	105.68	104.76	103.95	106.62	107.03	106.29	105.69	104.41	105.39	105.07	103.83	105.24	106.22	103.23	104.31	104.64	105.22	105.35	105.96	104.04	107.94	105.69	105.13	103.75
110.63	111.97	109.49	109.89	109.14	110.16	109.78	111.16	109.36	113.12	110.36	109.62	107.4	111.16	111.13	110.65	112.98	112.41	110.33	112.31	112.55	110.34	110.13	110.56	110.49	109.38	110.44	111.47	108.49	109.56	111.3	112.6	108.5	111.12	111.52	109.7	110.3	110.53	107.4	109.98	108.07	110.03	110.1	111.69	111.04	110.08	110.91	111.04	109.23	111.03
112.89	112.37	111.26	111.12	113.3	112.78	111.8	112.21	112.21	111.72	110.26	112.92	113.46	111.26	112.51	112.59	112.43	113.63	110.68	111.67	111.18	110.56	111.75	112	112.62	109.77	111.57	111.52	113.78	111.86	111.94	114.79	110.6	112.34	111.8	109.88	112	112.53	113.58	113.63	112.89	112.41	114.63	112.23	109.81	110.74	113.06	112.86	110.83	110.91
111.14	112.39	111.26	109.4	111.11	109.01	111.25	110.68	112.13	110.75	111.4	110.47	111.81	111.36	110.61	110.17	110.48	109.55	110.87	110.92	111.9	111.45	110.08	108.9	110.04	111.15	110.77	112.02	111.16	108.97	109.87	110.08	111.18	110.89	110.79	112.34	112.04	109.37	111.29	111.21	111.58	109.41	110.14	109.63	111.35	110.13	111.44	110.42	111.8	111.75
113.77	112.53	113.57	112.71	112.2	111.66	112.44	113.87	112.7	114.9	111.63	114.77	112.96	111.26	110.63	112.58	113.6	112.61	113.73	113.37	114.49	112.11	111.5	111.06	112.8	110.7	111.11	115.28	112.91	111.95	110.84	113.39	112.87	110.42	112.88	113.82	113.57	113.24	115.11	114.42	112.55	115.52	112.15	113.23	112.83	113.33	115.9	112.06	112.04	112.98
111.61	112.6	109.83	112.6	113.36	111.01	112.81	109.94	111.6	112.46	112.24	109.55	114.1	111.44	109.97	112.43	109.96	114.66	110.76	109.14	109.34	113.84	110.95	112	111.99	112.16	111.32	112.44	111.69	110.69	109.84	110.24	111.92	112.63	111.04	111.8	110.42	113.35	115.72	112.78	112.09	112.38	112.53	111.82	113.11	112.23	112.88	111.88	109.95	111.13
105.71	105.98	106.16	107.51	105.37	106.49	107.52	103.53	107.21	105.19	104.52	103.22	107.95	107.35	107.36	107.1	107.21	107.3	103.91	107.43	105.68	103.84	107.93	104.21	107.54	107.09	106.22	107.17	105.23	105.83	105.38	105.15	106.72	105.23	105.13	106.45	105.93	106.9	104.12	105.32	107.05	106.89	104.19	104.84	104.34	106.32	105.75	107.63	106.66	103.51
105.16	106.01	106.29	104.45	105.98	105.45	105.11	108.51	107.4	104.93	107.16	107.91	107.16	107.54	107.19	104.27	108.29	105.27	106.33	108.19	108.27	104.45	103.29	107.08	106.45	107.19	106.64	106.96	105.58	106.77	106.82	109.16	105.98	106.47	105.62	105.12	108.43	108.86	106.07	106.15	108	104.73	107.4	105.15	105.95	105.9	106.48	107.26	106.72	106.22
102.28	99.087	100.27	99.655	101.58	96.82	99.268	101.97	99.358	99.081	100.35	98.564	97.317	98.722	101.04	100.56	100.08	100.83	98.903	99.521	99.464	101.14	98.304	99.382	99.043	101.39	100.4	100.62	101.33	100.72	100.46	102.02	97.983	98.229	100.71	99.625	99.503	96.75	96.971	97.933	100.32	98.94	99.399	100.03	100.67	100.52	100.92	99.647	101.52	98.687
111.93	111.61	112.55	111.99	110.97	111.6	113.6	110.75	110.61	112.13	112.34	113.05	110.47	110.25	113.72	113.5	111.62	112.28	110.98	112.91	111.37	113.62	111.76	110.77	112.85	114.52	110.09	110.75	113.43	110.87	110.02	107.95	112.07	112.26	111.38	112.87	114.17	110.09	110.26	111.95	111.12	109.18	112.01	113.75	112.68	108.49	110.78	111.05	110.57	113.77
103.7	107.77	106.16	108.28	104.01	108.56	105.33	106.29	105.71	105.61	105.17	106.44	106.42	103.57	107.85	106.27	106.96	106.78	106.95	104.99	106.33	105.87	107.68	104.84	106.38	107.07	107.28	105.29	105.46	106.5	105.15	106.16	105.55	103.94	104.9	105.74	104.77	106.69	105.06	108.12	106.26	106.31	106.37	105.44	106.54	104.49	104.89	105.89	105.5	105.04
98.828	99.206	99.882	100.14	100.81	99.299	98.34	99.525	97.855	98.654	100.84	100.88	99.229	101.7	99.914	99.178	100.76	99.516	98.317	101.4	101.47	99.384	98.176	99.25	99.861	99.102	98.501	98.993	99.313	99.922	102.12	100.17	100.88	100.71	97.321	100.88	97.539	100.84	98.634	99.74	100.43	100.23	99.345	98.721	99.659	100.28	99.882	101.4	99.641	98.874
113.04	112.21	111.86	113.1	111.23	109.95	113.86	113.38	111.15	111.25	111.35	111.05	112.03	109.23	113.33	111.1	111.97	112.8	112.45	112.42	112.15	112.43	112.23	114.03	111.33	110.66	111.62	111.66	114.37	112.31	111.51	111.43	113.4	112.51	112	111.75	112.68	113.56	111.85	113.64	113.87	109.55	112.26	112.18	114.98	112.67	111.71	114.84	112.39	113.52
105.92	106.05	103.37	104.88	104.64	104.75	105.67	104.43	105.72	103.24	106.68	104.21	104.26	104.5	104.35	104.84	105.13	103.03	106.64	105.26	106.83	104.17	104.34	105.99	103.65	106.18	102.29	105.07	103.38	104.72	105.56	105.37	105.36	105.2	104.23	103.63	104.52	103.92	107.1	101.82	102.94	104.99	105.85	104.18	107.48	104.45	107.45	104.63	105.58	106.18
110.69	111.57	109.67	112.31	110.21	111.73	109.25	113.54	110.54	111.41	112.23	113.62	112.5	111.92	111.39	113.35	110.43	110.78	111.14	109.28	109.31	112.99	110.79	111.36	112.49	112.09	110.88	112.23	110.57	112.8	111.97	110.13	111.91	111.39	112.28	109.16	111.42	114.03	112.04	113.62	112.84	110.79	110.81	110.66	111.97	112.27	110.05	112.66	112.17	111.25
107.38	104.83	106.79	106.12	106.81	105.93	105.88	104.33	105.16	107.22	103.54	104.12	104.08	105.6	108	105.06	105.11	104.49	105.59	107.85	106.23	106.06	106.42	106.91	105.58	106.08	105.84	106.28	105.27	105.79	105.34	104.84	105.58	104.81	105.13	106.44	104.43	105.27	104.06	106.03	104.12	104.74	105.22	105.05	107.28	105.74	105.65	106.08	104.3	105.57
107.54	105.31	107.38	105.35	107.65	106.46	105.78	108.67	106.78	107.22	107.91	105.46	107.03	105.57	107.35	105.47	107.42	106.99	106.44	104.18	104.76	106.26	108.13	106.57	107.8	106.59	105.26	106.35	106.1	107.5	106.99	103.86	108.12	104.02	106.59	107.59	107.1	108.18	109.28	105.8	106.8	105.44	104.17	110.1	106.71	105.77	106.43	107.78	107.82	106.6
106.56	104.88	106.26	105.25	105.04	103.13	105.42	105.79	104.18	108.36	106.86	104.98	106.55	104.37	108.44	103.59	106.89	106.78	103.65	104.71	106.49	108.27	103.59	107.39	106.58	105.95	104.73	104.2	105.53	106.42	104.18	107	105.58	105.85	104	104.34	107.69	103.13	107.02	103.96	106.47	104.2	106.07	105.12	107.76	106.99	104.78	103.71	106.16	108.15
100.29	100.49	99.408	98.381	98.492	100.55	101.44	102.32	99.304	100.86	100.5	99.953	100.25	99.803	98.49	101.91	101.2	99.618	100.7	98.275	98.643	99.128	101.2	99.377	102.49	100.62	100.69	101.7	100.1	99.988	99.071	100.01	100.67	100.12	101.72	100.77	99.309	99.305	98.624	100.65	101.12	99.66	98.63	101.98	100.69	100.75	98.452	97.764	100.4	99.383
107.18	107.46	106.82	104.97	105.9	107.05	106.78	107.11	108.3	103.14	104.33	106.04	104.56	105.01	106.68	104.37	108.99	106.04	105.83	106.42	105.66	106.74	105.19	107.18	106.9	105.87	105.89	105.95	103.32	105.85	104.53	106.85	107.06	107.03	104.94	106.67	107.08	103.63	108.29	106.59	105.98	106.22	105.82	105.72	104.25	106.88	106.93	105.38	104.63	104.53
103.52	102	103.28	105.16	104.1	103.58	104.4	104.26	105.91	102.53	104.05	103.64	103.26	102.76	104.7	104.41	106.55	104.29	104.93	106.12	104.49	103.95	105.08	105.13	105.42	103.29	102.75	105.52	104.82	105.02	103.92	105.2	103.58	104.74	103.19	103.96	104.63	104.98	101.99	105.53	101.81	102.14	104.78	104.45	103.85	105.43	105.87	104.38	101.97	103.57
105.42	106.1	106.48	106.96	105.6	105.44	106.94	104.23	108.5	106.27	105.08	105.9	105.97	106.61	106.46	105.22	105.18	104.8	106.77	106.43	107.53	106.67	104.45	106.24	107.51	106.13	108.1	105.98	107.14	105.16	105.38	106.17	106.98	106.59	107.71	106.07	105.42	105.22	102.67	104.59	106.52	104.21	106.84	103.53	105.18	108.33	105.79	107.51	104.68	105.15
103.01	104.95	103.21	106.01	103.55	103.46	105.06	103.97	106.94	102.93	104.98	104.07	103	103.75	103.85	103.87	103.2	104.35	102.5	102.92	105.18	103.13	104.83	104.49	104.21	106.18	102.58	103.38	104.99	106.5	103.48	104.68	104.35	105.44	105.05	105.72	104.88	101.43	106.12	102.94	103.98	105.83	105.51	102.93	104.36	105.44	103.37	105.08	104.48	104.47
102.85	105.52	103.68	105.23	104.76	103.47	104.29	102.74	105.2	104.93	103.97	103.1	104.4	102.88	104.02	105.95	105.96	105.57	105.61	106.14	104.78	106.24	104.6	104.07	103.95	105.01	104.64	105.49	105.19	104.88	104.77	104.78	102.8	105.36	105.91	104.44	105.99	104.16	103.39	103.91	105.12	101.86	103.01	103.66	103.37	106.37	104.72	106.55	104.84	103.88
110.59	112.03	111.81	110.96	110.45	111.53	111.52	111.46	110.23	112.85	110.72	112.7	112.87	110.05	111.21	112.25	112.07	112.73	111.24	110.58	113.02	112.81	109.81	111.93	109.96	110.62	111.36	111.94	109.09	109.96	111.78	113.48	110.49	108.54	111.4	109.33	111.08	111.8	112.54	111.12	110.7	108.99	111.12	110.74	109.9	111.42	112.49	112.82	112.73	109.94
114.88	114.16	114.69	113.54	112.17	113.63	115	113.02	110.68	113.47	112.91	113.95	113.9	113.23	112.43	113.61	113.26	111.74	112.19	114.5	112.82	113.84	110.8	110.93	113.79	109.42	112.28	112.89	111.69	113.1	111.81	113.29	110.72	113.89	115.05	112.07	109.73	112.59	112.21	112.31	113.33	113.4	113.57	113.76	111.13	115.05	113.52	112.74	114.06	114.33
99.718	100.65	100.53	97.25	99.095	100.13	99.402	100.82	100.22	98.716	102.3	99.423	101.52	101.21	99.209	100.44	99.484	101.25	100.94	99.481	100.46	100.61	98.36	99.769	100.44	99.766	98.768	101.23	98.65	98.952	97.724	101.34	100.23	98.685	98.821	100.65	98.194	99.199	99.51	99.812	99.762	99.262	100.89	99.615	100.95	99.331	99.803	97.507	98.811	100.26
104.43	102.96	105.62	106.94	105.56	106.02	103.62	105	105.82	106.17	105.48	103.98	106.65	106.48	105.26	103.9	105.05	107.22	106.25	107.07	107.25	105.41	104.57	103.27	105.65	105.89	105.52	107.02	107.55	106.23	104.09	105.18	106.94	104.7	105.8	105.19	105.73	106.09	105.06	104.64	105.73	106.39	106.83	104.67	107.19	105.34	103.41	105.6	106.84	103.86
104.29	108.21	104.51	102.95	104.35	105.22	105.64	106.73	104.24	105.61	104.43	102.91	103.7	104.15	103.93	103.04	102.13	107.24	102.51	106.53	104.56	104.27	103.6	104.03	105.24	104.17	103.54	103.41	104.6	102.57	104.34	102.54	103.84	105.07	103.09	103.11	103.23	103.82	104.98	103.64	102.82	104.81	105	104.49	104.58	105.47	104.75	103.03	104.15	105.28
104.28	105.68	104.24	106.05	106.65	105.95	106.17	106.03	107.04	106.31	106.65	106.18	104.43	106.28	103.14	107.01	103.82	106.1	105.72	105.44	105.84	104.39	105.63	105.7	107.7	106.15	105.26	105.13	105.21	105.9	105.58	105.08	107.14	105.21	104.76	105.51	105.41	105.59	105.76	103.91	106.51	104.77	104.23	106.37	104.28	104.42	105.33	106.42	102.2	104.97
100.92	100.94	99.878	101.69	98.417	100.15	103.86	102	101.14	97.7	101.3	101.4	100.54	100.76	99.473	101.18	100.52	101.12	100.1	99.528	99.593	98.64	98.748	100.35	98.836	99.459	99.708	102.54	102.03	98.492	98.189	100.31	100.09	98.361	101.18	99.954	99.289	98.402	102.27	100.2	99.446	102.2	98.718	101.85	99.765	99.688	100.23	100.09	97.975	101.99
104.14	103.9	103.06	105.11	102.77	107.37	103.43	101.99	103.31	103.2	105.5	105.24	104.95	105.13	105.5	103.74	103.07	102.54	106.11	106.88	105.1	104.39	103.97	104.52	103.87	105.66	102.57	103.58	102.05	106.35	103.09	102.79	105.71	104.06	101.86	104.05	103.84	105.72	103.18	102.35	103.97	105.53	105.67	104.18	103.14	105.35	106.06	105.07	104.49	105.33
110.7	108.89	108.4	108.95	110.85	108.64	110.12	110.64	107.56	110.46	109.6	108.05	109.12	110.78	110.57	110.36	110.05	109.01	110.35	107.84	110.04	110.56	109.48	110.85	109.04	108.89	107.98	108.96	108.14	109.16	108.42	109.61	110.94	111.86	109.46	110.06	109.44	108.38	109.5	108.88	111.04	110.21	110.63	110.15	108.44	109.74	111.15	110.8	109.96	109.82
97.992	99.419	101.81	104.7	101.01	101.89	101.34	102.69	99.608	102.12	102.12	101.3	102.42	101.41	101.04	100.21	103.22	100.21	100.03	99.282	101.63	103.45	98.968	99.733	100.32	100.2	102.05	101.49	102.19	100.1	99.044	100.51	102.59	100.81	100.66	101.76	100.16	101.03	102.73	100.69	100.79	100.96	100	101.89	101.91	102.31	100.21	101.75	100.33	100.49
112.85	110.87	110.68	110.79	112.96	111.88	110.84	112.4	113.05	111.6	111.8	111.05	112.09	112.16	112.89	108.99	110.69	111.9	111.91	111.18	112	112.85	114.69	110.62	111.39	111.93	112.43	110.37	111.74	111.64	109.64	111.01	112.13	112.06	112.11	110.15	112.18	110.08	110.8	109.91	112.01	112.39	111.77	112.35	110.63	110.31	112.77	114.89	110.77	110.73
105.28	104.97	105.2	105.29	105.07	106.25	106.17	105.33	105.42	105.42	103.82	104.72	106.51	106.4	105.16	105.48	104.2	105.42	103.12	104.28	106.05	105.49	102.69	105.01	106.46	105.19	103.39	108.67	105.12	106.02	105.42	105.25	105.8	106.34	105.37	103.66	104.12	106.13	106	104.48	103.95	105.09	106.2	105.01	107.4	106.13	104.31	106.93	106.78	103.59
106.87	107.08	106.52	108.34	105.57	106.82	106.94	105.63	106.76	105.1	104.44	108.53	108.13	108.21	107.16	107.83	106.85	103.76	105.64	105.89	105.62	107.46	105.19	106.63	106.2	109.06	105.85	107.76	107.04	107.02	106.35	109.21	108.82	105.77	106.03	108.99	106.13	106.09	108.65	105.98	107.84	105.78	104.91	107.92	105.41	105.98	105.52	107.91	103.97	108.8
108.22	104.48	106.62	106.12	108.35	106.8	106.24	107.53	108.16	104.52	102.81	107.02	108.04	108.04	106.58	106.14	107.36	105.91	105.76	107.79	107.5	107.87	108.09	106.91	105.45	109.71	105.09	104.3	107.01	108.54	106.59	106.86	107.87	105.62	107.86	104.37	106.77	106.45	106.59	106.29	106.62	109	106.02	107.08	103.98	108.27	106.39	107.96	108.93	106.94
113.05	113.29	109.89	112.01	112.8	111.61	112.81	112.29	112.16	110.61	110.42	112.79	110.95	112.8	112.3	112.81	110.53	111.99	111.72	110.72	112.52	111.39	111.48	113.15	110.91	110.96	109.79	110.34	111.49	111.04	112.02	113.41	111.73	112.31	112.42	112.09	111.96	113.82	113.34	111.52	111.84	112.62	111.73	112.46	110.97	110.73	113.26	111.02	112.99	110.75
105.37	107.57	106.84	103.82	106.34	102.75	105.3	104.37	103.26	104.54	103.79	106.6	107.58	106.76	104.72	104.3	105.75	103.3	105.24	102.58	106.12	104.69	103.6	104.52	101.89	104.27	105.53	104.34	103.39	104.46	104.12	104.37	102.94	104.63	104.48	104.69	103.47	104.36	103.52	104.16	104.44	104.6	104.41	104.9	105	106.56	104.25	105.09	102.43	107.27
102.94	103	104.44	107.14	105.49	105.52	105.2	103.62	102.49	103.73	103.14	104.59	105.15	105.25	104.91	103.47	102.11	104.8	105.19	107.11	104.89	104.1	106.6	105.97	104.52	104.24	103.47	103.11	104.81	104.58	102.89	105.49	104.84	105.06	106.53	105.53	105.41	104.63	104.01	104.47	106.1	103.97	104.25	104.06	102.71	106.54	103.59	104.03	103	104.99
104.93	105.87	106.81	106.63	106.4	107.06	106.62	105.44	103.07	105.74	106.33	104.17	106.18	108.69	103.89	106.36	105.57	107.48	106.51	103.29	107.18	105.44	105.3	107.36	104.72	105.85	106.36	107.14	106.42	107.52	107.07	104.64	104.75	105.73	107	106.52	102.85	105.22	103.91	104.32	106.63	105.19	106.08	108.27	107.45	105.94	103.63	105.17	107.24	104.94
104.62	105.66	105.51	105.4	105.17	104.44	106.61	106.25	107.36	105.6	104.78	106.04	105.19	107.29	106.22	105.23	103.22	106.69	108.21	104.93	107.04	106.73	104.42	106.31	104.56	104.67	104.03	107.21	105.38	104.96	104.77	105.43	108.64	107.67	105.82	106.87	106.66	107.94	105.71	104.59	105.5	104.33	105.51	105.39	104.01	106.23	104.66	105.63	106.72	107.55
105.6	106.9	105.27	107.37	103.39	105.2	105.62	107.45	105.79	106.02	106.36	104.96	107.03	105.97	107.36	106.12	107.55	104.96	107.27	106.22	107.84	107.1	104.25	106.55	107.37	104.64	106.59	107.5	106.29	104.05	105.63	106.07	106.13	107.18	107.16	106.3	104.8	104.21	103.96	105.18	105.9	106.62	107.75	107	106.79	106.5	106.91	104.26	106.67	107.44
97.588	99.886	100.19	100.12	99.935	101.24	101.15	99.433	99.212	103.85	101.07	101.23	99.444	100.31	99.951	100.35	98.508	100.14	102.41	99.307	101.21	102.25	100.75	98.7	100.06	101.37	99.433	100.63	101.77	101.44	101.71	98.283	99.23	99.648	100.19	97.723	99.759	101.33	103.07	99.133	101.03	100.48	99.336	100.5	100.49	99.314	97.328	103.13	98.41	102.24
106.64	104.36	106.55	107.68	103.32	105.31	102.55	108.52	106.8	105.63	106.77	107.27	107.35	106.36	103.44	107.03	107.51	108.74	105.48	107.14	106.97	105.36	107.04	104.61	104.72	108.23	107.49	106.99	103.78	107.8	106.65	107.44	103.27	102.78	105.5	106.35	105.93	106.88	104.6	108.13	106	105.08	107.71	105.94	106.91	104.48	104.93	107.08	105.69	107.65
111.07	116.12	112.11	109.11	110.6	109.7	113.91	110.1	113.19	111.81	111.4	113.26	113.78	112.04	110.98	110.83	112.57	112.24	111.06	110.46	111.53	111.31	112.43	110.62	110.98	112.85	112.01	110.42	108.79	111.97	111.6	112	110.94	112.78	113.49	111.39	109.22	113.3	113.9	109.49	110.44	108.77	112.47	110.01	110.4	111.34	109.81	111.68	112.82	109.17
112.76	111.8	110.9	112.3	109.45	110.86	111.76	111.87	111.35	112.21	110.74	110.33	112.35	111.36	110.31	110.98	110.58	110.03	111.74	111.37	112.24	111.31	111.55	109.1	109.31	107.6	110.39	110.12	112.81	111	110.51	111.62	113.92	111.13	111.16	109.52	112.62	112.11	112.99	112.25	111.27	111	112.13	112.21	110.8	110.9	112.51	110.87	109.98	111.39
111.99	112.14	112.26	110.8	110.71	111.64	111.04	111.42	111.09	114.05	109.76	112.05	112.62	112	113.76	108.57	112.34	111.1	111.9	113.88	110.58	108.35	112.74	112.9	111.86	111.88	111.35	108.41	111.38	109.94	110.13	110.81	112.37	112.69	111.63	110.23	110.26	111.32	110.06	112.67	112.09	110.51	110.47	112	112.1	109.35	111.66	111.2	112.68	111.34
106.32	103.74	104.06	106.55	105.49	103.89	102.55	102.27	105.9	104.59	103.03	104.9	102.17	103.17	103.42	100.99	105.19	104.28	103.48	103.38	103.55	105.19	104.2	104.02	103.48	102.4	103.23	101.24	103.61	100.69	105.38	101.04	103.31	104.35	104.21	102.3	103.61	103.23	103.74	103.07	105.81	105.73	104.65	103.11	104.58	103.6	104.78	105.49	102.37	104.84
107.25	106.11	105.56	105.41	106.56	107.74	107	106.83	104.69	104.16	105.52	105.55	106.41	106.38	106.12	108.25	107.93	105.44	103.72	105.77	106.06	108.06	104.5	106.7	105.99	106.41	103.72	105.22	106.87	107.2	105.7	106.85	106.48	105.98	106.06	105.44	105.98	107.28	107.23	107.49	106.24	103.5	107.52	105.52	107.43	105.67	106	108.96	106.18	103.26
113.11	113.41	112.59	111.08	111.91	110.88	111.15	110.39	113.46	111.22	111.44	110.89	113.18	113.25	111.76	113.13	109.16	112.37	109.76	112.31	110.76	111.59	112.38	112.87	110.3	111.65	113.33	112.13	111.04	111.16	110.21	111.67	113.23	112.68	115.12	111.26	111.43	112.3	111.3	113.85	111.67	112.24	110.45	113.52	113.2	110.26	114.55	111.34	111.36	112.3
105.35	106.25	104.7	105.69	106.91	104.85	105.06	104.52	107.34	104.06	106.01	106.94	105.6	104.5	106.6	105.18	106.08	107.34	104.28	107.2	105.79	105.22	107.08	106.85	106.24	105.2	104.74	107.22	107.71	105.52	106.04	105.69	104.52	105	106.41	107.92	107.24	105.03	107.67	107.39	106.4	105.78	105.46	105.07	107.15	105.36	105.66	107.63	105.84	107.5
106.65	106	106.76	104.71	105.21	105.48	105.11	105.29	105.1	107.25	104.38	105.67	107.46	105.01	106.24	107.75	104.87	104.56	105.39	106.2	104.2	108.86	105.86	104.48	106.13	106.71	104.23	104.23	105.53	104.27	107.34	106.95	104.65	104.25	104.11	106.48	106.73	105.34	103.55	105.51	106.11	103.93	106.33	106.72	107.03	105.93	103.43	104.68	107.19	106
108.4	106.25	106.58	105.55	105.29	106.66	106.42	105.44	106.01	106.02	106.7	109.01	106.29	104.75	104.3	106.21	106.8	105.39	107.84	105.61	106.64	106.56	106.48	108.07	106.51	105.95	107.18	107.53	106.49	106.16	105.99	106.25	105.36	105.38	106.43	106.57	107.35	107.58	105.57	106.42	106.27	104.88	107.71	104.96	104.82	106.39	107.38	106.77	109.7	107.08
105.87	107.34	105.3	106.87	103.78	107.05	106.26	107.51	106.21	103.49	105.49	105.47	107.48	104.94	109.54	106.73	106.46	104.8	106.33	107.4	105.61	107.43	106.15	106.18	105.73	105.19	104.23	105.09	107.13	107.06	105.75	106.25	107.18	106.44	104.75	105.94	106.6	107.77	104.68	106.97	106.36	106.7	106.95	106.27	105.13	105.34	104.74	106.76	104.2	105.19
106.43	107.49	108.43	108.92	104.86	106.77	107.93	106.15	106.42	107.26	104.15	106.95	105.94	107.86	106.76	106.31	107.67	106.1	107.02	108.15	105.36	106.57	105.78	106.78	106.31	106.39	106.85	106.69	106.49	106.96	106.49	108.25	104.68	104.11	106.98	108.54	106.35	105.06	107.08	105.81	105.81	104.58	108.94	108.4	106.81	105.77	108.34	106.88	106.45	105.86
110.68	111.95	114.47	113.02	111.85	111.39	111.86	112.69	110.69	112.74	110.2	110.95	111.24	111.76	112.2	113.19	112.55	111.14	113.59	111.44	112.1	109.81	112.84	109.78	112	113.4	113.53	112.24	111.04	110.24	111.78	113.79	110.99	111.91	110.65	112.52	111.4	112.87	112.71	112.74	115.16	111.49	112.07	110.91	111.48	111.61	110.52	113.71	109.97	110.96
111.55	110.84	112.54	110.49	111.9	112.88	112.35	114.84	114	109.8	108.74	112.63	114.03	111.02	112.52	111.5	113.23	112.17	109.64	112.45	110.83	110.83	113.19	107.99	111.31	111.55	111.18	110.71	109.26	112.85	110.75	113.95	110.84	113.85	111.5	112.18	109.7	111.86	112.87	112.64	109.29	114.4	111.84	110.39	112.69	109.87	111.53	111.97	112.3	112.59
115.28	113.75	113.87	111.93	111.41	112.29	114.43	113.96	110.83	113	113.67	111.34	113.31	111.76	114.66	111.35	111.57	113.82	112.33	113.53	110.13	114.05	112.58	112.91	111.73	113.14	110.25	112.05	113.91	113.12	112.26	111.98	113.12	111.01	112.08	113.3	111.36	112.39	113.21	112.65	112.99	113.53	116.04	113.04	114.77	111.4	115.18	112.66	112.81	113.75
110.95	109.99	109.98	109.74	112.88	112.22	110.04	110.49	109.5	111.39	110.73	108.62	112.51	110.85	110.37	110.85	110.49	110.82	109.01	108.38	111.82	110.06	110.23	110.4	111.39	112.39	110.28	111.38	109.37	111.43	108.95	108.78	109.62	112.57	110.48	110.67	109.27	110.71	112.09	109.66	109.1	110.16	111.31	111.61	111.75	112.19	110.95	108.69	111.34	110.65
104.52	104.28	103.39	106.11	107.02	105.8	103.31	103.24	105.6	103.73	104.98	102.6	105.03	105.38	102.43	102.61	103.85	103.01	105.94	105.85	104.57	103.48	104.41	105.82	104.4	105.9	104.31	105.19	101.94	104.8	104	108.86	103.57	104.77	102.6	103.76	103.75	102.35	104.88	103.41	105.01	103.97	102.9	103.73	105.41	103.99	104.79	105.48	104.84	104.34
99.601	100.46	99.628	98.506	100.66	99.431	99.266	99.059	99.862	102.24	99.577	98.512	101.22	99.067	101.05	98.161	98.763	99.207	99.939	98.649	102	98.58	101.07	98.41	100.74	100.02	99.831	98.254	99.99	99.117	98.471	99.776	101.28	99.445	97.836	99.67	99.067	96.687	99.643	99.197	96.408	100.79	98.406	100.47	99.444	98.602	100.82	99.779	100.77	100.32
117.3	117.05	117.28	116.22	117.16	115.98	115.11	117.45	116.47	113.84	118.27	116.01	114.57	116.66	117.01	115.95	116.2	116.26	117.3	116.8	116.37	116.24	117.18	115.36	115.53	114.73	116.35	115.19	116.41	117.38	116.32	114.31	117.34	116.92	116.59	116.73	115.62	115.98	116.3	114.21	115.21	116.06	113.58	115.93	116.72	116.61	113.56	115.04	117.84	115.85
103.01	104.16	104.13	102.8	104.64	105.43	106.32	103.41	104.94	107.5	106.09	103.06	104.55	106.65	105.86	103.93	103.41	103.5	104.6	103.63	104.92	103.67	105.33	105.7	103.7	106.38	104.47	103.49	103.12	104.49	103.1	106.03	104.31	104.48	104.95	101.69	102.39	104.14	105.29	103.6	105.72	102.9	105.14	104.03	105.1	100.96	103.92	105.79	104.7	103.88
104.15	103.27	106.42	104.84	103.53	102.95	105.99	104.85	104.94	104.69	107.62	103.78	105.67	103.66	102.76	106.05	103.77	103.88	104.01	102.01	103.35	103.34	103.86	107.17	104.03	104.24	105.74	106.56	105.55	104.54	105.01	105.17	105.29	103.01	104.15	107.03	105.63	101.79	102.84	103.46	104.14	105.35	105.04	105.05	101.68	107.34	102.83	103.31	102.05	102.93
103.58	104.24	103.78	105.9	104.61	104.79	104.59	103.38	103.85	102.18	103.07	104.91	103.98	105	102.63	104.84	105.7	104.51	104.33	102.07	102.49	105.01	102.87	104.7	106.91	107.02	104.1	103.99	105.75	105.26	104.76	102.87	105.87	105.19	105.06	102.22	104.18	103.62	104.68	102.36	102.9	105.84	102.44	105.55	103.95	105.64	104.77	103.48	106.16	104.77
117.23	118.88	120.79	114.93	119.66	117.69	118.9	115.71	114.98	115.23	117.52	119.25	116.6	116.92	118.85	117.46	116.76	117.41	117.02	116.32	116.34	117.23	117.82	117.35	117.95	115.25	119.61	114.65	118.41	117.15	116.04	115.96	117.85	118.3	115.98	119.67	120.29	117.41	118.69	118.11	117.09	116.66	118.47	118.31	119.42	116.79	118.79	120.44	115.55	117.18
105.85	107.07	103.75	106.07	106.68	108.37	104.86	108.2	108.58	108.46	107.35	106.37	104.25	105.06	108.09	104.67	107.15	106.12	106.9	105.6	107.12	107.56	107.94	105.72	107.78	105.63	107.55	108.59	107.09	106.74	106.65	104.79	105.74	106.7	109.17	106.08	108.12	107.57	105.85	106.17	106.48	107.99	108.31	107.85	106.71	105.97	105.87	107.09	106.74	105.64
116.43	117.29	115.99	117.05	113.99	115.74	116.01	117.39	116.26	116.62	118.48	114.06	114.45	116.6	114.3	118.02	116.6	114.77	115.72	117.23	114.68	118.74	116.42	116.07	114.72	116.15	118.36	117.05	117.33	116.55	115.1	116.47	115.48	114.14	117	116.27	116.52	115.37	114.35	111.14	115.42	115.83	115.53	115.8	118.88	114.6	117.61	116.86	118.67	114.38
108.33	112.22	111	110.11	110.03	111.28	107.64	110.31	109.81	111.19	111.93	111.34	109.23	109.44	110.25	109.01	109.38	110.99	109.15	109.56	109.74	110.01	110.84	110.29	108.53	109.73	110.1	110.66	111.85	111.17	110.57	109.99	109.13	109.47	111.07	110.69	107.5	109.63	109.33	109.93	108.27	111	109.02	109.64	110.56	107.55	110.18	107.01	109.03	110.26
112.33	110.8	110.72	114.08	114.53	115.42	111.11	109.92	111.77	109.69	110.56	111.06	113.24	111.89	111.73	109.13	110.19	110.91	113.04	111.94	110.83	112.71	110.47	110.97	110.36	112.35	110.73	110.04	112.3	113.13	110.4	111.37	110.6	110.77	111.4	112.27	111.47	112	111.5	111.58	111.21	110.91	109.09	112.04	109.33	111.47	111.69	110.68	109.55	112.92
106.87	103.33	105.96	105.25	101.86	104.04	105.88	105.05	102.26	106.12	104.98	104.02	105.83	104.41	103.83	104.02	105.51	105.45	103.95	104.45	104.56	104.56	104.5	104.54	104.1	101.03	104.59	103.23	104.4	102.65	104.48	103.41	104.26	104.67	105.72	104.36	104.83	103.45	105.55	104.52	107.34	105.01	105.8	103.15	104.37	104.4	104.44	105.01	103.17	104.94
108.31	110.37	109.93	110.9	110.9	108.51	111.13	111.82	110.87	111.53	107.83	108.96	110.06	109.56	110.3	109.54	108.4	109.34	109.11	111.73	109.22	111.08	111.59	109.47	110.1	109.15	110.63	108.82	107.72	109.79	109.49	109.35	112.2	108.67	110.83	108.69	108.55	110.59	111.35	110.57	107.32	110.09	110.2	109.34	112.34	110.27	109.53	111.05	111.55	111.46
105.6	105.1	105.31	107	104.99	106.97	107.48	106.31	104.79	107.45	106.24	105.58	107.11	106.7	106.16	106.24	106.71	107.39	106.22	107.48	106.12	106.75	106.03	105.69	105.19	107.14	104.48	105	105.19	106.23	108.33	106.19	104.63	104.62	105.88	102.94	105.85	105.09	105.68	105.56	105.93	107.1	106.95	102.84	104.2	107.38	107.37	108.12	107.74	104.89
100.16	100.01	98.846	99.578	98.891	100.64	101.22	99.629	98.879	101.2	99.809	99.387	99.677	97.222	100.18	98.991	98.2	99.381	100.4	99.259	99.991	98.255	99.246	101.68	98.779	100.13	99.325	100.99	100.37	101.28	99.403	99.461	97.972	97.348	97.968	98.621	98.671	99.445	97.379	100.65	100.72	98.933	98.726	98.678	101.28	101.16	98.99	99.325	102.05	100.22
99.898	99.488	99.983	99.165	98.7	100.1	100.12	100.6	100.82	101.64	100.37	98.96	101.48	99.274	98.567	98.618	103.18	99.848	99.458	98.426	98.942	102.45	100.97	100.16	101.47	98.24	101.56	98.276	100.18	99.143	100.07	99.363	99.775	98.585	100.82	99.98	101	97.874	96.902	98.514	101.29	99.628	99.96	100.57	101.62	97.452	101.79	98.258	99.309	98.505
109.85	110.82	109.94	109.95	108.67	109.45	110.59	110.8	112.5	110.25	110.42	112.12	109.91	110.32	110.86	111.56	111.2	110.77	111.31	110.95	111.68	112.83	109.82	109.17	111.72	110.3	112.66	108.5	111.39	112.2	112.11	109.67	113.04	111.18	110.32	113.4	109.97	109.56	108.22	110.66	111.73	108.07	109.81	111.1	112.26	108.26	111.47	111.96	109.57	111.33
109.56	112.25	112.77	109.78	110.34	111.63	113.85	112.74	109.18	107.4	112.55	112.6	112.6	113.58	113.36	113.39	112.31	111.15	112.34	111.44	109.21	110.36	109.77	112.02	109.68	110.86	111.27	111.29	113.4	111.81	111.34	111.25	112.85	108.82	110.8	113.38	112.98	111.52	112.4	111.91	110.56	110.97	111.13	110.99	112.12	109.66	110.03	113.8	112.51	112.24
106.44	103.83	107.31	105.74	104.02	106.25	105.42	107.76	105.35	106.33	104.61	105.8	106.24	105.96	107.04	106.41	105.61	104.77	105.63	105.32	103.63	105.63	104.49	105.72	106.01	105.51	106.32	105.65	105.78	103.74	105.61	107.63	105.55	103.43	107.37	102.39	106.32	104.8	107.08	102.63	103.47	106.26	103.26	104.34	105.59	104.79	105.44	104.72	107.74	103.87
104.6	106.71	106	107.69	106.66	105.93	105.5	105.23	104.82	107.27	106.48	105.02	104.5	104.56	107.08	106.12	107.95	104.5	105.1	104.92	107.77	108.12	105.47	106.34	104.99	104.16	106.39	105.75	106.81	103.33	106.98	106.26	106.04	106.76	106.63	105.15	103.6	107.06	106.96	104.86	107.26	103.68	107.64	107.07	105.81	106.57	108.57	104.71	105.15	108.49
104.09	105.91	106.73	106.46	106.17	107.76	105.57	105.61	107.28	103.53	104.37	105.9	106.15	107.46	105.84	107.39	105.98	104.66	108.27	107.65	106.68	107.99	107.57	107.1	106.22	106.78	107.83	107.67	106.24	107.64	105.85	103.96	105.38	104.51	106.09	105.46	105.45	107.51	105.21	105.2	105.79	107.1	104.56	105.16	106.73	107.31	105.67	107.52	105.36	106.61
102.15	98.568	100.86	100.35	99.116	101.59	99.674	98.109	99.771	99.021	101.63	99.244	101.13	101.01	101.12	100.62	97.936	98.472	99.176	100.53	98.147	99.512	100.41	101.84	99.237	99.264	98.455	100.28	99.619	100.93	100.69	100.91	98.972	100.7	100.78	103.35	101.23	101.12	99.125	101.64	102.3	100.21	98.513	100.74	98.039	100.34	102.37	99.768	100.37	100.82
104.85	105.47	105.81	105.32	104	106.05	105.27	104.37	106.9	105.93	103.11	105.22	105.38	106.52	106.4	105.59	105.64	103.17	106.51	105.23	103.63	105.77	105.77	104.64	106.8	107.43	106.31	106.58	106.26	104.01	105.52	108.23	103.28	107.87	105.52	107.79	107.11	102.76	106.97	106.71	104.75	104.01	106.4	104.99	106.85	105.61	104.67	106.05	102.43	106.38
100.48	101.28	100.5	104.33	99.331	101.37	101.76	99.469	100.85	99.509	101.92	99.015	99.277	101.96	98.82	99.977	99.792	100.23	101.82	98.555	100.36	98.586	100.94	100.09	101.96	101.13	103.19	100.98	100.8	100.65	100.51	99.735	101.97	100.82	100.51	98.837	97.944	98.463	99.771	99.912	101.11	102.77	100.01	102.61	100.66	101.05	99.619	100.19	99.721	99.491
106.72	105.61	104.32	105.3	106.29	107.37	103.99	106.59	105.51	105.23	105.96	105.73	106.65	105.21	105.98	105.08	103.84	106.29	104.77	106.26	105.98	106.81	107.23	106.77	106.69	104.67	105.18	106.32	106.37	104.01	108.65	105.62	106.68	104.03	106.05	104.69	107.73	106.16	107.54	106.72	106.42	107.37	108.24	107.69	106.94	106	105.58	108.13	104.98	104.52
110.71	113.95	110.03	111.73	111.53	111.79	109.7	111.25	110.91	112.94	112.61	110.97	109.07	111.53	111.98	110.73	112.26	112.92	112.74	109.55	112.25	111.6	113.62	111.2	111.24	112.76	113.8	110.92	111.16	111.46	111.98	112.13	111.01	111.3	112.01	113.7	114.23	111.04	112.08	111.29	113.84	113.01	112.57	110.09	115.43	111.63	112.93	112.93	110.16	110.16
99.178	100.96	99.121	101.41	100.07	100.12	101.73	99.019	100.75	98.737	98.761	98.316	98.002	101.59	102	98.631	99.582	99.497	98.884	100.37	99.751	99.866	100.63	99.902	101.2	99.794	99.773	101.1	98.661	100.96	99.975	100.58	102.31	101.96	99.754	98.506	100.61	100.43	101.37	100.17	100.51	101.13	100.35	100.82	99.834	100.9	99.619	102.92	101.47	99.593
104.22	105.39	103.12	106.83	106.49	105.11	106.2	105.22	106.49	107.17	104.88	106.85	105.31	106.13	105.27	104.71	104.27	106.68	107.18	105.5	105.01	106.31	104.94	105.08	106.43	105.46	105.43	104.49	106.33	108.46	106.57	105.03	105.03	106.38	106.03	106.9	106.33	104.88	105.45	105.2	107.11	104.33	104.69	105.47	108.11	105.85	107.28	103.89	105.14	104.4
105.16	109.49	106.81	104.25	106.22	107.03	106.84	104.96	104.7	105.58	106.87	106	107.71	107.43	106.7	106.45	106.72	104.43	104.77	107.78	108.07	104.87	107.59	106.74	106.08	107.45	106.26	105.5	105.72	105.51	108.25	105.04	106.48	107.36	106.1	106.33	104.81	106.56	105.94	106.17	106.26	106.48	106.64	107.38	107.49	106.52	106.79	106.06	106.78	106.55
101.23	100.53	100.57	98.926	99.371	98.625	99.846	99.04	99.189	100.24	99.381	98.685	98.149	99.496	100.38	100.57	100.44	99.958	101.77	100.57	98.143	98.948	101.5	101.08	97.523	99.317	100.67	99.648	100.21	99.277	98.264	101.52	98.143	99.883	100.44	100.57	99.886	100.4	100.99	98.708	99.07	100.13	100.95	97.69	99.654	102.22	97.626	100.59	98.967	100.85
104.47	104.45	106.32	103.4	102.25	105.68	104.78	104.62	105.01	102.03	104.51	103.44	104.2	104.62	103.98	105.16	102.4	105.19	103.57	104.09	103.34	105.18	105.39	102.72	103.44	103.57	104.85	103.44	103.09	106.42	105.37	104.51	104.23	105.15	103.59	103.44	104	102.43	104.47	103.55	104.18	103.37	101.27	103.94	105.01	104.77	104.62	104.78	104.92	103.19
110.74	110.07	110.85	111.43	110.95	113	111.82	110.68	111.37	112.06	110.82	111.18	111.29	110.48	110.85	111.09	110.54	112.34	110.4	111.65	109.34	111.34	112.8	113.69	112.39	110.41	113.35	112.92	110.99	112.95	110.87	111.68	110.03	109.4	112.46	111.4	111.21	110.15	110.58	114.47	111.71	110.58	111.76	109.84	111.94	112.46	113.3	110.5	110.3	110.9
100.69	99.036	101.06	100.62	100.66	100.68	98.905	101.09	99.426	101.15	102.2	99.54	101.05	100.81	101.55	102.21	101.02	101.85	102.64	101.19	102.26	101.16	104.1	102.2	100.83	100.69	102.28	103.19	100.88	102.27	101.02	100.68	100.92	100.93	101.15	100.24	99.44	102.51	100.24	99.335	100.24	98.116	98.688	98.531	99.788	101.76	103.4	101.47	99.25	100.37
111.9	110.68	114.25	110.79	112.5	113.16	109.57	111.53	110.87	111.68	112.01	112	110.55	112.73	111.49	113.1	110.84	111.96	113.26	112.45	112.07	112.26	111.46	112.22	111.91	112.66	109.46	111.9	110.69	112.48	112.81	113.19	111.49	111.74	113.21	111.02	110.5	113.35	111.93	112.36	112.54	112.89	113.02	111.68	113.51	112.18	111.07	113.15	115.02	111.45
105.5	104.16	107.18	106.61	107.81	106.05	106.13	106.13	105.44	105.68	106.02	104.33	103.65	105.94	109.18	105.21	105.62	105.64	106.69	105	103.69	108.09	105.49	106.28	104.46	105.36	104.78	106.27	106.88	106.1	107.53	106.41	105.91	105.87	105.86	107.23	104.8	106.22	105.87	105.24	105.44	105.04	105.87	105.36	105.84	106.5	106.29	105.98	108.52	106.04
99.093	100.16	99.446	100.86	101.43	101.42	99.974	102.01	100.39	102.17	100.2	101	100.97	101.83	100.61	100.2	99.755	101.45	102.25	102.81	99.393	100.27	101.37	99.616	101.39	101.36	100.92	101	99.404	101.1	100.75	100.27	100.55	101.99	102.01	100.5	96.648	99.807	96.165	97.359	101.58	100.42	97.342	101.79	101.56	100.72	103.7	103.22	99.631	98.49
105.71	105.75	106.55	104.65	105.07	105.38	106.95	105.48	106.09	107.36	106.1	105.96	103.5	106.19	106.66	107.32	106.72	104.98	104.88	107.44	106.33	106.67	106.1	107.31	104.29	104.69	106.73	106.23	103.55	106.45	106.58	104.35	106.42	104.46	104.73	104.9	104.83	105.82	107.23	106.92	105.89	105.47	104.15	108.54	106.71	108.33	105.92	107.53	105.96	104.26
106.66	103.57	103.99	105.07	106.5	104.71	104.43	108.02	104.52	106.41	103.43	105.15	105.26	105.98	105.92	104.09	105.59	106	106.45	105.84	106.22	105.45	107.42	106.86	104.68	105.36	104.94	104.78	105.11	105.02	108.1	105.86	104.86	106.94	104.62	107.14	106.95	106.05	105.76	103.2	105.75	103.93	104.82	106.43	104.78	105.36	105.6	104.26	105.64	105.87
111.43	113.38	112.2	111.31	110.16	112.02	113.74	109.84	113.06	112.76	112.77	110.39	113.03	111.04	111.35	110.72	113.15	114.17	111.15	110.2	114.42	111.13	111.35	114.3	111.13	112.22	112.01	113.36	111.48	109.43	110.16	111.66	113.23	114.46	111.43	114.03	111.44	110.77	111.31	110.91	110.52	112.81	112.33	112.02	110.14	114.18	112.26	113.19	114.12	111.74
108.88	105.57	107.57	103.69	107.62	106.85	107.07	106.46	106.33	107.64	106.83	105.47	106.53	106.15	106.06	106.7	108.08	106.8	105.89	106.43	103.78	106.48	107.14	106.92	106.57	107.81	104.51	107.58	108.84	106.54	106.74	105.36	103.62	107.52	107.32	105.79	104.78	107.06	105.41	105.7	104.44	105.44	104.77	105.45	105.84	106.83	106.29	107.8	107.18	108.18
109.9	107.93	105.91	108.18	104.68	108.83	107.79	105.84	105.61	106.71	105.32	107.88	108.53	105.74	105.36	106.9	103.38	104.86	106.59	107.3	106.38	105.47	108.16	105.62	106.74	105.9	108.02	106.49	106.7	105.29	107.87	106.34	104.77	105.88	107.78	103.68	105.68	104.63	104.58	105.28	104.76	106.48	106.37	105.17	109.17	106.62	105.42	106.27	105.8	103.53
106.5	106.93	105.3	102.57	104.74	104.92	105.66	105.45	106.12	104.32	104.47	107.09	107.2	106.76	107.4	105.14	106.97	107.74	106.43	105.81	104.1	104.83	105.56	104.27	104.78	106.77	106.96	106.38	107.97	107.09	107.85	106.91	105.68	106.06	105.89	106.69	106.98	105.83	105.64	104.24	107.52	107.23	106.48	107.11	104.34	105.18	108.01	107.09	106.35	106.92
106.25	106.49	105.45	106.9	105.22	105.74	106.34	107.33	105.26	104.38	105.8	104.78	107.03	105.55	106.94	106.12	104.93	106.22	105.55	107.39	105.87	107.01	104.74	106.59	105.11	107.81	105.4	105.95	107.12	104.88	107.31	109.27	106.63	104.41	104.9	108	109.62	105.59	105.62	105.69	106.8	106.57	105.64	103.79	106.45	106.12	106.36	106.8	105.29	105.77
103.04	102.54	102.61	103.36	102.21	105.33	103.87	102.42	104.13	106.19	102.74	103.75	104.14	103.75	103.13	102.88	106.27	103.85	103.03	103.96	103.15	105.54	104.69	105.05	103.68	105.16	105.34	104.3	103.9	104.32	104.56	103.4	105.48	104.89	105.13	104.29	104.75	104.7	103.03	106.05	104.97	104.43	105.78	105.33	104.85	105.2	104.29	104.47	101.99	104.29
104.53	105.99	104.76	106.78	106.22	107.39	103.24	104.91	106.61	106.19	106.8	105.19	104.76	106.75	104.91	106.82	106.17	107.28	107.52	106.11	105.3	106.29	106.72	106.58	107.38	106.42	105.76	107.64	105.96	108.08	104.89	105.71	104.52	106.69	105.84	104.86	106.55	107.72	107.91	105.39	104.71	105.5	107.51	106.86	107.27	104.42	106.22	107.74	105.42	105.77
102.84	104.77	102.74	104.32	102.9	105.6	103.01	105.14	102.62	104.04	104.08	106.4	103.73	104.61	101.77	104.04	105.56	104.33	102.34	102.68	103.93	104.52	103.38	102.63	104.23	106.76	103.37	104.02	102.13	104.15	102.23	103.93	103.97	104.97	104.42	106.6	104.16	104.62	104.87	102.61	102.25	103.07	105.12	104.92	103.76	103.94	106.48	103.21	105.34	102.21
105.67	104.79	103.53	106.9	105.53	105.91	104.55	104.84	105.76	106.05	108.07	104.64	105.49	104.7	105.83	106.96	106.07	106.38	106.16	103.35	106.02	107.88	105.39	105.62	105.33	105.56	106.14	105.35	106.54	107.13	109.38	105.88	106.65	107.19	106.69	104.57	106.78	106.84	106.6	107.51	108.02	105.67	105.14	107.06	106.97	105.52	104.32	105.56	107.59	103.37
113.24	110.42	111.38	111.15	110.37	110.79	111.21	113.92	111.87	113.79	113	112.58	112.19	110.65	112	112.39	111.82	113.31	113.04	112.38	112.54	110.73	112.3	111.47	111.56	113.09	111.19	113.71	110.38	110.77	111.26	112.02	112.13	112.65	112.04	111.98	113.7	112.88	111.98	110.9	113	110.35	112.03	110.95	112.43	108.69	112.61	112.05	110.82	112.34
105.88	106.19	106.48	104.21	104.04	106.45	104.66	107.63	103.5	105.78	105.68	106.36	105.53	104.45	106.03	103.37	104.39	104.82	104.68	106.68	102.74	105.13	105.7	102.83	105.75	104.74	106.91	105.27	107.4	105.71	106.09	104.43	105.45	106.53	105.51	106.99	103.93	104.54	106.51	104.79	107.16	106.42	104.4	105.77	104.19	104.45	105.02	105.43	106.6	104.33
106.91	105.13	107.13	105.87	104.73	106.32	107.47	104.67	106.61	106.54	105.59	106.31	105.34	106.7	106.34	105.71	106.77	103.53	107.43	107.03	106.23	104.99	106.32	103.74	105.85	107.16	104.71	105.74	106.36	107.26	106.39	107.25	106.85	106.24	103.83	104.5	106.01	105.19	105.04	106.09	107.67	106.36	105.77	107.86	103.41	105.81	107.93	104.39	108.82	104.26
110.53	108.62	111.11	111.57	111.43	111.87	110.8	110.67	110.88	110.05	111.33	109.54	111.77	110.96	110.13	111.76	110.71	110.9	111.16	114.09	111.94	109.68	111.62	112.09	110.83	112.44	112.27	111.48	110.46	110.27	112.38	111.36	111.44	112.68	111.02	112.39	110.9	110.47	110.64	109.59	111.17	111.04	110.75	110.8	108.43	112.02	112.06	111.86	111.04	111.75
103.46	106.87	104.26	106.06	106.04	106.54	105.64	108.29	107.78	106.45	107.01	107.03	107.91	106.03	105.76	105.98	105.72	104.71	105.2	107.19	105.9	107.09	107.36	105.54	106.38	105.01	104.76	106.41	105.4	106.96	107.19	105.94	104.63	107.28	105.85	103.8	107.26	103.76	104.52	108.89	106.9	105.12	106.3	107.58	105.75	106.86	105.49	107	104.23	105.58
103.84	106.85	105.36	105.86	105.19	104.11	102.52	103.08	107.42	104.29	102.5	105.22	106.32	107.8	102.95	106.2	102.56	104.97	104.4	105.4	105.2	105.93	105.71	105.83	105.35	105.3	106.22	105.05	107.41	104.26	104.96	104.43	106.16	105.2	103.45	106.54	104.25	106.57	106.04	104.62	106.29	106.15	105.76	107.64	106.48	105.8	105.71	104.97	104.72	106.6
106.25	107.97	105.43	105.46	107.23	103.53	107.42	103.08	106.54	106.91	104.92	106.67	108.77	104.22	105.58	105.27	106.2	105.6	105.67	105.46	106.23	102.75	103.31	105.87	104.55	107.93	107.35	105.96	103.44	106.28	107.45	104.25	107.21	105.48	104.5	103.46	106.2	105.38	103.84	106.88	104.74	107.94	107.75	106.41	105.72	105.44	105.09	106.81	103.59	107.79
106.23	106.03	106.59	105.6	105.06	106.93	106.48	106.15	105.73	104.56	106.85	105.47	105.7	106.03	105.28	106.81	104.69	106.44	106.13	104.92	106.5	105.94	106.34	103.83	103.69	104.69	101.82	103.62	105.94	107.81	104.57	107.95	107.48	103.88	106.05	103.93	103.55	105.28	104.88	107.79	106.79	107.17	106.41	104.18	104.85	105.48	104.65	104.49	105.82	104.6
105.31	103.59	105.48	104.49	104.34	105.36	105.33	102.39	104.08	103.3	105.87	104.21	102.52	104.02	104.06	104.55	107.08	102	105.63	105.35	102.77	105.45	104.99	103.5	104.5	105.26	105.15	103.37	103.32	102.8	102.6	103.29	102.29	103.53	105.52	100.92	103.98	103.68	102.78	104.7	103.92	104.47	103.59	105.77	106.15	104.14	105.84	105.41	104.24	103.08
98.722	100.18	99.675	98.947	99.334	103.46	99.4	101.13	100.62	99.375	100.48	97.5	99.74	100.94	99.43	100.36	101.51	97.955	98.316	100.24	99.042	101.44	99.35	99.872	96.763	103.19	97.533	102.43	99.327	98.57	101.04	99.551	101.09	100.71	100.66	98.29	99.767	100.45	98.712	100.87	100.75	101.15	99.658	99.24	97.934	99.52	99.906	99.574	100.35	101.19
108.33	110.57	112.26	111.9	110.49	111.27	110.48	112.36	111.83	110.96	113.6	109.94	112.21	110.85	111.52	114.18	111.5	109.75	112.08	110.63	111.88	111.78	109.13	113.05	110.04	111.02	112.74	111.03	110.05	109.72	113.15	112.11	110.89	110.19	108.64	109.99	112.01	111.7	113.65	110.74	111.68	110.01	111.18	109.79	109.87	111.7	110.98	111.51	111.05	111
103.99	103.35	106.01	103.99	103.47	103.61	105.26	105.95	104.16	103.19	102.24	104.58	104.73	106.45	104.66	102.76	105.2	104.08	101.66	102.52	104.91	102.88	103.69	104.61	103.83	102.55	102.7	106.09	102.94	104.53	106.09	102.76	103.53	103.82	105.57	104.03	103.25	102.99	105.27	102.57	102.9	104.33	101.92	104.63	103.37	103.36	104.2	104.69	105.46	106.16
100.71	102.49	98.175	99.493	101.19	101.76	100.66	100.98	100.52	98.188	102.38	101.53	100.23	102.01	103.17	101.04	101.05	99.226	101.78	99.683	100.75	101.22	102.47	102.11	100.87	101.19	99.696	102.44	100.98	104.78	103.69	100.03	103.65	101.16	101.8	100.34	102.5	101.65	100.58	100.25	102.05	102.77	101.06	100.4	99.757	100.4	102.49	100.75	99.743	103.26
105.78	105.96	107.63	104.64	107.32	107.49	105.9	107.27	107.73	104.27	106.35	106.29	107.1	106.4	108.35	106.44	106.78	106.35	105.77	104.37	108.13	106.04	105.4	106.73	105.39	107.98	106.89	104.85	106.49	105.02	105.98	109.17	108.58	104.64	104.72	104.45	105.77	105.14	107.11	106.84	104.92	108.78	106.11	107.24	107.29	106.52	106.29	107.72	105.48	106.2
111.82	109.77	110.31	111.71	110.57	112.8	111.76	111.5	111.88	111.56	112.45	112.08	112.13	110.86	110.5	111.54	110.35	114.15	110.14	110.7	114.05	111.24	112.97	113.15	111.79	111.61	112.04	113.48	112.78	111.28	109.25	109.64	110.73	111.25	111.64	110.44	112.33	112.27	109.46	111.62	111.77	110.59	111.27	107.6	111.72	111.71	113.82	109.92	112.48	111.68
108.04	106.34	107.36	104.45	107.41	105.17	106.5	105.39	105.38	104.66	106.5	106.08	105.73	107.23	107.33	108.52	106.83	108.44	105.66	108.46	106.28	106.71	107.53	105.74	104.2	105.42	108.62	106.84	105.93	105.78	107.12	105.35	105.9	105.8	105.85	105.23	105.74	106.21	105.88	105.24	105.34	104.31	107.23	108.28	105.74	106.21	105.53	107.12	104.47	106.43
100.73	99.815	100.12	100.68	101.58	101.29	99.822	98.51	101.4	100.68	99.541	100.86	101.34	100.28	99.295	98.123	99.168	99.532	99.547	99.216	102.12	100.48	99.751	98.979	102.52	99.718	99.733	99.068	98.928	101.39	101.37	99.273	100.64	99.217	100.34	100.4	99.365	100.95	100.39	99.978	102.03	100.31	103.03	100.33	100.73	100.35	100.38	98.58	98.447	97.97
105.58	104.19	106.36	105.67	106.89	104.53	104.1	104.07	107.91	105.78	106.22	106.67	104.99	105.98	106.29	105.15	105.72	104.53	105.52	105.03	105.69	105.21	106.88	108.66	107.42	106.73	104.84	104.33	105.9	105.81	104.51	108.93	105.06	105.16	106.58	105.47	105.17	104.9	104.38	104.03	106.6	107.83	106.71	104.19	104.31	104.15	105.4	106.41	104.63	105.46
105.64	103.21	103.54	105.03	104.59	104.2	104.2	103.89	105.53	105.08	104.82	104.98	102.88	104.39	103.98	105.53	104.42	103.46	103.69	103.62	105.41	104.21	102.92	104.76	105.29	106.51	105.93	103.83	102.82	103.19	106.19	103.46	104.29	106.23	101.91	104.27	104.07	105.5	103.83	103.34	104.88	104.53	106.49	104.28	103.58	105.49	104.77	104.64	103.87	103.16
104.4	100.69	104.39	106.24	104.22	104.34	105.88	103.82	103.08	106.15	104.17	103.01	104.33	102.96	104.36	105.15	102.83	103.63	103.08	106.13	103.54	106.06	103.95	104.24	104.76	104.11	105.36	106.32	104.87	106.34	104.83	105.92	104.88	102.71	104.18	104.11	102.39	104.05	105.92	104.82	104.11	105.41	103.21	103.87	104.77	104.08	104.6	106.98	103.82	103.3
100.1	96.999	100.57	98.609	101.61	100.89	99.704	101.36	100.46	101.49	100.3	99.515	101.06	101.45	99.359	99.376	100.28	101.81	100.77	102.81	101.12	100.72	97.918	100.73	99.02	99.832	101.31	101.72	98.509	100.74	101.33	100.39	100.95	100.99	101	99.002	100.72	100.9	100.04	99.837	101.44	100.08	98.73	100.62	102.31	100.15	100.03	99.924	97.639	102.16
110.18	109.8	113.03	110.79	112.59	109.92	111.44	111.67	109.42	110.93	110.37	110.56	111.72	110.64	111.48	109.25	111.91	110.21	108.64	110.14	109.93	111.48	110.35	111.98	112.8	110.45	112.44	111.43	111.47	110.95	111.43	109.87	112.31	112.41	111.61	113.24	110.07	110.78	110.31	112.77	112.85	113.4	112.3	113.48	111.55	110.77	110.02	112.23	111.64	112.81
104.77	106.24	106.83	106.22	107.74	106.77	105.23	108.17	107.96	106.81	104.36	104.02	107.83	105.56	107.71	105.09	106.76	105.66	106.34	106.55	106.29	107.27	103.45	107.04	106.69	106.12	106.16	105.61	108.5	109.46	105.95	108.3	107.27	106.1	105.12	107.81	106.03	107.24	106.9	105.36	103.63	104.04	104.73	105.84	107.17	107.6	107.29	104.8	106.86	106.58
101.58	105.93	105.93	105.41	105.61	103.74	103.87	105.8	105.45	102.3	105.43	105.86	107.11	106.1	105.9	103.14	105.7	104.67	103.96	103.64	104.33	104.08	104.54	105.49	105.03	104.7	105.28	104.34	106.24	105.11	106	103.72	106.36	103.78	102.23	104.7	107.51	104.97	104.89	104.96	103.89	106.31	105.64	105.54	103.21	105.87	104.59	106.87	103.62	107.57
110.83	113.92	112.74	112.75	110.02	111.32	111.37	113.47	113.01	114.63	111.69	113.21	110.26	113.68	113.97	111.78	111.74	110.77	112.65	112.34	110.34	112.68	109.22	111.68	112.17	109.99	112.06	112.35	113.87	110.77	112.38	108.48	113.06	112.55	110.64	110.29	112.91	109.88	112.75	111.85	115.15	113.11	110.77	115.01	112.01	113.14	111.38	112.98	111.93	114.46
111.71	112	113.15	110.72	110	109.95	112.98	112.9	113.49	111.39	111.68	111.65	114.75	112.99	114.04	114.15	110.81	111.35	113.22	111.42	112.54	112.25	111.74	114.11	110.43	113.05	112.52	111.92	112.68	110.42	112.09	110.87	111.67	112.31	112.75	110.76	109.56	109.77	111.27	110.46	110.92	111.87	112.7	113.61	113.89	109.89	113.86	112.06	109.88	113.29
105.37	105.8	104.87	106.29	105.61	104.85	108.88	104.98	106.7	105.68	105.84	104.4	107.1	106.12	106.69	107.44	107.3	106.25	105.33	106.04	107.07	107.1	104.66	106.81	106.7	106.28	105.4	106.85	106.12	106.79	105.99	105.19	104.44	106.01	106.48	105.15	105.45	108.2	107.97	105.43	104.18	107.09	107.76	109.78	104.24	108.52	106.22	105.33	103.05	108.96
99.956	99.976	103.07	99.63	100.18	100.23	99.312	99.527	100.07	100.46	100.15	100.24	102.95	98.165	100.29	100.14	98.603	101.37	101.34	99.84	97.948	101.48	99.942	98.673	100.15	99.378	100.73	102.25	102.33	100.82	99.323	100.33	100.02	99.771	99.028	99.87	100.62	99.779	99.843	97.936	99.603	99.717	98.205	99.754	101.16	100.63	101.2	99.165	102.03	99.138
112.26	110.87	109.74	107.82	110.56	108	109.09	109.35	108.18	108.85	111.1	110.83	107.27	109.72	110.7	109.78	108.66	109.23	109.33	109.22	109.03	109.21	109.23	109.64	108.59	113.36	109.93	108.31	111.99	107.35	109.71	109.76	108.14	108.94	108.39	109.91	108.45	107.89	110.76	112.31	111.18	111.46	108.61	109.03	110.52	108.24	109.18	109.38	110.6	110.35
104.98	104.77	104.09	104.54	104.92	102.9	106.76	106.23	106.11	105.95	105.77	104.77	108.67	104.26	105.22	105.44	103.12	105.43	103.42	103.99	104.34	107.3	102.74	106.02	101.56	104.79	105.34	103.14	105.67	104.88	106.61	107.02	104.47	105.6	103.29	104.18	104.26	105.42	106.08	103.48	104.51	104.52	104.29	104.63	106.03	105.67	106.69	102.23	104.54	104.56
110.91	110.18	110	111.9	109.54	107.55	110.73	112.02	108.93	110.7	110.83	112.55	109.89	107.52	110.02	109.39	110.99	109.56	109.3	110.24	110.86	110.19	110.7	109.31	107.85	108.23	112.08	110.94	110.49	108.89	108.44	108.28	110.8	111.16	109.99	108.8	109.66	109.62	109.52	109.83	110.25	108.91	109.04	112.28	110.36	108.78	110.95	107.92	111.37	107.98
104.03	105.72	106.04	104.43	105.88	106.6	105.35	107.81	107.13	106.6	108.96	104.35	104.84	107.66	103.62	105.95	104.49	105.5	105.07	105.33	106.54	106.51	105.36	105.18	103.87	106.34	105.22	103.74	107.05	104.26	102.37	106.41	105.01	104.96	104.91	105.76	105.08	105.54	105.26	104.05	102.92	104.4	106.03	105.46	105.65	104.47	104.43	106.95	105.01	103.22
104.64	105.77	105.05	105.08	105.72	104.93	104.52	107.56	106.63	104.42	105.43	104.25	108.4	109.55	104.17	106.45	106.16	105.55	106.28	105.21	106.56	105.54	105.68	104.47	106.18	108.49	107.13	105.2	105.23	104.88	104.77	106.67	107.01	105.84	105.58	105.2	106.67	107.81	104.76	106.98	105.63	103.7	105.2	106.31	106.36	105.2	105.3	104.73	106.66	104.35
112.81	112.55	113.71	112.86	112.89	112.08	113.11	113.17	110.47	112.49	111.2	111.84	111.76	113.26	112.39	113.77	113.87	113.58	114.09	113.45	112.12	111.23	112.64	112.88	113.99	112.39	110.78	111.78	112.51	115.08	114.44	112.4	111.63	114.47	112.95	113.65	115.09	112.65	113.63	111.62	113.95	116.83	112.78	114.85	112.71	111.17	114.38	112.36	112.87	113.92
103.19	106.33	105.83	105.33	104.32	103.59	103.64	104.59	103.27	102.31	106.87	102.76	107.28	102.92	102.64	105.82	103.89	104.62	105.64	105.44	104.86	103.44	103.72	104.55	102.19	104.34	103.34	103.12	105.45	103.65	105.13	104.62	103.26	105.59	105	103.19	104.64	104.12	104.01	106.65	106.28	103.09	104.66	106.62	101.5	103.11	101.61	102.3	105.29	103.48
105.5	104.5	105.62	103.81	108.3	106.58	107.19	105.81	105.43	105.35	106.65	105.21	107.65	108.39	109.33	105.19	105.65	105.41	106.79	108.37	104.11	108.89	105.44	105.04	107.15	108.72	106.22	107.9	107.67	106.56	106.83	107.74	107.28	106.91	105.82	104.31	105.56	107.96	108.48	106.15	106.3	105.15	107.5	106.39	106.73	105.85	106.35	106.61	106.34	105.67
107.55	105.86	105.59	105.7	107.65	105.12	106.23	103.92	105.31	106.89	105.51	104.95	107.4	108.96	106.89	104.91	109.09	106.12	106.06	106.72	108.81	105.96	107.23	107.25	105.31	104.97	106.77	104.6	104.15	103.81	107.75	105.93	104.85	108.77	103.6	107.5	106.11	107.14	105.16	107.29	107.78	105.52	107.29	104.77	105.2	106.64	107.17	109.01	104.93	105.72
101.28	102.73	105.3	106.59	104.36	104.15	102.3	105.58	104.14	104.28	103.83	103.88	103.53	103.17	105.16	102.42	103.91	104.95	101.91	102.96	105.94	102.49	103.06	104.36	102.48	108.08	103.96	102.34	103.05	104.65	104.16	103.26	104.17	101.34	105.4	102.13	105.63	103.3	106.2	105.28	101.27	104.58	103.36	104.45	103.32	106.1	104.93	104.46	102.66	103.54
104.34	103.4	104.82	102.67	104.93	103.14	103.89	103.04	104.78	101.71	105.29	105.57	103.09	104.24	106.75	104.21	103.61	103.85	104.5	104.37	104.23	103.24	105.66	104.11	103.29	103.92	104.39	103.76	104.35	102.63	105.01	105.17	102.86	101.72	102.85	103.2	103.06	103.57	105.4	105.22	104.03	102.91	103.94	104.32	104.71	103.72	105.02	103.69	104.79	103.93
106.65	106.82	104.51	108.74	106.46	103.66	107.41	105.22	107.21	106.6	106.12	105.88	108.97	106.33	107.11	107.35	107.08	106.45	107.32	106.26	107.61	108.29	106.76	107.1	107.62	106.34	107.71	106.59	104.79	106.45	106.14	108.67	106.62	107.11	107.34	107.41	106.78	107.04	107.33	107.12	106.8	107.88	107.89	106.77	107.43	106.73	110.22	108.91	107.92	105.34
105.41	105.04	106.64	107.14	107.44	106.15	107.68	106.78	107.1	106.67	106.38	106.96	105.63	105.15	106.59	107.83	105.78	107.45	107.6	107.51	105.73	107.32	107.49	106.14	105.77	105.4	107.07	107.84	103.64	106.71	105.76	105.22	105.86	108.62	106.23	107.55	105.93	105.85	109.34	108.09	106.15	106.83	105.05	107.31	106.1	104.42	106.76	107.86	106.05	107.34
111.34	114.02	112.85	111.79	113.15	111.01	114.99	113.75	113.73	112.48	112.62	110.59	112.27	113.18	112.63	110.44	112.73	113.75	111.95	112.99	111.06	111.88	111.7	114.19	112.4	112.92	111.64	114.96	111.9	108.95	113.26	113.73	113.11	115.39	113.51	111.61	110.91	113.7	113.17	113.87	112.32	112.81	114.74	113.35	112.05	112	111.05	110.39	112.48	110.18
106.96	105.36	107.63	107.41	106.06	106.11	107.88	105.06	106.86	103.28	106.97	108.09	106.16	108.54	103.99	107.89	104.75	106.84	105.77	108	104.07	107.37	107.15	106.03	104.62	108.12	106.59	106.59	108.15	105.45	106.28	107.2	107.79	105.42	107.85	106.01	103.94	105.04	105.55	107.87	106.33	106.25	106.56	110.49	107.3	106.38	108.44	107.45	107.66	104.58
109.52	110.6	111.49	109.8	107.95	110.59	111.39	109.46	108.36	110.06	109.63	109.9	107.37	109.5	108.59	109.91	108.38	110.4	110.13	110.6	108.79	109.27	107.66	110.82	110.22	110.11	110.31	111.72	109.71	109.41	111.1	107.68	108.01	107.95	109.17	108.57	110.94	109.37	108.65	109.3	108.95	109.94	111.25	111.71	109.76	110.26	109.33	111.96	110.28	109.3
99.569	101.51	99.338	101.24	99.128	101.23	100.86	100.32	101.06	101.46	100.77	96.18	101.78	101.98	99.614	100.91	98.429	99.686	101.23	99.629	99.333	99.163	99.056	102.87	101.24	100.66	100.39	100.94	99.852	102.06	99.836	100.66	102.27	100.62	99.297	99.019	100.51	99.016	99.487	100.7	100.02	102.69	98.671	100.72	100.75	98.513	99.427	102.85	100.28	98.538
104.75	106.24	104.88	106.82	104.14	108.05	105.51	102.98	107.29	103.45	104.58	105.93	105.75	104.81	104.95	105.87	105.09	105.05	104.41	105.93	104.81	104.89	102.94	105.18	106.26	104.76	106.57	106.93	105.93	103.7	105	105.45	105.44	102.96	108.69	106.02	103.16	105.85	105.63	104.79	107.03	104.96	108.02	106.9	106.49	106.03	104.48	107.37	105.62	106.52
107.06	107.29	105.64	105.58	106.31	105.79	105.9	104.84	103.34	105.28	105.12	105.99	108.39	106.08	105.01	103.86	103.78	105.16	102.7	105.94	105.34	105.21	104.68	107.4	103.04	106.72	104.01	106.61	104.45	106.51	104.94	104.64	107.4	103.68	104.78	104.98	107.72	105.57	102.58	106.43	108.52	106.41	104.82	106.36	104.86	105.49	104.82	104.33	105.51	107.7
112.53	112.46	110.94	113.22	111.28	111.88	112.86	115.86	113.84	111.67	113.49	112.8	112.76	112.05	113.64	110.64	112.94	112.27	111.41	114.06	111.08	112.37	113.91	112.38	115.51	112.49	114.67	114.28	112.82	113.11	114.16	110.59	114.01	113.36	114.27	112.36	114.07	114.52	112.38	110.47	113.75	114.96	113.93	113.31	110.31	112.36	112.48	112.45	111.04	110.78
107.63	107.77	105.28	105.32	103.45	107.17	106.85	107.5	107.51	106.18	107.51	107.85	106.81	105.47	107.26	104.23	105.95	106.3	105.95	105.16	107.01	104.84	107.69	107.45	105.85	105.83	109.43	106.19	104.95	106.58	105.74	105.04	103.4	106.28	105.6	108.24	106.49	103.8	107.12	106.52	108.2	106.73	106.37	108.03	106.09	105.14	107.97	107.99	106.94	105.94
104.84	104.86	104.89	106.12	104.74	105.79	104.49	105.46	108.16	104.32	106.03	104.37	103.75	109	105.61	105.88	104.75	105.64	104.15	105.82	105.67	104.7	105.92	105.63	105.12	103.89	106.6	105.17	106.14	106.91	103.08	106.33	104.51	107.69	105.82	105.21	104.19	103.24	105.65	106.67	106.46	106.72	107.22	105.18	106.25	102.37	105.71	106.75	106.08	107.59
107.61	107.29	108.34	107.69	107.94	106.39	105.96	104.51	105.18	107.03	106.2	104.63	107.63	105.79	106.96	108.9	105.43	106.54	108.33	107.22	104.97	106.36	107.42	107.41	107.39	105.42	105.12	106.67	108.34	105.02	107.41	107.4	106.07	105.85	106.83	105.47	107.55	103.55	106.94	106.35	105.48	107.02	106.23	107.59	106.13	103.45	106.02	106.54	106	106.81
106.26	104.89	104.07	104.93	106.06	103.74	108.1	104.37	105.01	104.34	105.14	107.51	103.27	104.09	106.64	104.61	106.26	106.43	106.6	105.95	106.55	106.98	105.31	106.22	107.09	105.99	105.16	107.26	104.18	105.96	104.94	104.11	104.35	108.56	107.42	105.93	107.16	105.06	106.05	105.78	104.11	106.71	107.66	107.84	106.33	106.22	104.98	107.11	107.63	104.52
106.46	106.76	104.25	105.47	104.86	104.82	105.94	104.77	106.73	106.13	105.9	107.34	106.23	107.23	105.94	104.51	106.27	105.49	104.97	105.86	106.61	105.79	104.88	104.3	106.22	106.25	102.16	107.13	106.31	107.09	107.27	105.52	107.2	105.23	107.26	109.39	105.46	106.01	103.64	104.75	106.62	107.88	105.88	105.81	105.38	104.06	106.66	106.18	103.58	103.93
100.63	99.023	101.22	100.87	101.47	99.69	99.412	100.59	102.16	99.833	100.76	97.485	99.617	98.367	99.595	99.595	102.16	99.293	101.19	98.36	100.04	99.079	100.34	97.626	99.501	99.309	99.186	100.16	99.761	99.977	101.83	101.59	99.562	99.73	101.25	101.56	98.355	100.87	99.796	100.61	99.096	99.315	99.123	98.539	97.693	102.47	99.729	98.937	101.62	101.46
109.13	111.92	112.43	110.2	109.76	111.32	110.98	112.22	112.4	111.09	110.63	110.64	110.76	112.67	110.39	110.07	112.17	110.64	111.62	113.61	111.83	110.2	111.52	112.84	111.66	113.23	110.99	109.92	110.27	112.01	113.31	110.95	112.88	109.87	109.61	111.83	111.37	111.55	110.94	110.42	112.41	112.09	112.22	112.41	110.29	110.53	111.81	108.65	111.41	111.31
112.55	111.61	114.07	110.41	109.55	110.35	110.34	110.73	110.51	111.63	112.61	111.35	109.31	113.84	112	110.02	109.79	112.88	113.73	113.46	110.93	111.97	112.02	109.87	112.93	110.85	111.07	111.4	112.36	110.8	110.14	112.18	114.82	108.74	112.13	111.1	109.95	113.79	110.61	111.02	111.14	110.94	109.86	109.72	111.12	112.26	113.11	112.49	111.5	111.09
106.02	104.22	104.16	105.72	105.35	105.35	105.45	105.5	106.81	108.05	107.97	105.27	106.36	105.36	105.26	104.76	106.29	107.21	104.8	107.73	105.93	108.68	104.76	108.3	106.34	106.2	105.06	106.02	105.99	104.05	106.83	105.29	106.87	105.55	106.73	107.88	105.3	105.68	104.81	105.24	104.06	106.57	105.15	104.82	107.96	107.97	106.77	105.9	105.97	107.31
104.98	106.78	107.04	105.82	104.89	106.05	103.44	105.34	104.23	105.93	106.72	107.92	103.86	104.4	105.95	106.01	104.91	104.69	106.6	104.53	104.59	104.58	104.35	106.16	104.92	105.15	106.27	103.45	107.03	106.03	105.46	104.24	102.89	105.88	105.3	105.99	106.74	104.83	105.43	106.32	104.61	104.93	101.97	104.6	106.04	106.39	105.52	105.43	104.99	106.71
99.296	101.05	100.88	98.766	99.43	99.959	100	100.3	100.44	99.582	98.439	101.12	99.293	100.77	98.632	99.769	98.163	99.571	99.385	103.12	100.36	100.38	100.31	99.768	98.556	101.9	99.116	101.11	100.77	100.63	100.67	99.071	99.344	100	99.591	102.08	98.069	99.372	101.16	98.665	98.064	98.032	101.24	101.04	100.36	100.14	98.145	101.43	99.547	100.86
104.25	104.17	101.6	105.82	105.55	104.24	100.81	103.53	104.87	102.04	105.22	103.82	103.15	104.45	104.55	104.41	104.7	103.56	104.66	103.7	105.58	102.97	104.08	105.08	102.45	103.99	102.58	104.22	106.53	103.43	103.52	106.16	102.99	103.18	104.28	105.65	102.94	103.41	103.18	106.5	104.46	104.02	104.89	106.79	104.28	104.13	105.86	104.49	104.49	104.5
105.45	106.89	104.5	103.82	104.38	104.65	106.58	106.95	103.7	106.07	105.34	105.22	104.4	104.65	105.18	104.74	104.46	102.5	104.27	105.61	103.81	102.06	105.51	103.13	105.1	102.7	105.25	105.16	105.46	103.71	104.34	102.76	103.97	106.35	103.57	104.53	104.14	106.32	103.58	107.04	104.54	104.34	104.48	103.96	104.06	104.66	104.42	104.59	101.42	103.3
105.31	105.99	106.34	104.69	106.07	107.41	105.37	108.24	105.4	104.51	106.02	106.05	103.79	106.62	105.48	105.38	104.91	105.85	106.15	106.4	106.17	106.32	106.41	103.72	104.01	104.63	106.24	105.12	103.41	103.55	105.88	107.06	103.98	104.23	106.5	105.55	104.82	103.07	104.52	102.89	106.09	104.35	105.04	103.64	103.92	105.7	107.9	105.71	106.97	102.99
111.2	111.6	110.33	111.63	109.11	112.25	109	110.59	109.77	112.09	109.9	110.61	109.29	111.44	111.49	110.2	113.03	110.91	110.6	109.79	113.3	110.86	110.25	109.35	112.99	113.22	111.1	111.38	113.05	112.05	110.35	111.26	114.02	112.98	113.25	112.41	108.93	111.98	111.54	110.68	111.04	111.13	110.1	112.09	111.45	109.96	109.43	110.53	112.75	110.83
106.79	105.08	103.49	105.96	105.28	106.36	104.97	106.88	106.21	106.95	103.59	103.84	105.78	107.49	105.28	106.92	101.82	107.55	104.89	106.3	108.04	105.64	105.83	106.19	106.03	106.97	103.75	105.05	107.14	105.18	104.45	103.27	105.65	105.91	106.19	105.9	105.87	106.62	107.32	105.85	106.08	105.22	105.48	105.92	106.22	105.9	105.59	104.1	106.21	106.6
106.57	106.28	106.76	105.59	106.73	105.01	107.05	104.21	105.25	105.8	106.44	106.82	107.46	105.42	104.78	105.74	105.66	104.4	104.87	106.77	105.75	106.27	107.71	106.47	104.33	107.11	105.5	104.79	106.68	104.51	105.52	107.13	105.73	105.08	105.07	106.93	105.6	105.95	105.83	103.86	105.47	104.94	107.47	106.04	104.31	104.88	105.58	103.61	104.61	107.8
100.51	100.26	100.26	99.54	100.71	100.48	99.605	101.03	99.8	100.32	100.13	101.05	99.293	99.477	99.957	101.64	99.9	101.83	96.776	97.205	100.55	98.951	100.3	101.41	101.48	101.39	102.09	99.542	100.65	102.03	101.13	100.05	102.19	99.948	99.341	98.568	100.92	100.12	101.35	99.686	102.47	98.634	100.79	101.66	104.17	98.819	100.76	101.49	99.575	100.48
106.28	103.97	105.18	104.21	105.43	106.35	107.55	106.62	105.28	105.04	105.3	105.67	104.91	105.78	104.83	105.4	105.37	105.39	105.51	106.58	105.51	106.9	105.68	106.28	105.28	105.18	107.12	103.77	106.12	106.23	106.01	105.02	106.36	105.71	103.92	105.47	106.73	104.99	103.7	104.62	104.92	104.8	103.84	105.52	106.63	103.99	104.69	105.21	105.56	105.14
107.2	107.79	106.78	108.58	106.07	105.95	108.94	107.37	106.71	106.48	105.23	107.61	106.95	107.25	103.79	108.33	107.88	105.51	107.57	107.72	105.52	106.79	105.7	107.26	105.22	107.84	106.8	106.87	105.63	105.13	108.27	107.06	106.42	108.46	107.19	105.6	107.17	105.64	107.37	106.48	105.67	105.57	105.52	107.2	106.89	104.19	105.67	107.05	107.15	109.49
112.68	112.81	112.25	111.22	112.35	113.5	111.14	109.71	111.28	111.84	111.18	111.75	112.41	114	112.66	111.43	110.85	109.54	111.23	114.1	111.73	111.63	112.17	110.59	111.32	111.89	110.92	111.01	112.21	111.75	111.6	111.48	110.27	115.1	113.4	111.33	112.25	111.65	111.65	110.19	110.84	112.07	110.84	112.98	110.04	112.21	110.88	111.45	108.75	109.92
105.15	104.39	105.47	105.54	107.09	106.08	106.8	106.75	104.7	106.39	105.84	106.12	105.83	107.44	104.83	106.99	105.53	107.2	106.51	108.15	105.75	103.91	105.14	105.23	104.52	104.61	103.82	104.4	104.94	106.09	106.55	107.12	108.55	106.15	104.06	105.96	105.72	106.81	107.23	106.62	108.13	107.86	105.27	106.8	106.74	104.83	104.98	106.49	107.3	104.13
109.39	110.23	112.32	111.97	111.18	111.23	111.52	111.62	112.04	111.13	113.47	110.4	112.29	114.59	111.94	112.85	110.72	111.79	112.48	114.01	112.85	110.76	111.8	111.04	110.45	111.87	109.52	112.1	112.78	112.09	111.54	109.26	112.69	111.03	113.29	110.25	111.38	111.55	111.58	112.05	112.57	114.32	111.82	110.75	110.3	109.87	113.29	112.11	112	110.38
111.46	109.59	111.71	112.84	110.23	112.62	108.58	113.78	112.18	111.01	112.87	108.05	111.03	112.64	113.35	112.74	111.67	112.27	111.12	111.28	110.37	111.84	112.25	110.69	112.28	113.49	112.75	111.84	111.17	111.24	112.44	112.37	112.1	110.95	112.5	110.82	113.04	113.09	110.73	110.65	113.03	111.39	111.7	113.48	110.68	112.06	111.4	111.85	111.1	112.07
105.16	105.57	103.43	105.81	107.36	103.48	107.33	105.34	105.92	105.33	105.73	105.49	105.73	106.18	104.96	106.44	104.59	107.44	106.37	106.05	105.02	104.75	103.68	106.63	106.42	104.47	105.76	105.12	106.87	103.72	103.91	105.62	106.03	103.66	104.88	105.53	104.85	106.24	105.15	105.13	106.04	106.36	104.34	105.02	105.77	104.13	108.49	104.92	104.36	104.98
110.72	113.48	110.13	108.2	111.39	112.37	111.48	110.61	109.44	114.05	111.99	111.97	112.85	112.56	112.87	111.51	112.99	111.8	112.46	110.29	109.94	111.94	111.38	112.56	111.88	113.09	112.86	111.77	112.02	110.8	111.54	112.78	114.68	113.88	111.92	114.5	109.6	111.93	112.56	112.15	112.55	110.58	109.98	111.82	110.96	111.82	111.53	111.28	113.14	111.15
107.34	106.39	106.27	105.42	106.47	106.35	106.5	104.27	107.33	107.3	105.24	106.57	105.05	107.54	107.79	107.54	105.94	105.51	105.6	109.31	106.26	107.4	106.4	106.69	106.12	105.94	107.85	105.87	106.67	108.6	107.36	106.03	106.16	108.47	106.7	108.33	105.23	107.3	107.78	104.59	107.11	104.42	106.73	108.41	107.43	105.07	106.29	103.98	108.21	107.03
105.34	106.34	108.32	106.4	106.41	105.69	106.44	107.82	106.09	105.31	105.35	106.31	105.51	106	106.09	104.99	106.37	106.35	104.52	105.39	106.45	105.71	106.49	104.5	104.67	105.68	105.89	106.67	104.18	105.55	106.33	105.97	109.5	106.85	104.91	108.83	107.93	105.93	107.98	106.67	108.92	103.84	108	106.09	105.51	106.48	106.07	106.91	104.53	105.49
102.82	104.85	105.81	104.64	105.42	105.08	107.1	105.98	105.84	105.39	105.79	106.72	105.83	104.09	106.76	104.16	104.1	105.4	106.82	104.3	106.72	106.62	107.07	106.37	106.65	103.92	103.14	106.11	104.93	106.87	104.65	105.19	104.49	104	105.79	103.25	105.41	108.55	104.88	106.11	105.82	106.35	105.18	106.05	103.55	106.98	106.2	107.76	105.92	104.26
107.54	111.33	111.78	110.73	108.87	108.63	108.26	111.65	109.93	109.37	111.25	110.73	109.72	109.22	108.76	108.84	109.13	110.29	111.07	111.45	110.14	108.25	110.11	109.36	110.67	109.1	107.28	109.81	110.07	110.26	108.37	109.34	109.59	109.97	110.23	107.84	111.05	110.28	109.56	110.41	109.32	109.16	108.99	110.98	110.06	109.08	107.83	109.32	109.44	108.55
95.802	100.06	101.91	102	97.733	99.647	98.07	101.8	97.988	100.08	99.263	100.31	101.62	100.01	98.816	99.987	99.854	97.57	98.528	99.32	100.41	98.209	100.62	99.294	99.431	99.958	100.37	101.61	99.35	102.41	100.6	101.13	100.82	101.5	101.48	98.722	101.56	102.36	99.465	101.51	98.081	98.546	101.4	100.77	99.959	99.011	100.91	98.363	99.83	98.776
112.74	113.01	114.76	112.58	112.06	111.21	113.79	114	111.29	111.88	111.58	115.45	112.41	111.55	112.5	114.06	113.23	113.41	114.44	113.21	114.07	112.98	113.16	113.6	113.19	111.02	110.56	113.11	111.59	113.46	111.11	113.31	115.16	113.9	112.38	113.4	112.52	113.02	113.21	111.83	113.4	111.93	114.01	113.46	109.53	113.86	113.88	113.84	113.54	113.51
106.38	106.54	106.61	105.77	108.4	106.14	105.09	106.76	105.07	105.44	106.54	103.96	106.37	105.28	105.12	104.49	103.25	105.1	104.07	104.95	106.29	106.9	105.43	103.76	108.59	105.33	104.75	107.25	104.91	104.9	105.84	104.54	107.12	104.57	105.87	107.29	104.54	104.52	105.17	105.51	104.46	105.27	105.35	103.64	106.17	106.96	106.15	107.18	107.13	104.44
101.27	101.45	100.28	101.14	101.44	103.39	99.073	98.55	98.244	101.73	101.67	101.47	102.86	100.73	100.68	100.33	100.85	102.22	101.13	100.17	100.06	102.62	100.39	100.77	101.05	101.27	102.05	99.02	99.107	101.44	102.31	101.31	101.7	102.13	101.98	102.84	102.24	99.151	102.95	100.93	99.429	100.17	101.09	101.85	98.074	97.817	100.25	101.19	99.611	101.3
115.79	116.46	117.31	116.33	117.77	118.24	116	119.44	119.87	115.78	117.58	116.36	118.2	118.52	115.75	117.64	117.78	116.16	118.71	118.82	114.75	116.69	116.9	116.84	117.05	116.73	118.77	117.48	118.68	117.75	118.13	117.54	116.64	117.26	117.93	118.83	118.02	119	118.37	117.35	116.14	120.14	118.45	118.67	116.36	115.47	117.49	117.04	118.19	118.75
98.1	100.87	101.67	100.82	101.37	98.674	102.59	101.03	101.14	99.431	100.46	101.79	101.35	99.471	101.12	101.23	98.758	101.04	99.75	104.31	99.424	99.206	101.44	102.09	100.29	100.74	102.23	101.18	100.7	99.344	99.526	97.315	100.75	101.38	100.16	100.7	101.26	101.2	101.13	100.34	99.7	100.14	99.991	101.12	101.85	101.53	100.66	99.608	99.547	100.88
106.79	106.45	107.02	108.01	107.65	105.73	105.87	107.72	109.19	105.87	107.33	106.27	107.13	106.39	106.43	104.41	107.32	107.04	107.14	107.28	109.07	105.57	106.93	106.69	107.1	104.83	106.74	106.98	107.31	107.08	108.25	108.13	106.18	106.44	107.47	106.84	106.86	106.35	106.91	104.64	106.29	105.95	108.61	104.26	107.06	106.83	106.54	107.26	106.96	107.04
103.51	105.19	104.15	104.72	105.06	104.28	104.39	103.24	102.62	104.48	104.76	103.48	103.71	103.55	104.89	104.35	104.41	104.83	103.9	105.58	104.34	105.02	102.74	103.86	104.36	104.03	104.66	104.09	105.72	104.44	106.12	104.21	103.79	103.59	104.69	104.42	104.65	104.37	103.34	105.08	103.36	103.06	103.56	104.49	105.58	105.53	102.49	104.81	105.11	103.83
103.97	106	107.63	105.19	104.37	104.02	106.01	105.3	105.74	108.51	103.95	105.2	107.31	105.89	106.79	105.31	108.76	103.72	109.11	106.4	105.97	108.25	105.86	105.87	107.54	105.42	105.28	109.09	105.89	106.15	106.81	106.64	107.21	102.78	107.32	106.61	106.24	106.33	107.63	105.89	103.71	106.77	104.54	104.52	104.86	106.8	104.39	106.02	106.02	104.52
104.32	104.3	102.7	102.74	104.53	105.88	106.65	101.78	105.46	104.2	104.12	105.47	103.75	103.74	102.18	104.29	104.17	105.48	104.77	104.38	105.48	106.06	103.72	101.96	106.96	105.26	102.27	102.01	103.76	103.32	102.74	103.55	107.57	102.57	102.62	105.26	103.67	106.02	104.23	104.29	104.38	103.17	103.81	106.72	102.57	103.83	105.37	102.71	104.74	102.42
106.8	106.43	107.23	106.83	106.16	106.5	107.57	106.23	104.28	106.59	105.22	107.52	106.94	107.39	106.08	107.71	103.37	108.37	103.07	106.67	109.06	104.96	106.83	107.14	104.54	104.52	105.31	106.1	105.44	105.51	107.18	106.77	104.61	104.91	105.88	103.78	105.52	104.59	106.67	105.61	105.22	104.87	107.38	105.74	107.04	106.43	107.68	104.55	104.36	105.79
112.24	110.77	109.16	111.3	111.51	108.96	111.63	112.47	110.4	113	111.73	109.43	111.87	111.91	110.03	111.52	113.43	112.15	110.45	112.03	112.77	110.52	111.29	109.64	111.42	111.26	112.25	111.83	112.71	110.44	111.08	111.4	111.37	111.48	110.63	113.35	110.6	110.32	113.2	112.04	110.92	111.33	111.95	112.36	111.68	111.34	112.43	110.97	112.53	112.45
105.96	108.19	107.15	107.48	106.93	107.82	106.24	106.69	104.64	105.78	106.67	105.33	106.57	106.05	105.17	106.91	109.04	107.16	105.06	105.59	106.06	107.07	105.05	105.49	107.86	105.99	105.23	106.12	108.07	105.58	106.5	106.35	106.07	107.29	108.56	105.54	107.44	104.95	105.74	106.79	106.17	105.85	105.87	105.31	107.21	105.05	104.3	107.52	108.86	105.74
104.55	105.14	103.73	105.83	105.17	105.9	106.68	107.48	104.59	104.72	105.67	107.34	105.81	106.88	104.79	104.36	103.46	104.41	104	104.64	104.39	103.22	105.95	106.57	105.93	105.85	105.35	104.58	104.19	105.74	104.43	103.44	104.19	106.65	104.79	103.95	105	104.13	103.23	105.96	103.92	105.01	103.74	103.74	105.31	104.83	104.98	103.56	103.86	104.58
104.36	106.73	104.68	106	105.61	106.51	105.24	105.43	104.59	106.28	105.94	107.02	103.68	105.44	106.19	105.44	106.71	106.98	105.75	104.78	107.41	105.34	106.82	105.34	107.21	106.47	108.67	107.64	107.06	108.44	105.35	104.65	105.63	106.51	107.46	106.96	105.01	106.88	108.4	104.5	106.8	107.32	106.39	105.12	105.16	106.4	106.84	106	105.35	105.43
117.55	118.83	115.75	116.87	116.46	116.72	116.94	117.26	115.89	116.69	115.61	117.71	118.62	118	117.4	118.62	119.12	116.9	118.37	117.15	118.03	118.52	117.76	120.36	118.42	118.7	116.49	118.44	118.65	117.57	117.94	114.97	118.92	116.99	116.91	119.1	117.99	120.65	117.09	117.93	119.39	116.37	116.89	118.1	120.3	118.93	118.54	117.05	120.28	116.77
107.24	107.18	105.02	105.73	107.08	107.63	105.58	104.88	106.2	108.29	105.22	106.27	105.44	105.45	107.39	105.42	104.96	105.44	105.43	105.75	106.26	106.74	106.29	108.68	105.53	105.67	105.46	104.79	105.49	107.92	104.89	106.48	104.65	104.73	107.17	106.68	105.07	104.97	107.17	105.91	104.82	105.95	106.14	106.2	105.61	107.45	103.46	105.93	105.31	107.33
106.9	105.49	106.72	104.47	105.17	105.64	103.04	106.2	103.36	104.12	104.59	104.34	103.76	105.55	105.6	106.45	107.07	105.17	105.13	104.01	104.99	104.29	103.24	104.35	106.48	107.19	106.19	106.97	103.26	105.75	103.99	104.72	104.65	103.23	107.08	105.62	105.21	104.84	107.89	105.54	105.5	103.97	103.83	104.89	105	104.57	106.9	105.65	107.19	104.93
105.91	106.15	107.08	105.55	104.61	104.65	107.63	107.2	104.18	105.28	106.24	104.98	106.02	106.08	105.44	105.94	105.83	105.79	105.08	104.98	107.26	105.74	105.22	106.05	104.63	105.02	106.47	105.65	105.25	105.3	104.24	106.56	106.11	104.93	105.44	104.7	104.37	105.46	102.49	102.72	103.35	104.99	104.5	103.66	104.88	104.39	105.63	105.02	104.35	105.45
111.8	112.19	111.32	112.29	110.77	111.57	109.71	110.55	112.56	112.62	111.51	112.19	111.39	108.04	111.33	109.27	111	113.14	111.05	110.54	109.98	110.55	112.84	111.05	113.81	111.31	110.54	111.26	112.62	112.04	111.02	113.1	112.67	112.38	112.88	111.88	113.53	108.75	112.27	112.78	111.77	113.03	111.01	111.04	112.48	112.87	111.78	110.68	113.16	111.67
105.47	105.39	105.01	106.55	105.66	106.76	106.67	106.41	105.69	105.27	107.56	105.89	104.8	107.02	107.5	107.76	106.12	103.9	108.6	107.67	105.68	106.86	107.17	107.29	105.83	108.62	106.57	105.42	109.37	107.04	104.45	108.88	107.83	106.86	106.26	107.98	107.3	107.96	105.81	105.76	106.36	108.95	104.76	105.34	106.12	107.81	106.62	106.23	105.13	106.47
107.28	107.23	102.6	107.11	104.7	105.71	106.26	106.64	104.3	105.39	103.59	106.38	104.73	104	104.07	106.03	105.24	105.12	105.49	106.03	105.69	105.26	103.45	106.32	105.39	106.19	106.36	108.62	105.1	107.1	106.92	106.85	104.38	104.64	105.3	104.94	107.76	106.63	106.36	106.25	105.33	107.38	105.29	106.12	105.85	103.79	105.69	105.3	102.01	106.77
101.54	106.11	105.19	108.06	103.18	106.31	105.04	105.31	108.36	105.74	105.87	104.48	105.51	105.82	103.1	104.97	105.76	103.85	103.96	104.39	105.46	106.47	105.41	106.42	104.79	104.13	105.06	106.07	106.99	105.33	104.24	106.49	104	104.44	105.18	106.25	106.88	104.4	106.29	106.03	103.43	106.89	105.89	105.91	106.85	106.63	106.56	107.32	104	105.35
105.4	106.27	108.11	104.62	105.57	104.89	106.49	103.61	106.28	107.71	105.78	106.14	106.65	103.77	107.07	105.18	105.32	105.03	105.06	106.62	105.67	105.57	105.92	104.09	105.13	105.41	103.99	107.52	103.92	105.63	105.76	105.65	105.3	108.16	104.21	104.33	107.19	106.02	106.67	106.82	105.49	105.6	106.75	105.15	107.62	104.82	104.49	105.4	104.31	104.57
104.39	105.24	105.72	103.16	104.09	104.87	105.02	104.76	106.04	107.96	106.18	105.1	105.35	103.35	104	106.13	103.45	105.81	105.77	103.14	105.86	104.1	104.76	108.55	103.3	106.96	105.67	104.41	105.38	103.53	105.53	106.71	107.13	105.81	104.81	107.59	108.04	103.66	104.11	103.34	106.21	106.32	105.42	104.02	105.02	106.32	106.35	105	107.66	106.36
105.65	105.44	105.46	102.88	108.58	107.64	107.18	106.52	106.6	105.22	104.39	109	104.59	106.99	107.04	105.22	105.6	105.36	107.82	106.75	106.34	106.74	105.78	104.12	108.14	107.4	105.54	104.85	106.75	107.11	103.02	106.83	105.13	105.94	105.19	105.01	106.09	105.74	106.59	106.64	106.52	106.53	104.97	105.31	107.64	106.42	105.31	106.94	103.13	106.12
102.47	104.1	105	104.4	103.97	103.87	103.32	105.71	102.58	104.74	105.81	103.15	104.07	103.56	103.03	104.36	104.26	102.61	103.47	104.05	103.12	103.84	102.84	102.6	102.27	103.12	103.58	105.19	102.16	102.68	104.61	104.98	104.24	106.52	101.55	105.62	103.87	103.78	103.72	105.04	105.55	103.33	104.32	103.12	101.77	103.69	105.17	102.63	103.76	106.86
110	114.93	111.36	113.29	108.52	110.49	112.16	111.63	111.66	113.39	110.56	111.07	113.15	112.32	110.61	112.57	111.02	110.32	112.36	109.39	113.2	111.47	114.78	113.02	112.51	111.85	112.73	112.81	111.08	108.83	109.31	111.46	110.21	109.96	111.56	109.42	110.29	109.67	114	111.44	111.58	113.01	111.94	112.43	110.64	112.83	111.35	111.72	110.78	111.67
105.11	106.05	106.17	107.63	105.82	104.23	105.94	105.41	107.78	105.23	106.98	106.05	104.73	104.16	105.76	102.83	106.13	106.78	106.49	105.37	103.07	104.98	104.85	106.18	104.57	105.24	106.35	106.38	104.72	104.53	105.17	105.89	107.63	104.63	105.94	106.66	106.77	106.45	106.49	104.03	105.71	107.34	104.78	105.65	106.62	106.7	107.68	107.33	104.66	106.68
107.16	107.35	107.06	108.43	106.49	106.6	108.03	106.03	107.71	107.88	104.51	107.7	106.77	107.98	105.42	104.56	108.57	107.54	105.97	108.17	106.34	108.72	106.39	106.98	105.53	108.39	106.77	106.56	106.26	104.82	108.03	106.4	107.11	106.8	106.82	106.9	108.17	109.38	109.63	107.72	106.4	106.57	105.37	109.76	108.9	107.64	105.3	105.92	105.62	106.97
111.03	112.16	113.05	112.2	111.25	111.34	109.95	112.36	107.25	114.4	111.69	112.12	108.38	111.88	110.19	112.66	110.16	109.75	111.77	110.13	110.98	112.84	111.21	111.21	111.7	111.43	111.28	110.92	111.65	110.76	111.75	109.29	110.91	109.79	113.57	110.95	111.02	108.95	111.71	111.43	107.72	113.19	111.41	111.31	109.85	113.05	107.05	111.17	110.19	112.23
104.4	105.63	106.64	106.58	103.63	103.66	105.62	106.39	108.58	104.89	104.96	106.16	101.54	106.56	105.89	106.32	107.76	108.7	103.75	105.31	105.48	107.16	105.39	106.28	105.92	104.66	108.52	105.15	106.09	106.64	105.9	108.62	106.81	106.5	106.87	105.91	107.1	107.51	104.94	105.03	107.25	105.95	103.72	106.22	106.41	106.09	107.1	107.25	106.83	107.53
109.26	111.84	113	111.21	111.84	111.9	111.52	112.78	112.62	110.7	112.48	111.89	111.19	110.5	114.39	111.75	111.72	111.1	114.15	112.42	111.85	111.41	112.55	113.45	113.58	112.22	114.33	112.38	114.83	114.1	111.33	110.7	110.32	112.34	113.1	112.89	110.31	112.86	111.62	113.46	109.6	110.8	112.5	112.28	112.54	110.57	110.32	112.05	113.08	111.44
106.34	103.74	105.03	104.73	104.85	105.23	104.58	105.79	105.47	104.55	104.55	106.05	105.78	105.27	104.58	104.39	105.01	106.65	103.97	105.34	105.01	105.08	105.3	103.74	105.71	107.05	106.07	107.72	106.4	105.14	107.06	104.29	105.59	105.86	105.6	106.27	104.98	105.7	103.96	103.35	105.02	104.96	106.41	105.5	105.37	105.5	106.2	104.28	103.78	106.54
118.13	115.62	117.83	117.06	116.27	116.87	118.2	118.22	117.42	120.12	117.72	118.71	117.12	118.11	117.63	118.85	117.63	117.19	119	113.78	118.34	117.18	119.46	115.99	117.43	117.6	117.58	117.67	118.66	117.7	118.37	118.02	118.56	118.6	118.47	115.09	117.26	118.16	116.78	118.18	118.09	115.47	117.96	116.21	116.62	117.78	117.45	115.66	117.93	118.8
106.23	105.75	106.23	104.24	106.09	104.21	106.68	104.45	105.84	105.35	105.02	107.89	106.26	104.69	104.37	105.6	106.55	105.32	107.15	103.7	105.38	107.02	104.13	105.7	105.34	106.67	104.51	104.26	105	103.76	105.65	104.4	104.99	106.27	103.86	104.64	106.36	105.41	105.8	104.35	103.44	105.35	108.63	106.28	103.44	106.69	106.08	108.88	105.7	107.52
105.75	105.78	105.33	103.02	106.38	104.35	105.37	102.86	105.8	104.99	105.14	104.83	102.87	104.48	102.34	104.71	106.53	103.89	105.75	103.85	106.91	104.45	104.97	104.26	104.56	103.06	104.49	104.57	102.99	102.2	104.29	104.17	104.51	106.27	106.74	104.23	104.67	105.44	104.94	105.25	104.51	104.88	105.6	105.05	104.65	106.21	104.86	105.29	105.11	103.69
104.74	106.63	105.06	106.25	107	105.95	104.22	105.21	102.22	106.53	106.65	106.09	105.79	106.12	104.17	104.84	105.58	104.22	107.21	103.16	106.75	104.43	105.28	104.46	105.89	107.04	107.65	107.19	106.02	106.83	106.84	107.13	107.09	106.97	105.5	105.2	106.37	106.49	103.57	105.92	104.67	104.88	103.76	107.52	106.77	104.83	105.79	104.01	106.34	106.78
110.36	110.55	108.54	106.82	110.03	109	111.08	110.75	110.22	109.64	112.31	108.41	111.15	108.88	111.05	109.72	110.96	110.46	109.96	109.77	109.87	111.81	110.37	111.74	111.04	109.36	109.88	109.39	110.43	109.84	111.52	110.12	111.89	109.97	109.35	111.87	109.93	107.21	110.22	108.18	108.93	112.79	110.36	108.97	110.94	110.3	108.46	110.84	109.98	111.15
113.09	111.67	109.85	111.2	108.5	110.69	110.03	111.89	110.73	111.64	110.38	110.06	112.04	111.29	110.79	110.29	112.3	108.34	110.11	109.79	111.27	111.8	109.21	112.33	113.9	112.52	113.65	111.87	111.7	111.17	110.27	111.46	112.26	110.98	110.4	111.02	112.01	110.85	110.96	112.22	110.85	112.26	110.79	113.14	112.17	110.62	112.38	111.21	110.75	110.26
106.63	104.98	107.66	106.82	109.21	108.68	106.02	103.1	107.57	104.85	106.65	104.81	103.57	106.2	107.08	106.65	106.79	108.69	106.88	107.77	105.94	106.51	107.6	108.56	104.52	105.82	106.31	109.9	107.9	105.92	106.37	105.03	108.79	104.97	105.44	104.99	107.99	106.64	106.88	107.85	109.65	108.15	106.97	105.01	105.24	108.49	109.87	107.4	107.25	105.09
104.93	104.85	103.04	102.27	104.83	102.02	104.04	104.54	104.81	104.33	105.17	106.43	106.05	106.61	104.36	103.36	105.16	102.43	104.34	105.56	105.31	104.37	105.9	103.97	105.33	103.21	102.84	103.75	104.83	103.32	104.25	105.25	106.46	105.58	104.16	103.66	104.26	105.56	105.39	105.62	105.14	105.78	103.32	105.08	104.08	102.79	105.11	103.85	104.77	105.03
106.88	103.58	105.15	106.21	105.22	105.94	105.93	105.38	106.5	106.41	105.05	103.9	107.44	106.27	105.36	106.56	107.56	102.83	103.36	104.27	104.37	104.72	105.92	104.69	106.04	102.21	105	105.01	103.18	105.93	106.13	104.59	104.72	105.47	106.79	104.86	103.73	104.58	106.46	105.16	105.33	105.77	104.42	103.12	104.53	105.18	106.32	104.12	105	107.53
111.74	113.21	113.65	111.9	114.49	112.65	112.76	114.07	111.8	112.9	114.25	113.89	111.37	111.36	112.77	111.93	111.49	115.13	112.51	112.34	112.85	113.14	111.68	112.72	113.23	112.04	113.75	112.34	113.5	111.88	112.36	111.93	113.35	112.21	112.78	113.01	114.4	114.74	111.88	114.64	112.17	111.6	110.73	113.61	114.08	112.9	113.15	112.44	111.56	113.85
110.03	109.45	108.61	110.03	109.83	109.04	111.3	109.31	110.55	110.45	109.12	109.14	110.81	110.14	110.53	108.67	109.3	109.11	112.86	110.26	106.66	107.49	109.65	111.92	110.55	108.65	109.64	109.86	110.45	110.69	111.05	111.77	111	106.21	111.64	110.93	109.57	108.11	109.41	109.78	109.44	109.82	111.48	107.9	110.12	110.21	111.51	107.76	110.83	108.85
111.45	110.23	109.91	112.03	111.67	108.75	113.88	110.31	112.59	109.55	110.69	108.71	110.06	108.76	110.28	110.2	110.98	110.46	108.96	111.47	113.1	110.93	112.86	111.52	110.96	108.85	109.67	111.39	113.28	111.14	110.54	110.65	111.61	111.2	111.81	112.07	112.62	110.24	112.72	111.79	113.83	111.18	110.33	109.55	112.28	112.72	109.83	110.76	112.41	111.32
106.54	105.46	106.35	107.48	104.49	107.25	105.63	105.84	104.91	103.89	106.48	105.77	105.69	105.74	105.14	105.93	105.37	104.62	105.47	106.47	106.48	106.39	103.18	105.03	105.78	106.5	106.34	107.32	104.36	106	106.07	104.63	106.79	105.47	105.55	108.6	104.71	105.55	105.23	103.18	106.68	105.94	106.69	105.49	106.46	104.04	105.1	104.66	106.03	105.04
112.75	111.59	111.08	113.38	109.52	113	110.15	112.16	109.18	111.3	112.16	112.27	111.15	109.11	110.56	111.01	110.77	110.38	108.95	111.75	111.42	109.79	110.09	113.11	111.38	110.94	112.69	110.87	110.5	113.16	111.08	112.16	112.79	110.35	110.34	111.15	111.45	112.26	109.51	111.46	113.39	108.93	111.91	110.71	110.4	110.95	111.7	110.87	111.63	111.26
107.09	107.66	107.93	108.2	106.9	105.05	106.27	106.68	106.08	106.07	105.95	104.97	108.33	107.73	108.2	109	105.83	105.87	105.78	105.26	105.98	109.35	105.81	106.96	108.9	106.69	106.78	104.23	107.52	107.33	106.16	108.14	109.06	106.44	106.69	103.89	105.76	104.94	104.94	106.77	106.26	108.22	106.67	108.06	106.95	107.18	105.61	108.25	106	107.77
104.68	104.24	104.47	105.07	105.73	103.93	104.22	105.37	104.46	106.51	105.27	104.49	106.2	104	105.92	102.84	104.66	102.87	104.6	106.31	102.84	104.4	105.17	102.81	104.54	106.33	105.77	104.15	104.51	107.27	106.01	104.94	105.28	102.54	103.92	106.12	104.35	102.45	104.02	103.23	104.89	103.71	105.16	104.25	105.25	102.72	103.71	103.65	102.89	103.26
117.07	116.7	117.67	116.31	117.39	117.74	116.39	120.26	118.41	121.8	119.23	117.45	114.08	119.01	117.5	117.76	116.33	117.91	118.08	118.58	116.75	119.75	117.71	117.77	116.54	115.79	116.63	118.02	117.71	116.01	118.7	115.94	120.69	117.53	118.08	119.19	117.88	118.01	116.5	118.45	117.54	115.28	117.94	114.66	118.96	118.01	118.06	117.5	119.33	117.19
104.93	105.8	103.74	105.09	106.82	105.47	105.65	107.2	103.66	104.23	103.24	107.36	106.41	106.97	105.17	103.57	103.93	104.05	106.69	106.14	106.45	104.9	104.81	105.29	106.67	105.1	104.87	107.3	105.5	105.37	106.41	104.93	105.89	105.8	105.6	105.76	105.27	103.53	105.35	104.65	105.77	105.6	103.66	106.31	103.48	107.21	105.69	106.09	105.72	107.45
105.56	106.18	104.54	104.57	105.01	109.49	104.03	104.55	105.56	105.1	105.67	107.29	106.2	102.35	106.16	105.37	106.95	106.11	106.63	107.34	102.99	105.83	106.59	105.7	104.87	106.17	103.21	106.46	106.89	105.62	103.61	105.09	106.38	106.47	106.92	105.22	105.14	104.74	105.59	107.04	106.07	104.85	106.75	105.64	104.79	105.78	106.52	107.8	105.21	104.38
112.93	113.37	112.76	115.1	112.86	111.95	113.38	112.19	114.11	110.93	113.32	112.51	113.52	112.77	113.27	113.23	112.58	113.34	115.14	112.36	112.52	113.93	113.96	113.67	111.4	111.62	113.57	114.27	113.13	113.44	114.06	113.95	112.51	114.42	112.38	111.72	112.41	111.34	113.31	110.55	113.74	110.97	111.78	113.7	113.38	112.96	113.92	113.14	111.54	113.26
111.97	112.87	112.38	113.66	112.86	110.88	108.94	109.3	111.01	108.52	110.72	110.29	113.09	111.35	110.48	110.47	112.53	111.32	108.89	110.59	111.38	110.87	113.96	112.7	110.35	111.55	111.49	111.35	112.75	108.88	112.28	112.11	110.9	112.07	112.36	110.09	112.47	110.75	111.7	112.21	112.66	110.27	112.12	110.73	111.67	112.82	110.03	110.25	112.68	112.86
116.84	112.09	113.62	112.07	112.18	111.89	114.39	113.19	113.16	111.35	111.95	112.09	113.7	113.63	113.07	113.62	110.79	112.74	113.17	113.19	112.28	112.06	114.25	111.03	113.99	111.72	112.05	112.82	113.93	113.36	111.39	113.98	111.39	112.24	113.62	113.72	112.72	113.3	112.26	112.56	110.54	111.29	114.17	112.95	111.61	113.11	114.7	114.5	113	111.88
106.78	106.14	104.42	106.48	107.71	105.72	104.67	103.96	106.63	109.59	105.6	106.79	106.28	105.7	105.97	104.17	103.71	106.12	104.87	106.88	107.14	107.53	105	105.79	107.67	104.22	105.23	105.19	106.53	105.09	103.96	104.18	103.28	104.33	103.62	105.32	105.79	106.75	105.41	104.75	105.44	106.23	104.63	105.83	104.58	105.22	104.65	105.64	104.68	104.66
118.16	117.61	117.71	116.69	118.41	116.89	116.67	118.44	115.91	118.09	119.18	115.8	116.98	117.62	116.16	119.09	115.47	117.18	115.67	116.58	115.53	117.66	118.76	118.58	117	117.34	117.92	117.87	119.93	117.21	117.43	116.59	119.62	117.24	119.05	114.97	119.22	117.58	117.55	116.94	117.45	117.62	117.76	116.44	115.81	117.5	117.83	119.77	118.64	118.42
104.57	107.37	108.47	108.51	107.47	106.95	106.2	106.52	108.49	105.37	104.32	108.92	105.67	106.94	105.37	109.19	105.42	104.86	108.54	105.46	106.13	105.51	106.64	104.65	105.24	105.77	108.34	104.74	105.51	104.61	106.63	106.38	107.65	106.78	107.89	105.43	103.86	104.15	106.21	105.19	106.26	107.68	107.65	104.78	108.08	104.32	106.75	107.93	107.62	104.99
105.29	106.21	105.57	103.79	105.58	105.31	107.07	107.26	107.04	105.87	104.06	105.85	105.95	106.09	107.86	103.41	104.2	102.8	106.03	105.9	103.74	106.16	105.61	105.96	105.07	106.88	105.05	106.34	104.32	106.46	104.48	107.12	106.33	104.62	106.78	104.69	106.09	104.48	104.69	105.89	105.01	106.11	105.82	105.25	104.35	104.21	106.4	107.04	105.75	104.01
110.53	112.45	112.37	111.83	112.4	112.33	112.71	112.52	110.78	112.84	111.95	111.3	111.91	111.86	110.48	112.17	111.38	112.63	113.39	113.09	110.1	112.27	108.56	111.3	114.03	111.8	113.29	109.13	112.07	113.14	113.34	110.3	111.9	114.28	111.84	111.76	110.45	110.68	113.49	115.22	112.91	109.63	113.08	111.66	112.44	111.42	111.41	114.28	110.06	112.72
109.07	110.54	111.79	108.95	110.88	112.35	112.17	112.87	108.9	112.25	111.8	111.39	110.43	111.8	110.29	112.98	108.82	110.73	111.75	112	112.74	110.56	111.76	111.75	112.04	114.16	111.38	112.01	110.91	113.45	111.81	111.15	113	112.31	111.24	111.92	110.47	111.77	112.43	110.96	111.86	111.89	108.53	109.58	111.77	110.11	110.08	111.1	111.91	112.99
110.41	109.87	109.09	109.42	113.13	111.92	109.64	109.7	109.35	110.23	113.09	109.52	110.77	109.62	112.99	111.01	112.39	109.93	111.57	111.44	108.81	109.5	110.81	112.46	110.7	110.72	112.82	111.4	110.44	110.12	109.77	110.79	108.41	108.35	109.29	111.69	109.99	111	110.32	109.85	109.86	110.53	108.53	111.68	111.57	110.71	110.26	111.83	110.95	110.65
107.36	106.2	103.62	106.45	104.72	106.21	105.74	106.33	105.93	105.64	106.17	105.48	106.69	106.24	106.74	106.52	106.92	107.75	105.51	106.28	106.64	107.47	103.22	107.65	104.95	108.55	107.06	106	108.43	106.82	105.87	104.77	103.76	106.88	102.88	108.38	105.96	104.56	104.3	107.65	104.38	105.24	106.12	105.43	105.77	106.51	107.16	107.91	105.98	104.97
105.37	107.78	106.04	106.45	107.05	105.44	105.1	105.56	104.65	106.02	107.57	104.21	108.08	104.97	107.83	108.2	105.9	104.95	106.15	104.28	108.3	105.46	107.59	104.36	106.03	106.95	106.3	105.92	104.47	104.19	105.15	106.29	105.53	105.28	106.75	103.87	103.41	104.69	104.16	102.92	102.65	103.65	104.36	107.31	105.41	105.86	105.45	106.84	105.34	108.31
101.61	97.814	100.57	98.837	100.45	101.31	98.666	101.04	100.09	97.514	101.36	99.882	100.83	99.136	100.1	100.17	99.491	98.334	98.427	99.652	100.53	99.895	100.19	98.647	97.827	98.306	101.46	100.22	99.829	100.15	100.21	98.069	98.469	98.435	100.19	100.83	99.73	100.02	98.276	98.976	100.5	100.49	99.571	98.976	96.042	99.802	100	103.46	102.34	100.47
104.48	106.11	105.35	105.21	105.25	106.12	105.63	105.2	105.62	107.58	106.31	105.42	106.78	104.8	106.37	106.15	107.47	104.81	106.42	106.21	105.06	105.63	106.59	107.11	105.96	104.56	106.88	105.22	106.76	107.21	106.67	106.87	102.56	105.67	106.89	104.95	107.08	105.24	105.91	107.75	107.64	106.1	106.85	105.7	104.96	106.27	106.16	106.3	106.39	105.8
111	112.81	115.22	111.9	113.32	114.62	112.48	111.61	112.27	111.95	113.31	113.98	110.94	109.98	111.36	112.73	112.21	112.79	111.03	111.03	113.26	112.55	112.94	112.79	113.73	112.22	112.28	112.65	112.48	112.7	115.44	113.68	112.01	113.78	112.66	113.17	111.12	109.35	110.74	112.8	113.68	112.07	112.41	111.59	113.87	113.63	113.86	112.66	113.17	114.28
103.86	104.69	103.96	105.28	102.23	102.79	103.94	102.53	105.91	105.56	105.06	103.05	106.17	105.44	104.87	103.19	104.83	105.99	102.65	104.1	105.1	106.24	104.86	103.23	106.95	103.79	105.59	105.2	102.8	107.41	105.34	104.3	102.37	104.75	105.05	104.9	105.57	104.68	106.29	103.17	104.54	101.76	104.76	102.05	104.64	105.86	105.24	105.36	105.03	103.42
113.69	110.88	114.01	112.06	111.68	110.58	111.88	111.67	109.98	110.74	112.58	113.17	112.39	112.33	112.26	112.93	112.1	110.23	112.5	110.41	112.55	111.92	111.62	113.35	111.93	112.42	111.93	112.3	112.71	110.98	111.52	113.34	114.83	114.57	111.05	112.81	111.54	111.47	110.23	111.85	110.4	112.79	111.74	112.2	111.2	113.33	112.78	111.18	110.82	113.38
107.36	106.38	105.39	105.64	107.13	106.32	107.47	107.1	106.8	105.2	106.82	104.17	105.62	103.58	106.54	104.58	107.69	103.52	106.52	106.32	105.56	106.53	105.42	105.36	106.36	104.98	106.39	107.02	104.57	105.14	105.15	107.09	105.59	107.34	107.44	103.89	104.2	103.86	105.17	105.26	103.2	104.79	107.12	105.39	103.32	104.01	106.38	106.81	106.4	105.6
111.45	111.63	111.18	112.57	112.05	112.61	111.3	111.8	111.83	112.11	111.23	109.87	110.16	111.91	112.13	111.66	110.75	109.74	109.94	111.05	111.04	109.43	112.03	110.25	111.74	110.6	111.42	111.57	112.08	111.09	112.08	111.49	110.36	111.03	109.13	110.82	111.43	112.01	112.94	114.2	111.05	111.33	108.34	110.57	111.47	113.32	113.1	111.13	112.63	112.06
106.49	105.6	105.22	104.21	104.13	105.55	104.35	105.93	107.26	105.68	105.9	105.96	105.4	106.5	105.91	105.75	105.96	107.58	106.75	105.47	106.51	105.21	107.57	104.51	102.61	105.56	106.67	104.7	107.38	105.7	105.31	106.54	105.88	109.03	105.55	106.88	107.69	108.64	106.46	106.86	105.88	104.38	106.34	108.3	105.32	105.89	104.65	106.87	105.09	108.98
97.1	101.12	101.39	100.92	103.11	100.13	101.69	101.49	101.07	99.666	101.05	100.91	100.91	99.831	100.48	97.792	102.34	100.12	100.11	101.6	101.38	102.42	99.87	100.19	100.57	98.213	97.663	99.737	101.39	98.946	100.4	101.89	100.27	100.55	102.31	101.95	101.62	98.463	101.61	101.47	100.38	100.53	100.02	98.753	98.732	100.71	100.92	99.638	99.299	99.137
107.39	107.16	105.92	106.21	106.1	104.4	107.14	106.95	107.36	105.57	105.28	107.46	106.34	106.02	109.47	105.8	107.63	107.13	106.94	105.34	105.63	104.7	106.16	107.08	106.42	104.44	104.84	106.79	104.62	106.68	106.52	106.62	105.48	104.38	108.31	106.4	107.7	104.85	104.7	106.76	105.23	106.8	109.52	106.95	104.16	105.95	108.94	105.11	104.88	107.48
100.13	101.48	104.64	100.33	100.35	100.17	100.62	100.95	101.2	103.23	101.98	101.48	99.1	101.32	103.76	101.88	102.83	101.54	100.52	101.45	100.21	100.18	101.4	101.11	100.35	99.497	98.404	100.56	102.43	102.19	99.652	101.54	98.978	101.54	102.17	100.17	101.2	100.15	103.15	100.55	99.734	100.4	100.26	99.874	100.01	102.11	99.621	100.77	101.94	100.91
104.08	106.47	107.79	106.04	104.95	103.41	106.62	106.76	106.86	106.51	104.81	105.84	106.74	103.28	105.52	108.13	107.34	106.63	105.53	105.95	104.48	103.37	105.65	104.68	107.12	104.91	107.79	105.45	106.93	106.32	105.79	105.03	103.68	102.18	105.7	105.61	106.22	104.67	109.04	106.12	106.47	105.59	105.55	104.17	106.46	105.83	105.76	104.99	106.13	105.27
104.74	106.35	103.17	106.82	107.39	104.6	104.68	105.49	106.66	104.95	106.27	106.84	104.66	104	108.38	103.87	105.17	104.08	106.54	108.09	104.93	105.6	103.69	106.3	105.93	108.44	103.71	104.69	104.86	106.51	104.93	105.43	104.36	104.39	104.28	106.43	105.99	105.77	105.87	106.18	104.39	103.97	107.98	104.76	104.84	105.35	106.4	106.2	103.88	105.21
98.719	98.39	100.92	97.027	98.545	98.883	99.363	99.841	100.33	100.15	98.072	100.92	96.518	99.435	102.46	102.06	101.11	100.41	98.071	101.71	99.259	99.018	99.901	100.28	99.627	99.02	100.18	99.606	100.37	99.164	99.97	98.544	99.476	98.611	100.96	100.28	102.06	98.435	101.47	102.83	99.622	97.492	99.021	98.336	99.358	99.417	100.65	98.823	100.39	97.951
112.69	110.08	111.92	111.28	111.12	111.36	111.14	111.2	111.78	110.37	110.38	112.85	112.23	110.01	110.01	108.77	110.81	109.18	111.79	112.09	112.76	109.74	110.23	111.09	111.94	108.85	108.77	111.73	110.26	110.11	112.06	109.11	111.64	109.39	113.25	112.69	109.91	110.28	111.41	112.18	111.48	109.88	110.11	110.87	111.07	111.28	112.38	111.03	110.72	111.04
120.16	116.6	118.11	117.22	117.53	117.22	116.59	114.82	118.27	118.45	118.14	117.39	118.66	116.83	115.11	117.3	117.53	118.31	115.95	116.62	116.72	115.95	117.82	115.3	119.74	118.55	117.34	120.42	119.18	118.08	116.8	116.08	118.29	117	117.53	118.48	117.9	116.53	116.5	118.26	117.67	119.1	117.96	116.67	118.13	117.11	119.14	117.87	117.77	118.94
112.98	110.21	110.52	112.44	109.8	111.19	109.24	111.37	110.52	112.92	110.91	111.17	113.8	113.91	110.13	112.25	110.71	111.73	111.24	113.25	110.57	110.58	110.78	110.93	111.41	111.19	109.94	110.43	111.23	110.8	111.99	111.58	112.76	110.98	113.61	113.02	109.81	112.04	112.92	112	111.68	114.1	111.46	111.27	112.69	109.77	112.74	111.25	111.6	109.53
107.09	109.04	105.23	107.07	107.65	107.11	106.88	107.05	106.23	106.47	106.08	106.87	105.85	107.64	106.96	109.93	106.52	106.88	106.61	107.87	105.34	106.97	105.5	106.77	106.59	106.47	105.94	108.17	108.92	107.75	106.22	105.57	106.1	106.7	104.2	106.47	108.92	107.48	107.58	106.52	108.14	106.69	107	106.13	106.07	106.26	106.34	108.03	105.2	106.79
100.48	100.11	102.29	101.21	99.751	99.298	99.788	101.56	99.471	100.1	100.99	101.04	101.85	99.636	100.15	98.777	103.16	99.99	101.91	100.02	100.8	102.81	101.08	98.501	100.22	100.5	103.24	101.47	101.43	101.26	99.207	99.695	99.355	98.364	99.936	98.708	100.26	101.91	99.94	97.843	100.91	99.412	98.006	100.22	99.251	100.75	99.514	101.35	99.508	100.63
105.23	105.44	106.89	105.34	104.46	103.46	105	104.25	105.17	103.5	103.18	105.5	103.18	104.25	104.35	104.39	105.28	103.62	105.3	105.29	102.14	103.04	105.81	104.67	102.87	102.9	105.27	101.91	103.43	103.95	103.3	106.16	103.53	105.11	103.66	104.95	104.22	104.02	105.31	104.56	103.64	105.19	103.12	105.7	104.94	104.58	105.85	103.83	103.88	105.22
105.44	103.52	105.77	103.56	104.18	106.14	107.08	101.39	103.16	106.23	105.08	105.4	107.06	102.42	103.78	105.35	103.37	105.16	102.19	103.99	104.24	105.54	103.91	104.66	105.52	104.02	104.89	104.12	104.79	103.83	104.56	104.44	103.15	104.45	104.18	106.5	103.13	105.1	104.63	101.57	104.39	105.08	104.31	105.25	104.08	104.51	104.28	105.1	102.96	104.2
116.5	118.74	117.22	118.01	116.46	120.13	118.09	117.46	118.18	118.97	115.06	116.62	119.61	119.26	115.46	118.45	117.5	116.13	116.17	120.12	118.29	117.68	119.18	117.96	118.26	117.25	116.46	118.13	115.16	116.23	119.15	119.16	119.15	117.6	117.29	117.53	117.34	116.2	115.62	119.08	115.31	118.79	117.71	116.26	117.2	117.42	117.48	116.95	117.59	116.31
103.01	105.22	105.31	104.15	105.29	104.68	105.63	106.56	105.47	104.57	106.19	106.48	106.12	108.23	106.33	107.58	105.23	105.67	105.37	104.59	105.2	103.96	105.2	107.15	104.51	104.19	105.18	108.55	107.19	104.41	105.63	109.32	106.23	106.45	105.56	105.53	105.07	103.96	107.58	105.79	106.13	105.23	105.69	105.38	106.59	106.79	104.15	106.79	107.81	105.85
106.74	105.32	107.44	106.33	106.04	107.25	106.27	107.8	105.19	105.8	107.34	105.12	105.46	105.73	103.78	105.96	103.94	107.56	107.94	106.53	105.93	107.37	106.14	105.62	105.14	105.7	105.77	104.61	106	106.75	105.32	105.35	105.07	106.63	107.89	106.78	107.68	103.96	106.86	104.66	105.75	108.09	106.63	106.33	104.97	106.67	107.8	106.95	106.92	106.1
114.23	112.86	112.57	110.24	110.15	113.39	110.89	111.01	111.95	111.69	111.53	112.87	112.68	111.66	111.45	112.01	113.26	111.06	111.83	112.83	113.3	112.37	111.01	110.08	109.94	110.28	110.78	111.4	110.28	114.88	110.08	111.56	112.23	111.96	113.68	112.83	113.66	112.32	111.83	111.45	110.8	113.2	111.64	110.24	111.62	113.47	112.5	113.47	109.64	110.43
110.8	110.38	112.37	112.62	110.31	113.24	111.13	113.71	112.34	112.33	112.44	111.1	110.1	111.19	111.58	110.99	111.96	113.66	110.81	114.33	112.97	111.66	109.78	110.76	112.85	110.88	111.68	109.61	108.36	114.54	114.34	113.28	108.54	112.07	111.99	112.12	112.05	111.28	111.49	109.28	111.99	112.57	110.3	111.2	112.45	109.92	109.27	112.85	110.23	111.48
104.9	104.81	106.01	104.71	104.32	104.48	104.38	106.03	104.69	105.88	105.94	103.53	105.87	105.65	105.67	103.68	106.57	107.04	105.23	105.67	104.01	105.77	106.87	103.17	106.36	105.64	105.27	105.22	105.26	106.14	106.17	105.65	104.72	105.91	107.47	107.13	106.15	105.55	104.27	107.93	105.78	104.87	105.3	106.04	107.36	106.55	106.15	102.6	106.46	105.26
101.82	101.35	100.54	102.17	100.51	100.32	100.73	99.262	102.44	100.3	103.4	99.072	101.14	99.187	102.09	101.42	101.03	101.38	102.1	100.78	102.47	102.34	100.23	100.02	102.05	99.548	100.64	100.94	99.553	101.23	100.83	100.49	100.36	102.32	100.12	102.33	100.95	102.98	101.41	100.33	101.86	99.044	103.24	101.64	99.36	101.49	100.77	100.87	99.161	101.15
105.84	105.3	105.99	105.26	105.75	105.82	106.75	103.36	105.42	108.64	104.4	104.08	105.31	105.9	107.16	106.3	104.38	104.15	104.38	104.02	105.49	105.72	106.57	105.94	105.67	105.75	106.43	105.73	105.15	106.15	106.54	106	105.29	105.98	104.03	107.22	106.17	104.87	106.75	105.5	106.94	105	104.56	107.35	103.2	103.68	105.8	103.52	106.13	107.4
104.81	104.16	103.67	103.97	104.24	104.54	106.04	105.51	105.44	106.08	105.39	107.19	105.62	105.01	106.04	107.24	105.57	105.68	105.21	107.15	105.44	105.82	105.66	106.02	106.65	106.13	104.98	105.99	105.02	105.82	107.27	105.28	105.9	103.56	101.43	106.23	104.52	103.93	105.97	107.61	104.96	107.82	105.87	106.95	107.06	106.86	104.35	105.16	106.61	105.06
112.17	113.67	110.6	110.16	112.7	113.29	111.35	112.55	111.04	109.77	112.19	111.51	113.44	112.11	111.31	111.01	112.49	114.06	111.06	111.28	111.88	113.32	110.55	110.52	110.39	113.13	111.62	110.21	111.15	109.98	112.92	110.73	111.75	113.46	110.73	111.89	111.26	108.9	113	113.87	111.53	113.75	112.14	114.26	110.61	111.21	113.17	112.32	111.76	109.74
117.15	117.1	118.52	117.1	119.4	117.29	116.32	119.41	117.93	116.56	116.32	118.43	118.82	119.21	117.79	118.7	117.83	117.67	116.27	115.66	118.09	117.69	117.87	119.5	117.39	118.61	115.37	119.07	118.86	117.34	118.21	117.88	119.73	118.09	118.05	118.5	118.8	118.69	118.33	116.5	118.99	116.5	114.97	116.11	118.03	119.39	115.42	118.96	117.79	116.44
108.34	106.84	106.41	106.47	105.72	104.41	106.21	106.46	105.4	104.54	106.74	107.77	106.19	105.18	105.46	107.35	106.24	108.02	106.83	105.64	107.61	106.98	107.79	106.24	104.21	105.56	104.45	107.77	106.43	107.29	106.59	106.5	106.96	105.54	108.82	106.62	105.94	106.11	104.88	105.89	106.49	106.02	106.81	106.31	107.87	105.32	107.25	106.52	106.57	108.94
111.49	110.18	109	112.61	111.84	110.38	113.19	110.68	113.19	110.54	110.85	112.09	110.78	110.98	111.46	111.37	111.23	110.6	111.78	109.65	111.07	113.05	109.15	110.7	109.03	110.01	113.28	111.53	111	111.93	111.36	110.48	111.08	109.56	110.2	111.77	114.33	112.52	109.82	111.91	111.47	110.64	112.37	111.79	113.95	111.04	111.2	112.77	112.19	112.73
99.505	101.13	98.916	101.71	101.33	100.32	101.71	101.9	102.21	102.85	99.901	99.692	100.67	99.905	101.86	101.42	99.97	101.45	101.86	101.97	101.98	101.45	100.86	101.14	101.02	98.537	99.185	98.561	103.6	101.35	104.21	101.13	100.82	101.94	98.88	99.366	99.586	101.98	101.62	99.853	98.536	102.05	101.12	103.1	102.16	99.884	101.54	100.77	102.88	100.82
104.05	105.27	101.85	106.25	105.02	103.3	102.98	103.77	104.19	104.61	104.29	104.36	103.91	103.26	105.45	104.32	102.18	105.35	103.52	103.21	103.51	102.83	105.35	103.43	104.5	105.98	101.56	104.7	103.28	104.86	105.43	103.72	104.05	104.68	104.93	103.28	102.59	104.63	105.13	104.99	104.38	105.32	104.75	104.41	102.3	105.43	103.75	103.27	106.2	105.54
105.34	104.26	102.11	104.5	103.76	103.97	104.09	103.64	105.11	104.8	106.22	104.8	105.61	101.9	102.96	105.72	105.76	103.33	102.1	105.88	103.24	105.35	105.87	103.23	103.82	104.85	102.92	104.23	102.79	103.38	104.76	106.13	102.46	103.53	103.79	104.28	102.2	102.57	103.09	105.79	103.81	102.39	106.66	105.09	105.54	103.34	103.26	105.19	103.88	105.15
108.94	110.12	108.8	111.54	108.97	111.09	110.01	111.19	108.67	109.48	110.74	110.63	108.29	110.99	107.86	110.43	109.33	110.04	109.65	111.39	111.87	112.19	111.02	108.33	111.5	109.47	108.98	110.02	109.37	110.7	109.95	108.99	111.88	110.92	111.61	109.39	109.11	109.22	109.52	110.5	108.07	109.56	109.73	109.73	109.01	111.19	109.78	107.1	108.76	110.23
104.17	104.88	107.01	106.95	106.72	108.88	106.37	106.41	106.53	106.85	104.93	107.7	104.37	105.49	105.89	106.92	105.81	106.36	104.15	105.84	107.36	105.13	104.74	104.31	105.95	104.35	106.95	106.26	105.77	106.89	104.79	105.61	106.9	106.41	106.55	107.38	106.37	104.23	107.17	106.09	104.08	105.12	105.2	104.76	106.72	106.06	105.59	106	105.96	104.5
103.09	101.24	102.73	98.395	100.14	99.735	102.06	100.4	100.19	102.27	100.29	99.658	100.44	102.57	100.87	101.29	100.46	101.94	100.22	99.745	99.795	101.79	98.781	101.02	100.26	98.918	100.53	100.43	100.35	98.431	101.76	99.382	100.77	99.791	98.929	101.6	100.6	101.45	100.97	100.67	102.14	99.852	100.51	100.1	100.6	100.03	100.77	99.038	99.412	101.5
99.375	100.89	99.986	98.913	98.482	99.718	98.606	100.29	99.95	99.774	97.472	101.65	98.813	102.11	99.571	101.55	101.35	101.36	99.845	99.294	98.839	101.31	101.41	99.858	101.02	99.724	102.1	99.661	102.25	101.99	99.016	99.044	99.899	101.26	99.735	100.07	99.295	100.88	99.505	99.003	99.937	100.08	99.237	100.26	100.52	99.932	99.295	101.37	100.29	100.29
102.89	105.45	103.87	105.6	103.61	106.2	104.96	102.68	104.2	103.63	103.32	102.83	105.34	103.23	103.63	105.46	102.21	103.69	104.24	104.36	104.37	104.99	106.11	102.95	102.37	105.63	106.06	105.31	104.27	104.53	106.19	104.64	105.23	104.57	105.01	103.64	103.02	103.58	104.79	102.74	99.21	103.13	105.26	102.51	104.4	103.95	103.13	103.2	105.52	105.87
106.54	104.09	105.72	105.61	106.36	105.92	107.63	103.26	103.5	105.03	103.34	105.86	106.17	103.96	105.57	104.9	107.38	106.77	104.97	107.22	103.07	105.42	104.08	106.67	105.58	105.87	105.82	104.71	107.42	106.83	105.16	105.43	107.15	104.15	105.39	106.87	106.09	103.4	105.81	105.73	105.99	105.71	106.67	105.38	106.06	105.03	106.88	106.26	105.54	104.57
107.55	104.76	107.53	104.77	105.94	108.09	106.44	107.03	105.26	106.26	108.55	107.8	106.63	106.64	106.86	103.97	108	108.22	104.48	105.4	104.62	106.49	105.33	104.99	106.02	107.05	106.81	106.69	106.03	105.72	107.63	105	104.88	105.63	106.12	107.03	108.39	106.35	107.74	107.3	107.83	106.44	104.71	106.17	105.43	106.87	107.98	106.55	106.37	106.67
105.61	105.4	106.23	107.15	103.41	103.82	103.95	105.66	105.06	105.53	103.93	105.38	104.81	104.41	105.48	104.74	104.85	105.31	104.52	106.46	104.47	106.26	107.13	104.61	105.55	105.86	102.5	102.5	103.04	103.88	103.79	102.05	104.16	103.81	102.56	106.44	103.7	104.75	103.01	104.9	104.17	104.3	106.51	106.53	104.92	103.88	104.78	104.96	104.73	105.96
108.85	111.28	111.62	110.47	109.75	109.84	108.5	110.56	109.66	110.59	109.57	110.21	110.34	110.71	110.52	110.14	109.61	112.01	109.25	109.96	111.95	107.52	111.19	111.88	108.87	107.79	110.71	110.47	110.68	111.39	109.23	112.06	109.99	109.65	110.45	110.31	110.39	110.23	110.23	109.13	110.67	113.13	111.98	111.14	110.2	110.74	109.48	111.93	110.89	106.81
105.44	106.33	105.65	106.54	108.26	108.01	106.66	104.72	107.04	105	106.4	107.28	106.02	106.48	107.7	107.4	108	105.62	104.29	107.29	105.6	106.05	104.76	106.24	106.94	107.04	106.64	105.8	105.61	103.91	107.3	107.06	106.27	106.21	106.41	107.11	107.13	107.85	106.86	107.48	104.95	106.42	108.25	106.78	104.52	105.64	107.36	104.16	105.23	105.81
98.056	100.56	98.681	100.36	101.32	99.776	97.11	98.577	99.493	100.11	101.34	98.531	98.65	101.43	100.45	98.313	98.725	101.08	98.341	99.206	100.92	101.31	99.874	99.533	99.763	99.533	101.52	100.7	97.749	101.43	99.655	98.199	101.92	101.84	102.31	100.21	99.313	101.12	98.781	99.621	99.574	99.851	100.31	101.93	100.76	101.12	98.883	98.156	101.5	100.7
112.25	110.46	112.49	111.16	111.99	110.27	111.9	113.9	111.86	111.49	109.83	108.48	110.36	110.9	108.63	110.95	112.6	110.97	109.12	112.11	112.74	112.45	110.98	112.18	111.79	110.78	112.7	108.58	111.43	112.53	112.75	109.94	110.55	110.45	108.01	112.68	111.77	113.03	111.05	110.93	108.98	112.88	108.97	110.43	109.6	112.37	110.31	109	112.19	111.26
109.2	112.58	111.17	111.72	109	111.66	113.48	112.76	108.58	110.07	111.48	115.09	109.31	111.06	112.95	111.3	111.26	113.54	109.96	111.65	112.46	112.47	110.32	109.45	109.46	112.06	111.15	112.19	110.77	111.83	111.83	111.4	110.14	109.51	110.33	110.25	111.7	110.42	112.16	110.25	113	109.07	112.05	111.07	109.54	109.87	112.41	110.97	110.75	113.05
100.55	98.852	103.92	99.573	100.98	101.1	100.4	101.15	102.77	100.89	101.2	99.729	99.834	101.24	101.95	99.679	99.465	101.96	100.73	100.2	100.99	98.433	99.24	98.571	99.957	99.43	101.57	100.97	98.33	100.94	101.52	100.91	100.32	101.01	99.553	101.16	99.567	101.11	100.13	100.71	100.02	100.67	100.53	99.204	101.53	101.44	100.73	100.75	96.767	100.19
99.156	97.933	100.02	102.73	100.65	99.69	99.279	101.48	99.688	100.75	99.878	99.983	102.46	100.83	101.39	98.451	99.853	100.06	99.26	99.959	103.09	100.54	100.97	100.03	102.28	100.05	101.29	101.42	99.998	102.74	100.87	101.91	99.996	100.73	99.828	99.985	99.404	101.38	100.23	100.98	98.631	100.43	102.11	99.967	101.71	100.26	100.51	99.189	100.93	102.39
106.94	107.81	107.25	104.12	105.62	106.3	104.38	105.92	107.62	104.62	105.39	105.58	105.08	105.22	106.58	107.09	106.57	105.04	107.68	105.12	105.85	105.47	105.39	105.3	105.42	104.67	105.58	105.01	105.96	104.63	105.43	104.4	107.42	103.6	108.31	108.2	105.9	104.9	106.29	105.51	105.67	106.11	107.02	106.9	105.06	107.67	104.9	106.83	104.55	103.81
100.4	99.302	99.671	98.715	101.06	100.82	100.05	100.69	99.506	99.072	99.322	101.75	98.79	99.26	97.978	99.078	99.122	99.96	100.45	101.44	99.285	99.589	97.793	99.388	99.571	100.88	96.494	100.3	102.72	98.356	100.67	100.52	100.68	100.1	99.377	100.48	98.49	100.55	101.14	100.94	100.73	98.771	98.482	100.69	102.44	100.48	101.38	101	100.38	98.774
107.53	104.58	108.91	102.25	104	105.74	104.44	109.66	104.14	106.09	105.65	105.39	105.23	103.72	105.58	105.67	104.69	106.66	104.85	106.1	106.31	105.79	105.88	106.06	106.31	105.42	105.94	106.39	106.61	104.78	106.15	108.61	105.32	105.26	106.65	105.33	106.27	102.8	105.98	105.75	105.12	103.73	104.94	104.62	104.31	107.09	105.86	102.73	105.14	104.99
105.52	106.67	103.93	104.05	105	104.18	104.05	103.53	104.26	104.06	106.26	106.11	105.42	104.45	102.83	105.84	105.58	105.33	105.18	104.78	106.66	104.99	102.68	105.41	107.04	105.35	104.62	104.71	106	104.31	105.72	104.77	107.43	104.85	104.19	105.44	101.7	102.62	106.02	104.83	105.3	104.38	106.35	106.27	105.86	104.85	104.04	105.12	104.55	103.02
105.47	105.9	105.22	105.27	104.46	106.9	107.62	105	106.12	106.15	105.89	106.9	103.94	106.06	109.23	107.23	105.62	105.8	106.98	104.26	106.89	105.49	106.17	106.36	107.05	107.01	106.74	104.8	105.33	104.93	105.11	107.9	104.33	105.22	106.02	105.68	105.17	106.28	106.14	107.17	107	105.35	105.95	109.71	104.62	107.32	105.79	106.62	109.27	106.32
110.2	112.04	112.59	111.73	109.83	112.04	113	109.21	110.78	111.96	110.74	114.31	111.17	113.43	111.47	111.95	110.17	111.93	111.75	110.41	111.45	110.81	111.14	111.14	113.06	109.5	111.37	109.29	111.19	111.52	110.11	109.8	110.69	112.8	110.59	111.28	111.28	113.81	111.48	112.37	109.39	110.88	111.77	111.01	111.61	110.62	110.76	111.24	111.27	112.67
106.38	105.04	105.57	105.04	106.94	107.79	108.26	105.63	105.25	110.26	105.89	106.58	105.25	107.35	107.91	105.38	105.77	107.49	105.76	105.62	106.6	105.2	106.39	105.67	106.99	104.61	105.87	106.51	105.39	106.63	104.44	104.92	107.48	107.26	106.53	105.51	103.63	106.62	104.94	105.41	107.04	105.65	107.03	106.47	107.26	104.74	106.02	106.12	107.41	106.79
104.28	102.88	105.81	103.74	106.14	103.79	104.09	105.46	104.68	104.49	104.53	102.66	107.1	106.37	103.18	104.06	103.71	105.56	104.74	104.19	102.45	104.74	105.99	103.53	105.51	103.62	105.66	102.02	105.12	103.01	104.62	105.29	104.99	103.79	104.16	104.12	104.19	103.26	105.22	104.44	103.82	104.64	104.29	104.21	105.49	102.74	104.12	104.63	104.28	104.57
110.32	112.07	112.7	109.6	111.9	110.84	112.94	112.69	112.11	110.51	111.89	110.55	111.08	111.97	111.2	112.87	113.76	110.01	110.33	110.99	109.45	112.39	111.96	109.92	109.09	110.67	111.95	111.56	109.72	111.91	110.72	109.81	111.84	112.76	112.69	111.98	110.67	113.08	111.89	112.38	111.59	112.81	111.82	108.51	109.85	111.63	109.75	112.76	111.36	109.5
105.14	103.11	107.31	106.32	105.65	105.4	106.69	105.43	104.6	105.17	104.3	102.71	106.04	104.44	104.87	105.28	107.23	105.23	105.73	104.78	105.54	104.45	103.77	105.8	105.22	106.02	105.3	105.48	105.22	106.47	106.2	106.66	106.62	104.43	106.76	103.85	105.46	103.74	104.56	106.46	106.66	103.68	104.44	107.76	105.61	105.81	104.29	104.71	105.09	105.67
112.74	113.03	110.41	111.45	112.59	110.66	111.29	114.63	110.09	112.07	110.81	113.25	113.7	114.31	112.11	111.11	112.61	112.48	112.1	111.21	112.49	112.58	109.52	112.1	111.82	111.99	114.27	112.37	112.65	112.69	112.32	113.44	113.13	111.31	112.82	110.3	113.32	111.43	110.25	113.16	109.18	110.14	111.81	111.64	112.24	111.31	111.82	111.36	112.45	110.27
105.65	105.96	107.11	105.86	106.88	107.1	107.52	105.9	105.99	107.93	107.22	107.29	107.71	108.2	107	107.76	105.45	105.9	107.43	106.32	108.41	106.25	106.51	107.19	107.21	106.11	108.12	107.46	105.81	107.78	105.54	104.58	104.58	107.34	107.7	106.76	104.25	105.2	106.19	106.58	107.78	107.12	106.29	105.43	108.08	107.12	107.75	107.65	106.27	108.34
113.09	112.43	112.73	111.23	111.17	109.27	111.8	110.12	110.01	112.3	111.47	108.88	110.5	109.54	112.37	110.53	114.13	111.67	112.58	113.59	113.22	114.29	110.33	112.32	110.42	110.31	112.54	109.8	112.93	110.29	111.44	111.89	112.29	111.32	111.28	111.49	112.18	112.28	111.08	110.58	110.8	111.93	112.84	112.29	112.62	110.91	111.63	112.58	112.63	112.23
100.68	101.97	97.502	100.18	98.456	100.23	97.993	100.89	96.854	100.36	102.43	99.437	100.95	99.627	101.03	97.605	100.36	101.58	100.43	101.5	102.72	98.356	98.612	99.251	99.238	99.554	98.644	99.693	98.771	100.52	101.42	101.88	101.04	100.07	98.58	99.839	99.512	100.97	99.165	98.31	99.36	98.296	100.76	99.081	100.47	97.317	101.16	102.4	97.464	101.91
105.73	104.8	103.26	104.91	104.42	102.93	105.07	103.17	104.7	103	104.85	106.42	105.73	104.76	104.16	105.26	103.44	105.37	104.88	103.19	102.94	102.05	104.8	106.03	103.27	103.34	104.86	102.83	103.55	103.7	106.13	102.92	105.25	102.68	105.24	103.38	103.12	100.45	104.19	105.52	102.47	104.06	104.62	103.94	103.31	102.81	102.66	103.1	105.75	103.53
104.98	103.42	105.12	104.84	107.04	106.12	106.52	102.71	104.6	106.2	105.18	104.11	104.41	105.52	106.96	105.52	104.61	105.37	103.52	103.01	104.3	104.24	104.78	106.24	103.61	106.56	105.55	106.73	106.57	104.35	105.23	104.5	104.79	103.89	105	105.59	105.07	106.19	105.8	105	105.87	105.63	106.09	102.82	105.4	106.87	106.25	106.77	105.62	104.94
116.24	113.36	116.49	114.1	116.1	116.04	117.8	115.54	114.37	114.97	117.44	114.56	117.03	116.06	116.85	116.07	115.28	117.06	114.88	117.81	116.16	118	115.88	115.52	114.09	118.76	118.49	115.55	116.21	114.11	116.28	117.23	114.31	117.58	115.29	115.05	115.08	115.44	115.75	115.78	113.69	114.42	118.38	116.49	117.19	117.23	116.64	116.55	117.81	116.93
113.79	110.81	113.09	111.34	112.06	110.08	110.68	112.23	113.57	114.15	112.59	113.76	110.84	112.76	112.03	109.96	111.37	112.93	115.09	112.34	111.55	112.75	111.84	112.64	111.42	109.9	111.07	112.09	112.95	112.34	112.62	110.99	111.38	111.62	112.58	111.7	109.29	112.68	110.84	111.37	111.87	111.09	112.31	113.78	112.57	111.2	111.49	113.05	112.31	112.78
105.33	106.42	106.45	107	107.67	106.96	104.57	106.5	107.89	106.66	108.51	106.84	106.96	107.9	106.6	108.7	106.44	105.85	106.69	107.72	105.39	106.41	105.87	107.07	106.23	106.88	106.85	107.53	105.98	106.9	105.91	105.95	107.38	108.79	107.8	106.89	106.68	106.45	105.99	105.02	107.13	103.35	104.97	106.55	105.14	105.83	108.33	104.44	107.13	106.14
105	104.92	106.35	108.9	105.33	102.76	105.95	104.03	104.38	108.69	106.14	102.43	104.35	104.79	105.91	102.42	104.61	103.83	107.17	103.16	106.72	103.47	104.49	102.83	104.52	105.39	105.28	106.11	104.72	103.23	104.7	105.6	108.43	103.36	104.94	105.49	104.45	106.27	106.66	106.22	108.47	106.19	104.27	106.36	104.41	105.31	104.93	103.41	102.29	104.45
118.33	118.68	116.15	116.71	116.33	119.19	118.7	117.02	117.89	119.91	119.35	118.97	117.13	116.3	116.34	116.88	116.66	117.3	116.73	117.66	116.95	117.1	119.23	117.41	117.81	117.46	118.18	115.56	118.05	116.84	119.75	120.52	115.37	118.39	116.68	115.69	115.7	116.64	118.07	116.99	117.91	117.4	119.93	117.65	116.64	117.71	116.02	117.14	120.03	117.69
105.18	106.35	106.77	107.37	109.26	107.6	107.04	107.53	106.74	106.01	108.48	107.36	105.95	108.33	104.42	105.3	107.59	108.36	108.18	107.77	106.5	107.68	106.76	106.99	106.36	106.6	106.53	107.09	106.81	106.72	107.37	106.5	107.15	107.19	106.11	104.35	107.25	109.01	105.47	104.96	108.13	108.93	107.37	107.18	106.18	105.4	108.38	106	108.67	107.13
103.74	104.09	103.83	104.9	106.65	108.16	105.16	106.01	105.3	106.92	105.07	107.81	106.42	107.24	104	106.53	103.95	104.58	105.26	105.62	104.87	105.26	106.17	105.23	103.59	103.71	106.84	105.39	105.51	103.82	105.34	106.24	106.29	105.84	105.6	104.49	105.79	106	105.46	106.52	104.05	107.13	107.54	105.38	105.81	106.47	105.29	104.26	106.07	106.33
102.8	101.44	100.24	99.654	101.87	99.45	98.847	101.06	101.34	100.94	100.76	104.04	99.386	100.58	99.726	100.33	102.31	100.94	99.732	100.46	99.634	102.4	103.59	102.46	102.41	98.339	101.98	102.27	100.63	99.344	101.11	101.66	101.55	100.82	99.111	100.14	100.5	99.705	101.9	102.14	102.08	101.87	102.13	100.11	100.9	100.95	99.431	100.45	101.26	101.09
109.55	110.8	113.09	108	112.74	111.81	111.05	110.87	109.32	111.75	110.68	109.35	110.11	109.56	110.38	111.78	110.72	112.89	111.82	110.46	110.04	109.89	110.66	112.31	107.93	111.39	111.72	111.41	109.74	109	111.46	109.77	109.47	110.8	109.18	109.97	110.39	109.7	109.44	112.53	109.64	110.59	111.49	110.37	110.66	109.21	109.64	112.5	109.89	111.19
105.78	105.9	106.99	105.7	106.24	106.11	106.34	104.02	105.87	104.43	104.64	106.21	105.47	105.86	105.66	107.11	104.84	104.84	107.22	106.64	104.08	105.29	106.74	103.68	107.86	106.93	106.79	105.7	105.95	108.33	104.25	105.2	104.42	105.34	106.82	107.47	106.95	108.18	107.86	104.89	106.1	106.77	105.08	106.94	104.83	106.37	107.85	103.73	104.78	104.71
116.9	115.34	116.56	118.25	120.25	116.71	116.86	116.23	116.6	116.25	116.15	118.19	120.21	116.56	117.32	117.22	117.61	115.85	118.29	118.39	117.85	118.31	118.31	119.18	117.78	118.23	117.25	118.38	118.45	117.84	116.85	117.41	116.88	117.93	117.36	118.86	116.57	117.33	117.94	117.61	118.19	118.09	117.62	117.55	117.14	117.95	117.2	115.92	118.47	116.66
103.13	104.27	102.13	103.37	104.28	104.13	104.79	104.01	104.65	106.69	105.75	102.04	103.08	103.52	105.54	103.27	102.36	105.27	105.78	105.83	104.21	108.23	105.2	105.21	106.09	102.04	104.65	104.34	101.96	103.78	106.24	104.25	105.91	106.23	103.87	104.82	100.8	106.36	104.82	102.04	103.31	104.33	104.96	103.32	104.57	103.6	104.91	102.33	105.28	103.47
110.93	114.01	114.85	113.45	112.61	111.74	111.07	115.94	113.83	112.66	111.15	111.24	111.51	110.81	113.97	114.43	110.27	111.45	111.42	114.07	113.01	111.92	112.37	112.53	114.33	113.15	109.76	113.32	113.07	113.22	112.45	110.75	113.8	115.12	110.52	114.58	112.97	111.2	112	113.59	115.23	111.33	112.53	112.73	114.24	111.85	113.17	110.87	113.52	111.68
105.07	106.07	106.61	106.02	104.88	107.76	106.6	105.21	104.96	103.7	105.39	108.76	106.82	106.48	106.09	104.27	108.59	104.65	105.35	106.2	108.76	107.44	104.64	105.01	105.92	109.2	105.64	105.08	105.07	104.48	107.64	107.16	107.72	104.62	106.66	106.59	106.75	105.85	104.64	106.43	107.98	105.99	108.79	105.58	107.06	107.84	106.66	107.31	107.2	106.22
101.11	101.24	98.961	101.38	99.611	100.98	101.05	100.81	98.879	102.17	99.593	102.07	100.51	102.43	99.395	101.23	100.64	99.589	102.78	99.57	102.2	100.17	99.147	100.27	99.636	98.336	99.996	103.6	100.68	100.23	101.11	100.35	99.566	99.598	99.581	102.1	100.16	100.17	99.906	101.57	101.77	98.764	99.677	102.38	99.786	99.766	99.447	99.364	98.913	98.727
105.03	104.91	103.15	104.88	103.63	103.68	103.62	102.94	103.64	104.28	101.79	103.85	105.63	104.71	102.24	104.29	104.97	105.68	103.31	104.14	104.75	103.41	105.54	103.72	103.68	103.82	103.82	102.57	104.92	104.01	103.69	105.7	103.55	104.48	103.04	101.59	104.29	104.27	105.39	102.43	105.22	103.12	103.63	103.38	102.91	104.51	106.27	102.05	105.15	103.82
108.01	104.59	105.06	106.27	106.76	104.97	104.33	108.74	107.28	107.8	106.51	106.53	105.32	104.66	104.33	106.23	106.72	105.91	106.18	108.14	106.41	106.29	105.11	105.39	106.27	107.51	106.21	105.41	106.7	103.66	106.28	107.39	103.97	107.7	105.54	108.12	107.3	106.8	105.46	106.27	106.65	106.03	106.3	102.18	107.11	105.92	106.75	105.99	103.39	104.76
105.34	105.08	107.91	107.49	108.12	107.79	106.19	105	108.36	104.26	105.05	105.87	106.28	105.41	107.34	105.71	104.75	107.52	106.99	108.73	107.78	103.42	106.27	105.5	107.19	107.52	105.94	107.06	103.81	105.12	108.5	106.43	106.13	106.75	106.83	105.25	107.66	106.93	107.72	107.04	107.54	106.07	105.24	106.72	105.81	108.32	106.46	107.44	106.6	108.19
117.21	119	118.07	114.64	118.06	116.11	117.36	118.98	117.15	118.64	115.03	117.2	116.28	118.18	118.02	117.93	117.74	117.58	116.88	118.12	118.23	118.76	121.02	117.84	118.99	118.93	118.51	118.09	119.15	116.57	118.74	117.56	117.74	117.88	120.37	119.02	119.06	117.18	114.62	115.9	116.26	118.86	117.35	120.73	117.05	117.5	117.48	118.08	120.52	118.1
111.57	112.04	113.62	109.63	112.07	113.01	112.46	112.29	114.96	111.42	111.31	111.71	110.37	112.67	111.96	112.96	112.44	110.92	111.43	112.46	112.26	113.01	113.16	111.91	112.87	112.13	110.69	114.28	113.8	112.36	110.38	110.17	111.72	113.92	113.06	112.42	112.28	113.69	110.24	110.11	115.03	113.08	110.05	111.84	113.64	112.69	113.3	112.98	110.88	112.36
106.55	105.7	105.93	105.11	104.55	105.52	106.26	108.12	105.11	106.1	104.54	104.07	105.45	102.78	105.37	104.8	105.48	104.57	105.07	106.56	106.84	103.63	104.55	107.08	103.87	103.39	106.66	105.53	107.18	103.15	106.11	106.8	107.63	105.05	107.19	105.06	106.56	105.33	106.99	104.65	105.66	105.54	106.26	107.86	105.11	105.55	104.89	104.82	104.1	104.91
104.93	104.4	104.58	103.54	102.98	102.73	104.95	103.7	107.19	101.54	104.53	106.75	103.99	103.69	104.08	106.21	103.46	104.87	105.37	104.94	102.69	106.67	103.82	102.59	103.99	105.76	105.15	104.05	103.71	104.44	104.44	102.99	103.52	103.68	104.79	106.06	103.79	107.58	105.17	103.9	104.65	106.2	104.72	104.18	103.58	105.8	105.33	104.57	103.07	102.92
105.98	104.91	104.37	105.47	105.74	106.89	105.76	108.64	108.15	106.43	104.63	104.83	104.34	105.4	107.65	106.51	107.75	105.96	105.6	105.34	106.11	106.22	105.68	108.41	105.62	107.71	104.98	106.57	106.7	106.68	106.05	106.36	109.5	105.4	107.72	105.15	105.12	106.27	106.19	106.5	104.76	106.76	105.71	105.97	107.14	105.81	107.21	107.64	106.74	104.92
104.43	107.32	103.6	103.5	106.68	105.88	105.27	104.36	106.52	104.65	104.41	105.62	105.43	104.99	103.45	106.93	105.4	105.12	105.46	107.56	107.87	106.19	102.95	106.25	106.53	107.04	105.41	103.9	104.47	104.53	104.77	106.98	107.08	104.38	105.71	107.17	105.25	106.09	105.18	106.13	104.67	103.95	107.59	105.13	105.65	105.31	106.44	107.31	107.7	105.7
111.82	110.76	111.93	114.07	113.99	114	113.53	111.77	111.87	113.62	113.89	111.19	114.41	112.2	111.16	114.62	112.46	109.97	112.47	112.08	114.48	112.53	108.97	113.61	112.91	113.64	113.51	112.92	113.13	112.53	113.63	114.41	111	114.14	111.73	114.03	113.84	111.3	114.7	114.51	113.82	113.06	112.87	109.83	112.72	112.39	113.1	112.34	111.17	109.85
100.27	98.66	100.39	98.272	101.11	99.907	101.92	103.37	101.47	101.08	100.7	99.993	102.75	100.81	99.383	99.008	100.5	102.27	102.19	102.25	99.39	103.47	100.82	101.23	99.091	100.2	101.66	98.867	99.339	98.721	101.35	100.64	101.26	100.74	100.01	102.55	101.34	99.601	99.398	101.43	99.943	99.568	97.835	102.8	101.53	101.44	101.77	100.49	100.93	101.91
111.07	110.83	110.87	112.23	109.56	112.5	109.66	110.57	111.97	110.53	108.94	109.41	110.12	113.05	110.79	110.09	112.43	109.72	111.3	109.55	110.67	112.17	110.95	109.17	109.41	111.29	114.06	111.36	112.34	112.59	110.71	111.24	109.62	111.03	110.51	110.9	110.29	109.61	109.02	110.1	110.25	113.01	110.66	110.83	108.67	109.98	110.54	108.52	108.66	109.9
106.06	106.98	104.77	106.06	103.85	103.4	106.24	106.01	105.69	106.29	105.12	105.3	105.2	106.56	107.23	106.94	106.39	106.05	105.55	105.93	107.38	107.92	106.25	107.64	107.14	105.79	106.12	104.38	103.37	106.86	106.4	107.32	106.76	107.75	107.64	106.35	105.32	106.34	103.52	106.54	106.71	106.38	107.73	107.8	106.19	106.69	108.09	107.11	105.22	105.6
107.97	105.2	104.01	105.23	106.5	107.64	105.81	106.66	107.68	105.31	105.2	105.64	108.03	105.34	107.81	104.64	107.97	107.54	104.69	105.02	106.62	105.37	104.21	105.68	103.36	106.17	104.41	107.16	104.64	106.14	106.26	104.01	107.62	106.18	106.36	104.01	105.83	105.51	103.53	107.32	102.95	104.6	106.53	105.81	106.49	106.05	102.64	106.66	108.84	104.47
106.65	105.85	105.21	106.66	106.8	106.35	106.62	104.49	104.85	105.03	105.65	107.12	105.39	105.95	106.52	105.75	107.27	106.63	105.95	104.76	104.92	105.25	107.24	107.22	108.18	105.49	106.95	105.33	105.2	105.48	104.7	102.47	105.51	105	104.06	104.52	104.87	104.46	102.75	104.34	104.41	107.07	104.55	104.6	105.81	106.07	106.12	105.3	105.89	104.7
105.21	104.69	106.91	104.38	104.71	103.63	104.63	105.41	106.25	107.71	104.62	106.65	106.07	103.11	106.57	106.4	103.86	103.49	103.44	104.77	104.63	104.69	105.84	102.94	105.6	101.91	105.15	102.79	103.29	104.42	105.97	104.07	106.03	103.33	104.02	104.51	106.47	103.49	106.34	103.55	104.23	104.83	106.29	102.92	103.81	104.51	103.53	107.02	107.01	101.58
110.12	109.78	111.29	105.85	112.44	112.15	111.18	108.78	110.07	109.29	111.78	108.92	108.34	108.92	110.54	111.13	111.51	110.04	107.89	109.07	110.05	111.31	111.6	108.02	110.7	110.78	110.03	107.41	108.1	110.07	108.95	109.41	109.31	110.12	112.03	108.93	111.1	107.51	108.33	106.63	108.38	110.1	108.64	110.87	109.83	106.97	111.05	107.37	110.23	108.68
105.24	105.4	104.6	105.89	104.05	105.02	101.65	104.68	102.46	105.64	103.96	104.57	102.85	102.62	104.85	102.86	104	105.51	106.43	104.56	105.91	104.35	103.5	102.51	106.07	103.89	102.12	102.91	104.48	104.3	102.81	103.19	106.14	105.59	102.19	103.56	105.29	102.91	105.77	103.54	103.97	104.95	103.16	105.35	103.88	104.81	105.13	104.46	105.8	104.93
104.71	107.58	105.67	106.81	105.05	106.45	106.36	106.92	108.36	103.93	106.84	104.32	106.78	105.38	105.75	105.82	106.35	107.71	106.2	104.68	107.02	105.16	104.31	102.84	107.1	104.19	104.57	104.01	103.42	106.21	101.46	105.76	105.73	103.02	105.07	106.09	106.73	106.08	107.47	105.44	106.44	105.31	104.05	106.92	104.72	105.61	105.88	105.83	106.69	105.31
111.86	109.61	109.74	110.56	109.65	110.59	109.19	110.59	110.83	110.03	110.74	110.4	110.4	111.86	111.09	110.96	109.26	108.55	110.36	110.6	110.13	110.88	111.49	109.71	109.93	111.57	108.38	110.67	111.44	109.92	109.88	109.73	110.22	110.13	110.61	108.67	108.22	110.83	108.85	108.79	110.48	112.29	110.46	108.66	112.2	109.24	108.65	111.15	110.17	109.89
105.7	104.05	104.21	103.89	105.97	107.61	106.43	105.55	106.08	106.87	105.78	102.83	107.18	106.16	107.96	106.95	104.5	104.94	105.73	105.69	108.15	106.51	107.27	104.37	108.18	107.89	106.07	106.79	105.45	106.59	105.08	106.92	106.2	108.18	106.48	105.96	107.81	105.01	105.84	106.72	106.2	106.66	108.19	105.53	103.38	106.39	105.6	108.09	106.94	106.5
105.03	107.55	105.72	105.41	105.66	104.39	106.85	104.38	103.91	106.11	105.74	105.24	105.95	104.82	105.37	106.56	105.37	104.55	106.9	106.63	104.07	106.83	107.75	107.86	106.74	106.66	109.6	107.09	106.24	106.68	105.41	106.69	106.41	106.79	105.4	104.03	104.58	104.44	106.94	103.2	107.18	105.19	107.94	106.05	104.13	105.61	108.34	103.71	104.67	103.98
104.17	102.92	104.56	107.07	107.09	105.79	106.93	107.04	105.98	105.57	105.77	105.61	107.01	105.73	107.21	106.41	105.96	105.16	105.69	106.65	107.08	105.5	105.1	105.72	106.92	105.82	105.7	105.48	107.69	105.4	106.61	107.38	105.17	107.33	106.12	104.05	106.25	105.41	104.99	105.33	106.61	105.93	106.29	107.34	103.48	104.78	106.36	105.21	104.2	107.26
106.04	106.09	105.72	104.92	107.12	105.03	107.75	105.17	104.56	106.81	103.98	105.38	105.93	105.61	105.2	106.83	104.1	104.28	106.54	106.32	107.44	107.6	104.66	106.53	105.89	106.37	105.3	106.58	105.37	106.76	106.04	103.44	107.64	105.27	106.22	104.6	108.22	106.05	105.62	105.47	107.09	105.52	105.31	106.47	104.44	106.78	103.54	104.78	104.89	105.06
104.89	104.09	105.36	107.94	106.05	105.2	106.05	105.36	106.54	106.16	105.92	106.05	105.5	105.99	105.9	106.48	103.73	105.67	106.71	104.78	106.73	105.45	106.25	106.12	106.67	106.28	105.45	104.81	106.29	106.55	104.24	104.95	105.42	106.41	106.16	106.98	106.87	104.53	104.49	107.95	105.69	105.87	106.34	104.82	105.31	105.29	102.76	105.19	103.92	103.14
[truncated: 150 more columns]
