# Supplementary material for: Genetic dissection of main and epistatic effects of QTL based on augmented triple test cross design
Source: PLoS One. 2017 Dec 14;12(12):e0189054. doi: 10.1371/journal.pone.0189054 (PMC5730204; doi:10.1371/journal.pone.0189054)
Supplement: S8 Supporting Information — (ZIP) [file pone.0189054.s008.zip › z4_100_0.2_10.csv]

105.98	106.76	101.31	101.88	111.87	100.27	103.98	104.76	106.71	105.57	103.3	109.39	106.65	107.67	103.12	98.917	108.39	108.14	104.06	109.08	99.766	103.2	102.82	103.11	105.05	105.05	108.66	105.91	110.38	103.72	109.29	103.51	100.41	109.62	105.33	102.43	102.98	104.97	113.67	103.2	106.06	105.21	105.79	105.28	104.75	107.92	98.088	105.2	110.3	107.67
116.55	118.06	120.53	114.63	120.56	117.13	120.03	117.31	115.39	123.03	116.16	119.81	113.08	116.41	115.57	120.74	112.03	114.33	114.02	115.6	122.48	113.63	117.46	118.43	121.56	127.14	121.39	117.03	120.96	121.21	118.06	115.37	120.6	115.31	116.74	118.33	117.39	119.37	121.46	123.3	116.69	112.06	116.18	121.62	118.54	114.9	120.13	116.42	115.43	111.68
102.35	107.98	108.23	114.5	104.4	101.52	114.1	103.12	107.36	102.35	104.52	102.76	100.66	98.848	105.66	109.47	102.23	103.45	107.97	96.373	108.75	102.94	102.73	95.274	99.078	108.56	105.77	106.14	99.662	100.17	106.98	99.571	101.88	109.21	99.833	110.39	104.84	101.38	102.93	104.48	101.02	105.75	101.78	102.08	104.79	109.81	107.29	106.15	104.57	104.88
111.09	99.131	102.65	102.36	102.22	102.03	101.4	103.87	104.68	106.61	110.46	109.62	98.546	110.29	102.68	111.18	104.82	100.01	107.8	100.73	106.15	107.67	102.3	100.04	103.64	112.22	105.4	105.4	103.04	107.6	101.38	105.32	103.01	99.335	102.55	102.58	109.21	105.63	103.68	105.81	106.06	107.6	105.18	104.1	111.44	104.71	103.52	109.04	107.93	104.23
107.75	106.86	110.29	112.56	115.57	103.41	110.9	112.19	106.96	106.94	113.42	112.89	111.36	112.51	113.39	114.38	112.13	113.83	108.13	109.02	111.58	104.63	109.56	112.75	117.93	107.75	107.82	108.77	112.94	108.15	112.32	105.62	107.55	110.82	112.1	115.4	108.55	110.82	115.36	110.61	111.87	111.24	110.47	110.28	114.41	112.11	112	106.3	106.77	108.55
111.11	113.69	112.32	103.43	104.92	106.98	110.4	108.94	104.46	104.13	104.33	106.35	102.76	107.36	102.92	108.73	110.66	105.37	107.29	104.1	108.31	105.97	107.48	99.852	102.71	107.66	103.86	109.98	94.595	101.97	109.33	103.29	109.08	105.87	103.13	109.71	104.88	100.04	107.17	106.57	104.74	105.16	103.63	102.36	100.67	109.3	107.48	106.78	109.22	102.51
105.11	110.99	108.52	105.36	106.18	104.36	102.15	99.254	101.8	109.14	110.7	102.62	107.62	101.03	97.919	105.84	106.03	103.87	98.057	107.87	103.18	109.29	102.99	106.42	104.37	105.81	108.16	107.14	101.41	99.902	97.782	106.01	101.04	113.7	107.54	106.64	103.33	103.86	109.84	107.23	101.35	102.41	117.35	108.95	108.33	109.33	107.52	105.1	103.76	102.4
103.61	110.42	99.22	103.32	105.08	100.99	107.57	98.721	107.85	107.89	105.29	105.23	101.38	103.02	104.56	103.86	112.07	102.18	104.42	101.02	100.61	107.13	105.43	103.01	106.33	107.9	104.83	111.69	96.791	102.81	105.22	103.8	108.12	105.35	106.68	113.88	111.13	105.13	103.92	109.96	113.53	104.1	102.84	104.88	102.64	98.598	109.61	108.25	105.29	101.44
101.94	111.98	110.46	102.95	110.72	101.66	108.16	106.6	112.42	104.49	105.65	108.65	105.92	106.82	110.8	111.66	99.701	112.56	106.36	103.39	104.38	104.88	99.147	109.21	106.74	99.548	102.2	112.73	104.84	108.89	105.14	98.772	107.81	100.27	110.02	105.61	105.64	109.82	102.56	102.76	109.13	105.85	105.85	103.41	110.25	105.8	99.332	105.9	109.73	105.59
110.95	108.52	106.1	115.95	106.49	113.66	107.94	109.23	111.37	110.64	110.52	109.15	108.61	107.44	107.9	115.25	108.19	118.97	108.35	108.09	110.02	115.53	114.57	105.77	101.24	110.76	116.05	109.87	107.22	111.98	108.65	109.2	114.69	112.12	109.45	113.36	111.22	114.2	112.16	110.91	111.83	113.23	104.27	106.68	113.01	111.12	113.12	115.37	104.82	109.52
103.9	103.74	105.11	108.7	111.73	105.61	111.67	104.19	102.96	102.61	104.44	101.39	108.57	112.15	108.52	105.1	109.59	100.81	109.93	107.25	101.88	106.25	111.24	106.99	109.22	105.55	101.04	101.01	104.77	106.71	106.37	107.05	104.39	108.57	110	104.38	106.45	103.67	100.45	106.69	107.41	110.07	108.88	102.62	100.14	102.46	107.4	107.51	103.06	106.2
99.418	100.81	99.652	99.679	94.997	102.59	97.985	97.899	101.8	95.379	96.255	98.49	92.184	99.548	102.86	97.699	100.35	99.756	97.455	96.986	95.536	102.23	102.6	106.76	101.31	101.72	101.78	98.904	102.69	102.45	97.406	98.388	100.44	98.923	98.551	104.52	96.057	102.16	101.75	104.23	101.03	108.43	107.11	104.23	106.93	104.45	97.21	100.16	103.01	98.263
95.012	96.686	100.59	104.03	95.889	96.93	100.07	99.854	98.305	106.35	96.844	99.585	100.68	101.21	98.87	102.45	103.66	101.73	102.55	106.54	102.97	93.527	101.77	101.44	104.75	102.13	101.09	95.621	98.427	92.512	103.78	103.8	99.117	99.96	100.64	98.082	100	102.99	100.58	99.999	99.039	104.65	100.14	101.37	97.768	98.124	97.053	96.648	100.16	97.7
107.3	106.54	103.49	112.36	107.56	106.81	106.74	109.43	110.34	103.55	109.87	101.73	103.8	102.13	112.32	107.71	108.55	104.29	100.43	102.97	102.95	106.74	106.48	110.85	106.86	106.98	104.18	107.16	105.89	101.82	106.41	102.46	104.59	109.73	107.57	108.43	108.33	102.28	108.64	113.68	107.47	101.52	106.43	106.89	101.66	102.97	107.95	108.41	109.64	110.69
115.28	114.4	111.7	118.77	111.3	105.23	118.72	115.77	111.16	110.94	110.39	110.54	109.97	111.98	113.74	112.46	116.15	108.21	112.15	108.27	114.38	108.91	109.06	109.29	112.75	107.54	115.81	115.43	110.79	116.91	113.95	113.52	108.97	115.06	109.78	112.69	115.72	112.98	110.98	113.52	115.05	109.96	115.07	110.88	113.2	110.28	108.81	111.42	116.91	112.33
107.27	107.19	106.36	108	102.56	108.06	103.24	108.72	108.74	108.33	109.45	104.25	105.91	105.38	111.94	106.3	106.44	106.51	108.53	116.06	108.22	106	103.48	108.24	104.32	103.38	105.87	108.94	108.38	108.71	103.47	109.34	107.93	101.76	101.37	114.94	105.29	105.02	110.6	106.44	100.22	105.63	109.07	108.55	107.67	106	111.53	106.23	108.91	104.55
111.26	107.49	111.5	116.17	113.1	116.48	110.19	110.33	115.48	103.75	111.9	110.18	106.43	115.56	105.74	110.91	107.39	112.86	112.03	113.15	114.54	112.24	110.64	113.92	109.01	112.25	117.61	107.65	110.91	112.09	107.91	112.1	110.15	111.65	111.11	112.96	116.47	117.05	110.56	111.18	109.36	109.66	108.56	114.46	110.28	113.2	114	111.34	115.31	115.95
114.66	116.68	116.45	117.02	116.28	118.19	114.05	122.37	117.09	123.65	119.73	116.58	118.47	115.31	115.46	121.5	119.64	120.37	124.36	118.86	117.24	121.83	123.47	117.39	112.35	116.53	117.36	118.28	119.64	115.7	114.55	120.56	118.81	119.63	117.69	118.45	117.58	113.66	120.69	117.56	125.17	117.23	120.1	117.51	113.39	119.24	118.31	119.97	118.21	119.18
101.28	105.44	109.7	101.81	105.67	107.72	105.98	107.94	104.25	109.28	108.87	97.317	106.78	110.3	105.65	103.85	108.81	108.46	110.22	105.51	107.13	106.4	103.59	106.2	105.06	111.94	110.02	106.85	106.17	108.63	110.89	110.17	111.08	105.41	105.5	107.87	105.64	103.69	103.39	106.14	100.92	110.02	111.03	107.82	104.93	113.33	98.217	102.22	97.107	108.68
114.58	102.02	97.629	106.86	102.95	103.06	109.18	106.07	100.44	105.22	104.08	100.84	102.2	100.06	107.58	109.06	102.12	105.45	105.68	112.42	102.6	104.14	106.59	104.26	106.9	107.41	108.94	103.72	106.66	103.67	106.06	110.2	105.69	99.587	106.78	105.33	106.82	107.04	104.82	108.62	109.5	106.43	102.71	105.86	95.298	107.79	110.51	99.521	114.7	106.32
96.142	104.3	102.3	103.15	103.56	98.869	101.87	92.282	101.94	97.451	98.981	100.56	100.34	104.27	95.336	98.965	103.15	100.94	98.906	99.282	96.109	103.62	98.638	105.67	101.54	102.92	103.49	100.57	100.73	101.5	101.63	105.27	95.979	102.68	97.12	101.78	100.99	102.61	105.5	95.478	101.38	98.502	101.64	94.262	98.792	102.89	98.385	98.696	97.763	103.08
112.29	112.82	110.34	116.03	112.79	111.86	114.08	115.12	111.34	111.91	109.17	110.96	110.43	109.26	104.72	118.78	111.57	114.73	111.42	115.36	108.92	107.32	110.88	116.31	113.16	110.85	109.89	116.3	109.06	111.4	108.19	118.32	108.83	110.73	106.83	115.79	112.45	110.64	109.83	117.34	109.58	114.33	111.03	117.7	110.72	108.35	112.46	112.81	111.94	108.32
105.62	99.044	102.8	99.418	95.09	105.92	104.26	102.16	101.18	95.982	102.25	99.517	101.94	103.01	102.69	101.73	99.674	98.349	95.228	106.62	100.15	101.6	100.51	102.82	99.603	92.624	107.14	105.11	98.712	99.607	96.167	97.972	101.9	103.56	98.518	98.209	98.999	100.89	102.76	105.85	104.55	99.428	101.44	100.91	98.981	98.284	100.07	99.299	97.903	102.88
110.12	113.75	114.71	115.53	105.3	109.91	106.65	117.13	110.75	108.76	111.7	109.41	112.62	113.64	114.2	108.01	113.91	114.86	111.72	108.25	106.66	111.84	110.54	108.04	116.39	118.71	111.8	110.47	112.54	111.44	112.27	112.17	113.29	107.56	112.53	108.96	114.45	114.41	118.12	112.28	112.82	116.03	108.3	110.04	111.8	110.67	106.66	110.57	111.38	106.59
106.29	101.01	100.92	103.19	103.52	99.923	99.207	91.026	97.997	100.85	98.728	98.109	101.82	104.21	102.14	99.2	91.947	95.725	98.49	95.93	104.68	104.38	97.021	99.379	94.381	106.42	102.27	100.87	107.28	101.7	97.439	103.17	102.51	105.46	101.9	97.433	96.624	98.29	110	99.522	97.347	96.899	100.37	103.08	96.063	93.951	98.573	104.79	104.83	97.806
105.1	98.443	108.87	101.33	101.87	102.27	105.91	111.22	103.92	103.87	106.84	103.95	110.22	106.64	101.11	105.8	104.12	106.03	105.43	112.26	108.8	110.64	105.79	105.85	107.61	107.08	109.89	107.56	107.61	101.52	108.65	108.42	101.81	105.34	108.86	102.37	103.18	108.79	107.43	105.49	104.8	107.57	104.65	108.61	98.784	102.32	106.93	109.23	106.89	105.99
105.01	107.93	106.51	100.61	100.55	106.48	107.81	100.48	105.88	99.987	106.15	104.76	106.89	105.08	106.75	107.25	105.62	106.5	108.43	104.47	106.02	106.47	105.89	113.97	101	108.91	108.72	99.522	110.84	108.49	101.29	107.91	104.19	100.82	104.56	106.72	106.79	102.26	103.98	103.78	101	105.99	103.13	105.05	102.01	100.98	104.58	103.53	104.38	108.99
108.16	109.43	113.24	117.26	108.68	107.77	104.24	108.06	115.09	107.06	109.67	113.5	111.9	106.36	113.82	114.17	104.24	111.46	109.74	111.06	111.29	102.84	110.01	115.04	110.42	102.35	107.19	109.46	115.01	114.43	116.15	109.35	110.7	111.04	103.23	111.83	115.94	109.36	113.32	113.9	110.42	105.48	112.63	107.64	111.87	108.3	107.1	105.46	116.52	107.68
108.28	109.72	110.34	108.2	111.49	110.58	110.84	114.87	111.16	110.45	106.09	114.01	109.59	113.69	112.09	107.13	106.37	106.99	110.21	110.84	106.5	113.88	120.01	115.13	108.42	109.65	107.21	103.25	117.59	114.73	105.36	112.18	110.66	109.78	112.33	115.13	110.79	107.66	106.93	107.35	104.26	109.18	107.58	117.76	107.35	109.15	112.56	102.99	107.7	113.44
106.84	98.282	102.31	97.459	95.88	93.813	103.47	98.657	100.25	99.142	101.14	99.008	105.69	100.73	105.45	104.63	102.17	99.225	100.27	101.49	98.515	108.53	103.15	99.528	99.239	103.62	100.39	97.287	101.27	107	98.405	95.748	99.177	101.58	100.68	98.233	101.73	102.28	101.88	103.27	96.976	105.73	99.144	103.43	102.68	93.952	99.721	100.82	98.832	103.33
104.02	103.3	108.43	107.02	108.4	105.51	102.1	106.41	107.28	105.32	103.77	105.55	101.65	108.53	104.7	103.42	112.1	106.69	103.5	102.49	105.81	95.183	106.86	102.43	98.723	103.17	103.17	111.13	109.1	107.06	107.86	104.07	104.25	106.92	102.33	103.65	110.09	105.82	109.3	104.54	98.725	110.89	104.1	105	111	109.43	107	107.37	106.63	107.76
112.76	111.67	114.64	112.93	115.74	117.73	109.4	110.3	113.38	113.18	111.81	114.94	115.88	112.38	109.24	115.97	114.11	115.88	122.01	113.96	114.62	110.43	114.06	117.32	119.46	112.48	114.24	114.47	112.35	121.52	115.37	117.24	112.11	113.31	111.79	111.53	109.77	113.44	111.87	107.26	113.51	109.53	118.08	114.17	115.04	113.12	113.96	113.8	109.47	113.17
101.14	99.881	101.94	105.58	105.5	104.11	101.09	107.24	107.98	106.35	105.21	109.66	106.44	105.87	105.31	104.96	105.87	109.11	108.52	102.8	106.48	100.28	106.43	107.46	112.66	107.84	102.87	101.59	111.39	103.33	108.1	108.4	102.89	104.43	107.39	110.33	105.9	106.9	104.91	104.66	106.13	105.86	107.17	108.86	105.97	103.04	107.11	100.96	102.58	102.6
98.725	100.18	103.88	98.526	96.53	99.931	99.576	101.56	100.04	96.409	98.559	98.121	103.43	105.68	103.02	101.36	103.15	102.14	96.232	99.058	99.559	101.44	104.88	94.556	101.54	102.87	97.628	99.432	96.498	96.437	98.982	101.23	97.997	95.711	100.31	98.557	106.03	101.35	97.669	98.596	98.617	92.077	97.753	95.426	92.852	98.001	103.86	100.04	106.68	106.15
104.25	103.38	103.4	100.91	105.36	107.35	110.91	109.5	102.55	101.4	107.45	109.03	102.8	106.57	107.2	109.19	104.67	115.01	104.76	109.01	103.92	112.81	103.01	106.82	110.41	101.68	102.16	102.21	107.12	103.1	103.84	106.45	102.53	104.84	107.42	109.38	108.34	105.44	103	111.25	109.58	107.59	104.78	102.43	101.29	101.37	107.51	107.66	111.6	103.12
109.35	109.33	113.81	109.14	108.46	107.82	108.07	107.05	103.23	108.2	103.98	108.36	104.69	103.81	111.43	106.25	103.19	108.34	108.1	105.88	104.4	103.48	101.27	111.04	107.56	100.6	104.86	107.51	110.4	104.09	104.24	99.231	107.49	112.89	106.42	109.93	112.56	102.75	104.27	102.9	106.32	106.43	106.38	112.54	107.77	103.19	98.924	103.87	97.9	105.8
105.46	109.06	104.08	107.31	107.15	104.14	101.73	102.56	104.68	104.52	109.31	106.77	110.55	96.433	101.81	109.16	106	105.84	102.95	107.46	110.48	104.85	104.2	106.68	112.05	109.66	101.57	112.51	107.98	109.99	106.87	104.9	96.85	105.88	111.95	106.79	107.45	106.14	109.57	101.69	105.51	112.48	105.94	107.89	102.46	103.95	108.56	106.41	109.77	106.38
104.56	105.18	104.44	108.02	103.36	105.79	108.25	103.63	104.73	108.52	103.49	102.85	101.83	107.13	103.48	103.27	104.28	103.18	103.81	99.804	110.48	109.71	109	104.74	108.18	107.02	106.37	106.53	103.61	101.73	104.68	106.89	111.44	105.68	101.41	104.08	111.02	108.64	102.82	112.11	104.7	109.14	104.26	101.81	102.91	110.06	106.27	102.94	109.58	108.56
109.92	116.18	116.27	109.98	104.88	115.97	115.63	113.11	114.59	109.01	110.23	114.51	113.99	107.01	111.79	103.26	109.89	111.6	109.15	113.87	110.74	113.86	110.06	107.61	114.56	110.26	114.03	109.87	113.27	109.01	112.62	109.52	110.52	110.04	112.61	119.32	117.06	116.88	110.38	117.4	112.48	112.01	119.26	110.71	115.51	110.79	105.35	112.86	109.93	113.91
110.98	105.12	109.36	113.37	108.07	107.46	114.66	109.51	108.52	108.22	108.69	107.16	107.83	109.79	111.43	113.8	107.13	105.1	111.75	109.9	110.1	110.75	105.56	114.59	112.32	116.81	110.14	106.73	111.09	113.82	103.64	107.38	108.11	105.12	118.77	114.95	110.24	108.94	108.68	104.6	110.18	105.97	113.17	105.99	117.53	112.82	109.95	111.39	105.91	108.11
105.25	109.1	99.323	111.54	106.57	107.25	107.59	105.27	103.37	107.48	99.014	101.62	103.97	103.12	101.98	103.91	103.46	105.14	106.96	108.67	105.1	103.56	102.56	112.79	108.33	103.35	106.83	105.47	106.43	111.87	105.91	101.21	93.772	97.851	103.32	101.92	109.43	106.51	104.84	106.26	102.98	98.868	101.97	102.89	102.33	100.55	104.64	104.39	106.73	106.61
104.14	105.91	102.69	94.61	107.18	100.26	108.2	106.08	103.63	109.05	104.31	102.13	106.46	102.85	110.65	107.98	101.28	103.68	102.01	104.16	103.08	99.202	101.13	105.97	101.92	100.92	105.1	107.18	106.67	105.17	103.8	104	101.29	105.65	107.4	99.672	104.85	107.61	107.05	107.03	102.46	98.76	107.95	106.78	109.72	108.63	107.09	102.93	100.1	102.22
106.36	113.62	110.35	109.96	110.24	116.13	116.8	115.16	108.77	105.2	106.25	106.93	114.99	112.74	111.36	111.85	109.16	112.22	113.7	110.45	115.85	109.04	115.05	101.34	113.89	110.95	108.3	120.05	109.7	111.78	113.19	113.21	112.55	116.24	112.53	111.59	108.88	110.19	115.97	111.65	107.68	113.86	110.57	108.65	110.37	112.99	114.58	118.79	111.32	116.01
102.12	105.39	107.7	105.39	109.83	115.01	103.24	101.17	99.842	99.482	110.21	107.32	101.16	106.79	108.84	110.29	99.943	104.78	102.61	100.62	103.65	106.31	103.9	110.19	105.97	106.43	104.38	102.68	102.28	103.28	99.313	105.89	107.29	104.68	109.35	106.99	106.25	109.21	103.08	104.06	107.32	102.32	103.74	109.21	105.99	104.27	110.94	106.89	104.83	103.33
117.15	109.78	106.7	114.84	110.82	110.67	114.67	115.66	116.26	108.69	114.32	105.18	115.03	110.33	108.27	119.29	111.31	115.24	109.08	111.62	118.69	110.11	109.82	109.33	116	111.95	109.62	108.22	115.28	107.41	105.03	109.75	114.82	107.89	113.81	111.35	111.16	112.85	110.86	114.69	113.65	115.53	111.86	109.73	112.3	114.96	110.53	116.29	113.35	106.24
107.89	99.044	99.777	98.366	100.8	100.01	95.617	96.905	99.526	96.805	98.898	99.796	100.53	100.9	98.984	95.173	102.8	98.728	99.045	103.08	94.187	98.9	100.05	100.13	107.42	100.81	100.22	101.93	106.17	97.758	101.44	105.28	99.642	102.38	99.061	95.232	96.74	103.03	102.93	92.892	91.889	95.955	99.613	98.149	100.5	99.15	107.22	102.25	102.52	95.4
101.21	107.8	101.6	106.7	104.94	107.88	98.063	109.54	104.56	98.788	100.43	108.24	105.26	109.11	101.47	108.47	107.57	103.54	110.01	107.79	106.26	111.8	105.36	106.73	107.56	102.51	111.29	104.51	109.31	106.17	106.2	110.27	107.81	104.63	99.42	106.19	105.14	108.47	111.2	102.28	107.18	101.56	108.9	106.67	110.01	104.99	100.8	110.04	102.67	103.24
116.82	115.25	122.02	119.04	122.15	118.17	119.05	119.01	116.12	111.34	116.49	116.37	123.45	120.24	118.2	113.65	116.61	117.19	120.45	119.14	119.21	114.71	110.61	111.13	118.23	114.39	116.48	125.85	114.63	115.67	114.64	111.94	119.82	116.95	121.56	117.26	115.07	117.95	117.42	123.45	117.59	120.92	114.18	114.46	122.19	108.79	113.06	114.13	121.18	119
100.25	111.15	106.17	100.37	106.49	103.21	107.08	106.09	100.97	102.9	110.99	102.83	101.65	106.12	105.76	101.93	110.21	106.48	106.96	106.66	103.06	103.97	104.23	108.22	99.321	108.37	106.64	104.41	108.88	112.21	105.01	110.67	102.77	107.52	106.85	108.44	109.89	102.81	99.661	98.257	112.19	111.37	100.39	105.56	102.91	101.28	107.22	100.33	108.3	107.25
100.64	99.986	103.47	99.268	102.62	95.44	102.14	98.729	98.57	102.45	102.5	99.904	94.073	103.84	101.82	103.77	97.369	107.39	96.592	107.33	98.704	96.366	96.625	97.36	101.31	100.03	98.863	102.19	96.312	105.3	99.816	100.72	96.131	104.97	101.3	99.325	106.08	99.662	101.27	104.04	102.32	104.12	107.69	102.43	99.022	102	103.58	96.491	101.67	97.784
101.59	100.51	107.61	101.23	102.64	103.05	104.4	102.73	106.55	105.56	100.11	101.61	97.847	100.01	103.15	105.29	109.43	109.22	105.76	113.08	106.64	99.339	104.38	105.04	107.49	99.102	111.73	97.997	108.65	109.19	102.13	103.49	106.32	110.69	110.69	107.47	104.08	105.27	106.9	109.73	113.66	102.4	100.66	108.39	103.94	105	110.59	107.37	107.46	107.23
106.39	107.85	103.67	101.2	98.956	104.88	101.66	102.15	103.3	103.72	101.26	97.817	95.891	98.237	102.5	104.46	104.41	103.87	97.368	100.91	98.887	101.74	103.92	94.821	110.95	97.023	97.002	101.87	98.715	102.17	97.021	102.39	100.34	99.791	99.299	100.23	93.498	106.14	95.452	97.738	102.87	100.1	100.52	100.44	103.82	97.099	99.323	94.812	97.969	95.947
105.01	106.83	107.33	103.85	102.72	104	104.79	106.41	102.61	105.43	110.92	105.91	105.87	103.74	102.16	106.18	107.73	108.19	97.597	105.11	102.96	100.87	105.14	100.1	109.83	100.33	103.85	103.81	104.08	102.99	108.72	104.14	102.77	103.13	103.42	104.42	100.24	110.77	98.338	104.63	107.9	101.6	101.21	103.67	110.57	111.81	108.45	103.48	102.93	104.94
106.91	109.34	111.43	110.23	102.89	108.42	106.31	109.07	97.152	102.87	105.78	103.59	105.96	103.77	106.56	102.11	106.29	99.971	105.95	109.52	108.54	106.31	105.18	109.2	109.04	105.47	110.42	101.61	105.03	104.34	101.67	110.9	111.76	105.32	101.51	106.92	103.66	106.62	105.4	100.51	107.11	109.53	107.5	107.37	104.62	99.22	103.55	104.92	107.37	107.75
106.08	108.7	111.28	100.63	104.72	107.51	109.35	111.02	104.35	106.69	104.87	105.52	105.1	103.05	104.71	107.99	104.52	109.86	108.63	103.36	100.43	109.96	109.19	109.06	107.48	99.395	101.37	104.97	102	104.42	110	108.54	103.46	100.74	108.14	109.27	105.78	110.74	107.31	106.41	101.47	106.97	107.23	104.24	97.984	109.08	103.53	106.35	103.76	107.99
115.29	115.29	114.24	110.23	118.29	117.33	114.3	112.65	110.44	115.44	109.34	110.86	111.19	110.95	114.35	113.1	109.78	116.55	111.31	107.93	110.77	114.07	116.84	113.22	115.3	114.03	117.33	113.65	116.21	117.56	113.87	113.38	113.54	114.94	113.23	110.88	116.3	114.78	115.95	108.21	116.35	112.01	119.27	112.4	111.77	109.14	119.24	109.63	116.77	110.29
111.81	112.73	105.87	110.51	112.71	112.05	112.15	110.37	112.31	111.45	113.21	110.15	113.83	113.21	113.14	111.6	112.74	110.26	110.43	110.83	112.63	110.41	110.1	115.11	120.51	111.12	115.18	110.01	110.61	116.36	110.71	112.81	116.31	116.11	105.47	112.91	116.3	108.85	113	114.09	107.17	113.12	111.77	115.85	111.48	111.5	105.48	111.83	112.43	114.01
111.37	110.69	106.5	104.07	113.11	109.37	109.76	111.7	110.83	110.86	109.93	111.1	109.99	111.03	108.25	112.14	109.82	110.44	111.66	106.49	109.19	111.04	112.74	112.4	108.36	111.09	106.44	110.27	109.23	108.97	103.35	110.55	108.76	106.85	115.17	102.33	108.28	107.05	112.45	107.16	110.44	112.29	112.74	110.81	114.11	118.02	113.12	111.23	107.98	111.26
101.97	103.01	104.19	100.89	105.37	97.813	98.674	95.4	94.862	102.11	95.827	97.68	98.553	101.1	105.53	102.63	96.662	99.232	102.66	99.868	100.54	93.019	101.47	103.23	97.425	96.237	100.28	97.592	97.718	101.12	105.62	103.04	98.99	99.512	102.68	104.22	100.2	99.388	101.16	95.804	98.738	94.31	101.07	98.777	97.535	103.08	99.499	101.41	91.104	100.77
105.17	113.09	110.92	109.01	104.87	105.55	103.05	107.39	106.45	109.56	104.42	108.26	100.54	110.75	108.01	113.74	108.14	104.42	111.55	104.17	104.3	105.73	109.36	107.29	105.69	106.84	104.77	110.65	106.54	101.87	112.67	108.26	108.37	105.99	106.54	105.1	103.51	107.54	101.97	96.15	110.13	100.97	105.39	105.7	104	110.87	102.65	106.51	105.55	101.99
109.57	108.91	117.67	109.84	114.82	108.69	114.98	115.14	111.38	114.28	109.31	108.11	116.58	115.58	112.21	115.6	111.39	111.95	109.45	113.1	107.41	113.8	113.74	113.28	117.46	102.51	114.96	115.32	114.39	110.64	111.85	113.19	111.88	114.97	109.23	109.02	115.71	111.22	115.93	112.34	112.82	120.06	117.15	114.3	116.32	114.49	121.25	115.81	111.24	108.38
106.68	110.38	112.73	111.18	118.18	114.28	112.79	112.88	110.37	116.4	111.21	109.68	112.95	108.26	111.35	111.4	112.22	103.15	104.59	114.7	112.61	112.43	111.42	107.64	109.92	109.39	114.98	114.64	114.05	115.62	112.71	113.7	103.3	110.27	114.96	114.58	111.37	119.8	107.22	110.76	112.64	112.69	113.13	112.63	107.91	115.09	111.68	110.63	111.03	110.48
103.43	102.88	98.923	100.15	98.433	101.77	99.757	100.5	102.78	100.67	106.93	97.159	97.948	100.18	100.99	108.19	92.429	101.02	105.42	96.7	94.752	103.26	97.622	99.749	106.57	94.729	104.16	104.17	104.26	102.4	91.859	103.78	99.704	103.39	101.23	100.36	101.33	106.37	102.22	106.18	99.581	98.509	97.292	99.975	102.53	93.033	97.313	104.46	92.5	102.51
109.1	100.84	102.41	113.3	103.59	103.94	100.87	107.32	105.49	108.16	106.09	100.31	106.24	108.51	102.57	103.86	101.15	106.59	101.41	108.68	109.39	111.98	105.68	102.62	102.83	105.79	102.73	107.19	112.78	108.48	110.1	107.01	109.57	113.88	109.37	97.736	108.48	104.79	108.1	109.32	104.7	109	108.25	107.01	107.32	113.53	105.24	107.45	110.7	109.36
106.28	109.68	112.62	106.64	110.58	107.78	109.57	117.54	118.86	111.47	119.89	113.41	111.85	115.15	112.19	111.38	114.05	110.97	111.09	115.55	113.15	110.61	114.62	114.29	105.19	109.26	108.27	112.51	111.62	114.24	109.14	115.01	112.2	112.36	111.26	107.94	109.69	106.38	119.66	112.06	111.55	111.75	114.52	116.79	107.87	114.33	110.91	112.88	103.44	112.23
99.674	100.36	91.21	100.14	106.54	99.198	99.45	101.99	98.77	104.9	103.2	98.678	99.947	99.399	97.123	96.569	97.186	97.548	104.37	93.238	95.669	94.358	98.963	98.502	98.669	102.3	95.183	103.06	99.971	97.826	98.627	100.98	96.186	97.759	102.16	98.634	100.66	94.127	100.15	99.758	99.162	99.113	99.575	101.81	94.437	101.69	98.541	97.698	104.51	96.605
104.95	105.1	107.56	111.25	101.54	106.68	108.74	108.92	107.59	109.25	110.75	110.74	104.32	109.47	107.37	106.88	101.87	107.69	101.7	108.85	101.06	112.48	100.17	104.09	106.41	99.979	106.88	106.47	107.74	103.85	101.89	108.39	108.8	104.86	103.45	104.67	107.42	101.25	108.62	106.12	101.12	107.12	102.42	98.159	104.64	105.24	112.63	105.37	105.67	103.69
109.49	111.29	108.57	110.97	105.26	105.7	108.69	107.37	112.38	113.3	113.54	109.07	113.39	113.38	116.95	107.71	110.12	117.73	113.42	103.88	104.56	110.42	103.09	111.93	116.66	109.45	110.82	112.02	112.67	111.6	111.8	112.16	116.3	117.77	116.58	113.98	110.48	111.34	110.68	112.23	107.54	105.5	109.95	111.62	112.95	110.04	118.87	107.8	108.79	109.39
103.25	100.63	104.7	102.74	109.36	98.908	110.76	99.936	102.4	103.15	103.69	97.741	103.33	105.33	103.93	108.65	99.349	105.77	105.38	103.54	97.558	98.941	106.06	102.22	103.54	105.03	100.85	99.634	112.06	104.58	99.355	107.17	107.22	108.89	100.52	97.565	104.34	107.61	104.25	108.35	106	102	103.27	104.42	98.45	108.52	104.25	106.02	105.08	104.72
107.37	100.04	102.24	101.92	94.644	101.88	99.449	101.17	102.86	103.57	105.76	109.08	101.25	101.62	97.598	94.958	100.99	97.938	95.633	91.421	100.52	99.08	102.19	102.19	104.17	102.11	103.64	103.92	99.686	108.89	98.507	103.24	102.96	97.464	98.799	106.15	100.75	105.22	100.2	104.74	99.807	104.89	101.09	100.15	95.269	94.275	96.674	98.052	97.147	99.659
98.512	102.75	98.333	102.32	100	103.71	102.88	99.477	102.99	98.468	104.28	100.12	104.19	92.437	94.787	98.07	96.372	100.9	101.79	100.99	100.02	103.27	101.14	95.495	100.88	105.64	104.07	98.491	99.952	105.43	101.17	102.55	95.107	103.35	99.108	97.335	98.628	101.81	95.583	102.64	98.928	92.266	99.987	94.019	97.755	101.47	102.12	99.976	107	103.51
103.77	102.57	101.57	103.51	100.38	108.72	109.44	105.96	101.85	101.59	102.35	105.85	104.79	106.8	105.74	103.78	103.32	105.98	104.71	105.53	104.52	105.7	107.26	107.21	110.53	107.76	108.12	106.36	106.81	105.11	110.78	105.37	105.74	108.01	100.29	106.7	108.3	105.18	104.63	102.17	106.02	111.26	111.97	110.6	108.12	107.55	104.87	106.53	111.8	111.21
98.361	102.65	105.3	105.71	99.996	104.58	102.99	101.85	100.15	99.83	102.46	106.69	106.95	106.94	108.61	101.04	109.02	96.447	99.191	105.6	97.856	106.43	102.37	109	101.81	104.62	100.31	107.06	106.12	107.66	107.53	100.76	105.05	103.36	107.56	107.47	104.15	98.146	104.37	106.57	103.55	104.3	103.55	114.83	99.042	103.33	96.46	102.92	105.81	100.15
105.57	104.01	97.348	104.83	100.27	98.05	98.766	98.239	98.648	103.57	98.485	98.645	102.29	100.5	98.095	95.249	105.88	101	100.17	100.97	98.411	103.12	100.82	100.57	106.66	105.8	100.67	96.768	97.712	99.743	105.27	94.883	100.58	99.226	99.689	101.1	94.093	95.411	101.96	93.674	98.75	101.82	98.872	100.11	100.9	99.915	108.36	109.34	99.582	102.75
108.64	106.27	109.13	114.31	108.46	107.97	118.08	108.43	114.47	111.2	110.87	107.12	109.49	113.23	109.95	116.93	111.92	103.3	110.85	112.87	115.83	110.65	111.16	107.4	110.23	112.01	110.64	109.1	111.7	108.68	113.55	107.78	106.21	110.03	108.03	105.05	106.55	109.67	104.7	114.13	114.86	111.75	111.72	107.82	119.89	113.07	110.2	108.73	106.39	106.1
104.11	104.77	100.75	95.556	105.32	101.57	108.15	101.62	103.38	103.6	108.26	103.19	107.47	105.7	99.176	108.64	106.76	98.362	105.58	104.64	100.42	97.837	96.434	98.892	108.95	102.24	105.07	98.101	108.55	100.89	100.57	108.73	102.84	99.571	102.73	107.12	103.03	107.58	110.56	111.32	100.09	109.56	105.41	105.32	107.47	100.69	102.49	106.59	112.05	103.86
116.62	112.04	117.23	112.29	111.85	117.53	119.52	113.15	120.4	117.55	115.42	113.65	120.13	112.41	117.18	116.66	114.7	116.64	121.69	116.48	117.83	120.29	115.6	114.9	117.07	111.69	122.39	114.72	118.21	115.12	116.05	112.84	120.14	119.76	123.01	115.26	107.21	122.89	110.89	116.04	119.18	116.47	110.34	120.22	115.72	114.63	122.7	121.57	119.35	116.22
106.94	107.24	102.52	111.1	102.46	104.94	106.22	110.42	105.2	104.19	103.36	103.31	106.14	104.15	102.68	103.5	104.97	102.46	107.96	112.08	103.95	103.72	104.57	103.78	101.12	113.11	108.49	105.56	103.27	105.99	107.11	107.36	107.46	106.49	112.96	105.58	103.35	112.16	105.91	103.63	107.15	96.566	105.31	108.49	106.41	103.65	106.81	103.78	109.16	104.2
100.4	100.99	106.71	93.467	103.85	104.72	101	98.573	102.86	95.793	96.248	96.17	101.19	102.41	102.41	104.27	97.956	101.29	108.33	100.05	96.158	99.898	91.884	95.969	93.289	96.529	98.283	105.98	101.9	99.624	100.53	100.71	89.731	100.42	100.12	100.19	99.512	93.111	97.258	101.46	101.04	97.626	98.569	98.538	101.91	94.54	104.99	97.622	98.867	98.74
112.24	110.36	105.21	108.62	106.85	105.5	101.51	109.81	109.86	103.78	107.32	109.97	111.89	111.73	113.69	115.13	108.24	105.83	108.06	109.14	110.15	115.11	114	109.92	103.79	106.46	109.08	107.29	112.01	103.41	101.24	107.19	105.27	107.9	105.05	109.81	106.46	100.27	107.73	107.54	106.55	106.09	111.09	104.51	105.66	106.63	105.05	110.67	104.59	109.3
106.42	110	109.77	112.11	109.42	113.12	109.91	109.79	111.58	114.94	110.88	108.68	109.82	107.22	114.02	116.06	113.22	107.24	112.03	111.88	113.43	107.79	107.51	110.19	111.69	110.17	111.47	113.35	108.69	110.25	117.21	108.15	113.59	110.5	106.64	110.04	108.04	115.16	114.23	105.61	106.72	113.75	111.21	109.38	113.51	115.55	109.04	113.82	109.58	112.99
105.41	108.2	108.29	112.7	110.35	110.99	106.44	102.41	100.84	104.48	108.12	104.99	102.86	108.96	106.69	101.67	107.54	108.39	105.22	106.2	101.87	102.7	109.09	99.076	106.27	107.79	110.71	103.08	102.21	109.67	107.28	110.57	106.09	105.45	110.8	112.21	115.08	103.92	107.87	107.69	101.04	106.87	105.58	99.25	107.51	109.83	105.18	104.31	108.55	102.83
116.5	117.59	122	113.26	118.15	119.72	120.24	112.96	113.42	119.98	123.04	115.14	118.22	120.8	121.49	117.75	118.23	118.85	120.91	120.23	121.83	115.92	116.95	120.33	114.17	113.68	117.68	115.97	115.39	122.64	122.39	116.02	120.22	116.77	123.29	114.94	116.43	122.27	118.53	123.63	117.45	116.45	114.33	118.6	116.96	119.97	118.99	117.97	116.75	114.07
101.83	106.33	106.36	109.94	106.1	112.54	98.631	105.73	104.75	109.27	110.99	104.86	105.35	101.35	104.91	108.16	106.49	102.73	106.48	107.09	106.59	104.89	100.07	101	105.93	106.8	109.95	100.41	97.101	109.2	102.16	101.29	105.49	108.04	102.97	111.92	105.65	107.63	105.5	104.59	106.78	96.683	101.75	106.83	105.26	101.79	107.55	109.54	104.98	105.07
106.47	106.31	103.63	101.84	106.21	104.67	103.1	106.81	104.15	107.7	108.11	104.71	103.7	103.6	109.86	111.53	105.57	103.79	97.22	104.25	104.95	109.72	102.93	105.17	108.46	102.97	109.23	104.51	106.64	97.762	104.61	104.18	108.38	107.63	104.26	108.45	103.48	103.3	108.98	103.3	98.754	101.51	101.73	105.24	108.22	109.14	105.43	101.16	100.2	104.75
107.98	111.19	106.12	102.62	109.15	110.32	104.35	101.57	107.69	104.35	105.15	103.2	102.42	111.03	102.43	106.2	109.88	108.18	104.81	98.965	107.94	100.1	109.77	112.64	112.93	105.77	107.71	109.73	106.07	104.77	101.59	105.9	104.29	101.25	105.5	109.35	105.19	100.43	108.27	101.77	107.92	108.75	106.01	109.36	104.39	104.32	102.92	106.01	112.64	105.74
109.72	109.43	116.36	109.6	109.78	115.16	111.64	114.69	113.34	118.76	108.36	110.7	109.84	116.43	118.27	117.52	109.18	109.52	115.67	110.57	107.49	107.05	117.5	112.26	110.37	113.93	115.59	117.68	114.01	111.62	113.36	109.45	111.03	114.68	108.01	114.01	109.46	111.76	112.11	110.18	110.8	114.01	109.28	111.9	116.99	115.47	110.07	115.52	117.75	117.78
109.26	104.11	111.95	104.24	106.12	103.49	105.85	108.44	108	102.14	105.72	105.07	105.55	108.28	103.26	105.54	109.84	103.14	104.39	105.78	105.95	102.62	100.34	104.91	104.55	110.62	107.18	101.21	108.88	105.03	98.631	104.89	114.55	107.19	98.807	100.73	109.26	106.38	106.88	104.26	111.93	105.38	108.99	105.62	103.67	106.41	97.361	107.72	115.19	103.88
111.42	121.13	116.66	110.17	113.78	115.53	114.1	116.66	117.34	111.82	114.4	113.95	114.26	111.71	104.19	115.65	110.76	108.06	115.63	108.63	101.14	114.24	111.09	110.14	113.48	116.12	112.16	116.72	112.09	115.87	108.93	115.09	110.37	108.28	112.82	120.61	109.52	114.06	109.05	114.75	113	107.98	117.38	111.26	112.63	110.61	116.55	109.03	112.74	115.59
103.93	106.94	104.57	104.54	103.87	107.46	102.15	101.45	104	101.2	98.116	103.58	103	102.46	104.36	106.57	99.698	109.1	106.58	104.31	102.69	107.09	106.08	106.96	104.72	106.5	103.04	106.41	102.79	103.17	99.491	106.51	106.42	106.29	100.69	100.58	101.2	101.13	104.87	106.28	103.85	105.18	104.02	108.38	99.362	107.28	104.91	104.7	103.44	104.72
104.9	105.04	106.98	101.55	106.8	111.43	111.14	102.54	97.948	103.76	106.85	106.6	106.09	103.09	102.92	107.18	106.78	104.62	100.64	98.702	105.4	105.35	102.98	108.99	106.18	99.342	105.8	103.44	103.18	99.893	110.51	106.13	99.535	98.821	105.38	103.98	105.89	99.621	105.5	107.54	103.61	105.4	107.92	101.77	101.99	102.35	110.99	99.762	102.51	96.465
105.37	100.88	110.29	107.24	100.46	106.33	106.69	105.32	103.24	96.991	102.22	105.24	106.26	101.44	98.508	101.22	107.42	102.01	107.01	102.57	106.06	107.2	101.55	104.95	102.51	111.28	106.26	102.43	101.63	103.57	104.23	107.22	100.64	105.37	105.18	105.87	104.95	102.62	100.58	104.3	102.41	104.33	108.9	108.02	107.4	99.181	109.22	103.24	105.61	101.95
116.6	105.95	114.24	114.39	108.59	114.34	109.81	107.83	114.04	107.87	109.06	110.92	106.69	115.61	112.72	110.28	101.96	114.79	110.53	113.59	110.06	108.15	108.77	117.86	110	111.36	113.39	114.01	110.31	116.99	111.45	107.12	114.54	116.37	107.92	114.29	109.41	114.33	118.41	109.58	115.04	115.03	104.04	111.83	110.41	112.63	110.01	106.74	115.41	114.22
97.568	105.55	99.393	96.249	99.802	101.8	105.02	101.91	105.91	102.54	102.85	107.58	98.495	102.22	96.956	99.538	97.823	100.86	101.31	103.55	104.8	106.54	101.53	103.51	95.5	101.52	95.756	98.113	98.417	107.49	94.751	105.04	98.431	90.836	100.69	104.91	103.2	93.7	97.831	96.056	104.46	104.09	101.5	100.28	94.815	102.99	104.34	98.291	101.35	99.334
99.741	109.33	105.57	106.69	106.13	111.28	107.87	106.61	104.74	114.93	111.17	109.97	104.18	107.33	105.15	107.17	104.93	104.75	108.19	111.3	103.11	100.38	106.1	110.84	107.04	108.7	112.61	115	106.7	102.63	103.86	108.28	114.09	106.46	103.56	102.15	110.08	111.57	105.3	109.86	107.77	101.21	108.94	107.08	105.93	106.68	109.22	109.32	102.69	110.09
98.124	94.975	97.125	102.65	96.897	106.84	98.947	101.7	96.503	96.265	98.797	99.345	99.307	101.5	105.8	96.021	101.14	100.87	95.12	96.598	95.495	101.44	99.052	99.96	100.89	98.141	102.64	97.707	101.79	108.63	104.25	104.47	95.13	102.25	99.178	94.416	99.186	105.9	99.629	100.72	97.595	93.96	105	99.496	99.101	98.944	102.19	95.047	106.15	104.33
110.44	104.95	108.62	106.26	110.97	106.92	109.77	107.1	109.13	99.585	110.93	107.85	101.01	105.81	102.12	104.78	98.802	108.33	102.79	110.59	104.66	104.13	108.8	104.15	105.06	109.13	109.37	111.39	108.95	107.63	106.85	105.7	102.51	99.476	110.46	104.71	107.01	102.68	113.32	106.4	106.63	105.22	102.32	104.58	113.56	106.12	108.93	108.08	103.91	105.31
108.56	105.65	104.34	104.3	105.98	106.61	108.34	104.18	108.59	105.57	114.38	112.69	106.47	103.26	108.36	109.84	103.2	112.79	107.17	106.98	107.35	109.26	108.25	100.3	104.9	102.71	106.9	106.08	106.33	104.56	112.55	98.851	104.7	107.76	108.26	105.31	108.59	106.21	106.19	110.3	112.24	101.53	111.39	112.4	105.81	111.66	104.55	108.55	107.88	98.885
113.25	105.2	117.01	115.44	107.37	114	118.08	107.34	117.31	115.45	113.12	112.04	114.6	116.42	107.28	110.81	111.85	109.5	111.19	113.81	108.6	114.16	114.29	113.26	110.01	113.51	106.45	112.19	107.79	115.98	114.95	115.83	115.14	111.71	116.32	112.32	113.46	117.19	109.81	107.66	113.6	108.41	106.21	108.45	115.02	112.21	110.78	113.48	108.01	116.78
103.05	104.99	106.29	111.82	106.17	103.17	104.27	106.2	105.89	108.15	105.53	108.14	104.75	108.24	105.39	99.784	102.68	103.38	106.83	104.16	100.39	104.72	106.48	95.637	104.93	106.26	104.46	102.07	107.78	108.25	106.18	100.67	105.52	103.08	105.96	96.92	107.18	113.19	113.75	103.19	108.44	103.86	102.12	106.32	107.4	97.772	101.86	107.93	105.84	110.22
[truncated: 150 more columns]
