# Supplementary material for: Genetic dissection of main and epistatic effects of QTL based on augmented triple test cross design
Source: PLoS One. 2017 Dec 14;12(12):e0189054. doi: 10.1371/journal.pone.0189054 (PMC5730204; doi:10.1371/journal.pone.0189054)
Supplement: S8 Supporting Information — (ZIP) [file pone.0189054.s008.zip › z4_100_0.2_5.csv]

104.36	109.99	111.77	106.07	104.08	94.977	101	106.56	107.23	100.66	111.28	102.97	96.824	106.82	106.84	106.03	96.934	101.66	103.82	115.6	101.93	104.42	103.05	102.93	106.54	108	96.997	106.31	106.32	104.27	96.818	104.24	96.767	96.9	98.788	92.934	100.21	102.05	104.79	102.12	105.08	100.45	101.16	103.43	116.45	114.73	107.41	102.73	104.72	105.29
110.67	102.68	105.94	112.25	103.51	105.61	110.28	108.4	103.78	108.35	104.76	106.36	108.92	105.46	109.98	102.14	97.536	115.79	105.2	106.83	103.55	105.12	105.57	105.06	104.31	100.6	109.55	106.98	102.92	109.6	102.46	104.07	97.018	102.91	104.82	102.2	104.95	103.06	108.37	110.95	107.71	113.72	99.806	102.49	108.75	102.72	106.06	103.51	101.33	113.37
107.14	108.81	115.82	114.28	110.53	117.84	112.02	116.06	114.77	112.21	106.43	103.83	109.29	117.31	108.67	111.04	113.06	112.68	111.97	109.09	110.75	110.09	113.06	116.71	105.85	108.45	107.82	111.85	108.79	114.73	110.18	115.38	122.09	104.7	113.94	110	112.6	109.69	119.81	109.24	111.7	108.15	110.15	115.28	109.64	112.53	110.4	101.43	108.38	107.85
117.7	115.44	107.29	100.55	105.31	108.9	105.43	104.09	103.67	106.36	108.57	108.06	100.21	115.31	107.66	110.88	104.26	110.72	105.39	100.25	96.05	108.84	106.76	104.01	107.53	109.12	106.81	102.64	107.57	106.5	111.28	102.28	103.84	102.2	107.21	108.55	113.03	108.45	108.02	105.59	104.01	110.3	118.64	111.22	99.849	107.1	115.18	108.4	101.57	107.9
119.45	111.13	113.58	116.62	115.72	115.89	115.19	97.068	120.9	110.56	115.87	112.46	108.97	107.19	120.69	111.26	121.15	115.01	118.25	108.82	116.72	113.88	113.5	118.12	117.85	115.09	111.11	107.96	104.8	117.04	116.85	108.95	114.32	106.58	100.37	106.5	110.47	112.52	114.83	109.62	106.97	105.29	111.93	114.74	102.44	110.55	107.06	109.18	111.28	112.09
105.87	98.914	101.61	111.76	106.66	108.79	107.27	101.2	108.24	110.44	112.32	106.46	103.14	107.13	99.698	105.08	104.47	104.55	106.41	98.603	105.6	100.69	106.25	114.25	109.13	107.75	106.79	105.81	103.51	99.107	94.358	106.08	102.03	104.39	109.45	107.91	105.3	106.25	103.17	110.79	104.62	117.15	102.03	97.586	103.53	107.58	104.84	105.7	107.53	100.13
119.08	116.53	118.85	116.06	109.83	107.37	109.11	109.97	116.05	107.57	114.85	112.19	120.45	112.94	114.17	112.56	111.14	118.86	110.86	111.08	112.15	113.21	107.46	112.97	117.18	117.78	116.15	113.85	111.56	104.82	117.19	112.84	113.51	118.96	108.5	113.79	116.78	115.36	116.79	108.88	113.44	113.55	106.81	114.56	116.9	101.01	106.21	112.14	108.98	114.96
109.28	108.42	110.4	106.93	110.67	102.78	105.74	107.13	100.56	105.03	104.41	102.11	109.64	105.8	100.25	106.46	103.26	120.05	112.34	102.71	108.23	110.59	103.52	98.212	105.3	105.6	106.17	110.19	112.59	101.38	108.02	105.03	110.62	109.22	109.33	103.96	104.56	111.23	103.07	113	104.6	103.47	100.2	100.9	108.69	97.106	106.98	102.84	100.54	108.99
103.19	110.49	102.28	106.94	106.73	105.41	113.35	101.16	102.56	104.8	108.36	99.926	104.15	104.43	109.82	113.02	99.026	101.91	106.71	96.254	106.52	110.44	103.4	97.393	102.97	105.96	106.51	102.15	106.96	108.09	99.249	104.1	101.47	103.48	99.816	97.732	108.31	93.965	101.58	103.37	104.99	104.81	91.124	103.01	101.38	100.39	103.37	103.59	101.49	108.52
126.02	115.76	113.47	102.65	114.98	113.65	110.52	113.53	105.2	117.44	112.48	106.3	118.72	111.27	111.92	108.24	114.73	104.45	110.5	115.31	116.69	116.32	112.88	112.26	110.53	110.57	114.33	112.49	118.75	112.02	109.65	107.27	108.3	114.69	112.02	108.43	119.05	115.74	119.47	113.67	108.76	107.03	114.28	110.4	115.75	113.9	112.52	111.42	124.03	118.57
103.29	103.2	109.81	111.08	111.31	102.58	103.34	108.11	101.81	103.68	104.65	116.85	101.2	113.6	113.3	108.12	105.95	103.53	96.557	107.52	101.71	107.25	104.16	107.48	104.62	107.89	100.74	111.52	104.31	93.251	102.21	105.86	111.76	103.76	109.19	98.816	110.28	98.391	107.63	108.73	106.82	108.49	113.64	110.84	107.82	109.73	109.31	106.07	100.26	101.3
98.644	104.74	116.01	112.77	106.46	104.26	102.38	95.341	107.28	104.97	105.88	98.656	109.93	110.26	103.26	98.182	96.905	109.81	110.21	99.479	110.18	102.82	101.25	95.263	106.79	105.83	110.31	104.03	108.39	103.43	105.43	104.1	114.37	100.75	107.4	108.22	107.5	105.12	105.06	106.85	112.04	106.82	94.139	95.218	104.94	106.63	105.15	107.15	108.51	103.71
104.69	119.53	122.67	110.92	111.26	114.55	112.97	112.13	114.17	114.13	114.18	110.64	113.79	115.96	118.3	117.18	106.28	110.91	111.95	114.34	115.09	119.66	110.89	121.54	110.03	110.3	110.74	111.15	110.18	110.93	112.03	109.59	111.08	113.63	114.28	112.5	111	116.8	112.87	109.39	115.43	109.79	107.44	117.2	110.68	107.19	101.02	108.48	114.72	115.77
107.55	113.58	108.3	109.96	114.66	117.37	106.27	106.69	108.73	103.19	110.65	106.71	112.41	114.78	102.72	107.91	103.18	112.83	106.33	112.55	104.64	109.53	110.62	103.68	115.84	109.99	117.12	111.85	115.58	104.33	107.21	106.73	103.74	103.68	104.68	107.3	115.43	108.27	105.59	101.86	109.43	108.65	116.47	109.94	102.93	101.8	108.22	111.16	113.7	121.1
118.89	104.18	120.08	118.27	116.5	110.75	102.05	115.82	114.37	118.52	113.08	112.75	112.77	114.75	116.77	116.76	106.87	118.16	110.77	113.99	111.71	106.85	118.28	120.51	113.35	113.53	112.82	113.3	112.85	119.52	112.73	122.35	114.88	109.66	116.8	120.16	106.16	109.03	111.09	108.43	109.35	116.4	107.46	123.08	111.4	105.1	118.72	113.25	114.16	124.4
112.75	111.83	101.36	104.35	106.96	104.64	106.52	107.17	100.28	97.951	109.57	107.22	94.764	102.44	100.05	100.1	112.39	109.94	111.11	100.79	113.85	106.78	110.77	108.97	102.28	103.47	95.653	106.57	112.17	110.83	109.26	102.17	97.648	101.58	104.21	117.11	110.98	106.47	113.25	109.69	106.54	101.68	109.19	101.93	117.26	102.52	108.62	113.07	103.32	106.08
102.74	97.635	103.74	102.09	103.61	99.5	106.68	84.461	98.462	96.031	106.04	100.21	99.3	93.035	101.88	99.22	102.74	101.26	106.49	103	101.14	96.162	100.07	99.958	108.61	101.79	98.768	98.919	94.983	97.762	93.37	107.36	109.19	96.582	103.76	100.42	99.614	96.79	91.417	110.8	108.14	104	100.65	104.3	112.64	103.24	106.48	96.568	103.42	102.35
102.51	105.91	102.98	115.31	104.2	102.49	105.69	104.37	117.69	109.43	108.15	99.514	108.44	102.62	108.5	98.914	109.24	106.25	107.45	97.399	106.64	105.49	105.36	106.49	96.216	102.5	101.81	104.31	107.01	100.08	104.69	108.07	105.08	104.05	105.41	105.43	106.87	107.27	100.79	102.56	110.43	103.77	111.58	94.265	100.55	109.49	103.43	99.269	109.87	99.103
107.2	106.91	109.77	98.168	107.32	101.72	98.983	102.1	102.85	97.31	110.16	101.97	112.61	107.3	121.61	98.774	107.91	106.92	109.19	107.09	97.841	106.05	104.46	106.07	103.33	94.122	109.9	100.06	99.785	103.85	96.94	107.82	102.75	100.43	104.16	101.9	105.03	102.49	106.33	102.88	100.86	95.176	102.06	104.65	108.32	97.744	107.23	108.16	102.47	94.339
111.54	111.05	106.94	107.34	106.03	116.43	112.3	106.62	112.35	108.25	106.29	94.172	101.39	108.98	108.95	109.22	107.92	115.84	109.29	116.27	106.47	114.36	109.05	119.91	111.19	105.15	110.89	111.09	112.64	113.89	113.74	108.19	113.38	106.08	109.53	113.48	113.5	116.55	110.3	107.28	105.92	116.43	109.04	109.83	111.05	108.71	108.46	107.9	112.86	113.29
91.512	99.613	102.59	100.45	105.59	91.831	96.551	98.86	112.97	98.967	100.63	103.39	89.796	103.12	98.055	96.376	102.69	92.797	101.53	103.78	100.77	102.46	105.44	109.42	100.95	103.38	100.58	104.89	91.314	103.54	109.31	108.82	98.771	97.238	100.67	96.924	105.75	100.21	99.966	97.102	98.594	96.456	96.995	98.047	98.688	100.85	92.621	102.23	105.41	107.44
103.28	101.72	107.71	110.04	106.01	99.462	101.64	103.47	106.02	108.73	118.03	105.65	104.65	110.38	117.58	99.742	107.68	106.77	107.74	110.6	103.24	112.21	108.41	108.1	111.68	107.96	105.23	96.971	100.47	99.956	103.41	105.64	108.91	110.4	103.82	108.47	104.14	95.256	108.01	103.7	106.28	102.98	109.98	108.52	97.076	103.9	107.09	118.72	103.72	107.98
97.99	98.716	99.839	102.34	100.99	99.971	100.6	99.239	101.37	102.17	101.57	109.18	104.7	110.06	102.49	107.07	102.44	91.16	98.501	104.62	100.62	103.99	111.96	97.795	99.921	100.83	94.632	108.61	101.36	107.52	103.78	110.21	98.979	103.45	100.31	105.24	100.81	99.072	88.983	104.35	110.8	106.24	103.41	104.23	101.7	112.36	111.32	103.27	97.508	110.41
118.86	108.1	101.22	101.52	107.94	112.45	101.13	112.4	119.44	108.69	113.62	118.37	113.81	101.8	116.12	101.12	116.47	121.29	105.87	103.34	117.38	116.33	112.12	111.13	111.9	115.14	115.61	109.12	113.83	119.15	118.69	109.4	108.8	117.26	115.57	110.79	109.43	111.89	116.94	102.35	107.97	108.88	112.12	108.12	105.63	106.5	113.37	112.79	112.77	99.106
112.02	106.12	109.96	111.26	110.72	112.01	115.09	106.73	111.99	107.33	113	116.95	111.69	99.022	107.33	102.7	110.89	113.32	118.77	106.51	105.64	106.27	106.33	109.35	118.69	107.02	118.21	114.87	108.82	107.04	101.68	101.77	115.05	109.32	111.51	108.46	106.86	112.44	106.7	107.08	113.95	103.34	107.53	105.31	108.9	103.31	103.83	109.52	111.57	110.03
110.87	117.5	107.12	110.96	125.74	121.01	106.62	108.01	118.43	111.95	115.33	112.5	104.99	108	111.27	108.27	115.67	108.74	109.3	112.75	114.62	110.07	115.87	109.1	111.49	108.76	107.52	102.26	113.2	111.83	115.87	107.78	111.05	114.8	108.49	116.31	111.59	115.89	110.4	106.96	107.85	115.88	112.05	109.26	116.69	111.52	110.35	110.84	107.47	116.44
108.54	114.89	110.9	102.91	117.92	110.77	111.21	107.99	116.27	106.32	117.38	116	119.44	117.12	114.57	114.12	111.17	115.11	126.24	110.5	111.9	121.94	114.62	109.66	113.86	116.73	110.3	107.16	111.95	120.66	110.07	109.61	111.09	120.25	117.23	115.77	111.27	110.73	114.17	110.61	114.81	110.59	118.89	113.47	113.79	107.67	105	109.88	109.9	120.14
109.82	103.01	105.55	112.24	101.19	106.17	101.35	95.796	110.69	111.34	101.31	98.072	109.42	96.767	104.72	105.95	114.1	106.34	103.4	104.31	103.46	101.65	111.77	112.93	100.35	108.94	113.23	97.078	109.66	113.33	109.64	112.52	105.73	104.22	106.92	112.64	107.68	108.82	103.9	106.8	102.4	103.49	105.74	107.64	109.28	113.15	107.22	104.07	97.868	100.86
111.49	110.61	114.07	108.38	107.92	116.99	109.35	106.3	113.01	110.39	112.74	111.49	106.84	111.1	107.24	115.09	117.16	112.15	107.74	118.45	103.45	107.46	110.18	102.07	112.01	109.32	118.6	110.85	106.53	106.02	113.06	115.54	106.47	107.7	113.59	109.94	111.77	111.19	117.99	114.43	112.88	109.56	115.56	112.62	112.94	116.34	116.82	102.92	115.98	117.68
106.75	113.34	109.09	114.83	118.16	119.19	117.13	111.42	118.01	116.06	122.79	114.86	117.94	111.89	112.66	114	112.76	107.95	106.34	125.51	116.35	112.8	114.2	108.65	120.69	117.24	111.51	108.28	113.21	113.89	109.2	112.42	114.08	115.62	114.89	112.33	116.8	112.46	112.94	104.77	107.85	112.22	112.34	115.85	105.63	110.75	115.12	113.57	108.32	108.33
108.48	103.81	100.52	102.21	106.36	111.69	107.66	104.47	107.27	98.826	101.23	112.95	112.2	106.63	111.45	111.77	105.6	104.79	104.27	109.31	107.03	103.93	102.5	99.971	101.66	111.54	103.55	113.5	100.84	103.02	103.81	98.955	104.04	106.79	108.09	105.36	103.76	104.11	102.2	108.94	107.41	115.38	110.34	104.81	103.84	102.23	106.22	110.68	100.14	102.54
103.11	107.65	107.81	100.43	99.431	102.82	104.18	112.19	103.79	105.14	105.2	99.577	103.98	112.32	108.78	105.38	104.17	113.56	105.13	111.6	114.62	96.611	103.61	110.39	108.9	108.42	113.17	101.21	101.57	105.16	100.34	112.37	101.14	110.41	103.38	107.6	103.21	105.14	104.58	107.78	95.919	106.64	101.4	93.632	104.56	108.78	106.88	110.48	102.35	99.058
106.64	94.76	109.61	104.87	102.31	102.94	106.17	106.5	105.5	102.55	111.87	109.31	102.69	106.57	107.72	107.26	114.78	102.14	111.99	106.4	110.4	106.77	105.67	108.38	107.96	107.72	111.2	104.52	110.01	107.22	99.985	103.15	103.19	106.13	104.22	112.51	102.55	109.62	111.6	106.43	104.67	101.8	113.84	97.853	104.98	108.36	100.78	104.83	106.9	110.08
119.21	121.44	112.38	107.92	115.48	106.94	106.75	108.4	114.58	115.14	110.25	103.42	106.83	107.29	110.37	110.62	107.64	110.03	112.51	109.09	116.9	114.77	109.47	110.65	114.79	106.46	115.41	115.84	114.19	107.71	104.54	101.68	114.35	112.46	107.01	109.64	119.07	109.44	111.07	110.18	108.73	114.02	109.67	108.5	107.59	117.8	112.03	118.66	109.41	108.06
105.44	106.75	105.62	107.95	103.53	109.1	104.55	117.88	101.82	110.85	102.32	100.46	105.65	106.05	103.92	108.85	105.35	109.74	108.72	112.64	98.959	94.169	101.3	112.93	108.2	111.25	101.33	111.65	112.68	101.85	101.5	99.268	102.29	105.21	100.36	108.27	103.6	113.33	108.63	112.92	106.98	101.24	108.4	111.44	108.57	114.12	105.49	111.52	103.82	105.7
102.56	112.08	107.57	106.44	106.13	101.32	102.98	106.25	107.05	106.97	104.74	102.89	117.49	102.86	109.53	107.19	111.63	109.45	107.64	103.8	107.61	101.17	105.37	101.02	117	107.61	104.4	113.38	104.16	111.26	101.05	105.55	104.16	104.04	103.01	108.12	102.48	109.03	106.61	106.88	105.63	104.68	107.95	109.62	104.78	110.23	107.64	104.9	102.53	107.02
87.054	94.521	103.01	94.699	104.96	114.27	100.38	95.336	93.707	103.52	106.05	100.37	96.859	106.69	98.442	98.452	104.43	97.595	101.07	100.22	95.972	106.47	101.71	100.69	110.7	104.93	97.898	99.372	102.33	105.16	106.73	109.87	99.126	95.608	103.8	106.95	99.909	100.4	101.11	101.3	98.439	104.57	99.774	92.983	105.21	102.99	96.686	96.686	97.048	89.1
107.35	111.04	106.41	111.86	105.61	107.82	103.84	107.23	107.9	110.95	115.66	109.14	108.82	111.52	104.54	104.05	107.44	106.62	103.92	104.57	103.45	98.029	103.37	111.24	106.59	107.41	106.91	106.49	103.73	119.43	109.93	103.51	108.02	113.57	104.4	107.57	109.23	103.11	107.28	111.93	113.25	111.96	103.39	104.72	102.72	113.4	112.43	106.3	109.02	109.72
101.36	104.07	107.21	107.04	106.13	101.67	102.16	106.5	101	106.93	104.28	106.09	102.18	110.73	106.61	101.17	110.48	105.19	107.71	106.97	106.35	104.85	100.49	98.215	108.21	100.13	104.93	105.49	106.02	110.83	104.31	106.89	109.27	107.61	98.824	105.47	108.48	110.08	104.64	114.22	98.933	106.04	108.52	110.43	119.52	102.64	97.518	109.91	100.4	101.81
115.77	105.77	117.19	116.18	116.71	110.72	111.84	118.37	112.78	113.46	109.11	108.76	106.98	123.56	113.24	103.92	109.99	103.79	114.61	103.02	111.81	106.77	112.46	108.95	114.07	108.2	111.91	110.68	117.32	112.23	108.75	117.04	105.85	112.23	103.68	115.29	109.59	112.56	102.56	117.63	109.45	115.53	119.92	114.44	114.73	107.93	121.74	108.84	111.07	110.66
103.56	97.281	99.671	107.71	94.361	100.72	92.163	98.888	105.63	99.116	109.24	93.429	99.31	97.822	100.72	96.772	91.113	98.739	96.91	103.33	98.279	103	98.279	100.53	91.223	99.995	105.71	88.763	102.41	99.381	98.233	96.56	95.321	102.03	105.05	90.976	94.881	102.41	96.328	102	100.76	99.602	103.98	104.98	105.69	105.41	98.31	109.18	99.235	95.577
107.71	107.25	101.75	105.12	105.96	109.57	99.085	110.17	103.48	107.92	104.49	103.97	101.5	102.43	109.4	94.296	116.12	94.543	108.9	106.15	108.05	105.21	98.002	96.975	107.84	100.3	104.04	111.72	99.381	105.22	110.41	104.14	97.043	96.619	104.59	108.7	103.62	111.73	104.81	105.37	103.33	101.24	104.57	100.57	105.48	105.78	104.44	102.42	99.976	99.452
105.77	109.96	114.21	113.12	111.28	107.31	112.9	110.57	105.85	114.86	113.96	105.58	111.6	108.72	101.68	105.86	110.59	108.71	114.73	106.02	109.04	112.49	106.02	111	112.26	107.36	111.69	103.88	105.86	110.99	110.21	109.52	107.48	112.87	112.05	113.18	115.62	108.8	104.96	109.26	115.48	115.83	112.51	107.58	110.92	113.41	106.16	118.32	109.18	116.25
107.21	101.34	105.61	108.33	109.72	108.07	109.01	99.174	110.81	108.7	104.07	109.08	110.45	104.77	106.76	106.2	119.96	106.6	103.05	101.3	113.89	115.25	108.72	103.19	103	109.23	121.64	111.41	111.31	100.77	103.96	104.91	101.4	109.87	100.77	115.11	105.42	113.61	110.18	107.7	102.88	101.85	101.79	107.28	106.91	112.39	104.33	109.88	106.92	111.92
106.6	109.48	93.625	111.09	94.059	100.66	105.85	109.84	109.08	109.14	104.11	112.57	101.84	107.91	105.71	106.75	108.23	105.63	112.3	106.25	106.45	109.4	107.42	103.65	101.69	111.28	106.89	109.43	107.45	112.08	105.04	112.83	106.79	97.045	100.38	109.35	116.71	110.35	107.75	106.28	102.48	105.53	107.19	104.26	110.05	106.82	104.64	101.01	105.35	103.99
102.04	105.14	108.48	110.91	115.59	107.91	109.23	102.17	109.1	96.261	104.96	109.09	101.09	110.95	108.95	107.05	104.43	108.43	107.68	104.05	104.58	105.52	107.85	107.86	109.42	101.38	106.03	102.97	98.203	113.1	98.432	107.36	102.91	105.37	108.31	99.512	108.35	109.59	105.34	102.85	109.66	107.39	108.09	105.9	104.93	112.3	104.11	104.64	99.66	101.94
105.28	102.66	103.33	109.12	106.56	104.02	109.39	110.5	102.39	104.42	104.08	104.27	101.41	103.27	110.64	105.6	108.83	104.47	101.23	99.826	104.72	108.79	94.166	108.84	102.51	114.39	108.84	110.43	100.86	104.73	104.72	107.23	104.09	106.19	100.24	109.2	101.47	99.797	106.2	104.5	96.71	104.93	105.79	108.55	100.96	112.29	109.34	98.262	100.54	110.55
114.56	106.12	99.241	113.84	105.98	104.77	108.6	98.605	100.2	112.3	102.64	110.45	112.12	104.77	107.47	107.47	112.05	102.32	106.76	108.12	98.171	111.91	107.19	103.18	105.01	110.24	105.98	104.36	100.47	101.35	106.47	112.01	115.3	115	108.25	103.43	114.96	108.37	99.021	99.948	107.8	116.34	106.33	104.51	98.486	109.95	95.954	112.95	103.66	99.173
103.89	107.95	111.21	112.65	102.35	109.29	116.25	109.15	109.44	112.08	106.09	115.5	115.26	114.59	109.46	108.38	111.53	115.36	115.17	105.41	104.81	111.19	118.26	113.75	107.45	107.76	111.09	111.04	120.48	106.98	110.98	105.66	113.24	115.02	110.51	111.67	103.34	115.27	116.73	111.26	112.11	110.76	109.39	119.59	112.22	110.4	108.75	115.67	111.24	116.53
116.75	104.1	111.5	104.05	105.76	108.74	105.86	107.42	102.05	107	110.46	100.37	108.24	105	101.45	102.91	102.89	104.57	106.12	108.28	105.14	107.47	102.42	104.5	100.71	104.12	110.71	108.31	102.09	101.53	109.5	97.617	104.42	110.96	107.74	114.36	110.31	106.57	97.196	107.53	103.18	99.71	102.4	107.03	105.81	108.65	100.4	99.652	111.73	106.38
94.608	100.95	105.49	99.471	105.87	92.415	100.75	97.679	92.948	102.54	98.474	94.042	98.441	101.21	108.52	101.19	101.11	97.568	101.09	97.228	103.9	104.61	100.91	98.638	96.508	100.61	101.27	103.81	98.8	98.326	106.9	104.22	96.546	99.018	101.61	97.408	100.68	104.77	94.348	95.881	94.899	96.986	104.02	92.871	97.501	99.761	105.47	95.555	103.93	97.421
106.52	112.6	107.27	116.45	112.4	97.606	109.89	110.08	111.92	110.74	106.61	111.49	113.53	108.76	108.31	113.41	117.31	108.19	115.67	111.84	108.61	108.88	107.21	104.12	112.99	104.35	110.2	110.09	114.82	107.19	110.31	114.58	114.65	107.95	108.17	99.646	112.68	111.61	108.97	107.57	111.56	117.01	105.84	115.53	111.21	111.73	120.59	103.59	105.95	116.17
113.18	115.14	113.17	112.39	108.03	103.43	124.21	112.01	115.51	113.04	110.12	112.05	114.19	117.96	112.22	107.63	108.92	107.57	113.45	107.15	105.72	107.51	111.82	112.88	115.61	109.18	103.66	112.03	107.64	107.54	103.83	105.35	114.97	107.06	111.32	113.63	103.1	118.73	108.08	110.87	123.01	121.79	103.42	110.31	109.46	111.43	108.96	103.99	117.14	110.72
107.01	108.23	103.58	110.22	113.96	116.45	109.1	105.38	115.11	108.12	115.37	113.06	106.47	105.68	122.36	108.6	109.92	106.66	110.75	114.65	114.31	118.74	109.85	111.37	108.2	105.48	109.56	110.62	107.73	98.852	108.25	107.9	108.19	110.96	118.91	104.89	113.52	120.2	112.85	116.09	104.62	111.11	115.62	110.95	110.18	104.79	119.28	109.73	103.77	108.38
101.19	104.67	102.98	103.6	97.661	96.936	108.92	95.941	107.43	104.87	101.07	97.552	105.52	105.75	98.878	102.71	109.28	94.135	97.191	101.23	95.486	101.22	98.478	104.39	108.33	93.802	101.51	101.37	101.81	103.78	97.511	99.013	102.02	99.225	93.941	99.734	101.56	94.219	101.72	103.81	101.55	101.7	102.18	100.62	110.76	101.42	101.22	107.54	99.145	95.938
96.94	109.96	107.02	108.78	116.01	107.91	106.45	105.21	114.7	101.84	109.02	106.41	107.89	109.47	104.19	98.928	110.73	111.65	100.65	104.55	106.82	113.06	114.73	111.92	104.29	107.13	111.03	94.348	109.2	104.96	113.69	113.37	103.09	106.11	104.29	108.22	108.36	105.9	109.8	109.61	100.56	108.34	105.39	110.04	106.17	109.64	112.03	110.57	107.86	107.87
105.19	111.73	110.45	108.65	101.24	106.59	101.75	104.26	112.71	106.6	94.707	105.53	111.22	101.58	100.89	99.353	104.24	101.32	112.52	101.84	105.99	109.6	105.09	110.02	99.311	108.22	108.13	99.277	106.75	104.15	98.046	100.64	101.92	108.35	116.05	108.81	114.23	101.83	108.49	109.57	107.54	104.98	111.81	103.84	105.26	101.37	103.94	106.79	103.81	107.99
101.34	99.201	102.87	100.61	104.33	103.63	106.71	101.58	103.51	102.25	104.01	109.9	107.28	101.11	106.06	107.81	107.93	105.11	112.97	96.575	104.46	100.24	107.62	107.77	106.41	110.57	107.51	105.62	106.25	104.51	108.48	102.64	106.05	105.06	105.05	101.55	101.99	99.708	115.57	103.05	110.81	103.85	103.2	108.47	108.93	107.8	97.935	109.51	106.69	104.06
104.93	100.87	108.39	108.36	105.45	109.45	108.78	100.09	105.9	112.65	107.1	104.54	104.61	100.37	102.06	117.54	99.38	114.71	100.02	109.97	104.55	106.06	111.5	107.25	109.18	106.07	104.77	100.23	110.91	105.87	110.89	103.69	104.36	102.52	113.59	113.67	103.93	101.24	105.97	100.21	100.27	110.15	100.22	104.94	104.09	110.79	110.68	105.16	100.78	106.54
118.73	125.69	110.47	116.71	127.8	104.96	117.66	114.68	119.25	119.7	122.39	124.87	125.39	117	114.46	110.63	111.43	117.4	116.62	118.62	116.69	113.97	125.52	118.38	112.96	119.96	112.87	123.35	112.09	115.76	120.08	110.59	117.86	108.23	115.05	116.17	126.01	116.73	117.7	125.2	117.84	116.68	117.04	121.23	114.89	124.49	121.52	114.41	115.86	112.02
120.85	106.41	117.19	105.61	110.3	117.49	110.98	110.02	103.88	113.66	108.73	112.16	109.27	110.4	114.94	111.82	108.37	104.79	115.9	113.18	112.44	109.85	112.01	106.09	110.2	116.27	107.93	109.74	116.87	103.71	105.02	113.32	111.74	110.8	113.28	113.72	110.52	113.04	107.83	109.61	112.29	117.83	116.99	113.56	117.54	109.98	106.62	109.29	111.5	120.25
119.28	116.7	112.36	106.99	103.92	120.52	113.2	116.5	111.02	107.75	110.31	105.03	112.94	118.84	108.76	112.17	110.99	117.34	112.11	103.8	118.47	112.65	112.19	116.81	111.93	108.63	118.79	102.4	112.74	103.41	107.06	117.57	109.03	110.49	119.45	116.33	117.49	109.81	113.81	101.79	112.22	108.21	110.01	105.82	117.07	105.75	116.89	110.3	110	101.54
106.8	106.14	97.745	107.98	95.342	104.2	104.55	109.94	108.84	103.05	106.15	99.628	116.73	102.56	99.526	101.38	106.63	106.64	111.29	105.5	103.97	98.832	106.16	109.98	101.86	100.27	99.518	106.82	95.718	108.6	111.13	111.85	100.36	113.27	107.97	104.43	103.66	103.81	104.44	97.728	106.11	100.65	104.05	95.628	106.98	104.01	105.26	114.14	105.42	105.51
114.93	110.3	107.43	109.57	107.9	109.69	114.21	114.47	103.61	112.02	109.24	108.22	108.75	99.759	111.78	107.12	106.96	112.15	110.2	110.79	109.51	108.33	114.7	111.94	108.92	121.07	111.12	115.07	110.22	104.9	108.3	110.04	113.99	110.48	108.75	115.43	102.32	114.85	111.53	116.86	111.89	103.66	118.11	109.15	104.08	110.22	115.31	107.9	111.7	119.84
103.7	104.19	107.12	107.25	113.82	102.06	113.83	109.14	110.19	109.99	90.264	109.06	99.267	106.63	110.18	106.01	98.82	110.54	100.87	110.67	99.143	103.59	98.174	101.22	112.83	110.49	105.52	112.08	111.49	104.24	101.49	108.95	105.56	109.83	102.36	98.558	107.02	113.95	106.27	103.25	103.18	109.67	101.46	111.31	100.59	108.21	103.26	106.32	107.19	105.66
112.67	100.15	104.02	113.11	117.52	107.75	107.97	102.9	101.7	106.69	102.14	100.24	112.5	115.94	98.256	99.79	100.63	109.98	111.18	103	105.53	99.538	102.53	109.49	106.4	102.65	106.86	101.07	105.33	109.04	113.47	112.77	114.64	106.3	104.31	109.49	112.47	118.48	101.71	98.504	107.6	100.9	108.82	105.9	108.79	101.39	97.806	111.86	104.31	106.01
107.58	109.54	116.53	115.88	109.51	115.1	105.19	107.7	113.91	107.12	103.07	105.96	114.01	112.14	112.56	112.15	106.2	105.81	108	112.24	114.83	116.13	101.79	114.92	121.88	108.17	99.695	109.4	113.7	112.58	109.68	118.18	111.46	115.53	115.37	104.6	101.12	98.854	109.94	117.01	114.09	105.44	112.57	102.16	109.02	115.71	118.23	117.59	106.57	114.21
108.78	104.95	106.44	109.84	110.54	101.01	107.82	102.58	109.04	109.73	100.18	107.5	106.84	109.03	103.36	109.4	106.3	103.83	107.97	117.24	112.86	101.94	108.12	103.76	102.07	109.76	102.94	103.12	105.58	107.8	104.65	102.75	111.4	100.37	100.28	108.86	110	108.27	103.03	102.11	105.06	101.32	106.13	105.01	103.84	106.34	108.8	97.942	103.24	107.89
101.48	104.26	114.11	108.35	104.52	102.1	107.49	108.07	94.154	102.12	112.12	105.18	101.88	110.49	101.49	122.58	105.94	102.71	99.052	111.27	108.63	97.857	100.32	107.76	107.34	103.52	113.04	110.36	107.98	110.68	103.5	102.58	108.11	102.22	106.78	107.28	108.37	101.37	108.44	101.1	105.95	103.03	98.9	107.32	105.76	105.66	108.96	104.02	101.45	112.31
108.39	118.08	115.55	104.26	105.34	113.54	109.54	114.66	106.23	110.68	110.25	109.96	109.68	112.21	109.15	107.65	114.68	110.13	109.47	112.84	119.11	113.47	102.12	109.78	104.82	103.46	109.13	107.91	120.97	118.93	112.3	115.92	108.87	112.18	102.79	106.72	112.04	111.25	113.62	108.79	101.84	108.31	108.76	114.61	113.32	116.24	107.33	100.7	111.63	114.01
105.8	114.83	118.07	111.41	108.79	100.59	115.12	116.85	106.56	107.41	114.4	108.78	114.5	106.13	108.93	118.2	113.49	118.24	107.61	114.37	112.51	116.77	98.297	112.42	114.21	109.17	107.24	114.49	111.2	117.77	105.62	114.02	105.86	108.64	105.87	111.59	109.35	101.85	105.2	104.95	110.57	113.82	102.54	110.94	111.93	110.61	111.92	103.6	106.6	114.21
116.08	117.68	115.18	116.22	120.23	112.23	102.25	111.95	117.91	111.22	111.82	118.11	113.28	115.45	119.05	114.41	105.35	108.51	122.18	105.36	120.63	110.13	106.61	109.36	123.3	111.32	113.68	106.04	109.59	112.51	116.82	108.48	107.52	109.31	111.42	106.77	103.08	115.93	105.35	111.41	110.66	103.22	109.54	113.39	117.01	118.09	121.1	104.84	112.16	115
106.2	107.06	112.36	114.05	99.129	110.85	106.76	94.873	106.01	102.05	110.94	117.89	122.79	113.24	110.17	121.51	117.75	111.07	111.44	117.27	99.402	110.45	120.14	112.6	114.47	116.76	116.53	109.35	112.55	109.39	116.86	116.97	108.94	106.73	119.02	113.87	120.25	109.84	108.69	111.82	105.11	120.25	113.86	109.8	109.71	112.01	111.1	109.91	111.2	110.52
112.24	106.31	110.54	121.37	104.68	115.3	110.85	103.41	114.31	111.12	110.62	113.31	104.91	114.63	104.76	105.09	108.68	108.94	115.38	115.34	105.32	108.92	110.71	115.55	104.72	111.86	114.11	104.11	115.11	112.35	113.38	114.65	108.06	117.94	109.41	106.37	111.1	110.09	106.11	110.55	107.36	110.6	107.04	117.66	117.26	106.04	110.1	111.7	105.65	108.78
102.84	106.52	108.58	109.47	99.685	111.94	100.51	109.71	105.59	100.38	102.33	103.73	108.15	108.8	107.96	98.805	106.66	108.94	109.06	100.05	105.25	108.27	102.69	101.2	114.36	102.82	102.17	96.539	109.92	105.66	107.3	111.25	113.07	106.21	105.51	110	107.13	93.832	100.16	98.571	108.15	101.47	92.725	107.29	109.13	109.45	101.3	112.77	109.82	105
106.64	113.12	109.83	116.55	115.27	114.52	122.59	115.3	107.05	121.61	110.34	115.39	112.07	112.67	109.98	112.37	108.01	112.41	114.41	115.87	109.78	108.1	105.26	111.43	110.39	112.65	109.53	119.4	111.34	118.75	113.51	119.78	112.48	114.53	102.76	110.46	103.37	103.44	109.67	110.77	116.01	115.87	105.57	105.08	112.29	113.87	105.84	109.6	103.48	113.25
102.6	112.2	91.626	98.76	116.41	98.973	107.94	103.71	100.59	107.91	103.67	106.41	109.77	119.13	112.46	101.74	101.55	106.41	105.44	107.28	101.58	104.73	102.26	105.75	105.84	118.56	114.36	111.65	96.684	106.38	109.52	105.39	99.472	103.67	109.74	104.73	111.68	103.19	107.01	117.76	117.45	102.97	103.73	103.28	110.4	110.48	103.52	109.39	103.6	117.08
100.7	108.37	103.53	101.46	110.95	103.29	101.93	101.36	99.366	99.355	101.15	109.06	103.57	108.5	106.64	104.82	99.66	108.31	106.52	106.78	108.7	109.32	106.1	103.02	109.72	109.41	110.68	94.701	107.33	105.5	105.7	106.12	92.858	109.52	105.1	98.909	105.47	100.17	101.26	100.64	108.58	113.4	114.95	100.38	109.98	110.48	110.53	122.5	107.02	112.59
99.776	102.54	100.33	99.717	104.93	96.782	103.87	104.11	105.35	114.63	109.9	101.33	108.41	104.11	105.65	99.332	108.75	102.43	109.15	102.31	108.77	98.831	108.99	105.94	111.86	99.891	113.24	104.72	94.911	104.12	100.61	101.15	115.63	110.11	101.23	108.22	107.12	104.8	104.98	105.99	100.59	115.25	106.78	109.38	99.563	104.69	105.23	114.52	101.08	106.87
108.94	100.98	98.377	95.519	100.3	108.07	99.224	104.71	105.07	102.2	106.3	100.61	98.291	103.68	104.14	105.75	103.93	105.32	105.52	108.78	110.98	108.46	105.11	108.19	99.573	109.4	98.246	99.973	104.04	102.3	100.47	99.085	106.05	92.315	108.34	96.909	108.14	110.95	98.114	102.22	96.543	103.11	105.18	100.48	102.4	101.68	102.7	101.87	107.68	99.779
100.93	109.61	114.37	117.27	116.09	103.2	107.77	102.99	104.28	106.16	111.59	104.47	117.56	107.6	110.71	108.07	109.91	110.56	101.57	110.45	104.05	101.26	107.93	106.75	105.35	104.51	112.32	102.71	102.22	110.61	109.42	112.32	104.35	113.72	105.22	101.79	101.32	98.906	109.07	107.72	102.14	105.57	101.59	103.94	110	107.03	101.44	108.87	108.3	108.74
100.14	99.864	108.32	109.63	110.98	109.77	110.84	101.02	108.48	101.11	100.23	102.4	104.74	103.66	112.43	103.8	105.23	105.8	113.95	112.53	112.58	101.5	108.6	103.68	110.18	104.04	105.41	105.65	107.4	109.63	99.487	111.61	112.81	101.97	102.98	103.32	104.27	104.53	106.12	108.9	107.13	97.085	105.04	105.41	103.17	107.67	105.28	103.34	105.92	95.018
99.64	105.2	111.32	114.64	111.58	95.25	106.64	110.18	103.6	120.78	104.18	99.985	100.19	115.23	99.68	97.264	112.72	111.42	107.66	104.39	105.02	112.06	106.92	104.71	106.49	109.19	108.34	107.36	114.74	107.8	115.04	102.51	93.744	110.34	110.52	111.4	117.94	106.14	109.96	96.055	103.02	107.56	102.56	101.6	103.24	103.91	111.45	109.62	111.19	112.2
111.12	116.18	106.63	111.07	109.17	107.62	108.25	106.34	107.57	100.06	99.317	99.072	106.09	102.36	113.34	108.8	105.44	106.53	105.12	101.84	105.63	105	103.05	103.54	111.08	102.51	105.66	111.89	107.52	107.62	103.47	101.19	108.37	97.618	107.45	104.95	107.15	105.87	103.34	113.05	108.3	99.846	104.18	108.34	104.6	107.06	100.31	110.4	98.143	104.66
113.89	107.85	106.62	100.42	104.3	92.723	101.43	109.16	103.28	103.26	103.91	98.952	109.79	105.19	105.24	105.66	103.55	108.14	112.55	107.03	105.81	100.14	90.261	103.75	104.9	101.32	111.73	106.35	110.51	103.89	115.13	105.96	93.764	113.7	105.71	109.81	104.18	107.15	111.25	97.402	104.41	110.58	104.02	105.74	108.44	104.09	104.28	101.34	106.8	99.099
105.54	112.68	111.93	113.01	108.16	110.44	114.74	106.06	113.46	116.83	108.49	106.62	112.92	112.68	112.11	115.77	109.68	119.85	108.5	109.2	108.61	111.89	109.38	119.08	116.13	105.8	114.14	115.32	111.76	118.26	113.75	108.9	114.32	110.08	111.53	116.08	120.04	113.42	109.15	106.56	116.51	114.27	114.15	115.37	110.4	113.94	104.4	117.29	120.1	118.32
115.23	107.07	109.41	95.305	114.53	108.52	105.14	102.79	102.65	109.96	100.15	108.44	104.04	92.905	103.07	102.27	107.71	103.56	108.61	111.47	103.51	106.81	107.28	97.925	104.3	102.72	108.15	103.43	101.15	106.9	109.17	111.67	109.36	109.24	101.11	104.51	109.25	110.52	104.59	104.01	108.32	108.37	104.25	114.79	101.5	112.25	100.71	109.55	110.08	112.08
110.9	116.42	111.12	107.56	106.75	120.18	112.72	106.38	110.61	108.64	113.82	110.13	115.9	108.76	104.39	112.24	117.07	115.75	114.54	109.69	109	118.28	106.91	113.04	114.9	112.9	115.79	113.13	109.21	110.97	116.85	122.83	111.69	110.15	113.53	107.41	117.68	114.25	113.08	115.15	112.77	109.69	110.84	107.61	110.63	114.65	108.45	111.91	114.18	116.23
99.318	102.47	105.18	99.255	105.29	96.812	103.72	104.03	102.09	108.36	102.32	105.66	100.31	102.99	105.44	100.49	107.89	100.56	101.11	103.62	103.08	106.92	96.745	102.71	96.278	105.75	94.994	104.32	96.987	103.76	103.76	93.524	99.056	100.26	99.981	91.323	100.49	101.03	101.94	97.01	102.49	105.53	103.86	85.437	103.24	101.42	95.772	97.962	100.88	97.401
101.25	96.488	109.98	104.27	101.63	104.64	103.12	103.22	102.7	100.9	92.361	100.15	98.206	111.2	96.092	101.29	97.728	97.456	94.411	98.854	100.1	99.454	95.424	100.71	98.302	95.258	98.813	99.652	104.69	104.23	109.31	103.23	99.51	96.764	92.51	100.09	97.358	97.903	104.13	91.706	103.04	97.759	108.36	101.69	96.55	100.18	97.456	100	107.52	97.065
101.93	105.38	104.28	97.364	102.26	103.57	115.93	106.65	114.89	112.16	107.82	106.15	106.63	94.914	110.73	102.25	101.14	104.51	108.07	106.04	111.16	111.67	102.44	103.64	107.64	101.36	106.59	97.926	103.71	101.68	105.55	107.59	106.91	110.56	105.14	109.69	104.53	108.1	101.25	116.42	102.5	101.01	109.77	103.73	111.56	113.67	96	106.72	102.91	112.76
98.959	101.03	109.86	107.38	96.895	101.72	103.33	96.682	95.832	90.319	108.36	99.118	110.47	100.68	93.597	109.18	101.96	101.88	105.73	102.56	101.82	96.669	92.677	94.591	93.285	95.655	100.18	102.58	92.527	96.023	91.478	110.57	104.21	87.38	105.47	89.876	100.3	94.723	102.97	110.88	104.45	91.84	99.247	104.97	97.992	108.46	96.271	93.674	101.73	100.32
97.056	108.44	109.03	108.55	96.651	97.309	97.546	104.66	108.48	106.5	102.31	99.998	104.5	106.17	109.75	110.98	112.63	106.19	108.08	104.7	109.06	107.79	103.99	104.98	108.68	106.95	102.2	98.193	115.85	101.03	106.77	106.57	106.91	111.9	105.98	99.292	99.429	104.45	102.79	99.851	99.652	107.08	106.45	102.79	108.61	108.72	102.59	106.63	99.942	107.84
95.594	96.817	100.56	99.19	106.71	93.53	97.388	105.56	102.53	97.912	101.06	99.109	103.61	104.35	97.547	98.851	96.845	101.42	99.78	100.79	98.218	102.98	107.58	101.79	108.21	101	98.163	99.086	94.692	96.894	105.87	99.466	101.52	93.129	105.55	101.69	101.8	104.25	93.702	93.949	104.4	100.66	102.62	102.62	101.6	102.39	105.04	102.2	91.709	108.05
106.15	100.79	111.63	108.4	113.61	108.08	109.69	105.15	99.018	101.17	107.86	111.33	101.07	104.45	117.43	110.03	103.47	96.548	104.44	110.7	106.27	100.98	110.1	102.21	111.59	101.27	106.74	109.91	101.8	100.5	103.11	104.99	103.04	103.46	108.24	107.15	112.38	112.67	97.239	108.22	118.91	106.76	107.82	103.28	96.042	97.263	106.73	103.78	103.22	99.768
115.03	111.59	103.79	116.76	116.23	120.38	108.32	113.85	111.21	113.17	105.58	112.19	108.64	112.47	108.33	107.05	109.71	115.19	122.86	112.03	104.86	109.05	120.97	111.34	120.12	119.69	115.79	101.66	122.85	109.33	117.33	112.67	111.55	103.98	111.2	105.59	108.98	106.62	114.88	111.6	124.15	110.76	110.39	121.53	109.39	116.8	109.81	111.31	107.12	111.89
108.19	103.84	104.91	100.35	105.7	104.5	103.8	109.45	112.23	115.33	109.24	109.59	102.29	101.67	96.749	104.22	102.18	103.32	101.45	101.08	104.25	111.09	104.61	108.05	107.72	107.98	108.49	106.46	106.27	104.67	109.42	102.03	100.6	109.61	109.77	100.84	102.56	105.69	106.74	108.1	103.02	108.17	108.02	100.16	106.91	97.498	108.17	98.397	100.96	102.87
117.45	110.34	110.4	109.49	114.29	108.49	107.41	105.17	114.36	120.84	115.78	107.71	119.45	110.04	113.76	113.38	104.51	111.89	106.46	109.5	120.41	114.95	105.25	114.15	118.13	119.6	109.43	113.61	114.3	115.49	118.64	111.62	116.25	111.43	105.16	112.34	107.31	115.37	110.02	112.37	117.39	123.2	105.18	107.95	120.98	106.79	115.92	116.72	114.65	111.26
98.064	103.17	102.78	106.64	101.32	98.402	99.331	93.761	96.237	106.53	108.21	104.91	97.723	94.223	93.333	113.47	101.88	107.27	100.07	98.265	103.02	100.95	104.55	97.418	102.11	98.533	101.37	101.7	95.548	88.134	97.108	106.52	102.22	102.5	100.8	99.167	100.94	100.6	106.81	104.37	89.412	92.485	99.595	104.19	105.65	104.51	96.783	94.33	93.915	100.18
120.43	125.37	111.55	114.74	113.29	124.07	121.39	114.16	113.93	117.07	110.28	117.35	122.03	113.34	114.26	114.04	113.76	117.7	110.55	111.76	111.32	119.5	107.81	120.61	120.3	110.83	118.57	117.45	119.62	109.02	114.51	122.97	121.46	118.5	115.89	119.11	115.24	121.58	111.59	106.05	116.42	118.72	116.62	117.39	116.45	112.46	113.55	124.72	126.11	117.69
[truncated: 150 more columns]
