# Supplementary material for: Genetic dissection of main and epistatic effects of QTL based on augmented triple test cross design
Source: PLoS One. 2017 Dec 14;12(12):e0189054. doi: 10.1371/journal.pone.0189054 (PMC5730204; doi:10.1371/journal.pone.0189054)
Supplement: S8 Supporting Information — (ZIP) [file pone.0189054.s008.zip › z4_100_0.5_10.csv]

112.21	112.35	111.87	112.81	113.63	109.81	110.37	109.23	109.62	114.87	116.86	111.2	110.38	114.71	109.61	111.49	113.25	114.58	112.89	108.51	113.72	112.59	111.68	112.61	113.18	110.14	112.9	108.21	112.04	113.16	111.53	107.73	108.93	113.73	113.37	112.65	110.76	110.19	111.44	109.74	111.66	111.32	110.7	112.35	113.47	110.27	108.33	111.68	110.49	109.79
111.64	111.95	112.95	111.8	112.59	112.18	111.61	112.69	113.11	112.13	113.46	111.38	113.03	113.21	106.89	112.79	116.91	115.07	114.44	113.82	113.86	112.35	112.6	113.43	114.19	115.16	112.35	113.47	112.97	114.99	110.65	113.42	112.85	113.01	112.9	113.13	113.48	110.83	112.22	113.96	112.32	110.59	114.25	111.37	115.99	109.62	110.74	114.08	111.25	113.04
106.78	104.56	108.07	104.63	107.13	105.37	105.64	104.34	103.6	102.78	107.61	105.45	104.4	105.56	107.57	103.73	105.35	104.38	105.7	104.13	105.47	104.26	107.47	105.29	108.41	105.24	104.75	105.99	108.27	102.98	103.57	104.22	107.27	107.6	112.06	107.35	103.15	106.34	105.92	107.33	108.99	106.27	108.2	104.84	106.76	107.68	105.91	102.51	108.18	105.36
101.84	98.766	100.05	99.724	101.05	102.51	99.63	99.796	97.385	98.475	101.94	99.647	98.934	98.326	100.17	102.32	100.6	97.769	101.6	100.71	98.48	98.37	98.575	99.711	98.649	97.624	102.02	97.487	98.96	100.43	100.14	100.83	98.624	100.09	99.213	100.44	96.296	98.802	98.883	95.485	97.67	101.64	102.01	98.644	100.5	98.978	99.027	98.932	101.48	101.79
106.29	103.17	104.95	107.91	108.84	108.07	101.45	104.2	107	109.35	107.08	107.62	109.36	104.98	104.36	104.79	104.51	105.02	105.8	106.72	106.32	106.53	105.51	103.33	105.21	104.63	108.87	107.62	103.42	103.95	106.25	108.35	106.21	107.22	104.99	105.14	104.69	105.13	106.17	107.88	105.71	105.44	105.02	104.13	108.23	106.2	107.28	105.37	103.58	103.9
107.01	106.12	102.94	104.83	106.61	105.81	106.19	107.22	106.97	105.4	106.08	105.06	104.66	107.44	105.91	103.74	108.39	106.55	105.37	105.26	104.05	104.32	107.07	106.58	103.49	106.58	102.87	110.45	104.73	106.85	106.77	107.31	106.13	106.42	105.17	103.74	107.09	105.72	104.18	106.53	104.7	105.19	105.06	104.32	107.01	108.39	107.04	104.31	106.07	105.53
109.42	109.58	110.08	106.87	108.13	110.26	109.52	111.63	109.45	111.15	108.27	110.59	110.03	107.8	111.16	110.69	111.82	109.95	108.6	110.06	112.5	109.32	109.36	109.54	106.54	110.6	108.42	105.93	107.65	111.83	109.62	111.78	109.49	108.76	107.73	109.54	106.9	105.87	112.28	110.25	110.82	110.02	108.24	107.54	106.77	108.95	108.43	107.96	109.38	110.59
104.7	104.58	105.24	107.79	105.66	107.32	101.62	103.06	108.12	103.95	104.69	104.67	103.29	104.03	105.8	103.5	104.71	102.86	107.81	103.91	107.53	107.24	105.9	102.72	105.38	103.99	107.86	105.28	106.83	108.92	105.11	103.64	107.31	104.55	103.82	107.74	105.3	104.64	107.88	103.75	101.93	105.77	104.2	105.99	105.73	104.36	102.16	107.13	105.13	106.41
120.19	119.24	119.11	119.74	116.63	117.17	115.86	116.55	118.14	114.45	118.43	115.29	119.81	118.65	119.23	115.9	116.81	117.07	117.56	117.87	116.28	117.69	117.18	114.91	118.77	117.67	119.9	118.7	119.78	116	119.35	115.86	117.32	117.58	115.12	115.26	117.21	115.27	117.79	116.73	116.3	115.31	116.04	113.59	113.24	115.91	117.39	115.73	116.35	114.18
108.46	105.76	104.43	106.85	106.41	105.17	105.07	106.56	107.83	104.84	105.65	104.65	106.51	106.81	106.5	102.35	103.7	104.97	103.92	104.59	104.77	108.83	105.78	102.29	104.08	107.05	104.72	103.2	103.47	103.64	105.6	106.73	108.92	107.18	105.92	104.99	107.59	103.58	106.93	103.3	102.79	103.89	103.12	106.52	106.7	106.83	103.22	106.87	103.95	106.74
109.45	110.27	112.2	112.99	112.26	111.01	111.51	110.18	114.02	112.33	112.53	112.05	113.36	115.2	112.12	111.78	111.89	110.85	111.77	113.63	110.55	116.17	112.39	113.33	112.18	115.68	112.44	112.55	110.96	111.91	110.1	113.02	112.18	108.72	110.66	111.23	112.11	110.46	112.16	113.87	112.72	114.91	109.82	111.19	112.59	113.32	114.02	115.94	108.6	110.66
102.04	99.614	98.92	103.15	97.245	102.02	100.98	99.676	101.98	99.534	103.44	101.09	99.405	97.764	98.773	97.78	102.96	99.504	95.713	98.632	101.48	98.308	101.04	101.4	99.766	103.51	98.176	100.76	101.18	101.85	102.63	98.833	99.528	101.7	97.63	101.2	98.09	98.645	102.06	95.615	98.703	101.08	98.087	99.832	101.73	100.22	100.62	101.21	100.16	99.995
108.41	108.49	109.62	109.58	113.85	110.66	111.83	110.44	112.46	113.35	110.15	114.28	113.28	112.1	110.88	111.57	111.41	111.55	109.75	111.79	110.44	112.7	111.75	111.95	115.07	113.12	114.49	114.31	111.67	110.07	112.92	112.31	109.54	110.37	110.09	113.86	112.66	110.91	113.77	112.63	111.96	109.98	114.24	113.42	112.4	112.97	111.62	114.4	111.11	112.03
105.54	104.37	104.49	104.1	108.92	110.96	109.22	101.67	106.48	104.59	106.68	104.81	107.37	104.99	103.25	107.86	108.63	103.98	103.36	106.62	108.86	105.49	106.98	105.89	108.59	106.69	105.14	107.95	107.53	111.81	108.16	104.91	106.91	104.52	108.07	105.82	106.62	104.1	106	102.74	106.44	106.54	107.1	105.02	105.7	107.66	105.65	106.97	103.96	106.6
102.91	103.22	107.84	102.3	103.27	101.33	106.85	104.84	104.7	105.16	101.69	106.57	102.64	105.63	106	104.88	105.09	103.28	106.82	104.68	106.21	104.85	105.25	105.69	104.23	104.56	105.68	105.76	102.7	100.95	105.97	107.81	105.15	106.12	102.75	101.67	105.52	105.88	105.99	103.62	103.77	104.35	103.7	104.43	100.74	102.75	105.77	103.88	106.02	104.47
107.21	113.83	110.92	112.4	110.84	111.43	114.94	110.81	111.28	111.28	111.84	112.19	112.81	114.91	112.6	111.76	110.26	113.04	112.31	110.34	112.71	114.81	110.33	113.13	107.81	109.65	113.57	113.36	110.75	112.27	111.6	112.18	112.27	108.63	110.05	109	110.69	112.24	110.49	110.33	112.51	112.51	111.1	108.93	115.06	111.92	111.36	109.18	115.01	112.74
109.59	109.2	110.61	111.04	112.13	113.22	108.62	112.11	109.99	106.15	113.57	111.37	111.7	108.07	110.51	112.33	114.22	114.29	110.41	111.03	111.43	106.76	111.01	111.77	109.93	110.19	112.07	112.33	116.31	112.74	111.86	111.9	110.57	110.72	109.87	111.38	110.33	109.18	111.52	111.21	106.48	115.2	111.52	108.9	110.62	113.04	108.58	111.85	111.31	112.04
109.23	109.94	110.32	108.75	108.8	111.64	107.84	109.72	111.58	109.11	110.11	111.92	110.71	113.07	105.93	113.64	109.12	111.54	108.34	112.99	113.1	111.94	110.97	111.17	109.6	106.79	109.88	110.11	111.72	108.51	109.31	109.53	111.64	111.31	110.84	111.71	111.12	109.65	109.55	111.34	109.03	107.78	108.14	110.93	113.03	109.94	112.51	110.34	109.83	110.33
99.74	101.55	99.154	101.54	102.28	100.68	99.304	100.9	99.963	101.4	100.75	102.99	103.96	101.88	102.46	101.69	105.35	101.15	99.273	99.788	101.85	99.841	105.77	97.949	97.238	102.04	97.85	101.03	100.84	100.72	103.59	98.531	100.66	102.2	98.809	103.1	103.53	100.72	101.26	103.87	101.04	95.219	100.51	102.17	103.47	98.08	101.21	98.176	100.99	101.44
116.93	117.03	118.19	117.27	119.14	118.73	119.03	114.19	116.25	118.96	120.15	114.98	117.63	120.16	116.79	117.05	118.28	112.12	117.18	119.23	121.5	116.24	116.58	118.61	121.9	115.79	117.28	116.23	119.17	118.15	117.91	116.55	117.53	120.62	114.88	116.8	118.05	119.08	116.83	114.93	115.01	116.5	121.05	118.4	116.75	120.4	120.17	118.89	119.76	117.8
110.71	113.74	112.81	109.88	114.15	112.27	114.29	110.89	115.39	113.01	110.5	109.05	108.54	113.63	110.98	112.47	113.42	110.7	109.85	113.59	109.41	111.56	114.42	112.16	111.67	112.49	110.99	109.23	114.95	112.25	111.22	113.81	111.12	113.73	110.42	112.08	111.59	112.09	111.62	113.33	112.1	110.96	110.54	109.36	109.52	110.94	111.01	111.58	110.38	109.4
104.67	105.31	106.65	107.91	104.99	105.9	103.67	104.43	105.55	106.22	107.72	106.55	104.28	103.79	105.02	105.12	104.71	105.76	106.27	102.13	108.79	108.24	104.23	106.09	106.5	104.25	101.9	107.21	107.32	105.78	103.61	103.71	107.4	102.48	104.87	107.8	106.44	107.01	103.9	104.94	103.35	106.49	108.97	107.72	106.58	107.06	105.22	103.79	104.74	103.9
106.93	105.61	104.07	106.03	104.76	104.85	103.93	105.21	103.87	105.13	107.68	102.9	104.18	104.67	103.4	107.3	104.35	106.83	106.16	105.93	107.03	109.3	105	102.48	103.8	107.16	105.91	109.51	107.96	108	103.65	111.23	107.52	108.49	109.39	103.31	106.09	107.8	105.41	103.26	108.17	104.39	101.7	109.7	102.57	107.49	104.19	104.92	106.94	103.11
112.43	112.46	110.8	113.68	111.9	111.49	108.22	110.61	110.62	113.4	112.02	112.18	115.86	112.75	115.32	108.72	112.93	112.18	110.76	113	111.38	111.05	111.91	110.76	112.84	115.3	113	109.46	111.99	109.77	113.06	115.66	111.01	111.1	113.94	115.67	112.53	110.73	110.07	110.16	108.74	109.8	113.62	113.05	112.45	113.84	111.69	111	112.73	111.53
106.17	104.9	104.81	108.27	104.86	105.99	104.07	109.07	104.17	106.39	103.68	105.42	105.58	104.09	105.43	104.83	105.34	104.37	104.56	107.66	104.39	106.24	102.66	109.64	104.26	106.06	105.73	104.32	104.48	104.68	105.2	104.79	107.68	105.46	104.54	107	103.64	107.69	106.7	106.41	106.89	107.98	106.22	105.03	106.91	105.37	101.55	104.13	103.64	108.31
106.15	104.85	107.96	105.8	103.95	105.36	104.49	103.34	105.35	106.54	101.49	105.9	105.41	107.18	105.76	101.94	105.92	103.25	104.58	104.45	102.88	107.03	108.24	103.87	107.73	105.57	106.11	106.01	106.36	107.22	106.61	104.04	106.39	106.1	104.05	106.24	100.6	107.29	104.75	103.38	106.97	106.19	105.34	108.45	106.46	106.6	106.34	105.93	107.3	106.47
107.1	107.29	107.62	106.88	103.82	105.15	107.59	107.32	104.61	107.31	106.6	106.95	105.94	107.4	107.61	105.47	106.39	106.96	108.81	108.63	104.41	106.04	108.03	104.95	102.54	108.39	105.12	106.36	105.82	105.91	107.91	106.09	105.81	104.14	107.33	104.32	101.64	104.83	105.58	103.23	107.14	102.27	107.33	110.85	105.4	109.79	105.64	106.57	111.52	105.79
105.9	104.35	107.09	105.04	107.75	102.15	104.51	106.63	105.62	106.23	105.56	104.58	105.38	106.98	106.07	106.44	107.71	105.52	106.28	106.06	105.79	107.98	107.94	110.41	103.12	108.57	104.35	104.04	108.23	106.56	105.42	104.57	107.19	108.34	105.53	108.25	109.06	109.04	107.7	107.41	107.84	108.26	108.35	104.84	104.2	109.42	106.57	104.86	104.77	108.08
104.95	109.18	105.71	110.33	107.74	105.89	106.58	106.32	104.68	106.75	105.8	103.26	107.16	108.83	105.36	108.98	105.86	105.64	106.01	106.42	109.87	106.95	106.65	108.26	110.09	105.22	104.17	106.09	105.87	106.68	106.83	105.64	105.15	105	106.87	105.76	106.11	107.01	108	108.36	104.38	106.34	105.87	104.93	106.57	106.76	107.8	108.33	106.45	105.58
102.55	98.516	102.43	99.163	100.96	99.141	98.189	99.455	102.85	100.87	98.048	101.12	102.2	98.75	98.062	100.38	100.75	101.59	99.812	97.77	99.713	99.691	105.02	101.57	100	98.755	98.44	97.175	98.697	101.74	101.4	97.346	98.996	101.02	101.55	99.474	98.352	104.08	101.61	97.931	99.102	100.16	99.58	102.37	97.654	101.52	102.3	97.837	96.693	102.2
106.09	106.11	107.49	107.73	109.28	108.89	104.1	107.54	105.31	105.8	107.53	106.19	107.17	108.83	103.38	107.86	108.73	106.2	105.42	108.8	103.98	105.95	106.09	107.41	105.89	106.35	107.52	106.08	106.02	105.08	102.38	107.96	103.44	109.81	107.1	106.09	108.89	107.58	104.83	108.95	106.85	109.13	104.94	107.49	105.24	107.48	108.7	105.48	107.89	105.83
104.7	103.95	106.98	103.59	105.43	108.97	106.98	103.94	105.53	106.73	103.12	108.48	103.35	107.01	104.53	107.11	103.74	105.61	106.71	104.89	105.21	104.89	105.64	103.29	107.26	107.87	104.26	105.8	104.6	104.97	106.55	103.46	105.6	108.5	103.39	105.46	108.88	106.58	104.2	103.35	106.14	105.1	105.32	104.76	105.84	104.87	105.45	103.13	105.89	105.99
110.61	111.32	110.25	111.27	113.24	112.97	110.22	110.88	111.58	111.54	109.65	109.45	108.33	112.14	110.03	111.12	109.27	110.66	112.8	113.18	113.13	109.98	110.23	111.49	113.76	109.7	110.29	110.06	113.78	110.32	113.98	111.41	113.48	110.94	111.31	112.71	110.96	110.62	113.07	112.69	110.68	111.58	109.48	109.44	112.75	112.35	113.04	112.41	112.56	110.42
108.66	109.19	105.56	107.29	104.47	106.96	106.41	106.6	105.4	106.55	108.93	107.7	103.06	105.02	105.51	106.52	107.13	104.72	102.47	105.08	105.36	107.07	103.53	105.94	106.22	104.04	105.03	105.62	109.92	107.33	103.26	102.51	105.06	104.43	107.27	106.76	103.04	106.18	105.67	103.77	106.92	106.54	107.1	104.21	105.65	108.08	103.88	105.95	106.88	102.91
100.94	101.03	101.52	101.56	99.476	99.592	100.93	101.8	101.16	99.213	102.31	100.85	101.21	99.096	100.94	100.17	97.888	101.28	100.33	101.22	103.69	100.93	100.28	99.505	102.81	103.13	100.09	98.566	98.973	102.01	101.5	103.96	100.47	103.72	100.76	103.05	101.65	100.8	98.606	103.85	101.56	99.947	98.595	98.27	99.272	102.12	103.4	101.66	99.447	102.39
112.02	113.62	111.16	110.79	110.36	112.04	110.58	111.13	111.36	112.89	111.84	112.87	114.79	111.95	114.57	110.61	115.71	113.24	114.38	110.94	111.69	110.56	113.18	114.9	114.28	112	111.68	113.92	114.97	112.36	114.18	112.62	113.26	109.42	111.97	112.39	110.88	112.05	112.88	109.33	109.81	112.55	111.74	111.75	108.34	110.5	108.23	113.62	111.4	111.85
105.28	107.04	101.65	106.26	102.92	105.83	103.83	103.6	105.05	106.05	106.2	106.45	106.42	99.981	106.67	104.46	103.89	106.91	102.96	103.65	103.51	104.78	105.29	105.07	103.73	103.82	105.14	105.39	99.174	104.02	105.04	100.12	105.61	106.93	107.21	103.99	105.48	105.2	102.28	103.6	106.27	104.78	103.12	105.01	103.84	103.91	102.87	103.12	100.58	103.51
105.15	106.41	106.06	108.31	106.71	105.45	105.82	105.61	105.36	106.13	105.78	105.11	106.74	106.82	108.69	105.43	104.88	106.71	106.48	105.87	109.12	107.35	107.52	108.09	106.18	104.24	105.92	108.14	109.19	105.12	105.23	104.29	109.65	104.94	104.55	105.56	105.34	106.8	106.06	106.14	105.02	109.57	104.26	106.81	107.28	108.2	107.9	107.91	108.25	104.5
109.97	105.03	105.92	106.58	106.55	106.1	106.18	109.74	103.24	106.82	104.4	104.31	107.65	105.24	107.6	105.44	106.66	103.6	106.32	104.79	105.67	101.75	107.62	106.16	105.83	107.21	106.52	106.08	106.32	105.26	107.26	103.74	106.51	107.74	104.57	106.12	105.75	105.21	105.36	109.45	103.56	103.66	104.8	106.7	107.95	104.07	105.91	107.02	105.6	105.42
105.15	106.81	106.58	107.29	104.65	107.67	107.34	104.99	106.79	107.17	104.67	105.8	108.44	106.78	106.53	102.79	102.55	105.07	106.45	107.62	108.42	108.82	104.22	104	105.7	105.69	106.86	104.78	102.4	105.34	107.18	102.72	102.94	108.72	100.45	107.64	104.34	108.33	108.33	105.47	104.55	108.4	108.23	102.99	106.72	107.37	104.66	105.79	102.35	106.64
110.71	115.45	114.97	113.97	114.26	114.95	113.71	113.01	111.02	109.95	113.45	111.63	113.76	111.55	115.11	114.94	110.42	111.85	113.07	112.33	114.21	112.42	112	110.99	111.17	113.74	112.7	113.41	110.98	114.17	111.4	113.14	113.58	112.25	114.21	112.35	112.23	115.33	113.49	114.22	112.3	112.67	111.06	110.69	112.83	109.81	110.27	113.88	109.73	113.36
110.01	110.11	115.1	112.46	110.87	112.85	112.38	115.23	113.62	109.39	111.37	111.41	111.03	113.37	114.22	110.04	111.92	108.43	111	109.94	112.23	113.08	111.67	114.08	110.68	113.89	108.58	109.76	111.05	112.39	111.09	113.29	111.56	113.16	113.68	112.19	108.12	112.61	113.26	108.85	109.98	110.93	111.27	111.08	113.78	111.53	110.1	109.02	113.6	111.8
111.85	113.48	112.16	113.02	110.41	111.21	110.71	113.87	108.36	112.05	114.03	109.08	111.72	111.15	110.64	113.32	112.12	112.03	112.44	109.66	111.57	107.53	112.7	109.59	112.17	113.62	112.94	112.4	111.55	114.1	111.19	111.27	108.7	113.49	110.45	112.39	112.41	113.59	110.56	110.83	110.7	112.99	109.7	111.33	111.57	110.8	112.55	112.91	112.74	113.81
101.18	98.561	99.747	100.23	100.46	101.22	102.63	101.16	100.39	100.64	100.65	98.015	102.18	100.71	101.14	99.977	97.952	100.35	98.446	98.856	102.55	101.95	101.28	104.4	98.395	101.54	98.821	100.25	100.66	99.532	99.085	95.529	100.29	101.6	100.2	101.3	99.2	101.6	101.54	99.63	100.18	99.901	98.657	99.736	101.18	99.804	101.21	99.373	99.8	103.02
96.4	102.78	101.24	104.04	103.28	100.91	101.17	100.58	99.986	101.11	101.64	100.53	101.2	103.04	102.18	103.97	102.18	98.262	101.26	102.89	101.67	100.05	99.52	99.092	99.797	101.94	100.01	99.446	100.43	99.954	103.52	101.64	101.99	103.82	99.806	104.09	99.966	101.33	96.762	98.914	98.058	99.373	101.53	102	101.73	100.94	103.11	102.87	96.907	101.47
103.98	99.424	99.959	101.28	99.996	100.61	102.27	97.272	99.553	100.04	98.912	99.204	99.887	102.74	99.38	100.3	99.012	98.354	101.97	100.22	96.601	98.483	99.016	99.035	99.765	100.7	98.557	100.27	96.006	99.177	100.61	99.007	98.366	98.778	99.579	99.168	100.1	99.13	99.998	97.139	98.317	100.18	97.143	100.7	99.675	100.27	100.93	100.37	101.34	98.414
105.63	102.6	104.46	104.53	100.66	105.06	102.81	104.51	100.88	103.94	103.68	107.24	104.65	107.04	102.89	104.82	105.92	105.78	104.87	104.83	101.96	107.72	106.53	105.43	104.16	105.69	104.83	106.41	103.86	105.22	105.82	106.41	105	104.03	104.59	103.4	105.39	102.67	105.47	106.29	105.44	108.29	101.48	104.28	104.09	106.71	105.96	104.88	105.02	104.8
107.51	112.12	108.7	112.72	111.65	110.97	112.38	112.15	109.05	110.92	109	109.71	111.44	114.77	110.47	113.95	113.43	112.79	112.57	107.93	111.2	106.14	110.73	111.52	115.02	111.9	108.1	110.66	110.2	111.86	111.18	109.85	109.37	109.71	112	110.01	108.74	108.98	108.73	108.14	113.67	110.08	113.48	110.99	109.15	111.23	108.42	112.39	111	108.81
107.86	105.89	105.01	103.98	104.89	109.67	105.1	103.56	103.67	102.69	103.15	107.37	105.66	106.37	106.36	106.05	103.75	103.39	105.52	100.55	104.36	104.53	103.82	105.68	103.81	104.37	107.46	101.02	104.37	105.02	102.78	104.2	105.86	105.81	105.62	103.52	104.42	102.47	104.34	104.95	102.96	106.34	106.94	105.47	103.04	105.45	107.66	99.505	106.23	103.94
102.62	103.97	104.78	104.86	105.05	107.77	107.48	106.86	104.45	107.4	105.55	103.54	107.6	109.89	105.65	107.23	106.26	105.92	108.15	106.7	106.08	103.93	107.04	108.31	104.53	106.31	104.82	104.83	103.38	108.14	105.58	105.09	102.98	105.37	107.26	105.53	106.6	104.99	106.27	104.96	105.49	108.39	106.99	104.42	103.68	106.18	106.89	104.93	107.41	107.36
106.93	105.58	110.25	105.1	106.42	111.26	101.96	102.72	105.58	105.74	105.68	106.02	104.2	104.18	104.44	102.87	108.21	106.96	100.06	103.93	104.69	104.52	104.2	106.38	108.91	105.96	109.25	105.92	106.1	106.43	102.5	106.16	103.99	107.61	108.94	101.9	103.79	104.98	105.55	105.66	105.61	105.24	102.06	107.03	106.16	107.2	107.63	104.67	108.01	103.68
109.07	109.92	110.5	109.28	112.3	111.35	105.96	112.64	111.13	109.66	108.91	107.94	108.61	112.22	111.5	108.49	112.74	113.28	111.02	112.49	107.92	111.34	106.09	113.45	110.96	109.51	111.36	109.63	110.41	108.19	110.12	109.67	109.97	110.18	109.16	111.48	106.44	109.55	111.45	110.44	110.32	112.27	112.19	109.28	112.55	117.26	108.12	110.82	112.4	111.38
115.75	117.33	114.43	114.89	112.84	115.41	113.99	117.89	115.69	114.5	114.64	118.25	114.16	117.08	116.96	115.47	117.18	115.42	114.61	114.7	117.47	115.69	118.86	115.88	115.1	115.53	120.36	115.57	115.17	114.04	117.37	116.55	118.45	115.75	120.09	115.09	113.69	117.28	114.27	118.08	116.72	115.61	116.74	115.66	113.92	113.16	116.26	114.19	116.69	114.89
110.98	108.56	107.8	112.47	111.35	111.2	111.83	112.07	109.42	112.16	111.06	112.29	112.7	111.72	109.77	110.66	113.49	110.4	110.77	109.97	109.42	109.67	114.42	114.52	111.16	111.69	110.95	107.67	112.42	108.82	110.37	113.39	113.86	110.83	112.34	113.2	108.55	110.64	111.25	112.96	113.68	113.02	114.04	109.82	112.88	111.86	111.03	113.1	113.79	111.69
98.184	102.85	99.511	101.5	99.716	102.81	99.823	102.22	100.52	100.57	101.21	102.41	100.27	100.41	101.44	102.8	99.751	101.71	102.35	102.83	98.128	101.94	101.91	100.83	101.25	102.95	100.5	101.39	99.249	100.57	98.89	101.09	98.905	98.128	100.1	102.17	103.75	100.48	97.165	100.61	100.28	99.416	100.74	101.4	99.087	103.81	104.4	98.18	103.3	103.79
103.4	106.94	105.32	107.03	106.12	105.62	105.61	105.39	106.48	107.2	103.51	104.03	104.71	104.16	106.54	105.31	106.35	106.31	107.75	106.53	106.33	105.12	108.12	109.01	106.37	105.6	106.94	104.48	107.34	106.24	107.13	105.19	107.55	107.85	105.24	100.35	106.03	106.16	101.46	108.28	102.07	108.1	104.91	107.7	104.98	108.2	104.54	106.9	106	108.79
105.43	107.38	104.75	105.38	107.19	106.81	107.82	106.67	102.8	109.7	104.2	106.23	105.45	104.2	106.75	108.43	107.01	108.7	108.76	109.03	108.75	108.77	106.49	106.84	106.94	107.2	109.86	107.15	107.43	106.23	110.85	106.43	106.5	106.73	107.45	107.91	107.16	105.91	104.11	108.4	105.34	109.51	106.47	107.76	106.45	109.03	106.95	102.88	107.6	107.59
104.52	105.51	108.21	107.22	106.21	106.51	106.41	104.93	106.06	103.25	106.44	104.54	105.57	110.33	107.01	107.67	103.72	106.07	109.43	106.86	106.4	106.81	103	106.6	102.58	107.73	108.77	108.78	105.62	104.55	105.22	106.5	108.8	108.76	105.21	108.85	108.23	103.42	107.22	107.41	103.11	109.91	106.57	106.78	105.6	108.1	107.21	106.34	106.75	109.19
100.94	100.62	99.068	99.803	101.34	100.56	99.339	103.23	101.29	99.325	100.89	100.43	100.19	98.728	97.81	100.76	101.01	98.428	100.73	101.01	98.926	99.939	100.78	100.21	99.9	103.14	100.43	98.238	101.94	100.25	98.025	99.781	99.998	99.426	98.474	97.757	99.458	97.235	95.857	97.664	100.48	100.46	98.23	98.567	97.089	102.29	101.24	96.881	99.159	98.851
113.11	108.95	110.95	109.86	109.06	112.71	114.48	112.12	110.61	110.37	109.22	113.57	112.25	111.17	112.21	108.19	113.72	112.75	110.1	110.4	111.62	111.86	114.34	109.76	113.98	113.92	114.22	111.57	114.98	114.92	111.29	109.3	113.4	111.11	112.46	113.76	112.12	110.52	111.68	114.18	113.7	113.36	110.71	112.03	110.62	109.89	111.46	112.11	110.81	111.95
104.98	104.45	106.38	102.84	105.14	102.98	102.99	103.46	106.59	104.78	106.21	102.48	106.05	103.68	104.31	105.26	108.84	103.78	105.08	104.15	105.62	103.52	105.76	104.26	106.79	105.95	104.49	105.22	106.55	105.12	102.74	105.34	105.01	103.61	105.05	106.56	104.56	102.37	105.84	103.26	103.34	104.69	110.56	105.82	103.84	105.19	107.74	105.88	106.56	106.25
114.12	113.22	110.86	110.35	112.53	112.37	112.62	112.62	112.71	111.49	112.49	110.86	112.08	112.61	110.23	113.23	113.14	113.39	106.77	112.11	115.27	111.47	108.98	113.85	108.88	111.74	109.93	111.37	110.51	112.16	113.09	110.77	112.28	114.56	112.43	110.2	107.97	111.49	108.84	108.08	114.15	112.34	108.42	109.78	112.7	113.28	110.23	110.28	110.23	112.76
107.89	105.82	106.35	106.31	104.62	105.04	105.69	107.74	107.05	107.58	107.32	106.52	106.6	104.85	107.9	106.68	108.21	104.58	106.99	107.86	105.78	104.74	105.04	109.26	107.61	105.23	109.02	103.92	107.46	109.89	108.04	105.45	105.73	105.62	107.28	106.35	107.2	106.53	104.93	106.66	106.98	103.02	106.03	106.63	105.7	104.73	108.64	106.67	108.69	105.26
107.63	104.09	104.22	101.85	106.73	103.07	106.01	103.1	104.13	102.03	106.31	104.11	106.44	106.88	106.14	104.85	102.55	102.59	105.16	106.62	101.48	106.19	104.43	105.66	102.65	102.67	105.46	104.71	105.51	103.21	104.21	104.29	103.49	106.48	103.14	105.22	108.3	104.28	106.38	102.75	105.63	103.4	103.96	102.94	103.55	102.7	104.43	105.81	104.03	104.92
108.85	111	112.51	109.72	110.6	113.06	109.73	114.22	110.93	111.23	110.64	108.5	109.94	110.99	113.54	110.7	110.05	112.56	113.93	112.02	112.15	109.39	109.26	109.65	112.3	112.2	111.24	112.55	108.88	108.6	108.75	111.51	110.34	113.3	109.02	111.82	112.74	109.28	111.15	110.7	112.55	109.28	108.35	107.68	111.66	112.12	109.22	108.67	110.26	109.01
115.72	112.94	113.44	112.21	116.1	115.12	111.47	111.91	112.06	112.35	111.82	113.21	112.53	116.1	112.39	115.05	111.66	112.45	113.13	110.39	112.68	113.35	109.95	111.75	112.79	112.72	109.22	113.68	114.24	110.2	113.92	111.56	110.15	110.57	109.98	113.37	110.58	113.46	110.02	109.87	110.36	113.08	110.18	111.63	109.36	111.31	115.12	109.49	110.61	116.05
107.33	104.81	102.5	104.94	105.5	101.22	102.95	105.88	102.77	104.5	104.71	100.81	106.64	103.74	109.26	103.54	105.58	103.33	104.6	104.69	102.78	104.81	103.91	103.89	106.89	106.28	103.94	105.89	102.74	105.48	104.73	101.76	102.71	103.33	105.77	105.48	104.21	103.19	103.07	101.51	102.26	106.16	103	105.99	102.73	105.79	102.92	103.69	104.61	102.95
106.94	106.42	103.73	107.43	105.58	107.86	108.34	102.43	105.47	103.94	105.84	104.73	104.97	103.47	104.39	105.92	105.34	107.84	104.96	103.02	108.24	104.67	105.4	106.05	105.88	108.78	102.58	104.45	105.31	103.6	107.15	105.74	103.57	104.59	106.53	103.94	105.16	109.25	104.84	107.7	107.15	104.01	105.18	109.94	105.69	104.94	105.06	106.55	109.17	104.77
105.36	104.78	103.36	104.81	105.25	108.26	104.78	106.28	105.75	106.85	105.54	108.75	103.72	105.98	107.98	104.93	105.92	107.96	107.92	103.61	105.23	105.53	107.05	107.1	107.73	103.81	105.08	103.75	103.76	106.6	104.87	107.3	100.47	106.81	105.8	105.64	107.34	103.16	103.8	109.61	106.89	103.3	105.42	104.83	103.94	101.77	104.56	104.89	104.63	103.82
98.638	99.035	101.21	102.41	99.601	99.812	99.45	98.307	100.67	101.99	96.183	101.06	102.08	98.253	102.84	95.908	100.15	96.093	97.928	99.682	100.46	101.75	98.614	99.993	98.541	99.782	99.309	98.856	100.53	97.326	101.9	96.853	97.389	99.992	102.49	98.853	97.958	97.655	99.234	99.406	100.76	101.66	98.725	102.04	101.05	95.881	103.96	101.3	96.868	98.954
107.67	100.39	106.03	105.87	108.2	105.41	103.7	106.25	105.04	104.43	105.28	105.79	103.29	105.66	103.66	104.25	104.68	107.53	100.31	102.17	102.97	107.02	106.3	106.58	109.87	105.48	102.81	104.9	103.47	104.55	105.24	103.83	105.21	107.19	102.99	102.68	105.26	104.6	105.26	101.65	104.49	102.78	107.53	105.06	100.23	105.91	105.34	104.41	104.87	102.47
110.93	113.92	112.94	113.4	111.64	110.11	110.89	113.52	112.22	113.89	108.98	110.47	109.99	114.02	110.5	110.9	115.27	111.16	113.64	110.21	113.93	112.46	115.54	112.71	114	108.2	113.03	114.17	110.53	111.35	113.1	112.47	112.68	110.21	113.44	111.62	111.18	112.31	111.98	115.32	112.72	111.8	110	112.13	113.44	110.18	112.16	110.28	110.42	111.56
104.11	99.448	99.703	98.188	98.192	101.28	100.34	100.81	97.014	99.694	100.98	99.318	99.971	102.78	100.54	99.292	101.01	99.997	102.16	98.281	102.51	101.37	101.91	98.198	99.713	102.4	103.04	99.875	101.67	98.457	100.31	99.961	101.52	99.806	95.719	102.51	99.885	99.157	97.36	100.55	99.001	100.38	99.067	99.794	101.92	108.39	99.048	100.64	100.34	102.87
99.692	100.36	102.98	98.913	99.374	99.488	100.25	101.49	104.5	96.549	96.932	100.05	98.395	98.137	103.25	98.189	100.16	100.62	100.64	99.744	98.202	99.695	101.31	99.9	98.02	101.11	97.833	99.583	99.33	97.949	100.79	98.908	102.8	101.55	99.74	96.468	100.16	97.965	99.963	100.92	102.57	101.05	101.15	100.88	100.38	101.13	100.32	104.27	101.56	98.736
108.1	107.55	107.03	106.5	106.25	104.73	107.25	104.54	104.92	105.6	105.8	107.53	106.94	105.1	103.69	103.34	106.39	107.25	104.36	105.48	105.16	105.1	106.75	103.9	104.79	106.62	108.08	105.51	103.73	107.43	103.7	101.6	106.44	104.45	107.76	107.03	106.77	107.26	105.13	104.98	104.39	106.34	104.16	106.52	104.85	104.96	107.75	103.99	103.77	101.31
100.14	97.249	98.583	100.15	98.824	102.08	100.98	97.504	101.67	100.8	101.22	100.3	101.19	96.702	100.95	101.83	99.716	99.508	99.472	99.691	99.429	99.929	99.066	97.874	100.69	98.606	98.376	99.914	100.86	99.961	99.849	97.635	96.745	97.445	100.13	97.92	96.801	100.82	100.44	99.46	100.32	100.79	100.01	100.12	103.61	99.376	102.21	97.946	99.656	103.03
118.29	118.21	115.37	118.89	119.14	117.59	118.68	118.63	121.27	122.04	116.4	121.33	118.64	119.08	118.32	115.59	114.86	117.19	117.84	115.25	116.72	119.12	118.66	119.43	121.35	120.7	116.85	119.71	115.35	117.46	116.43	117.69	117.54	116.79	115.2	117.76	118.08	115.66	115.03	115.41	119.12	119.88	118.71	117.74	116.09	116.75	119.12	120.94	115.61	114.28
96.931	100.78	97.973	102.28	96.831	103.35	100.56	99.445	101.27	101.25	100.59	99.484	97.808	101.25	102.61	100.24	102.73	98.732	98.456	100.12	102.5	99.221	101.49	98.844	102.32	103.97	100.71	100.29	100.97	98.656	100.37	99.826	100.26	103.09	100.94	98.909	102.09	105.35	101.78	100.67	101.9	99.929	100.29	99.085	98.928	100.11	100.07	99.705	101.72	98.079
113.87	114.13	114.73	115.23	113	112.66	112.1	110.9	113.37	113.62	112.38	117.33	111.81	113.78	113.04	112.3	109.66	110.59	114.49	116.36	111.16	111.32	112.86	116.84	114.4	111.06	112.37	109.93	113.89	113.95	113.22	114.28	112.29	111.82	113.61	111.25	110.5	114.83	110.21	112.27	111.74	112.07	114.55	113.84	113.45	110.55	109.46	113.08	114.46	110.96
98.596	100.14	101.04	99.1	97.886	101.76	98.007	99.603	98.74	100.36	100.13	98.876	100.2	99.554	99.856	97.801	101.33	103.28	103	102.19	102.79	97.832	101.28	101.9	97.823	101.06	100.69	99.834	102.1	102.03	99.458	99.139	104.82	100.16	100.37	96.291	101.01	99.775	99.935	100.61	101.55	99.47	102.14	100.26	99.681	99.946	100.96	98.674	101.25	97.629
116.86	116.15	115.41	113.37	117.74	113.58	120.46	114.88	114.88	116.15	116.37	117.04	115.18	118.55	116.48	114.95	116.63	120.96	116.39	116.92	118.44	113.89	117.43	116.92	118.81	116.26	119.05	117.15	115.27	116.84	114.18	118.96	119.04	113.67	115.33	112.51	115.9	118.19	115.35	115.75	115	119.2	114.47	118.92	120.51	117.02	117.44	114.87	115.45	118.52
104.41	107.18	104.93	105.47	104.66	106.54	102.59	102	107.44	105.51	103.88	101.72	105.86	104.15	108.68	105.9	105.88	104.93	104.6	104.45	102.58	105.69	108.35	101.86	106.25	105.77	105.65	107.61	102.35	106.85	106.65	106.28	108.6	106.49	106.6	104.79	105.85	104.76	104.2	109.08	104.73	106.17	106.53	107.61	106.12	105.74	104.58	104.32	105.55	104.11
115.33	113.28	115.45	110.13	108.34	118.64	109.12	112.18	112.3	110.59	110.91	110.67	110.48	114.59	109.12	112.62	112.38	108.92	107.59	112.25	112.35	113.57	113.84	111	110.64	113.39	112.41	112.38	110.69	109.46	114.51	109.7	109.82	114.65	116.67	110.3	110.95	113.26	113.21	112.78	115.46	111.65	111.9	114.15	110.39	116.37	114.38	110.1	113.64	115.44
107.01	105.35	109.73	109.27	105.97	103.68	106.34	104.81	104.11	107.57	104.73	106.28	108.7	107.84	106.05	104.84	107.16	108.56	108.58	105.04	109.75	107.33	104.98	104.93	107.43	105.63	107.1	108.17	105.57	104.25	110.56	107.85	107.03	109.1	107.68	106.19	106.04	108.85	104.29	106.78	105.66	108.26	110.52	106.68	105.94	107.27	108.84	104.52	103.83	106.35
101.84	105.02	100.19	106.7	102.98	108.2	105.64	103.82	107.31	104.78	106.97	101.83	103.06	103.36	106.14	104.83	107.6	106.7	104.84	105.82	104.14	105.92	102.61	104.05	108.23	105.28	104.08	103.64	107.72	103.93	102.5	105.03	104.63	106.02	104.62	102.81	103.95	107.15	105.1	103.01	106.49	104.83	102.43	103.38	99.927	102.66	104.56	104.6	104.5	104.68
104.7	106.95	106.93	105.38	104.89	103.1	105.77	107.63	108.64	103.71	105.97	104.07	104.29	102.29	106.02	104.55	102.15	104.68	104.78	105.83	104.82	107.69	102.53	104.9	106.07	105.14	105.17	104.96	104.67	105.16	105.97	103.69	103.28	106.65	105.46	105.52	105.72	106.6	106.5	106.28	106.67	105.7	105.7	105.95	103.65	107.51	106.02	106.52	107.64	102.69
101.21	100.96	101.76	97.294	98.195	98.232	95.889	100.11	99.256	101.94	102.78	98.863	99.506	99.633	98.176	99.636	103.27	96.655	99.324	97.148	98.515	101.66	97.174	98.687	102.04	99.806	98.505	96.709	103.73	99.608	99.093	100.16	96.156	98.459	100.69	98.07	99.579	101.99	99.495	101.12	101.12	98.375	100.02	99.508	98.813	98.961	95.329	99.872	98.921	100.51
107.16	102.93	103.54	106.5	104.48	105.65	109.14	109.32	105.39	106.39	105.14	102.96	108.18	104.04	104.88	104.14	104.9	105.81	104.99	105.46	105.82	106.93	100.55	104.92	103.93	106	104.35	104.06	105.83	105.05	106.22	104.48	106.99	104.38	104.62	105.92	109.02	101.13	100.9	105.37	105.57	107.34	105.84	109.34	104.28	103.38	105.12	106.38	104.88	109.56
108.25	101.27	105.59	110.16	106.74	106.46	106.31	107.15	101.35	106.6	104.05	105.58	107.63	104.09	106.02	107.1	107.68	105.91	106.34	107.4	106.66	107.28	102.66	102.4	106.67	105.44	104.92	105.44	105.83	106.85	107.26	105.96	106.83	109.26	105.37	108.5	105.53	108.84	106.95	104.43	105.46	104.52	106.78	109.69	104.59	108.13	105.19	107.67	110.31	104.77
99.527	100.27	98.27	101.85	97.81	99.657	100.23	96.641	99.936	99.609	98.403	100.65	97.847	99.898	98.031	99.911	102.28	102.05	98.495	101.81	97.683	101.74	101.49	98.949	97.784	97.951	100.46	99.961	101.42	96.331	97.001	99.205	100.14	100.97	99.833	96.623	99.988	99.098	96.23	97.778	100.54	99.973	99.456	100.69	99.455	99.542	99.936	101.28	102.34	98.905
100.5	97.561	99.713	99.224	97.637	100.38	101.74	95.834	101.34	98.762	99.136	97.547	98.462	97.833	96.863	99.691	99.607	100.99	98.289	99.46	101.25	98.916	98.941	97.751	100.96	102.29	102.52	101.62	100.99	99.565	97.604	97.006	102.02	99.479	101.12	99.825	98.378	96.543	101.75	97.713	97.679	96.341	100.71	99.709	100.01	100.03	99.839	102.21	101.71	101.24
109.13	109.86	109.57	111.04	110.26	107.67	109.52	110.45	111	108.64	112.5	110.47	111.75	111.19	109.13	109.95	107.5	108.12	110	110.43	107.96	110.63	106.68	111.95	111.26	110.68	111.85	111.5	109.39	111.85	109.55	113.33	105.68	108.95	111.66	109.61	107.87	106.21	109.63	111.66	109.49	108.58	108.59	109.99	109.12	112.01	109.33	110.73	110.52	108.92
112.17	114.98	109.67	114.86	112.47	110.25	113.18	112.1	112.36	110.51	111.22	112.87	114.72	111.66	111.59	109.64	109.04	110.49	111.15	110.25	111.94	114.11	111.28	114.08	111.75	108.49	112.47	111.87	109.28	110.7	112.78	115.37	110.89	106.66	106.13	110.62	113.19	111.33	113.13	112.32	111.09	111.73	113.66	110.83	111.65	112.69	111.06	111.67	113.22	110.34
107.67	105.94	106.06	108.34	108.43	106.37	104.82	107.47	106.6	104.22	107.1	106.17	104.69	107.38	107.48	106.24	105.45	107.01	105.31	105.99	105.81	105.38	108.87	109.53	105.94	108.65	110.42	106.25	101.16	105.49	109.35	108.14	106.71	105.82	105.22	107.66	106.28	107.99	106.72	105.34	106.59	107.97	105.69	104.98	108.14	104.53	104.9	107.66	106.99	104.22
109.76	111.69	112.31	112.43	111.39	110.05	110.31	112.4	112.66	108.13	113.4	108.95	111.45	110.88	109.66	112.08	112.91	109.2	109.15	115.83	110.22	112.67	111.72	112.06	113.73	107.82	113.3	113.06	112.84	110.07	108.96	111.78	110.22	109.55	110.67	110.09	112.8	112.17	111.36	111.89	112.71	111.73	108.64	109.81	111.09	110.5	111.89	110.43	109.27	110.26
104.97	104	109.25	106.16	105.24	107.73	105.82	104.33	109.71	106.35	103.67	107.24	107.18	105.74	105.24	106.44	107.05	104.98	107.22	108.73	107.43	105.23	106.02	106.56	104.03	103.6	106.24	104.08	102.15	108.74	105.35	107.75	108.12	106.31	104.2	105.46	105.46	106.35	102.96	103.8	108.57	107.24	106.13	106.64	107.47	110.04	106.82	105.31	107.03	104.92
106.83	109.15	108.49	105.74	107.11	108.9	103.87	105.21	106.85	107.81	106.73	107.93	106.99	105.46	105.41	108.5	105.88	106.37	108.64	105.31	109.81	107.15	106.99	108.43	104.63	107.94	105.37	106.37	103	108.17	105.12	105.41	103.69	106.31	110.24	107.89	110.16	106.8	107.36	107.79	106.54	108.79	107.77	106.88	109.13	105.03	104.85	103.55	105.29	107.49
103.28	106.61	105.2	104.09	107.54	107.3	105.5	110.5	104.95	104.14	105.23	102.09	103.97	107.95	103.4	103.05	104.86	104.39	102.53	106.03	104.89	103.88	107.44	106.24	105.53	101.2	107	104.17	106.01	103.95	102.83	106.17	101.35	103.79	103.69	105.28	105.29	102.06	106.47	107.26	103.19	103.91	104.29	105.12	104.54	106.23	105.18	105.63	104.3	106.1
104.4	104.58	105.16	104.62	106.63	106.47	106.06	103.34	106.15	108.35	103.17	105.79	109.6	104.35	105.1	105.3	105.5	104.29	106.36	106.77	104.37	107.2	106.15	107.44	103.01	104.78	104.17	107.21	105.09	107.66	104.66	107.65	109.29	106.9	103.66	104.75	104.95	104.27	105.33	105.2	104.46	108.67	107.37	103.35	104	104.67	107.48	106.71	107.52	104.72
107.72	106.24	106.82	106.78	108.62	107.34	107.91	108.95	106.07	105.86	107.01	106.73	105.44	103.44	103.73	107.45	108.19	107.22	108.46	106.45	108.27	108.84	105.12	109.4	107.68	107.51	106.04	110.33	107.2	104.28	106.09	105.91	106.22	104.65	104.54	108.42	104.22	108.89	111.51	108.01	104.6	106.11	106.71	107.76	108.33	106.79	106.24	104.89	103.37	109.39
[truncated: 150 more columns]
