# Supplementary material for: Genetic dissection of main and epistatic effects of QTL based on augmented triple test cross design
Source: PLoS One. 2017 Dec 14;12(12):e0189054. doi: 10.1371/journal.pone.0189054 (PMC5730204; doi:10.1371/journal.pone.0189054)
Supplement: S8 Supporting Information — (ZIP) [file pone.0189054.s008.zip › z4_100_0.5_5.csv]

118.6	112.81	117.32	118.9	118.2	119.55	116.28	114.33	117.42	114.18	122.72	119.13	115.32	117.57	120.04	112.53	119.52	118.86	119.11	114.12	120.93	118.22	118.59	111.89	122.95	115.38	118.39	122.85	119.21	112.31	114.78	114.48	121.18	119.81	112.57	114.37	115.21	114.06	113.78	117.59	115.89	117.72	123.06	117.64	120.58	118.47	120.25	117.85	117.21	119.29
101.41	103.96	110.9	102.07	98.893	107.08	106.47	102.77	101.36	104.98	105.53	106.92	101.07	104.61	102.42	100.9	109.18	102.15	101.51	104.79	107.64	104.13	106.1	103.22	105.13	107.74	106.58	109.69	104.47	103.35	104.87	108.55	102.75	99.568	107.29	110.14	107.79	105.62	105.46	104.95	107.51	107.22	106.61	99.222	109.04	105.24	98.762	103.72	105.98	106.89
102.59	103.47	100.24	97.932	99.153	99.925	102.02	102.71	103.98	96.686	97.824	101.71	97.104	98.871	99.721	99.615	99.966	97.604	95.618	98.12	98.419	96.715	101.35	99.956	97.965	101.1	102.07	104.31	100.69	103.66	97.777	100.39	101.6	99.331	96.291	102.46	96.648	101.67	101.07	100.47	98.629	100.13	97.757	102.12	97.582	99.153	99.336	99.828	96.884	100.07
107.15	106.59	110.63	106.89	106.42	107.45	106.34	111.88	106.73	111.52	110.45	109.26	104.01	108.87	109.43	111.45	107.46	105.12	105.76	106.73	102.71	106.06	102.77	104.29	109.68	105.5	110.99	106.49	108.7	105.16	106.25	107.44	104.95	105.89	103.45	107.5	107.39	101.46	102.54	109.12	104.17	106.72	107.91	104.83	109.39	109.94	104.52	105.34	109.95	107.87
109.71	106.27	105.17	102.47	101.8	105.27	103.66	106.94	104.7	100.91	102.04	107.9	103.6	107.78	105.87	104.63	105.89	102.45	103.69	106.63	106.95	108.87	107.7	105.49	100.4	102.35	104.62	104.16	106.94	105	107.31	103.46	104.49	111	108.51	103.5	110.66	105.64	103.29	108.58	106.72	105.14	102.89	107.77	102.74	108.01	104.73	103.33	108.46	107.54
100.33	106.18	107.48	106.7	108.36	102	105.48	105.74	104.4	110.56	101.14	111.02	100.86	104.42	109.91	108.15	104.32	101.02	106.82	105.47	101.49	107.44	109.72	104.57	107.83	107.39	104.06	102.87	101.63	105.81	106.92	105.2	106.73	104.44	104.6	101.91	101.62	102.19	107.02	102.18	107.59	108.38	104.5	104.45	104.75	103.52	105.22	103.46	107.04	105.86
112.35	110.11	111.96	112.39	106.36	110.68	110.15	108.88	113.78	114.14	110.77	113.62	111.68	112.69	111.82	114.06	109.57	109.21	112.08	110.57	114.27	111.59	112	114.48	115.92	109.54	113.13	111.68	114.39	108.81	112.25	111.7	109.96	113.81	113.07	112.62	109.86	113.01	110.4	116.13	116.75	109.75	109.87	113.84	112.31	110.12	112.41	112.44	106.82	112.78
109.2	107.14	104.18	106.66	109.94	105.97	103.7	109.15	107.85	103.85	104.5	103.03	109.37	107.81	105.34	105.56	110.97	102.71	103.87	108.3	107.09	109	105.24	110.36	104.5	106.58	107.84	110.91	108.78	104.62	104.71	106.91	103.99	107.59	106.73	105.33	107.08	105.94	103.29	105.54	105.25	101.98	107.51	109.44	109.47	106.81	105.86	105.95	106.29	108.31
112.45	108.88	108.81	115.28	111.53	112.97	108.29	108.55	115.32	108.49	108.9	112.93	108.41	111.87	109.63	108.86	114.56	110.26	109.62	107.41	108.9	108.27	108.95	110.56	107.94	111.09	111.58	108.33	107.16	108.17	108.71	110.49	107.95	109.76	108.93	111.9	109.1	111.23	109.9	110.78	107.57	108.89	108.76	113.26	109.04	114.67	111.99	108.33	118.13	115.27
103.05	102.43	105.32	107.21	105.93	105.79	108.62	104.33	106.08	105.98	104.09	108.12	104.53	105.31	107.3	105.35	106.43	104.14	100.92	102.74	105.3	105.26	105.22	102.83	105.88	109.1	106.74	107.35	100.5	106.18	110.8	102.5	103.56	108.95	105.22	109.43	108.26	106.85	105.23	105.63	102.38	102.25	106.46	103.73	103.58	106	106.42	103.43	106.67	104.42
112.02	112.53	113.89	109.32	110.52	109.76	111.66	114.33	112.23	109.82	111.13	109.25	108.34	110.86	111.33	114.42	110.95	111.72	114.28	109.7	111.62	114.17	110.03	113.85	111.17	109.88	109.08	113.05	115.53	108.85	109.46	113.38	109.49	109.67	112.86	111.01	110.74	106.37	108.83	106.97	111.02	111.1	108.73	109.6	111.27	112.67	110.99	108.46	116.28	112.31
105.34	104.44	102.18	102.49	104.63	102.64	102.29	106.79	103.86	104.12	107.59	103.62	103.8	100.23	97.925	103.2	108.56	101.96	100.25	105.86	103.53	103.14	103.97	107.35	103.77	100.95	102.46	105.43	103.96	101.3	105.19	107.79	106.81	105.91	104.76	105.95	104.22	104.57	106.09	104.18	105.54	103.05	102.34	105.26	104.15	104.54	105.75	99.228	103.63	103.91
116.11	109.35	114.11	114.27	112.13	111.6	110.98	112.51	112.5	111.54	111.65	112.8	109.91	109.69	109.18	107.85	113.67	110.26	112.84	113.67	106.55	109.34	106.87	109.15	117.41	109.81	108.52	108.64	106.04	110.48	117.14	110.64	110.89	110.76	111.76	112.25	113.09	108.91	110.66	110.39	111.77	110.87	111.3	113.96	111.2	109.97	109.31	113.52	112.64	111.89
101.6	100.65	103.65	102.81	101.14	102.95	107.12	101.78	105	102.25	104.21	106.62	107.52	108.64	104.7	102.43	105.75	96.361	101.96	104.76	103.01	102.01	105.46	103.97	102.61	99.836	105.73	99.809	107.89	102.84	102.5	105.17	101.01	103.8	105.06	100.89	104.8	96.972	104.76	103.44	106.78	104.4	109.06	103.1	103.75	103.69	108.11	102.04	105.98	99.123
100.64	108.58	103.13	108.97	105.07	104.74	104.02	105.45	106.31	105.19	106.24	108.23	104.84	101.55	107.53	103.11	105.71	102	107.56	102.73	103.31	104.64	105.63	101.83	102.09	107.45	105.06	100.34	106.3	102.26	106	104.91	104.8	102.27	108.77	102.57	103.27	108.57	105.18	102.73	104.88	104.02	104.09	103.3	103.52	100.86	107.15	106.19	102.6	106.47
104.4	106.27	103.77	102.15	108.8	103.01	107.79	108.55	105.42	106.27	101.42	105.49	103.57	103.06	107.6	102.94	103.31	108.71	105.03	106.9	102.37	104.91	104.88	109.62	105.06	108.4	103.28	107.54	103.38	107.94	110.8	108.12	105.53	106.54	106.46	106.77	108.5	108.03	105.1	104.95	106.32	110.11	106.17	102.84	100.44	106.66	107.87	108.24	104.27	106.27
99.313	97.756	103.62	99.291	101.26	100.04	98.232	98.586	101.49	105.02	98.075	103.12	97.52	97.872	99.658	100.13	101.87	99.356	100.62	102.28	96.996	98.865	99.73	103.55	99.607	101.33	99.073	100.83	97.757	103.22	102.71	101.06	101.41	100.92	102.69	102.18	104.86	104.01	100.58	97	100.01	98.248	96.559	99.845	100.15	102.44	95.434	100.65	100.51	102.94
112	113.76	112.16	112.97	110.53	117.59	117.16	110.64	110.29	114.03	110.13	115.88	112.26	115.15	110.77	111.67	113.18	112.88	108.89	109.03	112.63	110.18	111.07	113.64	113.14	111.18	112.84	107.76	112.72	112.15	114.25	110.4	114.48	107.94	113.03	111.86	113.22	116.73	113.74	110.49	109.46	109.44	111.41	112.01	112.82	108.15	112.05	116.63	110.28	111.26
112.49	109.13	110.95	109.42	108.03	109.81	112.32	108.7	111.26	107.32	111.39	116.63	114.85	109.98	107.57	115.33	113.99	112.46	110.54	108.2	112.05	109.92	113.75	109.15	112.56	115.19	116.1	109.28	109.86	110.12	107.97	112.63	110.7	113.2	111.13	106.81	111.28	115.95	113.68	113.1	107.86	108.49	111.89	109.27	109.51	109.66	112.37	107.06	106.74	115.11
100.33	108.45	104.18	102.56	100.36	103.45	109.99	106.3	106.96	107.47	108.31	107.39	109.16	108.74	104.66	105.48	107.1	105.67	105.88	105.34	102.95	104.18	104.46	107.23	105.22	107.64	101.51	99.84	105.6	99.762	104.91	101	103.91	107.05	103.71	106.71	101.34	106.76	110.36	99.497	103.95	109.52	105.26	101.23	99.741	106.14	110.01	105.12	102.48	101.35
114.88	109.87	115.96	118.9	111.72	111.79	109.75	111.9	118	112.53	109.02	110.02	107.06	113.05	115.49	111.43	114.66	111.04	111.59	112.42	110.44	110.79	114.19	114.05	112.28	113.82	110.43	113.48	111.09	110.81	111.95	110.65	116.15	112.89	110.02	114.65	115.66	112.96	113.01	105.28	112.54	110.76	109.62	112.97	112.64	108.66	111.15	114.69	112.31	112.91
109.14	113.14	106.71	113.18	113.7	108.75	114.22	108.79	109.24	106.18	114.64	110.58	115.64	109.03	110.56	113.47	113.49	112	113.33	109.07	107.26	111.51	110.12	111.47	112.75	113.04	112.9	108.12	112.4	113.84	112.7	110.22	111.09	112.12	112.54	108.68	113.1	114.61	113.18	111.46	108.17	113.41	111.14	112.86	107.35	113.12	112.85	110.24	110.98	111.13
114.24	112.39	109.48	110.16	115.27	113.37	111.63	112.04	115.56	114.25	112.56	108.81	112.59	110.64	114.12	114.23	109.06	111.56	111.57	112.07	108.82	120.49	111.17	114.81	107.66	113.07	109.88	115.7	107.62	113.62	111.18	113.48	113.84	108.15	105.47	114.17	112.88	111.39	114.45	117.21	114.83	109.32	109.66	106.29	110.9	114.06	114.77	112.69	108.81	117.04
103.78	103.37	103.02	107.26	101.19	104.46	103.06	104.39	104.87	109.8	109.49	106.96	110.39	98.593	104.05	97.417	104.47	110.98	104.49	109.11	101.8	106.71	107.21	102.51	105.95	104.97	104.04	99.31	105.89	106.72	102.02	103.5	105.61	102.19	109.3	101.47	106.83	105.46	104.17	100.52	102.48	105.14	103.65	101.23	105.54	104.58	100.07	106.24	102.39	104.81
102.47	108.09	104.51	103.54	106.66	105.21	108.18	103.54	106.71	102.86	106.39	104.35	108.47	104.75	106.21	105.6	107.27	106.41	106.23	106.29	103.2	107.71	105.89	105.59	107.13	107.01	107.47	108.96	106.79	100	104.53	103.3	102.98	102.81	104.78	102.5	107.19	106	109.34	107.44	106.6	108.29	107.07	107.75	106.04	102.08	103.64	107.6	107.85	107.71
107.38	107.15	109.92	104.51	106	105.07	108.18	107.5	110.23	105.69	107.58	103.99	105.18	107.01	107.71	103.58	106.19	108.32	108.98	109.32	107.97	103.17	105.98	108.9	107.9	103.63	106.45	108.73	105.79	107.69	110.17	106.8	107.34	107.54	106.1	106.88	104.78	104.44	103.33	105.43	107.81	108.7	103.64	108.91	111.31	106.05	103.41	105.67	107.5	107.83
113.29	113.37	110.23	110.77	109.51	111.44	108.8	113.28	114.61	113.67	113.48	110.39	107.86	113.87	115.74	115.34	112.29	115.23	114.1	110.64	113.7	114.89	108.73	112.49	108.99	110.79	109.19	114.11	107.09	111.2	113.81	112.93	107.84	112.8	111.24	113.25	115.8	116.03	110.81	115.87	115.03	112.04	112.32	112.83	112.69	113.19	111.14	112.38	111.59	112.84
114	110.88	108.72	111.76	109.91	116	109.43	109.85	116.77	110.49	112.19	111.89	117.82	113.43	114.54	116.14	109.04	109.87	118.41	110.67	107.31	114.39	111.27	108.38	110.55	113.1	112.43	114.02	111.94	112.52	111.91	109.5	111.96	114.06	108.99	114.55	111.55	110.48	111.48	107.04	109.86	109.62	116.94	113.6	109.7	107.42	112.07	110.26	115.29	110.96
97.874	99.326	101.9	100.33	101.52	96.646	103.12	102.4	101.13	96.422	100.23	105.43	103.34	102.92	104.74	100.31	103.55	97.141	102.5	98.82	99.601	101.78	99.518	105.54	101.75	102.28	103.93	103.16	103	98.262	98.377	107.83	100.24	101.92	102.16	100.59	105.38	93.829	101.45	101.48	98.797	102.23	102.2	98.846	101.97	98.377	99.893	100.69	101.02	99.554
107.74	107.18	103.06	100.42	105.92	104.74	109.81	107.57	105.64	106.73	106.05	110.84	100.9	111.13	107.14	107.56	103.8	108.3	107.22	109.71	103.73	108.23	104.67	104.98	104.03	109.53	106.75	108.92	107.29	106.55	107.92	107.21	104.52	106.12	104.72	106.59	106.18	106.34	108.56	105.94	104.52	111.1	106.03	105.75	109.06	106.71	106.03	104.94	110.29	109.08
108	110.12	108.8	108.46	110.65	108.48	106.58	107.28	106.7	109.6	103.12	106.93	108.7	106.06	101.56	103.56	108.01	108.16	106.29	103.38	104.44	106.92	105.69	111.35	108.08	107.54	103.79	108.12	105.54	103.79	109.94	105.94	108.08	105.15	105.41	106.47	101.57	105.45	109.08	104.56	107.49	108.34	112.15	108.63	106.07	99.129	106.18	103.76	106.22	103.58
105.6	106.94	110.95	99.141	104.53	105.45	102.41	101.72	107.09	105.55	103.51	105.02	104.76	106.63	106.97	107.26	106.96	102.6	105.84	103.19	103.31	104.52	98.418	103.76	106.85	101.09	106.31	105.2	103.78	104.38	105.94	106.18	105.02	106.67	101.86	107.36	100.74	103.42	103.91	108.34	101.63	107.5	98.903	103.13	106.6	103.37	102.63	102.85	107.87	102.7
104.83	102.48	99.395	107.31	106.08	104.11	103.13	106.36	101.2	101.55	107.36	104.68	104.06	104.77	105.13	105.58	103.47	101.1	108.36	105.33	105.22	107.49	107.15	103.73	105.62	107.49	104.25	106.74	109.61	105.75	107.58	104.17	104.91	101.81	108.18	106.43	102.19	103.2	102.45	106.09	105.31	110.31	102.71	102.71	106.13	104.74	98.252	102.61	101.8	103.97
103.3	104.44	102.9	108.38	106.29	106.72	107.78	106.21	105.89	107.06	106.64	102.63	104.8	103.16	108.89	103.96	106.44	106.6	104.04	111.37	106.74	111.66	105.94	105.12	113.29	100.66	110.05	103.54	105.54	106.35	103.53	108.3	107.89	111.33	103.89	111.08	106.81	104.63	107.37	104.72	103.84	105.08	105.01	107.34	105.97	108.12	103.69	108.07	108.41	103.61
111.85	112.03	113.78	117.61	115.27	117.33	112.56	110.52	112.18	112.38	109.44	109.89	114.38	110.86	111.98	109.32	111.82	111.06	116.52	114.87	110.77	112.45	112.43	112.4	113.39	111.87	108.61	108.75	114.87	110.26	107.18	109.45	113.18	111.95	116.72	110.8	109.94	109.41	111.16	110.66	110.71	113.95	113.44	113.18	113.68	109.74	116.31	110.62	113.03	110.29
102.67	108.61	107.57	103.29	103.71	106.75	102.63	108.04	105.1	103.59	110.57	102.9	110.79	105.72	107.5	101.7	104.34	108.99	106.19	105.16	105.64	107.33	105.83	109.72	101.34	102.88	104.18	101.53	105.47	103.88	103.25	103.15	104.74	102.97	101.79	105.85	102.81	106.18	105.62	103.87	107.37	108.74	105.7	102.18	108.06	105.7	103.36	99.467	102.58	106.72
98.503	101.1	104.24	101.32	99.886	98.557	104.06	98.294	99.839	99.655	101.68	102.69	103.41	102.06	103.64	104.15	101.27	99.794	100.41	99.994	100.63	99.561	101.56	102.45	100.44	103.11	99.343	99.218	97.834	98.676	99.158	98.375	101.46	100.97	98.266	99.966	100.36	101.9	102.77	100.83	104.42	102.3	98.315	99.589	102.69	99.703	100.08	99.416	101.55	99.911
104.65	105.62	108.02	103.74	103.01	106.3	105.7	105.38	109.53	104.59	105.6	107.85	110.2	105.22	108.7	100.29	108.1	106.21	104.11	105.85	106.17	106.99	106.21	105.26	105.22	107.79	103.83	108.91	103.17	106.77	107.76	103.84	109.44	110.88	106.68	101.94	107.18	105.11	108.08	106.84	106.62	104.49	107.26	106.65	110.12	104.31	107.06	108.39	106.67	106.36
113.39	112.31	110.17	111.9	115.89	111.35	111.81	111.09	111.91	115.17	110.56	109.99	116.72	115.5	113.96	109.56	112.22	114.32	111.37	116.85	109.24	113.46	112.83	108.73	106.78	114.47	114.08	115.85	111.32	109.54	114.23	109.37	110.69	110.16	114.46	109.77	111.06	110.64	112.15	113.48	109.85	114.63	110.3	113.06	111.31	108.97	112.48	111.36	111.97	110.87
110.28	112.37	108.36	108.14	112.75	112.1	112.74	113.36	115.85	112.36	112.2	105.33	108.94	109.55	111.7	108.49	113.59	111.81	111.63	114.71	115.97	109.99	111.47	114.27	110.04	112.35	112.2	110.9	111.96	109.23	109.5	114.28	110.42	110.44	111.49	112.1	108.69	108.67	113.92	112.05	113.37	111.68	110.42	112.34	116.52	114.87	110.32	110.21	112.65	109.83
108.21	107.19	109.29	107.98	107.67	104.23	109.77	102.66	103.63	105.08	104.06	107.4	110.26	110.37	107.42	105.83	101.63	107.26	104.66	108.29	103.89	108.43	105.11	105.05	109.41	109.22	106.88	106.85	106.39	105.75	109.75	110.1	102.21	109.99	106.55	105.92	103.19	103.48	101.31	110.41	110.55	107.85	102.14	110.96	104.44	104.21	106.84	103.13	105.05	106.64
106.56	104.59	106.6	103.9	107.67	108.2	104.57	102.99	105.45	102.78	104.23	107.39	106.21	106.72	108.08	104.62	105.66	108.91	108.19	106.37	105.42	108.09	104.39	99.445	103.55	104.64	103.52	107.99	106.46	112.43	108.47	102.18	106.83	106.08	104.01	109.12	105.32	108.02	111.46	110.07	106.86	103.85	105.78	111.85	100.6	104.74	106.68	110.18	108.08	106.89
108.41	109.88	102.93	103.73	105.33	108.8	106.35	104.8	103.69	105.91	106.98	111.48	105.45	106.45	109.16	101.61	107.95	108.16	102.73	108.7	107.45	107.43	105.16	103.82	102.64	105.55	106.61	107.62	107.75	104.07	107.02	107.26	104.02	106.77	107.9	109.9	106.75	101.12	107.4	109.22	107.37	107.36	108.41	109.14	104.51	104.59	105.78	107.9	106.85	99.236
108.96	108.67	112.27	110.28	108.8	112.57	109.36	105.36	113.15	112.18	109.21	111.38	112.07	112.97	107.66	111.21	108.73	108.19	107.21	113.13	114.66	111.09	108.29	111.46	106.3	113.21	109.33	110.64	113.23	111.5	110.23	106.36	112.53	109.62	107.92	111.92	109.58	114.66	108.38	106.37	112.04	105.21	113.01	105	109.4	113.9	109.45	107.64	111.58	107.79
106.81	106.31	107.38	102.26	107.4	109.53	107.64	106.97	105.5	103.78	100.92	108.47	106	103.44	106.75	105.14	108.48	107.03	109.58	105.35	107.85	105.48	102.92	105.92	106.27	102.82	104.79	104.88	107.48	104.6	105.8	108.76	106.81	107.24	101.74	106.03	108.19	104.72	105.29	108.76	105.64	106.64	105.19	105.67	108.95	107.61	105.24	109.24	107.69	105.58
99.876	98.68	102.01	101.94	100.76	100.73	104.09	99.506	105.09	101.1	95.988	96.951	98.691	98.28	102.79	99.522	99.129	104.21	102.9	101.57	95.811	100.87	106.29	101.05	100.22	101.93	98.291	99.468	98.922	107.78	101.61	100.23	100.43	101.53	98.478	103.68	97.54	100	101.13	100.74	96.785	106.02	104.79	105.8	99.012	95.568	99.827	102.56	99.196	102.4
105.47	101.54	103.35	108.65	105.49	106.93	106.59	108.88	104.15	108.4	107.58	111.24	111.98	108.77	108.6	104.73	104.93	104.18	104.16	105.2	108.76	108.02	105.2	104.46	105.94	108.23	107.87	109.9	104.38	106.74	103.74	100.97	104.48	102.27	104.19	106.27	110.34	107.65	104.88	103.96	106.35	105.21	102.98	107.26	102.98	105.38	102.72	101.5	111.71	102.37
109.28	103.6	107.38	108.36	103.13	112.53	103.66	110.62	106.57	106.3	105.96	109.42	108.23	106.26	111.31	108.46	105.61	108.24	108.22	101.84	107.66	107.25	104.8	108.91	107.57	109.61	106.66	106.1	109.41	104.96	103.24	105.03	104.48	105.65	107.93	107.65	100.44	104.99	109.28	104.15	103.91	106.22	107.18	105.21	100.37	106.85	111.09	109.71	107.76	107.88
105.87	105.83	103.08	108.87	105.26	106.35	106.46	105.28	104.42	105.87	107.38	106.04	103.6	104.75	107.01	102.41	105.51	104.92	102.4	106.97	104.91	106.8	106.16	105.84	106.54	111.71	107.91	110.01	104.67	106.65	109.75	105.37	101.98	104.86	109.49	107.37	103.38	107.32	103.99	105.83	104.02	104.25	106.24	105.4	104.81	105.99	106.81	100.3	105.03	108.13
112.36	115.22	111.26	113.52	108.1	114.41	108.3	112.23	114.17	111.09	111.6	111.94	109.53	106.79	116.3	111.34	111.64	110.77	111.63	116.2	108.75	115.04	114.09	114.23	109.34	118.34	110.33	107.89	112.28	113.28	111.32	110.52	113.45	109.94	112.54	114.11	112.76	113.66	116.39	111.54	110.89	110.33	110.88	108.34	111.21	114.08	111.14	113.3	118.14	110.29
101.5	102.91	104.54	100.56	97.086	103.6	98.987	97.906	100.3	101.23	100.53	101	97.089	98.295	100.19	101.32	102.12	104.04	100.95	103.81	100.38	99.176	100.3	102.16	97.162	95.945	103.08	104.55	98.705	97.626	98.006	99.83	99.596	101.24	101.55	100.73	102.38	98.794	99.28	96.707	99.839	99.487	99.135	100.45	96.261	101.87	102.78	102.38	98.056	99.996
115.56	114.6	110.84	111.07	115.36	113.84	111.65	118.89	116.18	112.39	111.83	111.28	118.55	112.16	108.33	116.56	112.17	115.36	110.34	113.89	112.33	116.72	111.93	109.27	114.19	115.64	113.42	113.66	112.46	111.07	112.48	109.25	115.99	118.28	111.51	110.66	113.82	116.37	115.44	114.78	114.57	111.25	114.26	113.74	109.76	115.6	113.41	116.57	110.15	108.57
107.96	111.41	113.21	111.13	114.07	116.04	112.35	110	112.48	110.57	107.89	113.07	111.92	114.36	110.57	115.48	110.43	115.01	112.02	114.84	109.25	108.33	110.5	109.72	111.47	115.54	110.95	112.12	111.66	110.24	111.65	114.63	113.33	109.52	114.88	110.7	111.66	106.84	115.02	107.24	111.44	110.5	110.79	113.89	109.03	107.46	110.56	114.28	106.69	113.4
105.68	108.99	105.19	110.92	102.12	107.15	111.86	107.12	107.81	109.09	108.32	104.23	107.34	103.18	111.09	107.36	106.44	107.64	106.51	104.74	107.46	110.6	104.56	106.63	103.01	106.58	105.84	107.9	108.27	108.78	106.55	103.54	107.33	109.43	104.11	109.46	105.98	110.88	104.78	108.79	106.63	105.55	109.82	109.33	106.77	106.41	105.25	105.21	107.57	105.61
108.78	104.26	110.46	101.31	104.85	104.05	102.56	107.27	108.97	106.81	103.12	110.56	109.1	105.31	106.83	109.32	106.44	102.56	106.49	100.42	108.9	106.65	104.55	105.82	106.99	109.18	107.82	109.26	109.11	106.96	105.66	104.52	104.55	102.32	105.15	101.52	106.15	102.24	104.91	106.9	104.44	107.5	106.69	106.91	104.06	106	107.99	107.35	107.75	108.22
104.67	111.17	111.44	114.87	109.92	110.67	113.27	113.8	110.65	112.16	114.15	113.04	107.53	113.65	109.51	106.05	108.95	111.6	112.68	113.34	112.81	105.9	114.53	107.29	111.58	109.38	112.31	111.63	107.96	112.98	112.09	111.61	105.36	111.99	117.06	109.27	110.4	110.75	108.52	114.73	111.54	113.52	107.49	112.12	115.32	109.33	112.4	109.54	110.93	113.91
112.83	112.77	109.57	113.15	114.39	112.33	112.11	112.28	115.09	113.02	109.36	108.39	112.46	109.76	112.31	114	113.09	113.49	110.44	114.08	117.47	110.55	113.25	110.66	110.51	111.04	111.08	111.1	112.3	112.39	113.15	112.55	109.67	113.85	113.65	112.6	110.55	113.91	113.6	110.97	116.62	115.1	111.57	111.49	108.4	112.51	108.95	110.99	111.1	107
94.043	107.27	102.8	99.828	102.01	98.319	99.419	98.298	98.413	102.43	99.222	98.511	98.717	98.882	100.93	101.21	97.506	98.663	98.859	96.247	97.364	100.34	101.68	101.06	97.418	98.575	98.366	101.92	99.763	102.58	101.61	100.66	97.129	102.41	102.35	98.936	102.29	104.45	95.715	94.62	102.85	98.157	96.469	96.166	99.951	100.21	98.833	99.869	97.3	101.95
103.82	109.31	107.11	107.91	103.68	104.26	102.27	106.62	110.18	103.71	109.71	111.84	102.24	104.49	106.37	106.34	106.43	106.09	103.47	104.63	107.18	106.67	106.96	104.94	105.89	106.46	108.85	106.73	103.26	103.96	101.46	104.58	106.19	103.34	104.12	101.32	110.27	108.82	106.3	107.03	109.48	107.18	107.54	106.68	108.68	107.58	105.81	103.46	107.87	101.74
115.84	115.93	118.96	115.33	116.98	113.07	111.32	115.29	115.27	117.74	114.77	112.88	117.33	118.58	119.98	114.77	119.79	116.19	116.07	116.22	119.22	114.13	116.3	117.68	115.02	118.06	114.19	115.34	118.73	118.67	122.12	114.63	116.79	115.87	113.12	118.8	112.63	110.89	115	118.36	116.17	117.59	115.88	115.27	122.75	119.67	120.07	118.42	118.52	114.61
104.51	102.23	102.91	101.97	101.5	106.63	104.62	101.83	110.36	104.11	103.57	104.82	102.37	108.09	104.59	108.74	102.08	106.61	104.58	110.63	104.06	106.08	106.96	102.06	108.72	105.72	108.17	105.09	105.27	101.66	104.62	105.49	102.38	102.95	105.45	103.88	101.19	102.64	104.69	108.38	107.45	104.6	107.44	109.51	98.626	106.9	105.24	107.73	107.97	105.53
105.18	106.93	107.69	105.89	108.04	110.52	102.88	104.89	102.6	103.06	105.53	102.08	105.63	103.45	98.553	101.65	104.64	107.77	106.56	102.75	101.16	105.4	103.27	106.97	102.03	100.27	107.11	99.58	104.75	102.98	104.52	110.11	109.52	106.84	105.43	105.76	103.92	103.43	110.17	100.57	105.41	107.28	105.41	109.23	103.03	106.56	104.36	105.45	104	101.58
106.85	107.24	107.9	105.86	109.22	104.21	108.79	110.48	103.38	107.65	106.24	105.23	106.74	107.73	107.33	103.19	103.79	106.43	104.78	104.03	103.89	102.54	105.31	103.24	109.29	105.06	106	107.46	102.76	106.23	107.52	103.98	99.369	105.95	105.63	107.51	108.87	109.88	109.06	108.86	104.14	106.2	106.08	108.69	104.38	109.45	110.4	104.54	112.57	104.77
107.61	107.39	108.86	104.46	101	105.83	106.43	107.37	105.16	109.87	103.62	104.7	101.45	106.26	108.3	101.34	105.45	105.09	104.82	108.54	111.61	106.46	103.31	104.71	105.81	103.86	103.23	105.62	97.798	101.83	104.27	106.61	105.78	107.17	103.29	102.15	107.54	102.78	108.93	106.29	103.28	110.41	107.76	107.24	107.02	107.13	105.42	102.63	109.11	103.74
106.79	104.55	102.39	108.05	104.86	109.93	105.75	105.31	104.28	106.01	104.49	106.08	101.07	106.71	104.32	101.99	105.42	104.17	107.17	102.09	106.4	100.9	102.41	103.71	103.57	103.44	105.81	107.93	102.33	110.14	109.78	106.16	104.86	101.92	106.55	105.13	100.93	107.93	107.8	105.06	103.62	103.67	105.78	105.95	104.34	102.14	106.07	108.01	106	102.18
106.19	104.65	102.61	106.36	103.47	103.62	105.26	101.49	103.27	108.15	100.3	101.93	109.13	105.7	103.38	108.7	103.45	107.83	109.76	108.44	107.44	107.84	105.52	107.02	107.83	101.58	105.58	110.83	102.18	103.57	106.46	106.92	105.15	103.6	106.92	110.84	104.71	107.25	108.43	100.19	104.23	98.543	102.25	107.63	102.92	107.73	100.46	106.24	107.96	103.39
104.17	112.23	108.73	110.55	103.98	103.9	107.28	106.57	107.12	103.77	111.9	104.53	104.63	107.64	106.38	111.68	110.02	107.61	101.96	106.43	104.31	105.16	105.85	111.52	103.86	104.76	105.19	106.88	102.51	108.34	107.73	105.73	108.48	107.23	104.14	105.75	106.67	103.83	106.95	103.89	111.62	101.88	105.86	105.47	106.82	106.74	102.78	108.24	111.96	108.95
107.17	99.872	102.52	99.464	99.014	104.1	102.89	98.25	101.71	98.176	104.44	102.44	95.389	93.631	97.973	98.8	97.298	97.587	103.45	99.8	97.54	102.64	100.4	99.186	98.562	97.929	101.17	100.61	99.729	104.53	96.552	98.033	99.834	100.87	106.97	102.17	102.35	99.956	101.21	101.86	99.287	97.13	100.54	100.59	101.86	101.07	99.565	100.16	96.604	97.38
108.38	112.06	107.66	112.2	110.49	112.75	108.76	111.34	113.43	113.06	107.98	106.5	109.19	108.29	110.4	112.54	110.1	114.84	110.84	111.61	109.44	109.32	111.01	110.11	109.23	110.21	107.84	111.22	113.33	111.24	107.07	112.84	109.41	110.83	109.14	109.06	108.96	110.48	108.89	107.25	107.51	115.06	113.47	111.37	111.39	109.73	106.74	108.8	109.83	110.47
105.22	105.37	104.5	104.07	108.87	109.9	108.83	108.31	108.49	102.09	102.08	104.69	102.75	104.8	103.58	104.14	106.81	102.99	103.56	99.546	107.34	100.57	104.86	105.71	105.87	102.83	101.95	105.06	102.44	102.54	100.87	109.69	104.42	104.02	106.8	102.1	107.59	96.267	101.53	107.91	106.87	104.36	101.83	105.85	109.02	103.28	104.37	102.65	106.95	99.723
110.98	117.61	108.95	112.55	114.44	112.38	115.17	111.67	114.25	110.27	113.59	115.5	111.62	110.43	113.8	114.16	112.27	114.73	110.6	109.49	108.93	113.25	110.57	108.82	114.88	115.92	111.61	115.43	114.15	112.1	115.19	110.38	113.85	117.62	111.15	112.64	110.71	117.1	108.08	110.17	114.54	112.76	114.32	112.67	113.15	112.07	114.19	107.35	116.15	113.1
100.49	98.409	100.79	95.776	96.222	102.46	99.663	103.77	103.55	104.19	95.03	98.959	98.717	100.19	96.194	100.32	98.934	100.07	102.63	101.8	99.217	96.149	99.537	104.76	97.964	98.366	98.365	97.413	99.148	100.7	97.445	96.399	96.294	105.03	96.825	100.32	95.506	97.591	100.52	100.42	97.346	103.85	104.83	101.44	106.43	94.57	100.11	99.156	100.89	99.955
100.32	106.65	104.14	103.61	105.2	103.75	101.95	101.24	102.86	108.7	104.47	100.74	103.06	103.69	104.91	103.44	104.92	102.04	101.43	103.71	104.7	104.35	104.2	102.16	106.33	99.863	105.19	108.45	103.24	105.19	106.69	101.01	106.17	104.26	102.77	99.175	104.45	101.1	102.56	104.78	104.86	105.35	105.03	98.612	103.15	107.3	103.97	106.57	105.05	105.47
118.45	118.76	117.86	117.13	107.68	113.89	119.83	121.13	118.18	114.95	116.34	114.17	116.17	117.71	118.78	121.19	123.8	114.67	114.58	117.94	119.25	119	117.05	115.2	117.81	117.06	120.24	119.97	117.08	118.05	122.05	117.14	116.51	115.61	113.68	119.35	113.41	116	114.33	119.31	120.92	118.52	114.99	116.45	116.04	118.02	118.9	114.49	120.11	114.88
95.587	100.24	102.37	101.82	98.708	98.439	100.65	97.531	103.73	100.4	100.27	102.99	102.29	97.223	101.26	103.39	95.226	98.188	101.25	95.955	99.76	103.42	104.52	98.345	98.682	98.509	99.757	103.08	98.466	101.28	103.11	103.33	99.675	99.482	99.976	98.413	103.3	104.94	102.5	98.582	95.229	100.42	102.13	102.13	98.977	100.53	99	102.3	98.061	99.486
115.05	117.58	114.97	118.41	117.5	118.87	115.46	116.87	117.55	117.54	115.54	115.05	118.7	118.51	116.99	117.41	122.6	115.24	120.48	117.48	115.11	117.21	116.59	114.96	114.69	118.75	113.99	118.1	118.13	113.1	112.83	119.2	114.19	114.62	113.82	121.98	125.73	118.22	119.79	118.6	116.81	120.33	115.75	115.36	116.08	115.86	116.55	120.39	118.37	116.56
110.74	108.53	110.35	111.99	110.79	108.3	111.18	112.27	111.37	111.79	108.11	109.48	110.14	106.91	107.55	108.8	111.01	109.21	111.77	105.33	108.25	109.4	104.19	107.24	110.18	108.04	109.62	106.18	106.83	108.97	108.73	113.33	110.09	109.2	111.03	110.36	113.34	107.34	111.98	111.88	106.57	114.26	109	113.09	112.96	109.12	110.15	113.23	110.95	111.98
115.06	109.99	114.3	114.03	110.39	111.45	115.2	112.14	110.01	112.03	110.59	111.23	111.9	112.07	114.06	112.16	113.41	114.42	115.83	118.38	109.29	114.88	110.22	114.75	106.84	114.19	110.33	115.37	112.22	113.11	111.24	112.34	111.22	112.68	113.04	107.47	118.47	114.43	115	110.94	112.1	113.75	109.59	113.43	114.98	108.97	113.65	114.32	111.54	110.48
114.46	112.77	107.37	106.1	111.69	110.85	109.97	106.43	108.86	114.72	114.03	117.59	113.98	110.96	111.31	115	109.61	111.28	114.3	113.72	112.02	108.12	115.38	115.64	112.65	117.59	118.51	112.41	111.13	113.76	113.22	114	110.76	110.17	113.4	114.77	111.79	113.27	112.57	118	111.84	109.56	114.47	115.25	116.12	113.17	114.66	111.37	112.34	112.18
109.26	108.69	110.97	110.87	111.11	112.53	110	112.18	109.51	113.98	108.05	110.27	111.88	108.36	111.16	112.44	109.02	112.86	111.88	113.33	110.3	111.48	112.9	106.59	108.9	113.15	114.91	111.6	112.42	107.4	115.17	113.63	112.96	111.3	110.33	110.84	112.23	117.67	113.8	115.18	111.94	111.48	107.29	114.25	111.83	105.9	109.98	111.04	112.05	108.52
104.28	108.95	104	104.05	107.48	105.61	107.75	104.93	105.73	103.44	106.56	107.71	104.09	107.92	101.5	106.56	105.64	106.18	108.29	104.37	111.45	104.62	106.51	100.59	105.61	105.32	105.08	105.88	106.22	107.83	103.69	106.62	107.27	101.23	105.34	102.78	109.99	107.37	106.22	105.09	109.05	105.52	108.25	106.63	106.92	108.19	102.75	103.82	112.38	101.62
111.16	113.7	109.19	111.17	111.51	113.13	112.46	109.84	112.67	110.79	104.77	108.62	113.03	111.34	112.37	106.38	105.5	108.5	110.86	110.36	108.46	106.5	112.04	109.34	111.16	104.23	109.36	111.51	109.3	107.74	108.66	107.06	108.42	113.55	110.35	111.38	106.56	110.02	106.03	113.3	109.49	112.15	110.99	112.08	108.41	109.92	103.26	109.01	115.27	110.86
111.64	108.7	117.62	113.04	110.64	106.63	111.71	115.52	111.02	112.2	112.82	110.43	114.85	112.22	110.49	114.32	112.27	110.19	111.92	113.48	110.15	111.52	109.76	113.15	113.32	113.2	114.57	114.08	115.76	112.27	108.13	110.74	112.29	103.61	110.63	113.79	112.1	107.7	109.43	111.89	110.09	114.34	111.35	114.06	112.46	112.52	111.43	109.62	113.67	110.31
112.01	110.54	109.43	112.1	105.94	113.67	108.3	111.94	109.1	112.44	110.17	113.58	115.08	113.96	108.21	110.74	111.68	111.78	111.82	108.76	114.8	116.16	114.06	110.79	111.2	116.16	114.55	113.42	114.92	109.2	115.55	108.57	114.19	110.36	112.58	112.92	114.93	112.54	113.87	113.54	116.19	113.81	109.84	112.17	108.05	110.45	109.45	110.73	110.31	108.71
102.74	103.84	107.97	104.04	109.93	107.61	103.42	104.62	105.78	104.23	105.41	106.28	102.04	104.27	101.41	105.72	104.55	105.2	102.24	105.66	105.6	107.09	105.85	105.87	105.5	105.98	105.6	101.69	103.88	103.49	104.1	107.77	107.04	105.51	105.29	109.3	108.03	108.05	103.4	107.15	102.04	106.36	102.4	106.5	105.45	103.21	103.24	107.43	105.14	108.28
104.26	102.99	107.15	112.67	105.47	111.04	111.74	111.79	104.62	109.06	109.2	106.07	103.03	102.34	109.01	103.47	106.74	105.24	101.96	102.23	102.15	102.21	100.61	106.46	101.99	105.14	106.78	103.39	105.89	103.28	103.47	105.85	105.01	111.06	103.69	112.1	108.25	103.72	103.7	106.33	106.27	107.83	109.18	107.24	105.62	111.63	109.56	104.88	109.68	107.11
102.99	107.14	107.16	106.87	104.04	108.86	106.29	106.81	107.4	105.11	105.47	106.12	104.92	106.94	107.28	107.94	108.77	104.95	99.85	106.82	104.58	105.43	105.68	109.61	104.09	103.7	109.22	109.36	112	98.184	101.26	107.09	102.96	106.72	107.74	105.8	106.39	107.69	106.35	107.07	104.53	108.71	112.15	102.31	105.81	105.76	103.32	103.4	107.99	108.38
106.85	104.99	102.03	108.73	104.67	102.77	107.87	105.66	103.53	101.77	102.89	103.84	105.16	104.58	99.313	109.22	108.17	105.03	104	99.309	104.16	105.07	104.78	105.65	103.79	106.03	104.58	103.61	107.39	105.08	104.79	106.43	103.63	108.34	106.14	107	99.991	103.58	103.36	102.01	105.01	98.748	105.51	106.04	103.21	104.52	103.61	102.84	104.29	105.13
108.41	114.32	105.88	108.74	106.37	110.01	113.79	109.51	107.13	105.84	110.34	111.18	112.77	107.7	110.52	104.51	107.27	110.07	106.97	113.86	113.67	111.3	109.98	104.5	108.66	111.99	110.07	106.11	110.33	112.98	107.95	112.86	111.58	111.45	108.95	107.75	108.27	109.76	106.46	112.01	108.67	112.4	110.86	110.63	106.74	109	107.74	111.71	105.23	112.42
111.05	110.08	114.73	109.87	111.02	110.72	113.67	109.66	113.4	110.4	114.85	112.48	116.04	111.02	109.4	113.36	114.86	114.12	110.5	108.6	112.41	111.52	110.1	114.42	108.15	108.39	108.33	110.94	115.05	112.18	111.36	110.97	108.35	112.88	113.14	107.69	110.11	111.68	108.39	108.63	114.9	110.72	111.87	111.91	107.82	110.81	111.47	111.92	119.11	111.97
104.08	104.45	105.37	104.24	101.73	100.94	107.64	109.7	102.35	102.26	101.96	105.05	105.81	105.95	105.51	109.31	101.02	106.45	109.39	106.27	109.3	106.7	107.13	106.56	106.72	106.77	104.8	102.71	100.23	108.67	104.84	107.85	110.32	102.21	105.34	108.54	106.54	104.97	106.34	106.2	100.83	106.95	103.51	104.66	102.94	108.89	103.28	104.58	104.34	108.18
101.89	101.74	98.274	101.22	99.372	98.073	103.71	103.98	101.21	96.69	98.72	101.98	94.408	99.886	101.38	103.66	98.651	98.489	97.594	104.71	101.43	103.62	100.14	106.78	99.756	98.418	101.4	101.6	101.95	102.45	100.01	99.267	96.669	99.816	102.96	102.49	97.742	104.87	98.282	99.849	99.725	103.4	104.21	103.7	98.481	102.48	99.141	98.462	101.11	101.73
112.61	113.97	112.06	114.45	110.16	112.16	115.35	116.22	114.44	114.71	114.75	114.74	113.89	113.39	113.23	114.18	114.01	107.85	111.52	114.4	114.63	111.16	107.47	115.5	115.4	112.98	110.75	110.48	112.19	113.81	111.97	114.48	112.25	111.32	112.48	110.46	108.6	113.06	111.92	116.85	110.78	108.5	112.87	115.55	112.83	114.51	111.62	112.39	108.77	115.34
110.24	115.02	114.77	112.68	112.65	114.2	109.95	114.41	109.37	113.44	109.78	111.79	109.8	114.13	112.04	109.1	111.48	111	111.66	112.59	110.39	108.9	108.89	114.51	111.73	112.8	108.55	113.54	107.81	110.35	115.48	110.48	110.23	109.38	115.23	113.47	110.86	113.5	116.21	109.11	110.76	111.62	114.92	111.9	110.9	113.47	112.88	112.36	117.05	107.59
101.7	104.65	108.56	102.08	99.9	104.81	101.23	102.24	101.62	103.23	103.23	105.76	102.27	103.52	104.88	105.32	104.1	106.79	107.77	102.2	103.05	103.37	105.81	105.72	100.12	103.6	106.19	104.76	104.75	102.14	99.798	102.3	108.38	100.77	103.98	108.37	105.12	104.95	105.67	106.94	107	104.76	102.07	100.76	101.02	107.57	102.82	107.39	107.29	103.84
112.47	114.61	112.18	110.08	114.74	109.73	113.58	106.91	107.94	110.29	112.85	110.97	110.69	111.98	111.43	115.61	109.39	115.24	112.85	109.94	112.58	116.42	113	106.34	109.43	108.48	112	113.33	111.86	115.58	110.43	112.65	115.14	113.56	110.87	120.33	109.7	111.45	115.18	115.91	111.62	113.1	110.77	113.35	111.58	109.12	108.59	112.12	114.52	111.93
106.33	102.55	106.54	105.23	104.75	105.7	108.89	110.32	105.17	101.77	100.66	105.16	104.3	106.93	107.25	105.35	102.96	104.61	101.53	105.02	107.27	109.88	103.47	107.97	106.97	102.39	106.25	104.9	105.31	102.7	105.29	97.488	104.66	99.553	102.01	105.32	106.59	104.53	102.99	107.36	100.88	105.1	99.468	102.79	106.16	103.93	104.94	104.94	101.45	100.51
111.17	112.88	118.7	113.17	113.61	113.8	114.33	114.43	112.54	114.64	112.01	117.11	113.97	114.54	116.75	109.13	111.68	111.02	109.72	112.26	114.52	115.19	112.24	116.21	113.09	113.9	109.37	108.78	116.22	116.28	112.13	113.39	113.73	110.46	112.69	115.33	110.41	113.18	109.68	110.8	114.52	114.98	112.67	106.52	110.6	110.56	109.23	113.09	118.22	113
96.813	103.22	108.92	106.32	105	103.67	102.71	106.03	108.01	103.99	102.36	108.14	105.4	103.82	107.29	102.87	104.17	101.52	104.32	105.52	106.25	106.78	106.11	103.82	101.26	103.7	104.58	103.6	104.27	103.52	103.55	107.12	101.94	104.33	103.36	105.39	102.07	106.88	105.18	105.21	104.82	105.03	103.91	101.46	100.91	105.72	104.81	104.34	104.81	105.16
112.42	107.99	106.79	108.35	113.97	108.19	108.88	112.21	108.86	116.08	110.55	113.27	111.26	116.07	110.68	113.52	112.13	109.46	111.69	113.91	112.74	110.03	107.86	111.52	114.04	115.29	113.65	108.09	112.57	111.38	112.75	112.45	111.66	112.41	108.77	112.73	114.65	110.64	111.7	112.58	110	112	109.17	111.9	112.75	110.91	111.56	113.37	113.79	110.63
[truncated: 150 more columns]
