# Supplementary material for: Genetic dissection of main and epistatic effects of QTL based on augmented triple test cross design
Source: PLoS One. 2017 Dec 14;12(12):e0189054. doi: 10.1371/journal.pone.0189054 (PMC5730204; doi:10.1371/journal.pone.0189054)
Supplement: S8 Supporting Information — (ZIP) [file pone.0189054.s008.zip › z4_100_0.8_10.csv]

100	99.91	102	99.61	101.01	98.717	100.44	101.25	99.17	99.603	100.73	100.99	101.68	99.102	101.3	101.99	101.44	102.01	99.517	101.89	101.41	99.69	99.914	99.653	102.1	99.733	99.557	101.53	100.87	98.444	99.624	100.41	100.17	100.19	99.945	99.261	100.29	98.36	98.224	101.8	102.26	99.552	101.8	100.77	100.84	101.91	100.24	99.183	101.18	100.65
103.98	105.45	103.87	104.23	105.18	103.44	104.01	103.54	104.39	104.63	104.71	103.88	105.15	105.56	105.38	105.73	106.18	102.88	105.07	104.84	105.27	105.41	104.46	103.8	104.12	104.65	104.69	104.56	104.34	104.48	104.25	105.8	105.41	103.52	105.4	104.48	104.41	104.29	104.3	104.55	104.21	105.35	103.65	104.82	106.06	105.52	106.4	106.87	104.57	104.04
116.18	118.73	115.89	118.4	114.5	117.87	118.13	116.51	116.83	116.91	117.28	118.19	118.86	117.74	117.73	117.17	117.03	117.7	116.76	117.9	116.96	116.48	118.97	116.38	116.58	117.42	118.09	119.05	117.81	117.91	118.17	117.71	117.53	119.31	117.55	117.23	117.03	116.86	117.7	117.79	117.83	117.78	116.91	116.58	117.74	116.78	116.73	118.35	118.96	116.95
104.86	105.75	105.38	104.81	104.39	106.46	105.54	105.67	105.26	103.31	104.16	105.4	104.88	104.93	106.14	105.12	105.02	104.3	105.99	105.3	103.72	104.61	106.97	104.43	105.55	102.97	104.17	105.81	106.74	105.8	105.58	105.02	106.26	106.27	105.84	106.17	104.84	103.99	105.77	104.45	106.55	104.77	105.4	104.85	107.08	103.95	106.42	107.73	104.58	104.54
105.45	105.25	106.65	105.37	107.07	105.2	106.4	105.12	106.64	106.42	107.55	106.76	107.5	106.12	106.11	106.45	106.79	106.85	105.46	105.67	107.92	104.66	106.65	106.19	105.84	105.84	105.37	104.77	106.15	105.3	105.03	105.42	104.51	105.79	105.33	104.86	105.46	106.4	105.58	106.1	105.73	107.42	106.86	105.41	105.49	106.35	107.67	106.26	105.28	105.9
104.96	105.11	103.47	104.93	104.88	104.34	104.1	105.09	105.01	105.03	104.1	105.03	104.25	104.27	104.4	105.59	105.17	105.33	102.62	105.13	104.66	103.95	105.16	104.74	104.52	104.7	104.66	104.97	104.53	105.35	104.83	103.76	103.51	105.66	104.23	103.82	102.88	105.11	106.07	104.6	104.43	105.36	105.08	105.82	105.26	105.39	104.52	105.14	104.61	103.35
115.87	115.84	116.05	115.51	117.38	114.28	118.42	116.52	117.35	114.19	116.11	115.1	114.57	116.96	116.43	116.91	115.79	116.68	116.23	116.86	116.68	117.35	115.88	115.99	117.14	117.88	116.55	115.54	114.95	115.47	115.63	115.74	116.91	117.75	115.61	115.45	116.27	115.61	116.47	116.12	113.95	115.7	114.39	114.93	117.68	117.13	116.45	113.92	117.13	116.96
100.55	98.421	101.08	100.33	97.992	100.45	101.89	100.48	99.883	99.332	99.53	101.67	100.36	98.013	100.13	100.68	98.436	100.61	100.9	98.747	100.35	100.77	100.37	101.23	100.86	99.273	100.08	99.899	99.011	99.929	99.755	100.24	99.473	101.29	100.92	100.85	101.03	99.279	99.746	100.49	100.12	100.62	99.987	99.625	101.18	98.58	98.921	99.917	100.59	100.46
105.66	106.59	107.42	106.7	107.24	105.69	106.19	105.99	107.73	106.52	107.78	105.78	107.56	107.73	108.61	107.73	108.6	106.07	106.96	105.96	107.85	106.28	105.36	104.68	106.21	105.93	106.47	108.57	106.68	107.52	106.82	106.26	107.22	106.2	106.82	107.18	105.99	105.57	105.94	106.97	106.56	105.95	106.69	107.59	107.45	107.23	107.77	106.08	106.81	106.42
106.1	106.87	105.34	106.81	106.7	105.16	104.81	106.03	106.42	106.54	106.25	104.45	105.9	105.25	105.17	107.65	107.25	106.72	105.56	107.48	106.23	106.93	105.71	106.54	105.25	106.64	106.11	106.78	107.34	107.03	107.15	106.71	106.53	108.14	105.48	106.09	104.37	105.58	105.96	105.58	105.65	106.15	106.46	106.52	104.93	105.53	106.61	106.48	105.84	107.04
111.31	112.59	110.68	113.83	110.85	111.85	110.16	111.62	110.42	110.47	111.26	112.52	111.02	112.26	110.85	111.62	112.32	111.8	111.81	111.14	110.16	108.92	110.86	111.3	112.94	111.33	111.87	112.08	112.11	111.63	111.01	112.53	109.78	110.6	110.56	109.93	111.05	110.59	109.78	111.75	110.21	109.78	111.88	111.03	112.6	111.12	111.5	110.66	111.12	111.2
98.436	99.972	99.453	99.314	101.18	99.916	99.475	99.047	99.618	98.835	99.479	98.752	99.244	101.67	100.01	99.002	98.896	99.183	96.884	99.428	100.72	100.16	100.49	101.42	99.059	99.629	99.42	99.21	101.22	100	99.093	100.17	98.48	98.293	99.364	100.06	100.31	100.04	99.766	98.232	99.146	101.79	99.014	98.784	99.751	98.728	100.53	99.976	99.802	101.02
109.49	110.17	110.74	108.57	110.54	109.02	110.51	109.19	108.77	112.33	110.51	109.72	109.74	109.71	109.29	112.28	108.63	109.9	108.87	109.84	109.57	110.32	109.6	111.25	109.22	108.7	109.48	110.56	109.48	109.45	109.51	110.51	112.79	111.9	109.72	110.29	109.66	110.18	109.79	108.9	108.9	109.03	110.38	109.88	108.32	109.27	109.63	110.41	109.15	110.39
105.89	106.14	105.69	106.05	105.38	106.67	106.77	106.84	105.54	106.12	106.16	106	106.59	105.57	104.42	106.9	106.39	106.6	106.11	106.26	107.12	107	105.22	106.18	107.07	107.32	106.31	106.81	105.75	106.83	105.19	104.43	105.91	105.64	105.96	105.1	107.68	106.05	105.23	108.07	106.47	106.35	107.44	106.31	105.37	107.09	106.21	106.86	106.18	107.55
103.86	103.41	106.25	102.8	103.93	103.83	103.16	105.65	102.79	103.69	105.6	102.4	105	104.57	105.51	104.82	103.66	103.99	104.49	104.28	103.74	103.91	103.59	103	104.14	103.85	103.98	103.01	104.82	105.31	102.52	104.4	104.46	103.56	104.61	104.32	105.34	102.76	104.01	104.43	105.53	104.56	104.4	104.61	104.58	106.21	104.33	103.47	103.59	104.96
105.36	105.14	105.11	106.12	105.25	105.3	103.94	106.2	106.22	103.49	106.89	105.67	106.71	104.23	107.95	105.59	105.89	104.54	105.64	104.42	105.74	105.45	106.29	105.82	104.63	104.59	106.76	107.03	104.74	106.01	106.23	105.68	105.29	104.76	105.78	105.01	105.1	105.37	106.12	104.32	106.23	105.96	106.75	104.02	106.51	104.61	105.59	106.64	106.16	106.98
105.21	105.31	104.02	106.47	106.1	106.78	106.19	105.45	105.02	105.4	105.12	106.09	105.15	103.11	105.94	105.47	107.32	106.45	104.93	104.79	107.64	105.74	105.46	105.89	105.94	104.69	104.51	104.37	105.57	105.58	105.12	104.67	106.08	104.33	104.81	104.86	104.61	105.05	106.62	105.85	106.5	105.66	106.07	106.3	105.54	106.31	105.3	106.94	107.02	104.97
105.93	105.4	104.28	105.89	106.52	106.4	104.91	105.95	105.05	105.31	106.12	104.05	106.11	106.84	105.23	106.35	105.78	104.76	105.71	107	105.07	105.39	106.99	104.84	104.08	104.69	104.54	107.19	106.47	105.2	106.18	105.99	105.78	105.87	106.12	104.19	106.38	103.56	104.5	105.13	104.72	105.1	106.18	105.75	105.02	105.05	104.5	105.34	106.14	106.42
106.75	106.11	107.15	107.5	105.57	108.9	106.7	106.84	107.6	107.58	107.83	107.93	108.12	107.79	105.88	108.36	105.98	106.87	107.49	107.14	107.3	107.66	106.95	108.57	106.24	108.25	108.27	106.97	105.97	106.99	106.69	107.52	107.68	107.19	107.19	106.75	108.36	108.8	107.3	108.05	107.05	106.08	106.34	106.34	106.2	105.46	107.55	105.9	107.78	105.62
109.99	112.04	111.75	111.8	112.23	110.36	112.42	112.8	110.86	111.59	111.13	112.72	112.02	108.08	112.51	112.2	110.79	110.79	112.61	110.35	110.43	110.23	111.14	112.05	109.88	112.47	111.07	110.79	111.68	111.53	111.37	110.92	110.65	111.16	112.74	111.57	110.89	110.75	111.49	110.18	111.51	112.79	112.15	110.91	109.63	112.01	111.31	111.16	112.45	110.31
105.98	105.35	105.75	105.78	104.05	106.51	105.7	107.21	104.19	105.23	105.71	104.81	105.64	104.61	104.52	104.59	104.95	106.88	103.14	105.47	104.32	105.04	104.76	104.77	105.49	106.02	104.22	106.1	105.59	105.54	103.84	105.97	105.8	106.39	106.03	105.91	105.77	105.66	107.16	104.96	106.03	106.14	106.58	105.7	105.22	105.89	105.49	106.27	104.59	106.79
111.38	111.1	112.02	112.35	110.65	111.46	112.35	110.57	112.37	113.94	111.25	111.28	111.11	110.72	111.35	111.89	111	112.12	112.05	111.14	111.84	110.57	111.29	111.96	112.4	112.78	110.82	111.62	112.96	112.01	113.4	112.26	111.58	111.35	112.54	112.14	111.32	110.09	112.88	110.39	110.98	112.26	112.35	113.06	110.68	111.59	113.51	112.53	113.18	112.9
110.23	110.03	108.88	110.89	109.11	111.84	110	110.63	108.92	110.38	108.31	109.12	108.9	108.06	110.45	110.32	110.16	108.65	110.04	110.83	109.61	110.59	109.36	109.55	109.57	110.14	110.42	109.56	107.63	109	110.5	110.51	111.71	110.6	110.35	108.96	110.48	108.75	108.87	109.58	108.07	110.05	109.54	109.28	110.99	110.2	109.02	109.96	109.48	109.6
105.94	105.96	108.17	106.1	106.77	106.32	106.21	107.06	107.13	105.74	106.07	106.2	104.98	104.51	107.77	107.3	105.26	106.18	106.93	104.98	106.28	105.21	106.19	106.26	106.99	106.61	105.86	106.68	105.83	107.67	106.6	108.18	106.95	106.85	105.91	108.24	105.96	105.37	106.18	106.62	106.79	105.55	106.1	105.86	105.03	107.46	107.09	108	105.61	105.71
105.02	103.48	103.28	105.59	102.5	105.03	105.81	104.53	104.95	105.06	103.86	105.1	104.76	104.49	103.52	104.5	103.55	103.88	104.27	104.19	104.4	104.06	103.88	103.75	104.81	104.4	103.78	104.72	104.5	104.93	102.6	103.54	103.44	103.48	103.25	103.49	104.57	104.18	103.63	104.74	105.11	104.42	104.41	103.9	103.66	102.93	104.45	104.68	105.13	104.07
108.35	105.3	106.39	107.33	107.76	106.56	108.6	106.83	106.57	107.97	106.15	106.46	106.55	105.48	107.1	105.85	107.26	106.87	107.02	106.14	105.83	107.31	107.57	107.14	105.7	107.49	107.75	107.35	108.35	108.2	107.48	105.76	106.95	105.23	109.37	106.78	106.63	106.61	106.78	107.02	106.35	107.66	108.03	107.62	107.23	106.98	106.67	106.58	108.69	107.86
115.03	117.02	116.18	116.48	116.27	115.7	115.33	116.86	115.62	116.83	115.4	115.93	116.39	117.44	115.69	117.9	115.1	114.7	115.92	116.83	116	115.97	114.45	117.37	114.87	114.89	115.24	116.11	114.82	114.53	115.8	117.19	115.55	115.75	116.63	116.79	116.87	114.97	117.05	116.71	116.6	116.83	116.78	115.93	114.79	115.19	116.15	116.62	116.17	116.2
113.27	112.92	111.79	111.6	112.09	111.51	111.65	112.97	113.54	112.85	112.53	110.66	112.41	111.04	113.49	112.55	112.05	111.72	111.7	112.85	112.94	111.5	111	113.49	112.96	109.96	110.6	112.93	112.43	112.33	111.55	112.23	112.62	112.59	111.5	111.41	112.38	112.93	112.34	111.47	112.75	112.14	113.04	111.17	112.66	112.5	112.56	111.86	113.4	111.1
99.83	100.97	99.14	98.659	99.797	101.95	100.08	99.988	100.35	101.62	99.449	99.488	100.61	98.645	99.973	99.08	100.78	97.818	100.1	100.77	99.329	100.84	100.35	101.4	98.175	99.32	99.646	99.904	100.61	99.139	99.905	101.14	99.166	100.41	99.45	100.23	98.991	99.304	101.08	99.863	97.016	99.136	99.015	99.949	99.21	98.814	100.44	100.05	100.25	99.742
105.77	104.84	107.56	104.49	105.38	105.34	106.08	105.36	106.87	105.97	106.02	104.93	105.48	104.6	105.94	105.85	105.36	105.77	105.48	106.15	104.86	106.29	107.12	105.44	105.83	106.86	104.95	106.12	104.69	106.34	106.02	103.58	104.58	104.7	105.28	105.65	106.1	105.63	104.23	105.63	105.7	105.76	106.99	105	104.79	103.79	106.03	105.52	106.64	104.64
99.977	99.265	100.32	100.37	100.17	100.42	100.01	98.301	98.758	99.48	99.676	99.281	99.765	100.11	99.261	102.69	100	99.799	101.5	102.07	100.55	97.755	100.52	100.81	100.85	101.1	99.898	99.821	100.33	99.196	100.48	99.987	99.28	100.93	97.74	98.458	100.78	99.876	100.04	99.983	100.49	98.807	98.795	100.2	98.445	99.063	100.75	100.25	98.779	99.258
105.67	105.78	104.39	104.59	103.83	107.48	106.24	104.95	104.17	104.99	104.68	104.81	106.19	106.18	104.99	105.79	104.85	105.31	104.49	104.02	104.11	104.19	104.3	106.26	105.14	104.84	104.55	104.05	105.01	103.39	103.43	103.98	103.99	105.59	104.25	104.86	104.48	106.23	105.89	104.76	104.85	104.9	103.97	105.55	105.58	105.06	105.51	103.75	104.52	105.49
99.407	99.158	101.44	99.282	99.741	99.556	100.07	99.927	99.513	100.84	99.682	99.982	99.9	99.915	99.592	98.601	98.177	100.45	101.13	100.79	99.089	100.57	99.484	100.8	99.113	100.65	100.95	100.21	98.999	99.864	101.6	99.837	98.392	100.54	98.382	99.467	101.25	98.891	100.2	99.696	100.3	99.222	100.13	99.151	100.89	97.718	99.53	99.655	100.03	100.11
105.44	104.1	106.09	106.21	106.7	105.72	105.28	106.09	105.65	105.72	106.23	105.79	105.22	105.86	105.7	105.49	105.35	104.2	105.98	106.13	105.7	105.46	104.76	105.55	104.51	106.07	106.48	105.23	106.12	105.44	105.22	106.21	106.03	106.05	105.5	105.61	104.34	104.97	105.45	105.29	106.36	106.11	105.9	104.14	104.17	106.07	105.11	105.01	105.22	105.93
105.62	105.21	106.33	104.7	106.06	106.62	106.77	105.53	105.24	104.57	105.11	107.2	106.75	105.99	104.97	105.31	105.34	105.07	104.89	105.43	106.27	105.09	104.63	106.62	107.93	106.32	106.67	105.68	106.34	105.79	106.56	102.18	106.1	105.12	104.49	105.35	104.88	106.07	105.61	106.76	104.16	105.95	105.27	104.93	106.6	105.68	104.62	106.43	106.49	105.94
103.81	103.63	104.89	104.62	104.88	102.46	104.51	103.79	103.94	103.37	103.57	105.47	102.71	104.14	104.36	104.64	105.89	103.54	102.87	103.62	102.77	104.05	104.81	103.69	103.01	104.7	105.15	103.25	103.88	105.33	103.91	104.21	104.44	104.63	104.36	104.09	104.73	105.74	104.37	103.63	104.03	103.72	105.23	103.57	103.58	104.95	103.44	105.35	103.91	104.18
117.23	116.46	116.6	116.61	117.05	113.98	114.27	115.24	115.54	115.29	116.41	115.9	117.18	117.36	114.68	115.67	116.83	117.52	116.11	116.34	116.38	116.63	116.62	118.16	114.94	116.6	115.32	116.66	116.69	114.28	117.5	115.8	114.58	116.73	116.07	116.64	115.16	116.82	115.94	114.36	115.2	117.31	116.58	115.91	115.33	115.33	115.94	117.06	116.73	115
106.39	106.68	106.25	105.69	105.98	104.78	105.66	107.26	106.99	106.67	106.47	106.8	106.39	106.57	105.97	106.26	105.25	106.89	106.38	106.03	106.7	107.24	106.86	105.78	106.32	107.03	104.41	105.87	107.21	106.37	107.77	105.54	105.96	107.12	107.57	106.22	106.39	105.51	107.63	107.94	106.42	104.7	106.51	106.86	106.6	104.73	106.73	105.59	106.16	105.91
110.26	112.11	110.17	110.7	111.81	111.25	113.08	110.79	112.57	112.59	110.59	109.54	112.26	109.95	112.07	109.69	110.72	110.13	110.84	111.11	111.46	111.62	110.85	111.22	111.99	111.85	112.73	110.37	111.47	111.44	111.54	109.67	111.56	110.52	110.48	112.33	112.52	111.35	110.13	110.95	112.12	111.38	112.31	111.37	110.63	111	111.14	111.05	112.19	111.77
105.38	108.07	104.05	105.77	105.74	105.15	105.3	106.23	107.01	105.13	107.3	107.81	105.93	108.72	105.89	106.8	105.61	106.67	104.82	106	106.67	106.37	104.52	105.9	105.76	107.96	105.95	105.64	106.04	107.82	106.95	105.88	106.07	106.5	106.04	106.35	105.23	103.54	105.76	105.98	107.28	106.1	105.97	105.38	106.7	106.09	105.86	107.23	105.02	107.08
117.81	117.27	119.56	118.47	118.97	118.22	119.44	116.74	117.96	117.35	117.91	116.47	117.53	117.62	117.56	117.22	118.51	117.22	117.14	116.83	119.06	116.68	116.17	116.65	116.98	117.94	118.03	117.19	117.77	117.09	118.56	118.13	117.06	118.46	117.97	116.59	118.24	118.39	118.66	116.83	117.57	117.3	118.13	117.69	117.5	118.56	116.32	118.29	118.69	117.93
112.43	111.46	112.14	111.47	110.44	111.44	112.66	112.08	111.49	113.49	112.48	113.22	111.36	112.03	112.98	111.22	111.3	111.57	112.3	113.24	111.37	111.68	112.56	110.48	113.06	112.03	112.09	113.22	112.06	111.8	111.24	112.1	111.71	111.77	113.74	111.44	113.14	112.32	112.47	112.74	112.45	110.64	112.78	113.69	111.72	113.24	112.2	112.06	111.43	112.22
100.89	100.42	99.658	100.69	99.149	99.042	100.97	99.692	98.218	100.12	100.05	100.65	100.1	99.475	97.858	100.09	99.808	100.62	100.78	100.36	99.352	99.855	98.298	99.654	100.68	99.088	99.345	100.02	99.594	100.08	100.04	100.36	98.473	101.38	99.335	97.848	99.596	100.14	98.533	100.4	99.099	98.989	100.08	101.51	101.05	99.494	100.3	98.109	98.264	98.51
110.44	112.12	112.06	111.21	109.88	110.94	111.88	112.13	110.48	111.18	111.32	110.42	111.66	111.14	111.01	111.21	110.84	110.76	112.03	111.4	111.26	110.92	111.05	111.1	111.84	110.76	111.4	112.14	111.25	112.03	110.49	110.88	110.27	111.89	110.17	111.3	111.55	109.7	111.04	109.94	110.77	111.38	110.4	111.8	111.84	111.28	112.14	112.33	112.37	111.82
104.15	104.29	104.79	103.53	104.43	105.22	103.52	105.09	105.47	104.6	104.91	102.98	103.73	103.13	105.06	103.41	104.08	105.16	104.46	103.21	104.09	104.37	104.74	104.95	105.06	104.53	104.72	104.57	104.59	104.62	103.68	104.28	104.22	102.56	103.62	104.91	106.01	104.14	104.25	103.33	104.48	103.94	105.22	104.81	105.15	105.08	102.19	104.43	103.28	103.7
104.52	105.45	105.36	104.79	105.58	104.9	104.95	105.62	104.71	103.26	105.66	105	106.22	105.15	103.73	105.21	103.88	104.06	105.28	104.53	103.52	102.95	104.68	105.83	105.57	104.4	104.46	104.16	106.33	104.28	105.65	104.12	103.98	104.09	104.46	104.71	105.11	104.57	104.92	104.7	105.14	103.65	103.35	105.37	104.75	104.06	105.46	105.32	104.21	104.6
110.26	109.81	110.81	110.89	111.37	110.86	108.93	109.4	110.18	109.52	109.11	109.22	109.74	108.82	108.5	109.89	108.84	109.48	110.54	108.98	109.45	109.17	109.13	109.46	108.94	110.67	109.47	109.43	110.76	109.51	110.81	109.59	109.35	111.09	109.31	109.67	110.47	109.69	110.24	109.66	109.61	108.14	109.54	109.27	109.85	109	107.83	111.01	110.06	110.66
109.71	111.46	109	110.83	110.49	110.16	111.3	110.09	110.08	111.14	110.5	110.01	110.43	110.94	111.04	110.72	110.63	110.24	109.38	109.44	110.64	107.9	110.14	109.88	110.8	108.75	111.49	111.8	109.21	109.38	111	108.73	110.66	110.52	110.22	110.44	109.25	109.04	112.42	110.83	109.4	111.23	109.59	110.33	110.79	112.33	110.27	110.25	111.32	110.79
100.26	100.09	100.97	101.88	100.47	100.61	100.06	99.386	99.863	100.48	99.746	100.74	101.3	99.827	102.14	100.94	100.26	100.98	99.639	100.81	100.3	100.67	101.15	100.53	100.78	101.66	99.443	100.78	101.17	100.68	100.23	100.11	101.24	100.08	99.289	100.12	100.26	100.16	100.84	101.2	100.09	100.35	100.8	100.19	99.636	99.579	99.665	100.62	100.47	100.59
107.25	105.46	106.95	107.07	106.08	106.96	106.77	107.12	106.71	105.06	106.76	105.98	106.23	106.93	106.84	106.43	108.19	105.04	104.77	106.91	105.26	105.6	106.05	107.24	106.98	107.99	106.23	107.37	107.14	106.1	106.42	107.36	106.2	106.32	105.67	106.13	106.57	106.59	106.66	106.72	106.91	107.24	107.83	105.62	106.7	106.5	106.66	106.49	107.82	107.68
113.02	112.01	112.8	112.33	111.81	113.39	112.09	113.36	113.12	112.58	111.93	111.92	112.22	112.29	114.11	113.44	112.76	114.59	112.82	113.5	112.05	112.71	114.02	113.6	112.87	113.37	111.91	112.82	112.53	113.96	113.03	111.83	113.08	112.25	112.17	113.21	112.49	113.15	111.48	114.09	111.44	111.9	112.53	112.64	112.71	112.53	110.88	111.95	112.5	113.79
105.06	107.15	105.04	105.35	106.75	106.29	105.5	105.65	103.53	104.97	105.26	105.41	105.99	104.97	105.51	106.78	104.78	105.91	105.92	105.88	104.32	106.08	104.52	105.79	107.3	104.87	105.74	105.18	106.75	104.48	107.37	105.61	106.4	107.1	106.28	105.3	104.35	105.08	105.53	104.47	106.49	105.21	105.82	105.09	106.78	104.96	104.65	105.33	104.93	104.49
107.16	106.11	106.81	107.58	106.45	106.71	106.93	106.72	107.71	106.45	106.88	106.45	106.82	106.25	105.44	106.23	106.84	106.83	108.1	106.3	106.24	106.68	107.4	106.12	108.51	106.17	106.57	106.56	105.55	107.95	106.72	106.36	105.98	108.56	108.47	107.39	107.84	104.76	107.73	108.1	106.16	105.52	105.28	106.75	107.95	106.27	107.01	106.49	105.57	107.02
108.73	107.97	107.64	108.34	106.74	106.98	108.04	107.45	108.21	105.22	107.37	107.33	108.25	106.22	106.36	106.65	107.33	106.56	109.04	107.84	105.61	106.8	107.22	109.2	107.46	107.13	107.49	106.19	109.64	109.8	106.51	107.61	107.37	105.53	107.57	106.26	106.34	106.35	108	107.57	106.1	107.66	107.34	108.29	108.12	106.87	107.57	105.32	106.51	106.49
105.7	104.83	103.26	103.59	105.16	105.57	105.73	104.77	106.12	104.54	105.02	104.12	104.91	105.35	103.93	106.02	105.39	104.87	104.53	105.21	104.34	106.54	104.73	104.84	104.57	104.48	103.26	104.18	105.34	104.52	104.57	104.83	106.35	104.68	104.57	104.24	105.42	106.6	103.76	105.69	105.97	106.39	106.49	104.6	105.82	104.93	105.07	104.28	104.29	103.49
105.62	105.53	105.35	105.41	105.97	106.48	105.04	104.05	105.5	105.09	105.57	105.17	103.84	106.96	105.56	104.84	104.81	106.05	105.27	103.42	105.57	105.31	104.29	105.37	104.12	105.35	104.54	104.59	104.94	105.59	105.08	105.2	103.44	106.31	104.07	105.62	105.32	105.99	105.36	105.57	105.13	105.42	105.04	105.45	105.64	104.72	105.24	106.86	105.31	106.17
105.77	105.55	105.72	105.02	105.47	106.16	105.9	105.47	104.69	104.15	105.48	103.91	106.08	105.36	105.6	105.31	104.55	105.74	104.96	104.97	104.97	104.25	103.69	105.3	105.39	104.55	105.23	105.37	107	104.9	104.83	104.6	106.22	105.92	104.2	105.67	105.23	105.1	104.18	105.01	106.31	104.83	104.85	104.76	104.63	104.11	105.51	104.57	104.35	104.32
109.89	111.77	110.82	110.94	111.23	111.49	111.77	111.06	111.77	110.99	110.73	109.47	109.58	111.03	110.59	112.1	112.31	111.71	111.7	110.64	110.66	110.8	112.62	112.6	112.44	111.42	111.73	110.93	111.38	110.79	113.04	112.13	110.89	110.16	112.81	111.28	111.76	111.87	111	111.13	112.06	110.89	111.51	113.05	111.62	110.41	111.52	111.15	111.71	111.35
104.09	105.63	105.56	107.07	105.72	106.98	104.76	106.84	106.31	104.43	103.69	106.31	106.61	104.31	105.12	105.63	103.77	105.86	106.17	105.95	105	104.86	104.3	106.73	106.04	104.13	105	104.79	105.25	105.63	104.91	106.22	105.85	105.94	106.22	104.64	104.53	105.78	105.35	104.99	106.66	105.85	105.94	105.28	104.11	106.71	106.24	104.7	105.78	103.99
112.64	111.84	114.37	113.8	112.55	110.5	113.35	111.12	111.19	111.26	113.26	112.75	112.89	113.47	114.42	111.44	111.58	112.24	112.51	112.66	112.82	113.83	114.13	111.59	113.25	113.2	112.94	113.03	113.65	110.96	113.54	113.83	112.32	112.72	111.43	112.81	114.05	110.95	113.68	114.53	110.86	112.24	113.36	111.8	113.64	111.81	113.19	114.43	112.55	112.94
105.78	105.86	106.41	105.94	106.25	107.47	106.24	106.35	103.54	106	105.94	105.89	105.64	106.34	104.91	104.06	105.24	105.8	106.04	105.49	104.94	106.2	105.35	105.32	104.74	105.24	106.23	104.97	106.39	105.15	103.87	105.63	106.16	105.75	105.86	105.92	105.41	104.13	106.02	106.99	105.25	105.21	105.96	104.48	106.23	104.09	105.43	105.08	104.04	106.49
115.42	115.74	116.04	116.07	117.83	115.95	118.04	116.28	116.72	115.54	117.51	117.94	117.17	115.11	115.61	117.08	117.8	114.13	115.96	115.11	116.26	117.6	114.9	116.03	116.58	116.63	117.29	116.62	117.23	116.47	114.42	117.01	115.46	117.02	117.11	115.42	116.59	114.99	115.51	115.86	117.47	117.68	114.65	116.83	116.02	116.16	116.36	116.88	116.48	115.82
111.42	111.98	111.61	111.01	111.18	111.48	111.73	111.14	110.6	110.97	110.81	111.34	111.36	111.04	111.43	111.33	111.98	109.66	111.3	111.58	111.03	111.33	110.68	110.57	110.1	110.2	109.54	110.65	110.94	112.39	109.86	110.45	111.01	111.16	111.62	110.64	111.25	111.64	110.51	110.04	111	112.17	110.06	110.2	112.36	111.66	110.85	110.55	110.52	110.6
112.81	113.59	112.22	112.43	113.06	111.11	114	111.79	112.42	114.09	112.53	112.64	112.37	111.62	114.07	111.72	111.94	112.04	112.77	114.46	114.59	113.21	112.22	114.01	113.58	113.29	113.46	113.87	112.76	113.18	114.09	113	112.74	113.35	113.93	112.92	113.88	111.54	113.02	114.43	111.52	112.16	112.21	112.77	113.5	114.15	112.46	111.79	113.28	113
106.73	108.26	106.31	105.57	106.04	107.23	106.52	103.72	103.86	108.23	107.51	108.1	107.82	106.45	106.27	106.41	105.21	106.13	107.77	105.25	104.72	105.98	107.32	106.12	105.37	105.97	107.86	105.93	107.47	107.2	105.89	105.5	105.34	105.62	107.02	105.82	106.78	105.9	107.54	105.85	107.18	107.43	106.66	106.47	106.42	107.47	106.69	106.13	106.66	106.1
110.83	112.69	111.51	113.19	112.6	112.26	111.44	111.67	112.26	110.11	109.95	112.75	111.49	112.69	112.05	111.88	112.14	110.35	112.52	111.65	112.8	113.26	113.1	112.93	110.97	114.33	112.39	111.62	112.96	110.84	113.41	111.18	111.04	113.29	113.62	111.46	112.43	111.8	112.4	111.89	112.78	111.85	110.95	111.05	112.89	110.9	111.99	112.15	111.18	111.99
106.74	106.71	105.93	105.42	104.73	106.02	106.16	102.71	104.93	106.65	105.2	106.71	107.03	107.06	104.79	105.74	105.66	105.27	104.6	106.32	104.66	105.92	104.92	106.22	106.26	106.86	105.98	106.11	107.25	103.92	104.79	105.24	105.19	105.07	104.98	106.3	107.28	104.52	105.31	105.33	104.93	105.7	105.67	105.88	105.88	105.55	104.99	105.51	105.56	105.02
112.58	111.96	112.98	111.63	112.48	111.39	112.68	114.01	113.68	112.43	114.65	112.08	111.79	110.74	112.23	113.27	113.05	113.35	113.59	112.29	113.37	112.26	113.05	111.63	112.42	112.93	111.37	112.99	112.16	113.65	111.87	112.58	113.02	112.38	113.75	112.54	112.31	113.5	112.64	114	110.91	113.3	113.76	113.51	112.29	113.15	113.49	114.73	112.92	111.73
101.03	100.64	99.734	100.03	98.989	99.883	100.94	99.012	99.392	102.26	100.72	100.79	99.216	100.22	100.77	99.449	100.39	101.26	101.11	101.78	100.82	101.7	101.4	101.5	99.756	101.09	100.09	99.409	100.56	101.15	100.23	101.64	100.67	100.21	100.55	99.865	100.89	101.08	100.62	99.671	100.17	100.07	100.69	100.12	100.28	101.11	101.27	101.34	101.12	101.4
111.85	111.58	110.46	110.59	109.97	109.62	111.03	108.79	110.15	111.58	111.73	110.63	111.22	109.82	109.61	110.25	110.79	109.8	110.09	109.54	110.98	109.47	111.12	111.88	110.73	110.27	110.7	111.19	110.96	112.09	109.54	110.25	111.37	110.2	111.58	110.21	110.96	110.18	108.94	111.21	110.03	110.01	109.65	110.43	112.76	110.1	110.62	110.31	110.04	109.87
105.42	104.84	104.84	105.41	105.29	106.35	105.74	105.01	105.42	106.56	104.76	104.75	105.56	104.87	105.43	104.35	106	105.25	104.18	103.39	104.54	104.3	106.23	107.95	104.54	105.48	103.84	104.37	105.67	105.39	102.96	105.69	105.09	103.53	104.85	103.92	107.11	105.77	105.86	105.75	105.2	104.11	105.88	106.48	105.65	106.01	104.82	104.02	105.91	104.7
105.13	105.56	105.72	102.75	104.73	105.61	104.38	105.66	105.64	104.21	104.18	103.53	104.7	103.45	103.54	105.25	104.19	107.07	104.55	104.47	104.99	104.48	104.33	103.26	105.35	104	104.63	104.6	103.67	104.32	104.34	104.82	105.27	104.33	105.26	103.95	103.47	103.72	104.04	102.78	104.3	105.36	104.77	105.21	104.94	104.49	104.92	104.73	105.21	105.44
106.51	106.08	106.23	106.15	104.78	105.25	107.03	106.18	106.78	107.22	106.73	106.09	107.1	106.57	107.06	107.62	104.57	105.4	107.32	105.18	105.64	105.5	106.87	103.7	105.83	107.42	106.73	106.47	104.97	106.71	105.73	104.73	107.1	105.92	107.18	105.36	105.37	106.44	105.61	105.23	106.67	106.13	105.35	104.68	105.51	106.97	106.14	105.58	105.77	106.57
109.7	109.98	110.07	110.19	110.33	110.44	111.14	109.71	109.81	110.07	109.81	108.32	109.64	108.5	109.94	109.51	110	110.15	109.34	109.66	110.02	109.95	109.26	109.12	109.53	109.12	110.42	109.15	112.51	110.13	110.11	110.35	109.24	110.76	109.09	110.33	109.14	109.71	110.51	109	110.68	109.58	109.5	108.92	109.14	109.57	110.33	110.15	108.27	109.54
110.84	111.61	111.06	112.45	111.6	112.18	112.51	112.49	113.12	111.96	111.1	110.96	112.04	114.4	112.34	111.82	112.25	112.78	110.91	111.64	111.64	111.88	110.61	111.46	111.22	113.46	111.07	113.02	111.35	111.06	112.42	111.74	114.05	111.52	113.74	113.31	111.97	113.68	111.59	111.93	112.05	112.63	113.55	110.89	110.68	111.95	110.81	112.05	112.34	111.46
110.73	110.29	110.9	109.1	112.21	111.69	110.62	111.86	111.42	111.62	110.6	111.59	112.16	109.84	111.23	111.28	109.47	111.29	111.36	112.58	110.98	112.1	111.95	110.8	110.7	110.63	111.95	111.75	111.93	111.53	112.14	111.4	109.4	111.13	109.15	111.04	112.05	112	111.3	111.71	110.77	110.4	111.57	110.96	111.19	111.74	111.56	110.7	110.81	111.26
104.96	105.8	104.02	106.81	104.56	104.76	106.56	106.07	105.66	104.85	108.08	104.74	106.52	107.22	106.05	105.29	106.08	107.27	106.48	106.51	106.72	105.25	105.52	105.99	105.45	104.23	104.75	104.09	104.78	104.83	105.32	104.22	104.11	105.48	107.12	106.31	105.64	105.11	105.82	105.34	105.03	105.73	105.77	106.23	104.69	105.32	104.91	105.39	105.94	105.9
105.07	102.6	103.76	103.2	104.21	102.54	104	103.96	103.21	104.54	105.43	103.4	103.67	104.46	102.61	104.06	103.94	105.64	104.56	103.89	105.22	104.12	103.71	104.87	102.91	103.45	105.25	105.15	105.19	104.13	104.82	104.37	104.02	103.74	104.29	106.11	103.43	103.79	104.32	106.15	104.34	105.11	103.93	103.01	104.19	104.6	104.5	104.67	104.35	105.95
105.32	103.21	105.05	106.44	104.58	105.47	105.08	106.16	106.87	105.66	106.61	107.13	104.55	106	106.5	104.47	107.62	107.15	105.45	107.03	106.07	106.04	106.17	106.89	105.47	107.54	107.46	106.59	106.61	108.44	105.93	105.79	106.59	107.91	106.16	105.47	105.17	106.16	106.75	104.31	107.06	108	106.44	107.17	106.49	105.95	106.15	107.33	106.22	107.72
106.38	107.44	106.9	106.25	108.05	106.21	107.01	106.82	105.92	107.49	105.92	104.13	107.96	106.38	106.76	107.58	107.1	107.72	107.66	105.95	108.07	106.95	106.81	105.97	107.91	107.07	107.51	107.91	107.22	105.85	105.61	106.87	108.35	106.6	105.42	107.35	106.48	105.73	108.04	105.88	107.31	106.89	107.37	107.89	106.81	106.98	106.4	107.53	106.4	105.57
106.19	106.01	107.03	107.33	107.56	106.06	105.44	106.38	106.23	105.74	106.52	107	107.08	106.07	106.42	106.72	105.76	106.09	107.05	105.52	106.62	106.33	105.39	105.21	105.57	107.09	105.55	106.39	105.27	106.25	105.93	107.49	107.45	106.59	106.94	106.7	107.11	105.7	106.55	105.79	105.65	105.69	105.05	106.72	107.11	107.51	106.36	107.27	106.52	107.19
104.82	102.91	103.59	103.17	103.26	101.93	104.06	103.45	103.68	104.93	102.85	103.25	105.2	104.51	103.79	105.69	104.85	103.76	102.8	105.81	104.22	104.45	105.28	105.38	103.04	104.71	104.89	103.84	103.16	103.5	103.94	105.76	104.82	105.43	105.5	105.62	104.07	102.87	104.49	103.98	104.77	103.43	104.09	104.67	105.78	103.55	105.94	105.62	104.93	103.48
111.76	111.14	110.73	111.79	112.5	111.02	111.68	112.41	110.16	109.89	110.39	110.43	111.61	112.26	110.89	111.67	110.78	110.39	110.11	112.41	110.73	111.68	110.9	111.56	110.93	111.06	110.28	112.97	112.17	111.02	110.4	110.74	112.16	110.29	111.64	111.84	110.93	109.54	109.44	110.88	109.67	113.52	111.63	112.41	112.08	111.33	109.78	111.31	111.13	111.58
106.44	106.25	104.96	105.68	105.21	105.74	105.08	105.59	105.08	106.1	106.76	105.19	104.41	106.12	107.54	104.99	104.87	107.97	106.43	106.3	107.2	106.69	105.47	107.83	103.86	104.89	104.99	104.94	106.17	106.54	106.39	104.81	106.54	107.29	106.25	104.56	106.53	105.42	105	105.33	105.43	105.53	105.75	106.77	105.91	106.63	104.65	105.96	105.09	104.77
105.31	104.46	105.9	104.4	102.58	105.05	104.45	103.65	103.33	103.44	105.81	105.24	104.41	103.84	104.95	103.67	104.53	104.13	104.65	104.43	104.27	103.78	104.11	104.07	104.85	104.07	105.71	104.51	105.39	103.87	105.68	106.07	103.33	105.47	103.95	104.03	105.08	104.03	104.97	104.88	105.14	105.35	102.39	104.75	104.37	104.72	104.27	105.48	104.79	103.47
103.17	104.96	103.29	104.19	104.56	107.01	104.81	105.03	105.04	104.7	106.61	105.29	103.9	103.4	105.13	104.85	103.88	105.43	103.95	104.84	104.05	104.83	102.96	104.8	105.04	104.26	104.33	104.86	104.44	105.21	106.28	104.98	102.96	104.94	104.19	105.06	103.56	104.72	105.48	104.11	104.45	103.67	105.12	104.56	107.22	104.66	104.54	104.5	104.87	104.86
118.14	117.5	117.42	117.88	117.1	117.87	118.86	117.21	119.18	118.19	117.3	116.29	118.94	117.04	117.28	117.42	117.45	118.55	117.7	117.02	117.31	116.67	116.75	117.16	119.6	117.34	116.96	117.39	117.22	117.27	118.44	117.72	118.28	117.29	118.27	118.39	116.64	117.7	118.36	117.39	117.55	117.31	116.76	116.88	119.22	117.35	117.46	118.12	117.73	118.44
105.71	107.14	106.48	106.31	108.08	104.68	107.55	106.68	105.96	108	105.43	106.27	104.11	105.88	105.28	106.05	106.55	106.15	105.54	106.14	105.89	106.33	105.09	106.46	105.84	105.08	106.38	106.19	107.08	106.44	105.89	106.17	105.85	106.99	103.55	105.71	106.57	107.41	105.8	106.32	108.13	106.05	106.87	105.71	105.32	106.79	107.29	107.31	105.94	106.96
108.51	110.79	109.48	110.32	109.89	110.22	111.92	110.82	109.2	109.13	111.48	108.69	110.64	110.14	111.39	111.92	110.06	109.41	109.16	110.45	109.48	111.22	110.06	109.73	109.88	110.03	109.73	111.61	110.95	110.61	109.6	110.77	109.89	110.33	111.06	111.39	110.32	109.7	110.33	109.66	108.15	110.9	109.03	110.95	110.82	111.6	109.61	110.73	109.34	111.56
100.26	99.103	101.73	100.31	100.68	101.82	102	101.42	100.07	100.59	99.287	101.14	100.87	99.418	100.41	99.978	99.196	99.339	100.36	99.714	100.83	100.52	99.521	100.08	101	100.7	99.777	99.697	99.022	101.87	98.65	100.66	100.3	100.63	101.58	99.987	99.789	101.31	101.16	100.73	100.39	99.175	99.624	100.49	100.56	100.15	100.49	100.37	97.614	100.43
100.83	101.75	101.18	101.16	101.61	100.53	101.63	101.18	100.4	101.84	100.33	100.35	100.9	101.48	101.1	100.77	100.36	100.22	99.921	98.98	101.37	101.43	100.96	100.95	102.31	100.26	101.54	99.607	100.39	100.9	102.27	100.98	100.64	100.55	100.77	100.96	102.29	100.69	102.1	100.01	100.96	101.35	99.854	99.031	100.27	100.47	100.25	101.71	100.31	101.05
109.57	111.01	110.03	109.78	109.29	110.73	110.97	108.76	111.82	109.59	110.77	108.41	110.43	111.43	110.45	110.42	108.16	110.16	109.79	109.44	109.72	108.67	110.43	109.38	108.32	109.16	109.59	111.02	109.33	111.11	110.75	110.19	110.78	110.7	110.27	109.13	110.15	108.52	110.41	108.96	109.44	110.47	109.44	108.38	110.14	109.71	110.06	110.74	110.15	108.86
99.434	99.125	100.24	99.825	100.14	100.55	99.709	99.577	98.32	99.725	99.241	98.798	100.25	99.611	98.627	97.425	100.6	99.706	98.664	99.919	100.27	101.17	99.059	102.05	99.08	101.08	98.703	99.49	100.42	100.96	99.902	101.1	100.14	99.794	99.369	99.436	97.886	98.98	98.683	100.3	99.011	99.315	100.07	98.518	100.61	99.493	99.305	100.78	101.25	101.42
110.52	111.54	109.66	110.38	112.07	111.04	110.57	111.91	110.22	112.6	109.72	110.75	112.58	110.93	113.62	113.3	111.04	111.91	112.17	110.82	111.15	110.41	111.2	110.69	111.72	112.09	111.87	111.36	112.99	112.39	110.74	111.12	111.9	112.47	112.17	110.55	110.83	111.66	110.57	111.28	110.68	113.29	110.81	112.33	112.51	110.43	113.57	111.94	112.74	109.69
105.5	107.39	105.58	105.05	106.78	106.1	106.37	105.25	104.57	104.73	106.62	104.77	104.93	105.84	103.27	104.46	106	107.4	106.27	106.09	104.7	106.07	104.56	106.3	107.78	106.08	104.45	106.66	105.69	104.47	105.63	105.46	103.73	104.73	105.02	105.45	107.17	103.62	104.75	106.6	105.98	105.4	104.61	105.61	106.31	104.52	105.36	107.12	104.94	104.94
105.08	106.01	105.01	106.17	106.99	106.44	105.52	106.41	106.24	105.3	105.41	105.81	107.74	106.09	107.72	107.34	106.97	106.36	106.07	107.15	106.78	106.54	106.23	107.52	106.5	105.6	104.61	106.99	106.38	107.36	105.9	108	106.18	105.87	106.63	104.85	105.85	106.36	105.42	105.7	106.1	107.48	105.39	105.83	107.59	107.09	105.44	107.24	106.5	106.82
105.96	106.31	105.98	107.85	105.35	107.24	105.85	106.69	106.59	107.59	106.4	105.98	106.45	108.1	108.05	106.55	105.46	104.71	108.13	106.56	105.21	107.16	105.84	106.81	105.98	104.91	107.1	105.85	105.72	104.8	106.04	106.26	106.64	104.37	105.88	106.39	107.56	107.22	106.54	105.86	106.85	107.43	105.92	107.7	106.67	106.19	106.32	107.58	108.02	108.37
99.631	101.31	100.06	100.76	100.55	99.944	99.641	100.04	100.82	100.96	101.36	100.52	100.92	101.24	99.938	99.905	99.646	98.627	101.36	99.311	99.257	99.145	101.68	100.05	100.09	98.667	100.02	100.25	99.328	101.12	100.66	100.66	100.9	100.05	100.69	100.42	100.89	99.928	100.77	100.04	99.353	101.34	98.673	99.788	99.924	99.752	100.29	97.903	99.278	100.27
101.46	99.375	100.15	100.13	99.532	99.64	100.71	100.42	100.62	99.657	100.32	100.76	100.69	98.812	101.06	99.309	99.785	99.639	100.61	99.641	98.281	98.484	100.54	100.21	100.05	100.95	101.53	99.994	99.991	100.86	99.181	99.703	100.33	100.9	101	100.81	101.06	100.38	99.716	101.11	100.22	100.43	99.443	101.67	100.07	100.48	100.08	100.22	99.158	99.739
105.1	105.31	106.36	104.61	105.57	105.29	104.83	104.43	105.2	106.04	105.5	105.44	104.8	107.14	104.9	105.19	104.67	105.34	104.11	105.5	104.13	105.34	105.71	105.67	106.52	105.78	105.6	104.02	104.25	106.19	105.41	105.11	104.55	104.38	106.09	107.09	105.87	105.57	104.6	104.34	104.55	105.77	104.57	105.36	104.72	104.46	104.56	105.2	105.06	106.33
[truncated: 150 more columns]
