# Supplementary material for: Genetic dissection of main and epistatic effects of QTL based on augmented triple test cross design
Source: PLoS One. 2017 Dec 14;12(12):e0189054. doi: 10.1371/journal.pone.0189054 (PMC5730204; doi:10.1371/journal.pone.0189054)
Supplement: S8 Supporting Information — (ZIP) [file pone.0189054.s008.zip › z4_100_0.8_5.csv]

104.2	103.71	103.52	103.53	103.2	106.58	104.77	104.66	103.74	103.7	103.31	105.14	103.66	102.75	104.11	105.3	106.01	103.99	103.71	103.67	104.89	102.2	103.27	105.07	102.35	105.55	103.23	104.13	104.93	102.6	104.21	102.85	104.16	107.49	103.56	101.87	102.77	102.89	104.02	105.95	104.62	105.08	106.55	104.15	104.07	106.27	104.93	106.29	104.32	102.46
103.77	106.37	105.5	103.67	105.38	106.14	106.74	104.45	104.54	105.01	104.5	107.17	105.32	106.29	106.46	106.28	105.68	104.26	105.06	105.8	108.04	106.52	105.42	106.81	105.61	103.28	106.3	105.15	105.02	104.18	103.54	107.61	105.34	104.44	107.58	103.96	103.52	104.97	104.76	106.44	106.39	105.56	103.41	105.85	103.93	105.96	105.69	105.82	104.67	106.91
105.17	104.63	105.08	103.18	104.94	104.89	105.29	105.22	105.25	102.66	103.77	102.48	103.79	105.25	102.67	104.63	104.42	102.96	105.46	107.27	103.66	102.65	106.6	103.72	104.29	106.11	104.25	105.79	104.31	104.84	105.77	104.96	104.3	105.83	105.11	101.75	103.78	102.73	105.69	106.38	102.43	103.04	104.78	104.28	103.85	104.3	104.29	104.42	103.76	106.17
100.32	101.95	97.709	98.718	98.478	99.208	97.272	100.06	99.896	100.2	99.164	98.503	99.306	102.03	100.69	99.062	100.98	101.57	100.84	99.339	99.443	99.912	98.895	99.615	100.25	100.28	99.851	99.802	100.43	99.565	99.075	100.37	98.977	100.15	99.674	100.22	100.73	99.392	100.59	97.961	100.67	99.288	101.12	100.13	100.38	100.8	100.09	97.752	101.22	101.64
118.25	116.92	119.15	118.93	117.14	117.54	116.97	118.85	117.86	118.54	115.79	117.21	119.69	116.7	117.01	116.54	118.97	117.58	118.19	116.43	117.3	117.37	116.17	119.03	116.17	117.3	115.86	115.76	117.63	116.14	115.35	118.51	118.53	117.15	114.46	116.92	117.75	119.08	117.35	115.64	116.18	116.63	120.62	116.44	117.01	118.59	116.81	115.44	118.04	118.32
104.72	106.39	105.44	103.76	107.59	107.34	106.29	108.52	106.3	106.93	105.98	106.7	107.57	105.87	104.84	107.67	108.04	106.76	105.82	107.04	106.57	106.06	106.55	106.62	106.95	106.84	105.76	107.52	107.51	106.64	108.87	107.93	105.61	107.87	105.72	106.7	106.63	103.28	109.26	105.71	107.73	107.12	106.04	105.86	106.2	106.77	107.46	107.78	107.17	107.64
105.84	105.98	105.95	104.95	107.59	104.97	105.62	105.77	105.04	106.47	105.06	108.39	105.28	107.05	104.64	109.35	107.22	105.51	105.06	107.89	105.54	107.29	107.52	106.37	106.79	106.3	104.42	105.26	105.5	105.5	106.58	106.98	102.85	106.7	104.08	105.35	106.4	105.55	107.94	106.34	107.53	106.11	106.42	106.48	106.67	104.97	105.21	106.06	105.31	108.58
113.5	112.28	112.19	113.59	112.36	112.8	110.26	110.53	110.52	110.24	112.54	112.18	111.02	111.52	110.23	113.29	109.76	112.72	114.67	114.23	112.7	109.87	108.15	111.14	113.86	113.22	112.12	111.65	112.92	114.76	110.62	114.56	112.67	112.33	113.38	111.14	112.79	113.38	110.56	112.9	110.12	111.89	111.35	112.87	111.91	112.43	111.52	111.44	111.2	113.79
111.8	113.36	114.14	114.77	112.34	112.63	112.35	112.18	112.33	113.17	112.84	111.71	111.57	109.01	112.85	112.34	112.13	115.49	114.11	112.24	110.74	113.83	112.6	112.16	110.26	111.83	111.33	111.26	109.86	112.19	113.03	114.71	113.04	112.43	113.18	112.59	110.3	112.98	115.04	114.47	112.62	112.33	112.98	112.24	112.82	110.86	110.77	110.77	112.05	113.09
104.19	106.59	106.66	105.92	109.17	108.59	107.42	105.86	107.81	105.89	105.8	107.87	106.27	107.84	106.48	106.03	104.02	107.02	107.26	108.36	107.45	105.85	107.28	107.8	107.15	106.76	104.44	106.62	107.31	107.98	106.99	106.2	107.48	106.44	108.13	105.39	109.33	107.96	104.83	107.81	106.42	108.68	106.7	106.25	104.79	106.74	106.96	106.28	107.92	107.86
114.02	111.98	112.65	112.79	112.14	112.5	113.07	111.4	111.25	111.71	112.25	110.78	111.68	110.78	113.2	112.23	111.89	115.55	110.92	112.33	111.37	110.83	109.56	111.06	114.2	110.89	113.13	111.04	113.24	113.58	112.48	111.95	115.27	113.01	112.74	111.03	112.29	111.68	112.01	111.96	111.09	110.87	112.76	110.9	111.48	113.29	112.23	112.48	112.96	112.35
104.55	106.76	106.31	103.56	105.88	106.57	104.49	106.44	106.09	105.81	105.1	107.24	105.51	105.69	105.22	104.22	104.98	104.49	104.55	105.61	103.99	105.18	104.42	105.85	104.99	106	104.37	106.11	105.28	105.42	106.08	105.22	105.69	106.13	107.63	106.91	103.79	104.82	104.77	106.5	106.88	105.55	106.55	106.44	107.26	104.91	106.41	104.53	106.44	107.35
111.34	113.58	112.09	113.11	114.26	114.3	113.08	112.61	115.72	110.1	113.65	113.2	113.94	111.22	113.84	113.74	113.44	110.83	114.17	114.3	113.5	112.18	110.9	111.46	112.69	113.7	112.82	113.11	113.47	111.29	114.1	111.93	113	111.47	113.8	112.5	112	112.03	112.23	111.78	114.81	114.11	110.47	113.03	114.59	114.47	111.35	113.2	115.64	115.35
105.62	105.86	105.73	104.91	102.08	103.05	106.07	105.29	105.28	106.26	105.86	105.89	105.06	105.93	105.85	106.99	102.95	107.08	102.83	107.34	105.75	107.25	106.25	106.73	108.72	106.63	107.45	106.23	103.56	106.39	104.7	107.44	105.96	105.59	106.95	105.44	104.57	105.06	106.86	105.45	105.32	105.48	103.99	106.01	105.38	107.55	102.61	106.88	105.68	103.98
106.23	104.61	106.93	106.06	102.46	106.87	106.75	106.45	106.7	105.45	104.89	105.54	105.69	105.99	106.08	104.9	105.89	104.38	107.18	107.06	104.94	108.89	106.51	107.13	104.15	102.84	105.26	107.09	104.33	105.93	104.65	105.99	107.4	106.08	106.37	106.43	105.94	107.11	104.84	102.22	104.91	108.41	108.14	103.56	105.74	103.32	106.63	105.36	104.21	104.76
111.11	113.13	109.01	112.04	108.56	109.54	111.12	111.84	111.5	111.2	113.41	108.88	109.89	112.02	109.7	111.83	111.3	111.44	110.64	113.38	112.26	110.2	110.33	111.91	110.04	112.44	111.01	111.27	110.12	109.84	111.4	112.48	109.89	112.62	110.34	111.68	109.48	109.39	110.46	112.6	112.76	109.52	112.03	112	110.28	109.7	110.04	107.45	111.5	110.77
105.98	106.79	103.44	104.42	107.11	104.83	102.32	105.23	106.61	105.75	106.32	107.53	103.99	105.59	107.32	105.79	103.63	104.36	105.05	106.17	106.55	109.41	107.27	107.66	104.67	106.66	106.69	104.77	105.94	106.68	106.38	104.11	106.49	106.59	105.53	104.87	105.9	108.22	106.89	105.75	107.16	104.03	105.51	106.67	106.46	106.02	106.36	101.22	103.75	103.78
106	106.38	106	106.88	106.54	105.62	105.78	105.88	104.47	106.76	106.13	107.1	105.05	106	103.91	108.02	107.02	107.71	107.12	107	107.29	107.44	106.75	107.12	105.49	104.81	105.31	105.67	106.63	105.09	105.37	106.44	107.37	105.71	106.71	106.56	107.16	105.68	104.89	103.96	106.49	106.59	105.24	108.54	106.1	108.49	106.89	106.84	106.22	107.36
105.31	104.78	105.33	104.6	105.58	106.25	103.32	106.11	105.52	105.65	104.89	104.6	106.54	105.9	104.74	103.54	108.39	105.49	106.26	105.41	104.6	103.33	105.61	104.28	105.41	104.83	105.67	104.49	105.95	105.84	103.74	105.49	105.77	105.79	106.2	103.49	108.74	105.8	106.41	106.57	105.82	107.28	106.36	105.58	106.08	107.76	106.78	105.87	106.9	105.47
100.3	99.295	98.307	99.045	100.26	100.23	101.58	99.856	99.733	99.343	101.52	101.31	101.54	98.344	100.91	102.32	99.275	98.226	100.59	98.035	98.91	100.63	100.01	100.09	98.659	101.6	100.63	101.38	99.194	96.879	98.968	101.68	99.386	100.49	99.635	101.59	99.804	99.571	101.62	99.213	102.19	99.859	97.943	102.29	100.95	101.99	99.212	99.403	101.52	100.31
111.41	111.47	111.1	112.12	111.72	109.76	109.8	112.98	111.68	110.68	111.8	110.89	111.15	109.9	109.22	111.03	109.39	109.61	110.63	110.55	114.09	114.19	111.33	111.52	111.61	109.67	112.24	110.71	111.44	109.41	111.67	112.62	112.24	111.22	111.19	109.7	111.7	111.16	110.57	110.32	110.54	110.1	111.9	111.95	112.27	111.14	112.2	110.79	109.75	108.76
104.77	107.25	105.6	104.8	107.08	107.77	105.4	106.14	106.67	107.56	106.84	106.85	106.88	108.11	105.09	106.67	106.76	106.28	104.93	108.66	106.65	104.18	107.54	105.52	106.06	104.61	105.09	104.84	107.1	104.81	105.81	104.39	106.01	106.88	106.09	106.34	106.8	106.05	105.43	106.48	106.46	108.61	105.58	106.94	104.97	107.15	106.78	106.71	106.56	104.99
101.45	101.53	101.51	100.26	99.933	100.79	98.601	100.83	99.635	101.33	101.46	100.11	101.83	98.526	99.55	102.08	102.55	102.1	101.04	101.91	101.13	100.03	99.423	99.143	100.15	102.57	101.9	103.2	99.898	101.97	101.89	100.88	101.89	100.59	102.29	101.01	101.75	99.364	101.2	102.4	102.22	98.956	102.45	100.6	102.39	101.4	100.05	101.33	99.695	101.59
112.26	113.32	111.28	113.16	112.18	111.89	112.34	110.75	111	110.33	111.1	111.49	112.66	111.23	112.44	111.85	111.76	112.25	112.87	113.52	110.65	113.3	113.98	112.72	110.58	112.51	113.64	110.63	113.26	114.5	112.85	113.84	111.97	112.41	111.25	112.45	111.84	114.73	109.95	111.83	111.06	110.22	114.64	113.64	110.95	113.14	111.95	112.61	110.41	110.71
103.59	104.92	107.08	105.14	106.45	104.83	105.9	104.65	105.24	105.76	106.01	104.72	107.03	103.38	104.26	105.14	107.87	105.36	104.79	108.22	107.35	106.7	104.58	104.4	106.21	106.56	106.3	107	103.48	104.72	105.46	106.99	104.94	105.12	106.88	106.87	105.94	104.14	105.51	102.83	104.36	106.83	105.54	106.4	105.3	105.19	104.62	106.93	103.42	104.78
104.21	104.52	106.5	105.73	104.79	105.92	107.26	106.34	107.32	106.94	108.77	104.92	107.35	107.01	105.18	107.77	106.92	104.39	104.21	107.05	104.77	105.88	107.49	104.64	104.18	106.21	105.23	107.16	106.78	106.85	106.94	105	105.57	106.85	107.31	104.99	107.37	106.42	103.58	106.32	103.66	104.37	105.92	105.82	106.65	105.83	108.17	105.12	103.4	108.09
109.02	107.36	102.51	105.23	105.76	106.7	105.14	106.74	107.37	107.45	108.18	105.61	105.7	104.53	104.85	106.34	105.14	105.77	106.12	107.45	103.48	105.57	105.2	106.57	107.05	107.25	106.38	108.79	106.82	105.91	105.67	104.75	109.03	106.82	107.83	108.4	108.13	108.16	107.93	106.95	106.54	106.34	106.72	106.09	108.17	103.65	105.16	106.59	106.84	103.88
111.16	111.52	111.95	112.33	111.05	111.39	111.92	109.82	109.24	110.14	109.12	110.44	112.16	109.46	111.76	110.94	108.56	112.73	110.55	111.59	109.87	110.13	110.27	108.57	110.34	109.04	109.38	111.37	109.45	109.99	109.88	111.68	111.95	110.36	108.89	110.65	112.82	111.7	111.65	110.47	109.02	110.16	110.99	108.2	111.07	110.06	110.77	108.13	109.07	108.41
106.66	106.79	107.15	106.03	105.64	105.89	105.83	106.24	107.43	107.11	107.07	105.52	106.52	106.33	105.81	106.69	107.86	106.19	106.87	106.29	108.1	106.44	103.5	106.31	106.42	108.05	110.24	106.18	106	102.12	104.24	106.89	106.28	104.1	106.42	105.35	105.87	105.88	110.36	107	107.08	106.73	106.22	103.04	108.45	107.54	105.65	106.77	108.01	105.06
107.52	108.24	105.03	107.62	106.77	108.39	105.59	106.16	106.92	106.59	106.86	105.14	105.76	104.78	103.74	107.9	104.93	106.41	106.5	105.44	104.38	106.66	105.54	107.45	104.99	109.63	104.43	106.42	107.3	106.99	103.92	107.61	108.46	104.97	105.81	107.7	105.42	107.68	107.36	104.82	106.26	107.76	104.58	106.67	105.89	106.62	106.9	106	106.03	105.02
109.56	108.15	111.67	110.69	111.13	110.76	111.72	112.55	111.13	110.9	110.97	114.01	110.27	112.06	112.78	110.6	112.36	111.28	110.47	111.92	112.33	109.25	112.96	112.11	108.59	110.78	110.69	110.73	109.32	110.92	110.73	111.81	110.98	109.11	111.56	112.34	109.54	110.1	110.27	110.6	111.63	112.85	112.42	112.29	112.22	110.75	112.14	110.05	111.07	109.26
104.39	107.82	104.52	105.2	104.98	105.2	104.31	106.76	104.09	102.16	105.06	102.95	105.22	104.06	103.08	107.16	106.77	104.44	107.12	103.87	105.23	105.16	105.14	107.05	104.57	104.4	105.66	104.03	105.6	106.36	104.88	105.85	104.18	103.67	104.69	105.26	105.4	105.03	104.66	106.02	105.66	106.14	104.06	105.49	104.79	104.11	106.82	105.76	106.13	105.79
104.53	105.74	106.13	103.74	104.29	104.34	103.87	104.04	105.97	103.56	105.96	103.96	107.29	105.5	105.51	104.77	105.59	105.38	104.09	102.81	103.52	103.72	101.3	105.7	102.94	104.26	106.01	107.33	105.52	104.22	104.08	103.58	103.36	102.82	102.93	102.28	103.25	106.54	105.96	104.78	103.96	107.35	105.67	105.06	103.27	105.52	106.53	102.85	103.55	104.91
98.879	99.542	100.11	102.28	102.62	98.867	101.13	100.08	102.37	102.27	100.39	99.609	102.06	100.13	99.575	98.38	101.29	99.974	99.604	99.581	97.425	99.797	100.41	100.26	100.78	100.06	100.86	99.2	99.202	103.12	101.18	102.47	98.699	99.839	102.59	100.17	102.65	100.74	102.75	98.723	99.318	100.61	99.015	102.46	100.5	99.97	99.68	101.68	99.105	100.62
105.4	107.73	106.06	105.96	107.2	105.53	104.89	106.34	107.02	108.23	108.68	107.63	103.77	105.72	108.63	107.79	105.12	105.31	104.2	105.84	105.41	108.24	106.05	106.13	106.52	107.47	105.33	104.74	106.56	108	106.04	107.4	107.58	110.55	106.21	107.41	107.31	105.92	107.01	108.76	106.83	105.24	105.83	106.65	106.7	105.34	107.92	103.92	105.77	105.99
105.06	105.18	106.38	104.44	106.74	106.67	106.38	108.67	105.99	105.55	104.71	105.5	104.87	106.96	104.06	107.18	106.16	104.81	103.57	105.33	106.01	106.64	105.93	104.84	105.17	106.58	105.73	103.88	105.81	104.72	106.63	107.81	103.93	106.43	105.97	106.44	106.54	105.31	104.65	104.72	103.73	106.49	106.59	105.57	104.95	104.52	104.15	106.8	105.28	103.66
105.14	103.76	104.54	102.5	104.17	105.95	104.27	103.34	103.27	104.96	106.47	103.34	104.99	105.17	105.94	105.24	104.97	106.49	105.81	106.29	105.7	104.51	105.25	103.84	106.56	105.26	105.17	104.79	105	106.89	103.2	104.36	104.36	104.74	103.98	102.19	103.67	105.74	105.34	104.05	104.8	105.92	104.38	104.73	101.28	104.78	104.77	106.83	104.71	104.54
100	100.74	100.49	101.94	98.287	98.459	100.33	100.5	100.31	98.895	100	99.076	99.034	97.605	101.35	97.714	100	99.922	101.71	99.514	99.983	100.46	102.02	99.315	102.37	99.356	99.977	101.22	98.206	99.594	101.41	100.54	99.838	100.75	97.408	98.391	100.34	99.857	100.66	101.95	97.895	101.24	98.27	100.08	101.06	100.96	100.25	100.79	99.625	102.51
110.58	113.02	112.03	110.92	111.09	109.06	109.61	110.38	110.55	110.2	109.93	110.23	109.76	108.17	110.21	109.9	109.2	109.01	112.33	109.8	110.58	108.52	112.67	112.76	109.81	111.01	110.45	108.99	110.97	111.8	109.64	109.18	110.94	109.73	107.64	109.18	108.71	110.1	106.07	110.61	109.89	110.69	110.55	109	110.52	111.38	110.75	109.61	109.37	109.78
106.54	105.63	103.82	107.23	104.14	105.63	106.47	106.6	108.5	106.62	106.36	106.03	105.56	107.23	106.84	102.51	106.5	106.53	105.31	105.3	108.26	107.71	108.16	106.06	103.63	105.75	106.51	107.94	106.72	107	106.42	105.76	105.73	105.86	104.85	103.43	103.85	104.23	106.03	106.8	106.99	105.95	105.36	105.3	106.18	105.84	107.73	106.08	107.06	106.27
100.58	100.04	98.902	101.19	100.4	99.051	98.037	100.52	99.305	98.28	98.595	99.324	99.193	100.92	97.632	101.36	101.12	100.84	98.402	100.26	96.841	100.96	101.76	100.1	100.52	101.29	100.62	98.059	101.13	100.45	99.521	100.95	100.57	98.44	98.506	98.448	99.476	100.04	101.21	101.83	98.03	96.75	98.043	99.572	100.4	101.5	101.02	100.63	100.22	100.44
100.78	100.38	101.35	101.37	101.15	102.12	99.11	100.2	101.2	99.661	99.565	100.47	101.09	99.646	101.24	100.63	100.61	102.95	101.45	103.28	99.666	101.98	100.36	98.541	102.43	103.49	101.32	98.712	99.574	101.21	98.624	100.74	102	101.03	101.27	100.61	102.51	101.16	101.3	100.59	101.54	99.182	101.6	98.642	103.09	100.14	101.42	98.16	99.649	100.05
105.74	105.26	103.86	106.04	105.63	104.38	105	104.87	105.41	105.18	104.6	105.91	106.26	105.15	105.84	105.69	108.77	107.72	105.27	106.79	104.74	105.27	104.45	106.98	105.5	105.08	103.81	105.59	106.37	105.93	105.16	106.23	106.3	106.51	106.59	106.21	105.76	105.01	103.47	103.7	105.86	104.08	103.86	105.34	104.71	105.38	104.08	105.05	106.29	106.52
106.66	106.34	106.48	104.17	106.24	106.36	106.1	106.16	106.93	107.28	106.46	107.34	106.3	106.16	106.33	107.89	106.36	105.43	107.33	106.33	105.8	108.09	107.28	105.32	104.67	108.35	104.78	106.33	106.25	107.37	107.26	106.98	108.32	106.58	106.59	107.76	106.81	105.68	107.49	106.14	108.49	107.7	105.66	109.64	106.42	108.33	103.79	105.66	104.32	106.24
99.812	99.789	101.33	99.941	102.39	100.04	100.45	101.44	98.511	100.86	99.059	101.71	100.05	100.86	98.77	100.45	98.525	100.28	98.413	99.144	98.263	100.71	98.099	100.92	99.234	100.19	101.67	97.886	100.72	98.008	98.15	98.511	101.45	98.611	100.85	98.495	99.642	99.136	101.77	99.922	98.809	99.844	99.375	99.139	100.38	100.96	99.634	98.616	97.126	102.08
105.7	106.73	107.28	105.58	106.07	107.84	106.13	106.46	105.05	107.88	106.52	105.5	103.17	105.62	104.5	103.85	105	105.67	107.4	107.18	104.23	105.79	106.12	104.8	104.59	103.8	105.01	107.38	104.03	105.55	104.22	105.32	103.63	104.87	104.6	104.29	105.21	106.9	105.24	105.22	107.06	104.98	104.34	103.91	105.01	105.1	106.9	103.6	104.52	105.22
107.6	105.29	106.84	104.8	106.02	106.73	108.02	106.87	103.17	106.14	105.06	105.02	103.76	104.62	107.19	105.2	106.92	104.04	103.8	104.46	105.93	105.52	104.74	105.91	103.81	106.34	105.59	106.46	106.99	105.39	106.5	106.53	105.07	104.84	105.94	105.97	102.97	104.64	104.7	104.86	105.44	106.17	106.56	106.49	104.31	104.78	104.68	108.26	104.69	105.6
108.68	106.19	107.81	110.28	107.24	106.54	106.93	107.19	108.28	109.01	106.85	109.25	107.42	108.95	105.61	106	106.38	107.5	106.6	106.22	106.25	109.22	105.93	110.36	107.42	107.66	107.44	108.58	109.74	107.51	105.78	108.98	107.36	107.46	107.79	106.6	105.53	107.38	104.09	107.03	104.79	108.91	109.05	107.99	107.27	106.62	107.28	105.03	108.51	106.05
112	110.98	112.13	110.4	111.56	111.17	111.67	113.04	111.06	109.27	111.04	110.86	112.07	108.03	110.9	112.68	112.83	113.11	113.27	112.08	110.79	110.86	111.07	112.32	112.5	111.6	111.4	110.69	109.69	111.87	111.85	111.21	112.04	111.41	110.05	113.3	109.51	111.48	112.26	112.65	111.27	113.44	113.14	111.89	111.82	110.13	112.95	111.95	111.6	113.17
105.75	104.62	105.86	105.49	105.2	105.2	105.99	108	106.42	107.44	104.11	107.96	104.94	105.2	102.45	104.84	104.56	104.58	104.73	105.48	106.1	104.92	105.15	104.05	106.69	104.77	105.08	103.03	103.93	104.47	104.71	105.14	104.33	106.37	103.3	103	106.23	104.54	106.56	107.19	107.55	105.41	104.83	104.9	104.59	105.63	106.15	105.28	105.27	105.22
108.15	106.93	105.31	106.95	108.3	104.48	106.92	107.49	103.69	105.78	109.59	106.03	103.96	106.26	104.83	106.25	103.42	106.06	106.38	106.43	106.33	107.5	107.09	104.81	107	107.13	108.44	106.62	105.93	105.92	106.11	106.02	109.2	105.87	105.38	106.71	106.47	106.11	107.56	104.95	105.01	106.76	107.6	106.53	106.02	108.5	104.68	105.12	106.12	106.74
103.3	104.52	104.52	106.15	103.97	103.49	105.81	106.25	105.04	102.36	103.62	104.19	104.71	103.13	101.6	105.13	105.53	102.64	103.94	102.53	104.85	104.37	105.09	103.53	105.68	103.96	104.12	103.6	105.17	104.04	101.57	103.96	103.24	101.37	103.37	103.55	105.38	104.69	103.51	103.56	102.98	104.12	103.73	103.1	105.55	105.7	104.45	104.1	105.02	102.28
103.92	106.91	105.51	104.55	106.43	104.69	104.56	106.56	108.57	105.69	104.96	107.08	103.16	105.61	104.95	106.73	106.73	104.48	106.28	105.37	107.12	107.07	104.92	106.37	105.11	106.6	106.05	107.24	104.01	104.23	105.7	106.65	104.88	104.16	109.56	106.73	105.13	107.11	104.51	106.33	104.26	104.52	107.24	103.91	107.95	106.64	105.71	105.51	106.51	105.91
110.52	112.56	113.05	111.09	109.5	110.06	110.71	111.92	112.45	112.14	110.64	111.52	112.25	109.87	111.05	110.59	111.76	111.38	111.46	111.67	112.42	109.72	108.78	112.7	111.56	110.7	112.02	110.16	112.09	113.63	113.75	110.04	111.27	109.39	111.4	113.25	111.51	108.96	112.17	112.23	112.57	108.98	109.94	112.16	112.17	111.32	111.09	111.35	109.27	112.05
106.72	105.25	107.58	106.44	106.69	106.21	107.22	107.28	105.11	104.49	108.12	108.07	106.41	104.4	104.64	106.23	107.04	105.71	105.9	105.5	108.09	104.67	106.08	105.77	106.16	107.89	106.95	107.9	106.78	107.6	105.17	105.89	107.4	104.85	105.99	108.42	106.9	107.46	105.89	107.06	106.21	107.39	107.98	104.51	106.9	108.33	105.76	104.29	105.83	105.93
102	104.62	105.16	105.91	102.53	104.66	105.67	103.51	105.52	103.24	104.64	105.63	105.05	104.32	103.61	105.78	102.29	105.01	103.79	103.08	105.62	104.63	104.07	105.33	106.75	102.09	103.8	104.16	104.72	104.7	103.59	104.42	103.39	105.25	104.15	102.8	103.43	104.15	104.03	105	104.2	103.42	104.64	104.4	105.05	105.16	105.56	104.43	103.33	105.17
105.84	106.39	102.87	104.97	107	108.63	107.15	105.49	106.32	105.83	106.03	104.92	106.77	107.73	106.74	106.26	105.69	107.04	104.31	105.9	106.6	107.73	109.25	105.61	105.25	106.56	105.08	105.94	107.57	106.15	106.02	105.56	104.16	106.05	105.52	106.42	106.92	105.81	107.03	104.01	107.92	107.25	106.71	107.56	106.22	107.39	106.68	105.31	108.04	107.42
105.78	105.51	105.05	105.19	107.03	105.92	106.36	104.54	103.89	110.01	104.11	105.13	106.33	104.86	105.75	107.98	106.48	103.38	106.12	107.59	105.9	103.91	107.1	108.24	105.21	106.16	104.34	105.08	103.19	105.16	108.46	104.98	106.04	108.25	105.9	106.12	105.77	107.56	106.02	106.48	108.09	105.82	104.83	107.01	108.59	106.72	107.62	103.64	105.13	106.55
107.71	105.14	107.82	105.31	108.01	108.34	106.38	108.99	107.24	107.53	106.03	108.29	106.33	106.88	108.73	106.01	107.55	106.38	105.39	106.38	108.46	108.37	105.66	106.45	107.18	106.3	107.35	105.73	105.8	105.89	105.09	107.7	104.47	106.26	105.55	109.21	104.88	107.57	105.76	105.37	106.26	106.16	105.74	108.41	108.49	108.82	106.1	107.94	105.03	108.3
106.58	110.11	109.1	111.27	112.77	110.55	108.05	109.02	111.53	107.24	109.67	109.99	110.03	109.65	109.8	110.35	109.87	109.86	109.02	111.66	110.7	109.02	109.68	111.33	108.93	108.86	109.03	112.26	109.31	110.43	109.98	108.57	111.71	111.61	109.13	110.41	109.13	109.89	111.29	110.36	111.54	110.02	111.22	111.6	109.82	109.58	108.08	109.44	109.49	108.28
110.75	112.45	110.66	112.04	112.01	110.33	111.63	109.12	110.34	112.9	112.24	108.57	113.23	111.08	110.7	108.22	112.01	110.86	111.72	110.89	112.72	113.18	109.97	109.52	111.19	110.76	110.56	110.09	110.38	112.78	110.02	110.73	111.3	114.72	110.85	109.93	111.58	108.86	110.04	110.49	111.91	110.52	111.87	109.65	111.6	108.01	111.5	111.82	111.62	109.78
104.39	106.86	104.53	106.07	105.77	105.91	104.81	107.45	105.75	103.96	106.27	105.33	106.61	107.05	107.92	106.85	108.53	107.34	103.94	105.59	104.9	106.05	106.81	106.62	107.43	107.47	107.42	105.58	104.84	106.63	105.71	105.22	105.65	106.84	104.25	106.63	103.76	103.71	104.52	107.16	105.38	105.63	106.2	107.69	107.17	105.11	105.75	107.41	105.62	105.33
99.865	98.657	101.54	101.83	100.19	100.97	99.58	100.82	100.54	98.991	98.645	98.348	101.6	99.315	100.35	101.33	100.73	99.024	100.85	103.1	99.285	101.36	99.975	98.623	100.46	99.471	98.754	100.45	100.12	100.46	98.668	98.707	99.657	101.5	99.445	99.86	100.33	99.837	101.65	99.75	98.701	101.33	98.352	99.788	100.16	100.87	100.38	100.03	98.334	100.12
100.62	101	99.862	101.4	101.93	99.125	101.1	101.8	101.02	99.318	100.06	101.68	100.91	99.556	99.447	99.844	99.434	100.32	100.51	101.46	100.2	101.22	101.49	99.735	100.54	100.2	103.64	100.12	101.38	100.64	98.202	101.54	103.04	99.051	104.19	102.36	99.472	102.36	101.71	103.1	100.94	99.481	101.44	101.99	98.45	100.79	101.44	99.182	99.947	101.96
107.87	104.74	105.6	104.53	106	102.84	105.02	105.53	106.66	105.26	105.59	106.42	105.92	106	104.8	106.52	103.15	106.54	107.39	106.81	105.06	106.79	105.06	105.24	106.47	105.35	106.38	106.83	106.14	107.46	106.7	105.35	104.57	107.52	106.79	105.5	106.43	105.97	104.97	105.89	106.09	105.84	105.91	103.83	105.81	108.4	103.74	103.2	104.03	106.08
108.92	106.13	106.76	103.97	107.14	106.28	105.54	106.69	106.55	106.48	107.36	105.86	107.57	106.56	105.73	106.98	104.69	108.11	106.44	105.67	104.38	106.47	109.29	106.08	106.1	107.69	107.7	106.12	109.08	105.22	110.31	106.69	106.52	105.93	105.68	106.69	107.04	105.67	106.35	107.26	107.73	105.03	106.23	110.16	108.54	105.59	105.24	107.48	107.09	105.82
106.54	103.09	103.3	104.02	103.13	104.01	102.66	102.91	102.55	105.07	103.15	103.64	104.18	105.57	104.99	103.16	102.71	105.76	103.42	104.67	105.16	103.92	104.79	102.81	104.13	104.84	104.31	104.78	103	104.44	105	103.93	104.8	106.34	102.57	106.72	104.4	105.52	104.65	105.17	102.99	106.85	106.25	104.16	101.73	106.02	103.77	104.23	101.89	104.59
112.51	112.15	114.07	113.45	113.19	112.22	112.1	113.2	113.82	115.23	112.62	113.6	112.78	112.89	114.97	112.21	112.66	113.06	110.66	111.29	112.79	111.45	113.37	112.99	114.71	111.58	112.29	112.36	113.75	113.65	115.37	114.87	114.16	111.86	112.23	113.27	114.38	113.08	114.88	113.15	112.99	111.99	111.72	114.6	113.33	115.39	113.58	112.53	113.5	112.19
113.17	109.23	112.66	110.6	110.65	110.29	111.63	110.87	110.95	110.67	112.6	112	113.22	110.59	109.67	112.71	110.38	112.59	112.8	112.55	112.45	112.55	111.42	112.48	112.51	109.51	110.38	111.26	112.61	113.28	111.57	110.04	110.43	112.2	113.29	111.7	111.62	111.68	113.26	112.74	113.41	112.26	110.53	114.27	110.68	111.95	111.16	111.11	109.96	111.76
107	107.45	102.95	105.49	105.2	106.99	106.21	105.25	106.79	105.76	105.94	104.59	104.71	107.06	107.07	105.23	105.77	104.12	105.2	104.14	104.43	106.62	107.27	106.57	105.09	106.49	105.26	108.32	103.24	105.5	107.1	107.39	104.54	104.48	104.12	104.57	105.24	103.25	105.04	104.7	103.66	104.17	106.8	104.62	106.19	105.24	106.94	106.22	104.6	105.14
106.99	106.38	105.04	106.28	105.77	104.02	106.08	104.79	105.26	105.77	105.16	105.43	106.38	105.15	104.84	103.13	104.97	105.51	106.21	103.66	105.05	102.69	106.56	107.07	105.42	106.88	106.77	107.13	105.02	106.59	105.83	106.07	105.56	105.35	105.53	105.67	103.38	108.83	105.58	106.68	105.91	107.18	104.92	104.51	104.06	105.14	106.91	105.43	106.18	105.15
106.21	106.15	105.23	106.31	105.59	105.48	107.12	105.95	104.31	105.37	106.87	105.71	105.4	105.16	106.93	103.06	105.28	106.32	101.78	103.86	107.16	106.6	104.91	105.39	105.7	106.87	105.54	107.97	105.82	103.86	104.38	105.51	105.71	105.45	106.81	105.11	104.51	104.32	105.43	106.16	104.42	104.33	104.72	105.32	106.03	104.51	107.6	105.28	104.41	105.9
113.28	111.4	111.22	111.61	111.66	111.63	113.24	112.21	110.65	111.39	112.19	111.74	111.44	112.89	112.12	110.82	111.79	114.44	109.96	111.9	108.47	112.83	111.06	112.98	114.95	113.96	109.91	112.61	111.96	111.53	111.1	111.07	112.21	111.44	111.35	111.91	112.44	112.06	110.28	114.24	111.81	111.69	107.98	110.43	111.16	111.42	111.93	112.33	112.57	111.65
99.425	100.1	101.2	99.047	97.37	99.845	101.66	99.251	100.11	100.67	101.54	97.684	98.939	101.54	100.38	99.186	102.04	99.821	99.348	100.5	99.041	99.904	100.14	99.874	99.252	99.646	101.19	99.903	99.005	98.39	101.49	100.06	101.35	98.364	99.25	99.948	100.28	100.24	99.784	99.04	100.74	97.844	99.585	102.4	101.65	98.916	99.592	99.762	100.35	99.857
108.79	110.68	110.09	109.92	110.48	109.67	109.55	110.86	111.75	112.8	107.7	110.67	109.65	110.92	110.26	110.7	107.81	111.32	108.87	109.07	108.73	109.97	111.9	111.8	109.83	109.18	110.06	110.79	113.13	109.82	110.76	113.5	109.79	111.86	108.95	111.41	113.21	110.52	109.99	111.09	111.09	112.79	112.32	110.15	109.2	112.51	111.14	109.63	109.55	110.65
105.38	104.84	105.85	108.74	108.06	108.32	107.28	107.45	105.64	108.53	109.38	107.63	104.73	107.96	105.62	105.15	104.49	107.5	105.74	106.19	104.85	107.28	107.84	108.62	105.71	104.34	106.27	107.74	104.34	107.17	108.91	106.47	103.97	107.1	106.62	106.52	105.6	107.86	107.73	105.05	107.16	108.41	109.73	107.63	104.3	107.34	106.56	106.81	108.43	104.24
104.2	104.62	104.07	106.44	105.77	103.65	105.98	106.55	107.74	106.2	104.89	105.82	106.03	105.48	106.79	105.2	106.37	106.09	107.26	106.82	106.81	104.74	106.2	104.52	105.3	106.05	104.76	106.16	105.85	104.89	105.95	105.32	107.29	105.6	105.97	105.82	103.86	105.94	106.64	105.52	105.82	105.59	105.83	106.67	108.78	104.84	105.48	106.23	104.9	107.53
105.32	105.88	105.18	107.39	104.57	106.55	105.05	107	104.56	104.44	106.45	107.06	106.13	105.98	106.58	106.34	106.59	105.88	106.52	103.18	104.64	103.95	107.65	106.31	105.69	105.62	106.48	107.34	106.56	107.2	106.56	106.18	105.46	108.63	105.33	105.37	107.58	105.33	107.29	104.61	104.75	102.8	105.97	105.88	105.73	105.05	103.87	105.58	105.54	104.02
111.87	111.41	109.87	111.2	111.29	111.8	112.47	112.38	111	109.66	111.41	113.73	111.19	111.67	112.29	110.18	110.83	111.27	110.88	112.22	111.1	113.2	112.32	113.36	110.97	110.28	111.49	111.47	112.58	112.41	113.48	111.98	112.15	109.88	111.95	110.72	113.13	113.82	109.94	112.09	111.1	115.02	112.01	112.37	112.49	113.32	112.53	112.57	109.97	111.07
102.87	103.87	104.18	104.71	105.56	105.48	104.79	104.53	103.53	104.48	105.66	103.71	103.14	101.51	105.66	101.65	105.1	105.06	103.54	104.51	104.66	103.93	103.64	104.79	103.85	104.68	104.46	104.82	106.37	103.18	105.36	103.39	104.58	103.16	105.47	104.02	100.92	106.06	103.18	101.87	103.89	103.05	104.22	104.25	104.63	102.88	104.8	102.59	103.08	103.9
99.759	99.597	100.52	99.708	101.94	101.71	102.56	102.1	101.47	103.15	102.4	100.5	101.89	103.13	100.1	104.85	102.38	101.12	101.77	101.86	101.86	100.65	101.61	102.78	102.33	101.25	100.05	101.39	102.39	102.16	100.26	100.81	100.88	99.701	99.891	100.75	103.17	102.42	101.29	99.764	100.81	101.83	101.66	102.32	99.443	99.606	99.476	99.503	98.709	99.654
108.54	105.53	105.69	105.08	104.1	107.18	107.71	105.49	105.46	104.51	106.01	107.77	106.95	105.34	106.15	108.31	106.32	107.39	105.98	107.55	105.16	106.89	106.08	105.72	107.55	106.35	105.31	105.79	104.57	107.49	104.26	104.65	107.86	106.14	106.46	105.06	105.56	108.43	106.08	107.3	104.97	108.49	105.8	105.57	105.38	105.72	104.55	105.38	105.94	107.44
104.99	107.01	108.84	105.82	107.43	106.06	106.61	105.92	104.3	104.05	108.09	105.59	104.72	106.77	106.95	105.92	105.37	107.42	109.08	107.7	107.44	104.96	106.17	106.17	106.57	105.51	106.51	107.56	107.98	106.69	104.59	107.94	105.12	104.63	105.73	106.13	105.53	105.94	107.7	109.4	107.67	105.91	106.77	103.98	106.66	105.49	105.18	105.66	106.88	105.98
106.01	106.44	104.82	106.3	109.36	108.12	107.66	104.68	104.92	106.16	105.63	105.71	106.96	103.69	107.35	107.69	105.64	107.38	105.59	105.17	103.52	107.48	107.25	106.84	105.95	104.54	106.57	105.34	108.07	104.14	107.14	106.22	106.96	103.51	105.11	107.42	106.46	106.59	105.82	106.22	107.22	106.2	106.96	106.81	106.3	105.75	105.83	106.54	105.73	105.3
104.87	106.11	106.21	105.05	107.56	105.18	106.32	106.98	105.69	106.63	106	105.17	105.97	107.69	105.95	104.86	106.69	108.53	105.04	105.14	106.25	106.28	106.69	104.84	108.8	106.45	108.46	105.21	105.69	106.85	105.29	107.17	105.72	104.23	106.5	107.46	107.56	107.59	106.11	104.38	106.8	105.58	105.28	105.94	107.13	106.11	107.03	105.58	107.06	103.87
104.71	105.21	105.9	106.34	105.55	104.72	105.46	106.25	106	105.82	104.3	105.81	105.44	107.35	106.82	107.24	105.63	106.13	110.43	104.21	108.46	105.85	106	106.18	107.15	105.83	105.05	105.66	104.56	105.91	105.75	105.92	103.27	104.49	105.49	107.83	106.22	103.89	104.94	107.97	104.96	103.18	107.38	105.66	105.28	106.82	106.45	103.94	107.44	106.52
111.4	112.66	109.59	110.62	111.3	110.63	110.76	111.97	111.18	109.25	110.84	110.52	111.95	110.14	109.77	110.01	111.46	109.91	110.34	111.09	111.56	110.22	111.55	111.3	111.4	111.83	108.56	109.95	113.14	111.13	111.95	110.57	112.03	110.43	113.05	111.14	111.2	110.59	112.65	110.13	110.6	110.52	109.94	110.54	111.67	110.81	111.57	112.03	110.74	107.56
106.89	108.19	105.5	106.24	107.75	103.55	105.11	108.86	106.41	105.75	107.74	103.34	104.15	104.39	107.05	106.42	105.82	107	105.59	106.64	107.04	105.33	106.95	105.56	109.5	107.86	105.65	106.24	105.12	103.62	106.9	106.49	107.62	106.85	106.15	107.55	104.82	107.29	104.29	107.12	106.49	108.48	103.99	106.79	105.6	104.51	107.96	107.01	103.91	104.9
112.44	114.3	112.13	113.01	110.88	109.81	111.89	113.59	110.85	112.87	112.59	112.39	112.96	112.86	112.7	110.42	113.85	112.13	111.77	111.05	112.21	111.78	112.66	110.73	112.29	111.09	112.21	113.08	113.85	111.44	112.31	112.27	109.9	111.28	112.31	110.81	112.6	111.86	110.9	110.74	112.27	110.62	110.33	112.66	110.44	110.51	111.7	112.13	111.92	110.44
111.54	112.19	111.09	108.72	111.96	112.87	110.82	112.86	113.96	113.26	112.15	113.66	111.82	113.14	113.6	113.08	111.71	113.31	111.13	110.08	110.03	112.57	110.57	112.79	112.46	112.06	110.31	111.58	113.99	112.53	111.77	110.83	111.82	111.28	111.1	112.94	113.63	112.33	112.39	111.15	111.84	113.62	111.53	110.87	111.26	114.68	112.89	110.46	110.78	113.62
105.78	104.35	104.87	107.42	106.8	105.35	104.69	105.99	105.92	104.68	106.2	105.11	103.67	104.49	103.46	105.82	103.96	103.63	107.85	104.48	105.97	102.84	107.96	106.07	106.52	105.87	103.54	105.7	103.39	102.9	105.44	107.64	105.14	106.82	105.16	106	104.29	104.9	105.16	104.01	103.94	105.87	104.91	105.03	105.53	105.17	105.01	106.45	105.98	104.18
109.46	110.96	111.37	112.83	110.06	110.97	111.25	111.11	111.72	111.23	113.52	111.35	113.02	111.45	111.14	110.76	110.45	111.52	110.88	111.59	111.32	111.82	110.21	110.47	109.94	110.95	112.37	109.5	108.53	111.48	110.93	113.26	112.09	111.83	109.29	112.37	110.62	111.85	111.49	111.47	112.27	110.33	110.85	108.97	111.22	112.74	110.98	111.93	112.24	109.57
103.34	108.47	106.45	105.43	106.99	106.13	105.95	105.46	106.3	107.14	106.52	106.03	106.93	106.84	107.16	106.79	104.96	106.48	107.18	105.35	106.95	106.28	107.4	107.17	109.03	105.1	105.76	107.85	105.17	104.9	107.94	104.84	106.16	106.09	103.1	104.83	104.89	106.74	105.82	107.18	107.47	106.17	107.98	105.32	104.86	106.42	109.64	109.44	107.15	103.49
111.26	113.49	113.24	111.04	112.24	112.16	111.31	111	113.31	111.19	111.55	112.45	112.59	109.69	110.82	113.43	110.96	113.1	112.72	110.77	111.41	112.71	113.29	114.12	112.87	111.87	111.44	110.71	113.34	110.63	112.94	113.26	109.9	113.04	110.73	109.86	110.37	111.25	110.47	111.43	111.4	112.21	110.81	113.38	113.92	112.47	110.24	112.37	113.99	110.72
113.18	111.23	113.18	112.26	113.12	114.46	112.01	112.19	112.39	113.09	114.81	113.89	110.94	113.63	112.31	111.16	112.38	113.56	114.82	114.69	113.41	113.24	114.72	111.22	112.01	114.64	114.06	113.51	112.69	113.42	112.83	111.92	112.52	113.11	113.77	110.08	112.11	114.01	112.79	114.1	114.48	112.68	113.05	111.39	113	113.81	112.55	109.7	111.32	111.97
100.27	98.6	101.12	98.697	100.14	98.333	101.31	101.45	102.18	96.415	99.17	98.369	99.718	99.481	101.54	101.03	100.41	101.28	100.15	99.319	101.19	98.926	101.74	99.376	96.874	99.78	100.93	99.268	101.96	100.5	99.054	102.15	102.03	100.79	97.7	99.529	100.9	99.569	99.87	101.02	99.573	98.406	98.722	100.67	99.023	99.443	98.268	101.73	99.82	99.288
103.31	107.31	104.41	104.81	103.9	106.58	107.13	105.8	104.44	105.73	105.91	102.23	105.9	104.84	106.28	107.11	103.82	103.89	104.12	104.37	107.56	104.81	106.46	106.31	104.1	104.23	105.71	107.76	103.91	104.22	107.72	103.26	104.06	105.29	104.94	104.68	105.54	108.11	105.53	106.43	105.63	103.99	106.68	105.39	106.98	104.1	107.3	105.06	106.27	104.29
108.27	104.48	103.3	104.04	104.76	106.44	106.74	105.24	104.28	104.59	105.06	106.6	106.72	104.03	106.57	107.16	104.89	106.8	106.71	106.55	104.72	105.01	109.09	106.36	105.99	105.64	104.92	105.36	102.33	105.56	105.33	106.98	104.07	105.85	106.52	104.11	103.9	107.06	102.88	106.73	106.26	105.21	106.43	105.87	104.77	104.38	106.87	107.35	107.28	105.05
106.55	106	101.77	104.94	106.24	106.3	105.38	105.56	104.28	107.25	106.08	105.41	104.54	107.24	104.6	106.19	105.06	106.29	103.77	104.48	105.11	106.15	107.15	106.24	105.48	104.83	106.52	106.47	105.97	103.72	102.6	104.13	107.4	104.14	106.51	105.2	106.7	105.62	105.82	103.73	103.03	104.12	104.95	108.08	104.71	103.18	103.97	101.98	104.3	105.64
111.77	109.17	111.25	110.2	112.84	109.42	111.89	112.5	112.14	111.68	110.84	110.14	111.94	111.25	110.46	111.71	109.53	109.83	111.39	110.37	110.23	111.72	110.07	110.33	109.65	111.08	111.19	113.27	112.26	111.02	110.77	108.78	111.82	110.29	112.14	112.59	110.36	111.87	112.91	110.47	112.25	109.5	111.56	111.03	109.95	111.34	112.39	111.22	110.75	112.76
[truncated: 150 more columns]
