# Supplementary material for: Genetic dissection of main and epistatic effects of QTL based on augmented triple test cross design
Source: PLoS One. 2017 Dec 14;12(12):e0189054. doi: 10.1371/journal.pone.0189054 (PMC5730204; doi:10.1371/journal.pone.0189054)
Supplement: S8 Supporting Information — (ZIP) [file pone.0189054.s008.zip › z4_1050_0.2_10.csv]

109.28	105.8	104.78	119.22	115.35	113.93	109.22	110.05	111.07	114.16	118.1	111.68	117.56	115.1	113.96	108.61	110.31	114.35	109.49	111.55	111.86	114.09	115.55	105.24	113.41	114.72	111.67	108.7	117.44	114.25	115.63	111.34	107.91	106.97	111.38	110.44	115.25	114.68	111.76	115.22	110.59	119.38	115.84	113.05	123.11	110.39	111.76	117.13	113.22	111.56
111.74	107.65	106.31	105.84	105.77	106.39	106.35	105.91	100.46	105.25	107.99	103.6	109.56	105.09	107.18	101.56	108.59	104.36	112.23	110.64	98.41	105.74	108.32	107.93	107.2	105.74	105.68	104.74	107.15	102.33	102	111.28	96.34	102.09	111.06	100.7	102.02	105.21	110.13	107.84	109.08	103.92	104.49	104.52	100.76	107.61	103.67	106.65	106.16	103.14
105.71	103.02	103.21	110.83	102.66	107.82	108.41	109.54	112.68	107.72	111.33	107.54	106.33	100.18	107.39	111.1	104.3	104.87	106.7	102.31	99.787	101.56	107.69	101.56	104.16	101.8	109.39	109.63	108.17	107.73	101.38	106.47	106.92	104.6	112.57	103.07	107.5	110.54	106.68	110.17	106.07	104.21	108.55	111.02	109.84	104.09	111.55	98.189	105	108.62
107.86	104.48	111.21	106.95	109.12	106.2	102.53	110.73	108.51	107.09	105.52	106.94	108.15	105.66	107.37	104.21	106.77	105.8	100.81	100.65	99.865	105.58	105.76	104.37	101.2	104.32	103.27	100.47	106.19	101.03	106.77	107.18	99.37	108.91	108.49	105.99	107.32	105.56	103.41	109.93	103.38	108.69	105.78	103.35	109.66	109.62	107.86	107.31	108.56	104.8
103.94	103.24	105.16	110.96	100.97	107.84	105.08	105.32	106.75	97.263	101.36	102.81	102.31	107.24	109.23	107.88	104.96	101.7	100.5	115.29	102.53	99.202	103.47	106.36	104.31	102.81	100.36	105.07	109.79	109.46	111.83	104.08	106.38	107.11	101.65	106.26	104.51	103.87	102.67	102.61	99.371	107.75	101.78	105.14	110.69	104.02	95.944	103.83	111.01	110.08
106.42	105.27	109.25	108.16	105.89	107.22	109.51	107.23	110.3	108.45	108.83	108.53	101.59	100.64	106.74	108.73	106.9	104.29	106.55	105.73	105.88	109.06	109.35	111.48	104.5	103.59	102.16	106.28	112.13	104.45	104.11	103.4	104.08	106.21	101.71	106.14	102.49	102.38	109.51	115.15	107.52	103.93	109.77	111.01	109.3	101.71	108.38	100.35	105.3	108.23
110.84	101.15	110.34	110.67	107.48	102.83	108.81	106.5	103.09	107.83	100.38	110.66	105.48	104.95	106.73	109.7	100.37	100.92	104.02	102.92	112.14	100.97	110.73	100.79	103	105.45	110.81	113.41	106.73	109.93	106.46	106.54	106.87	100.97	110.15	101.87	111.1	107.98	110.5	107.63	107.53	108.1	107.89	103.23	106.91	102.86	101.41	107.73	96.763	106.46
103.37	105.51	102.98	107.3	110.57	111.45	107.64	112.28	112.85	99.228	108.02	107.24	101.47	112.05	108.91	103.52	104.78	105.09	99.765	105.49	104.54	102.47	108.32	108.81	113.7	110.04	106.35	108.41	111.46	104.07	106.44	108.35	106.11	107.71	98.509	106.41	108.97	108.56	107.63	106.07	105.18	105.78	109.18	110.02	99.305	108.49	108.18	110.07	108.85	114.82
100.5	103.91	106.06	103.69	101.91	101.32	95.018	102.66	99.88	105.01	98.832	98.015	108.07	104.11	107.8	107.39	100.46	106.68	101.53	104.98	104.98	109.63	102.25	100.44	110.78	102.17	106.31	108.94	104.51	105.05	107.69	102.62	109.23	98.278	110.56	104.68	100.17	101.04	110	106.91	105.34	105.27	106.57	107.17	104.17	102.33	112.4	104.12	99.739	106.87
103.16	106.82	96.365	95.121	104.08	93.098	103.43	100.69	94.724	102.81	105.19	101.42	94.444	93.887	97.955	95.342	103.75	98.499	99.873	96.173	96.252	101.3	96.693	106.97	92.776	97.518	101.61	97.613	95.745	102.01	98.693	99.95	99.068	103.06	102.48	101.55	107	98.323	103.32	101.32	98.217	91.179	98.512	99.725	98.378	96.199	97.859	102.37	100.84	100.73
109.16	106.79	107.51	112.76	105.83	107.84	107.64	99.918	107.79	103.45	108.95	108.94	103.59	100.88	96.785	106.67	103.7	106.21	101.6	104.87	104.89	105.73	104.29	106.92	102.2	107.98	106.34	99.829	109.83	101.3	108.72	102.61	103	103.7	106.26	107.91	106.02	100.98	104.96	103.53	102.67	108.1	105.91	104.48	98.565	110.56	107.76	100.19	105.29	108.02
109.44	114.01	105.7	107.46	104	107.85	102.85	107.22	107.65	107.23	108.13	106.99	106.56	110.1	109.82	107.7	111.21	102.46	107.21	110.55	107.01	104.38	107.75	105.43	102.9	108.39	103.8	105.02	104.26	106.37	109.86	106.15	107.64	100.31	101.9	108.11	106.41	100.71	105.03	108.26	111.21	105.21	108.29	98.338	113.1	108.93	109.85	102.97	105.95	107.62
105.65	104.76	109.13	103.3	105.27	106.31	115	107.08	103.17	111.6	106.5	98.867	103.57	109.32	112.88	104.23	111.83	109.43	103.98	102.39	106.63	104.77	106.72	105.2	105.64	105.66	103.73	108.74	105.35	108.07	97.962	106.99	102.31	107.47	100.73	104.59	105.6	108.83	114	112.08	105.15	105.5	108.64	102.66	111.02	103.64	111.11	106.61	103.44	108.01
113.51	111.32	117.06	109.54	116.89	110.26	116.09	115.78	110.77	113.23	110.16	123.65	111.64	111.12	115.19	116.24	117.67	111.39	107.62	104.16	110.11	112.46	113.24	105.35	116.6	113.06	113.45	110.39	110.77	112.52	117.85	107.85	111.72	111.41	118.12	115.16	113.37	120.24	115.19	122.47	110.31	109.61	111.69	112.21	110.13	108.74	117.71	110.97	109.61	111.48
120.62	113.88	113.37	114.99	106.65	110.42	116.52	111.03	118.32	109.13	111.34	104.8	113.3	115.89	108.19	113.54	112.31	112.6	106.89	115.14	111.68	114.11	111.26	101.89	113.17	111.06	111.59	107.14	107.15	114.77	118.81	117.74	115.31	112.45	110.17	109.43	110.53	114.18	110.86	110.62	116.22	117.72	113.07	113.96	115.77	109.65	108.57	116.56	113.81	108.5
108.65	117.83	109.99	108.15	102.7	110.4	108.76	114.49	111.52	111.41	118.84	110.18	114.78	111.19	113.82	112.75	113.09	113.64	110.57	105.08	111.42	108.79	107.35	112.52	113.57	118.01	111.97	110.87	110.68	114.95	108.85	110.46	107.36	108.58	113.42	115.38	112.45	112.97	110.16	111.27	112.13	114.8	112.59	103.67	111.26	113.48	113.02	115.1	113.3	116.59
107.03	109.52	101.35	106.27	107.83	110.93	102.24	110.95	109.49	107.93	108.53	101.68	101.27	104.18	107.5	109.43	104.42	108.81	105.98	105.88	112.04	102.01	102.18	111.4	106.19	101.88	107.11	103.99	104.87	107.39	110.27	105.24	112.01	103.58	109.68	108.92	100.33	108.06	99.911	114.84	102.45	105.67	106.03	109.28	109.38	106.27	95.815	106.54	105.03	110.37
111.14	109.59	108.39	113.04	108.3	120.23	114.41	118.19	110.02	113.04	112.39	108.53	111.34	108.85	112.12	116.75	111.06	111.65	109.51	109.25	113.38	110.18	114.1	120.06	116.01	110.87	110.87	110.14	109.41	111.8	109.24	113.18	113.82	108.63	115.6	114.49	113.82	111.22	107.95	114.86	110.53	118.61	109.86	107.13	110.85	112.74	105.68	111.8	108.4	111.19
106.53	108.38	105.71	106.78	109.15	103.97	105.32	107.55	103.09	101.57	106.48	107.98	106.67	101.99	109.92	103.12	102.86	102.93	102.39	97.045	102.62	113.47	107.22	110.69	110.81	107.94	107.85	110.97	114.83	106.47	105.36	110.96	109.89	109.2	108.22	104.6	104.87	102.34	109.22	109.22	101.11	101.11	106.09	104.94	101.5	103.96	111.82	104.3	108.22	107.2
109.66	112.16	111.01	107.05	108.21	103.46	113.07	111.73	111.97	114.33	118.02	111.31	111.59	109.05	110.56	102.45	105.73	105.58	108.65	114.35	112.23	109.7	116.1	114.15	114.22	109.77	110.46	116.19	110.9	111.92	115.74	110.97	114.96	114.15	113.61	111.66	112.21	116.28	117.92	104.43	112.4	115.26	109.32	118.88	109.51	109.11	115.2	106.12	107.38	108.51
105.16	103.26	101.74	104.14	102.63	105.06	100.14	103.13	99.222	106.12	101.06	105.36	100.3	102.09	101.23	108.47	102.37	105.55	115.82	104.55	101.47	102.36	107.41	106.24	104.73	107.8	109.78	109.82	103.59	101.36	105.6	101.93	103.44	104.18	99.608	108.81	102.58	102.72	101.63	108.88	108.2	105.19	107.17	104.76	105.51	104.6	101.49	100.83	101.79	103.5
116.99	112.28	104.12	115	114.85	113.41	107.43	110.04	115.34	110.91	109.68	115.76	114.39	110.84	111.06	106.53	108.86	109.34	112.81	110.18	112.33	107.56	114.25	104.35	113.79	112.96	113.4	108.98	113.59	107.75	107.24	107.9	109.76	115.53	110.6	115.02	113.45	114.45	110.77	114.52	112.71	111.89	105.02	106.62	108.88	110.93	106.66	110.14	107.84	109.49
103.47	111.62	105.68	109.01	107.06	112.85	104.38	105.17	103.65	109.43	99.268	105.16	109.98	106.51	102.85	106.15	108.22	110.4	104.38	110	108.43	100.18	106.9	99.316	105.51	106.45	108.39	108.15	107.64	108.58	107.14	113.87	107.99	104.29	108.6	109.38	105.81	98.896	104.62	107.71	105.18	107.04	103.46	103.18	101.88	112.52	106.29	114.39	103.64	110.08
115.88	120.93	123.24	116.78	119.64	116.46	117.72	122.9	115.16	120.94	117.44	115.51	118.06	118.06	116.89	115.08	119.3	112.99	109.37	124.07	116.28	123.43	118.86	113.85	116.44	122.93	115.51	115.8	120.53	120.77	120.18	116.89	119.02	121.9	115.91	117.48	119.69	115.13	117.33	122.08	113.01	117.86	119.64	116.1	108.91	109.5	114.99	117.82	115.16	115.52
106.5	102.52	105.53	110.09	102.92	108.87	104.14	103.49	107.85	105.44	109.78	107.81	103.82	104.19	107.54	106.51	112.03	105.6	100.73	104.25	110.54	102.69	113.86	102.27	101.9	103.38	108.28	98.151	105.96	107.89	105.76	106.16	98.158	104.57	105.88	103.88	106.22	107.23	106.62	102.51	101.22	106.44	106.81	104.94	101.67	106.92	107.88	105.64	105.9	107.54
105.73	101.42	98.351	101.51	103.66	93.914	101.94	106.96	91.571	99.661	101.92	102.35	102.9	100.23	99.088	99.356	95.877	98.604	109.6	105.21	97.183	97.715	107.75	96.429	102.63	101.97	95.913	100.52	105.67	101.27	97.593	100.89	104.85	103.9	102.57	97.564	100.91	99.993	98.187	99.532	101.71	101.7	103.13	102.63	98.494	99.723	100.22	107.52	101.23	108.69
111.88	118.42	111.18	109.46	107.74	110.79	120.13	111.53	115.42	110.05	112.62	115.04	113.98	104.92	113.36	119.17	111.13	113.64	111.35	112.48	107.15	109.54	111.41	117.25	118.27	109.17	111.04	110.29	108.69	111.65	115.4	109.87	108.04	110.76	110.19	110.55	111.04	115.71	111.77	114.51	111.28	113.62	116.21	121.31	110.36	100.74	113.44	110.53	106.95	110.6
107.98	97.233	102.17	108.06	107.79	97.256	104.72	104.91	106.72	105.41	105.51	106.26	106.55	105.05	102.42	104.92	105.62	108.1	102.94	109.16	110.21	104.73	100.31	106.88	111.04	105.57	109.64	109.28	99.215	102.79	101.96	107.43	104.92	103.96	106.85	106.66	105.25	101.07	101.26	106.04	107.42	112.25	104.12	108.03	104.17	103.41	111.76	110.23	103.37	110.75
109.11	106.38	105.4	103.09	107.82	103.23	105.34	112.24	105.32	109.86	98.9	107.54	103.68	108.48	106.34	109.07	104.1	108.05	104.01	105.87	110.61	105.03	107.96	103.98	107.02	103.83	104.58	106.37	107.83	103.06	94.922	109.42	115.97	103.07	103.14	107.98	104.5	107.23	101.34	104.78	103.07	104.66	103.22	102.48	100.33	107.4	106.62	106.33	112.68	110.83
104.15	99.289	100.61	100.76	99.347	94.639	98.151	96.539	97.859	97.13	103.37	100.49	95.813	102.16	98.6	87.983	96.859	94.187	97.869	96.122	100.57	101.41	102.45	103.8	102.75	100.6	95.625	99.473	102.38	99.412	101.4	92.257	101.46	96.724	101.92	95.672	102.81	97.412	101.91	96.02	101.71	97.924	97.216	102.57	101.77	100.27	100.1	95.982	95.859	95.102
107.43	113.23	116.05	109.5	112.1	112.35	110.25	110.1	116.7	109.36	113.41	109.99	114.67	115.84	119.24	111.83	107.65	109.5	107.97	114.51	112.61	117.75	107.55	115.64	107.67	119.57	112.96	111.13	108.87	107.96	108.73	117.03	112.01	104.9	112.07	107.63	114.58	110.16	107.78	111.81	106.98	115.26	110.1	116.78	113.67	113.34	113.81	109.25	110.78	110.25
110.53	120.01	117.18	117.11	119.66	113.37	123.11	120.78	119.6	112.52	110.81	116.65	120.9	113.88	116.89	119.42	116.73	121.4	117.74	119.65	120.99	110.93	117.36	118.55	115.22	113.53	113.17	122.14	123.65	117.49	116.9	124.15	122.78	115.19	121.73	120.13	120.97	117.18	118.98	111.08	119.49	121.16	120.98	115.54	111.96	116.44	120.77	116.85	114.12	120.53
111.34	107.8	114.95	112.12	113.2	109.16	112.34	109.5	112.34	113.44	110.65	106.85	112.62	119.91	110.73	111.34	113.21	114.18	121.63	106.56	114.92	111.14	113.9	109.48	117.08	112.54	112.66	111.92	115.03	108.53	109.73	114.12	110.65	112.41	116.05	110.89	99.746	115.54	115.87	106.12	108.55	115.38	112.05	111.59	111.03	113.14	116.5	112.12	115.31	110.54
100.46	100.77	103.85	99.582	95.852	100.71	97.114	99.904	97.304	102.68	97.257	97.982	101.53	97.376	101.23	89.529	96.848	107.92	101.26	98.013	98.815	102.01	94.282	103.21	94.35	99.147	103.65	102.23	101.64	95.36	103.77	97.607	106.55	95.75	100.65	97.219	100.63	100.63	96.385	105.06	99.405	104.74	97.657	99.078	104.27	101.42	89.883	99.874	100.58	98.62
106.37	105.78	105.02	104.95	107.5	104.7	108.08	102.41	115.89	104.56	106.88	98.167	102.31	110.9	106.86	99.962	104.28	103.64	107.74	103.8	97.92	106.75	106.77	99.253	107.48	102.26	100.65	108.24	110.54	106.22	108.51	105.78	103.54	104.26	110.06	103.91	100.7	101.62	105.2	108.92	109.05	102.51	102.46	102.31	110.06	105.65	107.91	104.31	105.37	99.24
103.46	107.25	106.29	106.16	107.33	104.94	105.58	107.76	112.74	105.39	109.01	100.85	110.44	111.62	105.06	111.57	106	108.09	110.57	106.03	107.36	105.66	105.07	110.51	104.1	99.838	112.81	107.92	113.4	102.45	108.76	112.13	106.04	104.12	110.45	104.32	106.97	103.33	104.25	106.75	105.28	108.03	106.17	101.95	111.18	103.56	108.7	105.42	108.53	108.7
114.65	109.87	108.01	108.72	113.58	121.42	109.2	107.91	110.18	110.7	103.47	111.12	114.03	113.82	107.61	116.04	109.79	110.52	103.83	109.65	106.04	111.76	111.07	105.34	102.95	111.15	110.94	108.21	115.6	110.8	112.03	120.41	112.01	110.55	103.96	108.43	119.99	107.41	109.09	112.81	117.65	112.51	109.73	110.76	110.68	116.85	108.48	108.27	104.16	114.17
118.19	113.66	116.9	115.73	117.61	120.22	116.21	117.99	114.45	112.53	113.88	112.7	115.01	116.61	115.25	122.96	111.43	118.21	113.87	110.76	113.94	114.82	112.94	116.91	108.39	115.09	111.29	117.72	117.57	110.7	118.29	117.28	121.74	114.86	113.59	122.17	108.78	115.77	117.11	118.21	112.56	112.79	115.37	120.36	117.75	119.43	118.42	118.88	121.87	119.4
109.87	109.58	111.89	115.31	117.22	110.95	110.09	116.6	109.99	112.72	108.92	115.41	116.66	114.34	117.47	114.17	102.63	112.76	111.4	107.68	113.22	115.79	111.66	109.8	113.74	115.96	103.13	113.08	114.3	112.62	106.97	118.11	115.22	105.28	114.84	114.91	114.51	109.69	111.63	117.65	116.11	107.74	112.3	117.07	107.15	112.58	105.56	110.2	108.15	107.85
105.05	103.72	97.721	106.4	106.83	103.96	96.939	98.86	105.5	100.71	101.32	100.87	100.54	96.721	100.77	103.49	101.77	97.47	96.24	100.3	98.999	100.2	99.41	100.06	100.65	98.917	101.09	98.311	99.332	102.86	102.55	97.733	101.64	102.53	101.25	99.744	98.15	99.106	100.75	103.7	108.08	105.59	96.855	99.978	102.06	100	105.75	103.61	104.75	100.41
99.319	106.65	104.22	104.88	109.84	111.75	104.59	108.89	104.19	103.96	111.68	107.37	102.52	100.04	106.69	105.93	111.65	107.19	106.21	98.662	101.51	107.02	108.36	105.56	104.14	104.98	109.51	102.21	107.03	102.38	104.44	102.23	103.8	102.81	108.58	104.36	102.85	101.76	104.67	106.96	108.15	104.93	108.6	101.21	104.95	100.03	105.93	102.46	104.72	103.39
105.9	99.464	104.86	109.43	102.64	105.36	105.58	113	101.14	102.4	106.81	105.35	101.28	109.68	113.49	96.202	103.11	105.68	110.39	107.08	106.37	104.03	106.3	110.8	103.99	107.53	102.14	98.018	101.4	106.05	110.72	100.39	106.08	103.89	105.07	110.97	100.72	105.36	112.58	111.13	109.85	109.39	102.81	107.97	108.75	103.23	107.49	106.78	101.65	99.96
105.66	104.41	108.37	113.38	101.36	105.74	101.62	102.67	113.39	107.83	104.04	109.94	104.86	108.58	111.02	108.49	101.94	110.43	104.31	100.43	110.54	103.81	112.03	109.25	108.14	109.21	109.53	101.14	105.75	108.53	108.02	104.51	106.41	109.8	100.83	101.82	104.77	102.1	104.64	104.03	111.27	108.51	102.28	112.83	112.4	103.17	110.05	107.39	104.35	99.338
107.47	107.53	111.69	107.24	109.16	111.35	116.67	113.35	118.24	103.91	106.89	111.89	106.49	109.14	107.34	112.32	111.57	112.88	112.74	106.82	109.37	110.56	105.82	105.49	110.25	103.9	111.76	107.12	111.12	112.72	109.31	108.3	109.07	108.6	119.02	112.52	104	108.44	112.89	107.36	107.52	111.01	113.93	109.42	114.75	111.78	107.22	110.25	109.45	113.8
109.21	110.92	107.96	104.01	113.74	103.69	106.99	108.71	108.1	102.99	107.81	99.129	94.546	107.46	111.05	105.47	100.25	106.55	104.37	101.53	102.43	100.28	104.09	99.131	105.14	101.78	107.51	101.16	106.18	108.75	103.92	106.51	108.49	107.85	104.38	100.45	110.19	105.46	101.54	112.43	107.94	102.03	105.59	105.24	99.3	110.36	103.45	101.88	103.06	103.44
109.59	103.39	103.1	105.23	109.66	104.14	102.05	103.06	108.48	110.07	109.64	106.53	104.02	105.68	102.58	101.24	106.49	106.24	112.08	110.84	102.98	108.31	110.91	107.98	110.44	103.87	101.12	103.83	105.39	106.13	103.76	109.71	107.13	111.04	110.03	109.55	107.77	110.96	107.71	98.071	105.05	114.42	106.14	109.52	102.77	101.16	111.16	102.64	102.78	105.07
100.31	108.4	104.72	99.454	97.731	99.638	97.983	101.45	107.01	98.28	99.708	98.453	105.58	99.514	110.84	108.19	99.605	99.398	101.84	92.951	98.68	100.25	103.59	99.951	97.637	103.68	105.87	102.61	100.04	101.52	106.86	103.17	102.57	95.608	101.24	100.29	104.45	98.841	95.911	107.85	94.645	101.52	103.69	105.38	101.09	105.32	99.893	98.594	99.995	100.78
112.06	110.71	114.11	112.78	107.93	115.77	113.67	107.99	110.86	107.81	109.3	109.2	106.16	119.34	114.05	109.63	112.9	107.93	117.69	112.13	107.8	113.5	106.2	112.19	113.14	112.23	110.64	111.89	115	102.68	112.09	112	117.62	116.55	108.51	118.06	111.63	113.48	107.9	109.2	113.19	112.34	109.73	115.89	102.78	110.19	112.73	114.79	112.5	114.13
117.92	113.83	112.08	116.79	109.04	115.39	115.99	117.68	112.28	114.89	112.65	114.08	111.73	112.24	116.72	123.49	111.99	113.97	121.56	116.07	112.94	115.21	119.34	109.93	115.34	117.4	116.32	118.1	114.28	116.81	118.93	116.71	116.32	120.69	111.13	111.91	118.21	118.27	114.24	113.53	111.4	118.31	110.73	115.41	115.48	110.95	112.55	111.47	115.17	108.79
113.86	116.82	112.71	110.35	113.25	111.65	111.89	105.94	108.92	122.3	109.34	110.82	116.54	113.77	113.33	114.7	118.27	114.51	111.32	113.51	111.04	111.78	111.3	109.93	106.68	120.44	113.29	117.69	121.56	116.48	111.18	117.86	113.8	113.56	113.96	106.1	109.34	111.6	115.4	106.54	115.5	107.75	112.52	108.95	111.85	113.19	112.36	112.63	106.42	114.08
110.24	100.97	98.577	102.31	108.19	106.18	104.34	101.04	110.3	99.873	99.353	106.66	102.15	103.97	103.42	101.69	106.43	102.33	103.17	106.59	103.16	107.94	104.75	109.52	103.31	106.35	107.43	106.43	106.58	97.261	100.2	101.24	102.28	117.92	103.22	100.8	107.97	111.35	99.313	98.79	99.303	101.75	106.7	102.56	103.12	98.282	107.21	102.31	106.07	98.012
110.87	112.92	116.41	111.82	115.05	104.46	116.07	105.81	112.62	113.26	111.51	121.72	111.78	112.88	112.42	107.2	117.15	114.95	110.89	108.18	107.52	107.24	112.62	112.27	108.84	114.95	104.66	109.79	114.68	114.89	118.37	113.25	119.13	115.59	108.51	111.41	114.42	113.4	107.77	108.9	114.18	117.62	107.04	107.63	110.84	109.3	114.4	113.19	103.83	115.69
109.62	109.33	107.24	108.58	106.93	111.15	109.77	119.38	116.07	109.95	105.71	110.56	107.23	106.76	109.45	113.93	109.63	113.04	113.13	114.18	108.75	114.8	115.52	111.07	108.93	112.27	108.54	109.04	114.93	110.32	104.5	110.9	99.575	109.63	115.57	103.77	117.16	116.51	107.08	112.08	111.36	111.86	107.67	116.31	110.33	107.95	115.38	117.39	111.65	111.93
104.87	107.42	104	107.18	107.88	99.67	109.11	107.08	108.09	104	109.38	105.57	111.11	106.77	103.15	105.87	108.37	100.99	103.32	107.22	104.77	104.08	107.03	103.45	105.03	102.6	106.78	111.94	102.56	106.06	100.14	114.1	105.79	109.31	99.128	109.88	108.39	107.2	97.422	105.62	103.82	102.85	101.52	103.34	107	97.121	105.17	111.39	105.22	107.08
105.46	106.43	107.38	104.51	103.68	103.49	108.51	104.24	108.51	98.337	105.27	100.3	109.53	106.1	102.92	106.05	106.26	106.43	105.98	108.72	101.24	104.79	104.08	108.33	102.31	106.64	104.28	114.66	105.28	103.94	110.26	102.09	102.98	109.45	105.56	102.49	100.47	102.45	107.62	104.99	107.28	107.88	108.01	107.97	116.59	101.43	106.29	103.33	106.11	108.59
102.75	104.64	105.63	101.81	102.67	102.46	103.46	103.26	107.65	103.78	106.07	104.17	104.56	101.4	113.23	105.82	104.14	101.68	106.02	102.99	104.62	111.04	107.86	111.23	108.41	106.81	103.25	105.09	105.8	105.54	104.6	103.94	105.08	99.505	108.16	103.1	104.95	107.54	97.729	99.218	108.35	103.57	105.78	106.71	107.58	105.2	108.37	113.12	105.17	110.96
98.807	102.29	101.71	98.45	93.032	93.953	95.961	99.231	99.452	104.51	96.882	100.27	94.388	102.52	104.93	94.192	107.02	103.71	107.36	99.914	96.854	95.906	97.999	96.295	99.879	99.896	106.65	103.39	96.196	103.32	98.778	91.953	101.94	100.31	99.222	98.624	96.908	101.53	96.796	98.817	98.577	101.36	101.75	103.74	99.129	103.29	98.243	95.613	104.73	98.201
97.215	99.222	98.712	98.704	103.17	99.433	98.521	94.489	96.799	97.386	102.48	101.16	98.793	103.66	100.7	97.586	103.7	99.752	95.486	103.9	102.91	99.737	102.21	99.187	105.13	95.965	102.83	97.581	97.416	104.77	98.625	96.934	94.823	106.43	98.075	98.865	96.533	95.101	93.945	107.46	97.198	98.039	101.12	97.585	95.378	99.866	101.05	97.194	103.16	90.032
106.63	110.2	105.12	107.25	104.16	105.42	111.25	109.07	98.843	100.56	110.92	110.78	113.26	104.84	105.93	106.74	107.22	105.77	100.29	109.93	104.19	109.05	102.67	109.43	106.6	107.06	108.57	102.04	107.25	108.69	106.49	104.31	111.12	107.15	106.03	106.77	107.7	105.19	107.09	108.84	106.29	106.16	105.63	111.17	97.577	96.919	106.65	106.28	109.14	108.59
98.64	98.344	103.22	96.745	101.18	106.99	90.052	98.585	99.503	103.16	97.464	104.2	99.901	99.017	103.32	98.224	93.667	100.93	98.502	95.704	98.709	96.222	104.33	103.98	100.18	99.086	97.303	102.9	98.792	105.01	101.28	103.54	97.483	101.16	96.235	103.53	95.563	100.93	94.812	106.98	97.374	101.48	96.662	101.26	100.33	102.71	100.36	102.64	95.611	107.46
107.98	104.94	108.2	101.49	106.93	109.79	96.215	102.53	106.89	98.484	107.92	104.7	104.2	108.23	112.81	111.03	99.804	108.07	107.98	106.46	106.48	110.33	101.96	108.66	105.41	109.14	100.77	107.54	100.31	107.38	109.04	108.43	106.63	101.47	102.09	103.29	107.94	103.65	103.86	100.44	103.44	109.7	106.72	105.8	108.8	108.34	102.22	106.19	98.42	109.11
115.52	110.18	111.14	116.83	114.6	115.48	106.34	110.75	115.26	116.72	115.09	114.05	112.62	116.39	119.93	115.04	117.06	109.5	114.01	114.01	115.04	112.84	112.03	112.82	108.87	114.25	113.61	111.14	110.81	109.69	116.34	107.98	108.94	111.31	110.23	116.04	106.17	112.71	115.24	115.61	109.68	112.39	111.05	104.64	116.26	113.62	115.09	108.18	107.95	115.16
108.29	108.06	105.4	106.26	110.38	108.54	106.39	98.341	111.36	106.72	105.35	99.504	113.64	107.38	108.23	107.96	105.66	106.44	102.39	111.32	100.88	108.13	105.24	110.68	104.55	106.15	102.24	103.13	102.4	105.22	108.86	107.03	103.75	103.56	105.39	104.93	112.69	106.25	109.08	103.43	106.51	103.54	109.96	100.17	107.95	107.93	99.377	106.23	99.904	104.38
115.73	110.59	113.56	106.46	116.98	111.76	111.31	109.22	112.3	111.11	115.17	118.89	119.59	113.49	116.93	111.47	111.32	112.4	116.16	107.07	116.11	112.78	117.08	107.62	110.64	109.41	114.17	119.52	117.48	119.2	117.27	113.22	115.83	111.29	119	112.86	115.91	109.2	108.87	114.47	113.78	112.79	110.95	112.52	111.89	114.95	121.41	116.58	111.75	116.37
102.74	112.9	108	97.229	101.87	103.21	109.09	103.79	104.55	107.95	106.04	106.73	105.1	106.79	103.53	106.02	106.39	110.19	104.64	101.98	105.03	102.81	102.1	102.42	106.72	103.39	102.56	100.96	106.79	103.57	103.89	102.68	104.32	108.04	98.329	105.62	101.02	106.73	107.9	107.65	109.86	109.19	104.37	104.11	101.82	107.98	105.14	102.28	110.62	103.05
111.62	113.32	111.99	113.69	112.98	111.5	109.1	116.16	111.57	108.92	114.71	109.5	112.86	112.75	113.59	107.76	106.99	110.79	109.96	112.69	115.67	109.03	117.62	111.9	105.94	109.85	112.71	113.67	115.51	110.27	112.01	106.23	116.44	103.39	106.85	110.68	114.8	118.05	103.66	117.65	110.71	115.48	110.53	104.51	112.41	111.62	118.93	107.02	109.52	107.84
99.28	103.24	99.303	107.28	100.11	98.95	104.56	92.873	104.39	98.629	102.33	103.58	95.617	103.78	103.36	100.22	95.465	102.59	97.81	107.28	89.259	102.48	99.506	98.768	101.23	99.413	101.83	96.908	99.026	103.73	102.68	96.343	105.15	107.39	95.12	98.954	101.15	93.67	96.788	99.481	97.14	104.24	102.65	101.36	95.555	99.153	99.325	98.308	101.16	103.65
106.28	99.83	103.63	100.65	102.09	100.39	111.76	102.46	113.65	108.65	104.44	103.09	103.67	108.24	102.95	98.831	109.43	106.85	107.17	111.97	103.86	102.58	105.37	102.19	108.98	116.37	103.19	110.45	108.73	110.89	102.23	106.65	105.37	102.49	106.72	100.05	105	112.86	110.37	106.62	107.04	102.58	108.13	105.2	103.04	107.38	102.84	106.22	108.22	104.3
108.27	105.7	104.59	104.71	105.95	109.17	105.83	111.44	107.56	107.34	104.98	112.24	105.39	109.25	108.18	111.3	111.38	105.79	108.1	106.95	100.75	102.39	108.15	105.22	106.7	109.61	101.39	112.61	96.965	100.66	114.89	105.47	107.93	102.06	104.33	110.13	106.75	107.72	104.77	103.29	107.33	108.18	110.1	110.76	105.78	103.13	110.8	105.42	113.09	103.21
103.84	112.47	107.98	113.56	106.26	112.49	106.4	115.24	109.68	115.43	109.24	111.31	105.23	107.42	110.65	108.3	108.73	111.41	111.48	115.32	110.47	109.05	118.81	113.08	112.26	112.2	110.85	116.53	111.92	111.81	115.88	110.36	107.11	109.4	113.85	115.54	110.6	112.33	108.88	113.23	105.97	112.64	105.9	116.87	113.28	113.55	111.38	111.07	108.44	107.48
112.98	108.84	112.09	107.63	113.68	113.95	107.51	109.38	106.74	112.62	108.54	115.56	111.86	106.09	112.16	110.58	113.35	112.71	101.76	108.07	113.65	108.38	119.1	116.03	108.22	112.15	116.15	115.05	111.71	110.65	110.77	113.96	109.78	110.69	110.72	115.51	105.21	109.28	112.4	109.15	106.38	112.98	108.19	112.61	110.28	109.95	109.08	105.42	113	109.11
104.34	104.61	103.15	104.38	109.22	97.683	102.96	102.66	105.69	97.765	105.58	105.38	97.481	101.86	106.88	104.52	100.06	101.29	112.24	106.65	104.54	107.71	101.54	104.46	100.03	108.3	110.21	104.38	102.31	98.97	108.08	103.86	112.79	106.98	103.22	98.084	106.92	97.001	106.18	103.54	104.8	99.937	96.033	99.698	105.34	103.28	102.29	106.43	104.72	108.02
106.64	104.74	106.6	107.46	110.54	102.62	100.56	109.13	109.34	101.52	101.91	106.83	109.42	103.38	107.19	112.17	105.08	105.22	107.17	109.32	103.18	105.62	106.44	105.86	98.763	104.03	113.34	108.74	99.405	100.65	97.974	107.02	99.926	104.75	107.77	103.79	105.9	105.71	105.29	107.29	111.51	112.26	101.3	108.19	108.97	102.86	100.27	109.17	105.68	101.75
105.85	102.7	105.85	102.3	102.1	103.48	107.88	106.2	104.71	108.41	103.45	107.07	109.09	98.797	103.01	114.32	107.66	108.11	98.567	103.78	106.34	109.08	108.74	105.27	102.58	102.09	105.49	100.44	106.28	100.14	111.39	106.84	101.63	107.72	104.85	108	107.63	102.76	101.45	111.89	103.33	105.21	98.947	109.32	106.96	104.38	99.463	104.94	101.64	112.95
102.09	111.51	109.68	106.87	104.3	101.33	100.94	104.35	110.15	105.46	103.57	107.59	97.643	102.99	102.41	105.27	104.53	108.46	104.13	106.18	102.51	97.777	106.85	104.42	107.25	107.78	107.8	108.84	108.17	106.2	101.88	107.76	110.1	102.68	105.71	104.81	112.94	109.66	106.58	105.25	110.17	104.43	112.07	104.65	105.2	107.16	109.1	101.67	105.33	109.08
101.08	108.17	98.034	106.66	107.31	111.83	102.84	108.55	105.11	109.41	104.47	106.12	108.47	105.33	108.63	102.71	110.59	103.95	106.06	106.37	104.67	105.67	108.22	102.63	105.31	107.18	103.86	100.82	102.42	105.7	103.71	104.26	109.93	103.19	108.76	103.16	101.51	100.9	105.25	104.37	111.88	108.07	100.77	107.92	103.91	101.5	105.91	107.02	106.4	103.11
102.12	107.52	103.97	110.23	106.61	101.83	105.09	111.75	106.51	103.65	104.22	103.57	102.65	103.97	104.66	104.63	106.64	101.2	101.63	102.94	107.82	107.23	108.54	113.29	106.78	104.82	103.65	106.47	105.78	112.53	112.07	108.17	107.77	105.96	105.35	104.42	109.46	105.31	110.4	103.67	103.81	108.68	104.19	105.03	105.06	106.51	110.16	110.19	103.72	106.42
108.53	105.44	106.53	112.46	102.18	104.88	103.39	107.32	102.79	103.88	109.31	103.18	107.48	107.27	107.83	104.13	105.47	104.1	104.4	111.3	108.99	104.64	102.86	109.19	98.069	106.17	101.68	106.21	109.15	103.19	107.18	106.55	98.651	101.17	106.09	100.3	105.11	102.16	108.66	105.05	106.2	107.38	110.75	104.56	107.09	101.73	105.85	103.88	105.7	107.19
112.86	108.44	113.58	113.36	112.5	118.01	113.09	114.65	110.23	114.77	103.88	112.07	111.11	114.74	111.06	110.27	109.55	112.11	118.14	114.69	108.76	112.43	110.44	109.63	112.17	113.81	108.42	112	108.75	110.73	120.15	107.97	113.81	111.35	110.62	115.94	111.96	110.26	108.05	112.55	114.33	112.49	111.71	113.02	112.76	110.28	110.4	111.22	109.23	110.2
113.66	108.53	117.25	110.69	110.68	109.24	112.1	110.77	106.47	107.98	108.3	113.08	116.22	110.27	118.11	116.02	118.98	110.21	113.06	110.5	113.17	108.32	113.15	115.74	114.49	110.06	114.07	114.13	112.24	109.78	110.46	117.27	112.75	112.24	115.42	110.22	115.37	112.72	111.56	106.99	115.66	110.33	109.83	106.94	112.45	112.12	112.82	112.74	115.5	120.12
104.64	102.67	103.28	98.139	102.88	103.19	102.87	111	106.39	105.88	104.65	103.84	104.51	102.9	105.69	101.2	105.16	108.06	100.67	105.28	103.31	111.64	103.65	104.03	103.11	104.28	104.43	99.934	101.73	99.041	102.47	106.77	102.17	103.89	100.92	104.08	103.39	103.48	101.68	104.56	108	99.694	104.48	109.07	100.98	103.41	99.913	108.96	104.69	101.05
107.78	111.42	109.01	112.95	112.39	111.61	113.62	112.9	110.02	114.89	113.32	111.71	115.89	109.98	110.16	110.38	116.02	110.08	109.13	115.14	113.34	109.54	108.8	114.23	115.51	113.84	111.6	109.57	115.03	111.33	115.28	109.79	112.47	118.17	110.53	111.89	116.2	108.45	108.47	109.29	114.12	117.15	105.22	108.74	104.44	114.66	110.84	110.87	115.49	111.78
104.44	102.4	103.72	98.574	107.15	105.79	106.83	105.34	110.65	103.96	106.24	102.24	112.77	104.04	104.09	109.69	105.59	103.75	105.85	112.51	99.777	103.23	102.83	106.51	113.45	99.272	109.48	101.35	103.61	104.98	105.84	100.28	103.23	101.82	102.43	108.26	109.12	102.77	103.1	102.64	106.75	104.01	99.773	105.52	104.12	101.39	105.57	98.531	110.28	109.26
109.58	110.77	109.96	106.09	104.8	106.37	109.98	102.25	104.1	102.55	106.13	105.1	105.06	106.36	105.93	100.75	102.8	104.6	104.12	112.78	103.76	100.83	112.15	103.37	109.93	112.86	104.36	106.31	101.96	107.22	105.02	106.15	105.75	103.73	109.78	108.44	103.13	109.17	100.22	105.86	105.57	102.95	108.85	109.3	101.63	103.51	106.64	107.47	110.64	108.47
104.82	106	103.78	107.16	111.94	103.77	107.66	106.07	103.35	109.21	100.94	106.19	105.23	107.12	105.27	103.64	106.71	104.43	104.7	104.99	108.68	111.11	102.36	101.27	116.49	99.177	106.24	107.67	107.22	111.53	109.16	107.07	108.18	103.33	104.02	107.16	102.96	106.01	98.008	103.63	112.01	102.37	104.98	107.48	101.26	105.65	107.02	103.5	106.03	101.1
108.5	102.91	108.33	101.37	107.17	109.04	107.21	109.91	108.01	104.06	101.75	108.94	100.44	102.2	104.19	108.35	106.53	107.66	105.82	107.52	107.2	104.17	110.56	106.99	105.17	106.29	101.66	105.85	105.45	107.88	102.75	111.4	110.39	112.26	99.739	102.7	105.82	100.9	108.41	101.99	94.588	101.73	101.57	101.63	109.27	100.41	112.27	104.67	111.24	104.64
99.075	95.844	99.615	95.723	101.35	97.01	93.65	104.32	101.77	100.97	96.933	102.17	95.722	98.412	99.263	93.119	97.232	99.619	96.814	97.627	92.53	99.24	103.01	105.66	97.405	99.793	99.805	100.23	95.144	97.977	102.89	103.05	96.283	101.98	106.59	102.29	108.53	103.14	103.43	105.86	99.621	100.71	101.91	97.947	102.57	102.89	99.026	96.737	106.54	97.415
118.81	119.1	120.16	112.72	109.86	115	117.09	113.64	116.56	120.2	119.1	113.07	113.41	119.66	110.41	120.68	116.42	113.51	112.01	117.2	119.75	118.44	118.38	119.54	117.7	119.43	120.73	123.01	115.39	118.36	115.68	113.15	119.79	118.76	110.12	114.42	116.03	121.04	116.82	122.46	113.93	115.44	114.78	115.52	111	115.7	117.74	114.7	116.98	115.41
103.72	105.49	109.91	100.6	107.34	106.41	108.2	102.47	107.2	95.854	107.32	102.51	109.57	102.8	110.52	102.51	107.64	105.94	108.2	108.37	104.65	101.14	105.1	112.29	106.2	99.501	104.03	103.29	105.84	103.52	104.7	110.38	110.17	111.2	105.77	108.16	105.46	112	99.785	107.22	107.76	107.16	104.34	113.01	107.13	102.23	112.2	102.3	103.2	107.03
99.894	102.21	101.23	101.13	104.84	99.691	97.963	101.18	101.26	102.41	94.042	95.757	98.75	105.03	100.05	103.98	97.42	100.95	101.2	107.01	100.52	94.232	104.73	102.55	106.12	104.81	100.41	100.39	101.72	106.01	96.476	98.485	100.87	107.85	101.66	105.65	103.79	95.387	105.4	97.728	100.45	98.646	106.85	96.978	95.276	101.51	101.62	105.5	100.46	101.2
111.02	111.46	106.85	106.49	106.75	108.09	101.76	101.28	111.44	106.99	105.13	107.62	101.65	106.71	110.83	102.25	104.68	107.49	103.12	110.75	107.25	109.66	104.86	111.5	107.28	103.3	103.36	105.73	104.44	105.12	106.67	109.73	109.42	100.42	112.3	109.76	110.44	106.43	107.83	102.52	105.35	112.7	106.64	109.54	108.18	101.3	104.25	109.98	103.59	104.26
103.8	98.114	100.65	95.38	100.95	99.665	101.04	97.87	96.713	101.8	95.581	95.674	100.26	98.366	95.917	93.235	93.074	97.343	101.05	99.481	106.37	101.78	100.88	101.7	101.76	94.507	94.197	101.34	104.22	103.56	98.37	96.171	109.7	98.388	107.54	94.044	96.827	109.1	91.464	96.721	101.36	107.87	101.34	102.18	99.452	101.12	92.359	99.083	101.9	103.78
98.99	103.66	108.43	99.475	106.15	112.66	105.11	110.51	108.17	106.84	106.7	106.55	103.59	104.66	106.61	105.31	106.59	106.55	106.21	102.27	100.59	106.77	108.78	106.43	101.64	108.44	100.85	109.55	101.43	104.33	102.55	110.22	108.77	95.738	102.91	110.18	103.29	108.87	107.15	108.25	111.25	105.21	103.44	103.75	107.89	103.61	103.66	103.68	104.01	106.92
103.5	100.23	100.53	100.24	107.94	100.22	101.74	108.4	99.881	106.89	105.22	99.908	106.48	105.62	102.25	104.47	105.31	104.42	108.55	103.54	106.83	105.42	100.33	104.76	99.712	113.73	103.21	105.22	101.44	104.04	102.44	105.19	107.03	101.2	103.65	103.11	98.875	109.43	100.97	99.975	102.69	102.99	99.498	108.23	103.85	102.2	107.21	101.51	105.72	103.95
99.645	97.616	91.474	97.751	106.64	108.36	91.421	99.627	100.71	101.43	101.04	97.253	105.83	100.08	107.12	101.66	99.918	98.863	100.01	100.06	102.2	99.559	98.362	104.87	100.81	99.617	100.81	98.333	98.363	98.103	102.82	106.5	103.21	102.71	98.044	102.06	101.14	104.06	100.33	103.59	103.98	96.469	92.837	101.19	97.252	97.847	100.17	97.338	103.62	101.98
117.78	111.51	110.04	111.65	114.91	114.02	114.44	115.8	109.65	105.2	109.81	118.59	107.78	116.77	107.37	111.22	111.54	112.09	114.7	111.47	114.34	107.96	112.39	117.03	109.95	112.88	107.56	111.49	107.52	113.33	111.1	112.39	113.9	110.1	104.05	111.41	114.83	110.86	109.44	109.68	103.07	109.17	108.33	115.67	114.07	107.68	114.75	109.44	109.69	113.45
103.64	101.36	104.76	101.24	98.999	108.01	102.92	101.96	105.06	111.45	105.77	104.98	116.44	106.12	104.99	105.81	98.492	108	104.87	100.91	107.23	101.48	104.67	103.17	107.24	107.37	109.78	106.91	102.24	98.306	111.43	113.14	105.68	105.05	106.84	103.46	100.57	103.32	105.9	102.15	102.88	106.71	104.6	108.09	107.75	105.3	107.84	105.52	104.53	108.49
101.8	100.29	107.69	101.8	105.57	97.633	107.99	108.36	104.84	96.437	104.54	103.28	101.52	101.29	104.33	102.64	102.36	101.92	100.46	107.32	103.23	103.29	110.61	104.1	107.07	104.9	106.56	106.62	111.65	116.46	100.85	104.84	110.16	109.32	100.7	103.84	99.737	103.1	103.89	103.29	101.86	103.13	104.56	104.98	101.48	105.61	101.58	101.62	109.17	106.27
107.68	109.1	104.89	110.05	107.95	105.58	110.4	100.7	111.07	102.14	108.91	101.51	106.68	106.8	105.15	103.98	112.98	116.2	104.04	102.53	108.58	116.37	107.59	99.301	104.41	107.39	104.11	101.73	104.92	109.07	105.22	101.63	100.47	98.83	105.15	108.34	103.74	108.98	107.67	106.33	104.85	108.1	111.72	110.86	108.65	107.06	104.45	103.72	114.34	104.79
102.86	91.777	103.72	96.893	104.27	105.4	101.46	97.01	95.272	95.133	102.63	101.36	97.393	104.88	106.62	107.42	94.565	92.07	104.77	105.04	104.64	96.757	98.866	105.57	95.205	95.82	99.14	95.111	98.021	98.705	96.728	100.06	99.086	98.18	112.49	103.66	98.327	97.74	101.89	105.89	99.652	101.99	99.621	97.242	104.52	97.368	101.7	99.735	103.15	105.12
103.5	100.83	106.97	110.8	107.88	103.41	108.5	100.54	109.19	104.46	103.16	102.35	104.52	108.52	105.66	109.11	112.51	97.583	107.68	99.893	103.72	104.22	109.99	105.78	105.13	102.59	109.73	97.491	108.65	102.37	104.71	110.65	105.72	106.41	109.12	105.67	106.18	107.2	106.29	108.11	108.31	104.89	106.32	103.43	104.62	110.17	104.39	107.91	108.5	105.79
99.414	108.09	100.07	105.24	113.77	103.32	106.81	95.698	108.26	109.69	109.09	105.66	109.33	109.34	105.78	104	110.19	108.61	104.67	106.78	109.36	109.65	106.03	106.15	108.41	101.26	102.71	102.8	103.3	109.39	108.06	106.25	106.54	104.43	108.03	106.82	103.78	103.57	106.66	98.641	102.66	105.17	107.54	101.34	108.27	108.63	108.49	106.83	110.95	103.74
103.48	112.72	105.76	107.24	105.9	109.02	108.38	99.727	107.13	102.3	106.47	105.02	102.89	109.61	103.99	107.44	101.58	111.85	104.29	106.02	109.93	106.42	110.56	106.26	107.61	101.93	101.57	103.25	101.49	103.18	99.151	100.07	101.52	104.49	108.63	102.05	105.31	106.95	101.44	100.88	103.69	111.23	105.42	103.02	107.19	106.96	106.35	112.64	100.08	111.35
110.41	106.04	106.76	109.59	101.21	108.2	100.19	108.5	107.38	96.4	104.84	103.26	106.42	104.65	106.79	104.8	99.199	105.14	108.31	105.23	101.37	104.72	107.17	109.71	110.05	108.8	106.87	99.636	104.73	105.7	109.85	100.37	108.48	103	104.01	103.15	109.27	102.38	106.6	108.12	104.44	108.68	107.57	104.22	107.77	110.15	109.83	108.68	109.25	105.09
100.4	97.856	96.88	103.55	96.389	105.42	105.67	102.51	98.149	102.23	100.47	101.74	104.03	101.89	94.196	99.442	99.592	93.119	103.85	96.07	104.3	101.26	99.953	99.329	104.29	101.12	102.08	99.458	102.66	104.21	101.8	98.907	105.61	98.977	100.54	98.783	102.06	93.812	88.622	105.95	106.57	95.883	104.76	96.779	101.72	98.062	98.305	101.48	99.461	102.27
98.543	101.76	105.64	105.01	103.16	107.91	104.59	102.12	100.41	96.413	106.91	110.42	107.73	98.092	100.98	100.58	107.59	106.67	105.26	95.605	111.36	110.82	113.03	96.183	103.11	107.24	103.12	103.6	102.2	101.11	107.55	100.31	99.679	101.9	97.511	104.98	102	99.302	106.28	104.61	106.71	104.08	108.68	103.26	108.46	108.12	105.39	103.28	108.02	109.91
109.95	103.87	105.13	102.58	102.87	107.04	106.88	104.61	111.55	105.65	108.01	100.84	103.27	105.67	105.87	102.4	108.71	101.39	105.7	101.06	102.69	109.26	97.204	103.17	105.33	104.74	106.71	101.58	105.86	102.65	101.65	106.08	100.71	108.57	104.24	106.39	101.61	105.54	108.64	104.39	107.22	105.46	110.75	104.3	104.15	106.43	103.48	102.42	104.06	107.97
109.03	110.44	106.81	110.56	108.95	110.86	113.13	108.39	108.41	116.28	113.35	104.25	113.14	112.38	113.81	110.02	101.27	119.32	115.98	113.07	105.54	105.77	115.75	108.97	111.03	109.6	109.84	111.65	111.1	113.61	108.45	107.22	108.24	111.95	109.75	115.56	110.62	109.32	111.95	119.54	105.1	109.77	109.63	112.72	116.78	113.11	112.9	110.9	113.26	114.15
112.77	106.94	117.07	117.79	112.23	116.08	114.48	112.36	115.09	106.59	107.1	114.39	109.65	103.4	111.38	111.34	120.88	108.54	113.57	107.9	118.07	114.97	114.52	107.63	114.4	111.49	112.61	110.16	114.71	117.78	109.63	115.06	109.45	120.29	111.38	115.82	110.45	113.71	119.23	113.03	117.57	120.67	117.23	107.55	107.63	112.06	107.72	111.53	114.22	116.28
102.39	105.63	102.53	108.44	106.55	104.31	107.31	106.67	104.37	106.51	107.81	107.11	104.06	109.73	103.23	105.34	98.455	108.01	102.73	107.73	107.23	106.6	111.03	104.59	108.53	104.97	108.87	111.27	106.47	102.5	108.7	108.65	106.52	106.87	107.71	105.62	110.47	109.19	106.2	100.28	100.64	106.05	103.58	101.62	112.96	106.92	99.56	106.1	104.69	101.33
107.79	104.73	111.19	111.77	107.78	100.96	104.15	110.17	105.58	102.75	110.13	110.6	105.85	104.07	109.39	104.69	103.3	103.39	110.66	108.77	100.82	98.535	108.77	103.62	103.41	106.3	107.55	102.41	109.1	104.39	103.83	102.73	106.02	102.67	107.64	105.31	102.86	104.7	109.42	106.84	107.23	106.57	108.04	99.54	105.71	104.24	110.23	105.61	107.77	102.84
105.77	92.118	97.842	99.114	98.527	102.15	100.8	94.401	100.65	93.909	98.594	100.4	97.173	105.6	91.725	91.933	99.204	103.08	97.867	100.58	103.15	98.87	97.653	98.762	94.411	98.871	103.1	97.728	99.048	100	97.152	103.98	104.61	98.645	97.536	101.89	101.98	102.32	96.972	98.111	98.486	106.18	101.91	97.699	91.841	103.58	100.15	108.92	98.529	98.315
107.61	103.25	108.33	103.55	101.95	106.85	106.33	106.08	111.38	104.96	107.16	107.13	100.79	108.12	102.52	106.83	114.21	108.87	99.04	110.33	104.85	111.98	104.1	105.37	108.54	103.27	104.91	102.3	106.97	110.79	101.83	108.58	105.67	103.49	103.58	98.379	105.08	103.94	108.26	109.03	108.88	107.64	117.26	111.3	104.59	102.31	102.94	104.3	113.21	105.19
107.46	100.27	105.07	104.68	109.67	113.41	116.03	102.93	103.95	101.89	110.38	99.339	112.46	112.82	101.72	105.34	103.51	108.17	107.42	111.7	107.16	101.93	107.62	108.36	106.53	106.55	109.86	105.66	107.43	111.22	106.78	98.303	106.35	103.08	103.45	105.75	107.61	100.7	110.09	108.95	109.98	103.97	109.55	111.59	110.78	107.33	109.79	107.85	97.575	105.14
112.55	108.23	112.52	115.71	110.06	106.83	105.58	106.68	109.82	108.85	110.52	112.04	114.37	107.83	106.13	109.89	107.91	115.19	111.51	112.45	102.69	112.96	105.62	109.91	111.04	107.86	108.83	115.83	110.46	110.65	113.55	106.9	105.68	113.29	109.43	110.14	108.88	112.15	111.51	109	107.12	108.88	107.89	114.8	104.93	111.04	108.68	110.87	109.8	106.85
100.71	97.674	100.87	98.85	97.75	100.46	105.02	101.39	100.71	95.416	101.25	101.89	101.05	98.764	100.38	98.603	103.43	100.43	92.934	94.985	98.914	105.25	100.58	103.05	105.83	97.928	102.21	102.56	96.878	95.467	98.285	100.11	98.482	102.09	97.575	96.735	102.86	102.05	94.338	90.424	96.177	93.384	100.61	96.012	98.635	99.689	101.4	96.273	105.43	102.33
102.19	102.11	106.69	103.17	104.64	102.72	102.8	104.72	106.77	105.59	102.91	103.38	102.88	100.21	103.43	105.87	100.48	104.78	110.22	97.937	100.86	103.36	99.529	102.42	100.86	105.59	102.4	106.11	103.84	106.57	105.07	108.09	101	103.07	98.314	95.026	109.08	99.456	102.74	107.24	110.61	100.27	108.31	103.31	109.22	96.938	98.317	108.47	106.62	106.24
105.72	105.2	105.47	101.36	108.97	100.54	107.48	104.57	100.34	110.16	103.14	104.78	109.62	106.9	104.99	102.3	109.29	102.35	108.54	107.48	105.8	113.85	106.18	111.25	103.73	107.15	107.13	103.14	104.25	105.93	111.78	99.887	112.44	105.42	105.6	101.4	112.44	109.13	111.8	105.85	111.29	106.97	102.42	109.75	115.07	110.76	105.13	108.43	105.14	106
107.34	96.556	104.77	106.94	103.16	106.48	112.42	107.76	109.71	107.33	107.57	108.84	99.353	101.1	100.62	104.23	104.38	98.173	112.1	107.35	103.98	99.258	103.35	107.26	103.15	107.14	105.48	109.83	104.52	102.98	109.57	102.02	111.77	104.9	103.47	108.8	115.14	107.79	111.2	97.337	104.48	105.49	101.34	99.492	105.75	103.58	101.02	103.38	103.08	105.26
96.671	101.19	106.53	105.44	100.89	101.71	109.56	97.916	105.38	104.65	104.84	103.69	104.95	103.34	107.53	103.1	101.4	105.49	107.03	102.56	107.77	104.16	105.75	99.992	102.96	105.14	106.35	101.43	109.03	104.84	108.41	109.08	109.47	103.19	100.76	102.82	107.83	100.62	115.72	109.54	107.78	100.89	104.26	96.18	103.77	105.5	99.826	107.26	109.23	100.62
101.44	99.854	100.22	103.24	101.91	103.22	93.803	109.66	99.205	93.512	107.98	94.984	100.95	93.396	93.067	97.187	97.142	96.452	100.62	99.958	98.974	100.33	97.327	102.86	93.334	104.71	106.19	100.72	101.7	102.15	98.299	109.05	97.218	97.897	96.972	95.911	100.93	98.261	96.673	99.268	97.511	94.23	104.73	100.66	104.14	93.602	99.972	97.161	98.642	100.74
108.67	111.76	114.48	113.6	107.45	108.48	112.64	106.32	109.97	110.83	109.8	109.87	105.53	113.02	110.84	110.25	112.18	112.4	116.13	114.56	105.6	113.16	112.72	110.7	108.54	111.33	116.46	106.42	111.74	104.34	116.8	109.24	111.26	109.86	109.08	115.19	112.99	109.57	114.9	113.1	109.21	107.9	110.88	111.36	111.26	111.34	109.86	111.58	115.02	114.03
109.5	98.742	103.14	103.54	109.17	103.62	112.15	109.04	111.01	104.66	104.3	104.4	99.973	103.08	104.87	110.31	98.188	105.05	111.14	100.39	110.16	100.15	103.51	97.643	106.63	107.1	103.03	103.94	102.62	106.7	111.16	97.979	108.9	105.85	109.53	107.07	104.83	108.88	107.35	106.68	109.27	109.14	105.54	100.51	108.64	108.42	102.73	109.96	104.74	99.79
114.96	115.09	120.43	123.44	120.21	118.9	116.69	116.79	117.77	118.78	122.58	113.59	119.65	115.25	119.51	122.15	113.46	117.97	116.39	120.56	112.52	118.72	119.13	120.38	119.19	119.76	114.39	115.83	118.99	124.32	115.58	116.02	126.13	116.6	121.07	117.23	119.95	121.5	118.51	120.22	112.63	112.67	127.5	118.78	115.44	116.19	117.63	113.94	111.09	114.73
107.91	98.615	101.95	109.95	112.33	103.62	104.78	103.71	102.35	104.58	101.82	100.62	100.43	105.09	111.08	108.97	102.23	105.71	104.04	107.64	103.41	105.13	103.14	107.56	106.32	101.31	104.95	105.79	110.29	100.56	95.946	109.53	105.87	97.628	101.66	104.08	99.155	109.62	106.14	108.09	103.86	103.96	109.79	106.39	109.11	107.32	109.23	112.58	103.43	108.54
104.24	102.98	106.35	99.575	109.58	108.22	109.81	104.52	104.59	107.43	102.4	104.87	103.33	108.41	100.93	103.64	104.33	108.77	98.053	108.82	110.53	112.75	104.54	106.88	106.13	102.32	106.44	110.34	106.39	104.28	102.5	113.87	104.6	107.03	107.55	106.86	106.08	103.35	106.47	110.08	107.13	106.67	102.64	110.7	104.13	108.77	108.29	109.67	111.62	105.64
103.58	102.93	106.02	111	99.599	109.11	107.07	105.47	100.8	108.33	101.66	101.22	99.631	101.86	107	105.67	102.28	107.79	102.79	102.46	108.74	97.961	104.9	101.57	100.03	106.35	107.26	103.74	104.35	104.42	99.393	102.05	101.26	102.49	107.76	104.07	106.63	105.61	105.51	109.06	98.819	104.54	106.76	107.36	104.58	106.5	104.08	101.29	102.79	99.841
111.4	102.22	104.63	108.63	109.9	112.5	101.21	108.41	104.55	103.11	106.74	107.04	109.3	107.95	109.16	101.17	105.1	102.84	104.79	104.87	104.71	108.52	107.15	106.15	107.13	101.43	102.68	107.41	106.49	101.99	111.51	102.86	108.25	106.17	103.84	109.87	103.02	108.82	110.58	102.95	103.4	107.65	103.12	106.04	102.64	100.59	99.884	105.72	106.21	108.21
102.74	97.882	95.515	96.689	103.3	101.99	107.21	95.169	97.634	99.803	98.742	105.75	95.165	99.93	102.41	101.5	107.43	95.721	100.13	108.34	99.258	96.949	97.278	105.83	101.1	95.81	100.14	99.488	97.938	98.2	106.92	98.757	101.65	96.729	97.383	100.62	98.23	106.48	96.192	97.659	96.775	87.046	104.72	102.56	102.36	98.288	106.76	98.752	107.19	93.102
111.91	109.52	105.22	109.26	114.34	116.01	107.03	116.81	110.26	110.92	105.83	112.22	104.16	108.21	114.23	116.95	112.89	110.41	108.5	112.67	104.85	104.64	108.58	102.28	114.7	112.17	107.27	108.54	116.7	106.86	108.84	113.02	112.33	109.13	108.81	106	115.37	104.26	116.36	104.88	107.94	114.39	108.46	106.73	107.62	111.4	108.12	113.28	114.37	108.61
103.24	110.64	98.002	111.28	103.61	102.21	108.37	100.79	103.53	109.65	105.44	104.79	106.09	103.7	104.23	105.48	103.59	108.5	106.7	107.09	106.98	107.67	103.42	108.9	109.16	111.49	97.557	106.01	104.52	102.54	101.44	103.24	104.08	102.52	111.36	102.84	101.82	108.54	105.97	108.95	103.22	107.27	102.59	107.32	105.41	102.97	104.57	105.82	107.01	99.297
102.96	105.62	109.18	99.027	98.767	105.34	103.09	104.64	104.57	106.71	106.88	102.43	106.24	108.17	103.37	104.1	101.41	98.62	99.628	106.9	109.19	99.371	103.64	102.08	105.81	104.91	106.71	105.61	104.19	106.4	108.95	95.655	101.23	106.89	112.31	107.98	105.93	101.99	105.69	101.4	103.92	102.39	103.29	106.48	107.32	103.54	103.28	108.45	105.43	104.59
105.48	106.08	113.36	108.05	112.25	105.25	103.47	103.43	107.22	106.57	110.19	104.44	109.15	105.69	120.43	106.43	104.87	103.48	112.5	107.87	101.69	105.19	106.64	104.47	110.94	108.3	106.01	102.1	108.87	108.81	109.42	109.19	109.72	106.46	100.84	106.35	111.82	99.943	108.27	103.5	107.07	105.01	107.47	106.7	108.4	113	103.39	111.26	110.9	108.38
113.16	112.39	108.9	110.59	108.24	109.05	105.14	102.36	111.97	106.89	107.56	115.52	109.58	106.7	106.13	111.48	113.97	106.94	106.55	109.23	105.69	116.32	115.24	113.87	108.74	109.18	105.25	107.76	112.19	113.27	111.02	106.57	111.32	110.13	110.09	107.57	107.78	106.46	109.26	110.29	111.92	112.87	104.67	104.82	107.56	109.07	110.23	110.31	108.86	104.2
112.1	99.622	106	103.67	105.41	103.76	105.46	109.45	108.37	103.25	106.24	111.84	108.35	100.89	103.75	100.09	109.49	106.52	101.07	109.51	106.22	100.57	102.67	108.08	105.12	107.03	106.94	105.4	101.08	106.15	111.22	109.35	107.24	103.24	112.21	109.24	111.09	97.34	106.91	113.18	104.77	99.661	109.3	112.3	111.06	105.41	111.01	104.26	103.09	106.81
112.41	105.95	110.18	111.84	107.65	109.08	112.49	108.25	107.87	107.32	111.24	114.65	111.25	109.76	117.42	112.8	106.75	113.94	113.72	112.09	108.86	110.54	111.67	117.67	114.4	111.64	106.76	114.03	107.01	109.56	108.56	108.2	110.35	114.41	115.01	110.71	112.81	109.35	114.47	119.11	113.11	111.13	111	107.62	110.99	109.7	114.64	108.58	107.48	110.01
109.85	106.18	99.583	111.48	102.09	106.64	99.183	105.18	107.07	101.12	105.83	101.75	103.98	109.78	108.33	104.93	108.99	104.79	105.31	106.45	111.66	110.94	107.73	107.53	108.17	109.57	107.58	99.854	101.58	101.09	109.63	107.29	110.96	102.98	102.79	106.09	107.11	108.08	103.18	108.09	102.08	104.23	110.08	97.559	104.98	103.57	114.05	105.68	102.57	112.26
113.52	113.17	116.47	112.32	111.44	109.92	107.66	109.74	109.96	108.16	117.72	108.56	107.05	116.32	115.61	107.46	105.72	106.94	108.62	109.37	108.77	106.58	110.4	114.53	110.67	114.84	114.91	103.49	108.08	114.57	110.64	107.18	107.7	111.75	113.41	113.03	116.86	108.37	112.27	115.84	106.23	108.38	117.26	114.59	108.93	106.72	106.65	115.72	109	110.12
106.69	108.64	111.28	119.59	113.45	112.8	116.38	115.91	114.56	111.01	115.39	111.27	114.78	109.24	112.09	107.71	109.41	116.28	113.04	111.11	112.64	108.63	108.48	117.01	114.52	110.14	115.3	109.78	110.24	111.18	111.34	113.58	114.83	113.23	120.91	110.52	110.29	109.66	111.98	110.18	114.94	109.01	110.14	112.91	110.74	114.56	112.02	112.26	122.3	115.37
103.11	105.93	104.89	104.64	104.24	111.88	107.58	113.47	106.57	109.02	100.46	102.77	101.16	102.19	99.657	107.03	102.59	104.04	107.51	108.89	109.76	108.07	107.07	110.62	106.14	112	109.75	106.19	104.11	104.95	106.74	110.33	108.05	110.37	98.596	110.12	110.83	109.38	100.98	106.77	107.1	105.79	103.68	110.14	108.48	103.64	112.85	110.77	106.25	100.25
111.69	117.31	112.09	110.83	112.62	115.37	111.71	114.02	108.24	110.15	107.88	110.4	109.34	111.13	108.35	115.62	116.3	116.1	110.57	104.31	113.9	104.82	111.51	114.35	113.98	111.54	111.76	112.06	113.17	112.43	109.38	116.33	114.78	106.54	112.79	113.53	112	110.05	105.55	110.29	108.89	112.4	120.66	115.2	110.95	111.9	116.85	109.51	112.36	113.57
103.13	104.1	108.18	105.74	114.9	102.1	105.44	111.92	112.15	102	107.66	107.37	108.87	98.044	105.94	102.49	102.52	106.17	107.73	108.14	107.72	106.91	108.43	103.03	104.51	105.37	105.11	104.47	106.13	110.56	105.38	101.61	103.91	97.346	106.79	104.41	104.45	106.62	104.25	107.07	99.638	102.83	108.91	101.58	106.11	103.58	107.1	105.6	104.03	111.67
107.25	102.26	100.26	105.32	103.6	103.15	101.8	105.26	101.73	104.1	101.48	111.53	102.59	99.253	106.83	101.72	103.43	101.74	104.49	94.138	104.47	99.699	102.67	108.28	104.87	109.35	104.12	104.61	102.29	100.36	102.86	105.17	100.87	103.97	107.23	105.08	103.8	106.62	108.84	100.83	110.22	102.45	103.11	104.27	111.58	108.15	102.99	101.74	103.73	101.91
111.55	112.82	104.59	110.2	108.69	107.47	106.83	110.58	105.23	104.98	111.39	107.28	114.36	107.14	107.41	105.03	101.29	107.82	104.92	106.99	107.75	106.02	107.29	111.62	108.77	115.18	110.65	114.44	113.92	113.12	108.23	115.19	115.84	111.27	104.96	110.73	110.07	115.35	107.7	110.47	111.27	108.58	109.26	108.31	110.27	104.47	113.69	109.35	106.33	108.68
110.02	100.85	99.93	103.74	101.43	107.67	109.56	100.03	107.65	108.76	104.63	108.08	95.443	107.56	101.03	97.417	104.15	99.316	111.73	104.44	106.03	104.96	105.43	106.84	106.64	97.159	105.69	99.918	105.19	102.14	110.28	101.64	104.61	107.57	102.73	104.95	111.86	107.44	102	108.4	106.83	97.907	106.96	103.24	102.7	103.96	106.82	95.817	104.49	104.46
105.28	102.72	99.682	110.14	104.67	107.78	104.67	108.21	104.74	109.25	104.37	103.42	106.09	103	100.67	104.66	108.81	98.571	102.37	106.27	109.84	100.78	104.74	103.32	103.53	101.97	102.08	105.49	106.04	105.11	105.19	103.05	103.95	104.59	104.36	101.46	103.03	99.787	103.37	108.4	102.64	109.96	104.55	100.04	110.59	106.5	102.28	102.82	105.83	102.08
108.01	100.32	112.35	107.9	98.293	106.4	108.8	101.47	101.35	106.87	103.33	106.24	100.07	103.21	105.15	103.31	105.34	102.73	99.899	103.18	104.3	101.15	109.9	107.14	99.527	111.85	104.37	108.23	106.44	108.27	100.65	113.17	107.87	106.89	106.88	104.31	112.02	108.81	112.28	105.02	102.19	103.37	112.03	107.6	103.52	105.9	113.73	105.73	109.12	104.77
102.88	98.734	98.282	104.7	102.27	103.69	101.87	99.907	110.23	100.91	102.29	105.1	107.49	105.76	105.95	103.23	111.2	101.29	104.39	102.49	103.34	111.35	103.7	105.67	98.789	100.3	108.78	102.68	103.57	106.3	107.44	102.29	113.21	103.11	104.57	106.18	104.43	108.03	102.95	103.96	103.72	105.22	102.42	99.931	103.8	104.46	106.34	105.59	106.93	105.6
101.44	114.5	107.09	112.74	102.01	105.09	103.44	104.31	103.26	104.34	104.94	104.63	109.38	108.52	107.59	111.24	107.38	105.98	106.66	110.04	107.76	103.6	102.48	102.03	109.72	111.53	107.72	101.5	109	109.41	106.54	106.85	108.35	109.85	109.57	108.39	105.4	105.24	101.08	108.3	112.43	104.12	109.77	108.08	104.36	100.6	105.23	107.84	98.814	102.29
116.14	119.79	113.06	116.59	117.42	117.66	116.69	115.76	116.78	113.59	116.41	116.11	113.96	121.18	117.76	111.08	116.37	109.95	112.03	113.64	113.63	118.75	116.33	114.44	116.57	120.12	121.11	118.99	118.25	117.08	118.6	110.62	117.65	120.81	116.13	113.73	117.63	114.33	117.75	115.84	113.96	123.89	118.72	108.98	114.77	112.76	116.09	118.37	113.18	119.54
113.15	105.81	113.84	102.91	110.46	107.14	105.83	106.83	102.82	105.02	114.9	119.22	103.28	114.34	111.22	109.49	118.71	106.24	111.54	103.19	110.15	112.47	107.02	104.81	110.44	111.74	108.78	113.65	114.17	110.12	113.22	105.89	113.2	109.78	108.27	115.21	105.48	104.28	106.98	106.57	110.84	106.46	105.77	114.8	111.26	104.62	108.01	111.06	112.37	110.01
103.4	109.4	106.62	110.17	99.833	106.53	100.38	103.65	107	107.9	99.14	101.02	109	103.31	107.22	108.19	109.93	105.49	110.48	100.65	106.22	100.14	99.694	102.76	101.55	106	109.44	106.1	108.28	99.407	118.4	105.04	107.9	107.42	108.38	109.41	107.78	110.91	104.91	108.72	106.13	102.88	111.18	112.58	104.66	105.74	106.05	99.25	112.7	108.62
109.21	111.91	110.56	115.05	110.05	108.87	111.06	111.02	111.27	112.57	109.62	112.09	116.91	111.82	115.11	116	106.43	115.58	112.69	114.41	119.89	111.1	113.51	112.93	111.43	116.63	103.74	112.52	112.07	110.69	117.45	105.4	105.74	111.96	109.87	118.35	107.58	114.16	111.1	108.53	111.75	109.41	108.22	110.38	111.29	108.12	107.39	113.72	112.13	112.44
115.39	111.99	108.07	112.02	107.83	111.05	108.23	108.38	113.58	106.87	111.31	106.53	117.56	112.82	105.26	112.82	112.31	108.29	115.06	109.85	107.64	107.42	108.36	113.65	106.3	113.28	112.97	116.83	112.7	109.24	108.44	105.98	110.7	113.9	105.61	114.16	108.92	116.44	110.6	111.43	111.67	114.52	111.91	116.84	115.03	108.67	111.61	108.97	114.52	115.38
111.52	110.59	101.91	119.12	114.95	109.69	109.27	103.91	109.66	112.73	108.39	107.23	107.97	109.92	108.26	109.97	112.43	112.24	104.8	111.25	116.99	113.14	104.42	111.83	115.25	108.53	113.86	109.98	107.87	110.33	110.25	105.09	118.38	111.3	111.52	112.78	110.07	114.19	109.14	104.17	112.78	115.5	107.2	110.28	109.64	107.31	108.13	110.8	106.3	108.88
96.518	100.51	94.181	105.58	101.11	97.357	96.514	98.226	96.869	98.785	106.3	101.24	99.352	103.63	106.04	94.103	99.984	98.21	99.374	95.684	97.34	97.176	98.563	100.61	101.88	94.995	102.04	105.64	103.33	98.087	94.63	102.5	96.404	98.203	100.25	89.2	99.86	104.67	97.506	101.69	98.306	94.559	95.394	101.01	101.3	99.061	101.3	103.33	102.35	99.287
104.59	106.54	99.487	107.79	107.13	104.25	106.37	105.17	114.46	109.3	106.01	105.22	108.88	107.69	108.75	102.99	98.337	104.48	109.68	104.92	112.37	101.82	101.05	109.01	103.65	102.91	108.18	108.86	105.86	108.18	98.817	107.47	105.67	107.51	103.8	107.9	108.37	104.78	108.85	104.93	107.41	100.42	109.82	105.72	109.69	102.93	102.93	104.86	102.11	106.53
99.542	98.725	94.266	101.61	94.729	95.563	98.044	96.058	95.434	94.471	102.23	102.56	102.8	96.455	95.605	98.735	101.95	101.61	102.45	95.035	102.13	103.34	103.84	97.941	95.031	98.669	99.449	98.621	101.25	106.43	103.92	102.58	106.57	101.11	96.09	94.543	102.8	96.838	100.79	101.04	98.987	102.14	103.58	104.14	96.728	102.77	100.31	101.67	103.4	108.15
108.11	105.05	105.41	105.32	104.29	102.3	100.97	99.994	108.31	106.38	106.45	111.06	110.44	100.44	109.25	108.32	102.98	107.69	92.927	105.32	100.91	107.72	108.98	109.8	107.03	102.64	101.8	97.435	112.34	104.35	100.78	107.92	116.15	109.37	110.68	116.51	102.02	101.96	105.87	109.7	109.91	107.71	103.69	103.96	109.19	106.84	104.55	105.51	104.2	110.52
99.987	95.914	107.54	106.88	103.41	103.11	103.21	107.31	103.72	106.42	109.19	110.04	107.88	106.29	109.53	102.93	100.38	105.88	103.73	104.62	108.05	104.13	102.96	104.54	99.327	107.21	108.87	108.16	104.18	106.64	97.176	109.07	102.48	103.97	103.28	106.33	100.3	105.73	108.58	103.37	110.04	110.2	106.78	95.02	104.61	102.68	108.42	107.79	103.83	100.66
101.24	105.49	109.14	108.34	106.58	110.65	112.19	108.93	114.67	100.55	104.94	106.57	107.82	107.59	103.72	109.61	104.12	98.537	109.28	106.3	104.27	104.03	101.92	108.67	106.23	109.61	109.31	97.545	103.92	104.81	103.37	107.11	102.67	107.57	106.73	109.13	105.51	103.4	108.77	105.48	109.02	104.76	104.07	107.58	98.068	107.33	106.33	106.7	109.18	110.79
105.36	103.97	107.01	113.68	103.21	108.96	107.32	111.93	105.09	112.51	106.27	109.86	108.74	103.76	104.69	107.13	102.26	109.72	104.63	107.84	106.06	113.23	110.47	104.68	110.82	105.37	107.36	107.31	111.76	105.11	107.98	111.05	101.04	110.65	107.89	107.75	105.55	105.83	111.28	104.62	107.2	109.45	108.53	111.34	104.63	102.92	96.21	104.78	103.22	109.26
111.87	112.95	114.13	115.66	114.21	104.59	109.28	117.48	111.17	111.9	112.89	110.38	106.3	115	114.54	114.89	110.76	105.02	109.15	111.08	116.03	110.22	109.03	117.45	118.39	116.8	112.92	113.23	107.18	109.94	104.88	105.82	116.93	115.5	115.76	114.91	112.74	113.2	107.31	113.15	121.57	114.96	111.53	110.63	112.26	116.12	116.75	107.36	108.38	113.98
113.81	114.03	106.06	112.16	112.53	109.67	108.83	107.13	112.79	109.2	111.39	108.49	114.54	109.36	115.83	113.32	116.91	109.32	108.95	111.84	115.18	110.1	109.1	109.67	106.18	111.31	114.18	99.058	117.7	110.11	112.75	113.36	110.34	112.63	109.25	104.71	107.63	113.65	119.12	110.67	117.63	108.06	110.49	108.67	117.42	111.69	108.16	111.33	114	108.32
104.77	103.11	105.45	101.24	106.46	105.6	110	103.99	99.875	105.77	105.1	107.77	110.34	103.1	110.76	107.54	107.95	102.53	101.96	104.1	105.66	101.82	101.55	99.461	104.55	108.4	108.99	105.79	110.66	103.25	109.62	106.16	109.83	106.03	115.31	104.98	102.31	105.29	104.97	108.98	111.32	112.63	102.87	110.13	106.71	104.92	108.8	109.97	109.64	104.72
109.91	113.45	102.19	107.68	102.02	104.61	102.71	107.17	110.72	109.05	109.18	105.11	106.98	100.7	109.87	104.83	102.93	110.92	106.57	107.01	106.93	100.33	103.35	108.53	101.12	106.62	107.32	116.09	117.01	109.42	106.78	101.91	104.44	115.74	98.684	106.97	104.93	110.56	101.17	99.389	103.56	108.12	103.67	108.55	104.33	108.31	107.09	101.62	105.38	106.48
104.1	109.03	106.57	107.29	109.36	105.85	106.86	99.129	104.93	100.91	111.05	104.61	107.13	108.76	104.94	104.58	101.23	107.96	104.97	100.72	107	108.34	105.24	108.5	97.644	102.68	107.6	100.59	107.77	114.04	108.53	108.9	104.61	98.09	102.84	108.94	108.64	105.3	100.84	105.33	104.19	110.5	103.85	98.844	97.154	103.45	109.38	106.07	112.47	108.03
106.44	116.62	109.65	110.94	109.66	108.66	115.91	110.12	105.58	110.81	114.59	112.7	105.81	108.6	114.63	116.67	110.12	112.64	114.09	110.43	106.88	110.44	113.13	111.79	109.54	108.77	111.01	113.47	120.17	111.91	112.22	116.71	112.26	108.97	113.22	109.19	112.79	113.06	110.84	106.72	113.75	103.36	116.29	115.77	111.49	110.42	116.56	114.97	109.1	115.4
108.41	115.82	110.65	114.98	117.42	115.59	105.7	107.13	109.3	106.32	105.76	106.99	110.47	115.23	112.75	107.21	101.71	108.96	108.42	112.36	109.49	109.57	112.94	110.41	112.99	110.65	112.54	112.88	110.92	114.49	113.39	115.63	113.52	109.04	107.6	113.43	108.43	103.94	112.31	113.93	107.76	107.8	110.41	109.65	114.65	114.43	108.82	114.94	109.84	109.07
101.48	101.72	103.95	109.36	105.87	101.85	107.16	103.32	105.12	101.55	107	106.55	105.04	98.68	102.67	106.58	101.6	104.83	103.45	109.12	108.03	97.717	110.19	103.37	97.45	100.87	107.84	112.53	106.83	105.79	99.937	109.87	105.91	104.91	105.53	112.56	103.87	104.34	98.867	104.12	100.84	102.75	108.48	105.57	107.81	100.71	106.84	104.17	110.98	105.36
109.92	110.48	109.01	115.4	105.25	108.39	102.09	110.08	105.47	107.55	108.97	107.68	106.1	105.69	104.65	102.09	103.43	106.33	106.89	106.35	109.81	106.7	102.93	109.45	104.11	108.1	114.71	112.52	106.32	102.49	109.64	104.48	103.15	104.97	105.37	105.83	106.86	112.48	107	103.15	99.602	112.18	110.07	111.53	107.08	104.53	113.78	104.03	107.8	105.62
103.76	105.4	109.22	107.59	105.74	105.31	105.74	96.658	103.26	109.04	108.7	103.59	105.27	104.51	106.95	103.84	108.21	103.96	104.74	107.44	102.34	104.48	110.11	107.39	106.18	103.29	101.54	105.1	105.43	106.49	102.43	104.85	103.82	96.831	98.139	103.07	102.43	101.6	110.59	106	102.83	108.89	104.6	104.39	100.69	99.183	103.96	102.49	103.62	106.6
98.713	102.45	92.117	107.64	106.57	101.74	103.14	103.85	100.38	102.4	99.351	105.73	104.7	96.873	96.3	104.38	97.952	92.772	104.15	96.998	102.11	102.72	99.298	96.658	91.725	97.018	102.11	104.01	106.76	106.84	107.47	99.104	102.23	101.23	101.86	99.434	105.24	100.41	93.848	97.76	103.14	99.431	95.144	102.5	98.858	97.975	97.39	101.73	100.55	103
110.1	110.45	107.83	111.38	114.18	108.77	109.31	118.23	111.32	109.06	107.32	106.01	108.83	111.15	104.98	107.76	106.74	105.71	106.86	107.7	111.68	111.26	113.46	119.35	113.46	104.65	109.13	113.53	100.88	108.44	109.85	112.26	103.33	115.9	110.69	110.82	109.33	108.47	113.28	105.63	111.7	106.32	111.79	109.46	102.2	110.95	110.43	108.33	111.63	106.79
117.83	115.58	109.88	114.68	109.97	111.19	111.74	114.79	112.88	106.11	111.88	113.49	113.67	115.11	110.79	116.01	112.07	114.16	114.66	113.44	110.9	107.97	110.97	111.55	115.79	109.01	111.22	113.33	112.4	110.1	114.56	109.29	108.96	113.64	115.17	119.5	119.38	115.03	113.59	120.37	108.18	115.75	108.21	108.74	109.29	113.91	115.2	114	114.57	111.87
110.08	106.88	111.43	112.98	106.88	108.26	107.2	115.52	110.35	114.19	114.3	106.7	114.09	110.63	114.86	111.28	114.53	106.14	112.04	110.49	111.93	105.18	107.55	105.78	112.99	107.72	117.46	108.78	104.25	112.98	118.84	104.16	112.59	117.72	103.09	113.09	112.02	108.22	115.51	108.09	108.64	108.6	115.2	114.22	117.97	113.07	118.65	114.36	112.64	112.75
99.875	100.97	105.77	103.55	107.14	102.94	103.06	100.67	98.472	106.06	109.3	106.93	103.88	103.14	113.01	106.04	103.11	102.56	102.45	105.15	107.37	111.48	104.91	103.93	109.93	109.65	107.09	100.97	105.37	105.82	101.88	103.46	104.38	105.03	96.505	106.52	111.16	107.83	100.66	103.53	107.53	109.43	105.16	100.05	107.87	104.87	110.33	105.5	103.75	105.61
99.95	93.395	105.24	101.85	104.9	99.228	99.251	103.18	102.31	101.3	97.049	97.5	99.922	97.065	99.362	102.04	104.01	102.43	99.137	102.63	99.868	101.38	102.48	101.94	103	97.493	106.97	100.95	95.611	97.36	100.96	98.701	103.59	104.42	104.36	96.961	103.53	92.818	102.62	95.201	107.07	102.33	94.041	107.87	100.88	102.85	100.9	106.59	94.616	104.9
107.53	107.67	110.35	103.84	110.22	106.15	106.76	105.29	113.21	110.27	103.91	115.15	104.38	116.34	106.74	109.37	100.18	104.08	102.04	107.01	103.98	108.07	109.32	106.24	106.59	102.84	98.191	102.72	115.31	109.85	108.37	107.41	101.4	109.7	104.48	107.75	104.01	99.783	105.74	111.38	99.534	100.55	109.55	105.96	110.45	106.08	104.22	105.53	106.48	108.42
113.98	114.46	109.78	110.24	109.41	107.84	110.53	109.86	109.91	112.14	117.43	115.18	111.56	106.65	112.08	112.18	112.42	112.08	113.48	108.04	114.5	109.74	109.42	109.8	112.1	105.58	103.34	110.54	111.45	107.79	112.01	115.14	109.9	111.65	105.75	109.81	110.38	111.03	111.02	108.35	106.45	112.61	110.86	112.22	105.53	107.2	106.63	107.28	116.6	111.77
116.05	111.33	113.41	116.08	116.19	118.46	115.58	115.23	121.13	115.58	113.39	113.75	115.22	112.35	116.85	120.67	117.76	118.59	123.14	116	123.08	118.29	115.96	118.08	116.4	114.99	113.52	121.55	116.27	122.86	113.49	117.67	116.11	129.2	112.72	116.27	119.03	114.93	119.06	121.47	117.79	113.6	116.37	119.31	118.78	122.53	102.98	112.46	120.76	123.64
99.967	99.637	100.87	100.23	96.887	102.48	107.23	102.02	96.762	97.441	91.516	99.866	105.24	96.292	98.199	98.911	105.46	97.944	101.65	97.421	98.916	102.64	98.464	98.477	95.703	102.83	103.44	105.54	95.54	101.88	96.878	101.72	99.094	102.31	103.64	96.602	102.07	102.65	106.02	99.036	102.32	100.12	101.38	106.92	103.24	108.14	97.522	101.95	100.67	108.03
106.33	106.67	105.07	108.78	104.8	100.38	107.41	103.23	100.6	103.22	103.93	106.82	110.1	105.47	106.73	104.08	106.15	110.21	106.57	101.49	105.09	109.18	110.36	102.42	103.39	99.924	107.61	107.72	102.2	108.64	103.81	110.41	105.93	107.75	100.66	108.57	104.46	108.73	98.319	106.44	105.91	104.16	104.57	112.51	103	101.23	109.02	109.11	103.86	111.35
111.33	109.26	112.53	108.98	115.96	111.83	107.61	115.26	108.19	113.24	113.07	113.5	106.89	115.43	116.27	116.01	104.05	107.82	110.77	110.39	108.83	116.5	106.15	109.15	113.48	111.89	106.47	113.35	113.27	111.41	109.82	110.67	106.66	108.66	109.4	113.72	112.73	114.13	107.04	117.74	115.34	112.98	108.27	111.99	109.61	116.71	107.03	108.33	114.69	108.68
110.21	110.93	107.9	114.81	110.24	115.21	107.16	109.01	113.04	110.11	111.71	115.98	104.03	110.63	109.94	107.4	117.29	103.31	118.7	107.68	112.06	108.3	104.83	107.49	119.82	111.4	108.42	108.54	109.9	105.32	106.8	108.5	113.93	118.03	112.35	112.11	115.35	110.77	114.05	109.84	112.03	109.61	110.02	108.75	109.53	109.22	108.03	106.79	112.96	113.16
106.33	108.97	111.73	104.64	110.39	114.68	117.38	113.5	121.93	112.12	112.06	109.8	107.71	112.03	113.29	114.79	111.32	112.98	108.18	116.48	108.46	114.43	114.06	109.47	108.26	108.35	117.42	110.05	113.28	110.92	108.58	111.63	110.22	108.21	112.42	116.93	112.92	112.08	107.85	108.95	110.92	109.98	114.25	110.33	109.89	105.19	118.15	109.49	109.8	113.28
106.19	114.15	111.29	112.82	110	108.21	115.86	113.94	107.3	110.86	117.11	111.6	108.35	109.84	108.42	114.71	108.2	106.26	114.22	113.38	112.09	114.85	111.32	113.39	104.45	112.97	112.13	112.98	117.26	116.67	105.12	112.22	113.57	110.93	115.08	115.51	114.04	115.97	114.27	116.95	111.31	113.21	114.97	117.55	110	111.49	112.77	113.32	110.29	111.92
95.235	108.33	111.64	104.88	103.35	112.85	99.037	106.71	107.09	106.9	106.21	110.04	101	102.68	102.21	105.21	100.88	108.2	107.15	100.76	105.41	105.3	101.86	103.19	106.92	107.58	103.19	104.16	103.66	108.13	98.089	110.51	103.3	100.69	99.704	103.34	104.56	104.51	103.32	97.275	104.99	100.18	98.208	102.57	106.42	107.12	103.24	103.52	103.93	105.45
110.51	107.49	110.72	107.63	121.01	107.54	106.46	112.94	117.32	110.39	114.9	109.41	108.08	113.42	103.93	111.4	116.82	111.63	112.84	109.83	115.16	110.77	107.74	115.26	112.61	112.73	113	104.29	113.71	103.59	110.95	109.67	113.92	105.72	120	108.38	111.8	111.38	111.03	105.93	112.68	116	112.96	109.08	111.53	105.48	111.67	110.1	107.53	107.35
104.7	103.47	107.19	102.27	105.52	106.13	102.86	105.45	101.16	105.7	104.82	112.82	102.01	106.61	109.13	98.592	105.49	106.91	105.8	107.66	106.36	109.07	108.78	114.24	105.87	101.71	108.55	111.84	106.67	108.86	108.21	102.47	109.69	103.98	106.43	111.05	102.72	102.78	102.22	102.94	105.16	107.11	101.72	105.74	106.2	108.33	100.61	111.99	101	102.52
106.55	106.44	103.77	104.71	101.83	104.34	111.94	104.99	103.57	103.13	112.87	108.77	106.91	102.99	108.79	108.25	105.71	101.15	102.92	106.05	103	106.83	104.18	105.27	101.99	102.13	110.05	104.5	108.42	105.08	103.85	105.17	106.72	99.82	104.08	104.16	107.06	109.57	106.96	107.43	105.81	105.58	100.88	107.83	105.05	109.17	106.64	104.3	107.29	107.52
107.03	102.68	103.86	106.73	103.59	103.11	99.686	105.15	108.47	106.34	106.85	104.12	110.95	105.45	106.78	101.92	107.75	106.5	110.32	99.417	109.78	111	102.77	99.472	103.95	110.88	103.09	102.21	108.45	108.96	99.132	102.36	108.57	105.35	102.05	104.36	109.17	106.44	106.9	101.86	106.76	103.8	110.15	106.09	106.72	110.52	108.44	105.47	101.41	106.95
111.4	114.89	117.5	110.76	115.43	105.3	114.57	111.48	107.53	114.55	114.26	109.69	111.6	119.14	110.96	112.58	109.37	108.24	110.84	104.6	110.61	116.82	113.18	111.49	114.01	105.87	112.46	112.9	106.95	109.1	113.37	110.11	114.26	116.81	113.96	110.19	118.58	113.3	110.33	111.44	112.25	113.89	107.12	108.55	109.34	104.3	110.42	112.31	115.52	112.34
103.79	105.52	102.4	108.39	110.65	101.97	106.92	109.17	105.36	107.61	105.9	99.239	103.82	105.05	104.59	104.89	105.55	103.92	108.48	102.26	103.46	103.93	96.088	108.43	101.25	99.417	94.849	103.92	107.53	102.81	106.88	104.48	104.28	106.39	107.09	109.8	105.88	102.89	106.68	98.794	103.77	109.89	106.55	109.28	111.32	106.71	100.88	101.29	106.05	99.55
100.03	100.52	103.07	98.973	102.33	99.685	98.264	105.52	96.825	95.696	106.73	102.67	101.45	104	100.25	104.16	97.389	100.56	100.35	101.21	102.4	98.311	104.18	104.24	104.69	104.68	99.369	100.48	101.17	99.575	100.78	107.84	99.991	100.42	101.82	108.29	101.95	103.84	107.27	104.34	100.42	96.062	102.62	98.701	106.05	96.464	101.36	102.17	102.35	100.73
97.783	104.79	101.07	102.49	97.765	101.64	99.368	103.12	100.04	98.129	95.527	99.37	100.42	103.59	105.06	98.032	97.134	104.44	101.1	102.37	100.63	102.1	101.35	96.441	104.49	105.56	102.75	99.13	102.89	98.315	99.599	106.76	104.11	99.658	95.474	98.686	105.31	94.979	96.026	99.93	100.12	98.365	100.32	95.924	97.64	94.152	104.79	99.271	93.775	104.6
100.38	98.556	98.718	96.987	97.757	98.588	98.407	104.09	99.284	99.661	96.234	103.14	102.51	100.1	97.406	97.833	97.626	99.731	103.81	105.2	100.09	100.38	100.12	105.39	100.52	102.02	100.6	103.07	99.214	100.4	97.07	101.56	100.34	100.33	97.896	103.1	95.822	103.63	98.3	97.106	101.63	96.957	95.659	97.14	93.69	97.286	98.535	105.01	98.349	97.986
98.589	101.4	99.077	104.75	102.43	100.51	101.42	103.2	100.25	98.425	104.97	97.057	97.388	99.012	105.8	104.24	101.57	98.656	95.374	100.87	100.46	107.54	101.19	101.14	104.74	103.5	103.3	99.458	101.63	100.5	102.37	101.54	107.36	97.825	96.464	104.62	100.36	100.19	103.78	104.26	104.28	94.189	104.1	105.55	103.68	98.06	98.252	104.36	103.79	102.63
108.95	104.65	107.5	103.25	101.31	102.92	107.94	103.26	110.48	97.535	105.96	105.87	103.78	102.33	109.31	110.76	96.179	100.87	97.895	105.41	101.86	112.11	104.64	102.59	104.48	105.51	107.69	106.8	106.04	105.52	97.804	106.74	108.82	109.81	100.32	104.15	107.4	105.53	104.27	109.06	103.2	105.14	109.62	102.12	105.75	100.54	109.17	114.27	110.52	107.02
110.37	109.46	110.06	104.22	111.43	99.888	103.36	105.38	112.27	104.07	97.189	108.07	104.37	104.08	107.81	106.38	110.28	109.66	109.31	105.14	106.32	105.92	107.84	106.19	105.96	110.1	104.58	105.93	107.79	111.59	105.74	105.67	104.47	104.46	108.58	102.53	101.72	104.03	106.78	105.41	107.04	112.3	106.08	102.68	109.62	111.29	104.84	109.11	107.81	106.36
102.88	113.86	110.81	108.17	100.35	109.65	105.1	108.64	103.02	107.22	104.71	108.35	107.03	109.57	97.744	110.89	103.59	111.23	103.22	109.18	105.55	103.19	101.35	112.08	110.19	104.11	103.57	106.3	104.74	99.842	101.42	102.39	104.63	107.71	102.82	101.48	104.07	104.25	111.74	109.74	107.83	111.96	106.29	106.15	109.85	111.74	107.86	109.62	102.66	104.34
105.4	104.81	107.11	105.55	101.95	105.4	103.23	109.02	107.08	103.73	105.05	105.3	111.02	105.42	104.71	105.63	100.94	103.8	114.32	104.64	101.5	115.56	104.56	103.73	112.26	107.82	106.48	110.23	105.15	105.07	105.58	107.34	108.39	109.29	104.86	108.92	106.57	106.55	107.61	104.32	104.77	109.81	102.82	103.05	113.58	103.11	106.02	104.82	105.51	103.13
102.9	96.443	103.19	104.49	98.787	96.154	97.934	102.18	101.85	98.934	94.716	94.533	97.741	98.344	93.806	100.84	97.634	98.903	95.876	104.47	101.04	99.263	100.56	94.547	100.25	98.172	98.723	98.01	98.55	100.39	108.2	101.54	104.16	101.31	91.045	98.204	98.402	104.73	104.41	98.819	100.58	90.538	95.527	98.044	110.11	98.301	99.202	101.17	99.782	108.21
103	102.35	105.46	103.45	105.32	101.32	98.748	100.11	103.2	100.09	105.42	108.14	106.8	106.24	105.21	104.25	107.26	99.495	102.77	101.08	106.25	108.69	99.867	107.65	105.86	107.4	103.72	108.68	113.04	99.799	107.3	104.18	104.16	106.03	107.9	102.07	106.61	104.9	101.76	102.36	104.69	103.83	105.62	106.12	102.64	101.76	108.9	106.85	101.21	108.88
106.8	104.97	101.86	103.54	98.857	106.54	108.13	105.85	110	106.52	107.76	106.58	106.56	105.71	111.46	113.19	104.78	107.04	105.07	110.59	106.92	101.36	104.69	107.2	106.48	103.6	108.13	99.326	108.88	104.76	103.93	103.6	105.74	108.37	110.31	108.32	107.12	102.22	102.21	106.22	107.24	107.96	104.31	106.9	106.49	103.41	105.03	104.79	106.78	109.48
105.02	98.903	106.96	102.66	103.35	101.54	108.5	108.49	97.893	108.88	105.25	106.02	97.85	108.23	106.7	111.84	101.21	102.24	105.74	103.45	101.98	103.46	104	108.33	106.82	106.06	103.8	106.62	107.77	103.85	98.827	105.44	106.67	109.44	104.95	110.31	109.64	103.61	105.77	104.79	108.71	106.23	105.82	103.95	98.378	107.89	98.492	112.05	103.6	101.51
107.14	109.67	101.47	110.73	106.73	102.85	110.89	112.92	110.05	105.95	108.24	110.25	111.52	105.22	106.25	106.45	102.61	103.26	109.69	107.62	106.22	100.36	111.27	104.81	108.49	105.76	104.31	107.46	106.96	97.718	104.33	105.67	102.06	105.64	101.23	106.26	109.89	99.554	102.69	99.303	107.24	108.23	104.34	103.06	107.48	109.76	104.08	108.1	108.94	101.51
108.07	115.13	111.4	101.81	112.65	112.66	109.87	111.2	114.24	103.96	115.92	101.4	110.82	118.71	113.98	108.16	109.51	113.85	115.86	113.13	113.97	107.13	114.04	110.03	109.88	106.53	109.3	117.69	113.33	111.51	111.27	112.97	105.08	113.49	110.76	114.26	108.35	112.22	112.75	111.17	110.31	115.2	101.9	105.69	114.12	111.08	104.85	112.3	103.28	108.3
116.41	115.72	116.09	116.07	117.01	123.86	116.72	121.76	110.47	117.21	114.51	117.71	119.14	116.17	117.29	116.07	119.34	117.82	116.44	119.45	117.78	116.1	113.79	119.03	117.42	118.51	116.36	118.72	122.7	115.31	118.47	119.63	112.62	113.67	119.55	115.25	114.21	116.95	117.04	121.6	117.39	117.91	116.19	123.49	118.07	111.04	117.33	111.8	121.97	115.27
109.1	106.95	102.34	108.78	113.48	106.87	101.23	105.77	106.35	106.36	109.15	96.464	110.16	108.78	107.17	106.37	106.22	100.61	109.61	94.943	104.97	110.48	107.71	106	109.02	104.97	102.82	105.08	110.76	107.79	101.76	105.82	103.97	102.81	114.8	104.62	109.26	103.72	107.41	102.58	105.43	108.09	111.83	106.45	108.85	107.49	109.19	100.28	109.28	100.37
108.07	109.21	104.64	110.67	100.31	97.997	99.457	103.91	105.14	101.37	105.31	101.76	102.93	102.73	101.28	103.79	107.69	102.94	111.53	98.663	108.03	112.45	101.59	103.65	101.8	104.51	109.37	102.15	102.97	108.49	106.84	106.52	107.77	107.62	103.37	112.14	109.3	112.68	108.18	105.28	110.97	104.51	112.68	109.34	105.09	110.8	102.27	108.91	104.77	103.01
107.6	106.35	106.77	110.54	101.06	105.92	110.53	104.45	103.39	101.45	98.512	101.32	103.14	104.76	100.93	111.52	107.46	104.26	105.98	105.51	104.51	106.46	108.26	105.95	103.98	104.07	104.74	103.64	106.31	107.78	102.81	108.61	108.32	104.55	104.81	107.17	106.72	106.45	101.37	104.84	106.29	105.22	111.05	104.34	106.04	111.64	104.28	108.1	98.759	104.68
109.07	109.19	113.39	111.91	112.36	113.2	112.05	114.87	110.45	114.83	118.89	111.11	108.19	115.99	110.05	111.78	112.73	114.32	116.28	113.06	109.22	107.17	115.28	106.36	112.07	107.31	108.83	110.64	109	108.05	111.82	108.9	113.49	110.37	113.37	115.05	113.5	112.41	107.88	112.61	115.36	112.58	102.83	109.44	108.63	110.1	113.49	114	107.87	113.95
106.12	116.42	116.54	121.75	102.97	107.7	109.23	114.38	112.04	114.92	115.28	112.48	111.79	104.27	114.81	107.69	109.01	111.61	114.96	118.86	107.33	116.89	112.13	108.15	113.7	110.54	111.08	115.14	109.54	112.83	113.49	110.97	114.83	116.48	114.13	114.19	113.17	110.75	113.08	117.68	112.98	117.11	112.77	108.8	109.88	118.07	116.53	119.24	114.3	110.53
95.648	97.113	105.36	104.38	100.24	100.91	99.846	100.56	96.301	96.928	103.43	103.18	97.819	91.155	90.297	96.524	105.84	99.978	97.758	99.007	98.331	102.29	97.142	100.66	103.37	103.02	99.261	102.1	99.113	101.36	100.44	99.947	97.861	100.03	95.153	94.796	102.89	101.42	94.485	98.061	101.44	101.96	107.58	99.31	92.571	97.569	93.021	107.31	100.61	99.873
123.59	111.61	113.64	124.72	114.1	116.46	109.35	119.21	116.12	114.67	118.06	111.96	117.34	117.38	115.22	121.87	115.19	115.43	116.69	118.32	122.66	123.75	123.39	115.44	116.95	115.12	119.48	122.08	114.37	119.96	118.98	122.36	121.19	114.19	120.74	114.23	118.34	121.09	118.39	119.35	118.1	113.24	118.8	118.47	114.2	117.86	121.4	115.1	120.2	118.56
107.59	107.76	104.5	97.21	110.82	106.54	110.38	103.86	106.18	103.19	114.89	109.49	99.518	105.02	103.54	102.47	105.07	101.08	104.55	100.83	104.96	97.979	100.93	106.86	106.58	107.61	105.77	110.66	104.23	106.77	106.84	104.23	107	106.88	103.84	110	102.58	106.77	108.25	104.21	107.83	107.46	106.83	102.21	106.1	102.46	101.2	101.71	102.35	101.73
106.01	102.86	102.24	107.78	108.63	109.09	113.07	108.09	105.1	105.87	100.21	108.24	106.41	105.82	106.9	99.971	104.29	111.07	105.54	107.59	102.04	101.69	111.96	107.76	115.65	106.93	101.44	103.52	104.95	104.05	108.47	104.06	107.69	110.41	103.83	106.93	111.27	104.36	108.43	103.87	107.65	104.32	102.06	110.55	110.76	113.05	107.86	104.81	108.69	113.88
101.07	100.18	109.92	107.85	104.74	101.86	104.96	103.86	106.96	106.21	111.41	105.17	108.48	105.95	107.02	106.57	111.47	106.2	102.3	99.537	101.49	108.11	100.35	109.2	104.8	104.08	108.91	98.712	103.14	104.79	108.23	106.84	111	110.14	106.7	106.85	108.75	108.52	106.3	108.82	105.51	104.51	105.73	99.895	107.09	102.02	109.13	109.94	102.18	104.95
101.3	111.39	106.59	102.86	109.79	109.41	107.37	106.04	103.71	109.78	102.19	100.24	102.25	100.71	105.71	103.52	105.72	102.35	100.39	113.59	104.03	105.98	106.49	107.53	109.11	107.78	111.37	110.52	103.18	106.11	104.67	107.18	109.6	104.76	105.44	104.07	109.96	100.8	105.27	109.27	104.63	103.52	96.772	103.77	102.98	108.71	103.09	108.58	101.07	110.56
105.9	99.648	107.14	96.613	104.31	95.701	96.414	104.38	100.43	96.051	102.64	100.48	101.58	99.665	98.919	102.24	100.86	102.46	97.737	99.486	104.79	99.91	102.24	99.113	106.22	102.49	100.74	98.804	100.82	97.949	94.352	99.59	102.86	106.29	102.65	101.56	100.48	92.821	94.68	97.806	98.452	103.57	100.71	98.656	106.92	106.64	104.03	101.87	97.1	100.99
108.91	107.03	111.01	109.43	104.34	106.74	108.59	106.87	114.6	103.49	105.81	109.15	110.95	110.15	114.13	106.07	105.98	107.32	114.75	112.83	114.78	105.89	109.75	104.63	109.72	108.6	113.97	108.13	110.46	114.58	108.62	108.39	107.54	115.06	102.95	110.06	106.44	109.33	106.34	110.41	107.09	104.44	107	106.46	111.16	114.96	113.56	109.7	105.74	113.06
108.78	102.54	103.88	106.44	109	106.52	111.68	109.29	100.61	106.1	101.43	108.3	106.18	111.65	108.42	99.532	112.47	107.39	101.88	105.47	103.78	109	106.53	112.42	106.27	108.5	106.95	108.52	103.92	103.79	106.5	103.84	100	108.78	106.55	104.44	109.2	107.71	105.46	112.19	102.27	95.078	105.12	102.68	103.45	106.42	102.62	106.55	98.167	103
101.16	102.88	100.83	96.25	103.49	100.33	102.67	104.6	95.228	96.983	97.048	97.592	102.28	103.64	104.49	106.22	101.38	102.06	104.42	110.48	106.22	104.74	95.781	98.743	93.762	92.079	99.584	99.316	98.003	94.237	94.334	99.834	102.46	93.454	106.03	107.67	100.54	105.69	101.4	104.83	98.716	102.23	99.023	104.47	104.28	103.29	98.563	101.18	109.05	98.359
104.2	106.37	108.09	105.85	105.57	101.37	110.5	104.32	113.52	103.58	108.45	110.07	98.273	100.8	103.91	108.63	104.69	112.8	100.71	107.24	101.68	106.34	105.3	108.74	108.11	106.11	112.01	107	109.98	107.44	102.29	96.322	100.48	104.69	107.2	110.87	100.91	103.1	107.26	95.252	106.15	107.56	100.17	108.92	104.03	100.99	105	106.36	107.3	110.55
105.74	108.13	106.65	103.05	114.02	104.42	107.07	110.69	108.53	106.93	111.1	100.14	104.98	109.55	99.449	109.04	103.99	104.52	107.06	102.85	106.44	107.9	97.656	106.14	104.67	103.66	103.44	107.73	110.2	102.69	111.54	104.49	107.39	107.02	109.04	111.55	109.87	110.81	112.66	107.78	107	104.35	105.83	103.8	113.41	111.07	106.47	110.9	112.24	104.54
108.38	107.75	108.18	108.03	105.33	104.84	104	104.98	111.23	102.29	107.94	99.865	105.25	99.055	114.32	104.93	111.71	103.2	104.76	106.63	107.95	104.27	105.58	104.29	102.23	104	107.59	104.96	106.68	104.73	110.54	111.25	106.16	102.8	106.9	105.89	107.46	113.57	106.81	104.31	109.82	106.63	104.12	107.99	115.56	103.26	97.336	110.82	106.23	104.98
106.9	106.92	107.14	108.48	107.65	105.29	104.94	98.631	101.53	104.04	101.29	104.04	104.66	103.28	106.53	106.25	105.93	105.55	102.11	104.49	99.548	108.35	104.65	105.12	102.25	108.82	98.57	107.92	106.6	108.76	107	109.05	101.98	106.47	110.39	103.02	104.92	106.92	105.33	105.3	107.57	107.51	108.88	109.05	105.53	100.94	100.24	103.34	106.52	106.1
106.8	107.4	109.65	104.64	108.9	109.72	107.46	112.66	110.58	105.88	108.72	101.33	105.01	108.94	115.73	106.1	106.9	116.36	102.97	105.47	108.42	104.06	105.35	105.36	106.33	101.61	104.35	104.18	104.88	106.9	105.96	103.51	106.29	110.27	102.4	100.16	107.59	108.51	106.97	106.86	109.61	108.44	103.04	105.65	111.93	106.47	103.41	105.65	102.21	110.99
120.87	123.52	119.36	118.45	123.83	118.88	112.68	123.04	116.42	119	115.56	116.1	114.99	117.69	113.65	115.01	116.88	118.14	115.23	114.61	114.72	119.73	119.39	129.13	115.35	122.91	120.74	114.77	112.04	117.95	112.35	115.42	119.42	118.61	119.16	120.96	114.88	118.02	115.64	117.04	117.37	108.05	112.6	117.29	119.87	116.11	114.19	116.06	121.05	117.16
108.42	97.896	101.16	104.3	100.41	103.13	108.53	103.93	104.05	103.85	103.93	107.71	104.3	105.4	103.3	101.93	103.75	100.29	100.1	99.784	100.51	104.58	110.52	97.914	103.92	99.682	102.8	101.39	103.3	104.99	109.03	106.11	97.767	99.409	105.82	109.04	103.07	103.81	108.58	99.355	104.12	107.66	108.38	106.53	107.5	106.11	100.01	103.11	100.48	108.86
100.07	106.25	110.32	105.46	107.63	104.71	100.98	95.329	108.49	100.61	103.52	105.54	103.42	104.06	108.95	110.24	105.13	100.85	108.63	109.38	106.24	98.193	103.05	101.07	106.62	103.71	107.12	102.26	108.22	107.75	106.34	102.74	101.23	101.31	107.22	105.72	101.57	100.94	106.49	97.718	102.39	109.82	107.14	107.92	107.29	108.05	96.434	105.59	110.18	109.64
105.7	102.08	106.62	110.68	107.43	108.48	107.65	106.81	101.66	105.67	100.89	111.5	109.05	105.57	103.48	105.56	105.64	103.58	110.17	102.94	103.42	107.9	108.86	106.1	110.04	98.366	104.44	110.05	105.94	104.94	104.65	110.25	104.27	104.44	105.9	106.68	108.53	102.04	103.26	113.93	107.81	107.34	111.31	102.87	105.26	107.86	106.8	105.16	102.86	102.84
107.18	111.87	111.21	107.08	113.17	115.73	110.63	102.56	113.11	113.01	107.99	117.63	109.11	113.69	113.63	108.91	108.31	107.7	110.4	108.2	112.61	110.35	110.31	109.16	113.89	108.63	112.84	115.01	109.36	111.89	110.98	108.97	113.13	107.92	113.8	113.7	119.93	112.32	113.53	111.44	103.97	112.25	110.58	111.95	105.54	114.97	101.96	114.88	115.99	110.68
109.36	111.02	105.66	111.03	112.45	120.94	110.46	110.43	112.1	112.68	105.43	108.19	113.53	112.74	106.24	112.2	113.2	119.07	113.99	117.42	110.43	114.36	113.97	109	114.06	110.05	109.4	110.29	108.81	114.75	112.65	114.79	110.33	104.04	116.87	121.87	111.92	113.46	108.58	112.25	113.78	109.52	115.37	105.42	105.19	109.55	109.34	111.19	109.29	107.03
106.93	102.41	104.62	110.44	109.24	104.45	104.54	111.06	104.72	115.23	101.98	107.19	104.24	108.43	102.75	116.02	111.92	103.64	103.36	106.31	109.62	107.21	102.79	106.2	99.423	104.85	104.11	103.88	98.156	107.86	100.89	107.55	108.6	112.94	109.45	102.99	102.32	105.07	104.73	110.6	108.45	112.39	113.25	108.77	107.24	102.74	105.45	112.62	103.96	107.49
114.66	115.21	115.6	108.15	111.18	113.23	110.36	109.32	106.1	117.86	109.44	111.21	113.42	114.05	111.11	115.56	115.03	108.37	111.27	108.32	109.11	116.95	112.98	108.27	117.9	112.03	110.96	114.76	115.79	112.85	111.7	113.73	111.26	110.86	115.13	110.16	110.01	109.01	114.65	114.36	109.88	109.86	110.77	114.06	102.17	114.53	110.21	114.26	105.29	110.39
105.37	108.47	100.76	108.58	99.25	101.31	104.52	105.69	99.782	107.9	107.55	104.06	104.59	107.04	108.72	105.44	104.95	105.37	105.7	106.52	107.08	109.51	104.75	107.18	108.14	108.13	110.07	103.47	110.54	105.39	101.39	110.35	99.096	107.25	102.58	105.29	98.489	108.03	115.61	101.16	104.69	104.62	104.81	105.54	104.08	104.78	105.21	104.81	107.83	109.09
103.2	95.042	95.451	103.83	104.11	96.015	101.47	102.84	97.932	91.024	89.911	102.87	102.43	102.54	103.16	97.083	102.98	94.126	95.774	97.428	100.13	97.944	105.79	97.911	100.99	102.92	102.56	99.242	101.92	102.64	97.209	102.46	104.69	96.627	102.33	105.89	96.628	99.324	101.43	104.71	105.54	95.826	104.38	96.872	104.51	94.252	100.34	94.956	96.02	97.322
111.73	114.7	108.19	112.35	111	108.69	120.11	111.69	113.69	109.14	116.64	112.51	113.89	108.88	113.01	113.33	115.98	113.12	110.36	114.8	111.43	110.76	117.32	107.31	110.69	113.08	113.26	108.24	110.9	116.8	108.1	113.25	109.43	110.2	113.22	113.74	107.99	110.24	115.53	111.34	114.25	118.81	112.19	110.64	110.2	109.18	113.02	103.56	113.22	110.73
103.02	107.94	102.61	103.52	104.69	103.23	104.93	111.63	106.01	105.63	105.68	102.39	104.37	106.02	107.23	105.08	101.84	103.78	104.42	105.02	113.17	112.85	100.51	103.18	100.28	102.33	101.63	99.725	109.06	104.6	100.73	108.81	111	104.66	102.42	107.76	102.06	102.09	109.81	102.63	102.71	105.27	102.56	108.56	106.39	106.88	103.77	106.84	103.08	99.226
108.71	100.45	101.87	102.87	114.09	108.58	109.56	104.4	110.93	102.1	101.2	103.88	102.23	111.44	102.8	104.72	107.43	106.2	109.04	105.4	105.73	103.58	110	106.39	109.95	107.8	100.57	99.836	107.61	103.93	105.45	105.47	103.04	109.5	100.88	99.647	108.92	104.29	107.67	109.59	112.05	107.94	107.89	106.57	109	109.49	106.8	111.23	107.9	110.57
106.93	105.43	99.243	101.85	107.89	106.23	99.744	107.01	110.91	98.443	105.89	106.94	106.23	111.31	102.53	99.807	111.28	107.18	107.08	99.969	110.73	105.57	109.49	103.37	111.23	104.26	104.4	105.95	115.83	106.31	99.998	104.72	105.28	111.96	105.82	108.34	103.83	100.47	105.51	102.64	110.53	110.98	105.83	108.3	104.24	103.85	101.36	108.29	109.6	100.55
106.52	106.56	117.25	109.54	110.79	104.66	102.86	103.67	107.55	104.57	106.58	97.601	105.48	102.67	106.97	108.4	111.41	107.89	104.11	114.34	102.26	106.1	102.92	101.31	108.25	110.33	105.78	105.59	101.23	101.85	100.76	106.33	108.13	108.79	99.59	102.58	105.33	113.95	105.21	107.34	106.37	106.52	106.2	102.99	106.19	108.38	108.91	110.94	104.86	101.8
111.33	104.66	100.39	107.95	101.01	109.76	107.07	106.38	106.95	111.94	112.61	104.77	110.47	101.45	106.34	108.82	107.12	113.61	110.32	104.71	107.81	113.5	110.29	102.78	114.36	101.17	104.29	106.25	111.69	114.19	106.6	111.38	110.08	106.93	111.14	104.65	107.37	107.44	102.15	107.07	109.84	112.75	100.47	111.5	102.28	104.92	105.17	104.8	111.14	106.84
105.32	108.2	104.06	107.12	110.81	107.74	108.09	104.35	109.08	99.529	109.62	109.77	109.1	112.19	112.6	105.89	105.6	104.97	106.94	102.43	114.13	113.27	104.64	108.98	110.3	109.26	112.73	105.94	105.95	105.77	108.01	105.66	106.31	105.99	108.59	105.73	107.13	106.8	106.31	109.41	108.84	102.83	107.73	111.08	106.35	105.54	106.43	107.14	107.87	111.71
104.82	93.98	97.621	92.162	108.3	99.689	99.215	102.14	106.29	108.73	111.02	94.068	102.75	103.33	104.92	100.44	101.84	102.36	98.446	107.38	95.635	97.925	103.75	101.99	105.13	95.848	102.94	106.58	101.46	103.2	93.43	91.147	106	98.811	98.107	103.08	98.099	98.172	102.89	97.924	98.977	96.416	96.839	101.18	99.28	95.196	106.96	97.68	96.066	103.33
103.32	107.48	110.75	110.71	103.34	97.994	101.96	104.48	105.12	108.32	103.25	102.66	100.34	107.66	107.21	106.72	103.45	108.56	107.34	104.45	108.88	100.21	104.95	102.49	102.59	100.8	104.25	108.52	102.64	105.66	106.39	101.46	106.15	106.61	102.97	105.56	107.38	103.13	102.62	105.06	103.23	103.76	100.08	104.59	103.54	100.87	105.8	98.628	101.98	108.58
110.13	105	109.32	103.3	100.54	103.62	108.81	107.3	106.89	106.06	109.61	109.05	108.35	111.74	107.41	107.99	108.12	102.45	106.3	107.54	108.58	104.28	97.77	107.87	98.139	103.57	105.67	108.16	102.79	112.37	110.27	108	101.83	102.97	109.72	104.75	104.81	106.75	101.09	102.77	108.63	107.54	106.65	109.52	106.88	101.16	107.9	108.54	98.891	109.08
104.08	103.08	104.69	105.53	103.04	104.99	103.96	101.6	106.15	103.42	101.99	106.08	103.74	110.09	105.28	106.39	118.45	103.2	104.52	101.3	108.63	100.4	101.82	110.68	102.27	104.21	102.87	112.83	106.58	108.29	100.23	108.86	107.32	107.88	100.53	104.62	104.81	108.11	105.85	104.95	109.84	108.27	111.18	106.99	104.96	110.34	105.88	112.03	109.83	114.16
120.9	117.36	114.11	112.79	115.44	117.37	118.89	116.83	116.62	114.14	115.68	117.64	113.34	111.12	120.17	113.96	125.49	118.92	112.32	120.58	115.55	114.48	116.64	119.66	114.28	116.65	117.41	109.36	116.14	116.75	116.78	124.06	119.59	114.2	115.67	117.37	114.43	123.9	118.59	114.64	118.18	112.64	118.96	115.65	115.67	122.56	107.72	119.92	118.35	116.32
108.34	110.26	106.09	111.03	106.5	103.22	106.44	108.56	106.56	104.68	100.25	105.62	113.08	108.24	106.44	107.07	104.69	106	107	106.81	104.49	100.6	106.74	106.69	110.46	107.69	108.45	108.37	109.37	106.75	103.06	105.98	105.38	115.14	108.87	106.08	109.65	106.95	104.79	108.93	102.94	104.91	106.17	103.35	101	106.92	108.73	106.76	101.97	104.48
98.128	106.86	98.572	104.83	107.47	103.83	101.04	111.03	103.29	110.23	107	104.86	102.4	108.05	103.81	112.63	97.519	99.632	106.86	109.27	101.6	109.98	111.11	103.43	103.4	105.75	107.75	102.62	105.17	106.64	105.99	97.541	104.26	98.687	100.8	103.23	105.8	104.24	113.73	100.86	114.79	103.1	102	105.15	105.46	105.48	108.73	99.306	112.51	98.617
111.2	108.57	112.91	110.86	110.16	111.02	115.14	115.03	108.8	107.15	113.14	106.76	113.31	107.04	110.26	113.33	114.46	107.55	113.97	108.12	108.13	112.35	109.16	110.74	110.71	111.18	107.55	117.48	105	109.13	110.18	115.48	113.18	108.85	110.94	117.03	111.08	107.64	110.27	114.51	115.76	113.75	110.94	108.2	110.79	111.77	102.99	111.14	113.97	113.74
106.2	106.85	103.6	103.29	107.41	110.79	109.43	101.63	101.03	109.05	108.12	101.09	103.13	110.84	108.24	99.744	103.25	109.17	106.35	104.1	110.72	103.57	108.94	110.53	107.63	103.5	106.16	106.1	106.88	112.3	109.97	104.63	101.03	110.18	109.42	108.77	102.84	106.15	106.53	112.04	103.49	103	106.34	104.55	100.82	97.203	106.46	110.05	108.99	106.35
102.32	102.48	106.11	99.222	105.19	107.63	105.79	106.96	110.38	111.56	104.13	105.29	100.76	105.3	99.913	97.919	106.09	107.82	110.61	98.189	104.96	102.29	95.506	105.42	103.28	96.99	106.27	105.83	104.19	108.26	100.12	106.3	101.36	102.77	102.4	103.38	105.13	111.38	99.44	99.053	102.92	104.21	107.62	103.54	99.608	107.44	98.753	104.3	107.54	104.71
108.68	113.13	114.5	111.1	108.25	110.63	110.14	119.15	110.89	109.16	111.73	112.84	100.52	107.06	112.63	107.8	99.457	104.86	110.08	110.35	110.45	111.68	104.42	108.79	107.29	113.12	104.46	109.36	106.39	117.05	110.2	112.92	111.6	102.25	114.21	105.46	107.34	110.91	109.66	114.87	108.57	109.15	114.55	112.86	112.25	102.29	113.64	110.57	113.38	105.59
104.17	104.71	109.11	104.48	101.55	103.44	105.99	106.77	105.42	93.196	104.55	105.95	104.37	106.8	110.11	108.75	101.4	111.76	104.6	105.8	102.21	112.9	106.04	103.28	98.535	104.47	98.965	114.58	102.35	106.67	106.19	101.44	108.72	109.99	104.44	103.54	102.94	109.09	108.5	106.25	110.68	108.9	106.47	104.45	102.22	108.38	107.46	99.344	104.61	103.58
102.02	106.63	105.84	104.78	110.19	101.71	109.73	108.88	101.32	107.67	108.66	108.74	110.25	111.24	106.47	104.14	105.88	105.64	106.17	105.8	109.13	107.22	105.83	113.45	105.45	105.82	112.84	106.97	107	107.29	108.67	104.82	109.44	106.25	108.95	107.19	109.15	105.07	99.251	103.04	107.1	107.08	109.2	112.73	111.21	108.66	106.37	106.92	102.78	106.03
101.78	101.09	103.81	108.12	107.72	107.56	105.09	104.97	106.75	110.87	104	106.52	108.58	109.31	108.92	105.37	109.4	100.28	110.17	111.33	107.4	110.17	106.28	102.27	102.08	105.79	108.19	102.12	110.1	104.24	105.37	111.84	108.07	102.21	109.59	109.85	109.52	104.64	108.14	108.81	110.96	109.22	105.45	106	111.08	105.52	108.09	108.01	104.72	99.888
99.955	98.475	97.657	98.776	96.244	105.2	107.06	101.09	103.05	97.05	96.485	101.26	96.881	104.95	99.552	95.68	105.29	95.481	98.975	92.744	100.5	101.77	99.081	99.637	101.81	94.401	98.079	100.7	105.13	110.1	96.214	102.58	98.563	95.294	98.947	95.973	103.86	97.52	102.36	90.318	98.724	98.913	97.762	95.701	98.573	102.84	100.89	102.48	97.568	101.47
109.85	111.46	106.22	111.29	112.11	107.02	115.58	110.67	109.07	113.37	111.79	115.35	113.69	113.41	112.89	108.05	115.49	107.09	119.62	108.01	109.88	106.64	115.76	110.82	112.62	119.09	109.79	105.14	110.66	107.99	118.88	109.7	109.52	115.55	112.45	112.03	113.41	118.9	113.88	112.99	107.69	111.22	114.3	117.42	110.19	114.67	107.93	108.64	110.84	110.61
119.77	114.77	117.24	113.31	114.13	113.45	118.54	114.25	116.26	111.41	117.95	115.09	115.18	116.66	122.2	115.41	118.05	117.1	112.22	116.38	119.87	115.92	125.68	110.82	125.14	118.48	112.52	115.99	117.93	117.76	114.3	117	116.51	114.39	119	117.54	105.5	113.37	113.8	118.04	113.93	112.98	118.75	116.97	115.33	116.04	111.19	116.81	118.2	115.24
104.26	107.72	101.11	99.892	114.1	107.72	108.74	103	101.5	114.7	106.69	99.644	102.1	97.278	105.54	109.11	108.8	107.96	104.71	100.4	106.3	106.62	101.16	102.26	105.51	104.15	103.19	106.19	101.76	104.3	104.74	106.53	106.13	113.31	102.96	103.49	100.43	107.23	102.39	106.35	106.01	111.58	105.27	103.79	107.14	108.49	102.49	103	94.604	106.04
112.01	111.48	114.08	116.02	117.22	111.8	108.43	116.13	111.73	108.43	116.41	112.64	116.25	110.22	107.62	111.84	116.95	109.72	110.07	111.41	104.12	116	115.37	115.04	115.33	117.93	107.34	112.24	113.86	116.05	111.75	109.86	113.9	114.86	111.88	111	110.35	106.42	113.22	110.13	113.99	112.7	106.77	105.46	109.36	107.35	111.95	109.07	115.86	112.66
114.79	109.65	119.74	112.84	113.07	109.3	106.5	111.52	119.71	105.77	115.52	110.37	111.62	112.83	115.02	109.92	102.14	110.54	109.54	110.07	116.8	108.05	112.27	111.93	115.06	111.29	113.28	113.72	112.42	110.34	109.24	111.76	114.61	111.59	114.54	115.31	111.69	115.96	104.48	111.72	111.56	116.05	110.25	116.32	113	110.94	106.95	109.52	113.89	115.09
110.2	113.11	113.16	116.21	114.33	110.56	107.61	111.44	113.8	110.95	117.32	105.28	110.35	114.64	108.23	111.48	112.87	114.66	110.46	110.13	106.27	111.63	115.08	110.64	115.64	106.05	114.57	117.92	113.09	108.35	112.13	107.22	113.78	108.79	112.78	109.28	108.88	109.18	109.12	111.95	104.59	111.86	109.72	110.32	113.98	112.42	115.48	110.78	123.16	105.88
98.513	103.23	111.55	105.56	110.51	109.98	101.08	107.74	103.15	110.27	101.31	103.69	102.72	105.94	107.16	102.29	102.95	100.43	108.97	107.33	109.51	108.72	109.31	102.4	111.46	107.66	102.64	101.18	107.39	108.07	101.75	107.51	105.73	106.55	110.71	106.46	101.18	107.12	108.45	109.32	106.79	102.97	102.88	109.35	106.03	104.77	106.4	103.09	108.2	101.1
113.03	107.49	111.47	113.78	113.47	110.55	109.63	115.81	112.39	108.73	111.25	108.31	112.96	109.61	102.55	115.78	106	109.08	116.31	104.56	115.15	113.52	105.95	117.1	111.43	109.22	112.63	111.83	108.73	117.21	105.33	115.94	113	111.26	116.22	106.31	112.55	111.83	116.91	111.85	107.67	114.2	105.49	108.93	113.68	112.94	109.56	115.58	107.3	114.85
111.46	102.82	101.82	102.08	99.151	104.49	109.44	106.4	111.03	105.33	104.98	108.81	105.6	104.92	105.31	94.73	101.78	103.64	106.46	110.05	105.33	107.95	106.97	105.39	103.69	103.94	100.13	103.69	110.18	111.77	104.06	108.29	105.7	104.85	107.79	110.78	105.08	102.68	106.05	105.99	107.74	103.13	108.72	106.1	104.73	107.22	108.57	107.51	107.17	106.02
108.73	111.88	105.1	104.45	108.06	102.17	105.52	109.34	111.15	103.99	104.03	100.35	108.06	104.12	107.96	100.24	101.49	107.47	100.91	106.89	101.78	111.61	106	106.64	105.17	111.55	109.31	108.05	109.64	107.45	101.32	99.373	106.47	105.91	108.88	99.819	101.59	103.45	103.04	107.38	104.09	108.07	101.7	108.44	104.99	107.09	110.25	100.73	106.73	100.2
100.25	97.605	98.179	99.958	96.893	102.31	102.51	98.694	100.62	100.56	102.94	100.62	101.17	106.28	108.49	103.1	103.17	102.73	99.568	100.17	98.476	97.02	100.23	99.101	100.75	102.14	97.302	98.881	94.527	99.762	98.588	99.32	100.35	94.167	98.648	103.02	103.91	101.82	105.15	98.572	99.037	102.61	98.642	88.723	102.67	100.73	91.588	97.318	104.28	101.84
111.49	111.81	110.34	111.73	117.42	109.24	121.78	111.66	109.51	110.18	113.28	106.09	112.86	112.53	113.83	109.81	111.84	116.08	115.47	114.92	113.94	107.4	113.75	109.8	109.07	109.61	116.05	110.26	104.5	110.39	113.58	111.96	106.77	111	117.11	109.61	113.55	108.87	107.89	111.99	109.89	114.21	111.81	114.97	112.79	118.36	111.24	111.13	112.4	114.23
116.53	112.7	114.1	110.18	108.92	111.93	109.8	104.36	114.15	113.22	113.69	108.11	109.72	111.54	113.59	109	115.78	113.43	109.56	110.25	112.65	117.77	113.21	110.15	110.09	115.79	116.84	115.62	112.45	118.63	115.36	113.71	103.03	112.72	106.39	111.17	119.33	107.71	110.21	109.84	110.3	108.53	113.88	112.54	106.83	119.23	116.6	111.05	113.29	113.31
92.859	100.08	98.639	102.08	108.62	98.124	104.9	102.78	100.44	104.11	103.52	99.008	102.81	104.78	99.045	105.4	102.89	91.687	96.939	100.38	98.05	100.4	96.942	99.668	97.174	97.314	100.46	102.27	101.34	101.12	104.72	100.5	99.907	102.2	95.049	109.31	100.35	101.17	106.47	97.218	98.996	103.68	101.07	95.491	96.899	99.623	97.245	98.554	103.48	99.841
108.57	107.2	106.91	112.87	106.01	102.5	108.1	109.62	106.97	103.99	109.51	100.3	109.13	105.13	105.31	108.83	104	109.76	111.29	106.84	109.24	108.84	107.03	105.24	112.79	102.79	104.17	107.96	108.8	106.76	104.66	110.9	112.26	111.45	108.21	108.72	107.99	107.78	106.37	105.36	107.7	109.78	110.7	107.09	107.54	106.42	103.16	100.52	105.23	113.18
113.88	118.28	118.71	120.93	122.8	110.93	120.27	121.52	116.3	116.85	118.47	114.83	115.74	125.28	116.44	116.26	117.59	117.08	116.87	119.27	112.46	120.82	112.7	122.58	115.85	119.78	117.97	120.33	114.82	120.03	121.05	120.92	122.85	113.05	118.23	114.04	119.81	116.51	117.55	125.44	119.22	116.97	113.94	110.09	118	113.21	108.47	116.53	125.12	122.17
98.458	105.97	108.11	97.94	93.155	99.697	100.97	92.861	95.744	101.23	108.27	99.826	104.37	98.215	96.563	94.69	93.848	95.352	99.315	101.5	100.49	96.998	100.36	95.642	102.15	103.67	92.833	105.65	99.187	100.07	95.153	95.605	98.757	95.254	107.11	99.383	99.587	92.125	96.728	104.02	102.11	92.514	100.4	100.57	97.922	103.41	96.996	96.56	103.45	93.005
104.31	107.03	114.67	111.76	104.21	108.72	110.26	110.83	112.7	114.65	107.43	113.66	118.16	114.64	114.56	109.46	109.5	107.52	112.77	109	104.53	105.27	106.1	115.73	117.02	108.71	111.27	102.07	107.01	112.07	110.81	111.04	109.35	108.8	108.82	106.53	109.21	112.58	107.05	109.95	109.51	107.21	108.12	115.78	115.38	112.46	112.46	110	115.47	105.71
109.3	103.02	110.49	111.81	110.02	109.53	108.17	106.33	112.85	109.43	106.86	102.9	102.28	106.28	110.49	105.95	111.91	107.83	109.41	108.33	107.07	104.47	107.96	113.43	104.04	108.01	108.04	106.08	110.42	105.34	103.23	107.32	103.76	107.94	105.9	103.75	100.36	107.88	105.07	104.16	101.59	109.06	106.53	105.01	101.67	100.89	108.44	104.09	104.88	102.44
103.64	110.19	104.5	104.52	107.46	105.34	106.55	106.96	112.3	106.17	107.17	107.04	109.26	98.66	104.33	107.45	109.77	105.63	107.99	105.84	99.746	103.88	106.93	107.53	108.18	111.9	108.11	105.3	103.12	108.05	105.69	100.34	106.6	106.09	107.03	107.52	100.71	105.91	112.67	106.3	107.01	110.43	113.17	107.15	102.52	111.78	110.94	101.65	106.36	100.72
102.28	97.258	98.312	97.913	97.028	101.65	98.862	100.31	98.768	99.765	106.12	108.59	105.69	100.29	100.74	98.501	104.07	105.1	98.065	93.941	102.56	100.54	104.05	101.52	110.02	103.9	101.49	96.145	97.912	104.84	90.881	104.6	111.95	104.6	105.08	100.17	102.25	101.52	106.25	104.54	104.17	98.203	99.257	103.15	99.358	103.52	101.75	104.44	105.5	108.68
118.57	114.17	118.74	113.57	117.74	120.55	116.86	115.35	114.59	117.66	118.29	109.14	114.82	123.05	119.05	119.55	119.1	119.05	108.11	117.51	122.8	120.25	117.22	118.47	119.27	117.19	107.95	119.11	113.59	112.38	111.82	120.52	121.01	115.9	114.59	117.14	116.55	122.01	111.61	120.56	118.07	108.4	114.25	112.99	113.82	115.01	120.3	110.62	114.19	116.89
114	111.26	111.6	114.07	111.08	107.68	112.6	113.51	111.54	114.28	113.42	120.27	109.37	110.61	116.65	112.78	115.66	113.04	108.42	107.99	116.16	108.31	107.57	107.59	109.26	103.32	115.16	112.55	114.19	112.65	109.09	110.15	113.93	108.64	104.87	112.04	106.94	109.59	115.35	111.19	107.29	108.17	111.57	111.88	115.52	107.08	116.57	109.02	113.65	112.57
102.24	104.11	101.43	97.356	102.67	105.63	101.86	100.47	102.01	101.99	97.121	99.92	99.294	98.902	99.057	105.65	97.328	103.81	100.34	101.6	101.28	96.472	100.44	99.098	102.47	101.41	103.83	105.22	94.221	104.89	96.919	105.1	102.88	105.51	101.84	97.426	99.37	109.55	103.76	103.2	93.733	103.89	96.373	97.79	99.715	99.174	100.19	101.53	100.98	93.92
102.89	106.09	106.81	107.83	113.32	100.9	103.78	99.761	104.93	105.35	103.5	104.42	104.75	105.03	106.29	100.87	105.71	100.99	114.93	101.17	111.59	103.58	97.955	105.16	102.34	102.11	109.37	102.71	105.67	111.91	109.3	102.35	100.78	108.88	103.11	104.02	101.89	107.51	104.17	105.25	105.92	109.26	106.42	107.47	102.96	110.54	102.59	106.8	105.44	107.52
107.91	103.62	106.87	114.04	105.77	107.71	98.829	107.69	103.31	104.46	108.44	103.6	102.98	104.83	114.66	106.15	101.79	108.21	111.41	99.602	99.643	109.13	104.56	104.36	109.61	102.23	106.47	106.99	106.47	109.81	107.7	104.01	109.93	106.26	107.74	103.78	103.94	109.64	105.48	107.48	96.529	107.82	101.9	102.94	100.58	110.57	104.13	99.458	102.78	99.838
105.97	110.85	110	108.71	103.31	105.63	110.79	104.51	101.45	105.53	105.27	102.98	100.17	108.96	111.47	107.09	100.77	110.97	106.98	108.8	109.16	111.06	109.77	110.96	109.44	101.78	105.05	108.44	104.01	102.57	105.32	104.87	104.89	106.95	108.08	101.07	101.69	104.94	109.41	107.91	109.61	106.66	101.06	104.27	103.58	103.51	108.09	106.28	103.26	111.78
122.39	119.8	119.16	116.68	122.55	111.55	117.74	115.33	113.37	119.39	113.09	120.52	121.18	120.71	119.91	112.12	113.17	111.71	117.83	121.31	114.6	112.56	115.28	115.16	120.84	113.68	117.39	118.14	120.34	115.28	120.44	113.55	117.86	114.97	112.43	120.82	124.2	110.56	115.3	116.2	117.94	115.02	114.54	117.2	117.57	115.41	112.97	112.75	118.23	116.34
106.27	99.716	104.96	106.86	109.71	99.674	104.78	101.24	100.98	112.19	105.44	101.12	102.84	105.32	101.68	105.84	106.1	103.22	104.02	109.41	105.75	98.906	103.98	107.21	109.66	101.52	103.65	106.55	109.2	107.42	106.57	111.9	104.39	99.428	106.41	108.92	101.35	102.64	103.61	100.04	106.27	104.06	102.84	111.35	104.18	107.15	104.97	111.57	99.613	100.06
109.02	102.31	105.49	105.76	111.98	116.1	104.08	108.07	101.74	103.86	108.88	106.58	106.02	105.43	107.26	111.42	109.88	102.87	99.602	112.32	105.06	103.67	104.2	107.3	106.84	103.48	107.87	103.61	106.36	107.51	110.23	102.53	105.71	104.68	100.25	100.62	110.32	101.39	115.57	111.88	110.3	110.14	105.73	107.17	106.27	109.57	104.96	112.88	103.21	109.66
104.76	99.465	101.38	99.034	101.53	101.17	98.11	99.29	97.689	96.054	99.528	91.719	92.194	102.31	105.95	99.528	93.858	106.05	102.2	99.446	95.635	99.299	106.85	101.93	97.381	102.88	98.974	96.597	100.43	105.49	95.595	105.89	98.775	101.11	102.64	103.25	96.031	103.18	97.711	101.86	98.378	108.57	98.622	100.93	98.587	101.51	106.79	99.879	101.53	101.29
110.63	98.045	104.58	108.14	106.63	104.41	109.96	107.77	104.48	96.929	99.824	98.677	104.81	103.04	99.346	104.8	108.96	109.05	103.19	107.24	106.35	105.85	104.03	106.83	107.99	102.1	110.69	107.26	115.66	110.94	98.155	106.53	107.79	104.51	108.17	98.348	104.79	109.11	103.83	100.94	107.84	106.73	107.46	111.82	106.17	106.18	109.35	105.31	104.6	108.71
105.66	105.91	105.86	101.34	101.33	107.22	103.15	105.34	108.61	107.17	106.48	104.76	106.82	104.05	107.52	102.46	104.63	97.935	105.89	111.89	107.04	103.71	108.14	107.98	104.32	107.29	106.74	104.88	102.01	104.8	101.27	102.96	104.91	111.61	101.43	100.64	104.04	108.3	98.322	102.38	101.81	107.34	104.35	103.61	101.99	104.68	105.76	113.36	105.35	104.34
101.76	107.93	108.89	110.17	104.89	102.46	104.74	107.58	105.43	103.25	103.25	95.769	104.61	101.94	102.19	107.1	112.25	107.2	102.14	109.19	109.05	106.22	102.62	103.5	106.14	112.38	102.23	107.85	112.16	101.33	102.63	102.84	108.42	108.04	104.32	107.39	109.46	106.45	102.52	112.37	104.98	102.93	109.28	107.69	108.98	98.776	103.91	101.42	106.6	103.47
106.64	105.62	101.35	100.86	104.41	107.51	107.24	109.01	103.73	108.73	99.955	105.23	108.26	106.67	105.4	102.76	103.23	105.66	107.76	104.65	107.65	103.57	110.06	102.85	109.43	100.8	99.741	109.92	112.06	111.95	107.14	104.45	111.12	109.88	106.88	110.34	112.81	103.95	112.7	109.4	111.2	110.69	105.02	111.45	102.45	108.62	105.7	104.38	106.14	105.8
117.82	112.07	110.51	110.8	111.7	114.47	119.4	109.5	110.89	109.18	116.65	111.56	112.6	110.81	112.03	112.84	114.38	115.19	110.42	111.88	116.18	110.4	111.05	109.85	109.81	116.2	114.79	109.29	107.08	111.76	107.83	103.64	111.46	109.65	108.74	110.99	115.63	110.53	112.63	112.34	115.95	107.07	114.66	111.8	110.03	106.96	107.71	108.4	112.25	113.28
106.96	104.54	106.3	110.91	98.713	107.52	106.6	103.26	106.85	102.58	97.394	101.88	106.85	99.18	95.819	112.56	108.31	89.431	111.2	105.33	102.56	103.45	103.92	107.36	107.41	101.92	108.04	109.04	100.41	108.36	104.47	108.21	110	105.06	104.28	105.76	106.1	102.78	112.3	107.32	103.82	112	105	108.14	106.88	108.53	113.42	107.18	104.84	106.72
107.36	99.693	110.54	104.77	101.35	104.67	104.65	106.07	99.832	107.08	107.84	105.46	106.22	108.05	106.13	106.31	107.07	105.24	102.56	104.43	105.15	98.772	100.55	98.982	115.27	103.75	105.81	109.46	106.59	105.93	110.89	107.9	103.62	98.574	107.96	109.81	103.87	109.29	104.13	110.81	104.81	103.21	103.44	109.68	109.95	106.75	105.29	106.48	110.45	106.33
110.17	111.88	108.5	113.47	110.66	116.35	112.21	111.3	106.61	110.02	115.39	110.26	106.68	105.74	107.88	105.86	106.84	103.65	112.96	115.37	111.02	111.66	112.73	108.6	114.69	109.69	112.58	105.85	116.17	106.58	113.24	108.28	110.84	111.35	111.6	107.54	115.14	114.94	105.99	107.54	111.33	111.08	108.34	116.75	107.57	109.68	109.75	112.84	113.89	112.92
117.38	113	117.25	108.33	111.52	109.62	116.95	117.91	111.74	120.82	105.02	109.22	108.69	111.89	115.86	114.78	106.59	110.43	118.95	111.8	115.71	112.75	120.25	111.06	109.94	110.93	108.7	107.46	106.12	104.68	114.96	107.36	118.74	110.03	109.44	114.59	111.51	112.21	107.52	108.83	115.21	118.97	106.84	107.47	111.94	113.01	109.38	108.39	111.14	109.71
107.68	109.47	106.29	107.17	110.01	111.54	104.46	106.92	105.81	100.95	113.86	109.74	102.47	109.22	103.6	108.24	111.88	111.81	112.32	111.5	106.53	106.84	100.91	109.58	102.87	98.641	112.24	102.46	105.97	105.61	106.6	103.74	108.87	105.94	103	106.51	111.67	106.06	109.16	110.07	104.98	107.53	108.41	106.41	110.87	105.59	106.02	98.345	113.37	108.21
103.78	102.82	108.3	104.73	105.9	107.29	108.59	108.27	113.44	104.21	102.78	110.13	101.8	102.31	101.61	102.96	108.92	106.94	107.03	99.87	102.98	107.44	105.04	108	110.01	108.74	110.14	103.95	101.15	104.5	110.2	104.15	109.31	105.26	105.63	103.29	101.68	102.14	110.62	104.65	102.47	114.7	97.082	102.87	103.94	106.8	104.68	110.07	109.6	101.98
106.51	105.36	99.595	104.13	106.83	109.3	104.19	108.3	107.52	101.5	108.24	106.99	99.122	106.53	105.87	101.27	108.93	106.97	101.64	104.08	106.43	104.04	103.1	106.91	106.71	102.75	106.67	108.42	110.63	103.32	106.9	105.59	102.78	106.03	104.73	113.92	108.58	107.51	103.05	111.26	104.67	105.77	102.6	103.87	96.997	105.18	104.33	100.73	103.89	107.25
101.63	108.91	107.02	98.655	104.2	103.5	100.64	111.64	109.1	102.29	115.31	102.92	100.45	103.39	102.64	108.66	111.46	101.06	109.66	105.74	109.26	108.52	106.72	103.33	106.25	109.52	106.4	106.88	108.41	110.52	106.74	106.44	106.9	107.26	106.1	106.58	106.95	99.631	102.24	103.27	110.19	110.45	103.66	102.76	110.91	107.41	109.41	101.78	109.89	108.2
107.95	114.6	103.05	112.64	107.38	112.55	111.28	109.53	101.04	111.24	116.49	108.17	108.05	110.11	106.85	108.38	106.57	114.41	116.81	111.45	111.59	105.02	113	110.33	113.95	110.41	114.47	112.97	108.74	114.31	109.91	112.87	109.3	114.88	116.8	110.52	111.21	108.67	114.07	115.55	112.05	110.72	113.4	114.31	111.87	110.73	114.51	115.74	110.49	111.26
104.29	97.517	102.18	104.68	103.53	103.32	104.74	110.95	98.622	96.975	103.81	98.931	104.49	110.61	109.91	111.51	109.51	100.12	104.36	106.52	114.36	102.44	99.417	107.68	106.08	103.88	108.52	105.68	107.18	105.71	108.43	107.75	107.54	109.77	99.276	111.54	115.83	106.92	105.86	106.48	106.35	107.9	101.75	105.77	108.87	108.14	108.46	97.291	101.92	105.1
104.06	108.13	104.23	104.2	107.85	109.61	105.25	105.13	96.982	104.7	109.44	104.84	100.44	109.67	104.8	106.4	110.03	107.42	106.12	100.99	103.62	103.95	101.2	109.39	106.78	106.7	104.45	110.15	100.11	104.02	101.96	95.152	97.569	105.39	98.815	103.17	106.39	105.53	101.04	98.623	100.1	97.092	99.778	104.67	109.04	107.71	104.76	106.7	102.83	104.92
96.999	99.225	99.511	104.11	94.652	105.1	99.947	97.981	103.49	94.1	99.805	99.48	97.324	97.37	102.47	103.94	100.92	102.42	99.83	95.499	104.02	100.51	99.699	94.795	102.42	104.74	108.6	100.65	98.252	103.38	99.752	102.61	102.57	102.36	97.717	90.849	97.383	105.57	100.25	97.784	92.253	99.279	99.306	103.79	102.74	101.75	95.757	97.042	103.04	100.83
109.01	100.45	106.5	96.845	110.7	110.18	110.88	107.89	106.03	104.23	101.59	111.02	103.61	110.82	105.67	106.56	99.076	105.38	103.92	105.24	103.37	101.62	111.41	105.19	103.99	102.98	109.45	107.43	104.53	105.35	104.82	109.56	112.18	113.76	101.45	111.15	102.57	112.95	103.25	102.66	100.2	107.2	100.58	101.46	104.42	106.58	104.46	102.29	110.39	105.4
109.03	112.06	109.1	112	111.51	105.39	118.89	112.29	106.21	113.69	111.03	115.28	109.06	109.47	112.41	110.69	112.23	100.31	111.02	111.1	110.02	110.18	107.75	116.19	116.78	109.24	104.35	113.65	107.8	111.74	108.29	104.55	115.77	108.95	107.91	108.52	114.19	110.21	109.39	112.93	107.62	105.35	104.42	107.35	112.13	110.3	114.37	111.46	117.18	108.07
97.216	98.097	96.875	93.018	96.916	102.51	98.612	99.245	102.26	101.35	94.13	97.097	94.942	99.439	93.826	92.448	105.39	99.609	98.417	100.65	99.707	97.18	100.73	99.931	100.42	99.898	101.58	95.512	96.846	98.792	97.826	101.55	99.459	97.478	107.2	99.481	105.28	104.72	92.465	103.6	103.59	98.351	106.01	101.28	99.783	101.43	92.413	92.96	95.332	99.495
111.93	106.88	111.8	114.27	111.01	108.68	108.01	108.47	104.31	112.77	118.84	104.96	112.56	113.66	111.16	116.64	112.07	112.71	111.28	112.23	118.12	117.66	111.85	108.67	110.55	112.99	106.15	111.83	110.01	111.01	113.19	109.92	113	119	107.58	112.4	109.33	111.04	109.37	112.76	114.96	114.74	112.36	115.84	112.57	116.2	107.04	115.03	113.17	111.74
104.2	103.38	101.81	105.97	104.81	107.75	107.14	108.18	102.27	106.49	103.59	108.45	103.69	108.82	104.54	102.21	104.25	101.37	108.84	104.43	105.44	107.82	106.32	102.62	102.41	105.16	99.597	108.94	114.31	105.49	108.07	99.645	102.8	101.64	103.75	107.96	98.438	108.48	104.35	109.77	105.14	110.1	103.93	110.13	107.26	111.72	105.36	102.35	108.53	107.16
100.78	103.13	95.881	98.882	99.462	106.45	98.507	96.06	101.37	96.808	98.161	94.971	100.92	101.46	101.58	97.94	96.577	97.339	101.07	101.89	104.62	102.42	98.316	99.271	92.533	99.138	103.6	105.38	102.02	98.367	104.52	101.25	100.86	96.711	103.62	101.15	105.34	103.05	103.38	99.622	97.488	93.974	98.233	101.88	97.011	93.834	89.8	99.633	99.957	100.7
109.15	109.81	110.22	116.2	120.97	109.58	110.18	112.35	111.42	108.79	103.19	106.72	113.55	109.05	110.74	110.01	115.62	111.13	109.22	118.01	113.27	109.59	109.23	110.31	116.81	111.12	112.07	111.77	109.79	111.61	108.02	110.2	108.24	110.67	109.64	112.7	108	107.48	112.25	113.3	110.5	111.43	112.11	107.45	114.27	111.17	111.44	115.15	120.07	105.27
107.47	98.195	104.23	109.23	106.71	104.19	110.21	106.89	106.06	105.24	101.75	107.3	106.88	107.31	103.75	101.15	99.97	104.59	99.915	108.18	106.94	100.74	109.61	99.876	105.91	103.03	108.17	103.99	104.14	107.53	102.02	106.01	104.71	100.14	108.41	105.29	98.967	110.55	105.23	107.88	103.24	103.75	98.741	107.73	106.31	108.46	101.13	105.64	106.93	106.03
109.32	106.33	101.59	107.15	110.68	105.09	110.34	104.16	108.53	100.77	103.36	106.42	106.94	101.97	105.88	107.25	109.4	111.58	110.42	108.35	112.77	109.86	107.38	105.37	110.24	104.13	109.84	102.93	109.78	109.67	104.21	100.44	111.41	101.59	102.54	106.75	103.91	110.26	106.57	107.87	107.71	109.23	107.16	107.54	109.39	106.48	110.06	105.8	105.59	106.89
112.53	112.45	112.98	107.58	110.81	99.793	111.51	107.77	108.45	110.84	108.05	105.94	107.62	116.15	104.86	110.51	110.06	108.13	105.31	111.54	111.12	113.53	108.12	104.28	110.01	113.82	109.11	110.68	106.07	103.33	105.81	114.31	112.51	106.62	104.77	110.32	115.46	113.33	113.53	109.3	112.13	109.65	113.14	109.01	104.2	108.48	106.8	106.98	115.3	108.73
101.25	104.06	103.79	101.08	107.89	103.3	104.77	104.91	112.74	108.23	106.85	106.53	103.64	101.77	106.35	101.23	106.23	109.88	110.26	104.64	107.55	99.683	104.67	103.2	107.2	101.3	101.06	107.83	110.87	109.69	102.64	106.9	103.71	102.89	107.79	105.28	104.74	108.02	103.12	106.93	106.26	109.36	110.63	111.69	102.5	104.49	106.26	106.53	99.904	105.73
108.97	114.83	113.7	110.67	105.22	110.4	115.94	113.35	115.67	112.27	118.23	104.33	118.57	111.38	115.27	106.65	106.57	122.03	113.87	106.99	109.29	111.34	107.46	111.75	116.91	111.83	112.13	112.2	119.03	107.42	110.12	108.64	106.96	108.95	107.06	98.467	115.67	111.02	108.51	108.88	111.91	112.93	112.69	106.41	108.17	119.43	115.42	110.15	111.71	112.24
103.23	106.59	107.11	109.11	104.22	104.55	101.61	107.72	113.05	104.71	105	108.37	97.848	108.07	108.53	104.37	104.72	106.71	103.43	102.94	107.62	104.34	107.09	105.42	103.76	104.67	108.53	100.12	103.59	103.27	107.25	103.58	108.9	110.05	106.38	105.15	101.45	103.53	108.54	106.92	101.47	107.17	101.19	111.23	102.99	97.631	107.51	106.82	103.75	106.33
108.04	111.58	110.45	111.54	113.76	110.86	110.42	113.66	106.15	115.86	112.48	116.42	109.75	112.01	109.83	112.67	114.21	114.36	116.52	110.19	114.28	112.41	111.7	107.91	108.4	113.58	112.27	107.68	109.43	112.18	107.42	116.19	110.69	113.41	112.28	111.82	111.33	113.2	116.47	110.66	108.39	110.74	119.64	111	113.21	115.92	107.47	116.4	114.32	104.19
104.74	99.156	102.02	102.27	106.08	104.02	102.05	104.2	100.06	101.09	106.18	98.288	107.45	105.95	95.681	106.58	101.87	102.14	106.48	103.74	102.59	105.14	105.08	105.47	105.93	107.25	105.08	105.63	98.786	103.66	100.94	101.92	97.241	107.15	104.42	100.91	106.71	102.46	105.35	109.75	99.121	104.14	111.74	97.1	108.07	108.39	109.02	104.98	105.24	112.57
104.06	101.45	110.45	103.31	105.4	106.9	107.83	110.3	106.64	104.98	96.189	108.41	107.87	109.42	105.12	101.9	110.62	109.02	112.46	107	106.73	105.48	108.73	107.15	111.34	107.49	104.33	108.48	107.77	107.89	102.75	108.16	103.05	110.63	104.98	103.12	105.9	104.91	104.73	105.58	104.1	104.66	99.54	109.45	109.47	105.11	104.68	110.89	106.26	109.81
97.566	104.45	96.171	98.299	103.62	99.343	101.63	98.602	103.52	96.144	98.694	91.225	94.132	103.66	99.223	104.92	100.57	90.646	103.97	99.646	98.728	99.664	98.504	100.99	102.39	105.54	101.35	103.78	100.19	98.747	98.791	100.22	101.41	100.33	101.61	97.753	95.54	101.32	100.43	96.804	100.75	96.623	98.4	95.126	100.56	96.539	99.993	99.008	102.31	93.182
101.8	105.25	101.06	103.85	109.68	99.648	108.44	106.33	105.14	102.74	106.64	101.21	111.46	113.21	104.39	104.16	111.25	105.72	106.45	105.4	100.82	107.45	110.01	100.1	106.46	100.24	101.71	102.99	106.7	111.42	113.7	105.33	103.5	106.71	112.9	104.01	104.75	101.57	108.2	104.9	111.91	110.14	99.937	109.88	105.82	103.93	105.58	104.51	110.69	101.69
94.081	99.559	100.18	99.97	101.45	101	100.87	101	95.245	101.75	98.172	98.963	108.39	99.173	100.83	101.25	104.71	99.252	99.955	100.21	95.455	99.133	90.776	104.78	101.12	98.825	101.76	102.42	104.72	101.02	102.9	89.6	103.73	105.59	101.94	99.171	98.443	98.405	96.396	102.87	102.69	96.87	102.01	94.681	101.47	105.21	98.867	94.056	100.56	101.76
107.5	106.9	108.87	107.62	104.01	99.337	105.98	108.14	108.36	103.29	107.64	105.73	105.16	105.49	104.95	109.19	103.91	104.58	109.04	103.32	104.19	107.7	108.64	106.35	100.35	105.62	110.1	104.96	103.82	106.21	105.66	102.96	105.05	104.15	106.72	107.51	108.23	105.09	103.48	111.02	103.14	106.63	98.217	108.28	108.36	102.05	102.63	103.48	107.23	105.13
105.35	111.09	112.06	113.52	109.8	105.27	112.59	105.21	108.61	105.55	114.41	110.75	111.5	110.74	109.94	110.24	115.23	113.58	108.85	111.58	112.08	113.41	112.34	101.06	108.38	104.91	108.88	113.65	112.58	107.59	112.03	109.98	116.77	109.22	109.72	111.09	113.53	103.82	106.26	109.22	108.62	107.17	112.84	106.96	106.36	106.85	99.541	108.11	111.19	109.89
102.28	95.886	89.065	103.38	99.917	99.239	100.98	98.425	97.558	102.28	97.603	105.31	97.555	101.97	102.3	94.921	93.935	103.11	96.763	103.78	95.779	95.03	97.753	99.261	104.84	100.93	97.124	102.79	105.02	99.028	104.75	94.283	99.874	101.75	104.77	101.83	95.745	103.86	92.489	97.306	100.77	95.612	100.41	103.11	99.813	96.132	99.638	100.32	96.653	97.31
99.755	103.16	99.397	102.72	102.02	105.94	101.42	101.67	101.51	100.52	106.56	96.412	104.11	99.8	102.46	100.01	98.137	99.599	98.989	94.339	97.826	103.59	100.33	103.56	98.374	95.054	106.25	92.285	101.25	100.59	98.509	98.677	98.618	98.029	97.56	100.73	104.51	103.26	97.808	102.29	99.334	98.867	100.95	102.24	100.03	105.3	103.4	95.444	99.436	97.064
109.41	105.96	101.08	105.53	106.36	107.9	110.2	104.5	101.97	106.73	106.25	104.06	108.44	107.63	106.94	107.04	105.88	103.53	104.08	104.6	108.52	107.13	104.32	98.323	107.93	105.05	105.79	103.99	102.59	106.86	109.53	101.7	104.54	101.98	102.82	105.09	109.33	104.7	110.92	104.92	106.89	110.53	103.49	108.36	106.12	106.31	104.2	108.19	110.44	110.95
103.24	115.42	110.25	116.51	108.6	108.83	117.8	115.09	111.15	105.47	107.33	112.7	107.43	118.03	109.69	110.69	109.65	111.65	113.41	111.65	104.06	117.72	109.02	113.24	110.68	108.67	113.21	107.9	111.95	109.5	109.87	111.29	105.85	105.41	111.17	111.58	115.83	115.17	110.12	105.03	110.15	110.68	112.5	104.52	106.57	111.74	116.29	108.36	108.39	102.71
100.29	109.76	102.01	107.03	103.04	102.86	105.81	108.3	104.94	97.498	103.31	108.14	105.55	99.318	110.04	105.95	106.65	104.97	104.52	110.78	106.75	113.71	101.76	103.42	110.3	108.35	106.96	106.25	102.15	101.83	104.32	104.54	110.5	109.37	109.5	105.46	108.87	107.46	105.9	114.61	105.39	111.12	102.28	105.42	101.08	104.74	105.62	107.43	107.63	106
104.82	103.72	103.4	104.8	98.797	97.461	97.317	102.07	99.113	98.138	100.34	103.55	101.96	99.172	99.022	106.35	95.95	105.17	101.35	100.69	102.79	92.495	98.502	103.06	102.32	98.978	102.99	95.237	106.76	101.62	99.101	103.14	106.95	104.08	102.75	106.85	103.11	99.816	100.41	103.98	99.636	98.565	97.61	92.413	103.54	101.52	95.833	98.937	99.776	102.77
105.52	110.38	101.42	101.27	110.35	115.22	105.15	104.59	111.03	102.36	105.97	105.48	107.16	99.819	101.27	107.93	100.62	106.16	99.815	109	108.24	105.91	107.03	104.89	98.965	101.74	101.73	103.11	106.28	108.69	100.65	108.07	101.87	104.05	107.87	107.77	113.31	106.74	103	103.77	107.72	106.66	100.55	104.08	105.11	103.79	108.84	114.79	106.4	103.08
108.78	110.14	117.36	114	106.11	107.98	110.65	115.93	121.16	112.89	116.36	111.21	115.7	114.7	114.97	111.27	112.5	112.94	110.6	110.82	115.15	109.72	106.86	112.79	108.56	107.3	113.06	119.98	119.76	105.33	109.67	114.83	109.11	113.7	114.05	113.95	107.07	110.99	113.92	112.12	106.26	110.22	114.95	118.77	110.54	112.94	114.43	110.44	115.01	117.5
103.83	99.791	104.6	99.883	101.13	97.89	103.51	102.08	96.745	94.603	102.71	94.544	105.62	103.7	98.491	103.41	96.826	102.93	94.619	107.23	104.17	101.68	100.04	103.86	100.62	104.18	99.767	103.63	100.17	96.136	102.74	101.36	90.228	94.107	97.104	98.787	99.234	100.29	97.416	100.07	96.68	95.298	100.42	100.64	105.99	93.621	102.81	102.72	101.2	101.17
104.74	106.16	106.93	107.71	105.5	104.66	110.85	101.13	113.12	107.15	111.35	101.06	102.17	101.62	100.99	105.28	105.34	98.607	102.73	103.22	105.04	110.51	109.95	105.19	105.68	109.96	103.44	104.13	101.43	104.41	105.08	101.39	105.75	105.08	105.52	108.17	103.88	100.55	96.238	107.08	109.36	102.66	109.49	103.69	110.36	106.94	104.95	107.24	106.52	104.79
110.14	104.01	116.91	114.28	114.17	115.24	108.5	110.68	116.25	119.14	117.85	104.68	109.32	109.66	109.48	109.13	110.66	111.95	115.32	110.49	111.96	118.29	112.72	112.76	116.53	106.8	120.98	113.5	111.97	121.96	115.13	116.95	111.05	111.4	114.59	118.24	113.85	114.93	118.15	114.35	112.19	113.08	117.61	111	116.21	110.04	117.39	105.64	114.18	118.69
107.81	100.71	105.28	103.22	105.39	103.95	107.78	103.49	104.03	106.71	102.38	105.64	109.52	99.145	103.05	107.83	102.7	106.5	98.303	101.56	104.4	104.09	100.19	105.17	105.58	105.15	102.64	108.7	103.22	106.48	103.44	104.26	101.69	106.78	105.01	99.879	102.91	101.84	106.59	113.33	104.64	100	102.3	112.78	103	108.37	103.88	105.89	102.72	99.985
106.67	104.37	103.26	104.17	105.94	102.31	105.07	107.45	104.38	103.64	105.47	101.81	99.849	104.99	104.95	106.29	107.87	106.37	100.24	100.21	101.14	100.47	107.36	105.37	104.63	105.79	103.05	106.27	104.05	103.27	108.22	106.83	104.52	101.06	103.77	100.59	108.54	108.19	101.82	111	104.63	101.01	109.27	98.312	99.194	105.62	101.65	107.93	106.71	102.89
107.92	101.59	103.49	108.16	102.95	109.91	112.16	107.2	110.18	105.42	99.165	109.83	100.72	101.04	112.58	111.68	101.78	116.11	113.15	107.67	109.88	107.7	108.35	101.94	111.6	108.95	110.34	105.76	111.01	105.35	111.92	118.11	107.1	103.05	102.8	104.31	112.59	110.38	109.5	115.24	109.94	105.2	106.71	108.28	99.759	101.94	113.79	111.36	102.8	106.46
103.64	101.85	103.16	107.29	105.96	105.53	104.14	103.09	104.15	105.76	99.94	114.25	103.68	105.02	105.55	100.83	99.597	101.09	107.02	104.8	103.74	102.23	105.01	102.82	103.37	107.75	104.29	102.24	98.785	104.87	101.16	109.39	102.07	103.72	98.149	103.44	106.38	102.42	112.86	105.73	93.545	100.69	106.08	101.08	101.93	106.5	101.39	105.85	106.18	105.1
98.147	105.28	99.752	104.8	106.12	111.16	104.68	104.55	104.74	105.25	107.36	107.23	106.09	111.96	102.31	101.32	106.09	103.2	108.13	109.01	101.85	108.15	110.15	103.65	110.44	110.79	105.28	107.92	104.09	105.78	106.6	108.85	110.18	105.28	111.69	109.9	104.86	102.24	112.5	114.01	106.36	111.96	104.49	103.82	107.67	104.77	106.7	109.17	101.78	107.6
111.56	110.91	113.26	109.85	109.87	116.93	115.24	110.24	112.59	119.15	113.04	114.86	108.88	112.85	118.66	108.11	115.64	112.32	115.64	110.28	117.93	114.39	113.43	117.29	115.84	111.26	116.47	107.91	118.84	110.2	111.89	117.38	112.75	109.65	111.97	108.71	112.06	114.83	111.34	113.52	109.25	112.25	112.68	108.02	115.79	109.84	112.67	114.48	116.03	114.18
104.83	106.68	105.31	99.265	104.69	105.54	106.01	107.23	97.751	106.89	99.173	104.37	99.276	106.08	102.01	104.53	99.852	106.35	107.26	100.27	107.78	105.92	102.09	105.66	102.15	107.47	107.87	107.17	114.86	109.35	102.84	102.44	103.79	102.21	105.47	100.35	108.56	103.52	104.31	97.428	103.14	103.32	110.31	101.88	101.78	103.4	109.54	99.2	102.39	106.23
107.76	107.57	104.78	107.15	106.36	108.17	102.24	109.91	105.98	103.42	107.36	109.76	112.07	103.46	106.82	110.66	101.71	96.834	108.61	108.79	103.94	110.31	106.33	108.7	105.26	110.27	110.89	108.48	106.06	102.6	105.95	108.35	102.38	103.42	105.11	106.22	104.93	108.34	103.51	102.26	107.28	108.21	103.22	98.927	107.73	107.74	106.21	107.22	116.81	103.46
110.72	102.66	107.63	105.42	107.83	111.6	107.55	106.88	102.04	107.08	107.13	110.04	104.69	106.55	107.07	106.84	110.35	111.51	98.353	103.4	110.17	102.87	106.71	102.85	101.33	100.94	109.19	105.84	106.85	107.99	103.87	105.7	112.34	107.61	107.18	110.94	109.7	105.62	104.16	107.24	105.44	109.87	103.5	104.88	111.6	107.29	105.9	109.17	104.81	108.15
109.24	112.36	114.61	118.08	114.89	116.97	105.82	106.12	111.55	107.31	114.36	110.52	113.87	111.58	116.1	116.24	107.93	113.7	105.9	111.7	109.29	116.59	114.07	107.19	110.68	109.56	112.66	115.62	104.74	115.52	111.44	112.56	113.95	109.91	114.5	115.17	114.01	109.1	113.64	107.38	113.47	114.96	106.93	111.75	112.5	112.12	118.22	117.32	114.01	112.85
112.62	116.73	123.9	119.59	115.91	120.35	117.53	113.17	118.3	115.33	124.18	115.31	122.54	121	125.26	119.57	121.83	120.32	111.15	116.22	113.46	112.48	112.2	119.53	112.66	123.09	121.8	116.69	112.75	107.66	113.36	118.61	121.96	117.76	123.51	123.67	116.85	113.11	114.69	114.61	118.51	115.32	121.73	119.15	120.58	122.48	114.66	112.07	118.91	119.76
98.912	95.947	99.486	101.5	96.806	98.794	99.294	101.58	99.923	99.739	103.06	104.7	102.62	95.964	93.485	91.028	103.38	96.121	98.212	107.92	96.471	103.32	101.96	104.93	96.147	102.75	101.24	95.363	99.33	96.122	95.604	92.749	105.2	106.17	95.15	99.359	97.583	106.43	95.165	99.616	97.536	95.643	104.13	107.41	107	98.619	95.65	101.65	98.421	101.34
115.21	116.7	114.26	110.15	111.06	108.43	112.4	112.92	111.89	110.23	113.29	108.13	110.25	118.85	108.59	110.99	107.45	114.88	115.83	115.72	111.09	115.16	117.64	113.87	113.59	105.76	114.14	109.77	115.15	117.45	105	108.82	110.61	113.8	114.02	108.32	115.33	115.67	119.03	109.68	113.19	112.25	112.63	111.84	114.19	110.2	114.12	116.84	111.88	114.5
106.38	108.39	105.13	101.03	99.721	110.18	106.44	104.89	104.21	108.34	110.09	113.01	106.96	107.2	109.94	112.97	105.21	106.42	106.54	104.98	107.78	109.88	105.1	108.34	103.21	104.54	103.97	105.38	109.65	112.11	108.98	103.73	98.832	102.64	103.83	101.15	111.83	106.66	101.87	111.26	106.05	108.8	98.253	103.69	106.72	106.14	102.76	106.42	106.99	103.79
108.52	111.69	109.19	111.74	113.21	110.68	116.13	107.1	109.25	117.01	117.33	113.85	107.16	107.05	111.04	109.2	107.06	117	118.02	109.33	115.12	110.17	109.97	109.59	105.57	109.14	112.47	108.07	106.21	107.55	112.5	113.86	106.47	113.58	108.36	108.48	112.61	109.12	105.98	105.17	109.28	113.21	112.24	111.24	105.97	104.09	114.08	111.5	110.37	109.18
107.62	109.06	109.15	110.03	104.75	116.47	107.91	105.75	105.77	105.16	107	107.23	104.3	106.57	111.66	109.72	106.92	113.29	115.99	104.51	104.41	107.27	101.68	111.57	104.46	113.5	107.59	105.29	109.46	117.67	107.95	99.589	108.04	109.47	103.77	110.99	107.65	101.33	106.48	107.58	101.72	109.54	103.01	107.29	107.13	102.62	104.65	99.566	105.35	102.86
117.58	122.01	114.8	119.06	116.34	113.73	119.58	121.6	118.88	122.1	117.52	114.81	109.37	113.32	122.22	122.62	116.35	114.27	119.02	112.42	120.52	116.94	113.78	118.06	116.48	118.5	115.49	118.05	126.28	124.61	118.9	112.76	124.78	118.7	117.87	119.6	118.82	121.23	119.34	117.16	116.3	119.91	117.8	114.03	117.35	119.01	120.47	119.84	117.19	114.75
102	108.02	108.42	110.84	106.73	109.39	106.73	108.32	108.73	102.36	101.36	113.48	105.89	97.725	103.79	105.49	108.55	103.73	110.11	105.49	108.6	107.52	106.46	103.74	104.41	104.55	106.13	106.66	112.23	99.785	106.78	110.65	112.73	100.88	102.63	99.496	104.59	105.76	108.28	104.62	105.92	104.85	110.79	105.99	109.72	112.44	102.39	109.27	98.545	106.67
113.98	105.66	114.03	118.51	108.02	107.21	110.06	112.65	107.47	104.17	114.97	109.23	111.64	112.8	110.73	111.08	115.42	114.61	110.39	105.62	120.08	114.8	105.21	117.26	113.88	105.99	108.22	103.43	107.99	111.72	113.52	111.11	109.86	109.3	103.4	113.26	113.94	113.2	109.77	108.27	105.73	108.93	112.59	111.65	107.9	109.36	108.88	110.47	104.65	111.79
110.72	111.3	105.37	113.1	114.43	107.79	104.78	116.38	109.27	110.19	113.25	111.92	109.03	111.41	112.96	112.95	109.27	106.91	112.61	111.1	117.37	114.95	114.87	107.21	110.79	111.28	112.69	106.94	109.13	116.47	107.16	112.35	116.5	114.32	107.79	108.73	113.33	112.18	108.03	106.27	104.5	116.23	109.97	109.56	107.65	114.05	116.2	117.6	111.05	111.17
114.51	107.56	114.73	112.95	106.33	108.16	109.83	113.7	112.55	112.07	110.65	105.99	112.9	111.49	106.91	113.43	107.31	109.56	117.34	114.81	116.34	109.55	113.05	105.56	117.7	114.51	105.96	113.74	110.65	107.16	110.6	115.6	115.25	110.71	106.81	109.94	106.88	113.99	116.23	107.92	110.01	113.04	106.67	104.17	105.67	111.88	109.13	106.9	115.83	112.59
100.15	109.34	105.27	104.18	105.2	103.79	109.33	112.77	104.64	111.18	103.34	114.01	103.71	110.24	109.23	103.81	113.56	114.92	102.07	104.11	105.83	106.73	106.08	108.71	106.88	102.65	108.6	105.88	106.88	106.67	99.303	106.63	101.69	105.23	106.8	111.4	101.81	97.613	103.92	109.78	106.03	109.78	108.26	111.03	112.21	114.08	104.73	98.817	106.09	102.72
109.49	109.66	113.88	111.59	112.29	117	109.08	110.07	113.95	115.95	115.49	116.16	112.88	107.38	110.46	114.77	107.77	119.69	112.55	112.09	110.4	114.19	111.45	107.65	107.64	108.79	112.35	112.77	112.19	112.88	110.18	117.63	119.02	112.89	108.62	104.44	114.44	108.38	119.83	112.22	115.04	114.24	116.67	110.97	111.04	108.49	110.66	110	113.1	111.89
105.42	103.2	106.98	99.594	105.32	106.83	109.42	108.52	104.07	103	103.06	108.38	110.23	104.99	100.81	107.2	105.52	105.15	107.74	104.84	102.36	100.79	101.96	103.6	106.13	103.02	107.8	100.22	95.49	103.91	102.59	112.28	102.66	110.34	102.95	104.62	103.35	105.15	104.77	104.77	103.7	108.87	105.52	103.22	101.94	106.1	101.02	112.2	102.12	100.04
109.27	106.09	108.29	112.68	107.4	108.43	106.43	109.25	104.91	105.81	105.4	102.71	105.76	97.967	103.25	102.19	108.6	100.88	109.66	108.29	107.44	109.44	107.14	103.85	102.28	112.7	107.71	105.24	101.63	101.65	103.66	97.586	109.77	107.29	110.69	102.82	103.7	108.36	107.68	107.81	105.06	103.14	101.81	105.71	109.17	104.9	110.46	103.84	105.29	110.46
104.51	108.69	115.22	101.83	102.18	102	101.33	104.23	104.51	100.42	102.35	108.16	104.9	105.17	110.75	107.38	106.32	104.17	98.554	101.9	105.04	103	103.68	111.04	106.25	105.7	101.47	100.52	108.15	104.07	100.87	102.5	105.74	101.99	107.46	108.92	104.27	103.59	107.79	108.56	106.75	105.72	111.62	100.52	104.03	106.56	103.12	102.63	107.72	106.37
106.65	114.43	113.22	111.84	114.85	112.09	108.44	114.82	113.58	116.5	111.76	115.47	116.62	109.36	109.96	111.85	117.23	109.22	110.48	114.47	112.97	108.02	110.75	106.73	116.88	104.48	110.97	112.75	114.13	111.36	108.66	112.69	112.44	113.97	116.49	109.1	115.04	109.56	114.91	112.06	111.49	112.24	113.17	108.72	116.1	112.3	114.08	111.62	113.1	115.34
101.23	106.45	102.6	99.956	99.987	102.71	110.59	107.2	105.21	108.34	102.17	100.2	112.27	96.281	105.79	106.29	108.98	94.213	100.88	104.87	109.01	99.073	106.57	100.93	100.82	104.87	100.56	96.166	101.55	108.7	106.63	104.77	107.21	105.24	102.05	102.7	109.32	99.586	109.04	110.6	104.14	106.7	104.43	107.11	105.02	106.49	101.4	106.16	108.77	110.76
107.27	100.85	100.96	102.39	99.484	98.951	101.64	109.45	106.8	101.08	105.91	103.92	107.62	105.45	100.64	105.87	105.71	101.02	106.73	108.33	106.82	105.9	104.16	100.85	101.64	106.03	104.4	106.85	98.307	108.14	105.5	108.88	107.53	105.28	108.16	106.19	100.04	103.81	104.24	102.14	102.57	107.65	101.38	100.74	107.56	103.12	106.41	103.24	106.14	105.61
111.91	105.48	105.53	112.99	100.93	106.03	111.88	111.47	105.89	112.77	112.33	99.513	113.41	104.91	113.85	120.72	114.99	107.56	104.91	108.69	108.86	106.34	109.46	111.78	107.79	114.75	113.48	114.03	111.49	113.42	113.95	107.08	115.72	115.05	108.83	110.35	106.64	111.4	106.43	108.13	112.71	111.43	110.71	109.08	110.99	109.48	115.92	112.77	107.76	109.1
106.95	110.96	108.58	104.8	104.79	100.1	103.27	110.19	108.96	105.09	106.55	106.35	109.39	107.1	107.31	111.15	105.09	106.03	114.33	104.59	108.84	106.77	105.25	105.95	104.71	102.73	112.69	113.73	112.62	109.36	102.52	104.84	106	101.8	108.77	113.77	107.18	97.106	109.17	104.94	109.01	107.76	106.33	107.4	103.43	104.16	104.48	102.48	109.32	105.72
111.29	113.8	114.47	112.69	110.5	111.81	115.66	112.14	109.77	111.8	118.78	110.63	111.18	109.7	113.56	107.17	113.65	111.83	114.47	109.44	116.2	117.63	113.21	112.6	112.56	113.92	113.17	110.27	115.67	111.82	109.92	112.23	116.68	113.98	115.58	109.28	121.08	115.97	112.6	118.08	106.93	113.19	110.73	117.29	119.19	116.95	101.43	108.08	112.61	107
109.34	96.63	100.52	107.15	109.15	103.48	109.19	103.08	107.34	98.88	97.575	99.417	107.81	94.172	104.21	106.12	102.1	101.98	103.62	98.979	110.27	105.04	103.29	106.18	102.63	102.51	104.32	107.32	105.24	102.21	103.72	103.92	111.82	109.29	105.93	107.45	105.21	108.77	101.72	102.99	111.03	94.386	103.14	107.11	102.33	108.11	106.21	108.23	102.81	107.49
113.47	113.97	118.02	113.58	117.87	115.22	108.09	114.64	117.06	115.15	111.29	109.85	119.97	119.3	120.82	111.82	114.5	112.77	121.57	109.2	117.33	108.23	112.11	116.65	119.42	117.58	114.9	116.11	119.33	120.05	111.46	112.47	120.77	116.72	113.43	113.38	122.46	116.97	115.9	114.9	115.53	116.67	115.28	115.96	119.54	112.72	120.62	110.29	116.79	113.32
111.2	115.17	114.5	116.88	107.2	113.8	114.92	110.83	113.11	106.63	112.31	101.71	114.36	111.25	104.25	112.66	111.08	112.51	114.53	111.95	108.38	111.32	111.37	112.36	112.68	109.98	110.28	114.8	114.51	112.08	111.65	111.16	113.42	107.33	107.14	107.45	109.65	108.42	109.74	115.77	113.76	107.58	114.18	116.23	113.69	112.92	117.4	111.19	117.19	115.67
108.74	104.93	102.68	102.63	105.42	105.2	108.18	105.09	113.42	103.33	102.3	104.81	104.77	106.54	102.38	107.26	106.14	107.22	97.629	105.9	101.79	103.42	105.69	112.56	105.53	115.43	106.78	104.29	105.79	109.18	102.67	104.25	103.98	103.12	105.06	103.9	107.91	99.632	109.96	97.953	109.36	106.65	102.16	101.91	104.29	103.77	98.965	100.41	105.83	104.78
101.92	111.11	114.27	107.54	110.49	110.98	117.84	118.7	113.57	110.79	109.71	116.65	114.14	109.48	118.14	110.18	104.51	113.21	113.22	106.29	103.49	114.57	107.87	112.34	110.86	115.24	108.41	112.78	109.83	111.33	114.23	112.35	114.33	113.44	110.15	106.18	112.72	118.25	109.04	111.99	116	116.87	114.76	107.73	108.61	111.02	109.03	109.95	113.71	110.99
105.51	104.4	103.2	100.35	105.09	102.62	105.43	104.43	105.76	109.82	106.69	106.32	105.52	107.09	109.18	103.53	102.43	105.77	104.15	105.15	105.76	105.12	104.15	106.2	105.26	106.09	98.849	105.91	109.02	109.05	107.24	103.05	103.98	108.74	106.81	111.85	104.21	107.37	108.1	107.42	116.78	111.22	105.29	106.74	104.9	107.04	108.34	103.51	105.03	108.93
108.21	108.92	109.78	111.82	106.75	105.34	109.26	105.53	107.45	103.95	103.06	110.52	104.8	101.33	108.52	112.79	110.06	112.62	101.21	113.64	107.59	107	105.92	112.68	113.87	109.57	110.78	110.13	109.35	105.3	109.58	112.73	109.54	105.93	110.9	111.75	110.12	107.49	112.21	109.18	108.34	110.64	105.81	105.45	109.59	111.8	108.95	115.84	104.08	107.39
100.93	106.05	110.08	108.62	106.64	101.42	103.85	102.13	110.38	107.45	104.93	101.89	99.618	105.85	100.43	107.73	104.92	105.12	100.24	101.37	107.94	102.06	105.59	108.79	103.19	104.07	103.39	110.42	114.84	111.82	103.29	105.71	103.35	109.29	98.242	111.13	110.79	104.08	111.61	103.88	110.59	102.46	102.61	101.35	107.03	104.8	106.44	109.48	109.8	105.3
103.19	104.85	103.85	106.18	106.02	102.99	104.41	103.59	112.53	103.56	98.821	105.54	100.14	102.77	107.26	107.18	108.6	103.06	109.36	104.06	107.79	106.35	109.31	107.89	110.29	104.64	107.02	109.93	105.6	109.97	104.59	106.31	106.04	106.23	103.98	108.63	103.14	109.9	108.74	103.56	103.11	109.11	108.77	102.58	105.58	103.69	99.999	104.84	106.64	112.9
99.653	105.26	96.417	99.532	101.14	103.32	99.663	101.62	100.44	105.27	95.884	105.59	98.511	101.52	102.92	107	110.06	102.06	98.902	109.05	105.63	103.52	102.27	107.71	113.62	106.43	99.015	103.28	98.8	105.45	102.36	105.73	98.118	102.94	99.173	103.71	101.22	93.421	104.02	101.18	105.05	106.84	102.73	102.57	104.31	105.59	104.22	105.77	108.6	99.089
118.09	115.24	115.08	119.33	114.4	119.06	119.6	114.42	111.95	116.45	116.14	111.76	111.22	117.56	109.02	119.26	116.19	121.27	115.87	113.87	114.72	118.64	112.51	109.29	119.27	116.86	121.01	119.9	116.07	120.3	117.6	119.79	120.08	119.95	118.7	114.69	119.15	122.22	123.16	120.19	118.53	117.08	114.64	114.51	115.66	117.85	120.76	113.72	120.42	118.19
99.842	105.07	101.29	105.15	110.2	104.97	106.42	114.24	107.42	115.04	109.36	107	107.1	112.38	107.05	102.49	106.46	107.11	100.62	107.63	106.72	104.16	101.52	101.86	104.8	109.41	101.69	107.39	104.26	102.48	109.11	102.15	109.92	105.92	104.56	109.35	104.99	105.38	106.01	105.39	106.42	103.68	109.38	106.31	97.546	109.59	108.03	113.54	109.23	110.83
103.2	106.16	108.03	103.56	106.41	104.68	103.33	103.82	106.65	102.64	102.97	111.34	107.57	107.59	103.55	104.23	105.05	108.4	112.11	109.28	111.02	107.23	106.49	102.08	106.9	107.65	99.83	102.31	107.66	103.08	105.99	101.99	104.18	106.15	102.46	100.51	106.46	102.52	109.1	103.81	109.85	101.86	106.92	105.89	102.79	104.94	105.23	106.82	106.28	109.69
112.95	106.77	107.42	111.6	110.25	115.5	108.06	110.88	117.85	106.17	115.92	109.75	113.15	104.6	114.06	113.23	109.05	109.33	112.93	111.3	114.61	110.54	106.75	110.4	117.13	109.09	112.05	112.03	114.79	109.72	108.16	109.97	109.35	111.62	111.52	111.58	105.85	108.05	115.45	115.2	113.04	112.54	107.42	111.33	112.6	112.8	110.78	107.41	111.1	116.49
100.42	113.01	105.77	105.13	107.76	102.28	100.56	101.74	105.88	106.34	100.09	111.54	104.75	104.01	106.02	108.62	108.08	109.02	102.87	106.01	105.2	101.61	107.45	106.56	106	103.54	107.62	102.49	111.4	106.82	103.8	105.27	105.06	105.64	112.07	98.247	101.92	102.31	102.15	101.23	104.69	104.36	107.31	96.824	104	100.52	108.15	106.61	110.24	107.73
106.62	108.85	107.58	112.87	110.63	108.64	113.97	114.8	110.35	115.34	111.74	106.03	100.64	110.71	111.13	107.91	111.91	112.08	115.15	111.52	110.7	107.77	114.04	115.41	107.38	104.21	105.8	113.06	104.55	111.1	111.48	112.95	112.37	108.12	111.49	108.5	113.84	110.64	107.54	112.06	108.91	110.55	107.7	107.55	117.82	112.48	107.41	110.54	112.12	112.4
108.89	111.35	109.14	105.83	101.11	109.13	110.96	108.15	107.89	108.82	106.48	104.61	101.9	102.17	111.02	109.49	106.18	104.72	103.1	101.56	107.89	112.35	107.31	103.27	107.82	106.88	105.39	111.24	105.95	111.63	107.67	111.17	102	101.15	112.06	106.36	108.81	102.99	103.61	106.65	104.33	104.3	105.09	105.96	106.99	106.93	101.62	108.72	108.83	106.72
112.99	108	105.72	108.5	109.53	117.22	110.44	111.16	115.17	111.65	117.7	104.81	117.19	116.85	113.19	110.41	111.62	103.2	106.27	109.42	107.43	112.8	111.47	115.52	119.63	110.78	118.73	114.36	113.52	111.77	113.06	115.62	107.43	104.56	114.95	113.84	110.97	109.96	112.2	110.43	118.13	105.11	114.72	107.48	114.57	118.88	116.38	111.13	114.87	112.17
111.01	110.41	109.04	113.82	107.99	110.08	109.14	113.83	109.2	109.58	106.67	110.34	97.75	109.91	106.08	112.58	106.07	112.57	109.91	106.44	107.55	115.69	105.87	114.38	110.99	105.68	113.64	109.4	105.79	105.52	107.67	104.61	103.14	109.58	111.98	110.06	110.45	107	108.76	106.95	115.99	111.04	111.57	113.98	106.95	111.02	117.51	113.29	109.07	107.42
106.19	106.46	110.54	101.02	99.839	112.76	108.24	104.42	103.57	108.43	103.54	108.22	109.38	108.03	109.31	109.59	110.09	108.83	107.23	109.22	104.48	106.31	105.55	105.24	114.68	108.08	103.99	110.43	110.17	110.85	103.69	106.81	103.69	109.41	105.59	107.94	106.39	109.89	110.5	105.96	105.18	108.71	114.5	104.24	103.99	105.48	102.75	113.16	99.738	106.84
110.97	105.93	106.94	102.53	106.31	104.45	104.81	106.36	105.95	112.11	107.72	103.17	111.4	100.5	102.83	110.32	110.84	106.65	107.82	103.96	107.47	104.56	112.15	104.26	105.01	103.98	104.99	107.88	107.05	102.99	113.86	106.67	110.7	102.12	101.89	104.68	100.8	109.87	105.6	110.88	105.27	102.4	107.84	102.46	110.76	101.26	102.41	108.53	111.58	106.3
103.86	105.9	105.57	105.12	105.66	103.46	101.47	97.104	103.42	104.98	94.279	105.45	92.047	108.38	104.08	106.78	107.35	98.819	100.36	101.82	104.09	107.2	98.14	103.5	102.05	103.26	101.29	109.77	105.44	105.82	113.57	105.8	106.16	102.03	109.55	103.5	106.71	107.96	105.96	102.97	106.95	106.36	103.44	104.28	102.26	103.47	107.83	105.51	107.97	110.04
109.85	105.59	110.52	102.83	102.11	99.346	107.53	108.05	108.96	108.76	101.05	99.666	103.79	110.69	106.99	99.507	101.46	111.18	101.38	103.55	103.39	102.95	112.25	105.72	106.46	108.19	108.9	109.15	111.12	103.61	102.31	103.91	103.02	109.13	102.66	103.58	108.57	104.59	109.9	109.82	103	106.97	102.98	110.31	105.2	102.76	109.79	108.16	112.04	105.9
108.02	104.76	113.18	102.65	101.05	100.64	106.58	106.81	107.09	107.27	107.61	103.82	108.17	106.47	96.137	99.76	108.7	108.19	105	102.2	99.379	99.319	108.99	102.62	107.75	102.56	101.51	105.63	101.72	108.95	99.007	105.68	105.08	107.32	97.171	99.102	107.63	100.2	114.07	101.49	104.15	107.47	104.16	100.57	103.73	99.747	104.51	105.4	99.887	102.26
104.08	104.52	103.04	100.7	115.59	100.14	110.76	104.72	102.93	103.38	104.84	107.52	101.84	103.79	110.24	100.26	106.16	107.59	103.47	101.97	100.01	106.81	107.05	106.76	110.23	105.15	105.33	102.75	111.14	101.5	109.41	105.11	105.83	106.18	106.84	104.87	109.79	102.11	109.69	104.42	99.603	110.37	107.88	106.36	102.81	113.8	107.02	105.08	99.786	101.97
106.77	104	102.74	105.35	101.03	101.64	104.76	102.08	103.56	105.7	105.24	105.32	99.563	104.64	104.87	109.45	107.52	102.98	100.18	104.5	115.38	111.43	110.09	108.49	104.97	108.33	106.35	105.17	107.65	100.41	109.11	107.55	112.4	108.93	101.01	110.62	101.67	111.52	103.85	112.08	113.44	98.157	106.92	105.23	109.29	109.26	109.15	102.86	106.62	113.04
104.06	106.61	102.14	106.22	108.52	104.94	102.09	102.38	102.14	108.81	109.45	108.75	100.89	99.643	101.31	102.28	105.91	110.73	101	103.87	102.83	101.51	101.91	106.5	98.617	103.55	104.63	105.12	106.8	110.68	103.32	108.16	107.41	101.99	101.58	106.97	103.88	108.31	101.51	103.07	110.57	99.94	105.64	106.13	105	101.85	103.04	107.77	111.9	107.89
115.88	116.81	117.26	109.65	115.37	117.43	116	112.84	108.62	118.68	119.53	118.22	116.97	118	118.19	110.09	118.16	111.09	119.9	116.38	124.39	123.89	107.77	112.95	109.75	115.45	119.33	123.31	112.41	116.72	115.27	115.18	116.95	116.32	117.27	115.78	117.83	117.5	119.46	109.79	110.73	120.62	117.45	116.16	117.14	120	119.72	114.13	109.89	120.37
111.27	107.99	111.91	116.93	113.42	119.19	120.6	105.2	113.51	116.5	106.03	107.57	118.23	116.03	116.31	111.12	106.12	107.23	118.86	114.63	117.24	112.86	109.1	108.17	115.93	107.83	111.16	120.33	116.98	110.04	111.1	112.5	116.44	113.12	114.37	109.02	112.25	109.93	111.56	112.63	115.38	113.2	119.36	110.63	115.35	116.64	110.02	110.25	115.06	116.1
111.08	117.94	113.82	109.06	107.64	111.73	115.84	113.87	108.55	112.17	117.73	104.88	109.73	114.8	110.4	112.84	111.86	114.46	116.18	110.79	113.11	108.55	111.75	109.47	110.06	113.87	113.35	105.43	111.62	117.85	109.45	109.15	105.7	112.64	112.28	112.03	109.19	111.91	108.05	110.4	109.91	111.77	111.53	113.59	107.86	107.71	104.41	112.13	112.05	111.68
111.06	111.59	112.49	111.22	116.99	109.05	110.63	109.78	107.63	104.9	112.76	115.73	105.22	112.8	107.51	113.49	111.34	106.69	115.48	107.31	110.7	108.96	112.92	105.71	104.86	109.02	111.81	111.91	108.37	108.84	108.91	106.16	106.07	106.18	112.7	108.24	115.5	108.78	108.26	110.76	116.37	106.22	113.3	107.94	111.93	117.01	109.07	108.64	108.75	106.8
105.31	111.48	112.27	111.71	110.21	109.69	115.02	107.11	114.35	110.96	109.78	110.99	117.23	117.41	108.41	108.7	110.72	112.57	117.71	109.64	116.85	110.82	114.14	114.24	112.47	113.72	112.64	112.5	109.45	113.61	116.96	109.33	111.21	110.97	115.09	111.04	117.6	111.58	116.38	108.89	112.98	111.82	107.09	114.25	114.7	111	111.02	110.85	108.69	115.71
102.62	105.65	105.74	108.78	104.17	99.582	106.75	106.41	108.7	107.51	104.44	104.25	102.65	104.36	109.34	104.6	103.81	100.51	102.09	107.73	103.22	103.46	103.39	101.65	106.63	114.03	105.5	105.3	100.47	102.53	109.57	103.42	98.808	103.74	101.83	101.25	99.856	102.94	97.789	100.8	105.05	106.46	107.19	102.4	108.74	104.51	102.49	106.49	102.32	104.42
101.69	108.47	98.07	104.9	104.27	106.57	105.19	105.42	104.97	99.169	104.97	101.46	106.46	109.62	101.91	108.8	109.74	103.5	97.646	107.57	106.59	108.66	103.26	103.2	108.11	103.13	104.59	107.12	105.58	104.67	108.96	107.7	102.87	104.01	110.25	102.53	100.99	102.24	103.42	108.18	96.587	104.08	112.36	107.51	102.35	102.25	100.66	103.57	102	108.46
110.8	116.06	111.73	112.12	110.14	113.34	109.81	104.09	120.96	109.39	114.21	112.79	122.2	115.32	113.49	105.87	112.34	119.2	113.19	117.77	108.1	111.73	107.77	110.76	114.95	108.65	118.17	112.17	116.34	118.23	108.07	107.77	113.02	114.19	108.55	112.16	107.8	105.81	117.78	110.93	117.36	114.01	112.11	111.93	111.35	113.73	115.86	108.02	108.24	106.37
117.25	116.85	114.67	117.33	115.31	119.38	113.35	120.67	121.18	113.49	117.56	118.55	124.56	122.54	116.22	123.5	113.5	110.57	118.13	121.53	117.38	113.69	118.93	118.03	116.49	108.02	113.77	121.54	118.25	121.24	114.93	116.51	120.58	115.7	111.83	118.05	115.85	119.44	116.11	117.07	116.66	116.81	115.55	115.99	120.58	117.38	109.39	118.97	112.47	112.64
101.57	107.81	98.897	95.384	98.936	104.67	99.665	100.08	104.97	96.446	98.348	104.53	102.08	102.55	102.01	106.4	92.64	96.989	100.84	102.12	98.488	98.045	99.951	100.52	103.18	96.887	106.1	92.438	103.25	100.29	104.63	102.31	101.85	100.52	98.429	100.23	104.8	104.93	101.95	101.9	103.19	107.24	97.163	92.98	104.2	94.597	97.402	99.425	111.71	104.64
107.36	107.89	108.62	102.94	101.82	106.81	102.5	102	115.06	107.66	106.24	102.61	108.47	110.67	104.25	108.69	109.3	106.18	102.16	112.66	101.31	103.06	112.55	114.35	106.12	101.31	104.63	107.46	103.24	106.9	107.94	106.16	113.79	109.04	98.158	105.01	108.68	103.27	100.79	100.88	104.46	108.36	103.44	104.44	106.86	103.3	109.07	108.24	104.53	108.45
109	112.76	104.16	102.08	112.36	111.44	108.42	106.83	106.99	100.71	107.34	105.49	104.4	105.74	103.5	100.33	104.08	111.22	105.59	100.22	109.3	106.38	107.82	102.96	102.32	102.44	105.21	101.46	96.108	105.88	104.77	108.09	103.98	104.26	101.46	102.32	106.34	105.35	103.8	103.51	110.36	110	107.77	104.59	110.19	106.65	104.59	107.48	97.472	105.84
115.64	112.95	116.17	112.38	116.67	111.83	114.62	113.49	115.81	107.02	110.03	116.53	116.57	112.32	108.65	117.09	116.39	110.94	115.22	112.03	109.12	112.07	110.66	113.39	106.15	108.79	111.05	114.51	111.61	111.88	115.6	112.45	110.12	107.58	115.33	110.27	110.59	116.78	114.91	110.33	112.73	112.77	114.73	115.12	112.14	116.2	111.8	115.08	113.44	109.56
114.75	116.15	116.27	117.13	112.39	114.05	119.55	121.79	114.7	117.49	116.85	122.81	121.36	114.97	116.42	127.15	110.5	116.72	119.23	120.07	119.83	119.1	119.23	114.24	116.05	115.66	117.11	114.08	109.6	114.7	116.8	118	116.74	115.57	117.39	115.84	121.95	123.51	116.81	115.65	116.29	119.94	122.8	117.53	123.7	119.05	118.07	113.24	125.08	112.13
102.81	98.175	106.65	103.49	108.2	105.05	104.27	105.14	110.86	106.76	100.9	103.93	109.2	111.21	109.82	103.08	111.32	100.01	99.875	107.24	96.096	108.95	107.66	108.07	105.61	110.49	108.63	102.46	112.03	110.12	104.46	106.57	99.444	101.75	106.11	110.2	111.04	105.94	110.31	108.77	101.19	108.63	109.59	106.55	107.61	105.84	105.64	105.83	111.48	104.5
103.61	105.56	104.28	106.29	100.57	108	107.76	103.26	99.09	107.75	103.97	98.636	102.52	112.4	106.48	100.06	106.16	103.27	100.23	101.62	104.4	102.66	99.111	103.71	108.53	111.04	99.543	105.75	107.34	102.93	105.49	106.88	103.22	108.87	108.06	100.93	108.46	106.76	108.61	107.83	101.23	109.63	106.77	107.82	102.22	103.25	101.4	103.09	102.43	102.5
111.36	110.33	111.56	111.65	114.05	109.25	104.71	116.63	110.59	106.77	111.63	108.95	107.27	111.04	107.9	107.61	107.15	109.95	108.3	110.67	101.88	109.92	104.55	111.18	109.42	108.92	110.9	106.96	110.56	108.73	100.96	105.89	106.79	115.64	110.55	114	107.14	113.57	114.78	103.03	108.75	108.51	109.49	113.11	107.6	112.03	111.24	105.49	107.92	107.12
109.83	112.28	107.59	106.38	108.02	115.29	112.21	111.89	112.18	117.86	116	109.6	112.57	117.35	112.92	110.8	108.37	111.83	109.72	113.17	114.05	105.16	113.32	105.07	114.69	115.74	116.72	110.99	110.73	114.1	119.72	115.04	120.19	110.9	108.19	122.29	117.14	120.57	111.51	116.85	113.12	115.36	111.38	114.63	108.23	111.37	115.31	112.82	115.33	105.28
114.28	107.23	109.99	110.29	111.35	102.3	116.29	115.54	115.38	110.71	104.56	111.11	111.44	115.28	111.92	110.24	111.46	113.49	113.29	108.4	111.57	100.5	115.59	114.7	115.9	123.1	115.07	105.16	109.13	108.29	111.86	113.4	109.3	118.96	111.24	106.64	114.86	111.74	107.33	114.29	112.02	108.1	109.97	107.14	111.37	116.7	112.8	108.13	108.66	106.48
111.3	105.9	107.74	109.76	110.12	109.51	112.6	108.02	97.847	105.86	102.66	107.19	104.71	112.15	109.9	104.48	111.84	109.17	99.757	106.78	106.23	108.37	104.25	105.1	108.94	98.977	103.98	113.81	106.15	105.43	109.89	107.92	99.238	106.62	103.46	102.14	101.41	107.64	108.31	97.786	103.94	110.6	114	109.93	109.01	107.53	110.12	106	110.54	110.57
115.48	110.19	112.3	116.96	117.25	117.75	116.43	111.86	113.75	120.65	114.73	117.16	116.35	115	113.72	116.08	107.98	113.28	112.21	100.11	113.32	110.1	114.08	113.92	112.76	107.33	111.98	109.96	113.38	109.57	110.41	110.1	117.74	110.42	113.47	110.97	117.49	118.46	115.56	109.02	109.67	112.02	110.77	106.3	111.76	111.69	114.23	115.39	112.3	113.79
105.64	105.84	106.1	107.28	109.07	104.45	106.58	106.87	101.75	107.43	107.89	102.09	107.03	109.84	104.55	109.22	102.37	105.53	102.54	103.06	104.15	103.51	102.54	103.36	103.55	105.08	104.8	104.47	98.804	104.08	96.339	107.64	107.62	100.4	102.6	107.79	110.48	98.631	99.786	106.67	105.91	104.62	105.74	103.97	103.67	102.87	111.42	106.6	101.78	110.07
101.18	109.87	109.22	108.01	105.13	107.55	104.78	106.48	109.65	108.14	104.42	107.31	102.07	102.65	107.05	105.58	104.54	103.43	107.17	108.91	106.72	107.95	102.08	107.12	110.01	116.41	108.24	111.34	102.14	104.79	103.82	105.97	107.16	103.7	102.56	101.52	107.56	106.82	108.84	107.25	106.52	102.16	110.33	107.54	104.82	108.35	110.26	105.64	105.34	108.76
105.31	103.5	96.118	99.886	96	96.195	100.96	99.717	100.62	101.75	102.91	96.596	98.519	101	100.19	101.24	96.963	96.758	98.278	97.224	94.215	101.13	97.104	96.794	97.04	93.293	95.919	101.17	104.05	99.11	100	109.74	104.54	91.703	97.987	92.65	102.39	96.52	102.52	94.038	101.32	101.97	101.14	108.98	96.344	102.86	97.693	102.75	99.683	90.281
101.59	105.54	107.7	105.81	101.84	106.64	103.04	105.62	105	106.45	110.87	98.155	104.16	99.14	101.89	108.47	102.44	108.1	106.19	98.892	93.92	98.19	99.922	105.97	103.76	102.97	105.38	102	105.35	101.89	101.81	104.79	106.59	107.35	109.84	105.97	111.39	103.08	104.84	98.826	103.75	103.68	109.62	104.65	111.23	110.82	105.82	107.06	101.66	96.83
115.48	115.25	113.45	117.63	108.23	114.48	111.12	103.95	113.77	110.26	114.03	107.82	99.819	117.89	109.12	111.66	103.97	104.74	108.89	114.6	109.17	108.64	110.23	115.86	108.99	109.51	108.83	112.4	112.57	111.75	109.04	111.61	108	117.99	107.54	112.81	113.87	117.37	104.88	110.19	108.9	112.94	108.84	111.14	108.26	107.46	112.48	111.01	112.24	111.38
107.01	106.74	100.73	104.42	108.07	106.16	105.42	101.72	106.04	101.59	95.305	102.48	106.48	104.09	103.9	105.54	101.01	106.24	104.7	107.6	103.21	102.52	101.57	104.35	105.15	103.71	100.39	102.88	100.11	104.48	102.72	99.838	103.65	101.51	100.32	107.49	110.48	101.07	97.426	106.62	103.04	105.54	98.593	102.64	106.39	108.06	111.95	111.95	104.69	105.04
107.3	101.54	111.76	103.57	103.73	103.37	100.51	105.39	106.91	100.56	105.11	112.66	107.32	103.44	106.81	104.35	104.78	101.69	106.04	109.47	104.58	102.42	104.91	107.38	104.33	101.13	105.98	103.84	101.43	104.8	100.85	104.36	101.91	107.43	106.5	111.62	100.21	102.89	104.17	103.59	105.12	102.5	111.24	97.07	102.82	96.209	100.9	105.02	105.42	109.98
111.3	113.65	110.84	108.37	112.15	114.66	109.98	108.34	114.09	114.66	109.39	103.77	112.76	111.02	107.86	109.99	109.55	112.76	114.79	107.61	112.54	119.74	111.96	105.81	106.41	114.31	114.49	112.79	115.35	114.43	108.92	112.01	111.08	110.35	113.37	111.39	109.42	118.77	114.81	109.81	113.25	115.32	106.92	111.45	115.31	117.13	112.58	111.17	106.02	113.81
107.18	109.26	102.64	99.012	109.14	107.28	107.17	111.35	109.8	105.29	108.42	110.46	108.74	107.69	104.24	104.86	109.22	112.87	108.29	106.36	108.25	100.14	101.03	104.07	112.61	102.43	110.57	103.27	104.98	105.1	101.77	104.97	108.02	96.659	102.49	105.69	113.1	102.64	103.24	108.22	104.94	104.83	110.01	102.52	106.47	106.82	100.31	110.01	103.66	109.78
108.62	108.71	108.92	109.45	112.03	109.93	104.76	113.19	110.37	105.7	104.46	106.97	104.71	109.25	102.52	117.89	110.89	105.98	109.85	115.99	102.67	112.71	109.49	114.5	103.96	110.63	107.95	98.186	107.88	111.31	108.51	107.24	110.31	105.01	112.47	111.18	107.75	107.22	110.11	105.16	110.59	110.83	112.63	115.27	104.49	118.59	108.83	109.5	115.77	101.16
117.32	108.71	114.06	108.59	111.78	112.72	109.34	105.62	106.96	103.93	113.35	111.8	108.29	108.52	110.33	108.12	109.41	106.56	110.14	108.84	103.92	113.57	111.05	108.1	117.22	106.05	112.01	108.6	113.99	103.54	113.95	106.33	108.16	108.05	112	112.76	103.29	104.17	108.77	105.34	108.6	111.16	108.16	104.26	110.5	107.36	113.18	106	109.98	111.36
105.02	110.78	112.13	112.63	100.85	100.48	110.92	99.215	106.39	102.71	109.08	108.37	102.32	108.41	106.65	101.62	99.587	111.98	104.78	102.72	100.38	104.82	100.15	100.79	106.49	104.46	104.01	104.26	102.69	110.63	103.9	102.13	107.46	109.14	101.11	106.33	108.12	102.79	105.19	113.84	103.29	105.05	104.03	107.05	105.28	101.06	108.46	106.47	106.05	110.65
101.14	101.89	103.36	99.915	104.09	104.93	103.89	102.56	100.97	101.93	105.7	104.35	104.3	106.85	105.06	100.97	103.23	105.02	96.315	108.72	103.17	107.11	101.24	99.588	97.666	104.66	105.05	102.53	107.97	102.77	101.63	109.4	110.6	103.68	106.68	104.89	107.3	103.1	102.54	103.05	102.51	102.56	104.86	102.12	102.33	106.86	101.38	96.046	104.35	101.69
112.93	108.8	113.14	111.01	108.49	117.38	115.7	109.03	109.13	113.58	111.82	115.14	103.57	110.25	110.83	111.35	120.75	112.95	113.71	113.93	104.41	107.77	110.59	114.68	108.34	113.7	108.81	115.37	119.06	116.08	114.35	105.86	109.72	123.99	112.45	110.2	115.46	104.29	113.65	110.35	105.08	114.29	109.88	110.13	112.92	113.64	111.75	116.89	111.57	111.9
109.31	107.86	114.57	113.48	111.67	116.47	108.81	107.27	111.35	115.83	110.38	103.44	111.6	114.36	110.4	106.64	115.23	108.19	110.96	114.47	108.36	116.59	109.38	117.84	108.51	109.12	113.77	106.93	112.24	101.34	108.62	109.52	111.37	114.08	107.89	116.57	108.27	110.73	120.65	117.57	102.14	115.98	114.13	111.45	113.11	113.74	109.23	110.04	112.58	112
104.12	98.16	99.554	102.33	92.193	93.463	101.63	95.875	102.1	98.023	93.538	98.575	102.53	107.4	96.872	96.246	99.343	98.202	99.287	89.268	107.81	97.422	98.258	96.389	97.901	101.16	97.433	104.23	97.647	106.67	103.16	103.27	104.16	103.71	104.76	101.04	101.12	101.51	96.062	102.03	97.9	101.7	95.259	101.93	107.34	102.3	103.15	101.97	99.037	93.11
110.62	113.1	114.97	115.16	115.27	111.81	116.95	114.45	117.01	110.83	108.41	113.83	113.5	113.56	116.02	120.23	113.98	107.46	111.91	114.22	109.55	114.52	111.34	109.74	109.27	114.21	112.31	114.64	111.7	113.9	112.04	107.76	117.84	108.68	114.2	112.56	109.47	115.18	105.69	114.99	111.17	116.88	111.41	106.49	116.93	112.32	117.72	107.89	114.87	113.11
98.686	100.92	106.67	98.357	100.91	100.46	97.948	100.24	100.83	101.54	97.584	101.34	99.01	99.732	103.33	95.659	92.026	103.01	103.41	99.704	100.65	97.533	96.932	102.91	108.07	102.73	100.38	101.56	102.47	95.15	102.07	100.38	101.6	97.443	94.914	103.09	100.77	102.1	99.832	94.636	101.68	100.84	95.515	97.825	99.654	95.59	91.953	101.27	102.2	95.453
108.47	108.35	110.77	101.68	101.41	102.7	107.51	102.79	104.08	103.65	102.7	106	105.11	107.93	101.31	105.68	102.19	105.21	109.67	107.75	104.41	108.61	104.6	108.9	105.1	108.21	109.08	101.89	100.56	108.55	109.76	102.45	103.46	110.85	104.12	106.17	106.06	110.29	101.67	103.39	110.3	101.31	108.15	107.28	107.11	111.28	110.56	109.25	109.87	107.31
110.63	110.97	108.37	109.49	113.57	112.41	108.07	116.45	112.21	110.4	106.33	114.85	104.84	106.41	113.09	111.89	112.12	112.4	109.49	105.71	109.53	110.08	110.98	110.39	108.34	111.25	115.97	115.64	112.91	115.11	111.2	109.9	105.22	113.25	112.25	111.61	110.84	110.77	113.65	107.13	112.35	115.47	110.47	110.21	110.01	109.35	106.16	112.75	109.65	117.7
108.05	108.66	102.08	107.54	108.01	104.87	98.671	104.37	100.34	101.78	106.82	105.75	102.72	108.05	105.56	108.36	107.86	99.263	104.8	109.95	103.06	102.7	105.61	109.72	108.44	109.95	110.17	104.34	110.53	107.37	107.31	103.86	101.78	104.62	105.51	102.23	107.84	106.48	102.98	102.01	111.79	106.84	108.12	99.009	122.18	98.06	102.64	104.12	104.48	105.97
111.05	110.48	117.17	108.83	105.4	109.32	109.63	117.14	116.14	117.5	111.77	106.76	106.91	116.39	120.14	110.1	117.36	113.62	113.05	111.3	114.83	113.82	111.52	107.02	116.32	111.64	115.9	110.93	115.85	109.05	111.03	117.44	112.02	112.98	107.1	110.78	118.17	108.15	106.22	107.41	108.63	113.14	116.24	119.12	112.37	115.67	115.69	109.52	109.56	109.41
108.01	102.7	103.18	101.7	107.76	105.36	109.47	105.96	106.38	107.77	106.13	105.23	105.53	110.73	100.54	109.04	102.32	104.17	105.01	105.6	103.64	96.342	106.45	100.64	102.48	106.72	101.11	110.18	110.19	104.43	106.76	112.28	114.77	103.76	107.33	100.6	105.07	103.85	101.25	106.34	108.88	110.14	99.299	108.58	108.29	106.64	102.95	110.05	106.69	105.23
114.09	117.38	112	112.38	105.35	111.09	109.76	110.68	111.29	112.61	111.38	113.59	108.64	111.22	106.51	109.75	108.69	104.56	110	114.52	110.67	110.82	111.58	106.25	109.34	111.83	111.45	108.77	111.48	106.09	105.78	111.42	112.65	113.97	112.83	115.18	111.8	110.96	110.59	112.39	109.19	111.01	113.46	106.43	115.46	114.63	111.72	108.2	108.74	115.46
121.45	118.47	116.28	120.69	117.67	117.15	117.14	120.4	113.63	125.27	120.84	125.23	117.51	123.95	114.5	126.02	116.78	124.2	120.05	117.63	118.43	120.88	115.37	116.98	119.89	121.66	120.18	115.78	113.44	117.08	118.64	121.16	115.27	116.55	114.5	119.98	112.79	118.53	113.01	114.66	120.69	117.44	118.74	118.56	123.5	118.76	115.42	116.54	117.74	117.92
106.4	104.61	103.42	104.8	100.06	108.71	105.61	102.72	104.65	101.43	105.52	101.18	102.29	106.32	103.16	105.01	100.88	105.1	110.15	102.74	101.24	105.21	102.95	103.88	106.68	99.566	102.54	106.66	106.74	105.47	99.396	99.179	107.12	98.546	105.55	107.58	105.53	101.63	101.58	108.75	99.67	106.84	108.97	106.27	104.02	106.32	98.125	107.67	96.245	104.2
112.64	107.3	107.01	107	109.95	116.39	113.08	115.02	110.21	113.94	110.26	108.95	113.72	110.61	109.35	110.65	114.22	106.22	109.75	113.9	105.85	117.95	110.86	112.87	117.81	113.27	116.19	110.42	109.04	114.52	108.57	109.32	106.73	113.94	110.2	112.66	110.84	120.05	112.7	110.72	107.08	111.41	111.19	112.99	113.03	110.75	106.71	108.98	116.24	105.38
105.36	105.12	104.07	109.81	105.24	109.94	108.62	102.99	107.59	105.77	107.03	105.88	109.96	99.295	103.09	106.28	106.2	107.52	108.82	108.48	104.2	108.57	104.02	112.01	108.36	108.1	109.85	109.98	104.28	109.24	105.07	103.59	107.74	111.29	99.49	107.59	107.86	110.2	100.53	106.21	104.2	105.44	100.87	107.3	101.05	112.68	107.98	108.16	103.69	104.42
107.96	103.92	109.24	100.45	100.17	107.99	101.32	103	103.28	109.1	107.58	106.59	102.23	108.83	100.06	108.73	108.06	105.54	104.63	103.05	104.95	106.4	106.88	101.93	105.17	103.33	103.49	114.74	103.08	102.69	97.188	105.37	103.93	109.53	104.22	106.82	105.55	104.87	105.46	106.52	105.03	108.95	102.86	105.08	105	103.12	110.58	103.61	106.47	108.21
102.41	108.64	101.77	102.27	109.15	102.68	101.31	113.36	102.35	103.29	100.84	100.35	104.61	98.325	101.73	98.631	103.97	103.7	104.4	104.23	102.54	105.76	98.085	99.468	101.77	100.61	111.68	104.24	107.61	105.78	102.33	98.667	101.09	103.35	100.35	104.53	103.61	102.99	102.51	108.91	103.83	106.46	106.64	102.5	100.05	106.27	103.72	108.38	105.88	103.84
108.12	98.72	102.6	101.34	98.575	101.47	105.53	103.57	103.88	109.95	112.02	98.638	108.25	106.15	107.04	107.04	107.82	102.04	112.01	106.42	103.95	105.78	101.91	101.29	104.28	103.03	101.18	108.81	104.03	105.78	106.41	106.06	101.76	103.03	104.65	103.94	104.23	105.04	109.24	105.53	110.39	109.33	108.43	109.25	109.06	104.5	109.11	109.52	101.38	103.07
105.64	100.95	108.04	107.21	104.47	105.21	104.11	102.46	109.57	105.2	101.52	103.47	109.18	101.61	108.4	107.18	108.06	103.06	100.96	105.15	105.94	111.77	106.73	105.39	104.02	107.1	99.994	113.68	104.27	108.2	108.57	98.833	103.04	112.4	102.1	106.69	108.94	107.6	104.92	105.88	108.89	108.53	102.61	110.4	101.42	105.16	113.79	104.6	103.76	107.81
103.42	96.493	106.66	100.56	92.997	102.71	99.264	101.1	99.334	100.67	104.52	105.12	103.12	105.45	97.795	98.06	99.598	101.79	105.36	104.25	94.533	103.63	100.06	102.15	102.74	101.11	98.91	103.85	99.796	101.36	94.695	98.037	103.64	97.093	98.929	97.699	98.942	96.803	102.62	101.16	101.2	99.312	99.355	96.578	94.532	96.462	97.145	102.09	99.781	106.04
105.94	108.54	105.21	106.41	116.75	110.84	111.62	107.86	102.74	111.6	105.17	106.91	106.97	107.61	111.87	102.54	103.77	112.53	107.23	108.52	108.28	103.88	111.92	107.1	109.37	108.49	103.29	110.43	107.46	101.12	106.12	105.83	107.64	103.22	109.2	104.87	110.17	110.62	108.14	110.27	102.75	107.78	106.81	107.76	110.22	104.07	116.83	106.15	112.27	106.45
106.18	101.42	105.02	100.33	103.25	104.52	106.15	106.82	111.94	107.47	108.55	103.94	105.74	95.535	106.82	105.34	103.18	105.33	110.24	105.85	105.5	101.76	100.63	111.01	103.91	108.26	101.53	106.44	103.53	103.27	103.65	106.34	98.489	106.67	103.65	107.44	98.022	102.91	100.29	105.33	99.109	111.34	104.38	109.87	107.33	98.397	105.72	106.67	104.54	102.99
94.646	93.394	100.23	97.106	103.13	95.037	103.66	100.75	99.363	98.495	94.987	97.972	99.013	94.439	96.925	99.171	98.397	100.96	101.26	100.68	106.26	98.9	106.77	94.88	103.51	105.97	95.196	97.908	94.575	102.68	98.102	102.68	97.892	96.507	108.41	99.39	97.34	98.557	97.23	102.92	102.22	103.43	98.183	98.387	102.28	104.88	97.36	94.828	105.49	93.31
109.46	109.55	110.31	101.63	106.7	107.73	107.93	105.04	103.35	105.18	104.17	108.66	106.71	108.49	108.05	105.04	107.57	103.72	109.2	107.92	109.23	113.73	103.63	104.15	108.01	107.81	107.86	105.82	106.85	110.17	101.37	105.86	105.6	109.55	106.87	103.89	106.76	105.73	103.59	105.54	104.5	106.93	108.19	107.75	105.16	100.2	110.19	107.66	98.476	108
109.05	108.79	109.57	111.83	109.79	117.1	113.19	107.18	111.7	106.43	118.88	107.67	119.28	116.59	109.33	109.52	110.21	113.54	107.14	105.49	111.66	116.31	112.71	109.28	115.24	109.86	115.76	115.16	111.78	111.65	108.37	105.81	105.78	112.01	114.32	106.91	114.28	108.46	107.36	107.53	111.48	112.36	110.08	112.19	112.41	109.21	104.06	105.95	117.83	113.83
111.07	115.07	112.82	112.91	112.54	115.44	111.93	115.24	110.63	108.08	113.67	118.05	113.21	119.04	114.77	110.84	108.57	113.97	108.01	113.24	113.6	110.59	115.8	114.76	109.98	109.63	117.55	116	115.83	112.65	109.5	110.6	115.24	112.11	110.43	110.4	110.11	113.29	111.29	110.06	110.68	107.4	110.13	109.99	116.73	113.27	108.06	109.34	114.14	109.49
100.98	102.25	110.86	96.493	101.9	110.78	108.83	104.93	104.59	102.93	98.446	110.23	111.63	108.48	109.56	110.38	102.13	106.11	104.21	106.05	100.23	108.53	107.87	100.4	105.86	108.12	101.48	106.81	100.43	105.63	110.5	107.86	108.1	107.02	101.79	110.28	111.47	106.23	104.43	109.38	105.19	102.34	100.42	103.85	107.89	108.51	105.11	111.75	99.793	108.75
101.78	102.74	105.16	104.05	99.148	105.95	105.91	106.65	102.31	106.64	111.18	99.138	100.2	106.15	100.83	107	104.1	112.59	105.1	101.33	106.85	111.09	97.418	105.36	99.36	109.59	102.35	106.76	96.824	106.77	103.46	105.2	113.58	108.27	104.61	103.19	100.7	105.16	102.46	114.66	107.62	104.05	110.78	105.87	105.81	102.86	98.914	107.81	103.81	104.48
108.24	99.678	102.14	105.81	101.61	108.96	106.59	102.32	103.45	114.97	104.37	103.35	102.36	100.78	108.67	110.67	104.98	107.16	110.38	102.11	107.51	103.97	106.83	113.14	104.8	97.408	103.8	107.84	107.21	109.22	103.62	105.62	104.98	107	102.72	109.7	110.94	106.13	107.16	101.08	101.77	106.22	109.37	108.54	105.48	109.22	103.12	107.15	110.33	106.7
108.99	106.29	107.15	101.38	104.48	103.01	107.49	107.54	105.4	103.65	106.03	104.52	102.55	106.6	100.98	106.36	105.72	106.95	103.14	109.35	108.48	106.37	108.95	99.138	108.45	106.94	102.51	97.758	103.22	108.7	110.48	104.27	109.73	108.01	106.74	103.74	109.85	106.6	105.31	99.778	101.64	103.83	103.6	105.79	103.28	106.29	105.49	103	103.18	105.71
108.93	100.56	107.78	107.98	104.57	108.29	108.07	104.22	101.65	105.46	104.12	105.04	109.91	100.25	104.68	109.94	108.99	103.28	105.06	103.44	109.14	106.16	105.79	104.74	109.62	107.37	106.24	106.11	103.43	107.51	101.1	110.87	109	107.6	106.54	107.28	108.06	110.33	99.848	106.52	103.8	106.41	109.24	109.43	104.6	111.36	100.72	101.38	105.71	103.4
111.22	111.78	117.41	109.89	116	105.95	111.38	109.69	113.27	109.81	107.85	107.15	115.31	107.57	113.24	108.86	106.1	109.76	111.26	110.86	105.49	110.18	111.79	106.03	114.53	110.31	110.38	115.37	110.59	116.84	110.19	110.06	116.49	109.56	111.74	107.32	117.25	107.32	112.23	112.35	115.96	116.61	112.01	114.26	106.57	114.09	110.6	109.7	107.75	105.83
110.28	115.77	115.74	114.2	118.36	111.32	111.01	111.49	111.36	122.32	113.65	105.14	112.66	111.52	115.15	116.67	105.47	120.14	116.69	118.38	112.93	108.32	118.85	112.79	113.43	108.4	111.38	108.57	111.71	118.56	114.06	115.27	110.28	109.05	110.86	109.41	114.53	115.85	114.52	110.44	111.76	114.84	111.21	106.57	117.07	107.77	111	111.4	111.15	109.05
109.44	111.49	113.55	111.18	120.3	111.22	108.61	112.92	119.54	113.8	110.14	114.16	112.58	109.16	111.62	108.7	110.51	109.24	109.14	112.85	111.45	108.9	105.49	119.2	111.39	116.16	114.06	119	119.18	114.3	112.04	112.26	106.51	109.6	112.82	111.24	109.97	115.26	114.97	115.33	110.93	109.39	113.64	108.99	115.62	107.88	116.75	115.85	112.68	116.82
103.43	100.44	101.13	99.134	97.183	107.3	106.64	104.01	106.04	103.46	110.26	103.88	100.91	108.98	103.39	108.27	106.5	104.71	102.68	99.096	103.86	107.5	106.34	98.44	103.12	101.45	104.74	103.36	107.38	104.89	110.08	105.27	106.28	101.76	102.11	110.17	109.89	105.28	103.22	98.042	103.76	105.27	103.01	108.83	106.51	105.85	110.89	101.48	112.24	106.49
103.68	116.15	109.93	109.2	110.79	103.57	110.42	103.35	112.38	114.75	113.03	111.1	105.47	109.22	118.93	106.15	108.95	107.38	107.55	112.81	114.83	104.46	115.33	111.24	117.86	113.26	105.67	106.31	107.9	112.76	111.13	111.47	113.91	110.45	107.19	110.85	111.18	112.36	115.25	112.44	110.35	110.58	108.57	111.21	114.14	114.58	117.16	119.1	109.07	109.92
96.766	100.88	109.89	107.14	104.72	103.75	104.11	103.23	109.82	106.71	104.86	104.29	109.4	105.77	104.66	102.18	106.62	105.34	107.13	104.6	110.26	103.01	103.77	105.26	98.218	104.63	105	107.2	103.58	104.84	100.42	107.38	106.6	106.52	104.98	103.71	108.27	111.78	110.76	106.63	109.32	110.56	112.07	107.14	103.65	107.11	103	105.98	102.39	107.71
114.73	117.37	116.59	114.67	119.11	115.3	107.08	110.64	115.54	109.65	110.27	116.78	111.49	115.71	119.57	112.05	114.12	110.41	115.87	114.1	116.72	117.61	106.59	117.15	117.49	110.86	114.75	105.2	112.34	108.94	110.28	116.85	108.9	114.46	110.8	109.02	112.94	117.71	113.48	110.33	108.66	112.94	113	120.17	110.88	107.75	111.4	110.97	110.04	112.26
98.988	98.17	100.65	97.881	99.773	93.966	105.03	96.162	105.61	101.41	104.47	100.94	102.08	102.65	112.67	101.22	101.93	99.769	93.977	101.37	102.04	100.71	99.575	99.073	95.087	104.54	96.42	101.58	100.59	97.526	96.955	100.16	102.47	99.663	97.022	99.615	95.542	104.22	94.473	95.3	99.825	99.387	98.049	104.68	100.35	110.51	100.1	103.12	101.03	99.651
110.95	113.52	113.49	113.46	110.94	116.31	108.38	118.7	109.68	112.27	110.7	117.32	113.29	110.08	114.03	110.24	108.12	115.06	109.82	109.94	109.07	114.09	114.39	110.18	106.76	108.54	112.86	108.36	116.64	120.35	112.48	118.31	108.6	111.74	107.74	112.8	114.11	112.48	115.07	116.75	112.58	105.74	112.76	114.81	117.93	110.82	116.15	111.61	116.12	113.79
122.13	116.32	117.74	120.27	119.74	116.95	123.8	115.36	122.25	111.35	113.97	117.96	115.25	121.97	111.59	123.25	115.69	113.78	115.86	118.3	121.61	117.48	122.5	118.2	113.6	122.87	117.13	113.58	111.56	115.83	117.31	110.7	119.92	121.09	114.39	115.48	117.67	116.42	114.64	116.67	118.61	113.91	124.59	118.43	119.59	116.29	112.9	117.76	117.74	114.55
102.77	110.3	110.85	119.65	117.38	110.06	117.45	112.61	115.76	113.99	112.62	112.16	113.23	114.98	111.06	111.58	110.67	114.55	106.87	111.43	110.95	112.88	108.52	112.95	113.88	112.82	117.69	106.95	107.48	110.64	113.12	110.63	109.97	111.6	106.58	120	109.75	111.07	111.63	116.15	111.91	115.85	110.75	110.35	113.67	110.07	107.93	112.8	115.15	120.66
112.53	107.25	109.57	115.59	118.97	110.02	109.99	111.26	111.95	114.83	113.06	103.09	111.11	113.34	116.21	117.79	115.74	110.13	110.33	115.52	109.32	111.33	111.73	112.17	106.45	107.12	108.42	113.91	111.07	117.43	110.76	109.87	109.77	111.54	113.16	112.69	106.56	106.69	110.94	105.06	107.94	109.1	108.96	115.2	110.26	104.17	103.82	108.82	111.93	113.74
113.5	115.11	115.68	117.05	115.5	113.76	116.95	116.28	114.38	116.22	116.48	123.47	114.8	115.57	115.1	117.5	113.91	113.64	114.61	120.29	114.56	118.69	111.62	121.28	120.29	118.47	112.96	123.59	124.52	122.39	110.87	113.73	120.25	121.61	123.14	121.33	114.29	115.45	113.61	118.79	115.18	116.43	113.05	120.37	121.4	127.83	121.06	113.39	114	118.75
106.15	106.21	105.32	102.63	107.47	105.78	110.73	104.32	107.67	104.78	109.98	105.5	107.03	106.59	105.58	108.57	103.53	107.15	99.363	99.709	106.01	110.99	106.95	118.11	111.01	102.21	109.16	113.08	103.53	104.75	109.66	103.28	109.32	104.44	102.5	105.78	106.3	113.26	106.32	107.77	106.22	103.7	106.34	104.36	108.37	107.91	106.41	109.95	99.715	104.96
99.907	101.01	104.51	108.95	110.03	98.661	105.05	102.83	104.26	103.72	100.99	107.63	97.525	104.09	100.97	108.16	106.96	103.91	103.11	108.84	103.15	107.27	99.142	105.39	106.48	98.681	104.12	101.84	105.08	107.54	106.51	106.56	106.41	102.3	102.18	106.53	104.32	99.706	102.88	105.99	105.97	106.04	106.39	104.04	105.59	101.69	107.38	104.69	99.992	108.06
98.613	101.9	100.7	101.32	101.85	99.163	96.252	99.784	102.86	96.241	95.858	94.86	100.11	101.95	103.25	99.37	109.19	101.18	99.204	100.1	99.153	97.781	97.351	102.69	103.99	100.28	101.7	108.32	96.95	100.14	104.14	93.911	95.01	97.812	101.38	100.42	100.62	95.562	103.32	93.46	102.35	99.124	104.12	100.91	103.55	102.68	100.58	99.916	101.19	100.21
106.45	116.37	112.2	111.27	112.73	110.62	106.46	111.71	106.04	114.53	111.32	114.51	113.7	109.11	106.33	109.97	116.77	106.66	109.94	107.62	107.07	106.21	104.21	115.46	116.85	106.13	106.33	117.59	111.48	112.35	113.06	113.68	114.37	110.52	112.99	109.64	110.22	108.2	112.84	107.73	112.99	110.22	113.68	107.66	114.24	115.35	107.3	107.71	107.34	114.22
99.146	101.35	99.714	96.186	101.32	105.72	102.77	101.55	98.011	105.09	101.98	105.15	106.45	102.94	97.355	95.086	100.14	103.95	102.44	102.29	100.83	103.69	95.779	99.379	106.71	104.96	104.04	97.638	101.95	94.525	101.4	102.21	96.971	101.65	102.23	100.64	108.64	104.53	98.221	99.119	96.578	96.051	100.17	101.5	98.024	101.77	101.19	105.71	94.784	99.747
109.24	109.1	108.42	104.62	105.73	111.72	100.46	104.08	107.23	103.74	99.682	108.32	107.45	102.29	95.225	101.07	112.19	101.19	114.6	104.15	100.36	111.28	108.73	100.43	104.03	108.64	113.22	110.67	107.07	112.79	96.019	111.22	112.96	108.28	112.69	104.85	107.12	102.32	108.69	110.56	103.46	105.7	105.92	108.5	115.03	99.265	104.42	104.63	110.49	106.66
106.06	111.49	101.28	113.89	108.35	118.81	108.09	104.12	110.28	112.61	106.85	107.45	107.78	112.46	106.16	107.27	113.6	116.65	105.56	106.56	111.34	110.92	106.68	113.82	113.82	111.65	108.33	119.57	108.09	106.36	107.78	109.09	106.63	111.82	108.57	106.59	113.06	109.72	113.08	109.25	111.18	106.17	111.77	105	111.97	104.87	110.24	108.71	109.65	113.71
118.74	116.17	120.78	114.17	121.07	117.27	126.77	112.22	112.21	115.64	117.48	121	107.52	119.18	122.81	119.52	111.38	116.1	120.99	124.56	113.88	115.08	111.95	116.38	109.28	116.74	115.64	124.79	116.87	112.37	120.43	114.56	122.86	112.08	114.44	116.08	114.94	119.9	118.03	117.12	115.79	106.13	117.96	117.71	115.56	113.28	107.23	116.85	116.82	116.75
98.018	102.21	102.78	108.68	108.86	106.62	104.73	109.74	105.47	105.87	110.83	105.25	103.45	107.59	103.65	108.82	107.31	106.04	107.69	110.23	108.91	104.87	108.4	108.27	105.18	107.66	104.61	104.85	99.61	102.44	108.4	101.2	108.28	107.85	107.59	107.35	108.58	114.38	102.98	104.92	108.58	114.51	101.01	101.2	110.48	103.39	105.37	103.84	108.08	107.32
104.74	107.3	105.57	98.143	104.07	100.42	102.02	105.75	100.07	106.53	106	100.07	101.84	105.83	106.42	104.01	109	106.08	98.955	101.25	102.9	105.84	108.11	109.81	114.29	104.61	104.89	106.2	103.24	102.13	106.73	101.16	98.999	109.89	108.64	109.58	103.56	109.13	107.65	104.8	106.75	107.34	102.18	104.89	106.65	102.8	104.53	102.6	103.66	108.25
114.77	123.54	120.8	113.85	121.86	110.48	119.9	116.61	110.29	118.95	122.65	117.06	117.55	117.96	115.26	121.65	116.9	119.56	112.2	117.17	118.33	122.05	114.79	120.86	122.09	111.99	116.19	121.33	114.01	112.08	119.83	114.19	118.85	115.68	119.7	116.41	124.89	116.78	122.18	122.29	116.35	116.16	116.05	117.63	119.61	114.01	120.62	117.75	114.2	118.9
103.47	101.46	103.07	95.23	101.02	100.03	98.189	103.22	103.97	102.32	97.826	102.15	99.13	101.08	102.69	105.13	102.6	102.13	96.113	100.2	92.722	97.884	101.02	98.901	99.415	99.434	98.202	101.63	99.992	94.058	102.49	101.81	104.65	99.831	100.68	99.475	96.56	103.54	93.543	101.72	96.559	106.54	99.729	91.718	102.82	99.207	107.9	103.02	94.817	97.748
101.88	95.561	96.599	94.647	95.199	104.47	97.628	100.12	103.26	99.865	93.366	95.141	97.597	100.55	98.556	94.751	95.242	94.575	99.541	98.07	104.13	101.63	101.37	99.002	97.906	99.478	103.31	102.96	102.31	103.89	101.95	100.57	96.878	101.07	98.964	96.956	97.094	105.59	93.148	100.57	103.33	103.07	96.47	103.21	97.554	98.101	103.44	91.759	102.29	102.49
101.57	106.85	105.12	96.793	100.7	100.87	99.403	104.37	100.03	98.207	100.04	97.524	99.426	100.01	105.53	100.68	101.99	100.78	101.61	97.888	94.732	101.77	101.66	97.849	95.218	101.65	104.83	98.028	100.01	99.925	104.4	96.762	100.22	102.44	102.82	96.542	93.314	102.08	99.056	101.93	104.15	103.54	100.35	101.43	104.69	105.77	104.67	103.28	95.866	102.49
105.11	108.28	105.28	108.48	104.69	110.58	102.25	112.79	105.69	96.896	111.7	112.67	108.26	112.6	102.97	107.47	108.08	99.179	102.16	101.39	102.05	99.843	98.379	108.19	106.1	100.2	113.6	109.17	106.69	101.59	101.61	104.79	107.77	108.88	105.82	104.86	109.17	107.12	102.51	106.68	102.06	103.46	102.33	106.72	102.97	105.92	103.35	107.82	101.28	100.06
107.39	105.65	108.62	97.04	105.32	103.09	105.42	104.67	102.24	110.45	113.19	98.731	108.03	106.7	112.09	104.29	104.77	108.01	105.85	100.94	101.68	105.38	103.81	107.53	102.67	106.54	100.95	105.32	106.23	112.18	107.2	108.43	107.57	107.47	101.91	104.56	104.79	103.53	96.013	107.5	108.89	104.49	104.09	103.24	99.692	102.21	105.48	111.42	106.42	96.853
106.7	108.76	116.9	108.22	116.37	115.94	114.75	112.6	113.5	108.17	110.21	116.05	117.26	107.33	107	109.05	117.5	116.68	111.19	108.11	115.48	120.38	111.61	120.13	105.84	117.35	111.85	114.2	113.5	113.61	107.59	115.64	112.23	107.27	109.74	112.95	111.66	117.96	109.5	108.57	110.41	112.01	104.2	113.03	109.31	114.21	110.1	112.31	108.68	123.19
104.67	111.72	104.51	107.35	107.6	108.88	109.35	108.81	109.65	107.88	97.964	107.61	103.61	107.47	103.08	108.04	102.06	107.82	111.2	105.06	105.81	106.32	105.14	101.84	110.23	111.24	106.22	109.83	108.1	110.1	102.79	102.78	101.63	98.752	114.98	98.698	98.79	107.14	105.94	101.55	104.18	108.37	112.13	104.24	107.17	105.23	106.02	103.44	104.48	111.12
104.98	104.55	112.5	111.53	111.54	114.3	109.76	109.75	113.04	112.02	111.9	122.84	109.6	107.4	111.57	112.68	116.36	116.2	113.62	106.22	109.45	110	111.73	110.93	113.06	116.31	102.52	105.06	114.06	112.25	117.21	113.95	108.46	111.69	105.57	111.89	111.78	112.67	116.91	111.67	118.18	117.02	112.35	114.38	110.31	116.51	114.58	117.54	107.62	111.15
111.33	106.22	116.39	113.23	108.74	110.31	108.17	106.12	112.42	115.06	109.66	117.72	114.02	107.9	116.42	105.66	111.92	108.22	114.24	109.88	110.53	104.58	111.12	113.4	113.86	110.97	109.4	108.09	109.02	105.78	116.04	109.48	103.87	112.88	120.36	118.63	103.79	109.8	104.04	111.62	108.72	110.71	108.52	117.06	111.37	114.24	112.17	109.64	109.76	109.67
114.86	112.5	105.01	108.74	119.42	108.39	115.37	114.23	109.34	113.74	113.58	120.59	109.5	116.02	112.87	112.17	117.7	110.87	113.71	111.32	114.91	111.19	113.31	109.49	110.93	112.03	107.42	111.25	114.6	113.19	115.68	112.07	116.73	109.23	115.06	110.87	109.32	112.91	111.51	108.5	111.83	110.7	111.83	112.22	114.16	108.51	115.16	108.84	112.88	113.96
104.99	99.426	94.19	101.6	97.261	100.27	99.522	102.22	96.238	107.44	105.79	98.937	99.093	104.15	105.91	98.097	106.67	102.21	100.73	101.63	92.828	96.492	98.434	104.59	91.555	102.26	91.959	98.507	100.13	98.37	97.05	99.872	99.627	93.582	93.185	92.072	103.31	99.461	94.477	99.491	102.67	101.32	101.83	96.754	101.45	96.584	100.18	99.7	98.041	96.104
103.76	106.81	104.35	103.25	95.87	103.85	104.01	106.66	102.73	104.62	107.23	106.33	107.73	103.22	108.06	104.54	101.04	107.38	112.82	112.98	101.2	96.99	110.36	103.64	105.33	106.6	104.56	105.55	103.95	102.26	102.87	108.18	101.78	107.55	104.13	104.64	108.85	104.7	101.28	107.1	106.71	109.58	106.39	110.02	104.07	106.37	108.61	103.36	102.16	110.51
110.77	106.95	111.58	112.12	114.97	113.61	112.87	116.1	117.77	107.6	111.4	115.72	110.68	109.23	109.39	111.26	105.32	113.87	110.95	110.7	117.23	109.91	106.14	117.24	116.54	111.28	114.25	114.07	116.35	113.43	109.55	110.02	118.11	110.06	113.62	105.52	113.24	109.79	112.11	110.93	113.48	114.93	112.2	110.66	109.39	108.44	113.75	111.18	113.16	110.69
115.16	113.32	107.8	107.26	101.3	103.73	108.03	112.53	112.32	110.89	111.55	120.8	114.66	108.6	110.3	111.68	112.36	112.35	108.23	111.3	110.88	110.8	111.11	110.21	102.66	107.86	113.21	116.35	111.71	109.64	110.84	111.68	114.28	109.14	108.18	112.11	110.15	115.51	112.39	113.63	112.04	112.17	111.46	110.08	113.21	114.1	108.55	110.03	112.4	112.14
96.766	100.22	92.593	103.26	95.241	98.437	97.385	107.98	102.3	102.02	104.02	102.02	94.528	98.69	102.72	98.011	102.76	102.22	102.61	96.907	97.621	97.243	99.72	95.207	103.14	97.656	106.83	97.281	99.737	99.375	96.199	106.62	101.92	104.83	99.232	103.74	103.75	97.618	98.802	102.8	103.17	102.26	103.75	101.49	104.61	102.07	104.96	112.03	103.77	96.902
104.7	93.791	99.093	94.609	92.045	103.91	97.199	97.462	105.14	97.627	100.05	104.04	102.03	104.33	96.374	96.094	95.446	102.58	100.37	104.17	99.977	96.191	99.05	99.654	94.365	100.97	100.11	100.16	105.43	104	98.492	96.043	93.212	96.654	99.835	101.71	104.47	101.36	104.61	100.11	102.15	101.09	98.941	97.986	102.46	98.668	99.987	99.388	101.76	96.426
96.123	105.17	101.78	108.41	104.1	109.14	109.83	103.44	105.89	101.01	100.94	109.15	109.63	108.73	97.018	105.78	104.09	103.15	105.63	94.941	105.46	108.71	105.81	112.09	111.22	107.72	108.5	105.98	105.08	112.76	104.94	105.08	114.42	105.11	111.44	103.52	108.93	108.32	105.43	110.37	103.67	104.42	103.77	97.39	108.54	109.17	102.25	106.12	115.56	112.27
108.53	110.39	109.66	113.38	114.6	108.5	112.9	111	111.25	110.75	114.02	110.42	107.33	101.38	108.49	108.48	108.38	109.34	106.66	102.77	107.41	110.58	110.51	112.07	105.56	113.94	114.06	113.03	110.4	107.83	113.16	111.72	109.18	105.78	107.45	110.46	110.94	110.63	103.15	107.67	110.99	109.39	110.22	109.59	107.29	112.36	121.61	113.57	107.35	116.07
98.025	98.971	101.52	102.5	102.29	97.341	96.081	107.87	106.39	103.29	98.103	92.762	102.36	105.29	98.801	97.582	103.9	95.826	101.84	94.419	102.68	98.655	100.39	98.102	108.88	99.348	100.76	97.267	104.36	102.67	101.92	97.6	101.31	99.498	101.02	98.819	99.788	101.16	101.39	106.46	104.67	97.117	93.388	107.81	103.68	95.492	103.53	100.21	103.41	98.398
104.65	105.33	111.32	104.71	107.28	112.86	112.51	110.71	108.72	106.48	111.6	112.69	103.77	108.91	111.68	109.87	108.79	106.97	111.56	117.43	104.77	111.78	106.97	105.01	109.46	113.43	113	106.8	106.22	111.22	104.4	108.87	114.54	113.51	113.33	108.32	108.21	111.96	111.16	109.79	110.86	109.99	109.63	109.92	110.98	105.95	110.8	106.46	108.27	107.87
94.557	93.971	100.78	99.431	97.405	106.45	100.12	98.266	99.066	96.623	101.33	102.78	100.92	99.562	104.27	101.03	98.805	98.154	102.4	98.844	100.43	100.33	97.678	101.32	94.994	96.199	95.998	96.817	101.07	95.236	99.664	100.14	101.57	101	92.252	104.94	98.165	100.12	101.84	95.146	97.253	101.46	95.446	98.55	99.532	100.18	101.66	103.22	100.37	94.88
107.48	106.75	106.33	104.63	110.96	104.94	107.95	106.4	104.42	108.69	100.95	108.81	100.93	101.79	106.95	103.62	110.63	107.93	105.7	107.99	106.78	104.55	108.4	109.04	109.03	97.478	102.81	102.59	108.11	107.21	104.33	110.74	109.86	105.41	110.27	105.01	111.02	105.32	107.39	102.09	102.68	107.33	98.588	106.73	109.49	109.74	99.067	106.14	107.85	102.45
111.22	117.71	109.27	110.57	106.62	109.95	108.59	117.94	112.77	114.02	106.71	115.02	112.32	109	111.17	116.15	112.43	111.86	111.81	113.62	114.02	109.71	106.81	113.19	113.68	112.34	112.82	110.78	113.09	103.48	118.04	110.64	106.32	115.85	117.73	114.55	110.57	114.29	109.32	114.01	109.7	115.46	109.32	105.93	113.56	112.99	110.38	115.51	111.19	110.01
114.02	112.98	106.69	108.16	112.48	113.28	112.44	112.69	106.09	104.44	112.29	112.77	116.64	111.92	111.72	107.97	114.72	115.45	113.07	117.77	111.76	112.43	114.59	109.65	105.18	110.96	115.02	112.65	118.36	113.37	113.25	119.27	109.7	115.36	119.74	110.87	101.3	111.44	103.2	108.52	105.89	110.95	114.89	111.11	112.75	108.49	117.38	121.02	113.75	113.48
112.28	113.33	109.26	107.1	112.19	107.53	102.21	109.69	116	111.27	114.14	113.72	106.69	111.91	115.94	107.15	106.13	108.36	109.37	109.12	108.08	114.38	110.91	105.69	109.32	108.78	106.63	108.72	105.68	109.46	107.72	103.05	109.87	111.02	106.44	102.4	109.27	112.21	107.75	110.04	113.18	113.2	104.81	114.31	107.91	106.51	107.92	111.23	106.41	108.19
111.4	110.23	98.547	104.7	106.77	108.75	110.09	105	108.64	109.98	110.97	98.959	104.07	104.8	97.373	107.32	104.57	106.35	106	107.16	108.2	108.73	104.73	109.46	111.03	108.46	100.94	106.58	99.218	104.64	106.9	107.94	104.91	100.99	102.92	105.1	103.12	106.82	106.15	109.94	101.26	108.77	110.07	109.99	107.67	106.38	109.7	110.94	102.72	104
116.61	116.53	105.16	111.25	112.9	111.61	117.68	106.98	117.97	109.82	114.37	110.81	111.71	114.43	111.13	104.04	106.28	110.98	112.9	111.77	107.36	109.35	106.82	114	112.23	108.83	114.16	117.32	114.93	107.27	110.73	107.12	111.29	112.22	114.85	112.03	112.38	107.07	114.86	113.33	108.9	108.59	109.37	108.95	112.01	107.58	122.18	108.45	111.74	112.41
109.41	104.22	102.88	108.83	102.8	103.76	101.23	102.91	108.83	109.1	105.29	106.98	108.66	103.08	106.79	105.06	101.76	106.97	103.04	97.61	108.28	111.58	104.86	101.86	103.88	111.98	101.49	104.12	108.08	104.59	106.26	108.61	109.23	107.66	110.66	99.836	107.33	107.23	105.45	109.13	110.75	103.49	108.16	104.85	107.71	109.71	107.63	103.45	102.28	106.98
97.294	101.66	98.21	103.99	94.903	93.832	102.09	107.36	101.33	94.004	99.116	103.15	96.117	98.073	99.606	103.47	100.29	100.83	97.579	100.43	105.94	101.79	94.781	102.05	101.71	98.545	99.505	103.21	101.15	99.356	101.63	98.311	102.8	95.227	105.15	97.234	98.796	94.708	99.447	103.83	104.54	97.625	102.74	92.01	94.858	91.276	99.22	101.78	95.856	99.109
106.31	101.93	105.21	111.84	117.48	117.15	112.45	115.54	115.68	109.81	109.11	108.24	108.57	111.75	105.72	104.83	111.55	110.17	109.69	110.93	108.55	115.08	102.92	116.96	111.53	107.81	109.8	105.81	105.67	109.65	112.19	116.32	114.76	123.27	106.94	118.01	111.46	105.48	110.94	111.02	107.75	118.05	111.07	111.34	108.21	112.74	112.28	114.74	114.38	112.85
111.88	107.31	98.042	98.16	100.45	102.81	106.19	107.14	107.12	105.3	106.05	103.06	108.09	103.21	104.18	108.29	102.49	111.31	107.87	101.88	102.73	101.61	106.1	103	107.55	105.47	98.4	99.364	109.57	106.74	100.86	104.18	104.13	101.43	107.93	108.5	106.36	100.45	110.27	103.87	108.1	103	107.45	105.77	109.5	108.96	102.68	105.85	99.354	101.74
111.06	105.24	108.21	108.39	103.86	102.97	104.01	108.75	105.21	101.34	104.36	103.97	106.76	106.89	100.19	103.47	108.11	103.03	110.82	108.1	96.925	109.17	109.24	104.05	102.55	103.51	103.57	111.98	106.25	106.86	103.5	106.91	113.47	109.14	111.54	104.48	110.09	109.85	100.85	109.82	108.91	108.35	109.81	107.65	104.39	100.38	104.2	109.12	107.61	110.81
103.24	115.08	104.64	106.2	100.89	109.07	110.82	101.53	100.84	104.37	105.51	103.69	108.4	105.36	101.21	106.1	107.57	100.76	108.32	104.68	106.51	98.619	102.66	106.85	111.8	103.8	103.02	108.9	105.44	103.73	105.52	102.01	102.93	106.2	113.57	112.41	111.45	104.38	114.11	106.7	108.32	107.97	99.428	104.08	102.36	106.36	100.12	108.39	110.72	106.13
102.47	104.86	101.87	94.443	98.888	97.642	95.699	104.98	100.64	99.513	105.84	96.576	98.489	98.978	97.48	98.624	101.05	99.863	103.03	103.06	94.9	104.59	98.839	101.76	104.5	100.59	97.246	98.523	97.938	93.955	100.75	99.258	99.832	98.269	98.05	102.85	99.052	95.199	105.36	94.596	100.39	98.565	100.98	96.66	101.59	108.74	107.02	97.246	94.64	104.86
97.668	101.04	100.18	104.7	100.02	105.83	99.403	97.797	99.424	101.79	102.6	98.669	94.118	95.214	100.94	98.012	109.94	98.62	103.44	99.147	97.977	99.009	100.93	102.11	96.44	102.03	92.826	106.36	103.15	95.906	104.47	100.03	96.332	98.357	101.29	99.622	97.011	99.407	104.24	103.87	109.34	103.02	107.23	103.63	106.85	99.362	103.4	102.12	97.905	107.99
111.1	104.5	108.36	105.03	108.86	111.09	101.61	103.99	96.739	104.25	100.47	103.24	106.85	106.92	96.008	104.36	108.83	102.56	107.72	107.94	100.14	108.74	104.1	108.57	96.335	101.81	100.63	105.1	106.24	105.83	102.44	107.24	102.65	99.281	107.04	106.92	103.24	112.02	103.38	109.54	98.811	101.1	107.48	105.06	102.82	104.38	103.22	105.08	106.56	108.78
108.44	114.68	112.58	114.64	109.25	109.82	116.72	102.09	111.48	109.71	114.65	109.06	111.47	104.02	114.47	107.77	112.36	111.12	113.1	112.51	114.15	110.6	114.45	116.49	107.22	114.48	113.38	119.28	108.31	116.44	109.92	109.39	114.85	113.39	109.46	118.05	106.15	110.14	109.48	120	111.26	107	110.74	117.5	106.18	107.88	108.71	113.94	109.64	113.21
100.99	105.34	104.67	101.82	98.722	97.377	103.01	91.431	102.45	101.13	104.14	97.657	99.182	95.247	98.71	98.587	96.685	101.27	103.45	103.02	100.68	101.22	100.27	104.12	100.11	103.18	101.09	100.47	96.058	99.108	96.008	101.3	97.047	96.692	101.19	99.038	98.751	101.62	99.35	97.062	98.992	96.026	94.487	101.95	97.587	97.475	97.998	98.488	93.512	96.757
112.71	110.91	111.35	111.41	113.92	114.45	114.88	114.51	110.2	117.26	106.88	112.7	112.67	116.48	111.6	113.16	109.44	113.69	110.7	116.16	105.26	111.25	109.84	114.22	107.2	108.53	107.66	112.61	109.72	112.09	120.54	112.98	108.44	112.18	114.08	113.48	105.79	107.91	110.42	113.36	105.57	108.16	111.1	119.2	117.86	108.84	113.42	110.3	114.22	110.12
110.47	107.28	107.54	109.91	109.01	112.42	108.42	106.67	112.66	110.27	106.59	108.26	105.52	106.68	107.09	110.7	106.75	109.13	112.18	108.74	107.21	110.03	108.49	119.22	108.5	110.19	99.234	110.86	103.42	108.16	107.52	114.76	101.38	110.88	111.67	110.53	106.23	106.35	112.52	100.59	111.77	111.55	108.88	109.81	110.82	104.13	108.44	111.83	107.75	108.38
101	110.4	111.76	107.73	106.38	104.02	105.54	103.66	104.65	106.22	104.42	104.53	102.45	105.54	105.24	106.34	103.84	104.46	105.63	105.12	103.88	106.73	109.13	102.25	105.07	102.92	102.26	106.08	108.12	104.34	104.72	105.48	101.98	100.73	108.35	106.05	99.607	107.53	104.28	103.05	107.29	106.73	106.86	100.02	108.12	110.56	108.65	107.67	107.13	108.18
104.91	107.47	104.02	106.9	100.57	103.87	113.61	108.6	103.37	108.33	104.4	103.44	104.69	104.36	105.75	107.56	96.338	104.67	105.02	104.81	108.08	108.71	102.89	106.27	107.07	102.75	108.75	106.89	99.436	101.58	104.17	111.36	105.6	110.74	106.18	102.35	105.25	107.86	108.61	105.94	105.16	101.8	103.73	108.66	105.95	99.197	105.85	106.9	111.5	108.61
110.5	105.7	105.03	110.55	102.25	102.2	100.36	104.01	109.15	97.426	105.19	109.27	103.73	101.74	108.92	102.05	98.709	108.99	105.42	106.46	105.52	97.248	105.23	99.149	100.95	108.43	113.38	103.12	107.66	111.05	108.27	110.12	107.9	102.43	109.41	106.77	98.01	105.24	106.37	107.58	98.368	104.92	106.23	105.07	100.73	105.26	109.25	101.44	105.56	102.98
110.97	110.12	112.68	110.08	112.41	109.72	107.16	109.78	112.29	112.5	111.1	112.5	105.95	110.08	109.21	113.9	104.75	108.64	108.58	113.54	108.56	119.96	110.31	111.27	115.63	113.1	112.2	115.57	107.43	120.69	105.8	104.43	113.8	109.96	111.58	117.94	108.71	110.52	118.19	113.53	110.95	107.97	110.92	109.62	114.65	109.07	117.64	116.03	109.22	114.91
105.66	110.42	105.62	108.19	98.047	108.42	105.26	106.34	108.88	104	100.72	102.1	105.38	102.4	105.32	110.7	108.54	103.05	104.11	103.9	104.31	113.78	109.52	104.24	104.61	107.08	109.72	108.56	107.75	105.38	103.28	106.54	98.768	107.31	105.47	117.65	103.97	105.35	104.65	108.37	98.669	101	104.85	102.59	102.95	110.38	103.65	104.77	105.92	102.24
103.22	104.91	108.38	106.4	95.764	114.35	105.36	106.32	108.84	103.66	108.14	104.12	101.02	106.4	103.27	101.33	99.224	102.53	108.07	108.09	110.38	105.44	108.8	100.44	106.14	100.22	116.4	102.98	102.21	101.93	109.61	102.42	98.313	102.56	102.04	103.75	100.86	100.9	99.294	104.72	110.67	106.14	106.7	107.38	103.91	103.57	105.43	104.75	102.12	100.65
109.64	112.93	109.65	115.96	109.75	110.53	113.25	114.95	106.49	109.68	113.81	100.95	115.04	112.04	108.01	109.02	105	115.26	109.47	112.01	114.38	104.96	107.94	108.62	112.23	109.51	110.84	115.92	110.88	106.67	107	108.53	115.4	110.82	110.62	110.22	112.53	111.4	105.92	116.44	108.12	106.51	105.83	111.21	114.42	110.93	112.15	114.63	110.75	100.49
95.615	98.465	93.712	100.44	99.761	98.905	93.973	107.69	108.17	98.027	106.67	92.231	103.58	102.44	100.72	101.08	99.809	101.97	96.797	97.945	100.01	96.28	98.09	103.03	102.07	93.434	95.04	107.61	97.096	97.957	99.686	98.321	102.64	98.565	98.101	102	102.37	99.844	101.77	102.24	102.31	100.96	89.937	99.267	96.622	99.652	92.543	103.1	101.63	96.235
95.325	100.86	103.96	99.865	103.3	95.67	98.688	98.357	102.96	97.322	98.227	99.695	100.98	99.146	103.74	98.082	96.258	97.307	108.96	100.35	101.32	100.38	95.429	101.15	104.15	104.09	107.21	99.836	95.777	97.662	97.921	101.81	96.77	98.135	97.766	97.885	97.307	98.575	102.46	98.5	106.66	105.13	102.86	91.798	93.415	101.06	100.92	98.631	97.63	96.339
100.09	105.17	99.752	106.81	111.33	102.33	104.55	98.377	106.58	107.08	104.59	99.952	105.18	103.43	102.15	102.31	99.874	108.36	103.27	100.58	107.12	104.05	108.16	103.98	101.19	99.528	101.8	108.18	108.3	99.51	101.45	107.93	109.14	104.45	107.53	100.43	104.41	102.62	102.85	104.85	103.7	104.72	102.84	100.76	101.26	106.68	107.71	101.35	103.22	101.46
115.62	118.56	119.4	115.58	109.73	122.49	115.55	116.52	116.22	121.22	117.2	117.04	115.59	115.89	121.24	117.31	122.59	119.12	106.98	119.27	114.02	120.43	117.44	120.44	122.3	117.99	120.51	116.09	110.67	111.83	116.72	121.2	120.15	113.85	118.03	116.06	124.83	113.86	114.94	120.53	113.86	118.43	118.21	115.14	119.84	120.81	116.74	118.24	115.8	119.66
114.56	110.92	112.33	109.91	111.45	110.46	110.77	117.47	113.83	109.51	112.81	108.6	110.17	111.1	110.24	113.5	113.34	110.31	112.7	107.87	111.9	116.39	113.71	110.36	111.12	110.38	105.29	110.5	109.19	113.45	106.55	109.92	112.36	113.55	109.51	116.26	114.83	108.03	113.36	104.67	115.97	111.84	114.57	111.36	111.43	110.57	110.35	106.78	115.11	108.95
113.28	110.54	107.28	112.42	107.1	109.87	110.02	106.91	111.53	114.54	113.09	111.23	108.4	110.07	113.28	107.31	107.17	112.9	109.53	109.96	110.49	107.47	112.03	103.99	117.08	111.98	114.83	111.65	108.5	101.66	100.78	115.29	109.16	111.99	115.11	111.17	108.84	108.56	110.84	106.24	110.61	108.48	108.26	105.51	109.79	113.82	108.6	115.8	109.47	110.15
116.83	110.36	116.44	109.9	113.21	111.2	108.61	110.58	101.6	106.44	113.7	108.83	112.52	117.04	106.26	110.96	121.07	111.96	113.1	114.54	107.96	113.29	109.88	113.79	113.79	103	114.16	109.86	110.46	110.53	119.85	111.16	110.91	116.82	113.36	106.22	110.77	113.87	113.3	112.85	113.1	106.54	116.58	110.21	113.48	116.38	106.43	119.45	114.65	114.72
97.22	107.88	105.2	105.52	107.62	104.66	105.86	103.72	105.63	99.452	99.959	103.48	103.79	98.722	102.12	103.13	103.65	99.597	104.6	103.73	103.98	98.481	104.49	97.54	104.33	95.251	106.28	105.8	100.34	106.46	105.27	99.693	93.244	106.1	98.928	103	96.042	103.75	101.39	98.157	108.44	98.633	99.48	99.426	102.53	99.143	95.022	101.39	102.68	103.21
104.65	116.25	108.58	109.63	110.18	111.94	105.75	109.96	111.48	106.75	109.58	112.83	112.2	110.94	110.95	115.41	109.33	109.49	108.64	113.06	112.89	107.75	111.18	101.33	112.48	111.72	109.22	107.81	112.4	107.54	115.88	114.72	112.64	113.48	112.06	107.37	115.32	112.8	110.85	116.67	114.03	114.05	110.86	108.21	113.04	109.86	112.97	109.22	114.09	107.06
99.144	96.434	99.725	98.339	99.601	95.041	97.035	100.09	97.132	104.34	98.782	106.56	103.76	106.96	109.41	102.36	100.03	95.15	100.94	97.008	99.505	106.22	98.838	106.83	103.29	101.61	97.407	102.44	94.37	102.44	103.48	97.322	103.78	98.288	100.33	99.296	97.913	94.207	99.216	97.483	99.424	103.22	99.086	96.617	93.034	103.5	95.482	98.667	104.75	102.97
100.29	100.6	100.47	103.5	95.989	108.13	104.64	105.07	105.25	104.61	98.04	101.89	102.68	99.784	109.08	107.74	107.19	100.44	105.87	99.934	103.65	110.48	105.24	105.55	104.26	104.36	105.12	111.4	99.91	102.65	106	105.81	107.41	102.86	106.82	102.72	100.67	105.62	101.12	101.85	104.69	106.53	108.46	104.46	104.97	111.72	106.59	109.12	99.846	109.29
99.197	109.45	106.42	104.82	104.45	103.89	101.69	115.83	105.52	107.97	107.78	106.15	100.63	102.93	105.55	110.4	109.26	100.63	106.48	104.86	104.11	101.77	107.44	108.29	102.2	107.47	104.23	108.11	99.74	104.87	104.94	106.89	109.78	103.2	104.86	100.78	105.59	111.94	98.405	105.18	100.97	108.47	105.11	105.94	105.36	107.84	108.94	104.69	104.02	108
110.67	110.05	117.66	116.37	112.99	119.27	114.9	118.28	117.17	116.49	122.55	119.99	110.76	113.63	117.37	110.63	116.14	120.57	114.81	119.03	114.37	119.79	117.9	123.46	113.7	117.3	120.62	118.11	111.57	119.44	111.87	125.7	120.15	118.11	122.54	115.8	115.9	113.05	111.94	123.2	116.55	116.87	116.56	117.35	114.29	118.89	116.73	111.03	119.65	114.34
106.64	110.92	100	107.35	107.3	106.92	102.44	108.38	99.975	100.79	108.58	101.62	107.42	101.92	102.3	103.06	104.78	113.25	98.1	107.32	104.72	104.8	98.868	105.46	95.522	108.59	104.87	103.53	101.24	105.39	101.45	109.55	103.06	104.67	111.78	104.55	103.93	107.87	106.53	102.38	103.27	105.41	104.62	100.8	107.5	103.76	111.77	106.69	93.714	93.443
103.47	99.618	111.49	108.81	106.98	106.65	101.65	108.84	111.36	105.42	102.73	107.97	103.62	108.14	107.44	100.61	107.31	108.73	99.783	102.86	103.26	108.93	104.24	101.06	105.02	107.16	107.42	102.87	102.59	103.1	106.29	108.81	100.93	110.07	109.48	108.02	104.96	105.9	111.94	109.05	104.5	106.77	108.84	106.06	102.59	105.11	99.137	107.55	105.36	104.79
104.72	104.6	102.16	105.13	100.14	110.24	109.28	101.06	105.32	108.17	99.784	100.54	104.62	107.78	104.81	105.53	105.58	104.61	107.95	100.44	107.1	105.97	103.47	106.62	105.22	96.01	103.14	107.98	114.38	104.75	95.771	102.13	101.14	96.33	107.78	103.69	105.84	103.72	108.74	99.724	106.44	98.985	97.324	101.98	100.16	105.41	106.35	101.18	108.48	104.68
106.96	111.61	105.73	106.9	107.11	107.93	103.36	105.92	102.56	104.5	102.52	103.37	109.2	105.61	111.78	107.83	107.27	102.41	104.13	105.05	109.36	108.32	105.15	104.88	107.22	110.51	104.64	109.07	104.39	110.56	106.07	102.06	104.06	106.98	94.086	108.85	107.57	106.54	106.55	102.8	107.98	106.36	102.87	102.92	109.24	104.9	98.316	107.32	113.01	106.61
104.78	110.3	105.53	111.95	107.81	108.52	107.91	108.03	102.61	103.71	105.65	105.86	105.25	108.06	105.56	104.61	111.91	103.08	103.5	106.07	104.27	107.57	100.13	106.9	98.869	105.04	105.02	102.57	108.11	108.79	104.34	107.37	104.09	103.84	102.55	103.22	103.95	104.72	104.03	107.27	104.88	107.99	108.93	105.91	103.76	107.72	105.2	102.12	105.64	105.21
100.43	99.255	104.68	96.672	103.78	93.469	99.258	96.973	92.268	102.05	102.39	96.249	96.342	100.12	102.07	101.74	95.707	101.83	100.76	103.92	101.03	98.916	99.859	106.11	98.362	102.61	98.014	98.091	100.21	108.14	95.007	96.947	95.168	103.17	94.494	98.395	99.361	103.11	101.18	97.003	103.08	100.64	97.228	97.92	96.397	103.93	104.5	98.606	97.639	102.96
104.81	106.31	102.06	100.19	104	110.7	106.11	105.41	108.67	105.65	100.56	107.95	105.86	109.39	108.7	107.14	106.46	106.59	106.56	104.93	102.85	106.87	104.15	104.5	102.28	107.13	107.26	104.68	112.23	106.04	105.06	108.54	105.06	105.81	103.7	106.38	102.9	99.367	110.59	104.41	101.87	107.86	107.74	106.95	105.24	101.5	108.55	101.02	103.06	109.14
117.19	117.12	110.9	110.74	112.15	116.26	101.51	105.09	112.98	108.63	113.92	114.79	115.74	106.04	117.3	114.54	112.71	114.12	110.36	113	107.4	121.19	110.96	108.07	111.38	107.7	114.04	105.93	111.71	107.26	118.42	111.99	110.68	107.49	111.35	109.6	110.25	111.04	111.67	118.42	116	110.72	109.43	112.66	108.47	112.96	110.47	114.78	110.47	112.42
101.88	107.36	108.46	107.68	108.11	107.86	107.36	104.19	109.48	106.43	96.89	107.44	106.86	107.41	102.16	106.93	112.46	97.925	106.82	104.94	106.53	110.38	104.5	111.79	100.74	101.94	106.52	101.89	105.25	101.71	110.68	103.5	110.49	106.19	105.54	103.45	98.456	102.74	102.67	106.47	104.14	111.43	103.9	110.17	100.77	109	108.34	104.16	104.96	110.55
106.15	106.52	105.96	101.73	111.88	100.88	99.999	100.44	118.15	110.75	103.52	112.87	104.34	105.6	108.26	103.27	106.1	111.23	108.65	99.945	106.11	105.8	104.49	101.81	107.13	99.466	105.32	110.51	111.13	103.4	111.32	99.126	109.83	103.54	104.61	104.28	101.31	105.99	106.25	107.1	100.54	102.75	103.69	105.5	108.26	105.19	109.11	108.37	102.62	103.81
109.52	99.646	100.21	105.16	106.05	108.27	107.89	108.44	106.42	103.68	104.3	111.54	96.91	107.14	109.39	108.95	104.86	111.3	109.94	104.85	103.47	107.71	104.85	103.25	105.35	106.46	106.7	105.29	102.33	100.33	107.62	97.578	106.3	104.65	98.482	104.57	102.3	100.39	115.5	105.2	101.16	105.61	105.56	112.37	110.47	103.33	112.4	109.26	106.02	104.79
98.222	92.147	96.396	99.65	96.615	94.103	101.18	98.486	101.04	96.513	101.29	94.551	99.337	99.668	97.479	104.74	99.577	97.198	103.52	101.7	97.022	95.276	92.991	105.16	100.11	95.389	99.098	100.46	94.015	98.89	96.828	101	98.057	101.1	103.51	99.216	105.32	99.832	95.739	97.609	105.3	96.093	92.732	101.03	94.755	101.65	102.52	98.438	102.75	98.781
110.44	113.59	109.17	119.97	116.45	116.67	112.18	110.07	103.77	119.59	112.11	108.86	113.7	114.8	113.33	114.55	109.06	111.34	110.54	107.69	112.13	107.78	116.81	113.88	108.58	113.28	106.67	112.29	112.86	114.77	111.17	115.95	110.04	109.63	110.79	115.33	105.87	112.66	112.51	118.02	108.69	113.24	108.63	114.3	110.08	108.04	112.28	113.47	116.52	113.08
110.68	105.6	114.2	111.72	111.4	107.38	108.28	109	114	113.24	110.41	120.73	109.11	106.47	108.71	112.92	115.14	111.36	108.68	104.29	108.14	113.92	109.65	107.09	120.23	112.56	107.32	110.93	108.59	108.52	111.95	111.62	102.8	111.42	109.39	109.17	112.16	107.15	115.03	112.86	109.59	109.35	115.59	106.85	107.31	111.14	114.66	107.92	110.58	109.35
107.55	110.26	109.29	105.81	98.524	104.7	101.74	107.73	98.711	109.58	100.38	104.06	102.29	102.45	97.474	104.98	107.38	106.05	97.681	102.86	109.65	100.82	100.18	102.01	104.12	109.46	99.767	99.6	98.653	106.72	95.696	111.21	103.99	104.21	107.48	108.88	108.64	101.27	99.989	103.47	107.8	102.18	94.893	101.66	103.76	106.39	103.91	97.805	107.88	106.14
103.43	103.23	103.45	108.53	101.48	106.64	107.61	105.75	109.45	100.4	106.29	108.81	110.01	102.62	107.66	108.98	111.25	96.129	103.52	106.63	104.2	104.13	108.54	102.18	111.84	107.97	105.93	107.54	112.05	105.68	112.75	98.088	108.25	107.76	102.92	113.09	108.21	108.34	110.26	109.33	106.96	107.42	108.17	102.36	101.95	103.27	103.68	106.12	102.15	106.9
112.7	113.68	116.05	116.63	112.98	107.34	107.84	107.23	114.32	105.99	112.91	104.95	115.95	111.85	115.45	111.94	109.52	111.35	109.88	112.11	117.21	110.45	113.27	113.22	116.48	109.41	113.82	112.67	118.6	110.84	110.76	103.94	109.18	107.87	117.27	108.05	113.78	115.01	114.4	114.47	110.2	112.03	109.61	110.81	110.57	112.03	110.53	110.77	110.13	119.23
104.19	104.14	100.35	110.84	111.04	109.41	115.73	114.38	106.89	105.75	102.68	103.34	98.429	107.84	101.65	104	106.89	108.08	105.7	105.98	104.66	106.61	109.62	103.2	106.37	111.56	104.48	108.76	106.14	110.34	106.57	107.19	107.76	104.16	106.99	107.71	107.22	109.4	115.47	108.78	105.85	104.85	109.38	108.1	107.77	107.16	98.406	101.96	101.47	106.57
97.903	106.92	102.36	110.87	111.41	101.72	96.258	109.22	105.99	108.66	104.36	94.861	109.28	113.68	102.78	107.67	106.34	106.43	105.28	116.15	112.18	115.75	108.76	109.11	103.03	105.91	108.21	105.48	111.49	108	103.84	113.35	106.43	104.61	103.24	108.4	109.85	109.55	108.29	111.92	104.42	111.93	108.54	107.23	98.735	107.58	107.8	102.08	100.28	111.76
110.8	112.48	112.71	107.56	104.45	118.61	120.24	109.35	110.61	112.37	108.9	109.77	111.62	114.07	111.57	112	116.07	114.26	114.14	116.69	109.61	114.67	117.38	111.76	112.23	111.44	113.94	114.85	107.94	111.94	113.91	113.3	110.27	109.42	114.26	107.99	113.8	104.9	111.11	109.81	110.81	116.85	116.55	113.1	115.38	123.21	112.37	106.97	110.83	115.17
113.3	114.26	109.15	108.74	109.61	112.53	109.28	115.86	115.01	116.96	109.26	113.44	115.9	112.03	110.83	112.13	108.2	106.91	110.75	110.25	110.92	107.03	113.12	112.81	117.92	113.37	115.08	111.92	111.36	115.98	111.42	107.16	107.8	113.42	111.92	112.53	111.53	109.1	112.29	117.8	106.5	108.38	108.89	102.33	109.26	116.69	119.35	111.04	106.44	106.75
108.81	119.07	122.99	119.61	120.69	114.37	119.96	119.26	112.82	116.82	115.02	123.84	117.86	122.22	123.22	122.21	118.42	120.9	115.27	114.52	118.37	111.89	116.12	115.61	116.47	110.76	121.8	111.77	113.23	114.37	115.33	118.32	118.8	118.32	116.95	114.29	120.46	113.85	121.52	111.59	116.55	118.56	117.88	121.73	122.1	109.94	120.2	116.3	112.92	115.39
113.57	107.33	105.33	101.24	101.87	100.99	106.96	104.75	105.13	101.76	101.27	102.07	104.8	101.66	102.54	106.51	101.47	107.51	98.209	104.34	107.55	107.18	101.46	103.58	106.18	106.56	100.09	105.48	106.59	103.37	103.73	107.36	101.28	106.12	102.54	104.7	101.67	110.66	102.43	101.93	107.75	108.63	107.34	114.37	98.136	108.75	96.497	103.46	102.7	102.04
107.52	106.45	102.43	101.69	108.21	110.22	103.42	107.83	102.55	112.81	106.33	106.19	109.77	108.39	105.72	107.74	98.911	111.13	106.24	102.66	104.54	103.46	102.68	109.16	111.15	113.49	104.32	107.7	113.35	103.73	105.88	109.88	103.99	105.66	108.7	109.94	106.87	102.78	108.35	102.93	103.17	104.36	108.82	116.61	107.31	112.07	106.52	106.13	102.15	109.35
101.42	100.17	105.9	106.87	109.72	96.355	102.16	100.07	100.37	99.485	105.65	99.67	102.44	96.881	104.73	99.967	101.52	106.68	104.34	99.986	104.42	95.104	103.47	96.613	104.12	101.2	100.42	102.11	104.5	100.5	105.02	97.245	97.808	100.93	96.238	101.06	108.4	94.484	102.25	105.69	95.467	101.25	100.21	99.41	98.954	103.75	106.28	98.422	97.492	97.04
107.07	112.35	106.72	113.17	108.05	107.75	103.37	115.03	112.21	111.5	117.18	108.53	108.24	108.89	107.19	110.1	111.58	113.01	107.62	112	110.36	114.35	108.58	109.71	110.82	105.6	107.75	110.57	109.75	114.81	104.91	115.45	114.14	107.44	110.39	114.52	114.39	110.1	102.56	107.51	109.95	119.91	102.77	114.12	109.15	118.65	116.79	108.42	110.18	115.23
111.77	112.04	114.85	108.75	114.66	112.28	110.73	113.49	107.25	109.85	106	106.21	107.41	101.06	112.18	111.07	104.01	116.42	110.72	110.45	111.61	107.05	113.88	110.27	112.98	115.1	114.02	117.01	114.78	112.08	117.3	110.47	106.38	115.04	113.7	111.23	112.45	111.15	109.51	116.5	111.56	111.39	98.99	110.36	111.58	111.41	110.95	108.52	116.79	109.96
111.06	103.02	112.63	102.23	107.32	104.03	102.19	106.78	98.993	105.29	108.71	107.26	110.09	105.42	112.39	109.61	106.72	102.49	104.39	100.79	103.02	112.53	111.74	105.15	108.26	101.06	109.55	103.97	104.88	105.47	110.16	110.14	106.46	102.33	108.41	107.31	100.19	111.34	104.38	105.06	102.62	104.51	109.39	100.56	105.61	102.14	103.04	105.24	105.89	105.88
118.21	120.58	117.85	119.82	115.03	116.71	115.71	117.16	120.37	123.74	114.66	125.58	113.85	118.99	119.52	116.52	115.09	121.87	111.51	118.94	121.3	113.24	117.18	120.01	114.95	118.66	115.82	119.58	119.43	117.35	121.9	116.05	124.9	119.31	115.72	112.44	113.88	114.92	114.07	111.85	123.93	117.9	116.14	113.49	112.86	112.45	123.36	117.72	114.61	115.55
104.89	111.46	100.79	97.051	108.48	103.9	108.8	102.66	108.71	108.94	102.99	105.14	107.35	103.71	109.26	99.803	103.77	101.82	106.34	108.43	99.046	105.99	104.3	104.46	99.198	106.7	102.32	102.27	102.38	103.88	115.27	106.72	102.15	107.73	107.76	107.87	106.66	102.01	100.14	101.68	101.24	106.94	110.9	104.54	100.86	107.35	105.87	107.64	108.72	106.72
105.87	108	104.28	103.86	108.49	106.37	107.09	104.94	104.59	110.53	105.71	106.12	103.55	105.18	103.61	104.77	100.32	101.34	109.16	109.33	105.03	105.33	102.36	103.06	102.46	105.69	109	102.99	105.52	107.77	109.57	107.41	109.29	110.14	107.53	101.73	110.37	100.24	103.47	103.57	104.14	105.89	106.32	108.74	110.55	105.68	103.96	101.63	100.92	103.08
112.81	113.78	107.23	110.87	110.76	118.71	112.81	105.98	106.61	111.5	115.54	111.5	111.59	107.73	104.65	106.21	112.25	114.4	107.78	118.57	111.99	115.8	111.83	115.83	111.1	104.44	111.83	107.7	110.66	107.22	112.02	115.45	110.98	114.56	114.77	112.31	111.91	109.72	120.03	117.38	111.18	110.52	112.25	105.89	111.14	113.79	111.92	107.99	112.26	112.93
95.595	100.85	89.589	92.723	99.648	103.03	103.91	99.952	102.81	101.54	92.391	102.84	101.38	98.048	109.69	95.902	104.69	102.74	103.93	97.352	95.487	101.64	100.43	99.389	105.33	101.56	101.87	98.691	101.08	100.28	96.649	103.11	105.8	103.01	97.673	101.89	102.49	102.14	96.167	99.178	102.91	98.441	100.51	97.587	103.72	103.95	104.24	105.51	99.483	100.15
98.067	94.932	95.136	96.513	99.635	97.557	99.575	104.63	103.31	99.629	100.24	95.413	96.417	103.49	99.691	97.266	100.67	103.11	97.541	95.409	99.473	107.31	100.11	96.684	100.16	102.11	99.202	103.76	92.964	99.715	99.293	96.54	97.283	96.457	96.878	101.77	102.65	103.55	95.776	102.99	101.84	98.846	104.8	103.81	101.39	109.15	96.489	104.27	98.711	103.03
100.37	99.987	103.8	100.93	104.68	104.93	106.23	106.84	103.15	98.664	110	103.95	107.76	103.67	102.01	107.05	103.92	102.81	107.66	112.25	106.38	103.12	110.78	107.26	104.8	102.88	108.46	101.42	107.3	107.3	102.33	111.16	110.59	104.54	109.4	107.8	106.74	105.8	104.87	115.35	108.04	105.03	101.22	109.55	104.42	100.53	105.89	104.85	102	106.34
111.23	104.51	108.02	109.39	106.62	113.87	104.56	103.7	102.37	108.65	101.94	102.38	105.15	103.09	101.83	105.66	107.78	109.55	107.35	109.36	112.76	111.54	106.37	106.32	107.81	102.32	111.13	112.77	110.17	105.14	103.3	104.39	109.74	104.57	105.11	102.93	104.56	100.16	102.73	111.97	107.9	118.66	100.12	112.46	100.26	98.998	103.03	106.61	106.48	106.73
108.38	104.8	103.59	97.007	104.81	107.47	101.98	105.95	102.29	106.5	104.51	105.59	113.1	98.309	111.64	109.24	106.81	100.04	106.71	107.01	100.66	108.19	109.56	110.06	108.02	108.97	104.22	103.1	97.257	106	102.04	96.965	103.05	104.62	106.6	105.65	107.34	109.2	103.54	102.03	102.91	103.02	101.43	104.18	106.51	106.15	101.95	104.7	104.46	104.46
120.09	114.76	118.8	116.14	111.48	117.32	113.4	115.19	114.12	110.8	121.97	114.56	113.17	115.06	121.35	115.18	115.09	117.35	115.87	121.57	116.33	116.93	113.03	113.61	109.83	115.89	113.24	119.33	117.13	117.72	116.6	119.47	112.41	113.7	113.38	124.31	116.07	124.18	114.3	118.52	111.59	123.52	111.49	116.69	111.93	118.13	121.98	116.52	119.59	119.92
105.73	112.68	112.09	117.93	110.51	111.59	114.46	113.13	113.51	106.62	117	105.33	115.57	109.78	117.24	118.18	109.66	106.66	108.64	115.31	111.51	112.51	107.14	110.66	110.48	116.7	125.78	110.61	105.35	106.86	111.38	110.93	111.97	108.62	108.72	109.26	111.53	114.15	105.52	115.35	111.54	112.71	108.03	110.15	110.93	111.48	109.62	115.95	109.62	111
110.04	106.52	112.8	117.6	114.86	111.44	108.99	114.99	108.8	107.07	115.9	108.29	108.66	111.9	110.87	108.35	111.32	108.79	108.3	116.94	112.25	111.03	102.6	109.21	108.41	117.35	109.2	112.82	118.47	109.59	110.26	112.7	117.4	105.82	111.79	117.69	109.83	113.9	109.45	119.88	110.39	111.62	111.31	107.34	112.22	106.85	114.97	111.01	110.41	108.62
106.32	104.76	106.67	100.16	106.69	112.16	108.52	109.1	105.33	99.398	104.04	101.3	105.85	108.68	97.968	102.61	108.65	112.97	104.69	107.06	105.57	98.986	105.65	104.12	100.21	100.95	106	108.44	109.34	106.03	103.52	103.04	102.92	111.43	104.71	104.47	115.3	106.8	109.23	107.7	107.48	105.94	101.86	109.76	104	93.206	107.46	106.8	105.86	107.26
108.9	105.93	106.55	103.73	98.31	100.91	107.09	101.26	104.36	105.81	104.38	108.06	109.26	107.54	103.52	106.69	103.61	105.42	103.85	98.422	106.79	103.8	101.77	102.31	107.84	109.03	111.39	100.57	104.08	105.49	101.74	106.01	101.15	104.27	102.46	101.66	106.32	101.98	108.89	105.53	103.5	110.78	103.44	101.94	110.02	108.16	97.118	109.61	101.35	101.28
106.43	111.58	108.12	107.49	105.62	110.43	106.51	106.63	101.16	114.39	104.49	104.59	105.73	100.58	107.46	102.71	105.6	105.74	109.91	103.24	108.88	106.87	107.3	103.01	106.8	107.02	110.64	104.65	110.69	111.48	105.91	110.18	104.98	115.46	107.4	107.38	111.03	112.19	108.95	103.46	102.55	105.09	104.29	109.58	100.04	104.03	105.65	106.4	106.29	103.69
103.19	96.838	104.54	99.349	93.289	93.907	97.73	101.71	99.023	102.84	107.31	97.746	101.76	98.829	103.12	102.73	101.27	101.14	98.58	95.479	94.312	103	95.962	98.946	101.18	95.746	98.079	104.27	96.456	101.07	103.82	102.68	98.112	98.017	105.84	104.14	96.814	97.891	102.03	98.078	95.992	99.392	97.98	98.543	99.556	101.62	92.764	107.28	101.84	99.444
112.38	119.08	116.31	112.48	108.93	110.13	113.91	110.2	114.24	110.22	115.3	114.2	115.91	111.99	111.14	108.36	115.38	116.38	114.15	118.76	111.06	112.25	107.35	110.85	112.87	110.62	111.2	112.98	111.14	107.35	113.38	118.03	115.71	105.33	119.36	120.87	108.81	108.71	111.68	108.76	116.87	108.34	113	109.75	114.04	117.07	111.42	111.13	107.05	112.76
106.4	109.73	107.28	106.26	106.4	104.65	108.87	101.57	100.9	111.16	108.27	95.914	108.2	103.78	111.5	110.2	106.1	110.12	107.34	107.12	100.79	107.27	109.81	104.5	108.9	105.51	108.49	105.07	111.92	110.68	102.14	104.97	109.45	107.67	109.87	108.02	102.05	105.08	109	106.07	99.872	102.48	100.93	108.52	102.17	105.58	100.63	110.47	99.178	107.97
115.87	120.64	113.54	109.29	111.77	112.34	115.45	109.2	109.4	114.06	107.23	110.96	113.45	109.8	109.9	113.36	119.57	115.83	109.97	110.52	110.29	117.2	111.89	113.43	113.52	113.59	110.73	116.71	112.84	109.82	114.07	114.63	112.49	109.04	109.76	108.08	110.61	107.08	108.65	114.55	108.87	115.26	110.04	109.56	108.29	108.83	112.05	106.46	118.16	112.01
103.23	103.97	105.04	105.48	103.24	105.9	105.12	103.59	107.37	108.81	101.46	106.41	105.83	108.11	107.72	108.72	104.21	106.04	105.77	104.96	109.25	105.79	105.18	107.07	105.18	104.31	113.9	107.53	106.76	106.72	105.61	106.14	107.1	110.02	105.07	103.02	103.03	101.12	106.36	102.51	104.19	109.75	106.15	106.78	105.08	102.9	104.31	107.29	105.55	100.69
98.163	96.279	101.78	99.813	102.84	103.64	103.79	100.27	100.39	105.93	97.497	101.55	101.96	99.643	100	104.8	100.74	100.05	104.14	105.73	98.263	100.57	98.036	100.38	105.6	100.17	97.515	99.243	99.856	103.11	98.042	101.63	102.46	102.3	97.162	93.616	93.912	102.06	100.88	101.96	100.75	99.299	102.18	101.68	98.955	101.01	98.078	96.502	104.69	102.51
106.69	103.17	107.65	98.649	107.51	109.05	104.62	104.12	107.37	104.16	101.53	107.47	103.02	103.32	107.66	108.6	105.6	100.06	102.47	103.43	98.34	106.2	108.18	111.16	106.49	99.79	95.831	107.57	95.723	106.7	104.33	104.53	101.49	105.4	105.95	103.76	101.98	105.86	103.63	102.95	103.82	103.2	110.96	105.55	107.35	98.714	110.37	108.5	104.31	101.73
108.78	105.7	107.55	113.26	109.47	106.84	114.66	111.83	104.81	106.58	113.16	105.42	108.81	109.46	117.56	107.69	105.49	111.51	111.64	112.45	110.54	110.65	108.25	106.65	110.22	110.12	106.89	113.01	111.43	107.18	111.22	106.77	102.62	112.83	112.84	111.8	106.91	104.77	104.37	105.8	106.52	111.46	107.04	115.39	110.39	116.27	110.93	106.89	117.31	109.02
110.52	119.45	117.83	115.26	121.68	122.66	116.07	115.68	112.84	113.82	123.94	120.06	119.75	120.55	119.91	118.14	116.74	112.04	112.37	119.26	116.65	122.27	118.86	117.24	117.88	120.22	118.52	117.08	115.7	115.59	120.46	116.08	118.22	117.84	117.57	117.59	116.87	109.56	117.87	116.41	119.36	122.15	118.35	108.05	118.18	117.91	124.88	117.87	113.58	125.72
100.57	103.35	97.234	104.58	100.21	95.03	102.32	96.725	94.61	94.613	100.56	99.851	101.76	97.855	98.556	97.177	99.787	101.18	99.756	100.46	101.32	101.28	102.03	102.21	100.64	100.24	102.47	98.606	100.05	93.68	101.17	103.35	100.26	97.259	103.96	101.83	104.91	99.889	102.18	102.43	105.99	103.21	96.906	104.5	97.047	100.65	99.679	100.92	101.08	99.516
103.11	109.47	106.7	105.34	107.28	104.81	107.34	111.05	108.12	110.25	102.75	107.51	103.03	105.36	105.31	101.75	104.67	106.24	101.16	100.18	114.34	106.53	103.23	106.95	101.5	102.91	111.38	108.9	109.28	102.85	108.95	106.01	107.81	104.47	101.44	105.83	106.28	103.75	98.569	108.9	105.23	107.02	110.3	97.088	102.83	113.04	104.05	104	109.27	105.45
116.59	114.02	108.08	113.14	112.14	110.59	109.06	116.05	112.46	111.13	110.64	119.39	113.11	110.17	106.87	108.21	112.92	103.76	116.19	103.62	115.1	107.34	108.81	105.54	116.28	111	115.15	117.42	109.42	111.32	111.79	113.25	108.29	108.58	115.69	105.4	108.62	117.75	113.36	111.93	113.41	106.73	110.18	110.54	117.23	107.87	114.42	115.45	111.66	116.78
101.1	118.1	106.65	111.12	110.65	114.31	105.99	111.61	112.31	105.39	112.23	115.24	113.36	111.53	111.87	119.77	111.82	105.43	111.07	111.67	112.43	111.36	115	109.98	104.61	114.59	113.38	113.16	107.28	115.63	107.9	113.69	112.56	110.04	112.78	115.43	107.98	108.41	121.47	116.4	109.31	103.49	112.95	104.29	113.72	104.94	111.66	111.86	110.35	105.36
115.57	112.5	104.55	110.47	111.49	107.47	113.13	109.93	112.09	113.12	111.47	108.76	111.52	106.14	111.6	110.2	113.39	119.14	110.27	109.55	111.07	107.85	103.97	115.09	103.02	112.95	110.2	111.7	112.54	104.62	102.35	113.51	112.05	100.08	105.56	108.91	113.1	116.57	109.28	109.91	110.07	114.61	111.31	107.05	110.3	105.45	114.46	107	107.78	105.8
110.7	106.9	107.68	107.02	109.9	110.91	103.92	109.4	107.07	105.24	106.63	104.02	109.72	112.05	111.27	102	104.59	111.36	110.09	101.46	102.47	108.03	102.79	109.79	110.51	109.35	104.01	103.44	110.47	101.95	105.57	103.74	112.5	106.41	107.29	109.43	110.22	113.18	105.58	106.74	105	108.82	107.09	103.12	106.92	108.88	103.64	109.47	99.798	106.37
110.54	105.55	105.91	117.5	114.87	111.79	104.7	107.89	111	105.25	107.77	107.62	112.31	107.63	115.77	110.84	113.12	107.81	103.7	109.15	103.85	106.32	110.1	115.75	110.69	111.52	108.57	110	109.41	106.93	109.06	105.13	109.57	112.18	117.76	109.38	111.91	107.59	109.93	112.25	111.41	113.08	112.42	107.9	109.53	121.01	111.19	110.28	109.27	114.81
98.251	100.2	100.96	103.27	101.86	95.016	97.942	98.538	95.94	95.346	102.5	99.525	103.76	95.946	98.775	98.599	105.68	91.348	101.54	100.21	101.35	98.029	104.08	99.965	106.99	105.37	98.156	105.36	94.15	101.35	98.659	104.98	101	102.28	97.503	95.32	98.108	102.69	103.59	99.45	104.48	108.46	99.457	104.02	96.058	102.12	99.75	107.1	107.51	99.109
98.633	111.15	104.08	96.828	101.75	112.05	108.41	102.17	110.45	100.13	104.23	103.03	102.83	99.442	106.75	101.16	104.91	100.67	103.65	98.009	98.709	103.32	102.9	105.22	113.29	103.13	98.691	104.99	100.81	103.37	104.01	107.66	102.63	102.64	104.72	97.698	102.76	101.13	104.83	106.01	107.1	105.99	106.26	105.68	108.61	99.89	104.31	105.45	107.99	107.01
115.97	107.54	108.56	108.8	112.63	116.69	111.44	118.9	116.78	115.44	109.13	112.49	115.96	115.8	107.77	116.22	113.21	103.99	108.78	110.89	111.73	108.27	110.03	115.57	110.46	111.46	114.88	107.86	115.82	114.03	111.04	108.08	114.45	113.66	111.62	107.54	109.43	114.1	113.96	108.89	108.88	104.41	108.62	108.04	106.96	109.85	115.24	110.92	116.53	112.01
105.69	104.86	99.493	107.61	107.39	101.45	105.99	100.33	108.23	100.14	104.65	102.41	98.592	107.1	110.42	101.22	105	109.25	107.59	110.47	104.6	102.74	101.89	108.66	102.2	102.09	106.32	107.92	106.84	106.86	107.62	105.7	108.12	103.37	104.48	108.64	109.78	103.21	107.84	108.9	106.74	109.07	108.45	109.43	99.945	101.72	105	106.57	103.78	105.87
98.987	107.41	100.42	106.16	114.33	105.56	100.35	104.41	108.45	111.65	100.39	110.06	108.39	107.5	102.01	103.31	109.41	100.25	106.77	106.02	108.14	107.02	107.62	105.75	105.98	104.75	104.56	97.869	107.46	107.66	104.7	106.33	105.95	107.02	107.23	102.59	105.35	107.6	104.71	105.3	107.45	103.66	105.63	106.15	103.36	110.36	102.79	108.17	107.96	110.78
110.74	109.2	108.54	105.31	106.31	101.79	104.41	110.5	113.31	114.36	113.26	111.82	107.64	114.27	116.75	108.92	111.88	106.68	104.62	116.6	113.23	105.62	105.11	107.68	106.61	114.67	104.86	108.08	107.9	111.98	108.07	108.38	108.72	110.48	113.86	105.37	113.57	115.05	110.32	103.67	110.84	110.4	113.38	110.48	109.3	118.19	113.25	111.19	107.32	107.33
112.01	104.45	113.81	110.48	111.09	107.04	106.25	104.88	110.95	102.17	106.95	104.05	104.92	107.47	99.533	110.88	108.8	108.71	109.57	104.58	106.87	102.47	106.36	100.07	110.83	108.37	103.96	104.75	107.61	110.96	102.78	104.69	110.95	101.15	106.44	109.07	108.82	113.11	108.56	106.88	105.54	101.54	101.85	109.68	110.12	100.54	105.24	107.89	108.82	107.25
99.31	104.26	98.582	101.21	92.744	94.252	91.981	100.67	100	98.468	99.784	94.355	98.567	102.41	94.23	105.06	98.708	96.257	95.436	109.88	98.242	99.181	96.572	99.387	100.39	87.933	102.26	100.64	99.975	94.911	98.841	95.027	99.43	92.681	100.67	103.71	102.08	95.76	101.98	102.7	99.869	102.68	100.18	99.11	97.764	95.77	102.97	97.095	103.57	104.71
98.018	101.55	107.59	100.7	103.95	109.03	109.67	105.34	108.15	102.95	98.913	103.29	110.27	105.8	104.76	104.62	104.8	111.12	102.75	104.16	103.92	109.13	105.12	101.3	107.12	110.94	102.24	107.49	111.1	110.46	105.05	108.49	108.9	106.73	97.917	104.6	110.55	107.62	106.58	101.99	106.33	106.92	101.25	105.61	109.77	101.72	101.84	109.58	102.23	107.61
113.29	115.06	111.2	120.67	120.36	112.92	113.34	114.7	101.08	113.36	110.61	106.52	113.35	111.18	111.62	111.88	110.01	108.09	116.14	111.12	113.6	109.76	115.82	113.66	113.73	107.66	120.63	108.44	109.16	107.99	108.53	106.4	113.02	119.34	110.46	115.12	103.05	107.44	123.36	108.33	112.48	114.37	109.49	106.22	110.05	111.47	109.32	117.97	103.66	115.2
123.47	115.07	108.5	107.86	105.55	109.17	112.64	113.81	115.16	112.74	111.24	108.85	113.86	116.13	110.98	109.51	110.19	112.05	115.73	114.17	112.31	108.9	108.89	112.17	113.77	110.56	109.38	113.99	108.09	117.23	111.24	112.72	111.98	114.96	104.17	108.3	110.19	114.02	110.47	115.05	108.29	114.24	110.27	106.48	115.82	109.79	113.44	115.63	107.46	112.76
101.32	102.4	104.17	105.78	106.13	105.97	108.99	107.71	104.72	108.7	102.7	103.48	109.35	101.76	103.77	105.16	104.98	104.03	107.47	111.99	100.64	108.05	104.35	107.16	102.02	103.71	103.43	101.23	107.33	105.86	106.99	105.99	100.96	109.31	105.32	104.5	111.26	100.01	98.311	104.13	109.62	97.242	107.41	105.61	107.59	112.87	106.94	108.36	105.48	100.7
107.37	105.14	106.08	106.27	109.54	107.2	105.41	106.54	103.71	108.13	106.09	100.94	108.79	103.47	112.78	110.67	106.36	106.94	109.29	106.92	106.07	110.51	106.35	108.53	103.74	108.79	106.37	97.398	110.72	108.71	108	102.68	107.06	105.27	99.286	103.29	102.71	103.3	105.9	109.21	100.92	104.94	108.14	106.9	110.38	103.18	103.48	107.54	104.3	110.62
101.22	105.74	95.984	96.156	100.97	99.976	99.341	97.432	100.65	102.35	100.89	99.47	101.79	107.57	94.114	96.99	91.849	97.09	98.922	101.15	94.236	99.4	96.849	103.25	100.6	98.734	96.367	103.59	96.31	99.422	99.673	105.4	94.564	98.88	98.578	98.335	98.287	98.239	96.089	98.676	95.638	101	102.65	96.523	105.88	108.58	96.942	97.454	94.435	95.051
102.24	97.366	107.25	98.711	101.55	96.703	100.11	91.733	101.53	101.33	98.134	98.279	95.537	92.664	103.12	107.08	103.7	99.013	100.34	105.87	102.63	99.907	102.83	105.66	94.602	95.648	96.173	99.271	103.9	101	100.48	103.41	98.407	103.69	103.26	99.63	105.27	105.98	97.976	93.447	98.715	97.31	102.42	99.656	101.39	96.613	101.29	102.79	96.155	104.52
107.35	107.32	110	107.76	109.84	104.96	103.94	103.35	109.2	108.81	105.88	98.362	108.88	104.39	111.99	113.01	107.58	109.21	110.67	107.83	109.96	107.38	104.47	103.37	100.27	103.44	98.993	104.49	100.65	102.79	109.44	108.31	112.16	109.33	108.12	109.21	106.34	100.22	101.82	109.18	104.63	100.78	104.79	108.49	100.27	101.94	105.63	100.86	106.08	104.36
106.07	107.06	105.76	110.12	103.34	104.37	105.23	111.47	104	103.79	108.27	107.3	100.7	107.86	111.76	111.98	106.08	106.21	106.59	104.65	105.16	102.62	110.83	111.51	106.39	101.86	105.38	106.21	104.81	103.66	99.43	109.1	101.89	106.71	102.87	108.66	107.85	105.66	104.74	108.97	109.08	108.19	103.39	97.865	102.38	105.33	104.25	105.38	107.19	102.15
104.44	106.28	108.03	114.34	103.62	101.38	101.96	105.55	110.47	98.864	101.95	106.49	112.92	104.37	103.29	99.349	102.18	105.73	103.68	104.01	103.27	107.73	101.08	105.08	104.97	107.68	105.81	105.2	104.7	109.03	109.71	104.83	106.9	103.12	104.57	106.23	99.122	101.84	104.25	106.86	102.85	105.06	108.61	108.63	101.99	104.32	109.55	106.24	103.32	106.89
105.74	112.65	106.44	98.285	114.12	114.49	116.26	114.05	110.65	109.12	111.46	110.91	113.46	117.76	115.5	115.08	107.15	112.64	115.26	113.87	110.43	103.84	110.43	110.74	119.12	111.34	111.44	108.04	115.96	110.39	115.41	104.26	112.65	114.11	111.91	119.46	113.55	114.76	115.02	109.74	113.34	112.64	109.77	114.13	111.07	106.6	111.01	113.35	110.79	111.41
107.94	113.24	111.49	116.72	111.15	114.53	104.02	114.39	110.51	117.03	113.09	116.66	114.55	112.01	109.44	108.63	103.95	115.1	116.59	108.04	112.47	103.88	112.11	115.2	115.82	108.11	113.16	112.04	117.29	115.68	113.08	110.8	112.44	116.57	113.54	109.4	107.58	116.45	113.44	104.53	111.74	108.41	116.15	112.72	116.53	111.99	107.4	103.76	117.82	110.39
107.39	97.753	102.26	105.16	100.38	105.89	110.87	109.59	104.19	111.07	108.03	103.07	104.98	112.08	103.59	110.03	103.98	98.548	106.78	108.33	110.19	104.82	105.01	107.47	104.94	104.19	103.87	102.81	108.43	107.46	109.48	103.36	109.36	107.67	99.201	111.72	102.58	103.68	107.52	106.86	96.96	103.43	108.3	106.34	105.78	104.01	105.47	103.74	109.15	103.39
99.571	93.217	101.61	105.77	109.25	97.986	100.98	103.52	101.12	100.34	100.93	102.76	96.095	100.1	101.91	104.76	99.943	103.74	104.08	96.626	104.38	104.64	104.03	98.117	102.61	102.14	103.75	99.582	105	99.048	104.21	96.235	94.202	98.348	96.241	100.14	100.34	102.61	110.13	99.628	100.3	103.29	99.239	101.87	106.47	100.23	97.632	100.82	100.83	95.397
94.783	104.76	100.55	98.059	106.99	99.509	99.089	101.89	107.03	104.22	99.491	101.44	110.42	103.14	97.9	100.38	102.68	98.393	96.835	107.66	101.87	94.911	107.02	101.68	97.792	102.16	97.158	96.516	98.776	101.35	95.153	100.09	96.728	98.905	91.572	100.17	95.712	104.29	96.539	101.27	100.65	100.21	94.209	101.59	100.79	100.23	94.491	95.922	104.8	103.58
99.637	109.16	107.42	97.85	95.556	104.2	103.66	98.219	104.93	106.01	113.4	103.1	104.38	95.515	107.47	105.12	108.04	106.64	101.37	108.73	113.96	105.87	96.433	106.3	101.38	103.84	104.69	109.02	103.44	99.496	108.24	113.23	109.82	102.75	105.37	98.697	105.1	101.25	102.5	100.41	104.11	100.88	108.79	105.84	103.23	99.984	101.01	104.02	106.09	103.65
101.24	97.477	96.632	100.55	96.401	99.626	96.104	95.095	97.355	100.77	97.783	95.687	100.04	104.09	102.04	100.24	92.777	101.45	99.624	98.986	105.22	104.57	94.651	99.498	101.95	92.889	94.612	101.03	96.287	100.91	96.905	101.61	102.18	105.08	96.112	106.17	97.03	96.306	97.375	106.45	101.75	101.32	106.48	103.15	98.852	98.515	92.246	101.19	103.17	97.691
105	106.39	110.45	99.47	112.26	99.376	111.02	100.15	109.97	108.11	106.82	108.44	107.33	101.55	104.7	106.8	104.95	105.19	105.94	109.58	110.22	105.23	110.17	96.663	110.79	99.804	107.46	104.38	102.62	110.01	109.06	105.74	103.84	107.29	101.01	110.7	103.08	105.26	104.39	103.95	107.25	106.91	111.09	104.77	101.97	102	108.48	111.21	103.67	102.71
107.47	104.64	107.39	109.88	112.8	99.465	106.87	103.76	110.78	105.48	100.77	104.98	99.095	103.98	114.59	104.1	100.97	108.15	106	103.19	103.48	106.43	108.11	105.35	106.06	108.51	108.32	110.59	102.14	102.37	97.717	103.68	104.82	105.2	114.52	111.05	105.51	103.94	107.29	114.74	106.27	102.9	105.96	106.81	100.26	108.73	97.67	109.1	107.19	107.26
114.31	107.9	114.23	109.73	109.82	111.41	115.66	117.4	117.25	108.17	105.75	112.44	111.69	109.58	114.46	109.62	111.79	111.83	104.71	109.91	107.4	112.57	113.94	110.49	107.59	114.54	110.06	113.84	111.29	112.54	109.03	115.81	109.6	113.54	108.43	112.5	105.9	116.37	112.86	116.06	114.25	116.86	113.68	112.71	113.45	111.58	117.7	112.67	111.07	109.88
98.449	104.06	100.76	106.68	101.57	109.59	107.15	104.23	105.13	108.18	101.68	105.57	104.1	102.87	109.14	108.6	106.98	111.73	111.85	105.93	107.11	104.38	104.74	99.476	105.23	108.2	105	107.78	100.39	104.9	106.02	102.24	103.59	114.07	108.62	103.55	106.82	114.08	104.02	104.63	107.81	108.96	102.63	109.16	100.15	106.12	104.66	110.04	108.9	108.37
112.77	109.41	104.85	108.94	107.46	103.6	102.87	102.97	106.25	103.9	102.27	114.67	102.72	110.83	98.982	110.39	103.26	108.89	103.69	104.78	103.66	106.4	109.13	106.47	105.19	107.67	105.53	108.92	106.81	108.06	108.45	106.89	107.67	109.66	105.89	105.77	105.23	104.77	105.33	111.26	105.43	108.79	105.84	104.23	108.13	101.67	111.02	105.2	102.56	104.72
117.21	112	102.09	104.32	102.85	106.69	106.06	100.32	109.24	107.17	107.64	105.54	103.34	106.73	105.58	110.88	106.03	110.57	102.56	104.14	108.38	109.1	107.7	108.72	103.64	107.55	105.34	106.87	106.38	108.01	106.94	108.55	107.19	102.14	110.3	105.58	110.68	108.3	104.69	107.66	106.03	106.95	105.29	107.09	107.25	104.6	106.68	101.41	103.07	106.41
104.72	110.09	106.37	102.25	111.3	110.11	109.96	102.76	102.11	109.73	101.19	102.72	107.07	108.03	105.85	104.48	107.08	100.8	111.51	99.935	105.17	109.17	105.13	109.52	105.06	117.82	106.81	109.93	102.65	110.81	111.32	104.87	110.58	108.47	105.18	101.94	105.21	107.12	107.28	112.85	112.61	115.96	105.58	104.4	108.48	103.92	112.46	110.96	103.17	111.39
108.32	104.13	106.36	105.07	102.08	101.17	109.48	103.24	105.83	105.49	103.69	106.92	109	101.99	105.93	104.13	105.05	103.88	109.31	105.11	96.303	108.92	101.24	108.53	108.91	104.57	104.6	110.16	102.41	108.42	102.77	99.78	105.47	105.69	100.25	102.22	104.47	93.837	108.56	105.04	109.37	105.43	105.51	108.39	106.24	112.36	102.9	107.93	105.95	102.56
95.498	100.7	97.45	99.913	98.978	103.33	100.96	104.87	97.173	106.73	102.81	97.163	98.846	96.343	99.023	98.142	95.928	95.657	98.721	104.3	95.462	102.35	97.497	100.18	97.009	96.789	107.04	97.925	108.8	99.862	104.64	98.103	97.031	97.14	96.818	104.57	103.92	96.728	96.918	96.296	97.171	105.61	101.66	100.45	105.47	92.128	89.21	101.75	97.944	99.138
105.95	104.43	109.95	115.94	109.89	113.38	106.93	105.91	115.25	118.13	114.69	111.81	107.53	118.39	108.92	111.73	104.45	117.42	108.68	112.57	107.93	107.36	111.35	108.79	112.64	114.69	106.03	110.04	108.31	113.35	111.51	115.34	111.44	112.14	110.8	110.02	114.54	108.03	107.63	108.61	109.12	106.04	107.24	110.7	106.1	107.39	109.47	107.45	112.09	108.77
108.13	110	105.2	104.26	105.3	101.83	111.07	105.8	110.49	109.34	109.49	108.91	109.15	105.78	105.54	105.22	108.24	104.54	103.99	109.74	108.88	107.53	106.71	106.02	105.98	102.57	98.787	100.37	111.27	100.77	108.11	109.18	102.36	103.59	104.91	109.97	100.32	113.68	103.33	108.31	107.11	106.9	103.73	105.2	105.53	108.26	109.71	112.1	105.55	105.18
113.8	111.35	110.47	104.21	111.79	114.22	102.11	111.47	116.08	102.7	110.92	120.63	113.25	115.18	113.16	107.25	112.06	115.83	114.42	114.86	109.65	108.6	110.16	110.07	113.06	108.92	106.87	115.45	108.55	114.58	111.58	115.31	104.89	110.64	118.22	113.35	106.25	114.55	112.17	111.15	108.72	112.97	106.73	107.43	112.73	113.46	108.39	102.64	115.52	113.41
112.79	113.22	107.73	108.6	109.24	108.08	116.53	112.56	111.61	110.35	106.19	103.84	109.96	110.39	111.76	110.47	111.01	109.21	109.11	113.7	110.14	113.54	106.56	114.46	114.71	115.81	109.15	114.37	111.19	115.31	102.11	112.45	111.75	110.27	112.48	112.22	109.8	113.82	107.81	104.7	107.82	108.49	110.5	110.33	106.42	110.1	112.33	109.02	108.5	112.99
108.52	107.86	107.74	103.93	102.16	104.55	106.85	106.14	106.75	110.66	105.75	106.87	99.921	111	105.61	106.97	111.79	110.37	107.71	108.16	102.28	107.2	109.89	103.99	109.53	97.577	106.45	102.07	115.22	100.9	108.29	108.93	105.31	107.19	104.69	105.03	105.68	103.16	111.43	98.915	112.57	103.4	107.4	99.807	108.01	103.49	106.97	97.925	106.51	104.08
108.43	108.18	103.05	113.23	105.21	107.5	106.1	100.09	105.04	107.29	109.43	109.38	107.39	104.01	109.3	101.71	115.26	105.71	106.57	109.76	106.08	115.02	109.78	107.22	102.85	102.16	107.89	104.99	109.85	106.26	113.44	105.67	108.34	102.92	105.58	113.02	104.65	102.7	106.95	107.76	106.91	105.61	106.24	107.23	102.97	112.42	113.25	110.91	98.299	108.05
104.06	102.97	108.72	107.2	103.29	102.31	106.02	103.65	102.61	107.3	106.14	105.72	103.92	98.614	101.96	106.89	106.3	102.71	108.28	109.67	103.41	102.79	101.81	108.9	105.84	102.8	105.29	110.82	104.26	102.77	106.48	105.65	105.5	110.69	109.66	105.55	106.52	100.99	106.33	106.33	100.99	109.75	107.19	110.99	100.97	105.49	103.97	104.17	110.06	105.19
105.04	98.808	104.84	108.22	111.44	108.82	100.81	109.85	114.37	103.27	102.17	107.94	104.89	106.38	103.3	114.31	108.86	103.36	104.42	101.85	110.62	100.5	111.3	105.46	104.29	105.28	104.84	107.94	105.06	106.78	108.53	101.77	102.91	94.892	110.63	111.69	100.33	105.81	103.88	106.07	105.32	110.06	105.64	98.982	109.19	107.13	107.6	109.03	105.06	105.97
110.38	110.22	108.26	105.23	113.15	111.66	107.79	110.36	108.25	109.66	112.13	107.64	105.96	111.83	108.77	110.32	106.8	109.73	117.22	106.78	105.76	110.37	118.57	117.34	109.69	117.79	114.56	108.25	109.9	111.85	108.09	108.98	113.56	115.19	115.99	115.62	109.18	116.38	107.77	103.89	110.03	109.98	107.4	118.4	109.23	123.37	116.17	103.31	114.75	108.38
94.112	111.97	107.44	101.42	103.8	112.03	108.6	105.18	100.88	109.05	102.95	114.48	105.68	101.09	109.1	105.01	109.6	108.37	108.1	106.45	111.09	106.53	99.455	107.26	102.22	111.88	102.55	108	106.64	104.73	111.17	103.9	106.51	109.77	100.48	103.33	103.53	106.01	104.7	109.98	105.63	105.01	102.31	105.24	100.86	105.47	106.92	109.53	101.27	104.29
109.21	108.94	106.36	106.12	104.68	112.84	108.28	104.13	105.88	109.27	98.853	100.31	102.3	104.72	105.77	107.99	108.2	107.16	109.72	100.27	107.42	107.85	108.36	102.69	107.35	105.13	105.92	107.02	107.11	111.46	104.42	107.47	110.07	109.78	105.93	103.98	109.26	111.22	108.32	104.7	108.87	106.9	108.07	100.68	104.48	108.68	100.77	109.95	108.97	105.92
98.209	112.63	105.63	107.45	106.01	105.34	103.34	97.817	101.29	103	104.2	99.998	105.43	100.33	110.1	111.27	102.08	108.38	108.1	105.09	107.49	99.323	104.66	114.55	106.69	103.2	103.34	106.4	107.81	110.07	102.72	110.35	108.68	111.77	107.22	110.19	109.84	102.61	108.98	111.72	108.88	108.99	101.23	106.65	107.99	108.6	103.77	111.13	106.9	102.95
107.53	111.58	105.47	103.81	100.76	113.19	105.35	110.39	104.74	110.19	107.94	102.68	106.48	98.638	106.97	98.352	101.55	102.28	103.61	109.41	109.99	100.61	109.18	111.79	104.78	104.97	107.03	105.18	102.63	99.759	104.11	109	102.15	102.32	102.36	101.93	109.15	101.61	111.93	105.38	109.53	103.65	107.55	101.79	100.64	107.96	102.81	102.23	110.13	102.78
97.702	102.97	100.28	98.484	106.85	97.653	99.933	95.959	97.904	101.02	101.08	97.609	98.832	102.81	94.179	99.386	98.71	102.63	100.51	91.369	101.87	95.688	93.339	95.656	104.19	99.001	103.65	96.776	100.95	97.154	102.1	104.07	101.85	104.01	100.71	98.537	96.893	103.38	105.46	97.369	103.22	98.822	99.5	98.01	101.27	97.542	99.171	98.193	103.07	96.069
106.12	99.213	99.426	105	109.95	109.39	101.49	100.24	98.656	101.15	105.08	108.38	110.48	109.09	103.67	106.44	103.07	103.75	108.91	107.4	105.44	102.75	100.07	98.074	100.86	102.04	99.626	108.85	105.71	106.69	110.03	101.45	107	103.24	100.24	105.72	106.51	105.11	98.109	106.84	111.5	106.63	108.99	106.48	100.17	110.26	102.68	108.66	97.39	107.94
106.11	105.08	107.24	102.72	108.83	106.16	102.17	104.64	100.1	109.44	101.04	105.43	103.1	100.9	107.9	102.32	99.193	96.135	100.14	103.96	106.33	100.42	104.98	102.44	106.27	98.837	104.06	103.95	98.42	107.72	108.14	104.5	98.159	101.24	104.01	105.74	100.84	103.52	104.51	106.14	108.04	106.94	104.3	103.28	105.5	104.17	107.37	109.09	99.401	103.89
107.26	104.84	104.99	98.056	102.34	101.82	106.09	104.57	101.02	107.06	102.58	101.6	102.35	100.09	110.39	105.46	102.76	103.19	103.43	104.31	103.16	108.1	106.65	105.13	99.372	115.27	104.01	93.598	104.69	107.42	103.37	96.659	103.31	106.61	98.397	107.87	100.74	104.83	107.6	99.214	103.34	108.98	99.926	103.36	100.01	101.22	105.8	100.91	104.9	99.776
118.52	116.11	112.97	116.11	115.09	112.37	111.66	112.05	115.81	116.16	116.5	112.13	116.35	111.31	109.58	111.55	103.53	117.87	105.51	112.54	118.92	116.28	114.21	110.08	113.19	109.51	113.47	108.78	110.34	112.57	110.85	108.99	116.2	123.45	118.8	112.16	107.75	113.34	112.46	109.09	108.94	109.23	117.65	116.58	109.78	109.31	118.09	117.87	115.06	120.99
106.23	108.29	98.486	106.11	105.96	105.16	108.13	107.21	104.33	105.36	107.02	107.38	106.68	100.02	107.63	106.96	101.81	105.75	106.74	104.68	109.78	107.62	101.39	101.98	106.56	99.22	103.88	101.32	102.6	106.9	105.22	107.34	105.11	106.22	106.48	104.16	110.62	106.72	110.17	106.66	102.37	107.03	99.908	105.42	107.64	109.75	106.62	111.88	101.66	104.49
100.05	106.94	101.88	100.84	100.5	101.22	100.77	102.49	103.31	105.78	99.678	109.22	103.16	107.95	100.44	97.361	101.82	100.65	104.22	101.49	107.17	107.47	97.904	103.19	105.06	105.66	93.831	103.68	98.418	98.811	99.301	104.23	98.632	99.537	97.304	99.999	99.588	97.973	105.68	109.55	98.97	96.441	102.34	94.524	98.667	95.461	101.04	98.248	99.345	102.78
110.61	110.85	110.82	111.54	111.1	119.51	116.44	109.65	108.99	107.43	108.78	110.82	117.85	107.29	111.79	110.2	108.11	110.79	109.43	112.96	114.81	110.3	116.54	109.21	116.64	110.15	110.29	113.44	105.24	113.93	113.59	109.66	113.13	104.76	108.61	106.58	112.78	115.37	115.84	114.34	106.67	113.02	113.56	114.25	112.05	109.35	111.34	107.77	108.53	111.53
102.31	102.19	111.22	105.85	108.72	101.51	112.13	104.49	104.02	105.68	107.78	111.17	102.27	106.47	98.672	102.87	107.32	107.38	102.5	101.75	97.225	109.33	104.05	105.63	107.27	104.17	102.78	107.67	104.81	100.82	103.8	108.11	106.81	99.5	104.83	111.02	104.14	109.26	108.69	105.18	104.7	107.97	102.52	105.69	111.34	103.78	104.41	106.8	105.01	108.38
99.874	96.838	96.852	105.42	101.18	102.77	97.819	94.265	105.8	98.288	98.4	106.26	98.626	101.17	96.449	102.09	99.18	97.604	99.168	105.04	104.65	99.414	97.911	101.67	103.04	93.307	98.173	96.886	102.44	97.95	95.044	96.46	96.122	99.272	95.857	107.05	107.61	98.169	102.18	98.101	98.692	100.51	93.817	106.66	95.636	96.336	100.47	98.891	102.54	97.092
102.74	107.98	105.36	104.78	105.63	111.37	112.93	106.3	112.74	108.93	108.31	98.343	100.84	105.24	105.69	105.8	108.69	105.2	106.09	108.74	103.15	99.054	105.72	101.23	105.95	100.71	103.03	103.19	105.75	108.15	110.04	107.71	105.63	102.49	101.46	106.59	101.21	104.95	103.27	104.03	104.68	110.15	105.01	112.34	102.29	106.03	103.27	105.52	106.22	106.5
113.74	107.21	112.39	110.98	112.1	116.17	111.39	115.3	112.07	114.09	111.57	109.88	116.09	112.05	106	111.01	114.07	117.95	110.53	111.5	111.4	105.83	108.99	111.32	114.79	112.51	115.59	117.45	107.24	105.91	112.39	113.07	112.28	115.75	115.07	106.26	115.58	110.38	112.09	110.01	110.15	113.06	112.95	115.41	117.02	115.73	108.46	112.62	111.33	112.32
112.93	107.8	114.07	118.97	112.49	112.35	112.41	116.67	110.64	111.16	110.25	110.98	117.46	112.62	111	117.07	113.46	115.81	110.84	110.58	113.45	108.38	108.66	111.4	113.08	113.39	116.43	109.64	110.64	109.53	110.23	114.13	115.15	113.84	115.61	110.97	105.72	114.26	115	113.85	111.54	112.42	109.08	114.08	118.26	115.6	114.16	114.08	106.11	114.75
119.63	120.82	121.55	114.58	118.92	120.42	114.41	114.45	115.15	116.21	122.88	113.04	120.23	115.94	121.35	115.58	115.96	111.95	120.71	121.23	114.89	114.72	117.24	112.74	118.59	119.85	116.68	116.46	118.15	116.85	123.97	118.8	120.62	113.32	118.52	117.15	112.74	119.21	113.36	117.94	119.71	112.49	107.54	108.4	115.71	120.42	124.97	114.47	112.23	112.81
111.68	108.84	112.66	114.45	111.34	113.64	111.33	107.56	106.32	113.77	110.76	114.67	108.27	111.55	116.86	115.83	111.63	109.66	108.71	111.31	110.08	110.91	111.69	112.59	106.97	123.77	113.78	108.75	110.55	111.47	114.62	113.95	115.81	105.86	112.5	109.84	106.06	114.76	110.37	101.35	113.72	109.75	105.22	107.92	116.96	110.68	114.13	108.63	113.96	116.74
119.67	108.75	112.65	112.88	113.32	107.27	109.18	109.29	119.05	111.56	115.47	110.64	118.56	116.68	112.64	119.02	118.69	113.49	109.51	114.41	119.86	115.13	110.57	110.62	113.22	111.36	109.91	111.35	116.02	109.23	106.7	111.84	113.92	109.8	111.59	115.3	109.77	110.94	116.92	111.21	109.28	106.02	114.83	111.7	118.79	104.07	115.63	112.21	113.57	110.67
102.99	102.39	105.83	110.69	109.15	104.64	105.81	104.22	103.74	100.92	105.37	101.09	101.55	107.17	107.65	105.65	102.7	103.95	104.52	106.85	115.64	107.07	109.64	105.83	104.23	106.27	104.41	108.05	103.26	106.09	97.857	102.55	105.74	101.33	112.26	104.3	105.92	108.19	104.35	103.18	98.416	97.581	108.09	106.12	102.89	112.42	101.11	98.935	100.52	110.3
103.6	108.73	110.88	102.98	107.58	105.6	107.33	110.3	100.25	111.25	104.92	112.42	103.65	105.81	117.63	105.17	107.43	103.47	103	105.46	107.5	108.41	107.09	102.53	108.84	113.66	109.51	101.25	110.05	105.52	95.848	109.07	102.95	103.13	101.95	109.41	110.01	106.6	110.15	101.47	117.86	98.423	104.21	101.81	103.09	109.02	107.91	103.93	105.72	109.67
100.69	104.92	101.09	103.09	103.03	94.203	100.23	98.181	98.028	97.264	101.56	100.51	99.823	98.884	97.163	96.628	101.4	96.287	102.75	103.77	103.35	104.3	103.08	104	102.96	99.289	101.59	107.16	103.49	104.17	101.92	102.74	103.43	100.02	102.76	97.371	100.26	97.412	100.75	100.4	98.029	100.2	103.09	106.83	98.237	101.34	102.9	99.644	98.542	99.542
110.87	114.02	117.1	108.44	108.24	109.53	115.7	114.93	104.69	107.02	104.6	112.88	107.33	115.54	112.1	109.23	113.95	118.2	118.87	115.36	112.5	106.09	114.96	110.29	106.51	115.07	108.06	106.49	107.5	117.87	108.4	109.98	112.46	110.82	116.12	110.98	113.27	108.68	110.13	113.65	109.58	104.86	113.45	110.89	110.02	102.56	111.03	107.04	108.31	107.66
101.29	102.44	96.987	98.092	99.203	99.689	95.619	94.585	99.905	97.455	109.73	108.33	107.41	96.206	102.41	100.04	100.69	100.92	99.134	103.44	103.84	98.937	99.088	97.24	94.085	96.204	98.594	96.677	98.527	101.17	102.02	99.608	104.56	95.926	101.43	101.64	99.205	104.36	95.334	88.961	101.3	95.535	99.933	104.27	100.94	94.483	107.2	107.41	99.168	97.263
100.13	106.72	108.94	107.43	104.53	104.68	103.92	102.8	105.44	102.05	109.35	104.89	106.61	104.47	103.16	108.5	106.29	102.99	107.47	109.22	97.717	101.96	97.594	105.48	107.29	108.41	105.13	103.15	111	103.5	106.71	111.73	108.31	107.31	112.58	108.09	115.4	104.8	106.86	101.57	106.41	110.18	104.27	102.73	106.95	98.913	102.07	104.09	104.89	99.844
112.07	101.03	113.46	105.44	100.18	107.49	108.1	105.43	103.16	102.13	103.1	103.17	99.419	110.97	99.035	108.2	113.54	105.41	106.97	108.53	108.87	102.26	105.95	108.81	108.19	109.86	103.69	106.41	107.86	102.74	101.84	110.03	104.39	111.47	104.31	100.52	106.06	106.48	109.6	105.98	101.72	112.73	109.51	101.23	105.29	107.2	104.76	108.83	105.31	104.01
100.82	105.09	105.4	103.23	105.7	104.49	108.76	109.15	101.89	108.12	111.21	110.22	108.98	104.88	104.07	100.58	100.78	110.45	108.42	103.27	109	108.45	105.49	103.39	106.66	102.89	109.59	111.73	106.69	107.37	107.38	99.892	104.64	102.72	102.44	103.1	101.17	114.72	111.79	112.33	105.99	109.88	104.48	107.28	107.74	107.03	108.7	107.51	105.52	108.35
106.97	101.55	108.74	107.38	104.35	108.05	103.91	105.99	105.04	109.08	102.2	101.45	111.86	111.89	99.825	106.37	107.76	104.95	102.97	105.32	101.48	106.08	109.17	106.21	102.58	100.27	107	98.773	106.39	102.35	104.72	105.03	111.42	110.97	107.72	103.24	108.13	111.14	104.75	109.18	100.67	106.93	104.39	98.657	107.25	107.01	105.54	109.23	108.82	109.35
107.47	105.69	108.37	102.51	104.43	104.06	99.47	108.86	109.52	101.57	104.59	107.2	107.26	106.45	108.5	105.47	109.36	105.05	105.76	102.72	106.43	103.36	108.94	109.99	101.49	104.55	104.77	106.44	104.67	110.16	107.46	105.16	105.65	102.27	105.2	110.12	109.23	100.87	107.69	106.61	107.3	106.7	110.24	105.77	101.33	98.331	108.68	104.04	103.75	113.03
112.36	110.66	108.25	118.76	116.18	104.92	117.68	108.13	111.75	109.25	115.36	109.07	111.75	112.73	113.77	116.98	107.81	109.58	104.25	110.12	113.38	111.72	114.14	109.73	109.97	108.39	112.89	107.63	118.62	115.38	117.56	109.49	105.57	116.03	116.69	105.21	108.2	111.83	110.6	115.61	109.51	109.54	117.55	114.93	111.69	111.22	108.11	113.57	107.21	105.5
107.84	106	112.73	106.55	104.54	102.64	102.74	102.24	107.19	107.82	102.46	103.16	103.48	105.86	102.58	108.06	101.05	102.71	97.655	107.75	103.92	100.98	104.74	100.11	103.5	111.16	97.445	104.59	97.329	103.89	100.77	98.82	104.25	103.14	107.32	99.672	98.337	100.78	102.48	109.03	106.33	107.23	99.256	101.91	99.816	100.9	106.34	104.72	111.31	109.19
103.72	113.13	112.11	107.71	107.19	110.47	102.68	108.89	111.64	109.53	105.9	106.29	106.6	111.76	105.21	105.13	105.38	99.916	110.4	105.21	107.51	107.82	109.03	107.74	107.47	106.73	108.16	109.5	103.4	108.84	109.22	106.91	105.9	111.39	106.1	107.88	107.1	112.37	106.41	105.12	104.48	106.05	108.18	103.19	108.67	111.77	103.2	106.65	108.36	97.967
104.85	98.919	102.54	101.87	104	106.18	104.88	105.4	105.58	104.32	111.02	105.99	106.11	112.91	112.3	105.35	103.31	107.06	102.64	107.09	112.52	107.44	110.22	105.48	105.51	104.55	100.43	103.04	112.49	108.1	107.78	111.1	111.39	113.01	98.293	105.39	102.33	105.64	108.13	105.68	107.85	108.13	110.5	108.68	105.78	103.78	106.09	115.37	104.2	107.21
112.43	109.11	117.5	111.43	101.81	114.92	109.18	113.26	109.5	108.32	101.57	109.07	108.91	112.65	113.93	109.35	110.08	112.75	116.45	108.66	109.88	116.44	112.38	114.71	110.51	112	112.94	113.5	113.68	115.97	111.82	111.22	115.25	110.46	110.87	110.97	115.42	116.56	112.9	106.06	120.68	107.3	110.83	110.73	113.73	114.32	107.58	115.47	116.03	113.85
102.23	99.383	96.981	97.756	99.18	96.413	97.346	98.831	100.23	106.5	100.67	96.323	103.65	104.58	102.66	96.658	100.16	96.791	100.18	97.936	105.66	99.048	93.651	99.404	96.537	96.375	105.56	99.038	96.464	100.56	103.23	103.4	105.48	97.023	96.814	100.15	101.12	106.11	94.561	100.34	97.601	99.97	99.295	102.61	100.07	94.4	99.959	95.644	91.713	96.058
106.04	107.9	106.68	105.14	114.04	109.91	103.34	110.88	106.33	105.97	103	106.59	108.98	110.92	106.71	112.68	105.54	112.97	105.9	109.25	101.58	107.1	105.42	98.197	106.1	106.09	108.44	112.02	102.91	101.91	111.17	107.5	106.34	108.73	104.53	103.39	111.17	101.19	104.99	104.35	101.55	105.71	107.35	108.74	104.58	104.79	103.28	110.01	105.61	108.94
113.57	117.54	112.92	111.94	108.86	113.18	110.19	108.15	104.93	111.81	112.72	111.84	112.89	110.68	111.94	118.48	119.09	111.88	110.65	113.62	110.31	112.75	113.48	116.8	114.26	110.16	114.51	104.79	111.04	113.4	110.22	115.12	115.72	115.85	113.93	116.86	106.02	108.43	114.04	114.99	115.18	111.94	114.99	108.71	107.46	107.41	107.79	109.39	110.52	109.28
108.1	110.23	115.09	110.17	112.58	105.78	109.32	113.79	109.87	114.3	107.64	118.39	114.88	112.31	113.52	109.74	109.88	112.2	115.43	103.93	113.31	118.94	107.93	116.29	106.16	115.47	110.06	120.86	114.97	105.79	115.55	118.96	106.34	109.36	108.69	115.56	116.24	111.72	111.23	113.09	112.33	115.79	116.26	114.05	109.69	112.29	106.81	114.12	109.79	107.71
114.74	112.43	117.16	110.24	108.05	107.71	113.59	113.94	109.39	108.85	107.76	111.62	106.85	104.25	105.6	113.62	110.37	105.03	110	108.32	110.69	111.76	116.47	112.17	112.3	111.82	117.77	106.01	109.19	106.67	104.9	109.55	115.48	107.71	107.47	103.18	100.51	119.14	107.16	112.39	109.84	116.52	106.4	114.5	110.7	107.76	105.5	112.44	110.65	105.31
102.61	110.81	104.44	104.92	105.54	103.44	103.56	102.08	104.21	108.28	102.58	103.56	101.74	105.8	105.87	103.93	106.72	101.62	103.57	111.52	107.61	105.59	105.34	99.841	105.04	104.3	106.58	105.12	114.38	103.44	105.1	107.91	105.99	106.34	105.07	100.71	101.72	102.88	111.49	105.95	107.64	106.69	104.67	104.53	107.76	114.63	109.07	112.17	106.18	107.99
102.92	107.04	105.68	97.122	106.3	105.72	107.29	103.13	107.83	99.223	104.83	104.75	104.14	112.69	101.97	106.93	102.24	103.1	100.68	108.9	109.67	104.24	105.72	106.38	107.59	106.98	115.7	102.53	103.08	110.46	108.91	107	106.16	109.01	104.53	107.06	106.81	105.19	104.77	107.54	107.67	108.56	106.18	107.91	106.64	105.81	108.22	105.16	101.48	102.93
104	112.67	107.53	105	103.44	98.108	101.98	105.8	105.72	112.43	100.08	107.63	103.47	109.55	102.23	107.63	107.58	101.4	103.63	102.17	109.52	109.95	111.54	109.51	109.29	101.87	106.61	111.1	106.7	106.44	105.28	106.19	106.41	106.76	106.46	104.89	105.96	107.01	104.09	103.95	103.8	107.73	106.32	104.68	104.01	104.37	97.937	105.94	102.54	110.39
116.15	108.13	115.52	111.2	112.75	115.4	116.37	113.12	113.35	116.35	106.32	113.48	114.51	112.93	111.96	116.39	108.93	110.95	119.35	114.37	112.5	109.53	106.13	110.98	114.85	116.8	115.71	111.96	118.62	111.26	115.37	110.13	115.66	110.69	116.19	110.24	114.05	109.87	106.12	110.03	112.03	108.87	112.94	112.62	113.79	113.69	115.4	115.12	110.97	111.1
104.98	110.26	103.27	109.33	109.43	102.28	108.16	103.63	110.96	103.8	107.85	108.12	110.88	104.77	110.5	110.02	106.04	110.09	103.9	101.72	108.55	107.9	104.56	108.02	105.96	100.52	104.97	101.75	107.27	104.46	106.48	108.12	102.11	111	101.59	100.78	104.35	106.11	109.08	107.22	107.74	101.17	109.16	99.222	105.57	101.22	108.68	105.61	99.399	100.18
109.22	109.51	99.04	106.54	114.38	108.08	106.51	110.24	108.73	104.94	104.71	109.85	107.14	106.4	105.98	108.53	107.38	111.43	107.26	107.17	108.82	109.68	113.15	100.65	108.29	104.48	114.24	112.12	108.89	108.83	101.95	106.97	112.06	110.08	109.21	111.02	106.08	97.284	100.98	110.03	112.12	112.77	112.6	110.17	106.22	105.85	106.77	111.76	104.43	108.1
106.35	106.64	99.86	108.01	103.67	107.87	105.4	106.2	107.7	105.97	109.38	107.8	106.76	105.06	105.4	106.92	102.73	101.64	106.04	102.83	109.29	110.74	104.22	105.33	104.77	109.78	102.91	103.48	108.41	106.13	107.97	98.098	103.69	105.3	105.22	110.82	103.22	105.17	112.22	103.09	109.45	112.85	105.12	104.07	101.99	103.75	108.79	105.76	107.99	110.55
115.89	109.8	108.66	106.9	113	106.53	108.3	114.94	108.82	115.2	111.11	108.41	107.61	111.72	111.11	109.33	109.23	106.56	108.76	103.91	109.87	104.62	111.5	106.86	105.31	107.37	112.78	109.22	103.98	109.77	110.2	109.64	110.96	106.31	111.6	112.64	117.02	109.27	113.34	110.88	112.33	107.92	111.38	113.62	113.73	109.09	109.71	106.92	110.99	107.67
107.49	98.052	98.553	101.35	105.22	104.08	108.9	105.18	102	105.24	103.28	104.8	109.28	101.91	103.01	104.77	105.78	105.9	106.32	102.95	101.68	107.59	104.17	106.59	105.92	113.48	104.21	104.67	111.8	105.21	109.5	103.5	110.15	105.23	107.2	99.952	109.08	100.76	107.76	108.75	101.76	107.18	105.35	99.586	103.99	101.75	109.26	106.37	101.71	106.01
112.75	109.08	112.11	107.93	105.72	113.56	108.64	112.42	112.92	103.5	108.46	109.81	112.38	112.36	109.53	111.03	113.74	118.79	107.77	109.13	110.31	109.21	104.35	110.09	110.04	112.17	106.3	113.82	113.15	98.713	103.99	108.63	107.75	108.87	107.52	109.4	111.32	102.62	112.51	111.75	110.71	108.08	109.06	111.12	110.43	114.44	104.71	113.32	114.1	112.87
106.08	103.69	100.41	101.22	101.79	104.69	100.12	101.12	100.98	102.49	105.73	110.41	102.92	103.66	101.69	99.791	101.03	107.38	109.16	100.68	100.28	99.62	97.372	96.021	103.64	102.83	98.477	108.7	92.832	98.84	101.11	105.17	97.113	98.514	103.43	95.462	98.707	101.48	101.16	106.55	101.6	95.62	98.894	97.647	99.497	101.97	95.562	99.957	101.93	94.672
109.02	109.02	112.37	113.6	113.24	112.11	113.57	106.84	107.77	107.45	110.12	106.38	114.3	117.91	114.9	111.65	108.73	112.13	108.64	105.81	117.32	115.16	114.41	116.04	107.74	108.75	109.5	109.31	117.72	110.93	109.63	111.73	113.92	118.47	108.65	113.48	106.22	109.5	111.59	112.34	108.55	113.22	110.8	109.66	114.73	107.59	119.88	112.88	110.47	112.85
110.89	105.99	105.7	116.53	111.44	112.93	109.69	111.08	114.54	115.95	109.98	107.81	107.96	108.5	109.41	109.79	112.78	106.67	119.43	110.92	112.67	110.54	109.17	109.21	115.38	109.85	108.91	107.03	112.61	112.43	113.71	112.28	113.21	112.44	108.23	109.92	115.61	109.36	115.89	108.54	114.62	106.74	110.6	110.47	109.4	106.06	108.67	114.64	106.53	108.14
116.79	120.15	117.18	118.02	110.67	114.43	111.68	117.73	118.68	119.03	116.64	121.39	110.43	122.43	118.23	108.99	116.15	114.2	114.84	112.32	117.18	122.34	114.9	122.51	115.07	117.05	118.58	111.27	114.85	115.3	115	114.27	115.22	111.18	114.26	119.61	116.63	110.68	118.96	116.54	118.59	116.59	120.06	122.48	111.86	113.1	116.32	110.31	116.69	110.49
109.98	97.006	103.79	102.27	107.71	103.06	100.98	102.95	97.841	105.54	103.04	105.82	98.226	106.97	100.04	106.48	108.48	107.05	105.28	97.692	108.19	109.27	106.45	101.8	110.11	104.37	104.54	102.87	104.79	110.47	108.45	98.809	101.53	106.34	100.27	101.2	106.28	105.79	104.04	108.64	103.79	106.12	100.5	102.31	109.33	104.07	103.14	107.36	100.84	100.73
107.25	107.21	97.47	108.54	97.531	104.52	102.26	102.74	104.47	107.43	110.74	104.52	106.07	105.29	107.1	104.07	105.91	106.54	104.64	113.06	108.3	107.38	99.609	106.34	108.81	104.98	110.64	111.9	108.31	106.45	105.92	111.11	106.21	106.68	110.46	111.75	103.6	103.52	110.4	105.43	104.3	100.85	105.42	103.23	108.17	108.16	103.85	114.55	115.88	109.25
106.42	110.85	106.56	113.29	110.57	108.82	109.85	113.59	106.43	106.54	111.57	109.58	112.28	116.32	111.95	112.91	116.51	109.44	110.54	114.7	121.08	114.29	116.53	113.32	108.04	115.35	109.01	106.16	113.31	110.95	108.34	109.4	112.32	116.42	110.89	110.61	109.28	114.95	114.24	109.56	106.47	106.95	109.87	112.14	117.58	103.2	103.83	113.94	109.72	115.37
106.14	110.84	108.37	106.93	105.49	107.48	111.36	102.16	109.38	104.34	107.29	102.91	100.7	113.36	107.31	109.04	103.3	105.51	106.04	108.29	102.72	110.74	109.24	104.27	104.53	111.68	106.42	101.59	108.11	99.813	109.66	108.47	105.84	102.06	110.72	109.05	110.45	105.06	100.68	108.16	111.12	105.17	110.78	105.28	107.34	110.69	109.85	106.42	108.8	103.76
107.66	102.09	97.136	104.28	105.78	106.26	108.31	100.37	102.86	94.025	103.27	104.61	101.76	105.57	104.23	107.6	102.43	102.21	100.4	108.55	100.71	103.7	94.874	103.21	112.9	107.86	102.99	104.67	102.71	102.75	105.38	102.47	105.1	104.61	99.565	110.71	104.72	104.87	101.24	102.44	102.95	106.1	107.56	104.37	101.04	105.69	105.03	98.166	99.964	102.66
101.04	99.885	105.79	97.706	97.493	101.95	103.35	99.49	101.36	101.7	99.212	105.77	107.51	97.19	99.078	98.647	98.908	103.06	90.417	96.917	96.461	96.966	100.33	98.544	89.837	103.88	99.861	94.85	98.447	96.128	106.17	105.3	101.98	100.82	101.27	100.5	100.56	95.78	99.754	98.16	91.638	99.358	99.314	102.82	103.35	96.41	98.53	99.591	98.009	99.445
114.45	112.46	110.94	115.5	114.77	108.29	113.23	113.18	114.33	117.61	113.97	122.03	114.49	114.35	109.23	117.82	109.57	106.31	116.28	117.44	121.83	111.67	112.37	113.21	113.56	113.6	114.37	108.74	104.57	113.49	114.52	110.63	116.95	119.19	114.36	109.58	109.58	115.71	114.82	109.62	117.99	113.17	107.91	113.35	112.76	112.12	115.54	113.02	112.49	106.6
119.08	116.41	113.16	117.79	119.03	117.28	116.45	120.44	124.14	122.57	120.1	113.45	120.85	117.64	118.27	118.09	121.39	120.3	118.5	118.95	116.91	119.38	116.79	117.39	123.34	118.59	120.63	119.22	122.58	114.1	114.53	124.67	119.93	116.05	118.09	117.62	115.01	125.28	112.05	120.99	116.44	118.89	117.47	116.27	120.4	114.15	119.55	121.27	113.51	117.47
105.54	110.3	115.73	110.07	106.77	110.95	114.8	106.1	107.19	113.85	114.32	107.87	106.5	110.68	111.63	112.09	106.63	113.79	111.3	108.43	105.37	115.76	105.34	110.12	106.46	112.99	113.97	115.12	108.35	113.92	110.9	106.84	105.01	108.84	112.03	108.55	109.63	109.47	116.16	116.68	106.75	114.65	114.95	109.68	110.84	106.67	108.38	110.68	108.58	104.41
106.73	109.81	105.89	109.14	110.66	113.39	118.25	113.62	115.09	110.41	111.54	111.85	111.16	107.19	114.26	112.39	111.09	108.17	108.02	112.45	109.92	108.73	110.73	111.06	109.66	109.24	115.94	109.18	101.16	107.75	111.64	111.55	112.47	109.02	115.67	113.71	108.44	104.74	110.62	107.83	112.59	109.62	109.54	105.31	109	117.16	109.28	110.23	109.06	114.22
109.16	102.09	105.32	97.277	100.69	97.601	104.25	104.12	100.86	101.81	105.19	100.56	106.65	110.74	95.857	106.69	104.36	99.946	105.51	102.95	107.55	106.98	107.41	105.66	107.42	103.87	110.11	109.58	103.05	95.779	105.64	115.01	106.47	100.49	103.23	110.73	101.79	107.96	102.61	97.701	103.92	103.18	104.13	102.25	101.14	104.06	106.65	107.64	109.88	99.828
105.85	111.7	106.86	111.43	107.29	105.07	101.37	107.3	100.96	101.76	103.5	111.46	108.81	103.47	105.54	107.93	106.88	104.74	101.87	108.99	101.81	102.41	104.03	105.55	107.93	102.61	100.56	102.51	108.83	103.16	104.17	110.83	105.12	104.39	103.05	102.23	109.76	105.49	105.81	110.52	104.59	106.71	108.25	111.82	107.63	107.64	108.34	102.9	106.99	101.25
114.77	105.27	107.38	110.44	119.3	107.76	121.3	111.93	107.72	116.53	109.9	119.83	113.51	109.27	112.38	111.68	109.27	112.38	107.72	111.54	113.78	107.8	108	112.76	109.07	114.22	108.62	111.38	111.07	108.83	111.54	110.76	111.06	109.89	113.74	114.64	104.95	111.96	113.49	111.78	102.9	114.02	110.3	110.71	108.67	106.28	109.89	113.52	111.69	116.46
102.06	114.09	104.83	103	104.77	102.9	108.38	100.04	110.61	104.02	108.33	103.99	103.48	104.15	101.45	105.84	106.83	105.74	106.33	106.88	107.88	108.57	109.32	99.6	98.741	109.73	104.2	105.83	107.95	103.27	109.59	97.775	103.86	112.45	104.68	104.52	96.338	103.5	106.69	105.72	108.1	107.28	108.35	100	108.65	107.82	105.72	106.31	103.19	100.78
101.8	106.44	110.35	101.09	106.78	104.03	106.96	110.51	104.01	112.37	106.45	104.84	100.78	108.65	110.45	111.67	106.26	102.62	103.42	110.79	106.79	108.81	109.06	109.56	101.8	110.7	105.29	107.88	101.71	106.9	102.96	106.16	102.19	106.69	101.95	103.65	112.24	101.85	104.12	104.16	104.35	110.11	101.5	109.02	109.11	106.05	105.15	114.49	106.66	109.87
104.86	101.04	101.19	106.22	103.49	106.07	104.45	105.77	100.35	101.77	103.84	106.16	106.22	104.34	103.6	104.43	102.21	106.16	108.51	103.48	103.47	103.53	106.07	112.13	102.47	108.45	101.42	109.46	109.34	104.35	100.12	108	102.18	105.31	102.37	102.44	105.29	109.41	105.57	109.38	108.7	107.5	103.58	108.55	106.12	102.28	104.06	103.66	113.43	101.14
102.67	107.49	104.95	108.99	105.73	114.03	113.24	103.26	113.13	108.95	110.69	109.26	110.53	117.37	114.83	108.2	109.91	107.92	108.91	101.09	114.59	110.78	104.91	104.9	102.85	108.35	116.89	113.1	114.56	110.21	106.5	107.94	105.25	112.64	109.9	118.65	108.57	112.57	110.57	111.6	109.43	113.72	118.52	110.99	113.57	111.95	111.65	106.6	110.21	107.19
105.67	121.24	117.28	109.67	108.68	104.32	118.36	114.68	112.53	112.37	111.95	112.03	112.56	107.88	109.06	109.75	111.08	110.52	110.38	109.31	110.96	111.8	109.93	108.77	116.03	110.05	110.58	112.14	110.5	109.23	111.06	113.17	110.89	105.63	108.61	114.53	114.02	115.13	104.15	109.71	111.78	106.85	105.09	106.85	117.72	106.77	113.41	109.56	105.77	110.33
111.67	110.58	105.26	103.45	108.34	99.647	109.17	103.59	102.85	102.7	101.71	106.25	102.48	110.99	106.12	109.23	109.31	107.47	106.22	106.87	108.3	103.97	108.64	101.73	104.38	110.25	104.83	103.91	100.93	108.71	111.05	102.28	109.05	102.89	107.96	105.61	107.56	104.87	109.1	101.88	100.28	107.17	102.39	107.19	102.83	105.59	101.95	114.17	108.29	103.71
110.16	105.99	96.149	101.37	99.892	97.16	100.67	98.678	103.53	99.431	99.931	99.612	98.52	99.764	105.3	100.4	101.41	100.42	100.57	102.66	101.09	103.47	105.09	103.24	103.54	104.78	100.15	98.189	98.129	104.49	103.33	102.18	101.62	97.855	101.12	97.866	98.87	102.48	94.424	104.33	101.03	97.164	102.64	99.315	99.544	106.65	99.086	99.631	99.513	95.469
119.84	120.79	120.69	117.69	116.55	119.07	118.45	119.39	114.25	117.98	116.8	117.4	115.64	115.17	119.18	117.32	112.09	120.34	117.2	120.23	116.71	119.79	122.15	117.04	116.91	120.29	122.85	124.78	119.41	116.4	118.2	121.26	111.59	115.06	116.48	111.34	119.16	118.67	119.04	121.74	118.81	116.59	114.69	120.65	119.93	122.57	113.83	120.51	123.69	116.46
112.3	118.24	100.8	108.02	112.83	107.42	112.95	111.69	112.4	114.94	114.45	105.79	117.25	110.4	109.28	109.02	105.41	107.73	107.23	110.54	115.39	107.34	112.08	114.91	104.91	109.06	109.22	114.07	114.06	111.37	108.22	106.67	105.61	113.37	111.81	114.72	117.31	114.12	111.51	110.42	111.94	108.58	111.2	109.47	107.5	109.33	110.6	112.82	112.16	113.96
103.94	107.41	113.26	113.55	116.41	113.45	105.35	108.8	103.98	110	106.64	110.34	108.26	107.52	115.62	106.81	108.93	104.12	114.5	108.92	114.58	113.65	111.02	114.79	107.98	110.52	104.53	113.6	116.67	103.42	113.34	108.45	108.83	105.83	109.63	112.17	108.28	112.4	107.54	112.99	110.02	107.56	109.73	111.06	112.03	111.87	116.02	112.07	107.37	108.54
105.85	107.52	99.628	109.58	106.59	113.41	112.61	103.81	102.41	106.42	99.003	107.54	110.01	109.54	99.406	103.01	107.99	106.5	98.299	108.44	106.06	109.54	102.31	101.51	106.26	108.93	114.07	110.61	105.48	105.08	111.83	111.5	108.5	105.47	107.95	107.29	107.9	106.91	113.69	103.76	105.64	106.61	107.69	107.91	107.8	105.81	108.42	114.9	103.57	101.27
104.64	106.47	109.93	102.54	106.2	105.02	100.21	103.27	108.38	109.26	102.68	110.64	108.36	100.12	106.03	107.29	102.01	107.41	103.5	103.83	108.52	105.26	101.09	105.02	107.51	106.67	114.64	104.84	107.17	108.04	106.83	102.74	110.31	105.11	113.7	109.02	106.38	102.95	105.36	106.02	108.29	110.21	111.26	104.27	106.43	106.12	109.05	110.01	106.18	103.18
104.46	100.54	104.81	108.47	103.4	108.02	110.65	111.98	100.07	105.63	108.69	104.71	106.27	102.48	109.7	109.09	115.55	109.24	106.75	104.69	107.44	111.14	106.82	106.25	114.07	108.19	106.86	109.41	103.86	107.7	109.19	102.54	103.61	106.46	110.5	100.55	107.02	109.41	106.78	107.56	104.9	105.2	107.57	108.71	109.46	107.26	107.34	105.66	102.03	108.6
109.94	103.76	110.28	99.635	106.6	102.66	100.21	107.17	101.88	104.19	101.38	106.64	104.01	104.69	99.956	107.12	99.429	108.99	107.12	113.21	102.34	101.19	101.1	106.73	100.77	107.43	104.75	109.98	110.23	107.61	100.38	112.04	112.05	105.98	102.96	106.89	108.34	107.18	105.9	110.03	103.12	110.11	105.62	107.79	109.33	94.665	106.02	108.29	103.68	103.57
101.63	104.67	97.684	102.14	98.542	105.83	103.75	94.925	95.998	96.293	103.77	96.106	94.943	100.64	104.29	104.49	93.353	103.05	94.802	97.151	96.785	103	102.12	104.04	102.02	92.862	96.935	96.138	102	101.71	105.84	100.67	102.04	98.473	102.84	107.65	102.29	103.3	96.41	93.681	96.341	96.99	99.408	96.492	104.85	95.021	97.163	100.67	92.654	99.114
113.87	107.73	109.24	112.05	110.6	110.31	112.15	111.4	111.75	116.5	112.89	110.35	110.35	110.89	110.96	111.4	112.22	117.91	107.75	109.71	115.7	112.95	112.59	102.27	110.21	108.19	112.48	111.76	110.61	119.9	114.37	112.2	115.29	113.21	103.76	116.9	108.64	114.43	110.48	116.48	105.78	116.63	121.83	113.54	115.17	110.26	114.62	109.89	111.17	107.36
110.04	110.96	110.52	115.31	108.79	112.81	106.83	114.37	109.82	111.01	107.61	108.28	106.33	110.04	106.29	110.62	115.44	110.25	113.8	119.18	109.3	109.19	112.19	109.6	111.54	108.04	113.01	110.3	112.48	117.25	115.29	114.29	113.77	112.93	109.31	112.15	110.66	106.51	113.48	110.93	118.24	105.83	110.99	107.99	103.39	112.49	106.74	108.85	115.32	110.55
111.97	99.978	103.11	107.25	106.11	110.76	102.07	110.65	108.86	100.94	106.59	105.7	108.27	105.16	105.88	106.12	104.88	108.57	104.18	103.55	115.75	106.05	98.655	104.74	96.087	104.02	101.85	116.39	98.901	105.78	104.81	103.12	112.4	103.65	104.55	103.38	102.01	107.59	98.492	102.83	106.61	105.9	105.26	102.73	105.03	102.86	109.72	110.58	106.33	104.91
103.37	100.66	95.47	95.651	101.99	98.853	96.625	93.587	104.14	99.923	96.172	107	99.68	98.444	102.33	100.41	98.481	95.613	94.405	93.136	99.538	98.739	105.41	96.132	106.21	100.46	91.76	102.29	101.29	102.78	99.994	97.258	102.45	93.88	105.72	98.824	98.22	102.82	100.34	106.15	90.274	101.21	101.3	100.05	100.22	99.791	103.98	104.58	101.09	94.707
110.21	107.26	111.59	107.09	108.35	110.77	106.75	112.74	111.17	110.91	114.3	109.33	110.87	115.21	116.74	111.41	113.41	111.23	107.76	110.77	108.37	103.84	108.84	110.22	105.09	105.27	107.35	109.5	109.45	109.69	113.6	112.25	107.87	115.43	113.48	110.14	105.64	103.9	110.23	107.37	116.92	105.33	103.46	100.83	111.12	105.33	111.33	111.03	108.85	110.38
112.31	112.11	102.02	103.87	100.79	103.41	111.88	98.107	111.28	107.12	109.87	103.23	99.498	97.15	110.34	114.43	98.836	107.79	106.91	101.26	102.17	104.82	103.26	103.79	101.7	107.43	104.45	105.17	104.94	101.49	105.41	105.99	105.39	100.12	110.65	109.22	111.57	98.563	104.75	108.58	102.94	108.06	113.01	106	107.02	107.87	99.706	102.62	104.57	104.12
117.58	117.97	116.27	118.42	117.47	121.3	118.09	118.5	112.34	113.82	117.28	121	118.55	124.37	122.05	119.37	126.2	117.33	116.6	118.05	118.16	119.7	110.39	116.42	123.37	116.91	121.12	119.44	118.45	119.72	121.87	120.74	116.44	118.77	112.41	118.83	117.73	119.09	115.47	117.89	119.42	119.17	120.26	120.13	118.54	113.48	117.18	114.89	114.6	118.52
106.96	113.34	105.01	106.7	107.42	105	102.93	115.81	109.33	106.41	106.55	101.51	107.75	106.29	109.47	103.11	110.52	103.07	108.15	106.93	101.96	105.95	106.28	110.36	104.45	101.06	106.3	104.93	103.92	103.4	104.52	104.32	104.71	102.57	104.4	102.19	105.67	105.87	110.7	106.78	110.6	105.88	104.81	108.13	106.47	111.22	103.52	111.34	110.89	106.49
104.85	96.575	100.44	108.24	102.38	101.21	104.36	96.542	95.951	101.28	103.22	95.321	101.89	108.1	99.75	96.237	103.96	102.89	99.972	98.449	105.42	95.217	99.326	101.28	99.549	105.23	98.677	97.912	106.92	98.697	99.658	103.69	106.84	106.06	96.697	101.41	105.96	105.84	99.7	103.12	102.19	97.521	98.158	101.88	106.08	100.07	101.78	98.65	100.01	96.004
100.18	107.11	104.74	103.94	100.4	103.24	112.56	101.26	104.62	106.08	108.72	104.45	109.07	107.46	103.5	107.97	106.87	103	107.84	103.95	105.07	110.43	100.97	103.33	106.77	112	98.602	108.54	104.13	110.39	104.21	110.21	104.08	101.43	109.07	109.58	103.54	102.29	107.52	107.63	111.59	114.59	104.21	108.44	104.17	104.94	104.82	104.8	106	104.79
113.49	113.19	111.43	106.87	114.38	111.23	115.72	104.83	115.54	116.47	112.97	109.01	114.59	114.98	108.08	112.03	113.18	113.03	106.08	114.92	108.47	114.94	116.74	112.7	112.96	105.66	113.18	108.84	107.19	113.58	112.99	98.854	106.26	110.3	118.62	107.4	113.5	109.05	110.5	113.59	111.03	110	113.9	115.41	108.68	109.12	118.38	103.84	112.34	107.38
106.39	105.34	109.06	107.14	110.02	108.34	107.3	104.96	102.9	108.15	107.46	99.126	106.54	102.3	102.92	106.76	109.96	105.72	104.25	109.51	102.84	105.36	109.54	108.89	109.3	107.5	110.54	105.7	100.9	103.06	104.76	106.76	99.833	108.68	104.12	101.35	106.04	104.32	98.733	107.27	105.2	110.03	103.66	107.86	109.74	103.63	111.66	100.79	109.89	102.06
113.46	112.13	106.41	109.03	115.14	110.2	102.24	108.92	108.79	114.81	112.72	114.17	106.11	114.62	113.83	103.17	107.41	108.17	107.46	111.56	106.13	109.46	103.27	110.06	115.44	109.13	113.12	115.66	109.95	113.85	103.31	108.02	111.17	111.87	111.34	106.25	105.96	110.47	110.15	108.35	111.98	108.4	112.74	113.94	114.52	108.39	105.44	105.74	109.28	110.35
97.096	105.24	103.25	112	111.31	106.46	110.33	105.21	107.54	105.13	99.498	105.82	104.65	101.58	107.22	100.2	104.54	102.77	105.63	113.43	105.55	105.66	109.07	104.59	103.62	104.4	102.21	100.15	106.94	111.45	106.41	107.57	107.4	99.434	110.1	105.85	102.48	113.21	111.97	104.72	104.1	105.82	102.71	105.98	105.42	105.38	106.67	104.2	103.96	103.71
109.99	105.95	110.13	107.28	103.26	106.1	101.64	111.75	107.38	103.91	100.57	106.8	102.92	108.31	105.79	100.43	108.93	97.477	107.19	107.94	104.34	103.54	109.99	104.62	104.88	110.36	106.95	104.61	104.97	104.04	107.46	103.65	103.94	107.71	112.17	103.75	107.99	106.66	108.01	112.66	105.11	106.74	109.29	104.91	103.04	103.64	103.88	108.75	107.63	103.99
108.86	117.43	112.49	115.18	115.09	107.67	109.93	111.89	110.02	112.17	119.28	108.1	112.33	108.6	102.42	109.35	104.84	112.96	109.87	115.21	116.29	108.16	108.27	110.35	110.56	109.78	111.82	106.18	111.28	109.46	114.79	117.39	114.37	102.96	112.36	113.22	111.25	110.43	118.47	114.66	113.19	112.97	112.03	113.03	111.55	113.65	114.85	115.87	107.95	111.39
115.99	115.96	113.46	115.11	110.89	115.09	108.91	107.41	111.97	115.23	114.7	109.99	110.41	111.4	108.72	109.87	110.55	114.32	110.36	115.03	114.16	110.23	106.44	110.29	111.82	111.44	114.27	116.62	110	113.45	106.34	110.09	110.45	119.3	109.56	109.11	113.01	114.31	111.47	116.82	107.13	111.33	114.53	114.3	109.27	118.6	110.57	114.14	111.24	111.02
108.78	109.65	109.51	104.81	105.29	102.47	105.33	114.31	105.52	108.11	106.81	108.53	106.81	99.427	104.39	105.34	111.89	103.13	103.29	106.55	107.65	108.16	104.5	106.77	102.84	104.38	105.57	95.66	104.43	109.12	100.64	107.78	101.57	107.56	104.96	112.05	107.33	103.71	107.31	100.22	103.72	105.67	104.31	106.88	103.75	105.75	106.68	103.48	97.683	105.57
112.62	109.28	114.22	103.51	112.23	116.27	114.59	110.56	104.67	115.65	114.98	112.63	110.59	109.42	109.7	119.43	109.92	104.4	115.17	110.15	112.52	111.38	107.67	108.98	108.63	113.24	114.58	112.54	113	105.58	115.36	113.52	106.89	104.47	114.66	113.37	113.15	112.69	114.21	109.79	114.45	111.47	104.42	107.24	110.32	114.36	104.17	116.27	110.53	109.84
112.37	109.3	107.17	101.99	104.01	105.49	104.46	104.26	109.33	106.82	109.21	109.06	102.47	109.57	109.53	110.77	102.3	107.87	104.42	106.86	109.69	105.67	103.41	106.38	106.11	110.35	102.5	110.74	108.97	106.5	105.68	104.91	103.39	101.65	106.76	97.444	104.94	104.66	108.12	106.63	100.88	99.678	105.52	105.64	103.77	104.75	95.307	102.98	109.3	104.58
114.83	110.15	116.1	106.95	108.53	106.17	112.82	110.31	109.2	110.46	107.79	106.93	107.19	111.85	115.26	108.44	111.47	114.41	113.25	113.83	113.12	110.8	110.14	116.04	116.97	110.27	111.09	110.22	116.93	104.83	107.69	109.1	109.27	112.66	108.49	113.65	113.92	106.85	107.9	107.91	110.84	110.5	108.74	112.78	107.11	105.8	111.61	113.91	111.52	115.07
100.99	111.25	100.93	104.82	109.85	106.22	103.45	106.19	106.33	106.58	112.56	105.71	98.589	108.68	103.79	104.31	102.96	104.32	102.18	100.14	105.9	110.07	103.89	106.42	102.52	104.82	100.97	112.78	104.48	105.85	111.69	104.82	106.3	100.53	106.02	104.6	105.9	112.38	104.58	110.46	110.07	104.65	106.24	102.13	103.32	103.32	104.03	110.84	107.5	102.98
105.07	105.57	97.821	106.3	110.77	105.85	108.77	109.99	103.17	105.63	102.69	103.25	105.53	103.32	107.92	102.85	108.6	107.8	107.32	101.91	104	110.2	99.215	109.32	109.79	106.84	103.73	108.52	107.86	107.14	108.08	109.05	105.46	108.26	113.7	106.33	108.31	103.6	110.56	110.52	102.44	110.76	107.42	105.64	101.94	106.98	96.272	112.45	108.6	97.434
108.42	104.77	99.315	102.22	102.96	107.18	111.05	110.08	107.7	106.17	107.34	105.38	112.71	103.12	104.33	103.51	105.6	105.13	103.1	106.52	103.58	103.2	108.58	107.34	105.4	98.317	105.79	104.94	105.55	103.67	100.74	100.24	104.56	106.76	107.73	102.24	102.92	106.53	99.784	105.71	110.05	104.14	110.92	108.85	103.02	103.62	100.86	101.06	106.67	100.13
105.19	99.738	102.23	102.44	103.48	100.26	98.811	101.18	100.47	96.879	99.635	97.454	104.6	96.475	97.673	94.772	99.176	108.19	96.612	99.878	99.988	101.14	106.08	107.17	105.57	92.364	97.92	98.857	100.81	101.88	98.782	102.6	99.614	102.98	93.075	97.191	99.311	100.88	98.15	102.31	101.1	103.89	105.91	99.59	97.981	97.697	100.83	95.508	99.292	100.74
103.89	100.91	107.88	106.22	101.15	105.17	103	103.5	101.74	97.872	111.09	111.5	106.44	106.17	105.91	107.26	109.91	107.87	103.26	104.71	100.69	105.53	108.09	106.34	106.88	99.952	103.83	105.37	104.9	108.18	103.62	109.23	110.46	98.991	101.23	106.54	104.13	104.3	109.55	108.98	103.11	108.5	104.7	104.87	108.92	102.36	107.49	100.96	104.14	108.9
117.03	111.81	106.13	114.21	108.82	115.95	113.91	118.55	110.57	110.89	113.16	109.34	118.82	107.4	109.86	106.54	111.39	110.53	106.95	113.29	112.02	111.41	111.69	118.4	114.68	115	113.51	117.25	119.6	113.48	103.59	113.53	111.88	111.14	115.1	115.85	115.62	111.05	114.69	116.02	114.56	113.37	111.04	110.46	112.21	119.69	111.2	111.26	115.28	115.01
108.37	105.72	114.68	100.44	109.43	109.01	108.57	111.48	108.8	111.84	111.69	113.46	112.7	116.11	111.34	109.58	113.16	114.05	113.71	113.64	111.83	116.22	109.87	107.65	110.47	108.4	113.54	108.94	109.89	108.97	107.19	109.5	112.95	108.67	113.75	116.81	111.24	119.5	114.01	115.16	108.37	107.7	108.52	107.84	114.53	116.84	106.81	114.15	114.51	114.26
98.298	99.12	99.841	102.7	94.418	95.232	100.92	100.77	99.143	104.79	98.665	99.006	101.11	97.98	101.45	100.49	99.072	94.501	102.28	99.096	97.876	98.296	99.76	101.26	98.837	93.306	99.231	93.619	95.455	103.99	102.77	99.793	95.088	103.82	103.06	99.032	101.45	98.351	105.07	97.489	99.641	98.676	99.43	103.53	99.201	104.84	97.075	104.27	96.905	96.354
104.51	103.39	104.41	104.14	111.24	104.21	102.64	105.17	102.31	102.92	107.82	98.943	109.96	107.03	107.93	108.18	104.31	108.75	106.73	106.98	107.46	101.32	102.59	106.02	103.77	104.38	98.511	100.32	107.54	107.08	96.594	104.86	110.84	106.83	101.61	104.35	103.04	105.01	103.81	107.58	104.16	105.14	106.89	104.94	105.36	106.71	110.03	99.69	112.21	103.71
90.581	98.638	105.88	104.88	100.69	96.661	100.03	93.291	106.1	102.37	105.1	102.23	99.26	98.122	97.685	104.88	99.861	103.33	101.19	96.773	103.98	102.1	102.92	98.608	101.92	97.74	99.777	96.566	106.38	97.348	99.596	98.231	96.486	98.061	106	96.207	102.05	100.28	109.02	91.217	106.98	104.33	96.74	103.63	94.638	93.504	95.975	98.166	95.76	99.742
107.86	107.22	107.52	108.86	106.78	100.76	106.4	100.95	100.53	103.97	106.73	104.52	105.06	103.11	105.33	104.02	105.59	104.82	108.67	108.34	103.6	101.88	107.87	102.78	107.02	102.69	100.8	103.25	101.09	108.47	102.31	99.875	99.602	101.77	109.05	109.7	105.68	100.88	104.54	102.44	106.02	100.64	107.03	101.38	103.32	110.71	102.17	104.33	103.84	109.43
97.867	100.73	100.89	99.109	99.475	99.589	103.89	98.886	98.991	102.66	99.727	95.892	100.42	97.789	105.49	105.25	99.876	105.31	100.47	99.502	104.79	103.07	104.09	99.892	96.749	98.931	101.78	96.704	104.37	97.616	95.208	102.96	94.385	96.67	101.04	101.61	100.63	100.9	96.505	101.51	102.61	102.24	103.53	103.56	106.28	102.91	101.82	103.46	97.514	103.42
101.38	99.819	103.16	105.71	104.4	107.28	102.73	101.06	101.41	102.89	97.184	103.27	104.17	103	96.824	112.67	97.56	103.81	101	104.37	106.02	101.57	100.63	96.434	107.32	100.26	100.31	99.621	100.18	103.52	99.528	101.68	97.303	106.66	105.79	94.812	98.055	107.18	102.89	100.46	102.52	106.57	100.56	102.57	98.154	102.31	100.24	98.011	101.93	99.783
110.71	103.97	101.99	103.91	107.87	103.9	102.48	110.13	111.15	104.18	101.69	103.33	101.34	103.65	104.23	105.16	107.95	103.58	104.17	109.85	105.44	104.85	104.7	104.65	110.6	105.55	111.32	99.911	109.64	109.1	106.22	109.03	109.54	102.48	98.61	111.71	105.75	101.26	106.43	95.004	103.38	112.58	106.37	108.02	105.4	105.66	99.47	103.67	102.56	103.99
103.88	106.44	101.23	100.05	106.3	101.1	99.649	108.02	105.92	108.47	99.728	105.57	100.72	103.61	108.54	103.98	103.84	104.55	107.11	107.12	101.79	105.51	106.61	105.09	109.25	110.4	102.79	100.88	104.8	102.63	103.8	100.79	107.86	108.35	102.29	103.06	102.22	102.86	104.32	104.45	105.47	107.7	97.268	106.42	110.26	105.99	103.52	106.5	99.455	105.3
104.21	104.09	108.64	102.94	110.59	97.863	104.2	102.01	104.78	103.09	105.92	103.11	100.32	107.94	100.96	108.56	107.6	102.97	100.17	107.95	102.31	109.9	105.55	107.17	106.01	106	105.94	103.19	106.91	113.24	104.07	115.18	106.7	97.639	93.349	107.67	108.04	108.9	108.93	102.75	110.79	107.62	104.77	102.35	103.57	99.749	101.4	106.82	107.07	101.99
104.5	106.74	103.34	110.67	110.45	106.01	106.03	107.2	107.23	107.7	100.71	108.23	105.06	106.82	103.98	111.62	107.23	108.36	111.05	106.35	110.22	104.8	104.11	109.91	101.01	103.96	105.65	108.98	109.42	108.58	107.32	108.23	109.92	110.05	106.01	107.88	105.75	110.91	103.37	108.62	101.14	107.06	108.66	108.62	103.22	102.91	109.77	101.43	109.82	109.12
110.92	101.96	102.91	113.21	111.35	107.11	111.08	103.82	111.95	106.17	106.55	103.74	104.13	105.68	105.35	104.24	108.79	105.78	102.43	109.72	107.8	100.79	107.76	102.78	111.19	104.5	105.78	108.39	105.64	104.63	104.04	101.48	101.51	111.95	100.88	104.74	106.02	101.79	105.98	105.57	99.909	104.12	106.35	107.8	105.62	103.1	107.3	110.83	102.25	113.48
99.388	96.749	100.63	106.65	108.83	100.62	104.9	103.62	105.61	95.853	95.346	91.871	99.665	95.849	97.677	107.44	103.69	102.35	102.43	97.999	104.25	101.61	101.57	104.9	97.967	96.032	98.555	105.92	98.55	108.15	104.43	99.779	101.51	100.9	102.66	100.43	99.197	100.16	94.018	102.33	98.497	103.5	102.59	98.1	98.219	97.142	97.238	99.824	102.35	96.148
100.77	101.4	100.02	102.33	101.7	94.723	104.29	103.26	101.47	92.461	104.4	96.983	100.85	98.998	97.148	94.782	100.61	108.2	99.276	94.537	97.13	101.84	101.03	102.68	99.639	101.56	97.993	97.804	99.476	103.85	98.68	101.47	97.634	97.925	100.15	98.324	96.03	94.915	97.671	103.25	100.48	98.016	102.16	106.26	104.22	102.53	100.5	100.5	96.396	100.22
105.91	107.51	102.62	103.82	109.35	110.46	111.3	108.94	108.65	100.08	108.42	105.3	106.15	104.57	101.14	101.41	109.06	102.1	101.82	107.63	106.22	106.02	116.45	105.77	110.5	103.56	100.02	107.37	108.32	104.81	108.83	104.69	110.49	112.14	110.64	101.7	102.42	103.63	101.74	104.07	108.89	108.1	103.05	106.59	99.803	104.45	110.85	101.39	104.75	111.3
115.56	118.24	111.2	107.81	118.43	113.41	111.52	111.45	111.82	109.12	103.48	114.58	114.49	111.51	116.27	106.09	110.02	111.47	111.98	111.34	110.93	117.2	110.3	118.38	113.8	116.99	113.72	119.63	105.33	109.5	116.66	108.73	120.4	114.15	114.63	104.22	112.37	106.73	116.15	115.65	111.69	114.37	106.72	108.42	112.96	112.47	107.95	106.83	108.81	113.35
104.98	99.717	96.608	105.67	98.047	98.533	101.75	100.85	99.072	97.155	99.894	98.879	97.137	93.516	99.936	106.08	102.36	96.61	105.75	95.414	100.53	95.054	100.96	100.57	98.552	96.75	98.905	100.49	100.32	106.63	101.96	102.77	100.45	97.99	104.71	100.46	101.24	101.88	103.68	99.62	98.738	100.92	96.161	98.209	103.19	95.372	99.114	101.34	99.324	101.79
108.09	104.7	106.1	107.51	101.88	104.98	105.31	106.55	109	106.81	108.45	104.11	103.42	104.4	105.73	104.73	102.96	106.86	108.76	104.65	101.02	103.52	108.72	102.09	108.77	101.63	106.98	103.49	107.28	109.26	108.15	103.38	107.42	105.49	99.502	108.57	101.75	109.4	109.43	113	102.97	99.301	108.6	108.61	110.8	102.88	109.78	103.09	105.25	104.39
103.07	104.72	108.79	101.38	104.94	105.5	105.75	109.24	106.99	103.06	99.645	101.4	102.79	106.88	102.02	111.79	95.362	105.73	101.94	102.47	103.37	109.4	103.72	106.74	105.85	102.14	100.22	107.91	107.92	99.668	111.11	108.21	94.66	104.26	103.61	103.73	106.72	106.72	101.57	105.22	107.83	109.45	113.41	105.3	96.95	108.58	109.34	105.09	103.37	110.21
119.11	113.86	114.45	118.07	106.56	107.18	116.43	109.89	108.91	112.21	114.74	114.89	115.56	110.53	112.54	116.53	109.97	115.27	113.3	107.15	109.98	109.85	113.22	118.05	114.56	114.15	113.84	108.92	120.03	106.89	110.71	120.21	116.1	114.11	111.79	105.58	107.27	111.9	116.01	109.85	109.15	108.45	115.35	108.12	114.66	117.7	108.39	115.31	112.48	113.84
113.85	108.77	113	107.27	108.1	107.27	112.19	115.84	107.9	109.95	110.16	110.06	108.69	109.32	110.87	110.7	113.11	107.65	108.43	112.63	109.66	117.08	112.46	107.02	107.46	112.28	110.02	110.06	111.29	111.41	109.02	110.07	103.02	106.19	112.41	108.57	108.81	105.38	112.63	116.77	110.99	113.33	112.02	108.99	110.02	115.25	108.8	116.77	114.04	108.74
104.69	106.79	108.24	108.44	107.03	108.21	100.41	100.49	106.54	108.5	101.83	107.28	110.59	101.42	102.79	103.36	110.94	106.72	106.59	105.64	99.611	111.09	103.51	104.01	110.67	105.64	100.99	100.24	101.78	105.96	101.83	103.47	102.3	100.02	105.34	102.86	111.37	109.19	108.06	102.55	110.73	105.9	106.26	98.894	108.1	100.78	102.12	109.18	112.13	104.86
101.09	105.98	105.17	101.92	105.96	104.36	111.77	106.64	102.85	105.02	100.17	102.39	109.42	105.35	110.06	105.89	105	102.65	106.68	102.19	100.99	108.18	103.42	100.75	101.75	105.54	104.87	109.86	110.78	109.4	101.83	99.78	106.37	98.024	106.78	106.35	101.61	107.32	106.37	104.17	105.13	104.55	102.23	110.24	108.94	106.77	106	101.07	101.01	101.52
110.59	112.27	101.39	113.37	109.56	112.73	103.17	105.02	113.97	103.8	114.21	109.91	109.35	109.09	111.68	108.38	108.11	109.68	112.17	114.49	112.68	111.91	114.06	112.2	111.63	114.25	108.88	110.47	116.66	106.93	109.11	113.75	105.25	107.21	106.85	113.69	112.15	108.11	112.85	109.75	110.89	115.09	110.59	111.13	103.83	110.86	112.59	110.05	108.83	109.69
101.71	100.83	98.003	106.55	110.33	103.89	101.9	107.13	106.24	102.71	103.25	104.38	110.56	108.19	104.9	107.42	108.83	107.38	104.15	105.9	105.07	103.39	107.47	100.83	107.16	113.82	102.48	104.87	96.353	107.42	105.43	108.09	110.3	108.99	102.82	105.93	105.12	110.02	107.82	104.54	100.86	106.36	104.44	111.09	105.01	109.56	106.87	108.72	113.74	101.72
103.92	104.14	98.334	103.58	101.19	96.862	103.16	97.22	99.103	106.36	95.735	101.95	96.58	99.374	93.708	98.137	100.86	104.9	95.394	98.739	105.88	101.47	99.666	96.409	98.469	95.802	97.554	96.236	100.13	107.05	96.732	106.6	101.15	101.67	100.12	98.06	104.36	103.15	94.109	101.38	95.434	97.812	98.246	97.694	102.87	100.04	103.63	99.106	102.38	93.33
109.81	106	116.28	114.98	113.25	107.52	117.69	104.29	111.34	114.63	111.49	116.17	106.53	109.9	116.06	115.04	111.64	111.12	109.48	109.52	112.29	115.68	114.54	108.36	109.88	111.2	111.95	115.02	111.23	114.72	117.14	114.57	105.17	115.36	113.1	114.57	112.63	111.01	112.27	113.27	113.87	106.43	114.61	107.57	115.71	109.68	112.2	116.05	114.24	110.74
104.48	102.68	103.73	101.56	106.44	104.39	112.29	106.15	108.97	107.33	102.93	109.54	102.23	112.43	104.08	110.61	107.03	100.95	99.174	99.971	108.46	100.43	99.298	105.21	101.19	103.33	106.25	99.349	108.63	103.53	105.42	104.17	100.99	100.86	96.63	106.09	99.521	110.93	102.98	96.382	99.444	106.27	99.529	102.4	101.17	103.24	109.15	93.65	103.06	102.12
109.73	113.45	112	114.4	114.78	109.81	110.65	114.05	114.37	116.01	101.91	114.1	112.81	110.73	110.7	106.41	117	116.82	108.8	109.5	112.47	111.68	114.06	115.97	120.28	110.55	110.33	103.79	110.2	111.69	112.95	112.49	107.11	111.67	112.29	110.44	111.12	114.63	112.96	108.78	119.5	113.91	114.07	106.98	109.15	104.06	113.24	106.87	106.19	111.21
113.69	103.09	103.75	103.2	107.16	107.48	99.563	105.6	103.25	109.08	102.29	102.61	105.79	107.36	106.62	111.85	103.41	106.71	104.48	104.66	108.31	109.63	106.34	107.4	107.27	106.84	105.62	107.92	106.43	110.02	106.89	106.09	109	104.61	115.68	106.56	104.79	110.36	108.28	102.42	102.99	109.9	105.45	112.89	102.16	101.2	115.54	106.82	114.38	104.3
101.67	100.7	101.37	103.43	98.814	94.703	99.475	94.954	104.14	103.67	98.657	98.728	94.207	97.871	96.473	98.643	101.75	100.66	100.54	87.419	93.916	102.48	96.123	100.5	101.21	92.68	99.094	101.6	99.121	99.119	98.717	103.01	99.043	98.243	101	97.943	103.61	104.65	91.267	93.075	101	101.6	99.492	98.194	99.332	98.021	103.43	95.531	96.288	96.495
100.67	106.26	104.71	108.57	102.29	106.99	105.16	104.01	100.57	104.01	107.4	108.47	102.39	104.83	106.58	102.85	108.34	112.68	106.27	108.83	104.35	98.482	104.28	102.66	108.71	112.36	102.93	103.22	110.73	114.11	107.34	105.63	106.01	107.84	102.86	108.27	108.27	111.91	108.67	104.82	103.63	106.2	107.58	103.42	105.8	102.28	107.96	107.37	105.57	106.84
104.08	103.99	109.34	101.5	105.53	114.6	104.89	110.14	107.3	109.84	104.92	108.84	101.74	105.5	103.31	105.08	108.33	108.65	106.64	102.5	109.68	107.79	105.14	103.35	103.49	105.88	108.18	107.52	107.38	103.26	111.84	104.5	102.13	101.18	108.48	106.96	108.09	110.9	106.52	99.235	105.3	108.63	100.44	103.45	112.18	107.8	109.5	106.62	103.63	104.12
114.13	106.67	108.17	109.99	115.39	105.59	121.39	111.87	113.9	116.55	117.02	112.15	115.04	110.78	114.18	116.91	110.59	111.39	114.96	114.77	113.37	114.7	112.45	114.44	117.06	113.58	104.99	108.41	104.97	110.4	113.07	108.26	124.83	113.67	109.67	110.76	113.45	113.05	121.02	118.1	102.82	118.1	109.59	116.15	115.55	118.09	109.1	116.05	116.6	112.91
107.29	108.75	97.342	104.54	101.99	102.75	108.3	102.23	102.89	113.22	100.68	104.36	103.14	105.87	105.62	104.56	98.453	107.47	102.61	103.05	111.35	102.55	106.76	114.06	113.08	104.8	103.13	107.57	100.21	108.26	101.67	103.26	102.06	104.22	102.48	102.53	109.37	106.06	103.69	100.48	103.39	107.23	102.57	104.4	100.01	107.74	99.791	105.39	105.44	98.664
99.963	100.56	98.81	100.08	101.07	97.159	97.333	99.471	103.32	97.583	98.425	100.01	104.01	104.19	97.133	99.109	96.857	99.541	97.769	99.373	91.437	102.33	98.397	95.251	98.051	107.36	100.26	94.914	104.4	105.37	103.89	105.7	93.883	93.802	103.68	105.43	101.66	102.12	99.478	104.99	99.885	103.32	98.6	97.917	95.788	102.21	101.26	90.762	104.11	101.87
103.57	111.71	100.56	108.76	104.72	112.95	105.23	106.45	110.27	104.36	109.88	105.13	113.85	111.33	105.07	107.87	110.41	107.1	102.13	106.81	105.83	110.24	108.37	108.32	107.48	100.21	107.76	93.683	110.11	113.05	105.66	100.37	107.28	110.73	107	107.31	109.59	106.32	106.15	110.81	101.34	101.03	108.8	106.14	104.96	110.17	105.42	113.6	104.9	101.87
111.11	109.23	103.58	107.33	108.07	113.06	113.77	108.59	108.02	107.52	108.48	114.11	104.32	103.91	104.36	103.59	102.04	104.04	103.21	96.862	102.24	105.55	102.37	110.48	107.23	103.42	105.49	105.1	111.08	110.77	105.44	106.39	102.16	111.24	107.69	101.61	104.25	113.48	107.28	115.81	105.55	104.16	107.03	107.75	102.45	107.28	111.37	102.08	105.67	108.59
110.7	108.43	109.65	113.7	115.26	114.9	112.88	112.96	109.09	109.49	115.11	114.82	116.27	107.71	116.15	117.01	113.37	114.12	108.92	108.59	109.29	114.07	111.29	109.41	109.18	108.83	109.17	112.94	111.36	102.33	112.15	114.67	111.09	110.06	111.65	111.05	114.38	116	113.6	106.07	117.42	105.16	111.4	108.35	109.15	115.43	112.89	113.96	111.26	110.56
106.26	111.45	108.67	104.34	102.17	110.11	106.07	104.85	107.41	109.96	109.86	103.94	99.974	102.51	106.27	108.75	101.08	104.3	104.96	106.52	106.76	111.97	103.11	107.72	108	108.69	102.46	102.99	95.547	108.87	106.45	101.55	102.37	109.64	100.72	106.61	107.92	108.84	106.83	105.26	104.68	111.67	104.3	108.57	107.7	110.35	106.22	104.96	106.48	103.72
108.04	110.22	110.22	106.02	99.554	103.14	111.32	104.96	110.44	108.97	98.572	108.91	108.86	98.726	103.46	100.17	107.94	105.1	104.78	107.46	106.5	107.72	97.732	104.51	108.84	104.98	105.43	108.92	108.75	110.83	107.69	108.8	107.13	106.51	105.07	112.13	109.05	108.52	111.78	102.25	105.15	104.81	103.98	110.19	103.72	105.21	103.52	98.184	112.33	100.25
104.91	111.94	108.76	111.85	104.32	105.69	101.22	108.76	100.4	105.12	106.52	105.02	109.63	104.23	107.01	106.07	106.5	108.91	105.13	112.35	106.17	106.77	103.02	109.3	105.31	103.38	106.84	105.37	105.95	103.24	108.26	96.201	104.3	108.19	108.63	109.79	110.14	106.01	107.84	111.24	99.978	105.06	107.03	104.27	104.92	103.39	104.66	106.1	105.41	109.56
115.91	117.84	113.23	108.17	122.19	108.86	105.13	112.06	113.03	109.15	110.16	120.3	111.89	109.67	120.22	110.95	112.74	110.78	118.34	109.32	109.3	118.94	117.93	109.08	106.64	112.27	112.96	115.34	117.28	117.55	115.86	112.09	114.82	116.82	117.7	115.71	107.83	107.35	107.06	115.2	112.88	110.11	111.01	110.67	114.56	110.17	114.23	113.78	110.33	118.12
114.49	109.5	120.47	116.35	117.47	116.51	118.81	124.12	124.01	117.38	123.85	113.59	116.52	113.56	118.63	112.86	119.28	118.27	118.5	112.53	115.74	119.6	120.48	114.23	119.87	111.19	121.29	122.38	117.51	112.38	114.27	123.02	112.82	117.96	117.16	112.12	115.09	119.74	119.1	114.86	119.42	118.04	111.94	111.44	118.94	122.11	117.26	124.48	121.59	113.1
114.86	115.86	107.31	105.17	109.08	110.4	112.96	104.49	113.93	118.63	111.85	115	106.16	110.82	106.32	111.56	115.11	117.83	114.17	108.9	113.55	115.77	109.62	105.96	112.71	112.26	116.46	111.89	105.55	115.09	117.21	112.69	111.88	110.6	107.94	107.94	111.66	116.17	110.85	106.81	114.99	119.23	115.44	112.78	113.17	107.07	106.82	110.88	111.03	112.53
117.51	108.07	115.05	109.26	109.95	106.47	116.67	108.4	112.72	116.01	108.84	114.78	112.01	118.47	111.96	115.36	116.02	112.11	115.2	117.91	116.52	116.07	107.71	103.6	108.48	109.46	114.74	106.42	111.48	115.3	111.83	114.84	108.83	113.26	107.3	112.1	110.61	114.2	105.18	112.23	108.06	114.33	114.55	112.07	111.61	111.88	115.09	112.21	102.4	116.57
108.78	107.79	104.41	101.94	102.37	103.43	105.26	107.39	102.37	107.55	102.23	98.183	101.46	98.478	98.532	106.85	104.21	105.51	103.1	104.27	101.82	106.99	104.88	105.82	109.12	106.2	102.8	100.53	99.306	102.03	98.887	99.624	106.59	104.77	101.86	108.57	104.41	109.49	107.8	109.78	103.01	109.17	96.21	109.49	98.622	102.29	104.24	104.96	103.49	106.72
105.15	103.12	101.42	110.24	104.93	102.69	101.41	105.44	102.79	102.16	106.15	108.93	103.75	103.65	102.69	107.74	102.45	103.08	109.91	95.924	103.84	103.95	102.53	107.85	97.379	102.17	100.37	106.63	106.13	103.14	104.65	111.15	102.06	105.35	107.68	107.11	107.13	98.427	99.049	100.37	103.11	110.98	111.31	100.76	101.9	100.86	109.16	107.93	104.99	105.47
113.44	112.99	113.93	109.92	113.61	116.04	114.39	117.45	109.42	115.66	114.04	108.29	105.65	112.73	114.66	108.31	112.26	110.52	114.71	109.77	111.03	110.53	110.73	109.99	111.5	116.23	108.23	103.63	107.92	113.86	119.2	110.34	111.22	113.35	107.46	109.29	113.18	109.96	114.44	106.16	110.87	107.12	116.61	110.03	107.65	107.17	108.99	105.34	112.89	102.23
97.188	103.46	98.342	96.236	99.826	96.356	96.89	101.85	103.48	97.388	95.68	104.41	99.18	99.017	100.02	103.52	101.85	96.595	100.48	95.231	98.771	96.712	96.712	94.212	101.67	97.843	94.735	100.46	97.484	105.56	92.626	96.002	100.94	98.814	97.165	100.39	104.95	98.288	100.21	96.889	98.329	102.68	102.63	107.31	106.61	94.385	98.642	103.13	100.63	102.99
107.1	108.64	98.627	109.3	110.86	102.52	111.61	102.54	100.1	110.39	103.5	109.51	105.26	99.017	101.33	98.933	104.82	103.77	102.95	112.74	110.43	105.94	103.56	103	107.04	113.03	113.6	100.59	100.06	99.411	106.62	105.11	106.07	100.5	109.76	107.57	107.98	107.96	111.26	103.17	106.51	108.01	102.7	102.36	107.95	106.32	101.12	106.86	102.71	113.17
104.89	117.4	110.8	111.82	115.26	113.34	110.81	109.21	112.48	112.98	110.53	112.52	110.85	113.04	103.79	113.97	114.17	108.29	107.79	106.49	111.94	112.27	113.38	116.97	114.16	109.1	105.53	113.1	114.78	108.94	111.18	110.07	113.56	115.21	112.09	110.93	115.19	106.07	115.59	116.19	114.43	110.51	115.18	110.87	109.44	113.02	109.44	113.42	117.93	115.64
112.78	107.2	115.67	115.92	100.66	111.64	107.02	111.82	106.91	112.42	111.73	110.67	108.27	112.74	113.97	110.08	118.58	108.23	111.9	114.51	116.83	113.19	108.82	111.49	117.5	116.41	109.96	114.3	112.5	114.05	111.22	114.26	113.89	111.22	108.92	113.13	109.5	104.82	111.85	107.46	111.38	106.52	107.59	115.07	108.38	111.55	112.08	111.45	108.53	111.36
109.36	110.47	108.71	113.44	110.43	119.56	111.68	107.94	118	115.96	109.65	112.12	112.94	115.57	111.55	108.97	113.89	115.85	112.76	115.03	113.51	108.28	111.96	109.01	112.28	113.13	111.34	102.34	113.97	109.85	111.48	105.54	108.23	112.31	114.44	109.56	115.26	108.79	110.59	111.97	113.01	115.19	107.84	117.87	111.14	111.29	108.06	105.49	112.3	107.42
101.21	103.9	97.198	97.868	97.213	104.3	94.696	98.194	96.937	99.831	101.6	104.54	100.24	102.16	103.6	100.48	96.135	94.674	102.51	101.51	99.686	99.494	102.45	103.52	106.56	101.2	104.54	97.778	96.004	98.855	99.812	88.553	98.717	104.01	97.981	101.52	96.498	97.598	101.66	102.3	101.48	92.82	100.75	99.781	97.402	93.814	103.55	112.2	103.91	95.834
110.55	113.88	111.9	114.48	110.94	114.06	112.19	113.98	106.18	108.91	110.31	117.62	107.61	110.69	107.89	109.83	113.05	108.81	117.59	108.28	106.96	109.22	114.96	112.33	119.37	112.75	112.65	114.74	115.33	111.35	110.3	112.28	106.01	114.46	116.07	113.29	106.37	116.53	114.81	110.7	116.63	119.8	109.24	115.79	111.23	114.48	113.38	111.53	112.42	110.43
103.71	102.31	103.22	106.02	105.17	110.97	104.99	105.34	106.32	109.12	109.48	110.8	103.15	100.98	105.78	106.63	107.91	107.02	104.28	106.13	106.41	98.471	106.85	111.97	109.12	101.31	103.48	105.77	103.85	110.25	107.84	105.35	105.08	107.06	107.41	108.87	106.65	108.86	106.81	100.33	112.8	108.57	98.787	106.53	102.29	112.31	104.29	107.94	106.63	100.21
122.6	118.58	119.57	125.44	120.72	113.74	116.13	120.98	122.47	113.96	114.05	116.91	118.83	117.62	115.77	110.21	116.09	122.59	116.14	125.18	121.34	119.56	114.22	116.19	120.7	115.68	117.61	120.13	120.44	122.53	116.31	112.11	114.8	122.08	119.53	117.26	113.77	113.17	118.9	116.63	114.87	117.38	122.52	115.07	114.34	115.16	117.97	113.69	118.69	114.95
106.09	104.79	103.1	101.77	110.33	105.01	102.29	100.88	105.11	105.55	111.67	109.44	101.52	109.12	107.76	102.42	106.34	107.75	101.69	104.59	108.71	106.62	107.91	105.17	104.03	107.34	101.96	100.95	101.46	102.84	104.8	105.55	105.57	104.33	105.97	103.58	113.26	107.78	107.12	103.11	113.5	106.08	109.19	103.39	109.19	107.97	99.055	102.11	110.15	110.83
100.97	101.8	105.31	104.42	102.19	99.887	109.06	101.93	96.559	99.171	103.88	101.7	102.57	100.09	99.075	96.734	99.973	102.21	99.858	101.31	106.67	102.18	99.646	100.64	93.54	101.03	112.38	99.691	101.75	95.245	99.599	97.919	100.03	101.35	103.28	100.67	107.28	103.52	101.97	102.26	99.055	100.34	98.33	93.935	107.78	96.623	99.087	100.16	100.67	102
108.82	101.87	106.43	106.16	108.33	108.94	106.87	111.48	107.16	103.19	110.13	104.93	102.12	111.56	110.29	108.63	100.21	109.3	104.4	105.97	105.65	112.32	102.99	106.72	108.66	109.94	103.02	104.65	109.46	114.23	107.62	108.44	109.81	105.74	108.27	111.4	105.56	107.56	109.21	105.88	105.78	103.85	99.224	104.84	106.79	100.28	104.97	104.77	105.88	109.01
106.45	111.77	103.41	103.24	105.15	99.441	97.73	111.9	110.2	103.59	101.04	106.99	105.71	102.04	103.65	105.49	111.09	109.97	107.01	102.96	113.98	106.03	104.44	105.81	100.17	102.5	99.766	104.27	104.56	111.97	108.79	107.5	111.17	108.96	106.9	99.112	98.822	98.183	104.36	108.28	111.23	107.6	107.15	108.45	104.87	109.23	108.85	105.18	98.944	101.89
107.23	107.06	110.49	103.99	102.6	102.65	103.36	110.61	104.56	109.09	102.18	104.36	102.31	100.52	104.38	101.02	110.04	104.96	104.04	102.59	107.3	111.17	108.06	107.91	102.96	105.66	111.96	102.31	110.86	109.78	110.13	109.34	104.23	107.89	104.64	106.71	108.47	104.86	106.84	102.44	108.46	106.29	103.38	108.95	111.54	99	108.84	104.43	100.69	107.05
111.58	110.58	107.9	114.18	106.22	106.88	114.42	106.08	113.96	107.46	108.51	106.66	112.56	115.13	112.22	116.3	116.34	110.54	119.61	110.38	115.72	110.7	106.43	109.58	117.35	112.17	106.5	113.17	109.82	106.56	108.57	113.72	109.99	116.02	114.39	110.23	110.22	116.64	107.87	111.48	115.2	114.82	104.3	112.22	111.51	111.65	113.04	116.4	110.06	109.94
110.31	108.88	110.33	109.6	105.55	114.23	102.87	105.94	110.15	104.52	103.18	112.68	109.49	107.27	105.36	110.13	107.93	108.28	106.63	114.61	110.52	108.03	109.21	110.61	105.45	103.91	105.53	108.22	105.69	105.85	106.78	111.05	111.77	107.69	104.77	105.56	104.57	108.16	111.33	103.93	111.82	104.7	113.07	105.41	103.62	104.02	102.19	100.6	111.6	102.12
104.77	96.427	106.88	99.494	111.2	104.31	108.91	104.01	110.91	99.248	105.05	116.42	108.93	110.66	105.83	110.46	104.12	104.92	106.5	103.39	113.27	111.91	109.3	106.57	104.55	110.76	105.6	107.94	109.22	106.43	100.63	107.09	109.02	107.93	103.96	113.58	113.03	104.23	101.77	108.5	105.76	99.055	105.09	102.75	109.56	97.985	110.77	110.39	110.35	108.03
102.5	95.597	97.487	99.189	102.52	96.513	96.769	99.869	100.95	104.82	99.063	103.6	95.829	105.39	99.139	97.517	93.87	106.67	98.323	103.27	101.11	98.997	101.65	100.44	96.765	89.361	102.74	97.496	98.719	100.26	104.76	98.848	98.204	92.586	102.78	99.304	106.12	101.42	100.4	99.318	101.12	101.55	96.29	101.37	109.14	104.1	100.2	101.24	104.96	102.68
112.44	120.36	114.22	112.31	107.4	111.16	111.57	114.26	103.14	116.04	117.56	107.11	104.59	106.49	110.34	111.44	108.97	104.39	108.88	106.92	115.4	103.76	112.12	111.12	108.32	114.4	109.28	113.49	111.25	116.22	111.42	109.69	109.29	110.9	114.07	107.8	114.73	106.53	113.38	113.05	112.15	111.78	111.05	109.14	103.83	115.79	106.02	111.48	108.61	111.21
98.473	106.57	105.24	104.4	105.17	104.27	106.32	104.8	108.49	107.69	99.518	102.15	103.24	104.53	101.64	105.16	108.84	104.46	102.77	100.6	103.68	103.56	106.56	102.29	106.09	108.13	101.61	96.741	100.79	102.39	110.98	105.8	102.93	105.23	104.2	102.57	101.7	104.06	109.32	102.62	112.24	107.53	101.17	108.28	110.35	105.03	103.23	103.77	99.215	107.12
105.84	108.17	108.53	98.788	110.89	100.28	108.18	110.01	109.21	107.29	106.74	104.63	104.24	111.56	105.68	109.45	109.98	106.77	109.04	107.84	105.62	102.95	110.35	104.99	105.77	110.45	106.16	102.65	110.56	96.671	106.71	106.14	99.476	105.85	108.14	103.81	100.33	105.13	102.34	110.46	103.94	105	100.93	100.11	113.46	101.1	100.23	103.77	108.83	100.1
108.21	104.61	111.18	110.06	104.07	108.68	108.75	105.53	109.48	110.35	107.71	104.97	104.33	106.61	103.71	105.43	97.429	102.85	106.81	106.89	99.79	104.47	105.51	109.77	106.26	106.76	104.16	109.06	107.85	106.38	107.06	106.4	103.62	104.17	105.9	108.1	106.93	112.07	108.88	101.5	108.7	110.69	105.2	104.05	102.92	107.96	111.94	102	103.98	105.33
108.97	101.25	106.27	105.96	106.91	104.77	107.26	109.96	100.06	110.79	104.82	104.46	105.93	102.01	106.24	110.82	101.83	105.5	109.27	106.66	117.19	104.87	103.97	106.95	106.1	105.9	101.06	104.12	104.75	103.33	109.59	106.49	110	98.275	102.43	103.83	106.11	101.02	103.19	109.72	104.91	105.33	103.97	106.68	105.69	105.04	108.39	100.86	107.85	106.81
117.2	114.6	111.42	111.16	118.03	113.63	115.37	105.17	113.65	104.96	104.98	116.64	108.94	113.33	110.9	111.5	111.94	107.81	111.69	112.97	113.74	110.68	112.91	111.68	119.84	115.72	111.46	112.17	110.01	112.11	110.93	111.57	114.1	109.7	110.96	114.9	117.13	111.91	110.49	117.22	115.67	105.49	118.17	113.99	112.19	118.39	108.12	119.3	115.07	108.96
105.94	98.519	107.91	103.13	111.69	100.81	99.051	101.96	106.34	99.688	100.82	107.25	105.99	111.48	99.778	103.28	109.54	106.72	103.89	105.66	106.11	101.07	100.41	98.952	102.53	91.81	101.37	103.11	109.15	99.61	103.61	109.74	104.89	101.83	104.54	107.41	100.29	105.86	100.82	103.71	103.17	107.88	97.134	98.202	94.729	100.83	110.01	106.22	106.49	104.54
110.56	104.95	111.92	109.54	110.67	106.48	107.02	110.07	107.36	108.64	104.65	99.852	108.85	107.08	105.93	107.74	108.02	106.71	100.96	112.61	106.89	106.24	105.96	106.62	100.39	98.891	110.04	101.32	107.17	105.2	105.41	107.21	114.9	106.5	101.2	105.96	101.39	110.15	108.54	108.08	106.95	106.54	111.15	110.19	105.06	108.22	103.87	110.42	105.86	108.35
108.88	102.44	107.43	102.67	103.4	108.73	102.3	110.14	104.04	98.107	106.73	106.34	109.29	110.02	106.71	107.69	104.27	106.27	101.82	107	107.41	107.38	110.78	108.11	107.3	105.47	113.29	100.42	106.87	108.52	108.64	101.76	105.57	97.281	109.88	101.92	102.49	109.23	108.4	105.19	103.91	104.31	101.06	95.893	104.86	100.64	102.43	107.88	109.87	103.67
109.57	103.19	100.86	106.37	101.38	107.35	103.89	113.74	104.33	107.17	102.32	104.71	107.83	107.9	109.41	101.97	105.99	109.38	99.993	103.04	108.87	107.77	97.633	103.15	103.93	103.89	106.63	100.33	105.48	103.64	105.39	100.07	99.731	110.51	103.99	108.25	101.4	111.69	104.66	109.94	105.13	105.05	106.16	101.93	102.24	101.71	114.12	105.37	102.18	100.59
107.48	107.52	103.63	111.56	99.644	108.92	105.43	106.38	106.42	103.16	106.03	109.31	102.29	107.98	105.42	106.34	102.77	102.15	111.55	103.27	108.51	106.3	106.49	100.46	107.72	108.82	99.77	101.91	105.75	100.68	105.17	105.9	102.56	103.36	107.65	100.82	109.97	100.85	102.47	111.43	98.316	106.65	103.1	108.05	103.49	102.03	107.09	104.38	99.914	110.13
109.2	110.61	106.54	107.88	112.95	117.59	105.99	111.64	112.58	116.36	109.15	114.28	111.23	110.62	107.31	113.06	115.35	110.77	112.05	109.56	108.89	111.59	105.6	110.72	111.68	117.25	113.38	113.23	108.73	114.69	114.1	106.02	108.58	109.16	119.69	115.25	109.31	104.7	104.86	112.51	110.98	112.72	108.78	103.09	109.1	111.24	111.02	109.35	114.9	108.97
99.308	102.44	103.82	99.54	108.21	99.205	99.107	107.34	107.73	97.375	101.06	99.14	103.48	100.61	100.88	103.87	107.25	97.071	103.98	109.55	104.72	95.605	99.269	99.692	106.62	102.73	99.105	105.21	100.65	95.204	99.516	101.19	104.87	100.79	101.83	98.189	105.21	101.12	103.08	101.6	104.26	101.56	99.866	98.239	100.71	96.382	98.732	98.628	96.83	103.09
108.68	115.75	107.08	111.43	108.73	115.18	108.05	115.13	106.61	107.05	108.11	109.03	106.51	108.5	110.01	113.09	111.38	114.03	113.47	115.73	109.92	111.1	114.2	109.12	107.1	121.9	105.48	107.01	108.33	108.54	107.78	109.33	112.77	114.57	114.98	110.65	113.32	110.42	109.49	101.18	112.14	115.76	116.97	117.79	117.09	115.44	108.84	116.6	108.17	115.29
105.74	107.32	104.41	105.54	100.75	104.94	108.93	104.89	107.19	103.67	107.9	106.65	106.08	104.28	103.34	101.7	105.48	107.98	109.72	102.22	108.62	99.154	105.97	105.34	103.94	109.18	103.35	109.66	97.19	100.18	105.7	107.91	115.58	106.81	104.06	104.96	104.48	102.05	99.423	106.48	107.12	107.21	104.12	109.85	103.37	110.1	105.01	104.37	107.06	107.27
113.61	115.72	115.41	116.55	105.98	117.13	114.21	112.49	109.16	106.87	115.62	112.85	112.44	114.41	106.98	106.53	112.85	104.54	111.83	108.51	109.25	117.46	112.13	108.42	114.73	114.5	115.1	115.44	118.86	109.75	104.91	121.6	110.55	113.74	111.41	112.89	112.78	112.67	115.35	115.1	117.21	110.5	114.91	106.81	115.48	109.91	116.46	111.95	103.96	113.04
106.05	112.25	113.03	105.61	109.55	120.99	111.36	113.59	114.08	114.38	113.13	110.33	113.02	117.62	113.3	114.32	110.45	115	106.24	114.22	113.36	110.7	111.02	116.21	110.66	113.4	107.85	110.32	111.99	117.31	113.07	105.12	112.77	113.76	118.07	111.91	110.41	112.34	113.5	101.6	112.25	110.85	114.59	113.25	113.71	106.49	116.75	118.08	110.05	107.64
117.74	119.36	109.6	114.36	119.05	113.92	113.57	110.09	112.91	119.37	115.23	115.85	110.46	118.48	109.48	117.28	118.33	113.85	118.68	108.5	114.09	113.81	117.58	115.5	114.74	118.82	114	116.67	117.17	118.33	109.34	118.24	114.2	115	114.26	121.16	113.34	117.95	118.59	119.92	119.67	113.12	114.2	118.11	112.31	125.37	117.35	115.73	128.04	125.18
113.87	106.57	114.31	111.42	112.23	114.75	114.2	116.42	119.39	111.15	111.93	108.86	113.58	110.06	110.06	114.75	120.05	111.24	106.14	116.32	111.44	112.04	110.84	111.14	112.39	110.1	109.68	118.61	113.23	110.27	105.41	122.55	114.56	109.74	116.07	111.49	114	115.45	117.17	110.46	114.3	107.86	109.83	115.08	110.08	110.79	108.4	111.83	109.16	112.87
121.3	119.73	117.47	116.94	120.47	120	118.6	124.98	114.87	123.6	116.04	118.6	119.75	125.25	113.56	120.56	121.19	117.73	118.38	118.14	120.07	118	119.14	117.47	121.23	125.2	114.63	118.21	112.04	117	114.03	117.43	120.21	110.2	121.37	117.98	114.81	116.1	116.84	120.8	122.16	117.89	118.22	112.31	121.47	120.26	117.43	118.7	120.92	114.21
115.21	114.84	110.79	110.63	113.41	107.72	111.35	112.55	114.22	110.06	113.36	111.61	109.02	112.32	106.59	119.64	109.88	119.55	102.15	113.4	112.65	110.25	112.3	116.14	111.04	116.05	115.58	102.37	113.06	112.2	116.39	105.36	114.74	110.61	106.69	113.27	111.4	117.42	111.84	109.93	112.81	110.62	112.3	110.94	112.92	116.28	119.13	113.01	109.92	113.9
109.48	105.71	105.51	108.72	106.15	106.81	107.61	113.88	107.47	103.12	102.42	108.21	104.98	108.75	101.9	108.47	95.857	102.09	101.91	108.6	103.58	102.29	106.71	101.18	106.35	110.7	102.55	102.82	102.32	106.2	111.97	103.54	98.353	105.79	105.17	105.15	98.514	104.59	111.89	113.11	107.3	101.18	108.25	110.79	101.89	101.65	111.58	103.56	106.84	107.57
107.7	108.83	104.77	108.42	98.702	110.96	102.56	102.83	104.58	103.86	105.4	105.26	103.46	106.49	106.64	108.18	106.98	102.27	107.7	99.81	103.24	98.178	102.16	105.11	111.79	106.25	110.19	103.59	111.24	105.13	103.3	107.79	108.36	106.53	107.83	108.76	103.93	105.23	108.14	101.38	108.52	101.17	108.5	103.79	102.93	101.86	103.12	110.84	100.89	111.89
104.57	112.99	107	101.04	105.03	103.79	108.47	109.81	105.87	99.489	113.36	104.08	102.27	105.74	100.13	104.8	113.19	106.24	108.65	103.99	109.07	113.8	101.6	105.62	101.15	109.26	107.22	101.46	108.49	103.6	105.8	108.32	104.63	102.75	109.57	101.05	107.93	110.83	101.02	109.2	102.78	100.08	97.398	106.86	106.4	103.33	94.805	101.67	110.39	102.82
103.37	108.97	107.18	106.06	108.91	105.42	108.31	111.97	102.21	106.4	106.54	104.56	105.08	107.97	105.76	103.15	98.453	109.63	111.71	102.72	106.33	103.77	108.66	108.28	108.36	100.79	108.62	111.07	108.74	110.06	111.93	106.15	108.02	109.31	106.15	110.01	110.16	107.62	106.29	103.65	109.71	104.83	108.22	107.29	102.18	105.43	109.16	106.62	106.35	110.19
104.2	109.11	108.12	103.44	108.97	107.04	100.28	106.07	104.28	105.59	106.08	111.18	102.81	111.8	106.59	99.019	105.1	102.76	106.52	106.32	111.08	107.56	113.64	106.69	103.58	108.73	104.36	111.37	100.25	102.76	106.56	108.44	107.84	100.46	99.274	103.74	104.07	108.89	98.797	102.7	108.29	99.215	111.63	105.71	109.87	110.02	101.51	113.66	106.24	105.79
108.73	105.75	110.2	114.65	113.11	111.45	116.88	109.31	110.66	116.95	112.66	114.53	117.86	109.4	115.36	113.04	115.38	112.65	117.76	113.75	114.75	114.25	111.58	110.69	108.72	112.76	111.96	113.37	110.17	111.24	112.33	115.96	110.18	106.32	117.49	112.88	116.35	109.43	111.88	114.82	108.01	110.15	107.24	114.4	108.04	109.12	104.22	112.44	115.69	109.63
97.424	105.08	105.21	98.719	108.46	108.19	107.7	104.49	102.61	105.95	101.31	108.95	101.91	101.69	105.85	107.88	106.99	102.04	101.21	98.983	93.837	102.42	99.196	107.27	107	105.32	105.46	107.87	102.2	100.58	103.25	103.35	103	107.99	113.08	105.25	98.596	106.64	108.05	109.69	99.832	110.53	109.51	99.339	103.07	97.862	105.68	102.7	103.26	101.92
106.3	107.15	111.67	108.69	106.62	106.1	113.31	106.06	109.37	108.72	106.31	113.09	112.71	115.92	106.72	116.42	115.35	108.14	105.28	112.51	110.74	112.18	117.18	110.85	109.58	113.46	113.86	111.84	110.92	113.26	111.9	112.35	108.95	114.13	108.14	109.25	110.66	116.66	114.94	112.06	110.36	111.44	111.15	110.53	111.7	108.14	104.54	112.95	114.07	112.81
107.49	102.47	104.07	108.02	98.244	97.933	103.66	105.23	99.706	99.983	94.218	104.94	100.54	102.3	96.581	104.9	96.335	106.36	100.65	95.78	105.88	96.63	99.757	99.22	98.837	104.78	95.095	100.09	97.961	102.53	98.991	101.4	98.682	95.788	103.48	104.57	96.137	102.01	96.224	101.49	98.573	102.42	94.982	100.25	102.58	98.138	97.871	96.395	101.3	100.33
106.54	108.14	115.93	116.54	117.42	108.16	110.39	109.97	109.99	109.42	107.8	113.46	113.18	110.56	111.05	108.07	112.87	117.69	110.78	111.57	113.21	110.9	109.61	119.24	111.98	116.37	105.95	110.75	113.96	112.98	109.94	111.08	109.25	110.81	108.26	107.96	112.82	108.53	108.88	112.07	115.27	108.63	106.22	112.05	117.45	106.91	112.51	111.65	108.1	114.31
101.22	106.46	103.42	104.51	94.893	111.59	106.38	105.22	101.97	102.5	107.69	107.82	107.97	103.06	106.44	102	108.64	106.38	100.57	108.44	107.31	107.68	105.36	102.94	107.06	111.37	104.07	106.53	102.88	99.583	103.88	103.02	105.34	100.21	101.89	102.08	103.04	106.68	106	103.91	102.78	105.68	111.63	106.92	105.71	105.37	107.79	100.96	104.29	92.745
97.1	100.31	104.34	92.984	96.984	102.4	101.68	101.48	95.536	96.246	100.5	103.88	98.998	96.287	96.15	98.999	98.458	100.79	97.381	97.009	102.57	105.43	102.72	101.26	104.05	96.186	100.22	103.08	99.308	99.496	104.29	103.45	101.16	99.656	102.23	98.873	102.87	101.91	104.23	94.036	97.897	94.557	101.05	95.085	97.649	101.06	105.64	98.689	98.953	96.826
103.17	99.085	101.46	103.16	106.78	102.82	110.57	102.74	110.21	104.67	109.96	100.61	98.51	97.743	103.73	103.51	103.16	103.04	104.61	106.39	107.54	99.927	105.77	103.44	101.25	104.27	107.36	104.08	97.316	102.38	107.14	101.23	101.58	108.14	107.78	104.03	110.65	107.73	99.457	106.02	104.14	108.76	107.69	100.8	109.68	110.39	108.63	103.03	103.05	101.44
109.57	100.38	99.81	103.82	102.17	107.52	104.12	99.44	106.06	108.92	105.19	102.81	103.32	105.9	113.2	104.24	107.07	108.34	105.46	102.41	109.82	113	103.49	100.9	109.74	104.28	102.09	105.36	106.82	101.62	107.37	102.75	105.2	101.45	102.51	106.11	109.79	99.799	107.26	108.62	106.16	109.11	104.59	106.14	102.95	103.66	103.76	109.04	105.27	111.96
119.61	119.25	117.83	115.13	116.38	120.55	116.38	116.92	123.66	113.13	118	115.21	124.21	122.56	120.93	115.4	118.34	120.08	114.57	114.16	111.73	121	108.52	119.81	117.44	112.09	111.11	120.38	113.6	116.65	116.6	115.21	118.17	116.29	116.29	123.52	113.38	112.01	110.86	118.78	120.33	115.13	117.4	118.88	111.3	122.04	117.21	111.25	113.61	108.17
106.71	110.5	108.02	102.26	103.08	105.39	102.41	101.27	109.67	107.91	103.74	104.73	108.11	107.16	107.07	109.85	102.98	101.68	104.02	103.7	104.76	109.07	109.53	104.45	107.13	105.38	103.64	103.39	103.3	115.6	103.15	100.04	105.04	106.62	101.73	101.73	106.21	102.58	107	108.44	103.7	105.72	98.53	102.54	99.086	101.82	103.15	105.95	98.524	109.35
114.6	115.36	115.16	116.13	107.1	108	111.32	110.08	107.26	112.13	114	108.06	115.68	102.08	110.76	114.09	109.38	111.39	104.71	111.86	110.38	116.5	116.13	113.33	108.86	115.14	118.32	115.25	112.89	111.31	109.54	109.26	110.37	107.43	110.37	113.16	115.03	107.74	114.63	117.33	112.73	107.55	117.76	114.56	116.47	114.51	115.1	107.94	108.08	113.8
102.93	98.849	96.58	96.887	104.24	99.375	102.46	103.26	98.025	98.404	101.38	96.559	102.43	103.21	98.139	109.67	103.79	102.45	98.784	106.42	97.96	106.62	101.96	97.636	100.14	98.135	107.37	103.03	101.43	100.29	101	99.136	101.95	102.17	103.5	96.88	102.42	95.64	106.16	99.721	94.277	102.99	96.913	101.96	101.87	102.69	99.195	98.749	103.62	102.54
110.8	106.45	102.17	107.64	110.95	109.47	105.9	100.57	107.22	105.33	106.9	101.6	107.38	99.536	106.99	101.08	99.439	106.67	108.81	100.47	105.57	103.36	103.71	106.95	116.98	102.58	110.98	105.41	105.73	113.51	109.79	103.11	99.892	105.54	106.93	104.88	99.881	110.19	110.45	106.33	110.19	105.18	109.16	104.46	103.27	105.16	105.39	107.91	105.41	104.2
99.039	103.74	101.02	111.29	104.66	104.48	107.54	99.997	107.26	108.62	107.79	111.9	101.81	101.77	108.18	100.53	102.37	97.941	106.28	103.38	103.55	98.748	98.566	111.47	105.29	107.18	107.26	102.23	95.961	107.75	108.4	101.83	107.92	105.85	104.15	109.82	109.14	109.67	106.44	102.65	115.12	108.15	103.68	108.68	110.64	108.15	116.05	108.51	106.16	108.19
103.7	101.88	111.46	100.33	104.9	104.66	102.81	102.75	106.59	101.21	102.37	105.33	108.43	110.54	103.4	111.6	98.418	108.43	104.67	108.15	110.09	101.23	106.46	105.02	102.02	107.76	105.58	108.59	106.45	107.98	105.11	109.38	106.36	109	109	110.57	107.64	104.63	105.54	109.11	109.53	103.73	111.15	108.12	111.07	100.62	106.65	112.99	108.36	104.19
102.12	112.19	111.18	104.82	113.88	110.94	116.33	113.63	108.56	104.7	110.88	116.52	111.77	114.32	113.63	109.4	108.13	116.17	114.17	107.06	118.62	109.84	113.98	111.21	114.97	107.23	115.56	115.55	109.72	113.9	111.51	110.82	111.19	110.79	108.8	107.71	112.07	115.14	108.01	107.89	106.43	109.07	113.86	102.45	111.75	106.3	108.45	111.83	113.52	110.57
111.13	104.3	106.91	113.13	112.16	112.49	107.05	107.48	113.3	113.58	107.42	110.92	111.42	115.23	104.57	118.19	116.68	113.39	109.67	118.02	114.35	107.94	110.91	107.42	106.9	104.02	106.43	111.94	109.93	111.93	114.8	107.97	110.14	112.91	113.06	117.65	108.04	108.82	117.45	116.92	105.82	112.84	105.38	112.19	111.54	110.14	107.79	106.42	110.33	110.38
104.62	108.01	102.21	102.82	98.1	110.64	107.49	104.7	99.29	106.61	103.09	106.22	108.39	102.18	101.33	108.69	108.07	104.85	106.15	108.71	103.17	98.285	105.26	99.921	104.86	100.77	105.37	109.24	111.5	109.09	98.85	105.11	102.49	106.39	103.23	106.64	97.298	104.9	106.29	107.9	108.82	98.03	102.11	109.81	102.81	103.14	102.25	109.2	101.84	101.55
102.54	101.91	103.67	107.34	106.31	100.11	105.08	98.572	103.02	102.36	100.79	112.92	105.49	106.46	96.728	106.12	102.26	105.58	101.69	107.19	104.65	104.12	102.15	103.5	104.02	105.76	112.43	102.57	107.63	108.98	100.71	104.11	106.4	103.33	110.03	101.52	105.61	102.47	103.9	100.93	107.19	103.17	104.87	108.08	104.24	110.17	106.63	105.43	96.581	103.87
103.05	102.6	101.21	110.64	109.77	109.04	108.7	110.61	110.26	103.95	107.86	103.35	106.67	108.9	103.62	109.91	101.73	108.17	104.68	108.54	109.08	107.52	98.612	107.75	104.07	106.64	102.52	107.86	101.56	100.86	104.43	105.75	105.29	102.09	109.39	104.33	100.9	104.74	107.11	102.65	108.35	105.26	108.11	111.99	108.25	108.62	102.56	103.26	109.79	109.58
103.72	104.64	97.585	110.8	104.7	107.87	108.16	105.23	105.22	112.51	109.77	106.03	107.93	111.74	101.7	104.32	100.81	106.76	108.21	100.69	101.75	106.15	111.23	111.09	101.42	105.04	98.822	107.65	103.28	105.4	106.6	104.71	100.65	106.61	101.1	106.82	106.44	108.5	109.09	106.77	107.83	103.9	103.99	105.7	109.56	106.62	104.3	102.63	106.94	105.84
108.47	101.53	104.07	109.5	98.533	106.55	109.63	103.93	103.11	104.9	108.74	109.87	103.96	108.91	101.79	102.87	102.29	106.69	108.92	106.31	108.39	103.9	102.13	106.45	111.1	100.17	104.03	106.51	105.79	107.37	110.31	105.96	107.04	102.01	104.56	109.48	109.74	102.69	104.91	103.4	105.91	107.51	103.77	99.304	104.19	102.99	103.9	111.1	105.51	106.63
111.73	112.54	106.78	107.56	111.92	109.57	115.09	114.91	112.18	109.51	113.36	115.06	104.05	110.16	110.94	104.98	111.89	109.56	104.93	111.02	117.9	104.92	110.18	107.3	116.36	108.51	115.91	109.25	112.43	109.03	102.93	112.4	110.47	117.54	107.97	111.83	109.62	115.16	115.22	109.81	107.17	104.52	112.02	118.67	114.03	112.11	115.39	107.48	109.15	111.45
112.56	109.71	109.48	108.56	112.63	115.74	115.46	107.25	110.77	108.91	111.94	102.87	103.3	109.19	112.04	108.48	107.76	117.11	111.58	112.02	115.13	110.04	113.99	108.65	116.46	110.37	108.16	106.81	115.27	114.86	116.27	113.44	104.72	107.48	107.83	117.77	112.96	106.82	109.07	117.4	107.34	108.6	111.74	113.45	117.89	108.77	110.14	116.58	112.95	113.81
113.27	110.68	113.78	107.55	109.23	106.72	106.69	108.9	109.73	107.51	104.68	106.13	107.83	108.95	108.79	109.96	104.38	108.12	112.56	109.99	105.78	112.91	116.7	106.07	113.39	113.14	113.84	114.17	112.96	109.85	109.56	107.88	113.32	112.17	109.59	107.65	105.99	111.83	110.73	111.03	104.75	110.28	118.2	112.49	104.91	107.71	109.27	112.04	101.4	109.72
100.9	102.7	116.15	105.42	106.81	100.29	102.35	102.85	101.32	104.58	106.26	107.42	111.01	109.35	106.51	103.53	104.99	103.35	107.72	102.3	103.55	101.18	101.53	106.74	108.75	109.59	108.86	106.5	112.38	106.95	107.85	103.01	109.75	108.15	108.35	110.12	109.1	108.77	108.52	104.74	101.12	103.98	109.63	113.76	109.93	112.44	105.12	104.52	111.27	99.263
109.31	108.77	113.6	114.81	115.84	113.31	107.9	115.62	111.74	105.05	107.79	115.15	109.22	111.67	110.47	111.07	110.93	111.63	115.77	112.8	110	108.79	110.64	112.28	115.95	107.82	112.55	108.93	117.03	104.81	110.28	111.61	115.51	112.56	108.32	111.8	109.34	115.95	108.17	112.01	105.04	113.66	112.03	108.17	111.63	114.33	109.5	115.07	119.04	111.37
103.76	99.936	100.01	107.38	102.31	101.16	98.964	103.72	101.97	95.472	99.36	105.62	99.028	108.56	107.39	100.04	93.482	100.73	95.764	104.65	99.728	97.279	98.92	95.144	102	101.38	101.73	95.093	101.91	98.29	97.867	98.927	104.74	98.451	104.98	102.32	100	98.134	103.07	99.297	103.47	93.024	99.771	94.579	100.54	100.26	105.22	95.821	104.7	100.27
116.19	115.48	115.33	111.88	116.39	114.14	115.4	114.65	117.03	110.61	115.12	118.01	115.01	116.34	115.52	112.27	108.84	120.81	115.01	115.58	115.81	121.84	118.73	117.38	115.48	114.9	120.28	110.67	114.05	110.73	109.83	117.37	117.04	119.79	115.06	118.99	117.94	121.58	114.35	116.36	114.49	115.47	115.03	112.01	117.18	118.49	121.42	109.65	119.55	111.1
109.03	104.85	105.83	110.31	107.18	114.63	107.69	107.42	111.75	111.03	122.14	114.36	104.36	112.46	102.13	111.39	108.92	107.24	115.49	111.72	108.35	107.75	113.79	110.63	112.46	110.56	110.31	108.73	111.91	112.79	116.7	107.88	108.15	109.29	106.05	105.92	113.28	106.36	113.37	103.13	110.82	112.25	110.57	109.59	106.38	110.12	104.58	109.09	107.79	105.81
105.54	108.33	98.839	103.44	109.19	109.02	105.75	108.4	99.647	105.98	110.04	107.68	103.69	100.33	109.77	103.01	106.42	109.4	104.13	105.47	113.43	108.69	108.93	107.03	112.74	109.34	110.08	107.59	111.17	102.59	108.25	106.41	108.59	110.44	101.99	110.4	104.37	112.37	110.42	108.64	110.99	103.04	101.81	111.49	114.64	101.47	108.33	108.89	102.08	110.49
115.38	105.5	107.04	114.5	113.32	105.19	112.07	111.21	115.61	108.37	114.8	108.59	107.06	113.35	108.21	112.97	109.29	115.8	112.24	110.95	112.45	114.83	110.25	113.42	114.68	108.06	105.85	109.55	109.29	106.8	109.98	110.83	110.13	116.84	108.05	112.83	113.64	115.1	109.32	111.75	110.7	109.71	107.15	116.52	116.35	116.98	112.56	112.91	118.12	120.12
119.19	118.16	122.54	118.47	115.5	118.87	113	112.53	114.75	117.92	123.41	119.28	116.96	119.4	118.08	124.89	121.47	114.66	110.01	116.93	115.85	121.12	119.71	119.81	115.61	118.8	117.55	114.25	117.91	115.61	124.73	114.11	115.19	115.03	115.84	116.31	122.61	114.21	120.36	120.1	114.13	115.43	115.23	111.63	116.98	111.03	123.93	119.06	113.07	117.57
115.39	115.85	110.86	109.92	116.48	115.05	112.06	114.43	113.07	110.26	109.87	119.87	113.76	109.41	119.92	110.87	107.93	113.23	116.89	115.57	112.34	107.93	115.14	114.03	115	108.71	116.32	117.66	115.49	113.15	114.46	122.35	108.98	112.16	112.85	115.66	112.09	114.79	113.3	108.72	117.98	115.46	110.43	113.15	113.98	124.78	118.54	112.98	116.21	107.9
104.69	99.857	102.69	109.05	106.21	107.75	105.27	103.64	109.55	107.4	101.39	108.08	95.429	103.03	106.94	102.22	100.48	108.87	105.83	103.61	104.24	108.08	97.011	102.12	104.83	107.34	100.68	109.37	105.15	109.48	100.68	97.606	103.69	90.841	106.8	111.19	99.978	103.15	101.36	110.2	110.91	106.81	108.51	104.5	99.973	110.1	104.2	103.06	102.24	112.05
104.44	102.4	106.84	106.89	103.11	105.18	103.06	107.26	100.79	107.81	100.24	109.32	111.05	114.52	103.92	102.75	98.162	105.37	109.84	104.19	105.42	111.56	106.54	106.23	100.74	105.97	105.76	109.05	108.5	104.17	108.61	100.73	106.7	109.35	102.66	103.31	106.32	108.88	109.12	103.34	110.31	107.18	106.31	105.73	110.62	102.36	109.66	105.89	104.58	104.5
104.9	104.57	108.76	102.52	101.46	99.806	102.69	106.22	102.95	107.56	98.76	103.49	103.3	106.54	108.39	99.891	112.08	104.26	99.723	105.19	104.13	100.96	107.13	101.74	107.85	105.48	99.89	100.36	109.07	98.175	104.68	103.44	108.53	108.91	94.885	106.88	105.22	109.89	103.06	110.59	108.66	101.69	101.9	103.38	105.08	105.25	102.06	104.29	104.21	100.93
111.57	106.97	105.8	108.12	107.48	110.51	105.97	108.07	108.1	107.94	109.64	109.84	102.96	108.12	109.8	111	105.37	110.44	98.112	109.56	109.71	104.98	100.28	108.25	107.96	108.57	102.18	103.09	105.92	108.07	105.97	107.66	108.22	104.43	101.37	110.95	106.37	102.71	110.08	104.8	106.18	106.68	106.04	112.58	109.79	107.42	108.78	101.64	101.94	108.19
98.923	108.82	109.58	101.31	113.32	106.45	105.1	107.15	109.91	107.12	104.61	105.61	105.93	110.21	108.12	100.12	103.68	108.66	106.78	111.69	108.26	104.61	108.27	107.51	107.75	105.13	105.25	109.27	104.85	105.95	103.51	103.71	111.7	111.12	101.31	106.59	109.08	105.26	107.45	111.83	103.66	103.76	111.42	110.12	109.17	112.44	98.421	103.61	110.32	114.63
102.17	91.104	96.679	103.03	100.72	98.148	100.3	99.106	106	100.11	95.627	101.75	101.61	102.84	105.43	99.982	103.81	102.16	98.942	92.474	105.52	97.137	102.84	98.43	105.52	103.9	108.79	103.2	95.631	96.884	98.586	98.387	92.677	104	100.87	96.402	100.17	98.52	94.85	98.361	93.348	95.31	101.79	97.615	95.186	98.919	98.144	98.417	105.17	102.7
94.882	101.43	98.144	102.42	97.636	101.71	95.726	103.33	103.33	98.744	104.99	104.3	101.57	96.805	97.065	101.98	97.116	96.504	96.984	100.69	104.19	102.35	98.002	89.627	102.95	98.622	95.604	103.74	99.195	99.631	101.42	98.986	101.08	92.59	98.999	104.66	98.708	99.71	96.1	100.19	104.58	102.23	100	104.07	105.86	98.945	96.527	101.46	101.63	102.75
106.02	99.008	101.72	104.34	101.43	104.26	99.819	100.71	101.36	107.13	100.04	99.869	92.784	103.89	100.89	105.6	100.71	99.441	98.533	102.91	101.95	99.639	99.659	94.795	102.29	97.626	93.214	96.799	99.49	101.15	101.88	96.729	96.3	99.113	103.96	101.57	104.76	99.689	103.65	102.67	99.972	94.872	95.604	103.08	100.57	105.79	101.97	103.77	102.71	104.61
107.28	107.14	103.99	106.06	100.83	105.85	104.08	104.19	105.25	106.65	109.71	106.05	108.61	108.82	102.16	107.39	106.87	108.97	112.33	109.31	105.15	101.96	108.36	106.21	104.91	108.36	102.43	108.43	107.12	99.851	100.45	100.85	102.45	104.95	103.27	102.96	103.57	110.98	104.16	101.06	103.65	104.87	103.11	103.89	111.09	105.17	106.93	102.73	106.25	101.05
103.59	104.69	106.2	104.77	107.71	103.99	98.176	105.06	104.63	105.33	105.34	105.54	107.16	103.61	101.05	103.55	99.106	102.66	109.95	104.3	103.68	107.92	109.85	102.54	101.52	102.77	114.36	103.47	106.63	102.37	107.83	107.28	104.42	103.9	105.19	105.41	105.91	102.91	105.08	105.23	100.35	101.98	107.62	109.37	110.47	114.71	102.68	103	108.11	108.93
114.67	111.82	116	101.34	108.19	109.83	115.97	105.89	112.75	109.41	118.95	107.54	120.32	112.29	112.7	118.92	113.48	119.32	116	110.62	114.31	119.16	110.5	112.4	111.67	116.85	110.27	109.84	116.11	111.98	115.86	116.99	113.97	113.75	106.36	111.17	114.43	117.75	113.08	108.8	109.39	109.86	110.67	114.33	106.73	115	107.37	110.15	113.87	116.23
98.16	103.81	107.05	107.5	98.746	103.14	109.99	107.36	104.17	110.66	104.46	107.19	104.93	98.641	102.2	111.19	110.97	104.07	109.23	99.944	102.89	104.31	107.05	98.657	100.09	103.3	106.33	107.08	99.451	105.01	104.45	106.5	109.57	106.82	109.93	101.91	104.43	106.42	107.59	100.67	106.91	107.44	108.99	102.53	108.9	102.94	100.96	103.88	112.76	103.58
107.45	105.97	99.392	104.57	107.92	108.28	106.64	112.25	105.2	105.05	102.96	108.55	108.33	97.17	110.73	107.8	104.92	106.07	106.86	102.72	108.62	108.43	103.62	109.8	101.51	104.34	103.15	105.13	103.28	101.73	106.79	107.5	105.3	105.92	104.49	105.66	110.91	111.81	104.99	109.3	108.77	105.8	107.86	109.97	100.81	106.19	110.15	109.81	101.48	105.85
100.23	102.16	107	104.42	105.75	108.63	106.75	109.85	104.49	99.845	111.96	103.8	108.63	107.39	109.27	106.93	104.16	102.92	106.44	109.99	105.84	101.16	107.93	107.2	104.42	107.48	105.86	106.75	102.35	100.15	104.94	103.01	104.54	102.75	102.67	106.31	99.729	110.31	106.49	111.25	100.07	98.816	103.94	106.4	106.23	97.294	106.56	111.02	100.73	104.93
110.71	115.94	117.83	112.46	114.73	111.19	107.98	114.65	118.53	111.89	111.36	110.59	115.9	114.13	113.89	112.63	125.09	110.1	116.57	111.4	117.38	113.39	107.5	108.82	111.31	109.82	111.74	116.9	107.86	112.56	107.66	111.14	112.3	110.26	109.17	114.21	109.8	113.98	116.09	106.78	111.42	107.97	110.49	110.06	115.06	116.92	113.55	110.54	103.56	109.29
108.95	109.53	113.22	110.34	110.9	115.41	109.54	114.49	112.28	103.22	105.75	109.8	101.63	113.55	116.38	114.94	103.96	107.91	117.76	106.17	118.26	115.24	113.53	107.66	108.32	114.44	109.8	105.68	114.8	111.76	107.3	113.44	114.04	112.86	110.11	108.07	104.09	106.73	114.8	107.59	107.98	111.75	112.96	113.05	106.71	117.15	111.16	111.33	114.64	114.58
106.04	102.24	105.37	95.994	105.78	105.83	108.81	103.4	96.336	103.06	102.42	106.39	102.12	102.67	100.86	100.76	109.16	106.5	107.68	104.17	103.87	100.93	105.71	107.43	99.845	107.68	105.48	103.19	110.33	104.22	105.6	104.03	108.03	102.29	107.95	100.51	107.62	104.72	103.68	110.14	105.78	104.22	111.19	104.18	102.44	103.98	105.87	100.71	110.88	98.943
107.18	104.97	106.82	109.09	107.27	108.05	104.45	105.14	109.15	103.98	110.67	109.84	105.57	108.15	107.14	105.97	106.55	107.73	105.24	104.2	102.18	114.56	108.49	103.02	103.58	105.38	99.019	101.43	111.83	106.61	106.39	106.53	102.97	105.52	109.76	100.83	109.59	102.38	105.01	103.04	105.99	102.41	103.53	106.08	106.03	104.53	103.95	103.17	106.99	98.095
107.11	107.14	104.99	102.14	108.03	106.81	107.44	109.91	113.85	100.44	112.02	98.659	101.03	112.11	96.396	108.32	106.36	106.18	107.71	100.44	110.7	111.24	110.03	100.56	104.82	103.17	102.75	111.35	109.28	102.2	106.15	106.84	105.84	113.63	109.15	99.011	105.01	115.66	103.86	107.85	104.9	107.71	108.56	99.857	105.43	104.9	109.54	105.48	107.37	108.68
97.234	90.945	97.88	102.2	99.645	98.73	100.86	100.66	101.75	97.897	101.26	99.594	107.09	99.927	104.88	94.127	96.927	96.162	104.06	102.49	99.749	100.21	101.71	97.284	104.34	97.588	96.195	99.714	103.05	98.114	96.86	103.73	99.881	98.314	101.37	95.615	97.307	101.01	97.438	100.66	99.358	102.87	101.07	103.7	96.894	103.16	100.8	101.84	99.422	99.07
106.47	109.18	108.7	107.98	99.433	109.54	104.36	105.68	102.39	107.45	97.407	104.79	104.94	110.65	102.02	108.41	101.57	106.38	100.77	109.13	105.5	99.489	109.69	101.05	108.44	103.35	103.56	109.64	104.64	105.54	107.71	104.72	106.18	101.13	96.878	100.35	109.01	102.31	107.02	101.34	102.71	105.73	100.83	101.22	112.47	107.83	109.02	106.75	111.02	103.57
106.5	104.33	107.04	107.6	106.39	106.09	101.53	110.07	108.02	111.63	107.43	104.51	111.68	104.38	107.56	106.8	104.93	107.21	102.88	110.26	98.94	107.09	110.7	98.605	103.87	115.07	111.31	104.24	108.62	106.49	99.155	100.43	111.55	105.78	102.25	102.28	108.51	104.41	108.06	112.56	109.7	107.27	107.14	109.8	109.59	108.42	109.14	109.2	105.06	105.12
110.59	97.481	100.69	104.09	101.24	107.57	94.094	95.867	107.04	99.955	101.25	104.16	110	104.16	92.75	97.098	103.11	98.063	103.12	98.68	104.42	101.78	96.639	98.544	104.2	100.36	103.85	94.683	99.036	103.62	92.447	95.157	102.52	104.32	98.972	98.582	101.65	106.16	100.69	104.43	103.09	105.61	95.403	98.993	95.143	100.93	97.064	98.935	103.14	97.235
117.76	108.67	112.69	112.78	109.71	112.28	106.05	113.67	110.33	110.15	112.68	107.37	110.47	115.47	107.5	115.62	114.11	109.47	112.71	112.05	110.6	116.89	112.87	114.73	116.94	113.49	122.81	108.53	110.91	110.7	115.86	116.58	113.46	110.38	111.51	119.08	108.64	118.46	114.32	108.7	107.75	111.98	108.97	117.05	110.69	112.42	111.18	110.55	114.39	113.45
115.63	108.8	104.38	109.58	109.65	111.28	109.32	109.53	112.61	108.93	101.58	115.5	110.89	109.23	111.47	108.2	109.59	112.75	112.92	113.94	109.62	110.83	115.09	116.1	109.27	114.42	106.25	112.03	118.17	111.88	108.89	117.25	110.15	110.64	111.32	110.97	108.76	114.54	110.4	113.27	111.24	113.58	117.84	116.45	117.95	113.17	111.81	111.18	109.58	110.6
110.58	107.33	115.21	108.32	99.26	104.95	108.72	107.34	106.29	100.44	107.85	105.24	110.59	110.87	109.95	102.39	106.12	106.26	107.35	107.49	101.82	103.32	104.91	105.07	100.49	102.73	105.39	100.87	109.57	111.97	104.28	109.32	102.4	94.98	102.5	106.57	107.4	105.15	112.48	104.03	110.45	105.12	103.44	107.16	111.4	106	102.25	100.71	104.73	105.6
114.13	111	109.08	115.57	111.4	103.77	112.59	107.93	101.63	112.58	111.55	117.44	112.85	109.95	109.81	112.27	112.22	115.11	106.82	118.47	112.47	111.91	108.02	105.62	107.85	111.72	110.38	107.1	109.93	114.07	113.89	112.73	112.78	112.96	108.34	109.08	118.31	114.71	109.08	112.14	114.4	115.69	112.21	119.19	114.19	112.38	111.01	110.81	112.35	110.91
106.27	106.55	99.101	104.34	111.97	106.32	103.28	109.03	108.63	104.17	104.77	106.71	106.54	102.75	109.15	102.54	99.676	100.48	96.451	106.05	104.32	103.41	106.1	111.35	110.17	105.88	101.46	104.23	102.63	107.66	104	98.973	104.05	104.07	102.81	105.72	108.89	108.77	108.86	112.79	103.54	105.3	105.85	99.451	105.58	104.02	108.66	102.12	107.4	108.8
114.79	113.43	111.31	104.36	105.36	110.21	109.58	122.67	109.83	108.19	110.98	116.91	116.54	116.12	114.06	112.26	106.48	109.73	105.49	103.95	104.86	110.1	110.27	104.79	113.8	113.12	114.9	114.57	108.5	107.94	114.14	109.79	109.45	110.4	107.93	109.58	109.53	108.42	113.35	107.76	110	110.75	112.23	112.78	115.37	110.72	110.49	111.93	112.81	112.3
106.74	102.67	101.85	105.9	101.82	97.641	101.17	104.89	108.67	100.44	101.02	105.25	112.31	109.6	94.08	107.61	100.61	103.39	105.45	101.4	111.21	105.76	103.25	95.802	98.24	106.24	102.35	105.23	103.32	104.34	100.78	99.793	109.46	103	101.4	104.12	103.11	103.11	100.06	104.83	106.16	107.78	101.35	104.56	105.12	98.778	107.73	100.17	99.458	101.77
104.53	105.59	107.45	107.09	105.44	103.22	110.2	99.498	108.27	102.57	101.82	105.19	105.49	101.93	105.31	108.53	109.21	108.81	108.44	109	104.4	99.549	106.63	107.51	111.96	107.46	108.74	111.74	107.37	107.5	110.14	102.64	109.54	111.18	99.857	108.46	109.19	103.47	109.28	114.75	109.92	102.88	103.81	107.67	110.73	106.76	103.9	104.87	102.58	105.34
113.85	115.77	111.6	107.67	108.86	111.47	107.71	104.93	109.94	114.68	109.96	112.79	105.9	107.95	113.39	107.63	110.36	109.98	110.62	108.33	110.34	107.59	111.32	112.21	106.79	115.57	111.63	111.14	114.4	115.51	110.01	111.28	111.75	102.32	114.13	111.92	122.51	113.52	108.57	106.1	109.19	113.81	109.71	108.09	102.68	108.7	117.78	111.02	113.44	112.45
101.31	105.81	96.932	95.3	96.692	95.543	92.823	102.26	91.612	102.04	101.07	102.27	97.421	101.39	101.77	98.758	99.665	102.12	100.67	98.235	99.599	95.066	103.4	99.14	104.97	99.665	104.14	97.582	101.54	93.887	98.032	100.91	99.893	100.58	98.447	96.387	101.98	98.545	96.889	98.36	99.617	100.51	100.04	98.844	97.511	91.099	101.18	99.074	99.72	104.85
117.87	117.02	113.57	113.82	119.03	115.09	115.54	117.11	114.16	124	116.19	114.68	112.92	113.68	117.65	118.9	115.59	123.56	118.95	114.34	122.76	123.75	119.42	122.69	123.17	117.07	120.87	117.56	121.3	122.28	116.52	116.76	112.01	115.53	118.89	120.32	117.72	118.47	116.19	122.58	125.22	115.11	120.41	110.54	114.54	117.03	115.65	114.62	118.09	121.4
105.71	112.57	111.04	118.66	111.87	116.9	110.68	116.29	104.99	109.41	113.28	113.59	109.13	111.29	113.92	113	114.34	114.16	111.72	112.13	111.92	114.27	112.06	111.66	115.24	112.85	106.33	119.6	109.28	115.82	121.4	110.74	120.34	110.58	110.29	114.27	118.67	111.68	109.49	118.75	112.46	112.03	109.23	105.93	110.35	114.85	112.85	111.86	115.36	114.1
93.331	104.03	97.926	101.29	104.69	99.24	102.12	101.07	102.84	104.17	102.26	103.05	103.99	101.89	94.277	104.64	106.34	99.485	99.398	101.37	100.62	102.27	102.37	100.94	108.49	97.647	102.31	101.74	104.24	97.832	107.57	101.6	102.8	101.09	93.879	98.976	99.208	99.166	99.958	96.742	102.53	96.719	94.526	100.71	104.76	100.46	95.12	100.94	105.42	97.806
109.94	98.983	108.09	104.6	100.4	102.42	109.72	102.03	108.58	108.78	101.35	105.68	107.24	102.02	106.3	102.47	99.48	106.18	104.84	109.76	106.63	102.04	100.79	109.58	111.21	104.32	107.43	106.22	107.41	98.921	115.25	110.4	106.06	106.06	106.8	105.78	104.07	107.33	105.28	99.983	101.62	102.93	106.85	106.7	103.58	109.03	102.94	110.87	106.39	110.09
100.44	104.27	103.98	100.67	99.481	100.58	98.38	104.27	99.118	100.54	91.733	103.14	96.515	97.443	97.916	103.01	91.55	101.24	98.977	103.41	102.14	100.79	96.994	92.506	106.33	102.39	100.86	99.323	106.1	98.814	104.7	98.763	93.825	103.32	99.443	100.69	96.07	98.657	96.84	94.421	105.51	100.19	101.51	102.66	99.201	106.82	98.654	101.37	100.14	96.799
103.87	102	104.28	105.69	106.16	97.493	104.16	100.26	99.297	102.55	98.01	93.467	102.08	93.127	98.914	96.143	110.19	97.856	100.19	104.57	97.954	103.87	101.12	102.55	102.38	101.56	100.74	97.216	100.91	104.6	97.764	99.793	104.92	95.973	97.057	100.95	97.788	96.977	98.317	100.73	93.835	104.15	102.12	100.11	95.725	97.337	96.268	99.484	97.343	93.944
100.54	102.7	94.815	97.106	104.9	96.121	100.3	100.35	99.611	99.385	103.51	96.111	101.65	107.48	97.616	101.53	100.45	103.42	99.492	108.51	103.63	100.09	101.14	102.32	98.081	102.7	100.45	99.021	104.5	106.09	99.766	100.96	99.516	100.07	99.306	101.11	101.28	102.11	103.13	100.36	97.942	99.462	103.95	103.08	105.61	99.72	102.68	99.517	99.221	93.368
110.53	108.57	112.41	109.42	106.38	104.76	107.65	106.97	108.3	111.7	107.21	110.73	101.68	100.45	101.66	113.08	108.26	109.5	109.09	107.89	100.9	103.06	106.44	105.4	106.45	107.85	99.837	103.52	109.3	103.37	105.26	109.1	104.97	100.6	101.03	105.63	107.17	105.41	100.76	106.32	102.08	101.65	105.56	108.96	111.72	104.33	107.3	105.62	106.71	106.42
104.14	105.63	110.85	113.68	103.87	110.54	107.06	112.4	105.92	112.66	110.89	108.16	110.51	106.5	114.71	112.01	111.35	120.56	105.08	105.87	110.88	116.14	109.45	111.86	109.12	111.54	116.93	108.51	105.62	102.93	108.8	112.79	111.39	113.26	108.14	114.02	105.86	111.96	106.98	109.39	106.13	113.54	104.6	112.74	99.629	107.88	112.16	110.47	110.44	108.69
96.658	101.65	106.1	105.14	108.69	99.605	105.61	107.13	111.09	100.83	105.94	101.77	102.27	98.798	104.29	103.16	109.53	106.04	113.07	109.47	103.8	107.59	109.13	107.33	100.85	103.26	103.22	103.96	104.95	102.69	107.77	102.94	101.79	107.58	98.922	110.71	102.56	103.96	110.39	102.3	103.78	103.08	101.8	106	107.06	100.92	107.15	107.69	106.3	102.74
96.242	103.77	97.756	103.33	110.15	95.559	102.91	103.47	102.96	105.29	102.14	99.43	103.74	99.306	100.03	102.15	99.639	101.13	99.875	102.82	93.711	100.06	100	100.8	98.105	97.043	102.39	102.98	97.804	102.57	102.55	103.09	98.835	104.98	103.24	107.54	104.26	99.05	101.53	97.617	105.23	106.25	102.89	104.57	94.791	101.58	100.55	96.527	104.86	102.23
108.6	103.26	107.33	105.79	105.38	100.71	104.13	104.1	104.15	107.87	106.05	100.64	109.69	111.59	108.38	103.31	106.92	104.37	109.19	111.09	108.28	106.84	108.63	103.11	108.75	109.76	98.405	105.25	111.87	108.53	105.81	102.59	101.47	110.57	109.86	111.65	102.5	104.5	107.34	103.14	107.18	101.65	108	105.21	106.6	104.99	107.98	102.06	105.55	102.8
113.32	111.65	110.77	113.13	101.09	105.6	111.49	113.11	109.57	113.22	113.87	114.67	117.58	112.44	109.76	113.63	111.16	112.82	112.89	107.33	113.01	110.62	107.01	110.13	107.53	117.39	111.95	113.11	111.08	112.56	112.87	119.85	110.85	111.84	107.67	114.34	105.64	111.16	103.51	115.33	110.17	113.67	114.64	106.99	110.55	111.35	107.03	116.58	108.61	118.66
115.73	112.24	117.82	111.59	107.15	111.55	106.72	110.06	104.87	116.71	115.98	112.98	113.89	111.58	110.86	115.15	108.64	112.04	114.72	111.31	111.19	112.19	110.96	117.75	113.29	110.8	111.69	107.71	108.37	112.16	112.25	117.09	109.68	115.88	114.39	107.31	107.91	110.77	108.6	110.71	104.56	108.06	111.56	109	110.87	108.85	116.06	110.8	112.13	113.15
116.56	102.49	105.33	99.462	103.51	105.28	102.68	108.45	101.73	109.54	105.46	106.06	107.64	102.89	108.6	100.69	109.89	98.028	100.99	104.44	108.94	105.51	107.31	105.79	104.34	104.26	106.03	107.77	111.25	104.89	101.33	104.93	111.51	111.92	109.54	104.37	105.82	105.12	107.33	110.8	104.5	103.61	104.82	107.74	101.53	109.18	109.72	106.87	105.05	106.47
103.19	102.63	96.443	96.486	97.307	96.956	101.87	95.36	104.09	100.81	99.567	98.876	98.434	103.19	103.36	98.167	96.492	102.28	101.42	100.62	105.12	98.43	97.062	98.363	101.26	100.95	102.15	103.54	95.894	102.09	97.88	95.72	94.259	97.268	100.89	103.7	94.697	99.256	100.47	101.43	104.12	99.371	105.44	93.456	106.7	94.89	101.94	103.18	99.661	98.522
114.35	109.61	111.26	114.87	111.7	105.72	107.13	118.86	112.61	112.22	116.44	107.31	113.42	105.62	102.7	107.89	113.78	116.1	111.54	112.11	115.09	112.89	109.34	110.48	111	107.46	110.24	118.92	114.24	111.52	108.76	112.63	114.31	104.69	109.85	111.92	108.06	115.9	110.72	113.2	111.52	107.31	107.36	113.04	115.6	112.08	106.99	108.4	108.6	106.39
112.45	103.2	112.97	107.62	109.69	109.39	107.74	110.76	107.71	103.37	109.73	105.35	106.98	109.5	108.74	101.23	100.77	105.85	105.06	100.59	109.39	109.05	106.73	105.35	103.97	106.35	106.82	112.08	108.08	109.08	109.44	107.85	109.84	106.98	105.96	106.08	110.31	105.64	104.92	101.29	110.09	106.45	110.41	101.65	107.87	102.33	104.52	107.04	108.03	106.38
98.423	97.628	100.72	100.66	101.46	100.95	97.171	95.676	98.89	94.285	98.438	97.888	97.274	100.37	97.797	91.525	103.03	100.89	94.813	92.844	100.41	92.83	101.78	96.448	101.87	103.24	99.741	101.51	104.23	93.231	101.9	99.306	95.834	97.568	98.27	96.937	98.85	99.221	99.898	96.438	99.614	99.003	101.17	98.958	104.04	95.99	99.845	102.83	103.57	99.038
107.04	106.19	104.56	106.24	110.97	101.96	110.97	107.69	101.16	109.5	103.83	110.85	104.81	102.12	104.66	97.693	105.99	107.03	109.39	102.56	105.55	102.59	105.96	106.47	99.934	104.38	103.09	107.68	106.22	107.48	103.75	104.6	104.89	101.18	103.01	104.55	104.18	112.65	104.29	100.5	114.48	106.33	106.86	107.69	105.74	102.13	110.98	111.97	110.26	106.2
117.48	102.65	109.32	105.87	108.1	114.13	108.26	106.67	114.01	106.03	111.77	106.83	108.9	106.75	113.23	108.81	104.28	109.89	109.23	116	112.79	113.51	102.44	116.34	111.11	106.29	106.02	106.06	113.6	112.86	110.31	109	111.38	107.44	111.04	113.85	112.58	114.04	109.16	109.75	105.77	113.52	107.97	115.42	109.04	105.01	118.44	111.61	107.31	107.5
98.109	101.51	97.777	97.665	95.87	110.46	95.943	101.4	94.591	99.361	101.09	97.113	103.75	100.49	100.61	106.53	100.5	100.64	99.092	99.827	94.909	106.24	96.566	102.16	106.48	95.756	106.49	98.365	95.561	100.95	97.069	95.859	98.382	101.85	99.419	99.736	96.068	99.839	94.388	102.29	99.685	101.91	103.75	103	101.85	99.633	104.2	94.196	96.286	86.919
108.22	111.13	114.16	111.98	108.19	112.39	110.55	115.5	112.77	113.25	115.74	118.99	113.2	102.85	111	112.8	115.17	113.03	116.03	111.3	110.3	106.82	108.07	113.78	110.23	114.52	114.88	108.61	111.9	115.65	115.14	105.88	107.71	111.84	106.19	110.37	110.98	108.8	111.39	109.15	115.03	109.92	112.92	110.43	110.16	110.72	111.97	107.3	114.88	108.18
103.19	106.69	97.498	98.785	100.43	103.76	105.86	103.13	99.57	109.56	92.352	99.379	97.655	98.36	103.34	95.273	98.455	100.13	96.953	99.804	98.846	99.904	101.97	101.71	100.51	97.207	101.59	99.506	104.35	101.72	98.465	107.19	101.18	101.32	101.58	96.004	98.854	94.938	101.2	99.874	109.63	100.79	99.427	98.449	102.92	99.091	99.368	101.63	96.428	100.92
118.62	113.8	118.51	117.52	120.38	115.43	118.77	120.24	123.81	118.89	115.51	114.59	115.36	117.88	120.85	111.69	114.05	119.45	128.13	115.91	118.19	119.69	117.15	117.55	123.64	119.24	122.98	120.43	121.88	121.37	109.57	120.96	114.24	117.65	116.85	117.03	122.12	117.04	119.07	121.56	111.64	119.3	118.53	115.87	118.28	110.47	116	115.77	123.58	115.8
101.81	101.14	103.94	97.938	101.08	98.339	100.7	96.771	103.31	100.66	95.386	108.2	99.288	103.01	98.283	100.5	93.547	99.041	98.871	98.86	99.618	96.566	102.02	100.28	102.43	96.722	99.838	96.478	98.843	102.77	96.16	95.731	98.823	98.381	101.25	103.31	96.112	96.342	97.483	98.268	102.9	102.72	96.079	102.41	97.844	95.406	103.36	104	96.075	104.18
109.4	100.56	105.94	108.16	103.13	110.77	100.22	104.19	105.17	106.3	106.6	104.14	102.57	108.09	106.36	102.47	103	104.74	107.24	104.39	105.28	105.17	109.28	108.33	106.13	104.76	99.723	105.99	105.63	108.24	111.18	108.21	106.78	108.82	103.06	99.981	107.02	112.28	104.36	109.53	115.9	112.43	108.52	99.89	107.06	108.19	105.72	104.87	102.53	110.47
113.46	107.14	109.68	110.27	101.8	109.16	110.67	110.56	114.41	106.68	121.75	103.33	106.11	111.96	115.52	112.93	110.76	113.47	111.28	105.84	114.06	113.67	110.63	112.93	108.57	111.41	111.68	109.85	104.71	110.97	107.99	106.25	108.66	112.53	113.39	111.97	111.63	102.35	111.18	111.68	108.22	112.16	110.11	115.39	107.11	112.22	108.41	110.92	109.45	109.33
114.9	110.25	105.64	108.17	111.72	110.73	110.63	108.55	105.93	114.21	108.74	106.83	118.51	118.33	114.53	109.95	121.11	104.84	110.49	112.02	108.15	109.08	111.16	116.24	111.12	110.5	114.69	111.95	103.34	106.15	110.09	110.06	112.16	113.05	107.65	110.28	112.01	106.74	110.53	107.7	115.14	108.11	111.33	106.99	109.91	105.87	115.95	115.51	111.42	110.32
110.35	113.71	110.81	108.53	101.64	109.97	111.53	104.74	106.79	110.31	112.47	109.17	113.13	106.63	108.15	111.5	104.64	112.89	113.82	108.41	105.73	117.5	116.72	110.78	105.92	117.57	112.44	108.01	106.4	103.51	111.59	109.75	111.82	110.73	109.11	112.43	114.58	112.45	114.96	107.54	109.22	112.82	114.02	105.37	112.64	104.19	104.61	108.39	104.67	112.54
107.84	106.63	108.42	111.27	110.3	109.78	106.91	106.51	102.24	107.6	108.99	112.96	115.37	109.05	116	114.82	110.55	107.84	108.7	108.32	113.28	113.06	112.91	117.12	117.39	108.75	117.04	102.34	113.58	113.04	109.21	107.25	112.74	110.48	116.18	118.96	106.39	114.57	110.08	110.45	113.09	109.88	113.39	116.35	110.71	111.09	113.76	97.549	115.49	113.04
102.29	105.25	103.16	101.35	111.25	105.31	110.76	103.67	104.89	108.75	108.32	107.19	109.67	107.69	108.49	105.17	107.07	110.08	112.39	112.29	111.28	105.38	113.41	103.52	101.42	105.55	109.58	98.4	105.29	108.26	107.97	101.27	106.03	103.49	103.1	111.39	106.96	102.27	101.28	100.57	103.73	106.14	107.18	104.76	106.74	106.48	102.78	105.57	107.65	104.63
106.86	104.51	107	111.44	107.39	104.14	106.75	103.66	107.02	97.126	104.77	108.34	108.21	107.78	103.36	104.86	105.6	97.287	112.97	99.321	109.01	102.59	101.62	98.938	108.21	106.68	105.12	111.17	106.99	98.048	104.99	107.8	108.86	102.1	109.25	103.18	110.43	106.32	106.57	102.46	107.16	101.82	108.62	101.76	103.27	101.3	105.46	102.72	108.99	109
91.041	95.564	103.89	98.779	103.05	101.31	97.081	98.306	98.123	99.231	103.31	102.39	98.727	99.171	97.806	98.895	95.137	101.75	102.85	98.512	100.54	98.766	103.98	100.78	102.83	103.8	104.08	100.59	100.98	100.99	108.28	106	98.866	97.359	102.08	100.5	104.14	99.689	103.34	108.7	101.24	102.53	102.06	100.44	105.17	93.938	98.484	96.086	100.79	99.139
107.8	102.67	104.13	103.56	111.59	102.24	106.9	106.31	103.09	110.51	106.8	108.41	104.02	109.59	102.33	108.69	107.55	104.32	103.62	105.85	107.92	114.57	98.541	110.71	108.82	106.85	110.01	116.02	105.35	106.74	105.01	107.73	107.68	108.96	108.72	108.86	101.1	107.19	105.73	106.59	101.88	103.83	105.85	106.48	104.11	102.19	109.33	104.34	101.9	103.96
96.167	91.566	98.908	100.09	100.49	96.677	98.836	98.027	99.651	92.726	99.538	107.44	101.92	96.145	96.374	100.31	93.054	101.5	100.63	100.3	101.93	93.572	100.14	95.689	99.353	91.552	100.43	99.773	103.12	104.3	99.861	94.765	100.26	99.541	101.68	98.971	100.66	104.31	97.264	103.66	98.616	103.53	103.45	99.414	99.794	100.58	103.12	104.84	95.545	96.462
102.82	110.99	103.64	105.66	104.94	102.21	102.7	101.14	107.66	98.478	110.13	109.45	104.77	106.75	97.684	109.46	106.52	106.44	102	109.57	105.97	113.74	104	107.85	103.64	108.72	115.73	104.6	102.85	99.395	104.21	111.7	107.2	105.18	110.61	106.18	101.27	101.31	107.71	105.29	108.91	108.74	100.53	104.32	109.83	105.27	103.45	105.6	99.993	106.51
105.95	106.51	110.11	109.62	109.67	108.89	108.48	106.28	107.54	105.13	107.38	105.1	107.18	104.74	109.6	104.45	109.15	107.93	110.25	106.14	106.2	105.72	107.37	111.69	105.99	110.39	99.075	109.06	111.12	105.64	105.21	105.5	105.95	104.23	105.38	108.82	102.79	113.14	104.39	101.98	106.04	106.04	111.64	109.49	104.05	108.79	109.54	108.92	108.3	106.35
117.75	118.24	110.88	110.87	111.74	110.21	110.88	113.07	106.48	112.58	112.15	116.13	110.67	109.61	109.42	113.89	115.7	108.55	112.07	110.27	108.15	108.21	106.64	115.04	112.52	111.55	112.87	112.22	107.31	111.01	108.03	108.81	111.89	113.49	116.78	110.48	115.51	112.59	108.58	105.01	108.36	107.64	111.26	112.03	114.02	109.68	106.86	109.59	118.89	112.9
100.94	106.36	112.53	111.09	102.52	100.74	111.29	107.64	101.76	98.385	105.39	105.11	106.02	111.95	103.04	108.08	105.16	103.28	102.61	102.27	118.98	105.72	100.72	110.07	104.93	108.1	107.34	110.61	112.38	104.39	92.238	100.09	100.18	109.84	106.91	107.49	108.7	106.85	107.43	107.88	102.72	102.75	105.19	106.79	106.42	105.24	104.67	110.87	108.09	108.29
110.8	118.05	103.03	112.85	115.7	113.49	114.12	109.52	110.78	111.23	120.78	108.59	105.91	108.53	114.13	111.35	112.77	113.88	102.28	106.86	107.44	113.3	109.44	114.48	113.18	113.91	109.93	109.88	114.27	109.69	118.37	112.12	116.6	109.4	109.93	116.51	104.03	107.77	111.18	116.88	114.11	112.55	118.48	117.73	116.14	111.36	117.9	112.72	117.28	107.41
108.84	103.97	103.39	101.73	101.48	107.24	109.71	109.31	103.08	108.9	104.51	106.68	103.16	107.08	106.42	103.91	107.07	103.68	109.87	99.425	108.87	104.06	103.66	111.57	103.96	108.25	105.06	108.65	104.05	107.16	102.73	107.6	100.55	102.43	99.998	104.07	103.63	107	108.54	105.92	101.95	106.46	106.63	112.45	109.19	106.51	106.23	102.61	107.73	104.56
104.27	105.96	111.83	111.92	113.64	111.52	113.95	111.13	113.52	113.57	108.66	105.71	112.71	113.63	108.67	107.54	107.44	106.21	106.73	113.31	108.6	108.09	109.12	104.39	105.01	109.44	111.53	108.75	109.97	108.64	105.33	114.58	111.38	109.43	109.57	112.28	103.79	113.03	112.81	116.64	110.76	106.27	109.65	113.11	105.78	111.52	104.51	112.49	113.79	108
115.7	115.17	116.19	117.17	108.22	115.05	112.79	108.13	116.98	108.8	113.49	112.81	112.03	110.33	112.53	115.47	109.72	109.55	109.89	106.09	118.35	117.94	112.83	114.34	113.22	110.83	111.76	117.75	115.53	111.41	115.18	116.87	113.25	111.67	113.47	111.3	110.02	113.37	114.36	108.55	112.25	108.7	118.28	115.63	114.41	113.22	115.39	113.15	107.45	110.17
118.27	109.08	111.75	114.87	112.18	116	113.1	108.52	109.72	111.74	110.33	108.35	113.96	113.42	106.61	108.69	113.66	110.47	105.78	112.69	108.96	109.77	114.73	115.63	115.43	111.6	113.2	109.12	104.59	108.2	109.86	121.61	108.14	111.69	112.19	114.81	104.86	109.95	115.35	127.13	110.52	111.59	112.86	114.05	107.08	111.44	110.83	115.14	114.43	116.46
97.927	90.621	104.19	100.38	96.138	102.03	94.971	96.554	102.56	101.13	104.41	100.44	97.439	105.11	91.951	97.622	95.488	101.92	101.08	104.58	101.6	97.451	99.528	95.807	96.292	94.16	102.41	94.259	102.32	103.3	108.31	105.97	102.62	99.19	103.92	100.56	105.08	98.166	94.499	103.23	96.01	100.84	95.784	94.796	107.75	105.94	97.115	102.85	96.89	99.087
110.43	106.37	113.23	111.45	111.67	114.27	112.31	112.13	113.62	105.83	109.69	108.38	115.61	109.63	106.49	104.16	109.39	107.36	110.22	110.02	108.34	109.29	112.59	111.36	110.02	109.44	111.36	113.85	109.74	111.47	110.61	106.3	114.04	107.6	117.65	109.3	113.28	106.82	107.02	107.75	107.18	111.12	113.19	107.74	110.29	105.98	112.68	110.46	114.5	104.76
109.02	109.7	102.91	106.74	110.28	111.43	109.07	107.16	106.08	110.94	106.19	100.63	107.88	103.98	102.87	104.56	106.65	103.35	104.68	107.42	105.16	107.64	100.75	103.85	106.73	103.79	107.47	108.72	107.06	113.22	114.22	107.38	109.48	101.05	104.64	104.4	110.42	108.83	105.7	106.25	108.4	110.79	106.63	105.46	103.01	110.12	109.15	106.95	105.71	109.29
108.12	110.85	106.95	109.66	97.572	112.17	110.05	113.58	109.83	102.89	117.2	101.54	110.09	114.29	114.88	115.25	107.75	111.77	111.89	117.56	107.72	108.66	115.01	110.91	118.94	112.85	111.41	115.8	111.54	105.99	112.93	110.82	111.58	110.25	115.23	105.95	105.23	110.52	104.62	111.25	114.91	106.09	108.77	107.89	117.38	110.72	112.1	112.68	111.68	116.87
109.61	110.71	112.66	106.79	109.77	111.19	105.64	108.77	116.15	110.57	109.12	111.16	109.48	110.35	111.21	114.81	106.36	108.74	107.46	113.72	118.84	108.97	110.57	110.17	114.45	114.43	109.04	115.71	109.36	110.81	112.78	111.7	107.65	116.53	106.08	109.98	114.69	112.61	111.18	113.08	111.66	110.05	112.3	106.68	115.69	109.44	115.38	113.83	113.51	112
120.97	110.83	115.74	105.32	117.35	119.76	110.37	107.43	111.15	112.07	108.84	113.64	115.81	120.48	109.62	111.87	113.99	115.69	112.65	108.63	107.99	119.11	116.13	107.86	110.65	110.03	112.55	107.39	109.22	112.4	111.96	115.01	112.54	112.51	114.93	110.96	110.02	116.88	112.05	121.25	109.32	109.67	119.24	109.69	107.16	108.07	112.1	118.03	112.61	117.22
116.8	118.85	111.61	116.61	104.38	116.77	111.15	113.71	104.78	110.02	116.17	109.19	116.2	115.49	111.98	115.18	112.39	112.69	121.15	111.69	113.74	108.02	111.21	108.77	111.31	105.71	108.54	111.09	117.9	111.65	109.33	116.35	109.77	112.11	110.31	108.31	114.53	114.38	115.03	103.1	118.66	107.5	108.98	116.88	116.74	112.79	117.37	111.48	112.28	118.71
110.82	107.44	110.31	113.36	110.04	109.68	107.63	110.69	108.66	109.52	110.45	108.33	105.24	113.07	107.94	110.42	108.28	109.59	110.68	111.64	117.77	111.28	108.88	116.2	112.66	110.48	115.14	99.339	114.95	109.74	107.75	108.32	102.02	112.9	112.71	106.33	110.02	108.12	106.23	108.82	110.81	112.45	110.81	104.31	111.42	114.65	110.74	107.19	110.24	107.41
102.48	98.957	103.44	101.18	99.952	101.53	96.536	98.731	98.543	102.58	99.455	96.265	96.278	109.13	105.28	99.955	101.7	98.918	101.83	97.783	96.641	99.663	97.765	101.18	95.134	104.54	98.44	101.03	99.375	105.63	102.97	96.744	94.88	96.12	105.14	98.813	95.225	101.33	103.28	97.778	105.56	104.32	91.624	100.07	98.313	109.95	102.78	100.85	105.44	96.541
108.17	103.91	103.21	105.51	101.4	106.49	106.44	103.97	98.167	101.77	102.69	101.72	104.38	107.48	106.3	111.59	107.03	108.19	103.39	106.71	106.57	104.41	102.2	99.735	104.77	101.88	106.55	105.71	101.05	110.25	100.8	102.16	106.36	109.26	103.39	109.63	103.08	106.65	107.69	110.17	99.444	104.22	105.27	102.02	104.11	104.43	109.92	107.74	109.24	106.85
100.64	104.37	105.82	108.62	109.75	107.07	108.77	114.96	107.17	110.01	103.24	107.87	110.96	110.06	107.5	106.18	112.39	109.19	109.51	110.49	103.56	106.18	109.1	111.66	111.76	104.91	108.09	101.4	104.85	106.17	114.69	108.88	104.49	103.36	103.11	106.87	109.63	109.13	106.36	103.96	109.55	103.35	107.39	111.9	109.02	106.76	106.01	108.14	105.63	108.43
99.066	100.38	96.885	97.066	97.065	103.93	102.45	96.156	96.866	94.842	97.414	92.821	99.087	104.2	100.48	101.91	98.331	99.701	104.49	99.849	101.68	103.97	103.13	93.911	100.58	92.93	97.182	99.111	103.58	103.36	99.965	104.42	95.726	103.78	103.34	95.75	97.041	96.852	99.686	101.6	95.551	102.4	98.701	103.55	99.851	99.702	111.48	104.39	103.26	100.61
112.38	110.34	110.62	117.95	114.86	117.16	114.51	117.44	111.39	115.19	113.82	111.6	108.9	120.63	115.48	111.05	113.41	111.94	103.59	115.9	101.56	110.8	113.61	111.24	113.57	114.42	120.56	111.88	104.63	107.76	107.12	108.93	110.61	111.16	107.57	111.95	109.37	110.6	113.66	108.02	113.34	105.39	118.1	106.79	112.15	108.62	116.15	109.57	113.59	112.21
102.79	108.89	99.228	103.8	99.756	102.19	105.37	102.7	105.7	103.94	105.4	105.17	104.72	109.4	109.84	110.97	106.62	100.51	104.38	112.23	105.23	107.76	98.381	103.01	107.54	100.22	101.65	109.32	106.59	107.56	106.39	101.64	100	104.81	101.41	112.12	106.41	116.69	108.2	103.07	109.36	110.43	108.65	104.2	103.46	102.62	96.352	102.28	100.03	103.59
104.04	103.12	105.3	112.86	105.59	99.716	113.24	99.754	99.958	100.95	103.81	101.99	102.23	105.32	103.98	105.32	109.3	102.92	104.81	105.56	109.28	108.66	107.24	112.55	106.81	110.09	101	107.15	103.05	106.61	108.95	106.84	111.52	112.02	114.59	108.09	103.14	107.5	105.67	102.74	108.58	104.73	106.07	99.379	111.17	104.64	100.53	100.03	103.67	110.71
114.67	122.5	119.86	111.4	119.1	115.2	113.97	115.79	109.82	107.09	109.48	109.19	112.28	104.91	114.53	110.53	114.07	114	112.99	116.37	119.38	109.32	111.69	113.44	114.82	116.53	110.3	112.81	112.86	110.59	111.63	111.32	117.85	110	119.13	115.31	115	116.76	115.35	109.87	111.5	106.93	106.79	106.23	109.69	112.93	116.28	112.98	113.78	114.87
103.86	100.67	109.26	109.33	105.02	105.23	100.74	111.32	109.05	107.62	108.53	104.79	103.51	105.53	102.12	108.27	108.87	103.59	98.581	105.03	105.76	106.68	108.98	103.29	103.24	102.11	102.53	110.82	107.65	106.64	106.02	108.55	103.84	98.788	111.57	107.68	105.68	103.54	104.56	109.41	104.01	108.54	103.57	102.5	102.8	105.81	107.04	104.67	108.24	109.94
107.12	105.76	107.37	112.3	105.8	102.55	101.5	110.43	102.85	109.94	105.03	104.59	100.88	106.66	104.7	101.63	102.04	105.88	106.62	103.61	103.6	109.73	103.93	106.76	97.817	107.33	101.14	101.6	108.78	105.37	106	102.09	106.73	109.27	102.29	107.5	105.78	103.93	106.12	110.14	103.64	105.96	99.155	104.7	110.47	102.79	103.78	98.529	106.42	103.72
105.38	109.74	108.31	103.37	105.45	106.05	106.77	106.64	104.26	102.94	107.66	113.96	104.18	110.11	102.8	103.73	105.87	107.61	109.79	103.82	110.08	105.77	105.64	110.55	103.68	101.06	108.73	104.39	111.05	104.99	107.46	109.6	105.35	113.93	100.16	106.81	109.46	109.32	107.12	106.47	96.698	114.93	110.22	106.19	107.51	104.85	104.05	110.07	109.75	109.98
111.55	114.18	105.43	111.3	109.98	111.37	112.1	109.24	115.05	110.35	110.86	109.06	108.52	109.01	113.19	116.19	112.62	113.47	113.11	112.74	110.12	115.71	104.44	110.78	108.89	108.72	109.53	113.09	113.67	117.81	113.17	115.21	113.18	111.24	116.48	108.44	115.03	114.82	107.21	115.16	108.27	114.36	107.36	112.75	113.36	110.51	114.74	105.68	107.65	112.8
112.07	119.76	111.54	108.66	115.4	113.02	108.85	116.13	120.34	107.48	114.84	110.47	109.94	116.02	116.16	119.18	104.81	116.77	116.72	112.32	109.21	110.74	110.79	110.7	113.22	113.37	117.18	113.6	110.34	109.65	111.78	111.26	108.47	110.43	110.38	111.86	110.38	107.64	106.58	112.95	107.97	109.75	108.85	120.9	109.29	110.95	109.88	115.37	108.31	114.26
102.87	101.42	102.3	102.49	106.41	100.43	107.59	102.36	102.26	102.1	98.797	96.519	98.345	99.279	100.11	97.618	110.18	97.014	95.004	104.85	102.63	100.78	102.32	103.74	98.153	103.94	97.443	100.43	103.14	104.32	97.189	94.564	99.809	100.15	103.28	104.41	100.45	99.617	99.165	101.94	102.77	96.925	95.111	98.432	101.55	99.825	102.75	105.51	102.59	102.91
113.74	111.03	109.54	119.01	108.92	110.06	110.43	109.25	108.24	106.69	114.84	115.88	114.64	115.73	108.25	109.58	113.72	108.88	113.17	110.67	114.6	113.27	113.69	113.5	111.35	108.44	108.42	108.98	106.9	111.84	112.86	113.97	114.57	113.59	117.86	110.29	114.37	106.1	110.14	113.5	115.91	111.6	117.15	117.1	108.61	112.55	110.53	116.89	113.67	114.37
110.2	110.69	111.22	113.2	109.25	111.69	114.01	111.61	112.29	108.98	117.35	115.67	109.4	114.33	109.88	110.62	115.59	110.75	110.62	110.37	112.55	115.34	112.15	109.77	110.53	116.69	107.78	112.88	109.03	110.32	112.45	114.5	112.28	109.04	116.77	109.58	110.7	117.01	107.69	105.54	111.6	109.94	114.64	109.7	111.05	113.01	110.86	114.5	112.54	114.76
109.32	108.5	113.48	119.81	108.81	113.61	108.07	109.95	112.26	109.79	110.43	113.92	106.88	110.64	109.41	111.2	106.31	107.44	112.75	111.94	114.11	118.64	113.98	107.58	114.69	114.51	108.23	109.38	121.6	111.63	110.38	112.19	111.42	114.5	109.61	112.52	111.35	109.91	114.68	114.66	116.42	113.59	111.91	120.48	112.9	113.19	105.97	114.77	110.56	108.12
107.14	100.11	108.55	105.24	107.64	107.17	111.94	102.18	102.32	101.29	104.14	101.04	100.61	100.17	106.86	106.51	108.44	104.48	105.4	111.08	103.98	103.66	107.76	107.77	102.41	103.21	99.549	106.07	98.155	99.309	108.51	105.59	105.34	111.61	108.97	97.256	99.717	109.35	101.19	108.56	107.61	109.78	108.82	102.92	102.18	109.71	106.14	106.1	101.15	106.58
110.17	108.95	112.04	109.27	112.39	108.57	114.54	110.41	111.47	117.04	114.87	105.86	112.7	112.76	112.68	106.13	107.59	113.16	111.89	106.6	109.59	112.29	107.53	112.82	111.89	114.63	116.57	115.18	110.18	111.6	104.92	114.27	114.8	110.12	113.61	112.5	115.24	111.74	111.42	114.89	114.71	110.11	116.17	111.65	106.94	111.38	107.03	110.95	115.24	105.25
102.72	101.84	109.25	108.64	101.94	106.21	102.97	104.04	110.03	105.34	107.63	109.94	104.43	100.23	106.61	100.24	114.74	104.46	105.04	99.37	106.16	104.7	103.77	106.21	104.37	113.21	99.902	107.7	105.08	105.82	107.4	105.88	108.31	101.34	107.74	107.06	110.94	103.57	109.14	97.76	104.07	109.77	102.31	102	102.78	107.85	104.87	105.51	110.18	105.65
114.83	108.76	109.87	114.18	109.97	114.16	109.61	116.93	114.34	117.21	115.31	117	109.01	114.18	113.91	108.35	113.25	115.4	111.54	112.36	109.38	109.13	119.09	113.55	109.2	112.02	111.48	115.11	113.13	116.88	116.69	111.24	109.24	104.52	113.11	108.05	115.97	114.96	108.93	114.1	112.17	115.26	114.37	107.89	113.88	106.57	115.42	112.08	111.23	114.16
97.15	96.661	103.49	96.182	96.236	102.49	99.341	98.416	97.745	103.88	98.762	100.17	100.41	100.82	96.356	109.3	98.413	101.44	96.645	101.05	102.08	101.74	102.74	97.547	99.355	96.236	103.84	102.25	101.52	96.808	98.8	100.05	102.36	107.49	98.203	95.21	103.14	95.867	106.51	101.13	102.71	102.72	97.014	98.535	97.409	96.31	99.744	92.525	102.57	94.714
102.06	92.37	96.989	95.302	106.95	103.79	102.64	99.593	99.029	102.94	99.515	99.621	98.303	97.625	99.277	102.05	96.898	104.94	98.206	95.8	96.536	98.385	99.072	102.46	104.67	102.1	99.668	97.914	100.15	102.66	101.95	104.18	95.323	103.68	95.662	91.29	103.98	100.08	94.758	98.381	102.03	98.114	98.721	101.56	97.303	97.82	102.79	106.24	95.285	99.69
109.8	110.9	107.4	110.81	113.48	104.91	111.49	110.52	112.34	114.8	108.59	110.36	107.64	107.34	110.54	101.43	107.35	119.03	115.28	102.94	107.41	111.36	106.94	112.74	108	111.18	120.21	110.14	115.14	106.71	106.86	112.18	110.42	110.19	111.75	108.73	113.56	113.07	116.14	102.86	110.62	114.82	113.39	112.32	108.99	115.81	113.07	116.01	113.01	114.42
99.505	108.72	104.72	104.85	110.5	107.81	108.74	101.43	103.37	104.99	104.69	105.76	109.61	100.86	107.31	108.12	102.73	105.34	107.96	111.44	109.87	109.42	105.85	108.56	106.58	110.1	102.69	109.54	102.96	104.95	104.17	101.79	100.04	101.25	106.46	103.03	105.69	106.53	106.96	102.22	106.28	104.36	115.96	102.68	105.63	109.73	100.46	103.57	109.53	101.06
111.65	114.17	112.84	114.7	108.75	115.77	112.9	113.98	108.72	111.19	113.35	116.22	108.21	113.74	114.07	107.73	119.7	110.79	110.91	108.71	113.95	112.94	108.87	106.04	112.77	108.87	104.5	113.88	107	108.05	110.84	112.11	115.33	114.46	110.03	117.34	113.9	112.25	110.88	107.91	107.48	111.42	109.39	105.36	111.61	107.3	107.07	111.76	99.766	106.78
103.71	100.94	104.26	100.76	106.69	105.13	106.46	110.25	104.36	105.01	97.865	108.87	100.49	105.85	107.4	100.94	104.08	107.13	105.38	110.8	102.4	105.3	109.15	103.77	100.39	107.53	107.5	102.66	100.13	106.66	105.38	107.76	103.57	105.17	101.15	102.95	98.985	103.01	106.82	102.56	106.13	106.78	107.13	107.89	104.58	98.475	99.942	111.31	106.87	99.839
108.81	113.6	109.67	111.33	113.18	109.05	111.73	110.87	119.11	112.26	106.24	111.73	110.91	113.59	110.24	114.37	111.7	112.67	107.01	113.67	108.18	116.89	116.66	113.35	113.71	109.65	104.87	111.41	116.07	114.39	114.39	115.84	106.05	111.33	108.14	110.52	108.83	115.02	116.55	112.3	112.72	113.22	106.44	108.66	112.75	107.53	107.61	118.35	113.26	115.85
107.93	103.21	103.71	105.18	98.386	108.47	106.38	106.22	106.92	107.82	109.16	107.3	107.01	102.88	107.91	105.36	112.32	105.85	102.91	107.74	102.46	104.77	112.9	105.26	109.25	102.89	104.26	110.39	108.15	106.9	104.73	101.85	101.05	109.3	111.92	101.97	110.32	112.74	108.03	109.71	106.54	101.79	106.85	111.46	107.33	101.05	103.99	108.92	103.37	105.99
110.94	112.52	112.98	108.19	115.13	118.58	109.88	116.81	116.28	112.49	109.78	116.01	117.46	110.67	106.58	113.44	113.07	113.75	113.97	106.2	114.56	113.06	108.57	108.22	113.44	110.14	111.34	110.24	117.47	110.69	116.09	115.1	106.25	111.09	114.47	120.2	109.97	113.79	112.59	115.23	114.41	114.75	114.83	106.19	106.83	106.03	111.52	111.24	110.69	112.12
105.33	106.51	112.33	107.43	105.4	108.13	109.67	114.19	116.74	108.72	112.06	112.18	107.06	105.72	110.63	106.91	109.46	109.15	110.13	107	111.01	113.56	109.61	103.13	111.9	105.54	100.54	115.29	111.34	109.46	106.02	107.91	105.17	108.03	106.37	103.79	105.08	107.09	104.41	106.86	116.24	108.5	113.14	110.35	115.31	103.83	114.25	109.51	103.7	110.36
106.28	110.81	111.95	114.48	111.94	106.52	108.01	109.75	107.51	110.59	110.54	111.24	108.77	109.74	108.58	115.21	114.62	108.5	114.19	112.55	106.44	108.77	109.9	110.99	113.06	115.69	114.4	110.84	110.36	112.71	106.37	106.61	108.43	116.51	108.58	118.74	113.37	115.05	110.85	110.36	114.91	110.31	109.18	111.28	118.77	115.86	110.01	118.73	110.68	112.83
108.98	96.848	110.67	106.35	106.24	104.71	107.73	110.18	108.23	106.15	106.38	97.848	101.43	105.14	105.83	100.56	109.3	107.49	105.5	103.92	107.52	107.52	109.87	106.92	109.85	117.88	103.31	99.357	105.08	101.56	100.21	102.65	99.08	105.62	107.55	103.23	105.44	101.3	101.25	105.28	104.56	101.15	106.11	105.2	102.16	105	98.78	110.49	113.6	106.69
109.52	113.02	115.51	110.91	110.03	105.34	115.08	115.48	106.35	112.01	111.54	114.79	117.46	113.97	113.17	122.57	111.4	111.48	108.84	117.85	108.01	113.61	112.49	108.16	114.32	107.78	111.38	113.04	107.3	113.19	112.17	104.94	105.56	113.69	105.65	116.49	112.74	110.18	110.04	112.49	117.01	110.17	110.47	114.55	113.02	117.42	116.09	111.97	105.87	114.44
109.74	101.27	110.04	104.54	101.35	102.29	103.89	104.26	105.48	108.14	105.23	105.9	98.754	108.57	98.955	97.417	107.11	105.61	106.93	104.32	111.84	103.4	104.07	108.08	100.25	98.465	109.87	103.51	103.43	104.28	103.76	103.55	98.266	96.464	103.86	108.07	113.2	102.31	104.91	106.09	103.55	103.15	104.72	103.53	103.79	102.12	103.13	108.26	101.09	103.46
117.48	116.96	116.52	115.48	109.99	112.94	117.33	106.71	113.48	114.88	108.82	116.86	110.24	109.26	110.23	114.53	107.9	111.63	104.97	110.8	116.61	107.59	111.98	119.26	111.55	118.26	110.48	110.35	110.23	109.62	109.19	114.14	118.14	109	112.86	117.18	110.18	111.2	113.72	113.63	111.79	112.89	110.31	111.9	114.99	109.89	117.9	105.9	115.85	104.51
115.79	122.21	119.62	121.98	122.4	112.38	117.82	120.52	116.18	115.36	114.92	113.07	111.85	112.26	111.37	115.88	116.25	117.62	119.78	114.47	118.01	111.93	116.66	117.54	114.75	113.86	120	114.72	115.94	117.19	117.67	113.55	122.57	122.76	113.18	121.88	113.28	111.45	121.1	112.91	119.09	118.64	112.39	120.74	119.67	112.28	122.28	115.97	120.43	120.08
104.89	115.37	107.19	108.59	107.02	109.61	103.3	117.2	109.95	114.03	109.93	108.83	108.67	104.18	106.26	108.53	112.56	116.46	109.65	111.46	108.57	109.69	109.52	114.69	108.9	106.08	108.76	114.17	105.49	112.81	111.43	107.17	104.61	111.04	110.22	110.9	107.42	111.45	112	114.06	107.11	110.18	109.5	109.53	109.01	114.02	111.96	113.95	109.91	111.32
109.94	107.53	111.44	112.58	109.49	112.98	111.44	107.16	111.57	108.55	106.63	114.29	108.05	110.34	105.47	108.36	116.35	109.97	112.17	111.43	112.14	114.56	111.66	110.23	108.58	114.62	118.37	105.19	107.65	107.44	109.26	114.52	119.97	105.27	113.41	111.92	107.13	107.99	114.02	111.78	113.87	116.74	109.38	111.09	113.11	105.48	111.63	107.38	114.72	108.22
106.11	109.04	106.57	99.888	111.49	109.7	108.9	107.51	110.37	112.82	110.8	103.49	102.03	103.97	105.84	109.89	102.08	112.08	110.81	109.59	108.31	104.23	96.811	106.08	107.6	113.66	111.81	108.99	105.88	104.81	105.9	105.79	110.74	106.12	111.17	110.38	101.71	110.46	98.15	111.93	108.34	107.77	111.05	109.91	102.72	112	105.62	100.42	110.43	100.45
104.62	113.34	100.94	112.62	105.84	101.83	110.29	107.55	106.5	106.2	106.55	110.08	104.84	108.07	101.21	108.96	104.93	108.18	104.31	109.18	108.75	108.33	104.95	109.18	103.85	109.16	104.24	94.773	106.57	105.48	103.34	106.94	106.48	105.44	100.85	108.28	103.71	99.144	107.63	106.78	98.575	100.62	112.44	102.7	108.6	107.43	100.99	107.39	105.18	108.18
103.19	104.28	104.09	102.74	110.42	110.98	98.97	107.63	109.15	104.24	100.87	99.552	111.51	104.02	106.3	103.99	103.08	105.83	105.18	108.87	102.92	102.98	103.44	105.46	111.93	99.889	110.58	105.46	111.6	101.95	97.655	103.36	105.5	102.98	104.46	104.42	106.79	100.7	111.05	107	102.89	109.41	94.518	102.91	104.33	104	104.87	107.33	108.64	104.87
108.15	108.04	100.88	99.311	106.61	103.55	104.18	103.47	104.42	107.61	103.05	98.638	108.71	96.711	102.69	109.52	114.04	103.88	104.12	95.548	103.53	102.44	100.83	106.65	112.94	105.79	106.35	104.73	105.36	106.62	106.96	105.22	101.63	104.8	100.14	101.39	105.73	105.25	105.14	108.97	108.03	107.12	104.45	111.67	109.35	105.85	100.21	102.18	109.91	106.89
96.494	99.657	102.45	97.232	98.853	100.42	102.82	101.84	107.62	98.505	100.67	101.35	100.82	99.452	105.74	103.54	95.503	102.75	99.931	100.35	98.697	95.629	102.45	102.06	95.928	103.58	100.21	101	100.17	96.738	93.915	99.62	104.23	101.89	99.986	107.57	98.809	100.27	105.41	100.62	95.895	105.98	98.076	94.104	96.19	96.901	92.224	102.95	99.489	100.16
114.62	116.77	113.48	115.97	117.94	120.36	120.53	114.27	121.72	122.92	113.89	125.37	113.6	120.89	121.23	115.65	116.01	110.35	115.15	119.38	113.5	114.79	120.81	119.84	117.24	115.87	117.21	119.3	114.5	118.49	119.97	114.95	120.86	110.96	105.18	119.69	116.53	117.57	123.17	114.39	126.23	123.7	113.52	116.09	114.13	112.73	118	122.41	118.8	119.75
96.515	98.116	100.62	101.64	97.14	109.23	101.16	101.32	98.101	96.351	105.45	105.13	105.68	99.625	99.054	103.11	107	96.847	95.6	106.81	98.202	102.55	101.67	101.23	101.65	104.07	99.336	95.224	98.863	100.73	99.012	99.471	100.91	98.819	99.468	100.39	98.472	98.944	102.46	107.22	95.963	98.812	100.67	96.151	97.707	102.82	99.639	97.292	107.56	100.64
106.43	115.54	119.64	111.37	109.65	114.77	114.31	109.88	106.27	112.36	120.14	113.32	113.22	107.13	114.07	108.95	114.16	108.47	110.78	109	111.09	114.99	114.84	109.91	109.48	114.41	111.48	113.18	107.22	113.6	110.61	113.97	107.64	112.69	114.07	107.65	111.76	111.66	113.31	114.58	111.26	110.43	112.01	110.78	114.79	111.63	109.91	108.04	110.36	108.65
107.56	112.49	111.9	101.14	106.2	108.37	105.6	109.55	109.71	110.42	105.16	107.67	108.77	112.2	110.09	100.78	110.02	111.37	111.06	116.47	105.28	115.69	109.75	105.07	102.89	107.69	106.56	109.63	110.98	108.81	106.38	106.5	108	106.5	103.95	102.46	106.6	102.02	105.94	105.83	104.65	106.83	102.67	102.03	102.53	102.46	114.61	105.74	103.45	100.46
113.23	106.61	109.66	102.84	105.3	98.884	102.9	101.1	107.17	104.66	109.81	106.38	111.52	106.42	101.21	103.55	107.88	100.61	98.31	99.209	110.95	109.89	102.47	110.75	101.45	106.52	104.35	106.58	105.95	108.23	100.41	108.3	106.38	110.58	106.27	108.73	108.12	101.59	104.85	106.61	111.27	105.05	112.6	97.256	107.5	102.36	112.62	106.09	109.49	102.04
104.58	112.99	106.31	102.02	111.14	97.97	105.76	110.47	107.07	105.15	98.13	108.66	108.54	101.45	106.92	109.01	104.08	105.83	104.05	107.45	111.07	104.39	106.61	108.75	112.05	106.21	107.76	107.05	104.51	105.69	109.76	104.29	104.55	109.86	107.51	109.2	108.51	103.49	107.2	109.64	98.421	102.97	109.31	109.55	103.29	108.97	106.65	104.78	101.83	104.55
108.93	98.335	106.54	109.15	100.4	103.83	107.95	105.72	104.33	106.3	105.01	102.47	110.12	100.93	111.55	109.38	113.95	105.32	108.91	108.24	107.14	104.44	104.23	98.454	111.49	99.892	101.9	104.55	100.63	105.56	100.14	109.26	108.06	106.86	101.07	107.31	93.835	109.49	105.39	103.02	104.79	102.25	108.98	104.55	107.83	107.75	107.73	106.96	101	112.91
104.1	97.025	106.08	105.2	108.31	106.52	108.88	99.364	106.43	108.6	104.14	107.63	106.06	115.24	105.12	110.66	111.08	106.36	109.85	105.55	110.35	105.59	116.23	113.48	102.83	110.82	104.65	109.96	106.33	106.61	106.58	106.33	102.25	106.85	105.17	112.04	103.9	98.508	112.6	106.71	108.44	111.03	105.83	109.01	104.11	105.26	114.29	101.52	104.23	107.52
114.07	116.37	113.37	107.16	112.31	115.32	110.88	120.01	105.65	118.9	113.06	110.36	107.53	114.5	121.79	116.58	108.16	114.97	111.89	117.95	114.9	115.72	110.21	114.99	108.25	116.34	112.68	112.91	110.3	112.06	114.94	110.49	111.53	114.19	112.84	109.8	114.86	112.9	114.17	112.68	112.21	112.12	107.1	107.32	106.16	111.07	112.59	112.14	109.47	105.21
103.88	102.66	110.59	104.82	103.24	110.02	107.7	108.72	107.58	112.96	107.64	102.85	99.729	113.09	101.53	99.316	94.824	102.41	108.23	103.4	109.67	109.92	107.68	108.75	102.75	105.91	100.37	102.21	114.68	104.07	104.71	107.97	115.65	107.79	104.97	109.11	101.78	112.83	111.51	103.8	107.3	104.71	104	106.75	113.37	106.87	107.96	105.05	108.02	97.426
105.56	106.68	108.55	106.92	97.342	103.99	112.02	104.62	99.066	106.96	105.21	108.5	108.07	103.22	106.53	106.88	109.73	109.63	108.22	113.18	112.47	108.55	106.63	106.5	101.8	109.77	109.29	100.89	98.786	105.99	105.12	108.95	105.02	106.35	107.45	106.9	107.3	106.19	102.46	110.31	105.5	104.32	108.48	101.86	104.02	106.4	104.47	103.3	109.01	103.59
106.83	105.44	106.27	108.87	105.73	110.23	107.46	102.25	108.83	106.26	105.13	104.96	107.93	108.01	104.26	109.02	104.22	102.63	110.31	102.99	104.62	107.2	104.88	103.96	113.5	104.11	101.35	96.419	111.05	107.43	110.5	108.54	98.705	105.42	106.39	100.34	110.7	109.56	108.44	103.25	107.98	107.46	110.21	108.17	103.44	101.56	108.78	103.9	102.16	96.819
104.99	106.39	106.12	106.81	106.4	109.9	100.16	104.82	103.79	99.953	104.03	108.25	98.379	104.77	109.35	105.95	114.23	104.89	100.98	111.72	102.79	105.42	102.5	102.82	109.49	102.77	104.15	108.59	104.86	108.64	103.08	100.06	98.889	104.5	106.56	104.77	99.145	111.31	104.95	106.33	98.63	98.295	102.85	106.49	105.86	105.6	103.53	100.06	101.64	106.93
100.85	104.34	103.03	107.52	108.44	107.29	99.098	108.4	103.33	106.24	106.16	103.4	109.29	108.51	104.45	111.99	109.08	106.14	105.12	107.3	106.18	104.37	107.7	104.19	100.91	104.64	106.91	105.71	101.6	108.17	103.86	107.33	105.88	109.43	106.91	100.83	103.52	105.59	107.02	109.57	104.87	109.65	104.65	107.59	102.9	107.43	108.55	103.51	108.46	110.91
113.02	113.58	109.28	103.08	106.18	109.38	112.5	101.46	108	108.26	111.6	106.98	117.74	110.68	112.17	113.66	114.41	118.33	107.03	113.41	105.91	105.99	107.56	114.25	106.04	104.47	116.3	108.65	109.5	110.97	104.77	109.37	104.67	111.5	105.38	109.49	109.45	105.98	108.72	110.37	111.94	109.19	111.26	108.33	113.19	115.39	108.03	113.72	113.21	109.62
108.85	102.23	102.76	108.74	102.34	110.23	110.35	110.9	106.68	100.99	102.77	100.69	111.12	107.23	101.55	105.7	106.67	101.88	99.638	110.15	101	106.62	105.3	105.5	110.92	108.6	102.46	102.88	106.72	108.62	107.62	104.77	106.43	101.89	101.86	106.55	112.77	106.31	106.43	108.53	104.48	107.81	114.1	102.82	110.34	106.48	106.86	110.83	103.18	114.78
114.14	116.09	112.58	108.61	114.45	105.91	113.35	113.1	114.34	115.54	106.52	110.75	108.99	111.16	114.07	112.59	105.69	111.18	118.45	111.02	106.17	111.25	108.78	111.19	111.93	109.1	105.8	110.07	113.42	112.79	117.91	112.54	110.24	115.94	111.87	110.85	108.62	111.74	109.68	105.02	115.79	107.86	106.68	112.76	109.49	112.25	108.35	112.94	112.48	111.52
100.23	96.093	102.43	103.09	105.46	103.12	102.03	107.91	102.67	99.299	94.592	97.846	96.144	103.05	97.89	98.8	99.88	100.61	102.16	102.93	99.228	98.915	101.89	103.19	101.67	102.44	99.098	106.21	96.966	101.22	96.417	97.087	95.172	98.342	101.07	94.119	102.96	101.41	98.866	95.919	96.923	103.55	103.99	98.9	99.911	99.076	98.878	96.872	105.28	104.56
106.24	105.65	104.17	103.96	102.76	103.76	98.215	109.91	102.54	106.11	102.02	107.23	110.73	102.55	99.025	109.12	99.68	104.69	103.61	105.73	99.162	101.28	107.48	110.87	106.35	106.56	106.54	97.37	109.93	106.34	108.4	106.42	104.73	106.1	105.81	107.06	104.98	104.39	98.643	104.91	106.53	103.68	107.43	111.14	107.95	101.9	106.17	103.27	101.51	106.49
106.78	112.95	117.23	109.97	111.36	108.34	110.27	109.36	113.37	108.57	107.36	109.77	118.5	103.7	114.1	107.29	108.1	103.25	112.9	109.85	109.21	111.99	106.37	115.43	105.9	111.05	118.17	109.7	114.34	109.68	108.1	106.82	113.03	107.59	109.92	107.19	106.25	113.06	108.95	108.13	114.45	116.39	103.34	111.84	109.66	114.7	109.69	106.9	112.13	112
103.12	103.98	105.77	106.99	101.34	104.79	108.4	107.71	103.79	99.635	105.76	108.78	111.35	100.69	109.87	105.59	113.43	106.61	103.62	109.75	109.64	105.69	104.42	98.747	106.68	104.42	102.81	98.843	102.29	102.89	108.64	99.992	107.91	101.19	108.48	104.01	106.63	105.13	108.55	95.048	103.85	107.72	103.32	106.77	109.37	104.6	107.34	101.3	104.52	99.871
104.44	103.3	103.68	104.21	102.25	98.258	106.34	108.16	101.5	104.62	110.3	107.21	101.88	106.19	105.77	103.51	106.05	101.92	107.2	98.322	107.4	111.58	107.49	102.83	99.071	109.32	110.7	105.31	110.36	111.17	98.124	108.51	96.377	104.44	109.22	105.04	99.212	108.39	108.47	105.52	101.87	105.4	110.64	102.36	103.24	110.27	99.138	108.8	100.81	105.45
100.37	108.38	110.51	106.74	107.57	103.38	106.02	104.25	105.84	107	104.68	106.82	106.28	107.19	103.44	105.49	101.29	101.25	108.4	105.17	105.64	102.51	96.451	105.88	102.37	104.82	104.02	111.49	104.51	109.57	106.66	105.78	108.25	99.256	103.31	103.69	102.35	99.762	110.39	106.52	109.82	112.14	102.21	102.01	103.97	106.75	112.27	101.25	98.574	103.46
112.06	116.31	111.97	108.74	105.88	114.42	106.24	110.73	110.81	112.26	111.29	113.96	111.3	113.13	107.6	109.91	109.76	104.05	114.95	117.71	111.08	110.97	115.49	103.75	108.95	103.36	101.23	109.8	115.9	106.82	107.37	109.19	108.97	109.87	113.1	108.05	112.2	108.39	111.8	109.35	110.69	107.67	113	108.63	110.17	110.07	106.67	109.63	108.32	105.24
108.44	107.83	108.32	105.41	101.8	97.52	103.96	106.6	102.84	110.25	105.49	105.11	103.43	103.7	101.22	103.83	104.38	102.2	103.96	107.21	106.38	110.61	106.24	100.08	105.24	108.64	102.47	106.23	108.02	104.74	109.47	98.614	104.29	110.29	101.96	108.34	97.44	107.91	106.49	104.87	101.84	103.88	110.82	103.06	106.86	110.01	104.02	105.56	110.98	99.308
103.86	105	99.901	99.767	101.09	103.61	104.93	106.1	108.71	102.07	101.27	106.1	102.98	105.75	104.08	110.21	108.94	107.32	103.29	105.12	100.56	106.87	104.28	103	98.105	103.07	101.94	105.36	107.25	105.09	109.61	101.86	105.19	99.995	102.76	103.26	109.94	96.362	104.75	95.512	107.92	101.09	101.98	102.92	103.06	99.382	103.94	106.13	107.34	103.84
111.72	114.14	115.32	108.7	107.36	115.58	110.8	109.54	111.14	105.99	109.59	110.21	118.94	105.74	105.72	112.42	111.62	114.66	103.67	112.95	114.16	107.93	111.64	108.3	112.06	111.51	116.98	110.66	102.66	111.2	113.74	107.66	114.27	109.77	111.7	110.52	110.27	106.97	111.66	106.84	106.9	108.6	115.13	121.56	110.61	110.7	111.75	105.23	106.4	112.85
113.24	104.65	110.27	110.37	115.4	115.84	109.64	110.47	101.34	108.97	109.49	108.68	112.98	110.39	110.32	111.5	112.34	116.2	114.41	107.24	112.37	104.82	104.17	113.22	117.19	112.68	108.57	114.08	111.86	106.43	109.19	111.77	108.13	110.52	110.52	114.97	108.96	110.2	108.42	113.24	115.65	106.43	114.67	107.83	106.52	103.12	110.36	112.98	112.69	117.78
99.359	99.618	93.909	100.01	99.734	91.963	100.69	104.82	100.57	100.5	98.344	103.09	96.983	99.294	102.98	95.599	95.29	98.973	100.45	99.842	102.92	96.946	106.55	106.28	97.261	99.606	98.632	99.106	103.11	93.896	101.85	101.25	100.07	105.52	106.94	95.169	93.704	99.981	102.32	100.55	96.658	106.81	100.41	102.29	102.53	103.38	99.282	102.37	106.15	94.573
107.41	105.12	106.13	107.77	106.05	109.94	105.65	103.45	104.84	109.87	104.85	110.38	106.26	103.58	108.75	102.66	105.21	111.06	106.4	108.64	104.6	101.09	110.9	104	103.77	103.13	108.36	104.47	102.98	103.23	107.53	105.92	105.78	108.37	101.14	103.73	104.79	111.78	108.36	107.8	102.89	107.58	101.61	105.93	107.5	104.86	104.73	103.54	104.91	109.34
102.22	107.23	113.95	107.37	105.68	104.26	103.32	105.89	108.21	106.68	106.75	104.14	110.98	107.39	108.15	108.67	104.2	103.71	96.055	108.68	103.4	104.24	106.57	103.55	107.8	102.57	109.35	101.68	104.93	99.389	100.87	100.29	103.5	107.73	108.07	101.15	108.12	107.79	104.87	101.29	106.39	108.61	107.4	99.072	102.2	111.8	108.52	110.49	98.383	99.813
109.29	106.94	112.19	114.97	114	109.74	105.14	114.02	110.07	107.35	111.52	117.05	116.28	114.21	112.04	112.53	115.89	107.22	116.93	112.19	117.55	112.48	112.29	107.9	107.24	114.71	111.46	114.19	108.31	114.6	105.72	110.98	113.6	109.89	109.02	120.91	111.11	117.52	107.98	111.33	112.18	116.19	112.88	110.47	108.96	110.17	109.31	108.21	108.78	109.1
[truncated: 150 more columns]
