# Supplementary material for: Genetic dissection of main and epistatic effects of QTL based on augmented triple test cross design
Source: PLoS One. 2017 Dec 14;12(12):e0189054. doi: 10.1371/journal.pone.0189054 (PMC5730204; doi:10.1371/journal.pone.0189054)
Supplement: S8 Supporting Information — (ZIP) [file pone.0189054.s008.zip › z4_1050_0.2_5.csv]

102.22	97.11	100.38	92.922	100.34	101.77	114.32	103.79	105.13	101.97	103.13	102.68	112.65	106.21	114.67	108.94	102.76	108.27	106.74	99.671	97.021	106.66	114.47	100.48	101.13	109.83	104.29	101.45	97.759	104.8	103.63	108.91	99.557	111.42	99.254	106.27	113.35	107.3	96.082	101.27	104.5	99.642	93.622	102.45	101.95	110.88	97.867	110.02	110.2	106.7
99.567	98.214	98.842	94.265	110.02	107.19	103.85	102.59	107.51	97.791	102.76	111.1	96.15	104.58	100.49	96.378	95.542	96.737	105.65	100.64	93.918	104.61	96.226	102.68	103.46	96.083	95.778	94.088	101.49	102.14	96.949	103.65	90.027	107.43	97.046	103.46	98.011	96.54	108.59	100.42	97.192	88.23	108.45	92.164	102.98	105.17	95.888	94.934	95.291	92.36
100.8	119.32	114.46	102.28	103.86	119.44	120.57	114.04	121.99	111.69	114.8	109	113.75	115.64	101.54	110.24	102.13	111.06	110.76	112.47	121.64	112.39	110.64	115.27	113.34	104.84	109.83	108.4	107.9	111.76	115.11	117.22	117.41	107.81	116.73	110.95	110.53	106.08	112.72	112.48	110.66	105.63	107.52	111.13	112.04	114.95	121.54	118.78	111.66	104.41
106.11	112.76	116.36	108.32	106.25	115.58	107.7	113.65	110.22	112.56	120.56	114.4	117.3	110.63	108.05	116.62	117.06	108.86	110.2	107.5	110.91	109.97	110.28	112.91	109.2	108.82	118.48	107.5	122.29	106.48	117.59	111.52	119.58	110.9	113.08	115.41	104.73	116.98	106.2	103.73	109.41	112.64	117.06	106.48	113.82	114.83	109.62	107.92	119.14	111.67
106.7	95.475	104.09	104.05	104.25	109.2	99.514	103.7	103.51	107.7	108.46	99.134	105.7	109.57	103.34	100.3	112.74	112.87	113.19	99.673	100.26	105.73	105.27	109.59	116.81	110.18	107.72	107.38	109.25	106.14	100.82	98.058	103.58	102.45	104.81	104.11	106.19	107.46	101.38	111.75	114.93	104.13	99.996	103.25	109.51	111.56	103.16	108.85	103.2	111.96
110.95	109.62	108.93	105.86	110.47	114.26	106.03	108.32	120.57	106.97	112.27	112.98	122.64	109.72	109.12	116	114.47	113.03	109.17	116.11	106.61	116.87	113.44	113.76	111.61	110.92	105.7	111.54	112.3	105.08	121	117.22	111.6	115.25	99.963	115.63	107.98	108.56	111.31	108.59	114.92	114.65	103.92	111.71	111.64	98.497	116.92	113.21	114.25	114.03
100.27	108.02	103.56	105.27	102.82	103.35	105.73	114.39	101.82	114.16	106.4	104.17	116.3	107.66	98.81	107.75	103.94	98.395	106.36	104.76	109.08	102.87	109.87	100.34	98.984	101.86	104.88	108.08	108.9	109.22	94.564	111.55	110.78	105.89	110.89	111.03	116.36	113.65	107.13	109.32	100.04	107.71	103.21	105.86	110.47	101.55	114.7	101.59	96.471	105.25
112.41	105.77	112.79	99.002	121.37	114.59	107.37	97.699	109.2	124.28	107.48	100.24	108.24	111.42	112.78	114.67	104.63	114.23	107.27	116.29	110.89	113.19	111.08	109.53	112.62	113.08	114.41	105.19	109.37	107.38	114.58	120.45	114.68	110.29	114.58	123.12	113.93	113.05	109.03	120.28	107.54	100.05	106.51	110.82	112.9	105.31	108.15	109.54	114.84	113.84
96.602	96.071	109.87	113.17	111.67	94.667	100.63	115.04	111.98	99.926	101.54	101.85	105.92	112.02	101.05	104.36	105.61	104.35	110.33	104.5	97.024	101.92	98.629	101.25	108.02	97.372	109.47	110.31	112.41	104.28	105.59	99.662	106.61	105.4	99.967	105.7	105.27	97.689	110.56	106.59	107.98	102.32	107.97	96.241	100.22	105.17	99.102	102.52	106.83	104.25
107.47	104.36	105.08	100.74	110.32	95.904	103.74	106.32	103.1	101.81	111.08	96.217	99.599	107.11	95.72	102.41	101.71	102.74	109.55	96.134	99.094	103.08	102.89	98.146	105.14	113.59	105.02	105.19	101.82	99.494	98.076	105.02	102.26	100.66	102.64	100.82	107.63	105.41	109.57	106.09	102.89	107.64	103.42	101.95	107.16	107.79	101.24	99.457	106.62	109.65
105.98	108.64	95.894	108.66	105.66	114.05	98.234	99.763	116.33	107.4	115.6	103.68	110.88	107.11	103.98	105.37	109.15	107.88	108.45	103.85	105.86	100.2	104.06	113.51	105.33	105.71	104.77	104.06	109.02	114.39	101.11	95.295	115.02	124.79	99.301	97.923	104.49	105.29	106.96	101.6	106.53	111.58	103.26	106.14	94.702	105.37	109.68	106.38	96.869	109.03
110.25	102.94	99.495	101.42	106.88	102.69	106.55	105.94	108.44	114.77	95.289	102.91	107.53	100.34	107.45	103.73	101.73	101.15	103.61	103.68	102.93	105.87	99.614	109.74	102.85	103.23	99.588	109.44	109.78	100.71	113.14	104.31	109.65	105.8	102.23	103.99	97.698	106.74	100.97	95.667	105.61	100.23	105.83	105.46	105.88	99.868	113.06	103.8	101.78	94.23
98.75	106.97	104.86	106.84	104.39	101.39	101.24	116.26	105.55	102.81	102.91	103.31	117.52	103.64	107.28	113.1	100.49	115.69	106.69	101.98	104.1	108.53	101.95	109.99	110.71	109.01	105.11	115.77	113.05	104.65	102.08	106.29	105.41	110.11	116.62	100.85	96.207	105.75	102.78	101.28	105.07	112.1	97.289	105.74	100.72	100.62	106.56	119.85	108.5	106.09
109.04	109.24	115.13	110.86	105.07	114.2	113.73	109.75	115.44	110.13	106.87	106.58	109.38	106.33	110.78	112.11	108.55	114.66	107.93	108.31	115.89	107.16	102.08	108.02	106.93	115.41	110.2	106.69	111.67	104.99	112.53	121.21	116.23	123.46	110.06	100.05	118.11	108.99	108.3	110.94	106.69	108	116.11	120.21	117.95	108.46	104.02	111.27	109.85	112.01
107.53	109.08	109.48	106.7	112.08	111.13	108.72	104.83	110.72	100.69	102.57	113.24	105.33	117.23	104.17	92.533	90.601	114.84	96.731	97.904	103.47	110.6	113.26	100.74	102.41	106.78	102.89	105.96	108.87	102.46	106.86	109.63	107.14	107.51	111.12	98.441	115.51	108.06	114.5	100.15	102.08	104.05	105.23	104.22	110.96	86.868	111.5	108.3	118.3	108.55
103.1	97.967	108.46	97.745	100.38	114.59	94.763	107.97	110.54	104.22	106.85	116	107.96	106.42	100.2	100.44	110.21	106.8	113.85	114.21	106.51	102.66	113.77	102.92	100.29	108.33	107.73	108.48	104.66	110.32	109.26	113.39	103.44	104.46	112.21	107.77	114.69	104.9	103.59	97.362	109.91	103.6	117.38	108.33	96.915	110.33	101.73	108.12	102.15	107.7
116.83	121.85	116.06	120.05	109.5	112.42	107.86	110.98	113.78	110.26	112.31	112.42	116.1	106.05	105.38	119.45	108.49	114.75	110.97	117.4	116.09	116.71	113.22	107.61	115.7	107.58	107.21	111.36	110.79	117.23	107.62	111.6	110.87	109.24	116.99	119.07	115.64	111.84	114.67	107.48	114.2	112.53	100.86	111.2	109.61	117.96	114.59	114.8	103.94	115.37
120.07	118.65	112.7	120.91	120.86	111.88	112.76	116.86	119.1	116.15	121.28	119.41	115.05	121.38	121.33	117.58	116.08	118.67	125.79	121.76	110.31	123.16	120.72	107.29	111.87	117.47	107.47	116.47	118.67	119.74	122.5	123.3	126	117.49	107.55	114.05	115.92	130.07	115.73	116.93	119.22	121.27	111.88	115.04	114.58	114.74	116.64	115.23	121.42	120.7
107.72	109.95	102.1	116.14	113.78	107.34	112.65	110.89	112.75	111.21	113.94	110.27	109.1	102.73	110.51	113.5	110.44	105.31	114.44	108.96	109.76	111.63	109.17	105.21	106.09	112.01	111.4	109.78	116.02	121.6	113.65	116.99	110.55	116.21	113.68	110.87	109.76	114.9	111.74	104.48	114.79	105.61	105.15	120.44	121.68	110.41	124.15	114.94	108.95	114.26
99.411	103.08	100.3	100.4	96.018	109.57	98.099	111.57	102.44	103.49	108.15	105.86	103.8	108.76	99.123	98.109	112.88	104.96	96.409	102.35	102.6	105.25	97.964	97.611	90.632	104.94	95.071	103.73	103.32	99.124	101.64	97.514	95.379	96.194	102.39	95.292	98.617	98.592	101.51	100.8	99.764	106.42	106.75	101.71	102	96.939	96.51	102.3	100.77	101.12
102.75	106.16	109.46	109.79	112.36	106.66	118.06	110.85	110.16	104.3	117.38	102.9	105.22	101.62	105.64	108.09	99.901	106.16	107.37	100.58	104.77	101.1	104.5	99.068	96.016	106.27	108	106.07	105.44	102.23	92.389	99.173	114.85	102.44	92.462	106.72	101.24	104.11	106.78	104.58	109.1	104.14	114.63	99.41	98.551	104.37	92.36	108.95	106.5	106.61
108.95	108.26	100.16	102.99	105.79	105.38	103.65	112.4	103.26	99.977	107.01	97.18	95.458	103.64	112.28	114.82	88.088	106.1	113.54	104.75	104	97.175	109.21	98.482	105.5	103.34	117.56	105.42	106.1	102.95	108.76	97.521	108.94	109.86	107.68	100.25	110.72	102.91	102.98	104.84	102.2	102.97	98.919	104.64	104.65	105.02	103.35	106.09	104.99	98.202
112.89	108.86	117.02	107.31	108.25	112.91	116.03	104.57	112.79	98.126	113.01	114.67	107.4	117.16	107.32	106.71	114.16	114.51	112.57	118.93	104.43	122.7	108.07	106.44	108.27	106.63	122.37	117.49	108.31	109.89	100.79	114.37	105.13	124.85	111.77	121.22	107.21	102.84	120.13	110.19	117.29	113.07	102.99	116.53	117.22	115.89	120.03	121.8	106.43	118.73
115.08	105.17	114.49	104.7	102.7	98.566	108.44	105.72	104.8	97.916	110.95	105.69	111.83	111.54	114.4	93.862	101.7	98.687	105.53	114.61	107.3	103.9	107.12	107.64	105.02	103.7	113.07	112.57	112.54	104.93	106.57	98.696	104.45	107.6	100.05	109.3	97.012	103.75	110.5	106.14	106.57	97.499	108.38	116.92	103.96	97.879	112.89	109.73	105.76	111.37
96.137	105.62	105.91	106.01	109.67	117.45	111.55	102.04	102.33	116.6	102.73	104.06	117.14	107.62	105.05	110.84	107.97	106.39	106.79	109.05	114.12	115.11	103.9	111.78	111.84	99.433	103.75	105.45	94.687	102.53	105.4	109.54	92.728	109.1	112.76	99.568	107.65	103.52	106.04	111.04	107.8	112.38	105.02	110.64	106.13	104.71	105.59	108.38	94.614	103.49
109.93	104.93	107.6	111.62	107.28	113.68	103.84	102.97	96.951	110.06	103.21	106.68	109.9	100.44	104.13	105.65	105.69	112.36	106.81	110.72	107.24	103.18	106.38	101.18	95.951	106.88	103.96	106.17	110.42	104.05	99.591	93.637	106.12	105.26	109.33	110.3	105.9	115.46	107.02	101.45	107.27	106.47	101.5	115.28	104.25	101.85	104.99	97.14	104.92	100.89
103.24	115.55	110.99	108.78	114.8	108.93	115.25	102.05	106	104.01	111.59	113.9	110.29	105.19	110.69	116.74	111.97	117.69	109.3	105.78	104.76	105.3	117.29	109.55	110.52	113.25	106.11	118.32	117.61	103.41	119.08	109.95	106.64	112.62	112.86	115.2	111.97	109.77	115.95	119.85	113.25	109.31	114.26	103.38	107.4	117.75	108.43	114.55	98.162	117.75
108.4	100.73	106.64	106.36	114.61	106.24	101.68	97.369	114.06	105.34	97.355	108.38	97.76	111.56	104.33	104	102.67	101.3	112.51	113.7	108.05	110.98	107.23	109.93	104.37	104.53	101.45	101.54	108.41	106.33	105.13	107.81	94.942	97.622	107.48	96.322	110.23	96.071	100.64	92.931	114.7	105.29	102.41	100.92	112.21	103.75	106.4	105.68	109.98	106.93
107.5	112.26	108.7	113.11	116.48	110.58	106.51	116.62	113.79	113.97	111.63	112.84	116.32	109.71	108.89	112.52	111.82	109.48	105.28	111.47	112.13	109.83	101.79	107.91	115.26	112.7	115.44	114.85	111.58	109.88	106.61	120.39	119.31	107.73	114.73	117.29	114.83	112.46	117.68	106.97	105.21	111.74	116.24	115.85	113.34	106.82	108.22	111.19	105.63	112.96
100.62	101.44	108.97	104.15	109.33	104.94	104.62	104.51	106.04	105.9	112.18	105.12	97.84	109.45	116.43	108.39	103.72	107.69	107.41	100.9	109.51	107.93	96.217	97.293	100.51	109.29	99.437	98.726	109.41	110.71	104.54	95.149	109.56	106.62	112.23	104.52	108.51	102.96	106.26	114.39	92.23	108.48	108.24	101.85	106.14	104.31	106.67	108	105.28	105.31
112.61	105.77	104.18	106.43	106.66	103.97	97.805	99.033	101.95	109.4	105.12	111.52	105.99	95.075	106.44	99.301	109.34	101.07	102.81	104.6	106.89	112.13	103.01	104.75	106.77	106.54	112.89	98.399	100.11	105.69	101.45	101.03	96.352	104.25	108.37	100.73	109.7	110.61	107.69	108.35	105.41	114.21	102.22	108.27	105.75	104.88	112.14	101.19	106.49	99.036
107.95	107.43	97.731	112.66	107.89	105.81	103.84	107.37	110.36	107.23	103.64	110.34	105.67	103.48	108.76	102.15	108.74	104.98	100.9	98.96	101.45	109.31	97.345	92.097	106.81	104.26	103.13	98.627	109.96	107.42	99.802	101.61	99.569	103.68	101.3	100.42	104.05	99.35	96.024	106.37	106.02	99.378	96.737	108.71	93.655	110.91	97.994	105.32	105.78	106.64
109.63	111.14	108.26	100.23	102.45	102.65	103.4	102.88	109.68	107.33	103.26	104.34	105.55	119.05	104.87	112.95	104.15	103.13	105.72	105.63	99.663	111.92	105.88	104.54	105.2	105.27	104.89	105.11	106.68	105.56	105.66	102.27	102.51	89.287	113.29	100.6	100.29	105.51	103.43	109.82	107.35	105.88	116.42	102.1	108.02	110.04	104.79	116.25	111.54	101.61
93.138	106.37	98.333	98.679	97.026	96.366	105.53	108.38	97.468	109.5	96.759	99.075	101.09	107.49	97.838	101.47	101.31	97.277	100.24	91.171	97.184	108.09	105.2	110.73	101.19	106.39	99.494	95.783	94.013	108.82	104.65	88.982	94.587	103.14	105.6	93.758	94.794	103.5	99.793	104.27	103.71	107.35	96.844	102.42	103.19	100.01	91.186	109.37	102.26	101.88
104.91	104.6	105.62	106.65	114.25	102.56	110.74	113.75	103.71	110.87	108.3	97.884	100.49	112.2	104.46	114.99	108.2	109.86	111.79	109.12	107.03	107.98	96.575	100.03	106.82	112.94	106.11	108.11	106.29	100.01	101.64	116.55	99.165	96.466	108.62	102.83	115.4	112.18	114.95	105.49	100.07	113.07	111.28	104.35	113.07	117.76	106.84	109.9	108.14	103.21
97.957	110.46	102.44	102.98	111.23	99.537	109.91	105.2	103.18	114.38	112.88	95.682	107.72	107.51	104.21	100.21	95.9	105.92	105.6	104.18	98.738	100.61	101.38	97.199	111.72	110.4	98.162	106.56	108.67	109.5	99.602	105.58	113.03	99.811	100.05	102.44	111.28	102.03	97.662	105.87	105.24	103.85	108.77	106.65	106.21	103.32	107.14	103.2	110.48	101.72
105.11	108.93	106.31	106.93	111.94	100.02	110.41	96.41	106.38	108.68	112.35	114.04	105.16	105.04	109.4	95.078	102.88	111.48	111.18	103.16	109.03	98.883	105.52	115.25	107.01	106.78	114.18	112.59	104.09	99.717	100.91	105.04	103.91	99.863	105.74	105.39	106.97	105.96	107.53	107.23	107.9	111.09	109.38	101.81	116.4	108.29	105.78	112.78	106.76	105.52
101.09	100.16	95.824	113.39	100.15	107.96	95.46	103.89	100.05	107.39	104.52	107.12	96.194	103.35	101.01	99.753	103.44	104.32	103.83	109.88	112.55	104.25	108.48	94.264	103.79	107.57	116.97	107.85	97.126	103.97	103.22	110.43	119.6	105.9	100.6	112.32	106.03	99.599	103.44	107.54	104.65	104.13	105.57	99.555	103.09	108.52	108.38	95.947	111.97	102.18
98.575	98.327	105.58	98.623	102.08	100.23	103.52	94.979	104.66	105.64	94.783	97.852	96.92	109.92	90.105	98.87	106.76	101.35	102.39	99.441	98.739	99.418	104.4	93.309	96.929	98.743	94.204	104.49	99.828	111.57	96.824	97.179	100.79	99.808	105.19	96.356	95.225	106.98	102.7	99.647	92.891	96.629	99.633	104.29	106.09	93.815	94.236	102.26	96.735	95.493
116.68	111	112.47	110.75	116.22	106.91	106.84	112.53	112.37	120.54	119.19	116.3	109.85	108.79	111.54	116.8	104.47	112.37	116.32	103.14	118.77	108.05	111.48	107.64	110.58	113.05	110.74	119.15	104.2	116.43	105.4	105.76	120.39	111.08	117.71	110.69	110.36	110.04	115.54	111.62	108.86	107.38	117.81	112.64	111.25	116.79	113.17	114.71	109.19	108.06
103.91	97.613	106.78	87.283	106.94	100.98	101.44	98.557	101.91	103.31	99.683	94.766	100.31	97.025	106.62	108.99	106.21	102.81	100.88	95.088	103.85	104.46	107.74	105.56	103.06	102.96	101.83	104.95	94.685	101.21	101.43	95.93	91.4	100.6	99.628	95.087	88.158	98.382	98.788	94.99	104.69	106.48	105	94.45	107.73	106.37	95.008	93.195	97.34	97.781
107.4	112.55	109.54	114.77	113.06	107.45	112.96	109.77	98.649	105.23	118.02	112.72	109.63	110.21	106.15	106.21	114.23	110.49	110.99	108.74	109.79	105.05	114.39	112.92	123.76	108.61	114.42	110.73	118.53	111.4	114.32	120.63	100.92	110.63	110.66	123.5	106.66	115.91	100.49	111.16	119.69	108.53	111.53	106.08	118.88	103.57	111.87	101.66	119.14	115.51
114.2	104.57	105.9	102.87	108.94	104.47	106.33	92.413	116.18	117.65	107.58	112.19	101.98	114.26	96.913	104.96	107.32	103.99	99.77	109.86	102.01	99.988	104.13	109.41	97.135	109.97	112.6	104.59	103.42	103.81	101.5	105.08	104.47	104.81	115.19	115.39	96.402	100.27	106.4	104.27	99.469	108.93	104.24	106.38	105.99	109.8	102.92	105.59	114.07	100.73
113.33	120.62	98.335	111.34	118.62	102.48	112.16	113.69	121.58	106.44	106.06	110	114.16	103.22	116.81	105.72	110.5	99.867	120.77	109.79	113.45	107.22	114.31	116.74	109.95	113.59	113.77	124.55	119.09	110.42	109.55	111.96	119.09	117.94	115.34	115.28	103.72	113.93	107.72	105.47	114.76	118.88	109.78	118.41	117.32	110.76	114.35	115.06	104.4	113.41
111.71	105.94	102.74	113.03	106.06	114.07	113.79	115.79	111.21	103.66	113.65	106.09	103.1	109.64	118.17	108.27	120.87	112.97	113.87	118.99	115.68	108.33	115.99	110.82	122.95	111.14	107.59	108.42	106.03	115.3	108.14	106	112.85	115.89	107.22	110.92	102.79	109.25	110.01	110.76	108.32	110.16	116.76	110.16	107.42	118.42	110.45	109.97	110.27	115.59
106.42	101.57	112.17	106.73	107.14	104.77	105.31	99.45	96.554	109.7	109.89	107.77	106.61	108.11	101.94	101.23	109.1	111.42	105.51	101.07	101.77	102.34	102.26	111.01	112.41	112.62	107.12	98.42	97.709	98.212	112.19	110.04	102.31	101.76	107.58	98.993	103.34	96.684	102.12	111.27	111.42	113.9	106.85	97.982	104.26	108.23	104.28	108.96	100.73	102.42
109.46	107.26	116.5	110.46	118.35	112.43	104.1	122.91	110.14	115.41	118.1	105.85	108.97	111.27	103.13	104.26	113.5	112.78	118.05	115.38	109.08	103.33	116.77	119.1	119.18	99.998	111.49	118.71	105.94	116.47	108.21	106.18	116.25	110.11	111.82	115.25	105.66	112	113.34	105.37	121.42	105.82	119.52	108.9	108.78	106.69	118.27	106.66	111.84	111.93
105.6	116.4	110.46	115.65	115.27	115.08	101.51	107.72	104.64	105.74	117.39	103.49	107.87	120.85	117.18	120.49	116.4	105.61	112.03	114.4	115.5	107.65	115.2	111.88	111.99	115.61	108.01	115.09	120.92	107.92	108.05	106.61	119.86	116.65	116.67	109.02	118.03	110.44	108.71	105.34	106.08	104.6	111.26	106.72	98.325	117.7	114.53	119.73	117.68	111.43
102.21	99.667	102.66	93.605	100.34	92.155	103.74	98.758	97.585	106.12	103.06	107.57	104.22	99.218	103.52	95.112	101.83	96.025	106.32	104.55	96.898	103.8	93.5	96.595	96.272	98.635	109.17	98.844	100.69	97.752	100.77	99.892	96.307	96.988	110.21	93.136	92.706	102.65	98.726	99.801	101.46	101.04	113.39	109.84	101.6	102.77	99.746	97.781	100.04	97.802
100.99	111.53	101.93	115.66	107.02	99.498	101.6	106.43	113.69	110.28	109.85	104.6	102.55	108.63	117.39	107.71	98.187	111.35	110.22	103.61	112.58	102.86	113.07	99.949	103.82	103.6	103.24	96.007	105.76	107.74	94.029	106.9	96.978	119.42	104.31	106.15	101.04	108.59	105.36	103.44	106.18	107.54	103.55	103.84	103.15	104.08	101.81	101.29	102.5	102.67
109.76	99.082	100.99	109.98	102.57	107.12	110.31	99.381	103.36	106.37	104.32	104	100.65	110.05	112.39	100.97	106.16	106.24	100.46	94.864	105.41	109.35	109.23	104.36	105.86	106.8	110.65	112.27	111.05	98.745	110.21	103.67	97.587	107.46	110.01	101.44	110.45	114.29	108.74	111.55	111.11	98.188	109.68	104.79	100.09	114.65	100.08	110.41	111.64	112.35
103.56	111.27	100.28	107.03	95.489	108.7	98.936	110.93	111.87	97.138	102.66	108.78	100.88	99.169	97.523	108.79	100.04	97.715	95.895	108.31	113.91	106.78	104.68	95.268	101.81	105.35	98.434	105.3	105.6	122.72	98.627	113.3	105.39	106.87	104.83	105.66	103.67	112.39	112.03	104.1	103.43	97.977	107.53	102.89	99.079	111.69	104.04	106.15	104.02	95.305
97.347	101.34	99.897	109.55	106.08	98.25	118.09	102.48	104.8	101.73	98.533	111.24	109.73	101.82	110.39	101.29	94.893	101.33	103.98	106.85	101	107.39	103.89	98.028	105.85	91.727	108.02	98.474	106.31	103.08	106.12	104.03	97.983	97.994	107.52	108.8	107.88	103.29	102.03	94.625	98.906	95.465	98.94	107.19	106.82	92.331	106.35	112.39	100.19	101.84
117.12	106.15	105.78	114.2	107.03	121.79	112.96	113.98	103.56	115.68	112	95.886	106.46	107.06	112.02	114.22	112.34	117.86	104.33	108.79	113.56	109.99	113	120.1	115.93	99.211	111.55	119.36	121.54	114.71	118.27	111.35	107.41	105.83	108.71	116.3	101.33	117.29	115.73	111.29	110.6	108.6	115.08	109.45	111.98	120.8	107.51	109.98	105.75	108.37
103.05	99.952	106.62	107.84	109.9	108.25	112.94	104.35	90.392	100.06	97.704	102.53	104.94	111.08	100.87	108.62	96.61	115.21	108.41	106.16	107.71	113.6	105.07	105.72	110.55	105.88	103.5	106.79	107	97.505	103.13	111.87	101.78	110.45	108.38	99.449	107.92	105.78	99.45	104.29	115.61	96.302	103.03	116.98	109.36	97.377	108.62	101.45	114.08	105.84
106.55	111.08	107.69	114.38	109.85	112.9	108.37	111.06	115.51	111.43	115.48	107.05	105.39	113.02	117.89	116.42	115.88	117.21	106.66	117.3	108.85	123.64	111.93	120.56	104.44	111.48	97.231	110.36	112.93	109.79	115.97	102.86	110.61	118.71	106.03	108.51	113.99	109.92	108.39	112.65	114.23	118.91	101.71	121.64	110.77	114.93	119.67	116.34	114.55	114.37
110.77	113.36	110.57	100.66	116.8	109.61	109.12	115.72	112.87	111.7	112.42	104.03	110.28	121.46	114.01	112.19	117.42	109.85	106.23	106.38	107.28	107.26	115.89	109.84	120.47	114.25	118.76	112.61	109.26	119.47	114.51	113.21	111.81	119.02	114.52	105.4	116.08	103	103.67	110.09	109.65	114.65	107.52	112.33	105.09	108.03	116.97	105.67	121.58	112.76
104.52	117.9	116.63	118.99	111.89	112.06	107.63	117.09	108.25	115.24	110.75	114.96	105.86	102.23	102.09	121.13	110.78	107.83	110.91	116.92	113.03	121.38	118.09	112.7	114.38	104.17	116.6	121.67	114.93	120.85	117	104.2	105.66	102.04	108.18	116.94	115.54	106.72	111.48	115.48	117.69	117.57	112.74	104.77	117.92	120.82	106.52	121.85	101.53	111.23
118.96	107.01	109.86	105.22	100.05	120.99	115.03	104.54	109.94	113.98	113.49	107.96	109.62	104.99	112.3	109.79	111.37	108.53	105.94	111.43	108.55	115.44	113.37	113.76	105.95	113.23	105.92	106.45	119.67	111.72	108.98	112.68	110.1	120.23	107.56	109.7	117.48	117.16	114.76	109.43	109.96	107.34	102.21	123.58	108.38	109.54	102.95	110.79	107.53	115.72
100.51	94.641	110.42	102.5	97.677	105.51	95.395	90.747	102.91	101.65	98.807	102.82	102.14	101.21	106.9	101.12	96.714	102.51	104.86	96.3	96.456	92.423	100.83	95.867	92.179	100.34	102.98	101.84	102.86	92.597	101.52	92.76	105.31	103.63	95.026	96.494	105.65	97.972	105.65	99.454	96.172	104.5	103.99	93.11	102.9	96.588	102.41	103.49	105.84	98.34
96.764	107.99	108.5	107.27	99.703	101.78	97.851	100.98	99.004	99.982	105.65	110.47	110.99	103.45	103.66	105.02	101.49	107.59	99.419	101.77	112.69	110.05	108.83	112.79	106.78	115.12	97.98	110.72	103.87	97.22	94.721	99.676	110.14	105.98	114.03	112.8	111.44	110.4	116.43	107.93	106.05	106.78	102.81	111.96	104.51	118.37	105.74	112.6	106.84	112.6
120.72	124.52	124.35	115.62	120.43	116.87	117.19	117.57	115.38	115.84	122.33	112.98	115.41	120.67	117.68	119.05	120.96	120.66	109.62	112.85	115.83	115.59	123.9	119.54	108.35	114.43	116.14	116.69	124.14	108.92	113.81	128.45	123.87	119.81	124.71	116.5	112.58	111.02	122.83	111.91	120.42	119.75	116.8	108.76	112.91	124.45	126.72	113.95	115.66	105.24
102.31	98.861	104.62	102.19	99.511	98.88	95.365	98.54	102.12	95.541	103.07	104.25	109.58	103.42	105.25	95.058	106.66	101.98	107.8	97.456	98.527	100.15	97.173	100.48	105.17	91.993	108.02	108.49	104.28	95.877	103.09	105.26	96.337	107.92	90.984	98.099	104.5	108.22	102.82	94.872	105.56	107.74	102.64	98.971	95.744	107.14	112.61	102.94	102.57	94.996
89.815	94.122	101.92	107.51	89.552	108	92.233	94.738	104.81	88.682	102.36	102.28	100.5	99.655	100.99	101.44	88.13	92.067	98.18	92.654	100.76	98.234	98.932	96.514	101.94	98.444	96.601	100.68	99.882	100.75	99.507	104.68	104.1	106.06	99.481	106.04	97.843	91.793	105.37	99.368	105.17	96.934	100.09	97.751	94.407	92.657	95.786	98.29	101.35	96.418
98.911	111.18	110.21	106.3	104.36	102.13	99.438	104.61	97.259	108.3	110.05	108.78	114.38	96.534	103.25	105.54	111.01	105.78	100.32	102.98	105.55	103.62	104.06	99.992	102.77	107.43	108.87	109.72	117.87	98.75	102.84	121.68	102.59	101.65	110.24	106.68	108.94	100.89	101.05	110.52	102.04	94.342	108.39	100.15	104.9	103.4	93.875	109.93	106.19	109.59
106.92	117.06	105.78	121.09	106.35	110.54	112.48	115.26	113.5	110.51	118.91	112.76	115.35	114.84	118.63	105.13	113.35	119.63	112	111.1	108.19	117.67	109.84	103.15	114.97	113.39	109.3	117.13	113.45	114.34	115.39	109.02	117.95	113.39	98.925	107	113.9	109.05	107.12	110.39	114.85	103.49	108.36	115.96	114.11	101.95	116.18	116.97	110.96	111.3
106.15	104.42	107.77	103.02	104.59	107.92	110.73	103.33	102.58	113.4	102.88	109.95	98.532	103.22	111.85	103.77	113.72	105.11	116.17	104.7	112.92	104.57	116.73	108.31	105.12	111.62	98.198	110.78	112.58	108.37	104.45	110	110.02	109.94	102.77	113.75	113.24	112.41	103.38	97.954	107.2	102.62	111.22	104.51	100.96	106.98	105.98	99.026	97.478	103.15
123.37	125.77	118.01	118.53	114.43	120.16	121.46	112.46	110.18	118.79	128.69	119.44	115.32	120.3	122.35	117.8	114.01	118.83	110.33	121.43	121.26	119.75	124.12	120.29	118.27	108.38	121.95	115.7	112.12	117.53	124.82	112.29	123.74	114.88	110.25	111.53	118.79	115.71	120.2	107.85	117.58	121.86	115.51	127.88	126.62	119.14	116.74	117.03	115.49	121.67
109.99	104.95	106.78	107.83	106.89	94.928	110.49	107.87	111.27	91.979	112.91	106.94	100.6	98.524	106.66	113.42	105.42	105.33	100.07	100.31	113.63	105.37	99.944	100.79	112.26	104.43	115.46	101.57	106.67	105.04	109.36	106.02	96.5	108.91	102.85	109.76	107.34	107.77	101.42	100.15	106.22	107.66	105.28	103.76	113.42	100.87	99.538	111.39	101.1	105.73
100.87	98.108	104.71	102.7	107.99	100.68	111.09	104.67	112.57	115	112.69	96.903	106.61	100.81	104.03	110.4	95.533	104.88	104.6	112.29	107.74	102.08	103.94	98.474	109.72	115.31	110.26	100.75	109.81	105.72	105.63	111.54	104.43	100.5	106.81	113.51	102.38	104.51	105.25	105.92	115.82	105.55	107.31	96.899	104.48	111.69	114.24	119.58	107.32	101.82
113.71	124.18	126.74	113.71	107.49	107.07	114.21	114.75	122.14	122.28	112.75	117.22	113.6	116.99	111.25	112.98	119.3	114.67	121.93	120.13	109.33	112.8	116.41	115.57	113.46	119.06	113.63	105.79	115.04	111.84	127.41	120.18	113.26	118.34	115.85	117.26	120.65	112.34	118.06	111.27	112.03	112.48	123.44	114.14	118.56	117.78	113.06	119.53	116.69	112.93
106.31	107.79	115.5	106.84	106.44	109.97	98.11	95.334	106.04	109.31	104.91	106.23	105.54	109.08	101.87	104.75	98.022	103.37	99.884	105.1	105.78	100.9	100.07	102.84	107	103.72	108.14	101.83	104.57	96.044	110.5	103.6	102.69	101.14	109.94	107.42	114.51	108.67	107.26	101.9	88.26	108.91	107.41	112.47	114.26	105.61	113.65	107.36	102.68	101.49
109.38	113.15	114.55	107.56	107.45	121.63	107.86	111.68	123.3	120.9	111.71	111.09	105.17	113.63	117.13	112.93	119.39	112.19	108.58	117.11	113.17	109.09	117.34	116.75	102.18	118.68	112.47	115.38	115.43	113.63	110.39	113.4	114.88	117.95	109.84	107.42	114.85	117.84	117.9	113.29	109.9	113.14	115.52	118.76	117.5	116.99	117.64	114.59	118.52	110.1
104.58	105.25	113.14	108.58	106.66	113.03	103.12	117.05	111.72	117.19	119.71	116.16	107.97	112.79	105.58	111.42	115.93	118.44	110.68	116.11	109.62	112.1	124.24	111.73	111.91	115.04	113.87	121.05	115.24	106.45	120.79	120.89	109.46	105.23	111.24	111.29	110.66	113.15	117.25	114.4	111.12	106.03	119.34	101.09	112.37	115.35	119.08	105.11	110.43	114.54
97.065	102.4	101.51	100.47	93.081	106.74	91.729	101.33	93.595	104.97	99.86	104.75	99.793	93.339	92.625	96.336	101.42	96.115	104.97	98.721	100.83	104.57	98.606	104.31	96.903	108.46	112.21	99.782	93.584	105.61	108.35	103.65	95.458	112.69	101.03	96.356	93.969	95.345	100.76	100.41	105.08	109.76	91.28	111.69	93.545	100.3	94.229	100.99	107.07	106.26
120.71	119.55	108.25	118.39	124.17	113.57	114.92	109.96	113.13	112.63	118.38	124.53	120.06	116.28	126.51	112.85	103.68	120.04	120.73	116.08	110.57	116.02	115.74	115.7	118.57	120.5	114.53	118.73	112.67	109.51	111.33	112.44	120.5	115.5	112.64	115.35	115.36	113.04	115.78	106.82	117.14	110.18	125.45	116.29	114.56	105.44	114.98	113.66	110.96	114.24
105.31	111.01	94.477	104.87	114.6	106.31	102.35	107.98	115.64	95.851	110.27	108.2	110.65	98.848	106.43	102.84	114.92	98.987	99.207	101.13	99.675	103.78	101.07	110.83	111.64	104.34	105.58	104.46	111.57	101.82	105.12	104.58	102.81	109.23	103.45	109.09	108.05	110.62	95.617	110.2	109.72	100.22	106.93	108.42	109.68	111.54	100.41	98.804	104.66	107.71
104.51	110.46	112.1	103.13	106.21	105.96	102.19	109.21	111.99	102.76	109	105.52	106.55	104.72	109.46	104.94	112.36	103.77	106.6	111.71	106.67	105.13	100.81	110.47	101.35	99.358	107.61	99.36	101.45	109.01	102.43	107.99	110.79	98.541	98.882	105.56	95.386	109.03	102.68	113.01	108.33	109.22	105.61	117.19	97.02	103.27	101.9	105.69	109.75	109.73
107.71	107.42	111.94	103.9	104.12	103.66	107.49	110.9	102.78	99.047	102.85	97.627	106.8	105.53	106.36	106.01	99.152	106.03	109.44	106	107.42	101.04	106.25	99.565	101.58	107.74	106.31	103.94	109.42	102.62	97.971	97.282	105.14	97.444	106.3	103.51	105.9	113.94	106.84	110.11	109.93	102.9	112.84	107.54	102.45	101.53	111.07	96.558	111.78	110.71
106.07	100.59	105.63	101.4	105.32	96.919	102.28	99.438	98.218	104.78	100.36	93.358	97.34	98.847	100.39	104.52	102.25	96.811	111.54	100.71	97.531	102.55	106.34	101.3	102.5	105.21	106.69	105.23	99.185	92.368	104.29	92.337	106.97	103.93	106.9	106.41	103.1	92.008	104.05	102.49	108.24	108.98	101.6	95.771	100.02	112.51	97.629	101.74	112.23	107.38
91.971	113.15	100.88	90.794	90.345	95.721	93.631	99.807	105.14	99.49	101.52	102.11	92.092	98.252	103.05	108.86	97.913	98.774	108.43	99.878	98.803	87.18	103.31	100.6	92.196	99.532	98.354	87.714	94.437	97.29	97.923	107.57	104.67	98.32	84.636	90.815	108.48	92.977	96.46	94.476	101.01	103.8	102.44	107.15	88.982	103.98	102.99	99.977	96.862	98.278
103.88	112.49	111.1	118.49	110.17	108.9	111.13	104.93	104.26	114.3	100.93	113.62	109.58	105.88	101.46	107.77	109.79	120.61	109.69	119.49	116.26	123.55	107.3	117.02	113.79	101.27	114.84	113.15	110.6	114.94	106.62	118.06	110.98	111.05	116.95	111.26	99.274	107.09	118.62	103.19	116.4	99.357	112.17	114.5	105.27	111.28	110.52	107.48	118.46	106.02
107.65	110.54	99.386	106.5	103.92	104	107.41	99.171	97.682	111.83	99.917	107.44	95.497	101.09	106.97	101.11	105.15	90.752	100.58	108.33	88.82	106.65	104.58	102.16	105.23	108.47	100.1	100.03	114.1	113.32	105.43	105.38	113.05	96.861	103.63	111.09	108.27	107.66	106	100.19	105.49	110.19	112.74	105.22	110.36	107.65	99.338	113.94	110.95	104.98
101.44	107.17	111.41	110.24	104	106.22	113.63	110.26	116.68	103.62	97.684	98.774	103.33	98.28	115.67	101.42	100.98	107.35	108.96	109.14	92.138	105.59	100.39	113.94	103.83	112.43	108.28	105.35	99.37	110.69	108.69	107.37	97.374	115.75	110.47	103.11	102.57	101.19	107.53	102.17	109.59	110.03	110.46	107.3	94.93	113.93	100.86	104.47	106.15	104.51
105.63	111.44	104.66	108.6	108.45	101.53	102.34	109.78	110.2	105.03	97.58	102.49	97.241	99.954	105.72	104.64	95.731	111.81	102.26	103.71	106.59	111.44	111.52	108.09	103.34	107.39	100.1	99.329	106.49	96.679	106.42	113.29	109.44	106.88	101.52	107.42	106.19	115.27	99.901	116.2	100.74	104.12	100.28	102.53	99.014	109.81	114.3	108.96	116.67	109.84
116.56	105	122.92	108.14	113.45	118.68	116.77	111.43	112.06	117.92	124.58	110.11	112.05	116.15	109.97	109.96	114.34	113.5	108.25	115.6	116.21	113.59	114.85	116.02	112.65	110.73	117.35	109.78	109.85	114.92	114.14	108.58	112.13	117.88	115.94	114.66	115.17	113.06	116.35	113.12	114.2	120.27	116.57	108.54	117.01	109.47	116.35	105.32	116.57	112.52
102.66	106.65	114.01	108.7	98.884	105.39	113.07	117.97	113.73	106.87	118.73	112.19	114.49	109.05	104.72	108.92	107.2	110.9	103.15	100.93	122.49	115.71	111.38	114.27	100.46	107.54	109.39	101.21	106.74	112.35	101.45	117.1	109.74	110.78	106.85	110.46	109.23	106.36	107.41	115.18	118.92	104.32	109.99	110.37	109.49	103.03	106.83	105.54	109.92	114.4
105.44	114.68	124.98	112.35	116.1	116.53	115.89	103.68	109.2	123.53	116.76	113.42	110.36	107.21	108.84	115.87	109.45	113.29	111.92	113.92	114.89	112.93	119.76	115.7	112.78	103.81	104.72	105.79	117.84	101.76	119.21	115.81	101.59	107.26	111.11	109.65	119.8	120.62	111.17	116.35	108.55	109.89	101.12	105.24	104.83	117.6	116.51	105.34	109.27	103.13
117.31	111.24	111.62	118.17	106.61	112.48	105.96	114.13	110.7	124.06	113.52	112.38	111.96	110.81	109.55	115.82	106.36	118.74	113.72	113.36	107.43	121.5	119.86	106.15	109.66	106.3	114.86	112.91	108.07	118.03	102.53	108.88	117.27	107.82	114.61	121.85	117.45	109.24	117.99	101.55	118.52	109.64	112.77	109.1	128	111.55	101.26	118.15	108.03	116.22
112.24	107.92	104.23	113.04	100.91	100.12	101.36	101.57	103.92	109.7	111.22	91.914	111.71	105.09	103.93	108.46	107.93	105.81	101.04	104.35	102.74	122.23	104.82	101.37	114.36	109.54	105.63	102.04	101.44	111.08	105.4	113.32	104.5	113.31	100.02	108.21	111.38	101.74	100.65	98.219	100.61	98.411	114.44	102.25	109.92	108.41	112.81	104.88	99.777	107.98
120.52	110.28	107.64	103.59	115.14	102.84	112.91	114.67	108.79	105.1	109.4	113.16	113.4	114.08	110.54	110.28	109.26	111.28	120.72	109.32	111.82	104.64	108.07	116.42	117.17	104.41	103.79	114.89	111.58	113.69	112.08	109.37	120.17	104.75	110.9	110.67	120.9	110.74	112.54	118.32	102.23	118.5	116.26	113.55	113.22	113.38	109.77	114.33	100.18	124.16
101.36	103.84	101.35	100.41	108.26	97.166	99.26	111.89	102.1	102.02	104.43	94.245	106.95	105.52	109.81	108.86	108.59	113.28	101.43	111.45	106.77	104.7	105.9	109.43	100.72	110.26	111.82	106.06	104.2	102.76	108.08	97.973	95.279	100.87	105.84	108.73	113.68	107.69	99.394	95.282	104.73	104.68	104.62	104.9	104.21	101.83	97.876	102.6	107.18	107.9
110.45	106.65	100.52	103.68	103.94	103.28	101.08	110.5	106.66	106.97	103.49	110.4	95.887	103.8	103.68	102.14	106.44	103.57	102.71	109.22	100.57	104.41	104.49	100.79	106.05	102.87	100.53	103.08	106.98	105.24	100.89	105.32	109.92	111.9	103.29	103.93	106.46	101.39	101.82	109.38	108.94	115.51	115.95	106.06	103.65	107.21	98.348	104.16	116.99	106.06
111.04	110.2	106.17	97.714	97.016	102.26	100.13	103.17	105.23	112.05	100.98	98.432	99.221	108.33	112.92	112.77	95.476	99.647	106.82	110.59	110.17	104.84	107.51	109.73	96.227	110.6	104.37	100.39	104.71	101.92	102.97	109.77	92.035	109.44	110.33	106.19	107.37	103.02	109.33	107.27	105.12	108.69	107.08	108.72	102.41	93.357	110.5	94.896	100.75	97.961
105.77	105.62	107.72	100.39	102.54	110.59	101.44	98.92	106.22	102.13	98.348	110.45	113.97	103.6	99.969	108.71	105.4	103.42	101.84	104.05	98.954	105.06	100.08	102.72	104.03	106.35	103.61	102.98	104.56	101.01	92.736	110.25	102.17	102.57	109.21	103.88	107.15	102.23	94.987	110.64	104.88	102.38	95.898	96.219	106.27	103.02	108.47	104.8	105.58	99.623
112.56	107.2	116.05	112.35	110.18	103.46	107.32	116.04	114.14	106.2	115.73	108.48	110.14	121.11	107.61	101.35	113.81	110.88	108.24	108.38	108.06	111.31	107.88	107.46	113.3	107.33	114.8	108.82	111.11	123.37	111.57	109.52	106.46	114.24	108.87	110.14	105.7	110.79	116.4	109.13	117.56	109.38	113.34	111.78	110.52	108.52	119.72	115.31	113.96	114.31
102.49	105.67	100.86	98.997	101.46	88.713	110.14	104.46	121.9	104.94	107.37	110.5	110.01	105.14	109.41	104.7	102.87	109.54	109.25	102.4	106.86	108.44	105.29	104.63	105.4	94.432	110.13	105.46	107.09	112.74	100.44	111.03	105.82	103.63	106.28	112.47	106.1	112.16	107.24	107.71	102.27	106.04	106.24	112.05	112.44	101.6	104.04	104.67	105.16	104.92
98.279	100.5	95.12	97.375	96.736	103.31	99.164	96.079	101.11	96.886	101.34	101.51	102.01	99.786	103.68	105.3	99.345	92.626	101.62	113.31	105.73	99.972	98.786	89.286	94.703	91.049	100.13	97.368	97.885	104.44	96.96	105.61	102.15	108.36	100.55	101.48	98.859	101.85	93.957	100.88	95.189	90.819	105.99	95.394	96.172	102.93	94.692	95.293	104.15	97.985
104.75	90.134	105.08	107.2	102.64	103.08	96.229	97.606	94.038	112.11	98.067	94.442	104.36	99.579	97.639	99.604	98.856	94.642	97.778	106.34	94.569	104.39	102.63	101.91	91.314	99.46	99.564	97.689	97.295	97.669	100.76	94.022	100.97	99.941	95.509	101.35	92.123	104.69	101.85	96.37	99.859	101.99	102.69	103.7	91.644	95.462	108.74	106.8	93.169	96.533
104.43	112.52	104.22	103.04	89.614	101.78	110.25	99.837	108.61	109.01	101.05	101.86	108.33	97.542	111.58	101.61	104.05	111.79	106.4	102.43	98.429	103.92	93.715	100.49	95.057	110.64	97.746	101.73	103.35	111.69	105.21	96.898	97.641	105.19	106.46	102.9	100.95	106.11	109.26	114.77	109.18	102.44	100.28	104.6	108.74	97.167	114.29	114.99	101.99	106.49
112.62	111.43	115.67	105.03	110.39	112.89	104.03	114.07	106.46	111.63	105.8	107.55	114.57	107.33	114.06	111.2	98.102	110.77	119.24	107.3	119.46	111.79	106.44	117.99	116.28	109.35	125.31	110.01	118.66	106.71	108.02	108.84	114.91	109.16	112.34	108.82	106.02	114.07	104.45	112.33	106.82	112.66	113.44	113.39	116.76	105.72	111.75	111.01	112.62	105.16
117.46	104.63	110.07	104.75	112.12	112.21	103.91	107.04	108.24	101.45	116.97	109.44	111.37	99.847	109	106.16	108.62	112.03	107.61	113.59	102.09	99.188	108.75	108.12	102.93	105.53	109.35	101.12	115.37	100.65	107.13	106.82	110.53	100.82	105.59	98.921	113.11	107.69	106.35	100.25	101.47	117.1	99.728	103.87	105.81	105.19	104.77	101.04	101.17	107.09
110.19	109.58	109.42	108.36	100.48	101.12	104.88	104.5	108.52	109.71	99.619	113.23	91.083	107.65	113.01	102.12	105.63	102.01	112.32	106.11	105.07	101.75	103.63	118.67	109.42	108.21	108.81	110.77	105.8	105.4	105.15	102.35	103.61	115.15	110.57	111.89	106.21	105.05	102.72	100.24	110.86	110.88	107.54	101.93	113.13	112.94	102.5	106.04	97.209	107.06
102.87	111.19	113.08	112.73	97.964	105.9	107.15	106.01	110.89	105.6	111.98	107.69	119.01	115.58	113.33	110.59	110.4	106.72	115.76	106.54	114.52	105.6	112.86	106.21	116.98	114.91	113.67	100.76	103.4	109.05	114.49	112.47	114.92	108.36	118.91	110.64	115.72	105.93	107.5	114.66	109.42	109.1	107.7	115.82	113.52	111.48	111.82	119.53	111.74	107.54
109.41	102.18	101.2	104.81	112.14	103.28	106.81	104.25	108.14	103.18	103.44	103.33	103.25	104.98	98.356	103.75	107.31	102.96	106.66	99.616	106.97	104.85	105.3	108.24	100.32	106.79	110.14	114.99	110.41	105.53	111.48	100.21	99.661	97.367	100.89	99.158	103.64	108.87	100.83	106.94	104.56	97.138	107.84	107.83	104.27	106.87	105.78	105.88	103.61	105.04
108.86	117.55	118.86	110.05	106.53	112.14	110.47	114.04	115.03	110.51	111.1	119.34	122.65	113.76	114.58	114.21	107.49	108.67	110.29	121.21	111.24	108.56	111.62	109.52	106.79	109.99	113.75	112.6	110.42	114.04	107.28	111.61	116.16	118.2	113.38	124.21	116.94	110.68	111.29	108.63	106.78	113.62	113.36	106.58	112.89	105.86	109.73	112.49	102.78	106.55
106.18	107.07	112.5	106.68	108.62	104.1	101.9	101.96	105.24	115.53	107.62	112.42	106.74	109.01	108.01	108.7	116.24	109.65	118.09	100.63	102.95	108.62	98.099	103.37	107.72	99.762	102.89	108.75	108.05	105.81	106.93	101.9	99.194	113.89	114.12	112.45	100.65	107.71	106.62	107.6	100.08	101.64	110.62	101.16	106.6	103.81	107.71	106.58	98.455	109.74
104.62	105.69	104.92	102.48	111.71	102.62	105.66	101.75	103.06	108.44	114.27	107.59	108.36	103.2	106.52	107.57	111.21	108.21	102.03	110.07	112.93	106.21	110.62	106.64	99.121	113.2	105.63	98.999	112.98	99.618	103.95	110.56	103.71	109.71	102.99	106.81	109.53	100.45	105.04	107.88	106.11	112.84	107.83	106.79	102.69	102.72	105.47	114.08	101.98	101.89
99.285	101.97	98.141	106.47	101.56	99.989	101.53	96.085	95.403	96.081	96.711	104.07	98.976	97.057	107.82	98.446	107.64	104.32	100.01	97.524	101.95	102.71	100.59	100.07	100.4	104.65	96.212	95.277	104.6	101.51	107.94	98.771	104.31	99.191	97.28	97.184	101.71	89.419	94.037	108.39	105.6	101.44	110.81	95.273	103.55	107.02	102.98	106.21	101.82	96.542
91.341	104.37	106.29	96.477	99.978	99.05	98.96	96.042	97.646	103.59	98.888	98.38	104.93	105.53	99.437	111.25	99.844	106.55	104.49	103.6	100.04	103.73	104.12	102.53	99.052	104.01	91.516	95.089	106.49	103.28	99.067	100.15	101.64	106.14	99.11	101.39	106.02	100.37	103.14	101.54	94.354	94.897	111.29	99.234	100.84	99.368	93.325	101.83	100.85	96.723
95.924	96.008	104.95	102.14	97.069	105.06	91.039	92.948	104.51	100.14	99.992	96.769	91.672	104.22	103.89	97.875	102.93	92.942	98.989	100.34	102.95	92.088	90.956	101.32	106.61	89.069	104.31	102.17	104.95	103.76	90.573	97.457	93.763	104.32	94.734	102.33	96.365	93.066	91.926	95.648	105.17	94.574	105.19	95.855	101.52	103.37	94.603	98.642	106.62	98.093
102.27	105.22	109.52	109.9	107.18	110.93	106.93	106.29	102.75	105.84	109.2	97.59	110.88	107.7	101	110.77	107.07	105.51	108.54	112.28	99.014	108.4	100.01	103.22	99.862	107.98	102.92	108.88	109.02	104.81	104.32	107.57	108.78	120.42	96.669	101.2	97.931	107.23	109.87	100.07	104.77	105.22	112.05	117.46	108.64	111.52	109.21	108.67	106.26	105.8
100.54	110.41	107.01	113.28	107.22	120.87	113.98	111.59	111.72	110.74	111.69	109.18	118.2	109.32	115.07	111.42	107.66	106.56	105.44	108.13	111.17	120.87	102	112.95	109.42	111.27	106.09	114.14	114.21	108.63	109.73	98.879	107.44	111.93	121.25	108.55	106.47	116.25	125.05	115.2	115.07	107.56	103.13	110.58	110.65	109.85	104.63	117.48	109.22	99.627
121.34	116.17	121.88	116.64	118.12	116.68	115.82	121.94	113.83	123.05	116.09	115.94	118.37	128.6	104.84	128.1	128.26	117.76	123.11	109.31	128.12	117.49	114.85	119.68	108.13	118.88	115.09	120.55	115.35	113.06	114.1	109.93	120.2	117.16	120.91	116.56	118.17	114.47	112.25	118.2	120.95	119.61	110.77	125.52	118.84	117.6	123.04	117.24	117.03	116.51
98.076	103.36	105.04	112.98	103.65	105.09	93.574	101.65	109.3	114.33	92.615	103.27	109.79	92.198	107.31	96.34	110.99	109.45	103.69	110.75	108.81	103.59	105.14	106.19	99.023	104.07	110.31	112.37	107.74	97.799	108.32	104.87	108.65	115.9	102.08	107.42	101.08	117.45	100.35	104.94	104.76	112.48	103.52	98.904	100.96	111.7	110.45	102.54	99.628	103.45
109.65	115.6	116.99	107.46	113.29	105.43	125.4	113.02	107.17	109.84	119.14	115.54	113.42	111.24	110.18	105.18	107	111.55	109.24	107.7	113.24	122.04	111.62	107.52	120.58	108.76	112.01	105.74	120.06	100.14	107.38	110.81	112.76	98.097	108.71	116.26	116.34	114.94	112.62	114.18	117.74	111.35	120.14	117.02	110.28	108.55	106.97	119.15	113.42	116.37
112.1	106.9	104.89	107.22	111.83	104.98	111.65	105.61	111.32	107.1	103.84	119.14	106.47	119.33	111.19	110.63	102.29	120.35	110.65	120.16	118.16	114.04	110.29	107.26	108.11	109.33	99.224	114.48	109.51	105.71	112.87	121.98	117.76	115.5	110.55	111.9	107.89	113.63	105.12	112.61	109.16	109.66	115.93	113.47	117.03	117.66	105.19	110.16	112.18	123.37
104.49	118.69	108.25	110.44	106.87	113.05	113.57	105.74	110.62	112.15	111.62	118.16	108.7	117.25	108.49	110.37	111.79	108.34	107.31	110.82	113.5	112.64	111.83	110.17	112.6	110.91	112.92	114.25	110.56	106.09	110.82	120.09	114.56	116.5	109.38	106.76	96.125	103.71	108.29	109.89	114.73	111.3	110.84	108.72	107.64	112.13	107.37	110.35	110.77	111.67
119.22	123.53	109.01	116.97	112.38	112.68	115.69	120.15	116.49	115.58	112.96	115.86	119.04	117.99	112.83	113.31	125.05	109.6	118.33	119.4	112.25	114.7	109.93	110.63	115.1	116.36	116.43	114.2	113.21	125.68	125.82	122.76	110.5	118.75	110.66	110.62	113.58	117.42	121.05	119.06	127.29	127.35	104.08	119.01	120.28	123.39	114.21	111.89	118.59	124.22
117.84	109.22	112.36	117.71	119.03	103.7	114.84	115.23	114.01	114.81	115.41	110.62	114.02	104.72	110.62	117.06	127.86	108.42	121.88	114.11	110.86	116.12	110.7	116.94	115.06	110.77	111.89	99.416	115.07	109.61	118.65	112.21	106.32	112.78	114.83	118.6	118.04	108.7	107.42	113.76	109.41	119.47	108.81	111.61	110.02	113.15	109.96	105.69	112.09	116.95
106.84	109.24	110.24	109.28	110.01	113.81	101.29	111.94	102.85	105.95	115.79	106.94	111.63	99.522	109.7	108	101.16	113.25	104.2	102.48	111.74	99.443	110.94	104.21	108.07	102.08	98.075	104.21	106.88	108.15	104.13	99.391	107.8	99.829	108.61	107.25	103.69	106.26	104.41	103.1	108.42	109.52	113.19	113.12	100.9	104.33	110.5	107.77	104.46	101.06
99.383	105.31	94.506	86.913	96.207	107.89	104.38	100.1	98.133	102.97	103.59	101.17	103.27	95.612	105.05	104.38	104.63	103.29	104.26	96.704	107.25	89.327	109.39	103.18	96.128	102.32	106.95	95.219	105.63	107.8	96.888	94.556	100.22	100.47	103.81	102.5	101.74	99.99	97.816	100.85	98.265	110.62	94.116	103.55	100.97	98.216	93.998	105.79	105.48	98.124
98.553	98.903	99.953	84.59	96.942	99.627	90.659	103.36	104.25	99.758	99.644	99.511	97.424	97.848	98.055	99.814	91.598	109.09	107.75	111.85	102.03	101.67	107.45	100.31	97.208	99.88	100.5	96.021	108.24	106.21	104.4	104.88	96.077	97.131	94.943	103.15	108.83	95.949	97.768	96.609	92.034	100.63	99.906	99.442	108.26	102.28	107.94	103.89	101.22	102.36
100.74	110.93	103.46	108.16	99.877	114.99	107.37	110.34	109.52	104.63	104.66	108.2	109.8	101.19	107.47	99.128	103.66	106.31	112.59	116.04	107.5	105.88	111.18	106.81	108.03	104.02	104.3	99.466	103.9	99.432	105.7	112.85	108.87	103.97	112.53	106.1	106.52	99.816	117.97	107.89	104.6	109.9	118.1	105.19	108.8	104.66	101.74	104.05	103.61	104.62
97.979	111.66	97.741	101.7	110.17	107.82	109.52	114.71	103.21	104.84	102.89	101.79	114.92	99.867	103.44	105.87	104.75	106.02	105.59	98.826	96.38	104.97	113.41	109.11	96.484	110.28	120.1	96.366	105.88	97.37	108.94	102	100.44	115.01	106.66	93.802	105	104.89	101.41	106.65	95.36	104.89	101.99	102.07	104.81	97.913	102.04	109.53	104	107.39
113.87	102.23	109.06	111.91	113.19	101.25	106.53	106.71	106.5	104.25	103.03	95.3	99.647	110.17	107.73	105.17	102.4	101.01	103.25	113.53	109.04	107.09	102.44	98.424	95.781	95.102	109.55	104.37	101.87	100.36	108.34	114.8	111.64	109.84	107.45	107.05	98.587	109.15	110.82	101.84	106.48	104.38	101.93	100.8	102.35	105.61	93.158	105.31	106.71	98.88
104.31	113.96	119.11	113.34	116.27	109.85	118.61	106.29	110.96	101.03	108.44	108.74	107.46	106.26	110.33	103.73	116.5	113.04	116	115.16	115.43	111.25	117.43	113.25	107.37	116.56	111.67	114.21	105.36	109.3	114.51	104.86	111.91	106.97	117.03	108.89	106.6	107.22	115.74	109.53	108.3	117.68	103.57	103.36	105.63	104.36	109.61	123.63	113.74	117.01
110.33	116.71	101.65	107.57	112.07	109.3	113.43	111.89	117.21	122.65	118.96	110.8	108.47	112.18	110.3	113.51	115.83	111.68	110.66	101.17	111.5	111.44	108.43	113.53	116.14	108.45	107.22	113.32	108.32	111.8	111.72	115.2	110.41	112.74	108.74	112	116.04	110.25	110.49	109.44	117.78	119.39	109	102.37	108.57	112.05	113.77	109.15	103.8	107.93
107.14	105.25	104.07	93.234	96.419	105.3	105.84	99.769	106.84	108.6	103.9	112.35	105.11	99.557	106.65	114.01	99.872	109.86	107.88	103.77	104.65	101.33	100.04	102.21	108.8	106.41	108.27	105.98	108.23	106.05	101.38	105.64	116.43	99.555	96.903	113.52	105.21	109.21	106.2	111.23	109.86	97.024	106.71	108.5	102.8	105.52	112.62	101.74	107.51	103.07
95.817	94.083	103.09	101.23	96.597	100.47	93.293	100.5	101.03	106.01	102.72	106.52	109.95	95.407	100.71	104.82	102.02	103.45	98.696	99.657	100.85	96.167	95.425	104.44	98.209	103.15	99.688	96.687	93.249	106.79	99.963	100.46	103.64	93.698	94.915	98.941	108.82	96.307	101.55	102.65	91.416	108.59	102.19	99.209	95.354	96.675	98.345	108.49	94.992	97.031
107.64	98.241	100.9	110.85	102.55	105.25	108.94	106.39	103.39	97.615	103.64	102.3	98.303	104.79	107.89	110.98	101.79	101.25	105.4	108.96	109.01	109.36	99.526	113.88	111.66	105.11	107.28	109.84	111.42	97.678	107.92	102.48	109.26	107.04	100.51	121.19	105.43	109.51	102.38	106.7	105.97	106.94	110.51	106.45	112.02	107.69	108.54	110.3	103.27	107.9
96.255	94.113	97.815	100.11	94.191	109.54	98.196	96.295	107.82	93.647	100.43	106.83	104.42	109.98	100.68	110.52	98.288	99.688	97.6	109.87	93.25	99.718	92.44	107.64	98.328	95.02	100.68	95.951	100.42	104.99	104.84	109.84	104.57	92.114	99.505	92.946	99.766	96.426	100.19	95.957	96.298	98.401	99.685	105.8	99.235	100.57	101.16	92.393	96.621	103.9
104.31	110.66	114.13	103.27	107.57	105.61	116.72	109.75	102.03	107.21	109.75	111.15	108.13	109.56	106.67	107.44	101.11	103.68	101.91	109.43	104.21	102.65	109.86	100.92	106.63	104.78	104.83	105.66	101.76	102.36	101.77	107.52	102.65	110	116.69	100.85	107.71	101.62	113.32	92.427	99.183	96.272	102.77	110.77	105.45	103.61	107.99	100.94	103.46	108.27
108.85	128.1	115.52	124.45	113.05	106.02	114.28	109.33	108.25	115.59	102.98	118.76	115.11	106.23	117.55	123.26	120.03	115.57	112.49	111.1	113.06	111.78	113.14	109.11	114.79	102.94	115.03	122.48	113.21	104.28	120.66	110.61	112.56	109.36	114.03	104.95	106.12	112.94	110.31	108.45	109.66	105.7	114.62	103.33	105.63	112.81	107.94	116.25	108.02	115.56
101.53	109.73	103.98	110.97	99.154	98.042	104.54	102.06	110	107.52	107.8	112.82	104.59	114.95	102.6	111.24	107.88	105.38	110.86	102.85	100.08	110.33	118.12	93.454	111.25	105.92	115.23	105.35	101.21	106.45	111.07	96.863	109.58	101.48	105.38	111.42	99.958	111.15	102.61	99.471	111.76	108.55	109.61	99.438	91.104	102.29	110.07	103.6	102.01	101.26
100.76	99.538	106.71	101.21	106	103.74	109.5	115.56	102.03	109.67	110.5	103.31	107.23	101.21	111.32	111.06	100.69	111.37	107.03	111.18	98.209	108.08	108.55	109.58	104.81	105.88	100.42	105.01	106.69	101.76	96.509	106.68	110.32	103.86	113.54	109.34	106.13	101.29	104.86	105.02	102.61	108.02	113.86	97.068	106.31	98.512	105.18	110.12	95.093	112.41
105.2	104.42	109.63	109.65	98.15	111	104.56	100.68	107.2	101.92	110.47	103.7	102.33	120.5	106.87	100.77	103.51	113.32	112.86	105.84	110.34	107.32	103.71	105.78	102.36	108.66	109.62	105.28	108.09	104.43	105.23	102.77	104.17	102.89	112.53	103.32	108.17	110.58	112.04	107.71	104.94	104.83	110.68	105.39	107.27	104.56	112.21	101.39	103.37	111.62
101.32	100.61	97.269	100.28	96.391	102.34	98.433	105.83	101.73	98.751	93.99	105.23	100.53	94.666	93.659	100.72	97.133	105.78	100.33	96.943	96.507	97.061	101.93	95.27	97.728	107.84	104.71	98.038	101.78	97.128	93.52	103.56	98.724	97.583	104.52	83.925	101.88	103.69	96.819	88.231	98.291	104.28	103.69	107.32	101.93	101.95	101.29	105.62	106.38	96.647
109.15	117.15	118.49	109.21	113.23	105.71	107.93	107.94	115.56	104.25	116.45	104.7	112.55	114.7	116.83	102.95	117.64	107.49	109.34	104.7	105.99	111	115.07	125.41	112.19	110.19	116.26	112.57	115.37	121.41	106.12	113.3	104.18	110.81	112.65	114.56	107.29	100.76	107.86	122.28	108.24	117.39	101.84	109.53	118.99	114.69	114.68	115.76	111.69	115.8
105.56	111.6	105.68	111.06	98.517	106.03	107.41	110.21	93.589	101.87	100.64	98.437	102.15	99.959	102.12	109.88	104.39	105.93	101.76	105.84	105.22	106.94	103.48	97.239	107.28	107.88	102.7	107.7	99.872	107.22	105.28	104.09	100.71	102.74	106.63	98.091	110.34	91.675	100.2	101.77	104.67	111.85	110.97	110.69	106	98.251	98.614	102.25	100.31	107.94
102.37	102.78	107.13	108.81	113.83	108.36	102.38	107.65	112.97	103.12	111.52	107.02	111.27	97.046	110.32	100.18	102.83	104.46	99.135	107.77	102.95	101.63	96.411	114.89	106.92	105.74	98.187	102.14	113.07	103.85	112.29	109.95	109.75	106.75	104.97	94.812	97.667	104.94	109.91	102.05	106.98	106.59	112.71	111.3	107.33	108.08	102.23	103.01	111.86	94.885
104.88	113.96	107.92	109.11	98.89	108.36	110.19	105.99	105.91	103.22	104.28	103.32	105.67	105.48	114.65	109.9	104.4	104.52	107.14	114.18	108.61	110.8	109.24	100.52	104.43	112.5	99.602	109.1	109.19	100.68	105.53	107.04	97.143	108.9	106.63	113.9	103.19	112.51	104.93	112.5	107.63	115.14	108.1	104.68	105.31	116.06	119.94	106.78	108.98	105.72
108.45	106.05	99.182	112.66	109.32	109.36	107.44	113.73	116.36	111.29	110.25	118.21	108	106.37	110.21	110.58	105.46	111.71	116.11	117.47	107.53	110.74	115.25	105.68	100.14	117.72	110.88	114.82	108.77	111.52	111.14	106.87	105.51	103.48	104.69	101.99	109.12	109.18	103.88	109.39	116.26	112.21	116.23	112.19	111.41	109.22	112.78	111.09	112.39	109.78
106.05	111.04	101.47	108.19	115.5	94.312	109.46	110.66	107.49	99.998	104.34	104.36	101.81	110	107.6	97.458	109.21	103.9	96.539	100.36	100.7	97.233	100.73	102.35	106.14	112.17	100.16	101.58	104.05	101.21	104.71	106.39	105.32	93.754	108.17	96.817	103.32	106.43	100.35	103.7	96.118	104.64	95.469	104.07	107.4	109.35	99.906	97.159	103.19	103.42
110.77	114.54	109.85	123.39	123.04	111.95	116.48	114.38	121.42	122.95	119.11	121.45	111.24	112.72	118.27	109.1	115.8	120.57	116.01	115.85	121.25	115.5	121.63	117.15	115.43	111.58	110.08	123.64	115.67	118.61	124.8	121.9	115.34	102.35	115.48	111.98	108.78	125.23	115.31	118.54	114.04	107.94	110.43	114.45	111.95	122.49	107.4	110.03	116.43	111.64
103.46	104.98	115.75	116.26	111.64	106.68	106.83	110.51	106.42	113.73	108.3	107.94	111.54	104.17	111.9	109.45	106.16	107	103.03	105.11	105.94	114.42	111.6	98.962	110.17	102.35	106.46	111.08	118.45	109.95	110.55	108.56	99.124	108.77	109.42	109.3	121.57	115.53	101.61	113.31	109.46	115.36	105.07	103.94	111.17	108.13	112.3	105.31	115.85	111.53
107.55	112.86	103.63	113.85	109.69	107.72	102.84	95.404	102.34	101.15	106.38	105.95	105.68	98.878	103.54	110.16	102	103.62	99.24	102.7	106.59	93.256	114.16	103.45	109.23	108.89	107.74	112.48	110.42	114.33	107.46	112.33	99.567	103.07	119.26	103.72	101.4	99.153	104.32	110.21	108.79	103.9	103.51	105.59	103.85	104.63	105.11	105.05	117.09	101.38
108.42	114.94	108.63	103.65	114.42	112.08	107.98	113.39	109.1	99.425	105.9	106.81	96.921	94.612	101.64	113.97	102.6	109.54	107.06	104.28	106.85	105.2	111.44	107.81	102.02	110.55	102.59	110.52	107.09	96.605	102.08	97.816	98.875	107.88	106.94	106.39	108.44	102.75	107.48	105.97	97.453	109.15	98.552	106.69	110.18	113.34	105.31	124.42	102.08	94.386
102	102.87	94.57	108.56	108.05	115.79	107.44	111.14	113.82	102.73	106.63	106.16	117.51	106.99	114.1	110.57	108.28	109.31	101.99	113.35	100.12	111.76	103.4	97.516	107.37	104.24	105.31	114.14	108.33	99.407	102.8	101.7	110.79	99.316	104.82	109.76	115.04	116.18	113.39	104.21	102.66	116.52	104.31	103.71	112.8	101.89	110.68	110.52	107.59	112.58
123.02	131.91	107.71	117.06	121.93	122.02	123.16	122.95	116.64	120.83	122.61	118.66	122.31	124.35	114.41	112.87	108.6	118.29	122.9	116.55	116.27	126.63	114.83	121.05	117.5	126.75	112.24	123.58	120.63	124.85	121.92	112.45	116.33	120.28	116.8	111.05	115.28	122.02	125.98	116.13	119.24	115.04	121.74	123.68	113.25	112.25	116.53	117.23	112.84	118.87
106.06	110.55	98.784	113.46	103.09	100.05	113.79	106.98	106.69	108.66	102.52	107.34	100.36	106.36	107.96	104.61	105.79	96.152	103.63	105.24	105.47	114.36	105.53	104.67	106.4	104.44	111.36	108.31	96.302	102.59	107.16	111.28	108.48	103.32	108.71	97.318	110.84	104.26	101.6	105.86	103.14	100.14	110.53	106.82	102.79	95.496	112.63	109.35	102.68	105.96
94.811	99.475	97.446	100.33	100.77	100.47	94.747	87.926	105.92	99.072	100.37	100.9	86.639	98.082	98.041	102.08	100.6	94.753	92.919	97.541	101.34	102.88	105.75	100.79	107.63	100.17	100.93	97.284	108.08	105.32	103.71	98.234	93.121	95.074	94.068	94.175	98.262	98.135	91.951	100.86	98.207	100.93	105.89	89.917	105.07	101.53	100.01	106.12	103.36	105.61
106.89	109.87	102.8	92.967	105.41	100.52	106.25	101.48	107.14	106.6	104.76	105.67	100.42	97.99	97.787	96.923	101.49	88.43	109.98	103.2	102.63	108.13	101.4	101.3	111.87	109.94	100.1	99.514	109.73	102.77	103	101.42	103.77	92.906	102.98	107.43	113.28	95.882	106.42	97.652	106.55	104.49	98.907	103.79	104.91	99.123	107.99	100.73	103.89	97.836
108.53	105.8	102.5	110	104.02	94.947	106.58	114.5	104.8	111.42	99.798	106.17	115.53	113.01	103.17	108.56	107.94	106.44	116.71	101.78	105.86	102.91	106.48	95.865	109.82	103.02	102.8	109.28	106.67	105.38	107.16	96.878	108.35	104.24	93.886	110.29	112.5	93.931	102.31	111.84	102.31	104.84	99.239	101.79	103.95	103.36	110.25	108.46	109.43	115.24
101.38	103.91	108.76	104.57	107.9	101.84	104.9	104.65	109.18	108.94	105.67	106.65	93.443	106.05	112.83	100.07	112.72	115.08	109	99.157	108.52	111.05	104.65	106.96	111.12	103.63	106.52	102.09	101.58	110.42	99.719	109.9	105.84	104.84	104.31	100.44	93.951	106.42	109.83	90.301	103.8	112.68	107.39	105.12	106.92	110	104.34	108.98	100.78	101.94
108.46	113.24	118.09	113.68	109.83	112.35	112.18	106.95	111.88	120.97	106.06	115.06	112.29	94.552	108.9	106.1	104.05	109.41	105.95	106.05	109.91	105.27	119.48	110.81	116.45	116.65	98.271	103.57	114.46	114.08	106.62	115.01	116.84	107.64	99.702	109.88	124.2	108.6	110.52	110.63	102.89	114.67	101.12	118.31	104.86	108.61	115.65	107.14	104.48	105.95
112.54	110.29	110.99	105.14	118.51	113.24	113.61	121.01	113.28	113.23	119.13	106.17	115.07	118.93	106.18	108.88	120.97	120.66	107.46	111.02	110.08	109.36	119.44	107.66	115.71	118.08	111.02	112.47	118.48	121.59	111.42	104.54	108.1	105.14	115.54	114.31	111.51	110.3	107.46	119.27	103.54	112.11	113.35	118.58	115.45	114.32	107.27	115.81	107.39	114.14
116.92	108.03	116.65	109.53	112.34	118.7	110.09	110.53	108.62	108.93	109.53	107.2	107.68	119.98	109.66	113.47	117.41	117.35	107.57	103.16	111.18	108.55	106.43	113.97	111.32	117.36	105.83	111.09	114.06	113.03	114.91	110.79	111.71	111.7	106.99	101.21	116.24	105.47	114.18	107.21	110.05	110.93	117.44	117.95	107.65	116.33	110.63	122.83	101	112.54
120.11	114.07	117.88	119.73	111.1	119.05	103.3	108.03	117.6	103.51	101.77	113.1	100	113.2	115.99	113.86	113.73	108.93	110.97	109	109.95	117.09	114.02	116.52	109.86	103.84	106.08	105.09	113.34	121.41	120.25	111.6	104.53	112.09	113.81	109.73	112.71	114.83	113.97	110.1	111.72	110.22	113.73	111.26	112.31	108.18	115.36	115.7	110.05	119.37
98.47	103.82	111.92	103.88	109.01	107.75	108.68	112.63	106.55	101.19	104.82	107.69	99.055	105.57	110.46	95.715	101.6	105.43	101.57	106.07	103.67	105.13	107.46	107.58	106.22	101.3	107.75	106.8	105.52	101.09	109.22	107.93	98.683	108.38	109.24	107.58	108.38	100.99	104.25	96.023	101.62	105.13	102	99.043	102.05	101.79	107.63	101.84	112.03	108.65
95.782	96.75	98.168	95.491	97.929	107.1	106.05	90.857	102.28	99.953	101.61	93.963	99.701	100.43	96.472	100.07	98.963	102.45	100.06	96.283	105.84	94.913	91.551	99.871	107.85	102.66	94.319	99.366	103.01	101.66	107.79	95.434	97.23	93.334	99.379	107.93	101.93	97.806	93.004	98.475	102.41	98.567	103.28	98.723	92.525	102.15	99.061	97.55	106.48	100.71
110.62	107.06	107.17	105.53	100	102.08	101.09	93.037	106.35	109.35	105.65	99.431	103.67	104.33	110.84	105.32	110.39	105.24	103.22	98.7	98.719	112.57	105.1	103.37	105.64	98.807	106.22	110.91	115.09	102.04	105.74	101.1	110.23	99.873	103.32	105.38	103.12	101.88	111.23	107.84	104.25	98	110.35	101.02	102.52	105.07	98.965	108.88	98.458	110.35
111.32	116.25	110.28	107.85	117.23	106.44	103.96	108.02	109.13	112.59	108.18	122.17	110.53	116.39	116.34	105.74	116.69	110.53	109.87	122.55	112.43	114.5	105.19	116.33	111.44	108.51	112.42	121.33	112.59	109.95	106.56	106.42	112.82	115.81	110.09	117.5	110.13	124.07	108.82	111.37	107.1	112.68	112.02	113.91	115.83	112.28	107.63	112.34	115.34	109.57
110.31	104.85	117.08	107.77	118.26	103.02	112.02	111.32	112.58	106.09	108.68	119.09	114.8	114.94	104.65	115.19	109.89	107.86	114.96	108.84	112.58	125.27	108.42	108.59	114.59	115.17	115.16	113.62	106.92	117.86	115.17	113.79	110.44	111.19	103.67	111.34	105.94	105.94	113.9	108.19	112.73	117.42	114.82	106.47	113.94	109.89	107.51	109.72	108.13	110.18
110.23	106.68	109.25	110	107.44	96.187	100.46	106.21	104.94	104.6	106.28	108.58	107.41	92.557	105.96	104.46	108.32	107.11	104.14	103.12	100.24	106.4	105.64	110.43	105.33	96.556	103.97	121.26	108.95	101.51	111.55	106.08	108.2	103.16	98.513	106.08	106.69	94.508	111.49	111.87	97.024	102.72	104.21	102.52	102.47	104.89	102.75	103.04	97.846	108.43
94.574	103.94	93.011	95.786	96.463	108.33	100.05	101.1	99.814	95.869	100.53	88.626	97.965	106.6	97.037	92.521	106.89	99.721	105.81	102.99	100.79	101.7	104.89	101.58	103.83	97.446	104.17	104.83	89.843	88.701	95.778	100.85	98.324	100.96	104.49	100.34	93.861	99.43	106.02	95.266	93.899	109.24	103.33	110.5	102.99	99.319	97.246	97.293	106.6	100.88
105.41	112.43	117.45	107.11	102.69	104.76	105.65	103.61	111.84	106.15	100.66	105.26	107.23	100.35	97.372	94.341	110.04	96.886	102.92	105.72	98.462	102.11	109.68	106.31	105.27	100.38	107.51	111.1	101.79	110.41	99.929	109.58	108.27	100.83	106.56	104.75	105.43	105.26	101.68	96.531	103.61	102.96	95.792	108.77	105.91	108.3	95.813	114.67	100.23	106.91
107.57	98.324	109.62	100.67	105.98	99.235	111.32	107.33	104.27	100.66	101.82	107.63	99.876	102.77	104.32	111.1	95.478	106.2	111.03	108.33	113.01	100.87	101.45	100.83	106.93	107.19	108.91	109.64	100.12	106.84	107.25	113.51	110.76	109.14	102.44	104.98	113.39	107.13	107.28	114.06	107.47	104.38	99.359	116.71	103.42	105.18	107.21	108.45	103.62	118.15
106.65	111.75	113.1	107.72	107.86	113.67	109.96	123.69	111.55	115.57	113.09	108.1	109.73	120.1	115.04	113.2	102.67	100.86	115.36	109.11	111.36	119.23	105.47	110.67	111.93	99.196	110.58	105.32	106.29	102.98	114.95	112.81	104.76	113.53	104.62	108.59	105.7	118.22	117.77	107.93	107.85	108.74	112.57	109.92	118.23	104.42	115.09	111.42	111.09	111.09
107.08	102.76	90.318	102.78	101.91	109.83	109.84	103.27	113.59	110.77	99.732	106.35	114.54	108.84	100.74	109.13	115.89	111.96	105.83	106.24	109.22	109.09	104.25	101.24	107.02	108.51	112.58	110.43	104.45	98.968	109.38	110.24	108.49	108.41	106.45	110.27	108.92	110.97	105.47	102.46	105.6	106.33	109.77	111.9	107.21	101.67	94.62	113.28	103.36	95.124
106.09	120.11	112.57	118.41	120.15	110.26	106.13	112.08	108.57	115.89	109.48	107.64	109.84	105.43	121.86	110.61	111.97	110.37	112.26	109.03	110.18	120.59	106.65	108.08	105.1	113.57	105.53	115.53	115.51	99.626	116.39	108.99	120.04	111.87	106.71	111.06	109.31	113.34	116.39	113.76	111.59	113.47	116.06	109.63	106.54	113.55	120.77	110.92	112.18	105.22
107.36	107.28	105.69	109.66	99.335	105.31	112.12	104.75	104.96	104.99	102.4	115.47	100.72	103.92	100.16	103.81	116.47	116.48	102.9	104.13	114.15	103.42	109.86	115.36	97.726	112.74	102.04	107.39	101	110.75	97.328	104.87	104.65	107.2	118.66	105.64	104.74	101.88	95.944	104.77	114.38	98.843	113.93	106.42	106.38	98.467	93.653	111.07	110.12	101.69
116.69	115.05	115.07	116.14	109.59	113.71	109.09	118.01	115.36	101.54	106.71	115.34	114.5	108.02	113.33	113.93	113.29	111.32	107.28	115.74	101.1	111.54	112.18	109.84	113.82	120.85	108.22	112.33	110.28	113.5	117.48	110.65	104.32	109.13	118.97	111.85	111.4	117.62	113.82	104.45	117.12	115.48	109.67	113.97	113.86	109.48	118.61	117.68	108.7	115.92
99.27	94.187	104.82	99.726	105.62	105.21	101.99	100.6	108.6	101.7	94.199	96.673	104.86	101.19	105.52	89.789	101.77	103.08	105.49	95.21	101.12	92.01	110.37	99.174	105.81	94.627	103.98	91.773	99.337	96.832	103.17	103.76	99.844	90.578	98.352	80.861	106.34	102.61	98.148	96.711	100.91	103.84	90.251	105.9	101.73	92.894	97.045	105.14	102.01	108.88
99.905	97.974	94.688	97.751	103.79	106.99	95.535	108.97	99.195	103.46	100.7	103.79	107.83	99.187	100.48	102.55	100.74	104.32	106.48	88.904	101	102.2	94.634	97.546	103.21	103.33	101.47	97.684	109.15	96.301	96.169	101.45	101.73	106.92	98.175	100.78	93.096	99.434	101.81	95.073	98.651	103.28	105.32	105.27	105.62	98.348	97.539	105.93	97.845	101.31
107.51	101.13	104.3	108.46	107.65	105.8	108.37	102.2	110.67	113.16	110.95	110.01	97.054	103.46	104.13	105.84	106.81	111.56	103.2	110.88	104.86	104.67	103.77	106.24	114.03	110.51	109.38	93.015	94.772	101.07	94.244	109.92	102.3	107.18	103.14	107.33	102.12	104.31	103.15	99.924	110.47	100.24	103.49	106.75	106.41	101.81	120.8	105.33	109.02	104.32
113.75	95.547	105.41	107.8	113.63	112.41	112.32	106.08	114.49	111.44	115.97	106.86	116	110.24	118.29	124.62	113.49	103.87	115.36	115.06	108.14	116.56	115.15	112.21	108.03	106.3	113.71	112.65	105.57	117.65	107.11	106.63	121.55	109.94	111.97	114.71	116.91	108.9	116.21	111.49	104.52	122.44	111	117.32	111.69	111.63	113.7	108.27	115.49	100.5
104.52	97.194	110.6	100.88	104	112.54	102.99	100.45	103.15	102.9	110.44	95.957	105.32	104.95	116.02	109.27	112.2	106.58	108	107.54	105.04	97.092	98.374	106.49	96.753	106.63	100.85	109.44	100.06	108.87	103.93	105.74	104.65	109.57	113.1	101.94	97.276	101.04	99.379	109.71	103.68	98.725	106.18	104.81	116.05	106.99	105	99.513	106.45	117.6
110.06	121.79	121.79	124.29	113.32	121.5	118.37	120.15	116.66	116.39	118.17	118.93	118.26	113.93	114.37	114.74	114.07	112.53	129.24	119.01	127.04	120.66	110.89	126.04	117.82	114.81	115.67	119.8	115.08	127.17	118.71	116.66	120.69	114.15	111.92	122	123.98	120.65	121.81	118.08	115.77	119.48	125.67	106.21	123.08	123.79	116.02	108.13	123.04	111.87
105.98	106.78	113.43	112.01	105.27	107.96	106.84	111	105.72	107.53	102.94	104.16	105.38	101.77	112.38	91.713	103.27	105.85	108.01	119.02	98.448	111.84	105.38	108.54	102.64	98.154	111.79	96.865	104.37	102.98	106.81	102.69	105.54	101.32	100.53	107.1	103	108.6	108.28	107.73	106.3	109.32	107.52	109.38	110.61	106.05	103.11	108.45	99.102	114.61
102.33	107.69	109.6	106.6	101.98	96.645	98.027	100.77	101.55	96.071	103.23	107.79	106.96	105.07	103.32	110.57	119.07	109.59	104.95	115.75	101.3	100.37	110.41	96.12	98.264	108.82	103.29	105.37	100.81	108.7	104.53	103.02	107.68	101.56	102.94	104.22	106.05	111.68	104.4	106.38	101.69	91.891	103.21	109.95	108.41	102.29	107.12	102.17	107.92	103.97
111.28	108.68	103.17	110.87	104.6	100.2	111.58	101.95	106.24	100.57	107.33	111.98	98.003	105.93	103.9	113.96	102.83	99.404	106.34	94.045	114.27	107.03	110.84	104.22	108.53	102.61	108.29	101.56	107.02	103.63	99.129	108.36	107.86	117.76	102.04	100.69	105.15	103.44	109.74	101.12	97.676	107.25	107.44	107.28	110.29	108.05	105.27	103.45	107.05	105.99
103.63	114.12	102.37	113.82	98.94	111.64	102.74	103.69	109.5	108.93	108.72	118.44	100.62	104.96	103.25	106.12	108.94	114.94	109.45	103.96	105.06	100.34	107.23	109.47	118.62	106.22	92.131	102.91	95.457	109.41	105.36	105.93	108.39	102.74	112.77	107.22	109.85	105.31	104.51	105.12	108.32	105.36	106.49	103.72	102.49	106.32	106.22	108.03	107.75	105.25
106.01	105.61	108.04	117.94	109.14	114.26	106.92	109.79	111.14	112.97	108.72	110.85	108.2	104.28	100.85	113.21	120.49	110.75	99.66	110.04	110.32	114.18	104.03	110.46	110.67	108.83	106.69	106.73	113.21	113.09	117.51	113.37	111.2	102.34	116.57	106.93	106.72	105.57	115.06	109.75	118.31	108.23	109.33	111.34	102.84	110.5	113.83	111.79	111.58	103.93
105.88	107.88	101.14	102.99	106.58	104.72	102.02	113.2	104.79	106.67	106.03	105.23	112.58	106.35	98.884	113.26	110.05	99.989	99.017	103.69	97.414	107.01	104.05	100.3	109.1	106.79	102.71	101.81	102.14	99.803	100.87	105.78	103.65	105.23	96.751	105.52	101.75	112.19	104.54	106.5	99.368	107.34	109.14	93.49	112.9	102.86	109.25	103.08	104.41	98.846
101.22	105.78	95.893	108.68	107.02	108	102.64	102.52	105.08	99.167	96.255	105.06	104.63	107.23	101.04	108.64	94.739	117.35	101.58	109.13	94.218	106.24	109.47	106.95	108.65	93.081	102.41	106.21	97.257	107.33	106.54	106.66	100.68	105.12	104.3	102	99.808	105.92	101.63	100.39	104.79	100.13	105.06	100.37	104.06	98.53	95.603	99.359	109.07	105.05
110.03	102.29	114.52	110.44	118.68	113.3	116.53	114.46	97.022	122.18	109.6	106.63	113.25	112.63	114.06	114.82	114.44	114.51	110.77	113.2	107.85	109.11	107.79	94.424	104.07	117.91	122.06	105.98	107.72	103.96	106.34	118.01	115.41	109.43	108.83	99.86	111.73	108.21	115.1	109.04	116.85	112.71	105.77	104.65	111.46	118.63	112.22	116.37	112.66	104.89
103.84	106.59	100.29	112.23	104.8	104.23	103.92	99.724	104.89	109.71	115.69	106.46	107.31	109.85	101.2	114.81	106.46	106.44	108.39	98.337	106.34	102.76	103.72	100.18	101.8	109.11	108.14	108.27	103.77	94.177	109.18	115.71	110.52	105.35	104.42	97.99	98.601	104.87	102.57	105.16	98.442	108.06	115.77	104.17	107.13	109.34	113.75	104.28	106.06	108.94
110.7	101.13	104.02	104.56	108.11	100.61	114.21	113.1	99.73	103.46	102.42	105.72	101.07	104.12	101.45	107.9	97.953	110.2	101.18	106.1	106.34	95.999	110.2	113.11	108.96	106.25	100.09	90.22	102.16	106.65	102.81	108.14	104.63	105.17	111.61	114.7	108.06	110.04	105.95	96.765	105.3	106.08	114.57	95.34	104.45	105.23	94.783	98.333	97.786	103.61
99.781	111.19	106.45	107.19	104.77	105.21	104.35	103.76	111.73	97.121	99.41	103.3	108.26	105.96	97.31	107.39	96.674	106.21	98.055	106.9	111.29	107.37	97.626	103.48	98.24	109.87	104.64	102.83	100.37	99.323	104.21	99.778	104.22	108.28	103.76	109.52	106.15	96.202	104.92	103.64	111.22	100.56	104.85	103.21	94.2	106.19	98.471	95.605	111.34	97.878
100.28	104.65	105.03	103.22	106.56	113.47	95.758	103.92	101.32	103.54	104.65	100.74	105.58	103.56	110.92	103.58	112.37	112.41	106.46	112.22	112.82	112.7	107.51	100.39	100.4	100.78	104.2	111.04	103.94	106.14	106.67	107.05	99.798	106.31	101.71	108.27	105.51	115.32	105.31	113.44	101.15	105.05	104.13	111.17	114.42	103.88	97.825	104.14	102.56	110.45
108.34	101.7	117.63	105.73	104.36	110.02	110.4	109.88	104.73	103.84	111.51	101.1	101.22	103.4	106.24	103.5	103.11	102.07	103.85	103.17	118.42	104.06	104.63	111.28	111.59	103.74	104.62	105.05	100.6	92.586	103.03	108.96	104.77	113.66	112.47	112.37	118.58	112.9	97.74	101.33	109.05	110.6	103.58	98.049	111.7	104.14	110.74	104.1	108.61	108.68
96.266	99.21	100.51	105.46	100.92	96.963	100.15	103.99	102.99	102.62	101.54	108.87	96.125	99.619	96.509	106.15	99.271	96.243	107.58	95.132	97.426	94.232	96.71	103.17	96.86	99.138	98.851	97.367	104.24	99.549	103.04	103.31	113.11	108.38	96.608	89.947	93.872	105.55	93.374	101.03	102.96	103.4	100.76	96.67	88.849	94.925	101.58	96.905	98.181	104.32
117.76	111.04	106.39	111.44	120.25	119.09	115.59	113.21	120.88	116.42	103.02	108.69	109.44	114	110.78	114.57	115.56	104.7	117.05	113.64	109.8	103.8	116.07	111.73	114.24	107.46	115.17	115.25	113.08	110.32	109.27	113.59	121.55	112.43	111.62	108.15	109.76	115.07	105.96	106.37	115.93	113.75	104.84	112.57	120.72	107.36	113.92	119.75	110.57	112.83
97.784	96.302	105.28	108.2	106.63	99.34	95.003	115.91	108.18	107.82	108.9	105.89	108.17	99.773	105.31	104.15	103.91	103.89	98.728	92.541	96.22	98.919	100.12	104.07	106.39	106.55	107.44	97.32	107.35	102.77	101.27	104.95	114.93	107.62	104.95	106.61	99.932	102.37	104.23	106.53	101.29	97.081	101.26	104.87	105.7	99.187	109.32	101.82	99.246	110.68
111.26	113.51	110.46	106.46	109.83	106.19	112.6	126.39	108.29	111.7	110.71	107.47	110.2	119.3	119.96	107.15	109.98	110.85	106.63	107.27	110.38	102.43	103.67	118.32	101.58	107.13	108.8	107.79	105.4	122.94	107.1	118.64	107.18	110.91	105.75	105.7	107.84	103.96	113.26	102.72	111.44	104.25	112.96	103.98	112.09	107.92	117.68	105.75	116.95	104.72
100.12	108.76	106.03	103.7	116.56	102.32	103.58	106.84	100.66	110.15	105.81	103.98	109.76	102.27	106.98	113.33	103.66	97.332	106.64	108.16	101.57	95.42	96.868	105.96	111.31	99.142	104.25	102.75	105.1	108.79	106.09	108.9	112.66	107.63	99.301	103.49	109.36	106.09	108.28	115.56	108.34	108.77	95.348	109.3	102.46	100.39	113.61	112.62	113.13	98.349
108.68	105.44	105.83	107.38	103.67	111.69	113.99	104.29	107.95	105.27	107.58	108.54	98.045	109.19	101.04	114.17	100.23	106.77	117.74	105.44	110.04	108.56	108.34	110.1	107.46	107.95	106.03	110.99	96.705	108.25	102.81	106.29	113.03	114.41	100.29	97.931	103.78	111.96	103.69	110.23	111.23	107.13	107.3	107.12	110.72	104.82	99.617	114.19	96.245	98.425
104.14	103.68	106.16	95.576	104.6	104.5	104.4	103.08	93.758	96.526	102.8	105.38	95.755	98.53	94.873	97.79	100.47	103.76	106.96	104.42	96.436	98.821	100.98	101.84	99.901	100.32	104.56	100.3	97.97	97.599	111.6	103.96	102.41	103.61	107.58	96.164	99.877	97.662	93.181	99.438	99.14	91.736	98.514	94.86	89.566	93.866	92.094	88.182	103.76	98.421
102.7	115.35	113.19	115.23	111.58	107.85	115.11	112.17	109.32	116.42	102.31	111.84	103.93	106.59	103.62	114.51	118.6	116.36	104.86	103.28	114.14	112.48	121.18	107.99	113.69	113.06	117.75	112.33	108.64	114.48	106.34	108.63	111.67	114.92	111.05	108.06	114.03	120.9	114.75	111.38	104.79	110.98	102.02	117.01	116.05	106.75	101.74	108.96	108.78	106.74
100.37	106.41	105.8	103.07	104.22	110.3	97.594	109.01	112.47	107.74	105.78	104.07	107.79	103.49	106.31	112.67	96.176	112.3	109.52	103.47	104.36	101.08	113.2	106.58	112.78	107.07	107	106.6	101.92	110.22	110.5	97.892	103.07	98.258	105.29	108.57	103.14	105.1	106.88	111.09	97.894	116.93	99.433	103.13	109.38	109.09	103.72	106.01	103.57	111.6
101.06	115.83	112.55	99.509	92.075	103.94	107.34	105.15	108.1	114.63	104.89	100.99	110.38	105.61	108.94	99.025	97.283	101.96	106.04	106.4	98.462	106.02	115.52	103.94	106.93	109.17	106.75	104.26	109.62	110.09	103.73	107.85	106.1	107.55	97.876	104.06	99.488	102.89	110.4	104.13	111.64	115.95	105.79	106.6	106.58	100.12	109.8	106.1	106.9	115.64
110.02	105.23	102.33	100.14	101.36	112.07	106.88	107.91	107.21	113.7	120.47	116.45	111.41	105.97	118.12	100.61	98.102	106.24	106.03	109.19	107.16	96.914	107.44	108.17	104.47	110.87	109.64	100.93	111.31	108.82	104.56	116.73	103.71	97.5	105.34	95.2	104.33	100.66	100.46	106.81	111.94	104.4	115.74	103.65	104.54	104.78	106.36	107.86	102.87	102.41
99.003	113.71	112.45	104.23	103.29	100.51	108.35	110.19	104.78	100.62	108.87	102.62	103.58	108.41	98.781	108.84	109.66	112.12	113.12	112.74	114.02	105.47	115.74	107.31	98.159	101.32	110.42	105.27	109.48	116.96	104.57	110.67	108.06	104.45	110.34	101.75	111.76	106.21	94.338	96.439	105.89	102.76	94.563	100.91	104.76	107.66	107.24	105.97	112.68	104.1
101.55	106.87	100.18	109.75	107.74	100.98	104.99	99.548	102.11	108.02	114.17	110.66	106.08	108.03	98.746	108.76	105.65	105.1	111.09	102.18	103.64	102.51	103.16	100.34	107.14	110.95	111.35	108.96	98.968	109.49	109.94	107.43	104	104.63	110.17	105.08	100.56	105.41	103.91	105.33	113.55	104.71	104.03	103.27	105.3	111.42	116	102	108.94	111.91
99.479	114.91	110.07	104.22	107.29	99.926	109.21	102.33	101.64	111.38	99.749	99.626	106.56	107.89	106.96	105.74	94.974	105.42	103.75	108.35	105.2	111.73	104.85	104.25	109.78	106.49	98.815	113.92	98.475	96.898	99.795	108.96	104.65	114.28	109.45	113.42	107.57	104.82	102.56	104.52	107.51	104.63	102.5	110.42	111.77	108.74	103.79	108.33	111.31	101.09
109.18	107.27	113.03	111.49	111.21	108.67	113.25	112.38	116.63	120.63	116.48	112.65	111.36	119.44	110.78	111.79	117.7	105.96	118.31	113.99	120.49	114.58	116.56	116.59	106.33	115.08	112.05	119.53	114.14	111.88	115.29	112.53	115.65	115.93	110.9	105.06	114.52	111.98	114.71	110.23	121.16	119.9	110.08	110.48	124.95	115.64	122.88	105.24	120.19	113.75
106.9	95.177	107.26	104.31	107	106.77	107.9	107.7	106.28	112.11	115.44	107.32	110.55	106.77	109.9	100.78	107.71	114.89	107.28	97.83	107.83	106.06	108.29	112.59	103.79	108.06	100.6	107.65	101.54	116.78	107.28	119.08	109.81	104.58	109.2	104.81	104.24	104.78	101.53	106.9	100.3	98.204	102.29	105.14	105.62	106.91	102.44	107.2	111.88	105.92
113.39	116.48	126.38	120.76	122.54	113.98	105.68	126.77	122.8	118.84	115.52	122.99	111.86	121.68	119.88	122.56	119.65	128.55	127.41	113.36	116.47	117.21	126.14	118.78	120.49	122.11	114.32	117.76	120.65	120.98	124.32	117.63	117.72	117.85	122.63	114.53	103.14	116.73	124.61	112.14	117.27	113.5	115.13	120.6	123.82	114.98	120.28	116.24	119.16	117.59
120.18	117.25	105.98	91.709	109.63	117.81	102.14	104.89	105.09	110.63	121.08	110.71	113.91	117.18	110.32	119.75	106.43	110.15	112.79	109.73	103.45	113.91	110.54	116.09	111.62	107.88	102.81	111.89	102.83	113.85	113.8	113.61	116.53	113.73	114.37	105.12	114.02	108.24	116.27	113.65	110.03	115.79	118.02	105.53	117.6	109.19	118.76	113.36	119.16	107.81
99.743	103.5	115.6	105.6	107.65	101.36	103.65	103.76	103.84	102.79	103.14	113.61	107.14	113.65	102.95	106.32	101.67	96.613	102.88	98.903	109.14	101.65	104.88	103.46	109.46	105.22	109.32	107.78	107.76	103.73	113.03	103.95	103.07	107.22	101.15	106.39	102.69	108.34	110.53	108.19	112.33	101.72	105.59	96.575	104.73	106.03	108.38	105.09	109.58	104.64
110.83	107.95	114.46	114.39	109.35	111.88	113.19	107.49	116.03	103.91	114.25	109.27	108.73	104.56	111.64	103.55	113.27	109.18	123.24	106.95	117.65	115.09	118.23	111.63	109.25	106.94	117.2	108.99	103.6	117.22	124.08	113.15	110.71	114.88	115.74	110.81	114.36	102.66	117.37	102.88	122.2	107.32	105.37	120.41	116.15	99.947	118.15	112.9	119.92	102.62
113.75	116.76	118.26	110.57	117.12	124.94	110.3	112.03	111.89	102.05	109.18	118.21	116.3	113.74	105.97	110.22	111.48	110.75	105.81	114.57	108.36	112.13	118.77	109.29	112.92	121.53	114.12	111.07	111.5	121.66	107.71	117.14	116.02	111.63	109.72	108.02	106.63	109.97	108.81	116.5	110.18	113.23	112.61	114	115.14	108.75	110.84	115.32	109.28	117.12
110.29	114.2	99.725	100.9	107.26	105.69	104.6	112.75	104.28	109.69	100.97	92.747	102.77	103.41	101.44	109.3	104.54	103.78	109.16	112.51	104.3	97.457	105.72	105.55	105.34	95.362	107.8	99.553	103.64	101.73	104.69	96.866	104.16	115.12	103.07	110.15	100.29	102.83	108.87	103	102.7	105.49	99.671	94.64	107.86	102.26	101.81	108.76	105.06	104.85
104.81	98.041	105.26	101.26	92.169	106.11	104.12	89.539	94.887	101.23	95.446	100.27	107.13	100.6	98.53	103.79	100.25	102.89	97.942	106.43	96.576	100.94	98.177	97.446	93.893	99.953	103.85	105.24	101.03	101.15	105.03	106.26	108.1	105.99	100.96	93.735	95.789	100.74	109.27	92.937	101.3	95.357	94.331	101.11	103.79	108.07	103.51	90.029	106.94	100.52
104.9	108.6	111.64	102.19	106	115.51	121.17	109.8	118.28	109.29	112.66	102.61	111.2	104.47	115.62	104.62	107.38	110.95	107.49	109.89	110.64	109.43	96.82	107.11	107.72	107.8	110.48	108.71	111.63	109.46	107.02	107.53	110.99	99.618	104.97	105.58	120.39	113.97	109.47	115.61	114.44	106.91	121.88	115.98	108.97	106.44	114.5	105.02	109.55	117.63
103.42	103.83	94.19	101.25	94.976	108.97	93.115	97.388	111.26	100.65	105.13	92.824	104.27	97.455	98.295	109.74	99.041	97.807	104.95	104.19	97.088	99.69	104.47	110.56	99.25	89.513	100.28	98.256	104.65	96.059	99.555	95.28	100.5	99.155	109.58	89.614	100.17	102.16	98.378	109.35	104.25	106.07	100.6	103.38	96.87	98.609	97.343	104	97.982	102.3
109.59	106.02	113.87	106.22	112.13	112.53	112.99	112.89	110.14	109.25	111.79	115.25	110.13	111.35	120.26	119.66	104.25	116.54	103.97	113.01	113.66	103.11	115.28	108.93	112.6	111.74	108.77	102.03	114.98	113.64	118.29	110.89	108.55	110.63	110.64	111.45	111.17	114.32	113.73	118.47	115.78	109.15	110.83	106.16	109.2	117.74	121.48	116.31	107.92	109.24
95.299	104.7	111.19	105.07	115.61	99.104	104.31	104.33	104.35	103.85	98.348	99.735	113	104.64	98.943	108.08	113.84	101.23	105.93	106.52	105.54	112.74	101.39	110.75	103.4	94.1	99.46	103.91	111.47	100.25	105.16	105.58	106.09	104.49	108.19	102.43	103.84	112.18	101.78	98.229	105.07	106.48	104.5	104.39	112.41	112.13	107.24	102.12	108.88	103.91
111.88	107.16	109.45	109.13	109.83	108.09	98.131	106.26	104.64	109.27	103.56	103.48	107.93	106.52	98.665	108.28	101.17	107.45	95.204	106.04	105	104.86	100.98	98.492	105.22	111.29	109.68	108.49	109.71	107.46	108.04	106.73	98.935	109.69	114.59	103.11	112.68	100.77	103.63	109.13	107.53	103.58	103.96	113.22	113.7	103.42	109.51	116.12	107.59	100.77
102.33	105.97	104.03	101.94	113.84	110.54	95.544	110.11	108.03	107.5	97.763	104.74	113.52	106.08	105.52	111.47	100.95	100.01	107	101.35	103.92	107.94	115.98	112.77	104.62	105.4	97.221	103.59	100.35	97.978	103.58	107.27	108.16	100.42	113.37	99.699	92.509	97.84	100.42	108.83	106.75	106.52	104.68	107.53	100.42	107.23	100.78	107.77	104.5	109.14
104.89	106.09	97.695	89.585	107.39	98.322	105.34	101.54	102.06	104.76	104.82	96.757	103.85	105.01	104.88	108.42	103.39	103.14	104.98	104.26	107.18	105.99	95.014	99.825	109.37	107.47	102.42	108.13	116.21	100.28	103.3	105.78	99.468	104.69	101.74	106.38	102.4	108.08	107.58	105.78	111.39	105.68	109.39	98.886	101.56	109.03	103.94	105.68	108.23	108.6
104.23	100.29	110.91	103.86	102.1	99.146	97.71	104.67	106.46	106.37	113.88	112.55	101.17	106.8	112.3	102.5	107.67	110.73	107.14	106.6	108.48	110.01	109.29	106.04	105.61	104.86	105.39	106.87	103.18	101.66	103.2	102.96	111.54	111.37	103.11	109.37	104.14	107.82	96.71	98.431	102.15	102.96	104.64	106.43	101.35	105.58	103.68	108.19	96.772	109
107.79	108.1	110.02	107.48	103.34	104.73	109.57	118.22	105.57	109.98	114.95	120.2	109.49	117.73	112.99	111.94	103.24	103.75	115.94	109.93	107.92	108.95	118.44	103.55	113.75	107.25	111.94	109.18	117.72	105.56	108.88	105.4	117.6	107.01	116.96	112.23	106.21	117.61	102.74	109.75	99.609	112.79	110.6	109.7	111.16	110.32	103.08	109.67	113.78	116.08
102.01	111.34	101.39	108.51	110.09	114.36	110.73	101.29	103.4	100.98	101.5	109.56	103.3	106.34	95.66	107.02	98.166	100.9	111.68	108.4	112.44	98.943	103.35	105.59	112.09	115.33	105.13	116.12	98.97	107.76	103.06	106.43	111.59	103.51	95.558	109.26	110.99	111.69	107.13	107.65	99.774	101.54	109.16	105.74	95.626	102.8	103.55	105.47	104.93	102.47
106.44	113.99	117.43	108.84	107.31	111.35	117.16	112.02	102.88	109.36	114.22	114.83	114.61	106.95	106.36	111.69	106.92	113.17	111.76	110.72	119.81	107.6	116.57	107.46	107.64	121.49	110.75	107.68	113.36	109.49	114.87	115.33	106.59	109.34	114.44	106.92	114.45	112.28	112.13	113.05	117.43	108.73	105.13	114.15	113.59	113.23	115.5	112.5	105.02	121.23
120.82	121.23	116.13	120.01	116.84	110.84	118.59	120.93	110.64	111.41	126.9	128.23	116.85	125.03	113.34	115.69	119.61	116.16	125.43	108.63	123.05	113.08	118.54	120.18	123.2	110.74	116.86	125.39	117.69	109.57	115.53	127.44	117.92	117.77	119.18	124.04	122.13	124.28	121.57	116.96	115.09	118.28	118.89	114.37	121.15	108.47	111.1	122.67	117.47	121.94
100.71	111.56	104.03	102.01	103.2	108.45	100.18	102.04	108.48	102.04	97.609	104.91	103.95	107.14	109.99	103	108.94	103.13	108.3	108.5	104.73	104.73	111.34	99.881	112.59	110.42	115.7	110.04	102.62	108.22	103.43	111.67	101.39	108.83	101.63	105.44	91.032	100.98	112.59	110.24	97.509	112.1	104.15	110.81	103.98	112.19	105.05	115.29	105.36	101.26
124.48	117.15	113.47	108.19	114.53	112.26	112.68	113.09	109.24	121.12	109.99	116.93	112.15	111.95	106.5	99.56	124.85	117.4	121.14	97.783	112.89	111.93	116.37	113.88	108.51	110.33	117.59	112.39	107.76	108.69	118.65	112.87	112.85	114.25	119.58	113.62	104.75	111.71	106.34	109.82	106.47	107.91	118.71	99.903	109.07	100.05	116.84	111.52	106.84	118.34
110.36	119.27	116.49	109.2	111.21	118.46	114.67	112.91	109.81	110.54	110.44	111.6	121.34	114.44	109.44	114.03	109.06	116.57	109.46	111.25	101.69	114.24	113.59	118.99	114.23	117.01	116.63	119.96	110.8	117.41	122.57	118.61	115.57	111.48	110.99	117.24	118.82	109.66	111.41	112.98	117.65	115.6	112.9	112.62	109.27	115.1	118.4	110.94	110.15	111.16
104.35	100.14	112.07	112.25	100.87	96.335	106.62	103.17	96.998	102.34	103.44	106.16	102.16	101.64	99.813	104.5	102.35	103.49	101.65	110.01	107.99	110.57	105.31	102.03	112.09	97.872	117.7	111.47	95.333	109.55	98.034	109.44	105.33	98.236	107.16	107.46	107.85	94.41	108.53	103.38	109.71	111.9	106.37	104.49	108.33	103.74	102.73	110.83	106.42	103.51
110.15	110.58	119.6	116.18	109.57	120.62	114.15	100.76	113.33	107.84	111.92	111.17	110.71	113.08	112.42	115.45	106.71	115.18	107.07	116.85	115.04	111.57	111.01	107.24	116.81	116.19	109.65	105.91	111.73	115.75	106.77	117.53	111.06	122.25	108.05	110.98	108.41	117.88	108.97	111.67	114.94	103.84	112.45	108.87	118.01	108.37	106.01	111.77	115.47	116.3
110.85	101.78	99.27	105.2	107.45	104.04	100.16	109.55	106.83	109.56	112.07	106.63	102.03	98.998	103.62	105.28	104.55	103.92	100.71	105.73	104.38	107.88	105.66	98.753	103.14	101.91	104.48	114.42	101.29	104.85	109.17	105.73	109.05	104.49	96.519	104.86	94.886	110	98.867	110.8	111.22	105.89	105.01	102.2	102.42	105.16	109.22	115.62	100.66	105.82
99.73	110.32	102.12	113.6	105.64	103.58	103.39	91.572	103.9	101.24	109.22	105.79	103.74	104.05	94.335	112.75	100.22	109.71	109.13	112	103.82	102.03	99.815	96.977	101.48	106.72	103.22	102.57	105.98	105.42	103.66	107.72	102.29	110.1	105.07	107.73	108.61	103.22	104.89	107.7	105	103.63	112.48	110.33	107.47	102.4	114.56	108.68	107.69	98.872
101.06	98.831	117.26	94.508	103.64	103.53	103.63	102.08	102.06	104.8	109.9	103.01	108.33	96.512	106.08	100.17	100.97	108.91	107.66	108.21	107.61	105.09	108.8	104.86	105.92	113.81	120.22	108.15	106.76	112.3	109.19	107.69	106.69	111.7	97.439	111.79	104.4	102.33	105.4	111.64	112.78	109.45	107.65	107.55	102.01	102.7	107.04	98.065	103.94	107.03
99.173	104.79	98.193	101.77	96.541	101.25	107.5	96.995	97.302	113.88	99.307	94.766	100.88	101.62	99.286	101.39	99.3	91.581	91.679	98.44	106.05	92.034	100.41	106.3	96.36	95.208	98.356	101.69	95.75	103.44	106.27	93.054	96.115	102.92	101.67	100.87	99.14	99.273	99.934	100.67	98.673	96.108	92.771	98.367	101.76	94.688	92.264	97.994	103.67	98.712
114.44	107.11	112.38	112.79	118.07	112.72	105.05	114.05	108.43	108.89	109.21	105.39	115.57	109.39	116.71	117.69	118.39	115.3	103.02	109.21	105.9	110.82	111.72	113.58	111.39	108.14	109.96	112.07	117.91	113.17	110.56	108.78	108.41	113.44	114.68	102.93	113.95	105.3	113.09	114.97	114.88	114.71	109.77	117.22	117.56	95.02	104.4	114.35	110.09	105.16
102.22	112.04	104.39	104.88	109.53	111.87	113.47	107.9	103.69	104.4	95.916	104.98	101.05	114.17	106.09	110.15	104.02	97.709	110.5	101.78	87.556	98.97	114.72	104.92	116.64	103.04	107.54	108.9	110.53	98.496	109.2	109.06	109.45	107.26	109.32	102.47	100.39	106.5	109.19	103.55	108.61	113.36	99.818	117.89	106.21	102.86	112.42	113.73	110.26	114.48
109.85	100.5	110.34	111.61	112.93	111.81	100.72	113.02	115.93	107.8	114.58	106.5	111.66	107.32	105.16	111.73	112.48	103.97	116.61	109.8	112.94	110.26	115.89	109.71	111.38	115.49	103.96	113.98	104.75	111.52	112.54	106.26	118.34	113.15	106.94	114.86	103.79	107.78	110.23	105.28	112.61	106.19	115.26	111.94	115.94	116.08	105.57	111.24	117.52	101.9
108.3	91.829	89.802	107.46	103.88	89.177	100.12	93.758	97.969	99.933	110.55	108.43	95.326	90.121	95.014	102.23	106.62	91.493	104.66	92.318	94.527	95.265	103.58	96.21	104.93	96.183	102.62	106.91	99.002	107.55	98.488	96.25	113.98	98.97	102.94	99.579	91.696	101.79	101.74	107.9	97.049	94.875	92.657	107.43	103.81	104.05	105.14	96.297	104.41	101.28
114.58	110.23	108.04	114.85	108.21	113.09	116.53	114.64	110.42	113.27	109.96	110.73	109.1	105.43	113.43	120.84	106.05	109.98	106.44	117.39	111.3	109.8	108.27	112.87	114.82	106.76	114.75	118.51	115.08	118.63	116.81	122.19	120.2	108.61	108.11	117.47	109.99	113.79	115.85	107.22	110.05	115.81	107.46	119.36	115.53	121.97	112.49	112.58	109.04	108.31
110.61	109.31	113.41	106.31	111.19	116.27	117.93	118.17	103.89	108.77	110.21	111.79	103.83	111.87	106.41	101.58	111.74	108.61	110.73	111.13	112.09	113.84	108.91	110.28	117.82	117.74	105.16	124.8	100.94	111.41	108.57	110.82	108.9	109.1	122.46	105.31	112.5	103.36	109.19	105.38	105.69	114.65	112.43	109.99	104.51	114.41	117.76	116.01	100.23	110.87
112.89	114.78	109.7	111.28	106.87	115.58	110.61	113.49	109.13	110.96	115.71	108.54	120.35	111.24	97.849	117.78	112.34	115.64	106.09	111.74	108.84	106.57	121.14	109.44	122.44	113.2	111.62	116.86	115.55	111.09	110.4	113.62	115.86	109.58	112.58	124.38	114	108.59	112.78	112.54	110.43	108.76	114.4	113.45	113.57	110.88	107.1	102.38	110.77	106.54
95.39	112.49	104.62	93.574	103.4	106.57	109.88	97.809	100.52	104.03	101.55	95.461	101.38	108.17	96.652	95.252	100.79	98.373	99.212	92.307	110.7	100.99	98.274	93.826	105.39	92.343	97.141	107.43	102.04	102.9	107.25	101.6	102.49	110.81	96.893	98.039	107.33	93.659	99.701	109.25	102.54	91.662	102.39	101.86	94.996	103.63	106.21	100.53	108.38	102.63
104.62	104.97	117.63	107.18	110.58	106.4	110.69	104.25	103.87	111.55	100.72	104.1	111.55	104.79	109.42	99.801	95.827	99.973	106.99	102.68	103.08	111.49	109.84	105.15	104.59	96.063	100.73	104.2	109.69	112.73	104.04	105.06	106.79	111.87	99.855	109.04	108.18	103.44	104.71	105.8	109.44	101.12	100.72	109.57	109.76	113.3	104.29	103.86	104.88	98.084
98.965	105.97	118.2	114.7	118.59	110.04	114.57	110.64	113.71	104.55	109.21	116.97	113.64	109.79	111.77	108.91	108.36	113.6	105.19	103.07	108.39	108.86	112.79	108.83	104.24	109.73	104.51	105.75	107.57	114.25	111.55	101	108.62	106.51	114.13	96.973	117.42	110.05	110.3	111.88	108.22	107.59	119.89	110.42	117.7	116.22	112.96	112.05	109.02	109.42
107.66	112.61	107.47	110.07	110.58	116.4	106.01	120.86	109.41	108.55	112.86	115.9	112.49	105.11	113.76	120.36	114.77	109.24	120.28	107.1	121.96	117.09	110.68	108.24	112.37	112.48	117.6	112.45	114.29	112.74	117.83	103.2	111.66	110.26	114.76	116.58	114.69	118.27	109.78	116.71	114.8	113.97	120.24	121.71	109.68	117.46	115.93	103.14	105.32	117.22
110.18	101.17	98.371	99.376	95.144	104.85	107.55	99.744	101.5	92.364	100.41	98.469	97.294	104.49	96.784	100.87	89.616	98.993	93.553	102.52	99.469	105.46	94.066	98.73	104.48	94.386	105.48	104.09	101.83	94.67	96.864	96.806	96.834	103.24	106.27	104.45	103.59	100.58	112.68	97.783	99.849	114.27	107.29	108.13	104	110.49	105.78	102.35	95.887	90.952
103.23	112.75	117.37	112.89	115.99	106.6	108.89	109.84	104.88	112.89	98.246	98.324	114.62	103.91	106.39	104.7	110.77	108.17	108.07	101.23	101.64	106.54	98.241	120.37	106	105.4	102.85	102.86	109.52	103.04	109.7	100.15	107.29	108.89	99.616	101.6	100.64	105.86	105.39	109.17	97.588	103.91	104.41	105.83	107.67	116.5	104.12	101.89	112.69	108.8
109.61	114.92	103.73	110.29	107.32	120.83	117.33	112.94	114.2	109.36	109.2	129.2	117.3	104.73	115.82	113.15	106.9	114.32	106.21	113.39	105.24	111.54	112.88	104.69	113.58	114.77	105.17	111.88	112.77	114.32	118.8	112.5	114.71	112.4	111.88	115.62	118.86	111.3	111.73	105.36	113.2	113.57	110.54	119.61	116.53	117.78	108.18	115.28	112.68	103.25
91.73	103.6	105.66	101.79	98.92	107.82	98.625	103.79	89.164	101.27	98.113	100.18	104.47	98.843	98.923	103.95	111.72	97.617	86.881	107.55	97.808	101.66	96.349	101.44	104.11	96.936	103.17	93.24	99.81	107.71	96.47	102.36	106.57	111.99	101.27	105.21	105.61	103.75	110.59	93.629	97.031	97.104	96.931	104.91	106.73	101.44	102.28	102.7	102.83	100.01
103.11	99.29	97.826	103.96	108.88	91.039	102.32	101.75	107.3	108.32	111.7	111.63	100.61	105.96	104.13	107.11	104.84	101.08	104.48	99.419	100.68	108.86	105.52	115.72	106.04	105.5	102.96	105.43	111.54	106.7	93.83	113.37	110.71	111.53	112.8	111.6	105.02	106.34	103.6	111.03	102.57	107.98	116.09	112.15	102.55	110.02	112.66	105.69	109.28	103.37
94.074	102.69	99.335	110.91	105.05	96.29	110.89	105.07	104.29	100.37	100.53	108.8	102.44	95.817	106.85	101.47	99.12	113.7	107.31	95.347	107.92	109.99	102.27	107.25	105.75	102.7	110.27	111.78	102.1	96.198	109.87	102.5	99.524	111	107.17	113.12	105.68	99.91	105.97	107.42	104.57	112.4	96.008	100.21	99.691	99.226	96.843	100.74	102.81	101.33
103.04	103.79	109.6	105.13	118.65	108.64	111.31	114.54	91.991	113.14	108.77	109.73	105.33	115.46	112.71	113.34	113.19	109.59	115.06	109.64	104.65	118.92	115.65	112.96	95.812	96.464	107.32	96.312	109.75	107.38	109.33	103.65	112.63	107.94	115.37	105.65	112.71	120.69	111.71	116.27	103.45	116.4	99.374	111.74	117.55	112.68	101.84	103.88	113.46	107.91
101.66	104.69	102.75	97.05	101.52	113.65	102.94	113.59	103.11	106.67	106.64	115.88	104.09	96.76	102.13	107.98	108.39	98.174	102.03	107.94	99.088	97.908	108.95	101.84	108.43	92.783	115.28	107.71	108.47	106.48	112.78	100.27	109.72	99.704	102.64	106.8	109.45	109.82	103.07	106.55	111.62	96.143	106.83	100.7	109	95.556	105.29	106.31	108.11	106.8
110.98	100.48	103.68	102.36	103.69	105.56	100.61	98.099	107.27	103.31	106.72	108.66	92.778	100.34	100.32	110.19	105.82	112.92	95.55	106.2	106.4	104.35	101.14	100.95	103.8	102.17	102.11	105.31	103.25	102.69	108.97	105.7	105.76	98.716	105.4	101.23	109.16	105.33	102.8	102.48	99.143	114.64	99.294	99.984	108.16	102.7	102.04	101.79	107.06	104.93
105.9	114.02	109.2	107.83	112.1	98.111	98.938	107.27	114.78	104.94	114.35	119.09	112.72	105.92	100.61	100.3	112.69	105.09	104.66	103.93	113.96	106.86	99.388	114.96	100	106.15	113.17	105.38	105.93	108.21	108.44	97.978	106.63	106.8	110.39	114.31	109.1	108.37	115.52	109.76	99.35	109.92	108.61	108.42	99.61	109.14	102.66	110.57	103.4	106.68
118.92	108.56	96.305	113.99	101.8	108.61	120.25	105.63	105.76	111.19	105.1	109.38	114.64	124.49	98.943	109.37	118.91	103.35	109.55	108.36	105.44	111.96	110.99	113.64	105.6	125.5	113.72	118.8	104.8	110.27	108.57	113.56	122.46	109.41	115.57	107.53	110.66	110.17	114.27	105.55	111.02	108.09	111.42	109.37	112.24	108.02	109.87	108.94	109.28	116.29
109.56	107.78	96.804	111.2	105.5	114.54	101.5	105.13	96.084	98.024	95.669	96.908	102.97	108.94	111.25	108.47	111.5	104.74	110.44	103.76	108.29	101.95	105.75	102.68	115.59	105.19	108.15	99.757	106.22	108.92	103.47	94.092	101.7	110.92	97.045	104.45	93.059	106.63	107.5	106.61	114.13	111.33	105.87	101.88	106.05	101.32	95.21	100.54	101.11	95.075
107.05	105.25	109.36	115.25	112.73	117.48	108.72	111.97	113.79	121.23	116.23	110.91	103.03	107.21	111.94	111.12	102.7	113.26	116.61	117.9	116.8	112.98	106.97	112.62	108.44	117.51	118.19	108.27	119.68	109.71	113.05	118.13	112.26	108.44	113.11	111.87	114.93	98.896	103.64	102.13	122.54	111.01	110.5	106.74	118.79	104.63	112.38	118.38	113.65	120.42
98.369	95.973	101.96	98.195	97.675	105.66	100.99	96.227	101.29	106.21	103.64	99.352	101.87	102.82	109.62	96.713	96.788	94.537	96.242	103.32	94.534	102.54	105.28	103.16	100.83	102.87	102.17	100.21	99.357	90.725	97.497	101.33	101.37	104.89	98.882	98.565	94.543	95.316	98.334	92.796	98.026	95.96	102.45	88.618	101.24	100.35	97.443	106.47	99.831	100.51
105.29	105.95	103.17	106.66	106.75	104.12	102.27	100.82	107.58	113.89	112.47	101.59	112.54	107.08	110.89	105.27	105.83	94.107	108.66	101.38	104.31	113	100.14	102	105.19	111.8	120.4	102.08	104.52	109.98	104.88	115.01	103.46	108.46	101.5	104.39	105.68	113.44	95.357	102.1	109	97.808	110.11	113.22	101.35	107.87	108.4	106.44	100.09	102.05
107.7	100.55	108.35	110.87	113.85	110.5	101.78	107.05	100.38	108.26	105.13	103.79	113.15	104.63	109.07	100.77	101.28	102.47	103.79	109.88	100.34	100.87	104.49	106.13	106.42	104.61	104.31	107.95	101.06	107.51	95.045	108.03	102.82	102.94	103.03	106.76	103.46	104.12	98.663	111.1	105.44	104.96	100.55	104	110.89	114.94	112.12	106.68	105.37	106.26
97.862	88.629	102.03	97.485	107.03	94.224	96.589	99.449	97.266	114.1	99.864	99.43	102.4	97.68	98.022	101.98	102.71	98.9	101.64	98.347	98.051	96.776	98.151	100.39	96.918	95.637	93.982	99.698	98.064	102.35	100.85	100.34	97.085	101.98	96.707	98.006	102.75	106.51	102.93	106.6	98.824	94.95	106.6	97.54	103.28	100.62	103.86	104.28	106.69	104.18
113.66	115.46	120.59	117.4	112.84	107.08	118.23	107.64	113.21	118.19	108.23	112.97	108.84	108.44	104.75	112.83	103.53	112.64	113.82	113.88	106.1	112.39	110.48	105.42	112.68	111.54	110.19	115.26	112.81	106.93	115.31	106.65	108.18	117.27	114.1	117.34	104.1	112.44	107.5	111.06	116.93	106.26	115.02	109.18	111.56	113.36	105.22	111.07	107.73	110.5
109.68	102.32	103.31	100.79	105.05	91.885	99.459	107.65	101.15	102.19	103.09	102.32	100.72	102.43	101	104.02	103.31	95.719	96.76	104.79	95.436	108.17	102.59	100.68	110.82	102.45	102.5	108.21	101.75	95.655	98.33	104.29	103.44	101.79	110.37	105.39	102.72	107.65	96.364	114.31	97.9	104.77	103.52	112.29	104.89	100.47	112.38	93.132	104.87	113.2
107.96	109.98	98.372	110.64	106.72	107.85	102.42	102.72	108.95	104.11	101.51	112.67	106.5	99.842	104.5	94.652	103.84	101.59	110.11	109.42	103.17	112.55	114.61	100.53	108.11	112.39	94.947	100.53	109.52	108.09	106.27	111.61	108.26	100.9	102.16	100.36	106.8	108.12	113.41	102.25	102.04	102.58	104.86	100.4	108.59	105.4	96.395	106.22	107.36	102.09
115.36	99.392	105.38	112.9	103.9	110.99	113.65	107.75	108.49	103.34	99.577	103.78	101.63	109.28	103.34	102.51	108.47	105.27	105.53	106.93	105.59	101.16	113.4	98.971	110.62	99.384	105.35	98.775	104.32	107.45	106.74	104.21	113.15	107.47	101.97	104.8	110.3	104.74	115.23	110.29	99.63	99.167	103.68	112.62	101.58	101.8	107.58	111.82	102.76	109.86
101.27	103.47	98.57	103.9	106.44	101.76	97.116	108.7	102.97	108.02	107.32	91.388	100.93	103.93	93.64	99.648	98.624	104.34	98.26	109.79	100.27	94.633	105.64	102.16	101.59	99.522	94.144	97.223	100.29	105.29	105.58	98.77	103.77	101.63	92.04	103.52	93.613	91.816	105.58	98.415	101.2	95.299	104.5	100.8	110.33	95.743	94.827	98.401	96.566	102.42
101.62	103.93	114.03	96.721	112.67	101.02	113.68	102.15	109.96	108.81	99.357	103.2	103.08	108.99	107.97	103.45	105.9	109.54	101.08	114.84	105.8	101.28	101.77	113.26	105.98	101.03	106.19	112.68	92.609	100.75	102.69	106.76	106.49	111.05	105.93	101.89	102.63	102.79	111.45	115.39	114.28	104.57	107.83	101.53	106.25	101.83	106.07	110.66	95.422	92.232
97.773	101.37	109.81	111.61	95.518	103.13	100.35	95.087	99.971	103.6	101.63	102.54	100.04	115.6	101.76	105.91	101.79	106.69	108.42	98.66	103.04	109.7	106.81	103.38	107.83	105.39	104.81	101.18	116.98	102.02	106.05	109.51	111.44	104.28	100.12	105.03	100.51	108.66	99.023	108.77	107.84	107.85	100.91	100.24	106.41	100.83	110.27	105.5	107.79	108.13
118.38	122.72	111.12	111.29	108.24	101.73	107.95	118.2	113.75	110.82	101.21	115.29	116.88	109.25	111.78	118.98	112.64	109.97	110.41	112.17	115.5	112.03	109.93	111.19	108.47	117.49	118.88	102.64	109.02	107.18	109.09	110.63	116.36	118.55	124.11	110.04	110.74	117.22	113.51	110.98	111.31	120.58	102.21	110.05	110.52	109.39	107.29	116.46	129.46	115.79
96.794	115.56	111.82	108.79	111.66	109.55	116.81	110.31	116.88	113.89	106.24	105.26	116.46	113.35	109.59	104.45	105.27	114.8	104.27	108.76	115.29	103.77	109.07	99.764	103.93	110.88	108.09	108.52	102.72	111.6	100.71	116.79	107.72	117.86	109.19	111.06	107.71	112.66	113.12	117.38	106.44	112.22	118.16	116.59	104.59	103.34	104.6	103.69	106.68	116.05
99.053	93.982	102.34	90.01	97.181	101.61	103.08	95.711	99.241	99.531	99.931	101.72	96.153	93.94	99.88	95.547	95.119	98.652	101.98	96.314	96.116	106.55	97.662	97.065	96.541	91.256	103.53	95.606	109.34	100.78	90.369	94.852	95.415	106.81	99.919	101.81	94.66	105.58	92.578	98	97.453	107.61	106.97	91.158	89.641	102.8	95.12	95.944	110.67	93.025
103	113.4	110.44	111.66	93.443	102.28	111.08	97.137	102.32	104.73	111.34	119.03	107.27	105.92	105.49	106.78	93.918	93.93	113.16	100.19	105.71	103.06	107.64	97.123	107.9	110.53	101.12	113.66	110.23	101.74	96.68	97.216	105.96	106.33	105.34	109.19	112.93	108.91	117.17	112.39	106.08	105.34	108.96	102.08	106.67	99.153	106.2	104.38	103.13	103.8
101.91	102.11	108.04	99.199	113.03	99.04	107.21	93.179	103	103.53	107.8	112.85	111.68	107.23	113.28	111.16	106.47	103.05	107.12	103.85	101.29	101.14	113	108.54	107.35	100.54	103.42	102.26	101.31	115.78	109.96	99.486	118.66	103.66	105.97	104.7	99.277	106.89	101.83	101.84	106.99	106.81	109.79	102.47	109.5	102.42	104.92	104.38	97.548	102.84
94.635	97.505	102.39	108.91	102.6	100.03	113.27	104.3	108.51	105.42	102.84	101.61	103.09	101.12	111.21	102.71	107.93	108.14	105.67	98.162	109.5	106.85	103.17	103.35	108.49	94.648	107.31	101.84	114.97	101.05	106.19	105.51	105.91	111.82	103.51	106.92	100.8	105.83	117.05	98.947	108.22	103.09	103.68	106.61	105.55	107.74	110.28	112.03	102.44	104.95
107.8	103.49	121.48	109.44	101.46	100.3	116.67	105.49	101.22	106.34	108.13	108.2	106.06	103.08	107.78	105.77	111.15	109.08	104.91	97.111	102.64	116.64	105.78	108.41	114.95	102.96	114.44	108.11	94.955	109.21	99.362	108.55	111.91	107.59	107.7	103.99	107.2	106.38	104.92	106.69	103.02	103.12	101.75	108.47	107.58	97.491	104.44	100.74	106.77	102.36
118.18	123.54	112.04	117.1	111.13	116.36	115.77	124.91	120.19	107.96	108.36	119.71	115.04	121.65	108.22	119.21	116.85	113.94	115.71	117.76	123.22	117.6	113.96	125.53	116.18	120.47	123.5	115.92	119.74	120.71	119.66	120.87	116.82	115.5	116.81	118.71	123.62	111.54	116.24	115.94	120.5	120.24	116.31	118.91	115.87	121.62	110.74	114.84	114.62	118.64
112.7	109.93	111.26	110.9	106.4	107.18	107.22	116.89	110.23	107.07	110.96	100	112.18	114.21	111.33	109.67	113.2	111.77	116.89	113.03	116.06	114.56	110.83	114.12	106.89	109.94	103.12	105.31	113.93	120.24	110.51	107.03	114.66	109.81	112.82	114.22	110.89	104.54	120.76	108.95	118.99	112.98	113.81	107.64	116.86	113.54	104.74	116.43	108.36	104.49
102.24	105.02	96.53	105.18	97.166	98.158	106.61	99.661	99.339	101.06	100.16	100.81	100.59	102.4	96.133	91.592	102.58	102.27	101.04	93.136	99.93	102.5	96.407	101.2	98.673	88.258	102.72	91.254	95.3	95.489	94.913	94.916	96.204	102.53	100.03	101.22	104.23	97.53	93.871	96.364	99.386	103.16	103.19	101	107.03	95.964	98.305	105.17	94.756	87.311
106.33	107.03	106.54	99.522	111.56	105.44	101.79	111.51	103.97	102.71	103.61	113.75	106.97	105.77	105.4	98.102	109.93	97.751	94.375	111.16	104.01	103.12	97.03	100.57	103.71	105.99	107.32	112.59	106.2	108.1	111.98	111.36	107.05	109.52	106.28	102.65	97.916	102.53	106.35	102.74	97.495	106.13	101.8	105.44	101.01	106.06	110.91	95.326	101.26	101.76
116.65	113.49	112.62	111.68	109.95	114.57	112.82	107.76	116.51	107.15	109.23	103.14	116.02	114.71	107.7	113.56	111.1	107.58	112.54	108.66	119.92	113.2	111.86	108.36	113.81	112.17	106.79	115.36	110.2	112.42	110.74	98.436	114.17	105.35	115.79	110.1	103.46	111.4	120.78	105.77	109.83	111.43	109.08	107.85	106.66	109.37	115.69	119.4	108.56	109.5
105.11	118.59	106.75	118.25	110.51	114.1	114.38	106.92	112.25	119.6	111.35	108.71	109.3	110.99	108.2	109.8	110.96	115.59	101.37	111.39	111.14	108.81	103.9	114.33	108.17	119.82	115.78	111.1	108.95	112.92	121.22	103.25	112.96	102.37	107.12	106.53	96.342	117.74	113.46	114.94	121.53	110.8	123.33	110.29	111.73	103.06	108.24	107.25	107.84	108.09
113.56	118.32	115.6	111.7	119.87	119.23	119.02	117.64	116.59	121.38	113.69	117.36	113.02	107.84	120.49	117.37	123.41	112.71	127.33	110.85	119.39	120.35	110.15	115.53	123.54	118.44	115.21	114.77	119.54	112.44	116.56	110.86	119.39	115.65	103.11	116.08	113.54	113.17	120.12	108.55	116	113.24	121.23	109.78	105.6	116.84	119.63	121.41	114.4	109.42
96.971	101.38	108.57	106.23	96.177	89.289	96.819	104.35	105.57	99.803	108.93	97.094	98.441	100.05	93.838	96.382	94.906	102.43	104.27	95.493	98.571	94.071	98.025	96.646	97.089	95.332	104.31	96.397	102.66	91.606	90.8	112.1	98.817	105.16	93.382	100.72	107.86	94.789	96.138	96.266	107.93	96.916	95.856	106.66	107.2	95.814	98.841	105.16	102.15	92.308
106.79	101.19	98.652	105.87	101.97	107.49	102.23	106.52	105.25	103.71	114.47	117.75	105.3	106.39	108.74	102.03	108.07	101.77	102.43	110.62	110.06	103.93	106.16	113.39	101.55	115.15	103.06	97.883	104.28	101.79	112.65	104.46	98.147	110.18	112.47	106.82	106.09	109.2	101.64	109.69	111.37	109.98	105.57	108.9	101.49	104.02	100.9	103.46	102.41	110.01
101.65	104.63	107.81	99.02	104.3	106.3	103.76	118.12	103.63	116.41	104.64	101.6	100.08	111.89	106.27	102.24	95.491	108.38	98.32	115.1	102.55	113.65	100.15	112.86	108.29	99.65	101.54	106.42	107.62	105.23	97.138	96.792	103.94	101.02	99.207	101.27	110.13	104.85	97.314	106.67	102.76	105.55	105.34	106.77	104.33	109.63	103.23	103.18	100.01	98.539
111.17	101.55	112.13	101.88	104.1	100.99	108.76	108.19	108.19	109.09	100.71	103.31	108.95	105.14	114.16	105.68	107.17	101.18	105.19	92.398	109.54	97.9	100.3	102.61	102.77	115.74	113.97	96.913	107.74	111.79	106.61	102.03	105.22	111.7	112.48	107.97	112.41	112.99	109.62	107.38	116.9	105.07	108.62	121.49	112.56	112.04	111.95	105.27	109.97	108.73
117.36	106.68	106.07	114.05	105.61	116.39	113.64	113.9	114.27	117.28	110.27	109.74	115.46	110.62	108.26	106.99	111.76	117.1	116.67	112.64	116.92	114.13	108.13	110.46	105.04	106.91	116.09	107.31	104.17	110.57	99.68	109.27	112.77	112.51	117.82	104.64	104.19	107.33	109.12	120.14	110.85	118.85	106.91	111.28	110.26	110.75	114.29	108.2	116.37	103.44
104.17	106.3	97.213	104.63	101.64	101.66	108.59	94.53	104.8	102.8	100.28	108.3	99.491	105.6	97.614	105.32	104.38	105.57	99.23	107.99	99.026	108.51	110.44	95.441	109.45	111.57	100.97	101.07	105.46	107.19	110.17	103.91	104.73	102.84	104.82	99.638	107.45	104.71	113.19	104.83	100.84	103.65	104.73	101.16	104.41	107.99	97.857	105.46	104.33	108.19
110.43	115.87	117.78	113.25	119.84	116.23	102.24	112	109.5	103.26	110.99	124.41	109.82	112.87	107.28	110.54	104.83	107.7	109.4	111.73	116.21	103.9	105.74	112.65	114.86	105.26	114.93	116.45	115.43	109.49	117.54	111.48	114.26	111.19	108.95	110.36	113.94	111.57	117.61	104.8	112.69	112.07	116.71	111.29	113.5	112.57	113.84	103.72	106.83	112.09
96.804	94.024	101.44	108.68	105.03	102.05	104.52	95.727	110.28	106.48	109.07	103.94	100.82	106.73	104.59	91.237	106.75	100.59	105.13	109.82	109.61	102.45	96.355	110.38	106.5	109.29	103.6	106.67	106.9	108.28	101.72	104.55	104.78	102.82	112.05	103.69	106.89	101.16	94.483	108.96	101.4	106.59	103.63	99.786	103.87	97.857	107.98	109.64	108.15	107.92
106.45	102.15	108.69	107.9	103.46	102.79	103.84	105.68	101.74	102.59	111.62	118.37	108.43	110.66	106.84	101.89	106.43	103.01	112.33	108.2	100.42	103.3	104.56	106.81	101.47	101.51	103.71	103.33	108.46	103.64	106.8	111.65	104.7	107.07	117.88	107.71	106.22	109.98	108.79	107.58	112.31	98.604	98.705	103.41	98.358	101.67	99.1	114.2	111	107.92
100.66	100.61	114.3	103.88	106.49	104.66	108.67	94.591	94.829	104.04	101.27	107.57	99.1	107.14	98.446	103.02	99.544	98.488	102.18	104.79	103.79	105.16	97.578	98.512	102.62	100.85	103.56	110.99	108.2	106.49	103.98	108.85	105.71	104.7	103.87	103.3	100.83	100.29	106.37	105.13	105.53	108.38	104.2	107.49	106.09	98.428	108.85	108	106.69	103.07
101.81	93.178	105.93	100.67	91.73	103.77	98.297	102.09	103.89	105.36	96.006	100.06	92.703	110.05	101.19	91.316	99.666	104.29	90.378	102.76	109.19	102.67	101.54	102.59	93.882	102.16	98.333	99.997	100.2	107.66	101.81	100.44	105.94	99.929	103.35	98.468	98.808	101.44	96.884	95.799	96.149	90.815	97.176	97.654	99.888	99.501	104.76	94.794	95.577	105.37
111.95	101.9	102.5	99.22	100.97	103.82	92.923	99.107	104.24	99.396	100.37	100.23	98.074	106.53	97.656	98.741	110.89	105.42	104.74	101.97	96.76	102.63	97.982	101.16	100.39	102.9	102.16	98.458	109.4	89.848	92.471	99.458	96.599	105.06	102.8	94.578	92.404	101.28	95.136	99.135	106.76	95.344	95.718	94.977	99.144	96.731	104.08	97.74	91.682	97.905
108.95	107.35	110.97	115.79	109.52	112.97	110.15	111.78	112.01	110.19	113.8	129.13	122.26	109.51	118.17	115.9	118.72	112.08	113.91	112.35	115.8	108.78	117.47	109.38	113.91	110.06	117.68	113.41	107.2	114.93	105.54	114.17	112.03	107.6	115.35	119.04	113.54	109.4	106.14	112.28	119.29	106.01	119.59	118.89	108.4	106.54	119.77	121.74	113.9	115.77
97.928	96.115	98.621	108.86	105.74	106.11	110.51	100.56	110.97	103.5	108.29	104.4	121.91	110.68	90.136	100.28	90.351	105.27	103.73	104.52	103.68	103.8	108.55	100.4	104.43	109.69	98.709	108.63	98.451	102.66	103.82	102.52	112.95	100.5	105.31	103.12	110.95	108.46	117.88	104.06	105.83	103.62	112.51	107.77	104.52	112.02	107.79	99.916	104.92	102.35
111.93	108.64	111.02	117.25	111.93	104.05	109.83	105.96	112.96	109.74	116.7	113.29	112.44	110.73	108.8	112.34	102.18	108.64	106.7	114.33	102.03	115.2	120.91	112.77	113.85	120.21	104.84	107.55	109.22	115.06	113.16	102.51	118.28	116.39	113.56	114.45	106.37	114.78	118.53	113.37	109.02	107.89	118.64	104.22	120.28	110.5	109.68	108.92	109.95	101.28
101.13	87.922	97.427	98.43	98.157	98.601	99.095	113.28	93.943	99.673	98.074	93.319	102.95	98.979	105.89	95.043	106.21	90.011	99.467	95.486	101.03	100.22	100.67	95.351	98.664	96.181	93.277	93.404	93.376	99.923	98.497	95.937	101.05	104.19	92.796	98.685	104.42	107.96	97.303	100.94	89.462	101.45	112.98	101.09	106.34	96.691	101.37	104.24	101.51	97.837
106.13	107.88	109.72	105.71	111.92	111.54	101.17	109.26	109.12	105.19	111.73	108.85	100.16	106.08	96.282	98.328	110.29	97.157	104.69	97.052	103.34	103.58	108.48	109.22	102.95	115.71	110.9	111.02	113.57	106.9	110.75	112.48	108.93	105.29	101.25	109.57	110.11	106.29	97.906	112.77	104.28	115.15	114.11	100.88	104.81	102.78	98.346	108.59	113.15	103.82
110.37	113.23	109.89	116.26	115.2	114.65	112.06	104.33	108.4	108.53	111.02	104.07	104.82	112.6	103.92	108.66	104.87	113.53	107.27	118.41	101.34	112.61	111.21	114.6	108.29	105.1	113.63	114.02	113.58	109.95	124.08	110.78	109.32	110.02	114.91	115.51	117.2	117.98	115.89	126.57	116.76	107.14	111.43	115.74	105.58	108.16	111.77	106.2	121.25	114.86
110.33	101.39	99.325	100.34	104.33	94.278	105.91	101.94	99.104	102.31	113.64	108.25	107.37	100.27	95.326	97.182	102.42	96.588	105.49	102.42	95.543	103.08	94.016	102.88	99.662	96.183	89.266	99.214	100.64	96.855	98.222	100.32	105.99	95.228	107	99.709	103.59	99.843	106.53	99.702	104.03	91.535	96.729	100.33	94.657	107.95	103.32	98.802	98.206	97.745
102.7	111.78	108.74	98.306	111.26	106.38	107.09	107.6	107.48	108.2	101.48	107.27	106.44	110.77	100.98	102.04	111.76	106.54	97.86	107.45	109.03	102.61	93.126	106.21	104.81	99.997	97.609	101.48	106.75	105.37	104.54	118.38	110.44	108.29	108.99	105.8	105.59	111.38	101.71	94.189	110.58	104.12	103.83	101.26	93.727	106.2	114.52	110.25	110.33	109.47
108.49	106.81	93.684	94.222	102.42	108.2	99.289	98.394	99.174	100.06	112.01	102.1	115.58	96.892	110.81	113.91	108.1	117.1	105.6	94.631	107.63	100.8	94.564	100.17	101.67	105.6	101.06	109.33	109.26	107.45	106.6	112.89	103.44	96.453	101.97	109.85	113.65	111.42	104.58	103.58	104.53	100.5	109.05	102.88	105.18	104.49	111.43	96.694	98.909	110.34
103.48	101.47	98.073	107.59	110.34	104.71	101.48	103.12	98.386	96.769	106.51	92.871	100.76	105.27	91.723	110.32	101.13	106.93	109.2	96.993	103.8	113.39	96.75	117.34	102.51	102.27	110.42	104.16	105.27	105.48	110.03	108.55	99.269	91.933	102.01	100.75	107.36	105.7	109.12	102.7	105.68	103.58	100.35	98.218	108.54	106.83	108.21	106.87	105.63	94.336
119.61	117.57	107.72	99.117	104.25	110.05	104.39	105.26	103.52	105.89	109.01	101.94	109.95	106.32	103.29	103.74	108.38	99.898	94.956	114.77	105.71	119.82	111.63	103.17	107.65	98.847	104.3	106.09	97.506	100.62	104.46	110.34	109.41	106.61	106.32	105.37	107.12	111.5	105.78	100.3	108.44	106.5	102.13	110.34	107.29	98.5	104.99	98.446	112.04	103.31
102.8	95.941	108.43	115.18	103.07	104.55	108.25	108.84	109.04	106.41	114.16	101.52	103.74	106.74	97.726	109.8	111.69	110.76	106.6	116.72	112.82	108.14	110.9	99.978	108.98	113.76	109.81	112.01	105.52	112.24	105	110.81	108.71	109.19	110.01	110.85	107.41	111.13	105.85	107.29	104.46	107.61	106.49	113.38	108.99	111.06	105.01	110.35	101.49	102.83
109.31	101.34	106.8	104.02	99.289	114.47	103.84	102.3	114.05	104.57	109.81	102.97	97.494	109.11	106.11	103.83	106.47	107.83	110.33	106.44	105.64	104.42	107.91	105.56	99.394	108.41	99.907	106.46	107.24	102.47	110.65	103.93	103.34	107.47	100.74	97.056	109.85	113.35	107.3	105.77	111.34	111.06	107.06	111.9	104.15	106.02	111.83	105.59	108.88	105.57
109.36	105.34	106.66	106.14	104.94	108.03	93.068	100.88	98.467	114.72	103.03	109.19	109.92	108.29	106.54	110.48	100.04	103.69	105.12	107.34	100.06	105.6	104.84	114.55	116.31	109.01	109.05	106.39	110.65	103.39	111.45	111.96	109.91	101.35	113.57	109.5	98.593	105.45	104.46	108.47	105.95	101.85	105.62	105.11	103.92	100.93	102.9	103.46	109.1	101.88
109.91	104.44	98.955	99.508	101.07	104.49	106.32	103.48	101.65	98.508	105.83	110.41	102.47	111.79	102.89	101.2	98.282	108.65	100.3	100.55	113.02	109.13	107.09	104.69	106.88	97.943	104.62	109.18	104.28	94.639	102.15	106.77	100.28	117.2	100.38	94.923	103.67	101.75	102.2	109.07	101.77	102.39	105.57	109.2	103.65	107.99	106.31	101.22	104.24	101.75
101.38	114.47	106.5	105.95	107.8	108.86	111.2	104.96	110.12	100.89	106.48	107.07	100.59	113	98.557	94.653	105.89	113.96	104.84	105.73	101.4	102.87	113.95	97.237	103.73	104.84	107.45	94.791	107.08	96.799	99.15	102.19	105.57	102.71	99.755	103.55	114.1	103.99	114.75	106.43	108.35	110.5	111.39	106.27	113.55	96.25	106.27	111.06	109.26	102.13
121.78	106.19	106.48	103.77	121.1	107.83	110.79	102.23	111.29	109.42	114.27	104.37	113.95	113.29	123.06	112.17	118.38	111.7	116.08	121.87	105.57	111.83	109.36	111.3	118.07	115.1	115.36	103.05	105.6	118.68	115.79	106.06	103.35	109.72	108.19	108.92	108.45	113.83	116.73	120.8	113.28	114.78	101.52	113.73	113.03	109.96	116.68	106.66	106.41	113.94
113.32	110.16	119.24	120.16	118.7	132.26	119.22	115.03	115.32	109.95	122.95	109.43	110.81	114.58	116.46	117.94	116.91	116.91	131.57	119.6	113.17	126.48	115.26	107.37	114.86	118.52	116.58	120.38	117.98	116.84	123.87	113.57	108.22	117.73	121.88	121.56	121.88	113.62	119.43	119.58	112.1	112.22	116.68	116.66	118.55	119.72	106.83	114.94	123.83	117.16
105.69	107.18	111.43	101.61	112.9	105.01	102.23	99.147	98.741	104.5	102.71	106.69	99.881	108.84	105.91	105.5	107.64	104.27	99.927	107.16	102.31	102.37	98.568	114.91	113.71	104.56	110.58	105.12	107.85	103.5	108.95	103.11	115.84	109.79	117.36	102.35	108.55	108.36	117.91	108.89	114.36	101.91	109.23	98.916	97.476	104.02	103.17	111.38	109.85	114.61
91.635	97.193	109.99	101.05	95.463	109.05	97.317	100.9	103.88	92.371	102.94	103.27	95.019	100.58	92.877	98.409	100.25	105.29	103.02	90.201	96.425	97.82	97.781	107.21	91.868	107.29	101.77	113.26	101.45	91.423	101.72	105.91	107.13	102.44	92.513	100.36	94.275	95.542	97.857	101.27	105.17	92.833	97.863	117.81	99.135	103.01	95.87	106.84	93.819	98.188
108.72	111.53	103.61	108	104.23	111.15	98.289	111.6	99.181	106.29	97.402	99.697	107.69	99.542	107.4	110.82	108.89	111.46	101.94	106.73	109.56	111.75	107.71	99.66	106.17	103.77	104.35	114.13	106.85	99.965	101	97.56	107.44	106.59	107.98	106.35	107.07	98.705	100.37	107.91	101.32	96.777	102.14	103.54	109.55	99.362	96.55	105.02	103.85	101.26
110.78	98.534	104.48	113.38	106.67	110.09	101.62	97.933	106.32	101.09	104.94	110.22	98.494	112.36	98.129	99.46	106.7	97.424	109.71	105.88	102.41	112.47	99.521	104.55	102.89	109.73	110.77	101.76	103.98	103.67	113.76	110.52	108.13	105.2	104.26	107.3	98.945	111.91	102.04	106.64	105.66	89.322	110.68	106.16	103.63	103.92	104.38	109.28	100.78	96.964
113.17	109.73	106.88	107.96	107.58	106.93	111.9	103.04	109.25	110.65	112.24	106.78	106.28	111.62	111.68	108.96	119.26	111.68	113.2	124.1	107.83	107.7	113.3	109.7	112.91	112.19	115.35	114.92	113.18	120.15	108.38	107.36	119.84	113.98	114.59	114.12	109.71	112.1	108.94	109.97	111.95	109.58	112.3	103.62	112.71	105.56	118.94	98.578	112.91	102.57
103.42	99.282	102.42	98.389	107.2	107.15	112.04	109.51	105.24	104.43	106.82	98.558	107.3	107.31	106.78	110.89	115.52	116.15	107.7	103.95	111.96	101.12	109.37	113.09	109.54	103.3	101.75	110.01	111.1	109.99	111.1	96.657	101.47	111.52	104.93	102.33	104.28	95.834	103.32	100.44	102.77	102.27	97.853	110.39	100.51	104.72	101.26	104.41	108.15	99.292
104.77	117.38	113.96	109.21	115.56	111.02	112.88	125.68	111.38	108.46	105.61	101.03	106.01	98.877	112.87	112.81	113.66	103.6	111.69	105.88	102.93	106.92	110.9	108	104.66	118.5	115.01	112.29	118.74	123.92	106.99	114.42	104.17	107.12	109.46	104.67	108.21	112.48	107.68	98.916	117.57	119.53	114.48	107.51	123.68	112.69	112	113.38	117.2	118.17
103.85	98.11	97.183	94.716	97.808	100.16	108.32	93.119	111.23	100.57	101.62	95.586	104.37	96.861	98.837	107.79	93.178	102.06	106.92	97.033	96.206	109.21	106.46	101.76	103.31	97.804	98.862	100.68	98.861	102.5	99.609	104.24	95.745	100.35	102.06	95.39	89.768	99.887	102.61	99.266	94.232	98.333	102.14	96.174	92.434	100.93	103.09	96.796	93.697	89.461
98.219	109.21	106.81	105.73	101.22	93.788	104.16	103.33	99.049	115.56	102.82	107.77	106.47	111.14	103.04	106.39	99.815	101.28	107.59	106.84	98.725	103.43	98.922	104.51	103.12	116.46	113.84	107.29	108.07	100.49	110.21	111.05	103.09	106.61	102.45	114.73	102.16	107.63	98.18	106.85	113.36	100.33	98.342	103.1	100.95	108.11	107.19	109.53	107	103.41
108.04	104.55	112.85	109.19	109.67	111.87	118.7	113.97	112.24	115.27	101.08	106.46	107.75	108.58	99.031	109.48	115.53	119.02	110.92	109.64	112.21	114.3	114.28	107.01	105.79	112.59	109.61	115.65	111.55	110.38	110.02	104.53	109.46	114.79	103.46	111.82	110.3	116.32	114.09	110.06	114.49	115.24	103.54	117.46	110.57	113.25	116.53	109.95	114.08	106.98
112.54	119.32	111.27	107.78	119.29	97.62	111.85	115.23	115.03	106.13	107.46	118.03	113.22	114.75	108.43	111.77	118.7	113.96	119.26	111.35	117.69	111.87	113.58	108.28	110.12	118.06	121.14	106.05	115.65	119.17	116.8	107.35	112.75	110.66	112.32	115.45	106.56	106	120.66	115.11	120.58	111.23	105.01	106.57	109.06	115.9	108.08	114.17	105.12	111.23
102.46	104.16	107.73	106.52	108.34	104.27	102.29	101.24	105.64	103.68	110.16	105.74	99.142	97.466	102.53	106.05	97.438	95.2	105.48	102.62	111.07	100.49	103.95	106.67	103.96	106.41	112.64	106.17	104.29	106.84	103.82	106.41	108.72	104.06	106.65	103.79	104.18	100.76	115.66	107.22	102.15	100.64	102.99	107.76	107.23	107.23	111.54	107.18	107.92	104.98
106.26	108.41	107.22	107.02	101.09	111.21	99.948	102.02	92.397	115.41	106.02	106.09	99.767	120.77	96.726	100.26	101.08	103.16	97.829	113.04	102.31	103.71	102.7	102.56	104.14	89.748	104.09	109.64	107.29	101.29	109.92	108.31	103.87	110.15	103.47	95.074	102.08	110.26	97.892	106.12	103.24	100.61	111.84	104.38	109.2	108.87	98.14	101.3	102.6	113.02
121.43	117.34	120.99	105.74	111.52	110.55	111.69	108	113.29	117.4	100.78	112.83	114.34	117.85	109.22	113.8	105.63	109.98	116.85	104.63	106.15	110.13	112.73	110.88	111.63	106.69	115.22	100.64	115.44	110.09	107.18	110.76	111.01	110.4	109.85	110.9	111.14	112.69	111.77	105.62	108.81	112.9	110.51	108.2	116.36	115.46	112.1	105.39	109.26	108.79
115.18	116.07	109.73	116.62	118.05	113.79	111.89	109.68	102.01	114.2	108.02	117.16	109.28	115.64	114.88	115.57	117.73	108.07	116.33	105.74	123.8	110.48	110.73	110.03	120.6	108.55	114.95	110.09	112.19	110.85	105.78	116.39	112.34	110.22	111.56	117.77	107.49	110.36	119.04	113	113.86	114.77	118.53	116.08	114.58	121.64	109.8	115.56	116.64	112.86
103.74	110.26	104.3	97.454	96.813	104.34	108.4	110.1	100.36	103.41	102.02	105.45	92.095	104.41	100.12	106.53	111.1	109.21	103.69	106.19	115.9	101.29	109.23	101.9	99.645	105.84	97.106	107.17	110.69	103.62	110.84	106.21	105.7	98.313	100.67	107.09	101.61	101.24	111.49	109.26	104.81	105.88	108.14	99.903	110.18	110.98	100.57	102	108.09	100.86
110.65	114.26	116.19	108.79	112.56	118.16	112.87	111.56	113.97	107.65	108.88	120.81	115.03	103.51	113.94	109.13	115.46	103.49	107.16	112.68	100.77	110.56	107.2	102.86	112.82	105.54	112.68	109.65	119.2	107.01	113.11	111.04	116.74	109.1	106.17	108.88	112.69	105.55	110.07	105.1	103.12	103.7	112.8	104.72	104.52	108.71	112.77	111.32	114.07	103.49
106.38	106.33	110.18	96.714	97.522	102.45	113.04	102.96	109.97	111.09	98.731	103.67	112.26	108.34	118.64	110.59	98.283	106.66	103.87	105.41	109.96	99.041	108.04	110.09	111.28	106.7	100.18	107.24	102.88	110.43	108.33	103.24	106.77	120.85	110.67	93.05	108.97	107.3	101.93	105.24	113.77	104.06	111.85	104.05	109.5	112.96	104.24	104.88	109.54	105.82
105.76	113.69	99.855	97.262	98.413	100.25	102.88	108.97	101.74	107.21	104.62	102.1	106.47	105.38	109.56	106.33	108.75	99.982	105.77	113.66	113.51	105.34	105.5	101.1	101.92	97.207	111.6	108.54	103.79	110.54	108.5	101.7	108.39	96.327	105.91	104.95	104.54	112.63	100.52	105.12	119.76	100.39	110.43	109.37	101.74	101.74	104.24	101.89	110.31	112.1
109.84	105.77	106.06	110.05	106.9	101.21	102.86	111.74	105.09	104.16	107.33	110.53	99.054	107.5	109.34	112.2	112.8	109.14	98.923	100.61	107.34	101.76	102.99	106.6	102.85	115.84	116.27	109.28	113.17	95.586	107.27	103.79	104.72	98.003	108.32	103.7	110.77	105.68	103.16	108.35	107.72	94.952	102.6	101.68	107.75	111.02	115.11	103.96	111.66	107.72
109.55	105.34	111.95	111.11	96.325	97.511	113.7	110.05	107.07	102.09	103	108.42	104.02	103.05	108.98	105.15	112.54	96.81	102.44	105.84	102.53	94.488	100.14	100.84	102.35	106.77	104.34	101.31	109.9	107.13	106.15	97.863	106.4	101.28	98.957	109.31	102.57	107.38	111.82	111.11	100.53	110.72	102.17	111.22	111.11	103.75	108.43	104.45	103.71	108.14
103.93	116.32	113.63	104.47	102.17	102.94	111.51	98.988	106.52	106.08	100.24	96.68	105.55	109.03	104.69	104.12	108.5	101.96	100.51	106.71	103.26	110.82	108.23	108.25	102.12	108.12	104.84	104.58	113.16	114.28	104.68	108.49	112.27	107.98	102.65	100.87	111.76	100.33	104.34	105.89	98.203	104.22	102.74	114.38	108.97	110.66	108.92	107.1	101.2	103.71
103.92	112.53	102.42	100.69	103.74	109.3	101.44	113.05	105.63	98.977	99.945	105.6	100.61	104.58	99.916	112.64	98.634	108.96	101.71	95.835	95.94	108.67	113.19	101.32	99.535	100.44	110.06	102.88	99.759	105.3	97.755	97.775	101.47	115.36	104.53	107.56	108.69	100.98	108.49	110.57	99.361	101.99	101.12	104.41	119.55	107.3	100.27	107.53	104.68	109.79
101.49	109.59	103.29	107.68	115.09	97.963	105.72	113.4	98.561	110.14	101.45	105.66	122.1	97.796	106.54	113.03	101.92	108.01	110.01	103.48	112.06	108.34	107.3	109.49	111.09	106.39	97.504	97.688	108.89	95.194	105.77	108.87	104.67	115.44	108.47	105.73	108.19	100.21	101.33	103.56	98.651	103.07	108.07	102.47	100.34	104.68	103.77	99.216	115.37	105.87
114.04	107.22	104.37	109.36	110.96	114.37	106.41	111.94	111.18	110.57	103.97	106.53	104.65	103.47	115.47	118.98	105.39	110.01	104.14	109.85	114.93	106.99	113.29	100.25	110.84	97.867	108.74	113.69	112.09	106.53	117.43	115.19	105.03	117.11	111.11	111.44	111.44	106.33	114.01	119.39	120.63	100.75	116.74	105.67	107.05	119.08	110.61	114.86	110.38	116.59
106.13	104.98	115.09	100.7	104.78	116.36	106.72	103.36	112	97.791	107.47	108.38	94.542	107.28	102.29	109.13	102.76	107.78	98.688	117.07	111.39	106.67	103.68	102.11	109.52	97.375	107.28	102.74	108.08	111.88	105.25	107.78	98.632	109.81	105.87	104.12	105.56	102.65	107.67	108.55	108.74	105.38	112.89	109.52	111.99	116.46	115.95	105.8	110.04	106.2
110.69	117.69	115.92	113.27	116.15	118.63	104.74	109.12	116.59	112.85	113.9	108.75	112.75	114.42	107.45	113.67	107.78	115.36	110.78	106	107.56	114.18	111.8	110.87	105.61	118.22	115.53	106.7	119.05	111.92	109.86	105.23	106.95	117.91	120.83	105.9	106.68	114.83	105.49	112.66	109.68	105.62	112.68	105.15	114.29	109.7	115.9	113.96	118.13	109.23
118.84	114.54	115.17	116.62	119.75	117.85	107.89	109.03	111.32	110.19	107.71	107.8	110.41	113.43	125.73	105.74	109.7	111.81	111.05	111.02	118.99	114.88	113.35	110.21	114.66	104.39	112.08	119.13	112.72	118.15	108.19	105.6	120.69	105.37	105.64	112.64	109.09	110.38	114.1	108.67	110.98	120.16	120.9	112.79	112.52	114.92	105.82	112.56	112.52	98.558
106.34	102.28	107.5	105.31	92.496	104.82	106.54	109.34	106.3	99.062	107.31	106.27	102.78	98.946	107.63	103.45	105.19	100.3	101.65	105.42	105.28	101.37	107.67	105.32	106.86	96.907	105.41	110.41	103.81	104.01	104.78	97.974	104.12	107.51	114.66	105.06	108.11	103.95	106.72	111.24	104.85	93.337	97.183	104.44	93.776	107.38	100.16	102.38	103.01	102.09
100.51	100.27	119.34	107.07	106.8	96.229	108.68	101.97	98.645	108.93	101.19	97.188	98.559	98.785	102.43	104	108.11	99.028	105.97	107.91	103.61	98.743	106.77	94.004	112.14	105.06	103.02	104.36	95.365	106.2	109.9	97.887	96.727	109.93	102.22	104.03	102.35	101.47	106.55	97.919	103.11	101.02	104.56	108.72	100.87	105.48	101.27	100.1	111.12	101.11
105.49	99.464	101.89	109.78	109.86	111.45	100.81	114	110.07	116.01	103.51	104.26	106.98	105.87	113.9	107.68	112.14	110.07	107.36	112.42	99.205	101.23	105.08	102.99	104.77	109.91	112.29	105.66	109.23	105.95	106.28	114	103.79	108.74	107.15	104.01	109.63	100.86	105.39	105.63	114	107.85	110.87	107.79	113.2	103.48	110.55	111.41	117.28	107.83
113.97	108.94	100.03	111.43	114.12	116.41	109.47	111.98	117.66	109.63	107.96	111.07	110.52	105.17	109.44	117.85	120.38	108.59	120.26	106.96	113.25	108.99	113.32	112.63	106.23	102.76	107.81	118.39	102.98	123.81	108.48	112.45	100.04	108.17	110.17	107.48	108.98	110.03	117.55	109.96	114.64	104.44	111.1	115.42	103.82	113.1	115.9	109.91	113.32	105.01
113.47	126.07	110.55	123.24	115.25	121.07	120.28	109.91	126.15	117.01	117.59	124.37	126.9	116.24	119.46	121.76	118.03	113.5	130.12	116.87	123.25	118.7	118.72	115.12	116.48	107.81	123.7	118.52	121.87	114.64	119.68	120.86	117.22	115.87	119.4	118.84	117.72	117.72	112.72	114.12	125.33	105.53	122.19	123.33	121.01	120.79	112.45	108.82	121.73	118.34
106.7	109.28	117.15	115.26	116.96	110.86	117.91	116.69	115.59	110.52	114.74	112.25	119.84	116.23	116.38	110.99	112.92	121.2	116.89	110.83	111.1	117.29	107.03	114.47	116.78	111.96	117.02	117.98	116.45	108.05	112.54	111.54	112.8	108.54	114.5	105.61	112.47	113.1	110.75	115.84	112.53	116.19	109.3	114.21	109.76	110.67	117.22	111.49	103.14	111
114.19	116.56	108.49	118.53	104.49	108.8	115.29	110.13	111.83	104.25	114.98	109.05	118.11	117.68	116.81	111.45	112.9	105.42	105.42	117.06	108.83	111.05	108.43	112.9	117.49	100.21	114.47	106.83	115.84	119.83	102.09	117.24	126.72	118.53	119.57	117.56	113.72	117.82	116.31	112.35	113.43	112.08	108.46	98.642	102.71	114.5	105.98	112.81	105.82	107.1
106.13	94.563	108.81	108.47	107.23	104.94	106.59	107.95	109.32	107.71	105.54	108.16	103.63	103.73	94.915	101.47	109.81	101.11	107.61	111.24	99.766	94.204	109.86	106.56	111.31	109.74	111.65	110.75	100.15	108.85	103.37	117.7	107.72	114.18	106.41	103.13	109.03	100.87	103.84	115.27	114.49	107.08	110.07	100.89	109.68	104.29	111.71	114.84	114.78	105.38
99.407	104.19	101.52	102.75	104.35	110.54	110.29	104.78	110.41	101.24	96.77	110.95	114.9	104.7	100.33	97.771	110.7	112.11	96.756	106.35	107.85	99.33	109.75	110.18	106.27	103.96	104.58	111.58	99.231	113.98	106.11	112.36	104.07	101.33	109.21	104.18	111.53	105.01	105.08	99.343	105.92	103.6	109.36	102.04	100.16	109.24	101.26	100.11	108.16	105.28
106.74	99.383	104.61	110.2	110.26	101.96	105.05	103.29	108.45	109.56	107.23	104.27	108.05	105.94	104.12	115.33	116.97	104.53	103.78	108.72	99.712	113.1	107.71	108.87	101.15	105.81	104.91	118.89	110.91	104.91	103.79	106.6	114.9	103.68	109.76	101.19	100.58	106.38	109.24	104.19	109.39	92.865	104.83	110.1	104.91	100.09	100.47	112.73	107.6	100.36
113.62	103.64	108.06	108.06	101.84	108.98	111.56	105.38	97.017	112.29	100.05	108.04	103.41	102.88	107.31	101.22	105.53	112.1	100.84	101.72	102.9	95.805	102.2	109.98	104.61	106.56	108.85	105.08	100.34	100.94	109.1	105.15	102.25	106.91	111.03	110.93	115.72	109.3	111.36	106.01	108.86	108.02	101.55	112.58	99.091	111	107.49	107.09	106.37	110.94
108.05	103.31	99.955	123.54	103.68	108.45	114.8	111.48	109.9	104.23	104.83	115.84	104.17	114.41	109.73	103.56	110.78	111.02	109.82	113.29	106.8	105.96	106.7	114.88	113.63	102.43	109.72	110.16	106.33	110.97	113.08	113.09	109.97	113.59	108.54	104.49	102.22	117.72	109.23	117.85	105.53	117.92	105.98	117.24	101.96	113.59	101.46	112.33	115.72	110.25
104.57	113.41	103.1	107.83	108.27	91.818	103.34	108.83	102.78	106.63	100.83	106.44	101.98	112.65	101.36	104.55	111.17	96.178	108.14	104.87	103.89	108.36	107.97	100.38	101.49	99.691	98.93	105.72	112.73	105.78	102.41	107.45	103.88	107.43	106.2	110.86	104.74	107.32	111.14	106.66	100.42	102.62	101.73	111.52	102.82	103.5	93.942	112.7	94.501	100.92
108.03	109.05	100.4	109.19	114.23	110.23	102.63	98.609	110.6	97.958	107.01	116.63	103.33	97.552	109.71	110.74	112.28	102.94	112.91	100.87	111.64	102.3	113.72	108.73	96.153	102.57	109.46	111.84	97.577	103.01	107.17	109.94	106.78	104.85	106.91	112.16	106.78	115.26	101.98	119.55	113.89	111.99	97.567	101.83	110.72	112.48	104.92	106.66	102.43	103.58
108.55	93.06	105.23	102.83	116.42	110.59	99.236	93.636	104.05	92.506	108.47	112.72	98.915	100.45	105.14	105.15	103.1	111.43	99.475	104.76	111.55	102.95	98.952	113.89	106.19	106.6	104.02	95.718	99.411	109.63	107.99	101.76	113.53	111.64	107.23	103.94	98.633	110.44	98.744	103.89	106.94	107.39	107.74	106.73	99.044	103.12	103.96	114.96	100.85	104.92
99.417	106.89	115.46	116.95	116.08	108.12	111.54	109.07	110.03	111.81	111.14	122.51	111.19	108.73	112.29	107.98	118.29	107.01	115.13	110.55	111.03	114.28	117.15	114.08	114.34	107.03	115.28	111.96	123.59	121.54	116.26	114.73	118.2	117.19	121.84	108.86	118.96	112.41	119.6	115.62	107.3	108.65	112.28	108.01	116.42	122.63	111.2	108.23	118.6	116.15
99.871	96.539	96.194	90.609	99.711	96.351	98.51	100.63	97.147	98.148	102.83	114.67	104.19	100.52	91.921	96.622	100.96	105.37	96.791	102.97	98.123	96.343	110.37	104.66	110.88	102.18	100.22	103.15	103.06	100.65	107.75	98.401	110.48	90.492	104.67	96.074	94.482	99.913	102.5	102.7	98.152	97.602	94.403	100.92	95.91	101.78	103.85	93.179	99.569	107.59
93.616	104.33	98.676	96.92	97.851	103.27	100.42	97.823	98.783	102.12	101.31	93.699	102.95	105.65	93.087	96.137	101.84	104.29	106.89	99.12	101.16	100.27	96.379	101.35	102.83	105.18	99.105	94.215	103.51	105.74	96.019	106.54	96.698	96.354	92.068	103.87	109.94	90.679	93.704	94.368	97.503	104.38	92.945	103.99	105.77	101.23	95.053	88.072	102.47	102.17
110.92	106.68	115.9	107.41	118.59	102.09	103.76	105.91	108.3	102.37	110.9	110.42	107.14	107.1	103.41	100.21	102.93	100.48	107.78	103.31	98.591	111.82	105.16	105.4	103.86	107.85	93.972	103.98	110.91	102.96	107.16	99.022	95.244	100.7	96.673	110.05	97.584	109.6	95.874	101.24	104.32	110.17	107.52	113.24	107.02	105.25	95.643	110.72	112.86	106.8
111.83	116.85	114.37	115.86	115.53	100.56	115.29	108.47	120.07	108.96	114.32	113.38	114.65	101.88	106.54	110	103.7	112.63	112.71	112.01	120.52	122.53	107.01	106.96	111.53	115.97	112.45	122.84	101.23	110.44	99.686	110.26	104.61	117.36	111.3	102.15	107.27	107.21	112.97	113.21	104.88	115.41	119.86	107.91	116.88	110.06	103.87	105.65	108.57	101.73
120.22	115.13	114.34	112.03	113.7	108.62	109.16	119.03	117.35	115.98	115.69	111.36	109.61	113.98	107.12	112.69	111.4	107.84	116.1	120.15	116.29	114.67	112.28	111.76	112.65	120.12	103.91	110	110.52	110.67	113.96	116.06	109.46	111.96	110.03	106.87	112.42	113.11	115.33	110.92	107.18	112.85	117.67	121.19	118.52	111.17	114.99	111.91	106.8	116.8
100.37	91.698	95.664	102.75	92.729	103.38	96.467	105.6	100.27	93.612	100.67	102.46	95	97.316	101.23	93.656	99.42	94.381	96.106	103.89	108.09	94.718	94.582	110.06	106.06	103.67	96.084	93.927	92.491	108.15	103.69	95.307	102.04	103.84	102.54	101.19	106.2	104.82	107.06	109.67	99.404	97.247	108.81	104.02	100.84	99.406	107.79	95.697	107.79	93.606
112.4	117.08	112.01	111.33	112.78	123.15	118.6	113.91	112.55	116.25	118.96	109.85	119.01	114.51	117.85	115.22	118.14	119.01	116.85	120.34	115.27	122.3	116.29	115.43	114.65	121.86	118.66	115.98	111.71	119.56	114.04	127.57	117.39	124.79	119.87	124.03	110.45	115.06	107.62	115.03	123.06	109.12	119.03	121.53	116.75	122.55	118.75	114.2	117.01	125.41
118.26	121.03	106.05	120.05	111.41	106.14	112.7	110.68	112.89	119.9	110.98	113.52	98.706	108.1	117.84	116.51	115.06	114.61	121.55	114.6	122.8	102.28	119.81	116.31	113.33	108.65	113.28	111.31	115.14	113.45	121.48	117.74	114.15	110.77	103.46	112.64	115.69	123.19	112.99	120.13	111.69	107.23	115.6	108.03	119.05	116.19	109.75	108.97	108.01	116.54
105.87	102.81	112.86	105.92	98.16	106.84	102.55	94.985	108.37	104.01	115.33	103.23	97.976	107.43	109.1	110.36	109.12	101.26	94.238	101.42	104.13	96.904	105.63	104.6	112.75	111.37	99.747	105.03	99.263	102.24	103.09	110.93	99.089	99.886	104.91	96.204	106.57	105.67	106.08	102.8	101.21	102.97	94.074	110.96	101.33	109.82	109.95	104.48	101.75	107.11
99.482	101.51	105.06	93.688	102.43	107.08	94.53	96.796	105.53	103.53	103.06	108.69	98.834	105.03	98.21	91.03	102.83	98.456	102.54	110.16	110.35	109.41	100.03	108.92	103.71	93.552	104.98	99.792	106.29	106.49	101.7	97.444	98.954	100.13	97.603	102.78	102.49	97.184	102.21	97.685	102.79	106.71	104.2	95.821	103.75	98.261	112.46	105.57	102.11	101.15
105.15	100.01	105.71	106.59	108.31	106.9	106.37	108.33	97.917	106.86	101.06	118.55	101.13	99.59	108.87	105.21	106.39	108.93	109.98	100.68	107.4	104.8	113.19	109.64	115.54	108.41	105.92	111.17	106.17	107.46	119.61	105.11	99.247	101.34	101.95	95.368	98.819	103.41	110.07	102.74	103.78	108.41	101.51	103.65	110.27	106.09	106.59	105.46	106.6	99.841
116.85	111.54	105.93	106.06	104.21	122.32	119.47	109.78	122.25	113.37	112.05	114.59	105.46	102.72	110.23	120.4	116.95	106.73	115.66	114.04	113.41	114.07	105.91	112.8	103.45	107.62	103.21	112.95	108.38	114.84	111.99	105.6	115.3	109.95	110.06	111.23	114.84	102.02	112.68	108.9	120.62	107.17	108.76	109.23	108.96	112.83	102.02	113.07	113.39	108.55
117.56	118.92	105.89	122.08	106.02	115.58	120.1	123.5	113.2	116.34	108.93	110.27	113.33	120.64	121.17	119.14	108.52	112.35	118.12	125.3	126.45	108.7	110.56	122.22	114.47	121.24	126.25	110.01	123.57	117.28	121.54	120.51	118.68	117.17	115.43	117.86	117.96	122.84	121.81	122.39	113.03	106.55	116.01	115.13	123.04	122.91	124.65	119.28	122.01	118.68
111.94	119.48	113.14	119.74	116.92	118.57	119.67	112.11	106.63	110.02	112.57	119.32	114.04	111.89	108.01	111.27	121.08	113.17	117.96	111.32	117.42	110.01	117.86	111.73	106.01	116.02	107.55	103.76	111.39	112.92	108.29	108.96	110.72	109.58	114.3	109.44	112.29	106.7	114.32	112.31	107.84	107.82	110.57	113.5	107.46	111.16	113.27	114.31	109.92	114.05
107.6	111.02	108.03	103.52	114.64	104.46	122.16	109.53	117.28	114.1	108.85	102.96	113.49	104.32	119.23	119.41	100.58	117.63	103.77	114.3	116.83	106.07	103.96	109.19	117.08	107.12	108.56	112.97	115.95	109.21	113.08	115.79	107.35	110.32	113.72	116.91	112.35	107.41	114.21	119.01	110.18	117.27	109.73	117.97	106.57	114.75	108.98	108.99	112.22	116.95
114.39	112.48	114.25	108.39	111.41	113.87	110.78	109.73	116.13	119.5	110.31	113.99	116.27	110.25	110.32	105.27	115.32	110.85	107.59	117.54	104.09	108.48	106.12	116.61	114.62	117.83	112.5	112.75	103.49	114.98	115.98	107.65	113.82	108.72	114.28	108.38	105.6	113.7	109.3	120.1	112.11	111.76	116.64	111.1	104.69	118.94	112.83	114.96	111.24	119.08
110.71	107.03	104.91	113.71	110.61	112.93	112.55	109.01	115.94	111.32	110.72	108.51	104.99	111.84	121.54	103.78	105.9	111.26	116.44	115.81	108.02	110.8	108.89	113.32	100.08	111.86	109.56	107.17	115.17	107.68	119.85	114.37	117.36	115.09	108.94	117.01	108.46	113.98	108.49	113.94	107.05	107.91	105.65	113.49	116.67	107.31	107.06	107.34	106.16	119.99
111.56	113	108.28	114.64	112.81	113.72	112.45	112.31	113.87	109.31	113.28	112.04	110.94	121.63	112.99	110.86	116.86	115.02	115.98	118.93	119.96	113.21	111.44	107.13	117.38	104.49	114.56	118.93	121.5	121.27	117.69	110.48	110.96	109.37	110.52	109.77	114.2	111.48	104.55	109.12	108.96	107.22	101.33	115.1	113.98	118.44	107.1	105.82	114.2	114.28
118.44	114.18	111.06	108.26	116.81	115.22	113.45	107.11	102.49	107.07	109.74	114.02	112.24	108.38	117.73	127.04	114.76	112.52	116.2	118.02	111.85	118.66	108.38	103.22	102.76	117.57	109.54	115.05	118.51	103.04	112.2	119.12	119.07	118.76	110.19	106.45	110.96	113.58	113.41	115.67	116.85	114.88	101.02	117.01	110.42	107.92	112.49	114.83	126.01	112.19
116.75	107.49	116.61	105.23	114.52	105.58	120.24	112.92	111.66	113.66	104.18	115.52	111.4	109.8	105.24	115.71	114.17	113.29	110.15	117.7	111.1	104.93	100.88	112.84	116.13	114.37	117.02	108.49	113.22	117.75	102.45	119.62	111.76	106.74	115.51	103.63	105.04	110.63	111.51	118.35	117.99	107.69	112.13	101.66	115.74	114.91	105.11	109.18	110.7	113.37
108.04	106.05	99.343	110.42	96.811	107.46	111	103.7	113.7	99.852	110.69	100.98	107.21	104.34	106.69	94.111	108.25	101.78	116.96	98.571	113.23	106.1	102.64	101.32	105.89	103.03	105.88	104.27	105.31	102.79	100.63	99.619	109.38	102.12	105.25	108.43	103.51	97.038	110.92	111.34	106.3	106.15	102.4	106.37	105.24	111.36	103.14	120.61	109.75	106.16
101.47	104.76	106.74	107.68	111.53	109.93	101.76	95.174	101.6	110.7	112.04	106.92	105.55	103.87	100.85	110.15	102.81	108.07	106.85	112.67	97.593	109.56	106.95	102.9	109.33	108.18	109.46	111.54	112.76	104.67	105.82	104.42	116.63	108.61	103.19	101.57	113.15	111.53	108.27	108.1	106.53	98.619	104.97	105.56	102.59	109.58	110.35	95.781	103.56	98.993
111.31	108.81	109.46	104.54	116.62	111.52	112.35	109.48	112.75	109.44	109.63	112.46	118.15	106.04	108.02	106.74	101.75	107.89	116.86	127.4	103.65	108.05	111.4	101.54	116.92	104.19	99.84	109.74	116.28	108.36	110.7	106.62	108.77	114.79	114.93	124.37	118.08	104.61	114.08	122.25	104.33	117.81	114.07	107.51	117.86	116.18	108.73	102.12	109.1	111.36
108.21	100.86	121.96	116.8	115.22	108.91	107.03	118.27	111.4	113.26	118.09	118.71	112.27	105.34	119.61	106.01	121.52	103.4	110.04	106.42	109.12	114.46	111.18	110.11	119.6	115.94	108.48	103.71	120.59	109.86	118.8	108.05	111.08	112.55	111.37	116.78	110.37	109.69	117.8	113.94	107.46	109.89	113.53	99.599	104.39	106.58	112.39	107.9	116.16	98.749
100.62	103.22	105.83	108.16	108.3	109.16	100.48	105.37	122.88	100.07	101.46	106.79	90.565	118.91	98.573	97.717	103.5	95.578	101.96	104.29	101.76	100.4	107.41	108.77	105.29	100.82	98.733	110.18	109.63	107.89	103.21	99.637	114.1	109.01	100.85	115.47	106.08	101.22	107.92	101.66	110.13	106.29	109.33	110.6	100.24	105.26	108.29	100.91	101.35	96.445
102.28	106.57	116.83	112.44	114	107.55	113.17	106.23	116.47	117.5	103	113.58	116.25	109.49	106.66	115.57	120.2	111.37	110.39	117.57	114.99	112.27	107.35	104.8	111.19	109.13	120.03	116.85	105.51	116.87	111.65	107.09	111.9	110.06	109.37	116.19	112.77	111.31	119.14	110.29	107.95	112.23	115.82	106.27	109.87	113.06	107.87	116.93	121.49	107.37
109.21	114.98	115.4	109.68	111.4	117.33	122.19	110.77	116.57	113.68	119.92	121.4	124.79	112.17	126.44	116.91	117.59	115.72	124.67	120.15	118.64	115.26	109.84	114.42	109.63	112.29	110.43	112.12	118.18	109.74	115.61	114.53	113.61	116.09	116.3	111.94	114.09	109.59	118.35	114.25	118.21	99.598	118.16	123.81	122.31	116.26	118.39	112.92	114.36	120.19
101.29	98.082	99.802	107.34	108.38	102.64	105.88	110.24	112.58	110.02	99.596	106.17	113.64	115.39	104.09	114.45	115.13	105.7	108.05	105.11	105.6	105.91	103.36	101.73	111.85	91.786	115.36	105.58	106.54	95.427	107.83	108.86	108.19	99.527	108.36	98.455	97.595	108.29	106.27	103.37	105.98	101.33	115.22	102.66	101.9	105.28	102.9	108.72	110.64	106.48
111.56	103.3	102.73	111.57	104.76	114.68	101.45	106.3	108.56	100.18	98.067	113.01	100.95	107.84	104.19	108.51	103.32	113.75	102.05	102.43	105.54	108.72	108.67	111.24	105.38	101.87	101.51	105.54	96.114	111.97	97.51	105.75	105.12	103.83	104.21	98.048	104.01	107.65	104.28	103.03	102.48	103.31	99.019	108.26	106.16	105.22	106.61	97.789	113.57	106.7
105.54	103.8	98.608	107.41	110.49	107.6	106.32	99.838	106.84	108.76	92.926	97.174	113.42	108.39	108.84	107.33	100.47	107.25	111.72	105.67	106.11	96.866	102.76	108.83	101.06	99.6	101.51	102.64	113.79	98.463	113.16	112.38	109.2	103.12	100.02	113.86	113.39	108.87	110.75	98.515	104.29	111.34	111.74	104.11	111.52	99.521	103.6	107.94	102.76	103.05
106.13	99.261	108.06	106.36	99.466	112.74	110.55	101.35	105.72	105.75	109.89	111.11	107.1	100.53	113.11	105.56	93.436	103.87	102.83	95.862	97.115	105.66	105.35	108.85	106.91	107.54	107.84	98.545	104.14	102.3	113.4	101.5	110.01	97.923	98.769	105.79	108.81	102.47	93.878	105.07	100.47	102.14	98.427	111.73	109.17	110.84	112.24	117.61	103.36	104.97
113.24	113.71	106.65	115.05	111.46	110.81	113.21	101.65	108.73	117.28	121.61	113.14	119.23	110.6	105.16	112.81	112.61	115.45	105.78	108.23	107.18	114.9	121.14	120.11	114.52	104.37	110.01	110.37	116.01	113.07	108.42	113.4	114.02	100.98	111.29	112.73	102.81	108.6	108.6	113.09	115.96	111.41	112.86	102.75	119.77	108.46	122.62	106.64	110.32	107.42
108.91	113.31	109.47	111.45	102.83	116.17	104.72	95.54	107.45	104.13	105.42	106.18	109.36	101.19	102.72	103.61	105.45	99.327	105.23	101.31	112.27	114.26	101.8	110.96	110.52	106.12	99.713	101.54	104.22	110.98	105.96	109.85	110.05	105.39	109.21	116.36	105.88	105.32	113.27	99.202	100.47	107.25	105.54	118	103.74	107.52	112.18	111.77	102.27	107.14
104.94	102.08	91.896	103.53	98.969	96.919	100.78	104.04	98.829	101.37	101.75	98.875	97.252	99.595	92.519	105.11	106.11	109.4	104.47	105.24	96.1	101.26	94.985	102.52	99.758	100.32	97.99	97.657	98.77	94.697	107.73	101.87	101.44	102.59	98.515	109.93	102.05	101.84	102.81	105.74	103.31	98.012	103.84	107.03	98.794	103	98.011	97.066	102.64	97.343
106.71	101.38	113.78	108.62	107.54	100.08	116.68	98.889	114.02	107.68	109.77	113.62	99.943	108.27	100.61	104.51	112.81	99.586	106.92	99.041	99.688	103.55	106.63	102.44	100.76	111.27	122.3	107.83	98.496	109.22	99.043	97.172	107.23	104.68	104.26	111.36	107.65	110.69	97.655	109.4	104.89	107.97	106.57	105.02	105.22	104.63	98.286	112.21	98.297	113.55
100.54	112.63	106.84	104.71	108.9	95.527	101.19	100.05	101.68	104.47	102.02	102.66	113.84	113	104.4	101.62	105.83	104.83	101.96	101.36	110.56	107.74	103.99	111.04	114.92	101.46	102.38	109.59	109.09	104.95	113.02	104.98	107.46	97.97	114.18	91.638	107.13	106.98	104.37	108.45	111.99	109.23	107.49	107.86	105.97	108.44	104.32	107.06	99.642	109.82
104.94	102.72	95.53	94.032	104.69	106.33	96.527	92.213	100.52	98.018	98.467	95.323	101.04	105.62	101.09	93.755	94.011	102.3	102.67	101.82	92.996	102.47	104.03	107.09	105.06	100.59	97.345	100.91	101.77	94.227	101.85	104.04	104.93	105.51	107	90.701	106.15	102.39	99.931	95.995	92.788	87.496	100.85	107.4	98.494	110.7	98.135	100.81	105.93	108.39
97.704	98.108	98.997	99.887	105.91	105.58	96.933	97.787	103.78	104.91	95.789	106.58	104.32	95.368	102.32	98.561	100.36	89.778	99.109	96.718	106.54	99.381	93.57	104.05	98.492	98.194	97.512	96.111	111.12	104.89	101.46	95.716	95.121	102.97	101.69	104.8	99.528	97.228	106.82	98.183	102.61	103.29	98.824	88.731	103.2	105.92	106.86	98.913	94.898	93.267
111.46	103.87	94.502	102.38	114.01	99.023	107.48	98.069	101.56	96.895	94.211	96.726	98.752	99.777	92.604	105.99	98.045	100.78	106.36	107.1	101.43	96.799	98.694	105.18	93.749	93.34	98.983	94.551	101.86	97.17	102.36	99.102	98.888	103.16	101.64	103.2	97.1	100.22	98.469	100.98	99.129	105.8	98.004	93.467	97.971	100.03	93.167	96.386	93.586	99.808
109.84	110.42	99.388	106.4	106.35	98.525	112.43	102.1	103.81	103.36	99.039	102.21	102.73	112.01	92.222	100.91	100.25	106.07	100.3	105	107.38	113.14	97.817	106.86	102.86	113.03	96.721	99.524	103.06	98.02	100.73	108.07	100.76	108.58	98.736	100.1	101.46	104.7	115.38	104.32	106.22	98.68	101.62	104.59	105	109.91	111	100.44	98.307	101.16
117.3	104.84	112.06	114.78	108.67	112.22	119.37	113.86	116.81	112.21	105.45	116.22	115.06	109.32	117.46	109.44	115.89	110.43	110.47	117.33	109.68	118.37	114.25	117.9	120.45	121.22	114.78	116.08	119.65	109.81	106.8	108.41	104.21	107.91	114.96	109.17	102.67	115.2	117.43	106.09	107.37	110.38	108.48	106.32	105.05	116.69	115.01	111.84	108.99	105.4
99.314	92.732	105.12	101.02	91.562	94.857	94.185	107.52	104.99	107.69	102.32	99.214	97.618	103.53	98.405	102	99.775	101.97	106.86	96.198	105.63	96.38	102.94	95.87	103.78	101.67	101.23	110.88	107.97	101.88	92.554	91.228	107.81	100.06	96.814	105.74	98.668	111.55	105.05	104.77	95.067	101.76	105.2	101.97	100.5	107.09	101.66	101.87	101.4	102.5
107.06	98.717	108.94	100.88	102.44	104.01	101.7	102.53	108.17	94.901	102.56	105.68	98.301	112.53	101.45	108.93	103.71	105.04	99.751	100.45	108.19	105.98	113.39	116.83	100.87	98.686	107.87	107.46	101.78	105.02	95.584	103.32	100.09	103.62	110.49	104.69	105.6	99.498	106.21	104.87	101.32	107.15	98.186	110.94	111.05	104.4	91.727	101.56	98.349	103.02
108.52	107.22	103.96	112.09	117.66	105.01	119.34	117.01	103.4	103.67	121.68	103.43	103.34	110.15	113.03	111.77	113.43	113.33	106.63	115.88	121.22	97.032	118.8	108.63	108.71	104.13	112.02	112.89	109.26	111.52	111.19	114.15	108.46	120.96	117.48	110.86	107.57	105.97	103.07	100.54	104.83	107.57	113.87	119.22	107.04	108.44	109.33	114.55	103.34	117.49
116.9	111.54	118.45	116.08	111.1	111.9	110.2	109.88	103.27	112.37	105.69	103.72	109.84	113.64	113.34	114.61	117.62	104	120.78	111.73	107.89	104.94	106.27	116.5	106.73	106.94	120.98	112.46	109.36	104.97	117.73	114.15	110.58	116.1	111.93	115.72	108.91	107.61	107.01	113.41	112.44	112	111.8	101.86	114.75	112.48	107.47	115.4	107.25	122.77
96.945	105.8	99.31	106.3	94.362	106.85	97.003	97.477	97.096	110.39	100.79	101.41	102.01	111.11	104.78	102.01	105.33	98.07	91.65	99.225	105.7	107.93	105.91	103.48	106.99	101.54	110.22	100.1	99.618	103.1	108.01	96.949	111.27	107.69	102.93	108.08	108.7	107.18	103.6	104.79	114.45	105.78	121.08	111.77	113.48	108.08	101.99	100.25	99.355	99.441
108.47	111.16	106.93	112.6	106.73	107.91	107.1	109.08	96.708	107.22	105.74	109.53	110.54	105.59	99.68	108.27	107.94	111.14	109.31	112.49	97.007	106.26	107.22	112.01	104.08	106.56	107.32	107.09	103.61	102.13	113.47	122.15	104.27	112	107.93	102.32	109.45	110.71	110.25	106.79	105.13	104.26	102.33	98.238	108.12	108.08	106.49	100.69	111.03	100.98
101.46	99.88	101.6	90.331	96.13	101.83	98.063	97.526	107.83	95.461	93.305	94.178	103.62	98.476	94.306	102.3	112.15	95.363	98.279	98.841	101.7	101.92	92.961	87.353	104.11	106.06	100.11	98.606	99.991	105.61	98.34	101.47	93.835	107.57	95.376	100.72	108.96	104.89	99.331	91.827	89.727	95.925	105.27	97.17	90.999	105.12	98.024	101.83	101.66	94.704
116.64	105.43	104.64	101.15	115.86	111.23	109.11	104.79	107.59	104.84	107.29	115.33	105.29	105.87	109.03	111.3	103.36	97.111	103.71	111.85	112.71	97.657	102.25	99.276	104.65	104.51	95.715	105.76	98.52	102.25	110.34	107.03	100.23	97.79	113.95	105.6	104.74	109.96	101.27	109.96	116.54	102.22	102.52	108.46	110.13	103.96	109.91	99.149	108.01	113.72
115.63	119.87	109.72	115.94	117.86	111.77	105.83	110.61	106.49	110.68	119.06	111.98	118.1	115.1	102.8	113.12	116.45	112.65	109.55	113.13	106.04	104.67	110.34	113.6	112.48	114.89	115.75	108.14	100.29	114.31	112.78	112.25	120.12	117.22	116.07	114.35	116.97	116.04	108.78	120.54	110.38	112.64	105.68	105.38	116.22	109.7	114.73	111.76	105.22	120.83
109.81	97.917	96.583	97.454	97.039	93.996	93.349	108.35	97.248	96.141	108.42	99.95	104.49	101.84	95.234	102.46	97.496	105.03	106.81	95.84	101.37	97.298	98.172	102.83	94.853	102.2	104.02	101.25	102.26	90.757	100.08	102.84	100.19	108.56	93.302	100.87	96.185	102.7	89.551	109.98	96.163	92.847	94.271	95.931	102.97	97.465	102.36	109.7	104.7	99.797
99.73	95.665	103.63	112.32	97.282	102.88	102.62	94.044	99.382	102.66	100.93	97.256	97.938	95.74	96.669	108.83	101.17	95.658	98.215	100.33	104.63	92.62	99.187	104.92	93.127	102.9	95.989	98.577	95.924	90.582	98.896	108.49	96.918	98.662	94.924	100.04	103.01	97.708	94.1	103.97	98.212	104.53	100.05	105.64	101.63	97.8	100.03	97.827	90.407	109.06
115.61	99.499	106.54	112.89	92.326	109.94	109.4	110.81	107.76	109.54	116.42	100.4	106.72	108.44	106.96	103.1	99.934	109.07	107.37	107.87	104.85	105.23	109.76	103.97	100.02	109.47	112.21	104.79	104.87	109.2	107.06	101.23	104.9	115.88	110.45	108.45	106.13	98.758	102.94	106.82	102.33	107.96	114.04	104.33	102.47	106.41	111.44	96.895	100.71	102.05
103.4	110.6	96.803	100.89	112.53	99.255	105.24	109.01	107.89	102.8	100.61	104.07	115.56	100.83	111.54	103.75	107.87	102.15	108.62	108.58	93.594	102.75	106.59	113.29	110.1	103.87	97.422	106.34	103.72	108.97	101.73	109.28	109.28	107.74	113.45	106.57	104.08	105.94	120.68	104.84	103.91	98.06	106.8	106.13	106.14	99.579	111.53	101.89	102.96	108.2
121.94	108.53	113.47	115.19	114.32	114.77	119.34	111.84	112.41	106.64	113.63	124.3	109.47	119.18	115.19	109.34	113.17	116.83	109.19	118.25	115.17	113.06	118.4	118.88	101.72	109.37	112.68	105.97	103.84	106.39	114.95	108.6	112.49	118.18	109.82	111.66	107.83	109.48	114.13	104.8	115.93	111.63	113.87	114.32	110.41	107.95	115.37	113.15	110.31	118.38
115.21	112.86	103.99	104.22	112.23	108.58	107.2	106.69	105.73	103.79	98.236	101.87	103.33	106.23	108.45	110.05	100.12	93.826	107.64	107.78	102.35	109.37	108.09	97.082	88.729	98.353	115.48	98.971	103.05	106.46	108.96	107.3	98.925	104.46	101.32	103.09	105.66	107.33	106.7	107.88	100.88	109.46	112.19	102.91	113.45	108.6	106.63	101.28	99.687	98.246
108.67	110.77	113.48	105.29	117.03	109.01	99.43	99.998	108.55	108.59	118.97	111.01	110.81	114.33	107.05	111.89	106.03	110.91	107.8	118.03	106.16	98.067	105.14	112.05	117.34	114.4	114.06	110.53	110.19	110.04	110.08	118.29	108.52	108.02	110.3	104.7	108.88	114.97	109.93	103.31	107.11	112.46	104.25	119.96	112.59	112.2	114.59	108.39	105.91	115.43
118.17	105.59	96.775	101.31	109.73	100.74	115.08	110.38	108.44	112.58	105.2	102.79	105.74	107.08	91.621	99.218	103.82	103.53	103.17	100.04	100.97	97.458	110.28	100.88	94.167	105.74	107.57	111.46	104.7	103.19	101.79	93.233	107.49	99.64	104.1	113.3	107.65	105.39	107.2	107.79	105.41	103.02	100.49	107.87	107.99	104.01	108.66	108.92	100.09	107.16
111.51	109.42	116.21	123.03	112.9	106.42	114.93	109.66	113.19	102.18	111.17	103.66	105.89	117.65	114.55	110.56	112.69	106.95	109.9	114.16	112.3	108.19	102.75	109.44	113.93	110.39	114.81	111.33	108.53	118.31	113.41	112.54	113.87	114.91	111.65	110.25	107.62	115.23	112.02	107.18	113.2	116.1	121.88	112.75	110.05	112.35	101.23	109.57	113.88	111.53
115.34	102.46	94.605	108.44	90.177	99.7	102.84	96.111	112.63	114.42	108.12	108.78	111.61	95.228	104.18	109.67	107.86	109.04	109.7	105.84	97.251	114.54	110.4	97.099	105.11	105.55	108.98	102.92	104.74	119.22	99.273	107.07	108.08	105.07	107.15	103.58	104.95	109.42	103.38	102.87	104.14	111.59	101.46	104.51	93.036	113.8	95.308	105.67	105.43	100.68
109.23	104.67	106.41	113.97	108.93	106.45	107.42	109.1	95.152	111.56	106.3	106.85	106.86	103.26	98.099	95.582	100.16	106.7	112.38	104.28	103.57	106.05	111.72	106.5	110.15	116.62	107.53	104.7	108.15	109.23	107.87	100.35	103.21	109.5	108.94	103.9	106.83	97.913	107.66	106	109.05	117.77	110.15	104.25	108.3	101.51	101.16	101.36	105.98	107.73
102.24	106.07	103.1	100.03	106.66	108.46	98.459	105.89	106.44	116.22	114.82	116.8	112.17	102.45	106.85	110.19	109.64	110.34	102.34	103.32	110.77	107.06	117.87	102.88	108.89	120.6	112.12	113.28	112.46	104.2	108.78	106.6	108.43	108.59	102.17	106.73	100.7	94.693	107.7	107.59	106.75	113.61	100.8	103.3	103.35	99.901	98.431	108.03	107.98	95.016
105.91	103.92	103.42	100.05	106.56	103.38	101.56	112.48	108.64	105.02	115.75	105.86	105.69	107	106.42	110.33	108.43	116.26	102.35	108.59	108.8	109.37	106.48	108.84	114.18	110.45	102.77	106.98	109.18	110.56	103.65	109.43	103.24	108.56	103.37	111.61	108.96	104.7	103.83	114.35	101.83	119.58	106.77	104.61	103.46	114.31	106.9	104.29	107.01	102.03
94.513	95.023	96.995	91.992	100.59	98.038	92.51	97.692	103.05	101.71	107.79	105.94	101.99	90.904	98.632	95.029	115.58	96.871	104.29	102.99	96.905	107.46	96.394	101.48	94.602	96.89	100.42	108.71	105.27	98.424	86.709	98.191	100.78	107.88	97.179	101.89	98.152	92.025	110.5	101.55	97.073	97.466	111.4	111.36	100.17	94.806	105.65	104.3	105.25	96.796
102.35	114.88	103.05	120.15	113.77	106.54	120.1	113.01	115.06	120.85	108.02	116.31	107.7	107.06	110.41	115.48	115.17	102.1	110.95	112.34	107.96	108.51	112.15	107.83	112.27	119.74	104.38	113.57	123.14	111.19	114.74	112.07	102.73	121.06	110.65	120.03	101	118.5	115.27	110.63	99.416	109.96	102.15	112.74	103.83	107.18	111.33	109.88	104.23	108.96
103.67	104.45	100.72	97.755	115.67	100.01	96.756	102.73	101.02	96.279	97.828	101.41	93.759	100.88	93.565	99.517	92.959	102.7	99.436	99.331	105.24	101.63	96.017	109.16	96.436	96.969	101.75	102.49	107.35	108.69	96.32	95.621	92.471	100.61	103.25	91.065	96.145	100.77	98.928	102.32	106.57	104.24	92.759	100.36	99.55	95.196	108.57	106.67	95.573	97.509
108.08	106.64	115.69	102.34	101.93	98.839	108.68	102.97	110.65	111.85	102.14	115.85	103.81	103.36	112.04	106.11	103.04	108.05	101.82	102.99	110.73	104.81	108.95	105.92	108.58	116.38	106.06	109.64	105.71	108.96	112.72	97.773	102.98	107.87	107.13	105.42	103.84	111.43	100.41	104.8	115.92	109.07	113.03	112.67	110.19	98.973	114.07	105.09	105.13	119.13
110.97	114.32	109.01	110.91	101.29	105.55	108.7	98.013	103.67	111.4	109.98	104.72	109.97	97.071	99.065	115.28	105.52	102.98	104.98	101.13	113.57	102.71	106.36	113.34	102.95	109.3	107.81	109.74	108.61	110.4	106.73	115.68	101.02	117.21	100.74	109.88	116.78	98.055	109.39	108.78	109.07	102.78	96.766	106.61	103.64	103.58	101.34	103.28	112.22	104.98
102.2	105.49	106.55	100.43	99.402	100.59	100.37	95.212	106.4	98.945	102.78	101.16	98.592	110.14	99.915	102.54	100.86	92.541	108.06	89.786	96.696	99.738	88.792	100.54	107.85	94.589	101.39	90.862	96.803	98.037	103.11	101.21	99.046	101.1	96.79	102.97	107.84	97.223	98.991	99.341	111.1	90.514	105.67	112.58	92.794	97.206	99.798	99.99	94.809	98.456
99.753	93.078	100.15	100.44	95.288	103.61	97.37	96.682	94.218	97.675	97.237	94.667	98.909	97.539	92.326	89.523	95.183	98.293	97.781	101.11	96.726	95.935	96.043	97.941	103.16	99.931	106.84	95.916	94.483	92.696	106.61	93.919	102.94	99.986	101.71	94.317	97.533	101.53	99.413	97.251	98.358	98.727	106.28	94.674	101.98	102.45	98.358	101.88	100.27	102.5
112.05	111.38	113.67	107.8	102.03	108.49	106.05	121.23	114.23	112.58	110.74	114.75	111.4	113.97	108.22	114.78	118.83	114.28	116.46	115.03	109.21	112.01	110.85	117.49	109.32	108.7	109.99	116.77	116.55	117.75	109.48	110.4	115.9	109.45	111.84	111.76	111.15	111.32	113.07	114.2	108.21	115.57	118.31	111.51	114.2	115.08	111.95	108.84	119.79	110.61
109.9	115	100.75	108.69	101.61	111.73	103.79	109.22	103.07	111.76	105.4	100.8	108.1	113.19	110.2	109.89	110.9	103.47	103.32	117.04	113.94	106.92	114.11	102.93	106.25	105.44	100.91	112.66	104.02	109.74	105.66	114.77	103.72	106.95	100.84	107.22	112.74	109.17	106.6	107.91	105.04	101	106.34	110.41	105.44	113.99	110.02	101.65	108.51	104.15
102.08	89.386	104.6	93.78	103.06	96.398	100.99	101.14	104.47	94.48	82.334	101.53	106.45	110.66	100.82	101.18	91.215	102.35	88.808	100.35	100.07	99.496	99.763	111.99	101.08	96.912	94.824	102.6	94.071	94.236	95.847	97.165	98.096	90.459	101.27	111.54	107.38	97.004	95.357	92.096	94.628	102.01	93.231	98.315	96.954	88.208	101.61	97.707	104.56	94.873
106.24	102.71	110.14	107.02	101.48	106.03	107.6	110.55	112.36	109.06	98.282	99.542	105.07	104.01	95.284	105.67	99.459	102.59	105.1	97.423	108.99	104.89	106.72	103.94	105.28	101.19	110.7	100.8	98.531	102.46	112.5	107.28	102.63	110.43	100.69	104.94	103.28	103.16	115.03	101.63	101.4	102.52	104.89	114.06	108.44	105.22	105.1	95.319	97.237	95.555
113.41	111.75	109.17	111.3	105.79	112.99	112	111.89	96.694	111.34	109.5	115.93	120.3	110.39	103.02	118.42	106.49	118.69	108.72	114.58	105.26	119.8	101.32	112.88	102.01	103.76	110.44	106.82	109.75	115.42	102.17	112.71	110.77	116.35	112.86	115.77	108.05	111.3	110.78	116.1	116.37	108.1	111.01	108.44	104.88	105.57	112.76	119.02	115.7	112.45
96.855	106.61	104.29	113.81	110.11	110.15	102.73	97.304	93.54	107.24	96.793	114.7	110.65	115.5	105.7	103.45	105.73	102.89	109.84	111.35	99.11	109.85	97.79	110.01	98.194	112.13	105.76	110.28	108.8	103.52	106.93	108.03	106.74	107.57	101.62	98.243	101.52	111.11	101.68	108.37	111.4	105.57	107.33	102.75	107.58	106.8	98.525	103.28	108.32	99.133
105.2	101.25	104.63	101.28	101.82	103.49	105.57	94.73	104.67	105.77	105.8	105.84	111.09	99.329	110.85	108.58	102.83	99.396	102.68	106.1	108.18	102.91	103.29	98.477	110.07	108.05	110.77	104.9	103.04	105.35	99.561	105.1	102.92	109.27	100.69	104.63	109.28	94.672	102.24	106.36	116.19	107	102.58	102.09	109.09	116.34	117.75	105.79	99.368	112.21
110.26	121.17	116.38	106.7	118.34	113.14	113.2	115.6	111.86	112.32	107.96	120.85	113.65	107.23	104.07	116.8	117.53	107.83	109.59	116.46	117.95	114.75	108.1	110.13	97.574	112.24	115.34	112.18	116.01	124.79	104.31	106.04	116.23	105.5	114.45	102.77	102.91	110.41	109.53	117.9	118.14	110.87	121.06	113.47	106.03	114.8	105.9	109.73	112.09	106.4
112.13	104.63	111.51	120.83	113.61	101.66	101.48	109.75	107.53	116.12	104.91	110.79	111.02	113.98	105.13	115.43	112.76	109.9	109.69	112.6	118.86	107.24	106.83	109.27	117.72	111.27	107.21	109.67	112.43	107	101.7	113.83	118.82	104.22	114.87	107.71	120.82	109.53	117.26	106.57	112.55	111.15	107.81	108.77	110.73	113.75	120.76	108.02	111.19	111.99
113.59	94.05	101.82	102.53	110.31	101.93	102.5	102.78	111.04	105.7	100.95	107.24	113.26	101.31	110.3	107.2	106.41	103.13	112.06	97.48	98.878	113.33	98.129	99.214	109.19	107.06	95.354	113.44	118.26	117.2	105.16	104.36	106.44	106.62	106.32	100.16	96.543	102.7	104.79	105.63	108.55	114.82	110.75	114.8	105.35	110.42	104.64	99.304	108.94	115.99
112.93	106.33	109.32	106.02	108.57	109.18	118.4	108.45	110.16	106.88	108.47	110.93	108.03	113.6	106.15	110.04	116.94	114.6	112.71	108.58	111.95	107.89	108.03	111.86	117.29	116.02	106.8	111.5	109.13	107.01	104.16	113.12	122.78	112.99	112.54	113.66	108.19	105.16	119.92	112.04	112.56	107.17	116.48	110.29	114.54	108.89	105.38	115.03	113.86	110.07
107.41	109.76	106.95	110.64	99.659	114.21	102.32	101.79	106.08	107.07	99.764	106.88	108.72	104.85	104.72	102.03	99.156	95.698	109.43	104.53	109.09	112.98	106.11	107.79	101.03	110.86	107.19	105.6	104.69	103.01	99.407	102.02	103.88	102.48	96.764	111.33	109.2	100.48	108.82	97.705	92.256	107.07	105.03	103.67	106.11	98.429	94.979	104.62	105.02	107.15
109.97	107.09	96.34	106.18	95.117	100.77	99.297	95.976	118.23	97.376	102.85	102.6	105	96.826	104.34	94.411	109.01	108.24	100.68	104.4	99.157	103.69	104.76	102.11	104.19	106.03	111.52	90.25	104.81	107.3	99.612	106.24	109.93	101.79	101.31	105.44	101.73	106.09	105.34	104.05	109.19	102.86	105.97	103.07	105.4	105.56	101.97	102.8	106.32	103.34
96.325	105.49	106.81	103.88	108.68	100.8	114.49	108.21	114.27	110.22	106.31	109.76	108.34	98.601	105.95	100.02	113.27	98.975	107.97	111.22	112.94	107.56	113.04	102.62	104.65	111.65	111.6	109.79	99.512	107.02	104.07	105.22	107.07	110.73	99.685	97.269	107.44	110.34	105.81	111.64	106.27	100.42	115.43	107.4	105.39	101.09	107.61	100	116.01	110.76
108.98	116.86	109.35	115.36	110.28	116.97	109.13	117.88	110.71	112.14	112.92	114.34	103.29	105.32	109.17	109.34	121.69	112.82	112.35	108.92	108.13	112.87	114.18	106.88	108.81	114.52	109.22	109.04	117.16	110.01	113.34	109.06	109.95	105.04	112.46	117.98	116.66	112.81	107.42	115.92	110.59	110.08	113.89	105.87	105.74	115.42	106.04	102.6	104.64	107.18
107.45	100.26	102.5	101.74	103.39	102.08	105.17	105.64	100.65	103.61	102.96	95.795	113.05	102.5	106.05	108.52	105.2	113.81	106.99	107.55	94.091	110.32	105.56	109.01	106.09	114.17	103.87	102.82	100.95	112.88	107.86	111.74	106.87	111.73	107.69	102.56	106	105.44	107.14	107.07	115.85	109.06	106.67	96.701	101.56	103.21	93.552	103.45	101.67	98.353
100.42	90.63	88.316	88.446	92.487	100.17	95.247	95.789	101.35	99.653	104.78	101.43	95.706	100.06	95.713	100.05	106.12	103	99.267	99.513	100.02	101.52	104.29	104.34	93.198	98.348	107.13	101.41	92.076	97.253	100.86	99.378	101.62	89.548	94.862	98.178	95.031	99.201	103.02	101.72	100.68	102.67	106.47	102	96.391	95.204	100.62	97.201	106.82	94.351
105.71	110.33	104.42	111.12	116.93	111.31	108.33	111.65	108.29	104.09	111.23	108.38	115.41	104.99	109.93	109.48	103.99	104.63	113.6	106.6	106.49	110.07	115.85	105.75	111.25	111.43	103.75	106.52	105.88	102.03	108.32	100.71	97.494	105.01	114.14	109.92	112.05	119.03	102.91	117.48	108.19	106.6	110.19	110.49	108.27	108.88	104.81	111.52	107.31	98.537
105.47	101.87	111.03	106.52	109.69	106.86	103.68	106.4	100.11	107.89	104.14	102.09	101.98	107.03	106.16	106.41	105.56	97.725	107.37	119.76	110.85	105.92	109.92	107.83	103.75	100.34	102.9	100.9	110.13	106.67	101.36	103.15	106.44	113.47	116.68	100.95	108	111.87	104.08	104.02	103.92	103.3	108.02	111.95	110.65	104.37	109.52	102.43	109.45	107.94
113.03	106.5	107.93	116.47	111.35	114.03	115.54	107.85	115.52	102.4	114.59	112.81	117.85	101.45	112.78	114.91	110.43	106.13	112.31	107.72	104.98	105.24	117.11	110.08	116.46	105.09	110.9	101.68	114.3	101.69	110.88	104.52	109.14	109.97	114.74	109.54	122.38	108.12	119.47	111.49	111	116.05	103.96	114.69	99.241	106.02	114.28	110.08	109.74	107.6
103.87	101.83	112.13	102.01	100.39	115.47	99.388	109.49	110.59	113.76	105.98	113.98	103.15	112.76	97.131	108.05	107.15	108.97	100.19	111.07	104.68	101.54	105.19	103.83	114.05	111.84	104.41	99.641	110.73	115.05	109.64	106.38	102.29	105.59	104.11	111.77	106.88	113.05	112.75	104.16	105.39	115.22	111.6	111.9	111.55	111.8	103.38	110.58	114.52	102.45
100.21	113.45	108.77	106.28	103.48	109.35	103.53	104.47	100.74	107.16	98.994	99.922	99.826	108.45	111.78	107.87	102.45	111.34	109.09	106.68	109.24	106.73	104.21	108.6	104.48	103.78	106.45	100.54	107.82	110.42	99.605	109.94	108.64	106.35	109.82	112.62	100	106.06	112.11	99.667	109.61	109.32	102.55	113.52	103.55	108.39	107.46	114.13	109.96	100.08
97.737	99.943	106.79	97.823	109.83	111.74	113.25	103.34	114.37	108.41	106.82	107.28	111.13	106.13	110.53	99.494	108.58	100.44	108.67	101.01	106.22	104.27	100.85	106.63	103.12	106.05	110.27	109.22	106.29	105.66	109.77	109.97	102.32	90.733	111.44	104.05	105.19	112.28	109.87	103.85	106.68	111.17	110.68	109.21	109.99	113.94	109.95	108.14	104.81	112.16
99.088	101.99	112.53	105.06	104.97	103.73	103.73	95.718	109.84	103.89	96.104	95.505	112.65	99.986	112.3	104.07	108.68	95.434	102.14	103.58	109.5	104.85	108.6	114.75	98.97	113.41	111.23	96.176	109.86	102.98	105.76	100.8	98.851	103.3	109.24	97.293	107.5	105.71	111.1	99.381	109.42	95.961	105.76	104.98	97.804	97.089	101.9	105.7	98.661	105.29
101.9	110.55	119.37	115.59	105.01	112.33	109.52	98.877	114.52	112.08	114.13	105.08	107.48	110.94	116.13	111.69	112.81	110.26	114.85	113.84	113.79	108.03	112.16	109.21	107.6	116.58	111.5	117.32	103.66	112.69	108.22	108.64	109.36	101.88	113.84	115.13	111.36	118.12	112.8	116.62	115.74	115.49	119.61	117.65	110.58	114.6	106.45	116.97	97.021	108.11
120.8	114.39	113.02	112.73	102.19	102.41	107.92	120.18	113.32	110.86	106.35	111.83	111.76	110.18	112.51	111.08	114.84	111.83	119.95	107.32	104.49	118.12	117.8	107.9	111.56	115.71	105.1	115.99	112.19	118.1	108.92	108.22	109.39	114.06	105.94	109.23	107.76	118.04	102.9	110.81	104.45	114.29	111.45	113.81	114.31	115.33	109.47	104.77	116.55	115.64
90.754	106.98	114.26	96.851	111.62	106.92	103.61	102.65	111.25	108.06	106.77	105.56	120.95	112.05	104.98	111.66	114.74	110.17	104.89	105.05	91.738	108.59	108.28	105.73	94.976	107.88	107.44	104.68	105.1	107.84	97.593	107.49	104.18	109.99	102.53	106.57	104.87	106.5	109.56	105.01	100.94	107.31	107.28	112.46	104.57	110.04	103.94	108.06	112.93	99.645
111.7	111.59	117.17	110.2	113.26	110.75	104.68	109.69	112.87	105.23	112.5	114.84	110.9	109.44	110.7	105.76	104.91	113.7	113.23	106.16	111.82	104.41	115.65	107.64	112	109.56	115.59	105.85	122.01	112.15	104.31	121.08	109.16	110.7	114.19	118.12	109.13	106.87	115.7	109.06	119.05	108.31	113.18	107.11	103.32	116.97	109.55	118.2	112.72	117.38
111.97	109.01	106.46	104.49	103.85	104.26	108.26	104.22	108.14	116.82	105.67	104.85	108.65	107.56	105.52	103.06	101.78	104.4	117.13	114.04	118.69	102.01	106.84	104.6	107.3	111.99	104.96	107.73	102.29	100.88	113.84	102.82	109.31	99.245	100.87	105.78	111.1	97.709	109.78	102.21	112.85	104.1	106.23	110.63	97.763	104.99	106.67	102.35	103.05	105.19
105.69	110.76	109.19	104.39	109.78	101.49	104.81	113.33	105.81	107.19	111.33	99.226	100.95	101.52	96.557	106.34	112.2	112.29	110.47	111.23	108.55	105.81	107.9	109.87	108.51	114.9	101.37	104.39	101.87	99.422	102.35	94.794	107.29	110.39	98.796	104.03	105.38	107.07	106.24	107.2	102.87	104.77	115.22	106.02	102.72	103.14	105.54	114.76	110.3	101.31
106.16	105.62	107.58	102.3	93.339	95.715	104.21	104.79	114.92	101.17	98.361	98.347	107.66	108.16	95.877	97.086	107.27	112.26	107.32	100.16	104.68	103.48	100.78	108.46	109.86	95.316	107.71	108.43	102.86	112.53	114.45	104.63	97.512	111.6	112.82	109.31	105.21	113.54	110.26	104.74	110.27	103.13	103.49	102.69	105.46	111.7	99.139	104.77	107.29	110.19
100.58	107.01	96.79	104.59	102.05	107.49	109.51	106.01	102.42	106.82	107.43	107.29	101.19	105.86	105.35	111.59	103.5	107.93	107.5	108.5	101.57	109.39	99.076	110.01	107.62	112.8	108.64	99.244	111.05	104.51	94.726	96.3	107.27	108.22	107.83	108.64	102.88	111.99	102.8	98.006	107.65	105.46	99.922	109.76	106.54	100.52	106.92	105.88	101.68	113.42
103.34	102.8	107.23	101.93	107.19	90.218	103.22	98.475	91.603	94.541	101.75	103.44	98.985	91.961	104.42	98.91	104.23	106.93	96.71	103.76	94.998	103.01	101.1	98.912	88.961	99.329	109.24	87.983	99.226	101.46	96.225	105.16	97.467	99.297	91.294	100.08	99.808	97.911	99.883	101.45	96.028	106.32	99.254	101.24	100.89	110.34	102.9	103.38	93.034	92.979
99.608	99.123	106.28	103.34	113.03	104.29	113.02	111.64	114.66	110.08	101.9	106.84	99.007	103.41	107.89	113.51	97.101	109.54	105.39	114.32	109.56	102.39	104.67	114.36	100.35	113.78	112.18	96.95	105.52	100.38	117.69	101.9	110.95	101.24	106.06	108.49	106.35	105.17	103.98	108.95	100.09	99.671	103.65	107.63	108.53	114.06	114.21	107.02	110.37	114.55
100.53	110.94	114.92	105.81	121.16	115.81	110.91	110.18	108	102.97	111.62	110.35	115.46	113.84	116.74	103.5	109.97	111.86	108.64	105.63	115.79	108.69	107.96	111.76	113.1	113.49	103.86	111.81	112.89	123.29	112.31	113.1	102.27	108.97	114.34	105.39	110.21	116.64	114.49	105.43	108.98	109.49	111.64	119.19	108.68	108.82	102.49	113.13	115.99	112.28
115.82	111.37	109.61	113.87	113.76	123.82	114.84	110.72	122.66	118.47	115.73	122.56	109.8	121.61	117.76	116.98	117.65	112.79	119.39	124.43	120.84	106.82	117.58	117.7	110.31	114.2	111.56	124.03	109.95	113.5	126.05	115.12	120.93	109.71	113.53	117.82	123.64	111.4	118.03	119.55	110.74	122.12	120.2	115.69	114.11	110.78	119.94	112.01	116.11	114.49
111.4	112.1	116.14	110.91	105.89	107.43	109.54	108.51	113.55	116.37	114.09	113.37	111.68	109.49	111.92	114.16	100.36	100.35	110.17	113.64	113.17	115.68	115.42	121.35	111.04	116.61	110.3	113.74	103.08	104.76	112.18	107.56	110.41	117.8	113.09	109.38	107.34	107.26	108.21	111.11	119.68	111.03	113.37	109.48	114.81	107.35	105.76	107.73	113.6	104.81
109.94	103.34	112.35	109.36	110.2	113.49	97.559	106.44	110.85	92.91	109.78	103.6	106.72	106.41	110.2	109.6	107.61	105.26	104.29	107.38	101.63	109.53	105.21	106.83	106.97	108.29	106.78	110.79	107.69	103.99	102.52	107.26	93.012	107.31	112.31	110.04	104.86	106.53	111.86	99.818	113.19	107.43	106.61	98.352	104.92	102.94	91.884	93.167	109.51	97.389
112.19	122.19	109.27	103.65	100.96	110.41	106.04	118.47	109.58	108.68	96.819	114	103.26	110.91	99.595	103.64	107.51	105.71	110.63	109.19	109.29	101.63	98.755	100.13	103.33	109.41	97.571	109.78	110	101.7	104.88	100.16	99.943	104.57	111.5	103	103.96	104.85	108.79	111.33	112.16	104.44	100.56	112.83	102.29	116.12	101.01	109.84	109.69	110.84
93.637	102.69	101.39	96.177	92.915	100.97	101.88	101.83	91.62	97.293	101.57	98.04	109.86	100.23	102.31	96.655	105.41	101.47	104.89	102.98	98.781	103.02	91.243	101.92	106.24	99.766	101.28	97.287	100.62	104.52	104.36	94.438	106.55	96.366	100.15	104.16	109.7	99.944	100.14	98.97	98.125	98.887	102.03	99.383	88.915	100.98	100.41	101.87	102.32	97.509
104.35	107.35	113.09	104.56	118.75	107.44	99.828	115.64	112.33	107.43	116.88	116.73	107.14	115.26	109.15	98.905	113.96	114.36	108.69	109.68	112.18	107.03	107.43	107.84	105.33	104.95	109.96	98.607	105.13	106.19	109.39	110.78	111.05	104.49	114.24	113.47	115.5	114.67	105	116.79	109.52	120.98	106.26	112.25	113.32	109.95	115.21	111.61	114.18	116.47
109.84	122.23	111.65	109.79	120.95	109.39	115.85	109.85	110.5	117.62	122.97	117.41	118.49	116.02	126.1	105.23	112.33	124.23	111.53	110.89	129.73	113.09	119.44	114.87	122.32	129.44	115.14	116.5	116.02	123.71	122.09	120.4	114.47	113.16	116.15	121.75	120.87	114.17	115.35	122.5	118.97	107.58	110.19	116.48	123.34	108.59	113.26	113.2	104.6	120.14
107.39	108.52	102.3	103.1	102.44	106.01	106.19	105.09	110.36	104.93	101.16	110.66	102.44	110.81	105.83	98.378	104.81	104.61	103.61	111.88	104.67	105.19	104.94	100.19	104.28	110.69	105.78	107.69	90.929	113.13	106.03	105.22	112.7	105.83	110.31	106.01	117.29	110.86	97.049	101.5	108.14	112.92	108.51	97.373	98.818	103.36	114.61	105.01	104.38	103.79
112.96	112.75	117.13	121.83	112.11	111.38	99.994	113.09	109.1	113.52	116.13	109.3	108.23	115.48	111.27	103.29	118.83	113.8	114.19	117.25	117.18	102.68	112.02	115.02	99.782	120.81	109.76	121.45	114.88	113.73	112.95	109.64	108.14	115.66	109.22	125.55	109.06	118.6	116.4	115.35	107.31	108.25	112.38	121.8	117.21	114.05	109.08	113.34	115.48	113.07
111.85	113.2	115.93	108.87	111.22	109.1	104.75	111.46	109.41	106.06	117.61	116.13	114.34	119.62	109.23	111.8	111.5	108.1	122.35	105.18	103.68	114.38	105.04	112.8	103.95	106.16	112.81	103.77	114.9	114.2	116.18	106.52	118.92	112.36	109.71	110.29	109.7	104.62	103.76	108.88	109.15	106.02	103.89	111.02	108.08	112.43	105.97	112.64	113.2	105.83
103.06	106.3	106.29	105.62	101.12	106.84	106.87	100.88	112.5	101.92	109.06	104.4	102.85	98.879	105.35	110.07	103.79	100.29	111.85	101.32	104.93	108.49	111.57	102.12	112.63	111.73	107.61	106.99	104.21	110.88	111.4	109.15	110.74	106.17	108.03	109.76	105.91	100.03	100.5	105.2	103.11	96.587	101.57	105.68	107.37	104.5	102.23	101.51	95.119	108.67
109.08	111.9	105.73	110.58	107.22	100.05	102.84	100.29	108.67	100.8	105.46	107.1	100.43	103.51	100.13	107.58	100.09	103.23	110.74	99.662	105.56	107.78	105.15	95.53	110.32	104.8	99.601	99.783	107.7	108.31	101.03	107.33	106.41	100.39	107.34	111.4	106.74	106.08	107.5	104.88	111.98	99.49	103.83	98.037	110.08	103.56	108.04	102.65	103.81	103.7
107.06	98.911	107.52	108.12	105.64	105.32	99.687	109.41	105.36	113.1	104.59	97.303	105.11	101.34	100.01	107.96	108.35	105.21	108.15	106.88	104.11	113.53	112.26	103.98	94.308	110.57	109.36	111.39	103.45	112.99	113.44	112.87	103.64	110.99	108.53	110.97	103.12	101.81	103.24	114.18	101.22	104.71	103.36	105.88	103.59	111.16	94.279	109.61	111.4	107.9
104.15	110.16	103.99	108.16	106.56	105.73	108.72	114.63	105.78	107.57	95.257	104	104.21	107.65	113.47	98.257	109.5	100.39	112.12	105.28	99.554	101.47	122.01	96.468	104.85	106.62	111.38	100.1	104.43	111.1	97.696	102.23	102.72	118.91	106.59	114.76	96.796	99.103	101.05	108.96	108.42	96.946	107.56	105.54	95.156	95.156	112.09	112.14	109.15	103.21
106.47	117.67	105.45	106.78	114.85	109.42	105.81	99.955	107.68	103	93.11	110.81	107.12	106.14	100.94	106.04	113.77	115.11	110.9	103.41	116.74	108.6	112.6	102.4	102.86	117.62	108.91	108.87	107.02	108.66	107.54	107.85	108.69	99.704	106.73	108.86	110.98	118.87	103.52	106.06	104.2	108.82	108.35	103.07	110.65	106.64	99.564	104.27	89.825	104.57
111.26	112.09	108.77	107.61	108.35	99.636	100.54	109.11	91.835	109.16	106.13	114.84	106.76	108.7	105.56	112.58	101.72	100.01	99.889	105.91	110.5	106.28	107.2	112.15	102.62	106.53	111.29	106.6	105.46	109.6	111.96	116.08	116.8	95.541	109.86	93.423	104.73	98.645	105.37	105.27	106.31	104.63	111.24	109.34	101.85	98.974	111.72	113.28	109	108.66
105.01	110.51	104.61	112.28	108.98	116.59	113.35	104.95	107.41	113.02	102.98	116.19	111.77	116.48	112.21	106.38	107.34	118.32	114.49	110.51	118.82	104.61	108.89	122.57	120.52	100.83	113.33	120.61	116.18	121.06	104.7	105.88	111.47	117.2	109.14	110.26	117.82	114.88	121.74	116.52	120.08	111.49	105.33	108.21	117.8	108.31	113.58	119.09	112.03	117.95
108.72	97.784	109.75	104.7	106.66	103.63	107.76	106.52	111.18	112.62	105.82	114.02	106.86	109.41	108.54	104.11	109.54	110.63	110.34	101.43	111.38	110.45	105.61	110.43	111.08	109.33	111.73	105.37	109.34	104.62	106	110.5	103.96	103.47	103.25	103.95	105.25	99.567	103.16	108.06	99.994	102.73	113.09	104.32	92.572	108.87	108.02	100.75	106.93	108.23
90.469	105	99.046	100	97.601	102.77	92.881	103.27	101.25	100.9	101.77	98.914	105.98	104.67	100.21	101.37	96.117	102.58	101.92	101.07	106.71	94.774	93.447	104.65	102.98	102.86	95.994	97.636	93.29	95.877	97.595	102.64	87.211	102.85	104.97	104.45	109.06	100.22	91.618	97.37	97.175	93.318	105.83	103.19	103.51	101.18	94.524	93.987	91.992	100.61
113.08	107.17	115.52	114.9	110.35	108.5	115.05	115.96	114.93	116.18	111.76	115.34	111.79	113.2	114.76	115.82	108.26	112.06	117.83	111.91	111.01	112.33	103.31	114.97	107.84	108.3	103.38	110.54	109.43	118.05	111.34	107.81	111.22	110.87	115.67	102.52	92.003	103.1	112.43	115.8	119.17	109.53	101.29	119.28	107.06	105.55	114.58	119.06	110.57	109.56
117.3	108.16	108.91	119.71	120.99	112.6	112.97	112.32	111.71	105.06	115.99	107.45	109.32	114.93	102.83	110.51	120.44	104.93	121.18	122.8	112.28	106.49	111.9	102.59	109.14	120.58	106.99	109.78	107.06	106.76	100.5	107.51	112.35	110.89	116.29	111.28	97.99	113.79	108.93	109.85	115.46	111.88	113.22	109.52	117.04	111.14	113.99	106.94	108.19	109.36
113.41	106.78	113.24	110.57	110.03	116.49	113.06	108.66	112.68	106.17	112.42	115.6	109.78	109.78	108.92	106.69	113.71	106.62	119.34	115.29	114.82	114.09	116.77	113.87	109.28	111.45	115.64	116.25	114.26	123.15	107.06	112.55	116.39	115.17	103.76	111.82	111.54	106.13	109.96	111.61	107.18	110.29	113.16	113.03	103.54	108.91	113.29	118.92	115.68	110.59
99.772	97.286	107.14	99.488	109.55	113.5	101.79	107.46	103.24	115.14	112.14	107.91	109.69	103.01	104.03	107	109.75	102.78	110.13	111.2	113.32	107.46	109.03	95.462	102.71	109.53	108.08	109.99	100.86	97.493	109.31	108.45	106.88	99.575	102.18	98.473	106.87	103.62	100.65	110.85	113.12	105.5	105.82	96.247	98.852	110.29	106.34	105.71	106.65	104.13
114.49	105.35	103.42	108.09	104.74	99.509	109.79	116.28	99.94	105.75	108.09	98.574	95.131	109.59	104.08	112.56	101.52	101.78	119.6	103.17	103.67	95.489	106.21	110.28	107.41	103.22	114.31	112.53	112.45	108.91	93.271	112.1	108.32	99.923	117.43	102.49	103.46	101.76	106.62	111.13	117.26	109.53	109.96	105.75	104.13	106.3	101.94	103.36	107.06	111.13
106.66	109.81	115.55	112.55	108.51	118.57	110.88	115.26	112.02	111.73	108.32	108.99	110.88	111.42	116.48	110.98	114.2	113.39	110.63	119.97	120.47	101.3	115.21	106.94	116.34	121.68	111.53	114.83	110.58	108.31	115.11	114.19	116.81	115.94	114.1	109.11	114.82	109.39	110.26	118.63	122.67	118.71	112.95	114.58	114.61	112.29	112.54	116.8	108.56	105.65
107.96	113.05	107.99	108.01	113.2	106.11	107.05	101.55	106.37	102.04	104.4	93.326	103.91	103.52	106.54	109.11	112.95	109.43	107.72	104.15	113.94	103.63	98.258	106.1	104.57	107.3	111.77	107.14	102.59	104.58	104.7	109.5	99.615	104.74	99.868	104.98	106.11	109.77	96.988	103.55	108.75	102.31	106.94	103.51	108.12	105.37	99.508	101.86	103.52	107.69
114.68	106.36	105.42	104.68	103.55	114.01	105.03	108.05	103.62	111.32	111.69	104.45	109.93	101.29	111.45	108.32	115.18	110.61	113.87	114.55	108.33	106.79	109.73	110.28	103.41	110.52	111.66	113.64	120.18	107.05	114.79	110.3	120.34	109.79	102.25	112.79	112.85	111.08	111.54	115.12	111.4	115.67	114.64	115.62	111	120.59	109.94	107.47	110.66	111.78
106.26	114.91	96.367	100	104.86	107.37	107.96	114.86	110.08	120.34	111.41	108.15	110.4	112.73	114.24	108.04	110.68	108.44	112.97	106.24	103.5	103.17	106.48	111.19	102.99	102.83	119.55	95.914	107.47	110.82	100.78	116.87	108.59	106.92	109.85	103.29	116.06	113.8	115.22	116.35	99.07	114.6	111.67	115.76	108.37	114.23	107.93	112.85	115.35	102.38
111.88	116.53	108.3	111.77	107.91	113.42	102.32	112.49	114.93	113.42	117.41	117.8	103.52	115.24	106.7	113.74	120.48	111.68	103.44	113.48	116.73	110.82	112.72	114.7	110.98	113.54	109.36	112.9	113.3	122.98	109.29	107.34	112.64	109.86	113.57	110.24	116.71	106.75	113.36	113.08	103.55	115.59	119.57	116.93	122.59	108.14	121.53	114.25	115.85	110.28
93.978	98.485	105.06	102.78	92.563	109.74	105.68	98.793	94.157	104	106.01	94.854	91.187	105.5	102.86	95.344	101.09	100.81	100.79	91.666	104.83	89.566	99.927	95.352	106.57	105.2	109.67	101.32	108.36	99.477	100.57	98.731	96.835	91.339	96.66	108.46	98.481	100.76	96.852	94.222	98.656	102.01	101.34	94.194	89.972	94.707	98.087	102.95	96.858	110.99
104.19	99.508	101.95	108.17	99.853	105.27	99.028	108.48	103.34	100.42	106.21	104.01	107.45	92.388	109.64	109.64	114.45	100.79	101.25	108.94	101.38	110.1	112.07	112.41	103.29	103.16	114.25	116.13	98.713	103.79	111.88	112.39	96.311	107.07	106.59	104.02	108.18	105.22	104.7	106.11	102.46	110.45	109.57	104.56	106.82	101.79	106.38	105.57	113.15	111
99.825	101.96	115.12	105.29	100.61	109.31	97.825	113.27	104.88	100.33	102.93	116	98.334	107.85	110.13	109.56	101	107.37	110.35	103.91	103.64	103.55	111.02	114.87	104.14	102.58	105.07	110.72	110.66	109.28	106.6	106.78	97.166	113.19	106.73	107.7	104.85	104.42	102.75	104.57	108.5	104.99	101.83	96.149	110.14	108.6	110.77	98.665	94.363	109.17
103.85	106.76	101.12	99.556	95.894	106.31	104.87	99.634	100.86	106.67	89.468	103.37	98.571	98.8	97.686	99.264	102.51	103.52	99.401	110.21	103.5	109.43	108.24	103.44	91.805	99.84	107.46	101.66	100.43	96.882	102.17	98.825	103.65	100.38	99.463	102.63	103.03	92.243	97.106	98.488	102.82	109.27	104.63	102.71	101.07	97.357	103.87	94.999	113.3	108.66
116.9	109.77	102.85	103.19	111.98	100.78	102.97	96.464	109.9	104.77	109.91	107.33	106.69	100.32	113.73	93.333	105.65	107.81	107.54	102.97	108.04	102.21	108.03	106.04	97.729	102.74	99.034	102.02	103.99	103.38	102.78	105.54	103.87	114.22	99.708	103.71	98.649	108.41	100.94	101.47	110.6	98.132	105.2	98.777	100.11	95.966	92.56	104.49	103.68	98.321
96.25	98.824	100.08	98.03	103.93	108.49	108.9	101.19	109.01	114.32	104.18	104.28	103.76	104.38	103.7	104.63	105.35	102.5	105.09	97.431	105.78	107.11	102.47	102.96	101.8	102.16	109.05	112.48	101.07	111.55	102.96	105.08	103.89	114.18	105.88	103.83	107.14	87.643	92.719	106.12	99.131	98.016	107.03	103.23	95.523	106.2	100.24	106.25	103.38	99.975
104.82	104.44	102	101.23	108.24	112.97	104.88	114.69	103.9	111.24	103.75	103.9	113.29	110.25	98.74	106.72	112.01	103.58	109.93	102.2	105.97	99.845	104.86	110.8	109.57	104.3	104.66	109.82	114.04	110.83	106.82	105.04	103.61	107.6	118.04	103.29	97.517	101.59	103.38	116.27	110.06	104.93	107.47	108.06	103.1	104.08	101.65	102.24	106.58	105.59
118.97	113.01	101.44	107.25	108.67	110.68	115.76	114.91	112.5	101.08	107.83	105.93	110.88	111.69	110.62	118.04	113.32	114.97	116.4	110.88	112.34	116.48	112.16	116.21	109.14	112.44	106.84	114.32	108.29	110.49	113.93	114.12	118.51	101.85	115.46	106.03	105.86	110.83	114.15	108.04	105.1	116.06	112.33	120.2	111.87	111.55	111.66	118.02	114.21	108.52
109.91	115.19	115.3	107.29	108.02	110.55	110.03	118.57	113.24	112.52	104.91	110.36	108.33	114.01	112.47	106.59	112.87	110.36	103.42	118.72	116.7	116.5	109.43	110.68	109.94	108.33	118.14	109.57	106.83	106.48	110.41	112.64	111.54	116.69	105.54	104.18	111.96	109.11	112.07	114.27	116.58	115.81	118.08	118.66	103.86	110.44	109.77	114.29	106.3	120.25
109.92	106.18	104.5	109.79	104.88	109.29	98.404	101.29	110.15	104.03	101.57	110.86	104.24	105.55	100.33	108.4	112.62	95.052	113.94	120.12	105.22	105.46	103.65	113.17	106.33	109.69	109.79	110.3	113.61	99.373	104.12	109	103.36	122.71	106.96	103.9	106.57	106.65	108.6	106.25	106.77	113.24	109.98	102.59	109.06	108.98	111.75	112.02	108.35	110.44
107.98	100.83	95.567	90.176	102.02	94.474	110.22	107.4	97.636	99.075	103.55	97.75	103.49	102.11	98.622	102.53	102.85	107.51	109.62	99.323	97.346	101.55	104.41	102.01	91.162	100.78	101.26	105.15	106.6	99.155	101.05	104.85	102.08	103.94	90.579	103.24	96.173	93.965	99.175	89.03	102.87	100.88	92.626	95.739	93.766	98.401	95.997	91.573	89.138	95.653
108.08	112.02	102.93	105.97	108.46	113.3	100.79	100.6	114.92	111.89	117.15	108.18	115.41	110.33	116.21	103.74	106.7	106.04	104.7	114.48	107.5	112.96	113.74	115.24	108.87	113.38	108.32	115.15	106.06	105.1	113.82	108.62	110.83	100.6	103.22	116.82	112.73	117.6	115.1	124.7	118.29	113.39	120.31	107.81	120.29	111.79	113.92	118.86	111	119.68
109.8	107.01	112.83	102.39	102.34	110.22	115.28	106.37	111.78	104.85	114.7	113.51	110.96	110.17	109.12	111.52	109.24	109.33	103.99	111.68	109.79	112.04	108.42	113.34	109.71	123.32	111.32	110.49	115.28	119.52	117.35	103.92	113.52	110.74	111.23	111.58	110.29	111.81	110.18	107.53	118.65	104.32	115.4	114.02	115.9	109.7	109.47	112.38	106.65	119.28
105.08	97.987	111.51	102.64	111.75	103.33	113.91	106.88	109.36	93.696	105.26	105.82	112.39	104.29	101.53	103.09	116.67	95.953	102.49	100.9	101.26	100.11	109.8	107.87	99.873	100.15	109.74	111.65	105.55	110.84	104.67	105.28	99.894	108.29	100.96	116.34	99.952	103.82	110.33	99.741	97.819	105.85	103.26	113.1	109.75	113.1	113.22	108.6	105.74	110.16
106.01	97.873	99.12	104.08	96.433	102.99	102.83	100.54	99.325	93.883	110.48	93.288	93.063	97.87	98.62	95.108	105.49	92.23	105.11	98.395	95.615	95.993	103.42	104.6	104.51	102.43	104.93	96.369	86.423	96.898	99.36	106.07	98.924	95.652	95.695	102.21	99.151	83.709	99.375	101.08	98.348	108.87	108.04	103.55	99.388	101.87	95.338	108.22	104.6	94.932
114.24	98.838	100.26	107.1	109.87	109.55	102.07	111.63	106.58	108.26	108.27	110.5	108.87	107.64	112.53	110.2	104.87	106.62	103.96	103.57	108.84	115.88	103.35	99.088	104.6	99.353	110.58	103.19	101.73	108.64	100.61	106.64	114.03	112.77	99.348	103.42	96.067	100.99	100.24	117.65	96.726	95.077	108.68	102.27	101.96	115.11	111.28	109.53	107.46	105.53
100.92	108.74	102.68	107.52	108.01	109.32	100.47	102.54	108.31	112.35	103.74	111.14	94.415	108.2	113.84	99.931	101.79	98.59	100.23	101.8	109.3	92.095	102.66	105.91	93.238	107.33	105.83	103.17	100.26	103.1	99.604	111.77	100.62	97.016	106.84	105.35	98.346	103.28	103.11	106.08	97.621	100.99	102.08	99.483	113.17	100.98	103.79	100.33	105.81	107.74
107.35	104.37	113.98	103.45	97.7	108.86	106.49	104.76	106.65	98.16	97.187	105.46	104.38	98.778	107.52	107.98	109.11	100.36	98.705	101.98	96.14	107.96	97.726	113.22	103.11	112.99	99.167	112.8	107.05	107.8	111.92	104.9	111.77	108.54	108.87	96.58	102.97	110.09	108.48	119.47	105.78	105.78	102.18	102.23	111.23	104.59	102.62	101.8	111.88	103.65
114.31	107.73	103.63	107.51	104.45	112.4	106.11	102.99	110.41	97.137	106.77	111.18	108.84	105.33	102.91	108.78	112.06	110.95	97.835	106.73	90.514	104.36	108.68	110.87	106.78	108.35	102.97	108.37	105.71	104.19	105.54	102.33	101.71	110.57	100.82	103.4	108.44	103	100.22	99.957	102.44	106.4	102.52	111.13	105.25	110.52	106.63	106.4	115.03	118.56
107.4	121.98	107.29	123.46	110.2	121.36	116.18	110.11	111.56	120.09	117.78	104	108.11	110.59	124.91	110.79	103.58	109.07	104.26	110.56	109.06	108.41	111.82	124.5	100.99	107.56	115.7	108.22	108.31	109.41	104.93	109.14	118.33	108.94	113.53	114.68	109.21	105.91	104.17	117.41	116.93	110.99	111.75	115.35	114.12	104.78	111.91	118.87	113.54	107.88
114.75	100.83	106.45	96.671	111.14	114.19	108.05	102.72	99.282	106.41	106.28	107.44	105	111.14	108.77	110.48	113.1	98.694	103.27	113.33	107.05	104.02	102.32	103.24	106.59	115.93	113.81	111.03	103.02	101.84	107.85	104.36	106.26	109.98	102.13	109.51	101.73	100.6	106.75	105.48	105.23	106.31	108.59	111.86	111.95	104.14	109.14	111.39	110.56	105.71
103.84	112.19	112.81	107.53	110.96	115.56	116.56	107.06	107.38	108.31	111.81	109.31	109.46	114.62	103.96	109.39	112.01	109.1	112.19	111.59	107.09	116.85	115.32	111.54	113.06	113.95	107.79	114.55	104.21	113.36	111.99	107.38	115.59	108.74	113.83	110.87	110.44	110.48	106.98	106.19	112.86	112.01	117.85	111.74	107.63	119.61	115.05	122.44	121.53	108.85
122.27	115.85	118.6	110.14	116.04	120.91	122.06	114.92	119.74	124.03	120.1	129.63	115.61	118.78	119.45	117.32	117.71	114.6	106.9	115.35	120	124.8	122.35	112.27	109.08	122.51	114.89	119.26	121.11	107.49	118.11	116.05	123.57	109.85	114.7	119.3	118.51	115.26	112.62	124.2	123.98	128.13	110.24	126.92	119.44	115.56	121.47	117.81	113.32	116.08
112.9	119.58	100.95	104.28	121.36	107.48	114.67	111.43	104.15	109.83	119.34	109.1	103.83	121.43	114.33	106.01	114.34	107.06	111.3	117.35	112.86	106.17	112.59	117.1	107.07	115.5	108.11	119.9	105.71	105.28	121.84	109.04	111.09	110.16	114.01	115.06	111.27	111.4	119.1	114.79	112.7	113.12	114.15	119.85	113.68	115.64	108.55	113.28	101.01	106.79
106.04	90.802	104.96	107.87	116.97	107.2	108.6	100.35	105.86	102.64	101.15	107.7	107.33	100.02	110.57	109.28	101.87	113.62	113.92	103.95	105.7	103.27	102.82	107.09	107.17	103.62	101.02	97.255	103.43	109.3	106.77	107.09	110.46	101.29	102.57	106.16	102	110.77	107.75	106.77	109.9	106.33	105.51	113.34	103.86	105.95	96.771	110.24	114.1	100.9
112.74	104.58	102.7	98.624	95.545	109.93	103.93	110.56	104.96	109.31	106.19	102.55	96.657	98.854	102.28	105.45	109.63	97.559	108.91	99.727	102.68	102.38	102.08	97.901	106.52	111	102.73	107.12	102.79	110.57	104.02	103.65	101.43	110.89	104.53	101.18	103.59	98.007	108.39	99.167	98.683	102.87	106.14	106.68	112.13	108.94	103.77	101.83	97.798	101.98
114.93	118.91	119.55	116.72	119.82	118.44	118.37	110.9	123.52	106.97	112.57	125.16	115.04	110.4	112.57	115.79	121.12	113.39	115.89	117.59	107.02	119	113.66	121.7	110.1	118.46	111.05	108.55	120.12	119.08	112.02	115.97	113.1	110.2	118.44	116.89	123	117.9	107.34	122.16	114.91	117.68	112.39	126.54	115.3	125.97	119.45	118.36	115.14	122.78
115.07	113.47	120.21	113.02	110.12	114.93	119.56	117.52	112.75	114.63	110.34	121.62	111.37	111.66	111.31	118.88	114.66	109.65	109.71	110.78	112.27	123.65	113.83	116.14	121.58	104.34	113.37	113.1	110.41	115.28	119.66	124.6	117.1	122.28	117.25	123.71	108.91	115.6	123.9	113.48	115.76	112.41	113.86	116	110.26	106.8	108.99	110.72	117.11	114.6
111.2	109.35	103.96	105.65	110.37	101.7	93.81	101.68	108.92	110.56	108.03	108.27	106.69	108.72	107.35	108.96	102.82	98.279	98.271	109.01	104.59	101.82	106.48	106.68	116.11	100.82	106.43	98.061	103.82	108.31	110.56	101.03	97.952	101.41	108.8	113.08	104.79	104.92	102.25	101.34	107.91	103.84	96.841	106.04	106.71	107.44	104.29	102.25	101.57	103.55
112.03	110.48	101.33	114.2	107.89	101.5	112.46	106.84	111.41	118.7	108.39	106.86	106.6	112.07	122.55	104.44	106.55	106.77	112.44	108.96	109.27	107.92	118.07	118.53	110.94	115.3	112.56	116.33	111.97	112.96	106.78	111.11	116.39	114.88	116.69	106.91	109.2	107.14	107.14	115.48	113.56	111.5	108.03	109.74	104.96	116.21	115.27	107.15	110.11	108.17
103.96	105.96	111.83	103.85	103.3	112.38	116.09	113.13	105.92	104.39	112.73	104.5	104.41	108.83	108.42	108.77	109.36	106.16	104.93	100.33	113.68	104.68	113.95	111.81	109.53	105.61	105.25	109.75	108.54	108.97	112.9	106.39	103.57	114.22	97.406	110.4	106.9	103.27	109.96	105.19	103.36	101.09	101.95	105.65	105.32	114.95	104.39	104.4	102.36	108.09
109.99	115.96	108.96	109.98	108.38	110.6	112.95	107.91	110.55	115.57	115.92	111.56	117.43	116.72	113.25	112.28	118.64	113.74	111.57	117.31	109.31	101.23	111.87	121.21	108.86	108.36	109.22	112.54	116.42	110.27	120.22	115.79	115	113.59	114.65	112.17	109.01	109.86	109.93	121.14	113.83	110.25	109.72	112.87	118.59	109.52	109.01	120.69	108.24	117.25
113.03	111.23	106.93	102.38	104.98	107.13	101.58	113.69	102.73	102.94	112.01	115.95	106.88	98.675	104.33	112.91	100.81	103.9	92.378	114.76	103.82	105.71	108.57	106.39	102.37	103.91	97.788	97.568	111.36	97.168	109.71	102.03	107.61	110.95	109.11	105.73	99.961	98.68	106.61	99.537	107.84	103.87	96.09	108.87	114	107.63	101.6	105.03	107.96	107.2
108.66	93.415	100.81	91.579	103.2	102.03	101.67	98.678	101.43	97.788	97.112	99.358	93.107	106.29	96.805	102.9	92.275	103.37	98.047	96.843	101.23	99.575	106.08	103.42	92.537	105.42	105.14	90.476	105.69	91.844	90.239	95.027	95.684	94.139	99.669	90.46	106.18	98.511	90.163	107.62	109.99	105.68	107	93.889	101.36	107.14	103.39	99.08	101.86	101.79
115.89	110.5	104.51	105.11	96.798	106.9	98.062	103.35	103.39	100.81	114.59	102.2	98.136	103.95	109.53	95.061	108.39	101.42	105.3	110.64	108.71	99.717	105.48	95.807	102.68	115.02	98.256	103.23	114.87	98.951	97.706	92.271	109.17	105.46	108.84	98.224	103.15	113.36	112.53	111.5	107.79	104.4	105.71	110.55	105.89	105.8	98.658	108.15	109.66	99.34
119.09	110.39	107.06	101.85	107.63	105.14	110.86	105.42	108.1	105.86	104.57	109.95	107.31	108.39	105.25	103.34	108.03	97.008	115.27	110.45	105.82	114.54	111.58	100.73	105.2	109.7	100.44	110.32	106.56	109.2	101.27	99.353	109.96	103.33	113.17	107.57	105.51	110.39	106.55	99.634	106.57	98.164	110.42	103.37	105.95	101.67	102.57	106.61	102.32	100.89
115.73	114.13	103.21	101.24	101.95	95.761	112.39	97.535	105.39	105.45	96.613	110.12	112.88	102.35	100.7	106.08	98.562	114.16	110.51	104.36	105.48	108.49	108.09	101.67	98.901	102.28	107.86	111.39	106.49	106.76	103.43	102.75	105.47	103.88	97.31	107.44	103.09	107.4	97.926	119.52	106.48	100.53	113.34	94.855	101.3	106.91	101.63	114.77	103.29	103.28
110.13	106.99	124.01	111.35	109.4	115.68	114.54	131.07	106.62	113.85	109.85	111.96	110.45	112.01	110.88	110.09	109.05	108.36	109.07	116.84	121.44	105.61	104.09	119.74	116.08	106.85	105.07	114.83	103.03	117.48	110.91	114.45	118.04	115.72	111.56	110.24	105.64	115.42	103.51	109.36	112.91	111.28	114.31	111.02	117.12	110.23	103.86	116.1	108.45	99.204
105.44	109	117.97	110.18	101.9	103.53	103.95	105.43	114.09	110.54	109.58	96.287	102.53	102.03	98.308	106.32	111.45	110.46	101.46	103.45	119.45	98.905	108.43	108.59	105.56	105.89	110.29	99.654	99.095	98.722	104.4	104.73	104.54	105.3	98.894	101.91	103.52	103.25	98.67	105.52	106.17	102.98	103.8	111.78	105.28	103.63	111.92	101.73	106.23	105.72
114.79	120.26	115.27	117.9	104.38	115.06	110.39	115.55	111.03	109.65	97.916	106.54	109.63	100.71	115.27	104.19	119.46	114.55	109.85	109.85	116.42	114.9	108	109.05	105.11	113.09	111.31	114.5	108.77	116.33	117.23	111.75	115.73	109.21	112.73	120.07	116.34	105.65	106.29	111.84	110.95	102.14	108.49	104.34	109.03	116.25	109.5	113.88	104.28	120.3
99.096	112.05	104.95	98.142	117.17	104.19	108.85	103.66	106.92	104.04	89.295	103.85	103.68	106.62	94.74	100.23	102.15	94.763	104.02	102.16	97.923	111.91	109.37	104.51	102.92	105.69	95.812	103.3	104.69	97.778	110.2	101.51	105.63	108.09	102.82	103.08	110.6	102.34	109.93	103.23	106.09	105.59	104.07	105.75	93.126	108.9	101.96	103.18	113.95	98.587
94.59	97.206	105.27	105.78	100.24	107.51	99.77	101.53	95.229	101.42	101.9	111.04	104.12	96.186	110.34	100.77	95.745	99.808	97.548	93.97	94.269	104.2	96.631	97.933	93.151	111.44	93.523	89.935	95.398	92.918	103.76	105	98.795	97.696	101.76	109.1	108.66	100.94	98.093	114.31	110.4	101.83	109.04	95.934	96.88	105.48	100.79	104.18	102.17	95.354
106.77	106.12	107.34	102.22	104.28	106.9	101.5	106.43	104.09	103.81	109.3	103.12	97.003	101.51	105.78	101.51	105.93	107.36	109.42	114.61	111.04	93.726	102.46	106.66	107.99	108.59	114.37	106.41	107.93	104.46	105.66	101.65	105.25	99.174	101.24	107.68	106.64	117.2	100.51	98.176	102.37	107.87	104.46	104.95	104.56	100.31	96.582	108.93	102.06	107.34
101.33	94.843	106.53	94.643	101.54	103.34	97.894	95.784	109.47	101.5	99.953	97.518	103.74	106.41	93.742	91.046	99.415	88.003	101.36	98.948	102.71	96.892	99.852	92.51	92.83	108.08	97.103	91.547	104.54	104.01	99.302	102.9	102.81	102.66	92.968	100.75	94.467	104.65	99.803	97.371	102.49	102.32	93.929	111.75	99.672	94.764	98.467	97.598	103.71	102.29
101.37	111.29	117.76	114.19	107.78	113.98	106.12	121.48	112.19	110.61	114.21	109.25	119	113.96	111.72	114.63	108.75	111.83	112.33	110.64	104.27	108.97	110.18	103.93	103.43	114.78	119.4	112.49	115.44	115.27	115.08	114.12	107.74	106.89	114.36	109.69	105.27	110.85	113.38	110.94	108.77	119.22	112.09	111.84	117.14	116.99	121	108.82	113.47	115.62
111.29	109.75	112.78	106.15	109.11	106.34	99.402	117.46	112.74	109.34	111.36	107.78	114.39	109.39	117.91	110.72	111.55	107.49	112.21	110.77	102.69	128.5	109.07	112.67	111.23	106.09	106.9	105.45	118	110.41	114.28	113.19	110.15	113.14	110.87	115.06	105.08	108.33	94.107	107.28	105.81	110.9	109.27	110.77	119.51	102.15	108.01	115.94	109.08	104.88
112.32	117.75	114.71	106.34	105.36	107.77	108.46	121.27	118.68	109.06	110.79	105.7	110	107.44	120.97	109.25	107.9	109.26	113.11	108.9	110.65	114.06	113.41	111.9	104.97	115.43	114.3	110.16	110.49	107.86	112.25	104.78	106.61	114.78	116.14	108.62	116.66	99.866	110.78	110.65	115.83	112.78	118.84	106.18	113.45	122.55	105.1	109.14	106.04	107.42
121.48	104.53	107.35	102.32	106.91	107.8	99.281	103.3	101.57	111.53	106.64	106.92	106.28	110.95	105.15	109.1	96.641	107.42	108.93	100.02	101.45	105.18	107.5	109.59	105.29	104.8	111.9	110.99	105.68	103.82	108.23	101.62	104.73	110.14	104.91	105.81	100.45	97.548	105.68	104.76	100.73	118.5	107.25	104.34	102.43	104.75	113.12	105.01	102.44	103.24
114.82	113.29	113.11	101.84	108.48	105.01	112.35	113.04	109.64	118.13	113.26	108.69	100.02	105.45	110.17	104.12	108.87	105.59	112.42	101.11	100.24	100.59	109.93	103.7	99.814	104.68	113.64	104.12	101.88	101.88	111.71	109.02	108.98	101.87	102.61	117.46	106.96	104.44	105.13	99.936	97.175	98.652	104.91	103.34	107.26	100.14	102.74	102.98	108.72	110.32
96.394	103.52	107.32	102.42	104.81	111.83	107.93	110.76	97.655	104.48	105.77	110.65	98.432	102.84	100.89	98.221	104.06	104.71	109.85	108.51	92.57	103.16	108.06	103.1	97.803	99.653	113.39	96.782	103.74	110.17	100.48	108.9	114.84	99.74	96.261	104.13	101.35	113.25	101.87	100.16	106.94	103.2	107.54	101.46	101.68	108.9	106.42	99.074	107.35	104.28
117.06	114.8	115	111.57	103.11	111.12	104.5	118.93	118.88	109.55	113.03	125	107.6	109.04	113	110.78	117.7	113.45	109.62	120.63	112.34	108.72	115.66	108	102.47	112.84	111.87	101.39	118.85	119.28	108.14	110.06	101.13	117.96	112.53	119.72	111.91	111.46	110.74	114.34	110.86	110.44	106.83	105.38	108.95	117.44	106.66	118.43	111.28	116.31
107.22	104.95	104.43	101.4	109.06	107.77	98.061	98.367	99.397	102.11	106.29	109.65	97.609	102.85	101.16	111.82	107.32	99.585	109.18	107.64	105.61	106.34	100.9	94.808	109.49	109.39	105.59	106.33	108.68	101.24	102.04	105.74	105.2	99.21	104.95	109.79	101.99	110.99	97.653	106.09	103.03	114.06	109.49	104.51	104.24	99.517	100.45	101.84	103.57	104.56
99.7	108.53	107.77	105.45	106.59	103.62	99.653	106.82	107.05	112.19	109.49	105.42	101.53	103.25	108.82	101.91	95.726	105.15	107.14	101.28	102.73	106.44	106.45	107.76	99.526	107.39	105.17	109.12	109.97	110.95	104.22	113.86	111.01	110.52	107.43	103.11	101.32	104.5	116.48	106.75	106.59	109.65	106.28	106.25	101.06	100.97	106.21	111.03	107.96	98.354
105.91	110.35	103.01	102.9	104.74	107.39	107.8	112.72	107.85	112.76	103.36	108.71	101.8	111.76	112.6	105.46	98.172	109.18	108.32	102.83	111.48	100.39	110.26	105.35	109	113.12	115.58	111.88	103.08	98.741	111.86	104.4	99.776	102.6	94.355	106.57	108.33	101.88	111.23	104.86	106.81	113.17	106.81	104.79	110.66	117.15	105.83	111.35	104.42	110.23
111.65	116.52	109.15	103.49	116.5	114.78	107.94	107.47	102.73	113.08	119.46	113.85	111.79	111.33	117.39	119.47	115.87	120.29	113.3	108.01	108.94	121.56	114.52	110.34	113.57	112.69	105.65	112.42	109.34	113.61	106.45	114.4	106.33	114.46	113.91	111.9	110.02	121.42	114.07	107.85	116.74	111.56	110.83	108.08	101.1	108.17	118.12	103.27	117.04	110.63
120.43	101.92	109.82	100.86	109.31	111.21	112.07	111.91	113.18	100.75	112.39	104.46	117.46	112.99	107.4	102.39	112.18	110.46	101.54	101.8	101.94	114.58	117.39	110.05	116.45	117.73	116.62	107.9	115.6	122.46	108.25	110.22	119.55	109.12	105.33	99.997	118.27	111.49	107.33	107.05	108.37	111.38	107.48	115.95	113.18	112.17	105.56	107.74	106.86	109.24
103.99	117.99	104.65	112.52	116.04	107.71	108.05	117.07	110.48	114.99	103.46	112.83	113.46	110.37	106.59	104.06	108.59	108.38	104.78	111.94	109.19	106.19	107.68	109.99	106.87	111	119.55	109.42	107.34	109.02	107.66	110.17	109.78	104.28	113.99	107.33	105.45	112.99	106.81	114.26	113.6	107.17	99.28	104.66	111.9	112.34	106.91	113.29	111.7	119.19
98.634	101.49	100.02	107.63	112.55	117.07	102.28	103.85	109.13	108.9	110.44	114.27	99.833	96.908	107.93	103.93	112.07	106.16	95.561	100.96	102.76	105.18	111.46	110.6	97.413	110.1	106.78	104.94	115.98	109.19	109.06	103.57	101.6	117.05	104.74	97.289	106.07	106.86	107.01	110.51	107.61	108.23	108.29	104.39	103.23	111.63	100.77	115.09	106	112.22
109.25	106.61	112.6	107.05	106.66	107.92	115.22	107.19	109.55	109.25	113.68	114.96	102.84	112.09	102.75	104.34	108.62	104.79	106.4	98.055	113.83	100.47	107.86	101.08	113.37	104.79	113.37	100.54	103.47	105.55	102.13	103.71	101.59	113.46	115.87	108.11	105.98	108.13	111.56	106.92	107.54	101.04	100.59	109.65	101.21	106.75	104.66	112.62	112.25	112.92
117.27	119.83	115.02	117.29	118.92	118.63	120.52	122.01	117.15	119.4	114.33	116.75	119.25	117.26	114.29	115.42	112.33	116.34	108.42	115.36	112.5	118.89	111.36	109.95	121.41	126.12	121.14	110.18	118.83	121.28	121.93	107.79	113.73	111.59	125.21	112.64	123.62	116.15	108.73	120.76	119.04	112.51	111.66	117.65	118.26	113.91	112.95	118.95	108.81	118.87
117.32	116.66	109.19	108.84	117.22	112.87	115.66	111.38	108.37	112.16	116.15	122.21	110	122.26	116.76	107.41	111.11	114.76	116.98	123.29	112.4	114.23	115.35	117.24	109.92	115.09	114.4	107.59	109.68	114.28	117.44	112.75	117.09	112.8	118.37	111.85	121.62	114.18	111.19	114.46	105.39	118.36	109.09	107.85	117.92	112.07	119.08	111.04	115.09	114.66
103.47	105.17	106.97	104.78	100.33	114.72	105.86	106.68	101.74	105.57	104.29	100.32	115.19	98.985	103.43	106.94	105.03	119.88	112.02	105.47	109.06	99.716	108.43	113.8	117.98	101.73	96.243	108.53	99.535	101.28	98.524	110.13	110.63	110.17	109.14	110.18	99.38	100.98	117.97	103.3	104.95	109.67	107.32	110.09	99.283	110.72	103.21	115.6	104.15	113.77
106.03	114.17	110.09	100.75	109.77	102.61	103.65	104.93	108.19	107.39	112.55	112.13	104.68	107.25	98.699	106.16	119.61	108.95	100.81	110.36	102.86	101.9	104.41	94.063	106.46	104.87	109.65	103.08	106.99	113.63	106.27	106.07	98.855	107.48	102.82	103.41	111.82	111.14	103.08	111.75	106.41	107.1	105.67	102.58	99.614	102.26	101.67	107.24	103.74	103.48
102.54	111.99	101.99	117.36	100.24	106.23	113.92	121.63	108.46	112.83	108.9	106.53	109.57	112.95	110.42	113.29	113.31	110.43	126.79	117.57	115.86	112.54	106.19	115.45	114.98	106.47	106.84	117.31	107.39	114.89	106.37	105.28	108.94	110.09	106.75	118.55	109.13	113.79	98.891	106.39	114.94	114.46	106.42	113.18	114	108.62	102.12	126.25	102.36	98.988
108.39	103.62	104.23	99.344	107.53	101.85	111.39	99.113	119.1	110.76	112.89	105.01	98.664	98.439	112.37	97.26	105.53	105.65	104.8	99.93	105.72	102.73	110.74	112.55	93.099	98.605	103.49	105.12	108.39	109.5	96.726	111.26	102.04	113.46	103.89	103.81	109.06	100.6	100.49	92.066	110.07	111.78	110.92	107.47	103.02	109.28	99.574	105.46	105.47	105.99
114.83	120.93	124.62	115.75	117.79	122.98	117.01	114.82	113.84	115.21	113	115.32	106.85	114.55	112.42	118.67	106.84	114.7	112.11	113.35	103	104.57	112.52	100.99	115.37	106.72	109.99	113.9	104.96	112.11	115.09	109.96	111.89	112.4	111.93	114.12	112.47	110.79	113.78	106.31	103.56	109.84	107.83	107.09	117.77	120.04	118.9	114.11	109.23	114
101.26	106.52	116.07	110.05	105.22	109.56	117.19	113.81	118.08	115.9	118.06	117.75	101.96	100.2	104.74	105.41	112.74	111.78	112.11	117.8	113.77	111.21	108.69	109.5	109.76	107.76	102.31	112.1	106.33	103.81	107.58	114.14	112.97	114.19	115.81	115.43	108.5	116.94	102.41	113	111.62	109.04	109.62	109.96	113	114.35	114.71	116.56	116.64	116.4
101.98	98.54	104.77	91.986	102.65	102.47	97.332	96.163	89.884	100.25	109.86	106.8	90.221	96.683	99.759	105.94	95.202	95.497	104.81	99.06	90.615	99.208	102	98.457	93.389	93.569	109.39	98.35	98.366	90.247	102.19	100.53	95.94	105.94	115.28	106.7	99.378	102.8	92.739	106.57	114.95	94.795	103.11	101.24	100.41	95.838	103.09	95.695	97.816	90.651
97.781	98.973	105.55	94.632	101.15	106.81	99.946	109.77	100.05	104.92	96.966	100.02	101.59	100.53	92.933	100.79	109.13	104.52	100.3	101.74	107.29	111.01	104.99	99.235	100.26	103.77	97.597	91.544	98.469	101.39	107.29	96.685	91.128	99.288	90.701	96.477	101.01	102.94	102.17	101.41	103.28	101.7	98.951	101.71	101.67	89.569	100.34	105.16	98.948	97.799
104.29	112.26	106.85	111.35	107.61	99.724	107.59	99.465	103.77	95.509	108.14	100.38	100.32	101.1	107.49	108.52	109	106.88	108.74	106.39	105.39	101.57	106.49	97.013	113.86	101.58	104.67	101.12	102.94	116.93	97.936	111.96	96.847	111.75	110.5	106.68	107.03	113.58	105.06	100.02	108.68	109.59	110.94	109.5	104.88	111.88	104.3	112.03	100.54	111.78
108.41	110.16	99.326	109.39	99.467	105.94	98.848	106.64	109.02	101.17	103.27	105.98	101.33	104.34	106.77	106.46	99.792	98.569	110.04	105.91	105.86	103.27	97.992	107.91	108.07	101.19	103.45	105.96	106.05	101.74	103.18	101.73	107.41	99.371	103.19	108.93	104.1	108.2	104.47	107.04	101.17	107.3	113.17	105.36	98.929	96.33	108.32	101.36	110.79	106.13
107.22	104.89	104.93	113.51	106.96	114.04	103.3	102.75	103.04	99.817	95.639	103.08	95.7	101.34	101.68	96.489	108.9	99.714	101.64	104.5	98.693	98.284	105.03	97.444	105.06	107.27	100.69	103.1	110.43	99.544	108.12	101.14	101.88	104.17	102.67	111.71	105.94	101.38	102.9	115.83	112.76	98.593	103.31	111.26	105.84	103.4	102.78	103.83	109.05	102.18
112.64	109.92	118.62	110.21	108.27	115.11	109.61	104.13	106.61	110.8	111.67	112.9	115.87	102.58	109	108.43	106.58	109.01	112.61	119.94	112.35	107.68	113.23	110.41	111.59	104.44	115.44	106.65	115.45	113.26	119.92	115.36	121.85	108.14	110.54	111.99	121.45	104.36	104.28	116.91	111.65	121.11	114.07	106.6	111.87	106.17	104.85	110.06	113	107.97
113.33	113.52	110.27	105.84	110.31	110.87	115.61	108.45	112.05	103.35	105.58	101.73	114.71	108.36	107.77	112.5	110.46	115.36	105.68	108.35	105.33	109.82	109.98	101.31	114.87	110.84	102.25	110.62	111.8	110.43	104.07	115.8	101.29	104.89	113.99	109.77	112.64	110.39	108.72	110.83	117.81	114.92	109.52	113.05	107.76	104.14	106.53	117.12	103.6	113.84
115.49	118.84	114.25	113.08	108.27	117.51	112.93	108.64	116.81	112.92	108.91	111.44	106.48	103.32	118.2	107.43	105.95	106.71	114.1	108.32	111.73	97.509	109.45	104.23	107.09	109.88	108.56	116.07	109.23	113.2	108.41	101.56	123.86	113.66	110.84	114.32	99.369	108.55	111.83	106.34	108.58	114.02	111.92	107.24	111.39	105.68	110.67	103.43	110.8	111.52
120.38	107.33	106.82	104.98	107.32	106.11	104.21	95.65	106.17	102.53	111.18	109.38	105.06	101.11	101.53	111.75	103.67	105.64	104.16	121.89	99.997	104.12	108.63	109.32	111.74	110.92	110.07	107.31	106.52	98.969	99.481	107.15	105.83	110.74	100.32	115.01	97.796	101.98	105.93	113.58	113.58	106.16	102.94	102.3	108.49	100.55	100.48	106.6	110.94	104.99
110.22	114.22	113.79	111.88	103.14	111.32	115.01	99.741	108.93	121.6	104.01	117.9	110.93	106.08	118.5	112.79	110.96	111.52	108.61	97.751	108.97	107.62	114.44	111.51	124.1	111.77	114.29	108.3	110.48	113.37	116.21	100.59	106.67	111.75	112	109.57	108.43	107.6	108.48	111.43	108.22	110.41	116.53	122.69	118.49	115.42	109.77	108.8	111.23	119.37
118.83	119.91	122.77	115.95	119.25	121.53	108.16	116.11	111.99	125.47	127.87	116.65	109.62	126.72	113.06	114.12	121.95	119.19	122.91	119.53	114.47	117.34	120.07	113.24	115.62	107.08	114.03	124.03	124.4	127.01	117.17	121.49	117.64	109.29	119.73	102.65	113.76	117.95	119.43	104.85	123	115.65	115.26	120.44	119.06	118.66	110.89	122.87	118.84	126.81
120.7	117.11	113.7	118.53	121.84	124.33	124.15	124.71	117.34	128.05	115.74	121.97	117.09	117.85	118.27	122.89	119.39	118.22	119.98	113.77	110.25	119.85	121.82	113.41	118.73	122.42	114.48	114.89	116.26	110.35	125.69	119.71	118.88	119.04	124.49	129.27	118.16	117.06	119.88	110.88	106.2	125.54	120.84	122.12	118.26	118.53	125.43	120.96	110.02	122.27
104.83	105.51	104.21	96.53	106.21	110.22	99.662	99.533	99.739	93.607	104.82	108.75	107.04	97.895	97.602	99.487	99.369	108.02	95.695	100.62	99.125	100.29	98.515	95.624	106.1	96.134	102.59	93.615	97.087	97.023	101.57	100.43	104.71	108.22	96.396	98.704	101.15	104.95	105.73	91.815	91.339	95.552	99.327	97.408	95.353	106.47	94.703	107.85	105.63	93.44
95.097	98.264	99.074	91.25	100.52	95.085	101.78	92.032	100.93	97.108	100.25	98.855	99.387	94.811	98.84	99.538	98.005	105.68	102.92	100.88	93.361	103.7	94.104	96.036	101.36	106.93	95.25	100.38	98.126	89.737	87.018	100.78	104.97	98.551	101.04	103.57	104.73	107.69	96.015	111.29	91.635	104.95	99.232	103.32	99.846	99.422	95.017	101.94	105.81	97.393
105.18	109.58	102.23	111.7	113.95	105.34	112.62	109.58	110.01	106.35	100.86	98.018	110.07	110.39	100.51	116.41	117.92	108.38	106.47	113.22	107.09	96.025	111.22	102.82	113.81	112.48	113.3	110.19	113.58	109.71	116.28	109.57	108.76	109.37	109.85	117.07	109.1	114.61	109.48	104.55	114.01	115.05	116.31	113.95	106.09	104.81	111.82	110.66	115.93	110.63
106.45	98.07	112.56	104.44	102.77	102.23	105.74	104.16	106.6	107.84	111.66	108.95	102.6	102.93	106.72	100.89	110.43	106.66	105.21	99.607	99.808	101.96	103.49	113.35	96.128	104.64	107.37	101.16	104.82	105.6	106.06	104.88	104.39	102.16	97.826	96.919	113.58	107.68	105.54	104.1	96.894	100.97	113.18	118.35	105.91	104.74	108.39	109.42	104.12	102.98
109.82	99.319	101.74	107.95	101.67	107.86	113.64	98.969	98.826	103.27	103.85	103.33	106.44	104.51	92.854	101.16	104.55	98.704	114.2	105.46	102.27	106.89	105.71	104.82	103.1	106.15	100.52	97.589	100.83	106.18	105.95	96.093	109.56	104.84	108.43	109.55	104.63	110.01	98.942	116.46	102.71	115.09	124.96	100.6	97.504	108.99	104.61	100.16	101.7	108.53
110.94	115.05	115.6	112.07	115.51	115.88	106.5	107.84	111.43	103.93	117	112.71	100.76	102.79	113.4	110.01	106.49	106.11	108.37	113	108.95	120.3	111.28	109.28	111.12	105.27	105.25	108.21	99.075	107.91	115.07	102.5	106.18	111.75	98.478	114.43	115.47	100.66	106.03	119.1	111.47	114.69	110.88	119.19	123.89	108.37	112.54	120.75	113.22	105.33
121.75	114.61	125.3	119.91	116.58	119.62	113.24	116.53	116.12	117.15	123.4	111.22	122.05	115.69	114.09	118.18	119.22	121.13	121.69	117.4	115.41	117.04	121.27	127.24	127.66	119.44	122.95	113.14	113.42	112.58	127.3	122.56	119.63	125.55	111.24	131.53	107.94	114.01	121.47	115.77	119.08	122.94	115.52	107.45	116.92	111.85	116.4	123.32	115.07	115.87
109.44	103.24	109.47	105.49	107.16	106.53	113.93	104.79	108.71	111.59	102.21	98.582	100.45	110.69	108.62	103.33	106.6	102.01	110.9	113.05	103.4	101.05	104.51	95.343	102.05	117.85	110.42	106.85	111.14	96.078	98.435	106.17	110.11	107.08	106.48	110.28	103.28	107.14	114.82	104.66	108.7	117.63	112.63	104.92	104.57	107.54	107.68	102.95	104.16	101.96
102.76	108.81	112.74	110.51	104.03	103.91	113.76	110.95	113.9	100.74	109.4	112.73	104.62	108.11	111.05	100.19	108.29	115.45	112.06	112.23	101.93	98.428	103.61	105.77	111.54	103.19	107.4	112.18	110.77	97.786	110.74	110.01	110.89	103.37	105.96	105.45	107.72	106.85	110.08	103.59	113.09	94.265	105.83	108.73	115.74	107.76	100.5	111.82	108.59	110.99
109.54	115.19	107.29	111.26	114.5	114.89	120.55	109.7	113.55	115.43	113.28	111.68	115.47	115.01	109.89	103.35	120.46	110.32	114.39	117.36	105.26	115.92	121.71	107.04	110.17	114.55	111.86	114.51	114.47	111.29	112.63	110.8	117.23	103.64	106.32	99.704	109.46	105.44	113.96	106.82	100.08	109.17	112.42	102.25	114.86	107.16	100.82	111.26	111.9	116.7
104.91	109.09	95.131	109.9	96.828	112.54	105.52	102.15	108.89	102.56	104.91	97.657	101.27	104.59	101.89	108.75	112.16	108.13	109.52	102	100.34	107.98	102.79	104.69	93.138	111.63	104.25	111.3	100.62	105.6	110.11	101.49	101.99	104.98	105.82	98.212	108.81	102.86	110.54	107.14	104.84	101.37	105.4	101.9	98.26	96.56	103.97	92.115	107.84	91.679
110.75	110.77	101.56	109.09	111.57	101.93	97.737	107.54	98.783	104.17	108.88	110.08	99.172	114.64	103.52	108.15	103.66	104.59	107.46	110.45	97.824	109.23	99.241	111.81	109.01	104.36	106.83	104.99	108.49	109.53	111.51	102.68	103.91	112.98	104.67	107.03	104.55	102.91	96.032	112	96.94	116.71	105.4	105.9	105.97	113.29	109.3	109.95	106.72	98.691
100.34	103.88	105.38	110.98	106.47	104.07	112.55	105.93	106.93	103.33	113.03	103.03	106.04	112.81	104.76	105.01	107.12	109.13	111.96	101.91	102.24	114.66	97.692	104.37	96.44	106.74	104.21	101.51	103.1	106.77	106.99	107.27	108.43	105.37	108.97	103.29	95.911	99.166	104.5	99.316	109.92	104.65	104.16	104.68	95.241	98.409	105.12	93.882	108.14	109.6
110.45	113.69	109.48	114.18	104.7	109.07	110	110.32	105.58	117.27	109.27	109.49	110.03	109.59	104.45	106.89	101.71	110.41	113.56	110.41	122.32	102.85	105.07	118.94	119.56	113.26	108.47	112.86	114.98	104.94	114.47	111.33	108.61	105.86	110.34	111.67	111.2	102.14	112.68	112.95	116.97	116.31	105.35	117.65	109.33	106.51	112.72	116.18	115.49	110.46
116.12	114.81	115.03	105.75	115.28	108.39	118.6	101.27	117.76	112.79	105.71	115.75	107.66	117.67	115.83	117.8	105.98	116.21	116.01	119.11	122.89	121.34	109.69	108.63	109.79	113.03	100.14	112.22	109.32	117.32	116.29	111.21	120.27	112.55	105.77	115.98	116.96	112.23	116.21	108.04	104.99	116.13	109.34	112.62	110.93	119.12	119.89	105.56	117.2	107.78
103.99	103.6	106.36	107.2	99.533	118.69	114.9	101.4	100.56	95.02	97.913	104.98	102.59	110.82	107.46	109.9	103.68	100.56	110.35	106.67	107.92	110.59	102.14	116.13	107.87	112.47	108.48	113.06	96.083	98.936	97.351	107.65	106.08	100.74	102.59	101.8	110.21	103.48	102.02	106.61	113.59	106.17	102.98	102.41	102.05	113.98	102.17	111.75	103.79	108.76
102.37	116.69	111.88	114.89	107.22	110.71	104.4	100.86	110.54	98.399	94.266	110.56	107.69	103.35	104.92	105	104.26	96.727	101.13	110.68	103.74	101.49	107.68	111.57	107.3	99.675	106.22	103.35	101.98	105.14	111.14	103.72	94.817	105.58	104.56	105.32	110.67	105.15	114	101.56	106.46	112.2	108.68	115.93	95.664	106.62	97.839	101.48	108.87	105.27
109.75	112.19	110.92	107.18	117.97	114.26	110.11	118.73	110.72	106.02	109.06	116.63	107.07	105.54	114.06	119.73	114.05	113.08	119.19	118.79	113.04	113.96	103.99	113.11	109.25	106.69	125.32	113.97	113.74	109.07	106.43	116.28	121.02	111.85	102.79	110.3	111.24	106.92	114.46	112.56	108.75	105.95	105.91	115.51	113.03	112.49	106.77	110.18	108.11	105.52
95.529	98.58	99.786	99.997	97.568	111.26	105.68	119.04	97.508	101.03	106.7	111.5	100.31	99.37	102.85	107.29	95.432	109.29	102.66	114.58	109.17	103.1	103.69	106.28	100.89	108.36	107.24	100.08	95.874	106.35	106.04	94.802	108.06	103.23	110.96	105.19	108.51	116.81	104.57	100.11	107.85	120.97	105.04	107.36	104.6	106.22	111.82	109.65	108.15	111.08
119.94	109.28	115.09	111.79	120.03	112.81	105.5	98.303	116.37	117.41	116.67	109.51	115.07	108.63	108.93	100.41	105.12	115.95	111.66	113.22	112.68	119.02	107.06	119.5	115.47	104.44	109.75	109.57	107.55	108.23	113.17	105.84	114.85	115.17	107.05	109.34	118.37	105.83	120.09	122.4	120.07	117.31	108.05	111.07	113.06	109.36	119.95	116.63	110.74	109.92
114.52	102.22	110.3	103.82	124.98	110.42	114.5	111.39	118.37	119.98	109.26	122.01	111.55	114.82	110.81	111.3	114.25	113.2	111.95	109.3	119.15	106.01	105.86	111.68	109.96	115.72	112.36	110.7	114.61	105.82	107.39	112.27	108.92	112.37	108.97	103.88	122.08	115.53	109.71	114.27	119.48	118.25	120.23	104.02	118.04	116.34	105.95	110.36	119.59	110.88
101.48	103.66	101.04	98.805	100.66	102.37	113.07	107.72	102.01	104.34	102.88	106.05	112.19	101.89	105.94	107.14	104.41	109.71	111.61	114.35	101.11	105.25	108.25	103.25	98.325	109.51	106.69	103.28	108.32	109.96	100.08	98.131	110.74	99.459	105.8	105.03	99.921	107.19	97.922	98.893	104.46	107.31	109.74	106.85	94.098	107.66	110.09	107.91	106.41	104.25
105.89	108.87	110.58	106.94	101.44	112.24	105.99	109.51	104.54	106.15	100.43	99.444	104.88	110.12	102.15	107.84	99.448	112.02	113.04	110.21	101.97	107.78	114.46	103.34	106	104.96	104	105.41	113.69	108.46	104.81	118.11	99.147	97.582	102.46	108.89	111.22	103.33	109.72	98.583	99.212	100.9	107.11	103.18	104.35	102.43	105.27	110.42	109.53	108.21
106.03	114.61	112.03	117.44	109.5	113.89	105.7	110.08	105.59	115.02	115.02	104.68	112.72	107.32	114.32	113.92	114.49	117.43	117.04	102.52	112.58	112.53	111.16	114.49	112.34	119.24	114.75	113.58	115.84	126.71	118.09	111.02	119.3	103.5	101.93	109.73	115.71	105.5	103.06	115.72	111.88	108.44	112.45	113.16	114.89	117.71	103.39	113.8	117.7	113.11
100.49	105.89	105.66	113.88	112.73	113.51	114.57	104.83	104.49	106.64	106.95	120.52	103.71	112.89	114.92	110.69	107.11	114.37	109.17	120.9	108.11	113.39	100.67	113.64	103.87	119.23	111.31	104.67	110.47	106.26	112.9	115.41	108.47	119.23	100.6	110.99	108.57	112.31	109.94	105.78	103.04	112.06	106.23	109.25	110.63	108.01	113.2	113.46	110.65	114.68
104.91	113.77	112.7	113.8	110.68	124.12	115.85	118.79	121.76	116.41	114.63	124.32	116.37	111.91	121.64	113.27	115.48	118.96	111.23	110.36	118.94	108.68	103.96	115.46	115.23	120.19	117.48	116.18	112.2	112.8	111.62	110.88	118.54	121.09	116.17	121.79	115.18	115.61	114.88	111.91	115.51	123.75	112.3	113.18	113.5	119.15	117.91	109.97	114.24	111.42
110.42	109.7	107.38	110.19	103.87	108.71	104.25	101.95	101.34	111.38	101.21	106.86	93.527	114.2	97.831	105.17	101.54	110.39	108.73	109.71	102.81	96.866	106.65	96.077	98.098	115.34	108.64	104.74	102.99	106.02	108.34	120.73	105.52	106	105.85	99.654	113.22	99.579	105.95	101.25	122.31	109.17	105.54	95.115	98.967	109.09	103.72	103.7	104.37	103
108.73	103.06	111.29	103.08	93.923	103.07	109.53	107.81	104.25	106.72	113.51	104.04	109.05	106.86	108.03	107.12	100.55	104.97	110.35	109.38	105.75	94.911	113.26	112.42	111.85	96.03	105.23	98.617	106.16	99.046	100.72	98.497	112.31	102.69	108.93	106.51	96.313	111.06	101.57	107.59	108.16	105.87	108.79	101.44	105.5	97.903	100.92	96.149	108.09	99.236
103.05	114.75	114.39	112.59	110.06	112.95	114.36	107.81	102.9	119.61	111.47	117.95	112.09	107.6	123.23	115.23	106.43	107.72	106.73	109.05	115.38	109.92	116.74	111.1	113.98	116.19	112.06	115.32	112.22	101.99	120.64	117.81	117.54	108.19	108.07	113.51	100.43	116.08	111.07	108.9	115.6	110.03	119.41	108.77	109.78	120.2	116.2	121.95	109.8	119.34
105.84	107.49	100.74	101.78	117.03	106.47	103.54	98.55	96.712	105.35	104.2	107.09	99.781	108.35	105.25	105.65	103.64	112.58	100.34	102.92	100.96	105.59	105.41	94.523	105.48	108.87	106.78	104.1	110.69	94.859	114.77	107.2	98.872	104.69	94.696	105.18	111.27	108.06	110.56	108.03	105.92	98.097	110.77	102.6	112.89	104.44	98.994	106.52	111.59	104.7
105.77	104.19	97.612	108.96	107.47	98.448	102.87	107.48	98.982	110.4	99.914	108.22	99.087	110.76	112.07	104.19	113.32	105.44	110.49	100.15	108.1	109.07	103.46	102.15	105.5	110.34	103.55	110.07	100.27	102.24	109.07	108.84	101.87	98.351	105.55	107.15	102.93	105.52	101.88	110.53	110.14	98.739	104.19	105.89	101.86	104.58	113.6	102.32	106.11	105.14
101.6	102.94	98.93	111.6	94.106	99.991	94.472	100.55	99.731	97.128	98.662	102.47	97.315	95.809	103.85	99.564	99.042	90.512	93.377	93.557	95.827	95.503	85.666	100.61	88.234	99.015	98.873	99.034	90.988	101.56	103.97	102.49	91.396	105.04	98.135	98.845	103.95	104.49	101.55	110.31	94.452	105.23	95.533	109.75	105.78	93.491	90.261	98.425	91.175	103.46
107.75	106.55	112.5	111.78	109.18	114.66	112.98	115.91	106.85	113	112.36	113.71	109.16	111.17	110.86	122.31	109.99	114.91	112.08	117.59	114.08	118.78	113.14	110.79	105.42	110.6	113.26	108.32	118.48	118.28	108.62	108.14	118.36	113.25	114.38	111.08	117.97	108.05	116.95	114.81	118.3	103.68	106.18	114.35	108.78	101.66	117.56	114.58	112.32	110.64
105.25	104.83	105.51	104.2	110.2	98.266	111.93	104.99	100.04	111.07	94.944	103.62	99.702	110.99	116.04	105.62	103.08	102.49	101.37	111.18	104.78	107.16	107.63	101.92	107.97	106.71	104.88	115.04	109.05	109.46	110.28	102.08	105.16	103.71	106.44	106.48	111.51	106.89	108.72	101.9	103.81	103.79	97.898	100.56	105.89	115.32	117.81	100.46	96.667	113.57
104.35	108.47	102.39	105.38	104.48	104.21	110.59	107.1	107.27	105.35	113.36	109.79	100.92	103.73	102.68	100.07	115.22	115.07	96.646	107.56	100.2	99.666	108.53	106.04	97.598	100.99	107.39	112.67	102.46	101.64	112.26	113.48	105.41	107.39	108	102.57	113.85	106.67	114.05	113.81	104.48	109.96	103.53	91.619	104	102.74	115.53	105.6	111.81	104.58
101.53	105.44	106.25	103.34	104.59	98.475	102.86	110.43	112.55	99.201	122.8	103.61	95.947	113.06	114.16	113.76	110.51	106.28	111.75	110.42	99.768	110.61	112.55	105.11	110.42	102.99	120.75	103.28	96.353	106.71	104.52	109.28	96.538	105.14	103.37	101.83	103.92	109.34	99.923	95.555	112.06	100.04	107.81	103.65	101.63	94.407	100.56	107.1	101.43	110.86
106.36	99.827	109.29	104.89	98.389	101.33	108.87	106.24	104.57	104.49	102.7	107.25	106.24	111.8	108.11	109.52	96.334	97.921	101.23	105.41	96.692	105.08	92.369	102.26	101.66	102.49	102.36	101.65	106.65	116.28	105.68	105.13	111.39	111.36	105.79	102.05	99.318	103.71	107.35	103.6	110.6	100.98	98.704	102.81	111.16	102.77	103.7	106.57	102.27	94.005
109.63	102.48	112.63	104.37	93.688	108.38	100.71	110.8	106.48	109.71	101.49	103.25	107.13	108	98.387	110.26	111.74	108.9	107.54	108.24	101.12	96.797	103.14	100.63	111.09	106.48	106.51	106.65	94.666	104.68	106.51	99.93	105.94	104.98	103.52	111.16	106.81	101.02	105.51	105.76	95.439	116.58	97.226	106.29	98.863	105.13	108.78	105.18	104.67	100.27
100.66	95.132	101.21	100.06	108.21	96.669	106.48	107.22	102.05	107.94	111.36	111.06	105.79	100.91	104.88	111.26	103.24	107.15	108.31	100.9	95.058	103.96	96.262	106.31	96.988	101.5	108.11	108.39	96.997	103.41	106.26	114.18	96.002	113.08	107.38	109.35	103.42	105.2	105.26	94.359	104.29	106.07	116.55	100.31	109.2	100.48	108.3	96.096	113.75	110.09
124.81	117.26	109.79	114.44	115.43	122.34	116.24	119.52	111.48	115.32	118.39	122.56	117.48	122.37	122.57	123.88	122.16	116.34	119.63	113.68	119.73	112.69	120.57	111.79	128.03	118.14	111.66	118.27	119.85	122.45	120.05	120.5	122.4	113.24	124.49	122.24	112.59	109.7	122.33	114.9	115.99	120.47	124.48	120.12	112.4	110.83	114.39	117.85	114.25	109.92
121.48	107.48	99.718	115.43	112.78	115.88	111.46	111.07	117.05	116.3	111.46	109.94	118.47	114.84	112.69	112.23	120.37	104.38	117.7	115.47	114.79	107.56	115.71	117.27	109.72	118.31	105.21	95.593	110.29	110.75	105.57	104.96	116.59	111.14	122.68	112.41	112.47	111.02	114.9	109.24	114.86	110.69	110.73	117.32	116.03	114.94	115.97	106.98	107.38	105.83
109.19	114.74	112.92	108.31	117.39	121.69	104.1	104.42	116.21	118.64	109.25	114.16	111.69	113.92	111.42	110.69	107.76	114.78	105.28	116.72	110.83	114.58	105.62	116.6	114.43	115.79	105.93	115.97	112.96	109.24	111.45	113.62	114.67	112.31	109	107.25	112.17	113.83	110	104.51	107.36	106.64	116	117.31	111.9	111.2	103.49	122.6	106.88	122.78
104.25	104.58	106.76	107.46	108.87	118.94	101.54	103.05	98.926	93.201	103.61	104.47	102.85	103.22	102.25	105.23	103.15	106.07	108.25	106.79	113.33	107.51	103.22	106.87	109.27	109.44	97.601	110.71	106.42	103.47	107.71	108.48	110.75	119.66	105.29	107.82	107.25	112.99	99.311	96.462	107.08	112.07	103.49	110.06	108.3	108.98	99.413	107.77	109.82	116.17
117.31	114.55	113.01	111.15	111.25	102.82	104.71	113.21	118.17	109.22	110.05	119.06	98.814	112.41	117.11	108.33	108.99	105.56	113.36	113.18	118.74	115.95	112.21	116.64	101.68	115.16	106.38	107.96	115.47	108.27	108.14	102.27	107.69	106.47	105.49	112.05	108.02	103.43	110.05	107.63	111.23	113.59	102.46	111.15	108.39	114.45	112.37	114.86	100.81	106.92
108.81	102.5	104.62	99.784	105.21	98.841	103.26	109.1	99.02	117.54	97.011	98.665	103.41	99.97	93.869	108.89	100.61	99.823	103.83	106.39	95.449	106.15	109.63	114.27	119.71	105.11	110.69	98.015	111.28	103.21	104.07	101.1	106.44	112.75	100.85	104.49	113.32	103.78	102.9	103.31	101.49	97.116	97.339	99.021	108.3	100.87	98.567	108.08	105.2	106.21
121.23	110.56	111.97	122.79	120.28	114.59	113.48	124.94	101.19	113.12	117.03	116.05	112.59	120.17	114.84	112.04	111.14	117.79	110.45	116.16	127.6	118.39	117.63	114.1	118	115.94	124.01	119.11	113.72	112.04	117.74	114.97	121.26	117.56	115.12	112.47	106.38	115.07	126.36	120.22	120.81	115.78	124.33	116.96	117.84	120.03	113.18	104.77	112.46	106.24
107.04	98.886	113.99	112.13	101.9	104.82	98.373	102.9	101.15	103.28	106.13	104.05	103.86	106.22	98.26	96.601	103.49	98.135	104.4	102.94	103.94	103.51	112.14	104.56	109.08	99.132	99.625	104.98	105.03	95.442	101.97	109.39	112.33	106.15	108.16	101.45	104.34	109.96	98.343	106.5	105.93	101.58	109.65	110.17	96.447	100.76	112.56	102.37	108.45	108.33
101.39	105.59	113.7	102.16	110.54	107.48	112.72	97.357	106.14	101.94	97.508	103.43	100.15	102.78	110.57	105.25	107.88	109.39	103.36	101.45	102.44	110.68	108.07	110.95	108.1	112.34	107.49	104.12	97.987	99.944	106.06	104.46	103.72	102.25	111.13	102.68	98.178	114.02	109.29	100.42	97.346	109.54	100.62	97.974	110.31	97.827	104.37	103.91	110.08	110.61
115.3	113.44	113.1	119.59	104.76	100.32	103.78	105.04	101.76	102.15	110.01	106.25	103.82	98.564	104.02	109.53	107.18	98.189	111.38	98.989	115.69	93.386	103.72	113.01	105.39	102.68	103.64	103.83	100.76	108.79	103.13	116.85	102.14	103.3	102.62	100.9	105.87	110.88	108.33	104.18	108.37	106.63	109.9	101.75	103.67	108.68	104.37	109.43	105.85	108.74
94.468	101.53	103.02	97.079	94.255	100.8	105.62	102.27	94.894	100.19	96.66	101.42	105.43	103.16	98.618	103.05	99.455	102.04	102.49	95.433	106.9	100.69	98.633	104.99	96.015	96.195	93.428	99.126	91.522	110.4	98.187	104.64	101.65	97.56	97.493	94.075	104.83	100.9	96.09	97.588	98.032	94.981	100.67	108.33	104.17	102.69	103.93	91.895	93.318	101.12
104.92	105.39	102.29	107.9	99.155	116.76	108.55	107.32	109.38	102.57	116.11	105.06	107	114.17	100.7	101.28	92.269	107.55	109.37	108.96	110.52	112.25	116.42	109.34	100.3	109.12	110.32	114.34	100.73	110.07	110.6	107	107.08	112.88	104.18	116.04	112.31	108.36	108.56	101.31	110.7	109.67	101.32	113.97	105.43	103.22	106.56	105.1	109.23	112.72
117.1	107.49	105.65	102.39	107.06	106.04	107.08	103.68	105.62	108.02	107.06	111.51	108.5	98.894	110.03	102.24	109.43	105.56	108.97	107.72	111.23	101.72	117.89	104.34	102.75	105.55	107.32	101.76	109.74	103.9	108.35	101.91	104.48	117.24	102.25	105.44	107.56	105.13	105.29	103.02	111.97	103.87	107.61	109.77	112.76	109.97	112.96	111.85	104.7	109.37
98.244	107.69	105.79	107.96	101.95	107.32	111.94	106.33	106.62	100.98	99.333	100.51	108.86	105.28	109.85	103.06	102.15	100.82	102.27	112.74	101.93	97.355	100.89	113.09	113.43	92.169	107.66	99.9	102.46	107.95	107.97	108.14	114.81	105.6	104.3	110.69	99.778	102.01	106.73	105.04	98.229	115.18	106.97	114.47	105.8	100.08	115.92	110.65	97.886	98.909
94.51	100.23	112.59	92.267	104.52	95.806	93.517	104.68	100.12	99.434	102.58	99.199	103.7	102.31	95.167	97.912	105.41	105.99	100.26	93.479	99.593	106.59	99.808	93.652	105.38	95.999	94.963	95.422	100.67	107.32	102.23	95.584	96.805	104.31	100.83	92.704	99.744	97.898	98.991	99.557	97.858	96.856	96.076	101.94	103.27	95.266	97.646	105.02	99.425	98.33
98.401	96.765	99.324	106.75	99.267	100.49	101.71	101.73	92.652	98.334	95.264	104.82	95.748	107.56	102.06	95.111	97.514	98.269	97.603	93.265	106.32	103.13	113.17	98.817	102.06	95.923	102.93	98.386	104.9	105.96	100.41	100.42	100.04	94.73	100.14	105.61	97.021	94.518	103.25	94.139	94.573	92.493	102.56	103.07	106.06	103.13	104.97	100.27	100.35	102.56
119.36	113.81	114.68	108.84	118.44	118.22	120.5	113.58	116.02	111.39	117.11	118.06	106.46	120.75	122.09	110.95	119.06	121.5	117.37	114.25	121.12	118.18	126.46	118.53	118.96	125.01	111.47	117.15	109.16	125.16	118.86	120.15	122.55	119.63	104.65	110.56	104.33	110.12	103.22	117.92	103.83	117.55	125.29	122.16	113.02	110.77	113.2	116.11	122.34	114.44
102.82	103.81	106.33	104	108.95	96.86	102.16	108.63	109.63	104.48	101.16	101.06	112.18	114.83	107.82	94.482	97.29	111.63	104.41	106.06	104.84	102.32	102.75	100.65	100.65	101.56	101.96	102.23	96.56	103.49	109.18	100.15	97.451	109.92	94.466	104.43	108.05	101.81	106.9	112.8	108.46	106.25	97.248	104.3	106.38	95.746	96.196	108.09	99.802	105.79
114.33	112.1	111.18	113.93	110.97	99.301	115.53	117.73	117.68	110.75	102.27	103.84	111.4	104.76	117.43	111.19	108.76	104.96	111.72	109.9	108.72	112.74	110.2	116.4	109.94	112.2	123.01	109.62	113.03	102.23	113.21	99.661	113.72	107.44	113.55	112.96	115.9	106.52	108.62	105.48	115.23	118.55	114.68	108.51	102.77	106.91	108.48	113.98	121.02	106.2
112.57	113.64	103.26	116.52	123.6	115.34	124.85	113.93	115.89	116.04	117.36	118.96	104.74	106.04	120.49	116.55	111	115.59	112.84	115.8	114.94	116.99	115.39	107.91	119.61	116.1	105.62	116.62	108.13	110.39	118.06	110.6	109.8	116.02	111.85	104.53	116.35	98.432	110.44	113.23	106.99	106.5	107.46	110.04	109.61	114.3	115.32	120.26	110.44	118.55
97.391	96.243	101.66	105.49	102.46	105.42	92.021	93.093	99.751	90.193	103.41	102.17	102.51	98.004	107.52	103.96	93.224	96.961	94.889	98.815	105.63	103.29	99.062	99.776	102.68	93.921	104.15	101.89	93.716	102.09	101.75	103.81	101.35	104.38	99.484	101.6	102.2	99.575	89.039	99.819	105.86	103.23	97.993	98.357	101.78	88.554	107.21	93.657	84.029	95.503
104.65	99.053	99.237	102.51	100.64	98.745	105.46	105.51	99.975	108.71	102.62	99.685	99.743	91.013	98.384	98.87	93.596	107.58	103.08	100.57	110.76	94.516	99.672	102.78	95.419	93.947	98.005	104.06	107.97	102.6	97.421	103	103.19	90.809	101.38	100.89	98.038	100.41	98.543	107.83	107.9	107.7	95.286	105.06	103.34	103.89	111.02	96.677	95.277	106.36
103.06	108.43	108.88	108.53	115.25	108.15	104.8	106.15	111.54	105.99	101.25	106.7	107.33	110.75	105.35	105.39	109.93	104.01	95.163	103.11	94.628	117.44	107.58	114.71	104.21	100.62	109.17	102.33	105.35	108.71	101.33	97.082	103.16	101.47	112.01	113	113.63	106.75	105.05	107.27	107.66	109.55	108.36	104.48	99.25	105.88	97.802	98.098	111.54	102.17
98.004	95.635	104.48	102.98	100.15	101.17	96.421	104.43	97.67	98.637	98.616	94.087	103.09	93.305	103.63	102.17	90.41	105.23	102.02	97.875	103.56	104.35	92.876	103.28	94.645	106.59	97.191	94.159	91.687	90.78	87.183	106.23	97.465	101.73	101.02	92.561	106.01	101.7	102.48	103.23	90.292	106.88	100.37	93.623	95.932	101.2	96.712	100.89	104.88	101.56
109.47	107.18	106.84	100.38	101.98	103.91	106.13	103	106.67	99.398	103.72	104.49	106.29	104.09	112.6	114.04	97.338	113.3	102.94	104.35	109.53	104.11	101.66	102.07	107.72	97.947	100.84	116.23	105.49	109.21	103.55	110.09	101.4	107.93	99.389	108.43	111.57	107.77	96.655	99.304	99.519	105.25	108.93	113.38	110.41	102.73	101.41	107.92	95.215	104.71
109.65	105.26	106.79	108.54	106.24	102.89	100.43	109.21	105.37	103.96	100.41	101.72	112.51	116.21	104.81	113.95	109.95	117.25	110.87	112.41	106.96	117.27	103.3	104.94	109.37	106.08	109.24	118.37	107.35	111.64	110.35	115.16	114.27	107.04	109.6	114.72	107.91	122.02	111.02	103.32	107.01	106.67	119.45	109.22	107.29	114	106.88	107.16	99.87	109.17
115.44	108.44	115.91	111.08	103.1	117.95	113.46	106.75	107.89	107.74	94.699	107.8	109.6	110.9	107.24	114.38	108.02	104.23	100.47	109.23	107.63	113.21	112.13	107.11	105.06	102.05	103.4	111.96	107.44	103.84	108.51	109.87	101.83	112.11	99.713	102.98	106.84	110.12	108.97	107.29	103.08	110.05	103.87	108.11	101.41	107.08	97.48	112.24	104.16	105.7
100.09	101.13	87.757	96.704	103.61	92.6	103.17	94.324	96.993	93.766	102.75	97.475	112.8	102.46	110.5	98.273	95.675	103.27	93.769	113.59	97.103	100.9	99.946	104.73	105.96	110.05	99.447	100.62	99.724	102.33	106.99	95.365	104.22	106.03	105.54	103.24	98.122	106.71	100.71	108.8	100.3	96.048	99.267	103.03	101.38	103.29	93.994	91.338	108.17	100.64
112.02	109.09	109.69	111.62	102.3	113.02	109.69	115.83	108.8	105.32	111.2	114.98	111.09	107.96	114.43	110.45	104.95	113.71	113.55	112.58	110.45	105.3	103.63	102.87	118.61	102.6	113.14	110.84	107.82	119.01	106.93	111.94	113.61	105.65	110.73	118.42	114.14	104.77	113.84	110.88	113.09	112.16	106.9	104.04	95.572	117.79	101.2	117.18	119.35	115.11
105.11	101.29	98.585	106.48	106.58	102.36	109.44	103	102.97	116.52	100.17	113.52	104.09	104.45	112.46	114.85	109.87	110.2	99.334	115.28	103.4	102.25	104.04	104.15	107.14	102.56	104.59	107.25	104.93	104.8	106.92	112.97	107.67	109.93	101.59	105.83	105.56	111.89	104.02	107.88	98.395	103.95	111.81	106.17	109.93	95.233	117.72	110.22	99.094	109.26
121.37	118.89	120.39	116.83	119.65	120.55	116.06	109.13	114.46	109.59	112.73	131.45	125.98	117.59	119.33	122.79	119.46	114.96	118.66	114.8	111.25	116.51	118.98	117.3	117.34	122.48	108.2	116.81	111.79	117.44	117.76	122.18	120.92	112.82	113.93	116.05	124.94	127.48	111.03	117.88	116.68	125.97	121.07	117.82	123.09	115.3	113.91	120.3	109.52	120.92
108.29	101.82	100.07	101.76	113.06	115.21	106.27	106.56	104.16	107.62	107.92	110.84	96.35	110.69	104.35	120.01	95.174	99.11	105.11	105.12	101.59	108.18	99.537	104.45	104.01	110.32	102.78	104.74	110.54	107.02	106.21	93.598	106.88	100.14	100.4	105.66	100.46	102.37	104.39	105.62	105.5	113.49	107.29	104.68	107.16	108	109.6	113.63	106.21	97.828
117.95	113.22	110.48	115.29	109.02	115.44	105.04	104.87	113.2	110.31	104.51	115.21	113.33	113.13	113.31	117.55	119.6	112.54	102.74	122.12	114.57	121.84	121.55	110.52	114.01	117.31	111.28	107.68	114.01	116.2	117.38	113.9	111.33	109.32	109.51	108.8	114.05	116.7	112.09	121.04	104.99	119.04	109.64	105.73	105.96	115.27	107.17	117.89	120.42	111.85
105.64	102.2	98.287	107.29	97.935	93.761	101.48	102.04	95.039	105.64	93.519	107.15	103.7	101.16	96.891	97.663	92.765	105.5	104.86	100.13	102.9	96.492	110.39	91.39	95.229	103.12	104.14	100.73	101.7	92.587	101.3	102.39	106.57	104.66	98.478	100.45	101.57	92.685	109.29	108.09	97.242	104.57	102.23	97.479	103.75	101.27	96.519	100.08	103.95	96.304
110.37	118.14	122.89	113.62	111.49	123.78	112.93	109.31	111.97	116.91	115.87	121.38	114.23	117.65	114.71	117.43	114.06	120.97	119.78	124.84	115.14	117.45	118.56	121.24	108.61	111.75	114.67	106.54	112.96	115.34	113.25	118.65	115.99	118.34	127.55	108.53	112.43	111.19	121.21	117.85	121.46	116.95	113.02	112.55	117.92	112.08	112.92	116.9	118.4	117.3
116.78	107.01	118.19	108.37	111.52	102.48	113.1	109.47	115.11	107.01	106.1	113.55	109.25	101.69	109.7	106.38	106.75	110.32	115.79	106.43	117.58	119.43	106.75	107.9	109.25	119.77	117.34	117.78	106.08	111.6	116.15	126.62	114.15	113.82	117.09	110.46	113.42	110.19	111.58	110.65	107.91	112.62	107.54	109.5	101.36	106.92	107.49	122.83	117.58	119.13
101.55	111.64	113.46	118.04	115.34	115.2	118.66	104.5	119.5	112.12	108.28	106.16	110.37	105.6	112.21	104.69	113.25	117.63	114.32	109.2	110.47	118.19	103.38	107.58	114.29	108.2	109.7	107.17	108.89	103.07	110.21	109.01	117.74	117.11	113.18	106.79	108.85	115.87	120.5	118.16	106.01	107.59	114.16	115.03	115.53	106.69	118.32	113.89	112.86	101.65
106.31	106.11	100.91	112.44	112.9	116.53	106.85	101.38	103.94	109.56	102.93	103.65	110.63	104.55	109.06	105.28	106.35	105.8	112.04	102.48	98.91	113.62	102.56	109.99	102.76	109.16	99.603	112.91	96.917	107.25	99.779	99.111	110.48	108.68	109.74	106.48	101.45	105.06	103.68	93.619	104.31	104.62	104.36	107.44	106.01	110.92	106.89	105.14	105.02	109.06
115.5	114.68	102.05	109.8	113.28	111.64	111.77	104.5	101.65	111.51	102.18	107.84	113.17	114.26	109.42	111.07	108.36	109.32	114.54	113.45	112.64	105.96	114.55	105.69	113.62	112.52	110.58	114.52	111.92	112.97	115.16	109.38	101.9	113.76	117.17	110.17	114.43	105.55	118.81	122.3	108.56	110.84	119.26	109.02	123	113.36	116.52	109.2	112.31	121.9
109.41	98.488	110.39	109.71	101	109.11	109.69	102.13	114.22	111.02	100.28	107.41	110.16	101.4	107.07	96.11	115.52	111.57	111.69	104.11	105.54	103.2	98.574	103.85	110.68	99.971	101.48	101.16	91.814	101.93	106.9	109.63	108.78	107.41	105.68	106.3	105.64	105.95	112.48	104.6	104.28	114.26	112.47	103.23	107.17	98.507	102.96	105.73	101.62	100.73
111.34	103.84	112.74	114.84	102.2	107.24	110.68	99.655	102.94	112.21	100.65	101.43	110.17	115.09	105.57	109.36	101.04	102.3	109.7	103.83	110.1	106.11	103.27	102.68	103.48	110.68	105.3	96.103	103.76	114.7	100.06	113.84	91.924	104.72	105.87	104.98	95.771	102.63	105.81	108.65	104.63	96.517	103.49	110.21	108.63	107.03	102.38	106.52	102.98	103.95
117.4	108.86	109.44	102.29	111.97	97.887	110.53	106.41	105.15	94.626	108.52	99.198	110.17	108.08	108.51	103.7	110.94	107.64	99.86	111.61	109.06	104.83	104.97	102.33	107.42	108.73	109.05	102.23	111.95	104.32	114.55	108.77	102.8	107.14	111.79	104.28	100.61	107.89	110.27	103.61	111.44	106.24	114.97	105.1	114.15	109.79	98.444	111.73	107.44	109.53
112.27	106.16	102.99	106.77	112.88	113.72	106.2	101	109.6	106.89	105.73	112.7	115.9	110.85	97.906	103.02	106.22	102.85	106.16	99.966	100.15	103.85	101.51	107.2	109.29	93.298	100.52	108.56	109.11	104.34	114.13	103.22	110.33	102.07	108.21	107.69	107.5	97.588	110.79	106.02	109.92	103.08	109.09	100.11	96.412	93.807	102.65	100.58	119.84	109.49
102.65	105.46	113.5	99.166	101.38	97.288	111.15	100.45	106.49	109.54	104.13	104.8	99.158	105.25	98.033	96.51	111.35	115.02	105.29	100.75	101.43	103.55	98.61	105.26	104.23	101.18	108.49	109.97	99.326	110.51	106.18	111.55	101.38	106.9	104.78	107.5	109.32	108.02	103.19	103.58	105.99	115.55	98.556	109.1	107.86	107.43	102.58	103.4	106.02	103.61
117.78	113.35	114.76	121.02	113.9	103.33	115.91	123.4	112.14	108.89	104.65	111.93	108.8	107.67	113.01	117.27	116.44	109.8	124.51	109.93	116.57	110.63	114.65	116.26	112.21	111.98	109.72	111.37	109.97	111.95	121.39	112.61	96.19	107.65	103.37	113.66	109.86	107.09	116.8	122.69	106.98	117.37	119.37	111.16	114.91	112.65	106.83	110.02	111.29	105.72
108.89	102.26	102.68	98.781	107.29	97.008	102.12	98.304	110.41	102.07	97.111	98.767	102.53	98.348	90.586	106.9	113.28	101.7	101.54	107.45	93.171	100.53	98.792	100.53	99.149	91.891	112.4	107.35	105.53	92.841	99.338	102.34	96.94	104.69	94.832	104.83	100.37	100.62	99.744	110.43	97.936	102.6	93.911	101.35	102.2	93.939	100.57	94.149	98.34	103.13
101.96	102.6	113.62	108.03	98.084	112.97	94.102	107.98	112.09	111.03	103.09	108.79	104.09	107.91	106.12	109.06	104.87	108.52	106.05	111.44	104.77	102.47	106.53	98.39	106.49	92.1	113.39	113.45	110.4	118.29	103.77	105.86	115.44	105.15	113.69	96.734	109.74	107.52	99.242	110.9	102.6	113.25	113.82	112.9	106.35	103.85	104.26	103.14	105.8	99.901
101.92	111.27	106.11	99.906	106.4	104.39	102.54	103.53	110.63	106.53	107.57	101.71	97.479	104.37	103.16	101.1	101.6	105.19	105.85	98.105	105.68	100.97	104.5	102.77	107.73	118.03	96.093	98.304	98.758	101.6	102.55	103.7	98.185	102.66	96.06	110.4	103.41	106.15	112.65	102.53	110.93	107.46	104.85	105.91	103.29	109.3	97.574	109.01	110.06	95.721
106.8	109.97	107.38	113.74	107.27	99.141	104.7	101.17	100.15	111.42	95.856	104.49	112.74	107.92	109.23	104.79	101.77	102.32	103.97	100.67	107.92	105.05	111.76	115.54	108.49	97.312	110.45	104.49	101.27	101.47	104.07	99.965	106.8	113.79	113.12	98.604	109.89	106.2	101.51	110.14	105.18	99.956	109.21	109.65	104.85	105.29	101.74	109.77	106.77	102.85
100.58	99.642	97.491	99.337	101.45	100.43	99.601	103.68	97.879	96.954	90.995	98.53	92.136	95.086	99.663	104.84	94.502	99.152	96.06	105.04	100.13	104.58	100.53	100.78	94.134	96.882	107.45	106.11	104.57	94.707	101.97	105.88	90.512	105.34	90.478	98.985	95.677	93.344	105.35	117.88	103.59	97.284	100.61	104.24	100.8	97.335	94.52	103.35	98.177	102.55
99.733	105.46	109.01	104.3	111.41	107.5	111.15	108.33	101.1	109.25	106.51	106.55	106.55	100.14	101.46	108.95	96.123	106.32	101.82	103.71	116.79	108.83	104.17	105.28	114.87	108.72	100.53	103.56	103	111.64	98.71	106.36	98.505	105.9	110.94	101.77	99.955	106.56	99.93	120.46	98.693	103.93	105.84	98.261	103.21	102.02	105.63	100.01	105.84	110.3
105.17	119.43	123.64	106.02	106.17	108.57	104.97	117.62	114.46	109.47	106.8	113.09	110.15	115.39	111.51	114.38	113.8	111.12	111.18	113.07	107.06	110.8	104.76	122.61	106.3	119.15	111.84	117.27	106.27	105.72	111.29	113.92	106.24	116.05	112.02	109.96	120.57	112.21	105.6	116.4	104.9	121.56	101.81	117.58	115.03	107.61	114.13	114.15	115.4	111.22
108.94	98.984	95.852	107.6	116.96	106.67	108.46	102.95	107.51	112.45	94.435	109.29	104.91	99.957	102.91	107.47	97.134	109.66	111.66	108.58	111.08	107.64	109.06	110.95	102.15	109.32	114.66	100.19	106.67	107.69	99.247	107.38	102.61	112.28	97.785	106.29	104.03	107.17	109.89	106.74	115.12	105.96	111.74	107.44	112.72	107.85	102.87	103.73	106.21	106.65
104.4	109.51	99.353	103.55	99.473	109.72	100.74	115.06	104.08	107.26	103.96	109.74	107.49	107.39	108.89	110.22	111.62	106.54	106.17	97.726	105.74	109.16	106.02	109.59	104.94	101.64	106.33	102.52	105.58	100.16	105.73	107.57	115.47	101.73	100.56	90.963	96.702	110.29	105.77	109.26	100.55	111.74	107.53	99.71	98.283	103.79	106.22	108.44	102.89	107.41
123.33	109.83	97.609	111.44	103.39	102.9	115.07	116.1	109.78	114.68	108.84	116.28	102.05	120.97	109.17	107.07	114.76	118.92	115.04	111.2	116.17	101.44	107.55	104.5	113.74	108.3	110.76	111.67	115.45	116.91	112.94	106.09	114.84	106.82	111.86	116.28	105.15	109.79	108.58	109.51	105.64	113	113.48	105.78	116.72	109.43	109.71	123.06	104.22	120.23
99.001	95.715	96.063	93.754	103.38	95.808	98.794	101.45	84.604	101.35	101.24	97.188	100.3	99.078	95.857	91.919	90.879	100.9	93.654	100.47	100.5	96.378	100.71	97.193	89.048	99.626	105.96	100.97	95.068	104.29	97.014	92.865	99.378	105.49	102.73	98.018	104.73	101.69	99.714	92.211	94.511	98.717	102.42	98.998	98.887	101.61	104.53	108.87	107.47	103.02
95.089	105.34	110.75	109.07	91.124	102.68	99.74	97.868	106.8	109.13	97.775	108.43	104.89	108.77	99.564	108.34	102.81	106.17	108.91	93.341	105.64	109.69	112.41	100.99	109.92	112.88	105.93	101.34	99.506	95.024	95.352	110.94	107.54	108.51	107.6	106.09	102.71	109.93	98.864	112.01	106.85	102.47	102.64	107.27	105.95	105.37	121.55	104.97	102.2	111.45
106	91.993	111.05	105.28	109.41	106.9	94.633	97.777	94.408	98.826	100.15	101.9	102.78	106.6	108.4	107.03	103.59	107.58	108.89	98.463	107.09	111.69	102.79	105.87	104.19	102.05	106.33	103.45	101.95	105.17	89.442	110.57	112.95	112.26	99.293	106.45	109.16	119.11	113.6	110.57	103.3	103.19	101.24	105.96	104.9	106.34	106.13	105.5	102.61	103.69
92.644	92.79	96.62	101.25	103.02	92.464	109.28	105.44	95.699	99.381	97.17	103.07	96.358	87.604	98.101	111.34	100.23	96.699	94.946	104.72	106.98	100.19	101.62	107.38	96.594	96.158	98.116	94.208	102.98	107.6	108.31	97.779	93.256	99.911	103.9	93.455	88.712	92.576	88.922	103.32	88.506	98.585	109.74	106.22	100.6	102.45	102.64	96.08	99.024	103.88
108.2	107.31	114.09	107.43	116.64	110.14	116.64	111.23	112.87	112.59	106.92	118.95	112.65	113.6	116.32	97.486	111.21	97.12	103.27	107.68	111.61	119.27	108.66	110.75	106.71	111.9	111.89	117.74	112.15	110.95	112.94	113.19	113.8	106.89	108.98	105.04	114.03	107.47	107.2	117.13	124.38	109.3	120.81	109.06	116.29	111.58	109.82	114.25	112.73	114.65
95.513	106.29	92.419	99.076	106.1	99.88	108.83	113.24	98.91	111.2	104.68	101.06	112.56	109.78	101.39	108.43	110.65	107.65	99.895	99.31	110.62	108.87	105.28	95.017	111.25	100.52	100.1	108.93	101.88	107.84	98.367	103.22	105.25	102.79	107.95	103.8	108.58	115.61	96.72	107.49	98.054	102.78	95.358	112.26	97.342	108.25	105.38	103.5	105.85	102.74
100.89	116.6	106.92	109.85	111.36	100.21	104.68	111.17	106.2	106.01	101.43	104.91	103.5	106.47	107.8	105.41	115.41	103.65	106.33	113.46	99.565	112.09	92.55	104.59	111.71	107.75	113.45	96.456	100.53	98.183	103.44	116.37	110.8	109.99	104.43	119.09	106.69	105.62	97.814	110.49	116.11	107.66	103.1	110.35	106.38	107.94	112.53	111.3	99.285	103.38
105.66	102.04	115.38	101.39	106.16	99.088	102.74	108.84	93.773	101.47	110.1	115.53	95.161	108	106.41	105.93	103.05	109.3	101.78	115.04	102.1	102.06	105.92	95.532	101.74	100.76	107.52	101.91	101.83	104.05	108.54	103.66	110.29	107.97	102.9	107.8	105.79	107.35	104.09	105.92	107.79	112.1	106.39	103.22	97.6	108.35	111.58	103.46	104.64	108.56
107.6	120.77	103.39	102.12	113.01	106.14	96.088	108.65	103.6	109.57	105.13	103.53	102.13	114.72	105.16	104.54	103.2	99.961	112.27	101.62	109.73	96.886	98.871	109.86	90.387	102.3	110.18	101.87	102.71	104.67	106.64	107.89	99.379	102.83	107.56	103.92	115.47	97.148	113.35	109.49	106	99.466	103.35	103.54	110.12	102.65	110.28	101.77	103.13	109.8
115.54	109.95	103.36	100.8	113.77	106.47	106.11	103.97	99.141	99.225	103.4	111.06	109.84	104.11	102.21	109.17	101.91	102.51	110.2	105.08	104.46	106.11	115.85	99	104.94	97.486	105.27	97.998	113.3	98.453	94.997	98.668	101.03	95.78	102.16	105.32	106.22	108.31	106.51	103.3	108.98	99.81	106.52	114.1	98.403	97.324	103.78	105.93	108.51	114.31
107.34	106	100.47	106.45	98.171	112.9	113.04	104.79	91.725	104.68	108.19	93.068	100.9	100.33	95.31	108.82	98.336	109.42	111.79	105.06	98.517	100.14	106.52	100.52	100.13	103.42	98.164	113.12	110.37	100.28	103.7	103.88	105.83	103.29	111.21	110.4	103.48	101.28	106.45	109.76	112.92	104.42	92.753	100.51	110.1	102.38	103.62	112.14	101.83	103.96
94.942	109.48	107.89	99.784	107.79	115.93	108.66	106.42	113.39	105.4	101.51	97.02	100.9	107.37	105.99	109.84	98.501	97.711	112.38	101.42	105.49	105	106.85	113.17	114.03	107.26	108.67	103.44	98.891	107.7	97.275	102.58	109.82	102.54	104.91	110.77	104.86	114.61	111.14	108.9	102.56	101.82	92.836	108.95	106.03	111.38	108.93	107.35	107.75	108.5
96.869	101.71	94.482	100.2	99.883	100.42	96.878	98.102	99.788	94.848	95.064	100.83	100.55	96.525	95.88	108.94	104.14	101	90.291	91.002	98.85	99.375	98.495	104.24	99.335	95.921	100.04	99.554	103.23	98.121	105.79	100.57	110.16	92.337	105.4	96.029	103.91	93.936	106.74	100.6	100.77	106.13	96.132	96.924	95.791	107.55	94.021	93.484	93.121	105.4
107.01	106.94	104.28	102.06	108.5	91.409	97.731	100.77	101.92	108.04	100.46	109.42	98.823	102.32	109.5	100.83	103.1	112.38	98.129	110.37	93.985	97.186	112.42	93.879	98.392	101.72	105.46	102.15	103.17	95.918	110.35	107.01	101.88	103.73	103.29	107.68	100.92	100.3	102.94	111.77	102.35	107.48	107.91	109.76	110.42	96.29	105.64	101.25	95.172	98.577
101.88	99.103	94.218	106.4	100	101.04	104.71	114.04	109.3	108.17	102.88	98.977	104.92	103.19	102.28	98.881	105.47	94.724	96.821	107.93	99.498	108.42	108.13	104.74	108.15	108.48	110.01	108.74	107.79	114.74	110.86	97.579	111.72	104.62	104.5	104.38	96.192	102.2	105.5	98.026	107.2	93.368	111.95	106.37	114.72	93.579	105.4	109.17	97.871	102.61
111.78	103.95	101.47	101	102.5	98.955	104.84	109.9	104.61	94.517	110.11	105.93	103.67	105.81	102.34	106.89	103.12	104.7	104.12	103.79	108.61	105.89	109.06	105.65	106.37	108.4	99.073	100.49	100.04	105.84	106.49	101.48	103.19	106.79	106.99	104.29	104.97	105.96	102.25	111.88	102.88	109.31	102.88	100.84	106.34	101.13	103.99	96.948	118.99	94.894
98.747	105.84	112.52	113.49	107.68	108.9	103.32	108.96	110.63	99.991	107.14	109.52	92.578	112.63	105.15	110.1	100.51	112.99	114.58	111.31	107.82	107.55	114.03	99.189	100.78	108.38	107.5	106.59	115.92	102.98	105.15	109.53	102.9	111.38	109.51	108.61	109.52	104.47	107.07	105.77	101.49	104.76	115.08	99.437	108.89	112	103.61	105.56	116.52	107.69
107.07	106.32	109.96	110.86	111.09	107.77	109.96	110.47	110.98	106.81	108.58	107.26	97.349	109.3	106.16	106.49	103.7	109.62	108.33	106.87	102.71	112.12	97.463	111.55	108.96	101.09	106.64	104.38	101.88	102.76	108.7	107.25	107.84	102.61	115.16	104.6	105.49	115.84	103.09	106.07	118.92	106.2	101.32	107.76	109.49	98.164	107.95	103.19	104.92	106.57
102.3	107.1	94.464	101.92	101.53	101.2	93.932	98.956	96.375	110.56	93.25	106.88	100.96	103.64	101.26	95.439	97.659	107.82	101.48	105.92	104.33	105.25	103.04	105.97	101.25	104.87	100.73	110.32	100.61	100.98	102.15	107.6	112.99	92.827	104.78	98.657	105.63	104.58	99.498	97.517	102.8	101.54	97.677	105.7	96.067	96.001	92.132	111.22	94.694	99.364
102.81	101.21	107.09	105.13	109.06	105.16	110.88	107.1	101.38	99.49	108.89	96.154	113.1	109.89	101.19	110.81	107.79	103.64	109.95	111.32	101.01	104.84	118.74	102.4	100.38	104.7	107.22	99.793	109.63	111.27	111.8	111.24	102.47	111.21	106.31	105.24	98.237	109.69	96.062	108.17	109.76	106.03	106.41	106.78	107.02	96.682	102.8	106.45	103.68	110.23
100.3	105.66	117.35	103.24	94.798	101.26	110.8	96.559	107.85	102.54	89.354	99.932	97.104	103.71	99.733	106.65	93.543	97.406	104.88	104.71	102.19	97.082	99.128	92.689	100.43	98.277	95.887	97.359	96.421	102.9	96.361	96.088	101.75	101.37	98.883	96.718	101.69	101.91	103.18	102.5	96.554	108.32	93.964	96.099	98.722	91.979	109.36	97.162	93.332	100.76
102.93	94.239	101.2	99.559	108.02	106.45	100.86	108.38	103.41	110.84	107.32	104.51	107.52	109.2	108.46	107.38	100.46	94.129	107.49	102.82	99.746	104.85	110.28	109.68	101.71	100.71	110.54	107.78	98.312	104.49	108.29	107.57	114.01	103.03	105.26	106.26	101.81	103.12	93.881	107.73	104.74	92.815	101.96	106.33	111.39	97.967	99.758	106.49	110.56	105.28
105.4	109.28	106.6	100.64	112.02	109.71	97.076	114.36	100.56	105.94	113.21	106.4	104.07	115.93	103.29	105.56	108.18	107.96	107.18	103.67	105.91	104.38	101.46	102.95	107.96	107.94	101.73	104.05	102.78	111.17	116	105.21	109.32	108.17	108.94	112.17	108.11	105.89	116.74	102.93	114.46	107.02	108.93	98.822	101.81	98.95	112.22	103.36	103.56	108.27
108.49	108.3	109.82	105.47	111.77	114.81	114.6	121.12	105.57	115.64	111.02	108.37	104.31	103.75	116.99	107.59	114.2	112.18	107.94	118.55	113.61	115.06	114.09	111.9	110.88	115.56	109.74	111.22	114.77	115.37	97.881	112.87	111.16	109.88	116.46	115.29	118.02	106.7	108.41	111.97	120.92	103.51	114.24	109.37	115.63	106.39	106.86	117.87	109.55	111.88
98.023	97.615	98.583	99.563	98.563	105.89	98.384	99.229	98.571	101.06	103.07	96.848	97.914	96.932	103.74	92.968	110.59	108.86	99.592	105.25	90.303	95.434	96.207	96.761	99.163	93.55	99.038	101.86	104.59	105.14	107.98	107.36	106.38	103.93	104.58	100.58	93.75	96.884	97.138	97.336	100.95	111.21	100.51	100.14	93.841	96.844	102.36	96.17	94.76	92.397
109	113.1	109.42	103.16	98.678	116.33	104.42	105.19	108.86	103.13	103.17	99.124	106.63	101.81	98.643	102.94	98.039	109.78	102.44	99.673	109.2	107.87	117.2	107.39	102.57	115.76	112.17	111.24	115.02	98.155	105.36	102.71	107.42	105.03	103.8	103.78	114.85	109.71	110.6	94.675	96.369	106.71	108.34	102.13	107.32	101.02	115.1	100.64	105.11	110.36
115.47	109.89	118.48	109.23	113.61	103.21	103.74	108.91	112.14	113.24	110.75	114.71	118.83	110.71	120.05	113.16	116	112.66	114.43	118.57	116.22	108.86	115.13	117.31	111.91	104.3	102.03	110.54	112.42	114.01	110.71	107.48	110.16	107.45	103.17	109.75	115.09	104.28	110.99	109.81	121.32	116.98	114.06	110.97	104.88	114.12	107.3	113.03	108.49	111.35
98.539	99.376	107.44	98.68	108.13	92.744	103.23	100.1	97.071	92.683	100.48	104.2	105.95	100.85	102.08	89.905	105.26	107.68	96.519	100.1	102.21	101.24	101.31	111.11	104.59	100.06	104.91	100.69	102.22	93.914	100.37	98.72	97.351	96.655	96.158	97.882	95.443	98.892	105.34	102.89	96.911	103.17	105.35	97.058	101.41	91.848	85.358	99.136	91.423	101.17
105.8	114.45	120.98	107.29	110.75	123.6	104.92	118.85	116.87	119.04	116.47	116.81	113.96	114.19	117.26	115.33	113.03	106.46	111.8	116.43	119.03	113.1	105.81	107.42	109.84	108.5	107.92	117.41	120.68	108.3	111.91	97.622	125.31	111.64	109.71	117.57	122.29	110.6	112.21	109.9	116.96	116.82	118.05	106.86	112.01	100.3	109.88	122.48	106.28	115.38
120.32	111.72	115.96	113.01	106.31	110.75	110.37	117.87	115.9	114.63	113.01	100.6	111.74	114.51	113.15	111.02	104.5	116.11	109.24	110.6	111.13	111.62	111.85	113.19	97.917	111.95	119.12	110.02	112.84	109.67	105.6	112.9	107.05	114.08	118.94	117.25	98.759	112.86	109.18	116.36	110.18	120.68	116.94	106.02	114.74	107.32	112.07	111.95	116.61	112.51
104.84	106.63	118.23	96.47	106.62	100.33	105.2	110.02	112.35	103.07	112.73	99.94	108.44	105.9	102.69	104.36	99.326	109.68	106.91	104.65	111.54	108.58	111.21	100.35	105.44	113.3	107.92	105.85	101.91	104.36	105.21	99.515	108.96	111.62	109.69	105.62	103.59	105.56	106.12	107.84	114.89	113.17	102.36	107.21	101.43	104.57	106.81	103.64	109.06	110.35
107.77	97.737	97.149	100.64	97.079	102.44	94.117	103.38	95.704	96.45	100.56	102.12	94.078	100.13	100.15	98.883	97.941	105.19	96.463	104.76	92.074	103.51	98.475	97.268	98.422	104.07	98.904	92.689	93.813	104.52	94.627	107.08	98.618	93.843	92.263	102.97	101.52	97.599	109.32	102.33	97.709	96.583	97.9	107.34	106.76	96.948	109.98	107.43	107.16	102.12
97.341	108.48	105.29	100.86	105.63	104.59	103.56	111.18	108.6	105.9	100.7	102.62	104.82	109.81	104.26	92.574	118.67	107.78	108.03	104.31	104.64	110.57	117.82	112.96	106.9	101.43	106.83	112.35	97.408	103.16	109.97	105.33	107.89	106.69	117.9	104.25	101.75	107.12	106.01	96.187	109.28	104.03	99.469	100.08	105.98	101.72	110.1	93.79	105.73	112.33
105.48	119.13	107.72	113.68	111.65	103.73	96.103	112.35	90.561	98.708	100.61	111.7	110.85	110.3	109.23	109.71	103.14	106.55	96.406	99.836	99.45	99.444	110.11	97.918	99.255	108.81	100.63	106.72	97.496	102.77	115.63	97.841	100.82	104.16	100.91	101.78	103.48	103.7	104.25	116.07	104.42	105.26	105.19	96.566	115.57	99.826	109.88	99.564	101.64	101.55
112.25	115.27	118.89	115.08	109.71	106.63	117.2	112.73	115.99	110.42	112.08	117.08	105.83	111.45	109.41	100.16	112.55	108.87	106.22	103.09	112.62	108.79	104.29	118.24	116.73	114.86	112.06	106.42	108.39	107.39	114.51	113.84	109.26	102.03	110.03	113.19	111.45	103.94	110.97	114.35	108.78	115.89	107.35	113.68	109.35	112.72	112.6	106.73	107.53	109.85
110.01	116.46	103.25	106.13	110.88	114.37	104.81	105.23	115.1	112.33	101.22	107.32	102.77	118.72	109.36	114.26	105.63	117.71	110.22	112.11	117.39	111.31	110.79	107.26	110.97	102.61	105.72	110.27	118.39	111.72	104.58	102.6	104.92	112.37	103.6	108.18	117.43	107.15	112.34	101.39	114.13	108.92	117.86	101.05	111.19	107.58	111.1	105.66	113.36	121.56
104.78	112.69	103.27	117.16	99.465	114.24	116.31	98.979	99.745	113.04	101.19	105.29	103.66	111.53	106.3	104.77	115.41	106.29	103.36	110.71	122.05	100.3	102.33	108.8	115.2	107.72	103.04	113.83	99.625	116.05	103.22	108.93	105.6	110.41	106.27	92.188	108.36	115.23	110.66	105.65	102.39	102.4	106.49	106.92	108.08	104.09	100.27	104.67	106.7	105.94
107.44	100.7	106.35	100.1	103.91	107.5	99.714	102.65	117.29	100.89	113.34	102.6	112.67	100.01	108.46	91.621	103.13	101.57	97.178	102.97	110.37	111.11	97.232	110.84	119.48	104.95	106.42	103.73	111.81	110.72	102.9	114.53	103.6	103.82	105.68	107.2	109.92	118.19	112.46	106.41	97.475	106	96.377	99.234	104.79	111.48	108.59	109.14	106.11	94.705
99.963	104.73	99.024	108.14	99.356	105	106.98	104.56	107.62	108.74	102.27	95.658	100.5	109.61	101.96	101.29	100.87	93.508	102.42	107.37	101.49	106.72	96.94	108.42	103.02	105.06	102.67	101.72	105.67	106.68	109.45	101.35	105.43	106	108.49	94.85	100.77	101.87	104.41	109.52	104.33	106.32	114.01	105.5	102.46	101.77	106.24	108.75	100.07	105.89
95.977	104.94	118.88	115.77	112.41	106.48	111.03	115.08	113.27	103.65	106.96	120.19	121.05	107.55	114.33	108.77	112.43	104.59	111.22	114.8	110.82	113.84	107.42	110.9	111.1	112.44	107.02	110.36	113.65	113.46	118.36	110.35	107.31	115.48	115.04	115.69	110.49	117.09	107.51	103.95	102.24	109.44	104.3	115.22	104.4	98.743	106.77	119.3	107.79	108.69
107.76	114.03	103.25	111.81	110.52	101.81	106.12	104.77	103.04	110.64	111.93	100.71	114.49	114.88	111.99	102.98	117.5	102.92	105.35	104.02	110.63	105.4	97.246	103.47	115.06	104.62	112.28	102.27	104.82	103.53	110.14	106.98	110.25	100.41	103.93	100.09	103.52	112.22	100.76	102.34	108.71	102.72	109.83	108.34	104.59	109.83	108.02	105.97	112.17	98.057
110.52	102.51	111.45	104.88	105.77	105.17	103.44	109.46	110.61	103.43	105.09	110.54	109.12	104.95	110.67	94.656	106.82	114.24	104.14	96.11	104.39	100.98	98.983	107.1	102.93	104	110.26	107.15	98.392	107.82	99.505	109.68	100.03	108.29	109.56	100.97	111.47	95.674	106.1	99.979	109.91	103.03	106.35	98.059	97.141	108.89	100.84	94.72	108.16	112.08
108.84	109.62	98.801	102.85	103.95	111.7	112.34	94.086	113.09	98.852	113.16	105.8	104.22	98.843	112.45	102.73	102.02	104.32	108.36	106.82	105.05	100.73	109.16	105.12	110.16	109.36	103.08	106.94	102.03	106.62	107.11	104.88	97.621	113.73	96.151	104.79	111.75	109.78	102.36	108.81	103.32	97.898	109.53	103.9	109.45	108.1	103.76	106.33	103.62	107.09
112.39	98.031	102.09	104.03	101.29	102.93	101.94	99.749	105.91	98.404	96.289	97.915	97.476	96.958	92.222	109.58	106.03	96.901	96.697	108.07	101.01	97.157	98.97	104.4	103.26	98.247	100.52	95.504	94.151	104.82	109.62	94.659	108.64	102.58	97.27	103.17	94.392	89.66	97.166	96.423	93.903	106.31	100.85	102.81	105.12	102.86	93.723	108.08	99.083	113.27
105.49	104.9	109.02	110.7	107.39	111.46	104.4	104.31	98.749	100.67	109.76	104.8	100.81	108.07	112.89	106.08	105.03	106.59	103.87	105.04	104.91	105.96	107.72	104.31	104.53	101.45	110.46	103.12	109.41	108.9	102.61	105.37	107.22	101.15	111.57	111.3	105.97	102.41	102.76	107.78	105.04	107.3	112.86	105.14	104.64	101.45	100.91	110.38	107.77	104.98
112.71	103.4	96.003	108.52	104.81	107.74	102.72	103.34	106.94	100.98	101	109.1	104.37	109.49	102.59	113.06	104.25	109.23	106.28	101.7	95.399	101.85	101.75	113.8	104.7	101.65	99.963	106.61	114.53	113.09	100.34	104.95	104.67	102.23	104.8	117.32	94.026	113.04	93.806	108.4	97.426	112.87	105.49	100.3	107.58	105.41	110.38	107.21	106.28	103.47
102.32	110.45	106.01	108.49	99.348	102.67	105.61	106.93	102.19	102.17	109.15	107.5	102.35	105.42	109.3	110.59	111.22	97.665	110.72	109.07	104.14	109.7	102.61	116.62	104.23	99.584	108.73	112.32	106.96	111.04	108.65	105.64	111.49	116.94	106.56	108.6	109.1	116.12	111.56	112.97	108.43	110.37	105.89	105.64	111.02	114.88	100.58	112.09	106.24	99.189
119.62	113.54	110.62	118.39	117.34	113.22	111.71	117.51	121.21	112.75	122.62	112.54	119.61	111.56	126.55	120.68	117.52	109.52	119.7	116.46	114.94	108.93	113.85	117.33	111.44	122.63	120.79	114.57	102.22	118.15	114.61	116.71	114.3	120.48	113.95	115.94	120.28	113.55	113.66	111.47	115.11	122.06	108.66	116.15	109.9	124	131.05	119.2	115.72	120.32
109.03	118.13	109.55	113.82	110.69	113.88	115.8	119.41	112.33	117.54	114	109.93	109.4	116.73	103.54	108.83	113.45	121.7	119.38	113.38	108.06	111.85	114.83	113.91	120.66	110.61	101.74	116.79	110.02	116.87	107.06	106.41	111.76	108.53	104.37	115.72	111.69	116.17	118.91	103.23	112.94	110.3	118.94	116.7	112.47	113.62	114.12	116.56	105.87	115.96
111.04	108.44	112.17	106.37	113.16	118.4	105.49	110.12	121.05	104.27	117.34	111.05	107.38	109.85	122.52	102.6	95.169	114.73	112.48	109.07	109.36	121.04	118.55	105.29	108.44	109.59	116.85	106.12	116.6	108.87	118.85	106.09	99.263	103.45	110.36	113.26	111.46	110.37	114.3	109.34	118.16	107.51	107.21	107.35	108.98	115.33	107.86	112.58	109.16	109.72
105.34	114.07	109.87	106.96	107.29	108.1	109.51	115.3	103.52	108.84	113.43	102.49	107.36	107	118.83	102.95	95.441	114.36	95.93	106.69	102.72	106.83	103.71	98.399	97.727	107.97	104.09	96.348	108.47	101.87	103.24	105.81	101.12	105.79	102.45	96.472	109.19	110.69	108.4	110.75	108.94	120.59	110.3	102.61	97.995	106.77	105.36	113.42	100.54	106.82
109.95	110.51	109.92	104.76	103.41	108.64	102.94	104.02	106.34	107.1	104.57	102.23	100.21	95.509	97.848	98.509	115.38	116.25	110	108.94	105.81	97.314	106.51	104.13	102.93	112.05	114.55	96.743	107.95	114.02	102.56	102.07	108.64	104.02	108.07	100.92	105.69	103.78	115.97	99.768	101.68	104.83	102.85	111.3	103.06	109.31	98.12	97.724	108.21	101.07
109.75	117.31	117.22	109.18	112.85	102.77	113	113.93	122.28	114.3	119.17	114.33	125.23	118.42	111.66	118.46	119.07	123.92	110.07	120.67	117.13	118.06	114.53	114.63	126.62	120.91	113.73	113.55	119.42	117.26	113.21	120.17	116.07	117.97	117.15	110.31	115.25	119.3	116.09	115.1	125.11	118.65	119.57	120.06	116.1	113.84	109.48	125.16	121.37	110.67
111.3	108.41	112.65	113.45	115.85	118.96	114.97	120.43	118.03	116.97	118.54	119.58	120.99	124.28	118.38	117.69	122.52	107.76	121.94	112.65	117.82	125.94	125.58	124.46	114.72	126.82	119.07	115.55	111.58	128.5	116.51	110.53	106.57	117.93	114.31	101.9	124.92	124.93	111.23	118.89	115.17	119.19	123.37	118.7	111.18	118.72	117.68	118.15	115.6	119.86
104.37	103.88	101.78	104.79	104.55	104.63	105.75	105.31	104.04	116.23	107.06	110.82	103.87	103.87	100.99	108.85	110.66	108.99	105.62	110.78	107.33	99.414	104.57	106.72	101.7	103.44	111.78	112.09	114.6	110.16	108.69	101.94	109.51	104.03	109.39	114	102.56	105.69	99.864	105.77	103.23	103.77	104.65	102.89	108.99	97.129	115.19	92.663	110.38	99.124
105.14	105.94	97.941	106.21	104.63	102.27	110.11	99.089	105.04	104.85	108.92	110.35	96.427	96.938	108.14	101.74	102.09	102.99	102.11	103.84	105.37	104.86	104.95	101.47	106.34	102.17	106.83	104.08	105.89	110.21	108.63	98.955	99.119	100.35	109.54	103.42	103.1	108.86	104.85	106.12	100.56	96.894	110.42	103.73	101.66	104.23	113.64	92.633	109.9	104.32
122.41	119.44	108.2	108.42	100.4	120.06	112	111.33	111.72	112.06	100.66	115.62	111.19	105.52	115.42	103.33	117.26	112.83	113.61	113.54	109.58	102.99	106.83	112	121.56	112.4	120.24	112.22	112.58	105.11	105.17	108.23	115.25	106.05	118.28	118.18	105.69	108.14	106.75	115.7	106.97	113.5	109.62	114.93	111.09	108.66	113.2	104.74	116.17	113.58
111	104.49	108.47	111.49	104.18	110.89	111.09	104.78	100.17	114.96	100.57	106.15	102.78	105.12	105.09	103.44	102.14	102.11	103.06	101.65	105.53	113.15	108.08	118.86	100.6	109.49	102.98	107.29	102.95	115.21	105.66	101.23	97.616	104.48	112.94	98.698	94.942	105.42	101.02	107.8	108.25	97.648	112.39	103.65	106.71	106.54	110.12	106.25	103.06	108.25
109.79	108.26	112.9	100.3	108.01	108.47	105.8	105.84	98.974	112.13	102.1	102.81	104.09	108.95	103.95	106.47	96.322	101.37	104.26	116.8	103.33	99.204	103.5	113.01	102.58	107	104.26	97.557	113.86	109.95	106.02	97.374	112.18	103.4	108.38	107.25	120.92	94.434	100.85	102.94	101.91	106.88	104.41	101.23	103.8	113.11	103.44	104.55	120.39	98.416
111.02	106.31	104.71	110.09	108.78	100.77	101.65	114.55	108	111.84	96.609	105.52	98.441	107.49	111.65	104.16	102.19	100.56	101.04	113.17	106.15	108.2	100.91	105.09	108.34	109.87	99.527	110.18	92.108	98.85	108.25	116.22	102.11	108.38	108.68	112.14	104.32	105.23	108.66	108.71	113.83	103.99	99.468	112.85	106.34	109.72	109.43	105.73	99.623	110.85
103.41	102.76	103.2	108.23	108.79	99.79	92.912	105.12	102.61	106.26	105.15	98.882	92.392	102.93	101.75	100.32	105.67	98.849	99.745	106.27	99.247	114.32	112.52	104.46	106.28	111.59	98.121	109.96	101.58	105.15	106.64	109.01	101.51	110.18	101.76	110.22	104.24	93.59	99.442	101.77	102.95	101.81	103.45	102.39	105.31	107.05	108.12	114.81	94.927	103.97
108.45	104.35	112.89	124.21	111.24	110.38	111.19	116.28	111.08	114	107.82	111.63	109.51	119.96	95.089	120.81	119.63	107.66	109.22	118.54	107.4	101	116.52	106.37	108.33	122.9	112.78	115.2	115.69	109.54	109.07	114.41	109.48	116.95	106.08	110.57	116.47	107.63	113.53	115.99	108.4	108.4	108	116.62	109.43	109.42	114.55	117.04	104.24	115.82
110.26	109.57	111.65	98.652	97	111.64	106.27	105.09	106.01	117.09	99.144	103.8	98.923	108.05	114.38	109.76	93.926	114.23	99.166	110.9	102.68	105.29	100.46	96.545	109.75	98.543	92.835	106.64	105.47	103.26	103.53	107.02	99.618	110.14	106.89	110	94.636	102.25	109.49	105.14	116.11	115.4	113.74	102.2	104.74	99.651	103.05	102.91	105.44	106.76
105.95	110.11	100.12	122.48	106.92	107.23	113.61	109.92	116.41	114.11	117.32	106.45	112.78	112.77	116.33	114.93	113.46	111.17	110.44	109.66	111.04	110.5	101.51	109.97	114.85	117.21	112.41	117.3	116.03	117.58	108.58	101.72	107.3	106.16	115.78	112.88	120.46	111.06	103.13	115.46	116.53	111.79	110.92	115.4	122.53	113.15	112.4	114.05	113.08	120.77
97.73	108.13	107.53	108.94	113.06	104.44	104.26	108.98	111.35	106.15	112.59	97.634	110.75	97.336	104.17	108.49	107.84	109.37	113.64	103.13	105.92	99.509	110.01	108.86	110.84	108.6	108.33	113.13	99.674	100.04	96.97	106.08	104.35	106.16	108.3	114.38	111.68	106.11	99.544	102.9	108.26	109.63	114.47	108.6	116.27	110.75	110.23	104.82	110.77	117.64
102.44	108.33	101.21	108.97	107.77	104.88	101.03	104.99	97.639	106.01	101.93	111.84	99.782	110.81	102.47	98.911	101.52	108.59	110.13	98.633	113.1	106.08	106.68	107.46	108.3	109.06	99.754	91.077	97.677	113.8	114.56	106.35	104.12	107.97	103.64	94.501	106.09	103.32	100.47	103.34	111.07	101.15	103.17	103.6	102.42	106.23	114.81	107.94	100.61	106.29
110.11	104.96	96.387	107.38	108.77	96.544	110.43	102.25	96.522	99.967	106.55	112.73	112.48	99.239	108.63	107.1	102.42	103.98	113.78	104.76	100.04	108	106.18	99.529	111.44	100.27	106.66	99.921	108.15	108.96	96.399	108.07	109.16	108.28	115.17	98.013	101.09	101.99	103.69	100.91	105.33	114	109.98	104.57	110.83	106.24	103.77	104.81	100.43	100.94
106.98	107.71	97.746	115.22	104.01	99.007	100.45	107.56	103.66	101.6	102.91	114.04	116.46	114.01	97.864	103.69	115.64	107.36	108.89	112.11	100.78	113.03	102.67	109.92	110.31	109.99	108.05	108.52	104.36	109.51	105.79	110.55	96.598	109.42	103.37	100.58	110.53	112.01	108.59	94.468	95.102	112.38	102.97	105.96	112.57	104.23	106.77	101.98	109.53	101.21
117.6	105.71	109.65	105.77	105.27	121.05	108.84	113.92	114.77	112.47	111.41	112.71	118.02	113.45	111.88	108.97	109.5	101.34	103.88	106.54	106.78	118.5	118.46	113.21	105.13	111.35	119.41	116.08	103.07	105.97	114.37	107.86	113.39	113.7	109.88	97.36	107.83	120.94	109.76	116.05	107.18	109.81	112.33	108.38	111.24	110.89	108.2	107.18	113.32	107.09
111.01	111.5	110.32	94.929	100.25	94.245	115.53	104.74	105.52	106.82	102.63	100.66	105.85	107.73	93.192	103.93	94.368	102.81	108.14	105.79	103.19	110.59	102.23	105.3	108.11	104.1	101.87	97.445	93.276	105.05	101.82	107.23	108.96	98.756	100.05	108.34	116.23	110.36	110.75	106.43	104.07	106.92	97.055	112.64	97.649	110.79	101.97	103.65	108.18	102.62
97.813	106.85	109.88	112.06	99.139	109.99	102.57	107.4	104.87	107.54	107.9	111.61	106.02	98.607	113.68	97.606	103.6	103.26	112.2	106.35	98.406	108.24	106.9	110.93	108.42	106.79	109.84	104.09	110.57	103.01	101.34	110.57	104.68	102.48	98.503	111.53	116.26	97.074	111.2	97.168	102.32	106.42	104.83	109.69	105.75	103.65	97.224	93.639	103.96	100.25
112.24	107.71	116.28	113.63	104.33	108.57	104.78	118.47	101.12	111.29	114.66	107.53	120.01	111.67	104.05	112.77	117.61	111.78	113.68	112.98	105.35	112.28	106.63	107.5	116.04	114.31	107.92	115.89	112.12	108.45	114.38	111.41	107.83	111.44	110.71	119.23	108.89	110.82	105.96	107.12	120.94	113.02	114.95	110.06	108.47	108.64	112.09	112.04	110.96	112.44
109.3	120.05	108.5	116.01	102.41	105.38	103.01	106.45	110.02	113.99	111.3	107.79	110.44	104.11	110.4	107.07	104.67	115.14	104.11	112.01	106.07	101.94	119.47	111.3	111.09	116.53	109.62	118.28	110.05	102.46	115.82	118.12	103.87	123.75	123.45	112.27	103.03	115.66	109.49	111.24	118.39	118.44	107.48	116	105.01	114.67	107.19	113.59	113.3	111.6
103.02	102.28	102.46	105.82	98.021	107.5	112.32	90.049	96.16	111.5	111.35	113.93	98.588	109.11	104.35	106.14	105.93	113.12	106.42	99.032	100.65	102.19	108.61	99.88	96.977	107.08	105.57	102.91	109.2	105.54	107.11	108.89	108.62	110.79	98.102	114.17	109.78	105.71	99.739	96.466	100.8	101.68	116.55	99.969	102.8	96.42	108.82	109.98	117.25	109.29
108.48	101.14	105.12	107.46	104.27	106.91	100.04	102.32	109.37	96.103	94.673	101.35	102.77	104.73	105.37	101.59	101.76	103.54	102.24	110.44	108.99	108.23	106.99	109.99	96.014	96.17	101.26	97.01	100.41	100.95	109.86	101.1	111.52	110.49	100.72	109.45	106.27	108.92	110.31	99.329	98.646	97.067	102.12	99.481	101.54	104.77	103.15	100.71	100.18	100.07
106.84	100.78	104.32	103.35	105.99	102.53	105.82	105.51	105.84	103.61	106.38	103.58	107.37	105.67	102.3	112.3	108.21	109.89	102.65	110.29	98.445	106.95	101.81	102.37	97.069	106.52	103.07	104.64	109.46	99.711	98.587	111.01	98.587	98.96	113.4	99.807	110.04	100.84	102.81	95.112	109.14	101.08	111.44	107.42	105.29	109.12	99.468	108.67	101.59	97.61
115.66	104.45	104.83	102.34	110.56	116.29	104.83	112.59	104.76	107.21	100.78	110.39	108.25	116.37	113.35	106.07	112.12	113.91	110.89	112.76	120.84	114.79	120.47	106.53	98.701	108.81	117.95	113.81	104.58	103.05	104.13	110.02	105.61	115.56	105.82	105.09	119.4	110.3	110.12	113.85	109.16	113.02	110.93	120.74	114.94	107.32	115.08	114.76	112.33	114.37
116.75	117.35	109.86	122.85	118.3	117.73	112.38	115.34	121.01	121.98	110.1	104.33	109.65	121.4	105.72	113.16	114.22	117.95	118.12	116.61	118.21	119.13	114.08	106.52	107.5	116.03	120.66	118.2	114.06	116.67	107.84	116.36	120.91	121.07	112.02	118.17	113.29	112.02	117.89	112.56	110.33	110.62	117.39	116.63	108.32	115.72	114.81	115.99	112.62	110.56
100.4	100.09	104.28	101.22	90.007	105.72	109.82	97.509	102.12	100.97	98.132	95.622	104.79	101.9	108.3	103.83	93.446	103.41	103.28	112.94	102.16	101.61	97.606	104.5	105.48	109.85	105.63	106.62	94.924	100.66	101.17	93.983	96.364	100.26	99.704	100.11	100.55	101.58	96.647	96.711	98.394	96.422	109.56	97.57	99.178	101.47	97.903	100.84	101.15	103.79
114.29	105.36	107.27	109.17	102.16	107.83	104.18	95.585	101.2	108.92	99.272	109.55	105.13	100.96	100.67	105.78	107.31	107.53	108.02	106.97	106	105.62	105.23	105.13	101.25	106.23	109.44	108.26	106.75	105.66	109.3	105.05	98.182	98.445	111.81	113.04	105.71	111.13	111.57	103.87	108.92	103.4	108.18	109.13	104.76	109.01	105.24	107.21	101.88	104.75
114.35	110.11	116.19	104.18	106.83	104.09	111.47	109.07	113.78	113.14	110.65	110.21	115.84	105.47	111.24	104.34	111.61	109.93	106.7	105.38	107.82	116.31	111.91	110.91	112.01	104.09	104.21	116.74	117.99	101.54	105.21	108.77	115.25	117.6	113.5	116.23	115.32	96.598	124.63	101.92	108.58	117.08	101.87	107.49	111.5	112.67	108.35	110.17	109.76	102.67
106.03	107.61	102.42	115.53	100.01	100.71	106.5	109.01	105.35	110.11	103.96	96.354	103.49	100.69	90.814	93.305	110.6	102.58	102.66	97.85	94.86	109.39	103.38	94.508	104.11	106.75	105.88	92.236	99.104	109.71	102.56	103.98	109.3	105.78	100.92	110.45	106.37	107.25	105.42	101.3	111.12	91.18	107.14	101.73	111.69	100.12	109.25	93.031	105.5	108.61
112.84	105.38	101.51	109.96	109.56	102.41	117.41	112.15	114.23	114.04	112.87	115.99	111.98	104.28	108.02	125.49	113.34	123.89	106.34	106.45	113.16	110.5	112.54	114.71	99.596	117.08	109.5	103.04	107.05	111.43	110.37	105.81	106.87	111.87	101.41	112.14	111.97	108.18	114.89	113.16	117.78	102.75	113.82	105.55	110.49	105.04	116.21	114.91	112.87	107.75
104.78	113.81	102.55	104.16	103.92	97.465	100.92	95.718	102.82	108.86	97.797	110.24	108.29	104.61	95.428	102.8	109	105.29	108.13	102.12	104.59	101.45	111.64	102.51	108.85	97.947	102.16	100.34	100.84	114.59	100.06	97.709	105.25	97.347	107.47	106.77	105.12	102.31	106.27	102.63	108.34	108.09	103.73	108.14	113.53	105.42	103.16	114.38	112.63	110.32
101.68	107.44	109.12	108.29	91.152	104.87	104.84	97.537	101.86	97.802	102.66	107.51	103.11	107.28	112.62	113.14	100.45	101.91	106.36	112.52	115.33	105.7	119.4	108.01	107	102.43	101.27	103.26	105.26	105.05	115.82	105.5	116.42	100.86	103.69	105.93	101.93	112.63	107.59	103.49	103.83	115.82	103	95.395	95.218	99.031	109.53	97.712	115.22	107.7
102.65	104.85	94.711	95.417	101.84	103.16	90.489	102.3	106.03	94.65	100.91	100.4	101.17	113.1	107.1	107.52	96.755	101.88	98.831	99.028	104.24	99.884	109.82	89.317	106.36	97.11	98.865	103.89	92.981	99.869	97.435	101.39	99.023	91.949	99.488	96.973	103.81	99.753	101.52	106.85	102.71	100.95	108.03	97.905	100.27	105.4	106.27	97.881	102.63	104.42
117.57	126.07	124.43	114.19	118.83	106.71	118.7	118.48	117.23	110.69	111.42	114.24	119.18	119.11	118.81	126.12	124.6	119.25	115.34	119.27	115.72	116.52	117.28	121.71	120.39	118.17	130.3	110.63	124.33	114.56	115.05	113.65	122.31	121.81	124.4	114.01	114.17	126.83	113.83	120.59	105.81	115.78	110.13	118.41	113.99	119.8	129.29	124.32	119.95	114.1
109.92	110.75	117.39	108.35	122.2	112.15	109.61	107.05	106.37	116.43	113.99	117.83	106.92	119.48	110.37	100.45	105.73	102.19	115.49	114.92	114.4	117.66	108.2	111.78	103.35	124.9	118.16	116.56	112.35	101.28	120.85	116.84	114.53	110.17	106.75	124.07	120.95	113.88	116.04	107.77	115.71	98.465	114.99	115.62	104.79	107.89	114.62	114.5	112.2	109
112.53	113.13	116.91	108.41	109.38	116.25	109.7	116.71	109.95	123.51	107.95	107.94	116.08	119.42	102.36	108.31	102.78	109.59	105.88	116	115.39	107.5	110.4	111.62	111.42	102.74	115.09	118.6	100.11	110.93	104.47	119.49	112.08	108.52	104.35	113.43	111.47	110.35	102.53	111.42	113.64	112.77	118.76	111.6	101.16	99.985	112.8	112.03	107.84	111.19
103.15	119.49	115.59	108.29	113.22	110.23	112.85	114.88	108.14	110.97	111.17	102.33	115.78	109.41	107.32	107.53	121.8	115.08	114.34	111.9	105.74	120.58	107.65	107.82	119.76	114.67	123.88	116.65	114.48	98.973	103.51	117.25	110.15	113.86	111.14	115.11	114.46	115.54	109.03	107.89	111.64	118.63	113.79	104.29	106.7	108.41	117.26	116.95	104.05	112.45
112.22	110.97	110.93	115.38	109.07	110.8	115.06	120.3	114.47	121	102.98	110.95	112.9	118.5	99.106	111.14	108.97	112.19	110.76	115.3	103.47	115.55	112.97	108.27	106.8	110.42	110.67	105.68	111.81	103.58	108.21	108.52	109.03	120.59	107.44	108.93	109.92	102.21	102.88	108.98	110.86	113.82	113.72	110.73	111.7	121.07	113.05	108.77	102	116.34
112.38	110.79	110.47	120.6	115.78	109.44	119.02	116.65	109.11	126.65	129.36	113.77	112.31	108.95	109.96	112.24	116.45	107.25	114.55	111.52	121.22	114.24	118.13	103.71	112.17	120.68	116.99	108.15	117.48	116.86	116.85	107.45	108.3	114.87	109.2	115.02	118.49	103.73	107.97	117.2	114.32	109.31	123.23	108.04	115.89	115.97	108.82	113.36	109.84	115.5
115.18	100.3	109.32	101.38	102.95	104.92	109.99	108.19	116.45	112.15	110	106.76	100.77	108.56	99.153	106.77	106.42	109.63	107.55	107.56	96.192	99.096	110.31	100.1	103.61	110.84	102.73	102.36	103.73	109.64	111.4	92.35	105.94	116.58	101.35	101.32	97.945	109.59	103.04	105.23	112.18	104.91	97.532	100.71	102.39	111.66	106.82	111.56	106.82	108.87
103	92.909	103.02	105.84	99.911	102.4	107.37	112.35	103.64	102.01	106.42	110.41	101.31	100.54	98.831	107.96	109.76	103.63	95.418	106.57	108.62	103.79	100.26	105.19	107.95	100.02	108.66	99.165	100.67	107.18	105.31	95.517	108.61	105.67	101.08	106.2	105.05	104.23	98.052	100.85	105.2	104.44	94.901	111.33	104.24	99.377	105.78	103.45	97.246	109.31
104.62	114.18	105.34	107.76	108.05	114.83	108.9	105.97	106.72	104.82	100.96	102.75	106.05	108.45	113.05	104.5	103.88	107.07	99.472	111.44	107.92	106.35	103.06	107.6	103.22	99.828	105.95	107.03	102.82	108.04	106.36	109.94	114.43	97.501	112.01	108.3	100.82	112.71	99.693	104.87	111.85	109.29	103.18	106.9	105.22	115.08	109.76	107.25	112.32	111.44
114.28	112.37	110.42	117.72	107.32	115.5	116.58	123.33	110.06	119.3	122.92	102.86	105.38	111.6	112.62	118.08	104.85	111.32	106.78	108.97	109.07	115.4	110.58	106.51	118.58	115.81	110.02	111.05	102.15	104.81	119.84	113.81	111.7	111.76	115.95	109.38	118.22	115.21	105.78	111.44	110.67	107.89	115.11	109.87	110.98	109.77	112.04	108.93	108.6	106.7
115.29	114.08	121.06	117.4	118.39	118.51	115.3	121.88	105.88	118.8	120.01	112.8	112.86	115.83	110.11	109.38	119.85	123.35	114.3	119.79	118.56	107.07	125.19	114.61	113.83	115.48	109.57	110.27	110.26	111.79	106.47	107.13	118.2	108.74	114.13	115.57	117.51	108.04	109.7	108.08	113.35	116.84	115.62	110.2	111.49	112.66	124.06	114.31	119.78	122.67
99.624	97.999	96.881	98.724	103.86	93.084	93.735	111.74	101.93	103.93	99.708	109.5	103.47	101.87	109.16	99.813	104.29	104.32	100.34	103.85	99.691	108.18	100.81	106.55	102.84	101.04	92.194	94.88	100.64	104.13	93.389	107.71	102.4	96.989	103.12	92.962	103.55	103.08	105.4	100.74	102.61	100.72	96.828	82.461	101.78	93.382	104.97	101.89	102.49	107.44
111.38	102.13	108.95	107.09	105.82	122.03	100.1	106.18	113.18	100.78	109.16	98.217	104.15	101.32	112.31	102.67	95.526	97.794	112.63	109.31	104.02	108.34	105.98	108.07	91.324	106.27	106.09	106.42	103.97	102.07	104.11	106.45	112.28	110.86	104.06	104.89	107.37	104.57	111.32	106.24	106.85	105.64	108.28	103	103.91	97.257	104.98	97.271	98.384	112.5
100.62	108.72	100.59	101.63	108.39	105.89	103.46	100.75	106.2	106.78	109.29	104.63	107.79	110.54	101.44	106.65	114.66	108.82	97.442	103.54	100.76	101.95	108.86	100.28	107.72	99.497	104.51	106.24	107.76	99.439	105.99	107.93	108.65	113.89	106.55	95.04	106.82	106.13	109.89	100.6	114.62	94.908	105.01	115.35	106.08	108.36	100.21	101.78	109.04	113.47
107.74	110.68	104.76	110.8	111.44	113.42	99.58	111.7	119.56	112.03	117.8	109.1	102.56	112.17	117.37	107.14	109.95	113.39	122.86	115.5	115.97	105.37	109.32	108.07	113.71	109.41	110.41	118.82	113.44	103.99	113.75	111.54	111.89	112.08	106.05	115.16	112.49	114.24	101.58	110.85	114.91	104.56	113.62	108.16	117.96	105.4	104.25	115.4	115.28	100.58
108.74	101.41	102.84	104.58	104.08	98.25	109.64	110.92	100.47	107.95	98.25	105.89	107.05	108.57	110.13	115.5	99.923	106.88	102.03	121.16	102.2	105.63	98.752	93.592	96.571	107.62	106.71	108.41	99.431	101.95	107.71	107.12	104.86	103.16	107.79	94.75	108.97	103.12	103.62	108.61	100.81	106.29	106.54	101.35	102.2	95.428	103.38	108.49	106.1	110.2
108.15	105.36	114.59	110.16	114.5	107.25	117.04	122.41	113.98	119.44	106.63	123.33	113.62	114.94	106.15	100.1	115.58	119.5	109.72	106.79	115.87	111.22	104.65	106.16	112.01	107.34	107.17	109.99	104.43	108.65	119.45	103.83	119.89	116.27	116.05	102.61	115.46	110.62	113.03	108.61	110.08	117.29	108.27	112.98	110.32	119.36	98.164	117.64	107.23	118.38
103.82	106.1	106.69	111.51	105.38	114.95	103.7	104.71	101.71	97.756	114.36	121.41	105.8	99.59	100	100.75	102.73	105.18	98.354	102.8	100.76	99.902	113.58	108.18	108.62	103.81	115.03	103.76	106.99	101.17	108.23	104.31	94.005	108.9	94.237	107.43	102.81	114.38	99.736	106.44	101.46	104.59	109.89	110	115.44	114.16	105.63	108.79	101.02	101.69
102.76	97.412	99.823	103.33	109.32	100.35	108.27	104.99	112.63	107.46	112.24	100.55	97.296	105.3	107.41	108.88	102.99	101.42	100.99	108.02	98.379	101.41	98.157	104.19	102.79	102.77	101.51	112.26	113.92	103.17	99.587	105.37	105.46	107.19	110.6	99.172	100.87	112.12	110.56	105.66	109.21	99.449	103.51	110	105.68	100.17	108.88	102.08	117.27	99.943
101.29	111	107.1	97.08	99.726	108.28	102.55	108.1	98.529	99.633	100.39	112.85	109.7	100.54	103.35	117.02	105.31	109.67	109.51	108.09	109.43	103.39	115.48	112.03	107.44	102.08	95.03	114.25	112.33	104.19	102.71	104.11	106.03	101.45	105.79	112.02	108.64	115.62	107.86	104.76	95.904	107	108.9	103.8	115.87	98.952	109.33	111.37	106.55	106.62
109.14	114.69	106.28	119.38	110.78	112.77	105.83	104.44	116.26	116.33	108.19	105.54	105.69	104.77	113.36	109.18	111.68	112.86	106.17	114.4	112.95	113.78	109.62	103.42	121.62	108.94	111.23	110.77	103.7	118.22	104.54	111.02	111.74	108.48	119.98	103.94	112.8	116.89	111.51	112.84	113.3	105	120.89	112.27	115.12	108.3	114.14	113.88	113.03	100.13
114.26	114.16	113.68	110.16	115.27	110.07	122.48	122.53	119.91	113.39	112.17	116.84	103.73	108.73	106.22	117.48	114.61	111.85	107.03	111.68	106.3	112	105.61	103.97	107.96	109.19	107.26	110.41	110.33	111.95	111.66	100.23	113.92	112.96	101.79	114.66	102.82	111.98	105.55	103.33	108.76	113.85	112.04	108.73	115.81	112.83	105.94	115.3	114.52	118.39
109.81	111.94	114.49	109.63	107.38	106.28	102.48	106.1	110.26	110.6	96.705	114.25	101.21	107.35	97.587	109.92	100.33	99.354	100.85	105.24	110.03	95.615	111.08	106.95	103.5	111.94	102.75	114.75	109.15	100.76	118.38	101.71	106.56	101.8	113.41	100.84	104.09	106.45	102.25	105.21	105.1	107.05	110.49	111.83	98.403	108.34	108.16	105.98	99.344	106.48
100.37	97.713	109.51	106.72	110.12	99.685	105.44	99.807	96.913	105.77	110.14	106.55	102.47	122.14	109.68	105.79	113.11	92.822	100.11	107.42	111.24	117.11	104.25	111.64	110.59	108.69	104.46	101.99	107.05	107.21	120.7	97.843	97.893	99.742	114.1	120.85	108.53	107.79	113.63	107.89	100.98	101.26	106.37	110.94	112.7	97.189	114.63	101.67	103.46	104.08
109.31	116.39	107.53	109.77	103.76	104.5	113.44	108.89	109.95	115.09	109.11	113.32	106.47	115.37	115.96	117.38	111.08	108.09	118.84	109.27	107.82	107.29	112.43	112.38	110.07	114.14	115.62	105	105.35	104.17	104.04	116.31	108.12	107.27	114.52	103.61	117.74	114.69	108.55	115.67	104.67	107.66	102.86	106.89	106.5	116.85	111.74	112.89	104.43	114.9
111.55	97.994	106.29	99.771	105.3	117.79	109.05	105.14	106.44	115.99	106.92	107.1	113.26	106.05	105.94	107.94	109.15	104.17	109.78	104.73	105.74	102	104.31	108.27	111.08	103.66	107.97	103.07	100.29	114.7	104.09	105.41	103.69	105.48	104.51	101.78	106.23	103.01	105.77	99.937	96.144	96.816	104.52	107.44	111.71	108.44	97.299	112.21	117.42	113.98
113.29	118.29	122.03	103.53	113.44	106.49	111.62	109.41	100.03	103.1	116.12	114.99	111.79	111.48	110.08	106.36	109.73	108.31	110.93	115.83	110.05	108.51	114.24	106.69	101.98	107.18	112.83	118.01	121.47	107.92	111.65	109.38	117.03	111.51	111.41	109.73	117.55	110.27	101.94	119.2	110.98	112.97	112.06	113.37	113.6	113	112.19	113.04	109.67	114.59
98.023	102.6	107.53	106.04	107.87	111.65	113.79	112.34	104.27	98.551	110.77	104.16	104.39	104.99	100.06	102.01	107.88	99.898	95.391	100.15	104.18	112.67	107.46	102.86	102.03	106.08	103.66	99.264	106.43	106.12	108.9	102.5	105.74	102.99	108.4	108.38	102.77	104.89	99.926	108.74	95.61	110.68	100.48	110.04	106.79	104.31	108.65	101.43	104.72	108.99
117.17	106.71	107.49	113.15	97.479	114.4	112.22	108.71	108.53	114.26	102.88	112.39	108.52	113.4	102.1	102.83	109.17	110.95	107.19	102.77	108.87	111.41	107.74	106.96	108.89	105.48	100.23	106.2	103.05	104.06	108.97	102.32	102.32	111.61	107.41	103.94	105.37	108.68	111.92	110.18	103.28	102.85	108.64	107.2	105.32	101.68	113.66	104.63	98.383	98.706
100.76	108.52	107.45	95.032	104.3	103.82	109.29	104.92	101.7	109.12	107.58	108.12	106.78	102.07	105.62	90.62	97.655	108.99	105.52	107.01	105.74	106.52	106.39	104.11	92.9	108.54	106.05	102.57	90.428	104.1	108.87	102.87	98.812	104.58	107.81	107.22	109.53	111.65	95.625	106.6	100.91	106.38	106.92	113.22	110.25	103.82	101.16	110.42	103.31	105.52
117.39	113.13	112.38	114.42	99.319	110.11	109.02	111.67	105.54	118.27	110.07	120.75	106.57	101.99	110.51	103.91	106.1	109.42	111.62	109.47	99.32	110.34	106.76	118.11	119.63	110.8	120.06	115.55	105.47	107.17	112.66	109.7	108.16	110.28	112.31	104.65	114.15	117.48	112.7	110.67	108.51	96.82	104.04	103.88	115.44	110.33	107.89	112.8	108.37	112.01
97.408	100.45	102.81	105.23	109.33	107.83	99.808	107.8	106.66	100.66	110.66	102.13	104.54	106.44	104.82	102.51	98.898	107.63	108.19	105.21	101.78	105.19	111.1	101.02	106.02	102.9	104.61	106.3	102.8	104.67	89.168	110.91	104.29	111.6	110.08	108.13	95.99	101.99	103.21	105.67	106	103.58	113.58	111.72	105.01	106.73	101.46	103.74	108.84	110.39
106.01	100.71	106.4	101.27	106.89	111.24	96.953	99.018	100.94	95.662	113.11	96.107	99.799	100.06	105.04	111.91	107.28	107.9	106.38	104.85	105.9	106.88	108.13	105.18	107.46	109.43	105.74	105.05	99.246	111.04	103.86	107.17	100.79	93.456	116.05	102.63	109.77	99.785	105.26	108.96	108.03	96.101	103.31	105.75	111.47	103.88	108.13	107.63	97.446	102.57
103.08	116.37	110.54	100.04	96.511	101.1	103.14	101.34	112.94	107.32	108.08	109.5	107.2	113.27	110.61	91.799	101.86	112.47	102.24	105.01	105.69	101.8	104.14	93.858	111.09	105.05	102.46	113.6	100.46	106.21	108.49	109.2	105.71	107.85	109.07	117.57	116.53	97.939	106.32	113.96	110.93	106.65	102.91	105.19	98.911	107.3	115.21	108.91	107.53	106.3
97.736	97.821	101.78	103.05	100.4	99.432	100.93	109.93	92.705	100.93	102.84	96.972	99.911	91.166	101.15	85.404	85.615	106.7	105.32	93.408	102.81	98.207	91.092	98.027	107.01	95.606	98.434	96.826	100.2	100.49	95.232	99.136	98.607	106.35	107.68	93.402	95.704	102.86	104.92	92.914	97.573	95.99	108.12	101.1	96.652	101.55	106.53	102.97	97.896	99.9
116.47	116.45	113.05	113.05	110.19	108.53	116.79	122.9	111.02	112.08	119.11	109.46	105.76	116.01	109.66	120.11	111.84	106.65	108.39	112.28	110.47	117.96	109.95	106.39	112.08	120.54	120.33	111.49	115.05	106.13	109.19	113.53	114.49	112.44	114.81	104.28	112.39	108.43	111.7	116.48	113.06	109.54	101.78	111.89	106.38	105.55	109.5	120.56	113.42	118.8
117.84	108.73	120.57	104.2	113.98	110.72	115.64	114.36	120.4	112.35	114.74	107.31	111.67	112.51	109.93	106.9	106.19	104.83	118.41	113.62	109.63	114.12	109.76	116.73	104.28	111.33	116.39	115.25	117.51	112.69	111.48	116.85	117.66	108.91	110.74	112.8	105.41	117.25	111.39	110.42	119.23	106.74	122.6	113.91	107.36	110.19	109.07	113.22	115.5	110
107.99	120.15	124.2	113.53	110.71	116.69	107.48	117.45	123.18	107.96	109.01	109.19	113.66	113.97	119.83	113.63	104.35	117.1	116.09	115.45	106.67	114.3	126.6	114.33	112.72	112.99	108.81	113.51	120.53	104.28	113.45	113.17	112.82	108.63	111.52	114.32	118.33	106.51	113.87	124.46	109.22	99.869	114.01	111.62	109.25	114.42	111.41	113.62	106.01	123.04
99.934	103.87	99.348	106.8	92.661	103.66	92.415	98.414	106.04	97.086	103.07	97.177	100.73	92.315	92.588	101.04	98.62	101.78	102.33	105.68	112.37	104.86	104.3	89.05	95.489	93.455	84.048	96.733	108.22	103.34	96.957	106.35	101.26	110.11	90.313	93.562	112.73	106.6	104.94	110.1	104.27	89.161	108.23	107.29	100.56	105.74	107.59	103.59	101.75	94.22
109.4	107.58	105.1	107.87	109.79	101.39	111.51	106.77	115.02	107.15	90.365	107	106.8	112.23	105.25	104.82	104.06	98.68	101.22	111.57	99.923	109.09	100.69	111.6	105.44	106.7	115.27	110.58	104.95	101.95	106.64	113.63	110.22	100.58	106.63	112.59	109.42	106.31	108.04	104.11	110.69	106.52	110.66	107.35	96.549	104.27	109.47	110.84	106.7	100.82
103.15	104.7	103.35	112.78	106	99.251	100.15	107.5	100.24	107.49	103.98	103.14	91.696	103.76	97.434	95.147	115.06	112.36	103.2	99.806	115.44	102.39	104.52	111.24	95.195	108.23	106.31	109.86	106.85	103.2	106.97	105.46	115.74	110.9	109.33	105.33	101	100.99	100.68	106.41	98.031	104.16	113.11	111.36	109.7	109.43	98.753	102.86	117.61	102.88
107.11	111.18	102.23	93.819	105.07	105.56	96.148	103.01	99.827	103.37	107.2	97.728	100.95	93.131	90.392	87.819	104.37	104.01	102.6	96.891	100.3	93.541	110.45	102.29	96.133	106.74	96.826	101.46	98.652	97.37	84.886	102.81	99.104	105.43	94.104	102.27	104.44	99.281	107.98	91.222	96.944	105.95	103.64	98.344	94.94	98.022	98.476	98.478	103.86	102.58
107.99	106.26	90.265	101.68	97.659	107.61	103.15	107.95	99.114	98.74	95.917	98.944	102.2	95.751	104.39	95.668	112.06	102.24	102.14	90.576	105.71	98.36	93.566	100.42	100.2	108.1	103.8	108.44	94.986	98.65	91.108	95.078	104.43	96.327	99.13	100.48	99.486	95.66	105.11	91.816	104.82	94.983	93.622	108.62	113.13	95.862	101.83	111.23	102.79	100.01
116.67	123.83	126.31	119.96	115.03	124.96	117.48	113.66	111.5	124.95	137.13	124.66	119.13	116.52	120.65	111.29	119.6	120.23	111.71	122.39	119.81	124.48	119.88	120.08	117.35	114.94	114.59	119.78	115.78	119.96	117.63	103.07	111.29	116.7	128.44	124.43	123.64	125.11	121.04	112.47	123.09	120.42	112.42	121.24	119.27	121.24	114.32	120.56	125.2	116.95
105.4	99.281	101.77	103.81	108.61	96.671	103.05	105.29	108.65	112.98	109.04	99.011	101.81	98.332	107.4	105.79	105.97	106.88	109.69	115.93	103.42	108.42	107.85	111.87	100.78	101.37	110.52	114.2	108.85	108.95	107.36	102.81	108.69	106.34	105.07	107	102.17	107.19	113.48	97.948	97.671	103.09	109.35	110.04	106.25	95.195	103.59	109.86	110.83	109.18
103.82	92.874	100.18	103.7	106.03	97.852	100.11	107.34	99.317	113.86	109.07	102.48	103.38	102.63	103.59	108.19	106.07	100.85	105.73	101.6	107.68	94.646	102.36	104.01	103.65	114.22	104.9	105.11	109.2	113.1	111.27	112.59	100.14	106.74	106.19	110.75	102.68	108	100.96	109.99	106.56	109.8	111.05	107.33	105.84	100.98	105.91	107.99	107.18	99.641
106.62	111.75	103.11	94.966	113.98	103.34	109.08	99.305	107.15	120.71	96.67	107.03	92.659	101.19	101.06	107.72	101.61	102.96	114.24	111.91	107.58	105.05	104.37	107.26	97.01	109.49	106.58	111.94	102.27	100.19	111.25	104.39	105.77	103.27	104.64	103.19	115.2	104.3	100.64	99.5	110.22	99.371	103.92	112.89	113.62	104.84	106	103.78	98.649	117.12
102.15	110.03	103.9	99.09	102.64	95.686	106.03	91.398	97.097	94.954	99.852	97.83	95.147	100.11	94.188	99.835	97.778	102.55	91.905	98.88	102.25	100.7	95.535	94.591	100.22	98.825	99.611	103.37	108.7	101.89	105.98	99.944	102.27	100.5	98.443	100.43	96.984	94.83	100.13	98.233	93.114	97.258	104.9	101.06	107.19	90.506	105.36	106.3	102.99	90.907
105.7	108.06	100.82	106.54	105.67	109.96	105.78	103.18	109.94	108.67	106.55	104.4	107.74	105.23	101.88	110.99	108.95	105.15	112.67	113.79	103.82	99.975	114.81	104.72	102.69	100.81	109.81	104.37	104.18	104.49	104.93	103.87	111.2	102.29	113.17	114.18	108.68	109.79	101.78	124.42	117.82	105.81	105.41	103.6	115.08	107.03	105.01	108.99	105.63	107.37
110.51	111.85	114.3	107.64	110.85	112.2	112.18	105.1	112.13	115.7	114.05	120.62	105.67	116.33	106.81	107.13	116.83	115.68	103.98	106.27	110.46	114.93	114.45	111.08	109.27	112.36	115.33	108.19	111.82	105.37	121.81	109.13	112.08	113.91	116.59	112.82	117	109.77	107.68	120.6	111.08	109.98	111.47	104.33	114.41	116.75	109.01	113.48	114.31	103.62
116.99	108.04	111.3	112.6	94.385	106.26	105.46	105.59	106.36	104.97	108.76	110.48	106.84	114.97	102.88	107.95	105.87	98.783	97.612	101.77	106.7	100.39	114.21	101.43	91.525	111.97	102.63	107.31	107.66	111.74	110.16	113.52	106.04	108.08	100.2	101.25	101.55	115.09	100.87	102.71	104.44	96.656	114.05	112.39	106.1	106.46	102.41	94.751	96.286	96.292
105.55	109.73	104.9	112.23	102.71	107.76	108.91	101.43	98.626	108.86	112.66	115.44	113.35	114.93	106.63	103.75	102.36	116.21	107.31	105.98	109.67	95.597	112.21	108.97	101.5	103.98	99.812	100.11	102.77	106.74	104.61	106.83	99.449	98.426	101.89	109.92	113.17	107.85	102.36	104.33	101.42	102.53	102.5	107.56	102.98	107.83	97.291	107.2	103.71	109.48
109.15	102.92	109.27	117.03	100.05	100.49	112.2	115.47	102.33	99.702	105.55	104.63	106.25	111.47	111.95	104.77	103.27	110.72	112.88	98.312	92.946	109.81	109.82	106.34	104.71	108.29	108.73	97.686	97.39	95.726	112.54	106.5	109.98	109.81	98.429	100.79	100.1	111.29	103.54	109.91	113.26	105.7	112.52	103.72	104.57	96.956	101.07	107.25	98.462	113.84
104.08	106.11	99.013	96.953	95.479	107.19	109.86	99.906	100.95	107.38	104.83	101.05	103.86	96.383	100.64	105.21	107.75	111.87	109.22	109.49	102.1	108.25	96.304	109.15	99.63	98.849	106.61	106.76	104.33	113.73	102.04	109.89	106.58	112.32	103.46	105.78	111.74	110.24	99.482	108.55	103.97	105.37	111.81	107.69	102.27	97.238	109.31	109.16	114.65	101.41
114.68	113.28	111.49	117.68	111.74	111.26	111.17	108.42	117.2	118.53	104.13	116.08	124.14	111.89	123.39	110.22	105.04	111.19	103.21	114.42	113.32	111.59	114.33	113.81	113.09	105.06	109.3	120.18	106.62	112.84	105.43	114.84	107.13	107.31	108.71	122.2	111.6	116.04	114.61	116.68	112.81	111.2	120.02	116.15	122.23	106.13	114.51	109.88	104.11	110
104.77	104.25	111.37	105.34	108.62	102.87	104.84	95.786	99.52	115.69	104.76	106.67	105.05	103.74	111.54	105.55	108.22	96.469	105.53	106.77	117.06	108.91	111.49	103.9	109.83	103.46	105.29	105.44	101.5	110.82	110.06	109.72	117.89	105.19	106.19	98.195	104.55	101.06	105.19	108.96	104.31	105.77	106.01	105.52	102.13	101.69	101.81	98.519	106.98	106.77
115.96	111.32	107.67	115.37	113.02	114.24	113.18	108.67	112.12	119.56	110.13	118.9	117.57	122.66	110.74	109.81	106.34	101.92	103.81	106.84	105.57	111.55	114.88	107.21	114.65	105.03	106.21	113.95	108.04	108.35	113.25	117.79	115.4	117.33	111.44	104.77	109.1	110.99	112.97	110.44	112.2	110.41	104.04	112.07	101.52	114.6	110.7	110.48	114.11	111.29
104.08	110.64	104.92	106.6	101.1	111.07	106.65	112.85	110.91	109.79	110.61	109.68	95.806	110.34	113.69	119.63	101.33	106.44	103	113.08	112.74	106.39	108.1	103.73	108.74	106.35	116.91	105.09	106.79	105.4	109.02	112.99	107.82	102.88	105.47	98.757	110.92	99.785	110.4	107.62	108.32	106.69	102.73	107.18	109.42	110.99	105.88	113.22	108.97	102.47
122.2	115.11	121.46	106.79	118.32	107.07	122.49	122.65	115.53	114.91	119.44	112.08	114.41	118.17	105.51	116.53	110.8	115.24	119.72	122.09	114.85	117.73	117.57	109.23	115.38	127.67	115.86	116.83	110.64	112.36	120.94	114.87	111.69	119.03	116.32	124.53	118.06	115.28	119.66	104.97	118.33	114.85	106.22	116.67	114.49	109.06	117.59	119.64	118.51	113.94
102.58	116.88	110.77	100.4	99.037	111.55	104.9	104.08	104.56	110.45	98.579	99.21	106.07	109.99	104.69	103.5	118.47	111.47	110.21	107.55	105.04	99.639	105.6	111.15	105.74	110.37	113.17	114.22	110.92	103.2	112.06	100.45	93.206	101.14	107.44	97.64	101.66	101.96	112.07	108.87	111.45	109.53	98.053	110.87	97.735	105.62	98.731	113.63	115.91	94.679
116.67	113.37	116.55	107.27	108.3	113.38	118.17	108.35	118.27	113.97	109.89	114.92	115.14	113.87	107.62	114.18	109.73	109.39	110.01	112.88	108.96	108.71	108.65	115.84	119.31	116.21	103.45	110.16	109.81	114.49	111.88	109.7	109.94	110.19	117.85	110.74	109.45	112.11	109.32	106.95	102.62	113.19	113.37	111.75	103.94	115.21	117.35	114.05	107.51	104.7
109.72	113.35	119.84	119.25	103.09	116.44	105.37	107.76	112.87	116.48	115.89	115.68	111.55	100.51	108.42	113.18	122.86	109.34	117.63	107.34	115.63	119.01	118.01	112.98	114.88	109.56	116.64	110.5	112.63	111.72	118.89	107.15	118.72	117.61	110.6	113.42	119.18	116.79	111.21	113.11	112.73	120.38	112.02	108.97	104.3	109.88	111.7	107.97	112.81	105.03
114.86	118.07	100.87	110.64	108.63	111.57	113.51	119.1	109.29	109.02	108.27	110.47	111.32	114.85	120.88	112.27	116.94	106.52	112.38	112.51	119.34	111.77	117.06	108.54	109.19	115.9	115.89	108.56	112.97	111.35	107.87	110.49	113.6	98.791	106.46	111.57	117.32	114.22	108.21	105.58	114.53	108.52	117.57	114.07	110.41	103.63	112.86	113.45	103.44	117.82
99.223	98.583	101.34	98.398	108.63	109.36	104.22	95.363	98.734	97.237	96.418	95.187	96.491	103.12	99.763	100.97	95.899	107.39	102.32	102.77	104.12	98.562	93.255	110.83	97.658	102.04	93.395	94.414	98.382	105.32	103.12	101.57	93.873	103.63	103.31	98.723	101.54	98.702	98.667	94.475	97.638	103.37	104.74	100.73	100.11	92.681	97.389	104.63	99.408	101.92
109.93	107.32	116.6	105.57	105.23	108.4	108.48	112.48	102.9	104.23	117.52	113.77	111.3	110.06	114.9	101.12	111.88	114.95	110.1	111.01	110.78	114.07	104.64	112.1	93.156	114.41	106.23	105.92	97.706	115.44	104.16	105.44	116.32	99.34	115.22	110.13	114.13	99.16	117.27	111.07	104.89	99.508	109.98	114.14	112.73	109.55	107.5	110.94	107.88	102.29
113.56	107.55	103.8	112.45	101.98	110.75	111.62	104.7	106.26	102.31	106.11	102.35	103.29	114.9	96.27	106.97	107.12	106.86	106.57	113.04	110.43	112.89	96.897	119.1	102.29	94.709	107.77	100.36	101.75	108.34	102.01	108.08	96.592	106.12	98.169	105.23	106.2	98.443	102.29	101.13	103.37	102.48	101.6	109.83	110.61	96.281	101.49	102.66	107.49	103.1
99.811	103.97	95.337	97.062	99.155	102.4	104.3	92.739	100.58	101.53	99.496	105.6	98.376	103.36	102.31	100.8	95.688	95.904	99.893	98.545	100.34	93.554	98.749	98.905	107	96.911	96.356	102.03	102.05	101.81	98.253	97.193	105.75	103.34	98.12	99.951	105.04	106.69	104.02	96.891	103.45	103.51	101.59	97.162	106.2	101.91	100.08	96.001	106.09	100.77
98.902	102.87	102.71	105.72	99.069	96.546	91.931	96.641	96.752	97.536	96.538	99.384	110.35	101.16	87.428	100.94	98.118	103.7	91.528	92.898	93.44	102.02	93.782	92.259	99.029	98.357	97.319	102.64	108.38	96.663	104.5	103.65	106.98	99.14	101.72	96.343	98.457	97.186	93.431	103.33	95.368	100.29	90.477	101.65	91.205	104.07	97.301	99.704	94.699	98.664
107.49	109.64	108.88	106.62	112.21	107.31	97.515	104.25	107.4	113.59	104.55	100.88	107.64	100.66	111.66	107.29	105.8	110	102.88	103.74	104.91	108.73	103.38	105.91	102.2	97.108	99.909	94.642	106.22	101.82	100.44	108.3	101.16	103.87	112.74	102.55	116.23	110.24	113.05	99.851	107.55	105.02	99.162	103.93	108.07	109.61	103.45	107.52	107.22	101.52
109.83	107.37	110.09	103.55	112.31	100.46	104.45	108.3	99.15	108.88	105.32	107.82	104.82	110.64	99.892	105.73	106.15	101.24	105.42	105.25	111.23	104.34	107.54	110.17	99.554	105.15	98.629	102.97	104.02	101.96	108.87	104.2	100.58	103.15	100.68	108.04	102.39	97.216	118.76	105.08	101.5	111.18	107.94	107.86	104.11	100.76	109.73	96.407	95.467	104.53
114.03	104.24	99.039	110.47	100.57	111.2	106.99	106.25	104.65	106.48	106.46	106.79	106.13	111.12	109.64	112.77	112.33	98.524	98.447	103.26	104.57	99.587	109.9	101.85	107.23	103.86	107.12	114.2	103.02	103.26	113.76	103.44	108.96	110.5	105.11	112.4	107.58	105.03	108.09	96.883	105.72	107.51	106.59	100.68	103.68	113.93	105.87	105.65	108.12	105.67
104.97	107.59	109.76	104.23	103.64	95.475	98.323	111.37	108.5	99.272	108.8	109	110.4	102.17	99.541	114.7	115.13	109.51	97.284	105.09	109.19	106.32	99.358	111.91	110.79	104.7	102.37	106.23	107.42	110.15	103.74	93.612	110.26	102.17	104.05	107.23	117.35	107.75	113.37	108.09	113.66	106.73	108.5	108.1	104.57	107.35	107.85	108.89	107.36	98.156
101.01	106.44	109.72	104.13	101.18	97.654	105.03	101.56	98.66	101.65	112.08	95.941	98.457	99.489	104.72	99.648	90.669	104.84	99.17	101.1	105.05	104.22	95.198	106.11	102.41	97.781	109.39	106.85	106.44	105.5	87.056	96.459	110.39	99.279	107.77	108.17	92.574	97.132	108.21	98.032	100.83	97.142	100.5	109.24	107.38	92.042	102.27	95.799	105.84	94.092
102.57	93.763	94.702	102.28	109.24	102.5	107.65	93.492	112.63	103.08	94.925	102.51	104.81	107.01	91.671	97.096	103.4	101.62	103.21	100.63	96.327	111.72	96.294	100.72	95.242	103.89	107.04	106.5	97.665	104.57	96.764	94.709	96.44	96.359	99.829	99.772	112.03	97.041	90.013	94.535	97	101.75	95.06	103.01	104.74	101.57	96.215	95.899	95.927	101.62
105.35	103.15	110.01	108.67	105.3	109.35	111.31	104.48	106.45	100.38	104.16	122.9	103.92	105.89	103.32	111.61	105.52	106.72	108.32	110.27	106.23	111.31	104.85	106.96	101.83	110.65	111.19	98.24	99.879	110.12	101.58	112.36	113.26	103.63	109.92	106.11	107.54	105.02	112.3	105.05	108.38	104.7	109.05	102.76	96.278	105.11	92.736	99.817	107	104.7
109.12	102.86	107.6	105.07	107.73	108.88	116.35	108.99	103.85	107.63	109.41	102.66	112.63	103.09	98.014	101.09	101.51	107.39	102.74	105.79	96.567	101.34	101.44	98.787	102.7	105.71	107.62	110.06	106.89	104.09	107.89	97.414	106.81	106.09	102.53	104.76	101.98	100.39	105.36	109.01	104.04	105.77	122.97	104.27	107.97	102.29	106.78	112.38	107.08	101.61
116.69	110.65	107.89	108.28	115.84	116.15	110.46	113.17	107.19	112.69	113.62	120.02	111.4	111	113.47	109.08	113.53	102.24	105.69	104.57	111.45	104.43	102.17	119.38	106.88	108.48	109.37	110.16	112.39	106.45	115.33	115.47	114.89	116.44	99.996	109.27	107.31	111.12	106.46	110.74	102.77	116.7	117.42	108.11	107.49	108.93	115.49	108.2	110.32	110.08
103.52	103	109.75	101.68	101.09	103.81	103.51	102.46	97.827	111.18	107.09	105.05	106.57	106.44	111.35	106.67	99.282	108.36	102.3	105.07	115.32	109.48	100.32	94.982	104.25	99.374	107.16	108.06	109.53	103.61	102.91	108.24	111.73	99.533	95.764	111.13	107.31	105.5	114.23	104.95	103.14	106.86	111.13	103.16	103.04	103.07	102.52	103.87	108.26	107.7
108.52	102.22	116.53	117.96	109.03	105.57	108.41	114.59	108.21	110.26	108.28	110.97	109.04	114.4	119.4	111.16	109.91	104.56	109.82	105.92	110.49	104.45	105.8	110.47	108.27	116.58	104.85	106.99	108.32	107.61	109.29	107.01	109.05	116.29	107.21	111.67	104.47	106.75	110.52	103.74	113.66	114.15	114.83	115.32	119.67	109.3	105.99	110.18	98.863	106.42
112.58	113.53	99.119	105.42	97.242	109.68	106.23	105.51	111.21	107.1	103.87	108.15	101.44	93.299	102.91	113.46	106.05	105.6	99.192	100.18	101.07	109.71	110.27	100.3	111.2	111.53	113.75	97.612	104.61	107.54	107.23	108.26	99.907	110.17	104.97	115.31	103.82	104.06	110.98	104.11	96.843	103.42	109.14	112.62	109.71	103.58	101.34	111.41	104.59	105.31
114.69	103.38	113.65	111.12	119.9	115.93	108.29	112.37	118.39	113.12	115.13	103.36	106.12	113.28	106.78	110.45	110.54	119.59	111.04	103.84	104.9	107.12	105.5	99.089	111.83	106.62	103.64	106.64	107.76	110.46	106.69	110.81	117.27	114.02	114.89	112.69	105.73	118.63	104.33	108.4	103.71	116.63	108.56	114.85	103.79	105.53	111.81	110.63	105.14	109.66
121.7	118.03	116.73	113.96	116.09	120.43	120.63	108.26	119.28	112.88	127.38	122.53	115.53	116.69	119.35	113.81	113.87	128.45	118.41	124.19	114.44	117.08	116.07	118.24	113.52	106.62	113.38	117.33	117.09	112.04	114.39	117.07	119.58	112.67	122.01	124.86	117.83	118.57	113.6	117.56	115.5	109.15	120.11	125.67	118.73	125.3	116.56	111.66	121.99	116.51
116.39	97.355	107.65	103.19	109.49	107.86	107.48	94.331	99.482	107.38	107.43	102.31	108.08	106	107.26	109.55	96.396	106.12	107.05	103.25	109.73	117.39	112.55	102.26	110.68	106.98	111.69	106.52	109.83	110.43	110.95	109.64	102.96	102.94	114.16	108.63	108.14	104.85	109.07	102.84	100.49	102.23	112.49	120.6	108.45	99.086	101.57	111.7	102.89	116.63
101.54	106.07	98.292	99.413	93.465	104.37	94.519	106.46	104.8	100.87	103.03	103.31	107.4	100.64	101.78	97.401	92.916	96.693	101.39	107.17	95.978	106.45	98.893	99.581	102.22	104.55	104.14	102.83	94.218	107.12	97.62	100.16	98.856	100.56	101.42	101.65	98.432	106.82	96.88	95.968	102.06	99.918	104.42	105.22	93.723	97.336	108.6	94.254	101.14	97.643
103.33	109.44	107.08	108.15	109.07	101.4	108.46	114.89	112.02	103.58	102.89	111.73	107.92	104.67	106.5	107.67	111.54	115.27	108.54	99.032	107.34	102.21	105.62	106.78	110.21	104.16	113.3	100.92	104.85	110.45	105.1	110.17	111.65	100.98	102.43	110.48	109.18	100.96	112.88	113.29	101.51	107.2	107.18	111.12	110.32	107.6	101.63	109.82	113.48	107.73
100.94	100.97	97.096	114.79	104.46	103.85	111.8	101.96	103.34	107.39	105.11	102.66	103.79	104.17	113.47	103.48	114.58	106.83	94.234	114.8	104.28	101.83	100.52	89.297	106.17	113.02	105.34	114.7	108.66	104.46	101.09	104.49	108.49	100.82	101	103.62	99.935	107.06	107.27	109.37	102.24	103.73	94.799	105.98	99.12	110.6	104.23	100.9	110.49	104.9
105.76	103.66	101.3	100.83	103.59	102.8	105.83	108.02	101.29	112.95	106.6	103.93	115.5	115.68	105.32	116.4	110.67	102.97	98.706	111.73	109.43	110.81	98.634	106.85	99.74	107.74	106.41	109.99	105.17	109.55	106.35	108.67	113.65	101.99	105.58	107.34	103.01	104.26	108.26	94.942	88.582	114.73	113.11	112.51	106.18	114.52	112.87	102.72	99.015	111.34
108.79	111.31	106.76	112.95	112.32	117.3	103.68	107.22	112.77	109.34	112.19	108.88	105.1	107.43	104.76	117.53	109.91	118.6	117.02	116.61	115.55	105.8	113.39	106.77	114.34	111.32	102.93	116.61	113.29	100.6	113	105.06	111.66	117.1	120.71	103.33	116.77	109.31	115.91	104.16	113.83	110.36	115.43	115.26	112.91	109.43	105.28	118.65	108.77	107.21
104.38	111.83	111.01	102.92	112.6	95.712	106.07	112.82	102.69	101.91	102.41	107.56	101.85	97.768	97.994	108.29	108.24	106.52	111.25	106.14	112.48	109.72	99.183	101.06	101.58	107.47	103.6	104.13	116.69	106.54	109.94	110.41	112.48	109.58	106.14	104.76	109.27	97.151	107.33	108.75	97.321	111.89	106.11	104.1	102.01	112.41	113.63	101.31	113.91	102.32
107.92	116.62	113.8	107.1	112.78	119.47	111.87	107.45	118.39	111.05	106.96	108.64	111.51	118.25	109.86	110.41	118.11	105.04	106.64	109.21	111.44	113.61	106.24	122.72	119.47	115.93	111.65	127.09	118.57	110.71	102.53	121.68	107.36	109.03	121.14	105.25	114.79	112.32	113.54	117.59	107.87	110.11	112.24	116.72	104.95	109.47	116.72	110.6	119.06	112.48
101.32	89.733	98.53	115.41	105.5	102.15	105.96	107.34	106.57	110.02	120.27	94.345	104.43	108.9	104.42	103.47	102.67	111.97	104.93	111.07	103.09	104.04	114.45	101.38	104.06	115.62	109.06	113.2	106.38	105.89	114.55	112.08	106.05	110.26	109.68	105.29	105.92	100.33	109.82	101.43	106.72	113.37	109.07	96.1	104.67	111.47	107.91	98.088	111	103.34
103.71	103.37	103.62	106.55	114.38	113.53	103.25	108.72	102.75	113.53	109.07	115.19	103.19	107.01	107.54	100.74	102.23	105.76	102.03	109.59	114.2	104.41	92.004	103.68	102.27	99.287	108.57	110.95	102.78	116.58	108.53	103.15	110.84	102.17	101.73	102.9	111.56	101.64	113.19	98.485	107.18	106.81	105.65	102.16	108.81	113.26	105.93	109.62	109.07	109.16
94.831	107	103.7	102.66	105.91	102.85	110.17	106.77	97.431	86.643	111.64	105.79	107.92	103.74	108.4	105.81	106.78	98.173	110.3	93.549	101.77	101.67	108.34	106.18	108.7	111.74	110.7	103.33	104.41	102.62	107.76	104.76	102.02	97.802	104.55	113.05	100.47	103.93	105.94	99.093	109.6	110.87	108.43	101.09	113.33	105.47	106.19	103.46	108.43	103.08
117.08	111.2	104.6	106.8	105.99	113.84	111.2	111.64	116.01	115.77	116.39	106.17	111.62	115.91	116.2	113.42	112.74	111.16	113.48	110.1	115.9	110.49	103.66	112.37	118.52	115.82	117.71	112.33	108.51	99.027	111.64	115.79	115.77	114.15	112.33	108.66	119.1	117.72	115.7	111.78	110.56	111.82	104.05	114.81	111.34	116.47	118.2	116.26	111.9	112.81
106.69	99.56	111.32	101.2	112.42	112.72	104.84	107.14	98.716	102.56	110.83	103.42	104.36	107.92	109.97	113.74	102.56	104.24	108.04	108.14	107.98	100.86	101	97.17	103.96	103.62	101.02	103.42	113.19	105.54	104.21	105.89	102.57	106.54	108.56	103.28	102.09	111.34	109	103.2	99.65	106.17	103.88	109.03	99.164	98.799	112.86	116.6	106.23	105.66
113.09	110.81	116.65	96.279	101.32	105.4	106.17	106.14	102.99	108.09	107.54	106.58	113.91	110.53	109.69	105.78	111.68	112.87	107.36	104.42	106.94	101.73	107.44	111.06	102.71	101.71	105.69	99.128	103.69	97.619	104.98	102.59	100.73	107.41	106.87	106	113.36	106.67	101.39	107.15	103.65	102.3	106.18	108.96	106.19	97.036	93.696	106.03	114.87	104.44
104.9	104.63	106.46	102.79	103.93	99.606	111.3	101.89	101.32	119.12	106.71	111.47	111.3	101.89	111.29	107.69	101.23	105.82	114.88	106.07	107.28	105.34	107.51	113.55	109.16	100.52	109.9	111.16	100.9	103.15	97.675	106.67	112.31	105.53	103.51	107.52	101.3	103.17	96.833	114.89	106.61	104.36	112.24	102.35	112.92	116.24	111.76	99.913	108.32	105.55
112.72	112.19	107.17	114.46	115.5	114.25	115.48	115.2	116.82	116.67	117.25	112.99	113.77	121.06	103.8	115.32	112.35	117.4	114.9	111	106.09	109.13	107.54	110.84	104.14	104.44	117.07	118.79	106.73	110.21	109.9	111.23	101.64	111.1	118.47	119.78	117.87	101.11	112.58	106.7	111.75	118.18	119.83	108.66	114.95	117.92	116.7	105.8	104.45	118.66
89.306	104.36	108.07	108.19	100.81	113.51	101.19	104.42	107.92	92.812	97.172	113.43	108.06	103.59	98.978	107.02	106.5	103.31	102.18	97.269	101.67	108.52	109.36	111.41	103.4	94.206	106.13	112.79	103.37	103.81	95.267	97.944	103.45	106.81	116.49	101.04	103.31	99.771	102.49	108.02	113.21	106.34	99.526	106.41	105.27	105.29	89.623	105.97	121.65	107.86
110.2	117	117.03	116.81	112.48	119.96	107.02	114.14	110.03	118.33	111.47	112.05	112.81	118.68	106.23	109.65	108.4	112.99	110.26	109.31	113.19	101.03	108.46	114.77	117.16	108.75	115.23	121.69	111.89	106.66	106.64	109.88	108.95	101.93	117.57	116.69	121.58	116.59	111.74	107.61	118.34	106.14	112.97	113.91	108.16	115.36	112.51	111.01	113.85	113.99
104.05	104.85	107.77	110.69	99.183	107.7	112.53	104.19	112.02	109.66	101.37	98.416	99.743	112.28	102.22	107.13	98.781	110.64	98.564	104.45	109.66	106.58	99.017	102.53	100.8	95.272	100.97	104.98	100.22	109.99	109.68	106.15	104.3	100.55	95.898	111.3	104.34	104.03	103.53	105.33	105.24	92.966	98.919	109.94	105.85	105.14	101.42	111.97	109.8	110.59
104.45	110.93	104.11	108.27	101.03	109.21	102.01	111.51	102.51	108.69	115.76	103.77	101.2	107.82	111.37	110.58	107.65	115.11	121.71	104.73	115.65	107.65	101.3	117.08	104.31	112.56	111.05	95.952	101.1	107.47	106.44	117.31	107.88	104.18	99.871	111.24	102.15	107.21	110.95	108.44	103.51	109.18	117.36	107.73	107.6	108.69	103.42	103.72	104	97.815
110.46	105.56	111.66	99.486	100.44	105.14	105.66	102.23	97.323	111.38	100.78	99.222	104.21	105.72	101.11	111.65	105.29	103.83	98.957	101.88	106.54	108.37	108.78	112.61	98.958	105.47	106.27	108.06	108.44	105.1	115.44	104.42	104.3	99.476	104.21	103.68	103.83	106.2	101.3	100.02	111.27	103.96	105.64	108.08	103.31	106.31	105.05	102.65	103.22	102.09
104.11	102.88	105.08	97.879	103.29	108.61	101.84	104.36	115.02	95.93	106.65	105.73	104.25	103.28	106.88	113.2	104.12	107.51	109.16	107.45	105.57	113.4	100.22	94.117	100.89	104.66	107.55	103.06	99.315	104.13	100.1	107.64	95.21	102.72	98.078	100.2	116.16	100.82	106.59	109.93	99.219	106.62	110.93	103.57	106.54	105.97	107.99	96.255	104.01	109.91
102.9	103.46	99.805	106.57	119.51	106.77	103.11	102.04	102.9	109.81	103.96	100.47	110.99	105.07	103.16	102.47	100.93	109.41	105.5	98.17	107.52	104.24	104.65	108.87	110.45	109.44	108.31	106.17	107.14	117.1	103.77	104.97	102.44	95.847	101.65	98.702	98.47	98.691	102.78	98.45	103.7	110.45	111.64	101.4	104.76	102.62	103.03	102.66	111.34	109.36
108.45	113.29	104.22	100.07	112.92	106.63	105.85	101.54	104.07	104.22	105.02	105.61	111.54	98.746	101.09	110.58	107.73	111.83	106.31	109.51	109.18	110.92	99.311	110.21	104.43	111.59	103.82	108.28	102.49	114.28	101.56	109.38	105.11	111.81	104.02	100.79	106.55	111.01	108.43	101.21	104.17	103.73	104.47	115.71	107.55	107.86	112.03	94.486	107.86	99.196
104.34	114.05	114.19	102.09	108.96	116.46	112.54	96.78	103.19	113.9	103.18	100.46	105.61	100.69	103.79	103.78	103.34	106.72	106.81	99.525	115.22	106.7	108.4	106.49	104	111.11	109.39	105.74	109.5	108.54	108.59	107.1	101.07	113.86	112.57	102.51	109.9	103.13	105.49	97.15	117.42	100.38	113.39	109.02	106.58	101.22	106.46	96.003	103.03	108.97
113.15	101.23	103.74	111.99	98.28	105.38	103.71	108.75	100.08	103.3	105.15	113.21	106.45	88.13	103.83	107.79	100.25	103.32	95.189	103.72	98.505	100.05	101.88	102.71	104.09	104.35	105.36	112.84	98.732	98.44	109.6	100.36	102.1	111.34	99.968	104.02	107.09	111.96	107.38	97.79	107.9	110	103.33	102.59	103.96	110.42	95.849	102.17	107.76	113.18
116.38	107.49	109.28	116.44	105.41	107.87	114.85	112.69	103.65	119.51	115.22	106.71	97.283	108.76	105.26	115.64	117.83	119.63	109.96	111.68	106.19	114.69	120.24	108.25	114.91	108.69	112.82	105.47	112.75	115.99	114.04	102.07	106.26	104.11	107.58	109.9	101.02	105.97	101.55	113.75	114.8	114	111.84	111.31	109.58	106.43	110.48	113.37	110.03	96.723
104.7	107.47	108.7	104.24	111.64	104.21	108.9	102.93	107.18	112.37	107.5	114.21	106.37	112.8	107.09	107.73	110.96	107.25	102.64	116.18	105.5	95.367	118.62	104.71	102.01	100.22	103.63	108.51	115.83	100.42	102.9	111.44	107.69	101.16	104.95	110.31	101.51	107.93	100.27	107.61	100.27	113.71	107.24	98.09	108.41	114.3	101.99	111.35	104.15	104.31
112.19	116.59	110.49	114.27	114.22	112.52	105.05	109.83	118.46	115.34	109.06	106.86	110.71	111.65	114.11	116.76	112.49	114.87	109.77	106.07	109.85	111.82	114.21	112.68	110.31	111.21	114.45	104.45	111.12	114.36	104.45	98.239	108.5	105.41	106.74	119.95	112.48	116.15	100.13	111.07	118.03	114.17	111	106.54	107.8	114.01	110.4	115.43	111.22	113.82
106.39	105.86	102.05	93.333	103.25	101.27	110.56	106.58	108.92	102.44	103.77	103.54	98.29	99.05	104.54	97.548	113.1	103.73	108.61	101.93	105.52	104.83	104.33	103.84	109.32	116.12	103.19	102.23	112.26	101.77	106.84	100.66	106.16	100.4	100.51	101.26	119.35	92.949	101.08	104.91	103.39	95.345	110.71	115.99	112.37	104.85	109.7	108.06	110.98	98.415
112.74	110.28	111.1	104.52	113.88	106.49	106.1	107.25	108.74	105.65	101.54	110.68	115.61	111.18	94.075	103.83	115.41	104.38	106.18	100.77	107.98	110.16	119.05	112.18	107.61	103.46	109.45	107.14	114.47	112.27	99.691	103.06	113.04	106.24	102.55	111.99	108.8	108.76	106.58	103.36	113.09	110.52	105.27	106.32	99.258	101.26	109.17	108.78	105.13	105.98
108.87	107.3	106.64	100.79	107.73	106.92	104.38	107.22	107.84	109.97	106.3	114.86	108.15	112.48	101.85	107.9	108.96	105.3	112.53	95.856	104.65	100.03	102.6	108.7	100.2	102.15	109.46	104.48	110.32	101.08	104.33	112.53	96.205	112	105	100.71	104.83	102.5	100.39	114.78	109.28	98.246	111.78	111.18	109.85	108.53	99.311	109.05	109.57	98.254
109.67	102.97	100.82	98.875	97.712	106	103.92	101.63	112.06	112.12	96.724	100.81	93.06	109.5	106.33	112.82	107.96	108.01	113.09	110.75	108.55	104.11	98.385	118.22	108.87	106.29	106.53	108.15	99.433	98.168	103.22	91.746	107.68	94.701	100.24	107.17	101.26	106.78	107.33	103.27	100.48	104.63	119.04	104.98	104.37	117.33	103.81	102.61	99.795	112.98
110.09	114.6	108.82	108.84	106.93	102.8	103.62	113.63	99.082	104.19	110.95	101.15	113.28	108.57	103.83	113.96	105.88	113.21	103.79	120.45	99.8	113.15	109.5	105.83	106.91	103.66	112.72	107.61	109.06	112.21	103.79	105.31	107.7	111.5	106.7	103.98	97.464	104.27	106.61	106.15	100.16	102.71	101.74	104.57	108.02	99.954	102.05	98.904	109.28	103.5
111.82	100.91	97.946	101.05	106.8	108.22	115.97	104.18	104.61	105.43	104.65	112.86	104.72	105.95	98.088	104.72	106.8	105.39	105.68	102.99	105.34	107.4	108.52	104.67	106.33	106.55	110.53	101	108.6	104.27	103.21	104.08	107.29	102.07	112.64	113.43	106.77	109.82	108.15	96.299	109.65	114.72	111.42	113.07	97.907	110.99	101.86	108.67	101.23	105.67
125.42	113.74	119.08	130.04	117.18	118.82	121.5	127.62	113.76	121.02	119.91	107.3	112.89	110.26	115.4	117.91	123.07	118.44	113.71	114.9	120.4	118.01	119.8	113.27	115.62	120.13	113.94	113.46	118.49	119.81	119.2	110.95	124.46	110.54	115.99	113.33	125.87	112.32	117.2	118.87	121.58	111.66	115.11	122.7	118.25	111.93	115.3	111.9	113.56	104.2
99.97	109.29	108.75	112.36	102.2	117.53	107.99	113.1	100.59	99.319	113.16	112.11	106.61	99.818	112.18	119.42	100.78	104.89	103.44	109.98	107.97	110.39	115.94	120.53	105.88	106.31	110.5	106.78	116	105.44	110.43	105.81	113.53	117.14	110.97	100.78	107.32	114.97	114.42	119.83	115.5	109.72	103.84	117.37	107.93	106.76	109.78	111.42	113.35	117.23
99.542	101.17	111.37	101.87	105.25	106.47	101.22	104.45	96.863	97.038	99.93	109.52	101.42	107.04	106.83	99.396	107.52	109.62	103.82	96.183	103.34	103.23	112.68	101.95	105.83	109.44	104.59	100.88	101.98	101.94	105.24	105.13	98.792	103.16	101.5	107.05	103.36	102.83	100.36	107.77	100.17	107.93	107.92	98.759	105.27	111.85	94.636	107.63	97.732	103.37
107.18	112.15	106.66	108.98	112.69	115.66	108.71	109.9	115.07	110	119.65	115.55	108.99	108.69	107.21	105.63	122.49	113.34	109.27	111.98	114.09	120.78	106.33	118.93	111.86	123.58	113.72	107.39	111.58	107	108.83	104.28	104.84	112.7	118.78	112.58	109.87	106.76	103.85	117.68	117.05	117.85	109.9	104.42	109.99	109.61	109.21	106.05	115.74	110.5
98.961	106.78	111.29	93.952	104.49	102.08	113.71	103.35	104.03	105.32	112.24	104.69	95.997	107.31	104.38	98.606	106.57	114.56	111	109.56	116.03	101.78	107.07	104.6	96.812	108.66	104.87	97.869	109.62	100.69	101.79	100.53	110.17	98.362	94.735	107.52	102.14	100.49	108.88	109.3	108.14	100.34	109.95	105.64	109.31	100.34	107.66	107.71	102.32	99.84
110.35	105.48	116.02	118.44	119.25	109.36	119.23	117.37	117.81	108.77	123.41	107.71	113.91	112.97	117.33	115.79	102.42	105.36	123.93	113.6	116.92	110.36	109.4	115.54	110.52	101.32	117.4	111.67	105	106.9	111.43	112.56	113.89	122.08	102.65	113.1	102.23	110.66	115.06	106.87	110.2	111.6	99.495	114.91	100.28	104.91	110.99	108.85	120.77	113.1
109.26	115.84	122.34	117.7	122.71	127.5	123.01	123.47	115.28	106.43	122.48	121.34	114.86	111.32	115.03	117.33	111.43	115.95	117.35	116.14	116.21	118.16	114.47	121.01	111.84	105.01	114.29	115.81	122.98	111.4	113.97	121.4	106.17	115.15	115.61	121.98	114.17	108.61	113.47	118.77	112.71	123.64	113.86	120.62	112.65	114.28	114.14	126.81	118.99	107.55
116.82	108.26	112.29	108.56	96.356	114.3	106.44	111.44	107.48	110.59	104.61	116.27	117.03	116.72	109.52	115.47	114.36	111.36	113.12	116.06	113.85	112.87	112.25	109.04	109.78	107.53	106.68	108.58	114.13	110.11	106.74	107.12	115.56	105.91	114.91	112.57	111.43	105.8	109.56	122.99	110.08	113.35	115.43	106.41	107.75	106.91	104.55	112.31	114.24	109.58
102.03	103.87	99.651	107.71	106.52	95.42	97.49	104.64	92.745	98.444	101.22	105.56	104.26	100.4	98.77	99.174	107.28	105.01	104.71	104.46	103.58	104.63	100.57	98.886	99.923	97.083	95.64	94.498	97.281	99.833	100.25	107.78	91.065	89.646	102.59	94.251	100.86	99.342	94.371	95.755	95.087	108.93	91.477	94.284	95.768	94.463	104.29	103.04	98.431	91.678
118.93	109.7	113.14	119.08	107.43	121.71	109.04	108.59	112.14	109.26	114.4	114.43	113.27	112.42	109.18	111.35	107.03	118.02	108.39	116.12	109.79	109.51	113.15	111.73	115.3	126.72	103.55	120.47	108.37	106.86	119.05	113.77	102.5	107.32	114.39	118.12	111.77	107.05	113.97	111.52	108.35	112.13	108.74	115.55	110.6	103.31	107.08	111.04	115.05	108.66
107.76	102.94	100.01	101.68	101.57	116.02	106.91	108.68	109.45	102.66	104.32	103.94	101.34	107.06	97.259	110.11	106.54	96.885	103.57	102.79	105.21	112.26	106.24	107.06	110.82	108.64	103.12	110.41	103.62	103.11	100.65	101.77	109.88	102.1	107.82	99.831	101.28	103.53	96.716	106.28	97.116	109.57	108.75	99.705	106.37	104.9	113.13	97.505	96.872	103.71
100.28	116.93	108.49	100.6	108.36	113.48	110.99	105.59	108.24	108.95	106	104.22	109.43	109.35	109.71	105.67	103.57	110.73	110.54	99.804	105.93	107.53	104.31	111.04	105.04	102.97	108.27	105.67	111.05	109.68	103.09	100.52	98.563	98.237	107.93	106.67	105.21	107.37	106.52	109.06	108.24	101.84	106.74	105.2	104.1	109.09	102.66	108.77	106.68	89.965
99.32	99.644	106.26	108.9	105.54	100.66	99.966	98.878	100.3	109.17	108.13	99.12	101.46	99.06	110.64	107.77	105.15	109.85	110.15	101.29	116.35	106.41	99.111	107.09	104.79	105.64	104.05	97.243	106.1	99.599	105.68	102.12	109.21	110.76	110.86	111.32	112.08	104.35	107.71	110.42	111.35	103.61	98.411	103.09	102	104.68	100.01	104.48	110.99	101.61
115.02	119.5	107.47	111.65	106.34	116.94	111.84	109.31	111.85	122	112.75	108.29	111.97	106.12	104.68	111.3	113.24	105.06	111.06	105.67	116.5	117.91	108.57	102.93	114.85	110.65	112.66	114.33	106.15	113.55	112.68	108.49	110.16	117.01	105.08	107.4	107.94	111.99	111.17	114.46	106.21	110.5	109.57	114.63	117.53	116.56	114.84	110.08	104.92	110.88
96.855	93.451	95.094	94.006	107.75	97.302	104.76	100.88	98.258	101.31	95.113	92.523	103.99	106.54	101.18	105.59	98.303	94.581	97.724	95.515	95.515	94.826	104.19	107.58	97.706	101.08	100.99	107.85	100.36	99.08	97.143	99.27	87.315	98.23	104.28	103.21	94.791	108.08	94.055	101.56	97.795	108.13	105.89	107.77	110.21	99.687	92.646	96.875	97.243	94.27
103.59	103.99	91.017	99.437	98.986	96.209	95.498	84.482	101.21	97.081	107.99	91.679	102.02	92.523	99.572	90.566	103.23	102.11	104.94	95.777	101.14	98.407	98.101	105.02	104.1	102.47	101.45	97.593	102.67	91.63	108.21	94.583	102.89	95.527	94.378	95.231	100.83	91.126	100.43	97.8	97.741	103.16	89.04	104.38	100.54	99.91	98.564	93.7	90.549	104.34
112.53	107.62	107.7	109.87	107.86	104.64	107.4	106.25	116.41	109.31	110.51	108.04	106.75	111.19	110.65	119.97	109.84	106.5	109.92	111.52	108.98	99.905	97.503	112.93	110.93	110.94	98.657	113.35	105.57	105.92	109.65	107.72	112.06	110.38	102.84	107.88	96.25	103.74	110.4	111.33	92.707	110.04	102.84	102.85	109.9	109.73	104.13	112.37	105.11	108.4
106.21	89.011	107.13	96.35	96.877	85.267	103.3	89.259	99.237	94.342	98.106	102.35	104.74	95.242	100.2	92.38	92.981	109.24	101.57	101.9	102.42	96.239	97.283	105.14	107.28	94.475	106.61	102.23	97.651	101.36	104.02	94.497	104.54	105.72	103.39	105.46	99.185	95.646	100.09	95.503	93.447	87.776	98.913	107.92	94.857	90.325	106.98	101.31	97.851	103.87
103.04	105.09	95.356	100.61	98.271	102.09	108.96	106.48	97.98	105.84	104.58	107.74	106.03	108.94	104.76	109.75	92.523	100.53	110.2	103.9	98.432	107.81	107.39	90.604	106.51	102.14	108.98	102.63	103.89	100.32	102.74	110.97	104.6	99.825	111.58	105.57	110.93	107.74	105.57	100.99	99.415	104.83	107.8	107.89	108.57	115.37	108.05	111.85	100.05	96.694
107.02	106.84	97.207	113.83	110	109.72	108.85	112.32	112.15	107.23	98.26	108.95	111.05	106.51	104.74	107.08	107.89	111.48	97.896	112.64	111.02	113.79	110.91	107.73	102.41	105.9	100.18	106.18	109.28	101.6	106.73	114.61	101.52	113.32	96.989	107.91	95.178	115.09	99.332	106.93	106.17	108.29	99.458	114.48	106.6	108.96	107.38	99.762	101.65	100.24
96.883	105.71	102.84	112.29	102.31	102.04	103.02	100.57	101.98	107.31	97.065	103.45	111.17	103.43	102.3	101.4	101.04	113.02	107.59	107.06	106.25	108.5	102.37	96.055	104.57	108.47	110.79	101.41	101.09	103.51	108.71	102.97	105.73	113.94	108.45	95.53	105.87	107.97	106.51	114.89	101.65	98.978	111.91	104.18	103.5	113.12	115.61	102.85	100.91	109.53
98.359	98.202	100.07	101.76	105.24	106.28	101.15	103.38	106.88	97.973	99.363	112.47	96.523	108.2	113.76	107.15	92.897	100.94	101.44	104.83	102.1	97.273	96.275	105.38	107.55	102.97	97.114	99.398	100.64	102.28	106.82	104.54	104.18	102.24	98.542	104.41	105.36	97.656	94.347	95.616	106.68	96.706	103.06	103.69	101.22	105.94	100.78	108.26	112.39	103.16
97.391	110.13	100.91	104.14	102.22	106.93	110.15	112.26	102.81	107.8	108.44	118.09	110.1	105.31	111.7	103.45	106.16	108.01	99.977	105.66	106.18	103.32	99.976	105.25	105.35	108.01	110.48	104.21	105.76	106.2	100.37	106.04	110.12	113.57	111.14	106.41	109.8	100.78	101.15	95.521	108.89	99.867	101.05	106.14	103.96	103.82	110.26	96.005	112.14	105.42
107.12	112.19	100.68	98.94	99.176	107.75	102.03	100.62	99.176	101.41	109.15	103.14	105.32	110.85	102.66	111.84	110.17	100.35	106.49	119.54	103.65	113.46	101.8	102.63	111.47	103.47	113.18	105.23	106.38	104.52	104.61	108.85	106.46	104.54	94.726	103.29	98.369	99.424	101.48	99.76	98.028	112.76	98.712	105.03	111.22	103.61	101.82	111.92	105.38	112.25
99.442	103.33	109.49	109.98	107.88	95.773	105.67	109.4	101.8	111.94	109.58	104.2	101.13	111.09	103.84	116.2	105.55	108.09	109.86	104.57	112.39	108.55	109.2	109.06	105.98	110.39	101.68	109.71	100.21	106.44	107.14	107.77	105.09	108.92	105.15	113.72	98.536	104.31	100.98	108.96	116.72	98.297	95.164	111.53	110.15	119.44	105.73	107.82	104.21	115.34
120.19	102.34	104.86	102.92	111.15	108.43	103.12	108.7	114.74	113.64	100.2	110.34	105.27	110.46	108.14	107.18	101.48	100.75	110.75	109.37	103.97	104.55	104.9	104.06	103	104.94	106.29	100.2	107.82	109.81	106.07	103.61	100.37	110.9	100.91	115.33	104.05	99.112	99.497	100.71	104.11	116.21	109.41	107.49	114.52	105.43	111.9	114.23	112.14	114.94
122.86	108.43	104.66	117.1	104.83	115.54	111.34	125.76	115.29	110.78	104.86	119.42	110.97	108.49	109.6	126.07	108.75	112.98	118.83	120.72	110.66	113.34	116.08	110.67	103.88	113.7	112.74	110.29	120.81	103.9	107.59	108.25	113.33	114.18	108.5	114.36	110.13	107.49	115.11	115.01	110.1	111.6	114.56	113.23	120.16	109.6	109.37	112.26	114.07	112.58
99.98	104.04	106.35	102.23	102.36	99.597	106.28	108.32	110.32	115.38	100.77	107.12	97.432	101.11	98.322	115.49	108.52	107.39	110.06	99.982	106.49	97.773	106.41	106.1	107.92	108.23	104.73	104.73	109.13	111.19	105.65	96.021	93.182	104.71	102.05	103.67	109.63	103.6	106.37	106.7	96.529	100.04	105.5	104.61	99.039	109.07	97.407	107.17	105.41	98.265
101.94	107.35	104.85	108.37	102.21	104.04	107.77	101.38	114.51	105.35	106.29	114.43	100.57	109.22	111.28	116.04	109.13	107.68	110.09	103.71	113.19	94.124	101.99	98.282	102.74	100.28	106.66	103.53	101.68	107.98	104.27	109.78	95.134	100.13	104.4	111.44	102.55	101.69	107.06	110.97	109.3	105.64	100.44	106.7	108.58	98.304	113.66	103.43	97.888	101.21
110.61	114.36	117.24	120.83	115.62	116.62	113.79	120.88	107.34	105.01	121.4	114.51	123.85	113.75	118.62	112.53	114.9	126.53	111.2	116.65	122.14	115.98	122.87	114.05	123.54	113.22	121.25	106.23	118.93	115.57	121.72	115.49	115.22	120.48	113.72	114.67	113.5	116.67	112.14	119.86	117.74	120.18	105.8	111.19	110.61	115.98	118.37	115.78	110.12	121.11
98.592	104.13	95.691	104.21	104.69	104.82	91.135	92.955	101.44	104.58	107.33	93.86	101.1	91.243	99.619	93.206	95.431	104.13	100.46	102.57	105.07	100.11	101.11	91.837	100.16	105.39	106.28	99.09	111.96	101.84	96.201	103.35	94.493	102.68	93.203	105.23	105.9	98.409	100.51	107.45	103.44	108.52	107.64	109.28	97.887	94.324	99.139	110.94	106.68	104.72
89.915	105.63	104.77	96.194	97.032	95.996	89.423	99.04	103.03	93.838	93.839	99.712	105.37	104.51	103.49	98.6	102.3	100.56	99.335	106.05	101.34	101.01	107.3	100.07	99.524	102.03	88.081	99.946	95.844	101.09	92.809	93.13	104.85	100.79	97.39	94.117	97.168	101.07	92.164	106.76	106.49	95.608	100.62	104.38	98.532	106.21	98.395	99.27	110.52	108.27
98.789	98.485	96.012	110.9	101.31	97.406	98.176	94.225	95.205	94.713	103.53	101.02	101.15	100.01	101.8	101.81	101.71	96.868	107.69	93.974	98.056	96.387	99.523	101.04	95.503	97.29	102.16	95.12	99.069	98.66	104.27	95.977	102.39	99.863	98.682	102.16	106.64	106.09	89.044	96.281	106.5	104.74	96.168	99.277	102.11	101.31	94.865	107.62	94.88	96.195
99.5	104.2	115.22	106.34	105.45	99.338	107.57	95.408	106.16	106.6	103.14	102.28	105.15	95.349	108.4	101.5	111.3	107.55	108.98	103.58	107.5	104.07	102.44	109.27	113.64	112.77	102.3	105.38	109.15	99.472	108.06	102.09	108.32	101.49	98.732	105.98	102.17	110.1	112.94	105.54	102.45	107.64	115.57	108.72	110.46	106.66	116.57	107.75	117.19	111.94
116.56	101.96	101.75	103.44	95.752	104.71	106.91	105.53	108.7	107.49	106.05	113.92	109.4	102.96	109.41	103.69	103.34	113.91	108.53	105.76	103.1	115.85	108.16	105.66	104.62	99.7	104	101.63	103.49	99.967	103.51	107.54	97.805	108.07	114.87	108.27	97.401	107	108.35	108.56	99.938	100	110.37	109.12	94.533	106.5	102.75	112.32	104.81	99.35
115.52	109.81	111.47	110.67	114.31	108.89	104.51	117.01	112	117.92	111.1	112.68	111.71	112.92	112.63	114.21	115.05	113.45	110.82	109.33	109.53	110.7	110.6	110.1	116.1	118.25	113.84	111.33	111.93	114.57	109.84	111.14	117.27	114.91	107.17	117.15	109.7	106.52	102.79	112.79	110.03	112.45	116.77	111.52	113.33	121.23	114.56	116.55	108.39	118.58
108.52	100.27	103.19	110.07	98.255	109.84	109.46	107.96	107.17	111.13	104.38	114.73	105.17	103.35	106.85	102.31	110.07	101.06	109.17	97.46	103.53	117.48	107.85	115.97	99.939	101.91	106.56	98.426	98.428	113.41	101.74	109.68	106.75	103.72	105.99	106.21	98.431	97.698	110.75	101.94	107.55	96.135	105.98	106.31	100.75	107.91	107.52	98.068	108.69	112.65
124.58	117.43	117.65	117.86	112.99	119.05	109	117.35	111.77	116.22	106.64	117.85	114.51	118.31	125.77	111.34	110.82	119.97	119.4	108.35	110.72	116.99	118.1	120.47	125.76	125.06	113.72	118.49	116.81	120.26	116.76	129.26	115.84	115.87	106.59	118.3	121.97	117.7	125.29	120.87	111.25	110.12	125.58	122.77	108.91	115.4	111.86	129.91	111.1	113.73
106.77	115.96	95.112	101.31	106.77	107.62	103.22	112.1	101.48	99.947	100.02	106.15	101.99	105.48	110.43	107.02	104.1	108.36	113.32	106.75	104.88	109.45	112.71	107.15	107.43	109.88	114.32	104.22	111.51	104.16	108.37	102.34	113.04	111.09	110.26	108.04	107.5	114.53	118.99	100.45	99.259	113.44	106.54	109.97	109.18	103.63	109.58	103.64	98.951	101.04
99.058	114.44	103.27	120.11	120.28	113.5	108.22	114.4	117.89	111.36	105.68	121.7	111.67	110.41	119.52	110.89	108.98	112.37	104.74	115.44	114.6	105.11	108.86	113.76	112.26	121.78	104.88	104.09	105.03	113.13	105.76	105.99	106.15	107.71	107.2	106.74	110.73	107.89	101.48	111.41	108.2	115.16	98.973	108.59	108.16	108.06	114.6	117.51	111.97	129.14
102.56	123.39	119.33	114.05	123.05	114.85	115.26	120.95	114.15	112.93	109.6	111.5	111.79	108.84	109.81	115.98	115.59	119.88	121.67	112.26	115.26	120.16	125.87	112.85	115.02	110.2	107.85	120.37	112.44	115.32	119.98	121.34	116.15	124.99	123.91	112.7	105.64	116.57	124.3	107.76	124.82	129.47	130.58	114.83	113.91	107.98	108.12	118.27	120.1	110.24
108.13	98.446	104.22	106.52	111.63	117.03	100.92	109.13	95.07	99.836	104.85	109.27	109.76	106.14	107	104.8	111.61	99.71	100.58	108.67	98.84	109.44	107.85	99.095	104.82	106.91	101.49	105.97	104.24	103.9	112.66	103.71	106.29	111.09	116.7	107.45	102.73	111.15	105.88	97.409	104.41	105.06	112.51	101.63	104.85	102.5	105.94	100.86	103.89	103.43
110.46	98.814	116.61	108.58	110.32	115.51	107.61	109.21	107.56	116.38	107.11	111.94	104.63	108.17	99.141	99.193	111.4	95.92	115.99	102.74	109.55	107.44	110.84	111.87	102.6	104	100.15	106.2	105.33	113.63	115.58	96.069	104.04	103.35	104.55	106.2	100.23	101.15	108.75	106.53	97.855	104.65	104.71	106.52	100.96	100.98	103.42	94.888	103.09	104.39
112.16	107.92	116.99	104.45	112.67	118.77	112.85	113.91	113	111.27	105.18	117.27	113.85	110.53	114.99	105.41	106.84	104.52	113.48	117.69	105.81	116.46	112.86	113.41	108.21	115.66	110.83	123.99	108.07	116.11	109.27	113.97	109.58	113.88	112.93	112.98	113.21	107.66	116.28	106.15	121.97	113.46	107.25	114.39	106.93	113.58	114.23	116.69	107.5	118.89
102.07	105.73	104.78	100.74	107.45	110.56	100.83	99.306	107.25	112.27	108.99	107.08	104.68	108.55	112.2	112.74	98.277	106.16	109.19	100.98	108.27	106.62	108.96	110.88	99.411	104.45	109.16	99.424	110.57	111.63	111.01	110.41	95.856	109.76	107.27	106.95	108.9	102.02	106.06	105.41	112.09	111.06	104.94	107.06	110.92	113.17	95.4	103.98	107.38	101.54
100.21	112.8	106.44	100.2	115.59	103.82	112.54	105.46	95.342	110.87	98.659	111.36	101.4	108.41	105.2	106.62	101.26	114.54	119.45	101.14	111.19	111.48	108.61	105.49	105.63	103.73	117.05	102.89	102.54	104.87	106.11	106.37	115	102.17	103.34	106.87	103.25	114.44	115.46	110.25	98.525	107.42	103.74	106.73	104	103	113.2	118.73	100.61	106.93
105.66	114.36	103.96	101.46	101.4	107.59	111.02	109.19	110.81	106.05	100.98	100.38	111.49	106.53	103.1	99.262	101.11	109.54	105.82	105.8	98.576	108.09	112.18	106.27	112.99	106.52	106.92	98.461	104.09	110.79	98.271	104.59	104.05	105.37	103.58	96.735	104.41	105.56	105.46	112.79	110.66	98.699	105.13	102.17	105.73	112.67	109.53	102.19	106.97	95.259
100.34	104.58	96.478	109.39	104.25	93.878	100.19	101.72	100.96	110.24	105.79	93.835	104.39	94.498	111.76	98.612	101.05	96.926	110.18	104.89	108.23	97.67	101.33	98.942	108.82	104.17	103.17	110.02	101.3	98.229	100.02	101.99	104.6	104.46	99.075	92.461	100.15	97.157	90.395	104.45	100.11	100.5	100.98	98.281	92.388	101.28	104.23	99.674	94.481	103.8
110.88	110.57	111.01	98.831	105.67	102.65	106.96	102.36	104.81	106.38	108.13	102.81	105.24	111	114.8	104	104.51	104.83	100.52	105.47	102.19	109.99	108.42	107.02	102.98	107.59	108.2	110.23	104.58	98.755	105.12	103.67	103.14	109.04	104.18	99.783	108.72	115.38	110.87	106.64	95.757	103.35	106.88	99.845	101.53	103.56	108.16	103.55	97.929	96.499
105.6	100.01	101.66	103.96	105.32	100.39	109.87	112.96	98.608	103.81	105.46	103.23	92.351	110.88	104.18	108.56	104.47	105.73	106.22	108.47	106.94	97.521	102.91	108.13	104.81	100.34	107.56	101.14	107.62	116.62	105.74	107.77	111.09	110.72	112.45	110.93	104.2	105.17	107.9	106.3	112.14	105.52	110.4	101.71	116.11	104.97	109.19	111.56	100.01	116.92
98.148	103.37	104.13	98.477	106.02	107.74	107.72	107.53	101.91	109.59	113.1	116.46	102.48	102.53	104.52	101.64	104.26	104.03	108.7	110.17	108.66	108	103.57	100.77	93.435	111.43	112.87	100.46	98.981	101.31	109.38	106.41	105.47	107.74	112.46	105.59	102.78	105.81	104.29	99.713	104.83	109.72	100.71	108.79	98.575	104.68	112.71	107.34	107.41	107.7
111.27	114.68	116.7	107.16	112	110.95	103.05	115.45	114.13	107.14	118.49	111.16	114.44	115.84	114.09	114.02	114.99	109.97	107.96	117.17	112.11	110.06	111.92	125.22	102.44	109.21	110.69	112.16	107.11	103.38	113.28	105.61	111.64	108.23	113.06	116.99	111.67	111.98	113.49	115.76	110.1	109.43	104.97	115.09	119.43	109.88	109.76	113.54	112.82	110.89
100.51	107.1	111.91	99.573	104.71	106.38	104.47	111.36	114.24	105.54	105.11	106.47	100.97	103.69	106.85	107.92	109.42	103.6	108.35	111.53	99.731	101.71	107.32	109.81	107.42	105.13	111	107.31	114.19	105.85	105.29	108.58	102.38	110.51	106.77	97.602	112.16	100.8	100.59	103.97	104.07	109.95	115.38	109.61	111.65	102.85	117.42	102.57	111.69	105.09
100.6	110.59	114.95	109.92	103.74	113.49	109.43	102.33	111.58	119.12	109.54	103.55	105.62	107.84	104.57	115.13	114.95	100.85	107.68	107.11	102.32	108.72	101.19	110.39	103.2	103.07	108.5	101.61	112.47	114.64	101.37	107.99	94.273	104.84	105.27	110.83	115.23	103.59	100.56	110.75	100.56	106.9	114.02	102.48	106.84	117.94	111.17	104.4	101.6	104.97
104.31	103.25	108.41	111.13	105.83	112.85	96.995	105.73	105.95	100.27	100.86	104.71	97.496	111.97	97.626	100.54	109.91	96.663	100.27	102.46	106.53	98.346	111.05	109.7	105	95.466	112.1	106.9	106.4	110.1	107.64	100.13	103.82	95.664	102.83	100.34	98.659	100.35	107.58	101.45	95.128	104.33	106.14	98.053	100.49	103.34	105.73	114.25	99.706	104.86
128	116.03	104.77	109.56	115.29	114.14	113.69	118.03	118.82	113.19	101.53	111.22	117.69	107.95	105.97	113.52	112.07	107.63	108.78	114.1	117.11	107.4	109.88	109.89	118.1	112.41	102.26	113.3	112.57	118.69	110.23	105.42	105.16	108.37	101.39	107.05	109.51	115.74	112.15	121.13	119.21	109.86	115.63	119.7	105.05	110.12	116.99	117.68	123.31	114.14
110.87	108.86	101.67	105.02	101.51	112.1	105.05	95.279	111.98	106.18	97.394	98.443	111.06	106.56	98.779	92.327	107.61	98.426	114.8	105.35	106.63	109.34	108.53	117.32	112.48	115.02	103.29	98.716	104.12	107.72	106.5	103.41	112.64	94.024	106.09	100.33	110.02	101.52	104.13	109.83	107.48	103.95	112.05	104.99	115.25	102.49	106.21	110.52	99.815	103.51
109.09	110.53	114.27	121.78	117.63	120.19	115.88	120.79	112.58	112.62	115.62	118.27	120.75	111.32	121.81	116.92	113.1	117.9	118.14	117.38	115.31	124.62	114.63	114.7	121.11	118.53	118.58	114.88	111.59	111.83	128.52	123.54	120.15	123.49	114.69	116.24	110.56	114.92	113.67	120.9	119.13	118	111.28	114.22	109.2	116.96	120.94	124.52	117.62	116.6
111.99	100.21	100.41	112.97	100.77	103.21	95.245	107.83	101.83	94.819	103.18	89.401	104.97	94.237	100.99	98.13	107.88	98.937	98.302	92.49	101.72	104.45	102.7	104.26	107.53	100.13	102.67	93.393	95.806	106.16	97.559	102.62	99.596	110.31	101.42	96.77	103.98	98.392	111.19	92.664	104.11	94.378	105.73	101.35	96.698	91.704	103.04	98.054	93.472	98.385
111.69	105.76	114.39	111.04	114.97	109.1	110.33	104.61	101.78	114.92	99.698	109.4	101.88	111.82	108.35	107.14	108.32	114.22	96.43	96.404	104.22	101.97	98.526	100.65	104.61	102.97	108.2	107.25	107.77	104.26	93.79	108.89	111.78	104.45	109.51	111.88	92.474	105.72	105.03	111.78	106.49	105.08	111.24	105.61	104.1	110.29	94.562	116.13	107.91	104.61
104.87	97.204	106.44	108.88	108.23	104.47	103.92	103.88	119.98	106.51	105.9	101.22	105.58	108.17	110.64	107.44	108.2	111.9	100.81	105.95	99.758	103.01	111.4	107.62	108.75	113.51	104.87	117.05	114.92	112.86	100.38	110.18	101.24	102.31	108.56	110.52	110.38	106.23	106.5	110.91	109.84	100.34	93.688	104.14	98.501	98.054	109.26	101.2	102.5	108.29
105.52	111.26	107.7	103.82	98.796	99.864	102.74	101.58	102.76	102.44	107.21	111.54	109.05	103.73	110.99	98.039	98.466	101.2	112.99	102.66	100.99	109.93	104.42	114.42	109.35	101.98	107.86	103.9	102.18	110.51	90.401	111.66	111.28	107.87	103.77	104.16	104.41	104.13	107.08	105.77	105.13	107.68	101.93	108.25	103.67	108.53	97.317	111.42	108.38	113.02
106.54	98.793	101.34	100.39	109.36	108.51	113.57	102.51	102.2	100.05	103.87	108.93	104.64	107.69	108.21	107.73	109.68	99.048	106.28	97.541	103.31	111.81	105.71	98.587	110.55	108.35	104.11	109.2	109.9	99.038	101.01	106.16	103.38	113.22	107.73	105.16	109.98	98.377	105.24	103.14	106.02	104.13	102.41	109.3	104.76	102.55	103.54	105.27	106.12	101.44
116.02	100.14	104.05	111.92	101.51	100.09	103.4	102.95	104.42	109.32	104	107.96	107.55	97.257	106.97	108.1	107.51	109.04	112.78	107.67	109.05	105.77	107.12	108.64	108.87	102.68	92.14	100.73	105.69	114.3	103.06	107.91	105.91	109.42	96.576	113.87	99.862	99.985	107.57	104.29	103.66	110.56	115.01	95.018	106.79	107.36	108.23	110.48	105.41	111.58
101.7	107.02	105.75	107.05	106.7	108.86	107.22	100.42	103.99	100.69	104.14	106.46	105.59	103.39	101.95	106.1	96.499	111.69	105.5	101.8	107.43	104.26	103.9	113.89	108.13	97.346	96.346	100.61	108.16	112.79	107.44	107.64	106.3	97.802	103.71	107.39	112.68	106.13	103.46	114.94	116.58	111.24	106.74	111	112.78	114.97	98.476	105.51	110.53	103.85
108.73	106.01	96.308	106.25	112.56	106	105.51	111.36	101.88	96.436	105.75	102.46	102.14	108.61	113.42	111.72	118.91	97.075	101.21	101.94	105.14	108.94	122.24	106.69	102.55	104.51	108.57	114	112.1	103.13	101.07	101.32	109.74	103.42	117.82	110.9	102.32	98.606	106.02	111.92	106.87	111.62	91.49	107.57	112.23	105.64	101.81	116.23	94.632	108.89
103.42	97.145	98.308	101.41	95.756	103.94	101.64	98.89	96.636	99.589	96.105	111.08	96.176	98.101	104.92	103.53	93.289	93.837	103.33	107.48	99.29	98.024	97.233	103.49	112.45	98.265	95.386	107.08	105.57	108.92	93.02	99.981	98.476	103.94	99.897	97.993	105.85	103.93	106.32	91.618	90.354	96.618	98.408	102	107.66	105.83	99.941	99.485	101.9	104.46
105.39	114.16	102.57	104.49	106.53	110.08	110.29	110.53	101.76	101.76	106.12	101.32	101.1	113.56	101.77	105.9	101.77	99.23	97.222	103.84	107.34	106.43	101.25	109.8	103.69	99.772	107.79	103.44	109	103.7	105.96	100.59	109.91	97.097	112.79	109.49	116.87	115.81	110.09	111.28	110.83	107.33	107.76	105.09	106.82	104.09	108.38	105.29	101.83	104.29
105.88	108.81	100.14	113.67	115.91	102.12	107.58	104.94	101.14	102.48	112.13	100.63	101.35	109.22	106.67	101.95	104.23	101.47	104.13	109.26	106.14	100.9	104.22	107.6	105.03	103.86	101.53	109.35	100.36	98.841	107.05	101.94	109.72	101.1	94.87	97.481	103.86	102.59	110.41	108.34	110.85	99.604	103.83	100.58	106.05	110.63	104.01	99.26	98.258	113.83
106.85	107.01	112.16	103.51	106.51	105.26	110.44	102.63	112.2	110.03	102.45	100.84	105.84	113.07	97.916	91.394	105.8	102.98	105.61	104.14	109.78	100.14	109.02	104.79	101.74	109.4	103.14	106.08	108.3	102.09	103.76	94.945	108.47	114.28	107.11	109.27	92.549	108.24	103.72	103.27	104.23	107.99	106.26	107.34	103.83	98.144	112.86	105.83	108.14	105.1
108.06	101.92	108.04	98.316	101.53	97.391	107.27	111.8	91.237	104.06	105.93	97.767	106.87	103.17	99.584	106.99	106.57	104.66	98.14	103.74	100.86	97.134	101.87	105.45	97.067	103.78	116.28	101.67	114.97	105.01	99.132	102.46	108.58	112.08	115.47	105.06	109.4	106.14	99.532	109.28	105.37	106.91	105.35	105.8	104.93	103.92	109.6	104.69	111.74	107.95
101.15	108.59	111.63	107.83	102.52	106.48	110.51	111.78	110.31	101.23	113.02	105.22	104.64	110.92	116.54	106.37	103.51	109.86	112.77	113.63	110.94	106.16	108.43	101.93	106.96	106.09	115.28	110.32	111.92	96.986	105.05	110.82	112.54	115.36	119.93	112.2	105.17	108.92	111.43	118.34	116.78	118.84	112.13	107.57	110.63	113.78	112.13	109.49	117.76	103.92
106.33	95.937	109.69	102.82	106.43	106.26	104.57	111.86	106.48	109.12	102.1	101.4	109.75	107.41	101.36	97.474	95.254	107.06	106.81	116.77	112.26	112.66	105.88	109.74	103.09	104.76	110.38	114.89	106.49	112.33	107.29	107.55	102.6	109.82	115.26	98.366	108.26	107.84	108.37	114.24	109.63	107.52	113.39	111.86	112.53	106.7	103.74	103.5	111.7	109.6
119.83	122	107.55	115.63	113.01	99.669	117.97	111.01	111.46	118.75	107.14	109.82	109.44	109.26	108.49	118.49	105.61	120.03	116.48	117.09	116.34	109.1	102.43	103.79	105.82	123.23	107.82	110.44	106.29	120.01	116.43	112.59	117.08	115.26	112.64	115.85	109.2	103.32	107.66	113.78	109.98	115.17	113.86	109.5	108.68	112.92	124.66	110.06	108.97	102.47
104.66	107.55	109.99	107.62	105.2	104.83	119.58	100.98	108.34	112.47	107.56	108.09	95.629	103.88	105.62	98.374	102.44	104.32	100.24	107.42	104.13	97.548	99.921	116.88	110.38	107.14	97.365	109.31	92.453	116.46	113.63	94.701	111.84	102.19	108.8	98.103	107.62	101.62	110.46	108.13	110.72	104.05	102.96	101.7	108.53	105.26	109.5	108.6	102.61	103.26
114.53	114.25	111.68	113.1	112.76	102.36	104.4	107.51	116.55	107.8	117.64	115.64	108.15	110.84	109.12	112.73	115	113.47	114.43	112.51	109.28	111.38	118.6	114.51	117.34	111.26	113.06	109.05	121.31	117.39	121.38	109.55	101.24	118.98	105.26	107.53	98.642	118.88	106.76	108.33	108.67	116.12	111.2	114.46	127.14	103.8	112.86	105.78	108.81	115.51
112.52	114.36	114.83	110.86	110.87	111.08	116.95	108.9	105.45	103.32	112.34	101.76	109.64	105.82	105.41	106.66	100.52	111.97	111.32	123.62	117.36	112.58	117.64	121.42	115.37	110.97	116.07	104.8	110.38	115.34	122.29	110	117.68	117.48	109.01	114.22	114.31	113.14	112.03	99.623	111.61	119.44	103.93	126.36	115.92	112.51	97.899	103.19	118.27	104.96
99.823	102.21	113.32	112.25	111.06	110.16	102.92	107.56	102.28	105.6	101.12	108.63	102.59	120.94	110.4	107.92	112.29	108.5	112.62	111.02	111.1	110.43	112.98	117.93	114.12	113.56	102.29	98.618	109.02	114.41	106.69	108.7	114.37	110.33	103.59	98.458	107.56	108.08	112.21	108.03	108.97	113.7	114.08	108.28	100.95	116.05	110.74	111.45	110.51	109.34
100.53	107.55	101.91	110.2	97.292	97.64	94.312	103.91	97.533	101.66	97.972	101.48	105.55	95.054	98.628	111.99	97.372	106.16	98.008	104.08	98.808	102.42	106.11	95.276	103.19	98.083	104.16	98.287	106.2	105.1	93.553	105.2	100.65	97.417	94.621	103.24	96.277	96.001	109.96	94.824	97.545	108.04	101.93	104.21	98.853	108.32	108.38	106.06	97.638	99.243
113.15	119.86	104.13	110.21	101.32	105.51	108.38	98.539	112.36	99.834	100.48	112.11	104	110.31	103.42	103.09	102	99.542	105.78	102.9	100.06	115.8	107.07	109.7	116.09	97.816	105.97	108.79	105.56	98.385	109.19	95.116	106.24	111.19	107.56	96.679	101.87	103.95	107.98	107.7	105.41	104.37	106.91	108.97	101.98	100.7	113.12	107.01	98.996	100.5
99.265	111.63	105.78	109.84	109.35	106.58	113.07	101.45	102.96	108.42	111.09	102.98	112.52	110.63	104.99	106.97	110.77	110.82	98.105	111.25	106.58	112.77	97.672	104.39	109.75	105	112.17	102.21	102.26	107.65	95.359	107.5	105.58	107.49	113.38	96.725	107.56	111.91	120.42	98.262	105.42	103.94	112.79	99.558	107.97	99.137	100.09	109.59	112.56	112.22
118.82	112.21	113.9	122.05	119.52	116.28	111.25	121.72	115.06	110.6	125.78	122.57	117.4	122.18	117.44	110.56	106.56	122.42	113.7	122.36	115.26	114.33	114.7	122.39	125.48	118.79	121.48	117.48	115.58	119.59	118.12	118.82	121.16	113.49	112.61	109.85	120.08	120.19	118.69	115.44	115.04	113.1	117.03	118.36	123.04	118.21	117.34	117.62	109.62	124.66
103.38	95.774	104.8	98.79	104.92	102.87	101.34	99.705	101.92	100.87	97.649	93.242	97.908	102.85	104.14	98.302	103.57	97.022	98.74	97.593	90.366	95.848	103.19	90.18	105.68	96.002	100.84	100.4	103.9	102.38	107.04	107.91	90.133	111.77	100.71	97.316	99.788	96.147	87.832	88.966	100.01	105.74	101.03	104.96	99.555	101.2	97.585	100.59	101.81	103.56
116.29	118.75	105.74	104.69	106.47	117.67	118.85	114.66	120.35	114.79	109.55	116.06	108.4	110.83	119.77	112.81	106.28	115.03	120.26	116.15	119.85	111.47	109.73	109.31	109.23	114.37	115.99	111.81	106.78	115.69	109.48	112.54	116	104.62	104.53	105.2	117.72	106.58	113.88	110.18	107.02	121.28	107.46	108.71	102.18	108.84	114.91	113.13	104.47	110.66
99.954	107.87	99.2	105.09	103.26	106.9	111	102.89	105.04	108.76	104.88	116.34	105.36	104.95	105.37	103.13	107.37	103.53	102.25	99.669	108.86	108.86	107.85	90.19	101.59	101.72	107.85	106.21	106.41	101.73	105.87	112.56	100.85	104.13	108.87	109.11	97.56	100.47	100.87	100.06	106.54	97.756	110.07	107.56	110.62	105.59	108.79	98.78	114.02	105.39
111.56	109.27	114.92	107.71	109.51	115.23	106.85	117.8	109.75	109.54	103.6	113.45	103.35	108.09	114.26	116.86	111.03	109.99	108.67	108.95	117.53	113.78	107.89	114.72	106.37	109.07	108.33	116.69	110.17	110.66	113	113.03	100.88	115.25	104.35	109.07	115.32	104.85	103.01	114.69	118.65	117.96	119.13	108.35	114.71	111.36	109.04	116.69	115.28	110.4
103.88	109.51	103.06	95.06	100.5	97.209	105.45	107.08	102.08	99.396	91.817	101	100.74	101.84	97.81	102.52	109.85	104.18	103.07	99.363	99.114	102.06	92.394	103.87	108.4	101.97	95.374	105.05	100.14	102.21	106.81	97.889	111.75	100.48	112.9	102.36	105.18	99.563	97.894	94.388	97.595	105.23	101.76	109.44	98.647	102.33	92.038	105.56	90.79	102.09
103.87	112.6	116.03	111.65	105.99	108.11	112.63	116.15	100.41	108.47	116.58	111.74	111.99	109.38	110.19	116.03	106.4	103.77	111.26	114.21	109.89	111.34	107.37	98.475	104.84	111.93	106.25	106.01	113.95	113	107.56	115	106.27	111.16	102.58	106.17	114.15	105.1	112.85	101.33	116.87	110.91	103.26	113.79	104.19	113.66	114.43	105.79	110.48	107.82
105.25	112.54	99.821	105.33	101.82	107.56	109.6	109.44	106.3	98.5	110.32	110.26	107.7	104.32	105.09	116.17	112.83	114.8	106.93	107.87	108.93	111.09	109.33	108.09	104.53	100.38	107.91	121.03	105.7	100.92	106.44	109.68	104.44	114.92	111.3	103.93	104.01	103.15	102.08	107.82	113.2	99.334	108.37	103.89	112.26	100.65	109.39	105.59	108.91	103.98
102.62	108.77	108.8	107.74	113.65	117.31	106.88	101.82	104.34	111.03	113.89	110.21	112.79	124.13	104.66	120.99	103.61	114.65	106.88	115.29	115.74	114.17	107.17	117.18	113.57	101.97	105.19	119.6	106.84	116.6	110.51	115.39	115.28	107.73	112.58	113.73	114.42	117.42	109.43	106.25	116.7	117.05	111.85	115.29	116.58	107.24	116.13	113.16	111.76	106.16
103.07	111.9	103.81	100.64	104.3	104.72	107.71	108.62	103.22	100.47	96.398	105.23	100.53	110.21	111.92	106.61	109.6	104.5	92.695	101.7	107.62	114.52	106.39	99.511	97.251	100.25	110.36	99.15	104.12	114.9	103.56	106.13	100.85	105.15	102.92	108.26	100.07	103.73	102.81	102.76	106.49	109.95	94.681	113.59	100.47	102.03	105.25	105.5	104.09	103.73
103.64	101.25	99.785	107.22	106.66	107.92	102.08	106.26	110.53	106.63	102.92	108.61	105.32	102.75	108.48	108.35	112.5	105.34	103.23	114.14	108.19	105.66	99.468	105.19	110.95	102.93	101.69	111.36	103.17	106.7	110.06	113.25	102.49	96.631	106.67	101.66	104.4	107.93	104.12	104.01	105.83	101.5	112.06	116.14	103.28	114.09	101.35	103.77	103.87	104.74
97.937	106.39	94.019	93.67	100.89	98.219	100.09	102.77	107.64	95.526	102.98	98.741	93.018	97.8	95.325	103.31	100.23	93.947	100.01	101.42	95.29	94.762	88.251	104.82	101.99	102.98	98.824	93.511	100.4	102.41	106.95	102.34	96.528	108.8	103.95	98.413	106.32	102.83	92.837	99.628	99.079	96.527	92.718	105.13	88.816	106.79	100.85	97.815	92.758	98.473
100.66	101.74	94.889	112.62	97.126	98.938	104.67	103.35	109.99	97.962	98.546	105.92	99.777	103.85	100.87	99.041	95.932	99.611	103.3	90.731	114.03	106.42	96.444	93.538	102.86	101.67	99.341	108.8	100.94	95.023	107.15	95.375	100.36	98.882	102.61	104.66	95.562	100.99	95.482	98.219	100.47	105.71	96.805	102.07	102.87	109.3	99.665	102.79	97.531	96.137
92.566	98.79	92.084	87.934	101.41	107.77	102.45	99.749	100.56	104.7	103.14	102.24	105.51	99.638	100.76	95.87	103.71	94.082	95.464	94.638	86.81	101.44	97.951	101.26	95.487	93.047	91.248	95.115	99.266	100.14	109.94	103.81	100.81	97.516	90.85	97.139	108.28	89.783	94.891	101.58	96.159	98.644	95.392	103.02	97.608	94.489	99.283	102.66	106.79	103.39
116.27	107.1	105.52	105.28	104.64	110.55	112.34	105.39	114.87	108.5	108.09	110.8	104.2	102.76	103.77	104.08	106.55	107.22	111.33	99.921	106.23	108.87	102.33	101.56	105.19	97.724	110.7	99.428	93.515	107.04	98.254	109.06	101.42	102.44	106.82	105.92	105.93	109.68	104.01	111.46	101.36	102.41	103.6	106.24	98.202	98.322	108.08	112.56	116.89	103.19
105.53	106.61	108	107.93	104.69	114.91	99.054	97.289	113.29	102.63	109.81	106.99	106.98	112.36	112.04	104.43	107.57	117.01	111.26	115.8	100.52	108.45	104.55	112.14	105.71	106.52	98.782	104.4	110.06	99.125	99.291	107.66	110.72	106.59	111.86	105.22	99.181	106.13	106.53	101.82	111.89	101.41	109.73	102.25	93.067	98.314	100.12	102.6	98.049	111.06
112.87	106.24	108.41	111.2	118.08	105.59	108.67	109.88	105.65	113.4	112.31	109.41	110.57	110.88	113.4	108.4	111.04	109.9	103.37	112.98	106.68	113.19	112.68	112.47	116.18	110.62	110.13	102.73	108.55	109.87	117.86	113.6	112.44	104.23	117.58	119.52	103.93	108.27	109.93	105.62	117.73	115.25	111.67	114.71	104.23	106.97	114.58	114.23	112.54	103.15
110.12	107.59	107.33	111.2	96.201	108.43	102.73	106.47	111.78	102.1	100.56	102.5	103.21	101.8	111.36	104.07	109.94	107.13	104.81	104	101.95	104.45	106.19	97.119	112.21	114.4	103.06	109.33	94.754	98.573	106.83	101.54	103.66	106.8	100.84	103.13	110.9	98.628	108.67	109.28	116.52	109.74	105.97	102.68	108.83	114.43	119.21	94.892	106.41	113.58
104.99	104.07	118.04	110.97	109.66	105.58	115.46	110.54	110.69	108.66	112.94	109.92	111.74	107.97	104.08	109.1	108.22	110.9	116.19	125.42	114.57	111.32	110.15	109.8	109.95	103.47	116.13	106.65	110.56	111.05	109.96	111.81	109.07	121.52	115.77	109.96	120.16	109.72	122.43	114.43	119.05	123.94	113.04	104.89	110.5	100.57	112.24	114.44	110.54	111.43
112.04	104.42	109.92	103.62	107.73	108.9	99.813	99.816	104.96	103.76	103.8	111.38	115.52	98.579	105.58	103.27	105.86	102.26	106.39	109.22	105.73	115.23	106.77	100.31	103.92	96.663	94.262	105.31	106.17	108.19	111.01	113.04	118.24	100.45	101.55	107.29	105.63	104.57	107.63	98.208	94.288	98.001	100.04	111.73	102.22	111.96	106.12	105.32	100.32	107.64
108.17	104.43	100.19	105.59	103.85	98.534	104.01	104.65	104.43	104.72	106.37	95.043	100.35	105.57	114.18	110.13	109.74	94.442	106.35	103.2	102.48	117.37	98.918	105.57	103.61	103.15	109.73	107.6	107.02	109.11	103.09	111.42	103.55	100.87	108.94	109.1	110.03	104.79	107.37	101.44	107.59	103.1	102.5	99.444	107.86	104.78	103.27	102.39	106.65	103.01
118.99	118.82	113.25	114.89	107.93	115.39	106.55	112.57	103.84	111.98	111.37	112.45	106.76	106.11	106.86	108.56	110.7	109.13	107.48	112.99	117.21	110.37	122.44	115.98	111.36	114.16	113.09	107.02	106.87	111.28	115.59	103.52	110.97	102.5	103.77	104.69	109.67	106.47	114.62	108	105.44	112.13	115.04	114.76	109.06	109.75	108.31	112.62	118.72	100.12
111.78	111.29	106.36	119.65	122.88	103.38	107.91	103.37	108.46	109.81	117.82	102.26	112.81	122.11	114.45	112.24	115.19	120.98	113.96	114.35	110.64	107.75	117.41	110.28	114.68	115.8	116.33	112.21	111.28	108.64	117.1	111.04	116.6	105.01	109.85	114.39	117.86	110.97	119.46	111.33	113.56	106.13	106.02	108.2	111.24	109.02	105.21	106.63	111.43	117.21
96.301	111.36	103.16	97.124	101.99	110.73	99.573	105.35	100.66	100.25	102.53	105.64	107.99	105.3	106.95	102.8	104.4	101.83	103.21	110.96	106.27	111.19	108.69	107.33	100.37	95.383	103.96	97.5	114.79	109.61	94.973	104.21	99.343	103.68	103.59	105.66	107.41	103.19	111.1	98.904	107.5	110.36	100.42	111.2	108.11	105.39	109.96	102	106.63	102.73
113.09	110.97	119.25	117.88	115.89	108.7	97.925	105.03	112.5	104.65	117.1	106.18	106.88	106.17	104.01	108.92	109.31	107.41	105.41	104.64	107.82	104.82	106.84	110.11	108.78	112.06	107.07	113.15	107.04	104.01	112.65	114.73	107.56	111.95	105.86	111.42	108.03	102.02	107	105.32	109.05	110.86	105.03	113.74	115.47	115.78	102.56	113.5	108.11	114.82
98.084	114.18	107.7	112.02	94.799	108.33	107.59	101.05	110.92	103.99	106.83	94.623	99.653	115.7	104.71	105.01	103.66	104.45	108.79	100.81	99.685	107.1	113.79	110.84	103.72	101.51	112.96	100.35	114.39	105.61	111.13	104.38	103.52	100.93	98.72	109.36	106.87	101.77	105.84	108.07	109.34	106.72	104.55	114.12	100.87	98.546	105.93	109.21	95.073	98.012
113.54	117.46	109.46	115.02	114	116.62	112.61	122.17	109.48	116.26	109.06	114.92	114.46	108.12	102.83	118.54	107.61	108.74	116.52	95.437	106.53	114.37	111.46	110.58	100.57	120.27	117.68	108.18	117.27	112.72	112.36	120.39	108.81	117.32	114.39	113.65	112.91	111.29	112.72	124.56	113.38	102.49	109.4	116.18	115.95	111.93	117.48	120	127.28	112.85
116.52	111.19	110.48	109.78	106.48	117.01	107.63	107.56	109.28	116.07	114.35	112.46	116.02	111.66	111.31	105.13	108.41	116.19	104.6	102.06	112.88	118.41	117.13	111.65	102.92	114.96	106.25	105.75	115.28	113.32	112.01	110.22	117.75	121.52	112.64	113.95	118.48	117.02	101.67	110.19	110.91	105.86	113.96	116.15	116.14	105.55	101.35	109.77	115.71	118.32
102.32	96.412	98.147	106.85	93.809	96.958	98.964	105.85	100.12	93.385	97.868	107.92	102.24	104.66	100.64	99.297	97.567	89.332	94.587	104.79	103.57	100.47	100.7	102.67	98.136	87.483	105.25	104.81	94.966	97.351	92.618	104.65	96.121	109.35	99.287	96.031	100.65	98.039	90.249	91.679	95.545	105.51	100.73	104.84	106.86	100.54	102.05	93.124	94.317	86.061
114.76	107.38	113.18	106.5	107.02	101.7	94.303	100.07	97.801	102.81	111.35	113.24	107.6	108.86	99.879	113.14	118.21	108.25	107.68	107.01	100.3	115.35	107.47	103.16	102.76	104.11	115.15	99.108	110.78	98.894	103.41	107.5	104.4	110.02	105.32	109.65	97.31	109.11	104.49	108.91	110.7	108.19	104.26	109.83	106.95	107.2	98.863	112.83	110.52	108.81
110.24	116.34	115.13	105.91	115.5	99.642	110.32	112.63	117.46	106.66	107.92	117.17	113.05	113.4	111.21	112.79	108.58	110.13	108.57	105.66	117.66	115.46	106.45	113.39	113.06	107.19	116.22	118.12	113.82	106.49	115.4	111.58	116.09	114.56	113.24	109.43	113.05	117.59	103.39	104.67	113.15	102.81	107.72	115.69	112.97	104.74	118.08	109.18	113.09	122.92
95.742	104.24	108.74	103.88	104.57	110.3	103.64	110.26	112.09	111.71	95.31	99.208	110.02	101.6	103.32	110.45	112.12	98.186	114.6	105.35	96.094	116.07	94.786	104.24	114.05	111.45	109.86	101.3	105.26	105.2	110.43	115.39	98.74	103.95	107.23	112.25	98.964	108.49	106.03	104.96	108.42	100.18	102.71	104.46	100.76	106.35	107.5	104.18	109.24	102.08
110.12	115.31	119.85	107.11	104.74	112	113.89	112.77	105.18	115.02	110.07	110.77	109.97	105.11	110.53	110.88	108.69	114.43	120.56	99.632	112.02	124.79	104.78	114.31	108.25	120.05	117.14	109.03	105.29	124.4	110.66	115.44	110.57	108.31	109.31	112.45	116.66	116.88	117.04	103.21	110	116.25	104.46	108.41	102.85	124.7	101.45	109.43	113.19	107.4
104.25	109	118.37	106.31	100.24	102.81	97.489	96.985	102.76	97.536	105.68	100.52	107.57	115.79	100.47	110.33	100.73	102.07	104.63	106.35	109.27	104.57	109.63	112.22	104.84	103.04	103.26	107.06	94.737	104.42	96.232	113.91	108.89	106.82	107.93	91.672	99.069	101.7	108.17	108.36	98.706	100.41	101.66	117.22	102.2	99.947	108.03	106.25	107.01	111.59
121.45	121.73	120.14	110.98	116.97	118.15	118.44	122.83	120.75	122.8	115.58	117.09	112.88	119.85	111.79	109.47	120.77	114.5	112.46	116.87	123.06	126.36	118.37	114.52	120.63	122.4	124.05	115.3	121.1	122.25	114.75	112.92	123.52	128.97	121.62	113.7	110.45	114.32	120.19	115.89	115.29	106.17	109.86	124.8	116.81	118.35	112.34	114.07	123.86	123.55
105.82	104.72	102.75	111.52	109.08	114.19	118.28	106.13	111.58	118.4	119.57	118.13	107.81	104.56	111.15	104.85	107.3	108.7	121.1	109.8	114.74	113.68	98.642	99.633	104.6	114.08	111.1	110.81	118.83	115.36	108.21	118.03	111.26	113.93	113.44	113.61	109.5	106.64	117.28	102.96	107.71	104.4	110.77	113.42	110.1	107.98	109.61	110.94	119.19	104.76
98.039	97.716	107.8	110.85	106.04	102.61	112.07	107.52	121.93	107.74	106.97	111.31	111.39	104.18	107.68	111.81	110.11	93.635	103.75	106.38	105.51	111.63	109.53	107.86	100.51	105.32	108.61	109.73	111.59	108.51	106.44	108.43	97.084	103.71	107.47	112.75	110.6	105.91	113.47	107.09	111.48	112.59	106.59	106.17	106.34	108.6	97.223	96.99	104.11	99.319
117.41	116.27	108.38	111.48	105.32	111.63	111.26	110.64	106.75	108.22	109.21	105.44	108.54	110.73	112.93	103.55	117.21	110.53	114.09	121.61	119.86	120.8	95.673	107.93	101.77	108.1	107.7	105.97	110.3	117.26	114.18	112.67	118.83	120.94	112.72	120.87	104.25	119.02	112.94	109.49	111.61	120.87	122.96	110.04	112.17	108.41	111.64	115.93	114.94	104.98
97.846	108.43	112.32	107.11	105.84	104.38	110.51	108.77	97.544	101.1	97.814	100.61	101.9	105.26	100.16	105.76	115.49	104.69	99.404	103.01	98.356	100.84	102.59	102.28	106.64	104.08	94.346	99.938	102.71	104.96	109.19	109.31	103.96	105.88	108.51	98.878	105.78	96.836	106.33	107.49	100.73	117.79	109.56	107.76	109.94	100.21	96.286	105.94	103.89	109.87
103.39	100.86	105.41	101.04	99.953	99.719	110.34	99.433	108.35	108.43	106.15	104.1	97.246	113.34	103.26	112.32	96.459	115.68	105.93	110.01	107.49	111.23	95.681	104.01	112.6	110.05	102.88	102.78	103.39	109.78	112.23	102.15	111.95	105.05	118.2	109.49	107.94	99.785	108.46	107.85	112.53	103.82	105.35	110.98	108.63	105.74	104.04	114.84	99.831	99.01
108.89	106.5	113.34	102	100.14	102.66	107.94	109.34	96.315	104.21	106.9	99.106	103.72	106.89	93.96	94.88	104.31	99.121	105.35	101.9	112.27	93.342	106.11	105.1	112.23	99.588	101.19	97.914	92.821	100.05	106.94	102.16	108.74	99.586	112.91	106.12	106.3	106.43	115.01	103.37	105.59	114.47	106.83	107.03	107.24	98.754	104.56	91.963	111.67	102.04
112.89	102.46	117.37	107.02	113.77	106.4	107.68	111.6	113.07	113.27	114.32	106.25	115.04	103.05	98.235	108.06	110.61	108.16	105.52	103.19	105.4	111.32	107.58	108.87	112.58	110.51	108.54	105.68	106.34	117.01	107.74	118.7	113.09	110.77	116.17	116.66	109.11	109.49	106.92	116.41	112.65	107.83	109.66	106.78	112.01	113.55	111.2	105.63	115.5	111.48
109.26	114.63	109.61	107.41	108.91	116.77	113.04	105.58	122.2	106.64	98.791	110.54	111.02	108.03	109.59	110.22	119.6	123.61	100.63	105.56	109.78	113.45	114.78	108.01	112.61	106.99	114.55	115.1	106.24	108.45	112.75	111.09	118.22	108.52	120.08	111.79	118.14	108.79	104.94	115.39	104.16	114.23	108.5	110.41	108.5	114.75	104.05	111.44	121.43	115.34
98.591	105.63	98.083	100.01	99.393	105.02	98.987	100.95	94.81	99.237	95.291	100.03	98.039	100.35	95.176	107.33	96.45	99.133	97.329	98.557	99.097	86.696	99.621	97.789	99.612	96.124	103.21	94.949	89.624	97.3	100.34	103.05	94.885	106.4	94.724	108.76	103.47	97.262	95.974	100.1	104.03	109.66	101.81	93.872	106.72	104.02	102.12	97.05	96.923	97.833
108.89	106.03	106.39	113	113.08	116.63	112.01	105.61	105.38	115.48	113.91	112.15	100.61	105.8	104.55	117.64	104.3	106.86	113.59	112.32	104.38	109.3	115.45	107.22	106.48	109.6	111.96	113.65	115.94	96.864	112.95	107.21	108.83	112.7	103.12	111.61	111.78	110.38	101.2	105.49	100.58	112.5	115.72	106.94	113.29	111.16	116.31	97.424	116.06	106.5
111.14	107.09	117.21	108.44	107.78	113.06	112.67	104.55	118.09	100.06	110.5	110.46	112.61	113.38	112.52	127.14	110.87	120.37	115.6	108.37	105.33	115.08	109.48	120.18	111.76	117.8	117.63	110.51	121.88	114.59	118.08	109.91	110.61	110.75	113.47	110.51	110.31	108.72	113.06	112.49	108.57	113.83	111.72	109.83	125.65	113.43	111.65	110.02	103.04	113.71
108.03	112.04	116.04	109.65	113.46	108.02	113.66	111.56	110.43	108.15	117.77	113.74	103.96	114.77	113.51	104.71	113.96	116.21	107.65	114.87	106.66	109.22	121.26	112.29	106.26	124.13	114.32	117.35	113	112.75	114.32	112.82	115.76	107.37	109.63	116.24	105.86	122.86	115.16	108.55	113.95	123.01	114.34	113.62	111.19	113.55	118.57	110.63	118.87	114.08
120.54	111.37	108.54	103.93	102.95	107.69	105.1	105.06	112.53	103.23	113.88	115.3	108.5	112.71	110.3	112.12	110.77	103.89	112	106.89	101.26	102.77	107.33	105.96	102.87	107.56	106.74	113.29	104.26	103.99	103.55	105.94	111.37	110.14	102.99	96.201	107.56	104.89	115.53	109.7	104.22	98.197	103.56	109.53	112.26	103.01	98.414	105.99	103.33	108.88
109.19	106.21	111.35	110.92	115.82	110.04	106.66	117.52	116.9	114.28	113.78	114.88	111.4	109.65	113.37	109.53	106.32	105.31	109.72	108.82	113.36	107.98	122.53	114.46	107.32	107.6	114.28	120.08	106.21	113.25	116.45	111.06	113.79	115.54	112.71	110.13	102.62	111.8	124.72	107.33	109.36	110.79	107.85	111.69	103.65	103.64	120.73	116.21	106.09	117.68
100.96	96.886	106.58	95.261	103.23	110.59	92.617	98.375	100.28	94.226	100.63	96.802	95.438	104.82	100.34	96.004	98.806	83.01	98.676	91.811	96.557	100.8	99.999	100.52	101.74	95.436	92.685	108.85	102.86	97.212	90.802	97.519	101.6	97.146	107.27	103.62	103.22	97.863	108.38	100.38	97.637	99.922	96.927	99.232	95.832	106.69	98.54	100.16	93.486	96.792
100.03	94.961	108.95	107.83	110.28	111.34	107.29	113.58	111.66	107.62	106.84	104.45	103.94	113.28	100.51	98.433	112.06	100.42	103.73	103.09	103.75	109.08	103.77	110.08	112.48	108.42	102.97	112.29	115.58	107.73	95.591	106.12	96.731	107.28	100.88	100.48	109.83	104.87	110.71	105.09	102.55	111.41	113.02	99.745	108.32	104.83	101.57	106.28	106.47	112.13
102.05	105.1	100.56	110.77	96.107	110.6	104.46	105.49	95.989	112.11	101.02	95.539	100.06	108.27	106.06	105.85	104.63	115.78	106.76	111.61	112.55	100.25	109.03	113.41	106.11	101.6	89.862	109.91	114.19	97.853	101.24	97.983	102.92	111.22	107.26	108.35	115.71	101.74	105.07	109.44	110.34	97.557	114.03	98.316	103.41	108.57	106.39	110.43	108.69	103.19
99.728	102.36	98.584	105.46	106.06	100.1	101.45	111.57	107.26	94.013	103.41	111.12	108.99	108.21	105.43	107.95	111.68	111.76	111.59	113.75	111.65	112.02	108.49	103.94	103.4	109.26	109.43	116.13	100.1	103.19	106.45	100.16	106.24	96.861	116.3	99.051	98.789	108.04	104.86	109.38	112.88	111.18	101.1	102.81	96.035	108.87	103.73	103.27	106.75	99.708
90.405	97.487	103.24	98.906	95.019	94.54	104.37	82.587	93.588	98.219	105.56	90.048	101.61	92.992	98.886	97.067	96.038	99.138	106.33	96.68	104.81	99.247	109.99	100.71	108.55	104.32	107.34	99.468	99.325	102.42	93.168	101.44	106.3	95.675	93.055	94.987	97.844	109.72	107.31	99.551	99.623	99.466	95.88	93.202	97.55	102.75	93.997	94.438	96.174	96.454
101.31	94.758	100.02	94.247	97.101	94.342	96.491	105.04	95.709	94.414	98.452	94.762	97.612	100.56	101.58	93.211	104.57	95.412	95.91	106.03	96.32	93.285	97.961	102.59	103.8	93.352	99.219	98.117	98.423	99.2	102.45	110.22	91.701	97.599	94.866	102.66	100.98	110.47	94.83	104.41	95.414	95.397	91.744	100.32	104.3	107.71	96.913	97.265	101.94	109.39
110.93	106.83	113.9	111.32	116.16	114.87	108.51	103.21	112.03	109.34	110.6	112.31	108.67	106.22	103.98	109.25	111.42	104.64	105.34	109.91	110.8	116.36	120.21	114.2	118.8	104.04	104.54	110.35	109.13	104.52	112.81	110.4	103.66	116.36	114.15	110.33	106.52	113.65	111.81	109.13	105.72	110.72	107.41	113.13	113.02	122.29	114.26	109.77	113.8	116.51
108.73	104.19	105.94	94.758	99.663	101.83	104.54	114.89	107.39	107.08	115.95	104.82	95.912	99.249	96.965	106.45	104.71	105.51	104.67	106.9	99.216	94.23	108.66	107.03	107.55	110.36	104.93	106.82	107.95	100.78	109.19	104.22	108.3	109.52	107.48	100.6	95.251	105.75	98.235	102.28	109.35	100.41	112.15	106.56	107.27	100.37	96.283	96.165	113.41	107.86
117.11	100.54	109.37	112.97	96.6	109.37	109.94	123.07	118.91	102.47	98.002	112.75	101.82	106.14	112.42	117.68	110.18	110.47	109.06	109.57	111.06	106.92	113.77	118.34	107.55	112.55	106.66	108.21	113.16	110.5	111.56	102.96	101.51	106.18	116.91	105.49	114.43	111.03	115.07	116.81	109.88	99.975	101.78	119.82	112.77	111.76	112.36	114.44	116.98	104.71
93.902	89.061	105.95	91.769	96.401	100.79	102.32	94.155	94.029	94.006	105.49	99.368	96.33	99.254	106.36	94.118	108.69	95.857	104.84	102.13	103.03	103.24	110.05	104.91	102.01	105.69	97.828	102.86	108.3	98.215	90.831	94.083	93.218	100.18	102.18	98.29	104.08	99.438	98.48	95.922	94.009	103.17	103.84	95.24	101.04	101.18	99.635	103.78	100.19	92.978
106.12	106.81	103.18	105.11	105.55	109.63	104.74	109.13	105.85	101	100.02	106.33	112.42	109.78	105.19	95.543	104.67	101.65	103.82	99.81	105.16	102.13	102.79	98.937	107.11	104.43	104.94	116.91	108.01	107.03	111.48	104.53	104.58	105.15	97.414	106.44	99.99	100.97	103.9	94.427	103.09	114.11	105.28	98.816	104.56	118.57	107.98	97.589	109.69	111.56
107.47	97.565	96.172	95.482	108.95	93.923	106.91	114.11	104.1	105.63	103.69	103	90.861	104.57	105.21	101.45	106.46	105.02	98.563	96.148	105.73	87.866	94.408	95.628	105.44	105.41	109.28	96.378	100.92	106.58	95.863	109.92	99.684	98.737	94.707	99.975	107.71	92.072	103.05	89.76	102.69	91.005	102.59	94.792	99.465	105.73	100.55	97.83	91.79	97.569
99.317	111.48	102.91	108.97	108.63	115.21	111.72	114.2	113.24	109.24	105.35	109.71	111.58	111.57	111.05	96.165	107.85	113.45	112.84	114.67	108	111.72	113.71	110.12	110.29	106.31	110.23	101.99	113.63	112.14	107.11	106.86	107.15	114.31	105.02	107.15	114.5	112.11	108.12	112.15	107.25	113.71	104.76	101.83	109.45	111.98	106.59	107.09	109.11	111.44
119.18	113.15	110.23	120.06	119.04	121.79	117.11	120.45	127.26	109.95	117.68	111.78	120.08	117.11	119.64	131.53	118.12	115.57	125.62	113.85	108.46	126.99	120.82	115.73	113.5	110.07	116	111.15	131.98	122.62	119.73	118.48	109.98	123.13	126.9	114.94	118.99	122.61	124.47	111.95	112.43	124.66	120.85	117.89	117.68	117.32	126.42	113.7	112.19	120.91
108.12	114.38	104.59	107.2	109.66	112.34	109.75	107.03	113.38	112.32	106.66	98.034	108.05	100.19	94.781	110.47	106.9	108.12	118.12	99.568	111.9	110.19	101.45	110.93	111.6	104.07	101.79	101.19	100.69	106.99	98.213	102.11	100.47	106.95	108.36	96.399	113.2	103.79	110.24	108.39	100.75	109.04	109.94	106.81	111.09	99.132	106.98	113	108.62	93.558
113.19	111.68	104.7	101.55	111.24	106.83	106.67	102.73	116.13	104.28	97.902	103.86	106.47	107.56	104.84	94.995	100.86	107.16	109.04	109.37	99.488	103.7	111.01	102.56	105.43	108.32	108.88	100.94	108.76	108.66	107.62	110.37	106.01	111	105.82	106.92	106.22	112.18	107.76	112.03	99.786	105.49	97.757	98.132	110.11	106.59	114.14	107.8	114.1	109.14
110.27	99.382	114.42	100.18	102.17	103.87	102.77	107.1	99.091	103.88	112.18	108.32	109.01	107.14	102.13	107.72	103.57	102.16	105.15	106.71	101.06	99.695	93.534	110.24	105.13	96.011	105.4	104.34	95.629	105.44	101.17	113.38	105.85	103.22	98.154	112.09	102.86	106.14	105.68	112.1	111.01	112.07	108.13	99.915	111.8	100.04	109.95	107.89	108.74	101.42
113.19	108.14	103.34	110.21	112.63	111.48	101.22	113.2	116.9	112.85	109.23	106.68	114.74	116.33	106.83	106.52	115.13	108.8	116.04	111.49	106.58	108.01	100.77	104.73	111.38	105.97	109.05	122.46	103.06	113.76	108.65	114.8	107.56	113.55	118.01	101.3	108.35	108.16	104.08	111.53	111.45	114.78	112.19	109.59	101.39	105.12	114.03	109.58	112.69	113.27
93.774	112.18	100.66	110.56	103.66	113.43	105.36	110.89	107.35	95.819	103.21	104.4	111.01	98.643	113.49	105.32	98.678	106.47	108.47	107.07	106.62	105.47	106.07	103.58	111.8	102.87	116.13	97.666	106.65	103.89	103.68	106.43	107.55	100.8	102.17	99.231	110.06	102.1	101.57	106.84	113.13	116.6	100.52	99.473	109.62	111.02	108.87	98.613	109.62	108.87
109.31	108	103.79	111.58	110.61	105.28	104.19	109.87	107.49	113.57	107.58	105.29	104.72	103.03	108.53	108.46	104.06	96.942	101.28	118.55	101.83	107.42	113.03	105.57	109.83	101.8	102.43	114.58	104.81	100.82	115.39	100.35	111.13	105.3	100.97	112	116.43	104.76	100.96	103.95	108.02	113.42	100.1	100.93	101.6	101.64	105.33	95.455	102.02	104.3
94.266	98.279	98.134	100.5	106.33	98.457	93.36	101.25	98.789	100.77	102.45	96.118	101.83	113.11	110.02	90.353	102.01	93.954	100.15	96.953	107.61	99.271	99.861	98.208	101.77	95.173	95.901	96.959	94.215	97.478	96.159	92.788	97.508	107.78	102.31	97.008	105.77	108.85	100.61	107.07	98.235	104.41	111.15	94.67	94.493	105.08	81.013	109.33	93.84	95.099
109.43	100.42	110.75	114.98	111.48	110.1	105.5	106.89	108.02	109.29	106.4	99.331	105.91	108.13	105.49	111.6	108.79	99.208	104.45	106.95	106.43	102.45	108.24	105.88	109.53	102.97	102.56	107.26	107.76	112.17	114.32	118.22	105.48	107.65	107.62	106.82	110.67	107.58	107.59	109.56	112.88	101.53	92.893	109.17	110.59	112.79	111.49	113.44	101.18	105.23
112.59	109.04	102.72	108.78	103.96	105.29	108.85	95.5	106.46	102.33	101.11	97.611	106.12	107.02	105.33	109.74	102.8	109.37	105.58	101.91	99.549	104.49	110.22	98.46	103.93	111.12	116.07	101.25	99.048	99.945	111.26	108.53	107.93	96.607	108.57	112.35	113.14	105.02	102.44	114.27	99.908	104.8	101.95	109.78	111.71	108.68	99.066	109.54	101.53	104.72
120.02	118.15	113.81	126.85	116.19	114.22	113.05	120.02	106.56	108.37	122.28	110.36	112.08	121.31	111.59	117.01	117.69	118.14	114.7	115.32	113.59	113.05	112.48	129.39	119.23	108.18	115.21	119.74	113.15	123.02	115.7	110.03	121.31	111.43	109.96	115.42	114.3	113.7	127.63	119.67	113.23	122.07	114.36	118.85	123	123.82	113.79	116.57	116.16	114.48
106.48	105.39	115	114.45	113.69	110.24	111.77	111.17	114.14	114.03	103.97	107.82	122.48	116.85	114.79	107.28	106.18	114.64	106.55	112.72	112.52	115.27	115.27	110.34	106.99	102.33	114.08	110.85	112.74	114.36	104.5	103.91	111.14	114.01	115.03	115.15	122.28	111.83	109.3	110.19	112.14	108.44	110.71	110.88	111.52	112.78	111.46	114.4	107.75	110.53
108.86	108.47	115.39	104.55	106.23	110.76	100.01	105.59	110.21	100.12	105.04	110.04	110.14	102.94	111.38	109.1	110.92	102.25	109.6	103.73	97.193	101.41	108.4	115.38	103.36	104.98	109.06	102.45	110.66	100.22	111.51	105.35	113.63	107.81	106.15	106.09	107.3	101.16	107.57	98.938	112.06	112.91	100.26	111.44	108.95	105.57	107.44	94.798	115.38	109.14
104.8	105	106.93	118.37	108.73	103.74	114.71	99.851	112.65	104.26	102.94	107.14	103.25	104.11	98.025	112.5	109.42	111.05	112.52	111.79	106.73	114.72	109.82	102.31	108.35	103.76	109.33	113.76	108.53	105.61	106.11	107.04	118.81	104.74	107.08	112.75	109.19	101.33	111.29	103.63	112.11	109.61	111.83	107.41	105.5	100.94	106.51	104.05	101.44	101.12
127.47	125.41	119.39	116.93	117.92	118.42	121.03	111.78	126.48	118.25	113.83	120.86	110.85	125.23	114.37	114.24	117.31	121.27	117.06	126.92	120.29	110.95	111.8	124.97	104.09	113.98	119.93	111.81	117.08	117.19	114.39	123.32	122.56	117.99	120.88	110.09	113.74	118.82	112.85	104.12	117.13	107.45	122.15	119.95	120.86	116.45	113.96	122.55	115.85	101.49
106.62	114.96	108.73	101.6	106.24	109.46	99.194	99.637	103.64	100.12	108.39	89.255	107.99	113.69	108.67	109.09	114.41	105.45	97.256	107.16	106.25	110.53	111.33	107.28	112.72	106.49	113.15	103.32	114.78	107.1	97.84	109.09	111.4	108.35	106.62	103	101.56	105.35	103.1	100.35	103.14	97.912	111.44	110.04	111.75	105.72	95.2	95.904	104.17	110.52
107.6	98.843	105.28	101.74	109.75	110.43	114.13	112.7	105.35	96.022	103.68	120.01	108.61	105.37	116.95	104.02	107.76	106.13	108.19	107.73	110.46	92.437	108.06	112.84	97.248	100.14	107.87	103.66	107.04	102.75	101.85	105.12	108.16	101.58	103.48	108.46	104.03	114.78	102.09	101.04	102.05	110.42	107.83	107.25	109.45	104.27	107.88	114.24	118.32	110.63
106.51	113.32	111.83	110.55	106.82	99.695	117.96	109.3	108.58	106.79	122.22	113.47	106.11	102.93	112.72	110.82	105.28	112.15	119.85	108.26	111.96	115.36	108.07	110.17	103.9	120.03	114.05	120.23	113.19	111.58	116.1	115.87	105.81	108.87	107.46	118.94	108.73	111.09	110.08	113.51	108.36	117.28	106.44	122.56	111.4	117.51	114.18	108.94	105.72	103.17
101.07	112.5	112.7	103.38	103.57	102.48	110.61	103.14	107.36	102.92	105.92	104.55	116.53	109.88	107.2	107.23	105.74	107.65	103.53	116.48	103.22	101.88	96.862	107.69	117.72	106.66	107.74	100.25	103.32	102.53	102.38	116.06	97.182	99.699	97.387	107.27	110.19	114.08	109.35	104.31	106.22	105.17	107.11	100.06	99.1	102.44	109.48	97.802	103.79	109.51
108.82	100.89	108.58	96.999	102.48	108.87	104.6	109.67	109.45	113.9	102.86	100.93	103.8	101.11	100.04	105.4	105.86	108.53	106.16	100.48	104.57	97.454	97.689	107.39	90.221	106.65	102.43	109.49	106.56	103.52	107.72	107.21	100.92	109.55	105.79	97.912	106.32	104.17	101.07	104.29	108.9	98.884	104.07	102.49	106.71	115.46	105.53	110.57	108.11	105.44
93.147	98.773	89.348	99.659	96.897	95.914	98.421	96.79	112.86	93.997	90.795	108.13	102.52	96.606	99.604	94.573	95.845	100.91	103.52	91.733	97.997	100.21	103.85	102.48	108.24	102.35	103.47	102.45	106.96	104.24	102.99	100.64	101.2	102.73	99.582	106.21	96.753	105.29	98.402	103.96	96.135	98.286	99.571	97.7	99.577	100.48	98.034	95.287	92.388	93.603
119.44	116.86	113.34	116.18	110.97	110.3	108.95	107.37	107.41	118.03	100.23	106.99	111.86	111.84	111.68	108.2	108.3	104	111.37	106.62	107.56	111.79	108.18	110.91	119.75	111.86	107.24	108.67	115.21	105.71	111.89	114.69	105.36	121.17	108.34	106.96	110.07	113.11	107.9	113.98	111.28	108.01	102.82	108.69	112.69	110.15	105.81	106.89	106.68	111.5
114.27	111.2	103.27	115.76	111.99	118.85	107.41	114.61	119.63	115.04	107.77	112.17	113.23	112.64	112.34	114.35	102.6	108.6	107.66	114.51	112.71	116.67	108.56	116.75	98.984	121.85	122.2	114.57	115.17	107.09	109.47	115.69	108.97	119.5	118.31	113.07	109.3	111.37	108.43	108.88	106.12	108.47	109.31	114.83	112.65	115.4	118.77	107.91	117.1	114.34
114.04	109.17	120.32	106.59	112.99	102.85	107.18	104.15	123.5	113.9	112.51	104.76	120.01	120.9	114.01	113.9	106.56	117.26	110.2	116.65	108.44	119.45	107.5	109.65	105.84	111.2	104.74	117.71	106.75	111.2	105.72	109.31	104.66	109.05	114.27	113.95	120.68	117.82	106.67	115.08	116.71	113.77	104.81	110.22	121.7	114.02	120.95	113.5	109.01	116.57
115.95	100.72	105.01	106.95	113.03	104.3	110.51	98.569	116.97	104.65	103.92	108.76	97.408	107.99	106.27	107.84	113.22	93.146	109.11	108.06	104.65	99.715	115.4	103.62	107.62	105.9	102.07	103.29	103.33	104.95	96.351	105.01	111.01	106.08	95.469	110.09	101.18	116.82	101.19	106.23	104.75	103.51	110.57	104.51	107.82	107.7	110.48	104.14	113.88	104.35
105.33	102.39	105.42	107.24	104.45	98.443	99.45	111.83	107.31	107.2	108.35	98.874	109.36	107.02	103.97	102.35	110.01	96.894	96.957	106.44	104.48	108.1	99.694	102.59	101.56	92.846	111.75	109.38	109.87	113.62	105.66	101.14	104.06	110.85	105.53	103.84	113.81	101.2	104.48	107.3	99.56	111.38	102.1	110.27	100.4	113.75	105.2	100.56	107.98	108.51
110	102.99	104.3	98.603	96.981	97.617	108.39	102.48	103.32	101.95	111.79	104.64	99.294	114.17	99.209	104.93	105.75	99.504	115.8	104.43	104.92	107.71	113.22	101.91	100.64	104.44	99.517	105.53	99.082	112.58	105.66	101.22	110.39	106.81	100.49	99.757	108.11	112.23	118.79	104.91	109.05	101.85	103.04	103.54	102.5	105.75	97.424	104.24	106.03	105.62
109.26	102.32	109.59	108.16	101.96	101.04	106.14	107.69	107.28	112.41	104.4	100.1	102.04	107.67	102.85	110.03	100.01	106.97	100.28	97.414	99.948	104.25	100.9	99.61	105.93	101.09	105.02	99.896	92.684	99.064	100.55	102.81	103.55	105.64	104.83	105.12	101.6	97.799	99.684	102.27	96.608	104.68	108.39	114.01	105.74	104.09	105.63	98.925	102.85	114.09
106.97	112.77	101.03	105.92	105.09	115.33	102.91	112.53	103.65	104.45	102.03	105.06	103.86	112.83	104.36	105.62	102.77	108.09	110.69	107.76	113.45	113.16	103.53	110.13	103.09	119.26	114.14	100.15	112.38	101.04	110.17	98.579	98.016	111.11	110.53	96.579	110.04	108.57	105.83	95.049	103.28	98.243	103.11	102.02	101.17	106.28	108.05	109.04	112.1	108.94
111.2	113.03	107.19	109.77	105.66	110.82	116.56	120.08	106.41	108.82	108.59	108.75	108.89	107.57	118.38	110.01	114.68	118.55	115.44	110.5	110.91	111.1	114.58	102.37	107.89	112.04	109.61	108.2	105.36	110.51	115.64	118.49	113.73	112.69	114.99	112.57	116.13	117.63	113.07	111.05	111.1	109.81	113.06	108.57	111.6	113.96	119.72	114.78	114.56	117.17
95.901	112.22	102.54	101.24	110.41	106.92	103.32	113.05	103.66	101.51	107.34	110.05	115.9	105.56	107.51	98.856	102.96	121.44	100.49	102.45	111.06	108.31	100.69	98.837	118.13	103.51	104.82	101.44	105.95	102.38	110	96.818	104.82	107.72	112.03	106.9	102.48	107.79	100.97	108.32	105.55	105.38	110.18	109.36	105.21	104.48	110.68	104.71	110.12	97.026
110.66	112.98	104.77	102.89	110.15	111.7	113.72	106.97	103.17	110.83	113.13	102.21	108.58	105.27	112.13	104.53	112.25	115.03	103.64	117.28	109.4	111.56	106.1	120.53	104.02	110.24	112.22	99.057	106.57	104.8	110.54	113.24	109.29	104.03	107.2	108.34	104.91	105.53	112.43	106.44	113.16	106.66	112.6	107.31	117.1	105.31	110.94	103.96	103.41	112.51
117.09	106.51	127.6	116.63	125.99	105.75	125.85	118.84	114.82	105.49	117.51	125.98	107.9	116.4	120.34	119.38	109.64	113.39	126.69	116.57	111.98	116.48	116.82	116.5	118.56	118.64	117.57	122.61	118.6	113.53	115.09	116.97	119.65	119.97	121.78	114.61	121.44	115.19	121.9	121.83	119	120.48	116.44	109.3	118.55	123.57	111.07	119.85	111.57	123.43
103.12	100.38	113.58	104.64	104.85	110.74	111.75	108.32	111.98	111.36	114.62	104.13	106.31	105.86	115.61	112.46	102.85	102.21	110	107.98	105.49	109.21	118.25	106.41	106.73	109	107.14	106.59	110.03	106.94	105.39	109.5	106.03	104.8	106.58	109.69	106.78	110.46	104.26	108.54	100.05	113.94	107.88	105.47	104.86	105.27	109.51	98.922	102.76	116.49
108.56	106.87	113	106.49	106.96	104.44	115.1	97.089	113.58	100.36	97.347	102.24	103.4	110.83	106.66	107.71	97.711	107.41	112.47	105.75	107.42	104.74	104.32	109.87	106.47	99.046	107.77	104.41	109.09	105.72	110.01	113.05	112.1	102.09	104.71	106.46	106.51	102.18	114.43	109.67	100.62	105.7	106.22	113.29	109.16	105.71	100.58	113.93	101.97	101.79
97.721	108.21	103.93	99.773	97.379	103.87	100.58	106	109	108.78	96.54	98.805	115.36	110.71	111.81	107.62	120.61	109.86	109.63	95.976	102.13	105.83	105.03	105.81	107.77	114.04	103.86	110.36	111.52	100.11	105.99	115.79	106.85	112.02	107.89	111.98	103.61	107.02	105.63	116.5	100.83	113.73	108.35	103.59	109.74	102.51	104.92	114.15	104.78	104.61
97.534	97.828	102.27	96.787	101.85	103.13	91.487	96.714	107.95	95.511	102.8	100.59	104.6	103.27	95.858	100.99	96.064	103.86	88.523	98.182	106.52	102.66	96.474	99.623	98.965	99.025	98.748	109.77	107.51	98.071	98.363	95.686	101.63	106.78	103.97	95.778	102.52	103.06	98.858	107.19	95.12	106.07	100.18	100.67	99.125	105.39	103.39	93.701	98.7	99.576
115.14	106.74	117.04	115.62	98.755	102.78	103.77	112.89	97.946	115.17	106.67	114.07	115.21	96.164	103.85	119.52	116.81	115.97	113.95	97.998	113.23	102.41	112.93	118.03	108.15	110.69	103.08	99.467	105.29	118.17	110.08	111.1	105.73	116.31	119.66	116.42	103.68	109.7	111.36	102.25	114.05	115.9	118.37	112.05	109.97	104.89	108.53	114.49	103.18	109.38
[truncated: 150 more columns]
