# Supplementary material for: Genetic dissection of main and epistatic effects of QTL based on augmented triple test cross design
Source: PLoS One. 2017 Dec 14;12(12):e0189054. doi: 10.1371/journal.pone.0189054 (PMC5730204; doi:10.1371/journal.pone.0189054)
Supplement: S8 Supporting Information — (ZIP) [file pone.0189054.s008.zip › z4_1050_0.5_10.csv]

100.86	100.58	100.46	100.35	99.513	100.54	96.757	98.316	102.75	100.58	102.24	100.43	98.124	101.95	97.236	101.97	100.83	102.91	99.355	101.97	100.98	100.58	99.062	99.495	102.32	100.25	97.514	98.713	99.865	101.43	100.09	103.9	97.653	100.44	104.21	97.708	104.57	103.63	99.518	101.36	102.22	97.946	98.838	100.67	96.435	102.35	101.09	99.891	102.99	102.12
108.3	104.49	102.99	104.45	103.72	101.92	102.95	106.35	106	104.78	105.94	105.83	104.63	105.6	106.49	102.81	106.08	104.03	105.64	105.27	105.49	105.52	107.17	105.08	103.59	106.3	101.98	105.82	104.2	104.46	106.65	107.81	107	104.54	106.05	104.9	105.08	106.45	105.54	104.23	104.11	104.07	102.49	106.09	107.77	104.51	101.54	102.26	104.97	104.12
104.69	105.61	108.71	107.06	107.46	110.13	108.48	105.57	103.5	107.66	105.7	109	106.25	107.34	106.93	105.63	104.13	109.2	109.45	105.25	106.34	105.54	106.66	110.55	109.1	107.34	109.02	105.75	110.74	106.76	105.61	107.25	108.86	108.4	104.19	105.93	103.02	106.78	104.42	105.25	106.78	105.02	105.16	106.43	104.49	104.99	108.68	107.84	107.07	108.68
111.87	111.2	112.53	112.17	111.79	115.79	113.34	109.57	113.87	113.66	111.77	116.06	110.35	111.16	112.7	115.84	116.28	112.35	111.72	112.2	110.38	113.54	112.79	110.4	113.87	111.43	114.04	113.84	113.29	111.59	114.98	113.84	115.85	111.37	115.37	111.4	110.81	114.24	113.87	110.83	111.22	112.87	111.9	113.26	114.45	113.03	113.48	116.49	111.15	112.79
110.83	110.25	110.83	111.61	108.88	112.16	109.29	111.71	111.44	108.77	113.37	111.07	108.94	110.74	108.79	110.09	112.17	110.43	115.01	110.29	113.14	112.83	113.14	111.48	111.02	109.39	114.33	113.31	108.66	109.85	110.46	110.98	111.88	109.08	110.02	110.63	112.92	111.38	110.11	109.68	108.53	111.78	112.11	111.11	111.07	110.71	113.06	112.34	109.71	110.56
105.56	108.16	106.34	103.64	104.25	106.12	106.35	107.16	104.37	104.24	106.1	105.57	103.34	105.28	106.08	108.31	105.73	103.28	106.41	108.05	104.4	103.8	105.43	104.91	105.59	108.41	104.28	106.2	106.54	106.24	105.95	109.44	106.77	104.08	106.51	103.98	105.15	103.53	105.38	104.79	105.82	104.31	107.49	101.68	105.11	106.31	104.01	103.88	106.28	106.21
110.43	105.85	108.68	104.73	112.16	110.01	107.11	111.24	107.92	108	109.91	110.18	107.5	110.53	111.45	109.6	106.23	110.9	111.16	108.92	107.56	109.33	110.32	111.89	108.38	106.72	107.07	111.06	108.56	109.14	111.16	108.75	109.57	109.58	111.26	108.43	109.56	108.2	109.68	109.79	108.96	109.25	108.8	112.67	109.04	108.81	108.88	109.59	110.36	110
112.77	112.79	109.64	111.14	113.15	111.24	110.55	115.03	113.3	113.37	113.15	116.08	111.53	112.24	113.26	111.6	112.39	111.84	113.53	113.76	112.55	111.08	111.18	112.43	114.58	113.32	114.42	116.12	114.35	112.89	112.72	115.29	114.68	108.38	117.42	112.41	112.09	112.91	113.37	113.56	113.1	115.07	111.6	113.19	114.59	111.94	113.15	108.63	113.77	112.17
108.99	114.72	112.2	109.37	110.91	116.25	113.02	110.12	111.7	111.34	113.15	111.86	110.99	113.42	111.27	112.43	112.24	115.08	111.58	110.65	108.74	108.74	112.19	112.3	111.52	110.3	111.22	109.98	109.91	114.62	112.32	111.6	111.81	110.81	110.91	112.21	113.1	114.46	111.29	108.25	115.74	110.99	111.31	108.68	110.74	110.37	108.22	110.95	110.16	112.51
101.7	103.93	107.33	100.53	101.4	101.91	103.72	104.83	102.68	103.93	103.57	102.82	104.34	106.46	104.88	106.01	104.28	103.62	104.83	103.26	107.78	104.9	105.12	106.61	104.87	101.77	108.09	103.21	106.52	103.84	103.87	104.84	106.78	102.12	104.09	106.39	107.88	102.71	103.73	100.64	100.62	102.61	106.26	102.02	104.65	107.33	104.05	104.1	102.96	104.9
106.9	112.14	109.33	109.72	114.83	112.23	110.36	110.08	111.6	110.34	113.79	112.26	109.79	111.72	109.34	110.25	111.31	112.22	112.79	113.25	111.75	110.36	114.43	111.98	108.43	108.61	108.57	109.71	112.41	110.34	109.67	109.84	112.73	111.24	111.4	109.77	110.63	113.26	110.33	112.94	110.28	112.47	114.56	111.3	112.44	109.89	113.77	111.37	109.01	112.56
108.17	108.46	110.12	111.05	109.12	110.29	113.5	109.66	112.07	112.08	112.25	110.97	109.42	110.07	111.09	110.6	115.05	108.88	110.93	107.23	111.2	108.69	111.62	107.9	110.2	109.24	112.3	110.05	110.58	111.81	111.58	108.21	109.34	112.55	110.04	110.08	110.95	111.07	111.25	109.04	112.28	113.48	113.56	110.81	110.11	110.8	113.51	112.5	110.48	109.24
119.06	117.47	117.75	120.84	117.8	116.78	118.26	118.26	116.01	116.12	118.38	115.16	116.3	115.9	115.78	114.81	115.74	113.58	118.74	115.81	117.67	120.15	118.11	118.11	118.64	116.36	116.87	114.91	116.08	116.11	117.79	120.96	117.9	116.74	120.12	116.86	119.77	118.6	117.15	117.77	116.22	117.07	116.37	117	116.56	118.47	116.44	117.28	117.03	118.61
111.23	113.86	112.97	114.56	111.46	111.34	111.48	111.54	111.63	109.55	115.4	111.32	108.31	111.72	108.82	108.72	111.85	111.46	111.71	111.75	111.14	110.2	116.01	114.21	109.25	112.68	109.81	115.18	109.86	110.73	111.74	112.77	111.96	110.3	111.48	112.08	111.22	112.83	112.14	109.71	109.02	112.86	113.08	109.87	110.24	110.8	110.52	111.71	112.74	109.58
99.905	103.23	102.98	99.76	98.694	101.28	101.68	99.877	101.86	98.352	101.85	103.18	102.08	99.183	98.133	99.706	100.21	102.9	102.06	100.47	101.78	100.38	100.59	103.27	102.8	101.72	103.66	103.82	104.19	103.63	104.24	105.67	100.54	101.42	103.2	103.18	101.2	100.02	100.09	102.13	99.677	102.38	99.581	101.25	99.759	100.51	100.86	97.978	95.747	99.721
107.44	105.73	106.93	106.22	110.12	107.94	106.04	107.2	105.28	107.42	104.68	104.32	109.13	108.82	105.43	104.35	104.75	109.33	106.87	107.22	103.82	107.08	103.8	108.48	104.13	107.76	108.1	105.67	107.07	105.84	103.62	107.85	109.13	106.54	105.57	107.63	107.96	107.39	106.52	106.12	105.7	100.52	104.79	105.79	104.51	108.39	106.44	107.44	108.87	105.3
112.81	111.92	115.42	113.88	114.19	113.04	111.34	115.02	112.93	114.08	112.61	111.45	112.44	110.51	110.27	110.59	111.48	109.29	111.45	109.17	111.22	113.09	112.68	112.02	111.43	114.98	111.04	112.71	111.23	111.63	110.24	113.35	113.08	111.4	112.1	111.91	111.62	110.96	112.89	112.98	112.56	109.52	112.16	113.59	112.72	112.12	111.83	111.59	110.11	112.69
98.003	99.582	98.682	100.91	99.088	95.683	95.84	97.609	100.68	97.337	100.49	99.37	100.13	103.3	101.31	99.908	100.55	100.01	101.19	100.52	101.67	101.6	100.77	100.29	99.552	97.399	98.596	99.505	98.754	99.394	102.82	102.21	97.268	98.29	99.727	97.651	101.48	99.016	101.01	100.58	101.69	95.717	101.12	101.3	99.291	98.859	98.953	97.654	101	98.336
104.97	105.36	107.07	105.69	107.8	109.31	109.92	105.28	109.26	108.22	106.35	105.66	108.36	103.75	105.13	106.01	107.45	106.3	107.41	107.49	104.92	105.08	108.38	109.47	110.48	108.26	104.57	106.92	109.74	106.96	104.78	108.63	103.08	108.13	103.92	108.15	104.85	109.87	104.73	106.27	107.38	104.01	103.98	106.2	106.25	107.25	107.58	104.55	105.87	106.63
98.236	100.51	99.646	97.635	96.55	101.64	101.71	101.81	99.723	98.985	97.374	96.525	99.494	99.767	100.4	101.03	96.522	98.16	100.35	98.811	101.35	99.509	97.949	101.05	96.996	100.82	102.46	100.36	98.311	100.88	101.2	101.36	99.844	96.638	100.1	98.294	100.55	96.896	99.463	99.203	97.614	102.44	99.417	99.639	100.64	98.853	99.538	102.12	100.82	97.06
110.44	108.32	108.12	110.24	107.52	110.56	111.55	110.74	111.41	108.15	110.18	108.66	107.66	110.64	109.33	113.11	112.01	111.16	109.9	109.76	110.31	112.55	112.48	111.7	109.76	106.55	109.8	111.22	116.09	109.64	110.49	107.7	110.82	110.45	109.11	109.98	109.03	112.19	109.99	110.93	108.69	106.89	111.34	107.9	107.3	108.33	107.48	108.52	107.9	111.12
104.71	102.53	108.11	105.46	104.64	105.5	105.64	105.87	104.72	106.4	107.23	106.75	103.75	105.41	104.45	103.93	104.21	106.46	102.72	100.06	104.34	106.84	106.24	107.78	106.2	108.34	106.6	106.74	104.71	107.27	105.41	103.83	104.77	107.38	105.53	105.35	104.78	104.01	102.01	103.86	107.58	102.95	103.91	105.07	108.85	105.8	106.39	108.29	103.09	103.05
106.3	105.22	103.67	107.11	106.37	103.39	105.31	104.85	104.77	104.89	106.22	106.78	104.75	106.87	104.86	107.76	106.13	105.59	106.56	107.82	104.18	107.52	106.21	107.2	104.52	105.39	105.46	103.15	100.67	106.47	106.19	108.6	108.68	105.44	106.11	108.6	105.82	106.19	103.03	109.92	107.9	107.58	104.16	104.68	105.56	106.9	101.78	106.97	107.41	105.18
102.79	100.46	100.22	100.84	99.931	97.169	99.018	100.24	97.98	102.63	98.99	98.979	103.38	96.766	97.725	101.07	100.64	101.25	98.292	98.172	102.22	100.46	98.877	100.69	99.711	99.799	98.01	96.555	101.86	100.06	98.456	98.294	97.517	97.125	106.27	95.09	98.847	101.85	101.27	98.347	98.196	100.29	98.767	100.3	100.07	101.9	101.54	97.44	97.71	103.57
105.55	103.97	105.48	105.25	107.54	108.51	104.99	107.34	107.3	105.01	105.53	105.98	105.77	104.3	108.56	105.39	104.58	107.07	105.87	103	103.69	106.89	103.31	103.87	105.2	107.33	103.83	110.54	104.93	104.16	105.66	105.81	103.94	104.37	104.46	107.03	104.93	101.51	107.32	104.89	106.26	106.1	104.36	107.33	103.75	104.69	105.24	108.54	107.36	102.63
106.85	106.21	103.28	108.33	103.44	108	105.1	103.04	105.48	106.06	106.44	105.95	108.02	105.72	104.78	107.32	105.26	107.75	109.7	104.42	106.14	104.45	106.67	107.17	106.85	107.54	107.79	109.61	107.05	105.96	103.83	107.94	105.88	108.5	105.26	106.85	107.63	107.19	107.03	105.16	107.02	106.5	105.83	105.2	106.02	107.06	107.49	108.95	107.31	107.25
106.94	103.53	105.84	105.72	106.07	104.55	107.59	104.83	105.55	103.6	106.56	104.02	108.06	104.15	101.58	106.28	102.87	106.3	107.94	105.03	103.66	106.07	105.15	105.83	102.73	104.8	105.9	110.25	103.49	101.38	104.49	104.12	105.3	105.3	103.51	106.25	106.22	104.89	104.45	103.21	103.18	106.76	106.96	102.14	105.62	105.33	101.15	104.84	104.44	104.39
104.59	107.91	107.18	108.34	105.83	105.21	106.12	104.75	106.9	111.54	109.97	108.89	106.58	105.2	105.53	106.64	105.99	107.6	102.53	108.26	105.62	106.71	104.95	104.65	107.97	104.73	103.52	107.6	107.57	106.74	103.46	110.42	106.08	105.25	107.11	107.36	103.96	104.25	103.88	106.48	103.93	105.76	106.85	105.55	106.01	106.22	107.65	104.4	104.78	107.25
112.8	112.38	111.89	113.56	111.88	112	109.92	110.23	113.64	114.29	110.46	113.26	114.9	112.36	112.81	114.97	110.49	112.87	109.99	111.63	111.39	115.33	113.38	109.02	114.36	114.15	116.38	112.29	112.37	112.09	111.31	112.91	108.73	113.07	111.89	111.66	111.81	112.99	110.5	112.41	108.63	111.29	111.99	114.09	112.66	110.91	110.7	113.55	110.42	113.16
109.12	109.49	112.98	111.13	110.63	109.65	111.34	113.04	109.23	112.4	113.21	111.7	111.58	110.87	109.26	108.41	110.63	108.61	109.66	113.55	114.72	112.84	112.61	110.48	109.64	109.36	113.59	108.95	112.07	114.57	110.1	112.27	114	113.22	110.86	110.16	112.34	112.09	109.97	106.83	113.65	112.34	113.36	111.26	111.5	109.38	108.74	113.04	113.87	109.82
100.47	100.66	97.284	99.649	102.51	100.29	100.44	104.02	99.586	104.23	99.679	99.79	99.254	100.77	100.18	102.24	101.62	101.38	101.22	101.54	97.888	101.01	102.31	101.18	98.178	102.45	100.47	99.496	101.51	101.22	102.17	101.31	97.528	97.075	98.82	99.823	99.096	100.98	100.07	103.69	102.55	98.738	99.518	100.11	100.45	100.96	98.136	100.27	100.76	99.587
111.88	106.84	108.9	111.96	106.78	111.55	111.63	108.54	111.55	107.43	110.11	111.01	109.48	108.4	111.06	110.84	108.32	111.18	111.17	108.92	109.88	109.7	109.26	110.17	109.78	108.87	112.29	112.22	109.11	110.18	113.27	109.25	109.98	109.55	107.47	111.6	109.87	111.37	111.78	108.47	109.02	109.09	109.43	107.44	111.13	109.91	112.74	109.03	110.42	110.7
104.07	105.9	108.87	107.55	110.16	107.39	106.11	103.1	106.9	103.99	108.45	104.58	105.5	104.06	103.72	104.63	108.19	107.87	106.22	110.16	105.2	103.62	108.16	106.26	103.31	107.59	105.37	107.17	104.8	110	103.57	106.93	107.54	107.79	107.84	107.37	104.89	106.86	105.42	104.38	106.37	106.27	107.35	104.92	108.22	105.93	103.27	107.25	109.4	106.88
108.26	112.37	110.18	111.49	108.96	109.37	113.82	113.57	110.48	110.71	107.89	110.58	110.29	111.27	111.93	112.31	113.02	112.83	111.58	108.21	112.15	110	114.15	108.86	113.65	107.52	112.08	111.31	113.75	110.79	109.89	113.49	109.52	113.22	108.94	110.64	112.19	110.44	109.79	109.55	111.89	110.96	111.8	111.56	114.34	107.51	110.79	108.22	109.92	113.44
104.39	103.12	101.91	99.748	99.149	99.325	103.25	101.94	100.46	102.44	101.06	100.94	102.2	101.27	99.236	100.13	100.28	101.87	105.48	99.932	98.548	101.21	101.94	102.69	99.626	103.83	100.88	99.15	102.88	101.23	100.64	99.6	101.09	99.328	103.74	97.98	99.511	102.94	99.304	97.849	102.34	100.64	103.1	100.75	100.32	100.95	102.53	102.84	104.09	104.71
111.21	110.72	111.43	112.37	112.84	113.11	110.79	114.03	112.83	111.37	114.31	114.38	115.04	112.92	108.13	109.61	113.42	114.17	109.31	109.55	112.08	110.68	109.79	114.81	111.17	110.36	110.42	114.14	113.5	111.21	108.8	108.56	112.07	112.87	115.66	111.65	112.43	113.76	114.13	112.32	112.62	113.3	113.41	109.67	108.11	113.99	111.44	108.95	113.93	114.41
107.49	106.84	105.35	106.9	104.61	107.16	105.43	102.86	106.41	105.52	106.1	108.14	104.17	105.66	106.26	106.37	106.4	106.39	106.75	106.81	108.4	106.51	105.74	109.98	106.98	103.2	105.94	106.15	106.53	108.71	105.33	108.65	107.55	104.99	107.84	109.23	106.71	106.93	108.01	107.33	108.02	105.69	104.66	104.87	103.75	106.17	106.34	106.38	106.64	106.98
111.15	112.55	111.39	110.91	110.39	111.15	108.53	115.57	111.97	115.28	109.39	111.91	113.42	114.03	113.47	109.8	111.04	110.85	111.4	112.53	108.87	111.7	110.59	110.34	109.08	109.62	112.25	110.01	112.04	110.45	110.25	113.58	110.64	110.5	113.61	111.31	109.55	113.52	111.74	111.31	113.04	110.42	110.59	109.86	112.6	112.7	109.47	111.13	107.33	113.06
115.87	118.18	115	116.14	118.68	117.26	116.75	115.79	115.9	118.65	117.41	114.77	116.04	117.61	118.25	118.96	116.97	119.08	117.08	112.55	115.42	115.89	116.7	117.91	114.06	117.72	118.65	114.65	117.88	115.59	115.14	118.51	119.18	117.46	117.48	119.88	119.32	116.17	114.18	118.43	113.79	116.23	114.06	115.19	118.46	118.19	116.57	117.51	115.91	115.76
102.89	102.7	100.95	99.111	102.19	99.272	101.29	97.07	99.968	99.513	100.04	101.32	102.61	101.61	101.91	101.3	100.21	102.54	105.24	100.85	100.35	102.13	103.7	102.06	99.759	101.12	99.8	105.12	101.98	98.139	99.553	99.091	100.52	100.84	100	102.25	98.105	102.39	101.76	96.1	98.153	102.84	101.96	104.48	100.93	104.29	99.746	98.896	100.29	100.6
108.53	109.14	114.61	112.23	111.33	109.91	108.14	110.95	110.98	109.87	107.77	108.62	111.13	111.49	112.68	111.7	110.12	112.58	113.11	111.85	114.63	112.19	109.06	113.21	110.72	110.75	112.7	110.79	107.49	111.18	113.22	110.44	112.21	111.84	110.36	110.68	113.04	111.47	111.4	109.7	108.56	110.76	109.23	111.28	111.41	110.2	108.9	111.84	109.73	110.86
105.28	105.92	106.38	104.64	105.84	107.89	105.92	100.91	105.33	106.58	106.43	107.71	107.02	105.64	109.65	107.69	103.68	103.9	106.66	104.89	108.07	106.56	104.18	110.21	106.28	101.6	106.76	106.14	104.21	106.67	105.81	109.4	110.89	108.76	106.98	106.19	110.33	104.39	105.76	105.36	107.46	107.01	106.52	108.1	104.66	106.79	107.5	108.05	103.28	105.57
102.28	105.46	102.36	102.11	107.73	108.12	106.62	108.76	106.09	106.38	107.94	108.45	105.33	103.48	104.16	104.71	107.26	105.16	109.23	106.45	103.4	105.43	104.79	106.46	104.78	105.53	102.85	103.6	105.03	106.17	108.11	105.57	105.34	105.1	104.66	105.66	106	104.19	104.15	104.89	105.84	106.48	104.16	108.29	104.83	107.69	105.06	106.22	103.73	108.28
108.3	106.56	106.02	110.07	104.15	106.8	109.63	108.53	106.81	108.25	104.43	107.75	104.07	107.69	106.08	102.95	106.85	105.06	105.14	108.35	109.1	106.14	104.45	107.08	108.65	105.56	108.97	107.01	106.62	106.88	105.34	102.88	105.37	106	104.72	105.12	103.16	105.1	104.02	105.7	104.73	103.47	104.54	106.88	107.23	105.84	107.59	107.66	107.3	105.27
105.68	103.94	106.89	103.26	105.26	103.82	101.15	108.9	106.95	106.33	104.31	103.91	107	105.66	105.15	106.14	107.49	104.62	104.31	105.02	109.28	105.1	103.18	105.44	105.01	105.96	104.54	104.76	103.33	108.12	106.49	102.98	105.98	108.64	105.36	102.58	108.32	108.44	107	103.66	105.39	106.24	104.39	104.26	103.76	104.73	106.76	106.61	106.88	103.6
103.61	104.68	107.59	105.18	104.93	105.46	107.43	108.24	108.98	108.07	108.27	106.21	107.73	108.96	101.97	105.28	109.07	106.37	107.51	106.01	106.97	105.17	107.84	105.65	107.98	105.72	106.5	103.18	107.37	104.75	111.49	104.14	107.76	105.42	106.49	103.31	104.25	102.73	105.89	109.91	107.34	109.72	104.75	106.55	108.46	107.97	106.77	110.35	107.86	108.22
110.46	114.24	111.42	113.11	106.99	115.85	111.41	115.62	111.2	115.16	111.68	111.94	112.21	113.38	112.02	113.28	109.25	107.58	111.62	110.8	113.7	110.56	114.11	111.35	109.82	112.25	110.09	110.8	112.26	110.43	113.78	111.33	109.78	110.45	109.42	108.88	110.22	112.09	109.32	112.43	113.35	111.98	111.11	109.78	111.98	110.42	113.34	109.63	109.32	114.76
117.9	119.17	117.05	117.44	113.22	119.74	115.24	118.25	115.05	115.21	118.42	117.74	120.76	116.14	118.49	116.11	115.64	119.95	116.79	116.84	117.74	118.19	115.05	121.02	118.6	116.83	113.02	116.83	118.44	118.79	117.75	120.04	119.54	115.33	119.46	114.12	116.89	115.62	116.14	117.1	115.92	114.64	117.25	115.42	119.68	117.93	113.23	121.41	118.97	116.07
101.75	97.831	98.465	100.64	100.93	100.93	101.67	100.01	102.16	98.846	102.57	100.13	99.075	98.508	99.84	98.95	98.36	100.82	100.73	101.26	98.627	98.915	100.49	101.36	99.913	99.356	99.052	99.385	101.94	97.886	100.24	99.709	97.108	98.371	97.809	101.52	101.01	98.558	96.87	96.336	101.1	100.55	103.25	100.26	97.962	99.32	99.761	104.55	100.52	99.761
104.88	106.63	108.35	109.33	105.44	107.99	109.37	104.24	104.39	108.21	108.31	104.39	108.4	106.47	107.07	104.57	110.76	111.94	104.8	105.2	105.87	108.57	109.15	107.59	102.21	107.07	106.32	106.9	103.68	105.37	104.65	107.44	105.95	105.4	105.88	109.44	107.02	107.38	106.03	107.6	107.6	106.82	107.37	102.49	105.34	107.28	106.74	103.85	109.53	105.41
108.57	104.94	105.64	107.69	106.92	105.22	108.87	103.55	107.1	108.81	104.43	103	109.62	107.96	106.57	106.62	107.58	104.76	103.46	106.08	106.71	107.59	103.78	106.61	105.7	102.98	107.55	105.26	102.57	105.14	104.24	104.55	106.1	105.75	105.61	110.16	107.51	105.81	110.12	106.46	103.33	105.61	108.2	107.78	107.98	105.44	104.61	108.06	105.21	106.62
109.99	110.32	108.21	110.83	109.08	111.2	110.04	107.75	112.11	110.31	111.62	106.21	110.44	108.64	110.47	107.22	113.27	108.68	113.32	110.53	109.59	110.79	109.51	110.02	109.85	111.34	108.54	112.96	110.06	113.5	109.73	108.96	111.44	108.54	111.17	110.46	109.36	107.16	107.94	110.09	112.02	105.89	108.8	107.76	109.12	110.98	110.02	106.99	111.6	112.88
110.69	109.97	110.72	111.04	110.53	112.41	113.45	108.05	109.12	113.15	112.3	111.59	112.42	108.32	110.82	110.38	113.06	109.54	110.57	110.91	111.9	108	110.32	110.47	111.97	110.06	110.2	111.79	111.23	109.31	108.73	111.47	110.49	110.01	112.51	109.09	108.74	110.55	114.34	111.47	113.52	110.91	111.7	111.97	112.34	111.35	111.45	110.26	109.59	113.79
113.31	114.66	109.63	112.62	114.81	111.91	112.15	109.41	108.48	111.77	109.39	111.2	111.89	112.82	111.1	115.4	111.99	113.43	114.47	109.7	110.54	112.66	111.35	112.84	109.58	111.13	110.5	113.75	110.53	110.03	113.56	113.16	112.22	113.26	112.34	108.87	109.96	113.08	109.07	112.89	109.29	112.53	113.25	110.73	109.74	110.18	113.46	110.22	111.49	107.38
117.05	120.11	116.12	119.21	117.71	119.95	118.91	119.34	117.8	115.33	114.9	119.32	116.69	121.38	115.51	113.94	118.22	114.55	115.41	119.53	117.21	115.53	113.47	117.01	117.43	119.28	119.33	119.67	113.2	114.39	118.15	114.68	118.2	117.84	118.09	116.42	115.63	116.31	119.56	118.75	120.02	115.42	116.14	117.82	116.88	117.39	115.18	119.18	116.13	119.66
106.52	105.27	103.31	106.3	105.23	105.73	105.05	107.52	106.4	107.06	101.21	103.41	106.63	106.36	106.5	105.57	104.06	104.59	107.98	107.64	105.26	109.18	107.5	104.16	102.55	107.16	106.62	106.14	105.91	110.43	107.5	104.21	103.8	105.79	103.85	106.86	108.99	107.32	106.63	106.83	107.95	107.67	100.98	107.19	108.18	105.72	108.73	105.77	105.93	107.21
105.61	108.15	106.88	106.37	107.23	106.54	107.71	106.16	103.83	105.65	105.11	106.79	104.41	103.08	106.01	103.54	110.14	106.8	104.83	107.53	103.44	104.83	104.52	108.86	104.63	106.46	103.62	106.63	108.5	106.06	105.08	107.7	105.4	106.29	108.73	105.59	106.43	102.58	101.68	104.21	108.36	103.67	105.17	104.49	103.79	105.93	106.22	104.31	106.87	106.66
101.24	103.86	103.94	106.2	105.77	104.11	104.29	105.05	104.99	104.08	104.88	106.56	100.64	101.05	109.78	109.73	104.48	100.49	103.1	110.33	105.48	104.35	107.88	105.12	106.96	106.78	107.41	106.94	104.36	104.4	101.36	105.36	103.49	106.58	106.99	103.64	107.27	105.64	104.63	106.15	101.82	100.96	102.38	108.09	104.05	104.14	103.25	104.58	108.51	103.8
111.79	107.9	109.6	112.13	106.5	112.41	112.47	112.98	111.75	111.77	114.07	110.07	110.08	110.63	111.75	107.45	111.1	111.08	107.77	108.88	112.72	111.49	112.31	107.31	109.3	112.5	108.3	111.07	112.11	110.42	110.31	106.58	109.13	110.89	112.14	112.24	111.78	111.64	112.8	108.59	112.24	109.19	109.08	114.04	111.15	110	110.74	111.72	112.61	107.45
100.1	101.51	99.466	98.892	100.22	102.6	100.25	96.061	99.798	99.858	101.41	101.25	99.114	99.944	96.933	96.862	98.131	102.2	98.852	98.754	98.725	100.8	102.65	96.326	99.125	99.53	102.37	96.322	98.4	100.28	100.4	102.22	100.66	100.82	101.51	103.48	100.99	99.135	100.86	98.346	101.29	102.92	97.574	101.87	98.313	102.32	101.33	100.28	100.34	100.76
105.38	105.4	106.96	105.58	103.68	105.46	106.11	104.89	106.52	103.69	105.16	106.97	108.27	103.44	107.99	106.74	105.93	107.05	106.02	107.83	105.6	102.4	103.15	105.37	106	105.86	105.51	104.29	108.64	106.66	107.26	108.52	104.68	103.91	106.84	103.01	107.86	106.68	105.45	105.09	104.65	106.04	106.26	107.11	106.49	107.3	108.88	106.88	101.95	106.36
107.93	109.81	107.15	107.63	108.54	103.42	106.69	109.31	109.44	105.19	106.11	107.94	105.83	107.48	103.34	103.8	105	107.88	105.4	108.24	105.67	105	106.57	108.22	108.69	103.99	109.3	105.99	106.68	106.35	104.97	104.46	106.49	107.39	105.84	108.29	104.39	108.45	108.63	102.44	108.31	108.31	103.22	107.14	104.99	106.04	105.86	107.36	107.04	109.85
102.41	101.94	105.03	105.06	105.08	102.09	103.49	103.91	104.85	103.8	104.95	104.98	106.97	103.72	105.57	105.63	102.2	106.56	104.67	105.77	105.62	104	102.06	106.83	105.71	104.45	103.5	103.37	102.64	101.66	104.5	101.87	104.16	103.59	101.79	105.43	106.36	104.36	103.74	103.24	104.09	104.21	103.31	101.68	101.82	103.22	102.57	104.33	101.53	102.62
109.34	108.7	109.76	108.6	109.86	110.89	108.25	110.1	110.84	111.93	108.21	108.29	112.25	108.87	109.67	108.3	111.67	111.44	113.93	110.98	111.3	111.28	112.1	110.64	109.38	112.8	109.27	110.76	112.85	111.39	112.95	112.13	112.05	111.5	108.96	111.39	113.51	107.94	106.9	111.51	110.82	111.7	108.31	111.62	112.2	113.42	108.75	107.28	108.06	107.71
105.07	106.32	107.89	103.47	103.83	107.38	108.15	107.13	106.25	105.43	103.62	107.31	105.62	108.96	103.5	106.56	105.48	107.18	109.12	104.42	106.6	105.18	107.17	109	106.34	105.32	104.33	106.92	107.16	108.04	109.72	107.87	106.17	109.8	106.99	107.47	105.76	106.65	108.44	106.39	109.21	106.8	104.56	107.75	106.09	105.15	106.73	107.1	109.32	107.05
104.84	106.52	105.44	105.58	108.05	106.16	110.56	105.33	105.75	106.01	104.88	108.37	107.41	101.08	106.34	105.54	105.43	104.77	107.29	107.64	104.67	106.3	107.76	102.74	105.7	105.43	104.42	105.81	105.93	104.68	107.4	105.55	104.9	107.3	104.8	106.41	105.88	105.8	103.29	101.17	108.54	105.25	105.28	106.25	106.63	104.78	109.64	105.73	102.31	105.89
109.99	112.79	110.65	111.11	113.49	109.74	108.65	110.59	110.76	109.4	108.11	108.95	107.69	109.6	108.53	110.67	108.87	113.84	109.37	112.95	109.89	114.21	110.31	110.81	111.48	106.23	109.81	111.45	108.96	109.9	107.46	114.33	110.56	110.69	109.8	111.27	113.5	108.67	112.07	111.49	110.37	110.13	112.71	111.08	111.68	108.4	114.87	109.41	111.36	110.21
111.38	108.21	107.89	108.6	110.9	108.54	111.05	108.5	111.25	110.39	109.97	110.97	108.35	111.4	109.3	105.93	109.46	111.97	110.1	110.05	113.03	109.7	110.93	109.98	111.95	112.16	111.74	110.45	110.99	110.6	112.07	109.7	107.21	112.98	109.43	109.69	110.81	112.23	112.65	110.32	109.72	112.59	110.45	112.9	110.62	111.78	110.49	111.15	108.06	108.97
115.13	118.92	117.57	118.98	114.53	116.02	119.05	117.46	118.43	118.07	115.69	119.46	118	118.44	116.46	116.21	117.16	117.97	118.87	117.15	118.33	118.23	115.48	118.23	115.93	118.18	119.29	122.35	114.81	115.54	118.27	118.61	117.62	117.16	120.12	119.46	116.16	119.82	117.14	120	117.36	115.9	120.59	116.08	119.69	119.14	117.11	120.03	119.2	115.92
103.51	104.45	107.45	105.94	105.16	105.48	105.71	107.58	107.32	103.82	109.04	104.61	109.98	105.72	106.58	108.16	106.3	105	105.07	109.51	106.64	107.84	103.4	102.31	107.45	106.86	105.58	107.09	107.87	102.38	107.4	105.62	106.73	106.91	103.24	105.66	105.6	103.39	101.83	102.42	106.02	107	107.67	106.42	108.57	106.85	105.13	109.91	104.71	105.99
108.25	111.56	110.18	110.02	112.26	109.89	114.13	108.99	110.24	109.89	108.45	110.09	109.68	111.27	110.34	106.94	108.35	110.69	110.14	108.91	110.35	108.74	113.62	110.71	111.72	106.6	114.12	110.07	110.78	109	107.18	115.19	109.39	111.97	109.55	110.19	109.08	109.56	110.75	112.43	108.19	111.22	108.06	108.28	108.94	109.09	111.96	110.32	113.01	111.78
111.81	109.64	110.75	111.41	110.87	109.21	109.87	107.38	111.35	111.62	112.31	109.96	111.86	107.4	107.64	111.04	109.32	108.25	112.16	110.51	111.2	109.2	108.52	109.05	109.08	109.91	110.47	110.77	112.67	108.7	110.01	112.85	108.64	111.33	109.76	110.07	109.3	111.01	108.52	110.6	109.04	110.5	109.44	110.94	112.68	109.62	110.06	110	109.6	112.05
111.53	110.91	114.46	109.48	112.59	113.29	111.15	109.98	112.31	110.73	111.99	110.09	109.51	113.12	109.67	108.96	110.13	106.91	109.64	110.58	110.48	114.29	110.04	112.94	108.15	113.07	110.4	110.31	111.85	112.42	107.63	108.24	111.26	109.15	109.13	110.69	110.22	111.19	109.21	112.41	113.36	111.9	110.95	111.29	112.11	111.46	113.71	109.99	109.27	110.47
111.47	108.01	111.74	108.37	110.74	110.11	111.07	110.18	111.16	109.96	109.01	112.47	108.23	110.97	112.38	109.52	111.23	111.43	109.18	109.98	109.6	109.54	109.5	110.7	110.94	106.75	108.48	108.21	109.91	107.94	112.39	108.66	110.98	111.05	112.3	108.27	110.83	107.94	108.98	110.63	109.78	109.92	109.06	111.44	110.17	110.31	107.63	107.51	110.39	106.92
107.19	104.68	105.48	106.92	103.75	105.05	105.62	104.43	105.09	104.27	105.73	107.82	108.21	106.61	106.71	106.97	105.23	103.17	102.36	102.83	104.7	107.7	105.63	107.52	104.2	105.51	107.06	108.49	106.5	106.47	103.99	103.18	107.45	106.37	106.98	102.58	104.32	107.7	106.52	103	106.71	105.17	103.97	104.45	104.11	109.07	106.99	107.2	103.47	106.91
100.66	98.34	99.58	101.51	101.01	100.08	100.19	98.674	98.407	101.65	99.652	103.14	99.246	102.88	102.88	96.971	99.596	97.768	97.843	100.93	99.929	101.97	98.628	102.93	98.878	97.846	101.8	96.363	98.732	98.295	99.947	98.938	100.31	104.42	99.673	100.32	96.618	99.525	98.908	101.71	105.07	98.944	99.015	103.42	100.92	99.979	102.47	102.69	101.54	98.875
111.95	109.66	110.96	113.76	110.87	110.93	108.15	107.41	107.05	111.2	112.26	111.05	110.91	112.21	110.81	113.12	108.97	113.94	109.75	110.53	110.64	111.51	110.12	108.59	111.51	113.64	111.87	112.46	112.82	112.89	109.45	107.82	107.3	112.54	111.32	110.08	114.7	108.57	112.76	107.53	112.67	112.04	112.36	112.21	111.41	110.84	113.37	113.9	113.94	110.85
105.66	108.55	100.42	108.76	101.85	105.79	108.83	104.86	107.48	106.92	104.71	108.55	105.74	104.17	106.42	104.83	106.82	104.51	104.58	104.36	104.33	105.39	106.5	103.37	103.81	104.41	102.86	104.17	107.2	103.54	105.15	104.85	107.75	103.56	107.64	108.83	104.45	104.43	106.58	107.44	106.9	104.66	103.13	105.9	103.21	105.19	106.45	106.9	103.96	106
105.81	104.29	104.15	104.58	103.36	106.43	107.4	102.43	105.36	103.54	104	105	106.24	107.54	104.56	105.78	106.85	105.56	104.72	103.87	104.73	103.77	107.93	108.95	105.64	104.39	106.15	106.74	105.6	106.3	107.39	107.77	103.21	104.36	106.45	106.15	104.06	104.84	106.48	103.47	104.31	110.01	108.25	105.21	105.2	106.66	106.28	106.07	105.53	107.25
111.85	107.67	108.09	112.95	116.68	112.38	113.67	112.97	110.5	109.76	111.95	113.87	111.54	111.06	110.66	112.35	112.16	111.68	111.48	112.71	109.36	113.74	112.37	111.84	112.46	111.32	112.05	113.28	111.62	113.17	113.35	107.42	113.74	111.65	110.13	114.22	112.39	114.21	114.15	112	110.39	109.32	113.81	112.6	108.64	114.69	112.94	112.41	115.89	110.38
107.88	105.64	105.51	105.81	103.43	101.2	105.11	105.16	106.22	102.25	107.76	103.35	106.36	106.51	105.26	104.42	108.03	104.44	108.51	104.77	105.58	106.44	107.71	105.56	105.34	106.93	105.38	106.73	106.72	107.5	107.15	104.89	103.39	104.48	102.54	105.83	105.16	105.04	104.33	103.8	100.11	107.07	104.23	103.05	108.42	106.37	108.82	106.04	104.96	104.75
106.27	102.71	105.34	107.17	107.11	107.2	106.73	105.74	104.06	106.33	106	105.22	109.3	105.03	106.77	106.7	111.57	104.58	103.22	104.91	106.04	106.66	104.67	106.78	105.15	104.87	107.67	104.39	104.86	103.28	103.82	100.4	106.88	104.45	103.45	102.86	104.32	105.57	106.81	107.73	108.42	107.95	107.15	103.14	106.32	107.67	109.08	106.57	105.14	108.2
100.76	98.76	99.132	96.013	99.573	98.539	98.511	100.29	101.63	98.533	100.32	98.175	100.75	100.29	101.13	100.29	101.19	97.356	100.94	99.328	101.9	98.792	99.848	96.658	102.86	101.84	100.37	100.49	100.63	101.46	99.675	100.83	102.05	95.798	100.61	99.547	96.225	99.189	96.686	99.992	102.75	97.056	96.387	100.75	99.64	101.94	98.392	98.226	104.62	101.2
103.49	107.24	104.51	106.92	106.03	106.03	108.02	105.95	109.16	106.21	105.44	106.77	105.21	104.29	102.58	107.08	104.53	105.09	106.18	105.46	107.99	106.86	108.15	108.36	106.07	103.59	105.06	103.17	107.34	106.4	106.49	106.76	106.85	107.77	103.86	105.22	107.94	105.52	102.1	105.15	104.42	105.86	105.75	108.46	106.53	105.22	105.29	107.32	107.64	108.33
98.47	99.715	99.213	99.978	99.589	99.929	100.26	101.23	102.86	97.867	101.61	97.7	100.7	98.404	102.18	97.582	101.55	99.711	99.884	99.683	99.846	96.688	100.12	100.61	99.583	100.75	98.119	100.82	99.483	99.262	96.998	99.507	98.56	100.23	100.64	98.467	99.516	96.898	98.804	100.17	102.47	99.358	102.77	99.049	96.744	98.46	100.33	101.18	100.59	103.07
110.16	112.47	114.13	111.07	108.95	113.48	111.73	108.95	113.59	111.93	113.21	111.77	107.44	115.43	111.27	112.14	113.34	112.6	113.66	116.23	113.2	113.05	110.3	112.53	112.18	109.65	110.05	112.52	111.22	109.35	110.9	110.69	110.82	112.77	111.7	109.89	113.51	109.58	109.14	114.44	114.37	111.35	111.55	114.16	109.82	112.17	110.58	111.65	112.49	112.11
109.25	102.48	102.86	103.11	105.2	105.17	109.22	107.84	107.26	104.87	102.45	102.44	104.42	103.15	106.2	104.81	106.43	105.18	104.16	106.16	105.64	104.62	104.12	106.14	106.38	104.37	109.34	108.32	105.87	106.58	104.53	106.17	103.92	104.47	106.03	103.1	108.4	110.69	107.44	104.56	105.3	107.52	106.42	109.31	108.83	106.76	106.13	103.95	106.97	106.43
111.63	111.11	111.29	111.01	111.53	115.77	109.64	110.69	110.83	111.6	110.86	111.85	111.7	110.25	114.09	110.79	107.81	107.65	105.93	112.09	110.88	112.8	107.6	111.94	114.26	110.3	110.91	112.6	112.02	113.93	110.07	109.24	111.12	110.26	111.22	110.26	110.4	111.51	111.91	107.78	112.08	106.45	110.86	109.51	111.25	112.02	112.01	107.42	109.28	112.05
104.48	105.61	104.61	105.31	104.12	107.52	107.29	104.91	102.67	106.06	104.14	106.33	106.31	105.4	105.5	108.25	106.91	104.02	103.73	103.66	105.51	104.63	103.57	108.42	106.77	107.67	105.96	105.85	108.09	105.44	102.98	106.22	107.87	106.53	103.34	103.38	101.6	106.24	105.5	104.61	105.64	103.06	106.03	107.77	107.03	107.99	106.26	105.8	101.83	103.9
107.07	103.55	104.88	101.87	105	103.64	102.37	107.19	102.21	104.52	104.01	103.27	102.85	104.12	103.5	105.14	103.25	103.59	102.56	102.64	101.75	107.66	105.46	107.74	107.45	104.75	107.5	104.51	103.59	104.35	108.34	104.44	107.77	104	107.07	107.67	106.48	105.59	104.19	105.36	104.61	106.57	107.19	105.66	107.05	106.35	106.67	104.96	105.26	103.55
112.2	110.77	110.83	108.28	115	110.02	110.13	110.37	115.23	112.83	110.17	112.35	112.88	112.83	114.33	111.9	111.65	110.09	111.84	115.02	109.31	111.68	109.01	110.57	110.4	113.61	112.63	112.03	111.5	111.09	113.38	110.57	115.03	112.71	110.16	113.17	111.52	111.48	109.36	108.43	108	111.74	109.7	114.72	112.96	110.25	113.03	111.52	114.19	110.7
108.67	114.58	112.59	109.9	107.82	111.69	109.48	109.34	108.49	109.19	111.08	107.99	111.37	108.64	106.39	108.42	110.44	108.39	112.48	108.89	108.66	110.44	113.45	111.69	114.51	111.92	105.83	111.19	109.56	111.03	109.61	109.69	113.26	110.07	112.77	111.83	109.66	110.62	112.41	112.37	107.57	111.99	108.43	110.88	110.13	114.34	111.34	109.76	109.3	110.49
99.191	101.2	99.619	102.05	101.51	101.74	99.306	98.778	100.41	102.39	99.92	101.61	100.6	100.71	101.39	97.212	99.996	96.272	98.878	100.57	96.942	102.75	98.912	99.871	102.48	103.25	98.96	97.969	100.4	99.551	101.22	101.63	103.34	102.24	100.82	100.98	103.41	99.511	99.217	99.779	100.81	102.65	99.057	102.93	100.59	101.11	100.82	99.83	100.9	99.992
99.503	104.3	97.715	98.383	96.786	98.696	100.02	98.669	97.599	100.85	97.643	98.004	98.509	99.773	100.31	95.782	99.736	103.3	98.385	97.03	100.63	97.694	98.684	100.43	99.526	102.48	101.09	100.31	100.49	102.93	99.123	101.03	101.13	101.27	100.12	97.218	102.99	101.99	97.587	97.573	99.742	97.219	101	100.13	101.94	100.83	99.396	98.735	100.43	100.91
111.73	112.12	111.23	111.9	110.01	109.91	111.08	114.42	110.72	112.84	112.96	111.91	111.79	114.77	110.53	111.72	112.21	109.36	109.6	112.65	112.74	114.09	109.48	111.64	115.08	112.77	111.82	111.24	112.99	111.72	111.29	112.21	111.4	115.79	112.25	110.04	114.04	111.91	110.23	114.4	115.41	109.36	112.14	113.31	111.44	113.4	112.98	111.92	112.72	112.58
111.18	110.48	112.43	113.39	113.85	112.69	113.99	114.24	115.88	110.29	112.62	109.05	109.64	111.17	111.96	114.85	109.26	111.7	111.77	115.41	112.77	109.7	109.46	114.52	114.71	112.78	111.68	112.72	112.9	112.75	116.52	111.12	112.94	112.23	114.31	113.11	111.01	113.39	115.39	114.41	111.65	113.16	111.4	115.23	114.67	115.59	111.24	112.36	114.19	115.96
103.45	101.72	105.91	103.14	104.38	108.25	106.29	104.71	105.25	104.54	105.7	104.99	103.04	101.73	104.99	105.22	99.662	105.55	103.09	104.46	107.86	105.36	101.43	104.74	102.16	103.69	103.69	103.16	107.11	106.02	105.21	101.69	104.46	104.36	103.9	106.77	105.72	101.74	103.61	107.24	104.12	110.08	103.31	103.99	106.48	102.44	102.74	104.19	102.84	105.36
107.7	106.04	107.72	105.17	106.34	105.85	107.71	105.39	107.36	103.89	105.76	105.57	108.01	105.2	108.94	104.87	108.3	108.6	105.5	105.75	107.2	105.79	106.17	105.22	109.19	105.1	106.53	106.52	106.93	107.8	104.8	107.83	107.05	104.44	104.48	103.18	108.39	105.51	105.99	104.5	105.15	108.27	104.74	107.12	108.51	105.78	105.4	103.93	108.96	110.36
105.79	106.75	106.03	105.03	107.52	106.51	108.09	102.07	104.47	106.11	104.8	107.78	103.44	105.43	103.6	107.31	104.58	104.21	101.55	101.16	106.64	105.48	105.26	102.06	107.7	105.23	105.06	105.58	105.08	102.41	103.77	108.92	109.96	106.06	105.64	103.5	101.91	105.74	105.01	105.81	106.45	104.61	103.27	104.3	105.64	106.11	104.07	109.25	104.24	107.05
107.21	105.21	105.67	107.44	106.19	105.42	102.92	105.17	106.7	103.55	103.56	102.52	104.67	103.94	107.54	105.35	104.52	104.56	106.55	103.59	105.91	107.7	107.36	105.7	101.78	105.48	106.69	103.98	104.66	107.2	106.19	106.89	106.17	103.74	106.93	103.77	106.29	107.8	108.57	102.85	106.93	102.95	108.52	108.38	105.69	105.96	103.22	106.06	103.43	104.63
113.43	114.88	113.07	112.63	113.79	112.84	114.12	113.38	110.97	111.24	110.14	113.81	112.96	112.55	113.07	115.34	113.99	111.03	109.61	113.4	110.83	113.09	113.12	112.71	118.23	110.21	115.3	116.18	113.56	109.81	113.03	111.84	112.38	112.29	109.63	112.05	109.87	110.22	111.87	113.91	113.66	109.78	110.1	114.65	113.55	114.69	110.86	113.89	111.4	116.07
106.03	106.54	104.95	104.89	103.3	104.82	104.13	108.17	106.15	106.24	104.48	103.76	106.91	102.13	106.02	106.34	104.35	106.15	105.98	104.93	107.63	106.5	107.5	102.75	104.44	104.75	105.88	103.97	102.4	104.73	106.52	104.75	108.21	103.89	104.79	107.4	108.68	105.63	104.87	107.06	104.91	105.6	107.88	104.38	103.95	102.68	104.43	109.95	105.9	106.95
109.49	106.35	110.22	101.93	106.54	107.24	108.81	106.95	105.61	109.08	108.8	108.41	107.29	107.84	106.17	109.73	105.2	108.39	107.9	105.4	107.44	106.58	105.74	108.7	104.06	103.04	104.47	107.74	108.28	106.19	108.36	106.87	108.83	105.01	108.47	107.25	105.33	105.55	105.5	105.75	108.51	105.4	107.46	105.06	106.14	107.17	107.38	104.78	104.82	104.45
104.35	107.06	105.3	102.65	106.92	106.85	105.54	106.06	109.01	101.82	102.16	104.31	102.04	103.28	107.21	106.29	102.84	100.9	103.63	104.46	102.92	102.44	101.41	103.24	106.03	105.02	104.31	101.86	106.23	105.03	103.59	104.2	104.29	106.43	106.81	103.44	99.674	101.18	103.51	103.68	103.12	102.1	102.57	105.3	102.01	103.36	103.15	103.16	103.31	104.83
113.7	110.9	113.87	110.8	109.11	112.15	112.91	110.4	111.02	113.02	108.82	110.98	107.18	108.68	109.54	110.93	109.47	112.77	113.86	110.75	112.98	113.19	111.77	111.51	113.49	110.6	108.78	111.73	111.49	109.14	111.74	109.65	114.23	111.34	108.97	111.38	108.08	110.95	113.65	106.87	108.48	112.76	109.36	110.52	112.66	110.55	113.56	108.55	108.7	110.41
107.63	105.99	105.14	104.27	104.15	102.21	103.03	105.23	108.66	105.19	111.04	107.41	103.07	104.72	106.16	107.31	108.03	102.18	104.36	105.08	104.92	104.69	105.3	110.06	106.79	105.81	107.41	105.28	103.97	106.11	106.25	105.8	104.34	110.2	104.4	104.32	103.83	106.77	102.63	104.68	104.1	108.63	104.34	106.8	105.06	104.76	107.06	102.65	105.29	107.48
107.58	104.03	107.26	108.65	106.4	105.48	105.31	105.43	107.03	108.89	106.62	107.85	102.84	109.18	106.83	106.61	106.25	105.14	105.92	107.39	103.63	104.69	103.88	108.78	107.57	104.12	105.07	104.89	104.53	105.18	108.82	106.85	105.92	107.49	106.14	107.63	107.75	106.27	106.28	105.2	107.06	106.24	108.66	111	108.71	103.92	106.68	108.59	106.29	105.99
112.84	115.16	112.72	113.25	112.43	115.81	115.36	109.21	111.12	114.61	113.34	112.39	111.79	111.9	111.27	111.57	110.82	113.57	116.14	114.03	113.64	110.59	114.16	112.19	112.47	112.22	108.32	110.84	110.51	112.83	111.04	112.58	112.65	110.36	111.8	111.28	113.34	109.78	115.27	110.35	114.33	111.84	110.41	111.4	112.22	113.02	112.93	110.81	110.65	114.11
100.9	101.61	97.968	102.75	96.541	99.922	100.2	100.22	98.511	97.799	100.17	102.77	98.553	100.58	103.32	99.312	100.59	101.4	98.786	101.73	99.656	100.25	98.036	101.07	103.05	100.13	98.962	99.272	99.653	101.74	99.163	100.67	100.83	101.43	105.54	98.517	98.321	100.51	102.89	98.093	105.47	97.904	102.52	102.33	101.05	99.196	102.57	100.11	100.41	100.75
106.74	103.63	107.53	106.49	108.26	106.13	102.84	105.18	106.46	106.48	101.04	104.27	106.39	106.8	104.52	106.7	106.45	107.91	103.88	105.15	106.99	102.93	107.3	106.64	105.11	110.72	106.56	104.62	106.82	104.62	104.78	105.41	108	103.61	107.14	105.49	104.66	106.45	103.96	104.01	107.5	107.47	102.64	104.55	106.67	106.62	104.83	108.64	106.01	104.22
115.36	117.42	119.02	114.59	114.04	113.25	119.1	119.38	119.28	119.01	114.95	118.39	117.85	116.18	119.13	117.12	116.34	118.37	118.13	118.88	118.21	119.27	116.94	118.62	117.67	118.01	118.5	117.44	116.53	119.79	118.23	117.16	118.22	118.86	117.38	115.74	120.82	122.78	119.16	116.24	118.21	120.5	118.08	119.18	117.72	118.38	116.81	116	115.79	118.58
104.52	105.19	104.47	109.65	108.29	105.7	106.99	106.69	102.76	104.34	103.74	104.55	105.83	106.92	107.49	105.85	103.04	104.82	105.65	103.07	105.23	103.06	104.31	105.91	105.72	108.49	103.62	104.64	105.85	109.78	106.01	107.31	106.6	104.63	103.63	102.78	106.06	105.96	104.4	106.65	109.36	105.5	104.86	108.53	105.85	103.77	99.342	107.65	104.65	105.66
102.58	107.16	104.98	105.04	105.28	107.09	104.68	106.55	105.97	107.57	105.78	105.96	109.72	107.7	107.21	106.04	107.85	104.08	107.25	105	105.92	102.19	107.06	106.31	104.37	106.03	103.95	105.39	102.66	103.64	106.09	104.05	103.48	105.61	106.75	103.75	109.71	105.08	104.67	105.79	106.22	105.87	103.95	108.7	106.77	103.46	105.95	107.27	107.67	102.74
109.26	111.38	111.08	112.18	110.67	111.29	112.56	109.52	110.24	112.05	109.41	108.86	107.52	109.4	114.84	111.69	110.62	109.05	109.14	109.21	112.46	110.15	109.54	109.48	109.29	108.06	110.99	110.21	109.91	107.75	111.31	115.39	112.28	111.56	107.8	111.68	111.4	108.75	108.99	108.27	109.23	108.28	111.39	112.95	108.94	109.73	110.69	112.51	108.16	109.45
105.55	99.252	103.9	103.85	105.62	105.61	104.16	106.54	104.56	102.67	104.38	101.85	104.95	104.56	105.63	102.47	105.77	101.13	104.27	106.04	103.84	104.74	103.52	105.5	104.01	107.1	103.28	111.66	100.92	101.36	105.8	106.12	104.42	107.85	103.25	107.23	107.22	105.63	99.11	103.92	100.47	107.4	102.59	105.63	103.88	101.29	103.9	102.44	100.72	105.63
112.81	112.02	111.81	114.12	110.68	114.63	114.66	111.55	112.9	114.54	111.78	113.2	111.01	111.2	114.28	113.03	113.77	113.03	111.85	111.03	113.37	113.32	112.34	115.42	115.01	114.32	115.15	113.97	113.5	111.52	115.42	112.77	114.31	112.54	111.19	112.64	112.78	114.89	114.43	113.78	112.87	114.09	114.83	110.42	114.58	115.41	112.84	115.17	111.92	113.31
102.71	107.74	103.67	104.45	105.81	105.35	105.86	100.59	105.3	104.15	104.25	103.61	105.75	106.92	106.38	102.36	102.59	101.75	102.76	103.82	102.35	105.06	101.98	105.27	103.6	103.45	105.04	103.88	105.59	107.18	105.44	102.64	103.32	104.86	102.23	106.3	105.42	101.71	102.31	101.87	103.92	105.47	104.87	105.55	104.42	103.3	105.25	106.66	103.28	104.56
107.23	109.8	108.1	102.08	109.26	106.77	105.37	109.31	106.91	106.26	109.6	106.58	108.98	107.38	106.59	106.66	106.01	109.76	108.8	106.51	107.78	107.43	107.19	104.74	107.7	104.45	107.43	105.39	105.48	109.36	106.46	106.25	107.86	107	104.14	108.77	111.36	106.24	107.01	106.33	108.72	110.25	104.16	107.02	105.87	105.12	106.86	109.73	106.13	105.29
104.29	104.28	105.93	104.47	105.43	106.48	101.87	108.1	104.83	107.02	105.6	100.75	104.25	105.24	107.49	104.7	105.39	103.51	107.7	107.63	106.96	103.11	102.69	103.22	105.94	103.9	106.01	103.95	107.35	104.31	104.32	102.77	103.14	105.41	101.68	104	107.13	106.75	107.38	105.63	106.54	104.33	106.37	107.86	105.2	106.89	103.37	106.67	104.9	103.05
103.56	108.92	106.45	105.29	104.65	104.03	106.77	102.05	106.88	105.3	104.15	104.62	109.65	107.19	106.59	104.34	106.21	106.02	104.97	106.51	107.18	107.24	105.04	105.89	104.85	100.96	106.68	102.03	106.83	100.2	105.87	108.51	104.6	102.68	105.62	104.02	103.8	105.88	105.63	103.42	102.68	105.07	106.78	107.65	105.05	104.14	105.54	102.77	105.97	105.06
110.82	113.13	111.45	112.4	111.43	113.21	112.65	115.13	114.31	111.78	112.78	110.72	110.07	105.77	113.23	113.1	113.88	111.75	111.39	111.55	114.94	112.74	110.99	112.7	111.17	111.29	110.61	113.1	112.4	110.96	112.8	111.29	112.66	109.19	110.37	112.61	111	113.23	112.12	113.91	112.8	109.81	110.89	111.33	108.93	109.9	109.08	113.93	114.56	110.07
107.08	108.19	105.68	106.57	105.8	107.84	107.99	105.56	107.13	105.27	107.77	110.4	106.7	106.3	104.21	110.36	106.48	106.75	107.24	109.15	105.91	108.07	104.3	106.38	107.4	106.13	104.67	106.96	104.31	106.43	108.1	107.68	107.65	106.26	104.68	104.13	106.54	107.13	106.98	110.6	106.02	109.52	103.27	110.23	106.8	107.55	105.35	108.88	106.8	106.9
107.05	108.35	106.83	105.66	105.1	105.85	107.48	102.88	102.41	106.18	108.11	103.32	104.76	106.66	103.71	105.55	105.98	106.55	107.04	104.49	105.41	102.28	109.46	104.87	104	103.71	105.61	106.12	105.16	105.94	102.63	105.33	106.7	106.9	108.66	106.28	105.66	102.57	106.9	106.78	108.61	105.92	104.66	106.25	104.5	104.2	107.25	105.78	106.05	105.69
103.62	105.5	100.8	106.11	106.14	103.97	107.38	104.53	99.061	104.69	103.3	107.38	106.56	110.44	110.03	105.54	103.78	105.42	104.35	104.67	102.78	103.29	103.3	103.41	102.94	104.92	102.62	103.9	105.24	105.26	105.67	104.13	105.39	108.2	102.6	100.89	102.81	105.46	105.05	103.04	105.18	102.09	102.97	106.02	104.09	104.57	102.75	103.88	103.56	103.43
113.86	110.98	108.1	109.7	110.44	111.58	112.19	111.62	109.8	111.69	108.32	110.09	111.3	109.32	109.17	107.25	111.49	110.6	111.47	110.54	111.6	112.86	108.67	113.06	109.88	110.02	112.79	112.85	108.55	111.72	110.79	111.25	111.09	108.67	108.54	111.34	109.61	112.2	109.78	110.03	112.23	110.15	109.76	108.07	110.86	109.28	111.45	112.67	112.01	110.83
105.17	106.42	100.51	104.19	104.63	105.63	104.65	105.19	102.29	104.61	110.38	106.73	104.33	108.35	107.56	105.1	107.23	108.11	106.1	105.51	102.36	105.98	104.61	106.1	105.18	106.53	105.13	102.72	105.08	106.3	103.05	106.86	102.77	101.15	100.57	106.59	103.31	107.86	106.69	105.12	106.53	105.33	103.24	103.04	107.6	106.45	105.64	104.75	106.15	109.39
104.7	105.05	108.82	105.15	105.48	106.87	105.79	104.61	103.49	104.5	104.99	104	105.53	104.33	106.12	105.06	106.3	107.88	105.58	106.32	105.77	107.03	110.44	105.93	106.47	103.38	107.64	107.28	103.59	106.29	105.33	105.64	99.427	107.62	103.24	105.06	105.67	109.56	106.4	104.93	107.8	106.7	104.38	101.86	105.09	105	107.82	102.97	109.13	103.19
102.22	109.17	103.15	105.66	104.22	104.61	108.46	106.63	108.03	105.45	105.84	104.89	106.9	103.76	107.94	106.42	105.56	107.71	105.37	106.42	106.97	105.57	106.42	109.46	105.23	107.41	107.3	108.8	105.9	108.12	107.77	105.06	107.45	105.48	105.5	105.59	106.75	109.6	108.03	107.23	103.83	107.25	106.68	105.68	106.58	107.89	107.95	106.41	109.03	105.75
98.559	102.66	105.8	102.08	99.814	102.55	98.364	100.16	99.483	98.688	101.41	99.512	102.72	103.38	101.14	99.071	100.44	101.07	98.74	101.58	100.46	101.73	98.614	98.006	101.83	101.01	98.749	97.872	102.6	97.032	98.541	100.18	99.96	96.243	100.99	101.41	103.34	97.9	99.737	98.468	97.948	102.36	98.39	100.9	100.88	100.23	99.508	101.01	101.17	100.34
120.06	119.21	120.83	120.17	118.08	119.65	118.63	116.12	115.97	117.44	119.35	118.86	116.05	117.25	119.41	116.89	116.91	114.4	117.22	120.2	117.26	115.28	117.96	118.89	118.39	115.26	119	118.53	114.87	116.02	116.59	118.96	118.69	114.69	118.57	118.14	119.4	117.25	117.43	119.25	118.26	118.45	120.14	119.74	115.65	115.89	117.1	120.88	117.21	118.31
106.29	108.37	105.82	105.72	108.95	101.17	104.37	105	106.23	107.67	109.05	105.06	102.95	108.35	104.94	102.79	105.26	105.07	106.9	104.44	103.69	101.1	105.06	103.99	103.29	104.48	106.6	105.34	104.55	105.25	101.89	100.27	106.45	102.4	107.4	105.91	106.08	104.58	104.34	106.48	106.52	104.75	105.31	105.18	105.73	107.96	101.57	103.02	106.96	106.04
98.091	99.681	98.725	100.99	97.798	100.49	100.25	103.12	99.354	101.1	100.03	98.405	101.38	97.371	100.65	97.684	101.03	101.94	98.717	97.165	101.83	102.45	101.55	100.21	100.86	96.843	101.94	100.89	96.915	100.06	99.952	101.97	100.8	97.82	97.206	98.106	98.154	100.4	100.13	98.915	96.966	99.929	100.63	100.97	99.5	102.06	100.23	101.67	102.84	100.17
100.37	101.74	97.341	100.43	102.64	102.45	100.44	97.823	98.357	101	102.8	96.235	97.416	99.053	97.662	103.58	100.38	98.283	102.53	99.787	99.345	100.98	101.63	100.21	101.38	102.72	102.52	97.522	100.61	103.08	99.151	101.03	99.877	101.86	97.495	99.572	96.76	99.087	96.706	101.83	99.289	99.515	101.92	100.03	100.35	102.67	101.83	102.38	98.36	98.372
105.48	104.42	106.09	105.92	105.89	108.49	107.4	104.65	105.85	104.69	107.96	105.27	107.47	103.99	108.71	110.97	105.52	105.02	102.86	106.26	106.41	103.44	104.76	105.91	106.79	107.06	104.6	106.38	104.85	107.19	107.81	105.54	107.12	103.76	105.11	104.77	106.73	103.38	105.12	104.38	104.49	106.17	105	106.15	105.25	106.28	108.09	108.36	103.6	105.64
106.34	113.01	114.66	111.02	113.67	109.58	111.51	111.65	111.96	112.72	115.56	111.25	111.9	108.95	111.7	109.63	111.26	113.84	111.68	111.09	111.77	109.92	108.28	113.16	111.48	114.2	114.85	115.66	107.75	113.55	111.16	113.3	113.31	111.45	114.04	113.79	111	110.92	111.33	115.07	113.31	110.78	109.91	111.06	114.68	114.4	109.11	112.16	110.63	113.27
107.43	101.86	103.81	106.3	104.88	104.54	104.07	106.87	105.32	107.8	107.44	108.95	104.66	102.32	105.08	104.49	106.09	102.57	103.36	100.38	105.25	102.86	106	106.69	103.92	107.05	103.72	106.58	104.02	100.72	105.78	105.84	105.07	106.22	106.05	104.56	103.94	102.76	106.44	104.95	108.45	105.05	105.13	101.9	108.66	108.63	105.16	101.29	106.71	105.72
102.23	102.88	102.81	103.59	106.8	105.17	104.31	106.06	103.24	102.71	101.65	105.37	104.03	101.98	103.87	102.74	104.72	99.287	104.64	104.94	101.16	104.72	106.7	105.7	103.75	104.61	102.43	103.76	106.42	105.77	104.08	101.82	104.3	103.98	101.2	104.05	101.87	107.04	104.13	104.58	105.86	105.39	104.78	102.94	103.99	98.104	105.01	104.84	106.67	102.01
103.59	107.69	103.84	106.72	106.93	103.25	106.51	104.57	105.89	103.25	107.94	105.15	106.18	105.38	104.38	107.59	105.93	102.86	101.76	106.11	105.91	104.71	105.28	99.746	103.2	101.56	103.36	107.11	102.2	101.88	106.28	104.46	103.07	106.71	105.32	105.65	105.93	109.19	105.71	107.31	109.02	108.09	106.15	108.75	105.07	104.49	101.8	105.21	102.29	105.57
111.92	115.48	112.44	110.05	111.3	113.29	111.56	111.44	111.68	109.85	111.62	111.52	113.37	116.3	112.99	112.75	109.47	111.08	109.52	108.08	109.01	113.54	112.17	111.16	111.56	113.85	116.62	106.95	111.52	109.57	110.72	112.35	109.15	109.1	114.27	113.2	113.82	111.28	107.39	110.72	111.63	112.92	109.23	111.21	109.51	109.84	110.09	108.12	114.2	110.76
104.6	105.92	105.24	104.88	105.84	106.13	103.68	104.39	105.91	104.85	104.64	104.11	101.76	106.15	106.94	102.18	103.48	103.35	101.43	105.16	107.91	103.93	103.04	105.2	101.5	106.94	105.65	106.46	104.19	106.59	105.1	102.38	101.83	105.96	104.15	102.45	105.28	103.93	108.25	104.59	102.75	104.64	105.51	105.42	107.77	101.76	105.67	103.39	106.22	104.71
103.2	107.89	102.4	104.57	104.76	106.24	105.68	104.66	107.39	104.78	104.83	108.69	107.71	99.795	105.07	105.14	103.14	106.68	102.87	104.9	107.53	104.93	105.75	105.73	103.03	105.3	107.94	103.95	107.3	108.79	105.4	108.12	104.87	103.92	106.28	104.5	102.15	106.64	105.11	105.53	107.52	107.35	102.52	106.18	107.95	106.47	106.12	103.18	103.75	106.8
111.65	114.48	110.64	112.14	108.27	112.51	112.95	109.58	111.94	111.25	112.99	108.69	112.77	111.25	116.18	109.76	110.65	112.22	113.01	116.37	111.39	113.14	111.66	111.53	115	112.9	111.89	113.85	111.87	115.38	113.78	114	112.85	112.08	113.31	107.81	110.78	109.79	110.33	109.19	113.27	113.33	113.13	116.15	110.81	113.25	112.3	111.35	112.41	111.83
111.13	112.8	110.83	108.64	110.14	108.88	106.27	108.73	108.97	111.64	114.99	109.54	109.04	109.94	110.37	107.08	107.45	110.38	110.25	110.39	110.62	108.21	110.77	109.66	110.3	108.38	110.31	110.1	108.55	114.63	110.52	113	111.53	110.41	110.89	111.44	108.73	112.69	109.91	107.32	106.02	110.32	111.63	108.5	109.16	109.25	109.39	109.74	108.89	110.28
104.69	103.99	103.34	106.14	108.04	107.27	107.25	104.3	104.57	103.36	106.63	104.6	102.83	105.38	105.9	101.45	104.79	104.94	102.64	104.89	103.02	103.31	104.79	106.07	104.22	104.18	104.13	106.23	105.69	105.59	104.08	105.71	102.88	103.03	103.78	105.72	106.32	104.92	103.79	103.58	107.36	108.94	107.16	107.77	104.75	100.05	107.25	105.36	105.67	105.24
100.19	102.4	99.711	101.66	102.03	99.252	98.041	101.22	100.04	98.261	100.15	99.946	101.89	96.694	96.175	99.97	100.4	100.07	99.481	103.48	100.58	96.384	99.914	99.155	99.909	97.099	101.64	99.505	99.751	95.52	103.44	100.56	98.764	102.18	98.479	100.49	98.889	98.76	98.601	101.01	98.489	100.04	101.7	98.201	99.771	97.345	98.91	98.954	99.58	97.515
100.94	99.16	96.997	101.21	98.808	102.75	100.58	99.362	100.01	105.97	99.204	98.902	100.52	101.31	99.287	101.11	101.54	100.15	102.62	100.51	102.94	99.643	100.18	102.17	100.67	101.59	100.6	99.427	101.97	97.188	98.944	101.03	101.08	98.421	99.947	101.21	98.558	100.46	100.04	102.01	101.41	97.891	102.69	101.28	100.22	104.6	97.827	100.15	98.716	102.87
105.1	108.72	107.38	102.45	104.14	103.86	100.22	106.48	106.89	107.35	105.19	105.81	107.05	107.33	103.47	104.75	101.52	107.39	103.08	105.86	104.85	106.93	106.1	103.93	105.03	107.19	105.4	104.06	107.16	106.38	105.17	107.7	104.88	106.6	105.76	102.78	105.22	107.26	105.64	106.13	105.38	106.27	106.7	106.44	106.36	103.16	105.03	108.77	106.32	104.38
109.94	111.84	114.23	117.55	113.6	115.41	111.04	115.63	113.5	112.26	112.51	117.37	115.71	113.29	116.14	111.8	114.07	110.83	112.49	116.97	110.93	111.75	110.9	114.86	114.37	113.99	111.7	111.01	114.06	110.7	113.14	116.94	115.39	113.29	115.81	111.4	116.19	112.36	114.54	111.93	112.06	115.85	114.39	111.55	113.84	112.74	114.51	112.62	112.21	116.53
106.48	103.94	106.07	101.81	106.62	105.41	107.71	103.81	104.65	105.66	105.46	104.2	105.73	103.72	105.93	104.78	104.56	101.82	106.55	108.38	106.45	108.02	103.49	104.71	105.51	102.13	105.21	104.58	103.39	107.1	105.66	102.23	104.76	105.58	104.58	101.89	103.41	102.38	106.31	105.41	106.15	105.69	107.26	104.37	106.54	104.77	107.69	105.94	105.23	105.73
105.31	105.05	103.38	106.62	107.08	107.1	106.82	103.66	103.74	103.57	106.73	105.34	102.69	106.39	101.95	104.74	107.12	109.31	103.88	106.59	104.26	105	105.62	107.82	106.32	106.64	105.83	107.86	102.09	104.04	103.43	106.35	106.55	107.2	104.57	109.92	105.3	105.16	105.64	106.58	106.28	105.77	102.59	106.45	106.56	102.67	107.44	103.27	108.16	106.3
108.5	104.98	106.75	103.6	108.39	105.67	105.76	104.84	104.52	107.16	104.16	106.54	107.09	102.93	106.11	106.57	108.65	104.01	107.47	109.46	106.21	107.4	102.99	106.14	109.09	108.76	102.89	103.36	105.86	106.34	106.81	107.97	103.7	105.14	108.06	105.07	104.82	105.01	105.63	107.64	106.21	110.37	107.52	104.2	109.41	105.65	108.29	108.57	104.59	107.75
104.22	108.49	103.65	106.3	105.3	105.92	104.65	107.41	101.95	104.83	108.18	104.92	105	105.25	106.33	106.11	105.39	105.02	104.68	108.83	103.17	105.8	105.68	105.51	109.32	104.21	106.93	104.07	107.89	104.71	103.01	103.75	103.16	108.18	105.78	105.08	104.47	105.34	105.42	107.19	108.49	106.11	104.37	102.66	105.7	104.9	105.08	106.01	103.91	108.37
102.39	99.151	101.58	101.96	100.59	99.922	99.827	101	99.159	102.22	97.763	98.54	101.7	100.34	104	98.903	96.281	98.083	101.69	100.79	101.18	100.43	98.677	99.774	102.65	100.78	97.525	98.933	103.01	103.67	100.3	100.89	100.14	98.738	98.787	101.26	104.94	100	104.43	100.38	99.567	99.894	102.05	97.174	98.225	101.3	97.393	101.29	99.521	100.35
109.51	109.95	111.23	113.11	112.12	108.92	111.72	109.16	110.85	109.14	112.76	112.87	111.11	109.6	113.87	108.38	112.54	110.62	111.98	116.42	112.21	110.72	110.46	109.13	109.67	112.04	112.21	114.21	109.12	110.74	112.29	107.71	111.71	110.03	108.49	113.24	110.99	111.42	111.39	110.57	110.93	110.18	109.26	110.76	113.08	109.79	114.63	112.94	108.08	109.4
112.55	111.72	114.61	114.34	114.03	114.39	111.08	115.08	110.54	111.54	111.69	114.47	108.48	111.87	112.84	116.11	111.72	115.68	114.33	113.27	113.27	115.08	111.56	111.04	112.17	111.39	112.42	113.86	109.88	113.8	114.03	113.54	116.29	113.66	112.68	109.38	113.98	109.94	112.31	114.51	112.64	113.7	113.8	110.14	115.25	113.05	111.74	115.95	116.48	110.24
101.77	100.92	100.67	98.052	100.69	98.542	100.97	100.26	101.98	99.885	100.55	99.394	97.076	102.19	97.545	98.727	98.738	100.67	102.16	100.03	97.738	100.28	98.766	99.851	102.29	99.971	99.534	101.97	98.581	98.944	97.516	99.385	98.081	99.225	100.74	96.762	98.913	99.587	98.065	98.843	98.718	102.74	99.013	100.58	102.87	102.16	100.49	100.07	103.13	102.21
107.62	104.05	103.35	106.16	103.58	109.27	108.52	108	101.58	108.07	106.83	107.22	106.92	104.64	109.1	105.95	107.95	107.92	106.94	104.19	103.38	104.74	104.28	107.1	105.42	108.1	104.52	107.64	108.18	108.03	106.49	106.52	104.83	107.08	106.02	108.71	106.95	104.89	108.75	106.97	104.14	106.37	105.17	107.7	107.16	105.78	105.89	106.95	105.81	105.82
100.05	101.47	98.749	96.129	102.15	100.17	100.62	101.59	96.329	96.976	97.422	100.26	98.285	102.26	98.288	96.453	98.953	97.663	100.93	100.23	99.291	100.4	98.074	98.291	97.736	102.88	99.626	98.253	100.39	100.82	99.767	100.05	97.616	97.474	99.158	97.76	96.644	101.53	101.62	101.1	98.382	102.8	101.81	103.31	101.15	100.78	97.281	97.479	100.93	98.445
107.72	107.12	106.57	105.16	107.98	106.91	107.05	109.29	106.57	104.52	104.69	103.84	104.89	105.79	105.28	104.75	108.02	107.98	106.65	106.24	105.55	105.17	108.85	107.98	104.68	106.98	106.81	106.91	104.91	102.99	107.02	108.13	107.08	106.36	108.53	105.46	105.4	105.6	107.71	106.89	107.26	105.83	107.01	102.72	105.46	105.29	107.05	107.79	107.58	105.55
114.26	111.83	113.78	108.7	114.2	108.38	111.66	112.98	110.21	110.85	109.7	111.72	109.56	111.36	113.08	108.75	112.85	112.48	113.35	110.87	111.37	111.58	109.46	108.76	111.82	111.36	110.73	111.77	113.33	111.73	109.2	114.36	109.89	112.96	111.43	108.85	111.48	111.49	111.06	114.71	108.09	112.6	112.15	109.43	112.34	106.55	112.44	113.69	111.43	110.43
105.06	106.42	105.01	104.91	104.88	104.82	106.2	107.27	107.17	105.18	104.98	106.97	105.51	107.11	102.67	106.22	103.79	103.58	105.75	106.61	106.23	105.95	108.07	108.18	105.66	105.35	108.13	105.07	106.46	107.37	103.44	104.96	108.48	107.44	106.98	106.29	105.5	106.65	107.27	103.58	109.12	105.31	109.83	105.39	105.54	104.51	105.79	107.15	108.03	104.82
107.02	108.13	107.82	105.66	104.38	105.4	104.88	104.65	106.14	106.32	106.02	105.98	101.88	104.14	102.22	104.51	105.19	110.51	104.22	103.54	105.1	104.26	105.36	107.24	106.8	101.93	103.82	105.35	106.37	103.85	103.91	106.27	103.65	103.1	106.51	107.23	105.48	103.88	105.44	102.14	103.18	107.19	108.84	104.82	105.37	106.27	107.84	107.49	106.35	103.92
106	108.88	103.32	105.06	108.56	105.34	105.84	105.84	104.16	103.84	106.9	105.1	104.72	105.86	105.95	101.27	102.67	107.13	106.27	106.59	108.5	105.9	105.34	108.6	101.69	107.4	104.21	107.37	105.17	104.94	106.12	105.93	105.36	103.32	106.39	106.63	104.74	106.59	105.42	106.39	105.09	107.28	103.71	107.98	105.74	102.62	105.88	106.39	104.04	107.71
111.22	111.58	110.25	111.68	108.96	109.33	110.88	111.12	109.25	111.35	110.28	112.05	111.37	112.72	112.47	113.06	110.82	109.44	111.25	110.13	113.6	111.14	111.42	112.14	111.55	112.89	111.85	112.47	114.64	109.2	111.85	109.44	111.82	109.79	114.53	113.32	111.03	110.97	112.6	113.52	112.8	114.09	112.03	110.82	113.05	112.97	111.97	111.7	111.57	113.24
109.8	107.78	107.01	110.05	115.09	113.11	111.49	112.81	110.19	109.41	110.17	114.35	116.09	111.09	110.69	111.09	112.11	112.55	112.19	113.74	109.97	111.68	109.6	109.27	113.19	108.04	112.11	110.5	110.14	112.72	113.83	112.12	109.9	112.3	111.81	112.12	108.59	110.12	114.56	115.69	113.02	110.44	112.26	111.23	109.1	114.32	115	113.91	109.92	112.06
106.04	104.65	102.22	105.21	104.41	107.54	103.37	105.3	106.63	102.65	101.99	104.39	108.97	107.52	109.34	109.02	107.1	104.93	105.67	109.07	102.91	105.57	106.13	105.17	101.77	104.52	105.45	107.57	105.88	105.36	105.66	104.27	108.47	104.08	108.58	102.98	106.76	107.18	105.85	105.14	105.63	105.7	107.16	106.72	105.66	105.27	108.15	105.1	106.79	107.33
110.94	109.54	110.73	107.05	112.03	110.31	107.71	111.87	109.6	111.88	112	108.84	108.74	110.25	111.54	112.43	111.25	108.23	108.74	111.15	111.29	109.65	109.78	110.42	112.15	111.7	113.18	109.87	109.16	110.42	109.68	112.39	113.11	106.35	109.74	109.16	109.93	110.04	110.62	111.46	109.19	108.85	112.69	106.13	110.45	109.23	108.52	108.93	110.2	111.4
110.45	111.6	108.7	108.84	109.51	111.71	110.58	112.43	111.19	110.21	108.5	110.83	111.86	109.74	112.75	107.54	109.74	109.4	111.22	109.23	111.07	109.3	110.45	109.78	112.24	110.79	114.16	110.24	112.14	111.88	108.29	108.39	111.25	113.73	110.24	112.74	112.42	111.74	113.47	110.05	110.77	111.21	113.3	110.01	108.5	111.04	110.93	108.95	111.08	108.04
106.22	104.7	105.88	104.27	106.1	106.16	104.43	105.18	103.16	108.67	111.73	102.68	103.69	106.78	108.92	102.85	104.16	103.04	104.59	104.02	105.57	106.32	108.91	106.99	104.3	103.36	106.56	105.7	104.31	104.98	106.77	105.61	104.09	106.08	105.58	103.77	101.74	104.79	108.95	106.35	104.84	108.76	109.52	106.3	106.67	106.2	107.74	107.89	104.04	107.29
102.85	105.23	104.61	100.59	106.11	102.69	99.948	107.37	102.94	103.6	105.37	103.03	105.66	105.94	103.82	104.2	103.89	103.36	104.31	102.33	102.05	106.45	102.03	102.31	104.11	105.8	104.44	103.75	106.91	105.87	103.71	105.13	105.19	102.94	104.67	100.5	104.12	105.75	102.78	105.81	103.1	104.92	105.97	102.83	105.95	102.48	99.461	104.85	101.18	104.35
104.85	105.73	107.1	107.23	104.28	105.35	105.06	107.93	105.64	108.44	107.39	106.3	105.31	105.31	105.13	105.63	106.18	105.47	104.47	108.57	102.58	105.45	105.38	105.45	107.13	106.84	105.67	104.93	105.23	106.14	101.82	104.09	110.4	101	108.75	105.37	106.06	104.89	107.53	107.59	104.74	106.21	106.3	103.49	104.99	106.15	105.8	105.17	103.8	103.46
107.73	110.44	107.74	108.28	106.72	107.73	105.94	109.06	105.78	111.52	109.15	108.35	107.1	109.41	107.08	109.34	108.02	107.84	108.43	103.95	106.16	106.44	106.58	106.31	106.5	107.1	105.57	106.24	106.63	107.73	108.79	107.45	107.07	106.12	104.42	105.63	104.13	106.23	105.41	108.02	106.15	109.93	106.52	108.82	105.06	106.89	106.44	107.98	106.17	106.34
109.23	107.02	112.26	107.34	109.3	108.67	114.14	106.54	110.46	110.39	110.53	113.66	110.67	110.01	107.43	107.61	106.6	109.31	109.88	110.37	114.35	111.16	109.02	107.16	111.46	112.05	107.04	108.86	112.8	108.43	108.48	109.22	108.57	109.23	106.64	109.17	110.14	108.81	109.55	110.3	113.23	108.77	110.31	113.29	110.59	107.89	107.98	111.32	110.55	110.53
106.22	106.62	103.53	104.31	105.85	101.94	105.89	104.65	106.66	109.34	105.09	104.51	107.66	103.9	106.28	108.08	104.51	105.79	106.18	104.93	104.13	105.32	106.41	104.41	105.99	104.46	107.8	105.15	106.1	102.88	106.26	103.36	107.52	104.05	104.58	105.07	104.54	104.7	105.85	101.92	108.48	106.85	108.77	104.28	107	105.25	105.68	107.21	105.28	103.96
106.56	107.28	105.99	102.93	104.49	109.05	106.95	104.14	107.49	106.67	109.98	106.26	107.1	102.02	105.4	110.81	106.38	103.36	107.32	107.45	106.68	106.85	106.14	107.79	105.69	109.51	105.39	106.26	107.58	109.54	109.99	104.83	105.63	106.77	103.94	104.89	105.48	104.86	106.91	104.9	105.83	108.96	109.94	109.38	107.13	108.19	108.49	107.48	106.03	109.07
106.44	107.03	104.51	103.66	106.1	105.8	104.11	106.05	107.57	105.5	106.42	103.29	104.1	104.47	103.72	103.23	106.17	105.71	104.54	106.43	106.7	103.94	104.45	102.99	102.67	105.67	104.52	106.12	105.34	105.39	101.47	106.69	105.75	107.26	105.37	106.28	101.9	104.18	104.17	104.35	105.8	106.76	108.94	105.12	102.86	103.58	103.48	104.56	109.34	104.06
99.959	101.02	102.79	103.82	102.91	104.16	101.81	101.13	101.87	97.85	100.47	98.24	98.885	102.81	101.72	101.43	101.5	100.76	101.03	101.34	101.39	100.21	98.836	99.051	99.36	98.618	98.461	100.15	102.23	96.169	99.264	101.81	101.78	103.09	98.817	98.832	100.65	98.203	100.35	99.793	98.518	99.533	101.49	98.76	98.765	101.52	102.85	99.635	100.28	101.76
108.66	102.83	109.28	105.83	107.69	104.64	105.04	107.86	106.43	105.91	107.68	105.94	107.18	106.81	106.23	106.87	105.65	104.79	104.5	102.49	105.72	107.21	107.14	104.51	110.25	105.38	99.328	103.85	105.55	103	106.72	109.07	105.98	104.91	104.45	102.48	105	105.21	105.47	104.85	99.444	105.23	104.51	106.01	107.76	108.32	103.02	105.82	104.56	104.9
103.38	102.57	104.59	107.97	104.58	106.24	106.68	109.51	105.99	106.09	104.95	104.76	106.41	107.7	105.05	105.36	106.41	106.1	104.96	106	102.34	105.15	104.12	105.35	104.43	103.35	104.89	104.06	108.63	105.95	104.06	104.61	104.67	104.27	104.93	103.14	105.42	103.72	107.18	106.71	105.91	105.4	102.82	106.74	106.88	105.56	103.92	103.16	104.97	104.88
101.49	101.69	101.23	100.36	102.01	99.617	98.479	101.63	101.34	98.558	98.847	98.186	100.98	104.15	100.77	99.408	100.35	99.123	101.77	98.759	99.067	98.379	98.18	99.187	98.851	100.79	101.39	101.08	100.79	96.137	98.941	95.883	96.969	100.9	98.466	95.926	101.51	102.41	101.51	98.076	100.12	100.56	99.784	100.27	101.55	98.799	101.04	99.067	96.377	98.976
106.71	103.23	107.58	106.3	103.6	108.84	105.04	105.16	103.18	104.82	107.12	103.85	104.97	102.94	105.43	101.13	104.33	99.484	104.98	107.02	103	103.74	104.69	104.99	100.6	104.28	105.94	104.28	105.83	102.32	101.17	103.68	106.03	103.24	102.18	107.02	103.48	106.86	101.06	104.39	100.89	102.92	104.21	103.45	101.49	103.97	107.16	106.37	106.1	106.79
103.45	104.15	103.09	103.33	102.4	106.33	102.34	109.19	103.8	105.18	104.18	103.77	104.92	107.1	106.01	101.65	107.93	102.2	101.69	107.99	104.57	106.02	106.08	104.85	104.77	103.92	102.85	102.31	103.88	104.94	105.72	104.05	101.43	100.92	103.48	103.14	105.49	103.43	103.93	103.01	104.4	105.42	102.31	101.72	103.42	104.29	106.05	104.52	103.74	105.15
106.71	106.03	104.79	107.74	105.13	107.12	107.04	104.97	107.21	108	110.88	107.32	107.45	105.04	106.18	106.67	101.96	104.28	108.23	108.77	109.17	107.24	107.33	106.78	102.9	105.86	104.68	104.8	109.19	104.26	108.15	103.22	106.7	106.05	105.5	109.9	109.95	106.34	108.54	108.28	103.91	103.65	107.73	103.48	108.23	105.14	106.58	105.96	106.87	105.2
108.23	109.46	106.55	103.46	106.66	107.9	106.14	105.05	107.66	103.12	104.41	107.52	106.51	106.77	103.79	104.78	109.56	106.24	104.37	105.27	109.89	107.37	107.26	107.51	105.79	106.09	101.7	103.68	105.27	104.95	105.8	105.06	106.34	105.22	107.63	106.17	105.56	109.72	105.13	107.11	107.72	104.94	103.14	106.08	106.34	110.26	105.21	108.66	104.21	106.49
105.99	107.2	107.52	109.49	107.84	104.32	105.96	104.43	108.61	104.55	106.02	106.38	107.05	106.24	106.75	106.64	105.92	105.3	106.77	105.41	105.46	104.62	104.34	103.46	102.01	104.51	104.47	106.43	106.02	106.77	102.52	106.48	103.6	107.85	106.19	103.47	106.11	108.07	103.53	105.25	105.47	105.83	106.27	107.27	106.11	107.29	106.31	107.12	105.16	104.24
106.07	104.95	102.87	102.4	102.93	108.19	105.37	103.79	102.72	105.09	103.45	103.85	104.86	103.07	103.04	103.19	105.87	106.95	102.63	101.53	104.45	108.61	102.3	103.9	106.6	104.68	105.11	103.07	107.09	103.65	107.03	105.1	102.9	104.43	103.99	105.54	103.79	107.06	107.5	104.4	102.59	103.81	105.8	103.29	103.11	104.88	104.26	102.15	104.71	105.24
108.6	111.45	109.32	112.14	111.93	111.07	113.54	112.11	115.1	112.97	114.2	110.58	107.86	109.21	110.16	113.36	110.31	111.8	108.83	111.75	111.99	107.17	110.25	112.68	111.95	110.07	111.25	110.2	109.66	112.85	110.93	112.33	110.68	110.48	107.83	112.29	108.6	108.49	109.46	110.82	114.05	110.67	110.65	111.5	109.05	111	111.74	111.84	109.61	110.92
112.11	111.06	110.52	110.1	113.1	109.87	112.87	110.34	113.24	111.77	112.67	113.52	113.65	114.9	109.77	109.62	110.79	109.42	111.78	111.44	111.03	113.8	111.68	109.8	111.4	108.24	110.54	113.91	110.34	110.56	112.07	109.79	115.27	109.66	112.69	112.33	112.83	111.21	113.1	111.87	111.06	110.3	112.29	116.85	110.91	114.05	112.9	111.9	110.32	112.54
105.15	107	107.54	108.04	104.91	105.08	109.89	106.34	107.12	104.41	107.42	109.44	106.93	107.79	104.72	107.87	104.98	109.5	102.36	108.97	108.28	107.95	104.33	106.75	105.77	106	102.89	108.33	106.32	106.25	108.15	106.95	108.04	107.65	101.45	104.65	106.7	105.32	106.47	104.29	108.37	103.91	107.12	104.99	107.64	107.87	104.86	110.29	104.51	106.88
111.2	110.26	110.57	109.96	107.27	109.96	110.03	107.41	108.58	109.37	109.41	109.38	111.97	111.73	107.46	108.93	107.76	107.73	108.71	108.95	110.05	107.34	109.23	110.41	109.6	111.49	108.99	110.79	108.35	108.99	109.81	111	108.47	110.62	108.77	110.83	109.61	110.64	110.85	111.66	110.4	107.38	111.02	108.01	106.69	109.68	106.23	109.12	106.12	111.78
111.47	111.73	111.14	112.66	108.37	109.43	110.81	110.08	112.5	111.84	108.98	111.24	113.2	109.27	110.7	114.42	109.57	113.07	109.76	111.48	111.24	111.61	115.78	109.08	107.81	110.93	111.87	111.47	112.37	109.58	113.74	113.61	112.64	113.1	112.59	110.95	115.13	111.27	110.47	109.12	110	108.18	112.85	110.61	112.47	110.38	112.39	110.34	110.72	110.84
104.6	103.95	105.29	104.98	102.84	104.86	104.56	104.98	104.68	107.53	104.33	103.87	103.37	103.62	103.99	99.396	105.6	105.62	104.21	104.68	103.35	103.51	100.77	105.77	106.29	102.04	101.17	104.02	104.48	102.42	105.57	105.55	105.29	102	106.27	103.68	106.53	103.46	104.58	103.24	104.43	102.98	105.6	104.23	101.09	106.01	107.29	102.41	103.65	103.75
97.083	101.76	97.624	99.679	100.99	99.741	99.02	97.39	97.226	96.837	99.081	98.351	99.246	98.738	100.26	101.75	98.779	98.278	101.44	101.14	98.367	101.98	101.04	101.36	99.138	101.17	100.38	100.81	102.03	101.25	101.21	98.743	99.678	98.204	99.389	98.512	101.37	98.696	99.549	97.635	95.229	102.93	96.732	99.475	100.53	98.802	102.04	102.56	98.666	100.82
109.94	109.9	109.6	111.63	112.31	112.83	114.01	111.9	109.52	113.87	104.91	111.53	113.72	111.36	110.79	108.02	110.55	114.43	111.18	113.69	113.11	108.92	110.82	111.47	108.5	110.8	113.24	112.83	111.06	109.5	111.9	109.59	110.44	111.4	108.09	108.48	109.71	112.13	109	110.86	114.47	111.22	111.91	112.59	111.01	110.47	112.01	112.42	111.18	113.54
111.73	111.63	114.58	110.92	110.67	112.13	112.87	111.92	111.52	109.8	113.3	112.77	109.78	110.63	111.46	112.65	111.02	113.1	111.65	114.01	113.2	114.15	109.71	110.94	114.4	112.41	112.82	113.45	110.49	108.73	114.39	111.31	113.41	110.44	112.94	114.14	110.63	112.62	110.98	109.92	111.61	115.4	112.51	113.06	111.01	109.52	112.77	113.38	110.56	114.05
107.88	109.16	105.6	106.98	106.46	106.75	108.08	108.52	107.24	108.32	107.86	108.53	111.38	108.37	107.26	106.44	107.9	107.07	107.92	108.6	107.71	108.58	108.36	103.63	106	109.79	106.05	105.2	108.22	106.94	102.26	105.24	101.3	107.56	107.61	106.94	106.55	109.48	105.96	105.79	107.25	104.19	107.88	107.01	107.03	105.77	106.9	108.1	108.92	106.89
97.045	98.379	101.02	98.029	97.687	102.5	100.98	98.178	100.3	103.04	100.89	103.5	99.063	101.24	94.635	99.95	101.29	101.35	100.19	100.23	98.758	99.766	99.519	97.617	100.47	96.63	100.54	100.01	97.624	100.3	100.32	96.949	100.46	97.144	102.1	98.047	102.88	103.53	102.14	102.49	98.681	100.11	102.53	99.345	99.806	103.86	102.16	95.105	101.58	101.6
106.24	107.23	107.28	105.89	106	108.04	107.47	106.18	105.62	106.65	107.15	103.29	105.08	104.42	104.26	105.74	105.97	105.14	110.08	106.04	106.1	102.16	105.25	105.65	106.83	102.55	105.44	106.79	106.92	106.09	106.66	103.15	106.89	106.96	106.62	107.76	105.9	106.8	105.55	107.55	106.25	106.23	104.98	104.88	107.04	105.13	105.88	107.12	103.78	108
99.385	100.21	100.46	98.116	102.48	103.06	98.98	100.23	99.026	103.54	101.53	100.04	98.999	99.463	102.21	99.456	98.614	98.474	101.43	102.54	99.57	100.17	99.089	101.32	97.886	99.843	99.177	102.19	100.1	100.72	101.53	99.179	101.11	103.99	98.576	100.98	101.96	101.51	99.958	105.22	99.608	100.55	102.27	97.872	101.71	98.243	101.35	98.872	101.95	98.895
109.71	113.94	113.6	113.47	111.52	110.25	108.37	115.55	111.97	113.51	111.22	114.35	111.54	112.4	114.04	113.66	110.2	113.04	112.86	110.9	114.56	112.43	111.29	113.81	110.49	111.28	110.98	112.28	111.62	112.58	111.19	113.98	111.16	110.97	111.85	112.38	113.23	109.66	109.23	111.44	110.79	112.35	110.56	111.05	111.78	114.03	111.54	112.63	112.96	114.55
98.644	96.793	98.995	99.599	99.132	102.46	100.39	97.623	100.55	97.907	101.44	100.71	103.08	102.34	101.88	99.394	98.044	99.987	101.08	98.246	100.16	102.66	99.294	98.09	100.35	99.266	98.059	96.813	100.61	99.236	101.22	97.468	100.23	99.318	100.24	96.905	100.09	100.23	99.993	100.31	97.602	99.928	99.844	101.94	97.559	99.085	98.429	96.666	100.39	102.08
111.67	111.57	112.33	112.96	116.09	111.33	111	108.5	113.59	108.8	112.44	111.25	110.75	109.47	109.6	106.86	109.81	112.25	113.05	110.58	110.8	112.12	110.3	108.73	114	112.49	111.86	110.38	105.47	110.07	111.64	111.16	112.58	111.96	110.36	112.65	111.94	111.42	111.64	109.75	112.57	113.56	109.25	110.25	111.02	110.93	112.2	111.56	113.03	111.12
111.58	110.56	112.46	111.56	112.65	112.74	110.96	112.69	113.65	113.19	113.96	112.03	112.5	112.67	109.91	111.48	111.37	110.02	109.43	108.82	112.75	108.82	111.12	109.85	109.51	112.87	110.31	111.29	113.46	109.98	111.38	112.25	111.23	107.73	113.16	112.16	111.54	112.46	111.83	110.17	110.15	111.28	113.49	112.2	111.24	114.34	113.22	109.39	111.08	111.5
110.31	110.76	112.23	109.79	109.84	111.55	112.4	110.33	112.1	106.75	111.73	112.15	110.45	110.1	112.74	112.73	110.54	111.01	113.08	111.24	106.8	110.44	111.07	114.91	111.89	111.72	110.8	113.24	112.11	110.28	109.37	110.44	112.03	113.24	110.67	114.21	109.4	112.62	112.48	112.93	112.11	106.48	111.68	112.06	111.96	114.2	109.85	110.41	109.48	114.11
108.55	105.25	107.32	108.88	106.49	104.7	103.4	106.59	104.77	105.72	104.43	104.25	107.95	108.11	107.34	106	106.66	105.91	103.1	107.79	105.16	106.07	106.75	106.11	108.34	108.61	105.19	104.94	105.21	104.78	104.81	105.52	107.23	104.62	104.72	104.42	106.25	103.9	108.43	103.65	105.95	103.4	106.44	105.46	104.66	106.39	102.67	106.1	107.3	107.25
104	106.51	104.64	103.88	103.57	105.34	104.56	102.81	108.48	101.39	105.02	105.99	104.63	107.15	103.96	103.93	104.97	104	106.01	106.81	103.9	103.87	106.31	104.68	105.26	104.35	103.92	103.56	104.88	104	103.88	106.44	104.72	107.41	105.8	104.8	106.29	105.11	107.52	105.93	103.05	104.54	103.88	101.37	104.88	107.41	105.67	103.61	105.45	104.27
104.66	104.6	105.98	105.44	107.54	107.89	102.59	107.59	106.36	106.25	106.54	104.46	104.17	107.67	104.59	104.1	106.06	104.22	106.64	103.01	105.86	105.58	107.72	103.49	103.62	104.97	105.2	105.91	104.46	104.29	102.77	108.39	107.71	105.44	106.92	108.66	108.31	104.82	105.23	102.9	106.27	108.01	103.64	105.73	104.76	104.24	104.69	105.69	105.72	106.96
107.17	107.63	105.65	106.26	104.7	104.17	101	108.19	104.57	103.28	105.71	101.44	105.48	106.4	106.27	105.53	105.57	105.03	103.57	104.16	105.89	106.46	105.47	106.83	105.22	106.81	105.43	107.06	105.99	107.17	103.78	106.02	105.49	100.63	101.57	102.23	106.65	108.62	107.58	105.77	104.5	106.81	105.4	102.76	105.26	103.67	107	104.36	106.31	104.54
105.39	100.94	103.87	105.59	103.66	104.45	100.51	105.12	106.93	105.5	104.28	102.67	104.84	106.71	104.57	103.3	102.27	104.71	99.361	105.76	102.63	102.87	106.14	105.54	103.71	103.1	102.04	104.51	105.55	101.9	106.3	104.82	106.91	103.34	106.77	104.28	103.79	104.4	101.68	105.52	105.77	103.92	106.13	107.29	103.84	104.83	106.16	106.19	104.38	103.73
107.77	107.39	106.11	104.11	105.53	108.38	107.77	107.26	108.43	103.17	107.76	103.9	107.73	106.61	103.44	106.85	107.83	106.75	102.49	106.21	106.91	105.98	108.4	108.94	107.11	108.78	109.15	104.95	105.17	104.94	105.43	105.35	105.47	105.47	109.57	103.58	105.65	108.95	105.79	103.36	107.01	105.71	106.49	103.98	104.08	108.84	109.5	104.41	106.32	106.8
104.75	106.33	102.73	104.5	105.96	104.74	106.65	106.02	105.75	106.11	103.92	103	106.31	104.73	105.31	103.91	103.44	107.69	109.51	102.21	107.1	105.26	105.94	106.76	105.65	104.35	106.27	103.53	105.47	105.35	105.28	103.39	106.29	103.43	105.38	108.81	101.75	105.86	104.44	107.9	103.69	104.95	104.54	107.01	104.46	104.38	107.72	104.15	106.88	107.4
100.14	99.017	101.23	95.29	101.68	100.78	101.21	102.58	101.11	100.79	98.152	99.692	100.29	97.31	99.603	100.72	96.992	101.56	98.739	94.908	101.29	98.032	101.11	99.427	99.357	97.589	99.502	101.48	104.32	99.717	100.1	101.31	97.792	101.75	98.433	100.74	102.24	96.405	99.353	101.09	98.885	100.74	100.2	100.86	100.3	96.749	101.81	96.637	97.965	102.1
114.28	114.65	113.06	111.44	113.48	111.75	114.56	111.86	115.31	112.25	112.09	114.18	110.7	115.41	112.66	111.96	114.42	112.72	114.4	110.5	113.19	111.59	114.62	114.83	110.02	110.59	114.52	114.3	110.19	110.88	114.5	111.68	112.19	113.76	114.01	112.93	110.27	112	113.79	114.3	110.02	112.37	116.49	111.74	107.06	109.82	113.42	114.73	115.01	113.9
99.602	105.09	105.65	102.74	103.57	104.36	105.38	106.05	103.59	105.22	104.12	104.78	104.35	102.3	105.03	101.41	105.08	106.73	107.75	104.93	104.56	104.25	104.28	105.08	100.43	104.83	103.89	107.99	103.78	101.97	102.06	105.67	102.71	102.07	108.63	106.03	105.47	104.7	105.54	103.61	105.02	104.08	103.77	108.35	107.05	103.51	104.64	101.61	103.58	106.88
101.81	104.09	104.38	102.17	103.14	104.29	105.4	103.47	104.36	103.2	102.52	102.89	103.49	99.924	106.45	102.76	102.48	102.1	103.72	104.73	103.29	103.33	102.49	105.19	103.87	101.35	104.51	105.27	103.87	104.67	106.61	107.07	105.93	103.77	104.71	106.3	106.6	106.86	104.9	104.47	102.3	102.49	106.84	103.41	102.52	108	105.42	104.32	103.74	102.83
109.36	108.21	103.35	103.38	106.66	103.18	109.75	107.88	105.03	105	106.27	103.34	105.78	107.43	102.06	102.62	103.98	105.9	105.8	107.86	108.38	105.34	106.49	107.03	106.87	105.73	105.27	106.02	104.69	105.54	103.71	104.99	106.62	105.48	104.46	105.51	106.82	104.61	105.23	103.88	106.18	105.15	106.22	108.63	106.13	105.75	104.28	108.07	106.71	106.39
104.67	105.83	104.4	109.79	105.65	104.58	105.27	102.78	107.87	104.91	106.08	106.24	106.91	103.92	105.84	101.73	108.76	106.48	103.88	104.98	103.92	105.88	103.67	105.5	102.72	103.17	104.63	103.39	104.9	104.25	104.3	103.89	106.04	103.7	104.85	104.54	108.29	106.66	104.64	105.6	104.65	108.34	106.08	104.31	106.86	102.95	103.81	107.45	106.57	106.96
104.42	105.58	105.77	106.29	109.56	106.29	106.9	107.12	106.04	108	105.52	101.22	105.41	106.96	103.27	107.24	104.72	103.89	106.15	107.79	106.4	104.3	103.34	105.99	106.86	104.94	106.02	104.78	104.45	108.75	107.7	107.37	104.99	106.29	106.19	104.73	101.62	108.17	103.04	104.97	103.08	103.82	109.13	99.906	107.01	106.99	105.3	105.74	104.29	103.57
107.11	107.37	107.53	107.92	108.42	107.94	102.84	107.26	105.47	105.71	108.64	108.14	108.48	106.11	105.77	105.82	107.69	107.57	106.77	105.44	104.82	103.07	105.25	104.67	105.67	107.21	108.92	105.01	104.39	106.66	104.19	105.5	107.44	107.65	102.68	102.31	103.46	105.64	106.51	103.89	106.87	105.56	107.76	105.89	104.88	106.29	108.65	104.9	106.67	105.68
107.26	107.38	105.1	101.21	105.39	104.29	104.93	103.98	106.3	106.34	103.65	106.92	103.03	104.91	105.13	104.84	105.77	107	107.32	106.43	104.17	106.97	108.67	106.64	102.8	105.84	105.04	105.35	106.43	106.55	107.44	103.96	102.26	106.07	107.24	106.1	107.59	103.73	103.03	105.04	103.16	108.29	100.07	104.65	104.58	102.74	105.19	106.89	103.57	103.12
107.22	104.02	105.1	105.11	106.48	105.65	103.82	104.11	106.13	103.88	103.35	106.73	108.53	101.43	103.97	103.78	103.88	102.27	103.33	104.37	102.4	104.62	108.83	101.32	102.73	106.65	101.79	103.07	107.17	104.3	101.71	103.97	105.65	103.69	105.96	106.44	104.77	103.62	106.51	104.51	104.37	106.97	104.44	103.92	101.04	103.12	102.25	102.97	103.03	104.43
103.05	102.67	106.03	107.35	103.97	106.03	103.6	107.99	108.2	103.24	107.43	105.37	105.42	105.61	108.9	103.99	105.51	108.26	107.47	106.11	103.84	104.64	103.77	106.31	106.9	109.05	104.63	106.06	104.76	108.35	106.85	106.28	104.43	108.62	107.77	103.63	103.82	105.92	109.32	105.62	107.14	108.31	101.91	104.09	104.32	106.45	109.04	105.1	109.01	105.89
111.82	109.67	109.45	112.64	114.49	113.29	109.78	112.48	113.53	111.87	110.8	110.29	111	110.17	113.5	110.46	110.14	107.11	109.81	111.6	113.45	110.04	111.88	110.78	112.76	112.18	106.99	109.15	112.42	114.61	109.22	110.66	110.92	111.34	111.53	110.61	113.26	113.79	112.92	111.8	110.1	109.23	112.63	110.41	113.94	112.48	109.66	110.13	112.25	111.23
107.63	111.11	111.92	107.83	112	111.13	108.6	111.71	107.56	110.53	109.62	107.51	111.64	111.95	108.74	110.13	110.45	108.78	112.08	108	109.09	110.96	110.03	111.85	108.61	106.02	110.31	112.62	110.73	109.48	106.67	111.8	106.53	107.14	112.01	110.05	108.86	107.14	109.34	110.92	109.36	109.54	111.87	112.42	110.86	110.93	109.08	108.82	109.34	108.37
108.35	109.85	112.97	113.7	111.5	110.64	115.3	112.11	113.22	115.18	111.3	113.37	114.68	110.02	111.8	112.48	111.61	109.63	116.26	114.25	113.22	114.72	112.46	112.82	111.92	116.84	113.62	111.32	113.64	109.82	112.65	111.65	113.63	114.16	112.3	114.91	110.72	112.72	110.99	109.9	112.7	113.65	117.09	114.09	116.06	114.65	114.25	112.92	111.44	112.98
99.753	98.52	99.109	98.585	98.042	98.205	100.88	99.307	97.283	98.704	97.831	103.67	99.382	97.343	97.309	102.52	100.9	101.02	97.082	98.693	103.45	99.407	100.21	102.04	100.18	99.121	98.444	99.909	97.974	98.469	97.246	101.29	97.616	99.964	99.898	101.05	97.95	101.18	101.29	99.505	102.36	97.34	98.405	97.333	100.48	101.84	96.936	101.56	100	97.223
105.46	106.57	107.1	107.36	108.36	107.29	105.69	104.8	108.95	108.44	105.43	105.89	105.29	105	102.69	105.22	106.62	107.62	104.82	107.14	103.66	105.96	106.96	101.57	104.66	106.48	104.91	108.16	104.79	106.12	108.03	103.71	105.27	107.05	108.66	107.64	105.97	107.34	107.22	106.3	102.6	102.43	106.58	102.62	107.43	102.72	106.35	104.1	101.02	106.85
110.84	112.41	113.39	111.36	110.08	104.15	111.98	111.28	112.48	108.82	110.97	111.67	111	111.01	108.1	110.65	114.33	114.77	109.29	109.91	110.94	110.47	111.18	108.28	112.63	111.26	111.56	112.5	112.83	111.98	110.13	113.97	110.47	112.75	109.72	109.42	108.07	111.93	109.36	110.86	113.49	108.13	111.12	113	110.05	115.84	111.78	111.34	110.39	107.85
103.89	101.8	105.24	106.28	102.1	104.34	102.13	103.39	104.84	103.89	103.08	104.02	105.55	103.8	102.16	107.56	106.76	106.5	103.7	103.98	100.1	103.89	104.42	106.9	103.93	104.25	104.75	103.13	106.16	104.74	104.88	103.52	100.48	103.57	102.79	103.39	104.15	100.72	104.69	102.29	103.45	103.75	104.24	104.3	101.55	104.37	104.11	102.53	107.52	106.52
104.55	105.04	102.11	102.46	104.69	103.08	104.18	101.9	102.43	105.83	107.49	104.84	102.56	104.33	104.16	106.43	104.4	106.51	103.25	103.72	104.44	105.54	105.17	102.19	104.55	104.65	105.4	104.03	105.9	103.84	102.01	104.24	105.17	106.96	104.51	105.34	103.35	105.77	105.38	105.09	103.94	104.53	104.89	105.64	104.74	103.19	105.1	105.05	102.13	105.87
105.6	101.41	104.71	101.32	105.46	105.31	103.35	105.11	106.71	103.74	104.49	105.54	104.87	106.17	102.5	104.11	101.71	106.36	100.6	104.12	102.21	100.14	100.29	109.43	105.22	104.88	104.9	106.3	103.44	102.31	105.83	103.44	107.44	104.79	102.09	104.91	104.11	105.13	99.999	105.85	103.21	105.5	104.41	101.58	103.37	108.18	107.53	105.8	104.49	103.84
105.08	106.45	107.16	106.63	105.31	105.06	105.09	107.14	103.2	104.85	105.37	106.34	107.18	107.36	107.75	109.54	105.35	106.28	105.38	106.36	102.47	107.93	107.8	107.67	105.13	106.79	104.98	108.58	106.42	105.17	104.31	104.84	102.45	106.43	107	104.76	102.58	107.8	107.36	105.57	103.86	105.83	105.84	108.04	106.22	105.68	105.36	109.25	105.17	103.41
114.14	110.42	115.75	110.05	112.4	114.76	110.02	109.78	112.87	115.69	110.68	109.17	112.71	113.14	114.69	111.36	110.45	113.65	111.02	108.69	113.34	113.04	114.38	115.76	115.42	111.33	114.52	109.91	113.08	112.22	114.85	110.53	115.06	110.35	113.95	111.98	113.36	112.32	112.36	110.38	114.3	115.07	110.61	111.02	112.35	114.23	112.63	113.71	113.91	115.8
109.24	111.62	109.29	113.32	114.68	113.53	110.45	112.74	110.88	109.9	109.45	111.79	110.61	113.91	112.14	111.43	110.97	108.15	111.55	110.62	111.9	111.74	110.5	112.94	110.88	109.28	111.06	110.07	114.39	110.37	111.03	111.06	114.96	108.63	113.86	111.37	109.64	113.5	112.71	111.64	112	111.99	110.54	112.55	113.13	113.36	111.26	110.4	115.28	111.51
116.56	116.37	116.38	117.34	117.62	115.72	118.74	117.7	116.52	115.45	118.19	115.73	116.03	113.63	114.25	114.88	114.99	114.51	118.86	114.71	115.1	115.85	116.43	115.25	113.45	115.25	114.94	117.02	115.57	116.97	114.6	115.01	115.03	115.69	116.84	115.63	117.77	117.47	115.77	118.6	116.65	119.16	117.95	115.25	117.41	117.84	115.44	118.12	115.52	117.91
107	104.32	106.09	105.78	107.66	103.75	103.52	107	104.78	104.23	104.7	105.41	102.91	104.48	106.38	103.61	108.73	102.66	106.48	105.84	107.88	104.98	110.36	103.31	108.66	105.51	105.35	106.6	106.75	106.33	105.08	102.9	105.78	109.1	103.22	107.55	103.99	106.2	102.85	103.66	104.07	105.8	104.08	105.97	106.2	103.5	104.01	107.71	109.57	105.72
99.391	101.42	99.823	100.16	103.34	101.93	104.11	100.96	103.06	102.35	101.48	101.54	99.316	95.709	102.91	100.7	102.37	99.589	101.05	100.83	104.12	99.243	100.51	101.01	98.836	100.69	101.15	100.98	101.65	101.95	100.31	100.69	102.39	101.02	102.75	101.52	100.47	99.448	102.07	102.16	101.18	99.994	99.871	98.75	101.97	102.61	102.93	102.45	102.21	101.43
114.51	113.38	113.44	109.28	110.6	111.78	111.31	113.24	107.2	109.54	113.71	111.23	111.25	110.66	110.18	110.84	110.3	109.75	111.13	109.98	108.9	111.3	112.41	110.61	109.72	110.75	114.16	112.6	111.88	108.62	107.25	112.49	110.34	111.69	113.92	112.69	110.55	114.35	110	110.15	110.96	108.65	114.42	114.09	111.98	111.12	110.97	114.1	113.83	109.51
104.76	105.42	107.77	106.03	108.14	110.05	104.13	104.25	107.46	104.67	104.13	106.66	106.61	104.4	108.01	107.09	106.92	106.32	108.82	103.53	105.82	105.13	105.9	103.61	102.8	107.24	106.11	103.56	106.86	107.64	108	103.76	106.96	107.47	105.41	104.72	107.17	107.13	107.95	104.84	106.13	105.96	104.75	108.74	106.39	108	106.1	106.44	108.04	106.44
106.76	107.9	105.61	107.68	107.58	107.23	107.85	105.86	107.65	108.58	105.95	102.51	105.49	109.39	107.39	102.79	107.24	109.59	105.79	108.56	106.49	106.34	108.17	110.14	106.85	105.61	105.84	108.1	108.05	104.98	107.19	105.02	105.1	105.63	108.61	108.21	108.97	104.6	104.59	104.35	105.96	109.98	109.02	104.13	107.28	106.12	105.67	106.24	105.23	107.89
104.41	104.18	106.34	105.36	101.05	107.05	106.42	103.05	106.34	106.98	105.53	106.29	103.56	103.53	103.82	107.66	103.74	105.86	109.29	105.87	107.27	106.3	107.68	110.19	105.7	107.67	107.75	107.2	104.22	108.32	105.66	104.61	104.19	107.48	107.06	105.88	107.02	107.6	104.09	107.58	105.02	106.84	106.51	102.94	104.98	110.04	104.94	104.34	105.67	106.83
100.18	105.8	103.34	106.96	104.49	104.72	106.89	103.98	104.61	105.19	102.9	107.07	105.72	104.11	103.36	105.38	103.1	103.55	106.6	107.19	103.37	106.41	103.26	106	105.35	102.12	105.34	103.71	106	104.47	101.89	103.66	107.02	103.9	106.23	102.74	104.24	104.99	107.77	102.97	103.78	103.65	103.78	105.85	105.51	102.69	104.95	103.75	106.61	106.5
104.85	106.89	105.05	102.03	107.55	109.36	109.52	107.05	104.84	105.48	106.15	105.33	104.58	102.67	107.39	105.05	108.35	103.72	104.2	104.69	103.74	107.01	105.12	105.87	105.27	106.28	106.67	107.11	104.29	104.57	104.38	103.43	108.36	108.56	106.29	103.47	103.21	106.58	105.83	102.17	104.58	106.6	104.67	108.16	104.48	109.01	107.19	106.33	105.5	104.96
110.3	111.36	111.91	108.7	111.78	108.98	111.64	110.89	114.81	110.92	110.78	114.27	114.56	112.45	109.17	113.42	113.19	112.19	111.91	113.8	111.04	111.56	112.7	109.83	111.08	112.09	114.41	113.52	116.16	112.53	110	109.44	112.49	109.64	113.59	112.95	112.78	112.74	112.2	110.43	114.55	113.75	110.47	109.91	114	109.79	111.36	110.88	109.26	110.26
108.85	106.98	104.36	106.18	105.1	104.87	107.9	105.33	102.51	104.82	106.55	105.3	110.44	109.56	109.03	106.55	106	105.85	105.51	107.86	105.58	107.28	105.68	103.4	106.83	105.52	108.56	105.25	110.04	106.34	102.8	105.21	105.5	107.2	107.13	106.94	105.04	104.48	110.14	105.24	106.1	107.31	106.6	106.57	107.57	107.31	110.2	107.3	107.22	104.42
109.91	111.04	112.31	111.38	112.69	111.68	115.01	112.67	110.95	111.85	110.72	113.06	108.65	111.73	108.81	112.57	113.81	114.94	111.87	111.36	111.46	109.87	109.5	113.92	113.15	107.56	109.1	113.66	112.89	112.21	108.78	112.63	110.07	114.52	113.14	113.24	112.93	111.82	110	112.26	110.75	112.24	111.38	107.39	110.95	111.99	112.45	110.59	112.08	109.36
109.17	108.85	113.03	109.26	109.06	111.96	111.21	109.9	110.9	107.73	109.22	108.64	111.33	108.01	114.85	108.38	109.78	105.59	111.25	108.14	106.82	110	109.45	109.48	107.95	109.62	111.37	110.1	107.66	106.49	111.99	110.68	109.98	110.47	108.81	108.09	108.96	107.17	108.13	106.5	112.4	109.77	108.5	108.23	108.98	111.3	107.55	108.21	113.1	107.25
101.36	103.29	99.385	101.63	100.27	98.719	101.48	102.6	100.68	101.55	103.66	101.62	99.116	99.614	98.438	99.67	98.357	100.56	100.94	99.924	106.01	101.98	102.1	98.615	100.07	100.06	102.21	100.67	97.185	102.49	100.65	102.48	104.68	102.88	101.49	102	100.83	99.189	99.71	99.693	100.96	98.611	100.17	98.152	100.65	101.17	99.269	100.68	95.584	98.699
102.76	105.72	105.34	106.07	106.72	104.03	103.82	104.59	106.13	104.52	101.26	105.63	106.94	105.02	108.97	106.7	104.05	106.55	105.06	107.25	104.18	107.46	107.73	107.25	104.81	105.21	105.61	104.12	104.21	106.58	106.66	105.88	106.53	100.55	104.97	104.15	106.82	103.05	104.29	105.47	100.84	105.08	104.19	104.26	104.89	106.81	106.35	105.93	105.09	104.73
98.704	98.822	96.809	100.04	101.93	98.443	100.2	100	97.246	99.038	101.1	99.684	100.2	98.997	98.721	98.303	99.865	100.62	99.297	98.907	98.344	98.158	97.931	101.33	100.93	99.227	98.524	101.7	102.61	101.14	99.594	100.74	98.008	98.125	99.378	100.35	98.876	101.16	99.46	97.893	98.244	98.791	100.25	103.14	101.63	101.2	100.9	101.29	101.4	99.032
107.21	106.72	105.37	104.98	106.39	102.35	104.1	105.56	107.04	105.1	109.93	108.09	106.92	105.81	105.17	106.84	106.78	109.13	104.81	108.12	105.68	109.52	105.25	105.21	106.7	106.16	106.16	103.77	110.27	104.32	105.52	104.71	106.25	105.53	102.74	102.84	103.39	105.76	108.32	104.67	105.63	104.45	106.26	106.27	108.75	104.46	103.18	108.13	104.57	106.21
111.28	114.82	114.07	109.54	111.29	112.34	113.81	114.06	111.31	111.73	115.83	111.41	111.51	111.33	113.91	115.32	112.28	115.08	110.23	114.31	110.77	114.43	111.37	109.33	110.99	112.38	112.94	113.28	111.19	113.86	109.24	112.24	114.99	112.77	111.22	113.94	111.82	114.02	113.12	110.94	111.8	110.26	110.61	112.23	110.99	110.19	110.46	110.31	112.79	115.9
112.02	113.85	111.39	115.86	109.82	111.6	109.33	113.5	114.29	109.76	115.43	111.83	111.35	114.55	113.39	111.4	111.05	111.81	114.76	111.55	112.49	112.46	112.72	111.49	114.5	112.11	115.4	114.16	113.67	114.37	113.05	114.65	110.76	112.89	114.7	114.26	114.15	113.02	112.28	110.8	113.66	110.68	113.64	111.61	111.68	110.5	113.76	115.98	116.56	113
111.47	111.38	113.13	114.14	110.55	111.66	111.06	111.44	107.94	112.19	111.13	112.37	111.42	115.64	109.27	110.73	113.49	111.25	114.4	110.07	111.82	108.58	110.15	113.66	108.4	108.74	111.57	108.97	109.59	112.17	112.08	110.42	110.92	112	112.66	110.88	110.61	108.82	110.75	110.78	109.36	111.18	107.17	112.48	110.23	109.8	110.98	112.26	110.9	110.74
109.91	108.63	108.95	111.61	111.01	112.53	114.58	110.05	114.53	109.86	108.94	111.93	112.12	110.6	113.55	111.17	110.93	114.11	114.34	110.49	110.55	113.27	108.89	111.56	115.52	113.49	115.78	109.01	111.63	112.73	112.58	111	113.28	114.51	113.05	111.57	109.31	112.21	115.45	113.32	110.67	111.76	113.44	114.25	114.58	114.4	111.77	110.5	113.72	112.69
112.38	111.26	112.77	110.71	113.67	108.37	111.75	110.93	109.78	113.35	113.93	110.15	112.08	111.93	113.46	110.23	110.33	110.33	113.74	109.98	110.8	110.92	109.68	112.49	112.72	113.85	109.71	113.2	112.66	110.69	113.55	111.9	109.11	109.83	111.12	112.73	107.71	108.68	111.02	111	108.93	114.12	114.5	112.29	109.55	111.5	111.96	109.48	114.72	113.71
100.45	99.381	102.57	104.19	101.23	99.697	103.76	99.552	98.533	99.81	103.48	97.789	103.9	98.637	100.89	101.6	100.35	101.41	101.75	102.39	98.819	98.128	102.54	98.252	100.81	98.584	103.01	102.83	99.715	98.733	99.463	101.09	101.11	97.895	101.09	102.82	104.8	102.82	101.01	100.05	101.47	99.801	102.3	97.729	100.92	100.62	98.971	101.6	96.861	98.975
109.59	112.6	112.76	111.96	108.82	112.84	113.26	112.37	113.71	111.68	111.06	111.18	109.11	110.26	110.29	109.24	113.86	111.54	108.04	112.28	113.94	112.25	112.18	114.26	113.13	114.63	116.46	114.14	111.92	110.86	113.14	111.84	111.77	109.51	108.64	110.62	113.59	110.85	111.65	109.75	113.04	109.73	110.32	111.69	113.33	110.77	108.15	108.77	108.18	111.86
112.11	110.86	110.21	109.86	109.75	109.04	111.75	109.98	111.81	114.13	111.61	112.17	108.56	112.34	110.21	111.87	112.99	111.07	111.69	107.02	111.64	112.15	109.56	109.08	107.95	110.91	110.66	108.9	110.39	111.1	111.94	108.96	112.12	112.42	112.08	110.14	110.4	108.06	108.42	110.04	112.55	111.48	113.07	113.96	107.72	110.56	107.52	111.52	111.39	111.59
112.07	114.14	112.44	114.27	111.11	112.57	110.04	111.63	107.92	113.21	108.56	114.59	111.43	114.56	113.41	111.37	112.08	113.69	113.11	109.9	109.77	113.55	112.83	113.46	108.61	112.95	113.65	112.74	111.67	110.81	112.34	110.06	111.24	113.97	111.24	110.43	110.49	112.33	110.5	112.5	112.36	112.45	110.97	114	110.59	113.81	110.51	111.6	113.93	110.89
107.68	111.11	111.24	110.25	109.6	111.42	108.94	113.98	111.52	111.15	110.25	113.97	112.99	111.53	113.65	108.37	111.81	111.24	110.17	115.57	112.49	112.28	111.21	112.74	111.73	110.75	109.49	111.39	112.22	111.25	113.54	110.98	112.95	115.68	113.61	110.98	117.43	108.84	110.99	112.65	110.08	112.62	109.1	110.16	115.27	110.95	110.1	113.41	113.92	111.35
116.05	114.51	115.82	115.58	115.3	116.97	118.96	117.62	113.34	116.05	119.44	119.16	115.49	121.46	116.55	111.38	115.76	112.62	119.47	117.57	114.1	114.06	113.42	115.88	117.8	115.4	112.53	115.22	116.87	117.36	116.51	116.34	117.23	120.04	119.23	115.75	116.7	117.84	115.92	116.28	114.97	116.39	115.67	114.24	119.37	116.35	112.9	118.81	115.8	116.51
110.56	109.67	110.22	111.21	113.69	112.42	112.74	112.63	112.68	111.39	111.37	109.61	114.97	112.67	110.69	108.02	110.41	111.29	110.55	111.65	110.97	112.64	109.07	113.02	113.83	108.15	107.87	111.59	113.02	112.77	112.24	112.26	112.77	111.81	110.95	112.37	111.69	107.79	110.09	110.92	113.27	110.22	111.98	109.23	110.9	108.17	110.03	110.89	108.61	113.25
114.74	109.99	112.61	109.88	109.81	112.65	111.1	112.18	111.36	111.74	113.11	112.39	112.83	113.45	110.31	107.37	110.64	108.97	115.12	108.74	112.77	112.11	109.21	113.43	114.79	110.84	112.31	111.78	114.26	113.02	113.19	112.58	114.23	109.78	112.26	109.38	113.81	114.19	112.73	112.98	112.94	110.59	110.67	111.88	110.88	110.29	111.87	112.48	113.26	111.21
105.73	106.14	106.8	105.1	108.93	105.27	106.57	108.16	104.71	106.66	104.78	107.34	104.88	105.35	105.57	104.35	103.08	108.31	106.07	107.51	106.54	102.72	106.06	108.8	105.49	104.15	106.26	104.18	105.6	106.2	107.26	103.1	103.79	105.88	103.5	103.49	105.34	104.98	106.1	105.76	108.69	107.31	106.26	106.55	107.1	104.99	105.32	103.5	105.77	106.99
107.67	105.51	102.13	102.84	103.02	105.81	104.63	106.91	104.07	105.89	103.19	107.57	106.1	101.81	105.38	103.71	105.34	107.21	105.34	104.79	109.35	108.78	106.22	105.72	107.82	105.1	104.23	106.78	106.04	105.42	106.1	107.68	104.26	106.45	104.64	105.98	105.74	106.02	103.26	106.86	106.64	103.13	105.26	107.69	104.35	104.07	108.35	103.92	102.52	104.62
99.714	100.52	101.85	99.648	100.75	101.13	101.06	99.844	101.18	98.621	97.765	96.637	101.47	98.488	100.15	100.71	99.808	101.99	100.96	98.834	103.86	102.15	104.44	101.18	102.02	99.505	103.38	101.05	101.27	101.61	99.61	104.49	100.74	100.04	99.481	105.46	100.03	101.35	99.826	104.15	100.13	101.8	100.35	101.53	101.33	101.29	100.98	100.73	101.93	101.72
109.35	111.47	110.83	108.93	110.88	110.96	107.88	109.31	113.46	111.56	110.29	111.5	108.01	111.72	107.66	109.74	109.27	108.25	114.35	110.86	112.69	109.92	111.41	108.96	113.52	110.71	111.1	111.77	113.81	113.79	109.43	109.07	110.15	109.15	110.72	108.11	112.44	108.26	111.34	109.67	110.1	111.46	111.4	110.16	114.16	112.52	108.06	111.73	112	108.48
100.43	100.35	101.34	97.54	99.322	103.69	99.803	98.646	100.56	102.53	96.054	103.29	101.24	101.92	102.35	100.06	102.55	101.53	98.429	103.49	99.262	98.311	101.49	100.59	103.28	99.682	100.19	100.3	97.846	100.82	100.05	98.865	103.9	100.6	103.08	104.13	100.69	100.89	97.916	104.96	98.939	102.4	98.34	102.13	102.29	101.42	103.3	102.88	100.79	102.11
111.26	109.78	110.86	113.02	112.36	112.31	111.05	113.08	112.47	109.35	113.51	112.53	109.2	110.51	111.45	105.99	110.4	112.08	110.81	110.62	110.16	108.11	111.39	111.54	112.76	111.38	110.52	110.72	111.55	109.97	111.71	113.88	111.06	110.31	109.18	110.83	109.87	110.3	111.03	112.29	109.65	110.96	111.57	112.76	107.69	110.71	110.41	109.28	109.99	111.41
105.5	105.13	107.31	106.52	105.73	106.87	110.95	104.05	105.88	102.41	104.55	105.92	103.39	104	107.08	109.46	104.75	106.98	107.92	103.9	104.05	106.32	105.19	107.31	101.82	101.64	104.81	105.26	104.22	106.67	104.94	109.29	107.44	105.86	105.1	106.65	108.35	105.09	105.59	105.58	106.84	103.02	102.65	106.3	105.61	105.85	106.41	105.09	104.03	105.08
107.44	108.61	109.59	107.81	104.7	106.09	104.89	108	107.89	103.23	101.98	104	104.49	107.09	102.6	110.95	106.41	106.93	105.27	108.43	105.05	105.77	106.9	108.44	104.27	102.29	104.85	107.35	105.55	106.2	109.87	106.97	105.67	105.74	104.58	108.15	104.78	109.72	107.33	104.75	106.91	106.22	100.65	106.77	105.02	106.51	107.64	106.22	104.37	106.88
103.5	105.59	104.93	108.13	104.93	108.48	104.67	103.76	104.36	107.21	107.77	104.67	103.76	106.8	103.78	107.61	107.37	105.69	104.81	103.68	108.84	103.28	107.71	107.33	106.34	104.81	104.78	101.92	102.97	106.01	104.82	102.98	104.85	106.26	105.43	108.72	104.96	106.77	106.58	106.75	108.84	105.52	108.89	107.62	104.4	106.95	106.39	109.24	105.62	107.35
117.04	117.39	116.48	119.17	111.82	114.43	116.26	117.8	116.56	115.01	115.71	117.52	118.12	116.09	113.85	114.54	114.99	114.86	116.37	115.88	119.17	117.83	114.45	116.24	112.95	112.85	119.55	116.38	113.52	117.35	113.77	114.1	115.56	117.48	117.39	117.55	117.27	114.12	115.32	115.81	115.35	116.96	115.96	116.53	116.15	116.89	117.3	117.1	114.07	116.94
106.39	103.44	102.34	106.33	106.42	104.51	106.11	108.07	103.97	106.4	110.32	105.01	105.43	102.39	104.05	104.12	102.29	106.55	107.95	104.69	105.44	103.32	105.1	104.52	107.17	104.5	103.25	103.64	107.27	105.37	107.66	104.33	106.87	103.1	104.82	105.41	100.71	105.4	104.78	104.45	108.54	108.44	104.84	105.71	104.93	102.98	107.37	104.56	106.15	103.15
101.72	107.32	105.98	105.96	105.49	106.07	105.53	104.52	107.17	102.81	106.22	103.28	106.49	104.84	105.45	101.84	106.92	106.67	108.91	103.54	106.99	103.38	104.63	104.84	105.42	104.79	105.06	107.51	105.64	106.1	105.73	107.23	107.12	105.74	107.31	104.7	104.88	107.97	108.24	107	104.9	105.72	104.94	104.41	103.81	103.27	102.87	106.02	103.6	108.44
110.79	107.13	109.81	104.73	105.3	106.79	107.3	106.57	106.81	104.81	104.75	105.64	107.03	106.94	108.16	106.94	106.64	106.16	107.79	102.99	107.51	104.13	106.53	105.11	108.31	104.77	105.98	104.18	107.55	105.58	110.04	106.89	107.35	103.86	104.98	107.27	108.47	104.88	106.46	107.62	108.8	107.06	104.75	109.6	104.49	105.77	105.14	105.07	111.35	110.15
106.02	104.18	106.54	108.48	105.29	104.8	104.51	104.68	107.57	107.73	108.56	106.27	104.61	106.01	108.37	104.55	107.56	106.12	108.15	107.89	106.51	104.2	105.49	107.42	110.06	105.67	106.74	105.92	109.63	108.55	105.27	106.49	105.34	107.96	105.67	109.09	104.48	108.67	106.31	109.24	105.25	107.82	110.74	107.1	107.06	108.02	107.26	105.02	108.48	106.09
105.89	108.38	107.34	105.57	109.27	103.34	105.82	108.14	105	107.19	107.64	104.77	105.2	106.83	107.7	106.72	107.46	106.18	107.41	108.22	106.83	106.78	108.52	103.42	106.33	106.51	103.75	104.52	105.21	109.06	104.95	105.96	105.94	104.64	106.45	102.1	105.71	107.48	105.55	103.66	104.88	104.06	106.86	107.7	108.09	105.24	107.45	104.15	105.65	107.25
104.25	101.72	106.63	105.18	106.02	105.36	107.3	104.72	107.88	103.5	107.83	103.25	104.24	104.66	104.1	105.78	104.19	106.39	102.48	103.08	106.33	105.81	103.51	105.51	107.84	103.52	106.29	105.34	103.09	105.95	106.44	105.19	108.92	104.33	103.88	105.36	107.46	105.97	106.87	105	103.06	103.11	102.71	105.56	107.34	108.15	104.01	104.52	104.34	108.04
100.78	99.792	102.19	100.4	101.86	100.14	102.96	99.862	101.28	102.18	103.25	103.59	101.45	101.01	101.57	102.24	98.054	99.218	101.48	96.192	103.62	102.47	101.3	98.356	104.19	100.42	99.762	101.45	101.82	98.256	102.59	98.418	98.921	104.56	100.95	101.11	103.04	102.91	98.854	97.449	99.762	98.761	103.3	101.33	100.97	101.72	101.43	103.56	100.32	102.87
106.7	101.87	103.6	107.22	105.38	105.29	103.48	105.1	104.47	105.11	104.99	100.53	105.35	106.74	107.47	103.89	103.97	102.94	104.37	104.32	106.31	102.07	106.35	105.2	102.84	106.83	103.45	104.34	103.44	106.65	104.3	102.21	104.93	106.84	105.57	104.63	104.68	105.07	105.48	105.23	104.92	105.3	106.22	100.04	101.06	105.09	101.57	104.52	102.99	105.87
108.1	109.63	115.17	112.07	115.16	110.76	115.99	110.22	111.26	112.54	110.23	112.7	112.64	112.86	113.99	111.21	112.97	111.8	113.65	113.34	114.42	112.22	112.07	110.17	110.63	110.39	107.82	111.12	111.47	110.18	113.46	110.49	114.86	114.64	114.35	108.59	114.27	113.6	112.55	113.33	114.47	115.01	111.12	113.56	113.78	109.67	111.83	113.57	112.46	111.66
110.2	110.36	111.96	113.7	109.68	110.87	113.46	110.14	110.16	109.52	107.83	111.35	114.09	107.84	108.35	110.49	112.36	110.45	115.69	114.11	114.61	111.99	108.12	109.52	109.82	106.34	110.95	112.54	109.12	114.98	109.93	110.46	112.59	112.24	112.06	110.44	111.06	112.31	110.27	109.46	112.88	111.58	110.58	110.94	109.85	112.93	109.91	110.56	109.18	112.25
101.19	99.521	100.69	99.42	98.316	101.96	99.641	103.35	102.51	101.47	98.909	96.925	100.83	97.418	99.975	101.61	100.06	98.482	97.93	98.604	101.9	99.209	96.746	98.635	100.7	97.674	101.55	101.24	100.09	100.3	100.79	99.965	100.94	99.006	100.77	102.45	100.74	102.11	97.586	99.095	99.327	99.296	102.49	99.795	95.934	96.342	97.933	101.74	100.38	100.08
109.43	107.74	113.28	111.38	112.23	109.54	112.37	111.77	111.73	110.63	113.21	110.33	110.16	110.52	112.64	108.56	108.75	113.79	113.64	113.96	111.2	110.44	111.15	111.68	110.02	113.2	114.31	113.51	111.31	111.73	109.84	113.27	115.56	112.93	111.27	112.31	110.34	111.26	113.59	110.19	110.66	113.11	111.3	110.7	111.08	112.67	110.12	111.75	110.22	111.35
106.68	108.07	104.69	106.32	104.56	104.57	109.16	109.75	108.39	106.44	106.08	105.82	104.83	107.58	108.56	107.87	104.83	105.97	103.64	104.97	103.46	106.38	103.59	104.31	107.62	105.17	109.01	107.77	106.57	108.02	105.13	105.09	105.16	113.51	105.88	106.31	107.42	105.08	108.98	103.34	107.56	108.63	105.35	104.83	105.06	105.43	106.11	103.76	105.9	101.58
117.19	113.32	113.15	110.75	113.52	111.16	111.81	112.68	111.58	112.03	113.7	113.41	108.69	112.89	112.88	112.87	110.8	113.35	113.5	113.09	114.47	110.38	113.7	109.5	112.45	115.82	113.16	111.4	112.18	113.02	112.35	113.8	114.21	114.75	109.97	112.81	111.64	111.56	109.6	109.53	111.43	112.72	111.07	114.51	113.27	112.06	110.14	110.49	110.04	114.5
100.09	98.068	102.43	102.51	100.51	99.737	102.28	100.06	101.64	98.431	99.247	100.48	103.05	103.75	99.062	99.776	104.02	101.58	98.561	99.228	98.879	101.09	99.35	98.241	100.86	101.08	100.67	99.474	102.19	97.457	101.94	98.768	100.43	101.27	96.38	99.866	100.42	100.08	100.56	100.25	102.01	96.932	101.15	98.219	101.15	100.61	99.395	99.791	100.22	97.895
115.2	118.59	117.89	120.56	112.9	118.11	116.79	119.48	115.12	116.42	118.28	118.4	118.36	118.58	118.32	116.75	119.38	118.2	119.39	118.97	116.48	116.81	116.58	115.82	111.94	117.61	117.75	117.04	112.81	120.95	115.31	118.51	117.05	117.24	114.14	116.93	116.01	115.1	117.09	118.04	116.17	116.67	117.69	118.64	118.29	119.57	114.63	114.29	118.38	119.47
94.324	98.741	99.319	99.666	99.43	101.13	101.71	97.373	98.587	96.971	98.071	97.501	101.67	99.2	101.8	100.72	99.626	99.362	101.3	100.32	98.156	101.16	97.61	97.855	96.94	99.901	99.232	98.764	99.915	98.376	99.012	98.409	102.16	103.59	100.77	97.297	93.512	98.854	102.62	100.36	101.22	101.04	100.69	99.179	98.979	104.62	100.86	99.439	101.18	99.409
97.386	101.11	97.54	102.11	101.15	100.49	98.794	100.69	102.05	102.46	100.52	101.55	98.24	100.33	103.73	101.56	101.51	97.372	99.61	98.186	101.05	101.72	98.807	100.45	95.633	98.543	100.84	99.929	101.63	101.21	101.5	102.55	103.66	100.75	101.52	101.87	99.089	97.221	100.29	99.334	103.27	101.7	102.23	102.84	100.44	99.706	99.469	100.48	100.14	102.45
105.8	104	104.56	107.7	104.38	107.62	104.16	103.94	104.68	103.63	106.85	105.18	106.01	104.57	104.28	106.11	106.73	104.87	106.28	106.13	103.68	102.82	104.71	101.5	107.06	106.06	102.29	108.16	106.52	107.72	103.77	105.44	106.66	104.38	108.76	104.96	104.12	104.65	106.22	104.6	104.7	106.13	103.6	102.25	104.34	107.26	102.58	104.54	107.98	104.9
104.71	106.84	108.11	107.82	107.2	105.78	107.09	107.94	107.85	104.75	106.45	107.79	109.23	107.91	108.25	107.09	108.9	103.35	108.97	107.11	107.67	106.46	106.39	109.28	108.38	109.93	106.42	106.96	104.42	107.02	104.99	110.14	108.28	107.09	107.2	104.89	108.08	107.89	106.74	105.84	108.75	107.18	107.63	105.2	106.93	105.71	108.21	105.44	106.81	107.53
108.69	111.47	109	109.47	108.84	111.22	111.57	110.74	112.42	110.18	110.26	107.92	110.53	110.33	111.79	107.88	112.76	113.24	107.78	110.49	109.64	109.78	108.98	108.58	110.53	111.72	110.84	107.73	111.17	108.9	109.34	110.11	106.42	109.25	105.31	109.43	106.78	109.79	109.45	113.22	109.25	112.8	109.11	102.7	111.42	108.22	110.88	108.72	110	108.38
105.45	106.89	107.14	105.13	104.78	105.5	101.67	108.54	106.07	104.15	107.23	105.55	105.5	105.51	102.42	104.93	108.91	104.55	109.09	106.75	106.18	109.86	111.06	105.75	106.37	105.89	104.09	106.38	106.41	105.03	110.32	106.04	102.88	106.88	103.95	102.78	106.06	103.65	103.97	108.07	105.58	104.81	106.98	106.57	108.07	107.98	105.95	109.93	105.9	104.16
107.64	108.79	106.84	106.33	105	106.11	107.67	109.05	106.19	106.04	106.48	104.27	104.47	104.75	108.2	110.08	103.95	105.98	105.7	104.96	105.02	106.83	106.27	103.93	106.87	105.83	108.51	108.23	103.18	104.96	107.35	102.48	105.58	106.15	107.39	104.68	105.87	107.39	105.21	107.91	103.26	108.11	103.24	104.33	104.05	108.9	108.63	108.05	104.5	103.9
102.17	106.35	104.21	106.57	105.55	105.01	104.93	107.57	107.37	105.23	102.04	106.04	106.94	105.07	105.12	108.86	104.36	103.76	103.25	103.28	104.17	105.14	105.43	102.52	106.17	105.68	104.89	105.59	105.39	106.54	105.8	103.93	102.34	106.11	105.36	103.45	105.58	106.43	104.59	108.78	106.31	103.42	105.34	103.24	105.95	105.8	105.3	104.29	103.12	106.47
101.5	107.56	105	108.65	104.55	107.38	106.35	106.12	104.12	104.5	108.44	104.59	106.19	107.33	109.7	106.99	107.37	108.46	106.53	108.38	104.51	104.65	104.72	108.53	105.84	106.35	104.5	106.03	105.24	103.18	106.38	109.22	107.43	104.94	104.74	106.1	105.13	105.06	105.91	106	104.23	105.39	105.35	104.92	111.29	111.08	104.91	108.13	108.24	102.82
101.12	101.39	101.84	102.44	98.165	99.275	100.86	100.37	99.222	97.977	101.19	104.01	103.7	100.94	99.972	98.715	100.5	98.401	100.81	100.94	98.237	102.78	97.431	101.02	97.408	100.9	102.35	101.71	101.81	100.55	99.757	103.25	101.7	100.02	99.919	101.72	101.09	102.5	101.34	101.58	101.75	98.009	98.401	102.01	100.82	101.86	99.823	101.58	102.89	96.941
100.98	98.117	100.01	103.67	102.08	99.253	98.581	102.04	100.54	96.422	102.7	98.143	99.984	100.74	100.23	100.46	98.456	103.92	100.3	102.88	98.384	96.446	98.824	101.15	101.21	101.38	100.18	98.337	99.313	100.53	101.67	101.28	98.995	98.773	99.659	99.682	98.97	98.705	96.703	102.57	100.06	101.38	101.28	98.798	98.61	96.924	101.17	98.707	100.77	97.824
112.65	108.84	111.51	108.65	112.31	114	111.93	108.69	114.19	109.31	113.28	109.92	111.63	109.69	111.31	112.58	107.9	112.95	110.69	111.38	110.45	108.62	113.47	113.12	111.64	110.83	112.25	111.72	109.99	111.83	110.75	112.65	109.44	111.68	109.48	113.48	110.35	107.56	113.57	110.71	111.54	109.83	111.13	110.02	110.01	110.68	111.72	110.1	112.25	108.15
109.46	104.77	105.44	105.65	103.02	104.45	104.23	104.04	105.52	105.61	106.1	107.31	105.59	105.62	103.99	106.22	104.63	103.42	106.93	104.74	107.22	105.52	106.35	106.7	101.66	103.58	107.46	107.83	106.86	105.03	103.61	107.39	104.87	106.22	107.6	104.11	104.98	104.95	106.3	105.15	106.2	104.9	100.31	105.48	103.12	104.61	104.27	105.48	108.49	107.53
107.3	110.74	112.25	108.87	111.02	107.84	111.45	109.13	107.5	110.72	108.1	106.14	109.02	109.92	108.95	106.03	108.64	111.18	109.88	109.32	111.08	110.42	108.25	112.74	107.38	111.37	108.24	112.3	108.57	108.18	108.03	110.55	104.18	112.24	111.91	108.61	110.88	105.76	111.16	111.34	109.98	108.57	111.92	111.74	110.25	109.07	106.95	105.79	111.87	110.83
102.41	103.09	106.41	105.7	104.89	106.1	107.27	105.3	105.54	107.27	101.07	104.11	105.17	105.22	109.31	107.4	107.52	104.33	105.33	105.43	104.91	104.55	103.55	105.78	103.47	108.19	105.41	106.13	106.38	108.68	105.82	107.31	108.29	102.75	105.84	105.64	103.71	106.5	104.12	107.98	106.43	105.46	105.65	104.35	104.83	104.58	105.93	106.33	106.91	109.51
107.84	106.41	104.68	102.2	105.35	106.93	107.26	104.42	109.22	105.11	106.98	105.31	111.07	107.01	106.07	107.99	109.33	108.88	109.31	102.81	103.89	107.4	105.87	105.63	106.69	110.08	106.86	106.8	107.05	108.06	107.43	105.71	103.53	106.15	106.53	107.16	106.72	108.7	109.44	103.72	110.3	102.53	106.14	107.44	106.86	107.15	106.89	105.63	105.92	109.64
114.5	114.11	109.41	110.47	114.4	112.7	108.51	111.75	109.27	110.68	110.96	109.57	112.48	110.68	111.7	108.36	109.5	111.73	111.15	111.98	115.04	111.5	111.87	112.09	112.69	111.38	110.69	110.74	112.74	110.05	112.91	108.42	112.23	113.5	112.33	115.4	113.99	112.08	113.21	111.87	110.05	111.66	109.95	110.89	112.47	115.38	111.77	113.03	111.75	112.24
100.08	97.964	99.458	98.416	100.2	98.488	100.84	96.83	102.22	98.569	100.11	99.819	99.029	99.77	102.48	101.08	103.06	102.01	99.4	101.2	100.38	99.179	99.891	99.233	99.565	100.95	100.08	100.43	101.83	98.352	97.347	104.2	99.415	100.84	98.451	101.27	99.81	98.427	100.03	102.42	97.955	100.95	102.36	100.61	98.82	102.18	101.97	103.04	95.893	102.33
106.03	107.07	106.22	106.77	107.98	107.14	108.86	109.44	105.19	107.38	103.46	109.33	105.13	106.64	104.07	106.65	107.33	106.69	110.39	105.59	105.35	106.36	107.38	109.99	105.07	106.81	109.57	107.74	108.74	108.96	107.95	106.72	110.72	109.08	105.97	106.57	107.52	107.23	107.53	105.32	103.39	106.27	108.7	104.79	107.19	106.27	105.22	106.61	110.47	104.38
108.27	106.28	103.32	106.31	101.44	105.41	106.6	107.24	108.63	107.69	104.09	102.24	108.15	104.33	105.64	106.43	108.75	106.21	105.19	104.34	101.57	108.93	103.45	102.75	103.94	108.9	106.08	102.73	105.21	105.16	102.35	105.79	102.92	101.54	106.61	105.21	104.63	104.64	104.63	105.68	107.01	104.38	106.77	104.01	108.16	105.61	104.41	104.18	108.09	107.54
103.07	104.6	105.72	102.83	104.37	102.95	104	105.26	103.72	108.16	101.7	102.86	101.45	101.72	104.18	105.61	102.81	105.84	104.4	105.28	105.27	103.17	103.97	101.63	102	107.17	105.15	104.33	103.44	104.81	105.37	103.04	104.33	100.58	101.45	104.11	103.64	105.42	105.35	102.46	103.84	105.67	105.07	104.2	108.34	103.58	106.02	105.23	106.9	104.58
109.87	109.72	110.66	114.97	113.08	111.79	115.31	113.25	116.26	110.92	113.46	113.17	114.61	114.04	113.38	115.55	114.24	111.22	113.76	114.01	112.2	112.38	111.1	111.76	110.27	113.06	114.18	110.43	109.82	115.64	110.32	108.7	113.1	112.76	115.75	109.24	113.41	113.97	113.19	111.84	112.72	110.05	111.11	113.78	111.56	112.57	111.55	112.78	108.38	112.37
106.11	107.2	107.29	100.45	108.55	104.1	107.07	105.1	104.21	104.42	106.42	105.79	102.83	107.27	106.01	102.72	103.4	104.44	106.81	106.89	106.63	104.94	108.19	106.59	105.45	105.47	109.49	108.52	105.55	108.98	106.19	106.31	109.15	106.9	103.18	105.82	103.79	105.53	104.75	105.88	106.22	107.36	102.62	106.45	106.95	107.69	107.46	108.74	105.85	107.08
107.87	113.53	110.04	112.93	110.49	107.47	107.23	111.12	110.82	111.02	110.9	112.44	111.62	108.31	110.15	116.42	110.86	107.79	110.29	110.23	111.62	111.75	111.24	108.75	108.86	111.45	109.67	111.57	108.5	111.19	112.3	110.34	109.62	113	109.6	111.63	113.66	113.1	114.88	112.27	108.22	114.12	113.18	112.05	110.94	112.56	110.49	110.39	112.3	112.46
107.37	111.91	108.91	110.51	109.95	108.23	110.25	108.27	107.33	110.05	112.06	113.51	113.22	111.3	106.27	111.78	108.8	110.68	111.27	106.44	107.84	108.31	109.49	109	113.26	110.45	108.2	109.59	109.73	109.95	109.54	110.43	110.52	109.37	116.37	109.07	110.28	109.33	109.55	108.41	109.03	113.11	108.14	110.98	108.89	111.74	111.69	110.81	112.54	110.98
114.7	110.18	111	105.15	110.44	113.37	109.51	113.44	110.99	110.32	111.13	108.07	112.39	111.19	109.04	110.66	109.33	108.81	109.97	113.71	108.54	114.09	107.34	107.3	114.07	108.95	111.8	108.62	112.26	109.96	111.4	110.44	110.93	109.39	107.79	113.3	112.94	110.17	112.99	108.23	107.64	110.86	107.38	111.03	110.79	107.02	107.88	112.59	111.74	109.03
105.57	106.88	104.94	107.47	105.18	106.66	106.22	105.4	105.66	109.03	103.84	105.44	107.46	107.29	105.04	107.14	107.82	105.28	105.55	103.04	105.81	106.16	105.96	102.6	105.97	105.72	106.46	103.31	102.16	103.54	105.99	105.24	105.83	107.22	106.23	105.7	105.74	108.36	108.94	105.82	106.58	107.49	107.95	102.92	104.11	106.09	105.01	102.8	106.74	105.35
110.43	107.99	110.38	108.4	107.22	109.78	109.14	104.86	111.15	108.44	108.87	108.53	110.46	108.3	111.74	109.35	110.02	113.39	112.11	111.98	109.22	107.8	110.64	108.46	109.96	107.54	109.82	112.51	112.13	110.78	107.98	108.49	108.38	109.99	108.41	106.53	108.26	108.5	108.17	107.84	106.67	108.49	109.09	112.57	111.68	111.28	110.4	110	110.11	110.77
110.44	109.1	110.36	111.74	110.48	110.82	108.47	111.37	108.14	111.35	111.93	110.16	109.42	110.12	109.55	111.11	109.7	108.68	110.54	107.23	108.76	107.5	109.42	109.65	111.84	108.26	112.16	113.63	110	109.19	107.99	109.9	109.53	108.32	110.17	110.15	111.54	111.34	109.24	113.55	110.68	108.5	108.8	110.13	111.43	106.1	110.16	112.05	110.15	113.17
109.06	106.15	105.83	102.38	103.7	104.48	104.77	105.22	106.55	102.27	108.36	100.55	105.71	106.9	105.92	104.19	104.22	105.67	100.93	105.52	105.26	105.49	105.34	107.68	105.27	107.85	103.06	106.29	104.28	103.99	105.22	106.55	103.31	105.02	106.9	105.28	103.65	103.6	102.13	100.74	103.91	108.47	105.86	104.74	104.34	106.4	106.45	106.21	105.61	103.71
109.69	112.39	110.78	112.83	112.69	110.01	112.49	114.62	112.17	114.7	111.29	113.13	111.04	110.81	108.4	111.48	112.51	110.7	110.57	112.81	109	117.54	113.36	110.79	111.95	110.32	107.11	114.16	113.25	112.11	109.75	112.01	111.31	108.51	109.3	111.25	110.48	113.28	110.4	108.83	110.07	109.61	108.24	109.8	112.19	109.38	110.53	112.01	113.48	113.91
100.41	99.496	99.84	99.924	98.731	99.233	100.49	99.939	101.08	100.6	97.202	99.207	102.58	100.58	101.17	97.828	101.36	96.575	100.45	95.827	100.03	104.61	96.497	100.34	98.596	98.383	99.001	99.956	100.15	102	100.27	100.36	99.63	100.86	100.23	100.46	100.16	98.858	100.4	100.25	101.14	99.631	95.472	99.023	100.81	100.65	98.763	100.01	99.156	100.77
112.61	110.63	108.21	111.07	109.5	109.84	109.3	113.57	113.17	109.82	113.84	107.97	109.35	106.27	107.88	112.2	111.1	109.26	110.72	110	111.82	112.79	108.92	113.32	111.51	112.06	112.75	109.65	108.48	111.7	111.95	110.64	111.93	110.15	109.66	109.6	107.09	107.78	110.81	111.38	110.72	109.81	108.82	109.68	110.13	111.41	111.6	109.76	108.41	111.35
106.81	107.56	103	106.43	104.73	104.26	106.63	109.26	104.36	103.12	106.56	105.37	107.33	107.1	106.58	107.01	105.9	106.62	103.79	106.5	107.27	103.29	108.54	104.21	108.52	108.22	104.29	104.36	107.39	101.75	109.1	106.23	103.97	106.82	104.96	107.28	107.77	105.12	108.43	109.35	106.82	107.25	104.82	103.8	107.57	107.05	105.71	101.92	107.99	106.26
104.8	106.18	106.02	105.38	111.3	107.35	107.35	105.56	107.91	106.54	106.84	103.76	108.79	105.98	108.11	107.66	109.39	102.71	105.31	104.9	106.59	105.61	108.48	107.35	107.01	105.7	107.46	108.07	106.56	107.27	107.06	108.65	108.11	107.87	105.66	108.11	105.48	108.94	103.71	106.67	109.7	107.94	104.92	111.44	105.5	106.51	107.62	106.11	104.32	106.32
109.07	105.28	107.75	105.55	109.53	106.88	108.53	102.67	104.92	104.23	106.57	108.17	106.79	106.56	107.29	102.97	105.44	107.29	107.66	107.17	103.48	105.36	105.43	106.42	107.29	104.17	106.37	107.69	105.34	105.98	108.51	107	105.9	104.82	104.78	107.65	105.54	107.41	107.41	103.67	103.65	106.35	105.34	107.46	105.16	105.34	104.82	104.29	105.2	107.02
104.74	104.05	103.68	105.3	106.22	106.99	107.36	104.23	102.55	106.03	109.39	110.02	101.48	106.09	104.97	107.87	106.86	105.61	108.93	106.37	103.61	101.71	106.73	108.86	104.65	106.03	104.56	109.39	106.79	100.94	107.17	107.23	106.37	102.3	109.84	104.6	103.37	107.84	103.69	106.12	103.4	109.23	102.51	107.7	107.22	107.75	104.68	103.24	106.31	105.03
106.62	105.36	105.38	104.19	104.53	108.16	107.02	108.91	108.39	104.31	106.15	109.06	107.11	104.8	103.78	106.33	104.51	107.21	109.59	105.85	108.48	107.13	106.4	102.45	105.87	105.87	103.9	106.7	102.78	106.22	106.55	105.03	106.75	107.63	105.01	105.34	106	107.94	104.38	103.74	107.01	102.84	109.92	106.52	105.23	103.04	109.35	105.58	107.68	108.45
101.79	99.657	101.66	98.723	99.211	98.304	103.07	99.401	99.354	96.382	101.47	100.59	99.501	101.11	101.26	99.266	100.78	102.28	98.688	101.39	100.33	99.521	100.63	100.09	98.534	100.81	101.55	101.87	101.71	101.84	99.064	102.51	98.756	100.4	99.384	102.6	98.36	101.97	100.81	99.103	99.201	102.26	99.261	100.22	98.971	100.04	101.98	100.02	99.108	100.12
106.57	107.44	106.59	106.55	105.48	105.48	105.39	104.77	107.02	107.54	107.99	107.11	108.82	109.51	107.79	105.06	106.64	104.96	106.64	105.79	107.24	108.08	108.08	106.96	107.23	109.04	105.81	108.22	104.56	107.15	109.41	108.13	107.17	108.47	106.56	106.51	107.57	109.32	106.52	108.25	103.83	106.13	107.46	107.63	105.61	107.33	111	106.71	104.75	106.4
106.98	105.37	103.36	108.57	105.29	106.33	103.36	105.56	106.23	108.58	105.37	106.42	104.77	106.42	104.69	104.89	107.88	102.51	108.46	102.59	101.19	105.29	103.87	103.04	102.91	106.45	106.05	106.21	107.01	103.54	106.75	102.93	105.03	103.92	102.76	105.98	111.71	106.2	107.2	108.05	103.82	106.4	107.6	106.45	105.46	108.29	106.16	106.18	104.31	104.61
106.41	105.67	105.95	106.05	106.19	104.06	106.7	104.4	108.29	106.76	108.57	109.04	105.29	104.43	106.9	104.09	103.3	104.22	108.82	105.91	104.18	105.78	105.83	105.52	106.53	104.48	102.09	103.41	104.85	105.48	106.3	104.33	106.94	103.4	105.23	103.14	102.95	105.94	105.42	104.72	106.78	105.45	102.15	105.09	103.47	106.49	107.39	103.87	106.51	104.73
106.46	108.75	106.8	105.76	108.2	107.9	105.89	104.99	105.15	111.56	106.79	109.15	106.5	109.59	106.02	107.29	105.61	106.16	107.1	105.18	105.89	107.21	104.62	105.36	108.52	106.23	103.17	105.72	104.38	105.17	106.75	108.27	108.21	107.02	106.28	103.56	105.92	106.95	107.51	105.39	106.43	106.34	105.29	107.29	107.11	108.65	105.27	104.23	107.85	107.55
105.75	102.3	108.61	104.05	108.39	104.44	105.72	109.3	107.13	107.57	108.09	108.5	106.99	103.44	108.15	106.36	105.77	106.79	109.77	104.44	105.4	109.22	108.18	107.4	103.42	107.6	105.35	103.59	102.96	106.79	109.29	108.02	108.5	106.22	108.26	107.97	106.46	104.52	109.32	105.29	105.16	103.81	105.02	108.93	105.86	103.65	106.2	107.74	106.58	105.1
106.62	111.33	108.41	106.15	108.8	107.58	108.55	104.36	106.86	107.14	108.88	109.5	105.12	107.19	105.31	107.28	110.02	107.68	106.8	105.67	105.5	104.26	107.92	104.99	106.94	106.76	104.13	106.61	106.02	104.33	106.97	102.81	109.42	104.95	107.01	108.15	107.62	104.38	109.5	107.55	108.13	108.14	107.32	107.03	111.44	107.05	106.78	106.85	106.22	106.45
101.11	102.38	98.134	100.6	103.08	102.49	100.72	99.681	98.515	100.58	97.777	97.153	99.947	100.38	98.303	102.05	100.09	99.755	98.158	100.71	95.749	103.59	97.85	99.519	102.09	103.93	98.736	101.15	100.05	102.89	98.195	98.117	97.449	101.46	100.64	100.4	100.1	97.795	99.14	99.223	100.55	101.12	101.63	97.569	100.1	103	98.964	99.87	97.111	98.965
104.93	105.91	108.82	105.27	104.79	101.18	104.38	106.27	107.28	109.15	106.08	104.74	109.42	105.29	105.01	105.77	105.95	104.4	104.59	104.16	103.46	103.45	105.93	105.05	106.31	103.85	102.23	105.8	105.9	103.87	105.78	107.2	107.36	107.21	107.87	106.26	104.42	104.6	106.34	104.81	105.21	109.33	107.23	104.53	104.32	108.37	103.97	106.26	104.01	106.29
100.5	105.13	104.78	104.7	102.09	108.23	106.01	105.97	106.09	105.27	108.63	102.54	105.19	106.76	105.97	107.17	107.58	103.09	108.36	104.36	106.73	105.92	105.85	106.02	107.78	104.65	107.81	106.88	104.28	107.62	106.06	106.75	106.21	101.84	103.95	107.91	106.05	105.68	106.01	105.29	103.61	109.77	109.04	109.01	107.01	108.07	103.69	104	104.79	107.44
103.02	107.75	103.01	102.93	103.3	103.4	104.26	101.2	101.8	102.7	105.43	99.657	105.71	104.75	105.6	104.09	105.75	107.24	104.65	104.94	104.16	103.99	105.46	102.11	106.01	106.88	106.42	104.66	101.49	101.84	103.78	105.78	104.89	104.84	101.46	102.6	103.76	109.3	103.01	103.22	99.567	104.6	106.06	103.53	105.29	107.63	104.02	101.6	104.69	105.8
105.54	108.14	105.08	107.26	103.13	105.23	107.4	106.37	104.12	107.39	105.77	102.55	106.74	105.39	105.78	104.77	106.67	104.61	104.53	105.59	105.01	106.2	107.16	107.37	107.5	105.57	106.72	102.47	105.18	105.32	107.24	104.49	102.17	105.67	105.84	104.59	107.3	105.21	104.04	105.22	106.35	106.16	103.91	104.95	105.2	106.51	101.19	105.43	107.39	107.7
110.56	111.91	114.76	114.94	111.84	112.4	109.82	113.94	112.06	109.51	111.96	114.31	114.61	109.48	112.66	110.91	111.86	114.27	109.91	111.5	113.25	112.21	111.93	112.35	111.96	111.29	112.76	110.32	114.04	115.3	114.39	111.78	109.95	113.15	115.09	114.65	110.67	113.85	111.35	114.12	112.79	113.25	110.17	112.6	112.4	111.93	114.02	115.41	113.67	110.28
118.49	117.59	115.49	117.23	120.21	117.05	117.32	119.41	115.79	119.34	118.47	117.37	120.26	117.77	117.99	118.61	117.83	115.51	117.23	114.6	117.45	121.56	118.76	118.15	117.52	120.35	116.06	117.88	117.55	118.86	118.39	113.13	119.3	117.1	115.75	115.11	119.3	115.45	118.21	119.15	119.53	120.98	115.63	115.88	118.51	118.02	116.06	118.47	116.8	116.73
100.12	99.812	98.874	99.647	99.723	101.2	101.62	99.117	98.156	100.81	98.056	102.72	97.177	97.268	97.93	101.97	99.489	100.64	99.932	99.395	101.27	97.609	98.512	99.72	98.831	97.893	98.912	101.77	98.959	96.762	96.677	97.487	100.33	103.81	101.55	101.36	99.611	98.909	98.713	101.48	99.722	100.23	101.16	100.48	100.98	98.567	102.24	99.128	98.413	97.614
108.9	103.01	105.81	106.83	103.98	107.51	107.71	105.69	106.23	105.53	104.98	106.34	108.73	104.34	105.86	105.48	103.13	105.61	104.23	106.46	106.16	106.51	103.21	107.29	106.54	107.25	106.17	105.16	106.81	107.31	106.5	102.06	105.66	107.39	108.1	104.1	106.03	103.42	102.54	107.25	105.85	105.39	108.31	105.89	105.99	105.87	106.93	105	107.43	107.08
107.74	105.36	106.18	105.88	109.05	108.34	107.37	107.98	109.71	108.52	107.76	105.35	106.89	108.39	105.92	106.68	109.51	105.95	111.18	106.91	107.41	107.77	105.09	108.38	105.11	104.87	107.38	107.63	106.82	106.26	105.95	107.23	107.79	105.37	104.64	105.69	104.28	106.07	104.72	105.2	107.51	107.09	107.59	109.63	105.83	108.14	109.1	111.77	108.13	108.17
109.52	109.52	113.04	111.51	110.45	111.64	111.46	107.79	110.99	112.12	110.17	112.87	109.25	111.43	110.7	111.95	114.18	111.17	108.69	111.76	111.06	112.74	107.35	107.77	113.13	110.96	110.86	112.04	111.38	114.12	112.31	111.98	110.33	108.37	112.04	110	114.71	111.21	114	112.23	113.37	111.31	111.85	111.55	112.61	112.3	110.92	110.57	112.36	112.58
114.65	112.1	113.04	110.55	112.62	111.83	111.43	112.66	114.67	114.46	111.88	113.3	114.08	113.95	113.23	110.49	115.25	113.03	110.34	111.9	112.62	112.95	110.94	113.63	111.56	112.91	115.25	113.93	112.84	108.35	111.03	111.74	115.25	110.61	113.42	113.64	114.32	115.1	115.05	115.34	109.11	112.5	114.88	114.39	110.76	114.38	112.28	111.92	113.89	108.77
105.63	109.14	102.5	107.25	106.42	107.28	104.86	105.14	102.4	107.16	102.66	106.46	106.84	104.3	105.66	103.09	107.1	104.26	102.99	106.53	102.89	105.37	103.45	104.28	106.35	105.99	104.78	104.31	106.35	107.72	107.15	103.41	103.65	103.61	103.88	106.26	107.72	104.42	105.77	104.59	103.45	106.48	105.28	107.48	105.52	102.96	105.8	104.23	106.85	105.58
115.82	117.62	119.31	115.59	115.9	117.34	118.95	118.73	119.63	117.03	119.84	118.58	120.09	117.73	120.2	116.91	115.93	116.19	119.13	114.62	116.75	116.47	117.23	116.4	117.74	117.76	120.21	117.32	118.94	119.16	118.84	116.37	115.48	116.66	119.3	120.62	116.4	116.34	114.94	114.04	120.31	120.04	117.73	116.9	118.67	116.9	119.09	118.89	117.36	117.47
108.73	107.54	110.69	109.04	110.28	110.82	106.37	109.24	106.82	110.32	109.11	108.28	107.02	110.36	111.59	107.74	104.95	108.93	110.41	110.03	111.73	108.96	106.02	110.3	111.18	110.21	109.36	112.21	109.69	108.58	110.04	111.09	107.8	107.89	108.68	112.22	110.62	110.14	108.77	111.55	113	108.83	110.89	111.52	108.82	108.56	110.24	109.52	106.35	108.04
100.82	96.718	100.44	99.526	103.35	101.87	101.94	99.21	102.49	99.99	98.314	98.809	99.589	99.482	101.43	100.08	100.03	99.895	100.75	102.82	98.73	98.49	100.72	98.582	98.201	101.59	99.622	102.19	100.68	101.02	101.01	98.827	99.265	98.908	100.49	99.429	95.315	101.63	99.722	100.43	100.7	103.06	101.58	98.577	98.343	101.82	100.45	98.447	99.867	100.35
103.32	108.59	106.56	107.69	106.11	105.74	108.75	104.58	104.23	103.61	103.24	101.41	109.36	106.56	104.33	105.88	106.99	103.97	105.87	105.14	106.75	104.97	106.37	104.56	103.1	107.71	104.42	101.92	104.83	107.55	105.27	105.78	105.87	104.04	102.41	106.84	106.66	107	107.37	105.04	110.3	105.85	103.7	106.21	105.03	108.58	103.44	104.26	106.41	108.78
100.18	99.022	97.206	104.65	102.23	99.229	102.33	102.31	100.29	101.4	101.64	100.98	99.78	97.934	101.38	101.34	99.035	96.623	103.91	102.66	102.31	97.937	101.05	98.706	101.56	97.928	105.35	102.04	99.719	102.99	102.56	102.24	99.68	99.659	99.257	100.99	102.37	99.721	100.28	103.19	101.12	101.71	100.71	99.307	100.91	102.95	99.048	100.39	98.256	102.67
111.01	111.4	108.32	109.9	111.62	109.73	109.28	108.34	109.74	111.35	110.17	110.43	110.82	111.3	113.18	111.09	114.42	112.4	108.35	113.4	112.57	110.65	110.38	112.19	109.19	110.51	113.23	111.96	109.09	110.79	108.48	114.19	114.37	112.56	111.39	111.85	115.39	111.69	112.17	110.27	107.86	110.07	111.77	112.07	107.97	110.9	112.99	109.28	111.15	113.22
99.598	101.31	98.926	101.7	102.59	101.7	102.06	98.808	101.39	98.141	100.62	101.34	101.74	99.848	103.76	101.72	100.28	97.763	99.913	101.91	101.11	101.26	99.44	103.03	100.47	99.045	99.489	99.531	100.4	98.891	103.58	103.31	101.38	96.784	102.04	100.77	99.052	98.727	100.4	99.788	102.57	100.32	102.67	98.973	99.732	101.12	99.049	100.19	103.63	99.494
105.58	105.49	105.69	104.5	105.04	104.49	107.32	104.49	105.97	107	105.29	104.83	108.41	106.21	103.55	106.56	108.53	104.78	105.28	105.45	102.66	107.67	106.48	107.7	103.52	107.43	104.62	102.89	105.21	106.05	104.42	104.36	107.1	108.24	107.08	102.66	104.98	106.68	103.89	108.17	108.25	104.18	107.55	104.69	105.91	104.61	104.62	105.1	107.19	105.67
107.7	103.16	101.72	103.73	100.43	105.65	101.34	103.71	101.89	102.32	105.77	101.47	104.29	105.61	104.95	107.21	105.95	105.7	103.93	105.53	103.84	104.46	104.13	103.85	105.94	106.16	108.92	104.68	104.33	105.87	105.18	106.87	104.6	108.2	106.03	106.42	102.42	105.7	102.33	105.35	104.6	107.38	104.78	104.97	106.25	107.35	105.45	102.16	105.22	103.28
103.77	103.54	101.33	105.36	107.77	102.95	103.51	105.52	104.47	106.81	102.97	105.54	106.4	102.8	104.7	102.58	103.28	100.33	104.15	103.81	102.37	102.61	104.91	104.14	104.45	106.99	105.37	101.58	105.52	106.28	99.875	103.69	105.13	103.53	101.76	104.3	105.84	105.61	103.57	101.52	103	106.16	100.64	104.94	108.35	102.71	99.777	103.51	101.25	101.83
107.83	105.12	105.43	105.9	105.59	107.87	102.74	102.38	105.02	102.03	105.55	106.57	104.62	104.36	107.77	107.35	105.65	104.67	104.11	106.42	108.18	103.64	104.92	104.36	106.7	110.37	109.62	106.03	105.87	103.7	103.17	105.4	102.22	102.66	106.04	106.47	106.1	106.06	103.41	108.96	103.59	102.96	105.42	104.54	106.33	106.87	106.44	105.6	105.8	106.57
115.94	116.21	116.19	117.95	112.37	116.39	117.27	115.56	119.04	118.57	118.08	115.99	118.28	116.54	116.05	115.25	118.36	114.82	115.09	115.13	116.69	113.41	115.59	113.87	115.48	112.88	114.81	115.01	116.39	118.23	117.38	115.11	114.97	116.39	113.1	116.56	113.58	114.28	114.92	118.34	114.48	116.87	118.28	114.17	120.9	116.94	116.02	117.3	112.58	114.24
105.01	105.24	104.2	105.92	105.54	102.42	105.2	103.99	103.41	107.06	102.4	103.23	104.92	102.06	99.7	107.02	104.12	105.7	105.52	105.97	109.56	103.99	106.87	105.24	104.43	105.07	106.62	104.37	108.39	109	103.56	109.64	106.99	103.19	106.55	106.92	104.19	107.47	104.01	107.52	104.57	102.89	105.13	104.97	102.74	103.99	104.68	105.73	104.46	105.85
106.46	105.66	106.86	102.36	105.26	105.67	107.3	106.08	104.55	106.7	108.26	105.31	104.92	107.38	107.43	105.65	109.63	102.78	103.61	108.43	101.29	107.82	105.02	108.36	105.41	104.64	103.71	106.59	104.78	105.65	103.83	103.58	108.47	105.79	106.97	103.36	105.6	103.61	105.44	106.45	105.89	107.59	106	105.03	107.38	106.82	108.36	106.56	103.7	103.92
105.74	111.23	108.84	107.95	108.32	104.49	109.19	104.7	104.62	107.43	105.13	107	106.12	108.62	108.49	106.02	109.96	105.82	104.45	106.71	108.26	104.32	108.32	108.3	106.8	108.4	104.79	109.31	106.46	110.33	105.91	104.37	108.21	105.23	107.14	103.47	108.86	105.22	105.12	106.06	106.23	104.93	108.31	105.85	107.98	108.18	103.34	107.3	104.48	105.41
100.37	97.291	98.454	96.493	99.379	96.453	100.99	100.8	100.76	99.222	97.346	101.3	98.826	104.76	100.26	102	100.75	101.05	96.898	98.734	101.54	98.164	99.588	100.16	99.692	99.518	101.05	99.018	100.49	99.525	98.091	102.59	101.45	97.81	100.49	95.685	100.12	102.12	97.946	99.185	101.14	99.313	99.017	100.06	104.77	100.65	101.24	100.02	97.265	100.56
103.38	106.35	104.78	102.6	108.68	106.01	107.17	102.69	106.57	104.47	109.81	104.83	107.02	109.78	108.08	107.28	105.53	107.42	104.67	104.04	107.92	104.67	108.84	106.27	104.66	107.01	109.67	107.75	103.11	103.56	108.31	104.86	105.69	107.7	102.55	105.6	107.83	105.08	105.49	103.97	105.43	105.15	107.31	105.65	104.56	104.61	106.51	106.67	105.4	106.42
104.54	104.87	103.58	109.25	107.65	105.27	103.55	102.91	106.56	107.47	106.6	106.72	106.8	105.16	104.12	105.7	106.07	107	104.66	108.31	104.7	106.52	105.32	106.04	110.08	103.66	103.83	107.79	106.87	108.26	108.44	107.55	107.7	104.77	106.58	102.58	107.59	106.55	106.48	107.45	105.94	106.16	104.75	108.46	105.63	105.25	106.11	104.38	105.55	106.68
106.14	106.11	104.94	105.89	106.17	107.02	106.69	107.16	106.75	108.09	106.53	110.75	106.02	105.61	105.88	104.17	106.41	106.21	108.27	108.16	110.15	108.6	108.4	105.05	108.67	106.8	106.45	104.99	102.2	109.01	107.27	106.6	107.39	106.03	106.64	104.51	107.02	104.89	105.02	107.14	107.21	104.28	106.72	105.76	104.44	108.53	102.22	104.38	105.53	106.27
109.91	105.17	104.1	105.82	108.56	101.62	105.96	106.27	105.65	109.42	107.4	105.19	110.38	105.19	107.91	105.1	107.75	107.56	109.34	104.86	104.13	108.82	108.12	108.26	109.39	106.83	103.39	105.89	105.29	106.15	107.25	105.23	102.11	107.38	107.81	106.3	102.29	108.37	102.05	107.81	106.45	107.09	107.77	104.5	106.8	104.72	108.54	105.73	108.92	104.39
108.83	111.45	112.11	110.35	111.23	112.18	113.85	112.34	111.92	111.26	109.8	110.65	108.76	111.24	112.42	110.6	110.3	112.3	113.57	112.33	110.07	112.13	113.06	112.49	110.92	114.82	111.61	110.11	112.97	109.53	111.3	111.09	112.17	109.87	113.88	108.39	109.25	109.14	111.43	113.8	111.8	109.34	113.7	114.23	111.51	112.43	109.67	110.14	113.98	111.84
99.184	98.982	99.748	103.44	100.01	102	100.63	104.84	100.47	99.87	96.387	99.675	96.251	100.69	99.464	96.978	100.68	97.876	100.52	99.687	98.851	99.295	100.53	103.97	99.484	98.476	100.36	100.12	101.56	100.89	100.78	99.565	99.474	100.81	97.883	98.382	100.26	101.5	99.609	98.695	99.73	100.37	102.83	100.99	100.52	97.846	100.71	102.14	99.533	101.72
113	110.24	110.15	108.33	110.67	109.64	111.58	108.72	108.7	109.78	111.04	108.79	111.31	108.69	110.94	111.07	109.29	111.38	107.35	110.9	110.93	108.12	112.23	111	108.05	108.95	109.52	113.87	109.52	108.07	110.26	111.28	111.49	110.56	110.62	110.03	108.23	108.92	111.84	110.73	110.38	108.7	111.3	110.16	108.79	112.22	109.41	107.04	106.21	110.31
103.43	102.22	102.82	101.42	103.54	105.87	105.19	100.31	105.69	105.16	101.41	104.05	103.97	104.53	105.06	102.89	103.74	101.17	102.49	103.35	102.91	106.62	102.78	105.6	104.09	102.76	99.213	102.94	100.9	105.33	103.15	103.2	104.15	106.14	104.01	100.66	105.03	105.78	101.55	104.61	105.61	105.52	102.3	104.34	101.64	103.06	104.64	107.02	104.98	101.96
106.03	107.19	110.37	104.67	106.34	107.31	106.28	112.45	108.83	105.52	102.97	101.9	105	105.52	105.68	107.55	105.28	104.53	104.76	104.23	103.97	105.32	104.62	107.06	107.67	106.17	105.8	106.77	106.9	105.54	106.7	108.22	105.91	105.17	106.25	105	107.67	104.87	103.38	101.85	104.4	106.94	107.56	107.3	106.68	105.39	106.59	105.95	101.6	105.56
108.98	107.12	104.62	105.61	108.1	105.03	106.66	106.53	109.93	107.19	106.88	106.06	105.16	106.19	106.35	106.57	104.66	105.74	106.47	107.68	104.2	109.55	106.78	106.94	106.09	107.93	109.54	106.08	106.34	107.4	107.89	106.09	105.58	107.4	107.25	103.29	106.57	104.47	107.68	106.25	107.27	106.26	106.64	104.99	106.75	105.78	109.15	108.69	106.04	106.73
115.31	116.75	114.06	112.68	113.49	115.43	114.85	113.61	113.88	116.07	115.54	116.1	116.2	115.14	116.92	118.15	115.04	113.5	115.02	115.52	115.97	115.13	116.38	112.4	114.79	117.15	113.95	115.6	114.63	116.56	117.78	118.04	119.4	114.5	112.22	114.16	117.28	117.86	117.85	112.99	113.33	115.85	117.4	113.73	116.37	116.52	116.24	116.76	115.51	114.49
110.51	108.12	110.46	115.18	112.05	112.59	113.02	115.02	109.55	110.2	113.49	112.59	111.21	116.17	110.79	109.91	111.88	109.85	112.1	112.37	111.14	110.7	112.25	110.89	110.81	109.63	109.28	106.16	110.38	114.66	113.3	108.37	109.9	110.54	111.03	107.83	111.04	109.66	111.7	111.37	109.64	114.48	110.51	112.5	113.12	110.68	111.59	110.03	114.97	111.78
112.15	110.57	109.73	112.25	108.93	112.31	108.78	112.74	112.08	109.67	114.34	111.97	113.96	114.59	110.61	112.04	110.42	112.51	112.88	111.04	110.86	110.3	111.42	110.7	110.34	109.86	111.08	112.68	110.29	112.04	110.44	111.88	111.65	111.82	113.46	112.2	109.81	111.21	113.03	111.44	113.39	112.25	110.44	109.74	114.5	112.05	109.01	111.86	109.82	109.94
106.87	107.59	104.47	105.52	106.28	105.42	106.47	104.99	107.13	103.93	105.22	106.42	107.58	101.52	108.27	107.62	106.73	103.35	106.99	101.43	107.28	102.47	105.31	104.93	105.78	104.76	105.59	106.39	106.51	104.69	105.84	105.21	106.07	106.58	106.72	104.87	105.6	105.78	105.52	104.08	107.97	102.69	106.01	107.22	106.44	105.7	106.86	105.68	104.18	102.59
106.09	107.31	106.61	105.92	107.03	108.1	105.11	105.36	104.66	104.47	104.36	109.5	103.38	106.35	105.55	104.07	103.65	102.27	106.34	104.28	106.37	102.58	102.39	106.23	104.42	104.65	105.09	106.11	107.72	106.29	106.48	109.44	103.48	106.12	106	106.63	104.18	109.42	105.65	104.45	107.24	106.09	105.08	104.67	104.88	105.57	103.24	107.02	106.13	106.79
104.8	106.2	105.62	107.8	104.1	102.32	106.89	106.21	107.1	107.14	105.8	105.1	106.2	106.32	107.51	104.72	106.3	107.11	106.02	104.4	105.86	106.81	109.03	108.58	106.18	105.93	105.94	105.4	107.53	106.64	107.54	107.38	104.22	104.66	106.19	108.69	107.2	105.13	105.97	108.63	107.67	105.89	107.21	107.39	107.23	106.85	103.38	108.89	103.07	105.34
99.817	100.34	99.319	101.81	99.649	94.908	100.22	97.457	100.64	100.02	98.716	97.061	95.517	103.03	98.797	98.705	98.215	102.08	97.492	100.55	100.12	99.741	101.56	97.853	101.86	99.787	99.82	99.226	99.94	99.305	99.119	97.583	99.579	99.326	102.6	99.833	99.073	98.424	102.7	101.56	99.136	98.815	100.14	100.64	100.89	100.95	97.589	97.76	97.58	96.821
100.17	105.82	104.38	104.48	101.47	103.15	105.17	99.406	104.65	105.26	106.35	106.05	104.25	107.11	102.48	104.28	105.29	101.9	102.24	103.65	105.35	104.8	104.36	105.49	105.06	102.83	107.67	107.82	105.59	102.76	102.8	102.24	105.53	106.13	105.15	103.71	104.62	102.39	106.01	102.3	103.29	105.65	103.43	103.36	102.57	104.89	106.4	103.81	101.91	105.73
103.7	104.86	105.94	104.87	102.69	102.88	103.46	105.54	103.91	106.25	102.17	103.11	103.94	102.69	102.43	105.49	99.937	105.66	102.65	107.26	102.3	105.23	103.29	104.44	104.05	104.59	103.42	105.06	101.9	101.65	100.39	104.06	103.06	103.41	101.85	102.93	106.65	103.93	106.09	101.58	103.93	105.89	104.7	100.54	100.62	103.3	101.69	105.35	105.45	104.02
111.53	104.37	103.83	107.07	105.87	108.04	108.13	107.5	104.16	104.09	106.31	106.72	108.04	102.59	104.73	109.1	104.92	103.95	104.34	106.31	108.71	108.29	105.35	104.78	109.5	105.89	106.93	108.26	107.45	105.6	106.43	109.81	103.85	107.22	104.75	106	107.49	107.96	105.87	103.75	102.5	104.86	108.06	104.15	106.13	104.38	106.88	105.23	108.83	104.73
99.563	100.24	101.3	101	101.08	99.692	100.71	101.28	98.987	101.85	97.135	100.36	98.389	101.1	99.233	100.93	99.52	99.431	100.04	100.06	101.01	100.44	99.187	100.76	100.62	100.95	99.985	102.13	96.687	99.668	98.271	99.693	102.28	96.431	99.961	102.66	99.997	98.629	101.2	101.79	98.759	97.141	99.486	94.878	100.68	101.18	99.2	99.139	102.43	97.713
104.16	104.09	101.38	107.03	103.69	101.78	103.16	104.45	106.14	106.57	103.61	104.87	101.04	100.39	103.12	104.74	104.26	106.36	102.46	105.94	106.32	103.35	105.2	102.02	104.72	105.72	101.71	105.15	103.57	103.67	105.57	106.28	107.45	104.32	104.41	105.48	100.76	107	100.99	103.52	104.49	103.96	105.94	102.25	105.83	106.6	103.92	100.38	102.07	105.21
113.87	108.97	113.13	113.25	113.09	113.59	111.1	114.47	110.99	112.4	112.72	113.4	112.35	111.73	112.82	112.61	111.97	114.42	111.08	114.55	112.97	112.9	114.65	114.71	111.03	114.85	113.72	111.16	111.43	113.86	112.34	110.1	115.98	112.93	113.45	114.05	115.07	115	112.71	111.5	115.21	112.3	112.24	110.38	113.6	112.18	112.74	114.81	113.38	111.79
98.885	98.977	102.52	98.713	103.04	102.14	103.45	99.595	102.42	102.34	99.452	99.977	98.972	100.34	99.865	102.13	103.04	100.01	99.455	100.54	98.897	100.19	98.671	104.25	100.21	101.65	97.508	97.861	100.45	102.99	101.29	99.161	100.04	104.84	101.7	99.559	101.27	102.07	100.35	104.41	101.08	100.45	99.664	99.754	95.964	103.53	101.65	99.101	103.87	104.62
107.11	108.01	103.66	103.75	104.01	105.71	105.27	105.68	104.59	107.99	102.6	107.58	104.38	107.43	106.13	104.24	105.06	104.3	104.6	107.06	108.11	103.08	105.37	103.91	103.97	105.94	108.28	104.88	108.88	108.71	102.53	98.95	107.79	108.38	105.89	105.71	104.78	107.03	103.72	104.98	103.55	105.01	106.08	107.72	105.55	105.55	104.39	106.59	106.26	104.87
98.818	96.53	99.425	99.31	97.352	101.58	100.66	98.596	97.927	100.97	101.05	99.775	101.65	99.35	100.28	96.577	95.359	95.532	100.19	99.279	100.33	95.256	99.066	98.569	99.923	100.85	101.91	96.165	100.42	99.112	100.22	101.44	100.04	100.3	96.405	98.79	96.058	97.553	99.586	101.49	101.27	98.663	102.27	101.63	99.215	99.601	98.955	101.16	102.08	99.443
103.58	106.68	102.63	105.67	106.25	101.79	102.36	105.31	105	107.38	106.48	104.28	108.34	102.4	102.21	104.01	104.87	107.32	102.98	104.8	101.58	106.47	106.27	105.06	103.64	105.47	102.75	107.82	107.02	110.18	100.26	103.11	108.71	101.93	103.44	105.55	106.07	107.16	104.52	102.24	105.16	104.72	107.26	104.75	106.33	104.29	104.98	106.52	104.06	107.69
101.38	101.56	101.48	103.73	101.43	101.63	94.74	101.93	101.06	100.73	99.435	101.29	102.16	100.71	102.36	99.67	99.94	98.51	100	101.25	101.76	99.566	100.98	100.28	101.22	100.1	100.37	99.382	102.24	100.3	97.335	100.7	102.27	102.7	100.88	102.97	98.897	99.9	102.43	99.122	102.13	97.643	100.31	102.59	101.26	99.252	101.14	99.997	95.845	101.64
103.18	102.39	103.58	104.67	104.74	106.86	105.27	103.78	105.39	105.2	102.33	106.28	103.94	104.56	103.39	105.89	104.84	103.72	105.67	102.41	107.46	105.97	104.95	105.62	106.23	105.17	103.62	107.82	106.95	103.09	104.83	103.31	104.8	106.96	106.62	103.5	108.32	105.73	106.67	101.29	103.02	107.26	103.48	107.04	108.25	103.13	105.01	108.21	102.39	108.21
107.38	109.59	104.82	104.31	105.96	106.88	107.16	108.73	106.41	107.34	108.1	103.35	106.43	102.95	105.5	106.37	101.1	104.68	104.53	105.23	103.92	107.8	106.41	105.42	104.2	106.77	105.49	109.25	104.47	103.55	104.3	107	105.84	107.54	105.61	103.47	103.1	107.28	104.38	103.03	108.64	104.68	102.73	103.72	107.86	104.82	102.82	106.17	106.6	106.96
102.41	100.48	97.454	102.43	101.73	101.38	100.56	101.53	101.74	99.487	99.474	99.114	100.59	100.7	99.998	101.43	100.15	103.78	100.06	104.85	99.069	100.48	100.57	102.32	99.533	103.83	98.353	100	101.53	99.325	100.06	99.508	99.776	94.512	100.43	100.34	97.995	101.46	99.531	102.98	99.954	103.6	95.734	99.083	98.947	100.63	101.32	99.907	103.08	99.644
103.32	104.43	105.46	107.26	102.19	103.79	105.49	104.43	107.07	105.39	103.26	103.16	102.69	105.99	103.41	106.17	104.91	104.77	101.97	105.03	104.19	106.44	104.26	105.62	103.56	104.43	107.18	104.35	102.24	105.56	104.8	105.18	105.04	102.28	103.54	105.19	105.2	102.29	101.08	104.47	106.05	103.11	107.44	101.89	105.48	100.15	107.66	101.3	104.13	102.04
111.36	112.03	110.19	110.47	113.05	112.31	111.82	114.75	112.31	109.2	113.51	110.36	107.19	116.65	112.04	110.91	111.6	111.15	112.61	112.26	110.44	112.24	111.56	111.63	108.6	112.67	113.87	111.52	113.75	112.98	113.46	109.75	110.59	109.83	113.71	110.31	110.27	109.63	110.74	111.24	111.39	112.67	111.17	110.99	113.91	111.8	113.23	111.46	111.2	109.18
111.08	110.95	114.54	111.82	113.89	113.12	113.36	115.5	114.33	111.49	115.79	112.11	114.86	109.25	109.29	109.74	112.25	111.53	111.6	112.85	110.85	114.02	112.26	110.5	114.33	111.43	113.19	113.11	115.17	112.83	112.66	114.23	114.1	115.33	110.54	113.57	109.65	110.16	115.66	111.77	111.26	113.98	117.8	112.91	111.87	114.23	112.06	112.2	114.48	111.35
107.77	104.27	103.91	105.29	107.08	104.63	105.92	109.2	105.13	108.86	104.36	106.84	104.7	105.39	111.33	107.95	106.85	104.33	107.12	107.32	105.02	104.96	107.38	105.06	106.07	105.55	105.12	108.38	104.9	105.89	104.23	105.25	107.47	107.83	107.06	103.81	105.4	106.83	108.03	109.06	106.29	109.23	103.41	105.01	105.47	107.69	104.58	103.92	107.93	107.41
105.58	105.16	106.57	105.74	106.86	105.7	107.81	105.03	108.39	104.06	105.2	104.68	106.14	106.07	106.49	106.04	105.24	105.63	107.92	108.33	106.21	106.8	105.43	110.47	107.02	107.42	106.2	107.22	107.62	107.09	106.96	104.52	107.5	105.81	104.12	104.33	105.95	110.22	105.23	103.6	106.08	107.46	103.03	110.09	112.11	105.42	106.12	105.32	104.73	108.68
105.39	105.67	105.75	104.17	102.53	105.97	105.5	107.08	103.37	107.83	101.39	104.52	108.37	107.51	104.35	106.1	108.22	104.4	108.62	105.29	103.45	107.36	108.24	107.03	104.21	105.34	107.34	106.65	104.76	107.59	108.96	104.36	102.3	105.36	104.1	106.44	106.69	105.05	106.06	105.79	103.36	107.63	104.32	106.51	107.22	106.8	102.99	105.17	106.32	103.53
115.08	111.33	112.7	112.7	111.03	109.73	110.93	110.86	115.02	111.55	112.4	112.35	111.24	111.2	110.05	110.58	108.85	109.43	112.63	108.38	113.56	112.12	109.74	114.01	112.34	108.22	111.05	112.42	110.77	112.37	109.62	111.49	110.6	110.7	108.43	110.2	115.31	111.12	112.02	112.76	111.62	109.6	110.19	112.59	111.55	110.3	112.56	106.57	112.32	109.19
110.3	111.6	112.78	111.79	112.33	111.05	111.66	111.59	111.05	110.07	108.55	110.08	111.31	110.93	111.06	111.65	110.62	110.32	108.8	109.3	112.64	109.52	112.19	112.4	108.76	112.12	113.73	108.67	110.99	111.02	111.44	107.72	110.2	111.46	113.22	111.85	113.46	111.87	110.89	112.75	110.76	111.13	113.27	111.2	112.02	112.13	111.74	114.98	113.64	111.27
119.66	117.49	115.78	117.24	118.63	119.82	119.57	114.03	117.42	119.11	119.65	118.4	116.7	118.66	118.13	114.39	118.1	117.09	119.11	116.42	119.92	118.2	118.86	117.19	119.34	118.77	115.86	116.82	117.88	118.41	120.53	118.97	117.05	115.52	117.75	117.32	117.75	117.14	115.9	118.15	118.53	117.71	115.19	121.56	119.03	121.58	120.3	118.19	117.57	117.71
106.91	106.44	107.41	104.2	105.98	103.18	103.34	107.49	106.12	106.02	109.61	103.57	106.24	105.44	104.23	101.93	106.47	107.84	104.99	105.29	105.81	105.15	106.88	106.96	106.84	104.07	106.33	104.06	101.8	104.39	106.77	104.47	105.65	106.54	104.32	105.31	105.55	104.01	102.17	104.82	105.8	105.58	106.61	104.21	106.61	105.37	107.3	104.11	107.8	105.39
108.41	105.57	105.71	104.3	106.94	109.39	108.01	106.84	108.8	106.58	105.79	109.03	104.5	108.62	106.74	108.28	105.65	106.53	104.27	106.55	104.72	104.55	106.31	108.44	109.46	106.9	106.11	107.75	107.26	104.88	107.7	103.83	107.51	107.7	108.18	106.81	109.51	108.3	106.81	105.96	107.94	105.74	107.51	104.46	107.85	106.62	106.43	104.3	108.37	107.84
104.22	103.17	104.03	105.56	105.93	103.39	105.91	102.33	102.3	109.69	105.05	108.04	103.5	104.94	106.4	104.84	103.43	104.56	106.69	104.97	105.41	103.39	105.68	102.67	102.86	105.16	104.92	103.98	102.02	104.59	103.8	103.23	100.16	106.75	105.34	106.21	103.27	104.49	105.53	107.78	107.97	101.81	107.05	105.18	106.67	105.29	103.9	104.79	105.54	103.44
109.83	104.67	107.46	107.44	107.8	104.93	108.3	102.93	104.12	109.4	109.63	112.51	107.66	107.56	105.91	109.88	105.46	103.13	106.72	106.99	104.63	109.44	108.71	105.57	110.08	109.29	109.23	104.31	107.53	105.46	108.04	109.13	107.58	107.47	106.93	109.95	106.12	105.44	104.26	106.15	107.9	104.89	106.25	106.11	106.08	106.94	104.86	106.73	106.04	104.27
108.54	105.88	108.75	110.71	110.96	110.85	110.7	110.16	107.5	112.46	110.03	112.87	112.05	109.12	108.19	109.33	109.96	106.47	114.77	111.59	112.09	111.98	112.59	111.69	112.3	109.36	108.27	109.8	109.97	112.68	109.59	108.85	110.13	108.55	109.89	111.52	109.54	108.76	110.63	112.47	108.15	110.41	110.01	112.7	108.4	108.7	111.37	108.46	110.57	110.65
110.51	111.73	113.21	111.62	116.22	114.78	117.12	112.03	111.67	112.79	113.24	112.02	111.97	110.46	113.08	113.14	112.4	112.45	112.95	111.9	111	112.07	118.31	111.93	113.79	112.45	115.66	114.28	111.95	112.15	111.88	112.71	112.86	116.16	115.19	116.6	116.62	113.35	108	112.36	111.07	111.98	110.25	112.35	113.15	110.19	112.53	112.62	108.64	109.43
112.75	112.21	113.67	114.23	112.46	111.68	112.93	109.64	112.06	116.36	112.65	112.81	112.64	115.18	112.63	115.11	111.2	116.3	112.8	115.84	112.87	115.03	114.57	113.35	112.46	112.69	113.44	113	113.28	111.37	111.44	112.81	112.31	113.11	113.5	114.85	115.22	113	116.85	112.32	110.1	112.8	114.73	111.94	111.18	111.18	110.72	112.23	113.17	112.39
103.4	103.08	102.33	103.23	105.33	101.43	105.5	102.32	102.32	105.2	103.77	101.85	106.2	104.66	105.14	105.23	101.33	104.19	103	101.2	102.93	103.86	104.22	104.79	100.81	104.22	104.82	104.67	105.76	104.72	103.86	101.19	104.72	104.28	104.64	103.55	107.37	102.76	107.13	104.29	104.81	104.19	105.22	103.56	103.83	101.76	103.57	103.76	102.09	104.95
101.92	104.87	103.41	105.2	103.62	102.19	103.96	104.48	105.05	104.25	104.78	107.89	104.02	104.2	100.24	103.83	105.56	105.8	103.81	106.3	105.42	107.88	107.78	106.01	102.89	104.87	107.26	106.76	103.3	108.13	107.41	105.01	104.69	106.36	102.85	105.98	102.97	103.59	104.6	101.72	105.41	106.23	103.77	104.43	102.85	105.41	104.54	105.69	103.18	105.3
105.79	105.21	102.94	105.04	106.7	107.27	106.88	103.63	106.08	108.12	103.98	106.09	103.67	107.47	104.38	107	105.23	103.26	104.48	105.08	106.12	110.44	104.09	104.48	106.44	104.78	105.52	103.94	105.95	105.9	107.65	104.76	103.63	106.68	107.2	105.6	105.63	103.01	106.48	104.78	106.67	109.03	105.31	108.59	100.61	103.99	103.99	106.21	106.8	103.46
98.884	97.077	99.58	96.458	103.71	100.37	103.4	98.232	97.834	99.926	96.986	101.9	102.88	100.95	100.92	103.45	98.796	100.05	99.979	99.799	98.458	100.54	101.98	101.19	100.62	98.551	101.8	99.528	102.91	100.39	102.8	99.495	98.393	101.08	101.07	103.62	98.264	97.704	103.28	101.33	101.31	101.96	102.84	102.3	100.3	101.09	102.06	100.21	101.22	100.41
106.52	106.01	104.54	106.51	106.97	106.67	107.6	106.62	107.98	104.84	102.32	105.68	105.84	107.55	105.97	109.07	104.01	102.59	103.28	105.06	105.8	106.99	105.89	104.48	104.21	105.96	107.2	105.97	108.79	106.01	104.85	103.59	110.46	102.94	104.51	106.44	104.46	105.24	106.96	106.54	107.25	104.06	105.55	105.86	106.56	108.9	104.63	105.44	109.46	105.64
113.39	113.97	113.44	108.92	114.89	114.4	113.2	114.12	114.86	111.73	110.27	111.93	112.23	112.87	112.98	112.98	112.27	113.93	110.67	113.24	111.65	112.35	110.62	112.6	111.57	114.52	109.92	113.51	112.25	114.54	112.8	113.99	114.04	112.65	113.67	116.25	114.89	112.93	112.86	115.18	109.97	111.86	111.88	111.79	115.94	111.89	110.72	115.17	115.1	115.92
104.1	104.39	105.39	106.54	104.77	103.6	104.48	106.25	106.07	106.65	105.08	108.32	104.98	104.02	107.67	103.08	106.85	106.35	107.27	107.27	105.61	105.32	107.55	107.6	102.18	102.87	104.22	105.89	105.59	107.65	106.01	105.31	105.24	102.67	104.68	106.72	107.35	105.45	103.98	106.52	107.12	106.95	103.78	104.01	106.49	108.87	107.76	103.62	105.6	108.09
102.47	99.83	102.22	99.316	103.41	100	100.16	102.23	99.262	101.65	99.907	97.7	103.89	103.02	98.58	101.51	100.21	105.09	101.58	100.98	100.16	102.29	99.551	100.26	100.68	101.46	100.06	100.94	98.177	101.19	100.89	98.734	102.69	101.31	99.288	102.43	102.15	101.98	96.923	100.7	100.05	102.15	97.776	99.204	101.63	99.701	101.24	101.9	100.77	102.31
98.603	99.846	103.65	100.69	99.883	101.3	98.69	100.46	100.61	102.14	99.754	102.23	100.65	103.61	99.337	102.65	102.89	101.5	100.88	101.48	100.95	101.19	100.91	97.107	101.91	99.936	98.473	98.579	102.88	96.375	103.07	101.33	100.94	97.806	102.7	99.793	97.282	99.579	102.8	102.09	101.21	100.18	102.7	101.5	100.7	103.43	97.833	101.5	99.68	101.26
104.93	100.78	103.95	105.45	106.59	104.31	107.07	105.46	105.05	105.22	103.91	103.59	102.59	107.94	103.82	102.75	101.51	102.39	107.3	109.87	102.62	103.96	104.81	103.18	105.74	105.4	105.52	102.06	103.23	107.68	103.79	104.91	105.25	106.8	103.05	101.39	103.43	104.73	105.27	104.08	103.56	106.98	104.75	107.95	106.12	104.72	103.08	104.1	108.22	104.11
116.51	112.76	112.75	111.08	112.71	111.15	111.58	114.24	110.85	109.92	110.16	111.21	110.59	112.61	112.56	109.8	110.21	113.36	111.99	111.92	111.27	112.6	113.36	113.63	112.25	113.69	112.89	113.16	110.53	110.25	114.15	108.9	110.05	111.62	112.42	112.67	111.34	111.36	110.28	110.97	113.72	108.94	108.56	111.31	112.74	110.43	111.24	109.97	111.04	110.99
109.46	112.74	108.74	112.02	114.63	113.26	113.44	114.14	109.79	113.4	109.36	112.35	113.41	112.18	108.14	110.01	111.86	111.9	110.1	110.14	109.64	113.74	112.18	109.19	112.79	112.92	110.14	108.1	110.2	113.48	112.11	111.72	114.25	111.94	115	116	110.12	113.55	114.57	113.45	111.22	113.55	109.79	110	110.6	111.84	112.07	110.94	110.14	111.34
105.79	101.09	108.07	105.4	107.19	102.56	106.75	105.4	106.21	104.85	108.57	109.98	105.8	102.92	107.21	105.4	105.19	105.51	103.87	108.45	108.48	106.89	104.36	105.39	105.95	109.01	106.55	105.89	103.07	107.25	105.69	106.66	106.53	105.74	105.02	106.46	105.61	106.99	105.26	105.42	104.82	103.71	105.62	105.82	103.98	104.51	106.59	106.48	104.82	107.82
112.07	110.21	109.93	111.13	109.11	107.05	112.07	113.73	114.4	111.74	110.19	112.65	113.35	110.52	111.74	110.68	112.36	113.11	108.89	112.43	109.07	113.04	111.46	112.64	112.69	110.78	110.81	111.74	114.38	110.22	112.39	112.06	109.64	110.28	110.24	110.59	108.18	110.76	112.69	111.19	109.05	112.23	110	113.49	113.8	110.36	110.95	109.85	113.29	112.9
109.26	112.38	111.37	111.51	111.02	111.82	112.36	111.38	111.87	111.62	112.36	112.46	108.93	110.25	112.5	108.58	109.33	113.71	113.2	108.41	108.96	114.82	113.5	111.46	107.62	109.82	112.45	113.7	104.52	111.61	110.98	111.04	110.55	113.2	112.48	108.6	108.03	112.17	110.77	110.54	111.81	108.84	111.15	109.85	109.37	110.52	109.05	111.55	111.9	109.17
105.81	105.62	106.39	106.48	107.07	105.63	107.12	104.89	105.6	107.86	103.82	106.76	106.8	105.38	104.45	106.93	105.02	104.69	106.72	106.98	106.25	103.73	104.18	106.27	105.09	108.65	105.11	105.18	105.45	107.68	102.06	106.85	107.16	106.59	102.73	104.6	107.36	107.37	106.88	104.39	105.27	104.05	106.02	102.86	105.6	104.24	105.5	105.19	104.29	106.26
105.93	103.38	105.23	101.31	106.11	108.5	104.4	103.31	104.84	107.49	107.49	103.69	106.34	104.57	103.87	107.33	106.3	102.11	104.83	106.16	107.78	106.53	108.56	104.88	107.17	107.48	105.49	104.71	102.78	109.25	108.05	108.12	106.99	106.2	109.27	108.81	107.39	107.2	106.67	107.24	110.39	106.98	108.63	107.15	104.89	106.78	106.67	107.16	104.87	104.89
113.22	110.85	111.18	113.91	114.45	112.91	110.01	109.51	114.66	112.09	112.49	114.83	115.54	110.61	109.78	111.13	108.27	112.55	114.83	111.12	110.45	109.54	110.26	113.61	109.38	114.96	112.24	113.12	112.72	109.49	110.5	111.22	110.23	108.21	111.05	110.48	114.31	109.29	111.6	111.78	107.87	112.26	109.54	114.04	108.85	110.63	111.26	114.22	108.75	110.05
105.52	101.84	105.5	106.04	104.18	106.09	105.13	106.12	103.15	104.16	103.45	105.4	106.24	105.22	104.32	104.84	103.86	107.72	104.74	105.23	100.24	106.92	104.84	106.12	105.03	102.52	105.9	103.83	105.54	105.96	103.6	105.19	102.5	105.69	103.48	107.97	107.32	105.57	107.17	106.64	104.1	104.54	108.36	105.71	104.72	107.95	100.29	107.52	103.64	101.98
106.7	105.91	104.57	107.27	106.61	107.2	106.96	106.38	108.19	104.9	102.44	108.05	103.83	104.07	106.07	104.9	106.95	106.23	102.48	107.69	107.52	106.69	106.57	107.49	106.6	104.65	106.27	107.31	106.71	107.12	106.08	106.65	106.43	105.5	106.72	103.61	101.22	104.17	105.42	106.89	104.41	106.77	106.82	103.65	107.05	107.24	104	104.74	105.16	104.04
108.8	103.28	106.16	102	107.87	106.76	105.65	105.49	103.92	105.5	106.37	106.89	106.92	107.33	102.37	104.6	103.68	105.12	102.99	104.5	108.98	108.95	104.09	104.59	103.94	109.17	107.8	103.45	104.49	106.02	104.59	106.54	102.43	107.13	104.74	106.72	104.39	106.84	106.14	107.36	109.21	102.07	106.67	104.09	105.44	107.72	107.43	106.04	103.56	107.08
103.71	106.82	106.32	107.88	106.25	103.68	106.36	105.91	104.79	105.36	103.21	106.53	106.15	106.74	105.96	107.05	102.63	104.43	109.9	108.21	106.48	104.41	104.9	106.27	102.27	107.8	104.31	107.5	105.55	106.15	106.75	107.78	105.69	107.28	104.09	103.57	107.07	105.92	105.37	104.8	106.31	107.07	106.43	107.91	104.48	106.92	110.95	103.66	104.47	105.48
105.05	105.45	107.05	106.64	109.64	106.65	104.86	108.36	105.15	101.71	105.81	108.92	103.84	105.64	106.77	109.42	108.21	105.29	105.4	106.54	107.47	103.87	105.4	104.85	106.36	103.33	108.48	107.59	104.47	105.51	106.51	107.39	105.72	105.8	105.82	105.93	103.97	108.9	104.57	108.53	107.09	107.26	103.71	103.05	106.51	104.57	109.28	106.37	101.72	104.76
116.54	116.56	118.96	117.34	117.24	113.48	116.35	119.03	116.62	121.75	117.79	116.23	116.41	117.79	117.11	114.99	117.07	116.51	119.68	119.86	116.47	115.48	118.2	115.23	116.32	117.01	118.17	117.42	113.33	117.26	118.73	118.86	116.98	116.21	117.73	120.36	115.51	122.38	118.09	117.99	120.9	117.75	117.84	120.67	116.01	119.4	114.35	117.98	119.46	119.52
105.8	106.24	107.73	102.83	107.18	110.91	107.65	105.52	103.18	106.92	107.12	104.13	106.77	106.44	105.69	106.25	102.57	105	105.21	104.8	106.4	105.63	106.29	106.22	106.04	106.09	105.13	105.8	107.61	109.19	105.36	104.92	105.35	104.62	108.23	108.35	105.86	108.26	106.38	104.51	101.66	106.38	104.05	109.76	106.06	104.3	104.58	104.85	105.17	106.25
97.379	98.757	99.435	100.55	104.97	100.49	100.69	100.75	101.07	98.565	101.02	100.46	102.04	98.611	98.477	97.837	100.69	103.47	99.57	100.61	103.01	102.92	103.92	101.76	101.11	96.427	100.96	97.843	104.02	98.943	102.66	99.333	100.97	102.75	101.42	101.55	99.821	101.45	99.2	102.62	98.242	100.29	102.39	101.44	101.56	100.16	98.789	101.67	100.36	100.61
103.33	100.01	99.152	99.846	101.88	104.18	99.046	101.6	100.99	96.276	100.2	99.096	100.14	100.68	99.348	98.933	100.12	103.46	98.533	101.2	99.709	99.859	102.37	101.24	101.15	101.23	98.015	98.207	103.78	96.658	99.146	99.079	97.07	97.144	102.35	103.76	100.54	102.61	103.62	101.58	100.35	100.17	101.6	102.46	101.63	101.3	100.64	98.29	101.98	101.32
105.6	107.04	108.04	108.84	106.57	107.91	102.96	107.88	108.55	106.66	104.6	106.89	109.5	106.11	106.67	107.41	107.8	106.94	107.69	106.94	108.66	107.97	108.86	106.88	107.27	107.52	107.32	108.04	106.54	105.57	105.43	107.42	106.12	107.79	106.14	105.96	103.24	107.21	108.45	103.18	104.55	106.98	105.82	107.87	108.82	106.64	107.65	105.71	107.98	108.81
104.72	107.64	106.7	104.95	107.6	102.93	107.67	101.71	103.96	104.85	105.75	105.79	108.2	103.95	102.17	105.61	102.44	102.25	105.27	107.38	107.61	107.79	106.39	102.98	106	105.82	103.92	103.88	104.75	106.22	104.07	107.04	104.01	108.5	104.95	104.69	107.01	106.81	105.63	105.3	102.99	103.94	103.57	102.93	105.63	107.61	104.64	102.59	102.15	104.53
104.52	106.63	104.29	104.9	104.02	107.7	109.2	102.75	106.71	106.57	108.01	106.47	107.17	104.26	105.86	107.99	107.55	109.19	104.8	106.34	107.19	105.12	106.42	105.09	107.28	103.3	108.58	106.53	107.24	103.36	109.21	105.82	103.77	107.23	109.3	107.67	108.99	107.21	109.51	109.61	104.73	108.3	107.8	105.42	107.55	106.73	106.64	106.4	109.22	108.43
100.84	105.57	104.25	108.81	103.93	102.8	105.39	101.21	105.68	103.46	104.38	103.25	101.53	104.53	105.17	104.54	99.553	103.65	104.91	102.97	106.22	106.1	107.02	101.71	103.13	103.33	105.76	107.68	104.33	104.63	102.14	104.14	105.4	104.24	103.97	104.56	104.41	103.44	106.64	106.1	99.153	102.33	103.73	105.85	103.45	106.61	103.91	103.48	105.74	106.3
103.77	103.79	104.34	105.19	103	104.79	104.39	106.47	106.2	106.48	107.06	106.61	104.85	103.88	106.43	104.17	103.29	104.39	104.21	108.69	105.14	104.64	104.26	104.21	106.07	101.58	103.07	106.61	103.17	105.06	103.86	103.19	104.32	102.92	103.31	106.84	105.26	103.12	106.47	106.53	105.61	105.67	100.09	103.97	103.51	100.3	103.14	104.61	104.59	101.84
106	105.6	105.79	106.26	106.76	103.18	107.22	105.25	105.66	104.73	106.23	106.08	105.45	104.82	102.66	103.93	106.18	104.36	103.19	108.08	106.19	106.87	105	106.87	105.9	105.06	103.11	105.57	107.67	101.22	105.07	109.59	108.79	107.06	105.93	105.96	106.56	105.61	106.92	107.72	104.48	103.74	104.75	107.76	108.99	105.06	106.89	106.05	107.08	105.4
101.18	102.13	97.633	97.071	96.905	98.232	97.457	100.04	101.98	103.16	98.024	99.289	102.45	98.007	100.46	101.75	94.657	98.178	99.145	102.09	99.643	103.05	98.438	99.463	101.93	99.001	101.44	98.175	100.92	100.21	98.898	99.085	102.02	97.032	100.96	102.07	99.634	94.867	103.88	98.186	100.75	98.815	98.308	100.61	102.12	103.17	97.342	102.84	100.24	101.34
104.33	104.54	105.02	104.31	107.6	105.95	106.6	104.12	106.1	106.78	107.34	106.74	107.13	106.63	107.01	104.6	106.98	105.04	102.85	109.72	107.11	104.36	106.49	103.55	103.2	106.09	104.19	104.45	103.21	101.56	108.2	103.16	105.9	107.16	107.77	107.87	104.92	105.02	107.47	106.67	102.98	105.47	108.32	104.51	105.34	107.32	104.81	105.36	107.83	106.23
104.23	103.98	106.14	104.6	106.54	105.21	105.74	105.55	104.81	107.62	103.62	105.75	107.56	107.76	104.62	102.43	108.85	106.35	106.35	106.57	106.84	104.48	105.79	107.23	104.76	105.3	105	105.98	106.43	104.61	103.44	103.08	100.63	105.99	104.79	106.36	108.88	100.55	108.47	106.06	105.7	106.1	103.69	105.48	105.18	104.97	107.47	108.56	105.25	106.26
107.48	106.77	103.48	106.87	106.82	107.62	106.25	107.3	105.63	108	106.43	105.45	107.68	103.39	107.78	106.69	107.69	107.13	105.46	107.87	105.89	104.43	105.12	105.38	108.16	107.81	104.53	109.15	106.49	107.06	106.61	107.21	107.32	106.22	108.68	108.9	108	103.43	105.85	105.48	105.82	107.57	106.2	108.1	108.62	104.65	103.4	106.52	104.52	101.91
98.798	98.364	98.466	100.71	100.22	102.84	103.52	103.85	101.36	98.735	99.232	101.71	102.28	100.04	101.33	102.93	101.25	103.64	100.53	99.685	101.02	99.462	98.563	101.45	101.83	99.954	100.48	99.026	98.143	100.18	101.21	100.49	99.267	98.634	100.33	99.169	100.09	103.12	102.29	97.677	99.428	101.84	96.965	101.76	100.18	100.41	99.592	100.2	101.74	101.56
115.02	113.49	112.9	112.74	113.44	109.21	112.62	112.07	114.01	110.21	112.34	112.74	110.66	113.58	110.87	110.25	114.61	113.67	111.33	113.97	110.7	110.66	112.53	112.85	108.19	109.49	111.47	110.36	114.86	114.24	114.61	110.99	110.02	110.81	112.79	114.46	110.83	111.6	114.25	115.39	110.41	111.11	114.15	111.74	111.37	113.6	117.55	111.04	110	110.9
105.61	104.63	106.35	104.92	105.08	107.01	105.57	101.5	107.85	101.44	102.54	105.53	105.16	105.95	106.37	104.91	107.83	104.11	106.63	104.76	105.65	100.05	104.1	104.59	106.71	108.26	108.16	107.32	103.99	107.59	106.01	104.58	105.95	103.85	105.21	104.2	104.06	105.93	105.18	103.19	104.85	106.65	105.73	108.22	103.14	103.66	103.22	103.95	104.09	104.39
105.04	107.72	107.14	104.94	109.12	109.03	104.32	106.44	103.29	108.71	107.15	108.79	107.16	103.09	104.85	107.06	104.9	105.46	103.65	104.95	105.84	107.29	105.26	102.82	104.61	104.78	104.32	103.68	104.62	104.61	106.37	107.26	105.8	106.21	105.79	109.35	108.31	104.65	108.39	108.48	104.78	107.23	104.38	103.8	108.73	104.15	105.9	107.08	106.8	106.59
111.15	108.97	108.62	109.99	111.61	109.85	111.61	109.93	110.19	104.32	107.12	110.56	106.81	112.28	108.13	111.2	111.9	111.29	114.51	112.33	108.19	105.92	111.63	109.2	113.75	109.73	110.93	109.22	108.14	112.29	110.31	110.37	111.61	110.16	109.11	109.08	109	110.42	109.4	112.34	111.18	109.42	107.65	111.18	111.21	109.5	111.53	110.15	111.24	107.78
112.02	114.32	112.03	108.68	109.33	110.66	113.96	108.07	113.9	111.01	110.82	112.34	113.89	114.2	110.15	113.42	112.25	108.65	115.51	112.48	111.36	112.76	111.61	112.88	108.76	109.89	111.62	113.61	108.73	113.7	109.92	111.99	112.36	110.09	114.87	108.62	108.84	116.26	106.08	113.81	112.22	112.49	111.84	112.97	112.26	109.43	111.4	109.98	111.6	110.62
106.21	104.78	104.62	104.52	106.52	105.09	103.53	106.35	105.52	107.76	102.46	105.65	105.35	104.37	106.52	102.83	107.9	110.5	106.15	103.79	104.07	104.9	103.94	104.66	104.55	108.31	106.16	106.33	107.8	104.8	99.648	106.42	107.9	104.71	102.69	106.23	103.76	106.29	107.09	105.49	105.09	104.42	108.15	102.61	110.94	105.89	104.1	104.05	108.12	104.91
111.97	110.22	114.31	113.01	112.45	110.58	114.03	112.41	112.4	112.93	109.02	112.63	112.11	110.25	111.07	111.23	115.15	112.32	109.56	113.61	110.3	113.17	115.38	113.9	108.93	111.7	111.23	110.54	114	112.59	114.1	112.46	111.3	111.05	109.88	114.37	112.71	112.68	113.78	113.8	116.3	112.56	114.02	113.53	110.17	113.49	113.25	110.9	112.69	113.8
108.42	108.62	111.01	108.66	109.06	108.11	109.85	109.36	112.25	108.32	105.71	105.91	109.43	109.94	106.6	111.61	110.48	111.51	112.39	108.33	108.41	111.46	110.95	110.33	106.23	109.55	107.88	107.66	107.73	113.26	110.1	110.58	110.25	107.92	111.09	110.02	110.49	108.67	108.76	110.49	111.91	106.84	108.4	108.5	109.99	109.76	108.91	110.46	113.34	111.09
108.05	109.67	108.6	109.04	111.74	106.98	111.14	109.38	110.67	110.93	108.39	110.71	111.24	110.26	106.29	105.53	111.29	107.99	110.56	108.74	109.84	112.4	109.62	112.89	107.96	111.72	110.28	110.22	110.35	109.41	109	109.29	112.09	109.63	109.31	110.21	107.28	110.99	110.06	110.91	110.83	114.36	110.93	105.57	109.73	110.34	111.06	115.27	110.23	109.88
110.11	109.67	106.59	109.81	110.21	109.78	109.65	111.71	112.24	109.38	112.97	109.36	112.62	111.4	111.16	107.43	108.49	109.35	109	113.29	113.92	110.81	109.81	111.36	112.51	109.73	108.69	113.41	109.19	108.95	109.77	113.16	113.29	109.96	110.47	107.92	109.49	114.46	112.6	110.16	110.76	109.7	109.08	109.11	111.47	106.4	110.74	110.57	107.46	109.2
102.48	99.563	100.67	101.4	101.79	99.017	100.36	98.667	102.14	99.048	97.602	102.13	102.11	100.68	100.04	100.23	102.13	102.76	97.93	103.77	98.818	98.95	99.008	100.44	99.519	96.911	99.041	101.51	104.8	99.719	100.1	100.86	99.979	98.308	102.43	100.24	99.027	98.469	103.05	100.22	100.39	101.62	100.85	101.08	99.928	100.97	100.35	99.313	101.06	100.94
109.14	112.08	106.96	110.42	112.35	108.66	111.16	113.27	108.52	110.04	107.4	108.64	107.68	111.23	108.88	110.1	108.55	109.93	113.63	112.11	111.73	110.38	110.42	112.24	113.32	111.33	112.1	112.14	114.12	111.94	111.89	113.92	112.01	108.9	114.68	109.54	109.3	107.26	106.82	108.38	112.59	113.09	110.27	111.3	111.72	111.78	111.49	111.33	114.5	113.03
111	108.47	111.85	114.2	112.23	109.73	108.71	113.98	108.36	109.89	111.28	110.77	113.54	111.39	111.74	110.69	110.18	110.51	110.94	110.42	113.49	113.11	110.45	116.18	111.37	108.27	111.19	112.93	111.87	116.64	111.28	112.07	110.86	109.32	111.65	110.26	110.21	112.18	111.28	112.97	110.5	112.15	111.81	111.16	112.06	112.99	113.93	111.46	108.88	112.62
103.17	102.31	107.38	105.9	105.12	107.18	106.6	103.97	106.58	101.42	105.04	105.46	104.8	104.23	107.72	102.31	103.33	104.34	108.5	105.35	102.39	106.29	108.21	107.04	107.36	110.93	105.37	105.76	107.8	108.92	107.72	107.09	105.77	106.96	107.84	102.32	106.7	104.38	105.47	102.19	108.31	105.17	106.44	107.5	106.87	106.2	106.38	104.38	106.81	109.8
110.72	109.7	109.46	112.33	108.84	111.79	111.68	115.35	115.44	108.4	111.03	111.81	111.25	110.63	111.65	111.59	113.32	113.24	111.64	111.01	111.57	113.55	110.09	112.08	109.11	114.91	110.89	110.94	114.33	111.02	112.58	115.29	111.57	116.66	111.85	113.58	114.52	110.24	111.5	111.22	109.12	114.42	114.02	113.49	114.12	110.04	111.35	114.27	111.31	109.85
108.29	106.32	106.49	105.52	105.26	106.81	105.17	106.19	106.9	103.19	107.76	106.4	106.28	104.69	106.11	108.4	107.58	106.7	103.1	108.23	106.19	107.55	106.09	103.91	108.08	108.93	107.36	106	108.22	106.23	107.78	107.5	105.25	104.87	106.82	104.84	107.48	104.76	107.33	108.37	104.86	105.79	108.31	107.37	104.75	105.69	108.4	106.43	106.13	108.9
111.92	106.38	107.46	109.3	111.44	110.39	109.11	109.41	109.2	107.48	110.67	112.18	108.84	111.71	107.47	111.49	110.93	111.72	111.93	112.57	109.54	110.53	107.05	107.93	107.58	108.41	109.56	106.89	110.69	105.88	107.88	110.13	110.8	111.54	108.66	110.31	110.47	112.01	112.53	106.79	105.83	107.39	114.67	108.27	114.45	113.07	108.85	111.04	111.77	113.13
103.49	105.24	105.23	103.09	104.71	106.89	102.94	107.87	106.5	101.4	103.7	106.86	108.41	105.97	105.96	104.85	102.9	103.63	106.33	106.28	105.72	104.3	103.38	107.8	106.15	107.66	105.88	103.76	104.59	106.7	106.91	104.87	106.91	106.1	107.82	103.12	103.17	106.95	107.08	106.33	104.31	108.49	106.78	105.46	107.57	107.38	104.75	104.96	105.66	104.78
109.25	109.65	113.52	111.68	111.07	110.6	111.85	109.37	109.28	110.92	113.16	111.44	111.38	110.79	109.78	112.63	114.74	111.66	112.62	111.38	110.85	109.78	113.97	112.76	113.6	108.31	111.18	110.83	109.94	112.27	111.54	107.99	111.33	112.53	111.18	110.01	112.27	111.25	110.67	114.34	111.3	111.26	111.66	110.8	113.15	110.72	112.51	109.72	111.42	109.41
106.72	106.63	104.21	103.68	103.26	103.69	105.48	105.38	102.39	108.29	105.06	104.72	102.48	106.1	104.77	106.25	107.76	105.55	102.18	106.81	105.15	106.47	104.72	104.36	103.41	103.61	102.74	106.72	104.8	108.21	106.65	107.34	105.99	104.9	105.83	105.44	107.38	103.83	105.4	102.71	102.95	106.51	104.14	106.61	104.25	110.19	104.56	104.54	105.43	108.11
110.67	115.18	111.93	113.15	114.65	112.91	110.77	112.82	111.91	109.24	113.51	110.02	112.4	110.17	113.41	113.69	112.84	107.12	110.2	113.83	113.27	113.22	112.53	110.91	109.75	111.2	109.53	111.35	113.53	111.59	110.63	108.34	108.7	112.4	111.49	112.85	113.97	109.67	110.41	110.41	112.67	114.01	109.69	111.96	112.61	110.45	113.06	113.68	110.75	109.44
106.5	105.62	105.76	106.87	105.86	106.19	104.76	104.53	108.76	104.73	103.16	102.36	106.44	106.22	103.52	107.06	102.41	104.05	104.1	102.96	106.09	106.44	106.46	105.42	107.65	105.09	105.41	106.24	105.18	102.69	103.03	107.55	105.73	105.41	104.79	104.71	106.09	105.76	104.5	105.67	106.27	108.07	108.77	104.34	104.2	104.23	104.62	103.18	106.56	103.12
112.61	111.46	113.3	110.54	111.94	111.82	112.25	110.51	110.55	110.36	109.93	111.98	111.43	106.75	109.49	110.36	110.72	110.34	111.25	112.55	111.29	113.99	109.03	110.81	112.49	110.85	111.88	109.02	109.85	109.47	109.47	112.17	114.99	112.3	112.54	111.58	107.21	113.3	114.51	108.99	113.81	108.49	112.34	109.09	111.15	110.5	111.93	113.5	111.23	112.18
104.82	104.19	105.82	107.95	105.07	106.97	105.19	106.62	105.88	106.08	107.29	107.18	105.95	107.93	101.69	105.06	106.21	109.46	106.79	107.83	105.27	105.76	108.78	106.44	105.09	108.13	104.61	106.88	103.72	104.89	104.32	106.71	107.11	108.19	107.33	105.83	107.16	107.22	106.47	104.24	106.16	106.7	106.06	106.32	108.73	108.03	106.29	111.47	104.38	107.6
102.79	98.219	99.479	101.24	99.094	98.739	98.67	99.516	101.66	99.34	103.8	102.78	98.581	101.77	99.751	101.63	98.994	102.42	100.12	105.26	100.1	102.85	97.886	101.74	97.011	98.874	99.327	102.96	97.601	102.34	98.031	100.11	97.303	98.599	100.8	103.79	101.17	100.42	100.1	102.76	101.32	100.41	101.58	103.54	101.52	100.94	101.24	102.12	102.81	98.334
117.41	116.62	117.01	116.74	116.89	116.65	118.95	116.34	117.1	116.99	114.81	115.44	114.28	114.41	117.96	114.1	116.3	114.82	118.65	113.22	116.45	114.44	118.01	118.54	114.32	116.79	117.55	120.7	115.24	111.8	115.28	115.36	117.3	114.89	116.37	116.35	117.77	114.98	114.85	118	117.28	116.09	117.83	116.68	117.49	114.89	114.4	113.37	117.18	117.61
103.71	106.1	105.89	106.88	105.54	108.31	109.43	108.02	105.06	103.51	106	102.45	105.36	106.18	105.32	105.81	107.41	104.94	103.55	100.83	106.44	102.47	103.85	108.41	103.4	105.08	105.38	103.33	105.19	106.36	106.83	104.11	105.59	104.96	107.44	103.62	105.11	104.83	106.96	105.71	105.06	108.57	107.07	108.94	104.31	105.96	104.23	105.32	105.38	104.51
118.83	114.03	115.59	119.93	116.25	116.82	118.86	115.05	114.98	115.42	118.61	119.17	115.71	116.88	115.03	116.17	115.24	114.13	115.63	118.56	114.85	116.11	116.87	115.31	116.87	113.73	116.44	119.39	117.06	114.55	115.94	119.98	113.76	117.34	117.95	116.07	116.52	119.82	116.25	116.14	116.2	113.74	116.11	118.47	118.61	113.88	119.11	115.42	116.72	115.21
111.79	114.08	108.98	110.9	113.43	109.37	107.35	115.4	110.45	111.96	106.65	113.06	114.46	112.17	111.57	113.12	113.12	110.83	109.55	109.58	111.89	109.16	110.01	109.88	111.15	110.03	113.2	112.97	111.55	110.37	109.77	111.26	112.3	109.89	112.22	109.8	111.15	110.11	110.91	112.46	112.2	111.7	108.51	112.29	110.48	110.96	113.5	111.39	110.78	107.77
102.63	104.65	104.71	103.62	103.49	100.3	105.28	102.73	102.98	105.64	107.04	104.67	103.93	106.8	100.27	102.05	105.82	103.24	106.37	104.83	101.26	105.95	102.01	105.37	102.42	104.36	105.69	104.72	105.08	102.75	101.4	104.48	105.96	105.56	104.67	106.64	103.01	103.67	106.34	106.47	101.28	103.39	105.52	104.88	103.99	105.94	102.29	104.3	104.66	105.73
104.99	106.63	103.48	103.1	106.72	104.58	105.52	101.33	106.44	106.54	105.91	102.91	107.23	102.53	105.62	107.76	108.44	105.29	105.3	105.93	106.39	106.37	105.32	106.38	105.57	104.29	104.15	107.67	106.53	105.97	103.79	107.56	105.59	107.78	102.52	106.46	103.52	103.81	104.32	107.32	103.86	106.2	106.09	104.22	105.89	107.76	104.05	107.91	108.83	105.62
98.527	99.532	99.057	102.24	101.35	98.823	101.87	97.859	98.106	98.532	98.688	98.388	103.27	102.22	97.988	100.4	97.068	97.938	102.75	99.863	99.878	99.104	101.07	99.963	97.689	98.558	98.661	100.62	99.569	101.66	99.239	97.039	100.32	99.049	100.9	99.938	100.77	99.908	100.92	98.797	101.68	101.24	100.08	102.45	99.711	98.859	96.895	101.55	98.272	99.343
107.14	107.88	106.18	109.37	106.01	103.66	106.68	106.41	104.74	107.6	106.04	107.46	107.38	104.71	103.56	107.1	106.89	106.26	107.76	109.49	105.71	105.12	106.66	106.28	110.08	106.67	106.11	104.01	106.61	106.66	109.06	109.72	107.05	107.9	105.6	105.64	106.11	102.05	104.29	106.84	106.1	103.09	105.9	107.57	106.76	107.77	104.14	108.06	109.02	105.48
107.09	107.24	105.04	106.06	106.93	103.39	105.54	105.21	107.39	107.08	108.63	103.05	106.53	103.2	105.92	108.89	108.33	106.24	105.14	105.7	105.43	102.26	106.16	105.48	103.4	102.64	107.19	103.79	107.93	102.89	108.07	105.75	105.28	107.49	106.21	103.69	106.92	106.59	104.77	108.65	104.84	109.76	109.2	106.75	107.08	108.34	108.06	104.8	104.36	103.99
100.72	101.57	100.58	101.99	102.09	100.92	101.81	100.11	98.452	102.89	99.412	101.27	97.408	102.65	98.535	99.647	100.79	102.24	96.102	97.025	103.58	96.337	99.622	100.12	100.72	101.21	97.448	99.174	98.904	100.2	96.018	97.664	100.16	98.43	98.4	97.743	98.418	100.7	98.948	101.71	96.974	102.51	100.98	102.31	103.92	98.582	101.84	100.96	100.56	101.84
104.23	106.54	102.66	103.82	104.55	102.93	102.22	105.72	104.78	104.31	102.55	99.824	102.4	104.01	106.56	103.26	105.44	105.24	107.13	106.05	102.3	101.96	106.2	102.16	103.45	103.96	102.4	105.86	103.27	108.6	100.1	104.73	104.89	105.36	104.91	105.52	107.57	105.34	101.6	103.02	101.27	105.11	100.82	101.19	104.54	107.27	104.85	102.67	104.25	103.7
98.704	100.01	98.945	102.17	101.61	99.633	101.57	101.07	103.7	101.56	99.277	103.31	98.816	100.95	102.16	101.58	99.202	102.07	99.942	99.788	103.05	102.78	101.54	104.35	100.24	101.96	101.17	101.27	101.82	103.71	100.14	100.28	102.79	99.94	103.42	100.25	98.291	100.38	98.985	99.614	100.4	101.72	101.62	99.866	98.669	101.25	98.294	100.65	99.685	100.61
104.83	107.14	105.11	105.5	104.83	106.85	103.78	105.03	104.47	104.22	106.62	105.74	105.04	104.87	106.07	104.13	108.17	107.7	106.74	103.63	105.06	108.21	104.66	106.03	104.97	104.14	107.95	106.56	108.26	101.71	102.36	105.51	106.67	109.85	107.2	106.33	106.44	106.77	106.76	106.56	103.28	104.93	104.63	100.33	107.06	107.23	105.02	105.31	103.11	107.4
96.679	101.55	101.84	96.801	101.3	101.44	100.9	99.394	100.39	102.17	97.902	100.35	97.974	97.586	97.92	103.67	101.32	99.146	104.55	98.142	96.265	100.69	100.16	100.59	98.479	102.36	99.603	98.951	99.681	101.08	100.31	99	101.95	98.375	99.787	100.41	100.46	98.948	101.06	100.68	102.68	101.44	99.954	100.94	101.33	99.728	98.334	98.07	97.735	98.195
106.93	107.13	110.54	107.26	105.78	107.81	106.84	106.53	105.83	102.95	105.28	104.11	106.93	102.89	102.45	109.54	104.5	106.88	107.14	105.42	107.23	104.54	107.84	106.56	105.82	104.5	107.44	105.53	106.82	105.35	104.78	103.74	107.19	106.51	103.71	104.81	106.56	103.55	106.52	106.19	108.22	105.17	104.62	107.54	104.53	105.53	104.25	110.97	105.78	103.56
109.86	104.47	101.9	104.92	104.26	105.66	107.78	106.67	108.41	104.27	103.98	108.84	106.86	105.58	103	104.41	104.89	106.93	104.84	105.45	107.1	103.68	105.69	105.56	104.27	106.69	106.11	107.03	102.78	103.14	104.77	104.89	106	107.29	108.35	105.53	106.14	100.98	111.26	107.14	107.47	108.87	106.89	105.56	105.92	106.07	105.91	103.14	101.14	107.51
113.24	113.45	113.87	115.46	110.6	112.28	114.8	113.74	112.13	112.53	110.11	111.11	113.65	112.03	112.15	113.4	115.38	112.92	111.57	111.22	112.49	110.55	113.5	111.12	113.12	113.13	112.86	110.61	113.57	113.19	112.89	111.35	111.64	110.55	112.61	111.9	112.54	113.2	110.81	111.58	112.59	114.36	110	112.96	112.62	114.27	115.05	112.84	112.24	113.03
113.5	109.79	111.42	110.89	113.12	114.08	110.24	111.83	111.78	111.2	113.07	111.62	112.73	115.41	111.16	113.86	112.34	111.55	113.72	113.39	110.85	112.08	112.42	112.88	111.67	111.74	114.16	112.1	112.68	112.42	108.78	110.08	115.27	110.6	112.3	109.23	111.56	112.93	114.02	111.95	111.45	112.4	111.66	110.81	114.24	114.68	112.22	112.25	112.82	110.61
111.23	114.25	115.01	111.78	111.51	112.8	111.13	110.8	112.1	111.59	114.39	112.61	110.37	109.82	108.62	110.53	111.83	110.68	111.03	111.43	111.34	111.75	109.2	110.34	113.82	113.98	111.69	113.66	115.03	111.52	107.27	113.35	112.52	106.58	112.76	112.99	113.86	108.81	112.83	112.39	108.93	112.75	107.11	110.57	112.57	112.85	110.82	111.38	109.17	111.77
105.31	104.81	102.97	105.49	105.13	107.5	105.73	106.43	107.17	107.2	105.9	102.41	103.89	104.37	103.73	105.01	105.75	108.38	107.2	106.55	102.12	104.95	103.13	105.14	102.98	106.17	105.58	103.57	104.6	105.18	102.4	105.04	103.99	103.47	106.8	104.84	107.51	104.21	105.61	105.06	103.19	102.14	104.57	107.31	102.72	106.98	105.57	104.64	103.54	104.77
98.854	99.151	97.993	101.62	99.887	101.03	96.151	102.45	99.764	101.34	101.5	101.16	97.821	100.67	100.29	100.39	97.496	97.613	98.951	100.83	97.243	98.339	100.76	101.69	100.96	101.46	101.29	99.894	95.587	101.03	99.859	101.25	100.28	97.788	98.862	104.15	98.391	100.68	95.921	101.53	102.75	97.87	103.64	99.534	100.33	97.432	99.798	99.073	99.513	97.794
97.497	100.38	98.501	99.494	98.497	99.104	100.21	100.55	99.344	98.088	103.3	104.03	100.16	102.67	103.77	102.11	99.684	98.975	99.769	98.621	100.42	101.54	97.126	100.63	97.899	99.326	95.957	100.28	102.38	100.38	103.71	98.743	101.07	100.84	100.21	99	101.48	101.66	99.66	101.23	100.88	98.833	98.663	99.382	103.7	103.01	97.783	97.809	98.382	101.73
104.63	102.99	105.7	106.7	104.08	106.39	109.38	103.8	106.29	107.14	104.76	103.98	103.16	106.07	105.97	106.44	106.33	107.15	107.97	103.75	106.53	107.19	107.06	107.67	106.07	102.62	103.71	106.02	105.52	103.89	104.15	105.51	102.09	103.93	105.25	103.2	105.02	106.56	104.32	106.39	104.93	107.41	105.89	103.57	106.58	100.69	104.14	105.02	106.76	108.13
104.9	104.37	105.77	105.82	104.9	104.95	104.54	105.18	105.1	104.71	103.69	105.59	105.98	104.93	105.76	107.82	107.45	106.04	109.94	104.25	107.51	105.26	107.68	103.99	100.65	104.37	102.21	105.65	106.41	107.59	105.22	107.87	105.98	105.93	104.28	106.1	105.03	106.7	105.95	108.83	106.3	107.26	106.47	104.81	104.29	106.64	106.96	107.44	101.63	105.41
103.15	104.22	105.39	105.51	106.25	105.78	107.44	109.51	106.48	103.8	107.93	107.07	108.52	105.44	108.15	106.73	105.58	110.02	104.74	105.25	104.49	107.19	107.69	106.66	107.21	107.38	106.9	106.78	107.99	103.34	109.78	107.89	107.26	105.11	106.15	107.81	103.77	107.96	107.57	106	105.19	105.19	105.99	106.49	107.59	107.29	102.82	106.45	110.97	107.64
106.31	106.69	105.75	103.42	102.33	104.76	104.63	102.05	105.29	106.8	103	104.03	103.07	103.2	106.39	104.72	102.52	104.07	102.81	102.9	101.1	104.05	104.08	104.15	106.01	102.43	103.18	103.71	106.88	107.19	104.31	106.03	106.94	105.8	102.13	104.14	102	101	102.92	103.67	102.45	103.92	101.07	102.32	103.15	106.14	105.27	102.37	109.54	107.19
109.39	112.72	110.14	115.29	111.32	111.74	108.57	113.25	109.21	114.53	112.69	109.81	108.86	107.88	114.14	112.39	109.83	114.05	111.69	111.23	111.77	112.45	110.47	111.56	109.47	112.33	110.59	113.18	113.13	108.08	110.36	110.85	109.7	112.27	110.29	108.22	113.35	113.45	110.96	112.71	112.82	109.68	113.98	112.17	111.7	111.46	113.1	110.56	113.35	112.91
102.68	99.37	97.856	98.929	100.98	98.848	98.293	97.254	99.152	97.17	98.471	97.962	103.33	99.084	101.49	99.813	99.32	101.65	101.58	98.718	100.25	97.519	100.65	101.38	100.9	102.59	101.81	97.888	98.033	100.81	97.618	99.955	98.696	101.44	97.34	101.28	98.38	101.67	100.69	98.474	98.921	102.68	98.233	100.84	98.616	100.33	100.33	98.763	97.333	101.75
110.02	108.41	108.36	108.81	113.42	108.13	113.89	114.27	109.7	112.62	110.53	112.99	110.53	111.34	110.47	113.64	109.88	111.86	111.14	112.1	110.2	109.78	114.14	111.83	107.44	111.1	110.32	112.33	111.17	113.29	111.76	111.84	109.28	109.58	110.64	110.87	110.52	111.87	113.43	109.85	111.01	112.2	111.18	113.06	111.93	111.65	113.77	113.07	112.84	108.77
104.03	105.72	106.5	107.45	106.55	109.13	105.11	107.07	106.58	105.6	105.54	104.96	105.91	106.39	107.38	106.38	106.89	107.37	108.17	108.88	104.26	103.39	107.81	104.54	108.61	106.22	106.08	110.06	109.17	108.21	106.86	107.01	110.15	109	104.89	106.49	103.37	108.69	107.85	105.47	109.3	107.67	109.53	106.71	104.78	107.35	106.14	109.64	108	103.8
109.19	105.8	108.07	105.68	106.33	107.01	106.6	106.47	103.43	106.35	109.4	106.35	103.37	106	103.85	106.58	107.47	103.59	105.61	107.32	104.53	106.71	102.63	106.23	105.09	107.38	107.03	104.07	104.68	103.66	105.55	107.15	105.5	106.4	103.46	103	105.51	105.89	105.81	106.18	107.24	100.69	105.55	106.41	107.17	104.06	105.68	104.33	108.71	108.21
103.79	106.81	107.18	105.66	105.01	108.18	110.03	107.09	106.38	106.86	108.28	108.7	107.12	108.14	109.02	108.47	105.43	109.82	108.73	104.52	105.79	108.68	108.7	105.87	108.21	107.81	105.68	108.38	107.85	105.82	108.61	106.65	108.57	109.41	108.5	105.07	104.41	107.65	106.79	105.51	106.6	105.89	106.07	108.3	110.16	107.64	108.41	108.35	107.16	109.9
105.69	106.54	106.79	103.44	102.2	103.83	104.15	103.13	106.44	102.09	102.04	107.86	104.62	106	103.12	103.86	106.17	104.85	106.13	103.51	105.09	102.12	102.94	100.38	106.3	102.51	102.58	106.09	99.161	106.62	103.27	103.69	104.28	107.27	103.41	105.11	104.44	106.68	104.29	103.44	102.11	102.33	106.62	105.08	105.71	104.5	106.28	102.04	103.32	104.05
106.25	100.17	105.99	105.24	105.71	104.77	105.69	105.35	101.78	108.65	107.4	105.91	104.42	103.46	104.01	106.28	104.79	104.95	105.93	108.61	104.61	104.07	104.76	104.65	106.92	104.56	104.38	103.63	106.65	102.14	105.51	106.62	105.42	104.97	104.84	104.74	103.83	102.66	106.01	102.55	105.38	108.43	105.91	108.36	107.35	108.03	108.85	106.73	106.36	105.17
105.55	103.74	107.08	103.67	104.62	105.9	101.95	104.84	104.37	102.66	106.39	105.95	108.06	103.67	106.45	106.49	107.21	105	106.36	105.51	103.49	106.48	103.06	106.94	107.01	105.44	107.85	100.76	100.77	104.65	103.07	105.85	108.13	103.51	108.24	103.78	104.27	103.23	106.96	105.63	105.1	106.02	103.76	105.68	107.82	107.68	103.68	102.43	106.64	103.07
106.21	104.72	104.57	105.25	105.46	104.36	104.03	105.88	102.78	101.74	105.25	106.52	105.16	107.84	104.69	104.65	102.84	105.68	104.69	104.55	105.27	104.89	103.38	105.63	103.66	103.41	105.55	105.88	107.07	104.2	105.3	106.94	102.24	104.1	102.89	109.06	105.73	104.98	103.8	104.77	105.93	106.59	103.7	105.79	105.19	106.6	106.14	103.33	104.32	103.76
109.04	107.51	105.96	104.98	104.53	104.08	106.53	107.36	101.9	102.44	106.82	101.17	105.37	105.73	106.94	105.61	107.37	100.48	105.12	106.03	103.15	104.95	105.73	106.37	108.2	106.34	107.17	103.17	107.02	105	105.11	105.59	106.49	106.97	106.66	106.9	105.6	106.17	105.31	105.81	105.67	105.73	106.2	107.98	103.1	106.14	107.59	104.18	106.52	104.52
104.52	107.04	106.23	106.11	106.93	104.53	107.38	105.89	108.55	106.13	103.85	102.7	107.44	104.84	105.42	108.1	102.51	109.03	106.64	107.99	103.8	106.54	108.64	106.28	108.32	107.9	106.53	104.3	107.21	105.03	107.62	104.84	105.37	106.64	107.49	106.57	107.18	107.46	106.64	105.41	107.08	104.12	107.85	106.92	103.3	106.01	109.11	109.17	104.32	106.79
99.917	102.12	97.323	100.14	98.05	100.2	96.49	100.44	100.24	94.921	97.514	102.16	101.18	98.08	98.829	100.36	102.29	101.94	97.791	96.535	99.862	99.674	100.13	100.22	95.822	99.219	97.097	102.81	100.89	100.46	99.386	96.966	99.302	100.16	99.931	101.36	105.18	100.74	100.98	101.24	99.696	95.279	100.29	100.86	99.409	102.57	101.76	99.933	102.8	98.46
108.84	108.36	107.12	107.7	113.49	107.93	111.13	110.43	108.2	108.93	110.33	113.3	109.55	109.43	107.72	108.12	109.28	114.07	111.08	109.95	109.11	111.25	108.85	108.89	107.93	107.79	109.68	111.75	109.83	109.48	112.98	111.56	108.36	113.18	107.67	109.31	108.12	109.79	108.56	109.77	108.5	112.3	110.36	107.84	109.05	110.03	108.58	108.58	106.9	109.27
101.46	99.527	98.494	99.912	100.36	96.902	100.14	97.795	101.24	99.911	98.554	98.974	98.918	101.54	104.73	96.688	97.68	102.47	100.65	100.44	102.22	100.42	98.65	100.24	101.51	98.934	93.86	100.28	100.17	97.294	100.19	102.31	99.16	100.8	98.005	102.89	97.598	97.635	97.62	99.082	101.86	100.19	97.074	99.918	99.618	98.645	98.394	103.47	101.6	99.391
105.22	105.49	106.45	104.71	104.76	107.16	106.75	107.63	107.78	105.52	107.15	109.8	106.39	103.53	105.23	105.34	107.78	104.39	109.55	106.1	105.47	103.97	106.14	105.58	106.49	104.63	103.56	105.59	101.87	109.05	107.12	109.27	105.2	109.66	106.17	107.24	105.98	102.58	106.94	106.17	105.11	104.4	106.11	106.74	105.65	103.74	106.07	105.78	103.43	109.58
110.37	107.2	110.03	112.44	108.22	106.79	107.31	110.59	109.09	108.44	110.37	111.45	111.21	107.66	112.4	106.67	110.57	112.58	109.6	109.7	109.05	108.71	106.59	113.13	110.07	109.27	108.5	108.15	107.09	109.59	111.52	106.78	111.38	113.05	108.05	110.59	110.66	110.43	106.47	111	111.38	110.84	111.81	110.4	110.46	110.22	108.14	110.04	108.47	107.82
104.02	103.92	107.76	103.55	105.49	104.98	103.78	103.29	106.47	102.95	103.73	104.4	104.16	103.79	105.96	103.54	106.06	103.89	102.96	104.52	104.69	106.06	104.95	105.23	108.2	109.82	105.58	106.32	106.81	102.18	105.86	105.35	106.68	103.81	103.78	105.34	103.32	107	105.59	104.99	105.72	104.6	105.79	105.78	106.11	107.8	107.64	104.3	103.07	105.09
99.76	101.05	104.15	100.68	96.862	98.49	96.788	102.36	101.34	97.522	97.633	98.047	100.92	100.43	100.11	101.46	101.24	98.982	104.37	101.59	97.884	102.72	99.411	99.634	104.62	98.403	102.56	95.959	96.182	99.356	102.06	97.49	99.613	97.659	101.83	100.25	101.82	100.84	98.283	98.739	102.27	97.481	99.111	99.279	100.1	102.06	99.441	97.323	101.36	98.262
112.5	110.74	108.57	108.82	111.96	112.35	113.43	109.38	114.35	112.66	113.52	113.3	112.78	110.79	109.31	112.14	113.78	111.03	110.42	115.93	113.43	112.52	111.44	113.67	109.36	111.62	110.22	112.61	108.99	112.94	109.44	111.6	115.61	112.13	109.51	111.95	112.72	112.13	113.16	110.34	112.83	114.01	109.61	112.54	109.82	112.97	112.06	106.35	110.87	113.97
109.07	109.88	110.98	109.18	109.28	110.71	110.88	109.52	109.86	112.21	108.58	109.29	107.69	108.9	111.77	108.24	106.72	110.6	110.54	105.4	114.29	106.74	109.67	108.03	111.94	107.28	107.77	110.76	108.49	106.89	109.36	106.79	110.59	109.95	109.7	110.31	107.93	111.47	108.6	108.44	110.19	107.97	109.98	110.83	109.77	105.61	110.21	108.28	112.54	106.49
116.37	116.01	114.38	120.36	117.12	120.07	118.62	118.43	118.07	119.43	119.31	116.81	118.52	116.8	115.57	119.36	119.46	120.22	117.64	116.02	120.07	117.51	117.89	115.49	113.15	118.73	118.11	115.28	117.04	119.36	116.27	120.21	117.18	116.92	117.45	119.98	117.88	119.4	115.81	116.55	113.71	118.35	118.74	116.73	119.62	120.25	118.21	115	116.92	115.79
101.88	102.09	108.25	100.58	105.88	102.47	104.61	104.39	101.06	106.19	104	104.09	102.07	103.16	101.1	103.42	102.94	104.76	105.82	105.57	103.88	101.85	102.97	102.64	107.2	105.72	102.76	106.19	105.64	104.21	107.37	107.86	104	102.09	101.2	105.65	105.64	104.99	106.31	103.09	106.54	103.85	102.59	103.79	102.2	103.21	104.92	103	105.15	103.84
99.376	101.55	96.952	99.242	98.806	103.09	103.03	101.36	98.33	100.19	101.89	101.72	100.16	99.292	101	102.97	99.703	98.895	100.31	97.225	104.58	100.14	98.797	101.79	100.3	100.07	101.89	100.99	99.86	98.414	104.63	102.88	104.24	98.608	99.499	101.8	94.757	99.921	99.699	97.717	101.47	98.983	99.462	105.07	99.075	98.968	104.14	100.9	100.07	100.8
100.32	98.425	97.931	100.54	102.04	98.113	97.07	98.754	98.471	99.458	100.92	96.651	101.26	100.06	100.07	101.96	100.84	97.735	103.75	101.46	98.17	99.54	99.061	97.208	99.665	99.227	102.07	100.1	102.19	102.04	94.923	100.02	100.66	97.374	105.13	101.52	100.78	102.42	97.917	101.09	102.39	101.54	98.916	100.36	98.778	100.34	99.121	99.829	102.05	98.58
101.39	104.81	105.88	103.89	105.66	103.93	101.79	105.97	103.17	103.54	103.44	104.75	107.22	102.96	105.9	102.82	104.03	104.64	105.02	105.58	108.34	101.98	102.85	102.43	102.12	106.1	102.76	103.92	103.69	105.85	106.11	103.1	106.22	102.07	101.45	107.49	105.78	101.94	107.66	105.72	104.95	107.75	108.55	104.24	106.16	106.38	107.34	103.45	100.45	99.989
110.66	110.64	114.52	109.67	110.46	110.22	109.55	111.85	110.16	112.43	106.3	110.19	108.75	108.09	110.37	111.14	109.07	111.73	108.95	109.54	110.22	108.91	107.3	106.65	109.4	112.97	111.24	111.42	111.29	110.4	109.14	110.44	109.94	109.94	109.79	108.12	106.86	112.98	112.26	114.03	110.73	107.73	109.67	112.21	108.75	111.27	110.54	106.16	110.46	108.74
105.53	108.69	103.21	101.36	104.36	102.97	107.33	105.64	107.12	103.13	104.26	104.8	105.71	106.32	105.59	108.6	105.71	106.1	106.39	106.69	102.16	105.04	104.75	105.68	104.54	108	106.3	107.44	103.44	103.92	103.79	109.37	105.56	106.98	106.39	104.12	107.05	104.09	106.5	106.54	108.54	105.63	106.36	104.71	106.51	105.17	103.96	101.74	108.81	103.15
112.92	116.76	118.35	115.68	118.36	118.08	116.97	118.17	116.77	117.7	118.38	121.14	118.52	117.61	117.66	117.41	114.44	117.69	119.7	116.08	119.85	117.24	119.79	118.78	118.34	119.01	117.88	117.1	120.44	117.74	118.28	118.62	120.4	116.64	116.54	114.96	118.28	116.65	118.54	117.13	118.61	119.48	116.96	118.08	121.4	116.06	117.45	118.65	115.04	119.46
114.69	109.56	109.98	112.72	112.6	110.94	112.93	111.95	114.42	107.95	115.51	111.9	111.09	110.16	110.76	113.09	114.02	112.9	110.31	110.64	112.13	113.51	113.39	112.91	112.94	110.82	112.51	111.92	113.92	111.41	110.88	111.21	109.5	113.72	111.78	108.65	112.08	113.83	114.59	113.4	109.87	109.41	112.17	111.1	111.94	109.91	110.73	112.28	113.16	111.51
97.228	96.679	99.856	99.794	98.137	101.53	98.235	100.82	97.923	101.83	98.898	99.272	99.408	96.533	99.261	99.044	97.636	98.812	102.64	100.67	98.589	99.636	99.562	97.89	97.814	101.28	101.6	98.496	98.926	99.055	102.11	99.946	102.92	99.352	99.83	102.35	99.845	97.657	100.14	97.366	98.964	100.82	100.21	100.28	99.068	99.811	103.5	101.97	98.538	101.74
103.89	106.61	103.34	104.26	102.51	105.41	103.8	102.75	104.17	102.47	104.62	103.44	103.93	105.56	103.22	102.74	103.68	105.99	106.14	104.68	105.4	106.09	103.69	103.74	103.74	103.73	102.45	105.41	106.47	104.06	104.66	99.616	106	106.17	103.18	108.28	106.09	104.44	104.28	101.15	102.05	107.65	107.67	105.25	107.26	108.02	104.2	105.53	104.74	104.42
99.852	98.486	100.12	99.33	101.29	101.59	101.7	100.6	101.1	102.53	101.07	101.76	100.35	100.86	100.21	99.627	97.763	100.67	98.047	101.66	100.62	100.25	97.939	100.71	98.209	99.665	102.54	100.37	98.47	100.79	99.746	98.886	101.25	102.63	98.804	102.94	98.802	99.268	95.886	103.69	97.894	99.802	101.88	98.29	101.81	100.2	100.63	98.755	102.68	101.42
114.63	113.77	110.95	112.16	111.61	113.84	113.57	114.95	110.12	112.37	112.01	113.58	113.76	115.29	113.19	115.34	111.48	111.74	113.52	110.92	111.24	116.03	113.02	111.5	112.93	112.18	113.67	112.59	110.67	114.45	111.56	113.38	110.9	112.17	111.6	110.11	112.53	112.27	114.64	109.84	113.07	112.9	109.21	110.76	112.81	109.59	110.56	111.03	112.6	115.7
105.86	105.37	106.54	105.02	104.99	104.92	103.36	103.81	105.06	102.57	105.32	103.25	102.34	101.11	101.27	102.82	105.43	105.92	103.26	103.93	105.39	102.77	105.04	102.09	106.16	105.15	102.96	104.89	102.97	104.84	105.75	102.75	102.33	104.41	104.49	105.23	102.3	97.992	105.69	103.36	104.34	100.54	103.51	103.72	105.53	104.03	105.71	103.3	101.32	103.29
101.8	99.946	99.312	101	98.745	100.03	103.24	100.11	100.05	99.02	103.48	100.53	100.16	97.977	100.36	100.91	100.19	102.11	98.954	100.96	102.74	102.76	100.75	98.364	101.5	102.53	103.66	99.288	98.814	97.174	97.568	102.25	103.18	100.66	98.969	98.576	100.59	98.865	100.75	98.448	99.131	104.35	103.41	98.78	95.285	98.283	101.15	103.7	101.66	100.45
109.44	105.63	108.76	106.53	108.51	106.35	107.43	108.55	107.67	105.02	105.86	105.75	107.48	104.53	107.69	104.65	104.97	106.36	106.65	105.95	105.5	106.84	102.53	104.05	105.52	108.34	102.73	106.45	108.82	106.3	103.37	106.59	107.23	105.94	106.24	108.74	105.31	108.35	106.38	105.89	107.35	104.09	106.27	105.76	110.19	103.18	106.7	107.09	105.45	106.13
111.94	112.52	112.15	113.37	111.79	115.02	110.59	112.43	114.82	111.21	116.58	116.27	112.37	113.98	113.52	113.06	112.79	111.43	112.21	114.46	112.82	112.82	114.99	111.47	110.64	110.89	111.94	114.73	113.16	113.58	112.13	113.56	111.91	112.38	112.77	114.82	111.29	114.8	111.69	111.18	112.19	110.05	114.45	112.42	110.52	111.75	114.92	111.23	115.07	111.74
106.93	103.16	103.74	103.57	109.02	106.84	101.66	107.11	104.99	105.36	105.14	103.14	103.36	107	103.2	106.27	108.27	104.76	106.56	107.61	107.32	106.04	106.23	106.81	109.17	104.71	105.43	104.16	107.04	103.84	102.22	103.91	105.81	105.62	103.22	105.37	104.96	105.12	104.92	107.03	105.72	102.35	103.59	106.84	106.71	103.61	107.34	103.79	104.26	105.91
107.8	103.7	106.71	104.54	107.69	106.76	108.67	104.57	107.14	105.51	107.39	103.39	105.69	106.48	108.65	106.28	104.12	107.56	106.91	103.76	106.29	105.4	108.78	106.04	108.32	105.69	106.26	107.1	107.96	109.36	105.59	110.57	103.67	106.11	105.96	110.16	106.98	109.72	109.62	104.3	106.28	106.56	107.11	104.54	109.77	107	103.95	107.16	108.87	104.3
103.4	105.59	104.27	104.33	105.32	109.39	105.48	105.66	106.65	104.18	105.04	106.54	105.77	106.28	107.51	107.13	103.07	104.51	108.25	104.65	106.46	103.93	103.81	108.73	103.07	101.03	105.64	111.74	105.9	105.73	105.28	105.83	105.04	108.73	103.18	104.44	106.53	102.57	104.05	105.19	105.82	105.38	105.11	107.62	106.34	107.14	106.76	103.66	105.26	105.53
111.66	111.82	109.88	111.17	113.96	109.22	110.66	109.98	110.37	110.16	110.98	110.95	113.59	109.71	113.53	111.64	113.13	109.67	113.03	111.54	112.78	111.1	111.81	108.34	112.47	112.95	109.31	112.93	111.91	111.47	109.67	112.27	108.43	113.16	114.14	111.36	111.11	110.5	110.61	113.36	115.02	112.32	112.46	110.97	112.8	114.08	112.86	114.05	112.99	113.61
104.55	106.02	103.09	105.5	105.38	106.33	107.16	106.07	104.63	107.51	107.63	106.41	108.9	105.25	107.11	108.94	107.68	107.33	105.81	107.31	105.11	104.25	107.04	105.49	108.77	106.51	107.15	105.17	104.72	107.36	105.09	103.88	107.68	104.79	105.5	110.57	108.69	106.97	105.82	105.24	103.3	105.81	106.86	102.9	107.21	108.59	105.68	101.94	106.23	108.29
101.27	104.52	104.71	105.23	105.6	106.36	103.71	105.71	107.98	103.32	104.42	106.24	106.97	106.08	104.47	100.82	106.53	105.69	103.65	104.5	105.91	106.69	108.24	105.38	105.62	103.2	107.12	109.08	107.04	107.32	110.41	105.01	104.99	104.24	106.02	105.73	104.85	106.47	107.33	107.28	104.98	107.36	109.03	104.81	106.39	104.39	105.42	102.94	104.19	109.03
103.11	105.53	102.64	101.93	107.28	106.99	104.92	107.46	106.29	103.58	103.15	110.5	107.79	106.39	105.61	106.19	106.42	102.77	106.97	105.3	104.38	106.71	109.84	100.96	104.79	109.56	102.05	103.8	101.83	103.79	104.56	105.07	102.5	103.82	105.19	106.94	106.56	108.57	104.12	105.13	101.9	106.23	102.6	103.87	103.89	104.58	106.01	103.31	104.48	105.46
109.66	109.58	111.54	110.85	109.65	111.17	104.88	109.92	110.3	109.53	109.34	111.38	109.22	107.05	109.5	111.37	108.39	111.9	110.13	107.18	110	107.36	112.67	113.1	109.39	109.24	106.93	108.76	108.87	108.95	109.03	110.43	109.59	112.53	109.7	110.5	108.08	108.67	106.44	108.71	109.59	110.79	111.19	111.12	109.54	109.86	107.92	109.24	108.69	110.15
107.7	110.83	112.07	110.64	108.99	112.51	106.25	110.64	109.82	107.9	108.08	111.68	110.8	112.45	112.17	111.03	112.41	110.2	111.06	108.01	113.69	111.46	108.91	112.48	112.11	112.14	110.92	110.92	110.6	108.73	111.61	109.61	111.85	110.83	109.12	110.54	110.3	109.87	110.4	111.48	108.31	113.33	112.39	110.03	110.24	107.27	109.49	108.05	111.64	110.58
107.66	104.29	106.84	106.18	107.07	105.53	107.33	104.78	107.54	107.37	106.53	104.77	107.56	105.49	105.79	105.77	103.5	107.05	105.59	102.82	108.76	106.45	104.91	108.63	108.4	107.95	102.13	108.01	108.45	105.09	104.5	107.98	106.8	103.92	105.34	108.21	107.23	104.38	107.16	106.65	104.96	106.26	106.58	105.03	108.15	105.5	104.75	109.56	104.79	105.73
109.23	111.34	109.66	107.46	107.71	109.24	110.59	107.47	108.69	112.34	109.04	109.6	109.69	112.45	109.61	109.72	111.19	107.86	110.8	108.86	106.51	109.48	109.58	114.27	109.29	111.05	111.88	108.56	106.72	108.31	112.01	109.59	111.63	111.71	111.42	108.22	111.02	111.39	109.18	109.14	109.89	109.66	107.93	108.3	109.65	109.48	112.29	109.68	109.86	109.06
108.2	106.45	104.59	104.84	102.15	103.31	104.89	102.99	106.93	103.66	104.93	102.02	108.4	103.24	106.65	105.03	108.68	104.76	108	103.69	106.58	103.3	107.2	108.05	108.19	103.63	103.17	102.76	106.23	107.32	105.97	103.21	107.1	105.29	106.46	104.76	106.55	104.81	104.68	107.07	106.36	106.78	106.92	106.99	105.41	104.45	107.17	106.64	105.2	107.43
110.25	112	112.73	109.81	113.71	110.34	111.84	111.08	111.23	111	108.41	112.43	112.1	109.03	109.65	108.61	110.18	107.9	111.33	108.64	112.57	109.25	111.94	109.35	111.8	112.7	109.2	110.93	110.11	111.32	112.15	113.67	107.83	111.95	109.68	110.22	109.9	109.11	110.7	106.48	108.01	110.92	109.01	107.58	109.8	110.83	109.97	112.31	112.36	108.93
107.61	105.15	102.26	108.32	108.01	109.89	106.26	105.58	107.34	105.82	109.89	106.87	106.86	108.22	105.54	105.72	103.91	107.35	107.04	106.79	105.56	105.26	107.12	103.51	106.1	105.89	107.97	110.52	106.42	104.96	106.21	104.36	106.34	105.79	109.93	106.44	107.32	105.35	107.86	105.4	104.64	108.17	108.55	107.77	108.56	105.09	108.72	105.72	105.01	107.37
104.23	107.12	108.06	106.73	104.25	108.23	106.52	107.36	106.47	105.63	106.73	106.12	106.4	106.12	108.88	107.56	107.82	108.42	108.25	103.4	104.54	107.06	106.07	105.92	107.68	106.35	106.9	107.52	109.18	107.37	109.05	102.24	108.59	104.96	108.28	109.2	106.86	106.37	103.52	104.77	106.93	108.27	105.58	106.87	108.85	105.62	105.75	109.34	106.17	104.27
102.97	102.86	103.23	103.5	108.38	102.74	102.56	105.38	101.46	107.35	104.39	105.79	105.74	105.49	103.8	102.76	104.43	103.97	103.43	105.29	101.39	99.206	103.69	104.95	102.96	107.39	103.26	101.46	103.27	107.46	106.38	103.42	103.45	102.62	105.22	106.44	103.42	104.73	107.1	105.38	102.79	104.76	102.52	103.2	105.47	105.98	102.79	101.56	105.09	103.87
105.75	106.51	106.7	109.69	106.06	105.39	104.22	105.46	103.37	105.59	104.16	105.62	105.23	103.55	104.57	105.4	105.2	107.6	104.14	105.36	107.48	104.97	103.01	105.92	104.5	105.14	105.7	104.4	104.23	107.3	105.32	108.64	104.86	107.78	110.72	105.37	107.54	106.23	106.17	103.99	104.42	108.34	104.86	107.66	105.47	106.53	107.17	104.04	108.12	105.21
98.39	100.03	97.726	101.65	100.18	98.744	100.73	99.713	100.06	101.71	102.98	103.17	99.66	100.29	103.94	100.28	98.104	102.31	99.803	101.65	97.54	98.85	102.22	102.76	101.88	99.368	98.45	99.134	98.218	102.36	99.255	102.22	99.074	99.987	98.741	100.91	102.43	100.02	101.49	101.71	101.5	101.9	101.79	101.59	97.896	99.654	98.79	100.09	98.944	99.717
101.47	97.872	99.906	102.46	99.298	96.61	100.42	100.13	102.49	104.03	97.654	98.773	97.922	99.522	101.58	100.46	97.442	99.875	99.51	98.964	99.818	98.639	98.583	98.804	98.066	102.81	97.686	95.515	98.929	99.767	98.559	101.18	101.25	99.017	101.05	101.64	99.36	100.83	98.511	97.544	100.87	99.227	97.626	99.074	98.713	99.234	99.747	96.754	98.593	104.07
106.75	104.95	110.99	106.45	107.68	106.09	106.27	107.32	108.04	106.05	106.88	106.28	105.42	105.95	105.99	106.75	107.35	103.51	107.07	108.98	105.17	105.23	109.49	110.81	109.13	111.27	102.72	105.36	106.17	110.82	106.99	109.74	107.36	111.21	103.9	104.92	107.73	105.31	108.97	109.63	107.13	108.38	108.26	108.05	108.12	104.35	110.34	109.79	102.89	103.77
103.72	105.37	106.41	106.26	109.54	105.89	110.62	107.2	104.89	110.27	110.96	107.2	107.36	106.08	105.79	107.08	103.9	109.74	107.59	104.62	108.24	107.56	107.49	104.55	108.01	105.42	104.74	105.16	106.87	104.48	107.6	103.27	104.3	107.24	105.24	105.6	107.8	106.26	107.3	105.03	110.35	108.24	109.67	105.51	107.55	105.09	107.33	108.06	105.3	105.37
107.36	104.1	108.22	105.01	109.23	105.09	106.82	105.62	107.21	107.72	106.95	104.69	105.09	106.07	103.85	108.21	109.28	106.04	104.07	105.81	105.53	107.23	105.15	107.99	107.47	107.03	106.64	106.94	104.52	106.01	105.82	104.21	105.36	105.08	107.81	106.9	106.31	106.81	105.74	107.05	107.39	104.83	107.58	105.56	105.27	107.33	105.01	104.33	105.39	102.14
104.55	107.15	106.66	108.23	105.97	108.42	107.79	106.28	105.86	107.07	104.66	103.59	108.71	108.86	104.5	103.8	106.68	106.93	107.77	104.27	105.96	107.45	105.69	104.71	103.71	106.38	103.3	110.46	102.58	106.71	107.71	105.17	105.11	106.19	106.16	109.75	103.71	106.37	104.04	102.96	105.92	108.2	105.68	104.29	105.22	106.1	106.18	112.52	105.9	107.35
98.659	95.808	98.918	101.78	100.36	100.2	99.042	99.439	99.836	100.55	101.03	99.264	101.63	101.11	100.19	98.3	100.53	99.974	98.805	103.31	99.758	102.53	101.1	98.493	101.08	100.83	98.82	99.662	98.029	99.303	100.24	101.14	101.43	97.261	99.746	96.506	100.71	99.927	99.922	98.829	99.342	98.563	99.859	97.208	100.98	101.64	102.9	100.07	99.999	99.832
112.59	110.13	110.39	110.82	111.93	109.21	112.65	110.32	110.13	108.49	113.29	111.39	112.65	111.6	113.03	110.15	111.59	111.44	112.38	111.03	110	108.76	114.51	107.63	110.53	110.12	109.23	111.3	108.85	109.36	107.75	113.2	112.98	109.92	108.07	110.79	111.2	110.45	110.27	115.32	112.05	111.62	108.68	108.09	110.62	109.9	111.11	107.36	113.01	111.8
97.925	98.755	102.56	100.81	99.551	99.181	100.69	96.648	97.751	100.62	101.17	98.757	98.965	100.63	102.91	97.375	99.27	99.657	102.54	101.77	100.94	98.367	99.675	101.61	97.842	100.84	98.443	99.875	100.4	100.7	101.92	98.778	98.722	100.77	102.57	100.15	101.37	102.86	100.53	101.19	101.19	99.456	100.22	99.664	102.85	100.28	102.89	100.05	101.21	101.51
108.16	111.24	107.98	111.72	110.03	108.22	108.25	106.08	109.47	113.92	110.03	112.9	111.1	111.12	111.7	110.94	111.68	112.49	109.19	112.06	111.01	110.45	111.88	110.88	112.6	109.09	111.89	111.89	111.62	112.24	113.91	115.54	111.91	108.6	108.16	112.65	114.42	112	110.29	110.08	110.13	109.91	111.57	111.11	105.47	112.62	114.23	109.32	110.37	113.3
111.84	111.46	111.38	113.95	111.64	111.58	111.35	111.73	108.27	111.97	113.67	113.63	111.77	110.06	111.53	113.59	111.65	110.46	115.93	111.03	111.33	112.88	112.81	111.13	116.16	112.05	110.21	114.07	113.68	111.83	112.57	114.15	108.62	110.75	113.41	114.31	109.2	113.21	112.57	111.82	108.2	110.58	111.54	109.55	110.59	112.83	116.22	109.06	112.12	111.7
102.71	105.64	105.79	107.58	105.96	102.73	104.83	105.81	104.01	105.39	103.73	105.45	107.31	104.16	108.12	107.07	104.67	104.28	103.11	109.2	105.34	106.22	105.76	107.74	104.22	107.03	106.76	105.93	107.43	105.54	104.5	108.27	109.31	106.07	105.43	103.79	105.26	104.34	104.76	105.27	107.27	103.57	102.86	103.6	104.6	106.43	106.83	102.84	105.83	106.04
115.16	115.73	116.71	115	116.36	115.74	115.78	116.3	114.28	120.03	113.96	115.73	114.8	117.51	116.27	116.53	120.65	116.26	116.24	118.35	117.69	117.61	112.94	115.25	115.14	115.57	116.38	117.2	117.38	116.86	113.19	113.06	114.15	114.74	117.91	115.18	117.47	118.44	116.12	114.73	112.84	116.73	120.05	117.04	114.13	116	117.51	118.34	119.27	115.93
107.75	108.77	105.45	104.12	105.04	104.06	105.06	107.33	104.53	106.75	106.4	106.41	104.72	105.35	104.47	106.36	107.96	105.35	103.97	103.68	105.39	106.68	109.05	106.37	106.47	109.53	108.66	106.96	106.86	111.74	106.05	105.73	106.7	103.05	108.22	106.6	105.6	106.22	105.66	105.85	103.73	106.5	103.73	105.2	106.64	108.07	107.86	104.62	106.85	104.93
103.92	106	104.22	103.53	105.48	100.55	105.05	104.47	104.34	107.31	101.11	106.91	104.04	107.07	102.17	106.49	104.74	106.91	101.88	104.85	102.48	102.59	104.4	103.64	103.47	106.28	105.12	104.04	102.21	103.69	104.59	103.37	105.16	110.34	107.61	105.11	105.44	100.68	103.31	102.49	105	103.06	104.73	102.71	103.62	106.74	103.84	106.52	102.14	103.84
105	105.08	105.06	108.95	105.35	108.63	106.85	102.08	102.12	105.72	105.6	106.52	106.47	106.05	104.05	108.26	102.83	104	104.09	104.26	109.39	106.13	102.96	103.19	109.55	108.25	104.89	107.27	106.91	105.85	106.01	105.92	108.36	106.34	104.66	104.78	106.75	107.11	105.92	104.76	109.66	105.28	105.73	103.5	105.78	105.42	102.1	110.03	103.71	104.68
98.509	96.542	98.262	99.32	98.626	98.558	102.8	98.543	98.73	97.675	98.884	100.01	99.697	101.05	98.607	100	99.894	101.55	100.82	97.031	97.697	102.82	101.51	97.101	98.674	102.37	98.205	101.49	100.45	99.021	98.957	100.52	100.44	97.752	96.189	98.556	101.57	99.659	97.571	102.8	99.772	102.41	100.64	99.15	101.58	99.722	98.825	98.872	100.09	102.18
108.14	107.98	108.08	104.75	101.89	105.37	107.36	103.69	107.18	105.47	106.62	105.88	104.07	107.65	108.49	103.5	106.23	106.69	101.75	105.84	106.13	104.48	108.12	102.78	106.36	103.98	104.76	107.87	105.38	106.55	109.63	107.47	104.94	105.05	104.53	105.69	104.67	105.76	106.84	106.29	107.58	108.4	104.78	106.9	107.1	103.12	109.09	107.35	104.21	103.68
103.25	107.59	107.1	106.02	104.89	106.79	105.64	107.15	108.7	106.47	103.86	108.64	109.62	105.08	104.13	104.17	106.34	104.66	107.28	102.78	104.82	106.01	106.47	112.14	105.84	105.63	106.71	104.53	104.9	109.89	104.74	107.31	106.85	109.19	105.6	106.6	106.18	105.04	103.9	102.11	104.36	109.89	105.68	106.35	104.28	107.32	105.4	106.77	104.19	106.67
100.1	101.04	101.95	102.45	100.33	101.05	98.973	96.841	97.555	99.033	96.945	96.904	99.135	97.001	98.175	101.65	96.004	100.53	102.04	98.431	98.9	99.31	103.5	99.8	101.6	98.714	99.375	98.716	100.8	99.053	101.62	100.54	98.512	97.275	101.54	102.24	99.995	99.168	100.98	98.504	97.949	101.95	101.35	100.56	101.56	98.412	103.1	98.583	99.809	99.98
111.5	111.81	111.4	113.32	111.07	110.2	112.94	110.18	113.57	110.61	111.31	113.54	113.05	112.86	112.44	111.17	110.63	111.56	109.48	113.54	107.84	110.74	111.69	112.64	109.07	111.36	113.63	112.69	112.3	110.64	113.32	111.86	112.25	109.54	111.47	109.28	113.09	111.88	109.66	107.2	111.7	112.31	109.63	110.07	114.29	109.15	113.79	114	112.04	111.74
100.12	96.393	100.65	96.839	97.817	99.226	99.564	100.87	98.073	100.45	99.78	101.62	98.54	101.58	97.693	99.341	101.02	98.927	100.17	99.573	100.35	101	100.91	99.457	97.875	102.73	98.712	99.928	98.254	100.17	101.29	101.42	99.603	101.83	99.332	97.623	98.98	100.79	98.495	99.115	100.54	101.25	97.16	98.634	97.425	101.38	99.823	98.473	100.5	98.35
105.32	105.73	105.95	106.76	104.25	107.08	103.97	107.23	104.48	107.2	106.4	104.81	105.37	105.47	102.48	106.89	102.85	101.55	107.87	108.2	106.53	105.87	105.24	104.27	106.87	106.01	102.38	105.22	106.26	104.78	103.01	107.52	105.11	106.9	107.87	108.12	104.23	104.34	106.24	106.31	107.72	104.52	106.08	104.98	105.08	105.98	105.33	106.7	107.98	102.19
101.99	107.28	106.3	104.33	106.98	105.83	104.94	106.46	106.2	104.23	103.44	108.55	105.98	102.38	105.58	104.11	106.28	108.14	109.13	105.19	106.47	105.03	105.43	106.57	104.65	102.26	105.38	103.04	103.31	106.69	107.9	107.58	106.1	107.12	108.26	107.48	108.34	104.73	106	108.5	103.47	104.64	109.85	107.18	103.47	105.47	105.07	106.32	104.59	106.8
115.37	110.08	108.89	114.77	113.67	113	110.84	112.45	112.13	115.38	113.89	111.64	114.8	110.96	112.6	111.62	111.05	110.98	111.78	113.4	112.62	111.55	111.6	111.43	109.94	108.51	116.06	115.96	111.24	112.27	113.29	109.67	109.32	111.82	111.05	112.03	111.76	111.79	113.71	110.43	113.36	111.78	111.16	114.55	110.98	112.55	113.93	109.27	112.5	110.72
103.84	100.44	104.15	102.46	106.59	104.7	102.86	106.56	107.07	104.23	105.54	107.07	103.04	104.3	105.08	105.23	107.21	105.48	106.79	104.91	106.68	104.75	105.82	105.03	102.92	103.56	103.79	104.1	105.51	103.73	103.72	106.77	100.94	105.04	104.83	102.1	104.1	105.46	101.43	102.94	103.29	103.58	103.74	103.74	106.97	102.94	102.42	104.9	105.13	99.858
101.54	106.08	106.61	102.56	103.89	106.33	105.67	103.95	105.81	104.73	105.09	103.78	105.17	104.34	106.31	106.54	105.01	102.97	105.98	103.41	103.25	105.74	104.63	101.48	104.67	102.41	102.85	104.3	104.92	105.89	103.57	104.15	105.79	103.81	103.03	106.7	104.78	104.48	103.08	104.21	103.33	104.58	105.84	106.64	106.66	103.71	104.74	106.13	104.3	104.29
110.56	114.39	113.22	113.86	112.28	108.6	108.93	112.97	112.41	113.03	110.9	115.28	110.44	110.84	112.99	112.34	112.07	112.52	111.8	113.99	109.23	113.32	111.65	112.81	112.04	113.65	111.35	113.5	114.17	113.51	112.68	109.15	109.88	112.22	112.8	109.17	112.18	111.22	110.81	110.52	111.41	110.09	110.46	112.48	110.22	113.53	108.67	110.53	114.78	112.52
98.675	102.03	106.25	103.43	101.5	98.862	98.037	96.873	101.66	104.71	102.21	102.07	101.38	101.79	100.92	101.61	102.82	99.659	103.38	101.06	100.56	100.62	99.801	101.7	100.26	102.62	102.09	99.861	99.553	101.52	101.32	98.049	101.77	98.94	98.499	100.95	99.844	102.39	101.84	97.612	99.124	99.015	102.61	101.35	100.33	100.33	99.79	102.09	100.57	102.18
103.71	104.92	107.29	106.43	103.62	103.81	104.81	105.83	105.39	106.32	105.3	104.12	104.22	102.02	106.07	103.71	109.71	103.45	105.78	106.29	106.38	109.29	109.3	106.58	103.58	103.82	105.87	102.03	107.35	104.93	109.02	106.41	106.64	103.54	107.6	106.58	106.36	105.17	107.89	104.54	107.43	108.2	108.76	108.28	107.61	107.11	108.5	106.4	107.85	105.2
105.76	104.54	104.77	104.64	108.06	106.48	103.78	106.92	105.15	106.28	105.69	106.75	103.78	103.62	104.98	105.49	106.76	104.51	103.79	104.88	106.14	106.23	105.41	104.11	107.17	103.79	105.57	103.75	101.58	105.19	106.63	105.15	103.13	102.61	104.8	104.42	106.43	103.38	103.35	105.17	105.56	107.06	107.99	109.05	105.57	107.69	105.03	107.49	105.49	107.46
110.13	111.31	112.31	108.24	110.94	112.37	111.87	111.49	112.02	112.01	108.21	112.55	112.47	111.54	111.98	108.88	111.65	112.86	112.39	107.22	112.18	114.55	110.54	111.55	109.24	111.37	111.53	111.12	112.35	113.33	110.01	110.72	111.28	113.02	113.65	109.75	112.08	111.19	111.15	113.34	109.63	110.31	107.12	111.26	113.44	110.92	113.36	112.5	114.08	112.65
106.21	105.37	106.74	108.01	104.19	108.74	104.74	104.26	109.17	107.65	101.95	108.44	107.18	105.03	108.03	109.56	104.84	106.63	109	107.52	106.67	110.12	105.81	101.1	103.68	107.3	106.4	104.47	106.46	108.57	108.53	106.48	108.17	107.17	105.93	106.73	105.76	109.44	106.04	106.33	109.14	106.04	106.38	106.94	108.58	101.85	108.55	108.21	107.99	104.87
114.53	114.43	114.31	112.03	110.48	110.98	108	108.79	111.57	111.32	111.73	111.88	115.47	110.67	113.83	110.39	112.23	110.2	112.31	112.65	110.18	113.38	111.47	111.53	112.34	112.78	112.99	112.02	111.43	112.78	109.45	111.65	108.6	111.34	111.42	113.83	113.34	113.19	112.77	111.66	110.61	110.81	112.68	112.27	111.73	110.62	108.59	110	113.11	110.29
101.71	99.472	99.185	102.88	99.859	98.778	97.659	100	100.47	99.31	98.757	97.229	99.005	98.412	98.725	99.59	102.19	98.245	100.41	101.92	97.748	100.63	97.789	103.09	99.581	97.873	98.184	99.763	102.53	97.595	101.32	99.387	97.086	102.19	100.52	102.14	97.897	102.34	99.213	99.503	98.539	100.61	99.322	100.36	98.765	98.251	98.311	99.493	100.72	95.704
109.95	109.61	112.82	110.27	111.66	110.29	109.08	110.98	108.9	112.12	111.8	114.29	107.85	110.36	115.2	113.53	111.99	111.27	112.03	110.79	110.58	112.89	109.68	110.3	111.42	110.68	110.91	107.72	110.88	110.26	113.22	112.82	114.82	111.22	109.78	111.45	107.48	110.9	111.29	112.94	112.95	112.1	112.22	110.33	116.68	111.32	113.02	110.17	110.2	112.91
105.33	105.89	108.4	104.04	108.12	102.66	108.28	107.86	107.73	103.46	104.88	105.4	108.63	105.15	102	105.79	103.7	106.81	104.2	107.11	106.18	104.75	105.69	107.73	105.74	107.44	106.78	105.34	107.83	105.84	106.08	103.87	105.37	105.14	106.28	103.3	98.231	108.81	106.3	107.46	106.46	106	105.15	104.84	106.64	104.12	105.43	106.15	105.15	108.11
105.78	104.02	106.78	105.49	103.97	106.56	107.48	104.82	104.87	105.7	107.09	105.34	105.15	107.34	105.31	109.03	104.39	107.3	105.85	106.21	100.73	103.88	103.21	104.41	105.24	103.35	105.84	106.2	104.1	108.23	103.9	106.54	105.05	105.01	105.99	101.56	103.05	102.48	104.68	104.59	106.32	105.31	106.22	105.11	104.28	104.96	106.02	107.41	105.4	103.58
107.31	104.69	105.29	106.15	104.86	103.13	107.62	103.33	106.69	106.53	105.52	106.45	103.89	103.13	105.59	104.99	105.41	103.74	105.05	104.62	105.03	104.79	104.41	106.59	108.51	105.14	106.52	104.38	104.29	104.19	102.82	106.2	105.08	104.22	106.49	106.99	105.85	105.02	104.46	104.46	103.94	103.67	105.7	106.98	105.59	108.53	106.02	103.09	106.08	101.72
107.71	105.8	100.28	102.83	103.53	107.29	103.47	107.28	102.39	104.18	103.83	104.83	109.19	103.53	104.5	103.66	105.72	104.67	102.17	103.14	103.06	103.83	102.5	103.89	101.92	105.63	101.26	101.64	102.18	105.16	102.37	103.71	106.29	104.49	105.27	104.49	102.43	104.93	103.81	102.07	104.31	103.15	106.41	106.14	103.3	106.6	106.11	102.29	104.53	104.74
104.89	107.54	103.67	106.23	102.06	102.9	106.39	105.34	103.79	109.11	104.15	106.9	103.3	108.22	106.03	105.9	107.19	104.85	106.91	105.94	106.33	104.97	106.26	103.67	107.75	100.89	102.37	103.11	107.38	107.25	108.5	105.33	104.3	104.01	105	105.52	105.11	107.45	107.75	106.02	105.38	105.39	106.36	106.23	105.07	104.87	106.04	107.01	103.93	105.54
100.34	100.49	97.861	101.57	101.18	97.743	99.156	104.53	100.57	101.69	102.37	102.46	99.74	98.793	94.808	95.836	96.179	100.55	100.91	101.58	100.54	98.435	103.23	98.997	101.28	100.31	99.742	102.45	98.047	96.305	100.8	99.642	99.52	100.06	99.107	102.33	98.057	99.652	97.409	99.911	98.593	100.35	96.941	100.03	99.646	97.478	102.29	98.956	101.91	99.618
108.18	106.98	110.26	106.11	107.26	105.59	105.85	106.05	109.73	109.33	103.19	108.34	108.58	107.8	108.19	105.86	109.12	107.83	107.35	106.09	107.24	105.57	104.02	105.87	105.89	104.72	105.72	107.06	105.93	106.94	109.76	105.98	104.23	108.67	105.05	103.97	107.23	104.59	107.72	106.58	104.72	107.84	107.56	107.81	105.53	106.97	108.26	107.8	107.93	107.7
107.71	105.65	106.9	103.93	105.66	105.29	105.98	106.25	105.18	106.67	106.68	105.58	105.88	103.64	105.88	107.09	106.46	107.89	104.79	110.37	105.64	107.32	106.77	105.72	105.22	106.55	106.49	106.62	105.89	107.52	104.76	110.96	106.64	106.69	106.36	106.46	109.09	106	106.88	107.11	106.55	108.73	106.84	104.2	108.33	106.01	105.97	101.97	106.96	105.7
117.68	116.29	117.26	116.98	117.06	117.63	117.74	117.51	121.49	119.37	119.01	116.92	117.8	116.81	111.29	117.73	117.09	119.4	116.32	116.59	119.34	117.1	119.82	118.66	119.29	117.15	119.95	118.71	116.94	115.56	117.04	114.05	118.77	117.18	117.5	119.35	119.37	117.53	119	116.47	118.12	116.43	116.3	117.94	116.32	115.92	116.38	116.63	117.85	115.74
106.06	103.9	101.84	100.67	107.22	104.11	103.17	103.06	105	107.88	103.92	103.07	105.85	100.82	100.91	102.85	103.59	104.65	101.72	104.47	103.48	102.28	104.26	104.79	105.2	104.88	104.37	108.11	102.21	102.55	103.62	103.63	104.84	104.46	103.48	107.23	103.06	103.25	105.75	104	101.87	103.04	100.79	104.06	106.51	106.34	104.62	104.3	103.98	105.95
107.25	110.38	105.26	105.63	102.65	108.37	106.81	103.6	104.26	102.19	104.65	104.59	107.14	104.31	103.84	105.7	106.57	107.33	105.69	105.68	106.02	105.68	103.86	109.16	105.55	106.88	103.56	106.32	106.18	109.73	104.53	103.8	102.13	108.2	108.07	104.95	105.15	104.13	108.18	109.2	106.45	104.23	101.37	109.28	107.86	105.22	105.23	105.52	105.48	104.61
106.66	107.28	105.91	105.27	105.74	106.75	108.62	106.69	104.91	106.37	106.94	108.01	104.12	106.41	104.99	107.8	104.33	103	105.93	104.32	104.86	106.7	105.16	105.21	107.43	105.34	103.96	103.16	104.64	102.95	106.02	108.32	106.3	104.87	105.52	105.24	104.03	102.93	104.82	108.2	102.88	106.19	102.94	108.2	103.63	107.67	107.22	106.08	105.36	101.59
109.18	102.97	106.94	107.11	108.18	106.87	107.56	106.62	107.72	104.79	104	106.84	108.19	108.78	106.1	105.36	107.66	106.83	104.04	107.24	103.85	105.5	109.52	110.06	105.88	109.43	109.8	109.31	109.75	109.51	106.4	105.27	108.67	108.92	110.25	108.79	106.52	109.45	109.32	109.24	107.1	106.86	110.46	105.21	108.1	107.79	108.26	106.88	109.04	105.7
105.27	107.24	108.55	104.76	108.2	106.12	104.9	107.67	104.52	106.31	104.87	107.92	105.83	107.79	106.68	105.54	104.84	106.63	108.56	104.42	110.7	106.13	109.79	107.14	105.65	106.35	110.51	105.29	107.12	108.23	110.18	109.44	111	105.63	106.08	108.41	103.47	106.3	107.41	109.5	107.69	111.02	107.94	107.46	108.25	104.5	105.48	103.58	103.55	107.05
101.06	101.83	101.28	99.797	99.893	99.368	100.09	98.723	99.952	102.66	96.982	99.49	96.725	98.013	97.788	100.04	102.26	98.261	99.913	98.127	96.836	101.08	100.55	98.698	99.307	98.348	102.94	98.804	102.79	101.58	96.464	99.317	97.319	100.85	97.006	100.35	98.617	95.914	96.838	99.328	98.117	100.63	101.8	98.078	101.27	95.326	102.67	104.51	100.42	100.84
111.16	112.89	112.02	112.29	114.57	110.29	112.78	112.8	113.2	111.74	112.01	109.03	115.8	113.66	108.9	111.82	111.3	113	111.8	110.87	111.08	114.9	112	114.7	112.38	111.99	109.39	115.23	110.93	111.16	111.15	110.55	111.58	109.93	113.15	112.29	114.62	113.71	112.33	109.01	111.61	112.26	110.95	112.13	106.93	112.7	109.24	112.56	111.04	111.15
110.89	112.24	110.74	111.26	110.13	110.74	110.58	109.84	113.22	110.06	108.75	111.44	107.61	110.19	109.1	115.8	112.19	113.68	110.48	107.95	111.37	111.21	112.24	113.42	108.34	109.51	112.32	112.82	109.08	108.39	111.54	107.36	112.25	111.98	110.48	111	113.09	114.84	108.98	111.76	110.68	113.74	110	109.48	106.42	109.77	112.37	112.43	110.5	110.32
105.94	105.93	106.49	106.34	104.64	108.97	106.85	106.07	108.09	104.74	109.01	106.76	106.26	108.26	108.29	106.01	104.94	107.13	112.02	107.69	107.22	106.81	106.42	109.25	107.98	102.63	108.12	107.79	109.88	104.57	104.61	106.1	105.95	104.34	107.51	106.3	106.03	105.49	105.47	106.11	103.56	103.13	108.11	104.42	105.12	106.48	107.31	110.65	107.45	107.8
100.53	109.57	105.69	104.89	108.97	108.64	107.65	108.39	105.28	104.74	107.18	105.08	105.83	104.46	104.31	107.1	105.63	105.59	106.01	108.35	104.38	108.96	108.3	102.48	105.78	108.34	103.47	107.38	103.82	105.65	104.65	104.02	104.57	107.33	105.49	105	107.89	105.1	106.87	105.61	104.6	103.22	107.61	106.37	106.24	104.65	105.59	107.78	105.17	107.25
104.66	102.46	107.11	105.2	106.69	100.82	105.95	105.29	104.06	106.18	104.65	106.85	105.74	105.68	107.49	105.91	106.42	103.96	104.76	105.23	107.93	105.1	108.06	106.62	106.07	105.53	108.63	103.82	103.77	107.09	104.14	102.32	103.53	102.66	105.39	104.83	105.63	104.19	100.52	105.14	104.06	107.56	105.28	107.84	104.33	103.26	105.39	103.36	101.4	102.4
103.69	103.91	103.37	104.7	105.77	107.59	104.23	103.65	104.48	105.68	105.38	106.68	105.05	107.03	107.98	104.64	103.31	103.2	103.85	107.32	104.07	101.51	104.72	105.12	105.69	107.14	106.34	102.93	105.07	105.64	104.53	105.38	105.86	105.62	104.86	106.41	107.77	104.36	104.94	106.61	103.77	103.2	104.95	104.84	105.89	106.73	101.58	101.66	103.71	105.42
110.51	115	112.03	110.36	110.09	112.07	109.32	107.59	110.81	109.41	110.36	110.34	114.62	111.73	114.01	110.95	111.43	112.87	109.64	110.76	111.84	112.17	112.37	113.19	109.39	109.47	112.93	110.83	108.51	108.57	113.33	110.19	111.89	109.69	110.4	111.35	111.36	110.78	111.11	108.12	115.07	115.48	111.21	108.87	109.75	112.29	111.17	111.48	112.19	112.43
105.22	109.33	106.49	105.29	105.69	104.04	104.91	110.18	106.55	104.89	106.09	107.83	105.05	104.66	104.96	104.92	109.67	107.39	107.48	107.21	103.63	106.21	110.04	104.86	104.79	104.27	109.3	105.23	108.67	105.62	107.37	106.96	104.73	105.79	108.01	108.9	109.64	106.51	107.74	106.97	104.56	106.58	106.18	110.1	106.44	105.5	106.51	109.4	104.24	103.84
117.57	113.66	118.72	115.72	115.32	113.95	116.94	116.93	116.85	116.08	121.31	119.64	114.93	116.44	114.01	114.42	114.49	116.87	116.3	117.97	114.85	117.26	116.07	118.41	115.92	116.17	116.04	118.08	116.78	113.63	114.36	116.18	117.68	116.39	116.98	114.81	116.65	117.7	116.05	118.23	113.18	116.8	116.6	115.3	116.62	117.43	117.64	115.99	117.17	116.81
107.28	105.56	105.79	103.03	105.95	105.44	103.39	106.36	105.69	104.41	108.72	104.47	104	103.61	102.24	107.81	108.2	107.83	103.65	105.22	104.8	104.01	105.49	108.28	105.63	105.65	104.22	110.3	105.27	104.42	108.83	106.49	104.46	103.1	104.25	107.16	106.04	106	104.84	105.21	105.65	103.86	106.2	104.99	102.44	107.25	106.72	107.63	109.24	105.52
104.67	102.35	103.87	103.37	103.48	106.96	106.51	107.56	104.62	104.99	104.78	103.67	106.84	102.49	107.86	104.38	107.27	103.17	102.94	103.62	107.51	103.07	106.21	104.29	104.94	104.39	105.03	103.59	104.42	105.21	103.2	107	101.92	105.36	106.09	104.64	105.05	105.06	105.34	105.37	107.45	104.16	104.84	105.66	106.05	104.49	104.26	106.34	105.66	100.97
112.03	113.53	115.58	112.4	111.91	113.64	114.44	112.24	115.38	111.88	113.39	114.19	112.94	116.56	117.88	116.91	110.45	110.81	109.96	113.24	111.54	111.77	109.9	111.04	111.87	116.05	112.21	113.43	114.64	115.08	112.99	114.09	112.78	114.99	112.33	110.58	111.34	111.7	112.94	110.4	111.86	111.75	114.08	111.33	112.44	110.8	113.05	112.55	112.63	114
107.63	103.62	101.1	104.41	103.6	105.74	105.75	103.81	107.34	103.72	101.87	105.28	104.89	106.56	106.49	104.59	103.26	104.03	106.35	104.26	104.93	106.23	106.96	104.19	104.51	108.47	105.24	104.68	105.12	108.27	105.49	105.48	106.13	106.39	107.24	105.94	104.25	104.24	105.5	104.87	106.03	103.84	104.54	105.8	103.6	103.16	101.27	107.37	105.03	107.29
111.13	108.46	110.18	108.01	107.9	112.45	113.55	107.75	111.29	112.12	107.41	108.48	110.62	111.87	106.72	110.61	106.69	110.4	107.19	108.85	109.9	108.17	108.6	108.26	108.21	111.25	111.23	110.98	108.36	108.34	112.59	109.2	111.06	107.37	111.38	109.58	108.9	108.53	110.37	113.52	111.3	108.8	110.03	108.76	108.09	109.31	109.97	105.8	110.55	112.09
115.6	118.83	114.89	117.92	114.72	114.23	114.88	115.23	116.83	117.38	115.4	115.31	118.92	117.44	117.75	119.48	116.02	114.09	115	113.8	112.86	116.96	119.72	119.25	115.51	117.45	114.84	115.21	115.61	116.64	115.56	118.09	118.37	117.72	114.7	118.18	115.82	118.76	117.8	115.32	113.58	117.42	115.97	115.7	119.46	116.19	118.16	116.64	119.01	118.3
107.04	104.53	107.05	106.59	106.51	104.35	105	105.72	104.3	105.41	106.73	107.7	104.57	107.94	104.4	104.49	106.07	107.93	108.3	103.66	104.96	103.47	105.42	104.21	108.55	104.9	107.61	108.06	106.07	107.68	101.57	103.05	105.92	106.12	105.99	105.83	105.78	106.4	105.79	106.7	105.28	103.58	108.15	105.58	106.48	105.41	108.11	104.66	104.76	104.18
110.57	110.89	114.48	114.07	110.83	110.25	107.28	110.09	113.97	111.53	115	112.76	112.56	110.56	108.05	111.33	109.75	115.49	110.43	112.9	113.85	113.49	114.39	113.41	112.95	109.59	113.62	111.21	108.95	109.4	112.44	111.41	110.99	113.49	112.44	111.88	112.25	110.63	113.28	112.92	113.17	112.32	110.07	108.57	111.97	112.45	115.4	113.52	111.1	111.49
102.88	102.58	105.51	103.58	106.15	106.85	105.97	106.5	105.93	108.35	105.75	105.49	103.42	105.77	105.42	105.12	109.49	106.39	106.97	106.14	105.15	106.73	103.07	107.73	103.81	105.44	103.22	104.53	102.32	107.63	106.53	107.49	106.58	103.66	106.7	104.03	104.68	106.29	102.79	106.42	105.87	104	103.02	106.71	105.22	105.77	107.58	105.18	103.26	103.78
112.19	114.53	113.78	114	112.06	111.26	112.25	112.97	112.61	111.5	112.34	111.07	112.64	109.37	112.68	110.89	115.32	109.86	110.97	114.46	112.58	110.21	110.1	111.91	109.12	111.03	111.61	113.31	113.49	112.44	108.57	116.27	109.28	113.21	111.78	112.24	109.96	113.73	113.8	111.34	114.85	110.65	113.13	109.46	111.68	111.75	110.59	109.19	110.78	112.96
111.89	112.79	112.49	114.08	113.21	109.94	110.68	111.04	116.03	112.51	111.41	114.95	113.83	113.18	111.46	110.62	109.4	112.4	111.5	112.02	108.46	112.55	111.23	115.85	112.75	114.69	113.74	110.75	111.29	114	110.19	111.04	110.49	114.18	111.64	115.58	115.7	112.22	111.41	114.15	111.95	112.91	111.94	113.5	112.31	110.58	112.31	113.31	112.8	112.33
111.75	111.28	114.5	114.06	113.79	111.55	115.15	113.12	115.94	111.48	114.25	108.13	109.59	112.5	111.45	116.2	111.37	113.13	114.89	112.52	109.65	115.98	110	111.63	111.78	112.72	114.39	109.82	111.45	109.84	109.64	114.77	113.73	112.16	113.32	112.71	110.64	113.4	113.38	109.88	114.72	112.92	115	110.96	113.49	114.97	113.98	116.35	113.01	113.16
107.5	105.31	106.14	108.64	105.43	103.99	108.56	105.43	110.02	104.29	104.6	103.34	104.42	106.3	106.57	105.13	104.97	106.64	103.14	105.7	106.12	106.87	107.82	106.46	101.45	103.72	105.61	106.01	102.51	106.88	106.06	106.86	108.39	107.82	102.64	107.94	105.23	107.81	101.73	106.36	106.22	105.9	107.19	104.98	106.78	109.32	106.01	104.19	107.55	105.15
111.53	110.64	113.3	112.29	114.05	111.89	108.48	107.71	117.1	111.56	109.54	110.98	110.97	111.08	111.37	111.53	111.29	113.99	112.62	111.52	113.75	115.72	111.8	109.77	113.54	110.76	112.42	111.19	110.54	111.53	110.99	110.16	114.8	111.25	108.52	110.8	112.36	108.97	113.85	113.9	113.89	111.91	111.87	114.52	108.69	112.04	114.22	111.12	110.51	111.49
107.73	102.44	107.9	105.74	105.2	106.15	108.11	104.59	107.6	102.58	105.85	104.91	106.07	104.15	104.98	102.76	105.37	107.28	105.42	103.03	107.2	104.27	103.92	104.94	106.34	105.18	107.81	105.66	103.12	103.58	105.47	108.44	106.94	105.85	105.81	109.18	105.7	107.37	106.94	106.89	104.67	106.43	105.99	106.78	105.68	102.99	104.67	106.92	104.12	105.33
107.44	109.12	109.69	105.47	108.09	110.08	107.03	107.69	105.42	104.99	107.74	106.44	107.58	104.9	107.43	107.19	106.06	109.46	110.29	107.7	107.95	107.79	105.15	102.19	107.82	102.48	105.05	105.15	105.3	105.79	102.59	108.33	107.41	108.05	107.74	102.59	106.02	104.72	107.46	104.93	108.36	105.69	108.46	107.31	108.12	110.38	109.23	106.58	104.86	108.81
113.18	108.34	116.02	111.28	107.36	113.08	112.61	114.39	112.66	111.92	108.53	111.76	115.32	108.23	109.49	111.5	115.35	113.06	112.17	112.3	113.26	112.9	110.03	110.52	109.15	111.48	113.61	110.58	113.02	111.87	112.54	110.73	109.49	110.37	113.16	109.89	108.14	109.17	112.96	111.18	113.51	114.66	110.18	112.57	113.02	112.61	112.7	114.31	111.97	111.99
113.89	111.52	112.97	109.7	111.97	112.5	112.84	116.63	114	117.5	109.9	112.43	113.27	112.42	111.69	112.67	109.53	110.96	113.1	112.92	113.5	111.19	115.94	110.61	114.84	110.08	112.36	112	110.89	110.67	113.11	113.18	110.48	111.7	111.01	115.53	115.2	111.15	113.37	113.51	112.66	111.81	112.47	113.54	114.46	111.28	110.92	111.7	115.06	113.1
108.6	112.2	112.31	113	113.28	110.17	110.43	113.96	115.87	109.1	114.92	112.4	108.04	110.49	110.95	111.4	113.59	113.82	113.96	106.66	109.87	108.84	112.41	109.99	112.57	114.03	111.72	113.65	111.91	111.69	113.44	110.73	112.83	110.2	111	110.79	111.12	111.25	115.01	109.41	107.18	113.05	109.36	110.93	113.24	113.83	111.04	112.2	110.58	110.23
113.23	113.54	110.96	111.69	109.04	107.61	109.85	112.51	111.9	112.82	113.17	107.37	108.39	109.87	113.34	109.53	113.69	113.33	114.93	113.32	109.45	111.75	109.33	112.06	112.54	110.45	112.05	111.4	112.13	111.05	112.17	108.44	111.84	109.02	111.8	112.58	110.44	110.67	110.89	111.17	107.72	110.09	110.57	111.61	112.23	111.81	111.44	109.92	110.58	112.89
110.46	110.05	110.34	112.97	110.26	112.86	110.32	109.98	110.71	113.39	112.2	111.29	107.11	109.57	110.58	112.09	111.49	112.43	110.51	109.87	112.17	111.87	110.95	111.26	112.53	113.37	108.77	113.15	110.97	109.94	111.74	111.86	114.97	113.17	113.61	110.68	112.66	110.92	110.87	113.73	110.1	110.22	113.53	111.88	114.54	111.43	108.53	112.87	110.27	110.02
112.08	112.38	109.86	112.48	112.27	112.78	112.67	111.8	112.11	115.02	110.06	111.8	110.18	113.57	111.14	111.78	110.55	108.05	109.76	111.37	112.92	112.25	111.52	111.87	110.41	110.6	110.25	113.04	110.64	113.74	112.19	115.53	111.11	112.89	111.37	110.65	109.7	113.41	116.94	107.54	109.89	113.25	110.16	111.31	110.56	113.07	113.59	111.73	109.63	111.78
117.39	116.24	116.13	118.6	116.33	117.98	117.31	117.08	113.14	117.14	113.38	119.99	117.17	116.15	116.75	117.38	115.96	114.67	114.71	110.59	118.07	114.85	115.86	115.74	115.67	117.36	116.14	116.09	117.24	115.44	114.76	118.63	118.5	116	113.32	115.39	116.84	118.82	118.89	114.99	115.08	112.61	112.47	115.23	116.94	112.66	114.26	113.33	114.5	115.91
108.31	109.23	113.28	113.66	114.46	111.63	110.54	111.64	109.7	112.16	113.03	113.39	109.59	111.63	112.76	113.52	110.11	113.77	108.59	108.23	111.09	113.96	111.49	112.39	113.39	112.35	110.97	114.07	110.86	115.54	115.83	114.22	113.11	112.44	111.33	114.92	112.29	107.88	114.23	112.84	110.96	108.62	113.99	111.53	112.03	110.63	110.89	108.4	113.88	110.79
107.38	113.18	113.93	112.34	112.28	113.25	113.76	112.38	111.87	113.82	111.39	114.66	110.42	112.67	112.01	112.51	112.94	112.11	110.24	111.85	113.86	111.99	113.59	110.44	112.1	113.81	110.54	115.11	110.14	112.75	114.32	111.87	113.25	109.86	111.42	110.43	112.39	114.89	111.89	112.56	111.85	111.79	112.89	112.92	108.66	113.27	114.64	113.53	112.68	116.15
106.3	104.37	108.1	108.7	104.9	107.37	107.88	102.75	105.72	105.02	106.39	104.82	108.28	105.91	107.77	104.98	103.39	105.4	108.83	103.89	108.06	104.27	106.5	106.94	104.66	110.12	105.54	104.73	102.62	106.4	109.95	105.65	103.23	103.58	106.46	105.33	108.67	106.28	104.27	107.2	105.44	106.49	103.65	104.87	108.28	104.65	106.27	107.81	105.78	104.31
105.49	107.28	103.57	104.26	105.22	102.76	105.42	102.94	103.27	102.92	103.74	106.48	106.93	103.84	104.86	103.09	103.75	103.25	105.39	105.33	103.57	105.98	104.52	107.49	107.35	108.53	106.36	106.01	106.06	103.64	100.18	104.09	108.23	108.56	101.89	100.71	102.44	108.89	103.94	102.14	104.11	105.5	103.37	107.25	104.3	105.39	106.54	101.7	105.49	104.03
104.86	103.94	105.8	106.06	106.24	103.84	102.11	100.73	100.93	103.93	104.2	104.34	105.48	104.99	104.43	105.5	105.28	103.47	106.05	101.81	103.84	103.75	104.16	102.66	107.15	102.89	104.25	104.83	101.69	101.46	104.25	103.19	106.31	101.16	105.49	101.97	101.25	103.34	104.86	106.81	102.04	108.89	100.4	103.94	105.03	102.35	104.34	104.9	106.62	104.64
109.29	110.06	111.77	108.74	107.95	110.45	109.98	107.73	108.87	111.59	109.47	109.97	110.8	107.46	103.92	111.11	108.89	109.75	111.11	111.13	108.04	111.3	108.17	114.49	108.37	107.39	108.71	107.92	110.05	108.52	109.67	109.31	110.95	106.04	110.59	107.81	110.88	113.74	108.54	111.85	110.06	109.38	113	111.79	109.97	112.16	111.01	110.63	108.27	109.79
99.518	99.043	102.05	98.762	95.689	99.831	98.953	98.865	99.816	97.222	99.475	101.05	99.269	97.276	103.6	101.44	97.836	96.994	100.16	99.242	100.56	97.069	98.428	99.772	100.65	100.86	98.87	102.1	100.02	98.846	100.37	98.6	101.8	102.16	99.916	96.07	99.571	98.582	101.71	101.4	98.744	102.03	96.912	100.32	98.054	100.67	99.621	98.438	100.44	97.151
104.87	104.93	106.4	107.05	104.79	103.06	105.06	105.95	105.75	104.74	104.57	106.15	108.71	108.16	105.97	106.84	103.82	106.27	106.6	107.1	107.1	103.13	106.19	109.36	104.41	107.53	107.98	103.72	104.7	107.02	105.93	106.31	106.99	104.94	107.29	107.64	106.55	107.47	104.53	105.5	106.85	103.59	104.79	105.96	103.08	106.18	102.9	105.21	106.4	106.95
114.05	118.09	115.83	114.77	113.08	113.17	113.35	114.66	116.09	115.04	112.56	118.94	116.94	116.99	113.83	115.08	117.56	113.76	112.31	118.15	116.59	117.5	116.67	114.98	117.9	115.99	116.19	114.74	115.65	116.16	118.73	115.07	115.48	113.91	114.02	116.26	117.63	116.27	115.82	117.32	114.92	116.28	117.01	115.93	117.19	117.6	115.51	118.09	115.41	114.99
109.32	111.38	110.9	109.68	108.63	110.04	110.39	108.6	105.27	109.76	108.48	109.62	108.85	111.93	109.06	108.84	108.57	110.07	109.29	112.09	109.49	111.11	111.72	109.36	109.85	106.35	112.62	106.94	109	111.49	109.19	113.77	110.54	111.37	111.25	107.54	112.23	110.09	107.93	108.6	110.69	109.53	107.56	109.16	111.52	114.9	109.53	107.62	109.26	112.46
102.67	107.22	101.73	103.71	106.66	102.23	105.58	101.2	103.39	104.96	104.23	105.56	103.61	101.71	104.28	104.78	104.05	103.23	102.51	103.12	104.44	103.35	104.03	105.87	105.75	104.32	102.71	104.19	106.07	102.28	103.73	105.67	107.38	101.16	105.11	105.75	103.61	102.06	104.08	104.99	101.83	103.25	103.3	105	104.5	103.27	105.81	100.16	103	105.26
105.73	105.02	103.44	102.9	102.84	103.04	106.16	104.34	102.31	106.32	104.38	102.89	105.8	102.33	102.39	109.38	104.55	103.85	103.74	103.3	104.47	103.31	108.72	100.42	103.81	102.94	101.38	102.53	105.2	104.25	104.59	102.8	101.34	101.47	100.66	107.36	103.97	103.42	106.31	103.28	103.61	106.41	104.77	105.03	105.58	107.56	104.03	106.24	107.65	102.97
112.83	116.64	113.03	113.27	110.52	113.93	112.89	111.73	112.05	115.34	113.47	110.06	115.19	114.17	111.81	112.39	114.6	109.9	108.92	115.7	112.77	112.92	110.37	111.5	112.96	113.44	112.76	110.42	111.86	111.66	112.25	114.87	113.77	113.23	111.79	110.85	110.47	113.54	112.01	112.9	111.16	110.83	111.98	115	112.93	115.33	110.98	111.15	113.59	114.99
107.81	111.15	110.68	111.2	106.69	110.64	107.76	110.88	111.68	112.29	111.18	109.27	109.02	110.98	109.52	112.97	108.68	108.7	109.97	113.74	110.99	113.35	112.12	111.89	111.28	111.46	110.79	113.51	110.26	106.06	110.73	114.58	108.87	110.13	113.68	113.66	111.76	108.79	112.57	108.88	108.3	110.42	108.53	109.65	113.77	112.79	114.17	116.94	110.58	109.17
106.16	106.94	108.17	105.76	105.74	103.88	103.43	106.52	106.6	108.44	108.07	107.8	105.56	104.94	108.52	104.77	109.31	102.49	103.54	105.59	106.24	106.33	107.24	103.75	106.28	105.23	104.72	104.15	104.72	102.61	105.42	108.01	108.43	106.68	106.47	105.63	107.45	105.67	104.32	106.22	102.73	105.37	105.79	102.73	101.23	105.38	108.85	106.94	105.09	102.96
106.3	105.29	100.97	103.88	102.92	107.9	105.8	105.44	105.06	103.17	107.04	107.9	106.01	103.91	108.4	107.76	101.82	107.66	106.12	106.81	105.49	106.51	105.02	107.29	108.93	106.24	106.19	105.95	107.86	103.72	100.76	102.62	103.49	104.81	106.76	105.91	107.25	106.26	105.47	106.18	109.96	107.69	110.87	104.37	109.04	104.99	105.99	105.32	106.22	105.07
105.3	103.41	103.55	109.47	104.01	105.44	105.54	106.27	106.98	106.77	106.21	107.18	107.02	103.6	104.26	103.09	106.04	107.36	104.76	104.38	104.96	108.19	105.22	105.48	107.92	104.38	109.14	106.64	105.7	107.49	104.87	104.46	107.58	107.54	103.93	109.12	104.14	107.59	108.2	107.12	105.36	108.45	106.54	105.23	106.81	104.18	107.7	105.69	104.6	107.74
110.43	110.12	112.66	107.8	111.92	111.66	110.76	114.44	111.84	111.5	114.84	111.02	110.4	112.39	110.71	107.86	111.04	110.66	112.38	112.93	113.4	111.48	112.77	107.8	112.79	109.06	112.45	112.6	108.6	109.69	111.85	113.66	113.41	115.11	109.03	109.03	111.78	107.6	112.34	111.04	109.53	109.08	111.72	113.95	109.05	113.93	112.91	111.76	111.4	111.93
108.48	114.43	110.08	109.97	110.85	106.69	109.7	109.44	107.62	110.12	109.97	109.88	112.25	110.99	109.56	111.63	110.48	111.89	114.96	108.95	110.13	113.49	112.42	110.67	111.97	111.94	109.47	110.01	112.03	111.06	110.48	110.37	111.07	112.33	107.87	111.17	113.33	111.84	111.35	111.48	110.66	114.26	112.46	112.08	111.18	110.23	109.16	110.57	111.33	111.87
106.35	105.04	102.56	102.2	107	106.44	106.38	105.46	105.57	109.44	104.59	103.49	107.45	110.45	106.56	104.32	106.12	106.41	103.15	107.62	104.55	108.77	107.2	107.64	107	105.97	101.93	103.23	102.19	104.51	104.36	104.99	107	108.72	106.14	104.88	105.07	106.42	103.63	103.22	107.23	106.86	108.53	105.4	103.62	105.88	104.48	109.15	107.13	107.37
118.95	117.42	114.23	120.43	115.55	120.05	115.49	118.02	116.37	118.05	119.21	119.75	119.42	117.49	116.33	116.44	118.7	118.65	116.66	117.99	118.57	118.91	120.77	115.54	115.81	116.97	118.86	116.91	117.86	118.64	117.01	118.37	117.69	117.31	116.68	119.27	117.5	115.56	120.28	116.8	120.03	118.2	119.53	119.5	119.03	117.81	118.69	114.7	118.55	118.4
99.092	104.19	101.99	98.985	96.294	100.92	100.14	102.97	99.897	102.43	98.406	97.173	102.91	99.921	100.43	102.98	99.852	97.15	102.9	102.49	102.06	101.22	102.96	100.13	100.63	101.98	101.28	99.982	101.23	101.03	99.923	99.446	97.301	99.129	102.34	97.749	100.19	100.33	100.06	97.707	101.99	101.84	101.68	99.237	101.76	103.39	100.81	103.61	101.36	100.07
101.45	103.14	101.94	101.75	98.7	97.904	100.53	101.09	103.18	101.79	102.66	103.86	103.18	101.21	102.62	97.993	98.882	102.19	100.13	99.531	100.59	100.84	100.65	101.86	100.21	101.13	100.19	100.41	103.75	102.01	102.67	101.12	97.857	101.01	100.02	100.03	96.581	101.76	100.83	101.12	98.754	103.69	98.125	103.63	100.69	100.94	99.782	99.464	101.55	99.858
116.09	120.69	116.35	119.33	115.28	117.85	119.73	119.59	119	115.48	114.92	117.84	116.56	116.45	116.7	117.59	116.76	114.64	115.65	118.69	117.85	117.81	118.64	115.75	118.87	113.48	118.31	115.84	121.11	119.52	117.88	117.26	116.74	117.5	117.24	118.12	119.76	116.83	115.3	119.37	118.27	118.21	116.43	119.52	115.94	116.22	117.07	117.24	116.81	122.63
109.13	101.68	103.85	105.16	103.98	103.91	109.87	105.2	104.51	102.91	104.58	105.78	104.14	101.05	108.61	106.41	106.8	107.09	108.09	106.77	108.62	103.7	105.21	106.08	106.72	105.35	103.97	105.84	109.34	109.32	104.19	104.45	103.69	106.84	105.37	108.16	104.46	105.19	104.35	107.13	105.41	106.02	105.93	107.12	103.61	107.71	101.88	104.09	104.83	105.05
99.623	101.71	102.24	99.643	99.833	100.67	99.708	102.02	100.42	102.55	99.092	99.453	101.14	101.29	103.32	98.465	99.193	100.85	97.013	103.26	99.375	101.13	99.789	99.48	101.15	102.47	100.36	102.18	99.577	101.4	100.54	98.691	101.36	101.3	98.147	98.443	98.578	98.419	99.268	102.14	100.03	101.03	100.96	101.84	101.39	98.446	98.801	101.27	99.44	100.12
113.22	110.67	106.67	110.27	108.25	111.07	111.44	110.8	109.37	111.55	108.45	110.66	106.3	110.33	110.6	111.66	110.27	107.09	110.62	111.54	109.55	113.84	109.49	108.51	108.89	111.49	111.02	108.58	113.01	109.25	108.29	109.61	109.81	107.67	107.78	109.5	109.39	110.05	109.99	108.24	111.21	110.49	112.32	109.53	108.36	109.11	110.76	110.47	112.96	108.66
105.65	106.04	107.74	106.08	111.09	105	103.81	107.04	106.72	107.29	106.1	107.67	106.01	106.99	105.53	102.52	104.16	103.81	102.37	109.67	106.3	104.5	102.55	105.6	103.89	105.53	105.07	106.67	105.85	102.58	105.93	107.08	105.28	104.37	99.875	108.24	107.88	102.96	106.53	104.24	103.2	106.04	105.71	102.87	106.63	105.98	105.28	105.78	103.05	102.37
102.34	102.56	105.2	100.98	103.48	100.49	102	102.18	99.663	105.2	100.92	101.32	100.69	100.99	99.976	99.768	102.72	99.935	100.71	98.601	99.093	101.93	100.97	100.24	101.75	99.486	98.431	100.44	101.12	100.84	101.86	99.893	104.03	102.82	102.37	103.6	104.7	101.1	102.18	100.64	103.06	99.046	102.95	101.53	99.827	98.987	100.4	98.658	101.41	104.14
98.856	102.77	103.07	101.64	97.154	101.8	101.09	101.65	101.73	103.62	100.87	100.51	99.715	102.62	100.06	98.843	100.39	98.472	102.43	100.2	100.98	99.196	101.28	99.256	101.57	101.3	101.08	102.69	100.4	102.51	99.583	102.1	103.22	103.6	98.219	98.997	102.12	101.53	103.47	99.882	98.454	104.39	98.786	98.813	98.161	99.668	99.405	99.398	102.1	100.98
110.94	101.3	103.74	106.21	105.85	107.26	104.15	106.76	104.49	106.38	105.07	108.36	107.33	105.25	106	103.65	105.95	107.97	104.7	107.33	106.87	106.36	108.45	105.21	108.08	110.14	106.42	105.12	106.42	104.84	108.3	103.87	105.66	103.09	103.41	106.42	104.93	105.42	105.77	111.65	106.55	104.08	106.17	101.81	104.79	105.87	104.91	105.76	107.7	107.93
104.22	111.08	106.89	106.26	105.59	105.98	104.83	109.26	107.68	105.7	104.28	103.3	106.25	104.37	105.62	103.92	104.48	106.5	107.15	106.28	104.45	103.37	106.4	106.69	105	105.57	106.44	105.62	105.3	104.36	105.93	107.1	106.14	106.6	102.16	104.6	104.62	104.53	105.44	105.17	106.38	104.16	108.04	105.22	104.03	108.66	105.34	103.59	107.69	107.11
111.35	110.56	112.43	113.03	111.28	112.09	109.74	113.57	110.71	112.13	113.92	110.64	111.57	106.68	114.02	109.84	110.62	108.59	114.53	109.79	111.84	114.42	111.66	108.25	113.56	109.4	108.45	114.78	111.11	110.27	112.3	111.84	114.67	108.6	111.15	109.03	108.24	110.94	111.95	111.46	111.47	109.11	108.98	111.21	112.35	109.04	110.17	113.44	109.37	111.22
117.48	118.28	118.56	118.6	117.95	120.39	115.93	118.57	116.41	117.46	118.32	118.53	117.65	118.85	119.88	117.83	116.3	117.14	115.08	116.45	120.24	118.72	115.45	115.44	120.12	116.89	118.05	120.66	120.34	120.28	114.96	117.58	118.43	116.2	116.28	116.82	114.15	120.83	116.23	118.43	117.86	117.79	118.89	117.59	117.12	116.48	117.64	117.29	119.56	118
104.54	105.47	105.25	102.74	106.44	106.1	104.28	100.3	100.91	106.97	105.15	105.93	104.71	101.35	103.05	106.11	104.98	105.04	106.51	103.72	106.45	105.23	105.09	101.68	105.68	105.88	105.83	105.19	105.86	105.17	101.59	105.73	104.46	104.03	103.19	103.5	103.7	105.29	103.96	105.55	103.77	107.86	105.14	105.61	104.98	102.48	104.93	104.71	105.66	104.91
106.23	105.08	104.66	105.85	105.03	105.38	105.74	106.15	102.91	107.62	102.09	104.67	110.5	107.69	110.84	104.37	106.81	104.93	106.33	102.29	106.29	104.46	104.31	104.59	107.72	105.98	108.81	105.46	107.83	105.82	105.07	104.1	106.01	104.33	106.35	104.01	107.79	105.68	106.52	105.62	106.37	106.58	106.11	104.9	106.68	108.16	104.76	108.37	105.03	104.97
116.1	108.61	113.94	114.7	113.22	113.94	109.35	112.02	112.28	109.96	115.48	111.43	114.12	112.71	113.83	112.28	113.27	114.73	109.95	114.94	108.27	114.26	111.42	115.71	111.3	113.07	111.6	116.81	113.98	112.07	115.31	115.06	114.54	113.72	114.51	111.65	111.73	108.43	114.18	114.71	113.26	112.89	112.68	111.2	113.34	113.98	112.11	112.49	112.18	116.88
119.23	113.81	118.47	116.71	120.64	117.51	118.02	117.44	116.49	117.5	116.55	118.33	120.65	116.63	118.11	119.34	116.92	118.43	119.98	116.52	115.9	117.2	120.06	117.12	117.94	116.36	117.87	115.61	114.55	117.05	115.15	118.69	118.19	122.92	116.82	116.52	118	116.25	117.15	118.58	115.48	121.49	119.39	118.85	119.44	116.17	115.75	119.12	118.24	118.97
105.51	104.79	105.84	107.96	110.68	108.61	105.27	103.36	107.6	106.39	104.9	103.18	106.16	105.65	103.4	107.39	105.65	106.85	104.51	108.89	106.25	104.43	108.18	104.66	106.65	107.08	104.51	107.43	106	104.87	103.27	108.37	108	105	109.12	106	103.91	107.85	105.72	104.81	106.37	107.94	106.04	105.49	103.53	107.88	104.51	107.16	104.46	104.23
104.44	103.38	103.23	107.86	103.81	106.08	107.61	106.38	103.1	105.04	104.31	105.02	108.11	105.12	105.15	106.33	104.6	107.77	108.85	105.44	105.07	106.48	105.48	104.43	106.81	106.28	107.92	104.71	106.44	107.31	107.73	103.19	102.36	104.18	103.32	106.06	106.21	103.98	106.93	105.92	104.56	102.34	103.61	104.85	105.01	105.85	102.86	105.55	102.65	105.04
110.42	110.72	115.04	112.66	107.83	110.29	111.12	111.52	111.74	115.17	112.02	108.71	110.01	111.71	113.07	109.74	113.09	112.92	113.4	108.64	113.72	108.56	111.81	109.16	108.21	111.86	110.68	112.16	111.36	113.68	111.89	111.84	111.39	111.98	108.03	112.07	111.23	111.97	111.93	113.5	110.25	112.43	111.39	111.06	112.42	112.11	111.6	112.91	108.39	110.27
108.6	105.63	106.38	104.74	104.14	107.65	108.72	108.5	108.32	108.79	107.99	107.09	105.98	107.56	108.06	105.98	104.59	106.46	110.44	106.39	105.78	108.04	106.31	105.71	107.59	108.95	110.01	103.24	106.23	104.54	107.02	106.99	104.47	105.39	105.98	109.04	110.12	107.69	106.64	105.77	105.12	105.54	105.16	106.87	106.82	105.57	111.32	105.93	106.54	106.57
101.24	100.3	99.989	98.296	101.18	104.81	101.29	96.144	100.32	105.04	102.14	97.779	98.142	99.396	97.416	101.16	98.056	100.8	100.62	98.234	98.177	97.782	101.68	100.12	100.71	99.861	102.72	103.33	99.506	100.69	101.96	101.57	99.977	100.61	103.18	103.61	97.051	100.45	99.968	99.291	99.864	99.201	99.63	100.24	98.881	98.839	99.048	99.54	101.78	103.83
100.52	98.751	98.974	102.12	101.38	98.883	104.76	100.06	97.609	99.255	101.76	101.33	101	98.678	100.11	99.464	98.827	102.1	104.16	101.06	99.562	100.07	98.156	101.66	102.15	100.52	101.05	99.518	100.66	97.791	98.588	100.39	100.69	100.44	100.53	101.44	97.924	100.08	103.85	103.35	102.29	103.82	99.141	102.66	101.31	98.614	101.53	102.03	100.83	101.76
106.21	105.92	106.61	105.4	105.96	105.58	103.29	106.15	104.34	106.28	102.9	105.95	105	103.85	103.89	105.13	105.95	104.04	104.79	108.97	107.32	105.42	105.88	103.96	99.94	102.67	105.2	105.61	108.26	107.3	108.35	106.92	105.84	103.01	104.66	105.21	102.53	104.14	105.33	106.99	105.91	105.22	108.52	109.64	103.43	100.84	104.02	102.94	104.74	105.59
106.98	109.71	108.54	109.92	111.84	110.71	106.58	112.39	106.54	111.47	107.97	108.75	105.5	111.6	108.18	107.07	111.89	107.3	108.71	111.41	111.23	111	108.25	111.75	110.78	107.86	109.47	110.42	108.67	107.9	108.76	112.09	112.38	108.94	114.09	108.83	111.12	107.82	108.51	107.13	109.7	111.78	109.36	112.08	110.25	108.45	109	110.11	110.07	111.07
108.8	111.81	111.65	112.18	112.95	111.53	112.59	113.16	113.78	116.4	111.73	109.18	108.69	112.4	111.58	111.34	113.67	111.66	111.75	113.87	108.71	113.01	110.6	114.13	114.31	114.25	111.44	110.78	114.93	111.91	108.96	112.1	110.22	110.96	116.01	114.03	112.71	111.56	111.4	110.04	113.33	112.71	114.47	113.28	108.96	113.52	113.65	115.23	110.72	113.55
101.48	108.17	106.87	106.08	104.98	106.87	108.39	103.2	106.28	106.34	104.67	108.56	107.16	106.3	102.74	106.02	107	108.45	107.69	102	107.14	106.92	108.72	103.82	105.18	108.01	106.67	106.26	106.86	107.15	106.25	108.81	106.62	109.14	107.17	109.01	110.92	108.42	106.82	108.59	108.03	108.5	106.12	108.02	107.27	109.16	109.32	107.87	107.56	106.76
107.47	113.05	111	111.91	111.15	110.55	109.25	111.53	109.37	111.18	111.07	111.46	108.36	109.25	111.37	110.3	110.42	109.13	110.45	109.39	109.92	111.58	109.91	110.99	107.46	112.22	112.92	108.35	109.13	109.61	109.07	109.87	109.26	109.9	110.98	107.63	111.4	108.05	108.94	111.59	113.8	111.13	106.77	107.36	112.19	111.38	113.31	110.47	107.45	109.93
114.2	113.12	113.42	111.86	113.37	113.73	109.73	113.6	112.64	112.24	114.02	111.62	111.17	112.79	114.58	112.64	111.56	111.17	113.26	108.76	111.47	111.68	111.61	107.98	112.57	115.02	113.1	115.22	114.53	109.75	113.62	111.22	111.59	110.58	112.77	115.15	113.71	111.65	112.91	111.58	116.67	111.05	114.64	113.32	115.36	112.69	110.75	109.28	108.62	116.67
101.32	100.97	98.575	102.21	104.8	98.437	102.78	103.66	98.764	100.65	101.82	101.41	102.13	99.007	102.97	102.04	97.361	98.417	100.02	100.66	101.26	99.732	99.303	97.979	100.13	98.121	103.42	101.66	101.19	102.09	97.564	98.148	101.35	99.655	100.93	100.8	97.7	98.054	100.58	99.02	99.724	99.325	100.7	100.66	100.66	101.31	101.53	100.39	101.39	101.36
113.07	111.61	111.15	113.76	115.69	112.09	113.13	112.65	112.91	114.68	113.71	112.03	113.56	113.73	111.72	114.83	111.43	112.1	114.36	114.97	114.81	115.81	112.52	111.52	112.71	114	111.67	115.56	112.78	115.97	114	114.54	110.88	113.18	113.33	113.97	112.25	114.75	114.77	113.06	111.32	113.22	112.31	112.29	111.97	113.67	113.93	113.66	110.67	112.77
116.46	118.9	118.25	119.3	118.17	121.2	118.88	116.53	120.72	117.3	116.54	119.68	116.87	119.18	115.52	119.08	116.42	116.72	116.87	114.15	114.76	116	118.91	120.58	118.46	114.68	117.36	116.11	117.87	117.54	117.81	117.43	120.97	117.78	116.1	115.18	116.53	117.64	117.57	118.62	117.17	116	119	115.78	119.13	122.26	118.57	121.2	115.97	117.81
112.47	113.6	110.72	110.3	112.53	116.1	110.16	110.87	110.61	112.25	112.34	112.94	111.44	110.82	110.87	112.85	115.37	111.73	110.37	112.16	112.98	113.38	112.42	110.32	108.46	110.53	108.6	112.57	108.64	112.91	112.54	115.86	109.97	108.35	113.66	109.35	111.66	110.31	113.08	109.7	110.8	113.56	111.96	112.14	112.46	113.83	113.81	113.3	111.63	115.12
97.594	98.511	99.474	101.03	101.6	97.681	99.004	97.226	102.3	98.95	98.669	98.775	105.35	97.246	97.814	99.517	102.14	99.41	98.627	99.052	99.144	98.606	97.696	98.753	101.39	101	98.157	101.63	96.367	102.63	95.013	99.192	96.98	96.884	100.81	100.31	100.02	102.51	100.07	98.152	100.46	99.266	98.171	98.203	100.04	98.558	96.419	99.907	98.935	101.03
107.2	106.22	106.79	103.51	104.16	104.33	101.49	107.73	105.11	107.71	105.8	107.53	107.52	107.11	107.18	103.94	102.97	105.21	106.34	107.18	108.35	103.87	105.37	105.18	108.91	105.59	106.75	107.02	105.25	106.49	107.24	100.48	107.49	105.75	107.11	102.91	105.13	106.84	104.31	108.02	104.18	106.15	105.31	107.89	105.05	107.18	105.22	105.25	105.44	105.8
112.87	112.47	112.54	111.3	112.66	114.48	111.72	111.92	111.32	111.79	112.26	117.28	113.41	113.61	111.91	111.61	113.89	113.2	111.26	115.45	112.44	112.89	112.93	112.85	112.9	108.75	114.31	115.74	111.31	112.33	112.51	114.72	114.63	110.49	111.98	109.71	111.89	111.22	113.51	112.46	113.8	109.42	113.05	112.72	111.98	115.86	113	114.95	110.55	112.41
103.71	103.41	103.66	101.66	106.56	104.81	103.37	106.58	102.3	104.31	101.65	104.49	102.26	106.01	100.99	103.76	106.26	104.21	104.64	107.04	104.38	106.44	104.2	105.24	103.44	103.38	104.78	101.6	103.51	103.5	103.83	104.04	103.75	106.27	105.24	101.69	105.45	104.12	102.8	106.89	102.31	105.69	105.19	105.27	103.11	101.67	103.45	102.79	104.72	103.36
106.34	107.4	106.07	107.32	107.02	105.47	105.7	104.54	108.31	108.08	108.12	102.67	105.56	105.97	107.11	106.35	105.57	109.17	107.99	105.02	108.83	107.71	104.78	108.88	106.6	107.86	105.38	102.64	106.02	106.53	106.99	107.53	105.75	105.78	107.82	109.41	108.54	106.4	107.1	107.99	104.34	103.99	106.08	107.38	106.36	105.48	108.88	107.06	108.43	107.83
101.7	104.63	104.19	104.55	105.8	102.84	104.77	108.17	104.85	102.25	100.7	106.62	103.29	104.11	104.24	103.93	102.36	101.05	104.83	102.21	105.56	106.82	104.25	103.58	104.42	104.26	105.83	102.24	102.87	102.82	103.29	104.68	103.24	103.9	104.92	100.74	105.19	102.83	104.49	102.66	104.2	102.93	104.02	106.64	105.08	103.74	103.76	103.17	105.88	105.81
99.547	100.08	98.702	101.85	97.935	99.839	99.587	98.415	98.316	101.07	101.39	100.63	98.904	95.433	98.877	99.745	96.683	97.697	100.03	101.15	97.94	100.7	98.907	100.69	96.832	101.33	98.517	98.37	98.258	98.711	103.16	101.3	103.4	99.717	99.412	97.039	100.48	99.074	101.26	102.65	102.36	100.41	104.15	100.25	99.878	101.66	99.779	96.131	97.965	101.47
110.98	113.89	109.46	115.81	113.08	110.11	111.2	113.18	114.4	115.72	110.03	115.08	111.97	111.21	109.95	111.94	110.8	112.51	109.86	112.62	113.37	114.88	110.13	112.23	112.65	114.25	111.31	109.67	110.87	111.69	113.68	110.45	112.48	111.43	112.33	111.47	112.28	110.8	109.28	110.15	111	112.37	110.74	112.39	111.95	109.54	112.87	112.16	111.74	112.25
106.75	104.46	102.84	107.16	107.84	106.19	106.13	103.04	106.02	104.88	105.59	105.44	105.14	105.83	107.28	106.06	103.74	105.62	102.2	107.1	107.63	103.96	103.91	108.57	105.86	106.96	109.09	107.14	110.32	105.47	105.17	109.71	106.55	106.86	105.41	105.84	106.93	103.02	103.12	106.8	105.29	106.08	106.03	106.47	108.66	106.43	104.74	107.4	108.09	106.17
111.41	104.37	106.15	107.9	106.73	108.89	105.03	107.62	106.15	107.11	106.25	105.78	107.13	105.89	106.54	108.75	106.45	105.94	106.73	105.28	106.95	105.17	107.56	105.77	107.6	108.9	105.45	105.81	107.8	104.04	106.96	107.67	106.63	104.05	106	106.52	104.01	107.07	104.86	106.01	108.86	107.79	102.82	106.82	104.54	107.64	107	104.71	108.29	107.31
110.81	112.6	111.83	112.57	110.6	113.73	109.87	109.27	108.21	112.34	111.9	112.45	109.68	109.28	113.45	114.2	110.8	111.04	109.41	110.4	113.98	111.23	112.03	111.1	110.29	110.35	108.3	112.31	106.7	112.9	112.55	114.01	110.38	111.74	112.94	112.34	111.38	109.48	114.12	111.64	110.53	111.71	112.05	111.94	110.35	112.03	110.66	109.71	109.88	108.48
104.03	104.86	105.02	106.6	107.03	103.35	109.37	104.21	106.06	107.54	107.6	104.23	106.11	106.98	104.38	103.93	105.98	105.82	104.91	106.88	106.3	104.32	106.1	106.13	105.56	106.29	105.58	105.27	108.24	103.37	104.37	103.27	106.47	107.81	105.78	103.37	107.64	107.78	105.82	106.37	108.5	107.42	105.29	105.2	106.22	106.94	105.99	105.72	108.59	106.51
107.12	107.96	106.69	107.69	107.25	107.09	104.21	106.94	105.12	108.99	103.36	107.52	107	107.51	104.56	110.33	106.12	103.85	105.19	105.22	104.79	104.35	104.97	104.45	105.94	107.83	104.8	107.2	109.88	108.5	105.6	107.13	107.45	105.01	108.29	106.75	104.91	104.78	105.57	106.81	107.43	99.819	104.82	108.6	107.12	108.79	106.11	105.67	105.91	109.63
111.24	111.02	111.56	111.66	111	112.41	109.96	113.45	111.16	112.06	110.21	112.18	113.29	111.34	114.09	109.28	111.28	111.63	110.13	111.86	108.38	110.57	110.5	111.66	111.76	109.7	110.34	111.19	113.8	107.46	111.7	112.72	113.75	109.2	110.19	109.65	110.85	110.37	108.66	110.26	109.96	110.36	115.29	114.28	109.19	111.53	108.78	108.61	114.42	111.12
109.15	110.95	110.75	110.17	111.14	112.07	112.64	112.88	111.24	113.29	107.36	110.93	113.08	107.06	113.02	108.23	111.78	112.69	109.68	113.22	111.24	112.78	112.64	110.64	111.39	111.58	110.14	110.54	115.62	108.8	112.4	110.51	111.85	114.45	113.45	112.35	109.95	110.46	109.94	110.03	108.98	110.98	109.72	113.09	112.76	110.72	114.73	109.98	110.06	113.37
105.58	103.86	105.95	105.14	105.26	109.75	105.38	106	105.26	105.42	104.17	102.84	104.53	107.69	105.33	104.59	100.84	103.84	106.72	104.17	104.69	105.09	107.09	105.13	105.12	108.47	105.17	103.18	104.64	106.48	106.22	105.2	104.63	106.88	106.95	108	103.16	106.07	106.16	107.12	110.42	104.8	106.54	108.6	105.58	105.46	104.55	106.57	106.87	104.67
107.6	106.03	105.41	109.93	106.77	107.77	109.59	109.02	103.7	105.56	105.98	106.15	108.71	104.73	109.63	110.14	104.88	108.16	102.65	108.03	108.08	108.16	105.18	106.61	106.38	103.86	108.7	102.56	106.51	106.04	106.73	107.4	107.85	107.08	105.13	106.02	104.97	109.31	105.61	105.94	105.57	101.82	105.72	104.33	106.14	108.86	103.55	107.5	105.75	107.17
105.08	106.63	105.17	100.55	106.08	103.63	103.18	105.63	104.77	104.33	102.25	104.93	100.95	104.06	103.4	104.1	107.75	105.78	104.25	105.66	104.45	106.88	100.93	105.88	101.9	103.45	103.89	104.12	100.06	105.57	105.55	106.68	100.89	106.48	104.9	101.72	101.19	104.81	107.03	105.63	101.44	103.58	104.2	104.98	104.74	107.42	102.94	106.47	104.06	105.52
104.32	108.41	106	105.83	103.66	106.79	106.64	106.1	106.54	108.68	106.28	107.6	102.98	108.5	104.22	109.62	104.17	105.07	107.82	107.38	108.73	105.38	108.08	106.41	108.87	106.9	108.99	107.58	108.88	105.85	109.1	104.31	110.02	108.02	108.85	107.6	103.57	103.31	105.56	106.54	104.43	108.99	104.92	105.78	106.9	107.26	106.57	105.24	107.09	105.7
105.98	104.13	104.6	103.22	106.03	105.21	104.84	108.25	98.505	106.31	103.96	106.08	105.95	104.79	103.95	105.57	104.59	105.19	106.94	107.49	103.72	107.59	106.69	105.1	104.59	107.85	105.66	105.61	105.03	103.44	102.64	108.29	104.49	106.42	105.72	104.39	102.94	102.81	107.94	103.89	103.69	107.1	104.41	102.96	103.84	106.98	103.67	106.79	106.09	102.7
111.75	114.03	114.26	115.73	114.55	110.31	114.24	110.47	115.49	113.73	113.68	116.85	112.85	112.39	110.17	109.65	111.43	113.4	113.83	112.08	111.94	111.4	114.59	113.61	111.7	111.77	111.04	112.13	111.73	115.38	113.98	116.57	113.77	111.57	113.31	114.36	112.62	114.47	111.85	113.16	111.93	112.36	113.58	113.4	111.93	111.5	114.63	115.46	112.91	113.43
100.63	98.862	100.79	99.383	94.877	102.6	100.71	98.018	101.09	102.17	97.628	99.849	97.358	99.676	97.759	101.27	101.91	99.444	97.684	99.18	99.567	98.924	96.785	97.215	102.71	98.09	100.18	97.523	101.94	99.578	101.51	99.895	102.27	99.828	98.341	101.1	99.225	98.674	99.557	99.452	100.37	99.359	102.95	102.07	97.787	97.899	100.81	96.272	99.443	97.179
96.082	101.71	99.672	98.715	101.91	100.54	99.409	95.854	100.12	100.76	99.25	98.23	101.4	101.13	100.74	99.55	99.294	103.2	100.83	100.6	99.402	100.27	99.345	100.22	100.82	99.381	100.11	99.696	99.637	95.022	100.48	102.44	101.68	99.691	99.534	96.581	98.53	97.579	102.88	98.647	96.54	102.31	102.27	101.42	98.025	100.26	98.662	100.22	99.514	97.328
104.65	106.89	106.35	103.09	104.68	105.28	108.24	102.87	107.91	109.86	103.92	107.66	106.59	105.07	106.88	102.21	106.81	104.4	104.7	104.61	105.95	107.12	101.68	106.22	104.22	105.07	106.3	104.89	106.09	104.73	105.94	104.15	107.04	109.14	102.43	104.81	103.3	105.08	104.09	107.27	100.28	104.46	104.43	105.89	105.39	104.04	101.15	103.97	105.3	103.18
104.23	104.18	106.1	104.75	105.62	107.61	108.28	104.56	103.28	103.56	104.62	104.96	105.11	107.08	106.99	105.27	103.8	103.59	106.96	104.41	103.2	110.1	104.14	103.81	107.91	102.75	103.85	106.41	106.71	103.24	105.62	104.7	104.62	104.96	104.51	110.42	107.59	104.5	102.98	102.99	107.46	104.65	107.65	104.49	103.37	107.63	103.8	106.56	105.31	103.72
106.11	105.8	104.1	106.62	106.59	107.92	104.7	107.46	106.47	107.12	105.84	103.45	103.47	105.26	106.95	105.57	101.86	106.28	105.05	109.44	105.81	104.71	105.92	106.49	107.85	108.16	102.78	104.11	102.8	105.01	105.85	105.3	106.31	103.51	105.18	103.68	104.59	102.29	108.98	106.54	103.34	108.18	103.07	107.47	106.33	104.88	105.62	107.99	105.95	104.6
111.21	110.66	107.47	107.26	107.9	109.1	111.01	110.4	109.26	112.01	106.53	107.45	110.91	110.06	108.25	111.37	109.14	108.52	109.77	109.83	110.01	110.21	108.41	108.83	109.91	109.49	110.14	109.88	107.11	107.42	110.24	105.96	110.91	109.19	111.53	111.36	111.76	109.63	106.54	110.2	108.76	110.52	108.85	110.53	110.58	111.41	107.02	110.65	111.21	109.11
102.47	106.9	103.74	100.99	107.03	106.06	109.67	106.47	106.59	106.67	108.47	105.03	105.18	103.54	104.67	101.28	107.49	107.6	105.07	107.12	109.45	107.62	110.44	104.07	108.46	105.46	105.4	105.35	106.64	109.63	105.34	105.49	106.49	106.38	104.33	105.37	108.05	105.65	104.41	105.69	105.86	105.59	107.72	104.2	104.66	105.07	106.08	104.29	106.34	107.3
109.9	113.91	109.68	111.49	112.53	112.21	112.39	112.74	110.85	112.85	110.46	114.71	115.21	110.84	111.3	110.14	109.59	111.94	111.05	108.63	114.38	114.29	113.6	113.9	112.21	112.61	114.67	114.44	110.23	108.03	111.08	112.68	109.79	111.23	111.86	109.02	111.05	109.26	110.68	109.59	111.59	111.03	110.08	112.73	114.06	114.76	109.69	110.9	110.17	112.5
111.38	110.27	115.6	109.64	111.86	111.75	114.2	109.05	112.87	111.74	112.85	111.24	115.05	111.08	110.93	111.92	110.26	111.78	108.1	110.41	112.46	114.37	112.92	108.65	110.21	113.22	111.78	110.77	114.04	113.62	113.13	111.84	113.36	111.81	113.04	111.23	112.49	111.52	111.56	111.93	109.35	109.64	109.17	111.08	111.23	114.94	113.17	112.25	112.01	111.76
100.68	101.23	99.591	101.04	96.274	99.596	97.411	98.75	101.25	98.865	103.31	94.964	101.62	99.316	96.363	100.59	98.861	101.15	103.88	99.602	101.36	99.481	100.42	96.719	100.26	98.78	100.36	102.86	101.85	98.478	99.435	100.05	98.414	103.11	96.76	98.964	100.04	99.067	97.133	99.192	99.999	101.74	100.43	96.955	99.943	99.616	97.253	100.84	100.08	98.416
108.82	109.48	109.88	108.31	110.61	111.82	107.98	108.34	110.32	108.6	110.97	110.58	107.75	109.87	108.24	109.36	110.12	110.72	113.91	107.96	108.66	107.51	112.6	110.33	110.13	111.84	109.4	111.19	110.04	111.25	109.28	108.17	113.07	109.86	109.59	111.4	109.3	109.22	109.82	108.39	111.37	110.19	108.5	111.14	109.61	110.61	111.54	108.17	112.68	110.58
120.74	121.1	119.5	116.95	117.08	117.5	118.12	115.32	117.31	118.52	120.51	114.79	116.06	119.52	118.76	116.55	118.53	116.6	117.47	114.97	117.94	116.99	117.14	119.19	117.49	118.9	115.95	118.81	117.9	120.35	117.56	115.36	117.5	117.36	117.85	115.29	118.56	117.67	118.24	117.01	118.38	116.21	119	118.82	121.24	118.56	115.37	117.89	116.12	118.83
100.69	98.983	101.14	100.3	100.04	99.105	101.91	98.355	102.91	97.971	100.84	101.38	103.38	100.62	99.261	101.9	100.17	102.92	101.86	104.48	99.515	98.849	101.58	103.25	100.2	102.24	101.43	99.373	99.892	100.19	99.083	103.14	101.19	103.15	101.86	101.59	101.4	101.65	98.196	98.313	100.35	101.6	102.7	101.75	103.24	100.12	101.74	99.365	102.31	100.59
111.69	109.47	112.65	112.58	113.63	108.23	113.68	111.2	114.25	113.17	111.29	113.24	110.99	112.57	110.66	115.43	113.13	108.26	111.52	110.44	112.8	110.65	109.09	112.87	111.72	108.16	110.13	109.11	109.71	111.98	111.17	112.61	116.07	111.93	108.33	110.52	110.52	113.48	115.4	110.81	114.19	110.18	113.68	111.97	114.87	113.96	112.76	111.85	112.35	107.49
105.2	107.13	106.11	107.5	105.22	105.42	105.77	109.47	106.49	106.04	106.84	105.8	105.51	107.28	103.7	103.07	107.89	106.22	105.5	104.39	101.85	103.07	105.04	102.49	107.33	108.25	104.5	105.46	104.54	105.43	104.68	104.83	105.06	107.22	103.91	104.97	105.1	104.96	106.63	103.91	105.63	105.46	104.96	104.28	106.1	109.55	107.4	108.98	108	107.32
100.58	99.193	102.07	101.95	98.557	96.276	99.991	98.136	99.323	98.963	99.42	97.623	101.54	103.13	97.577	100.97	101.39	97.661	100.51	95.924	97.738	101.88	99.207	101.72	99.873	98.71	100.46	100.2	99.692	99.166	101.55	104.02	99.945	100.37	99.231	98.414	99.595	103.16	100.61	103.41	99.516	100.01	100.04	100.2	100.66	99.639	100.81	99.161	97.382	96.311
100.94	103.31	100.79	101.3	103.05	100.89	99.15	98.965	100.4	98.101	100.27	99.494	105.37	100.56	96.302	101.13	101.48	103.95	98.265	99.23	97.846	99.649	103.38	103	101.7	98.686	100.98	98.631	96.852	98.5	99.045	101.66	100.57	103.43	99.735	98.585	99.366	100.95	100.61	101.28	100.69	99.634	102.99	102.33	102.9	101.61	102.26	100.91	102.06	99.038
112.46	111.73	111.83	110.86	111.07	111.01	110.46	110.25	112.66	111.41	109.3	113.1	111.62	109.94	112.93	110.2	107.29	111.39	112.69	108.51	111.16	112.03	111.21	107.78	109.22	109.61	110.47	112.51	111.57	108.01	110.58	112.09	110.15	109.78	110.71	109.43	113.41	109.71	113.21	113.66	109.11	107.49	110.06	112.58	110.6	110.01	111.82	112.32	114.32	111.48
102.15	100.26	101.45	98.79	97.322	99.727	100.2	98.623	99.372	97.062	100.74	100.39	97.254	97.993	102.43	102.79	99.858	101.35	97.112	99.796	97.57	98.165	98.541	98.863	101.81	100.51	98.375	101.22	100.94	98.853	99.232	96.794	101.42	97.633	97.919	99.8	100.42	103.67	101.37	103.85	99.158	103.88	99.647	100.79	102.53	100.28	101.54	100.79	100.94	101.32
101.63	105	108.43	103.52	105.12	108.57	102.86	102.26	103.38	106.11	103.42	106.54	102.9	102.37	103.58	104.4	104.03	102.89	103.4	101.65	103.44	102.92	102.19	105.34	102.92	105.14	104.38	103.67	108.93	105.76	106.12	103.6	104.32	102.64	108.88	102.79	101.21	102.23	105.02	102.36	104.48	106.4	102.26	104.83	102.61	106.98	105.5	106.03	106.52	104.18
99.023	98.055	99.435	99.381	96.75	98.119	100.43	101.3	96.811	99.882	102.31	100.59	100.5	99.736	99.529	99.634	98.501	101.58	101.16	100.37	100.49	101.79	96.996	98.929	96.893	97.681	98.238	98.444	97.5	98.42	99.45	102.56	99.029	97.751	98.116	97.539	100.03	101.32	98.596	97.017	102.62	99.343	97.07	99.08	102.81	102.96	99.296	100.16	100.33	97.681
106.86	108.12	104.98	108.28	102.3	107.3	107.9	107.68	104.32	106.16	108.16	107.79	105.47	108.52	104.63	103.91	107.03	106.48	105.12	106.75	108.01	104.82	104.95	104.47	108.47	101.07	109.59	108.7	102.72	105.25	104.31	105.08	104.66	106.99	107.35	106.89	102.81	106.1	105.47	108.25	106.31	106.41	105.95	106.47	104.34	104.46	105.36	104.64	106.5	106.83
111.05	113.06	111.87	111.37	112.64	110.62	108.14	110.23	111.02	109.78	113.72	110.28	114.07	110.55	111.83	113.04	113.05	111.07	109.88	108.47	114.19	111.22	111.07	113.31	112.74	113	110.12	109.7	113.17	113.74	109.49	112.86	109.92	113.53	111.58	110.32	111.41	112.86	110.51	114.17	111.7	107.89	112.16	112.76	114.32	112.65	111.98	115.2	112.75	114.47
107.27	103	104.83	104.66	107.67	105.03	106.75	106.29	106.89	104.37	105.54	103.82	105.38	104.89	106.35	102.6	105.47	107.8	103.08	103.37	104.96	103.96	108.97	103.96	107.04	107.27	101.05	103.88	105.42	104.81	104.97	105.24	102.04	105.88	106.94	102.55	105.04	105.38	104.9	105.26	106.42	106.25	104.8	105.64	103.85	106.32	107.66	102.27	101.19	105
102.41	104.77	106.75	106.19	103.61	103.23	108.7	103.47	102.84	104.81	104.68	104.39	104.37	103.76	103.46	105.93	107.54	103.48	102.94	103.83	100.95	105.23	104.66	102.47	100.67	107.83	103.13	103.94	103.19	101.91	102.67	104.94	105.69	105.36	104.63	107.02	105.63	107.36	103.98	104.57	104.96	102.89	105.08	104.73	106.29	106.21	105.73	107.47	105.97	105.93
103.74	102.61	109.02	100.14	106.69	104.52	108.3	107.26	105.4	102.2	103.09	105.4	105.94	106.91	104.52	105.7	104.02	102.48	105.99	104.33	106.24	105.16	104.41	104.73	103.82	106.75	107.39	104.75	103.16	106.52	104.43	104.21	106.51	104.25	102.52	104	104.17	104.19	107.12	104.57	106.99	104.85	102.08	105.26	106.42	103.5	102.48	106.61	104.06	104.75
105.32	106.13	106.53	106.77	103.69	106.73	106.94	103.22	108.44	105.34	108.68	106.79	107.74	107.93	103.77	105.47	108.4	107.49	109.23	106.08	107.1	107.33	103.68	104.19	105.17	104.6	106.39	105.43	104.73	109.08	107.57	106.44	105.31	107.65	103.03	108.06	106.5	105.75	102.85	107.59	105.19	106.87	104.63	105.04	107.32	105.42	105.03	107.89	105.82	105.66
112.47	112.2	109.67	106.85	111.59	109.61	112.09	111.14	106.56	109.82	110.62	111.5	109.81	110.92	110.08	109.57	111.62	112.42	112.09	110.54	111.04	111.21	107.94	111.99	110.96	114.57	109.99	110.83	109.57	110.56	111.41	111.88	112.02	112.73	116.51	108.22	110.12	107.3	110.67	107.66	113.36	111.01	112.66	110.92	112.6	113.05	115.12	109.03	112.86	111.15
108.32	107.69	106.02	107.33	108.73	108.23	106.32	104.52	104.5	105.96	110.31	107.05	105.15	105.53	106.12	106.92	103.6	107.49	108.57	105.14	107.75	106.27	108.46	107.35	111.16	106.32	104.18	105.92	107.8	109.03	106.45	106.05	109.74	106.98	106	105.51	107.76	107.95	108.21	104.89	110.64	108.97	105.73	106.37	109.8	105.96	107.79	105.23	104.33	106.5
98.556	99.841	101.94	99.55	96.101	99.021	99.22	103.63	101.38	97.098	102.24	99.951	99.58	100.25	100.11	104.08	99.528	99.863	98.084	98.275	99.712	97.169	98.173	95.119	103.13	99.452	98.822	95.757	102.58	99.623	101.02	100.55	99.351	100.36	98.734	100.22	98.93	101	99.426	98.121	98.561	100.35	98.357	100.32	99.677	100.79	99.282	98.559	102.3	102.04
107.8	105.82	106.56	107.56	108.14	105.23	104.91	103.95	106.05	104.31	105.46	106.68	108.82	104.53	105.54	105.38	105.9	102.92	105.27	105.93	105.31	107.2	107.02	104.85	106.46	106.84	105.37	107.81	105.1	104.43	106.23	107.1	107.18	106.53	107.79	109.37	106.48	103.75	107.64	108.47	108.41	107.95	108.57	105.72	106.24	106.73	107.72	105.99	105.57	103.64
110.35	111.5	110.03	109.6	112.68	111.34	113.07	111.59	112.34	107.89	111.77	110.15	110.71	111.67	109.76	114.93	108.23	112.93	112.2	111.09	114.08	111.82	113.74	114.52	112.27	110.7	113.04	111.12	110.49	110.49	109.81	110.44	108.08	113.58	111.06	112.51	111.95	114.18	111.24	112.96	111.1	113.07	111.47	109.91	115.83	111.6	110.6	113.86	111.21	112.8
111.58	110.23	107.25	106.78	109.42	108.22	109.92	111.27	107.17	110.72	107.34	108.73	108.25	112.65	109.89	109.7	110.1	110.51	110.38	107.93	108.47	107.88	109.25	113.49	107.53	107.78	109.82	109.88	112.92	110.84	105.41	111.27	109.34	108.62	110.29	106.64	108.53	107.72	110.94	110.59	108.62	110.26	107.88	109.75	111.02	109.85	109.73	110.65	110.14	111.29
107.44	103.46	106.33	106.3	104.42	104.05	103.47	108.4	108.72	107.49	105.55	107.01	106.72	106.88	104.35	105.85	104.98	104.65	106.55	105.23	109.72	104.81	104.25	112.13	109.13	104.29	107.34	104.3	109.18	106.67	106.83	108.62	107.6	107.53	104.69	106.73	105.77	103.36	106.19	107.79	102.99	108.45	103.75	106.78	104.07	103.88	107.19	107.13	106.58	105.67
106.24	106.5	105.69	105.13	105.91	104.4	105.2	107.31	104.3	107.24	105.06	105.82	106.09	110.25	105.47	106.9	106.11	108.1	106.22	106.71	104	106.22	103.08	103.08	104.81	106.06	105.37	104.69	104.89	105.84	105.43	102.59	104.66	106.8	108.11	102.46	102.18	105.97	104.63	104.36	106.17	105.56	103.76	107.91	106.71	105.2	104.67	104.23	108.8	107.7
100.08	99.279	102.42	102.65	96.398	98.216	99.785	99.643	101.34	97.641	99.158	102.68	100.61	99.526	99.679	101.18	100.47	98.279	100.84	102.4	101.19	100.07	101.23	100.01	97.134	100.84	98.548	101.4	99.47	103.31	101.82	99.249	99.502	99.22	99.732	98.305	99.176	98.371	100.07	102.84	102.24	99.031	102.22	103.67	101.95	98.858	100.56	101.82	100.74	101.39
104.74	106.95	105.16	105.37	105.04	108.83	107.29	105.73	109.46	106.4	106.29	108.93	107.54	106.89	107.75	104.34	107.03	104.49	105.49	105.27	104.43	106.07	107.29	105.76	104.46	106.37	107.77	105.05	105.36	109.6	102.55	107.78	107.05	105.28	104.73	105.91	102.98	105.66	106.42	106.65	104.54	106.51	106.36	105.48	105.63	107.62	104.24	107.14	104.87	106.84
110.43	109.29	111.92	112.18	112.1	112.11	109.6	110.36	112.56	109.36	113	110.26	111.08	110.09	109.42	108.61	112.65	113.39	109.67	109.12	111.86	109.77	108.95	110.67	109.61	110.1	107.55	110.21	109.42	110.97	112.49	107.46	112.92	110.22	113.28	107.75	109.41	110.7	111.75	111.9	112.06	106.99	110.48	110.81	109.11	111.68	109.93	110.53	108.62	112.43
107.81	105.82	105.68	109.47	102.87	104.81	103.72	107.1	104.77	105.64	106.41	107.31	107.36	106.91	104.99	104.63	108.36	104.86	108.25	104.85	106.91	103.77	105.78	106.96	103.68	105.65	106.18	105.14	108.7	106.26	106.9	105.51	105.64	108.58	108.07	106.05	105.16	106.33	106.44	107.53	106.97	106.4	107.73	107.13	107.94	107.12	106.58	106.65	109.09	105.22
102.9	103.66	106.43	102.92	103.58	103.9	106.79	106.29	102.84	106.75	106.34	104.77	106.73	104.46	102.83	100.85	108.28	105.62	104.43	107.31	105.91	109.36	108.02	109.25	106.66	105.56	107.23	106.13	106.03	103.28	106.32	106.57	105.49	107.63	106.34	104.47	106.71	106.37	105.27	107.83	108.3	105.93	104.31	105.73	99.181	108.02	107.36	106.87	106.71	105.67
109.95	115.56	113.51	111.97	111.25	112.47	111.37	112.42	111.55	111.52	111.22	112.57	112.63	111.14	108.53	112.59	111.71	111.21	111.55	111.19	110.77	106.78	110.9	109.39	110.99	113.61	111.4	111.99	114.05	110.98	112.27	112.47	111.22	113.34	111.76	109.89	110.42	110.21	108.93	110.59	109.78	112.46	111.1	113.81	113.86	113.18	112.6	113.54	112.72	109.99
103.42	108.97	105.86	103.74	105.14	103.37	104.6	106.69	105.37	106.59	103.49	105.8	109.32	105.08	105.74	101.94	104.99	105.31	105.32	106.1	104.91	107.42	105.05	105.37	106.7	106.17	104.16	106.11	103.84	103.6	104.54	105.17	106.83	105.6	109.2	105.9	106.87	105.83	105.86	105.94	104.91	107.15	106.14	101.2	105.21	105.79	109.81	103.58	102.14	104.55
104.67	110.07	105.36	103.13	106.94	106.05	103.42	105.48	104.76	100.98	105.17	107.48	106.07	104.07	108.11	107.03	101.13	105.35	109.35	106.35	102.37	104.74	105.19	104.98	102.43	103.75	106.61	106.93	101.62	102.13	104.26	104.27	104.4	101.19	107.28	102.69	105.27	107.81	106.64	103.7	105.18	105.62	105.29	103.46	106.67	106.6	104.22	106.98	107.61	104.4
106.48	105.36	107.65	104.07	105.51	101.49	104.33	107.3	107.05	102.99	105.03	105.57	108.94	104.26	105.28	109.47	106.67	106.09	103.9	104.29	106.02	104.77	106.85	104.24	105.61	103.44	104.51	104.75	107.21	105.48	106.09	104.53	106.2	104.97	106.6	108.1	103.55	105.17	105.09	104.14	106.48	106.03	106.82	105.23	109.77	107.89	104.91	107.93	109.41	103.87
101.48	98.233	97.925	97.926	100.72	98.56	101.84	99.845	99.248	100.04	98.894	97.604	100.3	98.192	101.57	98.808	102.1	99.592	100.93	97.061	102.03	101.56	99.098	98.436	98.184	100.82	102.21	99.757	100.49	95.994	99.345	100.39	102.77	100.89	100.64	101.51	96.958	103.15	98.826	100.46	99.33	99.883	98.029	98.13	100.06	98.98	98.216	101.53	100.5	100.45
107.6	106.91	106.72	104.54	109.6	106.09	103.76	105.08	107.27	104.97	109.08	105.63	108.44	108.42	104.19	107.09	107.18	106.14	105.66	105.37	103.83	104.7	105.8	107.18	107.84	104.56	105.36	103.57	108	104.59	107.19	106.67	108.23	104.36	102.94	105.27	107.19	107.57	107.98	106.06	106.36	106.21	111.07	101.41	104.42	106.56	110.85	104.95	107.34	103.21
107.97	107.3	106.46	106.63	106.88	106.83	107.71	109.14	103.61	106.04	107.27	107.05	106.37	106.93	106.49	108.9	104.96	106.37	105.64	106.73	107.19	104.12	106.28	108.12	105.07	103.83	104.78	108.03	102.98	107.15	103.82	107.21	110.15	105.59	111.32	106.35	105.16	105.1	106.29	105.21	105.97	105.05	107.28	106.91	105.71	106.29	108.55	105.21	104.99	104.95
108.1	109.39	111.11	111.8	109.87	110.75	110.04	109.42	110.8	106.47	111.37	108.6	106.94	112.06	111	109.27	112.32	111.13	114.98	108.43	116.66	109.96	111.91	109.36	111.64	112.29	109.32	105.74	107.93	108.44	109.28	109.82	112.59	110.1	110.43	110.1	113.33	107.85	112.92	110.99	110.81	111.89	111.37	112.27	111.28	110.72	109.1	108.96	112.72	110.54
107.07	105.76	104.15	105.8	105.18	107.23	102.47	101.68	103.46	106.71	103.95	105.8	105.15	105.64	105.74	104.5	104.63	104.25	108.56	106.54	102.74	103.72	106.25	107.43	106.51	107.47	108.66	106.31	103.6	104.47	103.69	107.78	105.21	104.45	103.66	105.99	108.23	102.91	107.86	106.11	107.11	106.67	105.45	105.44	103.02	103.86	106.41	103.66	103.45	106.3
107.92	110.32	108.54	110.71	108.85	110.26	107.97	108.86	111.54	110.63	110.59	110.54	109.23	113.34	111.53	110.82	112.7	112.53	107.64	112.18	107.06	110.98	107.56	105.31	109.12	109.6	109.31	109.4	107.91	112.5	108.46	111.85	107.83	111.13	108	110.45	110.69	109.13	108.48	113.09	108.04	109.62	109.07	109.93	110.39	111.22	112.18	110.98	109.21	107.44
104.22	104.89	104.36	107.23	106.28	102.82	102.42	103.97	106.16	100.9	104.6	103.64	103.53	103.4	102.78	101.83	106.07	104.94	106.78	106.59	106.95	98.951	101.98	103.29	107.12	101.08	103.77	105.55	103.8	104.12	101.93	102.13	106.23	106.28	104.03	104.25	105.45	101.75	104.15	104.57	104.86	102.69	102.1	104.72	105.59	103.36	103.45	106.67	104.06	105.54
118.48	115.67	117.71	116.64	119.28	119.33	118.03	116.12	116.57	114.23	118.65	117.25	117.74	118.96	119.37	115.07	118.45	117.02	115.29	119.5	116.06	116.88	115.77	119.86	117.24	118.96	118.92	118.44	117.35	117.38	117.13	117.78	116.58	113.85	113.64	115.54	116.98	112.05	119.97	117.15	115.37	116.54	117.33	114.17	119.55	116.13	116.46	117.62	116.76	116.43
102.87	105.81	104.43	104.51	105.69	103.19	103.02	105.28	105.71	106.23	105.76	107.24	103.85	108.4	104.84	107.43	106.28	103.18	107.91	106.23	107.39	105.3	104.77	103.58	105.29	104.91	106.7	108.01	105.36	104.74	103.61	107.39	103.6	106.7	103.11	105.99	103.32	104.53	105.33	102.05	107.6	106.47	104.75	104.11	106.07	101.6	104.26	103.52	103.5	103.26
110.02	112.19	113.96	109.05	110.76	112.62	112.68	110.06	112.64	110.37	113.03	111.85	111.59	108.69	111.81	113.82	110.57	109.29	111.77	113.13	113.81	108.8	115.1	112.88	112.94	109.16	110.21	111.99	113	110.33	110.88	111.84	113.56	111.85	113.38	111.36	112.06	114.18	109.37	111.38	110.35	112.05	108.65	110.3	109.44	112	109.53	110.38	108.59	113.15
110.32	110.8	108.39	110.24	110.1	108.14	111.37	108.17	109.79	111.49	107.18	109.5	111.3	109.52	110.73	111.25	112.06	112.73	109.2	110.33	110.05	107.69	111.57	108.24	112.07	108.25	111.51	110.41	111.79	111.58	110.4	111.36	110.34	105.98	109.86	110.02	106.51	109.27	106.61	108.83	108.98	111.21	110.27	112.39	109.27	111.74	110.06	111.39	112.73	106.34
110.15	111.97	110.98	112.35	112.85	110.53	115.29	112.98	115.59	111.63	113.48	112.31	111.68	109.74	110.51	110.96	108.57	111.46	109.1	111.67	110.42	110.5	113.43	112.98	112.01	111.46	111.07	110.23	111.37	108.49	112.51	113.33	110.4	112.42	113.49	112.52	112.49	108.94	111.56	111.53	113.06	113.89	111.18	110.16	110.92	110.22	110.47	111.57	113.82	116.25
105.5	107.18	103.55	106.81	107.68	107.61	107.66	103	105.03	105.74	107.01	105.74	107.14	105.37	103.81	105.8	107.94	105.38	107.36	105.7	108.35	104.75	106.32	105.01	103.53	105.65	102.79	104.66	105.08	106.76	103.28	107.09	106.2	107.15	109.2	105.11	103.1	106.51	102.44	105.29	107.22	106.13	106.73	102.79	103.68	103.31	105.14	101.99	105.43	105.58
105.67	102.35	107.27	105.89	105.72	105.65	105.28	104.5	108.44	105.48	106.04	108.3	104.18	102.19	104.67	104.47	105.71	104.52	104.9	106.41	105.57	103.57	107.01	106.29	106.34	108	105.41	104.6	107.86	108.1	104.22	103.64	105.55	106.08	105.22	105.69	104.34	107.23	106.61	105.46	105.74	103.71	106.4	105	108.03	105.23	108.44	105.49	102.69	103.68
103.69	104.35	108.78	102.01	104.75	102.94	102.86	105.09	108.01	104.54	106.04	103.6	106.77	101.87	101.36	103.02	105.24	103.95	105.82	107.78	103.52	103.03	102.33	104.49	99.32	102.63	104.66	106.98	104.05	106.33	105.28	105.05	104.24	108.55	104.35	103.71	102.55	104.65	107.62	106.44	106.02	100.99	104.74	101.93	101.53	103.54	105.37	102.16	105.71	103.3
103.81	104.66	105.03	106.2	103.32	106.45	103.37	105.95	103.56	103.51	101.96	101.27	106.02	104.22	104.09	101.3	102.43	107.33	106.57	107.09	107.24	102	106.8	101.72	101.04	103.59	102.69	102.59	103.55	102.32	104.62	102.44	103.65	104.61	104	102.13	106.95	103.85	106.09	101.48	103.06	103.42	104.06	104.14	101.25	106.66	103.6	106.15	103.14	105.48
112.13	115.57	109.36	111.58	111.16	110.87	113.88	113.24	111.52	110.4	111.7	114.81	109.11	112.1	112.11	110.75	112.59	112	112.15	112.81	112.42	111.24	111.34	112.19	112.55	109.34	111.37	112.51	115.95	111.81	111.35	110.87	109.82	110.94	111.98	113.63	111.29	114.69	108.52	114.48	109.95	113.17	111.89	113.32	111.27	110.65	113.81	112.24	114.24	113.22
104.14	107.37	102.15	103.08	105.46	106.17	105.49	107.21	105.66	107.3	103.11	108.52	102.43	104.37	103.6	104.61	103.2	105.5	104.49	103.7	107.95	107.32	101.75	107.18	105.15	104.42	106.23	106.9	107.29	104.58	104.18	103.91	105.66	103.11	105.46	107.1	106.08	108.07	102.46	105.81	105.1	103.15	105.68	105.93	106.35	106.38	105.01	102.34	104.55	106.48
113.07	110.86	110.16	112.82	114.28	114.48	113.58	115.15	108.44	112.42	113.54	110.8	113.55	110.38	113.74	111.16	113.47	114.7	112.12	109.63	110.72	112.88	112.66	113.42	113	111.1	115.64	112.14	111.41	112.34	113.98	111.05	110.63	114.11	110.38	111.02	112.52	111.91	112.59	112.21	113.27	114.21	112.68	114.41	113.99	114.47	115.41	113.48	109.8	111.07
114.2	114.42	110.77	111.64	111.69	115.64	109.36	108.91	111.23	110.78	112.44	110.99	112.22	113.94	115.38	114.6	114.52	112.69	112.74	112.36	112.61	111.27	108.84	111.69	112.27	112.43	114.97	111.18	113.15	113.77	111.47	114.47	112.27	111.98	110.29	111.8	113.92	111.83	110.87	111.34	115.14	111.57	115.11	112.08	116.97	111.98	113.77	111.66	111.32	114.11
108.09	104.82	105.98	102.9	103.36	102.98	104.53	103.64	104.66	101.83	105.71	100.76	104.96	106.44	106.15	106.25	102.5	105.3	106.16	104.13	103.54	102.17	102.9	102.07	106.06	102.58	105.65	104.05	105.03	108.48	104.89	104.17	103.9	103.41	105.36	105.01	104.52	105.59	105.43	104.46	108.18	104.69	103.86	103.96	104.51	103.91	105.28	105.33	105.98	106.39
105.66	106.64	105.27	107.54	107.67	105.59	104.99	107.96	103.92	104.79	105.63	107.66	105.22	104.85	107	108.19	105.51	105.65	104.55	106.65	104.42	106	109.28	105.55	106.16	105.85	104.33	106.46	104.74	106.01	106.25	104.2	105.9	107.56	106.52	105.81	106.91	107.27	105.7	107.66	104.6	106.8	106.22	103.89	104.64	103.52	109.79	108.56	105.05	104.53
109.47	105.5	105.26	108.89	103.17	108.71	105.95	107.49	107.19	106.44	107.52	105.29	108.76	105.3	106.21	107.87	106.76	108.65	104.39	108.5	107.36	106.96	101.48	103.69	103.26	105.14	105.29	109.07	108.44	105.1	106.91	105.4	108.19	105.88	104.86	104.94	106.69	105.28	108.73	108.02	106.53	105.67	107.45	106.37	104.55	104.64	107.29	108.17	105.27	107.6
98.274	99.363	101.42	99.369	103.88	99.265	100.46	99.995	100.44	100.87	99.129	101.8	98.4	100.5	99.066	101.07	100.35	100.33	99.524	99.47	99.384	98.865	96.299	99.453	100.95	101.54	98.958	98.727	100.23	100.17	100.65	101.48	102.2	99.921	98.801	99.54	97.549	99.969	99.284	98.322	98.434	97.781	96.742	101.06	101.26	99.589	101.76	100.95	97.581	99.197
110.99	111.55	114.94	112.2	113.36	110.67	112.79	113.33	116.57	111.12	111.82	111.02	112.2	106.44	113.77	113.81	115.78	112.34	112.33	115.13	111.5	110.19	110.55	110.56	113.82	112.5	109.52	111.98	112.21	113.17	107.46	111.72	111.39	109.12	114.34	107.41	112.26	112.96	109.58	112.4	109.56	112.14	108.7	113.71	109.75	113.92	110.48	112.87	114.21	110.73
113.29	111.64	111.19	110.62	113.44	111.48	111.26	112.03	113.97	111.85	113.28	114.25	111.84	114.32	111.65	114.57	113.21	115.14	113.25	114.36	111.77	113.17	111.9	111.17	110.1	111.83	113.42	109.48	112.58	116.53	111	111.45	113.02	111.46	111.26	113.49	112.07	112.59	111.21	115.24	113.6	115.99	112.15	114.13	112.39	113.78	114.73	110.74	111.96	110.41
100.26	99.826	95.511	101.94	101.4	99.093	101.28	98.842	99.964	96.64	98.025	98.427	100	99.756	100.35	97.368	99.967	97.158	98.521	99.395	97.747	101.44	98.888	101.19	97.619	98.412	100.12	99.852	99.508	100.55	98.371	99.702	100.92	99.438	99.386	99.301	102.67	101.44	98.451	103.15	98.579	101	101.12	98.232	98.701	96.871	102.81	99.526	98.356	98.682
101.46	106.57	103.75	104.47	102.42	107.21	104.37	107.38	103.41	107.62	103.2	101.3	106.87	104.41	102.13	104.95	102.66	106.3	107.19	100.36	102.11	103.12	103.59	104.13	102.11	102.53	101.54	106.46	102.62	102.65	104.22	103.68	103.64	104.57	108.01	105.09	102.52	106.45	104.47	102.9	106.71	102.09	103.35	105.8	104.85	101.81	103.58	104.72	103.68	103.24
106.12	103.99	107.16	104.79	109.44	105.84	106.7	106.03	108.86	102.18	105.58	110.38	107.66	105.54	104.5	104.03	109.46	105.8	109.72	106.7	108.42	105.92	104.79	105.75	104.28	107.97	107.86	103.78	104.81	105.52	109.27	104.67	104.53	105.75	107.95	104.7	106.5	105.71	104.71	104.15	108.22	102.94	108.67	105.68	102.46	105.16	107.72	106.98	107.95	107.51
102.75	99.878	97.929	101.21	103.02	101.76	101.64	100.04	99.281	99.476	97.197	100.47	98.069	100.74	100.15	99.962	101.67	100.57	97.987	101.06	100.56	99.264	100.58	101.81	98.417	100.17	101.61	101.54	100.76	102.05	100.78	99.051	99.812	100.27	102.34	94.617	97.737	100.54	101.48	100.19	100.62	98.029	100.42	100.77	101.34	101.95	98.079	103.8	98.304	100.43
106.9	107.42	106.02	104.53	106.76	105.48	107.58	111.62	105.97	106.74	107.59	106.52	104.71	108.25	104.71	103.79	108.24	107.75	107.15	106.81	105.69	106.29	107.34	105.19	107.32	106.04	108.16	106.31	106.53	106.69	104.9	106.34	105.54	109.04	107.93	101.55	104.84	103.13	102.01	106.48	108.74	106.84	103.93	108.7	105.36	104.04	106.17	103.19	106.67	108.06
107.41	106.41	102.12	104.23	103.76	104.5	103.5	103.93	105.38	104.09	102.39	104.87	103.01	104.24	102.37	108.16	101.55	103.46	104.3	105.92	102.77	103.61	106.74	106.1	102.59	103.81	105.48	104.76	105.9	101.32	105.02	106.24	108.19	105.81	102.98	104.09	102.61	104.84	103.34	103.46	103.72	107.27	104.17	105.3	104.44	106.61	103.66	102.49	104.78	106.8
107.94	111.67	109.25	110.83	112.57	114.32	112.27	112.06	109.88	106.08	111.5	112.76	110.19	109.38	111.89	109.12	112.8	110.45	109.63	111.16	109.91	112.34	107.42	112.87	112.34	106	107.31	112.51	110.97	108.33	110.67	109.39	109.83	110.31	106.27	110.74	111.24	114.78	109.78	111.75	111.47	110.33	111.66	108.93	111.65	110.54	110.14	111.08	111.89	110.2
101.16	104.54	104.05	105.53	105.1	103.59	102.24	106.68	105.79	104.44	105.91	103.69	104.31	107.2	105.77	102.74	107.35	104.35	103.85	105.48	105.93	101.62	104.61	103.65	105.33	106.29	103.62	107.71	103.27	107.89	104.54	104.81	102.59	106.53	103.44	106.07	105.2	101.9	101.84	104.23	104.35	105.5	107.06	105.89	104.99	105.74	104.42	102.57	108.22	102.22
109.63	111.75	110.73	113.82	109.26	112.91	109.19	110.2	111.58	107.47	113.03	108.4	111.64	109.99	109.46	111.5	109.85	112.7	108.88	109.42	111.1	109.95	109.7	110.43	111.03	109.4	112.12	110.41	110.48	111.37	112.54	114.26	109.24	112.82	113.84	107.13	110.7	111.07	110.81	112.62	108.91	111.21	110.65	109.36	109.74	108.99	111.25	110.56	107.9	108.75
105.1	105.59	108.61	105.25	110.08	105.02	104.79	107.77	106.18	104.59	106.07	107.32	105.01	107.1	106.56	100.17	106.4	106.2	107.27	107.87	104.05	104.59	106.25	107.63	102.96	106.94	104.66	104.44	107.92	107.6	107.13	105.34	108.11	104.66	106.02	107.48	104.25	106.03	106.11	107.01	109.29	106.21	106.18	106.86	106.52	106.01	108.52	102.95	103.58	106.65
106.09	109.25	108.48	105.28	108.99	109.32	105.29	106.23	105.51	102.47	108.95	108.16	100.29	104.02	106.2	105.81	105.24	107.79	108.29	107.27	109.29	102.72	104.66	108.88	105.9	106.9	110.1	111.01	105.62	106.58	105.57	107.18	107.05	107.6	105.7	106.31	107.52	109.05	107.77	108.29	106.12	108.39	105.07	110.06	106.96	105.36	106.72	106.02	108.49	107.53
104.01	105.96	109.33	107.95	105.95	102.54	108.05	106.28	108.59	106.92	107.65	106.13	107.47	107.73	105.41	107	106.19	106.1	106.44	107.98	105.29	104.48	105.54	105.85	109.92	107.18	105.73	110.03	105.9	106.09	108.08	104.93	108.15	107.72	107.67	105	107.88	107.2	106.28	108.57	108.91	108.27	106.67	106.49	108.99	106.87	105.06	108.09	111.29	105.15
106.67	105.06	103.19	105.26	106.74	107.52	106.17	107.15	104.52	106.53	105.67	103.67	106.88	105.32	107.78	103.57	107.6	107.02	103.05	103.82	106.85	108	104.94	104.01	107.13	108.57	100.91	105.99	105.96	107.3	104.72	105.32	106.51	106.67	103.94	105.64	103.95	103.76	101.72	104.88	104.69	103.46	103.76	105.56	103.71	106.45	107.77	104.42	108.03	104.99
102.05	100.43	98.121	99.551	99.478	97.944	101.16	98.631	98.96	99.196	98.12	99.711	102.21	100.71	100.8	100.48	100.58	99.84	101.88	100.02	101.89	102.05	99.556	95.808	97.61	103.55	98.392	99.11	99.206	102.64	98.079	99.774	99.797	98.613	97.9	103.69	97.761	99.402	99.918	100.89	100.29	99.552	99.593	99.129	96.545	96.76	98.261	98.604	102.43	99.464
98.058	100.44	100.86	99.987	102.41	103.2	100.85	99.702	100.09	97.129	100.46	100.65	104.5	98.06	97.159	101.83	103.51	101.22	99.165	96.973	101.84	103.43	99.892	101.01	100.09	101.34	104.08	100.46	100.4	100.43	98.019	100.45	101.34	96.847	100.99	100.11	98.734	99.039	101.71	102.3	101	100.06	98.246	102.21	97.612	101.55	100.33	100.24	99.778	100.86
112.36	110.4	113.14	109.61	109.06	112.16	112.89	114.8	111.9	110.32	112.19	114.1	111.86	111.97	110.22	110.38	112.69	114.92	111.12	111.15	112.22	109.89	114.25	114.65	112.9	110.54	110.38	111.59	111.48	114.56	112.8	109.36	109.98	110.34	112.2	112.11	110.54	110.78	112.82	114.26	111.93	110.87	109.81	111.24	110.81	110.94	109.88	108.75	114.66	111.35
111.63	113.22	108.35	113.26	108.96	112.65	111.22	112.13	112.15	110.18	109.42	111.9	111.72	110.65	109.05	114.19	110.78	109.26	110.46	112.3	109.31	111.51	111.34	112.34	110.41	109.99	109.57	112.35	112.49	111.58	111.62	109.44	112.77	110.72	109.42	110.54	112.66	110.14	110.23	108.17	110.25	114.37	111.83	112.3	112.58	111.1	113.23	109.51	112.81	111.56
110.19	111.34	110.59	111.7	108.61	113.74	108.03	113.08	110.78	111.65	111.75	110.94	112.19	111	106.33	112.61	113.4	111.65	112.67	110.06	108.36	110.99	109.92	110.04	111.99	113.68	110.64	113.1	110.66	111.23	110.09	113.67	109.34	109.4	108.97	111.15	111.4	114.66	109.6	112.26	113.43	112.09	105.46	110.1	114.09	111.52	108.89	113.88	108.71	113.46
104.31	100.96	106.24	104.5	103.57	103.35	104.27	105.98	103.68	105.51	107.87	102.07	107.24	106.64	101.88	103.47	108.1	102.15	102.56	103.42	104.78	103.35	101.92	102.98	105.35	101.09	101.58	101.62	104.76	104.09	102.95	104.31	104.31	104.61	105.24	105.09	104.88	105.92	102.94	105.47	101.36	102.9	102.97	105.35	105.84	103.99	106.56	103.57	100.39	105.39
111.68	113.1	111.16	112.13	110.96	111.6	113.04	113.29	110.06	114.22	113.33	111.16	111.86	112.27	112.77	111.77	111.91	110.1	110.81	112.41	110.29	113.26	114.93	113.77	113.89	113.59	113.64	112.8	112.24	111.83	112.51	113.71	110.53	111.27	112.99	111.09	110.56	114.08	111.69	106.27	109.27	113.84	110.32	110.19	110.04	111.05	110.48	111.28	110.04	112.12
106.9	106.13	106.3	108.51	106.3	107.83	104.89	104.02	105.28	106.06	106.67	105.68	105.3	105.32	108.97	106.88	108.21	107.85	106.32	106.86	104.66	106.16	104.42	107.81	103.18	103.28	101.5	105.36	104.36	105.58	106.95	110.56	106.26	104.32	106.44	105.13	108.11	106.33	106.25	103.44	108.29	109.83	105.83	105.94	104.04	106.42	105.68	106.19	102.87	103.67
115.53	117.64	117.73	119.51	115.74	118.12	118.1	118.97	118.53	116.95	120.54	116.08	120.27	117.57	115.13	116.4	116.43	119.25	118.19	116.63	120.3	116.25	116.52	116.72	115.98	115.63	121.05	116.68	113.07	119.39	119.48	120.8	118.98	114.42	118.65	119.4	117.7	113.88	118.58	115.99	115.35	115.29	117.23	117.88	119.24	117.22	117.02	120.48	121.76	117.65
112.54	114.03	110.3	112.24	111.43	113.14	110.82	110.82	113.56	115.14	110.82	114.45	111.41	112.28	114.62	113.27	110.56	109.59	114.77	114.22	113.67	113.22	109.94	111.78	107.38	112.22	110.01	110.74	113.87	111.39	110.57	109.48	111.53	110.54	109.44	109.03	113.14	114.26	111.13	110.89	114.96	110.52	113.73	109.48	110.09	112.63	111.59	110.77	113.72	112.39
103.93	105.8	105.26	108.25	105.77	103.95	103.53	107.59	103.46	102.8	105.51	107.64	105.73	103.89	106.75	105.86	105.2	106.71	104.33	105.22	106.01	105.64	106.53	104.24	106.14	105.4	106.08	104.18	105.79	104.43	104.51	108.02	103.85	106.36	107.81	103.67	106.92	102.65	103.2	108.38	103.83	106.5	105.15	105.58	104.17	106.19	107.43	106.51	108.47	106.87
107.45	109.7	111.49	109.9	111.8	112.86	110.02	109.28	112.89	109.63	113.51	114.47	107.37	111.1	111.35	114.45	111.67	111.73	112.52	108.58	110.88	108.91	110.78	112.03	110.41	108.46	109.31	112.32	112.84	114.59	111.93	111.29	110.51	110.21	113.58	110.5	113.7	112.11	110.56	112.05	112.69	114.73	111.07	110.18	110.6	113.68	109.81	111.34	114.85	112.66
104.1	104.21	107.58	102.96	104.67	102.59	108.06	107.79	106.34	107.44	105.96	105.36	106.53	111.09	105.92	106.31	107.03	107	108.18	106.63	105.6	106.17	105.86	108.26	105.09	103.36	105.24	105.26	108.65	103.52	107.28	104.75	108.72	104.08	105.69	106.63	106.46	107.77	107.2	105.34	107.7	109.2	107.42	110.46	107.24	106.72	106.15	110.37	104.67	107.13
107.78	103.55	106.33	108.2	103.3	106.26	107.65	104.91	109.72	105.27	105.85	103.75	104.3	109.41	106.2	107.33	108.1	109.39	105.49	104.08	107.09	105.15	104.95	110.44	106.19	109.76	104	107.89	106.14	104.62	106.99	107.54	103.1	107.86	108.28	104.11	104.47	106.71	102.36	103.17	105.94	106.25	110.85	110.52	105.41	107.9	106.51	105.2	106.9	108.2
105.42	107.71	108.96	104.93	108.18	105.4	106.64	107.04	105.15	103.89	107.2	107.13	104.36	107.48	106.6	103.16	106.89	105.89	105.08	106.85	108.56	107.29	108.49	106.74	104.19	104.74	105.94	106.14	105.77	107.53	105.14	105.47	105.88	106.81	108.11	104.41	107.97	105.52	104.5	107.04	105.68	108.38	108.24	105.2	104.11	101.95	103.24	107.2	104.85	104.99
112.67	108.02	110.97	109.33	112.4	110.93	114.5	112.85	111.58	109.75	113.61	110.64	109.94	113.41	112.47	107.25	110.51	113.24	112.13	110.97	113.26	113.88	113.11	111.12	110.52	112.03	114.48	111.83	108.05	111.3	113.03	113.64	111.03	112.14	111.79	110.62	112.64	111.96	110.21	111.36	113.73	109.82	112.98	109.28	108.98	109.01	113.26	115.34	113.07	108.62
106.28	105.81	104.09	112.33	105.77	105.65	104.13	106.25	109.73	106.02	107.92	107.08	103.22	105.55	110	109.49	106.45	106.56	107.69	104.76	108.49	107.95	106.69	108.14	102.63	106	107.87	104.39	109.63	103.18	103.42	104.12	106.09	104.42	105.4	101.64	107.09	104.28	107.42	104.84	108.76	105.98	107.03	105.36	108.89	105.76	107.88	105.35	106.27	106.9
104.74	103.49	103.95	104.95	106.89	100.65	105.13	103.64	106.94	106.39	104.57	103.07	105.57	106.48	105.27	102.88	104.95	104.95	105.52	102.86	102.64	105.39	106.1	103.41	103.41	100.76	101.97	101.75	105.7	100.86	104.89	102.75	107.57	101.93	103.58	104.01	104.98	105.8	101.65	103.51	107.72	104.36	106.09	103.54	104.7	107.43	103.96	106.46	104.2	102.49
104.56	106.11	105.56	104.03	106.75	102.1	110.22	105.15	104.31	104.07	105.38	103.4	105.75	107.22	103.44	105.72	106.86	106.38	98.583	107.05	102.56	105.41	103.01	105.27	106.88	102.25	103.28	102.61	103.68	106.03	106.17	104.46	106.51	105.5	105.56	108.5	101.21	101.58	104.74	104.77	106.08	103.79	105.61	105.48	107.59	107.47	103.41	104.67	103.49	103.89
109.46	112.69	108.14	113.13	109.49	111.89	111.75	112.96	109.69	113.22	113.62	111.39	114.5	114.29	106.37	110.5	114.79	108.29	110.82	111.1	113.48	110.35	112.67	111.81	113.06	111.15	111.88	110.76	111.99	111.68	113.81	112.73	110.62	111.9	113.64	112.2	112.27	112.83	112.02	110.37	112.12	113.54	115.07	111.51	109.65	109.17	114.4	108.41	112.32	112.42
102.1	106.61	103.84	102.75	108.97	108.52	104.01	103.01	106.17	109.57	109.13	106.8	109.25	105.85	105.67	108.81	109.66	109.06	106.16	105.25	107.58	105.74	108.82	107.16	106.09	105.63	109.6	104.77	105.49	104.78	105.45	105.05	107.66	107.34	106.12	108.91	107.79	107.46	107.3	106.76	106.88	107.97	110.51	104.07	106.87	108.11	103.58	107.36	105.81	108.62
99.073	98.232	100.3	97.371	96.255	99.419	97.89	98.577	101.57	97.577	97.12	97.074	100.75	101.73	100.35	100.74	100.72	99.099	101.41	97.413	99.577	101.13	100.73	99.727	97.772	99.579	100.85	100.11	102.6	99.59	99.474	99.334	100.91	98.779	100.23	95.847	99.003	99.941	101.15	97.552	99.197	98.56	100.42	101.34	103.34	100.66	100.67	103.03	101.75	100.76
111.02	110.2	107.72	108.63	110.83	110.84	113.52	105.86	112.32	110.03	107.61	111.17	111.98	110.07	109.95	106.6	110.87	109.77	108.96	108.96	107.17	106.79	109.71	111.67	110.75	114.22	107.79	111.99	109.81	108.62	109.94	106.67	110.9	110.05	109.1	110.5	111.16	108.21	110.19	111.36	110.99	112.29	109.29	108.53	112.15	109.54	111.36	112.02	112.43	109.63
102.66	102.41	103.76	100.79	98.796	100.63	102.18	99.787	101.44	100.96	100.16	101.43	103.96	102.35	104.42	98.645	100.23	100.7	100.67	96.401	101.82	102.52	102.35	101.3	99.512	101.75	99.46	99.787	103.91	100.73	102.93	99.035	101.9	99.263	101.01	98.999	101.9	103.23	100.65	103.25	99.427	101.21	102.3	101.91	103.09	101.15	99.646	100.25	98.996	99.091
104.32	105.31	104.77	105.56	106.47	107.58	108.59	105.02	104.95	105.76	107.81	105.86	108.78	108.25	105.96	106.3	106.07	106	108.25	103.85	104.51	105.73	102.46	107.79	105.72	106.32	107.98	104.49	106.52	106.94	106.05	105.72	105.78	104.52	107	108.59	105.22	104.87	104.87	103.82	104.76	104.69	107.13	107.72	108.57	104.3	102.6	108.31	106.55	106.09
110.98	113.92	111.58	107.5	113.63	108.58	113.76	111	111.74	110.43	110.59	108.84	109.74	107.66	109.82	108.87	111.57	109.89	111.06	113.73	109.45	108.33	112.28	108.81	111.22	111.29	110.66	106.78	108.75	108.4	109.26	107.19	110.35	114.69	110.27	114.76	107.65	109.32	111.46	111.31	110.23	113.21	110.81	111.65	110.93	110.85	110.86	111.19	111.22	112.77
103.13	105.58	107.44	103.21	105.39	103.74	107.12	103.8	104.89	103.25	105.17	104.15	105.13	104.23	108.87	102.65	105.99	103.63	106.67	103.8	102.73	102.26	106.05	106.21	105.93	103.05	102.63	102.64	106.83	104.26	105.45	106.8	103.92	103.77	105.24	103.55	103.27	104.83	104.85	107.15	106.1	102.94	104.45	105.18	102.6	107.31	105.67	106.37	105.91	105.28
106	104.21	103.93	105.65	105.29	108.67	104.17	105.59	105.71	102.45	105.67	108.95	104.31	109.27	104.27	108.96	105.9	107.68	105.39	104.38	106.82	106.31	102.88	104.05	104.67	103.42	104.28	109.04	109.15	104.34	101.37	103.79	107.27	105.29	105.02	107.12	106.08	107.09	106.24	108.6	107.99	103.96	104.78	106.66	105.78	108.09	106.37	105.54	106.22	104.89
106.28	103.37	105.96	104.74	103.22	106.4	105.08	106.39	105.83	105.76	105.09	100.68	107.09	103.85	106.96	105.08	105.22	103.54	105.39	105.69	103.66	107.06	106.64	104.2	107.85	107.81	106.15	107.67	103.42	108.16	104.64	107.77	106.37	105.97	105.05	106.36	105.7	106.11	107.62	101.89	103.64	107.26	107.64	104.94	108.31	106.25	104.52	104.24	107.58	105.07
106.7	102.62	107.32	104.58	103.81	105.36	107.13	104.31	103.56	105.85	105.6	104.99	102.04	105.54	104.87	106.66	102.86	108.27	102.92	106.5	104.33	104.18	106.35	106.49	105.25	101.83	105.28	103.07	105.63	106.14	105.23	105.79	101.74	105.85	106.27	108.52	106.27	106.86	103.73	102.63	107.79	107.37	106.78	107.02	103.14	105.02	108.05	106.16	104.26	105.98
113.92	111.94	111.2	110.85	111.56	113.43	111.73	110.41	113.39	112.43	111.68	113.41	111.4	112.19	112.98	111.37	109.61	109.93	114.45	117.55	110.46	110.31	112.56	109.31	110.14	112.52	115.02	109.89	110.86	110.92	111.82	113.43	111.02	109.41	109.54	109.92	108.73	115.7	108.27	112.37	112.24	115.16	111.99	111.63	110.83	111.71	109.44	112.22	113.18	112.78
101.21	99.694	98.743	100.42	100.73	101.56	98.694	102.22	98.331	97.601	100.95	102.87	101.93	100.18	101.78	101.65	103.19	98.635	100.29	97.622	98.869	101.95	103.05	100.13	98.501	100.63	98.039	102.92	100.69	100.36	98.984	102.81	99.407	100.2	100.3	99.727	98.459	103.76	102.7	99.606	98.843	98.38	104.01	100.75	98.281	100.87	101.58	98.937	98.496	97.108
112.4	114.76	112.5	110.55	109.64	114.42	111.9	109.47	109.3	112.24	112.92	112.86	113.85	111.69	113.76	112.95	112.41	112.14	113.12	113.82	111.51	110.78	112.4	111.55	113.23	109.96	113.54	112.09	111.33	110.25	110.09	114.18	114.45	113.67	110.97	110.48	110.26	110.88	110.63	114.08	111.69	113.97	113.75	111.69	112.03	110.49	113.54	112.42	109.26	108.57
113.55	114.58	113.42	113.03	111.35	110.74	109.28	112.43	114.37	110.92	111.44	113	112.55	111.59	110.93	111.75	111.94	109.82	110.65	113.9	107.74	113.01	108.96	109.93	111.47	109.93	112.91	109.56	110.42	110.84	108.99	110.11	108.21	110.5	111.39	111.12	110.41	110.83	111.41	110.54	110.77	112.79	108.26	109.92	112.58	111.95	109.55	111.43	114.44	112.25
109.35	112.41	109.42	109.04	113.69	115.37	111.02	110.95	112.32	109.75	112.67	111.64	109.93	112.81	107.99	110.04	111.58	112.33	112.34	111.03	112.11	113.69	109.38	108.63	111.84	112.64	114.61	111.34	114.46	109.77	112.73	115.24	112.63	114.1	108.63	113.73	111.79	111.96	110.9	112.23	110.57	110.96	113.47	111.42	112.57	110.85	112.42	115.77	113.57	113.02
100.8	97.545	96.933	98.765	99.627	100.2	96.655	101.74	99.356	102.4	100.57	99.367	98.82	102.65	101.61	98.505	101.18	97.658	100.51	101.12	100.58	96.404	97.559	97.958	102.1	100.83	100.34	97.091	99.015	98.644	98.678	101.56	99.153	100.18	98.043	99.723	98.812	100.62	96.376	102.95	97.964	97.731	103.48	100.53	100.49	101.36	98.947	98.138	98.174	102.71
107.56	104.89	103.44	107.34	106.51	104.52	108.47	106.82	104.54	104.87	104.96	105.72	104.77	108.37	107.83	105.41	105.91	103.44	107.48	104.8	106.3	105.38	105	106.69	106.1	104.02	106.67	108.33	110.01	103.87	105.4	108.15	110.15	103.43	106.45	102.49	106.67	107.04	104.68	106.01	104.38	107.13	108.34	104.99	108.11	103.85	105.25	106.58	105.88	105.52
118.08	112.92	119.08	117.86	118.04	118.42	116.9	118.44	115.44	118.77	119.13	118.36	116.41	116.73	119.06	116.63	120.84	117.53	115.17	116.15	117.46	114.43	118.64	118.8	115.96	117.47	118.51	116.82	119.95	119.6	118.85	122.17	115.79	116.35	117.43	120.22	116.48	117.82	116.91	116.56	117.79	121.05	114.06	117.47	119.85	119.13	119.16	116.27	114.02	117.66
102.15	98.441	101.42	104.38	101.73	100.46	99.328	99.003	102.05	104.54	99.057	100.69	100.46	101.09	101.75	98.585	99.57	100.98	98.482	100.99	100.59	101.54	103.72	101.68	102.63	98.267	98.974	98.046	102.77	99.344	104.63	101.59	101.46	100.86	99.306	100.08	97.87	102.98	101.69	100.88	100.92	101.56	100.77	97.991	102.89	98.253	98.536	101.3	102.39	101.88
112.76	112.85	111.47	112.11	111.54	111.53	110.38	115.59	113.7	109.8	112.53	109.93	111.27	108.98	111.51	116.19	110.47	110.45	114.19	112.49	110.52	112.58	111.9	110.74	112.37	112.37	110.64	112.43	110.42	112.28	112.65	111.21	111.46	111.58	112.37	113.04	110.32	114.28	111.79	112.31	109.94	110.56	110.32	112.97	111.89	111.28	112.88	112.6	113.27	112.24
109.54	109.99	108.93	111.32	112.36	111.72	110.26	112.69	111.43	110.08	108.36	107.94	111.31	111.36	108.7	109.65	108.62	108.62	112.23	108.68	113.67	109.63	110.03	109.33	110.74	109.47	110.29	113.87	110.84	112.81	111.39	111.57	112.99	110.64	111.29	108.02	113.66	110.76	111.27	112.24	108.67	110.35	110.59	114.04	109.82	110.45	109.79	113.28	110.5	107.12
105.99	107.53	106.77	103.65	105.87	106.58	107.02	106.38	104.64	107.28	106.09	105.32	107.03	107.1	105.83	108.56	105.76	105.35	107.73	107.05	107.68	105.12	105.9	103.64	104.74	106.45	105.6	105.93	106.18	106.8	109.92	106.85	106.7	105.89	103.26	102.81	105.84	109.39	105.79	106.49	108.39	109.34	107.35	106.69	107.07	105.5	104.87	105.5	107.33	105.95
105.95	111.35	106.56	106.91	107.91	103.97	107.35	104.85	105.98	105.62	107.22	104.64	104.26	106.23	107.74	103.41	108.35	108.3	107.72	105.95	104.14	105.41	106.8	105.4	105.63	109.15	106.57	103.07	108.39	104.75	105.4	106.76	99.934	103.98	105.77	107.83	103.77	106.29	103.91	107.16	106.63	108.04	106.44	108.01	111.07	103.45	106.85	107.99	102.43	102.99
104.72	104.9	109.77	104.57	102.43	104.66	103.8	109.85	105.17	102.44	106.39	100.91	105.53	103.05	107.98	104.05	104.35	110.55	105.01	105.53	107.52	104.23	104.34	109.16	109.55	110.02	105.86	105.26	104.44	102.26	108.47	108.59	104.51	104.09	108.45	106.7	105.48	106.04	107.34	105.49	108.1	103.58	106.46	103.23	105.11	102.42	108.67	106.02	104.42	105.64
112.51	110.84	112.93	117.4	110.61	111.03	111.9	117.78	111.69	112.56	112.47	112.36	111.85	112.13	113.98	111.39	112.12	112.06	114.68	113.49	110.4	112.56	116.04	108.95	114.16	111.12	110.89	108.42	116.07	114.87	112.72	116.76	110.53	116.74	113.09	114.13	113.22	112.34	114.08	113.22	113.93	113.04	111.29	109.62	111.67	113.5	115.14	114.34	113.54	107.48
102.37	105.31	104.92	102.45	102.38	102.77	101.83	105.71	102.99	104.96	102.36	103.46	104.7	106.75	102.4	101.07	100.86	104.3	103.95	104.5	108.02	106.82	104.16	104.94	106.26	102.88	103.9	105.12	102.02	106.84	105.88	103.63	106.15	103.64	105.22	104.84	101.73	105.92	102.85	104.34	100.98	102.25	102.16	105.23	103.37	101.47	105.32	109.05	102.1	105.93
104.48	106.45	103.95	107.79	106.89	108.37	106.45	108.3	107.87	103.04	104.46	105.24	107.23	107.34	105.4	107.67	106.11	105.7	108.16	105.08	107.5	104.98	107.99	105.54	105.25	104.51	104.02	105.39	106.74	107.54	105.91	106.57	106.78	105.31	104.63	105.04	107.16	107.21	108.1	106.87	106.97	106.91	107.88	104.58	109.19	108.35	103.96	105.36	109.61	104.12
110.51	109.65	111.69	113.55	111.57	110.52	112.57	111.78	110.68	110.41	107.82	111.32	114.2	112.22	110.52	110.06	112.81	111.86	111.13	110.88	114.31	112.15	111.04	111.73	110.31	110.57	109.17	112.1	111.68	107.76	110.04	110.35	108.87	107.89	111.39	111.05	115.51	112.05	109.91	108.25	112.62	111.43	113.46	107.52	110.19	108.95	111.68	109.89	112.96	110.07
112.5	113.07	107.96	117.22	108.7	108.37	109.96	111.75	112.3	112.47	109.29	112.98	110.86	109.4	113.94	111.9	111.59	114.57	114.77	111.66	111.95	113.16	113.29	111.58	109.87	114.22	107.25	111.07	110.82	108.18	115.25	111.77	111.74	109.98	110.94	109.64	112.32	112.64	110.96	112.21	110.28	107.88	108.7	110.16	110.8	109.84	109.99	108.99	110.15	108.27
103.84	104.48	105.86	107.6	102.79	105.03	102.95	104.64	105.26	107.54	105.59	105.44	105.36	103.89	105.66	109.11	103.99	106.05	105.87	104.84	105.57	104.57	103.94	105.84	103.35	106.27	109.21	104.64	101.78	106.73	102.73	104.29	104.83	104.52	108.43	106.88	106.14	105.32	108.93	107.46	106.26	102.66	105.28	102.8	106.01	104.14	105.09	103.77	104.77	104.45
99.88	99.944	99.497	100.43	97.196	96.744	98.775	100.88	98.152	99.35	97.082	96.909	97.704	97.781	98.899	103.26	100.7	97.178	99.56	101.23	97.941	97.573	100.28	101.15	103.11	99.646	100.19	100.77	98.205	100.68	98.616	99.406	100.12	100.49	101.43	98.086	98.707	101.18	97.762	100.73	97.291	99.95	102.99	100.52	102.42	97.065	99.357	97.993	99.454	101.71
103.75	105.08	107.28	104.06	107.56	108.88	107.48	105.73	105.99	105.11	107.71	107.92	105.78	106.91	105.6	106.43	103.75	109.42	107.66	107.02	108.96	109.8	106.02	104.16	106.32	110.27	103.76	105.15	106.3	104.84	107.49	105.66	107.24	106.51	107.14	108.1	106.33	108.91	108.97	106.07	105.59	107.37	106.75	105.61	106.92	106.29	105.64	107.17	110.32	107.37
110.04	110.71	109.4	115.91	110.48	110.05	107.41	111.85	111.86	112.16	111.45	110.52	106.51	111.36	107.68	110.39	112.24	112.84	108.85	111.48	110.95	108.52	109.61	109.89	114.4	109.17	111.68	109.07	108.75	112.11	108.81	111.04	109.28	110.33	110.82	112.34	115.41	112.27	109.12	108.87	111.65	110.07	108.46	109.69	110.62	114.49	110.82	110.81	110.63	109.72
105.14	101.83	104.46	108.46	106.51	104.76	103.04	106.27	104.63	106.91	106.05	107.62	101.67	105.73	107.12	106.84	105.25	107.93	106.36	107.27	108.25	103.3	106.37	104.36	107.43	105.43	105.58	106.95	107.78	107.72	105.57	106.59	105.34	107.94	109.22	105.07	110.4	105.9	109.63	106.96	107.23	107	105.28	105.79	106.08	107.86	106.79	104.75	106.59	106.67
105.92	102.89	103.68	106.62	108.55	108.41	108.79	108.2	104.48	106.28	105.8	104.43	105.57	105.82	108.44	108.44	105.7	104.31	104.78	109.17	105.67	105.84	105.75	105.77	108.82	107.54	104.54	105.03	104.84	106.3	103.33	103.75	105.26	107.84	108.85	107.45	108.52	105.82	107.36	107.33	107.78	106.73	103.18	107.64	108.75	103.99	104.94	102.82	105.89	107.46
115.01	117.77	118.3	116.74	116.27	119.18	120.55	118.92	120.58	116.61	118.63	115.27	117.06	118.9	118.43	117.23	115.09	117.85	116.39	120.37	116.19	121.11	114.39	121.56	116.75	118.67	118.17	116.31	118.36	119.41	114.6	117.58	116.51	116.63	119.69	116.84	117.89	118.65	116.9	118.44	117.06	119.73	116.81	118.57	118.08	118.21	117.59	118.88	115.95	118.27
106.14	107.95	104.34	110.74	109	106.76	104.58	105.25	107.22	110.13	107.63	104.94	103.44	105.46	110.99	105.05	102.72	104.72	104.84	109	107.99	104.19	106.1	106.84	104.09	108.8	106.32	108.28	106.54	110.7	107.01	107.83	107.12	105.79	105.46	106.16	109.21	105.78	106.35	104.76	104.47	108.11	109.17	105.25	107.12	106.07	105.42	109.57	106.74	108.32
105.83	103.06	105.24	105.3	104.98	104.53	101.62	109.54	105.11	103.74	105.45	102.73	100.81	106.71	107.02	109.78	104.81	103.15	105.25	103.58	100.78	105.09	103.19	102.6	102.21	101.22	103.96	102.97	105.34	105.05	104.24	103.24	104.2	103.86	103.92	103.76	104.93	104.43	105.41	104.59	103.14	104.14	106.55	104.08	105.39	102.12	102.85	102.06	104.29	103.75
112.85	106.29	103.8	107.6	106.77	103.28	106.97	105.47	106.03	103.59	107	105.16	102.69	104.25	101.77	106.67	105.28	104.45	102.89	105.34	106.03	106.23	106.41	105.5	107.53	107.52	106.31	107.1	105.95	107.16	106.5	106.8	106.9	105.25	107.19	105.97	101.02	105.65	104.81	106.89	104.71	107.27	107.4	105.36	107.08	104.24	106.03	105.71	103.82	106.34
102.62	99.853	103.94	99.546	100.94	102.58	102.52	101.41	99.047	101.08	97.802	101.22	100.13	99.279	101.79	97.093	100.75	100.89	97.906	99.584	100.99	102.98	100.43	100.8	96.315	99.823	99.625	99.74	102.01	103.63	97.719	102.61	101.9	98.161	99.075	98.161	99.132	101.31	103.19	101.68	99.901	94.792	100.64	101.18	100.7	101.65	100.7	100.73	99.676	100.54
108.77	105.02	107.03	109.65	105.15	107.73	104.87	109.18	105.23	108.75	109.37	109.53	107.81	109.19	106.6	108	105.1	107.19	109.61	107.83	103.3	104.85	107.06	107.42	105.49	106.58	106.16	107.11	105.71	106.83	103.74	107.74	105.34	108.93	108.06	105.3	104.11	105.66	108.21	106.32	105.75	105.74	106.12	103.86	108.42	107.87	108.77	107.83	106.18	109.78
105.9	102.9	106.11	104.99	105.77	102.31	102.06	105.47	103.56	104.6	106.97	105.78	103.31	104.74	104.19	110.51	104.74	104.32	104.01	104.99	102.98	104	101.02	102.7	105.44	105.57	103.38	103.01	106.97	101.76	108.82	106.13	103.85	102.8	104.35	104.3	102.64	105.58	108.78	105.04	103.39	105.75	104.76	105.11	104.39	104.26	103.89	108.69	104.68	103.44
111.96	116.32	110.62	113.33	108.97	111.4	110.86	109.54	111.97	114.41	112.25	110.41	112.53	111.46	111.25	111.54	111.44	109.95	112.17	109.19	110.79	109.76	111.31	113.51	111.45	108.31	112.99	107.74	110.33	112.47	114.29	111.61	111.07	112.89	110.78	112.66	113.09	110.84	113.76	113.15	110.99	108.34	112.94	111.83	110.05	110.66	114.42	111.48	112.68	113.55
111.07	110.84	112.28	112.98	110.76	108.04	109.75	111.14	111.79	111.97	111.45	109.41	111.75	109.47	111	109.78	110.35	108.16	109.55	110.84	109.62	107.21	110.39	114.35	110.21	110.37	110.85	107.63	110.38	105.87	111.9	109.4	112.31	107.18	111.83	109.84	110.59	111.08	107.64	109.42	114.12	111.42	111.96	110.01	108.78	108.75	113.32	109.16	112.65	114.65
111.3	111.72	114	110.9	109.98	108.83	111.1	111.7	112.16	112.62	111.38	114.15	108.18	108.82	112.16	112.55	111.51	112.92	110.93	112.2	112.71	112.61	110.2	111.07	114.84	114.97	113.33	115.39	113.25	112.18	113.71	110.97	113.51	112.36	111.46	113.02	111.94	112.67	113.95	113.62	111.4	112.85	110.34	107.32	109.56	113.15	111.22	110.19	110.59	112.8
107.51	105.7	104.78	107.18	105.5	105.12	106.03	108.52	105.25	104.98	105.34	108.36	107.57	107.83	103.17	105.45	102.24	107.21	103.49	107.16	107.23	107.62	106.17	107.79	106.05	108.45	106.93	109.68	109.26	108.61	106.04	105.8	106.74	104.58	105.33	107.6	105.39	105.64	103.33	104	107.06	104.76	104.38	105.06	106.16	103.67	103.89	106.96	107.82	107.68
111.14	114.78	109	111.74	109.59	109.77	110.48	112.02	111.48	109.88	113.16	113.8	111.35	110.43	112.12	108.56	115.91	111.66	111.47	111.93	112.47	112.42	111.06	110.76	110.57	112.76	111	113.98	110.58	112.01	107.83	110.62	111.86	116.26	112.53	112.93	112.15	107.38	112.85	112.19	114.25	111.04	109.96	109.76	114.4	109.91	113.64	111.4	113.96	112.33
104.92	104.1	107.03	106.98	102.91	102.67	106.47	106.78	104.04	105.86	108.1	105.43	102.73	104.57	102.75	104.59	104.67	107.67	105.07	105.89	106.28	105.4	101.67	104.2	104.75	103.71	104.32	105.75	105.29	107.72	104.88	105.93	105.83	105.29	105.58	103.57	108.06	101.47	104.21	103.07	107.21	104.41	105.66	104.85	102.35	105.72	106	104.48	106.65	104.99
96.766	99.156	99.993	102.26	100.86	98.178	98.035	102.75	97.829	101.59	100.32	100.15	99.162	98.865	101.22	100.81	101.94	100.74	98.315	96.597	100.83	97.708	97.505	98.697	101.12	99.265	99.209	100.68	100.73	99.637	97.451	100.8	100.63	96.307	97.482	101.78	99.827	98.635	105.17	100.79	98.13	98.457	97.599	102.18	100.02	100.63	102.02	98.438	98.651	97.827
103.72	105.67	106.34	104.51	106.11	105.16	104.25	102.87	103.2	106.07	104.75	108.42	105.39	105.83	106.85	103.65	106.83	104.14	106.27	103.82	104.48	105.29	106.16	106.05	102.79	105.35	107.34	105.57	103.85	105.06	101.87	104.42	102.91	105.28	104.15	109.23	100.82	105.09	105.13	104.05	105.08	105.46	103.25	104.22	106.88	104.41	102.93	107.13	104.86	105.37
103.85	106.13	103.64	103.55	106.8	106.09	103.63	106.14	105.68	106.53	107.35	105.2	107.98	104.95	106.83	104.93	108.01	105.16	104.81	105.73	105.43	104.9	110.07	105.52	105.61	105.6	102.98	105.47	104.51	107.28	103.16	108	108.88	103.01	106.78	104.29	103.73	104.87	105.51	104.63	104.58	106.96	108.08	106.28	105.97	106.93	105.11	106.9	101.7	104.16
110.8	110.35	112.8	110.13	110.93	110.7	111.02	112.46	110.62	113.36	112.33	108.97	113.8	110.24	113.08	113.12	111.42	108.83	112.24	112.14	112.81	111.24	109.71	113.73	111.75	113.61	112.31	111.03	108.34	110.81	113.2	111.81	115.6	115.07	111.36	110.87	113.44	111.6	110.67	108.99	112.08	109.95	110.88	114.56	112.99	114.94	111.93	110.67	111.51	109.54
104.98	101.84	105.27	102.58	102.59	105.67	107.05	107.58	105.62	105.3	102.88	106.68	107.66	103.84	105.2	105.41	103.79	105.88	105.73	102.45	105.75	106.46	102.67	105.16	105.25	106.08	103.95	105.75	108.38	106.53	106.2	105.61	103.92	104.74	104.71	104.93	104.34	107.4	106.41	109.47	105.42	104.88	103.89	104.08	104.89	106.18	102.13	105.01	107.16	105.69
104.46	104.65	104.89	103.84	103.78	104.44	103.56	102.39	102.2	103.9	105.35	104.41	104.8	103.7	101.79	105.49	106.09	104.9	106.61	104.24	107.08	106.63	104.59	102.43	104.7	104.47	105.66	107.96	106.98	105.79	105.78	103.49	104.67	102.61	102.82	103.76	107.79	105.28	104.23	105.55	105.6	105.83	106.95	105.59	104.93	106.01	102.57	103.72	108.15	104.32
113.12	112.12	114.11	113.6	112.48	111.15	109.66	110.27	107.73	113.89	116.39	111.94	110.83	114.73	114.2	116.08	114.45	112.14	113.25	113.52	111.78	111.49	114.17	113.99	115.1	111.35	112.24	113.27	111.27	110.67	113.19	113.01	113.17	112.55	108.64	112.64	112.84	112.95	112.04	110.18	114.94	114.95	111.33	112.48	108.43	112.32	112.68	113.74	112.9	112.84
112.72	112.74	110.49	111.52	113.2	112.78	111.18	111.79	114.35	110.9	110.38	111.93	115.84	112.27	108.13	110.61	113.23	112.11	110.66	113.98	112.96	112.33	110.35	111.64	111.41	113.64	111.14	109.44	113.95	112.38	111.82	112.42	112.53	108.65	109.33	110.52	109.94	109.23	111.62	110.6	112.95	110.56	111.24	110.08	113.77	112.82	108.26	109.45	114.28	109.86
108.06	106.26	105.32	106.01	108.3	107.6	103.43	108.02	107.26	107.15	107.35	106.52	103.58	104.53	108.17	107.26	105.81	103.89	103.65	106.75	105.96	104.07	105.47	107.27	107.76	109.52	104.55	106.48	103.39	104.66	103.22	105.52	105.76	106.26	106.07	106.88	104.65	101.59	105.79	107.11	107.59	106.33	111.24	105.72	107.99	102.42	106.84	105.27	104.56	106.97
104.23	104.05	106.67	105.73	105.17	104.05	106.99	107.37	107.89	104.69	103.31	103.6	102.82	106.58	101.77	107.6	111.27	105.43	106.26	105.02	104.03	105.26	105	107.03	106.46	104.48	104.85	106.27	108.36	106.49	105.68	105.45	107.32	107.14	107.42	108.79	106.19	106.08	106.7	106.73	106.01	105.49	105.88	107.81	102.5	107.87	104.93	101.79	103.26	105.97
104.71	106.44	106.11	105.24	107.72	105.05	105.1	107.8	106.53	107.49	104.03	104.5	101.13	106.71	105.64	110.25	104.51	105.61	104.9	106.68	106.05	105.31	107.71	106.71	107.81	103.49	104.97	105.65	104.24	103.12	102.41	106.52	102.45	105.7	105.07	104.41	106.34	106.13	106.93	105.3	108.04	107.76	106.78	107.15	109.73	105.68	107.28	106.32	103.57	104.33
112.08	114.38	113.81	110.9	109.77	110.49	112.82	112.41	114.02	110.36	112.08	110.88	113.42	115.25	112.77	111.67	110.53	113.21	113.22	110.97	112.7	115.55	115.1	113.13	108.91	114.32	116.46	112.38	114.65	113.13	111.03	113.23	108.89	111.38	113.26	114.55	110.04	113.54	112.2	113.43	110.7	112.94	113.99	112.04	114.28	112.35	114.67	112.69	113.46	110.62
100.88	99.44	101.54	97.2	98.15	101.07	100.92	102.01	98.922	99.851	102.15	99.821	100.08	101.12	104.3	99.023	100.82	99.454	100.25	97.246	100.04	99.095	100.3	98.94	101.96	99.881	99.128	100.33	98.328	100.47	99.346	100.19	101.5	103.47	98.472	99.373	99.818	100.16	101.45	98.33	102.99	100.52	100.36	103.07	99.673	99.113	100.82	99.398	100.7	101.66
109.16	114.05	113.14	109.43	110.77	110.5	109.49	112.61	114.12	110.56	110.84	112.08	113.3	109.45	113.38	111.25	113.45	111.59	110.23	112.71	113.6	113.41	113.05	112.82	113.42	111.55	114.43	113.33	113.08	109.4	111.35	109.33	112.81	112.69	112.63	113.41	114.38	112.01	110.89	112.56	111.88	110	111.83	111.48	111.53	110.7	113.93	111.01	114.31	112.5
117.4	117.46	115.69	115.86	114.09	115.11	115.33	113.17	118.22	116.93	114.97	116.86	116.57	115.69	117.41	116.45	114.83	115.61	116.22	114.64	115.46	119.07	117.1	116.22	117.3	114.26	118.22	114.59	117.65	114.48	118.4	117.24	118.03	116.63	116.25	117.05	115.24	118.62	117.36	117.6	115.76	111.95	118.04	114.87	115.55	113.12	116.85	114.08	117.8	119.69
113.74	109.13	107.9	109.44	109.49	111.88	108.32	110.68	110.18	109.22	113.15	112.15	113.06	111.13	112.14	109.82	109.84	112.72	110.91	112.28	109.08	110.89	109.52	110.53	113.62	114	111.31	110.12	113.25	108.39	109.62	109.84	113.04	110.72	108.3	112.36	108.1	112.18	112.56	116.05	111.15	112.31	111.24	114.29	113.56	111.51	110.06	113.18	112.39	111.13
103.73	107.35	105.36	103.45	106.02	103.88	105.36	106.19	106.14	105.93	108.04	107.83	107.27	104.91	106.81	105.34	104.92	106.47	106.2	106.47	104.93	104.74	108.28	106.74	105.09	101.74	103.71	103.45	103.34	108.51	105.31	105.96	106.18	104.18	106.87	105.3	106.34	106.7	105.66	104.81	105.22	107.47	104.56	103.54	105.01	106.38	108.49	105.18	106.09	107.49
108.32	103.77	108.1	108.44	106.08	107.69	109.61	108.34	110.14	108.85	108.2	104.95	105.17	108.37	104.65	109.47	107.17	106	108.18	108.93	108.39	105.16	105.25	106.52	107.79	105.77	104.19	103.43	106.14	109.31	105.2	107.1	104.36	108.77	111.24	107.69	106.78	110.57	105.17	105.66	106.03	104.19	107.42	108.9	107.4	107.41	106.54	105.81	103.33	103.28
99.312	100.2	100.83	99.634	100.31	100.18	99.965	99.135	99.191	97.503	97.992	100.82	95.621	101.88	99.729	101.2	99.391	100.88	98.971	98.699	102.34	101.1	101.83	100.31	98.965	101.78	101.28	103.37	99.778	101.74	97.853	99.252	97.608	103.56	99.758	99.595	96.41	99.653	97.921	102.05	99.149	98.841	100.53	101.1	100.57	99.601	99.173	98.898	99.504	102.16
108.25	108.63	100.64	101.76	103.13	104.49	109.18	103.66	106.17	107.08	102.88	104.08	106.97	110.39	104.6	102.66	103.72	105.31	102.48	107.2	106.38	104.52	104.46	104.61	104.47	106.33	105.43	103.65	106.58	105.15	105.15	107.23	104.72	104.8	103.03	106.78	108.42	104.94	107.34	105.45	104.72	105.61	107.25	105.21	108.22	105.14	108.69	104.6	103	104.03
109.37	107.15	106.39	105.2	102.19	104.38	105.49	104.28	108.45	105.65	101.57	104.57	101.9	108.45	109.56	108.43	107.27	106.09	104.67	105.83	103.64	106.75	106.24	105.95	105.8	106.42	108.55	107.25	106.47	106.45	106.77	107.44	102.65	107.2	105.94	104.01	104.91	103.54	108.15	105.3	103.87	106.21	108.79	103.07	108.61	108.36	104.23	102.02	108.04	105.99
106.3	107.73	108.64	107.24	103.61	106.88	107.4	100.85	105.46	105.47	107.38	103.43	108.98	103.72	105.9	106.81	106.13	104.51	106.57	109.61	108.66	108.2	106.97	105.51	107.15	108.32	107.32	108.54	106.92	110.49	104.08	107.8	106.68	106.76	108.63	104.44	109.91	105.17	106.26	109.21	106.98	106.12	100.78	109.68	110.96	109.57	105.69	105.62	107.24	107.35
109.49	114.61	110.2	115.44	112.56	110.46	110.13	110.33	111.06	111.02	109.34	112.95	112.07	112.15	112.98	111.8	110.99	110.43	110.51	111.13	108.84	112.78	110.43	112.35	113.77	107.98	112.25	109.93	113.24	114.94	110.46	109.98	108.71	109.76	113.25	111.73	112.32	112.11	114.14	110.42	113.16	110.11	108.77	113.28	110.49	115.35	113.03	110.85	110.82	113.12
109.45	109.07	110.89	112.14	111.63	110.38	112.96	110.56	110.14	110	110.14	111.06	110.17	109.32	108.29	109.09	111.56	107.63	109.81	111.37	112.57	109.9	111.32	111.8	111.92	112.22	113.51	109.16	109.14	112.88	111.16	111.48	108.32	109.8	108.06	111.35	114.37	110.42	108.12	112.21	112.83	108.92	109.97	110.7	115.08	108.78	110.39	106.55	110.19	109.2
107.3	105.36	105.36	105.6	110.44	103.8	103.73	106.89	102.95	106.69	108	106.69	106.77	108.22	104.6	105.23	104.33	104.84	105.85	106.54	105.88	103.66	106.06	107.23	106.33	108.95	103.16	108.76	104.43	107.88	103.07	107.98	106.38	107.04	108.52	105.5	107.09	105.54	103.84	105.26	103.48	103.49	104.65	105.92	104.18	106.34	103.27	106.12	107.07	106.9
104.44	107.62	106.77	106.82	108.76	107.35	105.96	108.2	109.07	105.4	105.02	107.26	108.56	107.63	108.86	105.42	105.67	102.94	106.59	107.57	107.81	103.63	107.68	106.67	104.83	108.5	105.9	106.47	104.3	109.66	109.73	106.08	108.03	104.86	103.44	104.21	105.23	110.34	103.09	106.97	106.64	107.32	106.14	108.17	109.82	104.51	104.56	105.25	103.63	107.09
111.68	110.85	113.84	113.05	113.46	111.28	111.28	111.85	111.4	112.88	111.57	111.9	113.12	115.11	114.07	112.19	109.03	110.18	110.54	110.59	111.46	111.98	111.6	114.6	110.63	107	112.91	111.28	110.12	114.07	109.8	114.64	114.57	110.55	110.29	110.75	110.11	108.46	109.01	112.67	114.46	112.96	111.91	109.91	113.38	110.53	113.77	110.88	110.61	110.51
108.28	100.53	104.99	105.99	108.22	103.38	103.81	107.87	106.66	104.83	103.8	105.07	103.79	102.47	107.63	104.98	105.91	106.27	108.05	107.14	106.25	102.96	105.84	102.97	104.64	105.45	105.94	104.66	102.66	106.25	105.91	104.39	105.43	106.27	103.69	106.65	104.86	105.75	104.21	105.59	103.91	102.76	106.39	103.78	103.68	103.24	103.88	107.55	103.29	109.35
108.91	104.52	109.41	106.59	105.04	104.49	106.69	109.58	106.4	105.1	104.19	109.8	107.62	105.64	106.27	107.33	109.31	104.94	110.04	105.78	107.16	109.2	106.15	106.07	109.14	106.72	109.56	105.44	106.5	108.11	106.88	107.22	107.3	106.01	107.83	109.15	106.6	108.16	107.87	105.56	106.2	109.52	109.69	107.37	104.21	105.63	106.33	107.51	108.76	108.17
107.86	109.38	110.7	114.06	109.99	108.35	112.33	109.9	108.58	108.87	106.82	112.63	109.91	110.34	110.53	112.2	109.13	111.11	109.59	109.08	114.22	111.38	110.63	112.05	110.08	113.22	109.51	112.39	108.71	112.44	109.81	109.32	109.44	104.61	108.95	108.4	111.31	110.7	108.61	109.58	109.25	111.24	110.89	110.11	114.68	111.43	109.68	113.62	111.73	112.59
106.67	108.16	106.82	106.47	108.15	106.6	108.65	105.17	104.68	107.16	105	106.43	104.28	108.26	107.29	104.42	104.16	103.26	109.03	108.1	104.48	106.05	107.66	104.97	107.48	106.62	107.59	104.66	108.49	105	103.74	108.15	107.8	105.88	106.03	106.12	105.82	103.34	108.38	108.58	107.56	107.14	107.12	107.67	104.9	108.52	107.17	104.53	106.5	108.5
102.95	109.18	109.24	108.53	105.99	104.3	105.34	104.43	100.75	104.36	104.72	105.17	106.73	109.57	104.78	108.69	104.48	103.58	107.96	107.38	103.31	109.2	104.79	107.19	104.37	108.51	107.82	105.6	101.62	108.2	105.46	104.01	107.41	102.61	104.89	104.95	103.98	101.87	107.55	105.43	106.54	109.26	103.92	106.81	104.48	105.2	105.41	104.79	103.39	106.27
104.19	106.01	105.18	105.57	105.15	104.98	108.58	104.96	103.44	104.21	105.29	104.03	106.17	107.38	105.67	106.57	103.29	103.09	103.38	108.84	109.13	105.06	106.25	106.87	104.57	105.63	103.97	104.55	104.96	103.3	107.88	107.87	104.32	104.51	106.98	105.92	107.27	101.93	102.65	105.3	105.31	103.88	105.62	106.19	108.48	104.81	108.85	106.56	104.01	106.25
116.07	116.43	117.47	117.07	117.36	113.73	116.85	118.23	117.14	115.06	117.74	115.26	114.96	117.63	115.26	113.42	115.62	112.58	115.37	117.42	119.51	118.65	114.58	116.56	113.41	116.54	117.17	114.94	114.5	115.49	116.19	116.01	117.14	114.42	116.96	114.13	114.48	117.4	117.41	118.08	115.57	117.94	116.47	119.36	115.69	118.2	120.26	118.66	118.24	113.18
105.12	107.74	107.01	107.28	105.75	102.22	105.17	105.76	101.58	105.56	106.99	103.88	111.98	104.65	105.68	105.69	104.84	107.02	108.24	103.18	105.07	106.82	108.41	107.71	105.19	106.52	107.44	107.79	110.02	106.61	103.06	106.42	107.28	106.49	110.77	107.56	104.7	105.61	104.79	107.67	103.94	105.64	104.73	107.04	105.39	104.64	108.95	109.21	106.01	106.07
104.81	107.59	106.84	107.94	104.99	104.04	104.98	106.29	106.81	107.32	107.89	109.39	106.89	106.5	103.18	106.34	105.06	106.16	108.74	107.19	103.39	107.58	106.13	109.3	109.29	106.99	108.5	103.82	105.55	108.14	108.95	107.62	107.4	105.76	108.77	108.33	107.04	107.7	105.9	103.38	108.98	107.33	107.62	107.77	107.91	105.57	106.54	107.74	106.36	104.63
107.82	102.43	103.8	105.87	106.37	105.52	109.49	108	106.73	105.32	105.67	107.03	106.39	107.88	105.63	105.39	103.73	105.65	103.86	108.41	106.04	110.01	107.93	107.64	102.22	107.96	104.87	101.71	105.4	105.27	104.72	104.96	102.56	109.86	106.26	106.69	106.67	101.62	106.93	108.39	106.36	105.44	106.74	103.66	103.68	104.19	106.26	101.65	110.25	107.53
108.29	108.75	107.68	107.6	104.58	109.01	109.01	106.49	108.22	106	104.45	103.6	107.58	107.92	105.24	108.57	110.18	109.22	104.98	107.2	109.55	104.71	109.49	107.84	104.08	106.82	104.14	105.96	104.9	105.51	108.48	105.39	107.38	103.27	107.33	107.87	107.3	106.26	106.74	107.62	106.48	105.6	106.44	105.69	108.53	103.53	107.26	106.54	103.25	100.76
100.59	98.008	100.41	100.62	97.823	102.68	100.62	99.186	101.15	99.066	101.7	98.016	100.59	99.398	101.88	104.28	101.62	101.96	99.98	102.08	103.03	96.022	102.33	100.63	102.64	101.9	100.12	103.09	99.697	101.26	98.257	101.5	100.69	100.13	100.42	100.52	101.59	101.17	99.852	97.464	102.35	101.09	99.802	100.44	104.17	102.62	98.416	101.32	101.32	101.88
106.57	107.28	103.88	108.59	102.41	101.38	104.86	106.11	106.94	105.83	102.79	107.27	104	103.81	107.43	101.72	104.88	103.96	105.39	103.85	105.83	104.84	109.09	104.11	107.15	103.68	106.82	105.12	106.19	103.1	106.42	107.01	104.4	106.85	103.17	107.7	105.01	103.04	105.07	104.57	104.04	105.84	103.21	105.12	106.1	106.63	107.97	101.86	105.34	104.19
113.63	114.23	110.35	113.97	111.44	112.52	114.08	114.12	111.23	109.27	111.2	111.62	109.76	111.62	112.2	111.13	111.37	109.54	110.87	113.26	111.52	112.78	113.88	113.7	110.37	110.01	109.92	110.12	112.22	110.86	112.58	109.01	110.55	112.79	109.5	110.64	114.18	112	111.53	112.97	110.42	112.76	112.14	110.38	110.03	112.08	113.87	114.68	110.92	110.08
99.341	96.132	102.06	100.22	101.76	102.56	100.15	100.83	99.363	97.634	98.921	99.57	100.89	101.28	101.14	101.27	102.73	98.484	102.13	100.14	102.16	99.343	97.716	102.64	100.89	98.261	98.364	101.54	99.25	98.472	99.217	97.36	102.31	101.92	98.753	100.37	99.285	102.14	100.99	99	98.557	102.9	100.17	99.658	102.29	99.443	101.07	99.619	98.681	100.97
111.08	112.62	110.55	109.6	110.85	111.89	112.09	108.44	108.96	111.39	108.8	108.64	106.96	108.49	107.65	109.27	111.32	109.4	110.76	107.59	109.68	109.61	109.43	110.51	110.04	108.46	107.37	112.25	111.68	108.39	111.27	109.45	108.89	109.81	107.73	108.92	107.4	105.82	109.02	108	110.22	109.42	110.2	110.86	109.69	110.51	111.67	108.95	111.74	108.45
101.85	98.959	100.49	98.192	101.4	104.45	97.645	102.18	99.504	98.283	99.489	102.39	98.883	101.05	99.361	100.35	101.95	99.749	100.56	99.262	98.246	95.887	97.228	97.885	101.13	100.89	100.15	102.63	97.643	98.054	98.002	100.92	99.892	100.48	99.282	98.005	101.98	99.968	100.07	99.994	101.32	99.883	100.17	99.336	100.68	98.877	97.916	99.805	99.531	100.72
112.22	114.4	114.21	111.49	109.84	116.63	112.02	111.84	112.3	111.74	113.45	113.63	113.12	113.33	111.78	114.5	114.18	113.11	111.25	112.6	112.56	111.37	111.84	113.67	114.61	112.41	112.81	113.27	113.96	112.08	110.36	110.86	110.62	112.93	114.81	109.29	114.22	114.64	112.99	112.1	112.31	113.56	113.37	111.67	114.61	112.52	112.65	113.42	115.59	114.06
112.66	108.1	113.2	110.06	113.01	111.83	110.95	110	112.34	110.65	111	110.8	114.34	112.85	111.33	107.69	110.73	109.78	108.08	111.56	109.8	111.78	113.33	114.11	110.5	110.51	110.34	109.41	110.66	116.01	113.5	109.13	110.22	111.01	112.15	111.26	113.39	112	110.93	111.92	112.3	111.26	108.75	113.05	112.2	112.12	115.72	111.05	108.39	111.79
105.86	102.53	103.92	100.93	103.69	102.36	103.99	100.84	103.35	104.57	107.68	103.93	102.84	105.04	104.24	107.62	107.9	103.37	104.52	102.12	105.06	105.11	104.08	102.36	105.97	102.38	105.03	103.15	104.05	107.46	103.43	107.36	104.28	106.43	106.54	107.03	101.46	107.43	103.52	106.6	104.27	107.58	104.34	105.06	105.86	104.75	101.89	103.64	107.65	101.79
106.44	107.84	106.47	108.55	104.39	106.43	107.81	105.87	104.96	103.95	104.46	108.25	105.67	102.98	110.48	105.36	110.57	107.6	102.74	104.99	105.68	106	106.06	104.01	103.76	106.49	107.88	107.58	105.79	108.09	104.57	105.42	104.79	104.29	105.55	106.57	106.26	107.71	103.89	105.12	105.74	102.36	103.68	104.71	106.52	106.11	106.19	106.51	106.23	107.04
105.75	102.82	105.65	106.46	107.1	106	106.25	107.67	106.81	105.21	106.24	107.49	107	109.17	104.77	107.57	105.59	108.46	105.81	106.49	109.52	108.25	103.87	108.3	105.05	106.78	108.15	105.3	108.33	108.76	106.96	108	106.38	105.84	104.93	106.09	104.74	106.91	106.87	104.46	108.83	106.05	103.53	107.45	107.83	108.77	103.9	110.5	108.05	109.24
104.65	107.82	105.37	102.24	106.31	99.986	104.82	102.67	103.12	106.86	103.83	101.5	103.52	103.33	104.72	105.12	104.56	105.28	104.41	105.77	103.94	104.66	103.23	105.84	107.34	104.62	106.52	105.62	104.35	104.94	106.72	103.14	106.6	106.48	103.18	103.74	102.47	103.3	100.05	105.02	106.89	103.49	103.51	103.89	103.06	104.24	102.85	103	105.65	104.67
105.69	106.15	109.21	107.63	104.37	106.98	105.55	106.63	104.98	105.91	107.19	107.78	107.25	105.88	107.71	107.09	106.89	107.86	105.44	105.12	106.46	105.19	107.97	110.86	104.5	106.04	106.04	107.52	105.09	105.4	108.15	109.53	104.23	105.46	107.33	104.99	103.97	107.13	105.49	104.42	106.34	106.17	107.32	106.46	105.74	106.38	105.31	105.71	105.08	104.98
105.64	105.28	106.06	105.64	105.84	102.73	106.88	104.59	106.68	105.06	107	108.5	107.35	103.76	105.34	105.88	103.81	104	105.33	107.19	103.95	106	105.41	106.76	106.63	107.42	106.73	108.72	108.92	104.71	108.25	104.68	105.71	106.04	107.35	106.23	107.2	106.18	106.47	106.99	107.51	106.29	111.62	105.67	104.06	108.13	106.03	105.62	108.88	106.54
104.05	108.66	105.06	107.43	107.45	101.16	107.99	102.3	108.38	104.54	101.34	104.45	105.08	103.13	108.59	106.77	103.17	107.46	106.96	105.36	105.26	104.88	104.04	108.49	103.51	105.55	106.08	106.62	103.56	107.79	105.4	105.42	105.14	104.23	107.42	102.94	106.25	103.79	104.01	105.18	102.99	106.52	105.05	106.26	104.11	106.06	105.15	106.92	106.71	106.88
111.83	106.55	111.3	108.01	113.57	110.51	111.32	108.47	111.3	109.1	108.36	108.83	112.15	111.48	110.11	109.96	109.95	109.55	111.24	110.24	113.51	107.51	110.97	110.16	110.43	108.8	110.36	108.84	111.99	111	109.31	111.68	108.28	112.97	110.6	111.46	110.37	110.58	113.92	113.83	109.02	110.94	112.7	109.04	112.07	108.21	108.89	110.01	110.56	108.41
106.3	105.88	104.47	103.25	105.71	105.02	106.87	108.57	105.05	108.9	103.74	106.16	102.99	102.47	103.32	105.97	105.22	102.73	108.52	99.686	106.12	103.14	105.92	106.98	104.8	105.23	105.71	103.98	103.72	104.24	103.86	105.27	103.75	101.66	100.67	109.14	104.77	107.58	106	106.02	103.81	103	104.17	104.89	104.97	105.83	105.67	107.66	103.89	106.45
100.29	102.42	101.73	102.05	100.6	99.811	101.38	99.407	101.08	102.83	102.62	98.01	101.39	102.44	100.52	100.88	98.868	101.85	100.24	97.258	102.59	99.408	99.493	98.678	101.44	101.62	96.472	99.586	98.452	98.68	100.42	99.773	99.071	102.91	99.848	99.1	99.681	99.613	98.506	100.28	99.633	101.01	97.411	101.57	100.5	97.866	99.136	101.64	100.82	97.464
101.77	98.909	106.07	107.3	103.38	105.04	108.25	104.2	103.59	105.86	107.3	103.11	107.58	108.18	106.06	110.55	103.82	101.86	107.73	106.92	108.99	104.86	107.48	106.18	105.46	106.23	106.64	107.73	107.38	104.32	103.78	106.29	106.96	102.18	106.98	106.35	102.86	101.57	104.92	105.93	106.74	105.94	105.21	104.88	104.19	106.31	103.91	105.88	106.9	106.17
108.46	106.6	105.75	108.43	104.98	109.12	107.2	104.91	103.55	106.22	106.04	104.93	106.19	106.66	107.71	106.47	103.7	107.83	105.96	107.13	105.94	103.01	105.13	105.31	108.66	107.48	105.44	105.76	105.54	108.83	106.58	105.63	108.37	106.01	104.41	101.67	105.43	108.15	106.13	103.52	105.37	106.68	107.39	109.19	107.86	104.14	106.79	106.35	108.68	107.04
107.11	105.07	104.97	106.52	106.55	106.1	107.61	107.63	105.6	108.19	106.72	106.24	108.93	106.69	107.13	105.96	107.42	106.24	109.43	107.62	104.92	106.72	107.96	107.63	105.21	111.77	109.52	105.65	108.14	105.88	109.04	107.44	107.53	105.45	106.33	103.75	105.86	106.61	109.41	109.8	104.54	104.74	104.52	107.21	105.84	106.2	107.11	106.45	106.79	106.03
112.92	108.78	111.02	109.78	111.62	109.61	110.94	111.13	113.44	111.29	111.8	112.01	111.27	114.88	112.98	111.71	112.52	111.55	112.03	115.4	108.67	111.75	111.93	109.97	110.39	113.46	111.62	112.09	112	110.85	114.47	110.63	110.3	111.83	109.84	112.56	111.52	115.07	111.41	112.05	111.5	114.75	112.96	115.69	107.67	110.94	111.35	112.35	113.53	113.72
102.79	100.83	106.51	102.87	99.745	103.99	104.9	105.26	103.49	107.13	103.57	100.61	103.36	101.15	103.34	104.79	106.62	105.54	103.09	104.72	104.56	104.43	102.97	106.92	105.75	103.75	106.29	103.09	104.92	107.39	105.07	105.38	105.15	104.08	108.03	106.03	103.73	107.42	102.19	106.23	104.69	104.05	108.51	104.41	101.93	105.74	99.822	105.98	103.27	103.84
102.69	103.63	102.24	105.13	105.76	101.73	105.02	104.6	106.82	102.63	103.99	105.38	103.93	107.74	106.73	102.77	103.27	102.71	106.09	105.8	102.27	102.46	102.87	105.73	103.32	101.08	104.89	105.15	103.75	104.95	104.45	104.28	103.65	102.91	105.74	106.07	107.78	104.94	101.49	103.22	104.82	106.19	103.67	106.65	106.22	103.79	103.25	103.78	103.05	102.83
109.01	109.25	112.91	111.23	112.4	111.21	111.28	110.35	109.91	114.28	110.34	113.91	109.02	113.96	112.6	111.13	108.32	111.03	111.97	112.35	112.44	111.64	108.19	112.58	113.53	111.31	112.23	116.9	111.87	114.02	113.42	110.85	111.44	112.27	113.04	117.44	112.43	109.85	113.17	110.84	112.8	111.31	112.7	111.92	109.56	111.26	109.12	110.04	109.18	112
106.74	109.62	104.17	106.17	103.8	104.52	105.64	105.23	106.3	107.85	105.37	103.75	103.22	106.64	101.78	105.71	109.03	105.18	105.75	105.72	109.26	106.42	106.03	105.45	106.24	105.98	104.04	103.77	103.69	105.83	104.99	102.78	105.01	106.25	104.08	104.22	104.79	105.85	104.96	109.77	105.88	105.33	103.01	106.49	104.37	104.44	106.2	105.75	105.23	104.43
110.07	108.1	110.14	111.61	108.01	108.96	110.28	110.36	109.87	107.84	109.83	111.97	111.48	110.43	112.93	111.75	110.13	108.48	110.47	110.61	111.02	107.59	111.16	109.15	110.28	112.62	110.62	111.78	107.29	109.15	109.63	110.08	104.82	109.78	110.25	107.22	109.72	108.67	109.64	109.02	112.27	109.49	107.71	106.83	112.2	108.47	109.13	111.58	110.66	108.45
108.34	110.98	110.28	111.91	109.77	111.37	110.75	111.01	108.92	111.32	113.91	113.27	109.18	111.16	113.3	111.82	113.05	109.1	114.15	113.26	109.68	111.57	110.85	110.63	109.26	109.37	110.42	113	112.29	109.81	111.85	110.72	110.08	113.09	114.07	113.23	111.39	114.38	110.99	108.05	110.73	110.17	111.7	111.05	114.02	109.66	112.89	111.84	108.97	113.19
103.63	105.55	102.53	108.01	102.46	104.64	105.9	100.99	102.76	106.27	105.48	103.23	103.95	103.44	105.97	102.95	108.79	104.94	108.36	103.82	106.29	105.83	102.23	101.46	104.71	107.89	102.44	104.32	104	103.85	106.52	105.63	105.23	105.45	107.4	109.23	105.17	102.79	103.44	104.92	102.95	105.33	105.84	104.29	104.57	104.7	103.63	102.56	104.42	104.12
107.31	110.74	111.7	109.4	108.98	110.39	109.47	109.58	107.94	106.8	109.22	111.31	111.75	108.25	108.26	108.89	111.49	110.31	110.2	108.75	108.96	109.84	109.42	107.08	111.47	108.96	109.3	109.25	111.91	110.44	111.04	109.72	109.87	107.01	111.49	108.18	110.18	105.14	108.84	110.22	108.98	106.43	108.52	110.07	109.04	110.9	110.53	110.85	109.91	108.11
108.74	112.28	110.11	115.06	111.78	112.99	109.33	108.91	109.51	111.27	109.35	111.93	109.7	112.86	110.14	112.52	108.36	112.65	110.63	110.85	110.67	110.89	111.86	113.16	110.52	110.25	111.85	110.79	111.17	109.06	110.92	109.06	112.24	110.85	110.49	111.19	112.08	109.37	114.51	114.02	111.84	112	107.86	114.63	109.39	111.92	110.51	114.77	109.25	112.44
103.46	110.24	107.11	105.43	106.43	106.49	106.77	105.53	105.18	103.91	104.27	105.29	104.38	105.34	103.96	107.34	107.06	104.03	105.87	102.98	107.41	106.05	106.98	107.3	105.67	107.34	103.71	103.1	106.78	105.87	107.43	105.62	102.93	105.07	107.92	103.84	104.23	105.37	108.18	107.74	104.63	105.24	101.95	104	106.2	105.11	104.43	108.02	105.99	106.25
103.15	106.73	103.33	107.12	104.53	110.08	104.25	102.03	104.74	104.44	101.9	105.49	104.7	102.62	105.35	104.25	105.72	104.14	105.59	100.91	102.36	105.83	106.47	106.83	102.76	103.4	102.73	102.39	99.9	106.04	104.61	108.13	104.02	104.75	103.04	105.43	106.06	104.33	103.9	105.82	104.81	103	102.24	103.66	109.63	105.06	102.32	104.47	106.32	105.89
105.53	103.53	104.43	104.82	104.27	108.67	108.67	105.86	104.79	107.42	103.44	105.98	104.03	104.58	107.91	106.3	104.38	106.86	107.88	107.43	104.24	109.41	105.17	107.78	104.48	104.47	104.9	107.6	105.2	104.76	104.36	109.51	108.03	105.87	108.73	105.1	105.81	107.18	105.7	109.04	106.68	102.7	105.26	105.85	107.46	105.87	105.73	106.85	105.04	108.46
111.17	111.68	111.08	113.25	113.34	109.07	111.07	112.76	113.21	112.75	113.33	113.31	111.89	113.22	110.34	112.9	113.66	113.05	109.79	107.97	115.47	110.09	112.24	110.8	107.83	111.88	112.08	110.35	112.05	111.35	109.75	111.58	117.57	112.09	113.75	109.49	111.73	113.31	114.18	112.09	112.46	115.01	112.68	113.59	115.21	110.39	111.3	113.49	113.53	109.96
107.57	108.84	105.3	105.61	108.18	104.87	105.73	107.07	104.44	109.49	107.33	107.28	108.97	109.69	105.77	107.39	106.82	105.81	109.33	106.85	107.07	105.28	104.84	106.45	107.75	105.09	106.7	106.97	109.35	107.55	107.63	108.98	107.64	106.37	106.69	110.56	106.91	105.78	107.19	101.22	107.27	105.69	105.18	108.66	106.58	108.14	106.83	107.42	104.5	108.65
99.143	102.5	100.51	100.26	96.523	100.57	101.99	101.1	99.934	100.5	99.189	100.58	98.906	100.17	103.01	99.744	101.52	102.25	99.251	97.227	99.197	98.82	100.07	101.46	98.556	98.71	100.34	100.86	99.93	98.847	100.43	103.39	99.486	101.86	102.39	100.35	100.75	99.873	100.36	101.77	99.483	95.617	102.39	102.86	98.17	100.64	99.285	103.73	97.998	99.147
107.86	104.5	106.71	103.88	107.26	103.94	104.83	106.12	104.98	104.85	105.66	103.99	105.26	108.32	108.37	110	107.74	106.5	106.83	104.71	108.73	105.32	107.64	107.07	110.37	107.81	106.47	105.31	105.44	103.27	108.4	109.07	106.15	109.81	105.45	105.34	105.99	105.16	104.55	107.52	106.18	106.18	105.63	106.34	106.24	108	103.79	109.21	101.92	105.07
111.89	111.14	112.24	111.44	113.97	109.88	109.29	111.48	111.24	111.57	112.21	111.73	110.33	111.51	111.37	110.97	113.67	110.44	113.64	112.72	112.41	114.67	113.99	110.89	109.23	112.68	109.65	112.08	111.32	111.08	110.16	112.08	109.67	114.1	111.6	111.28	110.47	114.78	108.45	111.74	110.82	112.72	107.89	111.97	113.34	112.97	111.89	109.7	112.59	112.03
102.74	104.13	103.79	105.36	105.98	103.16	104.47	102.13	102.01	103.62	105.52	103.99	106.95	101.84	104.65	107.41	104.69	104.56	106.66	104.56	103.16	102.79	104.44	106.15	103.64	105.46	104.12	104.49	102.4	102.16	105.93	106.49	104.1	103.27	105	105.95	101.54	104.52	105.8	105.14	107.8	104.01	103.99	106.29	104.75	107.38	102.52	104.52	104.61	105.39
117.04	116.31	120.14	117.41	118.04	119.94	116.38	118.38	118.66	120.17	114.43	118.84	118.77	116.23	116.75	112.43	116.33	116.97	118.21	117.14	114.83	114.7	117.55	116.53	117.4	119.66	118.62	121.23	119.54	116.23	119.54	121.08	121.22	118	117.17	117.81	116.84	116.68	114.91	117.43	117.03	117.83	118.12	117.17	115.6	117.34	119.02	115.01	115.23	115.27
108.76	110.16	112.45	113.17	110.05	112.27	112.74	112.19	111.4	111.41	114.35	114.34	111.01	110.12	112.16	112.16	112.51	111.9	109.77	112.9	109.88	107.37	108.87	112.43	112.16	109.82	111.82	109.84	111.52	110.3	111.43	112.39	109.89	111.5	111.48	112.09	116.26	113.91	111.02	107.84	108.24	109.44	113.07	110.99	113.5	112.96	111.12	111.23	111.9	111.32
112.64	109.93	111.58	108.64	110	112.1	112.87	107.61	114.48	113.98	113.53	110.16	113.85	110.15	112	112.59	110.16	112.51	108.12	110.16	110.54	111.35	113.59	113.78	110.7	109.28	114.13	109.11	112.04	111.58	112.42	113.58	114.05	110.83	112.24	113.95	113.48	111.71	111.3	109.71	110.66	111.94	110.89	110.76	112.66	111.09	110.37	113.57	109.68	113.09
105.9	104.85	105.24	102.57	106.28	108	104.87	106.52	107.21	109.49	102.73	105.57	102.06	106.87	104.51	104.98	106.82	106.23	107.35	104.69	107.84	107.73	105.35	102.19	105.91	104.47	103.38	105.95	104.26	105.05	104.33	106.1	106.49	105.82	108.21	106.97	105.45	103.46	108.87	107.75	106.31	108.75	105.5	105.91	105.22	104.89	107.57	107.09	106.92	105.54
105.96	106.55	103.67	106.02	107.72	103.47	105.91	105.99	109.11	105.4	104.59	108.25	105.7	105.47	109.41	105.86	105.23	104.6	108.95	106.77	105.08	105.98	104.42	106.3	104.15	108.29	108.76	108.15	101.95	108.05	104.44	102.67	107.78	107.62	107.37	105.16	103.36	107.71	103.7	106.49	107.72	103.7	105.18	109.46	105.66	106.16	104.32	105.58	105.73	106.08
100.98	107.32	104.18	105.92	107.9	105.26	105.99	103.32	104.83	102.03	104.92	105.02	104.12	105.23	103.14	106.58	107.16	109.36	104.22	108.07	104.84	107.22	102.96	104.54	107.48	106.37	102.85	104.61	105.93	106.98	107.19	104.92	107.04	104.74	107.34	102.23	108.77	104.23	106.68	103.63	106.11	107.74	108.98	106.25	108.66	108.62	105.66	105.55	105.16	109.54
108.91	112.92	110.71	110.66	112.13	110.47	111.62	112.04	113.38	109.95	112.82	114.97	110.63	109.29	111.18	112.32	113.57	110.63	111.55	111.87	109.96	112.11	111.38	111.61	108.36	112.27	112.32	108.68	110.35	111.45	110.68	112.61	111.78	110.04	113.33	113.13	111.2	111.54	108.78	111.45	110.88	111.39	110.87	112.61	114.12	108.33	110.71	111.69	110.16	111.74
111.92	110.3	111.26	111.44	107.05	110.83	110.21	106.86	108.05	114.13	111.82	107.85	109.54	109.4	111.15	108.8	108.03	109.65	110.02	113.64	110.75	111.4	110.99	110.2	112.04	109.49	108.88	111.6	112.68	110.34	110.57	111.59	107.79	110.97	109.72	108.36	112.28	108.04	111.98	109.4	111.78	110.85	110.5	114.63	112.4	109.74	113.35	111.94	110.45	109.1
111.52	110.43	107.41	109.75	109.27	111.33	113.49	107.77	111.84	112.46	108.8	111.04	113.06	112.45	111.85	111.18	108.29	111.78	109.87	109.51	113.47	111.41	111.09	107.49	113.47	110.11	110.68	109.73	110.46	110.9	109.55	108.27	114.62	109.97	112.65	114.7	110.26	111.37	113.02	110.13	111.99	110.4	110.78	108.77	113.1	110.06	110.28	112.3	111.92	110.61
104.52	105.93	105.43	106.21	107.99	105.09	104.14	104.69	101.98	106.8	105.3	106.33	105.64	104.88	103.22	106.63	105.03	104.67	108.65	106.23	105.17	105.51	105.24	107.75	107.96	104.51	104.92	105.3	104.66	106.61	103.78	105.26	104.01	104.36	105.15	103.99	108.51	103.02	108.2	105.74	103.08	105.53	104.28	106.22	106.09	107.36	106.1	106.93	102.26	103.49
101.77	101.82	98.174	100.64	102.56	100.87	98.261	102.45	101.21	100.77	99.667	102.92	99.948	99.324	100.66	98.578	98.602	101.69	98.591	104.49	101.06	96.387	101.16	101.92	99.021	102.68	103.69	102.62	99.109	101.81	101.89	100.98	99.307	100.47	104.03	98.495	102.82	101.75	103.69	101.86	101.91	103.41	99.403	98.195	99.484	103.13	101.33	100.37	101.44	100.09
117.44	110.69	117.6	116.75	119.1	115.9	117.13	116.57	115.38	114.49	115.65	116.2	115.51	117.2	114.75	118.12	117.66	118.44	117.55	117.37	113.71	113.93	115.77	116.41	117.63	117.37	116.96	116.86	119.46	116.07	115.19	116.05	120.4	112.87	117.88	117.22	117.42	115.28	122.48	115.38	114.29	116.66	117.48	114.04	117.51	117.03	114.65	116.6	111.78	116.76
109.7	111.78	110.46	112.48	110.6	108.61	110.21	110.39	114.58	110.69	110.75	109.32	107.76	109.87	113.91	109.55	109.84	111.02	110.88	114.36	110.42	109.08	111.66	112.24	111.22	111.05	112.38	109.48	109.29	111.84	110.32	112.01	110.83	108.99	110.28	111.09	110.61	108.24	110.69	109.54	108.97	111.79	114.01	113.09	112.13	114.09	110.4	109.89	112.65	109.43
105.43	108.98	105.27	104.21	107.56	109	107.14	108.32	106.21	105.58	105.93	107.8	104.87	106.26	107.53	109.84	107.38	107.29	105.41	105.71	104.56	107.97	106.72	105.49	107.08	105.01	106.81	107.97	105.59	108.35	104.63	108.28	107.39	106.25	104.06	105.45	107.9	103.31	105.24	105.05	110.86	103.2	105.93	110.16	109.23	105.01	105.34	106.22	103.06	107.69
113.11	113.28	111.99	110.74	112.36	110.56	115	111.3	110.91	113.95	113.53	111.62	112.56	111.57	111.31	109.31	112.49	112.21	110.63	113.52	108.52	109.24	114.59	114.44	111	112.07	114.02	113.31	112.84	110.51	113.01	114.6	111.75	110.35	111.31	113.11	110.72	112.77	112.45	114.81	109.98	110.36	113.06	112.32	113.32	114.1	114.51	111.25	113.92	110.28
115.9	111.75	107.33	106.9	110.19	111.51	113.59	112.79	114.24	112.54	110.15	111.8	112.3	110.52	111.98	110.91	112.59	113.54	110.26	110.28	108.61	107.24	109.37	113.89	109.05	113.99	112.52	111.46	111.66	115.27	110.82	112.1	109.86	112.01	114.24	111.74	110.31	109.27	109.24	109.96	112.06	109.75	110.57	113.47	114.82	111.33	109.69	113.93	114.37	112.05
108.03	105.91	106.46	108.28	106.15	109.12	106.39	106.04	106.55	103.82	107.59	108.03	110.09	105.57	105.91	107.16	107.08	105.98	107.48	106.07	107.88	107.38	107.51	102.99	106.52	107.18	107.92	106.64	107.73	107.13	104.22	105.43	107.39	107.28	106.58	108.01	104.69	107.41	104.94	109.12	106.61	106.5	108.36	104.07	105.89	106.11	108.29	110.15	109.07	102.85
104.61	105.04	102.68	103.04	104.19	104.74	104.77	105.33	107.44	104.43	103.52	104.45	107.18	106.53	102.28	108.66	105.56	106.37	104.94	104.89	105.59	104.39	105.21	103.67	102.91	103.35	104.01	104.55	103.47	103.32	100.07	104.5	104.79	102.8	104.25	101.56	105.17	102.62	103.96	104.4	104.89	104.65	106.04	105.34	102.18	104.4	105.4	103.72	103.86	103.64
102.77	108.79	105.43	106.51	107.87	105.43	105.43	107.23	104.17	101.75	103.33	108.13	105.69	103.01	105.39	106.06	103.4	107.38	109.74	104.47	107.49	106.53	106.18	104.32	105.27	109.01	107.64	102.84	103.96	103.01	106.04	106.15	108.65	104.72	105.44	106.63	105.79	107.17	107.34	105.74	101.7	102.68	110.17	106.03	105.62	108.55	107.01	106.7	107.27	105.03
99.153	101.78	102.19	102.29	100.75	98.967	100.57	100.45	98.97	98.879	98.503	99.03	102.59	102.35	102.17	102.19	100.97	99.683	105.3	99.351	100.57	101.66	105.54	101.69	102.55	104.27	103.8	101.57	103.39	98.215	100.61	102.18	102.96	98.601	100.97	98.927	100.87	98.652	102.73	100.25	103.66	104.66	100.98	105.44	101.27	100.28	100.83	100.29	98.306	100.05
110.86	113.29	113.56	113.19	112.05	115.05	114.22	109.11	110.46	115.72	112.59	112.97	113.6	112.38	109.34	112.12	110.2	111.66	112.64	109.89	114.54	109.53	114.09	113.74	111.37	107.97	116.72	111.12	113.43	114.35	110.81	113.6	115.81	111.46	116.01	110.41	115.63	116.13	109.35	115.28	115.01	111.89	109.38	113.09	112.32	113.27	111.91	113.93	111.39	110.71
96.922	102.07	99.281	97.073	100.74	100.59	97.789	97.746	100.95	102.91	98.346	99.358	99.282	100.69	100.19	100.98	102.06	100.79	100.6	98.341	101.5	97.988	100.19	101.47	102.97	98.034	100.02	98.026	103.3	98.289	99.519	100.08	102.53	100.39	100.31	100.46	99.001	101.71	100.8	102.51	96.164	100.6	98.488	101.52	97.367	101.66	99.161	98.671	100.58	99.708
111.91	110.62	115.05	109.5	112.3	110.15	107.53	110.84	111.53	111.82	112.1	111.06	110.51	111.07	111.9	111.71	109.57	113.82	108.51	109.65	111.79	111.7	113.59	110.92	110.95	109.75	112.5	110.71	115.31	111.95	111.84	111.37	114.41	112.49	106.15	113.19	112.71	112.53	108.56	111.17	109.8	109.66	111.35	110.27	113.24	110.68	113.16	111.17	110.35	108.66
104.19	103.75	103.39	100.93	107.45	105.37	102.63	100.74	105.23	103.86	102.39	103.36	103.41	105.05	105.02	105.13	105.6	104.28	102.64	106.4	107.89	103.18	102.49	103.94	102.59	106.23	105.35	104.98	104.86	104.46	102.83	103.49	104.53	104.31	100.16	106.93	104.26	107.7	103.58	107.35	105.92	105.99	104.39	105.83	107.9	107.21	104.66	104.64	104.54	106.6
110.92	112.58	112.53	113.6	110.53	114.16	112.1	109.85	112.74	108.17	109.99	113.93	113.51	108.95	112	109.44	108.28	111.47	110.33	109.64	109.01	111.13	113.08	110.36	111.39	111.04	113.17	110.01	114.95	111.09	110.97	114.85	109.77	110.03	108.39	113.05	111.66	112.81	111.48	109.86	111.15	112.56	109.61	111.8	113.97	113.83	114.46	110.83	109.93	113.44
110.03	106.92	108.75	105.02	104.55	105.22	107.27	106.65	106.26	108.85	103.91	108.99	105.24	105.97	104.72	107.72	107.3	104.82	103.17	105.74	106.05	106.65	106.76	108.85	105.79	107.19	102.99	107.52	106.83	107.83	105.18	106.3	104.8	105.63	105.41	106.58	107.22	103.38	106.99	105.17	105.24	105.37	106.76	108.06	106.09	105.03	104.76	105.66	106.27	109.05
108.9	104.9	109.9	104.77	103.18	106.29	105.25	104.69	104	108.07	103.44	103.71	103.46	105.18	108.74	107.37	105.95	108.75	104.82	104.85	106.14	108.39	109.03	104.2	105.99	107.91	105.74	106.33	106.36	108.92	104.12	102.28	103.4	108.78	106.54	104.81	105.48	109.04	107.53	107.4	105.23	104.82	105.12	110.44	106.39	106.31	104.32	106.08	106.78	107.99
97.859	99.429	99.17	100.99	100.87	98.861	102.03	97.519	100.67	98.678	100.81	98.944	98.91	101.85	98.149	104.02	98.963	98.587	101.07	102.22	100.73	100.07	99.032	99.637	99.575	101.73	100.28	100.91	100.28	102.81	101.43	99.067	98.375	100.96	100.44	98.652	99.511	98.735	98.961	101.74	97.293	100.3	100.55	98.52	101.83	103.43	98.977	101.91	98.903	97.683
109.7	111.57	112.13	111.17	109.47	110.58	109.45	112.76	110.87	110.44	113.78	109.85	111	111.53	109.4	109.86	108.94	112	114.99	109.33	111.21	109.05	110.24	111.46	110.62	108.78	113.37	109.31	110.64	105.64	111.8	112.29	109.54	111.06	113.71	111.66	113.45	111.31	112.11	110.06	111.24	110.63	108.5	111.15	113.46	111.7	112.59	112.05	110.8	112.03
104.96	107.71	104.04	103.78	106.67	104.81	102.71	106.38	105.27	108.58	107.31	104.48	104.36	106.93	106.5	107.51	107.23	105.88	103.21	105.99	107.34	103.85	105.48	108.47	104.78	108.46	107	102.45	106.66	107.75	109.02	107.45	106.36	104.48	103.8	107.36	105.23	105.71	106.67	108.2	106.09	106.08	106.05	105.38	103.11	107.33	106.29	103.89	105.2	102.68
105.27	106.6	106.5	104.82	102.67	104.1	108.38	105.25	107.56	107.03	105.38	107.66	107.19	107.97	108.16	106.56	109.31	107.19	106.47	105.03	105.03	108.17	108.3	105.24	106.34	106.99	104.15	110.47	106.1	102.65	106.68	107.97	107.67	106.17	104.18	104.19	105.09	103.24	104.68	106.09	105.56	105.79	106.84	106.35	104.46	110.26	105.95	108.32	107.15	106.43
106.79	106.7	106.31	102.24	106.77	106.03	105.85	105.96	106.13	109.93	106.14	106.14	107.1	103.62	104.67	106.79	102.92	106.75	106.52	103.93	103.68	106.44	105.76	104.73	104.02	104.72	105.56	104.63	107.42	104.11	104.05	107.28	104.45	103.37	104.77	110.51	106.19	105.03	101.92	104.78	104.55	105.69	105.19	105.42	102.66	104.39	108.58	104.83	104.79	106.95
102.15	101.83	99.057	98.205	95.77	98.348	101.05	102.71	101.14	98.879	105.56	101.45	103.65	99.721	98.036	100.66	101.07	96.521	98.325	99.735	99.823	104.34	100.34	99.555	97.588	99.524	100.55	98.405	100.77	99.461	100.1	102.94	103.34	97.962	100.1	97.579	101.53	99.061	104.75	98.86	99.205	102.4	100.19	102.06	101.59	103.43	98.099	101.79	100.89	100.19
106.72	106.67	105.92	107.65	107.57	106.24	106.06	107.07	105.19	108.59	107.29	105.04	104.95	105.21	106.22	102.68	105.89	106.52	104.69	108.77	106.27	106.04	108.18	106.47	102.13	107.31	105.34	105.54	103.58	106.28	107.23	111.08	104.95	103.52	107.39	106.68	106.8	107.12	105.94	105.38	105.97	102.13	104.47	105.58	106.28	106.78	104.87	105.21	106.25	106.42
104.13	102.61	106.76	103.61	105.21	107.63	104.08	103.98	107.11	101.55	104.63	107.43	105.02	108.06	105.19	107.69	103.01	106.99	103.54	105.45	108.98	107.88	107.04	107.61	102.52	103.64	102.45	107.4	107.28	105.59	105.44	102.12	106.25	106.11	103.98	106.09	103.77	105.52	104.5	104.46	106.09	104.25	107.55	106.55	106.77	101.92	107.78	105.94	107.45	107.8
98.088	100.4	99.372	98.627	98.675	100.93	100.3	100.2	101.87	100.76	100.04	103.96	100.51	101.43	101.33	100.58	99.108	99.782	100.56	100.6	99.919	100.04	102.19	100.68	101.78	98.913	102.36	101.23	100.8	97.212	96.998	99.628	100.69	103.31	103.18	99.614	101.43	100.05	98.485	98.792	98.321	102.34	102.23	96.801	98.559	99.023	104.74	100.93	101.75	103.64
111.98	108.32	106.88	112.01	113.52	111.22	110.11	110.44	108.15	111.27	109.98	109.92	110.66	112.36	111.79	112.07	108.33	109.28	106.94	111.07	109.58	111.08	109.98	110.61	108.64	109.37	111.31	109.29	109.54	107.69	108.03	109.44	110.06	111.74	112.96	111.95	109.09	110.54	110.93	109.82	109.37	109.95	107.85	110	109.42	109.22	107.96	109.15	108.23	110.58
108.21	108.43	101.82	108.37	107.75	107.48	107.46	105.12	107.35	108.2	111.16	107.36	106.42	105.62	107.3	106.99	106.91	110.3	105.72	108.18	105.76	106.21	109.21	106.47	104.08	111.82	107.52	106.38	108.22	107.89	110.91	105.29	105.51	108.48	107.4	106.18	106.8	107.05	110.49	108.19	107.38	110.03	106.96	105.33	103.58	106.41	108.47	111.22	104.39	109.52
102.29	101.59	99.177	99.863	103.21	100.29	101.99	98.841	103.59	102.52	103.27	104.39	100.12	101.96	102.76	103.73	100.77	100.22	98.907	100.21	101.29	103.85	99.68	101.82	100.04	100.13	103.54	100.9	101.6	102.38	100.12	101.96	98.789	103.01	101.63	103.52	100.81	98.793	103.46	103.13	101.64	103.6	101.06	99.347	100.96	99.035	102.62	100.25	101.81	99.678
112.5	112.08	110.27	109.61	109.18	112.38	109.37	112.45	110.72	113.62	108.55	108.74	113.06	112.06	112.18	107.43	110.54	112.46	109.66	110.42	111.73	112.23	111.8	112.04	110.77	107.46	111.96	110.28	111.52	110.67	111.45	110.84	111.46	111.73	109.23	108.46	109.29	108.46	112.79	109.95	110.08	114.44	110.71	108.27	113.09	111.37	110.92	111.48	110.7	113.14
110.02	108.05	103.77	105.51	104.25	107.46	107.47	105.84	106.01	106.5	106.56	106.4	106.63	107.02	106.7	104.45	106.71	108.6	103.16	106.74	104.76	106.97	107.01	103.21	106.16	106.18	106.31	107.25	108.24	107.36	107.43	105.32	107.92	103.62	107.29	102.64	106.89	106.09	110.93	105.92	104.52	106.1	106.54	107.15	108.41	108.36	106.44	106.24	104.02	105.8
105.95	102.57	108.07	106.4	107.13	105.69	107.34	106.32	104.88	105.7	105.9	108.18	106.54	105.91	105.11	104.85	106.82	104.82	107.31	103.77	101.38	108.97	107.54	104.72	105.95	106.43	105.36	105.89	108.04	109	102.7	106.92	106.73	105.8	106.2	107.05	105.11	105.69	108.04	106.37	107.82	103.68	106.18	103.82	104.88	105.51	104.92	105.74	106.16	107
107.96	106.86	104.47	107.79	108.06	108	109.72	106.19	107.59	103.8	108.19	107.81	102.88	108	105.26	105.81	105.49	105.48	106.87	110.23	106.32	106.14	103.33	107.86	104.23	104.68	106.04	106.13	107.14	103.45	104.2	107.05	106.81	105.12	111.39	105.61	104.55	103.66	106.94	107.59	106.56	106.89	107.86	108.76	105.18	106.33	108.39	103.94	106.97	103.72
111.57	113.19	109.45	113.29	116.61	114.64	111.86	112.34	114.15	111.08	112.17	114.29	111.77	111.75	112.92	114.29	111.83	115.61	111.73	116.43	112.62	110.3	111.86	111.22	116.11	113.93	112.23	112.78	113.85	111.19	114.21	113.53	111.36	113.37	112.51	111.99	114.29	112.37	112.58	112.53	110.71	111.73	110.84	110.71	112.85	113.83	113.31	110.04	112.23	112.05
101.99	100.46	100.7	98.65	100.18	103.24	99.298	100.98	97.33	98.371	103.42	102.17	102.66	101.01	100.63	103.29	96.951	98.31	97.996	102	102.36	99.498	99.255	100.75	101.24	98.499	99.574	100.73	100.73	102.08	101.73	100.11	97.441	101.76	101.63	102.11	101.51	102.48	100.79	98.11	96.58	99.902	98.002	99.017	101.63	100.72	100.6	103.53	100.23	101.65
102.33	101.48	99.903	99.167	102.91	98.815	103.22	102.62	104.88	101.78	100.37	100.38	100.96	97.213	97.34	102.17	100.17	99.394	99.832	102.8	101.15	100.1	99.526	101.56	100.51	100.46	98.422	96.715	100.89	101.8	103.31	103.48	100.55	100.22	101	101.9	101.34	100.84	101.73	99.438	101.71	101.25	102.31	101.99	100.99	100.52	103.74	101.34	99.759	100.84
100.68	103.43	100.18	100.35	99.065	100.66	100.89	98.003	102.86	100.99	98.969	101.67	103.21	98.617	97.689	98.477	101.69	100.76	101.54	98.045	100.38	101.4	97.755	99.156	102.37	98.613	100.5	96.938	100.65	98.356	99.831	100.46	96.165	97.815	99.533	100.88	100.35	98.815	99.899	96.547	99.982	98.97	102.67	98.075	97.713	98.637	98.89	97.147	102.38	99.947
114.43	113.23	113.78	113.4	113.02	110.95	111.31	112.3	113.72	115.53	112.95	115.28	117.05	112.94	114.31	112.79	113.45	113.61	114.11	114.42	113.92	114.53	112.82	113.36	114.19	111.01	115.72	109.17	113.95	111.66	115.14	112.14	113.51	111.49	111.81	113.71	112.46	112.2	113.01	110.41	113.49	113.8	107.96	116.22	110.47	114.31	106.95	112.46	110.58	113.4
101.46	104.77	102.29	106.56	105.78	103.52	108.68	105.52	106.09	103.53	104.66	103.97	104.44	103.26	103.53	102.51	103.82	105.99	108.24	103.19	104.97	105.13	105.02	103.69	101.07	104.48	104.59	103.86	105.04	105.05	105.72	105.02	103.84	103.19	102.95	105.35	104.8	103.81	105.53	104.95	104.1	105.01	102.91	105.32	105.54	106.53	102.23	103.63	105.99	106.84
106.54	103.86	107.98	103.96	107.35	103.88	105.9	106.41	106.32	106.58	106.93	108.53	105.29	108.58	106.91	103.77	107.63	103.56	108.12	105.08	106.99	105.04	105.38	104.69	104.89	107.74	108.16	107.36	104.06	106	106.07	107.09	105.27	106.79	108.28	107.24	106.73	103.18	105.21	108.12	106.43	105.75	105.4	107.01	104.3	104.9	104.16	107.02	107.54	105.9
101.98	97.273	99.827	99.945	97.26	99	97.275	102.66	103.15	100.3	100.99	101.74	100.31	98.751	99.03	96.043	100.72	101.15	97.89	98.622	96.433	98.749	101.69	103.78	100.68	102.16	98.482	102.39	102.92	99.546	101.21	101.59	99.886	98.283	102.78	98.227	100.53	98.341	102.21	99.681	98.678	100.91	99.478	97.48	101.38	101.39	96.496	103.25	102.75	98.803
105.63	106.28	108.99	106.35	106.3	105.08	106.3	105.65	103.9	106.54	108.43	104.38	104.97	105.44	106.49	106.26	108.48	104.62	105.32	107.19	106.35	103.87	108.47	105.15	105.04	107.43	107.13	102.39	105.76	105.31	107.87	106.26	105.6	108.45	107.68	107.48	106.08	107.09	107.53	108.64	105.07	107.72	107.29	106.95	104.14	106.84	105.42	105.67	108.61	107.55
102.02	99.585	100.88	100.81	100.13	98.83	97.294	99.921	99.015	99.842	97.822	101.16	97.756	98.498	104.9	98.927	101.89	97.328	99.621	103.41	97.744	97.655	97.057	100.91	100.62	99.318	99.584	98.029	100.31	101.1	96.341	100.37	98.883	96.87	96.526	101.06	99.539	96.64	99.174	96.946	97.777	99.429	97.589	99.288	98.015	100.02	100.04	97.824	101.12	103.98
111.64	112.13	113.76	111.04	111.35	109.72	113.54	110.33	107.34	110.7	110.03	108.37	110.21	113.3	111.46	108.22	112.21	109.94	114.01	112.62	112.94	108.65	112.63	109.21	112.14	113.07	112.37	108	112.45	112.01	108.1	112.38	111.46	110.51	111.52	111.46	110.6	110.2	110.13	110.96	111.72	113.71	113.64	110.65	113.52	109.7	109.56	113.54	111.72	108.71
108.96	110.87	103.87	107.5	105.69	109.78	106.1	107.36	104.08	105.03	108.69	107.96	108.47	107.91	107.18	108.49	108.91	107.02	106.87	108.11	104.43	104.73	108.84	105.79	103.88	103.83	105.96	108.54	107.44	105.46	109.22	111.5	106.33	107.93	106.55	106.21	108.91	107.51	103.6	106.3	106.02	106.63	104.3	108.56	106.43	107.62	102.34	107.69	106.71	106.95
103.57	105.28	105.55	104.58	102.98	106.49	103	102.26	105.1	103.59	108.91	103.61	102.7	104.24	104.45	107.47	105.9	104.96	105.01	104.41	108.18	107.03	105.11	107.23	106.82	105.44	108.86	103.57	107.1	108.76	107.66	108.53	104.08	105.9	107.25	104.03	105.73	107.73	102.37	104.49	105.93	108.35	106.39	106.09	104.85	107.25	105.41	105.86	103.83	106.92
105.5	106	102.93	103.69	104.16	104.98	103.02	102.9	102.64	104	104.54	105.45	104.42	103.38	102.34	103.94	105.95	104.65	105.74	106	101.55	104.42	106.87	105.49	104.93	107.68	106.52	104.41	106.42	105.11	106.01	105.8	105.39	101.77	105.5	107.74	106.73	104.7	102.66	103.9	102.08	102.24	109.33	106.44	104.5	101.65	104.82	102.72	103.56	103.81
110.84	112.82	113.51	107.42	110.91	112.73	106.3	111.51	108.53	111.94	110.87	114.58	110.11	111.97	108.65	109.3	110.58	109.83	112.16	112.06	109.36	111.32	112.4	109.55	107.63	110.6	112.77	109.83	115.87	108.87	111.12	112.21	110.45	112.43	111.34	109.01	108.34	110.05	113.83	111.69	115.11	110.5	110.62	111.25	111.64	112.95	109.5	107.88	111.71	108.6
108.32	110.28	107.82	109.01	109.26	109.03	113.66	110.49	107.52	109.85	106.38	108.65	110.69	107.88	111.48	114.35	110.65	109.59	112.35	108.53	110.5	110.08	112.93	112.66	110.28	111.66	109.98	112.17	110.73	110.97	114.36	109.93	109.55	113.46	107.62	113.18	109.27	112.68	112.33	112.07	110.93	107.97	111.47	109.97	109.37	110.69	112.39	113.92	112.65	108.21
107.31	104.23	103.66	104.23	105.17	108.01	105.71	105.37	108.91	104.71	106.31	106.59	109.52	107.36	104.81	103.21	105.98	103.51	104.65	104.87	105.33	105.35	107.67	104.63	105.56	104.96	105.17	106.68	107.19	103.67	104.4	109.61	106.88	106.22	106.09	105.75	106.03	105.61	105.08	102.5	106.51	103.77	107.1	102.47	107.25	103.53	104.65	105.74	108.8	103.8
108.78	113.11	109.23	111.57	114.23	115.28	109.91	110.45	110.61	109.5	110.28	113.68	114.42	110.92	111.95	111.93	112.04	112.59	111.67	110.89	109.95	110.63	108.7	114.45	114.36	111.64	112.1	110.02	112.87	110.38	114.29	110.21	110.09	109.16	108.47	108.72	112.39	110.76	111.49	116.86	112.47	113.1	111.01	112.07	112.66	108.72	111.04	111.49	108.62	112.09
103.33	105.46	105.02	105.65	107.75	107.17	103.78	105.62	107.67	105.11	103.59	103.79	107.36	107.1	106.3	107.66	106.05	103.3	103.75	106.45	103.15	105.69	106.4	106.04	102.68	104.47	105.28	105.25	100.3	101.98	105.11	106.41	107.67	106.34	105.48	102.65	105.91	103.68	107.02	99.5	107.25	105.48	104.28	106.34	106.73	107.43	105.6	106.09	106.45	104.61
110.95	115.15	110.4	114.38	112.97	110.65	112.21	112.64	110.12	111.84	112.34	110.77	111.2	109.29	113.08	113.38	111.76	110.98	111.92	109.83	107.79	112	110.03	113.37	110.41	111.68	112.07	111.05	112.36	112.44	109.48	113.78	111.83	111.83	108.84	113.74	110.35	109.94	112.97	110.93	109.68	111.5	109.43	110.79	112.18	107.9	110.6	110.63	112.85	110.57
108.56	113.23	108.94	113.08	109.4	109.2	110.99	110.87	108.87	109.7	112.57	111.66	111.45	113.12	112.68	110.37	110.6	110.75	114.32	112.31	113.14	112.99	110.98	112.08	109.84	112.53	110.76	109.24	109.2	109	114.9	115.14	109.63	107.52	110.47	110.98	108.51	108.49	112.51	109.29	110.98	113.2	111.53	110.04	112.13	109.87	109.58	111.25	108.35	110.12
107.61	102.51	104.02	105.54	108.37	106.05	102.31	106.44	108.47	106.85	106.13	105.22	104.95	107.75	106.19	106.33	103.17	107.11	107.12	105.83	111.18	108.08	107	104.74	102.77	104.9	105.36	104.39	106.64	105	103.25	109.88	107.4	104.33	105.1	105.57	105.34	105.62	102.84	102.67	107.3	107.53	103.45	105.97	104.96	103.97	105.05	106.01	103.88	107.8
118.22	116.66	117.79	119.66	118.11	121.21	119.57	117.42	116.87	116.77	118.12	117.79	117.25	116.09	117.15	113.39	115.41	116.44	119.6	116.95	118.54	120.72	116.8	115.54	121.29	117.93	117.42	118.28	118.86	116.35	116.86	120.72	118.61	119.42	117.65	119.77	115.72	114.75	120.06	116.13	116.66	117.77	119.21	118.05	112.73	114.2	118.35	116.36	120.05	117.05
105.22	103.88	107.54	106.53	103.79	107.48	105.57	103.95	107.69	104.38	105.65	103.17	106.76	104.29	104.62	107.7	105.84	106.03	104.12	107.77	107.66	104.42	109.57	106.23	105.47	104.43	105.99	104.09	104.25	106.54	107.59	105.28	108.66	107.59	107.25	105.94	106.69	107.06	105.11	109.76	104.63	104.53	108.02	106.71	107	107.22	105.65	106.98	108.46	105.01
102.96	103.04	101.95	104.64	107.64	105.45	107.13	106.38	101.76	105.11	104.47	106.48	106.8	106.19	106.74	106.79	106.37	104.16	100.63	106.06	107.17	103.32	105.78	103.62	106.32	107.35	105.79	104.31	102.95	104.96	104.61	104.15	108.64	102.29	102.88	106.69	108.11	105.67	104.08	107.12	109.25	105.99	106.9	107.07	104.89	104.65	103.24	104.98	104.18	106.15
103.9	105.45	104.41	102.72	103.83	106.09	106.53	106.4	107	104.26	104.41	106.72	103.02	107.14	103.98	102.92	104.99	102.55	105.54	101.01	105.31	109.41	104.51	102.68	106.59	105.73	107.82	104.44	106.48	104.35	102.83	104.25	107.32	106.79	104.35	105.31	110.61	105.63	105.67	105.7	105.25	102.49	107.02	109.09	104.28	105.06	104.96	105	105.51	105.89
106.17	108.31	104.73	106.74	104.89	106.35	105.46	106.92	102.94	106.8	104.56	106.96	107.02	106.23	106.34	105.3	106.18	103.88	105.69	105.76	104.58	104.76	102.89	104.48	105.22	104.75	107.89	107.9	104.02	102.05	105.78	104.84	102.65	105.62	103.96	107.69	105.05	102.89	102.19	106.16	105.43	105.44	107.18	105.44	102.37	103.84	106.94	106.47	105.54	104.48
100.49	97.455	98.852	98.897	100.41	99.778	99.509	101.36	99.755	99.524	101.86	97.462	100.6	99.281	100.24	100.72	99.537	95.655	97.901	96.156	101.82	95.802	100.85	100.52	102.17	101.44	101.98	99.38	96.745	101.96	98.308	99.258	97.168	96.936	98.286	100.62	98.28	96.658	100.59	101.02	100.3	99.796	97.88	101.69	101.51	98.724	100.87	102.24	98.889	101.41
112.13	111.18	112.56	113.71	110.66	111.99	111.21	110.96	113.82	112.81	112.68	113.55	110.86	109.08	111.13	108.79	107.33	110.5	112.02	113.17	112.04	110.75	109.84	111.45	112.66	110.62	111.47	114.4	111.6	111.88	113.33	111.06	108.5	108.98	110.55	110.66	112.52	109.49	111.71	112.54	111.2	110.27	111.75	112.42	108.83	115.02	113.03	114.65	112.88	109.72
105.55	104.18	104.58	104.7	104.5	109.48	104.11	100.48	103.74	104.34	104.33	103.58	101.32	103.09	104.42	106.53	106.6	103.79	103	102.26	104.95	103.3	105.42	106.76	103.26	106.52	104.11	105.95	102.62	100.95	102.05	101.17	104.78	104.97	104.55	107.47	104.49	103.81	101.43	103.77	103.14	104.65	104.37	105.3	101.04	101.82	103.66	105.39	104.19	105.68
116.03	109.55	113.22	115.08	113.74	115.55	111.12	113.75	113.88	109.07	111.41	115.2	111.5	110.59	114.26	111.78	113	111.9	114.89	112.09	113.96	110.97	110.95	112.26	113.05	110.92	113.42	113.36	111.62	114.06	115.47	113.75	110.54	112.79	114.57	113.61	113.24	112.68	111.65	109.15	109.63	107.03	115.41	111.09	112.66	112.6	112.11	111.44	116.34	114.55
108.05	107.8	106	105.78	103.34	105.08	110.26	107.32	108.71	107.89	106.73	107.13	107.45	108.32	104.64	108.75	106.94	107.06	105.9	104.15	109.61	106.2	103.77	106.77	104.62	105.06	106.67	107.16	107.16	103.63	108.45	105.42	110.19	108.9	107.25	105.67	102.93	103.85	105.71	107.46	108.03	105.17	107.58	107.62	104.42	106.93	106.58	106.35	107.53	106.76
105.75	106.71	105.1	103.77	103.27	106.08	106.21	101.34	107.62	103.39	105.6	108.97	108.35	105.14	102.93	103.32	104.96	107.21	104.8	104.16	103.95	102.39	109.3	106.19	108.09	108.61	106.53	105.46	103.48	108.89	104.24	106.02	104.23	108.26	105.42	108.89	105.81	106.7	106.08	106.35	104.14	106.46	107.13	107.53	103.7	104.57	104.62	104.62	104.48	106.02
107.59	104.68	106.89	103.83	107.83	109.24	103.97	108.37	103.65	107.02	104.41	107.36	104.23	106.67	108.05	105.11	106.32	105.76	104.53	103.83	106.34	104.74	108.28	104.41	106.04	104.38	105.4	103.32	108.82	104.5	102.86	107.22	106.06	107.57	108.13	106.99	107.36	103.72	107.14	106.31	109.02	107.5	108.19	107.65	109.04	109.88	107.88	106.57	107.97	106.46
108.46	105.99	106.39	105.73	106.2	106.83	110.24	106.88	106.95	106.83	107.53	105.4	108.29	105.5	111.95	104.47	106.17	108.62	109.67	107.37	108.4	108.55	107.76	105.91	103.89	106.82	105.77	106.27	106.82	111.5	105.03	106.5	105.55	106.73	110.23	107.1	105.33	105.25	106.96	109.85	107.45	104.9	109.62	108.21	110.26	104.9	106.97	108.93	104.74	107.2
104.1	105.33	105.85	103.2	105.32	105.05	103.28	103.8	107.04	104.57	103.59	102.87	105.94	103.72	105.61	101.75	104.07	103.73	103.97	107.4	104.38	106.53	100.44	107.44	102.84	103.84	106.7	103.09	105.04	104.83	100.44	109.13	102.78	103.11	104.06	105.05	102.36	104.12	102.99	106.43	105.77	101.19	102.45	103.99	104.24	105.44	103.74	103.21	104.06	102.69
108.25	107.21	108.14	106.01	106.95	103.86	106.52	107.28	106.66	108.56	104.61	105	107.11	107.32	106.36	107.81	104.05	106.72	109.81	106.48	102.88	104.88	105.36	105.32	105.8	106.99	106.24	107.13	104.91	108.37	103.83	106.43	105.95	107.74	106.57	105.27	105.83	103.33	105.06	105.28	106.35	106.8	104.02	103.71	106.6	104.91	108.11	102.75	105.7	104.8
109.79	107.9	109.51	110.52	109.71	109.95	107.31	111.88	109.48	110.44	108.09	107.54	110.08	110.5	110.05	111.03	114.73	109.84	111.42	110.03	106.39	110.79	111.18	108.45	110.76	108.34	111.31	111.21	110.06	109.95	108.91	109.44	108.48	109.93	110.03	108.77	108.1	109.27	109.82	110.08	108.46	110.2	110.22	111.18	111.96	109.78	111.45	105.87	110.53	108.78
108.12	103.61	104.28	108.27	105.66	104.99	111.11	108.93	104.78	107.06	106.45	105.42	107.22	108.21	107.03	106.04	105.62	108.22	104.55	106.11	105.79	108.32	104.73	108.28	105.81	108.69	107.88	105.9	105.14	104.48	109.29	109.54	109.73	107.04	103.8	107.43	107.27	106.97	105.96	106.45	104.98	107.52	107.55	104.85	104.35	103.86	105.4	107.65	107.14	110.76
100.89	103.13	104.72	106.53	105.74	107.08	103.5	106.52	104.35	107.49	107.76	103.93	108.47	105.44	102.38	105.78	106.55	104.03	104.12	103.36	108.29	105.52	103.47	104.62	109	105.08	104.94	104.26	105.34	104.61	105.48	101.48	105.68	105.85	106.19	104.57	103.94	104.78	102.28	108.13	104.92	104.46	104.69	107.15	105.81	107.5	107.12	105.46	106.9	102.99
107.79	106.2	104.73	106.26	103.32	105.18	107.27	104.89	108.22	106.09	107.09	107.32	107.88	107.66	105.14	107.51	105.32	106.23	106.37	107.61	105.35	103.49	108.15	106.72	103.88	105.67	104.46	104.37	108.34	109.75	104.89	107.82	107.23	105.57	102.93	103.85	104.42	101.25	106.46	105.09	106.11	108.07	107.95	103.28	107.17	105.69	103.87	106.03	107.05	108.84
111.95	109.43	111.65	110.22	112.7	110.12	109.87	112.28	113.64	110.8	112.42	111.95	109.44	112.3	109.54	109.75	110.53	109.47	109.64	108.87	113.3	114.9	109.09	109.92	112.68	109.54	110.22	113.14	111.56	111.53	109.8	112.59	113.56	112.45	112.81	112.63	110.86	107.5	114.05	111.4	111.38	108.61	108.86	113.4	111.88	112.99	113.12	113.38	110.5	111.22
109.95	111.46	112.85	107.48	112.04	110.5	113.18	110.12	113.13	114.26	111.18	111.89	109.33	112.89	110.67	112.94	110.1	111.38	110.69	108.93	111.12	110.96	110.07	110.5	111.04	110.64	109.03	114.11	109.89	113.2	108.88	113.23	112.36	112.24	113.74	113.49	111.49	110.46	113.67	110.24	112.22	110.13	112.29	113.28	111.22	110.86	115.34	109.78	111.86	111.63
108.03	107.69	105.79	107.59	103.79	108.2	107.26	108.09	104.89	105.82	105.18	105.94	104.84	103.19	106.97	104.66	105.34	104.75	105.82	109.41	106.32	105.19	109.21	104.44	107.84	109.09	104.76	106.39	108.58	103.18	105.93	109.04	106.66	105.83	106.35	105.56	103.72	106.45	107.43	105.36	106.33	105.44	103.92	105.88	105.31	106.22	107.15	105.08	106.99	102.7
105.58	106.67	106.18	110.06	105.83	109.59	108.26	104.6	106.61	107.47	107.48	105.8	105.56	108.22	106.2	106.14	108.22	107.11	109.24	107.18	106.74	107.04	107.69	108.29	109.07	105.18	106.59	104.78	107.23	103.29	103.83	105.18	109.76	105.42	105.81	108.43	108.77	103.34	108.93	105.01	105.39	108.1	106.21	104.83	107.53	103.35	105.96	108.74	105.48	110.47
118.74	116.85	120.88	115.58	117.93	116.35	115.63	118.09	118.96	117.81	117.46	115.81	114.7	115.19	114.32	115.93	118.41	117.29	116.95	115.82	120.69	116.03	118.67	116.87	115.74	118.47	117.93	116.57	118.69	118.64	115.64	116.97	117.77	114.84	119.99	114.96	117.94	118.65	115.86	115.39	121.52	118.65	115.53	117.57	118.68	118.75	115.88	113.76	115.35	119.04
100.31	96.946	99.26	97.912	98.135	101.73	99.106	96.827	100.67	97.127	97.539	101.48	99.803	99.962	99.012	98.382	101.58	100.55	101.78	96.983	97.681	101.93	97.674	99.374	101.63	98.145	99.202	96.836	98.982	97.817	100.23	100.4	99.942	99.055	102.61	99.339	100.13	102.05	101.08	98.452	96.688	100.78	100.78	99.394	100.79	98.9	101.63	98.902	101.45	100.94
113.11	110.36	110.42	110.39	108.28	111.5	111.81	107.66	108.73	110.69	110.93	109.03	108.96	109.17	111.53	111.38	110.72	109.2	108.97	112.34	111.39	109.77	110.79	110.18	109.75	109.76	112.52	110.35	111.03	109.56	111.41	109.24	111.04	111.4	110.29	107.04	113.04	111.69	111.02	110.82	112.01	110.73	111.95	108.98	107.98	112	110.5	111.92	110.34	112.87
103.63	105.89	104.77	103.64	103.52	104.99	104.61	102.58	105.31	108.41	105.59	103.3	103.4	105.87	106.86	103.84	104.35	107.67	107.16	104.56	107.16	105.89	106.25	106.3	102.38	103.27	106.07	103.37	106.27	104.23	103.41	106.33	105.54	104.11	105.24	104.61	104.73	104.6	102.12	106.69	102.24	103.83	101.86	105.11	105.53	105.59	102.3	102.54	103.53	105.92
109.35	107.76	109.07	114.75	113.42	112.21	113.21	106.89	111.96	117.25	109.87	108.15	110.2	111.23	112	113.27	110.24	110.09	110.63	110.72	115.03	111.33	111.08	111.24	111.92	111.44	108.25	112.26	114.59	109.75	110.53	110.63	112	110.52	108.34	114.79	114.3	110.24	111.5	109.38	111.28	112.32	109.87	112.16	110.44	110.87	112.16	109	111.06	109.46
113.44	109.36	113.12	111.64	111.94	110.01	113.16	111.41	110.55	114.08	113.87	112.87	110.69	113.96	112.17	115.9	112.06	109.58	110.82	111.2	111.15	110.95	111.9	110.6	108.95	110.5	112.46	113	113.77	116.52	113.45	109.28	108.79	114.94	111.46	112.85	111.96	109.27	112.28	111.01	112.4	111.71	111.59	110.65	114.85	111.41	113.97	109.21	109.66	112.76
108.12	110.34	105.55	109.39	108.98	108.16	107.41	104.29	108.31	105.27	105.31	104.59	108.06	108.48	107.9	102.23	108.23	105.67	104.16	105.51	108.23	108.06	108.98	108.04	106.96	104.89	107.01	108.11	105.81	107.31	104.31	103.6	107.12	106.75	110.45	103.87	106.52	107.71	106.68	106.45	105.35	109.13	104.25	108.33	107.79	107.65	104.06	107.03	106.07	103.96
109.75	109.82	110.36	109.91	111.34	112.74	112.28	113.93	110.6	113.84	112.93	108.42	109.34	110.17	114.84	111.43	110.71	109.5	110.61	112.22	113.64	110.2	113.83	112.12	110.14	111.99	113.09	107.05	112.54	110.05	110.3	109.55	114.4	113.07	111.86	112.92	113.16	112.96	109.15	111.04	110.89	109.55	112.46	110.22	111.02	109	110.76	107.46	109.93	110.25
98.188	102.89	98.815	100.95	99.657	99.119	100.07	98.334	98.941	100.62	99.014	99.742	99.543	100.47	100.43	101.27	97.815	98.911	98.188	99.314	96.781	102.39	99.921	103.23	99.232	102.44	101.65	98.561	101.4	99.935	98.01	100.9	100.11	101.62	100.9	99.593	98.874	98.966	97.574	101.02	102.05	101.93	95.267	99.892	102.32	100.93	101.04	99.965	96.089	97.616
107.88	110.41	107.09	109.24	110.02	105.51	106.98	113.46	110.46	106.97	111.19	109.78	106.95	108.09	113.77	109.86	108.67	113.26	107.65	108.58	108.44	111.87	110.11	108.98	110.64	109.5	112.18	109.33	111.05	111.94	106.85	107.33	109.6	109.11	109.67	110.26	112.34	110.37	113.06	112.06	109.23	109.83	111.2	108.53	108.67	108.44	106.7	108.37	111.99	105.75
118.01	118.34	116.24	114.13	116.43	118.3	119.54	117.09	114.85	118.24	115.94	118.89	117.71	117.98	117.1	114.32	117.74	119.38	120.16	117.03	118.7	119.31	115.72	119.58	118.4	116.53	116.9	117.19	117.15	114.68	117.24	121.22	121.25	118.77	116.55	118.18	117.17	116.78	117.12	117.02	118.2	118.15	111.83	121.42	118.14	118.95	115.09	115.53	118.03	119.01
108.25	103.33	103.1	106.23	107.57	106.31	107.39	107.1	106.93	104.4	101.65	104.57	105.42	107.54	106.07	106.09	107.39	104.76	104.49	105.93	106.03	103.82	108.05	106.49	105.41	103.93	105.32	107.1	108.43	103.24	105.44	107.12	104.84	106.12	106.13	107.02	102.86	106.2	108.32	105.18	105.99	106.39	104.93	108.22	106.15	105.17	107.65	108.5	106.42	105.15
113.21	110.1	112.21	108.73	110.77	108.89	109.8	112.25	112.74	111.51	110.76	111.61	112.57	111.66	113.87	111.43	112.29	110.68	107.2	108.73	113.05	114.32	113.31	112.17	115.98	112.06	109.49	109.11	109.53	109.7	112.47	113.41	111.82	108.2	109.56	109.14	108.93	113.45	110.34	111.97	112.26	108.09	112.4	110.64	110.82	112.19	111.6	109.81	108.9	110.7
102.21	105.25	105.65	106.84	101.19	105	105.79	104.22	105.31	102.67	103.91	105.97	104.42	108.26	105.19	101.86	104.56	104.64	105.44	105.34	107.05	103.65	103.86	102.04	103.02	108.09	104.59	102.87	105.59	104.66	103.58	105.62	105.21	105.08	105.41	104.61	103.15	105.36	103.24	102.94	105.28	107.64	104.97	101.66	103.38	108.63	101.47	105.94	101.2	103.4
110.94	113.23	109.61	109.33	111.53	111.09	113.41	107.85	109.43	110.44	113.58	113.03	110.33	109.8	111.86	114.21	112.03	110.27	108.77	107.85	112.2	111.24	110.31	112.09	115.34	110.5	110.96	114.62	110.7	112.46	111.87	107.4	110.93	111.76	114.65	112.41	113.83	110.52	110.48	111.47	116.63	111.15	113.75	110.73	110.64	113.37	109.88	109.54	112.92	110.17
106.73	104.74	105.77	103.46	107.4	108.57	104.92	103.96	104.98	105.12	104.26	105.39	102.14	101.89	105.37	99.649	105.05	106.33	104.97	104.27	101.42	104.48	102.35	103.35	106.15	105.98	106.46	107.27	99.864	104.35	104.64	103.56	107.19	104.85	99.947	104.39	101.45	105.35	106.29	103.71	106.83	107.05	107.9	104.12	102.65	105.3	100.91	100.76	103.01	107.59
116.02	116.41	116.72	117.64	118.14	112.31	113.08	115.57	117.72	114.24	116.05	117.31	117.94	115.25	115.95	116.37	116.32	117.71	115.49	116.61	117.91	114.48	114.15	115.22	117.28	114.65	116.48	117.87	115.53	113.91	115.96	113.73	118.24	116.31	114.17	117.49	120.12	118.44	116.62	111.87	117.78	117.18	113.25	116.53	115.91	115.7	114.31	118.13	117.66	115.61
104.22	105.14	103.21	105.49	109.1	104.48	105.38	104.71	104.26	105.96	107.38	101.51	105.74	105.26	109	104.71	105.21	104.74	108.22	104.49	106.62	103.62	106.18	105.62	105.26	104.86	103.92	104.77	105.41	106.13	105.91	105.04	106.33	102.72	106.37	106.76	103.69	106.58	106.85	104.66	105.47	104.78	103.1	106.53	106.24	103.9	105.65	105.46	105.87	104.38
109.69	110.37	110.69	110.65	114.64	111.66	109.99	112.54	112.77	111.53	112.84	112.47	115.7	112.21	113.24	113.56	111.47	109.57	111.78	110.26	110.85	108.33	112.92	111.26	110.49	115.41	111.9	112.47	107.77	110.39	112.47	112.45	107.78	109.55	109.2	114.04	112.7	112.18	111.72	112.58	109.64	110.77	111.17	112.12	109.12	114.49	108.15	108.27	108.99	114.5
111.27	109.02	114.69	114.51	112.27	116.25	113.91	116.23	114.64	113.01	112.52	110.23	109.8	113.21	114.13	112.57	114.24	113.35	115.08	110.57	112.67	113	111.38	115.22	114.13	117.28	113.57	113.19	111.82	115.21	114.9	113.03	114.67	112.89	115.18	114.32	109.69	111.52	114.68	112.03	112.66	113.58	111.17	112.8	112.57	112.39	110.82	110.03	110.84	113.15
[truncated: 150 more columns]
