# Supplementary material for: Genetic dissection of main and epistatic effects of QTL based on augmented triple test cross design
Source: PLoS One. 2017 Dec 14;12(12):e0189054. doi: 10.1371/journal.pone.0189054 (PMC5730204; doi:10.1371/journal.pone.0189054)
Supplement: S8 Supporting Information — (ZIP) [file pone.0189054.s008.zip › z4_1050_0.5_5.csv]

115	118.7	114.75	119.6	117.52	118.29	120.68	118.49	116.3	114.81	110.45	119.12	114.83	118.9	114.68	118.27	118.67	119.44	115.57	118.42	118.81	119.86	120.4	118.65	117.43	118.72	117.48	119.71	117.93	117.38	116.09	118.65	117.48	119.87	118.18	111.72	119.46	122.66	119.28	114.37	113.93	119.31	119.18	115.32	117.61	112.94	114.52	120.48	119.56	114.59
106.92	101.85	108.5	104.61	106	99.332	103.02	102.98	110.38	106.55	105	108.19	102.42	106.64	105.6	109.44	104.3	106.94	100.84	101.4	103.24	106.38	100.64	104.82	104.14	109.18	108.39	110.38	104.38	110.75	106.57	99.859	104.66	107.21	101.98	107.87	106.34	103.77	107.52	106.07	106.47	103.02	103.78	106.06	107.9	102.83	105.99	103.88	107.54	106.76
106.07	106.84	105.79	103.75	105.17	108.51	105.94	106.91	108.12	110.54	107.15	103.35	105.29	104.37	107.63	106.7	103.23	108.01	108.81	107.03	110.81	106.91	103.18	101.36	107.82	107.27	104.26	109.49	107.5	108.78	105.02	106.46	105.09	103.85	107.53	100.74	106.72	110.24	107.62	103.31	107.99	102.94	106.01	105.71	106.67	103.34	103.13	102.15	103.19	105.8
107.29	103.82	103.47	102.57	102.69	104.77	108.98	108.39	107.77	104.38	110.43	105.69	106.99	100.66	108.48	105.57	104.43	106.11	107.52	112.35	105.28	108.05	104.62	105.65	106.9	107.23	102.82	108.54	100.99	103.29	107.24	102.1	102.03	102.69	106.57	106.23	105.45	104.98	107.71	112.61	101.85	102.61	105.83	107.87	107.31	105.76	105.08	110.11	107.05	106.88
108.19	104.77	107.04	109.09	101.97	109.93	102.76	105.32	109.8	108.31	110.47	109.87	106.91	106.88	111.26	109.07	102.91	106.87	107.87	106.61	108.08	109.89	105.88	102.48	106.77	106.63	109.06	104.8	105.21	110.46	108.71	106.45	110.37	104.88	109.89	102.91	104.26	109.78	107.43	110.86	108.42	109.53	107.66	105.99	107.99	103.38	104.9	104.82	108	107.58
109.11	109.27	109.49	111.62	109.38	113.51	112.32	107.79	108.53	108.99	105.78	110.04	109.61	112.8	111.7	109.68	110.19	106.57	112.44	108.73	107.02	115.93	113.49	108.61	106.25	113.12	106.96	109.04	111.82	106.65	110.67	109.6	108.08	116.54	110.63	111.53	112.85	104.77	110.46	107.15	107.18	109.61	108.06	106.03	107.52	116.37	108.73	108.99	113.99	111.43
107.13	104.53	104.67	109.96	107.12	108.83	103.34	103.96	112.46	112.17	103.36	108.52	105.86	104.66	108.92	105.2	109.51	106.64	109.38	109.92	102.84	106.49	102.82	104.34	104.65	111.16	106.62	104.32	105.94	105.91	109.8	108.44	111.49	105.56	104.58	103.24	105.38	103.34	104.73	109.3	102.68	115.24	105.92	107.31	108.48	107.92	108.7	102.99	107.65	108.83
107.9	106.76	103.75	108.76	102.94	112.16	109.84	104.6	108.14	100.4	105.55	106.15	109.27	99.905	107.34	102.92	106.3	106.08	102.82	102.56	107.73	104.84	103.78	102	109.39	108.27	99.507	108.77	109.18	107.89	104.79	104.57	101.15	108.98	103.21	107	101.94	109.74	107.06	107.81	110	107.55	105.63	99.121	104.63	108.95	109.37	105.2	102.34	106.54
99.464	96.459	102.79	95.851	95.392	98.997	100.62	98.138	97.274	103.67	95.796	95.533	98.23	97.735	99.648	102.51	105.55	97.174	97.375	98.728	100.98	97.474	93.937	98.01	100.24	96.58	95.335	100.93	100.17	103.29	99.827	101.24	99.74	100.6	102.01	98.962	97.926	102.08	98.591	101.01	95.379	99.004	102.25	99.61	100.52	102.96	98.209	98.939	100.15	104.45
104.69	106.59	102.35	104.08	106.85	110.72	106.65	105.92	102.95	104.85	107.43	109.25	106.07	114.47	105.49	105.29	105.38	105.94	106.18	104.82	101.74	108.78	105.36	105.19	103.9	108.91	106.62	106.25	107.59	106.22	106.38	109.68	105.27	106.56	108.07	102.76	105.81	110.1	106.83	104.77	106.22	104.05	105.18	105.04	105.61	102.76	108.49	105.42	104.15	107.91
109.86	114.48	113.56	111.14	109.87	110.66	109.93	109.91	114.53	109.73	106.97	108.72	116.01	113.15	110.16	111.18	110.57	108.43	115.11	109.99	113.25	114.33	110.07	109.47	114.32	108.02	107.36	114.92	110.91	108.1	112.14	111.73	112.58	117.78	115.29	107.48	107.45	108.9	111.99	114.22	110.97	111.24	113.43	110.21	113.84	109.73	109.61	112.01	111.13	108.72
104.36	102.63	103.54	107.02	103.22	104.46	105.05	108.67	104.01	101.26	104.01	98.595	103.92	104.2	106.08	105.49	106.21	101.96	105.41	104.92	104.5	106.05	98.783	99.385	104.08	106.48	102.88	107.83	104.14	103.9	107.65	108.94	105.79	101.85	106.25	100.41	104.21	110.64	104.13	102.87	103.3	105	102.84	98.289	103.66	105.14	106.06	107.04	106.75	103.37
109.6	112.88	110.01	110.59	113.36	107.05	109.71	113.28	107	108.88	112.51	109.67	110.87	106.95	114.18	105.37	115.44	112.55	113.23	112.77	111.6	110.89	105.32	113.55	110.8	111.31	111.66	111.09	110.2	111.52	110.13	114.11	108.13	111.5	109.42	109.42	110.08	110.59	112.02	109.87	110.5	111.04	113.69	110.92	110.6	109.42	110.79	109.53	112.66	109.85
116.05	113.87	118.88	110.27	119.98	110.47	117.51	117.14	120.68	119.16	117.51	112.35	115.27	113.66	115.03	114.97	112.23	112.95	118.58	116.56	117.29	119.09	112.66	120.37	118.58	114.04	119.19	120.42	114.59	109.71	117.33	112.29	114.25	116.9	112.06	117.41	115.76	114.93	114.95	112.66	115.64	115.91	120.62	115.86	112.62	111.67	116.92	117.36	118.27	114.21
109.38	106.44	107.59	106.29	104.67	106.96	109.5	105.93	106.41	105.11	106.81	110.17	108.69	108	105.45	109.04	112.78	105.4	103.84	109.99	101.04	108.11	106.26	106.71	108.17	104.39	105.62	108.17	106.45	107.32	103.18	110.39	105.08	100.68	110.27	106.59	106.58	106.92	110.85	103.66	110.33	106.86	106.88	107.16	110.99	110.53	108.87	107.84	107.17	103.27
111.57	110.48	113.09	112.77	112.94	112.34	110.1	111.7	113.26	107.41	114.11	106.83	114.44	111.17	108.56	112.46	112.56	108.31	110.13	111.71	116.25	112.19	119.83	112.34	111.86	112.26	107.76	110.95	111.76	111.72	113.51	108.31	114.58	111.82	109.79	111.58	106.21	111.89	114.78	110.2	117.01	112.85	113	115.39	109.34	109.72	110.84	106.78	112.19	110.24
122.58	119.24	115.14	119.39	117.09	115.49	113.15	116.83	118.61	115.76	120.42	118.02	119.68	116.5	121.56	118.31	121.19	117.15	124.93	117.96	116.71	116.01	118.46	114.93	117.65	121.2	117.07	119.59	120.13	120.43	118.57	118.27	119.14	116.51	117.18	116.23	118.85	115.65	114.97	116.78	115.82	116.81	117.72	117.26	116.87	115.35	115.89	115.94	113.45	119.03
106.46	117.71	111.01	113.18	112.52	118.39	115.53	111.8	109.8	112.44	110.36	107.58	113.27	111.83	106.09	107.97	112.28	108.32	109.17	116.26	114.15	106.82	108.22	110.1	110.11	109.42	109.52	112.57	110.46	116.31	113.39	112.53	112.34	108.69	114.42	110.31	113.32	114.74	111.51	111.24	112.16	109.3	112.63	113.78	113.05	110.5	103.9	113.31	115.24	111.21
105.49	105.27	102.32	105.52	107.09	105.96	105.25	103.41	109.67	109.98	106.91	109.76	107.95	107.6	107.35	107.82	105.51	104.33	105.46	105.22	102.73	102.37	108.38	103.88	105.12	109.25	103.64	109.55	105.34	108.28	104.49	105.86	106.73	105.8	106.89	106.45	106.54	107.55	106.68	105.3	104.94	105.06	105.54	106.56	107.18	103.85	105.66	109.05	104.29	102.54
106.63	104.19	103.87	108.13	103.74	103.87	103.07	107.94	103.35	106.27	109.72	99.195	104	105.98	105.19	107.7	108.98	106.45	106.77	103.76	107.13	108.43	107.3	102.31	106.66	105.29	106.49	110.31	107.11	113.09	102.93	105.08	104.01	103.36	102.09	109.78	104.49	103.86	107.92	104.16	105.93	106.3	107.85	104.11	106.93	105.5	105.34	102.77	111.05	100.44
110.75	112.23	110.29	108.57	114.71	115.65	107.55	111.59	109.41	109.08	106.3	110.95	111.73	107.23	113.49	117.02	113.97	114.53	109.54	114.73	111.32	114.8	118.82	108.96	110.81	113.7	105.78	111.53	109.61	113.62	113	118.73	108.95	114.03	109.23	116.62	111.41	113.47	111.72	116.12	113.08	110.87	114.46	113.98	110.53	109.55	107.41	113.19	109.41	109.12
105.57	102.71	104.45	105.23	105.03	106.29	104.41	101.85	104.78	107.93	107.35	105.73	107	107.74	104.37	104.56	104.92	104.79	106.22	104.47	109.39	106.63	109.36	107.12	105.98	107.36	104.5	103.76	103.9	108.69	109.76	105.38	106.71	108.26	111.56	107.17	106.55	105.69	104.97	107.94	107.09	105.94	105.59	104.29	107.77	104.04	101.69	107.07	104.9	110.25
104.93	106.09	107.42	104.98	109.11	102.75	106.27	110.31	106.29	104.33	103.72	103.74	109.15	103.04	107.66	103.3	105.52	107.83	105.67	105.64	104.91	109.04	105.03	104.9	103.3	104.65	106.78	108.38	107.1	102.9	104.67	105.91	105.86	101.65	106.67	104.68	108.48	106.95	103.94	102.74	104.63	106	104.62	106.8	100.66	111.09	107.74	102.53	99.981	107.32
106.92	105.58	105.57	102.57	104.02	109.89	103.67	109.71	104.56	108.69	103.43	106.23	111.22	106.76	107.65	105.8	107.22	105.29	107.78	103.66	102.69	109.35	108.83	107.76	106.9	104.14	110.07	106.74	108.35	106.97	103.34	101.39	107.15	106.6	103.02	106.54	104.19	105.67	108.05	110.28	104.83	105.61	106.31	100.85	103.3	107.1	110.18	109.85	108.92	107.03
107.35	104.12	103.14	106.82	107.57	103.66	104.73	103.04	106.46	106.46	105.89	102.86	102.02	103.97	108.07	103.91	104.39	102.44	109.05	107.72	105.09	105.48	104.07	101.84	106.28	107.42	110.03	104.83	103.86	103.52	106.2	104.43	107.67	104.43	104.85	100.93	102.1	104.92	105.87	105.74	102.04	107.68	104.37	109.96	105.35	107.22	106.16	99.771	103.42	110.45
117.37	117.79	118.02	114.36	113.89	118.52	117.89	117.78	119.12	117.69	119.49	116.73	115.73	120.98	114.54	118.99	114.07	115.02	113.73	119.07	119.03	117.82	117.25	121.19	121.24	116.26	117.52	121.35	118.34	119.38	121.48	122.08	115.55	116.06	117.82	117.07	119.06	115.9	117.56	118.89	120.69	117.57	115.82	117.66	120	117.69	120.31	113.03	118.93	117.75
111.45	108.29	106.47	111.25	108.16	115.93	110.76	109.52	113.71	108.04	110.78	110.53	109.86	113.48	106.76	110.14	112.95	110.26	109.02	111.52	112.1	107.91	108.07	109.28	110.34	112.92	108.54	110.37	106.74	113.15	106.7	112.66	111.08	113.39	107.36	111.27	112.84	110.56	109.36	111	112.53	109.03	110.75	111.25	112.07	110.7	104.93	111.71	107.21	108.59
107.47	106.35	108.84	108.05	105.96	108.33	109.94	107.63	104.72	108.02	107.32	109.06	105.29	103.04	99.609	106.12	110.96	106.67	105.26	109.73	102.44	109.42	107.12	107.65	109.16	104.78	104.69	107.76	101.6	104.69	107.04	107.83	106.11	105.12	111.97	104.25	104.05	107.39	112.63	106.05	111.57	102.03	108.14	105.83	107.74	107.61	110.8	106.03	108.93	107.18
99.17	102.28	96.828	99.968	100.2	98.125	101.57	98.394	101.79	104.73	94.658	102.03	103.19	102	104.34	102.13	96.252	101.21	100.56	99.525	97.143	99.97	99.182	104.18	100.03	98.273	102.06	102.38	99.344	99.479	100.87	98.153	102.39	101.47	97.326	98.963	97.168	105.85	103.52	99.298	99.838	102.24	98.286	105.58	99.786	97.198	104.28	101.16	96.42	100.51
113.43	112.24	108.6	113.76	109.97	108.02	110.66	117.98	111.69	112.76	112.91	110.95	113.67	112.71	111.98	111.64	111.96	112.4	111.46	114.38	112.24	114.55	113.97	114.38	111.23	113.65	111.89	111.02	111.14	111.82	114.48	114.29	114.42	110.37	109.97	114.01	112.61	111.33	112.32	112.47	115.89	109.22	112.52	112.64	110.12	112.5	110.17	112.11	116.44	116.33
104.47	104.61	105.52	103.36	107.52	106.1	104.66	104.07	102.47	107.83	105.92	108.44	108.66	105.79	106.04	110.67	103.72	101.57	105.14	105.31	106.5	107.19	103.34	104.7	105.27	107.22	103.59	107.13	110.73	106.05	107.29	105.3	106.36	104.93	104.9	106.78	104.35	100.43	109.79	113.75	104.39	103.04	102.32	106.82	103.33	105.94	109.8	103.57	107.01	111.28
103.92	103.24	105.67	104.47	107.03	104.58	101.02	106.49	106.64	108.9	106.62	108.15	105.99	107.91	103.58	108.57	105.88	105.39	105.26	107.06	110.72	103.42	103.95	101.75	104.08	107.77	106.83	107.3	102.8	102.52	106.99	110.01	108.95	107.83	104.09	110.62	104.43	101.28	102.62	107.54	105.03	105.19	103.17	105.8	104.11	104.43	104.37	104.88	103.68	106.9
99.899	103.32	102.7	97.645	100	101.52	107.46	100.56	102.39	97.644	98.536	98.939	97.54	102.24	98.579	101.91	99.782	93.26	103.93	98.044	101.96	99.776	97.466	101.91	100.25	98.417	94.675	98.583	101.59	93.282	98.212	98.553	102.24	102.71	100	100.31	103.02	99.694	100.99	98.483	99.66	98.026	96.513	105.78	106.76	97.407	103.36	98.691	99.696	98.412
114.95	111.26	111.9	115.59	109.16	110.15	110.84	110.84	114.98	110.82	111.9	115.05	112.6	108.29	115.68	110.62	111.64	112.87	116.12	111.54	112.97	114.12	112.37	113.32	109.16	116.41	113.53	114.59	112.57	111.49	107.5	111.58	112.67	112.41	112.48	112.66	112.03	118.06	111.99	112.36	114.47	111.91	114.45	105.87	108	110.27	114.62	110.52	112.47	107.12
108.28	108.53	104.27	104.97	106.27	106.1	110.49	106.88	107.56	107.96	110.18	100.56	106.75	104.5	104.47	110.37	104.15	107.46	103.44	104.9	105.24	108.63	104.31	106.15	107.49	106.32	104.87	102.79	107.58	106.25	106.7	102.67	105.47	104.83	100.55	104.53	107.35	106.72	105.14	111.02	109.03	105.53	109.22	104.25	105.75	109.91	108.08	105.3	102.64	107.11
115.38	115.91	120.27	116.74	117.48	115.55	110.94	114.68	113.32	117.3	120.95	116.15	116.41	116.17	116.13	119.49	121.21	120.77	116.85	118.49	120.4	121.03	120.59	116.85	115.62	118.15	114.39	115.25	120.82	120.09	120.62	119.47	117.87	114.5	115.11	118.49	118.99	116.8	115.32	118.2	124.13	116.26	114.38	119.76	113.09	118.54	118.84	118.47	117.34	114.82
118.08	109.54	105.6	112.66	111.16	110.13	110.32	110.55	114.6	115.52	110.18	113.19	113.52	114.38	112.64	113.99	113.1	108.21	113.16	110.06	111.54	115.19	114.17	109.7	108.41	111.55	108.43	113.25	114.27	111.59	111.82	109.81	113.78	111.51	112.43	113.05	106.41	108.73	110.01	110.04	109.55	113.7	108.56	115.91	108.03	110.57	115.99	108.82	110.63	111.17
107.04	107.82	111.57	110.54	106.01	106.64	111.89	113.48	111.89	110.48	115.12	108.35	112.46	112.83	107.34	108.02	109.73	110.8	106.54	109.19	108.52	110.2	106.17	111.25	108.51	109.55	106.92	115.21	110.06	107.83	105.1	107.04	103.54	110.96	113.23	109.63	111.29	105.68	113.16	114.8	112.44	110.68	108.64	112.94	112.31	106.98	108.67	107.4	114.77	112.48
105	109.4	106.16	104.99	109.99	108.88	108.87	103.88	107.06	106.21	107.09	107.12	107.99	105.87	107.66	108.07	105.53	104.88	108.83	106.96	110.89	103.31	114.51	104.01	108.69	107.73	105.99	105.77	104.16	106.29	106.36	108.42	105.7	105.97	99.706	103.71	109.12	106.34	109.33	104.76	105.46	103.12	105.24	106.23	106.26	107.39	106.92	109.36	105.57	106.59
112.66	112.21	109.35	114.54	115.91	109.47	112.65	109.93	106.88	112.57	111.39	114.47	108.89	118.4	113.59	111.55	114.64	111.96	106.91	110.76	114.29	108.8	114.19	109.41	110.41	113.09	113.47	110.34	114.53	113.25	113.38	110.41	111.57	112.29	112.6	112.28	109.05	112.49	110.73	115.57	112.79	109.42	109.53	112.42	109.74	109.67	115.91	110.58	110.18	110.34
104.5	110.3	104.13	102.52	104.06	105.78	111.7	102.34	108.73	105.11	109.96	104.88	107.1	108.25	107.98	105.9	106.09	105.96	108.53	107.93	103.06	104.02	105.55	106.16	103.8	108.4	103.4	105.83	103.16	104.99	105.59	106.1	107.24	110.66	107.46	105.99	106.23	102.11	105.59	103.19	107.56	105.01	104.75	103.74	108	107.65	106.77	104.33	107.17	111.21
102.8	105.25	106.37	103.32	105.32	101.19	102.03	102.59	98.973	104.73	103.42	105.04	104.84	102.34	103.24	104.37	105.75	107.68	105.41	105.05	104.75	106.46	101.89	104.98	104.47	105.5	102.5	108.61	101.7	103.94	104.37	104.65	106.35	102.1	103.48	99.044	105.25	104.95	107.64	100.69	105.53	105.39	105.63	107.95	103.08	100.85	103.02	103.47	104.09	101.97
102.72	105.82	104.15	109.12	105.08	110.15	107.11	108.93	107.82	100.58	108.6	107.74	103.82	108.66	107.27	106.48	99.842	103.54	110.75	105.21	101.61	107.81	108.07	106.4	103.86	104.51	107.9	107.23	109.37	106.9	105.44	108.18	106.95	108.39	110.99	104.2	107.91	104.61	107.27	108.26	100.63	105.23	101.31	107.47	105.56	113.61	106.09	104.35	107.55	107.85
101.42	106.33	104.69	104.61	104.83	106.54	102.76	101.43	106.77	104.45	108.1	105.24	102.36	102.68	105.26	103.7	106.01	104.72	104.52	106.57	105.74	106.11	105.42	104.62	102.11	106.98	103.94	104	104.58	106.32	107.82	96.72	105.53	100.22	106.07	104.72	104.73	103.85	111.36	108.99	104.55	105.55	101.23	102.55	102.39	101.28	108.51	107.58	102.13	100.5
120.01	113.56	116.8	120.93	115.06	120.81	114.39	114.5	118.67	117.95	114.11	116.65	116.97	115.11	116.25	118.25	117.22	117.77	116.22	110.91	115.67	112.78	120.63	121.18	119.06	114.4	111.04	118.53	116.12	116.71	116.66	113.92	113.16	118.65	118.11	118.64	113.18	119.06	118.35	120.03	118.03	116.76	112.42	115.95	112.69	116.67	117.01	116.37	113.04	115.97
117.24	117.19	114.04	109.29	111.46	114.31	112.12	109.33	113.06	111.59	116.08	113.94	113.51	113.41	108.34	112.84	112.18	114.14	112.07	112.64	110.8	111.76	114.77	110.26	112.49	112.37	113.11	108.16	113.17	110.98	110.04	114.22	108.47	114.09	115.04	110.07	110.97	107.59	108.37	113.58	108.72	117.37	111.84	112.52	110.78	116.94	110.31	112.77	108.47	111.96
117.87	118.89	118.77	116.22	113.78	118.45	119.27	125.27	114.79	113.72	117.76	119.45	113.75	116.34	114.01	118.01	120.83	114.35	117.86	116.4	118.31	114.8	115.92	117.83	114.62	115.57	112.6	118.01	115.28	115.19	120.74	119.54	115.39	116.38	117.92	118.14	120.61	121.84	114.71	115.59	117.84	118.17	115.73	118.97	119.29	118.43	117.94	115.22	116.87	119.1
102.75	103.68	106.44	104.14	98.426	106.33	102.15	103.46	104.66	104.75	101.56	109.18	107.81	105.85	105.1	105.58	97.298	103.95	111.2	109.68	103	108.02	102.2	105.46	104.11	105.71	109.52	106.58	104.84	104.76	108.43	109.53	106.94	108.68	105.85	109.52	105.31	105.4	103.42	103.76	106.76	106.32	105.6	103.94	105.97	106.2	107.33	104.89	100.29	105.09
102.03	102.44	106.15	105.35	102.73	104.23	105.96	101.88	106.02	105.18	106.47	103.69	103.9	104.61	105.72	102.64	107.42	100.39	103.01	101.35	105.17	105.48	110.29	105.41	107.27	104.83	106.41	109.22	107.3	101.86	103.29	104.73	104.38	105.14	105.49	110.07	102.54	105.57	108.1	103.55	104.87	104.13	102.94	105.78	105.26	103.45	109.36	104.03	106.18	102.99
107.77	103.21	106.31	105.97	107	105.8	103.66	105.2	102.51	109.36	104.32	104.63	107.7	107.97	105.35	104.5	103.79	108.27	107.81	106.25	111.56	100.3	104.89	106.83	109.31	102.95	106.4	104.21	104.65	103.26	107.76	108.56	106.96	101.26	103.78	104.8	106.18	105.05	105.41	104.95	113.61	104.99	108.64	102.72	105.79	103.46	105.05	105.56	101.84	103.84
114.33	108.55	108.9	108.8	104.7	110.02	112.55	110.15	112.09	114.23	111.52	107.48	111.16	113.69	111.48	110.21	114.36	113.67	111.84	111.92	108.22	107.44	107.02	114.41	114.15	110.38	109.16	110.34	107.39	113.06	109.12	112.05	116.63	113.62	107.04	110.79	110.62	114.21	107.74	118.36	109.23	110.68	110.4	108.22	111.89	112.23	111.64	109.84	108.59	110.67
106.56	107.92	109.27	105.38	104.72	109.01	106.22	103.1	105.44	105.69	100.61	104.61	104.36	107.48	106.45	105.37	104.48	104.61	105.71	106.73	106.25	102.95	103.79	104.01	106.87	105.12	105.41	102.14	104.14	103.6	107.5	104.54	107.47	101.7	106.28	104.58	105	103.82	104.69	103.21	108.56	109.03	110.03	108.44	105.52	101.95	106.87	103.43	105.37	106.37
106.12	108.32	105.03	104.54	104.98	108.24	100.91	103.63	107.39	112.69	102.5	106.14	107.11	108.45	101.57	110.28	106.81	106.88	106.81	109.33	101.58	104.33	110	108.49	103.92	103.41	105.83	106.75	102.74	110.75	104.35	104.98	107.16	107.97	107.49	108.07	111.83	101.75	105.91	104.07	104.28	102.76	103.77	100.27	106.18	107.09	103.75	104.2	103.67	108.77
108.35	111.29	110.71	105.91	106.14	104.61	105.03	109.03	105.72	107.67	109.81	105.86	103.48	105.65	107.2	106.05	107.52	102.93	105.6	109.79	111.12	109.73	103.89	105.47	108.14	104.82	105.83	106.37	109.54	104.99	107.37	106.66	107.04	105.03	106.16	105.77	103.93	108.22	110.87	103.63	102.51	107.62	108.62	111.94	107.27	106.24	104.33	105.07	108.87	108.83
105.52	105.23	105.11	107.87	106.49	110.37	102.06	105.91	106.23	104.31	104.7	103.97	107.42	106.34	109.24	108.88	105.52	105.14	108.52	107.1	105.96	105.94	110.91	109.39	105	106.3	106.11	106.79	109.49	102.79	104.72	109.29	100.22	102.31	103.44	105.46	110.36	103.7	107.27	108.27	101.74	103.5	107.01	107.9	104.77	106.76	107.35	103.35	108.75	109.51
109.86	112.6	114.45	108.1	109.73	111.15	112.59	109.19	110.54	111.76	111.76	112.78	109.96	115.32	118.35	110.71	108.75	110.6	110.5	107.65	111.81	114.09	116.84	110.77	110.62	110.98	110.09	114.86	112.42	112.85	105.14	112.28	108.94	113.41	107.9	114	112.35	111.02	113.02	111.24	108.22	116.61	110.09	113.3	110.77	108.9	111.42	111.85	111.68	113.79
111.96	110.96	106.77	110.13	108.83	107.94	106.86	109.11	110.01	108.05	109.02	106.26	110.88	105.66	110.82	108.09	110.99	107.63	107.09	108.42	110.07	113.12	109.33	110.43	105.91	110.75	109.63	105.31	111.23	111.54	110.61	101.35	110.62	113.53	106.41	109.36	110.78	108.74	112.22	111.29	106.27	106.58	111.94	109.11	106.37	111.26	112.12	109.9	108.17	107.29
115.74	113.69	112.11	111.04	114.71	112.28	110.01	110.48	117	113.83	115.81	113.44	111.55	115.08	110.32	110.73	112.27	115.33	109.9	109.29	113.24	113.05	114.09	111.2	110.09	117.29	113.65	117.14	109.67	112.52	110.91	111.37	113.76	112.42	114.9	111.8	115.55	113.07	116.75	115.64	113.15	111.9	111.46	111.49	113.91	112.01	115.09	111.83	112.53	112.96
105.04	107.2	103.02	106.26	103.22	101.45	106.43	107.77	107.23	105.95	103.95	108.68	99.144	103.34	106.78	111.6	104.23	105.98	107.87	99.723	104.91	105.06	108.48	106.73	105.44	100.79	103.18	106.02	107.77	105.77	108.42	106.27	98.99	103.99	106.47	105.31	105.64	104.2	104.9	103.88	101.61	103.6	103.59	108.15	104.6	104.05	106.58	106.47	107.36	103.97
103.97	108.43	106.74	105.29	106.12	108.85	105.95	105.73	104.25	104.76	111.1	103.61	102.42	105.9	105.96	107.67	109.23	108.87	103.12	107.15	107.36	104.98	109.78	108.56	102.13	97.507	107.13	109.65	106.66	109.13	106.17	104.59	108.43	108.23	109.6	100.18	106.85	104.93	101.46	102.11	100.52	105.58	106.99	111.43	104.39	103.14	102.2	107.13	105.76	101.52
100.51	100.11	98.739	100.06	95.665	94.682	102.61	93.68	100.02	93.853	102.38	100.74	95.97	102.02	97.258	98.464	100.1	97.312	99.423	95.986	103.95	104.67	103.44	95.927	101.32	100.97	100.45	101.13	97.775	99.874	98.927	100.97	101.9	100	96.363	100.43	99.781	101.32	103.45	98.034	99.977	101.16	92.885	98.118	99.533	101.2	99.353	99.022	96.98	94.903
103.66	106.31	103.11	105.34	104.89	108.55	106.94	104.58	110.94	102.88	101.88	104.59	106.23	107.87	108.43	101.91	104.15	103.9	103.81	103.99	101.83	102.51	101.1	108.5	103.68	101.54	106.34	104.78	102.52	100.7	101.87	107.64	103.54	101.29	107.76	102.85	110.01	104.61	102.73	104.05	104.66	103.66	107.92	107.9	105.87	107.87	106.26	105.09	108.65	105.61
113.4	114.81	110.73	108.32	114.3	115.57	114.51	109.27	110.79	115.74	115.85	111.75	113.52	112.07	113.63	113.98	114.11	112.73	114.13	113.68	111.07	110.8	107.27	110.99	112.5	109.51	117.85	112.83	113.16	116.23	115.53	112.17	106.79	113.76	113.81	112.62	112.22	116.3	113.42	115.44	112.26	113.97	110.42	111.27	114.11	121.85	113.63	110.71	114.56	107.77
113.69	113.35	111.19	108.49	115.41	108.71	114.36	114.37	106.99	113.58	112.39	107.78	113.97	111.81	114.35	109.09	107.64	110.31	110.17	110.44	111.7	109.98	108.62	114.8	107.31	110.14	111.09	113.22	109.86	114.11	111.44	113.51	113.66	115.92	110.65	112.22	111.58	110.12	115.47	112.91	112.78	110.49	110.46	113.15	111.08	114.1	111.65	113.98	116.34	112.52
106.95	103.15	101.54	102.88	107.04	105.72	100.54	106.91	104.45	107.81	104.44	103.6	111.96	101.1	110.21	102.2	109.41	106.27	103.14	108.71	99.188	103.31	104.51	107.21	103.4	105.65	101.76	106.61	101.07	103.9	101.34	108.08	102.64	103.57	102.96	101.34	103.17	104.58	105.99	105.24	104.18	106.78	100.35	107.12	105.9	102.29	105.97	106.88	103.29	104.28
110.41	102.51	105.8	111.54	106.35	105.85	103.69	103.28	112.14	99.788	102.9	106.67	107.28	110.31	105.41	107.12	105.6	107.12	106.06	99.859	109.23	107.16	108.45	107.38	111.73	108.43	109.48	106.91	104.45	109.85	105.71	106.42	102.83	106.52	106.65	108.53	105.35	103.78	110.17	106.84	104.67	109.77	107.66	108.94	105.94	110	111.35	103.89	104.14	104.77
114.47	112.24	114.14	113.65	111.84	111.07	107.95	111.66	111.83	114.56	113.46	109.57	109.01	109.9	113.4	111.58	110.33	112.19	113.05	106.07	112.1	108.64	115.1	112.38	112.84	113.26	107.59	109.34	114.98	112.68	114.01	117.81	112.51	115.96	111.19	111.82	111.45	115.3	110.37	113.05	111.12	115.81	110.53	106.59	113.06	112.21	113.87	111.1	110.59	110.76
99.448	101.14	96.763	104.13	100.3	102.62	99.501	102.01	99.371	98.586	102.42	96.585	103.83	97.92	100.35	101.42	94.653	98.268	97.866	100.18	100.07	98.334	102.39	99.147	98.008	98.447	103.77	102.54	98.752	99.523	96.629	98.567	99.096	99.209	97.873	97.508	100.02	99.891	101.71	100.21	104.49	103.85	98.268	103.15	99.093	97.053	97.781	100.49	98.426	102.5
99.225	102.45	100.67	96.368	99.37	102.35	103	98.637	99.797	97.329	100.49	101.56	99.255	97.2	100.24	101.86	101.88	100.37	100.88	101.88	98.613	104.2	102.3	97.677	104.53	101.38	96.945	98.646	99.492	102.38	95.858	96.551	100.58	97.758	102.75	100.15	100.81	102.09	95.897	102.73	102.78	101.53	101.35	102.49	100.7	100.86	101.75	98.033	100.48	96.118
106.81	112.12	108.85	112.88	110.34	114.48	111	107.66	110.48	109.35	106.19	112.87	106.75	110.96	112.03	108.89	106.28	109.97	111.88	109.39	109.83	110.7	105.77	107.24	111.46	109.63	112.94	107.08	112.19	113.31	105.9	108.54	111.51	110.52	111.13	110.76	108.22	111.59	108.88	112.33	113.94	107.79	111.7	114.61	106.69	110.31	108.95	107.81	109.75	110.64
107.54	105.21	111.12	103.2	106.25	109.78	105.93	106.03	105.8	105.77	108.42	107.34	104.3	107.99	106.04	100.9	107.11	107.47	111.01	108.73	105.95	108.83	106.23	109.39	105.96	106.58	110.35	105.87	106.58	109.18	111.26	102.27	111.62	108.07	106.91	108.46	110.7	111.26	104.74	102.07	103.22	110.52	106.37	105.79	111.78	107.82	109.91	106.62	106.6	102.01
115.32	113.04	113.26	115.31	114.28	111.41	105.16	116.42	114.11	108.02	108.9	113.82	113.75	113.28	108.68	113.99	115.1	117.23	113.46	113.62	114.33	115.82	112.79	112.3	112.88	111.15	112.99	111.55	110.3	114.48	107.58	111.51	108.83	112.06	114.81	117.3	112.83	115.22	113.35	110.69	112.08	112.34	115.48	108.91	109.25	114.01	112.78	115.08	116.77	108.68
104.64	106	108.11	108.57	105.13	104.39	102.89	100.61	104.18	105.34	106.83	101.73	105.84	105.61	104.88	101.27	104.86	105.5	101.73	106.97	100.83	109.17	105.24	110.43	110.11	107.96	106.86	104.43	108.48	104.89	105.73	109.74	101.31	104.17	108.52	110.1	107.46	105.38	105.85	106.75	109.55	104.01	105.02	107.41	107.51	106.13	106.71	105.39	105.72	104.73
104.89	104.27	97.468	100.69	96.755	98.757	100.75	100.2	101.71	99.662	102	101.56	101.52	99.199	98.156	101.85	99.54	99.552	102.99	105.06	98.684	104.94	101.14	99.752	97.972	100.14	96.667	100.28	99.236	103.49	104.08	99.768	102.12	105.14	105.07	102.11	99.204	96.349	100.3	100.21	98.886	99.438	98.695	100.1	101.25	101.53	99.169	100.44	100.41	99.159
105.51	101.86	104.53	110.91	109.04	102.21	109.8	106.18	105.97	107.8	106.08	109.19	104.08	108.05	107.7	108.2	101.38	102.83	103.78	106.32	108.72	106.69	102.42	106.9	108.3	102.2	102.26	105.4	103.91	106.98	109.39	105.07	105.53	107.19	106.61	104.48	101.83	101.32	104.9	103.6	107.49	101.49	105.62	108.27	105.61	103.6	103.5	108.98	104.2	109.06
102.8	102.33	99.376	100.33	102.81	103.37	99.94	100.09	99.932	101.96	104.62	96.479	101.04	102.33	99.801	101.24	99.31	100.96	99.403	101.64	100.11	100.28	98.535	98.752	102.81	100.72	98.549	96.436	98.406	100.44	98.703	99.67	100.73	102.95	94.827	96.207	103.85	96.351	94.987	97.683	101.92	97.177	99.63	103.95	99.804	102.9	99.998	100.19	102.6	102.04
109.48	109.27	114.2	110.74	112.24	111.34	110.52	107.93	110.37	115.52	111.2	111.5	115.69	108.26	111.14	113.27	112.17	108.11	114.97	112.47	111.58	113.5	110.85	112.87	111.74	113.51	116.74	108.85	113.44	110.64	108.05	114.06	112.84	112.61	108.7	110.16	111.03	109.29	112.38	112.4	115.25	113.35	111.13	113.77	114.44	112.81	113.09	112.8	114.91	114.01
103.77	102.98	109.35	102.72	100.63	111.52	105.94	107.73	111.77	102.48	109.92	103.78	106.99	103.56	106.87	107.8	107.55	105.62	106.51	107.75	105.58	109.44	105.75	106.83	107.31	107.08	102.95	105.05	105.96	101.73	106.65	102.93	106.63	106.99	103.57	106.21	106.45	107.99	104.29	102.55	104.17	103.76	106.57	108.34	109.54	107.58	104.36	103.33	103.24	103.51
109.13	111.75	114.25	112.51	114.91	111.16	109.9	113.38	109.73	115.54	114.16	107.45	117.98	113.53	112.52	111.13	114.8	117.39	112.38	110.89	107.55	112.4	113.21	110.16	108.94	111.68	109.12	110.35	111.14	111.35	111.25	111.49	114.59	112	113.11	110.38	111.91	110.55	114.38	109.9	108.05	112.57	109.69	111.36	111.37	108.53	112.71	114.57	111.36	114.64
110.53	106.83	109.86	113.33	110.99	107.11	109.05	111.94	112.92	109.88	106.21	108.28	106.77	105.24	115.49	114.21	109.19	112.01	109.8	110.6	113.32	111.35	112.98	112.91	106.85	107.35	112.55	112.84	113.63	107.88	112.73	113.18	109.36	110.71	111.7	116.19	110.78	108.45	110.42	110.35	111.6	110.79	114.44	109.91	106.88	108.67	110.25	113.46	117.23	118.17
111.96	108.34	107.51	107.76	112.01	109.78	114.61	110.45	112.86	111.83	113.09	106.99	113.01	116.75	110.22	111.91	110.65	109.33	108.23	113.6	110.36	116.42	108.76	112.65	113.18	112.17	109.39	114.38	110.94	107.82	111.76	113.72	112.76	107.99	114.18	113.3	110.94	110.93	111.45	114.88	109.18	109.22	111.52	110.51	111.04	112.64	110.15	109.82	109.6	111.6
103.82	102.67	105.25	108.47	103.91	106.89	108.11	102	105.61	106.26	103.22	110.52	102.52	106.8	105.79	107.63	101.22	107.9	101.44	107.2	104.4	107.51	103.14	106.37	106.29	105.21	108.84	104.34	107.57	105.74	106.74	105.06	109.95	102.46	103.37	108.26	105.68	105.81	104.98	104.24	106.4	105.18	101.72	104.66	102.69	106.21	103.55	107.75	108.46	107.88
109.03	110.06	109.29	111.68	108.35	111.73	111.45	113.92	109	110.8	110.24	105.68	109.72	109.74	116.27	111.31	111.36	110.06	109.65	110.85	110.68	111.47	111.26	110.91	115.47	110.73	114.37	109.93	108.71	106.43	103.42	111.72	108.78	109.87	109.72	111.38	113.92	110.08	110.9	109.24	110.26	108.41	111.51	109.17	110.54	110.05	109.48	109.07	108.91	108.89
104.01	105.8	103.09	101.68	100.87	107.95	109.31	106.78	102.63	104.06	104.88	107.28	102.65	105.7	104.55	106.92	107.12	107.42	104.71	105.84	103.3	99.885	108.15	106.5	105.35	106.31	104.48	99.275	104.99	107.1	106.74	106.52	104.97	104.71	99.144	101.26	109.38	106.83	107.86	99.844	106.5	106.89	103.96	105.29	105.58	98.426	104.3	101.47	105.25	103.57
103.6	107.1	108.66	103.91	104.37	107.07	102.13	106.47	105.71	101.4	106.31	106.24	107.37	106.78	106.46	103.6	108.89	109.22	106.52	104.09	106.49	110.21	106.17	105.24	106.02	103.78	105.74	104.09	105.39	100.99	104.7	103.4	105.29	107.14	105.7	104.77	106.43	106.68	106.44	103.97	105.99	105.8	106.97	111.51	107.35	104.47	108.01	104.91	105.83	99.118
119.73	121.19	116.81	122.63	118.75	120.14	119.12	120.8	120	123.61	117.56	114.17	119.95	118.96	115.21	122.54	115.92	117.71	114.11	121.29	116.21	116.83	120.24	118.56	113.14	117.91	121.18	118.82	116.67	117.88	116.82	116.78	118.9	115.87	115.88	118.57	119.24	117.06	117.03	118.67	117.72	117.49	122.97	116.26	117.78	112.33	115.65	121.52	117.32	116.75
104.38	98.243	108.24	103.71	104	103.14	102.58	103.57	101.91	103.21	106.09	106.25	107.48	105.73	105.05	103.74	101.91	102.96	105.34	104.97	105.1	104.56	104.19	104.74	104.92	105.77	104.61	104.64	101.83	101.72	102.15	107.09	102.84	104.81	100.02	100.63	106.19	104.74	99.81	105.79	104.06	104.09	105.1	105.14	99.692	107.6	99.984	102.48	102.68	106.06
104.81	98.96	105.9	106.49	109.76	106.55	101.78	107.41	106.23	107.29	110.36	107.51	104.39	104.23	108.18	106.88	106.09	102.24	104.75	107.11	107.53	108.12	110.55	103.07	106.73	108.08	106.92	105.66	102.31	104.42	105.97	107.74	109.27	106.39	106.74	103.24	106.59	108.02	106.35	106.28	99.94	105.75	101.98	106.96	109.09	105.38	103.28	108.77	99.29	104.39
110.06	102.76	107.52	105.18	107.92	107.64	108.84	109.47	105.34	106.48	106.92	108.96	103.86	108.38	102.19	104.47	107.01	105.22	105.37	103.47	105.21	102.07	106	100.97	106.42	107.18	109.6	108.35	107.34	104.42	107.23	105.4	107.43	103.48	103	107.89	104.83	107.18	105.18	104.69	105.97	105.04	104.9	109.06	100.63	106.39	108.2	106.45	110.18	106.54
103.14	105.07	102.02	103.51	102.65	104.94	108.3	107.36	104.26	110.05	107.51	102.44	101.04	109.46	111.28	102.25	105.98	103.89	100.48	106.32	110.76	105.29	106.91	103.56	108.04	105.5	107.04	107.69	104.41	109.77	110.08	106.4	107.43	103.38	108.6	106.99	104.79	104.97	107.87	103.23	108.53	104.78	105.44	105.48	106.83	105.13	105.96	101.76	104.72	108.48
105.29	104.79	105.27	106.51	106.19	101.96	107.36	107.92	104.76	107.31	104.43	104.74	107.75	104.57	101.87	104.51	105.27	108.75	107.18	108.66	107.5	105.68	106.67	104.57	107.63	106.88	105.23	102.79	103.7	103.45	107.36	110.9	105.32	104.85	104.54	104.6	101.62	102.97	106.83	106.37	104.09	109.25	103.13	108.54	108.97	105.74	102.48	106.87	104.25	105.4
104.67	103.43	110.36	109.51	109.49	105.61	104.05	103.87	103.26	105.62	112.37	108.16	106.48	106.59	110.4	107.12	102.08	105.56	104.45	109.29	105.38	101.97	107.35	104.16	108	103.74	105.14	100.89	107.79	107.95	101.7	104.77	103.71	108.37	101.85	109.48	103.64	106.06	103.83	107.65	104.83	105.19	109.03	110.6	107.54	108.72	105.25	106.5	103.6	105.68
118.9	113.75	114.07	116.2	113.53	114.24	116.81	120.72	115.49	119.99	114.45	117.91	117.11	118.25	111.57	118.65	115.18	115.9	115.26	115.6	117.53	114.34	116.84	116.83	118.21	119.16	114.53	116.88	116.87	117.06	116.69	115.64	116.21	117.29	117.15	114.42	115.72	116.33	113.24	118	117.21	115.46	116.23	120.3	119.72	116.03	119.03	114.62	120.9	116.07
98.748	98.137	98.966	98.795	93.973	99.304	98.823	97.801	100.53	96.863	101.94	99.228	100.57	98.372	95.077	101.66	98.582	98.17	99.772	101.52	98.409	97.363	97.287	94.205	99.832	95.621	98.848	100.25	99.503	100.12	101.81	99.501	97.414	94.524	99.557	99.858	99.952	100.24	100.02	105.23	98.618	102.41	101.06	99.953	100.9	95.911	99.347	103.52	99.423	96.084
105.36	103.76	106.13	106.77	108.97	110.57	102.55	104.42	107.08	105.32	107.04	109.84	106.31	104.92	104.81	108.42	105.57	101.81	103.82	103.17	105.18	103.09	107.19	109.26	112.25	104.78	105.1	106.25	108.86	103.96	106.88	107.66	109.95	106.03	107.96	101.18	100.68	107.52	110.74	102.78	105.24	102.33	108.21	104.32	103.5	103.14	104.1	103.92	108.21	106.93
101.86	97.902	106.35	100.43	98.126	98.373	101.08	102.26	102.2	99.881	100.28	98.691	99.41	99.508	102.57	98.347	98.842	101.1	99.436	97.215	100.83	102.39	102.36	98.109	96.985	101.42	99.44	96.801	106.12	101.72	101.06	100.76	96.908	103.23	98.184	101.66	96.92	101.07	99.858	94.361	97.239	101.72	104.73	95.353	100.09	94.307	100.67	104.26	101.76	99.436
104.21	106.74	102.92	103.25	113.5	108.88	105.01	102.83	104.59	107.22	107.02	107.86	107.63	104.75	105.84	103.82	104.84	106.53	105.53	105.21	105.12	106.16	102.91	109.39	110.93	107.49	108.18	108.73	105.33	103.69	108.03	100.39	104.24	105.35	105.73	110.49	103.46	106.51	106.64	106.1	104.39	105.82	104.95	107.36	110.94	105.33	105.52	110	100.42	106.72
104.82	103.04	104.95	102.06	100.49	102.63	100.36	106.27	103.48	106.99	104.06	106.38	103.08	104.93	103.48	105.26	106.05	104.22	105.43	103.42	99.851	107.21	104.01	106.06	107.51	105.79	103.48	105.76	110.63	101.59	104.06	107.23	106.01	97.864	108.34	101.79	101.99	104.67	108.06	104.62	99.761	101.49	103.98	104.55	103.43	103.62	102.75	104.58	102.34	104.41
105.98	113.46	108.83	107.01	108.3	109.87	110.12	113.16	109.09	108.11	110.95	110.41	109.23	110.62	110.09	111.23	106.11	111.44	112.41	109.34	111.04	106.76	109.12	109.37	106.35	110.83	108.42	111.37	111.34	104.08	111.12	109.37	110.76	109.18	107.25	106.43	110.99	108.9	112	110.6	108.94	112.75	111.64	108.66	107.85	112.04	110.12	104.94	113.41	106.4
112.32	113.46	113.57	110.53	108	111.8	111.23	108.89	111.23	114.66	110.29	108.11	112.49	111.22	108.68	114.11	109.99	108.76	113.62	109.61	113.18	109.37	110.93	115.24	112.09	113.08	117.37	111.37	111.51	114.94	110.39	113.06	110.64	114.18	111.09	111.87	108.12	113.55	112.09	110.34	109.46	116.27	111.52	111.21	117.74	109.43	109.33	109.28	112.27	110
116.52	114.49	116.82	114.63	117.36	119.28	115.48	117.95	121.28	112.85	117.51	116.67	116.6	117.35	117.85	123.66	118.63	116.04	118.01	117.87	116.51	117.46	117.97	122	114.76	118.85	118.21	113.56	115.91	116.37	113.94	121.23	118.25	111.82	114.56	120.64	114.62	121.16	122.92	119.9	118.75	116.69	119.26	118.84	119.49	114.32	116.66	118.7	118.67	114.1
118.44	116.72	117.05	116.37	115.6	112.77	117.11	115.08	114.84	114.21	116.37	120.99	115.8	110.99	113.77	115.07	117.12	116.54	118.68	117.38	116.87	119.38	118.97	116	112.79	118.98	113.38	115.17	113.74	113.16	116.12	122.27	116.34	116.56	112.78	110.91	115.86	115.87	121.1	114.23	115.17	118.94	118.59	115.67	111.28	118.15	113.71	116.01	113.46	115.05
101.5	97.81	100.62	103.6	98.524	99.166	102.86	98.312	95.617	101.8	97.285	97.777	100.52	99.406	99.083	94.639	100.65	100.42	95.975	98.496	98.16	96.648	98.307	93.678	97.669	97.476	98.78	104.3	97.454	101.01	96.016	101.34	100.52	103.46	99.729	98.099	98.615	98.817	98.39	99.064	99.17	95.342	98.223	100.77	98.394	95.196	98.863	103.23	102.09	99.972
103.09	102.43	108.17	104.41	103.14	106.97	110.6	101.94	107.41	106.06	99.447	109.23	106.28	101	106.63	102.22	103.56	109	105.81	104.04	103.16	105.25	101.51	106.24	103.26	106.9	103.79	104.27	102.66	101.72	104.21	103.03	109.27	106.32	106.9	98.006	104.51	107.63	104.88	105.44	107.92	106.16	103.17	107.88	107.8	106.43	103.88	104.32	106.69	103.83
112.28	108.48	107.51	112.74	114.27	110.66	112.97	108.74	110.12	110.32	113.89	112.22	110.93	112.35	110.03	110.42	109.15	110.8	106.57	108.89	108.47	108.38	113.52	112.58	108.2	108	109.93	113.58	111.35	111	110.37	112.77	107.51	108.23	110.63	113.36	107.71	112.84	111.99	113.38	109.65	109.7	109.68	109.54	117	109.04	106.98	110.08	112.26	107.07
110.5	108.7	107.59	107.46	111.7	109.37	110.59	108.75	108.01	109.79	111.01	109.09	109.13	109.09	105.93	110.4	111.26	107.05	109.89	105.62	114.77	106.69	111.63	112.63	112.7	110.76	110.65	110.61	109.72	107.11	110.7	113.52	113.16	106.68	112.27	109.25	111.29	110.18	113.66	114.67	111.56	111.58	113.52	108.89	111.38	109.58	106.63	108.22	105.86	107.77
104.56	103.84	101.09	100.87	105.12	101.19	104.97	104.6	103.39	104.4	106.47	108.51	105.97	105.33	105.06	104.39	99.222	103.45	104.15	103.7	102.56	106.41	102.55	104.89	97.665	102.95	103.57	101.93	104.72	108.39	104.22	99.916	101.28	108.61	105.41	104.54	100.98	101.49	103.8	103.12	102.42	107.41	101.72	104.58	103.76	106.45	98.477	104.76	107.41	103.25
112.03	112.16	112.79	112.73	111.34	111.26	114.54	112.36	107.24	108.1	111.46	114.83	113.55	110.46	111.93	116.76	112.88	112.1	106.3	109.42	119.8	113.48	115.99	113.42	115.93	109.81	112.87	114.61	110.49	106.15	111.7	108.89	108.79	111.57	114.98	110.09	113.58	115.73	109.66	113.27	110.76	109.02	108.86	109.63	114.8	105.25	113.31	112.43	112.1	115.33
103.19	101.48	107.29	110.57	106.68	106.37	107.49	106.64	109.39	104.81	104.03	102.07	104.02	104.06	104.41	103.13	103.07	110.68	101.28	105.94	108.14	108.09	103.17	109.07	105.98	101.97	102.3	108.47	102.09	102.73	109.37	104.92	104.23	105.22	102.23	105.37	107.28	110.31	106.13	105.3	106.62	110.41	106.24	101.27	107.66	103.97	105.99	105.88	104.87	102.85
106.11	105.17	107.02	107.49	100.87	108.47	108.83	108.03	108.13	106.05	105.23	103.16	108.59	105.66	105.65	112.29	104.37	107.12	99.77	106.47	107.94	108.61	107.53	106.86	102.68	105.11	103.97	105.33	104.81	109.3	109.17	110.88	107.19	102.07	105.99	107.13	106.84	103.08	104.16	101.34	102.24	102.19	107.55	105.17	102.62	104.89	110.82	102.19	109.77	110.57
107.73	103.7	108.9	107.38	106.73	107.67	103.49	104	107.92	105.08	108.35	104.97	104.35	107.57	103.13	107.31	108.98	109.68	105.76	104.92	100.71	103.67	105.02	104.49	108.07	108.55	110.39	107.08	110.48	110.08	107.63	110.89	105.05	105.2	104.57	105.72	105.79	108.68	106.12	106.22	106.91	102.08	106.9	105.01	105.56	99.938	107.14	106.96	106.86	103.57
104.51	107.91	107.18	104.18	107.68	108.65	108.69	106.21	108.72	106.22	105.03	108.49	107.24	104.62	106.69	108.41	108.57	109.65	108.87	101.64	106.08	109.8	105.65	105.97	105.13	109.58	108.35	107.59	103	106.39	105.15	103.62	110.63	103.62	104.43	105.95	107.51	104.17	106.36	106.11	105.45	108.54	107.94	111.75	105.99	106.76	111.31	104.11	105.98	109.3
107.76	107.94	106.46	103.49	103.81	103.37	105.81	107.68	105.67	104.32	105.04	109.46	106.27	113.27	107.37	104.41	108.38	106.92	105.21	106.36	105.21	108.96	104.71	108.74	109.83	102.36	102.48	107.22	109.01	101.23	110.54	108.17	109.08	105.03	109.9	107.11	106.46	106.01	105.48	105.59	106.34	105.16	110.97	107.06	109.77	103.48	104.67	106.39	106.42	103.97
100.5	96.37	106.04	101.69	104.29	101.22	101.31	99.291	104.02	99.622	102.83	98.372	98.887	99.307	99.44	95.651	103.38	102.41	95.325	98.953	98.565	101.69	96.423	96.69	100.85	99.446	100.06	98.186	95.801	105.3	97.976	100.65	100.84	100.51	101.14	97.835	97.651	98.693	102.73	98.93	95.186	100.9	99.54	100.29	101.94	98.03	98.01	102.38	101.47	98.382
111.84	111.3	113.13	110.58	110.87	111.63	112.23	112.63	113.21	109.81	114.05	111.26	113.29	108.46	105.15	110.03	108.22	114.07	110.88	108.8	105.27	108.41	111.29	111.04	109.08	113.3	109.75	108.1	105.74	113.37	109.35	111.51	109.56	107.84	110.5	109.07	112.64	109.28	113.45	110.23	116.84	110.02	112.91	109.77	110.94	112.2	111.45	107.88	114.09	114.74
104.26	104.55	103.24	104.9	104.39	108.81	104.16	107.39	103.48	103.9	100.32	100.75	103.57	104.65	99.404	106.54	109.55	105.19	102.14	101.66	104.07	102.67	102.19	103.79	106.64	107.81	108.48	100.68	104.61	103.66	107.77	106.35	106.06	105.92	103.23	103.45	106.23	99.737	108.21	103.59	102.79	106.5	102.98	104.19	103.75	107.04	105.14	104.5	104.21	106.64
112.1	109.88	107.46	106.48	115.16	110.12	113.97	110.7	111.07	113.89	106.09	107.92	107.22	110.81	114.55	112.09	115.68	108.52	107.15	106.74	107.63	109.94	114.57	109.71	107.01	113.43	109.08	113.39	109.58	106.26	112.9	109.71	110.16	107.58	113.07	108.44	113.59	107.75	111.18	112.27	107.83	109.48	109.52	111.36	111.73	105.3	116.09	109.32	111.65	110.62
107.58	105.89	102.47	107.03	106.98	109.99	98.167	106.44	105.96	104.9	108.86	105.16	107.5	106.3	107.33	107.89	105.73	106.78	106.15	109.62	102.09	105.94	107.26	105.27	109.35	103.06	103.7	110.21	106.04	107.37	101.74	104.58	105.85	103.63	103.86	106.22	105.98	102.98	106.35	103.18	103.59	103.02	104.83	102.77	100.93	104.85	106.11	103.88	109.32	99.328
104.14	107.24	106.71	101.35	108.69	102.69	105.81	110.12	103.16	100.85	104.49	104.27	109.46	104.49	99.557	104.72	101.74	102.07	104.66	100.21	103.8	102.78	103.08	101.84	105.94	110.49	106.07	103.78	105.79	106.85	108.82	103.86	104.65	104.37	103.68	101.37	107.62	102.63	103.57	103.46	106.98	102.71	102.03	107.76	97.265	100.36	100.5	103.89	106.22	105.75
115.66	117.84	120.17	119.01	118.23	113.24	117.52	113.94	115.89	117.73	116.88	116.31	116.85	114.66	113.14	115.2	114.83	115.36	115.15	113.82	117.74	115.54	114.61	118.61	116.25	117.17	111.85	119.31	118.59	117.02	115.54	114.44	114.88	117.16	114.34	114.49	117.15	114.77	118.52	115.19	115.44	115.37	116.03	118.53	117.45	115.88	116.66	114.98	114.9	119.29
103.94	104	102.64	103.94	106.48	100.36	101.45	104.77	104.01	96.372	107.15	104.94	103.81	102.61	104.17	100.77	105.22	103.03	103.58	106.09	106.98	104.11	106.77	103	101.47	104.3	101.5	103.01	103.11	102.05	105.08	105.35	106.05	104.38	101.24	105.27	103.97	101.24	103.31	105.99	103.73	103.5	104.83	102.76	99.856	103.33	102.22	104.15	101.63	107.6
101.77	100.23	97.51	97.634	98.097	98.435	97.256	103.33	101.13	101.23	100.09	101.44	100.22	102.39	98.258	98.976	101.73	96.327	97.214	98.844	100.84	96.434	100.86	102.59	97.99	100.77	98.293	102.29	99.615	95.116	97.751	100.14	103.67	102.73	101.14	101.55	99.024	101.14	99.425	99.848	95.732	95.229	101.95	100.57	99.07	95.47	96.72	99.492	97.998	102.54
100.63	100.57	96.877	94.753	99.118	96.009	97.57	99.188	99.667	102.53	99.81	99.62	103.97	100.73	97.863	101.94	94.52	101.56	99.712	97.666	105.76	98.577	100.59	95.659	96.784	99.32	97.174	100.64	99.187	95.176	100.88	102.64	102.71	102.65	99.049	98.227	101.03	99.298	99.755	100.35	100.14	99.626	104.76	97.884	100.53	94.151	100.96	99.235	95.267	97.905
106.42	100.66	105.28	104.29	111.49	107.35	102.71	102.94	105.52	106.12	108.2	101.58	106.57	100.37	103.66	101.87	108.24	103.32	105.3	106.26	102.35	99.876	107.48	106.74	100.41	104.28	106.12	107.86	106.04	103.69	105.29	105.98	103.09	102.28	100.51	106.47	106.18	106.98	106.32	105.94	102.92	107.61	108.03	102.59	102.83	110.75	105.56	99.391	106.04	107.5
103.73	105.53	107.83	108.56	111.87	109.62	105.47	103.48	106.95	103.38	104.33	106.94	108.06	104.94	109.66	107.82	105.05	106.86	107.34	108.74	103.98	103.68	103.66	104.4	106.34	104.9	102.68	105.95	106.94	105.24	102.99	107.23	107.58	106.8	106.85	104.49	110.54	106.63	101.32	109.01	104.39	108.87	109.36	106.51	108.07	109.32	106.4	105.89	105.1	100.74
100.6	101.44	102.26	99.724	100.68	103.02	96.48	98.935	100.26	102.97	100.45	98.136	105.92	103.39	102.09	98.933	103.5	96.992	101.6	102.38	102.04	103.75	102.05	103.93	100.3	100.81	99.947	100.37	97.169	98.833	95.714	98.782	99.144	103.36	94.067	101.5	101.13	101.46	98.972	100.65	100.97	97.606	101.98	100.03	99.374	99.124	102.52	100.77	99.159	99.321
102.57	104.08	105.93	108.01	107.95	107.21	107.67	104.86	105.95	107.18	109.09	104.86	101.71	107.44	105.57	105.83	107.81	105.94	107.36	108.83	104.25	104.67	109.21	106.09	109.99	101.45	110.46	112.7	107.74	103.02	112.43	102.19	104.12	102.51	110.27	109.09	102.37	106.6	104.12	101.48	108.26	105.35	102.54	109.48	107.39	107.59	106.32	108.23	106.18	106.88
112.36	109.59	113.65	113.54	112.83	112.43	114.07	108.56	111.13	111.35	113.31	112.36	112.71	111.22	110.42	111.81	113.18	109.94	113.91	109.81	110.52	111.03	115.84	109.16	113.41	114.21	114.95	106.74	112.17	110.57	113.48	113.13	113.68	113.04	111.73	109.52	115.45	108.13	118.12	109.56	114.38	110.18	114.91	111.88	108.78	107.77	114.04	110.13	110.87	111.14
111.95	118.94	114.72	113.66	114.23	115.54	117.88	114.05	115.56	115.75	116.49	116.13	115.65	117.03	116.51	119.38	117.99	119.98	120.37	112.63	113.6	119.03	113.89	118.59	117.14	117.57	110.34	112.44	118.92	120.8	118.26	119.6	121.04	115.72	115.55	116.86	112.41	112.17	110.68	115.55	117.07	112.66	114.55	111.98	115.93	113.06	119.17	113.5	114.53	116.03
107.7	111.29	115.16	111.22	110.76	108.81	110.36	113.4	113.31	111.14	111.92	116.83	113.81	111.77	109.62	113.29	110.15	109.62	113.59	113.08	109.28	115.44	106.87	109.66	114.53	112.51	111.47	112.73	115.36	116.04	109.29	110.46	115.25	109.79	112.75	113.75	108.85	114	111.4	108.08	110.63	109.64	112.44	113.59	111.17	111.65	111.45	114.7	109.83	112.68
103.57	108.28	111	106.84	106.11	109.77	102.91	109.12	105.35	112.16	106.16	107.62	107.58	103.53	109.78	107.72	106.37	107.56	109.85	106.98	104.15	106.82	104.05	109.53	106.84	102.97	103.37	109.96	107.03	107.25	107.36	108.21	107.01	110.21	101.67	106.55	110.9	105.43	106.13	107.3	105.74	104.86	106.91	105.64	106.21	109.38	108.92	106.51	106.18	111.23
111.7	108.41	107.88	108.76	115.33	109.98	109.12	106.49	104.74	108.45	109.42	113.68	110.27	109.88	109.3	114.72	107.99	111.71	109.55	111.1	107.95	109.91	113.11	109.49	113.54	111.13	107.95	110.11	110.39	113.77	106.1	113.28	115.29	105.97	107.48	110.48	110.55	108.89	111.99	108.66	111.36	111.65	108.71	107.9	110.8	113.27	109.63	109	107.43	113.43
113.73	105.82	104.65	110.07	112.22	111.46	113.9	110.71	109.39	114.5	112.72	109.03	113.1	112.45	116.87	112.27	107.38	110.31	108.5	110.29	103.62	109.07	107.5	111.65	107.91	111.79	106.64	110.98	113.03	107.4	108.56	108.8	105.91	113.82	107.81	110.89	108.31	109.02	108.56	110.53	112.52	113.57	106.81	116.9	106	108.66	108.51	111.7	111.74	107.56
104.13	104.18	104.73	105.93	102.36	106.6	101.47	102	103.07	105.33	107	106.3	107.89	103.71	101.86	108.64	106.3	106.93	106.84	103.48	104.38	105.07	100.18	103.97	105.22	104.96	108.63	105.43	102.66	106.47	108.36	104.07	102.2	100.26	102.1	111.17	101.78	102.15	104.73	102.93	101.63	103.04	99.49	103.8	106.83	101.59	105.26	102.7	102.08	98.563
96.306	101.73	100.52	102.49	103.36	101.28	97.291	97.69	98.419	98.325	101.5	99.49	100.23	101.59	104.07	101.6	99.351	99.15	99.326	96.042	99.057	98.963	99.357	104.01	102.15	100.13	98.17	97.735	104.05	103.42	98.956	101.04	103.42	99.742	101.15	104.78	97.664	102.47	103.15	99.442	98.035	98.146	96.502	102.48	100.28	97.798	104.35	101.6	98.623	102.74
94.567	101	96.271	96.728	98.1	99.218	96.447	101.24	101.01	100.34	101.55	96.905	97.71	100.78	96.54	96.808	102	102.33	98.901	96.598	103.76	100.64	98.991	100.67	97.542	101.21	101.08	98.104	95.11	98.314	101.73	101.98	96.519	103.41	99.432	97.458	99.453	99.855	97.612	97.375	98.536	95.85	97.775	101.67	99.754	102.75	97.759	99.863	94.888	101.31
105.85	109.58	111.12	104.93	108.28	108.94	106.92	102.49	108.23	109.38	107.39	104.46	105.55	111.17	107.3	104.19	105.2	103.96	106.1	108.22	103.47	106.26	105.48	106.24	102.47	110.02	107.19	104.4	109.79	104.3	99.446	109.23	105.16	108	109.03	108.04	104.43	104.65	105.13	105.89	109.61	106.1	108.82	106.26	105.46	106.12	107.74	105.28	109.93	103.51
102.25	99.829	99.014	98.71	99.37	99.108	102.49	93.933	97.837	101.11	97.784	95.799	96.466	102.59	102.36	102.16	98.955	96.792	99.275	103.53	100.14	100.73	101.74	98.172	100.36	100.44	101.69	98.111	99.661	95.443	102.6	96.077	101.67	98.571	101.43	103.48	98.688	106.66	100.07	95.697	97.318	99.694	104.38	97.818	96.905	102.65	98.507	98.566	97.798	104.14
110.54	109.32	105.92	108.88	107.57	110.9	109.63	112	112.36	108.87	107.61	111.27	115.37	105.33	108.18	111	111.18	107.63	113.98	108.19	107.65	108.27	107.12	108.39	109.45	108.71	109.16	109.56	116.03	112.32	112.8	110.66	111.95	113.06	105.7	111.44	109.54	115.15	106.93	110.73	109.95	113.8	107.72	109.31	107.8	106.61	110.28	111.14	107.54	105.25
105.86	105.86	103.98	100.17	104.35	107.85	104.5	106.9	101.91	106.13	100.66	102.34	105.46	102.7	104.35	103.71	104.43	105.37	102.75	106.16	102.68	102.56	101.35	100.88	103.06	103.4	103	101.74	102.1	104.94	109.69	103.71	103.11	103.53	100.29	107.61	106.04	106.45	104.88	104.79	107.78	105.34	101.39	103.39	100.71	104.78	100.99	106.96	102.77	102.69
113.66	111.32	113.36	115.24	110.82	112.6	111.33	112.84	114.79	116.91	113.31	112.22	116.95	117.86	107.75	109.82	113.77	113.3	112.93	112.47	114.66	112.73	112.65	113.55	115.67	113.8	112.92	110.67	112.51	112.7	112.13	115.07	114.6	118.09	114.48	115.41	117.25	112.39	113.1	113.25	110.31	109.86	111.57	114.99	113.17	113.3	115.31	110.98	116.86	114.23
104.17	105.97	103.64	105.73	105.94	103.99	107.37	104.76	108.06	102.84	104.37	103.97	104.82	103.74	104.8	101.28	106.31	104.64	101.98	107.17	107.62	98.988	107.03	106.37	103.54	100	105.51	107.58	102.34	106.48	105.7	106.58	104.82	106.93	106.3	105.06	102.27	105.44	98.672	101.25	99.027	103.71	102.84	108.57	105.63	103.36	103.46	105.12	105.06	107.14
99.243	101.78	98.549	98.768	96.546	101.89	101.11	103.38	101.48	102.49	96.661	102.59	99.167	100.75	98.705	100.76	99.896	106.35	104.54	97.942	102.16	99.654	101.17	101.39	101.68	101.25	100.15	101.51	105.18	100.42	98.957	102.32	99.954	102.95	102.81	104.38	97.971	99.758	100.84	97.602	101.7	98.231	95.076	106.08	101.84	102.94	102.64	101.47	101.56	101.06
105.87	104.92	101.62	104.14	102.15	102.43	100.93	103.77	103.08	103.18	100.81	106.96	105.11	102.18	102.23	103.73	103.66	103.42	105.21	104.39	104.6	107.57	102.95	103.56	103.52	104.88	106.38	101.72	101.71	104.23	107.44	100.99	106.51	105.47	104.46	104.41	105.2	102.76	103.36	103.78	109.25	104.14	103.94	101.04	102.32	98.775	105.59	106.56	104.53	103.71
110.81	107.53	102.9	107.26	103.56	104.72	104.36	107.75	107.37	108.51	102.97	105.75	105	105.43	105.77	109.47	106.02	106.55	110.66	107.98	101.36	110.84	104.27	100.81	105.82	105.75	103.64	101.46	107.14	107.51	108.52	101.44	109.66	104.73	106.47	108.19	110.5	106.26	105.64	108.94	109.88	107.68	107.18	104.17	105.78	105.32	104.9	105.99	106.1	106.87
105.61	111.36	105.18	103.77	101.32	102.51	106	108.37	107.89	104.61	105.92	104.57	102.68	103.4	107.98	104.39	101.57	102.13	101.58	106.04	106.28	104.96	106.83	106.53	102.29	109.62	107.18	109.88	107.43	106.13	104.02	106.14	104.61	105.65	107.22	104.09	103.73	105.69	103.21	101.61	103.99	109.27	111.44	104.36	108.11	104.75	105.99	109.25	108.81	102.37
107.27	108.27	109.41	111.44	107.22	107.9	112.4	108.48	109.98	109.16	109.52	110.51	109.37	109.97	110.73	110.83	112.26	104.56	108.57	111.85	114.72	107.86	110.36	111.77	108.14	113.64	110.93	107.78	105.48	113.16	108.83	110.16	108.57	110.16	111	110.67	107.14	110.16	109.62	111.5	111.54	110.03	111.46	111.16	110.97	113.3	108.51	110.21	112.44	103.8
112.64	114.34	110.91	113.6	106.59	104.42	115.73	111.88	110.18	109.86	116.59	110.69	113.69	113.99	115.45	112.44	112.49	110.55	112.87	116.1	117.04	111.75	115.78	114.99	116.91	114.02	111.63	113.24	112.54	112.68	114.62	113.54	109.87	115.39	111.24	114.87	111.97	115.02	114.78	109.74	112.02	114.33	113.89	110.89	108.26	110.79	109.16	112.76	109.87	111.76
104.38	102.52	108.65	105.57	106.31	101.75	110.04	106.42	101.5	104.79	102	108.22	108.41	108.41	104.64	107.56	106.4	106.15	108.7	106.11	108.07	108.34	100.28	104.6	105.56	107.52	105.71	104.63	105.47	104.31	106.56	104.21	106.55	107.14	108.72	105.54	105.07	106.96	103	105.46	110.87	105.96	106.91	105.56	106.39	106.33	102.92	107	105.56	107.12
115.07	111.96	114.16	109.32	114.25	109.93	115.68	111.01	109.09	110.6	111.39	111.73	110.87	110.51	111.34	115.21	111.22	107.36	110.71	111.05	112.04	106.62	112.28	112.64	107.87	114.35	108.93	109.39	111.71	109.48	108.56	112.84	108.05	114.41	111.01	113.24	111.97	111.7	113.83	115.11	112.59	113.37	113.15	116.38	115.12	114.5	114.07	112.21	110.16	113.11
101.76	108.4	103.07	105.14	103.35	105.56	106.87	102.39	106.08	101.68	104.02	102.16	103.45	108.16	105.7	112.2	101.46	103.02	101	104.34	101.96	101.99	105.01	103.8	106.32	104.4	106.23	105.38	101.37	109.03	103.62	104.97	107.34	106.46	111.72	106.78	106.96	105.2	105.23	100.65	103.13	104.55	100.96	105.23	105.19	108	104.75	102.23	103.54	106.39
100.25	110.27	105.22	104.49	105.95	100.57	109.14	109.67	102.36	107.37	107.63	106.42	101.51	107.65	101.69	105.65	102.66	103.36	102.22	103.32	110.96	108.3	107.2	100.7	102.15	107.19	110.17	106.12	105.23	97.267	108.1	105.03	104.36	105.6	105.16	103.82	103.79	101.39	105.55	104.22	105.69	103.43	107.05	107.08	103.91	102.85	109.87	106.8	106.73	101.45
101.4	102.26	98.389	97.927	101.61	95.981	97.469	102.2	98.611	97.155	102.77	98.88	97.385	98.371	93.849	102.47	99.245	108.56	97.245	98.637	104.48	100.26	100.38	103.59	100.32	101.08	101.11	100.2	97.863	98.799	99.602	102.18	101.8	100.94	102.39	100.52	102.77	98.091	97.655	101.32	95.374	102.89	99.727	98.951	98.7	100.29	101.85	99.734	100.66	99.952
113.84	105.71	111.16	115.13	113.74	114.48	110.78	114.5	114.64	114.96	113.15	116.02	112.18	111.9	110.49	112.26	112.62	111.33	110.82	110.95	112.38	116.3	113.11	109.1	111.77	114.68	110.62	110.2	111.47	114.88	113.19	112.16	118.3	116.83	113.44	112.49	110.82	111.53	113.31	111.84	116.71	110.47	111.51	113.5	111.84	111.35	114.53	112.79	116.36	110.82
115.03	116.42	119.06	118.67	118.68	119.13	118.38	115.87	118.35	117.82	118.81	120.81	117.03	115.73	115.74	119.23	118.29	117.29	116.09	113.56	119.07	115.1	119.72	123.22	114.07	114.35	120.07	120.15	114.01	118.52	121.07	116.62	119.86	120.42	115.87	119.3	118.61	118.73	117.35	120.31	118.29	115.07	121.97	117.57	115.89	119.24	112.51	113.39	112.26	117.21
101.49	105.52	105.27	101.59	100.11	109.08	102.8	106.97	104.21	102.33	105.21	107.24	106.41	103.06	98.918	102.27	105.03	104.82	101.31	107.65	103.68	102.59	105.87	101.4	102.62	106.68	105.57	105.2	106.17	105.6	102	107.01	104.14	105.49	103.79	102.99	105	100.51	102.21	103.12	107.98	104.4	105.41	107.3	102.31	99.305	102.17	101.49	99.869	103.43
112.2	110.8	110.44	113.26	113.04	112.77	113.65	110.18	111.9	111.68	112.03	112.65	110.09	111.51	110.17	109.6	108.36	115.8	110.86	114.9	109.86	113.27	113.65	111.17	113.2	114.68	109.27	114.47	112.83	111.43	113.64	109.54	116.01	112.49	111.37	109.59	109.6	108.15	109.36	109.24	111.69	112.7	111.48	105.12	112.81	112.8	109.98	115.76	110.31	110.86
102.9	98.489	104.91	105.35	102.7	104.87	104.18	104.28	106.1	104.65	106.41	103.52	103.2	103.68	104.82	107.16	103.13	102.96	103.63	107.29	102.13	101.8	106.69	105.45	102.78	105.25	101.22	108.77	103.2	104.44	107.14	105.91	107.7	105.16	105.98	100.23	105.12	107.65	106.26	104.95	107.05	101.99	107.03	108.17	102.51	105.46	99.218	106.9	103.9	105.59
110.52	113.83	113.93	111.37	114.57	108.59	111.21	113.55	110.31	108.2	111.11	111.84	112	107.96	109.01	109.03	109.15	112.87	110.35	114.07	115.2	109.15	110.07	112.73	109.74	108.79	111.87	113.98	111.29	112.32	113.81	115.4	111.48	111.71	112.58	108.17	108.44	112.14	113.09	113.33	108.32	118.09	112.75	115.33	115.01	110.45	112.34	108.04	111.8	116.05
105.44	110.44	106.28	106.18	105.11	106.12	106.24	106.98	107.06	107.67	105.56	107.62	103.5	104.67	107.2	106.31	103.99	106.25	105.11	104.03	108.57	107.14	107.16	104.75	104.4	103.77	103.85	106.17	109.66	105.33	109.55	107.02	105.33	104.75	106.78	105.7	106.21	106.32	107.89	105.59	104.94	109.49	109.47	106.24	106.18	108.51	107.23	108.35	111.09	107.52
96.361	98.276	100.61	101.7	98.057	98.406	101.42	100.92	99.399	97.764	97.734	104.27	102.72	104.51	99.638	100.87	103.22	102.43	101.6	101.57	104.66	97.499	102.21	98.267	103	97.708	98.91	104.44	100.73	101.72	98.684	102.96	100.64	100.69	104.08	95.852	95.505	96.93	96.612	97.884	100.95	101.58	104.94	102.27	100.59	103.46	99.527	97.461	102	96.23
117.75	109.87	115.49	111.67	113.39	111.91	110.58	111.64	112.32	110.5	111.93	111.31	110.14	110.82	116.48	112.1	112.41	109.58	114.83	111.45	112.85	114.68	114.48	116.97	111.62	109.83	109.86	112.83	111.51	115.7	113.48	110.73	108.36	109.65	109.44	112.07	111.7	111.92	110.18	108.05	108.96	115.18	113.6	111.25	108.54	108.58	110.09	113.72	115.61	111.68
112.45	112.81	110.45	111.06	111.51	109.06	116.92	117.55	113.45	106.4	108.18	110.39	107.25	114.39	114.3	110.2	111.77	111.47	107.46	108.17	110.83	109.01	113.03	106.89	109.35	111.03	106.59	108.36	110.04	107.51	111.44	112.33	117.43	108.87	112.95	113.8	114.61	110.58	109.06	110.66	109.17	106.91	112.1	106.33	106.49	112.19	106.72	113.82	108.33	111.5
106.96	105.02	104.66	106.02	107.74	109.43	105.35	106.88	108.57	105.29	108.86	109.44	106.34	109.1	106.47	103.39	112.53	104.36	111.52	104.41	99.51	104.35	104.93	103.52	103.82	107.12	103.95	106.33	103.89	106.67	107.87	106.98	105.91	107.25	101.9	107.82	108.58	108.34	104.26	105.96	109.01	104.58	107.02	107.67	103.32	107.42	104.75	99.958	106.97	108.73
111.45	112.08	111.52	109	113.93	109.19	108.26	107.39	109.78	112.54	109.52	109.69	113.46	109.26	111.23	115.33	110.48	109.92	110.79	108.58	108.01	115.15	112.16	108.98	109.68	109.58	107.17	113.05	111.05	108.36	109.86	106.4	111.44	106.53	107.32	114.71	110.99	111.48	109.85	112.65	111.06	112.34	114.9	109.93	109.38	110.23	109.16	111.64	108.62	108.29
106.08	103.53	104.24	108.19	103.6	105.82	102.36	103.11	108.21	107.46	99.647	105.25	103.21	101.92	104.35	107.66	104.31	105.23	105.39	105.92	107.16	110.41	105.78	101.46	103.92	103.7	108.06	107.16	104.07	105.85	103.75	105.28	108.2	104.96	103.7	106.47	103.89	101.52	108.32	106.13	108.95	102.71	105.33	103.95	104.86	102.87	107.59	103.42	105.84	101.23
98.573	100.37	99.059	99.401	102.36	96.481	101.29	105.89	101.81	100.72	95.928	101.07	100.06	104.85	105.07	104.07	104.37	101.05	99.723	101.05	100.03	102.2	103.58	101.43	96.157	98.494	103.11	107.23	101.14	101.74	101	97.245	101.55	96.654	104.88	99.867	98.785	101.46	102.7	99.347	100.92	99.356	102.2	97.088	99.026	100.35	100.9	99.859	106	102.42
109.11	109.31	111.79	112.81	110.07	113.94	108.87	109.53	112.05	111.11	107.33	114.24	109.74	112.41	108	110.88	114.25	113.67	108.91	110.31	112.07	107.78	108.73	110.35	110.9	108.41	111.86	111.37	107.21	112.13	109.42	113.6	112.94	111.86	110.33	104.3	110	113.39	109.41	111.72	111.25	111.24	112.48	109.45	111.67	108.74	111.71	109.59	107.77	110.46
107.16	105.77	108.64	109.98	107.79	108.03	105.37	102.94	102.6	104.2	105.82	101.39	106.31	106	107.35	107.17	108.37	108.67	104.93	104.85	107.8	106.35	103.38	105.98	105.19	104.91	113.4	106.04	107.39	110.72	105.05	109.94	105.61	108.1	109.88	106.09	107.86	108.01	104.56	110.24	109.23	106.33	108.29	105.46	109.36	103.59	111.87	106.89	107.37	105.76
107.71	105.48	104.95	106.31	106.18	108.04	104.83	108.06	106.66	110.52	114.97	109.53	109.57	107.97	107.16	107.07	106.61	105.56	107.11	104.54	102.45	104.57	108.66	107.77	109.2	104.32	106.65	105.34	105.61	106.01	107.42	105.12	103.93	102.7	109.21	104.51	107.44	105.5	107.24	108.15	107.21	104.58	111.16	103.42	106.72	104.77	107.55	102.55	108.07	107.23
110.79	103.29	103.46	105.68	111.97	105.77	108.4	104.06	104.65	108.15	105.34	105.89	106.05	107.52	106.07	105.69	105.95	103.82	103.9	103.97	102.93	105.62	101.46	102.05	104.85	106.93	107.28	105.93	107.76	105.33	104.86	104.32	101.06	105.04	107.69	108.4	107.12	105.83	105.5	101.73	105.97	109.05	108.47	102.28	109.18	101.08	105.93	105.52	108.01	101.93
104	104.34	107.25	103.75	103.54	103.14	96.021	107.46	106.43	102.55	101.94	107.69	102.52	102.27	101.43	105.12	98.838	101.42	103.45	105.62	104.97	106.12	108.66	103.84	106.56	104.99	105.81	98.515	108.51	107.07	105.7	102.75	100.07	108.95	103.84	106.65	107.91	103.45	101.85	102.94	102.07	104.47	109.37	104.41	108.35	102.91	101.3	103.44	104.52	102.82
101.45	107.04	104.37	103.81	106.45	99.116	103.65	106.7	105.18	105.76	106.41	105.43	108.66	101.43	104.5	107.43	104.58	109.94	104.22	108.85	107.93	102.6	104.26	108.79	102.76	105.69	104.13	105.41	106	109.68	105.84	108.22	102.93	106.66	107.31	105.77	110.06	105.38	103.66	102.41	103.7	103.77	103.87	106.64	104.88	105.81	104.48	108.85	103.03	108.8
104.36	107.29	110.35	104.46	108.26	104.97	108.22	109.2	102.11	101.99	104.34	107.83	108.43	108.11	111.09	107.38	104.41	101.08	105.2	104.66	102.42	107.24	111.24	107.71	100.35	109.91	106.25	105.79	110.07	110.34	106.88	106.02	112.5	106.4	109.44	109	108.79	104.73	113.55	106.52	104.23	108.81	106.92	107.58	102.49	105.83	106.36	109.42	105.63	102.08
100.93	97.887	100.69	93.504	106.72	95.385	97.584	102.28	97.045	99.866	102.78	100.76	100.62	104.8	99.347	98.066	95.163	99.729	96.32	100.7	99.477	97.101	102.16	105.36	102.05	101.8	98.839	98.555	101.37	99.238	98.007	99.788	97.53	101.48	93.885	100.08	100.54	101.7	98.686	97.114	99.678	101.2	99.501	100.17	98.1	97.759	99.703	100.26	100.41	99.265
107.14	105.76	109.13	108.7	100.9	105.41	107.34	107.09	104.39	106.9	102.88	105.68	104.54	105.48	101.72	101.1	105.11	106.32	108.79	107.5	101.66	106.62	105.24	110.3	105	104.53	108.79	107.7	104.09	110.39	102.48	106.79	107.23	110.09	104.88	105.78	105.28	108.39	102.92	100.3	106.05	104.67	104.52	107.29	107.95	100	106.58	106.24	106.23	106.87
101.95	100.5	100.23	111.27	101.74	102.42	104.62	105.76	104.75	104.73	106.77	105.3	104.14	103.71	102.56	101.37	107.41	108.55	103.64	99.639	100.1	101.15	104.63	103.34	103.25	105.68	108.44	102.58	98.898	105.4	106.46	104.58	106.79	107.64	102.77	100.99	104.39	105.53	108.96	107.14	104.46	106.9	105.11	106.26	106.06	104.31	105.96	99.699	100.73	104.25
101.66	96.487	97.488	100.97	100.24	101.63	98.216	101.8	97.731	103.79	100.88	98.362	102.32	101.78	100.65	99.544	97.833	95.194	101.24	99.234	99.232	97.65	96.586	98.028	98.931	100.25	97.873	97.304	99.616	102.99	99.13	97.604	100.46	100.22	99.21	99.747	100.43	94.56	94.564	99.734	100.12	95.052	103.93	98.26	98.465	102.96	102.47	95.774	103.38	102.9
115.33	106.84	113.35	110.22	109.06	111.05	114.55	110.93	105.7	115.07	104.95	108.81	113.14	109.63	108.56	113.59	113.84	107.77	109.48	107.95	113.25	111.26	112.08	113.75	111.25	106.4	111.2	106.79	110.74	110.53	113.47	109.35	109.6	109.29	108.11	111.53	113.64	110.1	113.61	106.43	112.12	109.26	107.7	109.96	114.78	112.15	109.64	110.79	113.64	113.97
107.51	106.89	104.58	105.32	111	104.48	107.54	107.65	103.29	102.11	106.56	104.62	106.42	105.46	103.98	111.44	107.74	107.35	105.4	103.82	107.57	105.89	103.15	103.41	107.08	107.07	104.97	106.45	105.08	104.97	104.45	108.87	102.51	105.72	105.65	108.13	100.75	107.09	109.22	102.9	103.74	106.91	105.85	104.06	99.958	103.24	106.01	105.6	109.49	108.26
101.62	102.79	95.981	101.07	95.979	101.04	99.729	99.531	96.695	99.136	98.414	95.624	98.686	100.1	100.13	101.09	102.02	99.911	102.5	100.66	100.52	96.715	104.19	102.14	98.493	97.179	95.251	99.862	100.6	101.15	98.063	95.411	101.19	98.649	101.94	96.598	96.048	98.276	100.31	105.56	101.1	101.57	103.09	99.61	102.31	97.073	96.567	104.16	102.59	100.95
99.815	108.93	102.62	106.06	101.68	104.09	102	106.07	105.43	104.31	107.17	102.97	105.35	97.93	104.84	105.58	103.5	103.14	104.42	103.67	104.53	101.51	104	102.88	108.25	103.81	107.29	100.9	104.74	99.448	107.76	101.15	101.9	102.2	106.17	103.36	106.86	110.41	101.63	106.5	105.04	105.49	105.35	103.84	103.77	105.4	102.9	99.2	105.97	105.66
108.44	105.7	104.77	106.76	106.53	107.92	104.81	105.71	98.744	105.08	106.51	103.89	105.88	109.24	103.37	106.57	105.66	106.61	103.69	105.63	103.98	105.27	111.17	106.13	103.74	107.24	106.3	103.78	105.95	108.67	105.67	107.36	105.89	102.92	105.47	107.21	104.94	102.19	106.48	103.83	103.45	103.92	102.09	101.5	104.04	104.99	106.46	106.29	107.23	104.1
103.99	106.24	105.01	109.68	104.47	108.69	106.84	106.9	104.95	105.88	102.48	107.08	101.54	108.07	108.86	105.72	107.56	111.77	105.87	102.41	110.04	106.5	104.88	106.65	103.38	107.72	100.88	108.9	107.45	100.55	105.32	103.54	107.27	112.01	108.76	107.4	100.26	105.26	105.32	103.74	105.08	104.64	106	107.43	109.28	104.71	106.2	102.5	104.93	108.18
107.54	105.91	102.63	106.84	105.75	110.02	106.05	103.52	106.04	106.47	106.09	108.92	105.05	105.29	102.76	106.2	106.85	103.67	108.38	100.77	106.22	108	106.84	103.53	103.86	103.91	103.55	105.26	102.83	112.18	106.93	105.06	103.87	107.75	103.93	103.09	105.84	101.13	100.18	105	105.36	107.49	105.08	107	105.97	101.57	103.07	104.66	106.6	105.41
100.72	109.71	102.47	99.832	107.83	107.17	102.44	104.5	104.21	102.82	106.96	105.79	106.59	105.4	102.79	98.589	108.34	106.57	106.31	106.84	103.07	109.49	112.38	106.84	107.72	109.63	109.22	105.16	104.12	105.15	110.48	104.5	103.09	107.17	106.72	101.83	105.14	103.84	106.71	103.55	100.98	108.84	107.3	105.21	106.16	105.47	107.24	108.9	103.21	101.04
103	110.35	106.62	105.61	104.04	107.16	105.54	103.54	110.43	104.27	103.95	107.45	106.28	108.75	107.37	102.76	107.73	103.67	105.75	111.48	112.12	109.81	105.92	105.24	107.35	109.55	102.74	105.92	106.85	100.85	106.12	105.91	107.46	105.61	107.77	102.69	108.45	104.67	104.67	105.98	106.42	103.47	101.95	109	107.91	105.26	109.06	108.56	106.66	107.26
102.16	107.59	106.52	107.57	106.39	106.78	104.6	108.65	104.18	105.51	103.72	107.07	104.25	105.41	107.99	110.63	105.46	102.63	104.08	110.2	107.25	102.29	106.96	106.6	109.75	104.82	102.14	106.03	105.39	104.28	104.72	102.92	108.9	107.47	106.99	106.61	109.31	100.32	106.58	105.71	109.79	100.09	99.322	107.1	105.03	104.35	102.72	109.44	103.61	108.85
110.13	105.98	112.32	109.16	103.68	110.59	109.38	109.18	114.18	112.38	107.54	106.95	113.78	110.66	108.7	106.04	111.75	109.87	110.88	112.49	112.56	110.12	108.3	110.57	106.32	110.58	109.32	107.69	107.62	111.85	109.71	112.85	110.28	111.56	105.58	110.29	109.56	113.36	110.98	111.9	112.18	110.45	110.77	108.35	109.16	114.75	109.22	113.07	110.24	112.05
98.694	103.35	97.242	95.144	101.1	105.22	98.823	100.39	98.169	101.06	98.762	100.4	97.746	105.95	100.73	100.89	100.82	98.176	100.79	97.72	97.445	99.118	101.97	96.472	99.316	99.523	100.52	94.631	103.13	97.73	98.608	96.254	101.71	97.417	94.6	106.06	95.309	96.394	98.932	98.317	104.12	99.397	100.27	102.39	101.06	98.755	99.495	100.95	101.03	97.473
107.48	102.31	107.58	108.36	106.25	104.34	103.03	105.96	104.44	107.21	105.22	104.99	106.27	105.23	106.39	102.81	110.9	107.78	103.47	104.03	105.53	102.4	107.73	103.11	104.09	105.76	107.5	107.62	109.42	109.74	105.6	105.25	101.27	106.44	105.42	105.91	107.72	105.36	108.48	104.79	106.33	104.43	112.35	107.05	107.02	105.32	107.36	107.2	105.69	106.32
116.46	116.3	119.75	113.69	122.38	117.03	115.88	118.88	118.86	113.59	115.41	113.34	115.36	116.96	116.94	116.31	117.02	114.69	118.92	114.37	117.53	116.23	115.3	115.32	116.85	117.07	119.95	115.41	118.1	119.88	114.84	118.56	112.25	114.67	119.06	116.9	123.33	113.89	115.35	115.32	116.3	119.33	116.62	119.37	115.87	118.81	117.97	115.34	119.62	118.34
105.39	101.61	103.64	103.81	103.57	106.83	104.27	102.96	112.22	102.95	105.11	111.69	104.32	105.84	103.78	104.01	107.99	105.64	107.83	105.44	108.88	102.59	107.77	104.73	101.57	108.16	109.82	108.45	106.5	106.35	102.51	103.78	104.09	103.61	103.93	100.36	106.98	104.88	108.58	106.66	103.08	105.5	107.98	105.45	103.71	104.1	108.51	104.65	103.47	107.14
107.92	104.27	100.85	100.04	100.11	100.69	107.96	103.07	106.43	103.65	102.4	107.2	103.46	107.11	101.34	101.11	99.104	107.35	102.67	108.43	103.66	105.15	104.56	102.14	99.01	105.48	103.61	104.14	101.65	104.02	104.43	105.95	108.62	103.44	105.15	100.56	106.92	101.04	104.51	105.95	104.88	101.71	108.07	106.26	107.68	106.2	104.59	104.09	102.88	106.7
111.16	107.77	107.99	106.06	106.21	111.48	107.58	104.1	104.33	109.2	109.13	109.56	105.96	107.97	105.88	107.68	105.06	103.18	104.55	104.75	104.7	105.33	105.64	109.03	107.39	108.22	105.31	105.09	106.94	104.16	104.25	110.11	106.1	108.3	105.36	108.33	105.62	102.76	109.77	110.13	105.57	107.81	108.1	108.02	102.11	111.46	105.15	103.88	110.07	106.98
104.96	99.467	102.55	100.41	103.25	102.48	104.84	105.96	108.39	102.99	100.91	103.77	106.97	106.24	106.46	105.64	104.05	103.84	103.92	104.25	104.91	103.9	105.11	102.55	101.58	105.36	107.7	107.68	104.75	106.02	105.4	108.19	108.32	103.17	104.7	106.74	101.85	103.62	105.07	103.68	107.76	105.94	106.07	104.94	105.12	104.64	108.32	104.3	106.99	107.87
105.31	106.25	105.15	107.43	106.92	105.82	108.12	105.71	102.21	105.77	103.96	103.77	106.95	109.73	105.97	105.75	104.78	104.33	101.56	104.3	107.5	109.44	104.73	106.2	103.45	104.73	108.07	112.56	104.57	107.05	105.92	104.18	106.79	104.57	105.69	105.6	103.13	106.49	100.87	106.47	105.94	108.23	103.09	108.32	108.66	107.95	105.36	105.22	110.97	101.04
104.23	104.04	102.78	105.86	107.77	106.45	105.69	108.59	103.44	104.44	104.24	102.62	107.36	111.79	108.82	106.75	105.92	100.58	100.83	110.06	112.31	111.14	103.06	109.05	103.03	109.14	103.9	105.81	108.93	106.83	107.31	106.33	104.53	107.36	105.86	103.86	109	105.52	105.96	104.05	108.17	106.32	103.29	110.98	107.11	104.91	104.52	102.41	107.88	108.47
98.404	102.49	104.91	98.345	105.76	97.532	99.6	103.64	98.488	102.73	100.4	99.588	98.922	98.71	97.747	98.028	98.625	100.05	103.85	96.678	102.29	98.158	101.67	100.69	103.16	100.87	97.581	103.68	96.996	100.63	99.784	106.3	105.06	100.5	104.25	100.92	101.9	98.207	101.24	98.34	101.03	96.551	103.24	100.97	98.406	99.535	98.372	96.065	103.13	103.05
100.79	106.05	108.16	107.28	104.83	106.25	111.07	101.91	106.17	106.52	102.9	104.83	106.43	101.87	103.76	103.32	103.87	104.15	106.71	109.46	104	106.63	101.61	102.61	103.05	106.98	105.82	101.38	101.86	104.4	107.97	104.36	106.02	105.8	106.25	102.22	106.25	105.56	109.04	106.73	100.29	105	105.38	107.23	108.88	104.64	101.52	106.83	105.76	103.54
107.74	111.87	111.17	116.83	108.5	110.42	109.63	111.9	113.94	112.03	107.33	112.82	109.31	109.15	108.32	109.79	108.34	111.38	113.6	115.41	107.08	111.64	111.68	115	108.86	107.14	110.21	109.48	111.19	110.56	110.69	110.9	113.57	111.53	111.42	110.96	110.62	112.68	115.6	111.78	108.88	112.35	109.88	109.24	111.98	109.56	110.07	114.27	111.65	114.99
110.32	112.18	108.48	112.57	110.66	108.49	111.78	112.63	110.15	112.51	110.94	112.54	114.87	113.04	111.17	112.85	109.03	110.79	106.68	110.76	111.31	110.95	111.62	114.75	108.15	110.01	111.24	111.38	112.58	107.38	114.26	110.7	112.29	108.73	108.52	113.95	112.05	111.87	109.42	115.55	108.82	108	110.43	108.5	109.11	111.11	109.44	109.15	113.25	109.3
103.05	102.3	106.97	106.5	106.22	104.5	103.94	105.58	104.4	106.02	108.12	105.04	106.78	103.27	107.34	104.6	106.88	104.59	104.86	102.92	110.62	111.63	100.49	107.36	111.63	99.878	105.88	104.28	106.56	102.12	106.48	106.19	106.71	109.1	105.17	104.36	105.95	103.06	102.89	106.29	105.43	103.82	105.89	105.61	103.53	105.73	106.72	105.39	105.3	105.58
115.28	111.68	110.76	111.49	116.62	109.19	108.89	110.71	107.36	106.2	112.06	110.08	110.12	114.71	109.16	114.43	111.59	113.98	113.59	109.56	112.69	114.57	110.29	110.72	113.08	110.93	109.85	114.84	112.34	111.13	114.51	107.19	109.67	117.14	113.14	113.19	108.5	114.98	111.73	114.59	109.55	110.64	112.16	110.59	115.36	109.76	112.85	109.83	116.52	107.18
103.34	102.36	108.12	104.92	103.37	103.12	106.3	103.63	102.98	105.66	105.34	105.12	111.6	101.74	103.22	104.86	109.09	100.84	102.24	103.44	105.06	110.15	106.52	105.33	104.95	104.77	102.32	105.33	102.43	107.08	104.77	106.65	101.71	107.24	102.26	103.9	104.84	105.39	104.13	103.8	104.22	102.65	109.52	102.56	105.94	106.78	107.46	103.76	109.1	102.02
106.4	105.67	105.59	106.05	109.62	107.02	106.86	107.18	109.48	107.46	109.36	105.53	100.01	104.76	105.86	106.73	102.35	102.04	103.41	104.79	104.26	106.32	108.91	105.03	105.12	106.82	104.85	108.62	108.04	107.06	101.88	103.77	108.62	111.15	105.95	104.68	103.45	108.9	102.25	100.63	102.99	106.36	107.5	107.88	107.24	102.46	108.3	106.42	109.88	106.36
108.6	108.3	108.64	103.21	107.85	103.32	106.6	109.72	105.73	102.03	105.17	107.08	106.47	105.88	108.85	101.35	108.77	104.86	104.07	105.82	103.59	103.37	108.89	105.84	105.11	106.54	106.61	103.29	108.77	102.97	104.85	106.3	107.98	105.45	102.19	101.1	106.11	106.42	104.65	108.4	109.68	106.43	108.24	104.4	107.29	105.48	103.64	105.7	109.7	108.38
105.74	106.77	108.17	103.54	106.18	104.85	108.49	109.5	104.95	105.56	107.64	104.5	108.55	102.73	109.66	108.96	107.1	106.75	104.12	103.7	106.65	104.53	108.37	104.35	105.08	105.62	107.43	105.1	108.7	104.38	106.49	105.06	106.3	105.02	108.83	103.66	106.23	108.53	108.21	107.79	106.51	106.95	107.86	109	106.51	104.4	108.28	108.24	104.25	107.69
107.31	102.66	104.8	102.09	103.04	106.3	106.78	107.22	110.53	104.88	102.17	103.52	105.23	105.53	105.29	106.02	105.61	99.915	99.106	103.49	108.3	107.28	98.42	105.03	105.68	102.11	104.2	103.35	101.63	108.84	104.91	101.99	101.92	102.32	101.49	104.59	104.78	104.62	102.36	102.84	103.56	104.55	106.55	103.03	99.13	102.08	104.86	110.21	100.67	106.74
107.71	109.15	104.09	106.65	104.56	102.62	103.02	107.03	102.78	106.48	104.8	104.29	106.63	110	108.79	109	104.16	107.58	100.07	104.75	106.36	106.15	104.91	101.65	100.95	108.33	101.94	108.34	108.09	106.17	106.98	104.15	107.76	105.57	105.92	104.93	110.17	112.17	107.38	104.5	107.25	104.29	108.43	110.19	105.55	105.72	106.59	106.39	106.55	106.86
106.89	106.86	108.25	105.37	106.81	103.78	110.55	104.08	106.49	105.79	105.24	106.35	103.69	102.18	108.18	106.8	107.39	105.79	108.9	105.17	107.21	104.41	109.07	108.22	104.21	102.22	106.22	107.86	103.23	110.4	108.94	103.15	106.66	102.72	108.63	103.77	106.39	104.95	111.17	100.65	108.73	99.313	103.99	104.13	105.05	107.81	100.05	103.29	102.96	104.96
102.36	98.081	98.365	103.28	97.31	103.37	103.79	102.38	96.684	99.624	101.23	99.768	100.07	99.553	96.155	102.15	95.799	99.279	98.804	98.83	101.21	100.34	98.936	97.31	101.97	101.17	101.41	103.11	99.581	97.822	94.687	98.092	99.642	100.03	101.59	98.679	97.68	101.49	97.603	102.45	102.81	102.1	103.05	97.614	100.92	104.91	94.177	99.076	102.64	103.07
107.34	106.93	108.78	104.52	109.46	106.77	108.57	105.95	103.53	104.62	104.62	102.46	106.88	108.48	112.82	110.32	106.9	108.44	106.11	106.82	104.87	103.9	105.34	110.26	109.22	106.84	109.37	105.1	102.4	106.22	107.56	105.71	110.31	106.88	109.07	106.17	106.64	106.02	105.61	108.54	108.39	106.94	111.32	105.56	106.95	109.53	105.43	104.72	108.42	107.97
105.63	100.33	99.71	103.64	107.47	107.17	102.81	104.66	102.64	104.2	109.73	103.71	102.32	104.04	108.01	103.12	104.41	101.56	103.46	101.25	104.01	109.31	102.48	107.52	104.65	102.79	106.03	104.32	108.74	104.75	103.33	103.72	104.42	100.31	97.689	105.53	105.77	107.24	104.87	107.11	103.96	104.39	101.5	102.26	102.78	101.03	103.94	104.36	106.58	109.48
109.87	105.67	106.13	108.35	110.63	104.89	104.84	108.29	104.53	106.36	106.54	105.67	108.37	105.15	106.46	108.41	106.25	104.71	106.48	103.18	108.42	104.95	105.59	108.84	106.77	108.01	104.7	106.59	107.37	105.73	107.73	107.45	108.15	103.82	108.38	113.57	105.85	102.6	107.31	106.64	104.02	103.45	105.17	104.88	103.91	104.7	106.45	106.51	99.586	105.91
119.86	117	118.41	121.51	121.51	114.09	121.37	119.06	119.27	117.07	115.42	118.26	119.11	116.54	116.51	114.57	116.31	117.42	116.28	118.63	121.88	115.2	118.48	115.25	121.73	117	119.03	119	117.99	117.6	117.04	120.06	123.08	115.19	114.49	121.6	116.81	116.43	115.71	120.58	114.37	119.97	118.82	121.37	122.33	115.44	120.87	120.6	117.71	117.66
104.03	106.95	106.55	104.39	106.71	107.97	105.3	107.45	104.23	104.82	105.05	104.25	102.89	104.62	109.74	104.74	103.11	102.82	105.71	108.69	106.69	101.88	105.22	106.69	109	105.53	103.57	107.89	104.56	105.05	101.84	105.66	104.14	107.49	108.04	100.45	107.02	109.14	109.81	105.32	106.6	107.7	112.31	105.1	108.56	109.98	105.73	106.8	100.28	105.51
103.02	107.42	111.56	106.13	104.65	107.41	104.18	111.42	104.63	108.83	102.11	109.03	109.24	108.37	104.11	103.08	105.64	105.11	98.431	107.47	105.67	110.16	108.01	105.16	103.77	107.91	106.21	110.24	101.33	102.28	105.9	110.75	109.25	102.96	109.42	102.01	102.91	105.94	103.78	102.55	102.93	106.88	103.11	104.31	104.34	102.93	105.1	106.05	100.22	102.53
105.04	103.44	100.65	106.58	103.36	105.36	98.306	102.14	102.85	109.05	102.49	102.65	106.14	106.01	105.22	108.15	104.55	107.8	103.03	103.53	108.54	104.69	105.23	102.75	109.82	102.9	102.84	102.6	107.45	100.99	102.24	101.69	105.03	101.58	102.93	105.56	105.73	102.15	107.81	102.57	103.18	102.84	106.14	105.86	101.63	104.75	102.62	104.75	108.46	106.49
111.58	107.44	114.59	115.36	111.3	109.26	109.88	110.9	114.55	110.78	107.37	107.87	112.15	117.91	110.2	112.75	110.52	111.15	116.41	109.45	114.12	112.09	113.9	111.04	114.24	109.98	112.64	111.26	106.65	114.99	108.46	111.8	112.36	111.77	114.23	117.3	113.13	111.82	112.1	109.28	111.2	109.22	115.64	113.02	111.22	109.9	114.41	110.88	110.43	110.51
104.38	108.58	105.62	106.94	104.77	109.12	104.17	108.14	107.04	108.71	109.41	102.7	109.24	104.92	104.62	110.1	111.53	103.78	105.02	106.09	108.68	109.66	104.76	105.81	103.89	105.06	105.35	112.38	105.41	104.14	107.25	110.27	100.32	111.17	105.84	109.59	109.28	107.67	110.8	104.88	106.08	106.94	111	104.39	105.45	106.05	105.29	107.72	106.63	105.9
107.92	105.64	105.72	107.72	109.22	106.46	109.11	100.4	107.84	107.31	108.5	105.34	104.86	106.11	108.73	109.47	106.77	109.92	109.36	104.46	106.5	104.1	106.09	110.07	104.62	104.5	102.46	107.59	106.49	108.52	108.02	103.84	105.92	107.35	105.48	104.52	110.68	108.35	108.01	109.63	106.88	105.54	108.3	105.55	106.46	105.6	108.78	107.15	109.49	106.08
111.18	111.83	109.81	108.02	109.53	111.16	109.23	110.1	108.88	109.87	115.59	107.4	113.14	110.15	115.24	110.88	107.46	109.85	112.43	111.41	111.78	111.23	106.93	112.38	108.29	110.96	110.89	112.48	109.25	110.01	112.32	107.94	109.22	109.37	111.7	104.55	112.71	107.98	111.84	108.12	111.81	115.25	113.61	112.77	110.25	110.53	112.03	112.01	113.43	113.53
111.21	110.65	110.76	109.88	109.75	114.66	111.41	112.68	110.38	114.33	109.13	111.49	108.84	110.93	108.73	109.14	113.21	115.04	110.09	116.05	111.13	114.49	109.95	109.11	112.91	112.19	112.94	103.94	112.32	113	111.42	111.1	113.12	115.3	109.9	110.71	111.67	114.06	112.09	110.9	110.53	111.07	108.64	114.5	110.82	116.21	112.57	108.86	111.61	113.07
104.55	103.12	106.98	103.3	106.47	102.83	103.36	104.56	107.01	103.65	102.28	106.45	102.53	104.51	105.64	111.04	106.82	107.41	107.22	105.36	103.41	107.33	107.25	103.09	105.55	106.8	108.1	111.01	102.76	104.57	106.69	107.15	107.38	110.16	105.31	110.66	107.09	105.57	109.82	107.9	107.32	107.29	106.85	110.47	104.62	102.4	106.46	108.34	108.16	105.05
105.49	103.66	105.16	102.62	101.46	104.43	109.25	103.94	105.49	102.69	107.91	105.74	104.75	104.12	106.21	105.47	104.46	104.48	104.41	101.52	102.05	104.39	103.04	101.24	105.79	108.43	104.83	104.11	101.99	104.49	108.92	107.37	105.2	105.09	103.99	102.32	101.78	102.96	102.96	109.16	108.53	103.25	107.6	105.15	103.1	104.91	104.85	106.2	103.3	105.78
106.75	103.9	101.84	103.42	104.38	106.9	101.09	106.6	103.71	106.9	105.6	106.3	104.71	111.42	99.172	106.99	105.02	104.15	107.97	110.6	105.92	113.4	101.87	107.13	101.3	104.07	105.14	105.4	108.04	102.28	107.79	105.85	106.66	105.02	104.63	106.56	107.3	105.43	103.03	104.72	102.15	103.84	103.13	108.5	105.83	104.41	106.06	105.36	102.09	105.01
112.08	110.36	108.21	110.81	113.17	110.35	113.63	106.74	110.78	109.16	109.21	108.44	110.3	110.52	109.74	109.93	112.8	105.5	105.76	116.51	115.54	108.43	108.59	111.14	111.75	111.02	110.19	111.3	112.1	111.18	109.38	109.22	106.74	108.35	108.43	112.37	110.72	113.23	109.18	109.29	109.52	109.17	110.14	104.32	111.35	108.35	114.7	108.67	111.39	112.22
97.696	101.27	101.04	99.567	101.92	99.627	101.28	100.37	104.13	99.811	98.965	104.42	94.925	100.44	102.7	103.18	103.83	101.63	97.694	104.29	94.99	101.91	99.084	96.339	99.969	99.571	100.19	101.31	98.292	103.06	97.618	103.95	96.103	99.487	96.1	99.724	96.594	99.939	102.44	97.265	100.85	99.399	97.948	99.586	101.16	102.94	103.54	98.767	101.43	99.614
109.78	114.53	109.03	109.99	110.86	113.59	110.33	114.42	109.12	111.42	112	111.59	112	112.92	109.87	115.37	111.41	106.58	109.78	108.68	108.23	114.25	111.82	112.22	110.68	111.88	112.87	108.09	109.87	115.63	109.63	109.71	114.44	113.71	109.9	110.54	111.61	112.81	105.59	110.51	111.27	109.35	113.15	112.12	110.37	112.18	116.05	113.29	111.57	110.73
111.12	112.87	114.75	111.69	111.6	109.8	111.39	106.94	112.26	116.73	114.73	117.58	113.95	115.81	111.33	113.11	111.92	110.26	110.17	112.82	112.11	117.05	110.54	116.27	113.5	111.63	114.21	114.83	115.43	111.3	112.56	111.07	116.39	115.08	110.36	112.64	116.21	116.79	106.32	113.79	114.44	113.67	114.52	113.03	114.54	108.98	110.32	115.88	114.37	110.77
108.27	105.15	106.2	107.9	109.04	103.78	104.94	106.69	102.81	107.75	107.17	105.75	101.22	105.58	104.94	108.64	109.66	105.9	104.95	104.68	106.08	104.01	108.07	105.85	108.08	107.58	106.77	107.15	109.34	106.41	106.2	103.57	107.92	108.77	108.56	103.97	107.29	102.65	106.59	109.48	104.84	106.52	106.2	104.52	103.57	106.46	106.91	108.27	107.4	104.61
109.95	110.36	110.32	107.69	112.78	108.47	107.57	108.95	108.89	112.57	108.67	106.72	110.68	112.42	108.39	106.34	114.49	107.21	108.61	111.42	107.62	109.07	108.24	110.2	109.14	111.23	108.71	110.2	113.12	109.45	111.16	108.28	106.03	112.34	110.11	112.2	109.54	113.51	108.01	109.61	111.21	112.93	106.96	113.37	109.42	108.11	108.57	109.82	108.07	114.15
120.28	113.86	117.19	116.01	119.4	121.71	117.77	120.73	117.78	117.26	115.34	115.64	112.44	121.21	118.42	118.54	117.5	118.32	119.83	115.95	124.49	118.1	118.26	120.14	115.23	116.68	114.13	114.78	119.74	121.29	116.55	120.13	119.44	116.69	121.32	115.09	114.99	118.78	118.87	115.81	112.09	116.67	117.13	114.47	117.02	118.49	120.29	119.74	118.21	117.45
103.82	103.48	108.31	104.81	101.59	102.51	110.42	104.07	103.34	104.16	104.98	106.3	107.07	103.62	102.85	101.39	106.62	102.33	109.05	110.59	104.29	105.29	104.06	104	99.029	101.26	106.95	99.611	99.437	106.8	107.95	110.24	108.26	105	106.05	107.87	105.43	105.21	102.91	108.87	105.79	107.22	106.4	111.03	108.85	108.74	105.08	105.59	105.61	100.77
109.53	111.08	114.28	108.51	112.06	110.3	114.36	107.65	115.91	112.33	108.83	109.28	113.57	108.85	113.49	108.68	108.59	107.26	112.36	111.62	112.82	112.21	114.14	108.61	108.08	111.18	112.54	113.39	112.7	107.86	109.77	111.05	114.91	107.19	113.23	112.37	110.37	108.4	111.17	107.91	110.24	109.56	111.65	108.54	108.54	111.36	110.09	107.52	108.51	107.95
118.52	112.1	116.2	117.15	120.46	117.2	116.19	115.82	110.47	117.87	111.51	112.45	111.97	118.4	116.31	111.44	113.83	113.77	114.38	114.21	115.28	119.56	114.85	118.46	119.09	117.92	118.12	113.57	115.01	110.25	117.3	114.1	118.31	115.53	122.62	110.83	117.09	117.55	114.01	114.03	120.49	114.83	120.38	114.16	112.32	121.8	116.08	113.76	113.85	116.81
108.21	114.95	116.66	115.65	116.86	110.97	110.13	113.32	114.78	114.85	113.9	110.69	114.84	111.86	109.85	111.43	114.62	111.72	113.33	112.04	114.11	113.24	113.76	114.63	109.31	112.61	115.78	114.56	116.4	114.28	117.19	113.55	110.06	111.3	111.86	115.53	108.56	112.73	108.94	107.36	115.32	111.49	113.04	111.09	115.53	110.46	112.88	113.02	112.1	115.39
101.16	100.68	98.673	103.67	99.585	102.9	97.672	100.29	96.367	101	103.49	99.495	98.33	103.31	101.25	101.08	99.598	100.17	101.79	102.96	101.79	98.614	100.54	99.69	97.914	102.74	96.897	99.143	98.765	101.12	100.69	99.871	100.96	95.14	101.68	99.812	104.99	101.6	98.569	102.91	94.008	97.381	98.801	103.33	100.54	101.9	104.68	102.72	105.29	102.6
113.48	110.44	115.33	112.57	112.38	113.01	111.43	118	117.06	113.47	112.06	117.42	111.47	110.57	110.8	112.7	114.53	112.43	112.57	113.38	110.19	111.88	112.21	113.76	110.13	111.17	111.13	113.13	115.63	111.81	110.09	115.53	113.1	112.51	114.45	111.75	113.8	110.93	116.86	110.35	110.88	108.86	111.83	111.21	111.51	110.05	111.83	110.04	110.44	117.04
109.43	114.33	112.11	109.62	113.85	113.76	109.03	113.8	110.94	112.78	110.86	112.21	111.49	110.08	109.48	109.39	105.92	113.69	115.44	111.21	111.05	112.55	107.85	111.94	108.55	107.58	107.75	108.73	110.86	110.02	108.53	109.24	113.09	111.92	112.08	111.84	111.16	110.34	108.13	109	108.96	114.57	112.35	112.27	111.37	110.65	112.19	104.02	107.71	108.79
106.81	103.26	104.86	102.59	104.27	102.05	107.22	105.42	106.79	106.49	102.9	104.19	103.65	102.44	103.48	102.26	104.63	109.05	109.76	110.69	106.04	106.19	103.02	103.75	107.21	105.25	103.89	106.33	99.983	107.62	104.41	106.03	105.43	102.2	108.08	101.21	107.49	104.23	105.34	105.71	106.63	104.72	106.04	108.35	103.57	102.56	104.46	106.36	106.41	105.26
107.21	108.13	102.65	107.17	109.27	102.87	103.77	105.95	105.19	106.22	104.26	106.8	109.23	105.7	104.59	104.26	107.31	103.4	100.28	105.5	98.556	105.18	105.14	111.58	104.53	107.37	103.39	110.25	109.14	106.17	103.96	102.61	105.93	103.86	100.66	105.26	107.33	108.57	106.49	104.35	104.06	106.83	106.33	106.27	107.49	107.12	101.73	105.46	106.03	104.44
103.93	101.91	104.44	102.15	107.57	101.94	106.04	102.32	103.44	107.2	104.19	105.48	106.1	103.15	107.51	104.19	106.5	101.78	108.98	105.23	105.14	102.91	106.62	109.44	107.91	106.81	108.44	103.37	108.63	99.07	108.92	97.879	104.25	109.85	102.5	107.51	105.39	107.47	103.62	106.69	103.59	107.12	101.91	106.91	106.04	103	99.935	107.37	106.79	102.31
107.2	105.34	100.3	105.4	105.73	106.73	107.26	108.11	104.72	106.47	105.4	105.3	106.74	106.09	109.75	105.57	100.14	104.87	104.32	106.8	102.28	107.29	104	108.06	103.1	104.14	105.17	103.4	102.61	110.23	106.85	105.59	108.55	110.94	100.81	108.41	107.71	101.97	106.6	104.45	105.77	107.96	108.25	103.34	104.19	106.88	109.09	107.12	104.8	104.02
100.17	105.62	105.05	105.56	107.16	104.34	104.8	105.13	100.91	107.39	106.04	102.08	107.32	104.96	103.02	109.89	103.26	103.43	104.24	107.97	104.13	104.81	107.98	105.82	104.67	104.36	104.14	106.54	106.79	104.81	104.91	105.58	104.38	105.05	103.08	104.66	102.88	104.57	104.24	107.32	105.79	102.42	105.95	108.88	106.57	106.75	104.83	108.61	109.67	114.14
105.45	104.99	104.41	106.4	105.88	106.78	104.64	108.63	105.48	107.94	101.26	107.97	105.02	99.88	105.9	106.79	105.63	102	105.06	104.29	100.72	105.74	101.62	104.38	104.15	106.5	101.28	103.84	106.76	104.57	107.9	104.26	105.02	103.9	107.1	107.37	108.56	103.37	104.83	99.525	107.51	107.23	101.54	104.66	102.09	102.78	106.7	103.8	102.23	100.98
105	103.96	105.74	101.65	103.22	105.15	100.17	108	101.57	109.48	105.17	102.17	100.66	106.52	107.36	103.32	103.41	105.67	106.97	106.84	101.9	103.38	103.68	104.55	105.85	112.4	107.21	107.74	105.75	107.28	104.52	103.68	104.25	110.09	108.11	108.37	105.55	102.22	102.89	106.46	109.1	102.53	109.32	105.33	102.16	106.1	104.12	103.92	106.35	104.14
104.78	106.59	105.54	104.47	104.54	103.34	109.99	108.97	106.83	100.48	107.39	104.44	103.55	102.78	101.76	102.02	104.24	103.17	108.82	109.25	109.74	108.17	104.85	105.26	110.44	104.3	106.13	101.63	106.23	105.45	107.5	109.72	111.53	109.1	105.24	109.71	103.36	102.72	105.14	107.01	103.23	103.2	109.86	106.7	107.64	105.41	109.64	104.4	108.37	104.85
107.76	105.07	109.63	108.03	104.16	106.87	106.4	103.2	102.73	106.91	110.95	107.43	103.76	106.87	102.88	102.92	101.26	107.12	103.34	105.95	106.22	109.32	106	106.4	108.4	105.24	106.87	104.86	105.83	108.79	104.07	104.16	109.53	102.43	107.16	105.06	103.37	99.799	108.75	106.53	106.66	105.94	98.488	105	105.35	105.7	103.78	111.13	108.53	106.99
105.72	107.91	103.92	103.2	103.46	105.26	103.9	104.19	104.3	108.82	104.01	104.15	103.81	107.58	99.74	104.45	106	102.1	108.16	105.71	105.51	105	99.708	105.24	110.12	110.61	106.91	106.13	101.95	105.39	103.35	108.6	96.902	105.38	104.14	101.05	106.11	103.82	104.51	104.2	106.54	104.48	108.44	105.5	104.96	100.34	105.77	103.87	104.64	99.379
110.01	111.27	108.16	112.39	109.29	115.84	110.59	112.18	112.93	108.23	108.75	109.38	114.13	111.13	107.19	115.72	111.93	110.48	111.11	115.11	118.24	111.98	114.01	113.11	110.43	112.35	112.23	115.72	110.15	109.03	111.87	106.31	112.51	116.86	115.08	111.01	111.32	111.82	113.95	108.9	117.1	109.98	111.03	108.48	110.04	111.09	110.7	110.89	113.98	109.42
104.55	102.86	106.57	102.5	106.92	107.37	106.56	107.54	103.03	104.4	102.2	105.55	103.72	107.6	103.99	102.92	107.84	108.8	104.61	106.74	108.55	109.41	107.8	102.7	104.92	103.23	106.87	103.87	108.05	109.09	101.86	103.1	105.05	107.42	103.97	102.37	99.852	103.28	106.85	111.26	102.46	102.68	103.57	104.3	109.3	104.09	107	101.14	105.61	107.69
107.53	99.032	102.37	106.07	105.54	103	101.8	98.161	107.5	107.26	105.86	104.51	107.81	107.16	102.78	107.06	101.5	105.06	106.11	106.97	98.562	102.32	106.77	106.27	105.49	105.75	103.81	107.49	98.883	105.41	101.51	106.59	103.89	103.95	106.06	102.86	106.42	103.03	109.77	102.57	107.42	105.24	100.51	106.78	104.21	103.77	106.16	105.17	99.861	99.935
111.17	106.23	106.89	102.75	104.6	105.61	108.81	103.24	112.14	107.92	108.49	107.24	101.39	108.25	108.23	107.77	107.63	109.44	107.15	108.21	110.01	107.02	108.48	107.48	108.8	108.22	111.75	104.38	104.19	106.5	103.46	105.97	107.65	109.67	109.89	112.21	104.09	108.74	107.52	109.63	111.34	106.65	111.41	110.65	105.65	103.8	107.63	106.47	106.31	104.58
114.48	109.98	105.86	109.35	111.45	108.36	109.04	108.18	112.26	114.42	111.51	109.2	113.39	109.67	114.31	110.24	111.22	109.15	115.37	110.87	110.27	113.93	112.22	110.66	111.06	108.01	109.39	109.33	112.6	106.26	110.69	107.45	112.6	115.67	112.53	108.91	112.11	114.85	106.72	109.79	108.21	108.31	113.17	111.35	112.28	110.74	113.65	110.82	116.02	111.29
112.52	114.88	117.55	118.01	117.89	117.48	111.41	114.93	113.5	121.02	113.5	114.22	112.03	116.5	115.04	112.09	120.82	115.72	114.93	117.9	115.87	118.74	115.57	119.26	119.83	111.84	116.88	116.53	118.25	118.45	119.66	116.12	114.76	121.25	116.05	119.06	118.21	115.32	115.84	118.65	111.66	113.34	114.26	114.32	115.86	113.36	116.06	114.43	118.92	116.62
108.13	102.38	105.6	108.25	107.57	107.75	102.5	101.73	105.98	104.37	106.98	105.01	104.57	103.7	103.86	103.17	106.47	105.59	101.92	100.31	104.31	102.46	103.78	105.11	106.44	100.79	103.35	107.17	103	107.89	110.57	104.74	104.61	105.34	104.79	102.22	104.78	103.99	106.8	105.66	101.49	101.35	102.55	108.32	100.65	106.11	104.08	101.71	107.16	102.8
107.02	105.51	106.99	107.43	103.69	109.73	108.15	106.61	107.9	110.01	109.48	102.45	109.21	111.18	110.09	105.87	107.8	102.91	101.51	103.83	104.06	104.97	106.82	107.59	101.59	103.8	107.63	102.91	107.76	110.34	106.22	104.71	107	105.8	102.6	108.34	105.79	110.39	107.92	109.51	106.12	106.92	104.78	107.75	106.41	104.83	104.49	103.21	106.41	103.16
101.64	103.17	105.24	101.05	104.22	103.73	98.157	106.46	101.35	98.873	106.56	101.26	104.26	107.37	105.29	102.32	101.23	102.41	102.4	104.4	104.28	100.62	103.62	105.02	98.874	104.62	101.81	101.88	107.38	99.476	105.06	105.11	107.65	108.49	107.94	105.58	107.39	103.22	101.39	103.54	106.36	100.32	98.878	105.78	103.13	100.89	111.73	101.09	103.69	105.34
106.27	107.18	103.77	104.4	110.42	108.63	104.76	105.6	107.72	104.65	108.36	106.53	109.96	109.25	105.13	111.37	104.38	106.79	103.47	104.45	105.77	105.79	106.67	110.38	104.85	108.38	103.87	102.62	103.33	104.82	103.91	106.73	109.43	107.59	106.59	110.62	108.32	105.88	111.19	106.65	107.64	109.47	104.57	107.4	110.14	108.35	107.21	108.54	109.1	109.27
112.45	109.66	111.64	113.65	112	109.86	111.98	108.57	113.06	110.23	108.68	110.96	117.61	109.57	108.45	112.47	110.07	109.25	113.88	113.54	112.04	113.26	106.72	108.43	106.7	114.91	111.94	110.68	114.1	105.44	110.51	109.03	107.42	112.53	111.41	110.54	110.15	116.45	109.64	109.51	112.17	111.42	113.4	115.9	112.54	110.54	112.94	111.46	107.91	111.67
107.86	113.32	109.64	108.23	107.82	110.01	111.46	108.67	115.2	110.48	110.17	111.83	109.01	110.28	111.31	113.83	111.83	111.39	115.14	113.52	106.43	108.98	106.89	114.9	110.93	113.01	108.86	109.71	113.25	111.68	110.27	110.25	107.75	115.12	110.32	111.38	109.81	115.47	109.6	111.44	110.59	112.13	112.71	109.53	108.91	108.58	115.93	114.31	111.18	110.07
102.96	98.333	100.69	99.633	101.18	98.619	100.16	100.12	99.575	99.405	101.19	101.2	103.07	103.12	102.52	100.6	100.59	97.363	103.82	98.658	103.49	101.76	95.378	105.06	103.02	100.43	101.31	103.18	99.703	106.3	100.2	103.07	101.12	99.946	102.2	97.589	99.379	105.7	100.75	101.26	102.45	101.61	95.908	103.29	99.187	95.83	99.049	99.56	97.034	95.732
107.18	106.1	103.59	105.9	106.52	107.3	100.16	102.3	103.22	102.97	102.74	101.94	104.66	102.64	100.48	105.09	104.97	102.82	107.66	105.37	102.26	106.5	105.94	101.67	103.49	105.64	104.18	97.947	104.37	104.01	109	106.72	108.15	101.14	105.4	105.51	104.47	105.21	104.88	105.47	109.83	103.62	103.04	103.07	107.13	102.92	106.07	102.29	105.48	104.37
104.59	102.24	106.06	102.64	104.64	101.54	105.68	103.08	105.54	104.35	107.41	110.39	103.55	103.6	103.05	108.03	104.17	105.41	108.21	106.85	106.47	106.05	105.94	107.63	106.77	108.66	104.32	105.12	103.55	103.57	110.49	106.72	105.22	105.34	105.9	105.13	103.64	106.46	101.57	103.59	108.43	104.04	108.23	98.001	103.97	101.14	99.619	103.47	102.03	102.3
113.66	109.82	110.5	111.05	110.21	112.65	113.76	111.51	113.43	111.1	108.66	108.88	108.97	110.31	111.69	109.71	114.25	112.22	112.41	111.09	114.7	113.29	112.17	111.62	114.18	111.76	112.98	114.67	114.07	112.73	114.15	106.58	111.49	115.17	110.13	111.4	111.86	110.66	115.38	113.25	113.44	108.36	111.15	109.3	111.15	116.64	111.53	112	112.79	112.21
101.22	103.13	108.18	105.93	108.19	103.57	101.78	110.73	104.46	108.07	102.95	104.3	103.81	109.62	107.51	103.65	110.46	106.22	106.35	108.38	106.68	105.62	110.18	112.46	101.05	108.54	102.28	108.87	106.65	102.27	110.91	107.12	109.85	108.39	101.91	109.25	112.82	106.2	104.4	105.49	113.98	110.16	103.84	110.28	105.81	107.52	109.22	101.59	108.33	104.84
104.2	107.7	106.74	106.56	108.93	106.23	105.8	102.4	103.71	104.01	108.12	100.91	105.7	107.65	104.13	102.83	102.86	102.64	102.03	103.95	104.36	103.21	106.63	106.91	104.52	101.17	104.88	107.9	105.86	104.27	106.17	102.03	108.48	106.14	100.7	104.42	103.56	103.81	106.9	105.26	104.89	110.43	104.31	108.68	103.97	108.5	107.82	106.81	102.43	105.15
107.33	114.12	109.6	110.7	116.68	110.21	107.1	110.15	112.74	110.65	114.4	108.88	105.11	113.4	111.77	108.6	110.71	106.01	112.49	113.27	112.09	107.88	109.13	115.99	107.75	110.44	108.3	116.99	112.24	110.02	110.7	110.18	114.07	109.76	107.48	109.63	105.65	110.67	111.46	110.25	114.78	107.9	114.61	112.03	111.43	111.63	111.45	109.56	109.81	109.42
111.48	111.23	105.39	109.65	110.72	110.65	108.8	110.38	106.5	109.63	112.8	110.37	110.93	110.71	114.88	109.05	113.77	111.81	110.72	108.35	108.82	109.36	111.36	106.57	109.69	104.58	106.92	111.78	110.74	112.12	111.43	110.09	110.08	109.52	115	108.97	107.89	107.17	110.7	108.93	107.06	111.05	112.73	111.98	110.61	111.51	109.64	113.37	114.62	106.07
104.75	104.95	104.03	106.16	107.3	102.68	103.56	106.78	104.51	104.54	108.74	106.74	107.26	104.94	108.83	105.95	107.81	109.09	105.97	104.01	109.77	104.65	108.43	106.24	103.78	103.52	106.26	105.85	106.88	101.84	99.924	103.95	106.43	103.31	106.03	104.49	107.98	102.35	103.55	102.31	105.4	107.25	106.48	107.3	110.17	106.61	104.86	104.98	107.28	106.27
103.92	106.37	105.48	104.34	106.24	102.42	107.89	105.43	108.74	107.82	104.9	104.62	107.56	105.96	102.8	105.99	104.26	99.507	103.48	109.31	103.96	108.18	104.81	104.8	104.58	105.74	104.33	106.51	103.32	108.34	106.52	109.83	105.22	106.87	105.52	106.9	112.41	104.48	103.69	109.35	105.31	109.29	103.66	108.67	107.79	105.37	101.77	106.51	102.38	106.98
104.53	105.59	104.45	107.42	105.47	100.54	104.39	104.45	107.89	109.98	105.8	105.12	102.51	105.05	106.2	102.87	109.85	107.82	106.95	103.67	102.08	104.28	109.4	108.3	108.3	108.67	107.18	109.25	106.09	108.64	103.69	103.63	105.01	105.43	104.26	100.66	105.87	99.585	104.25	102.86	103.97	103.68	107.89	105.36	104.73	109.42	105.62	106.29	105.07	105.49
108.81	107.07	102.46	98.314	103.27	105.66	111.01	103.45	106.35	99.859	104.41	102.23	101.66	105.06	104.41	103.27	104.38	101.88	103.45	104.33	105.47	105.75	103.45	108.57	109.86	101.23	104.35	108.21	105.12	107.09	107.7	104.56	103.1	107.36	103.13	106.62	108.47	101.19	104.42	97.608	103.09	105.61	106.82	99.89	105.64	108.38	105.08	106.13	103.02	103.96
103.95	104.17	108.02	105.53	103.84	107.37	103.56	107.65	104.44	103.6	104.52	105.31	107.86	108.43	103.86	98.876	106.92	104.3	107.47	107.82	108.16	111.57	103.67	103.69	104.98	111.6	107.47	107.77	105.88	109.22	104.94	109.92	102.67	109.14	109.33	109.07	100.98	102.9	105.13	102.35	100.56	105.96	105.43	105.16	107.68	108.28	104.72	106.31	106.52	108.79
106.55	105.21	107.14	103.98	104.93	106.62	106.14	102.95	105.83	105.42	105.25	105.15	111.43	109.14	103.68	107.58	106.27	109.58	106.67	105.06	105.76	105.38	104.87	105.53	105.19	106.98	109.39	105.67	103.53	108.36	105.17	106.55	105.74	106.93	104.49	105.7	108.4	104.64	100.59	108.02	101.63	103.74	107.23	109.88	102.57	108.57	107.97	109.89	104.87	109.85
111.59	113.31	113.14	113.41	110.63	114.08	110.01	113.05	112.16	110.96	113.02	111.09	107.81	109.21	110.11	112.48	109.74	114.6	113.32	111.46	111.03	110.37	112.58	107.85	112.59	110.1	111.26	116.38	111.87	114.83	112.3	109.22	110.04	111.49	111.64	111.86	113.08	110.96	116.89	107.71	111.34	111.8	106.43	107.09	110.63	112.43	114.73	108.36	110.4	111.97
106.06	104.01	108.82	102.12	103.26	110.15	107.2	107.23	101.21	105.46	106.55	105.8	102.32	104.08	105.79	110.82	106.27	106.99	106.21	108.35	104.59	105.62	109.12	107.03	102.41	106.56	107.64	111.64	106.18	104.66	105.05	108.51	106.36	104.05	102.68	109.5	106.4	102.16	103.75	105.55	106.98	104.08	106.13	104.21	103.31	105.12	112.57	104.61	105.49	103.72
105.5	104.59	103.73	107.65	104.49	108.79	105.94	105	109.54	107.52	102.05	106.43	102.41	107.35	105.89	104.53	104.48	109.34	103.33	107.27	106.31	105.07	104.78	103.3	106.46	103.55	106.39	102.78	106	106.9	108.17	105.02	108.14	105.83	109.28	103.08	108.51	106.25	103.2	105.13	106.28	101.4	103.32	104.13	104.46	105.05	106.33	102.39	105.1	108.62
106.97	107.98	105.41	110.35	106.55	108.88	102.93	103.79	103.75	107.85	99.014	105.2	105.74	105.5	106.34	106.06	107.24	110.31	108.43	106.24	107.05	110.02	107.92	103.42	108.98	102.81	106.15	100.94	103.66	102.82	102.95	106.26	104.67	105.86	107.65	108.39	105.77	102.9	101.85	106.02	107.08	108.43	109.85	111.04	103.49	105.38	102.89	107.57	102.16	108.41
103.54	107.14	104.33	109.51	107.77	108.8	106.62	105.74	101.81	105.48	106.81	104.99	107.98	103.72	103.24	104.5	106.47	107.85	107.99	103.85	104.79	103.54	104.45	107.25	105.52	104.09	109.9	104.89	104.17	109.25	107.1	104.18	106.63	107.67	99.155	107.95	107.57	109.59	107.61	107.79	110.17	107.21	103.49	105.25	106.23	107.36	105.66	106.51	105.41	106.15
99.376	99.976	98.048	98.177	99.508	99.929	98.634	102.7	99.546	101.48	101.02	103.45	98.001	103.21	100.12	99.461	98.621	99.088	104.29	98.662	95.4	100.58	98.906	96.451	101.51	97.257	97.746	101.32	99.14	99.809	97.87	103.17	98.496	99.833	99.907	98.767	100.9	99.116	99.068	99.832	98.242	103.15	99.847	96.877	100.73	96.575	105.64	98.028	98.627	99.75
112.73	112.05	112.49	116.86	114.42	113.52	113.74	111.1	107.41	109.78	114.52	111.98	111.81	112.73	106.58	107.23	111.28	111.63	108.88	110.86	111.58	110.36	110.28	107.64	106.35	112.52	111.83	112.58	113.5	109.06	113.4	108.55	112.6	111.59	107.43	110.6	112.47	108.58	113.72	113.34	113.02	108.92	108.68	113.15	110.2	111.44	109.6	109.09	108.69	109.48
101.61	105.74	103.71	106.17	107.92	106.29	100.82	106.64	104.4	105.34	103.57	106.71	101.17	107.15	102.92	101.54	101.9	104.45	100.81	103.94	104.49	105.47	105.41	104.92	105.98	101.2	103.5	103.35	103.72	101.08	104.8	104.68	103.19	101.22	103.36	102.73	104.63	99.727	104.69	104.37	105.28	104.8	103.88	101.71	99.89	107.12	102.26	108.19	109.13	101.9
112.51	114.14	114.25	114.67	120	116.95	117.01	117.35	118.83	118.75	115.99	117.4	115.79	116.99	116.41	115.46	116.3	116.85	117.71	114.11	115.74	114.35	117.24	114	114.75	112.27	118.19	114.17	113.91	117.43	115.65	115.16	115.07	113.3	117.18	112.27	117.59	116.58	111.61	112.39	118.22	115.69	114.6	119.11	110.14	117.75	117.73	120.79	115.42	116.53
114.72	120.18	119.04	119.75	116.19	114.25	118.38	120.3	116.52	111.32	115.94	115.4	120.38	115.95	114.41	118.21	117.93	115.06	118.83	119.06	119.65	112.13	120.05	117.73	117.98	113.79	115.54	120.14	117.33	116.11	115.98	122.28	114.31	114.91	114.99	112.54	115.4	117.6	112.46	110.67	113.48	113.33	110.24	113.91	119.32	113.9	116.8	114.67	115.01	115.43
112.14	107	107.16	108.79	108.45	112.95	110.76	110.27	107.51	111.69	108.91	108.14	110.58	110.89	107.47	107.53	109.5	111.03	107.4	115.25	108.35	108.93	107.08	108.81	111.17	103.17	107.56	112.83	109.51	112.57	107.26	106.6	114.28	109.22	108	105.28	107.79	111.14	107.24	110.56	109.43	109.58	116.55	110.24	106.13	110.61	106.51	110.69	115.61	104.85
109.06	107.45	109.24	112.45	104.41	111.03	109.09	112.96	110.43	108.21	110.64	110.47	110.65	110.52	109.25	109.41	108.85	107.68	108.86	112.51	108.14	113.98	112.87	108.49	110.99	109.64	112.62	110.43	113.54	109.89	110.55	109.11	112.96	109.65	114	110.72	112.19	113.31	109.72	113.16	107.03	110.33	113.61	109.54	108.58	112	114.12	108.31	111.57	109.03
117.15	117.06	115.04	117.47	120.49	113.28	119.67	118.82	116.16	120.84	117.88	116.79	118.44	116.39	120.14	115.71	115.85	118.16	118.65	116.03	118.11	120.75	119.57	120.22	121.53	116.16	121.1	115.48	119.15	120.5	116.66	116.99	116.03	119.5	115.59	115.76	118.3	113.49	115.89	124.53	113.16	113.87	122.12	115.87	120.68	113.07	117.94	114.68	115.83	118.44
99.582	103.71	102.1	108.64	102.52	103.85	100.53	103.15	103.35	101.99	102.34	104.59	101.16	107.12	107.96	102.51	103.13	107.32	101.72	103.21	101.63	99.018	100.51	105.32	104.5	107.34	106.73	103.07	103.35	104.14	104.73	105.85	99.651	104.84	110.95	103.2	103.67	100.96	102.97	101.7	101.62	106.95	104.9	105.72	101.68	107.32	103.18	107.34	104.17	103.59
100.96	102.86	106.33	104.61	104.47	105.46	108.53	104.27	107.22	107.46	105.79	106.64	104.12	105.3	106.49	102.14	109.71	104.26	104.41	108.96	105.88	105.35	106.43	107.67	102.45	103.48	102.83	106.94	108.3	103.26	112.12	103.64	104.72	107.16	103.83	105.26	105.02	109.24	109.06	104.98	103.76	103.61	105.17	107.9	106.36	105.5	105.56	108.54	106.54	107.7
112.12	104.14	107.69	106.18	106.95	102.3	101.69	106.3	106.1	104.51	102.97	107.94	102.97	105.53	103.55	100.67	105.98	107.36	108.31	101.27	103.58	108.23	103.84	103.53	107.5	101.43	103.3	105.31	111.74	104.02	103.63	103.54	106.12	101.16	103.64	101.03	99.576	110.64	105.32	104.73	109.07	106.48	103.67	102.4	104.14	108.29	106.28	106.42	103.56	105.43
101.71	108.79	106.99	105.85	107.38	105.07	102.92	105.38	108.03	108.59	109.35	103.42	101.71	107.66	103.63	103.58	107.49	104.94	102.18	101.67	107.17	109.46	102.49	105.52	105.92	104.04	103.78	109.38	105.46	107.58	108.41	102.14	103.85	105.91	106.39	103.78	107.01	103.74	102.75	101.95	109.28	108.84	110.67	111.91	103.34	103.84	110.24	109.26	105.11	106.72
105.84	105.8	109.79	105.3	109.29	107.84	106.36	104.51	105.72	106.28	99.347	101.21	99.91	104.07	109.46	105.68	103.65	106.4	108.53	108.3	106.86	106.73	107.68	108.49	105.66	105.3	106.05	108.9	101.81	102.95	107.27	108.34	105.01	108.16	100.82	108.14	107.89	105.91	109.72	109.15	104.1	105.12	104.19	102.17	105.48	107.45	105.57	104.08	101.21	101.76
111.42	112.99	117.34	110.34	111.32	114.37	113.83	109.33	110.27	108.56	110.94	109.7	107.31	110.55	115.82	113.11	112.78	107.93	110.24	108.07	112.56	114.35	113.04	113	112.46	114.53	114.82	110.86	111.81	113.83	111.05	112.57	110.99	116.57	110.97	111.8	119.96	114.36	108.63	112.95	112.72	111.59	114.44	112.94	110.59	115.47	113.76	106.41	114.88	110.54
112.91	114.52	117.31	114	113.95	108.09	113.68	114.96	114.04	114.66	110.96	108.03	110.47	112.36	112.48	114.23	107.69	115.56	108.91	116.38	112.58	111.75	117.15	110.92	113.38	108.67	113.79	114.72	112.94	113.28	109.95	112.76	107.88	112.2	113.45	109.4	110.28	113.03	114.51	112.47	114.46	114.12	111.8	110.6	110.34	112.4	111.44	111.81	111.25	113.92
105.05	100.12	106.68	107.48	104.97	103.76	99.881	101.32	102.49	106.56	100.63	106.18	109.76	105.27	103.69	107.76	107.92	105.84	102.18	108.52	102.64	104.02	107.26	106.34	107.66	101.84	106.12	104.41	104.16	108.16	107.95	107.49	103.25	106.89	105.81	105.84	108.01	105.77	107.71	107.61	105.38	103.57	106.76	105.66	103.47	109.3	101.49	108.91	102.81	104.99
108.06	110.77	111.98	112.28	110.42	114.87	111.13	113.2	114.35	111.81	109.52	115.41	110.6	116.1	109.66	107.28	112.47	114.26	107.23	112.63	111.25	112.97	110.36	114.59	106.74	109.37	111.55	112.09	117.11	112.81	113.72	113.22	110.64	109.53	113.2	110.4	115.63	111.8	110.29	111.31	108.05	108.96	113.07	110.65	112.28	108.97	111.15	107.46	109.61	111.28
104.4	104.36	103	109.84	105.17	104.24	111.82	102.76	105.64	103.46	103.97	102.12	108.75	105.77	102.98	104.5	105.6	106.13	103.94	106.1	103.77	108.43	105.34	104.23	106.31	108.36	104.71	105.83	103.04	108.37	109.89	107.86	105.66	100.94	104.53	107.72	101.36	103.29	108.6	108.9	105.41	108.26	104.46	112.22	103.44	106.12	105.73	107.34	107.1	106.72
104.34	107.06	111.28	106.66	104.83	102.27	105.16	106.44	103.6	104.77	109.03	107.7	108.55	107.68	106.59	108.53	106.62	105.19	105.86	108.8	105.95	106.93	104.76	104.25	107.78	103.43	104.68	104.29	105.58	109.44	110.47	108.6	106.44	105.82	104.7	107.09	106.6	103.83	104.5	105.67	105.45	109.34	102.59	104.34	108.29	111.75	103.05	105.58	104.35	107.35
101.9	103.84	103.59	108.11	103.99	107.23	103.52	100.11	104.03	105.42	103.69	104.08	101.22	106.23	109.74	103.65	102.52	106.81	101.51	106.17	104.78	110.14	106.41	104.89	104.24	107.51	102.72	102.47	99.847	102.67	102.83	104.81	106.16	102.39	103	108.81	108.91	105.68	105.05	104.75	103.77	105.8	102.53	104.33	101.65	104.05	106.24	107.64	108.11	105.82
100.18	100.9	100.85	97.741	100.26	97.904	100.47	98.071	96.349	101.52	100.91	100.29	102.35	98.384	103.16	99.068	99.966	100.04	101.7	96.655	100.35	97.813	100.12	100.75	100.56	101.23	98.461	101.59	99.979	100.61	96.733	102.33	103.48	102.35	96.995	97.782	100.9	100.63	98.331	98.605	96.037	103.19	98.633	99.946	97.926	99.691	99.501	99.075	101.74	97.129
99.602	101.26	98.298	98.162	98.159	96.588	93.072	98.263	102.86	102.28	97.054	97.719	100.18	105.47	99.854	98.191	100.21	100.15	101.11	102.59	102.21	98.525	100.49	95.156	97.907	103.73	99.122	97.438	98.824	97.352	100.11	99.484	98.191	98.661	97.238	99.593	101.85	100.82	102.16	100.09	96.293	97.029	98.766	98.936	101.87	100.4	104.11	103	100.22	100.24
112.44	110.86	111.43	112.83	109.67	114.39	110.64	111.29	112.88	107.75	111.11	112.62	113	110.77	108.61	111.17	108.68	108.97	108.47	110.08	108.86	111.39	108.63	110.71	113.93	109.98	111.91	110.16	106.48	105.69	111.06	118.4	109.12	113.2	107.63	110.08	111.75	111.12	110.84	112.09	108.95	108.98	108.94	102.79	107.67	107.97	108.08	112.37	107.23	109.98
107.24	107.17	107.21	101.66	106.66	102.98	103.26	107.56	104.48	104.48	100.52	101.28	106.83	106.07	101.07	102.94	107.42	105.11	106.06	104.08	106.15	103.78	105.53	102.32	108.11	111.22	108.08	105.22	105.11	107.56	101.18	107.34	101.2	102.91	107.57	105.63	103.35	104.95	103.64	106.61	107.5	107.16	108.03	104.73	103.28	104.72	107.05	104.75	107.35	107.61
106.35	107.04	101.17	104.47	103.32	103.94	105.57	103.84	108.14	103.95	102.32	103.1	105.73	103.55	109.59	110.21	102.65	103.44	103.14	104.68	110.78	102.35	106.65	109.92	100.49	103.86	109.93	106.45	104.87	106.4	99.979	102.03	104.7	104.05	104.65	103.93	104.58	107.64	103.72	106.12	109.66	105.76	105.93	104.36	107.76	103.59	102.15	100.38	105.95	105.48
110.32	110.62	112.9	114.51	109	108.76	112.64	113.25	111.75	108.04	112.89	115.79	108.27	110.85	115.02	111.38	113.48	112.74	111.54	111.54	114.62	109.64	114.76	110.53	112.13	108.16	112.49	112.98	109.67	114.42	113.05	104.87	111.02	107.07	113.79	113.07	110.89	111.88	108.99	110.9	114.24	107.27	112.33	111.14	111.09	110.37	111.9	111.07	109.56	114.9
112.1	112.02	109.12	109.01	110.6	112.16	108.2	112.12	112.72	111.31	108.41	111.52	116.69	109.77	114.7	109.88	107.18	109.07	111.32	111.65	110.95	109.51	110.2	109.33	113.11	111.39	113.96	107.38	112.12	110.51	112.11	110.6	116.64	115.2	112.46	114.6	112.63	109.86	106.01	110.59	113.05	113.67	115.29	110.9	113.99	112.4	109.07	105.31	112.27	116.63
102.32	104.22	96.067	98.759	96.193	98.723	103.34	98.123	96.731	100.87	97.088	97.703	102.56	99.898	103.67	101.76	101.24	99.019	100.58	100.13	101.31	96.531	100.78	105.31	101.13	97.652	98.19	101.54	104.17	97.766	101.43	96.795	99.76	101.25	97.942	100.94	97.434	98.628	100.18	100.18	100.85	95.273	101.6	95.257	104.96	102.06	100.99	101.87	100.72	98.495
109.02	105.92	104.58	104.53	103.24	102.56	105.22	107.74	107.44	102.17	106.73	101.02	105.42	105.32	103.1	102.89	104.39	104.9	104.95	107.67	101.96	103.51	107.94	104.23	106.11	104.08	103.65	105.12	103.91	103.39	102.77	104.51	105.99	101.92	101.96	105.32	104.02	107.4	102.74	99.881	103.39	105.35	109.22	104.35	105.53	103.69	106.82	109.15	105.88	104.7
101.49	100.46	99.888	94.502	96.891	102.75	103.08	97.263	102.71	100.14	99.562	100.23	99.819	98.304	102.3	99.472	102.31	106.15	103.29	97.344	98.434	98.331	99.578	97.97	106.29	101.66	95.345	97.411	97.478	101.48	102.57	101.19	103.39	101.47	100.98	101.9	100.28	98.606	101.93	103.64	103.25	101.4	97.761	101.37	99.296	106.47	99.783	98.173	101.64	102.67
113.95	111.04	113	110.59	112.71	117.81	113.48	110.7	116.1	112.22	113	112.61	113.93	110.96	110.96	115.91	116.69	110.66	112.5	111.61	114.69	108.83	114.15	116.23	116.36	115.55	113.34	116.99	112.61	113.11	110.64	114.64	110.22	113.88	113.1	112.88	115.07	114.46	111.82	112.81	107.72	107.34	114.15	111.91	112.51	115.97	115.11	113.14	112.18	114.86
96.911	97.829	99.113	97.422	101	97.017	101.65	99.679	98.89	97.821	98.03	99.403	99.849	99.332	101.18	99.891	101.1	99.321	99.049	98.891	97.287	106.84	97.108	100.98	100.3	100.17	97.234	100.2	99.754	95.152	94.279	99.664	99.487	101.01	98.923	99.482	99.846	97.681	103.57	98.663	99.868	101.9	103.78	101.77	104.37	103.13	98.12	99.084	100.55	101.62
104.92	104.95	104.57	104.53	108.46	106.55	108.4	103.43	104.79	104.58	108.22	104.41	105.66	107.31	104.18	106.69	107.16	107.44	105.7	101.78	110.52	105.6	105.72	106.6	109.25	107.1	102.42	106.06	111.08	108.91	106.61	108.05	105.88	106.79	110.76	105.31	105.22	105.43	107.76	104.68	101.67	104.3	106.82	107.14	110.01	108.15	105.64	107.95	105.84	105.07
111.46	108.97	112.56	116.22	107.98	113.86	110.32	112.14	113.84	106.98	108.14	111.24	115.57	111.98	110.18	109.55	108.96	110.68	110.81	113.21	110.74	111.43	114.15	111.38	110.2	107.96	105.54	105.82	112.17	112.37	109.82	109.73	106.47	107.64	114.52	112.02	114.29	110.6	111.83	111.81	114.78	109.01	113.47	117.89	112.1	110.76	108.26	111.13	113.62	113.85
107.51	105.64	104.65	101.73	104.3	110.35	106.54	107.33	106.54	106.73	106.65	109.26	107.16	108.08	102.21	106.51	102.52	110.29	111.67	108.24	106.66	107.82	107.58	107.15	107.98	106.2	101.97	105.77	109.64	109.75	107.28	107.98	104.96	106.8	104.2	104.8	109.35	107.66	104.73	103.92	109.98	103.61	109.4	103.98	102.47	106.06	108.2	110.42	103.05	105.18
107.99	104.61	106.87	109.51	108.53	103.27	104.21	107.61	107.68	102.07	105.09	102.74	109.49	101.72	104.14	106.05	103.98	102.61	104.09	107.43	106.94	105.92	107.45	104.59	106.27	102.58	104.83	104.9	108.3	108.58	103.77	108.78	106.23	104.5	102.57	106.67	108.2	105.53	108.11	101.49	104.6	103.6	105.06	104.73	104.55	110.74	105.74	109.18	107.85	105.23
107.71	112.41	108.06	114.35	111.44	109.05	111.31	111.96	113.92	107.81	110.99	112.82	111.19	105.71	112.29	108.08	108.89	110.7	112.04	115.47	114.54	110.44	108.25	110.87	111.49	108.18	106.2	114.24	112.05	106.58	108.35	112.69	108.2	110.82	111.68	107.87	105.66	112.65	109.44	109.39	109.1	109.47	109.84	112.97	111.76	110.68	110.04	108.56	109.85	108.87
102.02	101.41	97.308	102.11	98.652	99.233	97.728	103.63	98.015	100.35	97.894	100.47	98.354	100.49	99.022	100.99	99.18	98.862	103.56	97.797	95.057	100.85	98.622	102.59	99.048	100.22	99.383	100.69	98.487	93.9	96.83	99.591	97.834	99.645	97.914	98.134	98.05	96.843	99.679	99.889	105.26	99.687	100.91	100.32	98.537	99.605	98.791	99.991	96.578	101.53
106.02	108.03	106.57	104.78	108.86	105.25	103.43	108.76	103.43	104.99	104.71	106.91	105.4	108.8	106.57	103.4	106.54	105.57	104.27	106.92	103.45	103.64	104.75	104.66	102.59	104.04	105.26	102.91	103.94	109.43	103.54	104.3	107.01	110.19	102.95	104.89	102.8	107.24	106.63	104.9	103.25	113.8	109.7	107.18	104.6	104.43	100.33	108.88	104.59	108.19
117.14	109.65	108.43	110.81	110.17	108.46	111.96	113.94	109.91	120.86	109.37	109.52	109.26	114.2	114.23	107.96	107.07	108.85	110.97	111.74	115.26	114.41	109.17	112.55	110.98	114.36	109.55	109.37	109.36	111.47	109.16	111.19	112.59	110.03	110.47	113.77	109.51	113.51	109.28	113.36	110.23	111.3	114.03	109.12	109.68	114.33	107.24	110.77	110.76	108.25
111.08	116.01	108.32	112.3	115.95	110.71	110.11	115.77	109.52	117.41	113.89	112.89	112.03	110.66	115.85	112.96	112.81	111.76	112.09	116.33	113.3	112.87	109.77	115.18	109.8	115.48	116.14	108.19	113.39	113.33	112.43	114.31	111.17	114.41	112.35	110.78	113.89	111.12	114.88	106.13	119.12	109.51	112.78	114.92	113	112.04	113.16	110.64	110.46	110.72
106.2	104.72	106.48	107.12	109.27	104.7	105.91	105.07	105.71	107.39	106.21	105.09	104.97	105.55	107.29	103.86	109.35	111.72	104.99	109.48	106.22	111.37	106.1	108.23	109.08	107.07	108.87	107.29	106.11	105.87	107.87	106.54	105.53	108.55	104.83	107.65	108.93	104.34	106.49	106.28	108.49	105.73	107.02	109.05	106.92	107.98	102.18	105.74	102.57	104.97
106.91	98.938	105.89	106.57	106.65	107.39	107.99	110.81	103.03	104.3	104.35	105.59	108.23	108.51	107.39	102.06	105.24	108.2	105.6	105.83	103.13	106.19	107.9	109.43	110.99	105.65	105.44	105.72	105.53	110.95	106.33	104.49	106.35	104.28	108.4	105.12	108.25	107.79	106.98	107.55	106.28	108.91	101.49	111.95	106.21	106.77	106.09	105	102.08	106.21
109.93	105.22	101.83	109.55	106.78	102.93	105.83	107.09	109.91	105.27	104.63	107.52	100.57	102.79	104.09	102	105.71	103.97	109.07	105.81	109.29	107.58	108.14	103.4	107.49	102	105.76	108.09	108.8	103.82	106.53	106.62	104.1	105.02	104.53	106.73	103.05	105.3	108.8	111.48	107.57	104.93	104.56	104.09	103.13	105.86	105.13	108.25	107.12	104.55
93.374	97.084	96.836	101.25	102.54	103.62	98.739	101.04	101.26	100.16	99.497	97.684	99.125	106	100.36	99.312	101.3	103.84	102.08	96.222	95.181	100.41	94.628	104.04	99.576	101.95	100.54	104.23	96.177	102.23	102.63	94.174	95.502	96.83	105.7	106.81	104.42	105.3	101.87	96.222	95.805	102.12	101.78	103.14	100.76	98.094	97.473	99.468	99.945	98.204
106.64	105.52	104.23	106.29	108.14	109.71	100.25	105.29	109.11	107.45	104.01	100.59	107.54	104.82	108.54	109.13	107.84	103.4	106.41	104.77	104.78	106.2	104.3	105.11	103.9	105.8	105.31	110.32	105.05	109.79	110.2	105.04	104.57	103.28	107.2	105.78	104.62	111.31	106.51	103.29	104.06	108.5	103.16	105.44	105.71	108.88	106.82	109.2	107.41	106.99
108.09	103.82	109.25	105.91	105.18	110.71	106.04	105	107.95	107.04	105.87	106.58	105.53	108.97	106.59	107.65	106.33	108.01	106.24	111.7	107.49	104.74	107.42	106.62	102.89	107.08	105.48	108.26	104.49	104.61	105.66	106.13	107.49	104.48	106.38	105.55	105.04	106.09	106.07	101.21	108.4	103.73	101.71	108.31	109.25	107.61	104.19	107.79	104.78	105.76
119.33	117.56	118.35	117.45	115.63	121.17	119.42	118.53	113.6	116.45	119.02	112.47	116.12	116.75	113.46	120.06	114.42	117.24	119.71	111.38	114.98	118.64	119.16	118.13	117.26	114.79	117.57	114.71	117.49	115.53	118.18	115.74	114.58	116.3	117.45	123.33	116.59	113.31	116.93	120.87	113.34	116	119.34	119.72	116.05	118.09	109.24	116.86	114.34	117.71
107	105.9	106.04	104.96	105.75	105.67	102.85	110.69	105.38	104.92	110.55	107.89	103.15	102.73	105.88	105.55	105.54	107.26	109.35	109.17	104.6	105.38	102.73	107.42	106.23	107.79	107.12	103.92	102.3	102.83	107.4	104.64	109.11	101.78	107.65	102.9	102.64	112.83	102.99	108.08	106.85	106.43	103.91	106.76	103.24	106.44	103.48	107.04	104.59	106.49
109.07	105.43	105.92	107.87	102.08	104.42	102.69	103.13	103.89	107.94	109.81	107.56	103.63	109.99	100.77	104.43	100.78	108.19	108.16	106.88	105.42	109.68	108.56	106.45	104.68	114.68	107.59	105.2	107.89	103.14	105.08	106.97	104.46	105.3	104.96	108.99	106.54	104.15	105.29	105.73	109.79	106.5	103.15	109.16	108.58	103.02	109.15	104.5	106.39	105.38
112.85	106.39	103.32	105.86	108.8	107.48	105.62	107.46	105.12	105.2	106.39	104.85	107.24	108.26	108.86	105.76	107.55	105.13	104.25	103.26	106.51	105.32	107.39	106.4	106.77	109.52	107.24	105.5	104.43	105.81	102.88	107.97	104.27	105.93	108.69	112.18	107.74	105.51	108.03	104.96	107.52	106.62	109.88	110.11	104.04	104.11	107.12	103.28	108.23	112.89
109.28	107.78	110.28	106.54	111.63	110.88	110.04	110.12	112.61	109.56	109.84	113.93	109.35	110.69	107.25	105.77	109.97	108.63	109.26	107.47	109.61	106.38	113.61	109.13	110.41	111.18	110.34	111.98	107.02	108.76	109.07	108.68	109.05	107.6	109.86	108.53	110.38	110.64	108.98	104.61	106.32	114.9	106.59	113.94	110.67	113.27	109.3	108.37	109.6	106.9
102.95	111.36	104.47	107.77	108.81	107.82	103.81	108.22	106.27	106.72	103.76	110.15	105.8	102.1	103.75	102.34	107.21	105.73	113.1	103.94	105.89	110.64	108.52	108.05	110.12	102.78	107.47	108.62	101.27	107.33	103.5	108.68	106.34	101.34	101.1	103.29	106.49	106.48	104.14	111.75	103.07	109.27	109.03	105.59	110.33	105.61	104.86	104.8	106.26	108.25
98.126	102.04	99.412	99.878	100.46	103.17	95.931	99.357	101.11	99.007	100.26	98.436	103.3	98.725	98.708	95.979	102.33	95.452	95.556	100.11	94.853	99.466	100.46	98.668	97.886	104.79	93.791	100.9	97.982	100.34	98.183	101.49	99.722	100.87	99.865	101.63	98.779	101.32	99.908	101.27	98.551	94.506	97.633	102.72	101.2	98.102	103.54	99.601	101.46	96.807
114.63	110.29	112.42	118.68	104.99	113.99	115.12	108.13	112.43	113.12	110.13	116.16	112.37	115.73	108.57	113.36	110.21	111.93	113.3	109.65	112.75	111.28	113.35	114.79	111.81	111.59	115.13	113.69	114.83	112.69	109.56	110.88	110.77	115.76	108.11	110.07	110.52	115.97	112.95	112.65	109.41	113.21	108.62	109.72	113.54	114.39	109.84	109.17	105.49	110.99
106.71	99.928	111.57	108.16	103.04	107.32	111.24	100.49	106.73	103.82	106.42	105.37	106.31	104.06	107.9	105.08	107.32	100.6	106.36	108.65	103.31	107.57	103.34	108.89	103.83	106.56	104.43	103.14	107.35	106.12	109.21	105.31	104.58	105.46	106.08	104.79	105	105.74	104.71	108.23	110.09	105.14	107.83	109.05	103.79	108.33	104.15	106.37	107.12	110.28
106.55	105.18	104.21	109.2	105.76	110.23	108.76	106.59	107.07	106.43	105.48	103.04	108.51	106.47	103.79	105.78	103.65	101.2	110.12	108.26	104.41	105.5	109.76	107.32	103.68	104.79	105.04	106.43	104.73	105.25	107.17	108.1	104.88	104.87	102.49	98.996	107.72	103.61	107.14	105.66	105.33	109.81	103.53	106.41	106.79	106.61	100.99	106.38	105.6	106.06
102.94	106.93	104.59	106.97	104.51	106.97	107.01	106.08	102.46	107.63	108.79	105.01	105.01	101.93	109.58	110.62	104.27	106.51	105.21	106.84	105.89	105.04	110.69	103.54	104.11	106.21	108.22	104.33	107.03	103.69	102.81	108.1	105.04	106.39	106.87	106.62	104.14	103.02	108.89	103.46	100.37	103.28	111.07	104.14	106.09	105.39	103.01	102.72	104.68	107.61
105.98	106.65	102.08	105.36	98.333	101.16	109.91	101.75	107.73	102.63	107.39	101.73	108.97	107.4	102.47	105.56	107	109.23	104.63	108.74	106.62	106.63	106.62	104.02	105.04	104.63	105.34	110.33	108.47	106.14	104.32	102.68	110.78	105.04	104.08	106.12	107.41	105.06	106.59	107.97	106.84	102.43	105.56	105.07	102.41	103.51	108.27	105.53	102.95	105.93
107.96	107.74	107.79	107.01	104.75	105.59	104.44	105.21	103.15	106.62	105.19	106.64	103.1	103.37	112.39	103.83	107.47	108.42	107.38	110.02	100.93	102.18	108.38	109.16	107.97	106.43	108.06	106.24	103.65	107.25	111.92	107.2	106.58	103.93	105.59	106.87	106	104.8	103.7	108.85	106.59	107.01	105.24	106.51	105.53	104.14	106.8	105.22	108.38	107.67
111.26	115.24	109.09	114.73	109.9	112.54	108.87	109.77	107.53	109.39	114.25	111.76	109.71	113.34	110.19	111.93	113.56	113.96	108.54	111.3	110.35	110.9	108.72	107.54	110.61	110.12	110.13	111.45	110.31	111.07	110.59	113.88	110.8	113.88	111.54	107.16	107.15	114.53	114.41	109.5	109.86	113.67	109.87	111.17	114.41	112.29	109.09	111.18	109.43	113.94
114.82	118.06	118.42	117.5	116.95	116.04	111.24	117.24	114.97	110.8	117.11	116.01	115.11	113.88	119.95	116.37	116.72	113.63	114.63	116.4	114.27	119.07	115.46	117.37	115.65	120.26	115.39	116.77	113.57	116.29	113.43	113.71	116.19	114.97	116.27	113.97	122.02	117.18	115.18	113.73	116.73	113.9	112.43	115.13	113.34	120.81	116.36	116.48	113.54	115.85
120	119.9	118.51	120.12	117.55	118.03	117.5	116.02	113.76	118.01	114.47	124.49	114.47	116.86	114.22	117.76	117.55	118.21	117.91	120.41	116.22	121.47	117.03	120.59	116.92	117.65	115.09	111.47	112.19	115.02	121.33	121.39	118.6	116.15	118.34	117.43	116.51	120.6	117.38	120.63	115.06	121.71	118.33	120.34	117.54	117.92	118.07	116.31	117.24	119.2
108.23	109.32	105.04	107.44	105.23	101.91	106.64	102.23	107.97	103.55	103.73	102.65	104.43	108.11	103.24	100.59	105.45	105.05	104.84	108.87	103.25	104.61	101.22	107.46	103.52	106.95	102.3	99.525	103.83	106.36	110.38	109.95	102.17	103.37	106.24	102.11	106.65	105.18	109.53	102.15	103.89	102.45	103.76	105.6	99.017	100.87	103.84	106.6	107.88	107.94
108.74	106.52	100.47	101.65	105.19	107.62	106.01	105.17	101.25	105.26	101.39	107.56	106.87	106.06	105.3	106.34	103.34	104.38	110.02	108.09	104.5	102.94	107.96	101.92	104.81	99.957	104.58	104.45	106.03	104.28	102.97	102.79	103.53	99.848	105.58	108.76	103.29	103.43	105.5	103.61	107.02	103.86	103.27	108.38	104.1	106.8	100.47	103.96	101.91	106.83
109.35	114.59	110.49	109.3	112.7	110.48	116.07	112.02	110.84	109.88	108.82	114.22	115.61	116.89	111.76	109.18	112.62	109.25	111.59	109.51	110.68	108.95	109.42	110.46	107.85	111.98	111.13	108.69	107.59	114.43	114.08	115.93	110.03	109.56	116.27	112.1	110.15	107.96	110.09	108.38	113.51	115.12	112.08	111.05	107.6	113.03	114.82	109.81	112.77	113.57
104.63	104.8	104.42	99.753	101.83	103.98	104.45	101.32	103.42	99.608	98.347	100.51	102.24	99.97	98.396	99.004	101.51	107.33	98.88	99.198	101.47	102.48	102.67	102.78	101.98	99.763	101.89	100.58	103.09	102.29	102.29	103.58	96.71	103	97.919	101.26	103.31	100.59	96.614	104.74	98.77	97.836	100.59	98.935	98.821	98.198	101.44	102.9	98.29	95.347
100.82	103.04	97.767	95.724	101.26	98.841	98.831	101.45	95.855	104.26	96.252	102.64	98.993	104.11	93.375	99.114	97.888	97.077	101.71	96.808	104.84	100.89	96.568	99.613	96.061	100.16	101.57	102.8	94.945	101.27	93.603	101.98	97.5	99.868	98.151	99.551	98.245	102	102.06	98.422	101.93	97.641	98.622	100.1	97.795	99.471	103.44	101.2	96.327	99.073
102.82	105.55	106.32	106.48	105.87	103.48	99.921	101.98	102.99	102.56	99.569	106.84	104.45	100.91	101.54	102.99	101.07	102.29	107.6	105.59	102.59	104.18	106.22	105.12	104.86	104.55	103.45	106.79	108.31	103.25	104.31	103.06	106.79	106.13	102.75	105.49	104.27	99.254	105.04	101.59	105.18	101.96	99.295	105.1	103.72	104.26	102.57	104.54	103.26	106.7
100.33	96.154	97.168	95.165	98.481	99.149	98.524	101.12	103.97	102.63	104.18	97.968	99.142	102.3	104	97.089	101.45	98.188	100.6	95.812	102.87	104.47	99.026	99.166	97.517	103.62	101.12	103.26	100.89	101.14	97.699	101.4	97.865	103.23	99.141	100.41	102.83	100.6	98.515	100.55	100.26	98.907	100.73	100.6	101.62	100.39	96.211	103.45	99.316	97.525
105.66	109.05	104.76	110.01	103.94	103.69	106.83	105.65	107.67	105.05	99.19	107.44	105.19	103.99	106.89	104.81	104.82	104.19	107.33	103.65	105.24	107.7	106.69	108.05	103.54	100.99	105.31	105.71	105.06	108.86	107.26	107.78	106.56	110.14	103.86	108.59	108.25	108.82	102.41	106.44	103.67	105.52	107.88	106.67	105.43	111.73	104.99	105.39	113.58	107.04
107.44	102.74	105.94	106.21	102.62	107.3	106.08	104.04	109.49	102.23	104.41	104.69	103.4	105.56	101.29	105.25	105.29	104.06	109.35	102.03	104.48	101.6	103.1	108.5	105.98	105.39	101.91	108.01	106.06	102.26	106.79	103.41	106.57	109.97	107.27	107.91	103.75	104	106.01	109.53	103.41	106.54	103.84	106.24	104.38	103.73	105.23	109.1	107.63	105.77
104.41	105.35	109.39	107.98	111.52	103.66	104.78	105.44	110.53	110.37	105.33	104.63	108.67	108.32	104.92	107.4	106.09	104.79	106.53	108.54	106.33	108.87	107.13	104.87	110.19	110.5	107.24	103.38	105.36	103.85	112.62	110.94	110.38	105.77	107.15	106.19	108.86	109.17	108.41	106.78	108.07	108.22	109.62	104.55	104.54	105.84	104.15	108.19	104.1	102.99
111.61	107.23	116.78	112.27	109.99	111.85	111.78	108.89	112.97	110.08	112.73	119.23	113.04	111.69	113.9	112.28	110.6	107.96	114.35	113.78	111.93	112.34	111.51	112.56	114.66	109.65	112.71	112.82	108.74	113.36	112.71	117.04	111.99	113.57	108.67	112.36	110.92	116.65	109.04	108.69	109.76	114.07	112.74	111.44	105.64	113.25	112.22	110.9	113.96	115.44
110.25	114.59	107.87	109.22	110.71	117.01	107.86	108.14	109.07	112.66	108.27	110.76	112.01	109.3	112.61	110.89	112.31	110.33	112.28	112.65	112.19	108.74	111.24	112.54	115.05	108.73	109.46	110.43	113.79	110.65	107.26	112.4	111.1	109.41	114.56	111.24	110.76	111.21	113.92	110.12	109.6	109.59	113.2	112.77	111.67	109.07	115.2	112.3	114.84	111.95
104.51	107.17	107.04	110.15	104.06	108.88	109.55	106.97	110.62	107.3	109.49	111.61	106.41	104.44	106.54	102.71	107.2	108.48	105.16	107.95	103.55	101.63	109.01	107.7	107.81	104.24	103.46	109.83	107.11	107.71	104.28	101.34	104.49	105.67	106.76	108.65	103.87	103.34	106.97	107.54	105.74	105.16	108.01	103.58	106.68	106.2	108.78	109.75	102.89	105.04
97.702	92.811	103.63	102.76	103.18	99.123	95.41	100.72	99.372	102.24	99.849	103.18	97.703	99.933	101.46	98.897	102.45	100.69	98.204	96.203	98.071	98.323	102.21	101.6	97.863	101.36	101.73	98.732	101.94	100.44	98.883	102.62	98.908	98.199	96.103	101.58	99.56	103.97	100.54	101.56	102.63	96.27	100.38	99.769	100.57	101.02	98.383	103.8	99.762	97.617
109.63	104.45	103.38	106.97	102.15	102.87	103.63	108.13	106.12	105.74	108.69	106.05	104.8	105.22	109.28	105.17	99.558	103.59	103.09	104.47	107.37	107.6	101.71	107.07	107.04	107.99	107.99	106.08	107.43	111.37	106.4	106.63	106.9	104.38	108.72	105.81	101.66	105.52	107.77	100.8	108.43	100.83	109.56	106.88	106.19	102.86	108.04	103.3	106.03	107.92
106.83	106.87	99.816	106.78	105.56	105.41	109.96	107.94	107.99	110.59	106.6	104.93	107.87	107.82	103.45	102.76	103.16	107.66	103	102.49	105.1	106.5	104.68	103.41	103.15	106.78	103.47	108.91	107.76	106.85	103.91	104.39	106.59	105.4	108.97	106.02	104.67	100.11	102.95	105.1	105.99	105.44	106.53	106.48	101.01	104.82	104.25	106.51	107.71	101.05
101.98	103.68	109.74	110.46	99.25	104.75	105.92	104.73	105.95	101.65	104.48	100.31	105.52	103	111.98	102.51	104.41	108.99	104.93	105.73	108.15	108.97	103.93	103.65	107.34	106.34	103.76	106.36	103.71	104.69	107.75	102.08	109.83	108.27	102.66	103.16	104.97	107.37	107.74	104.09	107.04	105.93	105.28	110.81	103.17	102.01	107.14	102.38	111.83	105.78
108.76	111.17	113.37	112.52	114.64	111.46	115.29	108.86	110.4	105.07	111.81	115.82	114.23	113.64	112.36	112.35	114.44	110.59	110.57	110.9	112.56	114.95	111.67	109.12	112.34	108.66	112.66	113.09	110.87	107.91	111.66	111.56	112.76	109.6	113.51	115.3	117.26	115.02	108.57	112.09	113.97	112.4	111.5	111.61	114.97	111.66	107.61	112.46	108.09	110.21
106.16	104.74	104.16	105.74	105.19	108.59	107.55	105.84	105.79	105.71	109.99	105.39	107.92	107.83	104.17	105.32	108.59	107.65	106.04	108.66	105.02	106.86	104.66	108.35	105.55	109.89	106.08	105.32	108.85	104.87	108.22	109.88	106.47	106	106.96	109.66	107.43	104.5	109.39	108.58	106.97	108.38	113.22	106.3	103.08	109.98	105.52	109.07	109.07	109.55
105.67	109.58	114.18	108.88	116.46	115.46	109.08	108.84	114.18	112.1	112.56	106.01	108.72	106.22	110.65	110.15	110.63	108.58	106.65	106.49	109.48	112.09	111	110.16	112.41	108.19	109.15	106.21	112.34	110.8	114.79	109.07	109.04	111.78	111.1	114.85	112.08	108.76	111.54	110.73	113.34	108.64	113.42	115.68	114.41	106.24	115.38	112.7	106.34	111.07
103.87	110.23	105.18	107.57	103.42	107.27	103.19	107.52	103.12	103.18	106.06	103.6	107.37	106.51	106.36	105.1	109.23	105.9	101.6	102.17	111.4	110.43	103.39	103.4	106.4	106.59	111.01	105.16	104.84	106.23	107.04	106.61	101.12	106.81	102	102.98	106.75	104.8	101.11	107.22	104.42	108	102.65	103.29	101.94	103.95	110.65	107.26	105.35	105.82
104.7	101.9	107.6	107.25	109.25	102.55	106.06	108.02	105.42	101.33	104.15	105.33	107.21	105.97	103.94	105.37	107.11	104.95	107.01	110.72	103.22	107.35	104.88	100.25	105.32	107.6	106.15	100	109.2	102.27	104.01	106.89	106.47	106.12	106.51	101	105.96	102.95	101.1	104.78	105.58	100.88	105.96	103.56	105.18	107.16	99.955	103.64	103.27	106.51
104.46	103.05	105.55	100.73	103.38	105.31	102.39	105.95	103.52	109.11	103.84	102.87	102.04	105.85	99.511	108.6	101.5	104.14	107.11	100.42	101.12	107.53	101.79	104.03	101.11	111.93	103.51	103.78	104.23	100.18	100.54	103.99	104.68	105.54	104.32	105.58	101.85	101.1	103.18	101.03	105.14	100.75	109	101.7	103.2	106.32	101.74	104.41	104.01	106.23
114.99	112.58	110.55	109.7	119.03	110.8	108.91	113.46	108.72	113.65	116.28	111.85	112.08	113.03	109.76	116.82	112.02	111.18	112.91	109.74	112.18	113.26	111.03	113.53	111.25	117.23	111.2	112.78	111.41	116.8	111.45	109.93	112.6	113.56	113.98	114.97	109.51	111.43	114.11	107.11	114.73	115.42	109.94	114.01	106.25	111.89	110.29	111.86	114.57	112.38
113.28	120.15	113.63	114.3	121.38	117.9	117.98	118.81	119.6	114.32	118.36	117.97	117.97	115.32	119.12	113.54	114.69	118	119.97	119.17	118.19	116.36	122.71	116.63	121.38	117.54	113.8	118.62	114.57	119.98	116.79	118.63	112.58	118.77	110.35	114.28	119.16	121.32	115.68	119.23	116.86	119.03	115.5	113.41	116.93	120	118.32	118.98	120.23	118.12
105.68	109.55	102.7	104.72	102.03	106.41	107.05	103.19	106.05	106.07	100.08	107.06	104.21	107.81	104.97	104.06	100.95	103.08	104.37	104.79	103.56	103.12	103.07	106.83	107.6	108.29	107.99	106.03	104.04	103.6	105.12	104.72	104.94	104.93	103.91	106.11	105.19	105.78	106.57	104.13	105.33	105.14	105.67	101.89	105.96	105.74	106.05	103.76	111.02	102.43
110.54	106.11	112.15	111.91	111.37	110.4	108.05	107.9	109.21	107.46	111.29	109.74	111.46	109.03	104.23	109.9	111.88	113.13	107.24	107.65	108.99	114.89	110.07	107.61	111.12	108.6	110.36	115.28	108.29	109.92	109.97	110.73	108.26	106.17	111.8	114.11	109.61	112.51	112.05	106.44	111.14	111	115.65	108.36	111.29	106.3	112	109.02	111.78	112.43
109.31	102	105.8	107.39	104.55	106.17	110.15	108.34	103.61	110.08	107.6	106.38	106.37	104.06	106.34	107.52	104.12	108.62	110.31	104.55	108.69	109.24	105.85	108.19	105.24	108.1	107.28	108.33	105.89	102.4	105.43	109.05	109.72	103.56	104.14	103.37	104.87	108.32	107.74	105.61	104.26	105.77	106.68	107.7	108.88	108.18	106.61	107.41	106.44	105.34
106.44	101.98	106.19	110.23	104.34	105.76	107.74	105.4	102.25	106.23	103	108.9	102.54	104.7	108.03	106.75	103.18	101.11	103.04	109.44	101.7	104.16	107.16	104.52	105.83	108.65	104.32	106.79	103.97	105.73	106.89	104.68	107.3	103.85	103.12	106.33	107.78	105.87	106.56	99.448	108.39	105.26	103.53	102.63	103.43	107.51	103.27	108.08	102.43	102.84
105.14	100.67	100.77	99.842	98.912	99.718	99.096	97.593	101.21	95.446	101.54	101.41	102.71	101.88	102.81	103.99	98.859	102.65	98.906	105.65	103.05	107.13	101.5	98.757	96.015	100.18	102.54	99.422	102.26	98.858	97.696	101.74	103.06	101.74	102.92	101.18	100.72	97.968	99.194	101.62	99.808	100.89	97.609	99.632	100.82	102.34	95.959	100.66	100.62	101.59
106.37	104.84	105.27	102.42	104.9	106.1	106.8	106.65	101.09	102.77	98.057	101.88	102.97	109.49	102.58	107.84	108.71	106.01	103.58	105.05	104.05	103.15	111.4	105.56	104.4	105.51	104.2	108.79	108.88	105.29	103.43	106.07	105.11	104.29	102.72	104.44	106.19	104.83	106.31	106.07	109.16	102.04	104.43	104.31	108.99	107.29	102.11	100.85	108.66	107.41
113.16	115.14	114.8	112.72	110.28	111.78	112.98	110.39	109.29	112.19	111.55	109.8	109.01	108.23	109.01	110.38	109.76	111.91	108.51	107.97	111.38	110.36	111.37	109.09	109.44	110.49	114.66	114.86	109.16	107.26	113.36	110.03	110.65	109.7	111.57	114.04	112.03	109.36	113.07	112.31	110.58	115.24	114.88	112.5	111.27	110.15	116.25	113.04	112.94	111.09
97.747	101.93	102.5	101.02	104.26	100.93	101.69	98.567	101.46	99.642	93.454	97.347	102.53	98.521	102.73	104.76	100.41	99.475	97.36	101.57	100.53	99.505	101.34	100.06	102.29	103.71	100.82	96.085	97.692	100.67	98.854	98.852	101.27	98.362	98.946	100.01	98.586	99.52	105.49	100.49	101.47	101.82	98.344	101.57	100.4	99.478	98.24	98.229	98.25	99.924
93.918	100.63	98.952	105.87	99.008	100.75	98.087	100.8	97.656	97.344	96.953	97.038	95.094	96.684	98.056	96.455	96.701	104.24	98.469	99.467	100.94	99.412	98.472	99.273	100.16	97.644	103.09	97.602	104.74	103.41	101.37	100.38	104.67	100.53	98.431	99.032	100.03	103.18	103.14	100.9	102.13	102.53	97.419	101.24	100.29	99.777	104.24	98.947	100.36	98.896
113.68	108.75	117.22	111.63	114.59	110.24	112.31	106.83	109.54	109.91	111.08	111.6	113.47	112.38	115.87	112.96	112.94	111.72	111.71	110.22	110.25	108.13	111.69	108.27	112.38	108.75	106.14	113.23	110.09	109.45	112.03	113.5	109.64	111.66	113.76	110.54	110.47	112.77	112.37	116.13	113.84	111.78	110.85	109.53	106.11	114.02	113.49	109.64	115.29	113.04
100.83	100.34	106.21	98.586	96.933	101.03	99.927	102.66	99.089	98.402	101.01	101.12	99.075	100.87	97.313	101.93	99.537	98.223	99.235	101.89	94.9	97.978	99.898	100.16	95.898	102.87	98.9	97.212	95.932	96.896	98.821	96.101	105.57	95.983	97.068	96.996	98.952	98.204	100.58	98.465	98.444	100.03	101.47	96.874	98.416	102.35	102.8	99.637	102.46	100.48
111.83	110.72	110.83	110.94	114.57	117.93	110.66	115.13	113.16	108.9	109.18	110.92	110.58	110.95	112.37	114.79	112.8	108.06	117.64	111.95	109.99	110.35	111.06	110.69	109.48	112.57	108.78	115.37	108.49	113.66	107.98	114.23	111.49	112.15	111.51	111.59	111.61	112.97	114.24	111.2	109.97	111.13	109.63	115.47	113.75	111.6	110.38	114.06	109.47	112.58
117.07	116.53	116.57	120.89	120.69	119.94	118.22	119.25	119.1	120.27	116.25	114.47	118.02	114.08	118.31	116.34	117.95	117.82	115.23	117.75	120.17	118.09	114.66	119.78	114.52	115.39	119.32	115.94	120.46	119	115.32	120.08	115.34	114.2	121.06	118.07	112.96	117.14	115.32	116.86	112.78	117.25	118.76	118.31	117	115.8	122.17	114.12	119.48	116.34
103.28	100.99	100.85	106.72	103.2	102.31	102.64	105.97	102.71	101.2	106.43	102.86	104	106.34	103.13	103.36	106.27	102.3	102.23	106.92	103.55	102.99	105.45	101.66	104.83	99.761	100.9	104.65	106.41	104.01	104.18	102.4	103.25	109.44	104.3	106.9	104.04	105.6	105.01	105.5	103.76	104.03	109.87	105.41	107.31	104.91	103.41	100.53	104.17	108.78
102.51	111.77	106.16	106.65	112.46	113.18	107.25	103.43	107.1	107.2	105.03	101.61	103.77	101.85	108.96	104.9	107.23	106.11	108.54	106.24	109.76	101.39	103.43	111.82	102.9	109.54	111.82	106.43	105.63	107.18	113.87	106.39	105.38	106.58	105.25	107.21	101.96	106.41	108.85	105.09	108.55	107.05	107.29	115.5	99.97	106.48	101.98	107.97	107.29	107.98
101.08	95.782	99.941	102.79	96.4	101.75	97.163	100.24	96.175	105.32	99.849	98.417	98.319	101.61	101.81	96.013	96.822	101.88	98.352	102.24	104.71	101.06	100.9	104.62	94.779	98.076	99.941	98.583	99.411	97.154	100.18	100.58	101.22	97.65	100.61	100.95	100.2	99.387	100.1	100.4	101.75	99.995	97.638	101.04	98.78	100.26	97.298	104.08	104.14	99.417
101.68	107.06	100.57	100.78	107.31	107.07	109.33	104.07	104.59	106.52	106.34	105.48	103.95	105.1	108.34	107.16	103.01	106.29	103.75	105.89	100.68	106.04	101.58	106.36	101.5	103.17	104.11	105.64	103.25	101.97	103.32	103.09	100.63	98.773	98.13	105.11	109.67	102.99	105.32	102.05	106.81	102.93	106.27	106.78	104.7	101.94	104.46	101.26	105.58	102.93
111.23	113.3	107.42	112.64	111.94	106.55	114.62	114.2	111.52	107.05	108.78	113.93	110.48	117.65	111.9	109.36	113.23	111.67	107.78	114.47	110.69	109.27	113.35	109.99	112.22	109.93	110.97	110.69	113.69	113.22	109.73	112.81	114.67	113.49	111.59	108.49	113.52	116.42	113.73	115.13	109.87	111.57	116.69	110.93	116.23	115.41	112.04	106.32	109.91	112.4
103.88	99.905	100.5	101.02	98.903	101.39	96.937	101.03	100.33	97.77	99.061	101.76	100.27	99.461	95.113	95.49	97.568	97.971	103.47	96.208	100.77	101.74	97.136	100.73	94.867	100.67	100.93	98.239	102.19	101.78	97.817	105.98	103.52	100.92	102.39	99.107	101.24	98.927	99.432	101.78	97.649	98.677	98.869	99.808	95.644	100.41	102.6	104.15	98.518	104.5
112.37	112.08	107.95	110.35	110.09	111.05	108.93	109.28	108.75	113.77	109.84	110.03	114.1	110.44	107.89	111.91	113.93	110.65	113.21	111.26	112.18	110.18	109.26	107	108.95	110.87	111.88	112.57	114.27	108.04	105.41	114.18	107.31	114.11	113.84	111.91	111.02	112.6	107.55	110.14	111.45	109.79	116.1	115.89	105.75	110.42	113.42	109.05	106.72	112.73
103.85	110.27	106.04	106.63	98.884	103.43	108.07	103.45	105.13	109.11	104.32	106.78	103.68	109.47	105.06	103.1	103.81	102.68	102.7	98.921	108.6	107.75	106.78	105.48	106.18	104.48	104.05	101.71	108.31	107.13	105.53	105.77	101.63	105.77	100.21	103.4	107.15	104.82	105.3	107.46	106.28	105.5	105.99	107.13	111.68	105.55	106.17	101.95	105.71	104.33
112.08	112.91	114.2	109.07	111.41	113.84	113.62	108.11	106.46	114.05	108.26	112.29	112.46	111.45	113.21	111.92	109.69	110.35	113.51	113.39	112.11	110.43	110.7	114.06	117.15	110.23	108.44	114.86	109.9	111.68	110.51	109.11	107.75	108.41	113.56	114.58	114.04	116.46	111.43	112.38	113.63	116.01	112.44	107.58	115.08	110.41	112.92	111.41	106.05	110.34
110.19	105.39	105.26	105.82	105.95	105.27	104.41	104.72	106.17	103.86	104.36	102.53	101.29	110.05	108.39	105.7	101.84	107.91	107.28	103.84	111.16	107.58	103.97	101.45	103.36	108.48	105.77	102.1	105.49	106.37	100.19	109.46	108.1	105.51	103.12	105.68	105.11	104.53	105.72	106.18	104.74	101.43	107.02	106.38	103.65	107.66	106.42	105.18	108.52	103.53
115.32	121.14	113.92	119.01	115.58	120.53	110.16	115.85	114.4	118.56	118.25	118.68	115.68	116.6	120.42	114.32	116.68	113.1	117.76	119.39	115.23	116.14	115.96	110.74	117.26	115.07	117.22	118.06	116.78	116.59	117.97	116.34	117.17	114.76	114.69	117.2	114.61	118.83	116.13	116.67	115.33	111.21	120.46	115.41	120	115.26	116.62	113.2	113.37	118.35
104.51	110.56	108.8	105.86	104.13	107.38	107.78	105.93	109.31	104.18	103.92	108.5	111.17	106.72	105.9	105.08	104.22	104.29	105.69	106.16	105.46	107.44	106.93	106.78	107	110.96	110.14	109.7	111.41	100.77	105.14	110.96	107.57	105.36	110.7	105.72	106.52	106.59	105.06	109.07	106.47	107.31	108.64	105.49	109.08	108.51	107.19	104.37	105.97	109.83
102.71	111.2	108.71	106.38	103.65	104.44	109.86	102.87	106.61	106.05	107.72	105.81	104.27	104.59	103.93	106.09	106	99.549	101.55	106.85	105.09	114.46	107.01	108.29	107.1	108.07	108.29	106.16	103.61	104.18	102.06	105.95	105.96	102.91	112.26	100.85	107.35	107.67	110.9	106.47	108.45	107.28	105.14	106.86	104.21	106.71	106.16	105.38	110.44	105.06
114.68	115.11	116.65	107.69	112.03	111.69	113.1	111.73	111.9	111.98	110.81	111.48	112.21	111.84	112	106.22	109.38	112.2	108.27	112.61	114.34	115	105.93	110.58	111.97	111.03	109.09	110.44	110.15	109.54	114.62	113.63	115.51	111.6	110.92	114.2	114.66	110.35	110.01	112.24	110.99	112.42	108.1	109.88	113.17	113.32	107.99	113.88	113.68	112.53
111.45	108.15	114.64	114.83	114.63	114.1	113.44	112.15	112.04	111.51	113.18	111.93	112.27	109.29	115.95	110.07	113.05	109.41	117.58	117.69	112.45	113.43	107.58	113.43	114.99	111.32	116.25	109.92	109.7	112.04	114.97	111.72	117.95	114.37	115.56	110.92	115.11	113.54	112.62	117.25	111	118.51	110.37	117.04	111.2	113.02	113.11	113.24	109.36	112.89
107.54	106.83	107.43	106.31	104.91	103.6	106.48	111.14	108.82	104.99	105.7	108.47	105.68	107.06	106.49	105.38	102.32	101.33	104.97	105.18	102.72	102.46	104.73	101.41	106.34	105.5	106.83	107.82	104.89	104.42	104.26	107.89	105.72	110.04	108.48	106.4	102.45	101.91	101.47	104.94	104.81	107.3	108.39	106.01	99.965	107.17	107.58	105.21	105.54	103.75
107.91	107.25	104.69	106.29	105.17	102.98	105.64	107.45	105.25	105.18	105.18	106.54	107.28	106.3	107.91	102.85	107.47	105.55	106.69	108.7	105.63	105.98	107.04	107.14	104.33	105.28	102.46	104.22	102.08	104.11	102.35	108.82	108.53	105.79	103.02	109.39	107.6	105.09	106.87	105.33	104.27	104.66	102.95	106.17	104.4	101.74	110.9	102.28	105.74	105.56
103.87	103.81	104.08	107.82	112.24	108.74	105.37	107.33	107.62	109.3	106.93	106.04	111.16	102.17	103.61	110.12	100.58	112.34	108.15	106.15	104.42	106.7	110.43	109.69	107.43	107.24	110.67	107.35	104.24	103.78	105.76	108.97	101.8	108.07	113.27	106.67	106.67	105.89	107.78	109.87	107.26	108.16	105.93	106.64	107.11	107.4	107.26	107.98	103.05	107.18
100.64	100.27	99.431	105.11	101.3	99.855	100.69	100.41	98.125	100.3	97.695	100.83	99.339	99.269	103.85	100.08	100.36	103.81	100.02	100.57	103.33	101.21	98.029	101.28	95.152	99.75	97.667	99.191	97.992	101.44	97.741	99.102	101.16	103.41	101.32	102.65	101.43	98.698	97.709	98.822	97.882	101.44	95.081	96.498	99.64	101.85	106.3	102.72	100.28	97.214
105.15	101.84	112.92	104.05	108.48	106.72	104.93	103.37	104.64	104.04	106.5	104.04	104.86	103.34	106.24	104.19	103.25	103.85	104.07	106.66	107.2	103.75	105.09	101.9	104.01	106.02	102.88	102.97	102.58	106.35	107.14	101.03	108.33	101.1	99.583	105.17	104.07	103.79	98.773	105.51	103.07	95.953	104.16	105.17	102.87	105.83	108.03	102.6	106.25	104.1
111.21	107.53	105.41	110.15	108.98	107.85	106.37	103.11	105.54	107.69	102.39	103.44	110.14	103.16	99.672	104.82	108.2	105.92	105.29	109.15	104.51	105.03	107.39	106.81	102.87	105.51	107.58	107.39	106.23	104.94	104.16	103.9	107.89	104.07	107.76	106.11	104.18	104.67	107.71	106.94	104.65	103.34	103.15	106.82	103.88	106.04	107.09	102.85	102.1	101.34
102.01	99.31	102.28	98.929	101.38	105.46	100.5	103.94	103.4	95.856	97.591	99.619	100.59	100.64	98.884	104.19	99.81	101.04	100.51	97.78	99.141	100.36	99.359	97.492	100.18	102.16	96.82	100.95	100.09	101.04	100.63	98.929	102.75	103.04	103.22	101.88	97.867	103.04	105.98	98.173	102.88	101.31	96.727	100.43	104.08	99.878	102.33	99.505	99.041	99.102
100.7	105.23	105.16	102.49	101.96	100.56	103.64	103.21	105.5	106	107.38	104.73	101.86	101.61	108.96	102	104.7	106.18	106.05	107.84	103.18	102.79	105.45	101.28	103.89	101.93	102.88	102.39	103.13	104.48	102.61	105.66	101.7	107.27	106.8	106.46	102.96	105.93	105.02	98.12	104.21	104.14	102.13	104.38	101.02	104.87	106.16	105.38	105.99	103.45
107.6	107.7	105.97	107.47	108.02	106.05	102.47	106.31	108.86	108.24	105.45	103.81	104.79	109.03	103.82	112.11	105.54	106.13	103.28	111.44	105.92	107.11	103.79	107.16	105.12	103.03	110.13	106.87	107.42	106.4	102.63	101.52	103.98	110.73	100.16	100.07	100.34	111.01	105.02	104.62	107.54	106.04	103.54	107.81	102.55	96.877	105.59	102.23	105.49	102.52
110.02	106.64	109.36	113.06	110.1	109.19	110.48	107.04	114.74	108.98	110.68	113.8	108.33	108.4	111.7	117.11	109.46	109.44	109.24	110.64	108.96	107.96	109.56	112.35	112.39	108.85	107.75	109.61	107.89	110.01	109.32	111.67	108.54	108.86	109.83	110.34	111.88	109.33	105.72	110.03	109.45	112.15	108.01	110.66	109.84	114.23	114.26	107.57	111.15	109.86
104.8	106.8	107.71	109.87	104.9	105.53	102.89	105.86	108.03	105.95	100.77	107.21	110.2	108.79	108.27	104.45	105.95	107.09	105.83	108.26	105.07	106.69	105.26	105.4	110.71	104.93	104.15	107.44	109.42	111.7	109.16	108.74	103.02	106.15	108.39	108.07	104.75	108.63	108.31	106.23	105.29	109.39	105.64	103.61	110.31	107.47	108.47	105.79	104.66	107.36
106.44	103.57	105.84	109.5	104.66	104.93	102.08	109.08	109.1	105.4	111.01	103.31	103.14	103.89	105.31	106.25	110.06	106.28	108.36	100.27	110.11	107.68	107.02	107.1	106.84	107.54	103.85	109.61	105.34	103.69	105.91	105.97	106.53	106.25	102.18	104.9	108.2	107.29	105.85	108.26	104.41	104.89	109.63	101.89	102.8	103.2	105.31	105.1	106.44	105.37
98.76	98.627	100.81	97.59	99.837	101.65	97.425	100.23	101.58	100.83	101.5	98.676	100.28	100.44	100.85	99.608	101.27	102.5	98.265	100.27	99.723	103.26	98.578	98.27	97.406	105.52	103.32	100.46	100.42	102.68	97.763	97.779	100.66	95.787	98.082	101.3	98.506	98.581	96.92	98.023	98.21	99.969	97.161	103.58	100.47	100.28	101.58	99.974	95.516	98.501
106.55	104.96	107.06	104.79	99.865	106.12	106.8	103.72	104.93	102.38	103.14	105.6	106.01	104.01	101.57	103.71	106.12	102.5	102.33	105.45	100.47	105.78	104.84	105.66	103.28	104.48	101.85	105.78	104.7	106.31	100.71	105.53	103.1	105.01	102.36	105.64	105.47	101.96	101.27	106.38	101.56	107.45	101.95	103.61	103.76	105.28	104.24	103.14	104.57	104.98
108.99	106.84	104.66	105.05	104.98	103.63	102.85	106.79	102.83	107.58	109.52	108.43	106.99	108.11	101.2	104.73	101.23	103.8	103.83	108.06	108.26	105.16	105.56	106.56	108.93	103.89	104.4	105.37	104.45	102.41	104.43	102.75	106.77	106.08	107.18	104.98	105.45	104.41	105.64	103.83	103.09	109.16	105.99	104.09	101.89	107.57	107.07	107.1	103.29	109.87
97.739	100.24	99.577	97.612	103.98	102.02	101.91	102.34	97.488	102.69	96.388	101.94	102.96	104.09	100.12	100.05	102.94	98.156	98.451	99.073	101.81	101.1	94.669	100.09	101.49	99.671	103.62	102.38	101.38	97.245	98.371	99.708	100.22	100.94	101.44	97.834	97.863	94.303	96.91	105.05	101.36	101.64	101.19	99.177	99.549	100.07	96.873	101.1	99.837	93.329
108.95	113.16	105.08	107.65	108.89	105.32	108.63	105.67	105.36	103.85	106.38	101.05	104.22	107.04	106.06	103.39	107.89	106.17	107.67	105.15	107.36	106.78	115.13	103.69	109.62	109.42	106.59	105.56	107.66	106.45	103.52	106.22	106.75	110.23	107.13	109.87	112.58	107.45	106.33	108.86	107.91	103.98	108.59	105.08	106.35	105.81	102.72	108.59	108.05	104.57
99.871	96.574	98.705	98.852	97.694	103.78	101.89	102.95	98.92	102.92	98.985	102.04	100.09	99.142	99.269	99.088	98.376	99.258	100.16	98.01	98.802	98.601	98.619	103.15	94.382	99.32	101.93	100.83	103.2	97.422	104.65	100.6	99.593	101.87	96.008	96.688	100.02	103.01	97.026	110.08	102.86	99.689	101.27	98.104	99.406	98.842	102.04	104.74	100.84	99.751
104.91	111.08	110.12	109.1	115.21	104.45	108.67	112.09	107.03	111.16	115.04	108.78	107.61	108.21	116.91	107.55	112.5	108.13	108.51	108.67	111.97	110.9	112.74	110.1	111.34	110.64	108.23	111.44	113.03	109.93	109.43	108.28	112.12	110.37	108.38	105.8	112.07	109.22	110.21	114.11	110.63	111.53	111.94	115.77	103.73	109.11	112.85	111.59	111.6	108.23
110.93	110.83	110.7	109.65	110.8	117.37	112.37	110.5	116.72	109.87	114.21	110.22	108.94	114.05	109.81	111.62	111.07	110.78	115.99	108.75	112.73	109.47	109.56	109.78	113.01	111.56	114.41	113.91	111.4	114.43	113.55	107.15	112.44	109.72	111.67	111.1	114.23	113.36	114.99	111.19	114.64	108.55	115.07	111.9	111.33	114.48	110.77	108.51	113.85	111.55
107.52	106.46	106.89	112.19	113.06	109.65	112.8	107.54	107.03	110.56	109.94	110.17	110.77	109.45	113.26	110.39	107.1	107.17	111.25	108.09	105.79	110.6	113.4	109.48	113.21	109.4	113.42	105.47	111.64	106.22	109	109.54	107.77	114.13	113.03	109.51	106.1	107.41	112.25	110.37	106.72	107.85	110.05	111.69	112.79	106.77	113.47	113.5	112.91	112.57
102.62	103.2	100.65	104.29	107.39	105.11	101.26	99.801	104.21	103.36	105.16	107.05	103.46	105.95	102.15	104.89	108.17	103.93	105.27	102.46	106.06	102.06	105.75	106.85	103.36	107.98	103.68	101.97	105.03	105.37	100.61	107.51	105.7	108.86	99.833	102.49	100.97	105.46	103.91	106.05	102.53	104.19	106.57	101.94	108.91	103.55	106.63	100.59	104.44	99.983
105.9	107.29	103.96	105.94	104.83	105.62	109.69	105.68	107.74	104.76	110.71	108.58	106.07	111.81	103.4	103.54	105.73	108.63	105.61	105.64	110.3	104.02	106.72	108.74	104.52	106.92	99.868	106.6	105.41	104.63	106.78	104.92	108.09	105.92	102.08	109.42	102.12	105.45	108.44	102.21	105.42	98.189	106.09	104.02	104.11	108.68	102.65	101.9	108.89	99.885
101.33	99.767	99.66	102.58	96.426	100.48	101.16	97.53	101.47	98.729	102.38	102.83	103.27	101.21	99.75	102.21	97.165	99.998	102.28	102.8	98.195	98.81	99.517	99.438	98.34	99.05	99.523	102.17	98.331	103.16	95.578	100	95.458	99.656	97.741	97.014	103.91	105.83	98.15	99.558	99.142	101.48	100.84	99.986	97.339	98.595	93.213	104.06	99.083	98.371
110.53	104.15	99.9	104.01	105.58	107.78	105.55	101.03	107.57	103.06	103.54	108.6	104.71	107.76	112.28	104.44	110.04	106.87	102.1	110.89	104.99	106.56	107.01	103.56	105.48	105.74	104.67	102.84	103.23	105.37	108.11	102.23	106.29	108.49	105.01	105.85	104.4	108.03	103.07	102.34	103.5	102.55	104.04	103.7	105.94	104.84	105.36	111.39	102.32	102.77
103.56	105.6	103.89	107.04	105.41	105.69	103.9	104.26	104.83	102.91	104.46	108.67	109	105.36	106.53	103.33	103.43	104.45	109.89	105.57	106.99	112.56	108.84	104.27	102.68	106.94	104.2	105.19	104.78	107.39	105.05	107.72	105.95	103.55	106.63	104.84	108.14	111.35	108.05	103.71	104.65	108.91	103.08	109.64	107.82	110.26	102.95	102.26	107.84	101.69
113.11	115.59	116.86	114.44	120.74	117.27	116.44	115.7	115.37	115.46	114.25	113.68	118.54	118.18	116.11	119	114.39	117.29	113.86	117.77	116.74	118.02	116.03	115.94	116.3	114.61	118.83	117.65	114.5	111.87	119.88	114.83	114.69	118.48	119.93	117.22	116.78	118.47	115.11	114.49	118.47	116.11	115.97	116.94	116.49	116.72	116.55	117.65	114.98	114.74
103.92	109.54	105.39	107.28	110.94	103.43	104.12	104.19	105.65	104.73	105.55	110.17	106.84	105.53	106.3	106.04	110.74	109.84	106.86	107.36	111.68	107.83	104.42	103.95	107.27	106.42	109.42	107.5	107.85	103.87	105.01	102.84	106.63	107.28	106.66	106.4	105	109.33	109	108.32	105.92	108.01	110.19	104.97	104.94	106.38	102.96	108.02	106.72	109.91
99.992	96.571	101.13	98.397	104	101.12	103.95	100.93	96.732	96.881	101.09	100.36	97.198	99.334	100.46	91.837	98.642	101.49	100.03	97.455	99.053	93.452	98.265	99.96	98.23	100.89	101.61	102.2	100.88	95.865	101.39	98.921	99.719	102.23	98.814	95.618	101.62	99.295	100.52	97.347	101.7	94.508	100.18	99.199	95.124	98.828	103.18	100.65	102.64	98.429
103.84	106.3	109.25	105.06	105.97	108.27	109.73	102.05	103.43	105.27	107.65	102.71	103.29	107.66	102.48	109.65	102.53	104.1	107.99	104.64	105.82	104.04	105.79	108.66	106.83	103.64	112.9	107.74	102.52	110.36	106.11	106.85	104.26	111.69	107.28	106.55	103.44	108.64	105.13	110.3	99.14	102.05	109.17	102.56	102.62	103.97	106.92	101.15	105.57	105.73
105.84	110.36	112.39	113.69	110.9	108.18	106.95	111.05	110.15	108.92	117.6	110.23	113.19	115.35	112.81	114.9	109.5	111.37	109.66	111.53	110.74	111.27	108.97	107.58	107.52	109.79	110.02	112.58	111.63	114.94	112.67	107.9	108.87	115.55	111.51	109.86	111.04	107.57	113	114.72	112.92	115.21	108.38	109.74	113.69	113.15	111.49	111.75	111.17	108.06
113.49	112.99	112.95	110.07	109.86	107.02	110.05	111.36	115.45	114.77	111.64	110.9	111.07	111.92	116.01	108.84	108.66	111.19	115.91	117.5	113.07	109.74	111.3	116.68	112.94	109.43	110.98	111.2	109.41	112.61	111.69	110.43	108.8	108.55	112.64	112.75	107.63	110.07	115.21	115.14	112.23	111.41	114.77	111.49	111.96	111.74	110.7	111.25	113.6	110.72
101.75	96.991	99.211	101.06	101.61	98.769	101.14	96.343	100.57	99.552	99.88	95.245	103.95	101.57	96.669	103.41	102.34	104.01	103.03	99.781	100.22	98.006	102.07	99.43	99.846	101.22	100.98	102.97	96.365	98.518	100.82	98.255	96.359	100.82	99.229	102.15	102.39	104.92	101.21	99.632	101.87	100.14	98.136	94.362	100.21	101	98.223	99.712	99.858	99.635
109.64	107.41	110.3	115.62	116.67	113.17	113.73	112.79	108.85	109.76	112.25	110.18	106.38	112.98	108.99	113.9	113.8	110.5	113.2	114.46	114.58	112.09	116.34	106.41	110.44	110.13	110.46	107.34	116.99	111.82	112.39	108.56	113.18	115.01	114.83	112.3	110.34	110.2	114.91	117.01	110.01	118.01	112.43	114.93	111.11	112.84	111.28	109.29	109.61	107.78
101.22	99.784	102.23	102.82	102.2	101.64	93.429	103.49	102.38	96.62	100.48	102.9	103.74	99.64	101.09	100.81	102.6	99.252	97.056	101.58	104.87	101.46	99.005	101.69	100.67	99.157	96.206	100.75	95.621	99.15	100.23	102.81	101.39	98.598	100.86	101.23	103.23	102.14	100.4	100.22	98.838	97.737	102.85	100.56	103.47	99.931	102.28	102.04	98.972	101.8
101.99	104.44	103.33	109.61	102.89	112.77	109.91	106.98	105.48	107.57	107.41	110.33	102.67	104.83	108.39	104.67	105.29	109.36	105.7	103.51	101.46	100.19	108.35	106.09	107.75	104.04	106.77	107.61	108.77	105.82	103.56	108.82	103.48	102.88	108.23	104.91	103.24	106.14	108.05	109.21	111.58	104.61	105.97	105.08	104.17	103.38	103.82	109.53	105.06	105.62
111.65	116.48	115.91	119.89	112.72	111.87	112.14	114.04	112.59	113.05	117.81	114.29	115.35	112.63	115.83	113.37	113.67	113.45	113.27	112.62	115.54	113.58	112.63	112.67	117.58	112	116.06	114.39	113.49	108.44	115.57	113.47	109.61	111	110.53	115.18	115.77	117.86	112.43	113.28	110.97	114.17	116.03	111.02	109.24	113.96	115.08	113.09	114.24	110.86
103.56	104.56	102.75	106.18	106.68	106.12	107.62	108.83	105.5	109.49	104.55	103.3	111.45	103.53	106.18	102.63	108.81	107.23	109.54	105.57	110.48	103.92	105.79	103.58	106.27	105.49	105.92	103.56	104.12	107.14	106.55	108.67	105.97	103.63	107.35	105.71	105.84	102.97	107.48	106.72	110.33	104.58	102.59	106.75	109.19	110.27	108.53	108.38	108.05	102.49
101.68	105.76	102.81	105.3	106.06	106.62	102.37	104.03	103.93	106.58	104.36	102.67	105.67	111.62	106.89	106.34	103.15	106.65	105.49	101.09	100.86	102.42	107.64	112.1	106.36	104.83	104.18	102.95	105.7	108.65	100.37	105.88	108.36	106.42	107.94	105.49	102.38	102.02	105.49	107.19	106.04	106.86	106.78	107.74	107.43	106.18	103.09	105.88	100.88	104.14
116.74	118.35	118.74	116.82	119.38	117.64	117.5	117.33	119.12	122.4	117.38	119.6	120.34	117.36	117.05	115.84	117.08	118.74	119.14	113.3	117.88	117.1	115.37	116.87	116.09	114.86	119.52	116.18	118.94	114.8	117.58	118.18	121.69	116.45	119.84	114.98	118.27	114.99	118.26	117.34	120.35	117.84	117.7	122.27	117.14	114.56	115.9	116.16	120.16	116.89
106.59	102.16	108.4	111.63	109	105.46	106.72	102.66	104.79	105.29	104.6	102.62	106.46	106.44	109.57	106.92	101.94	105.51	106.27	105.1	105.3	102.57	105.25	106.25	108.8	108.34	104.22	100.32	105.6	105.84	105.83	103.3	102.35	107.55	106.79	101.05	108.11	104.49	106.08	105.07	104.41	107.44	112.51	105.2	100.66	103.66	104.14	107.54	105.72	104.08
100.45	100.67	95.173	98.052	98.642	102.72	103.56	98.344	95.908	103.09	96.105	96.972	99.028	96.014	98.43	96.422	99.89	102.3	99.194	101.69	99.765	99.042	100.23	99.584	102.55	103.7	98.131	99.617	99.314	102.94	98.466	95.196	97.68	102.76	100.22	100.09	103.02	95.217	104.92	100.61	102.61	100.11	104.8	98.817	96.091	103.91	100.84	100.62	100.01	96.188
111.22	108	114.11	112.03	111.13	111.67	115.8	111.92	110.49	112.78	109.71	114.48	109.03	111.8	114.49	109.83	113.19	109.9	110.99	115.03	111.94	111.49	116.22	114.5	117.03	109.88	113.17	110.59	111.1	115.33	113.16	115.02	116.17	108.83	106.36	107.89	108.91	112.34	114.15	113.37	108.37	108.38	113.23	109.86	112.17	112.98	114.99	113.93	109.38	113.99
102.57	105.91	108.28	103.01	104.51	104.25	107.32	104.19	102.38	105.2	105.87	108.39	108.64	106.98	106.96	103.35	104.15	102.79	100.98	102.7	103.07	99.398	105.95	111.17	104.9	106.31	106.72	107.95	105.29	102.43	104.05	107.06	104.77	105.94	100.91	107.92	107.87	101.8	103.92	104.15	104.99	102.07	100.47	103.77	104.84	107.71	106.03	107.9	102.29	106.95
107.63	106.55	104.11	107.29	107.5	106.2	104.13	110.37	107.69	106.66	105.59	111.11	107.77	107.91	103.9	104.8	107.38	105.5	104.87	101.5	107.45	108.23	104.93	104.8	104.88	112.61	107	104.74	106.15	107.7	110.36	103.88	101.75	103.26	108.55	105.73	105.23	106.14	108.27	108.8	106.94	106.57	105.36	103.09	104.34	105.31	105.52	105.01	100.56	104.11
100.7	101.98	104.16	100.96	109.74	106.44	102.28	101.72	105.81	103.3	104.34	105.8	104.26	101.34	101.48	102.93	107.47	102.25	102.82	104.74	103.01	107.52	100.81	106.3	101.03	102.32	102.81	104.29	104.89	98.655	105.21	99.916	104.87	102.75	102.13	101.38	107.69	104.42	105.12	98.803	106.74	104.17	104.44	102.22	103.51	99.097	100.94	105.21	102.89	101.86
110.28	106.64	106.2	111.87	111.45	105.17	113.01	112.83	108.64	107.67	110.88	109.26	107.19	112.27	112.82	109.03	106.9	111.48	111.86	114.91	116.54	117.56	108.49	105.24	108.16	107.56	112.88	112.78	108.92	108.74	114.95	109.82	109.24	107.84	111.95	115.08	111.72	113.7	111.59	111.52	109.48	111.3	110.62	112.24	109.9	107.96	115.96	105.88	107.8	113.63
110.69	114.52	115.03	112.88	113.74	112.75	110.39	110.65	114.6	110.94	112.02	110.33	111.28	110.28	118.06	111.8	116.64	117.15	111.72	112.37	112.42	120.65	118.05	110.04	113.24	112.88	107.49	113.89	112.13	111.02	113.79	113.78	116.54	110.94	109.21	111.94	111.18	112.44	113.2	109.31	113.99	114.31	115.02	115.54	109.92	112.8	115.44	113.69	111.59	112.77
111.87	109.38	111.2	104.87	112.54	108.84	112.55	111.26	112.48	109.59	108.19	112.43	111.61	105.89	110.94	107.97	107.45	108.29	109.3	108.65	109.56	109.28	110.08	110.45	104.34	113.03	113.08	107.77	112	112.23	105.83	109.99	110.35	111.58	107.08	109.45	108.34	106.52	106.76	112.88	111.95	113.06	109.12	113.54	106.59	108.52	113.34	107.4	114.58	113.63
98.384	104.57	96.849	107.4	99.193	102.42	96.499	97.989	102.65	99.149	97.595	97.503	99.14	98.651	101.51	97.359	97.65	93.333	95.564	94.772	102.1	99.144	103	97.404	99.98	99.458	101.04	95.452	99.179	100.82	99.207	97.989	94.305	99.655	96.453	97.82	99.714	100.7	101.31	96.661	98.604	102.66	100.28	99.237	97.56	94.041	98.036	100.15	102.83	99.608
112.99	120.57	118.43	116.19	121.9	116.14	115.71	117.92	115.79	114.66	120.25	115.84	117.65	115.66	119.21	114.57	113.79	120.53	115.24	118.8	114.43	118.26	116	116.78	121.53	110.63	117.27	111.09	111.87	112.16	117.29	113.89	114.76	114.29	118.11	120.78	117.38	116.27	114.97	119.43	117.52	112.97	117.38	116.52	114.32	119.16	116	115.64	113.86	113.31
111.17	106.01	107.47	104.71	105.24	107.51	108.35	103.3	104.96	101.94	106.27	104.68	106.35	107.62	103.97	101.92	108.75	108.9	105.25	107.15	105.33	106.33	108.98	106.46	102.46	105.01	103.1	101.88	107.89	110.51	104.62	104.35	106.86	109.06	108.24	104.37	101.29	108.18	106.15	105.46	103.33	109.63	106.47	100.67	111.83	103.99	103.39	108.55	101.66	106.57
106.9	105.92	105.06	105.23	111.14	105.61	103.98	107.71	103.94	107.91	105.26	109.62	106.2	101.9	110.19	102.96	104.9	104.12	102.98	109.24	104.01	106.9	105.63	108.68	107.12	107.37	105.8	102.67	104.96	104.72	104.88	104.01	106.93	109.29	104.04	106.37	107.9	107.41	105.07	106.37	111.64	102.62	104.36	106.75	102.69	104.72	107.84	108.83	106.19	104.64
113.29	108.7	111.76	112.18	111.12	108.23	109.5	111.9	115.04	114.6	111.49	114.23	116.28	113.73	108.7	112.3	110.68	115.02	108.8	113.11	109.73	109.69	107.81	111.63	114.09	107.35	112.63	111.23	109.87	109.2	109.32	111.47	111.47	110.21	112.57	107.68	111.27	112.37	109.76	110.96	112.28	111.22	105.48	116.66	108.3	115.53	110.02	113.68	105.5	111.32
104.99	105.39	108.59	105.82	105.54	105.64	105.46	100.71	105.68	103.33	109.44	110.72	105.91	105.25	104	105.44	103.58	105.89	100.74	109.31	104.99	101.1	99.442	104.83	104.13	100.54	109.25	107.87	102.36	103.51	109.3	106.71	109.86	102.39	110.42	105.59	104.3	104.29	105.34	106.48	111.89	107.14	104.48	103.89	101.41	107.02	104.54	111.54	104.17	106.96
105.67	104.94	106.87	114.24	106.62	107.08	103.74	107.35	105.5	108.6	111.25	111.6	106.45	107.84	106.51	104.63	102.17	107.66	103.1	110.29	105.68	105.08	104.31	110.56	104.69	103.47	104.63	106.29	107.73	104.52	102.99	103.97	106.57	104.72	107.61	106.5	108.75	105.58	105.6	105.11	103.71	102.99	105.13	105.91	107.45	107.54	107.11	108.95	104.71	106.63
108.88	105.1	107.29	105.05	105.25	106.8	105.25	103.04	110.69	106.81	108.7	105.5	103.97	108.17	103.37	107.81	105.19	101.63	108.35	101.9	104.76	108.66	104.29	103.56	105.56	100.11	104.81	104.66	106.14	104.94	103.49	103.33	107.76	108.57	106.01	109.65	110.08	107.22	105.07	105.75	102.59	108.11	105.38	102.72	109.88	105.94	105.52	106.67	108.38	105.06
109.69	114.8	112.58	110.26	112.24	112.06	112.27	109.56	115.23	114.54	113.57	110.51	110.17	110.96	110.9	112.38	108.66	113.93	114.83	117.05	110.12	105.87	111.58	109.51	111.43	113.23	115.34	119.52	112.42	115.36	109.92	112.65	110.66	112.96	114.52	110.06	116.03	111.22	105.83	109.01	116.37	108.25	110.84	112.82	112.46	109.15	112.41	111	116.5	109.55
104.46	105.9	108.58	104.53	103.8	108.98	107.02	105.85	107.61	104.72	102.94	105.7	105.27	105.52	105.62	107.6	102.48	103.25	108.95	107.54	105.85	107.35	106.64	109.68	106.66	109.69	105.85	101.7	105.66	104.43	105.49	108.26	107.53	104.86	106.34	109.01	103.33	102.34	100.48	101.97	102.24	106.44	104.09	102.79	104.79	105.21	106.51	109.26	107.73	105.73
101.57	95.392	100.79	98.367	99.651	98.866	95.654	102.97	98.292	101.01	95.806	99.293	99.364	98.712	101.54	95.626	101.31	95.46	102.77	99.018	98.14	102.31	101.57	100.06	99.194	103.23	100.36	97.309	101.97	98.58	99.265	96.457	97.339	96.889	96.218	100.28	100.81	101.61	100.28	96.837	98.945	98.223	101.64	96.314	97.957	101.11	96.114	97.71	101.05	98.799
112.1	112.37	110.07	112.47	113.22	109.29	110.16	118.1	107.76	117.12	112.86	115.54	108.78	112.11	114.72	111.27	111.19	114.13	110.5	113.45	112.74	116.33	112.18	112.31	109.2	112.18	111.36	112.48	114.04	114.5	109.12	112.93	106.77	108.62	112.34	109.97	110.58	109.49	113.98	110.99	106.55	110.68	108.36	113.14	111.26	115.77	114.65	111.53	115.39	111.45
110.97	105.33	109.38	111.15	110.84	109.82	107.41	113.46	108.92	108.18	111.42	111.97	109.61	111.57	110.92	111.05	111.46	108.72	108.35	115.19	113.91	111.53	110.92	107.72	112.73	108.6	107.96	108.86	110.81	111.32	107.08	113.75	108.52	110.3	113.7	114.65	104.4	113.55	111.52	113.52	111.84	110.82	112.47	112.1	104.37	108.97	109.09	106.94	109.13	108.04
105.49	103.15	105.57	102.44	100.94	109.78	107.04	107.3	103.45	108.14	105.19	105.32	107.54	104.81	105.79	103.23	107.01	101.78	104.75	100.81	105.91	104.04	99.028	103.86	103.98	106.25	102.81	103.11	106.87	102.36	102.06	100.76	106.88	104.1	103.05	105.45	105.82	107.53	104.56	106.4	103.08	104.79	102.12	103.32	109.24	107.13	102.29	104.68	107.81	109.37
99.881	100.42	98.624	98.592	100.44	98.274	96.472	101.79	97.123	99.756	103.17	97.551	102.63	100.57	101.52	95.863	101.85	96.021	102.55	101.31	96.96	99.526	98.022	101.87	101.23	94.729	99.262	105.45	98.695	97.45	99.528	100.61	97.527	98.473	102.08	98.955	99.471	100.39	100.83	106.04	102.02	98.205	99.325	95.346	101.48	102.59	98.609	100.45	101.16	102.59
107.48	103.27	106.91	108.09	108.16	104.29	107	105.03	105.11	107.27	105.49	105.96	108.2	109.32	104.94	101.79	101.86	108.05	104.76	105.78	107.46	104.99	105.35	109.7	103.46	109.34	105.17	106.64	99.945	107.48	107.29	100.99	107.7	104.36	105.85	109.09	106.35	107.94	108.07	105.44	109.43	105.81	104.9	107.38	109.88	108.29	105.85	106.68	105.94	104.33
102.7	109.12	106.33	107.95	104.13	102.27	106.5	109.16	108.42	105.09	103.5	104.53	109.62	110.19	105.28	103.18	104.37	106.33	104.16	103.13	110.03	104.91	104.9	106.05	109.53	109.09	105.16	107.78	104.57	104.84	104.1	104.52	106.34	109.03	104.63	104.72	108.91	103.9	107.15	100.56	105.43	106.99	102.99	102.75	107.53	105.44	105.33	102.92	106.98	107.88
109.6	108.05	107.6	106.89	107.67	107.74	107.2	108.2	104.68	108.75	104	106.6	100.28	111.46	104.6	109.18	107	105.37	103.88	105.73	109.13	108.85	107.58	108.2	109.99	106.61	107.04	107.61	110.58	103.78	105.72	105.24	108.89	107.36	106.86	101.68	103.1	104.83	108.1	107.67	110.78	104.64	105.63	105.72	101.33	106.39	108.64	107.23	105.71	108.28
99.654	109.43	103.14	104.26	107.69	106.81	103.88	108.17	107.16	106.16	105.18	105.33	107.4	108.65	101.84	104.79	107.7	102.03	106.59	109.3	106.05	107.34	105.77	104.1	108.4	108.37	105.37	109.19	110.89	108.17	104.55	106.44	107.88	111.39	104.56	105.62	106.48	106.9	104.91	105.89	105.04	106.24	102.64	108.13	107.46	103.35	102.51	105.45	105.39	109.57
101.03	105.73	106.66	106.51	101.15	105.58	104.8	105.23	105.14	98.054	102.49	105.22	103.05	105.72	106.34	102.76	102.36	102.64	105.37	104.54	102.28	106.91	105.61	102.41	103.7	106.17	101.87	107.82	104.26	101.99	108.05	107.08	109.51	104.01	103.84	105.67	101.44	102.95	105.97	104.24	113.08	106.2	102.81	100.58	103.88	106.62	102.55	103.99	108.61	105.84
105.03	106.27	104.76	106.83	109.58	112.1	107.07	103.01	102.79	104.65	108.25	112.18	102.46	104.83	108.4	104.5	110.16	105.2	104.66	108.02	108.65	106.22	105.62	108.24	108.26	108.98	106.58	104.52	106.1	106.48	106.93	102.93	106.88	106.72	100.67	108.07	101.77	108.39	104.22	104.11	104.21	103.83	107.7	107.9	104.64	106.53	103.93	106.06	105.32	107.11
101.43	108.27	111.26	106.87	105.66	104.24	103.82	106.21	107.06	105.14	108.76	109.75	103.63	106.33	104.1	105.61	102.37	107.4	106.73	107.52	105.6	110.27	111.47	104.76	105.17	104.91	102.28	105.97	105.36	103	103.66	106.18	102.39	107.12	104.66	106.68	105.71	108.6	104.52	107.86	99.95	107.17	104.54	109.5	108.8	99.497	107.73	105.19	100.82	100.79
101.55	98.211	102.41	102.13	97.58	99.982	102.61	103.09	99.735	101.96	102.21	98.185	98.273	103.67	101.23	103.78	100.85	104.45	98.842	99.009	100.49	102.88	97.936	104.23	100.62	101.81	101.09	103.34	99.552	101.62	100.4	105.32	104.1	98.514	101.3	104.23	100.6	94.024	99.032	97.395	101.15	102.07	100.51	95.804	98.676	101.46	102.52	103.09	103	98.559
112.09	108.66	112.79	115.79	110.73	109.9	115.19	113.95	108.09	110.36	110.12	108.39	110.48	114.2	107.63	111.87	108.08	110.41	111.6	107.43	115.03	104.79	109.75	113.53	113.48	108.49	106.72	114.3	107.4	108.08	114.04	111.12	106.02	114.71	110.57	110.66	112.96	111.65	111.9	108.85	108.17	109.38	111.93	111.42	115.59	108.36	108.88	113.44	114.59	111.25
110.23	108.01	107.93	112.88	112.11	111.46	110.42	112.12	110.5	110.98	109.56	110.48	111.16	110.39	112.35	113.95	111.3	112.05	115.1	110.13	108.77	109.2	114.08	111.88	109.42	110.87	110.44	112.7	112.59	110.92	104.72	111.5	106.29	110.75	108.96	111.51	114.22	111.56	113.09	111.61	109.2	106.53	118.33	111.3	109.68	111.05	111.58	110.78	109.74	114.34
108.88	105.15	101.73	103.42	108.22	105.45	108.4	108.69	107.46	104.97	104.87	102.57	108.95	108.26	106.1	107.77	109.85	106.12	107.02	111.91	101.21	106.5	109.2	109.46	110.52	106.01	105.82	107.86	106.57	100.19	102.91	106.35	106.18	104.08	106.69	106.89	102.95	111.11	108.36	110.31	103.68	104.55	108.23	106.35	105.04	105.69	106.03	106.38	103.09	106.52
107.09	105.72	107.8	106.91	106.47	108.32	105.85	109.87	106.23	110.29	103.13	103.89	103.53	112.8	109.72	110.86	107.58	107.1	108.6	105.2	105.79	110.69	105.62	110.4	105.69	108.13	104.57	105.95	104.94	110.1	108.24	108.64	105.18	101.11	111.85	105.15	103.8	104.74	109.78	108.01	105.43	104.51	106.25	106.15	111.02	112.2	104.53	108.42	108.48	108.58
101.36	103	106.35	108.56	103.6	107.16	106.57	106.45	107.46	104.99	109.7	107.87	106.42	106.59	108.85	104.95	105.28	108.68	102.88	105.84	105.07	102.46	104.58	104.35	105.87	108.08	107.33	103.62	107.82	104.66	104.82	106.91	104.76	106.4	110.39	103.8	107.27	101.95	103.26	106.89	99.562	107.27	105	108.15	106.48	103.5	103.83	107.54	104.96	107.86
96.164	102.68	99.886	97.897	99.881	100.91	94.799	101.78	98.731	98.175	101.05	102.29	101.85	102.08	99.116	101.35	98.615	97.517	100.73	96.91	97.259	100.71	102.17	101.17	98.6	99.133	102.18	97.385	95.209	98.043	100.87	95.869	103.68	99.969	99.028	100.95	95.581	102.89	97.51	98.031	97.489	100.67	101.16	101.24	101.52	102.61	101.87	104.85	94.259	97.243
106.29	105.8	103.25	106.04	104.8	110.06	108.53	105.91	105.78	102.81	102.77	101.04	104.37	103.59	101.81	106.7	103.22	104.5	105.55	103.17	100.85	105.48	103.9	103.81	102.71	104.92	98.576	101.53	108.46	108.22	107.41	103.23	105.89	106.94	108.49	106.02	101.24	109.57	107.26	103.07	102.11	104.92	108.87	107.91	105.02	104.25	104.48	106.5	106.03	101.55
109.17	104.91	107.65	105.04	109.34	107.69	107.91	100.67	104.94	105.69	107.19	104.94	101.8	105.59	104.84	100.93	100.92	104.32	106.55	107.34	108.98	106.56	105.57	105.95	109.42	107.56	109.27	104.38	111.67	105.48	103.84	108.13	106.46	105.9	104.81	105.77	101.63	102.91	99.407	103.18	107.25	103.48	104.88	107.68	104.65	107.8	105.77	107.02	106.95	104.49
102.99	103.63	98.886	100.68	103.11	100.45	97.429	98.886	101.96	103.07	101.3	103.36	96.972	99.097	100.71	102.38	102.68	102.33	98.267	102.9	102.7	100.89	103.51	100.95	102.99	99.633	99.779	96.585	103.13	99.296	100.47	97.325	101.85	104.7	101.55	105.04	95.983	100.83	94.807	98.46	100.37	98.214	101.36	105.33	101.48	100.52	102.96	98.161	103.11	101.12
108.48	108.62	106.07	109.99	106.02	106.44	102.65	112.38	102.83	107.48	103.38	106.78	106.11	103.55	109.68	108.12	111.42	105.05	105.07	102.23	106.47	107.3	106.41	104.04	105.94	105.91	103.99	107.34	106.57	102.7	105.75	108.68	106.24	108.19	106.82	105.36	106.96	103.42	106.38	107.59	106.55	106.55	108.84	103.4	110.82	106.61	102.83	107.8	107.64	104.4
105.56	106.43	105.9	107.49	109.19	107.53	110.33	102.51	102.96	103.52	104.71	104.99	106.39	108.79	101.77	108.67	103.69	100.76	106.88	108.67	108.27	106.9	102.19	106.83	104.68	107.32	107.85	104.39	99.394	102.01	103.06	105.97	105.79	102.28	103.76	103.14	101.52	104.5	101.42	107.59	104.89	105.8	106.99	104.06	106.97	107.67	109.55	103.51	106.7	109.62
102.1	105.64	103.17	103.1	107.1	103.39	102.89	105.71	106.9	103.87	105.91	105.15	105.38	104.31	105.26	107.59	103.08	104.69	106.11	109.98	105.88	105.75	110.06	103.41	103.06	106.28	104.05	101.75	106.12	104.92	107.97	107.23	102.23	109.21	108.57	104.32	108.93	109.24	106.68	108.47	103.94	106.26	106.74	104.72	103.98	102.21	103.56	103.87	108.88	106.76
106.47	105.75	108.77	105.74	110.28	105.85	107.65	108.99	101.43	106.5	107.28	105.82	101.64	108.47	105.15	105.56	104.68	105.14	108.63	107.64	104.93	105.35	102.35	111.39	102.73	108.65	105.03	106.68	108.86	104.6	107.28	105.08	106.06	109.47	106.49	101.5	104.84	103.73	101.51	107.86	107.76	106.98	108.09	105.74	104.78	104.09	105.78	103.14	109.33	106.08
108.82	110.72	108.84	110.21	112.69	111.95	108.18	106.8	110.31	109.82	110.23	110.2	113.49	114.24	109.03	106.62	107.69	111.54	111.92	105.43	109.77	115.28	113.39	110.15	113.82	107.04	112.33	115.52	106.16	111.01	109.44	112.59	113.15	114.89	107.32	109.76	110.96	110.27	109.06	108.98	109.79	110.27	110.56	107.97	109.89	108.34	106.88	108.76	111.29	111.85
109.84	103.69	109.33	107.51	107.68	105.18	105.56	106.48	104.47	106.35	106.06	100.99	103.33	107.45	104.76	106.24	105.54	108.72	109.18	104.56	108.54	104.04	107.52	101.3	101.06	104.52	103.56	101.66	108.05	108	104.26	101.97	104.66	101.56	108.74	104.55	108.3	104.7	113.08	102.83	103.94	104.69	111.59	103.45	105.19	102.47	103.33	106.37	103.82	111.77
109.32	105.43	105.59	103.3	103.21	104.77	105.92	101.03	104.65	105.16	104.87	105.35	103.86	107.27	102.2	106.93	106	106.93	106.2	106.02	103.45	106.65	103.37	108.85	104.53	105.94	108.02	108.11	107.92	105.04	105.68	103.03	109.35	100.22	103.3	111.62	102.04	100.4	103.41	107.89	106.03	108.04	103.8	106.24	103.88	106.45	108.18	108.85	105.21	106.95
107.46	104.13	104.98	110.69	100.74	105.92	108.42	109.86	105.34	106.96	110.84	104.82	107.95	105.72	106.3	106.42	108.54	105.37	106.13	109.28	106.6	109.37	104.88	105.97	108.68	107.66	103.08	103.21	101.09	108.22	103.66	106.95	106.91	105.35	107.44	105.24	102.56	100.66	106.23	104.74	111.83	107.79	105.65	100.56	103.57	103.55	107.82	106.85	107.35	107.16
102.14	104.55	105.25	104.05	102.71	105.01	104.05	106.83	101.85	101.8	108.35	106.84	104.74	104.32	104.41	98.89	106	103.19	98.415	99.677	103.25	102.46	104.46	107.34	108.39	104.66	106.89	107.89	104.5	104.63	105.73	104.32	101.95	104.22	107.73	104.29	104.67	102.72	106.03	106.19	101.93	102.46	107.55	106.21	102.52	106.22	103.32	102.91	101.95	105.53
109.43	109.24	110.36	112.4	113.54	112.71	110.26	110.05	110.62	111.03	112.25	113.42	112.79	108.14	114.02	113.23	110.94	107.67	111.87	108.88	106.43	111.9	111.75	111.54	110.86	113.74	110.54	111.86	113.99	111.87	113.55	109.88	111.83	111.28	110.67	115.02	113.2	113.65	108.01	109.42	111.82	108.8	114.49	112.26	113.07	112.04	113.6	115.67	110.26	115.43
103.76	104.05	104.18	103.08	104.72	103	102.96	106.2	108.5	100.83	103.28	106.77	100.96	106.2	104.83	107.74	108.74	109.13	105.53	107.84	104.63	104.42	104.28	106.13	104.13	106.45	103.06	107.45	107.96	101	103.47	101.82	107.89	109.35	108.06	108.12	104.93	110.68	98.529	104.41	104.15	105.35	107.47	109.19	105.64	102.95	104.07	109.34	106.1	105.4
104.58	109.47	104.53	105.55	107.05	102.88	104.56	102.07	103.99	107.59	102.61	103.1	107.27	109.98	107.9	101.39	105.73	108.33	109.58	104.12	102.12	102.39	106.83	102.58	107.47	102.36	104.44	104.57	108.56	107.5	106.21	104	109.88	105.37	102.05	107.12	103.42	106.7	107.57	107.09	105.46	105.86	104.66	108.97	102.41	102.34	104.37	108.01	102.36	108.13
106.04	108.32	109.71	106.36	107.28	104.23	102.36	104.8	106.02	103.61	108.41	106	102.57	106.45	105.4	100.12	107.42	101.16	106.48	105.74	101.13	106.28	105.06	103.59	108.56	103.32	102.19	104.15	106.87	101.6	103.01	105.62	108.21	104.13	101.7	106.1	105.71	105.68	108.3	105.19	104.08	105.5	103.92	103.96	104.93	108.06	102.34	105.18	106.16	103.15
107	103.59	107.09	105.48	105.29	105.56	112.25	106.46	106.78	105.94	105.8	104.59	107.34	102.72	104.42	105.97	108.45	109.78	107.5	108.22	106.75	110.18	109.2	105.5	104.12	107.91	111.03	109.97	109.31	106.19	106.36	106.27	110.71	107.79	105.84	103.99	109.42	104.84	103.89	104.47	106.51	107.42	108.29	103.67	110	102.41	107.5	105.8	111.18	105.58
114.12	116.68	114.98	109.73	112.73	117.1	111.64	111.32	111.13	114.04	112.77	110.12	107.81	111.28	115.34	110.38	107.76	116.94	111.81	113.56	109.57	106.8	111.91	110.19	113.59	113.59	114.66	108.95	110.19	111.38	112.01	106.32	112.05	116.1	110.07	110.29	109.66	110.91	111.5	112.25	114.28	109.94	111.37	110.34	114.57	111.18	113.61	112.05	109.86	114.47
113.96	111.97	113.88	111.57	106.5	108.79	113.04	112	109.34	112.61	112.44	117.56	113.55	110.39	113.31	110.02	111.85	111.86	109.16	111.18	107.97	111.64	112.11	108.68	108.75	113.36	108.29	108.73	107.67	111.24	112.85	111.46	110.9	109.23	111.32	110.76	111.14	109.59	113.91	111.27	106.31	111.1	112.33	113.67	115.15	110.32	111.86	108	114.16	114.48
103.53	104.08	98.834	102.45	103.93	101.12	104.35	103.94	103.53	106.06	99.008	106.15	104.26	100.3	105.58	105.79	105.16	105.03	106.7	101.19	104.09	105.04	100.83	104.56	104.06	103.3	107.47	100.12	109.32	102.21	104.43	103.11	99.569	106	103.89	109.07	103.14	107.39	104.41	103.48	104.68	104.71	101.59	103.81	106.82	107.56	103.13	110.5	105.5	107.27
106.43	104.47	106.29	107.63	101.83	104.09	102.74	107.07	105.37	98.027	105.69	103.3	101.4	105.15	108.17	106.95	109.87	106.36	104.65	105.52	105.1	100.18	101.54	102.94	104.11	108.19	103.81	105.84	98.907	103.94	100.99	101.07	106.36	99.179	104.68	101.95	104.38	103.18	107.98	101.29	103.61	104.03	109.03	109.19	104.99	102.24	106.02	103.56	107.12	99.821
105.55	102.6	99.17	101.12	102.59	101.42	98.71	101.78	99.561	99.272	96.627	101.97	99.656	101.05	104.35	93.499	101.07	101.36	100.72	101.52	100.32	100.46	96.73	103.45	101.38	98.197	98.654	100.69	100.4	93.718	100.62	106.02	95.195	98.272	102.08	101	105.09	95.917	100.92	97.774	96.047	98.662	106.39	100.1	102.68	98.677	101.97	105.12	102.79	99.434
115.08	120.3	116.11	111.97	111.95	118.7	120.73	122.05	118.02	118.19	118.89	116.29	116.41	119.63	120.69	114.82	121.3	114.3	120.08	119.29	118.41	117.14	117.33	119.72	115.9	115.17	112.38	118.39	120.7	116.88	119.56	112.01	118.47	124.63	119.68	123.37	117.43	117.92	115.65	121.07	115.07	120.37	119.28	118.49	117.76	116.58	115.38	121.48	114.91	113.7
107.63	106.44	112.05	103.5	106.63	102.8	102.01	104.9	104.35	106.34	108.98	109.82	105.83	106.79	104.63	104.99	103.78	105.6	105.25	100.82	105.06	103.47	104.03	106.15	108.08	103.95	110.94	106.46	108.25	106.52	105.7	101.95	108.04	105.59	105.59	106.26	106.06	106.06	105.37	112.36	106.31	104.03	104.66	108.48	107.24	106.94	109.75	103.9	106.49	103.75
107.73	102.25	106.32	107.96	109.01	106.54	104.68	106.1	104.96	108.54	106.25	102.35	105.26	111.37	106.07	106.15	103.09	108.19	107.66	106.87	102.55	105.63	109.04	106.51	105.87	106.3	104.64	105.06	106.44	101.28	106.29	110.05	105.38	107.82	106.09	106.44	107.36	103.62	103.43	105.84	103.9	108.42	107.51	104.03	107.4	107.37	103.09	107.25	107.59	108.79
113.05	109.38	113.5	113.34	111.9	109.61	110.03	109.12	105.52	110.54	110.01	111.7	112.35	113.43	111.49	108.71	107.93	111.2	112.39	113.69	110.16	109.11	111.97	113.22	114.37	111.41	108.79	108.04	114.15	113.89	109.93	113.71	108.08	112.57	114.73	112.88	111.03	112.14	112.33	113.94	113.32	111.24	116	116.09	112.71	109.96	113.3	114.06	113.31	115.66
103.13	101.65	107.01	104.03	105.12	103.85	108.75	106.56	103.96	105.45	106.5	108.04	103.13	107.91	107.84	108.66	104.4	107.02	108.34	102.47	107.29	104.75	103.77	107.89	104.14	104.83	105.99	101.61	103.41	102.23	102.07	106.04	100.75	103.53	105.8	103.07	106.51	105.11	107.77	108.27	104.75	109.79	100.55	103.67	104.89	103.44	106.31	101.6	104.45	106.53
105.77	104.54	112.66	112.79	110.78	115.28	115.45	113.77	113.74	107.23	114.04	112.21	112.09	109.34	113.81	113.6	111.84	110.94	110.38	108.95	111.44	111.38	106.23	115.94	112.64	109.78	110.16	109.24	109.73	109.56	112.03	113.95	112.12	117.52	105.08	109.29	109.07	110.08	113.08	107.26	108.35	110.78	115.44	108.47	111.16	111.32	113.62	110.54	110.24	110.65
105.01	105.22	105.21	107.37	105.16	100.6	103.3	107.11	105.18	108.15	107.99	105.91	104.03	109.51	105.17	107.13	103.24	100.72	103.4	105.42	103.67	106.23	107.95	105.07	106.45	107.96	101.67	108.75	107.97	107.04	107.59	110.08	109.34	103.83	102.25	99.479	103.66	106.48	103.64	107.01	109.43	108.23	106.32	106.52	103.55	107.39	105.31	105.03	102.29	104.23
106.24	106.67	110.74	103.66	103.7	107.65	105.68	106.72	107.63	103.65	106.88	107.98	106.02	105.22	103.35	102.81	106.83	101.52	103.53	107.16	103.44	103.61	107.52	103.98	103.99	103.92	106.9	104.13	109.23	109.39	102.06	108	103.55	109.89	108.61	107.12	104.8	101.63	103.51	106.5	103.23	103.49	106.98	101.72	115.58	106.03	105.42	107.16	106.25	105.84
106.98	108.93	107.54	110.14	110.01	105.81	108.16	110.43	110.06	111.39	110.1	109.92	108.94	112.3	111.42	109.09	108.61	111.28	109.89	114.55	112.11	110.12	111.58	117.66	108.86	109.14	112.32	108.14	114.18	104.16	107.47	112.77	111.98	107.59	110.3	110.02	107.68	110.95	105.94	107.93	108.79	109.94	106.65	117.75	113.01	110.91	109.93	111	107.41	108.12
103.95	104.81	107.32	103.73	105.13	105.13	102.59	105.43	103.66	112	104.37	101.28	103.69	99.437	102.2	104.93	106.91	103.76	100.77	105.35	101.67	105.14	103.55	104.42	103.33	109.99	103.82	106.48	101.52	103	104.7	104.27	102.48	107.05	102.18	103.66	104.8	106.91	105.94	104.46	107.64	100.44	98.516	105.42	106.32	104.86	104.27	102.79	106.17	101
110.98	110	108.95	107.94	109.14	112.37	112.93	112.97	112.25	111.95	111.46	114.72	107.02	111.29	106.47	113.35	106.77	112.31	112.13	112.96	106.21	111.99	107.78	111.43	108.59	109.85	106.35	111.83	112.32	109.57	108.57	106.36	114.71	108.55	106.05	107.48	111.8	110.04	109.23	112.67	111.09	109.8	114.01	112.02	112.72	107.36	113.19	107.85	110.54	112.25
101.82	103.86	106.07	103.23	105.55	104.11	104.25	107.31	103.78	106.44	103.75	104.81	110.14	100.58	110.81	107.19	104.99	102.93	105.96	102.48	105.33	102	104.43	106.9	107.45	103.79	106.58	108.94	105.65	103.03	106.05	105.31	104.43	106.87	104.67	102.67	104.9	110.68	107.44	99.15	107.15	99.478	102.59	104.89	103.14	98.711	106.8	104.42	109.12	102.51
104.86	106.05	106.41	99.237	101.66	105.33	107.28	105.41	106.87	103.91	100.42	106.29	106.13	102.64	106.2	109.13	106.35	108.7	104.15	103.1	104.4	104.84	106.65	109.82	104.55	109.51	107.72	109.93	106.19	103.7	107.02	102.09	102.19	105.34	104.1	103.04	101	109.77	105.45	106.21	103.87	105.39	107.66	99.694	101.85	107.93	106.6	109.12	107.21	108.81
107.93	105.8	107.96	106.17	103.97	105.45	105.57	104.22	102.26	103.23	104.1	104.91	103.09	102.29	104.65	100.36	100.47	103.58	104.42	100.25	100.94	103.23	103.6	99.086	105.3	99.154	101.9	107.79	102.15	104.25	106.98	101.08	103.74	106.5	103.13	105.62	104.92	101.96	107.93	105.6	102.86	98.389	102.58	103.64	101.43	104.56	100.34	102.23	105.5	104.28
105.61	103.69	102.43	99.1	101.45	102.45	104.72	97.074	99.398	98.205	99.206	101.22	101.3	100.77	98.654	97.895	100.88	99.604	97.907	98.088	96.203	100.74	96.969	98.203	100.76	97.255	97.341	97.769	101.48	99.125	101.63	100.87	92.983	103.74	100.26	101.47	104.01	98.481	104.02	99.215	95.607	102.1	99.23	102.9	100.93	102.73	100.81	101.42	98.367	98.443
107.44	108.33	104.34	106.56	103.4	106.67	103.21	101.29	106.61	112.31	102.54	107.32	109.21	107.3	106.44	103.78	106.7	103.99	108.8	109.89	103.09	104.31	108.18	109.42	106.22	106.64	104.71	108.37	102.18	106.49	103.97	108.71	101.64	108.42	109.13	110.4	107.6	108.35	105	109.92	102.56	105.79	109.33	105.86	105.04	102.84	103.49	106.18	106.08	104.74
108.44	114.8	112.42	114.6	109.8	113.79	113.54	108.96	113.31	108.49	113.74	114.56	110.61	112.03	116.06	110.76	109.9	106.86	111.83	115.22	114.74	109.65	111.76	110.08	112.44	111.14	108.51	113.89	111.41	115.9	111.74	116.48	112.17	107.87	115.62	112.62	109.92	113.94	110.07	114.73	108.93	110.1	107.56	115.1	114.04	111.37	111.15	109.44	112.12	112.22
108.48	103.64	107.53	103.35	110.19	107.93	109.99	101.65	104.81	103.67	104.05	105.28	106.89	102.97	108.1	105.64	107.46	103.99	102.36	107.28	104.89	105.96	104.9	104.19	106.97	105.04	108.15	106.91	109.23	107.94	107	102.75	102.46	104.6	110.17	109.29	107.16	110.03	101.6	106.76	107.01	106.18	106.86	106.34	103.04	105.05	104.57	106.48	108.63	107.72
107.06	103	103.26	100.77	104.61	106.38	108.13	109.49	101.51	110.73	101.19	101.47	103.25	108.2	106.27	104.69	105.34	103.59	101.26	101.14	105.52	102.68	108.68	104.1	110.12	106.04	101.58	106.57	102.78	101.79	101.43	98.39	105.57	105.21	107.59	102.53	103.01	106.1	106.1	100.86	103.3	104.22	101.67	104.32	102.65	105.06	107.68	104.71	110.18	105.04
114.31	113.2	107.8	103.69	113.19	115.4	109.31	109.19	109.6	109.62	112.89	107.78	107.74	109.97	110.63	109.09	112.49	112.73	106.49	111.13	109.32	113.1	111.46	108.86	112.84	105.94	108.5	109.72	112.96	112.24	111.71	110.91	114.54	112.75	110.68	107.51	113.81	110.45	117.34	111.74	111.05	111.22	113.68	106.11	113.03	109.54	109.71	107.07	110.99	112.37
107.23	105.36	108.36	102.09	104.82	105.87	106.56	105.28	105.45	105.14	103.02	111.37	102.89	107.97	104.95	101.41	106.21	102.73	106.14	103.92	102.7	101.74	104.09	108.54	107.44	107.64	106.05	103.26	99.924	109.78	110.69	104.29	104.97	110.9	107.06	104.97	106.09	107.88	101.79	101.37	104.14	104.4	103.5	109.64	108.47	105.17	105.46	107.41	103.65	103.2
105.16	105.54	107.38	106.95	102.48	113.16	107.36	102.81	104.8	102.72	107.81	102.35	109.31	106.9	108.21	109.04	103.73	105.83	108.28	103.4	102.69	101.6	106.24	103.7	105.45	106.4	103.96	104.78	108.18	108.36	109.81	110.94	103.48	104.38	106.18	105.26	102.36	104.49	109.47	104.51	103.84	105.56	110.03	107.33	105.72	103.96	102.13	101.38	103.83	107.47
113.07	111.38	110.85	110.39	113.2	107.26	118.24	109.85	112.14	110.05	111.75	109.18	116.25	109.48	112.13	113.08	111.82	116.17	111.74	114.85	109.1	107.98	110.44	114.11	113.51	107.96	113.06	110.1	114.83	116.93	113.04	116.13	108.81	116.56	107.87	112.25	114.83	108.73	115.23	111.02	113.04	111.45	112.78	115.29	117.01	112.77	113.07	111.25	115.65	114.65
109.76	111.94	114.89	115.31	115.3	113.99	113.74	108.57	110.5	108.18	113.16	111.01	111.18	107.09	112.04	113.04	108.93	107.4	110.94	112.82	108.76	110.51	114.48	109.05	112.68	115.48	111.35	111.42	112.71	108.73	106.62	111.33	113.83	112.19	114.64	109.46	113.34	110.35	111.74	108.89	107.86	112.84	110.97	114.51	113.21	109	115.42	111.17	110.95	111.24
106.14	110.47	107.23	108.93	108.21	105.05	112.38	99.747	103.91	108.06	109.19	106.36	105.99	103.1	101.18	105.36	104.33	108.94	102.66	109.01	104.25	106.07	104.93	104.57	99.655	104.17	107.37	106.73	102.89	106.63	110.8	105.18	108.07	108.27	106.75	107.94	104.52	105.16	102.86	107.76	106.36	103.98	103.88	105.7	108.1	104.72	104.83	104.89	104.73	103.17
106.34	107.02	102.51	108.67	109.99	107.05	102.22	105.31	105.75	105.3	109.56	110.01	105.63	103.09	106.92	101.67	104.64	105.28	105.34	104.64	105.7	103.11	102.92	108.23	107.5	105.46	104.72	105.14	102.71	106.13	106.76	104.53	105.47	108.27	103.55	103.8	105.95	103.99	107.1	110.64	107.87	105.22	107.39	107.26	105.29	111.56	106.45	102.52	105.13	103.48
111.46	108.32	111.43	112.1	110.77	112.72	114.11	112.96	110.1	113.03	112.7	112	112.07	111.75	108.1	114.2	112.93	113.23	110.3	112.24	111.74	112.05	105.59	112.5	105.78	113.79	106.91	112.14	111.58	110.17	111.9	111.54	110.58	112.97	113.92	111.48	111.58	110.28	110.68	110.2	110.77	112.04	106.54	109.45	117.04	108.67	112.35	114.14	109.77	108.5
108.29	107.33	115.93	108.03	110.78	110.9	108.84	112.63	112.24	114.92	106.63	110.85	105.94	111.92	111.99	107.73	106.82	110.21	110.81	111.25	106.36	108.57	111.16	108.42	108.34	108.39	107.49	106.9	112.65	114.8	105.58	112.67	110.93	106.54	110.16	110.21	109.44	113.78	105.65	106.17	108.96	109.59	111.65	112.55	109.95	108.96	109.79	109.64	112.41	105.4
108.8	107.98	107.82	104.41	107.08	108.02	108.36	107.94	106.25	110.53	107.77	106.85	107.13	110.24	106.94	108.86	108.28	110.65	104.82	104.51	104.16	106.31	104.02	107.77	106.65	108.79	102.86	106.37	112.4	108.86	104.36	108.11	103.07	106.15	106.19	106.54	101.88	105.85	108.07	107.12	102.63	104.71	106.67	105.46	108.85	106.23	104.25	103.03	105.16	103.7
103.37	109.03	103.53	107.48	104.14	101.93	106.96	107.73	102.46	103.59	103.45	104	109.38	104.26	101.19	107.12	103.11	100.88	104.89	99.468	99.729	108.07	100.47	104.79	102.36	104.74	104.59	101.11	103.77	102.86	104.05	105.55	105.5	105.14	101.66	105.09	108.97	105.44	106.84	106.61	105.11	101	104.66	104.75	104.54	111.8	102.64	99.436	104.39	100.88
104.61	110.08	108.76	107.22	105.5	105.96	103.54	105.86	104.5	103.21	108.91	104.98	106.17	102.53	104.31	111.76	103.17	109.14	106.54	106.76	105.55	105.08	108.97	104.83	103.92	107.44	105.87	107.54	109.28	108.96	110.37	105.87	106.62	108.43	103.97	106.63	106.15	104.15	107.41	109.78	103.08	104.39	104.41	107.79	111.71	103.26	104.88	102.18	105.1	104.22
101.57	110.74	109.08	111.51	107.46	111.03	107.36	113.15	103.14	103.17	112.48	106.37	107.66	107.21	104.27	108.26	110.31	107.77	105.88	105.21	108.74	109.53	108.18	106.1	110.4	109.52	108.87	106.38	106.92	103.7	106.43	108.16	106.36	107.02	103.39	105.19	108.72	106.86	103.02	108.48	108.21	108.57	106.96	109.1	102.38	109.84	113.19	104.8	106.56	110.31
104.55	105.08	109.44	108.64	103.94	107.35	104.86	103.32	105.12	106.11	107.6	103.35	102.86	103.82	105.52	106.81	104.69	104.61	107.2	103.86	106.58	104.06	102.19	104.89	107.76	103.9	110.12	108.24	101.85	104.94	104.39	104.61	110.2	106.78	110.58	102.7	105.34	107.33	102.7	105.01	109.86	108.32	104.64	106.58	107.25	112.24	106.6	108.41	105.11	107.16
110.11	109.08	114.67	115.88	114.26	114.4	113.8	116.82	117.05	113.05	112.04	110.09	110.35	114.58	117.2	111.94	113.73	114.56	117.04	111.13	111.07	116.54	114.94	114.79	113.86	116.9	107.84	112.93	112.81	111.04	116.91	114.35	113.22	112.72	116.51	109.09	110.95	113.89	114.91	110.62	114.54	113.66	112.95	112.22	108.58	109.19	115.15	109.7	118.13	113.29
103.69	100.98	102.96	101.07	99.413	101.65	99.767	99.755	101.49	99.536	106.05	100.78	101.16	102.61	101.08	99.597	98.65	99.235	100.35	101.25	101.83	100.9	102.36	98.96	100.3	98.684	105.87	102.5	98.91	101.82	102.92	103.23	105.59	98.261	100.66	104.57	100.03	104.37	102.9	98.434	100.3	102.13	101.74	102.18	100.2	103.75	102.52	103.95	101.11	99.035
109.52	103.55	104.53	111.4	110.85	102.3	106.54	106.11	103.98	106.87	105.99	106.07	101.97	110.07	106.58	105.2	105.06	107.47	107.27	100.44	102.61	108.53	109.48	104.04	103.09	102.31	103.86	110.76	109.95	102.56	106.1	103.15	107.19	104.65	109.84	110.38	109.89	107.94	104.72	104.22	106.65	103.59	104.29	107.51	106.64	104	105.88	107.29	102.88	107.63
101.06	103.73	105.69	102.94	108.18	100.5	102.47	102.8	105.52	105.62	109.42	113.29	106.58	108.26	104.91	104.03	104.16	104.78	104.42	100.51	107.35	100.91	108.53	106.99	105.49	105.44	110.5	112.2	103.89	105.49	107.23	104.82	105.47	99.23	103.99	106.24	105.12	108.87	103.39	110.08	107.32	103.92	107.27	103.08	107.1	106.27	106.78	107.91	106.91	105.76
105.51	107.02	104.79	105.23	101.85	104.9	106.91	104.54	108.27	104.57	109.83	108.26	110.7	104.01	102.41	108.17	108.69	103.18	105.7	103.02	101.11	104.62	101.55	108.33	109.46	108.16	105.65	107.68	103.75	100.88	107	109.45	104.16	103.5	102.27	107.74	107.92	109.4	110.93	105.43	103.85	103.06	102.44	105.62	110.17	107.98	107.47	103.85	108.99	106.29
112.61	108.11	110.36	110.79	114.24	115.68	111.24	111.91	113.33	116.46	111.57	112.65	114.85	114.03	113.88	114.4	109.04	115.57	115.11	111.24	112.41	108.13	117.78	110.32	112.59	109.74	109.43	110.39	114.25	113.18	110.09	113.57	116.3	114.88	102.18	113.11	110.67	110.58	109.41	116.79	111.86	113.56	110.44	114.39	116.63	112.39	111.94	116.97	112.49	107.25
106.02	109.76	101.84	109.26	105.54	106.05	109.49	105.48	104.74	108.77	107.24	105.19	104.45	104.13	107.46	105.49	104.89	108.09	103.09	106.55	108.62	100.3	103.92	108.92	108.32	106.9	106.68	108.69	108.76	103.74	105.93	102.83	103.73	110.65	107.82	105.22	106.19	103.38	109.13	106.32	109.4	103.77	102.43	106.59	105.03	110.59	99.811	108.55	109.88	105.68
108.22	107.35	104.89	107.15	99.134	106.05	105.9	104.43	106.3	105.53	105.09	101.12	102.16	104.63	101.39	102.68	105.3	102.1	103.12	101.23	102.15	105.8	105.19	108.07	105.53	108.65	104.58	104.51	102.46	99.894	101.87	104.81	106.41	103.16	106.15	103.29	106.83	103.94	100.75	104.37	101.17	102.65	103.89	106.65	104.95	104.07	104.68	104.81	105.42	100.58
102.86	104.58	106.06	105.07	106.24	107.63	106.32	105.24	106.56	106.83	109.76	99.528	105.44	102.71	106.86	105.24	103.65	107.28	106.78	102.94	106.28	105.32	105.1	106.27	105.74	109.33	108.04	100.95	105.74	101.93	104.24	105.57	101.86	105.43	107.46	107.75	105.54	104.17	103.04	105.53	104.7	110.07	103.94	106.48	108.05	108.21	105.38	103.64	106.3	105.72
108.28	104.14	107.63	108.33	105.52	108.6	107.45	105.13	103.87	102.48	102.69	108.72	103.65	110.13	106.18	105.86	103.82	104.69	102.35	106.51	102.14	105.3	109.29	106.31	103.98	106.85	107.32	104.75	107.96	101.99	104.53	103.4	106.11	108.06	106.2	105.46	104.51	106.61	102.22	106.57	106.6	104.81	104.6	103.82	108.47	106.94	108.81	103.94	103.77	104.52
112.47	117.59	119.75	115.85	117.4	116.68	118.97	118.18	114.87	114.26	119.29	120.26	114.56	117.56	118.84	118.53	119.17	117.82	116.74	115.78	119.58	117.12	119.55	121.57	120.12	114.83	118.29	120.24	116.9	113.2	119.56	122.72	119.33	119.03	120.11	118.38	117.56	118.51	118.29	119.26	118.24	114.48	119.19	112.92	116.45	116.94	117.61	121.53	120.23	119.72
113.59	109.15	113.54	112.33	112.36	111.53	106.16	114.67	113.13	108.41	107.36	113.18	109.25	110.08	110.83	110.58	112.18	111.26	114.51	113.94	105.61	106.65	112.58	112.05	113.19	110.86	102.43	111	111.71	109.88	112.99	111.53	110.45	112.02	109.6	112.77	114.08	112.66	109.29	107.01	110.22	108.33	113.05	107.33	110.53	109.88	110.01	108.02	106.91	110.13
100.68	107.9	105.32	106	108.73	107.54	103.22	106.94	107.44	107.56	103.06	105.94	105.22	105.89	107.19	101.7	106.73	106.38	103.19	107.55	100.89	104.24	110.22	101.96	104.12	106.38	106.36	105.69	104.15	103.25	104.51	102.19	103.66	105.52	100.82	104.16	110.36	109.37	105.32	104.3	102.7	99.499	105.17	106.59	107.87	101.85	110.16	108.52	105.33	105.37
101.84	101.5	101.69	101.21	106.31	102.85	109.2	104.62	105.16	105.66	105.51	107.05	103.87	108.24	103.19	106	103.45	102.51	105.88	102.24	104.57	102.71	103.88	106.13	104.96	104.04	104.33	106.01	107.65	104.95	105.25	106.43	100.09	105.38	102.46	103.31	102.8	104.97	107.76	102.46	106.05	107.47	101.79	105.83	101.94	105.72	103.19	107.73	103.91	104.59
104.05	104.74	103.4	105.03	104.88	103.12	105.09	109.8	104.18	110.25	101.06	106.65	104.66	109.19	109.05	105.5	109.27	106.47	111.49	106.62	105.07	108.28	103.63	106.53	107.34	107.41	102.83	102.72	103.57	105.33	104.82	109.72	105.6	106.82	105.87	100.7	108.89	103.41	104.78	105.9	105.29	104.24	108.24	107.27	99.679	105.73	101.99	106.71	103	102.78
110.67	109.12	108.39	110.98	108.5	109.98	109.83	109.17	109.56	108.9	110.49	114.12	108.12	110.46	108.76	111.74	110.5	107.55	114.61	111.13	109.85	110.63	111.1	109.8	112.28	108.84	113.36	113.32	104.76	110.36	111.27	116.12	105.64	112.6	114.03	106.05	108.44	115.16	111.76	107.86	111.14	107.4	115.13	108.8	108.47	113.42	110.75	110.08	109.4	109.58
107.85	106.48	106.73	104.25	106.41	107.92	111.23	107.74	104.9	106.64	102.31	106.65	106.57	104.44	103.91	105.53	105.44	104.04	105.69	103.2	104.87	107.52	101.78	102.28	104.24	108.77	102.94	100.7	105.37	109.11	107.49	105.24	107.6	107.21	106.36	104.56	107.15	106.84	103.93	106.9	107.4	106.07	107.76	108.62	106.34	109.65	103.75	109.85	103.11	103.76
107.14	105.91	110.88	102.04	110.36	105.41	113.46	108.55	109.74	105.14	107.73	101.11	105.16	105.14	107.34	106.63	106.35	109.83	107.92	108.94	107.95	106.1	107.27	104.86	102.86	108.39	106.39	107.94	109.22	107.81	106.38	107.65	108.69	109.88	109.87	105.32	106.84	107.9	106.11	104.27	110.19	110.05	110.45	104.91	103.13	108.37	106.37	111.89	108.79	105.93
101.32	99.134	102.81	100.32	102.49	100.2	101.81	100.6	95.077	98.749	99.717	97.962	99.802	102.26	97.276	97.314	100.58	99.95	99.352	100.7	101.83	102.01	100.53	100.69	103.59	101.07	101.55	96.29	94.212	102.83	101.98	100.21	97.923	100.2	99.338	102.72	96.124	101.14	100.98	103.93	102.84	101.05	102.21	102.9	97.219	103.64	96.392	104.02	96.629	103.51
111.73	113.02	114.49	114.76	111.53	113.59	116.24	113.59	115.49	109.22	112.79	113.52	111.05	112.61	119.76	114.43	112.83	112.66	112	116.09	113.78	115.01	111.53	110.68	114.14	110.39	112.18	108.91	115.89	111.52	109.89	109.35	110.93	107.83	111.51	112.33	116.4	114.13	115.58	113.02	114.18	115.82	115.12	113.62	110.12	114.47	110.88	112.58	113.73	109.32
102.59	107.85	109.43	110.21	108.58	106.67	104.43	104.73	106.33	106.2	110.03	104.44	106.6	105.87	106.52	111.43	107.12	107.14	109.77	110.52	108.41	108.26	106.29	109.65	105.09	107.26	106.05	104.07	104.14	111.55	106.02	110.07	101.78	110.63	106.77	109.14	105.23	105.1	110.09	108.36	108.59	106.71	107.64	107.83	105.29	103.39	110.18	108.33	107.65	110.41
104.04	108.98	103.76	108.2	108.63	105.88	103.28	102.03	104.66	107.23	101.05	104.26	109.29	105.4	106.39	104.95	102.21	109.3	107.25	103.71	105.88	105.51	107.76	103.01	103.14	105.94	105.71	104.44	103.33	103.92	105.14	105.04	103.56	105.72	104.71	105.96	110.57	107.7	105.04	105.47	106.59	107.08	104.03	103.43	105.06	102.82	107.85	105.43	106.1	101.5
105.49	106.22	107.01	106.48	102.24	105.55	104.56	104.28	104.79	108.47	104.33	110.75	101.08	106.82	109.47	105.87	107.53	104.83	105.93	107.07	105.97	104.99	104.23	107.02	105.29	105.38	110.74	106.48	102.23	105.25	106.67	105.29	105.57	107.56	107.82	108.08	104.59	104.61	107.48	104.52	104.69	105.13	104.72	110.35	105.34	103.8	107.56	103.3	107.02	103.51
109.9	102.84	104.67	104.46	104.74	105.24	105.8	107.09	104.56	106.46	109.48	106.78	107.45	106.16	105.37	105.58	103.37	110.3	107.35	104.94	104.97	107.03	106.84	103.61	105.71	107.23	103.82	104.94	102.87	106.23	105.84	113.41	107.06	102.47	105.26	108.04	108.71	105.34	106.54	107.26	109.04	109.01	103.89	106.8	106.56	106.87	105.72	105.91	104.74	105.51
111.67	115.03	110.08	112.27	111.87	114.61	111.88	107.92	113.71	109.42	108.51	111.92	110.22	115.02	111.25	115.35	108.93	113.52	107.95	109.9	113.7	110.91	110.59	112.87	108.37	110.8	110.17	111.2	108.28	111.02	110.51	113.13	110.52	106.69	113.31	112.89	112.82	114.12	108.24	113.33	111.7	113.43	109.28	112.41	113.26	113.35	111.97	111.55	110.06	109.62
106.32	107.37	106.06	107.96	102.34	103.27	105.98	104.18	107.39	104.14	104.97	103.34	112.27	106.15	104.08	104.5	108.34	108.49	106.46	100.77	106.51	105.04	104.46	108.68	106.98	104.94	105.26	109.89	106.27	105.64	102.88	105.8	104.51	104.28	106.23	105.31	104.51	106.51	106.57	101.34	107.49	102.13	102.07	106.07	103.15	111.12	107.5	103.58	108.33	105.36
106.48	108.26	108.84	103.6	110.23	105.98	106.4	101.56	104.55	102.57	106.98	105.2	103.58	110.82	110.43	105.84	101.63	104.8	100.2	106.25	105.52	106.58	100.73	107.38	103.17	106.78	102.83	101.22	100.61	108.52	104	108.54	105.06	106.37	110.2	109.35	108.89	103.03	106.42	103.17	105.2	105.94	109.01	104.31	109.14	109.36	103.81	107.09	106.65	102.06
102.56	102.7	107.02	101.22	108.25	105.17	99.087	105.78	106.51	106.06	105.92	106.63	104.05	103.78	107.23	104.73	104.72	108.88	107.79	107.51	108.07	104.88	109.84	105.75	108.65	103.41	108.57	101.5	104.78	106.2	102.89	109.55	105.49	108.19	106.01	104.31	106.14	106.33	100.42	105.91	105.14	108.69	105.61	103.23	106.59	101.52	104.43	103.97	108.04	104.3
105.25	105.31	105.98	107.51	103.1	105.04	103.34	107.32	103.22	102.66	106.93	104.7	109.28	106.16	104.05	107.52	106.41	107.47	105.96	106.37	107.09	105.06	104.18	107.54	105.07	112.05	110.97	103.68	101.56	103.1	104.96	102.86	105.25	107.16	103.36	107.19	105.13	106.28	106.72	106.66	104.25	105.03	105.63	105.8	106.03	107.03	106.43	105.26	106.39	106.65
96.506	104.88	98.855	101.21	92.638	98.948	100.43	98.18	102.88	100.72	101.31	102.22	94.774	97.347	94.74	102.68	103.7	98.677	102.01	100.63	100.11	101.63	100.4	100.72	102.49	98.521	93.155	98.344	102.01	98.837	101.54	99.342	100.69	99.395	99.593	98.268	98.119	99.713	96.519	98.886	101.93	100.17	103.01	93.804	98.763	97.7	102.8	97.405	97.079	101.39
103.58	102.16	98.294	101.44	103.02	106.64	106.02	104.5	104.85	107.32	103.94	103.31	105.07	104.22	107.76	99.857	107.82	108.08	102.37	105.71	103.69	102.2	106.48	105.48	105.77	100.79	109.14	105.27	104.52	99.85	105.09	101.23	104.3	101.75	104.3	105.19	101.11	104.21	105.24	104.82	103.26	104.47	102.2	105.36	104.97	102.96	102.61	107.44	101.74	101.91
102.11	103.37	109.03	106.4	107	102.83	105.63	106.64	102.09	113.68	103.83	105.75	103.47	102.35	107.37	104.68	104.53	108.97	106.51	104.14	104	108.54	107.42	104.93	102.89	105.66	101.84	100.35	106.35	105.34	104.17	106.17	105.07	110.62	101.87	102.01	106.72	107.59	104.21	106.67	104.54	106.55	105.49	105.67	100.08	105.71	101.09	103.85	103.65	104.53
97.902	103.74	98.361	100.53	104.58	100.5	100.61	99.197	102.73	99.077	99.118	100.45	99.504	99.559	100.36	101.34	101.52	91.602	101.32	105.34	94.804	101.53	102.21	101.35	95.57	104.56	101.34	101.19	98.627	99.9	100.36	100.53	101.87	98.633	100.26	98.103	98.969	100.96	101.93	97.962	100.05	100.98	100.07	101.19	97.401	95.218	100.61	102.48	100.94	101.41
110.72	105.82	102.19	107.13	103.1	105.48	105.98	108.19	105.71	108.7	105.28	105.88	112.37	103.39	103.56	107.18	108.63	106.9	112.5	108.05	110.99	106.1	108.37	106.04	105.38	105.89	108.55	103.48	106.65	106.71	104.04	109.69	103.89	109.6	107.72	109.12	101.59	109.81	108.61	107.3	106.74	106.44	109.64	110.64	104.96	103.72	103.56	109.77	108.86	108.63
102.45	103.38	105.12	106.38	109.99	104.06	111.06	105.6	104.51	103.69	103.94	108.75	104.63	100.84	105.99	106.15	103.03	109.85	105.67	105.46	107.88	105.68	108.61	107.64	106.77	103.4	103.17	106.67	108.25	107.21	108.11	101.1	108.91	104.01	106.5	105.27	109.17	108.54	105.49	106.69	106.6	109.1	106.69	105.63	108.66	107.3	108.4	103.54	100.36	107.25
100.72	105.07	101.7	108.52	109.34	101.79	104	108.33	107.89	106.1	106.38	106.76	106.9	104.56	106.52	107.39	104.12	109.45	108.23	103.8	106.9	107.65	105.7	104.18	106.39	107.76	103.05	103.39	108.93	103.37	102.73	102.3	104.63	109.55	102.57	109.07	103.54	104.66	106.62	105.48	107.37	108.07	102.42	108.03	104.82	106.45	104.42	105.86	105.43	110.39
103.16	105.44	105.56	105.73	104.21	107.22	101.58	100.73	100.64	106.4	104.28	105.57	103.02	107.3	104.25	107.44	104.97	102.47	102.24	104.63	107.16	106.37	105.5	110.65	100.69	103.28	110.25	105.43	107.85	103.34	101.21	106.77	105.59	104.01	107.47	101.49	108.28	106.24	103.35	109.68	106.92	105.38	106.27	101.89	108.01	107.27	105.84	104.96	104.91	107.15
107.44	108.27	108.01	105.71	108.15	105.19	106.99	108.16	111.13	105.38	104.62	100.37	104.59	109.33	101.1	107.6	104.3	105.84	106.68	106.39	107.2	104.7	105.73	107.94	104.89	110.81	107.16	108.51	105.57	106.25	107.57	106.19	103.57	110.68	102.65	103.74	104.98	104.65	103.56	109.87	104.62	103.08	105.41	106.49	103.05	99.825	107.79	108.12	102.09	110.6
109.75	99.052	104.44	102.46	105.19	109.02	105.23	108.47	107.91	107.85	105.26	105.06	104.1	104.2	102.67	108.46	108.77	107.48	106.08	103.59	102.81	106.43	104.54	105.38	104.73	104.08	104.32	104.88	105.15	100.53	100.33	105.53	106.31	107.02	103.5	104.8	102.13	104.79	102.44	104.93	100.69	104.93	98.072	105.34	105.09	102.91	100.95	102.11	106.9	101.01
105.04	103.5	108.18	106.43	107.56	105.29	107.99	104.63	106.13	107.5	108.24	104.99	103.2	109.73	101.78	106.52	107	108.91	105.13	105.88	109.72	108.46	106.15	103.88	105.58	105.66	105.68	110.17	110.98	104.22	105.08	104.98	104.99	108.07	107.33	105.96	105.81	105	105.71	108.74	97.281	109.5	107.85	110.69	108.58	106.13	105.93	103.47	108.07	105.07
114.16	108.87	108.95	114.68	106.94	113.47	108.29	109.84	111.23	115.09	114.12	109.45	107.51	111.9	110.82	110.63	112.14	114.04	107.74	110.85	108.97	112.28	108.39	112.54	110.1	110.42	112.27	114.51	113.24	113.67	110.8	113.06	112.3	114.54	114.9	114.56	111.84	112.46	107.43	108.17	110.98	112.37	109.65	108.21	114.75	112.09	110.97	112.05	115.71	112.12
113	110.13	110.55	116.35	110.47	105.78	111.91	114.5	108.15	111.79	108.43	107.05	116.52	111.94	109.74	107.46	109.67	113.36	111.64	108.83	108.87	109.57	106.62	112.06	113.04	111.4	112.9	110.39	109.4	110.09	113.11	112.11	112.1	107.57	115.2	111.4	113.86	108.58	111.03	109.18	108.75	112.2	113.79	110.98	117.94	105.5	108.43	115.24	110.21	107.63
107.31	108.43	104.49	105.29	109.54	101.83	103.83	106.86	107.56	103.85	107.4	106.82	108.08	103.37	101.82	104.11	104.59	103.22	106.34	101.05	107.7	107.09	107.06	106.84	106.29	106	105.63	102.71	105.42	109.78	104.22	107.48	106.23	106.65	104.54	107.15	104.71	100.18	103.59	103.06	104.1	101.6	105.26	101.09	103.75	104.92	107.99	108.28	101.98	104.05
113.57	107.26	117.61	113.24	113.38	110.15	107.37	113.38	111.19	118.18	112.39	113.68	111.24	111.81	112.87	112.6	113.41	110.87	114.59	114.05	113.32	114.75	112.64	116.66	115.57	110.04	111.1	115.87	108.95	116.02	112.16	109.59	113.21	109.17	113.25	112.36	111.79	111.77	114.41	112.56	115.83	117.22	114.36	108.6	116.55	112.01	115.27	110.02	114.54	112.77
111.3	110.86	108.17	114.8	109.73	109.51	109.31	110.65	105.72	112.83	108.18	115.48	109.91	110.59	109.38	110.75	112.84	108.16	116.4	112.61	108.37	107.4	111.83	105.46	117.38	111.63	111.63	113.17	116.04	111.48	110.64	107.58	110.75	116.37	112.88	111.13	113.35	113.64	112.75	109.91	110.19	111.3	113.69	111.08	111.45	111.1	110.43	113.21	108.66	110.36
110.16	105.38	107.86	105.73	107.32	109.89	107.66	105.82	105.11	104.12	107.12	102.06	107.2	109.04	109.82	102.85	103.2	106.4	107.27	104.22	104.1	106.91	96.144	110.69	106.85	102.35	106.62	107.27	104.21	109.74	100.93	105.51	103.49	109.86	104.31	106.41	100.77	106.71	105.96	108.65	106.5	103.72	105.42	106.13	104.85	108.9	105.87	106.5	105.13	105.28
104.51	102.47	102.85	106.3	107.92	106.68	105.33	112.14	105.18	109.09	106.94	108.68	101.93	105.73	102.2	104.58	109.21	105.53	104.7	105.59	102.7	106.19	103.98	110.36	102.71	106.46	103.47	101.24	100.95	107.22	107.74	106.4	107.1	104.84	108.26	107.86	100.57	108.7	102.55	108.09	106.09	102.04	102.77	106.03	100.89	99.944	107.36	111.3	107.29	100.83
113.51	110.68	113.8	108.92	110.65	109.16	106.44	110.82	114.14	107.49	109.61	106.74	110.44	111.26	113.2	111.41	111.02	115.87	113.27	113.34	111.09	113.83	112.09	111.16	108.73	106.88	110.02	113.1	110.56	114.66	115.47	110.64	109.49	110.41	113.26	107.27	107.92	111.62	109.71	111.8	110.97	115.7	108.98	111.79	111.03	110.46	110.92	114.17	110.51	113.4
104.7	106.95	105.89	105.19	107.23	104.42	105.81	100.99	107.31	107.82	102.19	108	105.22	107.07	104.29	107.5	107.97	107.09	106.13	104.3	100.93	105.87	114.49	107.9	100.89	105.04	109.13	105.32	107.63	102.83	108.37	105.97	105.3	103.86	107.63	107.92	103.25	105.28	104.89	101.98	105.47	105.91	103.9	107.82	104.45	102.21	103.97	111.33	103.83	100.29
104.81	101.54	100.88	103.2	102.88	99.755	98.012	101.25	103.18	101.48	102.32	101.61	101.77	98.5	101.63	100.9	99.675	104.35	99.938	96.003	100.1	98.151	100.89	101.48	99.157	104.03	100.6	98.903	103.29	105.21	100.76	101.77	100.03	101.07	103.01	104	107.07	103.15	101.66	100.21	97.716	102.12	99.888	102.96	102.55	106.1	99.254	97.983	98.685	104.47
100.63	97.559	100	100.39	93.045	101.52	101.47	100.19	100.3	101.15	96.243	99.421	103.12	100.36	101.21	102.06	100.19	99.478	96.285	103.19	98.727	97.173	97.16	101.16	96.884	101.32	98.809	97.944	101.27	100.19	97.434	98.313	98.289	100.42	99.064	101.51	98.368	98.142	101.56	100.51	101.6	102.68	98.914	103.54	98.835	100.41	101.28	102.7	103.96	99.454
106.9	101.84	108.38	102.63	107.96	106.55	110.55	109.81	106.59	107.73	103.31	106.81	105.91	103.45	108.07	105.94	106	107.61	108.17	106.29	106.69	106.58	106.63	108.23	104.66	103.28	104.07	103.51	106.14	105.84	109.04	104.43	102.9	108.97	107.01	104.97	104	103.99	106.51	106.37	102.28	106.05	109.69	104.17	106.21	104.89	105.2	110.33	102.23	107.05
116.99	112.29	111.92	109.43	111.65	110.16	113.73	110.02	109.73	110.17	107.9	114.32	112.21	114.06	106.28	106.97	108.76	109.48	109.74	110.66	110.05	107.73	112.36	112.67	116.03	112.78	110.77	110.04	110.21	113.64	112.77	111.38	107.85	113.26	112.98	105.67	116.29	114.16	113.45	110.17	112.63	108.01	109.6	111.56	108.41	109.68	113.94	112.46	115.02	111.77
115.63	117.79	118.84	114.74	114.77	115.16	114.66	114.33	116.02	118.21	113.72	115.9	114.54	118.52	117.89	115.47	119.51	115.86	113.06	113.58	116.22	117.01	119.33	118.96	114.28	121.06	119.71	111.68	121.49	113.34	116.93	117.17	120.54	117.15	114.13	116.93	120.68	121.82	119.84	118.22	116.26	117.67	115.28	121.31	116.26	112.78	117.22	112.49	117.43	115.83
104.93	106.77	105.21	109.19	103.57	104.9	105.06	106.31	104.15	103.52	105.23	110.26	101.49	104.63	104.92	105.26	106.69	105.54	104.72	103.7	104.84	103.78	104.66	108.83	108.25	106.51	106.21	106.01	107.65	109.73	105.41	110.22	104.19	107.44	107.29	107.36	110.51	105.85	108.25	107.51	106.4	104.34	107.52	101.46	107.68	106.78	103.46	104.54	107.85	107.3
111.65	104.13	109.88	111.18	113.97	111.66	108.02	111.11	107.28	108.79	109.48	111.23	109.8	113.33	109.42	109.26	110.89	110.18	108.16	111.53	110.76	109.58	108.94	106.6	110.99	112.12	111.33	109.38	108.51	111.74	110.12	111.58	108.88	111.4	110.16	110.29	107.32	106.76	111.7	108.89	109.81	111.53	109.19	113.96	109.12	107.25	110.94	111.93	112.75	111.73
107.31	101.17	102.89	106.6	104.96	107.73	104.8	110.58	104.09	102.8	107.53	103.74	109.31	108.31	106.68	111.21	100.72	109.55	103.3	106.78	103.6	105.31	103.95	103.88	107.52	108.27	102.66	102.51	104.54	99.106	105.77	105.75	102.54	104.39	105.04	105.55	105.83	102.06	104.1	103.29	104.63	109.69	104.32	105.59	99.93	109.48	101.71	106.59	108.17	105.67
112.32	109.53	110.23	113.96	113.85	110.23	112.57	110.87	109.54	112.94	108.94	109.78	108.64	113.13	113.75	108.37	112.2	110.66	106.82	110.8	110.86	110.35	111.59	113.77	110.19	110.76	109.29	111.26	110.64	110.36	106.43	114.43	110.85	110.31	112.15	108.76	109.12	106.58	114.46	112.63	110.64	110.23	107.21	114.24	110.72	110.21	111.92	112.18	111.01	111.78
106.3	114.54	110.05	111.36	110.96	108.23	109.49	109.54	116.73	109.71	115.28	113.13	110.76	110.9	107.25	110.48	110.2	111.89	110.7	112.45	113.54	108.41	105.7	105.68	111.71	111.44	108.22	110.85	110.37	110.34	108.48	108.75	105.98	111.41	108.74	115.49	112.12	108.38	113.55	111.13	107.51	108.84	109.21	109.88	112.6	106.03	108.43	111.36	111.94	107.49
103.22	108.59	107.4	106.39	109.36	107.95	108.3	107.1	107.99	107.58	108.08	105.47	108.85	104.47	107.5	105.6	110.26	100.13	107.69	103.74	110.19	106.96	108.38	108.37	104.78	108.25	111.11	103.71	108.59	101.17	107.61	106.52	108.2	105.22	103.44	105.14	107.9	113.99	105.7	106.7	101.19	108.11	107.6	109.06	105.45	105.65	107.46	105.36	106.2	104.38
117.53	118.44	114.06	115.96	115.63	115.84	118.58	117.75	116.32	119.94	112.95	115.8	116.35	116.37	116.29	117.11	120.38	116.94	114.66	114.41	114.1	115.29	115.34	116.55	108.79	117.44	115.28	115.19	116.29	115.71	115.87	115.31	115.96	115.34	118.05	116.8	116.93	111.16	113.16	117.23	119.26	118.5	113.37	118.02	119.6	115.03	116.51	119.26	113.78	115.96
109.99	115.04	115.51	115.75	112.45	108.98	112.65	108.88	117.81	111.06	110.13	112.97	113.29	108.42	105.98	109.26	109.18	114.35	111.97	107.95	109.94	107.28	109.36	115.05	109.33	111.19	115.37	112.33	117.1	113.95	115.34	111.55	111.28	114.39	107.91	112.61	109.99	113.83	114.41	115.16	115.45	112.53	110.2	113.96	114.47	109.42	111.32	113.9	110.76	113.5
114.68	115.73	113	110.71	115.36	107.86	110.57	114.22	108.33	114.3	113.76	105.81	111.44	107.62	110.62	110.04	108.59	114.86	114.22	114.94	113.05	110.94	113.2	113.24	113.87	109.51	111.01	111.44	114.15	114.65	111.05	110.97	108.4	113.61	109.03	118.19	112.44	113.08	112.03	111.79	109.44	115.15	111.28	113.42	109.33	112.11	106.94	110.26	110.76	114.65
116.41	117.51	118.67	122.02	118.66	115.02	117.85	116.22	115.12	116.94	119.93	116.09	112.31	119.91	115.43	118.92	116.24	116.65	118.37	115.88	120.1	116.93	120.67	117.39	118.6	117.94	119.79	114.58	115.43	118.47	120.43	120.1	114.2	119.11	121.78	119.5	120.41	116.03	119.85	116.04	119.34	114.54	117.59	117.99	118.41	117.09	116.75	120.39	122.61	119.94
101.67	107.28	105.6	108.93	107.32	105.18	102.4	103.4	104.32	109.36	102.29	107.85	104.2	109.5	105.52	105.09	103.13	103.69	108.4	105.89	111.29	106.35	107.56	105.68	107.09	106.41	106.14	108.07	104.46	104.83	104.63	108.72	103.27	105.35	107.76	105.02	103.8	106.4	105.99	104.39	107.04	104.37	108	104.24	111.02	104.74	105.88	103.02	103.78	106.37
105.25	107.04	108.36	102.64	103.59	104.8	108.95	103.91	103.28	107.73	105.89	107.58	106.01	104.7	105.26	103.57	105.55	107.57	103.03	107.22	109.08	107.47	104.7	106.24	111.31	110.24	106.29	110	106.08	99.999	103.49	105.32	108.41	106.63	108.39	109.75	108	107.83	109.15	104.24	107.18	107.3	109.32	109.67	105.78	109.81	106.7	105.07	103.45	103.75
98.4	100.8	105.9	101.36	100.04	98.472	106.86	100.2	96.6	100.92	100.96	99.339	100.27	100.09	97.666	101.16	94.556	98.807	104.71	104.82	99.351	103.3	100.66	101.49	100.15	101.86	103.24	98.041	104.87	99.074	107.16	101.33	97.265	104.77	103.59	100.58	102.91	104.07	106.09	99.063	100.21	99.623	100.33	101.26	98.701	102.06	99.439	96.449	102.81	104.82
97.401	100.59	100.38	101.62	97.062	102.01	100.72	95.579	101.63	99.687	100.81	102.89	98.39	101.94	99.206	102.14	101.81	104.66	99.788	99.267	102.41	99.437	100.02	97.629	104.68	99.1	101.32	103.46	103.43	103.25	102	99.632	100.33	96.158	98.555	94.453	103.63	99.88	97.042	99.74	101.23	99.01	101.23	97.321	98.229	103.52	98.622	101.85	96.787	97.466
113.46	112.51	114.38	113.97	110.17	112.47	111.31	113.06	111.22	116.79	112.07	114.92	112.67	113.58	112.97	114.72	113.03	114.02	114.75	114.49	115.46	113.15	115.46	113.25	107.17	112.94	111.78	111.32	109.7	112.49	117.04	112.41	115.29	110.4	113.84	112.05	112.05	111.18	111.49	114.66	110.58	114.69	114.48	110.47	113.83	107.49	110.25	113.65	111.94	116.37
120.23	112.43	113.2	117.03	109.54	111.64	114.18	107.7	117.09	115.8	115.85	115.43	112	114.34	107.36	114.95	108.86	114.02	112.15	111.23	110.01	113.21	111.98	112.89	114.24	115.48	114.64	109.26	112.68	115.07	113.17	112.76	114.77	111.11	115.78	111.38	113.72	110.93	110.65	112.14	111.28	110.72	113.76	113.08	110.74	112.5	111	111.34	117.07	114.77
108.25	104.48	111.18	104.76	108.35	101.19	105.25	105.69	106.72	106.8	110.65	103.06	107.35	103.73	110.57	107.23	110.04	106.11	104.68	108.37	106.74	103.91	103.93	103.62	105.17	102.44	103.96	102.32	109.26	103.3	104.95	105.83	111.44	105.53	106.25	103.5	107.58	103.51	105.99	106.29	100.65	109.86	101.55	106.16	104.46	109.52	107.66	106.15	104.96	109.45
109.37	107.27	101.15	103.67	107.33	109.34	103.62	108.29	101.64	107.19	102.83	108.81	101.48	108.66	99.833	101.91	108.16	102.43	105.18	98.887	103.96	104.97	104.72	108.17	104.03	104.02	107.31	99.861	98.161	101.37	105.08	98.912	103.03	103.04	102.43	106.67	104.79	107.56	106.33	100.07	104.36	103.34	103.83	103.84	105.42	103.07	105.2	101.16	104.31	105.29
100.42	102.9	105.09	103.88	103.31	102.45	104.12	106.66	103.68	100.24	100.19	105.89	104.12	106.23	104.78	106.07	102.75	104.44	105.14	102.8	101.59	101.37	107.96	102.83	105.4	101.21	104.15	100.09	106.31	105.2	103.56	102.91	101.82	111.64	102.84	106.82	100.89	104.95	103.85	103.98	105.28	102.31	100.77	105.78	105.34	106.79	107.11	105.56	103.34	103.86
102.07	107.66	106.26	104.29	108.84	108.66	107.97	105.15	109.31	108.91	101.04	105.06	107.66	112.49	104.91	108.06	107.02	106.9	105.14	104.55	104.62	107.29	107.63	106.65	102.97	105.62	108.1	104.96	106.93	107.18	104.02	107.87	109.22	108.6	109.66	102.45	103.72	107.73	105.41	104.29	108.65	106.59	111.33	108.44	110.15	106.16	106.93	108.38	106.78	102.58
110.28	112.71	111.18	110.88	110.61	112.06	106.6	110.77	112.41	111.55	113.59	111.29	113.4	111.72	113.69	110.79	109.76	112.91	113.03	108.79	108	108.68	109.42	109.13	107.4	107.9	108.62	112.35	109.62	111.61	112.82	112.24	114.12	113.41	113.28	110.36	112.55	108.4	114.17	110.04	110.88	110.3	108.71	109.54	110.95	111.73	114.82	113.16	112.6	113.53
99.135	106.47	107.43	110.29	110.56	103.58	105.31	107.03	102.16	105.9	105.29	101.71	104.1	104.71	109.1	101.09	105.29	107.77	103.36	108.01	105.89	108.47	105.49	103.47	104.85	107.7	102.6	104.66	101.84	107.21	108.76	107.33	101.2	104.25	103.84	104.22	105.01	104.99	108.18	105.91	106.69	108.26	103.36	105.36	108.08	107.61	104.22	108.85	108.17	107.63
113.44	107.56	107.77	111.98	111.71	109.4	107.53	108.11	107.84	106.99	106.27	113.43	105	111.35	112.24	109.77	112.17	114.56	110.19	108.55	106.21	112.03	110.5	112.47	113.12	107.5	110.17	109.24	109.1	106.63	111.56	110.96	108.87	108.94	108.49	115.43	110.3	106.73	109.49	108.77	107.81	109.54	109.57	110.7	112.82	115.34	105.83	111	110.54	109.29
105.69	102.51	106.18	108.1	108.37	109.48	103.37	102.49	104.97	104.53	101.3	103.58	107.77	104.74	104.45	101.28	102.9	100.38	103.2	102.71	106.08	105.71	107.42	101.94	102.32	104.56	102.1	102.74	101.79	105.69	105.15	105.15	101.19	102.23	105.8	105.72	98.095	108.24	105.24	106.02	105.39	102.53	105.13	108.77	102.58	103.73	105.67	104.14	102.15	107.42
98.17	100.09	102.9	99.89	95.9	96.9	98.952	97.888	98.183	101.34	104.98	92.685	95.849	97.7	101.05	97.753	101.11	101.71	95.927	98.38	101.5	98.25	99.265	100.29	99.668	97.289	98.517	100.25	101.76	98.749	102.55	101.44	103.15	100.26	100.65	99.924	101.27	101.16	101.48	93.483	102.39	98.535	97.379	100.19	102.39	95.039	101.38	99.719	102.42	101.71
104.29	104.49	104.65	104.27	107.67	108.08	110.69	102.26	103.46	107.07	105.52	102.82	106.85	106.22	101.62	108.22	101.76	106.63	107.13	106.11	107.79	108.99	107.66	106.79	106.55	109.13	105.16	109.28	106.38	103.05	107.03	104.63	108.62	105.69	107.18	105.18	108.46	107.31	108.2	108.13	114.7	103.77	101.85	101.01	108.94	107.92	106.55	105.49	100.42	108.18
106.59	104.01	107.11	106.88	102.14	106.93	109.26	107.03	103.49	103.08	104.35	105.25	104.16	106.12	104.6	103.21	103.16	105.96	105.36	107.96	107.79	105.28	99.176	107.07	109.52	104.09	106.51	107.27	107.36	106.39	103.59	106.6	104.94	104.81	102.42	102.89	107.92	111.97	104.39	104.44	105.74	104.44	107.35	110.09	105.73	103.47	105.62	107.32	105.67	109.06
113.77	111.02	108.23	109.9	110.51	116.95	110.7	106.83	114.2	109.54	106.33	115.14	111.35	114.55	119.26	111	111.12	109.2	113.04	111.2	111.18	115.38	116.28	112.76	110.73	107.55	111.02	111.19	112.29	110.39	112.4	113.08	114.07	110.88	110.78	119.26	112.53	110.92	106.86	114.55	106.69	111.76	112.99	110.56	109.3	111.99	108.92	111.7	112.9	113.83
110.22	101.47	103.53	107.16	106.17	102.86	106.33	110.95	105.85	108.67	105.83	102.46	108.63	104.6	102.92	106.08	103.39	107.38	107.53	111.56	104.69	106.7	102.64	105.18	109.39	107.47	104.17	108.95	107.54	108.92	108	112.11	108.81	105.72	107.05	106.59	105.78	106.16	106.48	106.91	105.42	105.8	105.04	108.01	104.55	103.6	109.54	101.93	106.39	105.43
111.09	113.35	113.98	114.4	113.17	116.35	116.13	115.41	109.62	110.93	114.92	114.08	109.91	114.39	114	115.17	108.65	115.26	114.44	118.45	115.09	114.39	114.6	112.01	111.09	115.34	108.13	111.97	107.24	111.34	111.43	114.66	113.01	113.03	115.88	110.11	109.71	114.18	111.93	111.19	111.66	116.01	113.72	112.55	112.1	113.37	108.12	113.65	115.67	110.51
106.54	104.56	102.74	106.39	102.76	108.2	109.73	108.51	103.55	104.02	101.26	103	106.18	104.41	104.85	107.37	104.99	101.14	106.41	104.07	103.76	105.35	105.65	106.25	103.78	104.17	105.7	101.44	106.66	104.45	106.17	105.15	104.7	106.32	103.61	106.78	103.33	108.48	102.68	102.77	102.45	107.62	103.9	106.67	104.29	105.49	105.16	108.45	108.13	105.31
110.42	110.25	110.31	109.59	114.02	112.61	105.47	104.92	108.59	109.38	112.65	110.26	107.47	105.7	110.45	115.58	112.96	112	113.75	113.82	107.77	113.98	109.11	113.65	108.82	113.25	107.1	113.25	115.19	108.46	110.31	109.36	111.9	109.19	109.54	113.66	110.87	110.97	112.76	112.16	114.33	114.5	114.14	108.95	112.82	110.58	110.67	108.86	108.99	106.58
111.1	114.92	110.58	108.01	110	115.38	116.51	110.5	111.37	113.3	113.67	109.82	110.1	113.04	111.75	110.72	110.76	113.29	116.19	111.6	113.15	109.2	113.48	114.97	109.77	108.62	114.65	111.94	110.8	114.08	113.24	111.4	109.83	113.16	111.1	112.91	111.51	111.5	115.29	114.65	113.2	111.38	113.6	110.96	109.14	115.23	112.46	115.24	106.98	111.59
102.7	109.3	105.37	105.7	107.7	105.34	110.63	113.36	108.45	108.42	106.36	106.43	108.19	106.49	109.94	104.41	109.04	105.75	106.8	102.19	109.39	105.13	102.81	104.94	104.94	111.78	104.47	103.4	108.44	106.14	104.94	103.92	104.11	102.27	101.91	106.63	108.85	106.92	105.91	108.1	111.25	105.31	103.62	106.94	105.13	108.58	106.83	105.36	106.54	108.05
113.48	109.61	114.38	107.21	110.88	111.02	110.19	116.59	108.7	104.6	111.83	111.11	114.62	111.88	105.08	117.33	109.56	111.66	111.15	115.64	114.64	115.84	109.83	112.9	111.18	113.46	109.23	114.7	109.59	109.43	107.89	114.04	109.21	112.19	110.69	113.49	109.31	108.84	114.56	113.95	114.6	114.04	111.32	112.42	113.79	108.1	115.18	110.57	112.26	105.3
106.66	109.11	109.04	104.94	104.56	100.6	106.55	104.61	104.18	109.08	102.92	104.8	108.74	104.26	107.55	105.65	101.25	106.1	108.49	108.06	102.57	106.2	101.49	107.94	102.59	105.98	103.61	103.04	101.85	102.89	103.95	107.33	106.36	105.16	108.36	108.56	109.22	104.91	106.67	102.91	106.71	105.25	103.97	105.03	103.82	105.88	106.63	104.08	107.89	102.72
113.53	112.76	107.9	110.77	109.72	112.54	109.73	113.64	115.26	113.92	115.82	107.03	114.76	116.78	115.1	110.54	112.46	110.08	114.57	110.81	110.31	109.14	111.35	110.54	106.82	113.23	115.09	113.56	108.35	113.12	114.15	109.59	114.5	109.19	113.82	110.65	116.17	115.64	112.67	113.86	109	114.12	113.41	110.93	115.59	117.53	107.03	111.84	114.41	110.73
105.05	104.94	110.93	107.07	101.84	104.19	105.31	103.54	104.57	100.49	107.25	109.04	106.78	104.47	105.74	101.79	105.53	101.9	105.35	107.17	103.67	109.66	100.93	105.77	109.49	104.6	102.16	102.86	106.88	105.39	105.18	103.68	108.93	110.88	106.83	106.54	109.75	104.02	107.86	108.07	101.25	106.32	104.05	109.99	104.58	107	107.79	106.66	107.09	106.28
105.39	103.06	106.02	106.2	104.51	107.16	108.89	104.94	106.39	103.42	103.5	104.32	104.88	108.86	105.42	104.65	104.78	106.66	105.23	105.93	106.31	105.81	106.08	109.53	105.08	106.21	105.68	100.21	104.38	103.31	104.06	108.04	107.59	102.56	106.25	108.59	102.78	104.14	111.06	103.53	103.54	105.86	105.57	101.07	103.37	96.696	102.31	107.3	105.39	103.63
101.18	98.283	102.31	101.12	101.04	96.202	99.798	100.74	96.047	98.789	103.36	99.975	96.787	97.077	100.24	99.956	93.682	97.238	95.944	101.16	100.14	104.22	94.06	96.906	99.204	100.66	100.92	101.53	103.13	100.6	100.01	98.565	96.229	103.33	97.984	95.716	102.37	97.103	100.14	99.302	102.65	97.588	99.087	100.56	95.686	97.468	103.75	102.03	100.11	100.41
109.17	111.14	112.75	106.92	108.42	113.01	111.41	106.99	107.27	106.28	108.96	107.17	113.41	111.86	113.69	107.79	109.49	111.05	110.12	109.12	107.18	110.78	110.76	109.43	110.89	108.03	109.61	110.97	113.76	111.11	109.14	108.01	106.56	108.54	109.16	106.73	107.11	112.5	113.5	109.02	107.61	109.38	108.77	112.76	112.41	108.09	113.5	109.33	108.73	109.71
107.02	102.28	108.35	109.29	109.23	110.56	110.57	109.17	107.98	108.82	109.62	108.95	107.26	107.47	106.98	109.92	110.47	101.58	104.97	108.48	107.64	108.13	105.68	111.35	111.47	109.02	104.61	109.56	107.07	100.51	112.56	109.62	105.85	108.87	106.78	110.76	101.39	110.17	110.37	107.83	105.77	109.02	103.97	110.97	102.46	107.04	106.7	105.3	103.55	105.76
108.35	104.69	101.02	103.81	108.8	104.84	104.53	101.88	107.52	103.83	107.48	102.63	104.04	107.9	102.93	105.32	101.49	107.33	100.25	103.14	106.07	107.59	108.11	109.9	107.56	106.91	107.17	102.94	105.96	99.568	105.85	103.94	108.18	108.52	109.06	102.45	102	104.06	105.42	106.11	105.81	101	104.08	109.78	104.75	109.09	107.38	105.17	104.16	105.84
113.81	114.16	111.76	112.46	108.55	112.1	110.33	112.95	108.93	108.23	113.25	108.07	111.27	110.1	103.32	111.7	111.96	112.03	110.74	111.42	109.75	111.72	109.25	111.67	111.33	112.37	115.76	114.85	107.67	110.63	109.42	109.51	111.81	113.03	109.5	110.21	109.71	111.55	111.94	112.72	107.68	108.98	111.23	113	108.44	108.29	105.47	112.74	103.57	110.51
107.95	103.03	109.28	108.7	103.62	104.72	106.77	106.07	105.63	103.54	104.52	112.6	100.75	107.71	101.52	109.31	105.1	109.3	109.43	107.21	109.19	108.24	106.69	107.3	111.33	105.77	106.58	105.46	107.8	102.91	108.9	102.85	103.41	109.78	111.47	104.97	104.76	110.24	102.94	105.61	108.57	104.26	101.3	108.51	112.26	104.49	103.56	103.04	104.64	107.47
105.8	107.23	105.05	106.33	104.91	107.13	101.21	108.78	105.77	103.51	108.16	103.75	103.64	110.39	108.69	105.81	104.27	109.71	103.62	103.85	102.43	103.42	107.7	101.91	104.46	104.48	109.48	110.23	103.55	107.87	105.13	104.98	108.4	108.16	106.95	106.98	107.28	108.32	111.94	107.8	107.21	106.06	104.17	108.9	105.79	107	101.98	109.21	104.91	104.97
108.24	106.82	110.72	99.601	105.77	103.36	105.86	109.01	105.83	111.17	109.68	102.43	106.98	104.89	104.72	104.5	103.41	103.01	105.67	101.39	103.91	102.56	104.21	104.07	106.71	105.54	106.26	107.9	108.75	101.3	107.18	104.16	105.09	103.99	103.43	105.07	104.52	105.72	103.64	104.56	102.72	106.4	103.91	106.41	109.13	104.24	106.83	107.12	99.652	105.1
100.61	101.82	101	100.48	97.728	102.86	97.377	97.21	100.85	99.59	100.47	100.78	98.615	102.21	101.2	103.6	103.57	101.48	96.979	99.165	101.32	94.696	99.479	100.55	99.924	100.1	101.41	100.09	103.92	100.78	98.813	100.58	97.564	98.462	100.21	97.342	104.8	98.118	103.2	99.54	100.1	94.766	100.5	97.847	98.2	102.68	97.361	100.93	99.615	102.83
113.29	114.03	111.84	110.24	113.86	110.43	108.58	109.18	110.18	110.81	109.04	111.89	106.96	108.6	107.25	109.83	108.56	110.4	108.28	111.24	107.14	108.41	112.21	108.72	105.5	111.95	106.62	110.62	111.64	113.04	106.85	112.47	109.64	109.66	109.42	110.55	114.91	112.95	113.03	111.6	105.48	112.36	109.91	106.24	105.19	112.48	109.85	104.47	108.47	107.96
105.92	102.39	103.27	109.28	103.53	106.16	104.06	101.91	104.56	101.43	104.17	104.26	102.24	106.63	101.93	106.95	105.39	101.06	103.88	108.58	99.173	107.7	102.78	104.28	105.91	99.119	104.97	104.15	107.25	101.36	105.85	100.68	99.124	103.25	105.34	102.61	105.37	103.03	104.88	105.59	105.54	104.27	103.11	102.22	103.26	104.74	108.84	102.78	102.87	104.75
110.08	108.8	112.48	108.94	115.45	109.33	107.33	108.42	111.03	107.84	106.62	109.12	110.86	110.73	108.17	109.05	109.52	110.12	111.29	107.73	108.45	108.84	113.14	113.41	111.64	114.53	107.61	110.07	111.99	105.94	107.74	108.27	114.18	109.58	107.53	107.04	108.94	111.4	109.07	110.65	114.1	112.26	113.75	110.58	113.96	106.25	111	105.07	109	110.43
108.09	104.9	105.54	106.66	106.06	107.59	110.06	108.36	104.65	102.96	107.63	107.71	104.26	102.42	103.79	106.06	104.54	103.72	108.16	102.63	110.78	107.1	104.62	104.37	105.95	108.44	103.34	101.94	106	107.78	107.41	105.18	101.32	106	106.71	109.17	104.96	108.68	106.18	104.59	105.66	108.51	109.93	109.93	109.52	107.28	105.8	107.32	103.62	106.16
102.63	100.75	106.27	107.06	107.08	108.18	105.92	104.48	108.73	107.66	107.43	104.34	110.22	107.97	104.66	105.57	107.93	107.91	104.01	106.25	102.71	104.12	111.12	106.59	101.99	105.96	110.75	106.45	110.2	102.25	107.34	107.3	102.49	104.27	104.72	104.65	106.66	106.8	105.68	105.72	110.41	105.79	106.07	106.46	103.92	104.6	102.43	101.48	107.88	107.3
105.47	107.52	103.18	104.27	107.58	106.89	103.38	100.52	103.08	106.02	103.13	101.8	104.7	102.28	103.14	102.89	103.48	104.98	105.22	102.49	103.45	102.94	104.9	104.15	103.57	107.66	102.6	108.65	102.76	101.57	104.15	102.18	100.49	106.61	105.38	101.74	98.693	105.42	102.71	105.97	103.88	105.15	102.37	107.25	101.61	106.77	101.6	102.07	104.39	100.37
105.67	108.14	104.74	103.52	104.91	99.15	102.64	105.65	103.35	103.84	101.56	101.38	106.61	108.4	103.28	104.67	106.91	102.06	103.83	108.01	104.47	107.83	106.58	103.4	103.27	106.61	106.77	108.05	107.42	107.41	102.12	109.65	102.27	105.98	102.88	104.97	108.54	104.01	110.91	103.06	107	106.82	105.5	109.29	104.92	108.1	108.39	110.84	108.73	110.27
101.25	97.878	97.828	100.22	97.87	100.15	99.271	95.362	101.83	97.799	100.95	100.71	99.247	102.04	103.75	99.03	99.33	99.793	99.464	98.789	99.878	100.2	100.72	102.42	103.46	96.791	103.72	95.897	98.084	98.44	106.76	103.08	99.4	101.47	103.18	99.193	105.73	102.32	101.59	97.73	103.1	96.234	101.26	100.94	97.87	102.21	100.27	104.35	106.19	100.43
111.66	108.69	110.88	112.4	114.88	113.87	110.66	110.68	114.5	111.71	112.71	112.04	112.82	111.82	115.11	111.21	112.91	110.24	111.78	109.09	109.19	109.65	109.83	108.92	108.2	113.45	115.04	113.97	111.08	113.11	111.51	113.78	117.27	110.73	108.97	109.72	112.74	110.03	110.34	112.87	114.54	108.93	107.82	110.13	114.52	112.66	110.67	109.92	112.23	112.24
114.31	118.52	112.53	119.35	119.41	119.74	118.06	116.97	118.98	115.99	119.11	116.38	120.42	115.48	121.07	122.67	119.09	115.46	117.14	118.69	119.19	116.39	118	117.85	121.01	117.99	116.51	119.99	115.46	117.78	117.35	113.52	114.65	115.37	118.82	113.42	117.85	117.24	114.83	117.6	117.91	114.7	117.81	116.28	118.1	112.01	116.97	117.87	114.75	113.01
109.58	102.75	105.42	107.03	106.53	105.6	109.39	105.88	103.44	102.37	106.89	103.48	108.76	106.73	107.75	104.91	105.56	106.35	103.93	108.83	107.54	106.69	107.86	105.11	105.12	106.41	104.66	105.77	102.2	108.39	104.99	108.53	106.29	104.72	104.56	107.1	105.65	105.69	97.692	103.68	102.83	106.75	104.73	101.91	104.64	104.35	103.86	103.66	104.34	105.89
107.4	107.68	101.94	109.8	108.96	105.11	104.45	105.34	101.72	104.44	104.23	103.68	102.8	113.26	106.81	106.72	103.18	106.35	107.39	107.31	105.5	103.21	105.59	105.96	107.46	104.22	103.46	104.43	107.32	104.3	107.48	101.5	105.57	107.6	108.28	103.65	104.59	101.89	104.54	105.24	106.77	106.66	106.48	105.54	102.57	105.2	107.58	103.24	108.11	105.16
101.79	107.3	105.93	105.29	105.32	103.8	103.21	104.22	107.76	102.09	102.57	104.47	105.26	101.87	107.52	105.43	102.74	104.03	106.55	104.82	104.46	105.85	106.39	104.51	102.29	102.82	104.98	108.96	99.118	102.03	104.31	105.18	109.04	107.86	104.25	102.89	109.06	104.34	102.95	100.31	106.81	107.18	107.32	102.47	105.62	102.76	105.85	107.69	99.501	103.97
112.93	111.37	113.47	111	111.65	107.94	116.85	112.57	113.52	108.96	114.43	110.23	114.67	108.72	111.01	111.31	113.34	105.88	112.33	108.3	113.35	108.56	108.8	109.71	114.2	110.24	117.53	106.82	108.06	112.29	109.52	110.26	112.98	114.17	113.75	106.03	115.36	110.83	110.01	115.12	110.05	111.79	111.8	113.1	112.19	114.96	111.41	112.93	110.79	110.27
99.564	99.361	99.682	101.92	102.91	100.1	100.33	102.07	98.622	104.65	98.793	97.893	99.406	105.98	101.05	101.53	98.791	98.143	101.12	101.62	99.174	102.33	99.599	100.12	97.689	100.4	100.37	100.36	97.856	98.475	98.618	100.62	99.597	99.005	98.323	105.22	98.468	103.6	103.17	98.096	100.7	100.83	101.74	102.9	103.78	96.775	105.6	99.837	102.67	99.136
111.03	104.21	105.07	104.65	108.63	106.42	107.16	101.79	102.91	107.43	104.73	105.42	104.99	102.02	106.77	102.92	103.65	104.22	104.22	103.91	106.91	103.46	106.04	104.3	103.75	105.26	111.68	107.2	105.79	101.95	108.94	105.07	105.91	104.83	107.06	106.11	112.36	104.41	106.24	98.842	104.37	109.13	104.83	110.28	105.27	104.28	103.61	107.26	103.56	103.93
116.57	119.71	117.55	115.18	113.37	116.81	116.56	119.31	113.71	118.59	121.7	116.25	121.83	116.61	117.29	116.88	115.72	118.67	112.17	118.76	118.15	119.81	110.52	125.73	117.05	114.79	120.25	118.2	118.41	114.7	116.05	116.97	118.74	117.82	117.25	117.31	118.41	118.21	113.91	117.62	117.77	115.07	114.72	118.28	119.85	122.37	113.88	120.82	120.27	117.88
99.62	97.092	98.813	104.38	99.478	97.738	96.649	100.23	100.36	100.52	101.66	103.08	99.278	101.02	94.919	100.13	100.14	101.72	103.43	97.425	100.74	95.505	100.54	95.753	102.91	100.1	98.039	103.08	96.122	100.92	102.82	104.89	101.56	96.485	103.26	100.5	100.87	98.527	99.851	102.22	101.77	103.54	102.43	103.26	96.305	99.936	98.897	100.86	96.112	100.92
102.32	108.11	104.35	106.09	111	101.27	107.93	105.72	107.02	104.26	106.91	104.66	101.19	104.48	104.29	104.76	114.98	106.18	105.21	105.38	103.38	101.15	102.58	108.7	105.16	103.12	105.95	106.77	98.821	109.78	102.48	100.98	105.49	103.78	110.64	107.52	105.9	107.73	110	110.28	108.03	110.36	104.94	104.44	107.23	105.66	101.92	104.87	103.79	109.13
104.72	108.67	109.84	108.59	106.4	103.54	100.53	105.3	108.7	108	103.76	106.28	108.57	110.3	107.5	106.86	106.47	104.62	103.65	104.88	105.13	106.62	105.9	105.46	105.42	103.21	106.59	103.8	101.07	107.09	106.12	103.39	104.32	102.82	108.78	104.03	108.17	103.34	110.58	104.1	105.19	101.63	106.38	103.73	107.94	106.41	107.71	108.57	108.34	106.1
101.42	103.27	102.12	104.62	102.36	106.44	107.22	109.99	101.66	102.81	105.49	106.48	103.25	102.21	103.17	102.82	100.29	100.66	101.82	96.89	105.33	107.05	106.73	109.16	103.03	104.87	104.93	102.57	102.46	105.67	105.44	104.02	102.34	101.19	102.5	102.4	105.21	107.23	105.95	103.83	103.56	103.58	106.58	102.47	100.19	102.48	103.39	101.26	102.01	105.11
102.14	97.432	104.18	106.7	100.42	109.26	105.16	105.12	102.58	102.29	100.08	107.29	110.33	102.59	103.4	102.96	104.34	104.02	110.65	103.77	104.84	104.82	103.56	109.22	108.6	102.72	104.36	108.4	107.36	106.11	106.09	105.37	106.33	102.25	105.41	104.7	102.79	106.06	105.66	106.04	107.85	107.55	108.48	100.44	101.84	106.28	100.94	106.88	102.91	102.29
105.73	103.68	104.25	105.53	104.54	105.46	103.59	99.915	102.44	106.37	103.47	105.13	105.04	102.88	101.81	103.19	106.5	103.78	103.8	101.47	110.77	102.08	104.38	105.26	106.08	104.57	105.24	101.24	104.67	103.52	102.94	104.53	104.89	106.04	105.08	103.51	103.51	102.86	101.54	98.5	102.34	103.73	102.13	102.5	106.41	103.44	109.45	107.59	106.14	109
104.94	114.7	112.73	114.89	115.33	104.39	110.48	112.74	109.27	111.85	108.64	113.48	112.13	108.02	109.96	108.86	111.97	113.82	114.51	113.93	110.17	112.22	115.29	109.66	113.55	115.02	113.27	113.3	113	109.56	110.24	112.1	112.15	106.81	109.24	112.81	108.12	109.04	109.89	107.62	115.65	110.95	108.89	110.69	114.46	113.88	109.81	110.84	112.49	113.42
111.7	108.03	110.84	109.42	114.16	111.57	109.61	108.78	113.51	109.53	114.31	108.4	113.26	107.41	110.8	108.34	107.16	111.86	109.44	113.37	109.31	110.4	113.12	112.25	108.77	108.34	112.26	113.81	108.69	111.91	111.66	109.35	114.91	112.99	115.68	108.52	111.89	112.87	111.71	113.84	113.3	112.39	110.31	114.58	114.31	115.71	106.86	109.07	114.01	110.5
109.28	104.79	106.74	101.43	105.37	107.22	105.85	103.41	107.28	104.4	103.11	102.86	102.44	106.75	108.03	106.75	107.39	105.08	104.93	106.38	104.71	104.12	109.6	103.52	109.24	107.75	107.97	104.04	110.78	103.82	101.21	105.67	104.96	111.46	105.67	106.85	104.56	104.07	103.7	110.15	111.75	112.85	104.86	105.81	109.07	104.95	109.59	107.65	103.59	105.11
102.72	103.57	105.5	105.57	104.56	109.71	102.64	105.71	100.24	107.36	103.15	104.43	102.71	101.14	101.94	104	104.35	102.54	109.59	101.52	104.42	105.14	103.41	101.77	103.87	105.69	105.22	105.8	105.39	105	103.47	101.34	106.5	105.19	105.06	103.2	101.2	103.66	103.78	106.99	100.27	105.91	101.36	102.77	100.9	105.86	107.61	108.54	107.2	107.44
108.16	110.06	110.5	111.37	112.58	108.57	112.62	110.23	109.57	110.62	111.54	110.85	108.25	108.38	110.67	109.36	111.33	109.98	106.2	105.26	110.9	108.49	108.54	116.57	108.76	111.08	107.62	107.36	113.32	112	110.47	111.05	105.16	111.83	107.34	106.34	111.63	109.99	107.25	111.02	110.02	112.4	110.51	110.32	106.19	109.56	110.43	108.15	107.41	106.35
103.93	104.18	105.64	105.95	107.03	105.9	106.62	102.66	102.05	105.45	103.21	102.77	101.09	104.61	104.53	103.3	108.81	105.33	105.67	109.51	107.05	105.46	108.45	105.23	100.17	103.51	95.262	103.28	105.94	102.23	104.76	108.84	109.63	104.36	105.86	109.24	108.5	105.58	105.45	105.36	107.46	105.09	104.29	101.18	109.7	104.86	103.05	103.35	105.89	100.96
105.32	103.7	107.74	103.59	103.79	101.44	105.2	104.82	103.59	104.3	105.18	106.77	108.24	104.34	104.88	106.83	104.47	105.35	113.52	104.8	106.99	102.03	110.93	104.51	111.31	106.22	108.29	104.25	103.33	109.48	109.92	107.84	106.56	105.63	107.15	108.07	103.91	106.78	108.42	106.89	104.93	110.31	105.81	102.96	102.48	105.49	105.75	103.23	103.66	104.19
101.37	106.52	106.09	103.32	107.47	110.85	104.66	107.08	106.47	104.04	107.62	105.01	108.84	108.04	108.79	108.41	108.13	106.46	106.01	107.54	102.15	107.14	105.52	106.38	107.47	109.76	106.43	102.65	103.29	105.95	106.25	106.93	108.9	105.47	105.6	105.57	107.39	108.71	108.66	106.89	103.17	106.11	109.94	109.06	108.88	105.47	109.83	107.03	111.7	109.59
104.89	102.65	106.68	106.33	109.15	104.51	103.59	102.03	103.69	103.4	108.59	104.95	105.56	109.34	102.68	107.42	109.87	108.22	104.13	103.32	101.12	104.17	104.95	102.66	108.84	102.99	108.03	106.7	105.22	106.07	101.83	105.91	106.67	106.03	107.14	108.87	106.62	105.25	106.59	107.21	107.47	104.79	102.42	107.59	102.64	103.24	105.58	101.2	108.54	106.04
105.85	117.91	113.71	114.13	110.31	110.37	110.19	110.66	113.23	112.11	107.76	111.8	110.02	112.91	112.88	108.14	107.37	113.74	112.8	112.9	115.44	114.12	117.23	112.52	110.85	110.31	112.63	113.91	113.85	109.99	113.42	112.33	109.67	109.04	116.15	111.56	112.87	112.57	114.86	113.33	112.07	111.64	115.02	114.72	114.9	110.08	111.75	112.26	108.51	113.95
110.73	108.77	110.76	113.64	113.67	113.18	111.45	114.74	113.07	112.54	114.36	114	110.85	115.78	111.33	110.93	110.39	113.47	114.89	113.59	116.88	115.27	112.71	114.98	112.04	109.63	112.44	111.58	108.27	114.63	110.79	112.03	109.15	110.68	112.37	113.18	112.73	114.53	110.98	115.05	114.83	113	114.26	115.83	117.2	112.49	113.7	108.49	107.32	113.98
112.56	109.81	113.6	117.79	108.52	113.51	112.2	110.37	109.82	112.53	110.25	112.54	113.79	109.21	109.36	112.47	112.5	114.45	109.69	112.68	109.34	113.03	109.59	110.68	112.88	111.44	113.37	109.17	111.29	114.4	112.01	110.44	109.21	111.1	113.03	111.19	112.02	114.1	112.51	114.67	107.98	108.18	114.65	108.74	111.93	113.53	107.76	113.91	109.79	113.54
110.47	105.33	108.83	104.97	104.87	106.63	106.96	103.61	102.53	105.41	108.86	106.27	106.67	102.59	107.3	104.92	107.59	104	108.36	105.3	106.8	100.6	101.34	106.08	100.51	107.28	111.16	106.01	103.47	104.79	110.45	107.92	110.94	104.92	107.59	106.73	102.69	104.34	104.75	109.59	103.22	107.62	109.14	105.95	108.86	106.43	106.51	106.36	102.26	104.58
107.69	111.74	110.95	108.41	110.3	110.81	109.47	108.41	110.66	111.73	110.79	105.87	112.69	109.31	108.39	111.74	106.84	105.66	111.16	108.21	114.45	107.56	112.47	113.03	109.92	111.17	108.73	110.32	111.4	109.96	109.81	110.84	110.45	104.6	110.25	113.03	109.7	110.37	106.45	111.94	113.26	110.86	111.7	108.75	110.72	112.11	108.48	108.04	112.59	110.53
103.11	102.17	104.83	108.34	103.72	106.5	107.59	106.18	108.14	102.27	105.61	108	105.77	107.8	110.94	100.96	104.04	102.93	106.97	106.71	105.52	109.21	106.64	103.1	106.54	108.91	110.39	105.49	106.6	102.79	103.17	107.36	107.88	108.9	108.81	105.62	109.09	109.04	104.91	106.84	102.89	105.26	105.57	106.53	102.48	103.85	104.29	107.75	105.46	104.87
104.58	99.853	104.56	109.8	106.37	108.04	107.29	108.04	110.94	103.49	99.922	103.14	103.68	107.72	104.17	106.68	109.51	107.47	108.77	105.24	105.4	104.49	107.18	104.95	109.3	104.5	109.37	104.94	111.35	105.11	104.8	106.14	105.68	105.56	104.33	104.89	104.33	108.87	104.28	103.59	105.67	108.21	101.26	106.43	107.65	107.22	105.9	106.09	103.34	102.27
113.45	112.63	114.42	112.21	109.52	111.41	113	111.83	111.29	115.26	112.39	113.13	113.55	110.24	113.88	114.88	109.83	109.19	114.24	113.25	114.32	111.09	115.62	111.39	112.46	113.8	110.63	111.68	109.11	114.93	110.79	113.82	113	112.34	109.83	115.43	112.42	110.12	109.89	112.13	111.52	116.4	112.41	112.97	112.94	112.37	111.93	111.74	112.52	112.96
108.74	108.14	113.12	111.77	111.96	107.15	112.74	110.32	113.76	110.89	106.57	110.57	107.42	106.97	112.17	110.04	111.12	106.54	112.22	110.49	113.37	111.54	111.91	110.08	110.32	113.38	110.68	108.76	113.39	109.5	108.88	108.62	108.05	113.95	109.26	113.86	114.23	107.32	112.76	110.53	109.6	108.58	106.32	111.22	112.44	114.12	113.94	114.13	112.82	112.33
108.64	110.42	108.65	110.22	115.62	104.53	112.16	108.25	110.12	111.54	113.46	112.05	111.85	113.81	110.17	105.36	109.02	107.19	107.41	114.85	110.13	107.91	112.65	109.24	105.52	105.93	112.45	108.13	110.91	109.28	111.51	106.5	109.49	114.89	108.61	109.78	106.78	112.01	110.95	112.64	111.39	108.48	108.91	108.6	110.82	106.72	111.51	114.91	108.79	114.11
105.38	104.29	101.42	106.58	111.27	101.8	106.84	104.31	109.12	108.18	105.86	102.49	103.57	108.44	109.11	107.98	109.29	100.73	111.41	112.28	104.15	104.17	106.03	110.39	110.71	110.31	108.22	110.41	106.27	106.61	105.23	106.16	105.35	108.77	107.26	112.98	107.17	109.46	105.74	107.22	100.47	105.77	106.92	105.5	110.24	107.27	108.15	110.99	110.87	107.06
112.26	111.42	110.69	115.95	112.26	113.34	114.09	113.61	110.88	113.66	110.52	113.85	110.49	110.35	106.37	109.45	113.42	111.72	111.41	118.35	115.26	115.6	115.46	112.26	111.04	111.74	104.85	111.27	115.03	109.2	111.4	112.7	112.14	116.4	115.57	112.9	110.56	107.14	112.03	106.26	112.42	110.3	111.99	110.58	116.47	111.62	116.55	113.48	107.98	107.3
101.76	104.48	104.51	102.72	99.694	104.26	109.65	94.596	105.33	105.04	106	104.72	101.31	105.96	105.63	105.62	107.95	107.32	106.2	100	103.56	106.82	107.73	105.45	104.18	106.04	106.83	101.34	104.93	104.2	103.49	107.76	107.97	109.11	104.89	104.87	102.21	105.34	104.26	105.21	107.38	103.95	103.78	110.2	108.61	104.47	102.02	105.23	106.82	103.84
117.09	111.67	110.87	118.78	111.35	115.96	112.34	110.51	108.19	112.09	118.04	111.64	111.15	107.04	117.8	111.83	110.21	112.72	113.1	112.83	114.87	109.58	111.79	109.89	114.09	112.5	113.1	108.25	108.44	112.71	113.76	113.24	111.18	103.2	108.44	111.21	110.8	107.44	109.46	111.98	118.39	111.94	115.47	111.62	113.23	109.94	113.72	115.76	115.77	114.23
107.2	104.99	104.58	104.14	111.24	110.39	104.65	103.17	106.48	105.76	104.2	104	108.16	102.01	99.927	103.54	105.29	107.41	102.54	104.96	105.62	101.7	106.7	102.85	102.98	101.41	102.54	97.205	107.08	105.35	103.16	104.6	104.28	106.5	106.33	103.96	101.85	109.37	104.29	103.75	98.891	102.52	101.22	101.76	103.73	106.6	102.9	106.77	103.26	105.69
110.48	118.55	109.63	113.43	109.89	108.39	111.38	112.97	114.52	105.39	110.95	113.77	111.69	111.86	109.79	118.78	108.68	110.4	112.91	110.91	111.53	111.65	112.91	112.29	105.91	111.43	113.14	112.64	111.92	107.89	112.2	110.16	113.03	112.29	113.91	112.25	111.77	111.31	112.01	113.39	110.89	112.53	109.61	109.69	113.39	111.68	108.96	109.27	106.09	112.37
114.65	109.03	110.29	108.68	113.03	111.28	110.72	106.72	113.55	107.75	113.01	111.39	112.82	113.83	113.29	113.21	113.68	116.12	109.64	113.18	106.39	115.35	108.79	116.39	110.36	110.47	113.58	108.08	117.08	117.18	119.49	112.24	112.28	111.95	109.49	114.65	109.9	109.55	114.49	112.04	112.46	113.17	110.43	110.81	115.08	111.76	112.72	110.4	112.98	111.52
104.75	107.58	106.1	103.26	104	107.65	107.25	106.23	101.45	104.1	108.79	106.74	106.39	112.38	107.16	105.13	106.78	107.34	107.49	105.11	105.31	102.57	102.9	107.1	104.46	102.04	108.29	105.85	106.58	105.93	101.93	106.48	96.854	104.61	105.87	105.87	105.79	111.3	108.08	108.09	102.72	104.73	107.05	103.78	100.95	108.22	101.61	109.84	106.87	103.97
97.409	103.6	103.05	102.85	100.03	105.36	99.543	97.954	108.14	100.45	102.61	96.32	103.05	107.02	101.35	101.96	98.706	99.99	98.84	99.477	99.276	97.809	100.49	101.72	101.24	100.35	97.565	101.62	98.813	99.728	100.56	97.039	99.493	101.45	102.42	102.77	100.06	103.57	100.1	100.35	105.66	96.086	106.52	99.413	101.52	101.95	103.53	99.064	101.15	102.36
113.19	112.88	113.02	113.96	109.9	111.77	112.07	115.69	112.97	112.79	113.21	115.61	115.86	112.17	109.61	113.76	111.68	113.5	113.17	112.45	113.34	113.99	111.34	115.24	113.13	113.48	115.99	116.84	109.6	113.1	113.19	113.35	114.38	113.5	112.76	113.32	111.96	109.71	110.94	115.14	113.4	111.15	113.84	111.52	111.14	116.58	110.36	112.3	113.22	113.74
101.84	105.66	106.84	102.27	104.5	101.6	105.4	102.49	105.11	103.62	105.02	107.45	106.81	102.56	109	105.1	103.4	99.842	105.08	104.2	105.59	103.68	106.63	105.16	102.82	106.38	105.51	108.76	108.26	107.59	103.18	103.21	107.42	105.73	103.6	105.68	103.91	103.96	102.03	101.01	101.87	98.574	105.11	97.419	102.58	101.24	101.76	103.12	104.5	101.07
111.69	112.14	110.31	114.64	111.42	114.58	106.85	112.7	111.75	108.79	110.82	114.52	109.44	114.84	112.61	113.58	111.51	112.92	109.85	112.22	112.39	112.99	110.78	111.28	116.2	110.78	109.72	110.52	112.52	111.36	109.55	112.64	113.99	111.98	117.09	112.49	107.69	112.29	110.12	111.26	109.76	111.56	106.8	112.16	109.99	113.97	115.4	108.14	112.64	109.66
106.9	105.65	103.77	103.27	102.65	108.69	105.6	105.38	104.96	103.02	106.27	104.56	103.49	107.56	107.19	102.79	101.61	108.2	106.3	104	104.01	104.31	107.89	107.38	108.06	107.43	101.07	103.62	100.54	106.38	108.01	101.85	102.5	105.82	107.83	107.57	102	106.6	100.52	106.68	105.78	104.16	104.75	106.68	105.7	103.75	110.23	105.39	104.6	102.58
107.1	106.25	107.34	110.7	105.49	107.22	103.28	101.5	109.78	103.84	103.63	105.2	105.19	102.68	110.09	108.45	109.88	106.83	105.43	106.47	105.57	102.16	106.4	102.08	107.86	104.17	108.28	103.77	108.52	106.68	110.54	105.78	102.69	106.94	108.19	107.7	104.19	108.53	108.38	108.62	101.85	103.64	107.23	106.89	107.87	106.66	105.95	110.67	109.22	106.72
108.46	115.2	111.67	112.13	112.46	111.79	110.48	113.83	114.16	114.92	116.46	110.12	111.17	108.01	109.59	113.65	112.86	110.94	112.16	110.26	110.13	112.08	109.04	110.36	111.53	112.46	114.28	110.73	108.8	109.73	110.02	109.85	109.79	110.31	116.33	111.83	106.61	109.98	109.37	113.22	113.12	111.5	111.47	107.61	111.33	109.92	112.42	114.05	112.73	112.53
102.91	102.86	102.94	98.399	98.44	100.64	103.02	97.765	102.34	97.375	101.73	102.91	98.01	105.18	98.377	104.67	100.95	105.7	101.64	103.48	100.96	100.53	102.07	106.43	101.63	102.88	99.685	100.39	96.946	100.38	98.023	101.1	95.815	97.163	101.69	104.02	102.83	101.87	100.77	104.42	99.601	96.994	104.37	101.09	99.874	97.627	101.15	100.86	102.67	99.45
106.64	111.03	114.09	110.32	113.43	109.76	111.36	108.17	109.62	107.23	109.75	106.53	112.46	109.66	113.21	117.28	112.96	104.64	109.4	105.59	112.86	110.11	107.95	110.45	109.29	109.19	108.97	110.36	106.46	112.05	108.11	113.7	108.95	115.67	109.91	107.89	109.94	113.75	112.74	109.95	109.61	109.24	109.89	114.42	108.54	111.4	113.24	111.4	111.02	116.09
104.22	105.11	105.81	101.23	107.31	105.67	107.35	108.62	110.22	103.29	103.06	108.24	104.79	109.73	104.79	103.54	101.89	108.43	107.24	108.57	106.82	106.36	108.37	105.1	102.37	107.14	103.68	102.45	106.19	105.06	108.14	106.09	103.09	107.28	109.31	101.97	104.27	103.02	108.47	107.65	104.95	107.46	103.18	109.7	100.6	107.68	110.12	104.01	105.69	106.38
100.8	99.62	101.11	97.244	103.46	100.18	103.48	99.356	98.368	102.62	99.585	99.497	98.768	96.975	99.543	101.12	101.41	96.76	99.469	102.23	97.419	99.342	99.66	101.45	102.07	99.288	95.571	102.85	100.75	98.562	99.252	103.18	99.997	101.03	107.07	97.848	100.6	102.21	98.844	100.04	99.86	98.421	98.877	100.24	99.696	98.167	102.76	103.48	103.18	102.38
107.61	104.11	109.21	108.69	107.11	104.8	106.71	109.09	109.96	109.65	106.16	107.48	110.04	102.96	107.19	104.95	106.06	107.49	106.05	104.35	107.19	103.95	108.76	107.17	107.12	101.83	103.69	109.58	105.84	102.38	111.86	102.1	104.48	106.08	109.73	109.61	108.63	109.21	104.16	105.58	102.67	107.45	105.32	103.07	106.62	103.83	105.38	107.02	102.42	104.5
100.89	100.54	96.654	101.15	100.65	100.65	104.51	101.1	99.106	104.9	99.049	101.99	92.64	98.899	98.006	94.316	99.24	96.614	103.17	99.636	103.23	100.44	99.456	99.842	102.59	98.471	99.225	100.18	101.28	96.751	100.17	103.31	101.84	103.15	97.159	97.653	100.71	98.616	100.69	100.73	101.17	97.274	98.89	101.8	103.43	100.1	95.603	103.34	97.531	99.429
102.99	101.64	102.62	101.39	102.04	99.377	96.473	99.953	101.28	101.61	102.89	98.829	99.464	97.917	99.048	101.56	99.059	95.865	104.56	102.55	101.35	103.39	100.1	103.69	97.154	100.23	102.18	97.165	104.39	101.58	98.935	98.224	100.28	108.41	100.51	99.075	101.59	100.65	103.83	94.388	98.654	97.404	100.62	102.49	100.46	104.76	98.38	99.176	104.25	103.5
104.62	105.72	105.82	104.72	102.71	103.43	103.72	104.88	108.6	102.57	103.18	105.52	103.55	104.12	103.44	106.29	109.56	108.24	103.53	108.36	107.35	104.8	104.74	103.69	104.05	105.85	103.81	101.86	107.48	106.06	105.57	107.14	107.92	104.6	100.87	100.55	97.933	101.37	104.29	107.58	102.56	109.27	103	102.43	102.02	107.13	107.7	106.21	105.46	101.22
97.866	97.613	97.865	98.883	97.343	94.764	101.33	98.84	97.391	97.417	103.05	97.761	101.14	97.928	96.776	101.81	95.314	99.951	105.07	99.426	96.977	104.49	99.977	99.417	102.14	100.28	101.61	97.763	100.16	101.42	103.72	100.1	100.65	106.12	98.841	98.025	98.3	100.92	102.11	98.297	99.35	98.47	104.26	99.899	100.47	100.22	99.382	97.765	99.281	96.815
108.89	110.82	110.56	108.27	114.44	112.26	112.37	111.91	109.43	110.06	114.12	109.8	112	108.18	114.93	114.99	110.56	109.91	112.28	117.13	112.61	111.67	111.85	114.15	111.87	112.18	113.88	109.73	113.59	115.97	116.42	109.88	112.57	113.66	111.2	112.96	113.43	109.16	117.4	112.95	107.93	109.23	110.71	115.1	111.65	111.06	109.46	111.87	110.83	111
107.61	108.69	103.24	105.55	104.31	107.72	108.92	99.981	103.54	100.35	102.67	103.71	99.219	103.84	105.18	103.45	109.47	103.44	105.4	101.15	107.46	108.09	102.34	104.39	106.34	106.03	104.51	107.76	104.05	106.97	104.68	103.32	105.41	103.68	108.8	106.43	105.82	102.98	106.74	107.6	104.71	103.19	104.69	105.95	103.24	108.5	106.35	109.48	110.96	108.21
110.03	113.87	108.97	107.26	109.02	112.57	110.92	108.13	111	110.23	113.06	110.73	107.82	106.52	112.04	110.92	112.68	110.78	113.68	112.45	110.06	114.85	110.73	110.33	110.76	108.9	108.67	108.81	107.87	113.12	110.28	109.28	107.39	112.71	111.71	115.79	109.88	110.04	108.32	113.12	109.3	105.67	110.07	109.09	111.12	110.91	110.59	109.48	111.06	114.8
108.7	108.02	105.79	105.2	107.28	107.1	104.62	105.96	99.619	108.94	106.33	103.27	103.12	104.1	108.25	103.98	107.36	107.21	107.07	105.28	106.65	104.5	105.2	109.63	105.63	103.29	106.22	106.25	105.49	107.82	106.8	108.03	106.49	108.52	103.14	103.16	102.27	105.38	103	104.63	103.38	101.93	105.31	101.25	107.43	104.48	104.59	107.47	104.92	107.01
104.75	105.07	104.22	104.06	104.25	105.37	107.78	103.7	105.81	105.36	105.34	101.83	103.59	108.13	106.37	104.14	102.41	107.01	107.84	105.34	105.47	104.49	101.24	102.37	109.2	106.11	102.62	101.25	109.62	99.39	109.95	108.94	103.61	107.94	102.1	102.42	106.23	107.37	106.89	106.69	105.37	110.48	104.45	109.35	109.29	109.65	107.21	106.2	101.28	106.39
103.23	107.63	107.39	108.53	107.6	103.58	104.79	104.3	106.91	109.03	103.8	104.48	105.53	103.62	102.53	106.45	107.89	101.64	104.37	106.83	102.24	104.63	102.39	103.88	108.49	101.41	110.37	102.05	106.35	104.06	106.7	102.35	105.65	105.9	105.2	106.33	105.76	104.14	104.82	104.78	101.28	102.51	103.97	104.15	104.43	102.06	101.26	105.46	101.26	102.49
108.31	109.22	110.11	109.72	109.16	111.75	107.37	109.21	112.82	108.38	113.39	109	106.76	112.2	107.25	109.73	109.02	112.6	109.1	111.37	107.36	108.58	110.01	108.37	109.52	106.64	114.03	111.78	112.36	113.16	108.54	111.99	112.05	114.97	109.34	112.79	111.2	110.61	109.71	113.52	107.46	109.45	111.75	108.43	112.35	112.98	106.12	110.15	106.95	110.84
100.79	97.484	102.8	101.36	97.683	99.555	105.28	99.236	97.026	98.8	100.47	96.031	103.49	103.53	103.73	97.724	98.592	100.1	98.316	97.24	101.2	100.48	98.724	100.25	95.602	102.52	102.02	105.53	100.04	101.26	97.268	103.45	99.285	101.47	100.75	105.63	99.138	99.784	96.763	100.45	102.87	98.827	99.946	100.81	99.81	102.1	98.429	101.16	101.67	99.777
110.62	110.73	110.88	107.27	111.14	108.78	113.88	114.01	116.41	111.08	110.71	108.93	113.43	111.6	111.58	113.54	116.23	114.45	110.09	109.8	113.5	107.78	110.48	114.51	107.71	110.01	113.77	112.74	110.19	111.22	109.91	111.41	111.63	110.52	107.64	111.43	109.09	113.25	110.42	107.07	109.82	109.67	114.94	112.26	109.61	112.96	112.84	107.72	110.49	113.73
114.24	112.37	113.56	113.46	115.08	110.85	114.72	108.51	111.89	110.56	113.36	115.79	112.48	114.29	111.18	112.02	112.22	112.37	108.69	111.54	112.28	113.31	113.05	112.83	107.92	111.72	111.42	110.2	111.97	116.19	111.99	114.05	105.38	110.55	110.69	112.97	109.07	106.37	109.18	109.43	111.38	115.9	116.03	107.97	108.8	109.8	116.6	112.06	112.48	111.89
103.61	103.65	106.02	102.77	105.35	100.79	104.04	101.65	106.09	105.41	104.03	106.31	105.03	109.14	104.27	107.49	102.07	103.45	107.9	106.16	104.02	106.14	107.09	103.77	102.68	105.07	104.76	104.59	104.94	103.2	106.01	102.94	106.39	104.77	104.77	104.85	111.37	103.25	103.22	106.29	103.33	107.44	104.88	104.15	109.55	103.13	102.32	102.01	104.97	105.53
106.37	104.67	105.09	102.73	103.62	100.57	100.36	104.53	103.03	106.26	106.55	100.71	104.58	107.71	99.31	105.97	103.83	102.1	102.51	106.67	107.86	102.38	101.62	103.27	102.66	100.55	103.81	103.11	103.82	102.52	101.51	109.63	104.63	105.66	106.62	103.55	103.25	100.33	102.14	104.47	104.88	106.16	105.74	103.46	107.06	106.43	103.99	102.33	102.72	103.16
105.99	105.79	105.37	107.03	107.2	107.61	106.98	110.73	110.92	106.85	104.93	104.19	106.33	106.38	104.4	105.93	108.88	108.98	104.16	108.13	104.47	103.93	104.88	108.62	107	102.37	108.54	104.31	105.77	105.64	102.59	105.03	106.45	104.18	109	106.87	105.35	105.28	105.29	103.74	104.52	102.99	106.86	109.76	104.07	105.1	106.31	104.5	107.31	103.42
102.98	107.04	100.74	105.71	102.67	105.92	100.86	106.12	104.47	104.23	103.54	104.27	106.82	107.86	105.31	103.32	104.37	104.73	108.18	102.82	105.5	104.87	107.85	107.19	104.63	109.88	107.15	103.79	102.16	104.9	104.07	106.44	100.92	103.11	105.01	98.712	103.87	103.79	99.518	106.01	105.18	107	103.69	105.35	107.09	104.75	109.56	103.41	110.38	103.23
107.22	105.75	104.88	111.04	107.89	109.03	110.08	108.69	108.11	103.61	105.68	104.82	102.76	103.54	108.12	110.26	106.75	105.55	107.18	101.57	105.31	104.22	102.2	105.32	105.88	105.28	102.43	104.47	100.98	106.78	103.37	107.38	103.15	108.22	106.8	104.03	108.4	108.75	105.47	107.25	103.6	106.03	101.85	108.11	102.84	103.43	104.68	110.65	108.39	104.76
108.64	108.12	106.3	109.28	111.9	106.88	111.52	107.94	109.02	113.43	107.54	109.03	106.82	106.46	111.58	107	106.78	108.05	108.42	110.73	111.17	107.14	108.3	111.58	106.95	111.01	111.38	110.76	111.89	111.83	113.85	109.36	107.73	111.01	114.05	110.54	111.86	113.37	111.97	113.67	108.78	109.04	112.52	112.24	113.34	109.85	108.35	107.23	113.31	110.99
108.85	105.36	105.44	104.81	107.21	104.33	106.34	107.75	108.46	108.27	104.59	111.6	112.1	106	110.92	107.45	106.57	105.86	108.62	105.86	106.74	108.98	109.61	110.52	104.56	106.03	106.75	110.71	112.43	103.63	111.88	108.55	105.71	108.48	108.3	105.3	107.9	109.24	108.66	104.81	107.72	101.5	112.61	108.13	107.53	105.63	105.64	104.12	104.59	104.65
108.8	113.82	112.37	116.19	112.05	110.35	111.64	114.39	111.46	114.4	112.54	113.77	111.31	113	110.44	115.74	109.74	114.46	107.35	110.63	114.97	106.55	112.79	110.36	115.08	113	111.22	109.59	112.34	109.95	120.3	110.36	109.77	113.52	110.27	111.8	110.53	112.29	117.59	115.65	112.85	110.04	109.46	112.13	110.75	112.68	105.59	112.9	110.72	112.37
110.94	103.07	102.82	100.24	104.09	102.97	107.46	103.28	102.34	103.61	102.03	105.98	105.78	107.06	103.83	102.49	104.09	104.65	109.23	105.67	103.98	105.1	105.98	106.59	103.34	102.21	105.56	103.61	104.55	103.3	105.28	107.76	102.62	107.82	100.68	105.67	109.33	100.81	104.02	102.46	109.74	106.72	101.86	108.82	106.25	107.35	106	105.16	108.87	103.56
103.88	101.86	104.18	110.22	102.73	109	105.45	108.26	108.4	108.01	105.02	101.81	102.02	102.02	104.58	109.41	102.46	101.69	107.13	104.85	104.64	109.34	105.11	107.51	104.96	104.02	105.25	104.71	107.84	103.38	109.06	110.85	105.63	103.88	106.98	105.81	104.19	104.44	100.62	103.98	107.86	106.22	104.16	105.67	103.09	111.07	108.94	105.99	103.01	109.6
101.79	102.81	99.724	100.44	96.649	98.9	99.312	102.65	101.21	100.34	99.79	102.79	103.53	104.05	101.91	97.363	98.315	100.5	103.29	102.61	98.197	98.581	99.783	97.042	101.63	98.728	94.335	102.03	99.765	101.67	98.203	100.57	102.84	96.469	103.14	98.803	99.785	100.64	104.35	100.46	102.74	106.07	99.379	97.594	102.95	102.86	102.58	102.3	97.877	105.13
113.62	109.37	116.1	109.18	111.84	117.72	112.8	108.96	114.65	115.06	114.05	111.46	115.69	111.75	113.66	114.36	107.24	115.51	111.09	111.32	113.54	113.38	111.35	111.12	111.19	107.45	114.47	111.89	111.06	115.53	116.73	115.42	110.66	113.63	112.96	109.98	113.34	106.99	114.29	111.43	112.52	110.53	113.83	113.28	111.86	110.34	111.39	108.11	110.69	111.66
108.69	110.78	109.49	117.26	110.1	111.28	110.15	114.07	109.4	110.25	108.6	110.63	108.9	111.81	110.22	112.95	113.08	115.56	113.02	113.24	112.37	109.37	107.97	108.49	111.36	109.48	113.34	110.64	116.77	110.02	108.65	109.94	112.98	116.74	111.04	108.47	115.12	107.72	111.33	107.65	111.22	110.64	113.9	114.66	113.9	114.74	111.68	113.9	112.09	114.39
113.57	115.64	112.9	111.4	108.41	112.54	112.04	111.32	112.53	110.24	115.25	110.95	112.05	112.57	110.8	111.13	111.01	111.23	113.84	118.46	111.06	111.68	115.21	114.36	115.64	113.82	116.72	110.88	111.45	111.14	117.66	114.34	112.17	111.48	111.01	112.79	109.51	110.24	109.42	111.15	112.18	113.57	111.17	111.55	113.52	112.97	116.15	114.33	118.13	112.68
101.74	97.343	100.94	98.461	97.182	100.92	103.16	97.343	100.53	102.38	99.802	97.863	98.426	102.25	105.94	101.61	100.54	96.258	105.66	99.229	99.986	99.605	99.712	101.77	104.44	101.64	101.94	99.826	102.77	101.05	100.79	98.213	100.34	99.243	97.5	96.7	98.579	99.918	98.986	99.426	100.6	102.48	99.22	102.85	99.335	102.45	102.3	101.57	103.22	102.74
103.24	96.278	101.39	104.25	97.201	98.888	99.079	100.67	101.35	102.26	96.486	101.85	107.21	95.865	101.61	104.38	105.83	97.598	101.2	99.64	95.27	103.74	101.2	97.894	100.48	99.766	98.96	99.998	96.896	99.602	99.582	101.13	101.55	96.782	101.67	100	101.9	101.08	101.05	100.99	103.41	99.908	101.04	98.969	96.955	103.47	102.92	99.69	96.933	98.58
99.662	97.793	98.558	104.76	98.377	102.47	99.808	96.045	102.32	107.04	103.12	96.567	99.717	97.088	98.883	99.662	101.92	102.79	102.2	102.96	99.344	96.984	101.12	98.845	97.202	105.78	101.43	99.433	101.67	102.21	100.14	99.998	97.869	99.105	97.257	104.3	99.456	100.42	97.653	100.65	101	97.427	98.963	99.171	100.07	99.333	97.83	100.78	98.165	96.679
108.14	110.82	108.84	113.66	108.28	106.09	107.77	112.79	109.12	112.88	105.98	109.55	111.96	106.66	108.33	111.1	112.34	111.77	106.64	109.33	105.76	110.99	111.73	110.6	109.63	112.75	108.46	108.46	112.18	111.31	108.63	112.88	108.83	105.3	108.07	109.43	112	108.03	107.6	109.73	112.01	108.93	107.94	112.76	108.73	108.31	109.9	113.48	109.96	114.04
99.445	100.44	102.34	98.466	96.479	98.403	98.642	102.86	105.28	101.19	98.759	103.16	101.5	99.795	99.501	100.12	98.356	102.56	104.43	102.38	99.561	98.247	101.83	101.82	96.727	99.069	100.66	100.37	101.48	98.862	97.458	104.07	102.19	99.067	102.93	102.13	101.38	97.181	98.977	101.3	103.7	97.903	99.944	99.856	98.306	99.005	105.36	98.011	97.898	101.26
104.09	111.79	101.77	105.12	104.03	108.05	109.21	101.98	106.52	102.95	108.47	103.84	102.81	107.27	107.4	100.67	108.38	104.85	106.13	105.19	105.18	101.19	106.8	104.73	105.04	103.26	101.38	101.25	104.37	102.3	106.87	105.84	105.71	104.38	104.76	106.87	106.21	102.23	105.4	100.66	107.28	108.79	106.46	103.25	103.38	109.02	105.48	107.29	105.3	105.61
104.27	103.63	104.56	102.27	104.09	102.49	109.27	101.62	105.85	107.02	106.87	104.16	103.26	102.49	108.64	107.72	104.43	101.6	104.76	108.46	105.25	108.86	100.94	102.09	107.74	104.83	106.53	107.78	108.88	103.42	104.56	107.03	103.26	106.42	103.08	103.5	103.44	102.97	108.2	102.49	108.04	104.94	109.17	101.66	103.88	102.21	107.6	103.04	107.94	105.45
105.77	108.87	105.47	106.68	103.58	101.83	103.63	105.36	107.21	108.29	106.81	101.64	105.37	104.62	104.39	109.25	105.56	106.55	108.8	103.77	102.28	102.35	107.06	105.56	108.09	102.97	106.56	109.62	103.24	107.61	107.32	109.08	103.82	103.53	104.57	108.39	105.66	109.01	103.21	112.9	105.46	103.66	109.49	109.16	110.04	106.61	108.55	104.84	105.06	107.93
99.012	102.32	105.37	102.03	100.77	100.13	98.008	99.006	100.9	100.23	101.63	99.85	100.36	99.821	104.4	100.17	100.92	98.626	100.61	103.66	97.299	105.41	97.401	103.14	100.87	96.678	101.6	98.877	96.62	100.74	98.962	98.039	100.94	102.9	98.089	96.995	98.598	100.87	102.04	100.52	99.851	104.38	100.64	97.551	98.778	99.672	102.25	94.617	101.85	101.44
105.17	106.3	108.42	112.89	105.16	103.49	110.49	102.02	104.92	105.69	103.95	103.56	104.78	105.62	104.88	106.07	105.55	108.06	108.12	104.38	106.89	101.95	109.65	109.08	106.54	104.92	105.72	102.11	103.61	104.56	104.68	104.06	105.05	107.96	110.09	102.22	107.3	104.72	110.3	105.87	104.64	103.49	102.72	108.92	102.57	108.38	109.44	102.43	108.27	107.14
112.47	110.77	111.86	111.22	111.56	115.35	109.13	109.85	116.06	114.68	114.73	113.94	110.39	113.14	111.84	111.52	115.8	109.96	113.73	115.06	115.23	113.08	112.63	110.98	115.15	113.57	109.92	113.5	113.35	105.33	109.84	113.52	114.7	110.36	114.75	111.43	110.41	112.47	111.3	113.03	109.67	110.32	113.58	112.78	111.08	111.75	109.61	116.17	112.67	113.42
96.136	102.69	100.31	100.88	101.55	101.35	99.058	97.774	106.42	98.566	101.72	102.81	100.65	100.97	99.988	100.63	102.02	101.28	103.52	102.05	98.789	100.89	98.747	104.59	99.89	97.499	98.289	97.035	98.234	104.4	99.129	100.27	96.778	95.961	101.11	98.713	101.14	102.49	98.245	98.857	109.03	104.75	97.616	101.58	105.25	99.962	101.85	100.91	99.448	96.238
112.16	111.3	110.66	114.14	111.2	111.19	116.3	112.16	109.9	109.37	111.3	108.7	114.49	116.72	115.07	108.24	112.36	113.92	114.77	112	111.76	110.97	117.01	112.76	114.76	112.79	111.49	112.66	109.37	110.56	110.61	107.95	111.64	113.69	113.1	111.72	113.69	110.43	111.46	113.47	113.37	117.12	113.75	111.93	107.16	113.95	113.44	111.64	111.75	111.25
105.11	103.55	105.81	106.8	104.78	102.94	100.19	102.02	102.09	106.15	107.66	102.97	100.98	103.69	104.49	107.11	105.68	101.61	103.59	106.7	102.36	103.66	105.02	102.29	104.53	105.91	103.72	108.37	103.6	102.74	103.81	102.11	99.506	107.95	107.83	105.04	102.46	106.38	105.75	100.29	102.62	101.82	98.765	102.51	107.78	99.514	105.49	106.09	100.95	104.89
101.5	102.79	100.86	100.77	94.225	98.158	97.198	99.274	103.18	99.375	100.73	99.311	103.04	96.562	98.897	97.27	97.613	100.81	103.4	99.726	97.041	99.434	103.01	101.2	98.682	101.89	96.144	95.586	98.52	98.3	101.09	99.601	98.308	101.87	96.273	99.645	95.441	95.805	101.11	100.83	104.06	102	101.58	92.437	98.954	98.669	98.953	95.79	100.03	92.3
102.74	107.28	108.97	102.46	104.99	106.87	106.25	105.31	108.06	105.82	105.84	103.57	106.88	109.47	108.11	107.6	105.37	103.16	103.56	105.04	107.02	101.7	107.77	106.13	109.28	109.74	103.48	104.37	100.05	104.41	106.93	102.55	101.57	105.49	107.38	106.93	103.88	106.75	106.11	106.36	104.87	103.02	108.46	101.73	106.35	102.32	102.79	101.76	106.12	108.36
106.66	106.75	111.82	108.07	109.73	104.71	112.21	104.9	108.64	108.76	110.57	111.81	111.75	108.33	108.39	111.23	111.72	110.32	111.07	110.86	113.07	102.13	107.73	110.23	111.53	111.66	112.45	106.89	114.67	110.01	109.47	105.34	113.54	112.08	113.21	109.25	107.03	113.36	114.67	107.72	109.88	107.02	109.58	109.43	110.24	109.91	115.21	110.06	112.06	109.11
106.54	105.55	103.64	109.12	106.25	103.84	107.71	101.37	105.14	105.36	111.72	106.98	106.61	107.17	102.47	105.99	105.09	108.02	106.11	105.77	106.23	104.16	109.14	108.68	107.23	105.01	108.07	103.13	106.12	103.08	106.44	105.43	101.84	107.03	105.5	108.45	104.97	103.41	108.53	106.21	105.47	107.29	101.85	101.29	101.08	103.17	106.27	103.71	105.03	103.89
108.7	108.39	108.67	108.14	110.64	111.24	109.59	108.85	109.62	104.3	111.34	106.44	112.55	111.8	110.13	110.71	110.59	110.56	113.92	113.47	110.14	110.03	109.28	107.46	111.86	110.59	109.98	114.22	110.58	112.15	113.88	112.85	108.39	112.54	110.26	104.37	109.64	107.11	114.05	110.61	111.26	113.59	110.1	105.05	110.76	108.54	111.67	111.41	107.85	109.45
113.73	111.49	108.78	114.89	110.76	111.5	108.99	111.45	108.63	110.36	111.82	109.64	110.33	112.86	111.64	111.82	114.53	112.98	108.71	110.41	111.85	114.77	110.68	107.94	113.52	110.39	106.94	108.89	112.26	111.28	111.36	114.04	107.45	119.17	108.05	107.66	111.36	110.78	113.8	107.06	107.6	110.41	113.58	114.52	112.32	109.31	107.85	110.09	109.89	112.2
107.72	102.99	107.28	104.16	106.04	102.49	109.97	109.97	103.19	107.32	105.62	105.15	109.46	105.36	101.05	104.36	105.97	104.96	105.4	109.64	102.37	105.89	102.63	104.72	104.02	98.887	109.76	107.06	103.83	102.62	101.04	104.43	106.26	103.61	98.535	99.036	105.82	104.64	106.91	106.13	106.56	103.04	106.39	106.84	106.43	106.53	102.12	101.94	107.5	105.18
107.61	112.73	114.74	110.85	113.51	112.36	106.49	117.1	112.95	108.94	111.94	111.68	111.32	108.2	107.27	111.56	117.06	108.21	107.77	112.12	113.66	112.19	113.01	112.75	112.32	117.2	112.11	111.12	112.07	113.76	113.57	115.25	113.1	111.81	112	110.21	109.66	107.65	109.94	107.48	112.67	114.07	116.44	115.36	112.66	110.29	107.21	109.27	110.87	114.55
106.75	104.66	107.2	104.59	110.15	110.69	107.43	99.658	113.79	105.87	110.33	107.29	101.9	108.99	108.96	110.43	104.15	108.28	107.31	103.72	106.45	103.63	101.96	106.27	105.08	107.04	107.01	107.27	103.45	108.09	105.53	107.61	111.67	111.68	104.28	104.96	105.77	103.54	108.46	107.19	109.28	109.67	105.17	105.69	108.16	110.2	105.94	107.21	105.03	105.5
113.58	113.51	114.14	114.52	110.63	114.35	113.93	113.67	114.43	115.72	114.1	111.64	113.13	117.08	117.54	110.79	107.7	110.25	115.75	115.8	114.88	114	113	112.28	113.62	114.18	109.8	110.24	112.73	113.04	114.27	110.81	111.27	116.31	111.29	108.8	114.07	109.07	114.56	112.98	110.75	111.99	109.75	110.06	111.46	115.63	116.81	114.89	113.14	110.49
105.75	106.75	109.24	105.91	106.35	105.16	106.18	110.56	106.01	115.46	107.5	106.28	110.08	104.57	107.33	107.49	105.82	108.05	109.73	106.45	107.54	108.94	101.89	110.47	109.96	107.58	105.89	102.58	105.74	105.14	109.96	107.01	109.49	107.68	107.55	105.81	108.35	108.08	110.91	104.57	107.43	106.69	106.5	107.32	104.79	108.23	107.52	106.72	107.19	109.92
105.17	107.57	104.99	101.78	107.05	104.36	110.97	106.49	100.16	113.51	102.49	101.55	107.91	105.99	107.09	108.96	106.3	103.95	102.98	108.06	105.73	105.6	106.2	108.92	109.87	106.76	104.36	106.25	105.64	102.7	106.49	109.08	105.79	104.04	105.58	106.32	105.63	105.02	103.76	107.8	110.71	106.09	109.75	108.33	112.36	101.5	107.36	103.97	107.96	104.76
99.778	104.19	107.07	106.72	103.63	103.37	103.64	96.389	107.15	104.59	105.31	104	102.43	105.06	102.96	102.56	106.16	107.22	105.52	107.66	103.91	109.77	103.24	105.5	102.56	105.4	105.05	103.03	102.18	110.55	99.537	101.74	103.78	104.32	102.27	102.47	105.17	105.35	106.31	104.22	103.76	107.27	106.58	104.06	104.03	101.41	101.37	103.52	105.52	105.7
112.96	114.54	109.01	111.62	109.13	116.7	115.51	108.46	104.52	113.03	112.12	112.03	111.02	110.89	112.49	113.27	111.37	112.75	116.81	108.67	110.54	112.03	109.55	108.36	114.05	113.09	113.57	112.89	107.52	114.03	113.12	110.96	113.63	111.19	117.08	112.41	110.15	115.1	113.66	110.12	109.97	108.84	109.6	115.55	111.65	108.98	110.42	111.02	107.11	105.41
105.85	106.08	108.99	105.42	103.9	102.35	103.91	107.8	100.97	101.37	106.7	101.02	104.29	102.27	100.11	105.56	104.55	104.14	104.7	104.27	102.62	104.93	100.65	104.01	103.53	109.59	106.96	109.58	107.39	103.93	105.04	106.29	111.62	102.62	101.86	100.29	101.83	104.97	110.23	104.77	107.48	104.12	105.05	104.95	101.71	102.57	104.22	101.1	104.38	104.34
109.93	109.18	108.6	105.04	109.42	107.81	112.47	107.73	106.19	107.88	110.81	109.98	109.79	107.92	108.28	113.04	108.71	112.9	111.17	109.76	106.08	108	109.89	108.88	112.87	109.23	111.22	104.56	112.49	110.2	107.5	112.26	107.29	110.98	111.98	111.6	110.91	108.5	111.56	107.38	106.76	107.18	110.19	107.65	106.78	111.15	105.75	110.01	111.42	113.42
109.01	112.93	109.82	111.63	113.16	110.56	109.4	112.02	109.12	109.94	107.13	109.71	108.64	110.57	106.98	112.99	108.44	114.57	115.13	104.63	111.3	109.08	110.64	112.57	108.16	111.82	108.33	110.71	109.28	106.83	111.95	113.53	107.91	107.71	109.92	105.16	108.71	112.1	110.77	109.59	109.29	110.43	109.63	109.95	114.13	115.01	108.15	106.89	108.5	111.6
110.71	110.34	116.09	113.09	114.28	112.44	107.32	112.63	109.38	113.26	112.12	111.51	103.62	114.85	114.61	106.42	111.5	112.31	108.37	108.94	108.98	109.47	112.43	107.67	109.3	111.3	111.05	109.32	111.6	109.62	109.48	111.4	111.53	109.65	111.47	109.5	111.48	113.02	109.44	106.69	112.56	109.81	111.69	107.24	111.54	111.97	115.32	109.69	112.13	113.09
105.62	107.39	112.38	111.43	108.75	110.65	110.68	108.57	111.2	110.42	109.1	115.78	116.4	110.96	109.08	110.61	116.05	111.46	113.53	112.75	108.38	109.9	109.78	111.82	110.99	105.86	111.23	113.75	110.96	113.31	109.41	112.7	115.35	111	108.18	109.25	107.86	113.29	111.84	114.61	110.27	112.65	110.66	114.28	113.21	114.53	114.05	106.25	111.83	110.72
113.47	106.04	110.59	111.05	110.39	107.89	114.63	108.04	105.3	109.3	112	111.43	115.66	113.73	106.37	109.2	111.21	113.18	112.34	112.96	111.94	108.65	112.45	113.54	105.2	109.74	111.88	109.15	108.27	112.16	106.54	112.75	111.57	108.43	109.95	106.35	113.29	108.16	109.69	113.71	115.72	112.42	114.54	111.45	110.64	109.49	112.2	107.77	109.39	111.99
107.03	104.93	104.34	104.85	106.16	105.95	107.96	101.09	102.92	107.51	106.6	110.64	99.66	102.66	104.46	106.97	105.44	104.65	105.26	105.79	107.82	108.96	108.33	105.1	106.68	105.98	106.47	106	105.04	102.81	107.31	107.62	104.66	100.99	105.64	100.48	104.02	103.28	108.13	106.57	103.39	108.02	104.76	104.15	102.15	103.46	107.75	101.29	102.52	104.76
115.61	113.59	114.36	112.72	119.31	112.99	116.41	106.73	110.36	108.68	116.31	109.81	112.5	115.61	108.92	106.15	113.84	113.86	114.2	107.18	110.37	109.58	109.46	114.12	118.45	113.43	107.85	115.57	113.43	116.61	110.05	111.17	106.99	111	113.12	112.52	109.85	113.76	109.8	110.47	112.4	112.37	111.61	111.08	114.54	111.25	112.73	112.54	111.69	111.78
117.62	117.24	118.64	118.34	119.95	119.67	116.96	119.05	115.69	116.96	118.05	117.48	119.37	119	112.66	121.78	117.2	114.88	116.97	118.01	119.29	111.93	118.88	122.38	120.85	114.66	118.82	118.8	120.76	118.87	117.28	123.07	119.63	119.54	122.98	114.17	114.12	119.04	114.41	118.01	116.58	118.74	114.48	118.35	120.21	117.3	114.74	121.16	113.82	118.66
104.4	107.72	101.34	102.51	107.08	104.66	108.12	104.09	102.84	104.02	109.36	104.91	106.53	104.51	102.94	106.88	104.16	104.4	107.72	108.23	109.31	102.29	106.18	107.75	107.82	105.91	104.71	107.06	107.69	104.05	105.15	110.68	98.662	106.63	102.42	99.013	107.73	106.38	104.2	104.87	108.25	104.64	107.62	106.64	102.88	105.05	102.13	108.13	106.76	103.49
108.29	106.24	106.69	106.21	108.49	102.09	108.29	109.72	110.27	107.19	107.79	104.81	108.34	104.45	106.77	106.37	104.15	109.82	107.79	115.17	105.72	101.96	104.89	108.24	104.04	109.3	107.39	107.87	108.58	101.44	110.47	102.9	105.12	107.52	104.71	105.36	102.54	107.08	106.55	111.07	108.17	109.44	104.22	103.08	106.4	106.29	101.88	105	108.53	110.65
106.81	105.37	101.48	110.32	107.7	103.86	105.56	107.39	103.51	107.14	109.41	107.84	106.24	102.86	99.645	103.1	100.66	104.19	100.98	109.65	101.45	100.74	102.3	103.89	106.24	99.664	106.68	107.14	101.56	104.5	102.04	102.47	106.28	106.6	107.04	106.2	107.33	106.29	104.88	103.81	101.72	99.665	101.78	103.05	99.073	104.13	101.89	105.49	103.4	105.7
100.77	103.91	106.72	106.61	105.2	107.58	105.23	101.07	106.81	101.98	105.09	108.09	104.78	106.07	103.03	106.84	103.34	101.46	101.43	102.96	104.58	107.79	103.27	98.567	105.73	103.86	102.81	102.95	103.17	104.48	103.08	101.22	100.58	104.52	102.82	104.52	105.77	104.16	105.19	103.47	101.02	101.43	102.77	99.905	105.82	103.93	108.18	105.31	104.99	98.677
103.06	109.49	106.49	98.381	100.41	104.95	102.17	104.42	106.79	105.82	101.66	104.49	102.07	101.02	100.32	110.82	100.82	104.8	106.01	105.08	105.47	102.1	108.38	105.91	103.82	105.81	104.67	101.46	103.84	101.22	102.47	100.94	104.06	101.37	107.95	108.87	102.63	103.42	102.57	102.28	105.01	104.11	101.75	108.86	107.42	104.37	104.62	105.59	99.415	100.98
111.82	111.88	110.52	109.03	106.09	113.03	113.52	112.45	106.73	113.44	107.55	107.62	106.59	112.25	109.87	109.2	106.07	111.7	112.19	113.76	114.58	111.09	108.25	109.68	112.25	111.81	115.87	113.85	112.62	111.46	112.47	111.93	113.66	107.43	108.43	105.24	114.47	111.98	110.23	110.47	114.84	112.66	110.34	108.42	109.93	112.15	109.45	111.58	109.14	114.95
103.74	106.12	104.03	108.48	105.33	106.48	102.61	102.78	109.33	106.18	105.72	104.77	103.43	103.99	111.66	105.26	107.04	103.76	109.74	107.33	106.29	108.13	106.16	108.5	100.18	104.63	103.24	102.98	104.11	107.9	102.94	106.11	107.17	104.75	107.17	105.67	108.06	109.51	107.17	104.45	103.03	102.03	102.92	104.97	106.73	106.23	101.75	108.79	107.34	103.33
108.82	105.96	100.8	109.04	108.25	106.25	104.44	105.59	107.62	103.93	106.01	101.83	102.45	106.09	109.54	108.09	105.34	104.68	107.71	105.46	107.6	108.1	102.55	102.35	104.77	104.29	108.17	106.17	109.13	104.87	107.49	106.86	105.27	104.72	105.03	101.79	107.26	104.06	112.84	103.55	106.6	106.98	108.34	104.91	105.53	104.67	102.32	105.87	103.06	105.22
103.59	105.53	109.85	106.49	108.75	104.92	105.43	106.4	105.47	104.08	104.9	104.92	105.6	105.97	106.17	105.16	102.47	104.07	105.58	101.38	107.01	109.45	105.6	106.44	102.9	103.4	98.384	105.41	108.18	102.86	104.54	101.66	105.48	105.43	105.01	106.55	111.01	105.36	105.77	106.67	106.05	106.09	103.41	109.33	101.87	102.26	103.52	104.56	106.8	109.94
102.61	100.28	101.37	104.89	104.56	107.13	107.29	101.24	108.03	109.52	105.22	104.84	106.09	102.84	104.98	102.5	107.02	101.85	107.63	102.61	105.88	98.189	106.36	104.81	108.11	104.14	103.39	106.02	106.29	109.74	105.48	99.334	111.49	105.12	107.52	107.06	105.86	104.83	103.99	106.12	108.61	109.38	102.66	106.8	100.58	100.33	103.04	102.95	107.38	104.66
99.793	101.64	103.25	100.15	100.01	102.28	100.96	99.183	97.016	99.743	104.38	99.038	98.055	101.67	101.06	97.011	99.183	98.172	100.13	103.93	101.15	101.49	100.71	99.736	103.68	101.15	99.636	98.385	102.76	95.393	98.523	100.92	98.273	97.176	98.262	98.571	99.591	103.35	101.29	98.71	97.315	98.864	99.065	94.206	100.7	103.72	101.65	101.48	99.903	98.032
112.23	112.83	108.1	109.47	109.21	109.88	109.76	108.06	108.41	113.56	103.48	114.39	110.85	111.68	110.8	107.87	113.85	112.25	109.26	111.02	112.84	111.14	108.69	114.73	110.19	108.15	109.85	110.23	110.24	111.12	110.73	113.32	110.81	112.64	111.62	114.42	108.37	111.68	112.19	111.8	113.26	109.69	110.82	112.83	110.79	112.66	109.1	111.59	106.17	112.58
105.4	104.71	113.47	104.54	106.27	100.41	103.88	104.81	105.08	103.91	104.78	108.06	102.83	106.47	103.3	105.26	104.81	110.97	107.41	106.28	105.4	104.96	105.39	106.02	108.48	102.1	106.08	107.05	106.23	104.73	105.08	104.99	104.12	102.07	104.73	108.81	107.47	103.27	108.96	105.94	102.43	108.45	105.75	102.85	101.1	103.8	111	107.1	106.02	103.93
111.05	111.97	113.51	111.46	110.14	114.19	108.4	109.02	111.41	110.13	113.24	106.6	111.48	112.56	115.97	116.24	112.88	113.19	111.15	112.19	113.71	110.23	111.16	113.62	114.78	112.98	110.23	111.65	115.19	106.48	111.99	113.95	118.65	112.54	110.54	112.74	111	108.59	108.97	113.56	108.43	109.57	109.74	108.8	112.95	113.52	112.32	114.73	114.22	114.7
107.03	105.64	110.44	104.63	109.11	105.65	105.72	106.02	101.56	100.82	105.67	104.92	102.77	100.92	108.75	103.74	105.71	106.01	103.56	104.87	106.25	104.38	104.12	104.23	105.55	102.99	104.56	105.29	109.33	109.06	105.72	100.9	103.18	104.18	104.95	106.5	106.17	107.25	106.01	100.3	107.76	104.04	103.73	105.56	107.9	105.7	104.1	103.72	107.2	101.89
105.23	106.56	109.31	102.65	109.17	105.6	108.95	105.83	108.37	107.27	107.16	106.81	105.45	110.17	104.88	109.24	104.49	104.86	103.5	106.4	102.17	108.02	107.37	102.6	106.29	109.52	105.7	103.69	104.58	108.07	111.56	106.31	105.51	109.91	105.79	99.297	108.86	107.59	106.19	105.96	106.62	104.65	109.01	102.97	104.82	104.06	108.69	107.61	109.63	106.58
106.27	106.59	104.83	108.65	106.26	102.29	104.5	104.06	106.92	105.05	104.92	104.56	106.3	103.53	108.78	106.88	104.48	104.47	112.04	105.26	106.65	108.29	107.7	105.36	107.57	101.76	105.39	107.69	106.07	105.59	108.13	107.33	104.19	107.05	103.19	107.48	100.09	104.61	103.16	109.15	104.24	106	104.18	108.29	106.84	102.69	106.5	107.4	110.13	105.14
106.47	109.15	108.47	106.83	106.39	105.94	109.98	104.64	103.47	108.16	105.28	107.34	102.21	103.2	104.37	105.49	112.04	105.71	101.59	106.52	105.3	105.87	107.55	104.76	102.31	105.63	104.99	105.43	106.75	104.56	109.96	109.08	104.25	107.07	103.05	108.03	107.5	102.76	108.38	106.13	101.29	112.73	102.88	106.24	105.96	100.27	112	107.82	104.41	103.54
104.68	105.84	106.51	107.74	105.01	107.77	109.3	107.25	109.61	112.23	107.17	107.47	108.82	110.87	108.33	108.15	108.03	105.37	104.69	103.24	107.17	104.91	107.76	111.26	104.27	112.46	107.66	108.23	108.86	104.8	105.42	112.33	108.41	114.38	106.49	106.44	108.69	106.1	103.61	107.53	106.86	109.14	105.74	109.12	106.76	104.02	103.46	107.92	105.34	103.8
102.46	108.55	102.77	108.11	102.45	103.28	102.58	104.99	103.71	102.25	105	108.71	105.45	101.25	105.48	103.5	103.12	103.14	103.28	106.31	109.35	106.84	102.44	102.84	103.94	103.34	109.35	103.24	103.34	106.33	102.87	106.96	109.19	104.63	106.11	110.13	108.76	99.896	105.69	103.38	106.65	105.5	103.3	105.75	101.57	102.5	103.98	105.8	109.96	101.88
99.049	102.07	95.125	103.25	98.012	99.916	99.255	98.856	99.85	104.08	101.81	98.677	101.73	103.41	99.2	99.328	96.958	100.85	97.785	96.993	100.88	99.064	100.65	99.078	101.55	101.58	97.769	101.42	100.65	98.636	101.76	99.179	102.05	102.41	98.332	99.914	97.771	101.29	99.958	98.198	98.993	101.59	98.538	102.8	99.708	100.38	98.755	99.182	99.662	103.64
110.13	114.94	111.42	114.4	112.13	114.91	112.45	110.44	112.05	108.8	110.69	110.53	113.36	112.01	110.21	109.69	109.34	107.91	112.62	114.02	112.87	110.45	110.94	106.56	110.52	115.38	109.35	111.47	112.08	115.79	107.58	109.35	112.07	113.46	109.4	111.76	111.67	111.06	110.18	108.89	106.93	108.42	111.27	111.96	111.97	115.56	110.27	109.21	107.21	115.56
101.91	100.26	104.91	105.83	109.04	105.74	105.88	101.41	105.23	105.47	102.2	108.59	102.43	102.6	102.04	106.96	107.59	104.13	104.19	102.92	101.29	103.05	111.59	108.44	108.94	106.44	107.38	108.96	105.35	104.79	107.16	105.7	105.99	107.04	103.45	107.01	108.24	105.22	104.94	106.14	101.85	103.81	105.02	104.76	107.98	108.71	105.51	103.19	103.28	99.677
108.15	109.6	116.64	109.96	108.45	110.75	114.38	110.56	109.8	109.59	110.77	107.42	108.71	110.35	112.34	110.21	110.7	107.09	112.53	111.23	111.59	107.11	109.51	108.78	111.95	110.1	111.8	111.99	108.41	113.02	109.88	107.12	110.65	108.98	108.1	109.84	107.79	110.13	114.05	107.23	113	110.16	109.36	108.97	112.15	108.6	107.28	110.02	113.58	110.7
108.73	108.42	114.58	109.68	112.38	106.91	111.13	113.98	112.73	112.69	109.47	109.64	113.78	109.4	114.05	110.33	115.33	105.17	114.47	111.92	108.48	110.91	109.77	111.08	107.47	118.5	109.22	106.88	112.45	115.12	107.84	114.23	109.01	110.93	106.06	113.71	110.46	113.34	113.2	112.04	116.11	112.27	113.07	114.89	111.96	114.81	111.36	112.75	111.27	108.56
109.48	113.37	113.34	109.63	108.92	113.06	114.39	112.99	116.08	109.98	110.83	109.52	108.85	110.37	111.24	111.74	112.8	110.94	115.6	115.53	107.14	110.51	110.16	113.65	106.55	105.69	111.55	110.28	105.7	110.64	111.48	113.19	111.65	108.78	107.8	109.75	106.63	112.3	111.31	109.29	111.81	106.13	109.92	111.27	104.13	113.3	109.18	115.96	107.87	111.97
113.73	114.17	116.73	115.02	118.53	114.54	117.99	118.29	116.06	123.8	115.01	113.5	113.03	115	118.14	111.55	114.98	119.61	119.84	115.84	114.15	119.26	118.96	121.67	118.46	111.42	114.11	120.49	116.05	117.65	110.43	119.99	116.33	114.75	118.75	114.52	117.72	119.02	114.71	116.19	118.05	117.67	112.35	115.31	114.67	116.59	117.51	114.16	120.45	110.43
108.62	109.99	112.32	109.12	104.52	106.72	105.15	104.94	110.4	108.64	104.42	105.17	108.84	108.33	104.57	106.38	106.77	102.32	105.57	104.88	104.93	108.01	105.32	104.81	106.94	106.08	102.45	108.4	106.52	107.7	101.03	108.1	109.86	105.64	105.89	106.11	105.14	106.11	107.57	104.02	102.47	108.14	108.17	104.62	105.73	102.67	101.54	108.58	105.2	110.22
100.71	100.74	100.57	101.4	102.73	101.74	102.27	102.24	99.336	99.18	97.377	97.225	98.452	100.58	100.31	100.58	104.45	104.15	98.876	99.495	102.79	100.7	104.49	101.14	100.66	103.91	102.32	100.28	95.078	101.38	103.67	101.42	101.68	99.696	99.69	102.57	103.43	101.24	100.76	99.627	100.45	99.828	97.564	106.29	99.85	105.6	99.452	98.877	98.379	97.194
116.01	119.18	118.62	121.18	118.21	115.36	113.03	115.06	112.93	121.2	118.3	116.83	112.21	121.86	118.44	118.13	120.55	115.3	118.09	116.87	123.47	118.17	118.17	121.82	115.99	125.58	118.43	116	120.84	119.82	116.54	114.76	114.61	119.98	121.41	116.97	119.07	117.8	120.96	114.09	116.3	116.37	114.41	115.75	117.41	116.44	121.31	122.52	115.78	117.5
103.15	100.49	108.49	108.12	107.29	105.13	107.25	106.43	106.85	106.97	108.83	109.07	105.9	105.16	104.33	107.69	102.62	106.83	105.67	107.41	102.7	102.37	105.63	109.84	106.47	105.53	104.18	102.6	104.8	104.94	107	107.06	99.714	106.37	107.76	105.97	107.53	101.81	104.4	109.35	102.03	108.87	106.39	104.49	108.31	105.71	109.29	107.07	103.32	104
105.23	102.67	104	103.68	104.75	100.92	102.53	103.6	101.1	104.5	102.98	108.64	108.57	106.92	105.3	106.1	104.07	103.43	103.09	105.15	104.6	105.24	105.29	99.804	106.42	104.4	106.4	104.05	101.01	106.97	104.38	102.26	102.74	103.73	106.31	102.17	103.65	105.09	103.49	104.9	100.07	102.51	103.11	104.4	107.01	106.1	104.49	104.01	104.82	106.91
98.14	99.966	100.91	100.42	100.09	103.32	98.359	101.75	104.67	101.81	98.118	98.591	102.5	100.58	102.36	102.65	102.79	101.35	99.987	100.43	97.396	100.25	97.883	102.23	101.45	100.66	102.06	99.231	99.042	96.242	102.76	99.759	96.839	99.761	96.711	100.69	99.683	99.274	100.23	100.89	99.641	98.224	101.53	100.25	98.708	101.29	101.68	97.855	97.361	98.918
103.97	103.95	108.72	110.92	106.65	106.75	107.55	108.34	101.81	105.27	110.37	106.84	106.64	104.93	105.3	107.83	100.9	105.24	109.22	107.04	108.73	111.51	105.4	103.16	102.54	104.77	103.33	105.12	108.09	108.38	106.52	104.13	106.01	103.36	111.05	98.726	108.98	104.74	108.85	106.81	109.28	103.6	107.03	101.61	104.35	106.47	106.48	104.93	103.07	108.43
104.51	102.01	101.98	102.18	106.53	106.61	103.89	107.63	106.75	101.88	104.17	107.14	103.67	104.83	107.49	104.84	105.26	107.09	108.05	105.22	103.67	101.57	105.16	106.04	101.85	106.92	106.9	103.72	105.42	103.31	103	104.8	101.35	109.12	104.65	105.95	104.73	101.2	109.92	103.61	105.21	109.9	111.54	107.06	103.92	105.47	105.42	109.21	104.53	109.19
110.51	112.86	112.75	112.42	114.41	112.5	108.76	113.76	107.54	117.14	109.55	112.22	108.56	110.79	110.73	112.59	108.56	116.93	112.28	110.56	108.2	110.6	113.33	107.2	108.98	112.59	114.95	108.59	112.73	110.54	109.61	110.17	111.83	112.11	114.88	116.23	107.69	110.13	113.38	112.71	105.52	112.1	110.97	112.77	108.43	110.01	115.9	110.45	115.96	107.64
105.86	108.95	106.13	111.37	109.6	105.68	103.75	108.11	105.81	108.18	102.55	103.16	104.03	108.02	107.94	107.17	107.05	103.83	108.25	108.35	110.2	107.52	106.99	106.67	105.8	111.89	108.1	104.35	104.28	108.1	106.57	105.04	108	107.86	101.66	109.5	109.08	104.85	108.89	109.05	106.97	102.62	107.05	101.02	103.73	110.07	107.35	110.51	104.96	108.2
109.71	103.47	110.36	107.17	107.64	108.19	106.35	108.79	104.73	104.21	107.92	110.16	103.94	105.86	103.39	107.46	107.04	104.81	102.75	108.36	105.75	111.8	108.4	105.6	105.64	105.22	108.82	105.21	106.91	104.4	105.48	112.79	108.72	106.77	106.23	108.35	108.61	110.1	107.75	103.65	113.35	109.57	108.91	107	107.88	104.41	103.97	102.83	105.79	107.7
104.93	103.21	107.29	109.35	103.7	106.61	104.7	103.53	106.1	108.16	104	106.67	106.89	102.75	102.68	106.91	101.7	104.47	106.06	106.3	107.11	108.09	106.9	107.9	106.52	106.51	103.11	104.37	103.72	105.61	101.14	102.49	103.88	106.63	106.2	109.14	108.48	105.04	101.63	102.39	106.09	106.99	104.31	104.91	101.21	105.77	103.19	107.1	108.01	105.46
113.49	112.11	117.38	112.82	108.62	110.86	111.58	114.86	109.34	110.63	114.16	108.91	111.49	113.47	118.06	115.73	114.66	118.86	112.82	111.33	116.12	113.81	113.52	120.11	115.21	110.03	112.9	108.66	114.08	112.31	111.92	114.25	116.45	114.85	107.84	113.54	108.22	111.66	111	106.99	113.92	113.87	110.5	113.58	111.53	114.84	114.43	113.88	111.91	113.7
116.66	117.18	112.31	116.18	116.71	118.73	111.68	115.6	110.45	116.77	117.83	114.17	113.72	117.01	114.82	112.59	116.9	119.56	115.11	122.23	113.74	113.03	116.6	119.54	115.37	116.55	117.51	115.89	118.46	113.14	120.96	114.93	118.67	110.47	118.93	113.44	119.68	116.82	113.55	114.52	114.8	117.75	114.07	116.15	119.38	116.3	120.65	116.34	114.73	114.79
101.35	96.885	97.748	101.31	100.53	98.886	100.16	105.37	103.07	105.31	105.31	106.59	102.95	96.408	103.51	98.903	99.273	98.301	102.42	99.206	99.122	104.04	99.755	105.91	102.25	99.781	99.718	99.512	100.21	96.879	100.46	106.26	99.927	104.11	101.18	101.08	103.46	101.82	107.93	102.94	98.086	103.9	98.174	100.86	101.98	98.665	99.181	98.679	99.344	100.01
110.04	106.41	108.51	102.84	101.07	102.58	104.22	103.56	102.11	107.66	106.84	102.36	104.79	106.36	107.82	105.91	104.33	104.46	107.97	102.11	101.28	100.99	105.48	101.78	105.16	104.24	101.47	100.02	104.05	102.26	103.3	108.29	100.43	109.13	106.3	104.96	101.15	100.32	107.17	101.68	104.42	104.81	107.95	105.84	103.71	105.74	104.66	105.56	107.25	107.49
105.87	104.45	105.06	104.16	109.66	105.2	109.9	108.64	108.51	107.03	107.83	106.61	105.09	104.39	105.16	108.61	107.81	110.38	109.62	104.7	108.29	103.88	105.34	104.3	103.6	109.5	106.32	103.54	107.53	108.29	104.51	108.53	106.83	111.57	107.28	106.46	111.17	105.4	106.71	104.07	108.86	106.88	106.9	103.52	106.52	110.73	104.74	103.94	105.86	108.88
104.84	103.8	103.06	108.89	99.831	110.53	104.06	104.4	105.79	104.12	102.47	105.52	107.27	100.02	105.47	106.75	104.6	108.4	101.48	106.98	109.21	104.11	102.58	98.683	108.21	106.81	105.04	107.56	102.19	106.83	106.28	105.78	102.31	109.79	102.81	106.01	104.76	107.71	105.81	106.59	104.68	105.38	104.13	104.57	103.31	101.98	104.44	106.05	105.44	107.9
113.14	111.22	112.14	114.89	111.36	110.79	110.14	112.66	113.68	110.36	110.83	115.45	112.63	111.44	110.17	110.71	109.02	114.08	114.38	112.4	109.82	112.26	112.53	115.46	114.37	110.63	114.27	115.07	110.47	112.63	112.53	109.07	116.8	113.21	108.19	116.64	106.21	116.21	111.86	113.39	105.49	117.68	115.39	110.53	109.03	111.21	113.41	111.53	105.66	110.5
106.08	101.84	103.36	104.96	104.52	99.947	103.83	105.21	104.59	104.73	104.36	111.5	108.37	105.33	107.39	104.94	103.92	106.49	102.33	105.84	102.92	109.01	104.84	101.68	104.71	106.09	106.14	103.25	108.25	108.78	108.68	105.66	106.29	103.99	105.82	103.78	105.08	105.6	104.1	106.45	108.87	104.29	104.19	101.42	109.01	107.42	104.64	100.92	104.68	103.07
103	103.59	106.6	101.84	105.51	109.52	102.89	104.1	104.57	107.85	108.14	104.28	109.85	106.86	104.07	105.03	103.33	106.94	106.63	105.97	107.04	106.28	104.59	106.7	104.02	106.25	105.73	103.3	108.79	102.44	109.57	104.82	108.36	108.95	105.87	108.1	106.13	106.68	105.74	105.32	104.9	102.98	104.07	101.79	104.19	101.55	105.23	106.38	105.28	103.82
117.96	115.72	116.36	121.8	117.51	117.51	117.7	118.5	116.47	119.16	117.87	116.66	118.96	120.81	118.55	115.56	120.97	114.42	117.76	120	116.96	119.18	116.6	119.61	120.49	121.49	120.71	116.79	118.37	116.75	115.16	117.11	112.38	114.48	117.75	117.11	119.11	122.15	118.32	124.05	117.4	115.87	116.88	120	117.93	117.7	119.81	116.52	114.88	116.45
104.91	103.28	108.25	104.82	100.76	106.68	98.618	105	106.03	104.44	104.67	102.76	103.29	106.43	103.09	102.67	106.6	98.724	100.17	105.46	104.64	97.831	104.95	103.28	105.76	102.39	103.72	100.37	104.5	105.83	106.4	104.17	104.35	100.94	103.07	106.37	104.6	105.92	104.5	103.95	102.45	110.5	102.05	102.66	105.32	101.7	109.55	99.231	105.59	107.5
103.79	111.5	105.73	108.63	101.4	110.23	107.46	105.93	103.98	107.45	104.45	108.46	104.02	106.14	103.32	108.82	105.98	106.34	107.75	107.79	105.19	106.85	103.44	101.77	109.47	108.02	109.14	106.84	106.62	106.84	105.36	106.22	108.8	102.61	106.07	99.622	103.84	106.69	103.25	107.59	103.47	108.4	105.67	100.21	103.27	105.9	106.97	111.77	106.18	105.15
110.31	111.77	110.77	111.71	109.21	111.09	111.54	114.33	117.54	113.58	111.27	111.05	112.59	114.63	111.65	116.21	109.97	108.05	108.66	113.44	112.91	109.34	112.18	112.49	114.53	109.58	114.2	114.45	110.84	115.08	113.59	113.75	111.88	109.74	109.3	111.12	110.53	112.48	108.76	113.64	108.79	112	110.61	113.65	113.54	114.29	107.88	109.07	113.6	115.54
98.59	103.37	97.996	101.62	98.391	105.39	102.43	105.85	103.4	97.993	101.17	100.31	99.819	97.585	99.745	100.5	96.671	103.41	97.557	100.32	98.206	99.181	96.289	100.8	98.587	96.014	104.73	101.74	97.943	100.52	99.031	101.54	99.108	98.674	99.666	97.714	99.027	105.07	102.56	100.07	99.657	100.66	97.825	102.63	100.78	99.456	99.402	100.87	100.33	100.66
101.19	103.51	108.76	107.52	105.01	106.92	109.27	107.61	108.66	110.16	104.24	103.42	111.83	106.78	109.78	110.24	109.59	111.7	110.28	109.28	102.6	105.29	106.26	104.44	104.38	102.35	108.76	106.07	110.12	105.09	104.61	104.49	105.51	102.07	104.13	107.34	107	104.13	107.86	106.18	101.97	105.77	104.19	102.17	107.42	104.21	107.76	106.83	101.85	100.39
118.93	116.28	114.63	116.25	116.5	118.48	115.23	118.82	120.54	118.51	116.72	116.02	118.61	119.02	117.56	115.97	117.35	123.63	118.14	119.56	119.33	116.6	119.38	115.69	112.16	119.84	115.58	119.15	117.81	120.97	120.27	117.33	118.3	116.64	116.02	121.88	119.59	114.47	117.04	117.86	117.2	112.64	118.86	121.84	118.71	119.94	119.16	118.41	115.26	117.97
110.65	113.62	105.43	107.5	109.09	107.71	110.1	114.21	104.47	103.53	110.93	111.03	110.48	109.47	111.28	108.73	108.85	109.94	110.03	107.96	107.95	109.85	111.14	108.04	113.69	110.64	108.35	108.94	109.89	109.82	109.77	114.42	107.76	108.14	116	108.43	112.09	113.81	111.64	114.35	109.35	108.32	106.76	113.88	111.7	111.58	111.11	110.52	105.58	108.22
105.39	104.5	101.27	105.27	106.03	98.372	106.22	106.16	106.06	104.11	104.25	108.28	104.85	106.7	101.67	107.23	106.81	105.92	101.86	101.53	104.59	106.02	105.9	104.4	107.3	104.59	107.52	105.08	105.07	108.66	106.04	106.97	101.91	108.98	107.81	107.44	102.21	108.84	107.23	102.71	105.56	100.94	109.5	106.83	108.11	103.18	101.15	105.66	107.36	105.91
100.7	96.576	102.11	99.443	99.098	106.43	104.22	102.34	100.26	101.33	103.04	98.89	99.921	103.66	98.918	101.35	100.45	99.375	96.38	95.851	98.426	98.944	99.045	95.531	101.96	101.57	100.83	94.846	98.967	101.16	99.048	100.72	103.31	98.876	101.17	100.11	92.889	104.11	100.2	95.531	97.69	99.834	102.9	101.3	104.31	96.654	96.098	96.852	103.5	96.308
107.27	104.42	106.06	107.91	104.88	106.1	111.95	105.76	107.11	104.96	105.75	106.07	105.67	105.4	100.98	104.82	111.41	101.38	105.32	110.82	102.38	102.42	107.71	102.77	107.22	102.66	103.1	108.08	110.93	106.61	105.01	101.54	104.14	108.43	106.76	103.25	106.61	107.95	105.28	110.76	109.2	109.46	102.95	102.97	104.42	105.64	103.34	100.83	103.51	105.24
109.11	113.14	109.63	115.35	111.29	113.47	110.29	109.77	108.23	111.66	110.73	110.29	111.3	110.93	110.88	113.21	110.25	111.62	112.23	115.2	108.96	110.89	107.6	109.54	110.64	111.52	113.44	106.8	112.28	113.13	109.64	108.51	111.73	107.53	111.7	110.48	112.27	113.84	113.08	115.22	107.47	113.91	113.74	108.22	107.97	111.99	112.34	115.76	111.65	116.09
102.34	100.6	106.5	103.05	101.95	110.62	103.85	103.47	103.24	103.72	108.35	105.14	102.93	106.6	107.91	102.73	100.66	103.78	104.27	104.7	100.86	101.21	105.78	102.8	107.91	103.21	103.9	102.61	102.86	101.8	105.12	105.23	108.99	104.74	102.48	108.97	107.54	107.03	100.58	103.56	104.47	103.83	100.43	104.72	105.02	104.82	102.96	102.83	101.17	105.56
108	108.5	103.03	104.04	104.45	105.44	102.81	106.26	104.49	107.12	104.53	104.47	102.61	105.49	109.4	102.74	103.79	103.45	103.28	101.45	107	108.08	105.94	105.45	104.99	98.959	106.53	103.4	105.82	103.49	107.32	100.22	106.17	102.45	105.72	108.37	104.38	110.93	102.73	108.61	104.32	101.16	106.14	104.14	104.78	105.7	100.79	104.02	100.27	104.78
100.03	102.6	96.757	100.68	102.19	101.28	103.46	101.82	100.46	96.657	100.71	103.88	98.505	99.417	99.336	100.82	97.077	101.89	101.64	103.04	102.59	102.46	105.55	104.34	98.079	103.47	105.42	102.54	96.491	99.327	101.04	98.873	99.988	103.22	103.67	97.736	101.36	96.396	95.816	99.498	100.1	102.86	101.63	100.43	101.04	98.381	103.1	101.2	100.03	103.81
105.39	109.38	111.19	108.48	113.3	110.17	107.62	108.01	105.95	110.43	109.93	109.96	104.75	110.46	109.95	110.31	110.1	113.2	109.35	110.73	113	110.14	111.71	109.56	112.76	109.57	109.26	107.86	113.01	110.8	110.45	109.35	107.17	111.27	111.41	114.22	107.47	111.18	106.27	103.96	108.54	111.13	108.66	110.77	110.03	111.67	107.69	112.37	111.25	111.86
105.4	106.08	103.83	106.35	107	108.36	106.1	107.38	109.52	102.93	105.33	105.99	107.66	107.5	105.44	109.14	108.02	106.97	103.08	104.49	109.03	112.72	108.66	103.99	106.02	107.75	106.37	106.96	109.94	105.29	108.52	100.26	103.3	108.11	104.84	108.29	107.49	108.6	106.43	110.56	104.86	106.88	105.71	110.93	107.2	103.85	106.9	102.22	104.53	108.08
107.23	102.46	103	107.73	103.84	105.63	105.04	105.79	108.07	105.22	104.06	105.59	105.38	107.2	102	104.11	105.1	103.21	108.8	108.32	103.44	106.53	104.85	106.19	105.8	101.09	103.02	109.09	103.72	105.17	104.29	103.19	110.73	105.22	110.57	106.98	103.42	106.32	99.843	104.15	102.92	105.98	106.76	103.64	105.02	107.73	107.56	107.06	108.32	110.03
100.02	102.64	106.15	100.9	104.06	102.49	106.28	104.32	107.94	101.89	104.66	99.856	104.59	99.377	104.26	102.6	101.28	104.61	103.7	101.73	104.9	104.52	103.99	103.14	104.09	101.08	102.38	106.66	106.84	104.8	104.05	104.09	106.54	102.17	101.94	104.6	108.23	106.23	103.77	103.21	103.39	107.12	106.85	107.69	106.34	104.26	104.22	106.86	104.26	103.52
117.18	118.77	117.44	115.06	118.94	118.75	117.98	119.54	114.33	118.76	120.28	120.34	119.33	115.04	120.31	113.45	116.34	118.69	118.4	119.05	115.42	114.39	121.59	123.14	120.97	118.55	120.97	118.07	113.52	116.19	116.08	120.26	117.38	118	118.78	123.17	113.75	118.23	115.87	113.95	115.77	117.84	119.06	116.11	119.39	115.75	114.74	117.48	118.65	119.33
107.93	104.63	106.76	108.71	102.98	105.59	107.94	102.42	108.63	105.26	104.03	108.21	102.54	105.59	101.79	105.14	102.29	105.16	103.8	104.54	110.63	103.13	104.74	104.73	107.66	104.45	102.56	105.31	100.85	104.07	103.44	105.42	106.24	108.12	108.1	108.95	104.98	108.48	101.13	102.43	108.89	103.18	107.4	102.06	102.46	105.1	102	100.27	105.14	104.1
107.8	105.61	103.84	108.16	105.49	107.07	106.41	105.28	107.93	105.51	100.13	105.99	103.8	103.6	105.34	109.12	104.19	107.16	107.11	105.88	106.15	103.85	107.97	103.26	101.03	107.96	108.72	102.23	104.37	101.66	105.78	99.4	106.72	105.99	103.57	100.42	102.37	110.5	103.99	105.69	105.68	105.65	106.44	107.26	105.22	103.65	105.92	105.9	105.82	104.68
105.52	106.22	106.27	102.74	105.84	105.62	104.49	104.28	103.27	104.74	102.94	104.79	103.76	101.56	106.17	111.24	106.79	105.59	104.4	103.7	106.41	104.08	105.9	105	105.47	106.9	109.77	103.79	104.1	100.25	107.95	106.86	108.53	102.73	106.15	107.06	106.77	102.57	107.7	104.93	105.41	107.58	104.86	106.6	107.56	102.22	103.89	106.47	105.76	107.01
106.51	104.17	108.17	100.19	105.74	102.61	100.63	103.98	105.26	105.55	106.65	103.95	100.74	103.52	100.68	104.46	102.61	102.52	103.78	103.13	106.25	98.49	104.18	102.93	105.7	102.42	102.87	98.824	109.74	108.27	105.39	103.79	102.91	101.41	101.02	108.37	104.71	104.15	106.83	106.61	105.71	102.03	106.3	106.43	105.22	106.92	106.22	105.41	106.88	100.94
111.91	104	105.16	107.02	107.75	111.98	109.16	109.81	109.83	106.56	107.13	107.85	109.73	104.62	109.01	108.07	105.51	110.59	105.11	108.57	105.59	110.08	106.67	108.74	108.79	107.84	111.59	108.96	110.9	107.52	110.49	108.73	105.3	108.78	101.8	108.14	103.05	106.32	108.47	105.21	101.98	108.67	106.67	108.59	106.31	107.75	108.65	105.36	103.91	108.15
110.53	110.37	107.65	113.63	116.44	115.64	113.53	108.87	107.89	113.47	109.71	113.36	109.56	114.58	108.67	113.78	114.54	109.5	109.17	109.62	110.84	107.8	112.37	108.79	112.8	106.82	113.12	113.38	111.51	113.16	115.53	113.39	110.38	106.46	113.78	110.43	108.4	110.54	110.43	112.89	110.24	110.66	111.44	109.46	104.68	108.7	109.26	111.23	114.2	109.3
116.05	117.13	119.67	117.04	116.84	116.92	116.22	116.9	116.45	119.48	115.13	120.17	113.52	115.49	116.02	120.35	122.27	117.1	112.78	118.11	116.77	119.7	115.92	116.18	115.22	120.39	119.33	120.06	113.21	118.05	121.43	117.54	115.76	115.04	116.04	114.88	117.8	120.29	119.91	122.96	117.84	121.42	119	113.91	118.91	119.77	112.72	118.74	120.49	118.56
109.32	104.31	101.55	105.99	107.05	106.08	104.63	111.99	104.87	103.33	103.78	108.59	106.04	107.29	107.63	109.06	109.19	104.13	104.82	105.83	104.25	106.14	109.34	105.48	105.08	105.18	102.3	105.48	103.77	108.8	100.76	110.08	105.06	110.09	103.75	104.74	104.14	103.39	105.21	104.58	111.14	104.82	105.81	105.7	108.72	106.18	106.15	106.37	111.55	101.15
113.72	109.4	110.21	113.57	112.87	112.4	106	112.76	114.07	109.02	110.53	113.34	107.96	114	116.51	110.17	111.96	113.22	114.14	112.86	114.26	115.8	115.61	112.74	112.94	114.69	111.7	108.77	109.76	113.1	112.23	114.67	113.61	111.9	110.05	114.52	114.59	114.18	112.18	107.59	108.3	112.28	116.08	116.7	112.81	114.19	112.24	116.04	116.51	111.77
102.05	105.7	102.39	102.45	107.01	99.813	105.14	104.5	102.46	102.47	105.84	99.946	105.6	106.86	104.67	108.55	108.27	103	104.23	107.4	109.25	101.74	100.21	102.45	106.61	106.75	104.06	108.67	107.86	106.66	107.74	105.68	106.55	99.988	108.88	103.82	102.99	101.89	105.75	101.12	106.92	103.56	105.88	99.627	101.86	110.9	101.15	105.57	105.33	101.61
110.8	117.97	116.78	117.05	118.93	113.03	114.82	116.78	111.84	118.15	117.8	114.58	117.56	119.62	115.34	114.35	116.26	117.01	114.8	117.27	118.56	120.62	113.16	115.72	111.26	120.54	118.85	114.78	118.72	115.58	111.97	117.2	113.85	113.69	120.14	118.52	114.58	116.48	114.34	115.83	114.93	117.18	119.06	117.58	115.03	117.25	115.15	116.21	114.67	119.18
106.85	107.88	104.96	104.04	105.45	113.12	103.04	106.96	108.14	108.36	107.45	106.6	106.78	111.17	104.85	105.65	106.2	109.67	103.19	104.85	107.29	105.76	105.79	110.78	108.1	102.83	104.82	107.37	105.01	106.01	104.55	113.35	106.99	107.13	106.5	106.52	107.2	109.17	97.871	105.64	111.19	105.89	107.35	105.86	107.14	111.22	106.55	107.22	101.46	101.37
110.43	109.21	108.49	101.29	108.89	105.29	105.42	103.61	101.86	103.47	104.19	106.57	104.56	101.63	104.71	107.1	104.46	109.24	102.3	107.55	102.18	103.99	108.99	103.54	106.4	106.42	104.59	103.81	103	101.57	106.61	104.75	103.83	102.24	108.19	107.14	105.84	105.54	110.44	105.56	105.8	106.46	107.05	105.15	104.8	113.87	105.96	103.72	105.39	102.42
112.05	117.01	111.34	113.95	112.45	111.07	114.07	116.46	112.15	112.34	111.4	113.4	111.79	115.84	112.5	111.42	113.12	112.77	114.32	111.73	112.03	112.76	112.57	111.18	116.34	112.48	114.85	108.21	110.06	111.12	113.76	115.29	112.27	109.78	110.63	113.76	110.51	118.13	114.68	115.21	113.26	115	113.58	112.79	114.87	110.04	107.55	114.1	113.57	108.23
113.24	111.5	108.88	107.28	114.37	110.31	108.44	105.63	113.11	116.55	109.65	110.35	106.64	117.37	106.3	113.43	108.41	106.58	111.93	106.83	113.13	111.29	111.61	109.02	114.97	112.83	109.06	106.12	109.94	111.33	116.76	112.32	111.55	110.33	107.62	109.83	110.35	113.74	108.44	112.92	109.82	111.68	109.25	115.93	106.18	114.35	112.08	104.68	111.95	112.28
112.42	112.76	113.33	113.27	109.84	109.82	114.71	112.6	114.25	117.19	111.5	115.99	113.94	117.93	113.24	114.2	108.75	114.38	111.81	111.66	110.4	114.76	111.72	115.36	116.94	111.39	113.9	113.93	112.96	115.11	113	112.32	112.76	111.02	117.45	110.55	116.64	110.54	112.02	111.12	115.58	109.72	112.58	113.52	109.3	110.41	111.96	114.4	115.78	110.77
106.92	106.31	105.96	106.76	107.34	105.86	105.25	104.38	107.37	107.15	106.16	102.41	106.11	112.23	105.14	106.48	108.44	104.24	104.73	104.79	100.82	106.86	103.35	107.63	107.65	103.64	102.49	107	107.1	105.79	97.786	106.36	103.93	106.43	106.24	100.97	103.83	107.29	103.55	107.29	107.43	108	109.28	104.94	106.92	107.34	104.06	106.81	110.26	107.22
118.99	116.78	116.18	109.92	114.47	112.27	112.82	114.87	113.11	112.22	109.76	111.78	115.06	112.37	109.61	112.68	118.17	110.11	110.71	117.44	106.63	109.75	114.08	113.93	111.08	114.96	111.07	109.8	112.13	113.61	114.83	112.06	113.58	108.38	113.08	111.63	114.28	112.13	114.92	111.51	113.12	112.12	109.8	113.79	109.86	108.84	114.42	111.6	109.83	117.15
108.9	111.81	110.35	112.85	110.8	112.06	110.78	106.32	113.49	110.75	116.23	112.52	107.5	110.48	114.18	111.45	112.46	107.2	115.99	119.51	112	111.17	112.52	110.37	114.36	114.32	108.74	113.73	109.91	105.83	113.83	112.83	110.95	113.93	109.63	108.96	109.27	111.72	110.04	109.63	107.56	114.06	111.38	114.47	118.73	107.81	113.95	114.23	109.38	109.51
114.03	105.16	109.7	106.51	111.66	110.28	113.49	110.86	110.67	109.72	110.44	111.6	118.16	112.89	111.06	111.56	111.82	110.58	107.56	110.91	110.49	110.17	108.15	108.84	109.28	109.82	109.11	113.09	108.72	109.68	110.08	109.62	107.79	112.09	115.62	110.05	108.36	110.91	107.32	108.65	110.92	112.41	111.16	114.06	111.79	115.49	114.23	112.01	108.5	111.91
109.42	111.74	111.99	116.76	111.53	112.95	116.47	114.43	111.34	111	109.82	110.79	111.7	111.32	115.23	115.89	108.75	111.49	108.82	109.46	111.34	112.76	115.77	113.23	108.81	112.73	118.1	115.94	111.57	113.02	107.95	112.89	112	111.29	111.34	110.27	114.06	113.77	112.84	107.8	114.29	113.58	110.77	111.37	109.81	114.08	110.41	111.93	113.09	116.32
105.89	105.89	106.08	98.631	106.28	102.27	105.26	105.75	105.97	103.38	105.94	108.85	106.35	104.42	106.73	103.93	103.71	107.35	107.85	106.01	107.71	104.93	106.59	99.593	104.34	105.66	105.07	108.33	103.4	108.81	105.81	103.03	107.85	107.09	106.13	110.22	108.3	107.13	103.36	110.17	105.43	104.13	105.53	110.31	105.14	109.66	106.47	105.91	107.11	109.17
109.01	108.16	106.04	101.02	105.32	110.31	103.98	108.43	105.8	106.11	107.39	104.31	106.13	103.85	110.53	107.6	108.59	111.09	104.33	105.03	107	106.51	107.36	109.97	105.38	108.74	105.6	103.87	105.64	104.26	105.11	105.61	107.33	106.92	104.97	105.82	103.75	105.04	104.01	106.86	106.05	105.9	103.47	107.65	102.09	106.53	108.79	108.01	103.74	108.11
106.03	107.45	100.18	103.89	105.88	101.46	108.39	100.62	98.701	106.42	100.47	106.61	105.67	103.28	101.58	104.25	101.57	106.55	105.03	104.43	106.97	109.66	103.47	106.29	103.17	105.09	104.63	107.26	103.35	109.55	106	105.28	105.92	100.61	100.68	103.28	107.59	104.11	103.78	103.86	105.79	105.92	104.64	104.99	110.02	103.07	101.43	107.1	102.74	107.69
103.94	103.33	104.53	106.09	105.54	101.14	102.09	102.29	101.57	105.07	108.15	102.05	106.15	100.39	107.62	107.99	102.74	102.18	102.91	100.01	105.42	105.52	97.696	101.99	106.95	105.6	101.96	108.84	99.771	100.53	98.78	98.521	106.6	105.02	103.75	102.3	104.22	107.49	105.64	105.27	106.47	109.03	102.06	104.39	106.06	105.62	106.96	105.16	102.63	102.57
118.85	120.06	116.21	118.8	116.48	117.42	117.04	119.77	116.83	116.06	114.4	115.56	117.57	115.26	114.2	119.27	118.18	116.16	116.33	113.72	111.3	114.98	117.1	119.81	114.74	114.6	116.42	112.54	116.84	117.64	120.94	116.21	115.05	112.26	120.96	118.35	119	113.39	117.67	115.35	112.45	113.45	115.64	119.92	117.74	116.85	116.16	117.41	118.93	117.88
116.03	113.51	114.08	117.38	119.79	119.74	116.27	113.2	115.31	114.76	114.16	116.87	117.3	108.8	112.6	116.52	116.61	113.88	117.27	118.77	120.74	119.12	116.16	119.6	114.05	115.72	115.73	122.31	114.55	118.66	119.1	115.99	114.97	114.95	111.59	113.16	112.66	114.54	110.17	115.18	114.5	115.64	116.44	116.83	113.36	116.28	118.07	116.97	117.49	120.17
106.94	102.86	105.03	105.7	111.76	103.46	103.98	105.42	106.73	99.659	104.2	102.75	110.03	108.16	104.39	105.69	106.7	110.57	107.57	107.12	108.53	105.55	108.08	106.22	104.58	104.65	108.32	104.79	109.83	106.03	105.29	107.76	110.78	104.93	104.4	109.56	105.26	106.82	107.05	111.55	105.79	102.6	108.57	105.31	107.17	102.32	104.5	108.67	106.73	104.8
107.25	109.72	113.98	111.83	111.05	110.79	109.64	109.33	113.69	110.77	107.37	110.6	113.02	108.39	116.33	110.1	108.89	110.71	108.65	113.77	111.55	106.92	108.78	108.41	108.66	111.03	111.48	109.07	108.25	112.05	111.89	112.72	114.22	113.3	108.07	112.29	114.89	112.96	111.54	110.36	114.75	109.84	111.52	113.13	111.47	110.51	111.33	113.45	112.9	110.69
104.07	100.77	106.57	105.5	99.27	107.25	108.2	104.83	105.09	104.93	108.68	105.73	103.51	107.31	110.21	104.39	105	105.89	105.81	107.16	108.84	107.91	102.61	105.87	107.4	105.15	107.04	104.59	105.48	109.12	104.42	103.39	108.73	109.33	101.71	107.21	109	105.01	107.19	105.73	105.2	103.87	106.29	106.03	106.86	104.1	104.02	104.03	107.32	111.05
116.89	111.2	109.15	107.21	110.03	111.74	112.29	111.19	114.21	111.52	111.82	113.21	111.64	106.65	109.79	114.55	113.1	113.12	111.67	106.35	105.73	112.01	111.94	115.28	110.96	113.06	110.46	107.28	113.7	114.26	115.25	112.42	114.28	110.64	113.82	109.88	110.62	112.79	113.29	110.55	114.87	113.16	112.56	110.44	112.72	110.53	108.81	109.25	107.74	107.45
98.401	98.031	100.56	94.163	103.1	97.332	102.06	100.79	106.2	102.26	101.23	99.263	97.095	103.35	100.69	97.923	102.89	97.375	99.987	99.094	99.626	102.04	100.63	99.047	99.146	95.682	99.73	98.587	94.696	102.08	100.57	100.39	101.32	100.77	95.494	101.82	104.92	99.291	105	105.27	103.68	99.62	101.04	101.18	103.1	98.89	95.094	101.55	100.99	100.66
104.54	105.58	102.75	107.9	103.3	106.05	106.85	104.39	104.54	106.22	101.9	104.08	101.08	105.78	106.28	104.85	102.95	103.49	105.26	108.48	106.95	103.89	107.22	105.78	103.72	104.25	108.03	104.94	101.78	104.17	108.55	104.45	100.44	106.78	102.2	102.07	105.63	100.44	101.94	100.57	104.38	105.1	102.23	104.9	102.44	106.02	104.21	100.82	106.43	104.83
114.4	114.69	112.31	114.04	110	114.22	117.14	112.32	110.09	115.25	114.47	108.86	112.34	111.3	109.45	109.48	106.88	113.33	117.17	113.77	114.83	112.33	111.94	112.38	114.32	110.07	112.6	112.51	107.82	110.67	113.77	114.08	111.18	117.28	113.19	114.62	109.71	115.59	113.27	110.95	116.9	115.47	111.19	116	104.89	115	110.93	114.16	114.45	117.6
101.3	107.44	109.11	100.22	101.58	104.13	104.26	108.35	103.9	101.48	104.86	102.45	103.06	103.61	102.84	104.64	104.05	104.23	102.07	104.26	106.49	106.2	103.35	106.51	109.96	104.72	109.12	102.67	100.87	104.14	104.75	102.48	108.29	108.15	103.33	106.51	104.84	105.84	102.41	103.95	103.98	104.04	107.34	107.68	108.07	109.29	108.12	105.61	103.86	106.46
105.09	108.87	106.51	107.58	101.5	104.84	105.25	105.26	103.11	105.85	107.81	102.78	105.96	111.24	106.5	103.19	104.05	108.29	107.11	110.01	107.09	105.38	101.25	102.19	104.53	104.64	103.19	106.01	106.41	103.95	104.44	103.77	101.8	105.75	108.14	107.62	105.49	108.45	108.25	104.07	106.38	110.52	102.81	104.83	106.3	104.77	100.9	109	108.99	105.93
115.07	111.41	112.02	109.47	111.41	111.72	113.52	113.97	108.48	113.97	110.59	107.87	114.54	111.35	107.97	111.21	111.99	110.41	113.16	119.26	109.47	110.26	113.92	105.76	110.63	111.29	111.4	112.72	112.7	113.82	108.97	112.57	111.59	110.29	111.92	105.44	106.39	112.15	108.97	113.03	113.07	109.35	112.43	111.51	113.15	113.48	114.25	116.08	107.53	111.15
107.56	104.5	107.89	104.77	111.27	107.56	103.83	101.55	105.73	106.53	105.35	105.13	103.69	104.52	106.8	105.88	108.02	108.02	109.8	109.23	105.26	106.73	109.47	102.99	106.39	103.6	104.35	105.08	106.06	99.562	106.52	111.17	102.41	106.69	105.4	104.76	107.45	107.63	102.01	107.45	103.61	106.58	108.75	109.27	109.35	106.97	110	104.48	102.99	106.32
104.48	107.91	103.37	106.33	106.94	106.93	105.32	108.97	102.53	103.24	109.54	102.9	107.81	110.88	106.87	104.94	106.52	106.18	105.97	103.97	105.89	109.26	105.4	107.8	102.09	108.2	104.49	107.86	103.27	105.74	104.29	107.87	104.54	107.42	109.76	103.53	103.1	104.24	112.04	106.99	107.81	106.23	107.24	110.04	104.12	106.34	103.15	106.65	106.06	107.5
105	106.11	103.87	107.26	112.07	100.14	106.46	103.72	102.43	105.29	105.77	104.64	103.27	105.71	105.23	107.2	103.55	104.8	104.43	105.24	106.48	100.21	104.75	105.58	106.49	104	103.34	108.8	107.68	102.94	107.67	102.87	104.18	104.44	104.98	105.93	107.36	101.15	107.16	111.81	108.18	104.41	101.55	103.15	106.19	103.43	102.72	104.41	99.367	103.68
102.17	105.87	103.94	108.22	102.24	101.29	102.68	106.36	102.69	104.95	106.9	103.95	101.56	108.8	101.41	103.01	105.84	97.638	108.83	104.98	106.14	101.89	109.65	108.2	106.26	102.4	105.03	110.31	104.44	104.95	105.64	107.45	107.43	103.4	106.02	104.94	108.48	110.13	107.42	104.87	102.69	104.99	100.32	102.37	106.69	101.82	107.15	105.61	100.77	106.42
107.38	105.59	107.69	106.71	107.2	105.16	105.83	107.43	103.02	107.25	106.95	109.35	106.62	103.03	106.26	103.73	106.47	103.46	100.54	103.33	106.79	103.35	103.82	104.08	103.56	100.51	103.57	105.09	108.37	108.08	103.87	104.22	103.67	105.3	105.86	107.62	106.13	104.67	110.2	102.58	101.24	105.84	107.15	104.07	107.7	106.73	103.43	105.39	103.38	103.36
109.06	113.64	109.18	114.13	107.05	114.12	112.84	115.75	109.95	115.09	116.87	109.12	113.73	115.79	110.62	111.28	110.4	110.05	109.86	114.35	110.04	108.34	117.69	113.39	113.13	112.32	115.95	109.25	108	112.41	110.49	118.48	111.37	111.01	110.19	112.36	112.82	106.42	117.25	114.54	111.78	114.63	110.69	109.97	108.54	112.63	112.91	109.27	107.9	110.27
100.59	104.38	104.38	99.308	107.55	105.21	106.22	104.09	108.36	106.34	108.57	107.31	104.18	109.74	101.96	104.21	107	107.38	106.11	102.52	108.32	103.97	104.33	103.01	111.16	107.4	106.63	105.48	110.02	104.57	106.37	102.27	106.1	108.88	108.54	108.23	108.15	104.68	109.96	112.95	103.67	110.11	103.21	107.65	106.81	105.15	103.59	106.57	104.5	107.56
105.54	102.87	104.1	106.35	106.62	105.92	106.9	105.88	102.51	109.01	107.49	104.9	103.78	104.98	106.79	109.7	105.54	98.699	108.7	104.47	107.51	103.86	106.04	102.42	103.53	103.44	106.36	105.22	111.27	105.03	103.88	105.14	102.58	105.96	106.77	110.64	105.26	101.95	102.35	110.07	103.62	104.52	100.86	102.2	103.9	102.44	101.44	109.44	103.35	108.32
100.46	101.21	100.97	98.961	96.251	96.424	97.538	101.64	107.09	98.299	97.534	101.89	99.302	100.93	96.819	101.16	99.001	102.11	97.791	99.122	98.887	102.51	96.608	98.034	101.79	97.092	98.546	104.2	98.879	102.49	100.72	98.922	98.134	98.771	99.485	100.19	99.666	102.46	96.759	97.247	98.107	98.267	103.36	97.456	101.3	100.52	102.22	99.469	95.752	96.35
105.06	110.28	107.69	105.71	106.58	107.75	108.65	106.42	101.9	105.26	101.64	103.57	101.43	109	109.46	103.94	108.73	104.4	105.7	101.98	105.78	104.43	107.13	107.76	106.32	107.62	105.02	103.67	108.39	107.46	103.81	107.01	106.27	107.15	106.21	106.06	105.47	110.29	101.83	104.17	103.67	105.79	101.64	102.76	109.01	105.26	103.67	104.3	105.25	103.26
98.253	95.738	99.63	100.37	103.44	96.85	99.106	102.83	96.312	101.52	100.07	95.56	97.391	94.828	100.44	99.903	100.94	99.544	100.04	100.76	97.799	100.19	97.386	98.582	99.177	101.2	102.54	103.14	102.35	99.606	102.27	105.19	99.622	101.34	98.236	100.81	101.02	98.619	101.34	98.018	100.83	101.26	98.311	98.747	96.102	98.271	100.09	100.3	105.7	97.424
100.16	104.4	103.3	106.39	101.71	109.3	104.75	104.13	107.27	105.43	107.92	106.59	101.26	104.78	109.13	107.37	105.53	108.1	103.17	108.77	102.36	99.406	107.37	106.86	108.61	105.66	100.07	109.4	106.11	105.72	107.43	106.84	109.43	108.78	104.7	106.12	107.86	103.21	105.8	102.53	108.18	108.34	110.26	109.52	103.86	106.45	105.57	107.93	106.65	107.09
110.53	111.36	111.08	110.9	110.37	112.44	111.55	111.58	109.81	112.55	114.32	111.26	111.04	109.56	110.41	108.43	110.83	114	112.89	110.58	116.74	112.48	111.21	111.22	113.1	111.26	108.9	113.68	112.14	117.95	114.92	113.25	114.35	110.35	111.34	109.74	113.51	114.05	114.75	114.38	110.05	114.8	111.13	112.72	112.77	110.51	111.68	114.02	107.91	114.32
103.58	108.53	105.76	105.59	108.07	106.45	107.51	109.32	105.41	107.49	105.17	107.04	108.37	107.02	108.48	107.55	105.33	103.73	109.51	103.92	110.01	106.55	106.78	106.63	106.84	100.6	100.68	109.84	107.5	112.97	109.3	104.34	103.65	107.73	104.41	107.46	101.92	106.15	102.22	106.18	102.59	105.31	106.74	106.78	107.39	106.7	106.71	109.07	109.39	107.84
106.38	103.78	103.78	107.57	105.88	100.31	104.57	104.57	107.64	109.45	105.56	105.24	109.94	98.927	102.06	104.75	104.48	101.17	107.27	105.25	105.02	102.31	107.37	107.42	100.59	108.93	106.39	101.14	104.4	101.96	111.61	101.94	104.01	107.09	106.27	109.39	102.93	108.42	107.89	105.2	101.48	109.89	110.18	108.77	105.1	104.57	103.62	104.87	105.71	109.22
108.6	103.91	104.22	104.81	108.13	110	104.59	106.27	107.49	107.07	109.34	108.9	109.17	107.64	108.76	108.29	103.88	105.81	105.91	102.78	100.84	106.39	113.03	108.29	106.94	106.4	104.57	104.98	104.03	110.85	107.86	103.53	105.61	104.86	109.3	105.21	106.43	109.74	106.79	105.06	106.78	103.67	106.55	104.03	106	105.95	101.78	106.42	108.21	110.19
111.41	104.32	109.29	112.53	112.3	108.02	110.36	110.48	109.88	110.87	109.98	112.44	112.04	114.58	112.89	108.3	113.48	112.95	113.14	114.89	106.76	109.86	110.29	108.36	115.96	117.44	112.61	108.06	115	110.68	109.66	109.41	110.32	113.33	111.31	116.68	110.79	113.19	115.5	110.58	110.33	105.31	112.89	113.67	111.16	110.62	113.75	110.02	115.54	112.55
115.9	122.59	118.82	117.29	117.36	119.11	117.26	120.72	118.99	113.15	117.5	116.22	118.56	119.52	116.87	116.36	113.33	118.7	118.99	117.88	119.38	119.81	119.4	120.91	116.29	121.67	117.84	119.34	113.8	116.9	116.68	118.4	116.57	120.42	116.03	122.95	115.91	120.84	114.97	113.57	116.74	119.67	119.27	117.94	120.57	119.87	114.44	111.72	120.15	115.53
108.66	109.6	107.91	108.97	111.22	109.39	110.6	108.31	108.14	109.52	108.53	110.75	111.4	107.42	112.03	109.76	111.74	107.65	106.92	113.01	107.92	111.83	105.07	109.65	108.22	106.27	112.24	111.59	110.02	107.77	113.3	111.63	106.39	108.58	108.33	106.79	108.27	111.42	114.07	106.58	107.73	107.24	114.89	110.9	108.84	114.12	110.95	113.2	109.78	110.92
99.767	96.343	103.54	100.17	99.906	102.83	100.62	99.048	99.263	100.14	97.182	99.595	100.52	98.151	98.349	103.21	96.284	99.116	101.29	96.484	98.946	96.165	102.17	100.55	97.257	99.613	99.964	101.12	97.365	100.52	98.936	101.28	98.704	97.029	96.577	100.82	99.231	95.088	96.442	98.3	97.574	97.34	99.292	99.886	99.125	97.11	105.3	99.901	97.126	99.54
105.1	106.2	111	109.18	109.51	108.66	107.49	104.39	106.49	104.1	110.2	107.78	110.5	108.79	107.13	103.8	108.28	104.09	107.26	103.89	105.33	107.12	106.34	107.71	108.9	105.9	111.07	101.12	109.46	107.04	106.16	102.13	106.52	107.39	99.357	105.68	103.88	108.15	107.81	105.29	111.94	106.42	112.49	107.37	104.83	105.36	104.48	105.55	103.61	107.49
109.63	114.59	109.94	113.41	113.83	109.92	108.66	111.09	114.11	109.9	112.09	110.58	114.67	109.91	110.05	105.16	112.01	110.08	110.95	114.21	112.93	112.64	110.51	112.47	108.02	112.87	110.16	112.73	108.94	111.84	113.12	108.81	109.99	114.07	115.11	109.99	115.74	106.51	113.08	110.24	112.35	111.72	114.15	107.41	111.85	116.91	109.73	109.1	111.4	115.76
108.81	106.21	102.52	106.62	102.94	103.19	104.98	103.58	106.66	106.51	105.95	109.62	104.84	98.747	102.76	110.13	101.87	104.09	104.66	108.97	103.88	108.83	106.2	106.83	106.86	106.51	111.09	105.08	112.31	103.71	107.4	106.97	104.25	108.2	108.41	105.82	104.61	109	108.56	107.64	104.64	102.49	107.55	109.33	102.07	103.58	104.72	102.94	104.94	107.24
124.14	116.6	118.5	122.48	118.49	123.46	114.42	120.56	115.29	117.65	118.02	116.83	113.77	116.13	116.35	112.56	111.49	114.58	114.78	113.55	114.52	118.45	118.01	116.31	119.52	118.86	118.05	115.26	119	126.77	122.01	121.51	119.45	118.27	114.61	117.83	113.55	117.33	117	117.12	116.68	115.57	120.74	119.04	110.71	116.46	115.59	117.88	117.83	122.64
112.48	111.92	107.89	105.32	106.86	108.47	109.86	108.94	106.01	113.99	111.74	108.95	112.72	105.43	112.26	106.97	108.89	107.15	110.51	109.95	115.79	109.21	107.1	111.21	110.33	112.47	107.07	112.9	106.48	109.72	108.66	112.7	113.79	105.41	108.47	105.81	110.22	109.36	108.65	107.79	107.34	109.06	110.78	111.91	111.17	107.65	106.09	105.48	110.86	111.68
105.06	110.06	105.4	109.15	103.93	107.58	99.683	102.91	107.73	105.05	106.81	106.29	105.72	105.15	101.2	105.42	102.54	108.7	107.99	105.04	104	104.9	105.01	104.93	99.991	107.27	108.06	100.35	107.43	104.1	106.37	102.78	106.41	109.67	106.33	104.54	106.3	107.8	110.99	108.78	106.46	107.97	107.53	102.76	106.49	108.76	107.21	104.91	102.66	102.6
103.49	106.58	107.92	100.46	105.45	108.67	102.24	101.61	107.63	102.43	104.59	106.03	106.22	105.3	107.12	107.57	108.43	104.52	107.23	106.75	109.37	103.75	104.94	103.2	106.64	105.24	106.03	107.69	105.22	105.57	99.541	108.99	100.55	105.22	99.24	110.43	104.07	103.27	105.44	107.9	104.6	104.41	105.72	103.99	106.51	107.8	108.27	102.91	104.14	105.39
109.24	108.67	113.48	112.89	109.49	107.88	110.78	109.64	109.63	109.4	109.11	105.27	113.81	109.97	109.68	109.04	106.21	109.22	107.4	110.21	112.44	106.14	111.54	114.29	107.6	112.27	106.27	106.04	108.64	108.42	111.94	111.59	111.96	112.08	110.97	108.15	110.09	109.37	104.58	106.32	107.61	112.24	112	110.79	111.17	107.2	108.23	112.47	109.78	105.64
110.94	109.88	108.83	112.1	112.03	110.14	115.22	108.14	109.63	114.55	112.31	109.69	104.33	109.88	112.66	110.68	109.37	114.43	108.52	109.04	111.98	108.26	109.29	109.57	107.27	106.93	110.28	108.99	111.35	111.28	110.9	113.32	110.63	112.73	104.86	112.57	110.38	108.52	109.57	109.56	110.67	111	107.78	113.84	113.58	113.16	109.19	111.93	110.85	112.15
107.08	102.96	107.21	107.29	103.11	106.07	104.95	108.83	103.44	100.56	106.27	108.27	110.07	104.84	100.1	106.4	107.21	104.16	107	106.69	104.88	107.58	106.86	101.94	102.08	104.23	103.39	102.83	108.94	104.9	100.01	102.68	106.08	108.94	103.78	99.793	108.13	106.17	105.58	105.99	105.69	104.61	109.09	103.64	102.79	106.78	107.12	108.38	102.06	106.92
102.9	108.99	111.44	105.63	107.08	101.23	106.59	103.19	106.03	104.21	101.8	103.55	105.42	107.95	107.69	110.25	109.42	101.84	108.44	109.38	105.76	106.3	105.58	104.05	105.71	107.24	108.64	107.54	109.87	105.39	108.43	108.62	103.46	108.2	104.43	103.26	109.91	107.21	101.88	103.99	109.75	106.37	107.2	103.78	106.52	108.19	106.62	107.91	104.75	106.37
120.68	119.95	119.64	111.68	116.76	117.22	116.73	113.47	117.53	117.04	118.04	116.59	120.59	119.03	118.67	118.28	121.32	117.84	114.89	114.35	114.68	114.33	114.76	118.41	117.94	118.6	113.27	118.11	117.8	115.81	120.61	116.41	116.91	118.68	119.63	118.27	116.95	116.81	113.34	116.55	120.9	114.97	118.33	120.92	113.99	121.21	119.13	117.3	115.71	117.82
99.998	97.719	95.992	97.433	105.48	107.4	101.95	102.96	100.36	102.33	100.46	103.34	97.823	102.95	98.923	99.857	97.827	99.911	99.697	96.118	100.84	100.78	101.49	100.66	101.83	100.38	93.975	100.22	102.11	102.08	98.208	103.33	98.311	98.639	102.21	99.018	99.624	93.179	99.405	97.718	99.755	101.94	96.476	94.345	100.91	100.54	103.54	98.047	99.085	98.03
109.28	111.19	107.75	110.04	112.79	107.42	111.87	110.48	109.46	112.12	105.47	110.82	110.42	107.31	110	109.79	110.78	109.93	105.17	110.12	112.09	112.89	108.7	112.57	110.21	112.35	109.67	106.45	106.16	110.33	109.61	109.3	108.54	106.78	112.95	111.65	108.45	114.01	109.36	109	106.39	112.97	107.13	108.12	111.81	109.77	114.32	109.85	112.48	110.04
104.84	113.88	106.39	105.44	103.18	104.12	107.36	103.16	105.07	105.49	103.35	106.63	107.17	109.19	108.84	103.92	105.18	108.85	106.63	104.97	107.45	104.65	107.71	108.11	106.43	101.66	105.62	107.42	109.43	105.05	106.07	109.7	105.33	106.26	107.04	105.37	100.4	107.25	101.82	104.29	104.89	107.12	105.65	108.21	104.97	108.31	105.04	107.71	105.09	108.85
107.3	105.69	103.45	103.81	109.47	103.24	108.48	108.28	104.02	105.47	106.67	106.32	104.31	109.12	105.6	104.31	108.65	105.37	106.07	110.3	101.21	103.29	109.02	104.26	108.28	104.39	103.11	103.01	107.75	108.4	107.06	105.3	107.18	111.27	104.7	104.77	102.75	108.78	104.08	109.36	104.6	105.81	105.64	105.21	107.79	104.7	111.29	105.33	102.66	106.92
105.73	107.36	103.13	104.78	102.61	107.33	106.58	106.83	106.98	107.43	108.58	107.58	108.42	105.98	108.31	105.8	108.04	107.56	105.39	103.12	105.15	102.49	107.48	107.68	111.22	105.57	105.81	105.59	109.46	108.99	106.05	109.94	104.76	106.66	104.97	106.35	106.03	101.63	106.69	107.37	103.23	108.1	109.57	111.4	107.11	106.98	106.04	103.68	106.86	107.21
101.39	105.05	104.14	106.1	103.79	108.92	104.95	107.39	102.67	110.09	105.67	108.17	108.34	105.62	106.11	102.75	103.3	112.3	105.41	105.58	102.36	107.33	106.85	101.24	107.21	107.78	107.71	102.05	103.77	100.72	102.03	108.74	107.32	105.9	107.23	106.14	104.34	108.28	103.41	105.01	106.02	108.58	102.24	103.78	109.97	103.44	103.38	107.15	106.98	101.98
95.825	101.59	103.28	97.859	96.757	103.47	103.49	101.02	102.5	99.01	100.46	102.22	102.08	103.02	95.608	96.025	97.785	102.61	98.659	98.055	102.56	99.264	103.79	100.17	101.19	103.74	97.236	98.984	101.29	103.47	99.119	99.43	100.66	104.71	106.38	99.039	100.86	96.465	95.74	97.97	97.205	98.53	99.901	93.406	98.319	98.932	100.83	100.27	102.66	98.453
108.74	108.82	107.73	108.84	108.19	107.71	107.93	107	108.9	104.47	110.6	111	110.19	110.43	109.48	110.83	111.14	112.86	109.72	105.84	111.19	108.74	110.12	106.3	108.62	108.74	104.75	109.27	109.47	108.8	109.57	113.13	111.18	111.42	109.05	111.48	107.9	114.15	111.71	111.66	110.42	111.05	106.9	113.19	108.07	110.56	108.47	109.94	108.44	106.51
103.55	105.82	106.91	106.11	107.55	108.69	107.25	106.08	107.6	104.49	106	106.37	104.92	106.35	103.16	105.08	103.66	103.61	101.29	102.02	102.14	105.84	103.29	103.18	108.68	113.02	109.02	105.78	109.53	104.86	106	107	105.6	104.87	104.3	105.26	104.8	104.76	105.75	109.47	107.23	105.56	107.51	101.11	105.85	108.57	105.52	108.81	109.94	106.86
105.24	108.02	105.29	99.088	108.47	104.33	103.17	106.32	105.98	107.72	107.31	104.4	107.82	107.28	109.98	106.31	105.71	103.73	105.46	108.06	106.77	103.8	106.9	105.87	111.37	107.61	104.92	104.83	109.36	105.89	108.07	102.08	102.39	106.59	105.92	106.92	106.15	103.34	105.31	101.99	108.8	104.63	103.65	110.39	102.18	107.61	107.46	109.92	104.46	105.36
101.04	103.7	105.02	104.58	105.25	106.94	108.87	101.64	105.28	105.3	102.19	100.74	102.52	105.23	107.67	105.32	108.77	107.54	106.63	104.83	102.58	105.83	108.66	103	97.541	105.68	105.93	103.46	101.02	106.1	98.175	104.82	109.41	108.86	102.76	106.73	102.55	104.21	105.89	103.33	105.71	108.18	104.82	103.85	104.86	105.22	106.46	104.31	100.94	103.31
99.666	96.93	102.81	98.986	96.764	101.09	103.38	104.48	97.028	97.897	99.924	103.08	100.08	97.23	100.62	99.943	93.019	103.8	100.04	102.11	100.78	98.414	96.488	95.501	101.19	96.608	97.328	99.729	97.194	96.839	98.465	100.15	103.59	100.25	98.471	101.13	96.073	101.23	103.33	103.76	101.08	103.18	99.288	101.14	102.09	102.8	97.09	101.09	99.185	98.995
102.3	108.75	105.12	104.81	101.32	103.18	106.18	107.66	104.73	102.19	105.77	108.46	101.87	103.54	104.37	102.78	106.39	105.31	104.89	106.65	105.14	105.87	107.06	99.6	101.71	103.94	105.47	102.92	110.34	103.06	103.05	103.22	108.54	104.21	106.36	107.29	109.56	107.3	102.28	110.16	106.53	104.27	107.45	104.61	103.3	107.12	104.59	104.89	102.94	108.28
111.17	109.27	113.53	110.79	112.97	113.48	110.29	107.35	116.37	109.43	112.18	113.54	111.42	112.57	113.23	109.59	115.51	116.76	110.6	114.26	111.37	114.07	116.36	115.41	111.11	111.63	112.99	109.38	113.64	111.34	115.47	106.82	110.01	116.62	113.09	113.4	111.25	109.29	109.65	111.49	115.36	112.52	114	107.53	113.63	114.83	111.27	112.21	111.59	111.73
102.85	104.58	103.1	103.66	101.89	103.75	107.78	104.91	100.89	105.57	103.36	102.33	103.41	101.38	98.254	103.11	99.575	109.56	100.84	106.18	105.67	103.67	102.69	101.1	108.17	101.91	102.27	100.27	106.75	106.18	105.53	105.22	101.72	104.25	111.1	103.23	104.5	105.35	104.74	107.94	104.64	102.48	101.97	105.65	106.57	105.38	104.38	107.11	104.48	104.52
100.5	103.66	100.85	102.08	97.55	100.77	100.57	101.26	100.65	101.06	100.63	103.53	99.375	102.91	99.892	100.51	98.363	98.983	98.838	100.27	102.35	96.982	99.997	100.1	101.18	102.75	96.256	99.749	98.229	98.197	101.93	101.9	99.092	100.12	98.414	101.36	99.795	99.923	99.823	96.548	100.57	102.76	98.785	101.35	98.473	98.999	99.851	98.569	96.801	100.48
114.27	111.72	112.15	109.9	108.75	110.77	110.3	105.89	109.11	113.91	110.47	111.66	108.84	112.9	107.76	109.34	110	110.45	113.63	113.13	114.11	110.45	114.59	110.57	115.39	110.2	110.62	112.96	110.08	112.27	110.46	111.91	109.41	111.12	109.16	114.12	112.86	114.28	114.67	109.28	108.23	114.09	106.54	110.38	110.27	110.63	113.06	112.02	113.86	111.93
101.18	100.08	106.82	106.64	105.74	104.1	98.522	102.42	104.32	104.66	100.06	101.27	106.29	97.941	104.17	104.21	107.35	107.12	106.53	103.22	103.4	106.31	106.2	104.52	108.38	108.86	104.11	96.254	106.18	103.97	101.1	104.44	103.5	105.77	105.92	105.79	104.68	104.24	102.8	108.15	99.621	107.28	107.37	103.88	106.34	104.49	104.74	106.27	105.26	104.54
101.51	98.628	100.07	100.3	104.45	102.43	101.81	100.9	102.11	98.484	101.21	102.5	104.12	99.909	104.86	99.952	96.15	96.797	102.13	99.817	98.047	104.26	101.34	103.61	101.84	100.49	100.25	98.426	99.944	98.717	97.268	100.61	103.88	98.709	101.15	99.819	99.775	105.17	98.745	96.869	100.42	105.46	98.741	103.97	98.782	96.923	95.02	102.3	97.192	101.61
108.26	105.4	101.11	103.07	107.45	104	106.68	103.81	106.25	107.35	101.86	109.07	107.06	107.85	106.11	107.26	105.78	104.62	108.79	103.99	102.02	103.15	103.73	104.5	104.81	105.84	105.88	103.25	103.73	109.98	102.42	107.74	105.45	107.36	104.93	107.76	110.06	104.92	113.49	107.3	103.91	102.32	106.78	103.43	106.21	105.28	104.95	109.78	105.53	105.21
98.388	96.624	100.76	99.282	103.58	98.748	101.76	97.379	101.18	100.51	97.117	99.571	100.59	98.351	98.131	100.84	93.195	100.53	101.59	100.07	100.15	98.24	102.65	97.542	103.62	97.69	103.75	98.301	98.461	98.12	100.04	99.245	95.642	99.113	97.524	95.66	97.779	102.13	101.32	99.554	98.249	100.64	104	102.59	99.583	102.7	98.123	99.969	99.184	100.87
97.735	97.168	99.278	99.012	95.755	101.78	99.191	98.921	98.551	101.46	95.171	103.75	102.37	102.92	103.48	101.63	99.25	99.385	100.08	99.192	99.673	104.63	98.496	95.799	99.097	99.468	95.902	97.778	100.97	98.27	96.829	96.838	103.78	103.86	103.11	98.826	98.699	99.612	101.84	101.16	99.5	104.22	99.117	99.584	98.264	99.688	103.16	103.8	97.217	101.6
118.62	122.22	116.31	115.72	117.48	114.43	116.51	119.37	115.05	112.15	120.87	112.28	114.28	117.23	119.07	114.72	117.36	121.52	113.58	118.01	117.56	119.81	114.42	114.95	111.49	121.38	115.77	116.11	113.91	118.57	120.58	114.32	116.86	113.45	111.95	116.21	114.54	117.3	117.32	118.83	115.7	119.58	115.1	115.54	114.12	112.31	115.96	114.82	113.52	115.45
105.1	103.79	104.09	104.69	108.65	106.78	106.74	107.26	108.43	107.39	106.09	102.7	106.5	109	104.84	105.8	102.96	109.22	108.37	103.98	107.67	106.35	106.8	105.09	104.07	107.89	104.44	105.39	108.21	108.76	101.08	105.95	109.77	106.8	102.81	107.78	113.25	104.84	104.49	102.83	105.37	106.24	107.66	101.51	106.32	102.19	109.71	109.7	106.91	103.98
109.86	110.49	110.93	114.79	113.2	112.43	111.54	111.55	108.57	110.84	108.72	111.74	113.53	106.67	112.05	116.28	106.08	110.34	114.36	113.28	117.17	110.45	111.51	110.72	112.81	115.65	111.22	114.42	110.73	112.19	110.89	111.6	112.32	113.37	111.92	113.52	110.17	110.91	110.83	110.73	109.95	111.23	113.34	111.76	114.89	110.81	112.66	111.02	114.13	110.54
101.39	108.12	103.4	109.27	103.22	102.27	106.16	105.88	101.11	105.4	101.92	104.16	106.59	101.33	102.34	106.62	103.91	104.99	111.68	103.02	105.97	104.78	103.45	105.71	105.81	104.08	103.99	105.42	103.16	108.36	102.82	105.76	104.98	105.06	101.65	103.86	102.88	103.78	105.52	107.41	102.61	101.62	103.01	105.32	105.41	104.08	107.01	104.23	103.02	100.74
106.97	109.36	109.48	112.27	109.88	110.24	113.88	113.7	110.84	108.26	110.12	108.27	111.88	105.15	110.21	111.45	112.48	108.79	112.79	111.59	109.71	106.2	108.34	112.95	108.24	112.34	107.96	108.99	107.86	112.55	112.36	111.26	110.41	107.98	114.02	107.21	109.19	112.33	105.91	112.11	114.16	104.56	109.5	110.09	111.84	112.52	106.87	108.6	113.58	108.43
112.73	118.34	111.26	115.64	111.56	115.2	112.65	115.4	110.64	113.07	114.24	110.88	116.98	113.95	111.98	115.08	113.2	112.72	113.98	111.47	108.58	112.57	109.56	110.1	112.12	114.31	113.04	111.59	114.43	114.82	114.79	112.95	108.71	115.65	108.99	114.86	110.99	106.94	113.98	113.44	117.59	113.78	115.12	107.76	117.18	111.04	110.05	112.41	107.07	113.22
104.48	103.23	105.1	105.09	102.78	102.69	106.68	106.59	104.57	105.65	106.26	99.717	108.33	105.22	101.77	105.52	105.34	106.3	102.37	108.61	108.41	108.33	106.57	101.4	103.06	106.39	103.72	106.54	102.55	106.12	107.1	105.92	106.85	105.99	107.96	104.82	106.98	106.03	109.2	105.52	104.61	104.54	107.19	106.85	111.43	100.15	106.15	105.56	102.7	104.43
98.554	99.805	99.766	98.237	98.627	97.95	101.54	99.465	102.12	99.195	97.649	97.889	100.28	99.292	99.678	96.745	99.155	103.91	94.134	100.18	99.635	102.22	102.78	103.18	99.907	101.5	99.308	102.31	96.279	102.24	96.668	102.23	97.714	98.64	98.874	101.56	102.12	95.752	103.97	96.492	104.54	98.413	99.768	97.416	100.19	101.85	102.11	97.69	101.94	101.73
104.69	103.53	107.67	103.68	105.61	105.16	100.81	103.87	104.11	106.23	109.01	107.21	103.26	104.11	106.43	104.85	104.86	103.09	110.07	102.75	105.99	104.42	108.11	103.49	105.56	107.69	106.27	107.55	107.05	105.92	104.54	106.46	106.66	107.7	104.31	108.54	101.96	102.11	106.45	104.7	104.37	105.86	105.56	107.67	107.47	108.62	105.85	99.287	105.68	102.04
107.31	106.19	106.36	102.7	104.51	106.01	101.31	106.07	104.44	106.82	103.23	104.24	105.73	103.88	105.28	104.54	107.05	111.86	103.72	104.75	106.14	108.21	109.27	98.531	109.74	109.98	105.86	106.06	107.53	103.52	111.26	108	106.62	108.89	107.96	104.12	104.25	110.07	105.17	110.19	102.27	105.19	105.41	104.58	103.79	108.73	110.8	98.548	110.24	109.17
106.33	103.49	108.43	109.67	105.63	109.1	105.1	105.31	103.31	104.87	105.16	105.2	105.42	104.41	110.72	107.16	105.26	108.42	103.34	102.74	103.36	104.87	105.98	105.83	104.65	106.78	104.67	105.17	109.19	103.95	110.65	106.22	103.04	106.82	106.82	103.57	102.5	104.58	109.45	108.04	108.08	104.35	101.11	106.02	110.21	105.04	103.1	107.11	106.78	106.5
102.25	109.85	102.22	108.39	110.22	109	107.14	109.12	102.56	106.92	106.17	111.26	105.31	106.84	100.59	102.87	104.85	104.78	103.52	106.03	106.81	105.82	108.2	105.42	106.17	107.95	105.39	106.02	106.92	107.83	110.14	102.62	106.42	104.77	108.89	105.58	108.81	109.93	107.18	104.51	104.19	111.79	106.14	107.36	105.46	105.24	104.62	110.32	101.8	100.64
110.63	102.97	101.98	104.77	110.06	105.89	107.69	108.5	107.46	107.64	105.3	101.97	103.53	102.08	106.75	104.37	107.35	106.67	108.15	102.46	105.48	105.74	100.04	103.81	108.75	106.26	103.31	101.93	104	106.81	108.4	107.53	105.86	106.7	108.8	103.78	102.73	106.62	101.64	105.11	103.32	106.98	105.96	102.85	110.68	104.33	105.93	111.24	109.62	106.38
108.81	111.56	109.98	108.7	113.72	106.7	111.87	108.07	109.87	109.7	110.67	105.99	110.98	112.42	114.46	108.79	109.9	111.43	110.55	111.29	104.64	110.82	112.82	110.14	109.88	105.75	106.14	108.2	108.23	111.55	105.22	110.13	112.41	110.47	111.17	110.92	113.43	113.67	109.99	107.06	112.62	116.26	110.38	109.22	113.86	113.81	109.89	111.3	114.6	113.35
104.4	105.15	103.88	103.88	110.95	105.32	108.5	108.55	101.21	104.25	101.84	105.55	102.91	102.66	107.05	105.57	104.24	104.79	108.2	105.61	102.03	100.63	105.86	109.54	102.68	106.5	108.41	107.12	111.85	105.83	106.7	102.7	103.06	107.77	107.08	105.98	111.65	106.91	108.93	108.5	109.68	106.67	106.27	109.55	105.67	107.88	104.98	104.06	104.79	105.07
112	113.02	110.52	113.34	114.18	115.78	117.6	121.86	113.83	111.06	107.26	110.43	111.93	111.84	114.57	108.74	111.16	110.39	108.36	110.98	106.85	110.78	110.07	108.61	110.5	111.82	111.01	110.87	112.8	109.56	113.4	112.83	110.17	110.04	115.09	113.73	112.71	108.95	114	107.62	110.21	109.68	110.15	114.09	113.3	109.4	110.73	107.02	109.62	107.06
107.79	108.54	106.6	109.71	106.44	105.82	105.88	101.92	105.61	106.78	111.21	107.32	110.72	113.62	108.17	106.85	114.11	106.94	108.18	105.64	104	104.38	107.09	104.12	107.18	108.02	105.64	106.99	108.01	107.48	103.51	106.3	107.05	106.98	105.39	107.1	108.59	101.49	103.55	108.51	105.09	106.03	110.39	100.03	105.76	111.97	111.59	108.59	105.29	113.07
113.83	118.49	115.99	115.14	115.3	118.31	117.22	121.67	115.66	121.14	119.75	115.77	116.78	113.52	119.07	112.09	118.14	116.04	115.7	116.94	117.41	117.38	115.65	118.45	114.11	115.1	118.21	115.77	113.3	117.83	120.55	109.84	117.11	115.31	115.49	111.13	118.52	116.99	109.32	115.07	114.02	114.9	113.59	119.47	118.12	111.23	115.15	116.52	117.19	118.03
106.25	107.45	102.28	105.98	106.75	105.32	103.63	104.07	107.83	109.08	107.17	104.61	108.78	106.67	105.89	104.76	98.631	107.99	98.243	103.53	107.17	104.31	104.74	101.76	104.32	102.67	104.22	102.74	105.09	105.1	103.43	105.93	101.29	104.7	103.76	106.63	106.6	106.69	105.79	104.51	109.49	107.4	102.44	103.26	109.08	104.15	109.9	105.22	102.2	104.29
114.99	112.15	111.5	111.88	112.94	113.67	115.01	120.97	112.38	112.9	109.52	112.44	115.14	115.82	114.38	112.71	114.25	110.75	111.46	115.03	113.99	111.12	115.27	113.29	113.72	114.27	114.87	115.34	111.97	118.24	114.3	115.03	111.75	114.68	114.57	114.04	109.79	112.59	115.56	116.95	113.05	106.51	116.3	114.32	113.88	110.79	113.02	113.19	112.29	113.03
103.3	109.31	103.91	106.74	107.9	104.59	105.31	101.18	112.55	108.31	106.13	103.94	105.34	112.81	110.34	104.38	102.44	109.55	109.27	105.14	101.36	103.08	108.31	108.07	110.24	105.73	109.71	108.19	108.53	108.04	110.28	105.63	104.85	106.41	103.69	103.62	107.53	109.09	109.62	112.31	105.36	103.25	110	110.84	106.39	105.35	106.12	110.9	109.68	105.9
109.05	108.89	108.45	110.01	104.02	105.33	105.25	105.72	115.82	101.21	105.61	106.72	106.07	110.33	104.79	104.97	106.07	109.38	104.79	106.08	105.6	101.55	105.35	105.73	105.25	102.88	105.47	107.5	103.35	108.36	108.8	108.83	110.81	103.55	108.79	109.97	106.68	106.17	100.61	103.37	106.63	100.48	104.51	106.67	108.29	102.5	100.45	112.1	103.8	108.21
103.49	109.59	106.51	107.74	105.42	109.64	106.66	105.29	105.95	104.65	108.12	106.19	107.02	103.75	100.78	102.84	103.15	105.94	108.85	109.37	102.84	103.58	109.62	107.58	113.35	108.01	105.99	106.87	108.25	103.15	110.09	109.16	109.49	105.2	105.48	104.63	106.33	106.16	107.89	106.46	103.07	112.34	107.18	106.43	108.78	106.68	105.47	107.96	109.82	107.98
101.64	102.34	97.962	100.94	100.68	101.94	98.283	95.483	98.476	97.25	98.31	99.293	98.479	99.718	99.19	97.677	95.336	99.914	99.322	101.04	101.23	101.41	96.674	102.25	101.89	98.723	101.21	98.256	95.433	100.03	103.2	102.57	100.35	99.907	102.14	101.69	101.32	98.678	100.28	97.744	101.25	96.277	97.483	96.008	102.24	97.927	100.07	102.36	97.316	100.12
100.73	104.67	103.2	109.2	102.66	108.17	105.49	107.93	101.9	105.25	107.01	101.97	104.26	103.84	107.18	102.13	103.14	103.91	102.09	107.44	109.19	105.05	110.35	108.65	107.02	107.94	104.87	104.22	105.86	102.83	105.87	105.18	108.51	103.62	101.97	107.5	104.9	105.86	106.29	103.88	104.17	107.67	103.35	105.66	106.59	104.58	102.36	106.33	98.427	106.76
105.78	103.75	106.38	104.84	108.93	104.54	102.88	104.44	100.01	101.75	105.45	107.01	106.91	108.44	107.34	101.06	103.81	102.46	106.44	104.41	105.63	106.42	104.65	103.32	101.54	108.68	104.99	106.1	106.52	105.15	103.24	106.21	103.92	108.47	105.23	106.65	107.29	105.82	107.83	106.96	103.46	105.52	105.89	105.27	104.19	102.36	106.99	99.22	103.91	103.59
98.4	95.983	98.429	100.7	99.309	96.018	99.007	98.712	98.376	102.97	102.7	101.92	103.38	100.03	103	95.271	102.2	98.441	99.633	97.866	102.99	100.13	98.803	101.56	98.948	98.442	96.43	98.485	100.46	101.36	98.989	98.762	100.5	97.745	106.61	100.35	99.425	97.829	97.726	99.94	98.827	99.815	98.253	102.41	102.08	97.423	96.6	99.441	103.95	102.69
111.13	110.59	108.79	107.72	106.25	105.73	108.55	105.46	105.13	109.96	106.56	104.29	109.83	106.68	105.57	108.8	109.31	106.4	105.61	104.23	109.15	104.81	106.79	102.26	105.09	108.39	104.89	110.6	109.64	103.04	106.19	103.89	106.79	107.48	107.95	105.47	103.74	106.3	110.06	105.04	105.93	107.18	107.42	105.59	106.05	105.66	105.59	106.71	102.79	106.08
101.11	102.28	98.615	102.62	104.52	107.38	98.854	104.02	101.61	103.83	107.79	104.43	102.27	101.46	105.76	106.8	106.11	105.22	101.34	101.39	104.45	107.21	101.47	108.24	101.86	105.45	105.65	98.408	104.37	107.12	102.7	106.1	106.18	103.62	106.37	103.16	101.84	103.22	105.72	101.09	101.71	104.03	105.33	105.92	103.28	105.5	103.04	105.27	100.24	105.06
104.67	108.18	106.8	106.21	105.66	109.06	106.01	105.64	102.08	101.52	105.66	104.93	107.79	106.16	103.11	102.58	111.14	107.32	107.4	103.53	107.37	107.32	106.17	104.57	105.94	107.07	100.54	106.15	105.85	106.58	108.24	105.71	104.59	104.93	105.88	108.5	102.37	104.54	106.7	105.98	107.86	102.35	102.51	103.02	109.4	104.56	109.95	107.78	109.33	102.33
114.03	112.9	110.72	112.88	115.88	109.88	111.35	116.17	115.27	112.57	113.69	109.72	110.83	111.88	114.46	112.94	109.37	113.29	112.7	117.97	111.41	120.27	117.28	116.28	107.45	112.67	108.56	113.26	114.29	111.04	108.23	114.68	114.1	114.53	111.41	112.57	109.58	109.39	113.24	110.26	109.77	109.51	110.14	115.75	111.22	114.46	112.13	112.18	111.74	111.14
106.05	104.62	101.44	105.03	106.42	100.92	102.54	107.02	105	112.63	110.47	108.37	106.98	105.44	106.31	105.3	106.9	105.52	101.48	107.11	109.88	105.05	106	106.31	104.07	108.77	112.19	105.21	111.51	107.8	109.37	105.8	102.77	104.96	105.48	111.09	108.93	103.04	104.75	104.71	106.7	109.77	107.92	105.81	107.15	106.56	105.89	111.83	105.67	108.16
106.2	107.28	108.59	103.23	104.72	105.85	104.07	106.02	106.86	106.43	100.18	104.97	107.02	102.8	104.64	102.46	104.15	108.14	102.93	105.85	102.74	105.26	108.79	104.59	106.17	106.05	105.93	108.41	105.56	103.55	108.38	102.49	106.41	105.25	104.15	107.09	104.96	106.47	111.25	105.52	105.9	106.27	107.04	105.47	105.58	106.96	109.08	105.41	105.15	107.79
110.98	107.21	109.98	109.09	109.6	108.65	112.75	111.21	112.81	110.73	111.97	110.96	112.9	110.64	111.22	111.51	112.44	113.19	114.81	113.68	110.47	106.38	111.21	106.52	109.41	111.39	109.56	110.66	106.91	111.48	107.91	114.91	112.56	117.52	111.03	114.01	110.29	108.81	111.31	107.43	117.85	112.18	109.04	108.41	111.9	109.73	107.12	115.69	106.4	110.79
108.27	105.58	109.37	111.12	109.26	107.09	102.77	108.82	105.01	102.4	105.58	101.31	106.57	111.34	105.43	106.4	107.93	105.62	101.51	110.33	106.22	103.55	103.83	104.53	102.96	101.07	103.04	105.57	105.08	107.21	104.29	101.46	103.33	104.82	108.97	111.77	105.56	104.26	106.22	110.81	107.08	110.91	109.34	107.87	105.67	107.5	108.73	108.61	108.21	107.19
110.64	110.33	114.44	110.74	112.24	107.15	108.08	116.51	111.31	113.85	108.96	116.85	115.36	115.63	109.85	113.05	112.36	109.57	107.03	110.25	107.59	114.38	112.02	111.85	114.31	112.36	112.06	112.22	111.03	114.49	114.73	108.85	111.73	110.75	111.53	106.36	110.35	111.99	111.62	108.65	114.83	111.64	113.75	109.17	114.41	108.6	112.41	107.41	114.84	112.39
113.69	118.24	114.7	113.99	118.19	115.97	117.57	118.87	119.46	117.36	112.65	116.03	117.96	120.33	114.78	117.35	114.87	118.5	121.87	116.85	116.8	119.35	119.43	121.21	113.56	119.33	118.14	115.18	117.41	115.99	113.29	116.15	116.76	117.76	120.22	117.47	116.85	114.27	115.49	117.5	116.63	119.43	116.45	117.92	120.33	120.98	115.56	117.63	116.27	119.24
101.62	99.216	99.414	98.458	99.285	98.461	97.357	97.895	100.1	98.96	100.02	98.677	95.535	101.14	98.896	97.215	97.193	104.7	101.78	100.66	99.388	99.185	101.57	95.254	101.68	94.922	100.01	97.623	98.184	102.76	93.404	100.76	94.925	96.836	98.615	98.511	94.937	99.137	96.846	98.49	103.92	101.13	103.22	97.181	97.994	99.317	101.11	98.823	100.42	100.02
108.38	115.11	108.34	112.45	110.92	106.75	110.13	107	109.86	110.19	106.68	112.41	110.74	108.5	109.4	113.21	112.5	113.26	109.1	113.01	110.14	109.78	109.75	107.54	113.21	106.01	109.8	109.14	107.06	110.13	107.73	107.7	110.22	106.81	110.59	110.97	105.34	107.71	114.7	107.38	110.08	111.75	113.73	110.73	109.04	107.7	110.17	109.54	107.61	108.76
109.58	115.94	112.09	110.08	109.84	111.94	110.98	115.5	114.76	115.24	117.39	113.4	110.88	117.57	111.68	113.16	118.31	116.31	115.62	117.17	113.84	113.11	112.8	107.31	114.62	114.99	112.14	110.36	114.38	110.78	115.62	114.73	112.74	116.63	111.29	114.02	113.08	110.68	110.7	112.94	116.29	111.91	111.54	111.27	116.96	110.14	111.1	117.55	114.64	112.53
110.3	106.57	110.44	106.39	103.8	106.16	106.11	105.71	107.41	108.51	107.85	102.8	104.58	105.42	106.45	107.52	107.33	110.57	102.28	109.75	109.64	105.34	107.63	104.13	106.81	109.98	105.57	108.11	105.54	106.85	105.66	106.59	107.37	106.96	105.16	107.7	104.07	104.16	104.2	109.68	103.99	110.07	107.35	109.66	114.2	108.96	106.32	106.79	110.47	105.4
117.19	118.78	118.28	120	116.46	119.44	117.17	119.98	119.98	117.22	115.42	119.51	120	116.39	116.92	117.1	115.49	118.56	116.74	119.11	118.29	117.84	118.18	115.6	115.79	116.71	114.8	123.76	119.14	118.62	114.39	117.64	115.92	114.5	117.88	118.46	116.63	121.73	119.59	116.67	118.71	117.45	120.13	120.61	118.36	123	112.91	120.73	116.1	118.92
109.49	112.64	112.06	110.37	108.98	114.42	112.82	109.29	110.18	110.23	112.17	112.19	113.41	112.9	114.24	114.05	114.74	110.63	106.97	112.09	113.76	112.12	113.42	108.17	114.4	109.04	111.31	113.5	111	111.21	109.54	115.71	113.68	109.57	112.03	113.76	114.86	108.42	112.07	108.27	114.64	112.52	112.59	112.39	112.39	113.56	110.76	107.07	110.76	110.28
107.71	112.52	115.71	115.57	112.51	107.1	110.11	108.91	110.3	111.29	108.08	109.22	115.39	115.71	112.15	108.66	115.14	109.78	109.23	112.96	110.28	110.21	115.77	116.41	113.77	112.38	113.57	117.51	108.65	109.13	114.14	111.61	109.27	106.75	111.41	111.56	111.2	109.83	111.96	113.03	105.95	113.26	110.87	109.08	110.18	112.59	108.93	110.29	115.71	109.43
106.45	108.87	112.53	108.15	105.38	107.18	105.75	106	108.29	102.24	105.51	111.65	106.07	107.69	107.17	103.64	108.02	107.97	106.65	105.48	106.16	109.96	110.72	105.38	104.66	104.76	106.59	102.15	109.27	104.24	106.47	106.19	105.2	107.92	107.24	105.84	104.92	108.29	104.07	104.95	107.88	109.87	105.62	105.68	106.31	108.51	104.81	105.77	107.23	107.37
100.07	99.064	96.182	98.567	98.952	97.166	101.53	102.38	103.39	96.763	101.96	98.805	97.117	100.21	96.912	100.65	98.085	98.182	99.385	99.56	97.878	100.44	97.286	98.314	97.394	100.01	101.23	95.32	102.74	100.41	101.92	100.61	101.42	100.8	98.569	104.62	100.23	103.29	102.32	102.7	100.04	100.55	101.73	98.876	99.874	98.32	99.647	99.78	98.286	102.02
105.89	106.61	104.51	103.56	105.68	105.71	107.98	107.06	103.13	101.62	107.25	108.94	97.945	103.33	104.2	105.97	106.03	103.71	106.66	107.02	108.12	105.64	104.86	104.38	105.13	105.36	106.32	109.16	106.8	105.58	107.13	105.31	105.99	104.79	104.93	101.4	107.02	105.04	110.01	105.01	106.07	104.21	105.85	107.55	107.28	104.89	108.34	107.53	109.68	104.65
104.52	107.46	104.91	103.95	107.15	105.54	102.56	107.61	105.77	106.07	108.28	109.8	106.98	103.14	107.85	106.4	108.01	107.95	103.73	105.51	107.15	106.49	104.99	105.5	105.81	107.03	104.14	106.93	103.65	105.68	109.11	105.8	102.58	109.03	107.3	104.86	106.16	105.55	106.88	105.58	110.22	107.35	105.82	108.76	108.93	107.14	107.85	105.73	102.78	107.59
105.26	105	104.56	101.64	104.29	105.4	106.87	99.27	101.53	99.689	104.49	104.83	103.45	103.13	104.55	96.563	109.1	103.12	99.543	105.02	101.86	103.76	105.79	104.45	102.95	104.94	102.17	101.83	105.07	106.83	100.78	101.13	105.18	102.39	102.94	107.84	107.14	101.21	102.53	102.78	106.14	103.7	109.77	100.75	107.31	102.91	99.881	97.183	107	103.66
107.34	115.87	110.71	115.29	111.75	113.48	111.68	113.39	113.12	115.65	113.38	115.37	112.16	112	115.47	111.69	107.61	111.95	114.83	111.19	110.64	112.63	109.33	112.25	115.69	114.15	106.72	109.64	112.94	114.2	108.58	113.03	110.18	109.98	105.88	113.4	114.14	109.67	113.81	108.52	111.85	112.91	111.46	108.66	111.27	111.19	114.44	110.6	116.25	112.09
111.99	114.14	107.18	110.73	111.37	106.91	112.48	110.37	109.84	108.74	106.72	107.1	114.29	109.76	110.56	112.96	112.35	111.04	111.91	108.19	113.88	111.61	107.51	103.7	107.83	110.98	112.58	112.06	109.65	108.23	115.33	108.72	104.81	109.46	108.56	107.58	109.8	108.93	109.06	106.78	111.24	105.71	111.95	109.4	110.44	110.94	105.42	108.99	110.5	107.85
111.32	111.49	113.19	110.65	109.6	111.45	107.58	110.24	111.01	108.98	113.62	111.9	109.52	112.32	107.83	117.93	110.44	105.65	108.94	113.28	114.46	112.51	115.98	116.2	112.54	108.45	107.3	111.14	114.51	117.34	109.07	112.1	108.66	112.76	111.2	113.49	106.69	114.82	113.27	107.47	109.83	114.62	111.42	112.29	109.02	111.35	111.06	113.3	113.51	108.84
108.76	105.45	108.5	103.79	109.15	106.06	110.98	105.95	103.71	104.74	103.93	107.61	103.97	103.56	110.23	107.62	108.63	107.37	105.34	108.48	102.02	102.95	102.88	101.34	107.93	104.59	108.88	106.29	106.07	107.41	107.14	101.14	107.28	107.23	105.32	106.04	106.3	107.59	105.37	108.47	101.38	107.68	103.25	103.96	109.52	106.63	106.62	104.46	103.87	107.53
118.36	108.74	110.91	115.7	118.24	116.27	116.89	115.8	115.45	117.68	115.41	115.45	112.78	116.59	115.27	117.4	117.76	117.18	115.71	117.58	114.34	114.16	118.17	115.19	118.95	114.5	113.66	117.69	114.84	116.36	112.11	116.5	116.23	115.96	115.94	118.57	114.71	114.42	116.74	115.18	118.88	122.6	113.37	119.26	116.33	113.89	117.33	117.46	114.97	121.24
109.27	110.59	106.21	114.22	108.41	109.68	109.28	110.99	109.61	112.65	114.14	107.45	108.83	107.2	108.12	110.27	108.95	109.96	106.97	110.98	111.02	111.69	113.04	110.97	105.59	112.5	112.37	108.59	109.2	106.46	113.68	108.95	108.46	110.14	110.23	112.87	106.62	108.07	113.2	109.18	107.11	110.37	113.67	109.99	115.64	111.24	109.49	110.43	110.05	107.65
104	106.37	106.43	104.09	108.77	110.07	107.61	105	103.44	105.96	104.84	105.4	104.87	105.44	106.87	108.53	104.2	105.4	105.94	102.99	105.51	104.57	106.44	107.31	103.98	107.12	102.5	107.35	108.31	110.89	102.86	110.54	102.9	105.88	102.59	109.52	107.87	107	109.77	109.48	108.85	106.09	110.71	105.65	108.22	104.66	107.99	108.95	107.36	106.89
103.35	104.48	107.32	106.33	108.77	107.13	103.22	108.52	107.46	99.085	105.52	107.88	106.99	105.74	109.1	108.18	111.36	105.14	103.63	109.56	102.79	109.47	112.85	113.34	107.64	104.89	109.35	107.56	102.28	106.83	105.4	107.92	107.52	103.33	103.78	110.05	109.37	105.34	102.49	103.84	106.56	105.86	109.12	105.23	106.72	111.05	107.53	101.42	107.1	110.51
109.28	111.62	110.77	110.42	112.78	110.89	107.37	110.27	112.09	110.18	107.07	113.17	113.52	112.34	107.64	112.99	112.67	109.11	110.54	111.26	111.12	111.35	112.58	110.4	111.08	106.89	108.94	111.11	112.42	112.07	113.33	114.51	110.37	111.68	108.98	115.75	109.16	110.9	106.11	110.21	107.19	108.83	110.2	115.05	110.65	109.44	104.58	107.01	112.89	113.95
102.03	100.05	99.141	100.46	102.68	100.43	104.02	97.526	100.37	99.907	94.28	99.491	94.964	100.23	97.715	98.508	99.987	98.493	98.602	97.85	98.62	98.009	96.676	98.102	97.334	102.11	102.46	103.07	100.03	101.65	99.447	98.19	102.08	94.694	97.199	99.279	96.989	96.989	100.19	97.593	98.741	107.14	101.93	101.37	95.63	96.377	100.83	98.287	96.276	102.33
98.337	103.51	105.94	97.554	96.341	100.02	96.389	98.422	96.353	98.815	101.87	98.207	98.991	98.503	101.6	98.201	96.139	103.91	102.62	98.207	100.64	99.799	97.816	102.42	99.715	98.182	104.09	97.322	97.202	96.239	101.13	99.661	101.61	100.5	96.286	98.93	104.78	102.11	95.846	98.113	103.8	103.35	100.29	101.79	99.109	103.46	98.078	98.685	97.383	101.61
109.34	108.91	111.8	109.82	111.42	111.13	113.57	112.28	112.42	113.82	111.39	108.16	111.36	107.2	107.91	117.25	113.4	107.59	109.97	113.54	109.56	111.08	114.31	107.57	112.08	110.94	106.87	110.56	109.53	112.07	107.27	110.25	107.9	112.03	111.16	113.95	111.85	106.12	108.25	104.1	111.76	111.66	109.15	105.8	112.01	111.06	113.37	113.65	113.98	108.76
105.37	102.33	104.99	100.57	106.33	108.67	104.54	105.08	102.79	104.86	101.72	103.5	103.64	105	103.37	103.58	104.9	108.42	103.91	102.82	102.46	106.82	99.997	102.46	105.05	109.45	104.43	101.71	106.25	104.83	105.74	107.15	103.9	104.44	103.43	107.86	102.94	109.77	102.36	109.29	104.95	100.53	101.66	104.87	104.5	101.31	102.69	99.926	102.99	108.12
104.09	103.52	103.97	107.78	107.45	105.04	109.1	105.68	102.1	103.33	105.79	108.48	108.28	101.44	104	108.58	105.8	111.09	104.59	105.48	106.66	106.39	102.55	105.18	104.05	105.22	107.15	103.29	108.52	104.84	108.38	109.87	109.18	106.22	103.82	103	103.55	106.49	102.64	111.99	108.25	106.06	105.11	110.14	101.74	108.94	104.83	107.11	109.91	108.84
102.42	103.01	101.57	105.27	107.44	101.74	109.52	107.22	107.54	105.13	105.86	107.52	108.7	104.41	106.04	105.15	104.04	103.76	103.14	103.21	106.42	104.13	108.77	106.02	106.13	100.58	106.94	114.99	105.88	100.62	107.2	105.86	107.28	106.06	107.34	107.31	101	103.72	102.56	98.234	104.69	100.44	105.85	107.63	106.29	104.14	106.24	104.29	105.7	104.95
109.53	104.97	107.27	109.7	103.3	106.83	104.95	108.03	106.71	109.24	108.72	109.31	106.23	108.59	107.5	109.26	109.15	108.3	105.8	109.23	107.13	107.44	109.11	105.23	106.76	108.41	111.62	101.71	107.87	106.01	107.29	108.62	105.51	109.45	110.34	108.65	102.79	111.6	105.84	108.3	108.16	104.15	103.11	108.18	107.23	101.11	106.4	103.14	102.48	105.32
107.26	105.59	108.38	105.85	106.42	109.76	106.26	102.85	106.59	103.03	101.61	105.48	102.15	102.48	105.3	105.88	106.72	103.2	104.18	105.19	106.96	105.99	105.54	103.3	106.78	104.14	104.36	110.97	102.38	104.91	107.05	106.02	102.37	108.67	107.79	103.2	104.47	108.78	103.45	105.88	107.6	109.12	104.88	104.92	104.11	101.61	109.52	104.47	104.55	104.86
105.91	110.36	108.3	110.56	105.49	111.11	108.23	107.42	101.3	109.93	109.36	107.18	105.97	100.95	108.04	105.41	103.49	105.64	113	107.38	104.23	109.29	106.53	106.66	103.2	107.41	101.44	106.47	102.26	102.62	108.01	101.03	106.02	104.16	103.33	104.34	102.97	105	101.99	104.32	103.41	107.86	102	101.93	106.53	102.96	109.77	110.27	105.95	103.63
113.39	113.29	111.05	112.19	108.5	110.14	112.02	113.23	113.71	111.79	109.39	116.36	113.95	109.63	113.67	110.95	115.29	112.77	112.08	114.98	115.47	108.19	110.36	111.86	110.34	109.51	110.67	113.94	112.19	116.28	110.47	109.45	111.59	110.39	108.94	110.94	110.47	112.77	110.9	112.21	113.53	109.96	111.7	112.24	111.89	110.3	110.83	111.56	109.78	112.16
102.98	103.41	104.43	107.23	104.68	102.02	101.79	103.53	103.96	102.81	100.23	104.88	105.35	104.6	105.91	107.72	105.1	106.05	102.9	105.46	99.77	106.66	102.63	106.25	99.297	104.15	103.16	106.96	102.54	101.83	98.155	102.64	102.79	104.31	101.93	103.22	103.73	105.67	108.12	102.56	109.13	102.04	104.18	104.83	104.23	107.08	105.49	106.03	104.85	101.49
110.6	111.66	112.27	113.11	113.07	109.82	109.71	110.94	112.7	112.44	111.04	111.27	111.38	108.61	112.4	111.19	112.9	113.91	111.1	112.3	112.39	114.33	115.4	117.17	115.25	114.06	117	116.04	111.32	112.69	106.62	106.85	115.63	110.98	108.02	114.45	112.64	113.83	110.46	110.15	111.13	109.36	109.43	109.66	110.53	106.43	114.22	113.31	112.14	111.16
108.77	111.84	114.5	115.98	109.3	110.54	114.93	111.36	112.7	110.85	111.73	114.89	114.34	112.3	111.1	114.84	113.37	112.84	111.7	109.47	112.33	107.99	112.47	110.94	109.07	108.75	106.38	112.72	109.65	113.31	112.37	113.47	112.44	108.9	116.85	110.52	107.96	114.02	114.38	112.62	112.16	112.53	112.93	112.57	108.98	106.65	110.76	109.13	112.55	112.5
107.57	109.45	105.47	105.79	103.88	106.46	105.14	102.87	106.92	103.18	107.47	103.65	106.72	107.53	106.72	106.1	105.78	104.68	113.12	104.71	105.48	103.69	105.65	106.57	105.31	109.78	103.54	105.53	103.16	107.95	102.41	107.74	99.68	109.72	102.98	107.9	102.92	108.99	103.98	108.03	107.45	105.81	101.97	105.7	97.786	104.09	103.05	103.02	103.9	101.88
104.83	105.56	106.86	103.84	110.79	108.12	105.23	105.65	105.48	104.04	105.46	106.58	107.16	109.23	104.12	106.1	104.9	104.92	102.62	101.01	105.68	105.79	104.96	108.04	106.62	107.86	103.88	107.12	104.43	107.19	104.63	104.37	111.22	104.37	104.57	105.79	108.46	103.91	106.82	105.54	101.06	109.58	105.53	103.74	110.46	110.63	105.97	109.4	104.34	106.33
103.45	104.49	109.02	104.75	105	103.18	106.1	106.37	103.35	105.2	106.04	103.29	101.82	105.86	105.42	101.43	107.06	103.04	109.73	102.55	108.22	105.82	109.17	105.71	102.02	105.37	107.47	106.88	106.86	105.81	103.61	103.81	107.39	107.99	105.66	103.87	102.99	106.88	102.26	101.1	105.37	105.93	102.72	107.25	109.7	104.35	108.34	107.22	106.56	108.68
110.7	116.44	111.06	111.67	115.54	117.34	113.24	114.31	112.6	115.3	112.08	112.06	111.84	113.35	113.66	108.33	111.62	115.12	114.59	111.08	111.9	114.76	112.04	109.13	114.36	115.66	111.49	111.63	110.43	110.7	109.68	113.21	116.1	112.22	107.36	111.47	111.4	108.97	110.88	110.67	107.36	110.46	111.16	110.57	111.25	112.01	114.69	112.86	113.62	106.9
100.14	101.37	99.877	102.55	104.24	100.91	99.978	102.77	103.07	103.92	98.496	103.27	101.63	101.31	98.545	100.81	104.24	102.91	100.89	100.21	102.44	103.19	98.583	98.439	101.18	103.11	103.09	101.72	98.24	99.811	99.556	96.141	101.72	104.57	94.432	105.25	106.66	102.52	101.67	106.27	105.15	103.84	99.352	101.73	101.17	102.51	106.53	100.97	98.515	103.19
100.9	101.99	95.565	94.931	101.74	98.338	95.819	101.07	100.76	103.21	101.91	100.43	98.299	92.829	97.329	95.13	102.91	99.141	98.978	101.61	99.934	95.247	98.523	97.234	96.116	100.09	102.85	100.22	103.61	101.74	102.25	94.574	102.91	96.182	102.78	98.526	99.209	101.4	97.644	101.46	99.186	97.676	102.77	96.429	95.441	101.31	99.827	98.271	102.88	99.431
113	108.89	114.98	108.35	110.25	113.47	115.02	117.79	114.14	108.13	108.51	112.44	106.97	111.34	107.32	114.05	109.65	110.26	107.85	107.84	111.09	108.46	112.79	111.82	111.39	113.75	110.16	112.14	113.54	105.01	113.73	109.44	110.93	108.61	107.92	112.46	112.63	111.8	111.07	112.84	112.7	110.91	110.68	109.11	110.77	110.74	109.39	114.56	109.12	107.91
111.72	112.86	113.35	109.88	113.64	114.32	112	110.7	117.11	113.42	114.55	108.15	113.1	112.76	117.92	116.03	116.32	111.84	113.76	110.68	113.52	114.88	113.62	108.39	114.42	113.21	111.13	112.22	112.23	113.34	114.5	113.87	110.82	116.65	113.03	116.87	114.51	110.66	114.33	110.27	114.31	110.36	113.4	111.63	113.81	113.34	116.01	114.61	111.07	114.47
115.02	111.11	112.67	110.52	114.07	116.03	110.11	111.07	110.4	109.09	111.41	110.47	115.32	115.09	110.51	114.55	114.44	112.22	116.95	109.08	112.79	110.3	112.01	115.12	110.37	113.87	110.48	111.54	113.44	114.67	114.68	118.82	109.38	110.49	110.74	111.89	110.83	112.13	113.95	111.97	112.76	110.52	111.1	107.73	113.24	114.87	115.34	115.6	111.06	114
111.69	111.15	109.84	109.85	112.09	108.2	109.07	107.24	108.3	113.49	108.79	111.38	111.66	109.47	110.7	107.81	113.3	106.61	110.37	111.46	103.68	111.44	111.37	112.56	111.8	110.77	110.29	112.39	114.8	112.05	110.24	103.87	112.09	113.35	112.63	108.44	113.62	110.54	114.95	111.59	111.63	111.24	109.89	109.81	108.3	111.28	112.81	112.49	111.55	112.57
101.73	100.57	96.675	96.971	94.98	102.5	100.07	103.64	100.13	92.282	107.99	100.4	100.11	97.255	98.451	97.442	100.69	100.84	100.44	105.42	95.204	97.404	97.75	95.61	103.18	106.18	101.21	96.284	102.32	101.89	96.764	102.69	100.7	104.56	97.43	101.73	101.67	98.078	100.01	101.07	97.541	102.55	102.73	98.848	100.22	99.908	103.48	99.523	102.5	100.73
116.09	117.52	115.1	113.68	119.51	117.42	113.22	115.54	115.97	117.47	118.47	116.99	118.31	113.93	115.75	115.05	113.98	111.98	114.19	121.33	116.49	119.42	114.24	110.95	119.54	113.6	112.98	119.36	117.92	118.17	117.28	113.57	116.07	114.64	114.65	115.93	115.51	118.77	117.66	117.13	116.86	117.64	117.8	111.82	115.03	118.59	115.87	116.3	118.2	111.94
114.34	112.53	111.59	111.57	115.15	112.56	109.91	109.99	114.64	110.26	111.62	111.72	113.05	113.25	109.23	111.86	115.6	109.11	113.03	113.73	115.8	111.83	116.66	114.87	108	113.71	108.51	111.31	115.02	112.37	115.22	107.41	108	107.88	115.35	111.98	112.6	112.37	111.46	112.45	111.53	111.73	115.42	110.51	111.61	109.42	112.08	110.55	112	108.31
104.12	106.23	103.95	104.59	106.5	101.57	105.09	106.6	107.01	105.29	105.76	108.72	100.96	103	109.61	105.58	107.46	103.06	101.7	106.17	107.04	103.03	103.94	106.37	107.34	105.65	106.04	103.82	104.49	107.17	104.79	105.98	104.2	101.99	105.34	104.08	107.72	106.57	109.18	102.61	106.1	107.33	104.73	101.54	104.64	106.68	108.51	105.53	104.39	104.51
105.77	101.53	107.64	103.99	106.93	103.76	105.48	104.59	104.99	105.23	104.09	108.73	108.84	106.21	105.57	99.359	103.7	100.66	105.7	105.95	107.02	104.14	103.82	103.55	103.58	104.96	104.69	106.4	101.21	104.18	105.13	104.52	104.94	105.56	104.21	101.88	102.45	104.78	104.3	104.02	109.33	98.989	106.72	107.56	102.19	103.74	106.07	109.24	102.13	103.65
110.16	110.71	106.72	107.54	107.95	104.49	106.46	104.94	106.16	107.17	107.75	109.59	108.38	105.13	102.4	103.88	102.76	110.55	115.37	103.12	106.26	103.75	105.53	105.22	106.03	104.95	110.27	108.9	104.08	105.39	102.82	104.01	105.48	104.29	106.13	109.04	106.54	104.99	105.53	107.89	106.91	109.07	106.33	104.26	111.4	108.42	108.71	105.54	110.04	107.07
108.33	101.27	105.41	104.25	107.13	106.34	105.99	110.25	105.36	102.53	105.63	104.4	106.85	105.04	109.93	106.97	106.9	105.2	104.58	109.01	105.2	107.69	103	106.27	107.08	106.04	108.94	102.93	103.3	108.3	104.06	109.18	109.37	107.42	104.22	108.81	106.06	106.63	102.61	105.77	105.79	109.04	105.09	107.37	107.47	104.84	106.6	103.92	107.98	108.17
101.96	107.71	103.13	104.93	107.12	106.7	100.63	107.7	102.94	106.48	104.92	102.37	107.69	105.73	105.59	101.99	105.43	103.48	104.16	109.1	108.94	107.94	107.15	107.01	104.01	104.56	108.35	100.28	103.9	102.67	108.63	107.04	103.77	104.49	105.02	107.19	107.37	105.38	106.62	107.52	106.14	102.55	102.41	106.96	103.84	106.05	104.01	104.39	105.17	103.74
111.56	112.86	112.01	108.39	106.93	109.02	107.28	109.35	108.2	112.4	108.53	105.06	106.63	112.78	112.48	110.86	112.2	108.04	105.77	109.13	111.03	109.82	108.83	109.33	104.53	109.08	110.41	109.75	110.71	104.73	109.89	113.92	107.94	109.88	106.54	108.93	111.68	111.87	106.55	105.94	106.85	105.61	109.83	106.83	109.19	109.86	113.42	114.56	114.21	111.59
103.08	99.3	98.931	99.783	97.933	104.06	98.696	98.757	101.42	100.8	99.259	96.541	96.033	100.27	99.196	101.37	97.897	98.32	103.45	99.849	95.881	102.97	100.34	95.855	101.79	99.555	103.68	97.346	100.46	102.24	98.874	98.685	102.4	97.675	96.481	96.939	99.973	100.56	100.98	95.647	103.43	103.06	96.733	96.473	99.49	98.871	101.27	97.738	99.383	97.755
112.95	111.2	116.4	113.61	113.49	112.15	111.89	112.35	110.55	110.73	114.34	111.13	112.27	110.83	110.93	109.1	113.75	110.57	112.89	108.97	111.88	112.19	114.75	112.99	111.96	114.93	110.11	109.45	111.91	109.93	112	111.93	108.32	110.69	114.63	112.98	113.21	111.44	113.56	112.63	113.91	107.64	108.45	111.59	108.91	114.65	111.89	112.69	113.18	111.91
107.43	99.91	112.15	109.17	108.34	110.73	109.28	101.88	109.38	102.95	105.16	100.04	107.06	109.03	105.59	106.59	101.55	108.37	107.55	106.2	106.58	104.35	110.01	102.73	105.18	103.82	102.13	104.09	105.87	109.06	104.49	109.38	103.69	105.08	101.61	105.78	106.04	106.06	100.73	102.52	106.87	104.61	107.4	108.32	105.03	107.02	108.15	105.41	104.66	104.61
101.02	107.34	105.55	107.06	106.02	106.88	103.56	106.36	103.84	106.75	101.6	108.8	101.55	105.89	108.27	104.18	108.06	108.33	109.4	104.85	107.66	109	110.37	108.16	102.36	109.04	107	102.62	105.13	108.58	102.2	104	107.61	105.83	103.79	111.38	104.71	107.72	110.33	106.32	102.03	103.13	104.25	109.66	104.83	105.95	103.2	111	105.28	107.84
107.52	107.92	109.69	107.26	106.5	102.2	106.02	105.2	108.86	104.54	106.11	107.73	104.64	108.77	110.13	111.44	107.82	103.48	110.73	107.59	107.27	109.71	105.24	105.81	113.52	107.57	103.39	105.92	107.45	104.48	105.28	107.03	109.29	110.99	107.36	105.92	106.35	102.74	112.79	104.92	108.21	108.96	106.57	105.37	102.13	107.96	108.28	104.29	104.54	109.51
105.21	103.1	109.58	104.27	108.7	106.46	101.43	104.8	108.54	106.79	104.67	106.46	106.72	107.16	105.93	106.23	106.84	106.71	108.95	107.19	108.28	105.87	109.47	108.17	103.41	106.46	105.51	107	109.08	109.03	109.44	106.59	111.71	103.8	110.79	106.15	104.42	104.81	106.53	104.96	107.04	106.11	105.79	106.59	103.14	106.82	104.17	108.01	105.43	107.17
99.741	96.268	102.71	102.02	104.05	100.8	96.282	99.368	99.452	102.7	99.643	96.661	99.788	99.437	105.02	101.02	98.588	99.609	97.682	96.047	99.188	101.21	102.37	98.489	99.514	99.413	99.377	95.279	95.978	101.25	102.09	96.146	100.09	99.878	102.27	102.2	97	97.606	98.528	101.37	100.14	100.61	97.334	100.38	97.849	100.35	101.02	101.14	102.11	94.42
112.9	111.79	112.71	110.89	114.08	110.36	110.81	114.73	108.45	113.95	108.69	111.91	113.6	113.23	110.65	109.49	109.13	110.66	113.06	112.47	112.3	109.71	108.61	108.43	114.28	112.06	111.04	110.04	114.39	107.64	111.59	110.23	110.3	111.8	113.71	111.98	108.77	111.34	111.73	114.95	108.7	115.58	107.22	107.01	112.38	109.96	104.84	109.53	109.44	115.54
107.3	112.04	101.83	105.46	105.89	110.71	105.94	104.95	104.16	102.54	104.55	108.32	107.39	104.32	105.55	110.52	103.48	104.93	105.52	106.93	105.16	107.52	106.27	101.23	108.53	101.36	110.91	107.31	107.99	103.45	109.5	107.13	106.84	103.25	104.65	101.31	107.08	104.56	103.93	106.3	105.79	101.31	108.42	101.61	104.59	105.13	105.96	110.68	107.03	105.31
108.66	105.97	104.73	105.82	104.96	105.29	106.01	108.74	106.63	104.93	108.04	105.8	103.53	111.53	106.94	107.09	100.59	106.52	107.91	105.57	112.92	102.82	103.5	105.48	106.65	104.52	108.25	106.63	109.02	108.14	107.47	107.3	107.98	108.87	110.63	109.22	101.98	112.03	105.52	108.57	109.37	107.99	112.04	103.64	104.65	105.77	103.18	107.41	104.3	105.53
102.44	106.94	105.95	108.66	104.38	106.16	103.36	100.28	102.24	107.14	104.76	101.85	104.73	108.26	106.27	105.01	106.17	105.97	102.71	104.39	102.67	99.999	104.35	106	105.05	105	104.52	106.11	103.07	108.11	106.14	105.9	105.39	105.99	102.43	105.13	100.27	109	102.4	103.2	107.96	107.03	102.19	102.32	98.764	104.77	106.37	105.09	108.64	104.56
100.53	105.71	110.81	97.823	105.78	107.54	105.94	105.12	103.33	103.02	103.21	107.71	101.73	104.79	109.76	103.41	110.11	109.95	106.78	105.47	106.91	106.21	104.37	104.28	103.86	104.66	104.57	103.74	105.04	105.69	104.52	103.88	104.32	106.96	101.79	107.86	108.38	106.75	99.443	103.78	107.53	105.49	105.34	105.28	107.57	103.12	102.3	107.24	102.27	105.64
102.15	101.74	105.87	100.09	97.813	94.918	98.802	103	103.69	100.86	101.76	100.06	99.862	95.14	102.4	102.09	100.06	96.498	98.969	105.31	98.332	98.997	96.723	97.142	98.529	96.597	100.89	102.68	102.2	99.7	99.767	105.11	102.98	96.556	94.775	101.15	104.13	98.68	98.681	103.62	99.8	99.936	101.69	103.43	99.499	97.414	98.798	103.27	103.54	100.95
99.178	99.004	101.81	99.679	101.68	105.07	96.361	97.646	101.58	101.54	95.885	97.229	105.66	101.72	104.76	100.68	102.22	98.518	100.43	101.28	97.907	101.24	102.17	100.42	103.67	98.653	103.07	101.83	104.07	100.45	97.46	103.24	105.39	99.894	100.31	101.15	101.18	101.15	101.73	101.38	100.37	100.51	101.74	97.785	100.56	102.08	103.06	103.91	94.737	100.59
120.82	117.82	117.03	116.08	118.19	118.98	118.56	116.46	118.85	118.84	116.54	115.7	114.29	118.48	117.95	120.04	120.31	115.93	116.41	114.26	122.11	116.46	113.86	118.15	121.34	115.73	119.37	119.19	116.63	122.24	118.18	116.41	112.21	114.38	120.02	121.11	119.78	121.6	119.86	115.58	117.14	123.57	115.88	114.28	115.9	115.23	116.88	117.78	119.89	120.49
106.59	102.19	102.1	102.52	104.28	104.49	106.19	104.41	104.9	104.01	106.38	108.35	100.91	103.24	100.64	105.15	101.9	103.69	101.79	102.03	108.21	98.623	102.89	104.58	106.17	105.23	104.23	105.75	105.16	108.45	108.07	105.66	108.09	100.42	104.28	101.86	102.7	105.83	110.03	104.37	104.07	105.82	109.05	103.51	107.99	107.51	103.62	109.05	107.2	108.17
104.81	102.62	104.86	103.47	105.1	103.37	102.04	109.4	103.58	109.93	107.07	108.9	105.96	104.66	105.28	101.73	105.9	104.22	105.7	109.48	105.54	103.25	105.18	108.05	104.21	104.49	102.19	108.31	104.27	109.81	106.7	104.75	108.62	102.15	104.35	106.82	106.8	106.28	104.06	101.37	110.22	106.46	110.16	104.62	107.5	104.42	103.3	106.2	102.15	102.89
101.93	97.367	96.317	98.726	102.43	104.47	96.713	96.313	95.15	102.54	94.418	95.651	102.36	105.52	99.563	97.039	97.925	101.91	102.51	98.309	100.62	97.691	98.816	100.9	101.98	97.167	98.56	101.5	104.63	99.041	99.573	100.48	94.35	99.438	102.88	95.764	98.878	101.2	102.83	99.874	96.332	99.085	102.11	98.351	102.81	96.357	101.04	99.419	97.355	98.713
102.69	105.21	108.72	111.11	105.87	105.19	103.92	108.53	103.94	103.48	108.52	104.75	102.33	103.74	102.43	106.84	102.79	103.14	105	103.7	107.62	106.5	106.67	107.94	111.21	101.97	108.28	100.69	103.71	105.55	101.15	112.25	110.26	108.17	101.11	109.4	102.19	105.83	107.61	103.44	104.8	105	109.41	104.28	107.4	104.96	107.04	103.62	105.78	104.48
102.11	96.861	100.09	103.52	101.45	100.27	97.268	102.95	103.66	98.889	101.71	99.216	99.755	98.922	100.78	100.13	96.962	99.263	96.588	98.921	98.143	97.812	100.08	100.15	99.652	101.16	101.45	98.937	95.965	100.12	98.377	98.62	99.113	97.569	101.91	101.48	97.602	98.668	96.34	98.401	101.74	99.865	101.92	98.268	103.21	96.179	99.39	99.717	100.76	100.66
104.59	106.61	106.02	106.39	107.95	108.16	108.6	109.29	108.6	103.02	105.67	104.22	108.43	104.74	101.63	107.94	105.28	108.84	109.7	104.04	106.73	106.58	105.77	105.55	110.04	104.97	108.46	106.41	108.18	104.08	108.92	103.12	108.43	104.5	103.42	103.73	104.53	103.19	108.77	106.92	103.39	107.11	107.04	107.25	104.74	107.31	109.79	106.72	105.44	107.32
112.21	111.51	107.73	115.88	112.06	116.18	109.85	115.37	112.35	111.88	111.81	108.88	111.9	113.58	113.11	115.09	114.38	114.31	111.01	108.34	113.29	112.49	111.85	110.61	114.71	115.06	113.34	111.3	106.24	117.76	112.35	114.18	110.51	112.44	109.73	110.08	109.21	111.26	113.37	108.78	112.02	109.29	112.57	112.94	111.62	107.83	108.95	108.67	110.57	111.18
106.6	107.26	105.71	104.14	105.63	103.16	106.98	103.94	107.95	107.12	109.93	111.96	111.13	104.06	105.07	108.16	107.77	108.73	105.27	112.7	107.81	109.44	108.27	104.52	104.93	109.48	104.56	106.9	108.77	107.85	109.52	103.43	106.44	106.08	106.67	105.71	107.47	103.66	103.57	104.35	106.53	107.22	110.15	107.94	105.4	101.57	107.69	106.34	106.12	103.81
110.95	109.57	108.71	110.65	110.43	108.25	108.36	114.03	111.97	110.91	112.53	112.38	110.09	108.69	110.38	109.8	109.94	106.85	108.54	110.73	109.19	111.01	108.79	110.44	113.59	109.84	108.08	109.98	111.11	113.26	112.61	107.05	106.46	109.62	105.25	111.63	109.49	111.29	108.82	113.38	108.28	107.72	110.21	114.23	109.15	108.57	110.07	106.5	107.38	109.79
112.43	107.22	105.61	112.18	110.41	110.31	109.15	111.23	112.91	109.55	111.79	111.86	107.8	106.45	108.16	110.4	111	112.24	109.27	107.03	109.02	111.28	108.05	107.22	109.32	110.91	110.27	114.04	107.82	109.63	113.85	109.75	105.04	111.79	112.6	111.5	107.27	110.04	108.98	112.1	110.38	106.87	114.04	108.91	107.94	109.52	112.03	109.91	107.45	106.62
107.96	109.34	111.79	109.06	109.8	108.36	107.8	105.21	107.06	112.42	109.7	112.97	110.77	109.03	110.95	109.56	108.92	111.28	109.44	109.73	109.74	112.05	109.02	111.43	108.42	106.53	111.64	112.1	107.09	111.25	111.89	113.42	110.28	107.08	107.95	106.9	109.01	109.68	109.51	112.96	111.34	112.43	113.58	107.97	112.15	112.26	115.69	112.23	110.26	106.03
101.2	99.462	99.646	104.84	100.41	104.99	98.352	103.26	99.931	96.994	101.48	92.756	101.39	102.2	99.73	102.29	99.115	103.08	100.58	100.69	102.69	98.397	99.721	101.78	103.35	103.59	104.54	97.441	101.34	105.96	99.86	100.56	101.3	98.64	98.077	103.54	102.17	103.17	97.892	104.42	102.88	102.56	102.93	100.62	96.044	97.703	101.12	105.11	99.542	97.537
105.57	104.54	104.8	107.73	103.4	103.92	103.87	104.62	106.83	102.48	105.71	104.64	108.57	108.21	105.05	104.59	107.63	107.38	103.02	102.79	106.83	105.51	105.82	102.96	109.05	104.24	104.81	107.24	107.21	101.88	106.97	103.79	103.02	103.51	105.4	104.93	101.19	107.76	106.55	106.74	109.59	104.17	102.19	105.41	107.14	104.34	108.02	103.33	109.1	102.42
110.57	111.8	110.23	107.46	112.19	111.05	112.4	108.16	114.9	110.04	109.5	110.59	113.69	105.85	110.17	111.37	114.99	114.28	110.94	112	111.87	111.4	114.99	114.66	110.57	116.32	111.27	110.66	108.18	111.04	114.21	113.23	105.86	113.98	111	111.24	113.4	112.16	112.8	112.47	111.41	108.67	108.68	112.65	113.77	118.01	112.44	114.71	108.15	111.56
118.8	121.71	120.05	112.59	118.28	119.64	116.6	116.26	120.08	115.98	116.03	120.16	115.28	117.64	116.49	120.27	121.15	115.35	114.26	112.88	117.45	119.92	117.4	116.45	113.7	117.01	115.44	119.1	113.45	116.24	110.31	118	115.77	113.29	116.73	118.62	118.61	117.9	117.16	118.55	118.15	116.4	117.4	121.72	119.49	119.28	120.28	118.37	117.14	119.22
108.74	104.86	108.6	106.56	107.21	102.67	103.18	107.73	102.42	104.95	110.2	102.7	110.61	110.37	106.89	108.34	103.82	107.12	108.61	107.87	104.16	107.35	107.64	107.74	108.31	105.08	108	111.28	105.22	101.87	108.34	104.83	106.53	101.54	102.1	104.97	104.47	109.73	112.57	107.29	106.11	110.86	105.27	103.57	107.47	105.88	109.61	106.29	110.7	104.85
112.67	104.78	108.82	110.73	114.23	110.24	109.53	108.11	108.93	111.56	110.28	107.99	111.48	105.54	112.87	108.24	111.38	115.2	109.91	110.61	112.39	109	108.16	112.31	110.73	110.17	110.11	112.88	109.53	111.44	110.75	111.36	106.88	110.57	112.28	109.05	109.94	112.76	111.09	104.18	114.8	112.37	108.28	115.46	112.41	109.87	109.21	111.18	112.43	110.16
110.03	109.11	113.83	113.67	116.45	107.79	112.03	113.15	114.73	107.09	106.77	111.82	108.95	114.22	110.3	109.35	109.47	112.01	115.97	113.66	110.6	110.83	114.75	110.4	113.64	110.75	105.69	104.38	114.14	111.47	109.54	111.3	108.57	108.62	108.05	110.74	113.55	112.46	115.4	112.99	108.44	112.14	112.89	112.72	112.33	114.27	109.01	110.76	112.5	112.55
112.19	107.6	111.04	110.85	112.64	107.36	111.29	110.23	110.27	107.04	110.52	111.29	109.61	114.09	112.42	112.14	111.92	113.2	112.31	111.81	111.78	115.15	110.62	115.54	112.02	111.23	110.74	108.87	111.02	109.86	107.25	109.46	107.29	108.62	108.67	109.69	109.99	110.46	113.14	111.5	108.29	109.06	110.22	111.71	115.11	108.38	109.58	111.24	110.8	110.45
104.61	106.48	105.2	102.2	104.81	105.37	103.84	104.59	103.23	100.24	107.35	102.47	102.97	106.39	101.5	104.38	102.76	103.28	107.48	102.35	102.53	103.07	99.861	106.9	103.72	99.172	103.18	104.35	102.23	103.62	105.04	101.54	103.14	102.08	99.869	104.97	105.54	105.06	104.17	104.14	103.73	108.53	102.94	100.65	101.58	102.98	103.89	104.73	103.87	101.48
108.03	98.608	103.97	106.26	102.68	105.72	101.62	108.28	106.33	110.54	108.76	106.98	106.01	104.11	103.09	106.51	104.68	109.39	104.74	108.06	105.87	107.99	103.8	106.58	108.1	110.46	107.04	105	109.4	108.86	105.5	109.13	108.05	106.23	106.18	104.59	101.73	103.23	107.46	104.91	102.57	107.59	104.72	107.7	106.19	103.83	106.66	103.22	106.54	109.32
104.6	110.4	108.69	106.39	106.84	110.99	105.48	104.57	106.22	106.62	100.96	105.08	107.67	105.78	105.48	105.03	109.35	104.81	107.13	107.69	106.15	99.628	106.16	106.64	106.63	104.94	104.63	107.97	101.41	105.07	107.89	106.63	107.77	107.72	106.77	106.64	110.88	104.95	105.91	103.2	108.01	108.44	103.36	106.22	109.09	109.76	103.48	102.87	102.29	106.65
110.12	111.97	110.59	112.08	108.23	110.38	113.98	110.38	111.15	114.4	109.67	113.03	112.26	112.59	107.42	108.79	111.5	110.92	113.77	111.19	110.57	110.43	111.72	109.88	115.44	112.85	111.91	113.25	110.73	109.94	110.55	110.12	111.73	107.16	115.52	109.79	112.69	112.86	110.38	111.05	111.29	111.24	114.9	107.92	116.1	111.31	112.32	108.82	105.56	109.65
114.67	115.51	114.36	113.94	115.95	112.81	110.92	110.34	111.9	109.76	113.53	111.07	110.74	111.08	109.72	108.35	110.54	110.1	112.26	112.44	105.96	111.43	112.94	111.11	116.07	111.86	114.7	109.86	107.57	110.79	109.36	116.87	110.01	109.45	112.93	113.61	114.17	111.99	110.64	106.75	109.03	107.77	107.58	110.76	105.45	110.09	110.12	112.76	112.19	118.83
108.4	107.93	105.96	103.17	106.59	106.12	104.21	102.89	104.56	98.547	101.22	101.95	101.65	104.31	104.27	103.68	104.54	98.939	108.46	104.31	100.66	104.84	102.76	101.18	103.57	100.93	102.33	107.09	107.35	104.63	103.17	103.05	105.38	109.93	103.52	102.16	100.55	104.48	107.06	104.56	106.53	106.22	105.54	108.91	107.89	102.01	96.545	107.77	103.06	102.14
108.6	105.21	107.59	105.09	106.95	106.51	104.14	104.48	105.17	102.47	108.93	102.87	103.97	105.13	108.72	110.34	111	101.84	106.73	102.93	102.7	106.73	105.92	103.27	105.7	106.28	107.09	104.13	105.85	102.17	108.9	104.08	109.07	104.27	107.87	104.3	100.17	107.3	105.35	105.03	106.11	108.28	102.49	101.23	106.88	102.67	104.74	103.79	108.03	106.1
[truncated: 150 more columns]
