# Supplementary material for: Genetic dissection of main and epistatic effects of QTL based on augmented triple test cross design
Source: PLoS One. 2017 Dec 14;12(12):e0189054. doi: 10.1371/journal.pone.0189054 (PMC5730204; doi:10.1371/journal.pone.0189054)
Supplement: S8 Supporting Information — (ZIP) [file pone.0189054.s008.zip › z4_1050_0.8_10.csv]

106.74	105.51	107.78	106.35	108.58	106.36	105.54	105.36	106.63	104.7	106.05	105.57	106.9	105.78	106.19	105.94	105.83	106.43	105.45	104.5	104.64	107.29	106.96	104.98	107.64	106.85	107.46	107.41	105.03	104.81	105.42	105.78	107.78	106.57	106.3	106.71	106.28	107.34	106.4	106.5	104.9	106.48	107.85	105.03	108.02	104.91	106.56	106.56	106.98	106.69
104.78	104.19	105.45	102.82	105.51	104.77	102.43	103.21	105.2	105.14	103.86	104.66	103.87	105.6	104.64	105.34	105.21	104.26	104.11	103.21	103.64	104.33	104.02	105.78	104.33	102.96	104.23	102.87	104.23	104.1	105.38	103.91	104.69	104.4	104.48	102.98	104.72	103.81	104.81	103.11	103.54	103.2	104.85	104.51	104.67	101.71	103.41	105.41	104.27	105.65
106.33	106	105.72	105.35	105.16	105.44	105.13	106.19	105.32	105.95	105.37	104.93	106.37	107.13	105.91	105.35	104.87	104.01	105.59	105.53	106.36	106.4	104.38	105.3	104.73	105.67	105.62	105.94	105.3	105.26	105.33	105.74	105.71	106.15	106.32	106.72	106.39	105.34	105.72	104.15	105.96	106.43	106.44	105.35	104.44	106.4	105.08	105.3	105.88	105.59
106.35	105.99	105.03	107.58	105.49	106.3	105.54	105.98	105.67	105.34	105.36	105.3	105.31	105.42	107.09	106.46	106.63	104.65	106.8	106.4	105.14	106.12	105.01	103.9	105.89	104.97	105.47	106.08	105.35	103.99	103.1	108.04	105.28	105.4	105.49	106.62	107.44	104.23	104.16	105.43	105.99	106.55	105.73	105.3	105.78	105.36	106.26	104.8	106.2	104.74
98.869	100.15	99.619	99.027	98.949	99.38	100.64	99.977	100.09	99.033	99.128	100.38	99.47	100.17	99.402	100.9	98.806	101.7	99.782	100.44	98.341	100.84	99.159	100.29	99.658	101.86	100.86	99.527	99.033	99.526	99.935	99.648	99.742	99.72	99.288	99.818	99.47	100.51	99.811	99.566	100.57	100.59	97.997	99.416	101.46	99.791	100.15	98.435	99.333	100.31
117.34	117.91	118.09	117.02	117.67	117.34	117.97	116.31	117.05	117.68	118.53	117.54	118.92	116.59	117.79	117.21	116.55	117.47	117.53	117.66	118.39	118.02	118.38	115.91	117.16	118.15	119.17	115.84	117.54	118.34	117.89	117.17	116.53	117.81	118.95	116.51	117.73	117.03	116.54	118.64	117.86	118.44	117.55	118.07	117.23	118.29	117.36	115.85	117.27	118.26
108.77	109.57	109.95	110.52	110.58	108.62	108.67	109.88	110.68	109.65	110.12	109.84	109.44	109.83	108.8	108.91	107.83	108.77	109.43	109.45	110.81	110.48	110.81	110.82	109.26	109.52	110.01	109.76	111.84	109.14	110.73	109.31	111.56	110.14	109.97	109.03	109.08	109.76	108.17	110.74	110.87	109.54	109.71	112.06	108.41	108.26	110.49	108.66	110.27	108.29
100.67	101.07	101.75	100.88	100.34	100.59	100.33	100.13	101.88	102	100.87	101.65	101.35	100.21	100.45	100.29	100.3	102.07	102.32	100.08	100.57	101.31	101.13	100.91	100.52	99.799	99.838	102.39	101.24	101.49	99.363	102.15	101.66	100.93	100.7	99.265	100.06	99.783	100.69	99.897	100.62	100.93	100.42	101.07	101.26	101.56	101.58	100.71	101	100.15
106.01	106.03	106.29	105.93	104.55	107.15	105.78	105.54	106.99	104.68	105.76	105.75	105.26	105.11	106.3	106.29	106.42	106.59	107.66	107.24	105.49	105.14	106.45	105.37	107.66	104.31	104.3	105.07	107.11	105.28	104.23	106.51	105.96	105.07	106.83	105.41	104.58	105.63	107.07	107.17	105.44	105.89	106.59	105.88	106.49	106.52	107.7	106.75	107.26	106.19
106.51	106.2	105.04	105.89	107.85	106.45	105.87	106.02	106.9	107.86	106.84	107.29	108.15	106.42	107.79	106.48	107.55	105.89	107.15	105.77	107.01	107.22	105.18	107.13	105.96	106.87	107.44	107.11	106.36	106.87	106.92	105.49	107.75	107.1	106.7	106.09	107	107.78	107.28	107.04	107.36	107.14	107.04	106.85	106.72	105.71	107.04	107.53	106.84	105.65
99.712	100.01	99.751	100.5	100.99	99.399	98.959	99.221	99.699	100.14	99.542	99.93	100.09	99.586	99.228	100.12	99.3	101.2	100.31	99.885	99.812	100.27	100.69	99.652	100.32	101.01	99.135	99.13	100.55	100.41	98.898	99.055	98.561	98.987	99.214	98.923	99.936	101.93	100.04	100.23	100.5	99.849	99.784	100.24	100.3	100.26	101.31	98.823	100.42	99.855
106.66	106.51	107.07	105.91	108.89	108.24	106.71	107.91	107.57	105.61	106.31	105.78	108.31	106.74	107.21	106.57	106.18	106.77	107.47	107.38	107.49	108.06	106.57	107.9	107.07	106.13	106.76	107.04	108.42	107.56	106.14	106.71	106.03	108.63	107.16	106.95	106.39	108.24	105.89	104.74	106.51	106.68	107.32	107.6	106.84	107.17	108.03	108.65	105.84	107.75
104.81	105.53	106	103.67	106.35	104.11	104.49	105.8	104.4	106.97	104.68	105.72	108.37	106.29	106.28	106.56	105.29	105.06	104.2	104.77	104.01	105.7	106.22	106.45	105	104.88	104.52	104.72	104.27	105.85	106.54	106.11	106.9	106.4	105.52	105.45	106.05	104.96	105.95	105	104.54	106.18	104.83	105.8	104.86	105.72	104.63	105.34	106.37	105.78
106.21	107.11	105.43	106.77	105.53	104.71	107.2	105.84	107.53	106.18	106.38	106.71	106.37	104.84	106.91	105.94	106.28	106.03	105.87	104.93	107.59	106.03	105.3	108.52	104.21	106.6	105.78	105.85	106.66	105.79	107.23	103.55	105	106.56	106.37	106.63	105.85	106.49	106.37	104.76	106.1	106.31	105.98	106.41	106.07	106.81	106.5	106.55	105.75	105.76
104.02	104.09	104.77	104.08	103.59	103.61	103.61	103.61	104.93	104.8	104.18	104.07	103.59	102.95	103.35	104.7	103.89	104.02	103.24	104.08	104.06	105.7	105.4	104.26	104.96	104.56	104.41	105.44	104.18	103.92	104.56	103.84	103.84	103.33	104.23	105.18	103.02	104.89	102.7	105.45	104.33	103.27	103.15	103.63	106.02	104.45	103.19	104.35	103.05	103.12
113.69	111.91	111.81	111.78	111.55	112.25	110.71	112.38	111.47	112.8	111.81	109.98	111.16	112.42	112.04	112.28	111.76	110.71	112.02	111.48	111.84	113.12	112.51	110.46	112.63	112.32	111.02	111.77	111.2	113.28	112.11	112	112.36	111.64	112.07	111.82	112.75	111.78	110.65	113.75	112.48	111.74	112.54	112.29	110.96	111.47	111.38	111.8	113.58	110.84
104.17	104.75	105.96	105.23	106.6	105.28	106.18	104.82	106.85	105.8	106.08	104	105.13	105.51	106.35	106.91	105.96	104.7	104.74	105.74	106.33	106.4	106.27	104.15	105.47	105.63	105.61	105.2	106.5	104.47	105.23	106.65	104.6	105.73	105.86	105.92	104.35	106.52	104.52	106.53	106.08	105.39	105.29	107.14	106.88	105.76	105.73	105.3	105.96	104.48
105.04	106.53	105.02	104.78	104.69	105.26	105.87	105.71	105.93	104.6	104.4	105.99	105.11	106.82	104.83	105.36	106.06	104.81	104.78	106.33	106.72	107.06	105.83	105.82	105.85	104.75	104.21	106.42	106.95	105.37	107.23	104.14	106.41	104.85	105.94	106.92	104.56	105.14	105.03	105.88	105.9	105.02	105.02	106.49	105.21	104.41	105.66	105.61	104.03	105.05
113.28	110.17	111.43	110.57	111.65	113.06	111.69	110.98	109.42	110.99	111.83	110.09	112.34	113.1	110.75	111.47	111.32	112.06	111.87	112.59	113.93	111.23	110.18	110.26	112.39	111.36	110.51	112.61	110.93	111.05	110.84	111.5	110.57	111.15	111.02	111.4	112.47	111.2	110.81	110.02	110.24	110.47	111.71	109.82	111.25	111.15	112.66	111.45	112.77	110.83
111.89	111.27	112.18	111.99	110.47	111.85	113.11	112.26	112.42	111.47	110.38	112.26	110.85	111.42	110.92	110.82	111.7	110.74	111.07	110.68	111.86	111.12	112.15	111.46	111.96	112.48	112.55	111.04	110.7	111.16	111.47	111.25	111.16	113.09	112.38	111.85	112.41	112.86	112.1	112.05	112.03	112.74	110.83	110.92	114.24	114.07	112.56	112.75	113.12	113.03
99.921	99.828	100.84	99.595	101.46	99.21	99.771	100.58	100.91	100.64	101.35	101.53	102.33	99.971	102.01	101.01	101.26	100.39	100.66	101.4	100.65	100.88	100.2	100.66	100.8	99.22	101.39	100.24	99.743	99.099	100.93	99.899	99.456	100.26	100.6	100.78	101.29	100.45	100.46	99.498	98.551	101.4	100.44	101.96	99.839	100.37	98.259	100.15	99.767	100.31
104.2	104.42	103.75	104.99	103.32	104.56	105.01	105.36	104.15	105	105.4	103.43	105.86	105.19	105.51	104.04	104.41	104.3	105.2	104.45	106.21	103.75	105.86	105.27	104.65	103.36	105.87	104.62	104.55	104.27	105.26	104.36	102.58	105.49	103.6	104.61	104.23	105.38	105.74	104.76	104.78	105.32	105.01	103.45	105.07	103.7	104.08	103.67	103.81	104.05
105.17	105.01	105.45	104.81	105.93	105.28	105.19	106.93	105.56	105.33	105.41	104.02	105.33	105.03	105.07	105.51	104.89	105.06	106.38	105.61	104.84	105.83	106.38	105.4	105.58	105.25	105.64	104.92	104.91	105.16	106.22	105.52	105.92	104.55	107.3	104.06	105.79	105.8	107.64	106.64	106.3	106.45	106.92	106.72	105.6	105.05	106.69	105.75	104.95	104.4
110.98	109.96	112.21	110.87	110.18	112.49	112.3	112.53	111.15	111.03	109.98	110.21	111.13	111.43	111.06	112.02	111.59	111.56	110.71	110.44	111.32	111.47	110.8	110.41	112.53	112.78	112.82	112.1	112.2	110.13	109.69	109.73	109.52	109.87	109.73	111.13	112.37	111.68	112.31	110.58	111.03	112.38	109	111.31	110.75	110.57	112.61	112.03	111.61	112.47
104.71	105.3	106.69	106.17	105.81	105.63	106.44	105.42	105.03	106.51	106.51	106.21	106.51	105.57	106.31	106.59	104.8	103.75	105.95	106.18	104.6	105.44	106.84	102.7	107.05	106.28	105.93	106.41	106.17	104.75	105.12	106.2	104.77	104.89	103.81	106.35	105.38	106.19	106.02	104.46	106.12	104.88	105.37	105.42	105.34	106.29	106.96	106.36	105.43	106.98
105.65	105.55	105.27	105.38	104.77	106.49	105.49	105	105.85	106.34	108.19	106.84	104.98	106.72	105.2	105.1	106.15	106.84	105.04	105.72	103.78	107.05	105.05	106.26	106.47	105.95	106.59	105.12	107.9	105.97	106.79	105.83	106.02	104.85	107.42	105.03	107.27	105.75	105.15	107.19	106.53	106.22	106.6	105.13	106.1	107.67	106.24	105.9	106.72	106.73
100.09	99.983	100.05	101.54	99.538	99.832	99.396	100.2	101.87	100.75	100.05	100.77	101.01	99.489	100.41	101.81	101	100.13	100.44	100.12	99.695	100.87	100.6	99.896	101.68	98.107	100.45	100.2	99.213	99.393	102	99.71	99.817	99.625	100.84	98.905	100.35	101.04	98.257	101.03	99.792	100.71	100.61	100.11	99.637	99.782	101.09	101.02	99.321	101.16
104.99	106.34	106.23	106.11	107.19	105.27	106.53	106.37	105.9	105.54	105.55	105.37	105.76	105.55	105.89	104.36	105.58	105.28	106.34	107.58	107.08	106.26	105.45	105.76	107.8	105.81	107.46	105.8	106.27	106.51	105.75	107.05	107.18	107.23	105.46	105.33	106.6	105.7	106.46	106.2	105.83	105.76	105.58	107.03	105.58	107.39	106.37	104.93	106.99	105.52
108.03	105.29	106.43	108.27	106.5	106.94	106.98	105.71	107.05	106.05	105.43	106.6	105.76	106.03	107.46	105.72	106.43	105.4	107.69	105.52	105.3	105.5	105.68	106.76	106.4	106.42	106.7	105.81	105.39	105.95	106.51	105.21	106.36	106.66	105.49	107.59	107.45	105.43	108.61	107.07	106.32	106.73	107.55	107.07	106.27	107.63	108.62	106.02	106.7	105.61
104.01	104.15	105.92	106.48	103.84	104	104.22	104.16	103.94	106.52	105.7	104.23	105.01	105.19	103.24	103.78	104.58	103.18	105.68	104.42	105.11	102.64	105.28	105.1	104.28	104.05	103.47	104.92	104.87	102.55	104.44	104.05	104.4	103.81	102.88	104.59	104.41	104.29	104.06	103.08	105.03	104.33	104.7	104.63	104.1	103.66	103.88	105.26	103.79	102.6
99.158	100.37	99.203	101.08	100.03	100.37	100.01	100.26	100.73	99.22	98.587	99.017	99.558	101.36	99.064	100.69	99.8	99.35	99.969	101.3	98.963	101.13	98.566	99.142	100.06	100.26	98.966	101.11	100.44	98.642	99.456	99.191	99.931	99.185	99.402	99.843	99.962	99.531	99.346	100.81	100.86	98.479	100.7	100.35	100.49	100.43	99.79	100.5	99.489	100.01
99.794	100.32	97.041	99.549	99.413	100.55	101.19	100.59	99.484	100.24	99.396	99.228	99.737	99.624	99.804	99.643	100.89	101.84	100.13	97.788	100.99	100.97	99.634	101.32	100.65	100.01	99.509	100.9	101.93	101.6	100.05	101.17	99.466	100.73	99.836	101.44	101.4	99.735	100.98	99.205	99.749	100.36	101.15	100.37	100.56	100.63	99.298	100.08	100.92	99.373
112.62	113.82	112.91	113.17	112.55	111.95	113.67	113.42	114.18	113.06	112.33	112.84	113.77	112.25	113.76	112.68	111.44	112.53	112.87	112.75	113.5	113.7	112.01	112.1	113.26	115.4	112.18	112.99	113.43	112.42	112.13	114.32	113.69	110.5	112.87	112.95	111.66	112.24	114.37	111.72	114.54	113.35	112.84	112.56	112.81	112.77	111.81	112.88	113.43	111.95
99.324	99.547	99.359	97.887	99.04	101.14	99.842	100.42	100.7	99.702	100.02	99.235	99.934	100.19	100.7	98.87	99.743	98.956	100.62	99.77	100.7	97.9	100.41	101.03	100.31	98.866	98.397	99.206	99.452	98.632	99.623	101.29	98.351	99.697	100.65	99.168	100.45	98.343	101.02	99.072	98.149	100.05	101.24	99.209	100.32	100.86	99.893	99.54	100.17	98.231
104.37	104.24	104.94	104.64	102.34	103.62	104.37	104.43	104.2	103.49	105.55	105.03	103.75	105.37	103.69	105.31	103.87	103.83	103.68	103.24	103.4	104.81	103.81	102.46	104.42	103.51	104.19	105.39	103.02	105.87	105.05	104.19	103.88	105.01	102.47	103.53	104.75	103.4	104.58	105.18	104.81	104.11	104.89	103.35	104.82	102.81	103.27	104.63	105.57	103.57
105.31	106.52	105.25	105.59	106.2	106.27	107.06	106.08	105.66	105.37	105.42	105	106.73	106.16	106.27	105.16	104.67	106.07	106.37	104.87	107.13	105.75	106.31	106.13	107.1	107.77	105.63	106.47	105.99	104.6	106.53	105.27	105.18	105.88	105.49	105.38	105.81	106.02	105.97	106.12	107.34	105.43	107.94	105.06	105.71	104.99	105.87	105.85	106.25	106.3
105.4	106.04	107.23	105.74	106.77	105.89	105.14	105.87	106.05	105.07	106.4	106.18	106.86	105.33	107.48	105.45	108.28	105.94	108.92	105.2	105.03	106.47	106.58	107.61	106.11	105.47	106.11	107.37	106.89	105.94	107.47	105.09	107.66	107.15	106.31	105.51	105.32	106.57	106.94	106.79	105.77	106.18	107.7	106.05	105.75	106.42	105.17	107.19	108.32	105.69
110.76	109.77	112.43	110.96	111.67	111.01	112.26	112.21	111.08	112.15	111.56	111.54	109.72	113.64	110.77	109.98	110.21	111.52	112.37	111	110.04	111.01	110.31	111.04	110.87	111.44	112	111.14	110.65	109.84	110.65	111.28	111.73	109.83	111.08	111.39	111.14	110.65	109.15	111.73	111.75	112.23	110.62	110.68	111.02	109.62	110.8	111.56	111.04	110.3
112.45	111.99	112.69	113.28	111.35	113.39	110.83	113.21	111.86	112.74	113.96	112.41	112.81	112.89	112.64	111.38	113.3	113.44	114.69	113.58	113.43	113.19	112.67	112.12	114.18	112.98	113.58	114.13	112.01	112.39	114.52	113.58	112.65	112.4	114.53	114.2	112.45	114.86	113.63	113.06	114.52	113.13	114.29	112.79	111.64	112.74	112.23	112.92	113.47	113.03
107.17	105.85	108.77	105.73	107.53	105.73	105.99	107.95	106.93	105.13	107.5	105.98	105.71	103.64	105.43	105.66	107.16	105.2	107.13	106.98	106.06	105.29	107.18	107.19	105.78	106.96	108.05	106.02	106.76	106.12	106.5	106.1	106.96	107.08	107.89	105.54	107.49	106.97	107.01	107.07	105.68	106.01	106.24	106.4	106.1	105.76	106.98	107.82	106.01	104.47
105.29	106.18	106.69	104.28	105.51	106.35	106.48	105.07	106.23	106.58	104.91	105.44	105.55	106.51	105.33	105.24	105.3	105.9	106.58	104.23	105.73	104.46	106.92	106.79	107.11	105.46	105.98	105.99	105.56	106.56	105	106.51	107.6	107.47	106.67	104.72	106.46	104.54	104.78	107.25	104.96	107.02	106.77	106.72	105.79	105.07	105.1	103.64	105.63	105.88
110.88	111.19	111.08	111.94	109.97	111.44	112.62	112.83	111.34	112.63	112.21	110.16	110.44	112.47	111.7	111.56	111.91	112.26	110.91	111.01	112.67	110.42	111.78	111.8	111.98	112.22	111.75	111.46	111.81	109.1	111.65	110.54	111.22	112.37	112.25	112.73	112.97	112.02	110.46	111.52	109.79	111.07	110.45	111.67	111.45	112.14	113.67	111.38	111.39	111.87
105.61	107.02	105.98	106.03	106.62	105.35	105.27	104.41	106.41	104.51	106.79	105.44	106.53	106.85	105.83	106.47	106.4	104.52	105.03	104.96	106.13	104.95	105.18	103.8	105.08	108.85	106.07	104.36	107.65	106.43	106.15	106.61	106.05	107.06	106.3	105.5	106.08	106.34	106.99	104.87	106.68	105.52	103.93	105.77	105.69	106.17	105.12	106.05	104.66	104.36
113.38	112.94	111.68	111.62	113.13	112.59	113.55	112.03	112.65	112.54	113.95	113.84	113.8	114.97	113.39	113.4	111.22	112.47	112.65	112.55	112.26	111.82	112.71	112.04	113.07	114.07	113.12	111.53	112.85	112.86	112.81	112.02	112.04	112.77	112.92	113.46	112.51	111.73	113.26	113.72	113.48	113.79	112.69	113.23	112.15	112.47	113.58	113.02	111.7	113.29
113.48	113.23	112.52	111.87	112.96	114.37	112.5	112.27	112.75	112.99	111.25	111.97	114.4	112.08	112.83	112.91	114	112.86	112.29	112.8	112.71	112.19	113.37	112.2	113.69	110.64	113.38	112.72	112.41	114.96	113.27	111.96	112.43	113.59	113.65	112.97	112.93	111.91	112.54	111.67	112.89	113.29	112.09	113.98	112.33	113.8	112.45	113.94	111.95	111.58
98.959	100.64	98.382	98.324	99.773	100.9	99.426	100.44	99.732	99.54	100.34	99.08	100.17	99.799	101.03	97.984	101.22	98.447	99.295	100.17	101.53	101.28	99.632	97.955	99.087	99.723	100.29	98.671	99.125	99.357	100.69	99.8	99.15	100.83	99.051	100.3	99.797	98.864	98.442	100	99.321	101.59	99.574	100.06	102.43	101.23	100.91	99.116	100.27	97.981
108.66	109.16	110.44	108.57	109.39	109.88	109.5	110.5	111.68	110.01	109.74	110.43	108.62	111.74	111.63	111.79	111.65	108.88	109.79	112.3	111.05	110.66	108.89	109.62	110.31	111.81	109.26	111.51	110.39	110.06	110.41	108.86	109.96	109.48	110.11	111.19	109.98	108.6	109.39	110.46	110.7	108.77	109.75	110.34	109.46	111.03	110.09	110.78	109.23	107.98
100.33	100.63	98.296	100.61	100.92	98.942	100.24	99.846	98.78	99.367	100.85	101.11	101.01	99.283	98.616	100.01	100.57	100.38	100.7	98.441	100.08	100.75	100.55	98.615	99.817	98.709	100.28	100.06	99.559	98.842	99.899	99.804	100.14	99.685	101.27	99.249	100.19	100.28	98.369	100.53	99.839	99.33	99.635	99.671	99.708	99.98	99.352	100.67	99.486	99.407
99.717	99.866	100.69	99.234	100.7	99.923	102.1	100.79	97.936	100.97	99.805	100.77	99.724	100.67	99.332	101.02	100.65	99.875	99.702	100.87	99.666	100.46	98.942	100.91	100.82	100.29	100.74	100.95	99.653	100.61	100.71	98.956	101.6	98.573	102.37	100.59	101.23	98.838	99.345	101.98	99.662	100.25	98.61	99.41	101.97	99.615	101.05	101.21	99.417	101.51
111.2	110.11	108.35	108.56	110.59	110.07	109.17	109.35	108.88	110.72	110.64	109.85	109.82	110.52	110.36	109.62	108.45	110.55	110.91	108.8	109.31	110.25	112.17	109.59	110.62	109.46	111.81	107.66	109.88	108.41	111.33	109.43	109.29	110.49	110.33	109.49	109.69	110.95	110.05	107.75	106.33	109.83	109.43	109.27	109.38	108.58	112.28	109.3	109.51	109.71
105.8	105.34	104.86	106.02	104.71	105.18	105.34	105.82	106.83	105.21	107.3	105.62	105.24	104.89	104.18	107.04	105.09	106.32	105.19	106.45	105.84	106.23	106.03	106.21	104.72	106.18	105.59	105.83	105.99	104.02	104.84	104.58	105.7	104.11	104.32	106.55	105.57	107.58	106.19	105.01	106.2	105.79	105.47	105.88	106.11	105.67	106.41	106.97	105.77	104.64
107.46	105.16	107.39	105.99	107.31	106.94	107.74	107.15	107.53	106.05	107.6	107.81	106.89	107.19	107.81	106.22	108.1	107.35	105.59	106.14	106.94	107.73	105.7	106.95	108.09	106.62	106.73	106.09	106.81	106.31	106.91	107.44	107.45	105.36	107.13	106.21	106.91	105.66	106.02	104.97	106.09	106.44	107.74	106.89	105.58	108.34	107.94	105.64	107.28	107.57
105.04	104.11	105.79	105.98	105.87	105.15	105.36	105.89	104.75	106.19	107.21	106.07	105.57	105.67	105.01	105.63	106.68	106.12	106.13	104.75	107.01	106.08	105.25	104.65	105.46	104.8	105.17	105.99	104.48	106.54	107.2	105.05	105.28	105.23	104	106.79	106.33	106.23	106.45	105.2	105.85	105.74	105.13	106.15	106	105.03	104.02	105.62	105.1	106.12
100.77	101.17	100.14	99.233	99.939	98.094	100.38	99.376	100.14	100.07	98.849	97.96	99.195	99.916	101.02	98.608	99.984	99.562	99.842	100.34	100.46	100.57	100.46	99.628	100.34	99.076	99.899	99.008	99.063	99.149	100.21	99.888	100.53	98.278	98.725	99.73	100.05	99.222	100.45	100.21	99.263	101.13	100.66	99.191	100.22	98.815	101.73	98.054	98.854	100.26
105.39	105.56	103.74	105.03	104.18	105.14	104.65	104.67	107.05	103.82	105.33	103.76	104.64	105.5	105.66	104.27	104.21	106.03	105.11	106.58	104.48	105.38	104.71	105.36	104.73	104.56	104.32	106.1	104.6	105.08	106.08	104.87	105.09	104.15	104.07	104.14	105.02	105.06	105.63	103.77	105.6	103.1	104.42	104.28	104.85	104.8	105.42	105	105.17	104.81
100.05	98.773	99.075	101.58	99.541	98.265	100.6	100.91	100.92	99.629	101.09	100.93	100.31	99.503	99.634	100.43	99.466	100.9	100.14	99.838	100.13	101.66	98.459	100.41	99.927	100.24	99.82	100.14	99.74	99.849	100.06	99.887	100.47	99.373	101.34	99.641	99.298	102	101.34	100.89	100.54	98.748	103.34	101.98	100.46	101.18	100.09	99.665	99.302	100.33
111.42	108.85	108.96	109.67	110.67	109.91	109.99	109.7	109.93	111.73	110.78	111.78	109.97	109.62	109.83	112.09	109.97	111.93	109.69	110.47	109.44	112.11	110.86	112.61	110.39	111.72	109.59	111.62	111.41	111.07	109.69	109.99	110.99	111.19	110.74	109.55	109.88	109.41	110.36	110.42	111.17	110.35	111.28	108.58	110.73	110.34	110.78	111.24	110.71	112.68
112.22	112.1	111.45	113.45	111.43	112.13	111.47	109.84	111.59	112.02	112.98	112.27	113.64	112.7	110.91	112.1	111.22	110.64	112.98	111.8	110.71	110.46	111.46	111.4	112.6	111.42	112.05	112.38	112.34	110.97	109.97	111.74	110.96	112.89	112.64	112.11	111.88	113.14	111.41	113.86	110.36	112.46	112.48	110	112.66	112.23	111.08	112.04	111.36	112.23
105.92	105.45	107.29	106.69	106.14	108.9	105.78	107.61	106.21	107.12	106.82	106.22	105.54	105.71	105.37	105.87	105.37	108.56	107.77	105.91	107.66	107.44	105.94	105.03	104.95	106.88	105.55	105.95	107.39	107.15	106.65	107.15	107.32	106.68	106.51	106.74	107.86	105.71	107.45	106.97	106.16	107.63	105.65	106.29	108.42	107.31	109.28	105.51	107.38	108.15
105.38	105.41	106.4	106.19	104.66	105.06	106.08	106.11	104.47	105.51	106.73	104.94	105.89	105.28	106.15	107	105.77	106.1	105.26	105.62	103.42	103.06	104.48	103.52	105.77	105.45	104.15	106.07	102.75	105.05	105.91	103.91	106.2	105.07	105.22	104.13	104.96	104.65	107.74	104.85	106.54	105.44	105.6	106.87	106.98	107.8	106.02	102.7	106.91	105.83
105.78	106.45	105.75	104.89	104.65	105.12	104.97	105.26	106.21	105	104.7	104.77	104.85	106.04	106.26	105.62	103.42	104.76	103.41	105.89	105.95	104.38	106.42	104.33	106.05	104.73	105.78	105.89	105.29	105.08	104.9	106.16	104.85	107.07	105.72	107	105.92	105.55	105.39	107.29	104.82	105.58	106.94	105.9	106.03	104.91	104.95	104.53	107.58	106.12
103.91	106.18	104.13	105.81	106.82	105.97	105.34	105.73	103.48	106.75	105.2	106.82	106.24	106.52	106.31	104.9	104.46	106.85	105.22	106.03	105.97	105.4	107.14	106.12	105.99	105.37	106.96	104.76	106.63	104.16	105.85	105.31	105.23	106.66	105.23	105.42	104.95	106.33	105.98	105.86	106.24	104.56	105.78	105.49	105.14	106.62	104.24	105.87	104.47	106.38
107.06	105.21	105.57	104.88	105.86	106.53	106.2	106.59	106.23	104.83	106.53	105.2	106.97	106.14	104.85	105.48	105.08	104.2	105.46	106.04	104.81	105.93	105.16	105.25	103.82	104.74	105.01	104.1	104.53	105.68	104.48	106.03	104.13	105.41	105.56	105.62	107.28	105.03	105.31	103.79	104.42	104.58	105.6	105.95	104.6	104.65	106.12	105.16	105.6	105.85
102.44	100.69	102.51	100.03	99.511	100.27	99.048	99.418	100.7	101.07	100.35	99.234	100.63	100.51	99.841	101.05	99.338	99.644	99.097	100.81	101.23	100.63	101.12	100.1	101.4	100.79	99.172	99.146	100.78	100.7	99.679	102	99.755	100.88	102	100.12	99.708	99.32	98.895	100.04	99.147	101.04	101.51	99.638	98.698	98.425	101.77	99.818	99.948	101.39
113.25	112.51	111.87	112.46	113.2	112.05	111.94	111.33	111.28	111.71	111.01	111.57	112.49	112.93	112.71	112.96	111.71	110.68	111.12	111.13	112.37	112.08	111.05	111.66	112.28	111.55	111.85	113.3	111.32	112.6	111.44	111.74	112.91	111.69	113.67	111.83	112.38	110.73	110.98	111	111.59	112.2	112.62	111.41	113.6	112.5	110.75	111.43	111.11	112.76
101.69	100.95	100.57	100.99	100.39	100.24	101.93	100.49	100.84	101.18	100.87	102.18	99.972	100.36	101.4	100.92	101.77	100.45	100.05	99.642	100.94	103.02	100.76	101.13	100.32	100.57	101.79	102.69	102.73	100.24	101.3	100.38	100.47	100.48	99.972	100.94	102.52	101.16	101.9	99.85	100.46	99.989	101.16	98.841	100.75	101.04	100.99	100.5	99.94	100.21
113.2	111.92	112.64	112.45	113.62	111.73	113.35	110.96	112.14	112.33	110.34	112.97	111.29	112.74	112.88	111.27	111.44	111.35	112.37	112.87	112.72	112.98	111.96	111.23	112.7	112.19	110.92	111.12	111.91	111.21	112.36	110.34	111.07	112.6	112.93	111.87	112.24	112.83	111.73	112.55	112.01	112.3	111.88	112.16	112.22	113.65	111.77	111.03	111.66	112.35
108.97	108.89	109.26	111.38	109.72	109.38	109.38	111.17	110.62	109.73	113.07	110.94	110.67	110.68	109.95	110.15	109.45	109.68	111.7	108.74	111.35	108.92	109.8	110.47	110.51	111.07	109.01	110.98	111.91	109.11	110.23	109.49	110.52	110.44	110.49	109.87	109.59	109.4	110.74	110.78	110.42	112.2	110.82	110.63	110.22	111.55	110.39	109.37	111.37	110.56
99.378	101.17	99.771	101.26	100.38	100.55	101.49	99.137	99.919	100.66	100.28	100.86	99.811	99.493	100.38	99.889	100.56	99.642	100.18	99.141	98.58	99.277	100.45	99.554	101.48	99.019	102.2	100.32	99.853	101.48	100.84	99.053	100.57	99.921	100.24	100.42	100.01	100.71	100.65	100.9	100.61	101.71	102.06	100.77	100	99.682	100.24	100.3	100.48	99.858
111.51	111.93	111.41	110.12	112.84	111.53	112.79	111.88	113.41	111.39	112.94	111.77	112.58	111.63	112.51	112.43	112.09	111.66	112.2	111.81	111.96	111.88	112.68	111.89	112.85	112.71	113.5	111.64	110.51	111.88	113.3	113.64	112.35	112.5	112.12	113.27	110.76	111.89	111.84	111.11	113.41	111.7	112.37	111.89	112.26	112.34	113.05	112.07	111.62	111.38
111.8	110.88	110.03	110.43	111.19	111.1	111.81	111.27	112	110.39	110.82	110.99	111.84	111.43	111.77	110.71	110.52	111.05	111.84	110.49	110.91	111.56	110.74	111.65	110.32	109.25	113.53	110.96	111.65	112.52	109.3	110.69	109.82	110.48	111.64	111.96	110.95	110.92	110.81	110.55	109.86	110.67	111.86	111.95	111.67	110.88	111.53	112.94	110.34	111.31
105.47	105.57	105.58	104.45	105.87	104.16	105.04	106.2	104.51	104.7	105.43	106.13	105.52	104.47	105.91	105.58	104.86	104.25	104.64	105.91	106.33	105.69	105.14	104.49	103.14	104.1	103.8	105.49	104.17	105.22	104.76	104.81	104.69	104.43	105.33	104.7	104.79	104.2	104.92	103.94	105.14	103.4	105.22	104.02	104.62	104.16	103.03	105.74	104.47	103.29
107.05	105.57	107.05	106.11	105.35	106.89	106.11	106.49	106.34	106.61	107.55	106.47	106.78	107.94	106.73	106.72	106.68	108.31	107.99	105.79	106.65	105.79	105.99	107.06	108.35	106.52	107.43	106.87	107.3	106.99	108.58	107.35	106.17	106.36	107.11	105.78	107.93	107.24	106.79	108.53	106.99	105.84	107.49	105.63	107.7	106.26	107.22	106.56	108.34	107.58
106.36	103.58	105.26	105.73	105.37	104.22	106.03	105.79	107.53	106.03	105.57	105.27	106.34	104.83	106.1	104.65	105.46	106.68	106.55	104.68	106	106.88	105.76	106.35	104.9	106.65	107.7	106.71	105.18	104.65	106.24	105.91	105.42	104.93	103.93	105.54	104.09	105.64	106.14	106.7	104.98	105.32	104.69	106.22	105.4	106.84	106.54	104.78	105.17	106.56
104.78	103.76	104.09	104.4	104.21	103.9	104.71	104.07	105.18	104.05	104.85	104.22	104.55	103.48	103.66	106.02	103.52	104.46	102.96	104.65	103.67	103.6	105.26	104.08	104.16	103.32	102.94	103.08	103.4	103.87	103.73	103.29	104.88	104.5	104.97	103.81	103.45	103.22	104.45	103.37	104.25	105.52	104.69	103.5	103.53	104.92	103.2	104.45	104.39	103.33
99.974	99.841	99.29	100.38	98.851	101.3	98.94	100.11	99.418	100.96	99.959	99.536	98.766	100.01	100.01	97.745	99.778	99.758	98.135	101.23	98.894	100.45	100.77	100.3	99.176	99.13	97.932	100.5	99.144	99.743	98.237	99.333	99.57	98.929	99.39	98.939	98.898	99.713	101.32	100.23	99.791	100.89	99.283	98.802	98.56	100.55	99.524	100.31	98.252	100.77
100.54	101.75	102.57	101.88	99.887	100.42	101.13	101.14	100.28	100.34	99.889	100.93	102.49	101.59	99.334	101.87	103.4	100.59	101.08	101.2	100.7	100.62	99.671	100.02	99.972	101.19	101.24	101.22	100.14	100.27	101.48	100.18	99.887	98.845	99.556	100.64	100.7	100.8	101.12	100.7	101.76	100.81	100.82	99.162	98.835	101.58	99.773	99.096	100.24	101.24
105.93	107.08	105.47	105.45	106.12	106.48	103.83	106.32	107	106.76	106.45	105.38	107.28	104.47	106.2	105.49	107.27	105.16	106.2	105.89	105.1	105.68	106.54	106.26	106.63	105.92	107.32	104.94	106.44	107.32	105.15	105.93	108.6	104.43	106.32	105.33	105.77	106.01	106.8	105.4	104.59	106.31	106.63	105.91	106.09	105.62	105.32	106.99	106.77	106.5
109.07	112.64	110	111.47	108	109.93	109.34	109.55	109.58	109.79	110.73	110.89	109.97	110.65	110.4	111.5	111.22	110.05	109.92	110.95	109.4	110.23	110.7	112.2	108.94	111.7	109.77	111.27	110.33	109.54	110.67	111.64	110.06	111.34	110.58	109.91	110.56	109.06	110.42	110.48	110.37	111.59	110.78	108.01	110.32	110.86	111.36	110.89	109.68	109.18
106.83	106.81	107.27	105.44	105.96	106.63	105.94	105.65	105.43	106.01	104.91	104.71	105.18	106.17	105.9	105.6	105.59	103.01	106.11	106.82	105.49	105.28	104.67	105.41	104.61	107.26	104.32	105.79	103.92	105.25	106.38	105.44	105.98	104.24	105.83	104.41	103.95	105.97	104.57	104.95	105.24	105.61	105.41	105.36	106.97	106.41	105.45	104.58	107.06	106.42
105.35	105.13	104.59	104.05	104.72	104.69	105.15	104.46	105.03	105.22	103.2	104.02	103.78	105.03	104.2	104.69	105.19	105.09	104.82	104.58	103.4	106.38	105.08	105.95	103	104.65	103.64	104.34	103.73	104.87	105.8	105.4	105.22	105.27	105.14	103.97	104.42	105.3	105.68	105.37	106.04	105.21	104.26	104.94	103.68	104.45	104.6	105.12	104.7	106.66
105.64	105.89	105.53	106.6	105.42	104.6	105.81	106.97	106.09	106.27	105.27	107.43	105.01	103.64	105.42	107.12	105.56	105.82	106.13	106.77	105.27	105.63	105.23	106.65	106.3	106.39	106.33	106.09	106.97	105.95	105.38	105.96	106.15	106.01	104.49	105.69	103.24	105.01	106.92	104.37	105.8	104.29	106.02	105.79	106.32	106.38	107.77	105.34	106.74	105.94
100.31	100.51	100.8	100.71	101.43	101.21	102.72	99.923	99.695	101.25	101.54	101.29	99.711	99.997	101.19	101.2	101.6	101.15	99.638	100.58	100.97	100.77	102.8	100.36	99.968	100.18	100.81	100.41	100.1	100.25	100.73	101.4	101.17	103.08	98.209	101.6	102.28	102.53	100.88	101	100.7	100.71	101.71	101.47	101.51	99.94	101.85	101.01	101.03	99.92
102.46	100.15	101.43	100.05	101.03	102.09	100.2	100.68	99.925	100.39	101.18	100	102.37	99.588	100.51	101.73	99.774	100.27	101.89	98.812	101.43	98.872	99.811	101.21	99.766	99.496	101.37	100.7	103.63	100.87	100.5	99.908	100.01	101.04	100.64	99.982	101	102.01	99.355	101.76	101.01	100.98	100.2	100.81	100.82	98.986	101.32	101.19	99.709	100.48
110.88	111.08	110.81	111.52	110.77	111.73	110.9	110.35	111.46	112.69	111.39	111.25	109.94	112.44	110.05	110.87	112.02	110.34	110.64	110.49	111.29	109.87	111.2	109.83	111.05	112.43	109.02	110.09	111.49	110.42	111.4	112.33	109.87	110.9	110.69	111.54	109.78	111.17	109.28	111.44	111.78	111.23	112.52	111.74	111.04	112.5	110.06	111.07	112.55	110.81
106.77	104.95	106.37	106.79	106.17	105.65	105.76	104.54	106.35	105.78	106.35	105.5	104.91	106.16	103.89	106.65	106.8	105.26	105.22	106.19	106.02	105.51	104.8	105.12	105.8	105.9	107.37	105.21	105.56	106.49	106.37	106.81	105.22	105.09	104.91	104.48	106.3	105.25	107.5	106.58	105.15	104.35	105.66	105.97	106.16	104.88	106.58	105.27	104.56	106.81
109.76	110.72	110.18	109.55	109.35	107.86	109.68	109.93	109.78	109.08	111.55	109.12	109.23	111.58	110.86	108.7	109.26	109.32	110.33	109.28	110.06	111.29	109.73	109.45	110.68	109.57	109.51	110.52	109.52	110.54	110.77	111.85	110.01	109.42	108.34	110.86	108.79	108.62	109.8	108.84	110.31	109.8	110	109.66	110.32	110.64	110.74	109.8	109.27	110.53
108.06	106.44	106.08	106.57	107.36	107.88	106.64	105.76	106.9	105.2	107.08	107.13	106.57	107.18	107.36	106.39	106.53	106.62	106.17	105.65	106.95	105.75	106.53	106.11	106.75	107.25	105.61	108.15	106.21	106.37	107.1	106.34	104.7	106.54	106.98	107.95	106.89	105.33	107.08	106.81	106.07	106.91	106.74	106.6	106.22	106.56	106.99	107.95	106.66	105.7
111.05	112.21	112.41	111.8	111.65	112.05	109.75	111.39	111.1	112.41	111.1	110.79	110.86	112.22	110.33	111.38	113	112.99	112.93	111.57	112.26	112.26	113.87	111.29	111.13	113.02	111.4	113.88	112.38	111.52	110.33	111.64	111.94	112.53	111.76	111.76	112.45	113.03	112.86	112.13	110.9	111.4	112.99	110.96	111.33	112.14	112.98	110.35	110.28	112.07
105.25	104.56	103.31	104.43	103.83	105.14	103.1	103.63	104.47	104.32	104.36	103.8	103.99	102.79	105.92	105.04	104.17	103.96	104.94	106.13	103.9	104.6	104.24	104.74	104.75	104.43	105.24	103.77	103.99	104.55	102.81	104	104.2	103.66	104.88	104.09	105.15	105.56	106.55	103.99	103.7	106.04	102.8	105.54	103.51	104.59	103.02	104.44	104.77	104.64
112.05	110.57	110.97	111.66	112.23	112.78	110.41	112.74	111.65	113.13	111.71	110.87	111.98	112.43	110.8	110.86	112.99	111.13	112.09	113.69	111.93	113.66	112.2	111.92	113.72	112.92	112.6	112.93	112.71	110.48	112.03	110.61	110.41	111.73	112.13	111.94	110.16	112.47	110.82	111.34	112.43	113.39	112.8	111.75	113.37	111.91	113.35	110.63	112.57	111.68
105.86	105.31	103.77	103.52	105.36	104.84	105.37	104.67	105.72	104.81	103.37	105.43	104.8	106.23	103.55	104.4	105.4	105.68	104.75	105.37	103.19	105.83	103.19	104.55	105.16	104.48	104.53	103.91	103.79	104.35	105.45	104.19	103.84	104.3	104.76	106.6	102.87	104.64	104.45	103.48	104.8	105.11	105.2	104.43	104.72	104.84	105.19	104.72	106.03	104.44
112.49	112.21	112.23	112.16	110.76	109.83	109.95	111.41	111.98	110.69	111.04	110.91	112.33	110.62	111.79	110.32	112.36	111.18	111.19	111.19	110.38	110.94	111.99	111.88	110.61	110.49	110.54	111.59	110.51	111.71	111.22	111.73	110.79	110.4	110.61	112.1	110.58	109.23	112.86	111.76	112.22	111.5	110.39	111.89	110.55	112.45	109.59	111.96	111.64	112.37
99.461	101.55	98.763	100.4	98.936	100.44	100.57	99.778	100.12	99.944	99.721	100.17	101.04	100.21	99.938	100.46	99.896	100.43	100.53	101.75	100.28	100.64	99.706	98.746	99.991	100.18	99.958	101.5	100.02	100.44	101.42	99.576	100.45	100.47	100.55	98.722	98.795	100.08	100.09	100.15	99.185	100.79	100.9	101.76	99.827	99.543	100.68	100.05	99.282	98.843
110.74	111.95	112.34	111.01	110.95	111.65	110.86	110.97	111.89	111.3	110.59	111.82	112.74	110.04	112.11	111.36	111.86	110.86	111.99	110.43	111.76	110.73	112.63	112.83	110.89	111.77	110.5	112.9	111.41	110.63	110.07	112.56	112.17	111.4	111.3	110.95	111.37	111.13	112.06	110.99	111.78	111.76	111.61	111.5	110.64	112.84	112.09	112.45	110.48	109.75
111.42	113.3	112.57	113.25	114.02	112.35	112.62	114.29	113.47	111.45	111.69	113.35	112.28	112.58	112.34	112.01	112.69	112.17	112.43	111.14	113.61	112.44	113.68	114.48	112.7	112.88	111.53	111.53	113.31	112.16	112.92	111.84	112.94	112.25	112.83	112.25	113.19	111.52	112.37	112.35	112.12	111.62	111.58	112.27	112.71	112.9	112.7	112.96	112.84	112.96
118.35	118.61	115.91	118.49	117.81	116.76	117	118.67	118.92	117.54	118.28	118.24	118.71	117.78	117.42	117.85	116.97	116.83	116.38	118.03	120.22	117.94	118.23	116.57	116.83	117.38	116.61	117.57	117.05	117.9	117.01	117.79	117.74	116.91	117.41	116.84	117.31	117.82	119.43	115.32	116.86	117.14	118.31	118.72	116.93	116.51	117.49	116.47	117.29	118.67
105.3	105.35	106.98	107.59	106.15	106.59	106.2	105.97	107.3	106.63	105.67	107.14	106.67	106.91	105.34	106.26	106.56	106.3	106.78	106.65	105.05	106.31	106.48	107.06	106.11	105.35	106.37	105.75	107.17	106.25	104.98	104.87	106.5	104.54	106.14	106	105.26	105.85	105.97	106.66	107.49	105.12	106.14	104.96	107.04	104.49	108.17	104.5	106.17	106.68
111.58	111.21	112.31	112.27	111.33	110.76	112.63	111.42	112.04	111.82	112.29	111.56	111.45	112.61	110.2	110.75	111.41	110.22	111.91	110.87	112.33	112.34	110.82	111.29	110.22	110.41	112.52	110.98	111.43	109.72	111.8	111.81	109.53	111.72	108.73	111.97	112.6	111.56	112.24	109.61	113.04	112.95	111.24	112.69	109.89	110.05	112.46	111.37	111.39	111.5
114.18	112.22	111.91	111.75	112.31	110.9	111.48	110.38	111.48	111.15	111.78	113.21	111.19	110.23	111.17	112.08	110.72	111.84	110.68	112.48	112.79	112.06	112.08	111.69	112.35	113.15	112.33	111.43	113.65	111.08	112.06	110.68	112.4	111.2	112.69	112.91	112.42	111.32	112.78	112.51	111.73	111.65	109.14	111.9	110.96	111.09	111.38	112.83	111.74	113.27
112.32	113.43	111.27	111.75	112.33	113.58	112.01	113.87	113.53	112.13	112.22	111.86	111.49	112.02	112.55	111.23	112.29	112.47	112.29	111.59	112.17	111.87	112.04	112.26	110.9	111.66	112	111.69	112.54	113.02	112.51	110.95	113.12	112.03	112.47	110.88	112.14	113.14	111.47	112.28	111.82	111.8	111.88	111.95	111.94	112.91	110.82	110.61	109.68	110.47
110.91	110.43	110.24	109.22	110.83	110	109.74	110.07	109.61	110.29	109.64	111.87	110.03	109.61	110.34	110.72	108.43	109.14	111.43	110.65	110.97	110.2	109.56	110.63	110.26	109.53	110.79	107.17	109.29	110.45	109.35	110.92	110.14	110.59	109.07	110.62	110.18	110.79	111.53	109.82	110.84	110.53	109.41	111.93	109.98	109.61	111.71	109.8	110.57	111.13
101.57	101.17	100.2	102.33	101.09	99.975	102.29	99.77	100.79	101.26	101.91	102.32	99.902	99.133	101.92	101.18	102.18	102.02	100.69	101.92	100.95	100.28	101.05	101.19	101.3	100.65	100.46	101.33	101.68	101.13	100.66	100.48	100.56	101.45	101.26	101.31	100.48	101.68	99.671	100.68	100.47	102.52	100.83	101.54	101.14	98.946	101	99.892	101.25	99.465
105.75	106.4	104.78	105.79	107.01	104.47	106.06	107.25	105.77	106.81	105.37	104.43	104.61	105.56	104.77	107.71	105.69	105.24	104.51	106.57	106.8	106.95	106.1	106.78	107.6	105.37	106.38	105.09	103.99	103.78	105.18	105.44	106.23	107.05	106.65	106.92	106.08	106.78	106.61	106.34	105.05	104.98	105.78	106.8	105.53	104.83	106.56	106.56	106	107.1
111.22	111.02	109.66	110.31	111.82	110.09	111.14	111.02	110.06	112.06	110.96	111.01	111.39	110.85	110.84	111.33	109.95	111.25	112.08	110.68	111.94	110.48	109.41	112.57	111.29	111.26	111.36	109.77	110.71	112.25	111.23	112.48	111.67	108.39	109.45	112.73	109.55	112.1	111.32	112.05	109.77	113.62	110.22	109.81	110.35	111	111.06	111.13	110.61	111.66
111.7	109.04	110.39	111.26	110.52	110.16	110.74	110.3	109.84	110.46	110.07	109.92	111.39	110.81	110.41	110.81	110.5	111.26	110.08	111.05	111.1	110.89	110.33	109.89	109.92	110.28	109.52	111.88	110.07	110.26	108.71	109.8	112.22	109.39	110.31	109.95	110.5	111.03	111.44	111.32	111.14	111.46	113.22	110.54	110.13	111.39	110.25	109.41	110.47	110.14
101.35	99.923	100.17	100.71	100.37	100.4	100.54	101.21	99.783	100.77	98.918	99.461	100.83	98.99	100.18	99.585	100.41	99.679	99.729	100.91	100.07	100.79	101.5	99.154	100.66	100.48	99.507	101.97	98.615	100.98	100.05	101.56	102.16	98.187	101.8	101.73	100.24	100.43	99.994	100.72	99.98	102.44	100.23	99.599	100.26	100.72	100.21	100.13	100.65	99.661
105.03	105.53	105.97	106.96	105.01	105.34	104.83	105	105.42	106.07	107.13	106.29	107.67	107.18	105.52	104.8	106.42	107.19	104.03	106.88	106.7	106.57	106.05	107.47	107.47	106.01	105.33	105.31	105.73	106.37	107.31	106.03	107.04	106.38	105.81	106.96	106.48	106.82	106.19	106.31	106.99	107.9	105.58	105.27	104.96	106.1	106.05	107.05	106.04	105.7
108.26	105.83	106.24	106.15	108.12	107.1	106.52	107.65	107.44	106.91	106.69	107.9	105.29	105.6	105.66	107.19	105.89	107.2	106.31	107.62	105.77	106.99	106.35	106.96	106.84	106.13	107.28	107.16	106.11	106.14	107.26	107.45	107.12	108.42	107.53	106.89	107.04	107.58	106.02	105.79	105.95	107.7	105.42	107.11	108.4	105.85	107.03	108.05	106.22	105.38
106.91	106.4	107.05	105.92	105.99	106.69	107.17	107.45	106.15	104.76	106.66	105.73	106.17	106.2	105.42	104.56	104.67	105.01	105.05	107.3	106.66	104.96	106.3	105.59	105.08	107.98	105.86	107.9	104.42	104.33	106.03	104.47	105.75	105.54	105.5	105.14	105.81	107.17	105.86	104.72	104.6	104.35	106.14	106.19	105.91	105.92	105.18	106.73	106.4	106.1
105.55	105.86	104.33	105.13	104.47	105.57	105.42	106.41	106.75	106.58	104.56	105.77	105.56	106.21	105.7	107.3	106.79	106.66	105.38	104.96	105.99	107.92	106.11	106.42	106.7	107.54	106.22	105.29	106.52	106.37	105.54	106.26	106.65	105.01	105.02	105.88	105.73	105.79	106.28	103.53	105.55	106.29	105.32	106.05	106.99	106.58	104.35	105.26	106.34	106.24
104.02	103.72	104.65	105.56	104.55	105.24	103.19	104.65	104.43	104.55	103.96	105.06	102.94	103.88	103.93	104.86	103.42	103.7	105.9	102.97	105.79	103.68	104.72	104.18	102.94	103.07	103.38	103.68	103.41	104.41	104.08	105.44	104.77	102.96	102.46	104.52	104.08	104.59	102.74	103.86	105.09	104.2	104.04	102.78	104.32	103.25	103.08	103.76	104.26	104.99
118.89	116.62	116.73	115.93	115.2	116.48	116.27	116.92	116.97	116.31	116.07	116.8	116.37	117.23	117.49	115.75	116.37	114.56	116.8	116.67	116.12	116.13	116.07	115.74	116.91	116.58	116.91	115.43	115.25	117.29	116.68	117.24	115.07	116.02	116.6	115.26	116.38	115.72	115.64	114.68	115.7	115.51	115.95	114.96	116.64	115.53	116.97	117.04	117.55	115.91
106.48	105.78	105.52	105.11	104.05	105.26	106.42	105.89	105.89	105.77	104.08	105.56	105.35	105.08	105.4	104.84	105.69	105.45	106.25	106	105.09	106.09	105.61	106.73	108.23	106.26	104.67	105.4	106.14	105.56	105.58	107.06	103.87	105.91	104.29	108.18	107.29	105.15	105.55	106.22	106.7	104.52	105.95	105.66	105.66	105.85	106.48	105.97	107.08	105.48
118.54	116.66	118.09	118.05	117.8	117.59	117.52	118.82	118.83	118.18	116.89	115.65	117.33	117.29	118.53	118.37	118.41	116.34	117.22	117.81	118.26	118.1	118.18	117.5	119.52	117.35	117.58	117.51	116.92	119.14	117.5	119.57	117.27	117.5	117.82	118.11	117.62	118.03	118.2	117.79	116.83	118	118.34	117.68	117.45	117.84	116.9	116.67	115.61	117.95
106	105.93	105.08	106.24	106.08	106.73	108.16	106.07	106.41	107.02	106.63	105.56	105.32	107.75	106.5	107.09	105.61	106.84	104.49	106.07	107.3	107.53	106.84	105.96	106.74	107.82	106.56	105.78	105.8	105.85	105.77	105.41	106.7	105.89	106.86	105.58	105.33	105.74	105.01	107.1	106.48	104.83	106.45	107.11	106.36	105.68	107.68	108.64	106.65	106.16
105.19	106.75	105.98	106.42	105.04	108.01	106.44	106.81	106.48	106.33	105.29	105.13	105.84	105.99	107.14	104.43	106.34	106.58	106.01	106.04	107.51	106.28	105.17	106.43	106.84	106.51	105.47	107.7	105.4	106.55	107.41	106.9	107.97	106.26	107.19	105.59	106.18	106.86	105.54	107.29	105.56	105.98	105.75	107.47	106.66	104.75	105.39	106.51	106.71	107.55
113.16	112.48	112.24	111.8	111.83	113.58	113.33	112.89	114.92	112.85	112.65	113.35	113.42	113.3	112.57	113.92	112.99	112.64	111.25	112.42	113.67	110.89	112.79	112.52	112.58	111.82	112.54	112.27	112.79	113.21	113.18	114.16	113.57	112.47	113.67	112.61	113.09	113.31	113.1	112.71	114.88	112.8	113.42	114.41	113.4	113.27	114.44	112.01	112.08	113.49
106.92	107.44	105.65	106.88	104.88	105.79	107.99	105.12	105.81	105.76	105.68	106.06	106.66	105.16	106.09	106.21	105.92	106.32	106.26	104.64	106.75	107.1	105.52	107.49	106.32	105.49	106.29	106.7	107.27	106.6	105.72	106.09	106.4	106.75	105.12	104.53	105.88	107.36	106.95	106.33	106.14	106.93	104.9	104.56	104.93	108.14	106.85	106.11	106.09	107.07
105.66	106.13	106.31	105.82	105.07	105.9	105.85	105	106.75	105.76	105.74	105.51	105.96	105.41	105.28	104.48	106.05	105.47	107.25	106.25	105.14	106.83	107.21	106.48	105.68	106.19	105.98	105.88	105.4	106.15	104.78	105.68	104.72	105.88	105.7	106.44	106.66	106.87	106.59	105.31	107.18	104.28	106.53	106.88	104.72	105.37	105.82	105.21	107.36	104.06
110.44	112.44	110.91	113.94	110.1	111.85	112.14	110.6	111.4	113.46	112.89	111.88	113.28	113.1	111.88	112.92	111.97	112.78	111.82	113.45	110.38	110.48	114.71	113.06	111.17	110.67	112.12	111.85	112.63	112.21	111.8	112.12	110.91	114.04	111.76	112.48	113.43	112.3	110.86	111.45	112.92	112.14	110.23	111.88	113.17	113.07	111.72	112.13	112.81	112.52
99.268	100	100.4	100.71	100.21	99.22	98.864	101.09	100.32	100.14	99.906	99.826	100.48	100.22	98.986	100.93	100.32	101.15	100.76	100.81	100.66	102.1	99.76	99.033	100.29	98.731	99.104	100.72	99.142	100.64	98.707	100.17	99.882	101.01	98.682	99.394	98.841	99.715	101.58	98.68	100.41	99.107	100.67	100.39	98.457	101.2	99.843	99.161	99.816	99.321
106.85	106.22	106.81	103.97	107.61	106.42	105.46	105.41	107.18	106.16	105.27	105.81	104.33	106.52	106.75	106.26	106.95	107.01	105.97	107.2	105.24	104.84	106.33	106.93	106.54	107.87	106.28	104.79	106.07	104.96	108.09	107.14	105.99	107.56	107.46	108.1	105.87	106.04	105.86	106.18	105.18	106.32	108.21	107.37	106.19	107.8	105.99	106.13	106.25	103.39
102.55	103.81	105.12	103.77	103.48	104.56	104.56	104.86	104.12	105.07	104.45	104	105.31	105.04	104.08	105.54	105.29	103.31	104.85	103.41	102.47	104.12	104.62	103.81	103.91	106.09	103.55	104.34	103.64	102.91	103.05	103.77	103.96	103.2	102.8	103.19	104.69	105.18	103.53	104.46	104.6	103.78	104.86	104.83	106.07	102.47	104.48	104.23	102.87	102.63
104.15	104.72	103.16	103.94	105.05	104.51	106.26	104.51	105.04	103.41	104.28	105.47	104.68	104.33	105.04	102.7	103.69	105.31	103.81	103.9	103.36	103.47	103.91	105.55	104.18	103.77	105.1	103.75	104.86	104.19	104.19	105.28	105.35	104.33	106.07	105.31	105.26	105.4	105.39	105.59	103.43	104.07	104.3	105.82	105.94	104.74	103.57	103.43	104.7	103.26
109.96	108.73	110.08	111.43	110.48	110.18	110.58	109.58	109.64	108.71	108.62	110.01	109.45	111.35	109.07	109.12	110.85	109.08	110.94	110.03	110.12	110.7	109.96	109.3	110.14	110.62	108.97	110.22	110.21	109.11	109.25	110.17	110.02	111.07	109.98	109.59	109.53	110.13	109.72	109.36	110.71	109.36	109.55	108.41	110.7	110.8	109.59	109.19	110.51	109.2
107.24	106.59	106.52	106.73	106.99	106.6	105.68	107.14	107.03	109.1	108.11	106.69	106.96	108.4	107.12	107.95	107.56	106.31	107.61	106.92	107.02	105.28	107.67	105.34	107.26	108.31	109.35	105.89	105.78	106.99	105.54	106.63	106.13	106.1	106.73	107.04	105.79	108.05	107.37	106.16	105.81	106.13	106.74	105.66	105.6	106.06	107.74	106.65	105.63	107.28
112.65	111.31	111.72	109.81	111.95	110.27	111.83	110.75	111.25	111.9	110.17	110.96	111.64	112.12	111.2	111.15	110.76	110.93	111.78	111.5	111.54	111.97	110.7	112.8	111.2	110.31	110.48	110.26	110.33	110.33	110.38	111.5	112.46	110.55	111.52	112.47	111.82	111.28	111.72	113.67	110.55	111.18	110.93	111.68	112.2	111.2	110.04	111.31	113.44	111.95
110.5	112.4	111.52	112.61	112.1	112.32	112.75	111.73	111.04	111.48	113.14	111.46	113.72	112.84	112.23	110.71	110.6	112.44	112.32	110.87	112.32	112.24	112.26	110.73	111.97	112.32	110.75	110.48	111.99	111.44	112.07	111.75	113.42	112.91	111.67	112.66	110.46	113.07	110.66	112.52	111.28	110.65	113.19	110.39	110.56	112.22	110.59	112.01	112.56	110.41
107.55	106.27	106.05	106.77	107.39	108.85	105.96	107.29	107.29	106.83	106.45	107.41	106.52	107.1	105.87	107.83	107.11	105.65	107.33	105.42	106.74	106.29	105.64	106.09	105.74	107.43	107.28	108.69	106.12	108.23	107.56	105.16	106.52	108.57	106.88	106.99	106.27	105.93	107.26	105.76	108.47	106.92	106.15	107.33	106.68	106.57	106.52	106.48	107.31	106.61
99.921	99.741	102.88	99.39	99.843	98.8	101.19	98.011	99.034	99.142	100.57	98.981	100.03	100.94	100.37	99.004	99.326	98.82	100.36	100.55	100.2	99.58	100.63	101.42	101.06	100.41	98.571	100.79	100.29	100.61	99.081	99.444	99.428	100.15	101.07	98.803	100.34	100.47	100.94	101.24	100.58	100.4	99.481	99.699	101.4	99.799	101.02	100.33	100.42	98.678
104.55	105.47	105.78	106.4	104.96	106.41	105.55	104.32	103.93	104.52	106.42	104.65	103.24	106.28	105.45	105	105.52	106.56	104.71	104.79	106.34	106.19	104.25	105.04	105.99	105.85	104.61	106.91	104.41	103.87	105.42	105.61	104.52	106.14	105.53	105.97	106.76	105.55	105.84	105.7	105.59	106.56	106.43	104.78	104.36	107.41	104.27	105.07	105.25	105.29
99.994	99.381	99.426	99.708	99.213	98.928	100.17	101.38	101.36	99.647	98.077	99.895	99.501	97.974	100.51	98.979	101.13	100.48	101.08	99.447	99.838	98.958	98.977	98.665	100.18	100.34	101.38	100.65	99.722	100.41	100.62	100.05	99.82	99.76	98.953	98.738	100.27	101.77	98.905	100.54	99.521	100.84	100.95	99.636	99.425	99.354	100.78	99.609	100.55	99.552
113.43	111.67	112.38	112.08	112.28	111.32	114.06	111.96	113.51	112.12	113.55	112.58	113.1	112.34	112.41	114.66	111.99	112.9	111.68	112.8	114.07	111.08	112.09	113.96	112.4	112.49	113.64	113.05	112.39	113.56	114.81	113.39	112.94	112.15	112.23	112.43	112.97	113.45	113.19	113.77	114.28	114.14	113.09	113.31	113.46	113.51	112.78	113.98	111.51	115.08
112.24	113.3	111.67	112.91	111.8	112.94	113.66	113.58	112.3	112.18	112.81	113.94	113.34	112.32	111.94	113.46	112.55	113.26	111.28	112.59	113.72	112.94	113.14	112.93	113.55	112.58	112.32	113.18	112.89	112.76	111.34	113.15	112.46	111.93	111.89	112.43	112.8	111.26	112.39	110.95	113.21	114.24	112.79	113.22	112.14	113.13	113.93	113.2	113.12	113.12
104.54	106.68	105.61	105.76	105.23	103.97	106.89	105.84	104.94	105.56	104.63	105.88	105.92	106.34	106.03	106.61	103.72	106.22	104.75	104.93	105.05	105.88	105.6	104.7	105.67	105.3	106.88	105.92	104.07	105.34	105.33	106.76	104.2	104.17	104.63	106.4	105.55	105.81	105.48	105.82	105.5	105.42	106.74	104.84	104.94	105.34	106.28	106.24	105.62	104.63
107.55	105.75	105.63	106.44	105.07	106.84	105.97	106.29	107.24	106.05	106.2	107.36	105.53	106.2	106.63	105.47	105.65	104.87	105.84	105.75	103.75	106.69	108.11	105.99	106.18	105.3	105.9	105.77	106.4	105.96	108.19	106.47	106.37	104.66	107.27	105.44	107.34	105.68	107.73	105.82	106.58	107.06	105.24	106.14	106.71	106.97	105.52	106.07	106.03	105.39
106.11	105.48	105.12	104.83	104.24	106.02	106.26	105.9	105.48	105.49	105.13	106.99	104.06	105.1	105.55	105.14	104.13	106.72	104.58	105.03	104.92	105.44	104.35	105.97	107.71	104.04	105.8	104.97	108.15	105.62	106.19	106.81	104.78	105.23	106.53	105.27	105.18	105.82	105.39	104.84	104.31	105.7	106.06	105.53	105.44	105.26	104.47	105.18	105.13	104.06
100.72	98.825	101.24	101.13	100.47	99.609	100.47	100.94	99.185	102.16	100.65	101.07	101.42	99.333	99.749	99.615	98.323	100.76	100.81	100.96	102.49	100.6	100.01	100.39	99.595	99.903	102.52	99.576	99.615	101.72	102.59	100.57	101.64	99.393	100.85	99.627	101.73	99.835	101.31	100.31	101.07	101.35	101.82	100.44	100.16	100.96	101.71	99.907	101.3	100.16
111.12	110.57	110.5	110.84	110.34	110.63	111.68	111.96	110.99	110.53	112.41	111.52	110.58	109.84	109.41	112.26	110.6	111.66	110.77	110.21	111.55	111.88	111.11	110.34	111.84	112.37	111.17	112.38	109.99	111.07	111.02	109.21	110.64	112.1	111.18	111.7	110.99	112.63	110.68	109.04	110.56	111.01	111.86	111.87	111.28	111.16	112.29	110.1	111.46	108.31
103.37	102.9	104.43	104.79	103.29	104.82	103.9	102.93	103.04	103.76	103.13	106.39	103.01	103.83	103.44	101.95	103.15	103.5	103.27	104.74	104.41	104.79	103.95	103.58	104.02	103.34	103.64	105.19	103.92	104.87	104.42	104.5	105.57	103.92	102.6	106.41	102.35	103.83	105.06	104.44	105.12	103.13	104.74	104.88	106.16	103.29	103.89	104.34	103.14	103.63
106.51	105.93	107.35	106.67	104.13	104.56	105.22	105.27	105.08	104.44	106.03	106.18	103.85	105.19	105.43	105.53	104.98	104.09	104.6	105.53	106.96	106.28	106.76	104.66	106.74	103.98	106.7	106.58	106.42	105.81	106.37	104.94	105.88	105.64	104.73	105.52	105.81	104.81	105.92	104.23	104.88	105.23	105.21	105.18	104.84	106.42	103.92	104.94	105.07	106.46
117.83	118.51	117.89	116.49	117.89	115.99	118.36	115.84	118.48	118.64	117.63	117.75	115.79	118.17	116.85	117.07	116.96	118.72	117.45	118.89	117.1	115.96	117.33	118.22	116.63	118.17	117.85	117.39	117.11	116.54	116.63	118.27	119.42	117.76	117.57	117.86	116.76	117.24	117.21	118.61	118.47	115.72	116.95	116.03	118.69	116.48	117.73	119.51	116.56	116.9
105.83	107.1	104.57	106.94	106.11	107.79	104.55	106.18	104.96	105.16	106.38	105.17	106.18	107.56	106.06	105.2	105.7	107.88	105.96	105.52	104.6	105.76	106.85	107.26	106.9	106.32	106.87	104.91	106.65	106.89	106.2	106.99	106.17	107.3	106.2	105.74	107.13	106.87	106.87	107.09	106.66	106.51	106.24	108.51	106.55	105.02	106.3	107.17	106.43	106.41
104.37	107.41	106.28	107.11	106.27	105.83	106.31	105.55	104.17	106.17	106.75	104.07	105.18	106.84	106.68	107.05	104.96	106.98	104.38	107.12	104.51	104.84	104.92	104.57	106.12	107.28	106.34	105.39	107.19	106.2	105.75	105.84	107.52	105.16	105.17	105.25	106.04	106.05	106.94	106.43	106.68	105.37	106.39	106.62	106.35	107.56	105.87	105.67	106.15	107.55
107.73	105.2	106.37	107.16	107.06	105.45	107.21	106.87	107.35	107.43	106.8	107.05	106.24	105.08	105.31	105.06	107.73	104.91	105.68	107.13	106.3	106.81	106.26	104.31	105.75	107.57	105.38	107.28	107.36	106.56	107.49	104.57	107.31	106.44	105.76	107.62	106.18	107.18	107.35	106.67	108.17	105.9	106.34	106.62	106.48	104.74	104.85	106.47	105.75	106.87
115.09	114.53	115.89	116.08	116.06	114.97	117.2	115.43	114.75	114.79	116.47	116.05	116.55	116.32	116.91	115.69	117.52	115.41	115.73	114.31	115.93	115.65	117.23	115.4	116.06	115.73	117.79	116.04	115.85	117.2	114.7	115.75	117.47	116.15	117.73	116.44	116.37	114.24	116.24	116.5	115.93	116.5	115.19	116.24	117.15	116.26	117.47	115.04	117.23	116.68
113.17	111.86	111.31	112.37	111.73	113.51	112.24	112.6	110.74	112.07	111.4	113.03	112.28	112.48	111.63	112.3	111.45	113.54	112.31	112.48	112.4	112.92	111.99	110.7	111.72	112.46	111.55	113.19	113.43	112.05	110.48	110.98	112.24	113.48	112.42	110.71	111.22	111.28	111.95	112.61	111.16	110.68	112.07	111.44	111.55	110.95	111.51	111.43	112.99	113.33
107.69	106.45	106.84	106.91	106	106.11	105.91	106	106.24	106.42	106.33	107.36	105.31	107.99	109.41	106.61	107.88	105.24	105.2	106.62	105.42	107.48	107.39	107.53	105.35	105.95	106.51	106.41	105.44	105.98	105.41	105.8	106.63	106.2	107.01	105.45	107.09	106.7	106.03	107.07	106.44	105.72	106.22	106.22	107.19	106.48	106.01	106.23	106.99	109.09
105.43	104.61	104.56	104.33	106.5	105.78	107.18	105.72	106.03	105.66	104.64	105.3	106.14	106.25	104.29	104.04	105.63	105.92	105.95	104.39	104.88	105.72	105.5	106.94	105.47	106.73	105.39	107.08	105.92	105.46	105.77	104.59	104.27	104.62	105.81	107.05	105.48	103.79	105.43	103.17	105.39	104.98	107.52	106.39	104.29	105.15	105.45	105.96	104.78	104.55
103.47	104.41	104.27	103	103.5	105.38	103.69	102.16	104.61	103.14	104.34	104.08	103.87	103.86	104.66	103.59	104.92	104.58	105.42	104.87	104.69	103.48	104.61	102.39	105.74	104.22	104.87	105.35	102.82	103.69	105.17	102.75	102.81	103.43	104.06	103.88	103.46	103.95	103.42	104.22	102.68	104.53	105.06	103.94	103.1	104.4	104.48	104.71	103.8	103.45
99.739	100.2	100.76	99.886	100.34	99.451	100.58	99.678	99.249	101.06	100.18	98.986	99.619	101.39	100.69	102.39	100.7	101.56	100.54	99.37	100.74	100.51	100.27	100.73	100.63	99.966	99.922	100.62	100.77	98.676	101.23	99.944	98.886	99.716	101.05	99.992	100.3	99.398	99.765	100.52	100.66	100.29	100.01	100.27	100.96	100.42	99.372	99.226	100.69	100.06
111.96	111.36	112.78	111.8	112.53	110.17	112.58	112.27	112.47	111.36	111.87	111.69	111.99	111.56	111.23	110.9	111.56	113.84	111.78	110.44	110.66	112.89	112.27	111.42	112.03	111.69	112.84	112.34	113.35	112.21	111	111.97	111.66	112.45	113.51	113.49	112.26	111.79	112.03	112.82	111.99	112.88	113.54	109.92	111.2	110.72	112.36	110.88	112.6	112.81
105.48	103.91	105.58	105.35	103.71	104.23	104.75	104.01	105.97	102.54	107.43	105.16	103.11	105.26	104.89	104.02	105.82	107.1	106.75	105.05	106.14	105.75	105.06	104.82	105.35	104.64	105.5	104.48	104.31	104.79	104.35	105.29	105.38	105.17	103.84	106.03	106.12	104.79	105.5	104.73	106.51	104.74	105.68	104.22	103.24	105.6	104.48	105.67	104.95	105.99
104.29	105.75	103.32	107.09	104.35	104.32	106.16	104.88	104.29	104.48	103.26	106.16	104.6	104.25	103.86	104.99	104.2	105.12	104.64	106.82	104.14	104.46	105.02	105.39	105.32	104.46	105.28	104.74	104.93	105.5	103.59	106.05	106.13	106.09	104.37	105.43	105.28	104.76	105.49	104.38	104.98	105.06	103.42	103.66	105.69	105.82	105.32	105.46	103.51	104.47
111.23	112.58	111.73	111.37	111.6	112.43	111.64	111	111.82	111.57	112.5	114.62	112.55	113.13	112.03	113.68	111.41	113.11	112.3	112.79	112.72	112.11	113.24	113.65	112.6	111.16	112.65	112.93	110.46	111.3	112.41	113.24	111	112.64	113.92	110.12	112.07	111.81	113.46	112.17	112.12	111.86	111.76	113.09	112.06	111.48	113.41	113.19	111.95	112.43
112.94	112.57	111.3	112.4	111.11	110.13	111.85	113.06	112.03	112.25	110.08	112.03	111.15	111.27	111.8	112.36	112.04	112.06	112.99	113.68	111.59	111.56	110.98	112.97	111.59	112.44	111.83	111.58	111.73	111.94	112.12	111.37	111.49	112.19	111.98	111.31	111.89	112.96	112.75	110.91	111.19	111.92	112.24	112.38	113.6	111.72	112.76	111.51	111.59	112.13
111.77	111.73	113.3	110.52	112.86	111.69	112.26	112.28	112.83	112.39	112.74	113.89	112.12	111.74	114.01	112.35	112.13	112.08	113.51	112.5	113.46	112.03	112.84	112.09	111.77	112.13	111.93	110.29	112.39	110.9	112.99	111.71	113.14	113.11	113.09	113.82	111.45	112.58	113.36	112.49	112.61	114.18	113.39	113.08	112.32	111.96	113.11	114.64	112.21	112.42
107.46	107.22	106.38	106.16	106.09	106.79	107.28	107.26	105.6	106.32	105.78	105.74	105.61	106.02	107.21	105.06	107.08	106.43	106.19	105.76	106.42	105.82	106.39	106.53	106.05	105.73	105.51	106.96	105.3	104.4	104.77	108.44	105.72	105.74	105.32	105.85	105.48	106.41	105.65	106.17	105.37	106.05	107	107.6	106.96	104.85	106.13	106.42	107.48	106.31
110.18	111.01	109.07	110.13	109.05	111.21	110.35	112.49	109.89	110.48	110.76	112.21	110.73	110.24	111.65	111.2	110.25	111.74	110.91	110.83	110.93	110.53	110.6	111.23	110.18	111.02	109.22	110.73	111.89	110.58	111.04	110.39	109.85	111.05	111.04	108.52	111.52	110.86	111.96	109.67	109.79	109.19	110.01	110.82	109.8	111.02	110.56	111.04	111.69	110.4
111.61	113.09	112.95	113.39	112.8	112.66	112.43	114.15	111.01	112.52	112.22	112.99	112.72	113.56	111.06	111.92	112.66	112.63	111.46	115.19	110.65	111.46	112.31	112.25	110.64	112.78	111.51	112.07	114.72	113.33	113.09	112.54	114.02	113.34	112.29	112.41	113.3	114.47	112.49	111.1	112.25	113.13	113.56	112.28	113.6	112.87	112.47	111.98	111.79	114.32
112.44	111.69	110.97	112.91	112.14	111.63	110.6	111.22	110.8	111.16	111.48	111.88	112.01	111.06	112.1	111.82	112.88	111.03	110.96	113.06	111.23	113.01	111.22	113.73	111.84	110.79	111.22	110.76	111.87	112.45	112.56	111.14	110.08	112.14	110.66	111.74	113.6	111.58	111.32	112.4	111.27	112.63	111.92	110.63	112.26	111.18	110.11	111.76	112.47	111.68
111.45	111.03	112.56	110.95	112.08	112.29	111.89	111.61	112.1	112.13	112.56	112.04	114.06	112.18	112.38	110.7	111.51	112.25	112.18	110.75	111.95	111.14	111	112.04	112.15	112.18	110.97	112.7	112.17	112.53	112.13	112.73	111.61	113.3	111.92	112.98	111.49	112.35	112.59	110.87	111.01	112.91	110.88	112.03	112.17	113.95	111.2	110.68	111.6	111.94
106.9	104.62	106.73	106.26	107.27	106.52	105.73	105.8	107.65	106.72	107.9	106.24	107.5	106.17	106.16	107.04	105.66	107.13	106.48	105.89	104.86	106.9	106.76	107.37	106.3	106.7	107.59	105.91	106.05	106.71	106.73	106.86	106.86	106.51	107.72	106.84	107.74	105.6	106.47	107.22	106.39	106.53	108.23	107.15	106.5	106.82	106.95	106.7	105.91	105.89
106.12	105.35	104.29	106.5	105.65	106.9	105.96	106.92	105.99	104.12	103.74	105.02	106.74	106.74	104.82	105.26	106.66	103.95	105.12	105.1	104.73	105.2	106.24	105.91	105.86	106.5	106.03	105.03	105.39	105.57	104.71	104.41	105.87	105.02	105.93	105.81	104.73	105.1	105.61	107.72	105.6	104.74	107.4	105.53	106.35	106.52	106.37	105.79	106.68	103.56
107.39	104.86	105.09	105.63	105.56	106.76	105.98	106.77	105.41	104.86	106.37	107.05	106.14	105.94	106.47	106.09	105.96	105.51	104.92	105.14	106.51	106.37	104.71	104.81	105.43	103.7	108.63	106.33	107.93	105.82	106.38	105.25	105.26	105.82	106.55	103.8	106.79	105.17	107.47	105.74	105.98	107.21	106.64	107.13	105.79	104.94	106.14	104.82	106.44	104.26
106.55	105.46	106.76	107.01	106.12	105.88	106.18	104.95	107.01	107.44	107.53	105.59	108.41	106.97	106.76	105.98	105.87	104.02	105.78	107.79	107.06	106.47	105.28	105	106.35	106.59	106.39	104.57	106.62	106.77	107.37	108.01	106.17	106.46	106.13	106.75	105.73	105.58	106.72	105.75	107.58	105.98	104.77	105.8	106.38	106.77	108.03	106.74	105.92	105.6
107.31	105.3	107.51	105.72	105.21	107.09	107.18	105.32	105.72	106.93	104.64	108.31	107.13	107	108.21	106	105.22	106.57	107.02	106.16	107.23	107.47	105.77	107.47	106.31	106.2	106.73	106.82	106.34	105.17	105.25	107.52	106.17	105.66	106.51	106.31	107.9	106.71	106.17	107.13	106.49	106.85	106.79	108.39	106.87	105.96	106.99	106.6	108.26	105.61
117.98	118.56	117.54	117.68	118.88	116.08	116.91	117.47	117.41	117.11	116.69	117.19	117.74	117.54	117.83	117.98	117.37	116.87	117.05	120.89	117	118.14	119.5	117.98	116.67	115.86	118.06	117.81	117.54	118.1	116.38	118.33	116.67	117.11	118.07	117.91	118.91	116.27	119.4	118.48	117.49	118.55	117.51	116.62	117.49	117.19	116.71	116.86	118.96	116.84
109.77	112.11	110.02	111.92	110.29	108.8	111.33	109.72	109.15	111	111.44	109.6	111.09	110.94	109.76	111.52	111.33	110.7	108.95	110.53	110.69	110.65	110.03	110.15	111.84	110.41	111.93	111.57	110.13	110.11	111.52	111.3	111.19	111.16	112.13	110.78	108.86	110.79	110.11	111.3	109.27	109.68	109.26	110.45	110.58	110.96	110.01	111.57	110.78	111.24
111.1	109.93	110.83	112.05	110.54	109.5	111.37	111.62	111.31	110.59	109.69	111	110.79	110.22	110.65	110.49	111.64	111.08	111.23	111.63	109.28	113.05	109.9	109.51	110.87	111.55	109.24	108.7	110.79	109.35	110.2	109.14	110.75	111.4	111.03	112.23	109.89	109.8	112.05	110.38	111.28	109.5	109.77	110.1	109.77	112.19	109.4	110.27	110.65	109.53
112.84	113.01	111.7	113.05	112.8	113.96	113.31	112.61	111.76	113.15	111.85	112.38	113.03	113.18	112.98	112.95	111.17	112.3	112.96	113.88	113.31	113.48	113.42	110.97	113.32	112.44	113.16	112.28	112.97	112.71	113.95	113.03	112.72	111.63	111.84	111.86	113.54	113.44	111.68	112.89	113.52	111.39	113.91	112.42	112.91	113.11	112.06	113	113.52	113.84
106.2	106.58	106.15	106.95	107.09	105.62	107.29	105.39	107.01	105.16	105.17	105.1	106.01	107.14	107.11	106.77	106.21	108.39	106.2	106.69	106.43	105.64	107.91	107.33	106.42	106.97	106.6	105.75	105.84	106.21	105.11	105.57	106.1	105.72	105.53	106.37	106.39	104.62	106.82	105.04	105.95	105.85	106.75	107.11	105.64	107.31	105.75	105.78	105.44	105.97
111.58	113.19	112.21	112.55	113.92	113.26	113.2	111.31	113.2	113.39	112.65	113.12	111.44	113.55	112.78	111.99	112.75	111.8	113.32	112.74	114.15	113.74	113.49	111.03	114.38	113.27	112.35	113.62	112.02	113.61	112.43	112.27	112.42	113.44	114.36	112.66	111.63	113.23	112.34	111.2	112.8	112.65	111.97	111.83	112.92	111.36	112.86	113.74	111.15	113.34
103.05	103.48	104.49	106.09	104.4	104.14	105.06	104.51	105.1	104.9	106.39	104.28	104.5	104.41	103.64	105.32	106.52	103.09	104.66	104.19	104.53	104.11	104.7	104.49	106.18	104.65	105.21	106.28	105.22	105.03	103.66	104.66	104.47	104.65	104.44	104.88	104.04	103.57	105	103.53	103.42	104.9	105.35	104.39	104.65	105.09	105.33	104.97	105.53	107.18
105.93	106.98	106.52	107.7	105.71	106.49	108.23	106.82	106.82	108.45	105.72	107.39	105.53	105.8	108	107.33	106.63	107.68	107.62	107.65	105.58	106.41	109.04	106.46	107.29	105.29	108.67	107.09	106.96	107.89	107.34	106.65	107.98	105.74	106.65	107.41	107.81	106.66	106.32	107.17	106.39	107.83	106.9	105.31	105.8	107.6	107.38	106.87	107.86	107.02
101.03	100.49	100.26	100.37	100.28	101.7	102.21	101.99	100.52	100.62	100.93	100.27	100.92	99.469	103.04	102.01	100.98	100.15	100.08	99.906	100.59	99.43	100.18	100.54	100.75	100.66	101.68	99.471	101.03	102.1	101.23	100.93	100.31	101.16	102.01	101.68	99.049	99.739	100.46	100.33	101.12	99.198	98.05	101.78	100.47	100.31	100.34	101.67	99.858	100.01
106.28	104.48	105.77	105.96	104.95	106.08	104.81	107.8	105.85	104.72	106.57	107.89	104.37	105.8	104.89	105.02	105.17	106.2	106.92	104.82	104.52	106.44	105.88	105.76	104.51	106.38	106.6	105.3	106.47	105.87	105.16	105.8	106	104.67	105.22	104.19	104.24	105.43	107.18	105.34	106.19	104.73	106.71	104.55	105.24	105.26	107.45	104.98	105.58	105.12
111.09	112.8	113.09	112.92	112.84	112.44	113.3	112.47	113.44	113.19	111.48	111.58	111.74	111.84	111.25	110.97	114.02	112.09	112.4	112.05	110.78	111.35	112.24	110.78	112.22	114.1	110.75	113.02	112.38	110.71	112.53	111.12	111.26	111.6	111.41	112	114.6	112.01	111.83	112.64	111.84	111.57	110.92	112.22	110.71	112.4	110.28	112.61	110.46	111.05
106.96	105.76	105.76	105.91	104.98	104.76	105.84	105.9	106.83	105.99	104.84	105.1	106.25	105.61	104.17	105.52	104.15	106.98	105.37	106.11	104.01	106.1	105.2	105.28	105.74	104.82	104.03	104.38	104.33	106.87	106.19	104.93	103.92	106.12	105.65	104.05	104.44	105.13	106.92	106.89	106.52	107.35	106.94	104.91	104.8	107.06	103.92	105.61	106.69	106.1
110.53	110.53	111.03	111.57	109.87	112.53	112.09	111.55	111.51	111.35	110.95	111.47	111.05	109.83	111.36	111.91	111.17	111.68	112.34	111.83	110.37	111.45	111.81	112.51	109.71	111.81	111.05	112.51	110.54	110.77	111.64	111.39	109.9	110.16	112.75	109.89	112.51	111.32	111.64	110.49	110.9	110.98	110.69	111.11	110.37	112.15	111.42	111.81	111.39	111.5
100.11	101.21	100.27	100.67	100.43	101.01	100.16	99.081	101.08	99.741	100.28	101.16	99.931	99.239	102.07	99.53	99.641	100.73	98.353	100.41	99.744	99.957	99.07	99.679	99.245	100.27	98.67	98.119	101.92	100.75	100.01	99.582	100.66	101.33	101.55	100.22	100.38	99.817	99.765	100.02	100.86	100.58	101.49	99.721	99.166	100.74	98.709	101.03	100.41	101.48
112.37	111.46	110.68	113.1	112.97	112.16	113.63	112.4	111.87	112.33	111.42	111.48	109.62	112.73	113.6	111.95	111.42	111.61	112.25	111.85	110.68	111.39	112.24	111.46	110.14	112.29	110.12	113.16	111.2	112.04	112.79	111.1	111.38	112.34	113.49	111.49	111.49	111.02	111.82	110.98	110.84	111.19	114.31	112.87	111.1	112.94	111.57	111.22	111.88	111.62
103.22	104.92	104.76	104.78	105.08	104.49	105.97	105.34	104.14	103.05	104.29	103.98	104.67	106.19	104.99	103.92	104.57	105.21	105.85	104.33	103.25	104.83	104.29	103.76	104.35	104.22	105.45	103.78	104.35	103.35	105.55	104.67	104.15	105.61	104.2	104.66	103.92	103.68	104.58	104	104.27	105.48	105.76	105.06	105.23	105.84	103.97	104	106.69	104.79
105.04	106.88	105.99	106.72	104.96	104.56	105.74	106.58	105.64	104.63	104.89	106.08	105.03	106.78	104.53	105.58	105.86	104.96	107.23	105.64	105.83	105.1	105.09	106.06	104.58	105.85	106.43	105.98	107.26	105.73	104	104.31	104.89	106.66	106.98	105.88	105.68	107.25	105.98	106.41	106.72	105.5	104.75	105.65	105.24	105.2	105.61	105.83	105.37	106.01
100.47	100.36	102.31	101.19	101.16	100.2	100.74	100.66	100	100.56	99.972	99.128	99.039	101.2	100.62	101.01	100.77	100.2	101.63	100.59	101.36	100.6	100.78	98.844	98.973	100.19	99.583	99.997	102.68	99.771	102.25	100.7	99.201	100.22	100.03	100.45	100.05	100.83	101.35	98.637	99.509	100.4	99.93	98.703	100.92	100.95	99.599	101.09	97.885	98.857
99.788	101.14	102.07	101.29	100.75	98.332	99.617	100.08	100.1	99.162	101.72	100.14	100.43	100.87	101.42	100.01	101.69	98.652	99.644	100.66	99.916	100.4	100.25	99.841	100.72	99.934	100.62	100.08	99.723	100.99	98.805	99.018	99.993	100.04	101.26	100.53	100.56	100.2	98.831	101.68	101.43	101.4	101.03	99.967	100.44	101.04	100.62	100.22	100.32	100.06
106.49	106.51	105.12	105.86	104.54	105.96	107.72	106.5	104.83	106.66	107.13	105.27	106.03	105.79	106.37	107.27	104.58	105.74	104.72	105.77	106.15	104.36	106.11	106.28	103.01	105.69	106.73	105.67	106.27	107.51	106.86	106.29	104.23	105.72	105.17	105.88	105.74	105.9	104.4	105.66	105.43	105.54	104.91	104.71	106	106.33	105.51	105.01	106.37	107.84
107.69	106.73	105.17	105.39	104.37	106.6	105.77	105.74	105.18	106.15	104.72	105.55	104.57	106.71	105.58	106.53	105.46	106.18	104.78	105.02	105.39	105.85	107.56	106.68	107.37	105.91	104.45	107.23	107.07	105.44	104.92	105.32	105.12	105.69	105.84	105.36	106.43	105.77	104.8	106.39	105.07	105.42	105.84	104.83	104.19	106.09	104.97	105.15	104.57	106.26
101	99.332	99.689	99.401	102.23	100.12	100.29	99.058	100.16	100.42	98.687	100.28	99.878	98.696	97.956	99.79	100.46	99.704	99.838	99.821	102.17	101.33	98.503	98.556	100.91	98.447	99.422	99.601	100.34	99.621	100.01	99.008	100.51	100.19	99.949	99.553	98.966	100.98	99.218	101.2	99.463	99.51	99.644	100.38	99.214	98.844	99.599	99.958	100.36	100.95
104.11	105.11	103.87	104.83	105.45	103.65	104.28	104.65	104.78	103.68	104.48	104.94	104.42	104.88	103.61	102.88	104.82	104.4	104.24	107.52	102.89	104.78	104.53	104.28	105.1	103.3	104.63	105.61	103.19	104.9	103.2	102.88	103.92	106.13	104.33	105.72	102.96	104.73	103.89	103.78	104.76	105.06	104.7	104.75	104.28	103.49	105.46	104.08	102.21	103.97
105.88	105.74	105.45	104.11	105.31	104.91	105.69	104.89	105.44	104.63	106.72	105.62	106.5	106.77	104.57	105.65	105.73	104.93	104.01	104.91	105.89	107.33	105.37	106.4	106.69	105.67	104.87	106.66	106.29	105.95	105.24	105.5	106.47	105.76	105.44	105.27	105.51	106.01	106.41	106.56	106.17	106.06	106.1	106.91	105.7	107.66	107.03	104.61	104	105.16
105.87	106.89	106.25	103.79	105.85	105.03	106.16	106.52	106.11	104.07	105.77	106.14	104.74	105.44	105.52	105.86	106.16	105.51	105.85	105.29	105.67	105.32	106.48	106	106.21	106.22	105.1	105.17	106.15	106.55	103.49	105.06	106.53	104.9	105.13	103.69	104.52	104.89	105.83	106.23	105.66	104.28	103.99	104.31	104.47	105.34	108.12	105.94	105.81	106.15
112.82	111.5	111.78	111.72	111.7	111.74	112.36	113.33	112.21	111.97	111.14	111.09	111.39	111.21	111.47	112.71	112.7	111.02	113.42	111.74	112.67	111.42	111.32	111.96	111.79	112.83	111.9	113.26	112.73	112.12	112.69	111.66	112.71	110.44	112.54	110.79	111.2	113.19	112.08	112.29	111.24	112.85	112.67	111.76	111.62	111.91	111.34	111.89	111.15	112.04
112	112.14	111.6	113.34	112.65	112.64	112.21	112.23	111.28	111.43	112.49	111.95	111.93	112.12	113.36	111.7	111.58	111.87	111.92	112.79	111.75	112.03	114.1	112.27	113.18	111.35	113.25	111.85	111.13	112.47	112.54	111.35	112.6	110.21	111.87	111.98	110.33	112.43	111.67	112.07	112.31	111.18	111.19	112.32	113.96	111.59	111.59	111.98	111.71	110.64
104.25	104.23	105.36	106.1	104.6	104.04	104.92	103.82	104.52	102.47	102.35	103.58	104.15	103.16	104.55	104.05	103.95	104.05	103.76	103.77	103.27	102.34	104.72	103.29	104.05	105.76	104.77	104.69	104.2	103.15	104.52	105.28	104.37	106.08	104.64	104.64	103.53	107	103.69	102.9	105.31	103.87	104.79	104.47	104.76	105.74	102.54	104.17	102.96	104.05
107.27	106.41	106.59	107.18	106.91	106.45	106.87	107.21	105.92	105.81	105.93	106.71	106.41	106.21	106.15	106.64	109.23	105.79	107.3	106.65	106.29	105.17	104.77	106.71	108.19	106.46	105.11	106.04	105.92	106.29	106.64	108.53	106.2	107.8	105.32	107.32	107.61	105.1	108.17	103.6	106.02	106.14	106.28	106.21	106.65	105.12	107.01	106.6	106.8	106.38
105.18	105.12	104.68	105.37	105.41	104.51	105.48	104.91	105.24	106.32	104.71	104.98	104.74	105.69	105.85	105.45	106.29	104.77	104.5	105.92	105.8	104.04	105.3	106.53	105.52	106.52	105.9	106.78	103.68	105.17	105.29	104.55	105.51	103.48	106.6	104.67	102.65	106.53	105.55	104.39	104.44	105.21	106.02	105.28	105.14	105.84	105.72	105.78	105.5	104.05
104.19	103.22	104.58	103.78	104.31	103.77	103.5	102.52	104.74	103.29	104.47	105.92	103.88	103.72	103.06	103.03	104.1	104.33	104.99	105.03	103.41	104.08	104.83	103.69	104.69	105.39	104.55	102.44	102.23	103.54	104.66	105	106.02	103.92	103.95	105.04	105.15	102.87	104.12	104.65	104.2	103.49	104.56	104.68	104.12	103.94	105.22	103.79	105.23	104.71
113.01	111.7	110.67	111.97	111.83	112.2	111.59	111.94	113.01	112.26	111.83	112.22	111.9	110.56	111.45	110.63	111.27	112.76	110.59	110.93	112.3	111.96	111.5	111.69	111.14	112.64	111.46	111.4	112.66	112.01	111.11	112.31	111.07	110.83	110.69	111.58	111.6	112.07	113.14	109.8	112.91	112.37	112.09	111.17	112.04	112.63	111.11	113.39	112.61	111.46
112.92	112.99	113.5	113.48	113.37	113.7	113.27	115.01	112.23	113.93	112.65	112.3	113.87	112.9	112.74	113.02	112.57	112.02	113.42	112.45	113.84	112.16	115.13	113.89	113.27	112.55	112.89	112.78	112.61	112.94	113.56	113.66	113.04	111.58	113.26	113.55	113.78	111.27	112.08	112.65	111.36	112.26	112.45	113.86	112.59	114.52	112.54	112.14	112.71	112.99
117.35	117.43	116.41	117.04	117.14	116.89	116.76	117.64	117.87	118.05	117.81	117.13	117.56	117.27	118.66	119.58	116.57	117.29	119.76	118.31	119.32	116.96	117.11	116.85	117.09	118.04	118.53	117.73	117.26	115.88	118.1	118.54	119.5	118.2	116.35	118.43	117.58	119.69	118.88	118.75	120.32	116.96	117.38	117.51	117.08	116.36	116.23	117.4	116.2	117.72
100.96	100.87	99.906	101.1	99.835	100.27	98.339	101.11	100.18	98.99	100.37	101.07	100.03	99.682	99.909	101.46	100.27	101.14	100.05	100.24	100.94	99.747	99.209	99.802	100.89	100.53	98.901	100.3	100.58	101.26	99.448	101.29	99.858	100.52	100.55	101.3	100.65	100.74	100.63	99.732	99.54	99.999	99.294	100.52	100.89	100.42	100.03	99.833	101.11	101.3
99.714	100.71	99.728	99.455	100.69	99.799	99.369	100.2	98.988	101.24	99.928	99.368	100.14	101.29	100.08	100.23	100.88	99.964	99.484	100.12	100.24	99.312	99.516	100.1	101.45	100.7	101.05	101.47	100.7	101.33	99.216	98.1	99.24	101.48	101.62	98.43	100.86	100.22	99.966	99.043	99.521	100.06	101.42	100.57	99.845	101.28	100.65	98.825	100.77	98.625
105.1	106.13	106.19	106.76	104.96	104.77	105.61	105.27	107.7	104.81	105.77	106.3	104.63	106.47	105.68	105.61	106.34	107.22	105.37	105.54	105.66	106.03	105.19	105.59	106.25	107.39	107.3	103.98	106.55	106.43	105.44	104.86	105.48	104.05	105.09	105.29	105.78	106.03	105.6	104.57	105.05	105.46	104.32	106.66	106.36	105.12	106.19	103.26	103.95	106.32
110.01	111.02	112.43	111.34	111.61	111.06	110.44	112.78	110.29	110.16	110.9	111.43	111.05	109.37	109.04	110.99	110.15	109.61	110.34	111.39	109.59	110.92	111.43	110.83	111.54	110.41	108.99	113.12	110.79	111.07	110.47	110.62	109.74	110.21	110.55	108.69	110.74	110	110.43	111.66	111.33	110.57	111.24	111.44	111.73	111.3	110.38	112.27	108.57	109.89
105.68	105.32	104.94	105.34	106.12	105.94	105.82	105.1	104.84	105.18	105.59	104.96	105.93	106.89	105.64	106.54	105.91	105.92	107.29	106.45	105.14	104.99	106.26	105.47	105.95	107.43	106.18	103.98	107.21	105.58	105.01	104.73	106.18	104.86	106.16	105.87	106.13	106.72	105.79	105.1	104.97	103.86	105.71	104.95	104.61	106.94	107.3	104.18	105.93	106.16
112.41	113.11	111.95	112.1	111.55	113.7	109.94	110.91	114.46	112.23	112.92	112.67	111.19	111.46	112.02	112.62	110.67	109.74	111.42	112.44	112.49	111.77	111.49	111.52	110.34	112.61	114.56	111.31	111.11	111.43	112.51	113.17	111.88	113.48	111.06	113.56	112.52	113.73	111	110.98	111.46	110.53	111.49	112.54	111.64	112.08	114.72	111.14	112.16	112.45
111.51	110.62	111.47	111.07	111.77	109.11	111.62	112.73	111.46	111.02	111.58	112.97	111.75	108.95	111.74	111	110.08	110.52	112.45	111.29	109.89	111.87	110.83	112.09	112.11	111.5	111.99	111.37	112.52	111.21	112.16	111.91	111.82	112.07	110.52	110.99	110.44	111.03	111.46	110.94	112.53	111.64	110.9	111.79	112.19	112.11	111.65	111.51	109.59	110.24
111.27	112.74	111.81	113.9	112.58	112.7	113.14	112.81	113.67	112.77	113.13	113.82	112.5	114.22	112.52	111.51	112.48	112.8	111.86	111.1	112.3	113.21	112.63	114.57	112.88	113.5	113.37	113.91	113.08	113.03	114.33	112.8	111.62	111.36	110.65	114.8	113.04	110.46	111.87	112.47	112.43	112.77	114.09	113.03	111.25	112.79	111.89	110.47	112.12	111.34
106.34	106.13	105.74	106.2	105.94	106.41	104.73	105.67	106.09	103.9	106.91	106.19	105.98	106.92	104.87	106.17	105.62	105.37	105.92	105.21	105.79	106.04	105.61	103.49	105.81	106.52	105.68	107.23	105.83	104.73	104.95	104.88	104.72	105.91	106.57	105.16	107.01	105.4	105.6	104.84	106.1	106.35	105.09	106.49	105.36	106.99	104.14	104.54	106.33	104.71
106.87	106.31	106	106.12	107.07	105.61	104.77	106.99	105.73	105.71	106.97	104.97	106.07	106.65	106.14	105.57	105.02	104.96	105.63	104.94	105.07	106.36	105.4	105.75	105.32	106.48	106.19	106.94	106.88	104.97	107.2	106.02	106.37	106.03	106.07	105.31	105.94	106.83	107.27	106.3	106.26	105.23	107	108.26	105.83	106.58	107.45	106.2	106.21	107.29
111.95	110.73	111.01	110.32	110.43	109.26	110.15	110.31	111.35	111.35	109.61	109.86	112.06	108.75	111.14	109.8	111.04	111.47	111.19	111.22	110.49	110.82	108.78	108.39	110.94	111.85	110.82	112.06	111.47	110.71	110.94	110.13	110.12	109.29	111.13	110.88	110.01	112.94	111.45	109.54	111.58	110.34	110.24	108.4	110.08	111.63	111.5	111.36	109.62	110.49
112.31	110.89	111.75	109.75	109.8	111.37	111.7	111.27	109.91	111.4	110.17	111.25	111.71	112.66	112.31	110.91	113.51	111.03	110.12	110.22	111.42	109.63	110.05	111.99	111.21	111.37	111.9	111.48	111.45	110.47	109.82	110.39	110.77	110.64	113.22	111.38	110.94	111.16	112.67	109.85	111.74	112.57	111.53	112.01	111.38	110.08	111.05	111.86	111.73	110.77
109.32	107.95	107.82	108.99	109.34	108.62	110.48	111.74	111.68	109.57	110.28	110.26	109.4	110.41	110	109.68	110.7	110.7	109.19	110.23	109.01	110.28	109.53	109.52	109.61	111.28	109.76	108.43	108.86	111.07	109.25	111.24	110.59	108.69	110.09	110.77	110.05	111.33	109.22	110	110.49	109.29	107.87	110.21	109.26	108.94	106.76	108.58	111.08	108.94
110.79	110.64	112.49	109.46	110.91	111.22	110.94	110.28	110.55	112.05	110.75	110.67	109.67	110.97	111.91	111.3	110.3	110.44	112.12	111.28	112.17	112.09	112.57	112.31	109.81	109.82	110.42	111.46	109.87	111.76	111.41	110.26	112.05	112.34	110.23	111.12	112.12	111.9	111.73	112.08	111.43	112.6	110.98	111	111.93	110.31	111.65	111.56	111.68	111.28
105.32	106.06	106.24	107.52	106.3	105.5	106.42	104.67	106.78	107.29	106.53	106.29	103.01	106.19	105.73	106.66	106.59	105.93	106	104.98	107.44	105.62	106.66	105.99	106.59	105.35	106.65	105.93	106.33	107.21	106.3	105.48	106.47	106.93	106.74	106.52	107.23	105.9	106.05	107.97	105.39	105.09	105.98	106.76	108.25	106.82	105.97	107.64	105.6	106.34
105.03	103.81	105.82	106.02	104.86	104.38	105.37	106.65	105.47	105.98	104.84	106.06	106.9	105.31	105.29	105.4	105.77	105.64	105.24	104.25	106.21	104.83	106.22	105.78	105.13	105.42	104.8	104.88	104.22	104.76	104.97	106.54	106.79	105.13	105.79	105.04	104.68	104.66	105.14	104.84	105.97	105.43	104.7	104.35	104.3	105.18	105.36	104.8	105.83	105.54
116.41	117.14	118.71	116.41	118.24	117.07	117.83	118.83	118.11	117.71	117.31	116.08	117.58	116.93	119.87	117.22	119.02	117.18	117.47	117.9	116.89	118.52	117.56	116.75	119.04	117.27	115.45	117.9	117.86	117.06	116	117.32	115.83	118.72	116.13	118.13	116.67	117.74	117.25	118.59	116.78	118.34	117.74	118.53	117.22	117.15	117.68	118.21	117.56	119.28
111.64	111.62	112.82	111.32	110.42	110.36	111.66	111.73	111.47	110.63	112.96	111.01	110.43	112.97	110.85	111.47	110	112.15	111.24	111.9	110.7	109.48	110.36	111.7	111.56	111.58	111.56	110.07	112.09	111.62	111.36	112.67	111.61	110.17	111.04	112.43	111.85	112.88	110.94	110	111.67	109.73	111.22	111.08	110.3	111.68	112.11	110.95	111.79	111.02
117.69	117.69	118.61	117.48	116.18	118.63	117.23	116.54	118.93	117.21	117.32	118.05	118.5	119.33	115.75	118.36	117.26	118.43	117.7	117.24	118.44	117.71	117.1	116.81	118.52	116.16	117.62	115.87	118.61	118.17	118.06	117.22	117.79	118.47	118.26	118.16	116.82	117.63	117.91	117.43	118.17	117.49	117.15	117.68	118.11	117.63	117.09	117.56	118.06	119.12
104.59	104.19	104.02	104.53	105.46	105.21	102.79	105.12	104.39	103.91	102.15	105.25	104.39	103.9	103.53	104.42	103.97	103.66	102.77	105.55	103.73	104.11	103.86	104.6	104.06	104.68	104.18	103.18	105.41	105.68	104.77	103.8	104.02	104.22	103.09	104.84	103.07	102.84	104.79	106.25	105.02	104.8	104.78	103.41	105.07	104.84	104.8	104.09	104.06	104.32
105.29	106.79	105.37	106.29	107.02	105.56	106.17	106.1	106.6	105.07	104.8	107.59	105.65	106.4	104.77	107.54	106.66	107.97	104.92	108.06	107.55	107.2	105.46	107.4	106.57	109.13	105.86	104.03	105.55	106.86	106.18	107.32	106.13	107.04	105.53	106.31	105.92	105	106.28	105.58	105.36	106.78	106.35	106	108.12	106.67	105.21	105.54	106.56	107.02
103.26	104.74	103.11	104.24	103.71	105.99	104.31	102.9	104.62	104.8	105.21	103.94	104.45	103.19	104.06	103.75	103.98	105.83	106.39	104.28	103.86	104.56	102.65	104.17	104.34	104.12	104.6	104.42	103.36	104.36	103.43	104.65	104.04	105.14	102.74	103.66	104.71	105.48	103.39	103.62	105.58	104.97	103.89	102.8	104.55	103.84	104.34	105.08	103.48	104.45
107.7	104.44	104.87	106.39	106.89	106.43	104.99	105.16	106.14	106.44	104.93	105.14	107.59	108.05	108.32	105.84	107.5	106.58	105.38	106.78	106.17	106.18	106.12	105.01	106.06	107.03	105.56	104.75	106.03	107.39	105.26	107.21	107.43	106.78	105.92	105.49	106.04	105.88	108.86	106.12	105.96	107.84	106.56	107.19	105.69	107.29	106.82	106.21	105.2	106.4
106.61	105.92	106.51	105.77	106.9	104.98	105.58	106.17	104.85	107.65	107	106.15	105.22	105.78	105.72	106.55	105.54	105.75	105.72	106.38	104.54	105.24	105.49	104.98	106.07	105.81	105.74	105.55	105.67	106.91	107.4	106.14	106.05	106.18	107.27	106.12	105.88	106.85	107.16	106.64	106.04	106	107.56	105.56	105.07	106.36	107.23	107.17	106.76	106.48
105.94	104.25	105.89	105.5	106.66	104.78	105.35	106	105.34	105.02	105.99	104.49	104.81	106.21	105.68	104.81	103.67	107.73	106.41	105.29	106.38	104.69	106.74	105.3	106.6	106.47	106.49	104.57	104.47	104.96	105.42	105.02	106.98	104.96	105.11	104.95	105	103.33	104.64	106.51	104.46	105.27	107.39	105.36	107.61	106.54	104.8	105.62	105.48	104.96
101.95	100.48	100.09	101.32	100.43	101	100.02	100.17	98.858	100.77	101.04	102.55	102.01	100.45	99.909	99.937	99.75	102.54	100.52	99.963	100.4	99.301	102.83	99.957	101.06	100.99	100.33	101.08	99.426	100.2	101.81	101.38	101.43	99.769	100.58	99.794	99.48	101.12	100.27	102.71	101.42	100.91	99.989	99.972	100.44	100.3	100.43	98.942	101	99.887
106.2	106.67	105.63	108	106.39	106.6	106.3	107.17	106.28	106.41	105.23	106.7	105.43	105.4	105.33	105.92	107.08	106.63	106.2	108.13	106.11	104.6	107.09	105.5	107.25	105.22	105.71	106.24	106.74	105.12	105.73	106.89	106.33	106.6	105.62	107.36	106.25	106.82	106.58	106.97	106.19	107.36	106.34	104.91	107.24	107.28	105.5	106.62	106.8	106.35
104.62	104.48	103.09	103.99	103.49	105.2	104.1	104.77	103.85	105.42	104.21	104.14	102.56	103.63	104.64	105.26	105.48	104.8	105.46	104.1	103.47	105.89	103.89	103.38	105.06	104.15	105.84	102.96	102.61	103.24	104.28	105.29	105.79	104.71	102.28	104.21	104.97	103.51	102.53	104.19	103.08	102.43	103.34	104.63	104.7	103.51	103.34	104.27	103.87	105.24
110.44	110.57	109.82	109.76	110.71	109.44	108.26	110.62	109.72	109.34	109.77	108.31	109.54	109.87	110.41	110.43	109.81	109.04	109.79	109.21	109.46	109.67	108.95	109.42	110.19	110.31	109.46	111.06	110.86	109.5	109.58	110.77	109.67	110.87	110.17	109.05	111.73	109.59	111.36	110.9	108.93	109.29	111.09	109.4	109.54	110.16	109.59	109.54	108.02	109.86
110.07	111.58	110.62	111.36	110.06	110.93	111.37	111.61	111.66	113.29	111.18	110.93	112.05	111	111.8	110.53	112.27	110.06	110.96	111.77	112.53	110.56	110.84	109.4	110.52	110.11	111.8	112.42	110.87	111.71	110.67	111.76	111.12	112.62	110.15	111.23	110.69	112	113.08	110.88	109.33	111.01	112.01	111.94	110.29	109.96	111.2	112.66	111.82	112.27
100.37	101.02	100.5	100.94	101.3	101.01	98.696	99.814	99.427	100.37	100.84	101.46	99.135	102.17	101.59	100.16	99.962	101.05	100.31	100.35	101.59	99.309	99.593	101.03	100.14	102.55	101.26	101.22	101.21	101.15	100.37	101.42	100.79	101.33	103.3	100.77	98.958	100.45	100.69	100.26	99.24	99.417	101.65	102.05	100.86	101.35	99.7	100.95	101.72	102.36
106.9	105.74	106.92	108.35	106.61	105.78	105.52	106.63	105.92	105.58	107.67	106.08	106.44	107.39	105.61	105.91	108.4	106.47	107.1	106.05	105.2	106.29	105.7	106.08	107.32	107.82	106.65	107.33	107.21	106.61	106.24	107.22	107.16	106.83	105.52	106.09	104.86	105.72	108.94	107.74	104.96	106.54	105.44	106.66	105.54	105.8	105.5	107.05	105.43	105.11
105.66	105.69	104.69	104.71	104.19	105.19	106.5	104.77	106.69	106.66	105.7	105.48	104.12	106	105.5	105.14	106.35	104.79	106.85	104.43	105.76	103.79	105.44	104.72	105.1	106.51	104.08	105.01	106.16	105.63	104.82	106.24	105.88	106.04	107.73	105.99	105.36	104.94	105.87	104.99	105.19	105.38	105.91	108.02	105.61	106.52	106.12	105.99	108.56	108.21
110.68	110.89	110.25	111.55	110.28	111.95	111.34	110.89	110.17	109.9	110.19	111.58	110.98	111.42	109.75	111.02	110.69	110.72	111.6	109.83	109.75	110.58	111.26	110.04	110.57	110.31	107.99	112.36	111.5	111.37	110.51	109.78	109.93	110.65	110.59	111.35	111.7	110.83	111.38	111.07	112.33	109.72	110.78	110.47	111.15	111.32	109.79	111.3	109.26	110.12
110.26	109.38	110.2	110.23	109.9	110.25	109.2	111.19	111.09	110.55	110.09	109.71	109.06	110.19	109.68	110.19	111.61	110.67	110.62	110.37	109.58	111.95	109.29	110.86	111.05	111.2	109.95	107.98	113.15	109.51	110.11	111.1	110.32	110.22	110.51	109.4	109.88	109.93	111.34	109.09	109.05	110.34	110.69	110.36	109.87	110.62	109.68	110.49	111.15	110.19
106.05	104.64	105.99	106.1	106.18	105.39	106.22	107.42	104.6	104.88	106.6	105.99	105.72	107.49	105.01	105.46	105.94	105.85	105.25	104.85	106.02	107.39	105.76	104.92	104.97	105.46	107.12	103.64	106.84	105.89	105.67	105.1	105.18	104.72	105.23	106.24	106.6	106.05	103.05	104.15	105.42	104.76	105.62	107.13	103.79	104.15	104.73	106.71	105.81	105.61
105.93	106.12	106.2	105.92	107.03	105.87	105.76	106.75	105.77	105.79	106.16	106.58	104.86	107.9	106.3	107.47	105.9	106.19	106.19	105.23	105.96	106.72	106.26	105.9	105.17	105.46	106.49	106.85	106.34	106.38	105.93	106.81	108.38	105.89	104.97	107.48	106.54	106.69	107.95	107.02	106.89	106.03	106.77	106.47	107.71	104.31	106.76	106.03	104.99	106.82
106.86	105.38	104.77	104.67	105.25	106.35	104.87	106.02	104.36	104.46	105.29	106.03	105.68	106.52	106.08	105.52	104.65	105.13	106.39	104.47	107.31	105.62	104.6	105.44	104.83	104.14	103.82	105.85	105.26	105.05	104.96	105.7	104.17	104.78	107.02	105.87	105.7	105.55	104.8	106.1	104.4	106.54	105.11	105.33	104.97	104.69	106.01	105.73	106.8	104.59
105.7	103.56	105.92	104.65	105.13	104.04	105.62	106.13	105.42	105.9	106.4	105.83	106.16	105.41	105.16	105.49	106.1	105.46	104.18	103.85	105.66	106.8	104.51	106.2	105.48	103.62	105.74	105.45	105.73	104.36	105.54	104.63	105.14	104.72	106.77	107.39	105.69	106.11	105.29	106.16	104.63	105.68	105.2	106.41	106.24	107.09	106.96	106.83	104.27	105.75
106.61	107.18	105.99	106.81	105.32	106.22	106.71	103.66	106.38	106.38	104.72	105.63	105.46	104.71	105.37	104.87	105.25	104.67	106.18	105.1	104.91	105.98	107.22	105.04	108.71	106.46	107.26	105.97	104.5	104.76	105.57	106.41	105.06	105.66	106.28	106.59	104.75	104.5	104.92	105.64	105.82	105.14	105.28	105.79	107.62	105.69	106.12	105.44	105.62	105.42
106.3	107.2	107.43	106.63	107.03	107.05	106.01	107.54	106.16	105.99	104.46	105.74	105.16	107.51	107.18	106.4	106	106.36	106.4	104.68	106.56	105.76	106.44	106.92	107.56	109.2	106.37	105.19	107.72	106.97	106.16	106.34	105.27	106.46	106.44	104.99	106.43	107.15	107.03	106.04	104.38	107.2	106.79	106.76	106.77	105.4	107.06	106.98	105.27	105.44
105.15	105.29	104.71	104.55	105.33	105.93	105.56	104.78	104.77	106.08	106.25	105.81	104.93	105.8	106.19	103.84	105.4	105.22	104.38	105.02	106.59	104.05	105.31	105.29	105.46	105.51	104.87	105.14	106.93	106.59	105.08	105.06	104.77	105.88	105.47	105.73	106.23	104.31	104.9	105.15	105.7	105.1	105.52	105.41	105.57	103.89	105.87	105.07	105.44	102.86
116.33	114.54	117.06	116.56	115.06	117.4	115.11	116.11	115.29	116.43	116.83	116.76	117.23	117.21	115.97	116.34	116.84	116.41	117.48	115.75	116.09	116.78	116.85	114.06	116.33	116.71	116.48	115.63	116.36	117.23	116.96	116.8	119.11	116.72	115.75	115.25	116.16	116.29	116.04	116.29	115.39	115.77	115.78	114.92	117.39	116.75	115.15	116.01	116.33	114.61
104.27	105.45	103	103.24	105.46	105.41	105.25	107.27	106.1	107.2	105.48	105.92	105.93	105.75	105.42	105.26	104.71	105.6	105.19	106.87	105.02	105.23	107.23	106.37	105.8	104.2	105.78	104.31	104.48	104.88	106.27	105.22	105.18	106.15	105.69	105.38	104.85	104.99	105.99	105.24	104.98	105.13	107	106.39	105.06	106.31	105	105.78	106.5	105.43
106.91	106.05	105.93	107.82	107.28	106.95	107.02	107.97	106.48	107.69	106.18	106.66	106.62	108.72	107.07	106.43	105.96	106.84	106.27	107.63	108.24	107.87	107.66	106.74	106.97	107.51	107.37	107.83	107.25	106.01	106.88	106.75	106.02	105.98	106.62	108.58	106.92	107.32	106.23	106.52	106.21	106.93	108.12	106.83	109.09	108.26	106.04	106.74	105.69	106.74
105.01	105.67	105.19	105.04	106.5	107.78	105.63	105	105.2	103.76	105.07	105.3	106.16	104.11	105.35	105.65	105.14	106.56	105.39	105.88	106.98	104.13	105.08	105.19	103.58	105.26	104.33	105.71	106.88	105.11	103.06	106.83	105.6	105.52	103.76	106.18	105.61	106.24	105.7	104.66	105.94	104.55	105	105	105.77	103.93	104.74	105.69	105.64	105.46
104.64	104.8	104.58	106.9	104.54	106.43	106.43	104.54	105.96	106.09	106.08	105.45	106.18	105.95	104.68	105.37	104.17	105.46	104.76	105.51	103.94	106.77	104.55	104.76	105.62	106.19	105.03	106.62	105.66	106.37	106.24	105.25	104.14	105.28	104.91	106.52	103.16	105.43	105.58	105.6	107.52	105.81	105.38	106.81	105.74	107.53	106.52	105.93	105.84	105.21
110.82	110.25	111.6	108.72	110.49	109.51	109.22	110.96	110.41	108.59	110.64	108.17	111.43	108.7	109.31	110.57	109.77	111.04	110.69	109.02	109.42	110.46	108.92	110.42	107.53	110.47	110.16	110.5	109.47	109.76	109.36	110.7	111.59	108.96	109.46	109.24	109.76	108.92	109.64	109.96	111.02	111.93	107.75	110.74	108.16	111.5	109.68	109.37	108	110.26
117.08	118.82	119.62	117.85	116.86	117.19	117.93	117.89	117.84	118.45	117.43	117.95	117.08	119.59	118.27	116.77	118.29	117.22	117.59	119.04	117.89	117.32	117.32	118.75	118.69	117.06	118.05	117.95	116.98	117.6	117.7	118.03	118.84	117.35	117.14	118.42	116.79	118.79	118.94	117.7	116.28	118.67	117.35	115.9	115.42	116.6	117.37	115.46	118.58	117.45
106.76	106.4	103.59	105.88	104.17	106.88	105.31	105.58	104.77	105.5	104.99	105.12	103.51	106.7	104.99	106.46	104.63	106.7	106.33	104.19	104.82	105.89	104.37	105.84	106.15	106.51	107.15	104.92	107.11	105.58	106.58	106.73	105.19	105.41	105.26	105.05	105.6	105.87	105.83	106.86	106.71	104.26	104.21	107.26	103.82	105.62	104.24	105.68	104.79	104.35
104.81	106.47	104.02	103.6	106.76	104.71	105.24	104.76	105.37	106.5	104.88	107	105.16	105.77	104.65	105.37	104.32	104	105.04	104.92	106.42	103.61	105.71	107.15	105.16	105.95	105.52	107.1	107.67	104.43	105.44	104.95	104.93	107.59	106.01	106.81	105.31	106.06	104.48	106.59	105.25	105.75	105.99	106.58	106.41	104.7	104.04	106.62	105.28	105.05
105.76	107	106.66	104.38	104.64	105.18	106.46	107.15	105.29	105.59	104.44	106.48	105.71	104.36	105.58	105.5	105.84	104.91	105.73	104.81	106.73	105.38	106.24	105.08	106.34	105.42	107.27	104.42	105.77	104.69	106.79	105.41	104.01	104.91	105.26	104.59	106.19	106.31	103.77	104.29	107.25	105.4	105.53	105.08	106.28	107.17	107.41	106.14	106.17	105.87
104.17	106.29	105.87	106.72	105.49	108.19	105.39	106.44	106.54	106.04	106.09	106.22	106.94	106.22	106.48	105.51	105.35	105.17	107.08	106.71	105.39	106.39	104.62	106.93	107.11	106.8	107.38	106.71	107.48	104.4	107.76	106.39	105.2	105.81	105.87	107.86	105.68	105.83	107.74	106.63	106.48	106.17	106.66	107.42	107.36	107.73	106.48	105.03	106.23	107.09
107.45	106.41	106.79	106.69	107.38	105.85	106.74	106.19	104.8	105.28	104.48	106.81	105.36	107.75	105.59	107.95	106.19	107.73	105.95	105.37	106.23	106.44	106.4	107.61	106.07	106.19	105.94	105.83	107.31	104.86	106.52	105.82	106.56	107.43	106.35	106.28	104.78	105.2	105.99	106.87	105.98	106.76	105.64	105.96	106.62	106.2	106.18	104.65	107.06	105.32
111.27	111.21	110.52	112.72	110.5	112	111	112.37	111.94	110.8	111.35	111.06	111.56	111.33	112.19	112.43	112.71	112.39	113.03	110.03	113.57	112.46	110.78	114.08	110.66	112.11	111.2	110.97	110.49	110.58	112.72	113.32	112.87	110.36	111.79	110.91	111.58	112.22	112.2	111.35	111	110.73	111.57	110.38	111.41	111.62	111.78	111.83	109.99	110.56
109.44	110.49	111.6	111.79	111.35	111.28	110.76	111.28	110.53	109.41	110.23	110.02	109.76	109.97	111.36	111.31	111.37	109.56	109.55	109.56	109.71	109.14	110.52	110.18	110.42	110.43	109.65	111.94	110.77	110.35	109.49	111.19	109.2	109.45	109.84	110.43	110.86	109.2	111.17	110.45	111.71	109.85	110.51	110.71	111.16	109.77	109.99	110.36	111.82	110.49
106.28	105.29	106.54	106.21	104.86	106.95	105.5	106.24	106.59	106.67	107.25	105.81	106.69	107.63	106.24	106.01	106.74	104.81	105.32	104.52	106.32	105.77	105.57	108.56	106.33	107.41	106.72	106.22	104.9	107.1	106.14	106.1	106.25	106.36	105.86	104.51	107.61	106.09	107.66	107.23	106.3	107.24	106.14	107.03	106.98	106.2	106.5	105.01	106.25	105.81
100.63	100.81	100.82	101.58	99.989	100.66	99.574	100.63	100.88	100.89	100.38	101.86	100.35	101.17	100.98	100.93	101.49	100.12	100.7	100.41	99.892	99.672	99.897	101.04	100.27	100.67	101.69	100.88	100.15	100.5	101.22	100.41	101.31	101.26	100.96	100.28	99.249	100.32	100.64	100.78	100.17	99.876	98.977	99.506	100.06	100.81	99.641	99.731	101.42	103.3
104.84	104.4	103.47	104.41	104.91	104.19	105.2	104	103.96	103.59	102.46	104.75	104.47	103.63	103.97	104.33	104.53	103.48	103.53	104.23	104.09	105.08	104.75	103.33	105.14	105.21	104.43	104.86	105.24	103.73	104.23	104.65	103.43	104.81	103.59	105	103.52	104.44	103.42	105.05	103.58	104.23	104.42	103.88	103.28	105.13	105.02	103.35	105.67	103.06
103.74	105.33	104.88	103.83	103.57	105.35	103.92	105.14	105.27	105.61	104.04	105.55	105.72	104.7	103.87	106.01	104.65	103.97	105.69	103.59	106.26	103.32	104.73	104.31	105.01	105.73	105.41	105.49	104.36	106.94	104.7	106.39	104.7	105.26	103.98	105.46	103.9	104.48	104.82	105.57	105	104.89	104.17	106.2	104.96	104.88	106.4	105.71	106.21	106.57
107.29	106.31	108.52	105.77	106.09	106.53	106.45	106.63	105.69	107.18	106.9	106.58	106.37	106.52	105.44	105.87	106.85	107.39	105.89	105.4	105.97	106.79	107.1	107.83	105.66	107.29	106.21	106.39	106.53	107.84	105.46	106.69	106.77	105.73	107.62	107.06	106.83	105.26	107.21	106.5	106.76	105.38	105.45	105.79	106.31	105.87	106.86	108.28	106.91	105.56
106.18	106.95	106.62	106.62	107.31	106.24	107.01	106.83	106.73	107.19	105.88	106.34	105.85	107.84	105.89	106.18	107.82	107	106.18	107.43	105.87	106.53	105.84	107.09	106.19	105.57	106.11	106.84	105.69	105.65	105.82	107.27	106.77	107.44	106.33	105.13	106.46	105.72	107.26	105.47	106.56	106.73	106.65	105.66	106.32	106.89	105.6	107.6	104.8	105.86
112.86	110.17	112.86	112.28	112.52	111.79	112.45	111.83	112.74	111.1	113.82	112	110.83	113.43	111.16	111.89	111.81	112.05	113.14	110.34	111.52	111.79	110.99	113.34	112.21	110.58	109.86	111.84	112.51	113.04	112.84	112.03	110.8	113.5	110.56	113.39	111.43	112.88	109.8	111.96	112	112.12	110.75	110.87	110.02	111.84	110.76	112.23	109.98	110.44
112.44	113.51	112.15	109.91	112.29	111.29	112.63	110.82	112.5	111.9	112.64	111.57	111.13	112.94	110.63	112.53	113.51	111.26	110.81	112.35	112.88	111.71	111.96	111.1	111.74	111.48	112.26	110.88	114.1	112.03	112.71	111.85	111.62	111.94	110.16	111.72	113.61	111.41	111.7	112.01	113.05	110.34	111.4	111.66	112.04	111.84	111.82	110.66	110.34	112.79
106.59	105.78	107.03	106.82	106.94	106.42	106.27	107.26	105.75	106.61	106.49	105.34	105.93	105.4	104.75	106.05	106.32	105.39	106.04	107.23	105.86	105.56	104.86	106.64	106.83	107.5	105.19	107.41	105.94	106.07	105.02	106.22	107.18	107.12	106.67	106.46	106.02	106.71	106.16	106.34	105.94	105.14	105.48	105.5	105.39	106.78	107.17	106.87	105.63	105.39
105.85	106.75	105.93	104.42	106.75	103.95	105.25	105.73	105.68	105.66	103.61	106.65	105.19	106.11	106.61	106.38	104.54	106.84	105.23	104.87	106.13	105.79	105.41	107.32	105.88	104.74	104.54	106.43	105.52	104.94	104.89	106.67	105.05	104.95	106.51	104.86	106.42	105.64	106.27	107.36	105.59	105.74	104.72	104.36	105.84	106.68	104.8	105.87	105.45	106.49
105.78	104.2	104.91	105.49	104.08	104.53	103.91	106.36	105.48	106.45	106.21	107.18	106.8	105.38	105.89	105.41	105.77	106.07	106.82	106.74	104.86	105.23	106.37	105.07	105.52	105.39	105.11	106.01	106.55	105.19	105.77	105.86	105.37	105.23	106.55	105.22	106.77	104.7	106.03	106.7	104.64	105.43	104.48	105.11	105.3	105.63	104.68	104.94	103.18	105.55
105.03	105.93	105.47	105.67	106.13	103.65	106.88	105.09	105.45	106.21	106.23	106.29	106.11	103.63	106.08	104.82	103.64	105.13	105.16	106.59	105.56	103.88	104.82	107	103.68	105.22	105.56	107.27	104.98	105.71	105.41	106.64	105.33	105.82	105.8	105.03	106.34	104.26	106.63	104.71	105.88	105.36	104.91	105.76	106.76	106.57	104.02	105.38	104.89	105.15
111.69	112.42	113.61	112.48	111.55	112.81	111.13	111.75	111.49	112.07	112.44	112.89	112.4	112.49	111.18	112.06	112.83	112.41	110.67	111.49	112.75	112.33	112.29	111.53	112.28	110.93	112.46	110.17	111.34	112.53	113.03	112.72	111.58	111.47	112.9	113.55	112.53	111.7	113.76	112.08	111.84	110.96	110.95	111.02	114.21	111.6	112.09	111.6	112.37	112.96
107.62	107.08	106.65	107.03	106.44	105.95	106.38	108	107.56	107.54	107.08	106.71	108.2	106.51	106.88	105.58	104.92	107.7	106.41	108.25	106.95	107.14	108.1	106.13	106.32	107.48	108.76	106.34	106.3	107.68	106.53	107.4	104.89	107.28	106.72	106.69	106.46	105.78	106.8	106.51	106.3	106.09	106.94	107.33	106.31	106.39	106.91	104.8	107.06	107.95
105.36	107.77	105.54	105.86	105.24	106.57	106.24	107	106.3	106.2	105.74	106.33	106.94	105.7	105.13	106.06	105.52	105.36	106.02	105.5	105.93	106.52	104.95	105.18	105.76	106.73	105.65	105.65	106.09	105.5	107.84	104.27	105.48	106.5	107.1	104.48	106.14	104.62	106.45	107.14	104.05	105.85	107.87	105.81	104.8	105.71	104.46	105.64	105.1	107.11
101.47	100.2	99.611	100.15	99.411	100.61	100.54	100.31	100.98	98.03	101.32	99.921	98.712	101.23	100.58	98.454	98.791	99.888	99.266	100.37	100.59	101.19	99.912	101.7	100.85	100.71	100.25	99.631	100.35	100.91	99.169	98.579	101.2	99.083	100.55	101.79	101.83	99.711	100.77	99.975	99.905	97.795	100.15	99.998	99.964	99.278	98.985	100.58	100.89	99.736
110.86	111.92	113.6	112.67	113.84	111.64	111.34	111.48	111.38	112.37	110.23	111.13	112.21	111.77	113.22	111.68	111.36	112.25	111.09	111.65	112.47	112.05	111.23	113.84	113.04	112.32	111.19	111.38	112.15	113.55	109.35	111.31	111.09	111.36	111.9	112.42	111.86	112.05	112.49	113.38	110.92	111.65	112.78	112.81	110.19	112.8	113.41	112.68	111.21	111.43
104.31	103.99	104.26	105.28	104.45	105.01	106.04	104.31	103.93	104.35	105.29	104.39	104.25	103.29	101.68	102.22	103.94	104.3	104.47	102.78	104.28	103.67	103.09	104.66	104.58	105.42	102.6	103.03	105.09	104.36	104.44	104.51	103.87	105	104.1	104.39	103.13	105.23	103.57	103.4	104.63	103.85	104.32	103.82	103.73	103.97	103.75	104.41	103.48	103.85
111.23	110.3	110.05	109.93	109.49	109.4	109.19	108.51	109.51	109.35	110.82	109.75	110.19	109.77	109.49	110.47	109.25	109.89	111.01	111.31	108.88	109.72	109.34	109.69	110.91	108.65	109.55	110.24	108.71	109.6	110.34	109.27	109.19	109.36	109.57	110.75	109.88	111.3	110.09	111.24	108.89	111.25	109.61	109.23	109.27	109.81	108.81	110.47	109.72	110.2
111.19	111.02	112.11	110.71	111.81	111.98	111.97	112.63	112.21	111.07	112	111.43	112.28	112.96	113.53	110.91	111.47	111.05	111.09	111.84	111.77	112.7	109.67	109.56	112	111.03	114.2	110.52	113.24	111.46	113.46	111.95	112.91	110.38	112.22	113.09	112.27	111.16	112.71	112.9	111.2	111.47	113.1	112.4	111.69	111.13	111.83	111.89	112.81	110.88
106.16	106.04	104.28	104.71	106.54	106.05	106.54	106.74	106.44	105.45	105.62	107.04	106.06	106.92	106.37	106.04	106.6	106.84	107.83	106.39	106.28	106.17	106.61	106.42	106.7	104.6	106.97	108.09	104.5	106.21	107.86	107.13	106.27	106.24	106.71	106.72	104.74	106.47	106.23	107.09	106.66	106.25	104.92	106.7	106.21	105.93	106.58	106.19	107.41	106.99
106.22	106.47	106.35	106.57	105.69	106.72	104.78	105.38	106.47	105.86	106.62	105.43	108.03	105.6	104.77	106.02	105.63	106.4	105.19	105.99	105.66	105.04	105.74	105.02	104.72	105.86	105.78	105.01	104.35	107.48	105.11	108.3	105.3	107.19	105.55	105.13	105.89	107.58	104.56	106.64	108.31	104.41	104.87	105.05	105.46	105.87	104.33	104.19	106.38	105.55
107.27	108.01	106.29	108.13	107.67	107.41	106.53	108.2	108.25	106.52	108.55	106.97	105.88	107.45	106.21	105.58	107.35	106.28	106.45	106.2	106.39	105.31	105.94	107.4	107.02	106.58	108.71	105.4	107.34	106.35	107.45	106.69	106.23	105.86	106.17	106.76	108.31	107.73	105.99	105.89	107.95	106.03	106.81	107.07	109.4	107.85	106.01	106.1	108.07	107.47
106.11	106.77	104.9	107.09	105.86	106.01	104.75	107.22	106.46	106.32	104.31	106.35	104.89	105.29	104.98	107.03	106.83	107.55	106.15	106.72	105.16	105.99	104.67	105.41	106.17	104.87	104.92	105.26	108.38	105.43	105.83	104.36	105.35	107.19	105.22	105.28	105.85	105.55	106.51	104.95	106.1	106.71	105.94	105.42	104.22	106.37	105.28	105.77	105.73	105.12
106.45	106.9	106.48	108.14	107.68	107.56	106.47	107.13	106.52	106.81	107.26	105.41	107.16	107.95	103.4	106.73	106.93	105.3	106.62	106.95	107.11	106.62	106.58	107.93	107.03	105.67	107.33	105.41	106.03	108.24	106.18	107.53	105.84	107.57	106.9	106.04	106.31	106.35	105.84	106.54	106.24	106.44	106.91	104.83	106.52	105.75	106.36	106.6	107.19	107.17
105.13	105.71	105.73	106.18	105.86	105.63	106.8	103.85	105.92	107	106.99	106.24	106.36	106.7	106.02	104.55	105.61	105.19	105.42	103.56	106.87	106.57	105.25	106.13	104.85	107.37	105.94	104.49	104.17	103.89	106.52	104.97	106.71	106.82	104.65	106.19	105.93	105.29	104.47	104.71	105.67	105.86	105.64	104.49	108.04	105.43	104.46	106.18	104.93	105
100.25	99.209	99.593	100.66	100.85	98.449	100.81	101.34	99.181	97.931	100.75	100.94	100.14	99.245	99.404	100.68	99.335	99.946	101.04	99.651	102.61	100.77	98.998	99.913	100.32	100.22	100.33	99.804	100.2	98.944	99.67	99.715	102.24	99.74	99.785	100.12	100.37	100.5	100.65	100.12	99.036	100.44	99.797	99.935	99.113	98.589	100.05	101.09	100.35	100.5
99.891	102.32	101.13	101.2	100.43	100.17	100.46	100.69	101.21	100.05	101.75	101.9	101.05	100.44	101.01	101.78	102.06	100.87	101.14	101.89	102.44	101.51	100.07	101.91	101.32	101.3	101.82	100.22	100.2	103.01	101.59	100.92	101.85	101.87	101.24	101.01	99.51	99.708	101.3	100.2	100.32	100.83	100.08	102.82	101.35	101.61	100.22	100.76	100.43	100.75
101.77	100.82	101.93	100.7	99.705	101.03	100.92	101.3	99.903	101.97	102.55	100.68	101.14	101.61	102.86	100.32	101.16	102.73	102.01	101.22	100.54	101.97	100.17	101.13	99.239	101.55	101.54	102.27	101.78	103.08	101.43	103.13	99.997	101.87	100.12	101	101.82	99.303	101.63	100.85	100.42	101.5	101.64	101.97	100.31	99.304	102.58	100.53	102.56	102.08
110.72	113.55	112.51	110.11	109.64	110.6	112.51	111.76	111.1	111.43	111.02	111.5	111.96	111.08	113	112.98	112.51	111.36	111.63	112.37	111.84	113.35	112.34	110.7	113.71	112.92	111.87	111.85	111.84	112.1	110.39	112.29	112.06	112.17	111.06	113.15	112.38	111.12	111.57	110.37	113.25	111.97	112.73	112.9	112.81	112.16	111.24	112.35	111.36	111.49
110.8	111.21	113.08	112.64	111.78	111.21	111.48	110.91	111.53	110.9	113.07	112.85	109.19	110.96	112.04	111.69	110.77	111.66	113.11	112.6	111.84	111.22	113.72	111.01	112.49	110.96	111.8	111.53	110.89	110.91	111.22	112.48	112.2	111.84	111.9	111.52	112.73	113.14	110.52	111.71	111.52	111.86	114.27	111.93	111.68	111.22	112.54	111.72	112	110.44
104.53	106.86	105.37	105.88	105.51	106.6	105.23	105.95	106.45	106.9	107.33	105.03	105.49	105.09	105.68	107.05	106.18	107.21	106.39	107.02	105.18	106.11	105.95	104.14	105.74	106.06	106.94	105.94	106.59	106.58	106.01	105.96	106.92	107.33	105.32	105.95	106.86	106.01	106.44	105.08	105.92	105.41	105.38	104.74	106.04	107.41	105.28	104.31	104.93	104.68
120.34	117.59	116.32	117.73	119.59	119.03	118.27	117.39	118.89	117.45	116.72	117.33	118.24	118.3	117.83	118.19	118.1	118.45	117.39	119.62	117.95	119.08	117.5	118.48	117.62	116.75	117.29	118.42	119.23	117.48	118	116.92	119.58	116.41	117.61	118.06	119.74	117.39	117.84	117.83	118.45	117.69	117.8	118.69	117.21	117.88	118.64	116.64	117.62	116.75
118.75	117.12	116.88	117.92	116.33	116.81	117.34	116.76	115.82	117.75	118.08	116.8	117.85	116.57	116.15	117.54	117.05	119.31	117.89	119.78	116.81	118.25	118.98	116.2	115.25	117.13	118.14	115.86	118.02	118.53	119.21	116.29	116.64	118.01	116.81	119.15	117.78	115.76	116.4	118.91	118.89	119.13	115.3	116.98	117.6	116.75	117.24	117.87	117.68	118.13
105.8	105.65	104.76	106.75	106.26	105.91	106.57	106.72	104.98	106.81	106.73	105.87	105.33	105.6	104.75	106.58	106.36	106.73	106.82	106.88	105.89	106.62	105.33	106.66	106.24	106.07	106.69	108.16	108.28	107.22	106.46	106.16	106.82	107.64	107.59	106.61	105.93	105.82	106.55	107.24	106.19	106.45	106.55	106.42	106.04	105.39	105.87	107.12	105.15	105.83
106.73	105.69	104.88	105.13	106.33	106.01	106.58	105.54	106.96	107.74	106.82	105.58	104.22	106.12	106.22	106.03	107.24	105.85	106.45	107.1	105.96	107.59	103.76	105.52	106.36	105.77	107.59	107.16	104.98	104.9	105.81	105.67	106.95	107.46	105.67	105.28	106.8	105.5	107.47	104.39	105.69	105.01	105.68	106.67	105.64	105.27	106.7	105.62	107	105.64
100.67	100.92	99.708	100.11	101.72	99.77	100.36	101.88	100.45	101.93	101.22	99.967	99.353	99.959	100.41	101.58	100.6	100.03	100.75	100.97	100.52	99.727	101.69	101.36	101.57	102.02	100.82	100.39	101.81	99.116	99.524	100.05	100.78	99.093	99.641	99.999	100.12	100.48	99.982	99.459	100.77	100.72	102.11	100.77	100.83	100.46	100.6	98.175	100.22	100.25
119.02	116.53	116.63	118	117.73	117.42	116.45	118.31	116.65	118.67	118.25	115.74	117.91	118.81	117.58	116.54	117.18	116.61	116.2	118.17	119.53	118.03	117.11	116.68	118.07	117.43	116.21	117.57	117.57	118.36	118.14	118.04	117.81	119.58	118.69	118.68	117.04	116.01	116.49	118.47	118.5	116.95	117.05	117.24	117.58	118.4	116.09	117.63	116.5	115.88
104.17	105.06	105.01	105.54	103.68	105.37	103.88	103.37	104.12	103.5	103	105.01	103.5	104.86	104.51	105.07	105.03	104.89	103.14	105.62	104.81	104.43	102.38	104.1	104.38	104.63	103.62	104.2	102.91	103.55	104.43	103.3	105.37	104.82	104.25	104.81	103.25	103.82	103.61	103.69	103.91	104.7	103.55	104.7	104.57	101.74	104.41	105	105.19	105.16
99.976	100.72	99.805	99.756	99.899	99.758	99.8	98.055	99.231	101.08	99.165	98.715	99.648	99.355	99.918	100.66	98.308	100.38	99.806	99.002	100.37	100.26	99.561	98.852	98.328	99.98	99.983	98.895	99.567	100.05	99.336	100.6	99.438	99.42	99.315	100.5	100.11	99.982	99.305	100.32	99.532	99.416	99.251	101.57	99.6	100	100.04	100.17	101.05	100.08
105.37	106.99	104.72	107.15	105.79	105.71	105.04	105.02	107.45	106.31	106.86	105.06	107.42	105.15	105.74	105.74	106.39	105.68	105.02	105.5	106.3	107.25	106.4	106.86	107.7	107.15	107.35	106.25	106.78	106.45	106.52	105.63	105.04	106.39	104.46	103.99	106.34	105.47	105.93	105.75	105.12	105.13	105.39	105.46	106.13	107.84	106.85	105.93	104.61	105.57
106.84	107.01	105.93	106.25	105.71	107.21	104.77	105.34	107.33	105.36	104.88	106.07	105.84	106.64	105.78	105.28	106.03	106.46	104.89	106.07	106.85	104.33	104.81	105.43	105.71	103.61	104.86	103.89	105.68	105.57	105.78	105.49	104.95	104.2	106.3	104.83	105.73	105.18	104.11	104.58	104.2	106.59	105.62	104.21	105.58	104.66	104.64	103.93	106.39	105.29
106.94	107.41	107.6	107.9	105.05	108.08	105.89	105.24	104.8	106.64	107.34	107.38	107.23	107.45	106.09	107.85	107.01	107.33	107.12	106.74	105.32	107.27	108.11	107	107.89	106.77	107.32	107.02	107.8	105.61	106.39	106.64	107.24	107.26	107.09	107.35	106.09	108.86	107.44	106.34	105.63	106.71	105.39	106.17	106.96	107.25	105.44	107	108.37	106.31
99.593	98.688	98.471	99.64	99.036	101.09	102.1	101.46	99.831	101.04	100.36	99.091	99.398	100.11	101.06	99.966	99.863	101.61	100.47	101.23	100.11	99.866	99.973	100.84	101.52	99.405	98.722	100.83	100.57	99.939	101.41	99.439	101.4	100.35	99.394	100.03	101.89	100.89	99.142	99.307	100.38	101.06	99.154	101.13	98.643	100.48	100.72	100.15	100.9	100.62
106.97	106.19	106.47	105.64	106.57	106.19	106.16	106.21	104.8	105.7	106.22	106.99	104.75	105.33	106.08	105.59	105.11	105.15	106.72	106.21	106.72	105.88	106.42	106.82	106.14	107.87	105.9	106.19	107.68	106.68	106.71	105.21	106.02	105.82	107.05	104.97	105.18	106.05	105.9	106.19	106.26	105	107.52	108.16	105.31	105.75	105.72	107.5	106.83	105.49
104.46	106.1	105.75	106.89	105.24	106.46	105.48	104.75	105.38	105.87	105.75	106.25	105.04	106.64	103.98	105.23	104.7	105.41	105.16	104.75	104.8	104.9	104.57	106.17	105.49	104.86	104.93	105.63	105.43	106.87	106.08	105.95	104.71	107.38	104.44	104.77	106.62	106.12	107.82	104.04	105.81	104.23	106.69	105.45	104.99	105.2	105.28	106.01	106.27	105.29
110.41	113.05	111.56	114.08	112.46	113.21	112.09	111.3	112.33	112.81	112.84	112.51	112.36	112.35	111.91	112.31	112.78	114.11	111.79	111.99	112.07	112.59	111.33	111.85	112.59	111.55	113.47	111.2	113.24	112.85	112.72	113.91	111.77	112.27	111.85	112.06	110.83	113.14	112.77	113.07	110.64	112.91	113.4	112.76	111.68	112.05	110	112.64	113.22	112.81
100.66	100.55	102.16	100.45	98.982	100.21	102.39	100.83	100.29	97.896	101.38	100.52	101.07	101.3	100.33	99.453	100.65	101.36	101.03	102.55	99.753	99.901	100.88	99.758	101.46	100.36	100.7	100.6	100.3	101.3	101.47	100.48	100.04	100.45	101.94	101.14	100.15	99.492	100.78	98.305	100.26	101.15	101.22	100.39	100.63	99.653	99.316	100.77	99.855	101.19
105.96	105.36	106.44	106.57	107.45	107.27	106.03	106.63	105.74	105.63	106.85	105.17	105.23	107.43	107.1	106.22	106.33	105.23	105.81	106.59	105.85	105.69	107.06	105.41	106.31	106.15	104.68	105.9	106.45	105.8	105.45	105.46	108.15	105.5	107.08	104.74	106.01	106.41	106.29	106.06	107.75	105.84	106.22	105.03	105.2	105.78	106.56	107.84	106.81	106.22
111.29	111.51	111.3	112.08	112.57	112.78	112.82	112.69	113.32	112.44	112.86	111.76	110.44	111.92	111.84	109.69	110.66	112.08	110.55	112.79	112.17	112.63	112.4	111.94	111.3	111.66	112.04	111.88	112.11	111.4	112.83	111.71	112.19	111.1	110.53	112.44	110.45	112.57	110.17	112.71	114.04	112.74	112.33	110.66	112.07	112.66	112.25	111.09	110.69	112.16
98.79	100.3	100.27	98.234	100.49	99.505	99.144	102.41	100.41	100.56	99.075	99.147	99.33	99.355	101.37	99.267	101.49	98.307	98.562	98.681	98.878	99.537	99.954	100.3	99.493	100.48	100.12	99.411	100.04	99.244	100.65	99.544	100.78	100.19	97.829	99.453	98.707	99.62	98.913	99.526	99.421	101.05	98.796	101.01	100.13	100.15	100.08	99.449	98.776	98.421
104	104.17	104.75	105.21	104.18	103.76	103.89	103.59	102.96	104.41	106.43	104.06	105.16	104.42	103.58	104.33	103.9	105.8	105.57	104.35	106	103.08	104.12	103.58	103.95	104.08	103.23	102.73	103.97	104.39	103.81	104.01	103.49	102.9	103.7	104.13	103.8	103.95	105.3	104.16	104.12	102.66	103.61	104.96	105.15	103.42	103.78	102.78	105.15	105.43
104.74	104.5	104.35	103.06	104.94	103.38	104.56	104.57	104.42	105.33	104.33	105.01	105.49	104.73	104.36	104.01	104.77	106.01	103.7	104.02	105.12	103.7	106.36	104.23	103.94	104.68	103.21	104.59	105.59	103.98	105.1	106.48	104.22	105.98	104.35	102.98	104.46	104.84	106.42	105.81	104.24	104.47	102.81	105.23	103.99	105.21	105	105.61	104.48	104.53
99.856	99.782	99.141	98.444	99.963	100.1	99.312	98.904	98.992	99.492	100.08	99.673	99.678	98.957	99.015	98.178	99.998	100.19	101.27	100.46	99.909	99.973	99.965	98.743	100.14	98.723	98.75	99.984	100.42	99.69	100.32	99.58	99.967	99.217	99.343	100.51	100.27	99.959	99.641	99.016	99.451	99.671	101.19	99.061	100.23	100.29	99.17	100.44	100.06	98.585
98.637	101.15	99.629	100.92	101.84	101.96	99.68	99.919	101.45	100.37	101.38	101.45	99.645	99.493	101.08	99.353	100.28	99.921	100.93	99.841	99.552	98.289	99.766	101.44	99.431	100.34	100.17	98.798	100.65	100.91	100.23	99.868	98.075	101.22	99.843	99.258	101.08	99.964	101.01	100.17	99.762	99.462	100.33	99.358	100.32	100.73	100.99	100.74	99.316	103.02
112.42	112.59	113.38	112.35	114.59	110.49	112.13	112.92	112.9	113.46	113.18	112.13	113.07	111.16	113.9	112.19	113.28	113.15	112.41	113.9	111.41	112.43	113.3	112.85	113.36	111.82	112.83	112.29	114.08	112.51	113.51	114.33	110.92	113.35	113.07	112.74	114.51	114.15	114.49	113.48	113.77	113.68	113.67	113.31	112.68	111.67	111.46	113.23	113	114.3
110.8	111.32	111.11	113.89	111.42	109.4	112.04	109.91	110.53	109.93	112.03	112.15	110.47	111.26	111.8	112.15	110.88	110.21	111.82	109.98	110.71	110.44	111.08	110.82	111.11	110.94	112.06	111.84	113.04	110.55	109.26	111.82	110.44	111.4	111.33	111.16	110.3	111.86	111.34	111.35	111.17	112.45	111.03	109.67	112.33	111.22	110.15	112.22	109.66	110.12
111.58	111.22	111.54	111.49	111.07	113.53	111.77	110.73	112.09	111.01	112.9	112	111.38	110.61	111.66	113.48	111.71	110.3	110.46	112.33	111.71	111.47	112.86	111.77	110.98	109.48	113.73	111.76	113.53	111.77	112.75	111.27	112.09	113.49	110.51	111.59	112.75	112.49	111.59	112.14	112.75	111.94	111.65	111.83	111.86	112.03	112.86	112.23	112.24	111.58
106.02	107.1	107.55	106.54	106.13	106.74	105.28	105.7	105.28	106	104.88	107.91	105.2	106.65	105.4	105.99	105.82	106.26	105.35	105.89	105.99	104.51	106.36	103.49	107.04	106.22	105.7	106.23	104.4	106.61	106.28	105.34	106.42	104.71	104.6	105.61	105.91	105.68	105.31	106.46	103.84	105.34	106.01	105.88	105.78	106.9	106.59	106.53	105.46	104.41
99.675	99.603	100.21	98.422	100.02	100.19	100.71	101.32	99.236	98.919	99.59	99.14	100.28	98.635	100.61	99.094	99.478	100.46	100.91	100.96	98.965	101.11	99.268	100.05	99.574	99.711	98.497	99.42	98.844	99.897	99.691	99.635	99.357	99.136	99.356	99.828	100.01	100.38	99.604	101.32	98.491	101.3	99.155	101.12	100.21	100.46	99.494	100.85	99.679	100.24
105.87	107.05	106.27	104.36	107.19	107.5	105.03	105.24	106.43	106.03	105.84	104.34	105.27	105.95	105.97	105.8	105.28	106.52	105.31	104.1	105.09	106.16	104.59	104.97	106.87	106.02	106.27	106.79	105.74	106.15	106.97	105.24	105.78	104.1	107.94	105.5	105.35	106.03	106.21	106.2	105.65	106.77	106.18	104.16	105.11	104.29	107	106.27	106.46	105.03
118.41	120.38	116.34	116.74	118.99	118.8	119.62	117.76	118.33	117.41	117.97	118.03	118.33	117.52	117.2	118.23	118.91	116.77	117.55	117.09	117.73	116.98	117.66	118.3	117.65	117.14	117.39	116.81	117.3	117.92	118.11	118.12	117.27	117.78	118.38	116.87	117.6	117.47	117.4	117.74	116.36	117.85	117.47	117.73	116.24	118.62	117.4	116.98	117.77	118.46
105.95	103.6	105.23	104.64	105.35	104.26	104.28	105.51	104.22	105.71	104.97	106.6	103.32	104.97	105.7	104.5	105.62	104.45	105.26	103.25	105.75	105.62	105.27	103.55	105.64	105.84	104.2	103.86	106.07	105.05	104.39	104.15	103.42	104.05	106.23	104.64	105.29	104.34	105.78	105.88	104.38	103.71	104.76	105.14	104.26	105	103.92	105.07	104.32	105.27
105.84	104.78	106.96	106.2	104.58	106.67	105.21	107.88	106.41	108.19	107.36	106.41	106.71	105.27	104.99	106.98	105.82	105.28	104.69	106.67	106.45	106.02	106.97	105.62	106.03	106.06	105.63	107.25	106.51	106.45	106.65	108.22	106.23	105.95	105.38	106.7	105.99	107.38	106.94	106.58	104.99	106.99	107.91	107.24	105.55	105.14	106.78	107.63	107.57	106.41
106.95	106.27	106.49	106.68	107.03	106.99	107.31	105.57	105.29	106.29	105.23	104.7	106.88	105.06	106.04	105.58	106.29	106.94	106.84	106.4	106.19	105.87	107.03	107.42	106.36	106.72	106.6	107.07	108.05	107.56	106.31	106.5	105.6	106.31	106.79	107.13	108.18	107.16	107.13	106.35	107.2	105.41	107.4	107.08	107.97	106.32	108.13	105.45	106.06	106.93
112.02	111.25	110.21	111.02	111.44	109.84	110.02	111.58	110.99	110.84	110.25	110.32	110.05	110.73	111.22	110.95	111	109.7	111.05	110.19	110.12	110.92	110.15	108.94	111.11	109.9	110.99	112.19	110.08	108.6	110.46	111.38	110.54	110.73	111.85	111.64	111.04	110.33	110.65	108.52	110.78	109.41	108.71	109.18	111.91	109.75	111.03	111.09	110.86	111.69
112.08	111.46	112.17	110	109.67	111.7	111.38	110.46	111.56	110.83	110.76	111.31	111.48	111.73	112.05	112.21	110.45	112.22	111.7	109.91	110.34	111.24	109.69	111.68	110.74	111.77	112.32	110.56	111.53	111.34	111.63	109.26	112.7	112.31	109.62	110.9	110.73	113.14	111.73	111.13	111.51	113.41	110.39	111.74	111.67	111.48	111.22	110.67	111.25	109.96
106.38	107.2	106.65	107.66	109.28	105.07	107.22	108.2	106.75	105.62	107.08	105.58	108.14	104.79	107	106.49	106.71	107.49	106.1	105.88	106.21	106.98	107.17	105.8	106.86	106.68	107.55	107.83	106.19	107.75	106.95	107.64	107.81	106.66	106.21	107.76	107.04	105.41	107.51	105.44	106.58	106.18	106.42	107.6	106.78	106.73	105.88	106.5	105.38	106.85
102.38	98.932	100.45	100.33	101.1	100.31	100.48	100.93	100.69	99.955	101.11	100.29	101.9	100.68	100.56	101.59	101.84	100.8	99.856	102.05	99.649	100.1	100.73	102.46	100.74	99.016	100.15	101.77	100.75	101.06	100.57	100.87	100.47	101.41	100.2	101.29	100.74	100.03	100.6	100.15	100.67	100.49	100.29	100.57	100.74	100.23	101.26	100.36	100.87	100.94
110.15	111.24	109.55	110.85	110.59	110.38	110.43	109.88	110.69	110.92	110.25	111.79	111.92	109.86	109.94	108.54	111.38	111.23	110.79	110.19	111.02	111.23	110.23	109.51	111.29	109.91	109.74	111.65	110.12	111.26	111.98	111.1	110.09	111.02	110.46	109.55	110.77	111.53	111.36	110.6	110.04	112.17	111.36	111.43	110.64	111.03	110.25	108.86	111.18	109.63
111.23	112.3	112.19	109.91	111.92	110.92	112.61	110.67	111.19	111.96	111.65	111.81	111.25	111.54	111.63	112.78	112.41	112.44	109.82	110.14	110.88	112.4	112.45	111.09	111.75	111.22	109.64	110.56	110.57	111.88	111.02	111.45	111.56	111.69	111.28	111.68	111	110.06	111.63	110.82	111.74	111.67	110.64	112.02	110.39	110.33	109.51	112.68	111.19	111.44
104.95	105.24	105.49	105.62	106.05	106.58	106.59	104.9	105.97	104.9	106.48	105.18	105.92	106.85	105.65	105.82	107.25	105.37	105.54	105.72	105.63	107.57	104.56	105.04	105.53	106.88	107.49	106.34	105.43	105.54	105.08	103.19	106.31	106.23	105.47	105.61	105.14	104.97	104.23	106.32	104.71	106.19	106.05	105.85	105.73	106.87	107.11	106.64	106.37	105.74
112.17	112.35	110.93	110.31	112.12	110.91	111.83	112.67	110.84	113.77	112.11	112.69	112.47	112.14	113.08	112.54	113.02	111.94	111.28	112.56	111.7	113.08	111.79	112.4	112.33	111.82	111.05	110.91	110.11	112.07	110.77	112.23	111.96	111.72	112.43	111.63	112.68	111.97	112.51	111.97	110.37	112.43	112.18	113.12	111.73	111.99	111.9	110.44	114.35	112.96
110.32	110.34	112.58	109.63	110.6	110.66	111.9	111.3	109.56	112.89	111.74	111.08	110.56	111.39	111.03	111.79	111.25	111.41	110.1	109.98	109.92	112.05	112.65	109.14	110.23	110.21	110.97	111.29	111.43	111.65	110.28	110.14	111.39	111.09	110.93	111.8	109.93	111.57	110.49	111.12	111.98	111.68	111.79	111.59	112.22	110.99	111.74	110.63	110.69	110.69
119.48	116.95	117.11	119.45	116.6	116.47	117.28	118.29	117.32	116.08	117.15	116.12	118.79	119.37	118.6	117.96	116.97	115.59	117.03	118.53	117.2	115.06	116.99	117.01	117.03	116.93	118.21	118.17	117.93	117.49	117.75	119.61	116.39	118.33	117.45	115.91	119.07	117.68	116.39	116.08	117.04	118.07	117.77	118.92	116.71	118.03	118.54	118.11	116.17	117.91
104.9	105.2	107.89	106.33	106.92	105.59	106.48	106.51	106.19	106.49	106.32	107.21	105.13	104.58	105.5	103.76	107.53	104.97	105.74	107	105.76	105.53	106.05	107.08	107.15	105.54	104.55	105.82	104.82	106.02	105.17	104.65	106.12	104.72	105.48	106.13	106.62	104.69	104.89	106.68	104.58	104.93	104.62	105.36	106.23	106.82	104.93	105.68	107.08	108.39
106.39	107.53	106.18	106.95	106.66	106.52	107.13	106.3	104.83	106.26	106.27	107.43	104.82	107.19	105.72	106.77	108.23	106.6	106.02	106.19	106.82	104.73	103.73	106.04	107.02	105.81	106.47	105.76	106.44	105.3	106.09	106.82	107.27	105	105.92	106.74	106.88	105	106.33	106.1	106.65	105.61	107.02	105.05	105.93	106.33	105.72	106.96	107.13	104.63
111.62	112.97	113.25	112.41	112.71	113.98	112.67	109.98	112.62	114.53	113.16	111.93	110.81	113.37	112.4	112.55	114.28	113.98	113.86	113.49	112.18	112.14	113.37	112.14	113.18	114.21	111.57	111.02	112.18	110.93	113.2	113.71	112.2	111.56	112.38	111.48	112.13	114.83	113.26	112.52	111.06	113.86	112.37	112.32	112.8	113.58	112.74	112.94	113.44	113.24
105.48	105.15	105.22	106.03	104.18	104.44	105.29	106.03	104.12	104.63	105.81	104.17	107.06	105.34	105.44	105.16	105.66	104.29	106.43	105.99	105.9	106.31	104.15	105.32	106.77	105.62	104.86	104.8	105.9	106.86	104.81	106.59	106.34	105.12	106.16	104.94	105.51	104.95	104.91	105.29	104.79	105.73	105.52	104.52	107.25	105.14	105.25	105.11	106.5	105.03
111.7	110.88	111.14	111.53	111.55	113.05	112.21	111.83	111.79	111.5	111.8	112.61	110.99	111.62	112.15	110.98	110.7	112.09	112.17	113.12	110.98	112.58	110.82	111.15	111.18	112.31	113.47	113.28	112.33	113.12	112.43	110.56	111.4	112.37	111.99	112.86	111.43	112.96	112.54	112.92	111.53	112.15	111.36	112.01	111.74	111.92	110.66	111.9	112.96	113.56
104.65	105.66	104.22	104.22	104.57	105.24	103.38	104.91	104.51	103.75	104.58	104.57	103.8	103.72	102.91	103.4	104.9	105.62	103.5	103.1	104.68	104.12	104.3	103.57	104.79	104.37	104.95	104.54	104.88	104.75	103.62	104.43	103.53	102.19	103.97	103.69	105.26	104.23	105.93	104.49	104.68	104.29	106.69	103.85	106.28	104.9	103.78	104.11	105.1	103.86
111.78	112.99	112.61	112.8	111.89	111.23	111.58	110.96	113.01	112.08	112.22	112.64	112.42	112.15	112.53	111.22	111.7	111.68	111.91	112.98	113.82	112.07	113.42	112.29	111.72	112.11	113.34	111.26	111.77	112.73	111.55	113.03	110.78	111.3	111.59	112.99	112.41	112.66	112.05	111.55	113.34	111.09	111.38	111.7	112.1	111.86	111.52	112.17	110.12	112.99
104.41	104.78	106.41	104.21	106.48	105.61	104.12	106.18	104.3	105.86	105.66	107.16	104.93	105.46	106.17	104.93	102.86	104.31	104.43	105.71	106.95	105.48	106.6	104.83	104.91	105.61	105.29	105.28	105.41	104.7	106.8	105.55	105.91	105.11	105.18	104.14	106.55	106.26	103.89	105.26	106.03	104.8	104.37	107.61	107.08	106.62	104.77	105.77	105.56	106.07
111.25	111.84	112.47	112.16	113.31	111.05	111.27	111.45	112.07	111.32	111.72	110.94	109.71	110.62	110.71	110.58	112.26	113.12	113.32	111.47	112.26	112.27	110.74	111.27	111.16	111.42	112.88	109.22	113.02	114.02	110.89	112.32	111.99	110.45	110.13	112.75	110.94	110.74	111.71	110.89	112.3	111.19	112.54	112.57	112.25	112.14	112.63	111.06	112.15	111.78
106.37	105.31	105.41	107.01	107.82	106.18	106.7	106.43	105.16	104.93	105.51	104.59	104.84	103.96	106.99	106.16	104.34	106.48	105.84	105.98	106.02	106.54	105.84	106.23	105.26	105.82	106.33	106.7	106.73	106.34	107.06	106.18	105.5	106.54	106.41	106.22	106.08	105.6	106.19	105.4	106.9	106.63	105.14	105.86	103.49	104.99	107.13	106.1	105.17	107.15
107.45	107.13	105.82	106.58	109.14	106.93	106.6	106.23	105.28	105.63	106.74	107.24	107.55	106.43	106.32	106.82	106.86	106.5	107.48	105.14	107.04	106.82	107.02	105.79	106.52	107.44	106.45	107.27	106.52	105.34	105.51	107.21	107.74	106.33	108.09	107.75	107.24	106.11	108.08	107.19	105.95	105.99	107.18	105.27	106.93	107.15	107.55	105.89	107.8	106.4
103.29	103.92	106.97	104.66	102.58	103.86	103.75	105.83	104.73	102.31	103.57	103.43	104.49	104.68	103.47	104.32	105.19	104.29	106.19	105.49	103.94	105.57	102.92	105	105.51	102.77	103.49	106.56	102.93	105.12	104.88	104.36	103.85	102.53	103.16	104.56	102.94	103.35	103.82	104.74	104.64	103.76	103.68	105.1	103.69	104.72	105.14	103.71	104.45	103.15
117.3	116.48	117.01	117.33	117.02	117.29	116.04	117.2	117.05	115.83	116.2	117.41	115.21	119.04	116.43	116.18	115.83	115.58	116.57	117.62	115.61	116.64	116.14	115.16	116.31	115.77	115.91	115.83	115.96	115.88	117.74	115.14	115.07	116.07	116.38	116.26	115.34	115.81	117.6	115.68	115.49	115.11	116.96	116.74	117.25	116.03	117.24	117.82	116.85	115.47
105.2	105.77	106.36	105.26	105.08	105.09	105.73	105.93	106.31	105.06	105.81	105.33	106.71	106.2	106.63	106.4	104.91	105.18	106.71	105.73	105.11	106.63	104.35	105.51	106.13	104.66	103.69	106.53	105.46	105.47	105.2	104.66	106.26	103.87	104.91	105.63	106.54	106.49	107.32	104.01	102.68	104.46	104.46	106.56	105.77	105.92	104.95	106.49	105.21	105.97
106.27	107.55	105.7	106.18	106.82	105.56	105.86	105.14	106.71	106.75	106.24	105.15	105.87	106.24	106.28	106.66	104.51	104.96	106.5	106.6	106.92	105.89	105.73	105.27	105.71	106.83	107.82	106.12	107.01	106.37	104.91	105.68	106.44	107.97	106.4	106.22	105.93	104.98	106.58	106.85	105.65	105.17	106.97	106.85	104.57	106.6	105.77	105.07	106.15	105.45
98.202	100.81	99.37	99.671	101.06	100.81	100.12	100.43	99.91	98.732	100.24	99.885	99.86	101.35	99.289	99.76	99.604	100.3	100.57	99.356	100.24	100.73	99.387	101.49	97.633	101.82	100.61	98.937	100.92	98.892	99.207	100.66	100.08	100.3	100.29	99.928	98.964	101.56	100.3	98.795	100.47	99.522	99.64	100.52	98.258	100.33	100.18	100.55	100.43	98.84
105.92	106.26	103.74	106.45	104.5	104.17	104.98	104.9	104.19	107.36	106.36	106.12	104.35	105.29	107.96	105.82	106.23	105.39	104.73	106.35	104.94	105.99	106.25	105.41	106.33	104.4	106.11	106.91	106.19	105.07	105.02	104.45	107.01	104.73	106.4	104.86	104.75	106.66	104.42	107.05	105.43	104.76	105.79	104.77	107.44	103.47	104.35	105.89	105.7	105.78
101.82	100.96	100.2	101.38	102.48	101.34	99.526	100.53	99.743	101.72	99.784	101.82	100.41	99.279	100.61	100.4	100.51	101.65	100.47	99.944	102.01	99.197	100.97	101.28	102.13	100.29	101.6	100.47	101.08	101.5	101.22	100.83	101.09	102.57	100.76	101.3	101.76	101.75	101.1	100.21	101.17	101.08	100.13	101.76	101.87	100.75	101.69	100.99	101.14	100.84
100.31	100.12	99.767	100.06	101.25	99.912	98.638	100.56	100.38	100.4	100.77	100.59	99.207	99.379	99.504	99.38	101.53	101.11	100.62	99.864	102	101.6	98.974	100.74	99.691	99.35	101.05	99.545	99.851	98.931	99.95	98.678	101.33	100.83	99.699	100.28	99.65	99.894	101.96	99.638	99.638	101.67	100.93	99.283	98.689	100.05	100.16	99.968	100.33	100.38
112.08	112.41	112.55	111.74	112.63	113.07	113.21	112.39	112.98	111.63	110.49	112.88	111.38	111.44	112.83	113.29	111.92	112.16	112.3	113.38	113.55	112.6	111.47	111.14	111.92	111.23	112.71	112.22	113.6	114.55	113.18	111.87	111.79	112.81	111.88	111.88	113.19	113.06	113.41	111.09	113.9	112.34	112.72	111.74	111.95	113	113.14	113.13	114.03	113.26
106.48	107.13	107.01	106.38	106.98	107.69	107.63	108.85	106.02	107.86	107.1	107.76	106.83	108.53	108.17	107.14	106.63	108.86	106.57	106.82	107.87	106.44	106.31	104.16	104.81	108.06	106.23	106.26	106.9	107.89	106.6	105.06	107.07	107.37	106.27	107.93	107.44	105.89	107.66	105.64	106.36	106.89	105.89	108.64	106.55	107.48	104.97	107.7	106.99	107.66
106.56	105.46	104.93	105.66	104.94	105.51	105.59	107.99	105.96	106.65	107.11	107.61	104.82	105.86	104.74	107.11	106.03	106.97	105.82	105.84	107.39	106.89	106.59	106.86	106.3	106.26	105.28	105.57	106.05	106.91	106.95	106.44	106.17	107.91	106.07	108.88	105.84	106.19	103.6	106.34	105.31	105.43	106.4	104.83	105.32	106.69	107.07	106.53	105.6	107.12
113.03	111.68	111.05	113.86	111.69	110.53	112.98	113.56	110.8	113.22	111.97	110.43	111.9	111.55	112.78	111.82	112.07	110.63	111.12	113	112.1	113.21	110.7	111.47	112.7	111.46	111.61	110.88	111.21	112.66	112.17	111.21	112.3	113.73	112.83	111.49	111.89	111.99	113.98	112.13	112.34	110.47	111.34	111.7	113.33	112.69	111.86	112.14	111.81	112.38
110.67	109.68	110.78	111.59	110.12	109.91	110.05	110.95	110.38	109.24	110.29	109.4	110.6	108.62	110.05	111.34	109.6	110.3	109.5	110.49	109.97	108.53	110.32	109.15	109.95	110.4	109.9	110.37	110.06	109.61	111.55	109.86	109.84	109.47	110.73	107.55	109.35	110.58	111.5	109.6	110.3	108.53	110.7	108.74	110.89	110.02	110.9	108.93	110.25	110.9
100.39	99.738	100.63	100.4	99.154	101.12	98.101	100.68	100.75	99.338	99.415	99.474	101.28	99.34	99.003	100.54	100.36	101.01	98.671	100.26	100.5	100.22	98.759	98.515	100.44	100.29	99.579	100.84	98.642	99.894	99.692	101.25	100.3	99.372	99.339	97.686	100.51	100.66	97.81	100.3	99.269	99.531	98.974	98.773	100.53	98.972	100.03	99.548	100.55	100.85
109.49	109.6	110.09	109.14	110.31	110.51	110.85	110.35	110.45	108.75	109.76	108.14	108.38	109.06	109.97	111.36	109.79	108.88	109.14	110.49	110.16	109.45	109.76	110.15	110.75	111.26	109.45	111.33	109.9	110.25	108.77	109.48	109.72	109.25	110.11	109.74	110.44	109.87	110.4	108.08	109.7	110.33	110.57	111.29	109.93	108.12	109.71	110.27	109.57	108.49
100.28	99.2	98.915	100.07	100.34	102.12	100.06	98.739	101.42	100.86	100.36	99.565	100.91	99.717	99.671	99.947	97.897	100.75	100.77	100.46	100.06	99.588	102.07	100.81	101.26	99.59	99.21	99.684	99.126	99.775	99.844	102.25	102.15	100.95	100.24	99.891	99.507	98.664	99.422	101.1	100.55	98.981	99.757	100.02	101.75	99.345	99.741	101.37	99.197	101.51
111.98	112.03	110.3	110.76	111.32	112.18	112.26	110.92	110.76	110.46	112.4	112.08	113.55	111.7	113.45	111.83	111.41	112.17	110.12	110.77	111.52	111.19	111.25	112.23	110.71	112.98	109.9	110.97	112.61	111.01	112.54	111.28	109.73	110.12	112.17	110.73	111.2	112.17	110.91	109.23	111.76	110.77	111.31	111.75	110.47	112.89	109.5	111.4	111.84	111.1
104.76	106.78	105.17	106.62	105.73	105.14	105.67	106.79	105.05	104.68	106.75	106.54	106.55	105.14	105.04	105.17	105.41	104.19	103.82	106.85	105.03	107.27	105.79	105.86	106.33	105.27	105.76	105.13	106.13	105.63	105.9	105.8	104.31	107.47	106.36	105.95	106.59	103.64	106.54	105.21	107.01	105.15	104.05	105.23	105.09	106.05	106.25	104.77	106.09	103.98
106.03	106.37	106.77	107.45	106.71	106.8	105.39	106.47	104.95	106.09	107.19	104.37	105.81	106.4	105.89	105.08	104.49	106.22	106.75	106.44	105.01	106.09	106.44	106.54	106.12	106.91	106.65	105.95	106.23	105.88	106.15	105.86	107.19	105.78	105.16	106.07	106.86	107.01	103.79	108.15	107.7	106.19	105.18	105.61	107.13	108.38	106.8	106.49	105.95	105.97
107.47	104.64	104.53	104.68	107.23	105.85	106.61	105.84	104.96	105.55	105.29	104.22	105.31	105.02	106.29	105.55	104.69	105.17	107.89	105.77	105.88	104.22	105.8	102.71	105.71	106.55	105.66	106.37	106.79	106.09	106.42	105.32	104.85	106.69	104.88	106.26	105.33	105.54	106.59	106.7	105.83	105.05	105.51	104.95	105.93	106.66	106.6	105.44	105.34	105.45
105.58	103.54	104.35	103.99	104.68	104.47	104.67	104.49	104.45	104.32	105.17	105.48	103.9	104.69	104.15	105.21	105.52	104.16	104.91	104.4	103.27	105.03	105.82	105.11	103.97	102.42	103.45	105.2	105.14	104.36	104.46	103.29	104.34	105.76	105.01	103.73	103.72	103.33	103.26	104.88	103.63	103.77	105.15	104.35	103.65	105.19	103.45	102.66	105.04	105.52
109.39	111.79	109.52	110.14	111.14	109.62	110.4	110.15	111.03	108.92	111.67	109.97	111.08	109.14	109.74	112.17	110.56	109.85	110.22	110.38	110.14	108.84	110.93	110.88	110.97	112.17	110.2	109.96	109.93	110.15	109.2	109.82	110.83	111.85	110.85	109.23	109.82	111.89	110.73	110.69	110.38	110.76	109.48	110.19	110.24	111.01	110.52	109.5	108.96	111.1
112.57	111.82	112.38	113.28	113.35	112.2	111.25	113.1	110.19	111.47	112.09	113.17	112.76	114.15	113.74	111.97	111.56	112.29	113.04	111.27	113.28	112.47	112.38	110.39	112.84	110.53	110.44	110.84	110.74	111.65	112.08	112.26	112.29	111.76	110.6	112.87	111.72	111.91	112.58	112.52	113.44	112.6	111.84	111.93	110.23	112.15	112.27	109.69	112.78	113.8
107.35	105.93	106.97	105.86	106.81	107.09	105.02	106.5	106.05	106.73	106.41	106.31	108.23	106.93	106.4	106.47	106.64	107.09	107.12	107.12	106.27	104.22	107.62	106.89	107.25	107.82	104.9	106.32	107.08	107.41	107.69	104.9	105.29	107.65	106.73	106.94	106.22	106.79	104.29	106.66	106.21	105.34	106.87	105.22	107.01	106.59	106.61	106.51	106.35	105.23
107.01	105.22	105.2	106.47	106.23	106.47	104.86	104.84	106.71	105.56	104.51	105.85	106.24	106.78	107.12	104.81	105.9	106.74	104.78	106.09	105.25	105.88	104.95	105.66	105.9	104.08	105.98	105.99	107.12	104.44	105.57	106.63	105.86	107.68	105.36	105.48	106.34	106.81	105.97	106.16	106.48	104.53	105.42	104.59	106.45	106.84	104.68	106.36	106.14	106.58
107.21	107.16	104.35	105.65	106.21	106.12	105.12	105.93	104.53	105.34	106.31	104.83	107.78	104.85	104.67	104.83	105.31	105.62	106.38	106.09	105.03	105.67	108.17	107.37	105.91	106.84	105.73	106.28	106.98	106.63	105.6	105.56	107.06	106	104.49	104.84	105.11	106.19	105.88	105.25	105.86	105.82	105.42	106.21	104.77	105.23	105.45	105.43	105.9	104.61
100.32	100.04	100.55	100.81	101.91	100.87	101.27	100.7	101.41	102.73	99.808	99.917	101.77	100.88	101.9	100.95	100.98	100.8	101.09	100.25	101.17	100.91	99.719	102.42	101.41	100.27	100.71	100.69	101.11	100.31	101.14	100.43	99.501	101.06	100.66	99.447	98.425	100.2	101.92	101.2	101.42	100.78	100.49	101.03	100.4	101.54	101.1	100.05	100.68	100.98
100.63	100.36	100.59	100.17	101.15	99.43	100.68	100.38	100.02	100.38	101.56	100.27	100.75	101.49	100.34	99.908	99.515	100.24	100.77	100.42	101.59	101.51	99.982	99.382	100.63	100.51	99.488	99.941	99.97	101.59	99.215	100.78	100.28	101.64	97.977	99.191	100.05	101.55	99.785	100.37	99.205	99.005	99.916	102.07	99.942	99.999	102.57	100.86	100.04	98.697
110.96	110.41	112.59	113.27	113.14	111.48	111.74	113.06	111.98	111.74	110.83	111.61	111.24	112.88	112.7	111.79	111.5	112.46	110.97	110.34	109.94	113.51	110.36	111.95	110.32	112.12	111.96	113.88	110.67	113.01	111.58	111.75	110.75	110.12	110.49	112.13	112.5	112.18	112.43	112	114.14	111.86	109.49	111.39	111.58	111.8	112.02	110.71	112.71	111.87
104.16	106.67	106.12	106.08	104.77	105.24	105.87	105.94	106	106.13	106.51	105.1	107.14	105.61	105.85	105.76	105.78	105.93	104.29	104.15	103.61	104.61	106.41	105.7	106.89	105.77	105.61	106.94	105.71	106.88	105.75	105.46	105.94	104.88	103.86	106.3	107.13	103.79	105.51	107.32	107.61	106.82	104.92	105.7	105.13	105.37	105.49	105.22	105.91	104.59
116.9	114.75	114.08	115.3	115.76	116.12	116.39	116.34	118.03	115.93	114.74	118.02	115.46	115.01	115.45	115.59	115.61	115.84	115.82	114.82	116.15	115.85	116.02	118.82	116.99	116.78	117.53	115.43	114.81	115.45	116.09	115.71	117.23	115.33	117.5	115.91	116.59	115.03	117.36	116.73	115.23	116.16	116.47	117.24	117.75	117.72	116.89	116.47	116.42	115.27
104.79	105.41	105.9	105.95	104.34	106.58	104.73	104.66	104.61	106.08	107.19	104.23	104.32	105.84	106.2	105.14	106.01	106.3	104.59	105.96	107.17	107.38	105.15	105.25	104.89	105.6	105.58	106.09	104.03	106.02	105.27	104.14	107.2	106.93	105.64	105.49	105.88	105.28	105.27	106.1	104.23	105.16	103.58	104.67	106.02	106.5	105.89	106.27	105.9	104.74
118.12	119.19	116.53	117.29	118.64	116.91	116.91	117.93	117.68	116.49	116.33	115.43	118.16	117.1	118.16	118.5	117.12	117.09	117.44	117.44	119.09	118.87	117.95	117.7	118.46	118.58	117.46	116.58	117.78	117.73	117.82	118.56	116.21	117.5	118.13	118.78	117.98	116.91	116.5	117.3	116.5	117.89	118.18	116.02	117.96	117.34	116.82	117.08	116.77	116.95
106.04	106.12	106.73	106.03	107.96	105.06	105.52	105.66	106.18	106.78	105.12	106.46	106.24	105.12	105.67	105.97	105.2	105.65	106.05	105.57	105.55	105.45	105.24	105.73	107.54	106.92	105.01	104.65	106.46	106.82	105.3	107.14	106.44	105.62	106.65	107.02	105.92	105.6	106.31	105.44	105.76	105.15	105.15	104.01	106.31	105.61	106.59	105.58	105.1	106.85
104.08	104.37	104.53	103.7	104.6	103.51	105.44	104.97	104.44	105.3	104.19	103.11	103.48	103.55	104.44	104.12	104.51	102.62	103.95	103.18	104.23	105.41	105.54	105.78	103.84	103.48	103.22	103.78	103.8	104.46	105.09	103.69	103.22	103.5	103.77	104.75	104.77	104.1	103.76	105.23	104.2	102.3	103.88	101.82	104.49	104.55	103.47	104.46	102.78	103.55
104.84	104.38	106.36	105.59	106.01	104.9	106.36	104.18	108.01	106.38	107.34	104.38	105.19	105.36	107.02	105.21	103.98	104.9	105.91	104.78	108.17	105.51	105.64	105.58	106.65	106.14	106.18	104.46	104.33	105.31	107.65	104.31	105.35	104.95	105.82	106.39	104.76	106.24	106.2	105.53	106.39	106.71	105.96	104.18	106.09	106	105.62	104.75	105.94	106.87
112.34	111.07	111.45	111.85	111.84	111.44	111.43	110.86	110.88	109.68	111.07	110.8	110.53	111.37	112.16	111.14	110.35	110.7	110.59	114	112.16	112.12	110.79	109.53	111.31	112.18	110.87	112.35	109.69	110.15	111.88	111.15	111.11	110.48	112.33	110.73	111.61	110.12	111.41	111.79	109.99	109.21	112.05	111.21	111.5	111.39	111.17	111.2	110.97	111.46
103.87	105.72	105.25	105.13	104.08	104.86	103.35	106.01	105.35	104.75	105.24	105.08	105.61	105.65	105.18	103.8	106.01	105.82	105.14	104.88	105.66	104.54	103.26	104.04	105.52	105.41	105.91	105.52	104.86	105.59	103.56	104.07	105.7	102.76	103.85	105.35	104.45	105.01	104.3	104.94	104.58	104.62	102.72	104.25	107.04	105.26	104.28	106.29	105.95	103.9
106.06	105.29	107.12	102.91	105.08	106.99	104.66	105.25	105.69	106.34	106.18	105.26	105.26	105.44	106.85	105.74	106.09	106.24	104.44	105.55	105.86	105.87	106.37	106.17	105.73	105.26	105.34	105.3	104.88	106.09	104.57	107.21	104.98	106.8	105.46	105.8	106.18	105.73	105.01	103.96	104.23	105.99	104.21	104.79	105.7	105.15	105.97	105.64	106.05	105.76
106.15	106.36	106.93	105.83	107.12	106.26	106.37	106.54	105.87	107.49	107.39	106.35	106.06	107.23	106.88	106.95	106.22	106.13	106.94	107.03	105	105.63	106.35	105.15	106.59	105.66	106.81	105.71	106.79	104.31	106.84	105.84	106.28	105.86	105.12	105.57	105.92	105	106.31	106.06	105.74	106.19	106	106.29	106.45	104.68	107.42	107.51	106.11	107.46
112.77	112.45	114	110.94	110.9	111.74	109.94	111.8	112.75	111.09	111.33	112.66	112.7	112.21	111.87	110.84	112.27	112.81	111.97	112.09	111.65	111.38	112.63	114.14	111.9	113.13	111.32	110.53	112.83	111.51	113.05	112.1	111.36	111.97	111.05	111.79	112.34	111.9	113.18	112.56	110.42	112.25	112.42	112.48	112.44	111.12	112.41	112.3	113.23	113
105.57	104.56	105.69	105.68	105.18	104.57	104.15	105	103.17	107.09	105.44	105.13	106.45	104.93	107.13	106.55	105.78	105.56	105.88	105.3	104.44	104.21	105.48	106.69	103.88	103.66	105.08	105.64	103.62	105.56	104.73	104.81	105.05	106.01	103.61	105.62	105.24	103.01	104.77	102.89	106.09	105.51	106.2	107.3	105	102.84	104.32	106.93	104.74	106.56
114.89	115.58	116.45	116.2	116.96	115.85	115.97	115.5	115.92	113.92	116.38	117.77	115.05	116.52	114.87	116.02	116.03	117.08	115.83	115.67	117.28	116.77	115.17	115.94	115.79	113.81	116.26	115.39	115.4	117.43	115.95	116.25	117.72	114.91	114.5	115.55	116.07	115.04	115.85	117.14	116.67	115.99	116.33	117.58	116.79	116.85	114.54	115.84	116.61	116.05
105.5	107.13	106.33	107.7	106.04	107.42	106.2	106.92	108.14	106.71	105.62	105.97	107.51	106.36	105.17	105.15	106.73	106.4	106.29	105.49	107.14	106.65	104.53	106.05	106.33	105.73	107	106.24	106.29	106.45	107.15	105.32	106.56	106.94	106.97	105.52	104.53	105.15	105.54	105.88	104.94	105.03	106.29	105.87	105.32	106.72	106.68	106.3	105.61	106.3
104.38	103.73	103.99	102.97	102.65	104.01	104.02	104.57	105.15	103.66	103.82	103.71	103.55	106.6	103.42	104.83	105.43	102.06	103.56	104.2	103.8	103.97	104.47	104.04	102.87	105.27	105.17	103.07	104.42	105.4	105.53	103.14	103.99	105.24	105.36	102.5	105.04	104.28	105.86	104.31	104.15	104.25	105.26	104.81	104.1	104.56	104.86	103.45	104.17	105.22
105.83	106.59	106.42	105.43	105.59	105.92	106.84	106.35	105.95	105.71	106.15	105.27	106.3	106.19	105.81	104.68	106.33	106.58	105.45	107.07	106.49	106.64	106.71	106.58	105.7	106.71	106.67	107.1	106.6	105.77	107.42	107.35	106.88	105.61	106.28	105.08	106.76	106.48	106.74	105.13	106.09	106.25	106.79	106.21	105.41	106.72	106.64	106.22	106.29	105.8
112.61	110.49	110.03	110.2	111.38	110.11	111.43	111.26	111.81	111.88	111.36	108.91	111.33	111.48	110.78	111.2	112.69	111.12	111.05	111.92	111.12	110.28	113.02	110.82	111.27	110.29	109.91	110.73	111.02	113.18	112.28	111.95	111	111.48	111.64	111.58	110.85	111.33	111.19	110.41	112.5	111.43	112.75	112.46	111.45	110.15	111.85	112.16	111.14	110.52
105.03	102.71	104.52	104.23	103.66	104.02	103.83	104.98	104.95	103.95	104.65	103.23	104.27	103.96	105.01	104.61	104.83	102.52	103.65	104.17	103.93	103.2	104.4	104.4	105.78	104.16	104.52	104.69	105.08	102.95	104.83	105.58	104.89	104.51	105.91	102.88	104.59	104.36	104.82	102.85	103.53	105.24	104.55	103.52	104.86	104.01	103.46	103.28	104.67	104.65
110.1	111.74	112.15	111.44	110.43	111.09	110.19	111.58	111.67	111.92	111.83	112.09	112.41	112.3	110.18	111.95	112.49	112.34	110.8	112.08	112.34	111.76	113.73	110.92	112.59	112.81	112.1	112.28	109.57	112.41	111.35	111.69	112.46	113.83	112.13	111.55	114.24	110.74	111.51	111.94	113.56	113.52	112.28	112.36	111.09	110.78	112.47	112.5	114.7	112.3
109.85	110.6	109.94	111.37	112.3	111.06	111.68	112.41	110.42	112.49	111.17	112.4	111.57	110.83	111.15	110.78	110.36	111.38	110.92	110.81	112.14	111.02	109.92	111.24	112.08	111.8	110.59	111.04	110.21	109.51	111.46	110.16	110.37	111.52	110.56	110.55	111.23	110.87	112.92	111.59	111.37	110.56	111.13	113.53	111.09	111.72	111.4	110.58	111.97	111.5
111.25	112.56	113.62	112.29	110.41	111.16	111.53	113.08	111.3	112.53	113.27	113.61	112.52	111.59	113.05	110.2	111.3	113.54	111.26	113.45	111.89	110.64	113.69	111.78	110.96	111.91	110.53	113.46	111.58	112.2	111.71	111.8	111.85	111.78	111.79	112.34	113.28	112.28	111.33	113.05	111.89	111.59	112.39	111.56	112.42	110.38	111.13	111.11	111.72	111.56
107.48	104.51	104.57	103.62	105.02	105.49	105	104.14	104.58	105.6	104.56	105.2	105.49	105.73	104.14	105.01	105.59	104.55	106.05	106.36	105.27	104.64	107.44	103.86	105.63	106.02	107.41	105.33	106.39	106.06	105.4	105.65	105.39	105.7	106.52	103.46	104.56	105.84	106.22	103.79	104.95	104.87	105.13	105.31	106.07	104.91	104.34	107.46	105.34	104.89
105.44	103.92	104.62	105.36	103.25	103.45	103.71	104.51	103.5	105.17	103.7	104.5	102.66	105.55	103.63	106	103.95	105.06	104.13	103.31	105.19	103.96	105.65	106.08	104.04	104.49	102.46	104.87	103.32	104.16	103.08	104.64	105.8	103.63	104.59	104.02	105.37	104.9	105.23	105.22	102.95	105.24	105.96	105.48	103.49	104.03	103.87	104.37	104.56	104.85
100.23	100.21	101.93	100.72	98.972	101.75	102.48	100.03	101.06	100.17	100.64	100.57	99.751	99.93	100.27	100.34	100.39	100.52	101.58	101.59	100.34	102.96	99.636	100.83	102.46	101.73	101.63	102.62	100.18	100.48	101.02	100.8	100.43	100.5	101.5	101.42	100.85	102.19	100.53	99.425	101.25	99.086	100.84	100.49	100.69	100.9	101.91	101.74	100.6	101.52
103.93	105.95	105.82	106.4	106.93	106.64	104.74	108.13	105.63	105.84	104.92	106.19	107.27	105.97	105.1	104.07	106.05	105.02	107.25	106.63	105.88	105.78	106.22	105.76	105.75	106.64	105.15	106.35	104.79	104.52	106.77	106.07	105.9	106.51	105.14	105.71	106.45	105.9	105.93	104.42	105.76	104.59	105.7	104.76	103.94	106.6	106.43	105.99	104.85	104.93
105.81	106.4	107.71	106.48	106.51	106.14	109.21	106.57	106.71	107.25	106.75	105.61	108.19	105.69	106.4	106.93	106.51	105.95	105.03	106.6	106.04	106.91	106.86	107.44	106.73	107.62	107.29	104.9	104.58	107.01	107.97	105.92	106.87	105.54	106.57	106.26	105.9	104.51	106.66	106.67	107	104.42	106.28	107.63	106.24	107.14	105.83	105.35	106.6	107.34
106.06	107.8	104.77	106.84	107.79	107.28	106.95	107.12	107.14	106.61	107.35	105.89	108.31	106.23	106.54	106.84	106.53	106.29	106.24	106.62	107.78	107.78	106.47	107.51	105.01	107.6	108.21	107.14	107.6	107.77	106.75	106.03	108.42	104.83	107.43	105.83	107.65	108.43	105.97	107.36	106.7	107.46	106.79	106.05	108.1	107.4	107.04	107.15	107.64	106.11
105.62	103.47	106.8	105.22	104.55	105.98	105.37	104.46	106.93	106.34	106.15	104.94	104.46	106.21	106.94	104.48	106.76	104.72	105.48	105.54	106.18	107.92	104.82	105.87	105.91	105.1	104.76	106.18	104.53	106.47	106.33	106.66	107.02	105.23	106.45	104.19	105.72	105.47	105.39	106.28	106.89	105.12	106.35	105.5	106.26	106.11	105.64	107.29	105.17	105.45
106.24	105.51	105.71	104.59	106.1	106.76	105.6	105.58	106.57	106.97	104.59	104.69	105.63	103.44	106.06	107.15	104.8	106.31	105.95	106.29	106.49	105.51	105.3	106.66	106.05	105.61	104.9	105.81	104.39	105.84	105.66	104.87	105.52	106.34	106.02	105.46	106.01	107.02	106.62	106.57	107.2	105.65	105.59	105.51	106.07	104.86	105.35	105.83	104.2	106.36
106.39	106.81	105.63	104.66	106.27	105.26	106.02	105.55	105.34	106.31	105.71	106.54	104.65	104.26	106.32	104.91	106.09	105	105.93	105.87	105.19	105.74	105.73	105.45	105.34	105.98	105.73	107.48	104.51	105.53	106.47	104.72	105.63	105.75	107.12	102.99	106.62	105.65	106.48	106.08	106.6	105.86	106.82	106.72	105.79	106.41	104.62	104.22	105	105.44
109.47	109.4	110.13	110.46	110.77	109.71	109.93	109.17	108.99	109.52	110.4	109.74	109.46	109.27	109.82	110.41	110.94	109.8	110.79	110.31	108.31	109.05	109.92	110.51	111.43	111.47	110.12	109.54	109.27	110.39	107.68	109.99	110.15	109.9	108.66	111.01	108.23	110.11	109.48	108.96	108.23	110.67	108.98	110.14	110.35	110.23	109.93	110.2	109.26	109.82
107.87	105.61	106.94	107.27	106.71	105.45	107.39	107.47	104.82	106.32	106.34	107.71	109.89	106.21	105.42	106.69	106.76	105.14	107.06	104.84	105.28	106.21	108.06	107.78	106.49	107.16	106.29	105.14	105.96	105.12	107.49	105.4	105.94	106.19	105.93	107.66	108.38	107.67	106.58	107.56	106.79	107.5	105.9	106.55	106.61	107.69	107.13	106.48	107.08	106.38
106.53	105.7	104.78	106.8	104.22	104.98	105.58	103.55	105.63	104.43	106.21	106.29	105.09	107.1	105.8	105.04	103.3	105.45	105.91	104.87	107.08	106.46	104.36	104.97	106.97	105.22	104.29	103.67	105.55	104.13	106.28	106.07	106.05	105.14	104.92	106.08	106.51	105.49	105.7	105.11	106.36	105.32	107	105.7	106.47	104.75	105.78	103.98	105.5	106.21
104.24	103.92	106.28	105.53	106.22	104.97	105	104.65	105.21	106.08	105.22	107.25	104.64	104.66	106.6	105.53	104.62	106.6	105.62	104.81	105.46	105.61	105.13	105.94	104.31	106.54	104.49	107.2	104.69	106.34	106.16	105.84	105.88	105.55	105.85	105.19	106.04	104.51	105.74	106.11	104.44	106.23	105.67	105.37	105.86	104.93	105.22	104.69	105.1	105
104.42	105.43	103.81	105.09	104.54	104.27	104.37	103.48	102.26	105.98	104.67	103.02	103.7	103.64	102.29	103.07	105.1	104.29	104.96	104.45	104.78	105.17	105.17	104.71	103.23	104.28	104.01	105.75	105.39	103.01	102.95	103.64	103.63	103.71	104.27	103.39	104.13	105.02	104.12	104.62	104.16	103.47	104.63	106.09	104.8	104.42	104.59	106.48	103.64	105.16
113.92	112.98	110.63	113.64	113.61	113.26	112.17	112.42	111.27	111.52	111.73	112.86	111.69	113.47	113.19	113.78	111.12	113.74	114.33	112.81	112.32	114.28	111.91	111.51	112.71	112.4	113.09	112.38	113.21	112.49	112.81	115.2	111.85	111.66	112.3	113.1	114.4	112.52	113.09	111.89	114.05	112.66	111.88	112.15	112.82	113.74	111.75	111.27	112.94	112.72
111.31	110.52	109.91	111.69	112.21	111.01	111.92	111.8	111.37	111.04	112.52	111.8	111.38	111.81	111.54	113.67	110.15	111.35	110.57	110.21	111.21	110.33	111.79	112.38	112.76	110.89	111.01	111.58	111.86	112.07	110.16	110.26	109.57	112.32	111.38	111.77	112.3	110.36	110.36	110.27	109.25	111.6	111.43	111.78	110.97	111.85	111.43	112.49	111.79	111.26
105.03	106.24	106.06	105.17	104.08	107.52	104.61	105.05	105.73	104.92	106.16	106.13	104.43	105.73	104.4	106.51	106.76	104.39	106.54	104.9	106.92	105.21	106.09	104.75	105.78	106.79	106.06	104.25	103.87	106.38	104.57	104.72	106.54	105.27	104.7	106.35	106	103.69	106.95	106.31	106.42	105.81	106.36	104.95	106.32	104.86	107.02	106.01	104.54	105.02
104.22	105.75	103.57	105.04	105.17	107.14	105.41	105.2	106.45	105.26	105.48	106.51	105.29	106.51	104.92	106.55	106.99	105.8	103.71	105.54	105.7	106	104.98	106.52	106.87	105.06	107.02	106.18	105.62	105.35	107.4	104.41	105.32	105.01	104.45	105.29	107.05	106.33	105.77	104.4	104.51	105.74	104.78	106.61	107.24	105.44	104.37	105.72	107.01	106.34
110.63	110.1	111.39	111.74	111.57	111.95	110	111.41	110.82	110.51	112.68	111.14	110.64	112.18	111.94	112.95	110.8	110.3	110.89	110.54	111.04	110.98	111.48	112.4	110.59	110.56	110.98	111.09	112.36	110.67	110.64	113.2	110.86	110.13	110.61	110.18	110.63	111.15	108.63	112.5	111.31	111.76	110.71	110.05	110.11	111.05	109.64	111.56	110.93	114.05
106.36	107.8	107.6	107.27	106.51	105.54	106.9	106.69	107.13	105.73	107.79	107.38	108.61	107.69	105.25	105.96	107.38	108.27	105.91	106.16	106.26	105.83	107.6	108.15	108.42	107.32	107.35	106.37	108.02	107.69	107.64	106.72	106.33	106.48	107.6	107.36	106.37	106.52	106.22	106.19	107.4	105.54	106.83	105.95	106.94	105.97	107.96	106.44	107.59	106.68
101.44	100.53	101.31	100.6	101.92	99.346	99.379	99.988	98.785	100.02	100.72	98.936	99.373	101.45	101.52	101.52	102.17	99.622	101.64	100.62	100.41	100.93	99.512	101.08	101.28	101.73	99.359	99.555	101.22	100.97	101.09	99.649	101.53	99.948	99.516	100.99	99.887	100.73	101.07	101.32	99.401	101.18	101.35	100	101.27	99.943	100.77	101.47	102.16	101.01
98.197	98.98	99.508	99.677	100.42	99.591	98.313	99.944	100.13	98.268	99.665	98.891	98.438	99.819	100.21	99.764	99.967	101.37	100.94	100.27	100.7	100.01	100.47	101.73	100.71	99.487	99.749	98.521	97.787	100.5	100.47	101.98	99.166	100.12	101.19	99.622	100.26	98.684	100.51	101.31	99.612	99.701	100.53	99.259	101.37	98.424	98.202	100.73	98.204	100.42
105.38	105.47	107.22	104.2	106.17	106.25	105.3	105.45	105.64	105.29	106.62	105.91	105.21	104.89	106.3	106.25	105.54	105.02	105.7	104.44	104.56	104.44	104.51	106.21	105.41	105.67	105.48	107.09	105.61	103.58	105.2	106.2	107.84	106.58	105.3	105.76	104	107.14	107.88	107.16	105.51	106.25	104.68	105.81	105.87	105.83	106.36	106.52	106.42	105.06
107.51	104.92	105.66	106.79	105.51	104.93	106.19	106.15	106.07	105.42	104.63	104.63	106.67	107.53	106.16	107.48	105.06	105.73	104.74	105.07	105.89	105.85	105.08	106.04	105.25	106.27	104.98	105.32	105.68	105.59	106.6	105.34	104.84	105.35	104.87	106.25	103.82	105.7	105.18	105.75	106.08	105.87	105.2	105.15	105.45	107	107.14	105.73	105.67	105.28
111.89	111.2	111.74	112.86	110.94	111.51	111.45	111.54	111.41	111.69	111.53	111.57	110.19	109.83	108.53	111.69	110.95	111.28	109.68	110.38	111.3	111.39	112.03	111.22	111.46	110.87	110.18	109.71	110.97	110.2	111.29	111.72	111.22	109.78	112.03	111.36	109.92	111.9	111.76	112.03	111.7	109.54	110.68	111.11	112.36	109.11	111.5	111.54	110.56	113.1
105.84	105.32	106.03	107.48	106.34	105.79	108.57	105.93	104.93	106.28	107.58	106.07	106.54	105.62	105.87	106.17	106.48	106.21	106.81	107.18	105.26	105.31	106.78	106.19	107.28	104.55	107.77	107.23	107.49	107.21	106.52	106.6	107.18	106.69	106.08	106.85	105.06	103.93	107.26	105.8	104.98	107.61	106.83	105.92	106.81	107.71	106.27	105.38	107.44	107.45
105.37	105.67	104.76	106.41	105.09	106.04	106.3	105.01	106.76	104.6	104.18	106.65	105.75	106.39	107.33	105.29	106.14	106.86	105.44	106.61	105.53	105.91	108.28	106.64	104.93	106.8	106.42	105.68	105.52	104.72	106.08	106.23	106.16	106.77	104.82	105.29	105.49	105.6	105.36	105.86	105.23	104.9	104.98	107.78	104.84	106.71	106.22	105.98	106.18	105.78
110.69	112.4	110.25	111.39	113.86	111.96	112.29	111.82	111.38	111.7	111.18	111.06	110.9	110.11	110.43	111.24	110.75	111.47	111.23	111.27	111.87	111.27	110.39	111.94	110.4	110.59	109.69	111.93	112.29	112.3	111.85	113.19	112.9	111.65	113.38	110.22	111.58	110.43	111.33	111.68	112.86	113.08	111.9	111.7	111.72	110.71	111.47	109.99	110.6	113.69
105.75	105.48	104.42	104.83	105.8	104.27	105.57	103.89	105.19	103.76	103.93	104.77	104.8	104.17	105	103.48	103.98	105.38	105.64	103.39	104.84	103.46	103.62	104.08	104.37	104.64	104.69	103.58	105.2	104.04	104.82	103.66	104.81	104.43	103.59	104.02	104.8	104.35	104.88	104.86	104.46	103.98	105.45	105.24	104.14	104.86	105.79	102.97	103.81	104.28
105.44	103.25	104.94	104.61	104.49	104.06	103.99	104.43	105.41	103.27	105.1	103.84	103.59	103.28	105.85	103	104.99	103.11	104.89	103.83	104.95	102.74	105.06	103.38	104.68	104.99	102.66	102.7	103.67	105.22	105.07	105.72	103.9	102.53	104.26	103.76	104.58	104.41	103.45	104.55	105.06	103.07	102.35	103.49	104.1	103.71	103.77	104.51	103.1	103.76
111.22	111.25	108.98	109.4	111.53	111.92	109.54	111.38	110.34	109.88	111.39	110.43	111.26	109.98	110.94	111.38	110.62	111	111.23	111.81	112.55	112.07	109.45	110.9	110.1	111.17	112.95	111.35	111.01	111.73	111.88	111.54	113.03	110.14	110.02	112.16	111.57	108.37	111.52	112.52	110.62	111.57	110.89	110.51	112.59	111.33	112.53	112.05	111.6	111.19
106.61	107.79	107.67	107.73	108.53	106.48	106.74	105.83	108.32	107.61	105.62	105.55	108.38	106.4	108.47	108.06	107.65	104.15	105.58	105.98	105.72	107.35	107.41	107.46	107.37	107.74	108.78	107.16	106.24	106.06	106.43	106.67	108.12	107.69	106.94	106.1	107.66	105.71	108.34	107.72	106.62	107.27	107.34	108.22	105.71	106.66	106.7	108.57	107.63	107.18
109.13	110.44	109.66	108.54	111.12	110.27	110.38	110.34	110.49	111.54	111.54	112.54	109.13	111.44	110.27	109.46	110.92	110.14	109.05	109.55	110.72	110.02	109.49	110.31	108.35	109.57	109.74	109.57	111.27	110.77	110.39	110.01	110.37	110.36	108.81	111.22	110.06	108.84	111.03	110.66	110.38	108.88	110.35	109.36	112.04	108.41	110.01	110.45	110.48	110.36
105.68	106.85	105.22	104.19	103.65	104.46	106.69	106.92	107.25	105.18	104.85	105.91	106.76	105.34	105.15	106.07	103.89	105.51	107.67	105.9	106.42	106.77	106.84	104.94	105.35	106.39	105.69	104.73	104.48	102.94	107.1	106.04	103.96	106.16	103.6	105.68	105.23	104.73	104.92	104.53	106.02	105.33	105.47	107.75	104.34	106.92	104.96	105.51	105.56	105.5
111.42	109.62	111.8	109.67	110.6	109.82	110.58	109.42	111.06	108.93	110.36	111.92	111.14	110.14	110.2	110.41	111.27	110.66	111.31	110.98	112.17	110.6	109.42	110.62	110.16	110.64	111.14	110.2	110.37	111.67	111.21	110.51	110.22	111.51	111.73	110.02	111.59	111.7	112.19	110.9	110.25	110.14	110.2	110.16	110.18	111.3	109.91	110.55	110.67	110.59
107.1	107.43	107.6	106.71	107.52	104.99	106.27	106.56	106.69	106.73	105.75	107.31	107.65	106.02	105.25	108.01	106.46	106.09	105.53	107.36	107.19	106.71	106.18	107.27	105.85	106.93	107.08	105.64	105.4	106.89	105.03	106.05	105.19	105.67	108.19	107.41	105.4	106.95	107.4	107.88	106.32	106.64	106.1	106.5	105.49	106.91	107.83	105.94	105.44	105.35
105.24	105.67	103.94	106.21	105.4	104.34	105.51	106.2	105.4	103.64	104.19	103.76	105.73	106.2	104.38	104.96	106.13	104.83	103.6	104.36	104.35	106.39	104.71	105.58	103.92	104.98	103.71	106.3	105.88	103.57	103.32	104.26	105.56	104.82	104.12	106.4	103.7	104.28	105.46	103.62	106.05	106.25	105.33	103.06	104.98	105.01	104.53	103.36	105.32	103.58
107.6	107.23	105.99	105.71	106.41	107.17	105.54	105.15	106.89	105.26	105.1	106.14	104.61	104.79	106.03	105.59	105.35	104.65	105.8	105.75	107.12	105.77	105.2	105.43	104.39	104.54	105.46	107.72	105.05	105.07	106.63	106.45	104.77	105.9	104.96	105.24	104.84	105.71	104.88	105.58	106.49	106.28	106.54	105	105.58	104.74	104.76	106.48	106.2	103.9
111.43	113.15	113.52	112.61	111.43	110.78	112.26	111.64	114.04	110.81	111.87	111.82	110.04	112.54	111.5	111.84	112.36	111.49	111.43	112.12	111.91	112.74	111.93	113.22	112.11	113	110.52	112.52	110.69	111.31	112.56	112.26	112.05	110.35	111.05	110.55	110.74	111.78	111.5	112.33	112.31	111.56	110.25	112.04	113.28	111.87	111.02	111.85	111.69	110.9
109.43	109.78	108.69	108.96	109.66	109.6	109.99	110.28	109.88	109.67	110.96	111.03	109.83	110.08	108.2	108.38	109.11	110.81	110.54	110.42	112.06	111.49	110.3	110.06	110.3	110.28	111.45	109.13	110.02	110.4	109.89	110.37	109.02	109.77	111.42	109.78	110.11	110.99	110.29	110.22	109.7	109.24	110.37	111.02	110.03	109.04	110.24	109.99	109.86	108.62
105.24	105.19	103.65	105.09	105.37	106.32	106.51	106.67	104.94	106.46	106.41	105.43	105.59	104.59	103.62	106.54	104.76	104.22	105.26	106.57	105.35	109	106.7	104.98	105.53	106.4	105.5	107.29	106.53	105.56	106.53	106.4	106.31	105.58	106.81	104.64	106.73	105.54	106.18	107.27	106.43	104.56	106.83	106.67	104.84	106.5	106.23	105.6	105.92	105.6
105.5	103.92	105.05	104.76	103.49	105.35	106.01	104.04	104.35	104.96	103.61	104.92	105.79	104.44	103.65	104.02	103.76	106.13	104.75	104.41	104.42	105.04	104.03	103.08	104.87	103.81	104.58	104.79	104.24	104.81	104.77	104.23	104.67	103.83	104.52	104.19	103.71	105.18	103.03	103.76	106.03	103.63	103.97	105.15	106.26	104.33	105.38	105.31	103.89	103.7
106.67	105.06	104.88	105.76	104.77	105.56	105.31	106.2	105.77	106.65	105.05	105.28	106.36	106.45	104.4	106.03	104.65	106.69	105.28	105.47	105.34	106.33	104.99	104.66	105.17	105.7	106.26	105.26	107.58	105.81	106.36	105.36	105.82	106.82	105.82	105.62	106.2	104.81	105.74	104.86	105.03	104.78	106.73	104.94	106.09	104.85	103.24	104.73	104.11	106.67
111.12	110.86	113.73	111.23	110.64	112.54	113.47	112.19	112.15	111.36	111.69	112.6	111.4	112.77	111.65	109.83	109.87	112.14	112.21	112.37	112.08	111.56	110.97	112.68	111.39	111.64	112.05	111.43	112.2	113.55	113.44	111.07	111.43	111.95	112.44	111.47	111.94	112.03	111.73	113.24	113.23	112.07	110.94	112.27	112.11	111.54	112.33	111.59	112.65	112.72
106.82	105.96	107.01	104.8	107.41	106.61	106.94	106.58	106.64	108.74	106.65	106.92	107.46	108.37	106.54	107.89	106.41	107.03	107.05	107.12	107.23	108.95	106.29	106.97	108.07	105.8	107.16	106.78	106.9	107.35	107.28	106.52	106.71	105.81	107.48	106.29	108.73	106.66	107.32	108.1	106.63	106.49	106.57	105.33	106.66	106.38	107.94	105.08	106.68	106.09
99.973	101.24	101.04	100.64	100.58	100.11	99.82	99.366	102.33	101.08	100.82	99.139	101.61	99.921	101.1	100.58	99.613	101.85	100.63	101.54	98.958	100.08	100.45	99.935	100.44	100.96	100.24	101.04	100.4	102.39	100.32	100.29	100.62	100.66	99.825	100.19	99.539	100.12	101.07	100.5	99.051	102.43	101.93	100.57	101.23	102.55	101.43	100.55	100.09	101.57
105	106.25	106.34	106.13	105	105.72	104.91	104.87	107.01	104.55	104.05	106.02	105.15	105.5	103.99	104.58	105.51	106.43	104.91	106.39	105.23	104.57	104.75	105.73	105.21	105.59	105.13	105.94	105.61	105.39	105.36	104.75	104.25	104.92	104.73	105.75	105.24	104.73	106.32	105.6	105.32	105.61	104.23	105.62	105.1	105.34	106.53	105.99	105.33	105.53
106.78	106.12	105.9	106.26	105.8	105.17	106.22	105.75	106.58	107.21	103.67	106.01	107.77	105.48	103.06	104.8	104.86	105.62	105.74	105.92	106.49	105.92	105.81	105.52	106.16	105.95	105.1	105.39	105.41	105.21	106.82	105.5	106.89	106.86	105.28	105.3	106.25	106.64	104.37	104.89	105.02	105.41	106.66	106.49	105.82	106.45	104.62	105.98	105.96	105.59
104.19	103.44	103.57	103.64	104.68	105.57	104.75	103.88	104.18	104.34	105.61	103.86	104.74	104.18	103.4	104.54	103.24	103.6	102.58	103.48	103.3	103.15	104.65	104.55	105.69	105.57	105.47	103.34	103.83	103.87	105.3	105.25	104.33	104.15	104.7	102.55	103.29	104.75	104.67	103.73	105.02	103.93	105.85	104.95	104.61	104.1	103.99	103.08	102.91	104.05
106.9	107.27	107	105.33	105.37	106.68	105.91	105.12	104.3	103.95	107.57	107.56	104.84	107.15	106.18	105.46	105.84	106.85	106.09	106.79	106.66	107.08	107.07	105.86	106.75	106.8	106.89	107.65	107.13	106.84	106.85	106.01	105.54	106.96	105.7	106.53	105.32	105.09	105.81	106.93	107.05	105.69	105.51	106.53	106.85	107.12	105.18	107.61	105.44	107.48
112.21	113.13	112.25	112.15	113.06	112.15	114.08	110.14	114.24	113.62	113.52	113.25	112.95	112.85	114.27	113.09	112.18	113.46	113.76	113.17	111.43	113	113.36	115.02	113	112.87	112.43	112.93	113.86	113.34	112.9	112.86	115.22	113.47	111.77	113	112.99	113.34	111.49	113.08	113.51	114.62	113.68	113.01	113.75	113.2	112.57	113.06	112.08	112.43
110.41	113.34	111.36	111.92	110.72	111.42	112.16	110.59	111.57	110.73	112.02	111.98	112.31	111.1	111.96	110.08	111.25	111.24	111.89	111.16	111.61	111.55	112.29	113.53	110.75	111.9	112.29	111.54	112.09	112.02	112.37	111.96	111.56	111.39	111.52	112.05	111.44	111.21	110.93	110.38	111.31	112.17	110.36	111.69	112.45	111.01	111.89	110.47	110.05	111.72
103.23	103.65	104.58	102.12	105.13	104.83	105.65	104.78	104.01	102.53	105.16	105.49	106.09	105.18	106.24	103.15	103.52	105.23	104.83	107.41	103.11	104.37	104.71	105.05	104.11	103.66	103.99	104.07	106.24	104.11	104.59	103.92	104.79	104.73	104.76	105.81	104.91	103.18	103.9	105.18	105.54	105.11	104.63	105.54	105.06	103.31	105.26	104.96	103.62	104.3
107.25	106.44	106.85	106.57	106.1	107.25	108.93	105.99	106.64	104.84	107.56	106.24	106.82	105.03	106.77	106.5	106.29	107.96	107.1	106.22	108.89	107.65	107.35	106.42	106.64	106.87	105.17	107.02	105.29	106.47	106.39	107.09	104.69	105.28	106.47	104.87	107.21	107.09	105.74	107.54	105.56	107.53	107.59	104.52	105.32	108.52	104.5	107.61	107.31	108.32
109.92	111.13	111.49	109.69	110.57	111.06	111.93	110.66	110.67	112.53	109.88	110.47	110.52	112.08	111.81	111	110.87	111.39	109.46	111.72	110.3	110.01	112.17	109.87	110.48	111.24	111.47	110.86	110.64	110.97	112.85	111.61	111.76	111.72	109.96	109.78	111.34	111.92	111.49	112.66	111.65	111.34	111.14	111.71	112.06	111.55	111.11	110.76	110.31	110.45
105.65	106.57	105.31	105.24	104.41	104.84	105.51	107.22	104.98	105.18	105.44	106.8	104.62	104.65	105.33	104.76	107.18	106.13	104.56	105.96	104.68	106.42	104.09	104.63	106	104.05	106.06	106.78	104.78	106.54	105.96	105.82	106.29	106.04	105.25	104.72	105.7	105.65	106.89	106.54	106.2	106.7	105.78	107.24	106.54	103.95	105.95	104.73	105.01	105.19
107.02	106.34	106.06	105.84	106.57	106.76	108.06	106.94	106.16	106.95	108.42	106.74	108.06	105.81	107.8	106.93	106.99	106.67	107.42	104.78	106.06	106.22	106.92	106.36	104.97	107.33	106.48	106.82	105.54	108.22	107.04	107.18	105.51	107.25	105.12	107.47	106.27	105.65	107.62	106.19	107.99	107.33	107.02	107.22	106.45	106.06	106.55	106.35	106.46	106.16
118.36	118.16	117.17	116.21	117.65	116.23	117.71	116.58	117.33	117.95	117.94	118.6	118.55	116.17	117.77	118.16	118.07	117.9	116.95	117.06	117.47	119.38	116.4	118.24	116.37	116.82	119.53	117.65	117.85	116.65	119.41	116.75	117.32	117.13	117.13	116.88	116.35	116.48	117.38	118.77	116.43	117.84	118.55	117	117.84	118.38	118.18	118.65	117.1	118.93
107.32	106.89	107.44	105.06	107.74	107.22	105.35	105.67	106.24	105.71	106.37	106.57	106.44	105.32	105.77	106.33	107.54	106.11	107.44	105.26	106.42	106.39	105.6	106.72	106.57	106.56	103.97	106.36	106.85	106.95	106.69	105.81	106.41	108.67	107.22	105.92	105.67	107.52	105.77	105.25	106.71	105.56	105.92	106.51	106.65	107.56	105.59	105.46	104.58	106.22
100.11	99.097	100.67	99.746	99.167	99.983	99.583	99.317	101.05	98.754	100.03	98.65	100.53	99.416	99.325	101.6	99.127	100.72	100.25	98.906	99.011	99.078	98.086	98.851	98.92	98.377	99.886	100.04	99.609	99.003	100.14	100.95	100.03	99.545	100.4	99.7	99.541	101.65	98.909	99.997	101.14	99.029	101.47	97.839	100.04	100.12	98.99	98.811	99.965	99.803
105.92	105.78	108.05	108.25	107.22	106.99	106.41	105.74	106.89	106.24	106.27	107.3	107.7	107.13	107.2	105.16	106.19	104.91	106.17	105.17	108.19	106.98	106.83	107.57	106.86	106.18	107.55	107.67	106.69	106.5	107.42	107.57	107.38	107.5	107.21	107.06	106.97	106.86	106.79	107.24	106.5	106.36	105.04	107.84	107.42	107.22	106.9	109.49	104.73	106.64
106.03	105.73	107.91	106.26	106.84	105.12	106.9	106.45	104.64	105.98	104.96	106.89	108.96	106.6	105.33	105.94	105.49	105.17	105.21	107.67	105.52	105.17	105.94	106.38	107.01	105.75	107.6	106.13	106.18	106.1	105.96	107.99	105.97	106.64	106.64	106	107.15	106.47	106.75	104.76	105.39	106.19	106	106.43	108.62	105.18	107.79	105.35	105.84	107.07
105.66	105.79	105.73	106.53	105.58	105.7	104.58	105.33	105.86	106.14	105.09	106.15	105.65	105.38	105.53	105.53	105.89	105.35	105.24	103.3	105.59	104.78	105.57	104.8	105.44	105.35	105.82	105.35	105.56	105.39	105.95	106.75	104.97	106.16	107.14	105.28	103.84	106.23	104.23	104.31	106.34	106.22	105.47	105.11	105.38	104.32	106	104.8	104.97	104.49
112.47	111.95	111.98	114.28	114.21	112.32	111.56	111.77	110.67	113.23	112.24	112.34	111.55	111.3	113.3	111.9	112.75	112.19	112.91	112.41	111.96	111.62	112.85	112.75	111.91	111.3	112.29	112.01	111.32	112.21	111.72	112.07	114.06	111.91	110.86	111.74	112.18	111.18	112.92	112.26	110.15	112.26	111.32	112.78	111.5	113.87	110.5	112.14	112.49	112.98
105.89	106.1	105.75	105.73	105.64	105.45	105.85	106.95	106.6	104.27	105.61	105.63	104.99	106.13	106.21	106.24	105.93	106.44	105.54	105.13	107.02	107.01	106.8	105.51	104.05	106.88	105	106.46	105.64	104.9	106.47	106.21	106.74	105.54	105.14	104.86	104.62	106.81	105.68	105.76	106.17	105.6	107.74	104.69	106.43	106.14	104.26	106.89	106.48	106.75
98.449	101.84	99.914	99.509	99.616	99.623	100.2	100.4	98.639	98.362	99.863	101.02	101.41	97.087	100.69	99.682	98.69	99.181	99.257	99.807	99.315	100.81	100.68	99.296	99.596	99.441	99.41	97.309	98.237	99.868	99.835	99.952	99.591	99.354	99.738	98.722	98.253	100.66	100.14	99.515	99.68	100.51	100.38	100.34	99.178	99.026	99.966	98.985	101.65	99.784
110.2	108.77	108.51	110.19	110.29	109.73	107.98	110.18	108.44	111.7	110.3	108.85	110.51	110	110.51	110.18	110.43	108.84	110.41	110.94	109.92	109.15	110.36	110.25	110.13	109.05	110.2	109.63	110.64	110.43	109.41	110.14	110.9	109.16	108.36	111.4	109.76	108.99	110.38	109.78	108.34	110.01	111.03	109.31	108.95	109.9	109.16	109.38	110.25	108.27
104.81	105.66	105.79	105.38	106.1	104.31	103.96	106.66	105.54	105.44	106.05	106.07	105.75	104.02	105.22	105.24	104.74	105.94	105.72	105.35	104.97	106.14	105.73	106.17	106.38	104.64	105.9	107.58	104.65	106.04	106.02	105.48	105.46	104.71	104.71	104.2	105.61	106.29	104.84	106.46	106.24	105.44	103.9	104.91	105.34	105.83	105.36	104.24	104.38	105.41
107.58	105.84	106.47	106.27	105.4	106.27	107.55	105.9	104.58	106.56	106.68	103.86	106.62	107.13	105.4	105.66	105.44	106.33	103.8	106.6	105.73	107.34	104.17	106.12	106.77	104.97	105.91	104.26	105.68	107.66	105.89	106.41	107.27	106.77	105.63	106.51	106.25	106.2	107.01	104.54	106.54	106.83	106.13	105.81	104.84	104.35	106.68	106.73	106.34	105.01
109.41	110.43	110.67	111.22	109.28	111.04	109.57	110.89	109.54	111.08	111.46	112.51	109.45	110.38	109.81	110.01	110.4	110.86	110.49	108.97	109.97	110.71	109.03	109.98	110.53	108.88	110.47	109.95	111.52	110.27	110.13	110.22	111.53	111.57	110.52	110.56	111.18	109.39	110.9	109.86	109.86	108.4	109.2	110.38	108.96	110.44	110.94	111.19	109.56	110.83
105.97	107.66	104.07	105.45	104.58	105.11	105.77	106.75	106	105.95	104.84	106.19	105.9	106.37	104.65	104.74	106.11	104.7	105.11	105.29	106.16	103.65	105.58	104.78	104.81	106.11	105.55	104.77	104.55	104.91	106.88	105.44	106.49	103.88	105.28	107.08	105.59	105.64	104.68	105.79	105.25	106.31	105.13	105.26	104.6	106.84	105.06	105.93	105.8	106.52
106.51	106.31	107.37	106.42	106.31	106.15	104.03	106.93	105.28	106.59	106.24	105.72	105.82	104.04	104.99	107.18	107.34	106.51	106.26	106.48	105.96	104.8	105.98	106.42	107.46	105.08	105.48	106.73	104.56	105.69	107.2	105.64	105.26	105.58	105.33	105.05	106.36	105.32	106.3	106.7	107.42	107.02	105.96	105.54	105.39	107.06	106.13	106.02	107.76	107.85
113.39	112.87	112.92	112.67	111.57	112.17	113.03	113.67	112.86	112.44	112.49	113.11	112.22	111.41	112.14	113.04	113.39	113.65	113.39	113.54	112.03	113.27	112.78	113.1	112.72	113.25	112.7	111.81	113.25	113.73	113.01	112.63	113.71	113.33	112.2	114.58	113.01	111.78	110.72	114.64	111.98	113.86	113.8	112.99	112.58	111.45	113.75	113.6	112.93	113.5
105.86	104.36	105.23	107.09	106.69	106.65	105.78	106.5	104.82	106.36	105.09	105.96	104.54	106.01	104.64	106.27	105.87	106.15	103.92	105.73	106	105.84	105.64	104.88	105.7	106.01	105.33	105.93	103.93	105.38	104.1	105.16	105.09	105.75	105.36	106.27	104.02	105.87	106.38	104.72	104.91	105.21	107.39	104.66	106.23	104.5	105.58	106.19	104.61	103.81
105.04	105.82	103.72	105.19	104.24	105.36	106.26	105.35	104.21	104.15	105.75	104.46	103.97	103.92	104.3	104.39	104.32	104.29	104.84	106	104.81	106.32	105.21	106.08	105.13	104.89	105.25	105.6	104.46	104.22	105.42	105.96	105.53	104.76	105.15	104.79	105.05	105.98	105.1	105.26	105.26	106.52	105.45	105.45	105.11	105.65	106.47	105.83	105.64	104.02
99.678	101.02	99.063	100.23	99.119	100.38	100.21	97.526	100.08	100.14	99.498	98.283	98.083	99.246	100.45	101.54	99.333	99.047	99.483	98.476	99.409	97.934	100.3	99.806	99.26	98.96	97.802	100.84	101.91	100.17	101.73	98.83	99.946	100.8	99.443	100.3	100.08	100.25	99.638	98.867	99.497	98.267	99.636	100.71	98.715	100.76	100.54	101.07	100.83	100.42
105.12	104.56	104.69	105.48	105.39	104.81	104.92	104.42	102.75	103.6	104.92	104.63	104.82	103.61	103.3	103.14	104.75	104.23	105.35	103.05	102.06	103.5	103.01	104.85	105.75	104.35	102.83	106.56	105.08	104.05	105.2	104.11	104.6	103.47	105.14	102.54	103.65	104.62	103.84	103.9	103.76	103.59	105.99	103.13	105.52	105.3	103	105.08	104.98	104.29
106.2	106.37	106.48	107.28	108.12	107.61	105.89	105.87	104.47	105.99	106.55	105.85	106.3	107.73	106.72	107.81	106.26	106.31	107.76	106.66	105.51	106.71	105.22	105.63	105.76	107.53	107.81	107.59	107.99	106.92	106.63	106.1	105.95	106.39	106.4	105.7	106.17	106.16	105.95	106.79	105.3	106.14	107.16	105.1	107.65	107.32	107.11	106.31	104.98	107.68
117.36	115.96	117.29	117.54	118.36	116.95	118.19	117.48	117.37	118.1	117.51	116.39	118.32	117.83	116.47	117.37	117.69	118.92	117.12	117.91	117.58	119.49	118.77	116.64	116.47	117.26	116.77	117.64	117.38	117.86	117.83	116.55	117.75	117.66	118.37	118.79	116.74	117.34	117.27	117.47	116.61	116.66	116.7	117.87	118.21	117.29	117.61	116.32	116.96	117.28
106.42	105.03	105.07	108.01	104.74	105.54	107.32	105.74	104.67	105.16	106.86	108.02	105.57	106.62	105.49	105.15	105.33	106.16	106.44	104.96	105.85	105.04	106.12	106.36	106.36	105.78	105.6	105.98	105.48	104.93	106.39	104.71	105.94	105.85	105	105.3	107.03	104.24	105.03	104.78	104.35	106.89	106.67	104.27	106.08	104.46	105.97	104.33	106.09	106.5
107.03	105.07	105.04	104.51	104.58	105.8	105.73	105.75	106.53	104.59	105.12	106.31	106.39	106.1	106	106.24	105.96	106.68	106.4	105.07	105.57	105.12	105.91	104.53	106.03	104.57	105.73	105.91	106.49	105.91	105.85	104.66	106.36	105.51	106.02	104.54	105.15	106.29	105.58	107.39	106.11	107.04	105.43	105.89	105.72	106.7	105.02	106.02	104.78	105.01
109.59	108.57	109.33	110.55	109.59	110.73	108.03	110.94	109.85	110.54	108.87	108.16	109.96	109.34	110.7	109.48	109.76	110.1	109.45	109.97	110.4	108.19	109.62	109.02	111.64	109.41	110.03	110.58	110.22	110.39	109.82	108.22	109.86	108.74	109.71	109.93	109.61	111.08	110.22	109.16	109.4	110.7	111.92	110.28	111.22	110.08	110.46	110.61	110.13	109.74
108.52	110.18	110.95	110.66	110.08	110.15	108.26	110.03	108.61	110.67	110.74	107.64	109.25	109.08	110.4	109.64	110.22	109.79	108.03	110.35	110.88	110.67	109.86	110.14	110.69	110.27	110.59	109.88	111.12	108.71	110.32	108.97	110.38	110.57	109.65	108.38	109.9	108.59	109.54	110.28	110.03	110.57	109.46	108.94	110.4	109.39	109.2	108.44	109.18	109.53
99.796	101.6	99.981	100.32	100.53	100.12	100.8	99.96	101.1	101.76	99.73	100.7	101.11	102.57	101.3	101.56	99.116	100.38	101.67	99.652	100.65	100.98	101.63	101.05	99.898	100.8	101.23	101.73	101.14	100.32	99.431	100.3	100.06	101.01	100.27	100.13	101.09	101.41	100.1	99.91	99.313	100.63	100.47	102.56	100.69	99.151	101.22	102.04	100.19	98.134
104.46	105.6	105.65	105.16	105.53	103.96	106.15	104.49	106.57	104.95	105.64	104.21	105.06	103.76	105.17	104.14	104.6	105.31	105.86	104.53	103.13	104.63	103.93	105.73	105.42	104.39	103.41	105.35	104.41	106.33	106.21	104.17	105.49	106.02	105.07	104.41	105.09	104.61	105.31	103.98	104.4	104.66	103.06	105.99	104.09	105.43	104.47	105.72	105.47	105.15
110.81	110.45	110.06	112.35	112.4	110.25	112.28	110.97	111.61	111.31	112.21	109.97	113.08	110.12	112.42	111.2	112.82	111.46	110.91	110.83	112.63	111.32	111.65	113.12	110.82	113.6	111.69	111.65	110.38	110.77	111.86	111.66	110.84	111.62	113.94	111.07	110.42	112.11	112.28	111.49	110.25	110.43	111.62	111.1	111.68	111.17	112.18	112.19	111.85	111.3
111.34	112.96	110.27	110.9	111.47	112.01	112.64	113.17	112.55	113.13	111.38	113.09	112.75	114.63	112.04	112.86	110.74	112.52	112.52	112.06	113.13	111.62	111.73	112.1	110.52	111.42	112.15	111.63	112.26	112.03	113.33	112.79	112.3	112.27	112.49	111.35	111.55	112.47	111.65	112.83	112.81	112.43	111.73	111.36	111.47	112.54	110.51	110.29	111.01	112.07
100.51	99.293	99.385	98.741	100.24	99.829	99.753	101.33	100.5	100.01	100.1	100.78	101.35	98.862	100.92	100.41	99.855	99.88	100.91	97.701	101.76	99.703	99.513	100.63	99.882	101.37	100.13	100.64	100.99	100.89	98.728	100.36	100.65	99.468	100.8	99.278	100.54	100.99	98.134	99.537	100.27	99.648	99.077	101.69	100.08	100.32	99.287	99.199	98.914	99.81
111.49	112.42	111.62	113.11	113.29	113.15	112.57	113.28	113.73	112.1	112.45	115.05	113.79	112.96	112.78	112.53	112.12	112.94	114.66	113.02	113.26	113.66	112.21	113.51	111.8	113.64	112.97	113.32	112.68	112.73	113.19	112.12	112.57	112.52	112.41	113.91	111.83	113.92	112.43	112.77	112.62	112.27	112.78	112.96	112.71	113.3	111.94	112.75	112.59	113.67
111.4	110.79	109.87	110.62	109.77	111.1	111.59	110.18	111.41	110.22	110.07	110.43	110.78	109.31	108.83	109.17	111.44	111.5	110.7	109.33	110.65	110.29	110.99	111.19	110.32	109.88	110.29	111.83	110.51	111.16	110.6	110.74	110.06	109.51	112.75	111.43	110.05	110.15	111.78	111.57	112.2	111.66	110.38	108.91	111.32	111.14	109.55	111.1	111.03	110.45
112.84	110.68	110.98	110.87	112.73	111.74	112.25	111.06	113.09	112.2	111.55	110.68	111.43	110.68	110.71	109.98	110.76	110.04	109.35	111.26	110.35	111.83	111.74	111.92	112.43	110.44	111.74	111.63	111.82	110.86	110.04	113.05	111.53	111.89	111.41	111.32	111.52	112.91	110.49	111.74	110.8	111.55	112.01	110.09	111.63	110.99	110.9	109.37	113.05	110.06
119.16	118.12	117.4	117.94	119.37	116.99	118.94	115.84	118.63	115.73	117.98	117.48	118.76	118.78	117.71	118.35	116.66	116.98	118.49	117.03	117.11	118.38	118.83	116.52	116.21	117.9	116.36	116.01	116.97	117.81	117.82	117.05	117.55	117.16	117.25	118.56	119.22	117.51	118.13	117.65	117.94	118.31	117.47	117.24	118.18	117.94	116.18	117.63	117.18	115.75
103.79	106.25	107.11	107.46	105.92	107.07	108	106.82	106.61	105.66	104.27	107.12	106.64	106.38	106.08	106.36	106.09	105.55	106.85	106.03	107.69	106.75	106.03	106.27	105.93	107.24	104.89	105.61	107.74	107.82	107.49	107.01	104.41	107.84	105.99	106.63	106.53	105.76	106.03	107.19	106.82	106.93	106.37	104.61	105.94	106.07	106.67	105.29	104.88	107.87
103.87	105.32	103.9	103.14	103.34	104.65	104.2	104.24	105.28	103.11	104.09	105.05	104.3	104.11	102.41	103.94	103.78	105.14	102.6	103.93	104.05	104.92	104.6	103.11	104.78	104.75	103.78	103.61	104.04	103.98	103.68	103.54	104.02	102.48	106.05	104.92	104.23	104.46	103.15	104.2	105.61	102.72	104.1	106.33	104.01	104.21	103.45	103.58	105.45	103.37
110.51	110.87	111.47	111.53	110.76	110.54	111.05	111.24	111.18	110.64	110.46	112.1	111.25	111.54	112.7	108.44	110.63	110.37	112.66	112.42	109.43	111.7	110.75	110.96	111.99	110.54	110.88	110.99	111.82	111.61	110.21	111.31	110.23	111.42	113.37	111.77	111.08	113.52	110.3	112.12	110.77	110.64	111.9	109.21	110.68	112.8	109.6	110.83	109.47	112.5
105.33	106.73	103.94	106.79	104.32	105.36	105.68	104.61	104.24	107.02	106.19	106.13	105.21	106.25	106.36	105.16	106.1	106.01	104.35	105.36	105.34	106.05	105.59	104.66	105.87	104.75	106.63	104.74	105.51	105.96	105.97	106.75	105.27	105.7	104.97	105.88	105.24	105.58	105.3	106.17	107.04	106.13	108.77	104.88	104.58	105.73	106.36	106.48	105.58	105.5
106.56	105.46	106.45	106.04	105.23	107.76	104.61	107.01	105.8	106.8	105.57	106.09	105.67	104.25	105.3	104.21	106.01	104.54	106.34	106.7	105.57	106.26	105.18	104.5	107.48	104.48	105.83	106	105.15	104.58	104.8	104.65	105.13	104.23	106.5	105.57	104.58	106.97	105.01	106.87	104.82	106.11	105.92	106.37	105.87	104.65	105.79	105.34	107.72	107.53
105.56	104.7	104.83	104.52	104.78	105.04	103.7	106.47	104.36	105.42	106.52	105.63	104.95	105.65	106.14	106.56	106.3	105.62	105.77	105.74	105.69	105.02	105.28	103.15	105.14	107.37	106.31	105.54	106.31	104.95	106.56	104.6	106.29	107.04	104.99	105.99	104.5	105.79	107.13	105.66	105.83	105.71	106.58	105.67	105.14	104.77	105.96	104.62	105.92	104.54
107.85	105.88	105.77	106.51	107.55	104.97	107.1	106.21	105.43	106.71	107.59	105.19	106.57	107.27	106.96	106.52	107.12	107.11	106.17	105.94	105.61	107.07	106.67	106.19	106.38	104.03	105.95	106.41	106.57	107.33	107.1	104.97	108.05	106.72	105.61	106.74	105.28	106.8	105.6	105.19	105.29	106.56	106.03	105.98	107.55	106.11	105.61	105.84	107.03	105.1
105.08	106.52	106.37	105.73	106.4	106.6	106.22	104.33	106.45	106.89	104.07	105.35	105.03	106.12	106.9	106.11	104.77	106.71	106.78	105.51	106.61	105.98	106.26	106.74	105.65	107.94	105.72	106.04	106.51	104.73	106.39	106.31	107.02	106.53	105.39	105.19	104.82	106.99	106.59	105.51	104.63	106.6	107.15	106.05	104.96	104.56	107.07	105.3	106.4	106.07
105.18	104.77	106.56	105.35	103.9	104.97	106.34	105.99	104.99	104.09	105.66	103.93	104.39	105.8	105.56	103.65	103.53	105.73	105.35	105.47	104.96	105.76	107.08	103.42	105.8	104.27	104.98	103.85	106.73	105.98	106.25	104.34	105.24	106.01	104.94	105.22	104.71	105.91	106.82	105.88	105.06	106.21	106.75	106.2	105.11	105.34	105.89	104.72	104.42	104.49
109.48	109.7	110.71	110.01	112.28	110.61	111.42	110.63	110.48	112.47	112.05	110.26	112.6	111.39	110.17	111.54	112.69	111.05	110.68	110.29	111.4	110.46	111.35	111.37	111.13	111.34	110.75	111.87	111.9	112.29	112.34	111.1	112.18	111.47	111.81	111.73	111.81	112.35	110.59	111.72	110.39	110.66	111.02	111.46	110.8	111.27	111.35	111.8	111.62	111.32
110.82	111.58	110.57	111.23	110.63	109.29	109.3	110.74	111.01	110.55	112.83	111.12	110.28	110.89	111.44	110.76	110.48	111.71	110.03	112.97	109.29	111.09	111.01	109.04	110.47	109.47	109.07	109.7	111.27	111.56	111.42	111.39	109.56	110.27	110.13	110.9	109.89	110.88	110.24	112.29	110.1	111	110.62	112.76	110.72	110	111.66	109.35	111.27	109.33
115.24	115.86	116.39	115.77	116.88	116.31	117.87	115.01	116.48	116.36	115.59	116.18	116.51	116.15	117.04	117.96	115.06	115.42	114.64	116.48	117.43	118.18	116.96	117.26	117.58	116.26	116.34	116.19	116.39	115.69	117.41	115.56	116.87	116.48	116.09	116.02	116.67	117.4	115.55	117.34	115.57	115.97	115.36	115.26	116.34	116.26	115.56	116.36	115.93	116.92
111.11	111.9	110.37	110.34	111.6	111.27	112.16	113.15	111.09	112.44	110.04	112	111.08	112.05	111.65	109.29	111.27	110.53	113.25	111.12	111.63	111.16	111.15	110.93	112.89	110.21	111.11	111.89	111.71	110.82	111.3	110.65	110.34	111.47	110.4	111.92	111.19	111.62	110.34	109.82	111.27	110.89	110.76	110.4	109.51	110.39	110.6	113.18	110.56	110.85
104.82	104.79	104.31	104.29	103.23	103.13	104.27	104.57	105.09	102.78	104.81	103.23	104.15	102.19	104.73	103.37	104.24	103.79	103.88	103.3	103.33	105.06	103.59	105.05	103.87	104.06	103.05	104.87	102.29	103.61	103.94	104.41	104.59	103.47	104.88	105.54	105.47	104.66	105.66	103.47	105	103.8	104.09	103.73	104.2	103.68	104.36	105.5	104.97	104.6
112.11	112.16	111.79	112.12	112.02	112.01	111.96	110.99	112.63	111.1	110.97	111.64	112.03	112.22	111.78	112.2	110.57	113.1	112.04	112.21	113.51	111.12	112.24	111.54	111.35	111.95	111.62	110.84	112.73	112.39	110.56	112.33	110.55	112.54	111.22	112.14	111.52	111.02	112.06	112.85	110.98	111.98	111.73	112.93	111.96	111.32	111.85	112.51	112.67	112.81
104.96	103.43	106.1	104.81	105.63	106.52	106.36	104.12	105.63	105.93	106.5	107.01	104.67	105.39	106.12	104.04	106.51	105.07	104.75	105.2	105.84	106.01	107.51	105	105.52	105.42	107.33	105.7	104.14	106.57	105.76	106.35	104.72	105.67	104.61	105.51	105.33	105.81	104.05	105.43	107.01	104.79	105.01	105.44	104.99	107.33	105.01	106.68	106.7	104.18
98.902	100.38	100.42	99.099	98.974	100.01	98.942	99.755	99.645	100.08	99.576	101.61	99.923	101.55	101.64	101.62	99.826	100.28	98.892	100.61	100.5	99.841	99.586	97.252	99.373	99.663	99.84	99.726	100.34	99.654	100.33	100.11	99.298	101.35	98.339	100.85	99.145	101.63	99.56	99.41	99.4	99.707	100.11	99.08	98.439	99.94	99.082	99.514	99.247	100.41
105.2	106.2	106.83	106.54	104.51	106.45	105.52	104.14	106.62	105.93	104.34	105.73	106.07	103.98	104.41	105.48	106.73	104.55	105.55	106.13	104.22	105.81	106.06	106.21	103.9	105.47	105.34	105.96	105.78	105.42	107.94	105.37	107.22	104.92	105.39	107.17	106.41	105	105.49	106.01	105.87	104.69	105.4	105.94	104.86	106.3	104.49	106.65	105.32	104.62
105.36	107.04	104.7	106.03	106.75	105.54	106.77	105.92	105.34	106.29	105.57	106.92	106.48	106.9	106.43	105.24	106.01	106.32	107.43	106.73	108.61	107.04	107.89	107.7	107.72	105.06	106.15	107.14	106.69	106.28	106.82	105.33	106.8	106.43	106.29	107.41	105.89	106.43	105.81	107.23	106.14	105.01	106.33	105.19	105.28	105.39	107.91	107.95	105.05	107.3
101.18	100.28	100.04	101.32	100.75	100.12	101.26	100.08	100.5	101.7	99.731	101.11	101.04	100.38	100.38	101.81	101.9	101.28	99.963	100.88	99.877	99.594	100.97	99.536	100.93	100.07	101.7	100.09	100.44	100.65	100.56	100.1	100.87	98.801	101.83	102.26	100.21	99.415	101.62	99.903	100.09	102.11	100.08	99.417	99.966	100.99	101.06	100.56	100.4	100.1
99.237	101.81	101.7	100.51	102.01	101.65	101.48	100.79	100.73	103.22	101.48	101.36	100.9	101.11	101.01	101.93	101.04	99.5	100.54	101.48	100.05	101.53	101.08	99.309	102.3	101.44	100.56	100.99	101.47	100.54	101.71	101.61	100.47	101.51	102.82	99.511	101.13	102.16	102.74	99.652	100.83	100.55	102.5	101.2	100.45	99.851	100.86	100.86	102.22	100.45
103.77	105	106.13	106.13	103.98	104.98	104.41	105.3	103.47	105.62	105.88	105.35	105.17	104.79	105.77	104.13	105.81	105.82	103.93	105	106.45	107.7	105.39	105.21	105.24	104.77	105.4	106.59	105.76	106.1	105.99	104.51	105.7	105.77	107.74	104.26	106	105.52	105.05	106.9	106.07	105.37	105.85	104.74	106.19	105.78	106.29	105.07	104.52	105.31
107.73	106.77	106.29	108.52	105.02	106.96	107.7	106.74	107.07	106.54	106.39	106.57	106.7	107.33	106.74	107.53	108.41	107.04	106.92	107.96	106.96	107.58	107.75	106.55	108.01	107.41	107.31	107.57	107.13	108.04	105.65	107.76	107.08	109.1	106.51	106.2	104.6	107.71	105.14	107.87	106.45	108.44	107.59	107.39	105.71	106.98	106	105.9	106.09	106.98
113.06	113.75	111.51	113.86	113.11	113.33	111.58	113.59	112.58	113.9	114.62	113.24	112.92	112.72	112.54	112.94	113.18	112.8	110.34	111.89	112.32	111.06	112.98	112.43	112.78	111.85	111.53	112.77	112.83	112.6	114.23	111.39	113.29	112.81	113.32	112.64	112.23	113.07	114.13	111	113.27	112.28	111.52	112.95	113.97	112.39	111.82	112.89	114.88	114.21
100.37	100.49	100.45	100.71	101.19	100.22	100.19	99.514	100.79	100.98	98.958	100.89	99.176	101.47	100.52	100.3	100.44	99.04	99.938	98.48	101.3	101	100.91	100.95	99.839	100.09	101.26	102	99.896	100.79	99.951	100.75	100.56	99.693	99.768	99.837	101.26	101.15	99.794	100.74	102.07	99.754	100.13	101.45	101.71	98.828	100.01	100.57	100.56	101.5
106.94	104.71	105.15	105.84	105.18	105.87	105.93	106.43	103.97	106.4	105.64	107.48	105.47	105.47	105.59	105.88	105.69	106.06	104.88	106.16	105.16	104.4	104.95	105.37	107.05	105.6	104.72	106.4	104.56	104.04	104.71	104.78	104.17	106.7	105.94	105	106.58	106.43	105.24	105.85	105.72	105.07	105.59	105.38	105.18	104.76	106.78	103.41	106.47	105.38
110.37	111.54	110.62	112.68	110.21	111.07	110.81	111.51	111.98	111.09	112.81	111.02	109.82	113.99	110.62	112.59	109.68	112.95	113.23	113.38	111.74	111.47	111.55	111.34	110.87	110.36	112.01	111.38	112.1	112.35	111.27	111.15	112.03	112.89	111.64	110.47	111.04	111.22	112.07	110.62	111.39	111.18	110.27	110.91	113.4	112.01	110.65	110.74	111.77	111.15
117.13	116.46	117.77	119.17	116.68	117.15	116.99	117.57	116.4	117.76	118.71	117.27	118.3	117.56	117.25	118.55	117.82	116.92	117.64	117.6	118.3	117.65	119.29	118.13	118.21	118.68	117.73	116.93	118.11	117.78	116.31	117.54	117.06	118.42	117.85	118.26	116.13	118.27	116.47	117.7	116.86	118.68	117.37	116.94	116.99	115.78	117.61	117.28	118.09	117.03
113.48	112.47	113.09	113.94	112.18	112.21	112.83	111.4	112.3	112.72	112.59	112.16	113.56	110.7	114.39	112.49	114.4	113.8	112.12	112.08	112.14	113.53	113.01	112.74	114.84	112.98	113.55	113.06	112.65	112.64	112.22	113.48	111.87	114.27	113.02	113.34	112.68	111.84	112.64	111.72	113.39	112.95	113.39	113.68	112.56	113.44	113.22	111.68	112.53	113.66
111.32	114.05	112.42	112.66	112.86	112.75	113.21	112.4	113.22	112.51	113.7	112.81	113.04	112.27	112.79	111.8	112.06	114.12	112.37	112.03	112.11	113.17	112.3	111.31	111.65	112.54	111.86	112.58	112.7	112.76	112.18	112.58	113.81	112.23	113.38	112.29	111.58	112.65	115.63	114.42	112.57	112.27	112.63	113.24	113.1	112.67	114.25	112.1	111.39	114.3
105.95	105.37	107.18	106.99	106.28	104.69	105.77	108.18	107.32	107.44	105.58	107.49	107.15	105.6	104.76	106.52	105.32	106.7	106.15	105.79	106.93	106	105.73	107.36	106.95	104.54	105.31	107.98	105.82	105.46	106.72	107.38	105.4	108.26	105.79	105.67	106.36	105.72	106.71	105.38	107.85	106.22	105.78	105.85	105.13	107.73	106.7	104.95	107.84	106.68
104.95	105.48	105.68	105.34	104.47	106.45	105.84	105.85	106.28	106.21	105.59	106.25	105.09	105.3	103.73	104.93	105.96	104.86	104.99	105.43	105.5	107.12	104.64	105.37	106.69	103.94	106.51	105.6	105.64	105.76	105.91	104.13	106.18	106.84	106.96	106.03	106.18	104.75	106.28	104.51	105.83	105.56	105.74	104.59	106.58	105.14	106.22	105.62	106.49	105.42
99.783	99.602	100.54	99.47	99.886	100.12	100.81	99.942	99.883	100.95	101.1	99.611	100.64	98.86	99.217	99.299	100.39	100.68	99.441	99.032	98.649	99.821	99.945	100.22	99.466	97.568	100.38	100.02	99.082	99.266	98.945	100.11	99.694	99.716	100.5	98.566	99.178	99.96	100.97	99.663	100.55	100.2	98.623	99.225	98.956	99.606	99.493	99.312	99.216	96.464
110.37	110.79	110.51	111.15	111.13	110.5	112.36	110.97	111.74	111.31	110.38	110.18	111.38	110.16	111.41	111.7	112.22	112.24	111.33	112.17	111.41	112.4	112.15	111.67	111.47	111.27	111.31	110.79	110.17	111.77	112.14	111	109.98	112.91	110.65	111.07	111.49	111.45	110.85	112.04	111.68	111.25	112.08	111.25	109.86	111.38	110.88	111.46	110.82	111.73
107.36	105.57	105.08	107.29	106.41	104.03	107.64	106.44	105.83	106.86	104.92	105.5	105.79	106.84	106.43	106.9	105.36	105.64	105.1	106.13	106.49	106.54	106.85	106.85	106.17	106.87	106.25	106.16	106.41	106.64	106.73	106.31	105.74	105.41	106.56	106.7	106.89	106.81	106.35	106.36	105.87	105.44	105.91	105.67	106.48	106.62	104.9	106.67	105.25	106.05
117.24	116.86	117.57	117.43	119.39	118.96	118.22	116.06	118.3	119.03	118.79	116.84	117.31	117	117.53	117.12	116.7	119.18	117.56	118.94	118.79	117.63	118.84	115.99	118.45	117.98	116.21	117.27	117.76	118.6	118.94	117.19	117.23	116.38	116.91	118.03	117.71	118.25	116.94	119	116.51	118.91	117.26	118.05	118.42	117.34	118.16	116.9	117.74	116.89
112.03	113.11	113.96	112.4	112.06	113.56	113.8	113.18	110.78	112.77	112.9	113.45	113	111.67	113.23	112.5	112.22	114.65	110.53	113.6	111.66	113.04	113.44	112.08	112.84	113.37	112.56	113.36	114.06	111.83	111.39	114.49	112.19	112	113.32	111.9	112.45	111.77	111.7	112.27	113.62	113.52	113.69	113.73	110.43	114.09	111.81	112.83	112.87	113.44
104.67	103.04	103.83	104.26	104.12	105.12	105.45	105.88	104.07	103.79	105.59	103.73	105.26	103.71	104.81	105.27	103.44	105.57	105.68	104.49	104.06	105.22	104.6	104.9	105.5	105.15	103.48	105.44	103.63	105.07	105.83	104.78	105.11	104.03	105.19	104.23	105.37	104.69	106.37	104.21	105.63	103.17	105.17	105.35	104.62	104.29	104.03	105.12	105.06	105.58
106.21	107.76	105.26	105.4	105.82	105.14	105.98	106.59	106.92	105.6	106.97	106.56	105.92	106.93	105.62	105.7	105.08	106.41	107.29	105.22	106.71	106.15	107.94	105.04	104.81	105.76	105.54	107.04	106.11	105.17	105.86	105.22	105.63	105.96	107.37	106.27	106.11	105.32	106.92	106.22	104.12	106.01	106.39	107.36	105.5	106.26	106.44	105.13	104.89	106.13
106.05	107.76	106.21	104.29	105.62	105.53	104.61	106.18	104.56	105.81	105.63	105.91	107.41	106.82	106.63	104.96	108.04	104.51	104.92	104.32	106.9	104.57	106.13	104.75	107.42	105.39	106.08	106.39	106.89	105.87	107.13	107.81	105.87	107.76	106.5	106.69	108.41	106.77	106.37	105.89	107.04	105.19	105.65	106.39	107.47	106.52	106.61	105.67	106.28	105.84
105.26	104.14	106	106.71	104.95	104.81	106.06	105.95	105.1	103.17	105.6	105.74	104.1	104.08	104.63	102.07	104.21	106.54	106.65	104.21	103.98	104.91	105.11	105.81	104.54	104.2	105.31	105.18	106.06	104.53	105.94	105.69	105.65	104.29	105.66	105.57	105.45	104.9	103.86	105.88	105.5	103.98	105.91	104.73	105.77	105.47	106.57	104.78	105.67	104.24
106.5	105.85	105.38	105.73	106.59	106.2	104.23	105.94	105.08	106.04	107.32	104.98	105.51	104.52	107.14	106.26	105.41	104.84	105.07	104.69	105.35	104.16	105.32	106.02	105.17	104.78	106.91	106.11	104.66	105.8	104.36	103.72	106.79	106.01	104.37	106.22	104.9	103.49	104.42	106.67	103.9	105.23	103.86	104.5	105.23	104.97	105.9	104.39	104.51	105.4
104.37	104.9	104.79	106.26	105.07	104.64	107	104.44	103.96	105.06	105.22	106.07	104.98	104.4	105.48	105.85	105.89	104.64	106.78	108.08	106.33	105.01	106.5	105.32	105.8	106.83	104.61	107.25	106.12	106.83	105.07	106.37	104.82	105.8	106.53	105.58	104.48	104.97	105.3	105.21	107.61	105.78	104.94	105.04	106.52	105.73	106.11	107.2	105.92	104.51
100.47	99.843	99.949	101	99.099	100.05	100.81	98.477	101.01	101.07	98.089	99.237	99.247	97.707	100.86	99.648	100.22	99.504	100.24	99.347	99.947	98.437	100.72	99.108	99.849	99.8	99.16	99.272	100.36	99.458	99.81	98.679	100.6	99.092	99.053	98.608	100.52	100.02	99.321	99.244	100.66	98.137	100.67	100.4	99.286	99.583	100.2	100.55	98.311	100
105.39	105.95	107.28	105.49	104.4	107.13	106.11	106.82	105.64	104.34	105.72	104.59	107.04	107.07	106.19	105.08	105.76	104.41	104.7	107.75	105.92	104.55	106	107.18	106.13	105.55	105.93	106.52	105.44	106.41	105.11	106.31	104.95	105.57	106.5	106.13	105.58	105.81	104.37	106.78	106.16	107.28	105.67	106.39	106.17	106.31	105.83	105.12	105.14	105.33
104.81	104.62	105.68	106.37	105.16	105.93	105.53	104.89	105.61	105.2	105.44	105.02	103.93	106.24	104.31	107.06	105.97	105.52	105.04	106.3	105.58	106.68	104.74	104.92	106.05	105.07	106.45	104.65	105.02	105.91	105.28	105.97	108.08	105.17	105.45	103.46	104.95	105.11	103.94	106.16	106.32	103.98	106.36	105.8	106.87	105.12	105.81	107.05	106.65	107.5
105.16	105.37	106.15	107.01	106.56	105.99	106.03	107.22	105.97	107.08	105.76	106.29	105.26	106.81	108.9	104.63	106.44	105.64	106.75	106.44	105.22	106	106.63	104.1	106.26	106.09	104.78	106.01	106.61	105.21	106.11	107.09	106.22	106.71	107.08	105.23	106.54	106.09	107.11	105.23	104.29	105.97	104.56	106.38	106.63	105.72	106.48	106.58	104.53	107.07
106.1	106.25	107.19	106.16	106.58	106.76	105.74	107.18	106.78	106.2	104.66	107.03	105.94	106.41	106.11	106.53	106.12	106.68	105.47	105.44	104.65	105.36	106.18	105.99	106.05	106.43	104.8	106.02	104.74	105.38	107.02	105.9	105.12	106.9	105.78	104.65	104.08	106.56	105.64	105.95	106.05	105.48	106.78	106.72	106.13	108.26	107.46	105.85	104.78	106.61
110.18	112.03	110.62	110.28	111.28	111.53	110.52	111.08	110.04	110.91	111.42	108.96	111.3	110.88	109.74	109.37	111.74	111.76	112.08	112.56	112.55	112.22	110.91	110.61	110.99	111.33	111.17	110.36	112.56	111.02	110.89	112.65	111.37	110.79	109.55	111.34	111.96	112.33	111.32	113.13	109.85	111.22	111.73	110.69	111.11	108.89	111.95	110.02	111	108.91
104.21	105.4	104.93	105.27	104.56	105.35	106.47	105.71	103.52	104.12	104.52	105.39	104.1	106	104.86	103.8	103.97	106.33	103.25	104.58	105.55	104.43	104.14	105.41	105.7	105.34	102.64	103.91	104.12	104.39	106.21	104.76	104.54	105.44	103.39	104.41	104.76	103.69	104.45	104.33	105.19	106.24	103.65	103.63	105.39	105.38	104.24	104.24	105.27	105.1
111.98	111.8	110.77	111.85	111.88	112.45	112.21	112.04	111.61	109.39	109.29	111.36	111.21	111.54	109.73	111.29	112.54	110.07	113.01	111.09	110.91	111.05	111.8	111.71	111.23	111.73	112.17	111.48	112.51	111.83	110.67	111.26	112.64	111.54	110.62	111.06	112.71	110.06	111.68	111.41	111.56	111.05	111.58	110.49	111.8	109.25	112.07	111.42	113.12	112.02
110.46	112.14	111.47	111.27	112.22	111	112.02	113.31	112.16	113.11	112.58	112.91	111.57	113.4	113.5	112.67	110.77	112.14	112.55	112.8	111.22	111.75	111.53	112.84	112.05	110.9	110.92	112.23	112.62	111.35	112.01	112.14	111.47	111.4	112.05	111.57	112.59	110.7	109.44	113.55	113.05	113.98	112.82	112.77	111.34	111.74	113.15	112.6	111.92	112.26
105.44	105.61	105.41	105.08	105.3	104.57	105.46	104.17	105.24	104.89	104.08	107.5	104.16	105.1	105.36	105.86	105.86	104.7	105.24	104.85	104.64	106.08	105.72	104.63	104.56	105.78	105.15	104.4	105.06	104.28	104.71	105.09	105.1	106.14	104.71	105.55	105.88	105.98	104.69	105.68	105.65	104.45	105.98	105.2	105.85	105.25	105.78	107.63	105.83	105.28
99.494	101.1	101.04	100.74	101.24	98.234	100.51	99.063	101.15	101.13	100.88	99.553	100.42	101.17	100.63	101.25	99.523	100.14	99.404	100.8	100.27	98.11	101.27	99.859	99.183	100.58	100.23	99.798	101.41	99.341	100.12	100.76	98.337	100.73	101.05	101.63	99.151	99.791	100.7	100.82	100.29	99.345	100.5	100.1	100.32	100.95	99.62	100.9	98.826	101.1
103.1	104.8	104.64	103.88	105.44	104.76	103.74	105.94	102.78	105.23	103.96	104.53	103.73	105.86	103.48	104.98	103.48	104.48	103.9	103.38	104.8	103.59	103.78	104.33	104.82	104.74	102.68	105.23	103.7	103.96	103.74	103.93	104.02	103.14	104.44	103.3	104.22	104.67	103.17	103.83	104.51	104.12	104.72	104.66	105.1	102.46	103.01	104.42	101.79	104.18
106.22	104.77	104.13	106.22	107.13	105.52	106.92	105.96	105.29	107.64	105.22	105.71	106.1	105.31	105.15	106.48	106.66	106.04	106.03	105.89	108.09	103.93	106.13	105.26	105.9	105.89	105.48	105.97	106.72	104.21	105.12	106.35	106.21	107	105.81	104.64	105.87	106.97	106.92	107.21	108.13	106.25	105.59	105.02	106.58	107.25	106.02	107.68	106.63	105.94
106.19	104.35	107.12	105.1	106.23	106.54	106.55	105.94	105.26	105.37	103.82	104.49	105.27	105.73	106.64	105.54	106.04	104.96	105.13	105.41	106.29	105.81	105.17	104.72	105.37	105.37	105.91	105.59	105.53	106.25	106.49	105.75	104.68	105.03	105.55	105.38	104.82	105.49	104.55	105.33	104.6	104.84	105.37	106.34	105.97	105.01	104.65	104.12	104.02	105.39
110.25	110.5	112.36	112.16	112.58	112.81	111.51	111.47	110.35	111.08	112.29	110.86	112.66	111.63	111.88	110.93	111.77	109.96	112.03	111.37	110.48	112.56	110.84	109.21	111.36	111.26	111.9	110.39	111.16	113.78	111.39	111.4	110.94	111.73	111.18	111.91	111.13	111.95	110.93	112.35	111.46	112.08	111.7	111.81	111.84	111.47	112.05	109.94	110.35	111.89
105.6	105.54	105.85	105.81	106.39	105.72	105.34	107.49	106.37	105.71	105.7	104.88	106.61	105.94	105.83	106.43	106.09	105.46	106.04	105.46	106.82	106.38	105.49	104.83	105.51	106.08	106.67	105.82	107.08	105.96	104.92	105.83	105.18	107.11	105.73	105.37	103.93	105.6	105.26	105.5	106.95	105.72	106.44	106.51	105.73	108.55	106.08	104.76	104.93	106.36
116.3	115.95	115.98	116.97	116.59	117.17	115.95	116.17	117.76	117.16	115.37	116.58	116.96	115.56	115.72	115.85	115.33	116.86	116.88	115.65	116.17	116.99	116.05	115.96	115.82	115.62	116.63	115.88	116.63	116.13	115.56	116.47	116.21	116.5	116.5	115.35	115.75	115.75	116.32	116.93	116.03	115.61	114.66	116.49	115.37	118.12	116.32	116.76	116.83	117.06
104.66	106.39	104.83	105.28	106.06	104.5	104.85	106.59	106.7	105.98	104.25	104.5	104.58	105.27	105.65	104.57	106.42	104.81	107.32	106.4	104.01	105.17	106.19	104.86	107.81	107.36	105.36	106.72	104.96	106.05	104.49	105.18	105.18	103.31	104.97	106.12	105.49	104.55	107.13	106.03	104.89	106.96	104.65	105.93	106.04	107.02	105.43	106.21	105.61	106.18
109.94	108.26	110.67	110.23	110.06	111.31	110.17	110.38	108.37	111.5	109.96	110.93	110.46	109.56	108.72	111.21	109.41	111	109.89	110.41	111.08	109.21	111.68	110.41	109.75	109.91	109.24	109.82	109.82	109.29	110.01	108.85	111.95	109.48	110.77	110.07	111.67	110.83	111.12	110.72	110.1	110.37	109.91	109.64	109.22	110.57	109.82	110.21	110.23	111.38
106.12	104.67	104.38	105.83	106.1	105.64	105.47	104.73	105.03	106.57	106.98	104.07	106.12	104.16	105.71	106.83	103.33	105.59	107	105.28	105.92	104.2	106.38	105.19	105.68	106.48	105.15	106.31	106.12	105.92	104.32	105.08	105.09	105.45	105.06	107.18	105.39	107.17	104.76	105.77	105.22	106.39	106.39	105.62	105.34	105.93	106.46	104.84	104.47	105.64
103.79	104.45	104.02	103.2	103.66	103.87	104.28	104.28	103.76	104.52	104.07	105.53	103.23	104.11	104.06	103.78	106.07	104.02	104.14	104	105.4	104.53	103.1	104.13	105.1	103.18	104.35	104.94	104.12	103.73	102.84	103.84	103.79	103.77	103.48	102.92	104.13	103.56	104.2	105.18	103.48	104.19	103.43	105.56	104.89	105.36	103.96	104.09	105.12	104.99
100.08	101.78	100.4	99.83	101.34	100.6	100.65	100.91	101.27	100.43	99.033	100.73	100.02	99.281	100.47	100.95	99.263	100.24	101.16	99.94	101.31	103.19	100.46	100.8	100.78	100.98	100.58	99.534	100.22	99.141	100.3	100.15	99.481	100.52	100.57	100.27	100.36	102.32	99.57	99.607	99.363	101.77	99.933	101.73	101.38	100.21	100.25	100.45	100.31	100.63
110.04	108.16	110.46	109.06	108.84	108.82	109.61	110.47	110.66	109.1	109.29	110.55	109.07	109.95	109.78	108.07	108.75	108.62	109.23	109.22	109.37	109.3	109.91	109.63	110.25	111.06	110.09	110.69	109.1	108.28	110.37	111.24	110.66	110.85	110.84	109.82	110.75	110.21	111.57	111.01	109.23	111.02	109.6	110.28	108.48	110.06	110.1	110.02	110.17	110.7
116.06	117.26	117.55	117.54	115.81	118.79	116.72	119.41	117.24	119.31	117.95	116.87	116.95	117.44	116.75	117.93	116.31	117.36	118.45	117.37	117.82	117.04	118.26	116.93	118.5	117.86	117.22	118.6	115.7	118.28	116.76	117.73	117.72	116.3	117.93	116.26	117.86	118.45	119.04	119.37	117.88	117.82	116.13	117.52	117.89	117.24	118.72	118.19	118.02	117.73
105.47	105.12	105.65	106.2	107.6	105.56	107.97	107.02	105.49	107.85	105.85	107.39	107.75	106.34	106.43	104.55	106.55	105.29	106.48	105.79	105.53	107.2	106.57	106.88	106.43	106.84	107.89	108.49	104.59	106.23	105.21	106.34	105.91	106.5	104.94	106.63	107.54	105.95	106.77	106.14	106.65	106.65	106.55	107.39	108.04	106.47	106.42	107.46	107.5	105.37
100.09	100.26	100.58	100.57	100.79	100.89	98.69	99.448	99.414	99.606	99.791	98.802	99.101	100.21	99.958	98.655	100.34	99.916	100.79	99.708	101.24	100.45	97.104	100.54	98.722	97.963	100.3	99.771	101.01	101.43	100.91	100.27	98.918	98.787	99.002	100.13	102.02	99.233	100.26	100.1	99.057	99.837	98.698	100.1	99.94	100.31	99.877	98.704	98.973	100.55
105.23	105.22	103.73	103.69	103.06	103.17	103.56	105.85	104.66	103.95	104.25	102.18	104.52	103.87	104.39	106.08	104.3	102.48	104.53	103.75	103.97	106.46	105.17	104.07	103.33	104.62	104.17	104.95	103.14	105.27	101.7	106.14	104.55	103.73	104.29	104.7	105.73	104.59	103.62	103.85	103.72	103.34	103.7	105.12	103.85	104.23	104.38	102.69	103.06	104.07
106.17	107.73	106.8	105.75	105.47	107.18	105.98	105.68	105.12	104.88	106.7	106.56	104.91	104.9	105.89	106.09	106.77	104.65	105.68	105.65	104.43	104.19	106.65	105.52	105.26	106.99	105.88	105.1	105.48	105.47	104.06	105.45	106.71	107.2	105.75	105.1	104.76	106.69	104.9	104.32	105.61	106.47	106.09	106.07	104.19	104.83	104.72	105.26	105.65	107.04
111.06	111.23	110.14	110.37	112.96	112.42	112.14	111.5	112.18	110.92	110.89	110.99	109.74	110.83	110.17	110.99	112.04	110.65	110.58	111.32	110.65	111.94	110.72	110.48	110.96	111.1	112.54	111.52	110.53	112.25	110.24	111.29	109.83	111.75	111.35	110.98	111.5	111.87	111.76	112.84	111.62	110.42	110.74	110.98	109.63	111.09	113.04	111.64	111.16	111.69
107.45	104.61	106.1	105.73	106.25	105.65	106.88	106.18	104.59	106.71	106	106.39	105.91	107.12	104.94	105.91	105.47	107.02	106.38	106.76	105.53	106.8	106.47	105.16	106.64	106.72	105.54	107.01	105.31	106.37	105.93	108	107.13	106.42	106.72	106.18	107.75	107.14	108.56	105.85	106.76	106.52	106.04	104.74	106.81	106.24	105.51	105.82	104.03	106.33
105.53	105.58	105.69	105.76	105.22	105	106.33	106.71	104.87	105.4	105.6	104.87	104.26	104.42	106.07	105.33	105.12	105.74	106.52	104.59	104.35	105.21	106.41	106.24	104.07	103.3	104.82	106.27	106.68	106.46	105.94	104.26	104.74	106.03	106.01	105.23	105.05	106.22	105.95	105.92	106.95	106.73	107.96	108.34	105.34	105.89	105.04	104.37	104.88	105.02
106.21	106.13	106.23	107.3	105.19	108.79	106.62	107.68	107.68	107.11	106.28	106.36	106.28	105.81	106.75	106.82	106.87	107.66	108.93	107.09	107.27	104.92	105.9	106.13	106.2	105.17	106.91	107.04	106.88	106.88	106.26	105.99	108.27	106.5	105.05	105.55	106.2	106.72	107.01	106.95	106.92	105.66	106.99	107.06	107.21	106.88	106.69	105.49	107.26	107.54
106.49	106.45	105.88	104.17	106.23	105.02	105.01	104.31	106.52	105.5	106.3	106.04	105.71	105.63	105.65	106.67	106.33	105.2	104.84	104.93	105.7	106.04	105.15	105.53	105.44	104.72	104.83	106.25	105.47	105.32	107.34	105.94	105.89	106.16	105.92	106.87	105.95	105.54	105.19	104.21	106.42	106.03	106.74	103.6	105.46	104.99	106.54	105.09	105.42	106.1
107.21	106.24	106.99	105.76	106.24	107.42	105.43	106.35	106.02	106.22	106.94	106.12	105.21	106.07	105.8	106.17	106.66	106.94	107.06	107.18	107.13	106.24	106.91	106.74	106.55	106.5	107.49	106.89	106.68	107.76	107.32	105.93	106.1	106.75	107.25	107.22	107.28	106.51	106.74	104.83	106.34	106.58	106.67	106	106.92	105.01	107.49	106.37	105.38	107.13
106.22	106.83	105.08	105.37	107.36	106.08	106.08	105.29	105.77	104.77	104.5	105.29	106.37	105.41	105.15	106.36	105.64	106.61	104.37	104.87	105.74	104.62	106.75	104.43	104.82	104.66	105.05	105.99	105.2	105.18	105.37	104.59	107.43	106.18	105.03	104.36	104.84	105.28	106.32	107.09	106.14	107.6	104.6	105	106.02	105.73	105.44	105.91	106.57	105.04
105.88	106.84	104.41	106.17	106.15	106.4	105.8	106.69	106.61	105.04	106.94	106.81	104.57	105.42	105.87	105.32	105.11	106.42	105.44	105.66	107.43	105.44	106.13	107.22	107.25	105.95	107.81	105.41	105.14	105.04	106.38	106.93	106.32	104.8	105.09	108.07	106.08	104.78	106.17	106.14	106.06	106.22	105.92	105.87	107.18	107.46	104.66	106.57	105.95	107.22
110.71	110.8	110.72	111.88	110.8	111.17	109.16	111.19	110.55	112.37	109.49	110.86	110.83	111.3	110.95	110.84	110.04	109.63	110.12	112.08	110.94	110.73	110.74	111.5	110.11	111.01	112.06	107.87	110.66	109.7	109.9	111.05	109.62	111.15	111.56	109.17	109.46	110.09	110.93	112.17	110.1	110.46	111.26	110.78	110.08	110.56	112.88	110.75	111.15	110.44
103.37	104.12	104.63	104.38	105.14	104.68	104.07	103.14	103.24	104.67	104.23	104.42	104.13	103.58	103.43	103.15	104.38	102.76	103.43	106.13	104.71	104.36	104.26	102.94	103.46	104.9	103.45	103.77	104.45	103.82	104.96	102.37	104.52	104.48	104.69	103.65	104.65	102.99	104.68	104.47	104.48	104.83	103.64	104.6	103.75	103.9	103.07	104.33	103.93	103.1
104.98	104.6	104.21	103.58	104.42	103.8	102.62	104.98	103.8	103.88	103.93	104.27	104.13	103.11	103.3	102.62	104.18	105.02	104.67	103.85	105.04	105.98	103.03	104.49	105.79	105.41	103.99	104.45	104.34	105.08	103.46	104.76	104.83	105.02	104.57	103.08	102.84	104.86	103.84	105.47	103.09	103.85	106.81	104.15	104.81	102.98	103.21	103.48	103.69	104.46
106.04	104.91	104.89	106.07	105.94	105.6	105.57	107.14	104.9	105.77	104.54	105.27	105.63	105.34	105.91	105.56	104.56	105.26	105.38	105.33	106.9	106.27	104.12	104.81	105.06	105.4	105.74	104.32	104.51	106.31	106.66	107.45	105.71	104.9	107.58	105.6	106.36	104.62	105.8	104.93	105.64	106.81	105.73	106.95	104.6	105.51	106.15	104.34	106.43	103.85
101.38	100.52	100.72	100.17	100.38	99.619	100.56	100.38	99.784	99.962	99.689	100.36	101.15	101.02	100.11	100.3	100.29	99.588	101.81	100.29	100.11	100.81	101.51	99.888	100.05	101.1	100.08	100.21	100.24	100.94	101.08	98.993	100.53	101.41	101.23	100.47	101.09	101.85	99.705	100.6	100.73	102.76	99.786	101	100.94	99.981	100.68	100.65	101.51	101.23
111.56	111.64	113.13	110.15	112.4	113.39	112.65	109.54	111.06	111.8	111.85	111.54	110.91	110.62	112.36	112.12	112.46	111.16	112.16	112.29	112.3	110.93	110.63	110.85	112.45	111.4	110.02	111.55	111.54	110.35	111.69	109.47	112.2	111.69	110.71	111.66	111.73	111.48	111.55	110.58	111.41	111.04	110.12	111	110.27	110.94	111.44	111.08	111.14	111.63
110.24	112.03	110.15	112.02	110.89	111.46	111.11	110.72	111.07	112.18	110.72	111.46	110.93	109.27	112.32	111.44	110.28	111.07	110.97	112.28	110.5	109.57	112.77	111.34	111.17	111.7	111.49	111.26	112.1	111.94	111.6	110.09	111.06	112.01	113.21	111.82	111.28	112.61	109.95	111.71	113.46	111.83	109.61	111.3	111.17	109.69	111.28	111.25	111.29	112.32
101.37	100.95	102.27	100.61	99.978	100.63	100.29	101.47	101.15	100.78	101.02	100.73	99.68	99.924	100.15	102.15	101.72	100.26	101.05	100.57	101.08	101.91	101.91	100.2	101.46	101.33	101.95	98.105	100.32	99.92	100.66	101.67	100.46	99.395	100.89	101.8	100.58	101.39	99.72	99.188	99.416	100.1	97.916	100.79	101.42	100.2	101.57	100.94	101.3	99.785
117.23	118.61	117.41	116.62	117.64	116.69	115.85	115.49	118.19	116.41	118.93	117.05	117.89	118.53	116.93	118.12	116.8	117.46	118.39	117.43	117.76	116.19	116.83	118.08	118.89	117.18	118.02	117.43	117.25	116.67	117.31	118.79	117.86	118.35	117.75	118.75	118.03	118.15	118.05	117.4	117.94	116	118.56	117.41	118.03	117.47	116.46	117.31	118.61	115.57
100.59	100.4	99.958	99.798	100.95	101.2	97.905	101.18	100.74	100.7	99.969	100.66	101.96	99.27	99.434	100.59	99.785	99.74	100.64	100.17	99.446	99.008	99.284	98.609	100.98	99.64	101.24	98.661	100.16	100.12	100.84	98.883	99.215	101.24	100.05	102.13	101.49	101.55	98.604	100.14	99.182	99.753	98.512	101.95	100.81	101.12	99.065	100.17	100.32	101.01
109.32	111.88	110.35	109.52	110.2	109.7	109.6	109.21	110.48	109.51	109.36	109.87	110.53	110.15	109.27	109.34	108.34	110.05	109.82	109.62	111.23	108.33	110.44	110.12	109.62	110.62	108.84	109.41	109.35	110.72	109.3	109	108.28	109.41	108.77	110.64	110.53	110.74	110.95	109.56	108.78	109.97	110.56	109.25	110.43	110.65	107.7	108.39	108.6	110.46
111.53	110.41	110.9	112.76	109.79	111.19	112.11	110.13	110.1	112.23	111.11	111.66	112.2	111.33	111.28	111.8	110.29	112.91	111.91	110.93	111.15	112.03	110.44	110.66	113.07	111.47	111.72	111.82	112.33	112.4	110.72	111.15	111.6	113.17	112.32	111.29	110.55	112.8	111.04	109.87	111.83	111.53	111.29	112.02	111.26	112.34	111.84	111.96	111	111.11
112.18	112.81	112.95	111.35	111.93	111.24	111.86	110.88	112.01	112.76	111.51	111.5	112.04	112.47	112.21	112.1	112.13	110.24	111.67	111.83	113.32	110.93	112.09	111.96	110.18	111.13	111.54	111	111.38	110.83	111.71	111.93	111.44	111.37	112.01	110.12	112.38	110.74	112.96	112.53	111.99	112.86	111.2	113.11	112.27	113.15	111.26	112.25	111.82	112.22
110.03	109.11	109.08	111.13	110.13	109.66	110.13	110.57	111.08	108.64	110.74	110.17	109.85	109.3	111.25	108.27	110.16	109.06	110.77	109.11	109.81	109.45	112.98	109.85	111.45	110.1	110.74	107.29	109.25	110.46	108.57	108.65	109.41	109.39	109.62	109.16	110.01	109.97	111.49	110.27	110.52	109.22	110.47	110.73	111.29	109.91	109.94	109.36	109.69	109.28
112.14	111.54	110.04	110.66	111.21	110.2	111.91	110.8	112.47	111.96	111.89	110.94	110.2	111.97	111.51	112.5	111.54	110.69	110.45	110.12	111.01	109.98	110.63	112.63	111.35	111.4	111.09	110.94	111.73	111.02	112.04	112.9	110.99	110.05	112.65	112.41	112.13	112.47	111.65	108.63	110.97	111.63	111.29	111.03	112.8	112.28	112.3	111.12	111.33	111.59
111.1	111.35	110.76	111.76	112.61	109.77	110.63	110.59	111.23	110.96	113.43	111.16	110.7	108.89	111.46	110.9	110.84	110.52	111.09	111.12	111.31	111.09	111.16	112.13	109.39	110.76	112.47	111.49	109.76	112.18	112.19	111.75	112.63	111.35	112.47	110.95	110.7	111.02	110.97	109.97	109.31	110.32	112.29	111.1	111.18	112.07	111.64	110.63	110.76	111.5
105.08	104.55	105.43	106.07	105.3	105.47	104.7	104.47	105.66	106.28	106.08	105.29	104.58	104.89	106.48	106.19	107.51	106.27	105.33	104.94	105.2	104.76	105.97	106.94	103.69	104.29	105.9	106.54	105.8	104.32	106.3	104.08	106.69	107.85	105.68	105.9	107.04	105.89	105.14	104.28	106.53	105.47	105.09	105.22	105.19	105.98	104.64	106.76	104.86	104.11
106.13	105.19	105.31	106.27	105.32	105.8	104.94	104.73	104.94	103.4	105.24	104.7	104.88	104.47	104.1	106.42	105.77	105.85	107.1	104.68	105.61	106.36	105.78	103.98	105.62	106.11	105.39	105.46	106.03	104.76	104.59	105.7	105.55	106.64	105.96	105.52	106.52	104.55	105.97	105.94	106.46	104.47	107.62	106.27	105.78	103.31	106.7	105.12	103.96	106.18
107.12	104.88	106.67	104.88	106.67	105.93	105.22	105.35	104.29	106.02	105.09	106.69	105.91	104.94	106.25	106.1	106.38	106.5	105.26	105.99	106	106.04	106.25	106.68	106.5	105.35	105.73	105.27	106.28	106.34	106.21	104.77	107.54	105.4	105.3	105.44	105.14	106.34	106.66	106.67	106	105.18	105.75	105.47	105.66	107.17	104.87	104.58	105.29	104.64
105.97	106.86	105.85	106.63	106.55	104.96	105.41	105.53	105.98	105.31	103.99	106.94	106.18	105.15	105.54	107.25	106.07	107.08	106.2	104.43	105.34	106.21	106.02	104.83	105.89	104.55	104.79	105.43	106.4	107.57	106.01	104.58	106.43	105.59	106.46	103.93	104.9	106.92	106.24	106.38	105.66	105.9	105.89	104.63	106.87	106.52	105.22	106.57	106.99	106.3
105.96	105.96	104.91	106.07	104.15	106.4	104.75	104.45	106.07	105.25	104.55	106.68	105.42	106.34	105.45	105.97	105.09	105.57	104.89	106.67	105.17	104.37	105.43	106.78	104.49	106.76	105.85	106.23	105.72	105.81	106.16	104.49	106.09	104.48	106.71	106.16	106.64	106.43	106.3	106.14	106.97	106.41	104.62	105.69	105.84	106.72	106.63	106.25	107.47	106.45
105.88	106.94	106.3	106.43	106.25	105.47	106.23	105.41	105.17	106.47	105.2	106.35	106.52	106.23	105.67	107.06	106.6	108.83	105.77	106.7	107.22	105.69	105.96	106.69	105.25	105.31	106.88	107.82	107.85	106.95	105.17	106.18	106.22	106.18	106.57	106.89	104.78	106.16	105.77	105.79	107.5	106.58	105.99	105.78	105.89	106.6	106.02	105.93	106.93	105.89
118.05	119.6	117.75	119.34	118.53	117.79	117	118.1	119.33	116.54	117.76	116.42	116.42	116.7	117.5	117.55	118.06	117.72	118.26	118.52	116.4	117.81	118.85	118.78	118.41	118.55	117.06	117.97	116.9	117.74	117.97	116.92	117.56	118.97	118.08	118.43	118.18	117.1	118.13	117.65	117.52	118.77	117.05	117.33	116.33	118.1	117.44	118.03	118.96	119.03
114.74	114.17	115.71	115.57	117.62	117.52	116.91	117.96	117.6	116.79	115.77	116.51	116.82	116.25	116.39	114.55	115.95	118.12	117.3	116.3	115.66	117.22	115.65	117.19	117.14	115.51	116.98	115.76	116.11	116.71	118.1	115.07	115.52	116.44	114.86	115.58	116.32	116.7	116.06	115.2	117.22	115.19	117.31	115.69	114.94	115.48	116.55	115.73	116.34	115.87
104.74	106.65	107.83	107.44	105.62	106.81	106.34	106.67	107.16	106.94	107.87	106.98	105.97	106.17	106.25	106.05	106.21	106.2	106.7	106.19	106.74	105.61	107.67	106.41	105.67	106.87	105.31	106.9	106.15	107.61	106.26	106.5	107.91	106.75	106.59	105.35	106.97	105.68	106.02	105.91	106.4	106.72	106.66	105.55	105.36	106.33	106.01	104.13	106.92	106.62
112.18	110.72	111.5	113.08	112.71	110.92	113.39	112.32	111.76	112.14	111.2	112.55	111.87	112.76	111.75	111.82	111.79	112.24	111.21	111.65	112.4	111.28	112.78	109.9	113.86	110.83	111.46	111.1	112.94	113.02	112.71	111.22	111.29	110.05	112.43	111.13	111.16	111.66	110.94	109.94	112.7	114.43	111.73	112.82	113.29	111.81	112.19	111.65	110.8	111.87
111.93	110.49	111.35	110.66	111.74	111.83	111.72	110.62	111.37	111.96	111.76	111.42	110.68	111.48	114	111.2	111.42	111.31	110.59	110.94	111.67	111.94	111.29	109.58	110.4	109.93	113.36	109.42	110.68	111.87	110.43	112.21	111.98	110.73	111.92	110.76	111.8	109.71	109.68	111.54	112.24	112.64	111.27	110.39	110.13	110.52	111.59	111.58	111.63	110.38
99.086	99.597	101.26	99.091	100.27	98.745	100.29	99.205	101.02	98.871	98.425	100.36	99.641	99.34	99.768	99.111	97.887	102.02	97.784	100.47	98.558	99.969	99.496	99.998	99.99	98.4	99.271	100.72	99.37	98.901	99.473	99.093	100.38	100.51	100.56	101.09	99.859	99.776	100.5	99.651	99.948	100.06	99.522	100.18	99.213	101.35	100.12	100.6	99.165	101.38
103.79	105.81	105.18	105.93	105.86	104.15	105.83	105.97	105.82	105.39	106.24	105.91	105.85	105.68	106.47	105.31	105.08	107.15	105.63	105.6	105.66	104.84	106.23	106.68	103.76	105.68	105.47	105.47	104.8	105.37	105.25	108.04	107.38	105.45	105.2	105.62	106	104.25	105.35	104.95	104.67	105.69	104.1	106.4	105.45	105.11	102.87	105.48	105.85	104.96
99.513	98.547	100.21	97.909	101.35	98.949	100.2	98.453	98.217	99.964	100.69	99.248	100.13	99.759	98.96	99.799	99.375	101.16	100.73	100.82	99.159	98.886	99.654	99.468	100.24	100.31	100.99	100.48	100.9	99.267	98.897	98.791	99.659	99.09	100.06	98.212	99.699	98.3	100.1	99.098	99.549	100.59	99.914	101.24	99.286	100.58	100.54	99.964	99.995	98.625
105.3	106.52	106.19	107.42	104.13	106.57	106.72	106.67	107.6	107.12	107.58	106.01	108.53	106.9	107.77	108.18	106.76	106.01	106.09	106.2	107.36	107.14	107.35	104.7	107.24	106.73	108.17	105.77	106.77	106.73	107.66	107.13	107.44	108.56	107.2	106.15	105.33	106.05	107.67	104.59	107.01	105.97	108.24	107.88	107.26	107.44	106.65	105.97	105.76	106.43
105.93	106	105.51	104.38	105.83	105.86	104.32	106.28	106.74	103.77	104.65	105.82	106.68	104.04	105.81	105.89	105.38	106.41	106.7	105.41	105.45	106.02	105.74	104.5	105.37	103.76	104.97	104.84	106.61	105.37	104.35	104.91	104.9	105.43	107.19	104.85	106.06	105.58	106.14	105.76	106.34	104.75	108.55	104.92	104.98	105.61	105.99	106.72	106.75	105.27
117.77	117.47	117.24	118.32	117.76	117.41	116.79	118.78	118.25	118.43	119.36	118.75	117.05	118.11	118.15	118.35	119.12	117.26	117.16	116.43	118.05	116.59	117.6	118.23	118.25	116	116.87	117.54	117.23	118.13	117.84	117.46	117.18	117.59	118.63	115.98	118.04	118.25	118.39	118.04	118.08	116.56	115.9	118.53	119.25	116.64	117.92	118.79	116.53	116.92
107.45	107.33	107.56	108	106.92	108.1	107.11	106.55	106.59	109.35	105.95	105.97	106.65	107.21	106.16	108.13	106.68	107.37	106.42	107.08	108.44	106.48	106.74	106.68	107.08	106.95	106.74	107.21	106.38	106.65	107.7	107.46	107.39	106.12	106.99	105.37	107.61	106.66	107.2	105.84	107.29	106.41	107.25	106.41	105.54	105	108.32	106.86	106.11	107.56
110.76	111.52	113.06	111.06	111.41	110.07	110.77	111.16	113.72	110.95	112.01	111.39	110.91	110.19	113	112.25	112.08	112.25	111.68	112.66	110.57	109.87	112.2	109.32	111.11	111.4	111.53	110.8	109.56	111.65	111.3	110.54	111.24	112.45	112.65	111.66	111.98	110.53	112.25	111.58	111.91	110.96	111.99	111.63	111.76	110.64	111.07	111.48	111.76	112.31
103.1	106.12	104.89	104.81	103.37	104.05	104.66	103.81	102.78	104	104.97	102.63	102.89	103.88	105.69	104.41	104.16	102.59	104.44	104.47	103.74	104.01	104.25	103.59	103.43	103.01	105.23	102.19	106.19	102.63	102.87	104.51	104.18	103.71	103.29	103.58	104.66	102.62	103.22	104.94	104.2	104.49	106.04	104.63	103.56	104.52	103.78	105.07	104.54	103.35
106.52	105.16	106.82	108.05	106.3	106.27	105.44	106.69	106.21	106.46	106.55	106.65	107.15	105.93	106.78	106.87	107.15	106.74	106.65	106.87	106.62	107.27	106.05	108.48	107.43	107.96	105.77	105.9	107.34	106.55	107.45	105.43	105.22	105.4	105.9	109.04	106.14	105.43	106.88	104.22	107.1	106.04	106.57	104.93	105.99	106.33	106.91	105.1	106.06	105.4
106.72	106.81	106.11	106.7	106.26	107.06	107.14	105.37	105.24	105.27	105.63	105.68	104.97	107.7	106.4	105.78	105.99	105.98	105.66	106.52	106.11	106.43	104.44	108.13	104.94	107.07	104.95	105.94	105.2	105.8	105.73	107.39	107.9	105.02	106.45	107.8	104.37	106.22	105.75	105.48	106.36	106.7	106.77	105.29	105.05	106.55	106.86	106.62	104.7	105.11
105.25	104.87	105.42	105.48	104.8	107.26	106.85	105.98	105.07	104.73	105.75	105.47	105.07	104.67	105.85	105.36	105.37	104.11	106.69	105.59	105.7	106.36	104.62	105.6	104.71	105.76	105.74	105.55	104.3	105.2	106.08	105.89	107.14	105.38	106.55	104.87	104.8	104.97	105.1	106.57	105.44	105.67	105.7	104.2	105.87	104.48	106.06	104.93	105.22	105.61
102.4	101.29	100.76	100.16	99.589	101.5	101.42	101.7	101.03	101.84	100.48	101.44	100.49	99.23	102.68	99.56	98.628	99.636	100.14	99.685	101.96	100.02	101.2	100.74	100.79	100.4	99.588	101.99	101.69	100.91	101.28	101.95	101.99	100.5	102.02	99.492	99.731	100.93	100.38	100.96	100.98	100.62	100.24	99.884	100.13	101.09	100.99	99.948	100.06	98.876
105.86	104.6	104.74	104.95	106.71	105.6	104.92	107.07	105.77	105.12	105.91	104.99	105.4	106.02	105.23	106.4	105.14	104.53	106.6	104.91	105.2	105.65	106.27	104.49	106.45	105.12	106.31	106.27	107.83	105.38	104.91	106.42	105.27	105.55	103.93	106.69	105.86	105.87	104.85	105.64	106.66	106	105.55	105.81	104.98	106.66	103.81	107.27	104.71	106.27
105.21	106.21	104.3	105.35	106.1	106.1	103.74	106.18	105.83	105.3	107.76	105.83	105	106.29	105.97	105.52	104.83	105.21	106.16	106.81	106.06	105.88	105.49	106.38	105.25	104.15	105.17	104.64	105.95	104.57	105.76	104.4	104.98	105.76	105.6	104.47	106.2	106.05	106.19	106.9	105.36	104.26	105.06	104.89	105.04	106.56	104.87	105.55	106.03	106.12
106.28	106.28	107.73	106.81	105.77	106.84	105.3	105.32	106.36	106.21	104.24	107.09	104.55	104.8	104.94	106.79	106.72	105.36	106.52	107.27	105.94	108.28	106	106.26	107.05	108.36	107.52	106.76	107	107.24	106.22	105.42	106.68	106.55	108.31	105.57	105.8	107.49	106.75	104.18	106.92	106.22	108	107.12	105.17	107.69	106.08	106.95	107.55	105.98
110.78	111.18	111.04	114.05	110.95	109.98	111.74	110.42	110.94	111.56	110.54	112.6	111.01	111.49	111.1	113.01	111.55	110.02	112.24	111.46	110.57	110.36	110.21	111.21	111.2	110.06	111.2	110.55	110.11	110.44	112.23	111.06	111.22	111.25	112.61	110.78	112.03	111.78	111.04	111.67	110.51	110.93	111.72	110.73	110.47	112.64	112.48	111.16	112.26	111.67
103.64	105.09	105.48	107.98	106	106.2	106.12	106.66	106.97	105.7	106.09	106.75	105.9	106.53	105.13	107.16	104.13	105.81	104.64	106.91	107.41	106.15	107.8	104.82	106.65	105.41	106.41	105.82	106.84	106.73	105.63	104.97	105.61	106.56	106.35	106.24	105.93	105.27	103.86	105.05	106.9	106.98	105.93	106.24	106.5	103.96	108.14	106	105.11	105.94
111.52	112.4	113.13	110.79	111.75	112.94	112.11	111	111.45	112.6	110.93	111.55	111.62	111.13	112.44	109.51	113.64	111.06	111.31	112.83	110.76	109.19	110.15	110.97	111.89	111.01	110.64	110.82	111.48	110.61	112.05	110.67	111.56	111.01	111.18	111.33	110.74	111.09	110.99	111.68	111.81	110.68	108.88	113.65	110.39	112.13	111.85	110.71	111.57	111.45
110.06	111.82	111.87	111.28	110.24	111.67	111.61	110.7	111.98	111.29	109.46	110.77	110.56	111.35	110.04	110.65	109.94	108.96	110.67	109.95	110.5	108.88	110.38	113.11	110.59	110.36	110.2	110.24	109.37	111.38	109.99	110.66	110.94	110.28	110.54	111.44	111.44	108.91	111.9	110.48	110.27	111.15	110.62	108.88	112.99	110.34	110.94	109.09	108.61	111.28
110.9	111.21	112.23	112.67	110.32	109.18	110.84	111.97	110.37	113.37	110.49	109.45	110.75	111.34	112.46	111.22	112.12	110.72	110.59	111.56	113.61	111.03	112.86	110.65	111.17	112.31	111.04	111.75	110.49	111.87	110.55	112.41	111.94	110.47	111.5	111.31	111.97	111.17	109.97	111.82	110.75	112.82	111.31	111.59	111.1	110.63	111.9	110.1	112.35	112.07
104.42	105.37	105.84	106.21	105.12	104.48	104.53	103.63	106.2	104.27	104.86	102.84	104.53	105.72	104.95	105.79	102.67	104.61	105.1	105.37	105.23	106.34	104.66	105.22	105.73	106.46	106.58	104.67	106.11	105.07	103.98	105.07	105.1	106.57	104.82	104.55	106.36	105.65	105.93	103.86	105.47	103.45	105.37	105.28	106.43	104.77	104.8	104.14	104.64	105.01
104.79	106.18	104.34	105.49	104.61	106.1	104.77	106.15	104.15	106.16	104.21	107.5	104.74	105.74	105.66	104.64	103.76	105.5	104.9	105.53	104.98	106.66	107.45	105.67	105.95	104.61	106.06	106.06	105.07	106.45	104.54	106.64	104	105.09	105.08	106.34	105.03	105.83	103.86	103.99	104.4	105.53	105.2	105.46	106.07	105.99	105.76	104.08	105.56	104.92
106.6	105.04	103.74	106.48	105.29	104.19	105.89	107.15	105.61	106.07	106.72	106.53	105.24	105.35	104.6	104.25	104.94	106.55	104.18	105.68	104.34	106.55	106.12	104.36	105.84	105.41	105.55	105.08	107.13	105.8	106.47	105.12	105.08	106.68	105.17	106.14	104.2	104.95	105.77	105.19	106.3	105.93	107.41	104.83	105.34	105.52	105.11	104.79	105.69	106.19
107.05	105.7	106.26	105.44	104.81	104.4	104.88	106.32	104.66	105.91	105.17	107.29	104.18	104.94	105.09	107.01	105.22	105.35	106.18	106.57	106.46	106.4	106.14	105.18	106.28	106.84	104.7	104.41	105.6	105.64	105.31	106.47	106	105.64	104.98	106.4	106.04	105.13	105.38	104.39	105.86	103.38	105.77	105.36	105.56	104.89	105.43	104.82	106.32	104.57
104.68	104.87	103.93	102.94	104.52	104.47	103.04	104.21	103.45	102.31	103.92	103.24	102.78	104.27	104.57	104.4	103.26	104.49	104.15	102.22	105.06	104.58	103.19	104.87	104.02	105.04	104.7	103.25	103.62	104.33	103.83	106.32	104.04	104.75	103.16	104.14	103.69	103.09	103.8	103.59	105.61	104.2	103.96	104.87	102.92	104.01	104.6	103.82	105.97	104.06
107.66	105.59	108.43	106.71	106.92	105.82	106.26	105.79	106.28	104.47	108.01	108.26	104.71	104.92	107.85	106.94	107.29	105.9	106.12	106.79	106.99	106.08	106.48	105.95	106.58	106.99	106.28	106.16	107.5	105.3	106.83	106.47	106.77	106.52	105.85	106.95	107.35	105.74	108.16	106.14	105.19	107.15	107.96	106.98	105.92	107.05	105.79	106.16	106.11	106.23
111.96	112.94	109.7	110.75	110.26	111.41	110.57	108.91	109.48	111.22	109.93	110.85	110.74	109.86	110.06	109.99	111.32	110.42	111.75	111.82	109.65	110.05	110.98	110.97	110.44	109.84	109.09	110.06	111.92	108.95	110.54	110.35	109.98	110.39	110.83	112.13	108.94	110.02	108.83	109.58	111.07	109.85	110.89	110.55	111.67	111.99	109.73	110.61	108.97	110.09
105.92	106.67	106.57	107.13	107.78	107.23	105.95	105.29	107.54	105.09	106.53	105.89	106.77	107.36	106.42	107.05	106.53	105.78	107.29	106.69	106.23	106.16	106.84	107.17	104.77	105.83	106.55	105.63	106.66	106.46	107.76	107.19	106.13	106.94	105.6	105.76	107.72	106.08	105.88	108.26	108.38	108.84	104.73	106.03	105.81	107.83	107.95	106.35	108.3	105.54
118.01	117.95	116.57	118.35	116.43	117.68	116.57	116.31	117.51	117.71	118.04	118.52	116.56	118.05	119.42	117.76	118.9	118.81	119.46	118.18	117.8	118.45	117.56	117.42	117.57	118.63	117.89	115.9	117.66	118.26	117.42	117.69	118.66	118.15	118.73	118.52	116.85	118.23	116.53	116.8	117.85	115.71	118.42	117.48	116.59	119.26	118.35	117.85	117.65	117.76
105.44	105.21	105.74	106.66	106.43	104.34	106.55	105.59	106.2	105.66	105.87	106.93	105.69	106.27	106.98	106.82	106.6	105.7	106.75	106.26	105.57	108	105.54	105.49	105.39	106.42	106.86	106.71	106.37	105.43	107.58	105.84	106.73	106.4	106.65	106.35	107.03	106.78	107.31	105.88	107.13	104.66	105.67	106.52	106.01	106.76	106.7	106.19	105.24	105.71
105.31	104.51	104.34	103.98	102.89	103.72	104.13	103.6	105.08	103.78	104.24	103.41	103.1	103.53	101.94	103.82	104.2	103.54	103.57	104.34	102.76	104.16	103.02	103.59	103.84	105.45	104.12	104.04	104.04	104.23	105.06	101.37	102.95	103.5	103.94	105.21	103.64	104.08	105.06	104.89	104.03	104.4	103.41	104.84	103.68	104.68	104.12	102.24	105.08	104.95
105.97	106.21	106.45	106.25	105.3	107.43	106.75	104.37	106.52	105.27	105.9	105.41	104.91	104.32	107.35	105.96	107.06	105.67	105.6	106.88	104.8	106.82	105.14	106.32	105.5	104.53	105.71	104.86	106.7	105.1	104.22	104.67	105.06	104.82	104.69	105.49	105.38	105.67	104.79	105.62	104.52	105.58	104.45	104.66	105.75	102.07	104.05	106.36	105.97	105.01
105.52	107.09	105.87	106.72	107.18	105.38	105.03	106.66	105.01	105.1	107.49	104.68	107.09	104.6	106.14	105.64	106.46	105.74	105.7	105.86	106.23	104.94	106.28	105.04	105.82	106.13	105.8	104.45	104.74	104.94	106.54	105.32	104.92	104.42	106.19	105.58	105.68	104.46	106.02	105.64	105.59	105.32	106.85	106.39	105.41	105.7	106.07	104.46	105.18	107.84
110.44	109.39	109.92	110.43	109.68	109.54	108.63	109.71	109.95	109.32	109.83	109.17	108.66	110.31	110.17	109.73	110.19	109.32	109.08	110.43	108.99	108.45	110.78	109.94	110.87	110.16	109.6	109.85	108.71	110.64	109.51	110.34	110.42	108.52	109.35	110.28	111.06	110.23	110.19	109.41	109.31	109.62	110.77	110.01	109.12	110.49	108.63	109.7	110.16	109.39
113.96	114.54	111.05	112.45	111.36	110.35	111.57	111.58	111.73	111.6	112.96	111.69	111.9	112.29	113.54	111.18	112.22	111.71	113.17	110.89	113.17	113.04	113.46	111.49	111.41	110.41	114.1	111.41	111.48	110.45	111.98	112.78	111.01	113.39	112.25	112.04	112.45	112.75	112.76	111.41	111.09	112.17	113.58	111.08	112.95	110.89	112.04	111.89	109.91	112.04
107.24	104.35	107.46	105.99	105.95	105.06	105.83	106.95	106.67	106.74	106.85	108	106.59	106.96	107.4	105.86	106.66	106.34	106.03	106.81	105.88	105.29	107.69	106.32	106.15	108.3	105.7	106.89	107.71	105.82	105.22	107.28	108.02	107.09	106.89	108.57	106.89	106.79	105.08	106.43	108.43	106.71	106.98	107.05	106.17	107.43	107.57	107.12	107.87	106.43
107.28	104.82	106.85	107.11	104.75	106	105.53	107.24	106.59	107.68	107.74	105.59	106.94	106.56	105.95	107.51	105.96	105.54	105.06	106.43	106.29	106.48	106.7	106.4	105.56	106.33	107.09	105.36	105.91	105.68	106.81	104.72	106.46	106.17	106.68	106.24	105.49	106.48	107.19	106.33	107.64	106.16	107.09	107.1	105.08	105.96	106.72	105.35	106.41	105.5
103.13	100.77	102.9	101.35	102.14	99.65	100.5	101.15	100.78	100.26	100.43	101.53	102.57	100.34	101.27	101.64	101.26	102.26	100.4	101.63	100.4	103.57	102.14	102.68	101.41	100.6	98.722	100.53	102.19	100.9	100.95	102.13	100.88	101.43	101.27	100.34	101.41	100.71	101.6	100.92	101.65	100.45	100.42	101.91	101.32	100.18	100.37	101	100.15	102.31
111.14	110.93	111.99	110.73	112.67	109.66	111.5	111.47	111.75	112.56	110.24	110.46	110.59	112.35	111.13	110.42	113.24	111.84	111.39	112.12	111.09	110.17	110.88	111.97	111.59	110.39	112.37	110.94	111.05	111.14	111.83	110.84	112.25	111.91	112.05	111.73	112.42	111.89	111.28	110.45	111.82	113.23	112	110.8	111.46	112.28	111.76	111.32	111.08	110.88
105.87	105.8	105.91	105.3	104.74	105.74	107.6	105.75	105.92	106.89	106.92	106.17	105.87	106.64	106.84	105.65	106.87	105.25	106.22	106.9	107.5	105.63	105.38	104.98	106.61	107.18	105.79	106.43	108.63	104.27	104.01	105.9	106.53	106.84	104.82	105.83	106.74	106.52	105.68	105.56	104.97	105.91	106.72	106.68	106.05	105.35	108.03	106.91	106.36	105.96
109.78	110.51	112.82	111.91	110.54	111.19	111.61	112.64	112.08	113.02	110.8	111.26	111.24	111.57	113.14	111.94	111.3	112.26	111.84	111.77	111.07	111.82	112.33	111.84	112.92	111.51	111.1	111.47	111.55	111.29	112.35	111.12	112.2	110.94	112.8	111.22	110.78	111.83	112.18	113.05	113.84	110.43	112.08	110.57	111.46	110.5	112.29	111.66	111.6	112.23
106.64	106.72	105.67	106.37	107.02	106.03	105.92	107.44	104.02	105.73	105.84	106.42	104.79	107.51	106.49	106.86	105.58	106.72	105.15	103.88	106.9	106.08	106.15	106.88	106.66	105.72	105.76	106.56	107.05	104.94	106.86	106.34	107.55	106.39	106.28	106.36	106.92	106.58	105.93	106.92	106.87	104.87	105.24	105.58	107.3	106.68	104.35	106.94	106.56	107.02
110.1	110.8	110.42	112.02	110.76	112.96	111.44	111.5	111.66	111.49	111.75	110.9	111.18	110.1	111.47	112.47	111.62	113.07	110.9	111.54	110.07	110.75	112.37	111.35	111.91	110.38	110.99	111.26	111.98	111.24	111.86	112.94	111.25	112.17	111.05	111.86	111.27	110.16	111.8	110.71	110.92	111.34	112.63	110.54	110.5	112.43	110.8	109.11	111.47	111.35
111.2	111.02	110.9	110.77	109.96	109.48	110.03	111.24	110.03	110.25	110.13	111.61	109.89	111.89	110.27	111.35	111.13	112.5	111.18	110.12	109.87	112.16	108.8	110.71	108.85	110.14	112.53	112.03	110.27	110.83	110.33	110.76	110.24	109.39	111.06	110.66	111.86	109.52	110.81	110.48	110.78	109.17	110.99	110.88	110.06	110.86	109.62	111.86	112.65	110.98
105.44	105.67	104.87	106.28	104.5	105.17	105.08	105.39	104.41	106.64	104.42	105.36	105.03	105.48	107.07	105.49	104.54	105.3	106.7	104.83	105.03	105.62	106.4	105.86	105.71	105.6	105.2	105.4	105.41	104.24	105.08	106.32	105.31	107.08	106.09	106.74	105.18	106.59	104.63	106.27	105	105.92	105.13	106.1	105.99	105.23	105.21	105.03	104.52	106.31
105.55	106.58	105.74	103.44	104.97	105.15	105.04	103.76	105.98	106.43	104.52	105.08	106.55	105.85	105.08	106.89	106.01	103.67	104.7	104.17	105.98	104.47	105.94	105.96	105.18	105.91	106.14	105.66	106.25	104.66	106	107.28	104.2	105.29	105.56	105.61	105.23	105.69	104.61	106.35	105.64	104.26	104.56	104.94	105.87	104.72	105.92	105.29	104.8	104.96
112.75	111.25	111.61	110.46	112.85	112.52	110.23	111.73	110.1	111.6	109.33	111.58	112.95	111.57	110.83	113.88	110.46	111	111.13	112.78	111.01	112.62	111.66	110.28	111.23	111.9	113.49	111.54	111.89	111.47	111.14	110.91	112.3	111.73	109.91	111.39	110.72	111.52	110.28	112.47	112.04	112.03	111.15	111.34	111.07	111.49	112.44	109.84	110.9	111.54
106.64	106.99	105.78	106.47	106.37	105.78	106.51	105.5	105.1	104.99	105.93	106.31	105.4	106.32	108.68	105.19	105.72	107.1	105.02	105.37	105.39	106.21	106.04	107.63	106.04	106.26	105.53	105.16	105.17	107.23	105.07	105.62	106.15	107.08	105.81	105.81	107.21	105.58	106.13	106.66	105.83	105.52	105.05	105.69	107.46	107.2	106.09	106.65	106.8	106.25
100.68	100.97	100.38	100.11	99.24	98.164	102.3	99.755	98.581	100.63	100.03	98.66	99.217	97.257	99.734	99.083	100.61	98.665	99.576	100.69	99.542	99.298	99.286	99.364	99.509	99.183	100.55	99.943	99.35	101.22	99.344	99.435	99.094	100.1	100.24	100.77	99.571	98.689	100.2	97.584	99.164	100.09	99.831	97.827	100.65	99.361	98.573	99.188	99.433	99.672
105.06	105.44	104.58	105.25	103.94	104.38	104.49	105.37	104.64	105.94	105.64	104.51	106.08	106.33	107.35	105.58	105.11	107.7	104.39	105.6	105.32	104.31	105.66	105.41	103.59	105.15	105.99	104.63	104.74	106.34	104.94	105.93	106.4	105.04	105.74	105.58	106.68	105.01	105.89	106	105.78	105.35	105.1	108.06	105.57	105.61	104.5	106.07	105.81	106.13
101.08	100.4	101.67	100.51	100.9	101.87	101.23	102.69	99.557	101.23	101.47	102.16	101.87	103.3	102.34	101.36	99.944	101.06	101.61	102.66	102.82	100.99	100.36	102.51	100.22	101.04	100.36	99.429	101.57	99.935	98.575	101.47	101.2	101.41	102.08	102.63	101.67	101.38	101.07	99.914	99.94	99.829	101.04	102.37	101.62	102.44	101.46	99.527	100.61	100.05
105.66	103.95	105.55	106.07	103.21	104.17	105.16	105.18	103.8	105.19	103.68	104.09	104.84	105.58	103.97	105.84	103.79	104.73	105.24	105	105.46	105.05	104.55	104.24	104.4	103.78	102.65	105.19	103.67	104.4	104.39	104.66	105.7	102.68	104.06	104.28	103.61	104.97	104.06	104.76	106.21	104.59	105.51	105.23	102.84	104.13	104.93	104.5	103.17	105.34
111.56	112.02	111	112.56	110.83	111.8	111.03	112.78	111.34	112.93	112.43	111.53	112.12	110.26	110.21	110.61	112.03	112.53	111.48	112.84	112.62	111.26	110.24	111.47	112.32	110.56	112.24	111.21	111.35	111.99	112.78	112.7	112.21	113.58	113.84	110.92	111.84	111.74	113.67	111.54	112.61	111.07	112.53	112.11	111.21	111.52	111.86	111.3	110.77	111.23
100.37	97.245	98.275	100.77	99.494	99.608	100.72	100.32	99.722	99.788	98.697	99.569	101.52	99.217	98.389	100.56	100.18	99.408	98.742	97.753	99.125	100.07	100.1	99.072	100.71	98.883	100.27	98.806	100.97	100.53	99.395	98.657	98.271	99.048	99.719	99.762	99.135	99.79	100.96	99.106	98.592	99.338	98.255	99.305	99.675	99.655	99.881	99.959	99.223	99.419
105.85	104.66	105.73	106.41	105.71	105.02	105.73	104.49	105.23	106.5	106.11	106.91	106.09	103.42	105.89	105.16	106.55	106.6	104.55	104.97	105.82	105.68	104.81	107.32	106.63	105.46	106.48	105.58	105.5	105	105	105.77	106.38	106.09	105.64	103.8	104.44	106.65	105.03	105.06	105.48	105.74	104.46	105.61	105.59	104.93	104.23	107.68	104.47	104.63
112.16	111.31	112.34	110.98	112.87	111.89	111.97	112.02	109.34	112.36	111.33	111.35	111.31	111.47	110.87	112.79	113.44	113.02	111.95	112.36	112.22	112.07	111.06	111.42	112.36	111.78	112.03	111.63	111.1	111.46	113.13	112.06	112.55	111.57	111.32	112.76	111.18	112.06	111.35	113.89	112.07	112.61	112.72	111.75	112.66	112.81	111.69	113.01	111.12	112.23
105.15	103.49	105.06	105.41	103.51	103.85	105.56	105.91	104.93	105.14	104.68	105.59	103.29	105.47	104.51	104.91	104.94	105.03	103.86	106.29	105.18	102.39	105.3	103.29	105.04	104.2	104.63	105.15	104.32	104.73	104.73	103.43	104.32	103.77	105.49	103.94	105.41	104.39	104.43	104.58	104.51	106.42	103.92	104.47	104.99	106.32	104.55	104.71	104.22	103.87
105.91	105.76	104.7	103.68	104.31	106.13	105.43	104.35	104.07	105.09	104.78	106.29	105.44	104.31	104.72	104.73	104.33	104.24	104.57	103.32	103.33	105.7	103.66	105.95	103.34	103.66	104.15	104.37	105.12	104.6	104.72	104.16	104.23	104.76	104.54	105.2	103.47	105.72	106.64	105.63	104.79	105.57	105.35	104.16	105.3	103.96	104.2	104.56	104.36	105.29
106.03	108.99	107.29	106.19	107.67	104.57	107.88	106.13	106.6	106.34	107.63	108.12	106	105.94	106.49	107.02	106.92	107.43	106.23	107.06	107.19	106.11	107.5	108	104.79	107.31	106.29	104.8	107.51	107.29	106.94	106.58	107.95	107.03	107.99	107.21	105.86	108.13	106.69	108.71	107.56	106.13	108.36	106.52	107.25	106.86	106.45	107.02	107.7	107.14
110.81	109.8	110.46	111.1	111.1	112.14	110.91	110.91	110.27	110.96	111.56	111.61	110.18	111.82	111.08	109.65	111.8	111.12	111.36	110.8	109.4	113.46	110.93	112.33	110.86	110.9	110.56	111	111.95	110.91	107.89	110.7	111.67	112.74	111.61	111.91	111.22	111.21	111.01	112.45	111.95	111.42	111.12	110.5	112.65	111.49	110.27	109.63	112.31	110.75
116.62	117.62	118.54	118.28	117.92	118.63	116.95	118.37	116.87	117.51	117.71	117.14	117.22	117.82	118.9	117.47	117.83	119.18	116.32	118.83	117.27	117.61	117.42	119.02	118.32	116.35	118.75	118.19	117.34	118.39	117.76	117.48	117.69	119	116.36	117.19	118.09	117.17	117.01	115.24	117.46	118.36	117.03	117.41	117.39	117.06	118.87	116.85	116.68	117.32
110.91	111.65	110.42	111.42	111.94	110.61	111.15	111.17	111.11	112.42	110.95	110.44	111.82	110.51	112.31	111.11	109.66	110.84	110.15	111.49	111.11	110.79	111.88	110.96	112.5	111.48	110.03	111.75	112.2	112.26	110.8	110.79	111.41	112.29	111.48	112.26	110.97	109.73	113.5	111.36	111.12	110.88	110.44	111.96	112.17	109.39	111.1	112.17	111.05	112.82
105.37	108.36	106.49	105.09	106.49	106.74	105.31	106.67	105.57	105.9	106.68	105.72	107.25	106.39	104.59	106.57	106.18	106.84	107.11	106.41	104.32	106.71	105.69	105.98	106.55	106.41	108.09	106.93	105.83	106.93	105.81	106.19	105.52	105.95	107.82	106.04	104.79	106.15	106.36	105.08	105.13	106.02	105.38	106.89	105.78	105.38	105.76	106.02	107.05	105.44
112.08	111.77	109.43	112.23	112.21	110.94	111.54	111.48	112.07	108.95	111.19	112.82	111.1	111.97	110.33	111.95	112.76	111.25	112.21	110.88	111.5	112.32	112.19	112.06	110.87	111.25	111.19	110.73	110.93	112.02	110.67	111.62	111.19	111.84	113.11	110.44	112.63	111.52	111.63	111.44	110.72	112.96	110.99	113.41	110.95	111.37	112.52	112.29	110.07	112.02
113.32	113.23	111.2	110	111.39	110.52	112.81	110.57	112.91	111.52	111.51	110.77	111.25	111.24	110.46	111.63	113.21	111.51	112.98	111.69	111.8	112.77	112.47	110.49	111.81	111.26	113.71	112.29	111.71	111.19	111.2	111.69	111.71	112.04	110.32	112.75	111.8	111.71	110.95	110.97	110.27	110.55	111.52	112.7	111.31	111.77	111	109.81	112.73	111.17
108.24	111.72	108.58	109.97	110.34	109.62	109.93	110.86	109.32	109.88	109.82	109.59	110.25	110.77	109.79	109.37	109.27	108.71	110.84	110.42	109.49	108.71	108.01	109.06	108.98	110.3	109.88	110.63	109.44	111.16	110.19	109.44	110.16	107.95	109.71	109.02	110.11	109.15	108.82	109.85	109.33	110.15	110.93	111.23	108.46	110.73	110.06	109.59	108.83	109.1
100.63	100.29	100.9	100.33	100.81	100.89	100.95	102.22	101.43	101.94	99.529	101.24	100.17	100.13	102.19	101.6	98.571	100.69	99.307	100.23	99.125	99.882	100.14	100.01	100.85	101.35	100.72	100.42	101.2	100.56	100.53	100.79	101.11	100.88	100.16	102.12	101.9	99.979	100.03	101.24	101.07	100.24	100.76	101.79	99.485	100.4	100.79	100.6	100.94	101.76
100.89	100.91	99.753	98.793	99.88	99.461	98.425	98.838	100.04	100.58	99.411	99.533	100.22	101.07	100.51	100.91	100.53	100.47	100.12	100.49	99.828	98.835	99.676	101.7	99.728	100.21	100.7	100.99	99.492	102.32	100.48	100.19	100.96	100.66	99.03	100.83	99.84	101.87	99.331	100.36	100.14	100.07	101.55	100.02	100.8	100.2	99.769	100.5	100.93	99.353
104.49	106	103.76	104.71	104.22	105.55	103.46	104.1	103.37	104.23	104.27	102.33	103.89	104.01	104.41	104.59	104.2	104.4	105.11	104.99	104.31	104.78	104.25	104.25	105.38	102.89	104.42	103.79	104.49	105.77	103.96	103.78	104.26	105.89	104.11	104.57	104.65	103.49	104.6	103.06	104.44	104.7	105.98	104.09	103.83	103.51	105.77	102.73	103.98	104.61
108.15	106.69	105.82	108.08	104.46	105.49	107.28	106.65	107.25	105.35	106.37	106	105.33	107.12	105.71	107.16	107.01	105.69	106.73	105.97	107.3	105	107.48	105.55	105.85	105.23	106.65	106.38	106.03	106.93	107.32	107.33	106.79	108.3	106.36	105.89	104.8	107.85	106.18	105.49	106.48	105.56	105.59	106.95	105.05	106.06	105.04	106.08	106.07	105.66
105.01	105.99	105.39	104.99	107.69	107.95	106.91	106	106.4	105.94	104.76	105.67	105.87	106.1	106.96	106.16	105.93	106.41	106.55	106.27	106.54	105.81	105.55	106.8	106.67	105.78	106.92	107.27	106.87	106.11	104.91	107.49	104.99	105.58	107.2	106.81	106.47	107.63	106.07	106.14	106.4	104.79	105.71	104.17	105.09	107.38	104.97	107.01	107.11	107.2
104.8	103.54	103.58	105.1	105.81	104.62	104.73	104.6	104.96	106.03	105.64	104.87	104.81	105.23	104.31	103.2	105.11	104.38	104.73	104.31	102.57	105.26	105.39	106.13	106.03	104.13	105.51	104.95	104.66	105.57	104.61	102.39	104.5	104.09	105.23	103.34	104.27	103.5	104.33	102.96	104.9	103.93	102.8	105.46	105.28	105.18	105.66	105.09	104.48	104.46
110.39	110.63	109.16	110.02	110.15	109.88	109.95	108.3	109.49	109.8	108.17	110.13	111.28	108.65	108.75	109.82	111.86	110.37	109.39	110	108.88	107.46	109.74	108.17	109.62	108.82	110.67	110.51	109.58	109.82	109.63	110.96	110.37	110.47	108.99	111.36	110.18	109.95	110.11	109.37	108.01	109.42	108.31	110.83	108.26	109.8	109.79	109.49	111.29	109.28
105.63	105.22	104.23	104.58	104.55	106.42	106.41	105.13	104.76	105.36	104.46	106.18	106.04	103.6	105.05	106.03	105.57	106.57	105.69	104.88	104.24	104.92	105.27	106.24	107.28	106.35	105.38	102.77	104.6	105.15	103.28	105.28	105.76	105.35	105.73	104.6	105.18	104.88	105.39	106.53	105.13	105.93	104.69	106.26	106.94	105.03	103.9	106.23	104.22	105.93
103.74	107.15	104.23	105.93	104.07	106.24	105.33	105.87	106.04	104.89	105.12	106.74	107.19	105.98	105.1	105.6	106.79	108.42	105.13	106.17	104.73	105.38	104.79	106.99	106.13	104.82	105.53	106.13	106.62	106.05	105.36	106.49	106.21	105.33	105.3	106.5	106.21	104.73	106.05	107.45	105.6	104.86	105.73	106.63	107.06	105.37	105.28	106.05	107.29	105.2
100.45	100.26	99.148	98.768	101.12	100.24	99.352	99.17	100.64	98.624	100.19	100.62	98.805	99.945	99.616	101.19	100.64	100.71	99.871	101.7	100.73	101.61	100.4	99.704	101.95	100.82	101.1	98.57	100.67	100.65	100.82	100.42	99.884	101.35	101.9	99.998	101.58	99.06	100.27	101.46	100.34	98.884	99.361	100.02	98.371	100.96	98.789	100.15	100.59	101
108.75	109.09	110.33	110.15	110.18	108.69	110.58	108.93	108.75	109.4	109.11	110.47	108.72	109.72	109.21	109.71	109.64	109.25	109.6	109.12	111.85	108.87	108.82	108.69	111.62	110.38	110.13	109.95	109.99	110.27	110.42	109.5	110.4	109.73	110.87	108.82	110.55	110.36	110.25	111.74	110.13	110.68	109.2	110.98	109.71	110.16	110.07	110.31	111.48	110.87
110.63	111.51	109.92	109.01	111.65	108.61	111.23	109.44	109.15	110.06	111.25	111.59	110.3	110.06	111.21	110.39	109.67	111	112.32	111.35	112.02	111.49	112.3	110.56	109.62	109.23	111.34	109.74	110.77	109.67	109.81	110.05	111.2	113.15	110.14	112.01	109.85	110.91	111.89	111.63	108.57	108.67	109.69	111.62	110.06	110.59	108.63	110	110.9	112.17
109.92	110.06	109.39	109.89	109.79	110.87	108.85	111.14	109.32	110.93	109.76	110.95	108.75	109.9	111.19	110.9	108.28	108.61	111.49	108.84	110.6	108.55	110.81	109.4	109.77	110.28	109.94	109.56	108.6	110.74	109.5	110.17	110.39	109.01	110.79	109.79	111.29	111.89	110.27	109.71	111.42	109.4	109.82	110.4	109.24	110.21	110.18	111.29	110.63	110.33
107.37	107.07	107.11	105.35	106.67	107.19	106.01	105.83	106.28	108.39	105.86	107.27	106.7	107	106.08	106.64	106.6	107.03	105.24	107.94	107.29	106.41	107.13	106.46	106.77	108.09	107.14	107.01	106.18	106.14	105.98	106.72	106.54	106.26	107.49	107.64	106.49	105.83	105.96	105.92	105.83	109.09	107.08	107.65	107.42	106	106.41	105.61	107.02	107.59
111.85	110.98	110.42	112.77	112.23	112.03	112.09	111.13	112.38	112.81	110.66	112.62	112.68	112.62	111.62	111.83	110.75	112.66	112.15	111.78	109.98	111.31	110.52	110.57	112.28	111.57	112.92	111.7	111.31	112.96	111.52	113.2	111.57	111.92	111.78	111.03	113.41	111.03	111.48	110.65	111.03	110.71	112.07	110.98	112.36	112.1	111.73	111.88	111.88	111.18
111.28	110.32	111.7	111.68	111.32	112.95	111.46	110.2	111.88	110.52	111.83	111.43	110.94	112.08	111.79	112.69	111.38	112.75	112.29	113.12	111.3	112.49	111.84	111.94	112.26	113.02	112.44	112.2	112.68	113.56	111.91	112.39	111.15	111.47	111.99	112.53	112.95	111.02	113.23	111.53	112.62	113.71	112.05	111.33	111.41	110.69	110.78	111.79	111.33	110.71
112.58	112.89	112.23	112.51	110.31	111.73	112.13	111.65	112.33	111.87	111.67	113.27	112.19	113.15	111.27	111.27	114.3	112.98	112.83	111.62	112.31	111.61	113.6	112.73	111.02	111.97	110.29	111.87	111.63	114.77	111.74	111.77	112.84	111.36	111.36	111.99	111.85	112.25	110.84	113.63	113.56	112.3	112.18	111.7	112.69	111.35	112.47	112.96	111.75	112.1
101.34	101.62	101.88	101.52	99.449	101.37	101.79	100.7	101.55	100.7	100.53	102.13	101.11	100.15	102.81	102.46	99.664	101.92	100.64	100.29	100.91	101.12	102.12	100.87	101.86	101.52	102.11	99.628	100.88	99.564	101.53	101.45	99.908	100.86	101.17	100.04	101.7	100.54	101.45	101.24	101.43	101.07	100.22	101	101.36	101.7	100.07	101.34	103.02	101.17
104.93	106.35	104.91	106.39	106.17	105.58	106.13	106.15	106.84	106.04	106.81	105.17	106.03	108.07	106.45	106.02	103.71	105.31	106.11	105.91	105.96	105.06	107.2	106.97	105.5	106.28	106.53	105.46	106.65	105.28	107.39	106	107.72	105.38	105.32	105.81	106.97	106.29	105.87	106.21	105.17	106.32	107.37	104.95	105.68	106.12	104.75	105.3	107.82	104.22
111.28	109.33	110.94	112.82	112.18	110.49	110.96	112.67	108.78	111.49	112.02	111.39	111.3	111.5	112.37	111.65	112.46	111.62	109.91	111.43	111.21	110.52	111.22	113.08	111.15	111.05	111.47	110.89	111.64	110.63	113.18	111.21	111.82	109.93	111.21	111.28	111.26	111.75	111.88	111.53	110.85	111.51	113.16	111.62	111.52	110.38	111.89	110.82	111.89	112.13
104.51	104.68	105.45	105.12	105.38	105.02	105.22	105.48	104.91	107.36	106.21	104.82	105.03	106.19	104.7	104.45	105.85	105.9	103.55	104.92	105.79	106.35	105.13	105.24	106.12	106.14	104.27	105.04	106.4	105.8	106.75	107.11	107.41	105.04	107.08	106.27	105.43	106.03	104.7	106.24	106.31	105.85	104.59	105.22	106.41	106.62	104.53	106.59	105.26	106.01
112.03	114.16	114.14	113	111.9	113.71	112.05	113.97	111.32	113.01	112.3	112.58	113.14	112.27	112.68	112.73	111.5	111.15	113.02	112.05	111.9	111.9	111.09	112.85	112.15	112.77	113.6	112.95	111.46	114.46	112.91	112.32	112.62	113.48	112.99	112.48	114.37	113.19	112.34	113.6	113.38	110.53	111.98	111.09	114.29	113.96	113.54	114.51	112.2	114.51
106.86	106.54	106.05	107.27	106.77	104.51	107.37	107.03	107.22	107.28	107.73	107.97	109.73	106.97	105.32	108.24	108.99	107.73	106.82	106.13	108.46	106.14	106.42	105.39	105.67	106.92	107.2	107.18	104.85	106.78	107.51	106.77	107.8	106.3	105.36	106.55	108.23	109.62	106.65	105.28	106.39	107.71	107.35	107.27	109.19	108.02	106.74	107.87	106.81	105.47
104.74	104.56	106.07	106.02	103.97	104.45	105.82	103.88	104.94	105.44	105.32	104.17	105.67	106.66	105.55	105.72	104.96	106.1	105.67	104.12	104.49	104.29	105.06	106.03	106.26	104.72	104.53	104.52	105.5	106.62	105.51	106.86	103.96	104.42	105.65	104.61	105	105.69	107.74	104.36	106.99	106.29	105.96	105.7	106.22	106.7	105.59	106.52	105.47	105.17
109.84	110.75	113.41	110.41	110.87	112.84	111.62	110.93	111.2	110.41	111.24	110.23	111.02	112.82	111.34	111.57	110.72	112.29	111.86	111.17	111.41	111.27	112.12	110.43	113.13	111.65	111.89	112.85	110.02	112.75	111.11	110.2	112.43	110.9	112.43	111.82	110.57	111.88	111.95	111.59	110.38	111.93	111.9	111.71	111.61	111.85	112.14	111.81	110.7	110.99
107.24	106.88	105.69	106.26	106.82	106.97	105.24	105.89	104.77	104.9	107.71	107.18	105.43	105.46	106.56	106.69	105.22	106.43	105.26	105.47	105.26	107.51	105.89	106.32	105.22	107.3	106.09	106.94	107.1	107.37	106.34	106.14	104.8	105.7	104.66	104.5	105.49	106.57	105.5	105.45	106.48	105.76	105.77	107.35	106.87	105.24	107.7	105.51	105.88	106.48
105.75	105.27	106.47	106.46	105.44	104.45	104.87	106.58	104.85	104.44	105.29	105.31	105.08	106.5	104.87	105.04	106.02	105.86	105.78	104.69	104.27	106.3	104.96	104.64	106.22	105.51	106.78	104.73	105.34	106.07	105.99	107.1	105.39	104.43	105.43	105.63	104.53	105.51	107.07	105.93	106.43	105.79	104.78	105.45	105.07	106.14	105.86	104.88	104.79	105.72
103.96	106.17	104.98	106.46	104.7	105.49	105.27	106.33	105.73	103.91	104.59	104.31	105.3	105.68	105.3	106	105.78	106.53	105.59	106.15	105.04	105.51	105.94	105.64	104.89	104.97	105.52	105.44	105.25	105.95	105.81	105.66	105.21	104.11	104.52	107.07	105.23	104.05	104.78	104.56	104.46	105.53	105.35	104.17	105.7	107.03	105.43	105.99	107.03	104.44
106.35	105.3	105.77	104.71	105.93	105.47	105.6	105.87	105.96	105.38	105.39	104.71	105.27	106.67	105.87	105.75	105.83	104.48	105.09	105.54	105.75	105.6	105.09	107.89	105.39	106.62	106.29	105.78	105.58	106.31	105.3	104.39	106.87	104.34	105.08	106.4	107.11	104.95	106.07	105.65	104.5	104.25	105.1	104.61	104.93	105.8	106.96	105.48	106.62	105.31
105.92	105.86	105.85	105.35	106.78	106.47	106.79	106.36	106.43	107.05	107.92	106.98	106.13	105.3	106	107.05	107.09	107.76	107.25	106.27	107.67	106.32	105.89	106.88	105.52	106.98	108.23	104.89	105.82	106.32	106.48	107.72	106.79	106.83	107.17	105.1	106.88	106.02	107.53	106.78	107.3	106.71	104.74	105.9	105.15	106.56	107.4	106.09	106.17	106.08
109.84	110.45	110.83	110.51	110.6	109.74	111.22	111.13	111.87	111.08	109.59	110.07	112.23	110.15	110.3	111.78	111	110.25	110.1	109.39	109.83	110.85	111.38	110.47	110.4	111.25	110.54	111.89	110.14	109.56	112.05	110.29	110.51	110.16	109.91	110.38	110.01	109.1	110.61	111.01	108.87	109.97	111.41	111.75	110.32	109.74	109.17	109.48	112.42	111.65
111.47	111.09	111.53	111.02	111.03	111.84	111.47	111.28	111.06	110.92	111.88	111.84	110.65	109.91	112.48	110.04	110.73	111.47	111.79	112.85	110.74	111.43	110.48	111.06	111.58	111.88	110.86	111.45	110.19	111.46	111.42	110.79	112.3	111.11	110.97	111.19	110.25	112.21	110.85	110.01	110.24	110.43	109.82	111.19	110.72	111.46	111.09	110.64	110.51	112.31
106.81	105.87	106.98	107.2	108.34	107.32	107.39	107.49	107.55	106.21	107.5	106.35	106.11	106.8	106.01	107.46	107.82	107.18	107.61	108.6	106.86	106.86	106.99	107	106.26	106.58	106.94	107.42	106.42	107.5	107.72	107.59	107.11	107.93	106.5	106.58	105.64	107.24	104.07	106.33	105.88	107.96	105.94	106.82	105.57	107.23	106.52	106.12	106.54	108.44
110.6	110.17	108.18	109.66	109.79	108.18	109.5	110.09	110.72	109.94	110.29	109.04	108.49	110.71	110.37	109.69	110.47	111.59	109.28	111.04	108.93	110.31	109.78	110.51	109.44	108.99	109.34	109.51	110.71	109.95	110.6	109.5	111.99	109.44	108.1	108.66	109.18	110.16	112.12	109.63	109.59	108.27	109.73	108.71	110.97	110.96	110.85	109.32	108.89	110.08
106.8	104.31	106.95	104.67	106.44	105.25	106.19	105.68	107.82	105.51	105.94	104.18	106.2	104.87	105.46	104.83	104.75	106.38	106.48	105.29	105.66	106.37	105.11	104.64	104.52	104.34	104.69	106.25	106.27	105.05	105.37	103.87	106.09	104.93	104.59	105.87	104.75	105.29	104.57	105	105.18	106.35	105.36	104.49	105.07	105.11	103.86	105.7	103.24	107.13
117.14	117.87	116.47	118.28	117.05	118.14	117.8	117.83	116.78	117.99	117.36	117.13	118.81	118.05	116	118.04	118.01	118.57	117.48	118.84	116.76	119.11	116.55	118.13	117.1	118.23	117.15	118.18	118.33	118.63	118.02	118.84	116.69	118.14	118.68	117.1	118.7	117.23	116.85	118.25	118.17	117.36	116.44	116.72	116.56	116.86	118.55	118.74	117.34	118.1
105.55	106.84	104.18	106.35	104.48	105.74	104.65	105.25	105.09	106.17	104.73	105.65	104.91	104.56	106.25	102.71	105.37	104.78	105.12	105.36	103.52	104.18	105.68	104.88	104.78	105.51	105.94	105.76	107.47	106.71	104.87	106.12	105.55	105.46	106.36	105.76	107.01	106.09	106.88	106.05	105.13	105.03	104.38	105.33	105.29	104.79	104.55	105.65	104.95	105.05
103.93	104.1	103.64	101.55	103.88	105.48	104.65	103.22	102.82	102.75	103.79	102.98	104.48	104.04	103.56	104.78	104.05	103.54	104.02	103.09	104.25	105.32	104.76	105.42	104.71	103.61	105.17	105.09	103.17	104.86	104.91	102.68	103.45	104.49	104.34	103.92	103.58	104.89	106.53	103.16	103.66	105.05	104.5	103.68	103.98	103.47	104.64	104.59	104.03	103.97
100.55	99.294	99.875	100.78	100.31	100.23	100.36	100.26	102.22	100.43	100.31	99.943	99.387	100.94	101.28	100.5	100.89	99.614	102.23	101.83	101.9	100.57	101.15	99.825	102.12	99.981	101.23	98.895	99.906	99.779	100.01	100.51	100.5	100.51	100.51	100.76	100.38	99.912	100.72	100.62	100	100.93	101.43	102.09	100.91	101.05	100.77	99.844	99.545	100.32
113.35	112.83	114.15	112.35	112.93	112.5	112.9	112.9	113.63	113.1	113.3	111.48	112.91	112.69	112.11	113.28	111.79	112.7	114.56	112	112.49	113.21	113.86	113.01	110.43	111.65	113.04	112.43	112.35	112.97	113.36	112.01	111.16	113.45	112.85	112.49	113.06	112.52	112.15	114.24	112.03	112.88	112.5	112.12	110.94	112.61	113.3	114.06	113.51	112.59
105.11	104.45	105.42	105.64	106.01	105.13	104.78	103.82	103.99	103.83	104.72	105.52	105.36	105.58	104.86	104.1	105	104.96	104.78	105.32	104.54	104.32	105.16	103.7	105.92	103.66	103.65	105.16	105.91	103.91	105.95	105	103.31	104.27	104.46	105.63	103.66	104.98	105.72	104.41	105.09	106.53	104.95	105.3	103.55	104.99	104.1	105.98	105.64	105.07
112.55	111.83	111.15	111.31	111.57	110.39	111.25	112.22	111.88	110.61	113.54	111.33	113.04	109.93	111.89	109.91	111.04	111.2	110.73	110.61	111.26	110.82	110.83	109.51	111.37	111.04	110.27	111.63	113.08	110.98	111.75	110.25	112.15	111.94	111.89	111.91	112.28	110.24	111.18	111.43	109.85	110.9	111.08	111.06	111.18	114.53	112.01	110.65	111.49	113.04
105.78	104.36	104.23	106.65	104.07	105.69	104.42	104.87	105.03	104.8	105.6	103.95	104.22	106.03	106.09	106.6	105.08	104.39	106.8	105.74	103.78	103.34	105.19	105.47	105.46	107.77	105.64	105.3	104.5	106.52	105.76	104.73	104.9	105.96	106.28	105.8	104.91	103.9	104.86	105.31	106.61	105.06	105.64	106.04	104.88	104.91	105.17	105.57	105.62	105.27
110.97	112.83	112.08	111.97	112.42	110.7	112.11	111.86	111.97	111.17	112.4	111.94	112.05	113.59	111.24	111.09	111.03	110.66	112.28	113.71	112.09	111.84	112.54	113.1	112.48	112.89	110.96	111.01	111.76	112.81	109.7	111.74	111.85	112.12	111.73	110.9	113.05	112.13	110.66	112.23	110.49	112.93	111.36	112.13	111.99	110.89	110.99	110.95	111.81	110.46
99.735	99.943	99.228	100.88	101.42	100.28	99.672	99.591	101.49	98.881	100.71	101.27	101.82	100.03	100.69	101.61	99.445	100.28	99.823	98.37	101.53	100.55	99.024	100.06	101.76	100.59	100.94	98.685	101.37	99.554	99.885	100.61	100.4	99.996	100.63	99.72	98.745	99.802	98.705	99.592	100.41	99.314	99.473	100.11	100	101.12	100.63	99.148	99.432	99.096
110.42	109.96	110.85	109.6	111.35	112.38	110.86	111	111.15	110.15	110.38	111.44	109.75	110.53	110.6	109.37	111.37	110.15	112.71	110.98	112.62	111.35	109.17	110.81	110.7	109.49	110.19	110.48	110	111.81	110.75	111.44	109.33	109.64	109.95	110.9	108.46	110.49	109.46	109.32	110	111.46	110.56	111.51	111.77	110.71	110.22	109.72	109.6	113.12
109.73	110.93	110.99	109.47	109.48	112.4	111.22	109.55	111.6	110.26	110.86	111.31	109.67	110.47	109.7	109.57	110.56	110.4	109.24	110	109.65	110.44	109.89	110.64	110.44	110.56	110.02	109.94	110.45	108.71	111.77	110.52	110.32	110.13	110.75	110.61	109.98	110.04	111.53	109.12	110.49	111.54	109.03	109.97	110.79	110.67	110.18	109.24	111.11	110.35
106.22	105.24	106.3	104.75	107.09	106.44	106.26	106.32	106.47	107.41	106.17	106.52	105.71	105.36	106.66	107.83	106.45	104.47	105.82	107.89	105.65	107.71	106.06	106.47	106.33	107.75	105.66	107.21	107.15	106.05	107.38	105.99	106.68	106.56	106.89	106.59	105	105.77	105.53	106.65	106.65	105.23	106.6	106.02	105.88	106.72	106.42	107.99	105.24	105.21
113.58	112.72	110.86	112.19	109.96	112.03	113.65	113.91	111.79	112.59	111.95	112.56	112.34	111.86	111.92	110.02	111	111.15	112.16	111.24	112.82	110.36	110.07	112.32	111.88	111.46	112.13	112.4	112.45	111.08	112.95	110.96	111.44	111.46	111.4	112.65	112.73	112.11	112.35	112.79	111.48	111.05	112.32	112.63	111.53	111.13	112.23	112	113.84	112.45
105.43	105.01	104.67	107.09	104.26	105.76	105.19	105.24	104.48	105.66	105.01	106.89	105.8	106.26	106.03	106.07	105.05	105.18	105.38	106.28	106.65	106.45	105.59	105.56	105.6	104.63	106.15	104.93	105.47	105.59	106.6	106.87	107.58	105.65	105.2	106.13	104.8	105.55	105.85	106.34	106.51	105.45	106.71	104.99	105.26	104.59	105.22	105.35	105.54	106.53
104.79	105.39	105.91	105.57	105.12	105.01	105.42	106.31	105.91	105.25	106.53	105.17	104.93	107.35	107.02	106.53	105.97	104.84	104.26	104.85	105.02	106.04	106.12	106.05	104.99	104.92	104.82	106.5	106.15	106.26	106.48	104.17	105.41	105.33	104.9	105.03	105.38	105.87	106.86	105.31	105.02	106.19	105.73	104.74	104.52	106.78	105.68	105.34	104.36	105.79
104.02	103.56	103.65	103.39	102.86	103.07	102.89	105.1	104.39	104.47	103.99	103.47	103.76	104.26	104.64	105.74	105.07	104.58	105.18	105.11	103.12	103.62	104.59	103.96	103.83	106.74	103.63	106.99	104.07	104.46	103.67	105.24	103.92	103.78	103.94	102.98	103.47	104.63	104.22	104.1	103.71	104.29	104.39	104.1	105.84	104.69	104.81	103.76	106.17	104.69
111.35	110.76	111.69	110.79	111.95	110.56	111.82	110.94	109.79	111.96	111.12	112.07	112.56	111.49	111.9	111.57	110.78	111.6	111.22	111.35	111.33	110.55	110.51	111.79	110.92	109.57	110.93	111.32	111.64	112.53	112.07	110.8	110.52	112.96	110.33	109.66	111.62	110.64	110.17	111.18	111.59	110.77	112.05	111.76	110.77	109.98	112.06	112.3	113.15	110.56
104.34	104.91	104.77	105.54	104.62	105.1	104.22	103.98	103.93	105.31	104.12	104.32	104.87	103.57	104.13	104.59	104.63	105.69	105.31	105.36	103.94	103.34	104.46	103.98	104.58	105.01	103.78	102.57	104.4	105.22	104.36	104.82	102.76	103.31	103.32	103.98	104.05	103.91	104.73	105.7	104.39	106.02	102.76	105.31	103.4	103.88	105.42	104.65	103.08	103.6
111.12	110.33	111.95	111.55	112.36	112.43	112.53	110.55	110.65	113.23	112.48	110.13	108.75	110.12	111.12	112.88	110.92	111.08	111.57	113.48	112.82	110.87	111.3	111.96	111.83	111.63	112.58	111.67	111.64	112.33	110.35	111.87	111.56	112.5	111.5	111.67	111.99	111.59	111.74	111.73	109.99	111.95	110.23	111.34	111.53	111.7	110.64	110.56	112.04	110.68
110.53	110.63	112.56	112.26	111.6	111.9	111.57	112.67	109.25	112.84	111.87	112.45	112.33	113.52	110.96	111.69	111.66	111.75	112.22	112.72	111.6	110.97	112.24	109.52	110.33	111	110.71	110.83	109.3	111.64	111.44	112.89	111.71	110.79	111.13	111.84	111.79	112.53	112.96	111.32	111.4	112.17	111.73	111.31	111.82	111.68	111.4	111.13	110.83	112.86
105.22	103.82	104.72	104.39	103.68	104.03	105.04	105.16	105.21	103.92	103.15	102.37	103.65	104.87	104.28	105.53	104.23	104.35	104.09	102.64	103.83	104.53	103.62	105.04	104.24	103.4	104	103.23	105.96	103.06	104.45	104.54	104.45	103.63	104.27	104.13	106.17	104.19	106.81	104.44	104.38	104.21	104.93	104.82	104.68	105.4	103.56	104.92	103.98	103.73
106.47	105.81	106.77	106.63	105.18	105.08	107.38	107.32	106.18	105.06	107.97	105.4	105.55	107.35	105.34	106.43	105.96	106.77	106.06	107.2	106.97	106.66	106.28	106.89	106.03	106.4	107.55	106.57	107.1	104.78	105.75	107.29	106.71	107.82	106	106.02	107.41	105.57	105.15	107.59	106.83	106.94	104.73	106.67	106.23	107.08	107.24	105.94	106.99	107.68
110.94	112.15	110.64	110.98	111.66	111.22	111.82	110.79	111.17	110.48	111.01	111.24	109.69	112.13	112.14	112.09	110.61	110.49	111.42	111.45	111.37	111.28	111.46	110.84	111.26	113.51	110.19	111.42	111.32	110.84	109.43	111.42	109.91	109.09	112.28	111.69	110.56	111.23	111.06	110.67	111.29	111.55	112.28	110.84	108.97	111.83	111.08	110.49	111.56	110.93
110.57	108.08	111.03	109.95	111.16	109.76	109.97	110.17	111.32	110.96	110.5	111.03	109.66	110.56	108.61	110.15	109.96	110.22	110.94	112.4	109.95	110.92	111.11	111.12	110.22	110.65	112.29	111.32	111.1	110.2	112.33	110.46	111.32	111.87	109.92	108.96	108.97	111.11	111.33	110.13	110.26	111.03	111.68	109.27	109.89	111.15	110.03	109.46	111.72	110.46
113.34	113.19	113.12	113.14	113.72	113.8	111.5	112.02	113.58	114.03	111.67	113.09	114.34	113.58	113.2	113.63	113.69	111.36	113.19	112.45	111.9	112.85	112.64	112.71	113.24	113.33	112.6	113.46	111.52	113.25	111.78	113.12	113.8	112.8	112.68	112.12	111.87	113.79	112.59	112.31	112.48	111.87	111.98	112.76	112.64	112.31	113.42	112.87	113.15	112.89
101.52	100.46	99.718	101.24	101.53	98.754	98.675	99.157	99.8	99.288	99.521	98.541	98.882	98.599	101.22	99.293	101	100.39	100.43	100.74	99.498	98.841	101.12	100.93	99.697	99.827	98.529	101.49	99.043	100.27	99.133	99.484	97.071	100.45	98.797	98.569	99.768	99.516	99.598	100.95	97.946	98.629	98.492	99.692	100.92	98.713	99.398	99.598	99.556	100.63
102.76	105.1	106.11	104.86	103.4	105.26	105.15	104.48	104.5	103.84	105.06	104.07	104.34	106.05	103.96	103.7	104.04	104.86	104.32	106.54	105.01	103.91	103.56	105.82	102.99	104.68	104.99	104.5	104.7	104.82	105.73	103.93	104.26	104.45	102.15	103.49	105.15	104.47	104.02	105.25	103.24	104.28	103.26	103.35	103.88	103.46	105.92	104.98	104.3	104.64
106.88	103.8	106.35	105.19	105.11	106.01	105.21	105.63	106.98	106.38	105.58	106.31	105.84	105.02	105.08	106.65	105.01	106.27	105.4	105.82	105.23	106.61	105.67	106.02	106.64	106.99	106.23	106.02	107.5	106.59	105.15	105.46	104.93	105.61	106.36	105.12	105.05	105.69	104.27	104.55	106.52	105.4	105.15	106.96	105.94	106.52	105.5	105.11	105.17	105.92
104.79	104.12	106.01	107.88	104.77	104.51	105.42	106.02	105.14	104.27	105.59	104.65	103.77	104.22	105.78	105.86	103.48	104.73	104.46	105.3	105.43	104.7	104.77	103.61	104.89	105.84	105.15	105.67	102.66	103.87	106.23	104.78	103.99	104.76	103.75	105.07	104.98	103.93	104.25	105.39	105.68	105.25	105.17	104.65	105.87	103.64	105.32	106.08	105.13	103.44
112.3	114.25	112.22	111.32	110.33	112.84	112.58	113.01	112.84	111.33	111.4	113.41	112.63	113.02	112.58	111.26	113.44	111.12	112.54	111.22	112.43	111.22	112.9	111.89	111.67	114.05	111.74	111.48	112.51	113.27	112.28	110.79	112.51	112.52	112.07	110.76	112.11	112.01	112.35	114.19	111.42	111.97	112.76	111.58	111.27	112.24	113.39	110.83	111.81	112.06
105.55	108.28	106.94	107.18	108.53	106.32	106.75	106.83	105.26	106.54	107.4	106.45	105.56	105.1	105.83	107.59	108.17	108.11	107.7	105.76	105.17	107	107.93	107	106.68	105.68	107.23	106.85	106.9	106.64	105.8	106.39	106.61	107.32	105.52	108.66	107.31	106.21	106.73	106.54	107.92	106.34	106.47	108.03	107.87	107.25	108.1	106.06	106.91	107.39
112.18	111.25	111.75	112.58	111.41	110.98	113.5	110.37	113.13	112.33	111.04	111.4	111.24	110.74	112.6	113.04	111.86	110.36	112.76	110.34	111.29	112.21	110.98	111.78	110.87	111.05	112.51	111.77	111.2	111.9	112.48	111.78	112.91	112.86	110.37	112.55	112.9	110.97	111.68	112.87	111.51	111.88	110.04	112.54	110.16	112.16	111.49	112.6	112.55	111.97
111.84	113.51	111.57	111.77	111.23	112.23	112.91	110.84	112.29	112.85	111.95	112.16	112.25	112.23	112.38	111.7	111.68	113.3	111.44	111.49	112	109.83	112.05	113.48	112.75	111.07	111.02	112.94	112.68	110.53	112.5	111.17	112.54	113.02	110.6	111.34	112.17	114.55	112.37	111.77	111.95	112.86	111.89	113	111.96	111.25	111.52	111.69	111.2	111.62
110.33	111.87	110.75	111.77	111.39	110.22	110.5	111.65	110.48	110.88	111.12	110.09	111.17	111.85	111.95	110.62	112.31	108.25	110.78	112.74	110.1	111.26	112.21	110.98	111.98	111.03	110.84	111.28	110.51	112.06	111.79	112.39	111.21	110.8	112.32	111	112.72	111	112.02	109.73	110.45	111.45	112.01	110	111.47	111.03	112.31	111.34	110.39	112.34
112.2	112.49	111.41	112.12	111.47	113.22	111.14	112.6	111.18	111.76	112.92	112.74	111.72	111.3	112.94	111.72	111.66	111.8	111.86	112.15	111.22	112.42	112.09	112.13	111.36	111.52	111.65	112.03	113.22	112.31	112.04	111.23	110.55	112.58	111.51	111.18	111.74	112.4	111.92	110.45	111.11	111.64	110.78	112.23	112.16	110.3	111.32	111.65	110.45	112.28
106.06	106.21	106.52	107.29	105.5	105.99	106.24	106.73	105.32	105.63	106.4	106.46	107.8	105.09	105.74	106.44	105.9	105.37	106.28	105.94	106.08	106.03	105.64	106.36	105.62	105.73	106.67	107.22	107.03	105.98	106.22	107.11	105.27	105.66	107.2	106.75	105.25	104.66	105.94	104.7	105.75	107.01	107.78	106.18	105.99	106.11	105.23	105.42	106.93	105.51
105.06	106.26	106.86	107.4	106.67	106.29	105.79	105.8	105.58	107.47	106.99	106.03	105.7	107.45	106.43	107.93	105.25	104.93	108.13	105.63	105.74	105.53	107.05	105.5	105.51	106.27	106.74	107.29	105.83	107.31	105.19	105.72	107.26	107.24	107.19	106.85	106.81	105.26	106.07	105.85	106.88	106.45	104.91	105.83	106.62	106.18	107.4	104.59	104.9	105.15
102.99	104.99	104.32	104.22	104.76	104.84	104.18	104.11	103.74	103.71	103.79	103.85	105.03	105.39	104.67	105.39	104.36	104.17	104.42	104.61	104.86	104.3	106.22	104.14	104.31	103.41	103.99	105.28	105.79	104.69	104.45	104.88	105.24	105.15	103.73	104.65	103.69	105.72	105.64	104.22	105.49	103.38	103.99	103.52	104.68	104.95	106.44	106.34	105.12	103.95
102.59	103.88	103.64	104.13	104.92	104.32	103.27	102.29	103.58	103.14	104.02	103.91	104.02	104.39	104.68	104.61	106.1	104.64	104.51	105.32	104.33	104.3	103.49	105.01	102.85	103.99	105.37	105.04	104.08	102.93	104.95	103.81	103.07	104.54	104.87	103.79	104.94	103.58	103.92	103.29	104.44	103.86	104.33	105.88	104.1	104.41	103.85	104.47	103.45	103.46
103.58	104.42	104.16	102.43	104.51	104.22	104.16	104.05	104	104.44	103.84	103.91	106.61	105.01	104.52	105.08	104.98	103.39	104.28	105.63	104.21	104.53	103.17	104.33	105.03	103.18	106.32	105.35	104.32	103.97	104.78	103.74	104.17	104.46	105.09	103.99	103.04	103.81	102.34	105.31	106.95	103.26	104.95	104.45	104.9	104.11	106.96	104.76	105.09	105.01
105.05	106.61	105.34	103.89	106.76	105.5	104.75	104.91	107.38	105.6	106.33	104.77	105.75	103.48	107.09	106.29	105.92	106	106.81	106.42	105.73	107.42	107.02	105.15	105.19	106.63	104.85	104.74	107.54	106.24	104.76	105.36	105.73	104.46	105.11	105.07	105.33	104.51	106.01	106.32	105.02	105.58	104.18	105.01	106.1	105.84	104.36	105.1	106.42	105.17
100.59	101.33	101.64	102.56	101.5	101.08	101.9	103.97	101.22	100.21	101.74	100.91	101.08	102.07	100.87	100.86	101.87	101.85	101.13	102.34	100.96	101.44	101.94	102.2	101.86	101.81	100.72	102.34	99.384	101.68	101.29	100.81	101.3	100.18	101.05	100.96	101.25	101.72	100.35	100.17	98.867	98.745	101.06	102.49	100.49	100.46	100.84	101.65	100.27	100.69
99.742	100.45	99.357	98.676	99.807	100.98	98.853	99.398	100.69	100.25	99.238	99.571	97.521	99.815	99.46	102.53	98.846	100.24	99.39	100.81	99.017	98.291	100.47	100.15	99.813	99.693	100.23	101.23	100.6	99.331	99.747	100.66	99.707	99.692	101.55	99.157	98.897	100.32	98.937	100.03	99.569	98.252	99.897	99.835	99.862	99.583	101.02	99.491	99.665	99.883
110.06	111.56	112.34	111.23	110.99	110.98	112.89	110.6	112.84	112.28	110.99	110.23	111.91	112.04	110.85	110.46	110.94	110.65	112.34	110.75	110.74	111.35	111.32	111.59	111.96	111.95	111.23	111.13	111.55	108.7	109.85	113.02	110.69	113.69	111.84	111.82	111.6	109.39	111.95	111.69	111.82	110.56	110.96	110.87	110.37	111.99	113.1	110.96	110.24	111.1
105.21	105.62	106.99	104.39	105.34	105.66	107.62	106.73	106.96	106.77	104.92	105.57	104.8	105.6	104.76	106.14	104.39	105.96	105.99	106.26	107.2	104.92	105.15	104.35	106.86	105.19	104.82	104.91	105.76	104.73	105.04	104.13	106.12	105.23	103.36	106.17	106.44	106.51	106.73	106.21	104.33	104.45	106.34	106.15	104.92	105.38	105.44	105.25	106.24	105.62
106.93	108.89	107.4	106.83	108.37	107.38	105.79	107.43	107.68	107.54	106.43	108.47	107.73	107.44	107.91	107.54	107.04	106.87	107.42	108.06	106.75	106.3	106.66	106.6	105.36	107.96	106.53	106.66	107.34	107.54	107.67	106.88	107.07	109.25	107.8	106.97	106.7	105.82	105.86	107.27	107.23	106.61	105.41	106.78	108.01	107.3	106.4	106.89	107.6	105.26
111.45	112.08	113.06	113.15	113.06	111.94	112.13	111.82	113.39	111.22	111.52	112.39	110.7	111.44	113.58	111.25	113.54	110.97	111.8	111.89	112.89	112.14	112.38	111.85	111.38	111.02	112.92	112.6	112.39	111.49	111.36	111.93	113.35	113.22	112.45	111.48	112.22	112.54	111.85	110.95	113	111.97	111.89	112.66	112.58	111.23	112.09	111.21	111.23	112.73
112.33	111.99	111.55	110.77	111.1	113.55	113.14	112.62	110.83	111.77	110.45	111.87	110.37	110.6	110.29	112.2	111.55	111.55	110.14	111.33	110.6	110.52	111.81	112.91	111.85	113.5	111.19	111.92	112.16	110.23	113.5	112.12	110.98	110.72	111.54	111.52	112.07	113.21	114.46	111.44	111.22	111.97	111.09	111.64	111.56	111.72	112.17	111.7	110.94	111.79
105.5	107.93	107.16	105.48	107.13	107.89	104.92	105.48	105.4	106.5	106.54	106.75	107.09	106.05	105.41	105.98	107.39	106.84	106.98	106.24	104.57	104.88	105.5	106.48	106.51	107.21	105.63	108.39	107.12	107.77	105.94	105.46	106.64	106.29	107.54	106.65	106.48	107.62	106.63	106.32	107.04	105.95	107.54	106.43	107.13	106.97	105.38	106.39	106.18	105.26
105.63	106.07	105.69	106.95	106.09	105.28	106.74	106.02	106.42	105.4	106.69	105.79	105.49	106.25	106.34	104.8	104.57	104.99	106.77	105.43	106.87	105.52	105.25	105.86	105.07	106.78	106.83	105.93	106.18	104.81	105.67	106.08	105.62	105.4	106.53	105.8	105.12	105.75	105.71	103.43	105.58	104.83	104.39	104.32	106.13	105.04	105.35	104.59	103.44	105.14
110.44	111.13	109.93	112.24	109.98	111.69	109.89	110.79	108.65	109.47	110.52	110.22	108.77	108.89	110.39	111.1	110.46	110.33	110.39	110.8	110.37	108.56	110.02	108.03	110.7	111.13	110.91	111.8	109.4	110.45	112.28	109.6	110.6	108.88	110.31	110.55	110.21	109.51	109.21	110.06	111.08	109.9	108.22	109.16	110.2	108.85	110.1	110.49	108.43	110.72
111.21	112.04	110.6	111.39	111.18	112.35	113.1	111.62	110.42	113.23	112.28	111.49	112.37	111.06	112.53	110.42	112.11	111.6	111.48	110.25	111.92	112.2	111.67	112.67	111.77	111.13	110.55	111.58	112.12	112.81	109.58	110.89	110.28	110.84	112.51	112.26	109.28	111.76	110.81	111.13	112.74	112.11	111.44	111.28	110.17	111.54	113.44	111.5	110.12	111.42
108.06	106.59	108.64	106.3	107.81	107.07	105.78	106.02	107.08	107.61	107.74	108.51	106.38	106.61	106.93	107.32	106.22	106.94	107.63	105.01	106.27	107.68	107.07	106.64	106.28	107.41	107.15	105.52	106.02	109.08	107.46	107.22	107.21	106.51	107.82	106.09	105.51	106.63	106.19	107.87	107.25	105.93	107.4	106.23	106.86	105.93	107.45	105.44	106.9	107.48
115.25	117.16	117.25	115.76	115.16	118.2	116.96	115.22	117.25	117.17	116.15	116.54	116.44	114.84	116.29	115.05	117.02	117.22	117.17	117.2	114.42	115.05	117.59	116.29	117.64	118.59	116.77	115.6	116.48	116.14	115.77	116.61	116.77	115.68	116.52	115.54	117.53	116.33	116.99	117.55	116.93	117.59	115.95	115.31	115.31	116.46	115.83	114.36	117.33	116.27
101.08	100.49	100.09	101.57	101.08	100.24	101.31	100.11	100.68	99.959	99.22	101.28	101.75	102.42	102.37	98.892	101.09	100.34	100.06	101.6	102.12	99.523	100.66	99.98	99.729	102.43	101.06	100.17	101.13	100.71	99.487	101.66	100.65	99.371	100.13	99.915	100.52	100.51	101.63	101.24	100.96	100.7	100.93	99.52	101.73	101.92	100.8	98.971	100.15	100.11
99.847	100.2	100.76	99.427	100.69	100.58	99.977	99.966	99.711	100.93	100.54	99.877	100.68	99.135	99.513	100.08	99.21	99.489	99.687	100.45	98.493	100.84	101.45	99.906	97.817	101.33	100.32	99.246	99.648	100.66	99.554	101.24	99.425	100.69	100.39	101.43	99.416	99.702	100.26	99.762	99.438	101.22	99.203	101.62	101.2	99.64	101.8	99.73	100.39	100.59
106.44	105.19	106.69	105.41	104.68	106.58	107.44	105.56	105.87	104.62	106.39	104.3	104.92	105.64	105.64	105.26	107.88	106.94	107.36	104.25	105.34	106.28	105.87	104.07	107.46	103.63	107.1	106.15	105.68	105.87	105.44	103.56	105.04	105.7	105.49	105.51	103.92	106.51	104.53	105.78	105.25	105.69	106.21	105.98	105.73	105.28	106.51	106.52	106.26	105.43
106.74	107.24	106.92	106.75	106.52	106.2	107.38	106.6	107.09	106.53	106.78	106.68	106.98	107.88	105.12	106.59	107.15	108.04	108.72	107.77	106.37	106.24	109.03	107.2	106.53	106.27	106.05	106.59	105.36	107	106.33	105.55	107.26	107.2	105.96	106.82	107.41	106.14	105.86	106.19	106.23	108.56	107.42	107.96	106.06	107.18	106.92	106.98	107.88	108.13
105.89	104.7	106.13	105.14	106.68	105.7	105.17	105.99	104.74	105.92	105.78	104.86	104.34	105.04	106.04	105.68	105.23	104.89	106.07	104.57	106.13	104.66	105.5	105.36	107.73	106.03	105.68	104.96	106.07	107.85	105.42	105.91	104.22	106.47	105.13	106.3	106.21	105.91	104.5	105.55	104.88	104.98	106.25	106.19	105.77	104.73	105.96	106.25	106.11	105.52
105.57	105.18	105.47	106.02	104.27	106.31	106.28	107.63	105.01	106.75	104.64	106.02	105.41	104.84	106.84	105.38	106.5	105.03	105.29	106.15	105.99	105.17	106.17	105.2	107.73	104.47	104.5	106.24	105.84	103.24	104.76	106.17	105.65	105.25	105.36	106.75	106.72	106.27	105.31	105.85	105.09	103.84	105.07	104.53	106.24	104.63	103.77	105.38	106.86	104.07
105.56	106.21	105.39	106.71	106.47	105.34	104.74	106.54	105.14	106.91	107.98	105.91	105.08	105.92	108.07	104.96	106.73	107.28	105.59	106.38	105.69	104.37	106.45	105.81	106.44	107.22	106.63	105.39	106.45	104.65	105.24	105.67	104.03	104.55	107.08	105.17	105.94	107.03	105.12	104.81	107.35	106.43	105.53	105.29	105.38	105.64	106.39	104.4	104.74	106.88
106.97	106.16	104.91	105.96	107.16	106.8	106	106.61	106.48	104.37	108.14	105.18	106.43	106.39	106.78	107.28	106.22	105.95	107.92	106.03	106.42	106.73	105.81	107.19	105.96	106.66	106.57	106.42	106.58	105.1	106.42	106.33	105.85	107.19	106.3	107.31	106.4	106.1	106.34	107.24	106.17	104.88	105.82	105.44	106.57	106.13	107.45	105.73	105.57	107.19
118.89	117.36	116.31	117.7	118.52	115.71	117.44	117.27	116.54	117.58	117.91	118.25	118.4	118.02	117.34	117.69	117.07	117.9	117.55	118.65	117.73	116.97	119.83	118.58	118.16	117.99	117.94	117.87	117.93	118.07	117.93	116.67	117.97	117.77	116.79	117.89	118.22	118.36	116.31	118.8	117.58	118.3	118.68	117.84	116.38	118.37	116.58	116.6	119.33	117.19
99.049	99.567	100.13	99.238	100.71	99.595	100.53	98.264	99.33	101.52	99.277	99.19	100.51	99.731	99.797	98.212	99.004	99.476	99.728	98.477	101.3	99.897	100.06	100.13	99.833	98.441	98.784	99.297	101.5	99.675	100.81	99.132	99.94	99.497	99.722	100.8	100.22	99.552	100.71	99.191	100.21	100.74	99.062	100.38	99.422	100.67	98.709	100.99	98.81	100.3
100.25	100.2	100.02	100.49	100.9	100.99	101.61	101.1	102.22	100.13	100.97	100.73	100.6	100.26	101.13	100.32	100.47	101.76	100.1	101.6	100.14	100.94	100.56	100.87	99.092	100.59	100.53	99.454	100.57	100.72	101.36	100.26	100.17	102.27	101.02	100.61	98.713	100.78	101.74	99.859	100.83	101.49	101.05	100.02	99.578	101.55	100.7	99.697	101.76	99.786
110.54	112.77	112.98	111.64	112.22	111.08	110.57	112.79	111.5	112.99	110.07	110.73	110.72	110.78	113.95	112.51	110.89	110.66	112.58	112.14	109.37	111.6	111.71	110.93	111	113.06	113.26	113.17	111.25	112.3	110.58	112.14	113.78	111.12	110.75	111.89	112.15	111.85	110.73	111.97	112.45	112.1	112.71	113.13	112.98	112.06	113.55	112.69	111.21	111.54
105.46	106	106.39	105.92	104.42	104.74	105.59	106.32	105.81	106.63	106.38	105.43	106.31	105.23	104.16	106.19	107.02	106.09	106.52	105.57	107	103.85	106.33	105.79	107.13	105.53	106.19	105.35	105.84	105.82	103.27	106.51	105.22	107.03	105.53	105.66	105.84	105.83	105.64	106.39	106.72	105.7	106.99	106.96	105.33	103.65	105.49	106.07	105.35	105.87
111.84	111.52	111	110.21	111.04	111.8	112.24	111.43	111.76	112.12	110.4	112.12	110.25	110.5	110.69	111.28	112.03	111.56	111.79	110.48	110.69	111.2	112.02	110.71	110.67	111.89	112.26	110.54	111.76	112.18	111.2	111.12	112.83	110.69	111.77	110.61	111.92	110.79	111.14	111.56	112.71	110.61	111.25	110.21	110.94	110.79	111.84	111.48	110.88	111.74
106.16	106.61	105.9	104.4	106.02	106.65	105.44	105.48	105.56	104.85	105.72	105.25	105.53	105.02	104.87	105.54	106.43	104.89	104.71	104.42	105.06	103.99	105.07	106.12	106.1	106.47	106.08	106.42	105.46	106.64	105.82	105.53	105.21	105.71	105.61	105.61	105.33	106.91	105.86	104.68	104.76	106.1	105.86	106.61	104.67	105.9	105.49	106.08	105.38	105
105.63	104.59	106.62	105.51	105.26	105.44	107.84	106.7	104.07	106.25	106.06	105.88	107.36	105.72	107.2	106.79	106.35	106.48	106	107.21	107.55	105.94	106.04	105.02	105.32	106.76	105.81	106.62	107.38	107.03	107.49	106.84	106.48	107.28	105.46	105.71	106.33	106.09	105.82	104.77	105.62	104.86	106.56	106.12	105.89	107.08	107.2	106.59	106.66	104.9
106.6	106.49	104.77	105.34	105.35	106.41	106.08	106.7	107.52	106.68	105.45	106.58	105.35	105.5	107.08	107.5	105.44	105.29	106.11	105.51	106.83	106.59	106.8	105.2	106.18	102.92	105.46	104.82	106.72	106.92	104.33	106.82	105	107.09	106.17	105.85	106.08	107.72	105.09	105.47	105.87	106.01	106.25	105.14	105.19	105.83	105.78	104.8	106.66	106.59
112.21	112.02	111.2	110.21	110.92	109.79	110.25	110.88	110.78	111.74	111.27	111.53	110.43	111.77	112.41	110.14	111.35	109.7	111.21	109.87	112.47	111.45	110.32	111	111.84	111.94	110.35	111.99	110.96	110.46	110.95	111.62	109.68	111.14	110.08	111.28	110.7	109.35	110.94	113.06	110.68	110.47	109.37	113.62	112.1	109.96	110.78	111.24	110.35	109.84
112.58	112.35	113.28	112.82	112.5	113.15	113.89	111.77	111.42	113.27	112.83	112.94	111.64	113.2	112.8	113.64	112.5	112.78	112.01	113.26	111.35	113.03	111.1	112.67	111.69	112.41	113.15	113.2	110.8	112.48	111.53	113.97	113.23	111.96	114.19	113.02	112.86	112.08	111.42	112.19	111.74	112.24	112.95	111.38	112.96	113.87	114.39	114.11	111.02	114.87
105.71	103.42	103.95	107.19	104.46	105.36	104.98	104.72	105.37	104.73	105.56	104.7	105.4	105.29	103.65	104.81	104.17	105.73	104.88	104.26	105.11	105.17	105.71	105.45	105.45	105.43	105.6	104.68	104.59	105.67	105.6	104.45	106.07	105.73	104.36	104.47	104.84	103.59	105.03	104.44	105.07	105.16	105.19	104.79	105.3	103.37	106.73	106.33	105.29	104.13
110.82	109	110.93	111.57	110.72	111.55	113.19	111.87	110.65	110.07	110.27	112.66	112.74	112.01	110.82	110.83	110.44	111.19	111.4	111.05	112.58	111.59	111.61	110.72	112.21	112.35	111.5	111.73	111.84	111.94	111.95	112.12	111.14	111.4	110.59	110.99	109.95	110.71	110.48	112.39	110.62	110.5	111.43	111.82	111.78	112.52	112.7	110.82	111.22	110.65
110.82	110.16	110.46	108.9	109.86	110.31	110.45	109.97	109.23	107.87	110.37	110.49	109.85	108.73	109.14	109.49	109.93	110.13	111.28	108.65	109.81	107.78	108	110.51	110.44	110.39	110.61	110.57	110.93	109.83	109.89	110.11	109.98	109.59	110.84	110.39	109.95	108.47	109.8	108.39	108.79	110.42	110.95	109.94	110.37	110.62	108.54	109.55	109.45	111.26
108.8	110.96	109.7	110.89	110.83	107.24	110.81	110.21	108.63	108.69	109.85	109.41	110.51	110.61	111.03	110.06	110.44	110.87	110.43	111.41	110.62	109.66	111.52	111.06	111.35	109.52	111.4	108.49	110.33	110.32	110.79	111.95	108.3	110.98	111.57	109.49	110.02	112.06	110.71	110.19	108.33	110.09	110	109.32	109.16	110.17	109.88	110.51	109.56	110.77
104.86	104.44	107.01	106.71	105.21	103.85	106.41	105.58	104.69	105.54	105.05	105.61	105.87	106.4	105.81	105.05	104.42	104.47	106.52	105.23	105.87	106.59	104.63	106.29	104.39	105.93	106.19	104.82	104.91	105.09	105.2	105.67	105.37	104.31	105.7	104.81	104.96	105.31	103.4	105.46	106.14	104.85	104.58	104.59	105.56	104.77	105.61	105.71	105.63	106.42
104.8	106.18	104.94	104.35	105.35	103.77	105.19	104.78	103.12	104.28	104.39	106.21	103.75	105.04	105.05	104.41	105.65	105.13	105.83	105.18	106.16	104.75	106.81	104.19	103.91	105.29	104.89	104.93	105.01	103.57	105.34	104.71	105.33	104.52	105.3	104.42	105.19	106.39	105.94	105.18	104.95	103.15	106.01	106.25	105.71	103.84	103.72	105.43	104.45	103.95
110.77	112.7	113.04	112.98	112.66	112.23	111.54	112.28	112.34	112.03	111.02	112.14	111.52	111.26	111.97	113.05	111.14	111.96	112.3	113.19	110.52	111.68	112.64	110.64	112.22	114.36	113.74	112.35	110.62	113.29	111.81	112.77	112.28	112.27	112.68	112.71	112.46	111.31	112.14	111.96	113.1	111.44	112.9	112.77	112.96	111.78	112.54	112.37	111.79	112.06
109.5	111.86	111.43	111.34	112.14	112.98	111.5	112.41	111.76	111.13	110.94	113.04	110.77	111.74	111.14	112.39	111.03	111.84	113.33	111.15	112.92	112.56	112.17	111.87	112.27	112.77	109.78	111.62	110.21	110.23	113.21	112	111.56	110.99	110.33	111.54	111.17	111.93	111.82	113.22	111.13	111.85	111.72	112.11	111.71	111.98	111.17	110.78	112.02	112.12
110.31	110.9	110.57	111.84	110.73	111.07	110.71	111.43	111.28	109.61	111.38	110.25	109.43	111.19	111.23	110.19	110.56	110.17	109.85	110.39	109.17	110.02	109.65	111.85	111.46	111	110.87	110.37	110.62	110.93	110.5	110.57	110.46	109.91	111.57	109.24	109	111.18	110	110.12	111.72	110.3	110.21	111.39	109.67	109.83	111.31	110.45	110.8	109.66
104.87	105.98	106.95	105.1	105.48	104.26	103.18	105.51	104.95	105.96	104.32	103.35	105.77	105.96	105.83	104.82	104.93	105.17	107.6	105.28	104.99	106.05	106.39	105.32	104.04	104.81	106.95	105	104.9	106.54	104.29	106.18	106	105.04	105.31	105.96	105.56	104.34	104.26	104.57	105.42	107.06	105.74	106.31	105.89	105.77	106.46	104.92	106.11	106.33
106.01	105.58	104.28	106.39	105.62	103.14	107.9	105.22	106.56	104.13	107.03	105.26	105.52	106.35	106.25	104.4	105.91	105.26	104.53	104.95	106.11	105.51	105.23	106.49	104.85	105.49	106.34	107.1	106.33	105.96	104.53	104.14	104.85	104.2	105.62	106.05	106.16	105.27	104.57	106.07	105.46	105.23	106.12	105.32	105.75	105.7	106.24	106.74	106.6	104.01
118.37	117.39	119.62	118.41	117.36	117.43	118.27	117.19	116.84	118.8	117.77	118.29	117.62	118.48	119.66	117.75	115.98	117.7	117.46	117.32	118.37	117.72	119.28	118.87	117.42	118.82	117.06	117.1	118.25	117.82	117.18	118.07	118.39	118.16	118.29	119.25	120.16	117.81	117.89	118.64	118.17	116.47	116.59	120.45	117.34	117.72	115.01	117.15	116.15	117.7
104.55	104.22	103.4	106.49	105.15	104.62	105.43	106.41	105.2	105	104.26	104.54	105.73	104.82	104.45	106.52	105.76	105.91	106.43	106.27	105.05	105.02	105.51	105.06	105.39	104.24	105.89	104.71	105.25	105.76	105.82	104.55	105.29	103.67	105.79	105.68	105.44	104.7	105.48	107.16	103.68	105.81	106.64	106.03	104.47	106.14	106.08	106	105.78	105.5
100.65	101.43	99.385	99.805	101.15	101.68	101.37	101.57	99.771	100.35	100.84	100.88	100.24	98.511	101.82	99.061	99.557	102.14	99.543	100.69	100.17	100.45	99.625	101.72	99.927	100.87	100.44	99.531	100.11	100.85	100.59	99.653	100.64	102.26	99.546	99.242	99.635	100.17	100.6	100.79	100.34	100.52	99.605	100.75	98.962	100.07	100.47	100.63	100.46	100.94
112.56	114	111.43	113.28	111.14	110.1	111.68	113.31	111.8	111.21	112.75	113.49	112.29	114.25	112.86	111.19	112.63	112.02	111.7	112.58	113.29	111.79	111.38	112.38	113.82	111.99	111.83	113.91	111.7	111.66	111.79	112.57	111.16	112.73	110.32	111.28	112.73	111.92	112.07	112.19	112.72	111.68	113.28	112.71	111.83	113.27	112.41	109.74	111.61	111.39
101.2	101.51	101.34	100.49	99.08	97.996	102.08	101.36	99.585	100.16	102.27	100.63	99.256	101.12	100.18	101.13	99.387	99.237	101.09	101.09	101.17	99.87	101.73	100.79	100.33	101.83	100.94	101.19	100.81	100.54	100.2	101.18	99.648	98.691	99.898	101.57	102.18	100.72	101.49	100.18	101.94	101.44	100.17	100.36	99.416	99.712	100.56	100.43	99.668	100.95
99.84	101.47	100.77	101.39	102.44	100.6	101.49	100.99	100.12	99.77	100.08	101	101.11	102.27	101.97	100.24	100.34	100.84	102.16	100.48	100.97	101.18	101.32	101.27	101.18	100.62	100.07	98.751	100.97	100.99	99.679	101.53	99.074	99.62	100.56	101.33	101.78	101.57	99.937	101.12	101	101.39	101.54	100.2	102.45	101.59	99.764	99.494	99.372	101.16
106.95	106.21	104.04	104.57	104.77	105	103.73	104.45	102.59	105.02	104.53	104.22	105.09	105.71	107.26	103.58	105.16	104.38	105.47	104.55	105.48	105.02	106.08	105.7	104.53	105.83	106.4	104.1	106.65	106.77	106.21	106.2	105.58	104.94	103.98	106.2	104.84	106.1	104.61	104.25	105.46	105.47	104.86	104.97	103.57	107.45	104.83	104.31	104.91	104
106.56	107.25	106.06	105.73	107.05	105.37	106.21	105.69	106.27	106.14	106.7	106.18	105.8	106.19	105.68	106.2	106.78	106.38	106.86	107.3	104.57	105.23	105.81	105.27	105.23	106.75	104.8	105.84	104.68	106.53	106.28	105.44	106.3	103.83	106.48	106.12	106.09	106.04	107	106.5	106.3	105.41	106.95	107.14	105.52	105.73	106.87	105.95	103.32	105.69
105.84	106.58	104.42	105.26	105.2	105.72	106.12	106.96	105.58	105.41	106.88	104.5	107.37	106.12	105.84	105.25	105.81	104.42	104.59	104.87	105.52	105.63	106.32	107.19	106.63	105.07	105.99	107.49	105.99	104.33	106.61	103.63	106.54	104.11	106.25	105.8	104.56	105.3	105.51	104.88	106.54	105.05	105.12	106.96	104.35	104.47	105.72	104.97	106.52	104.49
107.07	105.67	106.15	105.06	105.06	107.1	105.58	107.52	105.7	105.96	106.13	105.25	105.96	107.56	105.03	106.94	105.85	107.32	107.22	105.5	105.1	106.34	104.62	104.92	106.74	104.41	104.35	104.12	106.66	105.15	105.55	106.6	104.12	105.37	107.01	104.47	106.53	106.22	104.75	106.5	104.35	104.52	105.09	105.46	106.31	105.8	106.3	104.25	105.78	105.34
105.81	105.59	105.76	106.41	104.51	106.64	106.75	106.59	105.21	107.28	104.66	106.7	104.65	105.51	106.15	104.75	104.88	107.25	105.41	105.77	104.39	105.14	107.36	105.48	105.28	106.92	105.72	104.98	105.17	105.89	104.59	104.52	106.67	104.91	104.83	105.52	104.99	105.07	105.5	105.96	106.96	105	106.32	104.37	106.11	104.22	104.66	105.44	104.59	106.7
105.71	105.98	105.69	107	105.74	106.35	105.95	104.8	104.79	105.67	107.22	103.97	106.28	106.04	105.91	105.14	105.09	104.78	104.42	105.69	107.83	106.54	105.88	106.62	105.61	105.63	106.5	105.54	105.98	107.39	104.85	105.42	106.48	106.79	106.41	105.57	104.44	105.9	106.39	102.61	104.02	106.37	107.11	104.57	104.92	107.22	106.45	105.26	104.86	105.48
109.68	111.57	111.88	111.99	111.54	110.15	109.98	112.62	111.99	111.2	111.9	112.96	111.3	111.02	111.84	112.34	110.49	111.37	112.6	112.6	110.45	110.54	110.92	112.3	111.51	111.05	110.93	111.56	111.34	113.76	111.51	112.11	112.28	110.43	112.9	112.06	111.6	113.35	113.7	111.54	111.69	110.11	111.39	111.51	112.1	111.55	111.95	112.12	111.4	111.87
106.23	107.01	106.16	105.11	106.82	106.62	106.96	105.18	107.66	105.61	107.32	106.96	107.11	107.17	106.52	106.9	106.43	107.48	106.2	106.25	104.84	106.18	106.54	106.26	107.32	105.09	107.03	106.96	106.9	105.8	105.15	106.53	106.89	106.59	108.35	106.65	105.09	106.57	106.03	107.66	108.04	106.59	106	106.45	106.83	106.15	105.56	105.87	105.98	105.7
116.35	116.75	114.7	115.86	115.38	115.8	116.23	115.85	116.19	115.81	115.62	115.35	116.87	116.45	117	117.91	116.82	117.02	116.42	116.07	117.48	117.6	116.24	116.29	117.84	115.83	116.05	114.92	115.8	116.64	115.87	115.69	115.36	116.36	115.79	116.84	115.49	114.59	115.94	116.15	116.05	117.75	116.3	116.11	115.75	118.52	116.74	117.2	116.32	116.06
104.11	104.68	106.08	105.31	105.17	106.44	104.2	105.39	105.59	105.55	105.69	105.49	104.26	105.08	105.35	106.3	105.22	107.56	104.76	105.81	105.84	105.76	106.1	106.38	105.56	106.96	106.3	106.26	105.67	106.26	105.9	106.92	104.53	106.4	105.61	104	105.9	105.83	105.39	105.93	104.21	106.21	105.78	105.94	105.21	105.16	106.85	105.56	106.28	106.31
100.82	100.3	98.887	101.29	99.612	100.89	100.2	99.119	98.767	99.264	99.308	98.362	99.319	99.76	99.975	99.637	99.976	99.801	98.972	97.745	99.965	99.832	101.18	99.444	98.735	99.595	99.934	101	99.496	98.375	98.821	100.69	99.819	100.81	100.48	100.59	100.75	99.952	99.389	100.99	100.09	100.2	100.04	99.925	101.2	99.151	99.828	99.74	100.72	99.084
110.96	111.05	111.15	110.1	110.97	113.07	111.28	110.67	111.18	111.81	109.43	110.06	109.3	110.84	109.82	111.39	111.23	110.62	111.11	110.56	112.59	109.86	112.25	110.78	110.69	112.46	111.98	111.93	109.22	110.63	111.33	112.83	111.15	111.16	110.33	111.26	110.17	111.29	110.74	112.17	109.85	111.22	112.28	111.57	112.11	110	111.52	110.94	112.06	111.92
111.01	109.91	112.37	111.81	111.9	112.06	112.58	111.08	113.45	110.61	113.14	112.66	110.98	111.7	111.03	110.73	110.35	110.35	112.59	111.43	111.56	111.64	112.25	113.15	112.55	112.06	110.17	110.86	112.36	112.94	112.66	111.99	112.8	113.39	111.01	111.74	112.43	110.8	113.1	111.25	112.46	112.54	111.47	111.39	111.43	111.16	113.05	111.08	112.92	111.84
105.36	105.15	104.82	104	104.67	104.77	103.29	104.91	103.67	105.14	104.04	105.14	104.22	105.25	104.21	104.66	105.23	105.41	103.42	104.06	105.27	103.87	103.58	103.85	103.55	106.05	103.76	103.47	104.9	105.17	104.94	104.13	105.17	102.76	104.63	103.46	104.92	104.21	103.35	103.4	104.27	103.75	103.89	104.5	104.12	103.47	103.07	103.99	104.7	105.3
115.3	117.98	116.36	118.13	118.04	116.89	117.95	117.51	117.06	118.2	117.34	118.01	119.51	117.3	116.66	117.44	117.79	119.28	117.07	116.89	116.52	118.01	116.29	118.16	117.87	116.3	118.01	116.73	117.71	116.19	117.41	118.44	118.61	117.75	118.5	116.71	118.45	117.95	117.06	115.7	118.24	116.31	117.99	119.07	118.7	117.77	117.68	115.96	117.63	116.62
104.91	105.6	105.34	104.35	102.91	104.27	104.46	103.98	105.92	104.99	105.61	105.67	105.76	104.52	103.89	105.04	105.06	104.02	104.8	104.07	105.53	104.79	105.64	106.25	105.77	104.57	104.65	103.66	103.88	104.86	105.65	105.57	104.91	103.48	105.61	105.25	104.08	102.89	105.46	105.41	105.09	106.2	106	105.77	104.58	105.44	105.42	103.77	103.75	105.92
100.3	101.51	101.71	99.492	101.54	100.06	101.97	100.12	100.44	101.37	102.26	101.59	100.12	100.61	98.951	101.07	103.07	101.3	101.52	100.04	100.6	102.77	99.179	99.664	101	99.03	99.688	99.758	100.36	97.517	100.69	99.094	99.471	98.832	101.13	98.995	100.15	100.6	100.09	99.933	99.878	101.27	100.62	102.21	99.482	100.24	100.55	101.08	98.46	100.37
111.23	109.73	111.35	111.45	111.87	110.26	112.7	111.22	111.66	111.29	111.84	111.57	110.65	110.63	109.86	110.67	110.24	110.5	110.59	109.78	110.53	109.82	110.48	111.93	109.92	109.38	108.69	109.7	110.69	111.02	109.54	109.82	111.45	109.18	109.72	111.12	110.01	111.5	109.65	111.39	108.92	110.26	110.51	110.21	111.5	110.9	110.66	110.72	109.78	110.24
109.71	108.51	110.89	109.43	110.22	108.31	109.53	108.85	110.04	111.32	110.39	110.02	110.03	108.96	109.54	109.31	110.82	112.08	110.91	109.6	110.35	111	111.49	111.31	111.26	111.69	108.98	109.52	110.65	110.79	110.2	109.55	110.98	108.83	108.86	109.77	109.76	110.85	108.9	108.99	111.06	110.39	109.97	109.7	110.97	110.46	109.78	110.47	108.68	111.64
111.77	110.64	110.38	111	112.23	111.69	111.15	110.67	110.48	110.73	109.25	110.45	110.94	111.69	113.14	110.46	110.03	112.73	111.79	112.57	111.38	110.67	110.94	112.56	109.61	110.97	111.4	110.63	110.95	110.42	112.01	110.94	111.65	111.59	111.84	110.44	111.67	111.82	110.39	110.32	110.8	112.08	111.21	109.46	112.1	110.73	112.42	111.64	110.88	110.6
112.86	110.78	111.32	111.85	112.51	109.55	110.89	111.17	112.59	111.34	109.79	110.38	110.69	111.04	111.24	111.38	111.39	111.41	110.81	112.34	111.64	111.59	110.69	111.57	110.88	111.57	110.79	110.52	111.17	111.83	111.26	109.56	112.49	112.39	110.75	111.72	112.22	111.23	112.14	110.4	111.78	110.08	110.66	112.68	110.27	111.19	113.08	109.53	110.09	111.43
105.37	105.06	107.31	104.7	106.08	105.51	105.57	104.63	106.13	106.81	104.82	106.09	105.8	104.95	105.67	105.61	107.1	104.37	105.09	106.2	105.6	105.81	106.39	105.83	105.71	106.32	104.98	104.58	105.18	104.93	105.58	106.3	108.55	106.42	107.65	105.3	106.32	104.88	105.26	105.78	106.27	102.62	105.54	106.47	106.74	105.4	106.9	106.73	105.29	106.9
103.69	104.29	102.97	103.91	104.38	103.15	103.53	103.47	103.25	104.37	104.19	104.24	104.21	105.23	104.03	103.3	105.05	105.42	103.87	104.53	104.8	102.61	103.39	105.71	104.04	103.61	103.54	105.23	104.34	105.69	105.55	104.01	103.57	104.72	101.57	103.94	104.73	101.95	103.97	102.14	103.57	103.47	103.03	103.78	105.34	104.06	102.74	103.25	105.54	104.57
106.16	107.85	106.56	106.61	106.7	106.91	107.6	106.62	107.25	106.61	109.15	107.02	106.92	105.61	106.78	107.28	109.7	106.93	107.15	108.31	108.31	108.01	105.64	105.84	105.8	106.27	105.99	107.69	106.42	107.44	107.6	107.88	106.57	106.28	106.44	106.1	107.61	106.38	107.61	107.19	106.88	105.6	106.77	107.26	108.3	106.01	108.11	105.25	106.97	107.24
111.85	111.35	111.41	111.53	112.32	109.87	111.87	110.62	111.11	109.6	111.29	110.36	113.22	111.56	112.07	111.43	111.25	111.31	109.81	111.52	111.08	109.96	111.21	110.2	111.26	111.16	109.86	112.49	110.71	112.55	109.56	110.39	111.09	111.18	111.28	111.75	111.32	109.63	111.44	111.22	110.87	111.28	113.11	110.51	111.6	112.15	112.04	111.02	110.21	110.84
104.58	106.44	105.86	103.98	107.28	106.87	106.59	107.62	105.37	105.15	104.56	105.7	105.93	105.24	106.87	105.72	106.2	105.46	105.3	105.18	105.96	105.96	108.16	105.37	106.25	105.05	105.2	106.03	105.11	106.22	106.68	106.17	106.06	106.07	106.54	104.91	106.73	106.98	105.86	104.72	105.38	105.82	106.36	106.8	106.74	104.33	105.29	105.85	103.94	105.79
104.61	105.69	104.07	106.5	106.43	105.23	104.42	104.38	104.93	104.95	104.55	105.15	104.93	104.45	106.08	104.91	104.25	103.54	104.94	104.12	105.62	104.35	103.64	104.42	105.77	106.08	105.47	105.32	103.85	105.79	106.29	104.74	104.72	105.16	105.06	104.93	105.32	104.77	105.4	104.82	105.36	104.98	103.88	106.5	105	104.55	104.32	107.55	106.84	104.26
110.07	108.61	109.57	109.93	110.15	109.79	109.34	110.32	111.23	110	110.06	109.5	110.91	109.62	108.47	110.87	109.83	109.36	110.76	109.8	109.41	109.27	110.11	108.59	108.79	109.66	109.8	109.55	109.77	109.7	110.11	109.36	108.95	107.51	110.79	109.39	110.53	110.33	109.48	108.41	110.35	109.43	109.21	109.46	110.67	110.77	109.71	108.15	107.86	109.5
109.97	110.46	109.84	110.51	110.32	111.14	110.43	108.72	109.05	108.76	108.46	108.45	111.05	108.86	109.49	111.52	108.78	111.91	109.61	108.9	108.41	110	109.86	111.58	109.87	108.41	109.7	111.85	109.72	109.26	109.65	109.4	110.54	109.45	111.4	109.98	110.3	110.1	109.53	110.37	109.84	110.02	109.72	109.49	109.96	106.98	107.66	109.11	110.32	109.99
103.8	104.13	103.99	103.75	105.8	104.38	106.1	104.93	105.53	103.64	104.11	104.03	104.39	103.07	102.83	103.97	104.68	105.26	104.55	104.17	104.88	107.11	105.26	104.1	106.14	104.42	104.73	103.9	105.64	103.91	104.09	104.21	105.22	104.92	106.79	103.22	105.32	105.51	105.32	104.15	104.38	104.51	105	105.51	103.8	105.87	105.48	104.98	103.34	104.26
104.56	104.86	104.55	103.31	104.38	104.67	104.25	103.22	105.19	104.89	104.18	104.08	105.02	103.81	105.65	106.41	103.41	104.84	103.83	103.22	104.28	104.77	102.79	102.05	103.64	105.13	104.74	104.81	104.34	104.2	103.44	103.78	105.43	103.62	103.85	105.5	104.63	102.49	102.04	103.53	104.08	104.17	104.57	103.06	102.73	103.61	104.02	103.15	104.05	104.63
106.77	105.21	107.84	107.47	107.12	107.01	108.2	107.66	106.5	105.79	107.11	106.72	105.93	107.66	107.45	107.92	105.96	106.66	107.39	107.25	105.56	108.01	107.78	108.1	108.4	109.49	107.25	107.55	106.14	106.53	105.35	106.92	106.89	107.53	106.16	106.26	105.63	107.28	105.43	110.12	106.85	107.89	106.28	106.49	107.18	109.4	105.86	106.84	106.87	107.29
100.88	99.708	99.688	99.066	99.57	100.24	100.24	100.36	98.825	100.6	98.659	99.049	99.262	99.822	100.03	100.47	100.55	100.14	99.958	99.15	100.2	98.192	99.829	99.192	100.5	99.227	98.865	98.566	100.85	98.229	99.819	99.174	98.759	99.441	100.44	100.32	100.26	99.097	98.931	97.92	98.952	98.761	99.62	100.58	98.708	100.4	98.995	98.629	100.94	99.027
105.21	103.79	106.25	106.43	104.89	104.92	107.05	104.83	104.71	105.59	105.88	105.03	106.26	106.05	105.78	105.97	106.9	106.35	107.69	105.01	104.28	106.04	105.3	105.24	105.95	105.49	105.7	105.93	105.28	106.75	105.7	105.44	104.81	107.02	104.48	104.06	105.81	105.76	105.16	107.22	105.08	105.84	105.87	104.68	104.1	104.56	104.85	104.13	105.79	105.07
112.19	110.65	112.06	110.66	112.72	112.5	111.48	111.25	111.91	111.75	111.09	110.55	112.09	110.57	112.08	111.37	110.33	112.24	111.58	111.83	110.49	111.17	110.19	110.75	111.6	113.14	111.38	111.86	112.11	113.03	111.24	112.41	110.27	112.55	111.66	111.41	111.71	113.25	112.01	111.9	111.25	110.56	113.04	110.87	112.21	111.37	111.35	111.7	111.71	110.82
111.68	113.44	109.75	111.8	112.62	111.93	112.54	111.43	110.95	113.96	111.26	111.97	113.21	111.27	111.5	111.74	111.56	111.82	111.16	111.72	111.79	111.85	111.43	112.88	112.64	111.11	111.46	113.41	113.01	111.81	111.34	112.12	109.42	113.23	111.09	112.37	112.96	111.11	113.64	111.81	113.09	112.96	112.74	112.12	113.88	112.26	113.06	110.81	112.71	112.27
105.89	106.24	107.42	107.74	105.83	108.97	106.38	105.7	107.13	105.15	106.88	106.71	107.52	107.34	106.74	106.06	107.07	106.98	107.04	106.83	104.51	105.92	105.81	106.28	105.47	104.72	107.15	105.48	104.96	106.32	107.17	106.78	105.93	107.38	108	104.94	104.64	108.01	106.54	105.32	105.58	107.01	107.89	106.19	107.42	106.9	106.34	107.73	105.75	106.13
100.53	99.302	99.445	100.03	102.03	101.84	100.65	100.02	101.8	100.78	99.942	102.59	99.895	100.25	101.24	99.681	102.03	100.67	101.95	100.85	99.478	101.07	101.6	100.44	101.19	102.17	100.42	100.19	99.93	101.36	101.32	100.54	103.25	99.355	101.72	100.04	101.21	102.88	100.79	102.22	101.82	99.804	100.65	100.96	101.08	100.55	100.6	100.29	102.14	101.24
104.6	105.49	103.59	102.61	105.67	104.84	105.06	103.33	105.34	106.56	104.55	105.46	104.22	105.99	104.38	103.68	105.77	104.35	104.42	105.5	104.73	101.7	104.2	104.8	105.36	105.61	104.45	104.9	104.75	104.02	104.07	104.07	104.88	104.09	104.38	106.01	105.21	105.93	105.5	104.38	105.65	104.82	105.55	106.02	105.02	105.88	104.57	104.53	103.92	105.1
107.02	106.42	105.34	104.3	106.82	105.63	106.52	105.81	105.8	106.47	106.28	105.94	105.11	106.93	103.59	106.08	106.72	104.14	105	107.42	106.53	105.48	104.64	104.17	104.72	105.47	103.5	104.51	105.81	106.66	106.53	106.79	104.7	104.87	105.33	105.3	106.52	105.24	104.2	105.59	105.35	105.92	103.73	106.82	105.29	104.42	106.17	103.02	104.55	105.61
116.29	115.37	117.48	116.5	115.21	117.44	116.39	114.93	116.06	116.78	115.66	115.5	115.81	115.52	115.23	114.42	115.19	116.69	114.85	117.06	116.51	115.92	116.71	116.48	116.56	116.27	116.28	116.09	115.8	115.28	116.88	115.4	118.12	116.32	117.54	115.51	114.71	116.99	115.55	114.42	115.34	115.3	116.8	115.94	116.55	115.56	116.07	116	117.23	117.27
110.6	111.08	113.9	111.75	111.65	110.43	112.42	111.27	112.24	111.68	111.98	110.22	111.52	111.35	111.89	110.03	111.44	110.19	111.4	111.43	112.45	110.62	111.66	111.99	111.15	110.59	111.65	111.49	111.94	112.46	111.53	111.73	110.17	112.42	111.09	110.73	110.53	111.03	112.96	112.27	111.69	111.08	111.62	112.71	110.97	112.22	112.41	112.68	111.88	113.05
104.77	105.32	106.99	105.07	105.9	104.07	102.53	105.45	106.42	105.26	104.05	105.5	103.71	103.98	103.48	104.49	106.22	104.48	105.75	105.27	104.49	103.71	103.57	103.47	103.74	104.27	104.79	104.03	103.88	103.74	104.77	103.95	103.47	104.09	104.97	105.47	105.74	103.97	104.17	103.95	104.28	104.55	105.98	103.56	104.54	105.32	105.69	103.68	103.73	104.42
105.56	105.39	106.08	105.28	106.93	106.85	104.49	105.23	105.19	104.97	104.87	105.2	104.92	106.37	105.49	104.79	104.59	104.84	104.26	105.8	105.36	104.86	105.28	105.18	104.99	104.46	104.89	105.28	105.92	105.46	106.67	104.97	105.25	105	105.67	105.12	106.27	104.55	105.89	104.71	103.63	104.18	105.36	105.33	104.54	105.19	104.46	104.13	104.72	105.01
107.18	107.06	105.23	105.81	105.07	105.93	107.08	105.64	105.7	106.39	104.8	107.66	106.11	106.11	105.38	106.27	106.22	106.15	106.4	107.4	105.66	105.74	105.77	106.97	105.72	105.49	105.05	105.65	105.35	105.97	103.31	107.44	104.81	106.8	106.4	105.34	106.71	105.53	105.8	106.19	105.29	105.45	104.49	107.02	105.84	105.55	105.84	107.24	105.66	106.6
113.85	111.02	111.6	112.36	111.78	112.14	111.88	110.96	112.85	113.09	111.01	112.36	112.45	112.46	111.38	111.74	111.36	111.2	111.95	112.21	111.17	112.3	111.99	112.58	111.54	111.57	111.05	109.39	111.22	112.05	110.83	112.21	111.89	110.99	110.6	111.8	111.93	111.02	112.54	111.54	112.33	111.08	112.4	113.4	112.7	111.38	113.38	111.91	112.34	112.69
103.68	105.78	106.11	107.63	105.41	106.16	106.07	105.69	105.49	105.8	105.31	105.6	105.29	105.4	106.45	105.45	105.25	104.16	104.98	107.07	105.88	105.63	104.06	105.29	106.66	105.23	105.2	106.06	107.08	106.81	106.52	105.83	104.85	107.21	105.91	106.26	105.91	106.16	106.02	106.27	104.66	106.07	107.25	105.54	105.95	105.65	105.8	105.86	105.29	107.17
110.97	112.73	111.54	111.55	113.02	113.09	112.83	111.85	111.51	113.32	112.65	112.62	113.35	112.28	111.02	113.66	113.72	113.44	112.85	112.61	112.72	113.71	113.45	112.44	112.68	112.52	113.08	113.69	111.97	112.36	113.91	114.08	112.37	112.99	112.64	111.5	112.36	112.32	112.08	112.36	114.13	113.52	112.27	112.9	112.92	112.03	114.16	111.42	113.1	112.59
112.63	111.44	113.79	111.23	111.27	111.52	112.6	111.91	112.44	113.96	111.45	111.06	111.33	111.6	111.48	111.29	112.48	112.22	112.4	112.78	111.67	113.39	112.55	110.93	111.83	112.85	110.7	111.39	111.99	110.86	112.06	111.97	112.47	113.33	113.17	111.58	112.71	110.87	111.83	112.94	112.21	112.52	111.95	111.6	111.15	111.79	112.2	112.63	111.58	113.87
109.37	110.15	110.04	109.73	110.26	109.03	111.47	111.2	111.22	109.75	110.76	110.7	110.51	110.46	111.03	109.42	109.39	111.18	109.25	110.63	110.41	109.94	109.6	109.78	109.46	108.34	110.18	108.88	110.48	111.03	111.67	109.66	110.66	111.07	108.8	110.09	110.33	108.97	111.46	109.81	110.51	110.37	109.23	110.98	111.8	110.65	110.76	110.21	110.77	109.44
106.66	105.29	106.79	106.33	104.62	106.81	106.78	105.76	105.4	105.87	106.33	105.41	105.06	104.73	105.04	105.93	104.58	107	104.58	106.33	107.44	105.04	104.87	104.51	106	106.37	104.27	104.71	104.87	105.78	106.88	105.76	104.55	105.93	104.79	105.53	105.62	105.8	104.72	105.49	104.61	105.96	104.53	105.77	104.65	105.78	104.86	105.6	104.93	105.02
98.961	101.35	99.976	99.921	98.613	101.1	98.868	99.216	99.321	99.954	99.843	98.598	99.6	99.195	100.61	100.39	99.187	99.873	98.838	99.544	100.9	98.999	99.939	98.894	100.45	99.226	99.722	98.05	101.28	98.957	99.18	101.52	99.946	100.27	100.44	99.802	99.577	100.32	99.568	100.49	99.034	100.19	99.524	101.01	99.971	98.474	99.269	100.28	99.247	99.812
104.36	103.95	106.61	104.79	103.24	106.14	105.8	104.68	103.95	105	104.16	104.04	107.01	105.6	104.63	105.11	105.95	105.46	103.77	105.25	105.48	104.99	104.7	105.42	106.66	105.68	105.07	103.88	104.06	105.3	106.1	105.61	104.86	105.94	104.5	105.49	103.16	105.98	103.25	102.34	104.27	103.84	104.33	105.9	104.76	105.95	104.18	103.72	104.86	103.93
105.99	106.95	106.74	105.49	104.92	104.73	104.33	105.21	107.13	106.78	105.27	105.82	104.66	106.58	106.78	106.88	106.66	105.35	105.09	106.85	106.07	105.55	105.85	105.63	105.93	105.73	106.81	106.36	105.56	107.51	107.89	105.63	106.88	106.02	104.64	107.91	105.35	105.65	105.6	105.78	107.4	105.57	105.93	105.68	105.88	106.85	105.77	107.53	106.07	105.58
106.02	106.75	105.18	106.45	105.67	106.79	105.23	105.41	106.23	107.21	107.26	106.45	106.8	105.36	105.82	105.9	106.99	104.29	104.37	107.55	106.49	105.93	104.89	103.86	105.16	103.66	105.71	106.77	104.94	106.6	104.85	106.99	106.19	106.46	106.42	105.78	106.6	105.49	105.09	105.01	107.09	105.49	106.79	105.22	104.88	105.07	105.92	107.42	105.29	106.45
106.93	105.79	104.27	105.15	105.6	104.41	104.01	104.85	104.87	106.04	105.79	104.82	105.35	105.17	104.53	104.52	107.16	105.98	105.46	105.64	106.49	107.46	104.78	104.91	106.29	105.67	105.44	104.34	106.18	105.44	104.03	104.69	106.17	106.09	104.91	105.44	106.14	104.53	107.54	107.88	105.3	104.62	104.75	104.91	105.24	106.11	105.55	105.23	105.52	105.04
105.83	105.78	106.13	106.24	105.77	105.5	104.7	105.93	106.33	107.58	106.53	104.44	106.84	106.29	105.04	105.53	106.39	107.15	107.33	107.25	106.11	107.29	106.92	106.47	106.16	105.4	107.46	107.64	105.98	105.52	105.79	106.19	106.31	106.68	106.95	105.95	104.7	107.08	107.04	106.42	105.46	105.41	107.33	105.4	106.91	106.81	107.1	107.48	105.83	105.34
100.85	97.932	99.575	100.12	100.07	99.735	99.34	100.42	100.57	99.11	100.92	99.741	98.59	99.201	100.46	99.431	98.036	98.995	99.354	98.819	102.26	99.066	99.654	101.26	99.011	98.638	99.977	100.19	99.734	98.011	100.14	99.529	98.028	101.84	99.962	97.299	98.487	100.62	99.334	100.37	100.74	99.868	99.073	98.603	100.32	98.726	99.702	99.503	100.75	100.08
105.35	106.64	106.24	105.54	106.79	104.39	106.93	106.54	106.8	106.22	106.75	107	105.89	106.81	107.15	106.6	107.31	105.53	105.47	106.65	105.1	105.49	105.86	105.47	106.65	106.87	105.62	106.64	106.46	106.41	106.62	106.51	105.84	104.91	106.78	106.25	106.3	105.86	105.04	107.13	107.16	105.82	106.3	106.25	106.5	104.95	105.52	106.36	107	106.56
110.52	111.96	110.65	112.73	110.64	111.01	109.43	111.58	112.36	113.19	113.41	111.48	111.42	111.26	112.86	111.88	110.65	112.01	110.88	110.77	109.78	110.62	110.26	110.52	110.83	112.52	111.49	111.82	111.31	111.53	111.59	108.72	110.47	111.15	113.15	110.07	110.95	110.91	111.97	111.32	111.86	109.29	112.8	110.46	112.07	112.11	110.83	111.94	109.19	111.03
112.36	110.59	112.5	111.88	113.2	111.15	111.34	111.39	112.6	111.35	111.84	110.72	112.2	112.57	112.58	109.81	111.52	113.38	109.36	112.82	111.47	111.24	112.25	112.27	110.73	110.91	111.88	111.16	111.01	111.7	110.54	111.88	110.71	110.42	111.4	113.12	111.69	111.88	111.7	110.89	111.19	110.39	112.38	111.14	114.35	110.78	111.81	111.15	111.68	110.16
104.71	104.4	105.01	104.33	103.7	104.98	104.62	104.73	105.51	105.7	107.38	104.67	104.85	104.64	105.66	105.3	105.18	105.54	104.87	105.66	104.53	104.35	104.62	105.78	104.65	104.34	105.25	105.54	104.56	104.71	105.11	106.04	103.97	105.53	106.15	104.42	106.21	104.26	104.73	105.52	104.71	103.9	105.48	104.26	104.02	105.13	104.07	103.48	105.65	105.47
105.93	105.78	106.53	106.17	104.63	105.85	104.99	106.21	104.81	105.53	106.04	106.34	105.88	104.64	106.15	105.51	104.89	104.93	106.33	104.93	104.41	106.76	105.07	104.61	105.02	105.54	106.12	105.54	106.76	105.24	106.09	106.99	105.59	104.36	106.29	104.58	105.74	104.86	104	107.12	106.05	105.73	103.75	105.12	104.65	104.57	104.17	106.33	105.46	105.19
117.12	118.02	118.82	117.61	116.89	117.91	117.41	118.57	115.99	117.35	118.79	118.15	118.09	117.34	118.59	117.05	117.77	117.66	118.56	116.69	117.88	116.58	116.91	116.81	118.91	117.19	117.78	117.3	117.75	118.04	117.07	117.15	119.2	117.68	117.11	116.66	118.56	117.6	116.95	117.51	115.29	116.91	117.6	117.03	117.97	116.43	116.58	117.74	115.93	118.48
105.34	105.79	107.38	104.44	103.94	103.92	105.23	105.51	106.64	105.85	104.26	104.97	106.85	106.55	106.09	106.9	106.32	105.55	103.49	106.05	105.37	105.6	106.24	105.23	105.64	105.87	106.37	106.5	106.47	105.2	104.85	106.75	105.58	104.71	107.27	105.02	105.6	105.91	106.42	104.65	106.01	105.88	105.45	104.92	106.84	104.51	105.23	105.4	105.11	105.35
111.87	109.26	112.42	112.72	113.49	110.07	110.32	110.77	112.1	112.01	112.66	112.58	111.74	111.03	110.62	113.52	111.24	110.76	111.94	110.92	112.15	112.23	112.66	112.57	112.03	111.59	112.85	111.17	110.01	111.25	110.96	112.52	112.15	112.31	109.55	112.43	111.01	112.89	110.99	112.46	111.33	113.24	111.58	112.12	112.46	110.14	112.1	112.06	110.64	113.07
104.81	107.34	107.02	107.75	106.77	105.92	105.91	105.85	105.27	106.09	106.66	104.88	106.16	107.64	107.31	107.4	106.63	107.53	107.33	106.82	107.71	106.69	104.51	107.78	106.16	107.89	106.12	107.57	106.2	106.79	107.1	105.16	107.76	105.12	106.16	105.96	106.41	106.98	107.9	106.61	108.25	106.28	107.21	106.03	107.15	105.33	105.9	108.91	106.85	107.41
105.32	104.61	102.98	104.49	103.34	103.43	103.17	105.4	104.09	104.49	104.81	103.29	103.6	103.19	103.2	104.73	103.64	105.12	104.38	104.6	104.67	103.9	104.18	103.99	105.3	103.14	103.15	102.76	103.86	105.13	104.15	102.89	104.05	102.56	104.07	104.35	103.74	104.17	103.75	103.8	103.78	104.66	104.13	104.79	104.07	104.52	104.25	103.66	105.42	103.3
111.8	112.95	111.75	112.49	111.84	112.34	110.2	111.92	112.69	113.07	111.24	110.88	112.48	111.11	110.4	111.49	110.84	111.77	111.35	113.5	111.81	111.62	112.47	110.99	113.09	111.47	110.58	112.13	112.44	112.39	112.44	112.69	112.61	112.23	110.63	112.97	112.93	110.47	113.86	111.55	113.02	111.15	113.16	112.63	111.97	109.76	112.2	111.89	111.93	111.49
104.76	106.96	107.35	106.12	107	106.42	105.69	106.36	107.55	105.89	103.51	106.07	105.81	106.27	106.01	105.83	105.14	106.84	104.48	106.68	106.65	107.69	106.54	107.15	105.03	103.8	106.65	105.11	106.56	105.45	105.53	104.85	106.59	107.01	107.29	105.62	107.35	106.4	106.84	106.76	105.6	106.37	107.05	107.92	104.89	106.87	106.53	108.71	105.59	104.67
100.09	100.65	100.99	99.545	99.294	98.4	100.29	101.44	100.09	99.118	98.567	100.18	99.209	99.162	99.755	100.89	99.045	99.435	100.28	99.788	99.405	102.1	100.81	98.183	100.63	99.843	100.24	100.09	100.46	100.62	100.45	99.831	99.39	101.34	99.167	99.066	99.735	100.86	100.22	99.184	98.92	99.932	100.41	100.62	100.49	100.28	101.26	99.41	100.08	101.04
104.3	104.04	106.22	105.66	105.91	106.11	104.71	106.56	105.28	105.08	105.12	105.09	105.62	105.9	105.59	107.42	104.54	104.58	105.8	105.99	105.8	104.98	103.84	104.97	104.14	104.94	105.09	105.66	106.45	105.3	105.1	104.72	106.75	104.68	104.94	105.54	104.66	106.22	105.26	106.55	104.27	106.24	104.89	104.61	105.16	104.79	105.39	106.15	103.66	105.85
105.46	105.51	104.83	105.39	105.61	105.23	106.79	106.32	105.36	105.8	105.89	105.09	105.7	105.14	105.19	106.22	104.9	105.93	106.11	106.31	104.85	104.41	107.49	104.68	106.87	105.85	106.87	106.61	105.26	104.51	107.42	106.95	103.9	103.76	106.86	105.29	104.95	105.64	103.36	107.71	104.35	105.59	105.14	106.02	104.94	105.63	106.58	105.41	105.37	104.81
110.24	110.64	109.97	110.51	108.08	109.26	109.84	109.62	108.03	109.25	109	110.73	110.8	110.96	108.91	110.48	109.62	110.11	108.19	108.26	110.86	110.49	109.7	110.23	110.4	109.74	110.27	109.94	109.32	110.03	108.8	110.27	110.28	111.24	109.37	109.79	108.53	109.17	109.07	108.3	110.44	110.57	109.86	109.58	109.27	110.96	110.27	110.38	111.15	110.04
109.46	108.75	109.55	112.1	109.88	109.63	111.15	109.54	111.05	110.6	110.09	111.86	110.35	111.18	110.16	110.25	109.27	112.75	109.49	111.03	110.72	109.02	110.65	109.29	109.97	110.49	109.73	108.68	109.3	111.4	110.31	109.91	109.56	110.38	110.27	111.59	108.22	110.37	110.11	111.91	110.07	111.83	108.89	109.23	108.92	109.2	110.37	109.78	109.95	110.3
99.672	100.01	100.61	99.428	100.74	99.656	99.463	101.19	100.46	99.763	99.488	99.562	98.744	99.265	99.763	99.627	99.113	98.625	100.6	100.32	99.76	99.941	100.44	100.16	99.091	99.98	99.816	100.21	100.7	99.431	99.653	98.02	100.19	100.21	100.24	100.1	99.223	99.774	98.388	100.17	98.64	99.281	99.898	98.848	100.95	100.73	100.75	99.424	100	99.731
103.15	104.5	104.84	104.18	104	103.26	104.02	104.44	104.03	104.49	103.77	103.63	103.01	102.88	105.61	102.95	105.15	103.86	103.98	104.4	104.08	104.7	105.21	103.88	104.8	105.08	104.94	105.06	104.42	103.33	104.69	104.3	102.58	104.36	104.67	103.64	105.78	105.27	103.17	103.75	104.39	106.68	104.46	104.79	103.5	104.6	104.22	103.89	105.02	104.78
104.51	105.21	104.55	104.01	104.77	104.67	104.91	103.59	103.05	104.04	105.21	105.1	103.31	103.79	103.59	104.13	104.64	103.7	105.3	104.31	103.66	105.17	104.35	102.94	104.92	103.59	103.11	104.42	103.55	103.38	102.03	105.56	103.91	106.5	102.89	103.85	104.97	103.57	103.8	106.8	103.13	103.4	103.9	102.98	104.91	103.68	103.76	105.9	102.83	103.74
107.73	103.97	106.79	104.07	104	106.46	105.45	104.42	104.92	104.56	104.96	106.23	105.46	108.17	105.2	105.85	104.77	105.2	104.8	105.2	106.7	103.7	106.04	106.06	106.17	106.19	106.18	105.34	105.47	104.9	106.54	104.84	105.9	104.88	103.98	104.98	105.83	104.52	105.51	106.25	105.84	105.25	105.15	105.71	106.4	105.49	105.39	104.97	103.89	105.75
106.67	106.32	105.93	106.2	105.44	106.64	106.18	106.08	105.77	106.53	106.98	105.44	106.33	108.23	107.6	104.94	105.62	106.55	106.47	106.02	104.88	107.8	106.6	105.29	105.55	107.31	107.85	107.27	106.05	106.13	104.92	106.81	104.6	106.69	105.89	108.54	107.64	106.91	107.77	106.75	106.81	108.64	105.58	105.68	107.26	105.87	107.39	106.08	105.05	106.06
106.83	108.15	106.9	105.62	107.6	106.6	107.02	108.06	107.7	108.15	108.37	106.63	105.53	108.53	108.01	108.2	107.17	107.55	106.41	106.69	106.3	107.46	106.05	107.29	107.76	108.48	107.2	108.64	106.62	108.23	107.11	108.45	106.56	106.02	106.75	107.22	106.75	105.74	108.08	107.88	108.54	107.43	108.88	106.37	106.91	107.2	108.15	105.84	106.54	106.96
104.95	104.24	105.19	107.04	105.27	107.59	106.49	106.61	105.26	104.59	106.98	106.29	105.87	105.08	105.85	105.96	104.69	104.45	107.19	104.21	104.82	106.11	105.75	106.61	106.22	105.74	105.49	105.65	104.98	105.2	105.2	105.03	104.71	105.67	107.22	107.05	103.98	105.59	106.73	106.21	105.73	104.46	105.9	104.7	106.09	105.43	106.18	105.47	105.85	104.97
112.05	110.51	110.74	110	111.5	111.17	110.51	111.84	111.96	110.98	111.93	112.19	111.52	110.9	111.27	111.78	112.25	110.39	111.19	112.63	111.12	111.91	109.81	111.91	111.72	111.88	112.67	111.62	112.01	112.09	112.36	111.49	111.51	111.04	112.78	112.17	111.38	112.78	111.28	111.32	111.76	111.23	111.01	111.02	111.73	111.47	111.29	110.46	110.49	111.56
104.1	103.78	102.74	103.81	104.87	103.8	104.4	103.4	105.12	103.96	104.79	105.16	105.08	105.13	104.36	104.63	104.63	106.86	103.05	103.57	105.44	103.08	104.12	105.11	103.65	105.41	104.28	103.93	103.61	103.66	105.86	103.08	105.07	103.84	105.3	102.95	103.73	104.65	104.25	103.86	103.15	104.99	103.99	103.14	104.56	104.36	103.54	104.97	104.34	105.02
111.49	113.23	110.9	112.63	110.91	111.55	112.18	112.29	113.05	112.34	111.96	111.85	113.23	111.25	113.75	111.06	110.79	113.15	112.08	112.23	112.85	112.61	111.73	112.6	111.36	112.14	110.12	111.69	110.48	111.65	113.98	112.17	112.65	113.12	111.31	113.59	110.68	110.9	111.71	110.16	113.38	114.01	112.74	110.71	112.84	111.3	112.54	113.11	113.07	111.79
111.31	111.56	111.57	111.9	111.2	110.74	109.86	112.08	111.62	112.26	111.69	111.43	110.95	111.34	110.8	112.01	112.11	111.38	112.68	111.17	111.07	110.98	111.65	111.59	111.47	111.49	113.23	111.48	111.94	110.98	111.3	111.97	110.12	111.35	111.82	111.93	112.65	110.38	112.06	110.8	111.83	111.81	110.28	112.56	110.26	111.47	110.27	111.54	110.42	111.48
102.01	100.76	100.87	99.865	100.59	101.46	99.61	100.79	100.12	101.87	101.43	101.62	98.929	100.62	100.57	100.27	101.86	101.09	101.21	100.34	99.253	100.02	100.88	100.12	100.72	99.778	100.29	101.18	101.45	100.02	99.598	101.58	102.09	101.21	100.43	101.12	100.54	100.16	102.54	101.54	100.03	100.3	100.89	101.16	99.375	100.71	99.811	100.18	99.777	100.45
112.14	112.46	113.68	113.16	113.52	112.94	113.03	113.76	111.88	113.27	112.16	112.77	113.14	113.64	113.76	112.32	112.94	113.81	111.69	112.93	111.77	114.9	112.35	113.57	113.75	112.02	113.38	113.93	112.59	113.91	111.75	113.53	113	112.79	111.48	111.3	113.48	112.83	113.89	113.87	112.32	114.01	113.32	110.85	114.12	111.44	112.65	112.43	112.45	112.36
105.42	105.24	107.45	105.64	105.93	105.29	103.7	104.5	105.56	105.99	104.52	105.11	105.03	103.56	105.28	104.99	106.42	106.42	105.65	106.12	105.19	104.81	105.85	104.37	105.55	106.84	103.54	105.23	105.43	106.85	105.92	103.94	103.77	105.74	106.7	104.89	104.95	106.73	104.51	105	107.35	105.06	104.74	106.45	107.78	105.88	105.89	104.45	102.73	103.33
109.85	109.16	109.44	112.14	110.24	109.55	109.18	110.03	109.42	109.56	110.73	110.77	110.35	109.59	110.06	109.72	109.01	111.53	109.76	109.46	109.75	109.28	110.4	109.45	108.77	109.14	110.74	109.91	110.6	109.91	110.95	110.75	109.61	110.42	108.17	109.18	109.11	110.33	109.98	110.52	110.38	109.34	110.66	110.39	110.46	109.82	108.73	109.75	110.82	109.62
116.93	118.05	117.51	117.45	117.07	117.02	115.9	118.17	118.81	117.01	117.37	119.05	118.24	116.63	118.31	118.7	115.99	118.2	117.57	118.83	117.42	118.65	119.33	117.24	117.94	117.55	116.8	118.32	117.04	118.07	117.41	118.57	117.14	118.66	116.93	118.46	117.82	116.69	116.9	118.07	118.79	118.82	118	118.43	117.39	116.9	118.67	118.58	117.92	117.62
117.03	116.8	115.48	118.17	115.91	116.86	115.61	115.66	116.53	116.66	114.66	114.5	115.49	116.13	116.06	115.41	115.26	115.77	116.86	117.01	115.5	115.21	115.48	115.53	117.12	115.78	116.12	116.43	115.99	117.47	116.28	115.79	115.86	116.41	117.41	114.98	116.86	116.37	117.44	116.47	115.62	117.22	116.69	116.38	116.79	115.22	117.8	114.36	116.88	115.85
107.26	106.73	105.81	106.4	106.35	105.29	106.46	106.03	104.82	105.95	106.46	106.08	105.52	106.03	106.86	105.17	105.68	106.09	106.31	107.18	105.95	104.11	106.11	105.55	105.43	104.82	105.58	104.97	105.58	106.98	105.81	105.12	107.01	105.43	105.57	105.41	107.85	104.69	104.88	105.54	106.36	106.12	106.88	105.83	107.23	105.35	107.08	106.64	106.32	105.77
111.45	111.46	111.48	110.91	111.47	109.77	110.69	110.02	111.51	111.07	112.48	112.16	111.31	110.31	112.3	112.62	112.31	111.16	111.76	112.48	112.25	112.07	109.51	111.12	111.8	113.54	111.65	112.97	111.16	110.83	112.33	109.89	111.21	111.39	111.6	109.82	113.48	110.54	110.53	111.25	110.43	111.99	112.15	112.44	111.87	110.87	111.83	111.81	110.34	113.12
109.3	112.16	111.07	108.42	108.78	109.75	110.41	109.24	109.09	108.35	109.38	109.8	109.67	110.35	110.97	108.89	109.26	108.53	110.43	109.68	109.62	109.71	111.62	110.46	108.97	109.52	111.02	109.8	109.04	111.17	108.29	110.97	110.46	110.23	109.09	110.54	110.25	108.94	109.79	110.18	111.32	109.42	110.64	109.4	109.33	109.49	110.22	111.24	109.48	110.47
104.64	104.75	104.17	103.81	105.58	103.08	104.66	104.79	102.78	104.19	104.32	102.99	103.1	104.27	103.38	102.74	103.89	103.61	105.68	105.06	102.28	103.73	103.62	103.39	104.6	103.32	103.73	103.23	103.48	103.88	104.25	105.44	104.58	105	104.37	104.12	103.12	103.81	103.44	104.49	104.54	103.27	105.13	103.1	105.71	103.6	105.3	104.21	105.02	103.67
108.87	110.13	111.35	110.73	110.19	111.27	110.59	110.04	110.08	111.88	110.34	109.76	111.51	109.44	111.22	110.05	110	110.25	111.55	109.54	110.19	109.47	109.4	112.07	111.58	110.67	110.38	110.58	108.75	110.21	110.33	110.05	110.33	110.11	111.25	109.06	109.63	111.61	110.5	111.25	111.58	111.42	110.3	109.46	110.87	110.26	111.91	110.57	109.81	111.27
99.699	98.301	99.702	99.932	100.62	99.559	99.304	99.254	98.241	99.873	100.05	97.045	98.838	99.803	100.52	99.005	99.359	99.099	99.798	100.75	101.65	100.88	100.44	98.496	101.05	98.57	100.86	98.156	99.403	100.21	100.19	99.485	99.657	100.8	99.738	98.89	100.95	98.937	100.65	98.93	99.237	100.41	100.59	98.695	101.66	99.447	98.84	98.513	98.781	99.475
105.87	106.33	106.21	105.66	106.66	106.06	105.63	104.44	106.51	105.69	107.1	106.2	107.29	105.86	105.86	105.3	106.45	106.18	105.61	105.95	106.35	106.41	105.81	107.5	104.49	105.76	105.51	107.33	106.13	106.49	107.35	107.89	104.88	104.46	104.68	107.84	105.31	103.59	108.19	105.56	105.42	105.23	106.38	107	107.85	105.37	106.24	106.8	106.84	107.68
106.02	106.83	107.94	106.61	105.45	105.51	107.45	105.8	106.28	106.53	106.08	107.39	105.6	106.4	106.08	104.42	106.59	106.08	106.27	106	106.59	107.57	106.99	105.7	107.01	107.12	106.84	106.51	105.59	107.58	106.67	105.71	107.8	105.72	105.12	105.91	105.74	106.52	106.99	107	107.85	106.46	105.5	104.02	105.67	105.78	106.27	105.28	107.51	105.48
98.422	100.2	99.146	100.13	99.32	98.991	100.39	99.055	99.273	98.873	101.81	100.7	99.941	100.87	99.095	102.18	101.85	99.317	99.838	100.32	100.16	100.4	100.59	100.87	98.805	101.16	100.28	100.04	101.31	100.38	98.301	99.135	101.44	100.07	100.16	99.604	99.585	100.15	99.302	99.949	99.615	98.925	100.49	100.76	101.44	101.62	100.3	98.563	99.733	101.64
111.91	112.18	110.67	110.75	112.48	113.04	111.75	111.42	111.5	112.43	112.29	111.82	112.6	112.61	112.08	111.52	111.14	112.27	111.43	110.95	111.85	113.78	112.17	110.71	114.29	113.57	111.67	112.13	112.5	112.55	111.67	111.64	111.68	111.64	112.48	111.69	112.31	111.38	110.82	111.78	112.91	112.38	113.93	110.85	112.57	111.69	110.47	112.61	112.44	111.49
100.58	100.42	99.573	101.64	101.03	101.87	98.725	100.21	99.954	99.279	99.507	100.15	100.69	99.941	98.818	100.71	101.47	98.88	100.56	100.33	99.702	101.48	99.967	99.591	100.46	100.22	101.82	101.08	100.2	98.943	99.574	98.909	102.63	99.634	100.44	99.122	99.416	98.867	100.71	100.61	100.85	101.12	100.01	100.43	99.619	100.14	101.12	101.33	99.052	100.09
106.98	109.41	107.52	106.72	105.69	107.36	107.06	107.06	107.4	106.98	106.94	107.43	107.6	108.19	106.52	107	107.53	106.65	106.99	108.78	106.58	107.32	106.47	105.13	105.52	107.15	107.52	107.14	107.34	106.49	108.94	104.76	106.91	106.14	107.27	107.21	106.96	106.5	107.07	107.33	106.75	106.39	106.37	107.61	106.73	106.71	106.33	107.44	105.96	108.3
105.14	103.56	104.27	104.02	103.6	105	105.01	102.98	104.93	103.72	103.32	104.07	102.41	103.88	105.51	104.94	104.29	104.08	104.05	104.38	104.35	103.71	102.87	105.12	104.67	104.35	103.77	104.88	103.54	103.52	103.17	104.93	103.67	105.18	105.46	103.68	104.12	104.32	105.32	104.32	102.11	103.18	105.61	104.28	102.07	102.78	105.48	104.3	104.42	104.17
111.15	111.41	109.96	111.3	111.12	110.7	111.75	110.45	110.8	111.53	111.39	111.54	109.95	110.57	111.69	112.65	111	112.35	109.93	111.19	111.67	111.2	110.46	111.22	111.5	110.87	111.31	110.86	110.5	111.85	110.87	111.94	112.1	111.71	111.61	110.08	112.66	110.72	111.33	111.65	111.94	111.2	109.89	111.31	111.31	111.09	109.53	112.08	111.4	108.84
111.25	112.21	110.82	111.42	113.39	110.35	111.18	109.07	110.04	111.64	111.75	111.3	110.88	110.49	110.63	111.39	111.75	112.41	110.23	110.48	112.7	111.48	112.17	110.44	110.44	112.29	111.19	110.24	112.57	110.61	111.65	110.88	111.54	113.01	110.88	110.26	111.07	111.09	112.56	111.31	111.89	111.98	112.15	110.73	112.92	111.25	110.8	111.53	111.33	110.84
100.46	100.61	100.17	100.45	99.852	101.05	103.65	100.2	100.73	100.39	100.52	100.63	100.42	101.49	100.32	101.71	100.47	101.95	100.83	100.98	103.26	100.57	101.7	101.75	100.79	102.39	100.84	100.61	101.73	100.88	101.88	100.21	101.26	100.33	101.66	103.32	100.46	101.58	101.37	101	101.19	100.38	101.63	100.7	102.54	100.56	101.2	100.64	100.15	100.74
110.55	111.57	112.08	110.04	113.01	110.12	111.73	111.43	110.11	111.56	110.75	109.67	111.85	112.23	110.53	111.92	110.76	112.18	110.13	111.33	112.5	110.05	111.33	112	110.58	111.34	110.59	111.79	110.8	110.77	110.8	112.47	109.91	111.39	110.42	110.38	112.81	111.88	111.54	111	110.88	110.39	111.76	111.35	111.79	112.1	110.86	110.46	110.21	110.04
104.98	104.19	105.88	105.73	106.09	103.73	105.57	105.54	105.98	105.22	105.71	103.98	106.11	105.75	105.83	105.54	105.43	106.92	105.06	105.07	105.25	105.56	105.59	105.63	106.04	105.05	105.55	105.81	106.36	105.85	105.8	106.24	106.43	104.98	105.89	105.73	105.71	105.52	106.54	107.22	106.92	105.88	105.14	107.57	105.33	105.86	106.4	105.8	105.62	104.99
105.4	107.24	103.85	104.22	104.54	105.07	103.59	104.46	104.36	105.03	104.19	103.7	105.96	104.32	105.64	106.15	104.06	104.77	103.86	105.56	104.9	105.89	104.97	104.85	106.84	105.34	105.37	104.26	104.29	104.57	105.08	105.39	105.53	104	103.54	104.93	104.98	105.7	104.17	104.3	105.83	105.08	104.56	105.23	107.13	105.98	105.46	104.08	105.62	103.13
111.59	113.44	113.34	113.47	113.3	113.5	114.23	112.97	113.72	113.58	113.67	112.92	112.96	112.89	111.78	112.51	111.03	113.07	113.67	110.58	113.34	111.87	111.59	113.74	114.91	113.89	111.17	111.48	112.29	112.32	112.99	112.6	111.95	112.88	111.93	111.79	113.54	111.86	112.48	112.67	112.38	113	113.05	110.94	113.92	111.76	111.72	113.54	112.64	113.62
100.15	100.34	99.548	100.53	99.866	101.61	99.095	100.24	100.33	99.035	98.357	99.977	100.21	98.643	99.341	100.93	100.52	99.855	99.406	99.956	100.21	100.43	98.8	100.27	101.11	100.18	100.19	99.12	100.87	100.59	100.41	101.15	100.67	100.17	100.23	99.065	100.15	100.84	99.114	99.309	99.206	100.45	100.49	98.553	101.17	101	99.368	99.856	99.759	100.81
107	108.6	105.14	105.69	106.06	105.37	105.29	105.47	105.34	105.38	106.4	106.29	105.9	105.95	106.38	106.11	105.62	107.07	107.29	105.37	106.63	107	105.88	106.85	107.05	106.38	106.91	105.99	106.29	106.46	107.62	106.01	107.19	106.78	107.02	104.23	106.66	106.12	104.97	105.5	106.03	106.45	107.07	107.97	106.93	108.32	104.87	105.79	106.93	106.57
112.7	112.37	112.11	110.3	111.58	109.61	112.1	111.88	111.76	111.57	110.56	112.07	111.01	112.36	112.09	111.6	113.44	112.62	111.58	112.06	111.18	110.35	112.63	111.81	112.2	112.31	112.12	112.46	111.14	112.38	111.91	113.46	112.6	110.44	112.3	111.29	112.14	111.3	111.66	110.23	112	112.59	111.47	111.08	113.23	113.09	111.6	113.43	110.39	112.39
110.88	110.93	112.36	111.22	111.23	111.69	113.71	113.03	112.05	112.75	111.83	112.85	111.75	112.89	112.44	112.22	111.3	112.02	111.94	113.52	112.2	111.64	111.15	112.59	109.41	111.89	111.17	110.91	112.67	112.56	113.01	110.79	112.09	113.41	112.23	111.15	110.54	112.33	112.14	111.46	110.89	113.07	112.55	111.57	112.36	112.34	112.68	111.37	113.33	112.88
105.44	104.85	105.48	104.09	104.86	105.96	104.51	105.87	105.54	104.55	106.05	106.66	105.33	105.08	105.05	104.51	105.55	105.74	105.24	107.1	104.36	104.92	106.37	106.11	107.2	104.62	105.71	105.99	105.74	106.03	104.7	105.78	105.21	105	104.31	105.43	105.52	104.83	106.18	106.43	105.2	106.07	105.88	104.49	106.68	103.8	105.54	104.28	105.86	104.83
112.48	112.32	114.01	111.44	112.64	112.66	112.51	111.54	111.72	112.67	111.7	110.88	112.84	112.17	112.43	111.84	112.05	110.87	110.74	112.76	113.01	111.98	111.52	111.13	112.48	112.57	111.87	112.21	113	110.66	110.21	112.31	112.46	111.35	110.28	113.86	110.61	111.45	111.73	111.79	112.22	111.98	112.05	112.18	111.42	111.52	110.91	109.71	111.82	111.71
117.68	118.34	118.17	117.83	117.98	117.07	120.3	116.43	117.64	116.45	118.13	116.66	117.46	115.84	116.73	117.84	118.04	118.32	116.12	117.82	118.07	119.24	117.34	119.23	116.74	118.05	116.17	117.64	119.1	118.03	116.46	118.68	118.91	117.04	117.5	117.19	117.2	116.7	116.92	119	117.49	115.85	116.87	117.6	116.48	117.28	116.89	117.47	117.95	116.69
111.28	112.09	112.21	111.13	111.84	111.12	111.35	110.62	110.97	111.75	112.35	112.94	110.56	111.19	112.21	110.72	111.77	112.3	112.27	110.68	112.09	111.55	113.07	111.27	111.83	110.77	111.49	112.33	112.73	112.14	111.45	112.62	113.33	111.17	111.12	112.15	112.85	112.67	112.24	112.01	113.2	110.75	110.38	111.21	110.86	111.69	111.75	110.75	110.05	112.29
107.13	108.81	106.98	107.39	106.62	105.84	106.93	105.57	106.53	108.18	107.06	107.21	106.35	107.28	106.51	107.8	106.92	105.54	107.21	107.14	107.15	106.9	106.49	106.46	105.98	105.72	106.53	107.2	107.59	106.12	105.72	107.59	108.54	106.37	105.02	105.89	106.27	105.11	106.68	106.02	106.73	106.95	107.96	106.24	106.35	107.81	106.91	106.62	108.24	105.74
109.02	110.35	108.97	110.46	108.73	108.81	109.71	110.5	108.89	110.09	110.3	109.39	107.4	110.09	110.32	108.07	109.58	110.21	111.15	109.14	109.71	109.95	110.57	108.72	109.72	107.64	108.67	110.9	110.59	109.63	110.23	111.18	109.83	107.02	108.37	111.12	110.06	111.01	111.61	109.92	110.38	109.01	108.48	108.93	109.52	110.59	110.62	110.92	110.26	108.19
106.19	107.89	105.63	106.77	108.43	106.65	107.58	108.12	105.36	107.31	105.6	106.88	107.22	105.7	104.58	107.9	106.76	106.47	104.63	107.4	108.22	106.93	106.03	106.35	107.33	106.19	106.64	105.8	108.79	105.57	107.17	106.43	106.52	107.59	106.77	106.4	104.71	106.88	107.4	106.32	104.83	106.52	107.25	108.48	106.7	106.48	105.71	107.18	105.44	108.28
106.16	107.22	106.95	107.11	105.57	108.06	107.36	106.45	105.76	105.49	106.82	105.33	106.8	108.68	106.78	105.71	105.54	107.56	107.59	106.89	104.11	107.42	108.13	106.8	106.18	106.57	105.71	106.1	106.99	106.25	108.78	104.34	106.71	105.83	106.57	107.45	105.66	106	104.96	105.66	107.04	107.84	106.19	105.76	107.72	106.38	105.37	105.49	106.93	106.45
116.5	116	115.21	116.9	116.35	117.6	115.77	114.8	115.16	116.14	115.75	115.62	118.12	115.58	117.22	116.16	115.09	116.45	115.47	115.91	115.51	115.96	114.96	115.07	115.29	116.58	114.74	117.29	118.26	116.59	116.31	114.98	115.34	116.47	114.84	116.44	114.93	116.75	118.04	116.22	118.32	117.15	114.89	116.99	116.3	116.23	115.57	114.99	115.57	115.46
105.69	104.52	106.7	105.51	106.02	106.65	105.71	105.96	105.86	106.73	105.57	105.4	107.39	106.79	106.84	104.89	106.48	107.4	107.43	104.39	107.55	106.85	105.86	106.03	105.81	105.87	104.96	107.1	105.61	104.3	106.59	105.71	106.6	106.25	105.21	106.91	105.37	106	106.1	107.15	104.55	105.3	104.85	106.66	105.1	105.33	107.13	106.15	106.47	106.35
112.01	109.99	111.62	111.78	111.7	111.03	112.38	110.93	109.94	111.43	110.23	110.83	112.7	111.12	112.13	111.77	111.32	111.61	112.1	111.79	111.89	110.67	111.02	109.9	111.37	112.73	111	110.34	112.53	110.79	110.89	110.92	110.9	109.91	111.42	112.2	111.7	110.95	110.68	113.28	110.69	112.08	111.95	110.83	112.35	110.96	111.99	112.06	111.16	112.41
111.01	113.02	110.11	110.7	112.92	110.99	111.58	112.27	113.59	112.17	110.9	111.87	112.05	111.26	111.5	110.75	110.78	112.46	112.25	111.86	112.07	111.82	111.76	111.13	111.78	113.74	111.32	112.57	111.81	112.08	112.47	111.52	111.51	110.98	111.87	110.31	112.1	112.56	113.53	111.67	112.34	112.66	112.91	111.95	111.58	112.8	111.62	111.42	110.94	111.57
105.56	105.38	107.84	104.47	104.25	105.8	105.01	105.48	104.95	105.47	104.86	103.68	106.67	104.67	106.82	103.96	107	104.54	104.61	104.86	104.6	107.72	106.23	105.35	105.29	106.35	107.57	106.83	104.77	105.85	106.97	105.46	106.5	105.19	108.17	106.18	106.38	104.66	105.75	105.92	106.69	105.96	104.33	106.46	104.9	105.12	106.57	106.48	104.93	105.02
106.03	105.53	107.99	108.08	106.04	105.67	105.65	105.62	105.66	106.57	105.13	106.59	107.53	106.4	107.37	105.73	106.41	106.69	104.66	107.37	106.94	106.99	105.88	106.22	107.38	106.96	107.82	107.34	104.25	106.58	105	104.44	106.31	105.97	108.91	105.2	107.48	106.55	106.21	108.11	108.02	104.56	105.54	106.74	105.5	107.06	108.49	106.72	105.69	106.91
104.26	103.39	102.54	105.46	103.48	101.59	103.88	103.96	103.01	105.25	105.72	104.19	105.63	104.94	104.01	104.17	103.73	105.14	105.85	103.73	102.92	103.42	103.17	103.78	104.08	102.64	105.41	104.92	104.32	104.82	104.26	103.62	104.71	106.65	106.18	105.79	103.5	104.16	105.47	104.95	104.1	104.38	102.76	104.05	104.83	103.96	103.49	105.03	102.89	104.03
105.65	105.28	107.1	106.57	105.24	107.71	104.97	105.33	105.68	104.66	103.78	105.81	106.46	104.16	105.64	106.83	105.13	105.44	105.05	105.96	105.07	107	105.34	106.04	107.15	105.49	104.73	104.56	106.01	106.38	106.13	104.16	105.39	105.08	104.37	103.94	106.09	105.35	107.55	105.05	105.66	104.19	106.46	105.64	105.2	105.96	106.18	105.67	105.96	106.83
110.55	111.41	112.47	110.03	111.04	111.26	109.64	111.85	111.05	110.08	109.72	110.78	109.85	109.94	109.68	109.43	110.86	110.2	110.02	109.21	109.41	110.96	110.66	110.1	110.8	110.85	110.29	112.33	110.64	110.14	111.22	110.03	110.37	110.58	110.35	111.6	110.18	109.32	110.35	110.25	110.43	111.72	109.49	109.93	110.74	110.67	109.53	109.71	112.91	109.38
112.23	112.99	112.06	113.55	112.01	111.95	111.3	112.41	112.65	111.29	112.3	111.66	112.08	112.41	112.22	112.59	112.61	110.96	110.43	112.04	111.96	112.35	111.24	112.27	112.8	111.1	110.91	113.06	112.41	110.38	111.64	110.73	111.17	111.46	111.25	112.52	113.43	112.13	111.56	112.06	111.91	112.36	112.82	111.81	112.67	112.58	111.44	111.65	110.95	111.3
105.49	105.29	103.73	104.31	106.07	105.28	106.22	104.91	103.99	105.88	105.93	104.83	104.8	103.43	105.52	105.3	105.23	104.03	106.28	105.95	105.15	105.46	105.55	106.52	105.33	105.56	105.59	104.67	105.41	106.06	106.19	106.6	106.73	104.89	104.46	104.79	105.96	105.47	104.01	105.24	103.97	105.21	105.98	105.96	104.08	104.74	103.61	104.13	104.55	105.41
99.526	99.665	100.35	101.44	99.736	101.39	98.484	99.637	97.655	100.11	99.926	101.29	99.413	100.07	98.536	99.542	99.792	99.914	99.192	99.934	100.49	100.27	99.445	99.629	101	99.821	98.212	98.333	98.179	100.2	100.27	99.795	97.377	99.394	97.591	101.19	99.189	100.03	99.841	100.89	98.671	99.804	98.242	100.2	99.746	99.775	100.42	100.51	101.07	98.629
104.81	104.89	105.79	105.63	106.87	105.24	104.22	107.35	106.47	106.5	105.74	105.28	105.03	106.78	105.28	106.42	105.81	105.2	106.45	106.44	104.87	105.09	105.33	105.64	105.63	107.06	107.37	107.15	107.06	107.05	104.42	105.66	103.87	106.33	105.23	106.94	105.94	105.39	106.45	104.37	106.5	107.03	105.73	107.25	106.11	107.38	105.34	106.29	106.17	106.02
105.65	103.08	103.99	104.47	106.36	103.62	104.23	105.14	104.86	103.73	102.39	104.72	104.19	103.45	104.49	103.34	105.05	104.3	103.59	104.92	104.26	103.85	104.17	104.21	104.15	103.06	104.34	104.24	103.83	106.07	104.72	104.69	103.43	104.54	105.05	104.98	104.86	104.23	104.27	103.48	104.48	103.36	104.56	104.47	104.64	103.35	102.71	104.17	103.57	104.41
107.01	106.44	105.84	106.28	105.27	108.7	106.39	106.36	106	106.52	107.27	106.22	106.64	106.36	107.34	106.89	108.06	106.51	107.01	106.32	106.65	104.92	105.61	106.25	106.04	105.49	105.94	107.89	108.15	107.65	107.93	105.77	107.17	104.97	105.71	108.66	104.92	105.98	105.85	105.54	106.5	107.73	107.87	105.27	106.67	107.84	106.6	105.87	107.08	105.16
110.53	110.54	111.13	111.87	109.83	111.26	111.79	110.36	112.6	110.28	111.25	110.92	111.56	109.51	109.16	111.41	111.01	110.47	113.14	111.52	109.86	112.74	110.71	111.17	112.28	112.29	112.25	112.42	111.82	111.1	111.03	111.09	112.42	110.7	110.8	111.12	111.73	110.82	112.51	111.26	111.18	111.35	109.69	111.27	111.85	110.47	112.89	111.88	111.46	111.98
105.24	106.86	106.78	107.69	105.58	105.31	106.79	104.45	105.3	106.07	106.3	105.55	105.26	105.84	104.8	106.06	104.67	105.42	106.86	106.48	105.64	104.58	105.46	105.21	105.45	106.13	104.32	105.73	106.81	104.76	105.56	106.2	105.23	105.33	105.3	105.25	104.61	105.75	105.02	105.36	105.69	106.09	106.15	104.71	105.8	105.62	104.93	104.67	104.7	105.06
109.15	109.31	110.17	110.09	110.52	108.76	110.9	109.95	109.63	110.18	109.99	109.45	108.02	108.64	108.56	110.5	109.06	109.3	107.47	111.02	111.69	112.37	109.47	110.04	109.91	108.69	111.36	109.77	109.4	110.18	109.45	109.1	109.24	109.74	110.6	108.96	110.94	109.06	110.34	110.62	110.37	110.36	110.27	109.21	109	108.06	109.92	108.53	109.56	110.41
104.61	105.6	105.24	105.9	104.21	105.61	105.24	105.61	106.15	105.34	104.02	105.96	106.67	106.67	104.52	105.64	105.71	106.2	106.36	105.96	106.19	105.35	103.8	106.41	105.81	105.62	106.29	105.81	106.58	103.71	105.26	106.29	104.22	106.1	104.56	105.04	106.89	105.22	105.32	106.32	105.25	104.77	104.32	106.11	104.58	106.04	106.96	104.53	105.86	106.44
105.34	102.66	104.51	104.89	103.61	104.33	104.58	104.24	105.45	104.45	102.99	103.12	103.78	103.52	104.4	105.42	106.42	103.77	105.25	103.63	103.34	104.02	104.38	105.27	105.12	102.64	103.08	104.44	103.9	105.18	104.16	104.21	104.31	103.7	104.26	103.9	104.63	104.07	102.55	103.48	105.18	103.5	106.64	103.35	104.92	102.5	104.83	104.83	104.81	104.76
105.18	106.82	105.66	105.87	107.04	106.24	107.64	105.88	107.61	106.63	107.24	106.16	106.02	106.05	106.12	106.79	106.94	106.02	103.99	106.97	105.81	106.29	106.95	104.43	105.68	108.39	106.78	107.8	106.65	106.85	106.83	106.55	105.7	105.31	105.88	105.57	105.18	105.48	106.51	106.16	107.01	104.99	106.49	107.91	106.84	106.38	106.47	105.4	107.38	107.4
103.96	105.6	103.3	103.93	103.75	104.86	104.52	103.92	103.08	105.04	104.54	103.24	104.13	104.92	104.49	104.23	103.23	103.36	104.2	104.35	104.33	104.29	103.48	105.05	104.51	103.05	104.65	105.62	103.49	104.93	103.51	103.97	103.61	104.83	103.89	104.92	104.39	105.52	103.39	104.8	103.69	103.41	101.33	104.62	103.46	103.92	103.65	103.54	105.15	104.68
112.6	110.18	110.58	109.67	111.15	112.77	114.04	110.73	111.32	111.76	110.63	109.86	111.65	111.77	110.95	111.56	111.78	110.82	111.61	112.07	111.64	108.89	110.13	109.96	111.19	110.61	112.13	110.07	112.4	112.97	112.01	112.37	110.92	113.41	110.86	112.59	112.73	112.93	110.88	111.24	113.26	113.44	111.63	111.78	110.48	111.47	111.36	111.52	111.8	111.49
116.68	116.12	116.85	116.33	116.99	117.13	116.91	118.26	117.9	117.25	117.01	117.56	118.42	118.53	117.84	115.6	117.57	116.98	118.07	118.76	117.04	117.87	118.41	117.59	116.45	118.25	117.65	116.89	118.3	117.56	117.21	116.48	116.32	117.01	117.01	118.11	118.11	116.56	117.62	116.17	117.05	117.96	117.02	118.2	116.19	117.59	119.13	116.44	117.8	118.26
112.19	111.32	112.25	111.52	110.16	111.41	111.3	111.34	111.85	111.04	111.89	110.45	111.92	110.62	113.02	111.21	110.48	109.85	110.48	110.19	111.39	112.84	111.92	110.05	110.94	112.94	110.22	110.31	111.46	111.18	110.85	110.95	111.69	110.76	111.82	111.71	111.24	112.93	111.55	112.93	111.92	112.3	111.29	111.38	111.04	111.44	108.82	112.37	110.74	110.75
107.04	105.04	107.73	106.03	106.44	105.23	106.22	105.12	105.24	104.77	105.26	107.14	105.55	106.08	105.76	105.64	105.04	104.68	106.11	106.75	106.38	104.45	107.05	105.8	105.38	105.39	107.32	105.8	105.5	105.16	106.93	107.56	105.34	108.03	106.4	106.4	104.72	106.61	104.58	106.93	105.35	104.94	105.93	105.83	106.93	106.53	106.14	105.82	105.85	104.9
106.58	106.09	107.02	105.44	104.06	104.33	102.35	106.22	105.39	106.68	104.51	104.95	107.01	105.56	107.96	104.6	104.15	102.49	105.43	104.26	107.1	105.69	104.85	105.69	104.85	106.47	105.67	105.63	104.47	104.9	105.34	104.92	104.6	104.44	107	104.54	106.41	105.73	104.7	104.43	105.92	104.49	104.4	105.65	105.35	105.89	106.75	105.57	105.58	105.75
105.49	105.17	106.12	105.45	103.86	106.39	105.64	108.01	104.89	107	106.21	104.74	103.67	104.7	105.06	105.57	105.8	106	106.7	105.58	105.08	105.21	105.66	105.86	105.47	104.79	105.55	106.73	106.07	105.91	104.82	105.97	105.21	107.46	105.85	105.03	105.68	106.07	107.23	103.99	106.47	105	107.89	107.02	106.18	106.41	105.54	104.65	105.08	105.58
119.29	118.84	117.21	117.43	119.91	117.78	118.72	118.64	119.32	118.22	118.92	118.68	116.38	118.02	118.72	117.77	118.38	118.66	118.75	116.09	117.77	117.06	117.35	117.36	116.63	117.69	117.54	118.25	117.51	116.69	115.98	119	118.17	117.74	117.67	117.39	117.47	118.01	118.35	117.66	117.24	118.09	117.5	118.22	116.89	116.79	117.03	118.17	116.79	117.4
103.96	101.96	104.1	103.61	104.16	104.02	104.68	105.32	103.91	104.33	105.81	102.75	105.33	104.86	104.18	104.74	103.75	104.61	103.69	104.02	105.5	104.54	104.85	103.63	103.76	104.55	105.32	105.41	103.94	104.42	103.68	104.27	104.61	104.24	103.75	104.02	104.65	104.27	104.16	104.31	104.09	104.77	105.45	105.69	104.37	104.72	105.87	104.1	104.91	103.42
99.522	99.409	99.89	99.343	99.484	101.1	100.17	100.04	100.06	100.85	99.836	98.91	98.883	100.76	99.456	99.182	98.546	100.29	99.647	101.05	100.23	101.19	101.19	101.7	100.09	100.11	101.25	99.363	99.836	100.07	100.46	99.589	100.23	101.02	99.774	100.5	99.625	100.33	98.084	100.79	100.51	99.532	99.148	99.419	101.88	100.2	100.46	101.22	100.11	100.32
105.82	105.95	106.74	103.98	103.71	105.99	104.28	105.84	104.03	105.71	106.88	106.27	105.56	105.15	105.01	104.07	104.12	105.03	104.5	105.32	105.17	105.52	104.85	104.54	106.29	105.23	104.95	104.1	106.29	104.89	106.06	103.77	106.28	104.84	107.32	105.87	106.11	104.15	107.22	104.78	105.29	103.72	105.52	104.9	104.64	105.6	104.95	104.21	106.54	106.45
105.78	104.88	106.49	106.36	106.69	106.22	106.26	105.68	106.97	106.08	106.64	106.93	104.57	105.57	104.8	106.27	105.12	105.47	106.89	106.55	104.59	106.11	107.16	104.48	106.15	105.94	105.43	105.17	105.53	106.58	106.76	105.3	105.21	104.95	104.06	104.13	105.31	105.7	106.46	104.99	104.11	104.11	105.36	105.43	104.63	104.52	106.22	105.64	106.18	105.17
111.38	110.34	110.28	110.19	109.45	109.2	109.52	110.43	108.69	109.29	111.1	111.28	110.06	108.74	109.12	109.14	108.49	110.69	108.62	109.12	107.68	110.51	108.81	108.91	110.72	110.52	106.95	109.27	110.34	110.38	109.67	109.95	110.78	109.31	109.81	110.55	110.01	109.11	109.11	110.18	110.72	110.61	109.5	109.31	108.9	110.15	108.18	109.32	110.54	110.89
113.06	112.75	112.07	110.65	109.22	112.41	111.15	110.95	111.53	112.37	109.85	111.52	111.05	111.52	111.28	110.82	111.12	110.59	110.66	111.66	111.55	111.34	110.33	110.55	111.22	110.97	110.36	112.24	110.85	110.31	109.98	110.63	111.88	110.05	109.57	110.63	110.58	111.6	112.16	111.66	111.36	110.32	110.82	110.03	111.71	111.9	111.74	111.14	111.58	111.21
106.21	106.32	106.41	105.56	105.8	105.88	106.82	106.25	107.69	105.8	107.09	107.28	106.65	106.02	106.55	105.25	106	106.6	106.34	106.73	106.04	105.56	105.5	105.8	108.02	106.07	105.85	104.82	106.1	105.27	105.37	107.06	106.53	105.02	105.62	106.44	105.86	104.95	105.71	106.13	106.23	105.09	106.33	105.76	106.01	104.81	105.68	105.93	106.02	106.62
109.91	111.05	111.6	111.13	110.37	111.16	111.49	112.14	111.43	112.24	111.12	111.59	111.93	112.42	110.78	111.72	111.53	112.42	111.47	111.66	110.12	111.27	112.06	109.19	111.64	110.75	112.22	110.97	109.26	112.35	110.42	110.46	110.71	111.04	110.15	110.45	109.8	112.55	110.78	111.67	110.25	111.83	111.15	112.2	110.15	110.56	110.89	110.56	111.82	110.89
101.19	100.9	101.22	98.919	99.771	98.863	100.27	100.99	101.12	99.49	100.78	101.23	98.695	100.07	99.176	100.8	100.6	100.46	100.02	99.797	99.924	100.28	100.9	100.59	99.629	99.517	99.462	100.73	99.131	98.781	100.88	99.999	99.679	100.89	100.47	102.47	97.332	100.02	99.671	98.513	101.71	100.28	99.558	99.824	100.03	99.961	100.12	99.751	99.274	100.05
110.96	111.26	111.3	111.75	112.05	111.91	110.62	111.42	110.47	111.77	111.21	109.74	111.94	111.96	110.89	111.75	110.56	110.73	111.49	110.94	111.28	111.54	111.58	112.84	110.77	111.6	111.42	111.32	111.44	111.44	110.88	110.68	111.18	111.89	110.59	110.95	111.55	111.51	110.79	112.44	111.31	110.5	111.18	111.23	112.03	109.07	112.24	111.73	110.66	111.78
113.06	112.51	111.57	113.01	112.87	114	110.74	113.09	113.75	112.48	113.7	113.34	112.81	112.47	112.66	112.62	112.41	111.57	112.77	112.72	113.55	112.56	111.85	112.96	111.91	114.64	113.11	112.13	111.48	112.35	110.69	113.05	113.55	112.58	111.03	113.14	112.07	112.75	112.22	114.44	112.22	112.46	113.74	113.21	112.77	113.12	114.92	111.78	113.26	112.56
109.49	110.12	109.98	109.99	107.94	110.04	111.07	109.2	109.81	108.31	108.45	110.33	108.92	109.26	108.71	108.48	110.3	109.35	110.18	110.12	107.91	109.9	109.01	110.12	109.79	109.66	110.75	109.98	108.71	110.41	109.31	109.73	109.41	109.36	109	108.5	109.77	110.85	110.25	108.4	108.48	109.65	109.47	109.54	109	110.54	109.87	109.76	109.44	110.6
103.47	102.96	105.04	104.17	104.67	103.65	104.6	103.72	103.96	101.95	103.22	104.23	104.01	103.64	106.42	104.63	103.83	103.32	104.48	104.91	105.01	106.03	103.86	103.55	105.75	104.68	104.63	103.92	102.16	104.24	106.51	104.69	104.45	103.9	104.42	104.61	104.04	104.11	105.27	103.24	102.68	102.98	102.94	104.23	103.21	104.56	105.73	105.47	102.3	104.45
104.88	105.29	104.22	102.13	102.9	103.19	104.14	105.52	104.2	104.97	103.54	104.39	104.01	104.35	103.96	105.07	102.15	104.01	105.08	103.58	103.52	103.85	105.58	105.26	104.6	103.85	104.63	105.34	102.89	103	106.18	104.6	104.96	103.91	104.31	103.13	103.63	103.89	105.52	103.89	103.37	103.72	104.4	104.58	104.55	104.3	103.71	104.22	104.59	103.33
111.19	110.59	109.7	111.6	110.75	110.38	110.65	109.22	111.64	111.42	110.92	109.92	111.93	110.81	110.29	111.71	110.75	112	111.14	111.77	110.8	110.43	111.91	110.5	111.25	111.59	110.57	110.46	111.97	112.48	110.46	111.32	109.99	110.12	111.77	110.65	111.15	112.73	111.69	111.16	110.52	110.65	111.84	112.29	111.24	111.69	111.08	111	112.06	109.98
104.53	104.29	104.16	104.02	105.8	106.91	105.05	104.67	105.45	104.77	104.08	104.78	103.76	103.47	105.06	102.12	104.58	103.89	104.9	104.43	103.55	104.25	104.5	104.97	105.1	104.55	103.84	104.08	104.02	104.66	105.15	103.14	105.92	102.22	104.09	104.77	103.44	104.05	103.79	105.26	104.2	103.88	104.69	104.2	104.67	104.42	104.61	103.44	105.95	104.07
112.82	111.05	112.22	112	112.53	113.14	113.25	110.94	111.04	111.71	112.2	110.99	113.86	111.81	112.23	111.36	111.6	112.05	110.56	111.49	111.12	112	111.98	110.31	111.06	112.61	111.36	111.22	112.14	110.13	112.52	111.24	112.04	111.77	111.37	112.16	110.81	112.66	111.74	111.28	111.51	110.93	112.15	112.25	110.9	110.06	110.82	111.93	111.01	112.47
113.74	111.65	112.42	112.62	111.88	112.4	111.99	111.6	111.46	111.97	110.8	111.87	111.63	109.67	112.64	112.97	111.05	112.33	111.45	111.81	112.36	113.16	110.64	110.65	111.86	112.95	111.79	110.54	112.38	110.67	112.44	112.5	111.38	111.34	109.89	111.38	112.27	112.4	113.28	114.01	109.86	113.16	110.56	111.75	112.34	111.14	112.48	113.46	112.2	111.89
99.333	100.34	97.53	99.938	100.21	101.49	98.898	101.5	99.947	100.82	99.093	99.615	100.4	100.19	100.48	100.48	99.686	100.39	98.348	101.34	98.895	98.398	100.6	99.369	99.432	100.46	101.17	98.766	100.43	100.29	101.66	98.89	100.34	98.238	99.08	98.198	101.71	99.674	97.89	97.328	100.02	100.34	100.53	99.275	101.06	100.19	99.601	99.111	100.08	102.34
106.43	105.21	106.69	106.89	107.6	107.12	106.81	105.26	105.34	107.9	106.11	108.06	106.17	106.7	105.85	105.9	107.13	106.59	106.39	105.96	105.76	105.98	105.53	107.31	106.97	106.18	106.66	106.54	105.72	106.63	106.82	106.66	105.54	105.39	105.27	107.05	106.21	108.5	105.8	109.04	106.16	106.56	105.8	105.88	105.98	106.07	107.13	106.27	106.17	106.84
107.98	104.74	104.88	104.92	105.47	107.67	106.16	106.6	104.11	105.42	106.21	106.03	106.38	105.53	107.1	106.48	104.67	105.17	105.73	106.15	107.03	103.65	105.98	105.72	104.92	105.39	105.63	104.88	105.53	105.63	106.59	105.49	106.34	106.19	106.25	104.43	106.4	106.27	106.06	105.12	106.7	105.7	106.23	105.3	106.42	106.91	104.98	105.3	104.88	106.21
107.78	106.55	106.51	106.33	105.98	107.27	109.51	106.24	106.74	107.69	108.44	106.59	108.29	106.6	106.11	106	108.25	106.97	106.79	106.87	106.32	107.61	105.11	106.73	108.01	107.11	107.98	106.25	105.64	105.93	105.61	106.13	106.25	107.14	105.39	107.51	105.33	107.48	105.93	108.16	106.29	106.96	105.95	107.46	108.19	106.19	107.49	106.74	106.78	106.27
105.16	104.52	105.59	104.68	104.98	106.11	107.29	105.66	105.95	105.53	106.38	104.54	105.6	105.32	104.59	105.08	104.46	104.92	105.5	105.29	105.17	105.54	106.1	106.82	105.06	106.29	105.94	106.28	105.07	105.96	106.32	105.14	104.93	104.82	106.97	105.65	105.43	105.28	105.18	104.89	106.5	104.93	105.7	106.61	105.65	105.83	105.61	105.3	106.42	103.59
103.34	105.1	104	103.9	105.13	105.09	104.84	104.3	104.29	104.88	103.97	104.65	106.21	106.09	105.46	105.43	104.24	105.76	105.2	106.08	105.14	105.77	107.42	103.42	104.28	106.13	105.59	104.77	106.34	104.31	105.25	105.38	105.01	104.89	104.25	105.82	104.75	105.42	106.35	103.27	104.85	106.29	104.09	105.27	106.25	105.84	103.87	105.53	106.24	104.28
100.5	99.981	100.39	99.587	101.23	98.898	99.946	99.759	98.794	99.961	100.49	99.201	100.15	100.05	97.782	100.93	98.9	99.225	99.947	100.53	99.58	99.543	101.65	99.396	100.42	99.855	98.086	100.42	99.915	99.673	100.95	99.621	98.953	101.15	101.05	99.727	99.703	99.78	100.03	100.02	99.444	100.1	99.218	100.65	99.557	98.134	99.664	100.48	98.694	100.63
105.56	106.53	105.73	106.27	106.99	106.01	104.29	105.5	106.14	105.47	107.53	105.83	106.97	106.45	104.61	106.94	105.89	105.47	105.92	106.43	105.77	105.53	106.48	106.32	105.77	106.08	106.06	105.57	106.63	105.85	104.85	106.87	105.84	106.16	105.89	106.16	105.51	106.08	106.55	106.53	106.75	106.36	107.32	106.21	106.69	107.54	107.13	108.03	106.48	105.58
107.06	106.81	106.31	106.41	104.98	105.03	105.79	106.49	106.96	106.07	105.55	105.78	107.09	106.44	105.12	106.02	105.94	103.51	106.35	105.66	105.04	105.41	106.85	105.97	105.72	106.48	105.06	104.44	104.53	104.81	106.43	107.87	106.09	106.64	105.92	104.98	108.61	106.69	106.73	104.85	107.44	106.65	106.3	105.7	105.68	105.3	104.43	106.97	106.32	106.39
104.88	107.12	105.59	106.17	104.48	106.68	105.58	105.83	107.43	105.58	105.33	104.92	104.9	105.31	106	106.26	104.38	106.14	106.12	105.21	105.2	106.13	105.69	105.32	104.64	104.47	106.83	104.7	107.35	106.43	105.15	107.2	104.94	105.45	104.77	105.58	102.21	104.95	107.07	104.62	106.08	103.64	104.03	106.64	104.71	105.41	105.88	105.98	105.1	106.99
111.1	110.44	112.23	111.5	111.9	109.71	110.13	111.04	110.35	110.6	111.09	111.22	111.61	110.75	109.69	112.9	111.78	111.78	109.83	111.05	111.55	110.93	112.13	110.37	113.49	110.97	111.86	111.18	112.49	110.55	111.26	109.88	112.74	110.18	110.15	112.32	110.91	110.78	111.63	112.2	111.68	112.33	110.9	111.11	111.7	111.06	111.82	109.7	111.46	111.38
112.09	112.68	112.15	111.32	111.06	112.69	112.38	110.22	112.83	112.35	111.26	111.97	112.31	110.3	112.07	110.48	112.09	111.8	111.96	110.43	111.96	111.94	113.37	111.91	113.32	110.72	111.99	111.71	113.7	111.66	111.88	111.55	111.84	112.97	111.38	111.34	112.84	113.01	111.79	111.74	110.74	111.45	112.12	111.58	112.63	112.12	111.97	111.44	111.74	111.87
109.75	110.85	110.6	112.08	110.88	110.93	110.68	110.67	110.41	111.62	110.43	109.73	109.6	110.42	110.86	108.58	110.24	108.79	110.28	110.2	110.78	110.8	110.92	110.74	111.03	110.91	110.48	110.4	109.49	110.9	112.02	110.28	108.72	111.05	111.65	110.93	111.22	110.14	111.83	110.35	109.8	112.65	111.49	110.73	109.55	111.3	111.83	110.69	109.52	110.24
103.92	104.83	104.8	105.13	103.96	104	103.92	102.96	104.82	103.03	103.19	103.81	104.88	103.52	104.41	103.17	103.6	105.4	104.2	102.99	103.71	103.93	104.49	103.89	103.95	104.57	105.06	104.76	105.68	104.42	103.63	104.64	103.97	104.65	103.32	105.03	104.64	105.43	104.5	104.68	104.3	104.74	104.56	103.72	104.3	102.39	103.63	103.76	105.71	104.48
100.22	100.18	101.11	100.74	99.632	99.227	99.99	99.165	99.372	99.704	100.58	100.35	100.26	98.848	99.863	100.14	100.24	99.276	100.45	98.211	99.612	99.474	99.971	99.793	100.53	100.36	99.932	101.25	98.744	100.65	101.04	100.68	100.96	99.162	98.493	99.719	99.676	100.19	99.875	99.776	103.25	100.51	100.27	99.266	100.63	99.032	100.01	99.737	99.418	99.263
100.35	99.801	100.53	99.476	99.026	98.712	100.81	100.27	100.58	101.23	98.27	100.68	98.336	100.6	99.117	99.652	99.488	99.757	101.1	99.008	99.878	99.21	101.26	99.218	99.836	99.388	99.318	99.905	98.989	98.367	99.773	98.98	98.727	101.47	100.12	101.52	98.378	101.52	100.26	99.329	100.87	99.807	98.912	99.076	99.603	99.048	102.48	98.958	99.428	99.936
110.46	111.56	111.44	111.03	112.56	112.95	112.31	112.04	113.14	112.88	113.09	112.59	111.55	110.93	114.41	112.52	112.74	111.15	111.54	110.65	112.47	111.81	110.78	112.71	111.78	110.84	112.49	111.3	112.75	111.84	112.45	111.56	111.58	111.09	112.58	111.18	111.62	112.58	111.31	112.16	112.11	112.46	112.6	112.08	112.37	112.47	112.35	111.59	112.21	110.89
116.43	117.86	117.84	116.32	119.61	117.26	117.87	117.26	117.25	116.88	118.96	117.3	118.06	119.26	117.87	118.05	116.93	117.08	117.42	117.62	118.17	118.04	116.66	118.33	117.98	118.38	117.67	117.78	118.91	118.34	117.58	117.14	116.87	117.35	117.73	117.9	118.53	118.41	117.61	119.02	116.18	117.15	118.21	118.34	118.01	116.09	118.09	118.17	116.74	117.32
103.55	102.28	104.23	102.7	105.85	104.58	103.53	105.37	105.09	102.96	105.17	103.67	104.72	103.55	105.15	104.13	103.99	104.2	104.51	103.52	104.16	104.84	103.95	104.45	103.77	103.84	103.61	104.1	104.01	104.57	105.68	105.13	103.73	105.33	104.84	103.78	103.73	104.32	103.71	104.67	104.48	104.42	103.66	102.48	104.88	103.79	103.03	103.99	103.32	104.71
98.332	98.207	100.41	99.652	98.344	99.765	99.094	100.59	101.31	100.4	99.023	100.43	99.779	98.836	100.1	100.59	99.939	100.81	99.335	99.413	100.87	99.302	100.11	98.725	99.827	100.49	98.601	99.41	100.27	99.635	100.15	100.47	100.85	99.481	101.42	100.51	100.47	100.77	101.26	99.854	100.14	99.023	98.962	101.03	99.768	99.499	99.239	98.938	99.623	99.679
105.06	105.82	106.28	106.08	107.5	105.73	107	107.52	106.78	106.42	107.42	105.8	106.55	106.62	105.7	107.03	106.86	107.07	105.92	105.66	106.48	106.05	107.19	106.16	105.37	106.36	107.13	106.57	107.13	105.39	107.28	106.53	105.43	106.06	108.37	105.78	106.86	106.59	106	106.2	106.46	106.14	106.56	106.91	106.28	108.24	105.44	106.57	105.38	105.62
109.88	111.54	110.55	110.32	112.63	109.14	109.7	110.68	111.85	110.41	109.7	109.86	110.46	110.55	109.47	109.7	110.05	110.83	109.46	111	111.6	111.19	111.38	110.55	111.35	110.19	109.23	111.39	111.75	110.89	111.12	111.88	111.45	111.87	112.41	110.87	112.01	111.48	109.16	111.17	110.16	111.65	111.64	111.35	110.94	111.48	111.72	112.05	109.87	110.55
113.01	112.85	113.36	113.32	112.59	113.99	111.05	112.36	113.61	111.81	114.74	113.77	113.23	112.75	114.86	112.85	111.86	113.12	113.5	111.92	112.79	113.37	114.34	111.77	111.94	113.65	114.25	112.58	111.67	113	113.1	113.58	113	112.52	111.77	113.75	113.92	114.08	113.43	112.97	113.1	112.38	113.2	111.8	114.11	111.68	112.77	113.13	114.31	114.09
106.75	105.2	106.95	107.18	106.16	105.45	106.82	105.48	105.59	105.11	105.48	105.79	105.18	105.02	105.58	106.8	105.16	105.83	105.39	105.91	105.7	105.85	105.62	104.85	106.2	104.71	106.17	107.57	105.32	106.68	103.82	106.61	105.72	105.97	106.47	106.75	107.03	106.54	106.17	106.92	106.72	106.12	104.66	106.09	104.97	106.49	104.24	107.29	105.87	105.24
102.01	100.03	101.54	102.53	101.87	101.37	101.3	98.902	101.95	101.91	101.91	101.7	101.06	100.24	100.32	101.69	100.08	100.04	100.65	102	101.27	101.83	101.89	100.88	101.02	101.05	100.59	99.747	101.78	101.77	101.83	101.64	101.04	100.37	100.9	101.63	100.13	102.56	100.28	102.21	101.16	99.073	100.27	101.44	102.55	99.977	100.61	101	100.88	101.26
104.62	104.24	104.77	105.16	106.76	105.51	106.04	105.53	104.91	105.68	105.49	105.67	104.84	103.36	104.71	105.91	104.96	104.03	104.44	106.25	104.47	105.08	106.98	105.83	106.71	106.87	106.33	105.33	103.37	104.59	106.48	105.48	107.72	104.84	106.83	105.83	104.89	104.79	104.22	104.88	106.65	105.11	105.07	105.89	107.72	106.1	106.41	105.6	107	106.65
108.88	109.21	110.28	109.48	110.63	111.53	111.66	111.73	110.16	110.56	111.64	109.52	111.23	110.42	110.77	111.56	109.44	111.87	110.41	109.33	110.84	110.28	110.97	111.81	110.67	111.66	111.06	110.96	108.73	110.75	111.37	110.34	110.51	111.53	110.89	110.09	111.16	112.65	111.22	108.93	110.55	109.18	109.89	110.1	110.65	109.69	110.66	111.81	111	112.04
105.19	107.47	105.85	105.57	105.15	106.75	106.35	107.15	104.95	106.36	104.75	104.79	105.39	105.11	105.28	104.29	105.13	104.69	104.46	105.17	105.52	107.23	107.62	105.92	105.94	105.6	106.35	106.15	105.89	105.12	105.13	105.24	106.36	106.13	104.47	105.37	105.89	106.99	105.73	106.57	104.29	105.27	104.59	103.74	104.68	105.87	106.27	105.06	106.62	105.38
108.06	105.97	103.93	105.99	106.49	107.41	105.56	105.34	106.79	105.58	105.43	105.86	106.98	105.45	106.35	107.23	105.1	107.31	105.12	106.07	104.6	104.75	106.72	107.29	107.19	106.68	105.66	106.91	104.63	106.88	104.72	106.24	106.29	105.37	107.26	105.54	107.04	104.86	105.96	108.46	106.89	105.46	106.43	105.55	105.67	108.11	105.95	106.1	108.07	106.44
119.88	117.54	116.55	117.61	117.68	117.1	118.51	115.43	118.04	117.63	117.87	117.66	117.98	118.25	118.69	118.92	117.61	118.64	117.25	118.58	119.94	117.41	117.83	115.59	117.55	116.16	116.57	117.78	117.04	116.58	118.19	116.08	116.59	116.31	116.76	117.55	117.51	117.71	117.54	118.54	116.92	116.68	119	117.55	116.5	116.72	117.44	118.95	116.88	115.7
105.18	105.53	104.97	103.33	105.07	106.26	105.14	104.39	105.63	102.81	106.07	104.81	103.71	103.91	104.32	104.49	105.09	103.76	104.81	105.33	104.5	105.02	105.19	105.08	105.33	106.62	104.24	105.07	104.5	105.01	104.36	105.44	105.42	105.4	105.81	103.57	104.17	104.89	106.21	103.55	104.9	103.76	105.5	104.2	103.8	106.03	104.44	103.75	103.15	105.4
111.61	110.93	111.93	111.11	110.02	111.22	112.51	112.39	109.89	110.99	110.69	113.66	111.29	111.93	111.22	111.3	111.76	111.7	110.75	111.15	109.99	110.85	111.81	110.8	112.22	111.4	111.69	110.55	111.28	111.03	113.04	112.5	110.17	112.38	112.47	113.66	111.93	111.19	110.29	110.24	112.04	113.46	110.34	110.77	111.62	112.69	111.56	111.09	112.4	112.43
111.47	112.59	111.89	111.4	111.69	111.94	112.62	111.67	111.18	113.44	111.33	111.75	113.06	111.68	112.13	111.55	112.54	113.15	112.18	111.56	111.93	113.22	112.86	111.89	112.77	112.01	112.95	111.98	112.28	112.16	113	111.89	110.17	111.18	111.45	111.55	111.11	112.6	110.93	111.57	112.74	112.81	112.46	112.15	112.66	112.3	110.64	112.6	111.31	113.26
99.373	100.03	99.705	99.921	100.54	99.042	100.55	99.459	100.79	100.25	99.542	100.83	101.31	100.79	100.88	98.118	100.31	99.051	100.21	98.594	100.62	100.27	99.565	98.896	97.769	100.66	98.443	99.955	100.44	101.17	99.34	99.648	99.481	100.54	100.34	100.59	101	100.06	100.31	98.85	100.56	100.24	98.116	100.17	100.5	99.389	100.28	99.186	100.58	99.156
106.72	106.84	107.26	106.52	106.79	105.47	107.36	107.15	106.71	106.5	107.67	107.29	105.93	106.23	106.8	105.21	105.72	105.56	105.87	106.19	107.61	107.44	105.69	106.22	106.8	106.44	106.44	105.48	107.66	106.68	106.06	106.43	105.01	105.85	106.93	107.72	107.65	105.48	107.01	106.48	105.77	106.76	105.11	105.55	105.69	105.87	105.8	105	106.04	106.96
117.03	116.01	115.35	114.28	115.55	116.17	116.6	115.21	116.18	115.66	116.45	116.24	116.2	117.1	114.77	117.51	117.36	115.59	114.7	116.63	117.06	115.87	117.06	114.65	116.96	115.88	115.98	115.76	116.22	114.45	115.76	116.73	114.19	117.74	114.5	115.24	116.71	115.04	116.13	115.33	116.72	115.89	116.85	116.73	116.91	115.29	115.18	116.14	116.73	116.23
105.48	107.03	105.67	104.38	104.74	104.02	104.2	106.1	103.29	106.12	105.15	104.54	104.16	105.81	106.26	106.46	103.99	105.14	104.98	104.51	105.66	104.61	105.94	104.55	106.51	106.54	106.49	106.42	106.11	105.42	106.35	104.37	106.36	106.09	105.06	103.99	105.29	105.8	106.01	106.85	105.86	105.6	104.79	105.38	105.52	105.64	105.57	105.89	106.51	106.06
105.91	107.19	108.43	105.76	106.77	106.37	107.07	107.3	107.74	107.89	106.48	107.05	106.13	108.26	105.84	105.67	106.59	106.64	106.47	106.64	106.8	107.23	108.71	106.29	107.99	105.62	106.89	106.46	108.57	106.05	106.96	107.35	106.62	106.52	106.16	107.25	106.47	108.48	106.26	107.96	105.35	107.66	107.42	108.11	104.41	107.95	106.11	107.73	107.45	106.57
107.26	106.22	105.99	105.57	105.44	105.45	106.94	106.25	105.51	104.76	105.77	105.08	106.08	107.38	105.45	105.21	104.52	106.11	106.32	105.45	106.43	105.36	105.61	106.21	106.93	105.81	107	106.85	105.34	106.8	106.22	105.53	105.72	104.8	106.15	107.23	106.59	105.29	106.8	104.71	104.98	105.46	107.36	106	104.98	105.7	106.17	106.54	105.96	106.53
106.47	106.31	106.17	106.74	104.96	105.29	106.42	107.26	105.59	107.04	105.64	104.68	106.31	104.38	105.4	107.33	107.21	106.65	106.94	104.76	106.18	104.26	105.13	106.68	103.65	107.06	106.11	106.32	105.09	106.94	105.58	105.68	104.98	106.78	106.65	104.7	105.55	104.8	106.77	104.81	106.05	106.1	104.91	105.86	105.8	105.93	106.51	106.07	107.68	107.46
101.99	101.83	102.57	100.6	101.75	101.42	102.37	99.905	101.47	101.14	100.52	100.82	100.11	102.74	100.98	100.57	101.49	99.27	100.82	99.424	100.95	98.167	100.62	102.56	101.27	100.33	101.62	100.82	100.1	103.08	101.59	101.57	102.61	101.52	100.65	101.66	100.94	99.528	100.79	102.48	100.36	101.52	101.67	102.11	100.33	101.58	102.19	101.39	102.38	99.946
113.1	112.55	112.18	113.81	112.52	113.78	113.15	113.51	113.54	113.53	112.42	113.33	112.91	112.36	112.52	111.71	113.21	113.66	112.04	112.2	111.34	113.77	112.56	112.33	111.31	113.05	112.36	113.3	113.67	112.45	112.53	113.73	112.34	112.73	114.37	111.71	113.68	112.43	113.32	113.01	112.47	113.27	111.28	113.59	111.82	113.23	113.53	111.17	113.9	113.46
108.83	112.52	111.16	111.13	109.33	110.96	112.14	111.66	112.75	111.71	110.94	111.67	112.14	110.25	111.25	111.56	110.1	110.57	111.46	111.62	111.52	110.95	111.5	110	110.89	111.76	111.44	110.96	109.16	110.72	110.53	111.06	110	112.71	111.45	111.69	111.19	111.66	110.89	109.91	108.74	110.11	111.18	110.56	109.4	109.79	110.02	111.11	113.22	111.43
112.25	112.26	110.68	111.69	111.04	111.97	111.57	110.87	110.77	110.3	111.67	111.43	112.14	110.1	113.38	111.47	113.6	110.98	111.37	111.47	111.99	111.13	110.98	109.82	110.58	111.8	110.57	111.79	112.34	110.23	112	112.24	109.67	110.35	112.11	110.44	110.08	110.54	111.22	112.13	111.13	112.41	110.46	111.39	112.67	113.06	111.23	110.34	112.48	111.76
106.27	106	105.91	106.63	103.78	105.91	104.83	106.69	104.36	105.36	106.35	105.6	105.09	104.81	106.48	106.07	105.24	106.25	104.71	104.93	106.24	105.42	106.96	106.52	103.52	105.66	107.02	106.98	104.89	105.84	106.21	106.09	104.56	106.26	105.15	105.33	105.1	105.29	105.76	104.39	104.65	105.38	105.86	104.7	107.52	104.52	107.17	106.24	104.85	105
99.838	100.27	99.268	100.07	100.05	98.912	101.13	98.336	99.653	99.841	100.34	100.44	101.89	99.668	99.568	101.24	97.204	100.86	98.269	100.35	99.956	102.54	100.93	101.01	101.39	100.55	100.06	99.858	101.07	99.514	100.72	99.964	99.331	99.481	101.17	99.333	100.22	100.14	98.664	100.74	101.12	99.675	99.772	99.662	101.79	98.552	100.43	101.22	100.01	101.28
112.49	110.5	111.59	110.04	110.07	110.4	110.55	110.42	110.83	110.68	110.17	111.97	109.96	111.46	110.78	110.47	112.14	111.14	111.18	109.7	108.2	110.26	108.86	110.67	109.7	111.42	109.41	111.4	110.71	110.7	112.31	108.2	109.69	110.52	111.26	110.41	110.59	110.33	111.17	111.37	110.06	112.13	109.57	110.25	111.96	110.4	109.94	110.68	110.81	110.07
106.09	106.44	106.6	106.55	106.21	105.68	105.88	105	105.18	105.59	105	106.34	105.37	104.54	105.93	104.68	106.14	106.42	106.11	105.82	103.99	106.56	105.41	106.78	105.42	106.93	104.65	105.19	106.11	106.25	106.81	105.59	105	105.65	105.24	106.52	104.73	105.21	105.82	106.09	106.2	104.67	105.44	105.9	105.92	106.25	105.02	107.46	105.43	105.36
103.26	104.03	103.78	104.22	106	104.83	103.63	105.38	102.93	105.54	105.57	104.01	106.14	104.74	103.64	103.23	103.62	105.24	105.46	104.62	104.81	103.28	105.04	103.72	105.58	104.34	104.54	104.17	105.61	104.83	105.52	103.61	104.46	103.51	104.63	104.86	103.43	104.78	105.18	104.97	105.76	105.76	103.05	103.1	104.7	105.3	103.15	103.79	105.52	105.24
112.37	111.28	110.95	113.5	111.27	112.09	112.36	112.15	110.36	113.76	111.3	112.4	112.5	111.26	111.61	112.12	113.09	112.57	111.6	111.27	110.86	110.69	111.05	112.96	110.68	110.89	112.5	111.86	112.48	112.42	110.89	111.66	110.89	111.96	112.88	111.76	111.55	113.01	112.11	111.2	112.26	112.89	112.93	112.07	112.42	109.51	111.77	111.55	112.56	110.57
102.83	103.83	103.59	104.69	103.24	104.54	103.18	104.65	104.5	105.92	104.6	103.15	104.16	103.71	102.64	104.9	104.83	103.36	102.91	103.72	104.78	103.29	102.81	104.1	105.19	103.36	102.81	105.11	105.06	103.56	104	102.83	102.4	104.12	105.3	105.08	104.61	102.24	103.46	106.29	104.48	103.57	104.88	104.2	105.85	105.96	105.26	104.45	103.28	104.01
104.08	106.9	105.37	104.19	105.58	103.99	106.05	105.72	105.47	106.28	104.86	106.44	105.8	106.26	105.75	104.57	106.76	105.19	104.52	104.31	104.06	106.17	104.65	104.84	106.46	104.97	105.42	106.44	105.31	104.97	105.2	106.47	106.3	105.71	105.19	105.01	105.93	104.6	105.64	105.92	104.64	104.4	105.31	106.74	107.59	104.85	105.44	105.04	105.97	105.95
105.01	107.76	105.53	107.44	107.79	106.55	104.48	106.97	106.08	106.98	106.75	106.21	106.73	105.68	107.06	105.8	105.73	106.61	107.74	107.71	105.61	105.7	107.6	104.63	105.16	106.99	107.09	106.61	107.48	106.51	105.91	106.09	106.12	106.33	105.56	106.59	106.86	106.96	106.07	106.96	106.54	106.16	106.41	105.72	106.15	107.96	108.3	105.36	106.37	107.14
105.98	107.38	108.75	106.25	105.95	106.26	104.15	107.61	107.34	106.22	107.05	105.58	106.92	105.56	106.09	106.74	105.96	105.7	105.28	106.1	107.37	106.44	105.94	106.16	108.13	106.14	106.82	107.01	105.84	106.35	106.19	105.77	105.83	105.33	104.67	107.27	106.31	107.13	106.1	107.7	106.09	107.3	105.06	106.82	106.81	107.97	104.84	105.53	105.91	106.46
109.97	110.36	110.86	111.41	110.47	110.27	110.59	110.01	111.35	110.32	110.05	111.03	110.89	110.4	109.62	110.91	109.17	108.64	110.74	110.81	110.51	111.11	109.37	109.94	110.01	111.57	110.08	110.97	110.42	110.52	110.02	110.3	111.28	109.46	108.94	111.85	110.33	110.35	109.13	108.76	111.03	110.39	110.32	109.85	110.45	110.53	109.49	110.22	109.94	111.23
104.11	104.56	103.83	103.28	102.7	104.93	104.38	104.39	105.39	105.78	104.6	105.95	103.69	103.81	104.32	105.67	106.11	105.57	103.7	104.39	105.76	104.07	106	105.25	103.62	105.73	105.22	105.03	106.16	104.09	105.21	104.49	104.25	104.11	104.13	104.94	104.21	104.8	104.68	104.1	104.63	103.56	103.84	105.27	105.59	105.52	103.66	105.08	104.45	105.27
110.04	109.76	109.43	111.01	110.08	110.18	109.87	109.62	109.7	111.59	109.39	110.22	110.39	109.8	109.28	109.8	110.22	110.87	110.8	110.9	109.75	110.24	110.26	109.96	109.43	109.17	109.04	109.87	109.92	109.13	109.76	109.09	108.98	109.36	108.65	108.49	108.72	109.73	108.05	110.07	109.45	109.54	109.76	111.03	109.36	109.35	109.45	111.33	110.44	110.91
118.49	116.75	118.59	117.16	117.22	118.43	117.61	117.52	116.73	117.97	116.35	117.99	117.45	116.79	117.33	117.95	119.32	118.23	119.15	117.48	115.07	117.86	116.47	117.11	115.99	117.69	116.99	116.97	118.14	117.74	118.31	118.63	117.69	117.26	117.91	117.07	117.09	119.48	120.04	117.2	118.04	117.54	118.5	117.69	117.65	116.49	116.98	118.39	117.68	118.16
105.4	107.33	106.56	106.51	106.64	105.69	106.77	104.74	106.17	108.96	107.94	105.62	107.3	107.3	107.5	105.37	105.71	106.47	107.08	106.65	107.68	105.92	106.44	106.09	106.91	106.36	105.71	107.28	105.35	107.58	106.75	105.51	106.13	107.18	105.81	105.39	107.02	105.67	107.18	106.49	105.28	106.6	107.02	106.92	105.96	106.63	105.92	107.49	104.87	106.63
107.14	106.61	105.83	106.27	108.36	107.24	106.64	106.75	107.12	105.26	107.01	106.99	105.76	104.98	106.16	106.36	104.78	106.53	106.27	106.75	106.47	105.74	107.21	106.95	104.58	108.94	107.17	107.74	105.98	106.17	104.82	105.59	107.11	105.71	106.11	105.29	107.59	107.86	106.56	106.43	104.33	105.98	107.86	106.52	105.9	104.9	104.68	105.53	107.46	105.63
105.5	105.06	104.74	106.3	105.68	105.16	106.06	105.47	105.35	105.55	104.8	105.62	105.96	106.2	105.37	104.49	105.29	105.8	105.06	105.26	105.26	105.39	107.03	104.87	105.43	106.2	106.28	106.05	105.91	105.75	107.57	105.95	106.16	105.94	104.28	105.77	107.46	105.86	104.34	107.52	104.53	104.22	105.47	107.97	105.47	104.54	104.89	107.42	105.66	106.36
106.75	106.53	104.97	106.41	106.93	105.63	106.3	105.14	105.84	105.65	105.46	106.7	106.63	105.91	105.85	105.43	106.19	105.38	107.71	104.84	105.7	106.62	105.48	106.74	107.26	105.73	105.23	106.65	106.39	105.79	105.48	106.96	106.28	107.74	106.32	107.76	105.58	106.23	106.21	104.97	106.23	105.14	106.72	105.91	105.27	106.01	106.48	107.37	104.86	106.75
100.19	100.55	98.673	99.435	99.988	99.979	99.001	98.468	98.746	99.278	100.37	101.61	99.535	99.215	100.82	100.7	102.23	99.224	98.662	98.246	99.916	99.851	100.3	100.47	99.486	99.826	98.676	99.358	97.168	100.18	100.37	99.435	100.35	101.01	98.947	100.85	100.63	98.92	99.513	99.468	101.52	100.93	100.53	98.252	100.41	99.468	100.76	99.298	100.03	98.804
117.5	117.44	117.09	116.26	117.07	117.4	117.39	117.06	117.64	117.26	118.5	117.51	116.53	116.89	118.8	117.3	115.88	117.96	117.13	116.76	116.94	118.25	118.5	117.54	116.66	116.76	117.69	118.66	117.76	118.15	117.01	118.25	117.26	117.06	118.42	117.62	117.82	117.36	119.06	116.26	118.35	118.23	120.13	116.64	117.28	118.37	118.84	117.93	117.97	117.62
101.17	100.29	99.747	101.63	101.02	100.79	100.99	99.327	99.734	99.165	101.01	100.16	100.44	99.004	100.21	100.18	98.946	98.844	99.643	98.943	102.92	100.72	99.598	99.62	99.988	100.77	100.42	101.59	99.913	100.97	99.696	101.67	101.55	100.36	98.432	100.67	100.31	100.44	99.719	99.858	100.72	100.28	98.626	99.822	101.04	100.47	99.879	99.887	100.75	100.98
100.76	99.756	100.37	101.04	100.66	101.95	100.68	100.64	100.57	99.663	99.675	99.955	101.4	100.99	100.27	102.53	101.69	100.24	100.15	101.45	100.56	99.596	100.49	101.08	100.78	100.88	100.29	100.08	99.901	100.42	100.29	100.55	100.11	100.78	100.01	99.723	99.967	101.32	99.802	99.529	99.433	100.12	100.48	99.534	101.42	102.22	100.55	101.91	101.08	100.02
105.5	105.31	107.11	106.74	106.33	107.02	106.53	106.18	106	106.09	107.49	106.38	106.64	105.19	106.55	106.55	107.31	105.72	107.58	107.88	106.94	106.86	106.43	106.35	106.34	106.68	106.77	105.7	107.67	106.18	105.25	105.2	107.08	106.89	106.04	106.41	107.28	106.79	105.4	106.48	107.63	105.99	105.32	105.21	105.77	105.45	106.02	105.52	106.72	106.41
104.23	106.25	105.46	107.34	105.12	105.46	105.58	104.65	106.76	105.36	104.9	105.5	105.3	104.62	103.62	104.96	105.01	105.26	104.09	104.99	106.31	106.18	104.43	105.61	104.66	105.28	106.84	106.1	106.21	105.43	105.81	104.95	106.34	106.66	104.83	105.93	104.73	106.33	103.88	104.69	106.06	103.12	104.91	105.99	105.99	105.96	107.31	106.51	104.59	104.87
105.32	105.21	105.15	105.87	104.97	108.32	104.53	106.84	103.79	106.04	105.08	104.31	106.51	106.07	106.63	106.18	105.47	106.68	107	106.3	105.59	106.6	104.87	105.15	105.92	105.22	106.31	104.7	107.17	104.74	105.94	107.15	105.09	106.47	106.42	103.95	106.14	105.44	106.27	106.93	104.32	105.42	107.23	105.9	106.65	105.49	106.42	106.83	105.44	106.43
99.256	99.586	99.7	98.853	100.51	98.099	99.937	100.12	100.52	100.96	100.57	98.615	100.48	99.836	98.666	97.829	100.05	100.77	100.9	100.18	99.951	100.66	101.12	99.013	101.25	99.107	99.684	98.937	97.957	101.13	97.37	100.35	101.55	100.3	99.209	98.127	100.24	99.155	99.858	98.757	101.36	99.54	98.967	99.534	98.65	99.654	100.53	99.265	99.741	99.543
105.27	104.25	106.47	105.41	105.2	104.79	105.1	105.75	105.2	104.37	104.71	106.35	106.26	105.85	105.13	103.16	104.2	105.92	104.32	105.66	104.4	105.7	103.94	106.5	104.99	106.6	104.98	105.05	105.8	105.79	105.51	105.24	105.76	104.82	104.8	104.3	106.2	105.26	105.55	106.85	105.09	104.66	105.62	105.87	104.2	104.97	106.61	105.51	106.33	104.67
116.32	118.25	116.82	117.13	117	116.43	118.03	117.73	116.08	116.56	118.35	117.32	117.38	117.22	117.07	116.94	117.37	118.18	117.83	118.31	117.8	117.78	117.22	117.51	116.66	118.13	116.63	116.95	118.42	117.39	117.2	116.44	116.85	118.14	118.65	116.27	117.81	117.14	117.47	117.04	117.43	118.58	117.84	117.94	117.68	117.64	116.69	117.01	117.39	117.51
119.12	116.75	117.49	117.92	117.39	117.47	117.81	119.77	117.41	118.5	118.94	118.27	117.05	117.54	116.74	117.59	117.77	118.66	117.6	117.68	117.19	117.32	117.12	117.3	117.16	116.99	118.93	118.98	117.35	118.53	118.11	117.13	116.11	116.73	115.38	117.4	118.38	116.4	117.69	117.77	118.73	117.68	116.32	117.32	116.96	116.67	117.99	115.24	117.57	117.91
107.7	105.31	106.98	106.17	106.56	106.72	106	108.38	108.1	106.82	106.21	105.27	105.11	106.2	106.99	104.84	106.92	107.23	106.15	106.06	105.09	105.76	106.74	105.21	105.12	107	106.46	106.54	106.07	104.67	105.28	106.72	104.69	106.55	106.45	105.85	106.27	104.9	106.72	106.54	106.83	105.19	106.53	106.17	105.68	106.14	104.03	105.57	104.21	104.75
111.35	111.41	111.85	109.45	111.02	108.97	109.7	111.1	111.13	110.55	111.59	110.22	110.67	109.52	110.46	110.31	109.18	110.65	110.9	110.95	108.61	110.94	109.97	110.37	110.57	111.24	109.42	110.3	110.35	111.14	111.64	110.39	111.21	111.87	111	111.17	109.04	108.7	110.76	110.05	110.45	112.08	112.26	111.19	112.1	111.74	109.91	110.24	111.07	110.38
107.06	107.41	106.97	108.01	108.35	107.52	105.69	107.91	106.79	105.58	106.83	106.43	106.63	107.46	106.36	106.47	105.99	105.97	106.96	107.97	108.56	107.44	106.48	107.29	108.66	107.15	107.71	107.22	106.96	107.08	105.98	107.48	105.32	108.52	107.38	106.55	106.52	106.97	107.43	106.83	109.29	107.45	107.47	108.05	106.37	106.05	106.8	106.4	105.58	107.96
110.61	112.37	112.17	113.1	111.2	112.26	112.54	111.94	110.73	111.18	112.38	110.88	111.5	112.52	112.03	112.88	112.04	111.62	113.5	112.02	113.64	110.52	112.51	111.11	112.12	113.13	112.42	112.33	111.74	112.31	111.45	112.11	112.92	113.19	110.76	111.47	111.04	112.16	112.69	112.26	112.37	112.01	110.47	113.46	112.32	111.24	112.9	110.35	110.64	112.27
103.49	103.65	103.31	103.79	104.39	104.45	103.36	104.96	102.57	103.97	104.11	104.52	104.93	103.85	103.47	103.75	103.44	103.57	103.18	104.77	104.68	105.9	104.21	104.74	103.18	104.73	104.17	105.98	103.91	104.49	104.22	105.94	106.02	103.07	104.79	105.05	104.02	103.38	103.85	105.35	104.35	102.46	103.96	103.6	105.38	104.06	104.79	106.26	103.78	104.55
111.64	111.75	109	110.03	111.13	110.92	109.3	110.8	110.09	110.22	110.58	110.97	109.86	110.29	111.61	111.48	109.56	110.58	108.97	109.84	110.45	111.73	110.81	109.25	109.72	112.88	110.46	110.25	111.36	110.04	110.37	110.68	111.28	109.71	109.97	110.14	110.85	110.84	114.23	108.85	109.35	110.73	110.54	109.53	112.06	110.54	111.58	110	109.95	111.56
101.6	99.999	99.74	99.496	100.73	99.619	102.15	99.481	100.3	99.698	99.95	100.69	100.67	99.046	101.24	99.8	101	100.5	101.01	102.24	98.545	99.569	101.51	100.12	101.4	100.09	101.39	100.78	101.19	99.372	100.06	100.5	99.12	99.021	100.86	101.32	100.82	100.3	100.75	100.19	99.175	100.52	99.148	100.78	102.46	100.17	101.92	100.95	99.969	101.06
112.67	111.4	111.95	113.09	112.07	110.44	110.64	111.77	111.58	112.01	112.06	111.52	112.52	113.54	111.77	110.27	112.55	111.52	111.74	112.29	112.94	111.67	113.42	111.78	112.08	111.37	112.75	113.46	110.77	113.51	111.85	110.81	112.43	111.93	112.94	112.01	112.36	110.48	113.34	111.21	111.57	111.47	111.82	111.93	112.43	110.51	110.33	111.02	112.49	111.08
105.34	107.22	106.85	103.08	104.63	105.92	105.88	104.03	105.16	104.63	105.18	105.76	106.3	105.45	104.21	107.42	106.38	106.01	106.53	105.94	105.37	106.6	106.9	105	106.23	105.26	105.69	107.45	106.69	104.1	104.91	105.36	106.07	105.5	105.8	106.35	105.09	105.38	104.89	104.66	106.33	106.38	106.01	106.24	104.62	104.15	107.06	106.82	105.31	105.44
106.25	105.83	107.77	105.62	106.74	106.23	105.34	106.43	106.03	106.09	106.63	106.69	107.39	107.14	106.64	105.81	107.02	105.72	106.35	106.86	106.71	104.85	105.13	105.83	107.36	106.81	105.16	104.72	106.66	108.03	104.68	108.25	105.98	105.84	106.1	106.91	107.83	107.01	105.07	105.06	105.69	107.57	106.47	105.61	103.88	105.25	106.31	107.16	105.61	108.07
113.37	111.91	113.68	111.2	110.98	111.72	112.17	110.47	112.3	111.8	112.12	111.02	113.09	113.42	113.02	112.26	111.64	112	111.66	112.8	112.15	111.23	111.99	111.47	110.63	111.47	112.2	110.5	112.58	110.46	111.88	113.2	113.39	112.43	111.35	111.63	111.19	111.69	113.43	111.42	109.88	113.64	111.1	111.26	110.39	110.65	113.22	114.1	113.01	113.4
105.61	105.3	106.28	106.43	105.2	107.88	106.64	105.32	104.46	106.63	105.91	105.42	104.27	105.79	105.36	105.56	105.33	105.25	104.55	105.4	106.23	103.82	104.28	105.51	106.83	104.99	106.26	106.42	105.15	105.53	105.55	103.52	105.41	105.1	104.16	105.98	105.88	105.16	106.47	107.6	105.77	105.33	105.57	105.7	105.29	105.42	105.63	106.91	105.67	105.52
104.66	104.88	104.72	104	104.05	104.45	103.92	104.99	105.45	103.94	103.67	103.89	103.24	103.37	103.01	104.09	105.27	104.54	103.89	104.47	104.34	105.1	102.58	102.82	103.05	102.87	104.78	104.16	104.23	102.87	104.92	102.94	103.39	103.36	102.5	102.9	105.08	105.18	105.96	103.15	104.11	104.12	102.44	103.6	105.74	102.89	103.86	103.26	103.65	104.6
105.88	106.81	104.11	105.77	105.73	105.21	106.3	104.98	104.2	104.79	104.43	105.24	105.91	105.96	106.21	107.13	104.96	104.76	104.78	104.89	104.21	104.77	105.67	103.9	104.67	106.11	105.8	105.55	105.77	105.38	106.31	106.07	106.11	105.04	105.48	105.63	104.95	104.62	106.27	104.68	105.54	105.27	107.37	106.8	105.92	104.82	105.09	106.28	105.42	105.43
105.61	105.55	107.43	104.52	107.52	105.2	106.06	106.85	105.1	107.52	106.23	106.6	106.21	106.91	106.75	105.16	105.9	105.93	107.1	107.57	105.97	106.11	105.88	105.92	105.54	105.42	105.61	107.01	105.69	106.18	106.13	105.86	106.69	105.95	106.39	106.66	105.9	106.62	105.72	106.4	104.98	107.82	106.12	104.01	106.51	105.02	104.24	105.1	106.21	106.22
105.64	104.36	103.51	104.82	104.4	102.97	104.78	104.61	104.32	103.73	102.94	103.26	103.54	104.13	104.66	103.2	104.21	104.55	103.42	102.64	105.55	104.6	105.34	104.63	104.86	105.44	104.86	102.97	105.02	104.65	104.97	102.85	103.71	103.17	105.62	102.57	104.74	107.37	103.76	104.14	105.14	104.33	105.12	105.85	103.1	104.41	103.95	103.01	103.93	105.23
110.49	108.39	110.77	110.23	110	112.36	108.92	109.51	108.24	108.49	110.02	109.91	110.14	109.36	111.19	110.84	108.73	109.24	108.98	110.72	109.19	110.87	108.87	109.27	108.08	109.07	111.59	110.14	109.63	111.24	109.69	108.71	109.52	109.05	108.75	109.36	111	108.77	111.42	109.95	111.09	111.38	109.89	109.44	108.62	108.03	111.12	107.94	110.49	110.1
116.02	115.52	116.53	115.53	114.55	116.83	114.81	116.89	116.15	115.08	115.96	115.24	117.03	116.19	117.24	116.61	116.86	115.62	116.92	117.1	114.39	116.8	115.83	115.8	116.55	116.51	115.38	116.87	116.02	116.46	116.71	115.22	116.32	116.55	116.62	115.15	117.58	115.12	114.83	116.08	116.68	114.2	116.02	116.59	116.75	116.35	115.62	116.35	114.85	115.94
110.99	112.49	112.26	111.46	110.32	111.79	109.42	111.54	112.95	111.12	110.78	111.49	111.82	111.55	113.12	111.62	111.97	109.22	111.37	111.41	110.8	112.63	111.85	111.33	109.37	110.96	112.5	111.72	112.1	110.46	113.51	112.79	112.9	111.9	110.98	111.54	111.92	112.75	112.36	111.91	110.76	112.47	111.49	112.29	112.5	111.63	110.91	111.52	110.96	111.57
111.32	110.72	111.48	110.8	110.65	109.38	110.21	109.05	110.31	111.01	110.17	110.58	111.63	110.24	110.57	111.53	111.92	110.28	111.48	111.29	111.74	109.95	108.53	110.43	110.55	109.31	111.83	109.88	112	109.74	110.5	110	111.21	109.58	109.94	111.26	111.98	111.47	109.53	111.66	108.67	111.25	110.47	111.72	110.27	110.82	110.86	111.13	112.15	111.3
[truncated: 150 more columns]
