# Supplementary material for: Genetic dissection of main and epistatic effects of QTL based on augmented triple test cross design
Source: PLoS One. 2017 Dec 14;12(12):e0189054. doi: 10.1371/journal.pone.0189054 (PMC5730204; doi:10.1371/journal.pone.0189054)
Supplement: S8 Supporting Information — (ZIP) [file pone.0189054.s008.zip › z4_1050_0.8_5.csv]

112.36	116.5	113.68	110.57	111.7	113.23	112.35	112.46	112.07	114.43	112.66	111.8	112.08	115.43	113.56	113.41	114.95	114.72	111.17	111.36	113.88	109.9	113.36	112.78	111.01	111.33	113.74	112.85	111.54	111.67	111.5	116.05	112.83	110.35	111.91	113.04	112.59	113.57	111.91	114.15	113.41	112.4	113.32	111.05	111.13	114.26	111.22	112.83	110.99	111.82
104.92	104.98	106.92	106.45	103.73	105.63	105.35	104.29	104.63	104.73	104.43	105.88	105.5	105.02	104.56	104.21	105.28	106.54	104.87	104.58	105.05	103.24	106.85	105.03	103.72	104.13	104.8	104.49	102.8	105.49	105.49	104.52	106.19	102.75	104.52	104.95	102.14	102.5	102.26	104.04	104.74	104.23	104.51	106.95	104.17	104.29	107.23	104.67	101.81	105.22
105.36	105.52	103.88	103.19	102.33	103.18	104.52	104.87	105.02	105.19	100.64	102.8	102.42	104.38	102.38	103.72	104.32	103.37	103.13	105.35	102.52	104.57	105.14	105.38	106.07	105.46	104.97	104.82	106.76	102.91	105.56	104.93	106.16	102.58	104.55	101.99	103.39	101.9	104.84	102.95	103.87	105.07	105.06	102.84	105.34	103.11	103.88	102.93	103.75	105.45
100.39	101.02	101.68	99.495	103.07	99.524	99.564	101.46	100.96	100.64	100.3	100.84	100.85	101.34	102.45	99.776	99.971	101.45	102.39	102.1	100.15	104.18	99.024	101.22	101.05	100.63	99.439	101.79	101.54	100.19	98.422	99.302	100.28	101.36	100.71	101.82	100.97	97.404	100.41	100.6	102.99	100.65	101.5	99.093	101.31	102.83	100.25	100.58	102.1	101
103.56	104.11	104.64	102.38	108	103.53	106.1	102.47	103.73	104.39	102.95	106.75	103.99	106.26	104.13	106.38	106.46	104.46	105.37	104.43	103.64	106.13	104.58	105.22	105.45	102.4	103.02	103.44	104.55	103.43	105.16	102.63	105.55	104.94	103.41	102.34	102.86	101.48	105.02	104.86	102.51	103.59	104.18	107.25	102.99	103.13	104.54	105.19	102.69	103.82
105.75	106.23	106.14	107.52	104.83	105.2	106.62	106.61	108.09	105.01	105.23	107.14	107.1	107.33	105.33	104.09	103.5	104.44	104.85	106.89	105.38	106.41	107	108.7	106.08	107.45	105.3	105.9	103.56	105.86	104.62	106.26	106.28	106.21	107.55	108.35	105.99	107.68	106.35	108.16	106.14	106.54	105.26	107	104.83	105.13	107.97	106.1	105.75	105.28
109.92	113.68	111.68	112.74	114.11	110.71	113.44	112.67	110.98	111.12	111.71	111.64	112.48	112.95	110.93	113.76	112.5	111.51	109.74	114.02	111.12	113.66	112.58	111.86	113.12	111.75	113.21	112.74	114.38	110.85	111.26	113.2	109.87	115.16	110.12	111.67	111.65	113.66	112.66	112.54	112.53	112.02	111.83	111.98	110.53	111.51	112.77	111.4	113.57	111.96
115.23	112.79	113.1	114.2	112.3	111.64	111.19	112.66	111.45	113.63	114.13	112.78	114.62	111.74	114.25	112.08	115.43	113.72	111.04	112.57	109.66	112.7	111.72	115.06	110.73	112.4	114.71	111.96	112.99	109.77	113.39	115.14	112.45	112.33	113.67	112.28	111.77	111.61	113.53	114.13	114.71	113.99	111.18	112.84	114.17	114.63	113.94	114.07	111.41	111.95
110.95	110.76	112.4	110.97	110.74	111.59	111.88	109.31	108.79	110.88	109.29	110.16	108.91	109.92	110.56	110.88	111.57	109.53	110.59	108.77	110.05	112.09	110.85	110.36	110.19	109.23	110.16	111.04	109.98	111.7	109.93	109.42	111.05	109.54	110.85	110.47	110.18	112.23	108.83	110	109.91	109.21	109.57	110.44	110.91	111.61	110.13	112.15	110.58	110.47
100.5	100.54	98.481	97.779	98.998	101.11	99.988	99.868	98.9	101.24	99.487	100.1	99.183	99.815	100.62	99.395	100.4	99.401	98.718	102.73	97.915	97.928	101.72	101.15	101.37	102.18	98.653	100.39	97.665	99.276	98.489	99.493	99.577	99.662	100.46	98.643	102.21	99.008	99.031	100.43	100.14	100.5	99.33	100.04	101	99.4	100.22	100.27	100.22	99.542
111.87	112.03	110.8	111.5	111.54	111.04	109.56	111.91	111.89	112.32	112.75	112.53	113.19	110.39	111.66	112.33	112.03	112.57	112.04	110.16	110.94	109.9	110.75	111	112.3	111.57	111.36	110.29	112.95	114.73	110.77	111.33	112.54	111.81	109.78	110.79	112.25	110.43	111.97	109.92	113.22	112.04	111.1	109.6	111.38	111.43	110.38	110.89	110.35	112.48
110.37	111.83	111.34	112.41	110.67	110.74	110.95	113.1	111.46	110.88	112.37	112.14	113.55	111.27	111.91	113.63	111.09	111.14	110.21	112.57	112.59	113.37	111.96	112.5	112.04	112.78	112.01	112.52	112.21	111.93	112.71	110.49	111.82	110.59	112.43	111.04	113.7	112.45	111.88	111.6	110.95	111.91	113.15	113.53	113.22	111.22	111.24	111.26	111.66	111.51
105.73	107.41	107.98	103.74	107.44	104.99	106.35	104.52	106.63	106.31	107.8	106.5	104.23	105.39	109.04	106.69	104.36	108.11	107.07	106.2	105.93	105.87	106.64	107.48	106.26	106.74	107.31	104.6	105.64	104.41	103.66	106.11	107.67	106.83	105.3	106.94	106.81	107.61	105.51	105.08	105.42	107.75	105.45	108.52	104.28	107.31	104.38	106.32	105.69	105.33
100.99	100.37	101.32	101.29	101.04	102	99.347	101.61	101.45	102.37	102.34	101.26	102.45	99.74	101.58	99.655	100.3	100.84	98.835	99.369	103.65	100.75	99.492	101.32	101.18	99.968	100.96	100.83	100.85	99.792	102.83	102.67	101.26	99.764	103.97	101.2	100.46	101.77	101.81	100.51	102.46	101.9	101.86	101.48	98.619	101.33	101.46	100	101.42	102.27
102.45	101.48	100.91	102.03	100.05	101.45	101.06	101.25	102.35	101.97	102.65	98.883	99.416	102.31	98.442	102.12	99.86	99.086	101.25	100.72	98.363	99.623	101.07	102.18	100.57	99.956	99.555	101.44	100.29	99.586	101.23	99.745	101.5	101.65	99.103	100.51	98.514	99.033	99.718	100.15	100.94	100.44	101.83	103.48	100.18	99.687	100.25	99.164	100.34	98.515
105.86	104.04	102.62	105.19	104.69	107.53	107.27	107.05	105.45	107.35	106.7	105.9	105.94	104.66	106.15	106.7	106.56	107.21	109.5	105.13	106.93	106.76	106.38	105	105.94	106.94	104.42	105.58	105.74	106.72	106.1	103.25	105.08	104.26	105.28	104.94	105.28	105.59	105.74	105.81	104.47	104.72	109.05	104.99	105.75	104.88	103.87	105.25	105.24	105.51
104.98	105.23	104.88	104.89	107.34	105.41	105.47	104.76	104.44	104.28	105.56	106.3	105.68	105.52	103.88	106.58	105.49	104.92	104.37	103.75	106.28	104.1	104.58	103.06	106.59	107.34	102.73	106.61	106.72	106.04	103.58	103.99	104.69	105.46	106.89	105.34	105.3	104.97	105.89	106.91	107.74	104.73	103.75	107.67	106.84	106.05	107.32	106.64	104.79	104.06
105.54	105.13	102.3	104.32	104.28	103.6	108.06	104.43	104.27	105.16	104.22	104.8	104.94	103.33	106.3	101.71	109.17	102.87	106.15	103.48	104.08	107.04	103.03	104.8	105.61	104.75	104.32	104.58	104.58	106.22	101.46	105.87	103.25	105.34	105.97	103	104.06	106.97	103.98	103.54	103.65	104.31	104.89	105.9	105.59	102.19	106.01	104.31	104.95	105.65
111.53	108.94	108.61	111.43	111.75	111.49	109.8	109.53	111.9	107.42	109.42	110.35	108.85	111.21	111.42	108.49	110	107.7	106.89	108.73	111.54	110.99	108.36	108.79	111.65	111.37	110.65	109.46	109.8	108.58	109.5	112.17	107.7	109.89	110.91	109.33	109.46	111.11	111.86	108.97	110.16	110.74	109.86	109.71	107.5	108.81	107.07	111.03	109.9	109.18
108.41	105.79	106.81	107.91	106.21	104.47	105.02	106.7	106.89	105.97	103.51	105.82	106.1	105.34	107.7	105.53	105.61	107.66	104.95	104.36	107.36	105.43	105.18	106.87	106.69	106.96	104.62	104.23	107.74	106.01	104.35	104.35	108.58	106.07	107.81	106.98	106.24	107.7	108.03	105.01	106.24	106.67	103.95	106.91	107.6	105.92	107.48	106.4	103.8	105.31
99.928	98.452	99.735	99.055	99.605	99.812	99.753	99.283	101.93	99.999	100.78	101.86	98.231	98.389	98.892	100.4	99.108	99.488	99.91	100.14	98.439	99.545	100.01	101.16	101.05	100.74	99.096	98.133	100.11	98.668	101.14	99.982	98.546	101.85	100.36	100.29	100.24	102.93	98.422	98.985	100.52	100.21	99.622	102.6	99.659	101.27	100.56	98.258	98.804	99.944
112.92	113.6	113.2	112.61	113.27	112.07	110.77	112.42	113.08	112.6	111.04	110.86	110.78	110	110.85	110.52	111.21	110.34	111.3	110.83	111.58	111.76	110.74	110.7	111.33	110.1	112.51	111.23	111	112.28	110.44	111.39	111.04	110.87	112.49	111.17	110.65	112.82	111.86	111.29	112.06	109.2	109.99	112.09	111.1	110.25	112.34	112.07	111.23	114.54
112.8	113.98	112.09	113.72	110.81	112.06	112.65	110.96	111.8	111.71	110.92	112.71	112.86	112.1	114.51	113.53	112.55	113.09	110.14	111.27	111	112.46	111.56	110.97	111.75	111.18	112.34	111.02	113.75	112.83	112.08	112.29	115.39	112.41	113.68	112.72	113.08	111.28	112.2	111.63	110.95	112.33	110.27	113	108.97	112.06	111.42	110.71	112.76	111.13
103.83	105.58	103.28	105.45	104.33	107	105.06	103.73	103.84	105.39	103.42	107.61	106.82	105.05	104.29	106.57	104.28	106.1	107.46	106.61	107.18	107.71	103.62	108.28	106.99	104.91	104.55	105.78	107.59	105.12	105.89	104.99	106.72	104.86	105.66	107.37	107.01	102.45	105.13	105.21	102.45	107.63	105.07	106.01	104.15	105.27	104.91	107.15	105.43	107.92
106.83	104.7	104.43	105.96	105.05	103.8	102.19	105.42	104.01	105.46	104.9	108.46	105.66	106.24	103.95	106.51	105.43	107.54	104.11	103.43	103.47	105.86	104.78	105.82	105.89	106.02	106.18	105.86	105.26	103.23	104.61	107.42	106.39	106.5	106.6	106.5	105.4	106.07	107.25	105.16	104.99	104.43	105.37	105.99	104.94	105.53	105.56	105.01	104	105.67
105.42	105.5	107.18	104.66	107.51	104.74	105.03	105.05	105.94	102.72	104.82	104.69	103.7	108.02	105.31	104.95	104.24	103.74	104.44	105.3	104.56	104.58	105.25	103.9	105.46	104.17	105.69	105.1	103.81	104.28	104.87	106.09	105.59	103.67	105.54	104.31	105.89	105.83	103.83	104.75	104.56	106.09	105.57	105.14	105.49	102.84	103.38	104.38	103.62	104.55
111.6	110.26	110.29	112.25	112.33	111.08	111.61	109.55	109.67	112.59	111.38	110.69	110.89	109.7	111.7	111.28	110.18	112.45	109.67	111.84	108.66	111.22	110.43	112.57	113.23	111.66	107.84	108.77	110.7	110.28	112.64	109.52	108.48	111.95	111.38	110.66	114.55	110.2	110.56	110.7	109.51	109.94	111.52	111.45	112.26	111.94	113.03	110.38	111.63	110.23
106.17	103.89	105.27	107.37	103.02	105.83	106.91	104.09	103.01	106.1	106	104.17	106.68	105.01	106.22	105.37	104.64	106.13	105.41	105.12	106.94	104.46	105.14	104.82	103.32	104.71	105.01	105.41	103.57	105.83	103.98	103.69	105.54	105.59	106.35	105.67	106.32	105.99	106.2	107.3	107.05	105.39	106.11	106.26	106.59	103.78	105.65	105.39	104.95	105.75
104.47	106.42	108.96	107.57	105.99	105.71	106.18	107.41	105.28	105.12	106.47	107.01	106.51	105.62	107.87	104.54	106.3	106.64	106.56	106.52	107.81	104.56	105.61	107	107.4	106.62	106.93	105.52	107.48	107.88	105.59	105.92	106.28	104.86	107.38	108.1	104.38	107.82	107.19	104.22	108.87	106.68	106.3	109.11	107.96	106.04	109.02	106.43	107.63	107.37
107.34	107.46	105.6	106.43	108.78	108.33	108.2	105.8	107.05	107.3	107.14	108.57	105.93	105.81	105.19	105.17	106	106.77	107.38	106.22	106.26	106.78	107.16	106.02	108.17	109.78	108.19	106.9	106.66	106.21	107.44	104.78	106.48	107.41	104.91	109.66	106.66	104.42	107.91	106.19	107.07	106.89	107.58	108.63	105.23	105.59	106.76	106.39	107.24	107.77
111.58	110.1	111.87	112.39	110.29	110.77	110.47	112.81	111.02	109.1	111.62	110.58	109.81	112.61	113.66	112.22	114.49	111.06	111.28	112.02	111.8	112.67	110.63	112.03	111.25	113.86	113.78	112.33	113.72	111.19	111.4	111.37	110.38	114.02	113.03	112.62	112.63	111.1	112	110.57	110.64	109.44	112.52	109.11	109.31	111.59	110.93	109.93	112.03	113.03
105.78	104.2	103.1	104.34	101.94	103.31	103.51	104.92	104.54	104.45	104.77	105.63	105.32	101.78	105.17	104.65	103.94	104.4	103.82	105.44	105.39	101.72	105.01	103.79	103.54	106.03	101.38	106.11	104.04	105.56	104.38	104.65	104.78	102.84	103.96	104.81	105.35	105.22	105.21	101.57	104.43	103.04	105.03	103.37	105.72	103.33	104.56	103.86	102.42	102.93
104.65	105.32	105.28	107.27	105.87	108.38	106.49	104.63	106.98	104.33	104.28	105.02	103.54	105.73	106.25	106.52	103.79	107.14	106.2	106.56	108.14	105.79	105.73	105.95	105.59	105.33	104.65	105.02	104.25	106.37	106.52	104.16	106.56	105.19	105.57	104.9	106.22	104.54	101.64	103.35	104.4	104.15	105.47	105.06	103.8	103.6	106.55	103.38	105.42	106.18
111.62	111.66	112.1	111.22	109.6	110.7	111.77	109.63	109.56	113.13	109.72	111.45	112.17	111.82	112	110.8	112.74	110.12	113.77	111.8	110.05	112.76	109.75	110.84	112.56	110.71	112.15	111.44	112.16	111.19	111.04	111.72	112.01	109.47	111.51	115.21	111.84	111.42	111.34	110.09	110.68	110.49	111.17	111.02	110.25	111.25	109.85	111.39	115.53	110
105.57	108.36	108.9	104.94	107.95	108.31	107.06	107.49	107.53	107.19	106.28	106.93	104.49	106.11	106.26	107.16	107.67	106.91	108.85	107.31	108.73	106.57	109.02	105.8	108.34	106.71	108.91	106.42	104.48	109.49	106.66	108.43	106.88	104.68	105.26	106	109.53	107.9	106.18	107.53	107.69	108.84	107.54	105.64	105.8	107.78	108.48	106.61	106.47	106.6
102.52	101.01	100.39	103.1	102.01	101.96	101.48	101.98	100.22	101.96	100.32	99.947	102.47	102.29	99.382	100.06	100.7	100.12	101.62	102.15	101.36	101.14	100.94	104.72	100.92	99.619	101.96	101.51	99.748	102.28	101.85	101.89	101.18	99.153	101.14	102.42	99.603	101.57	98.059	103.61	101.18	100.81	101.09	101.33	101.31	100.1	100.62	99.39	98.252	101.37
101.95	101.56	100.11	98.364	102.68	99.737	100.9	101	99.411	99.494	101.77	100.3	101.32	101.58	99.49	99.927	99.479	100.81	99.288	100.05	100.84	100.24	99.005	100.21	99.122	100.73	99.847	99.791	100.41	100.77	99.312	100.58	99.188	101.08	99.459	100.52	100.75	98.566	99.735	100.46	98.851	99.95	99.488	98.698	101.79	101.79	98.347	98.374	98.843	100.07
111.56	110.48	111.59	109	111.06	110.85	109.58	110.69	109.77	110.03	108.31	109.47	112.71	109.87	111.02	110.53	109.24	108.13	110.07	113.26	113.08	110.12	112.84	109.15	111.27	110.79	110.44	110.16	109.32	109.56	111.23	111	110.36	112.81	110.39	109.34	110.58	111.68	111.47	111.16	110.21	112.46	109.53	112.83	110.64	108.46	110.61	110.46	109.1	113.64
100.26	101.16	99.137	98.67	98.465	99.459	100.84	99.863	98.602	100.93	100.7	98.213	100.96	99.733	98.705	99.459	99.445	98.473	100.13	99.859	102	97.84	100	96.994	100.36	99.272	100.1	100.64	100.32	99.382	100.8	100.72	98.277	98.164	99.997	100.55	100.29	101.11	100.48	100.09	101.39	98.771	99.036	100.02	96.869	99.798	101.26	98.8	100.09	101.34
106.5	106.64	106.69	103.83	106.94	104.52	105.62	105.57	104.88	102.95	102.64	105.6	104.76	105.2	105.73	105.82	105.88	106.56	106.57	103.22	105.65	104.5	105.94	106.45	104.1	108.1	107.2	105.32	104.46	105.72	104.84	104.87	106.01	106.32	103.45	105.66	105.87	105.48	103.77	103.64	106.49	104.15	105.35	106.57	104.31	106.82	103.12	107.91	104.5	104.96
111.84	111.23	110.09	113.16	112.3	109.1	112.57	110.5	109.95	108.92	113.27	110.75	109.27	113.83	112.09	111.28	110.41	113.71	110.88	111.73	110.83	113.39	109.95	112.24	111.69	110.78	109.37	109.55	112.43	110.48	109.3	109.14	113.39	109.82	112.58	111.34	110.29	111.66	109.8	112.65	110.99	113.71	113.03	108.74	109.91	110.07	112.56	113.13	110.45	109.6
99.037	100.35	99.965	100.8	98.984	98.957	98.728	99.882	99.737	98.488	100.54	100.27	97.182	97.507	100.9	98.783	98.254	99.045	101.63	100.24	99.202	98.918	98.653	98.814	99.144	100.42	99.255	100.25	98.659	99.444	98.35	101.73	97.877	100.74	99.621	99.713	100.47	99.691	98.93	100.55	99.001	98.427	97.589	100.09	101.26	100.05	98.683	98.569	101.88	100.72
107.83	110.84	109.56	107.5	110.39	109.16	110.3	109.2	109.71	109.77	110.41	109.76	109.56	111.06	110.28	109.76	109.95	111.35	109.3	109.18	109.56	112.2	108.33	108.77	109.95	110.56	108.99	112.09	107.91	109.41	109.28	107.6	108.13	108.19	109.87	109.15	109.94	111.43	109.68	110.77	111.89	110.1	109.74	112.21	109.92	109.73	109.74	111.05	109.81	108.75
106.01	104.48	105.16	106.2	107.31	106.48	105.27	107.56	103.8	105.65	107.73	105.35	105.77	107.93	105.78	105.11	104.29	106.75	105.84	107.91	104.04	106.27	107.78	107.34	105.01	105.47	107.05	104.93	106.77	103.12	105.99	105.48	104.23	104.74	105.92	104.67	106.27	104.08	105.15	106.04	103.51	103.95	105.98	106.45	104.35	104.65	106.66	106.06	104.47	104.48
115.87	119.69	116.85	116.5	116.99	115.69	115.58	118.18	116.47	117.91	116.74	118.68	116.24	119.41	116.82	119.15	119.25	119.33	116.2	115.75	117.17	118.72	117.55	115.83	117.97	117.31	120.09	116.25	117.78	117.14	117.24	118.57	117.86	116.59	116.55	116.7	117.15	118.13	118.55	118.25	115.87	117.61	116.68	116.39	115.97	117.05	119.56	118.73	117.43	118.24
104.95	103.43	104.11	104.28	104.38	105.47	103.46	103.23	101.65	106.21	105.3	104.96	105.9	105.55	105.86	103.09	104.44	103.41	102.29	104.34	104.3	103.86	104.91	105.31	104.38	104.27	105.47	103.22	105.98	102.1	104.42	102.33	104.02	103.63	101.55	104.94	104.06	105.37	103.98	101.61	102.34	102.73	105	104.58	104.13	105.64	102.33	104.24	104.39	104.77
97.665	101.16	99.656	99.681	99.801	99.5	100.45	99.989	101.3	99.853	101.1	100.39	99.572	101.19	98.605	99.447	99.595	98.627	99.863	97.931	97.105	99.102	100.13	100.22	99.376	99.015	99.831	97.819	97.427	99.634	100.04	98.392	100.83	99.939	99.76	100.19	99.423	99.224	100.24	101.77	99.433	98.93	99.671	98.614	100.38	99.657	99.446	102.28	98.269	100.96
103.64	106.61	104.2	104.06	106.29	105.93	105.68	104.62	107.26	104.1	106.31	104.39	107.83	105.13	105.54	104.76	105.36	105.82	104.84	103.78	105.48	106.03	106.84	102.24	105.01	102.45	108.05	105.31	105.69	105.21	104.76	106.36	105.19	104.63	104.93	105.18	105.5	105.89	105.66	105.39	105.41	106.28	106.15	107.14	103.43	104.96	103.34	105.72	104.25	105.83
106.54	106.23	105.72	106.96	105.5	106.12	108.15	106.08	107.38	103.65	105.77	108.9	106.87	106.46	106.09	107.14	107.02	104.71	106.66	108.07	106.34	104.46	105.59	106.79	107.29	104.34	106.03	104.49	104.24	106.39	106.33	105.08	105.84	105.83	106.4	108.2	106.07	106.32	105.65	105.79	107.12	105.72	105.46	106.05	107.5	106.42	106.42	106.98	107.76	107.9
113.22	111.6	110.45	111.96	112.33	111.01	112.95	112.63	113.87	112.7	112.12	112.03	110.79	111.92	112.22	110.57	113.14	110.96	110.45	111.25	111.87	112.13	110.91	112.08	111.48	110.8	110.53	111.46	112.24	111.49	110.31	113.61	110.28	111.4	110.46	111.57	113.11	113.23	113.01	112.08	109.83	113.41	109.21	113	110.66	110.8	112.55	111.49	113.16	113.95
101.26	101.38	100.98	98.678	101.34	99.731	101.49	100.66	99.751	101.22	98.265	101.31	98.895	97.936	99.449	99.71	98.384	101.49	99.673	99.707	99.271	99.868	99.205	98.71	101.54	101.78	98.519	99.963	101.23	102.44	100.11	101.89	102.34	99.713	99.014	100.79	102.22	102	99.698	100.22	99.914	99.678	99.903	99.565	101.04	101.89	98.996	101.34	97.584	99.48
104.64	104.96	105.43	104.53	107.94	106.7	106.01	105.25	104.8	106.89	103.8	105.98	107.13	107.48	105.86	104.6	106.56	106.4	107.14	105	105.15	106.04	106.54	104.65	104.62	105.79	105.18	103.49	106.58	107.63	106.22	104.86	105.86	105.78	107	107.23	107.47	107.22	108.44	105.63	105.14	104.89	108.77	104.19	106.54	106.73	105.16	106.77	105.47	104.28
102.03	100.06	100.9	99.743	102.07	97.098	101.22	97.308	101.18	98.67	100.82	103.9	101.87	98.603	102.79	99.109	98.633	100.98	100.52	99.658	101.04	99.853	100.2	100.8	101.24	99.361	100.41	100.3	100.1	100.32	100.12	100.21	102.59	100.96	102.95	101.55	98.091	102.11	102.09	101.39	101.25	100.75	100.06	99.763	100.68	101.75	100.74	100.21	99.079	101.49
106.86	106.96	106.23	106.98	104.19	106.55	104.17	106.14	104.45	104.16	104.75	103.8	106.11	104.6	105.55	105.1	105.21	106.13	104.73	105.69	102.33	101.39	104.38	103.98	103.09	105.37	107.46	105.43	104.91	104.95	104.76	104.81	107.84	104.89	106.75	103.59	105.02	105.44	106.15	104.29	106.76	106.25	103.83	106.07	107.84	105.52	106.35	106.17	102.97	105.25
112.26	111.54	110.83	114.1	111.61	111.68	111.48	111.83	110.98	114.14	112.84	112.67	113.41	110.7	113.14	112	111.66	113.13	112.02	109.96	111.67	112.39	109.22	110.27	112.59	111.22	113.34	112.04	112.85	114.93	111.62	112.73	109.5	112.27	110.99	111.45	111.01	113.54	108.69	112.37	113.19	111.91	113.02	113.12	113.19	111.19	112.06	112.99	112.74	109.35
111.79	112.05	113.01	112.22	111.76	112.01	111.97	110.96	111.73	110.67	112.81	111.41	111.01	113.48	112.71	112.68	111.91	110.85	111.78	110.74	111.08	111.97	111.12	111.99	112.92	111.9	111.65	113.77	113.43	111.41	110.74	111.13	112.93	112.03	111.5	112.62	112.34	111.54	111.12	109.8	111.63	110.87	108.86	112.84	110.63	113.27	111.95	112.46	109.25	112.47
104.76	107.91	108.17	107.72	104.54	106.9	104.99	107.02	105.71	104.01	103.02	104.28	106.86	104.32	107.9	104.55	105.41	105.06	106.24	105.91	104.07	106.2	104.64	103.76	105.74	104.32	104.35	107.44	107.64	106.04	105.15	108.23	105.46	106.41	104.3	106.59	106.24	103.95	103.5	106.67	106.39	107.18	106.15	106.26	104.76	107.13	104.42	104.58	106.38	103.28
104.01	105.83	105.43	106.14	105.63	105.62	104.93	103.52	105.52	107.31	105.58	105.83	103.78	104.18	104.75	105.33	105.45	107.56	105.46	105.68	105.12	105.62	105.96	105.27	107.07	106.27	107.27	105.9	105.12	103.62	106.15	105.48	105.43	106.06	106.76	106.7	104.66	105.56	104.93	107.69	105.6	108.01	104.8	107.24	106.59	103.66	104.56	104.56	105.73	104.33
103.93	103.23	103.01	103.97	102.96	103.3	105.16	103.72	103.39	104.21	103.08	102.62	104.42	103.48	105.26	102.32	104.2	104.12	102.87	104.75	104.33	103.62	103.83	103.42	101.67	102.47	106.41	104.53	100.14	102.11	103.03	103.23	102.78	107.38	101.25	103.33	103.64	104.14	103.57	101.84	103.15	103.65	104.07	105.67	103.39	104.23	102.87	105.7	105.2	104.88
104.51	104.1	104.24	103.94	102.38	104.25	106.57	103.77	104.82	101.11	105.35	103.79	101.98	104.81	104.44	105.5	105.84	103.11	102.3	103.48	104.36	105.8	107.15	103.62	103.86	103.62	104.96	104.54	104.61	102.51	103.62	106.48	106.21	105.61	105.47	104.89	105.15	103.42	103.15	103.74	103.28	105.94	104.02	105.22	102.87	102.5	105.75	107.21	103.46	104.23
107.45	106.61	105.91	105.93	105.64	106.88	107.71	104.93	106.52	107.19	104.35	106.33	104.99	108.24	104.24	105.98	105.56	104.89	105.82	106.54	103.6	104.44	105.9	105.34	104.87	104.59	106.35	104.75	107.71	105.46	105.64	106.05	107.56	106.94	106	106.69	105.96	105.81	103.81	105.79	102.53	104.02	105.45	106.11	106.28	105.6	106.31	105.04	106.86	107.62
106.19	106.42	108.82	104.49	107.71	104.37	107.39	109.52	106.1	108.29	105.71	105.62	108.4	106.44	107.96	107.95	107.33	104.5	104.3	105.61	105.23	107.26	105.62	106.03	106.36	108.66	105.52	107.84	106.73	106.86	106.37	104.09	106.49	106.9	106.2	104.92	107.8	104.73	107.07	107	103.3	106.19	106.78	107.79	105.41	104.8	105.98	109.02	106.13	107.11
114.19	112.63	112.25	112.32	112.29	113	112.06	109.02	111.67	112.14	112.01	110.92	110.86	111.65	111.62	111.02	112.69	113.44	112.28	111.23	113.53	112.82	111.2	111.88	110.53	110.32	112.01	113.51	111.84	113.75	113.01	112.03	110.08	110.8	113.46	111.91	110.36	112.55	111.15	113.84	112.54	115.27	112.06	112.89	114.35	113.47	113.18	112.93	112.04	115.3
104.97	105.04	102.58	105.11	105.18	104.8	104.43	104.72	105.06	105.43	105.98	103.68	106.03	105.01	104.07	104.44	104.27	105.03	105.87	103.68	104.51	103.72	105.13	103.12	105.05	104.83	103.33	103.53	107.39	104.35	106.15	103.62	105.09	104.07	104.81	106.87	102.55	105.52	105.25	104.84	105.68	107.19	103.84	106.62	102.23	105.21	106.53	104.5	105.03	105.76
116.47	118.41	117.81	115.82	116.1	117.22	116.81	117.88	116.19	114.19	115.77	116.71	116.53	116.12	115.51	117.91	116.59	117.11	114.85	116.08	115.7	114.71	114.88	115.53	117.34	115.78	115.53	116.38	115.75	114.65	114.83	116.41	115.83	113.57	116.76	116.83	115.27	117.25	116.64	117.22	115.36	118.2	117.07	115.83	115.72	118.3	114.66	117.03	116.03	116.75
105.86	106.29	105.74	108.5	105.02	105.78	105.84	103.87	104.62	105.39	106.08	106.1	105.25	106.4	104.97	106.14	106.56	105.49	106.22	104.21	105.77	106.54	105.96	104.53	105.08	108.04	104.91	104.75	105.6	105.88	104.91	103.87	101.52	105.31	104.71	105.28	104.83	103.51	104.79	103.05	105.15	105.07	106.15	105.69	106.98	106.62	106.24	104.29	106.34	103.54
104.46	103.74	105.88	106.63	105.29	106.86	106.64	106.8	106.44	106.35	105.46	105.2	107.25	105.01	106.67	105.51	105.73	105.66	105.18	105.81	104.99	105.94	106.12	104.94	105.85	105.73	107.47	106.83	106.93	105.02	106.58	104.49	106.26	106.58	105.34	108.46	104.41	104.95	107.12	105.99	108.08	107.79	106.65	106.66	105.63	105.18	105.98	106.66	104.49	108.75
110.36	112.19	112.03	110.72	111.52	112.5	112.84	110.64	111.25	113.22	110.11	111.81	111.1	109.63	111.81	113.17	110.19	111.86	111.49	114.02	112.26	111.18	112.06	111.85	109.06	110.55	110.99	110.67	109.06	112.17	111.82	108.13	109.81	110.68	112.95	112.5	110.87	110.95	110.75	111.48	112.16	109.31	113.11	109.71	111.79	108.99	111.23	111.08	112.42	111.31
111.14	111.72	112.22	112.88	111.11	109.99	111.8	110.89	112.07	109.41	110.56	111.41	110.6	110.73	113.3	112.38	110.68	108.89	113.56	113.18	112.06	110.84	111.96	110.74	109.33	112.51	110.28	107.6	111.06	110.94	108.62	111.38	111.84	113.21	111.43	111.71	113.23	111.44	109.66	110.69	112.88	113.36	110.6	113.82	111.06	110.6	111.68	111.33	110.33	110.15
111.54	112.63	110.96	110.34	110.79	111.32	112.97	109.9	113.28	111.59	112.32	111.21	112.41	111.84	111.07	109.75	109.69	111.22	110.96	111.78	113.05	108.8	112.41	115.09	112.07	110.83	110.71	113.23	111.6	112.39	110.65	112.06	111.76	110.99	110.19	110.38	110.88	112.38	108.69	110.06	113.62	111.82	111.7	109.3	111.81	110.69	112.65	113.1	110.9	112.28
106.48	107.26	107.05	107.11	105.01	107.74	105.05	105.84	107.61	106.45	103.64	107.38	106.92	104.96	108.2	107.05	107.67	105.14	106.75	106.29	107.79	105.18	106.01	104.38	107.21	106.58	105.56	106.06	104.99	107.73	106.73	109.36	106.95	105.96	107.76	106.23	104.22	105.48	106.72	107.95	108.28	105.88	106.06	105.46	103.79	109.18	107.33	106.88	104.53	107.07
118.86	116.01	119.82	117.82	117.73	118.94	117.87	117.82	118.03	118.64	119.51	116.86	117.37	115.08	118.39	119.43	117.54	117.42	117.62	116.93	118.46	115.15	115.94	114.39	117.51	116.79	117.75	117.45	117.58	117.37	118.33	117.06	118.36	119.69	117.99	116.48	117.35	117.72	117.65	115.62	116.99	117.35	118.44	116.47	117.87	118.02	118.61	118.55	118.36	116.83
110.64	112.93	111.11	113.24	110.93	114.37	111.23	110.57	113.77	111.12	110.02	111.42	113.74	113.87	112.05	111.89	111.97	110.49	112.77	110.77	111.61	112.22	112.68	111.35	112.25	113.32	114.4	113.97	112.5	113.84	112.41	112.54	112.44	112.44	113.14	113.08	112.79	111.62	110.92	111.73	111.18	111.69	112.51	111.63	113.1	113.64	110.17	110.62	111.86	111.12
108.01	105.01	104.96	106.13	106.89	104.19	104.55	107.56	106.98	105.89	107.05	103.56	106.92	107.13	105.32	106.23	105.44	105.54	106.67	107.66	105.78	107.58	104.98	106.24	105.92	107.54	106.68	104.96	105.78	105.67	106.69	107.74	106.8	105.06	106.38	105.33	106.44	106.15	104.69	105.3	106.18	107.36	106.34	106.09	106.45	105.98	106.74	107.14	106.06	104.31
104.85	104.06	103.46	105.85	106.69	104.34	105.85	104.69	102.44	104.89	104.95	104.52	104.84	106.05	104.18	105.51	102.88	104.9	104.03	104.07	102.7	103.35	103.07	104.74	103.94	103.65	104.7	104.43	103.76	103.96	102.31	103.44	101.83	105.02	105.95	103.7	103.59	100.1	105.4	104.89	105.05	102.01	104.86	101.44	103.69	103.56	105.07	102.76	105.31	105.3
100.49	101.58	98.75	101.57	97.622	98.798	101.1	101.31	101.62	100.24	100.54	101.25	99.588	101.21	100.5	100.8	99.369	100.13	98.529	100.06	100.9	101.03	101.61	98.538	97.937	99.877	101.71	97.269	98.973	99.692	101.62	99.979	100.36	100.97	102.14	97.849	98.85	99.657	99.623	100.28	100.24	101.47	101.4	98.594	100.46	99.835	99.737	97.981	101.31	100.84
117.27	116.83	118.62	118.7	115.23	116.76	115.26	117.07	114.86	116.56	115.63	113.57	116.85	114.25	115.71	116.25	114.71	113.17	116.59	118.93	114.49	116.96	115.9	116.82	116.82	118.15	116.81	116.39	116.13	116.29	116.8	116.73	114.82	115.01	116.44	114.92	114.73	115.69	116.02	116.08	117.22	115.37	117.09	118.34	116.55	115.63	115.79	116.53	115.47	116.88
111.74	111.89	112.03	112.03	111.98	113.11	112.37	112.24	112.17	113	113.55	114.34	111.42	111.41	113.28	110.63	112.28	112.45	112.75	113.64	114.72	113.2	113.22	114.15	110.28	111.97	113.44	113.2	113.14	113.69	112.59	111.03	110.96	111.31	111.92	112.28	112.38	112.83	112	111.84	113.97	113.18	111.53	112.7	114.79	111.17	111.76	111.73	112.95	116.4
99.23	98.316	97.85	100.28	96.113	99.338	101.13	99.391	102.06	99.953	100.15	100.44	98.964	100.61	99.411	99.106	99.407	97.926	100.92	98.426	99.719	99.931	100.6	101.55	101.08	101.81	99.14	100.39	98.503	97.153	98.903	100.66	99.314	101.34	99.452	99.836	99.778	97.545	100.11	100.87	98.537	101.18	101.59	103.71	99.567	100.72	96.4	99.998	99.707	101.27
105.47	106.65	105.12	107.21	105.91	105.34	104.32	105.82	105.11	107.88	106.36	105.57	105.35	106.89	107.58	107.24	103.33	106.59	106.47	104.86	104.4	106.78	106.14	105.34	105.79	108.12	106.71	105.04	104.71	107.02	107.37	103.83	105.98	104.52	105.75	107.25	106.59	103.73	107.4	105.68	107.22	105.08	106.07	107.01	105.69	106.01	106.91	104.35	106.9	107.87
110.12	112.86	111.88	111.62	113.24	109.54	112.12	112.28	110.36	112.26	111.57	113.41	110	110.18	111.81	110.76	111.88	111.29	111.69	109.07	112.74	112.2	111.59	109.94	109.87	109.03	111.83	112.25	109.29	111.71	109.32	109.68	111.86	112.71	111.91	110.82	110.18	110.14	109.46	109.86	110.88	111.42	110.63	113.68	111.54	111.84	110.67	111.84	112.07	109.9
117.31	116.33	116.08	116.76	117.54	118.36	117.13	118.48	118.45	117.68	117.58	117.88	118.75	119.86	119	117.64	117.57	118.31	116.42	118.98	119.83	118.14	117.04	119.04	117.64	118.72	119.17	118.96	117.21	117.56	117.97	119.4	117.65	118.49	118.99	117.89	117.67	117.66	118.04	119.41	116.29	117.41	116.78	117.99	119.38	117.91	115.83	116.71	119.38	116.59
108	108.75	113.02	110.15	111.88	111.46	110.81	111.37	111.2	110.3	110.36	112.19	109.75	110.98	109.87	109.14	112.19	110.86	109.14	111.58	110.61	110.53	111.79	109.35	110.21	110.95	109.17	111.26	111.24	109.96	114.32	108.58	110.75	108.88	110.75	111.71	112.37	109.55	109.27	108.65	108.38	112.49	110.22	110.29	109.58	111.64	113.79	110.05	111.47	112.03
99.423	100.24	97.688	98.974	99.109	98.517	101.83	99.894	101.24	98.934	99.855	100.83	101.13	99.54	100.5	99.845	98.335	99.113	98.615	99.444	99.63	99.558	100.52	100.67	98.017	100.11	101.34	100.13	99.154	102.78	100.75	97.801	100.43	99.634	100.81	98.436	98.798	100.16	98.395	98.673	99.028	98.881	100.43	98.49	101.11	99.619	98.909	100.95	98.513	98.474
115.93	117.08	117.99	118.81	119.61	118.13	117.37	118.35	119.27	116.38	118.47	118.61	117.18	119.73	115.89	115.52	118.4	115.08	117.06	117.67	116.04	117.57	117.79	118.56	119.1	117.45	117.98	119.47	120.92	117.38	116.91	116.94	115.9	118.08	119.57	116.73	116.39	118.38	118.95	117.4	115.99	118.07	119.12	117.77	118.47	117.41	118.63	116.66	116.14	117.89
111.71	112.34	111.97	110.28	111.71	111.73	111.08	109.87	110.89	111.74	111.12	112.81	111.12	110.4	114.15	113.05	110.83	113.99	112.19	110.85	113.4	111.01	112.18	110.8	114.16	111.71	113.87	110.98	113.3	112	112.64	111.27	112.83	111.73	112.78	112.39	112.38	109.97	112.99	113.24	112.84	113.76	110.18	110.77	110.76	112.83	111.23	114.01	111.67	111.93
103.48	104.07	103.97	106.94	103.6	106.9	105.01	104.57	106.35	106.72	106.79	105.86	104.83	104.68	107.4	106.61	105.12	102.58	104.38	104.93	105.47	102.76	104.23	103.08	105.69	106.4	103.93	106.03	104.89	107.98	104.02	105.41	107.56	105.88	107.38	104.47	105.87	106.73	106.18	105.61	104.91	104.86	106.15	105.27	105.9	104.55	103.81	105.98	107.76	106.58
111.71	110.77	109.83	109.92	111.05	110.29	108.45	109.73	109.15	110.41	109.73	112.81	109.63	110.01	108.6	109.27	110.73	108.88	108.56	107.97	110.99	110.42	111.84	111.68	110.39	110.56	113.92	109.59	109.89	108.93	111.85	110.4	110.87	110.01	110.14	111.21	109.95	107.92	109.26	110.72	110.15	110.33	109.34	111.03	108.95	112.27	109.94	108.28	109.46	110.49
104.85	106.54	105.93	108.33	105.73	106.02	105.03	108.26	104.47	103.55	106.53	105.77	106.66	107.15	105.41	108.45	106.72	102.62	107.2	103.3	105.61	107.21	104.75	105.06	104.88	103.07	106.86	106.54	105.82	104.98	106.39	106.4	106.99	104.13	104.85	107.17	106.44	103.28	106.36	104.45	106.24	105.96	105.64	105.41	106.2	104.47	105.54	105.53	105.61	107.36
105.84	107.87	105.03	107	106.11	106.27	106.95	107.97	105.35	104.53	105.63	104.42	106.58	106.95	105.73	106.52	108.56	107.35	105.22	105.52	105.22	107.99	105.07	105.09	106.59	104.38	108.6	106.94	107.12	107.28	104.68	106.07	106.71	104.66	105.17	107.76	106.32	106.37	106.27	105.19	105.85	104.75	105.48	105.94	107.46	106.01	107.75	105.24	106.61	105.92
106.7	103.55	105.27	104.93	106.35	103.19	103.92	104.14	106.2	106.47	104.94	105.31	108.22	105.79	105.73	105.07	105.11	104.47	105.73	105.19	104.53	104.75	104.1	107.2	104.76	105.06	106.21	107.79	104.23	105.25	106.24	106.66	105.11	103.96	105.69	105.13	105.72	104.58	104.8	106.02	107.55	106.4	108.08	105.42	105.1	108.2	105.19	105.55	104.7	106.77
103.79	104.09	104.5	104.07	105.47	104.84	105.66	104.44	106.46	100.76	106.03	104.25	106.59	102.26	104.47	105.49	103.45	104.58	102.96	105.22	105.18	104.58	105.21	105.51	106.79	103.81	103.31	104.99	102.52	102.52	105.33	103.43	103.41	104.97	101.59	106.53	102.35	105.13	105.03	103.78	103.31	104.52	102.7	105.02	103.94	104.34	104.09	105.63	104.93	103.73
102.06	104.1	106.88	102.31	102.24	104.48	104.06	104.87	105.59	104.77	105.41	103.64	105.29	101.43	106	102.71	104.34	104.79	103.64	102.71	103.32	105.09	104.83	103.9	104.78	103.32	104.91	104.82	102.97	104.04	103.69	105.67	104.31	106.12	104.43	103.42	104.74	103.93	104.73	103.43	103.36	102.78	103.99	103.56	104.22	103.35	105.05	103.44	103.74	102.17
98.851	99.376	101.23	101.53	99.703	99.882	100.31	102.85	101.54	98.936	102.24	101.76	100.35	100.58	100.17	100.38	99.637	99.463	98.687	97.985	99.539	100.49	100.93	101.2	100.57	101.04	98.699	100.14	99.741	100.65	101.28	101.65	102.41	99.773	100.56	99.883	98.432	98.13	98.093	101.11	98.822	101.27	100.52	100.77	101.69	97.503	99.861	101.51	99.569	98.357
106.82	105.67	108.37	106.13	107.31	106.16	107.75	107.32	106.72	106.94	108.72	106.17	104.68	108.36	106.63	106.55	106.81	105.39	105.88	108.97	109.09	104.77	107.78	106.03	105.27	107.37	105.15	105.79	105.94	107.24	107.33	105.79	106.09	106.56	107.67	109.44	104.3	105.84	107.04	107.45	106.97	104.85	105.54	107.92	105.96	107.4	109.18	107.49	107.33	106.81
103.33	98.54	99.951	100.59	99.677	100.58	100.52	98.938	100.52	100.86	101.72	99.832	100.6	99.635	99.579	99.834	99.872	101.75	101.16	100.38	99.747	101.38	99.996	99.533	98.632	100.64	99.639	100.39	99.326	97.38	100.92	100.34	98.897	98.73	100.77	98.148	99.539	100.17	98.94	98.102	100.2	99.438	101.95	98.471	99.342	101.47	99.423	98.074	99.041	103.58
98.406	99.174	100.55	101.58	98.825	100.28	99.864	99.862	100.99	99.055	99.192	98.563	99.25	99.378	100.51	99.89	100.79	100.72	98.869	98.369	97.965	98.859	100.96	99.491	99.72	99.314	98.669	100.43	100.35	97.873	100.76	101.73	100.2	101.05	100.71	99.957	100.71	100.33	101.91	98.689	99.046	100.34	99.845	100.7	101.62	101.16	99.517	98.247	98.341	99.486
110.52	110.45	109.69	112.31	111.21	111.51	110.14	109.81	112.54	110.51	111.55	112.16	110.15	112.57	112.04	111.78	110.13	109.9	110.98	109.83	111.69	111.15	112.46	110.88	110.98	111.74	109.82	111.46	109.01	110.43	111.99	110.98	111.3	110.08	110.69	113.87	111.87	112.76	111.64	110.78	111.25	112.73	111.03	110.87	110.86	111.88	111.91	110.29	112.46	110.92
105.4	104.14	105.05	103.47	104.17	104.39	104.89	105.4	104.78	103.92	105.56	105.13	101.89	103.05	107.36	106.26	105.62	105.45	105.55	105.34	106.29	105.2	104.89	103.33	104.89	106.34	105.37	105.26	104.5	105.34	105.31	104.75	106.07	104.24	104.1	103.27	104.29	104.43	102.48	106.08	106.87	106.26	105.18	104.45	107.49	103.59	103.02	103.79	104.57	104.43
106.53	105.55	105.03	103.15	104.72	104.05	106.25	103.59	105.48	104.58	103.88	107.48	105.1	104.17	105.87	103	105.34	103.8	106.99	104.49	105.66	104.91	104.52	105.28	103.53	105.39	105.25	105.03	106	105.14	105.41	103.71	104.68	106.68	104.65	104.29	106.75	107.43	105.76	102.89	104.1	104.05	104.46	103.57	105.26	105.46	104.12	106.49	105.28	104.4
112.24	112.23	114.89	110.24	113.23	112.96	114.49	112.47	115.39	113.88	112.09	110.89	109.87	109.75	111.25	112.79	112.84	113.04	113.59	112.79	114.24	111.67	114.65	111.8	112.68	114.05	114.12	113.5	112.58	112.01	112.51	109.52	110.7	114.38	111.65	111.8	112.26	114.32	115.44	111.84	112.68	112.39	113.04	110.91	111.7	113.15	114.56	113.96	113.85	111.52
100.31	99.886	102.06	99.161	99.872	100.2	97.36	98.477	98.431	99.359	99.091	99.547	99.203	99.74	99.028	101.01	99.047	97.973	98.605	99.844	99.038	99.698	99.861	99.608	97.14	100.2	100.15	99.518	100.37	98.284	99.457	98.438	98.899	100.9	100.99	100.2	100.61	99.765	96.712	100.14	101.02	101.62	102.45	100.69	99.585	99.581	100.33	100.96	98.355	99.042
111.78	108.16	112.28	110.49	111.58	111.15	110.88	110.91	110.14	108.79	109.17	112.57	110.36	110.59	109.31	110.03	111.59	111.22	111.32	109.75	109.77	110.62	111.01	109.57	109.92	113.2	110.57	112.52	111.8	109.48	108.51	111.09	110.27	112.61	110.54	109.89	109.78	110.46	111.66	111.48	111.62	110.39	110.36	111.15	111.1	109.46	110.73	111.5	112.37	109.58
105.71	106.45	104.33	105.91	103.25	105.35	105.15	104.69	105.04	107.53	103.03	107.04	105.92	107.7	106.25	104.11	106.04	105.24	105.26	103.23	104.17	103.25	104.74	102.37	103.71	104.26	104.48	105.99	107.14	103.78	107.7	106.7	106.1	102.03	104.38	108.17	106.37	107.13	106.88	102.07	104.57	106.78	105.58	104.43	103.94	103.16	108	105.84	105.94	105.07
106.06	105.08	105.57	105.77	104.38	106.27	103.67	106.36	104.33	104.06	104.25	106.7	106.63	104.62	105.66	105.05	105.94	105.2	104.78	104.97	105.73	105.22	110.57	106.76	109.28	107.15	105.16	106.86	106.55	105.13	103.88	107.56	105.74	107.1	107.27	107.82	106.13	103.71	105.63	105.24	104.34	104.81	104.7	107.26	106.74	104.25	105.99	104.93	104.31	105.19
106.64	104.63	106.58	105.94	107.31	105.29	105.91	104.08	105.66	106.8	105.04	104.74	103.93	104.81	105.58	107.6	107.16	105.64	106.63	105.46	105.94	105.64	105.43	104.59	106.06	105.66	105.65	104.44	106.42	104.89	105.26	103.07	105.24	105.97	106.3	105.94	105.59	102.56	105.95	105.39	107.2	103.96	105.17	105.35	105.23	103.65	105.54	102.41	105.56	106.03
104.46	106.14	104.72	105.06	106.77	105.64	106.92	104.97	106.26	104.68	105.74	102.89	106.39	105.5	105.26	106.96	104.17	106.81	105.38	105.89	106.08	107.72	105.46	104.68	104.68	105.42	106.73	105.01	103.73	105.42	104.65	104.56	105.59	105.76	107.55	106.42	105.73	105.47	105.13	104.29	106.28	105.02	106.77	105.45	105.01	104.39	107.3	105.8	105.33	108.31
105.92	105.18	103.54	101.87	104.26	105.29	104.27	106	105.76	105.05	102.85	105.13	105.19	106.27	103.17	104.79	103.16	102.56	104.1	104.49	106.72	105.45	105.25	105.56	105.71	104.5	107.42	107.1	104.29	104.79	105.53	105.82	104.74	104.3	105.72	102.76	102.6	103.37	105.8	103.43	103.51	104.1	105.57	105.17	105.23	107.16	105.97	107.37	102.92	103.95
107.97	106.37	105.31	104.7	104.97	105.12	105.82	106.52	106.21	105.51	105.71	107.6	106.42	106.25	105.17	106.53	105.2	103.17	105.82	107.13	106.43	105.44	103.74	106.72	104.03	105.48	104.16	106.24	105.7	106.15	104.38	105.33	105.76	104.09	105.46	104.12	108.06	104.99	104.13	105.44	107.18	106.84	104.41	105.49	103.03	107.41	108.59	107.02	105.8	109.46
106.24	106.53	105.96	108.09	105.33	106.47	108.18	106.53	107.85	107.34	104.66	105.8	105.79	105.83	104.81	107.28	107.48	104.96	109.97	105.72	106.75	108.15	106.48	106.61	105.68	106.86	106.73	105.51	105.11	104.92	108.83	104.96	105.11	106.56	107.5	105.88	105.41	106.63	107.03	106.32	105.47	105.65	105.75	106.11	107.73	104.84	106.87	107.46	105.12	105.62
99.028	101.87	101.1	99.391	100.76	101.57	99.366	99.678	99.074	98.808	98.396	100.15	101.31	99.778	99.136	102.1	99.337	99.019	99.866	99.04	99.944	98.9	100.26	101.01	97.744	101.06	100.47	99.765	98.564	98.058	100.44	98.996	101.24	99.374	99.457	100.21	98.918	100.89	98.395	100.83	97.235	99.573	99.877	100.2	98.874	99.547	100.97	100.21	98.172	100.57
106.05	107.87	107.6	106.69	108.16	105.6	106.15	106.48	104.29	104.45	107.3	106.04	107.87	107.23	106.3	104.78	106.53	104.45	105.31	107.29	103.87	107.76	105.2	106	106.08	106.54	104.34	106.76	105.05	105.75	107.41	106.58	107.52	106.71	107.52	105.68	105.97	103.53	105.29	107.54	106.17	106.59	106.91	106.8	109.29	107.74	105.81	104.36	106.03	106.64
113.46	113.45	112.29	111.55	113.19	111.23	111.73	109.58	112.72	110.12	112.54	112.72	111.66	111.79	112.68	110.52	111.65	111.45	112.95	111.14	112.52	113.04	112.81	111.96	113.79	111.12	112.78	109.56	112.62	112.3	112.75	111.77	112.62	114.16	111.9	113.12	110.21	112.73	114.79	113.16	110.34	113.89	113.05	113.41	113.84	112.37	112.03	112.58	111.71	111.9
105.9	106.07	106.71	104.11	105.74	106.69	103.94	103.45	105.2	106.96	107.04	103.51	105	104.76	107.29	107.08	104.94	106.21	107.49	104.26	104.83	103.89	106.91	104.67	104.34	106.22	107.51	104.72	105.49	106.22	105.3	103.99	105.8	106.17	104.66	104.93	105.84	106.85	104.89	103.52	102.99	105.61	106.34	104.96	103.63	104.09	105.86	107.24	108.46	104.69
109.1	110.5	110.15	111.29	109.39	111.21	109.28	110.92	111.96	110.28	108.21	109.07	111.37	111.51	109.97	108.51	110.5	112.44	109.62	110.97	110.13	108.03	110.67	111.41	112.4	111.36	109.69	106.76	111.86	108.61	109.18	112.55	110.91	110.92	107.7	109.45	109.09	108.57	111.5	108.82	110.12	108.73	111.21	110.81	110.97	108.53	109.99	109.97	111.48	106.24
109.05	110.49	109.75	109.02	109.56	109.48	109.91	109.27	108.97	111.22	109.3	111.57	112.14	110.2	112.66	110.73	110.64	109.95	111.39	111.26	111.62	108.66	110.23	110.42	110.48	109.97	109.97	109.55	109.35	110	109.87	110.77	110.04	110.04	110.21	110.29	109.95	111.66	112.8	111.57	111.96	108.89	109.74	110.62	108.86	109.7	110.97	110.71	111.54	106.63
105.66	106.43	104.88	107.23	104.37	104.34	103.39	104.19	104.71	105.05	105.37	104.91	106.47	103.59	104.72	102.5	103.16	104.86	101.71	104.91	104.74	104.72	106.05	102.51	105.14	103.43	102.78	105.01	103.72	104.97	105.13	105.36	104.13	102.69	105.38	103.35	104.23	103.11	106.4	104.89	104.35	105.37	105.5	105.93	103.19	102.17	103.15	104.4	105.1	104.88
101.21	100.63	99.962	100.04	100.01	101.7	100.03	101.42	102.08	100.26	100.86	100.21	101.15	102.28	101.09	102.42	102.47	100.68	102.08	97.305	99.797	101.83	101.78	99.983	101.06	100.12	103.16	99.981	102.28	99.561	100.81	101.1	101.8	100.58	102.56	100.39	103.16	101.21	98.979	99.821	102.87	99.609	100.69	101.31	101.24	101.32	101.83	101.09	98.65	101.93
98.362	97.637	99.044	100.68	100.12	101.76	99.934	101.58	100.19	100.03	99.094	98.981	99.782	101.73	101.63	100.2	100.19	101.26	100.73	102.19	99.67	100.65	98.589	99.992	99.702	99.415	101.32	98.474	100.58	101.53	101.38	98.887	98.693	98.236	97.756	99.695	99.312	100.83	102.42	98.143	100.45	100.43	100.27	100.42	100.1	99.933	100.79	100.78	98.54	99.446
111.49	110.48	110.75	110.72	108.29	109.99	108.49	106.86	109.37	108	110.06	109.03	111.07	112.27	109.24	109.23	109.99	110.25	108.47	111.33	109.77	110.71	109.28	110.51	109.34	111.57	109.08	108.71	109.94	109.2	108.59	110.17	110.54	112.32	110.73	110.16	107.78	110.38	110.53	109	109.8	107.32	108.77	110.42	112.76	110.06	111.02	110.43	112.19	110.51
106.24	104.66	103.88	103.66	104.66	105.53	106.76	106.53	104.03	103.89	103.62	102.14	102.52	105.32	104.87	103.75	103.48	103.06	102.92	102.06	106.59	103.78	103.34	106.19	108.34	104.88	103.48	102.94	105.36	104.4	106.39	103.91	104.47	104.72	103.56	104.12	103.87	105.39	104.75	102.6	106.32	102.7	105.9	106.84	103.57	106.49	103.96	106.9	105.47	103.79
104.07	106.01	104.87	104.38	103.96	104.78	104.04	105.48	105.51	103.79	105.84	103.48	104.02	104.81	104.27	104.01	104.08	105.14	104.57	104.47	105.18	104.37	103.44	106.28	107.05	106	103.69	104.09	106.54	103.89	105.44	103.46	102.33	106.34	106.57	103.97	106.24	104.2	100.43	106.26	103.54	102.7	102.75	102.4	102.57	104.33	104.88	105.59	104.75	103.55
110.86	112.83	113.1	112.67	113.23	114.85	114.78	114.27	111.5	112.97	112.03	110.5	113.39	114.46	110.75	114.29	113.05	113.31	114.31	113.84	113.03	110.52	113.14	110.57	115.01	112.54	111.44	113.54	114.69	115.62	113.99	114.17	112.25	111.9	114.94	113.95	113.99	110.4	112.14	112.92	114.8	111.8	109.04	113.03	111.55	113.73	111.16	113.41	112.97	114.33
106.04	107.52	105.22	104.9	106	106.72	103.54	105.14	106.4	105.98	103.62	108.21	105.86	106.02	108.25	106.21	104.17	108.13	104.2	106.8	105.37	106.69	105.54	105.1	105.45	106.25	106.62	107.02	104.68	105.51	106.92	104.92	106.66	107.48	103.64	106.2	105.62	106.17	104.93	105.9	105.7	107.07	105.21	106.63	103.83	104.68	105.7	105.2	106.04	105.71
113.75	113.95	113.76	113.3	114.13	114.69	112.76	113.24	112.18	113.74	113.69	111.67	111.53	112.53	113.49	112.9	112.72	112.59	110.89	113.52	110.62	112.45	114.58	113.99	111.36	111.53	112.41	113.28	114.59	113.04	113.22	114.4	112.7	112.17	113.23	112.14	112.45	114.02	112.58	113.4	111.45	112.94	113.45	112.54	111.74	114.14	112.55	111.22	112.13	112.83
104.96	104.97	104.42	106.93	105.59	104.61	103.6	104.54	104.37	105.74	104.79	106.08	103.79	104.82	103.88	103.68	104.27	104.53	104.99	102.9	104.89	104.41	103.24	103.84	104.67	104.17	105.12	103.9	106.54	104.34	105.53	105.68	103.78	105.39	104.8	105	106.39	104.86	103.39	105.3	106.15	105.32	106.38	104.57	105.76	106.48	104.99	104.02	105.04	102.69
112.04	110.47	110.72	112.33	111.13	112.31	112.04	109.88	110.15	110.36	111.85	112.44	110.85	109.88	111.18	111.29	110.95	110.92	110.3	110.01	111.81	112.42	109.69	111.43	111.56	111.18	111.22	111.15	111.71	110.57	110.48	111.77	112.76	111.13	112.68	112.91	111.15	110.36	111.01	111.15	110.25	111.3	112.04	112.62	109.44	109.96	110.51	112.02	109.01	110.72
107.03	104.5	108.19	104.99	104.96	103.74	104.94	105.46	103.73	102.7	103.72	104.55	105.09	101.61	106.89	105.34	105.01	106.88	105.07	105.08	104.26	103.66	103.46	103.2	103.38	104.91	105.48	106.03	105.74	102.25	105.69	102.6	105.05	103.56	106.28	105.76	106.28	103.91	106.43	106.04	106.4	107.24	105.67	104.56	103.01	104.44	105.31	105.04	103.77	107.4
112.45	114.39	113.01	113.16	111.89	114.48	112.48	113.21	112.69	112.73	113.49	112.58	111.28	112.39	114.24	112.36	114.8	114.02	114.75	114.72	113.42	111.99	115.04	112.43	111.74	113.91	113.27	112.25	116.33	112.39	111.03	111.27	114.96	113.81	113.88	113.63	112.3	109.42	112.55	112.82	112.9	112.16	113.67	112.87	112.32	113.45	114.03	111.42	111.72	111.15
105.79	107.53	106.06	107.38	105.76	103.77	106.87	106.12	104.66	104.05	105.44	105.76	104.52	105.13	107.03	106	101.94	104.89	105.75	105.44	106.36	107.14	106.22	105.69	102.65	108.71	105.13	105.6	105.51	104.72	107.45	105.44	105.31	106.57	105.44	103.85	104.86	104.97	104.36	107.25	107.12	106.83	106.86	106.52	105.68	107	107.01	107.13	107.77	106.44
101.58	100.11	99.886	100.69	102.11	98.717	100.97	101.12	100.07	101.37	102.18	101.9	99.244	100.7	101.71	102.28	101	100.41	100.79	100.27	101.06	102.13	99.956	100.92	100.9	103.19	100.14	101.87	101.27	101.46	101.39	100.79	102.96	100.46	100.6	102.46	102.07	102.5	99.156	102.33	100.72	100.39	102.3	102.18	101.13	100.93	102.44	101.45	99.968	101.38
107.58	103.57	104.55	107.74	105.85	105.17	108.06	104.25	104.26	105.36	106.71	103.1	106.93	108.59	106.91	103.7	106.84	105.29	106.79	106.44	104.33	103.99	108.15	106.1	106.05	106.3	107.06	107.77	106.08	105.82	106.35	103.66	106.06	102.65	105.47	104.07	107.75	105.55	106.96	105.74	105.7	105.43	107.57	107.07	103.23	105.93	104.15	105.44	105.91	106.04
113.91	112.34	112.08	110.38	110.66	114.4	112.45	113.78	113.29	113.54	114.18	112.76	113.16	114.6	112.94	115.96	112.41	110.85	112.55	113	112.88	112.09	113.76	114.67	111.9	113.98	110.33	112.69	112.14	111.89	112.01	111.9	114.25	111.05	112.47	110.69	112.28	109.7	112.07	114.1	113.43	114.49	111.45	112.21	113.66	112.42	113.22	111.19	113.39	112.48
117.27	118.37	117.48	118.4	117.27	116.92	118.66	119.32	117.22	116.97	119.12	119.1	115.21	117.75	117.61	117.25	117.82	118.49	116.35	117.04	119.5	117.56	115.8	118.81	117.85	117.83	116.8	116.34	117.39	118.77	119.27	118.91	117.01	116.91	117.8	117.92	120.3	116.2	117.31	118.14	116.62	117.61	117.65	118.67	117.27	120.3	117.73	117.46	117.09	117.65
105.35	108.71	104.93	106.06	105.95	107.83	106.19	105.6	107.56	106.51	105.14	105.66	105.32	107.88	108.32	107.43	105.14	107.25	107.05	107.79	109.08	106.28	108.23	108.09	106.83	104.77	105.36	107.61	104.9	109.03	105.71	105.85	108.48	106.02	105.62	108.33	107.36	106.45	107.88	106.12	105.59	104.86	105.57	106.33	104.66	105.43	105.22	107.58	105.78	105.03
108.02	108.25	108.04	105.55	108.75	105.16	108.34	105.96	108.18	109.27	108.39	106.02	109	105.74	107.29	107.6	106.05	109.15	107.06	107.99	106.57	103.55	106.86	106.66	107.97	106.96	108.39	108.98	106.67	106.22	106.08	105.51	107.5	109.13	107.45	106.75	105.38	106.06	106.48	106.53	105.93	106.42	106.89	108.55	108.07	107.17	108.4	109.16	108.13	107.55
110.7	112.69	110.57	110.58	113.19	111.83	111.11	111	111.2	111	109.54	109.41	111.2	111.49	108.99	111.14	109.48	109.86	108.91	109.76	109.63	112.06	110.06	112.32	111.3	108.82	112.28	111.22	110.79	110.29	110.14	111.32	112.53	111.82	110.63	110.49	111.3	111.66	111.31	112.32	110.82	113.08	110.67	110.91	112.64	112.47	112.1	112.42	110.55	111.04
110.17	110.49	111.7	109.24	111.43	111.86	108.73	111.46	110.44	109.62	111.76	110.05	110.09	113.85	113.3	112.04	110.58	112.23	111.61	111.01	110	111.16	110.78	110.44	112.23	109.91	112.61	111.64	112.71	109.96	110.88	111.13	110.83	109.12	111.22	110.84	110.29	111.68	110.01	110.19	110.94	111.3	112.32	110.73	112.92	111.12	109.99	112.07	112.27	110.3
105.22	108.51	108.22	104.06	107.76	106.62	105.66	107.17	106.04	106.86	106.03	107.5	107.32	105.93	106.41	107.88	104.38	107.46	106.5	106.97	106.13	106.4	106.28	106.69	105.01	105.63	106.97	107.17	108.07	106	107.17	107.66	105.11	104.58	106.7	106.5	106.77	106.06	107.26	104.97	104.76	105.96	105.81	107.52	106.89	107.17	105.15	106.74	107.74	105.58
110.71	110.64	112.61	111.94	113.4	111.02	108.62	110.13	109.88	110.65	110.96	110.59	111.96	110.33	110.4	109.31	113.35	110.56	112.4	110.57	107.86	108.85	109.1	112.03	110.46	109.42	108.96	110.81	112.54	108.73	108.52	110.11	109.93	108.63	111.59	111.63	110.08	110.92	112.23	110.18	112.42	109.81	111.16	109.54	109.5	112.19	110.74	110.21	112.49	109.05
114.75	114.53	115.46	115.75	115.92	114.14	116.17	116	114.89	116.78	114.7	116.46	115.73	116.43	115.74	116.85	113.53	115.45	117.29	115.73	113.35	118.1	115.38	117.07	117.23	115.83	115.88	116.65	117.41	116.04	115.35	117.12	118.6	115.91	116.51	116.1	116.82	115.93	116.68	114.03	116.82	116.67	114.89	115.35	116.7	116.33	118.31	116.1	117.63	117.53
103.89	104.75	104.7	104.19	106.63	104.87	106.24	104.43	107.19	104.43	102.21	106.4	104.11	104.29	102.85	103.24	103.26	103.67	105.37	104.91	106.07	104.7	104.12	104.8	106.07	103.83	104.74	104.67	105.51	104.93	104.05	105.64	105.04	104.21	105.35	104.28	104.35	103.72	105.39	106.15	104.48	105.01	104.76	106.45	105.29	103.39	103.37	105.79	103.56	102.59
111.24	110.99	110.89	109.97	109.47	109.95	108.44	109.92	110.36	108.89	112.15	111.82	112.72	110.66	108.2	110.11	109.47	111.11	111.56	108.57	111.72	111.99	111.31	113.56	111.4	109.8	109.43	112.44	111.16	109.35	109.99	109.82	109.23	111.54	113.45	109.56	111.23	109.83	110.5	108.85	109.9	112.51	111.35	110.12	109.79	109.52	109.04	111.27	112.68	110.34
105.27	104.15	107	106.61	106.03	106.25	106.24	105.35	104.26	105.43	103.89	105.29	105.07	106.46	109.39	107.29	104.41	105.85	107.33	106.94	104.55	105.42	105.78	104.53	105.59	104.6	103.54	104.86	106.49	104.52	105.29	105.91	104.81	106.08	106.04	107.44	103.8	105.31	106.96	107.86	105.72	106.96	105.12	103.95	105.87	106.67	107.95	105.28	106	104.71
113.1	111.82	112.41	112.45	112.51	113.85	111.6	113.15	112.93	113.19	112.47	112.09	113.74	110.5	115.26	112	112.57	112.2	113.68	112.68	110.86	110.11	114.44	114.01	112.35	115.13	111.43	111.93	114.37	114.41	112.67	111.52	114.71	111.01	111.2	111.47	112.91	111.64	112.39	112.36	111.47	111.41	114.08	113.36	113.02	110.59	112.99	111.36	113.77	114.69
103.42	103.86	104.44	104.61	101.96	105.04	105.48	106.67	103.56	105.98	105.52	105.96	104.63	102.71	104.75	106.47	108.56	106.05	105.76	104	106.12	103.72	106.24	105.96	106.74	106.56	104.9	103.63	105.93	106.78	104.62	106.14	102.68	103.41	105.82	106.69	103.03	105	105.72	105.56	105.24	105.1	106.89	108.16	106.38	106.19	104.81	108.36	106.32	103.3
110.4	110.66	112.07	110.5	112.13	110.76	109.39	110.69	111.51	112.75	110.77	113.53	110.37	110.91	110.94	112.97	111.69	111.25	113.49	111.41	111.59	111.17	110.86	112.11	111.25	113.37	109.71	111.19	110.92	111.02	111.09	111.58	110.07	111.31	110.56	111.21	112.85	108.56	110.51	109.17	112.71	112.13	111.1	112.86	110.25	111.19	110.38	111.33	112.18	112.51
111.76	113.05	112.09	111.61	113.24	110.99	112.68	110.5	112.46	112.18	112.64	112.33	111.53	112.52	111.4	110.13	111.39	114.78	109.93	112.11	112.43	111.28	110.82	113.52	112.28	112.31	111.48	111.51	110.8	111.72	112.42	110.29	111.03	112.17	111.06	111.85	110.71	111.17	109.72	110.51	112.19	110.86	113.81	110.78	112.41	112.61	111.23	110.59	110.24	112.46
111.47	112.4	113.19	110.2	111	110.2	111.49	112.23	112.16	108.1	112.57	111.69	110.49	111.41	113.25	111.45	112.12	112.08	110.94	111.84	110.8	112.17	113.34	111.75	113.69	111.92	114.91	112.01	109.09	113.11	111.49	113.06	112.07	111.12	111.31	113.29	112.02	110.4	111.67	111.29	113.26	113.28	112.88	111.44	110.55	109.97	109.66	109.38	111.14	109.97
106.94	106.26	104.05	106.32	106.48	107.42	105.8	105.79	105.94	104.57	104.73	105.95	103.74	106.8	106.86	105.21	105.15	104.74	106.71	105.68	104.99	104.19	106.16	103.27	104.8	106.85	105.76	106.65	104.34	102.86	106.92	104.35	107.79	106.4	107.07	105.48	105.18	105.15	104.19	105.15	106.09	106.14	106.1	106.49	107.61	107.03	103.14	105.31	107.33	105.09
106.1	105.96	107.65	105.39	106.7	106.38	105.82	107.18	107.05	106.43	106.9	106.64	105.81	108.01	104.63	106.44	105.41	106.18	107.77	107.38	107.73	105.94	107.42	107.73	107.69	107.4	105.03	105.56	106.65	107	103.61	105.38	105.99	106.12	104.12	105.78	108.43	107.04	106.49	106.91	107.9	104.84	106.28	105.59	106.22	107.24	107.17	107.03	105.16	109.51
106.21	106.93	105.16	106.71	105.36	106.13	105.22	106.89	107.33	106.81	106.07	106.22	108.02	106.37	104.08	105.75	107.76	108.24	105.61	107.3	107.43	105.58	105.7	108.26	107.31	105.65	105.56	104.12	106.28	106.37	108.42	106.23	105.45	105.68	107.92	109.76	106.61	106.37	108.52	107.91	106.11	109.39	104.66	107.21	105.67	107.07	107.88	105.89	107.24	106.08
105.08	106.14	105.56	104.54	104.93	106.7	106.05	105.24	107.42	104.61	104.21	104.29	106.2	104.39	104.6	105.96	105.76	106.38	104.79	106.71	106.04	106.86	106.38	107	106.51	106.35	105.4	105.8	105.72	107.43	104.86	107.1	105.22	106.11	107.34	106.83	104.42	104.81	106.55	107.96	106.38	104.94	107.77	105.5	105.66	104.5	104.44	104.39	104	104.16
110.98	109.59	111.66	108.79	108.65	110	111.05	108.47	111.8	106.4	110.92	112.46	110.64	111.54	111.21	110.39	110.64	110.93	109.76	109.29	108.14	109.56	110.57	111.12	113.02	110.25	109.48	110.32	110.88	112.25	109.5	108.01	111.27	110.93	110.78	110.44	111.88	109.31	112.04	110.82	111.13	112.28	110.56	109.21	109.4	110.65	111.41	111.75	110.78	108.72
105.02	103.97	107.67	107.7	105.65	105.52	103.2	105.93	102.09	104.75	103.68	102.56	101.16	103.95	102.24	102.12	104.05	106.35	104.69	105.2	104.65	102.27	104.75	103.39	105.13	106.17	106.67	103.57	101.81	103.53	103.83	103.95	106.66	104.25	106.54	105.78	103.56	104	105.25	105.66	104.39	104.89	104.5	103.94	104.05	104.44	104.45	105.04	105.54	103.85
106.56	105.83	107.41	105.93	104.58	105.84	104.29	103.89	107.86	106.02	107.2	104.76	103.73	104.97	104.88	107.79	105.72	105.83	105.95	105.06	105.83	103.81	106.05	105.72	106.08	104.21	105.29	105.39	104.82	106.5	103.52	106.47	104.83	106.84	106.19	105.23	106.19	107.04	106.12	105.02	104.84	105.09	106.32	104.65	105.48	105.89	104.78	105.36	107.32	106.09
102.37	99.371	100.48	100.85	100.52	100.73	101.66	101.44	100.49	102.3	102	101.56	99.938	101.33	100.89	98.566	99.15	99.109	101.94	101.22	101.07	101.08	101.13	99.569	101.11	102.43	100.89	99.751	103.08	100.96	101.95	100.4	99.442	99.99	102.62	99.216	101.45	101.28	100.95	98.299	100.42	100.08	101.16	99.213	98.8	101.27	100.73	98.429	99.757	100.26
104.5	104.78	103.01	104.85	102.49	106.43	107.02	108.46	106.96	103.64	105.24	104.47	103.68	105.3	103.37	108.07	106.45	106.34	103.63	106.32	105.32	107.19	103.88	104.06	104.84	103.48	103.65	105.32	104.97	105.16	106.24	106.09	106	108.8	102.97	103.98	103.79	105.52	106.27	104.58	104	108.58	106.36	104.01	106.72	103.86	108.11	106.22	107.06	103.95
108.33	104.5	104.86	104.64	106.01	106.51	106.36	106.07	106.25	106.62	105.41	106.22	105.95	106.08	105.73	106.57	104.86	106.52	105.92	107.61	109.06	106.25	106.45	105.8	105.15	105.64	105.4	104.1	107.79	103.94	107.2	105.45	105.69	105.51	106.4	106.87	107.81	106.78	106.48	105.36	107.2	106.68	109.06	105.94	107.02	105.98	106	108.44	107.52	107.11
112.21	110.5	112.51	110.89	113.08	110.74	108.76	113.28	111.17	113.48	108.13	110.83	112.54	110.41	111.22	111.75	111.51	111.37	110.62	111.18	110.78	109.31	110.94	109.89	111.8	112.14	110.86	111.31	111.26	113.15	112.58	110.82	111.26	110.17	110.74	111.64	111.04	109.65	110.4	110.85	111.2	112.93	111.57	109.62	109.35	111.89	112.47	110.04	111.32	110.4
106.04	105.74	106.84	106.37	103.87	106.83	105.07	103.93	106.48	104.85	106.73	105.33	105.07	106.41	107.22	105.01	106.23	107.12	104.81	105.98	104.49	107.42	104.17	102.32	104.44	104.49	104.41	106.38	106.14	104.37	103.87	105.98	106.26	103.97	105.75	105.27	103.76	104.63	102.91	105.19	105.87	105.19	105.61	106.26	104.03	104.25	105.26	104.91	105.62	107.19
104.97	106.32	107.94	107.24	107.43	105.91	104.73	105.72	103.69	105.96	104.1	103.9	106.19	106.45	109.52	105.53	106.81	106.51	104.78	105	105.43	106.76	106.52	106.05	105.86	106.61	106.75	106.2	109.5	105.19	106.33	106.67	106.9	106.8	105.44	107.87	104.81	103.92	107.04	107.16	106.21	106.37	104.18	106.28	106.67	106.07	106.26	105.86	105.79	104.46
99.221	102.39	98.548	100.37	101.27	98.78	100.38	98.882	100.63	100.81	99.925	99	103.63	101.53	100.62	100.57	99.657	101.44	99.263	102.83	100.21	100.81	99.388	100.63	98.663	100.54	99.883	99.037	100.15	101.63	99.457	99.848	100.36	101.6	99.174	100.3	101.9	102.12	98.321	100.94	102.92	98.924	101.13	100.46	101.58	101.28	99.327	102.81	99.135	102.09
107.65	112.34	110.19	108.96	111.28	111.4	109.24	110.06	111.51	112.42	110.4	109.96	109.56	110.95	111.92	108.13	110.95	112.39	109.53	109.42	110.34	111.55	111.68	110.54	109.19	110.74	109.23	110.17	112.62	112	113.96	111.44	109.84	111.92	111.28	110.16	110.17	110.8	110.45	110.4	108.89	110.22	111.43	111.64	110.71	110.31	106.74	108.17	112.18	111.59
102.37	101.18	100.76	100.72	101.45	102.93	99.436	99.527	102.31	100.05	98.65	99.578	100.22	100.4	97.149	99.068	98.566	101.72	98.371	101.37	99.526	102.63	100.93	97.742	100.95	101.91	99.047	96.379	99.356	100.19	99.46	100.26	99.914	100.01	101.65	99.081	102.84	98.785	98.1	97.657	99.334	101.73	101.71	101.1	101.03	102.87	98.852	97.854	102.11	99.529
104.98	107.39	106.81	107.03	106.6	105.8	105.2	107.31	105.81	107.44	105.57	106.84	103.38	106.75	108.07	105.62	107.22	105.91	106.76	106.49	106.74	106.77	106.28	106.91	104.32	107.05	107.98	107.61	107.87	106.03	107.93	108.61	108.73	105.55	107.71	103.96	106.14	105.74	109.5	107.41	106.28	104.73	106.55	109.39	106.79	107.38	108.36	107.71	109.22	106.74
113.87	111.8	113.02	110.14	110.89	111.16	111.61	111.39	110.48	110.77	110.7	112.45	112.9	109.64	111.29	109.9	111.66	110.38	111.66	113.37	110.28	112.33	113.15	112.42	112.54	110.06	111.44	112.7	112.02	111.14	111.71	111.26	113.3	112.18	111.51	113.13	111.09	112.88	111.78	110.82	111.34	111.73	113.75	113.57	112.76	113.03	110.96	112.51	114.24	112.98
109.06	106.95	105.86	105.35	105.41	106.63	107.39	105.65	105.82	105.68	108.8	106.16	105.16	106.02	105.58	107.78	105.76	106.44	107.04	107.13	107.95	106.77	106.26	106.21	107.14	105.69	105.94	106.98	108.06	103.97	105.44	107.27	105.72	108.15	105.59	106.29	106.59	104.39	106.44	105.46	106.02	105.69	107.44	105.11	106.16	105.97	104.25	105.27	103.73	107.05
112.46	110.41	112.29	109.68	110.89	111.83	111.82	111.38	110.7	108.81	112.37	111.53	112.35	112.09	112.13	110.94	112.04	110.79	110.65	109.52	111.34	110.81	111.68	110.94	110.09	111.31	110.95	111.06	112.44	110.81	110.8	112.76	109.82	110.02	114.01	112.02	113.05	110.77	110.38	110.17	112.01	110.34	111.54	111.49	111.2	112.41	112.92	111.09	111.54	111.05
115.36	116.34	116.62	113.83	115.41	116.98	117.68	114.33	115.85	117.58	114.21	116.68	116.27	115.47	116.23	116.45	116.18	116.14	115.52	116.31	116.42	116.85	118.35	116.49	116.06	114.26	116.73	118.14	116.04	116.14	115.69	117.96	117.04	116.49	116.84	115.68	114.86	116.07	117.95	117.24	115.61	117.65	115.78	114.95	115.14	117.28	115.89	117.12	117.37	116.39
107.56	106.51	105.72	103.65	106.98	105.91	105.85	104.61	105.87	106.59	105.92	104.42	107.98	106.96	105.88	105.42	108.82	106.76	106.32	106.9	102.86	105.29	104.98	107.02	103.79	105.55	104.21	108.02	106.29	106.27	105.8	105.98	105.05	105.88	105.76	104.5	106.78	103.95	106.85	104.27	104.59	104.36	106.82	103.31	107.83	107	106.24	103.78	105.8	105.43
105.45	105.48	106.48	108.6	106.94	106.83	105.86	105.22	108.02	107.17	104.81	107.54	103.83	105.31	107.77	109.32	107.61	105.52	107.55	107.65	107.72	105.61	107.78	105.42	107.2	105.5	107.76	105.8	104.63	106.18	105.95	108.54	104.13	104.81	105.09	107.06	105.64	106.57	106.13	107.29	103.99	105.92	107.41	105.12	104.86	107.29	108.27	105.21	106.43	106.75
109.19	112.05	112.51	112.89	111.76	112.7	110.98	111.98	111.05	110.59	110.5	111.34	111.68	111.03	111.1	114	112.32	114.69	111.98	112.24	112.77	112.81	112.32	113.22	112.18	112.36	111.28	110.7	111.14	111.52	112.04	110.26	111.23	113.08	112.75	110.55	111.87	111.7	110.95	110.15	112.69	111.86	111.82	113.17	111.12	111.55	113.14	111.97	112.79	111.21
106.63	107.09	105.34	106.09	104.46	105.31	107.68	106.76	105.87	104.86	105.68	105.9	104.09	106.51	105.71	107.55	105.5	105.99	105.29	104.34	106.34	106.84	105.27	107.49	102.47	104.72	105.94	105.75	104.04	103.6	104.64	104.28	104.06	106.22	105.75	104.3	105.92	104.81	106.63	105.51	103.5	107.23	104.79	104.4	107.27	106.7	104.72	108.21	106.32	104.84
110.63	110.13	111.01	108.91	110.98	111.27	110.17	109.96	108.98	111.39	108.97	110.95	107.33	108.94	110.25	110.13	109.9	109.69	108.22	109.31	108.39	110.62	108	110.53	109.64	108.58	111.46	109.15	110.82	110.69	110.98	109.77	108.74	109.63	110.35	111.15	108.54	109.54	108.61	108.89	109.75	109.34	111.5	111.16	109.45	109.1	110.32	108.67	109.85	113.06
105.37	105.89	106.59	105.54	106.12	106.49	103.4	105.36	106.77	104.72	104.92	105.34	104.7	105.86	105.67	104.43	106.06	105.66	105.41	103.94	105.89	105.36	105.97	104.76	103.34	107.93	105.14	105	104.88	104.2	106.3	107.09	102.44	103.85	104.1	106.13	105.01	107.6	108.01	103.62	105.03	105.62	104.44	106.08	106.32	104.39	106.88	105.15	105.9	106.36
105.27	106.92	106.95	105.07	106.05	104.26	105.81	105.92	105.7	106.63	105.83	107.04	107.46	105.46	107.26	106.74	106.87	108.64	105.12	105.29	107.99	105.07	109.49	106.55	105.27	106.71	107.53	107.5	106.87	106.16	106.2	104.02	107.09	110.76	105.98	108.81	104.79	106.63	105.49	106.75	103.99	103.27	106.3	106.25	107.35	106.42	106.92	104.75	108.57	107.22
106.24	106.02	104.89	105.61	106.63	104.77	105.29	104.22	104.45	107.32	105.35	105.09	103.83	106.01	103.54	105.19	107.52	105.2	105.2	105.32	105.11	106.41	104.03	104.38	106.37	104.7	106.44	104.25	106.13	103.94	106.09	105.91	102.29	107.65	105.24	104.5	104.58	106.24	106.81	105.35	103.55	104.28	105.96	105.26	104.39	104.17	105.79	104.73	106.69	103.33
109.22	110.72	110.53	108.84	111.91	108.63	108.75	112.69	111.34	112.53	108.72	108.07	111.2	110.93	110.44	108.81	109.37	109.98	108.26	111.74	111.61	110.51	109.52	110.73	113.54	110.45	109.66	109.19	108	110.51	110.54	112.42	110.59	108.03	108.96	109.65	111.05	109.6	111.76	109.97	112.09	109.24	110.03	110.34	110.69	110.17	109.18	108.66	110.13	108.72
112.39	112.12	112.35	112.96	112.82	112.38	111.46	110.56	113.84	112.34	112	111.55	112.44	111.92	113.7	111.93	114.25	111.96	111.21	114.07	112.64	112.9	111.1	112.29	111.86	112.36	113.75	112.52	112.38	112.52	112.42	111.54	114.57	113.46	115.22	110.73	114.12	110.61	112.73	110.99	112.56	112.12	114.47	110.91	113.84	110.44	112.45	114.25	113.46	114.62
100.24	100.24	101.83	99.578	101.94	98.548	100.28	98.406	100.07	100.2	102.28	99.154	101.36	101.13	100.76	101.61	100.42	102.28	100.89	100.9	102.16	101.36	100.14	99.543	98.903	101.26	100.29	101.44	102.01	102.46	100.6	99.437	99.349	98.863	100.34	98.421	100.34	100.29	102.43	100.01	99.729	100.3	100.29	100.72	99.622	102.41	99.417	101.71	100.09	102.5
105.88	104.68	104.92	105.45	104.96	106.98	106.2	104.03	104.97	103.77	105.48	105.92	104.13	107.15	106.89	104.15	107.73	105.44	105.46	106.36	103.46	105.76	104.73	106.47	105.5	104.68	106.49	107.58	105	104.64	105.67	105.12	107.41	105.19	104.47	106.44	107.46	105.51	106.42	104.44	106.64	105.36	106.28	104.9	106.03	105.44	105.96	104.49	104.96	107.09
107.37	108.41	107.35	105.82	106.62	106.87	107.62	104.8	108.36	107.18	106.53	106.52	106.22	109.6	105.95	106.79	106.28	106.39	106.51	107.39	107.8	108.51	107.37	105.3	108.55	108.39	106.24	107.61	107.82	107.39	107.41	105.7	107.15	107.88	104.78	107.98	105.96	106.38	107.94	107.17	106.21	106.93	106.35	108.72	105.53	107.41	108.07	106.05	106.27	107.32
106.76	105.04	106.69	106.98	105.01	105.31	105.69	107.64	106.28	106.46	104.92	106.16	106.81	104.33	106.17	104.96	106.07	105.17	106.39	104.82	107.16	105.71	105.12	106.8	105.27	107.17	106.51	105.87	105.66	106.81	104.2	104.97	105.31	107	106.09	105.3	107.32	105.23	106.95	104.72	105.81	106.03	108.19	106.95	106.58	103.57	106.57	106.41	106.51	105.24
107.63	105.4	105.93	106.15	106.32	107.32	106.23	106.47	108.73	104.93	106.72	102.97	105.81	106.03	106.72	106.88	106.29	105.23	106.96	105.62	108.31	106.12	105.95	105.34	104.96	106.76	106.83	106.37	104.78	104.38	107.12	108.27	106.45	105.3	106.09	105.73	106.47	107.14	108.84	107.6	104.68	105.15	106.7	107.98	105.32	106.41	107.29	106.16	104.9	104.27
102.21	105.55	104.75	103.33	103.73	103.25	103.62	103.51	104.01	102.5	105.89	105.22	103.05	102.96	101.63	105.65	103.26	102.57	105.27	101.63	103.6	105.63	102.76	105.17	106.34	106.09	104.49	107.1	104.25	102.92	103.26	104.59	104.7	103.51	103.6	104	103.79	103.6	105.18	106.78	105.57	106.2	103.74	104.68	105.24	103.59	105.22	105.68	102.66	104.79
105.49	104.3	105.72	106.71	106.97	105.91	106.21	104.51	104.99	107.32	104.88	108.93	105.53	106.17	106.93	102.74	108.67	106.99	104.98	104.96	106.95	105.33	107.13	107.01	106.18	107.19	106.46	104.88	105.86	105.48	105.32	105.45	104.57	105.61	104.65	106	105.33	105.15	106.03	105.46	106.26	106.69	106.86	105.97	105.6	105.19	105.11	106.21	107.36	104.37
105.57	106.53	107.66	104.61	106.48	105.77	106.44	106.68	107.27	106.67	106.42	106.77	105.73	106.35	105.62	104.2	105.01	105.93	105.43	107.83	107.4	106.06	108.57	106.22	104.3	106.2	105.76	106.69	105.46	105.43	106.32	105.45	105.39	107.5	106.82	107.87	104.77	102.8	107.22	104.6	107.06	108.09	105.97	109.05	105.24	106.37	107.46	104.47	106.25	106.4
102.58	103.83	104.82	105.22	103.97	105.12	101.63	104.53	103.94	104.09	105.46	104.09	103.44	104.25	103.5	103.43	104.68	102.79	103.07	103.26	103.49	102.63	102.7	105.94	104.71	106.91	104.7	105.63	103.66	103.06	103.99	104.81	106.24	103.33	105.21	102.23	103.68	103.9	105.12	105.19	105.78	104.45	103.45	104.02	102.75	101.62	105.22	104.19	102.51	103.59
106	105.39	106.69	107.32	105.04	106.74	105.67	106.37	105.9	105	107.47	106.77	107.34	107.05	105.9	106.59	105.72	106.98	101.85	106.43	104.95	106.68	106.04	106.81	104.47	105.11	105.19	107.41	106.36	107.83	107.03	105.87	107.65	104.19	103.7	104.88	103.97	106.43	105.15	104.93	106.1	104.39	104.47	106.59	106.03	105.71	104.83	107.51	106.07	104.2
105.86	106.63	105.72	106.04	102.95	102.94	104.83	106.11	108.7	105.28	103.88	106.59	107.69	107.66	106.7	105.22	104.98	106.84	103.32	105.53	106.8	106.78	104.19	105.86	105.72	107.81	104.5	107.27	104.54	105.68	105.88	104.39	105.28	107.16	107.68	105.39	106.27	106.74	105.17	106.11	106.27	105.01	107.36	106.38	104.9	104.33	105.07	106.73	105.36	105.09
103.01	107.32	105.12	104.5	108.09	105.13	105.9	104.71	106.58	108.2	105.17	106.62	108.63	107.1	107.28	105.22	107.73	106.53	105.59	104.58	106.25	106.77	106.4	105.7	106.44	109.25	105.6	106.2	106.04	109.4	106.93	107.32	104.05	104.31	105.83	107.41	106.6	106.93	107.07	104.26	105.14	105.27	105.78	106.48	106.95	106.08	105.62	105.74	106.03	104.11
114.23	112.35	112.94	112.44	110.83	111.59	112.8	112.23	112.41	110.42	112.69	114.22	113.47	113.11	111.39	113.27	115.21	114.97	114.1	111.57	111.26	111.72	112.05	110.89	112.34	112.83	111.95	113.96	110.73	112.45	113.34	115.36	111.67	113.68	113.92	114.81	113.83	113.23	112.03	110.46	111.65	110.99	114.04	113.33	114.29	111.94	112.73	113.1	114.38	113.99
103.49	105.04	107.26	105.34	102.2	105.14	104.82	105.31	106.98	105.51	106.62	107.02	105.41	106.52	103.17	104.3	104.41	107.82	103.92	106.23	107.67	107.32	104.73	104.99	105.07	105.61	104.93	106.07	105.56	106.71	104.47	105.29	107.61	106.77	105.36	104.93	107.14	104.28	105.98	108.46	105.76	104.77	105.16	105.85	105.17	103.53	105.4	105.32	103.81	106.02
119.3	114.46	117.95	115.39	117.66	117.32	117.98	118.6	116.5	117.29	116.13	120.02	116.92	119.06	116.45	119.23	119.6	117.55	117.15	117.19	116.81	118.85	117.39	119.74	118.84	116.75	117.37	118.57	118.58	119.83	118.99	118.41	117.41	117.13	117.97	116.39	119.3	117.15	118.26	117.87	115.98	117.02	117.7	117.22	119.33	116.6	119.19	119.73	117.26	117.69
111.77	110.26	110.52	110.49	109.47	108.77	112.43	108.67	111.51	110.41	109.56	108.78	110.91	108.25	111.18	110.56	108.28	110.58	111.49	105.85	108.21	108.64	111.69	112.71	109.67	109.98	110.49	110.27	109.98	109.76	109.81	108.82	110.87	109.28	108.15	111.42	110.75	109.21	109.65	110.01	110.12	109.71	111.12	107.97	110.16	109.65	109.85	106.24	110.07	110.4
100.28	98.365	101.34	99.097	99.601	100.87	102.27	100.33	98.984	96.537	98.139	99.209	99.996	98.146	101.33	100.64	100.43	98.621	100.22	100.03	101.07	98.849	100.11	99.867	100.63	99.84	101.91	99.5	99.378	99.022	100.95	101.03	100.51	100.07	98.064	98.225	97.753	99.295	100.12	100	99.328	100.92	99.313	100.16	100.62	101.33	98.888	98.753	99.173	99.906
110.83	110.99	109.27	109.91	109.43	108.62	108.71	108.89	110.3	110.56	108.23	108.58	110.45	111.98	108.45	110.12	107.23	110.52	107.68	108.57	110.02	110.74	110.85	109.56	108.88	109.15	109.1	110.59	109.31	108.48	111.6	108.49	108.59	109.05	106.89	109.16	107.4	109.68	109.74	111.03	108.77	109.07	109.32	109.82	110.02	108.13	111	108.07	109.96	108.85
110.28	110.03	111.57	109.34	111.14	112.14	111.19	112.91	112.51	111.74	110.63	111.39	110.94	113.61	111.42	114.21	110.73	112.67	111.88	111.83	112.15	111.64	113.33	110.94	113.97	111.46	110.95	112.17	110.9	112.07	112.32	110.22	112.76	110.76	111.9	111.8	109.62	113.42	110.72	110.88	112.38	112.77	112.23	113.53	111	113.07	112.64	110.26	109.72	111.58
104.42	102.42	105.88	102.54	103.67	103.98	104.26	105.21	103.53	105.48	104.33	103.82	105.97	104.88	105.73	104.08	102.12	102.26	105.28	102.41	106.01	105.59	104.89	103.99	104.56	103.92	104.5	104.93	105.15	104.73	106.1	105.91	103.25	106.82	105.4	103.28	104.08	103.54	104.05	104.24	104.37	103.89	103.94	104.9	103.35	104.09	104.28	106.67	104.52	106.52
107.92	105.38	106.78	103.91	104.38	106.2	108.7	107.05	106.81	104.1	107.71	104.87	106.32	105.49	105.99	104.82	106.83	106.15	106.06	105.02	105.8	106.34	105.95	105.53	105.27	106.22	105.87	105.55	105.43	106.78	105.27	104.15	106.55	106.12	105.86	105.63	104.48	105.68	106.44	106.71	105.34	105.52	103.78	106.02	106.17	103.95	105.19	104.79	104.36	104.82
99.222	98.036	98.522	100.58	97.15	100.43	99.822	100.56	100.18	98.915	97.949	99.649	101.15	99.388	101.03	100.57	99.694	99.338	100.61	99.079	100.23	97.867	98.754	99.259	98.899	98.846	97.123	99.23	98.519	99.099	103.4	98.327	100.4	97.16	98.578	97.858	99.237	99.471	99.445	99.899	101.66	97.574	98.007	101.36	100.67	102.36	98.493	99.369	100.91	97.656
118.53	115.49	117.31	118.54	119.08	117.44	115.4	117.71	118.5	117.25	120.4	117.45	115.3	115.78	117.09	118.74	113.97	117.73	116.62	117.88	116.68	117.34	117.55	116.33	117.84	116.15	117	119.19	117.02	117.78	119.76	117.28	118.04	117.98	117.99	118.54	118.16	115.05	117.4	118.73	116.71	116.19	117.41	117.7	116.83	115.29	119.42	118.65	117.9	116.69
113.21	114.35	113.25	112.46	110.76	111.73	110.88	112.42	112.06	112.43	111.1	110.94	110.35	111.56	111.55	108.73	110.86	111.58	111.13	112.82	110.72	111.3	110.11	111.75	111.39	110.53	111.37	109.58	111.55	110.78	110.28	110.93	111.73	110.16	111.83	112.96	111.15	110.85	110.91	109.72	112.85	111.64	110.61	111.45	110.4	111.52	110.23	113.01	112.8	111.24
99.779	99.637	100.24	100.32	99.115	100.89	100.9	100.75	100.22	100.52	100.68	101.53	100.05	98.623	103.55	102.42	101.84	99.748	102.13	101.16	100.21	99.294	101.98	102.65	101.82	99.987	100.69	101.1	99.81	101.16	101.49	99.751	100.73	101	100.45	102.18	101.2	100.16	99.45	100.8	100.04	101.58	100.22	100.99	102.2	102.22	99.569	100.05	99.757	101.42
112.37	111.22	109.7	110.56	111.44	110.92	109.48	110.97	111	110.35	111.99	112.28	110.78	110.89	112.02	112.26	110.96	110.07	110.61	111.03	112.17	111.16	108.99	110.67	112.7	110.62	111.11	111.69	110.29	109.52	111.28	113.89	110.1	112.02	110.27	114.07	109.66	113.01	112.07	110.67	112.15	110.78	111.75	112.07	111.17	110.97	111.63	113.09	111.42	113.03
110	110.87	110.96	108.07	110.66	112.07	110.58	112.19	111.33	113.11	109.43	111.69	111.54	112.26	110.69	109.55	109.96	112.09	112.09	112.18	111.07	111.15	112.78	112.13	112.99	110.54	110.07	113.03	111.94	110.18	110.78	112.04	110.78	111.13	113.73	112.97	111.89	111.58	112.54	111.9	111.35	110.65	110.3	113.71	109.48	111.25	113.1	111.45	111.71	115.25
104.62	104.72	102.53	104.34	105.44	104.78	106.51	103.87	103.21	105.96	104.72	105.73	101.45	105.55	104.09	105.1	103.89	104.26	104.22	106.79	104.8	104.49	104.95	102.92	103.93	105.91	106.71	103.6	104.45	102.61	106.35	104.78	106.98	107.11	104.38	105.62	106.07	105.15	103.63	105.53	104.64	104.61	102.74	104.66	103.72	105.39	104.33	103.87	104.03	104.04
100.96	100	99.581	99.336	99.601	100.94	101.04	103.02	101.31	98.154	100.25	97.947	102.09	101.35	98.292	99.759	100.59	96.862	101.74	101.28	99.756	102.7	98.108	99.245	99.238	100.68	100.69	99.865	100.05	101.14	99.678	99.953	99.167	99.576	99.646	98.412	100.32	100.11	100.59	99.787	100.7	100.65	98.358	99.465	101.82	101.29	99.084	100.74	101.09	101.03
112.26	112.38	113.27	109.44	111.24	111.63	111	112.2	115.38	111.33	112.18	111.87	111.45	110.95	112.5	111.52	115.15	110.03	112.1	110.41	112.18	111.47	109.38	113.85	112.82	110.5	113.22	111.08	110.2	111.41	111.23	112.06	108.74	109.19	110.53	111	110.7	112.89	111.81	111.99	109.58	110.69	111.88	110.88	109.61	112.53	112.24	112.62	112.33	111.19
100.49	105.19	98.309	102.41	102.35	100.98	101.76	100.11	98.318	99.268	100.03	102.94	100.26	100.05	97.198	99.732	101.13	100.4	99.501	99.883	99.449	99.991	102.5	102.26	100.69	99.075	99.117	100.09	100.27	100.31	99.406	101.62	98.386	98.631	99.354	103.69	101.77	102.18	99.077	100.65	101.71	99.317	100.87	100.07	98.923	101	101.17	100	101.18	101.53
106.15	107.73	105.56	107.63	104.96	105.62	106.4	106.74	105.73	106.01	108.23	105.25	105.77	105.43	105.12	106.03	106.02	106.99	101.49	105.96	107.26	105.54	105.72	107.51	106.75	106.48	106.3	105.75	106.07	104.75	105.05	106.44	106.81	109.14	106.14	105.59	108.31	102.39	105.19	105.74	107.1	104.39	106.62	104.66	105.98	105.24	106.73	104.76	105.82	107.25
106.72	103.92	107.13	105.78	106.89	107.03	107.98	105.43	107.48	106.71	107.65	106.18	104.66	106.01	109.07	107.85	105.32	107.96	106.32	105.91	106.96	108.33	105.7	105.71	105.05	107.47	108.1	108.04	107.64	105.54	106.54	105.21	107.5	105.77	105.58	107.5	106.45	106.32	106.45	107.77	106.55	105.28	110.73	104.99	107.84	106.1	108.1	110.39	106.62	106.61
116.95	118.51	117.58	117.94	120.41	117.24	119.67	117.59	116.54	116.43	119.1	118.43	114.97	114.55	116.27	118.16	116.89	116.92	118.43	115.96	115.38	117.19	117	118.36	117.95	115.64	117.7	118.65	116.94	117.72	117.71	117.94	116.82	118.27	118.33	118.03	117.96	117.93	116.93	117.28	117.79	117.88	118.88	115.33	118.5	117.26	119.94	120.45	118.43	116.53
98.759	102.03	99.225	100.75	99.449	100.8	98.689	100.92	100.83	101.27	101.61	101.49	101.6	100.54	100.59	100.45	99.773	101.78	97.72	99.596	100.92	101.16	103.19	100.89	100.62	99.106	99.896	100.07	100.09	100.72	99.563	100.69	99.063	100.95	100.71	100.45	99.939	99.423	101.38	101.77	101.96	100.08	99.473	102.61	101.76	99.663	98.122	98.345	100.62	100.06
109.86	112.54	108.97	112.04	110.95	113.04	114.08	111.38	113.28	112	111.14	112.5	111.48	112.63	113.33	112.69	111.05	110.64	110.2	113.24	113.3	113.6	111.75	110.49	109.75	110.34	110.73	112.77	111.04	111.45	112.22	112.15	111.27	110.53	109.29	109.92	112.35	111.65	115.17	111.33	112.5	111.67	110.46	110.25	111.15	108.69	111.26	111.36	111.24	111.34
102.53	100.95	101.51	102.99	99.662	99.631	103.41	101.94	100.01	100.82	101.2	100.57	98.973	100.8	99.889	100.6	101.84	101.57	102.75	102.45	101.45	99.811	100.71	99.693	103.22	99.52	102.15	102.09	100.3	101.58	100.37	101.87	101.04	101.52	102.21	99.592	99.977	103.05	101.97	99.838	101.14	101.7	101.28	100.22	102.35	101.63	100.64	100.94	98.873	99.972
104.41	106.74	105.07	105.12	107.1	105.1	105.84	105.7	105.65	106	104.05	103.41	104.26	104.61	102.29	104.53	104.35	107.05	105.13	103.36	105.34	107.52	106	107.24	107.09	106.62	103.45	105.58	107.78	104.86	106.41	105.73	104.54	104.2	105.03	104.04	105.09	105.1	104.92	106.54	103.15	104.8	104.97	105.75	107.33	105.4	105.53	106.97	103.61	105.22
105.08	106.69	107.08	103.06	105.26	105.61	101.68	104.28	105.15	104.04	102.7	104.18	104.33	106.37	103.54	104.16	102.88	103.45	106.82	102.56	104.86	104.11	104.66	103.18	105.4	105.07	103.72	104.71	103.77	105.64	104.11	105.35	106.23	103.41	103.63	104.35	104.97	107.57	104.83	105.86	105.46	105.44	106.48	106.36	103.29	104.83	104.18	105.24	106.81	103.87
99.448	98.4	101.25	102.95	100.81	101.08	100.89	100.2	99.915	100.53	99.113	102.99	102.16	100.49	100.5	101.4	99.432	99.298	100.19	100.83	100.12	100.29	100.66	101.95	100.63	99.097	100.52	100.32	100.67	100.55	102.18	100.47	99.318	101.58	100.78	99.273	99.618	100.55	100.26	99.819	101.83	99.508	98.489	100.38	99.896	101.67	99.83	101.92	101.21	98.571
111.47	110.93	109.53	109.02	109.04	111.99	111.34	110.06	110.58	110.68	110.27	112.87	110.46	111.54	112.58	110.46	109.76	112.21	111.83	111.53	114.16	111.54	110.5	110.27	108.28	111.26	111.3	111.3	110.95	109.53	110.33	111.54	109.54	111.26	111.65	111.18	111.16	108.67	109.87	112.54	110.53	108.36	110.54	110.52	111.22	110.33	110.89	112.49	111.05	110.66
98.646	98.495	99.397	98.634	99.478	99.958	101.16	98.787	99.871	102.21	99.25	98.276	100.84	99.627	101.9	99.509	97.886	99.606	99.782	97.155	98.1	101.42	102.41	98.453	98.959	100.51	99.083	100.12	99.778	98.812	105.02	102.26	100.73	98.912	100.27	100.17	100.46	98.37	100.04	99.833	98.276	100.33	101.39	100.32	100.47	100.39	101.09	100.21	97.573	99.622
112.91	109.84	109.59	112.29	110.29	111.19	111.21	111.11	111.51	111.62	111.42	109.9	109.78	111.2	110.97	109.2	112.36	111.8	111.47	111.91	112.38	111.43	111.12	110.22	113.8	112.15	110.49	110.47	110.26	111.88	110.09	114.89	112.33	108	111	112.52	110.25	109.29	109.69	110.6	111.55	111.59	112.08	110.05	110.15	111.22	107.66	109.26	112.55	108.16
105.15	107.2	106.7	105.62	104.78	105.23	106.75	105.08	103.02	105.63	104.91	105.77	103.35	104.4	105.33	104.61	105.99	106	105.8	106.47	105.28	103.63	104.93	105.42	105.72	106.78	108.13	106.7	106.58	102.29	105.21	105.21	104.71	107.37	103.17	107.57	106.41	103.98	104.92	106.99	104	103.66	107.29	108.69	108.02	107.03	106.62	102.54	107.11	103.73
119.08	118.05	116.76	117.5	118.99	114.71	119.11	117.52	117.19	118.6	121.28	117.35	117.89	117.61	116.88	116.01	119.64	119.04	116.83	118.58	118.46	117.95	118.9	117.12	119.5	118.75	117.96	118.64	117.2	116.49	118.02	117.4	118.39	116.93	116.05	116.8	118	115.19	116.04	115.98	119.06	119.33	118.51	119.93	117.42	118.11	117.71	118.13	120.54	116.97
100.4	98.434	100.83	101.59	101.3	99.912	100.48	100.66	99.153	97.909	101.69	99.587	102.05	100.94	99.377	101.62	100.84	99.547	99.512	97.489	99.642	103.92	99.929	102.48	98.626	100.02	99.698	100.43	101.78	98.502	100.14	100.11	100.64	100.57	98.114	100.59	100.33	98.478	99.915	100.68	98.802	98.615	99.942	99.735	101.87	100.17	100.88	100.18	100.49	101.12
111.3	112.28	110.71	112.14	112.08	110.39	112.78	111.09	111.45	110.89	110.81	112.22	113.63	109.94	111.49	110.98	110.95	109.86	112.53	111.8	111.52	113.47	111.2	111.33	112.32	110.97	111.1	111.32	110.57	110.08	111.29	113.57	110.6	111.44	113.25	111.78	111.81	109.59	110.56	110.05	110.75	112.77	112.11	114.09	111.85	112.26	111.05	114.57	110.94	112.03
108.44	106.28	107.14	106.68	105.95	104.8	106.36	106.1	104.99	104.03	105.75	107.08	105.59	107.43	105.13	107.25	106.28	106.21	105.48	105.71	104.4	105.82	107.8	106.78	106.6	104.88	105.94	107.67	105.56	104.8	105.72	104	106.29	107.44	106.88	105.15	105.72	105.96	108.36	105.08	105.27	104.96	104.66	109.09	107.42	106.17	103.96	107.68	105.68	106.93
112.91	113.49	112.81	111.24	112.28	111.59	111.93	112.86	113.53	109.77	110.8	111.97	111.7	109.7	111.09	111	114.01	112.25	112.49	112.28	110.74	112.56	112.23	110.94	112.02	112.76	113.64	110.55	112.16	111.43	112.54	109.17	113.29	112.96	112.39	113.3	113.95	112.09	111.3	108.28	111.36	112.1	110.69	112.1	110.11	111.48	112.66	111.2	112.63	111.18
106.96	105.51	106.82	106.87	107.16	107	107.75	105.6	107.32	105.41	106.99	107.62	105.47	105.17	105.83	107.23	106.75	105.04	106.08	105.83	106.22	107.28	105.76	107.92	105.18	107.04	106.26	107.05	105.84	106.26	106.6	106.2	105.86	104.36	104.88	107.59	107.09	105.83	106.35	105.18	106.01	105.57	106.2	107.45	104.44	107.27	107.38	104.36	106.19	107.02
113.69	113.31	112.11	112.87	115.78	112.4	111.22	112.85	111.14	113.81	112.76	113.04	113.22	111.89	112.53	110.36	110.18	112.6	112.23	113.16	112.26	111.69	112.12	113.18	113.28	112.79	110.08	109.46	111.25	112.33	112.04	112.55	112.09	111.07	112.86	111.97	113.15	115.82	112.84	114.04	113.17	110.58	111.43	113.47	112.6	113.91	110.87	112.36	112.88	109.61
100.04	100.58	101.23	99.64	101.66	99.384	100.14	100.53	98.964	98.91	101.3	99.053	101.06	100.76	101.37	99.713	100.63	101.38	99.245	100.75	100.17	101.77	99.008	101.27	100.2	101.28	100.81	100.39	102	101.02	100.51	101.47	101.83	103.41	100.28	100.9	101.81	102.09	99.138	100.67	103.47	99.822	100.38	101.61	102.71	101	99.749	99.386	99.132	103.7
113.37	111.15	111.81	113.1	111.27	110.85	112.67	111.02	112.74	111.11	111.15	110.83	112.04	109.69	111.16	113.74	111.15	111.3	113.14	111.88	112.82	111.86	112.32	111.27	109.17	109.94	111.23	110.5	110.3	113.04	112.48	112.2	112.63	112.22	111.3	113.26	112.42	111.33	110.18	113.74	113.09	111.51	110.9	110.8	111.81	109.94	111.44	109.33	111.1	109.73
107.43	106.61	107.02	104.57	106.89	106.22	107	104.65	106.31	104.61	103	105.98	105.32	105.54	104.38	105.38	105.27	105.2	105.48	104.93	104.91	107.38	106.68	105.63	105.48	105.46	107.61	105.51	106.87	106.78	104.97	106.86	107.23	104.15	106.91	107.8	105.37	105.53	105.93	103.89	105	106.12	108.04	104.65	108.22	104.92	105.91	105.05	103.78	103.62
111.26	112.13	114.39	112.72	113.43	111.93	113.51	111.41	113.23	108.74	113.11	111.08	113.32	111.23	110.32	110.41	113.14	111.17	113.43	110.35	111.72	110.28	111.11	114.47	112.39	111.44	111.03	110.73	112.02	111.3	111.36	111.47	109.68	113.66	110.81	113.42	111.93	110.5	111.97	111.87	113.55	111.82	111.83	110.55	112.12	111.31	111.98	112.4	111.17	112.36
111.73	112.19	110.83	111.6	110.95	112.39	110.91	110.63	112.94	113.97	111.33	112.08	113.59	109.64	110.76	113.64	113.47	113.11	111.88	111.7	110.24	111.14	112.25	109.54	111.23	111.38	111.39	112.16	110.94	111.65	111.41	112.88	112.55	113.36	112.93	112.34	111.45	112.14	112.31	111.16	112.76	112.3	110.77	109.24	113.25	111.71	112.15	110.3	111.48	112.19
107.43	106	105.94	107.62	105.31	107.53	104.27	106.09	106.72	103.98	106.92	105.28	108.04	106.29	108.84	107.45	104.55	105.25	107.3	106.97	106.87	106.36	107.41	105.8	104.63	107.03	106.59	105.16	108.16	105.37	108.24	104.19	106.89	107.62	107.39	107.43	105.42	105.68	106.74	107.01	106.82	105.07	106.1	106.44	108.12	106.62	106.13	106.26	105.92	105.88
106.28	108.02	103.02	108.03	106.81	103.82	106.69	105.51	104.12	105.44	106.17	105.22	106.77	107.42	106.31	107.44	106.16	104.64	105.92	103.9	105.55	105.63	104.79	107.58	106.2	106.8	104.46	103.99	106.22	105.37	105.65	106.73	105.24	104.75	107.21	103.86	105.55	102.84	105.61	104.63	103.98	104.11	106.74	106.94	104.21	105.1	107.14	105.29	102.65	107.57
101.23	98.925	100.18	99.619	102.02	101.22	98.615	103.39	102.21	100.99	98.678	99.181	100.6	100.62	99.205	99.336	100.86	99.023	97.967	101.35	96.351	99.4	99.993	99.595	100.49	101.68	96.645	99.9	99.722	101.22	99.769	102.27	99.715	100.67	97.905	99.809	99.276	99.709	100.5	99.998	100.14	99.326	99.101	101.76	96.696	98.714	100.65	98.442	100.58	100.75
104.03	102.65	105.41	101.97	104.98	103.84	103.3	102.01	103.78	103.58	102.47	101.2	106.31	103.39	103.06	104.63	104.26	102.9	103.97	103.34	105.88	102.73	105.73	102.72	103.62	101.06	106.06	102.79	105.95	104.01	104.75	104.21	105.51	103.93	105.3	103.92	102.3	105.02	105.01	104.66	101.87	105.4	104.22	104.48	103.85	103.81	105.04	103.25	102.79	104.69
105.02	105.77	107.7	104.91	106.2	104.83	103.02	104.96	103.67	103.92	105.23	103.91	103.53	106.19	105.26	105.6	105.45	104.68	104.61	105.18	104.27	106.46	105.68	102.78	105.05	104.19	104.15	103.67	104.53	103.36	104.09	105.85	104.74	102.61	104.02	103.21	104.84	105.81	104.5	103.85	102.9	101.69	104.09	105.59	104.8	104.99	104.28	103.51	104.9	104.48
104.31	106.16	104.26	104.66	104.53	104.82	105.74	105.49	105.77	106.38	104.24	103.14	106.9	104.52	104.57	104.97	102.24	102.76	104.84	105.07	104.82	104.37	106.22	103.12	102.82	101.85	104.24	103.07	106.02	103.2	102.98	103.37	103.55	105.94	106.82	104.38	105.07	104.28	105.61	106.16	105.18	104.25	105.53	104.68	103.47	103.94	104.72	103.24	104.85	105.03
112.54	110.5	112.59	110.81	111.87	112.33	113.89	112.6	112.48	112.11	114.53	113.22	111.53	109.88	110.17	111.87	113.52	111.77	110.03	110.37	110.78	110.53	112.32	112.34	111.65	109.54	113.63	111.74	112.68	112.66	111.38	111.5	111.41	109.73	112.09	111.44	111.6	110.99	112.51	109.37	110.15	111.22	110.97	111.64	113.71	113.04	112.75	110.78	113.34	112.56
106.42	107.26	105.13	104.63	104.38	103.25	107.04	106.11	104.3	103.98	104	106.29	107.73	106.85	104.42	107.88	104.3	105.21	107.09	104.68	105.75	105.62	105.34	104.63	105.8	106.36	105.38	104.16	105.13	106.28	104.31	106.26	103.71	104.48	107.33	106.06	105.15	107.01	104.66	105.07	106.29	103.41	106.05	106.65	103.65	105.99	107.93	105.16	105.71	104.04
106.25	104.5	105.34	107.01	107.52	103.72	106.09	107.33	105.78	105.01	108.3	106.25	107.61	104.81	105.15	105.3	106.24	107.05	106.36	106.45	106.94	110.42	106.29	107.73	106.4	106.98	105.76	106.46	106.31	108.12	105.67	106.93	105.18	107.54	106.13	107.45	105.69	106.21	105.95	104.77	107.74	107.57	105.05	105.71	105.22	105.44	104.59	104.28	104.89	105.34
112.12	112.74	112.39	113.52	110.21	111.29	112.57	112.95	113.06	113.48	112.23	113.43	113.24	111.11	112.65	110.84	113.54	112.08	113.13	111.04	112.77	111.96	111.14	112.86	112.25	114.23	112.61	111.89	111.58	112.93	111.65	111.84	112.44	110.57	112.45	111.94	112.07	112.11	113.28	110.82	110.58	114.22	114.3	112.39	112.58	111.56	112.37	111.61	111.98	110.98
105.69	107.24	105.61	108.27	105.17	106.63	107.13	105.39	105.51	106.13	104.76	105.76	108.32	106.74	106.15	108.12	107.36	108.29	106.38	108.31	107.23	107.34	106.46	108.16	104.96	108.46	107.18	106.82	106.38	107.85	105.85	106.26	106.34	106.01	109.64	108.11	105.22	106.78	108.18	108.79	105.7	108.47	106.32	106.83	106	107.77	106.7	106.68	106.15	105.69
112.62	111.89	112.16	111.75	110.61	112.23	111.81	109.9	112.54	109.31	111.09	112.24	112.16	110.63	111.89	111.14	114.41	110.17	109.78	111.71	111.7	110.66	111.89	111.72	111.99	113.1	112.87	110.48	113.45	112.08	110.51	108.53	112.73	111.51	112.4	113.17	111.88	112.89	110.57	110.3	113.7	110.95	110.36	111.2	112.16	113.52	111.39	110.12	109.86	110.99
97.684	101.14	100.84	98.94	99.294	99.883	100.91	101.17	98.971	99.882	98.739	97.825	100.48	99.987	100.1	98.226	97.16	101.46	100.27	101.32	98.509	100.62	98.53	100.14	97.912	100.51	102.52	100.02	101.41	99.563	100.45	101.33	98.844	100.14	101.65	99.846	100.24	101.56	100.56	98.324	99.814	98.313	99.532	98.614	100.21	101.46	98.611	98.291	99.07	101.22
105.94	106.13	104.81	106.23	106.42	104.97	104.78	103.61	107.51	105.74	105.26	106.12	104.87	104.84	105.24	106.67	105.36	103.7	106.85	106.94	105.6	103.26	105.26	105.14	105.36	106.27	103.84	105.69	107.95	104	107.12	104.81	106.38	103.64	104.83	106.38	103.27	103.86	107.52	106.47	106.2	105.76	106.7	106.87	106.13	105.69	103.62	105.18	106.31	104.95
104.92	105.47	102.59	105.86	104.05	105.09	104.49	104.07	102.66	103.89	102.16	104.61	105.16	103.89	104.13	104.75	103.47	104.92	105.02	102.77	107.7	103.41	105.97	105.26	107.83	105.29	103.65	105.31	105.8	104.7	104.98	104.31	105.04	107.35	102.91	103.63	103.51	103.77	104.48	102.98	103.4	105.63	103.37	104.95	103.52	104.57	106.42	103.79	103.68	103.24
106.16	104.99	106.48	106.81	107.26	104.59	104.85	105.92	104.42	106	104.83	105.03	106.41	106.44	106.04	105.07	105.02	104.04	106.66	105.81	106.51	103.72	105.31	104.26	106.89	105.59	106.08	106.6	105.41	106.27	105.71	104.91	105.87	105.91	105.31	105.69	103.95	107.29	105.16	105.94	103.52	105.93	104.19	105.65	105.3	106.05	108.05	104.95	105.41	106.36
110.83	111.08	110.73	110.15	111.41	109.56	109.67	109.92	110.51	110.42	109.3	111.79	109.62	110.85	110.25	112.27	112.43	109.53	111.41	111.37	108.95	113	112.8	110.78	111.07	111.6	110.54	111.11	110.13	110.37	112.15	110.69	113.07	111.27	111.93	110.84	110.05	110.24	110.88	110.92	110.81	111.18	109.89	108.3	110.09	110.45	109.79	111.8	111.74	109.27
111.13	112.23	115.04	110.31	112.82	113.63	112.35	114.65	110.89	113.29	114.8	112.71	112.26	113.5	114.31	111.78	110.89	111.88	113.08	112.71	112.47	112	113.45	113.22	113.43	113.09	113.61	111.99	111.01	112.9	111.69	112.28	113.3	113.52	111.05	115.36	113.57	111.4	113.57	115.33	113.59	109.93	112.8	113.63	114.11	113.1	113.48	111.79	112.22	112.07
105.94	104.34	105.96	106.01	103.45	106.53	104.51	107.02	105.16	104.99	105.3	105.04	104.97	105.66	104.99	104.44	107.56	105.54	107.04	106.48	106.35	107.75	104.16	104.72	105.57	106.32	108.29	106.06	106.98	107.91	106.08	104.85	106.5	108.22	103.38	105.55	107.54	105.6	105.8	106.12	106.33	106.58	107.07	105.49	104.78	104.26	105.94	104.99	105.54	105.01
106.11	106.65	104.16	106.28	106.35	106.7	104.58	106.99	106.5	105.3	107.71	105.35	106.4	105.68	103.89	106.94	104.58	105.07	108.09	104.35	105.8	106.89	106.51	107.42	102.39	107.45	108.2	105.83	105.28	106.22	107.26	105.64	106.01	108.07	106.17	107.36	106.57	104.55	108.22	104.5	104.57	103.79	106.75	106.27	106.13	105.96	105.65	107.95	104.58	106.37
112.28	112.14	110.19	113.22	111.14	111.9	113.42	111.86	110.27	113.27	112.31	110.84	111.81	112.71	111.31	111.07	113.68	112.13	114.02	112.32	110.91	109.84	109.88	111.65	110.59	111.44	112.94	112.41	111.3	111.98	111.81	114.1	113.48	112.47	110.85	111.77	112.3	109.59	111.8	113.27	113.82	110.57	113.81	112.93	113.34	110.59	110.13	112.03	111.74	113.41
105.47	102.54	103.78	104.4	104.89	103.26	104.76	104.73	105.87	104.25	102.61	104.14	103.68	104.8	104.66	107.17	101.94	102.1	104.4	106.14	105.06	104.09	105.5	103	103.46	105.6	102.53	105.12	103.36	105.5	102.9	103.81	101.99	104.94	104.35	105.94	102.95	104.83	99.954	103.65	103.38	103.03	103.16	103.96	102.75	105.01	105.43	104.31	103.78	104.37
106.06	105.46	107.31	105.87	105.03	105.56	104.86	103.03	105.29	106.67	105.64	106.85	104.84	104.36	108.21	106.37	105.45	107.14	106.43	105.17	105.09	108.71	102.33	107.13	105.96	106.57	106.37	106.9	106.85	106.99	106.13	106.84	104.57	105.94	105.55	104.14	104.56	106.33	105.8	105.7	105.15	107.21	107.98	105.73	110.2	104.78	107.59	107.35	104.28	105.19
106.64	105.82	105.54	106.85	105.03	106.29	107.7	104.93	107.2	106.64	108.46	107.63	106.98	106.51	105.95	103.22	106.49	106.6	105.55	106.51	105.75	103.92	106.47	107.53	106.61	107.01	104.43	103.59	106.77	105.43	104.43	103.77	107.71	106.1	104.12	105.9	105.26	108.08	104.53	106.58	107.52	107.66	107.24	105.39	104.92	106.41	105.32	105.88	103.23	104.89
112.7	112.47	110.8	109.71	112.18	113.3	112.8	111.1	111.65	111.41	111.23	111.51	110.94	112.1	112.36	112.18	114.63	113.55	111.11	114.37	112.89	111.59	110.99	113.5	111.23	110.6	111.44	113.95	110.41	111.65	111.6	113.2	109.76	110.9	113.23	111.95	109.39	112.09	111.7	111.7	113.76	112.8	110.38	113.01	111.76	109.94	112.49	110.31	108.93	113.15
101.7	106.19	104.14	105.47	104.87	104.86	109.23	104.61	106.71	104.94	106.72	107.02	104.64	106.13	105.77	105.31	105.95	104.97	102.95	106.87	108.51	104.88	106.17	104.49	106.11	104.77	105.45	105.21	104.79	105.14	105.17	104.72	106.53	105	104.99	108.12	105.83	106.11	106	106.74	102.73	107.07	105.44	104.76	104.79	104.1	104.9	106.07	104.03	104.83
102.03	99.816	100.68	103.17	102.24	100.49	103.67	102.49	101.24	101.17	103.5	104.11	99.32	100.51	101.45	100.84	98.706	99.771	102.33	100.3	101.34	100.37	103.15	97.401	101.85	98.399	100.64	103.47	100.86	101.78	100.45	101.09	100.42	102.51	102.85	101.04	99.734	98.047	102.91	100.38	101.03	98.79	100.34	98.838	102.69	101.24	100.19	102.79	102.29	101.1
106.43	106.37	108.04	104.16	106.98	106.69	104.53	106.45	105.42	104.22	109.16	106.7	103.07	106.69	105.48	107.97	105.97	104.59	107.33	105.75	105.18	106.35	105.42	104.82	105.36	106.07	106.88	105.78	104.44	106.95	106.28	106.49	107.1	105.21	104.33	107.54	106.17	106.01	106.54	105.89	104.17	106.7	105.31	106.57	105.54	108.04	106.73	106.24	106.49	104.71
107.49	107.28	107.88	104.92	107.75	106.54	106.16	107.62	105.91	105.84	107.41	106.35	101.32	107.85	105.95	107.65	107.78	105.84	108.05	105.35	106	107.83	107.91	106.94	105.4	105.88	107.9	107.21	108.74	106.3	106.14	107.87	109.83	106.45	107.63	106.19	107.16	106.14	106.99	107.54	106.92	106.78	107.47	104.9	107.71	106.39	105.9	106.49	107.67	105.99
103.81	105.09	103.55	104.66	105.29	103.58	105.89	104.48	104.8	102.64	103.11	105.59	102.78	103.63	103.03	104.04	106.06	104.92	104.54	106.25	104.65	106.8	105.07	104.47	104.16	104.04	104.49	103.88	105	105.68	105.15	103.55	105.6	103.76	103.69	105.58	103.53	102.91	105.19	103.87	102.6	104.58	108.04	105.94	103.97	104.45	105.56	104.12	104.55	106.62
109.38	113.22	112	111.69	111.02	109	110.61	110.99	110.61	109.98	111.29	110.08	112.12	110.83	110.2	108.81	111.21	111.65	111.06	111.68	112.27	111.23	111.45	111.31	111.04	111.7	108.65	110.33	110.57	113.37	111.58	110.65	111.56	111.39	108.77	111.92	112.4	112.05	112.74	113.75	110.2	111.79	109.94	112.75	114.17	110.25	112.98	111.28	109.69	113.45
109.34	110.47	111.81	111.5	111.47	111.08	111.41	107.46	110.96	109.69	109.86	106.6	109.97	109.15	109.67	109.33	108.88	107.31	111.28	108	111.08	109.49	110.61	110.45	109.76	110.9	111.31	109.96	110.18	110.74	109.24	111.33	110.03	110.52	109.42	110.48	109.41	110.28	108.29	106.49	110.41	111.2	109.92	112.77	110.95	111.66	110.57	110.2	110.75	110.47
117.2	117.97	116.87	115.89	117.67	118.24	118.26	117.18	116.45	117.9	117.7	118.91	120.19	117.4	115.4	116.47	118.36	117.81	118.87	116.72	119.56	115.34	118.04	116.62	116.58	118.19	117.27	118.82	115.71	120.12	116.49	116.7	117.4	117.39	118.33	116.9	116.56	119.49	117.62	119.14	116.33	115.6	118.86	115.88	117.58	117.08	118.76	117.19	117.02	117.66
112.11	114.47	111.67	109.18	111.13	109.86	110	112.95	111.43	111.46	112.88	111.7	113	112.32	109.97	112.32	113.69	111.77	112.29	111.48	112.84	111.25	113.44	112.27	113.86	111.86	111.03	110.72	112.78	112.3	111.3	110.76	110.67	112.24	112.83	112.3	112.04	112.64	112.03	109.99	110.22	113.63	112.09	111.47	111.53	110.91	111.9	111.33	112.13	114.13
112.42	111.99	112.35	113.32	111.96	113.85	110.95	112.71	112.21	110.3	111.12	114.88	114.15	109.15	113.11	115.73	111.76	114.78	111.38	114.03	114.09	111.43	110.38	110.45	110.4	114.21	113.44	112.59	110.54	110.86	112.68	112.35	113.56	110.81	109.82	113.85	113.08	112.85	111.96	109.16	113.51	112.92	110.34	111.5	113.07	111.7	110.29	111.74	115.04	111.45
106.48	104.65	105.12	108.31	103.61	104.2	105.22	104.31	103.82	105.08	106.02	107.1	104.14	107.14	106.22	106.11	106.96	104.57	106.12	105.94	105.73	106.22	106.34	104.2	105.9	107.54	104.46	105.87	105.05	103.59	104.92	105.87	107.83	104.6	103.55	104.19	108.02	106.12	103.67	106.17	104.14	103.33	105.26	104.17	104.86	108.93	105.12	105.26	105.03	107.31
104.91	107.47	108.71	107.61	104.66	104.81	105.55	106.49	104.77	104.21	105.39	104.8	106.61	106.13	108.25	105.55	106.89	103.81	104.14	104.68	106.66	105.91	105.06	106.88	106.74	106.7	106.37	108.75	105.72	105.89	105.59	107.79	106.9	104.81	106.73	105.61	106.2	106.15	106.58	105.74	107.7	107.8	105.98	107.23	106.49	105.11	104.61	107.41	106.12	105.07
97.761	98.589	100.28	98.349	99.558	97.325	101.11	101.07	101.34	98.102	97.196	98.895	99.943	101.18	100.5	98.677	100.41	98.255	101.81	99.847	100.74	98.539	100.81	98.975	102.76	101.16	98.465	100.52	98.931	99.397	98.022	99.517	101.82	101.01	99.585	101.12	102.58	99.5	103.13	100.72	99.091	99.369	99.915	99.805	99.553	97.677	99.792	98.749	101.51	101.57
107.11	103.49	105.41	107.71	104.13	105.98	104.59	104.43	105.31	107.33	104.85	106.11	106.95	106.21	104.7	103.76	104.44	109.44	106.43	106.46	105.62	106.76	106.49	103.93	104.92	103.7	106.04	104.77	108.59	105.38	105.52	107.9	106.59	105.74	106.93	106.37	105.3	106.63	108.66	105.43	106.39	105.9	106.46	107.3	105.18	104.63	105.43	106.2	106.55	108.15
101.93	98.859	99.143	100.18	98.8	100.03	98.825	101.44	98.722	101.84	100.3	100.69	101.5	100.87	100.01	98.871	102.2	101.82	98.521	99.72	100.4	99.093	99.674	101.09	103.29	99.634	100.49	101.54	99.788	100.1	100.92	98.26	101.97	98.54	101.9	99.939	99.679	97.576	99.184	99.414	100.3	98.344	99.245	100.77	97.269	98.908	100.1	100.65	100.65	101.19
102.87	106.45	106.57	104.73	108.7	107.57	105.13	104.05	104.32	106.48	103.2	105.49	105.81	108.7	105.84	105.43	105.46	103.96	103.99	104.68	103.37	106.28	106.79	106.67	105.85	104.34	104.23	104.89	104.86	105.99	105.46	106.34	104.65	104.52	106.62	105.65	107.33	107.26	106.54	105.18	106.49	105.21	105.55	105.62	105.62	105.76	104.26	104.98	107.36	104.23
107.66	109.78	110.86	110.93	110.42	109.39	109.37	110.47	109.21	111.47	108.99	109.91	111.11	111.08	108.45	109.59	111.65	110.16	110.44	111.46	109.15	111.13	107.8	106.95	109.28	109.55	108.07	108.45	110.05	108.87	111.14	108.98	110.19	109.17	110.3	110.15	109.04	110.4	110.28	109.12	108.06	109.49	107.24	108.84	112.21	110.92	108.42	111.26	108.17	109.92
104.31	107.14	105.03	106.22	105.47	107	104.76	107.8	107.31	106.91	107.78	105.05	103.73	104.57	105.95	104.53	106.94	104.21	105.38	103.75	106.34	104.3	108.31	104.24	107.64	105.09	105.44	105.97	105.1	107.98	104.35	104.77	105.78	106.8	105.92	104.99	105.33	105.98	104.05	105.05	105.29	107.62	104.31	105.88	108.53	105.87	106.62	108.23	106.72	104.1
106.05	106.93	106.43	105.02	105.23	104.74	104.47	107.89	106.85	105.06	105.39	104.97	105.5	107	106.46	105.72	106.13	103.96	105.19	105.09	108.6	105.53	105.76	103.78	104.19	107.36	105.57	105.81	105.33	106.45	105.1	107.93	106.3	107.44	107.91	107.87	107.27	107.37	107.91	105.86	105.87	105.7	106.77	107.8	105.7	104.91	105.45	106.25	104.11	106.66
118.12	118.82	117.39	116.73	115.5	119.47	119.27	116.41	116.88	117.52	114.51	118.4	116.65	116.86	116.7	118.28	117.73	118.24	118.16	116.67	115.62	118.72	119.7	118.73	117.53	118.93	118.7	116.52	118.97	118.31	118.28	117.63	118.76	119.15	118.67	117	118.47	118.01	116.48	116.89	118.95	118.67	117.13	118.57	118.74	117.54	118.81	116.91	116.44	116.78
99.96	99.408	100.43	100.69	99.898	101.32	96.346	100.23	98.875	99.67	100.15	99.629	101.12	101.08	101.48	101.45	100.61	99.585	99.392	99.984	101.33	101.55	99.519	98.63	100.37	101.25	100.21	99.909	100.07	99.413	101.23	96.961	100.23	99.985	99.351	102.07	101.18	100.37	102.28	101.23	98.749	102.34	102.12	100.18	101.23	102.36	100.74	101.55	101.91	101.75
104.71	105.79	104.67	106.26	107.18	103.63	106.36	104.63	104.85	105.81	104.02	104.63	104.87	104.77	105.27	107.57	106.93	105.88	103.9	103.32	107.75	105.66	104.68	105.86	107.91	105.71	104.77	106.51	105.52	107.23	104.06	105.58	104.75	106.11	105.4	105.06	105.3	105.39	105.66	106.21	106	106.39	104.48	105.76	104.83	105.83	106.08	105.25	106.73	105.16
103.86	105.5	105.35	104.81	105.33	105.07	105.86	104.1	103.09	105.75	107.58	106.52	107.11	106.45	105	105.05	106.7	104.29	104.28	106.29	105.86	106.5	105.72	104.31	102.89	106.46	107.18	105.54	107.31	106.17	103.78	107.51	104.14	106.49	105.05	105.01	103.26	103.62	105.72	108.32	107.24	105.94	105.6	105.51	102.6	104.83	104.21	107.43	103.61	106.79
105.52	105.32	106.94	105.73	105.8	103.91	103.92	108.38	106.7	105.57	104.25	104.55	105.97	106.52	106.59	106.71	107.45	104.44	107.5	105.58	107.17	106.46	105.88	106.18	106.68	105.26	104.43	104.02	105.54	105.93	105.76	105.96	106.99	105.44	105.79	105.45	106.47	108.27	104.08	103.93	106.53	103.93	107.3	107.5	106.15	104.88	106.88	106.53	106.47	105.63
101.42	101.11	100.76	100.77	102.07	100.33	99.023	98.404	100	101.54	102.01	100.6	100.53	100.82	101.3	98.665	103.22	103.07	100.09	99.21	100.1	99.946	98.704	101.7	99.867	102.85	99.475	100.2	99.598	101.1	101.54	98.248	102.68	100.51	102.8	103.03	98.988	100.6	103.88	101.63	101.76	100.66	102.44	101.42	99.351	102.11	99.937	99.843	99.966	102.56
99.528	101.95	99.767	102.54	99.689	101.31	101.75	100.4	99.535	102.77	101.53	99.983	97.305	99.731	101.14	99.782	102.47	100.01	101.46	100.12	101.2	102.48	102.17	99.282	102.19	100.28	100.04	100.79	100.33	98.564	100.46	102.46	100.76	98.818	97.455	101.83	100.27	100.61	100.16	100.74	98.553	103.13	100.72	101.74	99.05	100.79	100.26	99.141	101.86	99.962
111.22	112.1	113.55	112.15	111.52	116.15	110.18	112.37	112.51	109.06	113.06	112.58	109.15	111.03	114.77	109.35	112.76	111.47	113.23	112.27	108.82	110.44	111.46	111.98	112.88	112.36	111.36	112.08	110.91	112.6	112.47	112.68	111.49	111.43	111.74	111.95	112.8	110.86	112.84	113	111.73	112.95	109.47	112.61	112.37	112.74	113.73	110.5	108.31	111.7
113.17	110.44	111.31	110.19	108.79	111.31	112.56	111.13	111.7	111.14	111.53	111.26	110.24	110.04	108.6	111.53	112.48	110.99	113.25	111.54	110.32	111.17	111.69	109.08	110.94	111.4	109.82	110.48	111.31	110.58	109.01	109.53	111.7	110.92	110.77	112.14	111.42	111.34	108.93	111.22	111.88	111.58	112	108.36	112.45	112.37	112	111.77	111.98	114.1
99.129	100.23	101	99.414	99.964	100.91	98.259	97.844	99.201	97.247	100.89	98.714	101.25	99.728	98.374	100.5	98.121	100.81	99.18	100.19	99.887	100.94	100.88	98.753	102.04	97.961	100.49	99.968	100.33	98.285	98.919	97.77	99.783	98.229	100.72	99.942	99.029	100.61	99.566	99.359	98.53	100.18	102.19	97.651	98.473	100.25	98.45	99.433	101.15	98.325
112.1	114.45	112.12	113.09	113.09	113.37	109.8	111.93	112.48	112.89	113.56	112.85	110.72	111.31	114.57	111.24	112.32	113.51	112.97	113.11	114.1	111.91	113.51	112.03	112.87	111.93	112.46	114.8	112.18	113.74	114.2	111.05	115.12	113.33	113.36	112.29	112.17	112.41	113.44	110.6	114.1	112.52	113.14	112.68	113.12	112.27	113.34	112.87	113.92	112.11
112.1	112.27	111.85	114.43	111.27	112.75	110.91	111.51	110.35	111.4	114.39	113.24	113.91	111.36	113.25	112.67	113.89	113.03	112.38	111.68	112.42	111.22	110.97	112.12	111.51	111.56	113.84	112.69	112.86	112.03	110.17	112.92	111.8	111.75	112.27	112.11	113.26	111.19	112.81	112.09	112.29	111.28	110.65	111.04	111.35	110.86	113.05	112.89	110.99	109.56
103.26	105.15	104.92	106.56	106.14	105.46	105.84	106.82	104.59	105.71	105.9	104.4	105.13	105.51	104.66	106.77	108.14	105.13	105.03	104.98	102.74	105.56	105.35	105.9	106.44	105.01	103.43	105.02	105.23	105.46	103.01	106.77	106.17	105.36	105.25	105.92	107.41	106.4	103.86	101.91	103.6	104.15	104.4	105.12	105.84	103.03	105.57	107	104.84	104.01
103.97	105	105.23	104.54	103.05	102.55	104.77	103.26	103.28	103.74	103.39	103.55	104.76	104.51	103.28	104.53	104.13	104.62	101.74	102.81	104.34	103.95	102.69	102.3	104.42	101.82	102	102.68	104.67	103.16	105.41	103.01	101.28	104.25	106.06	105.07	102.18	104.2	105.24	105.06	104.18	104.11	104.42	102.36	105.54	103.82	103.89	102.92	105.43	106.64
117.49	115.67	117.16	116.99	118.85	117.44	116.21	117.28	116.37	115.11	116.71	113.54	113.75	114.7	118.51	115.65	114.21	116.1	117.98	116.68	117.26	112.94	118.16	117.34	115.86	115.54	115.91	118.13	114.64	116.48	115.26	116.98	118.24	117	115.7	115.03	116.51	116.22	116.34	115.11	117.69	115.83	114.45	115.75	116.33	118.46	116.62	113.74	113.93	117.05
108.5	110.53	113.07	110.54	112.23	111	113.68	111.31	112.33	110.95	111.1	111.06	111.38	111.64	112.69	111.93	110.02	110.28	112.29	112.37	112.69	110.07	111.31	109.42	110.45	111.68	109.76	111.66	111.98	112.62	111.51	110.72	111.74	111.29	114.15	108.69	109.89	112.2	111.29	110.94	113.58	111.95	111.26	113.73	112.08	111.85	110.51	110.81	112.31	111.05
107.56	107.7	107.64	105.02	107.1	104.75	105.59	104.17	107.47	105.75	107.75	107.16	105.23	105.21	106.4	104.85	106.89	106.42	106.42	106.65	105.44	105.67	104.67	107.82	107.3	107.01	106.23	106.63	107.5	104.6	106.67	106.05	105.25	104.24	104.48	104.85	105.83	105.56	106.01	107.02	108.27	107.34	105.21	107.06	107.53	106.31	105.11	106.86	106.71	105.54
104.08	105.7	108.93	108.8	107.42	107	106.53	106.52	107.37	108.03	107.18	107.3	109.06	106.37	109.41	107.56	105.58	107.91	104.8	106.84	107.64	107.32	107.61	107.76	106.23	107.18	108.18	105.61	107.54	109.41	107.35	106.42	108.14	106.03	106.25	108.28	107.74	105.81	106.61	108.81	103.92	107.83	107.23	107.68	108.09	107.43	106.2	106.68	106.95	107.69
105.5	105.9	106.09	107.41	105.01	104.61	108.08	103.47	107.62	106.06	106.15	106.93	104.99	104.65	104.65	106.31	106.54	105.69	106.98	107.08	107.42	106.88	105.34	106.31	105.19	105.95	105.28	106.45	107.22	105.01	107.98	107.77	108.3	104.22	105.73	106.75	107.67	105.52	106.49	106.26	104.29	106.11	104.86	106.31	106.61	104.18	104.93	106.16	104.34	106.29
100.33	100.87	100.87	99	101.7	101.6	101.3	99.977	100.78	101.67	101.94	100.98	99.881	101.09	99.212	100.88	101.45	101.06	98.836	97.914	101.06	101.22	100.27	98.555	100.83	100.96	101.57	101.91	101.32	101.89	102.77	100.59	98.021	103.66	99.837	100.08	101	100.54	100.88	102.09	101.38	98.68	97.734	102.4	101.23	101.06	101.32	101.93	101.33	101.17
110.84	110.78	110.76	112.16	111.14	113.54	111.23	111.97	113.4	111.43	110.62	110.04	113.93	113.09	111.49	112.28	110.95	112.64	110.31	109.13	112.79	111.19	112.09	111.5	113.16	111.54	112.29	111.43	112.61	110.77	111.61	111.22	110.64	112.34	111.92	113.2	113.01	112.36	112.72	110.33	112.04	113	110.08	111.34	112.05	110.76	110.76	112.7	113.18	109.86
105.12	106.52	106.68	105.83	104.38	107.35	106.44	106.92	108.57	107.97	104.74	106.15	106.66	106.26	107.33	106.17	106.06	107.05	105.54	104.58	107.15	105.89	107.85	106.19	108.1	104.71	105.43	103.26	104.89	104.9	107.16	105.47	106.07	107.78	105.61	105.84	106.59	106.19	106.23	106.61	106.76	108.53	106.21	105.84	103.88	105.48	106.38	106.76	106.33	107.53
101.99	105.1	102.23	104.45	103.03	104.11	101.29	102.89	104.02	105.16	102.49	104.52	104.63	104.93	105.59	103.01	104.82	105.63	102.22	104.3	105.62	104.95	105.28	103.96	103.97	104.41	101.5	104.56	103.65	104.32	103.62	102.31	103.11	104.79	104.88	103.29	104.86	102.04	103.45	104.24	105.97	103.44	103.22	103.94	104.63	104.56	102.38	104.1	103.67	104.42
112.46	112.23	112.19	111.23	110.4	112.46	111.28	115.77	111.21	112.13	110.09	112.36	113.58	111.88	111.09	109.88	111.23	112.43	111.99	114.44	111.65	115.26	112.84	111.07	112.31	110.52	110.94	111.93	111.31	111.46	112.35	112.6	111.68	112.09	110.56	114.62	111.91	114.27	111	112.68	110.42	114.31	109.61	111.36	112.31	112.95	113.52	112.12	110.87	111.69
105.19	106.77	105.13	107.41	107.22	107.76	107.12	108.74	107.62	107.38	107.43	106.62	108.49	106.34	105.39	106.78	106.3	106.22	103.81	106	105.2	108.99	107.26	107.72	108.59	104.1	104.96	106.27	104.84	107.13	106.9	106.9	107.5	108.06	107.11	105.36	106.98	107.3	106.61	106.14	105.7	108.8	106.64	106.42	109.79	106.73	106.64	109.09	105.39	107.44
106.16	104.46	104.77	104.72	103.75	105.73	106.91	106.1	103.94	104.1	104.13	108.61	105.6	105.03	103.87	104.45	104.88	105.7	105.23	104.09	104.57	105.52	104.79	104.17	105.62	101.55	104.29	107.03	105.54	103.43	103.82	104.22	102.77	107.11	104.26	105.84	105.48	103.76	104.59	102.25	103.34	104.62	103.18	104.13	104.44	106.01	105.04	104.21	104.78	105.76
106.63	107.68	108.41	107.15	105.79	109.17	105.97	108.24	105.31	108.43	105.17	107.12	108.07	106.97	105.56	107.54	107.02	105.38	106.69	107.12	105.04	105.7	107.91	104.45	108.3	107.35	105.94	107.14	105.15	107.51	105.18	104.68	105.13	105.09	104.56	107.96	107.47	106.42	105.2	108.26	106.12	105.83	106.92	106.64	106.05	108.15	106.57	104.74	105.46	109.24
106.33	105.84	104.84	106.15	108.24	106.24	105.38	104.48	106.23	104.21	106.06	105.45	106.6	106.01	106.37	107.05	106.7	108.95	108.05	106.78	106.4	104.85	105.34	104.33	106.4	104.57	105.59	106.42	107.7	104.77	104.89	106.05	105.5	105.11	106.28	105.22	105.94	108.78	105.52	104.83	107.05	104.65	105.68	106.73	106.38	106.14	104.96	107.89	106.05	104.81
112.01	111.94	109.53	109.89	110.76	109.42	110.46	109.89	110.7	112.96	108.57	110.94	110.22	109.28	107.75	112.64	108.83	110.42	111.29	109.03	109.08	107.5	108.57	109.25	112.26	110.86	110.64	107.68	111.07	111.39	110.33	110.32	109.04	109.54	111.48	109.7	110.5	111.56	110.7	107.59	110.28	111.13	113.23	111.24	111.91	110.88	110.42	111.36	110.5	110.36
103.47	103.18	102.78	101.44	104.56	102.57	103.06	104.29	103.9	105.59	101.64	103.64	102.1	104.41	105.58	102.31	104.9	104.03	104.76	105.23	104.04	105.4	105.02	106.12	105.12	103.54	102.46	106.22	104.97	105.57	103.05	102.49	104.28	104.34	102.73	104.4	104.08	103.59	103.86	105.23	101.86	105.11	100.34	104.31	106.88	103.5	103.85	102.11	103.88	103.4
106.33	108.66	106.76	105.09	106.81	106.25	107.85	107.97	105.1	104.92	107.03	106.62	106.75	106.44	105.6	106.86	106.86	105.71	109.31	109.59	105.4	107.84	106.11	107.44	107.56	105.32	105.9	105.99	107.24	107.4	106.68	107.42	107.48	104.43	105.99	106.29	108.58	106.24	106.63	107.12	105.32	105.7	106.93	105.23	107.08	107.54	107.11	108.03	106.5	106.44
111.58	112.84	111.1	114.31	109.51	113.09	112.25	111.49	112.54	111.34	111.43	111.05	109.66	110.05	110.76	112.87	111.91	108.95	110.73	114.14	111.77	112.16	111.77	110.57	110.64	112.39	109.63	110.38	110.72	110.48	110.85	111.67	111.25	111.4	112.14	111.27	112.34	110.23	110.92	110.48	110.34	109.11	111.69	109.89	111.7	112.38	111.9	112.66	111.98	109.63
105.2	107.12	104.69	104.79	106.93	108.15	105.52	106.25	105.32	105.47	106.53	107.39	106.09	107.02	105.96	106.33	107.31	104.07	106.89	107.01	105.05	105.47	105.25	108.14	104.59	106.48	104.52	106.6	106.18	103.82	105.01	104.21	106.65	105.09	105.22	105.76	104.44	105.71	106.13	104.8	108.88	106.79	104.36	106.8	106.51	106.21	105.52	104.03	104.04	108.47
104.85	105.43	104.58	105.56	106.4	105.86	105.54	105.65	105.13	106.64	105.84	102.3	107.32	104.34	106.28	107.23	107.7	105.31	104.42	104.72	106.68	105.07	106.56	104.61	105.41	106.23	104.28	106.54	105.41	103.86	104.63	106.21	106.72	105.26	104.9	106.3	104.16	105.01	104.46	106.03	106.09	104.13	105.83	103.77	105.77	107.06	106.03	103.73	104.16	106.1
106.78	107.61	105.82	105.28	106.74	107.96	109.18	105.6	107.54	107.63	106.86	109.17	104.25	105.63	105	107.18	107.17	107.73	107.08	105.49	105.28	105.99	106.66	108.92	107.58	106.07	105.99	106.46	105.4	105.1	108.1	105.89	105.82	105.85	105.87	104.87	106.32	105.32	107.36	103.91	109.1	106.23	107	106.29	104.45	106.27	105.57	106.33	108.03	107.37
104.4	106.17	105.96	105.11	107.04	103.43	107.12	107.72	107.75	105.07	107.08	104.71	106.81	105.8	104.15	106.95	104.65	105.11	106.03	106.45	104.1	107.25	106.45	105.5	104.86	107.01	107.46	106.3	104.4	105.76	106.13	106.35	105.73	107.28	105.76	105.37	104.83	108.14	106.22	106.17	106.96	106.61	106.61	104.64	106.51	105.48	104.58	106.04	104.69	106.84
107.65	109.89	110.53	110.51	107.04	110.52	109.1	111.3	110.61	111.44	107.39	109.2	112.46	108.79	108.19	112.39	109.63	110.73	111.84	110.63	108.1	108.79	111.43	111.23	106.87	108.37	109.52	110.2	109.31	110.93	107.51	111.11	110.31	110.33	109.03	109.85	111.11	107.36	109.53	109.89	109.04	109.47	111.19	108.85	109.23	108.67	107.86	110.6	109.83	107.15
105.61	103.95	103.86	108.61	106.25	105.78	108.3	105.93	104.5	103.97	105.58	104.35	105.44	107.2	104.53	107.42	105.28	107.29	105.93	105.1	106.74	106.86	106.51	106.99	105.24	108.13	107.27	108.1	104.52	105.53	107.08	105.53	108.05	106.24	107.38	107.65	107.04	106.84	106.03	105.68	106.39	108.63	106.95	105.4	106.14	107.05	105.96	107.07	105.84	105.83
104.7	106.89	104.93	103.77	106.01	105.42	107.73	107.13	104.65	105.74	105.45	104.63	104.57	106.65	105.27	105.74	107.14	104.03	105.36	106.05	107.29	106.09	106.71	105.5	106.83	105.62	107.2	107.16	104.46	105.48	104.42	106.36	106.65	107.41	107.66	105.48	104.99	105.79	105.81	105.56	105.08	106.81	105.8	106.58	106.73	107.49	104.15	105.07	104.95	104.92
112.18	111.26	110.59	108.88	110.72	108.52	110.04	109.87	110.18	111.86	110.05	109.94	108.94	109.9	108.35	109.56	109.65	108.64	110.46	111.82	110.8	110.77	109.87	110.22	111.71	109.74	108.13	108.39	111.05	111.61	109.21	109.55	111.07	109.88	108	110.28	108.17	110.21	111.6	110.39	111.25	112.72	109.31	108.81	109.32	108.53	108.04	108.23	108.3	108.44
99.716	101.51	100.77	100.45	101.64	99.114	100.4	98.959	100.95	98.949	100.61	98.417	100.35	101.32	98.61	98.39	98.628	99.316	100.38	101.07	102.69	99.13	98.332	99.651	99.863	98.985	100.22	99.559	101.97	100.46	100.93	98.756	99.668	101.52	100.38	102	100.53	99.562	100.1	100.12	102.3	100.51	101.06	102.12	100.04	100.69	101.74	100.76	99.835	97.099
103.97	104.07	106.12	107.57	106.31	104.53	106.94	104.27	105.01	104.68	107.85	105.23	109.71	107.26	106.22	106.41	108.25	106.65	106.49	103.5	108.52	108.01	105.11	105.7	105.12	105.28	104.17	108.33	105.11	108.34	104.69	106.12	106.39	104.3	106.94	106.9	106.52	107.13	105.69	105.56	105.29	108.06	105.79	104.13	105.92	106.76	106.33	104.24	105.99	104.77
105.26	104.9	105.89	105.01	105.93	104.74	107.59	105.81	104.6	105.8	104.49	105.35	105.3	106.35	103.5	107.02	105.9	105.18	106.28	105.37	104.19	104.63	106.11	105.27	105.94	106.5	106.39	106.81	105.78	105.34	105.06	106.32	107.12	106.86	105.6	106.19	104.76	107.39	107.5	104.91	107.05	103.79	106.14	105.43	103.52	106.41	105.2	102.45	108.41	108.09
112.84	113.78	111	110.46	112.37	108.77	111.86	112.92	112.09	109.32	112	110.13	112.69	111.38	109.47	108.71	111.4	109.21	110.29	109.99	110.56	113.74	110.46	109.76	111.97	111.7	110.1	108.54	110.21	109.49	109.67	111.52	110.38	110.68	110.62	108.13	109.19	110.96	113.33	111.23	110.75	108.91	110.97	109.01	111.86	110.64	109.76	113.79	111.67	111.13
105.16	104.85	106.84	108.07	107.07	106.65	106.94	105.36	105.97	104.52	106.3	106.03	106.37	104.17	106.29	107.35	105.6	105.97	105.65	106.66	108.5	107.34	107.18	107.98	106.52	105.17	105.04	105.81	104.97	105.57	106.67	104.7	102.95	104.83	106.87	105.23	105.01	105.87	106.03	107.86	104.33	106.93	106.37	107.06	105.24	104.7	107.07	103.78	107.46	104.72
112.81	109.78	113.13	112.06	112.61	111.68	111.94	112.41	111.34	109.29	111.24	112.26	113.68	111.98	110.35	111.3	113.53	111.15	113.31	111.44	111.5	111.04	112.25	109.58	110.91	114.18	110.91	111.47	113.35	113.86	112.88	110.64	112.59	112.73	110.06	111.92	109.86	113.06	111.22	114.41	115.08	112.67	110.81	111.53	111.83	111.2	111.61	111.86	110.63	111.52
105.62	105.32	105.04	105.68	103.59	105.52	105.94	107.84	104.68	104.21	107.28	103.48	104.7	108.1	105.25	105.62	106.88	107.62	107.91	106.8	106.49	105.38	106.16	105.04	106.46	105.59	104.44	104.16	105.38	107.63	104.16	108.36	105.53	106.4	106.46	105.4	105.42	106.22	106.88	104.41	105.53	106.2	106.02	105.23	105.8	104.88	106.8	106.08	105.53	103.56
105.5	105.62	105.17	105.05	102.96	106.8	106.23	106.01	104.65	106.56	108.05	106.76	106.8	105.27	103.85	105.54	106.42	104.17	106.38	105.66	103.91	104.4	107.12	104.79	106.55	109.98	107.51	107.51	106.05	104.44	107.89	104.59	105.88	104.42	106	103.67	104.99	105.39	106.96	106.17	104.75	105.55	105.43	104.15	106.07	108.17	105.86	105.1	105.97	105.18
111.13	109.79	112.98	111.16	108.78	109.42	111.31	108.63	109.79	112.23	111.94	112.52	111.95	112.02	111.02	111.5	112.13	110.26	112.9	109.29	111.33	111.37	113.27	112.08	111.35	110.44	110.91	110.98	109.73	109.65	112.32	111.69	109.97	109.98	111.74	111.52	110.61	110.95	113.33	109.88	109.24	110.52	109.86	112.31	109.66	111.26	110.93	112.13	111.01	109.59
106.9	104.94	106.28	106.19	107	106.56	105.77	104.5	103.95	106.29	106.8	106.09	104.72	104.69	104.97	104.1	104.31	107.1	104.32	107.82	105.78	105.08	104.96	106.61	106.62	106.37	103.98	105.53	104.36	107.52	104.84	105.77	106.45	107.95	105.38	105.09	104.96	106.09	104.68	105.78	104.28	107.95	106.43	107.66	106.47	105.15	104.4	106.81	105.66	105.92
105.82	105.6	106.29	105.94	106.78	106.75	105.91	106.49	105.03	104.42	105.91	103.32	106.89	106.82	103.4	103.75	103.64	105.66	106.76	105.86	106.81	105.76	105.15	102.7	106.7	106.82	104.71	103.7	106.88	104.9	105.43	104.56	105.64	104.45	106.77	104.37	106.94	105.6	104.23	106.88	107.98	105.69	107.66	106.43	105.82	106.46	105.03	108.35	105.52	104.68
103.87	107.53	106.82	105.94	105.33	106.38	106.69	107.41	106.1	105.52	106.37	106.33	105.99	104.91	107.88	104.09	106.52	104.48	104.13	104.44	105.35	106.52	103.99	104.25	106.5	104.79	103.49	106.08	105.6	102.14	106.31	103.23	104.83	105.16	107.23	105.41	107.24	103.01	107.92	106.33	104.97	104.16	106.82	103.56	104.71	106.19	106.04	106.1	105.95	105.65
104.91	104.83	105.75	107.02	104.51	105.49	104.94	107.02	104.96	106.34	104.61	102.8	104.5	107.23	103.83	105.78	106.22	106.41	103.71	106.17	105.38	104.8	105	105.09	105.4	105.46	105.89	106.27	104.99	106.86	106.24	107.63	105.57	104.41	106.8	107.1	106.55	107.59	104.86	106.74	105.18	103.79	104.88	103.1	107.18	105.38	107.64	104.08	105.23	104.92
113.79	113.04	111.58	112.33	111.39	112.4	112.78	111.79	111.32	111.67	111.56	111.87	110.02	109.06	111.44	111.95	111.83	112.94	111.84	113.72	111.68	111.46	113.89	112.22	111.4	112.95	111.38	112.92	110.8	112.18	113.67	110.15	111.22	111.79	111.77	111.52	111.85	111.54	113.93	110.67	109.74	112.87	112.94	112.22	110.81	108.96	111.26	112.91	111.71	113.15
105.16	106.79	106.6	107.51	105.01	105.96	106.58	103.23	108.03	104.97	105.32	105.81	104.11	107.43	105.88	107.45	106.27	104.15	105.88	106.53	107.95	106.67	105.71	108.12	108.29	108.34	105.09	109.55	108.3	108.3	105.87	104.94	105.37	106.23	107.11	106.04	105.94	106.71	107.89	106.99	107.5	105.38	108.45	104.79	104.69	106.61	105.17	104.12	104.75	107.34
107.88	106.39	107.12	107.44	105.68	108.59	106.27	107.21	104.21	108.79	106.37	107.84	105.22	105.27	105.59	106.13	104.68	104.12	106.57	106.69	106.09	107.3	107.08	106.8	108.21	105.08	106.17	105.92	106.65	107.66	107.68	105.34	107.67	104.29	105.56	106.4	108.34	105.86	107.52	106.33	107.63	107.92	105.63	106.74	105.64	106.48	106.54	106.96	104.39	107.62
108.16	109.79	110.06	109.88	108.49	110.75	107.49	111.45	111.11	108.09	110.83	108.73	110.79	110.14	111.53	111.07	109.12	109.12	110.48	111.3	112.04	110.97	112.2	110.58	110.88	109.21	109.39	110.17	109.41	108.23	110.15	108.96	109.5	112.44	110.38	107.45	110.6	111.04	107.63	110.75	111.19	107.1	111.18	108.52	108.23	108.89	110.25	111.17	109.76	109.49
104.46	103.98	106.24	106.51	103.67	104.17	105.07	106.18	106.31	108.62	104.58	105.81	105.61	107.57	103.34	106.15	107.32	108.05	104.73	107.63	102.56	104.73	104.41	106.51	105	106.04	105.06	105.56	105.59	104.82	105.92	104.59	105.39	106.37	107.27	104.5	103.28	104.95	105.56	105.9	105.08	104.58	104.45	105.26	105.96	105.02	107.55	104.37	106.84	105.45
111.15	108.74	109.87	110.89	109.85	111.47	112.18	110.6	109.81	113.5	108.69	109.48	109.23	109.63	110.98	109.66	111.81	108.52	112.77	108.62	109.4	111.37	111.17	112.05	108.9	110.82	110.59	111.51	108.94	109.94	108.53	110.22	108.9	111.06	110.93	111.75	113.82	110.83	109.77	110.59	110.46	110.67	109.11	108.46	110.19	107.5	109.77	109.28	109.54	109.83
102	101.91	103.9	100.75	101.04	100.82	100.99	102.41	99.43	100.67	99.379	101.1	101.01	99.266	99.199	100.91	100.56	100.34	100.29	100.86	101.39	101.58	102.19	99.866	99.868	101.47	101.54	99.057	101.43	101.75	100.97	99.844	100.03	101.07	100.1	101.85	102.18	102.87	101.14	100.22	100.47	101.77	101.98	100.82	101.75	99.756	100.86	99.739	100	101.13
104.98	106.06	108.16	106.29	105.87	104.69	105.59	105.92	106.38	105.37	106.91	102.81	104.15	104.86	103.47	103.48	106.87	103.2	106.11	106.78	104.86	107.32	107.46	104.6	105	104.91	105.72	105.77	104.47	106.52	106.22	105.87	105.7	104.11	104.09	105.46	105.07	103.99	106.27	104.31	105.11	103.6	107.32	106.25	105.71	106.05	103.29	105.42	104.26	105.83
100.49	101.16	97.93	99.435	98.916	102.35	99.258	100.66	100.11	100.3	100.85	100.25	99.127	98.613	99.82	103.29	99.946	97.653	100.68	100.9	100.78	99.544	99.077	101.35	100.41	101.76	103.09	101.24	100.13	99.777	99.612	99.445	100.9	99.539	100.74	100.88	101.28	100.55	102.6	101.46	99.643	100.15	99.079	99.301	99.335	98.818	100.06	99.676	101.38	98.839
100.46	98.295	100.27	100.24	99.675	100.32	99.918	99.523	99.966	99.664	101.36	100.94	99.992	101.17	101.86	101.34	97.501	102.54	100.5	102.67	98.447	102.27	100.21	100.49	100.79	100.46	100.64	99.603	100	100.67	99.747	100.19	101.36	100.09	101.72	101.72	101.25	99.833	99.939	101.59	100.69	101.34	102.58	98.99	98.804	101.61	100.57	101.69	99.679	98.862
99.781	102.94	103.87	101.1	100.6	99.108	100.92	101.39	100.98	100.93	101.64	100.4	99.085	101.51	101.48	99.954	100.71	99.522	99.879	101.54	100.45	100.42	100.02	101.13	100.88	102.99	100.94	101.41	99.62	100.47	99.216	99.852	100.69	104.39	99.628	100.42	100.45	101.5	100.06	99.806	100.97	100.72	99.27	99.284	99.079	100.4	97.944	100.81	102.7	97.745
107.2	105.78	105.03	106.57	104.69	105.66	108.72	105.54	106.87	105.98	106.28	106.39	106.85	107.18	107.73	105.21	105.16	105.74	105	107.71	104.94	106.51	109.33	107.99	106.95	107.21	104.93	105.48	106.13	107.58	106.97	108.84	105.03	106.07	104.63	105.54	104.75	105.48	107.74	104.78	107.92	107.14	104.65	105.01	107.71	105.02	108.13	106.69	105.01	104.61
106.7	104.85	105.63	105.19	105.54	104.94	104.92	105.99	105.15	106.34	102.7	105.01	105.26	106.15	106.94	106.32	105.52	106.01	104.33	106.77	104.53	103.43	106.26	107.58	104.05	105.84	105.94	104.83	104.51	105.51	104.57	106.61	106.63	105.26	105.45	104.81	104.67	106.5	105.7	104.13	107.15	107.28	104	101.81	106.68	105.78	106.98	106.38	106.16	105.2
102.63	106.55	104.14	102.95	105.26	104.42	106.91	107.53	101.31	104.99	103.71	104.04	102.37	107.13	106.83	104.31	102.47	103.85	106.06	104.6	104.06	104.06	105.23	105.24	105.11	105.25	101.9	103.45	102.71	106.79	103.57	106.37	105.41	106.64	103.7	105.53	104.26	104.94	103.8	103.82	105.24	104.85	105.79	106.54	104.19	103.66	105.41	103.56	105.18	104.27
103.87	105.64	104.44	104.06	105.06	106.6	104.46	104.45	103.48	104.46	107.24	105.42	105.02	104.25	106.63	106.52	106.04	106.73	105.33	106.24	105.68	106.83	105.44	106.25	105.03	104.84	103.85	106.02	104.81	106.73	106.76	106.33	104.95	103.88	105.25	106.21	104.26	104.82	107.32	108.01	104.95	104.98	103.4	102.76	106.11	104.78	102.4	105.91	104.18	107.11
111.86	108.4	110.37	110.9	110.26	110.15	109.04	111.3	110.63	111.56	111.39	112.31	111.05	108.05	110.91	108.36	110.45	110.25	110.53	110.93	110.54	111.52	110.5	110.26	109.64	110.64	111.59	111.3	111.2	113.66	109.58	111.26	111.52	111.73	110.27	108.82	110.69	108.62	108.63	110.46	109.88	109.81	109.33	111.54	109.55	112.41	108.52	110.35	111.06	111.47
106.37	103.97	107.61	105.23	105.98	104.16	103.03	105.12	105.87	104.94	107.14	105.12	105.74	105.55	107.02	105.38	105.51	107.23	104.75	104.57	105.04	105.41	107.9	103.52	105.97	104.44	104.87	103.94	106.75	106.58	104.84	103.98	103.63	104.11	105.4	107.69	105.39	105.73	105.03	104.08	104.79	104.74	103.96	107.08	106.08	104.82	106.48	107.26	103.6	105.84
108.71	110.35	111.22	110.75	109.76	111.79	110.24	111.36	111.44	108.86	111.75	110.01	108.63	108.62	107.41	110.26	109.19	110.97	111.3	110.57	111.31	108.76	112.39	109.03	112.05	110.03	111.9	110.77	109.64	110.3	108.76	110.35	110.86	109.99	111.63	108.88	109.92	109.58	109.82	109.24	112.53	111.81	109.69	110.65	110.72	110.53	111.92	109.09	111.31	109.02
107.31	102.9	105.15	105.15	106.75	105.61	104.4	103.79	104.7	105.33	106.41	105.27	105.3	104.82	104.71	105.79	105.28	105.98	102.82	103	107.43	105.29	107.08	106.77	104.75	103.25	104.51	104.92	105.66	105.95	106.1	105.95	106.62	108.02	105.31	106.4	104.51	106.8	103.44	103.88	105.14	107.23	105.78	105.54	105.01	106.82	104.88	107.76	104.44	103.09
108	105.57	107.8	105.65	105.41	109.14	103.41	106.78	105.07	104.34	103.87	107.32	107.57	106.45	106.47	109.24	104.85	106.13	107.67	107.12	105.2	105.72	105.95	107.29	106.46	106.29	105.55	107.09	106.41	107.06	107.39	106.01	107.1	107.46	107.01	106.32	104.75	104.6	105.87	105.79	107.4	106.33	107.46	108.92	105.68	105.27	106.78	105.88	105.13	105.06
103.79	105.4	105.14	105.59	103.55	105.99	104.06	106.41	105.53	102.15	103.94	104.21	104.38	103.63	104.55	103.79	103.75	101.41	105.56	104.71	105.19	104.98	106.19	103.75	105.24	102.66	103.59	103.07	102.28	103.92	103.54	104.17	103.67	100.22	103.69	103.05	102.99	103.66	105.05	103.61	102.49	101.69	104.62	100.71	104.14	103.09	104.58	103.88	102.98	106.02
104.37	103.94	105.36	105.82	106.59	104.92	105.4	105.04	107.61	104.38	106.45	104.9	104.9	105.35	107	106.45	106.28	105.98	105.69	106.04	107.15	104.87	104	106.36	103.9	108.04	106.93	106.08	105.93	106.47	106.78	106.57	106.48	103.61	104.35	106.33	106.46	105.11	107.85	105.5	105.93	105.04	104.94	105.46	108.39	108.58	103.84	106.28	106.96	107.13
104.84	107.3	107.53	108.6	106.47	108.44	107.6	105.44	106.98	106.71	106.47	107.69	106.98	107.62	105.69	104.1	104.9	108.79	107.2	108.02	105.97	108.22	104.23	106.67	103.37	107.4	105.4	108.19	105.23	106.52	106.06	107.37	106.74	105.57	105.62	106.63	104.87	108.14	106.93	104.85	106.35	107.88	106.63	106.29	106.36	106.36	104.81	106.97	105.6	107.21
105.81	107.4	105.2	106.44	106.07	106.28	105.45	105.93	106.1	105	104.46	106.32	106.88	105.54	105.91	105.22	107.72	104.82	106.64	103.42	106.15	105.01	108.12	107.41	104.61	105.22	105.44	104.52	106.43	104.08	106.75	105.54	105.73	102.34	105.58	108.42	105.77	105.94	105.17	108.05	105.11	105.2	106.94	106.51	105.6	105.13	107.29	105	104.7	105.9
105.75	106.87	105.84	105.53	107.56	107.37	106.41	104.81	105.21	107.16	108.17	106.56	106.21	106.15	108.17	104.56	105.42	106.48	106.84	107.05	106.51	105.9	107.03	106.11	104.92	105.77	107.13	106.85	106.72	107.4	105.05	107.46	107.91	105.85	107.05	107.49	107.28	104.18	107.2	106.88	105.22	109.82	106.15	107.26	106.66	106.36	107.16	109.26	106.66	107.65
106.75	108.3	106.48	105.67	107.66	107.72	108.51	108.41	106.98	106.23	107.73	105.52	107.25	105.56	106.77	107.83	106.08	105.39	108.45	105.84	105.52	106.6	106.08	106.69	106.29	107.67	107.55	107.84	106.66	107.25	106.62	104.67	106.35	106.78	105.91	106.32	106.74	107.71	107.45	106.88	106.77	107.29	110.35	107.13	107.05	107.73	107.72	107.52	108.29	107.84
105.42	105.15	105.68	104.94	104.48	106.99	104.76	103.37	105.02	105.35	104.79	108.91	103.03	106.7	105.2	107.92	105.27	104.19	106.11	103.35	105.77	104.76	105	103.29	104.05	103.14	102.79	106.58	103.84	103.95	105.36	106.53	105.05	105.54	105.3	104.36	106.99	102.06	102.97	103.72	103.95	107.43	104.15	104.22	104.55	104.73	102.14	104.09	103.06	105.64
109.17	110.92	109.91	111.34	109.56	109.73	110.38	108.39	111.37	107.85	109.14	111.37	110.5	109.21	107.27	111.16	110.3	110.12	108.22	108.05	110.13	109.31	110.77	107.77	107.63	110.69	109.97	111.27	109.5	109.03	109.86	111.89	108.5	110.31	111.89	109.39	110.83	109.62	109.52	106.56	111.02	109.11	109.95	111.53	109.61	108.72	110.23	110.5	108.49	109.38
99.863	101.26	101.1	101.51	99.81	100.94	100.15	102.8	98.041	97.771	100.62	98.905	99.712	99.599	100.3	101.47	100.77	100.55	100.45	100.83	99.611	100.56	99.135	101.12	98.204	100.32	100.54	99.056	101.17	100.14	99.698	99.541	99.293	100.06	101.73	100.79	100.68	101.14	97.984	101.28	100.36	99.054	101.84	99.189	98.695	100.23	97.56	98.458	100.12	99.683
106.42	105.33	106.81	102.95	105.36	106.87	108.07	105.11	106.06	105.9	103.19	105.17	107.3	106.38	106.33	107.11	106.17	106.47	107.16	106.29	105.86	106.09	106.25	107.21	106.56	107.75	103.66	107.69	104.12	107.72	105.54	106.61	105.69	107.06	102.75	106.53	110.09	107.37	106.23	104.84	106.3	106.21	105.64	106.38	106.63	105.17	105.78	107.98	107.33	107.28
105.91	104.56	105.03	103.73	105.23	102.23	104.98	106.72	104.28	105.99	105.58	103.91	106.98	105.53	105.05	105.73	106.03	104.1	105.81	106.36	103.47	103.54	104.88	105.77	104.59	104.92	104.58	102.97	103.14	101.82	103.1	105.63	104.02	103.28	104.66	102.41	102.1	104.8	106	103.75	104.28	103.09	105.71	103.35	106.05	105.15	104.29	108.11	105.66	106.41
111.72	114.2	112.08	109.23	113.21	112.2	111.74	112.61	112.42	111.78	110.02	111.18	112.44	110.17	111.53	113.36	111.17	113.91	111.45	111.6	112.72	109.74	110.53	113.32	112.12	110.04	109.54	111.93	110.98	111.05	112.87	111.48	110.56	112.66	109.73	112.74	110.62	113.44	112.31	111.57	110.97	111.67	114.47	112.69	111.76	111.52	112.33	114.45	112.9	114.03
115.89	117.99	115.36	118.14	117.25	116.55	118.13	118.54	120.73	118.03	116.7	117.47	118.75	118.37	118.24	119.12	119.21	118.31	116.36	118.03	117.84	118.71	117.8	118.5	119.36	115.57	116.86	117.97	117.56	117.56	117.09	118.99	119.25	117.21	117.82	117.76	115.99	115.61	116.81	116.4	117.76	117.05	116.71	116.35	117.5	119.27	118.09	119.56	117.91	117.16
109.7	111.95	112.51	111.23	110.99	111.72	109.87	112.07	111.92	113	112.64	110.5	111.49	111.82	110.22	111.67	114.26	112.92	114.06	113.93	116.37	111.22	110.26	112.36	113.95	110.44	110.63	110.91	112.69	112.42	113.68	112.49	112.74	115.44	115.15	113.36	112.06	110.54	112.77	108.44	114.1	113.12	113.74	110.63	112.71	112.24	112.45	113.02	112.29	112.42
102.72	106.63	107.14	105.91	103.19	106.02	104.45	104.5	104.18	105.66	106.15	105.27	107.21	104.4	104.54	107.5	106.61	106.55	107.18	106.86	105.92	109.09	105.33	107.79	106.32	106.14	106.26	106.76	106.13	107.95	106.38	107.27	105.01	107.17	105.83	106.46	105.69	108.06	105.18	104.87	106.85	104.94	106.66	105.83	106.09	104.81	107.29	107.49	107.59	105.91
111.47	112.26	111.14	111.37	110.62	110.71	113.7	112.74	111.7	112.36	112.22	112.18	111.9	110.75	110.8	110.84	111.47	109.49	111.09	110	112.73	113.42	112.71	114.18	112.75	112.87	111.99	111.27	111.75	112.75	112.36	112.14	111.74	111.94	111.75	111.48	113.4	110.42	114.15	114.39	112.33	111.98	111.47	112.55	110.8	112.43	110.19	111.26	112.09	112.01
109.59	107.88	106.33	106.16	107.63	104.82	105.76	108.44	106.7	106.85	106.4	107.39	106.83	107.28	105.24	106.15	107.97	106.99	105.52	103.61	107.2	108	108.17	107.08	106.45	108.7	106.18	106.71	105.92	108.22	107.3	108.93	106.11	105.27	106.39	105.69	105.83	106.11	104.67	108.16	107.21	105.38	107.5	107.94	106.3	107.11	107.16	108.31	106.76	108.57
100.75	101.38	101.02	98.136	99.588	101.14	99.618	99.236	98.036	100.84	102.48	95.838	100.64	101.52	99.069	100.62	100.04	97.306	100.98	102.43	97.598	99.596	97.739	98.301	98.368	100.92	101.59	98.635	96.261	101.65	101.48	99.81	102.05	99.883	100.2	101	99.511	101.42	98.878	98.966	101.82	98.132	97.958	100.27	100.49	99.032	98.864	100.07	101.12	100.12
111.21	110.88	110.16	112.94	112.51	111	110.79	110.42	109.6	112.42	110.66	109.2	111.22	111.55	109.07	111.55	109.71	112.22	110.41	109.78	111.58	109.84	111.44	110.79	111.95	111.58	110.01	109.92	111.22	112.21	110.64	111.99	110.43	109.93	111	110.88	110.82	111.04	110.54	110.97	111.61	111	109.83	113.4	111.27	110.98	110.77	112.17	110.67	112.06
108.37	110.05	108.79	112.19	110.11	109.71	109.68	109.76	108.41	110.12	109.3	109.48	110	109.87	111.94	110.14	110.72	108.88	107.89	110.19	109.46	109.93	109.72	111.44	108.15	110.76	109.42	110.71	110.56	109.11	111	111.01	109.41	109.1	107.56	109.29	109.97	113.32	109.72	109.34	109.47	109.97	109.06	111.69	107.81	110.14	110.43	108.36	110.39	111.64
104.37	103.99	105.89	105.96	103.81	107.97	107.13	103.99	104.3	104.64	105.62	105.65	106.54	106.73	105.35	105.76	104.64	107.07	106.78	106.41	105.92	104.45	105.32	105	104.94	106.3	106.32	106.71	105.66	105.68	106.74	106.65	104.1	104.84	107.58	106.56	104.62	105.04	105.9	105.85	104.36	105.54	105.19	107.75	104.08	107.67	106.73	106.31	104.77	105.57
106.22	102.8	104.81	104.93	103.93	106.61	104.29	107.09	105.54	105.42	105.24	106.05	108.46	104.23	106.66	103.27	106.86	106.7	104.79	105.48	105.37	104.83	105.41	104.84	106.97	106.37	104.61	104.37	105.37	105.39	105.87	105.58	107.68	106.55	104.34	105.23	104.61	102.16	106.36	106.17	104.45	104.47	106.93	106.92	105.27	105.77	105.79	106.35	106.52	106.09
100.18	99.425	99.749	100.93	101.56	99.523	99.394	99.857	98.696	99.434	99.521	98.44	101.05	99.284	98.669	103.62	100.37	98.692	99.784	98.492	100	99.532	99.961	100.62	99.192	99.634	99.494	99.805	101.54	101.08	101.61	100.9	101.57	100.57	98.87	99.194	102.28	100.78	103.21	101.21	100.17	100.78	101.46	98.841	99.605	99.565	99.45	97.952	97.132	100.32
105.97	105.4	105.36	108.59	104.26	104.83	107.49	105.74	106.98	105.06	104.17	105.44	105.3	103.65	105.34	103.17	106.83	105.56	106.23	105.79	109.7	104.13	106.96	103.29	106.36	103.61	106.17	104.86	105.91	105.39	107.41	107.39	106.24	106.32	105.47	106.11	107.79	105.11	106.18	105.09	108.03	107.25	105.07	105.49	106.6	105.29	105.37	104.45	107.22	105.49
106.69	106.86	106.84	109.31	108.03	107.11	106.65	105.39	105.94	107.45	104.88	107.77	105	107.81	105.6	107.55	107.47	108.2	107.77	106.13	107.09	108.13	107.52	105.64	108.31	106.82	106.84	105.99	106.46	106.85	109.06	108.01	106.99	108.4	106.9	106.6	107.05	104.16	107.2	108	107.02	108.38	107.28	108.21	109.14	107.13	106.37	108.65	107.6	106.01
104.71	108.71	105.72	104.44	105.6	106.41	106.01	104.95	102.19	106.79	106.73	104.93	105.61	107.37	105.09	106.29	104.52	104.86	105.06	103.37	105.1	105.99	104.39	104.3	105	104.28	103.25	106.29	104.01	108.52	105.79	107.24	103.49	105.93	105.64	103.77	107.82	104.8	106.82	104.78	105.89	105.09	105.33	105.41	106.14	105.77	104.62	106.21	105.28	105.68
102.09	105.1	104.63	105.28	103	104.15	106.83	104.58	104.72	105.13	104.8	105.03	104.05	105.85	105.72	106.04	105.42	105.29	104.4	105.61	104.99	104.39	106.38	104.21	101.01	104.29	104.19	104.06	104.38	105.05	104.31	106.36	104.88	105.93	105.26	102.63	106.95	103.85	103.5	107.03	105.92	105.65	103.07	102.53	106.94	106.42	105.12	102.19	103.8	105.37
110.12	109.68	109.78	108.9	108.48	110.41	111.26	109.26	110.88	109.83	110.41	110.07	109.58	111.09	109.96	109.09	110.72	108.16	112.03	109.98	112.04	111.54	109.95	109.31	108.47	109.97	108.36	108.15	109.49	110.32	109.17	109.13	108.35	109.09	111.16	110.17	108.91	109.9	108.61	109.54	109.45	108.65	108.38	110.53	111.12	108.5	109.02	109.8	110.44	108.45
107.98	104.34	104.66	106.22	104.92	104.17	104.71	105.33	103.81	107.01	106.4	104.86	104.49	105.21	107.22	105.23	105.68	103.74	106.5	105.26	103.8	103.28	103.36	106.46	104.33	105.86	106.14	107.79	105.79	103.52	106.06	104.9	104.26	104.13	105.8	105.74	105.3	107.56	104.54	106.13	105.25	106.51	105.57	106.43	104.42	106.68	105.08	104.41	106.22	106.31
106.59	105.39	107.35	105.6	104.14	104.16	106.04	106.51	107.3	104.57	108.3	104.92	104.39	106.29	105.29	107.43	105.24	106.23	104.78	106.4	104.48	104.38	103.35	105.16	105.04	107.03	106.16	105.25	106.13	106.65	104.38	107.7	106.8	105.7	106.5	105.17	105.09	103.89	105.64	105.6	105.13	105.26	105.98	103.76	105.6	105.88	104.55	107.56	106.71	105.6
105.1	107.26	105.6	104.2	104.59	106.97	106.3	106.78	106.43	106.32	106.28	106.03	105.25	104.63	104.96	106.04	106.45	105.5	102.41	105.81	103.59	105.37	105.33	106.1	105.86	104.58	104.34	105.45	106.11	104.18	105.34	106.48	105.83	105.8	106.74	105.19	104.4	104.71	102.06	105.9	104.12	105.74	106.14	105.42	103.17	105.29	106.69	105.61	106.03	104.98
107.63	108.04	106.25	104.01	106.26	106.72	106.71	107.35	108.63	105.93	108.5	105.54	106.14	105.88	105.71	106.2	105.25	105.51	104.8	107.53	104.58	104.95	106.65	105.81	106.41	106.07	105.85	106.27	108.07	104.35	104.4	106.36	107.57	107.64	104.51	103.34	106.86	107.92	106.73	106.88	106.19	105.4	105.38	106.1	105.57	105.83	106.55	106.27	106.7	105.35
107.33	111.02	109.21	108.82	110.93	110.38	108.33	110.61	108.4	111.08	108.98	107.88	112.92	111.06	107.87	110.1	111.67	110.56	109.68	111.52	110.61	110.12	110.6	108.6	109.13	109.36	109.98	108.22	109.2	109.93	111.09	108.82	109.51	108.81	108.97	108.68	109.31	109.45	109.71	112.6	110.57	113	109.02	110.99	112.73	110.62	112.21	110.01	110.57	112.01
105.55	105.51	107.1	106.39	104.11	104.39	104.5	105.97	102.8	106.42	104.45	105.2	103.16	106.18	106.23	105.66	105.36	104.63	103.41	104.65	103.93	105.5	107.66	105.28	106.55	105.77	106.87	106.42	105.63	106.59	105.71	106.61	105.18	105.57	105.1	106.39	104.92	106.67	105.21	104.84	107.31	105.82	103.02	105.01	107.57	105.43	106.17	106.94	106.37	106.2
111.68	112.03	111.19	112.66	112.99	113	111.48	111.83	110.48	112.68	113.54	113.53	112.19	111.77	110.78	113.06	115.04	112.32	112.45	112.24	112.34	114.16	112.65	111.62	114.56	112.29	114.93	115.09	111.01	111.8	112.1	110.79	112.71	112.39	111.11	112.87	112.43	115.24	112.15	110.53	114.48	111.19	110.15	110.34	111.22	113.95	110.91	110.54	113.27	114.18
99.598	99.999	99.268	100.34	98.128	99.65	101.27	100.59	101.54	98.356	101.66	101.56	100.99	100.38	99.492	100.9	100.02	100.81	98.847	101.42	102.03	97.915	99.254	100.45	101.69	101.86	101.34	100.43	101.45	99.545	100.44	100.07	101.2	99.641	100.97	100.37	102.52	98.38	99.136	99.002	98.904	99.548	101.29	101.66	100.84	98.801	101.34	101.02	100.56	99.262
104.34	106.31	107.67	103.7	105	105.97	106.58	107.82	106.81	104.85	105.87	104.89	106.06	106.99	107.54	106.82	107.38	103.56	104.87	105.75	103.89	108.52	105.97	104.63	108.76	105.18	105.45	104.92	107.15	106.99	105.88	101.88	106.86	105.22	108.39	104.78	106.6	104.68	108.77	105.81	105.77	105.9	106.1	104.88	105.75	105.32	105.48	104.84	106.32	106.03
106.21	106.85	105.35	105.46	106.47	104.74	105.48	106.4	105.18	104.78	106.06	104.89	102.91	106.72	105.95	105.84	106.69	106.29	105.36	107.15	104.01	105.38	107.06	106.4	106.01	104.65	105.26	104.72	107.25	105.11	104.01	103.97	107.68	105.37	105.19	106.72	106.26	104.51	104.66	108.94	102.62	106.7	106.08	103.71	107.3	103.81	104.21	106.59	105.52	107.07
118.33	119.96	118.21	116.11	118.68	115.85	118.31	117.63	118.6	117.98	116.44	118.81	116.08	118.14	117.81	117.33	116.42	116.78	115.95	117.38	116.84	118.57	119.38	118.96	118.44	118.76	116.89	119.4	116.85	116.37	117.31	115.94	117.77	118.32	116.77	118.79	116.2	115.11	117.83	117.12	116.27	117.88	116.86	118.74	118.77	118.22	117.77	116.35	117.66	116.56
104.56	101.53	104.88	103.76	105.27	106.07	106.23	106.63	105.65	104.66	104.9	106.52	106.55	105.5	105.87	103.27	105.81	105.04	105.21	103.44	104.14	103.88	104.28	104.46	106.97	105.18	101.55	101.05	104.47	103.19	103.32	104.08	104.13	102.8	105.21	107.15	105.17	103.93	104	104.09	104.3	105.93	104.92	105.39	103.56	102.81	103.98	105.5	105.93	105.05
107.3	109.86	108.65	108.32	110.27	109.81	109.99	110.83	109.08	111.13	110.83	107.58	108.48	109.84	106.69	108.4	110.82	109.93	110.31	111.25	110.91	112.59	109.82	110.86	109.03	110.41	111.46	110.2	111.58	110.33	110.72	110.67	109.04	107.89	107.27	109.38	110.21	108.54	108.42	110.09	108.62	109.76	108.13	109.76	110.91	112.09	110.25	110.3	110.68	109.93
106.31	106.03	104.47	104.71	106.43	107.82	107.48	105.32	108.16	106.26	105.68	108.72	108.06	105.34	108.03	106.12	106.9	106.02	105.92	107.35	106.86	106.41	106.81	103.7	106.02	106.55	106.28	103.36	104.47	105.62	108.01	104.95	109.7	108.08	106.27	105.12	107.32	106	105.52	107.56	106.22	105.36	107.74	106.8	108.07	106.89	105.85	105.31	106.34	105.82
105.74	105.91	104.88	105.87	107.19	105.55	107.26	105.15	103.56	103.91	105.75	106.38	104.43	105.14	106.69	105.01	104.26	105.61	106.18	105.02	106.99	107.18	105.95	108	106.26	106.25	107.79	104.9	102.96	105.2	108.61	106.08	105.35	106.6	107.64	106.22	104.04	106.71	104.93	105.44	107.82	105.18	105.24	104.06	105.18	105.96	105.05	104.12	104.06	106.51
97.635	99.051	99.54	99.987	101.04	101.13	100.24	99.161	101.14	100.21	99.665	101.17	100.06	99.014	99.436	102.38	98.231	99.857	100.69	99.621	97.558	100.34	100.9	99.269	97.155	98.918	99.532	99.824	100.08	101.26	98.589	100.15	98.338	99.669	98.453	101.07	98.297	96.988	99.599	100.07	100.52	98.952	99.756	99.191	99.732	100.01	100.07	98.502	96.95	101.28
111.98	108.32	109.46	111.04	110.69	111.06	110.11	111.37	110.61	109.45	113.13	111.62	108.9	110.77	111.7	110.78	110.9	109.36	108.7	108.75	111.33	110.52	111.02	111.65	110.21	110.38	109.88	108.33	109.89	110.01	111.1	108.81	109.43	110.7	110.04	110.5	109.4	110.57	106.96	108.98	111.76	110.49	110.61	110.55	110.02	109.88	110.16	109.83	110.9	110.11
105.67	106.08	105.74	104.97	106.08	107.42	103.95	106.24	104.5	108.08	105.3	106.68	106	104.28	104.52	105.12	105.09	102.04	104.09	105.93	105.21	104.83	105.55	106.41	105.26	105.88	107.22	106.96	103.56	107.93	106.23	104.02	106.19	104.6	107.37	106.68	102.37	105.56	106.48	106.06	103.98	105.84	102.9	105.36	106.12	103.8	106.58	104.98	104.79	104.63
100.37	98.478	100.97	102.32	100.4	100.15	102.6	99.254	99.616	99.725	100.54	98.085	100.9	97.968	98.593	101.38	100.63	99.558	99.804	100.13	98.683	99.933	99.321	101.92	97.927	98.899	98.513	99.34	99.806	99.004	99.434	99.857	99.629	100.83	98.884	98.668	99.086	99.577	100.51	99.39	100.34	100.23	101.36	99.516	100.01	101.02	101.49	100.63	102.37	100.13
106.29	107.02	107.73	105.98	105.28	106.06	106.8	106.15	105.19	106.77	108.46	105.74	107.47	106.21	103.73	106.25	108.43	106.94	109.8	106.13	107.83	105.88	106.53	106.64	106.6	106.22	106.48	106.02	106.38	106.29	104.57	105.46	104.87	107.14	105.43	106.07	107.26	104.72	106.14	106.99	106.42	104.33	105.62	105.4	108.7	106.39	106.49	106.19	108.18	102.81
100.18	98.867	98.273	99.429	101.27	100.38	98.645	98.994	101.69	100.39	100.71	100.59	100.19	99.343	98.912	100.28	100.1	98.59	98.695	100.63	99.07	99.944	100.15	103.07	100.14	99.78	100.12	99.937	99.968	98.945	100.29	99.931	98.993	98.816	98.851	97.844	100.04	100.91	100.09	101.39	100.56	100.54	100.41	99.96	99.853	99.661	99.901	101.15	97.829	100.38
110.32	105.47	105.23	105.15	105.89	103.93	105.91	105.64	103.04	104.77	106.4	105.77	107.04	102.76	104.32	105.63	106.17	105.95	103.67	105.33	105.87	105.02	107.22	106.51	104.48	108.12	105.39	104.24	106.37	106.91	107.27	103.99	105.56	103.5	103.97	104.22	105.28	105.99	106.54	104.92	107.55	103.85	106.21	104.8	105.04	104.2	105.57	105.28	106.73	107.65
114.52	111.4	111.54	113.86	112.38	113.38	113.03	114.15	113.09	111.22	111.25	111.38	112.24	110.08	111.8	114.62	108.51	114.23	110.67	112.99	112.15	111.01	111.76	111.57	112.76	113.8	112.33	112.79	109.83	112.98	114.87	112.64	111.55	112.22	111.13	110.67	113.59	111.95	113.12	113.29	110.73	111.4	111.35	112.81	111.7	111.58	113.83	111.32	111.68	111.13
99.31	102.26	102.18	98.915	100.37	102.94	100.5	101.54	99.469	100.29	99.794	97.807	101.21	100.97	99.573	99.471	100.05	102.65	102.03	102.01	97.418	102.21	100.42	102.28	99.497	100.18	100.39	99.22	98.956	101.97	100.79	101.34	100.2	100.78	101.42	100.1	99.523	99.575	103.39	100.41	100.92	100.05	101.7	97.528	99.623	99.861	101.63	101.09	101.34	100.4
111.59	110.46	111.86	113.34	113.04	112.82	110.54	113.53	111.16	113.49	109.47	111.36	112.87	110.43	112.51	110.04	111.28	111.11	111.87	112.61	111.36	110.71	112.43	111.74	108.82	111.7	109.67	113.11	111.48	114.49	110.71	113.64	111.48	112.93	110.22	113.65	111.04	111.31	111.9	110.38	111.49	112.29	110.76	112.88	110.91	108.9	112.06	111.31	112.12	110.5
109.57	112.04	111.67	112.95	113.5	110.7	109.3	111.11	113.87	113.58	111.3	111.85	110.22	113.03	113.08	109.83	112.6	112.91	111.66	112.07	111.35	111.36	112.68	112.03	110.91	113.34	112.1	111.77	111.16	111.12	114.6	112.26	114.22	113.1	112.41	112.76	110.25	114.48	114.32	111.64	112.58	110.91	110.49	111.68	111.85	113.19	112.39	112.12	112.43	110.66
104.26	105.2	106.45	105.01	103.82	105.3	104.12	104.41	105.64	103.47	103.86	106.94	107.13	105.2	101.59	102.73	105.33	102.66	103.55	106.02	101.74	103.54	105.67	104.63	105.08	104.8	104.07	104.97	101.86	100.7	104.54	104.41	102.38	105.17	104.68	106.43	105.95	104.66	102.68	104.63	105.21	104.58	104.02	105.16	105.56	104.79	104.27	105.2	104.1	103.6
113.49	111.03	112.38	110.46	111.16	114.44	113.4	111.8	110.66	110.74	112.77	112.56	114.65	112.31	113.46	111.94	113.36	114.05	113.38	114.59	112.57	115.33	112.81	113.03	113.79	112.89	113.41	113.68	113.68	114.5	111.73	114.92	113.21	114.06	113.6	113.48	114.13	113.16	111.73	114.57	114.13	112.29	112.91	113.38	112.34	110.77	113.2	111.93	112.01	112.85
97.258	99.807	99.169	99.091	99.775	97.2	99.771	98.869	100.26	100.17	99.908	98.266	102.72	99.132	99.221	101.14	98.54	98.337	98.852	99.063	101.67	99.981	101.3	98.461	99.216	100.07	99.81	100.54	98.211	102.03	97.619	100.37	96.956	100.66	98.761	99.308	100.52	100.21	98.419	100.13	101.3	101.37	100.71	100.93	101.55	99.607	99.504	99.816	98.723	98.34
103.91	104.53	105.61	107.35	104.57	106.13	104.1	102.72	106.96	105.03	106.27	106.06	105.92	103.95	105.81	106.37	106.76	103.33	106.84	105.2	106.79	106.88	104.42	104.71	106.15	102.76	104.59	103.38	105.7	105.04	105.68	103.55	107.22	104.13	102.94	104.18	106.73	102.28	105.67	101.52	105.92	105.65	105.37	106.02	102.92	104.19	103.96	104.47	105.89	104.92
108.08	107.12	105.38	106.24	106.69	106.89	109.65	106.69	105.22	107.11	107.72	106.07	107.26	108.79	107.36	105.8	105.89	106.65	106.22	108.01	108.38	106.84	107.63	107.56	106.57	105.97	107.34	104.67	107	107.27	109.04	107.53	104.95	106.49	107.75	109.31	106.85	105.29	105.11	106.09	106.84	105.03	109.26	106.82	107.3	108.76	107.36	107.21	108.67	107.68
105.29	105.57	108.42	106.1	105.2	105.25	106.19	105.18	105.91	107.7	105.94	108.26	107.12	106.9	107	105.48	106.32	104.89	106.98	109.41	106.33	106.88	106.4	106.82	104.3	108.45	105.35	107.19	108.8	106	106.71	107.21	107.58	105.97	106.67	104.73	106.67	108.12	104.48	103.9	104.85	104.86	105.14	104.8	107.27	108.62	105.65	106.83	105.54	106.38
103.66	107.03	104.76	104.03	108.65	107.23	106.38	105.11	105.63	104.77	107.15	105.77	105.94	105.55	107.08	106.98	105.94	105.55	107.19	105.28	105.9	102.12	107.38	106.02	105.27	105.16	103.43	104.02	106.35	105.81	105.41	104.84	106.64	105.24	105.56	106.3	104.7	106.99	106.76	104.61	104.86	106.82	106.06	104.18	106.91	106.32	104.76	104.84	107.05	105.86
106.56	107.59	104.25	106.83	104.72	107	106.57	105.76	104.56	108.72	106.45	104.49	104.37	104.97	104.68	105.84	106.85	105.46	104.8	104.9	105.65	106.27	107.12	105.82	107.79	105.18	105.59	106.35	107.55	105.59	105.93	106.16	106.72	105.57	103.03	106.15	105.52	107.35	107.11	106.04	105.26	103.47	107.99	105.7	105.42	106.89	105.16	107.23	104.56	103.67
104.22	103.83	105.92	104.89	105.35	105.07	104.65	106.06	103.35	104.92	103.8	105.68	103.73	102.87	104.61	104.23	106.31	104.24	106.19	103.49	105.44	105.48	105.19	106.92	105.95	102.1	104.9	104.06	104.8	103.45	105.18	104.92	104.28	105.34	103.13	105.28	104.61	105.29	103.77	106.17	103.74	104.1	104.79	104.21	106.68	105.06	106.11	106.76	107.25	105.22
106.48	106.16	108.1	106.12	105.6	106.35	107.13	107.52	107.09	106.19	107.42	105.91	106.53	105.42	104.35	108.79	105.36	106.66	107.45	105.66	103.52	105.35	105.35	106.36	108.27	103.7	106.48	106.38	106.3	108.02	107.28	105.78	108.97	107.3	106.31	105.48	107.72	108.61	106.46	106.25	105.45	105.05	105.35	107.03	106.03	106.39	106.84	107.4	106.17	106.2
108.7	108.94	109.12	105.5	108.23	103.95	106.49	107.01	105.17	106.19	106.11	108.93	108.44	105.68	109.07	105.04	105.03	108.12	108.2	107.32	106.94	106.51	106.94	106.29	106.45	107.01	106.88	105.73	107.21	108.39	106.26	109.67	106.09	107.71	107.08	109.31	107.16	107.73	108	107.54	107.13	107	106.22	105.91	106.97	105.86	107.14	110.43	104.76	106.84
113.67	111.35	111.11	111.3	112.63	113.99	111.61	111.94	113.86	112.58	109.59	112.69	111.13	112.12	113.43	110.51	115.45	111.21	110.93	111.95	110.68	109.26	112.07	110.88	112.01	113.9	109.86	111.3	112.9	113.54	110.1	111.88	110.25	114.07	111.22	111.8	110.22	112.61	113.8	114.1	111.72	112.51	113.07	111.93	110.13	113.4	111.93	111.86	110.8	111.64
100.69	100.49	101.78	102.12	100.67	103.1	101.19	100.68	100.82	101.46	100.48	101.99	100.04	100.96	100.25	101.93	102.42	102.72	101.59	101	99.887	102.06	102.09	100.38	101.48	101.63	102.68	98.745	100.18	100.98	101.94	101.23	100.52	101.97	100.45	100.06	101.49	99.423	100.14	100.45	101.96	102.67	101.79	101.68	101.29	101.81	100.37	99.424	102.9	98.057
111.33	109.9	110.83	109.84	114.78	110.75	110.44	112.49	108.46	109.93	112.07	110.45	112.29	110.5	111.41	108.87	110.05	110.93	112.11	111.16	114.33	113.99	112.07	112.13	112.85	111.97	111.11	113.86	112.84	110.42	108.97	112.1	112.36	109.71	111.05	111.99	112.62	114.16	112.6	113.2	111.83	113.33	109.81	110.84	112.39	112.65	109.06	110.89	111.54	112.71
106.52	107.17	105.29	106.59	107.08	106.23	108.72	108.83	106.3	106.64	105.58	105.76	106.32	105.26	108.19	106.81	107.91	106.57	107.76	104.31	106.78	108.25	108.5	106.5	108.58	107.55	108.32	104.32	107.27	107.77	105.67	105.27	106.38	107.32	107.65	106.79	105.79	105.15	107.07	107.85	107.48	105.92	108.64	107.64	104.01	106.8	107.42	107.61	108.35	106.02
103.22	104.7	107.34	103.01	105.78	105.52	105.21	105.71	104.25	106.57	105.77	106.66	105.64	102.29	106.01	106.4	104.81	106.34	104.24	105.6	107.28	104.68	107.23	104.91	106.24	106.53	103.39	106.48	106.88	104.72	105.7	103.92	105.67	104.41	103.76	107.42	105.42	104.26	106.66	104.19	105.42	106.66	106.48	104.5	104.98	105.51	104.38	106.68	105.44	105.62
105.93	106.27	107.78	105.69	106.97	108.26	104.61	107.41	106.24	108	104.57	105.99	106.47	107.29	104.92	106.85	106.38	106.7	105.74	104.65	106.83	108.14	104.85	107.1	107.42	106.77	103.66	103.88	106.64	106.17	106.09	108.08	106.52	104.95	104.97	103.13	107.65	106.46	105.12	105.7	106.47	106	106.97	105.1	105.71	103.8	108.71	105.41	105.89	102.5
106.5	106.61	107.72	105.19	105.88	104.92	106.85	106.12	107.73	106.36	106.17	108.44	107.08	105.28	106.37	107.66	107.14	105.56	107.06	106.89	106.4	107.67	106.89	108.91	105.72	107.58	107.22	105.64	106.9	106.45	106.5	104.66	105.22	108.66	104.66	106.36	106.78	107.59	108.92	106.34	106.84	107.27	104.91	103.1	106.9	107.76	106.11	106.49	105.55	106.66
110.18	111.28	110.3	112.18	110.2	111.66	111.96	109.46	110.23	111.83	112.34	110.24	111.04	110.42	110.42	111.9	108.5	109.74	113.46	111.53	109.53	110.59	111.04	109.52	108.81	109.44	109.84	110.53	111.68	110.46	111.13	111.4	110.35	109.8	111.3	108.49	110.16	111.66	111.11	108.89	110.62	113.45	110.83	110.96	112.97	112.27	111.1	110.57	110.49	110.99
107.87	107.3	105.82	107.55	105.28	105.25	105.66	105.88	106.54	104.93	105.91	105.44	105.34	105.87	107.01	106.29	105.34	106.24	106.93	106.81	106.49	104.26	107.34	107.4	105.75	106.46	105.5	105.68	106.42	106.14	106.07	106.5	104.96	107.15	108.27	107.12	107.51	106.92	107.24	106.26	106.97	106.96	104.67	107.46	107.8	104.07	107.1	105.6	105.76	107.3
112.21	112.34	111.15	108.87	110.96	114.21	113.14	113.88	113.74	109.47	113.27	114.14	111.72	109.14	110.79	112.11	112.07	111.88	111.07	112.58	111.25	111.65	110.47	110.38	112.88	112.47	112.48	112.76	112.41	113.13	111.68	111.14	113.5	112.49	113.23	113.51	112.22	111.72	112.92	112.42	111.27	111.97	112.1	112.6	114.11	114.05	114.94	112.68	114.14	112.42
111.15	111.13	112.3	113.21	113.14	111.55	111.86	111.48	109.69	111.97	112.18	110.68	112.5	111.08	112.5	111.61	113.09	110.75	114.56	112.96	111.75	114.26	110.29	113.17	110.49	111.62	110.89	113.26	113.13	113.11	110.97	110.52	109.31	111.72	112.34	110.79	111.78	110.98	113.99	109.74	112.09	112.55	111.69	112.13	113.14	112.57	109.85	110.16	112.51	111.18
111.9	111.49	112.47	111.73	110.62	112.06	114.2	110.91	111.9	110.45	113.77	114.89	110.41	112.85	113.05	111.93	112.31	113.67	109.54	112.1	111.7	109.54	111.89	112.75	112	111.99	113.46	111.78	112.69	111.98	109.49	112.09	110.66	111.71	113.04	112.58	113.4	112.38	112.61	111.39	112.33	110.96	111.39	111.63	111.76	112.4	110.2	112.9	112.52	111.82
117.29	116.19	114.78	116.11	116.99	116.92	116.65	116.33	116.77	117.75	115.59	118.48	116.92	116.28	116.95	118.84	116.05	116.26	116.95	116.2	115.86	114.82	117.44	117.56	116.31	114.89	114.82	115.42	116.49	115.05	113.15	116.16	115.34	117.09	115.88	117.23	116.73	115.57	116.61	117.26	116.34	118.59	114.52	116.23	114.03	116.94	115.59	115.05	117.71	115.86
112.54	112.96	109.77	112.95	110.81	110.18	111.5	112.73	111.15	112.7	112.07	112.37	111.37	111.69	110.48	112.89	109.1	110.26	114.7	114.47	110.38	111	112.32	112.71	109.53	110.2	112.19	111.62	111.48	110.99	111.42	111.02	110.62	110.94	108.82	111.32	109.5	112.01	112.58	111.4	111.89	112.43	112.61	112.64	112.96	110.54	109.22	111.17	113.21	110.42
117.1	116.38	117.89	117.58	116.64	115.06	116.32	117.14	117.2	117.93	115.05	116.42	113.87	117.49	117.45	116.96	118.13	117.14	115.39	116.25	116.71	118.14	115.16	116.89	116.64	117.13	115.58	115.41	116.94	115.23	118.17	117.63	114.46	114.92	115.49	117.92	115.55	118.3	116.21	116.78	115.35	117.67	113.94	114.59	117.03	116.09	115.06	114.42	116.17	117.21
107.35	104.4	105.72	104.54	105.94	104.61	104.12	107.01	105.52	104.69	107.75	105.05	104.6	105.43	108.09	104.49	104.24	104.14	104.84	105.03	106.96	107.69	104.75	104.02	105.03	107.07	107.02	106.47	104.08	105.77	108.26	105.21	103.65	107.22	103.26	106.86	106.04	104.5	105.78	105.55	104.72	107.6	105.87	107.91	105.83	104.52	106.26	104.38	104.33	106.36
106.15	105.83	107.4	105.65	105.91	109.34	107.36	106.13	106.63	107.81	107.44	106.28	106.85	106.61	107.46	105.8	104.93	107.53	107.72	106.79	106.51	106.24	108.84	107.16	107.04	105.65	107.02	108.07	107.27	106.9	107.5	107.18	107.19	107.63	108.2	106.61	106.95	106.73	105.29	105.94	108.98	106.18	105.35	107.28	106.28	106.75	105.6	105.92	107.24	106.85
105.32	106.05	107.86	107.2	106.99	108.88	107.19	106.74	107.67	109.34	107.38	106.52	107.76	104.58	105.04	108.47	107.58	107.93	106.86	108.36	108.5	106.39	106.68	106	106.15	104.94	107.03	105.3	106.72	107.82	108.52	106.58	106.98	107.48	106.79	106.61	106.96	107.93	107.1	106.15	105.28	106.96	105.43	106.98	106.42	105.98	106.47	105.3	108.46	106.9
102.37	101.18	99.441	101.24	101.11	100.53	99.198	101.38	101.82	102.53	99.547	99.501	99.325	100.38	99.256	100.07	99.806	100.81	100.07	100.09	98.005	101.25	98.902	101.07	102.86	100.71	98.576	100.71	99.785	101.71	101.55	101.63	100.24	101.95	98.89	99.898	100.06	99.831	102.59	99.437	100.57	100.63	97.177	99.61	97.919	100.27	99.942	98.805	101.08	100.3
108.62	110	112.37	110.48	108.48	108.4	111	109.57	109.51	108.79	110.45	111.04	112.31	108.42	107.61	109.69	107.56	109.63	109.24	110.4	110.58	109.6	110.56	109.11	109.65	109.91	109.57	111.53	108.1	108.1	109.01	111.2	112.1	110.29	111.71	107.51	109.91	110.65	110.43	110.05	111.72	108.73	110.63	111.22	109.84	110.23	111.34	108.77	111.75	107.92
104.7	104.87	105.94	103.88	105.16	107.1	105.27	104.92	105.64	105.35	104.37	108.1	105.26	104.63	106.65	104.07	105.82	105.97	107.54	105.31	106.2	104.84	104.01	104.48	104.28	105.65	105.92	105.48	104.2	106.45	106.2	105.31	103.02	104.47	106.2	103.83	106.24	106.05	103.46	105.4	105.33	105.52	103.13	106.88	106.06	107.37	106.66	106.08	107.14	105.44
112.53	112.03	109.47	110.34	108.55	111.49	108.98	113.32	110.04	112.09	109.65	110.17	110.32	111.13	112.29	111.52	110.47	111.62	112.17	112.29	111	110.21	109.5	112.54	111.23	110.92	113.51	109.62	111.68	111.41	112.34	113.02	109.17	111.13	111.35	109.78	113.74	111.29	110.24	108.83	111.55	109.68	111.73	109.5	109.86	113.09	113.74	111.78	111.84	110.47
109.1	106.12	105.28	106.73	108.35	106.99	106.82	106.45	105.88	106.12	106.49	105.47	106.37	105.49	107.46	107.93	107.27	108.34	105.28	108.29	106.8	106.21	109.23	106.34	105.69	107.46	108.78	105.98	108.3	105.51	107.53	108.87	107.91	105.27	107.4	105.57	104.09	105.89	109.8	105.87	106.69	105.96	108.41	105.01	105.3	105.37	106.59	105.69	106.01	106.05
103.79	103.5	103.98	104.11	103.31	105.59	104.86	106.32	102.33	102.61	102.9	105.27	105.81	105.3	103.36	102.7	104.8	105.25	103.16	104.97	104.72	104.58	103.27	104.92	104	106.02	104.32	103.64	105.21	101.37	103.89	104.57	103.12	106.4	102.9	103.57	102.52	103.39	105.05	102.99	104.61	104.4	104.48	102.11	102.91	105.53	106.24	103.69	104.99	103.33
104.85	107.86	105.07	105.84	104.57	107.01	105.63	106.71	105.46	105.8	105.7	104.15	106.8	106.27	106.87	104.37	107.8	105.56	104.51	107.05	105.21	107.78	104.33	107.04	104.52	106.08	106.02	105.74	108.34	105.76	109.66	104.72	107.43	106.36	107.37	106.33	107.1	108.26	104.86	106.84	107.18	105.53	104.63	105.46	108.27	107.97	106.96	108.28	106.3	107.39
109.9	110.58	110.83	112.56	113.39	110.16	112.61	111.34	111.96	111.25	110.03	113.18	111.76	111.32	113.17	114.05	110.87	108.66	110.86	112.75	110.9	110.89	112.38	113.19	112.38	112.51	110.55	110.74	113.73	111.25	111.84	111.66	112.09	111.43	109.93	112.63	112.92	111.69	111.53	109.77	110.71	112.29	111.13	112.56	113.22	112.03	110.73	112.42	111.57	113.04
101.22	100.7	99.243	99.965	100.04	100.5	102.11	100.96	102.49	100.87	99.977	101.44	100.28	99.398	101.17	99.9	99.724	101.64	100.18	100.54	99.72	102.36	99.678	101.21	100.05	101.16	102.04	102.54	100.33	102.34	101.99	100.17	101.1	98.607	102.94	100.17	100.83	102.65	104.06	100.6	101.96	100.93	98.392	101.63	100.96	101.15	100.95	102.84	100.51	100.48
111.55	110.79	111.55	110.47	110.45	110.43	111.76	111.84	112.51	113.65	113.46	110.43	112.35	114.29	111.24	113.18	114.12	109.42	114.15	110.89	108.3	113.17	111.83	109.02	114.5	112.4	111.9	111.41	110.88	108.68	111.15	111	113.27	111.8	111.63	110.95	112.47	111.21	112.33	112.2	111.35	112.29	111.46	109.89	110.97	111.48	111.48	108.52	109.05	111.01
102.88	106.11	102.31	104.79	104.88	102.84	101.46	103.78	104.57	102.12	104.06	103.82	104.63	103.3	103.73	106.32	103.71	104.83	105.21	106.21	103.94	105.69	104.13	102.95	105.45	104.76	105.26	103.41	103.03	103.61	105.42	103.32	105.2	103.91	104.9	105.32	104.09	102.58	103.71	105.79	104.77	105.49	102.86	104.2	105.07	105.69	105.98	105.2	102.8	105.91
111.36	110.55	111.48	112.07	112.02	111.02	111.43	110.02	110.33	110.71	111.96	113.62	111.94	112.85	111.65	112.95	111.19	111.03	111.21	111.82	111.66	113.45	111.45	112.24	113.49	112.19	111.35	111.91	114.54	113.06	112.27	113.55	112.41	114.08	112.14	112.28	111.81	113	112.83	110.42	112.59	113.2	111.42	110.24	112.28	109.43	112.86	111.15	111.79	113.52
105.33	106.23	105.53	103.55	103.55	103.74	104.12	105.4	104.07	104.43	103.56	102.96	104.74	103.21	103.55	107.43	103.64	104.78	103.86	106.22	104.02	105.47	103.61	105.19	103.88	104.68	102.54	104.22	105.55	104.72	104.72	103.54	105.7	104.87	106.41	103.27	102.9	103.26	102.89	104.74	105.89	104.83	103.86	102.78	103.11	106.19	103.71	104.66	105.25	103.2
112.33	109.6	111.71	113.67	112.14	111.28	108.95	110.88	110.86	112.56	113.3	111.1	111.46	110.99	112.02	112.08	109.97	113.68	110.79	112.22	111.86	110.87	113.23	112	110.62	113.41	110.58	111.85	110.61	112.49	112.44	108.59	115.58	110.57	111.24	112.88	111.55	110.56	110.85	110.77	112.61	110.48	110.85	111.18	112.13	111.43	108.92	109.75	109.86	111.94
103.03	104.95	105.22	105.98	104	105.95	104.31	106.43	107.69	104.56	106.02	104.37	104.6	106.31	103.75	105.9	106.6	104.01	102.51	104.73	102.34	105.61	104.4	103.48	104.31	105.75	104.88	106.33	105.18	105.33	106.87	105.52	103.7	104.36	104.64	106.54	104.41	103.94	106.12	103.78	104.88	104.54	104.78	105.22	106.06	106.42	104.54	103.94	104.14	106.01
104.97	107.58	105.49	104.68	105.84	104.85	105.78	107.3	105.31	104.16	105.88	105.96	104.38	104.84	105.79	106.73	105.02	104.36	106.1	105.76	105.41	105.64	105.41	104.57	104.4	106.6	104.36	108.4	104.84	104.53	106.54	104.41	103.59	104.48	106.72	104	104.5	105.05	104.78	105.07	105.55	107.39	106.25	104.55	105.53	104.67	105.49	106.96	104.39	104.43
109.94	110.38	109.73	110.43	113.78	111.42	110.51	107.25	109.19	110.11	110.15	110.41	110.8	109.02	110.42	109.1	111.08	109.83	109.07	109.64	111.08	109.95	109.68	109.05	112.25	112.02	112.49	111.23	108.49	111.17	110.35	110.56	108.96	110.43	110.19	109.22	111.99	111.83	111.1	111.75	110.17	110.38	110.56	110.42	112.35	111.44	109.7	111.81	110.21	109.34
110.88	113.71	111.92	111.58	111.95	112.22	112.8	112.2	111.62	111.2	113.23	111.6	115.23	109.77	112.34	112	111.84	113.55	112.14	111.91	112.55	110.7	112.71	112.82	113.58	112.34	113.36	110.5	112.12	111.51	109.86	111.58	111.57	112.6	109.69	112.29	113.82	110.02	110.05	111.44	110.82	112.02	111.15	112.77	112.3	111.67	111.44	110.93	112.72	112.93
104.81	104.6	105.63	102.94	105.37	104.57	104.91	106.03	103.48	104.28	104.5	104.77	104.27	106.52	103	105.6	105.94	104.57	103.95	103.01	105.33	105.86	105.35	104.78	105.4	105.02	103.58	104.05	105.89	105.03	104.3	102.57	107.62	103.57	105.07	104.18	104.13	105.66	104.6	105.21	103.31	105.9	105.35	104.99	104.5	103.97	101.85	103.71	105.91	105.2
108.42	105.94	105.68	107.68	104.93	107.87	104.5	105.38	106.34	105.15	108.03	104.27	106.36	104.62	107.9	105.11	103.89	105.86	105.17	105.55	108.28	107.16	105.4	105.41	105.24	106.28	106.94	106.04	105.68	106.24	107.74	107.81	108.67	104.07	106.15	106.72	103.95	105.46	107.85	105.12	102.62	105.6	105.83	104.94	106.82	105.74	107.37	109.11	105.28	103.52
100.85	102.43	99.72	100.44	97.364	98.597	101.25	100.68	98.364	98.489	100.17	98.121	99.529	97.102	102.24	101.56	99.12	100.09	99.928	100.5	99.629	100.69	100.13	97.316	100.16	97.902	100.58	97.015	101.03	99.969	102.43	99.288	99.917	98.453	99.998	100.49	99.149	100.87	99.906	98.12	99.821	99.427	98.537	100.25	99.45	101.07	100.22	98.951	101.03	100.27
114.5	115.55	114.83	116.32	116.32	114.51	117.19	116.49	115.59	115.49	115.68	116.29	117.47	118.49	115.61	117.61	114.91	116.33	114.98	118.59	114.48	115.17	117.57	117.23	115.27	112.78	114.8	116.44	115.87	116.32	118.14	116.68	115.88	116.55	116.69	119.13	113.24	117.27	118	117.79	116.49	113.58	117.04	116.4	114.72	115.53	117.07	115.04	115.17	114.09
110.18	109.22	109.68	110.17	109.96	110.37	110.56	110.54	111.02	108.65	111.03	110.4	110.46	109.58	111.65	111.88	109.16	109.6	111.65	113.59	108.88	110.35	111.24	109.9	108.92	111.86	109.6	109.36	111.21	112.11	110.88	109.58	110.49	109.52	110.36	112.63	110.24	112.65	111.54	112.25	112.14	110.45	109.09	110.64	109.47	110.38	109.61	110.16	108.59	110.75
105.07	105.05	103.43	105.09	104.48	103.69	105.16	103.43	108.6	107.05	106.92	105.69	105.81	106.12	105.6	104.81	106.74	106.37	104.91	105.14	103.45	104.46	106.66	103.36	105.53	106.29	102.09	105.98	108	106.2	105.16	105.68	107.96	106.71	107.64	103	104.01	105.26	103.73	106.1	107.28	106.31	105.14	104.58	104.51	105.95	102.97	104.73	104.37	106.46
99.11	99.432	101.37	100.18	101.09	99.653	99.071	99.123	100.7	101.34	99.785	99.412	99.928	99.737	100.15	99.27	98.528	99.386	100.35	100.32	101.54	99.942	99.85	98.535	102.5	101.01	100.08	100.14	99.315	100.14	100.06	101.68	101.37	100.01	100.2	100.4	98.7	97.783	97.787	100.43	100.51	99.159	97.051	101.37	100.08	100.42	99.077	101.33	99.728	98.578
104.52	105.07	106.11	103.24	105.43	103.9	106.45	103.56	107.09	104.56	105.69	109.03	104.92	105.77	106.64	106.36	104.26	103.76	107.05	104.16	106.72	105.42	103.97	105.98	106.59	106.49	105.7	105.34	103.63	105.4	104.99	106.58	104.14	104.34	104.26	105.12	105.46	104.99	104.64	104.46	105.72	107.57	103.11	105.99	107.04	105.38	106.18	104.4	105.75	104.45
110.53	111.45	111.54	110.29	111.81	110.61	111.34	110.24	108.94	110.3	109.29	111.8	109.65	110.41	109.66	110.1	111.74	110.62	110.91	112.07	111.17	109.3	108.58	110.43	111.99	110.31	111.43	106.17	111.03	110.47	109.46	111.37	111.78	111.74	110.04	111.8	111.62	110.93	110.07	111.38	110.32	109.01	108.27	112.5	109.9	110.07	109.43	111.2	110.28	112.04
113.73	111.45	114.19	113	110.74	112.35	111.43	110.41	112.26	112.19	112.04	111.17	111.8	112.04	112.39	111.28	110.98	111.41	112.9	111.89	113.62	111.33	112.72	110.22	110.49	110.56	113.54	111.88	111.64	112.8	111.89	112.46	111.05	112.29	114.76	112.05	112.21	111.83	111.37	112.07	110.92	110.37	110.9	113.42	111.87	112.44	110.24	109.49	110.63	113.66
109.27	108.27	111.3	110.06	110.49	111.42	110.04	112.85	111.38	109.83	108.67	112.71	112.19	110.66	109.4	112.27	111	111.89	110.2	110.96	109.66	107.6	109.04	111.47	109.16	112.08	109.92	109.48	112.24	108.8	108.98	112.79	110.29	108.62	109.53	109.11	109.75	109.34	110.1	110.93	112.11	109.35	108.33	109.59	108.97	110.74	111.37	111.99	109.76	112.84
100.33	99.405	99.785	99.265	98.04	98.281	100.91	101.51	100.7	100.4	99.606	99.184	99.766	99.679	98.917	99.89	97.86	100.12	97.503	98.671	97.366	100.06	99.547	102	100.97	98.178	101.9	99.172	100.86	100.59	98.134	100.73	99.231	98.915	100.28	97.645	99.401	98.123	98.955	99.102	100.22	98.784	100.84	98.517	98.906	98.408	100.73	99.496	100.56	100.96
106.73	103.93	107.03	104.31	104.97	105.37	107.36	107.99	106.42	106.61	104.67	107.1	104.73	105.18	105.34	107.75	105.38	104.93	105.6	105.52	106.13	109.55	103.68	104.11	105.2	104.42	107.73	104.52	107.17	103.68	107.26	105.45	107.68	107.15	105.48	105.37	105.46	103.72	105.83	105.91	105.2	106.55	106.48	105.34	107.34	107.21	107.32	104.86	106.96	106.59
105.06	106.66	104.11	104.45	104.61	103.44	105.98	107.18	107.89	104.86	105.17	104.22	105.81	106.82	106.54	104.65	103.92	104.34	105.31	105.19	104.8	102.19	108.62	105.55	106.77	105.35	105.16	105.49	105.78	104.27	105.61	108.5	103	104.47	106.44	105.67	103.98	106.55	102.6	104.78	105.76	103.95	104.23	105.48	107.08	104.99	105.3	104.55	104.53	105.52
100.68	99.306	101.72	100.89	99.827	102.08	102.07	100.55	101.36	99.889	101.99	100.05	100.22	99.782	100.01	99.061	98.579	101.24	101.89	100.64	101.84	98.393	101.72	101.77	100.36	100.56	98.639	99.41	99.761	98.686	101.37	98.826	100.74	99.881	99.421	99.807	99.078	99.576	101.53	97.868	99.846	99.291	101.78	102.43	99.209	102.04	96.939	100.7	98.682	99.838
112.24	112.1	111.18	114.08	114.16	111.34	113.6	113.47	111.46	112.82	112.3	112.69	113.85	113.31	112.55	113.61	108.82	114.1	111.03	111.51	112.04	112.51	110.67	111.72	113.32	113.32	111.8	112.15	111.75	114.1	113.6	110.98	112.79	112.07	112.99	113.56	111.87	113.75	112.94	112.4	112.75	111.91	112.77	112.01	112.68	114.59	110.55	112.69	110.71	113.35
106.35	108.03	107.21	102.59	107.55	104.12	105.2	105.99	105.41	106.07	105.17	104.16	104.98	105.18	105.57	105.28	106.02	105.65	103.48	109.49	104.73	107.3	106.3	104.86	102.82	105.88	105.61	104.94	107.78	103.57	108.2	106.15	107.73	105.62	104.79	106.14	104.53	105.6	105.17	105.86	106.74	106.61	106.82	104.17	105.24	106.69	108.6	104.82	104.3	105.18
109.63	110.5	110.54	110.63	109.62	109.59	107.77	109.77	108.42	109.96	109.5	110.66	107.97	108.72	108.68	111.55	107.3	110.53	109.52	109.22	109.74	109.97	111.12	110.36	110.22	108.14	110.84	109.36	109.09	111.54	108.5	108.93	109.25	109.03	110.28	109.12	107.91	108.7	108.24	110.01	108.27	109.32	108.81	108.67	110.59	111.41	108.61	107.73	111.28	111.18
105.72	104.25	106.51	106.09	105.13	106.31	104.8	104.23	106.01	104.95	105.65	104.71	107.63	104.77	104.34	104.63	104.34	103.35	105.85	105.41	106.42	106.64	107.28	105.89	105.24	105.82	107.59	106.45	105.86	105.47	105.86	105.04	106.81	106.18	104.8	105.09	106.68	104.59	104.55	105.59	105.52	106.38	104.47	107.13	104.67	107.61	103.54	106.91	105.01	105.89
106.66	108.33	105.17	108.42	108.4	107.2	105.7	107.34	104.56	106.7	108.44	107.93	104.41	106.92	106.96	108.64	104.32	108.26	107.44	104.94	105.47	106.66	106.24	106.09	108.7	107.16	106.99	106.95	108.06	107.82	106.82	107.52	107.88	108.04	104.77	108.68	105.98	107.53	105.02	106.27	105.68	106.28	106.9	105.81	107.05	106.23	105.86	107.41	105.85	105.03
100.53	99.455	100.4	101.38	100.8	101.32	101.36	103.63	101.22	100.66	101.19	100.77	100.67	101.09	101.09	101.98	100.58	101.5	101.34	102.16	100.8	100.38	99.844	100.73	101.33	102.4	99.389	100.91	99.301	103.1	103.35	101.04	104.05	101.33	99.394	100.58	101.93	98.694	100.51	100.6	101.6	101.98	101.64	101.82	99.237	99.028	100.54	101.81	102.25	102.23
98.177	100.98	98.015	100.47	100.34	98.716	98.897	99.57	99.343	99.753	98.035	100.7	98.631	100.93	100.2	100.25	100.9	101.5	96.832	100.05	102.17	98.539	101.05	101.1	99.902	98.46	98.482	97.454	101.68	99.134	99.192	99.944	99.496	99.91	101.97	101.19	99.177	101.86	97.412	100.31	99.259	100.61	99.274	98.461	99.201	101.45	100.75	99.731	100.25	98.673
99.944	97.89	99.121	100.02	98.357	99.251	99.292	99.717	100.38	98.92	102.01	100.68	100.76	99.509	98.734	101.11	98.314	98.739	98.238	97.799	98.897	101.88	99.809	99.687	100.25	98.375	101.02	101.41	100.27	100	98.66	99.643	100.39	100.5	100.94	98.999	102.18	99.559	98.596	100.84	98.979	101.25	100.36	98.896	98.6	100.03	98.484	100.17	99.303	100.08
105.68	106.67	105.77	109	108.18	104.36	104.23	105.47	107.66	104.95	103.63	104.39	105.85	106.81	107.53	104.9	107.82	106.77	103.86	104.14	105.14	106.9	104.57	105.25	105.1	105.31	106.5	106.34	104.61	104.85	105.29	106.14	105.9	106.53	104.28	106.18	104.82	106.62	106.33	107.42	105.88	105.58	105.25	105.45	106.61	106.18	104.21	106.68	107.38	105.17
111.83	113.43	110.62	111.75	113.23	112.75	111	113.27	111.14	111.62	112.12	111.34	113.44	112.4	110.54	114.58	111.47	113.07	112.1	111.76	111.02	111.94	110.79	109.93	111.82	112.67	109.91	110.87	110.68	110.64	112.69	110.58	112.09	112.69	111.25	111.92	112.71	112.14	110.97	111.64	111.74	110.22	111.82	113.11	113	113.55	112.28	112.26	111.06	112.65
107.49	105.55	105.17	104.17	106.19	104.8	104.67	105.11	104.95	103.27	104.41	102.97	105.38	104.11	103.9	103.75	105.17	105.79	107.55	104.57	103.46	103.76	105.75	104.56	105.34	103.61	106.33	106.76	103.08	103.11	106.41	105.62	104.63	106.61	105.1	103.79	102.92	104.18	106.35	104.1	103.92	104.53	103.16	104.26	105.85	106	104.9	104.93	106.43	104.94
111.21	111.14	113.51	110.22	111.77	112.61	111.84	113.16	110.92	112.43	110.52	109.8	111.9	111.68	110.92	111.48	112.44	112.46	112.32	110.92	109.2	110.55	109.1	112.95	111.88	111.97	110.06	112.65	114.74	112.79	111.89	110.93	113.26	110.8	112.57	112.97	110.93	110.37	114.38	110.78	110.5	111.33	112.19	111.83	110.73	112.18	112.8	112.55	111.9	113.07
110.21	110.19	112.87	112.12	111.26	109.78	111.17	110.05	110.59	109.68	109.54	111.8	109.47	109.06	110.71	112.13	112.69	111.18	109.9	109.15	109.47	110.06	109.96	108.73	110.01	109.94	112.58	110.67	111.14	109.43	108.77	109.96	109.82	111.8	110.29	110.56	111.81	108.7	111.26	110.89	110.7	109.84	111.41	111.25	111.36	111.84	111.97	110.36	110.87	110.9
111.78	111.54	112.82	111.43	112.64	111.13	111.91	109.97	110.27	111.38	111.9	111.72	112.65	111.41	111.19	111.66	112.87	111.77	112.81	110.9	109.18	111.55	112.86	111.67	112.52	111.66	110.13	112.51	114.53	113.2	110.51	111.86	110.86	109.88	111.4	110.82	109.64	111.71	109.57	112.51	110.15	111.72	109.92	110.35	112	111.23	111.94	111.77	113.12	110.65
100.83	99.431	100.38	101	99.842	97.699	100.48	99.311	101.57	101.13	100.62	99.229	100.61	99.189	99.085	101.6	100.38	96.849	100.97	97.666	101.22	99.668	99.688	98.71	99.457	99.823	102.42	102.26	99.758	102.01	99.051	98.007	102.15	101.52	100.44	100.76	98.458	99.508	98.192	100.16	102.31	98.38	101.08	100.85	99.428	100.13	99.247	101.56	102.37	100.32
107.07	105.32	106.87	106.63	105.44	105.46	107.33	107.45	106.04	106.6	106.9	105.99	105.85	106.01	105.92	106.61	107.41	105.76	108.5	108.48	108.18	104.98	105.54	107.07	107.53	105.19	105.51	106.23	105.26	104.52	106.93	105.71	106.79	107.36	106.21	106.48	104.9	105.71	103.94	106.79	106.85	104.37	107.26	106.72	107.93	105.09	107.42	106.53	107.29	105.82
105.35	104.56	106.34	104.39	105.84	106.71	105.55	106.29	105.65	104.89	104.8	103.34	107.47	105.38	104.98	106.52	101.48	106.78	105.96	104.73	104.57	104.84	108.62	104.3	105.67	104.1	107.62	105.36	104.87	105.11	105.76	106.84	104.4	104.54	106.73	106.83	107.6	106.45	106.35	103.85	103.95	106.64	108.12	104.77	107.08	104.8	105.54	104.52	105.4	103.35
97.808	102	98.51	100.19	96.497	99.818	101.63	99.159	101.31	99.038	99.011	100.21	102.12	102.75	103.77	99.742	98.801	99.614	100.86	100.21	100.91	102.58	99.73	100.34	100.29	101.99	99.457	102.31	101.59	99.6	99.078	100.9	99.788	99.094	99.04	100.45	104.1	100.48	99.994	99.718	99.346	102.03	100.06	100.77	100.4	99.412	101.26	99.972	99.41	101.72
105.29	106.38	106.05	104.27	105.75	104.89	105.23	105.82	104.59	103.64	104.84	107.64	105.94	107.82	106.13	108.5	105.33	104.94	106.41	106.22	105.89	104.6	103.82	103.14	105.77	105.68	105.8	104.72	104.85	105.89	107.05	105.27	106.08	104.71	103.16	106.96	106.42	105.61	106.52	105.49	106.46	105.88	106.07	107.83	105.84	105.47	104.68	105.78	106.27	104.83
105.45	106.98	107.19	105.88	105.7	105.13	106.19	108.36	106.2	106.22	104.16	104.39	103.74	107.31	106.76	102.2	106.99	106.06	104.06	106.49	105.52	107.01	108.24	104.58	106.14	104.83	108.61	107.14	105.68	107.6	107.05	105.92	105.56	105.48	105.66	106.87	106.83	107.37	106.32	105.03	105.57	106.36	107.1	106.17	104.84	108.2	106.37	104.6	107.03	104.57
99.33	100.49	100.84	100.69	101.4	99.153	101.8	99.222	102.41	99.46	99.051	100.63	99.26	99.764	101.31	100.16	99.825	98.799	100.25	102.02	100.44	101.39	99.953	100.49	99.601	101.24	99.42	101.92	102.87	101.42	102.3	98.871	99.096	99.346	99.171	101.17	98.035	101.18	101.36	100.61	100.02	102.91	101.24	99.506	99.649	101.54	99.909	102.79	100.26	102.52
105.28	103.74	107.47	104.04	103.75	105.22	104	102.91	104.93	106.87	104.63	102.7	104.97	102.92	103.54	106.24	104.57	103.41	103.3	103.63	104.17	104.68	105.06	104.77	105.45	104.15	103.16	100.95	103	105.52	104.18	106.07	106.68	104.48	104.69	107.05	104.47	105.52	104.23	103.62	102.34	104.22	104.55	105.53	104.4	105.66	103.37	104.07	104.97	104.9
113.29	115.06	113.29	113.48	112.52	112.67	114.18	114.01	113.32	115.11	113.46	112.19	114.1	112.18	112.85	111.46	113.92	112.6	112.38	112.65	113.22	113.76	113.77	111.98	113.35	111.89	113.06	114.32	111.86	112.92	114.25	115.34	113.4	111.95	112.74	112.72	111.55	113.61	113.55	114.32	114.08	114.75	111.82	112.1	110.22	112.06	110.72	110.96	114.26	112.45
111.3	110.58	109.68	111.22	111.79	110.35	109.01	108.64	111.99	111.98	111.04	112.74	110.81	108.87	111.15	111.17	110.43	111.57	110.63	109.77	111.11	110.05	112.87	109.47	111.32	112.42	109.85	109.49	109.41	109.49	109.59	110.03	109.96	108.4	110.55	110.77	109.29	112.94	109.3	110.01	109.89	109.87	110.65	110.64	109.87	110.55	109.66	110	113.63	110.88
111.63	109.92	112.21	111.43	111.25	112.47	111.38	112.49	112.13	112.06	110.85	110.42	112.52	111.48	112.34	112.82	113.35	111.92	114.59	109.96	111.66	111.61	110.72	110.57	112.14	112.97	111.09	111.33	112	110.92	109.85	113.25	111.82	110.46	109.5	111.12	110.49	112.83	109.85	112.28	111.9	112.43	111.57	111.98	110.6	111.15	110.89	110.58	112.47	110.84
104.58	103.45	105.46	104.19	104.73	103.43	104.83	103.09	104.63	103.3	102.74	103.84	103.08	104.06	105.06	104.17	105.88	105.92	105.18	103.6	102.9	106.88	103.27	105.94	104.23	105.69	104.27	104.73	106.53	105.34	103.74	102.56	103.57	104.46	104.56	104.46	104.17	106.58	104.52	104.83	104.02	103.41	103.34	104.66	104.8	106.18	103.69	103.41	104.76	104.79
104.16	105.96	104.39	105.26	105.02	105.17	104.9	107.52	103.21	103.31	105.84	103.29	105.01	106.05	104.8	107.31	105.76	105.51	104.21	105.49	104.17	105.95	105.01	107.47	107.2	105.65	107.06	105.84	103.88	103.43	103.6	103.89	105.6	103.01	105.08	103.73	106.65	105.94	105.9	104.22	102.78	106.68	104.69	103.96	105.19	104	107.67	102.85	104.98	105.98
106.71	105.27	107.07	106.03	106.37	106.25	105.39	106.46	105.23	106.08	103.48	104.52	104.84	105.28	105.63	105.71	105.07	105.1	107.9	106.78	107.74	105.82	105.89	105.18	104.64	104.22	103.75	104.48	104.15	106.48	105.61	106.98	106.51	102.77	106.35	106.16	105.83	105.16	103.19	104.04	104.04	106.19	101.88	105.51	105.39	107.32	105.47	105.16	105.84	105.64
110.86	112.05	111.71	113.04	111.05	109.68	113.81	112.8	112.83	111.74	112.33	110.69	112.2	111.92	112.74	112.26	112.68	110.49	112.3	114.23	112.57	113.38	111.6	112.74	110.36	112	112.55	112.5	113.81	111.28	112.33	113.39	109.33	111.69	110.17	112.19	113.5	112.44	112.01	112.51	112.14	110.69	110.91	111.28	113.2	111.16	111.4	112.66	111.57	114.5
106.1	103.71	105.81	103.8	106.28	105.29	107.98	103.51	106.66	105.61	104.92	106.37	107.25	104.26	104.75	105.8	104.17	105.36	107.68	103.56	106.01	104.39	106.25	104.06	107.41	103.5	103.22	102.97	104.1	105.05	107.69	107.34	106.03	103.72	108.23	104.3	104.33	105.53	106.02	106.16	104.92	104.14	106.09	104.93	107.69	105.75	106.96	105.22	107.51	104.39
103.93	101.21	104.32	106	104.52	104.06	108.06	106.56	104.43	105.55	102.18	103.07	105.55	104.7	104.34	103.91	104.62	102.5	104.03	104.7	104.73	103.64	103.46	102.74	107.28	103.78	104.22	105.45	105.17	102.64	106.21	104.76	102.83	104.59	104.75	102.24	105.45	106.22	104.29	104.56	104.55	105.14	101.8	103.66	103.27	101.3	104.15	106.14	103.8	104.35
110.93	111.48	114.08	111.42	112.18	112.28	113.26	110.57	109.85	112.58	110.32	111.56	111.64	112.83	111.99	113.44	110.89	116.54	113.18	111.9	111.11	110.04	112.27	111.28	110.71	112.91	111.52	110.16	112.03	110.89	112.38	112.68	111.56	111.99	111.86	111.83	111	112.89	111.44	112.12	115.11	113.08	111.63	112.35	112.81	113.61	109.03	111.31	113.48	111.52
111.22	110.72	110.51	111.67	114.17	110.78	111.03	110.97	114.89	109.68	112.71	112.13	111.34	111.21	109.94	113.02	113	113.45	109.61	111	113.03	112.93	112.16	111.86	111.3	110.93	109.7	113.47	111.92	112.45	112.58	111.82	110.75	108.59	111.27	112.79	110.42	112.25	110.06	113.13	109.97	112.81	112.25	111.88	111.24	111.84	111.31	109.08	113.31	111.33
106.26	107.24	106.05	106.01	105.67	106.19	108.34	106.55	107.44	106.97	103.61	108.37	106.06	107.78	106.38	105.41	106.5	106.38	104.6	105.63	107.67	107.2	107.35	103.67	105.72	105.3	106.01	107.62	105.79	105.48	105.87	105.34	104.04	104.77	105.82	105.11	105.72	104.1	106.09	107.28	108.01	106.61	105.7	105.18	104.88	106.55	108.47	104.87	105.6	107.65
112.4	111.1	112.56	111.67	113.85	112.52	113.2	113.07	112.17	112.87	112.39	111.21	110.39	109.02	107.81	110.5	111.44	111.11	113.39	111.42	110.51	110.72	111.16	112.42	112.07	111.81	111.76	113.21	111.81	113.23	111.43	111.78	111.97	112.49	111.08	113.25	110.86	112.07	109.75	111.62	112.09	112.02	110.72	111.86	112.62	112.81	110.37	113.21	113.03	111.18
106.29	104.48	106.58	107.76	106.75	107.52	106.09	107.43	106.61	106.1	108.08	105.85	103.71	107.41	105.23	105.71	104.34	107.65	107.61	105.23	105.88	105.51	106.71	106.33	105.86	107.77	104.78	107.27	104.98	106.57	105.86	106.76	105.27	105.87	105.21	104.79	107.19	106.84	105.51	108.12	107.43	107.67	108.42	104.77	105.83	103.63	105.36	105.56	104.16	106.23
112.65	109.69	111.88	111.06	113.01	116.08	112.1	112.65	113.48	113.59	112.99	113.6	111.65	114.38	114.79	115.92	114.84	113.02	112.87	111.53	111.04	115.41	110.89	112.24	114.02	114.01	112.38	111.31	114.59	113.66	114.18	113.64	112.02	112.95	114.49	112.53	113.2	114.12	113.57	114.53	111.44	110.52	113.06	111.56	114.24	111.97	112.13	112.71	113.95	114.16
111.61	110.04	110.93	108.87	113.53	113.73	111.6	112.53	110.79	111.08	110.69	114.94	112.03	110.99	110.62	114.32	112.72	111.93	114.88	114.22	110.48	111.29	112.73	112.84	110.98	111.84	111.57	110.12	112.12	112.88	109.93	112.87	110.23	112.94	112.93	113.4	111.73	110.54	112.6	113.78	112.78	112.08	110.46	112.3	111.08	111.62	110.45	112.3	111.62	111.81
111.26	110.91	112.01	113.42	110.49	111.72	112.25	111.53	112.77	110.99	113.39	113.03	110.44	113.67	111.1	111.6	110.88	111.63	112.27	112.72	112.25	114.05	112.1	111.36	110.52	110.83	111.99	113.74	112.79	111.5	112.81	111.7	112.02	112.1	111.38	109.81	111.14	112.55	111.64	110.34	112.92	111.76	112.52	112.45	108.72	111.84	111.87	112.11	112.68	112.28
107.06	105.54	103.76	106.41	105.07	107.81	106.26	106.84	108.17	105.29	106.54	105.53	104.6	105.29	107.49	105.97	105.78	103.93	105.51	104.66	105.2	105.93	104.02	106.14	105.87	106.78	105.82	104.28	106.34	104.22	108.71	106.12	105.87	104.49	106.75	106.5	105.71	107.25	105.6	105.64	108.76	106.17	104.52	108.65	104.68	104.44	106.03	105.84	103.73	106.85
99.344	101.69	96.989	98.367	99.275	98.949	100.5	98.576	100.67	97.491	99.512	98.831	98.93	102.17	100.53	101.22	99.478	99.445	101.06	98.515	99.582	100.35	100.04	98.551	99.545	98.165	102.16	100	99.926	101.23	100.35	99.767	99.799	100.3	100.99	100.95	99.607	99.956	98.857	97.613	101.83	100.97	99.502	99.652	101.66	100.66	100.4	101.94	98.749	99.455
105.4	104.24	103.21	102.77	105.15	104.87	104.11	104.33	105.2	103.54	103.94	104.31	104.29	103.84	104.65	105.77	107.78	103.98	105.13	103.23	103.84	103.15	104.19	104.79	103.22	104.85	104.69	104.15	106.89	101.69	105.99	103.11	103.4	105.76	102.59	104.86	104.42	103.09	106.19	105.7	101.71	105.96	106.07	105.06	104.12	103.83	102.53	102.67	104.68	103.85
105.91	105.93	104.2	104.82	103.44	105.75	106.58	105.82	105.24	103.12	106.62	103.88	105.47	106.42	106.66	106.61	106.14	106.49	105.56	105.03	106.92	106.85	106	105.06	107.33	105.96	105.52	104.2	106.68	106.17	104.89	104.07	104.45	104.96	107.05	104.88	106.91	103.93	104.59	106.13	107.74	107.83	105.92	106.26	106.22	107.34	105.11	104.84	105.78	106.22
105.29	106.1	105.2	105.5	106.47	106.38	105.84	104.89	105.4	106	107.35	107.06	104.92	105.88	104.83	107.86	104.99	104.93	104.66	106.19	104.27	107.17	108.15	104.32	105.75	105.81	105.45	107.11	105.48	105.77	105.24	107.53	106.37	103.77	106.04	105.59	103.57	105.24	106.16	105.18	102.37	105.58	104.09	106.06	103.01	105.07	106.21	106.56	106.22	106.13
99.476	100.14	100.45	100.74	101.12	103.16	99.38	100.46	100.65	100.9	101.08	100.38	100.33	98.79	99.954	101.25	99.697	98.889	99.18	99.136	98.646	101.59	101.02	100.23	102.31	101.37	101.67	100.45	101.99	100.91	103.94	103.21	101.17	99.377	97.763	101.32	99.206	100.6	101.84	100.48	100.34	101.09	101.72	100.02	98.003	99.016	99.811	97.208	100.66	100.04
108.61	106.46	105.43	105.43	106.21	108.05	109.74	105.49	107.64	106.95	106.46	106.4	107.92	108.31	107.6	107.13	106.87	106.19	105.48	106.34	107.23	106.62	105.98	106.69	107.63	105.43	107.83	104.18	106.3	105.1	103.82	106.72	103.01	105.61	105.81	109.3	103.94	107.48	107.01	105.91	105.69	106.19	107.12	107.55	107.44	105.57	107.73	105.96	106.58	107.97
112.8	110.03	110.71	111.12	110.64	110.75	110.97	110.31	111.47	112.88	110.08	111.62	111.48	110.82	111.68	109.13	112.07	111.22	108.63	110.32	109.54	111.69	107.86	111.81	109.64	111.16	111.42	111.16	111.96	111.46	111.6	114.07	111.54	110.23	111.12	108.41	108.54	109.07	109.59	109.77	110.45	111.75	109.66	110.22	111.18	110.65	111.55	111.24	110.38	110.87
101.32	104.66	103.08	104.07	104.8	104.78	104.53	103.25	104.01	104.62	102.92	104.66	105.04	102.72	103.76	102.2	103.96	103.97	104.51	105.45	103.93	105.85	104.23	103.94	104.14	103.44	105.05	105.83	103.99	105.08	104.23	104.07	102.99	104.5	102.08	105.72	103.98	105.54	105.8	105.22	108.34	106.01	103.13	103.76	105.91	104.72	104.53	103.77	106.2	106.58
111.95	110.27	110.93	111.55	110.07	112.18	113	112.33	112.48	110.63	111.92	111.52	108.83	112.14	111.62	112.44	112.44	112.9	112.74	110.63	112.94	112.83	110.99	110.44	111.26	112.48	113.26	112.59	109.42	110.8	112.57	109.11	110.95	112.45	110.6	110.79	111.69	112.27	109.72	110.05	110.94	112.43	113.54	111.85	112.45	111.88	110.96	112.72	111.68	112.02
108.83	111.05	109.29	108.93	110.54	109.28	107.59	109.56	110.99	107.49	108.3	108.55	111.27	109.13	109.96	110.68	110.34	110.49	110.3	110.19	110.18	110.74	109.28	109.28	109.24	110.69	109.9	107.75	112.21	112.48	108.76	110.48	112.15	108.98	110.71	112.12	109.89	108.17	109.22	111.36	108.12	110.64	108.48	109.37	109.36	107.52	107.75	108.81	112.55	110.46
107.1	107.69	105.66	109.57	105.42	108.2	108.1	106.15	107.02	107.58	107.85	107.87	104.44	106.98	106.3	106.79	106.17	107.05	106.38	104.86	105.26	106.42	106.09	105.65	106.6	109.73	107.77	106.63	106.09	106.97	107.95	105.74	107.46	109.26	104.69	108.97	107.75	108.56	108.22	105.65	105.48	106.44	107.09	105.84	107.26	107.02	109.08	107.7	105.75	108.67
102.85	105.68	104.67	104.24	107.28	104.77	105.73	107.63	105.91	106.2	106.92	105.5	105.31	107.22	104.78	106.16	107.51	103.56	103.69	104.84	104.42	105.18	105.26	105.73	104.28	104.87	107.95	104.59	104.89	105.77	106.4	107.79	105.59	105.79	104.38	106.95	104.86	108.18	104.9	105.92	104.88	104.87	106.68	104.73	104.74	105.83	106	106.14	105.34	104.56
113.77	110.03	110.85	112.85	109.89	111.52	109.64	112.45	113.76	112.33	112.84	112.37	114.69	110.07	112.46	110.91	111.63	111.94	111.68	109.24	111.01	110.63	112.7	110.45	112.32	112.57	114.62	112.44	111.71	112.04	110.26	108.46	113.9	111.74	110.27	110.72	111.57	109.83	112.04	112.4	112.56	110.17	109.78	111.67	112.9	113.45	113.33	111.25	111.57	111.63
104.02	104.23	105.37	104.1	105.13	105.11	106.19	103.92	103.13	105.61	102.77	102.14	103.68	104.99	104.72	104.86	105.04	105.06	103.18	102.82	103.84	105.25	105.49	104.51	105.17	105.2	103.44	104.23	104.14	103.87	105.44	105.38	103.44	105.59	105.95	104.85	104.21	103.86	106.23	103.8	107.81	106.34	104.37	104.38	102.61	104.25	104.51	105.5	105.62	102.42
105.46	105.48	102.81	105.94	107.75	104.85	104.73	104.04	106.42	105.53	106.6	106.89	105.14	105.67	105.58	106.86	103.23	106.67	105.43	106.31	105.53	105.77	103.77	107.01	106.83	105.83	105.08	107.05	104.39	108.01	103.83	105.62	105.22	105.33	103.63	105.28	105.19	105.14	104.46	105.9	105.39	106.69	105.47	104.11	106.27	106.93	105.79	106.33	105.44	106.49
99.244	100.19	99.957	100.88	97.68	100.08	100.91	102.52	98.212	99.378	102.32	98.011	98.681	100.83	100.43	102.08	100.98	99.617	98.256	100.2	101.08	100.22	100.34	101.35	98.154	99.238	99.059	100.96	100.45	98.804	99.148	98.843	100.99	101.44	99.304	100.1	100.1	99.316	98.434	96.979	100.23	99.123	102.1	101.07	99.904	98.443	100.57	98.197	100.3	97.918
105.14	104.31	104.59	103.31	105.53	105.91	103.1	103.81	105.02	105.28	106.82	106.68	105.49	105.8	106.49	104.35	106.42	104.39	105.56	103.85	106.73	105.66	105.76	106.29	108.12	103.34	101.98	105.19	104.38	106.12	104.81	104.12	102.79	104.08	104.46	105.28	106.5	104.49	104.89	105.7	105.97	103.63	103.09	105.38	104.34	107.9	104.2	106.69	106.69	105.21
106.62	106.09	104.11	106.11	104.81	106.85	102.27	107.15	106.35	104.64	106.35	106.69	104.69	104.28	102.42	107.49	105.9	106.14	106.61	106.53	104.51	107.41	105.1	106.46	104.92	104.46	107.03	103.99	106.06	104.69	106.71	106.83	107.08	108.39	105.44	106.08	106.85	104	107.21	104.36	103.5	106.91	107.7	106	107.71	105.75	107.8	105.84	106.03	106.91
111.71	110.52	112.44	111.67	111.22	112.48	112.76	113.71	112.85	111.66	112.9	113.25	111.24	111.31	113.84	109.07	111.81	109.96	114.13	112.46	112.91	110.75	114.72	113.35	112.15	109.85	109.46	112.34	110.72	111.93	111.91	111.69	113	111.59	111.16	113.49	111.42	112.78	111.62	113.47	112.61	111.09	113.51	110.55	112.49	111.42	112.11	113.78	112.06	111.55
110.08	107.97	110.69	111.69	111.47	110.36	109.54	110.67	108.65	110.87	111.59	111.1	110.73	109.76	110.88	110.17	111.35	109.2	109.24	110.43	110.91	112.14	108.31	109.74	109.87	110.2	110.6	110.94	110.45	110	111.09	111.2	110.37	110.98	111.87	112.3	110.31	109.89	110.69	108.66	110.62	108.82	108.8	110.24	108.54	108.17	110.75	109.14	111.15	110.47
111.43	109.37	111.53	113.16	110.6	110.44	111.83	108.26	110.45	108.19	110.77	113.26	109.39	110.9	110.31	111.94	112.65	111.66	108.65	110.75	110.62	111.28	111.95	110.93	111.93	112.02	112.29	111.8	112.81	112.39	112.38	109.42	110.94	110.09	111.04	109.84	112.6	110.83	111.72	110.75	112.54	111.36	111.58	112.25	111.12	111.19	112.27	112.5	111.02	109.96
106.12	104.02	105.11	103.83	105.02	103.26	107.27	104.46	105.79	104.19	107.91	105.25	106.74	105.68	104.41	105.34	104.46	104.98	104.87	106.1	106.95	105.19	107.59	104.77	105	107.4	105.69	107.52	105.35	106.19	107.9	105.96	107.51	104.25	107.41	106.44	106.15	104.22	102.74	106.47	105.85	106.21	105.87	104.55	105.56	104.42	103.39	104.51	105.38	108.32
111.41	112.68	112.45	111.97	111.54	112.46	110.41	113.15	111.97	114.68	114.2	113.74	111.35	113.44	110.63	114.47	113.07	111.05	112.38	112.58	113.32	112.62	114.31	112.73	114.63	111.9	112.15	113.53	115.12	110.2	112.64	110.9	111.78	112.43	115.51	112.75	113.41	112.85	113.57	111.69	113.67	111.72	114.49	112.98	110.38	110.83	111.95	113.98	113.07	111.81
99.349	102.21	99.623	100.38	100.41	99.408	100.92	101.33	100.25	99.545	100.95	99.126	101.82	99.756	99.961	100.93	101.38	102.18	100.9	101.15	99.916	103.23	99.811	97.097	101.28	100.15	98.832	100.48	100.88	102.15	101.9	99.943	101.63	100.37	97.926	97.752	98.845	98.6	97.214	99.852	100.3	99.968	99.924	99.225	100.76	98.999	100.6	100.26	99.079	99.732
108.56	104.6	108.58	105.21	106.9	105.95	108.48	108.83	106.08	106.4	107.71	105.94	108.09	107.26	103.64	105.12	106.88	106.99	107.05	107.01	106.87	106.88	104.64	107.05	105.82	106.17	106.16	107.06	109.18	107.89	107.73	107.61	109.6	105.67	106.35	105.74	105.64	105.47	107.47	105.49	106.2	106.64	105.95	108.43	107	105.76	108.51	106.25	108.15	107.14
104.53	105.94	103.9	103.58	103.33	105.54	105.04	106.16	105.73	105.41	104.22	104.92	105.9	104.58	105.47	105.78	104.33	105.1	103.67	105.8	105.18	103.56	104.67	107.01	104.49	105.97	108.57	104.95	106.37	104.57	104.78	104.6	107.75	107.66	103.52	105.79	103.33	108.41	104.87	104.15	106.39	104.11	104.22	106.56	106.77	104.55	107.01	107.34	103.98	107.13
113.41	110.64	112.39	111.07	110.34	109.47	110.25	110.18	109.69	110.65	110.89	110.79	112.9	110.4	110.87	109.59	109.75	110.08	109.67	112.66	109.72	113.42	108.62	107.78	110.04	112.82	110.06	109.68	110.25	110.03	112.86	109.9	110.87	110.36	111.99	109.98	110.83	110.22	110.79	110.73	110.33	110.19	111.58	114.18	113.08	109.89	112.59	110.58	109.66	111.73
107.5	106.55	105.34	105.75	106.84	107.19	105.93	105.54	107.02	109.75	107.13	105.79	105.44	106.21	106.23	106.48	107.11	107.61	106.49	106.33	106.61	106.39	107.04	106.85	106.01	107.96	105.7	107.84	108.42	106.52	104.58	106.01	105.4	105.8	107.04	108	105.25	105.12	107.79	105.83	108.55	108.82	105.54	106.43	105.94	105.18	107.83	105.42	108.48	105.85
105.36	107.99	103.64	104.67	106.01	105.09	106.18	105.94	105.24	103.77	105.74	105.34	105.24	104.16	106.35	105.94	105.62	105.74	104.85	103.87	106.14	102.95	104.45	107.36	106.64	105.68	104.08	105.15	105.6	104.25	104.23	105.99	102.49	106.93	107.49	105.11	104.43	105.6	106.05	104.96	104.18	104.67	105.47	105.62	107.7	105.76	104.05	107.73	105.35	105.18
114.89	112.07	112.45	112.57	111.73	114.78	112.44	113.94	111.87	111.55	113.31	113.01	112.5	113.11	112.61	112.45	112.08	112.21	113.41	112.8	110.97	111.16	112.43	113.42	113.69	113.81	113	113.49	111.75	111.86	111.37	111.78	111.39	112.81	112.57	112.98	113.35	110.25	114.39	115.64	113.35	114.57	111.78	112.39	114.06	113	112.95	113.56	109.49	113.87
111.97	113.29	109.3	111.27	110.38	111.32	113.37	110.8	110.72	109.09	112.95	112.06	110.73	109.72	112.6	112.44	110.49	112.94	111.92	112.51	112.85	111.06	114.54	109.2	111.26	111.14	110.61	110.92	110.06	112.13	111.26	112.85	111.5	110.53	113.17	112.19	112.74	109.51	114.06	111.92	108.71	111.83	113.92	111.28	114.74	111.13	113.71	111.09	111.82	110.92
107.31	106.2	105.36	105.09	106.98	106.59	103.9	104.53	105.95	105.88	104.38	107.19	105.97	104.48	105.07	104.1	103.64	106.26	103.18	107.31	105.36	105.18	103.78	105.36	104.5	103.75	107.11	105.76	105.21	108	105.54	104.68	103.68	105.66	105.51	103.23	106.74	104.33	107.44	107.56	106.03	106.54	106.1	106.16	107.66	104.73	105.27	103.83	108.33	105.24
98.544	100.98	100.3	99.292	100.11	100.1	101.62	102.42	99.47	98.259	101.31	100.38	99.893	98.591	101.51	101.14	100.91	98.422	98.575	101.05	99.822	98.966	101.5	100.4	101.16	99.469	103.27	100.57	101.82	99.744	98.161	101	101.41	102.28	98.718	100.29	100.64	99.509	100.44	99.937	100.92	100.81	102.55	101.33	100.48	100.48	99.893	100.76	100.65	100.6
111.36	112.52	111.81	113.1	110.1	112.62	112.3	111.19	114.04	113.68	112.06	112.32	113.2	112.44	112.56	112.05	111.22	114.85	111.88	114.49	111.49	111.44	112.95	110	108.5	111.12	111.74	112.04	110.14	115.51	113.34	111.47	113.53	111.89	113.82	111.43	113.22	112.82	109.69	112.18	112.35	111.27	111.46	115.02	112.89	112.29	113.89	114.24	111.87	110.29
105.88	105.49	105.84	105.12	106.95	105.83	109.25	105.95	106.13	106.73	104.96	105.33	107.11	105.19	107.98	107.85	106.77	106.72	107.34	108.58	105.32	104.03	107.04	106.97	106.83	106.69	108.05	107.45	106.95	107.94	108.85	107.41	106.79	108.91	105.83	106.03	107.77	109.65	105.41	105.56	107.54	106.41	105.49	107.64	106.81	106.84	105.99	107.96	105.68	103.18
107.19	104.16	103.34	104.42	105.94	105.59	105.18	106.4	106.49	104.74	104.99	104.94	103.53	105.83	105.21	105.64	105.17	106.28	107.05	103.6	105.73	105.99	107.55	105.61	104.43	106.4	104.96	106.69	102.69	107.03	105.46	105.13	105.36	104.05	106.53	104.96	105.32	104.43	106.58	103.42	104.15	104.44	107.26	106.28	105.94	106.58	106.22	105.81	105.05	106.18
106.67	108.23	105.04	107.9	105.91	108.77	107.2	107.9	108.08	105.02	107.46	107.55	107.19	106.31	105.64	105.98	106.77	108.38	107.71	106.24	108.54	106.75	105.84	107.7	107.2	107.01	105.56	105.31	106.55	106.05	108.79	106.74	106.19	107.71	107.2	106.47	108.82	106.93	107.34	105.4	109.33	107.96	106.05	109.32	107.74	106.83	104.29	105.34	106.52	106.37
104.39	105.95	108.22	104.11	105.47	106.39	108.52	103.7	104.61	104.85	107.58	105.52	105.47	107.7	107.51	108.01	104.17	105.53	106.9	105.3	105.93	103.24	108.05	107.2	104.65	107.18	105.69	105.64	106.15	106.2	104.69	106.76	104.72	105.07	106.21	104.03	104.8	104.96	107.35	106.28	105.61	106.11	106.47	105.54	104.47	106.94	106.78	105.86	105.77	104.86
105.78	105.88	105.42	106.6	105.19	106.08	106.2	103.81	104.54	105.89	105.1	106.02	105.47	105.65	105.76	105.33	107.31	107.49	106.8	103.91	109.04	105.44	106.65	105.6	105.53	105.36	106.46	103.87	104.82	105.78	106.98	106.39	105.95	103.28	104.34	106.28	105.69	108.07	106.12	106.21	108.12	107.14	105.82	105.28	107.55	102.68	103.95	106.29	106.68	105.7
112.67	112.02	111.83	112.6	110.79	110.68	111.55	109.95	114.89	112.73	113.11	110.87	111.38	109.82	113.11	113.16	112.48	111.3	109.44	110.45	113.19	111.8	110.39	114.33	112.58	111.49	111.94	111.81	111.99	112.21	112.01	113.19	111.49	110.21	109.84	112.91	110.35	110.98	112.06	113.01	111.9	110.68	113.45	111.66	113.69	112.62	110.98	110.67	110.57	112.62
103.62	102.5	104.85	106.31	102.7	105.31	107.67	104.49	103.19	107.93	105.73	103.31	104.1	104.22	103.92	102.84	104.42	103.5	105.23	104.69	105.13	105.49	104.72	105.34	104.49	105.36	104.68	104.91	106.65	103.3	105.29	106.62	104.82	102.95	105.02	106.34	104.41	105.09	106.64	105.83	106.89	104.25	103.97	105.81	103.9	105.55	103.04	101.89	102.77	104.58
115.44	115.74	116.72	115.13	118.32	114.09	116.3	116.89	116.7	117.76	115.75	116.52	118.21	117.77	116.78	115.48	116.05	117.69	116.33	114.64	116.29	116.7	116.36	115.58	117.79	116.26	115.7	114.99	117.98	115.43	116.53	116.68	116.68	114.56	115.66	116.34	115.92	116.71	116.94	114.78	114.55	117.03	114.28	114.45	114.98	115.17	117.16	117.7	116.36	116.74
110.68	112.78	111.02	114.73	111.49	112.05	112.12	112.28	111.59	112.46	110.96	112.98	111.35	110.02	109.76	112.17	113.77	112.09	111.34	112.2	110.58	111.03	112.06	113.5	111.96	111.74	112.18	110.94	114.75	111.36	112.67	112.5	113.26	114.33	110.73	111.76	111.06	114.04	113.46	110.12	112.64	110.86	111.97	112.01	111.28	112.05	112.91	111.25	112.52	112.42
111.64	111.74	109.24	109	110.38	111.41	111.2	108.22	109.67	110.35	109.25	110.22	109.62	108.32	109.12	108.08	108.99	111.57	110.44	111.55	108.28	109.9	110.09	108.14	108.4	111.4	109.68	109.75	110.27	111.75	110.08	110.39	108.88	108.16	111.22	111.34	108.1	107.84	112.22	110.32	107.77	112	108.16	109.1	110.42	108.89	107.57	110.56	110.27	109.74
112.06	112.06	111.47	110.27	108.3	111.87	112.39	110.61	110.29	108.39	112.73	112.28	110.89	110.59	112.14	111.04	109.42	110.49	109.41	112.06	109.41	110.21	108.64	110.56	113.91	109.67	111.2	110.64	110.34	112.08	111.29	110.58	111.67	111.6	112.94	111.36	113.21	111.07	111.9	109.19	109.74	111.68	112.43	112.27	110.48	110.3	112.16	112.03	110.96	112.3
105.56	104.09	104.14	105.06	105.61	105.32	107.31	105.31	106.52	102.02	105.23	104.75	104.24	104.68	104.62	106.4	102.3	101.57	103.51	103.96	106.55	105.34	104.22	105.7	106.33	104.47	104.78	105.44	103.82	105.67	104.78	105.11	106.96	105.42	104.32	105.05	106.8	104.55	105.63	104.92	104.29	108.24	105.32	106.82	106.46	104.97	105.76	101.06	107.62	106.33
114.9	112.48	110.81	113.13	112.34	111.09	113.8	112.13	112.85	111.87	114.1	111.37	109.89	110.7	113.03	112.87	113.49	112.57	113.46	114.85	112.07	113.91	114.35	113.54	111.07	112.17	112.18	110.55	112.32	112.03	111.71	112.43	112.2	113.49	111.55	113.83	112.72	113.29	114.66	115.01	112.4	111.65	110.71	112.28	112.7	113.07	113.81	110.27	110.75	114.3
106.51	103.41	103.57	104.76	106.13	104.87	104.85	106.94	103.67	104.65	104.19	106.15	106.26	106.08	107.04	106.28	105.77	101.71	104.35	102.66	106.13	103.95	104.01	106.53	104.68	104.19	104.16	103.89	106.8	104.54	103.47	103.73	104.27	105.22	104.48	104.42	104.21	105.33	102.95	105.54	105.98	104.95	108.07	104.56	106.28	107.07	105.6	105.81	104.93	101.97
106.08	106.09	107.71	104.84	105.75	105.36	105.51	109.09	107.43	107.3	105.55	107.14	107.72	106.94	107.39	107.78	106.25	106.5	107.2	108.31	105.57	109.06	104.88	105.59	106.54	106.77	107.37	107.24	105.97	106.59	107.23	106.49	106.6	105.86	107	105.89	109.2	105.71	106.12	103.98	106.66	106.17	107.31	105.42	105.6	106.25	104.88	106.98	106	107.71
105.26	102.85	102.09	103.79	103.32	102.98	104.71	104.32	104.78	102.66	103.01	104.37	104.94	104.19	104.14	105.74	105.68	104.45	102.91	104.21	104.68	103.64	105.1	102.21	103.8	103.56	104.61	104.57	104.34	104.39	102.8	104.52	104.55	102.16	103.89	105.21	104.99	104.56	102.88	103.35	106.11	105.23	104.53	103.56	102.89	101.83	105.67	106.35	102.64	103.02
110.45	108.82	107.36	107.99	109.13	110.3	109.23	108.47	110.1	109.36	108.56	114.64	110.88	107.53	109.59	110.41	111.2	110.83	107.99	108.48	112.19	110.19	109.06	108.01	110.34	110.55	110.01	109.54	111.22	110.98	109.42	109.29	111.36	107.14	109.87	108.9	109.86	109.26	109.48	109.9	110.49	110.29	108.86	108.94	109.29	109.65	109.5	109.08	107.94	111.92
109.33	104.98	104.79	105.98	107.4	107.7	106.51	106.6	105.69	106.74	106.16	104.05	105.9	106.68	105.19	106.87	105.46	105.69	105.84	105.58	107.24	106.44	106.69	105.08	105.04	104.89	104.82	106.36	105.76	106.45	106.6	105.83	106.05	107.61	105.73	106.4	106.67	106.22	108.21	107.17	107.26	104.68	107.58	107.65	106.41	105.73	108.25	105.63	107.01	106.06
99.644	101.74	100.79	99.172	100.37	101.53	100.78	99.159	101.25	99.222	101.21	99.632	101.06	100.76	100.02	102.51	100.41	99.454	98.518	98.523	99.991	101.88	99.351	100.17	99.966	99.394	100.28	101.02	99.577	101.41	99.514	99.465	101.83	99.883	101.3	99.474	100.34	101.2	102.41	101.72	100.05	99.477	101.18	101.36	100.06	101.32	99.433	101.7	99.975	101.91
105.79	104.76	105.93	104.95	107.14	105.39	104.96	102.6	105.32	105.28	106.35	106.05	104.87	105.45	104.68	105.22	105.18	104.84	104.72	105.92	105.4	106.08	105.82	104.61	104.57	106.06	105.3	105.22	106.87	104.11	106.27	105.53	103.47	106.81	107.07	107.81	107.15	104.04	105.34	106.89	106	102.63	105.38	106.97	106.21	105.02	105.39	106.85	105.56	105.52
100.45	103.28	99.333	100.74	99.742	100.84	101.41	100.56	99.228	99.531	99.696	98.556	101.09	100.2	99.351	102.55	100.67	101.15	101.95	101.62	98.578	102.29	101.28	99.162	102.29	99.043	100.88	99.748	99.191	99.328	100.72	103.39	100.73	100.07	100.44	101.03	101.73	100.93	99.692	100.61	101.43	100.9	99.901	99.243	101.25	100.98	99.009	101.36	101.13	100.71
111.86	111.52	112.71	111.21	113.06	110.8	111.33	110.81	112.74	110.47	111.23	112.7	113.74	111.12	109.23	111.06	112.7	113.39	112.55	111.29	111.35	111.08	112.49	109.95	112.21	112.34	112.88	111.17	110.97	113.4	111.97	112.49	112.79	111.56	112.23	111.11	112.32	112.67	112.82	111.04	114.96	112.51	111.5	112.3	112.1	112.34	110.77	112.17	113.57	109.63
104.84	105.63	104.85	103.56	103.72	102.46	105.93	102.98	102.81	103.74	104.79	103.99	103.21	103.35	105.1	104.31	104.85	105.05	105.59	105.8	103.94	104.87	105.05	105.18	104.13	104.27	104.4	103.28	104.45	104.3	103.41	101.75	105.16	103.95	104.02	105.46	104.04	106.73	105.04	103.31	103	102.68	104.47	106.44	103.12	103.54	104.86	104.53	104.76	103
110.58	111.76	108.98	109.29	110.26	111.08	109.99	109.56	110.15	108.77	111.31	109.32	111.41	111.84	110.27	111.38	111.43	111.29	110.46	110.35	109.39	111.57	109.57	109.41	109.94	112.39	110.16	110.91	109.68	110.61	111.27	110.44	108.35	109.97	110.68	110.99	112.35	111.08	110.71	111.78	109.96	112.03	109.96	109.9	110.89	111.15	108.97	111.97	110.86	110.39
111.68	113.37	114.86	112.41	112.26	111.76	110.59	112.53	109.83	112.96	112.1	111.98	113.63	113.07	110.25	111.72	111.85	114.51	113.79	112.84	111.92	112.69	112.16	113.3	111.94	111.36	113.49	109.69	110.68	113.31	111.16	111.41	110.98	110.84	112.34	110.95	111.64	112.63	112.07	109.99	113.96	112.6	111.66	113.33	112.09	113.02	109.97	113.03	110.98	112.2
104.81	104.73	103.61	104.26	103.86	105.19	103.93	104.63	104.59	105.71	104.3	105.17	102.01	105.18	105.61	103.82	106.22	104.95	108.47	105.62	105.95	105.75	105.94	103.87	103.59	105.07	106.66	102.71	104.07	103.75	105.72	107.69	103.27	103.76	104.94	104.77	104.06	104.26	102.51	104.53	104.51	106.46	106.28	102.6	103.82	105.49	105.17	104.72	105.59	105.66
111.44	110.92	107.86	111.27	111.32	111.55	109.98	109.93	110.76	111.59	110.66	112.34	113.11	111.69	110.59	111.95	109.94	111.93	110.73	110.77	111.78	109.65	108.9	110.22	111.09	113	112.03	111.01	110.87	110.41	111.07	110.66	112.01	109.94	110.55	110.34	113.29	110.39	110.24	112.23	110.39	109.14	111.64	112.25	112.73	111.83	111.08	111.19	109.63	113.74
101.5	99.753	101.52	98.819	103.46	101.34	100.69	102.28	101.33	103.56	100.66	101.09	100.44	100.19	101.04	100.61	101.21	99.494	101.22	99.688	99.946	101.09	101	101.74	101.24	100.76	102.64	100.19	100.07	101.76	100.21	97.458	102.18	100.23	101.51	101.92	98.199	102.46	100.04	99.968	101.88	102.95	99.203	100.59	99.633	101.82	100.8	100.38	100.59	102.05
113.34	114.5	112.88	112.44	111.42	112	110.47	111.45	108.81	112.94	111.58	111.51	109.43	110.91	113.01	110.13	109.29	110.02	111.48	110.21	112.66	112.85	110.6	113.03	112.92	110.9	111.19	114.26	112.5	112	111.36	110.78	110.38	113.04	113.85	111.44	111.35	111.38	112.87	113.99	113.67	110.67	111.33	111.95	111.55	111.8	110.06	110.66	112.65	111.58
106.98	106.09	104.81	107.25	108.33	108.28	106.68	107.61	107.37	107.93	106.65	108.33	106.41	107.27	105.65	104.67	107.78	105.49	104.53	106.33	106.39	107.33	105.57	106.41	107.66	107.26	108.51	105.94	106.31	106.79	105.02	108.11	109.49	107.07	108.53	109.37	107.73	108.1	107.51	104.15	104.31	106.04	107.18	106.37	106.19	106.99	107.34	104.26	106.39	107.8
105.64	107.97	105.12	104.57	106.62	105.15	107.61	104.54	106.17	104.45	105.34	105.78	105.79	105.81	105.85	105.71	105.4	104.33	102.7	106.55	105.32	108.38	106	104.41	105.42	104.41	105.73	104.69	107.42	106.45	106.43	105.52	105.91	104.68	107.06	104.33	106.37	105.42	105.81	104.88	104.13	104.83	104.81	105.83	107.82	107.66	104.85	104.41	105.45	105.67
106.48	106.28	103.79	106.87	105.08	106.85	105.89	106.78	105.15	105.8	107.01	107.16	105.77	107.8	105.3	108.99	102.84	106.09	107.75	106.6	104.82	105.39	107.17	105.39	106.56	105.42	103.77	108.86	105.29	106.29	108.17	104.31	106.37	104.73	105.55	106.1	106.43	107.73	106.53	106.3	107.45	105.11	109.72	106.78	107.32	105.14	106.86	106.56	110.08	107.23
100.52	99.379	99.03	98.634	98.519	99.295	99.147	98.676	100.46	100.35	101.09	98.943	100.48	99	100.02	98.383	100.71	101.6	100.08	101.26	100.17	99.503	101.35	101.03	100.02	101.87	98.223	101.97	100.22	99.857	102.52	100.98	100.37	100.79	99.409	98.24	100.57	100.07	98.454	99.807	99.252	100.32	100.69	99.669	101.52	100.69	99.954	98.731	103.01	101.32
118.29	115.24	116.12	115.92	118.55	118.2	119.58	115.7	118.35	117.71	119.27	119.83	117.59	117.96	117.87	117.74	119.07	119.18	116.19	120.3	118.25	118.38	116.66	118.09	117.65	118.68	118.33	116.46	117.43	117.82	117.94	119.16	117.81	118.29	118.82	117.51	118.2	118.08	118.78	119.43	117.15	119.32	118.72	117.23	118.13	118.17	114.77	119.66	117.11	116.79
110.03	110.39	111.58	112.1	112.86	114.23	110.86	112.63	113.83	114.57	112.37	111.91	111.34	112	110.73	112.5	113.3	110.88	111.47	108.25	111.36	112.25	112.96	111.33	109.91	110.85	108.99	111.77	109.39	110.36	113.19	111.64	111.37	109.09	110.91	111.01	108.7	110.3	111.31	108.08	111.98	111.7	112.95	109.82	112.25	112.66	113.35	112.3	111.75	108.67
108.81	106.84	104.42	105.3	106.99	108.47	106.08	105.76	106.63	107.88	104.82	104.12	106.93	106	106.03	107.44	106.33	106	107.43	105.95	107.12	106.22	105.51	108.29	106.25	105.65	105.36	106.99	105.97	107.73	105.76	105.54	106.83	105.63	106.12	105.84	107.12	107.85	106.2	105.26	104.06	107.05	108.29	107.76	105.41	107.21	107.34	105.27	106.47	106.92
105.23	104.34	103.97	103.74	104.68	104.24	104.28	104.9	106.5	104.12	103.38	103.23	106.49	102.88	105.3	104.69	104.53	102.51	103.91	104.9	104.66	105.24	107.52	104.69	106.67	103.33	105.73	105.43	106.29	103.54	106.29	105.56	105.5	105.77	106.94	106.13	105.89	104.49	103.83	102.82	105.13	106.04	103.47	105.56	103.96	105.04	105.66	107.67	107.13	105.24
106.94	106.87	104.75	104.04	106.8	105.91	105.14	104.02	105.9	104.27	103.69	105.65	104.68	106.37	106.28	104.74	105.82	104.83	104.67	106.35	104.84	105.03	109.42	107.97	105.39	105.37	104.41	104.34	104.41	104.94	105.41	105.65	104.94	107.07	104.45	103.47	105.99	105.43	105.06	103.99	108.72	106.28	107.88	104.97	106.8	107.26	106.27	106.28	104.87	105.43
105.58	105.36	105.52	107.63	106.3	107.42	106.29	105.03	106.94	104.8	104.54	106.25	105.86	105.87	106.13	104.81	103.47	106.11	105.89	106.44	106.52	105.61	103.86	103.15	105.96	106.22	105.12	103.63	106.66	105.69	104.8	105.71	105.18	107.01	106.35	104.91	105.07	105.16	105.02	103.99	107.61	106.51	107.51	105.43	105.69	104.11	107.54	107.33	104.21	105.59
110.35	111.75	110.72	110.44	111.13	111.83	111.09	110.7	112.22	113.95	112.18	112	111.04	109.42	108.13	112.06	111.41	110.63	111.41	107.8	110.55	110.21	111.19	111.42	111.92	112.16	112.19	112.38	110.57	111.09	112.6	110.92	110.8	111.93	110.34	110.54	112.23	110.48	110.08	111	110.45	111.18	111.64	111.06	112.3	111.43	113.12	112.12	112.29	110.89
105.81	105.69	105.95	106.38	106.05	104.19	104.83	104.09	106.86	104.66	105.28	106.39	107.18	106.53	106.67	105.66	104.75	106.36	105.32	104.95	105.1	107.09	106.3	107.03	106.03	105.12	107	105.56	106.23	107.09	104.89	105.95	106.48	106.73	105.56	105.07	106.18	107.4	108.31	103.84	107.78	104.83	105.39	106.74	105.29	104.78	107.77	105.09	104.15	106.83
110.75	110.32	112.04	110.5	110.08	113.56	110.4	110.22	109.51	112.23	111.64	111.68	111.24	109.93	113.47	110.37	111.76	108.14	111.19	108.67	108.44	111.08	110.03	110.15	111.54	110.39	110.91	111.09	111.16	108.88	110.85	109.67	110.78	111.7	113.48	109.75	110.74	110.24	107.75	111.46	110.71	112.3	111.84	108.33	110.18	107.1	110.7	110.06	109.79	111.4
112.78	112.81	112.62	113.37	111.91	113.34	114.34	114.38	111.87	113.38	113.35	113.08	115.07	114.68	113.2	113.79	111.12	113.3	113.78	114.75	115.31	112.61	110.64	113.17	111.69	112.11	112.11	111.89	113.69	112.28	110.72	111.07	113.09	111.15	113.69	113.03	112.65	112.83	112.31	113.71	112.48	111.46	112.08	111.35	112.18	112.27	113.92	111.75	110.88	112.55
121.07	116.97	117.69	116.53	117.68	118.81	119.83	118.49	118.15	116.96	117.52	117.76	120.04	119.39	115.96	116.66	116.74	118.4	120.46	119.1	117.91	116.93	116.13	117.11	118.49	117.23	117.71	115.75	117.39	117.11	118.09	118.31	118.12	117.44	117.41	117.45	117.29	118.31	117.31	118.86	119.36	119.08	118.68	115.94	116.69	118.89	114.21	119.85	118.92	118.82
105.05	106.83	105.72	108.13	107.58	104.73	104.5	106.58	106.32	105.21	105.51	107.26	107	106.97	104.56	106.52	105.63	108.25	105.98	106.67	106.56	107.06	107.66	107.13	106.39	105.01	108.81	105.38	107.78	106.29	106.41	105.83	108.92	107.54	108.2	106.71	107.35	107.09	104.57	107.76	106.29	107.12	107.46	105.75	107.96	107.54	106.95	104.52	104.81	105.92
103.77	106.2	103.75	104.22	107.04	106.45	105.11	106.99	104.5	105.38	106.85	106.83	108.08	105.79	106.38	104.16	104.73	107.36	105.08	104.77	106.46	104.93	107.06	106.01	105.21	104.79	106.3	105.26	106.07	106.47	106.7	107.84	105.03	104.53	106.35	105.51	104.55	104.15	104.73	102.84	101.18	106.83	107.59	103.88	106.42	106.77	105.32	105.01	104.86	104.22
106.07	107.67	107.44	107.48	106.18	107.77	108.47	104.47	108.22	107.81	105.52	106.05	107.56	106.96	106.56	106.05	106.01	107.43	107.43	105.66	108.63	107.39	106.86	106.03	106.14	108.23	105.68	105.42	106.14	103.98	106.86	105.26	105.91	106.18	106.92	103.77	107.64	105.59	106.78	104.57	106.53	105.39	106.55	108.08	104.46	105.68	106.32	105.83	107.31	106.53
107.41	106.09	107.87	107.03	107.82	107.76	107.11	107.14	108.51	105.81	105.24	107.67	107.13	105.33	105.13	108.38	106.52	107.69	107.37	108.26	105.8	108.29	105.04	106.51	105.25	107.2	107.26	106.81	107.41	108.34	108.05	107.1	107.06	106.57	108.66	107.24	108.61	106.83	107.2	107.21	106.87	108.85	107.08	105.73	106.46	106.06	107.3	106.58	107.04	107.62
103.82	107.22	104.35	104.41	105.47	104.07	104.03	103.84	106.22	105.9	105.1	105.38	104.72	104.64	106.37	105.14	105.32	106.45	107.01	103.67	105.84	106.12	106.66	105.03	106.53	107.49	107.25	106.65	105.99	103.76	105.3	106.21	105.25	105.54	104.1	105.93	105.83	106.79	105.44	105.63	108.62	105.74	106.48	104.01	106.4	104.31	103.28	105.29	106.6	105.55
105.45	106.36	105.39	107.11	104.96	107.62	107.33	104.13	105.68	104.75	106.14	104.65	104.75	106.18	105.28	102.79	105.96	107.15	105.22	103.91	101.88	105.72	104.38	106.24	104.9	105.54	103.64	103.94	102.65	106.26	105.86	104.52	106.37	105.54	104.46	105.05	108.98	103.83	105.65	106.13	105.39	106.63	106.17	106.78	103.73	104.75	105.9	103.47	104.86	107.43
118.26	117.19	117.53	117.31	116.37	117.05	119.12	118.2	118.88	119.31	117.99	118.04	117.26	117.78	118.81	118.94	117.65	118.08	118.27	117.72	118.65	118.71	117.68	118.32	116.98	116.69	116.32	119.25	118.73	118.87	116.04	119.74	117.54	119.41	118.85	118.1	118.75	117.19	117.62	116.95	115.37	116.38	117.36	119.08	119.09	115.98	116.91	118.17	117.26	115.72
97.986	100.01	100.07	98.379	97.323	98.424	99.238	99.55	103.8	98.966	100.04	100.32	98.814	98.092	99.781	101.96	99.023	100.89	100.63	98.383	99.386	100.43	101.01	100.31	100.96	99.749	98.54	99.499	99.891	99.531	99.123	99.888	98.86	100.01	97.564	99.312	97.422	100.64	97.646	100.88	101.38	100.37	98.393	99.691	96.82	100.39	98.195	101.22	98.141	100.64
104.66	103.5	105.8	107.16	105.74	104.4	104.76	105.5	106.32	105.65	105.16	104.9	104.02	106.04	103.85	107.15	107.07	106.77	105.73	104.61	105.69	105.26	103.16	106.94	102.28	105.92	101.63	103.97	103.02	103.52	103.94	103.93	105.29	102.57	103.2	104.83	105.76	102.85	102.84	103.3	104.14	105.03	103.76	104.8	104.68	104.43	104.27	104.97	104.14	103.83
110.75	107.83	109.56	110.4	109.62	110.93	113.88	110.32	112.25	111.26	109.81	112.18	110.46	112.25	112.47	111.31	111.32	111.6	112.01	110.89	110.16	112.09	110.94	110.19	111.01	112.71	111.91	109.94	111.36	111.09	111.32	109.71	111.17	110.26	111.53	110.72	111.72	110.07	111.16	108.5	112.51	114.16	108.77	110.54	111.06	111.22	110.86	110.52	112.63	109.92
104.63	105.52	105.55	103.01	104.74	105.66	103.34	101.78	105.88	103.55	105.71	103.47	105.31	105.12	104.83	103.78	104.64	105.48	107.3	104.12	104.19	106.67	104.73	105.19	105.53	104.97	104.16	104.33	103.49	104.01	103.22	104.31	103.94	104.37	104.54	104.14	103.54	105.46	106.35	106.06	103.82	106.62	102.16	103.96	105.27	107.33	105.24	104.44	104.92	103.98
103.11	105.67	104.38	103.35	104.98	104.38	104.22	105.27	104.47	104.26	105.26	104.5	105.63	104.39	107.2	103.45	104.91	104.58	102.82	104.18	103.86	103.11	102.39	105.88	105.76	103.78	103.76	105.36	106.68	102.76	105.88	105.48	105.99	104.69	106.76	104.54	102.87	105.24	104.67	104.22	104.81	105.53	104.21	105.44	104.21	105.5	104.95	105.62	104.04	107.53
107.24	108.39	105.56	106.72	107.77	108.57	107.19	106.54	104.65	104.36	105.34	107.65	105.82	102.39	105.66	107.17	105.99	104.68	106.79	105.74	102.97	104.31	104.73	106.47	105.62	104.74	105.5	106.86	106.71	104.37	105.53	106.37	105.94	104.48	107.71	107.59	105.05	107.21	106.41	103.6	104.83	105.12	107.13	105.53	106.05	107.2	103.34	106.75	106.93	105.43
110.65	111.93	111.51	110.5	111.27	110.33	110.94	114.48	111.18	109.45	111.87	112.64	112.54	110.76	112.72	111.54	111.04	110.87	110.67	112.66	110.19	111.3	110.89	111.97	111.78	112.72	110.6	111.27	111.73	111.78	110.87	111.87	110.58	109.58	111.66	109.62	111.67	113.62	110.25	109.39	110.97	113.72	112.95	112.22	111.07	110.12	112.55	110.73	108.5	113.67
111.91	111.53	113.34	111.36	110.48	112.14	112.82	113.35	112.32	111.87	112.4	110.43	114.09	112.47	111.78	115.93	110.29	111.9	113.46	111.7	113.71	111.6	111.78	112.22	110.57	113.09	111.94	109.63	110.22	113.55	110.65	111.84	112.02	110.36	110.92	111.53	113.2	112.47	111.79	111.48	112.86	111.33	112.8	111.69	112.98	112.54	112.37	110.17	112.08	111.49
109.7	111.85	109.44	111.45	112.46	110.43	111.29	111.25	110.82	110.66	110.81	110.46	111.86	112.32	114.42	111.21	111.03	110.47	113.03	110.35	110.54	111.99	110.88	112.4	110.05	110.76	110.23	110	111.62	111.94	109.5	110.81	111.59	109.53	109.06	110.85	110.49	110.73	108.93	112.07	111.77	110.8	111.33	109.88	112.44	113.93	110.37	109.56	110.64	110.28
110.73	110.81	112.03	109.89	110.16	109.1	107.38	110.39	109.88	110.5	109.64	112.23	110.33	108.1	110.3	108.26	110.55	108.36	110.11	112.15	110.71	108.15	110.8	108.54	109.66	108.13	111.59	108.87	110.07	112.53	112.11	108.79	111.35	110.17	109.31	112.43	110.28	109.93	108.63	109.7	110.67	107.77	110.53	108.72	107.93	110.41	110.96	108.97	110.59	109.54
105.96	105.48	106.31	105.41	105.55	104.31	106.63	103.16	106.35	103.77	107.1	105.31	105.32	105.57	104.5	105.97	103.82	102.96	104.66	106.77	106.56	107.61	104.81	106.99	104.55	104.57	106.46	104.93	107.06	106.17	106.31	104.66	106.65	105.2	107.37	105.21	104.46	106.7	107.9	106.33	104.28	105.29	104.91	105.23	103.42	105.87	104.13	107.75	104.6	105.28
106.29	105.62	105.04	104.87	105.68	105.82	104.09	103.37	104.08	105.31	104.18	102.3	103.75	102.76	104.97	106.09	103.16	103.47	104.36	106.26	105.18	105.92	102.79	102.7	105.09	105.79	105.28	104.08	105.3	102.75	106.07	103.66	104.79	104.19	106.12	105.27	105.49	104.01	105.85	106.45	105.56	104.51	103.01	105.69	106.81	103.62	105.8	106.48	104.36	103.98
107.32	103.95	106.25	106.29	103.14	107.64	105.29	106.89	105.89	106.63	104.84	103.77	103.83	104.95	105.71	106.22	107.08	103.61	104.78	106.31	103.87	103.25	105.41	107.57	105.89	106.01	105.67	106.76	103.91	106.21	107.1	106.66	106	105.1	106.52	106.72	105.65	105.03	105.34	105.29	104.63	107.82	105.3	105.34	108.05	103.86	106.55	104.86	103.91	106.01
108.91	110.92	113.43	111.26	110.78	111.75	111.82	110.56	112.55	110.1	112.89	109.35	110.57	111.13	111.54	110.26	110.62	110.39	111.11	108.82	111.08	109.96	109.34	111.05	111.59	113.15	109.08	112.04	111.06	110.21	111.1	113.16	113.14	111.81	110.91	111.3	109.95	112.09	110.89	110.62	110.56	112.25	111.55	109.98	111.92	113.52	112.36	110.83	111.45	110.93
104.57	104.37	104.06	104.28	103.5	106.13	103.48	102.31	103.67	106.43	104.8	104.4	104.32	105.1	103.38	104.19	103.79	105.27	103.21	105.33	105.42	102.77	103.73	105.81	103.88	103.38	105.14	105.72	105.02	105.42	103.31	104.45	105.23	105.38	106.01	106.02	103.83	103.56	105.73	104.3	106.59	104.11	104.85	105.08	103.32	102.98	105.58	106.93	104.12	105.79
110.72	111.44	110.85	111.36	111.39	111.13	110.71	113.04	111.48	111.18	112.57	112.39	109.91	113.22	111.1	112.67	112.91	114.04	113.04	111.45	112.1	113.28	112.88	113.93	109.47	112.9	113.68	110.87	113.31	112.08	113.16	111.06	111.43	111.33	112.36	112.53	112.16	112.76	113.01	113.43	111.52	112.07	111.94	111.52	110.67	113.16	109.14	111.85	112.77	111.63
104.23	104.8	104.66	104.31	105.81	103.7	105.1	104.13	105.72	103.65	107.04	104.95	102.56	102.77	104.26	105.15	103.25	104.92	104.57	103.84	104.51	101.91	103.92	104.61	104.77	103.55	102.85	104.37	104.25	104.05	102.75	104.32	106.82	104.83	105.07	103.02	105	102.95	101.71	103.42	104.02	103.89	106.36	105.04	102.93	104.95	103.11	104.63	103.91	103.58
100.16	100.67	98.174	99.134	98.663	101.58	99.474	99.494	99.288	98.664	100.08	99.992	99.06	100.37	97.744	100.64	98.957	102.61	101.73	101.39	99.991	100.76	102.16	101.67	99.801	99.371	100.68	97.908	102.8	101.55	98.808	99.835	99.081	98.965	98.276	98.642	98.839	101.69	99.335	100.49	102.17	97.906	100.16	100.82	98.264	99.87	98.263	98.407	98.652	101.38
107.43	106.37	109.95	104.62	106.4	108.07	108.34	106.71	107.05	104.53	107.38	106.66	105.22	106.25	107	104.49	105.99	105.05	108.81	105.84	106.15	106.92	107.46	106.14	107.14	106.81	107.15	105.28	107.6	107.66	105.51	105.98	104.7	105.98	103.63	107.37	106.21	104.4	106.88	105.37	105.67	107.38	107.45	103.8	106.54	107.35	105.23	104.04	104.67	106.17
104.61	105	104.72	106.03	106.41	103.79	104.3	104.82	105.47	105.48	104.41	107.42	105.2	101.93	104.92	104.95	105.49	104.72	104.04	105.73	104.11	105.28	105.78	105.52	103.6	104.29	104.94	104.77	105.43	105.88	104.21	105.38	104.67	105.56	102.91	104.31	104.17	106.82	106.61	105	106.25	103.76	103.85	106.18	101.96	105.51	104.52	107.8	105.76	107.86
116.39	116.51	114.48	115.56	117.11	115.98	119.2	114.02	117.15	115.64	116.07	115.47	114.59	114.62	117.63	116.64	115.34	116	114.48	116.9	115.12	116.55	115.94	115.61	114.9	116.25	114.97	115.44	116.35	117.09	115.04	115.24	116.77	116.28	116.5	115.35	115.13	113.9	116.09	118.54	115.13	114.63	115.42	116.03	116.71	116.85	114.86	113.64	118.75	115.65
109.87	112.46	109.62	112.31	110.3	111.31	108.98	110.73	110.4	109.95	109.67	112.45	110.98	108.49	110.23	109.34	111	110.56	110.98	109.36	112.78	110.31	111.05	112.46	110.35	110.08	111.12	110.82	111.04	110.47	112.91	110.2	108.18	109.9	108.4	108.49	111.44	112.87	108.68	111.88	109.91	111.73	112.1	111.34	113	110.01	107.61	112.2	110.24	108.62
111.58	111.41	110.48	109.91	112.83	109.27	108.03	111.87	109.62	108.5	108.79	110.65	111.58	110.7	113	108.83	111.7	110.26	111.57	108.27	110.52	109.28	110.37	108.35	110.81	108.44	112	113.17	111.19	112.47	111.86	111.57	110.77	111.57	107.56	110.28	111.61	110.87	111.76	112.21	108.11	110.32	110.97	107.17	108.88	109.83	109.84	112.11	109.27	109.95
104.7	106.31	105.04	106.13	105.7	105.96	106.12	105.53	105.69	104.06	105.47	105.24	105.02	106.01	105.68	104.37	103.91	100.59	105.09	102.49	107.08	104.83	106.1	105.96	104.41	104.63	105.27	105.87	104.24	104.86	103.63	105.08	105.64	104.81	107.23	103.98	107.12	107.33	103.57	107.6	103.19	106.52	105.23	103.43	105.63	105.41	104.8	105.24	104.72	106.21
106.25	106.15	105.99	103.55	104.63	103.98	104.25	105.85	103.45	105.39	105.29	104.79	107.5	105.36	103.82	104.15	103.82	107.35	105.5	105.63	103.96	105.68	103.92	106.53	106.17	103.35	102.89	104.81	107.77	104.66	104.91	104.83	105.11	102.56	105.98	106.75	105.07	106.24	105.1	105.31	104.15	103.97	105.23	105.09	105.34	104.89	104.93	103.41	104.72	105.32
105.58	106.8	107.23	106.58	103.04	105.18	105.1	104.11	104.06	105.9	105.44	104.74	105.59	106.88	106.52	105.7	106.21	106.19	104.16	106.84	106.3	107.58	105.44	105.87	107.22	106.06	105	107.06	105.97	104.9	105.33	104.01	108.16	104.55	104.73	106.34	105.27	105.61	106.02	106.34	106.87	105.69	105.05	105.19	104.75	104.56	108.32	107.02	105.03	106.83
104.15	103.81	103.82	105.43	106.02	104.03	105.77	103.87	102.98	105.95	104.37	103.43	105.81	105.25	103.65	105.13	103.67	104.34	104.24	106.52	105.58	104.74	103.26	106.15	102.78	104.33	103.33	103.61	103.34	106.7	103.51	102.62	106.95	101.9	102.81	105.65	104.42	105.84	105.1	103.37	105.77	102.8	104.23	106.46	104.89	103.03	106.16	104.31	105.96	103.71
105.36	107.16	104.5	106.18	106.45	105.81	104.34	106.71	104.57	104.67	104.71	104.53	105.57	106.56	106.31	106.77	105.37	105.59	106.45	104.66	105.97	103.79	105.59	104.28	105.48	106.35	103.75	105.65	104.55	106.64	105.9	104.31	106.7	105.58	107.22	106.58	105.25	104.94	106.63	106.21	105.88	107.29	105.99	105.65	104.63	103.79	105.7	107.52	105.91	106.87
101.7	102.5	101.26	99.401	99.895	98.907	100.84	99.547	99.291	97.879	101.22	101.3	97.844	99.641	99.876	100.02	99.93	98.481	98.952	99.527	98.89	100.63	100.91	100.68	101.71	100.04	97.292	100.65	99.356	100.3	100.91	99.374	98.852	99.912	100.36	99.344	101.52	100.43	99.884	101.05	98.907	99.772	99.32	99.708	100.62	99.52	99.115	101.55	98.224	100.39
104.15	104.52	106.39	107.27	105.08	106.07	107.28	106.08	106.23	106.21	105.5	103.07	105.73	107.39	105.61	103.59	105.71	106.39	105.87	105.38	105.67	104.95	103.63	103.14	106.98	104.56	107.31	107.42	106.98	106.95	104.78	103.38	105.28	106.09	106.26	105.38	106.57	106.18	106.23	105.39	104.88	105.43	106.09	106.06	106.53	104.43	106.4	107.27	105.32	107.26
105.5	105.79	106.91	105.64	107.46	103.28	105.94	104.51	106.59	108.69	105.47	106.02	107.51	107.11	105.59	106.31	108.32	104.78	105.78	106.16	104.17	105.45	104.87	106.23	106.7	108.38	105.44	106.3	105.68	104.22	106.7	105.88	106.27	105.68	107.44	107.86	106.79	106.37	107.85	105.48	106.48	107.13	103.68	106.88	103.97	105.89	105.7	104.37	106.17	105.99
102.86	97.87	98.476	99.344	101.52	98.053	99.861	100.55	98.507	98.393	101.61	99.245	99.911	99.74	99.557	100.16	97.498	99.818	98.346	97.389	100.37	97.344	101.48	100.21	98.924	99.533	99.594	100.66	99.694	100.23	100.02	97.909	100.01	97.892	99.208	99.116	99.732	99.613	100.16	99.208	98.908	99.251	100.62	99.71	99.385	99.697	97.895	102.44	99.228	97.405
105.18	105.66	106.62	104.42	105.41	102.66	104.07	105	104.89	106.42	107.3	104.59	105.84	104.76	106.23	104.54	104.99	104.28	105.4	106.28	104.15	102.83	105.43	107.31	104.87	104.13	103.32	106.02	106.19	105.94	106.06	105.55	105.96	105.93	103.52	104.21	104.36	104.89	105.67	104.53	105.82	103.05	105.15	106	103.02	101.72	106.74	104.73	104.28	106.22
106.81	104.23	105.44	105.74	104.94	104.45	106.79	103.88	105.15	105.33	104.55	103.6	102.68	106.25	105.52	105.26	105.29	105.87	105.14	104.48	105.94	107.41	105.09	104.22	107.05	106.99	106.34	105.01	104.85	107.47	102.8	105.51	106.28	106.55	105.79	106.01	105.85	105.22	108.25	105.78	105.89	106.75	105.66	104.51	106.19	104.9	105.15	106.91	104.31	101.52
113.7	109.67	110.25	111.44	108.78	109.04	110.51	110.64	109.19	109.64	111.89	108.78	111.91	109.35	108.61	111.61	109.94	110.59	111.53	111.89	110.42	111.52	108.75	112.05	110.51	109.89	109.17	109.5	110.95	108.92	111.59	111.9	109.41	110.15	110.38	111.76	110.05	112.91	110.52	109.09	111.1	112.98	110.49	111.2	109.29	111.11	110.42	111.17	111.15	110.7
107.67	107.22	107.05	106.13	106.25	106.21	107.12	104.43	104.68	106.42	105.35	104.46	106.36	107.04	106.36	105.64	106.97	105.44	107.38	105.96	105.35	106.68	104.96	105.93	104.3	104.88	106.49	105.73	109.32	106.18	108.22	106.06	106.86	106.21	105.76	106.05	106.51	107.14	103.51	106.09	106.08	105.54	104.49	106.11	106.51	107.04	107.38	106.22	105.93	104.45
110.16	111.46	111.93	112.82	111.07	110.13	113.14	112.11	113.65	112.63	111.6	112.95	112.03	111.1	108.92	113.74	111.39	113.51	111.51	111.82	110.45	112.28	113.33	113.18	112.72	111.41	111.07	109.71	112.99	110.68	111.35	114.17	109.34	110.6	111.97	109.83	112.6	112.5	112.34	111.49	112.67	112.76	111.83	111.47	111.88	110.18	114.8	111.64	111.44	109.22
110.11	108.51	109.12	109.09	107.26	108.32	108.48	109.35	110	109.87	110.25	109.58	108.24	110.99	108.02	109.71	110.27	110.93	108.41	111.55	110.15	108.43	107.68	109.78	109.12	108.68	109.47	110.12	110.89	108.07	110.56	108.84	109.17	110.12	110.78	109.23	110.96	109.94	112.06	109.5	108.99	108.09	109.22	110.95	108.88	109.94	108.23	109.33	108.92	110.66
104.58	105.3	105.5	105.38	107.49	105.59	105.55	106.47	105.04	106	105.06	103.96	105.01	105.87	110.17	106.99	103.85	105.25	106.82	105.55	105.73	105.24	105.08	105.91	104.98	104.42	103.6	106.77	105.42	106.99	105.12	105.62	104.9	105.22	107.48	106.3	104.13	107.82	104.94	105.6	105.45	104.45	106.28	104.62	104.19	105.42	105.23	105.11	107.02	106.93
111.73	111.64	110.32	109.95	109.35	112.47	110.11	112.2	111.42	111.65	110.9	112.54	111.53	109.82	112.38	110.27	111.94	111.54	110.82	112.65	110.84	110.09	112.3	111.92	110.62	110.75	111.86	112.19	108.55	112.05	113.3	112.25	110.91	109.89	110.29	111.15	110.84	110.86	111.97	110.21	111.37	112.11	109.84	110.25	112.57	109.77	112.44	109.96	110.65	113.34
110.4	109.5	112.62	109.66	111.71	110.33	110.28	111.78	113.3	108.79	111.39	111.74	110.56	112.51	111.69	110.06	111.41	110.72	109.18	112.43	111.35	111.22	112.69	111.73	112.05	110.99	111.1	111.74	111.78	114.7	112.99	110.38	109.91	109.68	110.17	109.89	111.55	108.03	111.54	112.59	110.43	110.86	113.15	110.61	110.53	110.69	112.1	111.15	109.4	113.89
99.653	99.876	99.742	98.757	101.57	100.77	98.669	98.682	98.98	99.075	101.75	99.224	98.443	98.988	102.07	100.42	101.49	100.41	98.71	100.07	98.458	98.529	99.687	98.802	99.711	99.529	99.838	100.78	100.56	100.15	99.712	100.98	97.983	99.586	100.9	100.79	100.87	100.89	99.836	99.478	97.724	100.67	100.12	99.613	101.16	101.22	99.05	98.876	100.14	99.549
106.32	106.67	107.08	106.24	106.31	106.31	104.54	106.71	107.72	106.72	107.04	104.36	106.52	106.85	108.07	107.71	105.46	105.94	108.05	108.51	108.56	107.99	106.76	106.76	106.19	104.35	106.77	106.57	105.53	107.54	108.26	104.57	103.37	105.1	101.87	105.74	106.01	107.08	103.29	107.38	105.42	105.89	106.4	106.1	106.81	103.03	105.72	105.71	103.42	105.43
104.25	103.27	103.65	104.39	105.46	103.61	105.55	103.44	103.58	105.24	104.75	104.05	104.7	103.53	104.81	104.1	104.28	103.83	103.89	103.35	105.72	105.63	105.13	105.08	106.82	103.38	106.2	103.28	104.02	104.08	102.94	103.16	104.97	104.56	103.02	104.3	102.92	105.1	102.46	104.11	104.11	104.11	103.69	103.62	103.56	102.88	104.52	104.65	105.92	103.34
116.57	116.44	118.73	117.43	115.44	118.43	115.96	116.65	118.65	117.52	119.11	119.52	115.33	116.17	117.68	116.89	118.1	118.86	117.34	118.77	114.89	119.64	118.15	116.77	117.28	116.55	118.68	117.51	119.69	118.07	116.82	119.43	117.58	116.09	116.44	119.81	117.28	117.68	116.89	118.32	117.32	117.46	116.72	117.54	118.03	116.95	116.9	118.89	117.67	119.84
110.07	109.89	112.82	112.02	112.11	111.73	110.34	113.29	112.64	113.16	111.26	110.77	109.28	111.8	112.64	111.97	110.37	109.58	112.19	110.96	113.8	111.79	111.41	111.81	110.76	110.3	111.17	109.96	111.63	110.03	112.51	110.72	110.5	110.21	111.42	109.36	111.96	111.32	111.97	112.37	109.68	112.68	112.26	108.74	110.17	109.81	111.83	109.99	110.19	111.79
109.38	108.1	104.63	106.11	105.17	105.63	105.83	106.24	105.58	105.26	104.73	105.8	106.38	106.04	105.15	104.77	106.25	107.14	105.66	105.69	106.27	105.7	105.96	105.17	105.91	104.77	105.23	104.61	106.19	106.78	105.55	107.17	105.8	105.44	103.74	107.31	105.15	103.71	106.55	103.94	104.4	105.7	105.22	106.11	104.71	105.73	105.47	105.56	104.18	106.03
110.9	111.39	113.23	112.99	108.88	111.13	111.68	112.19	111.96	110.02	108.59	109.99	111.94	112.77	112.15	111.07	112.25	111.47	112.23	112.5	110.82	113.27	110.42	111.69	111.8	111.8	113.23	110.52	111.02	110.91	113.04	111.76	113	112.52	110.53	111.83	109.6	113.71	111.15	112.1	112.98	113.83	112.67	111.75	111.81	109.06	110.34	111.71	111.6	110.31
107.3	106.81	106.08	104.93	108.54	107.06	105.33	106.68	107.93	107.95	107.48	104.31	106.08	106.61	107.12	108.46	106.66	107.74	108.47	106.02	106.54	107.85	108.79	109.01	109.69	108.44	106.39	108.33	106.19	106.58	104.92	104.74	106.6	106.63	107.09	109.23	107.48	106.64	106.65	105.11	104.44	105.75	106.03	106.81	106.87	107.15	107.17	106.43	107.96	108.03
105.47	103.65	105.28	104.3	104.76	103.89	104.18	104.5	105.54	104.44	102.97	105.21	105.6	104.69	105.7	105.93	104.89	105.36	103.53	104.76	105.33	105.2	103.11	104.6	105.02	103.36	103.55	103.43	104.34	106.07	103.22	105.52	105.4	106.11	102.27	105	105.6	105.46	103.9	101.46	102.49	105.16	103.83	105.87	104.58	105.53	105.19	103.95	101.86	105.82
111.67	112.58	110.32	113.21	113.8	111.4	113.02	113.81	111.32	112.39	112.38	109.91	112.59	111.68	111.49	111.23	113.71	113.24	110.17	110.25	113.24	112.41	111.88	112.61	110.83	112.53	111.71	111.62	113.64	110.3	111.44	112.65	111.41	111.35	108.96	111.97	112.67	111.84	112.65	113.15	111.83	112.54	109.37	109.38	112.28	110.64	112.71	114.36	112.92	114.26
104.26	105.33	105.1	104.59	105.26	103.63	106.03	103.78	106.51	105.75	105.18	104.09	103.65	105.54	105.21	104.55	104.49	104.72	105.98	105.88	104.42	106.33	104.11	104.63	106.35	109.06	105.22	105.7	105.29	105.64	106.51	106.48	107.32	104.26	105.24	103.34	106.08	103.92	105.05	103.71	105.99	106.13	106.37	106.12	106.49	105.06	103.66	105.65	104.23	105.79
103.81	107.9	105.42	104.31	103.7	105.67	104.35	106.85	105.65	103.98	104.36	102.09	105.51	105.66	104.94	104.4	106.36	104.02	106.48	104.97	105.74	106.37	105.66	105.91	107.72	105.35	106.17	103.21	103.43	105.04	102.48	105.05	106.32	105.78	106.97	104.21	105.74	106.02	105.51	105.51	104.55	104.87	106.18	105.69	106.74	103.67	107.53	104.79	107.85	105.72
108.02	104.78	105.8	106.54	105.73	104.65	103.54	104.05	104.99	106.38	105.01	105.18	103.35	106.02	106.93	105.94	105.38	105	105.05	106.51	106	107.55	106.44	106.29	106.37	105.15	103.7	105.47	103.47	106.15	103.64	104.94	104.58	105.79	106.11	106.34	105.66	104.96	104.76	106.83	105.8	107.96	105.46	105.48	104.71	105.48	107.99	105.36	107.68	105.93
110.77	113.09	110.89	112.35	111.75	115.18	108.72	114.33	110.51	113.24	111.15	112.07	112.73	112.6	111.16	111.4	112.71	110.5	111.87	110.75	112.15	112.29	112.34	111.57	113.61	112.18	111.38	112.21	111.25	110.4	110.36	112.19	111.19	110.29	111.97	111.21	110.83	110.82	116.17	113.94	112.81	111.76	110.34	111.21	111.87	113.84	114.16	112.18	112.26	113.76
106.09	105.27	106.36	105.25	105.1	106.49	104.63	105.88	107.9	107.78	105.42	103.85	104.99	105.28	105.45	104.96	107.74	104.93	104.78	106.03	105.61	104.81	105.18	107.58	104.32	105.37	105.05	105.02	107.89	106.13	105.2	107.53	104.28	103.7	104.91	104.15	104.32	105.72	107.44	106.22	106.1	103.96	103.24	106.61	105.07	104.28	105.91	106.53	106.08	104.74
106.08	105.37	105.08	107.09	105.52	104.72	105.23	106.24	104.74	104.98	107.25	107.36	104.44	106.46	104.99	105.12	106.91	106.14	105.42	105.72	106.8	105.99	105.22	105.15	107.27	106.52	103.92	107.86	106.17	107.57	106.06	107.4	103.1	105.84	107.17	105.81	104.79	105.78	106.11	107.66	103.96	108.47	108.61	104.63	105.29	106.03	105.61	103.03	107.36	107.35
104.98	108.53	105.91	104.65	104.1	104.61	105.47	105.03	106.23	106	105.72	102.87	106.28	104.94	104.61	104.79	105.49	108.69	104.98	106.63	104.87	103.73	106.93	105.82	106.07	104.45	104.44	105.47	103.47	105.23	106.63	105.4	107.29	104.64	105.61	106.33	105.57	106.45	106.34	106	104.7	105.65	104.33	105.14	104.54	105.03	104.49	104.75	103.17	105.65
105.25	105.13	105.79	105.07	107.35	106.05	104.66	106.2	106.26	107.5	107.85	104.47	106.55	105.96	106.54	104	106.56	106.86	108.02	106.09	105.55	106.67	107.14	106.74	106.75	107.75	107.32	105.97	108.7	106.29	106.23	107	107.11	108.34	105.5	106.27	107.14	104.96	105.75	107.19	106.59	107.2	105.12	105.42	107.04	108.99	105.58	107.55	105	104.75
105.29	101.25	105.7	106.76	106.39	105.75	105.78	107.14	107.2	104.06	104.09	106.47	104.5	104.69	104.39	106.01	104.57	105.61	107.07	104.83	105.2	105.67	105.73	104.52	103.44	105.88	107.34	106.45	106.6	104.38	106.47	104.92	102.79	105.31	103.67	104.94	105.73	104.06	104.69	105.08	104.31	105.75	105	105.78	103.4	105.15	104.49	106.19	106.65	103.71
100.17	102.42	97.272	101.8	100.33	101.77	100.2	100.07	100.56	98.568	99.238	99.538	101.12	100.07	100.13	101.47	100.43	101.43	98.587	99.119	101.13	98.257	100.21	101.63	100.73	100.3	101.09	101.01	101.61	100.06	98.596	98.696	100.02	99.931	102.74	99.473	98.065	99.538	98.773	101.88	100.4	100.61	102.83	101.22	99.411	101.33	100.83	100.22	100.14	100.38
111.37	111.83	108.92	111.16	111.32	111.07	111.16	111.15	109.99	110.66	111.61	113.95	112.2	111.34	111.45	112.77	110.6	111.74	108.36	112.09	110.64	113.11	107.92	111.49	111.09	110.77	109.87	112.11	112.46	111.05	114.18	110.76	110.14	111.73	109.66	110.65	112.9	112.69	108.74	112.51	110.99	110.52	112.86	111.45	109.77	109.82	111.05	108.82	110.19	110.21
107.11	107.03	106.12	107.65	107.55	106.7	107.36	107.3	106.18	104.78	108.1	106.54	107.2	107.91	108.02	109.04	106.44	106.32	107.32	106.25	107.66	106.44	112.26	107.19	105.72	105.15	106.96	107.5	106.2	106.94	105.44	108.02	109.88	107.62	107.86	106.37	108.62	107.97	107.79	104.94	108.98	107.48	106.57	107.66	108.28	107.93	108.37	106.39	107.66	106.54
98.455	98.855	101.88	99.466	99.802	98.933	102.21	100.83	101.27	99.433	99.316	100.32	99.226	100.2	99.741	100.05	99.234	99.96	98.459	102.5	100.5	101.48	100.02	100.76	100.43	100.57	99.2	100	99.882	99.976	99.878	100.08	100.47	100.08	98.656	100.9	100.55	100.06	100.74	98.605	102.19	99.131	101.06	99.425	98.898	96.761	100.76	98.741	102.16	99.26
108.33	110.87	110.04	113.01	111.32	110.48	110.97	110.73	112.52	112.13	110.18	111.08	110.23	111.24	111.54	111.88	112.19	112.58	113.1	113.28	110.96	109.6	110.26	110.16	112.23	109.55	113.04	112.45	111.08	110.63	111.54	110.52	111.21	110.17	112.37	111.77	110.17	113.23	110.3	113.24	111.27	110.61	111.03	109.29	111.07	112.27	111.71	111.74	113.38	112.52
112.42	111.13	112.03	111.95	112.34	112.76	111.26	112.67	114.04	108.33	113.7	113.2	112.28	112.82	113.02	112.86	110.62	113.27	112.75	113.63	110.68	111.53	111.65	112.9	112.45	112.18	112.85	113.09	111.65	113.27	111.93	112.53	113.08	112.75	112.21	112.41	112.51	112.05	110.61	112.7	112.81	112.8	111.45	110.66	111.44	113.85	111.73	112.16	112.19	110.05
104.76	106.23	102.66	104.89	103.66	106.04	103.11	105.78	103.9	105.75	106.02	103.54	104.21	104.56	103.4	104.78	104.51	105.49	104.7	104.78	103.72	103.47	102.21	103.99	103.8	104.88	103.32	103.76	105.93	102.79	104.06	103.91	104.43	105.86	104.14	105.37	103.23	104.9	101.8	104.16	104.75	106.37	103.13	102.97	104.79	106.8	104.6	104.66	103.69	102.58
104.33	105.86	105.4	105.27	105.95	105.69	106.01	107.3	105.62	106.82	105.18	107.71	104.02	105.4	105.89	105.96	105.43	104.82	109.95	105.27	106.92	104.67	105.87	104.6	105.18	106.94	105.61	105.36	104.6	105.85	105.72	104.86	104.83	104.52	106.69	103.35	108.05	103.51	104.09	104.99	106.14	107.03	106.05	105.04	104.13	107.79	106.04	104.31	108.2	104.63
111.28	111.4	111.64	112.6	112.48	111.01	110.22	113.1	112.37	113.58	113.29	112.48	112.06	111	114.32	110.07	112.62	113.6	112.65	110.75	110.14	112.85	112.49	112.18	110.76	112.09	111.96	109.36	111.3	111.09	111.17	111.58	112.35	111.3	112.82	110.56	111.62	110.12	111.75	112.25	112.98	112.73	110.89	112.7	111.45	113.02	111.45	112.78	113.47	113.12
106.42	106.13	104.19	101.96	104.98	104.28	105.85	106.56	105.4	104.93	104.26	105.64	103.65	105.1	105.83	105	104.9	105.35	105.1	104.27	107.06	105.29	102.7	104.74	103.81	104.83	104.44	105.77	106.07	103.82	104.28	105.8	108.45	105.32	103.84	106.93	106.54	105.35	105.32	104.52	103.73	104.58	105.14	107.53	106.8	104.7	103.47	104.8	104.5	103.74
105.7	104.52	104.03	104.32	106.91	108.09	108.05	103.93	105.24	104.39	106.28	106.15	106.86	106.39	106.24	107.13	102.32	103.88	105.75	108.06	107.16	106.46	105.77	105.26	104.54	104.83	104.16	106.05	105.54	105.13	106.07	104.82	106.04	105.12	104.83	106.58	106.76	105.93	103.34	105.95	105.16	105.45	104.89	105.42	104.3	106.58	103.69	105.98	104.69	103.88
111.92	113.08	111.95	113.94	112.68	111.81	111.65	114.72	112.69	113.04	113.39	114.24	111.95	113.34	113.68	110.79	113.52	110.8	112.58	115.28	112.3	110.93	114.48	115.45	113.4	112.33	111.47	115.88	114.13	111.11	113.74	111.05	113.41	111.7	111.02	110.71	113.72	111.38	113.38	113.87	113.13	112.4	113.98	114.48	111.94	113.11	112.83	110.96	112.85	114.11
100.72	99.136	99.13	101.73	98.639	99.907	100.85	100.55	101.3	100.03	99.169	100.5	98.582	98.557	100.46	98.191	100.05	101.72	100.16	99.826	102.25	99.254	98.894	99.351	101.39	101.02	99.476	99.246	100.84	99.579	101.58	101.02	104.26	99.851	101.16	101.45	100.9	100.12	101.69	98.558	102.32	98.432	102.11	101.23	98.574	97.708	100.77	102.12	97.64	99.206
102.17	106.17	103.99	105.83	105.74	103.65	102.8	104.17	104.47	101.94	107.7	104.9	104.52	106.18	104.02	104.52	104.54	105.76	103.59	104.36	102.59	102.36	102.34	104.06	102.59	102.34	103.88	103.88	106.25	104.62	105.03	103.65	101.44	104.49	102.66	102.97	105.48	105.62	105.17	104.35	102.9	105.51	103.05	103.33	103.11	105.5	105.14	103.47	102.81	103.41
104.9	103.59	102.73	102.12	103.96	102.75	102.11	105.95	104.12	102.95	105.44	103.98	103.47	103.91	103.74	104.52	103.26	104.14	102.55	105.14	103.09	104.49	102.69	105.12	102.61	103.66	103.5	104.3	105.12	104.53	105.33	103.03	103.01	102.71	103.25	103.47	102.5	104.71	103.35	104.21	106.16	106.19	104.66	103.61	104.08	103.52	103.96	107.37	103.09	104.09
105.42	107.32	107.25	108.32	106.3	106.48	106.96	105.57	106.11	106.51	104.06	104.39	105.78	107.58	106.47	104.93	105.53	106.67	105.92	104.14	105.38	104.44	104.76	105.14	105.03	106.64	106.1	107.69	107.45	105.72	105.37	108.92	105.65	104.91	105.52	105.68	105.79	104.47	107.78	103.84	106.89	106.77	104.69	105.26	103.92	107.05	104.79	105.44	106.6	105.16
112.26	111.07	110.1	112.22	113.35	109.11	112.5	113.53	110.57	113.95	112.57	110.27	112.09	112.16	113.23	112.6	111.19	112.04	109.62	111.29	111.96	109.13	112.46	113.09	112.08	112.92	112.2	113.68	111.94	112.63	109.95	113.19	112.71	112.62	112.41	111.13	110.87	112.78	111.51	113.83	112.56	112.98	109.72	114.42	111.81	112.47	111.93	110.94	111.56	110.92
110.73	111.99	112.64	111.44	112.42	114.09	113.58	110.96	110.72	112.56	113.33	111.52	111.62	114.14	111.33	112.07	110.99	112.69	112.56	112.11	109.94	112.67	112.27	113.38	113.42	112.03	110.54	111.77	112.8	109.7	113.81	112.35	110.49	110.49	110.56	111.73	110.58	111.5	113.22	111.32	111.93	111.73	111.89	110.91	113.09	111.81	112.01	112.28	113.21	111.52
106.11	104.75	104.41	107.12	105.25	104.24	105.3	103.51	103.64	104.5	106.82	105.35	108	105.74	106.63	105.23	104.38	105.45	104.86	106.02	105.49	104.14	106.26	104.76	103.74	105.33	105.85	105.81	104.89	106.4	104.7	104.65	105.68	106.01	106.67	106.71	104.87	105.83	106.19	103.64	103.42	105.42	103.41	102.94	106.02	105.12	108.02	105.43	106.24	105.19
115.78	116.58	115.57	116.76	117.95	117.16	114.95	116.13	116.99	117.79	116.34	116.54	115.52	114.95	116.03	115.46	114.64	114.84	115.85	115.94	115.54	116.43	114.64	115.68	114.59	117.13	117.41	117.55	115.97	115.31	113.97	118.77	119.54	116.72	116.48	115.83	116.57	115.18	115.67	117.37	115.92	116.86	118.06	116.61	115.23	116.75	114.81	117.51	114.92	113.64
110.84	110.39	111.61	109.02	111.03	112.21	111.93	112.41	111.13	110.37	112.25	111.44	107.93	109.91	111.38	110.38	108.43	110.25	109.6	111.1	110.46	111.94	110.53	111.7	111.23	111.76	109.69	111.88	113.57	112.83	111.03	112.65	109.61	111.39	111.29	110.59	113.77	109.84	111.89	110.38	109.71	113.12	111.94	111.08	112.73	110.22	112.54	110.64	110.5	110.54
115.93	111.15	111.75	112.89	112.01	110.07	111.63	112.02	110.6	110.79	109.96	111.37	110.36	110.97	111.87	111.55	112.82	112.46	110.18	113.29	113.6	111.05	110.42	112.65	112.88	108.68	109.62	111.02	112.29	112.51	113.47	111.08	110.2	111.58	111.58	111.5	111.01	111.17	112.31	113.41	112.63	113.09	112.14	111.12	111.81	111.28	111.66	112.01	111	110.24
118.35	119	120.82	116.03	117.05	116.24	118.32	117.32	116.37	117.04	116.9	118.99	115.68	119.47	115.67	119.9	116.14	117.58	117.02	117.05	118.8	115.37	117.25	116.25	120.51	115.92	117.17	118.8	119.51	117.82	118.97	119.78	116.92	117.51	118.19	117.17	119.05	117.19	118.67	120.18	117.51	116.78	118.42	117.53	115.77	115.62	117.28	116.26	120.06	117.49
107.35	106.95	106.64	105.81	108.15	106.47	106.49	106.56	108.44	106.85	107.9	108.67	109.22	107.77	106.15	107.01	104.14	104.15	107.81	107.55	108.81	107.14	106.95	108.12	107.88	105.81	106.83	106.21	106.79	108.28	107.98	107.45	107.4	105.59	106.48	107.81	107.81	105.72	105.6	106.28	107.06	108.39	105.81	106.74	108.21	106.89	108.34	107.38	105.99	108.69
103.63	103.15	105.62	104.82	105.25	104.21	104.43	104.99	105.37	105.59	106.12	103.47	103.71	104.76	102.79	104.1	103.62	103.53	103.1	103.97	102.79	103.81	102.75	106.63	102.95	102.25	105.5	104.21	101.49	101.7	107.24	104.43	105	103.47	102.36	103.18	102.9	102.71	102.74	102.01	103.71	100.9	103.73	103.88	105.22	101.72	102.43	104.61	104.56	104.28
113.11	113.31	110.23	109.99	111.81	113.58	108.43	112.48	112.4	113.51	112.53	111.21	113.03	111.79	111.45	113.3	114.88	111.01	111.87	111.38	113.58	113.21	112.67	113.02	114.21	112.64	112.79	112.55	112.98	112.27	111.21	111.42	112.05	111.87	109.69	110.79	111.6	112.82	112.38	111.32	112.27	112.41	112.79	111.65	112.37	110.55	112.38	112.33	111.35	112.25
117.99	116.88	115.68	116.87	116.25	119.64	119.03	116.68	115.69	116.15	115.16	117.12	114.69	117.25	115.88	116.36	117.32	116.08	116.4	117.3	117.45	117.1	117.78	116.03	115.71	116.49	117.47	116.65	116.55	116.84	115.15	115.31	115.99	117.22	116.07	115.78	119.02	114.98	116.53	115.7	117.59	115.45	116.21	117.85	116.74	116.35	115.38	117.35	114.69	117.06
110.82	110.59	111.55	112.19	110.98	111.25	112.83	111.31	111.54	111.64	113.54	110.34	113.47	113.13	112.71	112.28	110	111.95	111.38	112.2	113.42	114	111.52	112.41	111.79	112.28	113.13	112.34	112.56	114.01	113.4	110.83	111.94	110.68	113.21	112.43	112.52	112.99	111.16	112.77	111.35	111.74	112.62	110.97	111.26	111.84	111.34	111.64	111.29	110.33
103.89	102.44	103	105.29	101.74	104.02	106.15	106.01	102.7	101.73	105.3	104.84	103.5	103.22	106.56	103.87	106.38	105.97	105.12	103.64	104.11	105.17	105.55	103.18	104.06	103.26	106.07	103.97	104.3	104.93	106.73	106.35	104.19	102.85	108.28	103.41	104.69	106.38	104.9	102.77	105.78	105.3	101.85	102.24	105.25	101.97	103.51	105.09	101.95	105.39
106.18	106.16	105.28	104.14	106.6	106.32	105.61	104.01	105.97	104.89	105.21	105.83	106.31	106.65	106.84	106.51	107.13	106.94	106.29	104.73	106.26	104.65	106.68	107.3	104.37	106.5	106	107.29	106.79	107.4	106.29	106.12	106.14	106.58	104.7	107.61	103.22	107.44	107.68	105.77	105.4	106.97	105.12	105.61	104.67	104.79	106.14	103.89	104.49	107.58
106.26	105.14	107.22	105.15	103.64	106.37	106.04	109.27	105.74	107.6	105.74	106.94	105.88	105.71	104.16	105.84	106.53	104.6	107.13	105.44	105.92	105.79	105.63	108.72	109.36	108.29	106.12	105.37	107.76	106.78	106.56	106.33	106.99	107.48	106.01	106.43	107.48	104.38	108.7	105.78	106.52	105.22	105.42	106.98	107.65	106.89	105.5	104.46	108.04	108.87
106.64	104.95	105.36	108.27	103.68	106.17	105.24	105.2	105.22	103.49	106.41	108.89	106.34	104.5	104.36	104.49	105.9	106.2	104.23	104.4	105.85	106.11	105.8	104.7	104.05	105.84	106.41	106	107.48	105.91	105.24	104.16	103.93	105.22	106.49	106.86	105.11	106.15	104.83	104.84	107.31	107.75	103.55	106.72	107.08	105.98	104.84	106.57	103.95	103.49
111.19	111.57	111.78	111.98	112.55	112.33	110.49	111.07	112.86	111.95	110.65	111.73	110.99	111	113.51	112.5	112.14	111.03	112.27	111.59	109.78	114.29	112.74	112.59	112.16	111.52	112.74	113.81	110.64	113.04	113.01	110.07	112.83	111.03	111.37	109.66	113.23	113.75	112.65	110.02	111.23	112.53	111.12	112.66	112.36	112.59	112.48	113.32	113.04	112.25
104.99	108	103.71	107.01	103.74	105.6	105.76	106.25	107.25	105.52	104.87	102.97	103.71	104.92	108.43	106.7	105.18	105.83	105.82	104.18	106.22	105.2	106.42	105.91	103.86	104.49	105.7	106	106.31	104.94	105.83	105.96	105.86	105.64	103.89	105.97	106.51	107.02	107.24	105.67	105.36	105.36	106.66	106.39	106.96	104.84	107.55	106.23	106.89	105.44
110.62	110.98	111.54	110.87	112.73	110.87	110.66	112.15	111.17	111.69	113.32	113.34	114.39	112.51	112.57	112.05	111.62	111.08	114.58	113.46	111.84	112.4	110.33	111.12	110.17	113.14	112.66	111.65	112.23	111.07	110.51	110.96	112.52	109.95	112.41	111.14	111.67	112.44	112.29	112.43	112.09	110.58	111.2	112.99	112.89	111.53	112.35	112.47	111.16	114.22
109.49	110.11	107.89	111.18	112.17	110.59	107.84	110.42	109.15	109.75	109.82	108.96	110.35	109.79	108.54	110.92	109.59	109.78	109.34	109.21	109.52	108.23	110.02	110.06	110.15	110.78	111.34	110.62	110.9	110.04	107.42	113	110.29	109.78	110.52	110.12	109.01	107.85	110.22	106.17	110.54	108.34	109.86	111.86	110.78	110.6	110.3	112.87	111.43	110.09
107.38	108.43	107.31	106.48	108.89	107.63	107.81	109.22	105.01	105.86	107.96	105.92	110.15	105.88	105.11	107.45	107.61	105.81	106.02	105.12	108.06	105.46	107.21	107.23	107.66	105.49	107.51	107.45	107.02	106.31	105.79	106.29	105.3	106.28	106.08	107.63	105.6	107.94	106.32	106.01	106.33	107.9	108.29	105.06	105.9	107.35	106.78	106.24	106.09	106.01
111.79	109.11	110.97	111.24	111.22	111.46	109.36	114.22	111.96	112.7	112.3	110.32	112.32	111.96	111.39	110.66	111.19	109.05	110.68	112.26	111.26	109.92	112.56	109.96	110.51	111.52	111.32	110.93	113.7	110.53	110.89	109.94	112.37	110.18	111.03	109.09	111.71	111.37	110.89	111.24	112.34	110.62	112.51	111.8	111.83	109.48	108.54	110.56	110.68	112.42
113.18	112.85	113.56	112.4	110.71	112.12	113.53	111.82	112.32	111.84	113.73	114.05	110.69	113.5	110.41	111.76	110.8	114.23	112.06	114.08	113.85	112.61	112.91	112.3	110.28	111.43	114.39	113.21	111.66	112.75	114.39	113.58	111.91	111.66	115.8	111.27	113.77	113.17	113.98	112.83	113.23	112.38	113.08	112.34	113.5	113.19	111.43	113.19	112.48	112.37
105.94	105.36	104.86	103.08	105.31	103.34	104.79	105.87	102.37	105.08	104.12	103.68	105.72	105.14	103.63	102.55	104.08	104.7	106.83	102.98	103.46	105.91	103.91	104.05	103.28	103.53	103.65	104.18	105.08	104.95	105.29	103.73	107.31	104.83	103.66	101.77	104.42	104.23	103.52	103.27	102.47	104.73	102.83	102.61	103.85	103.31	104.56	105.68	104.04	104.63
106.59	106.33	104.99	104.81	106.39	106.4	106.1	104.64	106	106.2	104.85	104.79	107.79	102.22	105	103.11	106.82	106.07	106.2	105.17	104.36	105.11	104.77	106.64	107.13	107.7	107	104.98	107.4	104.98	104.32	105.12	105.32	104.26	106.88	106.05	104.57	105.92	103.94	105.9	106.67	105.62	106.78	104.68	103.54	108.44	104.72	105.33	105.21	105.32
110.32	111.49	112.08	110.86	113.14	108.86	109.54	113.15	109.16	110.13	110.45	109.06	113.88	111.62	111.75	112.11	112.08	114.58	110.84	109.78	108.66	110.61	110.77	112.79	110.27	112.14	109.61	112.2	111.55	110.48	111.21	109.07	111.18	114.11	111.08	110.59	107.92	112.33	111.22	109.6	110.03	112.24	111.93	110.6	108.81	108.25	111.01	111.75	109.92	111.11
105.59	105.78	107.78	103.44	108.09	106.26	105.1	105.24	106.29	107.77	103.5	107.6	106.56	104.74	105.46	105.62	106.43	105.71	106.65	105.77	105.07	106.16	106.03	105.66	103.79	105.84	106.63	105.18	104.86	104.24	105.59	105.28	105.89	107.35	106	104.02	106.21	103.56	103.91	107.02	106.12	104.17	105.74	105.43	104.85	104.79	104.97	107.07	105.48	104.99
106.53	105.18	106.14	103.89	105.58	105.82	104.47	104.18	104.85	105.55	104.63	106.24	105.08	106.46	106.9	105.77	105.33	107.24	105.76	104.69	105.88	106.51	104.62	109.02	105.65	104.03	103.55	105.93	105.99	106.27	106	106.24	106.39	103.71	105.14	106.56	105.62	107.81	103.96	104.4	105.43	107.97	107.18	104.92	106.76	107.17	106.78	106.17	106.41	105.34
110.07	110.96	113.07	112.29	111.38	111.5	112.58	112.05	111.17	111.79	111.34	112.5	112.13	111.47	113.42	112.43	112.59	112.32	112.16	112.83	112.6	110.22	113.54	112.83	110.79	111.53	112.96	111.52	112.3	112.08	111.62	111.68	110.4	111.13	112.02	114.67	113.53	111.57	111.93	111.68	111.43	111.65	111.35	112.69	109.96	111.04	110.83	111.92	111.99	110.33
106.13	104.05	107.11	106.74	106.68	106.85	106.33	105.4	107.39	107.55	105.63	104.77	105.49	106.93	106.82	106.82	108.35	104.91	105.53	106.61	106.5	106.43	105.96	107.24	105.97	105.05	106.01	105.9	106.36	107.16	108.04	106.15	106.05	105.08	108	106.64	106.2	109.24	104.96	107.93	105.47	107.82	104.23	105.83	106.97	105.78	105.33	105.58	106.64	105.19
115.96	115.26	115.68	116.73	115.54	115.52	116.74	115.19	115.26	113.96	116.9	115.36	116.26	114.92	115.91	116.41	116.69	116.07	118.01	115.51	116.93	116.33	116.63	115.08	116.37	115.17	113.24	115.63	113.2	119.25	115.76	116.55	114.91	115.88	117.35	114.85	116.6	115.62	115.68	115.15	113.2	116.39	116.74	113.95	117.8	115.87	117.18	116.18	116.71	116
111.48	110.19	111.09	110.36	108.52	111.37	107.85	110.68	111.11	110.72	109.08	110.86	108.85	109.42	110.79	108.36	109.75	109.53	108.74	109.36	109.96	109.38	111.14	110.67	110.79	110.76	109.29	108.94	109.43	112.17	111.35	109.87	109.21	110.22	109.65	109.2	110.13	110.7	111.29	110.01	108.55	110.33	111.76	109.24	108.83	111.22	112.41	108.78	111.75	108.2
103.05	103.4	102.71	105.11	103.14	103.55	103.44	102.94	103.34	103.18	104.27	104.12	108.38	103.07	103.5	103.78	104.25	104.81	103.2	103.03	102.62	105.29	104.86	105.42	103.75	103.21	103.79	106.17	104.5	105.14	105.51	105.25	104.21	103.69	105.47	104.08	105.47	101.76	102.12	105.67	104.88	103.64	105.97	103.7	102.9	104.85	104.9	104.88	101.27	105.09
105.25	106.59	107.62	107.32	105.14	106.11	107.07	104.09	105.83	105.38	104.25	108.15	105.29	104.41	103.97	105.36	106.8	104.58	105.95	107.16	104.49	104.26	107.04	105.45	104.37	107.52	105.76	105.06	104.26	105.71	105.37	105.37	106.37	102.93	105.59	106.46	103.06	104.83	104.22	104.75	103.32	102.77	107.54	104.17	104.93	103.44	105.95	105.19	101.29	106.79
105.28	107.5	106.82	102.43	104.93	106.51	105.27	102.54	106.55	107.29	105.55	105.78	105.28	104.82	103.5	104.94	105.92	105.07	104.38	106.96	104.27	104.98	105.85	105.14	104.5	105.37	104.65	105.84	105.86	105.59	104.61	104.8	106.28	106.83	105.63	107.73	106.2	106.4	105.34	104.67	106.75	107.12	103.14	106.17	105.12	105.35	106.97	104.1	105.59	105
99.637	101.2	102.33	99.589	101.17	100.45	101.96	100.23	100.67	100.8	101.93	101.45	100.42	101.89	101.91	101.12	97.458	101.9	99.067	97.082	97.284	100.57	102.22	99.845	102.51	99.492	102.16	97.978	99.892	97.575	99.86	100.4	101.34	99.835	100.09	98.751	100.65	103.27	101.17	100.43	100.47	101.89	101.99	101.65	100.55	101.78	101.47	99.107	100.31	100.39
111.66	108.7	106.63	107.95	109.78	110.72	110.01	111.15	109.94	111.28	109.25	110.32	107.06	109.76	110.27	110.43	110.35	109.6	110.91	112.29	109.86	114.25	110.22	110.33	111.68	110.42	111.29	109.35	112.06	111.32	109.81	110.98	107.89	109.42	111.14	112.25	111	109.76	110.81	109.6	109.06	110.83	108.97	110.46	109.63	109.97	109.67	110.76	111.42	111.28
105.47	106.72	105.95	106.43	106.06	106.15	106.44	106.3	105.11	107.85	106.33	104.83	104.31	105.22	105.88	105.76	103.9	105.58	106.19	105.09	106.26	104.69	104.59	107.21	106.17	105.66	106.36	104.96	109.11	104.17	104.91	105.07	106.79	105.73	105.45	103.94	107.54	106	106.15	106.01	103.97	105.69	105.78	106.07	104.06	107.43	107.27	104.67	106.08	104.79
105.96	106.58	105.46	105.41	107.15	104.31	104.39	106.14	107.03	106.36	102.52	105.14	106.82	106.73	106.26	105.36	107.13	107.49	104.89	105.32	105.88	104.81	104.37	104.69	103.31	103.73	104.16	104.27	106.66	104.68	106.9	102.05	105.61	106.77	105.75	106.24	103.46	103.83	105.48	105.29	106.16	107.11	103.51	104.55	105.45	105.87	104.96	105.1	104.69	105.84
106.29	104.83	105.58	106.67	105.23	107.4	105.03	103.3	106.53	105.07	106.41	105.48	106.42	104.34	102.67	105.38	105	106.03	107.79	107.05	105.19	106.32	104.66	104.62	107.09	104.5	105.31	103.32	105.01	106.87	104.96	104.94	104.79	107.13	106.06	106.04	106.38	106.03	107.03	105.64	105.31	104.1	103.64	104.73	104.63	105.21	106.69	105.66	106.81	104.19
105.34	105.53	104.38	106.39	104.72	104.24	106.53	104.21	105.54	104.28	105.69	104.36	102.7	103.96	105.65	106.55	105.35	106.12	105.6	106.87	105.91	107.37	106.14	106.44	106.13	105.64	104.71	102.86	105.47	107.43	105.19	104.36	105.71	105.63	106.67	104.57	104.83	107.13	105.94	105.41	105.83	107.32	106.63	106.23	106.1	103.98	104.33	104.17	104.78	106.98
117.12	116.82	116.3	117.78	116.01	118.13	115.39	118.26	116.89	115.94	117	116.27	115.37	115.82	116.49	114.74	114.62	115.46	116.73	114.83	116.41	116.23	116.67	116.09	117.37	117.71	117.24	116.04	115.73	117.43	114.55	115.69	117.84	115.37	116.74	117.28	116.03	116	117.04	115.74	116.99	118.38	115.6	115.12	115.43	117.38	116.62	115.69	117.09	115.65
109.55	110.88	114.76	110.52	110.57	111.49	112.61	110.67	112.04	111.8	111.82	111.19	112.08	112.71	112.04	109.38	112.08	110.92	110.31	111.43	111.93	110.35	110.23	109.66	110.44	112.8	111.61	109.79	111.02	110.78	111.27	113.78	109.11	110.86	111.88	112.37	109.89	109.93	112.27	110.77	112.93	111.93	113.79	110.63	112.39	111.01	111.54	111.45	111.42	112.6
102.94	104.89	104.4	102.44	106.67	104.58	103.27	104.45	104.53	103.04	105.12	104.28	103.13	103.82	104.35	104.76	102.74	103.7	103.76	106.05	103.46	105.37	102.49	104.79	101.81	102.3	104.68	104.94	103.59	105.27	102.48	105.25	106.24	103.62	103.84	104.63	102.49	103.56	106.15	103.38	107.1	104.53	102.89	102.92	103.77	104.95	104.11	103.3	104.91	105.37
104.77	106.1	105.06	106.79	107.04	105.11	104.75	105.97	106.52	105.77	105.76	104.99	105.22	104.74	105.6	107.17	104.5	105.96	106.61	106.89	106.92	105.3	107.42	104.55	106.39	104.95	104.94	103.2	107.64	106.59	106.52	105.09	108.32	106.23	107.11	106.53	106.69	107.11	107.59	105.99	107.12	105.87	105.77	107.61	106.02	108.34	104.57	106	105.62	106.53
111.11	110.41	112.71	111.78	109.64	110.74	109.74	112	112.03	109.11	113.3	111.61	114.11	111.79	110.67	114.5	110.88	110.82	110.31	110.83	111.97	112.49	108.92	110.53	109.23	111.11	112.13	111.04	112.35	112.07	112.55	111.23	114.18	111.06	110.79	111.32	109.43	107.78	112.23	114.4	110.29	110.14	111.7	111.8	111.13	111.7	110.19	110.33	110.45	110.01
106.52	105.89	103.42	106.96	105.91	106.25	104.68	108.25	104.84	107.29	106.21	104.16	105.17	106.17	105.92	107.79	106.79	106.81	107.14	105.2	106.05	104.91	106.96	104.54	105.67	104.76	103.66	105.45	104.15	105.64	102.32	104.67	106.32	104.6	104.44	105.7	105.81	105.58	105.18	104.7	104.08	108.11	104.68	105.8	106.51	105.63	104.18	106.72	106.58	105.25
106.59	102.52	104.07	104	104.86	106.07	104.49	104.36	103.6	103.97	103.74	106.14	104.15	102.35	105.42	102.45	104.37	104.3	106.3	104.48	104.24	101.74	102.42	106.82	104.66	105.52	104.35	102.81	103.96	105.29	104.24	105.1	104.3	103.06	104.18	101.59	104.1	104.18	103.01	103.59	104.17	104.9	104.86	102.05	104.98	102.28	103.46	105.06	105.75	106.6
113.42	112.25	110.9	113.05	112.68	112.68	113.79	110.51	111.65	112.01	108.63	110.93	113.46	112.77	112.46	112.64	112.2	111.53	111.54	111.94	110.12	109.9	114.76	112.1	110.01	111.53	110.27	113.03	110.36	110.11	111.67	112.78	111.52	112.06	112.16	112.67	113.26	111.63	110.81	111.42	111.59	112.56	112.45	112.67	111.39	113.21	109.63	116.2	110.58	111.71
107.36	103.41	108.95	105.37	106.63	107.22	107.48	106.64	105.34	108.85	108.84	106.05	106.79	105.99	107.35	108.52	106.69	105.73	105.12	108.54	107.18	106.66	107.46	107.58	107.48	106.98	106.75	107.76	105.87	104.54	105.48	107.78	104.71	106.71	108.2	106.63	106.68	106.59	105.18	107.68	106.19	107.84	105.66	108.01	107.06	105.24	107.12	106.12	105.07	109.62
98.628	99.218	101.17	101.15	100.34	99.161	98.147	99.031	101.76	100.34	98.395	99.931	100.27	103.62	98.432	99.875	98.604	100.37	101.34	102.01	101.04	99.135	99.193	99.324	99.421	100.5	100.34	100.14	99.149	98.401	100.48	99.257	98.961	97.563	101.47	100.85	100.25	98.015	99.438	99.547	99.559	98.715	98.304	99.27	96.736	98.995	101.32	100.2	98.302	99.704
110.24	111.24	111.95	111.23	111.59	111.5	110.45	112.64	109.46	110.93	110.51	111.88	110.85	112.26	110.62	110.95	111.76	112.31	113.11	112.83	112.28	112.15	112.13	111.6	114.18	111.4	109.79	108.96	110.62	111.59	113.01	110.37	112.04	110.64	112.44	111.39	113.49	110.77	111.14	111.9	112.2	110.94	110.16	111.48	110.91	110.54	110.47	110.71	110.5	113.35
109.94	108.61	110.73	110.34	112.42	112.23	110.74	111.58	112.76	113.89	108.9	112.06	113.05	110.79	111.55	109.98	110.2	112.07	109.29	110.21	111.12	110.5	109.66	110.42	111.54	111.77	112.68	110.9	111.44	108.71	110.31	109.97	111.3	109.52	110.5	109.21	112.13	110.43	111.18	108.62	111.19	111.75	111.75	109.49	110.59	110.16	111.16	111.21	111.54	109.58
109.38	109.6	109.86	107.75	112.18	110.01	110.83	110.28	109.22	110.16	108.36	108.34	109.41	108.85	110.72	109.44	110.69	110.03	109.99	110.74	111.06	111.67	109.52	110.02	112.16	109.49	107.46	107.76	113.63	111.87	109.41	107.22	110.81	110.59	109.66	107.85	109.1	109.47	110.03	110.57	110.68	108	111.88	109.7	111.63	108.14	108.36	111.18	108.94	109.68
106.69	104.54	105.49	105.29	106.11	107.55	106.18	105.47	103.79	106.18	106.55	104.08	105.91	106.45	106.43	104.16	104.69	105.25	106.27	107.22	105.67	107.63	104.9	106.63	104.09	105.39	105.63	108	106.28	104.31	105.77	106	109.03	104.18	106.91	106.72	106.1	106.92	105.63	104.88	105.42	105.44	106.23	106.4	106.73	106.2	107.35	104.07	104.92	104.63
105	106.66	106.15	106.84	108.08	105.49	107.15	106.82	105.09	105.93	107.97	106.07	104.65	105.09	106.38	104.63	106.52	107.3	108.43	107.75	107.2	105.61	106.76	105.44	106.11	106.29	106.94	107.7	107.53	105.78	104.86	106.62	105.6	107.26	105.41	106.27	107.14	106.99	106.9	107.46	108.09	108.11	105.02	105.6	107.11	106.83	106.21	106.59	105.94	107.1
100.66	101.32	100.98	98.281	101.06	100.78	100.61	102.69	102.03	100.89	100.14	100.79	102.31	98.839	101.38	99.978	101.76	100.57	102.74	98.827	101.07	98.984	100.63	100.08	102.26	104.49	99.234	101.61	101.92	100.43	101.59	101.53	99.632	100.9	102.78	102.11	99.93	99.795	100.3	101.58	102.15	100.94	102.63	100.27	98.561	100.76	98.092	101.27	99.777	102.01
106.38	105.2	104.68	104.37	104.62	104.15	104.18	102.76	105.92	103.07	104.65	105.45	101.94	103.76	104.32	103.18	103.36	104.44	104.73	102.61	104.64	107.18	102.26	104.41	105.88	103.47	104.94	106.68	104.32	103.28	101.37	104.16	105.87	106.65	104.64	103.96	104.79	106.09	103.98	103.51	103.25	104.47	104.78	102.51	103.99	102.59	105.19	104.28	105.13	103.61
106.77	106.61	106.78	104.29	106.46	106.01	104.19	107.69	106.35	104.4	107.16	106.84	105.88	105.57	106.16	106.51	106.55	106.54	103.59	106.87	103.71	106.21	105.31	108.86	106.51	107.63	106.6	106.46	104.73	107	105.46	104.37	106.32	104.29	108.3	104.26	106.95	108.32	106.3	104.81	105.29	104.85	106.23	105.45	103.13	106.09	106.55	105.81	104.8	104.91
107.04	107.62	105.99	108.42	107.44	106.75	107.71	106.85	106.16	105.55	106.43	107.92	107.45	105.18	107.34	108.39	107.62	107.92	106.73	109.01	106.7	108.06	106.55	107.11	106.24	107.28	107.82	106.12	106.9	107.8	104.81	105.43	105.03	105.62	105.66	108.93	107.63	106.45	108.51	106.23	109.01	105.74	107.44	104.38	106.37	106.11	106.32	108.51	107.87	105.7
105.23	105.84	107.19	107.25	107.29	106.59	107.75	107.07	106.04	106.97	107.64	106.1	106.69	106.98	105.23	106.41	106.73	105.55	107.98	105.54	104.66	105.24	105.59	107.15	106.74	104.18	103.81	105.63	103.43	107.22	107.58	106.51	107.26	106.6	107.67	106	106.54	108.62	106.35	106	106.48	105.51	105.53	107.36	107.25	107.42	106.65	107.35	103.97	106.98
112.23	110.81	111	110.14	109.63	111.55	111.53	110.54	112.12	111.36	110.62	111.15	111.12	110.25	112.08	111.35	109.98	109.44	108.99	109.36	109.92	111.78	110.62	110.22	112.62	111.07	110.34	111.93	109.14	110.15	109.62	112.31	110.95	110.36	111.29	110.7	112	110.16	108.9	111.28	109.63	111.35	109.47	111.63	108.99	110.43	112.69	113.05	111.73	109.87
110.74	111.27	109.16	110.12	109.17	111.32	109.07	111.77	111.4	108.36	111.3	110.22	112.79	109.02	109.9	108.68	109.46	109.72	109.73	108.15	109.56	111.98	111.11	109.55	111.33	108.71	111.84	109.6	111.6	111.44	109.58	109.05	109.19	109.77	109.09	109.84	110.34	109.78	109.87	112.02	109.31	108.36	110.16	107.8	109.31	109.55	110.08	110.14	109.81	110.58
112.47	111.71	113.03	111.65	113.61	109.15	110.95	113.67	110.07	112.94	113.23	112.18	110.54	112	113.39	111.9	113.48	112.72	112.86	112.18	109.47	113.32	112.11	113.75	111.13	111.36	112.52	112.66	111.82	111.29	110.35	107.07	111.19	110.37	111.37	112.14	111.75	112.81	113.07	112.76	110.97	111.98	112.28	112.97	112.02	113.16	111.2	111.91	111.76	112.29
106.04	104	107.01	105.63	105.33	105.52	105.83	104.62	106.46	106.47	106.97	106.88	104.16	104.02	105.79	108.5	106.89	107.99	106.76	106.06	102.98	104.63	106.83	106.22	106.03	104.1	107.2	107.89	106.98	106.31	105.62	107.43	106.55	105.97	107.78	104.97	107.25	103.94	105.55	104.31	105.62	105.98	105.99	105.67	107.68	106.89	104.97	107.16	103.02	104.24
111	109.51	110.33	112.76	110.57	110.17	109.35	109.59	108.75	110.36	112.38	109.39	111.94	113	109.14	108.76	110.24	111.09	111.81	109.44	108.75	107.84	110.96	108.56	111.3	110.52	106.46	112	109.18	111.84	108.51	110.92	110.78	110.47	111.18	109.25	110.21	110.06	107.83	110.33	108.5	111.24	111.67	110.39	108.71	110.07	109.23	109.65	108.43	110.42
107.89	104.5	104.84	105.24	107.81	107.88	107.43	108.01	104.26	107.7	104.98	105.45	107.28	105.38	106.3	108.3	105.1	105.74	107.56	107.44	106.7	106.76	105.02	107.46	107.37	106.48	104.71	108.52	105.44	103.99	106.02	106.26	105.68	108.23	105.93	107.61	106.05	107.23	104.64	107.07	108.76	105.41	104.98	106.71	106.67	106.46	106	108.45	105.24	107.02
109.28	108.83	110.26	108.99	107.42	111.64	110.04	110.72	109.13	110.17	109.18	108.79	112.25	109.49	109.37	109.37	111.52	108.53	110.04	110.57	111.64	107.86	110.83	108.77	107.34	109.93	110.43	109.52	111.96	109.54	111.64	110.69	109.37	112.23	111.12	109.84	110.73	109.61	112.49	108.7	110.64	108.93	109.11	110.09	110.15	110.87	108.84	109.63	110.93	110.73
118.23	116.61	120.59	119.13	118.33	116.99	116.28	117.95	117.94	116.84	118.61	119.41	116.81	117.2	119.39	119.35	119.3	117.38	119.3	115.42	114.91	118.27	116.01	119.05	117.43	118.04	115.93	116.82	116.06	120.14	116.95	118.42	117.84	118.29	117.41	117.82	117.62	115.92	116.27	117.45	118.66	118.76	116.07	118.69	118.11	119.62	116.26	116.03	116.94	118.62
99.777	101.12	97.645	99.365	99.054	96.415	99.292	99.98	102.58	99.273	101.8	98.939	100.27	99.196	100.88	99.78	98.672	99.72	98.373	101.1	98.583	100.06	97.834	102.69	99.742	99.444	101.13	100.57	99.387	100.62	98.562	98.27	100.27	100.42	100.74	99.558	99.121	99.795	100.94	101.39	100.93	97.849	101.97	97.738	100.53	101.81	98.518	100.23	97.673	101.55
110.67	112.67	110.21	111.17	110.54	110.73	111.23	111.49	112.1	111.58	114.2	111.73	110.35	112.21	110.62	110.88	111.75	110.41	111.04	110.15	109.28	109.21	111.23	110.02	113.86	110.82	109.46	112.01	112.12	111.75	111.56	113.24	112.93	109.72	110.34	110.46	110.09	112.82	110.51	109.98	110.21	111.41	113.38	111.04	109.28	111.35	113.16	111.9	111.84	112.38
104.63	106	107.08	103.2	103.82	104.58	106.13	105.28	104.68	105.05	105.96	103.14	102.97	105.46	105.36	105.73	106.67	103.66	106.26	106.64	105.27	105.36	105.87	106.69	106.23	106.12	105.12	107.8	104.79	106.87	105.6	105.6	106.57	105.84	106.33	106.73	104.81	104.22	108.14	105.85	104.07	107.04	105.83	104.87	105.33	105.56	104.91	104.66	105.43	106.61
104.73	104.27	104.98	103.17	103.22	105.06	105.57	102.19	102.89	104.7	105.88	105.31	105.3	103.41	103.82	104.25	102.98	103.82	104.42	104.54	106.71	102.87	103.37	102.7	105.28	105.69	102.63	103.16	103.75	104.44	102.86	102.9	102.34	106.73	103.96	103.37	103.55	103.95	102.73	103.09	104.98	103.69	102.17	103.35	101.83	104.51	106.03	103.93	103.27	104.21
111.41	110.19	111.95	111.83	111.24	110.38	110.43	111.69	111.66	111.3	111.23	110.99	110.75	111.98	111.59	111.72	111.58	112.56	111.72	111.87	111.12	111.54	110.75	112.11	111.45	110.19	111.83	110.99	108.78	110.5	110.71	111.22	112.75	109.55	110.26	108.65	109.66	110.52	111.34	112.04	109.34	111.91	113.75	112.28	110.54	110.68	110.11	113.35	111.57	109.85
112.41	111.82	111.38	112.73	111.34	112.26	110.52	112.21	111.76	111.49	112.27	111.92	111.43	111.86	110.26	111.45	111.29	111.59	110.24	112.01	113.18	111.61	110.32	113.3	113.59	113.26	112.17	112.2	110.98	112.87	112.92	111.43	112.03	111.81	113.88	113.27	110.44	112.4	113.14	110.47	113.02	112.46	112.41	110.26	109.52	113.23	112.15	113.95	111.57	113.07
104.43	103.14	102.6	104.11	104.1	104.71	104.97	106.66	104.26	104.85	103.78	104.26	106.67	104.77	105.48	105.35	104.4	103.57	102.37	103.61	106.3	107	103.95	104.63	103.96	103.52	101.33	102.84	103.56	104.02	104.08	103.14	104.63	105.66	103.16	104.27	105.1	104.92	102.58	106.72	103.46	101.24	105.25	103.03	105.64	102.33	104.46	103.71	104.56	105.23
113.27	111.36	112.15	111.94	113.61	111.62	112.13	110.73	111.04	112	111.7	112	110.57	110.41	112.23	110.75	110.75	111.78	110.66	112.74	113.03	112.5	112.78	111.02	114.15	113.03	111.75	112.53	114.42	113.05	112.51	113.43	112.84	111.32	112.97	109.28	110.68	109.45	110.8	111.23	111.57	112.75	113.22	111.9	113.03	112.58	112.24	110.46	112.54	111.86
104.91	105.94	105.42	103.73	105.14	106.44	106.14	105.91	106.61	107.1	104.95	105.61	103.69	104.19	105.86	108.51	108.01	102.83	107.13	105.46	104.98	104.86	104.03	103.65	105.52	105.51	105.35	103.53	108.11	104.5	103.61	106.62	107.56	103.31	107.26	104.81	106.4	105.59	104.9	106.13	103.43	105.27	105.2	104	106.56	105.33	106.33	104.43	104.29	104.17
108.17	110.68	112.66	114.53	112.11	109.58	109.08	108.18	110.63	110.97	112.01	109.77	110.37	109.87	111.55	109.26	112.08	111.43	112.05	111.22	108.55	112.09	111.44	111.34	111.1	110.83	110.17	110.43	113.06	110.21	112.23	111.47	111.38	110.31	111.16	112.49	112.26	110.26	110.14	109.27	108.79	111.06	112.21	111.48	109.29	111.03	110.35	109.62	109.14	110.25
103.78	105.3	105.42	104.97	105.59	105.54	104.72	106.35	105.16	104.44	104.86	106.35	106.02	104.2	106.41	103.87	103.59	103.65	104.37	105.12	104.38	106.04	105.03	103.88	107.35	104.9	106.08	105.05	104.88	106.6	104.91	105.13	105.48	104.51	104.39	104.68	106.64	105	107.34	103.6	105.76	105.04	106.53	106.99	104.91	103.17	104.93	107.05	105.55	104.73
103.68	104.35	105.6	103.49	107.48	106.25	103.48	105.26	104.96	103.29	102.32	102.64	105.07	104.74	103.4	104.15	106.33	104.62	105.71	103.86	103.92	103.86	104.36	104.9	104.8	103.8	105.06	103.92	104.35	104.83	106.29	103.69	102.66	106.24	103.76	104.3	106.61	104.54	105.07	105.99	102.91	104.11	107.79	104.5	103.18	104.1	104.1	104.91	105.96	103.56
105.78	104.55	103.67	105.31	104.79	105.4	103.79	105.96	104.49	104.74	106.17	105.36	103.99	103.6	102.68	104.11	103.24	104.12	102.69	104.84	105.13	104.51	103.48	103.76	106.12	105.1	106.05	104.45	105.87	104.54	105.37	106.41	105.78	104.89	105.51	103.91	104.34	104.31	103.14	104.74	104.82	104.45	103.45	105.38	103.91	102.86	105.21	106.06	104.83	104.33
107.36	106.24	107.56	102.09	108.08	104.97	104.55	106.34	105.24	106.25	105.64	105.23	107.42	105.69	105.76	103.37	104.91	105.26	104.38	105.43	106.73	106.58	105.75	103.22	104.79	104.29	106.4	105.53	107.1	105.77	106.05	107.8	103.13	106.52	106.08	103.22	106.87	107.53	105.59	104.84	106.82	105.43	107.39	105.6	102.37	106.36	105.92	107.6	104.78	106.86
99.024	102.09	101.22	99.422	99.606	100.48	99.678	98.238	99.625	101.97	103.16	100.6	100.64	100.85	99.633	98.57	100.42	99.615	99.438	99.775	103.17	99.509	101.04	100.07	100.88	101.92	98.369	103.61	99.52	98.808	101.52	104.05	100.14	100.9	99.649	99.939	102.79	101	100.13	100.84	101.99	99.93	100.71	100.86	98.109	98.686	98.095	100.09	101.04	102.05
106.4	105.24	106	105.46	106.82	109.07	104.63	105.45	108.43	109.26	105.23	108.37	107.17	105.09	109.01	107.39	106.82	105.48	105.07	105.37	106.18	106.11	106.71	107.15	104.86	105.78	106.47	106.25	107.37	107.23	107.48	106.36	108.83	106.55	104.63	107.66	107.63	107.02	105.28	106.41	105.6	105.85	108.82	107.03	107.73	104.37	106.92	106.4	105.89	106.48
112.57	111.5	109.42	111.4	112.27	110.51	107.57	109.92	111.61	108.49	109.59	109.56	111.58	110.26	109.56	109.64	109.87	108.76	109.33	113.38	107.91	109.83	111.2	108.73	110.31	109.62	112.07	110.03	111.78	107.86	112.82	112.69	110.07	108.65	109.82	107.98	110.17	111.35	112.05	109.27	110.85	109.17	112.09	110.45	111.63	110.6	112.97	109.98	111.3	110.99
105.42	107.13	105.72	102.7	106.9	107.67	104.69	105.42	107.06	105.13	106.61	106.22	105.23	104.07	104.38	106.72	104.3	106.22	105.81	106.47	105.6	104.15	108.07	106.39	106	105.35	106.56	104.45	104.94	106.17	106.67	105.15	105.14	106.39	104.41	106.05	106.28	105.33	105.99	105.89	105.71	106.38	103.89	106.56	106.12	105.56	102.15	107.03	106.33	105.28
105.21	106.42	105.77	104.61	105.41	104.52	103.36	108.26	104.79	105.64	106.25	104.44	103.63	106.21	107.33	105.71	104.13	105.12	107.17	105.33	105.37	104.41	104.84	104.64	106.36	105.39	105.25	106.02	105.44	105.74	104.68	103.91	104.48	102.8	107.14	108.3	105.17	104.08	104.94	106.02	106.62	103.53	106.01	106.01	103.27	105.1	104.38	106.72	105.06	106.42
106.11	105.21	104.61	104.96	107.52	104.77	103.63	106.26	106.41	106.68	102.68	103.94	104.53	104.91	103.4	105.44	103.05	105.07	105.01	104.25	106.92	105.13	104.71	103.3	104.44	105.01	103.08	104.44	105.14	104.76	104.62	105.03	104.65	104.61	106.54	102.56	103.78	105.63	103.3	105.12	103.67	101.45	105.1	103.22	105.8	106.04	104.92	103.59	105.99	105.2
106.42	103.47	103.7	105.64	106.69	103.87	104.7	105.9	105.09	103.35	105.54	103.61	106.61	104.76	104.91	105.99	103.33	104.18	104.68	103.59	104.45	105.39	103.79	104.52	105.56	106.89	106.33	103.91	105.84	103.87	106.26	104.09	105.63	103.8	103.49	104.03	104.52	105.24	104.86	103.98	106.05	103.06	101.81	102.45	107.61	105.38	103.56	106.41	104.83	103.83
106.45	103.49	106.32	106.68	105.94	105.78	105.14	104.81	105.16	104.31	105.98	106.45	105.09	109.44	103.82	104.81	103.41	105.91	107.23	106.93	105.04	105.3	105.44	102.69	106.77	108.47	104.61	104.35	106.03	107.32	105.62	103.52	105.65	105.59	106.14	105.26	104.35	104.73	105.47	104.18	104.69	106.76	102.84	107.96	107.39	106.04	105.14	105.42	106.44	104.69
106.06	104.46	104.99	105	105.68	105.07	105.57	107.07	106.75	105.99	106.58	104.56	104.91	104.76	107.83	106.22	106.07	106.27	107.14	106.58	106.02	104.86	107.04	107.29	105.04	104.75	107.34	106.24	106.98	106.67	104.61	106.7	107.16	104.83	104.45	104.51	104.8	104.88	106.22	105.59	105.48	106.75	105.05	106.9	105.26	105.8	104.62	104.99	108.14	105.54
103.98	104.03	104.02	104.04	104.42	106.42	103.58	104.95	106.4	105.37	104.56	104.76	104.13	105.42	104.08	104.53	102.08	104.25	104.49	104.56	105.19	103.47	104.06	104.52	105.51	104.14	104.44	104.44	103.78	104.2	105.47	105.18	104.33	105.23	104.53	103.32	102.46	103.54	104.09	104.99	100.95	102.1	104.69	103.64	103.14	106.62	102.36	106.8	103.67	106.11
110.55	108.77	109.17	109.83	108.34	109.25	109.66	109.73	111.28	112.09	110.5	108.86	108.85	107.75	110.82	108.51	109.77	107.11	108.55	111.82	110.4	109.05	109.69	110.82	110.25	108.75	108.95	110.25	109.42	108.76	109.88	109.16	110.32	109.73	108.82	109.37	108.57	109.56	109.35	110.57	110.36	112.94	109.17	110.27	110.19	108.86	110.32	109.79	112.73	110.11
102.61	107.39	106.18	103.52	103.81	105.63	105.2	105.37	103.36	103.91	106.24	106.39	106.86	106.12	104.5	103.15	101.99	104.8	104.94	102.25	106.01	104.33	105.01	105.32	102.05	103.71	104.02	101.94	103.26	107.33	103.1	105.47	105.5	104.69	104.67	105.44	105.51	104.73	104.93	103.53	103.84	105.63	103.34	104.21	104.12	103.88	104.19	106.45	105.53	104.54
100.32	99.151	101.06	98.178	100.73	101.48	100.98	100.44	98.999	101.02	99.757	99.42	101.52	100.35	100.76	100.95	100.49	98.974	100.8	100.78	100.87	99.422	100.1	99.355	100.74	98.937	98.095	99.901	99.387	98.772	97.419	101.32	98.37	98.297	100.63	99.775	98.181	99.573	100.17	102.01	98.871	99.832	100.1	98.822	99.725	100.72	99.231	99.829	102.53	102.19
105.93	107.41	102.92	104	104.42	105.69	103.94	105.08	106.58	104.72	105.47	104.14	104.19	103.36	104.95	104.14	105.77	106.04	104.5	105.98	105.88	103.27	104.98	103.56	107.49	106.35	104.51	106.55	107.56	106.38	106.92	104.98	105.56	104.65	104.97	105.16	104.86	105.7	102.56	105.63	108.3	109.31	106.46	105.56	107.06	102.74	103.54	108.31	105.56	104.42
106.7	106.6	106.32	106.55	103.64	107.61	106.27	107.49	107.25	107.48	104.95	106.68	105.41	106.94	105.41	106.34	104.72	106.34	105.7	106.51	106.7	106.14	103.93	107.9	105.27	108.18	106.04	107.43	105.86	107.26	105.12	104.83	108.37	107.94	108.08	106.68	107.01	106.23	105.7	106.48	106.4	104.5	107.05	106.58	106.56	108.05	105.85	105.76	106.18	103
116.8	116.63	114.96	116.67	116.08	114.6	117.11	116.11	115.12	117.23	116.04	115.25	116.75	116.98	114.13	116.79	116.34	117.25	116.57	118.74	115.66	114.64	118.87	115.18	116.3	115.11	115.85	116.5	114.06	116.3	115.61	114.91	117.23	115.88	118.41	117.87	116.73	115.21	116.88	115.91	116.89	118.22	115.96	114.88	114.32	117.05	114.59	114.82	114.7	115.02
105.44	105.24	108.64	106.24	105.07	104.99	106.19	106.3	107.32	105.17	106.85	109.42	106.49	109.5	106.16	106.11	106.67	106.13	108.95	106.76	106.31	105.29	108.05	106.97	107.13	107.01	106.11	107.48	106.88	105.77	105.1	107.23	107.7	108.09	105.69	107.86	109.17	107.83	105.84	107.93	107.07	105.63	107.93	108.16	107.73	105.78	107.18	107.36	107.87	105.52
105.16	106.57	105.38	106.85	105.68	106.99	106.97	107.29	105.24	107.41	105.4	106.78	108.72	107.79	106.18	105.77	105.58	106.64	105.45	107.46	105.25	106.72	106.21	107.06	108.87	105.4	107.41	108.14	107.05	104.14	106.07	106.56	108.33	107.79	104.19	108.38	107.92	105.99	105.69	106.03	106.76	107.94	105.58	108.45	107.79	105.36	106.52	106.37	108.49	105.18
109.43	108.99	109.37	109.83	109.37	109.82	107.58	110.81	109.13	111.42	109.35	107.3	110.3	110.33	109.8	108.57	109.48	108.93	109.07	110.3	110.15	110.77	109.78	109.83	111.82	108.46	109.81	109.24	110.27	109.78	110.72	113.64	110.07	109.25	110.01	111.3	109.36	109.75	109.41	109.1	109.37	110.54	110.12	110.7	109.93	109.06	110.38	109.19	107.46	106.6
112.81	110.99	111.84	112.64	112.07	109.32	110.54	110.97	111.33	110.89	109.75	111.06	112.9	114.35	112	110.6	111.51	112.05	113.82	110.74	113.17	113.67	111.54	111.13	111.13	111.33	109.64	110.83	110.96	112.59	110.94	112.33	113.1	111.44	112.47	110.22	112.13	111.86	113.74	110.63	111.75	112.41	109.73	111.82	111.26	109.45	111.28	108.07	112.27	111.13
116.79	117.18	117.03	118.75	119.27	115.89	116.54	117.13	115.96	116.06	117.26	117.76	117.63	117.17	117.94	117.36	117.01	117.55	117.72	120.4	118.37	119.58	118.5	116.64	117.45	117.28	117.51	118.32	119.64	115.01	117.13	118.2	118.1	117.35	116.86	118.43	117.54	118.13	120.34	116.2	116.57	117.23	116.53	117.34	117	119.37	117.33	115.56	117.15	117.36
111.31	111.12	114.81	111.84	111.4	111.25	111	110.63	109.85	112.44	111.66	111.73	110.31	110.39	110.27	110.22	111.44	112.12	111.78	110.7	111.45	113.78	111.43	111.79	110.81	110.47	111.94	111.28	111.98	110.42	110.54	110.76	111.61	112.53	111.5	110.25	112.3	109.28	110.79	111.5	111.51	112.19	110.89	110.56	110.49	111.37	110.11	115.4	110.68	111.13
106.74	106.46	106.64	104.89	107.27	106.56	106.33	106.52	105.84	105.71	107.59	105.38	109.21	108.46	105.35	104.37	105.21	108.49	107.83	108.07	106.46	106.63	105.63	103.47	107.13	107.3	107.38	106.46	106.05	105.95	106.31	106.98	105.67	105.94	107.71	104.27	105.66	106.01	108.27	106.86	108.88	107.28	108.64	106.3	106.24	107.65	107.57	105.79	108.21	107.53
104.67	106.79	104.3	105.06	106.32	106.33	106.56	104.87	106.74	105.73	105.75	107.65	104.45	104.83	104.33	104.27	106.13	107.16	106.37	104.6	108.3	105.36	104.29	105.32	105.38	106.1	103.51	106.25	106.05	106.13	105.1	105.59	105.47	105.42	107.8	104.4	107.08	105.48	105.34	107.14	104.69	105.61	103.85	106.19	106.68	104.81	104.91	104.64	104.29	104.85
113.61	111.79	112.85	114.1	109.68	111.48	109.82	110.12	110.09	113.42	110.87	111.52	111.3	110.51	110.64	110.91	109.92	113.05	111.18	113.33	112	111.68	111.96	111.1	114.24	111.75	113.06	111.99	109.27	111.99	110.81	110.44	112.34	111.18	113.01	111.21	109.01	110.83	110.57	111.51	113.23	113.19	112.16	111.25	113.19	110.7	108.77	112.26	110.4	109.69
111.16	111.63	111.38	112.16	111.06	112.34	111.09	112.17	108.88	111.34	112.18	113.02	111.82	111.8	111.52	110.55	113.03	110.33	111.45	109.97	110.32	113.61	111.65	112.58	109.68	112.8	114.05	112.82	114.19	110.77	112.3	113.08	115.79	113.84	113.23	113.24	110.87	113.72	110.67	112.06	111.25	112.14	110.14	112.26	110.3	112.62	112.14	112.08	113.07	110.78
110.6	110.75	111.66	110.63	111.61	114.06	110.15	109.67	111.02	112.49	111.26	111.88	111.77	110.76	112.95	112.25	111.66	112.54	112.07	113.73	113.71	111.3	110.99	113.25	111.31	110.19	112.17	111.4	110.57	108.17	109.95	112.06	113.45	110.02	110.78	110.79	110.7	110.4	109.39	112.45	111.15	112.89	112.92	112.43	110.86	111.18	111.36	115.41	110.15	110.35
101.75	105.25	105.67	108.95	106.3	105.88	106.58	104.31	104.47	104.49	104.58	105.35	107.25	104.7	104.21	104.9	105.16	107.78	106.44	105.2	105.4	104.11	106.69	105.82	106.95	105.28	102.96	106.98	107.82	105.36	104.06	104.77	103.98	106.77	105.98	107.43	104.44	106.75	106.98	106.27	106.37	104.51	105.59	103.55	106.4	103.79	107.53	105.85	104.53	102.29
111.99	114.87	112.77	111.18	111.05	112.86	112.63	114.49	111.13	112.35	111.65	110.27	109.84	113.2	111.37	112.1	111.89	113.8	109.86	110.64	114.18	114.88	112.56	113.07	112.28	113.05	112.55	109.21	111.54	111.14	110.51	112.41	111.8	112.76	112.44	113.71	112.6	112.63	111.38	110.86	113.18	111.66	112.86	113.2	111.23	110.99	111.45	110.38	111.2	113.44
102.48	105.37	103.08	104.78	105.88	103.8	101.83	104.01	105.83	101.61	101.89	103.09	104.83	103.02	105.13	106.06	102.12	107.36	103.13	104.19	104.33	104.39	106.9	104.56	106.09	103.78	104.92	103.36	105.25	103.46	104.39	103.44	103.13	104.82	103.96	104.96	105	105.14	104.01	102.86	103.87	104.41	104.72	103.81	105.47	105.86	103.01	105.98	103.49	106.08
107.46	106.98	107.45	106.3	107.8	106.28	104.82	107.4	105.52	106.22	107.67	106.45	106.39	106.08	108.87	107.55	107.88	106.03	106.28	105.86	107.5	106.63	106.39	108.1	107.25	106.84	106.21	106.46	105.5	106.76	107.27	107.27	106.01	108.16	106.66	105.33	106.51	106.64	105.32	108.13	106.5	105.19	107.59	106.26	106.83	106.19	104.98	107.25	108.84	105.88
105.89	104.15	108.05	107.24	106.71	105.79	106.42	106.42	106.32	105.26	108.22	109.05	108.84	109.87	105.12	108.13	106.13	108.19	108.05	106.77	105.27	104.78	106.17	105.87	104.81	106.83	108.67	105.93	106.26	105.56	107.38	107.99	108.08	106.12	105.38	107.29	107.84	106.51	104.93	107.34	104.67	104.67	105.01	106.58	105.31	105.67	105.78	106.05	105.22	110.21
108.07	107.44	105.76	108.02	104.13	105.93	107	105.19	106.84	107.02	104.76	106.02	107.62	106.42	104.79	106.77	105.16	106.35	107.86	107.55	105.4	105.56	105.39	107.27	106.64	105.36	107.63	106.54	107.32	105.53	106.63	104.88	105.04	107.89	105.39	106.04	108.07	106.58	107.45	106.14	105.67	105.77	104.8	109.09	105.53	108.57	105.4	106.43	107.98	107.11
111.08	112.62	111.9	109.52	114.64	112.81	112.1	111.2	112.35	113.47	111.99	112.05	112.66	113.48	112.46	110.56	113.6	110.03	109.73	112.24	112.56	111.71	112.46	110.69	111.12	113.41	113.03	111.91	112.3	110.35	112.65	114.28	111.69	110.7	113.41	112.45	111.65	111.56	111.51	111.58	110.21	110.06	111.21	111.53	111.19	111.62	111.26	109.85	111.96	109.72
106.13	106.23	105.03	108.53	107.54	104.52	105.73	105.62	107.5	105.07	105.26	106.47	106	107.73	107.36	105.11	108.83	106.57	106.79	107.79	105.51	106.68	105.97	106.24	108.27	105.21	106.82	105.26	106.25	107.23	105.88	107.23	107.65	108.71	107.03	106.85	105.9	106.31	106.99	106.53	106.54	108.57	107.3	108.17	108.07	107.94	106.57	108.36	106.3	106.57
110.09	111.29	110.63	112.81	111.17	113.64	112.28	112.46	110.81	110.16	110.8	111.41	111.65	111.13	109.79	110.35	111.51	111.6	109.91	110.91	111.62	112.01	114.6	110.95	110.71	110.64	110.34	112.33	109.14	111.87	111.77	112.38	111.1	111.55	110.07	109.06	110.9	111.42	111.67	113.43	113.54	110.28	110.67	111.77	110.49	110.19	112.35	110.15	110.52	111.17
117.51	117.24	118.37	118.31	120.06	118.39	119.74	117.18	115	117.89	117.58	118.62	117.75	119.2	115.47	116.69	117.41	116.5	118.73	117.73	117.94	119.81	119.96	118.31	117.54	115.89	119.33	117.56	119.08	116.86	118.05	118.2	119.44	116.18	116.32	117.51	116.53	119.22	116.92	115.88	116.9	118.84	118.46	117.43	117.24	117.75	117.6	117.98	118.34	116.96
116.59	117.21	117.95	118.13	117.44	117.57	118.56	115.67	116.86	115.38	119.58	116.82	115.38	117.14	116.06	118.53	118.32	118.08	117.11	118.77	116.28	117.17	119.44	117.84	117.87	115.41	117.39	117.77	116.72	120.03	116.47	118.37	116.96	117.2	117.93	118.06	119.24	117.39	117.74	117.03	117.24	117.24	118.33	117.84	118.69	119.72	115.95	115.44	118.39	117.68
100.4	100.85	104.32	99.568	101.26	101.8	99.903	99.817	102.82	100.78	98.418	100.67	103.13	100.03	100.47	101.94	101.31	99.524	99.587	99.53	101.58	99.77	101.64	101.06	100.34	101.55	100.71	98.369	103.76	102.12	101.69	101.25	101.27	100.56	100.52	100.36	101.34	102.61	101.7	99.095	100.41	97.465	100.66	98.558	101.28	100.35	102.74	101.45	99.372	100.91
116.63	117.85	116.65	115.83	118.02	116.78	117.4	117.8	118.18	118.44	116.12	118.69	118.48	118.1	117.49	118.67	115.03	117.05	117	116.27	117.21	116.84	116.48	115.2	117.52	116.74	116.95	118.28	117.99	117.84	116.87	117.21	115.21	118.13	117.74	118.41	118.4	118.41	118.42	115.65	117.87	117.63	118.24	117.2	118.24	116.38	117.56	117.74	117.95	117.47
110.65	111.55	113.3	111.64	111.73	110.83	112.98	112.51	111.45	113.45	113.51	110.58	111.64	109.63	111.31	111.75	112.67	113.41	111.04	111.05	113.01	111.35	113.85	112.54	112.28	111.69	112.09	113	114.54	111.65	110.71	112.12	111.48	111.6	112.36	110.46	111.91	109.65	113.68	113.8	111.71	114.7	110.12	110.46	111.18	113.8	111.55	110.32	112.59	111.27
110.93	111.1	109.44	109.74	111.17	110.42	111.92	110.73	110.17	110.52	111.35	109.87	108.29	108.53	109.84	112.8	108.91	108.86	113.49	110.34	109.91	111.34	109.31	109.28	111.45	109.94	110.52	109.92	109.66	110.87	109.79	108.79	109.05	112.39	111.65	109.95	107.27	109.66	108.89	109.24	109.48	112.16	109.92	109.12	109.06	111.81	113.13	108.4	110.09	112.72
112.6	110.42	112.71	111.78	112.22	111.66	109.97	107.61	110.85	109.37	111.62	109.64	111.11	112.64	110.6	110.68	111.05	111.32	112.79	109.68	109.34	109.72	112.43	109.67	109.89	110.2	109.36	110.18	110.03	110.45	109.03	113.68	112.06	110.41	112.06	110.73	112.15	111.11	111.33	110.65	111.21	111.52	109.46	112.1	109.99	110.67	110.6	112.15	109.9	112.26
100.67	99.704	100.9	101.14	98.647	101.32	101.09	100.27	101.38	101.56	99.834	96.715	100.26	99.029	99.791	100.69	99.183	99.856	99.599	99.08	99.532	99.814	100.13	99.4	98.932	101.35	96.358	98.352	99.276	97.329	100.49	99.695	100.47	96.122	99.482	100.74	98.263	99.642	100.37	99.235	97.484	99.065	98.99	98.565	100.1	100.76	100.54	99.465	98.87	101.14
106.28	105.62	107.95	107.25	106.66	106.09	104.96	105.38	107.44	107.54	106.16	105.12	104.88	105.1	106.71	106.58	104.71	106.97	105.48	104.58	106.59	104.99	107.15	105.58	108.57	105.23	106.13	106.25	106.22	108.02	106.05	104.9	104.6	108.13	103.18	106.22	107.02	105.41	106.34	106.61	106.32	105.66	103.62	107.72	107.02	107.65	106.46	106.06	106.75	104.92
117.95	117.41	115.92	117.34	118.45	116.26	116.8	117.25	117.3	119.99	117.99	116.98	116	117.7	118.14	116.07	119.47	114.23	119.94	115.27	119.52	117.08	116.79	116.99	118.09	117.23	117.6	116.04	116.9	117.32	117.54	117.88	117.9	116.86	115.09	117.36	119.58	116.46	118.06	117.85	117.64	118.63	116.15	115.93	119.18	116.67	120.2	115.54	117.79	117.45
104.78	105.89	104.46	105.4	106.9	105.75	105.55	104.12	104.39	105.23	106.32	106.44	107.96	104.51	107.51	103.44	106.91	106.72	103.61	105.39	105.1	103.71	106.24	106.36	105.93	106.51	106.29	106.32	105.56	106.54	105.98	105.91	103.69	107.48	105.33	104.4	105.34	104.34	105.58	105.3	108.3	106.56	105.33	104.87	103.48	105.86	105.23	108.11	105.13	104.83
110.53	111.55	111.66	113.59	110.2	110.92	112.77	112.64	109.76	110.1	113.13	109.64	111.72	111.66	112.1	111.43	111.84	113.68	112.26	110.35	110.33	111.77	112.01	112.64	109.94	109.78	110.91	111.42	109.3	110.83	109.85	111.29	111.32	111.14	111.51	111.9	111.5	110.91	109.87	110.23	111.38	111.62	109.87	112.96	110.68	110.6	111.38	109.46	111.55	114.32
104.18	103.73	105.17	103.71	105.08	106.69	105.61	106.42	107.35	103.06	103.33	104.01	106.5	106.58	105.41	104.07	105.68	105.49	101.4	106.96	107.15	105.9	104.04	106.04	105.76	104.78	105.59	103.45	108.43	107.09	104.43	105.03	105.77	105.64	106.34	104.96	105.83	108.06	106.63	106.38	106.49	105.3	106.21	106.32	106.94	105.15	107.26	102.84	104.84	104.6
110.99	109.91	110.41	111.67	110.11	113.28	113.05	111.74	111.28	111.11	109.58	108.76	111.4	113.04	109.49	111.72	111.28	111.28	112.02	112.19	111.39	111.04	112.03	110.04	110.73	109.67	110.71	108.59	110.3	109.65	112.65	111.29	113.74	113.09	110.79	109.85	112.17	112.59	110.27	111.3	111.9	112.79	111.04	112.14	114.11	112.11	110.64	110	113.9	111.88
111.83	111.14	110.62	111.54	110.1	113.1	112.53	109.28	111.6	112.48	111.82	111.6	111.96	111.43	110.49	110.68	112.55	113.64	112.47	112.58	112.39	110.12	110.6	109.59	111.43	111.36	111.35	109.94	113	111.2	112.47	111.44	114.83	110.3	113.61	110.77	111.42	111.23	111.06	110.82	112.17	111.98	110.85	112.27	110.4	112.44	113.01	111.84	110.31	112.57
106	106.42	106.47	106.52	105.34	106.31	103.97	105.91	105.22	104.48	105.72	105.05	105.68	106.62	103.82	104.75	105.64	103.48	104.75	104.02	108.47	104.61	104.9	105.05	104.21	105.81	106.21	106.2	104.71	105.1	104.87	107.68	106.48	104.01	105.11	104.29	105.41	105.69	105.77	105.3	105.88	106.39	103.67	104.91	104.83	105.72	102.49	104.91	107.23	106.33
112.37	113.34	112.7	112.51	112.03	113.21	113.57	110.8	111.69	114.93	113.41	114.83	111.27	111.05	112.08	114.11	112.47	112.61	113.39	111.7	112.08	113.25	112.6	112.58	113.43	112.31	111.04	114.44	111.42	113.19	111.53	112.51	114.5	111.38	114.02	112.74	113.02	111.87	112.34	111.17	113.59	114.33	111.65	112.16	111.15	111.24	113.55	111.95	114.47	112.4
105.52	102.88	102.86	105.05	105.15	104.88	105.72	106.35	103.08	106.45	104.27	106.16	104.55	104.03	105.15	103.99	106.04	105.64	105.48	105.15	105.04	103.27	104.6	105.74	104.74	106.06	105.21	104.79	101.55	105.31	106.66	106.62	105.24	105.91	103.97	106.87	105.02	103.32	104.68	105.68	106.02	105.86	103.54	100.02	103.67	103.99	104.95	105.05	103.25	105.98
101.49	100.26	101.94	99.251	100.98	101.19	99.349	100.66	100.48	100.84	101.97	98.373	99.47	100.49	100.55	99.852	101.27	102.41	100.63	102.31	101.32	101.58	101.35	100.42	97.928	101.29	99.712	103.06	100.4	102.07	99.198	98.91	100.05	100.92	101.6	101.66	100.63	100.74	100.23	100.97	99.051	101.99	100.09	103.92	101.32	101.44	103.55	99.709	99.991	101.18
99.792	102.12	98.508	101.8	100.56	99.942	101.91	100.38	100.96	101	100.1	101.17	99.142	100.11	100.34	101.74	100.85	100.08	100.54	100.5	101.04	100.05	101.13	100.81	100.94	102.78	100.41	100.33	100.72	102.44	98.983	101.36	103.06	100.68	99.578	99.67	101.2	100.64	99.387	103.26	100.45	99.652	100.2	102	100.53	100.98	101.88	100.04	99.701	101.45
105.79	105.23	107.08	106.76	107.76	106.08	105.46	108.4	104.46	106.68	108.12	108.22	107.1	107.03	107.95	105.41	106.54	105.11	106.82	106.51	107.18	106.43	106.24	106.68	103.87	104.12	106.93	107.4	107.64	106.15	109.27	106.66	105.35	105.36	104.81	107.1	106.98	107.28	108.16	106.61	107.51	106.08	107.63	105.85	107.64	106.6	106.74	106.24	105.8	108.26
111.1	110.8	113.6	109.66	113.51	112.45	112.12	113	114.52	112.57	111.78	111.38	112.69	112.55	112.86	110.65	114.65	111.76	113.04	111.47	111.73	111.91	111.8	111.1	110.47	112.02	112.69	111.94	111.84	113.11	112.17	111.4	113.62	111.9	111.57	111.94	111.68	111.97	112.31	113.62	112.03	112.62	112.08	114.28	111.57	114.77	110.39	112.7	112.66	111.29
107.82	110.01	106.39	106.12	105	107.67	107.77	105.97	106.79	107.21	105.55	105.75	106.22	107.69	106.41	105.31	107.12	105.54	106.65	106.11	105.99	104.42	106.16	107.03	107.34	106.61	106.14	104.69	105.96	106.2	104.77	106.76	105.24	106.23	107.18	104.47	107	107.81	106.36	106.31	104.88	105.64	107.77	104.48	106.17	104.64	107.16	103.32	105.38	106.5
109.34	109.46	111.36	109.07	111.29	109.45	109.57	107.21	108.9	109.98	110.91	113.49	109.85	112.22	111.02	111.45	111.86	111.61	109.42	111.38	112.43	111.72	107.5	110.66	108	108.6	111.09	113.43	111.34	111.15	112.94	111.43	111.24	109.75	108.46	110.89	108.17	111.48	112.11	113.44	110.23	109.41	112.13	110.74	108.61	110.82	113.32	110.19	111.69	112.18
99.373	100.54	100.43	100.53	102.31	100.23	98.141	98.585	100.03	99.557	100.25	101.44	99.882	99.651	99.527	100.29	100.01	100.07	102.05	99.35	97.783	101.75	99.708	99.741	100.7	101.48	99.649	98.6	101.66	99.72	102.27	98.756	99.9	100.16	98.697	100.73	99.765	100.14	98.96	97.872	100.48	100.46	99.449	99.851	99.632	100.06	100.98	100.06	100.96	99.246
98.7	99.071	100.06	99.744	101.81	98.522	99.111	98.233	101.24	101.24	100.07	98.318	99.475	101.39	97.976	100.11	98.751	99.902	102.75	100.84	101.56	99.66	98.753	101.87	98.746	98.824	99.569	98.794	101.54	99.206	98.963	97.73	98.825	101.12	97.533	101.28	99.685	99.43	99.59	99.021	100.71	100.71	99.419	98.587	99.984	101.65	99.869	100.32	98.206	102.1
106.33	105.62	107.18	107	107.99	107.18	106.02	105.71	105.55	105.26	107.47	104.8	105.25	104.2	107.66	106.21	108.13	106.48	105.25	105.96	104.42	106.25	107.61	106.38	105.45	106.18	107.13	105.37	104.24	106.05	104.11	104.12	105.63	106.23	106.57	106.45	105.54	106.72	105.14	106.16	106.99	106.26	107.12	105.66	105.24	106.91	106.43	106.9	105.05	105.05
104.83	106.52	106.81	107.59	108.12	106.05	106.56	108.78	104.64	104.72	108.2	106.45	106.51	108.08	105.63	105.7	106.83	107.11	106.3	106.49	105.94	104.45	106.55	108.02	105.51	106.81	104.83	107.19	107.01	106.3	105.93	105.02	106.27	107.84	106.81	106.19	105.5	110.21	107.59	104.33	106.98	106.17	106.08	103.46	105.95	107.23	105.76	107.63	107.35	105.3
113.5	109.72	112.2	111.25	112.21	111.6	110.89	109.86	110.99	112.34	108.44	112.09	112.37	111.23	111.06	113.55	110.21	110.58	109.92	111.11	111.19	110.23	110.85	110.72	111.56	110.97	108.85	110.18	113.33	110.25	111.67	108.35	112.64	113.26	109.86	110.24	111.15	108.94	112.64	110.31	111.4	112.74	110.66	111.03	111.31	110.75	113.31	111.2	111.74	112.22
110.05	109.5	109.89	109.95	110.24	109.55	112.91	109.85	108.92	112.19	110.7	109.79	111.26	109.88	112.06	109.93	112.43	110.95	111.54	110.82	110.22	111.77	110.34	109.96	111.1	110.95	112.56	112.66	111.27	106.79	109.87	109.98	108.12	111.13	112.82	112.09	110.82	112.49	110.45	109.73	113.38	110.36	107.73	109.1	109.37	109.31	110.18	109.89	109.88	110.59
105.53	106.05	106	110.14	108.74	107.62	108.46	106.25	105.25	106.43	104.91	107.82	108.89	104.43	105.4	105.17	107.72	105.01	105.8	106.68	104.22	104.79	105.71	108.19	106.11	104.96	105.85	107.91	107.37	105.86	107.33	106.8	105.75	107.13	106.43	107.42	107.37	104.68	108.55	107.51	107.67	108.2	106.17	105.91	108.39	105.49	105.74	106.81	106.59	107.07
111.59	113.45	111.63	111.1	112.18	112.6	113.55	110.26	111.43	111.08	111.53	114.26	109.89	114.61	112.21	113.94	114.38	111.4	113.08	111.94	113.12	113.37	112.03	111.37	112.67	111.62	109.9	113.26	112.44	113.56	114.05	112.81	111.82	112.73	112.47	110.97	111.99	111.46	111.14	110.48	112.98	112.87	113.1	113.01	113.03	112.96	112.99	111.59	111.49	110.22
108.87	109.59	110.34	112.97	108.73	110.18	110.91	110.17	111.1	111.43	108.97	111.32	110.85	113.33	110.39	108.82	110.34	110.26	109.48	111.49	110.59	110.19	110.26	110.2	108.07	111.55	110.58	112	111.51	111.11	111.61	110.87	112.97	111.41	111.25	111.42	111.4	109.08	110.85	109.97	109.08	111.88	108.57	111.11	109.95	109.67	110.03	108.35	109.75	109.11
97.506	100.68	99.977	99.143	98.866	98.364	98.128	100.67	99.051	100.54	99.323	100.01	99.193	102.79	100.3	99.05	100.49	100.81	99.813	99.652	100.94	97.616	100.35	100.4	100.86	98.84	100.22	99.877	100.24	98.298	100.89	100.15	97.722	101.83	98.872	100.16	100.59	100.25	100.34	98.9	100.09	100.67	99.079	100.89	102.02	98.752	100.3	100.16	99.426	101.29
103.19	106.66	105.07	104.08	104.9	102.35	105.1	105.81	104.3	102.08	103.24	104.53	101.49	102.63	104.5	103.6	103.65	103.92	103.68	103.08	106.46	105.21	106.49	102.88	104.48	104.74	107.33	105.3	104.52	103.42	104.4	104.59	104.43	103.26	105.12	104.57	102.59	103.6	102.74	106.22	104.3	103.89	103.55	103.88	103.82	102.74	105.45	105.02	103.84	103.97
112.15	111.89	109.96	112.43	109.75	113.79	109.4	111.54	110.28	111.23	109.93	111.47	111.24	111.27	111.09	109.73	110.52	109.73	110.31	110.33	112.45	110.6	109.58	111.12	110.6	112.91	108.11	112.52	114.28	110.46	111.01	108.83	112.02	111.89	111.56	110.83	109.97	111.96	109.46	112.39	110.97	111.05	111.83	112.46	109.98	110.18	113.32	109.29	112.6	111.35
106.92	106.3	107.23	107.07	105.66	105.38	107.2	106.23	107.44	105.8	107	104.5	105.12	106.36	105.56	104.51	105.01	106.94	105.47	106.86	106.38	107.58	107.02	107.2	105.36	104.39	106.3	106.43	106.67	105.04	106.58	105.02	106.47	106.97	103.87	105.78	107.87	106.3	106.04	106.22	105.61	104.32	107.73	106.95	103.29	105.81	106.16	104.79	104.89	108.51
105.41	106.57	105.97	105.68	105.59	104.73	105.02	107.05	106.36	106.09	104.79	107.28	105.86	105.1	106.45	106.79	106.49	108.82	107.65	106.82	105.86	107.04	106.43	107.65	106.12	105.79	105.53	106.06	104.53	106.85	106.8	107.77	106.7	103.63	107.88	108.72	104.33	104.77	104.07	106.21	104.32	106.45	104.36	106.06	106.22	106.21	104.88	105.34	104.85	106.98
112.72	110.81	114.44	112.23	111.79	109.39	111.1	111.67	115.03	111.77	112.13	110.68	110.07	111.13	112.67	113.89	113.64	110.75	111.74	112.25	111.93	110.34	113	111.88	113.76	111.44	111.65	110.98	111.12	111.02	112.65	111.44	111.49	111.26	112.52	111.77	111.28	112.46	112.77	110.88	111.13	109.41	110.94	112.82	112.02	113.59	110.88	113.36	111.63	113.2
105.43	103.77	105.86	104.68	105	103.81	102.16	104.32	102.82	105.72	104.53	103.96	103.49	104.89	104.12	102.32	105.69	104.89	106.19	106.71	103.23	103.83	104.38	102.99	105.38	103.19	104.27	104.6	104.83	102.57	104.06	104.28	105.26	102.71	103.95	106.16	104.6	103.14	106.56	103	102.33	105.85	103.67	103.96	104	102.82	102.81	103.19	104.42	102.76
116.71	116.51	118.31	116.15	115.68	117.27	116.86	116.18	119.93	118.49	116.39	116.84	115.34	118.17	118.82	118.6	118.15	117.28	115.59	117.2	115.21	117.77	115.83	118.05	118.34	117.47	118.49	116.57	118.11	117.51	118.16	116.93	119.04	118.14	117.16	118.68	117.16	117.05	117.45	117.74	118.39	118.87	116.14	118.2	117.05	116.7	116.85	115.59	116.45	118.12
113.79	113.42	114.55	112.37	114.27	113.61	112.51	114.26	114.32	113.89	113.13	111.52	113.01	112.14	113.61	112.46	112.57	110.73	113.78	112.98	112.21	112.89	115.2	112.98	112.29	114.46	115.92	111.98	111.02	114.37	112.15	115.25	112.83	113.39	111.71	111.54	113.64	112.65	114.2	112.46	112.79	113.01	112.47	113.03	111.24	112.59	111.63	113.55	115.23	113.86
103.76	105.66	103.89	105.53	104.82	103.11	104.05	102.6	105.04	101.54	103.2	103.52	105.18	104.95	103.57	104.5	104.16	104.3	102.86	104.03	105.27	106.25	105.15	104.68	103.52	103.28	104.64	104.16	102.3	101.6	104.02	102.02	103.79	106.15	105.13	104.62	104.68	103.46	103.03	102.38	103.26	103.76	103.39	104.91	104.65	105.88	104.92	102.93	102.46	104.91
105.49	104.66	103.11	106.31	105.65	106.31	104.57	102.81	105.5	106.13	105.7	103.99	105.04	107.44	105.63	105.26	105.82	101.71	104.94	105.13	106.97	104.78	104.85	103.89	104.84	105.91	105.44	107.56	105.2	107.17	105.5	108.16	105.75	106.45	105.4	103.22	106.35	106.3	105.46	105.35	104.69	104.34	106.18	105.66	105.63	105.66	107.65	104.66	106.35	106.41
100.37	98.181	97.17	98.11	100.75	98.576	98.495	100.33	102.36	97.825	97.034	101.81	99.285	97.448	99.388	98.688	98.992	100.64	98.094	98.286	100.55	101.5	99.42	100.59	99.163	101.96	100.84	101	103.56	99.618	99.977	99.087	100.92	99.833	102.35	99.614	99.11	100.74	100.9	98.763	100.51	98.108	99.451	102.37	97.887	98.834	100.39	99.19	100.5	101.51
106.43	108.23	106.18	104.43	105.44	106.52	105.32	105.54	105.84	107.54	107.58	107.56	105.26	106.5	107.15	103.75	106.96	107.6	105.28	106.49	106.59	103.24	107.96	103.6	103.54	105.8	104.96	105.4	102.45	106.14	104.09	103.67	103.96	108.92	108.01	105.67	107.07	106.36	104.43	105.29	106.61	103.35	105.73	106.56	105.99	106.19	104.14	107.1	105.38	103.82
105.04	105.08	106.52	106.4	107.05	107.09	104.8	105.15	105.68	103.67	107.55	106.82	105.33	104.26	108.15	105.78	105.66	105.43	106.84	104.86	105.15	107.81	104.13	104.54	105.54	106	106.83	107.23	107.22	105.93	104.83	106.57	103.87	105.65	105.91	104.64	105.88	105.5	107.35	104.97	108.37	105.61	104.72	105.02	104.82	104.9	104.53	108.64	107.8	105.27
108.81	110.28	110.73	111.53	109.7	109.45	110.94	111.48	109.27	110.57	110.59	110.15	109.4	110.61	107.4	108.29	109.11	109.11	109.07	108.54	109.52	109.07	109.11	109.04	110.62	110.32	108.73	109.15	109.44	111.19	109.64	109.18	111.22	107.9	109.53	107.22	109.75	109.73	110.1	107.85	109.52	110.48	111.54	110.98	108.64	107.44	111.72	109.86	110.58	109.68
107.93	104.63	105.42	106.46	106.08	108.73	105.84	106.21	104.87	106.8	107.81	106.23	104.44	105.2	104.73	105.34	106.77	106.47	106.36	105.1	106.42	105.4	104.55	105.63	105.84	105.22	103.79	107.74	106.1	106.16	103.9	104.54	104.68	105.61	105.01	103.83	105.43	105.9	104.4	105.55	108.2	103.94	105.38	106.65	105.79	104.12	106.86	106.69	104.85	104.72
106.79	105.78	106.3	106.67	106.37	106.23	108.34	106.17	104.17	106.94	104.93	106.15	107.93	105.43	106.04	108.08	105.81	107.13	104.98	106.87	108.31	104.1	107.33	105.63	107.24	107.27	106.95	105.49	106.65	107.19	107.28	106.54	106.03	104.61	105.76	108.22	104.74	106.89	105.81	104.4	105.68	107.05	105.07	106.3	104.12	106.73	106.01	105.92	109.31	106.66
107.3	105.42	105.29	108.26	108.86	107.27	106.26	109.68	106.4	107.02	106.15	107.56	104.1	104.28	104.95	106.4	105.92	106.96	104.1	106.75	106.22	107.33	104.89	104.73	107.61	107.49	105.87	107.28	105.38	106.76	106.99	107.77	106.86	107.71	105.24	104.28	105.45	105.6	105.27	106.65	106.01	105.45	105.54	104.36	108.24	106.81	107.47	105.65	106.7	107.26
100.09	101.03	100.21	100.79	101.16	101.3	99.734	99.92	98.014	102.76	98.936	99.846	99.322	98.268	98.224	100.71	100.51	101.36	101.04	101.96	100.21	102.42	99.727	98.548	100.76	100.65	98.751	101	99.953	100.89	99.037	100.75	99.268	98.864	98.922	99.678	101.07	99.286	100.1	98.196	100.23	99.38	102.16	99.269	100.57	102.33	101.78	102.06	100.23	101.28
105.92	102.58	106.33	104.76	105.69	106.26	102.92	103.78	105.68	107.68	107.47	106.89	105.7	105.48	105.4	104.93	107.69	106.06	103.89	103.01	104.41	103.47	106.06	106.44	107.85	107.86	104.86	103.97	107.34	105.74	105.72	105.2	103.03	105.2	107.15	106.11	107.06	106.93	106.14	105.95	103.93	106.64	105.13	105.21	104.68	107.13	106.48	105.74	105.03	105.64
111.13	112.75	112.53	111.82	109.01	110.47	108.06	111.28	112.04	109.86	110.16	109.31	110.11	113.06	109.71	110.69	112.95	112.65	110.66	110.34	111.14	110.24	110.67	111.86	112.45	112.87	109.55	111.6	110.15	111.18	110.42	110.41	110.92	110.48	111.03	111.81	111.22	110.88	112.22	110.55	112.37	109.92	111.19	111.33	110.51	110.75	110.75	112.01	110.43	113.55
111.51	110.6	108.45	109.83	109.2	113	109.67	110.76	110.07	109.6	111.53	110.69	108.52	109.48	110.6	110.18	110.38	108.22	111.26	110.35	110.3	110.5	110.16	109.46	110.86	111.99	109.51	109.98	111.37	109.94	110.88	109.26	112.01	111.75	111.76	111.13	112.26	110.05	110.86	110.41	111.16	109.51	109.66	109.57	111.96	111.14	109.34	112.04	110.55	111.06
99.282	99.781	100.85	99.122	98.389	100.18	100.5	98.534	99.184	101.12	99.171	101.9	98.742	101.53	99.65	98.17	98.594	98.672	100.29	100.7	100.17	101.9	103.18	101.02	99.468	99.027	98.181	99.315	100.4	100.56	99.306	100.94	100.12	102.05	99.733	99.171	100.5	100.13	100.1	100.11	99.594	101.24	101.07	100.36	99.324	100.93	101.58	102.39	99.422	98.745
106.72	106.84	105.13	105.73	106.33	104.08	108.41	107.07	104.73	105.27	105.73	105.68	106.94	104.93	104.74	107.85	106.24	106.23	107.29	104.3	106.11	107.2	105.51	107.84	105.78	106.12	105.31	106.01	104.44	107.51	106.51	106.43	107	105.46	106.66	105.66	106.32	106.11	105.83	107.86	106.78	107.9	108.31	105.42	107.09	104.53	105.76	105.82	107.2	105.51
118.11	117.43	116.81	116.69	117.06	117.6	116.08	117.62	116.66	118.6	116.27	116	117.67	117.12	118.68	119.23	115.15	116.43	118.96	117.5	117.21	115.55	116.56	117.94	117.66	118.31	119.48	118.38	116.76	117.53	116.94	118.77	117.81	118.73	117.81	118.71	118.47	115.51	117.07	120.27	117.95	117.14	119.23	118.12	118	119.61	117.42	119.72	116.79	119.41
105.6	105.95	106.37	104.62	107.48	106.93	106.25	104.8	105.59	107.62	106.44	106.32	106.71	107.34	105.44	105.74	105.65	107.31	106.18	105.47	104.15	106.29	108.49	107.36	109.03	103.76	105.65	106.4	105.87	105.5	106.38	106.59	103.97	107.43	104.49	106.28	107.49	107.66	104.47	103.69	106.63	105.65	106.58	108.13	106.99	104.65	106.42	106.64	106.89	105.49
109.71	112.38	112.58	109.42	110.01	109.43	109.48	111.07	112.17	112.19	109.73	111.24	110.54	108.81	110.19	111.37	109.85	109.29	109.73	110.93	109.75	111.29	109.16	110.99	112.29	110.07	109.01	110.43	111.39	110.85	110.81	109.9	110.66	113.71	110.48	108.98	112.8	111.2	108.84	109.22	109.78	110.39	110.94	113.02	112.07	111.06	110.16	111.2	109.61	111.25
106.16	107.19	105.45	108.6	106.54	106.93	107.21	104.75	106.29	107.53	106.68	105.5	108.51	105.9	107.01	104.77	104.81	106.19	105.98	106.73	107.22	107.32	103.68	104.52	106.68	104.2	105.53	108.77	106.55	104	106.83	104.41	106.42	103.56	106.16	106.27	107.48	106.54	106.88	105.11	107	105.95	106.94	104.91	107.17	106.11	107.51	104.92	103.9	106.98
104.44	106.55	105.38	107.97	108.24	104.65	105.56	106.38	104.74	105.44	104.97	107.52	106.3	104.92	105.75	103.37	109.86	106.17	104.94	107.14	105.7	106.58	104.33	105.13	105.8	104.16	103	105.7	103.24	105.9	104.35	106.35	106.1	105.69	106.49	105.32	105.44	106.92	107.01	104.51	107.02	105.44	106.02	106.78	107.21	107.27	105.01	104.67	105.77	104.79
112.38	113.2	110.92	112.39	110.15	111.7	111.36	110.62	110.95	111.28	110.37	112.21	113.9	112.59	109.86	113.06	110.41	112.36	112.62	111.16	110.21	110.77	112.55	110.78	110.99	111.73	112.04	111.36	109.86	110.94	113.33	111.92	111.19	111.24	111.34	110.46	112.18	111.55	111.82	112.5	111.46	111.75	110.61	111.25	111.56	109.51	112.71	111.58	113.18	109.94
115.07	113.05	110.92	112.5	110.36	110.1	110.94	111.71	110.96	109.37	112.16	111.24	110.11	109.42	110.95	109.76	110.77	110.14	111.2	110.4	110.08	109.06	110.52	111.02	110.1	112.57	111.97	111.95	110.58	109.89	109.33	110.53	111.58	106.44	110.03	111.01	110.2	112.12	108.38	114.6	112.43	110.2	111.15	111.48	109.88	109.61	110.97	110.67	109.36	109.85
104.84	105.53	106.81	106.54	108.27	106	106.31	108.19	107.72	106.28	104.39	107.21	105.71	107.04	106.32	106.07	107.54	105.91	105.87	105.96	106.47	107.61	108.47	106.55	106.97	108.42	104.35	105.05	107.47	104.33	107.48	106.75	105.75	105.47	107.43	104.96	107.95	106.51	105.68	108.86	107.03	108.65	106.78	105.49	105.47	107.39	106.19	108.43	110.18	106.7
105.97	103.6	105.39	104.04	105.28	102.93	105.75	104.22	106.49	104.67	104.13	105.26	106.62	105.2	103.91	104.32	105.34	104.49	106.6	106.15	103.8	103.78	105.48	105.94	103.54	104.98	103.58	106.13	104.2	107.12	106.28	107.46	105.07	105.52	104.7	102.89	104.53	103.44	104.4	105.17	103.71	103.25	105.18	104.67	106.69	103.46	104.97	104.3	104.55	104.5
103.48	103.48	106.86	104.61	104.32	104.55	104.78	105.33	103.01	105.96	106.59	104.21	104.33	103.91	105.84	104.54	103.15	105.47	103.91	105.98	104.72	106.83	101.83	105.46	104.36	106.97	103.75	103.43	105.66	104.08	102.33	105.4	106.18	105.74	104.81	104.36	104	107.66	103.91	106.8	104.56	103.66	105.67	105.83	104.28	103.1	105.38	106.03	103.36	104.86
117.04	115.62	116.74	120.01	119.53	118.45	118.49	119.5	118.03	119.54	116.6	118.68	118.63	116.89	116.97	118.36	117.07	118.71	117.96	118.31	120.83	116.2	118.73	118.34	115.86	118.75	118.29	116.97	117.36	119.82	118.81	118.44	118.59	117.25	118.73	116.25	117.95	118.67	117.21	119.24	117.86	117.43	118.87	117.84	116.8	117.58	116.49	116.01	118.32	118.32
117.7	119.06	117.27	119.14	116.91	118.14	117.35	118.24	114.67	117.95	117.04	115.97	116.49	117.57	116.63	119.73	118.94	117.18	117.54	118.1	117.15	116.3	117.91	115.32	116.98	118.03	115.72	116.87	118.29	118.02	117.92	116.63	116.35	117.26	117.16	116.1	116.56	118.03	116.54	118.47	118.56	115.35	118.52	118.87	118.88	119.72	119.55	116.73	116.94	118.92
106.03	104.8	106.56	105.73	107.66	106.78	107.66	105.35	105.78	104.48	107.03	105.22	105.63	106.33	103.88	104.41	106.64	106.26	105.71	105.98	104.81	105.96	103.61	103.59	104.88	106.23	109.11	105.49	105.95	106.38	105.52	104.82	103.61	107.38	104.94	105.29	102.78	106.78	105.48	106.86	106.49	105.05	106.46	104.63	107.35	107.01	107.01	104.69	105.4	106.08
105.09	104.69	107.13	105.01	105.73	104.09	102.07	106.73	105.78	106.13	104.91	106.53	105.27	105.11	107.96	106.32	104.63	103.95	104.48	105.81	104.47	105.39	105.09	104.32	105.9	106.09	105.39	107.54	107.74	105.09	106.02	105.17	106.1	105.5	105.93	108.45	105.33	104.77	104.85	105.19	105.87	105.41	106.62	105.54	105.05	105.8	107.91	105.94	105.72	105.74
107.11	105.11	110.09	103.97	107.52	106.2	109.54	104.34	108.76	107.01	106.61	109.91	105.95	105.05	105.91	108.49	106.34	106.47	106.52	108.7	106.11	108.58	107.23	104.43	105.82	107.5	108.06	106.91	107.64	107.93	107.96	108.25	106.85	106.95	104.91	105.16	106.68	108.14	105.38	104.92	108.17	106.85	105.55	108.2	106.09	107.55	107.14	107.17	105.77	106.75
104.07	103.9	104.67	104.6	104.75	106.42	104.78	104.14	105.92	102.99	104.09	104.93	104.58	105.37	105.34	105.59	104.09	106.17	103.85	106.7	103.84	103.96	103.98	105.04	104.55	105.51	103.39	104.54	101.68	105.37	105.06	103.76	107.64	104.5	101.5	106.47	105.21	103.92	106.08	103.7	101.93	105.87	104.58	104.45	102.92	107.33	103.89	103.85	104.11	102.34
108.38	109.79	108.97	110.31	110.71	110.07	110.04	109.53	109.86	108.09	109.45	110.77	111.21	109.66	110.83	108.8	109.91	109.78	109.68	112.06	109.96	108.93	108.6	110.81	109.24	108.76	108.11	108.61	109.09	108.2	109.21	112.14	108.69	109.63	111.54	110.85	110.11	110.11	111.75	109.01	109.14	110.39	108.82	106.81	109.24	109.13	111.07	109.32	110.31	109.85
103.67	104.81	103.26	104.01	101.64	104.31	104.99	102.99	104.19	104.26	103.31	101.91	105.63	107.4	104.53	104.95	107	104.13	102.5	104.18	104.33	104.65	103.7	103.02	101.43	104.46	102.73	105.9	102.01	103.45	105.15	104.8	104.03	104.85	103.82	104.67	104.83	102.93	103.8	104.36	103.01	102.71	105.05	104.75	102.51	104.09	104.21	103.07	102.97	104.81
99.615	101.81	98.617	99.853	101.86	98.946	101.64	98.988	100.77	101.82	99.683	99.728	100.03	102.73	100.96	99.588	101.77	100.51	99.003	102.98	99.641	98.006	100.27	102.24	100.38	99.83	100.06	100.3	100.55	100.39	98.669	100.86	100.17	99.074	99.201	102.94	100.49	98.471	99.428	98.057	100.3	101.54	100.07	101.02	100.16	98.276	101.26	102.19	99.873	102.85
104.91	107.89	102.77	103.97	104.22	105.14	104.1	107.39	103.14	105.56	105.5	102.07	104.3	105.24	103.03	104.12	107.25	103.02	104.87	101.99	103.35	103.56	105.18	104.05	103.59	105.09	102.53	104.77	107.25	103.02	103.31	101.06	104.26	104.22	104.93	105.26	106.96	103.89	103.87	103.9	103.52	104.97	106.03	103.17	103.68	106.21	104.68	105.67	104.34	103.21
112.39	111.72	113.26	112.2	112.31	109.3	113.04	112.33	112.51	113.7	112.16	111.32	110.92	112.45	112.16	112.24	113.05	112.73	110.19	111.5	110.52	112.43	114.7	109.91	111.97	111.02	110.19	110.73	109.14	112.62	113.66	112.42	110.77	112.25	109.84	109.82	111.99	112.79	112.84	113.75	109.87	113.16	110.53	112.23	111.76	112.85	113.7	110.89	114.65	112.32
99.601	102.56	101.9	99.623	101.49	100.81	100.9	101.52	100.18	99.837	100.7	99.311	99.513	99.779	100.26	102.63	100.62	100.63	100.57	101.94	99.856	98.904	100.76	99.183	99.448	101.74	99.408	101.6	102	101.02	99.618	100.18	99.763	99.064	100.56	102.39	99.272	99.636	101.96	100.13	101.89	100.73	98.694	100.87	99.492	102.58	100.18	100.87	100.86	100.27
106.91	107.47	105.29	104.61	105.3	105.76	106.31	104.15	106.39	106.01	104.64	105.08	107.43	105.31	104.28	106.46	108.17	105.72	108.23	106.56	108.31	106.26	104.34	105.68	106.21	105.21	107.76	105.74	105.09	106.16	106.07	105.33	107.5	106.99	105.09	105.93	105.1	107.34	106.12	105.02	106.57	107.3	104.54	104.69	105.2	105.96	105	106.24	104.42	107.21
101.05	98.821	98.243	101.39	99.887	99.483	100.16	99.154	100.32	101.12	99.703	101.68	99.65	98.588	100.9	100.23	101.29	99.769	101.96	100.57	102.37	101.41	99.74	101.2	99.463	96.922	99.36	102.06	98.077	99.846	98.886	97.186	99.042	100.81	99	99.165	100.62	99	100.32	99.512	99.985	97.755	99.538	97.618	98.371	101.66	100.47	99.536	100.38	99.584
115.67	111.85	111.9	112.34	112.08	112.17	112.46	111.12	110.13	112.49	109.82	111.32	111.86	112.54	113.16	113.34	111.71	112.58	112.78	111.61	111.46	112.14	112.96	113.23	114.11	113.29	112.02	111.55	112.62	109.4	111.97	112.36	111.41	112.07	111.15	112.91	110.61	111.43	111.51	111.93	111.1	111.33	112.12	111.97	110.39	110.16	111.15	109.22	111.86	111.38
111.95	110.41	111.56	113.52	110.73	109.99	110.83	111.72	112.77	111.51	109.3	112.13	110.67	111.2	108.98	112.77	109.87	112.5	110.73	111.84	111.2	107.5	112.57	113.57	110.33	111.39	110.7	112.02	111.4	113.02	110.29	112.73	111.55	110.47	112.71	111.98	112.57	111.38	112.56	109.79	112.04	110.61	110.41	109.84	113.28	110.5	112.25	111.4	111.99	110.96
104.22	105.05	106.75	103.5	105.78	105.68	105.15	104.44	103.93	107.86	108.41	105.35	105.17	105.13	103.82	105.19	107.38	105.09	103.82	107.6	105.88	107.1	105.79	105.74	106.09	103.46	104.72	107.29	105.99	105.27	105.24	106.51	106.38	105.71	104.36	104.61	105.15	106.37	106.99	105.85	104.96	103.2	104.84	104.13	105.52	106.05	105.15	105.67	105.15	107.33
104.72	106.18	106.38	106.33	105.61	106.87	105.93	104.6	104.38	106.26	106.93	104.2	104.19	108.09	108.89	105.63	106.31	106.91	103.72	106.85	107.29	106.2	103.93	107.13	104.24	106.08	104.54	105.42	106.66	106.04	106.29	103.57	104.24	107.28	103.7	105.08	106.07	106.01	105.37	105.66	105.45	103.35	105.45	106.35	105.37	106.99	104.85	104.79	105.76	103.31
108.65	109.53	112.55	111.27	112.86	110.12	109.64	109.42	110.07	110.02	110.52	110.1	109.02	111.7	110.01	109.39	111.33	110.84	108.76	109.36	109.23	109.78	109.07	112.45	109.9	110.96	110.64	110.92	109.92	111.04	112.19	109.58	110.47	111.2	110.34	110.79	110.07	109.06	110.1	110.66	110.98	109.58	109.32	110.79	109.33	109.27	110.98	111.19	109.51	108.93
104.37	103.58	103.11	103.96	105.92	103.47	105.15	106.72	106.51	106.07	104.94	104.98	104.99	101.86	103.1	105.2	104.41	104.23	104.08	102.49	102.52	105.29	103.78	103.49	105.81	103.01	104.77	103.95	105.64	102.26	105.07	105.65	101.8	104.55	104.98	103.68	104.88	102.99	104.3	104.64	105.09	104.87	104.51	103.05	104.62	101.88	104.36	104.83	105.41	105.95
104.75	106.25	105.06	105.52	105.5	105.47	105.53	105.63	107.29	106.41	104.69	106.32	106.43	106.22	105.11	107.57	104.52	103.47	105.77	104.99	107.78	105.46	105.72	108.54	108.06	107.35	105.27	104.86	105.53	105.95	104.81	104.94	106.61	105.81	104.56	106.13	104.53	103.95	103.92	104.82	105.05	106.34	106.63	106.41	106.23	107.17	105.19	106.94	107.28	105.5
111.63	112.62	112.27	110.11	111.77	112.63	110.09	110.34	108.9	109.48	110.57	110.19	111.6	111.65	111.67	109.06	112.01	112.22	110.9	111.74	110.99	112.43	109.15	112.73	112.13	110.3	111.66	111.18	108.11	111.03	111.5	108.7	111.8	110.23	111.62	112.98	111.26	112.06	110.63	109.86	111.41	110.9	110.08	110.86	111.35	108.05	112.11	111.84	110.8	112.65
112.88	109.84	113.29	112.03	110.89	110.57	111.68	112.41	111.22	112.27	109.54	113.47	112.54	112.42	111.57	112.19	111.27	113.43	114.17	111.31	113.07	112.26	109.65	113.79	111.5	112.48	112.25	112.8	110.59	109.41	111.38	112.35	112.49	113.3	112.01	110.42	113.11	113.09	112.19	111.56	108.66	113.01	111.16	111.08	110.17	112.64	110.02	112.58	110.41	111.25
113.35	109.34	111.18	111.42	113.53	110.11	110.34	108.86	111.81	110.52	109.64	110.78	107.59	110.38	112.7	110.05	111.6	112.07	113.66	109.54	108.82	112.19	112.25	110.73	109.94	111.45	111.63	111.81	112.64	110.7	112.2	110.36	111.2	109.15	113.66	109.81	110.55	112.64	113.11	109.61	109.91	109.78	111.95	110.37	112.54	110.82	112.11	109.95	110.63	110.2
99.815	98.78	101.13	103.11	99.48	102.41	102.97	101.17	100.39	100.98	100.38	99.84	99.837	100.04	101.16	99.789	101.76	101.98	101.8	101.5	101.11	98.866	101.36	99.011	101.4	100.35	101.37	101.51	101.28	100.07	102.12	100.18	101.68	102.92	101.12	100.63	100.88	103.27	100.09	101.01	100.1	100.99	102.41	99.697	101.05	102.43	100.88	102.71	99.434	101.25
106.69	105.18	105.36	106.28	107.37	104.64	104.99	105.3	103.36	105.45	105.29	107.3	106.2	107.73	105.9	105.08	105.02	105.83	105.31	106.76	103.55	107.4	103.88	105.21	105.6	103.88	104.24	105.19	106.15	104.56	105.1	106.08	106.63	108.08	104.7	105.21	104.37	106.98	105.26	105.29	105.57	103.83	102.96	105.56	107.3	106.16	105.52	105.57	106.53	107.46
105.01	107.38	107.1	105.31	104.16	106.57	105.21	107.54	106.55	104.7	106.96	106.71	104.46	103.32	106.34	105.57	106.51	107.82	105.2	105.26	104.42	106.6	105.04	104.83	106.04	105.87	107.07	106.61	105.74	104.17	105.68	106.98	105.48	104.08	104.33	105.16	105.44	106.02	106.91	105.59	105.04	105.25	107.2	104.69	104.41	105.16	108.4	106.06	105.43	107.05
101.1	99.073	98.722	100.14	99.763	102.31	101.65	97.323	101.41	100.61	100.78	100.61	101.94	99.683	100.34	101.77	99.355	103.14	101.57	100.02	102.1	98.479	100.43	98.743	99.725	99.642	101.49	100.93	99.75	100.87	101.48	100.54	98.459	99.333	98.994	100.55	101.2	101.24	101.45	98.502	99.21	98.844	101.76	100.22	102.85	99.95	102.85	100.99	99.729	104.06
108.93	112.35	109.79	110.13	111.67	110.53	111.32	110	111.37	111.43	111.75	113.79	109.57	110.47	108.84	111.24	111.46	111.46	110.9	112	110.4	110.07	113	109.23	111.03	109.86	111.51	114.04	109.07	111.83	110.88	114.02	109.89	111.8	111.64	113.28	110.08	112.01	111.57	111.99	110.21	112.26	114.06	109.99	112.04	110.4	112.7	110.61	112.62	113.44
99.356	99.133	99.907	100.57	99.711	100.08	98.704	101.52	97.725	99.895	99.932	102.54	101.76	100.99	100.44	100.98	98.018	101.28	99.259	100.52	99.278	100.85	101.18	98.404	100.23	99.252	100.41	98.433	98.437	100.71	100.9	101	101.3	98.311	98.874	103.16	98.377	99.186	100.14	101.42	99.876	98.084	98.778	100.05	102.68	99.856	98.542	97.174	99.264	99.187
105.76	104.53	105.45	106.57	104.92	106.4	103.51	106.03	107.48	104.35	107.36	107.31	105.6	106.19	105.76	103.03	104.83	107.13	106.84	105.4	106.09	106.28	106.73	105.18	107.26	106.2	104.94	105.88	107.28	105.14	105.35	106.39	106.53	105.65	104.2	105.16	106.81	106.91	105.4	103.54	107.07	106.45	105.78	106.23	106.32	105.21	104.84	107.92	103.77	107.86
105.46	105.86	107.63	104.37	105.22	105.02	107.55	104.55	106.15	104.61	105.47	106.27	105.63	104.62	104.37	106.43	105.94	105.56	106.2	106.23	105.52	102.03	105.46	104.07	107.12	107.41	105.58	103.32	106.24	106.05	105.81	106.8	104.95	106.24	104.54	104.27	103.86	103.2	103.85	102.93	105.52	104.65	106.12	107.07	106.03	105.03	106.51	103.28	105.92	107.9
104.23	104.5	106.01	104.56	106.77	105.49	106.73	103.35	106.33	102.61	104.3	105.35	105.31	104.75	107.29	105.28	106.01	108.5	104.2	106.53	105.06	103.58	107.85	103.2	105.24	106.35	105.28	105.02	101.97	105.21	104.07	106.87	106.95	107.08	104.92	104.86	104.63	104.41	105.15	104.51	107.39	103.57	103.79	104.33	104.7	107.2	107.44	106.52	103.21	105.85
104.1	104.01	105.92	105.65	104.04	102.62	106.26	106.03	106.02	103.4	106.58	103.85	105.18	106.66	105.98	107.01	105.35	105.42	105.15	103.68	105.19	104.83	102.3	104.36	105.18	105.19	103.57	103.6	106.42	105.92	106.78	104.44	104.62	103.39	104.23	106.16	103.73	104.54	106.52	106.52	106.29	106.66	102.94	104.77	106.02	105.57	105.2	103.04	105.64	105.05
104.57	107.13	106.6	107.17	106	107.4	105.06	106.81	105.51	107.3	106.71	108.1	106.67	105.41	106.15	105.95	105.82	106.28	104.59	106.02	107.82	106.56	104.57	104.73	105.25	107.61	104.26	106.28	107.6	105.65	105.81	105.46	109.19	105.37	106.84	103.86	105.19	107.69	104.95	105.85	105.01	102.89	105.7	105.8	104.97	107.05	103.78	106.4	106.61	104.97
111.71	111.12	109.53	109.39	108.35	111.02	111.23	111.28	107.24	107.09	110.27	110.18	109.46	111.95	109.28	109.8	109.17	109.44	109.36	110.03	107.55	111.93	108.67	110.36	110.88	109.93	108.88	108.23	111.32	109.09	110.46	110.17	108.86	110.49	110.4	110.76	109.73	110.98	112.49	108.06	110.37	109.66	110.23	110.26	110.16	110.67	109.52	109.44	112.04	107.95
104.32	105.16	104.85	104.98	103.29	104.04	104.63	103.22	104.34	102.4	103.82	105.27	104.29	103.31	103.36	103.67	104.83	103.8	102.8	105.59	104.98	104.46	102.58	102.95	103.32	103.37	103.09	106.48	104.66	106.29	105.86	104.99	103.46	104.61	104.77	103.12	103.95	102.76	104.25	104.12	105.11	105.95	106.49	105.35	105.79	105.67	104.23	106.64	103.35	105.27
110.37	109.05	109.82	110.42	108.76	110.41	111.72	111.23	108.87	110.87	110.67	110.01	112.2	112.6	109.68	108.72	109.4	110.95	110.81	108.51	110.34	109.99	111.46	111.44	109.88	108.57	108.31	110.57	110.21	109.04	111.28	110.2	111.44	110.55	109.43	109.82	110.56	111.5	109.94	110.61	111.12	108.39	109.78	108.58	109.18	109.34	109.98	110.67	111.44	109.62
104.18	104.44	103.73	104.98	105.65	106.65	106.79	105.01	108.07	107.28	107.22	104.43	105.77	106.69	107.53	107.37	104.71	106.42	105.42	105.45	106.42	104.75	105.09	108.05	105.89	105.08	106.59	105.62	105.92	105.04	105.84	103.52	103.67	105.65	105.61	104.16	107.66	108.13	104.57	107.7	106.93	106.17	105.71	106.96	106.39	104.02	104.98	105.54	104.2	107.7
101.83	98.201	99.624	100.6	103.16	102.73	101.1	101.41	102.04	100.98	101.18	102.19	99.665	102.17	100.59	102.05	100.71	101.02	100.54	101.31	101.3	102.06	100.24	102.49	103.1	100.41	101.94	103.18	101.59	101.6	100.13	105.15	101.45	101.6	101.08	102.72	99.587	100.86	99.195	102.24	102.47	102.36	100.8	100.33	100.72	103.46	102.72	102.16	99.793	99.587
109.64	109.5	107.57	109.22	108.68	110.46	110.17	112.48	111.53	107.76	107.83	108.64	108.9	111	110.03	109.6	110.58	110.06	108.67	109.18	110.49	111.98	108.81	108.42	110.8	108.41	110.58	108.09	109.87	110.31	109.51	109.96	109.56	109.82	109.21	108.77	110.29	112.77	109.48	111.44	108.07	108.36	111.14	110.89	110.85	111.3	107.2	107.91	108.85	108.86
106.12	105.5	106.75	105.9	104.87	104.03	105.93	105.29	106.79	105.46	105.01	104.97	104.88	105.3	107.78	106.25	108.03	105.33	103.47	108.31	105.73	105.12	107.18	106.14	107.25	104.76	102.68	105.93	106.56	107.02	106.3	105.04	105.02	104.82	107.87	106.26	107.58	105.25	106.6	104.42	104.32	106.61	105.38	107.39	104.74	105.74	105.38	106.62	105.73	104.48
105.24	107.22	106.98	107.98	107.46	105.26	106.8	106.53	107.11	103.79	107.72	108.17	106.21	106.52	108	105.18	107.6	104.07	107.54	105.18	106.5	104.23	106.18	105.25	106.91	105.88	105.93	106.8	105.79	108.97	105.3	106.42	107.28	105.46	106.21	105.38	105.7	105.38	109.57	107.19	105.9	105.52	107.53	104.05	106.13	106.6	105.77	105.76	106.54	107.77
102.74	104.08	103.72	101.04	104.19	103.92	105.81	105.16	103.3	101.91	103.69	105.3	105.27	104.98	104.29	103.16	103.67	102.96	103.63	104.54	106.24	104.55	105.01	104.47	104.69	103.07	103.92	101.3	103.42	102.96	105.61	103.66	103.03	104.79	105.11	104.3	103.66	106.87	104.89	106.81	104.45	104.55	102.68	106.31	103.18	104.47	106.04	104.25	104.27	103.37
104.34	103.26	102.6	101.75	105.73	104.96	103.54	106	103.43	103.06	105.63	107.38	104.34	105.19	105.22	101.92	103.56	104.14	103.53	106.82	104.43	104.71	104.76	105.11	104.77	105.4	104.25	103.67	105.31	101.98	104.3	104.56	102.92	104.33	104.2	104.69	103.38	104.15	103.77	103.78	103.77	103.99	102.26	105.06	104.42	101.81	104.45	103.66	104.12	103.07
103.93	105.31	104.92	103.8	107.24	105.06	101.83	103.95	102.8	106.46	103.06	104.81	104.2	105.91	105.35	106.76	105.36	102.76	103.71	105.32	104.59	103.24	102.34	105.5	105.39	105.19	107.59	104.77	103.31	106.01	103.3	102.2	104.56	106.41	102.46	105.62	103.98	103.7	104.59	106.85	106.64	104.65	103.39	105.01	103.13	106.08	105.09	104.74	105	104.22
103.31	101.94	99.908	100.5	101.15	99.338	98.621	102.39	99.62	99.828	101.61	101.27	100.23	99.95	99.277	100.34	100.42	100.52	98.515	102.21	99.655	101.23	102.08	99.972	98.155	101.52	99.162	100.93	101.62	98.755	99.858	101.99	99.849	100.52	101.41	100.69	101.25	100.99	98.417	100.53	103.53	99.474	100.62	100.85	99.627	100.93	99.118	100.59	100.95	100.97
104.18	104.46	104.06	104.63	106.6	106.07	105.18	106.21	102.29	104.98	105.81	104.27	106.18	107.56	105.71	105.67	106.38	105.11	105.95	106.77	105.52	106.13	105.18	106.04	107.71	107.42	105.1	106.99	107.87	105.58	103.77	104.92	105.94	106.22	103.63	103.86	106.28	106.69	104.69	105.17	105.18	105.53	106.52	104.28	101.97	106.11	106.01	103.67	107.47	108.13
109.45	109.79	110.46	110.87	111.91	110.22	109.66	110.94	109.86	109.08	111.49	110.58	111.05	110.7	110.94	110.15	110.02	109.57	112.01	108.85	110.38	110.3	107.73	110.74	108.99	111.43	110.77	109.66	108.88	109.93	108.46	110.3	110.59	108.39	108.18	110.12	110	110.76	110.76	107.01	111.28	108.75	109.71	110.37	112.18	108.72	109.38	108.84	111.25	109.93
109.88	111.65	108.76	110.88	112.71	109.07	110.06	110.32	109.65	109.38	110.16	111.11	112.73	108.39	109.12	110.58	112.98	110.86	109.59	110.9	109.79	110.78	110.94	110.89	112.11	113.83	109.67	110.75	110.66	109.9	110.48	109.7	109.77	110.62	111.38	110.38	109.67	110.97	111.16	111.1	111.56	109.49	108.93	108.87	109.1	109.07	110.85	111.36	110.46	112.23
104.52	104.69	105	105.6	103.61	105.69	104.8	107.67	106.57	107	106.58	104.14	103.9	106.9	105.83	105.02	105.35	107.46	104.18	103.72	105.25	105.22	105.37	107.34	105.23	104.64	104.56	105.87	104.86	106.22	106.43	102.24	108.86	105.29	103.07	105.11	104.51	106.18	106.34	104.53	106.09	106.47	104.81	102.59	106.12	104	105.45	105.14	104.19	104.8
108.11	112.5	111.44	109.6	110.13	108.38	110.23	110.76	110.69	110.09	111.87	107.26	112.16	110.06	110.3	108.84	109.99	109.3	110.48	111.63	108.89	108.07	112.17	109.77	109.01	110.16	110.75	111.56	110.13	108.95	110.5	109.95	108.83	110.22	111.35	109.91	108.77	107.65	111.09	110.68	111.87	108.84	108.9	109.76	109.53	110.57	109.17	109.41	109.84	109.02
107.08	109.66	107.14	105.72	109.68	106.16	107.29	106.45	107.99	107.17	106.12	106.5	105.84	105.33	107.56	109.71	108.37	106.73	107.28	107.97	106.11	107.89	106.74	106.53	105.5	106.75	105.97	106.97	105.48	105.94	105.71	109.2	105.08	107.59	106.62	105.16	106.71	104.43	105.96	107.16	106.55	107.67	105.1	107.63	106.59	105.51	106.84	108.71	107.85	107.2
113.22	112.07	110.81	113.8	112.03	113.71	110.56	111.92	111.47	112.53	111.53	113.13	112.4	111.44	113.16	112.74	113.57	111.46	113.22	112.1	113	111.9	110.49	112.86	111.7	109.88	112.69	113.34	112.6	110.3	113.08	111.65	111.44	110.64	112.92	111.23	110.87	111.86	114.1	111.16	111.46	109.95	110.26	112.01	111.68	113.08	110.4	112.51	112.65	110.47
108	105.65	106.72	103.39	107.24	105.71	104.52	106.46	105.56	105.58	105.87	106.41	104.52	106.76	103.75	104.38	108.02	104.62	104.29	105.87	106.09	105.21	106.03	106.11	105.99	106.64	108.11	107.35	105.94	106.86	105.94	106.43	104.4	104.45	105.59	106.63	104.75	105	104.82	107.63	107	107.15	104.97	105.79	106.65	104.2	103.17	105.52	106.11	104.71
109.27	109.31	111.69	108.86	110.77	110.46	108.7	109.05	108.93	109.79	110.25	107.23	110.73	109.22	110.49	109.33	110.14	109.51	110.04	108.81	108.9	108.29	110.41	108.54	110.45	109.55	110.83	110.14	110.48	111.06	109.29	111.94	112.26	110.47	107.66	110.15	108.59	111.52	110.16	108.01	109.53	110.74	109.08	110.92	109.16	109.59	108.41	108.91	111.45	108.14
109.5	109.95	113.53	107.99	110.9	110.66	112.04	109.9	110.6	113	110.12	111.67	110.42	110.18	109.49	112.2	111.36	109.88	111.49	109.33	109.25	109.06	110.84	110.2	110.14	110.12	111.57	109.45	112.97	109.38	107.74	111.49	111.28	109.88	109.65	111.79	111.21	110.13	111.8	110.26	110.92	107.4	108.86	111.23	111.91	113.23	111.27	108.77	113.21	111.12
104.06	103.12	105.3	102.33	104.18	104.95	103.4	106.85	103.67	104.22	104.74	105.79	103.52	104.78	103.28	103.74	105.76	105.08	105.11	105.08	105.11	104.45	104.18	102.83	106.2	103.32	102.47	105.78	105.58	102.81	105.83	106.56	105.42	104.49	104.94	101.63	103.49	103.02	103.43	104.17	104.27	104.14	104.95	106.57	104.83	103.35	105.18	102.43	104.61	104.96
105.83	109.33	106.73	106.78	106.72	105.96	106.87	107.27	105.61	106.56	105.79	103.49	105.2	105.27	107.62	105.72	107.75	105.35	106.6	105.47	109.42	106.19	105.93	105.54	106.06	107.62	105.58	104.43	107.25	106.16	105.3	105.34	108.14	107.62	107.69	105.57	106.95	105.64	107.25	104.32	105.4	105.86	104.72	106.43	106.92	107.07	107.21	104.42	107.35	107.44
101.33	100.87	101.17	102.12	100.25	101.07	100.67	100.42	100.44	102.38	99.715	100.81	100.55	100.68	100.85	99.727	98.868	100.52	98.987	101.49	99.081	98.771	99.644	98.966	100.02	99.611	101.24	101.69	98.87	100.72	99.549	100.51	101.08	99.539	100.46	102.54	100.31	101.91	99.325	98.695	100.23	100.11	100.55	100.29	99.962	99.905	101.28	99.914	97.388	101.01
110.95	110.46	111.91	112.69	111.67	109.91	110.41	110.15	108.96	111.54	112.35	111.1	111.28	111.04	108.67	112.35	111.09	108.46	112.04	111.66	111.41	114.2	113.47	110.94	113.37	111.02	110.74	111.45	110.3	110.77	110.8	110.7	111.3	110.81	112.76	110.53	112.32	112.84	111.28	110.34	112.03	111.5	113.56	111.56	112.88	112.38	111.08	111.03	112.15	109.06
99.887	99.536	97.941	100.4	101.08	100.32	100.03	101.34	98.763	100.09	98.693	101.07	99.755	99.805	99.184	101.68	98.872	98.784	100.7	100.48	100.76	100.29	99.223	98.207	97.859	97.851	98.847	97.39	101.27	99.594	100	101.5	99.915	100.28	100.21	99.621	99.138	99.771	100.06	99.494	98.619	101.16	99.487	99.599	98.643	99.053	99.863	101.24	99.516	100.07
107.55	104.5	104.86	105.12	103.98	107.36	105.11	103.3	107.46	108.84	105.27	106.15	108.08	107.27	108.02	105.78	105.59	106.78	105.52	105.67	106.09	103.83	106.36	107.23	105.88	105.03	106.76	107.6	105.59	106.75	104.06	107.28	105.63	106.98	104.38	105.08	107.03	104.69	107.05	106	106.59	105.36	106.44	105.3	104.63	106.94	105.25	107.12	104.91	105.63
105.09	104.41	104.2	104.81	105.73	104.77	104.89	103.97	104.51	104.32	105.55	106.31	106.08	104.99	106.14	105.54	106.27	104.07	105.71	104.73	104.6	105.75	106.52	105.9	106.82	106.89	104.66	104.85	107.07	105.08	105.33	105.99	106.75	102.7	103.08	107.18	103.18	105.51	104.09	105.26	105.4	107.22	105.5	108.96	106.58	105.74	103.91	107.05	104.15	105.39
105.02	107.48	108.22	106.51	108.55	105.82	107.98	105.33	106.55	106.2	108.59	108.54	104.75	107.21	109.42	108.87	105.33	105.53	105.75	105.93	106.73	107.06	106.83	105.1	107.7	106.28	106.48	104.17	106.56	107.55	107.25	107.2	104.33	107.52	107.33	107.14	108.7	106.5	107.08	106.5	105.5	108.35	110.12	106.05	105.82	107.13	107.85	104.87	107.31	109.08
104.29	104.82	105.12	104.38	105.31	101.7	104.32	105.21	103.59	104.7	105.17	105.36	104.97	104.91	105.34	103.52	104.27	103.93	105.25	103.7	104.5	104.95	104.29	104.61	104.12	104.38	104.37	106.24	104.62	104.97	104.12	102.42	104.06	104.39	103.08	105.64	103.61	103.58	102.95	104.91	103.2	104.41	105.31	105.1	104.54	103.83	104.68	105.61	102.84	103.56
103.37	104.37	101.6	104.37	105.52	104.05	103.61	104.67	104.26	102.12	103.72	105.34	103	103.58	104.56	104.64	105.39	105.53	103.02	102.64	104.72	105.84	102.93	103.84	103.8	102.75	104.63	102.83	103.91	104.33	105.59	105.41	103.46	103.13	105.35	102.2	105.75	102.29	104.8	105.51	102.56	104.79	105.05	106.05	104.28	103.12	103.24	102.76	104.56	102.59
104.17	104.66	101.12	105.64	104.77	103.31	104.55	103.84	103.42	103.86	104.8	104.92	103.84	102.38	104.47	106.22	104.19	103.58	105.12	103.6	103.69	104.46	104.56	105.1	104.74	101.91	105.89	105.5	103.37	104.17	104.68	105.53	103.19	104.03	104.62	105.02	105.25	104.66	105.75	103.91	104.43	104.32	105.16	106.09	102.75	100.68	104.37	104.95	103.16	104.17
104.48	105.17	104.53	106.13	106.19	103.82	104.56	105.04	104.63	102.79	103.27	104.59	103.07	102.7	103.77	105.65	103.01	105.77	102.5	105.63	105.69	105.83	104.34	103.04	105.96	105.59	104.43	104.54	105.54	107.01	103.29	103.92	103.78	104.45	103.56	104.25	104.29	105.5	104.07	106.99	106.01	104.89	105.02	105.35	103.18	104.28	103.81	104.86	104.51	105.35
103.59	105.91	106.32	106.31	104.51	105.72	103.71	107.91	104.24	108.49	105.32	105.06	106.87	106.49	103.4	103.51	105.77	104.98	103.33	107.37	106.74	105.73	108.48	105.1	104.39	106.25	106.15	106.82	106.23	107.5	106.83	106.61	106.81	105.43	107.08	107.41	107.04	105.49	107.28	105.31	106.31	106.81	106.6	109.21	104.8	108.09	106.7	104.56	105.27	106.18
101.32	98.292	98.19	99.279	98.4	99.524	101.56	98.702	99.037	101.05	99.561	100.54	98.756	99.336	100.03	102.17	99.593	99.909	99.84	100.4	99.642	100.55	99.965	97.35	100.43	98.927	98.137	100.55	101.08	98.398	101.53	100.69	100.06	99.446	100.58	99.112	98.003	100.24	99.86	99.358	98.302	98.818	100.28	99.742	98.843	98.661	99.688	100.99	99.042	101.08
104.84	102.85	107.64	105.72	106.07	104.81	103.71	106.53	103.96	104.65	104.03	104.57	103.46	105.19	102.37	103.08	101.69	104.41	102.9	104.85	103.83	104.19	106.32	107.37	105.86	104.11	106.65	104.62	104.35	105.16	105.45	107.03	106.32	102.99	104.28	103.78	107.39	105.15	105.29	105.87	104.01	104.71	102.9	104.68	103.96	104.67	103.66	104.36	104.36	104.8
98.952	99.975	98.106	101.72	98.72	101.02	99.85	100.91	98.929	98.694	100.31	99.452	98.006	99.751	101.63	102.17	99.621	100.45	100.88	98.969	100.54	98.757	100.58	100.37	101.06	100.5	99.91	100.63	98.787	100.36	100.14	100.95	99.215	98.799	99.627	98.398	99.699	99.907	101.23	101.38	100.16	101.25	104.33	101.63	99.592	99.774	100.37	101.91	99.308	99.085
105.22	103.16	102.99	105.19	106.4	102.82	104.67	105.12	104.53	104.84	103.75	104.86	102.01	104.79	104.15	105	104.98	105.24	103.18	104.51	104.64	105.62	103.07	104.6	103.19	103.19	104.9	106.75	104.31	103.73	106.39	104.48	102.91	103.01	104.97	104.03	105.38	104.19	104.16	107.97	105	104.62	102.85	104.81	105.77	104.03	105.21	105.49	103.66	104.57
105.56	104.92	106.49	103.98	104.7	105.19	104.98	106.98	105.46	104.22	106.94	104.33	105.12	106.6	105.06	107.65	106.53	105.63	106.43	105.57	107.71	104.95	107.2	106.49	104.16	105.63	107.5	105.43	105.81	102.46	106.54	106.34	106.07	105.26	105.37	104.48	104.46	105.51	107.15	105.53	104.97	103.55	106.47	104.92	106.01	104.89	105.71	105.9	106.84	105.66
104.58	105.11	105.13	105.23	105.71	105.78	103.64	104.76	104.65	107.02	106.86	104.65	106.99	106.9	106.82	102.26	105.24	106.68	105.52	105.09	106.46	105.38	103.52	102.42	109.73	104.72	104.79	103.71	105.24	105.33	106.13	105.66	105.82	104.88	104.39	106.81	106.27	106.54	104.38	105.61	106.58	103.64	104.79	103.96	106.23	105.62	105.43	105.65	104.08	105.6
106.39	106.56	106.1	107.54	106.37	106.52	105.53	105.17	103.73	107.33	104.5	104.14	108.2	108.7	105.5	106.07	104.97	106.23	106.75	104.04	108.41	106.99	107.29	106.37	107.74	106.43	106.37	105.47	106.16	106.98	107.3	104.92	105.63	104.24	104.14	107.98	104.84	106.86	105.28	107.08	107.43	105.78	107.12	105.74	107.62	106.43	106.25	103.69	105.06	104.93
104.36	107.44	105.43	105.14	104.32	105.43	107.18	107.02	105.05	106.83	104.61	103.44	106.09	103.62	106.38	105.77	106.5	105.25	106.8	105.29	106.3	106.26	108.23	104.19	106.39	105.07	103.45	102.99	107.14	106.26	105.68	106.16	103.64	106.85	108.39	104.16	105.56	106.61	104.21	105.62	107.3	103.25	106.56	105.25	105.59	106.85	104.93	104.09	106.46	105.39
103.1	103.72	105.09	105.35	104.19	107.37	105.21	106.42	103.39	103.55	104.16	103.79	104.13	104.73	104.66	103.95	102.38	103.88	103.81	103.2	106.1	104.72	105.25	104.59	106.54	104.46	106.48	106.77	104.05	103.83	102.59	103	104.34	105.08	105.07	102.63	104.99	105.14	102.56	104.3	104.16	105.24	104.55	105.94	104.43	103.18	105.41	105.26	105.24	105.5
111.37	111.86	111.97	111.8	111.07	112.23	112.29	109.7	112.66	111.47	113.28	110.14	111.97	112.99	112.48	113.73	112.37	111.92	111.87	112.28	111.9	112.84	111.44	111.35	112.54	109.88	111.8	113.3	111.43	112.14	114.04	110.93	111.49	114.41	112.45	113.17	111.86	112.79	110.08	110.43	112.46	112.07	111.68	112.2	113.57	112.22	111.77	110.63	109.71	111.74
100.32	101.19	99.909	99.659	100.97	102.37	101.98	100.95	100.07	102.43	101.8	100.44	100.52	101.02	99.224	100.53	100.96	101.05	98.84	103.52	101.96	101.47	99.379	101.02	100.73	99.955	100.37	100.48	101.06	100.18	99.148	103.33	102.26	101.85	102.38	99.153	99.731	99.777	102.87	101.08	100.68	100.37	101.32	101.15	100.46	100.49	99.187	102.43	100.14	99.644
105.08	105.63	105.96	108	108.66	108.67	108.37	107.02	108.48	105.59	108.77	104.42	106.06	106.88	108.81	106.51	105.44	106.28	107	108.05	108.46	107.61	106.07	107.24	106.42	107.09	107.25	107.7	107.43	107.11	108.04	106.03	108.65	107.83	107.64	106.15	105.75	107.28	108.56	108	107.36	106.85	104.66	106.3	107.28	105.47	106.18	106.72	106.36	106.66
112.55	111.09	112.01	112.5	112.15	109.05	113.92	111	111.54	109.16	109.73	113.2	111.57	113.42	112.63	111.07	113.16	113.02	110.34	111.46	110.52	113.29	112.29	112.82	113.99	112.76	112.5	109.11	111.54	112.33	112.8	110.54	112.05	109.52	113.13	112.17	110.63	110.56	113.57	111.4	112.58	110.77	111.81	112.69	112.42	113.22	113.25	114.27	112.3	113.09
109.67	111.29	110.45	110.76	112.23	108.34	110.86	110.66	110.46	110.49	111.75	109.5	111.55	110.58	111.57	108.05	109.52	111.39	110.66	110.23	108.67	109.18	111.86	110.79	110.23	111.35	110.81	110.77	107.72	108.64	109.93	110.37	109.04	109.61	109.66	109.66	107.78	110.48	109.97	108.61	109.19	110.46	109.86	111.41	110.13	110.24	108.25	109.97	109.81	110.54
112.49	111.79	110.23	112.43	111.03	109.66	110.21	110.66	111.38	109.68	109.94	110.66	109.1	110.94	111.05	109.85	109.35	109.46	109	111.09	112.28	107.95	109.34	108.79	112.09	109.17	111.06	108.18	111.68	111.12	111.27	109.91	110.9	108.82	110.36	108.92	109.85	110.39	108.27	109.82	109.97	110	110.43	111.07	109.67	109.62	108.01	111	110.08	111.83
111.18	112.77	111.75	111.92	110.6	110.71	112.35	110.35	113.72	113.62	112.71	114.21	113.13	113.16	112.92	112.5	112.96	114.47	114.21	112.06	114.22	112.78	113.22	112.24	112.29	113.39	112.24	112.12	111.71	111.59	112.36	113.29	112.22	111.78	111.21	111.95	112.65	111.81	112.2	111.68	114.34	113.36	113.48	114.25	113.64	114.39	111.65	112.1	112.89	111.81
110.25	112.07	110.13	111.72	112.06	112.21	114.38	110.45	110.05	113.63	114.01	111.69	111.51	110.99	111.77	111.03	111.01	114.4	113.32	113.44	110.08	110.91	110.87	111.35	112.46	113.93	111.84	111.84	109.26	112.64	112.28	110.23	111.37	112.06	112.16	113.28	111.26	110.35	111.41	111.2	111.11	111.93	112.27	114.42	109.28	111.98	112.35	111.38	112.67	111.97
106.27	107.44	106.04	104.7	105.41	105.74	108.46	106.18	105.83	103.02	105.97	105.95	105.89	107.55	105.11	103.74	106.4	103.36	105.57	107.01	106.99	106.97	106.59	105.7	104.55	107.03	105.76	109.07	106.54	106.22	106.19	105.94	106.63	106.82	107.8	105.6	104.66	104.66	106.08	103.88	106.71	103.76	106.29	107.15	105.26	108.08	104.57	108.25	103.48	105.46
98.491	100.5	101.49	101.48	98.884	101.65	100.87	100.54	101.2	99.391	99.903	101.6	100.87	102.72	99.526	101.05	99.248	100.15	99.608	101.25	99.385	101.2	99.394	99.656	101.68	100.96	100.91	100.84	101.22	99.629	101.95	98.388	100.05	98.472	98.29	101.02	102.39	99.02	101.65	99.839	98.767	98.702	101.37	100.26	101.22	99.336	100.15	100.4	100.15	100.67
111.3	111.61	112.07	110.33	111.94	112.94	113.55	110.82	113.13	108.75	110.51	112.06	110.77	108.76	109.98	110.3	111.68	110.32	112.07	112.13	110.33	111.44	110.04	111.3	112	108.76	107.35	110.47	110.31	112.69	114.27	111.02	112.03	110.95	112.46	111.27	109.81	110.74	111.25	111.26	112.41	113.72	111.84	108.96	110.09	111.17	112.14	111.34	112.32	109.38
111.53	112.85	113.35	113.55	111.26	113.21	112.88	112.96	114.31	112.88	111.33	114.62	111.33	113.54	113.74	112.38	114.36	114.26	112.33	113.91	112.6	112.49	113	114.32	112.19	114.1	112.92	111.34	113.89	111.26	112.2	113.66	111.91	112.24	113.57	112.57	110.71	114.72	112.12	112.77	113.75	114.31	111.77	114.37	112.29	114.53	111.86	110.74	112.48	113.77
100.43	100.09	102.88	98.863	99.72	98.996	100.37	100.26	100.47	99.831	103.19	102.1	101.9	101.11	100.55	102.71	99.352	99.494	100.8	101.37	100.5	100.96	102.61	102.1	102.07	100.66	100.63	101.84	100.64	102.59	101.65	100.2	101.93	100.22	101.78	101.67	99.911	99.664	103.08	101.35	102.01	100.27	101.53	102.77	100.12	101.28	101.44	99.697	100.09	100.69
102.95	104.51	103.48	105.02	103.76	102.29	104.95	102.93	103.52	103.55	104.4	102.42	102.79	105	105.28	103.38	103.75	103.54	105	105.04	103.62	103.81	103.09	104.13	105.36	103.9	101.42	103.13	104.31	105.24	104.55	103.99	103.42	105.83	105.42	103.92	103.46	103.68	104.76	104.68	102.38	104.36	104.29	105.81	103.67	102.97	105.97	102.85	104.94	102.4
104.56	107.06	105.83	105.93	103.71	105.39	105.03	108.4	105.57	106.92	103.3	104.2	107.15	104.03	104.38	105.75	105.74	107.67	106.36	105.2	107.13	104.75	107.64	105	104.03	104.92	104.87	106.63	104.51	104.95	106.04	104.86	107.4	105.45	105.75	105.76	107.12	105.43	104.32	106.41	106.05	105.6	107.18	104.1	106.08	104.78	105.53	104.57	103.85	107.19
105.4	107.12	105.17	107.23	105.5	104.38	105.51	105.36	103.52	104.25	107.28	106.4	105.3	104.41	106.1	106.86	108.05	104.89	105.38	103.57	106.7	105.36	106.66	106.26	105.29	106.34	105.51	107	105.66	105.83	107.2	103.98	106.31	105.98	108.24	106.2	106.49	106.07	106.11	103.47	105.34	104.75	104.15	105.36	106.32	105.8	103.8	105.21	106.16	106.62
113.41	113.12	113.16	114.59	115.44	112.76	112.35	112.43	114.47	112.31	115.57	112.5	113.98	111.28	112.88	114.01	113.77	112.43	113.36	113.06	112.9	110.33	113.67	112.98	114.23	110.92	113.04	113.53	111.79	112.13	113.53	113.82	111.57	112.84	112.16	112.85	112.72	112.2	112.66	112.52	113.33	113.02	114.65	114.02	109.91	114.61	111.95	113.43	113.3	114.29
99.305	97.782	99.634	100.81	99.998	101.18	101.23	99.457	99.647	96.656	99.476	99.778	99.348	98.14	99.955	97.811	100.55	100.27	97.135	99.272	102.22	101.69	100.93	101.62	100.99	100.69	102.18	101.18	99.84	101.53	98.239	97.777	98.886	100.4	99.643	97.346	97.004	99.019	98.817	102.43	102.1	99.08	99.597	99.381	100.68	99.773	97.992	99.473	101.33	99.658
107.45	106.3	103.84	106.14	107.1	104.8	106.63	108.72	107.36	108.21	106.25	107.04	107.56	106.6	105.05	107.62	103.68	106.81	108.2	107.19	103.99	106.75	108.33	106.36	105.75	105.19	105.24	105.94	106.41	106.61	105.73	107.66	105.63	107.76	105.48	106.33	106.61	105.16	107.37	107.39	105.98	107.2	104.31	106.15	105.95	105.35	105.76	107.52	105.02	107.68
101.47	100.58	100.41	101.34	100.62	101.13	100.82	101.17	99.26	98.244	100.87	103.32	99.299	98.521	99.381	101.96	100.16	100.83	102.77	100.39	98.533	99.577	98.752	99.813	103.54	102.15	99.897	99.683	101.58	99.557	100.87	100.34	101.47	100.17	101.89	100.4	99.99	99.848	101.66	98.947	97.629	101.14	99.786	99.853	99.493	99.32	99.431	99.114	100.58	101.51
105.78	106.55	106.71	105.61	106.01	109.57	106.82	105.88	105.69	104.27	104.73	107.01	105.96	104.36	106.28	106.68	105.12	105.66	105.93	106.86	105.15	107.97	107.26	106.24	106.51	103.81	105.98	106.52	107.98	105.7	106.34	103.72	105.46	104.57	105.66	106.47	103.34	106.71	104.85	105.6	105.41	107.1	106.86	106.15	106.81	104.19	104.4	105.78	107.92	105.9
109.75	110.58	112.14	112.85	111.15	109.41	110.79	109.76	113.23	112.13	112.38	109.77	112.1	110.92	110.91	110.46	111.83	114.38	109.02	113.13	110.24	110.32	112.68	112.45	111.1	112.26	112.33	111.68	111.68	112.09	112	111.29	112.97	111.79	112.6	112.68	110.27	111.21	111.2	112.17	112.03	112.28	112.49	112.07	113.53	108.17	111.75	111.44	111.17	113.86
111.32	112.4	112.44	109.95	111.08	111.39	109.59	110.66	112.1	111.33	113.54	109.51	111.26	112.06	112.63	111.57	112.13	110.45	111.63	111.57	112.25	110.62	111.92	110.75	112.16	111.69	111.67	109.01	111.92	110.97	110.93	109.93	109.91	111.3	111.81	110.91	109.36	113.01	111.61	110.14	108.87	112.69	112.25	112.1	111.02	112.1	113.97	110.47	112.74	112.7
106.51	106.43	105.7	106.54	105.67	105.19	107.14	106.41	107.55	107.24	106.14	106.07	108.12	105.16	106.42	106.12	108.98	106.44	106.8	106.96	107.87	103.47	106.53	105.75	104.86	107.36	105.89	106.39	105.68	105.67	106.43	108.41	107.47	107.24	106.24	105.44	105.41	106.3	105.18	108.74	103.19	104.87	106.35	105.61	107.24	103.4	106.11	106.8	105.94	106.73
106.7	104.32	106.73	107.81	105.68	104.73	105.26	105.71	106.75	105.48	105.53	106.27	103.59	104.53	106.34	105.04	105.2	105.84	105.89	106.62	106.75	106.87	106.28	105.32	105.21	103.7	107.99	104.85	104.33	107.24	106.67	107.1	104.63	106.35	106.18	105.25	103.89	105.33	105.86	109.75	104.18	103.73	105.44	108.51	105.19	104.27	107.08	104.65	104.76	105.95
106	108.08	107.59	106.98	105.29	108.36	103.7	105.37	104.59	107.81	106.03	105.37	105.77	105.11	106.37	104.35	105.27	106.11	105.68	105.6	105.26	107.3	105.45	104.62	107.78	103.14	104.72	107.3	107.59	105.68	107.03	107.93	105.76	107.19	105.52	103.19	105.26	106.29	107.24	105.59	108	105.27	105.56	105.02	105.94	104.29	107.39	108.26	107.71	105.88
111.15	110.33	110.23	111.53	109.25	111.24	110.36	110.15	110.28	110.7	109.27	110.39	112.35	110.41	109.1	109.11	110.78	109.75	111.72	110.26	109.94	107.5	109.84	107.86	110.99	109.8	109.4	110.78	110.21	111.19	111.54	111.27	110.93	108.87	108.67	110.16	109.87	110.98	108.67	111.02	108.77	108.69	111.26	111.55	106.18	110.04	111.56	111.42	110.06	110.55
104.65	106.52	106.38	105.13	108.18	105.39	106.92	107.99	104.05	109.2	105.94	105.1	106.33	105.35	105.96	104.52	104.09	105.77	106.48	104.73	106.36	108.18	106.05	103.34	105.57	107.9	106.63	106.39	105.74	103.98	103.74	105.28	106.7	108.91	105.87	107.49	104.88	107.4	106.73	107.23	108.37	106.91	107.08	105.55	103.79	106.38	106.53	105.01	104.49	105.63
106.59	104.89	104.76	105.65	107.17	108.05	106.79	105.06	106.03	103.66	106.24	107.08	105.85	104.98	104.99	106.34	104.27	105.4	105.67	106.66	105.6	106.62	104.59	104.59	104.9	104.22	106.47	105.03	107.46	107.21	104.84	105.09	106.79	104.21	104.19	106.84	105.25	105.77	106.65	105.18	103.78	105.86	104.58	103.69	104.6	104.03	105.66	103.81	105.4	105.7
111.56	109.84	111.36	110.37	113.23	109.29	109.93	111.84	112.37	112.39	113.26	111.08	113.25	112.53	109.8	110.04	108.98	112.57	112.52	111.82	112.34	109.12	111.55	113.55	109.86	111.02	111.84	112.19	111.08	109.55	111.96	111.36	110.83	112.94	111.4	113.17	110.97	111.9	110.89	109.81	109.06	109.14	110.15	108.58	108.92	112.01	112.57	110.41	113.18	109.32
111.05	110.49	109.95	111.68	109.92	109.81	109.89	109.29	109.02	110.98	111.4	110.94	111.69	111.56	111.33	110.49	110.93	111.35	109.04	111.27	110.84	110.87	111.84	110.83	110.13	111.13	110.9	108.49	110.1	110.91	110.08	111.21	110.21	110.09	110.42	109.82	110.83	112.25	110.05	111.2	110.17	111.79	110.78	111.28	109.42	107.5	110.87	108.88	110.45	110.55
110.4	108.82	112.14	108.16	109	110.64	110.14	108.1	111.32	108.25	109.83	111.14	109.34	110.88	108.44	109.01	110.14	110.08	111	108.67	109.02	109.61	107.61	108.83	108.57	107.68	109.6	110.55	111.75	110.81	109.08	110.43	112.81	111.63	109.12	110.44	110.8	112.23	108.49	110.38	108.23	109.16	112.76	109.25	109.53	110.91	108.78	111.2	108.94	111.53
105.16	105.67	106.4	106.54	105.76	105.39	104.92	104.34	108.99	106.13	107.64	106.82	105.29	107.16	104.39	107.49	107.22	105.3	108.97	107.42	106.51	106.03	105.99	106.48	108.34	106.69	104.41	106.93	106.75	105.87	107.75	107.18	107.98	106.06	106.9	106.55	107.09	106.56	108.43	105.49	104.38	106.04	106.18	105.02	107.83	106.39	104.73	108.31	107.22	108.12
107.51	105.49	104.35	106.8	106.03	106.45	107.42	105.46	106.5	104.94	107.4	105.02	107.79	106.3	105.67	106.36	105.94	107.63	104.61	107.39	106.54	107.82	107.7	104.46	105.38	107.16	106.9	104.44	105.46	102.02	104.74	107.57	105.9	105.97	106.89	106.37	107.11	102.05	105.54	106.98	106.43	107.18	104.94	107.94	106.97	105.48	104.87	106.1	106.43	105.31
99.427	101	99.153	99.665	100.19	99.22	101.8	100.5	99.364	100.43	102.2	100.41	100.29	100.11	98.393	97.539	97.636	99.966	99.245	101.77	100.04	99.908	99.809	101.96	101.79	99.045	98.012	100.45	101.4	98.119	98.537	99.42	97.614	99.721	99.695	99.468	101.48	99.318	100.75	98.465	100.72	99.469	97.543	99.951	99.463	102.16	99.224	100.03	99.622	100.82
103.8	104.72	104.34	108.11	104.04	104.18	105.92	105.83	103.42	105.33	104.39	106.15	105.67	105.66	105.85	104.41	104.11	106.23	104.62	104.52	104.95	105.92	106.24	103.98	104.16	105.75	104.21	104.45	104.73	107.33	107.11	104.82	104.7	105.23	103.96	103.74	104.25	105.45	105.2	101.69	107.21	104.75	106.18	105.32	102.47	106.01	104.19	104.31	104.13	105.62
104.21	105.27	103.03	107.15	104.99	105.67	105.52	103.7	104.66	104.29	105.04	105.99	106.3	103.73	104.23	106.55	105.17	106.85	105.34	104.3	103.32	107.86	102.04	106.69	103.4	104.23	103.47	105.95	106.99	105.83	104.71	105.05	105.49	106.26	103.99	104.42	104.95	103.88	104.15	105.21	104.33	103.92	104.76	105.46	105.69	103.9	103.84	104.62	103.96	105.48
104.02	103.84	105.15	104.72	102.5	101.73	102.77	105.32	106.27	104.64	104.93	105.11	103.93	103.7	104.33	105.21	104.74	103.38	105.73	106.2	107.01	103.65	104.46	103.57	103.47	105.26	104.21	103.4	105.15	104.8	103.82	103.55	105.59	103.29	102.2	103.89	105.4	107.08	105.05	104.22	104.78	104.69	104.98	102.97	104.38	106.23	105.85	103.55	104.47	104.43
98.394	99.589	96.726	99.847	100.54	100.17	100.15	98.214	100.1	99.316	99.15	99.962	99.979	99.178	101.09	98.305	100.95	100.26	98.442	100.26	99.166	99.476	99.189	99.459	100.64	102.73	100.15	99.345	98.554	101.07	99.611	100.82	100.71	100.16	100.05	101.38	100.03	99.716	101.17	100.17	100.73	102.3	98.984	100.29	100.67	97.641	98.585	103.5	102.56	99.553
105.72	105.72	105.54	106.45	103.2	105.85	106.1	104.86	106.41	106.91	105.46	102.97	105.98	106.41	105.64	104.99	104.39	106.97	105.93	105.31	102.95	105.17	105.29	105.19	105.54	106.53	106.9	105.01	107.04	104.63	107.79	108.42	104.26	104.78	105.01	106.25	106.98	103.2	105.95	105.25	103.02	104.55	106.37	104.35	106.35	105.26	106.13	106.04	102.78	102.25
105.22	105.1	104.88	106.2	103.74	105.4	107.98	106.2	105.22	106.52	107.6	107.34	104.8	104.54	104.51	104.35	106.25	106.58	106.2	103.42	103.59	108.23	104.73	105.76	104.35	106.95	106.68	107.35	109.13	105.4	107.18	103.7	107.6	106.39	106.66	105.94	106.27	105.74	104.83	103.52	107.63	107.97	106.51	104.81	105.81	105.28	105.65	108.72	106.36	104.65
99.104	100.47	99.741	101.41	100.69	102.01	102.04	99.995	98.059	99.838	101.53	99.395	101.78	101.87	99.905	100.3	102.09	101.11	101.22	101.86	103.12	98.854	98.435	100.96	101.49	101.99	98.594	101.28	101.71	99.874	101.02	104.04	102.01	102.85	100.39	102.64	100.72	101.36	100.11	98.346	103.38	98.539	100.86	102.58	99.721	100.62	101.07	100.82	100.99	100.11
105.82	105.28	106.55	105.92	105.3	107.39	107.73	105.99	106.03	105.84	105.21	103.7	107.04	106.42	106.14	104.94	104.05	105.92	105.06	106.2	104.61	106.38	104.44	106.74	104.38	106.16	107.63	104.89	104.38	105.21	104.75	107.08	106.42	106.45	105.3	105.62	105.93	104.91	104.65	106.86	105.27	105.61	107.43	105.25	105.52	105.84	106.59	104.24	106.08	101.97
104.3	106.25	104.72	104.92	105.75	105.46	106.11	103.07	107.39	105.56	104.26	105.14	104.72	105.91	105.81	106.75	106.01	106.47	106.18	104.64	104.59	105.5	104.56	103.83	106.24	102.83	103.76	106.23	105.3	105.89	105.09	104.52	104.56	104.88	105.91	105.04	106.51	102.8	103.18	107.36	106.21	106.72	104.39	105.38	105.93	103.79	106.52	104.87	107.19	105.04
104.79	107.13	104.6	106.66	108.24	107.01	107.51	103.25	105.41	105.37	104.45	106.92	105.73	106.31	105.82	106.45	107.15	105.83	104.32	107.74	104.14	104.92	104.73	104.89	105.25	104.05	105.61	106.9	105.39	106.35	105.88	106.33	108.03	105.6	106.64	104.29	106.56	103.81	106.07	106.77	107.4	106.58	105.63	105.02	104.11	104.64	105.49	107.7	106.34	105.5
105.49	104.64	106.5	104.16	103.84	105.34	102.59	103.94	104.85	105.04	106.13	104.33	101.9	104.91	105.82	106.05	104.85	104.44	104.14	105.2	106.26	102.14	105.49	103.78	104.42	107	106.1	105.95	106.97	105.94	104.03	106.6	104.9	105.95	102.69	105.81	105.31	103.29	104.18	104.97	104.87	101.97	105.67	101.67	104.85	106.88	104.07	104.27	106.84	104.92
112.08	111.22	111.99	110.29	110.76	112.42	111.78	111.37	110.32	111.76	112.18	110.62	110.95	111.54	111.25	111.12	110.11	113.79	111.76	110	111.94	109.25	108.78	111.03	112.61	111.16	110.13	109.51	109.87	110.66	110.15	110.3	109.82	110.57	111.44	112.05	111.58	112.54	111.97	110.21	109.89	112.93	112.21	111.69	109.82	108.59	112.53	112.9	111.62	110.84
112.09	111.77	112.74	113.21	111.31	107.54	110.75	114.58	111.99	111.34	111.6	110.93	115.26	112.34	112.33	111.66	111.84	110.98	113.15	110.21	111.06	111.03	112.17	112.32	110.43	111.93	111.26	112.91	112.84	111.38	112.41	110.62	113.91	109.94	110.6	111.91	112.08	110.04	111.17	111.51	113.86	111.81	110.86	110.62	110.49	111.7	110.46	112.88	110.13	113.73
106.42	108.08	107.78	104.85	106.26	107.55	107.93	104.56	106.13	106.15	106.65	108.11	105.58	107.63	105.57	106.4	106.94	110.36	106.39	108.5	106.95	107.75	108.37	107.9	105.32	107.21	107.2	106.78	107.06	107.62	109.14	109.11	108.3	106.94	106.84	106.59	106.88	105.11	108.17	105.87	107.94	108.4	106.86	106.34	108.11	105.52	106.59	107.45	105.07	107.61
101.1	99.25	101.53	101.3	103.03	98.759	99.374	100.84	102.07	100.72	100.38	100.87	99.929	99.059	98.345	97.995	100.18	98.354	100.14	100.34	101.78	100.76	101.28	99.895	98.65	100.44	100.72	99.985	98.706	101.78	97.178	99.584	101.06	97.754	98.039	101.68	99.164	99.446	99.739	100.88	99.935	98.662	101.41	98.734	99.892	99.75	98.919	96.693	101.23	100.61
113.28	111.16	110.99	111.74	111.82	112.67	111.72	110.02	112.55	110.67	111.13	110.27	113.15	113.29	112.2	111.63	110.85	112.88	114.26	111.74	110.65	112.38	109.79	110.09	114.17	111.39	110.03	111.71	109.61	110.59	110.17	112.16	111.08	109.79	111.01	109.9	110.65	111.76	109.8	110.62	110.15	111.55	111.99	111.4	111.58	112.3	112.47	112.74	112.28	112.89
109.85	109.89	109.8	110.09	112.16	111.02	109.03	110.66	109.47	113.07	110.37	110.51	111.73	110.17	108.55	113.02	110.62	113.11	110.64	109.12	111.8	110.41	109.68	109.77	110.54	110.99	109.47	113.2	110.83	108.76	111.47	110.36	109.59	107.51	109.33	110.95	111.97	109.15	110.02	110.87	111.57	111.08	108.09	109.51	109.03	111.71	111.09	112.54	110.84	109.75
107.69	103.42	104.59	104.94	104.28	106.54	108.01	104.74	104.11	105.59	106.4	106.46	107.88	106.35	107.99	104.48	105.5	106.25	107.64	106.82	104.82	107.08	105.95	104.55	106.59	106.99	106.91	104.85	105.38	105.61	103.89	106.42	105.67	106.95	105.67	105.64	105.91	106.27	107.3	107.32	105.69	107.74	104.1	106.43	106.8	106.68	105.01	103.9	108.05	107.44
101.31	99.13	100.41	102.06	103.28	98.994	99.748	101.52	101.82	100.21	100.21	100.77	101.88	101.8	100.47	100.17	101.64	99.807	99.924	100.17	101.29	100.71	100.23	99.71	98.551	102.11	101.08	101.64	98.567	101.01	100	97.534	97.729	100.78	100.23	101.62	97.562	100.18	99.176	101.44	99.79	100.58	100.01	100.88	101.16	99.979	99.379	98.034	99.329	100.64
109.27	111.17	110.45	110.4	110.95	111.42	110.89	111.84	111.46	111.2	109.66	111.47	110.62	111.56	110.5	113.57	112.46	112.08	110.59	109.75	112.75	111.89	111.3	108.53	110.68	109.28	114.29	109.65	112.96	113.26	113.68	111.31	111.58	113.4	110.3	109.68	109.38	109.57	111.53	110.91	110.12	109.61	111.19	109.69	110.11	111.67	110.14	110.26	110.44	111.93
103.08	105.74	107.6	107.54	105.46	106.98	105.23	105.87	105.21	105.96	109.49	107.7	106.86	104.66	104.93	107.93	103.4	107.05	104.38	103.45	106.49	105.61	105.37	107.23	105.73	107.22	105.07	104.61	107.37	107.92	106.78	105.71	108.54	106.77	106.18	106.16	107.33	106.43	105.92	108.75	106.88	106.31	106.12	105.49	104.98	105.45	105.49	106.2	105.75	106.48
105.3	104.41	104.89	104.32	105.47	103.93	103.98	106.05	105.8	106.49	105.32	104.7	105.65	106.1	105.5	107.12	104.18	106.2	103.86	104.88	104.04	106.67	106.35	106.8	108.27	105.08	107.83	105.76	105.18	104.94	105.56	105.59	107	104.42	106.82	105.37	106.08	106.9	104.36	105.15	106.88	104.38	106.07	105.49	106.42	106.36	107.01	106.62	104.92	104.59
112.44	113.75	114.78	112.82	115.79	114.36	110.66	111.83	111.17	116.12	112.02	113.3	112.78	114.58	115.58	113.39	111.09	112.78	115.42	112.32	111.92	112.68	113.47	111.16	114.06	111.92	111.65	111.99	111.17	113.65	112.53	112.96	111.31	113.27	113.29	111.73	112.32	111.93	113.62	111.88	114.54	113.55	111.19	111.69	112.5	112.76	114.07	111.11	113.61	111.49
105.46	106.03	105.48	105.3	105.01	106.84	103.95	104.36	104.75	105.44	104.52	102.55	103.57	104.76	106.24	105.1	102.95	105.55	104.49	104.34	106.58	104.06	104.48	104.88	106.29	106.5	104.11	105.71	103.94	105.17	105.97	106.91	105.45	106.04	105.07	105.34	103.31	106.13	107.31	105.33	104.81	106.26	105.3	104.88	103.68	103.14	107.32	105.53	107.23	106.7
106.99	104.6	102.59	105.66	106.18	106.05	105.98	106.12	106.86	105.49	105.1	105.15	106.86	105.37	105.49	105.62	104.19	103.26	106.85	104.53	105.8	104.65	105.14	107.08	107.14	105.82	105.05	105.22	106.19	107.55	105.81	104.53	106.58	106.19	104.01	106.4	103.64	105.97	104.4	105.44	105.98	105.04	105.01	105.07	106.83	105.51	106.78	103.44	107.29	104.9
107.51	108.15	107.89	106.6	106.56	104.33	106.72	106.24	106.92	107.32	107.05	104.98	106.04	107.3	107.1	108.03	107.08	106.29	105.3	108.81	104.49	106.72	106.31	107.41	105.52	105.48	106.54	105.92	105.66	105.54	106.66	106.73	106.64	106.49	105.75	105.96	107.01	107.69	107.13	107.1	104.77	108.54	106.18	106.71	105.48	106.62	107.35	105.93	106	105.69
107.37	106.83	105.41	107.06	106.18	106.9	104.72	106.2	107.08	103.96	107.07	108.22	107.36	108.25	105.69	107.21	109.18	108.08	108.51	108.93	107.17	106.92	106.48	107.83	108.59	107.4	106.78	107.2	106.24	105.07	106.48	109	105.78	109.81	105.45	109.12	106.97	108.68	109.72	105.94	107.29	107.54	108.8	105.87	106.67	104.76	105.01	107.31	106.75	108.88
106.72	104.39	102.97	104.27	104.61	103.34	104.65	106.84	104.48	103.18	105.94	103.87	106.31	104.48	106.06	106.55	103.81	103.69	105.46	106.7	104.55	103.64	105.22	106.37	103.53	103.05	104.77	104.63	102.71	103.03	104.54	102.08	103.84	107.7	104.74	106.29	105.7	104.35	105.53	105.44	105.2	104.59	105.38	106.24	104.27	106.41	103.57	105.86	103.49	101.98
111.63	112.18	115.04	114.2	113.67	113.19	113.54	112.35	114.82	113.72	111.46	114.79	114.09	114.22	112.68	112.87	115.14	112.77	112.52	111.37	114.56	114.63	111.92	111.58	112.04	113.01	110.73	112.94	111.83	112.65	112.72	113.74	112.1	111.78	113.26	113.99	115.45	109.58	114.37	113.96	112.12	112.85	112.46	112.76	111.92	115.24	111.52	113.41	112.07	111.49
104.53	103.8	106.11	106.73	105.98	103.32	104.53	105.9	107.6	106.12	107.42	106.5	105.3	106.53	107.5	103.42	105.09	104.11	106.5	106.46	106.63	105.27	105.19	105.41	107.35	105.74	107.18	104.62	107.18	105.55	105.73	106.13	105.18	107.25	104.48	103.08	105.95	106.47	105.09	105.61	106.97	105.89	105.72	104.84	103.87	104.28	106.19	103.55	105.93	104.39
105.74	106.3	105.19	105.92	106.02	104.65	108.27	105.81	106.94	100.96	103.67	106.15	106.7	105.44	106.49	105.57	106.33	105.89	105.27	107.49	106.13	106.54	106.37	103.82	105.61	107.38	107.3	106.77	106.73	106.22	106.92	104.65	107.19	105.32	105.51	106.15	105.59	107	104.4	103.81	107.48	105.2	107.01	104.46	105.85	107.04	108.7	105.08	104.87	106.18
106	104.72	104.83	104.73	105.58	105.65	106.75	106.04	105.37	106.02	105.18	106.04	105.85	105.66	104.54	103.92	103.15	106.96	105.49	106.6	104.3	105.65	102.37	104.47	105.05	104.89	106.02	107.17	104.38	105.28	106.76	106.1	106.29	106	104.63	106.21	106.1	106.75	107.2	104.61	104.37	108.5	106.27	104.32	105.33	106.84	105.35	105.82	103.69	105.86
99.523	99.683	98.032	98.968	102.31	100.37	100.24	98.988	100.67	100.21	101.85	103.45	100.7	100.21	99.141	100.08	102.4	100.56	102.24	100.39	100	100.26	98.753	100.02	101.92	98.839	99.735	99.297	101.7	100.27	98.263	101.22	99.186	99.958	101.51	102.93	101	97.75	101.29	100.01	99.979	101.28	101.22	101.29	100.28	99.809	99.453	101.55	100.14	101.18
100.63	100.61	100.1	98.041	100.81	98.591	99.91	100.49	100.73	98.135	98.424	100.72	97.761	99.53	98.775	102.75	99.44	100.39	100.2	98.835	98.822	98.347	100.09	100.51	99.076	100.04	99.531	99.623	99.871	100.83	100.26	98.243	97.258	100.66	99.274	99.193	99.842	98.674	100.91	101.56	100.47	97.942	96.766	99.511	100.14	98.161	100.01	100.78	101.63	99.642
112.72	111.08	112.18	110.17	111.29	110.99	109.29	110.24	113.47	112.63	111.7	110.92	111.91	111.74	111.46	111.95	111.7	112.81	111.53	111.43	109.05	112.24	112.71	110.07	112.21	110.83	113.29	110.1	111.75	112.46	112.07	111.5	111.41	111.88	112.19	113.64	111.97	113.34	110.48	111.51	113.31	112.29	111.32	109.71	114.85	111.43	110.31	110.99	111.51	111.7
98.959	100.62	99.953	101.15	98.609	99.288	102.16	100.95	99.437	99.291	101.48	100.52	100.03	98.616	101.83	99.353	100.41	104.19	98.268	100.64	99.198	101.17	101.72	98.753	100.32	101.48	102.89	101.37	101.23	102.24	100.27	99.032	99.66	101.15	101.41	103.87	99.073	100.91	102.48	100.05	100.91	102.61	101.33	100.85	101.27	99.99	100.58	99.876	102.17	101.31
111.02	110.03	111.13	112.04	111.04	112.77	110.66	111.04	111.72	112.72	110.6	112.84	113.33	111.79	111.61	113.73	111.78	112.23	109.97	108.93	111.11	111.87	112.42	111.06	111.84	111.89	112.56	110.12	111.54	110.69	111	113.25	111.24	113.59	112.78	111.68	112.94	111.98	112.98	111.72	110.96	112.61	109.92	112.39	112.26	112.08	110.83	112.03	114.03	110.42
109.87	112.32	109.63	113.26	110.21	114.38	111.68	113.5	112.61	110.4	110.63	113.25	110.16	112.71	113.68	110.89	112.92	111.33	112.65	111.83	113.2	111.72	109.94	112.58	110.57	112.61	112.52	112.08	111.62	112.89	111.11	111.85	111.86	114.79	113.96	113.7	111.24	111.51	113.57	110.72	110.69	112.82	112.66	113.17	113.2	111.05	110.84	109.87	115.68	112.46
112.04	111.53	111.47	110.73	107.03	113.87	111.05	108.67	111.26	112.1	111.59	112.51	110.67	111.07	111.67	110.89	111.83	108.96	112.55	111.24	112.44	109.93	111.28	111.37	111.03	112.51	110.87	110.62	111.8	110.42	111.45	111.03	112.84	114.25	111.94	111.2	112.12	109.68	111.26	108.34	111.46	112.27	109	112.78	109.48	113.18	112.12	110.89	111.3	111.12
107.35	106.77	107.4	106.66	107.09	107.28	107.86	106.42	106.53	104.88	105.87	105.6	106.72	106.07	106.1	106.28	103.76	107.13	104.41	106.73	107.69	106.39	107.46	105.04	105.88	106.72	103.75	104.78	108.05	103.69	106.64	107.04	106.11	107.07	106.27	106.63	109.1	108.16	107.66	105.67	106.37	106.9	105.42	108.3	106.5	105.98	107.32	105.58	107.25	108.31
100.62	101.33	101.59	101.19	105.04	100.56	99.515	101.06	99.242	99.973	102.17	102.18	98.493	103.03	102.92	102.56	101.35	98.785	102.76	100.91	101.41	100.55	99.937	100.68	99.926	100.23	100.63	100.04	103.58	101.36	100.79	101.06	99.027	101.27	100.98	99.854	102.22	99.7	101.81	98.773	101.75	102.05	100.56	99.912	102.28	101.09	102.74	101.23	98.951	100.32
112.6	111.08	111.18	113.1	111.17	112.8	113.14	114.34	112.21	111.65	110.98	112.14	113.6	112.47	113.45	112.18	111.69	111.77	111.72	108.93	110.51	111.95	114.79	110.83	113.58	113.39	112.92	110.63	112.65	114.07	110.04	111.11	112.72	112.25	112.4	110.16	112.64	111.39	112.54	112.24	112.39	112.03	110.4	110.36	111.22	110.98	112.24	110.45	111.71	110.79
100.21	101.03	100.07	101.1	101.86	101.32	101.39	101.17	100.55	101.63	100.25	99.571	99.67	98.64	100.41	101.58	101.23	101.81	98.925	99.394	99.858	100.04	100.45	100.76	99.441	99.622	99.445	100.11	100.33	100.8	102.17	100.89	100.27	100.76	100.15	100.32	100.32	101.31	101.3	100.34	98.304	99.28	99.059	102.16	100.53	101.12	101.32	100.93	103.11	100.04
101.59	102.96	100.27	101.19	99.313	100.24	102.19	98.923	101.99	101.42	98.671	99.159	99.676	98.354	103.85	100.95	100.79	100.26	99.984	99.71	99.978	99.855	101.12	98.513	100.76	98.189	99.268	102.02	99.262	100.04	101.87	99.936	98.7	99.578	98.027	98.06	97.867	101.4	99.943	100.57	100.16	101.68	100.09	100.62	100.68	101.65	98.953	101.18	101.22	100.61
98.244	100.39	98.803	100.33	98.914	100.79	98.055	101.75	101.55	100.49	101.42	101.57	101.13	101.43	100.44	100.13	101.53	99.644	98.364	100.99	98.457	99.407	100.18	100.1	101.51	100.69	99.225	99.018	100.59	101.54	99.916	100.79	98.927	101.63	101.2	103.18	100.75	100.42	99.021	99.536	99.709	99.229	100.6	99.813	100.63	99.073	100.51	100.89	100.83	100.19
111.44	112.98	108.21	108.81	113.63	111.26	109.43	109.18	108.96	111.36	110.9	110.48	110.01	108.6	109.62	108.79	111.24	110.66	111.31	111.06	109.6	109.14	111.09	110.06	107.8	108.9	109.42	109.05	110.19	109.63	109.74	110.08	110.85	109.75	109.85	109.33	109.37	108.38	111.86	110.92	109.19	106.63	110.78	109.73	108.76	110.92	108.21	110.44	109.16	109.7
119.02	116.91	118.19	118.54	117.27	115.77	116.6	118.09	117.41	116.43	118.1	117.62	118.29	116.63	116.3	118.81	119.53	115.79	117.47	118.52	117.48	117.4	118.3	115.83	118.75	117.49	117.14	117.34	116.41	116.7	116.52	116.07	117.72	117.23	117.58	117.02	118.58	117.86	116.94	117.9	116.95	117.01	118.42	116.86	116.3	118.44	118.5	118.1	117.21	117.61
99.186	101.07	100.49	101.5	99.678	103.08	98.78	99.436	100.67	100.54	101.1	100.49	102.06	99.059	100.35	99.765	99.816	99.897	99.542	100.01	101.04	100.6	100.37	103.76	99.778	102.19	102.09	100.89	99.827	99.183	102.96	102.41	100.15	101.22	102.34	101.65	101.06	100.19	100.75	99.617	100.01	102.13	101.58	100.3	102.83	101.62	100.64	100.22	100.6	99.284
105.88	108.09	102.68	106.67	104.88	104.52	106.6	105.5	106.81	106.25	106.02	106.74	107.27	103.32	103.74	106.92	105.54	105.15	105.27	108	103.87	107.78	103.28	106.85	106.85	104.32	107.83	105.28	105.21	105.96	106.61	104.62	103.64	104.59	104.64	106.61	105.41	106.34	104.51	105.06	105.68	103.63	104.64	105.19	104.07	105.06	105.79	105.94	106.56	104.83
110.53	109.58	107.55	111.31	109.38	108.38	111.5	111.16	108.3	110.96	109.48	110.47	110.12	109.68	111.15	112.52	111.04	109.54	107.94	109.27	108.57	107.7	109.96	109.92	108.51	109.12	109.11	108.55	109.93	111.37	108.85	108.55	110.9	111.57	110.01	108.67	109.05	109.12	109.99	109.02	110.48	109.98	109.43	110.17	106.77	109.23	109.93	108.73	111.11	109.41
108.94	107.54	105.89	103.99	106.2	106.74	106.7	106.53	106.69	108.96	106.97	106.48	107.95	106.02	105.87	106.82	106.5	106.13	106.04	105.95	106.92	107.21	107.44	106.73	104.49	104.64	106.82	106.44	104.67	106.87	105.92	106.67	103.97	108.11	106.96	106.1	107.94	106.1	107.37	106.66	107.04	107.21	105.69	106.2	105.61	107.26	107.47	104.57	105.66	106.2
104.21	106.27	105.56	108.24	106.13	107.07	106.55	107.67	107.3	106.71	102.23	105.65	104.96	104.45	104.98	105.91	106.57	107.3	106.38	105.83	106.03	107.7	104.61	105.99	105.04	104.91	106.14	106.4	106.17	107.58	108.01	107.19	106.54	106.68	105	108.2	105.78	105.81	107.53	105.03	105.5	106.5	106.39	104.74	106.61	106.87	104.48	105.25	107.97	105.94
101.79	99.105	101.14	101.43	102.49	100.25	102.96	100.82	98.369	100.49	100.82	99.393	101.04	100.56	100.38	105	100.39	100.69	99.025	101.18	100.93	102.5	99.735	100.75	100.82	100.92	100.08	99.742	99.039	102.57	102.13	101.87	103.82	101.82	101.81	101.98	100.13	103.14	101.64	100.28	102.03	101.59	100.47	100.89	100.41	100.19	103.03	102.12	100.21	99.124
113.62	113.03	112.13	111.83	110.6	109.96	111.48	113.34	109.94	113.32	113.33	110.64	110.93	109.71	113.14	111.71	111.97	112.23	110	110.11	111.41	111.03	110.81	113.31	112.24	112.32	112.35	110.08	112.47	114.42	111.41	114.55	109.39	112.93	111.52	113.46	111.16	112.44	113.93	112.54	111.1	111.24	111.64	112.23	113.35	111.04	111.14	112.1	109.41	111.24
118.63	116.86	118.09	119.23	119.22	117.92	118.26	116.61	114.14	117.83	117.39	117.36	117.62	117.27	117.01	118.07	119.02	118.49	115.5	117.05	118.04	117.66	116.94	116.11	118.24	115.44	115.77	117.39	117.2	115.25	116.81	115.08	118.9	118	117.42	116.72	118.39	117.33	120.34	119.2	117.53	117.73	119.55	119.85	118.74	116.38	117.09	116.32	118.13	119.36
100.21	98.633	100.29	102.58	101.46	101.59	100.77	101.32	97.758	100.69	98.779	101.56	99.932	101.11	101.15	100.18	99.345	103.5	101.34	101.07	99.802	99.446	100.32	103.59	101.25	102.36	99.928	99.769	102.01	99.651	101.51	99.035	102.3	99.079	99.951	102.43	102.36	99.921	100.95	101.23	102.23	101.89	101.22	100.98	101.75	99.008	99.192	102	99.969	97.615
111.78	109.45	110.61	109.07	112.36	111.23	111.08	111.65	111.36	109.12	109.85	109.85	111.85	110.04	110.39	109.49	109.99	110.58	109.95	112.45	109.94	111.49	110.06	110.23	111.26	111.17	110.44	110.4	112.34	111.2	110.91	110.38	111.93	111.16	111.23	110.19	108.79	110.24	110.46	110.8	111.63	108.76	113.04	112.35	111.27	113.12	110.56	111.7	110.83	109.48
118.15	113.14	117.54	115.06	117.06	117.23	118.76	116.71	117.94	117.63	118.7	116.88	115.38	118.68	117.67	119.26	118.16	118.01	115.97	117.43	117.44	118.08	117.4	118.58	118.16	119.1	115.78	120.55	116.34	115.77	117.14	116.21	118.56	118.46	116.8	118.13	118.65	116.6	116.89	115.24	114.61	116.91	118.17	118.83	116.5	117.98	117.97	118.63	117.43	120.01
107.38	104.35	105.56	104.29	107.62	105.82	104.97	106.05	107.38	104.02	107.79	106.33	108.84	108.8	102.86	107.68	107.24	105.45	106.41	106.21	104.56	103.77	107.34	107.82	105.49	104.8	104.87	103.36	105.79	106.2	106.65	106.77	106.13	106.73	107.13	106.33	103.11	106.25	108.94	104.65	107.06	102.99	107.6	105.68	105.82	104.85	109.38	105.65	104.52	106.54
104.6	106.7	106.51	106.8	105.59	106.2	104.76	107.69	105.35	105.19	105.14	105.35	105.02	106.61	104.42	101.35	107.25	106.27	105.79	105.58	104.19	107.61	105.65	107.56	106.5	105.66	106.95	105.69	106.39	106.6	103.3	106.36	102.93	106.59	105.59	104.4	106.63	106.23	104.09	107.07	107.27	105.39	105.51	105.27	106.06	104.09	104.44	104.15	106	106.99
105.08	105.61	105.58	101.05	106.29	103.86	103.9	103.2	102.98	105.59	103.65	104.31	106.78	105.24	105.65	104.44	104.89	103.66	104.01	104.29	106.1	105.35	104.48	105.4	104.58	105.74	104.31	103.68	105.87	104.77	104.81	103.77	104.39	104.18	105.13	102.03	104.49	104.02	106.76	104.22	103.76	104.25	105.58	103.12	104	103.19	103.41	103.47	104.09	103.24
104.37	103.24	104.33	104.07	104.17	104.51	105.48	104.58	104.91	105.58	103.66	104.61	104.08	103.97	104.47	102.43	104.2	104.73	103.18	103.02	105.15	103.19	103.83	106.25	105.33	105.7	105.29	107.09	104.09	102.99	105.52	103.95	103.86	103.83	103.07	105.9	104.13	101.74	104.32	104.5	102.67	104.87	103.39	102.61	103.7	104.02	102.81	104.42	104.45	104.48
106.86	105.76	105.79	104.85	103.88	106.2	106.58	103.96	102.85	105.96	105.03	106.14	104.63	106.95	104.66	105.21	103.37	104.15	104.71	107.23	103.87	105.24	104.2	107.32	105.02	104.34	103.58	104.1	103.74	106.77	107.22	104.37	105.53	103.54	104.8	105.85	103.73	104.35	103.21	105.96	106.43	107	104.47	104.71	103.85	105.24	104.47	103.78	106.3	104.7
100.24	100.53	99.663	98.195	100.06	100.7	99.843	102.34	98.996	99.467	103.22	102.2	98.988	100.51	101.71	99.737	100.28	99.453	99.249	100.25	100.79	100.72	100.75	99.842	100.04	100.78	99.437	101.15	102	102.43	99.728	101.01	99.084	99.57	98.778	98.956	102.3	100.33	99.471	100.37	99.987	99.071	100.29	97.654	99.76	100.2	99.854	100.12	98.758	101.35
106.25	104.9	106.77	104.31	107.26	105.15	104.43	104.52	106.84	105.76	105.18	106.44	103.88	105.84	105.7	106.05	103.6	104.28	103.73	103.29	107.27	102.82	105.72	105.11	104.23	106.85	105.92	105.82	105.51	104.16	105.4	104.39	104.14	106.13	104.38	104.78	105.33	105.36	102.95	105.24	105.5	104.2	106.44	103.18	105.49	103.84	104.13	102.21	106.09	106.15
105.33	106.72	106.4	104.71	105.42	105.02	103.66	105.4	105.32	105.76	107.18	105.62	107.2	106.31	102.76	108.38	106.42	105.29	108.19	106.82	106.25	105.01	107.89	105.26	105	105.34	106.92	106.48	105.47	104.43	105.5	106.71	107.07	103.85	105.68	108.32	105.07	105.43	105.03	105.59	104.08	105.41	106.06	103.62	106.46	107.2	105.59	106.87	105.73	108.09
101.64	99.46	101.11	99.325	98.394	100.35	99.308	98.436	99.604	99.55	100.66	100.85	99.895	97.349	99.742	99.168	99.185	98.706	97.983	99.861	102.28	102.06	99.948	98.592	99.257	98.279	100.61	102.33	99.448	99.969	100.42	100.82	98.49	100.62	99.304	99.659	99.713	98.668	97.119	99.633	98.354	99.571	99.345	98.528	98.76	101.48	100.1	99.942	100.48	98.483
98.363	100.79	99.722	102.96	99.774	99.623	99.91	99.598	99.361	99.964	100.34	99.88	99.75	100.14	102.58	100.32	97.915	101.68	100.62	102.58	101.76	99.998	99.773	97.71	99.281	101.28	98.323	99.78	100.72	102.36	101.1	100.27	99.274	99.581	98.075	99.83	100.6	100.88	101.73	102.02	102.02	100.88	100.51	100.46	101.3	98.738	101.36	100.33	98.874	100.05
113.19	110.59	114.05	112.49	113.3	113.27	114.35	113.4	113.32	112.31	112.7	111.54	111.41	111.75	111.3	111.74	112.33	111.35	112.3	112.6	112.29	111.22	111.45	111.67	111.73	111.3	110.97	110.1	111.12	112.54	111.61	113.07	112.52	111.08	111.91	112	110.73	114.43	111.54	112.03	111.37	110.81	112.47	111.8	110.4	112.96	112.54	111.19	112.69	112.06
111.68	107.83	107.93	111.71	109.99	110.85	110.07	109.68	109.95	108.29	112.01	110.77	108.25	107.62	109.01	108.9	107.56	107.76	111.14	108.98	110.24	108.56	107.29	109.32	111.43	111.45	109.74	109.76	109.29	108.62	109.1	109.51	109.97	110.36	111.36	110.73	110.87	110.27	109.48	110.88	110.61	108.89	111.3	109.91	111.01	109.69	111.3	108.96	107.74	107.42
105.82	104.76	103.38	103.09	105.53	104.83	106.11	106.57	105.01	104.58	105.83	104.94	106.47	104.97	104.6	106.17	104.53	103.64	105.82	105.5	105.61	104.69	107.14	103.84	105.72	105.53	105.17	106.25	103.79	104.96	103.31	102.5	103.31	103.35	104.19	106.29	105.01	104.94	103.58	104.28	102.78	104.16	104.31	105.61	105.69	105.85	104.01	104.54	107.06	105.1
117.51	119.1	116.96	118.55	116.28	116.28	117.15	118.83	118.52	120.49	117.49	117.01	118.09	117.66	116.83	118.44	118.98	116.6	118.63	116.33	118.95	117.97	116.7	117.16	116.06	119.9	117.09	118.21	115.46	116.61	116.76	117.79	115.9	117.65	117.89	118.58	117.9	117.16	116.65	115.56	116.74	116.23	116.15	115.69	117.59	117.81	118.72	117.36	117.85	116.96
104.11	103.42	104.59	104.09	102.86	101.67	103.77	103.05	103.75	102.47	103.91	104.59	102.14	105.45	105.26	105.42	104.58	105.63	105.31	103.89	104.88	106.17	104.58	102.77	100.99	105.54	103.81	104.62	103.46	103.92	103.12	105.29	103.11	103.92	104.02	105.14	105.62	103.17	103.73	106.1	102.98	102.49	102.2	106.16	101.92	105.14	101.45	103.67	102.23	105.05
105.83	106.6	105.54	105.74	105.92	104.54	105.69	104.03	106.12	103.48	103.83	107.08	104.37	103.7	104.99	105.89	104.9	104.93	104.31	103.91	103.72	104.71	104.21	105.09	106.92	107.21	105.89	108.04	106.95	105.47	107.48	104.32	104.48	104.52	107.87	105.55	105.17	105.76	106.15	104.83	106.35	104.65	105.73	107.97	102.72	106.08	107.99	108.42	106.41	105.51
112.21	112.09	110.67	108.89	111.76	110.75	110.6	111.91	109.98	108.92	110.84	111.24	110.6	111.77	111.58	110.32	110.69	111.02	109.91	112.3	111.2	110.6	110.25	109.27	111.74	110.82	112.4	111.02	112.54	113.15	111.4	110.45	111.59	111.28	111.22	108.46	113.17	108.34	112.65	110.91	111.53	110.02	111.91	110.71	111.65	109.63	112.39	110.18	112.25	112.71
105.73	106.56	104.28	104.87	105.85	106.82	104.57	108.23	105.77	105.31	105.78	105.71	105.86	106.26	105.08	106.95	106.15	108.67	105.36	103.32	106.65	104.03	106.06	104.53	105.42	107.4	105.65	105.97	108.47	104.85	104.13	108.73	104.96	105.09	106.01	104.78	105.97	106.13	106.75	104.19	105.83	104.9	105.73	106.36	103.38	106.6	106.41	103.22	105.61	104.78
109.24	108.96	111.39	108.91	110.55	109.54	109.07	112.01	111.14	110.93	110.23	110.28	109.39	112.53	108.25	109.71	109.61	110.64	108.71	108.65	111.81	109.63	111.38	108.56	108.57	110.78	110.38	110.28	108.28	109.46	109.7	111.74	111.18	108.66	112.01	110.25	108.16	108.03	108.34	108.09	109.44	110.08	108.52	109.74	109.53	109.5	108.15	110.69	109.29	111.31
106.4	105.71	105.31	104.9	106.2	102.23	103.43	104.97	107.35	105.19	107.17	108.41	106.22	105.55	104.26	106.11	106.17	105.57	105.72	104.96	105.98	106.51	105.16	104.29	103.79	104.56	107.53	105.63	105.13	105.53	105.66	104.65	104.7	104.36	106.96	105.62	105.24	104.69	105.15	103.7	104.47	106.19	106.02	105.7	107.23	105.29	103.06	104.13	103.84	105.93
114.45	110.87	113.19	112.06	114.55	113.15	111.14	110.85	110.8	111.38	113.55	113.53	112.61	110.91	112.59	111.51	112.66	112.89	111.72	112.97	111.86	110.94	109	112.16	112.78	110.41	110.96	110.98	111.1	114.33	112.89	113.64	112.28	112.04	113.55	110.38	111.56	112.32	109.17	111.41	113.87	110.22	112.72	111.38	110.76	111.78	112.1	109.08	111.3	112.13
115.93	115.67	116.92	116.89	117	116.05	118.35	118.56	117.82	116.91	116.69	117.89	117.8	118.61	116.56	117.51	116.39	115.52	117.83	117.62	117.73	118.52	117.83	117.16	118.41	117.78	116.67	118.68	117.13	121.49	118.36	117.95	116.23	117.18	116.62	117.57	119.44	117.44	118.07	117.14	118.66	117.98	119.72	117.37	117.79	116.9	117.24	114.75	118.55	118.67
[truncated: 150 more columns]
