# Supplementary material for: Genetic dissection of main and epistatic effects of QTL based on augmented triple test cross design
Source: PLoS One. 2017 Dec 14;12(12):e0189054. doi: 10.1371/journal.pone.0189054 (PMC5730204; doi:10.1371/journal.pone.0189054)
Supplement: S8 Supporting Information — (ZIP) [file pone.0189054.s008.zip › z4_1100_0.2_10.csv]

110.43	109.94	107.16	100.85	101.78	107.17	111.21	102.23	103.21	109.13	105.31	106.94	109.43	101.71	103.43	110.84	112.2	106.02	108	107.76	106.1	106.69	105.22	102.13	111.11	104.16	108.92	109.27	102.71	109.14	112.27	102.84	110.35	108.86	100.42	102.97	105.21	107.28	99.887	109.46	97.642	108.02	102.96	104.81	104.86	105.26	101.1	106.59	97.894	102.15
99.563	100.03	102.9	104.01	106.44	101.66	98.021	103.19	102.49	94.805	100.83	101.1	93.56	94.79	95.776	98.504	99.499	103.41	96.896	98.54	102.37	101.9	103.84	97.875	96.454	100.89	99.67	101.99	102.74	92.677	99.173	95.498	101.33	99.008	103.19	102.8	100.13	103.72	100.03	100	103.5	99.636	98.735	101.03	99.61	93.07	95.157	106.19	99.408	96.813
105.21	100.49	94.819	97.936	93.95	100.64	104.26	98.431	107.9	92.25	97.873	93.568	97.449	99.082	100.02	104.4	105.48	104.27	93.109	99.207	101.77	102.72	98.367	94.802	101.7	93.39	105.17	101.31	95.294	101.07	97.25	101.51	101.34	102.35	91.15	100.12	96.569	103.22	101.34	94.671	97.523	98.263	97.016	106.13	97.704	96.695	98.776	99.22	105.54	100.13
112.59	114.41	116.66	115.02	114.44	112.48	106.12	117.1	114.83	116.01	111.95	114.26	110.2	114.49	103.47	115.21	115.72	111.34	114.09	109.19	109.84	115.78	117.72	109.53	108.71	117.38	106.66	114.6	117.6	110.37	116.01	116.16	114.15	115.04	111.64	109.87	118.61	115.25	115.12	112.21	111.48	108.58	113.51	115.49	107.57	111.75	113	112.57	112.45	119.35
95.319	103.58	112.92	106.23	99.782	102.82	103.1	103.18	102.22	109.37	112.05	106.04	105.78	105.4	104.99	103.53	99.089	112.42	104.25	112.2	98.158	109.12	98.426	110.2	100.51	107.4	106.69	110.41	106.56	104.79	105.78	109.82	97.206	108.09	104.48	108.36	109.57	106.06	100.17	107.32	105.74	105.43	102.45	102.87	111.56	111.93	109.51	102.89	105.69	108.72
101.62	110.7	100.53	110.33	105.7	102.22	99.206	101.79	111.21	105.52	100.97	103.88	103.12	99.293	96.415	103.69	99.251	104.05	102.72	104.36	103.81	99.381	97.87	103.39	107.98	104.85	105.79	102.09	106.1	106.6	105.72	108.72	102.76	103.96	105.92	105.47	98.389	109.02	105.7	108.13	96.635	97.722	104.47	97.8	108.69	105.48	101.72	104.5	108.05	101.97
105.77	104.13	103.72	102.47	110.05	108.38	107.86	106.59	102.22	102.04	102.9	104.08	106.34	105.56	103.07	101.82	105.02	99.588	104.68	107.08	103.4	105.91	102.08	107.19	99.489	102.21	108.23	97.427	104.78	103.48	98.481	108.18	97.628	102.07	105.59	107.53	106.44	105.01	107.4	107.09	98.596	102.72	104.57	102.99	101.75	101.34	100.6	99.607	103.69	103.57
106	108.2	103.03	111.57	110.58	104.04	101.66	104.62	103.59	99.489	105.1	103.99	100.62	112.79	98.452	99.785	111.13	108.62	105.69	106.43	100.43	102.26	110.3	102.98	108.08	105.61	107.47	110.63	106.39	111.49	102.12	112.61	107.9	107.91	108.67	105.68	103.93	105.44	108.43	103.07	104.96	105.88	101.8	101.81	101.48	109.28	108.18	95.793	105.7	101.67
113.69	108.37	107.21	111.46	108.52	106.26	122.7	116.33	120.36	108.8	109.49	104.63	110.83	115.35	112.78	102.14	111.74	110.7	105.4	108.8	115.07	111.94	108.56	110.79	110.27	112.26	111.08	111.61	117.04	107.78	117.67	109.09	109.94	111.84	110.09	107.38	110.47	106.42	111.5	118.85	104.67	110.57	107.31	107.45	109.4	104.03	113.7	113.44	115.18	104.72
103.03	96.855	102.14	101.27	95.16	89.373	106.47	96.567	99.348	104.06	106.07	103.54	100.45	107.56	107.65	100.7	98.059	109.6	97.726	97.237	96.717	93.942	96.385	102.16	95.524	102.15	101.46	96.823	107.69	99.826	102.98	106.74	99.77	97.748	97.75	94.729	100.33	103	98.677	99.939	104.2	98.349	99.249	101.24	98.358	101.71	94.188	102.44	103.65	97.743
95.284	101.03	96.43	98.1	101.96	100.04	96.408	98.402	94.112	96.276	101	100.38	99.767	105.06	102.3	100.12	98.132	99.153	102.98	102.86	98.464	99.952	98.112	100.19	99.333	101.96	98.145	96.405	99.942	101.51	98.374	95.875	101.92	95.443	98.081	100.6	95.874	105.69	101.27	100.7	102.32	104.65	98.384	99.411	100.04	100.45	101.9	101.55	100.15	96.434
110.82	113.03	109.71	110.77	117.32	121.2	112.16	112.34	114.29	120.16	114.14	111.24	110.19	111.66	116.57	114.32	109.85	108.5	110.07	119.5	111.41	107.39	118.97	118.93	112.9	107.79	117.7	111.39	113.07	115.35	108.91	111.57	117.27	116.28	110.67	115.05	112.04	114.57	118.52	110.18	117.09	113.75	105.6	111.37	115.78	111.64	110.02	118.44	107.26	119.43
106.25	100.65	100.06	103.07	106.98	109.25	106.9	110.35	106.94	107.98	98.806	102.71	102.81	103.75	108.4	102.54	106.79	105.81	103.26	109.47	105.63	103.58	106.42	103.09	99.969	111.56	109.68	103.37	103.42	105.68	101.29	113.18	107.34	106.93	99.185	108.33	101.75	108.23	105.78	104.98	103.32	105.78	103.02	103.34	101.53	99.557	111	103.43	106.42	106.94
105.44	102.87	103.71	103	106.41	104.71	103.43	105.23	105.96	103.72	105.08	108.5	109.31	102.56	105.18	103.51	99.46	102.77	101.39	105.17	99.16	102.48	101.95	106.14	109.81	102.98	105.76	107.38	101.84	107.8	104.39	110.05	103.05	105.91	107.24	107.58	102.3	103.75	105.51	111.02	108.83	106.66	97.87	101.74	106.53	103.34	103.81	102.75	110.87	103.9
109.82	108.61	103.72	105.08	103.3	103.38	105.17	104.17	109.61	105.73	113.94	105.98	99.277	104.59	104.61	104.82	105.56	102.2	105.19	104.72	103.42	111.78	103.08	100.43	105.49	108.36	107.13	101.98	101.58	105.96	104.48	106.32	105.46	102.01	106.53	105.72	104.59	107.33	105.26	104.02	107.97	110.23	106.84	106.31	97.214	102.09	106.36	102.74	101.24	107.38
114.55	112.98	110.87	109.66	109.72	120.06	114.85	109.64	112.69	112.17	112.07	108.09	117	106.94	113.7	116.4	111.65	110.83	109.94	112.1	113.55	111.42	118.64	110.08	112.02	111.32	108.88	110.3	116.93	106.12	112.38	109.65	114.04	109.93	113.44	108.96	109.1	117.22	105.28	116.25	114.05	104.27	110.13	107.15	110.95	109.15	112.14	114.59	115.88	115.3
109.4	107.99	99.831	101.47	105.64	101.9	109.83	105.41	102.78	101.83	111.45	105.44	105.59	106.91	104.45	105.85	95.619	115.23	106.99	99.209	104.14	102.39	107.36	97.391	105.58	106.73	102.95	108.22	105.12	109.4	107.52	105.9	106.28	103.32	103.17	105.14	104.47	104.46	107.55	107.48	106.27	102.91	99.43	101.54	102.09	98.569	108.41	105.3	98.951	109.45
107.92	109.83	112.42	106.39	111.12	119	111.45	111.34	108.18	110.93	107.39	108.51	112.86	108.1	111.66	108.46	112.99	105.3	114.18	100.57	116.45	109.57	112.24	110.55	110.24	113.46	104.06	107.94	112.84	111.71	115.07	106.45	103.25	112.02	116.66	102.95	114.54	116.5	114.22	106.3	114.01	114	116.44	106.74	108.62	111.82	110.33	107.9	107.1	104
101.58	109.57	111.93	102.94	103.72	105.01	107.53	103.21	104.63	106.54	103.41	104.28	97.909	105.9	105.91	105.92	109.29	105.37	105.68	100.75	103.92	108.81	101.46	106.96	103.72	107.02	104.35	107.67	100.99	103.12	104.81	108.51	101.47	97.908	105.25	116.65	95.448	101.88	103.75	108.68	103.41	106.52	102.28	103.59	101.09	101.54	104.9	97.341	95.463	104.1
112.53	109.39	112.81	109.27	108.11	124.34	110.69	104.38	108.18	116.25	117.12	115.43	115.71	113.62	100.22	109.6	112.06	107.33	110.69	116.97	108.97	112.87	111.21	107.94	113.78	111.91	109.25	108.07	110.01	109.12	114.8	117.18	111.02	109.56	109.78	112	117.27	110.29	105.67	106.23	113.27	104.17	110.77	114.05	114.64	105.79	112.51	109.08	109.64	107.07
106.82	99.867	105.47	103.93	108.83	103.59	100.09	101.68	99.594	102.9	110.36	101.11	103.68	107.77	99.123	101.75	102.16	106.4	99.632	100.91	109.02	110.42	92.978	106.23	107.09	100.93	108.05	105.66	109.26	97.263	107.92	97.557	103.75	104.93	104.96	103.8	108.36	98.822	105.37	103.83	102.6	103.32	93.749	107.27	105.99	106.49	99.386	104.24	104.8	98.706
101.72	97.926	106.61	106.13	105.84	104.28	104.47	104.94	105.25	110.55	103.56	103.39	108.46	107.67	105.61	107.17	109.81	108.96	105.47	107.85	102.2	109.83	104.1	107.1	104.52	108.62	107.28	106.53	103.26	104.26	100.85	99.221	105.81	106.47	110.87	108.95	104.9	99.074	104.18	104.26	110.58	100.56	110.64	100.57	107.03	101.57	108.98	111.41	105.12	109.61
101.76	102.52	103.18	104.83	109.35	107.71	100.71	107.26	109.04	101.75	104.27	108.03	107.31	102.34	98.539	102.1	105.96	107.44	100.97	102.59	107.51	104.73	105.15	113.12	103.55	104.6	107.04	108.68	104.28	109.32	105.51	108.15	104.01	103.68	100.82	104.23	99.725	111.1	104.57	104.99	104.26	106.55	108.74	102.98	106.75	110.08	110.72	109.03	103.16	108.76
103.79	100.55	108.79	104.67	111.86	107.6	109.68	102.45	103.06	111.86	106.1	106.15	107.2	102.65	101.71	105.88	108.03	102.8	102.93	102.98	110.38	105.54	112.13	102.36	107.57	100.16	103.57	100.66	102.52	105.49	105.41	101.55	102.31	104.07	108.63	103.86	108.12	101.23	107.3	106.32	104.61	108.58	103.88	105.57	104.73	111.79	108.33	102.76	109.11	107.6
104.69	107.15	110.87	106	113.97	108.15	103.07	104.85	102.89	104.75	102.14	101.53	106.08	106.15	106.84	108.61	105.63	113.23	105.76	112.07	104.89	101.27	108.25	102.53	98.875	105.87	104.02	110.22	102.02	109	114.34	98.864	102.53	102.7	102.6	106.23	104.16	101.79	106.95	105.95	98.673	110.29	105.88	101.56	108.72	103.66	100.94	110.72	102.52	105.44
99.194	102.89	106.47	105.33	103.89	109.7	106.77	111.61	109.1	107.27	111.68	103.2	103.83	110.53	105.17	111.64	100.47	102.25	108.46	101.87	107.56	100.81	105.37	102.34	107.62	99.922	106.82	109.25	106.23	104.51	111.62	98.388	101.79	105.92	107.54	104.2	104.1	100.61	101.91	106.31	106.62	108.9	106.99	100.55	108.59	110.59	114.78	103.08	109.21	104.38
109.79	104.36	115.71	109.91	111.86	107.4	113.34	115.24	107.43	113.49	115.13	111.04	106.43	107.75	107.07	104.61	109.17	102.64	114.33	108.21	110.52	112.27	111.42	113.26	111.97	118.03	114.94	113.71	110.16	113.29	118.65	111.08	110.21	115.07	112.41	108.71	120.79	112.19	118.4	107.19	108	104.36	112.08	109.92	108.14	106.88	109.5	108.21	105.93	114.34
108.92	101.29	111.03	101.76	100.12	103.97	103.64	101.1	102.85	108.27	106.05	103.85	104.83	105.37	100.9	107.71	106.53	105.33	103.15	104.03	107.16	103.81	100.77	101.57	99.757	106.37	102.99	108.76	105.11	105.51	104.47	99.035	111.25	103.74	102.95	103.61	108.6	104.08	104.32	96.628	104.27	105.28	109.3	107.74	101.9	108.48	99.353	101.39	104.94	108
114.1	114.43	103.25	112.25	114.32	118.12	112.4	118.32	117.35	112.63	117.22	110.33	117.26	113.24	116.86	111.69	104.49	115.02	112.02	115.76	107.24	113.37	108.73	113.51	115.6	106.78	108.47	110.14	111.43	107.2	108.95	113.3	112.78	113.33	114.97	104.43	108.14	115.06	111.27	111.44	112.29	109.96	110.91	114.55	114.67	113.03	112.42	107.04	111.21	108.68
108.81	106.62	112.47	100.51	110.4	111.44	107.28	109.88	102.77	108.42	99.722	109.5	104.42	107.27	108.75	106.6	110.85	105.92	108.99	105.86	102.96	109.27	109.55	110.6	106.97	105.03	100.61	108	109.51	104.8	103.86	101.51	108.91	107.14	108.54	106.83	110.4	106.39	113.06	106.1	107.28	107.57	116.58	106.93	106.03	108.39	112.92	103.24	109.81	111.33
109.57	111.72	118.25	114.14	109.82	104.08	114.61	109.65	119.11	103.94	111.92	107.09	114.78	114.95	110.08	108.87	107.85	105.7	110.47	112.06	108.43	113.16	105.82	112.36	111.8	111.54	118.72	108.97	106.36	107.2	116.66	108.26	114.85	111.08	113.8	114.51	111.91	113.9	108.06	115.91	107.56	116.45	118.74	115.81	110.77	114.98	110.56	109.19	114.82	111.38
111.49	114.69	119.38	109.48	109.87	115.31	111.32	111.64	107.63	110.43	110.89	113.36	115.03	110.28	114.72	111.17	109.36	110.63	110.1	109.05	107.35	112.66	114.32	109.32	112.07	118.78	110.69	120.11	107.13	104.83	112.88	113	109.41	109.03	114.65	115.06	107.97	105.06	119.18	109.76	113.82	115.89	109.09	110.95	113.92	113.34	106.03	109.09	115.14	111.38
100.96	97.161	96.363	102.46	100.93	99.219	100.92	97.778	95.001	97.02	98.868	101.4	101.01	100.43	100.68	93.418	106.61	100.97	104.35	105.78	102.29	103.21	94.101	101.9	97.432	102.53	103.93	94.559	92.815	100.77	107.18	103.63	100.27	104.46	101.37	101.74	98.405	105.5	93.886	88.9	106.32	102.41	108.45	99.837	99.519	102.4	105.98	102.12	100.6	104.5
120.07	112.19	115.81	124.38	122.9	111.86	114.58	109.64	118.7	113.57	118.54	110.81	119.33	119.69	118.28	118.39	116.56	120.24	110.71	120.83	113.06	119.26	120.71	113	108.72	115.13	119.19	120.63	117.46	116.64	121.34	115.36	123.41	119.34	118.89	121.03	115.46	122.64	116.16	115.73	110.18	120.22	114.4	114.97	113.97	117.73	124.58	111.14	117.72	112.19
117.09	117.28	116.98	109.92	115	103.48	110.41	109.24	112.35	114.08	104.4	112.52	112.54	112.2	114.91	112.57	114.95	106.96	116.18	111.25	116.57	114.45	109.79	105.01	112.05	104.24	113.64	109.47	111.06	111.89	117.45	114.78	114.15	110.78	111.73	110.7	111.91	109.46	105.99	110.31	112.19	106.17	106.33	114.04	108.38	113.03	116.29	117.54	110.41	106.36
109.51	103.86	106.64	108.77	105.05	109.56	108.94	105.41	104.42	96.972	103.99	105.23	111.99	107.22	102.68	109.24	108.34	101.9	111.35	100.83	104.37	107.01	106.52	106.13	108.43	109.98	111.86	107.12	105.42	110.63	112.97	103.5	107.04	104.76	105.09	103.16	97.018	103.67	101.22	105.51	108.82	102.97	102.75	105.47	102.06	107.62	108.68	102.5	106.12	109.71
95.748	101.9	107.71	99.095	107.25	99.564	103.47	99.547	99.473	100.46	97.907	101.58	100.72	103.08	99.846	97.57	97.955	99.368	100.24	99.849	103.16	96.841	94.24	103.1	98.564	102.78	88.304	99.033	103.7	96.915	90.628	94.091	102.6	101.72	98.447	97.591	95.175	100.65	101.23	102.33	107.39	105.21	104.2	105.87	96.088	92.738	97.505	95.63	99.254	92.576
112.81	105.29	97.998	105.55	106.7	105.2	110.94	102.07	105.43	99.073	107.13	97.155	105.49	107.58	100.15	105.12	100.27	101.02	108.88	104.83	105.1	106.99	104.89	102.59	101.64	102.15	100.23	105.53	99.276	102.83	107.84	92.176	98.713	101.38	96.014	102.91	101.29	106.24	102.93	104.1	102.96	115.64	105.55	104.09	107.98	100.42	105.8	106.88	99.473	108.66
105.53	106.13	105.14	104.31	104.21	98.599	104.01	100.84	111.6	108.98	102.65	97.19	110.59	102.26	108.57	98.045	101.78	103.76	102.86	100.01	109.42	111.76	104.82	101.07	107.41	104.55	106.31	107.6	108.55	104.18	104.18	109.94	109.21	106.85	92.929	105.45	104.76	104.43	106.06	103.85	111.15	107.25	103.51	105.17	103.97	101.06	96.891	105.07	103.12	99.118
109.21	101.61	103.98	108.29	105.34	113.72	104.1	103.78	101.75	106.22	104.83	103.32	108.22	101	104.5	95.643	106.89	112.04	104.36	105.79	97.063	98.057	102.91	101.78	103.6	101.3	108.22	102.67	105.46	107.47	103.72	107.56	103.51	106.04	102.49	101.6	101.51	105.79	100.47	99.771	97.972	107.45	109.56	107.09	102.48	99.947	100.12	107.49	107.5	103.19
108.84	104.9	103.77	103.55	102.96	106.39	107.69	103.45	103.31	97.046	102.97	106.6	106.11	101.22	106.85	105.19	107.08	106.84	106.31	107.67	107.26	108.56	104.17	112.81	110	109.13	109.01	102.5	109.93	110.19	103.75	103.52	106.86	103.86	104.35	101.51	102.36	108.36	107.24	103.13	109.4	107.54	108.35	103.6	106.28	103.32	106.59	104.69	105.15	107.51
100.22	97.079	103.7	104.59	102.95	106.9	101.68	103.01	103.96	106.97	101.54	108.92	105.81	111.34	104	105.61	101.69	101.86	99.302	100.65	103.57	99.416	102.31	99.602	104.16	100.46	104.8	109.78	104.13	100.66	101.76	106.37	109.96	102.9	105.14	106.71	102.4	101.42	106.79	103.2	107.97	102.21	107.72	101.46	104.21	103.95	103.06	99.631	106.2	101.84
110.67	111.61	108.03	109.39	114.98	112.11	107.88	111.51	106.51	115.58	111.3	106.8	111.58	111.11	110.16	107.36	105.25	111.98	110.74	115.47	107.21	111.9	109.52	114.72	110.19	111.89	110.83	110.65	106.31	112.53	115.48	109.65	111.9	105.78	112.45	110.29	112.47	113.64	114.23	113.24	110.01	105.29	109.84	119.26	111.05	116.19	107.3	107.86	108.81	112.19
104.15	108.76	101.61	106.61	107.69	111.45	103.76	105.01	113.02	103.38	101.28	106.35	105.88	106.84	105.22	106.35	104.14	108.71	100.79	110.24	101.95	102.58	101.87	105.36	105.03	110.48	102.99	101.42	103.07	100.98	101.96	105.98	109.19	104.11	101.5	102.76	104.24	108.65	101.09	102.68	104.13	104.48	105.58	110.97	104.75	105.8	104.94	106.98	108.31	101.65
106.9	106.55	111.24	105.87	106.39	104.31	108.42	109.8	107.52	101.36	101.83	105	104.55	105.41	103.57	107.74	103.89	101.14	105.33	103.58	105.95	111.37	101.38	109.13	104.03	112.08	108.31	106.91	107.39	107.98	106.14	106.88	112.62	105.78	104.95	105.29	111.21	107.18	107.18	113.95	98.263	105.82	110.38	107.33	105.08	107.71	104.02	106.05	103.14	106.37
122.37	113.66	114.74	118.02	116.4	115.03	120.35	113.28	116.79	114.26	120.69	112.58	114.8	113.99	111.58	113.69	116.72	116.18	114.7	122.04	118.13	121.39	111.43	121.44	118.59	121.29	116.63	120.44	115.19	115.04	116.14	112.17	116.4	117.53	115.72	114.65	122.1	115.12	117.09	114.32	120.97	112.45	116.65	117.24	113.26	116.07	110.1	113.08	116.61	109.18
109.36	104.35	109.87	108.8	104.78	107.46	101.5	103.26	102.38	105.42	109.07	108.35	107.27	104.55	103.05	108.76	98.585	107.31	105.69	102.23	102.63	106.79	109.5	105.23	106.69	105.38	108.25	104.17	102.88	105.49	104.17	106.5	96.96	114.72	109.04	107.38	107.43	101.82	97.757	105.3	105.71	105.29	108.87	104.07	97.321	104.71	108.8	102.1	108.08	108.33
106.28	99.23	103.23	95.146	104.16	103.15	97.408	107.46	102.02	101.83	105.84	104.86	106.86	109.88	103.33	105.41	103.43	107.71	108.91	101.94	103.72	107.32	104.77	103.98	106.7	95.239	109.89	103.07	105.9	108.29	110.4	104.02	113.39	105.15	103.41	104.82	100.13	103.09	104.15	104.97	112.26	109.83	105.04	106.97	102.41	104.17	103.82	100.02	107.32	104.75
107.48	111.76	103.02	112.91	109.86	111.71	114.53	108.31	108.27	110.42	102.84	108.58	112.37	114.23	109.88	111.97	106.45	112.41	102.1	109.85	110.24	106	109.06	104.97	107.02	113.6	111.57	107.9	108.19	109.04	113.93	109.82	116.77	106.37	111.39	109.58	116.66	110.93	116.53	109.93	107.05	106.55	112.19	112.74	113.91	105.72	111.01	105.9	110.23	106.99
108.07	105.25	104.45	101.6	106.85	108.29	99.27	103.7	105.28	100.75	98.739	104.39	100.86	105.32	103.85	105.45	98.121	100.19	105.88	105.18	103.47	107.74	105.27	101.14	100.58	99.722	103.87	106.29	108.54	106.31	107.57	105.26	103.52	110.21	107.56	103.02	102.26	98.61	105.06	109.71	105.99	102.49	108	101.95	105.04	108.99	101.66	101.07	105.39	106.88
108.84	108.03	110.31	116.77	110.91	114.31	113.9	115.39	106.31	113.67	112.28	112.38	107.99	116.8	107.39	108.98	106.02	107.53	112.39	113.93	112.49	109.43	108.56	111.27	108.18	114.66	113.03	111.98	110.61	111.4	110	102.95	116.35	115.63	114.07	111.64	113.98	114.4	110.45	110.91	113.02	111.19	113.77	119.47	114.98	112.45	113.51	113.99	105.91	115.97
106.4	99.768	99.626	105.99	103.88	104.92	108.04	95.205	101.13	105.71	108.14	101.58	105.25	101.08	104.06	100.61	107.15	106.43	100.45	101.5	104.58	108.22	110.97	102.46	102.8	104.79	99.732	106.79	102.13	107.6	108.73	106.35	105.27	105.52	105.35	105.87	106.95	105.82	102.89	101.58	105.43	105.64	108.12	103.21	103.15	100.92	106.05	102.96	106.77	103.78
110.24	114.44	113.49	109.46	112.2	119.33	114.34	113.73	113.02	113.22	112.74	106.2	111.09	113.9	112.38	107.71	111.08	105.36	109.02	111.38	113.78	105.45	108.66	109.47	107.98	111.33	107.4	115.22	110.13	115.05	112.12	111.83	110.51	108.3	110.53	119.58	109.88	110.2	112.35	112.25	115.06	109.18	111.23	110.5	111.48	108.41	110.11	116.21	106.83	117.75
114.94	118.32	116.6	111.82	113.02	119.95	102.52	111.91	112.48	110.55	109.5	109.01	110.92	106.08	109.94	115.22	106.26	112.3	110	112.22	110.69	112.45	110.15	114.93	115.69	113.35	116.89	116.22	115.26	105.04	116.47	112.46	110.37	114.27	114.1	110.69	107.24	116.8	114.79	108.93	108.48	108.42	117.57	113.7	112.91	109.42	110.37	119.08	111.57	109.35
97.433	98.186	98.427	99.577	102.98	95.381	101.48	107.08	100.93	102.48	100.43	96.054	101.14	99.631	95.725	103.07	102.7	102.8	100.97	107.95	102	96.989	102.84	101.07	96.87	104.42	98.782	99.124	97.869	99.695	97.405	102.4	99.965	106.23	101.99	102.7	102.95	99.395	98.929	105.17	108.03	100.99	105.55	102.37	102.62	101.89	104.08	95.663	103.33	101.99
105.74	113.25	117.19	109.99	115.15	112.7	104.66	119.14	109.82	107.95	111.55	111.12	116.29	108.17	112.48	113.28	108.13	108.25	102.68	114.04	117.67	113.14	108.74	107.86	111.8	114.97	109.88	111.91	109.42	111.04	115.64	115.46	120.32	111.06	109.38	111.87	114.82	108.23	113.28	110.91	113.33	103.69	116.13	114.95	112.56	112.95	115.28	109.69	111.94	104.19
113.62	108.17	114.74	114.74	110.46	107.13	109.01	109.39	107.45	113.23	115.4	113.52	110.52	111.25	106.48	108.87	109.67	110.63	109.33	114.87	110.25	103.8	108.93	110.36	113.37	103.03	106.59	107.75	111.7	107.51	108.59	106.04	112.78	112.77	111.52	105.88	111.62	107.83	113.71	109.79	106.55	111.48	111.27	107.92	108.1	110.69	108.65	109.59	109.05	113.48
102.78	97.832	107.73	99.102	99.227	100.47	98.167	99.92	104.58	105.29	96.273	104.95	99.339	90.024	92.936	96.203	95.823	100.54	102.93	107.18	97.436	92.843	103.92	105.33	94.541	102.64	105.15	102.46	96.613	102.02	100.2	96.414	91.727	104.6	99.899	99.367	90.774	100.7	97.35	103.95	102.18	98.978	97.612	96.634	98.67	99.79	97.758	98.38	103.4	98.004
100.64	98.407	108.32	106.46	108.12	101.86	103.21	103.63	103.22	103.71	100.71	105.81	104.07	105.01	103.4	100.38	104.05	97.186	107.49	100.02	105.96	107.65	97.492	107.45	111.17	106.52	101.73	105.43	99.136	104.78	98.677	105.63	103.19	105.53	103.52	100.09	105.99	100.34	97.991	110.71	110.36	105.77	102.53	101.58	105.99	111	102.57	98.488	108.38	105.09
106.74	103.55	105.06	104.66	97.878	105.61	101.09	109.21	105.63	102.95	101.41	103.24	105.74	107.78	103	106.02	109.81	112.61	110.35	111.02	104.1	106.02	106.89	104.9	103.07	102.93	106.31	100.68	105.95	102.71	111.21	107.46	104.95	110.51	105.29	106.67	106.51	101.64	108.13	106.26	101.44	104.45	104.44	110.92	111.63	104.34	114.76	101.33	100.46	104.07
97.402	101.09	104.8	96.26	98.069	102.17	98.772	95.692	103.65	102.7	97.297	93.132	97.87	97.462	95.797	94.232	99.689	103.57	102.92	95.2	94.989	98.812	101.84	101.94	102.98	104.31	93.146	96.712	96.729	99.37	98.925	103.63	106.87	98.764	98.696	105.7	101.97	100.03	98.52	102.25	105.74	107.3	95.944	101.71	99.679	97.301	99.685	102.12	98.361	100.07
95.999	112.57	101.29	109.62	109.97	103.35	112.96	101.93	109.45	106.16	107.8	103.54	102.69	107.35	105.17	105.43	100.63	106.86	111.71	108.07	108.05	100.47	104.47	101.18	101.18	94.688	99.547	106.65	106.08	104.6	99.674	108.66	104.6	103.95	109.66	100.14	108.4	110.69	104.33	101.56	101.99	109.07	102.74	106.56	110.34	101.03	108.68	102.09	104.14	102.62
97.871	104.56	102.76	98.615	95.266	99.663	97.518	98.252	100.54	99.327	95.788	102.6	100.4	106.75	100.92	96.584	98.281	104.39	101.37	101.29	101.3	105.13	100.36	103.06	102.18	102.87	99.593	92.947	104.98	99.651	99.326	93.921	98.331	103.15	103.08	103.11	105.6	99.745	104.08	103.32	99.438	98.589	107.42	99.464	101.4	103.5	107.6	97.426	99.051	102.89
97.613	100.79	103.66	107.04	104.86	104.69	103.05	108.37	106.64	104.13	105.77	111	103.1	106.54	104.47	112.13	105.49	104.35	103.64	109.37	104.94	108.24	106.67	101.86	100.28	105.88	104.58	102.07	105.38	106.33	106.45	100.45	105.22	102.63	99.172	103.23	105.55	106.21	107.16	101.99	106.77	102.73	107.02	107.54	100.22	105.29	106.33	105.46	105.85	101.47
108.23	98.588	105.76	107	104.57	110.43	106.29	102.64	104.58	105.25	105.07	103.71	109.58	104.59	108.97	109.52	102.13	106.66	106.83	104.79	104.72	106.39	112.2	110.92	106.25	106.72	112.18	101.48	109.32	106.16	103.5	103.92	111.38	106.04	108.7	107.29	110.12	102.7	110.91	107.33	107.3	102.9	105.62	105.47	111.5	110.02	108.4	111.93	100.32	107.31
110.67	107.04	103.28	108.28	113.19	109.38	106.26	114.08	112.62	111.82	110.03	104.91	113.38	111.49	111.43	109.12	114.54	112.83	115.39	110.03	106.98	106.31	103.06	111.95	109.79	109.98	115.11	112.96	104.26	109.78	110.96	106.36	109.43	105.78	119.35	110.75	113.46	104.24	106.5	113.08	111.3	111.55	114.96	111.9	106.23	116.73	112.68	111.7	104.82	104.65
106.1	99.677	105.5	110.81	103.48	105.34	105.79	102.72	106.97	110.45	106.04	110.26	102.06	105.03	102.58	106.78	109.85	106.5	106.37	104.58	105.26	104.23	104.48	107.52	105.19	102.53	113.61	99.74	105.9	108.51	106.54	108.77	106.76	111.39	104.3	103.68	104.28	100.87	104.84	101.47	107.24	95.394	113.6	111.25	104.8	103.99	112.75	106.86	106.45	100.8
99.906	104.69	105.86	101.75	100.66	93.491	98.455	98.492	102.46	99.023	103.13	102.41	99.995	95.576	100.05	103.26	98.753	99.182	96.707	100.46	97.215	102.57	99.524	104.31	92.798	102.26	99.383	94.883	98.688	95.419	99.938	109.22	104.19	100.18	101.58	102.02	101.56	96.952	104.22	94.373	99.693	103.23	95.19	93.471	100.25	90.464	100.76	100.09	100.4	100.74
104.14	108.55	111.2	99.293	112.8	110.95	110.33	106.56	99.328	105.07	105.33	109.39	108.9	104.47	105.17	103.88	99.278	107.79	103.3	105.83	107.25	111.44	108.41	107.33	110.51	103.91	108.16	101.33	102.96	110.24	101.13	101.59	106.53	104.26	103.56	105.15	108.31	101.83	106.2	104.06	103.7	106.57	102.3	110.21	106.81	106	108.3	103.96	107.03	104.47
103.5	100.71	106.94	100.68	100.16	106.63	105.86	110.01	100.81	102.93	109.33	105.76	100.22	104.35	108.41	106.59	107.02	108.37	109.86	107.31	105.68	107.87	110.25	106.02	104.23	106.49	107.73	106.23	100.71	105.08	103.25	103.7	105.46	104.21	103.86	104.35	106.51	106.62	103.72	106.56	104.25	113.36	104.19	105.42	106.39	110.43	109.06	102.13	109.1	106.9
117.66	107.65	109.23	110.32	114.59	112.34	112.38	110.43	112.66	109.89	112.93	110.37	111.77	104.18	108.05	112.54	108.6	116.95	105	108.81	114.53	110.53	112.06	111.17	111.17	113.45	114.5	107.23	107.01	112.19	111.04	114.34	111.88	114.62	106.22	119.19	110.63	111.08	107.12	113.33	108.93	113.64	107.98	100.17	111.36	106.76	111.73	110.84	115.46	114.79
102.06	100.98	103.62	105	105.76	106.88	108.78	115.67	103.44	105.36	106.74	103.87	109.78	106.66	98.821	108.55	99.828	107.32	106.55	100.91	105.32	103.84	105.56	105.82	105.11	101.71	112.7	103.88	100.68	102.91	95.281	101.07	102.88	105.87	109.1	100.45	101.95	98.34	104.47	102.04	98.015	97.416	103.71	106.71	102.53	103.63	97.819	99.3	107.97	100.91
105.45	107.67	104.84	106.77	108.98	106.03	106.19	105.78	105.83	101.25	108.98	104.53	110.23	103.14	112.87	107.92	107.27	108.43	106.16	108.02	113.84	106.1	108.58	107.7	109.14	109.77	103.38	110.96	106.38	112.16	108.69	105.27	107.47	109.26	112.48	109.89	106.37	104.87	106.25	109.89	102.5	108.38	105.04	103.55	102.28	104.93	103.17	107.3	105.09	109.37
116.12	108.07	112.63	107.53	107.12	104.11	109.18	109.72	114.15	106.99	105.07	117.49	114.18	110.2	112.76	112.81	107.84	113.12	104.32	108.77	106.54	104.92	113.13	111.29	106.88	106.04	108.83	111.1	108.09	116.02	110.51	115.36	105.31	110.51	104.92	108.89	113.36	118.03	107.17	114.01	108.77	114.34	112.15	107.54	110.82	106.26	110.12	109.13	109.95	113.75
98.074	103.04	101.04	93.184	101.49	109.47	103.99	102.86	103.43	101.57	110.46	107.31	103.69	106.69	110.13	106.87	101.88	107.1	108.17	103.5	99.681	102.33	103.47	108.8	106.66	106.48	106.37	105.43	99.255	104.47	101.27	105.91	95.965	100.84	105.32	107.4	100.96	103.21	106.96	106.46	101.3	102.32	105.57	104.42	106	105.44	107	105.73	102.18	104.14
113.68	107.48	114.43	114.82	110.23	114.29	114.03	111.16	115.45	117.45	111.28	110.95	113.88	115.55	116.16	112.77	114.31	121.29	113.02	112.63	105.02	117.01	115.76	115.37	111.19	110.45	112.48	116.31	112.15	118.7	107.39	109	117.59	105.22	114.24	120.83	111.43	111.42	113.19	112.29	108.73	114.23	113.25	118.25	106.15	106.65	116.21	108.27	107.65	109.9
117.25	121.67	112.62	111.92	111.64	119.61	115.39	117.65	118.38	116.19	119.23	121.08	118.73	119.57	120.46	115.12	121.07	117.73	116.88	117.27	115.08	123.71	120.64	118.27	119.04	118.6	115.47	121.51	115.44	118.97	117.66	122.15	114.15	124.01	111.65	117.95	117.2	116.08	117.46	118.94	118.97	114.36	115.46	120.64	122.8	115.6	114.09	118.55	118.64	119.99
101.96	103.49	106.84	105.11	98.729	102.69	107	101.92	106.98	101.06	104.59	114.52	102.83	100.68	104.94	105.24	106.95	99.967	104.14	100.78	100.27	103.75	102.48	97.101	104.63	99.39	108.62	100.13	101.32	110.4	104.43	107.93	103.84	99.187	107.18	106.39	98.301	108.33	106.22	102.37	106.95	106.46	104.6	101.86	103.81	105.95	105.2	108	107.96	108.33
112.84	114.8	110.92	112.84	113.12	109.65	109.78	111.82	108.76	108.01	114.03	107.62	115.42	107.82	107.55	112.37	111.41	111.65	111.83	114.02	108.59	113.66	113.39	112.51	112.09	110.29	113.91	108.92	117.24	117.13	110.4	110.12	115.69	113.79	112.17	111.08	112.58	110.09	104.66	116.51	113.93	112.14	113.48	113.88	116.55	106.56	114.06	104.58	112.13	105.41
108.95	108.44	114.35	112.79	113.77	114.61	113.05	103.85	110.78	111.1	107.66	112.97	112.83	118.73	116.47	107.04	110.65	113.75	110.95	112.38	116.5	109.06	113.34	112.24	115.94	114.32	112.08	111.69	111.65	108.36	113.49	104.97	112.04	112.6	115.15	106.12	113.05	110.29	103.37	110	106.04	112.45	114.85	117.96	109.74	121.27	121.27	113.37	117.27	113.96
104.03	102.89	101.8	107.02	102.43	106.48	106.67	101.21	95.144	107.79	99.934	103.17	104.28	106.48	100.72	102.68	100.42	103.7	105.36	104.26	102.24	107.45	98.835	101.52	105.84	102.47	94.698	106.2	107.14	104.64	99.191	104.63	107.63	100.47	101.3	99.123	95.306	103.55	107.2	107.54	101.97	109.48	105.24	108.31	104.6	97.738	105.07	105.51	105.35	98.602
107.8	103.89	107.09	108.9	101.92	106.19	112.4	105.15	104.5	102.88	99.663	103.38	107.82	111.12	108.24	106.75	109.36	110.86	109.31	103.11	102.13	102.22	107.46	109.25	112.76	106.14	106.71	104.41	102.02	108.59	108.97	106.29	109.43	107.32	110.33	110.37	100.25	105.41	108.96	107.91	108.15	101.14	107.51	106.06	107.96	101.42	102.55	102.45	106.24	106.42
104.86	104.76	106.35	113.28	109.51	108.45	110.2	105.01	105.98	105.38	104.22	110.93	105.15	100.78	111.06	104.22	106.85	99.704	100.54	110.95	103.9	106.24	101.69	108.75	105.77	109.77	111.35	99.43	106.48	105.41	105.51	110.98	106.44	106.95	114.81	106.43	112.97	101.64	104.38	102.52	109.32	107.11	104.67	112.29	106.67	109.64	104.73	107.75	102.83	112.02
108.68	105.44	110.73	100.86	100.65	103.58	103.39	110.38	104.11	105.07	102	108.31	107.6	108.06	108.93	102.7	104.94	105.43	102.74	101.87	105.84	106.19	102.82	107.88	106.83	108.43	101.71	110.2	98.762	102.19	108.51	97.912	107.89	106.57	105.81	101.31	111.42	106.4	104.85	101.69	107.97	100.73	106.78	104.44	99.178	103.68	102.25	105.71	103.49	106.73
110.1	108.63	109.28	109.85	111.1	103.51	111.34	101.65	112	107.59	118.8	119.05	107.52	112.16	106.06	113.27	106.69	114.93	108.65	109.22	114.52	108.54	112.77	113.39	111.94	110.84	110.68	108.35	111.67	111.73	106.51	109.66	113.17	109.22	110.74	109.31	113.7	109.29	108.05	110.43	111.32	112.48	105.84	108	119.91	111.89	106.24	112.74	110.87	104.64
104.49	107.36	105.75	104.09	107.59	105.16	105.39	103.09	98.711	110.48	107.85	109.8	104.99	106.53	105.56	113.98	107.16	107.79	105.08	112.15	101.62	101.36	106.15	109.94	101.91	109.51	107.29	104.66	110.9	107.37	102.63	99.474	113.6	105.25	107.09	102.26	109.57	106.48	108.13	110.49	107.93	104.91	109.94	107.47	105.46	106.85	107.7	114.79	106.99	106.04
110.05	117.9	109.48	112.52	111.18	106.25	110.84	111.81	109.86	115.24	109.17	110.69	109.2	115.02	113.07	111.3	108.81	115.74	111.44	109.25	110.13	109.5	107.37	110.69	111.72	108.36	109.74	107.35	116.1	106.42	107.59	110.18	108.81	107.33	109.61	111.44	114.78	113.11	118.58	113.46	111.3	113.65	108.45	111.51	112.21	111.02	106.87	118.36	108.79	108.24
110.87	116.01	112.05	112.24	118.03	111.43	111.73	115.16	110.28	106.67	114.72	114.32	115.21	117.42	111.01	120.15	110.81	105.58	111.86	110.79	112	105.34	107.28	107.12	108.49	108.39	107.03	111.9	115.05	116.11	113.17	111.08	107.87	110.32	117.54	111.11	111.07	110.6	116.88	107.64	111.81	110.32	111.16	110.23	108.23	109.3	112.55	108.04	107.88	109.05
107.38	101.89	100.56	111.66	108.1	101.59	103.59	112.4	97.159	101.82	103.26	101.96	105.06	104.18	102.74	103.43	109.15	107.47	101.09	97.121	109.78	111.56	103.6	106.84	107.53	102.37	112.18	97.581	100.68	110.91	108.35	105.16	102.63	103.65	109.01	108.3	102.25	102.65	106.38	97.606	103.34	108.79	104.97	105.27	103.05	100.27	104.28	108.62	107.83	99.873
112.05	108.27	109.94	109.58	115.69	113.48	112.04	111.73	110.31	116.81	118.84	111.1	109.37	114.49	106.18	112.04	109.65	114.54	112.65	111.8	116.48	115.44	106.51	111.1	103.67	108.45	111.53	108	113.91	110.26	110.91	111.26	109.01	113.38	106.77	114.61	109.82	114.31	111.29	111.62	108.16	112.18	106.41	109.14	109.84	112.32	109.24	114.19	107.93	105.03
111.32	107.24	122.89	107.84	109.92	110.02	107.4	119.9	113.32	113.86	109.15	105.95	112.58	108.42	111.28	118.9	111.46	111.43	103.46	109.99	115.7	112.79	110.01	112.44	115.49	106.85	109.96	102.35	111.13	109.61	118.27	115.64	110.94	114.73	110.26	105.48	113.95	109.12	111.56	113.47	120	109.9	112.48	108.36	108.15	111.76	112.99	104.34	118.02	113.87
113.87	100.98	104.85	106.9	106.53	105.1	108.09	98.229	105.45	102.74	107.9	108.75	97.825	107.99	107.6	93.753	107.37	99.694	99.596	106.68	103.92	102.47	102.54	105.41	104.27	103.62	104.41	103.44	105.2	105.96	102.92	102.6	97.385	103.84	109.47	97.754	101.98	106.88	98.883	99.271	103.7	108.78	105.12	104.05	110.17	106.88	106.65	106.44	108.99	102.31
99.908	103.4	104.04	113.95	104.42	107.96	98.303	108.08	109.43	115.91	105.56	102.48	107.55	103.78	106.11	104.52	102.4	105.83	98.28	107.64	102.86	106.24	103.99	104.01	102.49	110.36	107.58	112.55	104.83	110.1	102.88	104.43	105.19	101.49	103.3	104.36	105.23	97.39	109.07	106.94	102.68	103.91	108.26	102.94	103.11	104.04	111.11	105.26	102.79	99.111
116.84	109.69	124.97	115.68	120.54	116.52	114.1	112.52	115.97	123.67	116.21	108.47	117.89	114.34	120.97	115.36	117.19	116.61	115.21	119.21	119.24	114.15	113.75	112.79	121.32	112.82	117.88	114.07	115.19	117.8	117.11	113.43	119.48	113.49	115.12	111.97	118.53	114.23	114.47	119.54	119.77	112.62	113.45	115.19	128.64	108.46	120.67	116.24	115.03	115.47
111.89	110.42	116.03	108.97	108.95	108.33	110.5	109.07	115.66	118.52	112.41	114.17	110.75	105.66	107.65	112.79	113.47	109.75	110.16	111.05	119.49	114.31	110.24	116.72	114.61	108.73	106.8	110.5	106.77	111.63	112.75	109.62	111.89	105.95	111.51	111.64	112.72	111.65	114.52	104.3	110.8	110.81	109.27	112.49	105.97	107.73	112.05	113.73	118.87	108.75
105.27	96.636	93.552	97.563	102.71	99.822	96.453	99.72	106.84	103.82	97.326	95.837	96.769	103.83	104.09	99.47	91.668	101.27	100.71	103.76	100.74	97.344	101.04	99.796	97.762	93.573	94.359	102.24	102.62	99.469	103.94	104.32	96.853	100.14	100.6	98.658	98.417	99.586	96.786	95.507	97.846	97.934	103.24	100.43	102.63	100.63	103.4	101.77	99.871	93.97
103.99	110.99	105.15	105.36	108.22	103.35	103.06	109.37	112.9	110.49	112.37	103.11	106.64	101.66	100.54	104.09	97.686	107.95	109.26	109.49	105.28	109.44	109.45	107.07	105.89	107.3	111.26	108.39	105.61	104.85	101.83	103.99	101.74	103.63	100.85	107.48	108.58	107.19	103.75	100.55	103.78	109.26	111.49	105.22	108.23	101.52	99.048	105.42	103.83	100.26
104.31	106.39	110.87	104.8	106.37	110.11	112.43	115.61	111.31	108.85	103.37	102.51	104.78	108.69	108.86	112.7	105.45	104.41	109.2	109.49	103.97	106.47	108.04	99.251	107.02	111.99	107.59	110.16	103.65	105.83	110.04	107.93	103.62	109.59	100.17	109.01	113.21	107.79	107.28	108.99	107.06	110.48	108.99	108.88	103.57	108.49	107.87	113.2	111.29	107.73
113.65	113.82	117.21	113.84	115.8	108.33	109.38	112.57	114.68	111.39	113.7	114.21	113.29	115.58	112.49	112.88	108.1	110.06	110.77	114.52	104.35	107.44	111.13	111.52	115.97	113.42	114.12	107.49	106.79	118.48	106.49	114.77	108.57	111.36	108.11	109.85	110.45	111.81	108.79	110.76	109.77	114.63	113.45	118.15	107.49	110.58	107.53	115.88	110.35	117.4
105.48	104.16	106.75	102.94	106.27	107.38	98.578	108.91	105.11	106.87	110.31	106.91	108.64	105.41	107.12	102.62	109.27	108.02	109.39	108.56	105.53	112.14	107.09	101.2	105.94	107.33	106.24	104.03	104.4	102.99	109.5	107.25	110.14	100.95	106.76	110.21	105.33	103.47	107.76	107.74	102.88	101.14	109.7	102.04	107.31	103.08	108.04	110.37	107.49	103.79
109.4	100.16	99.863	101.18	106.17	103.2	100.89	102.71	102.32	102.54	102.77	102.34	108.27	96.778	96.023	97.671	104.26	103.09	98.704	101.22	101.23	99.636	100.58	102.01	99.765	100.5	105	95.359	99.824	100.07	96.95	103.08	102.12	102.36	103.03	98.791	99.761	96.056	100.36	99.543	103.7	104.11	96.299	101.09	98.405	98.098	106.42	101.94	104.85	98.25
110.87	112.74	119.15	117.08	111.21	117.81	118	116.49	112.6	112.45	112.14	110.74	115.82	112.23	112.06	110.2	112.78	114	113.31	115.37	109.85	108.82	108.85	112.68	108.54	108.74	113.89	108.46	109.64	103.69	115.76	107.16	116.5	117.74	114.71	114.58	116.67	113.49	105.94	111.47	113.41	109.2	110.17	107.67	103.79	110.23	118.78	116.05	104.02	109.06
112.59	115.17	110.19	117.33	115.57	111.35	109.94	115.42	119.81	108.84	110.77	115.77	108.63	113.88	113.14	108.42	109.78	107.94	105.06	119.77	105.84	111.73	113.92	108.76	113.65	116.32	110.01	108.47	111.24	110.84	115.35	110.87	111.48	116.09	110.31	114.03	113.85	117.28	113.19	116.24	105.98	106.12	110.38	108.63	111.63	113.82	107.47	119.42	111.9	102.44
104.33	97.13	103.35	103.18	105.26	108.57	109.52	105.62	102.04	101.04	106.26	107.68	99.277	102.82	104.14	107.51	104.55	101.62	102.42	100.26	108.04	102.39	100.92	102.56	102.39	107.47	104.21	108.65	103.43	107.69	109.99	101.08	107.11	103.69	100.42	111.77	101.08	104.14	104.22	98.551	94.014	106.35	103.38	106.48	107.56	94.858	104.52	100.73	101.1	104.74
110.51	117.47	113.3	106.91	109.09	110.65	113.69	111.5	114.75	114.41	110.36	113.38	111.82	105.27	113.06	112.48	105.48	111.5	109.17	114.3	111.39	115.05	105.95	110.9	113	109.33	116.58	119.64	106.67	119.39	111.84	113.87	110.77	110.6	112.3	109.77	107.49	106.59	111.73	108.99	116.68	110.38	110.63	108.63	113.04	112.59	117.61	112.11	110.83	115.4
104.87	107	113.91	103.54	107	112.24	100.79	102.56	105.59	109.67	103.2	101.93	106.27	108.6	102.32	104.9	106.23	103.38	104.39	101.14	107.32	100.78	102.31	109.3	104.52	106.6	111.72	103.73	103.57	109.25	108.04	105.98	108.22	105.72	110.4	108.29	102.48	101.73	108.91	107.04	108.26	108.99	103.11	111.31	108.66	109.61	105.93	108.38	103.1	103.34
110.41	101.69	113.82	105.55	105.4	103.67	105.48	102.33	107.69	105.99	108.3	105.5	102.72	103.27	103.21	105.18	110.44	103.97	103.65	103.02	105.69	109.63	106.04	112.58	109.94	110.32	108.3	108.48	104.18	108.83	101.22	105.83	107.23	102.41	109.84	108.04	100.65	103.73	107.55	111.56	112.36	107.34	106.22	98.57	106.25	99.826	103.42	114.22	105.19	97.499
106.83	112.31	112	113.23	114.36	116.34	108.34	106.48	114.7	113.73	118.3	105.61	109.5	109.51	109.44	113.47	119.67	109.44	113.82	116.6	115.76	109.73	117.51	111.49	113.28	113.26	116.26	106.52	114.1	108.69	110.5	114.69	106.44	113.76	113.52	115.9	110.17	109.87	104.53	110.82	107.99	118.06	113.45	113.08	116.58	117.2	116.1	112.98	116.67	114.36
111.42	110.05	113.23	112.61	109.01	108.85	109.16	111.08	108.06	104.06	111.76	107.33	107.6	114.49	115.53	108.14	116.24	113.57	111.45	110.74	110.3	113.37	115.75	111.84	115.72	113.63	107.02	118.52	116.6	107.8	112.11	114.16	114.29	111.66	110.18	109.16	113.52	112.16	109.37	113.16	113.35	111.91	109.87	111.82	109.37	113.67	108.51	118.76	105.48	108.43
112.77	112.94	106.58	110.93	111.63	107.78	112.49	112.94	110.73	113.48	114.33	111.56	104.28	111.45	101.22	115.68	109.28	110.79	111.39	117.75	110.98	109.01	110.82	112.88	111.52	108.91	113.39	109.27	114.43	108.4	111.13	112.07	107.58	115.96	110.72	115.77	111.33	114.88	106.26	113.49	104.77	113.36	105.26	110.75	107.43	109.01	112.8	112.15	105.55	111.3
112.13	110.71	112.53	110.42	117.34	110.77	111.73	106.31	104.99	109.56	111.4	112.03	111.22	110.4	105.16	114.86	112.55	107.03	113.56	112.1	115.12	110.61	103.96	112.9	106.3	108.64	110.58	112.42	113.46	105.97	108.98	109.61	113.43	109	109.9	106.96	110.71	110.61	105.68	114.96	109.26	107.42	116.44	114.16	109.03	111.12	106.66	110.17	106.06	115.8
109.41	108.97	107.74	103.33	108.06	107.11	111.69	105.37	111.95	100.25	94.738	109.97	106.55	105.08	106.3	107.47	103.47	108.01	103.13	105.91	105.49	102.35	103.76	106.13	106.78	103.6	109.59	110.47	112.86	104.34	102.96	100.29	110.94	101.7	105.17	106.2	109.34	101.05	107.09	110.02	108.11	101.43	107.67	105	107.39	103.32	105.69	103.26	111.06	109.68
107.19	119.92	117.49	110.33	115.32	107.01	106.3	109.43	112.54	114.42	109.87	108.71	104.58	108.5	107.3	109.1	111.11	108.03	109.49	117.01	114.52	110.49	106.61	114.02	108.47	115.72	112.7	103.66	106.01	104.22	102.38	109	118.33	116.89	108.31	112.1	108.33	115.48	114.26	112.2	110.41	107.31	108.73	112.91	110.65	106.24	103.59	107.97	107.86	103.49
118.97	126.12	117.19	108.97	120.26	117.1	123.65	117.62	124.16	115.35	116.9	120.74	116.84	112.41	117.31	120.21	120.25	113.39	126.01	118.19	119.07	110.31	118.01	111.41	113.99	116.98	120.9	111.34	114.51	119.8	114.86	118.17	119.85	119.33	115	110.96	118.34	124.97	115.33	118.35	117.24	121.74	117.33	119.37	121.52	117.88	118.78	114.4	119.48	112.81
106.53	106.4	103.43	100.8	98.313	105.35	107.73	108.38	104.68	104.26	110.34	100.25	103.6	108.37	108.31	106.64	106.4	108.61	107.12	100.15	107.43	114.12	101.83	112.82	105.95	106.59	110.96	107.07	102.96	104.14	100.99	104.33	111.61	107.06	108.1	105.96	108.67	106.54	101.96	108.21	104.69	107.45	111.4	113.43	103.44	104.14	105.21	98.366	105.67	103.43
111.04	111.99	111.94	106.8	101.91	110.07	108.08	106.74	111.05	108.91	109.65	103.26	111.92	112.99	117.78	107.22	105.34	110.38	102.36	105.28	105.8	107.36	117.11	109.08	109.69	111.54	111.4	107.78	116.11	112.35	114.95	112.31	108.43	115.89	102.19	110.98	112.82	113.31	104.6	111.04	110.35	109.12	123.59	114.45	107.08	113.69	110.46	103.66	113.28	110.82
91.078	100.22	97.425	106.96	102.95	99.707	100.49	102.65	95.163	99.146	97.081	106.22	99.154	100.72	100.96	94.403	106.16	105.14	101.76	100.39	100.99	105.12	95.888	96.534	102.72	107.47	103.16	102.12	98.449	104.55	103.81	99.664	94.291	100.32	100.05	102.71	97.927	97.505	109.27	99.766	97.542	98.895	103.03	104.33	97.594	96.112	107.23	93.297	101.55	103.55
108.81	114.88	112.76	108.58	113.06	111.03	106.77	110.18	113.59	110.44	108.6	107.64	113.19	113.6	105.02	113.07	109.22	114.03	106.77	108.02	112.05	108.81	107.29	115.93	106	112.71	110.83	105.52	112.49	113.12	114.14	110.25	105.42	109.44	108.87	107.79	110.16	115.35	108.25	106.27	110.21	107.18	108.04	113.46	108.6	107.46	109.09	110.72	103.27	112.32
107.13	105.64	102.09	101.42	95.967	105.63	105.77	99.424	110.77	105.28	98.242	105.55	110.04	102.93	103.81	98.161	99.846	105.71	102.54	107	107.25	99.945	112.12	109.49	95.813	107.1	103.64	103.47	104.44	106.78	94.967	97.301	105.88	106.05	104.92	105.62	108.61	102.88	102.33	99.246	109.04	98.397	101.93	100.43	100.62	109.17	108.24	109.55	109.23	100.99
114.36	113.97	116.18	116.88	122.74	117.72	118.28	119.43	121.24	120.22	116.12	126.9	115.03	114.61	123.95	116.19	122.72	120.97	119.42	119.39	118.92	115.32	120.95	116.14	113.45	116.63	115.12	119.35	118.94	120.03	121.04	112.04	117.9	117.86	114.23	117.27	115.76	119.39	123.02	121.08	117.54	117.31	112.31	116.2	114.52	116.02	120.95	116.67	119.24	115.1
99.485	96.424	101.92	105.03	103.01	107.64	104.09	102.31	107.78	102.6	102.73	99.968	106.92	104.81	105.17	99.083	107.33	111.4	105.31	96.598	106.08	102.03	107.45	101.41	100.12	99.976	102.89	102.66	104.32	102.49	103.95	99.648	104.15	97.04	103.39	107.59	105.16	100.72	101.13	98.769	102.57	107.62	104.8	106.28	104.84	103.02	107.7	101.21	102.62	110.91
114.76	112.64	110.69	113.6	105.6	112.22	107.52	113.21	114.71	108.28	111.01	112.78	110.3	109.5	115.14	117.88	113.35	112.31	105.73	108.95	116.45	111.23	113.54	113.09	113.37	108.75	112.28	109.7	111.92	104.65	113.86	114.63	115.68	113.35	117.62	108.55	110.45	117.05	109.56	112.41	109.86	111.88	111.27	111.78	119.69	111.41	112.79	115.76	110.11	111.26
102.69	100.88	112.61	108.61	106.37	102.45	107.06	102.46	104.42	103.48	110.78	114.37	102.67	96.233	108.62	107.68	100.44	104.49	106.06	105.29	96.518	107.79	101.5	108.43	99.258	107.61	109.16	109.62	104.53	108.17	104.86	107.83	101.64	104.38	103.04	106.73	102.85	106.61	106.18	108.22	101.72	109.29	103.73	105.7	107.84	105.76	104.67	112.7	105.54	108.95
101.69	104.74	106.35	105.25	109.98	104.12	114.64	105.34	106.97	104.08	105.8	107.06	99.339	105.67	104.72	108.96	106.41	106.05	106.99	102.59	112.38	112.23	109.44	110.03	106.1	106.61	104.05	110.05	115.29	105.11	101.46	111.7	115.14	107.3	106.6	105.59	111.46	104.67	113.33	113.94	111.1	101.65	103.42	104.01	106.14	100.94	108.63	110.78	99.238	106.38
113.67	111.29	108.55	109.13	109	110.38	112.3	114.48	112.78	118.12	117.98	110.53	111.7	109.31	116.99	112.49	105.68	110.29	111.79	113.71	109.05	116.8	114.69	111.42	115.07	117.2	115.75	109.81	115.06	107.03	108.01	110.32	112.48	110.76	107.59	107.32	111.36	107.48	103.64	109.38	114.67	112.63	113.35	114.77	105.91	108.49	109.32	107.19	117.12	105.29
96.814	102.92	95.854	98.011	101.95	100.16	97.022	102.39	93.083	100.03	104.17	102.09	101.94	97.957	104.19	101.01	105.01	93.941	94.775	101.9	104.05	97.184	104.11	98.384	106.2	97.781	103.87	101.86	103.69	97.741	98.937	94.936	105.46	97.279	98.073	103.89	100.81	103.73	100.74	97.715	105.65	99.529	95.14	96.068	101.09	98.554	100.1	103.08	98.322	95.462
110.33	108.01	110.79	111.66	99.712	109.03	109.71	106.62	112.23	108.72	106.18	110.64	114.51	107.94	114.75	114.29	106.43	107.88	114.1	110.74	106.71	109.57	109.79	110.06	108.72	109.71	103.58	108.39	112.98	110.27	108.2	113.79	115.87	114.77	113.56	115.16	108.4	116.1	114.62	117.83	112.25	112.6	107.74	110.13	108.4	114.69	110.08	111.94	115.68	111.91
112.27	114.78	114.52	110.48	108.86	114.9	115.08	111.54	106.31	112.72	110.08	111.47	115.47	109.73	117.27	108.02	113.58	110.05	117.16	111.19	114.51	121.51	113.73	115.65	108.8	117.41	110.78	111.98	110.64	109.99	111.86	115.34	109.66	111.17	108.11	113.53	111.63	114.73	113.61	111.42	106.68	108.96	116.16	116.82	108.75	109.45	104.81	113.54	111.76	111.32
118.33	118.08	118.26	115.24	120.87	122.56	118.22	118.12	120.09	114.08	116.4	114.26	118.33	113.96	117.51	114.07	123.18	117.57	125.74	123.38	118.83	116	114.19	113.46	118.75	116.01	112.69	119.09	115.43	121.6	118.3	114.75	116.61	115.51	114.8	111.77	112.1	115.42	109.46	111.71	121.99	120.09	121.07	118.89	111.61	121.65	120.89	125.96	119.13	116.58
106.83	101.34	106.02	103.71	104.19	99.914	100.73	96.169	100.07	101.4	101.9	97.291	103.39	104.81	103.71	96.762	95.246	111.06	105.95	95.816	103.07	102.79	100.66	92.397	97.378	98.896	105.36	102.21	106.66	95.46	93.175	97.211	97.54	99.846	105.01	100.71	100.05	100.24	96.379	97.443	100.57	99.848	99.643	96.585	100.9	97.615	104.58	96.95	100.95	104.65
110.85	116.17	104.47	113.34	109.42	111.27	111.32	111.26	111.86	112.36	114.93	112.18	110.23	111.42	115.05	106.31	115.13	114.77	106.11	113.87	117.65	113.16	114.49	109.51	108.42	113.53	111.19	114.98	118.8	112.36	117.9	110.02	103.64	122.55	106.79	111.39	108.39	113.97	114.79	111.54	111.13	113.05	113.6	108.72	113.24	111.88	112.77	114.68	109.84	111.81
111.61	103.3	104.68	113.99	115.13	102.94	105.06	103.08	105.21	108.45	106.88	109.7	103.76	108.12	109.18	109.23	107.57	104.03	98.732	105.62	101.35	105.5	110.68	107.08	106.15	106.34	107.74	110.72	99.471	110.17	100.32	114.49	104.91	107.17	102.99	105.15	103.85	103.82	102.5	105.19	95.981	110.85	107.13	108.44	104.34	104.4	101.34	110.36	105.77	101.66
110.46	110.07	114.95	114.07	109.94	116.48	107.97	111.58	108.58	104.62	111.13	106.51	110.63	109.17	107.07	107.68	117.52	105.26	108.22	113.38	110.69	110.01	112.13	113.22	117.74	113.15	110.06	107.98	104.27	114.39	114	111.11	113.55	106.34	108.29	117.84	117.67	106.29	109.03	106.95	106.43	109.54	113.61	110.92	112.07	111.48	116.48	110.83	109.31	110.19
100.29	98.499	104.53	104.17	100.61	95.399	96.202	101.8	96.896	106.41	99.74	101.46	97.53	98.761	100.1	97.93	95.284	96.357	105.38	103.49	106.63	97.076	96.233	99.174	97.611	101.8	100.98	97.466	99.828	102.96	98.168	99.829	97.249	102.63	101.34	94.637	101.42	100.88	100.75	96.298	93.647	94.266	101.3	105.31	98.845	101.49	98.137	101.88	98.833	102.28
112.14	111.14	110.72	109.06	112.82	114.84	111.15	114.33	110.05	109.05	114.85	108.75	110.53	114.19	112.55	109.37	114.01	110.34	105.58	107.95	113.51	111.91	119.42	112.22	114.29	108.64	109.57	108.4	107.08	105.61	118.32	110.66	115.87	111.23	113.55	112.81	111.58	115.53	103.56	110.29	109.19	113.78	110.26	113.81	108.42	114.84	112.4	112.61	109.86	110.92
104.65	113.87	109.75	103.45	106.65	106.17	105.48	103.74	105.81	100.04	103.32	106.92	105.94	105.22	110.94	101.23	107.11	110.4	106.76	104.11	102.55	108.57	106.19	106.37	105.65	105.13	106.02	108.36	105.95	104.91	106.08	109.27	104.15	107.47	106.95	100.93	101.71	99.42	105.69	99.688	101.76	108.26	109.08	110.14	111.6	107.21	118.2	104.51	100.64	101.98
95.282	101.41	98.849	89.983	101.8	97.866	101.91	94.661	101.86	99.853	99.82	93.236	108.34	97.564	100.03	102.6	104.44	101.42	93.773	96.45	100.43	98.695	94.965	98.328	99.288	96.548	98.288	99.057	97.227	98.878	94.621	99.022	98.717	97.826	102.68	94.495	94.911	97.857	96.77	101.49	98.714	98.902	97.343	94.487	102.66	100.76	98.37	100.33	98.94	101.36
104.78	111.49	113.28	104.3	111.46	108.75	101.94	106.29	109.99	110.35	106.74	103.74	102.37	110.99	102.56	110.73	107.84	104.01	109.9	102.01	109.11	103.39	106.91	104.03	101.45	102.07	112.76	106.8	106.58	106.2	108.87	108.27	102.84	100.04	105.36	107.84	102.85	103.59	106.15	100.85	104.59	103.13	96.262	106.22	107.96	104.62	106.92	110.58	108.88	109.45
117.69	112.02	112.84	113.55	110.56	100.05	108.49	113.79	111.34	112.04	119.18	110.72	109.97	113.16	112.94	114.83	104.47	108.09	106.1	114.48	112.46	113.45	111.93	109.51	112.55	110.9	111.81	114.12	110.32	118.75	108.92	110.52	104.95	110.85	112.78	106.59	106.22	104.12	112.55	107.57	112.18	108.18	114.85	104.33	113.1	110.45	113.53	108.25	110.35	112.21
106.54	103.02	107.18	108.34	106.74	105.64	105.73	102.35	112.26	106.81	108.2	107.27	104.26	102.66	107.67	108.95	109.45	105.93	100.04	106.07	113.64	108.67	108.84	97.653	107.66	107.46	105.42	110.43	106.37	102.23	101.83	102.33	104.45	105.96	107.28	106.2	103.16	106.21	104.8	111.01	96.693	106.34	107.39	109.18	103.66	112.16	111.9	103.78	98.102	106.63
107.56	106.71	97.889	106.23	107.84	98.105	112.57	103.03	101.91	115.01	105.74	98.497	103.1	98.655	105.98	98.173	104.45	108.71	111.56	107.73	104.51	104.65	103.32	110.02	110.33	114.27	106.27	103.96	103.31	111.14	104.65	105.23	110.88	106.72	104.94	102.36	107.98	101.77	102.17	102.07	107.18	107.05	105.09	106.45	108.16	107.81	103.74	104.62	104.52	106.47
107.08	103.37	97.422	111.82	104.88	105.12	104.78	101.73	106.97	106.78	103.67	105.85	108.11	110.58	109.03	101.37	104.16	109.49	97.224	104.64	105.04	104.61	107.56	108.88	106.17	101.15	105.06	111.1	105.21	106.57	108.63	112.68	112.73	101.46	109.07	108.16	105.14	104.55	101.67	102.19	102.87	112.45	104.67	109.42	98.207	105.9	107.08	106.39	104.15	100.09
103	109.49	107.74	113.34	107.7	115.45	115.47	110.02	112.71	104.79	112.93	109.94	101.82	116.49	111.99	107.99	112.09	112.59	112.58	110.62	102.25	109.71	112.49	109.44	107.96	105.24	115.67	114.45	111.74	110.39	107.58	110.85	111.28	110.43	106.8	113.16	114.41	110.17	111.34	108.09	108.68	110.3	116.2	117.51	114.48	115.97	102.46	111.36	111.7	113.32
103.52	92.096	101.32	97.18	105.41	101.4	98.109	100.46	97.999	106.12	101.99	96.776	99.337	99.775	105.36	103.08	106.31	99.911	103.56	103.11	98.546	102.32	101.31	103.13	96.059	99.99	97.605	103.15	107.11	99.079	104.61	103.42	102.04	104.26	104.54	94.174	105.15	97.095	101.73	104.08	100.38	103.96	105.53	96.72	92.006	102.03	102.13	102.24	97.403	98.858
112.08	114.04	112.9	114	109.96	109.1	109.19	119.46	109.02	114.33	111.41	115.79	111.8	111.43	111.84	113.39	114.56	111.28	108.03	109.82	117.07	116.16	114.95	115.09	111.11	106.22	106	111.76	113.37	106.62	111.6	107.52	114.39	108.06	113.19	116.48	113.54	109.15	110.42	109.21	112.76	108.99	113.09	103.98	103.93	107.06	113.24	109	106.16	110.25
107.55	104.67	98.676	110.61	100.98	104.13	101.84	108.73	104.79	107.07	109	101.45	101.19	109.21	101.14	110.69	104.17	97.288	101.02	103.3	109.47	105.36	110.78	103	102.99	103.08	94.208	102.05	104.1	102.05	103.34	105.43	109.23	111.75	106.14	106.63	102.46	106.25	104.87	109.66	102.12	106.58	103.05	103.55	101.94	104.55	100.51	101.39	102.97	107.91
126.86	115.62	117.84	114.99	126.76	121.62	117.13	119.84	113.57	122.54	117.76	113.87	118.78	113.58	116.06	117.89	116.09	117.86	119.75	120.08	117.03	120.56	117.83	111.23	123.88	111.54	114.29	124.39	118.22	114.53	115.5	105.63	119.05	114.79	122.55	119.62	117.52	112.84	122.51	115.65	119.9	121.36	119.42	117.53	109.68	118.92	111.61	120.06	121.83	120.25
99.691	103.48	103.46	97.613	105.21	102.06	103.98	102.83	103.36	95.915	106.08	98.444	100.8	98.36	105.74	98.93	106.27	103.6	106.53	97.644	93.928	104.02	105	93.762	101	102.57	95.389	104.49	98.609	100.35	103.36	104	93.844	100.73	108.94	98.853	106.66	102.6	99.951	98.905	95.613	96.914	105.41	100.6	100.58	101.75	95.439	97.904	103.91	99.642
105.66	109.23	106.63	106.42	103.86	106.3	104.45	107.32	111.08	108.96	111.59	102.46	104.66	110.47	109.43	106.06	106.63	106.53	109.52	107.83	97.446	113.64	109.89	105.21	111.37	105.83	99.912	107.59	102.15	102.04	106.27	98.879	109.91	102.88	106.36	111.82	103.94	105.76	112.03	98.997	106.89	105.36	107.42	106.18	100.31	105.42	107.75	102.88	103.12	111.81
103.16	106.3	106.12	106.39	108.93	110.07	109.88	107.81	106.45	112.14	106.78	105.26	108.34	109.75	108.35	105.29	107.38	106.39	107	104.07	104.69	105.8	106.38	99.33	105.44	107.41	110.88	107.29	105.66	112.12	112.13	107.64	102.07	107.35	107.98	110.45	105.08	107.26	105.79	105.72	102.22	109.68	105.4	106.73	105.77	109.06	110.28	109.53	103.5	105.16
109.82	106.51	110.42	103.99	115.47	102.28	116.33	111.4	116.47	112.87	108.38	106.9	111.08	112.69	112.37	111.57	107.85	108.46	107.71	114.06	106.95	110.96	110.02	115.69	109.5	107.95	108.51	112.62	108.38	109.17	104.54	111.26	112.3	108.47	111.57	110.79	115.66	109.08	108.55	111.07	112.29	108.83	116.59	109.52	109.22	108.51	111.75	107.46	116.05	113.2
104.48	102.45	105.03	105.01	103.96	103.63	105.88	101.94	105.34	107.73	103.41	100.24	105.45	102.26	107.59	102.89	100.59	100.27	102.4	102.02	107.59	101.92	104.45	98.878	100.5	105.3	103.68	102.32	105.31	102.12	104.72	106.8	96.528	106.8	99.81	106.14	101.16	99.624	109.08	95.282	101.86	100.6	104.13	97.658	105.85	103.29	103.54	108.58	107.58	101.13
109.85	105.96	105.49	105.38	106.46	100.73	111.58	105.75	106.22	100.65	104.67	105.92	100.04	101.07	100.69	104.91	102.38	102.25	109.81	104.79	107.25	105.91	103.47	102.58	106.35	104.45	106.04	112.56	101.14	111.91	112.9	107.45	103.76	102.81	105.14	111.37	104.43	104.88	106.68	105.66	102.82	102.79	107.4	108.49	103.06	101.64	105.8	101.21	101.75	106.41
100.91	105.95	108.78	108.81	107.51	110.35	108.19	106.98	104.12	105.97	111.74	102.47	101.21	104.03	107.32	108.38	110.81	109.12	105.15	104.33	104.91	109.49	104.9	112.48	108.55	105.82	102.52	109.96	101.78	106.91	106.02	105.92	101.81	106.43	104.5	107.25	100.96	103.99	111.29	106.14	100.92	97.486	108.03	109.5	100.94	99.306	103.38	110.19	112.23	108.45
108.47	109.83	118.68	111.51	109.72	115.17	112.96	108.62	104.47	106.47	110.54	117.57	104.25	111.03	113.67	105.95	109.1	110.06	110.36	113.6	112.96	113.17	112.96	107.66	110.19	109.19	116.9	106.31	101.61	109.41	111.92	104.49	104.03	113.22	109.82	111.04	108.84	110.37	112.12	108.41	113.65	112.24	107.43	112.6	107.85	111.44	109.2	106.62	107.87	107.55
97.907	95.526	97.891	98.395	100.23	97.258	95.578	99.211	101.81	104.08	99.315	99.696	99.662	101.4	102.89	92.661	100.79	103.96	102.81	98.525	96.82	99.8	98.891	106.98	99.391	101.68	103.05	97.663	101.19	100.83	101.32	102.21	97.17	98.001	103.61	100.38	99.321	104.38	104.74	97.75	97.7	103.82	96.166	107.33	104.5	99.2	95.81	108.03	101.36	102.69
108.41	113.62	107.13	109.89	113.78	115.3	111.02	107.14	108.2	113.82	116.71	124.39	116.81	109.7	107.22	110.02	113.04	114.08	113.33	109.72	113.93	115.63	110.52	104.21	108.21	113.75	115.33	110.36	113.12	109.1	111.58	107.95	114.98	110.66	109.38	115.58	112.5	110.18	116	114.4	116.05	111.65	116	112.9	109.09	111.18	112.49	111.11	115.45	110.55
97.643	97.802	102.69	93.49	105.49	98.677	102.7	105.66	96.553	100.27	102.43	97.006	98.817	99.593	98.462	97.433	104.9	106.37	94.54	106.75	93.795	104.53	102.38	103.43	99.387	97.112	104.16	99.88	98.599	101.58	101.79	102.03	96.656	98.323	98.943	102.07	98.736	104.6	101.72	101.29	98.369	99.164	95.72	98.91	103.65	101.41	94.563	99.249	104.16	98.235
99.611	108.05	107.24	103.59	103.15	109.04	106.83	108.67	105.29	107.64	100.44	102.18	104.66	99.697	100.76	101.86	103.35	108.88	102.17	102.79	100.53	104.2	103.8	104.2	103.91	98.122	100.37	104.61	105.77	104.8	101.28	103.4	104.51	105.15	109.1	104.26	108.4	102.4	106.74	103.36	101.62	103.19	102.84	106.35	105.88	102.34	102.12	108.99	106.72	105.79
103.22	104.27	106.41	112.74	105.61	101.82	113.27	107.02	104.39	106.58	102.2	103.52	111.05	101.96	107.83	108.58	107.44	104.93	101.08	102.54	102.15	96.952	103.94	112.97	107.13	108.72	96.274	107.26	103.43	100.04	103.2	106.31	106.73	98.117	107.93	102.73	99.842	105.61	96.05	103.45	108.62	102.66	107.2	105.45	107.43	113.34	93.93	107.66	98.131	110.24
99.875	99.735	104.45	103.05	96.834	107.12	103.43	104.65	101.96	102.57	102.48	100.72	101.05	94.614	99.476	95.968	101.16	100.63	96.151	101.93	101	108.46	102.28	106.26	103.18	98.507	100.38	106.21	104.75	97.29	103.92	97.958	101.08	95.639	97.393	104.71	102.21	102.16	100.74	105.26	104.84	103.43	110.13	96.791	100.33	103.17	106.49	95.104	96.509	104.65
105.04	98.339	102.92	100.83	99.488	103.22	96.202	99.64	101.84	105.3	99.476	96.851	101.46	100.76	102.69	99.017	92.314	91.924	100.84	103.21	98.789	103.45	102.62	99.103	101	101.25	101.34	96.646	106.89	99.94	97.431	101.14	100.74	104.57	109.47	94.223	99.27	100.18	103.45	95.084	93.257	104.04	105.55	101.49	97.36	97.703	94.769	100.25	98.845	102.31
109.76	112.63	110.8	109.55	108.27	110.94	115.48	104.28	111.85	115.65	114.62	113.49	118.3	112.03	107.46	116.15	116.88	112.69	112.41	109.48	109.38	121.43	106.92	115.13	111.42	115.64	112.85	111.49	116.34	112.48	110.41	114.14	112.71	113.41	107.43	112.02	111.67	114.44	112.1	110.12	104.9	116.38	110.4	107.34	115.26	111.62	109.93	112.98	110.21	109.8
108.75	110.93	108.08	102.2	109.82	104.5	109.04	104.57	107.21	111.62	98.946	108.84	104.1	102.34	106.55	106.87	107.05	104.61	109.07	103.06	113.56	104.53	107.51	103.62	105.21	107.98	106.59	105.87	103.56	111.84	108.9	110.04	105.81	101.34	109.74	104.77	105.1	109.06	114.4	105.81	104.67	104.26	104.86	103.71	109.7	108.52	103.35	111.85	97.924	105.45
98.016	104.55	99.44	97.278	98.629	101.83	102.09	97.367	103.62	98.281	96.378	98.74	103.64	107.07	92.171	99.317	95.853	98.61	100.61	102.66	102.62	94.017	95.681	99.355	95.379	93.437	97.62	103.02	98.05	99.804	104.04	96.77	100.29	98.717	100.06	97.638	107.25	100.05	97.362	97.768	100.95	102.34	99.644	101.98	102.9	99.498	104.03	100.08	96.192	96.33
107.29	110.67	108.36	105.76	104.57	104.76	110.38	106.06	104.88	106.4	105.65	108.55	104.42	107.1	103.58	105.96	104.38	107	109.24	103.79	106.58	104.23	111.48	104.36	107.75	108.43	102.21	107.07	106.52	101.27	109.97	112.81	109.95	108.79	100.35	103.37	104.62	105.17	109.77	102.17	104.85	105.13	103.39	108.16	112.78	106.68	114.14	109.72	103.67	106.05
97.822	103.47	104.95	109.29	99.636	104.7	107.54	102.99	106.43	109.96	101.24	112.54	110.93	105.12	107.99	104.88	110.69	105.61	108.74	107.8	106.93	102.86	105	100.26	106.21	101.21	111.14	102.02	103.79	103.09	101.3	106.03	111.36	102.72	105.03	110.51	108.12	102.14	105.4	108.25	110.83	100.33	104.17	108.83	107.44	105.47	107.74	106.68	104.2	101.9
107.61	109.32	104.38	105.93	102.78	110.16	107.09	100.64	107.18	110.6	108.86	105.8	101.24	112.04	104.4	106.93	102.42	99.379	112.04	104.13	108.14	100.21	107.16	112.02	112.29	103.95	108.9	102.46	103.09	98.424	104.13	105.68	104.07	104.61	100.64	104	105.1	101.56	106.65	112.36	104.24	99.45	104.77	113.06	102.51	108.66	106.09	106.16	104.27	101.44
108.61	113.18	112.46	108.5	110.93	110.81	112.8	108.16	114.31	107.55	109.87	120.81	111.64	112.67	108.14	114.28	113.64	111.5	103.76	106.64	109.08	115.9	116.6	109.94	115.22	114.8	113.49	110.34	113.39	109.72	113.54	107.16	114.15	107.61	108.81	114.19	107.04	108.06	115.84	109.76	111.34	110.66	112.59	114.78	109.34	108.72	106.08	115.74	112.63	113.72
103.42	104.53	111.21	108.11	104.46	102.88	109.93	108.45	100.16	103.45	104.84	106.74	103.08	110.56	105.88	103.26	102.24	106.32	104.3	111.25	104.61	104.83	106.65	106.49	105.67	101.23	106.77	105.18	101.49	113.68	110.39	106.08	106.04	108.9	113.75	104.6	104.66	108.53	106.66	110.05	107.3	99.477	97.663	101.31	105.11	103.68	95.901	104.01	107.59	106.49
101.04	101.86	96.649	98.197	99.575	106.04	99.413	101.41	103.03	103.14	100.43	100.24	99.963	97.604	99.256	101.23	96.094	100.94	98.117	98.646	100.16	105.99	98.095	100.61	94.63	96.013	95.227	90.632	100.5	99.862	95.53	102.25	103.19	100.63	98.339	101.46	97.422	101.82	95.895	94.831	100.34	105.49	104.07	97.006	98.187	98.635	106.84	104.66	99.802	99.812
106.36	106.37	111.59	104.65	112.16	107.47	105.55	106.99	108.59	108.24	108.57	106.87	113.44	110.55	105.49	111.46	105.68	108.54	105.31	101.14	109.28	111.12	103.74	110.46	114.07	115.77	105.33	101.17	101.86	100.77	101.8	104.78	105.69	109.98	101.07	103.78	107.22	102.14	103.62	106.85	107.28	105.59	104.85	105.85	105.09	102.58	108.6	102.81	102.74	102.47
117.48	115.47	116	121.03	118.11	114.95	114.25	120.37	112.26	112.28	124.63	124.54	123.54	116.56	117.1	120.32	117.39	115.11	120.96	115.74	116.42	115.36	116.13	116.74	117.93	122.49	114.28	115.34	115.68	114.57	122.52	122.33	115.85	117.84	117	122.19	120.95	111.15	116.6	118.83	115.74	117.26	113.95	115.6	120.61	117.48	130.82	117.3	119.88	118.9
104.78	116.42	116.59	114.96	108.37	114.84	110.31	106.66	111.49	112.24	112.7	105.72	107	109.42	113.01	116.4	115.94	115.7	121.76	113.63	116.02	115.61	111.21	107.92	106.65	112.23	104.04	106.04	112.77	108.71	106.11	115.94	106.57	111.53	113.06	114.11	112.4	104.99	105.58	110.17	109.79	111.17	111.41	108.51	105.27	111.42	112.5	115.87	110	113.77
102.37	102.39	107.06	109.62	107.04	109.93	108.92	106.22	108.85	100.74	102.97	109.16	105.79	101.38	105.64	104.39	107.68	104.68	110.91	106.58	104.2	100.48	109.92	107.41	106.8	101.99	104.92	100.32	105.4	105.66	107.04	100.44	102.56	101.69	103.06	107.06	107.33	103.14	107.5	102.57	106.43	108.44	112.09	108.46	103.88	103.14	105.96	102.95	98.737	103.64
100.55	97.271	106.83	101.59	100.77	97.674	93.251	101.23	105.23	97.285	100.61	98.488	102.22	105.13	102.63	103.44	100.03	101.26	101.45	100.24	103.78	95.784	95.73	100.47	95.808	103.69	95.664	98.731	98.992	92.885	98.951	97.06	96.489	99.769	103.2	98.97	97.653	95.147	101.61	92.392	94.837	100.31	97.306	99.333	98.053	95.962	98.681	103.92	95.84	100.99
104.88	109.56	104.72	107.05	105.2	108.87	111.35	107.33	102.94	105.62	106.4	101.45	110.54	102.24	102.53	103.35	107.12	101.89	101.39	108.85	108.86	105.25	109.69	110.79	107.68	106.08	102.44	104.78	109.32	109.82	105.83	107.02	107.46	104.05	106.6	98.277	100.84	107.97	106.53	106.36	100.82	107.85	109.11	104.86	104.09	100.1	106.77	102.58	109.24	109.63
116.86	111.94	120.48	119.98	107.68	119.11	114.08	118.73	109.38	110.81	111.71	113.91	110.76	114.51	113.75	112.56	110.06	108.66	117.07	111.84	112.44	109.02	106.68	112.43	114.63	108.89	110.71	117.38	118.13	109.13	108.71	108.74	114.13	113.15	115.7	106.94	108.44	109.28	113.77	109.66	109.66	106.44	112.06	114.08	119.07	120.11	110.55	110.71	113.24	113.02
94.648	101.68	100.57	105.14	101.07	95.689	97.048	106.9	100.32	98.007	100.3	106.65	101.05	96.235	100.04	101.37	103.79	100.23	103.39	93.312	99.404	96.505	99.262	99.406	95.659	100.42	100.74	100.24	96.526	100.72	103.24	97.815	102.47	99.674	97.787	105.95	102.56	100.65	97.155	94.617	107	96.517	100.59	99.687	103.12	101.99	103.93	95.164	102.61	99.143
102.94	98.121	107.63	109.64	102.41	101.98	105.63	101.16	107.06	101.65	103.09	109.14	102.26	99.177	99.449	103.91	97.468	110.57	103.98	108.26	109.21	105.95	103.71	107.67	103.78	106.86	105.5	102.84	108.33	105.77	102.66	104.84	102.88	102.25	107.47	106.81	100.47	101.08	105.19	106.82	100.91	105.76	102.53	100.72	107.29	97.932	99.453	101.53	105.65	105.06
97.065	104.91	108.02	102.18	96.806	98.982	104.38	110.19	104.09	100.07	102.15	105.35	104.59	113.98	105.44	107.16	103.7	105.68	108.22	109.16	96.838	103.41	105.98	103.25	102.07	102.56	97.811	103.77	105.29	103.07	101.92	108.39	101.94	113.48	104.88	112.45	105.85	102.91	102.6	100.86	102.91	103.79	104.97	103.15	106.55	104.99	112.96	108.03	99.666	110.58
102.65	105.4	103.95	111.28	102.87	102.86	107.95	108.21	107.88	102.91	106.66	104.35	106.86	100.67	111.43	103.51	109.34	99.266	106.27	106.73	108.03	110.67	105.99	104.47	104.49	99.535	114.26	103.17	108.29	107.39	108	104.96	103.16	112.38	102.43	108.65	107.73	106.01	105.7	108.42	108.17	105.26	103.73	106.27	111.18	107.5	110.42	102.78	108.32	107.59
104.07	102.1	95.76	99.058	104.59	99.003	103	109.84	100.84	96.381	103.65	105.94	97.561	102.73	98.957	97.195	100.46	102.26	97.476	99.866	102.27	95.872	102.92	109.25	100.69	98.942	99.373	95.367	104.82	104.91	94.189	105.2	97.022	103.47	100.39	102.8	106.4	97.809	106.8	96.85	102.9	99.558	94.798	97.639	104.37	93.024	103.8	100.47	103.87	101.5
113.16	116.9	113.24	121.31	110.52	110.1	112.04	115.29	120.82	112.4	113.7	106.64	113.37	105.47	110.74	112.23	110	116.35	112.42	108.73	116.14	111.73	110.29	108.18	108.4	109.6	109.85	115.04	115.93	110.72	110.14	117.63	111.57	108.7	114.26	104.11	109.3	115.08	120.59	107.91	115.02	110.82	115.28	117.21	105.65	121.57	114.04	107.61	115.96	108.38
106.79	105.03	105.04	100.92	105.7	101.53	109.26	106.06	108.2	107.77	104.85	105.45	102.21	103.21	97.738	108.16	98.152	106.33	104.42	106.93	101.14	107.08	101.22	106.6	94.056	102.93	107.98	108.76	104.19	105.56	108.03	105.11	95.707	106.57	105.13	102.12	103.81	100.46	105.07	109.45	108.89	109.74	104.75	98.453	105.07	100.51	106.99	108.57	98.841	111.78
103.69	111.6	105.51	101.55	104.17	108.68	100.35	110.02	107.15	106.34	101.02	106.48	101.36	103.06	105.89	103.99	112.72	98.785	107.08	106.13	106.68	102.08	113.33	103.31	105.82	104.19	108.98	97.166	104.73	104.58	107.92	98.692	111.91	104.34	104.54	103.82	95.127	106.76	102.82	99.412	108.83	112.18	105.89	106.62	103.78	102.91	100.91	95.53	102.54	106.89
110.27	102.37	103.33	101.2	111.52	102.99	108.2	109.48	108.52	104.31	103.31	105.04	103.52	108.37	109.18	99.374	101.44	107.55	110.78	110.33	113.86	106.05	105.28	100.96	101.1	101.95	101.57	103.1	102	101.61	105.26	103.82	102.32	106.32	102.27	102.08	108.32	107.36	110.23	109.73	107.84	114.44	107.19	108.82	105.28	110.03	104.45	106.14	102.01	109.39
102.6	105.6	107.09	110.76	108.48	103.51	105.26	110.27	112.45	104.26	101.84	108.18	110.15	109.14	99.676	105.32	107.41	103.59	104.11	99.528	105.17	105.66	110.54	111.89	112.88	101.54	108.19	107.43	105.12	107.41	105.09	103.89	104.73	113.31	102.29	105.86	110.66	111.53	104.91	105.34	104.29	103.31	105.39	108.31	102.76	103.63	103.02	104.38	106.38	103.43
90.34	103.66	101.29	97.003	103.47	103.61	106.89	97.618	99.936	101.82	95.217	100.59	96.426	99.19	103.15	96.742	98.931	101.44	96.335	95.883	103.61	99.674	99.105	105.24	97.469	101.59	100.19	104.93	101.15	101.97	101.4	103.58	103.24	104.92	108.77	103.53	101.04	94.403	99.778	102.82	99.558	104.34	99.033	97.241	106.01	97.443	99.563	98.16	102.84	98.919
103.16	105.92	102.9	103.25	105.68	110.23	112.63	104.94	113.98	106.27	105.27	108.91	105.86	100.59	105.94	108.45	109.5	106.76	112.36	108.79	105.19	107.07	104.85	105.68	102.92	108.19	101.43	105.54	104.83	107.3	107	102.71	110.39	103.99	110.83	109.08	109.13	107.69	109.33	102.38	107.63	109.12	108.65	104.39	112.24	103.84	108.55	105.54	103.19	112.44
110.24	118.77	108.2	108.85	110.6	108.08	117.48	113.69	106.38	104.02	108.81	111.22	110.06	109.36	111.82	111.14	108.22	101.98	105	105.76	113.78	109.14	112.65	109.98	115.28	118.43	106.81	108.63	113.58	114.9	110.34	112.14	112.09	107.98	109.44	108.44	104.42	109.16	106.22	110.24	107.91	110.86	113.9	105.07	107.36	111.85	103.87	102.11	111.69	116.63
100.67	98.878	104.93	108.36	103.1	101.96	103.84	101.18	109.31	102.1	107.58	105.94	103.32	103	104.22	107.61	107.13	102.35	101.71	107.15	102.78	112.64	106.05	107.78	106.3	102.23	108.02	101.96	109.72	106.53	106.06	109.31	108.93	104.68	100.81	105.82	104.85	104.53	111.97	108.71	101.01	103.03	100.3	110.84	100.24	104.78	104.18	110.46	100.33	110.21
97.778	110.36	103.53	107.87	105.19	102.69	105.39	103.46	103.79	108.46	96.66	107.46	105.56	110.51	112	100.3	105.52	111.83	100.78	107.5	100.53	110.78	109.34	106.91	111.54	104.36	102.84	98.202	102.55	100.23	101.7	107.87	100.71	107.95	101.09	102.92	105.2	106.92	107.44	106.08	104.67	105.02	101.75	106	99.415	107.97	103.81	102.71	107.42	104.35
105.27	107.76	105.2	99.612	102.24	113.24	98.77	112.96	103.48	108.8	111.44	109.84	105.56	110.92	103	105.42	113.8	97.474	109.9	105.35	117.39	103.95	98.118	101.8	107.35	108.78	108.95	110.32	103.46	108.53	101.29	101.36	107.24	105.87	105.25	103.72	108.05	102.65	103.33	102.75	106.69	101.5	102.73	111.85	106.42	104.41	107.31	107.79	100.79	100.9
110.77	107.57	112.91	111.7	115.15	114.91	111.76	111.94	118.91	112.88	109.29	112.06	117.13	112.57	105.27	113.12	114.34	109.96	118.12	112.51	110.58	114.18	112.46	111.46	114.69	104.1	112.7	117.23	112.94	103.17	113.6	110.53	107.79	116.05	112.74	110.85	110.48	118.09	105.65	110.33	117.46	111.42	115.93	110.74	108.78	114.5	116.62	108.76	112.89	110.77
106.45	101.59	108.36	112.92	108.72	103.33	106.34	109.4	107.51	103.87	105.64	104.22	107.93	105.73	106.58	108.9	106.24	106.98	100.2	101.8	103.62	108.47	96.751	108.19	106.48	104.66	110.06	106.36	113.85	109.51	102.79	108.61	99.964	106.96	107.87	109.14	102.92	102.15	107.01	110.94	104.26	101.42	109.16	97.314	110.17	111.71	110.7	107.55	109.62	102.48
95.88	104.66	109.98	107.21	107.49	106.95	109.21	110.63	100.03	106.49	103.42	95.632	96.887	99.742	101.04	103.79	103.48	103.61	103.88	105.61	101.74	101.78	99.899	105.53	102.19	104.31	112.57	102.46	99.866	106.9	108.82	105.54	106.13	104.52	115.16	106.5	104.65	113.45	109.98	105.51	107.32	104.68	97.25	100.21	103.34	107.56	106.73	103.94	102.31	103.69
96.321	101.56	101.28	97.714	99.179	99.868	99.092	101.27	97.206	102.35	96.962	98.618	95.879	106.44	103.28	98.867	96.671	104.2	96.33	101.92	98.968	101.57	106.31	101.7	104.26	103.61	97.912	98.127	101.69	98.184	96.577	102	92.854	96.923	94.169	102.23	100.13	97.616	97.763	98.694	96.888	100.95	106.35	93.713	104.01	107.64	101.96	98.99	99.56	100.53
95.399	94.95	100.23	99.353	103.34	99.326	94.708	102.48	101	97.039	103.88	96.984	97.508	102.46	97.566	98.807	94.455	101.92	97.205	99.087	94.697	101.93	99.352	99.141	100.61	99.409	94.592	98.681	92.319	97.762	102.6	102.15	95.224	100.98	100.14	105.64	104.5	100.47	92.511	98.618	93.341	95.817	100.86	98.202	107.99	96.782	105.74	103.29	93.257	99.25
108.39	107.21	117.14	110.71	114.07	108.34	101.16	105.91	110.47	104.54	105.92	104.32	116.1	106.05	105.76	114.04	105.68	110.8	109.7	104.57	111.9	110.84	117.48	113.03	112.45	108.84	114.46	114.57	107.34	110.25	107.13	110.43	106.1	112.69	115.48	106.09	112.34	114.44	106.86	104.67	105.67	110.38	103.52	113.15	103.77	109.25	111.67	108.84	111.54	111
111.34	110.55	112.68	107.28	116.67	102.53	108.6	105.24	114.21	107.18	110.91	113.55	108.48	112.94	107.5	107.14	109	104.38	108.53	110.06	110.52	105.59	105.71	108.92	114.73	116.47	110.98	114.47	112	112.41	116.11	107.19	111.65	108.46	109.7	112.39	116.17	107.89	112.94	110.72	112.85	114.42	105.24	110.77	111.43	114.4	109.9	102.37	113.37	110.36
100.73	103.9	109.62	110.12	105.48	104.52	111.18	113.19	112.33	107.27	107.13	98.406	109.13	109.88	109.35	102.8	108.19	110.41	104.63	109.13	105.09	106.41	110.23	103.77	109.73	107.77	109.66	104.62	105.11	109.81	111.89	106.72	108.02	104.8	102.62	109.27	104.96	104.88	106.76	101.3	110.37	101.35	100.57	111.97	107.35	105.61	108.37	108.52	109.33	108.25
103.93	102.59	100.61	101.88	95.683	100.2	105.42	104.18	98.214	97.374	104.45	97.475	95.734	101.56	107.94	105.95	102.51	96.238	102.49	103.85	99.102	94.171	99.367	97.139	99.586	98.749	102.04	99.597	101.85	95.278	108.08	95.923	99.245	98.818	103	101.08	105.1	101.35	99.409	96.93	98.072	102.84	93.723	101.65	101.81	94.344	98.103	104.64	91.167	104.12
106.74	104.92	102.96	109.92	107.18	110.35	100.51	105.9	104.46	108.7	105.51	103.89	100.87	105.01	106.88	102.8	108.8	107.11	109.1	110.24	112.98	112.47	110.93	103.83	107.35	108.92	98.061	104.79	102.85	106.09	106.77	101.17	101.28	105.06	110.53	103.36	103.58	108.25	107.35	107.34	107.27	105.88	104.3	107.98	101.73	109.13	105.43	107.13	111.33	106.3
108.27	105.56	112.72	113.66	109.99	119.25	111.24	117.73	104.73	112.5	114	110.47	109.88	115.64	110.13	114.05	108.64	111.25	116.99	112.1	110.33	111.94	114.16	111.73	106.07	109.78	109.55	108.47	112.58	108.08	106.18	110.98	108.34	109.57	110.65	115.56	112.15	111.84	113.56	111.13	109.81	104.64	110.24	104.39	115.27	117.75	112.1	109.63	112.93	106.38
100.63	99.401	97.501	103.2	104.56	105.06	99.166	103.1	97.107	104.82	94.645	103.5	96.235	100.93	102.09	103.04	102.97	103.07	98.876	96.049	108.31	102.71	99.862	99.913	100.51	95.877	94.254	101.71	100.31	105.32	103.05	96.136	100.15	104.44	104.67	100.27	100.41	92.193	104.75	97.598	92.977	107.31	98.96	102.07	94.009	102.53	100.02	95.724	99.444	96.203
105.16	102.15	105.76	106.7	112.03	107.94	108.69	102.64	108.68	103.03	107.5	103.64	107.44	104.74	106.36	109.1	103.11	108.34	110.66	108.18	104.97	105.6	107.74	102.83	108.18	101.78	104.88	105.45	108.79	103.19	112.96	103.82	110.75	101.61	104.79	109.74	101.41	103.05	109.08	102.05	106.71	107.92	103.92	106.78	101.87	106.66	97.514	105.73	112.61	103.5
106.04	101.93	109.21	107.39	104.48	102.89	104.28	104.14	105.44	112.23	109.67	109.19	106.7	102.43	100.98	98.059	105.24	109.84	101.25	107.92	110.49	104.44	104.54	105.62	106.32	101.96	108.41	106.33	107.98	103.85	105.4	107.31	105.29	99.627	103.36	111.67	107.67	113.27	104.29	105.01	110.92	107.03	105.65	107.63	110.42	107.83	108.79	103.48	101.29	109.22
109.21	107.26	104.99	112.01	110.43	107.63	110.71	107.55	108.67	105.33	110.79	101.44	107.97	106.96	105.74	100.28	106.39	110.55	103.33	107.98	103.56	98.398	104.72	100.75	106.11	104.83	103.28	107.74	98.482	105.09	106.49	99.791	107.86	108.56	103.38	102.02	102.38	108.83	111.6	100.13	108.72	103.13	108.3	103.11	113.45	99.723	102.33	114.13	104.29	108.08
106.55	101.5	104.31	109.95	100.09	110.34	108.64	106.27	108.26	108.93	102.4	104.78	100.31	101.34	108.99	110.84	110.81	102.39	106.33	105.54	106.33	103.16	103.17	107.21	108.06	110.69	112.25	106.45	110.23	108.45	107	109.82	104	105.79	101.2	109.64	105.24	113.25	101.51	101.79	101.81	99.42	103.4	106.06	107.88	101.73	109.08	105.19	98.605	105.12
110	118.59	113.59	107.64	109.99	110.52	108.21	103.13	117.68	112.15	115.78	108.46	117.4	110.81	113.06	113.79	110.56	114.12	112.51	107.87	109.9	103.28	111.62	118.4	109.97	108.94	115	111.13	103.51	110.13	113.73	119.51	107.17	107.95	106.87	110.22	110.25	118.98	110.69	111.89	112.08	105.9	109.91	108.65	111.97	108.58	117.35	110.36	111.18	110.79
107.13	108.55	110.71	107.25	101.82	106.49	107.82	110.93	110.13	108.4	99.582	101.66	94.408	109.24	107.13	99.808	114.61	108.19	105.56	107.19	102.37	104.47	105.28	108.15	104.8	98.371	103.19	105.51	103.91	107	99.193	112.3	101.88	101.88	106.73	103.49	99.372	104.93	101.11	104.15	104.16	97.46	99.597	98.887	103.41	111.42	97.924	104.73	101.36	112.64
106.7	107.81	108.72	107.15	101.34	107.62	103.47	100.97	100.35	106.58	109.79	108.74	112.03	106.72	105.56	108.02	107.49	105.2	109.35	110.88	105.51	105.43	104.4	102.36	103.51	104.47	105.85	105.43	100.79	108.89	106.55	98.349	103.62	103.28	107.18	106.67	100.39	107.41	103.58	110.35	106.35	103.13	106.93	104.66	109.43	103.24	100.44	101.69	100.56	104.36
109	103.11	102.03	110.68	107.2	106.27	105.03	111.36	102.37	112.21	103.58	107.36	108.33	108.41	110.63	111.97	103.86	103.4	105.25	97.519	110.3	105.94	106.16	106.33	107.02	107.94	100.94	103.84	105.2	111.76	107.13	107.41	106.13	103.35	100.65	103.68	104.19	110.11	111.42	103.59	103.95	108.61	108	104.35	106.01	108.81	111.36	106.06	104.11	102.12
100.99	96.292	99.222	98.088	96.804	99.123	100.84	101.53	103.97	103.82	94.85	100.33	101.75	100.74	102.05	102.33	101.84	96.208	95.173	101.46	97.608	99.189	103.44	103.71	100.66	97.328	99.632	101.28	103.52	103.36	104.27	105.84	101.72	99.256	96.201	93.781	97.493	101.74	93.948	103.33	97.634	97.598	98.122	100.53	95.438	96.514	96.201	94.845	90.467	96.566
113.12	110.64	106.52	107.47	116.21	109.87	113.11	107.83	107.55	111.14	112.74	109.61	106.17	109.48	110.07	115.43	112	111.87	106.77	104.4	110.53	105.73	106.79	110.8	114.13	116.2	105.12	110.73	109.64	108.63	110.11	108.89	112.26	117.09	119.43	107.39	108.51	109.47	110.5	113.01	108.78	109.68	112.5	112.81	113.89	102	113.81	104.77	108.24	107.08
102.75	100.75	107.81	109.86	105.31	106.51	107.11	106.22	108.76	103.18	104.55	98.636	105.79	102.31	103.38	104.1	109.41	108.2	102.34	109.22	101.65	98.869	105.79	105.79	104.97	105.68	107.26	96.392	104.89	104.64	109.88	105.19	107.11	106.3	105.23	107.09	104.97	102.89	109.79	107.61	105.1	108.06	109.95	105.13	106	104.82	100	102.8	100.33	101.18
121.9	112.59	114.06	118.51	116.52	116.64	117.69	125.31	117.87	119.5	121.33	118.67	110.25	115.06	121.26	119.65	119.43	116.71	119.73	112.77	117.67	125.87	117.78	115.66	115.28	118.71	112.4	111.29	113.22	118.1	119.66	116.22	119.22	117.5	118.79	117.02	122.29	118.78	117.25	116.53	120.13	117.95	116.15	123.93	115.63	114.38	114.45	119.8	109.88	120.57
111.87	108.57	114.05	115.63	108.62	110.58	112.71	109.5	107.63	107.46	108.15	111.45	112.12	115.59	107.82	112	111.52	110.08	115.97	110.6	107.27	116.28	115.11	115.39	119.33	115.82	108.05	109.36	106.79	103.95	103.67	111.7	106.7	113.65	115.7	112.95	108.95	104.31	112.52	113.62	110.61	112.57	113.46	104.83	114.32	107.74	113.31	110.86	110.72	112.16
111.84	113.73	108.18	105.33	113.5	122.02	112.24	114.54	107.98	109.47	107.88	110.43	108.38	116.86	109.64	108.71	108.59	111.09	115.77	110.67	111.22	113.74	111.61	114.25	110.01	109.73	116.81	117.12	113.85	112.04	111.74	114.52	114.77	114.88	115.28	116.27	116.7	110.88	116.2	104.94	112.83	110.92	116.02	111.89	117.66	115.73	107.98	110.75	116.91	106.83
109.19	106.23	100.86	108.13	102.65	105.79	104.44	107.25	108.14	103.94	109.81	105.66	108.67	113.61	106.78	113.17	110.3	109.21	104.1	108.78	105.2	115.36	107.16	111.18	114.81	99.45	110.65	110.36	115.71	110.9	102.72	104.1	107.05	103.06	109.35	107.83	106.38	105.39	109.86	100.33	110.9	104.78	107.13	111.86	108.85	109.36	111.23	107.34	101.52	108.33
96.358	97.357	97.81	101.17	103.84	110.29	99.01	106.98	107.34	100.42	96.823	99.626	102.78	100.38	103.66	101.97	96.035	97.083	101.01	100.16	95.476	101.93	102.77	98.6	98.136	105.18	99.298	102.44	104.53	105.49	91.653	92.869	105.03	96.635	95.257	98.253	102.15	93.994	96.185	96.282	99.669	107.77	100.95	94.944	102.29	101.19	101.37	100.76	101.32	110.9
104.5	102.87	104.48	109.36	103.73	96.939	106.89	101.93	108.08	109.88	104.7	102.44	112.99	108.83	97.815	107.13	103.74	98.898	105.76	101.31	106.82	104.06	100.18	102.97	104.05	102.14	97.848	105.32	107.88	107.87	104	106.43	110.74	106.59	107.42	111.98	102.57	112.61	108.26	102.78	107.17	109.09	107.24	110.44	99.884	106.32	108.5	107.08	111.8	104.11
105.35	108.67	103.4	102.72	103.43	102.57	103.91	104.34	107.9	109.11	109.26	105.5	105.89	106.75	98.995	106.93	96.702	104.73	103.33	106.04	96.313	109.98	105.25	105.21	110.56	113.27	107.68	116.48	105.57	99.489	102.6	108.78	109.35	107.04	102.5	103.15	103.05	106.16	110.07	99.976	102.94	101.93	100.25	102.4	101.34	103.17	106.59	108.28	101.2	108.98
107.76	107.98	107.2	113.78	111.65	111.02	108.35	114.33	111.84	107.23	101.75	105.64	115.52	108.99	113.34	108.88	115.75	110.17	112.22	110.03	115.07	112.14	112.65	110.56	111.27	106.33	110.7	110.13	111.36	110.91	105.45	111.27	117.76	113.14	107.69	110.99	113.79	108.03	108.26	113.29	105.84	116.02	109.78	116.48	113.18	108.05	117.68	110.4	110.85	108.47
109.31	112.78	103.89	111.07	105.65	106.27	109.97	110.79	116.39	104.41	107.97	114.04	115.88	117.11	111.23	110.7	113.51	103.15	114.53	107.63	111.8	119.23	107.95	111.8	105.06	116.93	110.56	108.92	103.41	107.34	109.94	107.94	109.2	109.44	113.06	108	114.5	107.64	103.46	105.91	107.31	112.33	112.04	106.85	111.43	109.1	108.29	109.27	115.32	118.5
105.57	105.96	118.99	115.74	110.16	104.71	111.68	109.57	115.55	105.27	111.01	108.59	110.92	113.95	111.72	110.25	112.03	107.1	115.09	118.13	111.09	111.98	113.96	110.85	106.34	107.67	112.28	111.4	106.44	108.25	106.44	108.29	112.54	117.82	106.9	105.67	105.88	109.76	109.2	115.1	113.93	108.83	107.95	115.6	112.04	111.8	109.52	110.77	107.47	107.28
107.82	96.198	100.6	107.53	105.74	101.23	107.72	102.06	97.93	102.26	106.68	99.3	102.78	100.59	99.708	102.16	103.12	103.42	96.98	103.41	104.72	104.65	98.436	102.44	99.87	109.08	113.49	106.77	103.7	105.04	107.02	106.24	105.45	102.46	106.18	101.5	98.526	105.56	111.26	98.353	107.33	100.73	104.47	106.16	99.549	108	101.08	103.55	105.35	102.87
102.25	109.91	105.6	110.72	113.14	115.07	113.74	108.39	110.76	106.44	112.2	111.88	112.83	103.65	105.73	107.2	106.36	118.47	113.27	104.9	107.38	114.23	108.1	115.58	113.83	113.33	111.31	108.58	108.87	110.9	113.01	116.93	107.37	111.73	107.33	110.81	111.53	108.39	105.65	113.78	115.94	118.39	114.61	101.62	110.61	106.31	113.19	109.26	108.32	110.53
100.32	96.603	101.48	102.96	96.937	102.13	102.96	97.548	100.8	97.783	102.19	93.147	96.712	96.452	99.877	97.855	99.033	99.842	100.61	103.97	94.687	108.13	98.654	88.753	97.369	107.99	99.547	99.088	97.427	101.82	106	98.761	104.16	103.07	96.027	101.48	99.763	97.945	100.3	102.1	96.005	99.18	99.746	94.05	97.048	93.16	106.86	101.51	94.388	90.833
110.45	113.76	108.35	115.85	117.45	111.26	110.24	109.73	107.79	116.42	109.1	114.79	111.52	114.09	115.22	111.48	109.87	104.01	112.59	113.62	112.38	108.09	106.27	113.31	108.66	107.31	106.3	109.73	109.72	109.2	107.64	113.26	109.12	109.39	113.36	112.55	111.58	106.36	103.62	108.67	106.66	112.1	104.08	115.07	109.8	109.54	109.63	104.27	112.73	109.76
114.29	115.71	114.18	117.77	109.85	113.04	112.06	116.78	111.27	116.25	115.46	107.95	118.62	107.05	113.59	114.55	115.69	113.85	111.52	109.29	109.43	115.4	114.76	108.62	109.78	113.44	116.47	111.11	105.06	107.31	110.9	115.31	115.41	116.27	108.92	116.71	113.09	111.38	114.51	108.79	108.82	107.07	117.04	107.07	111.65	112.67	106.01	114.49	112.05	110.07
101.02	109.32	114.92	101.24	102.24	105.16	103.02	105.62	101.86	101.72	107.62	103.61	107.26	101.05	103.86	104.15	104.91	106.6	106.25	101.72	115.38	99.305	112.11	105.54	103.79	109.4	107.47	101.17	105.67	108.16	106.45	107.52	108.61	103.87	107.82	104.43	104.87	108.83	107.57	106.46	107.72	104.76	106.59	104.99	109.18	107.89	108.31	111.26	107.99	98.402
107.27	112.47	103.13	104.87	102.85	108.71	107.44	108.51	102.73	99.383	105.75	102.28	111.18	107.96	110.22	106.4	108.48	104.28	105.43	107.44	104.96	104.14	106.54	96.603	107.12	104.9	101.95	99.786	107.08	111.02	99.424	108.08	109.14	103.8	107.51	107.53	104.6	104.61	107.11	107.53	102.32	105.79	110.02	107.82	107.13	102.81	100.36	104.82	109.99	110.89
111.92	111.02	113.92	111.65	119.75	104.94	116.22	107.01	108.32	115.33	106.9	115.16	110.01	111.17	108.52	117.02	116.95	107.72	110.71	109.28	111.83	113.44	113.3	107.11	115.91	117.3	111.26	110.12	110.92	112.43	110.48	107.45	116.09	118.2	110.52	124.69	114.03	109.44	119.17	112.58	107.27	116.43	112.69	114.58	117.79	112.75	111.36	114.67	121.89	112.84
108.55	116.71	113.84	121.51	112.62	118.77	113.12	107.32	113.4	115.59	114.64	115.04	108.02	119.62	109.88	111.72	118.71	109.26	109.3	108.04	113.74	108.69	116.14	113.68	106.51	112.77	104.9	113.89	108.58	113.24	114.54	110.06	106.29	114.01	109.06	114.47	113.41	115.12	109.02	117.9	111.44	104.23	111.35	116.3	112.59	112.6	112.94	105.91	110.31	114.72
112.32	111.23	109.15	105.63	102.59	104.8	115.21	110.94	107.51	111.43	114.4	109.92	106.33	105.81	111.83	114.4	114.36	107.84	110.21	112.01	110.96	110.99	105.26	109.54	110.69	112.68	110.79	115.65	109.49	107.4	106.97	105.76	117.01	112.57	113.87	108.81	108.43	116.27	109.02	102.77	114.01	119.71	108.97	114.94	113.08	113.86	106.39	113.32	112.81	114.98
104.21	104.53	110.16	108.62	105.65	104.41	104.33	109.16	109.36	104.04	109.42	107.12	110.89	105.05	99.601	107.55	108.95	107.17	108.69	111.9	101.1	106.42	102.27	99.118	101.21	107.75	103.82	102.3	106.54	104.46	101.14	112.02	103.11	103.54	101.79	108.79	108.25	104.88	105.28	111.56	103.57	105.1	107.62	98.689	106.92	109.41	104.86	101.61	101.56	102.5
115.91	108.57	103.14	109.07	113.54	108.8	107.84	109.12	112.53	114	107.98	114.11	104.03	110.35	107.43	109.38	111.19	112.13	108.96	116.3	110.2	111.19	110.97	110.55	109.2	105.62	113.5	108.3	104.75	110.21	104.8	108.55	108.27	112.89	106.06	112.49	105.3	107.44	110.52	105.74	110.53	107.54	114.71	109.01	111.74	107.78	108.93	117.43	113.29	110.04
111.05	100.05	107.9	111.9	106.81	103.32	105.88	104.88	103.11	108.59	110.91	107.1	105.07	108.71	106.15	99.229	107.63	99.427	105.15	111.39	108.48	114.79	105.92	107.4	107.13	108.82	106.47	104.07	101.65	110.91	109.08	109.04	105.84	104.41	104.92	103.54	104.4	103.55	108	102.38	97.553	104.62	102.48	107.82	104.78	97.499	97.928	111.84	107.15	103.64
107.14	106.51	107.02	103.85	106.37	105.43	103.81	110.97	105.96	106.17	107.35	102.48	108.13	107.97	104.23	113.48	104.73	113.33	111.1	105.83	112.77	100.15	109	100.12	111.18	106.37	103.24	105.09	100.79	104.25	104.36	102.83	103.86	110.99	106.97	104.34	109.19	102.59	101.91	108.6	103.73	108.87	104.58	107.54	103.72	105.9	108.43	104.24	110.06	116.21
114.45	107.79	113.78	113.22	113.34	112.94	116.35	116.2	114.06	110.35	113.88	110.5	115.91	110.82	107.02	113.73	109.53	121.92	110.23	107.39	116.65	111.96	109.78	112.78	102.32	111.53	114.95	112.13	108.55	114.97	112.8	112.65	111.43	114.52	106.66	115.16	114.11	108.75	113.24	110.32	106.73	111.49	111.52	113.49	119.44	117.01	112.52	110.34	106.23	104.32
115.47	113.15	108.52	113.01	112.31	111.13	106.8	106.89	107.73	104.16	110.52	106.33	108.55	109.62	103.72	104.45	112.47	108.17	114.78	106.5	114.11	110.05	112.1	109.64	110.99	107.8	104.94	110.12	111.48	112.48	105.89	106.69	104.41	98.947	111.39	111.45	113.69	114.16	108.85	108.35	105.47	108.34	111.91	113.06	112.19	106.55	112.15	117.75	110.59	105.27
113.93	103.31	105.26	106.08	107.77	106.39	107.76	110.61	109.84	101.21	103.54	109.52	111.43	111	109.24	106.4	105.51	103.98	104.69	107.11	104.1	111.95	106.86	104.4	103.41	105	104.25	108.65	106.72	106.19	107.57	107.41	103.18	107.11	110.27	103.88	109.4	108.08	102.49	104.52	103.38	103.92	109.44	109.46	104.28	109.22	109.19	107.75	111.91	108.25
93.453	106.25	96.942	96.194	103.11	102.52	96.215	103.74	105.61	100.59	101.05	101.61	98.938	101.88	98.15	99.584	97.946	101.17	104.6	97.533	101.52	97.945	97.985	107.98	103.79	102.49	106.4	99.489	101.15	99.661	102.33	109.17	99.892	104.1	100.48	101.74	99.144	98.043	102.66	100.65	103.01	99.926	96.294	102.6	100.2	100.91	97.955	105.62	107.81	96.254
104.18	106.33	105.61	103.23	94.68	101.16	104.46	103.17	102.37	106.91	105.59	103.51	103.21	99.121	100.87	101.23	104.02	107.32	108.6	107.12	104.54	107.23	107.6	109.98	100.4	107	105.83	104.3	107.19	104.38	104.96	109.87	109.99	106.53	101.58	109.52	104.51	104.31	102.24	107.84	106.88	107.43	102.22	108.17	105.56	107.74	109.82	108.8	104.96	107.32
102.86	106.97	98.904	110.94	112.97	110.51	109.08	110.02	105.15	108.6	107.59	106.8	100.16	109.75	102.04	111.16	111.18	100.72	108.39	94.237	105.55	104.56	106.01	102.57	109.09	108.04	107.33	103.45	98.91	108.65	103.28	105.54	101.79	108.41	98.651	100.98	110.89	107.54	108.92	101.42	113.99	107.27	103.64	100.82	108.27	104.74	103.36	103.48	104.52	111.68
118.8	114.31	114.07	117.46	111.9	122.78	111.26	116.97	123	109.91	115.32	113.84	121.23	115.38	116.19	117.57	111.24	114.78	119.13	121.63	110.73	115.3	121.33	116.02	112.82	119.34	121.4	109.93	112.19	112.53	117.47	118.31	123.65	111.24	115.12	121.63	113.8	113.16	113.11	118.03	110.91	114.6	112.59	123.41	109.53	123.47	113.76	115.65	116.63	114.99
108.46	110.48	103.71	106.68	103.17	103.11	105.26	105.99	101.39	106.32	103.23	105.13	111.67	108.18	102.82	99.599	102.62	98.663	104.02	106.35	104.5	106.23	108.79	104.98	104.44	104.36	104.72	107.06	101.6	105.74	110.69	99.661	108.64	104.15	97.191	103.48	105.17	103.44	106.57	104.36	108.55	107.05	101.87	104.14	103.13	102.58	105.99	96.623	102.13	107.37
111.62	107.01	105.67	110.73	112.42	110.66	107.66	111.2	105.94	109.41	113.08	107.44	108.59	111.63	106.57	111.52	111.01	110.89	109.72	109.74	112.87	111.81	116.48	109.7	110.02	114.38	112.25	110.74	112.07	112.76	112.87	111.37	112.69	114.08	105.53	112.74	107.61	108.66	109.02	110.77	111.22	120.91	108.94	109	111.23	113.3	113.39	108.84	109.63	118.27
113.72	114.27	109.07	117.58	109.15	103.56	117.04	112.83	116.2	111.86	114.61	109.71	113.78	113.98	113.61	115.65	116.73	107.28	111.89	107.69	111.14	111.33	116.24	120.99	111.78	114.11	108.98	114.39	113.58	115.09	114.36	114.56	105.23	107.69	108.41	115.25	111.74	116.26	110.58	105.35	107.1	110.56	114.03	105.27	114.06	114.69	110.8	119.37	107.71	109.07
101.7	104.01	108.89	109.65	101.36	117.26	105.02	105.43	110.25	110.58	106.36	104.85	108.36	101.81	107.57	110.37	103.58	108.64	110.26	101.92	109.84	105.58	100.18	101.33	101.93	106.07	102.84	112.31	108.75	103.31	101.63	108.79	103.89	109.64	113.71	110.11	98.203	111.27	102.89	115.92	103.41	103.81	105.83	105.14	109.03	105.11	101.77	106.95	105.97	106.13
110.13	104.79	103.04	103.93	109.87	104.41	107.3	107.69	99.316	103.41	106.62	114.6	110.63	105.66	103.32	111.94	107.66	110.12	115.96	99.03	108.16	109.12	104.43	103.1	105.25	107.23	110.59	106.88	106.2	104.84	107.47	103.24	102.54	102.76	107.18	101.94	115.01	100.76	109.89	100.07	102.36	110.74	108.31	104.07	111.82	105.45	105.39	106.52	104.19	106.38
100.77	105.76	97.686	104.76	89.473	105.17	95.4	98.535	106.83	101.65	101.01	96.424	98.635	97.526	97.497	102.07	98.578	89.727	105.47	103.54	102.14	103.14	100.76	98.422	102.14	98.119	98.42	99.178	108.43	105.22	100.59	103.16	102.17	103.07	102.29	104.11	94.929	94.553	97.48	101.52	98.295	104.87	102.98	100.51	94.345	96.642	101.49	97.21	100.12	99.869
99.607	99.145	101.6	93.764	96.265	99.76	92.33	101.11	99.786	93.286	103.3	102.06	97.317	104.75	99.978	101.35	101.28	101.53	95.962	96.521	101.39	99.865	104	92.078	97.808	100.5	100.95	98.571	100.66	98.723	102.46	94.371	103.13	104.65	97.697	98.515	98.021	97.795	93.639	99.485	102.8	95.35	97.455	97.712	101	96.895	102.35	101.96	98.323	97.901
105.51	107.91	110.22	108.03	103.18	105.47	105.71	110.39	101.83	103.47	93.396	106.81	110.37	105.18	105.74	104.86	104.08	109	106.16	102.87	96.513	107.05	103.23	106.06	104.8	112.93	100.52	106.52	102.29	106	113.35	105.7	108.64	106.09	113.34	108.03	105.48	104.93	108.68	99.604	101.42	101.77	115.71	106.91	108.48	105.02	104.56	109.34	109.57	107.88
105.44	101.28	108.82	100.78	107.14	106.77	101.16	104.62	111.85	102.9	103.57	105.9	104.48	108.37	107.39	101.04	113.09	109.46	102.57	109.63	115.9	110.11	104.69	103.33	110.45	108.75	103.21	101.41	106.34	106.32	109.65	110.14	105.83	106.06	109.44	107.92	109.42	116.3	107.77	104.87	100.34	107.2	105.41	104.42	99.619	103.43	103.4	104.83	113.27	104.1
102.49	101.9	105.58	104.18	107.17	96.575	105.1	102.06	104.2	105.03	113.58	106.28	103.43	110.56	99.858	103.37	102.54	101.82	101.91	107	105.99	107.11	105.28	104.83	108.74	104.72	106.25	103.81	115.25	112.48	110.64	104.39	102.97	101.58	102.69	107.65	106.43	104.05	107.65	103.39	99.655	103.51	109.51	101.19	108.77	105.73	106.73	107.52	102.91	103.6
116.39	117.32	120.28	115.32	113.76	107.3	111.37	105.61	113.77	114.39	111.17	109.62	111.02	115.65	113.31	113.12	106.94	113.89	111.74	112.65	115.26	111.03	110.13	111.76	103.95	106.07	110.93	106.69	119.24	113.15	112.1	119.22	110.85	117.08	116.96	112.43	114.06	113.27	112.79	111.46	108.68	113.21	115.16	113.12	115.53	106.4	114.1	114.08	111.72	111.14
96.114	108.68	113.52	107.98	106.55	107.06	106.79	105.89	107.24	110.32	105.09	104.69	110.46	107.45	105.43	111.52	106.32	113.54	107.88	103.81	104.85	106.21	105.61	109.59	103.89	107.29	107.43	110.46	106.46	105.91	100.93	106.09	110.07	111.89	105.58	111.19	104.81	107.41	107.61	100.76	106.4	104.52	104.34	112.46	104.65	106.58	104.3	106.17	103.69	113.1
101.19	99.62	99.315	102.91	99.27	95.897	97.392	101.77	97.652	103.13	95.642	97.72	102.06	103.71	105.8	94.99	102.75	94.833	101.28	97.233	97.388	96.574	101.91	100.35	101.3	101.53	102.69	95.792	94.933	97.461	99.491	100.59	104.07	96.554	99.382	101.25	94.952	104.49	101.56	97.641	98.948	107.78	100.39	102.96	101.06	98.025	95.544	103.65	102.61	102.96
97.601	98.488	104.52	105.29	95.921	98.421	101.25	104.68	100.66	99.603	105.08	101.04	108.03	107.59	106.13	98.526	101.73	105.04	105.91	96.234	98.579	97.633	101.99	99.631	97.336	102.7	99.864	94.454	100.07	98.851	101.45	94.144	99.89	99.312	104.53	95.902	101	103.35	101.61	104.08	98.321	101.58	99.309	103.73	101.93	106.52	98.14	99.359	102.55	103.88
102.87	100.9	103.07	103.43	109.61	100.07	104.09	99.259	98.848	107	105.54	106.53	110.08	104.21	111.53	110.5	103.84	102.83	107.19	101.62	97.661	102.1	106.36	106.92	100.76	101.75	107.77	99.166	101.51	108.37	105.13	105.75	102.35	110.59	109	108.52	103.18	109.21	107.56	106.73	108.65	102.34	105.6	102.02	100.66	100.51	106.76	101.13	100.11	110.33
105.36	105.32	106.37	99.667	102.49	105.59	100.93	103.81	101.54	105.73	101.16	99.571	109.73	105.85	107.46	103.33	109.95	103.5	100.56	104.75	104.98	102.59	101.72	105.82	105.39	111.97	107.54	105.31	103.94	104.62	102.7	104.29	102.67	109.78	95.726	102.45	104.37	103.75	106.92	102.27	99.654	105.17	110.02	105.63	103.4	103.16	99.729	106.58	110.1	106.05
105.78	104.65	97.847	95.535	111.27	105.61	109.18	104.98	112.5	114.87	111.78	102.82	113.75	98.065	106.76	106.23	109.66	106.6	103.02	111.78	102.64	104.37	103.26	102.71	109.99	109.92	103.66	103.75	105.25	105.18	106.01	111.27	101.17	105.99	104.41	101.21	108.77	101.21	104.92	112.03	107.45	99.269	106.65	105.02	102.21	104.08	109.43	100.9	104.74	111.96
102.07	101.4	106.81	111.08	107.18	107.29	103.9	111.1	97.357	109.47	102.6	114.94	101.37	111.12	104.58	105.68	102.51	111.55	107.91	103.76	109.39	105.24	103.05	102.01	105.43	104.45	97.332	103.51	106.62	110.97	101.1	104.88	106.72	104.86	110.5	103.68	105.96	107	103.66	104	99.938	95.719	100.7	107.42	106.39	101.45	106.12	103.78	113.32	109.71
111.39	111.41	106.87	104.4	114.31	100.28	103.75	107.61	106.65	106.08	107.5	94.551	102.02	104.31	106.82	105.91	103.94	108.15	107.68	104.58	102.19	107.02	98.711	100.68	103.6	108.68	105.07	111.94	107.01	98.226	105.17	105.65	100.8	102.24	112.11	105.83	104.8	106.39	103.68	108.78	109.43	110.41	100.58	104.89	108.62	103.99	95.59	108.48	99.601	106.62
105.4	102.3	101.57	99.61	97.031	102.13	97.127	102.39	103.16	97.752	101.64	102.63	108.34	98.721	102.06	99.68	96.502	100.34	98.507	98.73	97.573	102.08	103.82	93.935	95.99	97.123	96.016	102.81	97.627	102.06	104.66	94.59	98.343	100.22	98.969	97.747	100.87	96.268	103.96	104.45	102.29	101.1	104.14	98.311	100.77	95.933	95.904	103.51	101.95	101.73
108.82	109.8	115.5	110.76	110.92	110.1	112.08	113	103.98	113.37	107.62	105.94	114.22	107.46	108.43	113.53	112.48	111.29	106.9	102.49	109.05	110	110.25	114.22	113.06	111.22	106.86	108.48	117.94	114.36	119.18	113.24	111.76	115.18	107.3	108.97	109.98	104.77	113.29	110.71	113.84	110.77	115.74	106.34	111.33	107.2	111.47	107.56	108.06	114.84
114.55	102.27	104.96	101.74	103.64	110.37	110.71	103.16	108.41	110.21	99.638	102.51	107.83	107.72	109.19	110.94	109.99	112.52	109.72	105.89	104.28	103.51	109.02	105.01	110.39	101.62	105.2	103.57	110.54	105.38	105.44	106.57	93.49	107.05	104.51	101.05	103.55	106.15	110.8	98.735	98.354	107.35	111.09	105.06	104.06	103.63	103.23	107.45	106.01	103.61
120.06	114.28	112.23	119.61	116.96	108.41	108.06	110.95	106.04	114.17	111.64	106.47	113.24	112.67	113.89	111.34	115.64	108.24	115.72	115.5	113.24	112.21	117.25	117.92	111.43	109.88	112.89	106.26	110.04	110.52	113.42	112.51	112.73	113.23	113.01	111.34	108.44	111.86	105.48	106.29	117.42	114.58	114.42	112.87	110.56	105.69	110.18	116.35	110.04	109.22
99.93	111.44	110.13	112.2	100.26	109.72	106.65	107.96	98.637	107.63	104.73	113.43	106.34	108.09	105.71	109.65	112	102.28	103.64	107.13	107.46	101.19	114.95	111.11	105.59	111.48	101.86	109.19	110.36	103.79	111.65	109.76	102.51	99.009	98.42	108.17	105.5	106.56	100.72	106.7	103.77	108.57	97.278	108.02	98.773	109.2	106.49	110.1	106.34	108.61
105.45	109.24	103.94	102.54	104.23	106.89	108.38	98.956	102.32	103.91	106.46	103.88	104.97	107.71	105.31	105.01	103.21	106.45	105.73	104.6	101.55	108.77	100.95	104.92	105.98	106.41	104.35	98.044	101.42	106.4	101.15	105.86	108.31	104.03	103.88	106.37	106.14	108.2	104.37	101.24	103.56	109.2	102.42	100.17	107.18	107.78	105.9	105.47	112.56	104.74
107.52	106.86	113.99	104.41	120.69	108.27	120.9	114.36	104.84	112.55	117.63	109.05	110.92	108.85	114.63	108.27	108.58	118.18	112.03	108.65	111.49	106.17	108.44	112.91	109.39	111.3	111.47	106.52	115.11	108.08	108.67	112.79	112.6	115.21	116.73	108.48	104.97	104.19	110.37	112.33	107.82	109.69	112.42	112.66	114.44	114.26	113.21	115.22	113.59	107.93
114.23	114.52	112.03	105.76	111.2	113.39	116.32	111.72	113.73	111.08	115.23	111.41	116.18	116.5	112.87	121.32	112.07	113.7	112.04	114.94	114.45	111.05	115.08	103.65	109.68	107.13	107.17	106.54	110.39	110.78	112	111.73	113.72	112.97	110.36	118.58	115	121.55	112.38	113.61	107.59	108.37	113.05	112.78	108.27	114.09	108.74	112.13	115.31	105.66
112.19	108.54	111.11	112.92	111.27	115.04	117.65	116.87	113.98	117.83	115.05	114.98	117.91	116.77	113.48	105.29	117.44	119.53	116.53	118.45	113.53	111.05	109.11	120.1	113.99	112.18	112.52	115.65	111.3	109.78	109.64	110.01	112.02	116.48	118.24	115.72	117.55	111.27	109.65	113.02	111.72	108.84	114.56	112.57	109.3	114.45	114.03	111.39	111.63	110.76
99.605	97.549	98.589	96.561	102.64	100.44	101.41	98.365	97.615	95.807	96.726	102.89	93.833	105.1	97.427	96.713	94.906	91.933	103.28	106.03	99.413	102.38	103.14	92.378	99.885	100.04	105.76	103.36	104.63	95.138	96.694	97.988	94.631	103.98	99.226	93.665	98.369	99.245	100.78	100.53	100.9	104.61	98.851	95.311	99.792	104.28	98.537	101.97	89.803	102.21
114.92	113.11	110.4	105.78	116.73	110.31	104.53	108.54	115.19	111.99	109.41	110.08	108.49	101.25	109.74	106.52	102.81	114.19	107	115.98	107.71	113.45	115.76	109.16	116.06	111.86	106.11	105.94	108.88	111.07	109.3	112.93	112.02	114.87	112.54	105.93	108.25	99.967	107.62	108.22	114.85	112.69	104.8	108.31	114.88	108.57	112.53	109.73	111.43	112.56
103.91	107.02	104.33	110.21	99.866	101.85	107.46	105.82	106.74	111.33	104.72	103.61	107.63	109.13	97.684	105.09	108.78	98.025	106.47	105.48	101.41	107.39	110.47	107.07	110.01	103.2	110.74	102.88	111.46	104.63	98.915	114.27	102.7	109.2	105.47	98.268	106.07	101.33	104.25	109.15	110.49	102.8	107.64	103.75	110.79	104.99	100.84	105.63	106.6	104.92
104.55	99.866	100.64	99.49	100.13	108.66	109.74	105.99	103.83	100.91	103.64	104.77	98.34	106.57	101.52	105.08	100.91	106.76	107.79	110.03	104.85	101.46	104.58	107.93	105.73	104	116.64	98.034	103.08	103.89	106.03	104.4	105.05	106.58	107.62	109.25	103.86	104.9	100.02	105.47	101.68	106.98	104.37	104.21	110.4	104.23	104.41	105.08	105.74	108.48
110.79	108.45	113.5	109.06	114.94	114.59	108.17	113.52	106.36	108.9	116.16	109.15	113.05	112.52	108.06	113.22	118.89	114.69	109.49	117.38	108.67	112	108.82	111.84	113.98	108.56	111.5	113.01	106.37	110.43	119.91	107.03	109.68	110.23	102.09	112.75	106.44	111.56	114.34	111.26	113.28	107.26	112.42	112.64	112.14	113.33	113.71	118	110.89	109.52
104.24	111.24	113.39	113.09	115.88	105.98	111.76	111.06	115.4	105.63	104.98	112	108.53	110.32	109.81	105.2	111.02	113.49	104.63	114.23	114.11	109.65	113.2	118.8	115.13	109.35	109.65	110.93	107.32	112.87	112.17	107.88	120.08	111.17	111.55	107.97	112.84	114.72	109.62	112.46	107.06	109.42	105.87	114.44	109.85	114.35	110.36	110.14	117.56	110.55
105.28	109.68	105.72	107.73	104.52	106.86	113.58	102.89	110.33	99.119	112.55	109.49	104.15	108.72	103.58	99.141	101.17	109.11	104.33	103.17	107.9	101.77	105.74	97.877	114.21	107.84	105.31	106.42	106.75	108.62	102.15	102.87	109.26	104.62	104.17	105.33	105.68	106.74	105.32	108.07	108.52	111.45	105.71	107.05	103.7	104.2	105.82	113.25	103.37	98.182
106.88	104.56	110.55	101.05	110.45	107.73	100.72	111.29	103.55	107.68	111.37	102.88	112.42	97.381	107.88	109.19	108.39	105.71	108.57	107.22	113.91	101.43	103.09	104.14	101.72	103.53	113.24	115.15	111.56	107.68	107.95	103.27	110.18	111.18	110.04	108.76	106.21	105.08	114.9	106.29	106.47	106.94	107.59	111.92	104.74	104.31	113.02	103.64	98.712	108.88
110.86	108.97	109.38	108.33	111.97	107.77	107.94	104.87	105.45	107.98	111.19	109.88	109.34	106.98	105.04	109.3	109.49	106.69	105.53	107.78	112.87	108.89	105.58	99.859	103.64	110.6	107.47	107.81	112.35	106.25	107.52	104.95	108.5	100.94	104.12	104.52	106.09	110.79	111.64	109.01	108.24	106.46	99.898	104.8	105.45	102.36	105.51	98.212	101.14	108.3
104.73	108.61	107.78	111.12	106.34	101.51	108.1	106.83	104.29	104.75	106.04	102.58	103.06	102.42	105.74	98.705	107.71	109.44	107.59	107.78	106.46	104.77	98.43	100.68	106.75	103.06	106.67	107.08	112.09	103.14	112.68	102	106.71	103.12	107.23	104.56	95.762	103.19	106.42	108.23	103.75	103.59	102.93	104.32	98.592	105	103.21	110.49	107.27	102.66
103.5	110.43	104.47	106.7	104.62	100.09	98.952	101.29	103.7	106.91	109.24	110.39	99.048	102.54	106.82	105.39	106.11	109.26	109.39	108.46	103.79	112.83	111.74	103.96	111.61	109.02	103.37	102.38	105.94	106.39	103.36	107.58	104	106.06	108.85	111.99	103.28	104.35	109.23	104.44	108.91	99.967	108.48	103.7	111.62	109.46	108.03	108.65	111.87	106.49
107.23	103.1	94.585	104.6	100.27	102.09	110.71	108.01	105.82	106.62	106.29	107.36	107.7	110.91	108.8	102.51	112.49	102.05	111.99	104.42	104.7	109.27	105.71	105.69	98.475	107.85	103.79	99.364	103.21	101.15	111.56	106.13	101.21	103.47	101.49	103.44	104.22	110.93	104.44	107.76	105.95	105.34	103.27	105.61	105.93	112.4	103.44	108.82	95.229	102.16
116.12	116.81	121.04	113.41	114.11	116.59	110.72	117.03	119.57	114.21	115.31	118.21	116.66	119.9	110.99	117.34	116	113.86	122.18	117.7	108.4	120.44	124.78	120.23	114.97	112.05	117.18	120.31	114.24	116.73	111.69	118.01	119.85	116	112.17	121.45	117.13	120.71	118.33	117	109.09	117.71	121.05	117.23	113.9	112.46	120.84	118.22	116.8	106.75
101.18	108.97	103.7	101.73	109.44	98.879	106.76	102.21	105.88	107.89	102.54	106.17	106.72	112.19	103.85	102.48	105.77	101.87	98.936	107.37	102.25	111.71	104.67	107.19	104.78	104.34	109.91	105.98	111.7	105.92	103.35	102.57	100.28	106.47	108.61	107.78	109.98	102.97	103.74	100.96	103.32	104.96	104.39	102	101.96	104.55	100.93	103.35	106.97	104.6
107.03	105.4	100.99	103.42	109.67	106.84	99.199	107.48	107.18	111.93	99.944	108.19	104.99	104.56	111.82	102.27	100.85	108.88	106.87	111.01	106.69	102.54	100.52	100.33	104.45	103.01	109.04	110.26	102.15	102.98	115.32	103.68	111.28	111.32	103.56	102.43	103.96	104.96	108.68	103.92	105.4	104.9	113.46	105.51	102.69	103.09	105.92	109.45	100.05	108.66
107.45	107.04	106.12	108.62	102.79	111.63	103	104.95	116.29	104.19	107.88	112.55	105.2	103.37	110.95	106.17	110.29	102.7	107.11	104.15	104.68	105.48	111.38	105.37	97.657	102.48	104.53	111.97	107.99	109.83	105.06	105.5	107.54	106.05	103.4	103.97	110.31	108.37	107.77	106.32	105.54	98.378	108.64	105.26	100.95	108.41	105.18	106.54	97.41	110.08
107.15	106.06	103.96	101.24	105.96	104.66	103.94	102.64	105.17	102.57	108.03	114.04	114.47	102.09	107.18	105.37	104.52	104.73	105.04	107.84	113.52	108.42	100.72	107.66	107.46	105.95	110.18	104.07	109.59	110.33	100.65	102.71	103.62	110.57	100.88	100.76	104.86	107.95	102.31	106.55	104.28	107.4	108.04	105.4	103.56	105.57	103.6	100.35	106.96	98.79
100.81	107.27	104.53	106.99	106.19	104.91	101.55	106.27	111.73	103.87	104.36	104.13	103.14	100.94	107.18	107.24	103.67	101.15	106.45	107.2	96.938	100.45	100.52	98.376	101.78	105.51	99.887	100.9	104.66	97.344	103.06	105.64	99.512	100.43	107.14	107.29	107.31	105.2	101.34	105.8	96.73	106.65	103.33	108.04	109.49	103.29	107.69	105.02	107.29	103.14
102.27	103.61	102.81	102.7	100.27	102.06	107.42	104.48	108.94	101.14	105.94	108.13	107.03	103.69	105.85	100.55	106.97	111.29	109.45	105.63	104.35	105.45	101.54	101.93	105.55	101.96	108.06	99.904	110.4	101.47	106.91	102.33	100.01	108.01	108.94	106.25	105.04	105.35	113.59	102.08	105.55	101.84	98.714	103.38	107.04	107.12	101.64	107.73	95.298	108.38
121.24	109.56	104.31	112.73	107.96	110.45	118.58	112.68	108.23	120.59	116.36	118.16	111.01	117.87	115.49	112.31	110.52	109.49	116.61	113.39	113.24	111.76	108.32	110.8	102.59	110.36	113.38	106	114.19	110.53	119.47	116	113.79	108.96	106.9	112.68	106.49	108.07	108.91	109.58	112.17	112.89	117.75	114.76	111.66	111.59	113.12	115.84	110.46	114.08
114.35	118.7	115.4	114.18	118.91	123.3	113.5	120.71	115.89	116.52	121.56	111.18	119.03	121.24	121.32	119.2	115.12	115.02	122.9	118.86	116.39	113.23	115.45	120.41	122.88	116.62	120.79	119.16	111.19	118.68	122.26	117.52	112.47	117.8	113.12	119.26	121.07	116.75	113.4	120.05	112.91	121.98	116.6	118.09	116.77	121.49	114.62	113.2	118.92	119.44
115.9	122.24	121.22	117.73	120.53	118.84	116.33	117.06	118.96	122.16	112.13	122.91	104.87	111.91	117.56	116.99	123.58	114.56	116.04	114.7	117.04	118.03	116.89	112.93	119.63	116.26	111.06	113.95	114.98	121.15	109.51	115.32	116.26	116.86	118.15	124.46	115.76	115.48	115.96	111.64	120.85	112.74	116.85	111	111.17	116.15	112.31	116.33	112.77	120.18
104.58	99.719	106.92	112.86	104.94	102.95	112.02	109	106.64	109.65	105.88	106.7	109.77	101.55	106.03	105.98	109.87	106.81	107.61	104.48	101.05	105	110.51	111.23	103.81	103.96	103.9	109.48	102.95	110.69	110.97	107.34	103.14	105.66	105.09	105.11	105.91	106.7	98.325	104.68	106.47	114.84	104.23	108.52	110.65	102.22	103.68	106.83	108.11	105.91
113.76	110.36	111.15	110.22	106.79	117.99	113.47	111.54	121.1	110.27	112.4	108.15	111.62	112.87	116.57	110.12	110.65	109.58	118.49	107.39	114.66	109.85	109.62	105.66	115.05	116.14	108.74	111.07	112.04	110.66	114.85	106.05	110.68	112.36	116.01	111.33	110.17	113.18	108.65	106.24	106.85	105.99	111.54	111.05	112.86	108.96	120.71	107.03	116.2	107.07
109.7	101.35	110	111.57	108.1	110.18	110.16	109.57	115.08	112.48	111.18	111.33	105.12	116.13	117.31	109.23	111.87	115.31	119.43	113.59	115.7	110.81	102.84	115.69	110.49	106.56	106.44	109.6	113.23	111.53	113.24	113.8	106.81	113.89	112.03	114.52	115.89	111.73	104.53	114.77	108.04	110.66	110.68	103.98	120	104.49	115.34	108.1	113.86	107.94
108.8	106.93	105.18	105.28	101.05	104.17	106.12	109.43	107.85	96.519	108.92	104.38	105.41	103.53	108.27	112.04	101.93	98.73	108.07	109.6	106.93	107.88	106.65	108.28	109.5	110.52	108.5	107.19	100.67	107.11	105.74	101.99	104.65	104.44	108.71	109	100.39	104.11	105.74	104.09	107.21	109.7	102.92	110.8	100.9	107.51	104.3	104.31	100.41	104.04
97.488	100.19	101.97	103.49	98.268	101.19	103.29	95.64	94.268	102.42	101.61	102.42	102.25	99.188	104.32	100.93	101.19	99.074	104	97.058	99.972	102.89	104.45	101.33	101.84	102.53	95.065	101.77	101.92	102.8	100.98	95.582	97.221	94.079	102.21	100.64	97.509	103.43	100.32	101.42	102.43	98.112	102.27	100.22	98.793	96.666	102.53	99.803	98.478	96.894
104.39	103.6	110.31	110.19	103.78	113.12	108.53	101.6	109.47	111.42	104.47	105.29	100.52	105.58	102.85	103.64	104	103.3	104.83	103.69	109.4	102.52	112.29	102.3	110.47	106.13	112.56	104.72	103.25	100.43	103.81	98.313	105.32	109.83	105.99	109.73	105.39	105.54	106.49	103.52	113.23	103.92	112.3	101.14	102.93	104.47	103.41	103.81	105.32	108.08
105.26	107.19	98.625	108.27	110.65	103.77	105.85	108.52	105.39	106.14	104.67	109.49	103.84	106.48	107.06	106.7	107.01	105.02	104.94	106.38	106.45	112.67	101.57	104.55	106.98	104.96	102.84	105.53	106.21	106.72	103.86	107.4	108.89	100.58	103.58	110.43	106.97	100.59	105.79	108.35	100.77	108.57	104.72	108.63	108.7	102.45	105.03	103.99	100.97	103.89
119.17	114.5	108.51	115.7	110.36	114.17	114.52	108.63	112.9	110.05	107.65	113.31	116.38	113.7	116.86	112.7	112.21	113.1	110.88	112.4	109.03	117.16	112.18	114.8	109.45	108.6	118.73	111.12	110.95	116.62	111.54	109.08	116.06	116.68	111.55	112.12	114.04	112.74	107.04	109.15	109.92	116.77	111.06	116.16	113.99	114.71	109.84	120.7	112.81	109.59
101.51	99.329	95.163	104.16	99.636	95.411	96.852	100.21	98.737	99.67	102.75	103.26	99.24	93.651	98.452	95.413	101.99	95.996	98.428	95.052	97.305	109.29	97.865	99.322	97.901	103.02	99.438	97.811	101.76	103.7	99.887	103.65	90.598	97.282	100.47	101.14	100.14	96.962	104.95	103.69	106.78	102.16	102.96	104.34	101.3	102.65	101.74	100.11	100.1	104.67
109.01	109.68	106.32	106.87	107.22	104.06	102.66	107.27	110.46	111.72	107.4	101.77	107.31	114.19	112.63	109.26	103.63	112.06	105.69	109.84	106.21	104.35	105.36	109.2	111.27	112.7	107.02	104.8	109.53	106.87	105.88	110.42	106.18	110.19	108.78	106.21	107.06	106.33	114.99	108.29	102.74	104.1	107.84	102.06	107.42	104.02	106.22	112.3	112.47	101.23
110.2	112.41	111	109.57	115.68	113.16	107.24	109.11	109.34	114.19	115.19	110.89	110.98	118	119.1	105.95	114.4	111.39	109.25	107.39	111.23	111.15	113.48	109.21	106.7	108.12	114.09	110.92	111.72	111.12	116.66	116.7	115.1	116.29	108.93	111.73	111.62	108.87	111.07	112.04	104.85	111.34	110.83	108.85	110.83	115.89	111.9	112.4	113.77	113.74
101.39	105.54	96.91	99.458	98.587	97.669	94.506	99.203	99.792	102.81	99.397	99.907	98.829	97.517	101.5	94.824	105.9	95.741	94.675	101.58	95.834	95.068	105.38	103.98	98.802	101.9	102.17	98.979	98.121	101.52	100.65	101.35	93.903	111.43	101.07	102.01	94.268	98.405	100.71	103.91	101.12	105.42	100.16	105.04	104.36	99.335	103.59	98.857	102.4	106.11
103.47	111.66	111.97	101.78	102.11	111.88	102.65	101.45	101.91	105.42	108.97	100.98	102.01	109.08	100.45	103.86	101.89	106.91	112.45	106.03	100.19	109.6	103.48	105.02	108.39	105.98	106.73	105.61	108.89	108.73	107.12	111.26	101.17	108.53	110.87	106.05	107.21	104.23	107.04	106.28	117.46	111.22	105.51	107.05	104.01	99.31	107.5	105.92	103.38	102.3
112.54	107.23	116.32	119.69	113.03	119.38	116.09	117.52	112.8	117.66	111.04	115.3	117.83	107.84	121.8	117.64	118.31	111.5	114.56	115	113.91	119.8	114.21	116.6	117.92	116.65	117.25	117.6	117.79	121.59	116.67	118.05	112.52	118.47	122.61	116.1	116.2	116.9	113.76	117.51	107.03	119	114.33	112.29	117.24	116.22	117.76	114.89	113.92	122.74
104.79	116.13	109.4	106.01	112.06	110.75	118.03	111.91	109.15	112.5	116.72	112.39	113.26	111.48	107.82	110	113.85	117.83	106.61	112.22	112.33	109.51	114.98	112.86	110.21	112.07	108.58	110.07	107.11	111.82	109.68	112.76	114.29	113.68	105.42	109.33	107.3	113.64	114.82	114.4	113.26	108.29	111.19	115.03	118.14	107.53	106.61	110.64	112.82	116.21
115.92	110.27	119.04	108.31	107.65	113.02	112.86	110.91	113.57	120.87	108.66	110.78	115.79	109.97	105.42	116.1	103.02	113.25	107.79	110.11	109.98	108.65	113.92	101.8	107.23	117.47	112.82	108.65	117.49	115.58	114.49	114.01	112.54	111.21	112.49	112.31	115.54	113.08	110.96	114.59	115.44	105.9	116.03	114.97	112.49	114.06	112.88	111.32	109.56	110.1
111.51	107.39	115.09	115.96	110.03	114.12	118.1	112.57	109.82	111.61	114.15	118.14	109.03	114.7	107.33	115.98	110.17	106.8	114.94	111.67	110.39	115.36	113.22	112.75	107.99	117.48	111.5	117.97	109.78	116.08	110.26	109.09	103.01	111.68	108.46	110.16	117.43	116.7	109.16	113.55	105.48	110.36	114.2	116.32	110.1	110.56	109.39	106.68	111.38	115.48
96.947	101.32	96.923	104.01	90.362	104.61	101.24	106.2	102.98	96.07	97.539	99.599	97.85	97.814	103.82	101.85	95.693	98.029	100.06	104.61	100.03	95.48	97.151	97.334	103.7	95.945	99.542	103.08	101.51	102.16	95.357	98.447	98.664	102.79	94.085	102.86	97.144	99.96	97.853	99.116	92.876	101.5	96.47	104.72	100.13	97.065	103.46	96.427	102.25	100.54
117.86	114.4	120.63	120.6	111.69	114.99	116.46	122.14	113.83	124.04	116.05	110.58	124.51	112.8	122.25	114.35	110.46	111.48	122.03	118.94	121.65	116.68	122.61	113.09	116.04	124.49	116.03	118.74	119.05	122	120.11	117.34	120.81	109.1	117.05	120.51	118.36	119.97	121.75	120.94	121.42	118.01	119.46	118.98	117.22	116.12	115.64	116.54	113.42	118.99
112.55	115.93	119.5	112.28	117.1	119.84	121.16	111.9	119.65	118.74	121.88	119.59	117.15	119.49	117.55	115.55	111.89	114.3	113.76	112.06	117.54	122.64	121.23	118.58	114.89	120.16	120.97	114.9	114.87	116.9	119.09	118.79	121.93	119.24	118.66	121.72	113.12	123.64	117.19	125.08	115.28	118.05	121.18	108.31	124.26	116.23	118.2	111.64	111.55	121.09
110.4	108.03	101.43	107.11	114.53	99.19	103.08	99.09	102.36	107.39	103.33	105.96	98.367	108.76	108.4	104.07	106.97	101.38	99.852	96.405	104.28	99.492	104.12	106.2	111.63	103.22	105.63	101.47	105.5	111.83	107.93	103.14	103.69	97.241	104.57	101.93	100.17	106.35	104.19	104.65	105.19	106.93	104.52	106.44	107.58	101.88	104.09	105.4	101.31	106.85
100.81	111.08	109.19	99.987	99.344	101.67	105.61	104.31	107.55	100.98	105.23	107.92	109.57	104.49	104.68	109.9	108.15	103.49	108.46	102.35	108.87	104.5	106.11	103.8	109.22	104.75	105.45	107.39	103.81	106.21	105.11	105.22	106.32	100.26	105.33	105.1	103.58	110.14	114.19	114.65	102.7	106.62	112.73	103.11	111.65	110.49	102.35	109.13	107.95	108.13
102.64	106.88	102.94	105.53	101.49	106.22	111.17	105.64	111.66	110.11	103.76	107.18	105.83	111.22	100.1	104.2	108.31	112.31	100.31	102.59	106.11	100.48	100.54	106.61	106.36	105.66	105.26	104.43	100.41	103.78	105.31	103.74	100.85	107.65	107.59	112.93	110.95	98.81	97.694	105.79	101.82	107.12	105.66	104.24	108.73	104.14	101	105.81	102.58	100.31
100.53	107.39	97.138	99.365	104.13	93.991	104.02	103.24	102.32	98.166	96.501	104.66	100.15	100.28	104.72	103.59	100.43	101.62	102.4	98.12	94.514	98.815	100.24	103.59	106.08	96.819	103.34	99.035	96.017	102.2	96.226	102.54	103.14	89.892	99.793	94.682	103.63	93.494	101.95	96.721	100.34	104.11	100.13	97.116	100.27	103.12	101.47	95.906	100.75	105.55
105.81	102.98	100.75	106.48	107.57	104.14	111.53	107.8	95.899	101.62	110.12	101.99	98.644	104.88	99.916	107.6	104.97	102.72	104.13	106.45	108.49	103.59	106.04	100.8	103	105.69	107.03	99.34	108.83	107.49	101.54	101.06	109.87	106.62	109.35	107.22	105.84	105.79	105.95	107.4	103.2	112.32	100.64	105.01	103.11	104.35	104.05	105.24	105.52	108.21
102.51	106.59	106.31	109.18	112.15	101.51	104.79	103.69	99.496	107.47	101.92	107.88	107.37	101.43	113.97	110.3	106.39	105.34	105.54	110.25	110.89	109.92	108.87	108.55	115.38	108.51	108.98	106.1	102.63	110.1	104.27	103.81	103.84	112.05	105.07	114.16	103.63	111.64	108.03	102.73	106.72	109.17	109.01	109.76	107.1	106.64	104.15	103.3	105.18	100.85
117.74	121.81	122.11	118.19	116.5	113.66	120.57	118.32	115.79	118.71	114.37	118.84	118.21	119.37	114.58	117.79	115.88	119.15	117.86	112.65	119.15	122.17	111.59	121.37	119.32	123.5	117.53	115.17	120.29	117.11	119.92	113.37	113.91	108.08	122.63	118.79	114.6	123	118.93	117.35	117.34	120.63	123.37	123.52	115.09	115.56	111.01	121.73	114.71	117.53
113.37	114.82	119.53	119.27	106.8	111.33	111.51	113.52	109.69	114.64	115.36	113.06	110.67	108	109.24	107.34	110.12	108.44	114.68	115.13	111.5	108.73	104.89	110.52	108.85	113.43	108.71	116.43	105.26	107.76	112.59	117.64	111.9	109.22	107.24	114.01	110.6	107.49	109.95	113.05	114.77	113.38	113.53	107.81	112.62	116.76	113.94	112.2	107.01	110.36
113.87	112.99	115.89	109.58	107.03	118.72	114.88	109.99	111.01	109.49	112	105.9	109.06	104.14	111.83	112.91	114.65	104.68	107.01	114.06	109.35	118.18	117.52	112.75	108.74	112.21	113.18	112.09	114.44	111.66	109.42	112.52	111.95	116.42	110.4	109.08	111.36	110	104.97	109.92	109.5	108.33	111.57	111.9	112.51	115.58	109.24	113.52	115.43	112.59
105.17	98.269	110.03	102.57	107.92	107.33	107.51	109.12	106.37	107.1	101.92	114.03	110.18	113.44	108.95	105.3	107.99	106.3	102.15	105.89	104.04	108.99	104.97	105.29	109.34	107.83	102.22	101.26	108.22	106.35	110.27	112.5	103.17	103.19	105.66	104.35	110.49	105.07	97.3	107.92	105.14	106.68	102.13	111.65	107.43	103.72	97.22	107.09	99.199	106.01
112.34	116.16	107.12	111.07	114.52	105.56	110.37	105.49	108.87	114.26	112.21	111.6	110.5	108.31	115.69	109.13	113.82	112.63	108.26	112.18	103.59	110.9	104.7	109.3	107.54	109.08	107.84	114.22	113.89	105.77	113.51	107.22	115.28	117.74	115.39	111.36	110.78	111.04	110.35	111.48	108.41	114.86	113.35	108.15	118.36	115.66	112.02	110.79	107.24	116.81
114.65	115.4	112.63	108.75	109.57	113.47	107.9	109.21	109.47	118.94	114.88	116.42	109.62	106.08	113.06	109.55	110.47	102.01	113.31	108.52	107.38	105.83	108.41	115.5	110.24	107.69	112.64	112.78	109.64	111.55	115.07	106.78	114.42	112.24	112.82	117.64	116.98	112.48	109.66	103	113.98	110.72	114.75	111.74	116.63	112.75	111.07	112.44	105.84	104.42
114.43	106.72	115.6	108.78	108.67	110.85	113.14	110.43	109.02	115.83	107.4	107.05	108.74	108.54	114.99	99.678	108.23	108	106.25	114.25	108.96	107.26	105.37	114.75	120.26	112.65	110.62	114.85	104.84	108.23	104.58	110.68	109.71	110.19	106.72	113.86	104.95	113.72	111.92	112.34	109.57	109.34	117.81	104.78	113.27	110.63	112.97	110.7	107.38	108.23
111.33	103.03	106.45	106.29	105.3	104.87	111.16	102.94	101.58	106.26	108.51	106.45	103.86	106.67	105.58	106.58	104.37	106.05	103.31	110.43	99.314	104.27	106.06	105.22	104.57	106.38	107.01	108.3	109.39	104.46	104.54	109.81	104.29	107.6	107.5	102.56	107.9	104.98	99.143	103.98	103.78	106.07	103.62	99.512	106.02	102.15	101.44	104.49	108.59	100.42
102.37	104.67	99	100.67	96.921	99.526	93.505	103.84	101.45	101.35	104.07	100.03	99.255	103.04	108.03	94.661	95.932	101.17	97.689	101.74	107.25	96.48	97.136	100.15	100.36	95.376	99.872	94.478	99.021	101.9	102.6	99.858	97.675	104.14	102.04	97.422	105.72	102.74	104.56	100.22	96.208	101.49	97.021	104.69	101.15	96.293	98.839	99.087	104.71	99.838
105.95	107.86	109.43	111.04	103.94	108.05	99.909	111.16	115.56	108.08	110.58	103.4	109	106.11	103.25	112.44	107.46	110.24	108.23	108.55	109.25	114.4	108.52	111.12	109.48	108.19	107.47	106.34	100.47	100.4	105.76	103.55	102.97	106.08	109.45	100.48	113.19	105.3	108.28	112.93	103.08	102.92	109.63	103.53	105.53	104.9	105.97	109.66	109.52	107.18
94.935	100.81	103.81	98.332	103.76	98.167	100.39	99.243	104.86	102.89	96.326	106.36	105.12	92.863	96.146	97.628	95.514	102.47	104.99	101.64	95.262	99.975	105.06	91.087	103.89	101.2	104.86	98.395	98.076	97.047	100.16	103.23	98.682	106.02	94.561	95.9	101.32	95.093	100.11	101.76	104.78	101.75	96.315	99.437	100.26	100.7	95.394	93.304	99.518	96.464
110.17	107.35	113.46	114.42	108.43	113.49	116.82	113.15	101.25	100.12	111.33	111.61	109.85	114.7	114.39	108.5	99.283	108.65	112.66	101.82	107.17	109.39	110.93	110.11	116.25	108.64	110.62	108.84	106.1	110.91	111.81	107.5	113.9	109.2	106.4	110.63	104.94	116.08	106.6	105.39	109.47	110.96	109.23	111.46	109.3	109.77	119.82	112.01	111.66	105.17
99.58	107.16	104.75	104.1	100.17	105.83	100.69	111.36	105.81	104.4	102.63	109.64	108.78	105.53	109.19	100.83	101.97	102.06	98.464	103.01	103.91	105.95	104.47	107.31	105.38	109.85	111.48	109.39	107.5	106.21	104.39	99.016	104.16	105.98	104.92	104.78	107.19	107.76	103.04	111.46	101.82	105.75	102.03	110.73	100.42	109.82	105.8	97.717	106.77	105.12
110.42	107.12	106.97	103.77	104.73	95.78	104.25	105.9	102.31	98.866	98.91	106.02	100.66	106.43	111.02	105.37	104.33	106.68	100.38	100.43	106.15	98.669	108.65	104.29	112.31	102.71	104.52	107.7	108.08	100.37	110.37	101.11	104.64	107.68	102.25	107.24	106.06	102.23	105.96	104.48	108.57	103.14	106.43	106.92	102.86	105.73	102.15	103.44	110.62	106.96
95.166	106.29	103.04	105.86	102.64	106.14	103.01	103.59	107.62	104.27	103.15	106.45	97.903	102.66	102.83	113.9	106.59	103.54	103.3	108.68	108.66	100.13	105.99	103.73	105.47	103.2	110.75	99.483	99.08	110.43	107.75	103.34	111.37	100.54	105.61	111.19	103.65	103.33	100.75	106.44	99.671	100.79	106.74	107.33	104.56	103.52	101.21	106.58	109.37	108.58
95.904	103.4	93.928	102.12	101.78	95.814	95.779	100.75	93.409	104.08	101.14	91.954	102.01	101.56	103.61	103.01	100.24	95.228	103.28	102.94	92.566	101.33	101.74	95.387	94.19	104.08	101.96	101.03	102.57	95.704	98.458	95.982	108.17	105.98	97.158	103.31	103.07	102.58	104.8	98.492	101.71	100.07	102.43	99.436	99.943	98.874	104.89	101.86	95.803	92.175
106.09	103.14	102.75	108.49	107.65	105.09	103.79	103.25	107.93	101.92	102.97	102.7	102.76	106.99	105.95	103.82	108.57	102.56	106.51	99.704	103.06	102.59	104.52	107.59	106.84	107.55	101.03	108.82	101.41	98.321	99.434	100.33	100.76	102.01	103.91	108.79	104.21	104.5	108.52	105.66	108.88	102.17	105.64	98.386	106.71	109.11	99.987	100.91	102.65	105.37
113.94	109.88	112.66	111.94	106.81	108.47	110.53	111.11	112.7	104.61	102.49	109.69	110.79	116.62	110.3	108.27	106.62	114.04	113.53	110.81	110.21	108.42	117.51	109.4	111.81	114.66	113.87	104.87	103.5	109.92	110.38	109.3	107.8	112.71	111.61	111.14	110.01	108.02	107.8	107.11	115.99	111.56	111.78	113.06	110	113.45	114.93	112.51	112.63	107.42
104.84	114.08	106.15	107.31	103.06	108.23	109.26	104.22	105.87	107	108.95	100.47	103.69	106.21	105.3	102.68	100.91	106.79	105.56	106.46	109.07	108.34	108.27	101.28	103.22	109.47	93.076	105.6	100.97	102.61	99.748	107.36	107.78	108.49	115.04	102.17	106.62	108.41	101.81	98.392	105.25	103.21	98.944	106.58	106.68	109.52	100.96	106.6	104.26	104.51
100.26	99.992	108.85	101.19	92.603	100.65	102.88	95.616	93.643	102.86	98.974	102.77	100.48	104.35	104.23	103.87	104.4	97.16	96.397	103.23	98.522	106.05	101.13	101.83	100.94	104.53	98.476	101.47	106.02	100.6	96.473	100.79	101.27	102.78	98.646	101.62	102.43	92.495	98.208	94.673	100.56	97.926	102.02	98.64	106.02	100.17	98.657	99.241	101.23	99.903
118.44	114.84	116.7	125.39	121.29	115.43	117.76	116.98	120.08	110.3	110.35	118.58	115.02	117.92	114.8	121.76	115.73	112.34	116.59	113.53	114.17	116.68	109.15	117.99	125.75	116.21	117.11	121.78	113.43	110.89	114.23	118.1	115.43	113.2	120.53	115.71	119.27	115.82	108.75	114.89	118.87	119.65	117.05	112.01	123.34	112.32	121.99	111.75	120.2	105
105.78	104.31	109.35	104.54	102.16	105.24	98.385	108.45	105.24	110.16	107.25	109.78	115.48	100.16	108.53	110.84	98.171	108.61	107.01	108.94	106.36	107.02	106.54	104.36	109.03	100.63	104.85	108.19	106.19	110.83	101.86	108.07	105	105.32	101.6	105.47	103.88	106.89	108.5	101.81	102.02	108.05	107.85	110.33	112.02	105.75	102.02	105.26	102.22	103.7
110.29	104.4	114.02	114.05	105.69	110.98	108.06	115.39	113.04	112.09	108.05	105.9	114.85	114.84	113.08	114.05	112.48	110.47	113.06	113.86	110.51	115.79	102.56	111.91	116.01	109.18	116.05	107.7	112.62	110.93	105.85	100.48	115.94	113.89	110.22	115.85	113.13	113.78	112.1	112.77	111.52	112.01	107.22	110.02	113.14	109.49	107.28	108.52	114.63	116.49
114.17	114.62	103.95	102.69	112.15	110.68	107.39	106.02	113.58	114.48	113.56	114.28	115.91	106.61	112.1	115.52	105.52	106.62	107.8	111.51	113.44	111.24	112.21	116.17	114.91	112.83	108.91	112.58	114.59	107.87	116.25	108.63	114.65	107.56	109.56	115.58	113.38	103.38	108.56	105.73	109.81	111.91	107.62	112.74	112.25	109.34	113.71	109.45	110.61	117.37
107.91	107.46	103.21	99.208	111.06	104.41	108.93	105.95	106.42	102.43	109.32	102.86	104.39	101.02	98.904	106.19	109.79	105.32	109.19	100.56	102.97	112.05	107.59	107.52	100.1	100.56	101.27	108	101.83	99.353	102.41	105.13	108.88	104.69	112.51	104.26	103.54	107.74	110.62	100.46	107.63	105.45	106.97	110.21	104.97	99.079	104.22	109.14	107.15	102.55
105.24	103.08	109.13	104.73	107.23	101.13	107.67	110.63	106.23	106.22	108.33	103.03	105.45	105.48	108.7	107.5	116.41	105.46	104.59	108.85	112.2	105.56	105.99	104.9	105.45	110	106.32	106.45	108.94	110.14	104.01	110.78	106.09	114.85	106.6	110.69	111.46	106.48	106.65	102.45	101.46	108.87	104.77	104.95	104.33	106.78	107.57	101.83	104.85	109.13
101.12	102.33	107.92	106.14	103.64	102.77	104.01	107.34	113.87	105.27	98.642	105.05	98.217	109.42	103.5	107.09	108.23	110.9	109.35	110.51	102.44	105.61	101.74	110.79	108.1	104.91	104.23	104.29	104.9	104.39	103.79	103.5	107.99	106.48	102.09	100.88	101.33	106.81	103.88	108.52	111.34	99.885	105.24	103.84	98.601	103.89	112.15	104.67	97.586	97.605
107.27	104.95	107.09	108.02	104.01	105.35	98.218	101.48	99.148	103.3	100.54	104.51	109.52	107.13	105.46	102.67	107.21	102.77	108.42	105.21	104.41	104.07	100.36	98.358	102.78	105.99	107.64	103.42	101.31	103.57	108.04	104.26	105.81	104.63	108.49	99.617	107.23	108.2	105.91	106.62	102.1	106.37	108.34	108.26	100.79	97.252	103.03	104.61	99.821	110.46
102.79	100.34	102.9	101.49	102.32	108.78	108.46	102.86	103.87	101.97	105.64	100.76	101.38	109.64	105.36	104.8	108.02	102.47	102.21	107.15	104.69	104.7	99.174	103.64	107.29	109.47	108.01	104.79	109.85	106.57	105.29	103.69	104.1	107.68	101.7	104.74	103.93	108.14	106.28	104.28	105.45	95.285	102.11	95.906	111.01	106.14	104.95	101.23	102.95	101.48
108.91	118.85	109.18	114.32	108.31	109.37	114.13	114.16	106.41	109.12	112.82	105.18	106.29	108.19	113.2	106.38	109.05	111.99	112.5	109.5	105.12	110.15	109.77	106.68	108.91	104.43	112.37	106.04	110.79	110.5	112.01	105.89	109.89	112.54	104.59	112.53	110.45	107.56	113.18	106.26	119.16	113.13	111.61	115.44	112.91	111.16	109.74	107.64	115.67	109.69
107.91	110.62	105.31	109.15	107.33	107.26	102.07	98.599	106.95	110.36	111.08	107.08	109.43	103.6	108.37	105.31	109.33	101.73	104.82	111.88	107	103.27	106.47	115.21	101.28	104.43	103.59	105.49	107.7	105.96	107.48	108.11	107.92	105.41	109.88	110.6	104.51	110.65	106.08	116.23	115.96	103.35	110.22	105.61	102.45	99.184	103.29	107.78	104.55	104.2
107.42	101.55	102.16	106.48	114.36	106.79	102.92	105.69	102.74	106.9	108.96	99.068	107.55	101.22	105.74	103.35	103.27	110.07	110.92	108.97	104.45	105.68	102.17	108.11	104.98	106.4	101.49	109.01	110.6	107.13	101.19	109.78	103.49	104.98	110.65	110.06	107.65	98.264	104.32	107.5	102.89	109.93	106.71	106.23	106.09	107.48	104.35	104.09	107.27	106.29
101.32	107.73	112.78	103.37	103.03	104.01	106.13	111.8	105.87	104.11	109.28	102.95	100.52	101.63	108	107.97	106.81	107.39	102.17	104.25	104.37	104.01	108.95	104.08	113.89	106.89	105.51	102.32	107.6	109.89	105.16	109.9	113.18	110.08	109.78	107.87	102.77	108.77	101.85	109.62	109.38	106.27	110.45	105.38	108.71	103.57	102.08	104.28	107.62	107.84
105.9	101.65	96.33	106.04	105.45	98.058	96.898	103.69	103.54	105.52	107.45	96.961	106.04	104.3	103.85	106.94	107.66	103.94	100.66	104.9	103.04	97.64	109.07	102.34	102.26	110.91	110.8	106.31	109.78	107.83	108.74	108.84	102.47	99.271	109.47	107.3	105.3	105.22	107.51	104.24	107.22	109.71	99.428	106.79	102.39	105.67	105.94	105.77	98.425	109
113.78	113.34	109.01	110.3	111.35	109.05	111.68	111.15	107.79	103.7	108.77	104.88	111.67	109.44	111.72	110.99	113.25	110.46	112.62	106.66	105.49	104.3	107.95	103.8	111.71	113.33	109.3	108.44	106.79	104.09	106.45	108.15	114.71	113.41	103.17	118.66	114.49	103.37	105.92	110.28	113.06	108.06	107.19	106.22	111.35	115.92	106.12	105.85	100.74	104.59
108.19	106.86	112.79	107.17	110.48	103.28	111.24	107.74	108.57	102.84	103.8	101.62	102.47	104.54	108.67	102.56	102.2	105.42	105.2	103.8	103.72	110.52	103.79	107.18	109.18	107.16	106.87	103.12	105.64	111.15	101.9	103.39	101.99	105.15	99.474	108.49	101.21	102.05	106.37	103.84	101.66	104.15	107.29	106.1	106.04	99.99	104.97	105.24	109.03	108.72
105.47	106.09	108.63	110.28	111.64	109.37	111.42	103.42	107.03	99.297	109.09	104.46	105.15	107.34	99.97	104.81	106.84	102.5	98.927	106.8	98.489	107.87	103.21	109.72	101.14	110.33	106.71	106.56	106.73	103.14	101.97	103.92	99.694	105.42	111.38	103.79	101.59	106.49	103.8	110.88	105.61	106.98	103.89	107.92	104.24	109.66	111.18	101.9	104.3	101.93
114.54	117.44	114.6	113.01	119.09	111.44	115.08	115.17	109.7	124.15	120.98	121.4	120.43	121.16	114.53	120.07	116.18	119.56	117.2	120.09	119.51	110.77	116.21	113.85	114.55	116.43	123.01	117.8	121.33	117.04	123.47	118.42	119.1	123.39	122.18	112.67	120.7	116.98	115	110.55	117.58	119.75	113.79	113.18	119.28	119.18	118.32	112.29	117.87	119.41
108.78	116.11	109.11	114.44	109.11	112.93	110.82	115.21	115.84	113.24	111.27	113.02	107.83	113.49	111.26	112.91	105.15	112.53	108.38	115.95	111.87	111.21	104.09	109.21	113.42	117.01	109.47	114.51	115.27	111.11	113	109.95	113.59	113.07	116.92	108.14	111.8	112.12	116.35	111.44	107.83	113.94	113.58	107.97	107.89	114.14	115.11	107.12	111.83	113.72
108.72	104.53	106.43	111.06	110.44	107.28	109.38	109.67	109.55	107.5	105.96	109.05	104.47	103.18	103.18	105.13	104.03	102.21	109.51	102.24	105.27	107.8	105.93	105.07	108.49	108.62	105.5	104.47	106.14	99.894	108.34	106.12	103.92	105.76	107.82	113.09	105.94	101.44	99.41	103.12	108.04	98.857	110.54	101.93	109.06	109.51	101.04	101.6	111.83	103.92
109.38	100.59	104.68	107.56	102.36	107.41	108.76	107.12	105.54	102.94	106.4	100.64	102.83	98.213	107.06	107.49	112.53	106.94	105.4	110.44	103.78	111.47	105.94	107.48	106.75	103.62	110.51	115.48	108.48	103.58	104.03	103.83	111.15	103.12	104.97	114.15	104.28	100.84	104.4	107.73	103.52	102.55	104.39	100.72	111.08	102.19	106.89	109.75	104.68	113.06
110.91	108.53	107.09	103.2	108.41	105.87	106.09	103.4	104.81	106.15	109.21	98.341	111.67	104.56	103.58	107.61	104.53	104.47	105.62	108.85	109.34	111.97	99.752	108.12	96.783	100.89	102.98	108.63	104.85	102.36	108.68	103.61	103.54	101.12	108.15	103.52	101.99	110.08	102.39	107.55	106.07	110.13	103.66	105.73	107.07	105.91	102.24	104.31	104.33	103.72
112.35	107.23	106.23	115.58	103.9	107.95	100.85	105.64	104.19	111.24	107.79	102.79	109.58	114.14	108.64	107.85	103.33	108.19	101.44	114.77	105.93	105	109.76	110.69	108.45	107.71	112.21	108.14	102.58	105.79	101.42	108.45	109.34	106.72	107.16	101.85	102.96	101.13	108.64	105.67	103.87	99.072	105.81	102.96	103.91	105.56	104.4	102.82	104.94	115.64
108.12	106.99	101.43	110.38	102.81	107.91	112.46	107.91	107.3	107.15	107.87	108.08	102.94	105.06	105.74	114	97.938	105.15	103.99	104.22	103.9	104.38	107.89	101.1	102.91	108.06	98.702	109.46	108.37	104.52	107.84	103.3	109.12	103.82	115.17	109.92	103.84	108.12	101.53	104.28	98.874	98.266	110.94	104.55	104.87	106.62	101.92	99.166	96.308	104.92
103.73	105.15	104.43	101.78	100.06	102.15	104.85	99.472	97.706	98.655	96.342	105.33	98.076	103.98	101.14	96.595	99.287	101.18	93.517	98.514	99.495	102	100.48	97.224	104.54	97.38	102.1	93.666	88.407	99.239	102.2	100.57	105	101.44	103.83	100.73	105.17	104.72	104.45	105.08	99.652	99.408	104.04	103.34	106.41	95.81	100.66	106.37	100.31	100.79
113.91	108.54	113.93	109.62	110.42	111.92	110.53	109.55	109.23	111.04	114.38	113.69	111.93	113.8	115.7	99.933	113.89	112.89	117.39	112.88	117.54	108.74	118.48	110	114.55	120.16	117.52	105.9	108.48	111.97	109.01	114.75	114.57	108.38	106.78	110.94	112.22	117.67	118.54	107.24	107.1	110.13	113.39	111.33	115.74	110.19	111.83	108.45	110.72	112.59
98.282	100.55	97.981	103.95	103.45	105.55	101.12	108.36	104.01	102.79	108.69	104.5	103.89	103.11	104.26	99.52	104.27	101.81	99.684	101.99	104.02	102.82	105.93	105.98	106.17	105.03	109.05	105.53	104.79	103.84	106.56	102.68	102.49	101.76	107.81	110.26	102.25	108.15	103.11	102.14	103.03	106.22	98.145	108.69	100.02	106.65	103.16	101.97	111.2	104.63
100.64	109.58	109.28	109.01	109.34	102.46	111.2	108.41	103.03	107.41	108.18	107.66	107.82	109.01	104.63	103.61	102.65	109.25	109.98	99.136	106.66	106.71	108.69	107.14	104.12	106.61	110.08	106.12	100.01	103.68	111.38	104.14	107.08	106.06	109.4	104.48	102.13	104.34	109.63	109.84	109.44	108.57	106.65	107.94	106.19	104.34	106.56	105.33	107.04	103.83
112.66	109.34	108.92	114.35	111.45	112.31	102.95	120.69	115.21	106.88	107.98	108.53	112.12	111.83	115.99	107.73	115.91	116.26	109.83	110.39	101.21	115.5	113.86	112.65	106.53	114.76	119.06	114.43	116.57	114.22	112.42	107.32	111.78	110.93	114.93	108.55	113.87	110.51	115.62	111.58	110.74	112.13	113.52	114.68	110.7	115.32	114.71	114.56	110.76	111.08
101.7	104.74	103.01	100.26	105.42	106.87	103.97	111.08	99.906	104.83	96.711	106.49	102.17	108.1	111.97	106.23	105.49	106.95	104.16	104.43	101.66	108.24	105.24	106.92	102.2	105.35	108.41	99.362	103.76	106.27	103.72	107.6	109.73	102.34	109.53	103.39	103.04	103.94	106.67	102.07	111.34	101.68	105.47	105.19	104.93	100.37	100.44	105.42	107.08	105.34
110.23	104.03	102.96	104.55	101.45	108.39	110.19	108.82	105.36	104.8	103.6	106.65	111.14	106.46	106.46	110.16	101.04	106.32	101.45	108.86	110.87	105.27	105.8	103.08	99.686	107.01	111.23	107.47	107.53	110.39	104.1	109.09	109.49	101.14	101.85	103.94	103.17	111.77	112.21	110.72	106.17	103.83	104.1	103.18	101.64	108.56	101.74	96.046	99.568	101.82
109.38	110.4	112.51	109.29	106.36	103.84	114.24	109.2	108.73	107.1	109.25	109.48	110.13	107.76	114.03	112.13	109.46	114.45	109.59	105.25	111.8	110	105.73	108.04	106.86	106.64	110.73	108.17	109.24	105.12	103.22	109.43	113.06	110.3	115.79	109.76	103.83	108.49	108.95	117.53	110.32	111.92	104.22	108.95	108.78	116.62	111.38	110.65	105.44	112.92
117.18	107.12	107.08	107.45	113.17	111.12	114.95	112.27	108.09	111.98	112.61	115.13	111.58	110.14	109.34	115.85	108.03	112.23	111.27	113.67	104.66	115.35	111.01	112.9	105.54	112.71	113.56	103.08	108.81	107.07	113.57	108.68	112.01	110.81	111.54	111.31	112.92	105.94	108.43	106.81	116.3	110.43	106.25	116.01	110.85	108.46	115.79	113.92	107.13	114.55
106.68	111.77	118.79	105.43	107.53	113.76	111.7	114.38	112.14	114.54	113.59	104.55	109.33	110.52	107.91	111.37	115.12	107.71	110.14	110.3	108.84	114.51	110.71	109.67	107.92	117.67	113.06	117.08	107.19	106.5	112.96	111.6	108.25	112.99	114.16	116.16	109.48	111.54	107.35	115.06	107.19	108.77	109.88	118.54	111.55	109.97	119.35	111.26	108.27	114.46
102.67	94.268	95.107	102.03	101.02	101.41	97.313	108.57	101.37	104.07	94.612	98.977	95.993	97.569	104.63	94.828	99.75	101.67	103.78	105.25	98.37	100.41	98.261	95.234	96.684	92.616	98.712	103.82	105.9	102.11	104.7	96.199	99.693	100.98	97.32	91.898	98.124	100.55	97.429	100.16	98.403	93.72	94.234	102.97	101.36	100.87	102.58	103.45	100.42	97.169
115.07	113.61	109.72	106.27	109.99	112.49	110.76	108.14	102.79	111.03	109.84	105.73	115.37	111.73	105.34	109.74	107.06	114.03	107.58	108.8	110.24	101.96	109.3	106.91	112.89	111.19	115.93	109.98	106.79	110.79	105.37	110.36	107.95	104.61	110.07	109.63	108.34	111.38	109.29	111.94	109.73	110.01	101.6	110.34	110.64	110.25	103.5	112.85	111.12	106.93
107.57	100.49	105.97	99.369	99.523	107.44	104.17	103.5	104.56	101.58	101.44	105.1	107.91	101.86	105.71	99.916	109.05	97.687	107.51	106.24	105.03	105.08	104.32	105.33	108.39	100.73	107.7	97.326	109.02	103.17	101.97	103.63	108.74	107.17	106.64	108.12	106.57	100.09	105.61	107.75	103.68	103	102.93	100.1	110.63	108.15	105.77	102.4	110	102.01
108.06	110.23	103	103.07	106.38	102.78	109.46	104.59	103.71	105.73	109.41	107.76	109.26	102.32	106.73	101.1	107.84	103.22	110.99	99.693	99.977	113.93	104.62	105.06	113.13	103.35	105.35	101.64	102.88	100.26	105.03	102.28	109.77	100.54	101.28	108.15	101.06	106.06	99.272	105.45	102.37	114.47	109.69	102.73	107.88	101.5	103.51	102.35	103.62	96.659
108.48	98.594	100.01	102.35	105.72	103.92	107.27	102.73	106.07	101.37	109	107.37	103.96	98.582	107.43	109.99	99.947	101.54	103.47	107.31	111.18	107.23	109.48	108.9	104.99	108.16	111.37	101.1	104.78	112.39	104.7	109.54	105.92	99.337	110.05	104.64	104.84	105.36	108.68	106.31	102.52	108.51	102.44	101.02	110.69	108.51	105.66	105.32	104.49	106.37
98.935	101.71	102.58	100.42	101.79	98.011	101.28	107.56	98.862	101.15	103.59	93.644	99.856	100.46	100.45	98.599	100.67	101.4	100.73	99.728	96.051	106.77	96.293	97.743	99.88	104.59	99.922	106.03	100.56	100.72	99.594	96.853	95.236	95.181	105.21	103.28	101.43	92.165	102.1	97.148	101.78	106.96	103.17	97.956	105.28	105.35	100.53	98.671	98.373	106.34
103.9	108.31	107.9	102.43	100.84	107.66	100.76	106.65	107.36	106.13	110.65	98.66	108.6	112.6	115.24	111.31	105.82	106.99	110.93	116.25	102.82	108.82	106.62	107.55	103.53	106.28	100.57	104.94	103.21	99.955	107.37	111.29	110.97	104.72	107.12	105.24	106	105.75	113.01	106.2	102.96	105.75	111.13	107.71	105.36	106.58	103.31	107.25	106	102.85
115.08	115.76	112.61	112.55	112.3	115.12	122.45	116.28	108.41	114.94	113.91	116.81	120.61	108.59	121.34	123.63	117.65	111.65	116.07	115.07	114.89	113.06	113.74	117.64	113.66	121.45	113.87	116.27	121.69	121.19	113.42	117.72	109.99	113.13	114.45	119.01	121.38	118.52	117.63	119.81	116.54	116.02	115.38	117.44	112.57	124.05	121.44	119.46	115.99	114.4
110.41	105.52	106.43	103.53	101.84	110.43	106.16	106.69	104.36	116.16	108.92	111.52	110.13	104.68	104.74	110.19	104.99	107.35	108.99	100.14	102.91	101.38	110.18	105.76	101.8	105.84	100.76	101.31	103.97	106.6	109	103.98	109.6	108.19	111.94	110.67	104.74	111.77	109.67	109.04	108.12	106.62	110.63	108.91	103.65	102.18	109.64	109.65	111.3	103.24
101.21	97.28	92.232	97.512	96.818	106.45	102.12	99.03	100.65	98.211	100.51	101.22	99.55	92.832	97.036	94.427	99.319	97.474	96.981	103.85	102.55	98.773	103.4	104.28	99.487	96.772	104.44	99.012	97.583	101.43	98.066	102.85	98.042	101.28	97.437	100.54	104.8	98.265	103.37	100.44	101.48	101.1	103.22	99.052	100.2	96.631	99.601	103.9	99.301	95.256
108.01	110.96	113.64	105.49	108.38	108.64	108.84	114.62	107.95	115.54	109.27	112.42	110.6	116.65	114.57	115.04	105	114.08	113.61	117.33	108.72	114.78	116.01	120.14	103.46	115.94	106.91	112.16	110.17	114.96	116.97	108	118.39	105.27	107.84	110.13	107.21	111.7	115.14	110.8	115.79	110.38	110.86	112.84	109.84	111.56	113.43	107.31	110.06	113.7
113.78	113.91	115.38	104.67	107.08	106.87	102.82	106.68	106.67	114.6	111.6	108.94	105.17	111.37	105.31	110.84	111.31	116.62	105.32	105.99	112.06	108.95	108.14	113.15	107.49	109.02	114.36	111.46	111.67	106.71	110.6	105.11	107.42	105.76	112.97	119.92	113.86	111.48	112.42	108.99	110.25	109.23	109.88	111.75	113.38	107.62	113.02	107.11	107.77	110.97
119.28	120.82	112.36	120.77	118.77	121.54	116.93	111.29	125.94	120.38	115.41	118.54	111.89	126.96	115.21	121.58	118.15	120.36	122.74	116.56	119.64	119.04	117.21	117.77	112.45	118.52	123.91	124.16	117.22	120.12	120.26	121.71	120.59	118.15	115.26	121.07	114.48	118.39	116.35	118.98	118.41	118.9	123.81	113.23	122.04	116.03	122.22	117.15	113.01	120.77
98.979	107.36	102	106.38	109.3	106.57	102.34	105.72	104.84	113.16	107.56	100.05	111.13	109.56	113.21	101.51	107.87	106.16	108	100.01	104.92	102.45	108.37	106.71	104.88	107.09	111.42	107.17	116.48	105.17	102.47	111.35	104.23	109.97	103.1	106.63	103.1	105.68	111.1	113.88	98.782	113.61	110.59	109.14	110.13	112.06	106.64	106.22	104.03	105.25
107.82	109.87	113.14	105.75	110.58	113.95	110.15	108.97	113.95	104.58	111.4	103.04	106.22	116.62	110.13	107.03	121.19	111.58	107.09	107.37	110.13	110.98	107.82	110.35	109.24	107.57	109.69	112.55	105.69	118.52	113.29	110.42	111.97	109.56	111.38	110.65	111.61	105.72	111.22	113.23	110.91	108.92	110.53	109.7	109.07	112.54	107.15	106.7	110.68	110.85
110.05	115.47	107.44	105.46	103.8	97.497	103.84	102.68	108.3	103.03	110.91	107.51	109.94	104.29	105.28	106.92	104.76	105.25	109.57	105.79	108.51	112.6	104.63	108.77	108.24	107.4	107.76	100.76	103.52	102.63	105.68	102.56	103.63	114.2	109.42	105.86	105.02	109.79	105.21	108.28	100.1	112.39	103.96	109.15	100.63	100.6	108.48	111.52	108.42	107.18
98.243	107.68	98.652	101.22	97.556	100.76	96.579	101.44	102.78	96.815	101.39	95.603	99.701	99.235	94.917	108.44	100.2	96.325	100.48	98.841	101.41	103.99	97.097	103.08	97.508	95.528	102.71	92.669	100.61	96.168	107.75	98.982	99.007	100.88	103.57	98.087	97.015	101.43	101.69	97.033	100.36	106.68	106.44	94.516	103.93	103.4	93.379	97.515	98.603	102.92
115.58	113.42	108.69	111.76	105.64	114.08	113.27	111.85	111.5	109.72	108.39	109.96	109	111.5	110.97	108.23	109.95	109.8	112.97	113.2	113.6	112.29	118.08	119.09	110.45	105.19	115.92	110.59	110.99	108.39	111.07	112.26	113.08	114.8	109.94	107.42	112.58	114.91	122.64	115.03	112.59	114.26	106.96	114	110.5	111.38	112.24	114.99	109.41	107.8
107.63	105.4	105.17	106.52	108.11	100.49	105.83	100.75	111.79	102.86	103.56	110.69	99.994	106.17	106.14	106.57	108.12	99.43	105.45	109.1	109.06	103.26	102.63	100.32	107.17	106.3	109.91	103.81	101.87	112.46	103.69	106.06	99.921	105.23	108.1	105.22	107.74	110.87	106.78	105.26	111.26	95.737	109.07	103.55	101.11	111.82	104.71	99.754	109.53	100.85
116.71	111.43	113.7	106.13	107.77	112.66	115.41	113.71	115.39	113.27	106.41	115.07	113.3	114.31	112.15	114.27	106.27	111.01	108.69	116.6	108.45	116.33	110.36	117.19	104.47	107.77	109.15	114.2	110.12	111.65	112.02	110.97	108.37	111.42	114.15	107.04	114.75	121.67	109.41	108.62	111.5	109.96	106.67	114.4	112.49	113.71	109.86	109.37	110.06	108.27
104.92	104.3	101.85	99.297	103.67	105.29	102.57	97.488	92.783	94.414	103.58	100.67	98.893	100.67	103.95	97.814	102.53	101.7	95.279	98.754	99.336	107.58	96.228	98.186	103.55	97.46	102.98	92.016	101.06	97.455	102	102.55	99.806	99.806	104.37	95.714	106.33	103.8	102.03	101.86	102.31	95.444	106.37	102.5	101.11	105.53	103.78	98.241	108.02	100.18
104.16	105.19	103	103.2	104.92	101.11	103.94	109.9	98.946	112.51	109.91	105.3	104.74	101.09	96.83	105.51	102.21	108.7	104.91	102.87	107.01	108.36	102.31	106.92	106.16	106.08	103.63	102.23	103.47	103.04	100.59	108.09	106.77	99.158	103.24	105.93	106.77	102.43	108.08	103.97	106.17	103.41	108.07	104.05	102.98	99.49	106.05	101.49	107.02	98.289
102.45	104.95	101.68	99.063	105.34	103.22	100.05	110.16	105.39	99.335	113	111.3	100.83	108.8	111.58	103.47	101.81	108	100.39	106.21	106.01	108.53	104.08	98.79	108.53	97.371	102.76	99.943	99.255	104.36	99.366	107.56	99.22	102.32	100.87	103.97	97.73	108.45	107.85	105.82	110.62	111.95	97.673	108.55	101.74	107.41	106.1	105.04	102.33	95.708
112.65	114.75	110.9	111.22	110.24	113.46	116.91	106.9	114.49	107.99	113.03	111.42	112.49	113.44	114.13	118.11	113.73	108.8	112.8	112.39	107.15	108.85	109.68	110.52	114.64	104.18	112.73	106.66	112.39	110.64	115.33	114.49	113.23	113.55	113.14	111.58	112.36	109.7	116.3	106.14	111.19	110.6	116.47	114.01	111.36	112.41	113.93	114.28	113.45	116.03
107.26	111.65	107.08	112.16	105.75	113.02	99.356	104.51	105.14	105.77	101.5	99.737	107.37	104.2	106.51	105.97	105.4	113.89	106.8	104.44	105.49	106.08	102.31	103.62	116.18	101.85	103.32	105.96	107.53	107.21	109.56	105.84	105.26	112.58	110.55	108.08	105.82	104.12	103.35	106.85	101.12	110.77	107.46	111.68	108.55	108.39	105.59	103.19	104.2	101.87
105.83	110.98	107.27	103.29	109.07	106.7	109.66	106.53	105.95	104.89	102.09	104.66	108.09	106.68	107.04	111.39	103.82	102.39	106.74	103.64	104.82	104.99	105.36	114.58	105.77	113.63	104.49	110.03	106.78	103.63	103.95	110.28	108.64	101.8	105.71	111.48	112.59	101.41	104.71	111.95	101.15	108.68	107.34	102.9	106.36	111.2	105.73	107.47	101.35	111.01
106.83	108.96	102.92	106.66	111.2	106.17	110.87	105.86	102.5	102.36	105.94	103.16	99.938	112.85	107.49	107.41	106.13	106.91	102.31	102.47	103.86	111.18	105.38	109.83	102.33	100.34	104.55	108.22	105.67	106.82	105.89	106.14	100.78	106.71	103.91	105.34	110.26	104.77	106.57	106.37	106.82	108.19	104.63	109.16	103.66	105.77	106.69	102.9	108.48	99.176
109.97	108.86	108.51	106.86	101.48	106.76	110.79	104.94	109.42	100.25	98.511	103.08	107.15	109.24	108.38	109.88	107.79	111.38	111.45	110.4	105.32	106.54	103.05	107.5	105.48	111.12	107.97	106.05	110.82	104.48	103.93	109.78	100.42	109.08	102	109.64	114.69	109.21	110.09	109.53	106.71	104.44	108.14	98.573	105.8	110.78	97.998	111.97	107.91	99.589
105.15	94.585	109.57	105.32	96.923	108.01	103	109.56	101.37	105.85	105.16	104.66	104.31	106.29	103.21	109.78	106.14	108.28	109.23	102.26	105.21	96.78	108.26	106.18	101.5	98.98	110.47	108.52	103.5	112.32	106.93	112.63	111.02	103.26	109.06	105.84	106.92	107.74	105.64	102.99	111.19	101.95	103.15	105.76	104.88	110.78	103.92	107.54	104.03	106.11
109.1	110.61	105.55	112.8	109.19	112.06	111.84	111.6	109.08	108.64	112.65	110.43	107.67	117.35	109.51	112.22	113.47	110.29	107.32	112.11	105.61	105.41	115.94	104.62	106.01	110.78	109.94	108.37	113.76	107.62	113.19	112.4	112.93	107.23	107.23	114.69	109.62	111.62	111.36	112.44	111.74	109.77	112.21	110.34	116.23	110.91	112.38	106.4	108.94	106.78
103.07	105.79	95.722	101.51	105.45	107.03	99.475	111.05	104.1	108.58	112.66	100.99	101.34	101.24	103.61	102.73	105.65	105.64	104.38	106.67	107.53	107.46	108.79	102.53	102.68	104.11	96.913	100.22	114.9	102.79	102.69	105.67	107.28	105.94	100.56	105.27	99.195	102.97	99.712	102.71	105.98	104.21	99.655	107.07	104.53	106.27	101.88	108.37	101.07	109.48
104.67	107.6	101.47	106.08	98.833	104.13	104.58	103.05	103.64	107.28	108.32	102.88	107.66	99.526	100.57	109.38	99.732	103.3	103.94	113.47	106.98	102.94	108.11	106.38	108.14	106.22	106.17	103.93	107.84	108.53	108.62	97.656	103.14	107.23	100.82	102.87	109.94	100.94	96.143	102.11	108.17	103.07	112.11	100.41	103.02	105.95	112.58	106.97	107.12	106.51
108.17	113.51	107.93	99.234	108.85	106.57	100.83	102.63	104.34	107.79	110.22	101.43	107.71	113.91	104.44	108.95	107.33	113.59	108.34	101.74	105.16	106.31	112.42	102.52	102.97	114.81	103.45	111.72	103.17	107.83	107.4	106.59	105.82	106.15	105.73	108.75	104.77	99.348	101.32	103.87	106.84	102.53	107.26	106.35	109.93	101.77	106.16	104.74	105.71	107.66
104.85	107.72	101.84	107.13	105.55	97.807	101.6	96.104	103.04	105.74	101.57	105.87	102.64	110.82	105.46	100.24	103.06	109.4	100.67	100.65	108.03	104.1	103	107.11	103.61	103.68	103.7	99.993	108.22	109.16	102.49	103.07	103.47	104.48	98.328	111.92	103.77	102.86	106.76	105.76	103.32	104.02	107.13	105.18	106.63	102.98	106.92	105.14	103.31	108.79
109.3	92.816	98.546	105.8	105.15	96.768	95.007	96.23	104.58	100.62	98.158	98.833	103.24	106.07	100.78	89.427	103.25	98.832	99.659	107.24	100.28	99.022	99.804	102.63	99.88	107.96	100.96	101.46	106.43	100.12	102.64	104.17	94.387	102.32	101.18	98.248	98.521	102.12	96.099	99.248	98.141	99.239	98.149	91.839	99.804	101.92	98.6	102.2	101.38	108.66
109.28	100.49	107.49	106.37	105.54	106.49	101.67	107.35	104.29	108.7	100.5	110.17	105	108.82	106.39	109.64	110.66	105.75	109.6	113.56	103.54	106.81	107.81	107.7	105.77	103.83	109.86	104.14	102.64	105.8	111.5	108.55	104.9	109.61	114.32	106.51	98.976	102.9	101.7	104.03	110.51	108.74	107.57	106.68	103.32	96.532	108.25	102.81	104.89	101.8
105.49	106.77	110.53	102.57	102.1	112.32	107.9	101.97	111.25	106.08	108.28	108.43	104.03	103.87	108.21	105.95	108.82	108.15	104.34	97.749	105.4	108.29	111.45	105.21	109.14	100.12	106.2	107.57	105.96	108.12	103.33	107.28	105.22	107.27	106.26	111.17	100.7	103.62	102.31	103.67	104.23	108.9	102.19	111.25	102.99	104.7	102.21	109.61	110.01	107.71
99.582	108.51	107.48	104.18	106.39	108.1	101.64	105.79	109.22	113.17	106.63	113.61	102.75	104.92	112.52	107.14	104.52	109.63	110.88	105.66	107.24	106.51	106.15	105.73	106.44	105.97	98.502	110.43	107.14	103.46	107.86	107.97	106.18	110.61	103.09	113.4	106.04	105.33	109.79	105.21	105.59	100.52	101.9	105.42	107.51	113.59	105.11	107.67	107.52	107.38
106.49	103.2	105.97	109.25	110.86	107.86	109.98	112.38	103.62	104.93	106.33	109.3	110.48	108.58	104.52	108.36	104.07	106.16	114.66	105.21	111.65	102.81	108.55	105.74	108.04	100.01	101.7	101.99	108.54	109.95	103.85	107.94	103.34	104.63	110.99	104.98	105.93	102	102.38	106.24	95.738	103.38	108	106.45	106.1	109.94	105.43	107.62	107.51	108.02
105.06	98.423	98.984	100.64	107.05	96.909	103.65	98.988	107.4	103.04	100.15	102.67	101.39	108.5	94.383	97.66	100.08	101.2	104.01	102.63	98.043	107.61	105.26	96.631	106.22	101.58	95.814	99.586	101.17	101.1	100.03	97.955	107.74	94.759	103.4	99.358	100.81	95.498	99.473	91.868	104.38	99.512	101.77	102.22	102.14	95.465	97.863	100.25	106.43	98.646
109.31	101.51	109	106.39	109.93	106.67	100.52	102.06	108.31	110.57	106.93	107.69	114.07	103.08	104.4	103.38	102.08	104.21	113.35	106.74	98.646	109.82	105.25	102.79	96.765	103.16	108.94	110.79	108.84	105.52	103.95	109.12	111.16	106.99	112.36	101.24	111.34	100.48	108.79	104.65	104.75	107.47	109.83	106.37	105.05	100.13	104.62	107.12	105.58	104.58
103.25	105.06	101.84	102.19	105.59	106.1	105.51	102.84	103.5	107.35	101.36	107.73	99.024	105.38	101.32	105.88	102.81	109.01	99.903	105.31	102.94	103.47	109.28	102.37	105.61	113.54	105.4	110.16	108.62	113.51	108.92	106.4	110.74	102.7	109.16	102.82	96.655	103.41	107.95	96.951	106.37	106.29	102.8	107.28	109.67	102.69	105.81	102.13	103.73	100.66
113.84	109.28	106.97	114.84	103.03	104.12	103.95	104.79	107.09	106.94	108.24	102.37	109.2	104.92	101.75	107.78	105.16	104.62	107.92	107.64	103.24	105.75	112.81	110.03	97.511	104.71	109.07	108.81	105.71	105.83	100.21	104.31	110.74	108.27	104.29	107.12	106.61	105.91	103.07	105.55	102.09	108.55	108.51	111.14	110.46	111.09	110.81	105.78	107.8	105.93
102.51	103.1	104.98	106.61	107.8	107.36	111.4	107.11	102.1	109.22	102.25	106.22	99.531	96.712	112.62	111.13	105.02	113.62	107.46	109.03	104.96	105.49	100.38	104.04	114.43	109.76	106.26	104.02	98.66	107.59	106.11	105.95	107.77	104.45	107.74	103.14	106.39	112.54	104.05	108.65	100.24	104.5	104	103.51	108.42	106.31	108.67	104.72	104.96	104.7
103.97	102.35	102.61	103.93	106.05	101.77	104.36	103.08	101.66	108.99	104.87	103.53	101.89	103.98	107.84	103.92	108.11	102.3	108.43	104.75	106.29	106.19	108.48	107.34	107.37	99.591	106.38	96.752	106.23	102.91	101.25	96.315	107.53	102.38	104.45	101.16	108.14	106.53	105.74	109.39	101.93	107.35	105.01	103.26	107.96	107.18	101.87	104.08	106	109.29
105.06	100.8	95.163	93.006	103.91	101.7	107.09	97.207	98.589	96.859	102.75	106.26	105.12	100.64	100.11	94.272	98.479	98.314	98.539	95.822	98.717	98.872	99.251	98.466	99.265	96.018	92.474	102.08	106.9	97.55	106	105.13	101.23	95.407	97.861	93.436	96.943	97.503	105.69	105.02	108.5	108.01	103.23	96.163	104.6	94.97	98.923	93.072	93.656	102.97
104.98	108.02	105.08	110.84	113.52	113.38	111.16	114.09	107.43	110.15	109.99	111.22	109.33	114.18	109.26	109.58	115.51	117.23	115.27	113.18	114.81	116.17	109.29	105.6	113.84	115.09	111.62	109.91	116.21	110.37	113.5	108.19	112.02	109.64	112.08	110.26	107.37	112.41	111.57	112.25	105.88	111.56	110.66	111.1	104.12	109.96	113.67	115.98	115.44	112.89
107.54	103.69	108.58	108.34	102.86	109.64	104.96	104.14	100.85	113.1	109.71	107.89	104.06	108.2	109.21	111.69	99.752	110.29	108.35	104.03	103.66	110.45	107.9	99.777	111.01	100.25	100.42	108.03	110.16	108.89	107.59	99.836	109.08	105.73	101.79	107.87	106.85	102.87	103.81	101.85	104.56	98.452	106.27	108.34	107.94	111.5	104.36	102.31	101.95	101.24
105.43	102.24	105.21	105.15	103.22	101.27	110.86	101.65	105.63	101.66	106.08	103.75	107.13	99.667	107.51	110.71	111.47	105.75	100.64	106.44	104.87	105.46	104.7	109.72	100.74	104.12	103.16	103.67	98.856	104.12	96.937	104.88	106.84	99.86	104.47	106.16	106.85	103.08	105.04	108.43	106.88	106.1	109.96	101.73	100.65	100.14	105.22	100.47	106.14	106.6
108.57	103.82	106.58	105.58	102.18	107.35	104.52	108.01	102.6	102.36	108.68	106.98	106.06	104.47	107.68	105.02	107.08	102.47	106.61	106.33	110.11	112.3	104.4	111.69	103.67	113.35	106.38	106.06	110.45	110.07	107.07	109.85	105.39	103.81	108.39	103.93	110.46	107.64	105.24	104.87	103.67	104.64	102.46	109.69	104.42	110.32	106.54	98.421	106.93	101.83
107.35	110.61	106.16	105.54	98.635	112.59	107	110.96	104.53	103.92	105.13	110.49	104.59	99.533	103.58	108.13	104.11	105.9	97.6	105.98	109.55	110.08	109.47	104.01	108.53	105.39	105.76	101.24	106.12	106.89	101.62	106.62	103.99	103.18	106.15	104.05	107.11	104.56	103.25	107.84	103.97	103.92	108.4	100.38	102.88	98.106	106.9	104.07	104.65	106.32
91.894	90.99	99.855	93.893	96.545	100.3	101.29	96.792	101.04	101.18	100.81	104.54	101.92	98.612	94.147	103.12	103.76	104.42	100.23	96.518	98.978	98.652	99.041	97.072	100.33	99.472	105.19	102.15	100.98	100.15	98.815	95.735	99.914	95.342	100.95	102.68	93.023	99.586	99.286	100.75	102.91	95.438	100.13	107.79	100.92	102.95	107.02	96.784	97.371	102.84
106.78	111.23	110.21	99.157	107.5	106.33	114.62	102.97	105.25	111.64	105.23	105.7	106.46	106.35	107.34	103.52	106.87	105.87	100.98	103.47	102.87	103.2	107.95	104.23	106.63	106.97	101.9	104.27	103.74	105.68	95.889	109.81	103.88	110.84	107.12	108.57	107.02	102.38	104.99	102.97	103.46	110.69	102.54	104.24	104.16	102.61	107.14	108.82	103.47	110.05
98.816	99.83	108.53	108.81	106.89	107.08	105.45	104.89	111.65	102.58	103.6	108.41	104.13	101.93	103.12	110.53	107.74	106.16	106.7	104.08	105.64	106.03	109.38	110.96	102.64	107.39	105.43	107.57	104.91	106.43	105.69	102.32	102.84	109.07	101.11	102.6	105.16	112.84	108.08	101.6	111.82	104	106.16	103.47	106.44	109.94	105.75	104.19	109.41	109.46
106.81	109.03	105.53	100.52	103.62	107.86	104.67	102.92	105.89	105.33	113.57	101.91	109.27	107.28	100.11	97.275	107.71	104.02	99.541	103.32	104.91	100.33	105.99	107.4	99.748	107.68	106.7	106.72	104.97	109.69	111.08	110.83	107.7	106.6	107.17	109.67	101.22	102.37	106.36	103.94	107.4	111.71	104.43	103.32	99.402	105.01	99.498	103.34	105.26	105.54
109.68	110.72	108.18	104.73	102.53	108.44	113.64	108.23	110.14	113.11	112.61	110.75	110.67	111.96	112.04	110.7	113.32	105.77	110.43	110.57	106.89	113.24	113.6	114.59	115.14	111.03	108.91	104.77	111.41	108.16	112.51	112.97	112.67	105.51	111.52	114.91	113.15	106.75	109.5	107.2	106.82	108.94	112.9	112.06	105.96	112.7	112.13	112.43	109.24	107.6
102.39	111.13	100.37	102.54	105.33	113.58	103.98	109.08	101.09	101.98	98.059	112.13	105.18	102.6	105.2	98.986	105.14	104.22	104.62	101.57	104.4	108.09	100.87	104.06	105.19	110.27	102.19	101.71	108.07	108.09	104.79	107.26	103.69	114.24	108.07	102.05	102.87	110.55	101.33	112.48	100.19	103.59	104.09	107.24	107.02	104.62	104.2	106.32	106.37	109.74
112.61	107.48	112.43	110.51	114.15	107.98	111.19	111.09	104.83	110.87	109.73	113.86	108.02	110.33	106.7	109.5	110.04	109.92	111.16	112.43	102.42	108.91	110.81	112.39	107.07	111.48	115.01	117.21	110.32	103.12	106.93	112.2	113.95	111.83	108.44	108.6	105.19	112.28	115.53	110.28	107.34	105.7	113.32	111.87	110.73	105.94	116.4	106.32	113.91	109.22
113.76	105.61	109.26	112.14	113.46	113.76	109.39	113.96	109.67	112.9	111.7	112.03	111.21	119.09	118.98	113.55	112.2	111.26	113.43	120.52	113.42	114.11	113.46	115.17	109.93	116.17	114.46	106.63	119.08	116.01	116.09	118.82	118.79	107.52	115.93	117.8	114.52	109.8	117.81	115.11	113.38	115.53	113.85	113.75	112.25	112.3	109.02	106.7	108.88	113.65
94.044	99.55	94.422	102.98	99.506	96.37	99.349	103.13	103.19	100.14	102.98	101.67	100.57	97.586	96.521	101.13	98.51	102.06	104.64	104.86	101.67	99.86	95.958	101.15	97.192	106.06	104.13	102.8	102.81	100.87	104.23	100.24	101.46	106.47	97.188	102.29	99.844	106.28	100.47	96.351	99.928	90.901	101.47	98.689	101.96	98.574	108.13	95.098	101.37	96.711
98.148	106.25	104.97	98.272	100.33	108.01	103.25	99.389	100.36	97.295	96.38	103.9	101.03	102.49	105.4	103.15	103.98	99.936	97.991	97.189	105.61	98.549	94.963	96.972	95.388	100.1	101.39	99.058	95.76	96.375	102.08	104.06	101.78	99.269	100.41	102.67	95.579	108.6	93.847	101.48	100.1	94.649	92.143	103.09	95.249	99.447	101.1	95.8	96.505	103.63
100.71	102.8	91.657	97.145	102.35	98.881	103.95	95.426	101.47	94.099	101.46	96.384	97.551	98.219	101.55	98.326	108.89	106.13	100.59	93.662	98.859	105.24	100.29	102.85	99.269	99.393	101.55	96.487	100.11	99.483	107.07	107.83	96.943	100.78	95.484	102.07	103.09	98.927	97.771	97.661	101.12	106.19	95.706	105.16	99.978	96.285	104.75	99.928	99.426	96.012
105.79	115.51	109.44	108.35	109.84	106.52	105.97	113.26	110.46	110.51	110.82	112.09	113.36	109.64	108.58	108.81	110.16	112.04	111.36	109.98	107.15	115.66	102.89	113.22	113.53	110.47	110.34	112.88	110.76	107.79	109.33	110.78	111.51	101.27	109.46	107.97	110.55	109.9	107.46	113.33	112.73	116.41	103.42	110.62	111.82	104.9	110.01	105.52	113.05	108.09
110.82	107.1	115.4	110.37	108.28	109.16	111.9	114.75	109.57	114.12	108.56	110.4	109.42	110.86	113.42	113.72	112.19	112.46	113.91	106.79	111.88	107.95	109.56	111.41	113.89	115.95	109.57	114.5	106.99	115.39	115.81	107.7	113.91	115.43	113.13	110.89	113.27	105.7	112.11	113	109.7	108.1	112.72	113.58	103.68	104.46	113.16	108.62	113.38	113.97
110.54	102.99	109.49	106.4	106.08	111.02	108.98	107.02	104.16	110.6	104.28	111.69	101.64	103.78	102.41	110.36	105.25	104.53	102.76	103.63	108.12	109.96	106.06	108.73	104.7	108.22	107.34	108.99	108.71	99.152	103.52	101.94	104.99	99.98	110.32	107.3	105.46	107.48	107.01	102.79	108.43	107.64	97.701	108.79	112.46	100.35	104.39	110.06	104.41	102.47
117.06	108.93	111.34	111.27	107.79	113.31	112.02	106.65	113.39	109.27	112.08	110.85	124.21	115.89	113.07	117.45	116.65	113.55	117.78	114.21	110.46	109.34	116.96	110.97	103.81	114.13	114.85	120.58	118.23	114.79	107.87	111.58	112.6	113.7	117.48	117.22	111.38	111.28	114.61	111.02	111.67	115.16	111.31	115.67	118.07	113.43	109.35	107.27	114.52	107.96
108.26	107.3	108.31	103.89	104.54	108.91	101.4	107.82	104.61	105.96	106.82	109.5	108.94	99.952	101.51	106.9	110.99	101.76	106.32	112.82	95.297	105.57	112.91	110.62	107.98	108.43	104.44	106.19	108.23	104.53	106.47	107.42	107.57	109.7	100.41	99.78	104.76	99.737	99.721	104.83	106.06	105.21	108.4	102.74	106.84	110.76	100.22	104.73	104.35	104.91
100.78	103.06	106.94	104.01	109.94	107.06	99.891	103.46	102.48	108.64	104.91	110.04	103.02	100.32	104.16	102.42	107.6	103.83	102.19	98.073	111.13	108.83	99.696	104.74	102.38	110.13	105.81	105.32	96.408	104.26	106.45	108.31	107.45	99.788	109	107.72	104.22	108.61	107.89	106.88	97.752	106.22	107.29	105.6	102.21	105.27	102.43	102.05	101.12	110.18
105.57	110.38	112.88	108.89	104.11	104.34	105.04	104.58	104.68	109.65	106.66	100.63	109.44	110.21	110.21	109.59	107.16	106.11	100.46	106.97	104.36	104.98	112.39	108.19	106.11	105.99	106.55	105.01	111.81	109.34	109.7	107.04	102.58	102.94	106.45	108.81	103.88	109.55	104.57	110.8	105.27	104.41	105.72	103.17	106.66	104.25	103.21	110.1	108.24	110.12
112.75	109.77	108.15	113.3	110.12	112.35	110.34	113.21	111.08	109.42	118.78	113.55	105.26	107.6	115.6	109.29	110.01	108.45	109.63	107.97	102.66	108.97	116.04	109.34	121.55	113.47	111.33	106.59	113.1	109.49	115.76	116.34	113.63	113.03	111.3	117.83	115.19	111.45	113.73	114.66	117.52	109.27	113.27	112.77	116.33	108.29	108.56	112	110.83	108.68
102.07	107	102.28	101.86	104.19	106.8	105.2	113.23	103.24	104.65	113.23	103.18	101.9	108.23	107.14	100.33	102.14	101.67	104.39	104.69	107.97	106.38	106.1	94.655	107.12	112.05	102.98	103.11	104.42	106.93	106.14	99.144	102.14	102.37	108.54	111.47	105.05	105.5	108.96	104.59	98.446	109.93	96.351	101.28	101.23	109.34	100.13	101.09	100.94	106.29
112.22	117.85	115.08	111.04	118.33	116.84	119.85	110.72	120.06	115.99	109.28	114.59	117.04	116.32	115.95	112.07	114.09	120.9	120.94	119.47	115.59	115.74	122.11	123.45	118.98	111.43	114.14	124.07	116.03	121.12	116.19	122.52	117.24	116.92	119.22	118.57	116.46	116.38	114.5	112.59	117.18	116.65	118.48	114.76	121.76	116.41	121.22	122.12	121.14	113.69
105.73	98.195	101.37	103.47	108.33	103.78	102.96	108.14	104	107.44	111.47	108.72	106.09	107.55	104.91	113.86	105.36	101.13	106.93	109.69	105.22	102.06	103.97	104.95	104.56	112.09	105.16	105.37	104.35	109.52	105.49	105.36	102.26	107.55	106.81	100.2	106.71	112.58	100.07	112.36	100.65	113.54	105.76	108.58	108.53	98.857	112.78	109.18	104.9	111.22
110.34	118.37	113.73	111.78	111.81	117.96	107.08	110.54	114.84	110.11	109.05	105.98	113.43	111.21	109.75	117.09	114.5	111	102.29	108.17	109.99	107.97	108.03	104.2	105.05	110.26	107.2	115.89	112.56	109.46	117.59	103.85	105.94	114.37	108.39	120.89	115.08	110.14	112.86	111.55	108.31	113.55	111.28	116.57	114.86	109.36	112.02	114.1	105.82	112.45
103.8	104.1	96.405	108.17	104.62	101.19	108.53	110.94	108.07	104.63	107.93	107.52	105.23	104.59	113.18	108.76	110.37	104.35	102.65	99.204	104.13	112.27	112.42	102.55	102.88	108.51	101.8	107.75	109.17	104.83	101.96	110.04	105.79	103.55	106.96	111.88	104.35	108.08	103.2	104.81	103.03	105.74	111.67	103.66	108.11	111.63	106.12	105.43	110	108.96
108.16	113.63	107.07	113.72	109.06	113.92	108.01	113.16	110.85	107.65	116.23	113.81	105.37	112.09	112.25	110.45	112.62	107.54	117.45	114.61	109.58	108.89	101.78	114.97	104.57	104.19	110.08	113.73	107.35	108.66	109.81	110.43	111.09	111.76	107.43	107.4	111.48	113.46	112.51	113.77	113.41	109.39	111.84	110.55	107.79	111.2	112.18	108.83	106.04	109.29
99.24	98.473	100.59	100.48	99.205	105.67	108.08	98.816	101.37	99.623	101.58	99.626	100.01	98.963	100.49	102.46	108.58	104.28	100.03	97.961	100.68	101.79	101.09	106.48	101.11	105.44	96.273	101.99	103.48	100.49	94.798	97.212	103.74	99.049	100.35	104.34	96.315	102.52	100.24	104.54	99.222	102.7	106.83	96.367	100.07	96.863	108.36	97.183	95.463	109.08
97.097	111.57	107.73	98.318	103.78	107.95	105.79	105.28	107.26	106.12	102.71	99.281	108.33	109.12	102.22	105.26	108.88	107.34	108.82	105.69	103.03	100.7	103.53	105.11	107.66	101.94	104.31	102.83	108.16	99.717	104.29	103.13	105.93	108.07	101.27	98.244	101.93	100.79	109.11	110.21	102.86	108.87	102.18	107.46	104.71	107.41	109.45	104.47	106.14	108.17
115.21	118.05	113.92	121.11	118.5	119.94	125.26	114.76	124.33	119.18	116.3	109.94	118.89	120.3	120.14	109.35	110	120.88	122.83	115.8	113.42	117.35	119.41	120.18	115.59	119.71	124.7	120.85	125.8	119.98	115.16	114.83	109.03	116.15	119.68	116.18	114.42	117.15	117.99	114.88	119.27	114.79	118.7	121.18	114.55	111.95	118.83	111.43	116.25	118.58
113.66	110.41	110.82	114.53	103.68	107.35	110.72	118	113.26	117.35	111.71	110.23	111.73	109.79	111.62	109.56	109.64	107.14	114.54	114.94	110.31	110.34	113.01	111.88	114.87	113.5	118.39	108.96	109.83	103.07	111.11	116.43	114.51	112.38	112.26	111.04	111.94	105.68	110.94	114.36	108.58	116.07	114.15	113.93	115.46	114.97	115.96	107.58	112.63	107.19
101.52	107.49	101.47	99.501	103.89	100.59	101.77	105.12	107.74	104.76	102.6	104.18	109.03	102.69	108	107.16	114.84	101.23	102.61	103.93	95.796	100.27	101.74	104.96	103.14	109.37	106.57	109.83	108.87	108.56	106.38	103.77	105.79	102.28	105.11	101.98	102.04	107.88	106.82	105.46	104.01	104.47	105.08	106.11	102.61	111.01	104.53	107.6	100.33	98.848
104.26	99.856	109.42	109.85	109.99	105.3	106.69	107.09	101.9	102.86	99.219	106.6	101.06	103.11	108.36	102.43	105.44	107.43	111.14	104.98	110.18	106.95	100.79	107.87	106.21	107.57	113.01	105.98	110.6	113.75	106.78	98.453	110.98	108.13	103.79	104.79	110.6	108.21	110.18	102.32	105.52	102.57	106.47	104.74	106.33	101.9	109.47	109.07	104.62	97.851
109.53	112.21	111.39	112.24	109.71	113.14	108.43	111.88	110.92	117.25	118.01	112.14	111.38	115.8	115.61	116.66	108.9	114.97	109.17	110.81	113.64	118.63	112.07	114.45	114.05	111.76	109.33	115.18	115.55	115.46	113.5	113.13	106.71	107.06	113.77	108.87	105.47	119.34	102.7	113.8	111.88	109.93	114.91	113.6	110.63	111.62	109.63	110.76	114.29	111.9
105.92	112.1	107.8	107.94	108.83	111.53	104.67	108.06	108.4	106.7	109.98	101.94	102.5	107.15	104.16	107.54	108	111.09	108.54	103.31	103.62	107.14	109.96	109.7	105.85	112.27	103.86	107.29	104.82	110.7	111.24	111.39	110.97	105.46	108.81	111.69	105.22	111.31	106.83	102.75	104.67	105.4	102.83	110.74	109.44	109.46	98.549	108.03	110.36	111.54
96.088	98.422	109.51	102.02	98.507	101.34	101.36	103.12	102.38	96.263	105.4	94.461	99.07	99.162	97.7	107.27	100	100.98	98.505	100.51	98.175	95.394	98.08	95.617	100.8	97.06	100.46	101.09	100.7	98.328	99.417	103.24	102.35	96.709	100.65	102.26	101.25	108.31	93.765	104.18	96.194	103.09	99.341	97.326	97.036	100.38	98.593	101.81	98.008	96.577
105.12	107.74	108.48	107.34	106.61	101.32	105.13	109.77	104.11	107.38	110.92	105.68	105.72	100.99	102.54	105.65	105.05	106.35	100.12	103.7	106.66	104.29	102.73	110.49	101.99	105.42	106.68	109.15	103.6	107.13	102.27	111.58	105.94	106.08	95.706	108.85	100.31	102.38	107.02	105.3	103.19	103.88	112.15	100.88	105.37	104.67	102.61	104.13	104.23	109.92
103.07	101.07	97.593	104.06	99.37	97.412	101.81	97.659	98.155	95.347	101.78	101.22	104.85	101.13	99.783	99.29	96.117	102.17	100.93	103.91	105.72	98.29	105.52	97.18	98.562	103.99	102.76	94.499	99.914	101.04	95.814	100.07	103.8	101.74	100.42	99.597	96.896	96.167	100.8	102.46	103.05	98.453	93.902	102.04	102.33	96.215	102.72	103.39	101.6	98.459
106.53	105.58	102.05	107.31	99.185	104.81	98.401	105.67	106.54	108.18	100.44	104.79	107.63	105.18	106.61	107.59	103.41	101.97	99.26	103.37	104.38	108.88	104.26	96.607	104.44	110.61	100.6	103.26	106.82	105.56	104.9	101.08	102.82	104.16	107.05	105.57	104.65	103.96	107.98	109.81	95.29	102.56	107.91	102	101.07	110.25	103.41	110.09	101	106.8
98.679	109.48	114.28	104.95	103.02	106.09	109.08	110.03	107.77	104.46	103.86	111.49	101.3	103.8	109.53	108.71	108.04	110.93	102.88	110.76	105.17	104.91	104.32	97.302	109.94	110.81	105.09	101.16	103.74	94.722	101.3	105.86	106.79	112.48	104.55	104.57	106.6	112.56	106.39	109.61	106.38	101.86	106.76	105.27	103.16	104.95	104.69	104.74	105.34	105.71
102.85	106.42	105.64	108.54	108.8	102.51	108.66	111.01	101.83	110	110.59	105.94	108.16	100.93	101.93	106.08	103.31	105.97	110.95	110.33	100.74	102.06	107.92	103.34	108.52	107.68	106.02	110.25	102.77	105.87	108.66	108.86	105.93	110.13	105.09	105.06	106.73	111.73	109.14	108.55	108.76	108.99	111.09	103.85	111.3	113.48	110.22	104.92	111.07	101.22
112.05	104.31	115.07	116.06	110.54	111.71	113.84	107.39	110.09	120.47	113.75	111.94	108.09	109.36	116.4	111.48	115.11	111.33	113.96	108.45	115.02	109.76	116.33	115.94	109.16	109.25	111.28	109.5	109.76	113.93	107.19	113.39	110.13	114.49	116.81	114.65	109.92	106.38	109.85	108.44	110.38	111.13	104.19	111.6	108.01	110.03	109.21	114.46	118.23	105.12
106.71	97.15	104.8	99.95	106.97	107.07	100.18	99.767	106.09	107.88	103.83	104.52	98.65	102.9	101.82	104.67	106.36	100.46	95.004	103.47	103.83	103.89	106.62	113.77	104.99	104.37	109.14	106.93	109.04	107.02	104.93	106.69	106.99	105.6	108.42	99.768	105.92	107.17	108.37	105.3	106.25	102.4	102.16	107.76	104.7	103.82	101.81	103.95	99.379	106.3
102.82	105.12	93.884	104.01	98.513	99.521	104.75	99.138	102.73	97.12	106.9	97.241	98.767	103.17	97.634	101.16	98.496	104.39	103.23	104.28	98.523	98.103	102	101.47	98.577	91.888	101.93	100.35	100.36	99.383	99.334	98.441	101.16	103.96	103.04	104.53	101.89	99.325	101.93	107.44	104.93	107.5	100.53	99.381	95.646	96.676	107.44	97.393	99.628	95.094
109.28	106.31	108.19	101.12	108.78	106.95	107.6	105.44	112.56	103.47	103.41	110.78	107.37	108.14	103.01	113.47	106.43	107.59	100.29	108.08	105.3	104.59	106.33	102.47	104.58	99.116	106.05	106.32	105.85	102.25	109.4	104.98	107.43	105.36	103.36	103.77	108.85	118.74	103.44	115.28	102.83	106.37	95.556	102.06	112.96	106.05	106.64	97.718	101.37	101.86
113.38	114.42	105.94	115.32	114.44	108.95	111.47	116.79	110.09	110.75	116.58	102.71	110.7	113.22	115.53	110.81	115.39	110.98	117.78	120.45	110.86	111.82	112.59	114.62	112.53	108.58	109.81	110.46	111	107.36	108.45	114.01	107.74	110.15	115.54	108.23	105.25	111.1	116.94	110.1	112.21	112.25	108.19	112.63	109.34	112.56	109.98	105.93	109.46	112.59
99.109	108.09	102.95	102.89	103.01	102.9	104.83	103.64	104.29	103.84	109.86	104.32	103.43	106.96	107.91	108.24	110.02	99.422	106.37	106.51	106.68	107.08	106.06	109.09	105.14	101.27	103.95	111.3	104.44	106.71	104.65	106.02	108.68	101.91	107.3	112.45	108.52	107.81	103.28	102.38	109.75	106.2	96.678	116.56	107.21	109.75	109.29	103.66	107.56	103.48
106.73	105.64	105.24	113.11	112.38	120.58	107.61	104.66	107.25	109.38	111.85	108.92	109.59	112.8	112.56	111.09	108.75	111.71	114.69	110.67	108.57	112.14	105.63	108.62	109.39	111.31	106.97	111.59	112.34	109.47	109.21	113.52	107.82	109.75	117.21	109.04	114.5	114.19	116.82	110.06	119.8	111.85	110.21	112.44	107.55	103.84	115.19	112.27	105.31	112.08
107.49	108	111.4	107.15	107.36	101.74	107.64	104.68	105.49	103.1	100.93	106.35	108.34	107.17	105.52	106.05	109.88	101.5	104.72	103.82	107.86	98.897	108.22	114.73	107.41	103.33	105.72	100.71	112.87	106.6	103.66	104.97	104.16	104.82	111.23	108.81	105.26	105.25	106.88	104.63	104.3	109.58	107.31	104.06	103.57	103.85	108.2	112.27	104.26	106.36
108.1	103.69	98.55	107.63	105.2	105.45	109.23	111.76	108.4	107.98	107.42	104.57	105.01	103.55	111.89	104.65	104.76	105.8	101.89	109.48	107.26	104.86	107.25	107.78	107.32	103.69	113.25	112.36	102.68	101.98	107.03	108.52	99.046	109.07	103.93	105.58	109.34	98.788	103.98	109.43	97.576	105.52	104.89	109.39	112.06	111.42	105.99	106.17	102.04	106.94
114.82	111.51	115.1	120.73	110.56	114.58	109.46	113.6	113.83	109.86	109.87	109.72	115.59	110.63	109.49	114.15	112.6	119.51	114.29	111.09	112.93	109.69	109.29	114.73	109.12	113.85	113.21	113.13	112.63	113.33	116.54	109.27	117.3	112.75	111.02	112.49	114.6	112.84	114.74	111.49	116.5	109.89	108.79	108.96	116.35	104.69	114.54	109.02	109.73	109.72
113.33	104.87	107.89	108.04	111.11	98.937	103	103.73	104.62	101.14	108.5	106.61	107.53	104.47	111.53	97.017	102.79	106.99	110.27	106.31	103.89	103.46	100.34	103.22	103.13	108.82	108	101.67	110.9	102.02	104.54	101.45	108.93	105.67	104.02	98.88	98.638	106.06	110.88	105.51	103.63	102.78	98.049	101.15	104.65	99.209	107.28	105.28	106.87	103.88
99.4	106.61	96.82	101.91	100.7	96.418	101.73	100.94	102.02	101.33	103.72	101.95	100.97	95.086	97.934	100.18	105.78	101.79	101.99	94.896	103.69	98.43	99.998	97.467	95.735	102.85	106.63	101.65	97.803	105.01	94.802	95.263	98.678	101.6	95.715	96.265	93.724	101.67	95.576	97.082	97.078	97.909	100.18	93.385	101.33	100.64	97.023	103.57	104.05	97.864
105.9	99.906	109.04	111.89	101.91	96.581	98.036	108.6	102.1	109.68	108.11	103.28	103.88	99.254	103.74	104.95	108.06	105.22	110.75	109	100.02	104.77	102.63	107.67	114.29	103.51	111.29	102.4	103.25	112.93	104.1	106.37	112.11	104.07	107.86	106.87	103.11	111.31	106.63	110.03	101.86	115.43	109.76	108.43	107.08	108.44	100.35	107.43	102.02	104.4
100.62	96.46	100.74	104.78	103.43	96.39	107.18	104.19	104.18	95.913	98.777	96.023	98.806	99.39	102.43	108.39	102.66	98.606	94.798	98.334	104.67	98.435	97.784	101.52	99.89	99.024	96.313	96.698	100.8	100.1	99.818	96.063	106.36	101.92	100.44	102.87	102.21	97.309	98.233	103.09	97.786	98.824	103.93	103.33	101.72	102.12	93.926	98.948	102.93	104
109.62	108.89	107.31	101.22	99.877	103.94	107.34	108.05	100.67	96.21	103.6	100.9	106.85	105.28	105.56	103.56	109.43	109.22	110.7	114.61	102.04	102.63	100.4	100.93	104.12	101.67	104.26	104.73	107.53	100.24	100.48	100.97	111.98	113.96	104.04	97.359	107.89	105.61	105.06	104	107.81	104.84	107.47	102.31	105.34	104.18	102.42	104.84	101.97	96.223
105.12	102.1	101.06	103.35	103.96	107.99	103.62	101.63	98.455	109.1	104.2	100.52	106.78	112.19	102.09	102.78	108.11	107.65	108.47	102.56	102.24	102.98	104.5	99.924	108.74	104.46	107.8	109.42	108.58	111.31	104.05	109.17	108.25	103.34	100.23	108.92	108.03	106.73	104.72	101.58	108.35	107.55	98.423	104.57	102.07	106.1	109.29	103.93	103.46	100.38
106.55	106.85	99.343	102.51	107.3	92.649	100.03	103.1	107.59	108.33	109.29	112.09	98.857	112.4	98.841	104.25	103.23	103.99	99.34	99.382	106.66	104.87	104.75	103.22	107.62	107.56	101.63	105.08	103.24	107.57	105.95	100.59	105.31	107.92	104.44	105.69	108.38	106.3	98.833	104.87	106.43	95.14	99.457	102.99	98.68	105.07	106.36	102.03	106.14	101.01
110.65	103.91	108.49	97.083	109.24	104.02	100.96	102.52	107.53	105.25	114.56	106.55	100.72	97.796	104.5	107.55	107.43	107.06	104.77	101.94	105.75	108.24	104.11	109.58	98.727	101.65	108.83	106.01	102.66	102.67	102.16	100.18	106.53	105.3	105.68	110.75	103.62	105.71	103.4	106.13	105.55	109.54	106.57	109.6	107.66	110.87	102.75	106.49	101.13	107.13
110.99	103.19	107.15	104.1	100.22	100.17	106.57	111.04	104.12	108.32	107.76	99.531	110.6	103.05	105.43	111.03	108.07	100.87	104.97	104.59	105	103.49	107.3	96.672	98.848	106.41	103.85	107.43	110.71	103.96	107.07	104.63	106.72	113.21	106.72	106.43	98.07	111.27	108.2	111.38	99.277	107.55	107.17	108.31	104.47	108.6	102.79	104.06	99.69	106.57
105.65	104.58	102.69	103.61	99.082	109.28	101.3	99.898	107.02	100.95	101.07	100.54	110.67	106.34	104.27	104.58	109.54	105.86	106.25	106.76	103.32	107.15	99.856	98.74	104.92	105.66	99.198	103.03	101.43	106.77	104.44	104.17	104.35	103.44	103.2	103.37	102.39	98.803	105.8	103.26	102.08	106.05	109.31	107.07	103.62	100.43	106.07	99.838	111.21	105.21
111.14	102.29	106.48	103.79	104.05	102.82	107.62	109.75	101.88	103.58	106.6	106.24	101.17	104.15	102.62	110.26	110.09	103.86	107.53	103.32	108.78	108.71	109.99	102.57	106.81	109.37	103.19	114.14	99.498	107.37	105	109.17	107.49	107.29	106.86	110.05	108.19	103.02	107.08	104.04	103.63	104.69	98.889	110.58	109.34	102.22	109.31	100.34	107.27	102.28
102.68	95.389	99.058	98.897	98.2	105.54	98.068	97.71	94.706	98.402	100.44	101.73	105.98	98.115	101.87	99.485	98.965	94.989	100.64	94.589	98.021	102.73	103.52	104.08	95.24	92.81	98.097	98.001	105.19	98.471	102.68	98.193	97.932	98.398	99.281	101.92	103.01	97.528	100.69	102.44	98.771	97.785	96.02	95.573	101.86	102.67	99.271	101.3	107.73	103.23
107.98	109.75	103.88	110.51	105.97	106.77	102.13	100.92	108.22	105.71	104.74	103.38	107.22	113.03	103.87	111.47	101.01	108.13	105.29	105.74	102.23	110.5	106.35	108.31	104.33	103.46	105.81	111.26	104.87	100.21	107.71	100.3	99.074	103.93	103.02	97.781	108.64	98.839	110.17	104.12	107.49	108.79	104.96	101.35	106.11	99.396	106.08	96.753	106.58	106.02
114.94	109.55	114.52	113.7	112.88	111.82	106.97	109.65	112.94	113.13	115.01	104.67	117.89	111.12	109.12	111.5	110.81	112.65	110.17	119.94	107.86	107.13	111.15	107.69	110.59	117.43	113.24	109.08	108.81	110.25	107.93	109.87	113.82	116.16	109.14	109.74	109.58	111.45	104.38	112.5	109.86	108.69	114.66	106.71	110.8	111.88	115.36	114.83	108.47	109.88
101.39	99.541	107.3	110.31	103.74	101.93	109.73	108.04	105.74	102.36	110.72	106.16	99.856	110.68	104.61	99.949	105.81	103.33	107.25	100.4	103.41	102.65	111.72	106.42	98.51	102.44	101.33	108.32	109.5	104.17	107.56	102.35	103.8	105.25	104.1	104.85	107.2	110.6	103.75	102.22	104.66	105.68	102.13	107.25	103.9	108.29	101.46	106.03	102.68	101.87
117.51	117.47	118.15	121.11	116.67	115.64	114.95	118.51	114.06	123.71	115.3	119.51	114.58	118.78	112.72	119.24	120.56	115.97	118.69	116.82	123.74	118.1	112.43	121.1	113.3	110.8	118.2	116.17	117.71	116.18	116.39	118.16	114.68	113.03	112.05	112.72	111.11	114.21	113.75	115.65	116.1	116.18	119.36	118.39	113.23	114.79	119.17	110.26	114.93	117.62
102.46	105.6	100.06	107.67	104.98	99.41	105.38	105.12	108.06	100.97	102.22	102.93	102.83	105.76	99.842	99.371	106.06	103.47	106.51	105.08	108.83	108.13	108.96	108.15	103.44	102.52	101.22	105.86	101.27	96.986	97.505	95.647	115.03	102.29	100.6	106.7	100.5	104.53	105.88	110.67	99.755	112.14	100.79	108.86	102.22	103	103.44	103.39	101.97	105.54
117.13	112.74	115.1	108.44	112.02	114.1	111.62	107.21	113.1	110.5	112.65	112.74	108.07	113.39	112.59	110.59	107.87	109.16	113.74	109.15	109.17	111.87	104.25	109.39	113.68	105.53	112.74	109.23	115.14	105.05	111.36	117.01	107	115.69	114.54	113.14	112.89	111.24	107.91	116.58	110.42	114.1	110.98	108.37	105.21	111.17	105.68	115.67	110.51	114.66
116.32	109.02	109.39	110.22	110.77	115.72	113.94	109.77	111.39	112.85	119.65	112.81	112.63	109.42	110.87	113.25	113.92	108.19	113.65	113.96	113.56	114.2	116.47	112.97	118.32	111.9	112.12	110.63	115.42	113.49	108.88	103.47	111.61	111.36	111.36	112.85	107.99	112.39	118.18	113.53	116.6	113.74	119.51	113.18	119.66	114.34	110.08	116.78	113.71	108.31
110.36	103.44	108.88	103.7	104.79	110.03	101.12	100.58	107.89	101.63	105.01	105.74	102.05	98.118	108.33	102.14	99.426	105.54	106.08	103.77	107.72	103.33	101.88	104.36	103.96	103.45	106.24	105.47	109.16	105.43	103.48	105.29	100.1	106.07	102.98	105.69	104.85	102.19	110.56	104.2	98.75	103.57	102.03	104.66	99.988	103.35	105.9	104.08	105.24	106.94
113.53	111.13	107.05	109.86	105.06	105.21	109.65	110.89	106.92	101.35	113.58	108.63	108.22	105.84	104.8	105.88	103.28	110.54	110.59	108.87	116.23	103.92	110.62	102.9	109.72	107.53	101.03	106.64	110.77	103.82	105.96	115.33	104.54	105.65	108.95	104.17	110.08	102	107.25	105.06	112.03	103.81	107.17	104.66	103.61	112.1	112.53	102.31	106.56	109.92
113.37	105.44	106.59	109.58	101.81	112.59	109.29	107.05	105.52	109.88	105.89	108.81	99.141	106.26	108.66	103.28	108.99	104.4	112.89	102.88	106.97	110.74	109.05	105	105.15	103.29	107.25	105.14	102.74	102.55	104.87	104.95	106.36	106.2	103.91	107.79	105.71	111.07	108.84	107.59	103.33	105.63	106.69	106.91	105.55	99.626	105.39	107.27	103.31	100.85
106.73	111.28	105.66	113.69	112.8	115.38	115.89	118.87	105.52	110.05	115.45	116.18	110.02	115.41	113.91	111.5	111.08	109.48	113.89	113.58	111.28	106	107.68	114.55	108.22	113.63	116.27	115.53	110.78	110.44	111.41	116.19	111.06	112.39	107.41	118.1	108.37	107.38	110.76	111.62	105.86	115.16	113.11	120.84	111.44	113.79	112.55	112.86	103.17	111.38
109.34	115.31	110.18	106.81	117.23	110.52	109.88	112.91	106.85	117.69	108.21	111	112.34	108.61	109.64	114.15	112.44	112.07	115.31	113.85	104.02	111.36	114.05	110.96	115.33	112.58	116.56	109.22	107.9	109.85	114.57	107.07	106.9	114.79	109.17	107.06	108.76	109.36	106.86	107.68	104.78	111.68	114.56	110.6	107.45	106.73	114.32	114.7	109.53	113.96
103.16	107.29	96.572	99.162	103.3	105.31	104.52	108.06	98.464	106.33	102.68	106.96	111.6	105.53	101.06	104.2	103.22	107.04	99.694	101.83	103.14	101.94	102.65	101.13	110.41	109.04	107.35	105.37	101.56	103.93	105.78	104.57	95.93	107	105.46	99.349	109.05	103.44	104.09	105.35	99.029	101.08	96.112	104.48	107.37	105.11	102.53	106.57	109.95	104.53
111.32	106.07	98.571	108.46	110.46	109.07	107.76	109.01	104.29	99.738	104.19	108.04	103.64	103.37	104.53	104.04	106.61	104.78	110.38	104.87	102.77	105.87	106.46	106.01	102.83	107.55	99.481	109.31	104.07	105.38	109.14	103.05	105.74	111.17	111.03	96.842	100.55	100.25	105.63	105.52	105.35	104.56	102.74	102.6	100.41	104.28	105.98	104.78	106.03	109.7
108.38	105.97	108.61	107.14	111.95	109.06	106.36	111.87	106.06	109.54	104.74	104.87	103.28	105.57	102.48	108.7	97.5	107.63	108.8	110.97	95.706	116.21	103.88	103.35	109.77	104.26	102.88	108.6	100.55	104.12	107.94	105.75	101.76	106.22	110.56	108.63	104.43	101.14	101.71	99.795	102.17	110.5	108.24	104.21	106.85	102.48	102.33	110.17	110.62	110.75
102.16	105.31	104.45	106.85	103.3	104.94	105.6	105.01	105.5	108.02	106.86	106.82	105.66	107.12	110.32	103.56	108.33	106.21	103.34	105.91	104.28	105.92	102.11	102.04	110.01	106.86	109.19	106.53	103.19	105.53	100.59	107.95	112.86	101.85	108.76	108.85	109.05	100.19	104.66	107.84	108.61	104.77	111.14	103.55	105.84	103.3	99.749	107.45	106.19	100.57
106.46	96.65	98.617	95.973	97.981	94.564	101.06	97.141	99.259	105.36	100.8	99.318	98.285	92.781	99.161	102.64	100.97	97.961	98.223	101.9	100.84	107.17	98.771	97.624	104.81	99.293	98.088	101.43	100.44	99.251	101.06	101.83	107.82	94.009	98.633	106.61	105.13	98.567	101.01	107.28	105.92	102.47	103.29	98.929	98.679	95.354	95.675	102.84	102.43	98.788
99.881	104.2	104.99	107.69	105.78	108.46	105.42	105.83	108.39	107.13	108.71	104.85	108.41	104.48	107.8	99.705	103.02	103.63	111.91	99.061	101.33	104.78	101.04	109.12	104.87	106.88	108.66	107.83	101.99	109.92	105.79	102.51	99.727	111.1	107.67	108.15	99.292	109.99	106.4	105.82	109.02	105.78	105.34	103.68	104.83	99.244	104.34	105.63	113.28	107.49
124.38	109.05	118.01	117.78	108.68	110.04	114.75	110.94	111.86	110.91	112.47	105.1	111.83	116.28	119.09	106.59	117.48	110.5	116.07	108.12	106.28	115.86	116.64	117.9	110.96	114.25	114.76	111.14	111.51	112.72	109.36	113.28	110.12	114.26	112.72	113.77	111.2	111.52	109.9	111.45	113.9	108.26	106.61	120.34	106.66	113.05	116.09	109.03	114.83	115.49
106.61	105.7	107.96	106.67	95.471	106.39	101.89	101.92	102.03	103.24	100.49	108.55	110.97	111.19	113.88	100.54	113.01	107.83	109.72	104.05	110.11	106.43	112.98	109.04	103.85	102.38	106.44	106.38	99.852	108.34	103.28	102.72	108.38	103.71	105.37	104.5	105.86	95.327	111.54	102.92	108.05	106.35	103.22	103.33	108.16	109.04	101.51	108.45	110.59	106.77
95.637	96.68	94.75	95.04	95.684	102.93	105.84	97.425	98.522	96.163	99.558	100.74	104.1	96.647	97.218	95.699	101.92	106.01	103.59	101	100.56	99.621	97.037	100.85	100.01	104.44	99.929	105.58	104.08	98.751	93.971	104.71	101.18	96.248	105.23	96.297	100.37	99.664	96.564	106.25	99.392	103.57	92.228	99.467	97.921	97.861	96.837	90.095	97.185	102.55
120.86	109.52	112.6	110.56	112.53	112.87	112.05	115.21	113.55	117.73	109.98	108.33	114.82	114.79	108.93	113.67	109.61	112.69	107.41	114.69	102.21	113.71	109.29	112.13	112.04	113.12	103.34	118.72	111.96	108.2	115.37	108.34	110.61	114.32	108.76	118.8	110.23	115.99	112.03	112.39	110.49	113.85	107.99	110.23	116.34	117.49	110.81	112.4	107.99	109.4
111.62	114.74	110.09	121.36	114.86	113.37	113.49	111.25	120.29	115.48	116.15	115.9	112.23	107.59	117.72	112.03	111.03	110.69	117.76	113.66	107.32	109.83	114.41	108.28	111.12	119.89	116.21	103.7	115.27	113.13	112.93	115.05	111.6	113.7	105.04	104.29	109.57	112.53	107.92	112.07	114.41	114.73	115.17	116.57	107.44	112.75	116.89	108.55	108.96	108.02
107.49	100.82	114.11	105.41	111.49	107.51	108.28	107.7	112.7	108.29	106.6	99.174	108.98	106.14	104.84	108.77	103.83	109.59	106.42	107.02	104.34	107.02	108.98	102.06	105.8	109.71	108.3	106.49	107.49	100.66	107.05	109.9	108.84	104.14	102.28	107.63	100.83	106.8	109.12	108.53	104.09	105.6	115.02	108.83	103	100.45	101.96	100.41	106.38	109.89
110.77	121.84	111.81	114.32	111.29	111.11	109.13	105.75	113.6	111.25	113.94	117.5	111.65	110.4	115.75	106.84	108.3	108.08	112.71	106.35	115.74	103.29	113.06	111.29	108.45	111.21	108.17	111.28	107.84	108.14	106.87	112.78	111.15	112.69	116.77	106.46	111.15	110.98	113.77	119.03	110.21	112.23	108.79	111.92	107.13	112.93	113.51	117.87	114.86	113.75
113.11	105.41	112.11	113.23	112.17	117.12	111.93	115.5	102.68	108.75	109.63	115	116.59	113.85	105.98	109.86	108.08	109.67	107.65	113.26	109.03	103.86	110.56	111.55	114	112.6	111.23	108.83	112.14	114.33	112.1	110.13	109.57	108.05	103.83	115.2	105.87	108.09	106.05	109.2	115.09	107.16	122.17	111.22	107.69	113.83	114.86	116.49	111.59	113
106.64	102.26	106.68	104.71	104.12	104.32	106.53	104.28	100.31	105.08	100.3	109.21	95.457	103.5	102.1	105.32	105.03	101.77	106.83	104.4	98.103	103.48	103.68	103.97	101.73	104.9	105.9	103.82	103.81	108.96	104.06	104.36	103.4	110.71	105.38	108.15	107.6	105.24	108.19	105.95	100.36	103.8	109.63	109.65	109.05	105.67	110.34	106.33	104.15	99.616
107.22	111.62	116.74	108.89	108.05	110.67	115.65	112.26	107.23	104.05	111.63	111.41	114.29	110.6	117.66	113.07	110.66	107.68	111.6	113.11	115.34	107.13	118.48	114.03	108.83	99.071	110.07	109.32	116.98	107.98	113.13	115.29	108.17	111.22	117.36	110.41	108.46	108.79	112.33	109.79	107.58	104.88	106.04	114.85	106.17	105.2	105.53	112.22	110.64	108.79
108.31	106.79	112.65	112.54	116.6	115.87	112.6	110.06	108.67	113.08	114.78	115.57	114.78	107.98	105.31	107.8	122.78	114.98	118.73	112.43	115.26	116.16	111.76	116.66	111.55	113.27	113	112.25	109.99	115.86	119.38	112.88	107.53	114.57	113.12	112	118.09	113.22	105.19	110.51	114.23	106.8	107.15	115.38	109.35	120.35	112.85	106.98	120.51	110.78
112.73	105.14	113.43	110.58	110.46	109.35	108.66	109.52	106.96	104.21	107.16	108.86	113.19	109.12	116.31	103.77	111.62	114.9	112.5	100.45	111.43	106.26	112.78	113.36	107.98	106.68	113.76	114.57	110.34	105.53	113.05	108.05	116.22	116.55	107.66	118.96	110.78	106.57	115.45	115.22	114.94	106.79	107.8	109.88	110.91	111.92	114.31	105.94	115.46	116.21
103.61	112.24	99.164	104.35	112.01	107.66	107.84	111.07	107.6	111.58	112.93	104.04	102.5	106.22	99.79	106.09	105.8	113.13	106.16	107.39	105.75	105.75	110.23	103.26	107.66	106.92	108.6	110.6	106.33	109.49	104.82	102.75	102.19	106.26	104.3	104.27	105.19	110.37	111.38	106.51	103.15	101.05	105.97	109.74	104.22	102.79	105.21	94.949	112.62	102.39
99.665	102.61	106.31	102.65	99.738	106.14	107.34	101.21	101.42	104.47	103.94	105.58	107.31	105.13	105.44	108.55	104.14	98.125	103.46	100.92	109.23	102.46	106.21	101.12	106.2	101.98	105.53	104.7	110.21	107.69	103.24	103.58	108.63	106.04	107.9	113.38	101.49	104.47	106.43	102.43	100.63	104.9	107.25	104.17	107.31	103.86	105.04	107.1	106	101.8
90.756	93.552	94.771	89.028	103.55	98.747	92.702	101.04	101.93	96.927	100.45	100.28	100.92	99.454	101.78	100.24	105.07	96.173	100.71	99	99.555	103.88	97.772	103.32	97.134	98.754	100.14	99.086	101.22	102.75	103.28	99.995	99.002	99.531	98.498	99.257	101.39	100.88	94.211	100.66	102.37	96.372	100.17	101.65	95.964	95.898	98.535	100.55	105.01	104.18
103.89	111.9	100.49	101.53	105.68	102.21	107.34	104.25	106.31	109.21	110.43	109.83	108.98	108.48	103.62	113.77	107.87	105.36	99.305	107.15	105.71	102.7	100.67	105.23	111.34	108.4	110.7	102.2	106.61	103.38	107.35	108.11	102.06	105.81	104.88	106.88	104.86	103	109.06	108.44	109.03	107.75	110.68	107.11	106.61	106.51	104.7	100.96	105.98	108.12
102.05	104.28	106.39	102.06	109.94	99.348	105.73	108.22	100.63	105.6	106.25	111.6	100.12	93.121	106.72	108.08	109.68	102.79	104.08	109.95	108.04	105.98	99.183	102.92	96.782	108.92	104.3	103.28	104.43	108.06	106.06	102.68	106.48	109.04	106.41	103.39	106.84	109.86	102.97	99.555	103.65	105.85	100.38	101.18	104.4	102.11	101.93	105.88	99.719	103.8
102.48	100.34	97.963	99.508	97.872	100.63	99.192	102.19	99.301	105.68	103.07	94.911	104.15	107.9	106.83	103.56	102.23	98.051	105.99	102.13	95.679	102.53	103.1	107.33	101.09	99.499	100.63	102.95	105.95	95.808	102.63	103.58	104.46	101.39	96.232	99.448	98.437	105.4	96.994	98.329	99.097	98.458	102.17	101	94.849	100.26	97.37	101.35	106.45	96.993
105.96	106.17	107.65	97.416	107.23	105.31	103.88	100.05	99.819	106.93	103.87	107.68	99.879	106.85	110.68	108.86	110.28	107.2	105.78	106.85	111.88	112.07	102.91	104.51	109.22	109.19	100.21	103.57	108.16	108.64	102.1	101.85	106.88	100.4	105.49	109.12	104.13	110.97	106.92	101.39	111.77	101.54	105.93	110.26	111.2	110.89	104.73	104.36	107.07	99.508
106.75	118.06	116.77	112.97	113.1	112.06	112.33	109.54	118.58	112.98	111.69	114.35	107.99	100.77	110.38	118.54	115.21	112.38	112.64	111.77	110.99	112.33	111.17	110.98	111.14	115.66	113.24	108.75	111.56	107.97	112.42	114.04	108.78	113.19	108.99	111.35	110.88	109.1	119.17	110.59	111.51	112.09	112.54	112.59	117.18	116.43	112.48	110.01	110	108.82
103.83	109.27	105.07	104.46	106.37	102.28	105.39	109.62	101	104.06	106.63	108.82	109.55	106.23	102.32	111.37	97.647	109.56	100.56	108.95	102.57	107.39	103.6	111.18	103.35	104.17	109.35	112.45	110.76	110.2	110.36	104.49	103.05	102.48	106.84	105.59	106.81	103.86	111.91	112.23	107.02	108.3	102.7	105.17	109.61	104.57	100.77	106.03	100.06	106.58
105.62	108.92	102.82	109.83	98.539	100.69	98.675	107.24	113.44	107.51	100.09	107.82	107.99	108.03	106.47	103.97	107.4	105.03	107.46	100.14	104.03	96.417	100.36	108.78	99.315	106.65	107.84	106.84	96.767	105.14	106.03	97.117	99.049	102.14	103.95	102.92	101.71	105.52	101.1	104.48	107.28	103.82	108.5	98.954	104.08	108.87	106.84	101.79	106.88	98.649
107.35	103.43	108.41	108.21	108.73	100.52	110.73	104.49	103.63	104.6	104.49	106.04	99.341	109.21	103.26	105.65	105.94	107.69	112.77	102.07	112.1	106.58	105.65	102.49	107.73	104.36	108.46	108.05	109.26	105.27	108.98	100.47	103.56	99.98	103.2	99.555	103.54	108.19	103.79	97.503	104.67	105.18	110.53	101.6	106.79	105.7	104.18	102.02	108.22	109.47
112.68	115.61	115.86	114.2	113.22	124.06	113.06	117.16	114.89	115.16	122.38	116.49	118.95	117.94	117.52	113.97	114.86	119.47	115.59	119.24	117.03	121.35	111.1	114.3	115.56	118.3	120.14	116.09	112.65	115.42	116.41	114.9	118.6	114.53	110.88	114.81	114.6	115.86	114.7	117.03	113.52	121.06	117.49	118.25	117.69	110.73	121.76	116.66	122.82	116.57
110.09	115.22	110.25	114.5	114.97	110.01	112.78	111.01	110	114.84	115.83	111.18	109.33	105.66	115.26	109.93	111.25	116.45	110.02	110.82	111.51	115.28	107.58	112.41	108.48	113.05	108.57	109.54	110.66	110.54	110.11	117.39	112.41	103.4	110.32	113.06	111.39	112.72	114.3	112.3	109.13	110.97	111.65	108.84	110.52	111.24	104.68	110.5	117.94	108.44
111.08	109.3	109.89	114.6	108.34	117.31	114.98	113.96	111.86	111.69	111.6	109.66	116.82	110.8	111.09	113.62	108.17	107.24	109.31	109.12	110.31	118.53	109.41	105.74	112.75	109.59	117.51	109.54	110.7	110.77	106.65	111.34	113.66	108.9	114.12	109.93	107.72	116.51	109.97	118.79	108.97	109.39	110.95	111.61	109.07	108.84	107.75	103.4	110.32	110.69
105.11	100.47	105.78	109.7	105.99	110.64	98.095	107.16	103.73	111.74	105.47	107.26	109.8	99.323	100.75	106.73	101.98	103.16	99.939	107.68	101.87	107.63	104.23	101.86	107.87	106.77	101.97	103.16	107.25	101.65	108	100.36	107.79	103.49	105.36	102.8	104.88	103.26	106.37	101.04	107.45	98.906	101	98.978	105.57	107.92	100.5	108.52	100.74	105.1
106.56	103.17	107.32	106.81	108.7	110.02	107.29	113.82	101.36	104.13	105.77	105.12	111.67	108.76	106.89	106.45	105.16	105.93	111.63	106.66	109.79	105.74	99.898	104.19	105.88	106.1	109.5	113.22	104.4	107.8	112.08	109.95	104.84	106.32	100.85	104.6	103.37	101.44	99.056	106.31	103.67	99.637	99.862	99.897	98.241	106.69	98.292	103.69	108.03	103.32
96.778	89.454	105.18	101.84	101.42	102.4	106.91	103.82	96.587	97.124	93.522	103.06	101.95	100.34	98.866	99.598	97.251	105.86	99.02	104.9	96.035	96.98	100.16	103.73	101.09	98.56	98.168	107.93	94.963	102.63	103.53	99.98	102.04	102.55	93.809	102.69	104.8	91.059	106.45	101.27	100.75	102.16	102.66	102.42	99.867	109.95	101.77	101.21	105.52	96.865
112.86	107.4	114.69	116.02	114.39	114.42	115.84	112.26	118.85	110.24	111.2	109.62	109.32	113.32	109.93	111.12	108.49	107.66	107.51	114.63	109.67	110.2	110.78	116.21	110.97	102.16	109.11	111.98	113.04	112.58	109.46	110.48	112.08	106.01	107.47	113.44	111.86	111.13	110.36	109.96	116.04	105	111.76	110.83	107.6	117.17	111.86	115.2	110.89	116.44
103.89	104.79	103.6	105.55	105.4	105.85	102.33	110.48	105.14	103.54	102.1	101.85	103.91	103.32	103.03	103.92	104.38	105.23	106.63	96.095	108.85	98.84	105.41	105.03	109.56	102.91	108.55	108.07	109.43	111.89	110.48	102.99	102.59	104.98	104.56	105.61	106.65	106.26	98.456	104.9	102.23	107.9	99.356	107.33	100.95	102.7	105.87	100.08	111.69	104.68
102.26	106.33	107.82	107.29	106.14	108.22	100.43	104.59	111.15	108.34	108.74	94.017	108.06	107.22	103.51	110.74	101.68	109.4	111.75	101.35	112.57	102.59	105.07	102.67	106.28	109.98	110.75	103.88	107.73	106.69	102.36	105.87	108.82	108.99	103.31	102.54	105.88	107.07	106.03	105.37	106.18	104.87	106.96	109.73	107.62	107.96	106.14	110.48	104.21	104.41
104.97	105.37	110.68	107.35	107.02	106.53	109.9	105.26	101.69	110.64	109.16	109.08	101.29	104.62	110.4	107.11	106.04	99.742	110.35	106	108.63	102.73	110.47	109.12	101.63	103.15	105.52	106.1	103.99	109.11	101.69	106.55	101.54	109.98	101.64	107.81	103.67	109.66	101.55	113.81	104.77	97.567	102.13	110.72	105.64	109.66	111.28	100.85	106.14	117.08
100.76	98.152	102.46	98.698	100.14	103.76	95.324	96.057	96.51	102.79	100.01	100.32	95.473	97.79	95.929	95.582	99.604	93.415	106.28	96.306	100.56	101.95	98.855	95.069	101.21	106.68	100.45	95.452	99.547	97.869	100.29	101.36	97.856	97.75	97.011	101.26	100.19	101.32	104.49	98.961	104.21	98.327	106.49	107.77	98.643	105.24	103.77	93.191	101.11	101.21
115.7	108.57	113.09	108.86	108.73	115.93	106.34	115.82	113.72	113.51	116.04	114.56	112.76	108.32	109.41	114.26	111.72	112.97	110.32	108.94	109.48	120.72	112.2	113.49	116.23	114.62	116.18	110.42	109.94	111.81	113.76	110.32	114.48	111.23	107.25	108.78	114.32	110.99	119.63	112.01	110.99	114.96	114.04	109.68	113.24	115.42	114.05	111.03	112.27	110.07
109.62	106.62	108.18	107.25	104.91	103.75	107.52	103.94	104.37	104.13	106.83	105.84	105.74	100.72	107.72	103.97	104.22	114.73	107.07	101.36	99.382	101.8	103.22	110.54	109.33	110.74	102.38	111.54	109.23	102.1	102.91	107.94	102.24	101.96	97.752	107.47	107.25	106.07	110.79	104.33	105.43	102.24	105.77	100.48	103.81	106.21	106.8	104.2	108.18	103.28
102.97	108.93	105.99	107.27	108.26	108.77	108.81	99.014	106.85	108.38	107.97	106.08	107.29	103.54	106.2	108.72	105.51	106.52	105.35	101.67	101.56	104.99	105.94	107.11	103.28	100.14	108.76	111.55	112.86	106.53	103.35	110.17	96.874	97.169	111.43	108.15	107.41	100.4	108.66	107.25	104.37	106.12	110.7	101.75	107.06	107.33	107.28	106.36	105.39	107.14
111.33	107.48	104.89	103.5	104.56	109.62	106.18	112.23	102.05	102.05	103.7	105.85	103.72	101.89	104.47	107.37	109.02	104.89	98.212	101.78	101	99.41	107.59	99.546	104.8	107.65	105.51	110.17	100.01	99.329	104.91	106.05	100.51	107.17	103.36	101.91	107.52	101.69	105.18	100.84	107.15	101.63	106.35	109.64	100.19	107.85	101.19	103.77	100.85	110.17
107.28	104.45	101.67	104.17	104.09	108.32	112.73	106.73	103.45	106.24	102.07	108.75	111.25	102.97	104.5	108.65	107.22	104.46	99.979	106.39	109.86	107.37	105.86	103.61	105.7	102.01	101.54	110.92	106.26	101.98	106.61	103.8	104.86	107.91	107.61	107.69	106.74	102.73	105.16	106.67	100.96	106.51	105.86	102.62	109.73	109.02	111.13	99.018	108.17	105.53
98.904	100.79	109.72	108.55	99.859	99.959	106.41	105.46	105.32	101.7	104.74	100.48	108.15	104.44	105.49	107.39	102.6	104.05	105.92	100.12	101.34	107.91	104.84	113.9	100.09	106.37	104.84	98.16	109.59	95.349	108.39	107.84	105.02	106.07	108.92	102.6	101.44	102.54	106.46	100.27	107	105.89	101.5	107.13	104.34	107.84	101.16	103.88	100.47	104.87
107.04	109.48	112.36	108.23	116.43	111.8	109.09	112.49	108.68	105.82	114.42	109.35	115.88	108.89	110.92	109.6	114.42	110.3	114.14	117.38	111.44	109.41	109.39	109.11	110.04	117.36	113.3	107.19	114.71	111.25	114.19	104.88	113.32	110.03	109.94	106.3	116.35	107.6	117.1	112.5	117.65	112.82	102.22	112.92	104.31	115.6	108.86	108.41	102.43	114.86
103.69	99.543	101.98	105.82	107.15	102.49	105.28	102.57	105.47	97.189	99.735	105.84	107.87	101.28	106.5	103.93	101.45	102.22	102.29	103.9	105.32	102.66	106.78	106.5	99.993	102.31	103.2	107.01	105.76	107.05	104.41	105.13	108.58	103.55	102.73	97.511	100.31	107.8	98.987	100.04	102.65	103.43	101.48	102.91	103.55	101.83	95.025	104.85	104.36	100.12
106.8	116.44	107	108.31	107.19	110.15	113.71	104.45	106.42	111.48	106.29	104.88	100.2	109.21	105.91	105.35	109.7	106.21	98.089	102.67	111.43	111.83	107.11	102.59	110.61	105.9	109.61	113.21	102.7	111.82	104.34	115.84	110.43	102.25	109.8	113.49	104.99	115.02	108.27	106.72	109.05	108.37	108.45	101.11	101.18	110.85	103.92	108.88	111.3	107.54
102.52	112.42	105.36	97.805	106.48	113.4	107.21	106.21	98.664	109.85	108.97	111.08	108.02	112.13	103.75	109.97	107.21	105.56	107.23	104.79	113.01	105.36	107.67	101.09	104.89	110.08	107.44	104.14	102.26	103.12	106.4	111.78	110.83	104.56	112.13	103.23	106.34	106.4	110.33	105.23	113.75	110.01	110.34	104.64	102.36	103.54	103.83	96.527	101.72	102.86
102.61	103.94	105.52	115.2	105.03	106.09	105.83	111.72	105.95	106.61	105.5	106.73	103.91	108.17	107.66	109.01	109.64	108.19	105.56	104.54	107.41	114.3	106.15	100.75	105.86	113.6	107.86	102.02	107.02	108.06	105.55	111.08	102.36	106.02	108.88	102.77	115.27	105.6	107.25	106.27	112.16	112.94	105.58	99.862	107.15	104.63	104.94	107.27	106.64	106.06
112.64	112.54	110.03	111.5	113.94	110.06	114.96	106.44	112.45	113.55	113.54	109.31	116.53	117.82	110.57	107	113.31	106.41	111.75	113.11	113.39	112.58	107.96	109.96	112.53	112.6	109.04	111.18	108.37	111	113.96	111.68	111.01	109.8	117.37	115.46	111.87	110.59	103.64	116.39	107.19	107.38	109.14	114.3	105.79	109.45	101.89	110.15	113.1	108.25
112.3	113.84	115.8	115.65	114.64	123.29	115.72	116.29	116.73	117.64	118.87	117.95	119.02	115.78	115.22	120.32	119.69	114.41	118.06	113.19	118.07	123.04	123.53	114.8	125.9	118.7	114.47	119.22	114.78	116.24	119.6	113.21	117.56	118.08	116.56	122.3	117.62	119.82	114.55	122.38	117.95	117.54	118.57	114.7	112.35	120.81	111.67	120.41	119.85	119.53
107.65	110.72	100.81	104.14	104.93	106.79	105.99	102.85	107.11	109.1	104.4	111.13	115.21	110.39	113.43	105.9	107.85	106.46	105.43	105.8	104.58	112.58	110.04	109.16	108.16	106.63	101.4	110.91	105.13	104.12	107.23	103.15	93.584	106.53	101.9	113.26	107.34	96.765	105.21	106.36	107.44	107.11	108.38	101.03	108.22	106.03	108.06	107.18	111.82	112
110.54	111.28	117.91	113.63	109.11	111.89	102.98	104.32	112.06	119.41	108.22	116.32	124.85	119.75	110.87	110.68	116.52	112.24	110.81	111.09	114.1	106.39	116.76	112.22	116.5	108.87	110.15	114.88	112.29	106.32	112.42	115.55	114.93	121.05	114.38	110.17	112.82	110.78	118.9	113.46	112.58	111.69	115.33	105.99	110.46	112.61	112.8	111.26	111.3	112.08
113.55	109.77	113.23	106.57	111.23	108.3	107.85	109.66	114.17	104.78	103.69	118.3	116.37	117.42	113.6	111.89	113.69	108.44	117.3	108.29	106.34	106.84	112.58	110.75	110.55	110.16	105.15	104.79	109.92	111.46	107.37	109.05	105.79	116.67	102.9	108.87	109.3	110.23	115	107.59	107.7	106.64	109.65	105.67	105.3	111.81	108.58	110.02	111.89	107.92
122.16	117.15	119.63	114.22	114.5	112.7	116.49	123.98	122.07	120.94	116.82	113.34	118.21	118.39	111.96	116.25	116.82	119.95	114.47	117.86	114.11	121.03	118.74	117.43	113.97	115.16	117.37	121.8	114.17	111.6	112.91	115.64	119.43	122.27	108.02	122.31	115.64	114.49	118.15	119.12	120.09	122.55	117.21	117.24	115.18	116.8	114.36	115.9	119.27	116.98
106.4	108.94	116.4	115.57	115.24	110.28	118.98	115.68	113.5	112.93	113.84	113.91	111.86	114.25	115.55	112.24	114.11	109.64	119.11	109.33	116.01	118.33	115.09	114.5	108.97	107.59	109.57	107.82	115.89	114.36	120.16	116.96	116.3	105.47	112.25	114.01	109.23	114.1	115.06	110.19	111.63	108.33	112.68	105.06	113.52	115.32	109.26	106.69	107.92	105.73
99.761	107.92	105.75	102.52	101.65	105.7	102.73	107.22	104.86	106.89	104.56	96.231	108.03	106.09	107.45	100.45	101.9	109.12	105.54	103.61	109.96	101.3	108.38	110.02	101.86	105.91	110.47	110.43	102.54	100.45	98.91	108.17	101.95	104.51	107.26	110.67	106.14	105.58	103.51	112.3	108.67	104.94	104.97	105.54	107.3	107.78	104.83	104.03	110.46	101.85
107.15	108.24	100.43	112.35	107.51	100.23	106.71	105.18	102.64	105.19	107.23	104.75	102.37	110.56	103.12	99.772	105.61	104.03	103.4	109.18	109.66	111.34	106.17	104.01	107.81	111.25	104.55	108.64	102.4	103.36	109.83	103.39	98.019	100.09	100.04	107.37	104.71	103.59	106.93	102.13	119.07	101.77	107.36	106.24	103.66	104.33	109.56	105.73	107.13	105.44
105.19	109.37	104.45	112.14	112.05	105.11	109.53	110.37	99.691	104.8	112.95	100.06	104.86	103.12	114.96	102.8	102.35	103.45	102.49	103.8	104.16	100.56	99.34	100.2	108.97	103.13	101.23	106.79	106.41	101.67	99.791	106.19	104.11	104.02	112.21	106.18	101.46	100.35	101.34	102.28	105.3	103.86	104.53	104.54	102.62	103.14	108.68	102.24	107.72	104.97
104.77	109.54	104.7	106.66	102.72	109.81	108.7	104.13	100.94	105.34	112.04	106.04	109.46	105.18	104.95	103.72	108.62	104.22	110.43	109.17	104.99	100.62	106.51	106.03	105.3	107.34	102.08	105.59	97.696	109.31	106.06	109.01	108.39	109.89	103.43	101.33	109.8	106.15	105.78	104.61	111.5	105.71	106.59	108.12	102.5	105.6	109.96	105.04	108.99	103.3
115.33	118.79	115.21	112.68	118.67	118	119.05	109.3	117.3	117.54	119.45	121.24	115.14	115.31	118.85	121.94	121.02	117.97	122.25	115.54	125.73	113.84	113.17	115.79	119.14	123.18	115.42	108.85	117.62	115.39	119.75	114.74	122.62	118.99	119.9	123	111.13	121.65	114.57	119.83	122.24	117.61	117.92	123.92	121.53	121.93	123.7	112.37	119.63	113.12
103.75	111.63	111.66	111.18	104.46	106.92	106.98	104.76	111.17	112.07	103.86	108.39	102.26	106.44	106.73	108.28	107.71	108.31	108.41	113.15	105.79	108.18	110.14	108.88	105.41	108.84	111.55	107.77	105.81	104.03	107.62	110.39	101.64	100.43	103.23	111.72	105.7	111.2	107.08	107.73	103.15	106.91	113.41	105.81	107.26	100.9	110.13	100.72	102.91	109.45
114.28	110.68	113.61	112.03	105	118.4	115.88	106.91	108.54	114.79	107.95	107.14	106.5	115.09	106.92	114.55	113.99	120.39	113.87	106.47	116.43	110.73	109.31	114.31	117.08	106.04	113.62	110.91	105.38	110.69	108.25	112.25	115.1	110.29	110.65	107.29	107.96	103.41	107.4	115.12	118.48	114.38	111.45	109.42	113.71	106.05	106.76	110.56	109.71	107.11
104.27	115.65	110.11	109.03	115.74	114.93	104.84	112.44	107.74	113.6	112.27	117.91	109.03	114.12	113.33	112.12	114.57	111.8	117.67	110.53	106.91	109.95	110.57	108.64	106.71	112.66	118.34	115	112.58	109.93	110.08	114.35	119.23	111.98	120.88	114.83	109.32	112.37	107.54	118.08	112.19	113.11	112.16	110.04	115.1	106.64	108.73	112.23	114.59	108.32
101.39	101.53	100.42	98.203	98.308	106.02	101.82	101.47	99.594	96.115	100.44	104.25	95.023	98.946	98.001	100.44	99.552	101.73	95.611	97.552	95.944	97.196	101.83	101.21	100.37	92.414	101.41	97.835	103.75	99.297	95.618	102.16	105.72	93.289	99.45	95.849	99.849	96.937	103.85	98.658	98.205	100.6	99.727	106.22	98.45	103.48	100.49	103.11	98.726	98.96
105.13	98.844	111.32	101.03	110.15	104.78	104.44	109.06	107.81	105.57	105.38	99.846	106.27	98.921	109.07	106.41	99.127	98.251	110.32	100.34	98.363	105.3	106.41	106.54	107.39	102.69	110.18	102.95	110.65	105.85	106.18	107.6	109.23	105.24	110.16	104.77	110.84	110.46	108.92	105.88	101.36	107.82	105.68	109.06	103.08	102.25	101.76	105.75	104.33	106.02
104.52	98.033	99.735	106.35	102.54	104.97	109.5	102.55	110.08	106.14	107.31	111.13	108.2	106.01	114.29	104.92	106.36	113.09	103.75	100.51	105.34	104.54	104.37	105.56	107.81	108.29	105.72	108.99	101.93	105.89	102.85	101.01	110.02	112.4	104.6	108.97	109.71	109.53	115.22	103.64	107.53	98.412	105.04	106.81	109.03	117.42	106.62	106.42	104.92	108.14
108.69	107.37	105.7	110.26	106.92	107.97	107	111.97	107.92	107.77	105.82	108.73	108.52	104.91	98.538	106.98	103.45	99.024	103.51	102.72	102.74	108.01	104.06	97.339	102.75	105.98	110.16	108.37	100.2	107.67	107.28	111.12	109.01	102.44	102.15	101.71	102.57	106.45	105.06	109.64	108.94	101.44	102.16	109.87	109.25	103.95	107.18	102.53	102.02	100.69
115.06	118.73	111.19	111.35	112.42	112.54	108.92	111.42	105.03	110.33	115.17	111.77	107.25	107.27	112.02	112.03	108.3	107.91	110.29	115.58	104.01	109.32	115.82	119.89	111.69	108.11	108.48	108.73	103.31	112.19	105.7	113.71	110.9	110.86	107.31	110.77	106.42	108.6	111.44	108.63	108.16	108.84	111.16	107.99	114.17	108.71	109.18	114.09	110.35	115.51
112.4	110.5	105.4	109.02	112.5	112.12	114.34	108.41	115.62	105.83	111.28	109.69	108.49	108.1	107.54	104.67	109.16	108.77	111.8	114.17	109	106.6	112.44	107.76	121.43	109.41	109.77	112.38	112.36	112.04	113.16	113.62	111.89	114.19	110.05	113.56	113.06	108.36	110.19	109.75	109.45	119.69	107.56	113.78	112.96	108.81	107.2	111.36	112.86	113.11
105.81	108.69	113.61	110.34	106.1	106.31	106.33	103.86	113.86	106.57	106.12	108.09	110.23	109.9	110.58	103.3	106.17	111.84	108.18	105.14	111.52	107.99	104.59	108.82	107.66	106.79	111.7	113.19	110.95	108.35	104.49	109.16	113.52	93.599	106.98	107.12	102.71	107.35	108.76	110.4	106.26	104.78	105.52	104.26	112.84	105.58	101.55	110.09	106.08	112.51
111.84	111.37	108.95	111.06	110.73	114.24	111.45	111.11	113.66	112.64	107.83	116.64	106.93	110.05	114.52	106.99	114.36	105.82	110.37	104.99	112.23	111.44	111.89	115.33	108.89	105.89	109.21	109.22	115.08	113.73	110.95	114.94	110.54	111.29	112.07	110.86	104.86	116.94	104.91	107.49	108.88	108.07	109.53	110.42	107.24	111.17	107.26	114.85	115.44	108.41
108.65	113.6	101.45	104.94	104.2	100.94	101.79	103.33	103.54	104.78	106.75	110.47	105.34	107.02	107.53	102.92	107.89	109.94	101.31	101.4	110.28	106.32	104.01	105.22	98.219	110.64	109.12	100.93	104.07	111.01	103.24	109.9	98.882	104.67	106.24	101.41	113.68	110.84	108.12	100.64	105.24	103.48	104.63	105.24	103.65	107.63	113.78	106.21	112.33	109.76
107.15	112.01	105.97	106.95	107.4	107.73	104.97	108.6	106.65	104.87	94.219	99.191	105.83	108.16	101.43	106.37	104.55	104.54	100.32	108.87	108.36	101.34	109.89	99.717	102.92	103.1	106.34	105.45	110.7	105.8	103.97	106.55	105.4	103.5	106.95	109.31	109.39	102.28	106.9	107.24	114.43	107.38	107.07	106.49	111.23	102.57	100.52	112.28	103.53	105.56
100.05	105.66	104.84	103.75	109.95	106.64	105.19	107.06	107.68	101.5	107.86	100.09	101.53	111.16	100.27	107.77	101.33	104.62	103.9	108.81	110.89	106.2	106.94	103.85	106.38	103.45	111.2	107.92	107.69	101.55	116.34	100.83	100.08	104.25	106.88	102.99	103.81	106.88	109.13	106.91	114.6	107.45	108.65	102.73	106.45	105.86	103.23	106.22	106.27	104.32
106.27	104.73	106.83	109.32	107.45	101.18	106.42	109.15	99.57	101.05	102.19	103.45	105.85	104.16	109.59	111.79	101.15	108.89	108.59	104.96	103.98	106.36	104.1	107.47	103.76	100.94	105.82	105.15	109.83	104.04	100.47	108.16	107.25	114.09	106.78	106.77	103.14	105.6	101.92	108.5	104.25	106.52	108.81	108.34	106.8	108.92	111.72	110.49	104.22	105.89
115.37	108.81	111.73	108.51	112.24	103.32	110.91	112.81	118.53	104.99	107.9	117.45	111.85	111.24	110.97	105.48	117.16	114.1	110.48	107.79	107.47	111.56	109.32	110.65	108.52	113.54	111.04	108.11	103.19	111.15	106.67	109.94	106.72	106.89	108.59	107.5	109.07	109.78	110.87	108.13	115.24	108.8	109.52	111.64	104.89	108.53	104.86	106.52	112.06	109.44
108.7	105.22	108.75	109.89	105.04	104.78	109.58	107.9	108.77	104.06	102.29	110.85	109.86	104.34	108.73	100.88	100.61	103.85	105.03	104.73	100.77	107.79	104.48	103.18	100.97	104.82	109.56	104.22	108.64	108.89	107.28	101.69	107.28	105.18	108.34	108.97	107.87	106.81	107.93	110.96	101.77	104.95	111.12	104.12	100.37	112.21	108.49	108.36	97.712	109.07
98.216	101.71	106.95	104.42	110.4	101.19	108.13	104.8	99.791	101.33	102.47	100.38	105.23	99.211	103.31	102.05	103.35	100.27	106.25	103.59	108.49	103.29	105.13	106.94	100.88	107.64	101.73	97.74	111.18	109.89	96.205	108.37	104.71	105.33	105.78	103.87	101.61	103.66	103.29	107.54	109.49	103.38	106.26	101.23	103.57	100.17	102.65	101.34	103.89	105.2
98.265	98.678	100.15	96.478	99.74	101.89	100.08	98.384	104.19	101.64	97.696	92.94	103.08	102.38	101.76	100.56	101.57	102.1	104.13	95.414	98.052	96.649	109.31	103.34	101.12	95.424	104.79	104.23	100.64	98.46	100.25	97.266	111.05	101.19	96.984	94.777	94.771	101.45	97.324	104.06	103.73	99.325	96.104	98.894	109.7	100.64	99.423	93.151	104.6	96.015
113.52	110.14	115.36	111.28	114.6	115.05	114.55	112.23	112.75	111.45	114.45	114.94	124.36	109.82	109.09	115.74	110.35	109.69	115.03	114.86	118.86	108.17	111.03	120.56	116.96	110.48	113.17	114.79	116.87	112.33	114.74	111.65	114.38	106.9	110.9	114.46	109.83	121.26	112.33	121.89	111.87	112.81	113.86	110.83	110.32	113.88	115.52	120.28	115.31	105.88
107.74	103.39	108.58	108.91	114.2	98.978	111.89	106.87	100.77	105.33	105.81	110.49	105.46	107.4	108.87	104.14	103.31	109.3	106.15	103.61	106.35	110.07	102.44	101.22	102.06	113.45	107.9	100.66	111.3	116.1	106.66	106.3	103.79	111.59	107.42	110.18	104.08	109.54	105.04	106.66	104.49	107.63	105.28	104.75	100.22	118.11	102.83	100.41	107.87	107.67
95.406	95.306	108.4	108.29	100.81	101.06	95.286	95	102.95	101.17	99.69	95.248	101.04	96.841	101.67	103.9	101.72	99.949	91.814	102.81	104.95	103.58	99.571	100.58	98.658	97.931	96.744	102.77	100.95	102.33	103.96	102.19	102.48	105.46	99.157	97.837	101.28	98.489	97.877	98.842	99.637	103.77	108.01	112.16	105.03	105.99	100.79	106.64	104.68	107.43
106.66	99.588	98.506	99.898	97.176	99.792	95.576	97.655	100.04	97.881	102.11	102.36	105.69	102.68	99.897	99.792	94.451	102.08	95.986	95.14	105.24	102.29	102.04	98.584	102.02	100.06	92.715	102.19	101.51	104.17	103.68	100.03	91.958	97.354	110.26	100.56	96.661	100.5	105.59	102.27	100.75	93.946	102.58	98.935	94.727	98.355	108.01	102.51	95.535	106.52
116.38	106.65	119.59	114.51	113.24	115.59	122.21	109.42	115.81	115.29	120.89	112	117.59	117.88	122.89	112.33	106.76	111.97	116.67	116.91	113.61	119.76	118.81	117.99	115.67	115.55	115.5	125.2	120.22	124.19	118.92	112.38	117.86	119.74	115.56	121.07	115.32	118.57	115.5	118.15	110.46	115.23	129.19	113	117.44	112.7	116.22	117.19	117.15	120.95
104.8	109.52	102.36	109.93	115.92	106.35	111.59	113.44	101.45	101.29	106.97	105.31	107.71	109.82	102.24	104.05	97.486	110.4	101.7	104.8	106.02	107.78	108.36	109.4	104.84	99.8	103.46	108.83	101.76	108.46	98.573	98.627	109.69	112.11	110.41	100.72	104.85	103.41	102.18	102.77	103.46	99.73	106.02	107.52	107.59	109.83	100.78	104.38	99.381	109.24
108.74	115.33	118.04	109.9	114.69	110.65	115.73	116.94	111.04	116.05	111.37	105.3	109.43	116.21	105.77	109.22	113.06	110.4	116.69	109.42	111.41	110.11	107.49	113.21	111.21	109.34	117.8	111.12	107.5	112.28	112.73	114.23	111.35	118.25	109.7	113.59	111.51	110.77	110.34	106.04	111.63	115.98	110.49	107.4	111.89	114.75	115.13	115.87	105.41	111.28
115.86	107.92	110.94	113.96	106.48	107.35	113.44	106.6	115.76	119.54	109.86	114.47	116.15	109.42	116.82	113.43	112.86	114.17	111.76	111.61	112.45	117.69	106.99	111.34	109.34	110.82	112.43	104.41	110.77	106.85	106.83	117.08	110.71	112.01	112.55	111.26	115.07	112.89	112.85	111.35	102.8	102.68	110.36	112.26	106.61	110.4	111.85	114.01	116.76	113.37
104.59	108.89	101.93	104.24	110.48	103.71	99.41	101.98	104.74	104.75	110.18	106.62	104.7	103.21	99.895	104.51	102.12	100.9	102.13	102.92	104.74	109.69	107.29	106.61	109.57	107.9	108.94	104.77	103.23	107.03	113.54	104.91	105.69	105.24	101.25	102.21	110.39	108.68	107.79	114.22	100.33	109.19	101.97	110.42	107.51	99.082	96.835	112.46	104.39	105.69
106.97	107.5	106.48	99.862	101.03	102.38	114.63	108.53	106.99	109.34	109	106.8	108.33	106.04	103.85	103.41	103.57	109.78	108.15	105.36	109.69	101.57	105.06	108.5	103.37	104.28	114.54	109.58	106.91	114.95	104.77	110.16	102.76	103.04	100.14	106.37	111.96	97.047	104.57	109.97	108.2	99.849	103.62	105.9	104.25	106.19	105.47	102.75	105.24	103.74
111.65	107.65	106.39	103.52	107.37	101.51	108.12	108.98	107.19	101.52	104.98	108.18	112.48	109.23	107.9	106.67	105.85	100.79	101.18	103.23	113.92	106.44	110.98	100.52	108.67	107.3	106.55	103.24	105.86	108.37	104.2	103.46	107.3	104.81	104.49	107.04	105.99	105.34	102	107.02	105.6	114.41	105.52	102.87	109.14	104.31	105.97	104.36	104.69	101.15
112.62	113.39	113.25	107.66	108.98	108.88	113.13	114.38	108.63	102.64	111.5	110.43	114.11	109.48	105.88	113.42	106.75	109.08	105.49	108.96	111.27	108.05	108.43	113.06	108.15	105.44	112.85	110.31	108.92	104.13	118.96	106.19	108.92	108.13	103.72	113.93	108.08	109.45	114.62	114.7	112.56	104.21	111.7	108.62	114.6	108	116.13	113.91	105.43	110.67
106.26	102.73	108.87	105.07	108.04	99.521	109.68	107.53	107.97	101.23	108.29	106.5	108.49	103.82	102.15	106.48	109.35	102.61	101.88	101.74	106.82	107.68	109.28	102.45	106.05	109.65	105.89	107.34	103.85	105.02	108.75	114.37	99.204	108.67	106.27	104.26	107.59	102.38	100.46	107.31	105.29	103.9	104.45	103.13	105.32	106.06	103.82	104.89	108.24	108.46
110.65	102.08	100.09	103.01	102.22	105.41	104.17	110.43	105.81	108.72	103.81	108.56	102.57	104.66	107.01	95.231	111.55	102.63	105.64	107.99	105.68	105.44	102.14	108.08	99.341	100.61	107.31	105.82	100.23	102.15	107.87	106.86	101.43	103.33	107.04	104.05	98.196	102.14	102.39	108.48	109.35	100.53	107.4	106.19	104.1	107.06	106.74	104.08	101.67	106.45
103.04	112.16	106.6	106.18	103.72	101.78	108.01	105.09	104.85	100.52	109.58	98.138	108.28	109.62	109.3	103.39	109.14	100.01	103.7	99.968	106.37	104.85	99.745	107.26	106.69	97.225	107.9	103.45	99.486	98.149	104.13	100.73	104.91	106.65	101.65	103.62	105.49	102	103.14	102.93	103.33	112.55	102.34	106.3	104.2	116.04	102.86	101.91	104.63	104.7
102.74	94.924	102.98	99.217	99.464	96.87	102.44	101.66	95.593	104.77	104.35	105.92	97.549	102.35	98.808	101.94	100.31	103.2	98.21	101.98	96.7	102.75	96.731	98.547	102.47	98.567	103.02	97.718	96.048	102.94	98.499	98.593	98.525	101.13	98.686	100.42	106.97	100.34	106.99	97.425	102.58	96.906	103	100.09	97.729	93.199	99.197	102.57	94.398	103.35
102.56	103.7	107.35	109.01	105.61	110.7	110.82	107.37	106.74	106.17	108.95	101.32	102.73	106.29	103.07	106.53	109.57	99.912	103.74	110.83	112.61	102.25	104.26	104.7	104.67	109.31	110.15	104.69	108.71	106.14	99.201	103.34	104.8	108.04	110.33	105.3	108.6	107.81	103.73	108.26	102.21	102.52	106.12	99.026	103.38	104.93	107.69	100.44	109.88	103.12
104.8	107.24	107.23	101.19	110.24	105.22	108.05	109.17	106.06	106.65	98.422	106.64	103.23	109.76	109.6	104.31	107.78	106.57	99.248	105.68	106.07	108.54	108.49	105.8	98.707	99.884	106.6	103.97	103.08	105.19	109.52	99.68	105.86	101.11	105.02	109.52	104.87	104.24	111.93	108.51	108.3	102.64	102.73	101.5	99.031	110.7	104.71	105.61	98.083	97.197
108.69	109.47	104.03	105.72	111.1	103.63	106.14	111.69	101.44	104.77	107.71	107.46	105.04	105.53	98.984	103.71	98.522	104.9	103	109.45	110.37	110.53	108.29	100.26	107.22	104.1	105.85	104.1	106.86	107.23	103.95	103.6	106.42	104.94	108.78	107.53	96.097	114.45	105.46	101.09	104.37	102.23	104.12	100.88	105.5	107.29	106.63	110.54	103.68	109.24
111.38	115.92	107.53	110.63	111.8	117.1	113.63	111.79	114.86	113.47	113.67	110.51	109.56	110.02	112.75	113.33	115.96	113.14	108.31	113.66	109.7	113.03	113.11	113.27	104.38	103.9	108.42	116.24	108.18	113.43	111.48	112.34	109.46	113.98	112.35	113.59	113.77	110.46	113.06	116.1	111.86	106.67	111.28	117.57	112.72	117.91	107.86	113.79	110.69	119.05
108.33	106.52	104.28	99.188	105.28	104.27	99.87	112.38	104.12	102.61	108.72	109.17	102.74	100.96	104.8	102.44	107.4	105.52	102.69	105.48	98.349	102.09	99.219	106.21	101.43	111.49	106.51	109.38	108.65	103.97	111.36	102.38	109.58	107.5	111.49	109.6	109.14	108.47	101.4	104.49	105.42	100.35	104.33	105.89	106.24	103.86	106.88	107.57	104.36	100.6
112.06	110	105.85	111.61	110.93	112.16	108.17	112.47	112.73	109.56	108.5	111.62	116.15	109.99	110.38	111.22	114.88	104.21	111.82	109.58	113.59	106.38	112.12	111.77	113.95	109.78	110.27	112.21	109.73	107.9	112.62	108.45	102.59	112.77	112.95	117.03	107.46	112.52	106.51	106.2	110.79	103.41	111.5	113.81	114.27	109.67	113.9	107.76	117.28	111.36
100.2	103.07	94.204	100.88	97.463	100.2	99.871	101.79	97.163	98.236	97.727	100.62	97.706	106.14	102.58	102.12	98.111	101.49	94.624	100.38	93.928	98.76	100.46	95.865	96.717	101.1	104.09	99.916	96.876	98.971	103.8	99.755	107.72	100.24	98.813	99.328	100.81	96.43	91.947	102.09	103.28	94.734	96.779	93.797	102.72	98.511	103.87	99.117	97.654	102.33
114.08	107.31	109	106.77	107.73	111.62	114.3	114.13	109.07	108.44	111.08	109.51	113.39	108.01	113.06	111.81	113.92	110.71	117.17	110.53	116.06	114.99	115.09	115.19	110.12	114.66	113.27	107.43	107.09	107.84	110.76	113.16	111.57	111.19	108.76	117.13	113.22	115.69	107.02	109.28	111.74	107.15	109.58	112.47	116.01	117.23	105.86	113.49	113.19	114.24
112.17	112.26	112.33	118.26	110.92	113.11	107.56	106.11	116.95	106.54	108.83	115.49	115.42	113.86	113.99	105.46	114.48	108.42	116.12	112.79	108.34	108.75	107.73	111.6	112.81	111.78	115.47	106.68	115.9	112.47	111.11	108.92	114.62	114.25	111.03	113.85	112.83	111.19	113.18	110.17	110.91	109.59	114.54	110.56	105.34	105.6	112.85	116.6	111.99	112.85
97.779	101.23	103.8	102.06	99.34	102.42	104.81	98.979	100.34	97.553	103.32	98.794	104.5	97.622	101.91	103.05	97.353	94.194	96.352	96.891	99.976	96.962	96.999	111.44	101.91	101.38	97.773	98.044	101.06	107.32	102.54	98.239	100.82	98.926	103.73	96.394	94.396	101.8	101.25	104.75	93.704	102.04	104.15	100.3	96.791	95.103	98.163	104.49	100.94	100.63
100.99	108.2	107.18	106.93	106.78	102.63	106.26	102.99	112.49	105.99	108.74	101.55	104.55	103.08	105.94	100.7	106.54	101.33	104.35	110.29	107.56	106.34	108.87	101.1	100.89	102.82	108.07	98.291	102.12	113.25	105.65	105.01	110.46	104.21	108.08	109.11	106.1	113.62	110.67	112.58	108	103.63	103.54	106.62	105.73	106.2	107.7	105.44	102.18	100.98
100.93	101.46	111.55	113.34	107.96	103.35	109.84	106.94	107.91	108.22	111.46	100.44	108.5	106.58	104.48	103.5	107.34	98.472	109.57	107.49	107.87	110.18	104.91	108.28	108.32	98.886	110.16	107.18	106.8	105.66	104.91	102.43	100.52	105.08	103.39	100.95	103.85	116.07	109.46	109.09	106.32	105.76	107.6	98.708	104.53	99.935	99.261	101.6	105.52	108.35
105.98	101.44	103.43	102.56	103.7	96.267	98.838	97.613	101.16	95.691	100.6	97.669	105.84	95.191	99.729	103.57	99.069	101	99.109	102.01	98.082	101.01	99.592	105.22	92.781	101.47	102.16	92.941	94.337	100.97	93.959	96.918	95.361	102.47	99.628	98.15	99.252	99.525	99.856	98.497	102.36	100.68	100.82	94.228	93.828	99.975	100.33	98.289	97.285	98.517
106.3	113.73	105.19	111.61	112.73	115.09	119.06	110.79	117.7	109.19	112.71	108.64	108.33	111.25	113.01	105.39	114.01	107.68	113.58	109.06	107.49	108.8	114.26	106.72	108.6	110.61	114.1	117.77	103.92	111.01	112.6	110.96	114.59	114.46	112.19	108.82	107.98	107.91	112.57	107.56	118.82	112.2	114.76	112.62	114.14	109	110.09	113.26	109.34	116.25
107.95	102.64	104.98	109.13	108.4	104.81	108.13	106.4	107.64	108.14	112.03	108.8	108.3	104.71	107.57	109.59	108.43	106.99	107.33	109.14	102.45	111.06	105.11	106.62	104.35	107.72	102.38	109.38	103.76	104.08	109.58	104.15	108.39	107.71	112.37	102.64	104.25	104.79	101.98	110.72	106.73	105.89	106.13	107.4	106.95	105.67	111.51	101.24	101.43	107.48
102.71	105.72	106.52	109.76	107.01	113.38	105.01	108.78	111.75	100.37	100.96	99.805	111.07	103.52	109.04	109.76	100.82	108.19	105.76	108.82	107.2	108.95	106.85	103.76	108.22	105.7	101.92	100.31	105.64	111.22	108.12	107.3	103.23	106.46	108.81	110.62	103.55	100.31	110.55	104.02	110.23	106.78	111.93	102.6	101.89	118.3	109.48	101.54	109.15	106.53
118.71	104.85	113.43	105.41	111.59	109.25	113.12	111.89	107.96	113.24	115.82	114.16	103.12	111.19	108.27	110.34	110.46	112	117.34	111.14	113.54	106.9	108.29	105.27	109.25	103.32	109.41	103.13	109.93	111.63	110.38	115.67	111.6	118.3	111.73	113.27	113.36	101.02	110.51	111.82	103.2	107.17	118.85	111.19	109.28	117.1	109.08	111.11	111.36	110.99
117.45	119.55	108.92	118.72	111.49	111.86	110.68	112.16	113.06	106.18	114.27	109.82	111.16	108.06	112.22	108.83	112.42	113.49	111.13	111.4	110.1	115.32	113.62	116.35	110.76	113.17	115.4	118.39	113.81	111.19	111.17	122.63	118.66	116.11	112.83	118.12	119.15	103.74	109.72	116.5	115.74	115.02	108.47	107.98	113.09	110.67	112	116.5	117.23	109.38
100.89	107.48	97.193	106.16	103.13	101.73	95.03	100.27	105.54	99.958	99.803	103.37	93.406	99.936	101.22	100.15	108.43	97.633	98.034	104.61	97.26	96.506	106.02	100.66	102.29	103.31	102.22	96.181	99.837	103.76	104.61	99.548	99.204	96.181	103.73	99.82	98.933	100.67	101.3	100.94	101.88	92.298	98.683	106.85	100.31	95.874	93.821	102.21	96.241	99.122
108.74	102.57	116.24	110.44	106.32	112.44	112.71	114.04	104.84	110.75	114.86	109.52	114.03	110.73	111.94	113.18	114.71	110.08	106.65	113.15	114.53	109.66	110.92	117.83	108.5	112.81	113.58	109.42	109.01	107.25	112.03	113.38	117.86	110.85	114.19	110.5	113.32	113.69	111.68	114.16	111.58	109.46	112.01	117.97	106.63	114.5	110.37	111.45	111.97	112.99
105.58	103.85	100.76	108.3	110.2	115.01	111.23	107.11	104.56	109.39	106.06	113.27	103.69	106.68	107.92	109.94	104.64	107.8	104	107.32	105.98	103.38	105.2	109.65	108.48	109.51	101.65	105.37	102.28	105.8	101.62	115.05	104.04	99.36	111.22	108.95	103.42	102.84	104.07	106.87	110.04	104.11	109.35	101.12	99.821	108.24	108.05	106.67	108.06	113.1
116.52	112.73	115.58	111.32	112.51	113.2	107.26	113.25	107.31	112.04	115.12	115.91	103.57	111.96	114.63	118.48	110.58	113.73	108.78	116.3	116.1	108.04	119.04	111.46	113.14	116.89	121.47	118.71	114.33	120.75	110.35	102.39	110.58	118.22	115.98	116.47	116.3	105.44	113.82	110.3	117.18	106.53	111.07	111.82	110.38	117.01	109.44	112.47	111.59	108.97
99.327	107.3	106.35	115.42	104.58	108.01	106.33	103.07	106.31	104.61	103.8	110.99	108.79	108.72	104.55	107.52	110.38	104.51	110.07	111.49	106.79	99.998	109.67	106.18	102.97	111.58	108.4	111.87	105.06	105.53	103.91	110.62	105.22	103.44	110.75	104.39	108.55	106.26	110.49	103.73	113.55	101.01	108.11	109.98	105.67	111.61	100.85	106.73	106.91	108.14
101.78	111	104.64	107.98	107.86	106.87	108.53	102.09	105.96	111.85	107.08	104.53	102.22	112.67	109.54	116.18	101.64	103.41	104.06	105.82	102.44	106.48	106.22	108.46	109.19	106.26	106.63	106.83	109.53	102.48	107.93	105.6	104.87	104.45	103.59	100.12	109.95	103.84	100.16	102.62	106.9	111.6	105.84	110.4	104.14	102.21	105.91	112.41	112.4	112.91
112.23	114.77	109.36	108.65	112.26	104.54	110.58	107.58	111.03	110.85	107.82	112.84	109.89	112.7	107.38	107.42	117.19	109.71	112.72	107.83	112.88	109.83	112.26	106.33	109.27	114.65	114.99	111.12	107.09	114.4	106.41	110.6	103.19	110.54	118.2	105.64	114.55	108.02	105.59	105.96	109.93	112.95	112.34	115.73	109.03	110.34	113.29	111.54	113.26	109.59
109.95	111.1	106.16	110.34	108.68	110.18	110.06	110.73	112.75	109.87	109.79	112.24	114.77	110.89	113.74	106.42	109.26	109.69	109.94	118.24	113.27	111.38	111.9	116.09	108.65	112.59	106.93	111.46	114.64	108.17	106.83	109.92	112.97	102.28	112	111.8	111.96	112.14	102.79	107.8	105.38	108.18	109.01	110.35	107.79	109.37	111.2	109.62	109.88	108.57
100.58	93.928	99.463	97.41	98.432	94.996	94.122	96.371	95.971	105.17	101.4	102.04	99.446	97.311	97.978	97.953	99.526	99.106	97.59	100.22	97.371	95.639	103.8	103.2	102.88	99.449	107.22	106.62	101.18	104.97	99.041	101.58	100.98	95.799	101.53	97.926	102.85	100.8	99.148	99.052	94.509	97.322	102.89	101.49	102.66	102.11	97.764	92.256	96.924	100.15
102.87	105.87	109.38	102.37	109.14	109.78	107.91	105.88	110.98	105.68	102.93	112.29	105.47	102.53	104.76	100.64	111.89	104.68	106.31	104.58	108.08	108.62	108.68	103.32	103.67	105.31	109.84	103.78	115.89	110.57	106.16	110.61	107.9	113.12	108.21	108.43	102.17	108.11	110.24	103.47	113.92	101.55	101.62	105.31	103.66	110.55	107.56	110.69	106.99	107.15
108.39	105.21	102.36	105.99	98.34	104.36	108.97	105.46	106.24	102.26	104.33	102.34	107.28	112.51	104.92	103.95	106.4	106.13	102.2	107.54	105.25	103.09	105.93	102.69	102.63	106.51	110.67	108.91	106.75	103.74	99.768	99.864	104.7	114.77	101.41	109.76	104.63	105.17	105.95	109	105.98	109.61	104.98	109.41	101.85	110.74	103.57	110.9	108.74	108.11
120.17	120.97	114.75	115.52	113.37	113.25	114.35	115.1	121.3	116.03	107.89	119.39	121.59	111.8	117.29	114.13	116.52	113.45	111.55	110.91	113.23	118.18	117.46	124.62	117.77	117.85	118.41	114.03	113.29	113.51	117.07	115.87	114.47	116.21	113.9	116.54	112.22	115.79	121.05	112.01	115.72	109.38	119.38	115.81	110.87	113.84	116.02	118.5	124.26	119.42
97.872	102.54	94.621	97.215	97.48	100.06	100.55	99.248	100.61	108.73	95.844	100.26	101.02	99	100.67	101.39	103.32	103.5	95.103	90.509	97.347	96.681	97.748	95.05	98.393	94.224	96.423	99.878	101.81	101.3	103.5	98.602	105.58	97.924	103.23	103.29	98.815	101.39	96.415	102.69	101.14	99.268	102.64	105.62	105.83	98.389	93.832	99.879	98.671	96.596
116.22	116.24	113.51	121.72	117.36	119.98	115.59	114.78	114.37	116.67	113.08	121.1	115.51	114.65	119.39	120.69	112.97	115.92	122.09	109.63	120.9	123.26	115.84	109.28	122.13	118.94	121.04	119.46	119.18	118.5	118.88	118.3	117.3	118.97	118.51	114.47	116.16	118.02	112.53	118.67	120.99	117.96	115.64	118.78	115.84	111.62	117.39	114.12	120.32	113.97
117.95	109.87	110.81	114.7	108.9	115.97	111.63	111.62	115.56	110.42	116.64	108.11	115.88	108.44	109.87	109.26	104.86	111.44	111.72	115.25	108.77	104.66	114.28	111.69	115.53	114.34	111.52	112.39	119.64	115.93	110.41	114.74	111.11	106.02	108.12	118.61	101.51	113.22	115.63	113.16	112.73	111.22	113.03	116.66	116.74	118.09	112.26	113.44	108.28	112.82
102.38	96.767	97.841	100.43	97.012	99.361	106.47	100.16	99.037	94.15	97.552	98.094	98.305	99.982	99.348	98.452	104.24	100.39	101.81	98.406	99.299	97.928	96.967	96.821	107.26	98.644	93.787	102.43	96.907	104.61	104.56	95.714	101.55	96.475	100.44	102.89	97.104	96.062	104.27	100.5	97.417	99.003	99.843	90.639	102.28	98.755	103.29	98.217	99.152	100.7
101.81	106.24	104.36	108.11	104.35	100.99	106.73	103.08	104.95	104.19	106.97	104.18	109.01	109.07	109.73	104.84	106.43	99.215	104.98	103.12	110.2	100.09	111.06	100.66	102.34	107.37	105.49	113.16	110.91	101.63	112.09	99.654	94.84	105.84	102.19	101.64	106.26	105.45	100.48	109.57	107.37	107.35	106.5	106.35	102.03	105.91	100.26	104.98	107.59	109.04
100.66	96.822	99.509	100.98	92.145	99.889	98.142	98.936	103.02	100.56	103.55	98.611	100.86	99.099	97.44	101.25	100.25	99.48	98.859	101.8	97.94	95.504	98.923	100.64	97.788	103.11	95.534	97.793	93.946	100.85	100.62	103.32	97.423	98.44	102.29	98.192	107.16	105.86	100.42	101.29	100.37	102.9	102.19	102.02	104.59	104.15	98.731	100.25	101.38	106.28
110.71	103.78	101.85	103.94	103.91	100.32	104.74	108.6	106.05	100.31	105.69	106.04	107.74	100.67	105.34	94.972	103.92	105.92	103.29	98.849	100.7	101.37	111.53	110.82	106.15	108	110.14	93.225	104.98	109.7	106.16	101.03	105.4	104.97	115.91	102.89	106.46	101.5	102.53	105.51	107.19	96.046	105.83	102.62	106.26	108.68	106.14	103.03	102.52	105.1
117.37	116.01	109	115.93	115.34	110.18	118.23	111.04	111.46	109.29	115.94	112.36	110.59	117.9	102.13	109.16	110.37	120.31	116.19	109.91	112.16	112.06	107.25	108.43	109.27	112.37	107.54	113.48	113.11	109.39	113.89	113.53	114.23	108.39	114.52	113.16	112.22	110.01	114.97	116.06	111.45	111.59	113.2	115.59	113.15	106.61	110.34	111.96	107.82	117.5
109.53	111.95	108.73	114.72	109.06	109.06	109.27	113.43	110.67	103.4	114.62	110.25	113.24	113.71	111.8	111.34	109.9	115.45	108.36	113.44	114.23	111.98	114.65	115.91	109.29	111.45	107.03	110.75	110.1	110.47	110.54	109.54	111.27	113.6	122.99	111.67	113.91	112.97	111.67	110.91	112.56	110.83	111.54	115.21	113.1	112.21	111.6	105.97	109.72	109.57
102.04	103.66	110.64	102.09	111.65	105.93	112.54	107.49	101.2	99.641	104.17	99.734	105.39	103.42	111.36	112.35	103.69	103.33	106.5	108.89	104.65	105.26	108.71	108.48	108.45	106.99	107.3	101.79	107.35	111.2	104.06	103.22	107.37	114.5	102.77	105.22	105.23	106.77	105.08	100.04	102.17	105.59	108.67	105.31	102.2	107.86	101.02	102.96	106.51	103.34
104.85	107.13	98.472	104.28	103.05	108.23	100.53	106.06	110.47	112.56	105.85	105.34	101.37	100.99	104.32	101.97	107.17	102.82	109.22	108.76	105.1	106.79	105.47	106.31	100.83	102.21	106.56	100.01	109.4	106.57	113.44	106.88	104.06	109.09	102.71	107.51	102.71	105.42	104.19	101.34	108.83	102.61	101.39	108.9	104.83	104.46	103.52	101.35	103.16	104.54
108.11	104.66	110.17	105.32	101.63	108.15	105.82	106.95	99.588	109.28	109.7	104.13	101.77	105.26	104.27	109.33	102.06	104.27	106.66	103.19	97.323	110.92	104.33	106.34	109.24	103.14	103.6	105.54	103.84	104.9	103.38	102.92	106.36	101.65	97.062	109.79	101.12	103.68	95.461	100.39	105.85	101.8	102.71	107.09	107.45	107.3	112.4	103.71	108.87	110.24
107.48	104.74	113.12	108.71	99.931	102.17	101.07	106.69	111.07	106.18	105.78	104.59	105.53	96.986	107.58	110.77	108.04	107.13	101.56	108.56	111.55	103.89	111.12	104.6	103.8	106.66	109.39	102.47	105.48	104.74	109.31	106.56	106.88	109.48	108.29	100.65	97.746	104.27	108.94	107.86	103.93	109.86	102.05	110.05	106.54	101.18	112.11	101.59	103.54	106.2
103.35	102.94	106.1	97.788	105.08	98.866	106.85	108.75	108.18	111.76	105.68	109.24	101.54	113.03	116.33	103.58	101.25	102.76	104.39	105.26	110.61	107.37	102.45	107.13	100.41	104.36	102.33	108.43	106.81	110.77	101.36	104.7	105.4	104.69	104.03	106.73	110.12	106.53	111.16	105.53	97.337	98.665	99.838	106.96	107.05	109.36	108.51	101.77	101.65	107.29
107.24	115.7	111.86	113.87	112.32	108.37	108.35	105.98	108.7	110.46	115.39	112.64	113.85	113.86	115.06	110.78	108.27	109.16	103.12	107.12	112.4	108.9	113.08	109.34	107.12	106.9	116.77	107.05	107.83	114.6	115.04	106.38	113.28	108.51	110.46	111.3	108.23	114.94	112.81	114.16	114.27	109.09	116.71	113.56	110.03	108.39	109.47	111.08	105.13	113.29
100.67	97.784	98.436	103.38	100.33	96.752	101.41	91.808	99.125	102.8	95.872	105.33	107.58	100.85	99.192	94.326	102.84	99.162	102	98.726	94.53	100.3	101.02	97.399	102.64	105.55	100.74	100.24	95.291	102.92	106.04	104.29	98.916	96.846	95.97	100.16	97.107	97.927	100.36	104.57	97.834	106.61	100.98	101.89	101.44	106.77	94.806	96.191	101.82	96.966
110.78	107.32	100.03	104.6	109.05	108.68	107.12	107.73	104.66	110.8	112.52	101.01	101.92	98.781	110.72	106.02	105.89	103.91	107.39	102.29	103.85	107.56	104.68	115.42	105.17	112.22	113.41	108.92	104.28	106.94	115.74	108.09	110.52	110.19	108.37	107.07	104.44	107.01	106.67	110.74	107.73	107.03	104.61	110.81	107.97	107.4	113.32	110.71	107.6	106.29
117.19	120.34	113.9	118.94	115.22	120.02	112.65	113.11	117.83	118.81	115.74	114	116.01	113.3	116.26	112.73	112.77	113.3	120.94	116.72	121.71	116.4	115.62	114.11	117.75	115.07	120.85	118.19	122.41	118.6	113.23	117.55	114.93	110.71	116.09	114.23	120.83	121.26	115.63	112.45	116.93	115.4	120.79	112.28	119.11	120.18	112.42	116.92	121.31	118.92
98.984	105.98	105.31	104.55	111	104.87	106.71	106.38	106.78	100.53	104.53	106.2	107.75	105.14	101.92	104.6	103.96	103.39	108.8	106.86	108.2	111.09	105.5	104.21	101.8	104.23	109.18	100.09	115.89	104.34	101.76	107.22	102.5	103.61	108.79	103.31	109.69	103.52	107	102.75	111.99	104.51	110.4	113.57	105.86	103.01	107.14	110.48	100.53	101.2
120.83	109.73	115.66	114.19	118.6	108.21	117.77	118.9	110.58	110.4	111.81	108.37	116.81	115.66	112.21	107.85	113.36	117.34	117.11	115.46	113.01	110.14	111.76	111.03	105.38	114.6	112.79	112.91	112.57	119.06	118.06	107.83	112.73	108.53	116.51	110.2	112.09	109.37	112.29	110.85	113.97	108.87	106.74	116.07	110.18	110.55	105.81	116.57	116.4	111.83
106.87	106.33	110.7	98.807	106.03	106.89	102.81	101.51	103.78	108.95	111.2	106.85	102.32	102.09	108.7	104.01	104.93	107.06	101.15	106.37	102.78	104.54	103.42	105.46	99.323	108.37	113.23	103.5	105.79	101.69	101.2	99.321	111.7	105.91	105.9	104.06	112.22	102.66	102.16	108.59	104.68	109.36	102.65	104.83	104.19	101.5	108.46	100.74	106.41	99.505
109.03	102.13	112.23	107.32	107.88	106.36	108.38	111.21	113.24	110.82	112.04	110.11	111.54	114.05	115.87	115.82	111.6	111.06	114.32	112.03	108.51	114.98	112.87	108.23	106.39	115.61	118.22	104.1	114.84	108.6	111.85	108.61	108.28	111.28	109.77	107.05	112.69	106.65	117.46	115.39	116.56	111.86	116.03	107.94	113.38	109.85	109.52	108.51	108.97	109.58
101.27	98.454	106.06	107.98	107.25	102.09	104.3	104	108.14	105.04	104.34	104.61	101.82	107.44	106.34	111.1	103.75	98.712	104.11	101.93	106.93	100.72	110.43	101.67	106.09	108.07	105.05	106.25	103.77	101.3	103.17	111.84	110.61	108.02	104.16	103.99	99.272	107.35	102.28	97.268	107.51	106.95	103.57	100.86	110.44	108.93	103.64	103.58	106.31	101.23
107.8	113.2	112.95	104.69	110.52	104.97	106.57	103.42	114.81	102.27	109.35	110.81	110.93	108.42	113.24	109.12	105.29	110.83	111.47	109.69	113.75	101.13	115.6	106.09	106	108.97	106.08	108.8	110.06	111.5	108.17	111.47	112.92	106.58	103.07	115.28	115.06	107.05	102.89	111.39	104.99	103.26	113.64	104.66	110.35	107.95	105.02	109.25	113.22	107.08
109.64	101.78	102.69	103.29	109.24	111.29	100.81	105.8	108.6	107.4	106.09	103.82	109.78	105.01	103.26	104.05	107.68	102.89	104.26	108.38	106.61	98.814	104.55	105.07	101.1	107.02	105.49	112.35	104.58	105.11	99.765	108.97	108.34	105.74	107.01	104.96	106.73	106.19	106.23	107.76	106.23	106.59	105.21	110.24	105.07	107.91	111.64	101.89	107.77	105.3
107.91	116.98	107.15	108.19	105.04	102.93	107.22	104.42	106.56	106.85	101.59	105.08	100.94	108.46	105.83	108.31	102.16	113.46	109.14	109.43	104.13	104.87	111.91	101.73	101.37	105.9	108.86	107.86	107.42	102.2	103.64	108.45	110.15	103.58	110.85	108.31	101.54	110.66	106.57	110.26	104.83	102.58	110.54	105.97	101.02	106.13	105.01	115.01	109.47	107.23
114.16	109.68	120.94	120.98	118.3	119.12	115.22	119.63	121.42	116.9	123.31	117.98	116.9	116.82	117.1	112.99	116.27	118.07	120.36	113.27	115.23	114.89	110.97	123.14	117.74	115.89	113.82	114.01	120.67	117.45	119.68	115.37	116.61	114.3	112.52	126.1	112.38	118.31	118.83	119.93	117.36	113.71	111.23	111.73	118.54	118.01	119.94	116.18	118.42	121.4
103.59	101.82	103.81	102.89	106.64	106.34	106.42	105.63	108.13	104.1	101.93	102.26	112.42	107.73	100.4	108.58	106.96	103.14	104.51	106.95	107.53	110.72	108.26	106.2	104.93	104.43	102.02	106.54	96.358	109.61	101.95	107.8	100.05	106.91	108.58	99.618	102.52	105.12	100.8	95.177	103.02	107.85	98.478	103.41	106.06	104.67	98.211	105.83	105.83	107.67
108.35	102.74	112.84	114.74	108.5	106.25	110.08	104.21	111.72	110.67	107.59	115.11	111.72	113.73	111.38	113.65	109.56	111.45	107.94	108.14	107.71	112.36	113.09	109.39	112.96	111.02	103.58	105.42	111.6	111.12	108.28	113.55	114.3	111.25	109.85	113.54	106.88	109.02	106.04	103.84	113.17	108.31	111.2	107.3	103.42	110.52	106.8	106.27	113.98	105.5
104.58	104.94	105.87	106.32	101.59	111.04	106.77	102.48	101.74	104.18	110.13	108.09	107.61	110.39	101.63	106.71	113.8	103.79	103.63	108.02	103.9	111.88	110	108.68	103.21	103.07	105.66	105.38	107.72	105.36	108.72	108.35	109.19	112.03	105.65	114.16	102.82	106.59	105.24	113.51	103.18	111.14	102.3	107.43	108.56	102.91	108.5	111.21	112.2	102.98
123.55	119.28	122.07	121.72	115.45	117.77	120.05	117.69	112.77	118.07	113.24	112.21	116.81	120.31	117.65	112.43	118.47	119.24	122.93	117.43	116.65	112.6	117.78	116.27	119.1	118.41	116.01	121.44	113.66	119.5	114.13	120.72	116.82	115.84	115.71	113.19	122.57	118	115.06	118.09	115.57	115.24	116.62	117.87	116.78	116.92	116.88	118.44	120.85	112.25
113.12	119.1	114.42	106.87	111.01	109.77	114.03	110.92	107.35	113.91	113.33	110.39	113.47	111.05	110.67	110.98	111.45	109.45	115.96	110.04	111.31	113.75	114.2	112.55	109.36	112.45	110.53	114.1	106.37	109.88	112.51	110.22	110.79	110.89	108.53	109.63	109.8	111.53	112.68	103.94	114.92	116.6	109.21	107.88	113.18	111.95	113.91	117.37	110.94	109.76
104.86	115.44	106.5	114.07	115.03	112.2	106.01	112.22	109.61	112.29	116.93	112.57	107.34	115.02	112.17	107.85	114.57	115.13	109.44	120.25	112.96	110.93	114.35	108.38	113.18	113.32	109.01	113.34	115.46	111.28	111.68	115.22	106.33	112.72	113.55	116.16	109.06	106.64	114.56	109.02	109.33	107.04	116.2	113.39	115.47	109.55	116.22	107.75	113.85	106.44
102.95	106.18	108.31	103.38	106.23	97.859	102.47	103.76	102.04	103.92	103.44	100.47	107.27	96.973	106.98	109.62	105.95	104.86	107.12	102.24	103.67	99.755	111.76	109	101.55	103.16	104.12	109.15	103.31	102.46	111.24	107.65	109.55	111.68	102.2	106.6	106.48	106.42	105.58	103.7	106.39	105.11	103.25	104.3	103.44	107.89	111.96	102.24	106.83	106.08
107.96	104.25	107.71	111.5	106.69	109.91	105.03	105.68	105.08	101.44	109.58	105.07	102.9	106.26	104.99	105.37	103.22	106.87	106.86	110.46	106.69	104.24	104.29	107.9	106.63	105.33	105.07	107.09	104.8	103.83	110.79	111.48	105.57	107.02	98.688	109.29	102.81	106.71	100.48	109.19	107.96	100.46	109.94	103.63	104.12	108.12	108.07	100.09	105.76	104.06
116.49	115.73	122.19	119.15	116.46	118.73	118.56	115.76	114.98	120.27	108.42	122.95	118.39	121.56	119.66	114.42	117.25	115.12	116.72	118.11	111.82	118.83	112.68	117.4	116.63	117.4	113.99	113.23	115.27	117.02	123.71	119.48	119.7	125.42	124.07	113.75	120.35	120.17	114.26	111.79	121.32	119.22	116.37	122.25	117.79	119.77	118.55	120.12	125.17	123.24
104.86	104.51	104.07	98.12	101.86	101.3	107.12	108.02	109.26	99.166	101.11	100.3	99.458	103.33	97.812	99.221	98.007	98.408	98.208	91.449	103.98	100.4	109.19	98.402	100.55	103.68	100.22	94.642	101.92	98.435	98.398	98.253	97.001	98.847	103.57	105.63	102.21	98.559	104.04	101.13	101.56	103.11	104.36	109.75	104.28	100.92	106.85	96.669	95.524	103.32
104.88	100.75	100.47	109.06	100.52	102.25	105.48	108.62	107.99	110.63	108.23	106.95	100.39	104.42	105.91	111.64	110.76	104.53	105.76	108.06	98.037	103.17	107.65	107.32	98.917	100.75	104.11	105.87	103.2	105.11	103.94	104.85	110.89	101.55	108.76	101.96	106.73	109.02	106.17	110.29	98.7	105.36	104.01	103.57	106.79	105.64	107.19	105.73	102.65	105.09
105.26	106.32	97.682	102.93	106.28	107.16	108.57	104.08	104.15	102.11	101.73	112.58	103.57	104.81	103.6	107.63	104.08	111.86	99.55	108.32	102	101.49	108.24	109.42	104.45	105.69	111.11	107.76	107.27	106.3	99.866	106.2	105.23	106.85	102.69	104.4	105.64	100.36	102.39	103.43	100.98	111.63	103.86	104.9	100.51	107.93	106.22	105.28	105.91	102.37
102	106.28	117.4	106.85	109.96	104.7	107.92	102.65	110.48	103.38	102.58	110.25	107.01	107.98	108.84	110.77	102.68	108.41	103.19	109.18	99.034	97.229	102.73	99.312	100.28	103.75	109.93	105.32	102.46	102.55	112.46	105.62	106.88	109.93	110.2	105.46	104.32	104.99	103.45	106.3	108.25	100.13	110.53	101.51	105.76	103.24	103.83	102.81	108.07	108.14
110.24	115.43	109.75	104.97	114.93	113.55	115.73	110.11	114.56	113.36	114.65	111.29	111.81	108.63	110.57	117.62	110.92	112.99	116.66	104.76	107.42	110.95	113.98	115.86	115.64	108.44	116.86	116.87	110.92	113.01	116.06	116.43	111.31	110.47	114.91	114.5	114.67	108.85	113.06	113.43	114.72	111.69	114.32	113.58	112.6	116.69	114.53	109.56	115.31	112.68
110.27	113.09	116.09	115.28	121.34	117.11	118.37	119.19	114.8	112.56	117.51	120.06	115.36	117.66	115.88	108.77	116.1	122.43	122.18	116.51	119.36	112.62	107.05	114.52	117.11	117.93	115.52	116.21	114.28	112.85	111.69	119.12	116.04	117.15	110.75	115.43	116.41	110.36	113.46	116.3	123.85	124.22	114.17	121.03	116.15	116.84	117.1	118.13	115.69	111.03
100.45	99.674	103.36	103.3	99.179	101.82	97.403	99.965	101.19	103.32	101.34	97.343	100.9	98.236	98.927	103.74	105.35	91.367	99.415	100.76	94.924	98.114	102.78	103.33	98.695	99.91	95.163	97.079	100.85	105.09	94.652	99.542	96.393	103.01	101.64	98.645	95.342	95.678	102.13	101.05	97.089	98.849	102.02	93.665	100.84	101.9	103.21	97.319	105.28	98.578
106.12	102.16	100.92	108.42	101.81	107.5	104.69	110.25	100.59	97.091	111.93	106.65	109.24	107.02	106.95	102.49	110.73	112.73	105.53	103.75	109.36	106.5	109.52	102.34	101.69	101.59	104.35	100.55	104.39	112.2	110.66	100.55	104.56	107.58	103.6	106.34	98.659	108.48	105.07	104.73	103.77	111.56	102.64	102.49	108.44	103.45	100.42	102.45	108.25	112.18
106.62	114.11	115.18	112.04	106.99	104.39	113.62	109.44	110.76	107.16	120.16	106.86	110.43	108.85	111.45	113.27	108.69	112.44	119.42	113.86	112.73	109.12	111.43	116.61	106.28	106.76	109.44	109.07	115.58	114.63	112.79	111.97	114.7	112.45	111.15	116.04	107.05	112.67	109.21	111.37	116.9	108.58	111.1	108.77	115.58	113.39	111.22	117.63	113.56	110.01
108.72	113.03	114.17	116.59	110.21	108.75	104.64	108.95	105.84	117.47	113.46	108.44	110.05	113.08	112.27	113.34	109.42	113.45	108.81	119.95	109.36	112.87	109.56	110.01	108.72	118.41	111.57	103.45	110.27	110.06	106.04	113.76	112.54	108.86	110.92	113.07	104.87	110.24	115.26	113.92	107.83	114.43	105.69	112.85	108.67	105.94	113.36	110.81	110.91	109.08
107.83	112.88	112.07	106.94	111.97	108.57	106.52	116.12	116.96	109.94	108.07	110.07	112.8	112.33	109.62	111.89	118.22	109.72	106.83	116.58	108.21	104.46	107.6	111.35	111.41	114.56	117.02	109.81	114.67	119.6	108.43	114.1	111.59	112.73	111.84	110.09	110.98	109.13	116.77	107.61	104.94	110.55	108.49	111.74	114.77	108.86	108.5	108.68	104.2	115.69
105.94	107.72	109.76	105.2	109.07	104.07	101.81	106.55	106.59	114.19	105.27	105.36	109.18	108.96	108.04	108.5	109.09	101.76	105.68	108.43	107.19	106.82	104.83	109.29	108.8	105.91	104.65	104.72	108.61	108.3	102.56	101.88	112.85	105.6	102.81	107.45	104.34	105.79	111.78	102.46	109.6	107.48	110.52	110.33	108.64	108.12	108.18	115.81	108.92	105.92
102.64	108.4	105.77	115.33	108.59	102.51	102.92	99.577	102.3	101.69	104.8	107.76	99.769	109.5	104.15	104.38	104.35	101.02	105.59	100.81	101.9	103.52	105.76	104.01	104.74	99.795	106.51	109.37	103.54	99.078	99.171	111.65	105	113.45	102.59	101.69	105.34	99.734	104.16	103.62	110.89	103.48	102.56	105.3	103.66	107.09	101.94	107.03	107.05	105.03
103.58	111.2	107.36	98.728	109.63	107.47	102.95	101.95	104.35	103.35	106.65	101.87	111.23	107.95	102.24	108.7	107.27	104.4	102.71	103.93	106.2	103.2	109.66	107.96	108.92	101.46	105.57	104.39	106.74	103.94	100.33	106.82	100.03	101.13	105.11	107.53	105.63	105.49	106.44	106	106.43	105.72	110.05	105.96	104.28	99.797	109.18	105.72	105.56	108.61
100.75	106.65	108.14	108.2	102.91	110.42	100.66	105.26	103.5	108.98	103.55	110.79	109.23	97.687	109.95	99.257	107.05	106.92	102.66	102.73	107.13	106.52	111.76	101.85	106.66	106.95	108.83	108.43	106.88	98.32	99.483	104.47	103.46	108.15	106.3	111.84	102.06	111.84	102.8	107.51	107.16	109.79	102.64	106.89	100.76	103.89	108.49	104.27	110.64	103.22
99.977	110.23	103.52	99.86	105.65	105.37	110.65	105.47	113.64	101.41	104.27	108.45	102.55	108.11	103.31	107.41	103.25	102.89	110.36	103.96	109.27	110.91	105.14	97.516	103.61	106.62	108.1	103.94	111.03	106.21	105.77	104.08	103.82	108.02	102.55	111.4	109.15	103.12	99.667	103.32	107.15	102.56	103.62	101.4	105.57	105.85	110.58	107.1	101.31	102.88
100.05	111.1	99.573	104.08	108.08	104.04	102.07	99.039	100.29	101.01	110.32	102.03	104.9	107.66	108.92	108.23	110.65	100.91	103.91	102.91	102.71	102.79	103.43	105.54	97.628	109.26	101.65	98.567	107.13	105.54	111.84	100.22	104.29	104.13	101.76	108.83	103.32	104.57	107.83	103.04	104.1	99.94	106.8	106.24	102.06	101.51	102.1	101.16	104	104.68
102.88	101.77	98.879	103.32	108.76	103.39	100.17	105.22	99.019	109.17	110	109.05	107.67	99.215	97.925	102.05	102.04	102.95	109.6	103.15	100.94	106.99	96.755	103.08	104.34	110.43	108.17	104.26	110.77	104.66	101.93	102.48	100.47	99.268	108.67	109.61	106.32	105.73	109.64	106.71	107.54	108.54	108.03	97.239	101.11	105.83	106.95	99.766	109.21	105.64
99.833	96.412	101.05	105.76	96.47	89.58	95.277	100.22	102.36	97.88	101.31	101.7	102.03	99.143	103.92	99	98.707	99.586	97.493	98.943	94.957	106.5	99.615	98.498	101.11	100.24	103.42	100.23	105.33	104.11	91.537	101.43	92.326	101.38	96.026	94.764	98.739	102.93	101.17	107.7	93.987	98.128	104.28	96.242	95.503	101.75	103.34	94.376	94.798	98.95
103.45	102.61	104.78	110.84	110.39	106.8	104.2	103	113.36	106.92	105.94	104.99	113.43	108.62	110.63	105.04	110.49	104.86	101.6	105.92	105.47	109.13	105.23	107.81	103.87	109.98	105.3	107.36	103.48	105.65	108.58	102.17	100.31	106.61	103.7	106.02	102	111.5	105.24	104.32	111.45	104.74	109.97	107.44	104.25	107.37	101.64	107.16	109.17	106.4
108.94	117.43	114.47	101.74	112.29	113.85	104.1	114.46	106.79	110.29	114.21	108	99.158	103	103.16	102.8	110.31	108.17	109.73	109.09	103.69	99.126	103.92	105.53	111.89	105.25	106.64	109.29	107.41	101.95	111.62	110.58	104.31	106.63	102.25	111.22	101.64	106.38	104.16	117.68	108.29	104.82	111.65	107.58	109.56	110.4	108.01	107.52	107.15	106.51
104.9	108.14	102.55	107.68	105.01	109.26	103.55	110.39	111.22	98.859	107.38	97.879	105.81	107.98	107.18	101.72	110.26	109.57	102.72	102.08	102.4	108.18	105.62	104.27	101.96	105.32	106.43	106.06	105.04	98.811	103.77	105.8	107.67	108.09	111.5	105.75	104.48	104.87	105.3	99.601	104.99	105.07	104.58	100.84	101.56	106.85	105.93	101.31	104.28	100.85
101.76	101.07	101.89	108.34	102.78	98.354	99.119	103.58	95.503	102.83	105.26	102.08	105.3	98.627	106.05	98.991	106.97	105.81	100.95	104.43	97.715	100.18	102.48	98.476	97.313	108.89	96.229	96.621	102.05	97.125	99.555	95.768	98.639	95.482	105.25	110	103.96	101.86	103.66	103.26	97.458	97.861	103.62	102.75	105.59	92.588	99.952	108.53	100.03	97.376
105.44	104.39	100.54	102.41	111.52	106.29	106.01	106.83	107.83	100.95	108.11	103.84	111.63	105.59	106.19	107.16	103.17	106.15	108.31	108.76	105.74	108.87	111.42	107.19	110.23	105.11	104.32	108.96	109.42	111.95	100.28	104.9	106.33	100.5	110.22	109.09	108.01	107.46	107.38	106.02	110.03	107.5	107.98	101.02	106.06	103.13	104.67	105.4	111.53	103.25
96.027	98.115	107.47	106.44	103.93	98.536	101.41	99.814	104.39	102.72	99.997	100.22	96.178	105.79	94.419	95.343	102.22	96.865	104.23	97.757	99.966	102.59	98.933	103.08	103.77	101.83	97.676	105.43	99.324	101.69	94.173	101.53	98.677	97.671	94.741	101.42	97.924	100.28	103.58	97.582	101.48	104.32	101.15	103.12	106.29	100.77	103.69	94.585	106.1	98.499
105.8	110.31	105.43	102.66	107.54	107.94	108.06	103.57	107.58	102.41	102.94	102.85	110.26	106.68	107.86	103.95	104.84	106.74	103.5	100.58	106.84	103.5	103.31	105.16	107.54	105.17	105.49	110.39	110.44	112.09	107.54	101.75	104.41	104.72	107.24	109.94	103.41	105.51	102.79	101	101.94	108.63	105.49	106.28	108.69	102.71	106.19	105.25	103.95	102.62
111.88	107.88	92.98	109.77	103.18	106.12	103.47	101.67	102.8	106.01	104.76	105.99	110.53	108.5	106.73	103.11	109.67	101.75	105.31	98.919	111.11	110.11	110.11	104.52	105.81	111.03	101.79	106.45	101.79	105.8	103.84	106.05	110.9	98.636	103.75	109.26	103.24	107.45	101.35	105.56	112.78	103.34	105.5	102.99	102.44	103.04	102.82	105.59	108.95	110.01
108.85	108.92	106.62	112.48	105.45	110.33	110.77	111.72	117.08	111.29	112.05	111.59	109.22	105.2	108.62	107.58	114.55	107.51	110.48	109.59	101.7	114.35	113.53	115.92	103	109.64	115.61	111.56	111.02	112.1	104.64	112.44	114	111.43	111.85	108.25	113.86	110.53	111.76	112.47	111.15	116	108.06	106.47	115.71	112.34	114.33	109.31	107.1	112.82
108.49	112.99	106.33	108.59	115.71	107.13	115.52	114.44	115.26	115.61	111.46	111.48	112.27	109.9	108.42	115.77	110.28	109.68	110.79	110.99	110.78	112.21	107.66	111.41	111.63	106.76	118.34	116.89	119.68	111.35	108.35	109.23	110.25	117.95	117.72	111.8	108.78	111.26	110.46	116.83	111.08	107.66	110.3	107.7	108.53	117.95	110.64	112.44	114.17	118.21
100.22	98.604	111.89	104.25	102.2	105.45	102.74	104.78	106.28	113	99.576	113.98	103.44	104.73	103.33	103.22	103.25	100.66	97.742	98.346	107.02	110.17	107.58	106.7	103.49	103.98	102.74	102.14	104.54	105.28	107.84	106.76	106.68	101.91	106.18	102.85	102.41	104.66	104.13	110.3	106.41	99.946	106.86	104.95	104.05	108.58	105.58	105.65	102.66	104.39
107.61	108.71	103.27	110.71	112.56	104.01	108.64	106.17	105.43	98.551	110.62	99.946	104.62	105.12	99.777	108.45	107.42	105.92	104.93	107.22	106.01	101.06	103.94	106.22	108.76	104.75	109.85	107.18	105.78	103.67	110.21	111.88	105.19	106.57	103.5	108.7	103.75	98.368	100.47	103.1	101.16	102.62	108.68	106.06	101.91	103.22	107.42	110.33	100.27	109.1
108.61	114.55	113.85	113.94	114.37	111.38	116.54	108.79	106.35	107.45	109.36	108.89	117.88	111.62	113.35	113.67	103.66	116.61	111.32	117.38	109.56	115.63	111.62	105.6	107.45	109.33	103.98	113.1	107.32	107.35	114.47	109.28	108.38	105.18	107.24	109.83	112.72	114.69	115.43	102.86	110.51	102.9	103.1	110.82	106.51	108.54	113.21	110.86	112.56	106.44
115.84	109.35	115.98	108.44	111.44	113.56	105.81	107.98	113.48	108.43	109.22	107.48	114.25	115.38	111.88	116.28	112.67	108.1	106.85	113.26	114.02	115.78	109.84	111.09	112.75	109.34	112.84	112.46	107.14	109.23	114.94	113.2	112.83	110.83	115.19	104.75	110.93	109.55	113	112.83	109.17	110.72	111.65	106.44	120.93	109.96	119.26	104.68	116.37	105.89
103.04	103.94	103.22	106.28	108.98	102.41	103.38	103.89	108.29	108.55	106.68	100.69	102.82	107.35	102.61	107.5	105.01	106.67	99.503	104.45	102.42	95.841	108.26	101.85	107.94	100.76	113.76	113.16	108.35	103.87	109.02	107.3	106.22	107.56	102.85	105.62	109.15	106.34	107.56	105.78	105.98	95.451	109.74	99.985	107.99	106.25	106.61	104.55	112.18	106.06
109.22	108.05	107.45	112.5	104.43	103.94	107.23	100.12	102.14	109.02	109.41	105.24	103.35	111.26	110.84	104.36	103.53	109.82	100.76	97.807	109.31	104.73	100.15	108.78	110.02	115.88	113.21	109.45	107.35	106.59	104.98	101.37	110.8	106.28	108.57	105.02	103.75	105.38	103.72	108.63	109.27	111.29	107.22	102.5	107.05	110.37	111.53	101.09	109.04	101.79
106.42	108.01	110.11	109.36	100.43	102.93	103.61	107.12	106.91	95.559	107.43	106.72	101.96	111.72	104.35	104.35	106.02	110.79	107.78	100.18	99.582	107.7	111.48	105.34	104.81	103	110.29	108.09	105.68	109.17	102.79	106.33	103.17	106.49	104.88	107.87	106.28	108.38	109.3	104.95	104.02	106.69	107.67	104.4	107.16	110.31	102.92	108.92	107.55	106.16
113.05	107.23	111.4	110.15	103.3	102.14	108.85	104.78	111.65	106.14	106.22	106.03	100.52	104.06	103.65	104.23	104.61	102.09	101.39	106.64	105.05	107.3	110.1	109.05	102.52	107.25	97.217	108.62	102.28	114.28	104.61	105.7	104.17	104.96	102.7	102.73	104.39	110.18	101.43	100.8	104.21	99.664	108.06	103.27	106.66	104.13	107.54	102.03	102.37	104.67
116.11	117.47	113.43	123.17	124.05	119.5	122.9	120.89	118	113.39	112.61	119.06	115.06	125.64	123.07	126.76	120.9	114.3	117.99	112.82	111.86	114.82	118.9	120.31	119.85	114.44	116.25	118.78	120.77	110.97	114.78	121.12	121.59	110.95	113.72	119.75	116.84	115.31	119.3	122.67	118.55	119.75	119.6	118.64	116.16	117.12	117.99	116.37	116.95	114.28
112.85	110.99	109.15	107.66	111.53	115.92	110.03	113.76	117.17	114.89	112.77	108.93	105.57	110.77	114.73	115.21	113.85	116.87	112.8	112.57	113.45	108.71	106.57	112.1	108.47	116.32	109.96	109.58	115.75	119.17	113.23	114.18	111.07	107.43	107.66	112.22	121.05	110.09	115.54	102.99	110.58	116.14	116.09	109.65	120.92	108.21	107.54	114.17	114.71	114.31
105.3	111.43	108.15	106.94	106.21	107.11	110.89	107.41	107.26	102.63	99.007	105.14	99.982	108.66	103.85	102.24	111.75	104.17	106.07	107.03	101.66	107.2	103.6	108.6	101.94	109.66	112.8	103.17	104.92	111.64	108.54	104.68	111.57	111.1	106.62	106.45	104.86	104.74	104.75	106.23	102.66	102.71	106.99	112.02	104.68	100.48	104.47	102.7	108.69	102.04
102.83	101.26	102.96	102.22	109.57	106.26	103.71	104.79	110.71	101.97	106.65	107.2	105.08	108.08	102.63	108.02	105.83	107.26	105.18	109.2	104.64	100.59	104.66	107.62	102.86	103.83	104.18	101.67	107.55	99.882	101.52	103.52	101.64	106.73	104.49	100.62	101.56	104.72	106.09	107.72	106.57	96.997	106.94	110.94	108.83	103.75	98.362	104.76	103.71	103.43
112.87	106.31	104.18	106.42	108.76	103.55	102.98	104.31	112.43	108.42	115.94	103.49	104.85	109.95	109.49	113.2	106.48	108.43	108.39	111.12	108.04	104.97	101.35	105.59	102.69	103.34	103.55	103.65	103.29	108.63	105.83	106.41	102.71	103.14	106.84	98.191	104.74	99.645	106.09	107.75	110.6	101.96	105.59	113.06	99.616	103.38	106.18	108.38	105.26	97.612
107.85	106.17	106.99	104.97	109.88	107.87	106.07	111.96	106.17	102.86	102.76	109.66	107.76	108.17	99.159	108.18	105.24	103.24	105.12	104.76	103.55	102.81	97.645	102.21	106.81	104.45	108.31	101.57	109.06	110.2	109.54	103.46	107.13	112.47	97.123	100.61	104.61	101.67	112.05	109.58	107.84	101.58	106.51	108.91	106.12	110.32	110.64	107.82	102.54	101.34
112.65	109.93	104.38	99.434	109.98	113.08	116.98	114.36	110.66	116.99	106.42	111.98	109.18	112.67	109.65	115.55	107.78	108.94	114.33	109.07	115.82	107.76	114.41	111.09	107.64	117.54	115.98	109.44	111.1	115.84	110.99	116.48	113.88	111.76	111.17	110.05	108.22	113.41	115.16	111.91	112.36	107.96	108.16	106.37	109.82	110.79	112.58	110.11	111.6	113.07
111.49	105.06	100.27	103.8	113.33	104.31	110.2	107.43	110.32	107.7	110.71	108.12	103.49	102.84	98.223	106.33	108.77	104.93	104.77	113.64	108.8	107.61	107.9	104.26	105.1	114.45	104.5	106.13	100.09	103.75	108.11	100.63	112.08	110.22	106.51	112.99	104.26	109.89	112.27	106.95	106.67	106.04	108.27	98.803	103.15	107.11	106.13	107.45	104.01	108.22
117.53	104.17	103.13	106.66	105.57	116.2	106.63	106.59	105.92	106.41	109.58	103.41	101.06	103.18	106.02	106.47	103.15	107.2	102.81	106.9	111.58	105.47	104.4	115.62	103.73	107.32	105.99	107.68	107.61	108.16	105.74	100.85	108.26	104.08	109.34	109.79	108.26	107.99	110.54	109.16	102.96	111.2	113.02	104.65	112.48	105.02	115.65	109.22	108.28	107.16
112.34	112.78	113.54	110.14	108.11	107.91	109.73	113.74	109.77	110.02	116.09	112.94	111.91	105.29	111.51	110.87	111.53	113.05	110.14	112.1	114.12	115.23	110.47	110.97	114.07	112.16	114.37	111.47	115.83	108.37	106.73	113.45	107.59	109.83	110.35	107	105.83	112.3	107.3	104.42	112.01	113.47	111.6	112.6	110.75	106.2	109.02	112.9	110.08	109.15
108.74	104.3	111.01	107.45	103.91	104.14	117.04	105.41	106.79	100.35	109.32	107.48	110.1	102.24	100.02	104.34	105.93	102.57	104.4	102.88	100.47	108.64	99.701	105.54	102.82	106.91	107.08	109.01	104.1	105.3	105.57	99.017	98.038	111.75	111.45	104.23	109.24	97.324	104.83	106.92	107.37	104.41	107.65	108.8	106.85	108.81	103.73	105.3	104.08	104.84
114.17	109.5	100.7	107.05	112.38	109.72	111.71	109.89	114.15	108.66	105.98	110.86	104.32	114.76	108.18	115.2	101.74	109.19	108.83	114.77	109.34	111.66	109.36	104.4	107.49	102.66	112.5	112.03	116.01	107.22	105.61	108.53	103.66	109.24	108.4	109.04	108.81	106.62	113.43	103.76	109.81	108.05	110.71	109.16	106.73	109.91	103.45	111.71	108.24	118.16
105.47	105.81	113.15	102.54	106.13	101.98	104.94	101.5	109.19	107.17	103.38	108.49	106.36	100.95	109.21	103.82	104.54	107.3	108.59	104.47	104.98	101.48	106.63	103.27	109.95	104.29	103.13	104.87	104.93	113.57	103.58	107.7	109.37	103.34	112.1	104.75	108.05	105.72	108.06	109.9	106.84	104.8	104.38	103.48	102.94	105.3	108.61	109.92	107.12	110.65
104.12	101.79	98.284	95.578	96.005	98.89	100.24	98.418	102.08	95.772	92.304	103.66	100.41	97.293	99.475	105.12	103.74	98.483	102.29	101.79	100.85	103.04	100.02	102.65	97.804	98.995	94.481	101.03	98.498	97.126	96.738	97.961	96.864	97.977	106.96	94.737	98.76	95.192	94.866	99.662	95.416	106.36	98.819	104.69	102.02	103.92	101.88	101.57	94.819	104.89
110.58	98.932	107.61	107.53	104.27	100.45	102.59	106.75	102.99	106.45	109.77	102.77	106.27	104.05	104.38	101.17	106.86	110.53	109.5	105.4	106.45	104.05	110.9	104.1	111.5	101.64	107.11	109.92	99.689	103.57	107.74	106.3	103.79	104.56	107.78	110.61	100.65	102.64	103.96	110.47	106.9	106.71	106.63	99.802	105.08	105.21	104.61	110.14	105.05	103.64
107.34	101.12	103.82	108.13	105.9	99.143	106.88	105.71	101	107.89	108.38	106.58	106.47	103.8	108.73	106	101.23	105.43	106.3	105.24	107.11	105.77	112.16	112.24	103.22	103.32	101.5	102.26	108.93	108.19	107.39	107.67	100.17	108.04	108.37	103.71	104.56	100.61	105.75	103.58	103.89	107.77	104.2	104.35	106	104.97	102.2	113	105.89	104.84
103.82	109.67	106.86	103.82	103.12	112.1	99.941	102.83	105.26	109.12	108.41	100.57	97.467	101.06	106.58	106.27	102.42	97.293	103.04	103.24	102.78	104.6	107.54	106.11	103.79	102.93	103.74	102.4	106.97	105.95	106.09	106.58	104.28	101.27	106.39	105.72	99.951	105.3	106.16	108.87	101.81	110.86	102.8	104.62	106.72	111.47	101.03	99.545	104.2	103.42
113.73	109.31	108.16	112.64	109.67	116.39	110.79	109.36	109.72	112.25	111.27	114.26	114.16	111.54	111.29	116.56	107.98	111.31	117.47	110.24	106.7	105.12	117.28	107.9	105.73	112.89	103.53	120.55	116.99	110.82	109.51	110.79	114.45	111.66	105.52	114.58	106.64	108.38	107.25	109.35	107.42	108.59	112.99	102.34	110.43	113.18	112.91	110.44	106.74	117.64
107	111.71	101.03	102.98	107.61	110.65	99.487	103.25	105.56	106.53	105.8	107.77	104.37	102.81	108.42	104.91	109.13	107.62	111.15	104.64	111.23	110.33	107.59	109.69	104.87	102.99	109.47	107.35	103.22	101.37	104.8	111.7	104.53	109.69	103.07	108.23	108.39	106.06	105.65	106.36	98.756	108.18	108.85	105.32	99.864	108.62	105.66	108.76	107.13	106.56
106.2	104.67	108.22	102.84	110.31	109.24	105.37	104.58	102.88	104.04	104.95	103	105.87	107.29	106	110.51	101.83	97.649	106.14	111.72	107.02	102.25	108.06	102.78	106.04	100.39	109.64	99.625	107.01	104.3	104.79	102.85	107.05	108.28	102.14	105.57	101.7	105.62	106.87	103.41	107.85	101.26	108.96	105.53	107.14	97.049	103.42	105.33	105.67	105.66
109.96	116.93	114.84	110.71	104.34	117.7	106.76	110.68	113.36	115.83	115.44	114.21	120.45	112.69	111.8	111.29	114.04	115.81	109.73	111.47	108.47	112.09	111.28	116.13	113.6	115.96	114.66	105.3	111.11	112.42	108.37	112.22	111.83	108.55	111.59	114.1	118.69	108.13	112.3	111.12	120.72	111.66	115.84	113.4	111.59	109.63	110.03	113.08	112.74	112.31
107.43	113.12	108.91	114.14	109.66	112.63	109.04	118.17	108.04	112.06	106.62	110.8	105.3	107.15	114.09	104	113.56	114.2	110.55	110.46	113.1	109.72	107.77	113.57	109.67	111.5	109.24	110.34	109.32	120.08	117.52	109.28	110.66	115.58	105.74	116.9	107.08	116.06	112.15	115.92	112.35	107.72	115.22	110.65	110.63	112.07	114	109.27	110.04	111.9
104.12	90.111	96.596	98.473	98.583	104.2	100.05	99.999	96.429	103.26	100.99	98.013	99.588	95.938	100.65	101.95	96.524	99.998	102.82	100.94	93.934	101.4	94.365	104.58	99.441	104.07	107.83	103.45	100.95	101.66	101.43	99.945	101.66	102.61	100.66	102.14	96.508	97.66	94.717	104.14	104.32	91.988	102.4	98.361	107.14	99.63	98.296	103.24	96.796	93.575
99.902	102.81	96.724	100.45	96.601	103.24	97.796	98.31	102.24	99.143	103.93	100.09	95.73	103.28	91.556	97.667	97.074	108.83	93.435	103.89	100.61	94.955	101.53	104.13	101.09	100.23	102.83	104.39	104.89	99.121	96.831	99.753	101.79	96.7	99.297	103.97	95.641	101.22	102.18	104.22	107.16	93.06	101.5	101.35	100.49	99.714	96.934	102.55	100.59	105.43
102.49	103.97	107.67	102.1	104.54	110.99	108.94	101.78	106.78	104.51	108.84	105.95	105.76	108.71	102.13	100.52	107.14	104.55	102.25	100.4	112.03	103.31	104.26	98.858	106.57	103.74	110.03	97.827	107.65	109.82	104.47	111.02	105.01	104.72	106.43	102.84	102.72	104.35	106.48	102.6	106.54	100.64	104.41	105.32	102.67	103.92	104.83	107.57	104.38	109.98
109.08	111.85	101.98	116.18	112.86	115.76	108.73	108.22	112.97	109.88	115.91	112	107.74	115.19	113.68	105.85	117.51	112.59	116.16	116.53	112.76	111.12	111.46	115.06	112.55	112.81	112.71	111.92	110.71	114.36	113.58	113.11	111.67	120.86	119.07	103.05	108.5	107.12	111.3	110.48	110.44	116.88	110.7	103.15	114.77	111.58	115.83	106.19	114.85	114.32
106.72	109.39	109	113.65	107.51	111.11	108.06	111.93	105.01	106.43	115.28	113.15	111.37	114.34	112.46	113.73	107.47	113.82	110.36	111.73	109.08	108.27	111.57	113.66	111.81	111.7	113.33	113.1	105.48	120.73	111.15	113.66	104.23	106.56	118.47	111.45	113.14	111.39	111.32	111.28	110.08	103.39	106.27	112.77	102.45	111.29	121.55	110.67	109.92	113.76
107.15	109.57	116.17	111.13	114.18	108.68	110.87	112.67	114.25	107.78	116.22	112.36	118.61	100.9	114.02	107.86	108.47	103.25	109.02	108.46	111.14	108.02	113.35	113.88	109.67	108.43	114.84	111.77	112.88	100.31	109.38	112.18	109.47	113.7	108.95	112.61	113.11	118.7	113.15	112.19	104.24	116.03	110.19	111.14	113.13	116.8	110.08	113.93	112.68	109.23
111.62	114.37	115.92	110.51	109.63	109.19	110.06	116.68	113.77	115.95	113.42	109.41	111.54	120.02	109.28	111.69	107.5	107.67	110.17	108.72	108.7	104.92	113.04	110.79	113.91	111.21	111.89	115.29	111.09	111.65	114.74	113.41	110.41	111.28	113.95	114.87	115.48	110.79	115.38	108.82	107.95	111.59	106.86	109.86	107.17	107.64	106.63	115.31	109.37	101.03
103.34	119.7	116.86	110.02	107.29	111.19	108.22	107.69	110.67	117.01	108.45	116.34	109.98	115.09	111.22	113.75	109.56	113.74	114.24	116.51	108.72	107.58	109.73	113.47	111.84	115.24	109.45	112.12	106.93	115.1	117.93	111.35	115.33	108.94	112.38	113.7	113.75	110.23	110.25	113.03	112.04	112.42	115.64	112.73	109.35	109.5	114.24	110.75	107.49	112.03
99.998	106.3	113.09	106.19	103.93	106.77	107.95	99.396	102.75	99.461	100.3	111.07	106.47	110.48	104.3	102.76	106.55	104.83	106.08	106	101.17	109.07	106.41	103.03	103.72	103.86	107	106.34	104.33	104.92	105.12	106.34	111.96	111.72	102.98	105.46	105.08	104.48	108.36	95.89	109.19	102.58	107.33	109.87	105.29	105.59	107.4	108.06	111.45	102.05
111.26	101.44	102.01	107.96	106.22	105.98	103.58	101.42	104.57	102.91	99.862	107.6	106.22	106.48	98.082	109.27	104.09	101.91	101.82	109.18	102.77	108.28	98.258	103.76	101.13	101.3	107.05	103.41	106.29	101.79	100.79	99.262	108.48	105.37	108.81	101.82	104.54	108.79	109.8	105.56	106.01	103.55	109.64	104.12	101.41	106.95	104.37	109.78	103.39	101.91
108	110.09	104.88	109.24	112.89	112.22	110.88	119.34	108.59	109.95	115.87	109.8	108.99	110.93	114.32	106.15	112.43	114.22	111.73	105.72	105.15	111.86	114.66	117.16	113.79	108.95	109.69	114.93	111.3	108.57	114.68	107.58	109.91	112.39	109.05	114.93	112.11	110.89	113.56	111.01	114.17	111.53	112.79	114.83	110.66	115.39	113.58	116.26	112.94	108.46
109.1	116.33	111.08	109.81	107.83	110.61	108.78	110.02	113.93	110.63	111.19	115.08	114.82	121.53	118.3	107.91	110.29	118.6	110.09	115.64	113.17	114.44	106.71	114.48	107.31	116.46	114.22	108.04	110.61	110.85	109.82	111.89	110.41	112.23	108.01	109.86	117.64	112.2	113.57	108.49	111.17	114.36	113.87	111.49	111.07	117.94	116.04	108.95	111.29	118.13
103.03	111.26	114.43	109.45	103.16	105.78	108.5	109.96	104.98	104.37	110.54	110.17	108.36	112.7	108.59	110.94	106.94	106.22	105.54	104.45	102.78	111.86	100.42	109.3	107.48	110.76	106.17	97.331	106.51	102.82	104.93	107.61	112.57	101.95	106.7	106.54	112.34	109	105.15	112.36	107.75	107.03	105.73	104.1	98.08	104.33	100.26	111.75	106.5	100.38
120.59	119.1	121.59	116.45	120.39	115.1	120.74	118.13	114.99	113.69	118.57	113.03	122.75	108.49	116.14	123.35	119.12	115.94	118.77	115.82	119.31	116.65	114.15	116.74	118.06	122.08	118.57	119.38	122.72	119.4	118.59	112.64	112.79	113.58	117.24	117.3	119.17	117.13	112.41	112.58	120.84	119.7	125.7	121.89	114.83	120.77	115.09	118.58	125.45	118.34
106.64	110.58	111.18	107.96	117.2	116.47	111.44	114.89	112.94	109.02	115.72	114.38	118.83	112.4	109.58	114.33	111.34	115.04	111.83	109.13	114.49	113.77	113.15	116.58	115.22	111.23	107.59	113.76	114.74	112.57	117.98	113.15	118.92	113.29	109.47	116.52	117.8	107.56	109.57	112.94	114.34	111.46	110.05	108.98	118.33	112.26	112.06	109.99	109.11	113.57
106.26	106.13	105.15	110.22	108.58	99.498	113.67	103.91	100.02	101.74	108.5	106.55	105.97	102.75	107.76	106.21	106.77	107.03	101.58	109.12	109.61	106.67	114.16	108.34	105.52	104.65	100.54	104.54	107.62	105.66	103.49	107.13	108.86	107.38	109.6	107.02	108.17	103.4	104.48	113.97	106.3	99.501	100.56	113.19	99.921	108.13	107.74	100.47	105.39	108.12
110.99	109.7	106.9	105.38	106.28	108.21	98.101	104.17	107.48	103.09	103.25	109.68	105.17	101.46	101.63	103.55	103.04	102.37	109.22	104.34	114.53	107.38	106.58	105.5	110.84	105.14	101.63	106.25	110.86	107.91	102.63	102.4	102.81	105.6	105.95	102.82	109.8	114.19	103.45	108.93	108.05	102.63	113.77	111.19	108.13	106.97	108.14	111.88	103.9	107.82
109.16	112.15	111.02	112.28	116	114.29	115.61	110.19	107.27	109.57	114.82	110.29	108.11	106.53	112.38	108.16	109.39	110.41	105.84	114.17	112.63	113.97	111.57	107.68	109.27	113.84	103.47	114.7	107.4	108.62	107.86	115.56	110.09	114.25	114.13	112.72	109.17	108.22	114.04	115.49	111.92	107.25	114.01	114.87	107.36	109.01	110.22	112.98	116.27	115.25
107.44	109.87	114.7	112.63	113.91	113.5	110.89	118.86	109.77	113.66	110.24	111.89	113.83	107.84	115.2	111	112.26	112.65	112.87	112.37	112.89	110.06	119.87	113.86	112.82	110.57	113.64	115.89	114.08	107.63	111.02	115.08	108.76	114.19	105.81	113.76	114.45	115.16	108.91	113.16	113.91	115.17	112.48	106.91	109.07	111.63	108.66	113.35	116.16	109.42
104.34	104.87	98.194	107.67	106.9	104.54	107.65	105.32	102.2	110.48	102.37	105.55	103.92	110.18	102.77	107.78	101.36	108.12	101.64	102.26	108.73	106.03	101.26	95.609	101.76	102.99	103.91	103.99	107.95	101.52	99.554	103.47	105.24	109.02	106.98	106.25	107.96	103.81	108.53	106.6	108.57	102.74	108.06	100.55	107.1	110.54	99.561	98.592	100.94	107.29
116.55	118.3	109.61	115.05	112.42	115.86	114.94	109.74	113.76	106.67	107.63	107.71	113.78	116.27	108.44	119.97	113.88	106.91	123.41	110.15	107.64	112.54	107.97	110.53	116.9	119.63	114.21	114.49	113.17	115.64	112.61	115.91	113.49	110.01	117.59	112.43	109.07	114.13	108.61	108.61	109.96	117.68	111.58	113.4	117.9	112.61	110.98	116.53	108.33	114.58
104.03	107.96	104.77	108.32	99.981	104.52	106.17	103.06	107.35	100.85	108.63	104.72	109.01	106.27	103.86	106.3	111.4	105.79	98.827	103.12	109.04	98.566	109	104.9	105.47	104.51	107.22	106.21	101.04	107.4	109.34	108.33	102.65	102.2	109.72	99.721	104.45	103.46	106.42	103.17	103.51	106.6	102.27	111.47	110.4	101.16	113.28	103.96	99.093	100.21
114.44	106.4	114.31	112.09	107.83	107.16	111.84	109.7	116.79	105.78	116.18	113.67	111.9	112.72	110.96	105.61	109.45	109.13	112.67	105.06	113.04	105.79	111.87	105.3	106.16	106.35	112.52	103.77	116.14	105.18	114.7	110.64	104.08	104.74	106.78	112.53	112.21	110.44	107.75	113.61	103.79	108.81	112.43	110.64	112.04	106.84	112.41	109.39	107.41	107.02
100.63	106.35	112.46	108.31	106.06	103.03	107.32	103.74	102.63	105.4	104.31	99.18	109.42	113.76	110.73	108.89	103.9	101.06	104.29	109.74	106.59	109.14	109.1	101.3	103.64	105.55	114.93	103.99	107.37	107.58	106.75	101.71	105.44	104.03	100.33	108.45	105.9	103.88	106.8	99.85	103.63	111.56	107.28	103.59	107.1	101.34	102.93	105.52	103.85	104.8
111.75	110.29	114.99	121.49	114.85	112.04	110.53	110.69	111.01	120.55	118.91	112.46	108.98	111.52	110.41	105.12	116.43	113.23	108.59	115.64	111.59	116.33	107.15	114.87	114.03	106.48	106.38	116.33	106.61	100.96	115.06	119.44	112.62	116.77	113.45	108.3	106.84	107.85	112.01	121.83	104.36	108.5	112.83	108.61	115.42	112.72	113.89	119.53	118.96	106.36
118.74	115.54	119.99	119.74	119.72	120.01	119.93	116.68	113.73	108.98	121.66	113.74	115.07	116.51	119.95	117.74	123.98	116.34	119.9	113.61	116.38	116.69	125.83	113.83	116.65	111.93	111.68	118	117.84	117.48	118.01	114.82	125.12	114.41	111.97	115.95	118.92	123.08	121.66	124.73	115.92	111.49	122.19	112.11	125.24	122.18	116.64	121.62	109.01	124.49
101.59	98.756	98.221	100.01	100.68	104.9	90.275	98.572	99.06	100.61	97.573	101.87	100.7	105.04	100.35	96.356	99.159	103.57	93.959	102.75	101.3	101.78	101.32	100.29	95.962	98.733	91.496	100.91	99.514	96.257	93.265	99.297	99.368	104.41	99.959	101.72	104.33	101.8	103.1	100.52	99.523	101.99	105.1	103.15	106.35	101.21	97.983	106.26	96.222	94.488
103.42	101.51	111.96	106.83	105.59	106.83	103.05	100.91	110.56	106.44	107.35	106.36	108.04	112.35	111.91	103.23	101.34	99.523	104.07	106.85	104.16	107.61	108.64	100.52	103.41	109.29	109.66	108.23	102.76	111.31	103.94	108.92	110.41	103.57	100.19	106.72	107.3	110.97	106.38	105.81	103.73	107.83	108.69	101.66	101.66	107.77	107.73	108.77	106.4	104.12
115.52	109.47	110.71	111.42	111.04	113.68	107.93	112.87	103.7	111.49	108.48	108.92	107.51	108.61	112.39	104.87	112.4	111.44	109.9	111.19	108.18	101.56	113.48	107.81	107.09	110.11	105.43	108.5	106.75	105.98	106.41	111.91	110.24	106.25	111.87	111.58	101.19	105.2	107.28	104.17	104.71	105.76	113.39	104.12	113.97	107.46	111.41	109.64	112.12	107.48
107	102.45	95.749	103.72	96.756	95.846	95.701	99.282	101.67	97.921	102	107.82	96.094	95.954	104.16	97.584	98.211	107.24	101.4	101.59	94.371	99.166	97.541	94.025	104.69	100.67	101.65	98.53	94.705	104.21	95.95	106.16	95.356	100.84	96.234	97.019	98.119	95	98.496	98.274	104.26	98.183	99.09	99.767	98.384	104.92	95.75	100.02	94.614	90.615
113.93	109.2	111.78	112.32	113.09	106.79	105.31	115.69	102.47	107.42	113.05	100.62	108.56	112.06	107.56	117.65	108.26	109.38	114.2	110.2	108.07	118	108.97	108.8	111.5	108.97	109.62	117.58	114.07	112.11	111.02	104.54	112.05	109.5	111.25	106.68	108.99	104.73	116.2	111.58	108.44	110.1	106.51	114.13	104.75	112.11	107.14	109.52	117.25	112.48
105.45	109.84	104.92	110.76	110.86	108.97	104.24	112.91	104.63	111.03	108.67	106.9	108.27	112.63	115.65	112.4	106.68	112.22	103.56	105.23	111.07	108.59	108.53	109.48	113.74	104.68	109.8	110.9	107.8	109.28	111.36	106.83	110.11	108.44	105.41	113.8	109.94	118.31	115.3	99.477	115.71	113.44	107.04	115.72	107.1	112.06	112.09	105.59	107.34	106.92
98.963	100.63	105.11	100.24	97.943	97.672	98.183	102.52	104.08	103.72	101.34	96.024	93.639	107.07	101.81	102.94	96.095	101.61	98.566	95.497	102.1	94.944	101.92	100.97	97.233	102.14	99.674	100.51	103.49	96.123	105.45	102.52	101.79	103.55	101.43	103.84	96.897	100.21	98.378	97.777	95.763	99.981	104.68	102.33	100.03	100.1	101.68	93.992	107.44	95.773
101.42	103.88	104.19	110.3	105.59	97.913	114.31	106.57	111.04	105.46	114.16	103.68	101.15	111.08	108.18	109	103.3	104.47	104.99	104.67	105.72	106	101.65	101.63	105.42	108.71	106.87	104.48	104.66	107.39	103.61	114.68	106.24	108.82	105.24	105.69	107.86	112.97	107.71	105.99	102.19	107.64	104.64	105.87	108.2	103.49	104.66	107.87	110.7	102.54
103.94	103.21	109.36	104.17	98.453	106.4	106.16	107.13	102.38	112.05	103.43	99.231	107.75	101.12	107.36	113	100.55	108.13	106.38	105.75	108.2	105.69	107.91	104.27	105.29	102.73	103.47	102.56	110.7	111.96	100.88	106.92	108.51	105.18	108.53	108.77	101.1	103.26	106.68	106.25	107.51	105.02	99.663	109.02	103.14	111.92	110.45	105.07	104.29	112.13
114.14	115.87	110.2	110.9	109.46	114.63	115.74	113.1	108.99	105.89	112.11	115.31	108.84	112.46	108.33	112.47	115.78	107.54	117.45	109.07	120.64	110.8	110.18	109.64	115.07	106.18	109.19	116.7	111.01	108.67	114.32	110.37	113.31	114.82	107.75	107.29	109.12	105.85	108.87	113.11	102.84	110.13	113.76	109.29	111.24	112.41	110.96	106.3	106.72	109.78
104.96	103.6	109.76	99.223	104.86	106.74	103.69	102.41	103.38	100.76	103.27	103.52	102.5	105.53	101.99	107.4	100.51	106.15	103.95	104.77	106.77	104.56	95.887	102.36	109.58	110.73	108.5	104.91	101.63	102.02	107.37	109.02	114.05	102.32	98.357	103.48	108.13	108.21	103.35	100.91	104.06	104.22	106.76	106.29	107.15	96.787	101.78	102.61	107.44	95.84
99.254	98.841	103.16	97.952	108.64	90.295	101.28	101.92	99.321	100.79	99.507	94.341	100.4	95.41	104.77	104.83	108.92	96.998	106.44	95.378	103.58	99.342	102.17	101.99	95.014	103.64	96.523	102.46	95.824	101.32	99.554	98.079	93.357	102.15	99.453	99.14	102.41	97.323	97.94	96.484	101.94	107.01	102.68	100.15	98.12	97.435	101.71	98.165	94.677	100.71
109.16	107.53	115.97	116.74	111.46	106.03	110.11	109.17	107.24	111.58	114.19	109.41	113.45	107.56	116.66	109.34	110.72	113.09	105.03	109.7	113.11	111.14	108.86	115.98	111.59	106.69	116.42	107.95	111.28	115.04	109.75	108.84	117.87	110.73	110.75	109.33	107.89	113.36	107.64	113.8	119	113.45	110.21	114.78	109.49	104.23	113.42	115.48	107.91	113.86
115.75	112.8	105.73	106.95	108.76	111.14	105.68	115.23	113.84	105.69	111.65	109.23	111.82	116.49	111.84	104.13	107.63	108.03	110.15	110.62	112.07	108.72	114.11	114.49	114.91	115.92	104.07	105.94	108.28	112.47	110.5	104.74	107.77	110.21	113.56	112.29	106.67	112.54	115.21	117.6	111.37	110.94	112.8	107.62	110.91	110.8	101.51	109.7	109.07	111.11
105.19	98.138	111.35	107.15	100.9	100.62	103.52	106.06	109.05	101.28	99.219	106.79	104.98	109.71	110.25	96.437	103.29	105.54	103.48	105.57	102.3	106.47	103.65	102.76	101.64	106.84	105.33	104.22	107.29	103.06	104.39	110.43	108.69	104.55	102.46	100.22	105.66	103.72	104.39	100.05	108.47	102.24	99.177	100	99.498	105.32	100.06	105.35	108.53	100.1
113.13	104.45	104.47	104.89	106.18	109.14	104.09	110.5	106.15	101.93	106.41	97.981	111.02	104.46	104.07	102.09	104.91	99.838	102.98	108.36	104.25	106.74	103.93	101.93	108.26	114.76	103.95	111.05	105.84	106.57	110.94	104.75	108.45	113.39	107.99	107.76	102.76	106.58	103.21	108.19	106.2	108.99	109.18	108.52	104.41	106.23	103.86	105.19	103.92	109.26
106.25	108.42	107.27	105.59	110.95	108.61	104.55	105.24	104.16	107.66	108.16	101.84	108.39	104.16	107.14	112.05	110.36	106.69	107.33	106.17	104.25	101.48	102.48	104.52	108.45	107.02	105.73	104.77	105.67	111.45	98.965	107.16	104.61	109.46	105.24	106.81	108.03	103.84	101.52	104.66	111.89	113.07	102.37	109.02	104.46	102.44	108.89	110.66	107.54	102.87
102.29	109.31	112.55	108.87	106.55	104.93	106.62	104.95	103.98	109.05	106.08	109.54	105.32	104.19	99.019	109.82	107.34	110.18	106.18	108.63	104.49	101.35	108.98	108.28	110.41	109.09	110.33	99.683	114.52	99.286	105.24	101.27	106.41	108.49	106.6	107.45	104.34	105.91	105.95	107.28	102.05	107.48	107.08	109.62	112.98	108.93	112.19	108.79	104.93	109.61
114.88	113.55	115.55	116.23	115.23	114.19	117.37	104.47	116.98	110.18	115.99	115.92	106.79	112.1	114.02	116.48	110.8	110.18	114.48	115.08	109.4	111.46	115.42	113.28	109.2	109.97	103.54	111.05	109.32	106.64	117.5	113.44	117.53	113.34	106.46	110.9	107.21	110.22	111.06	115.67	115.71	110.48	115.31	118.66	115.34	109.22	110.64	110.95	107.45	116.11
99.993	95.518	107.41	103.33	101.21	102.76	104.84	98.642	101.13	101.8	100	99.557	102.1	96.39	102.06	100.79	103.61	99.663	102.4	104.36	97.167	100.23	104.89	103.84	101.97	99.703	105.78	93.964	98.749	102.01	100.58	97.95	105.34	96.084	100.39	106.11	105.94	96.696	100.3	104.01	98.556	94.967	98.906	97.791	99.78	98.591	100.77	103.39	102.81	106.06
111.15	113.74	103.78	108.34	105.36	107.66	102.15	111.25	99.391	111.63	102.78	102.28	105.45	104.09	106.25	105.31	109.45	107.49	105.18	102.58	104.35	106.88	105.28	101.46	108.03	106.48	106	105.53	103.64	103.44	99.05	106.22	104.79	115.34	105.51	102.91	113.27	107.57	103.84	110.32	108.33	99.608	102.83	109.94	107.85	106.36	110.42	106.24	109.47	110.26
106.17	101.47	105.6	101.35	104.61	106.29	105.14	105.15	105.17	106.93	108.02	103.82	109.9	109.69	107.88	104.33	104.6	106.96	101.43	100.69	106.35	102.08	104.2	103.34	104.81	105.92	106.55	108.48	96.749	105.66	106.08	101.09	108.02	101.8	110.87	114.5	102.19	107.64	101.97	107.85	107.72	101.43	108.81	102.07	105.19	108.76	114.34	104.85	104.49	103.43
111.86	104.25	102.67	100.6	106.12	105.05	104.96	109.87	110.46	105.18	103.72	108.58	104.79	104.38	102.05	100.51	109.54	103.49	103.92	105.54	102.31	106.09	110.31	106.68	104.78	103.63	100.98	102.28	106.91	106.9	109.33	107.5	106.44	108.75	113.94	102.06	107.98	101.21	110.6	99.466	102.56	102.03	109.11	100.37	104.07	109.57	104.03	106.27	105.35	108.66
108.22	107.54	103.66	104.26	110.21	101.15	115.13	109.81	108.11	113.28	107.67	110.93	105.26	106.49	113.11	104.86	105.88	112.88	100.38	105.34	106.99	107.98	105.62	105.1	103.62	107.05	101.21	103.24	106.14	103.76	108.6	104.87	110.39	106.5	107.12	111.7	102.47	101.49	109.52	106.46	99.061	106.19	110.05	104.97	101.82	108.88	103.51	107.42	107.12	106.37
110.17	105.14	103.11	104.21	105.46	106.25	102.33	108.71	104.25	106.86	113.04	106.15	107.53	107.6	110.02	111.98	102.7	107.52	110.38	110.84	108.95	105.58	109.64	106.38	108.19	109.03	103.59	102.54	102.9	104.45	101.43	98.24	103.9	104.02	100.86	107.75	104.07	106.11	107.15	102.72	115.58	107.41	103.48	111.24	101.86	110.12	106.3	106.27	104.24	102.25
101.41	107.24	106.12	110.44	102.54	104.76	108.45	101.8	100.9	101.64	102.57	112.09	107.34	107.1	107.33	104.06	103.52	101.94	109.99	101.1	108.65	109.86	108.73	108.85	110.93	103.49	103.38	106.81	109.89	98.078	101.31	106.94	103.78	105.35	114.83	107.38	105.62	102.05	104.83	107.83	113.01	104.03	110.14	105.45	103.8	100.89	101.99	107.98	106.09	105.27
119.07	112.01	111.85	107.51	113.96	115.12	111.92	110.46	108.68	106.34	110.8	105.53	116.87	112.6	112.63	115.04	116.07	113.05	110.56	104.96	108.74	115.71	107.76	111.14	108.44	110.13	110.73	112.56	106.16	108.68	119.79	112.71	114.42	116.95	111.41	113.96	112.49	110.54	110.69	105.6	110.91	115.61	105.81	111.29	107.14	107.52	110.98	109.37	109.18	110.74
98.703	100.83	104.62	102.34	108.66	101.16	104.82	98.263	108.26	96.926	100	107.47	102.18	102.5	105	106.65	107.35	109.44	102.16	103.13	101.83	104.74	105.92	100.72	107.07	109.12	113.28	103.7	110.29	98.552	99.393	104.67	99.44	102.56	103.14	104.5	102.09	110.32	102.89	109.49	108.59	107.16	109.74	106.64	103.98	102.04	100.53	100.31	101.67	108
105.19	97.956	99.194	100.38	103.63	103.03	102.15	101.39	104.04	99.423	101.9	100.76	100.84	102.35	98.692	107.95	101.56	100.7	96.24	98.28	102.32	99.778	105.47	106.63	96.639	101.77	100.2	103.42	98.102	102.62	99.338	100.16	100.42	102.29	102.15	103.78	97.041	96.474	103.9	98.596	98.189	104.87	103.1	102.83	96.928	105.12	105.43	103.1	105.15	95.599
104.85	106.89	101.08	104.73	105.87	104.87	110.22	109.19	108.9	106.44	109.79	103.3	104.87	96.974	106.35	101.11	106.98	103.52	103.76	109.03	101.55	100.96	111.63	107.85	104.01	103.55	113.7	101.08	105.1	100.83	100.4	110.58	103.89	109.6	106.59	107.8	111.1	110.36	104.9	106.63	108.03	107.29	106.41	109.48	105.43	107.3	99.639	104.39	108.29	106.52
101.67	107.66	105.33	101.1	102.34	106.05	106.01	102.97	106.58	103.54	107.28	106.33	103.48	103.73	106.27	105.4	103.24	99.779	104.3	106.33	103.64	101.58	111.16	109.74	103.34	104.64	107.49	103.81	101.2	106.54	109.02	106.82	104.76	100.19	99.999	104.08	101.57	100.51	104.67	106.8	106.78	108.28	110.58	107.81	106.54	111.18	106.14	107.71	111.17	103.75
106.65	104.85	107.31	114.07	101.68	107.37	103.45	100.91	104.42	108.53	106.92	105.99	110.34	105.43	102.15	106.44	100.71	107.06	106.52	110.92	112.86	105.75	102.26	114.15	113.47	109.13	116.61	108.73	112.4	105.15	108.84	103.12	108.07	104.37	112.55	104.55	102.92	110.04	106.76	101.98	108.45	106.48	110.22	114.35	108.82	109.51	106.53	107.55	104.56	109.16
106.81	112.59	106.67	111.44	109.72	113.99	114.7	108.3	112.54	112.41	113.51	116.44	117.52	110.31	106.28	109.4	110.58	113.73	108.45	105.6	113.95	111.84	113.3	113.37	107.58	115.01	115	117.83	113.04	112.08	109.15	106.67	107.77	113.33	108.74	113.72	112.23	110.36	114.51	114.75	113.16	109.58	112.73	119.31	110.92	110.2	109.49	115.3	108.31	113.87
111.43	113.93	112.62	112.64	108.71	113.62	116.04	116.4	112.73	113.96	113.22	106.24	104.61	108.47	112.06	114.02	113.47	117.05	109.2	112.17	115.17	118.4	111.26	120.08	115.13	119.75	113	108.78	115.48	106.72	105.77	110.97	106.11	110.19	107.77	107.67	112.56	121.18	115.87	107.63	108.61	113.36	110.74	112.25	111.23	113.66	111.74	117.85	105.86	112.71
106.68	111.78	108.98	108.04	104.81	108.02	110.6	111.21	105.02	102.65	107.34	108.49	101.85	105.12	107.85	104.54	109.56	101	116.94	100.27	106.64	99.923	107.59	106.06	105.1	98.508	108.21	107.19	111.88	104.2	102.3	111.17	112.79	107.54	106.26	104.78	107.07	105.54	108.61	104.47	106.1	104.71	107.52	99.826	106.99	106.54	109.09	99.983	108.77	104.01
102.96	103.13	92.177	101.42	100.65	104.17	100.87	93.78	100.94	102.19	104.76	104	102.16	101.45	103.89	101.24	100.81	104.24	96.548	100.91	98.658	98.674	100.06	100.59	98.526	97.346	101.27	103.08	108.1	99.774	104.89	98.379	96.206	102.19	101.37	98.042	96.086	103.27	95.614	98.194	104.3	103.46	105.82	104.37	101.63	100.68	101.18	104.87	100.28	102.25
108.2	107	111.95	114.48	115.68	111.39	113.79	113.56	103.87	110.91	101.93	109.4	113.06	110.56	112.42	113.63	108	107.94	106.84	112.23	109.49	113.23	110.29	111.14	116.93	101.04	113.69	112.29	106.28	105.6	108.58	115.21	110.47	115.42	111.6	107.61	109.41	110.8	111.63	105.23	110.67	110.37	110.21	108.13	109.21	112.5	112.57	110.06	109.42	111.53
100.46	104.62	105.46	103.04	97.72	100.09	108.81	105.6	103.83	102.77	99.196	98.936	99.283	100.99	104.3	97.503	106.98	106.2	106.95	97.645	105.1	108.32	106.14	107.69	103.93	105.74	101.4	99.552	97.098	104.47	102.11	103.1	107.15	107.44	108.35	103.41	104.69	105.49	106.03	101.39	106.94	104.44	100.75	104.84	98.653	104.64	102.1	101.45	99.073	103.24
114.39	123.41	114.07	120.97	112.14	116.68	119.31	114.7	117.54	116.49	123.12	122.86	117.72	118.19	120.07	110.17	117.45	119.51	119.48	115.78	114.23	121.92	116.23	117.35	118.29	123.72	110.93	123.71	113.51	116.46	112.14	120.13	116.95	115.32	117.81	119.6	119.57	115.04	111.33	114.98	119.9	115.85	117.36	115.72	116.54	117.07	117.63	120.71	118.21	116.88
104.75	111.92	109.57	110.77	105.96	109.93	102.12	107.12	99.446	109.97	106.14	103.59	108.2	106.36	111.94	108.53	103.99	103.72	104.49	106.33	99.506	104.98	107.25	105.15	108.93	107.89	105.86	108.41	101.97	104.04	104.95	109.73	115.49	107.23	106.52	111.42	101.73	107.29	105.56	109.13	104.21	102.69	107.82	105.44	114.23	104.17	110.64	103.35	109.4	107.67
111.02	104.52	104.28	110.97	107.56	103.13	105.21	105.35	102.6	111.26	105.21	106.17	110.24	106.47	109.43	108.21	104.28	105.4	107.77	109.4	102.43	107.34	103.61	108.02	108.2	103.48	105.33	101.67	105.79	114.73	105.3	109.45	99.487	112.05	106.25	103.12	108.88	100.29	101.68	109.69	101.57	109.19	109.61	103.35	106.4	102.01	102.5	104.1	107.39	107.5
106.08	100.72	101.56	111.72	102.89	104.17	106.93	106.7	106.88	111.85	103.09	109.72	98.113	102.4	104.17	108.24	106.55	108.9	106.01	100.15	108.3	113.75	102.27	100.05	112.24	107.63	102.73	107.82	110.1	99.446	110.16	110.72	100.14	104.74	104.37	103.53	107.23	105.3	107.23	102.71	100.04	105.3	106.55	108.38	103.01	109.11	106.74	110.35	100.4	110.73
108.3	109.76	100.31	104.6	108.45	106.46	100.69	111.72	114.1	108.03	100.3	106.99	103.54	106.72	109.57	103.46	106.67	104.56	106.09	107.4	109.55	102.89	111.57	102.9	105.31	103.75	104.9	105.2	106.05	110.27	105.97	107.94	109.21	104.84	103.62	108.48	104.09	100.59	105.8	100.14	110.98	104.65	111.61	101.98	108.69	105.53	110.3	105.11	106.22	106.22
110.84	98.854	107.49	109.58	107.18	107.76	106.96	106.75	108.08	109.79	103.14	107.67	103.42	106.31	97.158	113.58	99.285	107.22	109.42	103.94	106.52	110.05	104.94	107.19	110.55	102.94	107.29	110.53	110.08	115.82	113.74	113.1	109.22	106.31	104.2	111.56	103.44	104.57	105.72	103.53	106.31	109.55	102.37	101.07	108.06	100.68	108.8	106.09	105.93	106.71
107.34	102.58	109.42	109.4	108.49	103.91	103.35	107.95	107.69	108.63	104.39	108.28	104.47	100.2	109.38	110.68	104.91	106.84	101.11	105.12	108.49	99.502	109.99	107.37	108.19	107.96	112.79	111.87	106.01	104.12	101.85	104.26	108.93	104.89	105.2	106.16	112.51	112.36	103.18	106.7	109.79	113.02	100.74	108.63	105.15	109.66	108.89	106.87	103.48	106.39
103.05	95.781	99.822	92.955	101.99	99.626	99.117	104.15	105.77	94.401	99.632	96.317	104.13	95.222	96.853	100.69	97.569	99.231	104.58	100.8	101.59	96.681	103.9	102.8	98.277	103.71	99.87	95.368	98.025	103.3	97.217	94.877	101.23	99.166	108.02	102.49	101.63	98.445	108.58	103.54	101.9	98.726	104.19	99.918	99.438	100.84	101.46	96.672	94.099	99.433
105.94	107.39	106.67	105.39	112.37	107.29	106.75	106.83	106.81	104.91	108.39	101.76	110.62	103.73	109.09	108.62	105.02	110.12	109.26	105.14	103.27	100.46	105.87	107.35	103.16	104.05	107.21	112.97	115.96	107.63	102.48	98.789	106.16	107.24	111.56	102.97	102.45	102.03	100.45	112.34	111.14	101.98	104.59	102.99	111.17	113.08	103.81	106.08	99.379	101.2
103	105.42	104.13	109.46	102.27	102.55	105.79	104.13	109.05	111.14	112.35	104.44	106.23	109.59	99.294	105.24	106.6	107.99	103.38	106.7	109.97	102.66	102.36	107.57	105.69	104.98	103.76	109.61	102.34	107.88	105.83	100.11	105.01	102.1	106.58	104.36	109.89	104.94	105.04	106.32	101.89	108.94	107.03	106.95	109.46	109.81	102.52	107.39	106.98	107.76
115.85	109.5	106.63	103.15	107.46	100.79	104.26	108.72	105.19	109.37	103.69	107.14	96.691	104.63	105.19	110.47	111.34	107.46	103.74	107.69	115.53	106.93	105.44	106.81	110.51	103.43	99.571	107.48	112.42	106.98	107.73	103.44	108.2	107.3	106.93	108.89	99.369	108	99.738	102.31	113.45	108.41	104.43	108.64	105.42	101.81	108.42	105.9	108.88	105.79
118.12	115.34	119.88	112.6	115.65	117.01	112.8	113.3	124.35	115.1	124.31	119.09	119.29	118.33	115.65	121.72	126.12	123.7	113.64	119.16	115.9	115.29	115.72	115.6	117.6	116.58	116.86	115.23	113.63	115.43	114.96	117.8	117.32	118.26	113.02	117.84	114.48	114.64	119.06	121.45	116.3	119.68	127.31	114.57	117.69	113.98	124.3	121.73	120.17	118.1
105.5	106.2	111.41	108.55	109.24	104.25	112.06	103.11	107.14	105.49	106.15	113.55	111.96	108.8	101.88	115.64	102.42	104.53	104.29	107.3	100.02	103.26	101.34	113.3	103.22	104.03	106.11	107.65	102.73	113.76	105.96	103.91	113.16	108.35	104.33	100.16	109.09	106.49	111.81	101.08	105.53	110.34	104.5	108.37	108.11	110.29	105.42	106.07	106.73	112.59
100.9	105.41	99.425	104.24	103.8	111.45	102.76	107.51	112.36	108.94	106.42	108.36	100.38	103.08	104.43	107.39	105.63	105.07	106.21	103.23	110.69	104.39	98.75	110.7	109.47	101.54	104.19	105.39	103.57	106.26	101.6	107	107.96	104.75	105.54	116.17	116.77	99.434	102.9	95.599	109.73	101.38	101.25	105.95	101.23	107.26	99.112	105.57	109.03	109.15
99.396	103.29	105.23	104.66	102.09	99.511	97.537	95.29	99.445	100.92	91.997	101.32	108.22	102.98	94.394	102.83	106.03	96.791	101.39	98.72	108.43	100.97	104.65	102.68	101.25	95.12	109.25	102.35	103.87	94.836	100.71	103.11	106.82	98.117	101.7	95.648	101.5	102.07	95.373	99.322	105.74	96.387	99.954	102.35	105.32	101.21	103.08	92.8	95.929	95.062
114.56	115.09	102.02	116.92	112.35	108.2	112.01	115.87	103.97	107.8	114.75	111.06	116.14	111.3	108.44	108.37	108.65	113.82	110.47	109.93	117.14	104.64	112.06	113.97	110.8	114.23	112.51	112.74	112.33	109.99	108.35	108.47	114.74	106.91	112.27	119.44	106.71	106.08	116.57	110.54	109.28	113.64	112.39	113.14	111.38	110.16	115.63	102.16	115.82	110.04
114.67	106.62	104.65	111.01	113.48	116.12	114.44	109.45	108.12	112.36	107.97	114.43	115.8	113.85	112.91	115.22	115.65	112.66	109.72	113.24	115	111.65	113.45	113.52	112.03	115.13	112.05	113.65	110.74	113.85	111.1	115.96	114.1	101.33	114.42	114.96	113.09	112.06	112.61	108.87	115.67	114.34	109.05	113.53	112	110.13	110.92	109.21	116.53	111.84
109.61	109.54	105.9	104.11	108.01	109.86	107.68	101.5	107.7	107.67	109.55	106.65	101.21	107.76	106.82	102.69	112.78	107.16	107.56	106.2	113.37	103.2	106.65	105.68	111.82	108.79	109.78	103.02	110.39	112.6	106.4	108.7	105.64	104.76	105.16	106.33	111.63	104.71	107.2	106.11	105.39	109.89	105.79	113.4	106.25	107.51	109.2	108.55	113.87	107.86
104.54	103.02	103.17	110.38	104.51	100.43	112.25	102.67	98.362	107.08	104.38	104.33	100.8	104.23	105.24	102.06	100.24	101.21	110.63	109.19	107.82	106.68	104.95	105.36	109.13	105.37	105.25	110.93	99.839	112.38	103.74	107.04	101.8	106.64	107.49	106.14	103.25	103.86	95.178	109.14	103.8	105.17	106.45	106.45	103.51	110.33	97.889	106.8	106.64	107.58
112.69	107.57	102.73	103.89	111.46	111.35	106.78	110.81	98.303	103.99	109.46	109.06	110.58	105.41	105.17	104.24	106.47	100.31	109.63	107.4	108.9	106.83	112.6	109.17	106.18	106.79	110.09	112.88	103.65	106.28	104.03	106.51	104.17	102.55	109.93	109.74	100.78	99.083	111.3	110.37	110.63	113.64	107.87	101.91	103.56	100.55	106.42	107.64	113.75	109.37
104.67	103.49	109.8	103.23	104.96	102.55	103.34	107.03	101.87	106.2	110.75	99.748	106.05	104.21	102.1	109.99	107.21	108.34	103.87	105.3	109.92	103.94	109.86	103.75	108.28	103.82	100.4	106.08	100.88	109.19	102.65	101.54	105.72	105.59	104.77	102.19	105.97	102.54	108.74	115.96	99.251	106.24	104.47	103.93	106.19	107.18	102.02	104.52	100.92	99.519
105.58	103.53	97.817	105.02	104.24	104.98	112.21	104.06	107.56	106.21	104.05	111.33	103.9	107.03	106.52	104.09	113.7	106.54	110.43	107.19	106.56	105.81	104.43	104.12	101.08	109.33	105.08	109.58	103.15	107.68	105.95	103.25	105.79	98.045	105.08	104.72	101.7	104.17	96.948	103.7	106.28	103.61	106.06	105.83	105.24	104.01	109.42	103.95	104.02	108.5
112.58	113.44	110.12	109.08	112.06	104.82	111.15	109.01	106.29	113.56	117.92	115.54	109.59	109.62	114.45	112.92	113.4	113.67	115.3	114.33	111.53	112.14	111.23	112.72	110.99	112.93	111.41	118.44	109.76	112.49	111.42	115.95	118.22	114.78	116.86	114.71	116.71	112.88	106.54	111.76	120.17	108.62	109.13	109.41	115.6	114.19	111.52	114.13	110.97	113.55
106.4	105.51	105.71	98.217	104.96	109.42	101.91	104.3	107.35	103.62	108.06	103.15	106.94	107.77	98.315	107.61	101.46	107.4	113.57	101.18	103.56	106.72	106.74	106.04	99.773	104.24	106.32	106.03	96.327	109.01	107.97	108.23	100.11	98.135	111.43	99.051	104.07	100.53	101.72	103.82	101.37	103.07	101.1	104.26	107.76	98.994	108.12	101.88	104.04	108.67
109.79	109.44	113.35	111.41	110.12	114.84	115.79	112.18	112.82	109.51	113.54	111.28	107.95	110.93	111.89	110.86	107.32	111.73	112.09	112.71	116.3	107.59	106.22	110.8	117.74	108.62	114.03	112.01	107.76	103.16	108.45	110	110.1	112.46	117.36	107.93	114.19	111.65	119.02	107.97	112.72	111.31	110.16	117.26	110.22	106.69	113.51	118.35	107.7	114.75
100.38	97.56	99.836	102.44	92.297	95.86	102.94	106.51	99.239	94.612	104.37	99.752	98.818	101.56	101.96	96.994	99.004	96.313	99.836	100.25	96.699	95.616	106.17	106.2	99.647	96.935	100.02	103.56	97.504	101.05	99.042	104.42	99.525	104.61	100.35	97.209	99.18	100.44	101.14	101.74	95.68	101	99.559	98.968	102.05	102.09	100.34	101.5	99.101	100.07
102.66	109.15	109.54	108	106.46	106.05	108.17	107.29	102.22	109.7	103.53	106	103.89	104.33	103.97	106.57	106.83	111.09	108.58	108.46	105.99	106.43	103.27	101.78	108.8	103.67	104.38	103.96	106.23	98.243	108.89	103.78	108.08	103.25	101.6	102.22	109.34	103.52	103.2	108.39	111.78	110.74	106.7	99.928	108.2	99.187	107.02	103.01	108.07	110.26
107.48	102.03	109.18	101.95	106.15	105.88	103.51	108.65	110.59	107.9	110.84	108.7	98.377	112.57	102.72	113.84	113.03	107.74	106.44	109.23	101.25	109.09	104.79	110.72	107.19	107.74	96.06	105.47	111.15	101.8	106.52	105.44	100.34	108.08	107.35	108.41	102.89	107.82	107.81	105.31	115.85	104.66	105.82	114.39	110.51	109.07	103.75	108.53	104.31	107.89
117.41	112.78	112.44	118.71	108.71	113.95	117.98	117.16	116.02	112.33	117.92	110.73	114.76	113.32	116.7	108.47	116.17	118.75	123.93	116.81	117.42	111.44	111.64	119.99	120.18	119.83	111.89	119.61	115.69	116.07	119.34	118.15	115.05	119.1	114.48	117.67	114.06	115.59	115.65	113.74	118.62	117.26	117.54	113.06	123.76	112.39	114.43	120.24	115.77	118.53
102.27	99.891	98.936	101.58	95.987	103.56	104.14	99.009	98.401	103.1	98.547	92.783	103.9	102.54	102.86	102.04	102.2	98.645	101.97	103.93	99.366	95.616	102.54	100.67	103.59	98.72	95.213	94.282	95.432	94.261	96.648	104.27	100.68	99.03	102.28	98.442	101.89	105.89	92.898	96.768	102.47	101.36	107.74	101.25	104.83	105.12	101.71	100.95	102.77	95.315
105.3	106.52	113.21	103.28	106.73	99.015	103.61	104.46	107.78	104.47	97.906	104.58	101.58	103.93	104.68	105.94	102.07	96.662	107.68	108.17	101.4	104.11	103.35	103.83	102.72	110.36	103	110.15	102.86	107.05	106.62	112.68	99.419	104.12	101.86	106.16	106.02	106.29	101.97	101.28	107.3	113.16	111.03	108.35	106.55	109.81	105.81	108.63	108.1	107.73
103.86	102.27	106.25	106.68	108.15	105.23	102.87	101.4	109.22	108.05	103.58	109.04	107.37	101.14	107.79	102.67	107.23	102.14	100.65	104.21	106.66	109.76	101.17	114.53	106.56	106.3	107.12	109.52	111.64	101.98	109.55	109.68	104	106.6	102.85	105.55	112.59	108.52	108.73	108.6	107.1	99.084	104.04	99.247	107.06	101.78	107.67	103.29	109.59	106.44
94.495	96.408	101.95	99.834	104.93	104.58	99.602	98.122	100.79	99.865	101.42	99.726	102.8	97.007	104.63	103.57	98.323	103.36	103.02	103.77	106.75	104.7	99.541	101.74	104.59	103.69	101.34	100.32	99.574	100.35	102.76	92.778	100.71	101.83	99.017	100.33	100.93	100.95	101.43	96.532	100.24	106.69	103.44	94.673	102.59	104.5	105.52	100.76	100.21	102.5
107.95	98.768	106.71	105.42	106.05	102.04	98.633	108.21	106.82	107.2	97.758	107.84	110.32	105.2	100.64	106.44	106.2	108.46	104.8	107.97	100.75	106.1	102.96	103.89	109.34	109.91	109.65	109.69	105.92	112.08	101.99	105.89	101.41	105.11	99.208	108.01	101.8	103.88	103.39	107.76	104.54	109.47	101.02	104.17	103.43	100.05	103.67	106.65	114.02	104.75
108.33	112.65	110.95	117.64	108.16	112.01	111.37	113.11	111.24	115.17	115.25	112.51	106.96	113.44	107.24	108.6	115.43	110.08	116.59	110.69	110.58	110.46	108.24	107.7	110.57	114.87	110.09	114.65	112.44	107.92	111.83	113.42	106.56	111.02	113.64	114.77	112.05	109.26	110.39	118.17	114.9	112.65	114.41	115.5	106.64	109.72	106.84	107.52	116.35	113.48
110.24	113.4	112.21	118.3	110.11	116.67	114.6	114.57	111.15	108.83	103.11	109.65	112.52	110.47	113.55	110.51	104.68	106.01	113.16	109.16	110.62	113.62	115.39	111.54	114.64	115.91	106.97	114.77	109.51	109.99	113.66	114.95	114.4	115.1	110.03	112.89	113.6	110.81	110.76	109.92	116.69	111.42	116.83	110.31	110.7	114.25	116.89	110.22	118.8	108.02
110.39	108.34	117.92	107.97	108.08	106.13	116.89	110.6	115.26	112	106.7	112.28	110.99	109.68	116.24	107	106.45	111.84	115.87	113.3	109.64	114.32	110.57	113.43	117.55	108.14	109.76	115.87	109.58	118.96	105.55	112.67	108.97	109.46	115.73	108.44	113.54	109.69	115.18	108.66	113.19	106.37	107.14	110.42	115.41	113.47	110.57	110.87	107.71	115.11
97.907	105.75	95.877	100.36	102.15	102.39	97.942	101.31	96.373	99.119	101.87	100.25	103.52	99.727	104.67	101	104.44	102.01	100.76	102.44	102.27	92.597	102.18	100.51	101.47	99.164	101.26	108.52	96.071	102.1	107.75	102.14	100.01	100.75	103.34	101.07	102.88	98.707	96.479	98.16	102.62	98.268	99.164	103.39	92.309	99.424	104.84	99.516	100.92	92.292
99.11	108.63	106.21	108.27	100.67	103.05	105.6	106.2	106.71	107.44	102.7	111.48	106.06	102.87	106.45	100.01	101.83	102.58	98.749	105.62	100.83	105.46	107.7	104.99	104.68	105.5	104.08	105.65	99.44	100.86	101.75	101.59	103.26	101.21	103.43	106.59	105.4	104.05	98.277	100.2	109.16	105.7	106.63	103.07	112.61	103.28	106.83	104.82	106.65	110.29
100.48	101.32	98.251	101.33	109.27	101.36	97.228	96.924	103.44	105.11	108.97	97.886	106.34	97.932	100.22	100.57	94.805	97.325	104.36	95.416	94.909	103.06	90.848	104.09	101.62	103.6	104.48	103.13	104.31	95.533	103.85	104.13	95.425	98.351	95.87	98.478	94.181	100.27	107.17	99.749	99.989	101.05	99.585	99.586	97.068	98.535	97.219	95.423	94.326	99.491
108.15	107.82	110.04	109.17	112.27	114.13	108.52	105.65	114.66	113.22	110.69	106.42	111.89	120.69	105.73	111.16	110.15	112.45	108.13	105	111.02	112.8	118.26	113.75	112.86	114.23	107.96	114.99	107.82	110.81	110.04	110.27	106.05	107.57	102.32	113.38	110.73	113.96	113.13	110.04	112.96	108.29	116.37	111.57	113.72	115.81	113.52	114.77	107.02	111.3
108.9	103.19	105.48	105.84	108.4	101.57	104.67	110.02	105	107.44	102.02	103.03	107.59	101.05	106.38	106.75	104.3	105.88	104.59	101.63	112.02	102.91	108.4	104.82	104.28	112.54	105.03	100.85	115.22	104.16	103.34	105.08	108.8	110.2	105.55	101.5	102.14	105.41	105.57	106.87	100.59	109.93	106.52	104.57	107.12	102.6	107.1	111.2	108.38	105.24
102.87	102.52	100.59	101.54	104.95	102.11	101.63	100.72	107.81	108.71	108.79	103.86	106.25	107.14	99.783	106.62	103.12	111.57	99.152	106.3	106.94	101.02	103.03	102.88	108.64	100.73	103.78	103.95	102.11	104.95	100.32	101.7	105.53	101.65	102.71	109.35	95.013	106.93	101.34	104.24	106.34	106.33	101.22	108.43	101.48	110.42	107.5	113.62	104.85	108.06
102.57	116.67	106.55	101.72	110.9	100.97	100.83	103.82	105.31	112.1	103.47	107.05	106.72	102.34	107.49	104.17	108.16	103.17	106.72	105.39	103.53	101.32	102.57	98.648	110.27	106.09	101.05	98.479	100.7	112.94	117.3	106.04	107.02	111.48	104.89	111.41	104.04	102.33	109.09	99.169	104.63	106.56	106.8	106.46	103.35	101.88	106.81	108.23	110.29	106.21
104.48	103.6	108.22	108.91	107.02	102.14	106.93	103.08	105.44	104.15	106.79	106.46	106.64	112.39	109.15	103.68	104.65	108.56	105.46	101.55	100.78	107.77	109.5	107.16	100.78	104.73	104.82	111.24	103.56	102.78	105.43	104.41	103.85	102.49	103.98	100.23	110.53	104.76	102.9	104.69	105.85	105.35	110.08	103.94	102.42	112.22	102.88	100.58	102.84	109.15
101.07	109.37	113.16	107.87	112.86	114.91	105.67	112.93	113.99	114.86	106.36	108.53	105.11	112.62	111.66	108.84	108.69	111.8	116.2	107.34	109.49	117.2	109.47	111.92	101.05	115.49	112.54	109.04	112.17	108.72	107.42	111.4	106.97	111.01	108.73	104.12	106.6	105.87	112.3	116.23	110.16	115.82	113.03	114.2	106.46	112.57	107.81	105.67	105.31	102.71
106.99	104.11	106.37	102.32	109.16	105.05	107.22	106.53	102.1	108.79	105.7	104.79	105.78	104.9	101.1	100.7	107.45	102.82	105.47	103.84	109.08	111.33	104.48	108.36	104.7	108.42	104.05	111.04	105.34	106.24	107.28	99.97	103.37	106.4	107.03	108.82	102.73	100.31	104.93	104.22	106.17	101.09	101.94	106.17	111.9	104.12	104.77	107.11	107.27	109.4
103.98	105.27	102.03	100.04	105.18	102.04	103.65	106.64	108.77	94.447	96.404	103.46	109.48	106.08	98.456	102.37	106.21	99.647	104.6	105.7	105.13	99.073	105.48	103.06	109.01	107.19	104.06	99.005	100.25	105.1	102.17	98.598	103.51	107.7	107.55	104.86	110.38	103.42	106.1	110.07	105.22	106.76	108.27	102	101.95	104.07	109.83	106.87	102.74	101.79
103.01	102.76	100.07	102.81	94.687	102.02	97.65	99.721	100.24	100.05	94.06	101.43	95.318	102.89	101.14	103.97	108.67	101.65	92.839	100.25	100.49	103.2	99.421	100.11	97.791	98.463	102.19	102.07	95.81	100.05	100.04	103.87	101.55	102.57	97.312	101.41	100.97	96.127	108.66	100.73	99.169	97.337	102.03	97.895	99.507	99.262	102.37	98.684	99.931	93.707
112.45	116.81	114.73	112.49	109.37	108.61	113.03	114.6	107.7	112.49	110.36	116.39	116.86	112.53	112.16	110.55	109.27	106.06	114.88	113.09	117.08	116.83	111.77	114.34	116.56	115.46	113.46	114.53	114.17	112.37	113.46	107.28	111.05	109.96	108.65	109.79	113.24	114.15	112.32	115.09	111.29	121.84	114.44	121.81	112.55	113	112.57	117.7	112.18	109.61
104.91	111.58	107.7	112.97	113.49	109.14	112.03	116.61	110.26	111.87	111.44	115.97	107.99	109.69	107.26	108.35	112.83	116.13	110.06	112.32	113.54	115.06	111.5	109.61	117.16	114.03	117.92	110.96	108.81	114.8	110.29	113.73	118.62	116.49	118.19	112.45	109.8	108.34	108.17	113.1	109.01	115.4	114.28	117.2	117.33	108.48	113.51	112.01	112.06	110.07
107.7	109.33	111.33	112.35	103.51	102.01	105.21	107.79	103.66	103.49	106.15	105.74	110.75	107.39	105.06	111.18	104.92	101.35	105.06	107.93	102.02	106.06	108.2	103.76	104.87	110.62	104.07	111.33	102.34	107.56	105.07	108.35	100.1	103.18	104.15	106.08	109.57	108.45	109.3	105.01	107.03	107.28	106.98	108.79	110.31	103.49	102.25	104.83	107.4	110.29
118.42	106.47	109.43	112.24	110.33	111.11	112.04	111.29	105.57	114.12	109.34	103.86	107.59	114.17	111.83	113.19	115.74	111.73	109.26	112	108.8	110.51	109.8	113.62	113.94	109.31	122.23	109.15	108.01	112.81	109.31	111.51	111.3	106.91	109.35	111.1	112.11	107.8	109.12	113.04	112.73	115.6	105.98	116.16	113.92	113.17	110.91	112.89	114.82	110.06
117.91	115.46	120.98	115.45	119.26	118.75	108.7	120.75	117.78	121.89	119.65	109.78	117.96	123.33	118.88	116.07	115.52	118.74	113.78	113.28	119.72	116.18	115.64	113.89	113	115.09	120.48	117.2	114.47	118.22	115.96	118.68	119.51	116.06	120.15	113.44	112.99	120.02	118.42	114.58	117.39	120.03	116.14	120.88	123.1	120.1	118.04	116.25	121.02	116.18
106.76	105.08	109.53	107.8	105.83	105.59	108.01	106.16	107.7	102.87	110.58	101.27	106.96	112.32	104.78	106.44	102.13	106.9	101.12	104.96	105.76	109.67	106.28	106.75	109.75	104.51	107.22	102.03	104.04	110	112.25	108.2	106.86	101.56	110.54	106.84	103.49	109.16	104.66	109.38	106.42	112.64	110.03	110.14	106.77	107.89	103.28	107.55	102.16	106.69
115.44	106.76	110.41	114.83	106.87	112.71	112.25	104.06	108.29	106.7	110.22	115.64	114.23	104.95	108.03	109.55	112.13	106.34	106.02	115.76	115.5	109.83	114.52	116.87	109.51	107.64	109.08	107.16	110.78	110.28	112.71	114.02	109.7	119.31	107.68	107.64	113.93	109.18	115	114.74	112.45	113.94	115.73	106.38	111.88	104.28	107.45	114.84	112.2	111.79
108.84	112.21	104.84	112.84	119.46	114.28	110.79	111.21	117.81	107.68	114.52	111.87	116.25	110.9	112.29	114.05	111.93	107.88	108.21	110.25	113.84	111.57	116.29	110.7	108.77	114.74	109.75	109.85	120.01	114.23	111.01	113.05	108.25	112.24	108.74	108	111.41	121.29	115.35	120.16	113.73	111.27	117.26	113.82	111.59	109.4	107.77	107.52	114.74	109.45
106.26	114.97	112.5	109.98	111.26	115.22	118.65	111.75	111.68	117.93	119.93	119.14	114.06	112.31	118.77	109.65	119.24	110.38	107.3	112.57	116.48	116.47	115.05	113.04	108.59	110.65	110.24	108.98	111.98	108.24	112.18	110.76	112.22	115.5	111.2	112.95	113.46	112.24	120.04	110.59	120.22	108.05	111.08	116.21	109.24	115.22	110.26	123.19	110.58	111.05
108.39	107.53	107.01	105.02	113.74	113.72	111.1	107.28	102.39	105.04	108.69	104.21	107.21	107.5	103.42	102.47	101.31	101.19	102.28	103.18	104.69	106.68	105.21	105.64	104.78	104.02	101.12	103.63	103.89	106.77	111.62	105.75	101.48	101.16	108.76	102.95	107.55	101.46	104.57	105.82	103.24	105.55	107.93	106.66	113.14	110.71	105	101.79	106.11	103.36
116.84	113.78	117.98	106.64	106.42	114.06	106.56	115.88	115.5	114.31	115.13	115.28	112.57	109.62	108.85	115.84	107.31	109.46	106.06	105.93	107.09	106.78	113.14	107.32	110.64	110.37	110.28	114.88	103.42	107.81	112.87	109.23	112.64	111.25	109.06	110.93	106.04	111.84	113.37	111.98	108.49	111.03	108.64	116.55	113.62	106.39	112.34	115.01	111.3	114.04
111.38	103.43	107.24	106.78	100.21	105.73	107.08	106.84	105.03	102.33	105.96	106.51	104.68	107.05	105.05	108	102.04	108.14	103.42	109.31	103.73	104.25	96.667	103.84	98.623	103.38	103.83	108.72	111.53	105.68	106.19	104.24	104.74	110.19	106.33	113.74	111.07	110.24	107.65	104.13	103.18	99.435	103.22	107.59	104.57	103.78	106.01	108.42	108.43	109.27
110.03	98.882	101.05	102.63	103.97	111.6	104.69	106.26	104.18	104.64	105.48	110.34	102.02	105.73	108.21	104.34	114.33	108.84	107.99	101.87	100.27	99.989	104.05	108	106.89	108.35	103.76	101.36	111.34	102.45	97.678	107.53	108.33	107.69	106.32	112.24	108.91	107.25	106.33	103.21	106.16	104.07	106.9	102.78	105.98	111.96	117.97	105.82	103.4	102.99
110.41	107.17	100.41	101.11	103.54	108.02	104.01	104.87	104.74	111.7	96.986	103.48	107.88	103.8	109.87	99.993	106.01	107.09	99.892	107.01	106.32	104.93	104.31	108.01	104.56	100.68	107.61	102.68	108.01	105.96	102.58	103.54	97.153	102.05	110.74	105.32	104.28	110.03	108.58	106.66	105.94	105.4	101.95	110.06	105.85	100.85	112.08	101.61	104.13	106.5
105.85	104.65	105.83	106.41	101.26	100.9	104.3	107.74	100.6	109.09	92.906	109.57	107.67	110.3	108.6	110.73	105.28	108.32	109.89	110.56	107.91	101.55	108.03	101.78	106.13	107.1	100.25	102.34	104.52	101.59	106.51	106.03	104.28	101.12	103.87	101.51	96.717	102.22	102.56	106.04	108.17	104.99	102	101.79	105.04	101.65	101.29	107.13	103.23	108.43
107.58	107.57	107.53	109	107.4	103.85	104.68	105.97	110.44	106.48	108.21	104.08	102.58	109.55	108.45	103.38	103.93	102.74	105.29	103.06	102.99	104.08	106.01	102.37	100.46	101.19	111.44	101.68	108.37	107.1	104.59	109.85	106.22	105.98	105.34	105.4	105.72	106.35	111.81	101.05	109.51	108.24	106.58	105.74	106.64	109.3	107.65	94.97	105.1	109.82
101.84	101.7	102.79	98.43	101.6	103.26	98.473	103.32	101.04	98.611	97.706	97.919	103.39	104.56	96.724	104.33	107.28	103.48	100.75	102.36	95.232	100.13	95.464	102.16	103.05	101.89	95.729	96.042	101.63	102.68	106.76	98.281	93.218	105.09	90.835	98.499	104.5	103.54	98.826	94.737	99.201	97.006	93.788	103.65	98.89	99.011	100.43	98.186	104.79	97.587
106.1	102.38	105.73	105.72	104.8	99.317	104.24	102.44	110.86	104.05	105.63	103.35	103.08	102.25	103.36	104.46	106.01	105.46	105.86	107.74	105.96	103.04	102.47	102.29	105.6	108.48	97.939	107.79	107.16	111.98	102.72	107.38	110.03	106.71	103.46	106.74	103.78	104.37	108.01	105.62	110.04	105.55	105.4	107.55	98.871	109.27	110.51	110.11	104.66	108.27
109.41	111.19	105.01	108.96	109.6	112.48	115.37	113.44	113.44	103.52	110.63	112.52	107.99	107.06	115.87	109.79	112.09	108.8	99.503	108.62	120.02	115.47	109.85	112.91	116.68	104.92	110.05	109.54	107.16	117.16	108.45	111.81	111.31	113.77	111.21	111.9	108.13	107.71	107.7	109.87	114.11	106.15	108.32	110.01	114.25	118.31	109.85	113.98	112.56	112.79
113.5	107.79	117.09	111.05	115.55	102.03	114.18	112.89	110.61	110.93	111.43	107.96	113.5	115.13	108.54	109.72	113.04	109.91	107.06	110.39	114.34	104.41	114.94	103.98	108.72	114.03	115.76	115.55	110.07	110.64	112.93	112.75	112.38	105.46	112.13	112.93	112.6	116.42	110.63	109.63	108.73	114.73	111.41	110.45	106.12	111.12	113.01	107.58	110.3	112.1
114.9	107.48	106.62	110.97	115.06	116.16	112.37	117	112.92	118.38	110.46	106.2	116.34	110.86	112.53	110.83	110.9	112.63	111.19	114.98	110.64	110.01	112.08	108.35	113.64	115.76	107.86	107.27	106.12	112.43	107.17	118.32	113.02	105.61	110.72	109.65	117.16	107.62	107.08	109.64	109.06	113.23	112.62	111.98	119.32	113.14	113.98	108.46	117.02	106.07
103.73	115.83	101.75	108.34	102.78	107.27	108.28	109.94	102.51	108.82	103.07	109.18	105.32	105.07	110.63	101.76	105.79	105.94	109.89	102.88	104.34	106.7	104.15	98.13	105.26	106	110.62	101.89	105.34	99.583	104.98	103.62	103.46	102.12	106.17	107	108.7	104.27	111.98	106.93	98.676	107.36	106.74	105.63	107.07	102.81	105.84	102.65	109.78	103.96
104.38	102.43	101.82	106.42	106.34	107.99	95.912	106.19	103.55	108.41	92.995	103.28	98.09	105.47	104.12	104.95	101.88	103.14	102.13	100.52	102.18	105.39	111.02	103.09	102.52	103.62	109.28	102.75	106.54	108.99	107.53	107.41	102.29	101.21	106.18	103.36	96.09	99.694	106.17	105.76	101.58	108.73	112.9	105.78	107.79	108.01	105.97	100.98	103.92	110.8
104.13	105.82	103.92	98.989	108.15	108.06	105.55	102.64	103.2	104.19	100.53	100.99	105.37	99.757	107.13	105.99	106.71	103.69	108.06	104.94	99.339	104.87	102.49	97.085	107.2	97.111	107.23	107.82	99.379	109.11	102.4	105.63	100.55	103.77	104.18	103.2	110.32	101.3	100.75	101.21	102.2	102.43	110.87	107.34	105.22	111.74	100.02	97.298	100.48	107.95
106.02	111.11	108.74	108.49	101.99	106.61	101.75	110.88	105.44	104.64	103.75	105.81	113.34	104.28	110.46	102.99	104.72	101.98	105.83	105.58	105.93	109.33	103.54	108.25	99.316	103.14	103.64	102.45	109.79	107.51	105.46	103.23	116.42	107.09	110.92	106.59	108.75	111.6	105.43	107.98	109.01	101.9	110.37	106.29	110.64	107.55	107.69	101.02	105.67	116.05
110.11	100.69	113.88	102.6	104.8	113.6	102.52	105.58	107.19	112.41	109.7	105.95	108.3	106.57	107.17	110.38	112.15	102.73	106.26	109.7	111.05	100.27	110.09	101.96	107.96	107	111.63	103.56	111.1	112.57	105.2	104.97	102.34	102.63	105.31	102.24	108.04	104.42	112.08	100.74	103.97	107.15	102.58	103.64	104.26	103.06	99.643	111.03	109.55	106.23
112.04	110.13	114.5	109.75	107.83	108.84	113.87	113.6	112.34	108.63	107.78	107.17	108.68	112.42	108.89	107.13	110.09	106.98	108.89	114.24	109.78	108.61	108.25	117.12	106.21	108.42	117.17	111.7	110.18	106.3	107.52	111.56	108.21	109.31	109.98	109.49	110.72	107.35	113.3	110.66	104.34	111.65	114.43	113.94	105.62	116.48	113.1	114.58	104.44	118.03
97.247	100.67	94.214	100.49	99.865	99.119	102.54	101.81	96.366	98.873	95.765	99.73	96.82	102.57	104.82	95.647	99.409	102.72	102.93	96.689	106.28	99.367	96.797	103.2	97.808	105.46	110.85	108.76	98.32	94.049	102.23	98.984	96.684	97.11	97.271	91.914	102.46	104.93	100.36	98.879	99.401	98.079	100.92	103.79	100.33	95.144	104.32	96.017	99.386	97.753
110.33	103.47	110.63	106.4	99.94	108.9	105.81	106.88	109.32	108.71	104.52	105.63	104.25	110.09	104.33	107.43	105.15	99.768	107.7	104.71	106.22	106.9	104.36	104.18	105.51	104.01	107.31	106.22	101.1	104.92	103.56	102.72	103.68	103.92	107.07	110.26	99.159	102.86	105.71	106.79	108.32	105.39	106.87	106.55	106.77	105.07	117.57	103.82	104.17	102.16
110.02	107.28	117.47	114.8	116.34	105.21	114.92	110.27	117.37	112.38	112.12	120.38	104.06	114.91	114.88	113.91	115.32	110.89	111.69	107.09	104.93	103.86	114.57	116.28	111.13	117.41	114.27	120.72	113.11	116.88	117.06	112.27	111.46	116.43	109.31	113.98	120.78	117.34	113.22	110.94	116.23	110.34	111.13	114.81	113.58	111.26	112.68	110.86	117.44	116.54
108.55	114.76	119.43	113.72	109.98	104.67	115.05	106.9	105.41	110.51	110.1	110.28	107.56	106.86	107.9	108.32	115.99	110.86	103.59	108.91	115.04	112.14	118.17	112.68	115.15	112.27	107.81	113.17	109.01	122.09	122.47	115.6	113.96	107.21	111.96	115.57	112.71	109.13	112.17	110.51	109.63	114.71	107.89	115.95	112.08	109.55	112.06	112.28	110.62	106.81
111.47	106.51	106.82	106.86	107.01	106.72	109.21	111.8	103.34	99.427	111.78	109.28	107.12	109.22	102.67	103.93	106.94	107.42	104.22	111.66	105.09	102.59	105.34	103.38	100.48	104.56	104.66	106.87	110.47	103.7	107.05	101.75	106.77	107.33	109.19	106.66	105.98	103.33	109.73	103.5	107.21	104.99	105.96	108.56	103.45	103.6	106.01	114.17	109.8	114.95
106.13	101.1	102.73	108.38	100.96	103.6	103.47	107.87	105.9	107.27	112.19	99.668	102.05	108.19	104.82	106.17	102.58	103.81	105.97	105.66	103.8	105.53	99.862	99.951	105.23	108.46	99.575	101.97	107.03	102.15	102.91	105.49	105.06	105.23	100.52	101.88	109.74	108.25	101.96	98.533	106.54	100.82	100.22	106.56	107.52	97.024	108.49	103.22	100.79	102.43
111.32	119.32	120.04	117.93	106.02	106.42	113.39	109.85	113.2	113.82	105.4	111.72	115.77	104.77	114.92	105.37	117.08	111.37	113.22	105.66	109.96	115.14	114.89	107.62	107.9	115.53	118.14	112.95	110.83	116.62	110.31	110.13	113.57	112.31	111.13	115.84	110.41	114.13	109.03	116.52	117.07	112.72	111.48	114.41	112.27	116.13	110.06	114.75	114.17	107.41
113.72	109.07	108.34	118.7	110.2	116.59	114.5	109.18	112.64	114.54	112.72	110.6	113.89	106.81	107.35	114.45	111.04	111.56	109.23	117.23	120.46	106.58	114.28	120.16	109.2	109.93	104.72	117.08	108.83	112.96	115.54	112.21	103.61	113.44	114.34	114.92	108.24	108.41	107.28	108.78	110.38	116.84	107	113.86	106.73	112.26	110.34	109.22	116.61	106.05
107.07	104.03	107.81	111.53	108.03	108.46	102.76	97.989	105.79	101.04	105.97	106	100.49	101.28	103.83	105.12	104.96	107.88	100.97	107.83	109.24	102.13	102.92	104.4	107.99	103.38	107.01	108.83	98.543	110.29	103.25	106.03	99.409	104.21	106.57	96.733	103.38	104.12	107.55	101.19	107.31	104.52	95.345	100.64	102.19	95.645	98.616	105.05	96.594	104.02
100.8	107.59	101.43	92.666	104.04	107.39	99.638	101.57	105.46	105.01	102.71	107.54	106.02	108.78	105.38	103.65	100.93	104.14	105.04	105.21	97.805	98.06	107.35	107.93	105.77	106.43	104.72	100.2	106.13	104.23	99.723	102.59	102.62	104.75	98.86	103.69	105.14	105.53	102.89	105.73	99.673	100.96	102.95	102.74	99.625	106.93	104.6	107.9	105.9	104.22
102.44	98.318	98.553	107.7	101.08	105.02	107.16	108.22	100.75	105.91	104.1	108.35	107.42	96.052	99.471	109.53	106.29	106.23	104.51	108.1	108.95	104.79	108.54	111.27	97.479	107.51	105.25	100.86	101.78	102.73	110.52	102.29	108.42	110.54	108.64	108.11	108.96	103.05	101.99	105.95	99.629	109.64	112.5	103	104.95	106.51	103.33	105.93	104.09	103.49
106.77	99.086	102.93	105.72	105.2	112.68	110.46	110.29	109.05	102.58	106.16	107.34	110.49	100.37	107.51	103.79	103.62	107.42	108.87	108.88	106.31	102.12	109.64	113.21	103.98	113.05	105.97	107.52	103.12	112.56	109.91	111.4	113.33	109.13	102.77	116.31	109.03	105.35	106.31	100.45	106.63	104.37	107.19	107.54	113.62	103.42	107.4	105.15	103.67	116.57
102.67	105.33	101.23	101.42	112.54	98.522	103.6	108.84	105.78	104.1	99.139	102.78	106.92	102.76	112.27	106.81	111.88	99.65	110.22	100.95	108.89	107.87	96.616	104.62	105.13	106.34	102.28	112.6	112.04	107.66	100.96	105.86	106.55	102.7	105.76	102.11	106.75	107.05	105.57	99.708	109.17	110.84	106.83	108.82	105.75	105.19	104.18	105.62	101.77	107.46
106.27	105.54	102.87	107.7	104.59	107.1	103.2	107.82	107.52	106.08	110.75	105.41	106.7	105.62	106.94	104.42	108.09	104.57	106.32	105.64	102.98	105.42	105.08	97.509	102.63	108.87	103.83	108.37	107.36	105.75	106.38	114.58	105.89	111.67	104.37	105.64	103.98	107.72	108.76	111.33	106.76	107.5	107.16	105.35	105.8	105.26	108.16	111.36	103.56	97.812
107.37	115.92	115.08	107.8	114.15	108.71	109.52	108.42	107.07	112.5	110.3	114.5	105.21	107.14	109.16	116.98	111.02	108.33	106.46	112.95	113.9	109.51	110.01	112.15	114.62	108.39	109.31	104.74	114.08	112.04	115.69	113.44	118.75	115.7	106.42	114.39	103.09	112.53	110.47	117.27	113.58	108.79	108.7	110.14	113.49	114.14	105.9	109.81	111.32	111.11
104.58	104.78	112.42	102.54	106.28	106.78	109.78	103.11	105.69	112.87	101.55	104.51	109.2	103.51	108.23	109.43	107.11	105.51	112.71	111.77	108.51	103.91	100.97	103.79	107.29	108.32	108.72	113.85	102.7	106.73	109.92	107.26	108.6	107.09	109.46	112.83	108.76	110.26	108.62	109.42	110.55	109.95	105.58	108.97	101.41	105.64	102.54	110.75	101.84	107.8
116.74	116.25	113.06	118.04	107.26	105.92	115.4	113.17	110.67	103.41	109.69	110.17	110.45	114.29	112.2	109.93	112.32	111.65	110.98	113.64	108.2	107.8	107.84	110.04	111.51	112.49	116.39	102.47	109.34	109.66	112.53	113.09	110.55	108.17	112.36	112.53	113.86	104.32	100.29	109.28	112.05	106.33	106.56	113.7	109.1	111.65	115.85	106.8	104.45	114.41
116.04	112.24	111.22	112.5	117.59	113.96	108.53	112.2	112.55	107.31	116.63	106.96	110.98	112.61	113.53	109.28	108.49	107.48	115.91	106.56	109.7	109.46	114.52	112.28	112.04	110.95	114.95	108.77	99.976	107.92	109.71	117.37	110.97	107.81	115.61	109.08	109.31	106.75	116.41	108.02	109.19	111.48	118.31	118.94	110.16	110.52	115.58	112.17	117.01	106.62
107.3	101.63	106.75	102.61	108.15	107.3	114.51	99.653	106.02	107.7	105.08	106.48	105.58	103.4	111.23	107.1	114.17	106.19	109.23	109.5	106.61	105.31	107.12	114.65	106.88	106.99	109.52	100.44	103.47	106.56	105.17	102.76	104.21	102.04	107.38	110.53	108.73	109.59	99.868	108.06	109.11	106.57	101.57	107.47	101.94	105.17	108.1	106.16	110.57	106.84
104.07	105.41	103.56	114.18	107.18	106.9	104.28	99.706	109.89	107.36	103.28	103.61	104.48	103.73	102.67	99.003	103.47	102.62	105.49	101.08	99.54	102.56	109.55	105.8	103.55	104.54	95.712	104.98	107.55	110.49	110.16	102.77	109.1	107.95	102.4	101.55	105.56	102.75	107.3	105.82	106.67	102.11	109.59	103.05	101.2	106.31	103.26	106.62	105.85	106.9
115.21	110.83	108.77	107.16	110.53	117.81	109.54	107.67	112.48	107.38	111.16	115.12	112.98	110.98	111.39	112.75	105.69	112.76	108.71	111.81	110.83	107.43	109.33	115.05	112.16	114.95	106.65	107.51	112.96	107.87	109.83	106.95	105.8	108.8	109.08	110.5	109.21	106.49	112.01	107.06	111.55	108.43	102.43	112.79	113.41	111.32	106.2	109.78	113.69	108.14
102.55	103.19	103.97	100.09	99.385	99.679	104.03	97.398	104.75	101.74	96.004	98.636	102.25	100.6	98.434	96.393	98.308	99.895	99.582	104.08	97.513	95.854	94.438	99.012	102.32	96.822	99.214	109.09	96.318	100.13	104.58	99.136	101.59	101.55	97.069	108.1	105.83	100.8	102.39	104.12	98.404	97.413	106.45	97.773	90.879	107.71	99.189	99.137	93.968	97.545
115.6	112.33	110.11	112.21	110.58	109.9	112.72	112.32	111.88	110.92	111.75	114.52	111.44	111.17	111.96	120.07	118.84	107.84	116.4	112.95	113.45	116.95	110.35	117.95	109.98	113.96	112.46	110.13	113.33	115.73	110.83	119.42	120.28	109.72	111.62	112.9	116.79	115.53	117.72	117.6	113.67	111.66	109.8	112.63	114.79	114.41	115.74	114.18	109.73	112.55
108.25	112.13	106.05	102.98	102.79	107.07	111.89	114.53	107.26	104.37	110.91	104.46	105.15	107.61	106.87	110.02	110.58	108.51	106.85	105.03	105.52	107.59	110.67	103.98	107.51	105.56	99.524	110.32	107.8	105.01	108.36	105.08	109.55	108.07	98.103	106.66	103.98	107.4	104.03	109.14	99.46	102.97	111.58	109.06	104.68	105.05	106.6	102.62	99.06	108.3
112.92	117.08	113.71	117.41	118.73	113.7	110.36	117.37	116.01	120.59	117.63	112.49	117.95	123.43	112.82	116.33	118.37	111.83	116.26	114.06	116.41	111.64	114.57	117.92	117.26	124.19	111.61	114.01	116.95	117.18	110.5	122.39	119.56	112.13	113.3	119.96	112.84	117.46	114.65	111.12	114.77	116.75	115.32	110.1	106.64	118.45	114.31	117.6	116.58	116.21
101.45	111.13	105.99	104.36	110.89	105.31	99.312	113.58	108.79	108.49	101.65	106.97	105.33	104.18	104.38	111.24	110.15	108.14	103.97	105.98	100.66	98.788	102.99	107.1	105.92	103.73	108.13	105.33	108.25	103.78	106.93	109.07	103.62	107.93	101.38	113.39	99.221	109.42	100.34	103.75	102.36	105.37	109.81	101.77	102.62	104.94	107.63	96.18	102.8	104.51
101.67	105.44	96.675	102.22	91.962	100.68	108.87	96.331	100.55	100.89	102.41	102.72	98.473	97.512	102.94	101.68	100.26	99.876	95.844	97.788	99.026	97.818	103.92	104.62	100.94	100.81	103.72	96.251	102.04	101.31	101.63	98.251	101.94	104.77	102.25	99.509	96.847	105.57	102.9	101.26	96.477	97.245	102.56	103.56	97.865	104.7	95.759	100.03	98.928	100.35
102.68	109.76	109.78	110.42	105.64	101.16	104.51	111.87	110.32	105.92	106.77	107.72	109.89	106.44	108.82	105.58	107.91	103.11	105.53	106.71	104.59	104.91	104.5	96.571	111.27	108.04	112.71	109.57	105.49	102.69	104.93	104.07	106.14	106.09	104.78	101.6	114.08	106	110.45	112.49	103.54	106.97	105.53	104.66	106.84	106.18	111.23	101.97	107.1	106
105.69	102.81	108.33	105.35	110.93	101.67	105.68	106.35	99.7	99.514	107.91	107.83	105.02	109.68	109.29	108.09	108.86	103.21	104.77	105.06	104.7	106.6	107.15	103.18	108.64	104.58	107.22	103.18	114.74	103.03	109.15	104.07	103.35	103.65	100.93	100.61	103.33	104.57	104.43	102.35	108.11	108.05	104.08	108.73	106.09	101.69	101.42	109.99	104.92	101.37
109.87	105.23	108.83	104.11	108.96	101.15	101.42	108.41	115.92	109.13	116.06	107.98	109.29	102.87	100.68	105.99	111.43	110.36	111.51	118.44	105.17	109.85	107.56	100.97	104.58	107.92	106.55	113.66	107.17	107.53	100.1	105.39	99.328	104.03	104.95	108.77	105.25	111.39	108.99	101.27	104.87	103.49	107.43	101.38	96.94	104.73	106.37	103.72	106.95	108.3
103.85	100.29	94.425	110.42	100.74	105.37	98.067	101.2	103.69	102.62	104.03	100.8	102.07	97.037	104.34	103.84	102.08	99.948	101.56	100.59	102.78	104.42	111.16	101.6	98.933	100.28	101.88	101.46	103.52	106.42	101.87	101.94	106.28	102.94	99.506	98.276	98.827	95.194	104.67	97.468	106.82	98.193	100.32	97.425	105.08	103.9	106.47	102.67	111.11	107.93
102.47	110.1	100.74	108.44	106.9	113.15	100.15	106.57	100.48	108.55	103.59	107.45	107.58	105.31	103.81	106.95	104.07	107.4	109.31	102.03	97.229	104.48	104.27	102.99	99.839	106.03	111.07	101.61	103.72	102.11	106.58	108.6	98.654	103.81	107.48	103.88	101.64	101.81	106.3	100.18	101.61	103.71	104.75	103.64	105.13	103.41	104.77	106.41	103.17	107.44
111.43	114.85	114.25	110.79	107.39	111.53	109.76	115.85	115.19	108.75	119.19	115.96	112.83	112.13	111.12	112.15	112.44	119.13	113.48	108.51	110.65	114.93	115.37	115	115.33	119.39	113.54	114.38	110.36	109.85	110.87	115.47	113.27	111.59	111.11	110.9	111.27	110.45	112.14	106.26	114.11	117.15	111.86	107.45	109.58	111.01	108.91	107.84	109.94	118.04
112.71	105.67	105.45	102.39	108.79	101.36	109.34	104.54	106.35	105.85	111.09	105.55	107.73	110.38	102.71	101.53	108.32	110.45	107.34	98.203	98.896	111.65	99.725	105.07	112.14	104.5	107.33	107.62	108.78	103.12	108.71	106.89	107.27	104.71	104.26	104.96	105.76	110.45	105.92	105.25	106.61	100.07	104.44	106.89	109.59	111.04	110.91	102.67	113.71	110.42
109.86	109.75	104.64	115.27	115.59	114.87	118.27	112.07	118.58	106.81	114.08	113.78	117.1	107.49	113.83	113.09	111.21	114.04	109.34	115.38	112.82	110.35	111.51	111.94	112.52	108.73	106.15	111.2	117.46	108.71	106.88	116.57	110.72	120.17	115.27	114.36	103.78	118.09	106.65	107.25	104.86	109.88	109.02	108.57	109.97	110.8	106.62	116.24	115.25	117.11
109.77	112.43	113.67	113.21	114.96	108.03	109.63	112.67	110.96	112.77	122.55	111.14	115.36	110.4	115.62	111.23	110.92	106.58	119.28	115.17	115.65	116.37	111.41	109.18	117.17	116.05	117.52	111.33	120.25	110.19	117.08	112.73	111.94	112.21	101.7	108.98	109.17	111.57	115.27	114.39	115.98	110.05	114.68	116.92	112.07	107.55	113.18	116.65	117.54	113.25
104.99	104.58	109.15	103.01	106.35	97.446	103.01	101.83	99.666	108.78	113.3	106.22	110.04	107.7	103.41	104.44	103.44	106.1	100.7	102.47	108.3	104.33	105.3	105.29	106.04	107	104.68	107.15	107.63	100.42	99.75	101.35	109.27	110.24	108.13	110.64	102.7	106.54	105.41	109.94	108.03	106.82	103.51	101.2	110.7	112.56	112.81	114.17	106.97	106.19
108.97	108.16	113.12	119.72	113.87	112.81	116.37	107.57	114.33	111.36	117.53	114.44	111.96	109.16	110.77	115.83	112.61	114.96	118.24	110.4	114.33	109.65	108.03	113.61	116.19	116.6	111.89	111.13	108.42	108.17	117.43	109.57	111.34	120.98	113.51	114.36	114.92	112.29	112.78	114.02	113.71	115.91	112.21	111.75	107.27	114.28	116.98	116.74	114.97	113.28
102.36	105.07	110.29	104.6	102.5	114.09	102.51	107.76	111.18	100.63	106.48	100.95	104.4	106.77	102.31	102.59	103.1	99.286	107.99	105.33	102.89	104.2	111.62	102.4	107.19	110.93	106.76	102.11	105.58	108.3	105.63	111.11	104.07	100.86	102.31	102.71	102.29	99.868	105.21	100.3	110.32	104.26	102.85	103.71	110.72	113.13	105.93	102.43	110.84	106.86
94.405	90.995	100.23	94.201	99.122	101.95	97.791	98.531	97.982	97.667	89.57	93.747	101.01	97.369	96.923	102.89	105.93	97.232	99.054	105.88	97.121	103.82	96.955	97.646	101.26	96.209	99.467	100.42	100.27	100.52	101.08	102.13	101.66	92.865	103.24	94.652	101.91	94.978	98.069	98.601	103.92	98.998	96.183	96.049	101.57	101.24	98.543	101.48	101.7	99.921
98.601	95.419	96.008	100.25	104.02	104.2	103.84	105.44	105.28	97.227	102.74	104.3	96.814	106.33	96.663	97.432	99.706	99.2	100.04	99.323	99.702	95.982	100.47	99.559	97.875	99.393	97.542	94.38	99.459	97.545	96.088	95.264	103.59	97.756	101.47	104.84	96.731	96.237	97.345	98.408	96.553	98.505	98.133	98.978	94.716	96.815	98.049	100.36	103.19	101.26
104.94	109.82	102.46	109.45	102.94	108.92	107.8	107.17	109.43	103.36	104.28	103	108.66	105.74	106.4	107.33	107.09	107.3	106.92	103.5	104.74	107.14	107.59	107.07	102.8	107.62	106.39	108.55	107	101.31	101.82	113.69	105.09	101.46	98.854	104.63	110.61	105.76	108.81	106.72	106.28	113.61	105.2	102.57	102.9	111.24	104.81	105.05	107.68	100.63
107.98	105.51	112.47	108.45	103.02	115.64	103.96	101.74	107.78	103.95	109.15	110.22	98.39	105.17	113.27	109.94	103.13	111.4	105.58	110.48	112.49	106.66	110.41	103.7	107.25	104	106.01	107.71	104.21	104.86	102.76	109.65	104.33	100.89	108.57	107.51	106.48	102.2	104.25	102.08	102.67	106.36	110.32	106.2	106.06	112.66	114.55	106.02	106.4	112.93
110.58	116.88	112.47	114.41	109.69	112.86	110.24	111.63	110.94	116.03	111.64	107.74	108.07	112.81	108.71	113.39	113.82	115.57	111.03	106.44	110.81	106.75	107.08	104.33	112.23	109.81	109.54	114.09	117.26	113.28	109.57	112.83	113.25	109.93	110.33	107.01	111.66	112.32	115.27	114.98	111.43	107.83	116.11	116.31	108.95	114.5	110.18	103.25	113.57	110.71
103.38	99.459	104.99	99.321	98.454	104.93	95.542	106.18	97.373	99.35	101.04	101.13	104.51	102.35	105.26	102.84	102.1	101.27	104.66	97.782	101.84	95.277	101.17	93.268	104.11	100.17	105.65	98.049	101.61	94.951	97.168	104.84	101.6	105.58	103.85	97.933	100.1	104.87	96.958	102.22	95.972	104.5	100.54	97.975	96.257	106.26	95.137	95.55	100.05	88.308
107.49	106.56	111.36	104.2	111.39	109.91	108.17	106.76	108.13	106.81	94.883	103.99	106.69	104.81	107.03	106.97	104.01	104.44	103.77	107.73	105.92	104.76	109.13	111.36	113.16	107.65	102.58	104.84	105.23	102.75	101.36	107.61	102.17	106.77	102.56	100.48	104.87	105.59	109.57	104.4	103.22	103.42	105.29	105.39	109.62	106.37	104.14	105.35	110.24	99.619
109.84	109.29	106.91	111.17	109.87	111.78	112.75	104.55	109.64	114.08	109.92	108.69	114.66	113.91	115.73	109.76	115.49	110.91	111.7	106.39	113.81	108.29	105.52	108.86	122.04	110.79	112.1	117.25	121.4	108.61	107.53	112.18	115.39	110.02	109.15	117.71	112.6	111.92	110.52	110.61	110.86	118.32	108.38	109.43	109.91	115.16	102.75	109.93	112.55	112.26
101.72	108.1	107.56	105.8	105.2	101	103.68	99.4	101.5	101.76	101.03	111.43	109.56	106	101.05	104.71	107.69	105.77	101.75	105.77	102.51	105.17	102.58	108.86	103.19	103.51	101.82	106.23	97.497	104.06	102.75	99.061	103.01	106	102.44	97.562	105.14	98.267	104.77	96.855	108.68	99.245	106.25	105.89	102.27	99.985	101.76	106.84	99.313	105.27
108.57	105.98	107.93	111.79	105.69	103.32	106.39	103.81	99.484	104.37	106.65	105.08	109.1	100.96	106.47	107.37	109.09	109.17	96.255	103.8	105.81	102.77	108.62	108.05	106.27	104.23	97.988	108.01	108.05	102.06	104.33	103.52	109.74	98.711	100.67	108.66	108.41	103.45	111.74	103.14	104.62	104.39	101.77	105.85	102.58	107.68	104.25	109.65	106.5	102.66
112.66	114.64	115.01	108.42	113.28	112.25	109.8	109.58	113.84	106.24	111.57	109.4	104.29	112.36	109.29	109.6	108.05	110.07	113.48	111.3	108.24	109.09	110.2	104.47	112.81	111.23	110.44	114.17	108.48	108.99	115.5	108.73	107.11	115.61	107.38	110.82	109.71	107.73	112.03	111.59	106.94	114.01	119.77	107.41	111.18	112.59	113.05	117.1	109.75	113.64
111.69	111.72	98.57	104.75	104.65	102.33	102.88	108.22	106.46	101.78	110.14	111.34	102.26	113.25	106.1	105.17	103.59	107.67	108.91	110.06	108.42	108.78	102.38	100.52	109.76	107.03	99.133	104.09	102.6	99.933	109.77	112.21	103.41	111.94	105.19	105.66	101.42	106.34	103.64	102.32	106.73	110.86	105.66	105.17	104.88	106.54	104.03	106.61	106.44	113.33
109.66	107.68	106.16	99.912	105.47	109.65	100.75	104.06	101.92	105.7	98.661	109.02	105.06	111.51	105.33	104.2	109.38	110.24	103.4	108.09	109.73	104.05	105.2	102.27	99.559	104.68	104.01	104.41	110.28	106.12	107.41	105.68	103.09	108.08	105.83	103.16	107.48	104.56	107.29	100.57	99.389	102.55	106.55	113.19	96.739	106.98	110.54	102.99	103.47	110.38
117.55	118.62	123.32	119.61	122.61	117.83	119.24	119.19	118.05	122.15	120.88	113.65	113.15	122.02	115.94	113.33	120.68	119.32	118.93	119.45	117.92	115.44	117.77	120.16	113.9	115.84	118.36	115.94	119.41	115.12	118.5	121.91	123.12	122.72	116.34	118.49	112.13	117.34	112.86	117.93	122.17	121.04	119.08	120.44	121.35	124.7	122.12	113.74	120.88	120.33
101.14	111.13	106.19	109.63	108.26	106.16	101.41	115.95	108.11	105.74	106.97	108.1	104.98	115.31	104.85	104.54	107.04	101.3	106.14	109.69	104.14	102.36	100.68	106.29	102.6	101.63	107.37	102.82	104.72	95.853	103.39	101.83	102.18	108.84	105.25	100.87	107.89	109.26	105.67	102.05	102.1	106.75	106.22	102.85	105.77	104.6	101.15	108.12	105.43	105.33
110.63	103.87	104.99	103.19	102.23	101.34	103	109.53	104.75	100.5	104.71	106.86	108.73	110.41	106.06	104.96	105.03	107.36	113.17	109.26	111.58	100.27	110.09	101.85	106.29	106.5	101.8	109.01	106.43	101.55	105.14	108.79	108.4	108.08	103.74	109.91	102.61	103.28	107.61	107.97	101.35	109.17	101.85	106.1	112.07	109.84	106.79	110.6	111.66	108.34
108.8	106.46	108.65	108.42	111.17	109.88	108.07	110.86	103.35	105.18	103.87	112.46	106.69	108.56	108.3	105.15	102.07	103.95	107.47	101.8	100.28	107.76	108.3	105.29	109.13	109.27	103.41	105.25	103.56	104.61	101.48	99.965	103.57	101.96	109.62	104.58	103.93	106.61	101.81	104.05	105.24	106.84	102.54	101.26	107.03	104.6	107.72	98.398	103.57	105.84
107.59	100.59	106.12	104.81	104.95	105.46	102.18	105.14	104.51	102.88	104.53	101.28	99.878	102.59	99.554	113.35	103.86	104.23	107.99	105.04	102.09	92.863	105.62	103	108.11	101.54	109.64	107.97	102.42	108.37	110.02	108.74	106.14	103.51	106.02	110.25	103.64	104.53	112.75	99.254	112.17	105.62	106.6	111.58	100.43	102.71	108.04	111.51	110.99	103.29
97.196	98.257	105.49	102.24	104.46	105.33	98.053	100.31	99.48	100.72	101.2	100.33	102.9	98.942	107.83	100.99	99.802	102.41	101.69	97.57	102.56	107.52	97.93	103.52	102.9	100.93	101.41	101.4	99.449	101.43	100.85	108.68	97.538	107.52	101.47	100.14	95.391	97.949	96.351	104.98	105.21	103.63	100.21	102.12	101.1	105.97	104.43	99.726	93.592	100.72
114.64	109.38	104.77	111.74	110.75	108.79	114.89	114.78	109.97	105.17	112.47	110.73	108.54	113.51	107.59	103.4	116.58	106.4	106.75	112.43	114.31	106.14	113.51	113.47	117.43	105.45	109.67	110.22	107.82	108.32	115.24	110.09	111.65	115.86	112.81	113.12	107.42	104.86	113.48	114.65	111.71	109.03	114.57	107.34	112.99	116.02	113.5	113.67	106.76	106.44
111.11	104.62	113.88	113.99	111.47	112.19	110.19	115.1	109.75	106.24	108.44	114.23	112.28	113.92	105.1	113.12	107.78	113.16	113.78	114.65	112.54	120.03	111.21	104.45	105.72	104.9	106.37	103.62	109.51	105.87	106	108.66	110.33	113.19	110.98	110.35	108.97	114.51	109.46	106.83	107.83	112.42	109.19	109.85	112.49	109.31	108.1	111.2	114.51	114.95
105.55	111.39	104.46	105.02	107.18	107.18	114.46	110.02	108.03	103.95	106.42	106.7	104.32	105.17	107.35	103.74	101.05	107.74	105.78	106.33	105.52	102.44	105.18	104.7	103.73	103.87	104.23	109	105.74	108.99	110.19	111.3	112.48	109.36	113.61	105.65	114.77	105.16	109.16	105.13	106.55	102.73	107.92	104.27	103.28	107.37	104.01	103.86	109.52	107.52
112.74	112.43	102.15	104.71	94.416	103.94	102.25	98.304	102.18	108	106.36	105.58	103.44	107.29	106.91	105.12	103.72	100.54	98.9	99.849	106.73	100.05	99.854	101.28	103.21	102.29	101.21	104.95	107.55	108.28	109.64	101.64	105.82	101.94	102.82	100.71	99.431	109.74	109.19	101.72	106.87	110.74	111.27	112.73	103.02	106.13	107.51	99.284	105.36	103.19
97.571	105.67	108.99	105.34	97.039	109.66	102.46	108	101.3	105.11	106.06	104.55	107.09	106.07	103.94	105.73	98.082	112.24	104.48	99.927	104.24	116.91	107.69	108.46	102.47	105.05	106.28	102.56	105.82	106.42	106.54	106.94	108.66	102.78	103.17	104.9	108.07	102.25	114.09	104.7	109.3	102.23	111.48	104.29	101.69	109.1	105.49	111.69	104.02	102.74
114.64	111.36	107.49	104.16	112.22	112.15	107.42	107.27	113.05	105.23	116.48	112.57	112.6	111.59	103.44	104	107.82	109.67	108.81	112.42	111.76	107.81	106.94	117.5	106.98	107.48	112.15	109.81	112.43	115.83	107.65	111.27	114.93	113.72	106.1	105.44	112.29	110.71	117.86	111.54	110.09	112.21	114.74	120.05	110.26	110.41	111.19	106.88	108.8	107.79
110.15	112.51	112.14	113.2	106.86	113.44	112.03	116.16	112.47	106.39	110.72	113.1	117.96	108.79	109.27	112.86	111.97	110.69	115.35	112.72	114.62	106.08	111.81	115.41	104.64	111.9	111.47	113.18	103.71	103.41	104.63	107.64	116.07	115.34	117.6	104.85	104.1	108.26	111.61	109.91	112.13	113.78	108.35	105.57	109.16	115.25	112.89	108.32	117.18	103.25
111.63	111.04	107.02	110.98	109.93	109.13	111.24	110.05	113.83	116.34	113.89	110.86	108.65	108.33	111.33	108.93	103.79	112.28	110.74	110.25	109.22	111.94	122.24	113.57	115.16	111.26	109.58	113.83	106.96	110.93	111.15	109.91	114.55	110.24	115.42	113.62	113	112.88	116.2	110.97	108.68	107.75	108.64	107.08	112.3	112.84	115.81	114.33	112.48	113.22
96.195	101.42	103.05	102.46	101.11	98.587	99.701	98.135	97.634	103.02	104.98	94.368	95.943	100.28	102.04	99.706	101.36	97.596	103.9	102.85	103.52	99.636	102.03	96.572	99.393	98.99	95.828	100.83	101.03	100.07	95.939	90.292	107.29	108.07	101.64	99.225	94.117	98.668	100.98	101.75	103.95	104.03	101.62	99.946	98.175	105.42	101.39	96.581	99.709	103.02
101.78	100.04	98.763	101.69	106.48	100.46	100.99	93.783	102.47	105.02	101.51	95.794	104.08	94.211	105.11	93.761	105.8	99.876	93.806	100.3	95.142	103.55	101.11	91.302	97.092	106.98	95.73	104.34	94.886	100.71	101.13	96.154	100.1	104.61	100.27	103.37	102.79	100.89	100.57	102.08	96.614	101.38	94.906	98.435	102.89	104.76	102.64	99.097	94.537	106.55
112.99	103.13	111.39	104.8	113.45	113.7	115.75	113.41	111.32	107.41	110.8	116.56	114.57	105.52	108.78	110.74	111.04	111.07	114.86	116.77	105.87	114.18	113.52	108.34	103.76	107.21	109.96	115.32	112.86	118.71	111.6	107.69	116.6	111.94	116.06	119.72	109.78	113.6	113.16	109.42	107.34	111.92	111.72	110.61	111.2	113.51	111.93	117.1	114.21	111.12
108.55	103.8	105.89	102.04	101.44	109.14	102.8	108.54	106.98	108.25	110.19	106.58	102.64	102.4	111.43	108.68	107.28	106.89	103.09	111.16	101.49	102.7	102.77	112.53	111.08	105.03	107.59	111.31	109.38	111.27	109.83	113.18	103.67	114.76	108.16	111.06	108.17	102.34	111.78	107.53	112.75	101.62	112.04	112.31	104.95	108.12	109.98	103.45	106.64	106.12
99.564	93.005	96.246	96.442	99.443	101.34	100.73	96.832	92.365	99.778	99.266	103.42	101.22	106.18	104.59	101.13	102.44	99.808	97.334	96.421	97.901	107.34	104.71	101.87	99.448	100.41	100.79	97.073	93.955	103.06	97.509	97.821	106.94	102.62	105.8	100.31	100.94	98.895	101.41	92.681	102.55	96.157	100.42	97.858	95.322	100.27	98.49	103.62	100.22	96.11
114.24	105.19	108.1	110.5	111.43	106.14	109.25	108.96	105.94	100.37	111.7	110.65	107.18	106.04	103.13	107.1	103.12	104.3	105.97	108.01	110.16	107.8	99.709	104.42	108.34	100.86	111.45	104.99	107.81	103.88	110.44	109.64	108.8	107.15	102.84	94.615	114.54	106.71	102.2	107.06	108.08	107.48	102.68	102.96	104.1	105.74	104.96	111.4	108.24	100.5
105.18	106.42	106.98	105.07	109.01	104.3	99.193	103.78	104.83	103.62	103.14	108.14	105.74	108.22	107.57	105.72	111.22	110.26	108.49	104.33	106.63	103.57	107.43	103.41	109.06	98.69	103.74	111.2	106.61	105.81	104.53	100.4	102.97	103.63	108.13	104.09	108.32	104.93	104.4	105.47	107.01	114.38	107.17	103.06	107.21	108.03	105.89	108.78	110.83	105.02
112.34	106.6	112.11	116.34	107.54	110.77	113.28	112.62	115.03	114.98	109.66	106.92	109.67	113.06	113.3	107.53	109.3	109.65	112.71	115.04	107.98	118.25	108.17	113.89	111.08	112.33	106.97	112.23	103.61	109.37	110.81	117.29	106.23	108.2	110.41	109.63	112.27	106.07	114.81	109.58	114.86	107.12	106.41	116.95	109.55	106.71	108.95	111.8	113.53	111.66
97.996	102.02	101.33	100.01	100.82	95.952	100	99.739	97.294	106.73	101.62	99.327	102.72	97.767	104.96	99.506	100.28	104.5	99.524	94.839	95.807	107.48	101.77	105.14	103.61	99.612	100.41	99.811	103.62	101.55	99.754	98.379	99.888	105.04	105.54	102.53	99.417	97.552	97.384	100.99	99.499	98.293	103.12	104.97	100.8	99.111	105.94	101.6	103.5	92.962
103.32	108.39	108.12	107.77	103.54	105.1	113.45	102.74	109.55	111.61	105.78	104.55	111.53	108.85	103.28	109.08	109.95	106.97	108.45	106.22	103.95	103.25	106.23	106.24	109.13	111.38	104.01	108.79	115.18	107.57	107.8	109.05	102.06	104.45	109.11	115.8	110.94	103.46	98.369	102.07	106.91	109.63	104.42	111.35	99.987	101.35	111.23	104.63	110.6	105.02
103.06	103.23	102.89	98.017	100.3	109.04	104.99	103.11	101.72	102.22	103.72	108.24	107.58	105.34	102.32	104.94	106.23	107.42	114.55	105.36	98.975	100.94	110.7	110.43	104.15	106.83	103.91	104.82	104.19	103.31	104.19	105.42	109.48	111.01	106.78	98.995	109.67	103.86	105.71	107.62	105.02	104.11	106.64	97.962	105.94	102.52	105.92	109.11	108.25	102.55
107.04	108.7	113.22	106.19	107.11	109.83	106.34	107.9	112.2	100.84	113.74	104.97	116.16	109.48	107.25	110.08	106.61	112.63	111.87	107.47	109.43	108.56	109.09	108.55	107.76	112.51	116.68	109.57	114.16	113.9	112.63	109.09	111.57	114.91	108.34	103.94	105.94	108.79	108.16	105.8	109.99	103.09	105.77	108.65	106.72	106.98	109.7	106.76	111.77	107.9
106.14	100.21	105.95	105.97	103.21	106.81	102.66	113.43	112.4	108.21	101.81	103.95	103.8	101.71	99.096	107.04	104.18	112.25	110.58	108.76	107.25	100.37	111.2	109.08	111.9	105.69	103.8	100.09	99.094	102.88	108.1	105.2	109.1	99.921	105.89	105.36	97.827	102.55	105.48	103.93	108.99	108.39	106.11	101.54	106.72	103.84	100.47	110.26	100.44	107.85
103.39	107.17	107.45	105.02	102.58	103.14	107.49	108.62	100.91	99.03	110.59	104.74	102.7	106.65	108.54	101.51	104.72	103.96	108.36	110.89	107.43	106.71	103.39	105.87	107.12	100.5	104.47	99.069	101.52	105.58	105.79	106.08	104.81	106.57	105.4	106.39	105.13	108.84	104.98	105.82	104.36	106.43	102.5	98.486	108.1	105.87	107.1	101.19	103.26	109.01
109.96	114.43	106.18	111.73	108.96	112.11	111.74	110.89	107.17	114.48	111.9	111.57	114.3	111.11	112.14	105.58	117.49	107.23	112.26	108.23	118.7	109.53	106.58	112.63	108.26	113.61	108.51	106.94	104.28	111.07	110.79	113.52	113.09	110.56	110.11	111.54	110.49	109.58	108.98	112.45	108.19	110.93	110.54	111.49	109.44	108.69	116.05	112.6	105.07	106.64
112.76	110.24	110.9	114.88	107.38	115.1	106.57	109.58	107.48	105.02	107.99	108.99	106.05	109.88	109.53	116.56	111.44	117.39	115.17	112.8	107.95	111.09	114.76	106.99	106.22	106.31	111.7	114.72	108.63	116.67	112.27	114.76	111.55	114.63	116.96	106.43	117.7	106.4	115.61	117.84	112.92	118.25	119.18	114.72	106.66	114.17	115.49	111.84	113.42	113.88
103.2	104.23	104.34	101.2	104.01	90.232	102.45	102.02	106.25	109.57	103.54	107.54	98.735	107.09	104.01	104.13	106.4	104.7	107.32	105.54	109.22	105.31	103.77	102.37	104.33	109.46	106.38	111.02	107.8	112.26	104.74	105.44	110.49	109.18	107.42	103.91	107.4	102.43	111.62	107.24	107.03	104.84	103.67	109.88	100.85	103.27	105.14	108.77	106.95	108.76
104.79	110	108.57	110.02	94.538	105.04	107.3	101.01	104.36	103.94	110.19	104.06	105.62	101.27	100.38	98.913	103.71	102.22	108.21	109.32	98.997	99.588	97.799	108.56	99.67	105.35	105.11	104.13	113.24	97.033	110.09	106.14	102.7	103.46	105.28	103.14	105.96	101.22	101.73	104.52	105.66	103.51	99.415	102.11	96.394	112.87	101.83	101.88	101.44	108.38
117.65	115.4	123.27	113.89	118.42	119.02	120.97	113.82	117.39	114.46	121.3	117.86	116.77	115.94	119.04	116.36	118.51	116.04	115.21	116.17	117.2	114.41	115.18	115.29	117.57	125.94	117.33	115.54	119.04	110.6	119.72	119.35	113.61	116.84	118.22	118.74	120.4	120.45	120.36	113.64	115.46	114.74	117.48	120.1	122.22	123.37	115.98	119.58	115.72	116.84
108.72	113.79	113.27	106.65	105.39	113.86	111.5	113.35	119.72	113.75	120.52	113.98	107.57	113.47	111.08	110.11	110.65	115.53	113.43	116.38	113.96	115.69	117.18	109.9	112.42	118.57	109.73	107.82	114.83	117.05	114.84	108.72	120.7	107.39	114.26	114.54	111.78	112.75	118.09	115.68	111.51	112.27	109.43	114.39	112.36	111.02	103.87	120.17	113.23	111.61
110.86	103.13	107.51	107.21	102.24	103.43	104.87	109.55	101.8	115.74	105.11	104.06	109.96	108.3	106.23	104.24	102.34	111.22	108.41	104.48	110.01	104.48	109.52	108.81	104.91	101.57	105.43	114.47	101.2	107.11	104.36	105.67	105.48	107.43	103.67	103.58	112.27	101.68	109.81	102.21	102.84	100.77	109.16	109.84	102.69	108.34	104.18	102.14	103.67	105.91
112.5	109.31	118.22	111.45	115.29	112.64	115.42	117.82	112.41	117.98	111.14	115.69	106.69	109.92	111.39	113.75	116.65	117.58	117.89	111.15	115.57	115.09	112.79	114.29	118.14	110.6	107.55	113.31	114.59	118.94	113.05	112.85	113.66	112.84	112.39	111.72	103.84	111.45	106	115.37	114.67	111.93	110.66	117.77	118.48	108.39	115.57	116.21	115.72	111.37
107.8	112.42	105.41	113.53	106.66	107.72	106.45	112.21	110.91	109.99	108.43	110.52	112.66	113.02	109.94	114.7	115.35	108.57	111.26	111.41	105.36	112.73	116.61	114.66	117.17	109.04	115.54	115.55	117.47	116.24	109	115.16	116.26	109.82	110.82	111.8	107.55	112.66	106.65	111.5	107.84	107.13	112.17	113.08	114.11	111.46	110.03	111.45	108.22	115.75
102.59	107.11	109.4	106.53	112.07	107.56	105.81	100.88	108.74	102.7	104.2	114.22	106.3	103.21	111.27	103.22	109.05	107.76	111.15	110.48	102.87	108.4	107.52	99.576	107.42	111.81	95.84	100.05	106.68	104.08	99.532	102.27	104.78	101.42	106.66	108.17	108.83	106.88	108.21	99.201	104.76	110.87	102.06	104.8	108.21	102.02	109.72	106.55	106.2	105.28
104.84	99.725	107.06	108.97	100.69	102.29	103.44	100.12	109.22	108.79	99.348	103.85	105.09	105.01	105.84	102.25	107.48	102.12	99.34	101.09	98.818	102.19	100.12	105.24	110.18	109.46	108	100.8	109.47	103.41	106.82	106.7	103.12	99.924	101.69	112.13	102.4	100.27	97.801	111.14	105.69	99.125	101.04	103.9	104.63	104.04	102.71	105.26	104.02	106.06
106.96	107.15	113.75	115.65	112.53	107.03	113.92	116.5	105.16	106.86	112.51	108.08	115.84	109.15	106.59	107.23	110.62	111.55	109.67	110.01	108.74	113.32	110.04	112.57	106.95	107.56	112.08	109.58	110.52	108.57	108.47	112.65	107.4	106.98	110.39	107.65	111.86	113.75	106.37	105.48	111.13	116.68	111.28	111.96	106.01	121.07	107.44	116.18	108.63	104.38
97.254	100.22	101.25	105.75	107.14	96.213	96.043	99.179	108.93	97.989	99.675	99.337	95.286	102.71	98.761	91.55	99.926	98.572	102.1	100.09	101.65	105.92	96.638	100.66	102.83	98.389	100.45	100.71	92.633	102.83	99.452	93.118	99.286	102.21	103.08	102.16	99.013	99.988	104.01	98.439	103.45	103.6	96.733	100.92	97.15	102.32	97.608	101.71	102.36	103.47
98.734	101.6	106.49	101.79	97.638	97.986	99.456	104.02	105.89	105.73	103.83	99.066	100.56	100.57	97.449	107.35	100.48	94.968	106.46	104.16	102.09	101.92	92.012	103.67	100.61	96.193	97.679	99.405	97.096	104.26	90.881	101.43	101.59	110.21	96.473	103.27	101.93	106.84	98.611	94.485	96.72	98.216	97.772	97.434	99.336	97.483	105.42	94.322	100.39	106.49
108.51	109.74	113.67	108.37	116.3	118.64	108.41	109.96	113.16	112.75	108.26	112.51	110.9	117.88	113.43	105.77	109.35	104.49	109.5	112.09	110.54	111.55	112.86	108.13	113.99	109.82	117.44	111.22	113.06	111.72	109.56	121.23	105.51	111.7	111.93	113.14	112.76	114.24	105.45	109.08	112.81	109.95	111.36	109.85	114.31	113.12	106.6	106.57	108.52	114.09
97.507	101.8	102.91	104.36	99.931	100.36	95.177	103.41	97.079	97.712	101.77	101.63	95.863	98.833	105.1	98.487	99.44	99.707	96.632	103.26	102.07	98.274	97.652	98.42	100.12	97.631	100.92	103.55	102.21	102.65	99.767	99.82	98.803	99.43	106.14	103.33	95.183	103.94	97.437	99.091	98.193	103.89	92.366	99.446	98.401	95.805	100.02	102.18	96.55	99.836
104.25	107.73	101.97	112.76	104.98	104.72	96.321	101.94	105.37	107.54	104.65	107.1	107.76	97.418	106.91	106.85	106.55	102.86	100.31	102.86	106.09	102.83	111.94	109.52	104.71	106.83	112.69	105.6	106.45	104.06	105.53	101.91	106.03	108.13	109.06	106.97	96.702	106.77	104.17	101.09	98.214	107.41	101.11	104.28	100.13	99.804	99.225	108.51	99.718	104.29
106.14	103.75	102.08	107.56	105.91	106.94	102.87	109.08	105.32	104.93	107.28	108.78	101.02	105.1	108.53	105.44	107.54	102.52	105.61	110.24	111.09	102.59	104.45	107.51	103.3	108.85	98.95	99.986	101.63	106.62	106.57	105.96	105.55	111.92	110.84	105.61	102.22	105.3	99.266	103.34	107.33	108.86	107.5	105.72	106.12	105.78	102.98	102.87	102.31	101.82
99.008	106.06	104.17	108.96	106.9	103.39	104.95	100.54	103.31	102.53	106.38	104.62	107.31	110	108.11	106.22	104.93	103.54	105.69	106.22	101.21	101.77	108.11	103.53	108.46	112.48	110.79	102.15	93.499	104.61	105.52	107.13	104.12	106.06	106.02	108.69	104.01	103.43	102.52	105.95	102.26	100.76	105.67	104.37	103.59	107.44	103.01	102.54	107.62	104.88
107.95	108.27	106.77	96.451	101.95	108.05	104.69	103.43	108.12	109.61	103.08	111.7	107.22	108.96	105.19	109.99	103	103.95	103.61	102.22	107.06	112.84	105.15	109.35	110.09	104.98	101.94	105.25	101.91	105.5	104.66	106.79	112.93	108.71	104.18	108.07	103.92	103.03	111.29	107.88	109.7	105.5	109.28	106.8	107.14	103.45	109.66	110.35	111.83	107.74
102.77	105.72	108.29	97.655	103.07	105.33	102.04	101.95	107.72	104.11	111.26	103.59	103.6	108.61	108.54	96.746	102.78	101.2	98.713	101.22	107.92	106.54	108.72	105.12	104.38	108.04	104.64	110.11	104.95	105.47	110.6	102.16	101.79	101.69	98.267	104.94	107.98	115.84	101.77	105.18	109.91	109.88	109.52	104.87	107.42	106.92	106.21	103.64	99.282	108.13
104.93	108.81	109.57	105.49	106.89	110.59	102.1	103.04	98.704	108.08	109.27	110.03	103.4	108.48	107.31	103.74	109.75	108.96	112.93	100.31	102.25	108.94	100.47	109.99	107.26	101.79	107.37	105.91	100.88	101.99	109.95	108.29	100.09	112.66	106.07	104.48	106.98	108.4	106.73	107.41	106.99	104.95	107.31	110.32	107.04	112.51	96.559	106.92	110.67	104.79
111.45	106.94	105.29	103.91	103.87	111.19	112.15	109.28	108.98	109.42	105.01	101.72	103.61	107.13	111.17	109.52	105.48	100.98	107.89	108.47	104.44	105.37	107.93	99.246	108.72	107.52	103.5	98.696	103.41	108.21	96.94	106.6	109.25	103.3	104.54	105.81	106.26	110.26	106.38	107.07	101.4	102.06	99.278	111.73	101.76	105.95	103.85	109.79	102.8	105.08
109.69	109.33	107.38	102.65	100.36	100.98	108.96	101.35	105.86	99.68	101.9	101.28	107.6	105.89	101.52	108.72	108.19	102.15	102.65	104.34	103.44	105.69	100.67	105.3	106.25	103.36	105.38	103.1	109.06	106.79	111.06	106.02	102.66	105.31	100.2	106.22	104.99	106.96	105.21	106.87	110.36	105.58	103.14	105.31	108.37	112.05	109.66	105.36	104.64	110.88
115.68	110.47	114.64	106.96	105.35	103.93	116.81	107.36	109.05	112.29	114.5	108.16	117	113.57	114.98	109.14	111.48	107.5	110.58	112.23	107.08	114.47	112.68	113.3	106.81	109.86	107.63	107.12	105.49	107.32	104.07	108.44	113.52	104.7	111.5	104.61	115.76	110.6	108.87	107.16	110.35	112.87	110.8	109.98	119.72	109.43	105.65	116.21	110.85	115.99
108.07	110.65	111.76	110.43	110.92	109.66	112.21	109.07	105.18	109.59	109.9	114.25	111.82	112.1	109.23	112.01	108.39	109.86	110.37	113.12	107.53	114.7	112.7	110.27	111.01	114.72	105.84	112.96	109.66	107.03	110.66	111.61	111.5	110.37	106.85	103.92	110.57	111.14	110.38	112.64	113.4	113.72	114.73	107.16	112.26	113.7	110.79	107.13	104.92	110.59
110.12	110.93	113.69	109.32	107.58	110.21	106.71	116.26	109.38	112.11	107.43	110.14	110.74	114.14	107.95	108.25	114.05	103.48	112.33	109.86	107.45	110.84	107.81	106.94	103.83	107.85	110	110.52	104.44	106.55	114.38	109.59	105.78	107.77	109.57	107.77	116.4	109.68	113.68	112.34	109.1	111.15	103.63	115.81	112.41	111.96	109.05	104.23	109.52	111.12
116.58	109.73	108.24	109.9	112.03	118.84	108	110.93	107.26	111.04	112.12	114.59	109.51	116.67	107.35	115.8	106.22	115.22	117.25	106.02	109.53	108.63	111.63	113.31	109.87	109.43	109.41	111.32	111.48	113.04	115.43	111.81	114.75	120.84	116.56	112.51	111.3	110.73	110.93	120.37	116.18	109.7	110.38	106.75	104.81	112.2	116.35	114.43	113.07	115.92
100.74	106.12	113.03	110.84	102.24	101.8	104.22	107.31	108.3	110.38	103.35	106.42	101.43	104.58	105.01	108.17	105.59	106.78	107.2	104.16	106.54	111.58	112.39	103.18	110.84	112.95	104.5	105.37	107.67	105.27	104.51	102.62	98.714	109.95	105.23	105.82	107.38	104.21	107	103.65	104.14	112.89	102.59	110.9	106.73	102.28	104.72	107.81	102.2	111.87
105.5	106.62	101.32	102.12	103.47	105.22	104.48	102.87	112.45	104.38	105.05	99.482	102.9	106.39	106.22	104.56	99.362	111.37	99.056	101.58	109.2	97.65	107.73	107.91	106.2	104.36	109.15	102.76	102.77	112.26	111.24	100.56	107.43	110.22	107.79	108.37	110.08	107.65	105.87	110.17	109.99	108.75	108.94	110.33	104.35	106.47	109.9	104.47	108.34	107.61
118.33	110.55	109.49	106.97	112.83	107.11	109.89	112.36	109.65	108.86	108.01	113.61	111.95	113.86	106.13	105.44	111.31	106.04	113.18	109.57	107.5	113.42	114.77	117.75	109.15	110.83	115.03	108.81	108.08	110.15	107.67	107.24	117.44	105.5	106.38	108.56	117.81	114.24	108	119.16	115.31	110.81	106.39	101.62	110.15	108.17	113.37	110.54	104.69	120.97
104.72	105.3	107.38	108.6	109.52	105.87	112.58	100.03	107.62	107.04	111.55	113.68	105.38	106.82	102.82	111.45	107.07	107.03	109.73	104.5	105.86	107.32	110.17	109.6	108.06	108.14	112.38	110.98	110.91	100.34	105.85	107.11	110.05	111.19	106.08	105.65	109.38	107.6	103.13	107.49	105.95	101.58	106.79	102.8	106.62	104.66	97.746	108.54	105.08	100.71
109.46	101.32	102.3	104.95	103.35	109.64	101.76	94.74	103.34	112.16	102.55	99.978	100.39	116.25	104.55	100.21	99.961	101.83	103.53	111.52	103.92	106.15	102.52	101.35	100.04	104.72	108.4	101.51	106.95	105.88	104.68	98.735	104.06	106.02	105.35	104.19	105.69	104.24	100.63	104.59	108.56	105.9	104.69	101.34	97.134	107.17	108.31	103.37	105.05	107.19
106.33	103.45	118.13	106.96	107.37	99.306	107.55	107.65	100.34	103.27	104.09	104.3	114.55	110.08	109.05	105.77	111.07	108.39	108.65	105.98	111.72	107.52	101.6	112.48	102.89	113.21	112.52	102.46	108.21	111.22	113.83	102.98	110.47	107	109.71	109	106.97	110.19	108.48	99.807	107.86	109.9	109.87	104.71	104.63	108.04	100.5	106.02	103.88	110.44
109.87	101.57	113.96	112.51	118.01	109.81	120.26	109.09	109.89	116.73	110.9	110.67	113.34	108	109.24	112.11	116.49	105.27	106.12	110.7	112.05	107.41	116.54	109.87	106.66	109.46	111.35	114.37	112.42	109.77	109.32	110.88	108.19	111.7	117.2	106.42	116.4	111.19	110.34	106.22	118.92	122.08	111.94	112.18	107.33	112.53	115.84	108.29	113.79	115.52
108.98	106.06	108.64	104.98	107.02	102.72	101.34	105.9	105.65	108.64	105.36	103.85	109.53	109.34	108.06	108.62	105.37	98.86	107.07	102.96	99.786	107.6	104.39	106.09	109.39	107.49	106.28	102.7	102.18	110.29	106.97	102.9	105.23	101.94	106.22	100.61	105.81	100.22	108.35	99.667	97.256	108.27	103.31	109.4	105.34	102.22	104.38	108.26	101.33	108.71
106.81	107.31	106.27	106.65	106.15	104.01	110.2	105.64	104.81	100.2	106.5	107.73	111.84	103.71	103.38	104	107.08	103.6	109.21	104.47	110.55	107.17	101.07	107.59	103.82	102.25	102.51	105.41	99.458	108.44	107.77	107.26	105.34	97.662	109.55	106.09	103.38	101.92	102.87	107.11	112.64	106.2	102.44	111.84	108.83	103.86	98.631	99.809	106.06	100.28
113.37	116.14	112.57	112.39	119.18	112.93	114.39	110.35	116.69	111.53	112.96	112.84	109.42	118.59	112.1	116.55	111.57	111.48	109.24	115.64	112.28	116.72	107.81	109.65	113.2	110.41	114.44	115.65	113.28	115.2	113.09	117.45	116.74	110.45	110.55	109.16	112.45	113.43	109.38	113.46	107.49	113.58	111.48	108.9	118.34	117.33	115.46	102	112.67	116.3
108.15	106.31	103.91	104.71	104.47	102.8	108.01	105.58	107.95	112.75	104.64	111.08	106.89	105.14	107.4	103.64	110.32	106.92	102.67	103.82	105.18	107.09	108.9	108.52	110	114.52	105.58	114.34	105.66	103.82	106.95	107.85	97.996	105.99	108.29	103.35	110.56	103.44	109.97	106.23	111.07	111.45	107.72	102.65	108.6	106.77	102.21	105.94	98.957	109.97
99.07	101.18	106.11	95.087	97.126	95.079	97.506	95.762	100.54	97.878	99.419	96.509	95.455	92.979	99.624	98.571	100.54	101.33	102.29	98.839	98.779	93.749	102.46	97.763	94.508	98.805	103.52	102.67	90.272	99.135	98.477	101.79	105.14	108.63	92.488	101.43	97.056	99.815	96.921	92.976	99.712	99.816	97.239	95.331	106.52	98.794	94.727	98.329	99.385	97.863
100.88	106.9	105.8	106.36	105.67	101.8	103.48	104.27	107.03	96.313	112.24	102.9	111.51	103.8	102.74	103.22	107.79	109.37	106.72	103.33	106.08	101.7	110.52	105.72	107.7	100.86	104.12	106.3	105.38	105.55	103.98	108.67	108.78	108.12	113.28	98.841	103.32	107.23	103.32	103.45	102.43	105.11	102.29	106.99	103.68	105.22	107.04	100.44	106.86	109.93
109.89	105.77	109.23	108.93	99.87	109.72	109.88	107.8	108.26	103.97	107.5	105.38	106.55	103.94	105.9	106.11	111.92	111.13	102.8	108.71	110.95	101.73	107.17	105.94	103.1	103.95	104.34	105.25	105.9	107.46	98.621	110.64	108.36	104.21	102.08	108.13	99.245	105.2	107.35	104.09	98.903	103	106.93	110.84	101.3	107.2	115.98	103.54	108.51	106.66
109.51	107.92	109.89	100.87	106.31	111.42	111.33	104.66	94.901	106.04	105.3	104	112.04	108.45	107.52	106.58	101.43	102.41	104.33	104.6	107.15	105.02	104.51	103.59	111.84	102.31	104.39	99.603	104.76	102.73	116.1	102.73	105.07	104	101.01	107.07	107.16	102.12	106.29	105.97	103.64	103.76	106.6	112.79	115.08	103.62	108.69	106.92	104.4	104.16
111.98	106.65	112.67	103.2	109.91	113.63	113.94	106.64	111.06	111.62	106.82	113.24	115.4	112.78	120.95	109.24	115.23	115.54	111.73	106.05	112.1	106.09	109.41	107.45	110.91	110.49	110.79	113.05	109.3	110.17	113.35	117.36	116.12	108.15	109.36	113.26	113.11	110.15	113.43	110.55	105.56	106.92	107.15	114.73	113.5	115.11	112.14	111.18	110.51	114.98
107.6	108.9	110.38	109.74	106.8	103.58	108.22	106.12	99.505	108.51	104.84	104.99	102.93	111.69	104.92	106.53	96.357	107.15	101.96	99.702	106.76	107.79	102.84	104.08	102.03	110.68	108.43	106.67	103.39	102.66	106.24	99.942	108.14	106.75	109.33	103.19	107.33	104.96	104.82	103.82	105.9	104.27	100.97	101.09	112.37	103.91	109.11	106.6	103.99	102.54
108.64	109.16	110.4	107.71	112.86	107.71	115.39	106.94	110.76	111.21	112.6	113.33	111.58	113.75	111.63	116.85	110.64	115.14	116.44	111.95	115.92	107.73	105.59	114.97	110.65	112.4	111.26	108.43	106.87	116.82	103.23	103.25	114.2	107.32	106.31	113.93	109.34	114.08	112.88	109.96	110.1	113.29	111.29	117.66	111.12	111.42	114.8	111.75	114.15	122.35
106.32	108.62	101.4	104.28	106.37	106.89	105.41	110.7	96.726	100.02	106.92	104.41	104.38	105.2	113.99	103.59	98.222	105.16	103.19	106.09	109.4	106.37	107.22	104.54	110.58	103.59	104.11	105.08	106.75	106	105.26	101.81	100.83	108.35	105.26	103.44	101.8	104.58	104.22	101.49	106.8	103.3	105.06	96.831	104.74	102.64	110.6	103.88	101.14	104.93
113.19	109.65	106.44	102.14	107.37	105.29	108.99	108.96	105.59	102.48	110.71	108.22	107.71	100.06	113.39	96.315	115.14	100.41	106.96	110.57	105.89	105.68	106.75	104.68	110.53	100.56	109.73	104.84	108.64	105.65	113.11	110.85	112.72	103.59	106.74	103.7	103.09	107.86	111.07	113.14	104.6	105.52	108.67	109.18	102.72	112.84	107.07	109.95	108.75	105.05
102.55	99.175	101.62	103.2	109.46	110.47	95.856	105.79	100.22	99.668	102.54	96.634	103.7	108.09	110.32	108.09	108.55	106.52	103.13	104.8	100.4	103.37	97.509	103.47	108.5	101.49	102.55	103.99	103.05	103.69	110.93	100.98	99.342	101.84	109.86	110.46	106.37	104.84	107.1	107.86	102.95	103.64	106.71	110.51	103.76	101.18	101.38	103.58	107.23	101.23
103.49	103.61	110.28	110.21	102.89	108.14	103.29	110.95	101.74	112.67	106.86	106.8	105.64	106.57	99.251	105.13	106.97	103.98	110.05	107.55	109.58	109.24	100.27	104.28	102.31	102.14	101.72	106.08	104.31	106.4	112.37	106.25	104.34	104.21	107.76	109.95	101.11	107.11	108.22	110.22	110.13	105.99	103.68	108.54	105.66	106.08	102.63	102.66	109.05	98.89
98.62	110.86	106.54	108.03	102.3	104.25	98.929	100.31	110.08	98.401	108.84	109.64	104.98	104.86	102.05	104.47	100.23	108.05	106.32	99.602	107.95	108.47	112.86	102.33	100.64	105.31	104.45	107.42	106.07	107.41	103.57	103.3	107.12	102.4	104.6	102.38	104.15	100.42	107.77	103.34	107.11	109.24	108.1	108.6	102.04	101.64	106.95	101.88	105.94	107.92
110.07	111.95	106.68	113.17	113.28	104.63	111.78	113.04	118.9	110.39	112.43	112.96	106.36	107.91	113.78	113.24	111.73	105.25	114.15	110.72	117.35	110.12	109.97	114.05	116.87	112.66	112.31	104.84	114.69	118.23	114.31	115.3	109.05	109.33	113.92	110.98	117.02	111.66	113.82	109.3	109.59	111.77	114.58	111.17	120.02	109.18	111.58	110.13	112.65	114.97
107.51	108.87	104.78	103.83	100.15	94.178	104.6	99.133	102.56	104.18	104.06	106.58	102.41	99.126	103.47	102.59	104.28	103.14	103.51	101.96	108.45	101.84	106.75	102.97	102.45	100.11	102.95	102.38	103.24	110.35	109.02	99.759	104.67	97.307	105.17	106.46	101.46	106.54	106.2	100.7	109.13	105.7	112.51	105.29	102.4	95.618	111.65	107.05	107.29	110.43
105.61	108.1	103.47	103.64	104.05	110.6	106.47	105.5	102.59	103.41	104.74	106.17	103.21	108.88	104.84	105.06	107.14	105.43	110.18	107.26	111.21	103.34	105.45	105.23	99.778	107.68	101.77	113.95	98.918	104.43	106.3	103.48	109.42	106.68	104.6	109.69	101.78	105.88	114.72	106.93	110.59	106.42	101.97	107.87	108.38	107.76	110.08	112.47	107.85	107.17
96.255	99.549	100.17	105.72	101.74	100.41	104.27	98.023	101.9	106.53	101.71	94.091	103.92	101.11	106.87	100.87	101.97	96.127	99.441	103.08	96.171	93.323	97.387	104.9	104.32	99.08	98.859	104.43	98.534	103.17	99.982	101.38	102.34	100.25	95.765	105.33	97.025	92.959	101.89	94.064	102.9	95.686	102.5	92.286	95.563	96.668	101.9	101.73	98.374	103.59
122.48	116.75	125.08	121.08	112.56	113.32	121.41	115.6	115.68	113.94	117.65	117.96	113.32	124.61	119.51	118.62	118.7	113.2	118.48	117.81	116.17	113.87	114.8	123.04	116.77	120.98	127.33	118.12	117.09	112.32	119.8	115.71	112.29	118.39	122	124.22	122.87	121.65	114.96	120.82	113.29	115.67	118.29	119.98	124.37	116.87	118.8	116.49	116.99	115.98
108.82	112.47	121.96	119.61	117.3	109.26	119.44	119.17	119.89	117.82	119.04	123.31	106.81	118.04	121.5	112.96	123	117.49	122.05	119.37	113.59	114.22	117.38	119.86	120.31	115.39	114.27	114.64	120.63	112.84	120.71	114.5	117.93	113.5	117.06	115.83	116.84	123.62	116.61	118.69	119.3	122.11	114.7	111.69	117.33	122.31	117.8	115.92	117.63	116.57
96.271	99.709	96.646	100.37	99.806	97.852	100.42	95.898	99.672	95.763	101.5	103.84	100.89	98.441	101.13	96.014	110.13	100.76	99.823	99.462	99.657	96.69	105.46	99.739	101.63	104.03	97.912	94.746	96.582	101.68	102.4	103.89	102.47	102.17	100.68	106.36	100.01	93.262	104.89	108.17	100.22	98.853	96.74	106.13	100.58	98.236	101.79	95.401	99.171	94.604
106.92	104.83	102.56	101.82	108.41	106.96	104.81	114.45	104.39	108.19	101.95	106.63	99.152	106.63	108.66	109.46	101.32	104.63	109.01	101.45	110.9	104.48	101.71	107.97	101.67	111.32	109.1	105.38	105.99	109.7	108.57	107.94	102.93	103.51	109.62	105.72	103.26	107.2	103.96	113.7	99.956	112.78	110.7	111.34	108.59	102.35	107.39	103.97	107.03	106.66
111.12	108.01	105.11	107.83	114.68	111.89	107.4	109.47	110.65	107.45	110.93	115.77	114.08	114.11	105.93	111.07	110.62	114.41	114.59	115.69	110.33	108.38	111.84	110.36	111.43	110.16	110.47	102.94	114.21	114.38	106.15	111.96	110.35	110.43	113.04	110.37	109.63	105.62	112.52	106.96	108.91	109.91	117.29	109.54	113.11	107.72	109.03	112.67	107.9	108.63
104.24	104.94	109.58	105.9	108.66	112.24	106.23	106.66	108.72	101.78	99.622	107.51	107.3	112.24	107.88	105.6	109.13	103.62	106.82	106.47	102.96	105.8	106.32	104.68	107.45	109.05	105.89	108.1	113.32	99.641	100.11	105.9	108.22	108.91	107.02	102.81	107.04	109.79	109.16	107.93	103.81	110.87	109.55	102.99	101.26	105.57	100.27	103.68	104.07	108.66
112.79	107.72	99.498	108.86	109.73	107.08	100.86	103.35	102.49	108.87	100.1	105.93	102.68	108.86	103.47	97.583	107.92	106.21	96.917	111.74	101.27	105.48	105.75	107.17	101.73	109.49	103.9	103.58	103.9	106.51	101.94	109.5	105.39	105.1	101.76	102.53	108.11	104.16	100.7	95.795	100.13	103.16	103.4	109.29	103.62	106.21	112.48	107.23	105.83	101.82
104.21	105.55	100.38	101.69	100.14	103.07	99.748	99.338	103.16	104.59	106.09	107.79	100.85	110.03	105.77	98.253	108.8	102.14	101.14	97.39	99.177	102.52	103.12	105.22	104.37	101.34	102.44	99.851	102.46	106.52	101.01	107.32	107.02	106.04	109.48	107.17	107.83	101.38	102.76	107.61	104.39	102.23	102.77	103.17	98.376	101.33	105.37	106.61	101.25	102.27
109.54	110.11	112.18	110.11	110.08	112.06	114.78	107.78	111.94	110.08	99.319	107.49	109	115.38	108.03	112.31	106	104.24	117.47	112.11	114.77	109.14	111.02	113.03	107.85	110.71	112.48	113.85	107.62	110.24	109.57	109.72	111.5	106.87	111.48	110	109.03	112.67	115.47	106.59	109.09	111.5	112.05	111.28	102.89	111.51	117.12	113.5	110.4	106.28
97.831	94.646	98.887	97.192	98.114	103.22	103.78	96.973	99.269	98.169	102.83	101.39	101.17	95.908	102.57	97.213	102.23	101.84	98.446	101.11	102.88	105.7	100.34	97.609	103.32	102.75	102.09	99.912	97.497	101.53	103.15	90.724	100.71	98.127	97.617	103.24	104.04	106.3	101.21	102.92	101.36	106.22	99.785	100.04	100.09	102.3	97.383	104.03	100.77	104.83
108.92	105.5	102.75	106.97	103.77	103.15	97.96	105.62	100.84	104.71	104.19	101.93	105.1	106.96	107.87	98.487	105.11	102.22	98.736	103.79	100.87	103.57	100.27	105.69	109.89	108.92	102.13	97.98	104.72	102.47	110.05	102.96	97.425	105.56	106.51	103.23	103.85	101.23	108.25	107.38	102.87	112.55	102.69	104.38	107.36	109.21	108.08	105.95	106.88	103.94
110.19	104.25	98.588	100.69	112.26	104.12	102.88	105.49	98.826	105.08	103.65	102.88	103.8	107.95	108.5	102.06	101	96.72	110.56	103.66	106.29	107.56	102.48	105.73	103.03	104.03	104.38	110.75	106.1	106.07	107.45	106.63	108.39	104.53	102.24	102.82	102.24	98.851	106.04	105.8	101.91	105.11	109.58	106.33	103.33	104.51	108.38	101.96	106.2	109.56
108.27	109.29	108.51	109.97	95.61	107.88	106.67	107.52	110.1	110.05	109.8	107.59	107.54	102.7	110.03	110.78	108.07	106.78	106.51	103.86	101.76	104.04	108.8	113.63	106.47	100.88	108.47	110.01	106.69	101.95	103.82	108.03	109.58	103.28	104.54	106.62	101.31	102.6	103.64	110.17	106.69	106.33	104.32	107.19	96.413	102.08	110.79	107.54	105.64	107.29
109.51	101.67	96.169	93.764	103.16	100.47	105.9	101.78	98.695	98.228	102.09	101.71	101.18	99.317	100.05	99.947	105.76	99.271	104.69	99.039	108.51	95.493	100.5	92.353	104.51	101.57	97.584	103.16	109.66	98.007	102.72	100.42	100.25	101.32	100.72	98.974	95.233	98.536	96.404	102.39	101.29	102.09	100.73	100.33	102.26	105.59	96.669	107.21	101.49	107.85
104.75	111.93	110.4	112.32	114.15	108.65	109.23	112.43	114.13	110.85	109.59	106.23	109.56	108.12	101.38	110.15	120.38	108.63	111.43	106.31	109.02	110.13	114.43	110.19	108.96	106.45	109.75	120.38	116.55	114.05	111.88	105.23	119.08	107.82	113.85	116.86	109.88	104.88	113.49	114.33	110.15	115.91	104.34	110.78	107.17	118.19	110.18	113.95	118.48	111.43
113.91	110.61	112.41	113.84	112.09	110.32	111.58	105.44	110.39	111.88	110.23	110.15	111.74	116.64	114.75	112.79	114.81	115.29	116.09	117.76	114.86	108.15	107.11	114.12	123.85	111.34	112.33	111.58	113.36	109.87	116.47	113.45	108.92	114.91	113.13	115.19	106.73	116.32	117.16	106.65	112.58	116.69	112.24	110.55	110.62	114.46	109.57	108.44	112.19	119.29
96.649	108.27	108.36	105.49	105.1	112.86	109.07	101.07	110.22	100.09	110.54	109.51	109.7	99.27	109.17	112.82	113.65	106.68	98.24	109.14	106.18	105.9	101.05	103.56	102.58	106.69	108.06	106.25	110.18	105.43	112.53	103.32	107.16	95.987	103.71	110.11	104.45	109.94	104.86	106.03	99.799	105.78	100.2	102.98	102.41	102.26	105.98	108.7	101.89	105.48
104.04	101.86	102.6	102.01	102.02	102.13	108.17	107.66	108.08	104.33	101.86	102.38	102.79	102.11	105.25	105.95	102.36	97.58	103.17	104.47	102.71	103.66	101.24	104.66	108.5	104.4	101.65	104.72	100.23	109.34	106.88	105.73	112.65	104.96	106.99	102.79	103.47	95.958	105.66	101.22	99.762	107.66	107.07	97.138	103.52	110.19	103.7	98.102	107	100.87
119.8	119.52	115.15	108.7	119.38	113.67	120.07	116.07	115.73	120.65	118.77	109.92	120.41	117.1	113.38	113.46	120.58	115.83	117.42	115.54	112.06	115.44	113.73	111.2	111.7	120.58	112.06	121.33	119.24	117.97	118.09	118.38	119.54	122.06	122.87	115.38	122.38	118.11	114.71	115.42	124.07	121.5	118.11	112.99	117.78	111.74	120.99	116.29	121.94	112.1
112.76	110.84	107.49	106.78	111.74	111.67	105.53	108.1	110.11	110.32	113.82	107.9	110.24	111.03	113.1	112.32	102.88	111.91	114.97	111.37	116.54	111.77	113.8	108.84	111.18	111.55	110.02	110.94	117.96	112.16	119.45	110.37	115.25	104.81	109.21	116.72	110.33	113.78	110.07	112.23	115.44	113.5	108.63	106.7	113.71	110.87	115.59	107.65	109.93	113.07
114.41	118.92	113.61	111.07	112.76	115.44	119.87	117.34	114.98	110.53	115.38	112.81	114.32	110.75	112.36	112.43	119.87	120.18	112.65	118.34	115.26	118.87	116.17	117.68	116.73	111.87	117.09	117.17	122.49	117.48	116.42	112.47	119.77	118.99	115.86	114.63	117.92	111.45	120.27	112.17	113.82	115.84	123.83	109.3	116.17	117.54	110.27	109.49	121.5	109.77
111.51	114.05	116.27	111.02	108.84	116.93	117.11	109.1	112.04	114.15	111.86	110.68	110.85	115.3	106.5	123.4	107.65	109.45	109.99	100.18	109.09	115.45	105.11	111.36	112.34	118.91	109.28	118.18	110.51	111.94	109.75	111.3	114.19	109.28	102.76	109.96	110.93	110.57	116.38	110.91	106.61	111.33	118.49	114.72	112.65	112.25	109.18	105.14	106.96	112.59
108.05	115.43	111.74	113.53	104.26	102.29	109.61	108.31	113.38	111.03	107.57	107.45	108.38	108.45	111.22	107.41	112.43	106.24	109.53	100.21	107.58	110.21	103.6	108.72	109.1	110.76	108.27	106.04	100.72	108.83	107.43	102.22	109.11	115.12	115.59	110.57	104.86	109.88	111.19	112.45	109.28	111.44	111.14	114.06	106.14	110.14	111.63	108.43	108.15	106.45
120.74	119.36	113	121.33	118.42	114.3	120.65	117.81	120.05	118.07	112.36	117.18	117.58	116.25	120.07	115.43	119.99	121.56	116.5	114.07	119.89	117.35	115.64	113.32	120.5	120.56	114.42	121.28	111.49	117.52	114.54	119.59	118.61	122.82	121.65	122.15	122.42	114.48	116.48	111.3	118.89	128.23	120.93	120.57	120.33	120.01	116.6	113.52	118.19	114.94
99.592	108.32	99.986	97.235	99.742	103.25	97.238	97.979	105.31	97.997	105.33	102.23	96.295	101.59	101.54	99.918	99.522	107.02	102.01	108.62	101.15	95.541	95.892	102.2	100.08	99.128	101.72	105.55	103.08	104.01	97.713	100.1	100.58	97.173	101	101.27	105.63	101.83	100.94	95.023	98.268	106.65	101.65	102.47	103.99	98.75	107	96.044	103.08	100.3
109.63	110.51	103.55	107.86	105.44	106.12	109.95	108.09	106.28	109.29	102.15	104.62	104.4	101.64	108.67	103.97	104.11	108.04	102.59	104.04	107.41	110.98	107.67	103.9	104.97	105.54	102.42	104.65	106.29	108.83	112.61	106.69	112.9	104.77	107.56	102.45	111.2	106.56	101.78	109.5	99.003	106.5	107.5	112.17	105	104.97	99.575	107.41	105.65	104.68
99.155	102.74	101.99	107.51	106.52	105.12	100.22	108.42	107.65	104.54	108.4	113.64	107.67	108.48	107.6	101.75	103	109.62	108.82	103.32	113.48	104.75	111.65	100.93	99.132	106.04	111.59	103.69	111.12	104.44	106.39	99.635	102.48	99.941	104.31	105.41	98.832	105.24	105.84	102.11	105.06	102.91	109.75	108.03	107.67	108.17	108.74	106.19	105.38	100.46
100.79	101.39	106.07	108.28	106.67	101.72	103.69	102.72	103.73	106.41	101.28	102.69	103.16	112.84	103.3	105.27	102.1	102.74	102.24	103.91	102.52	104.59	107.68	102.21	103.86	106.78	106.15	108.05	102.43	104.22	105.6	102.43	105.82	101.49	106.17	105.44	105.7	107.07	102.27	109.11	100.79	99.375	104.76	107.11	100.16	100.9	104.65	100.48	108.11	108.46
111.04	112.3	112.17	105.76	103.46	109.51	108.1	116.91	114.46	116.55	108.59	109.79	110	114.79	111.76	115.07	110.4	109.72	111.49	112.85	109.83	116.12	108.31	108.28	110.21	111.28	105.4	111.4	108.36	114.2	113.26	109.22	117.16	109.05	119.63	107.94	111.43	115.51	109.78	109.69	111.5	112.45	111.82	110.05	112.74	114.92	106.64	110.12	104.87	108.7
111.7	111.26	101.7	105.7	107.68	99.752	105.16	110.22	105.57	108.98	106.45	103.73	101.94	110.2	101.31	108.3	107.63	104.39	108.9	107.14	106.81	105.32	97.226	107.12	104.23	111.19	101.6	105.64	107.85	105.5	107.46	100.51	103.01	100.49	105.43	101.42	109.84	108.88	101.14	111.94	111.64	99.653	109.34	105.9	108.94	109.43	108.13	102.72	111.49	105.98
95.443	99.768	98.051	103.46	101.62	101.31	96.788	99.557	98.962	107.84	103.56	99.002	102.36	102.25	100.78	105.28	97.328	102.82	103.36	102.49	101.71	97.506	93.137	92.861	103.19	101.01	102.31	95.251	94.673	86.019	106.01	104.22	104.4	93.238	100.25	102.23	100.63	100.45	98.308	103.58	103.48	101.64	105.47	98.066	94.24	96.837	101.72	109.31	101.22	96.139
114.02	116.69	119.11	109.44	113.3	114.44	111.9	112.44	116.38	109.22	111.65	111.5	113.62	114.35	113.14	115.63	105.67	112.16	112.48	117.31	116.13	115.04	110.1	116.58	114.54	107.22	111.97	113.84	115.9	110.63	112.99	117.09	112.61	114.8	114.99	115.22	109	112.69	121.29	119.7	113.11	115.01	115.71	110.96	115.57	114.69	116.11	116.59	113.12	116.51
110.55	116.14	113.78	111.77	112.91	116.87	112.77	110.48	109.13	115.75	110.5	104.08	105.87	113.96	104.58	111.04	111.55	106.57	112.44	112.82	112.78	112.75	111.25	110.19	115.07	114.53	117.8	112.08	113.22	113.54	105.02	106.28	113.49	115.51	114.01	111.36	107.76	116.54	110.46	115.3	115.67	115.76	117.43	104.01	111.26	113.8	111.95	104.66	114.42	115.96
112.11	111.83	112.28	109.55	109.43	105.27	106.83	105.8	108.17	103.16	113.09	109.94	116.02	111.9	105.98	106.67	110.53	112.57	105.21	113.43	109.91	110.84	111.51	113.19	115.05	103.91	113.34	108.08	111.91	108.48	110.66	107.32	114.47	106.47	108.42	107.18	108.26	106.94	112.12	113.41	113.31	108.8	107.94	110.61	107.58	107.2	103.21	107.93	110.74	110.45
100.16	107.17	98.853	102.97	101.14	103.24	98.776	97.671	103.58	93.227	96.496	100.6	103.21	95.795	96.479	103.05	98.293	95.739	91.487	98.073	98.318	97.949	95.62	107.87	97.923	101.27	97.952	101.86	95.085	102.2	102.65	100.17	96.945	100.05	96.242	97.633	91.049	96.603	97.766	104.96	101.23	102.79	100.92	101.89	100.19	100.95	106.49	98.18	102.07	96.608
102.8	103.99	104.91	108.87	110.54	107.75	103.47	105.92	103.39	104.34	110.11	106.78	103.93	105.46	104.93	103.82	108.15	101.91	111.58	105.15	110.15	106.02	101.89	109.96	106.04	104.43	113.07	111.78	113.69	106.78	109.14	106.13	107.61	104.66	104.81	102.23	104.06	112	106.83	107.75	103.04	109.79	106.09	105.12	105.8	106.64	108.82	101.55	107.21	99.806
122.91	122.16	120.13	122.36	116.3	122.87	119.39	119.68	121.52	114.87	117.45	116.38	114.94	120.43	115.53	118.31	120.51	116.67	114.23	121.74	114.42	109.01	113.84	122.26	121	114.95	117.31	116.35	124.81	123.26	115.66	120.74	119.23	111.41	116.04	119.27	121.37	119.32	120.45	115.65	118.34	121.44	119.49	114.04	123.44	122.41	121.07	117.19	114.57	119.75
100.5	95.084	95.818	98.581	105.6	102.12	97.228	101.49	101.59	104.46	102.33	95.064	100.14	104.42	99.916	100	100.13	97.978	93.637	100.11	98.116	103.97	102.99	99.243	102.69	98.775	94.65	101.45	99.873	100.27	104.52	99.867	102.36	100.06	97.92	105.28	103.22	98.258	102.14	102	102.85	99.254	94.48	100.59	98.748	95.248	93.979	91.623	95.241	103.65
104.31	108.18	105.38	110.44	104.02	106.77	105.12	104.94	106.55	107.35	103.44	106.27	109.82	111.37	108.71	105.28	109.36	107.61	109.46	112.7	106.52	104.17	107.24	103.42	104.2	99.681	104.82	104.71	109.54	107.23	104.58	107.14	111.53	104.85	99.112	108.3	100.62	103.39	108.29	103.49	100.82	102.39	105.6	109.65	100.83	107.63	107.04	101.98	107.49	104.27
106.59	111.06	116.17	109.78	109.49	115.32	112.49	113.56	115.01	110.99	111.95	110.87	112.65	117.74	104.78	115.93	108.15	105.51	112.36	113.73	114.59	109.84	102.67	111.65	112.96	111.44	116.17	99.883	113.53	108.66	114.45	106.56	109.8	111.17	112.45	111.44	113	115.55	114.39	110	113.41	110.24	106.25	110.5	108.43	110.52	112.02	114.8	110.79	113.08
106.33	107.34	100.75	105.67	108.34	111.6	102.3	101.71	102.21	104.29	109.4	106.69	98.555	108.34	106.68	103.78	106.4	104.22	109.02	112.81	96.265	106.11	103.24	105.03	109.88	100.28	111.58	108.51	111.12	97.35	102.96	106.58	108.07	106.17	105.43	100.11	108.98	104.94	107.16	103.87	99.962	103.63	102.09	111.15	106.49	105.48	108.04	110.97	101.31	109.47
104.96	98.805	94.589	106.97	109.24	99.335	103.74	104.41	102.93	105.85	108.98	105.01	107.25	105.41	102.28	99.301	107.04	98.503	102.68	107.82	106.5	105.36	104.08	102.29	105.91	103.73	100.98	90.931	103.67	103.25	109.84	104.84	102.74	105.06	102.77	107.97	105.06	107.8	110.36	115.84	102.97	103.03	110.23	105.33	106.55	105.32	104.7	103.13	108.49	103.01
102.08	103.46	103.46	108.05	103.08	105.81	100.86	104.36	106.14	105.42	104.18	108.14	99.75	100.72	104.9	106.02	107.85	104.63	100.2	99.904	101.22	104.6	111.75	100.25	104.07	110.09	106.85	108.02	104.07	106.65	103.73	108.72	106.57	103.15	105.58	107.16	107.75	101.03	100.62	101.09	105.5	101.11	110.87	105.62	112.85	106.62	102.93	112.64	102.53	103.23
101.62	109.1	108.87	117.92	106.65	107.32	108.25	111.95	112.84	117.97	116.36	112.09	112.36	114.57	109.01	110.77	114.5	110.55	112.84	115.72	110.41	107.02	115.74	111.22	112.1	114.83	108.45	117.64	112.11	119.39	103.62	114.28	112.78	116.49	110.56	113.07	107.28	108.88	117.14	113.04	119.11	116.74	103.07	107.21	110.07	111.34	120.02	106.46	110.16	107.88
105.34	113.04	108.51	106.17	107.98	99.621	102.46	107.63	105.72	109.3	101.24	106.09	101.37	104.98	109.61	107.2	103.45	104.08	110.31	108.09	104.3	103.76	104.25	104.21	109.46	105.42	99.744	105.49	107.72	101.24	113.28	102.39	108.29	102.57	107.25	109.42	111.39	103.16	107.09	108.75	100.13	107.27	100.78	102.12	108.05	105.02	98.883	109.24	112.75	104.22
100.69	100.27	98.274	103.03	102.09	103.8	97.566	93.631	105.03	97.576	103.53	102.01	100.29	100.21	92.271	104.13	106.01	100.11	98.082	95.184	95.859	103	101	105.47	95.898	100.66	98.779	100.57	89.711	101.14	100.57	101.57	101.99	105.94	97.52	102.9	102.83	101.54	100.96	98.803	100.82	96.887	99.805	98.904	102.41	96.806	105.78	102.91	101.91	95.732
97.762	98.571	96.237	105.68	105.03	99.088	98.918	96.62	92.953	87.715	100.82	100.63	105.57	97.79	106.78	100.73	99.614	103.31	90.5	103.76	91.048	101.11	97.401	106.25	95.201	99.176	103.94	98.307	98.828	100.39	101.93	96.729	97.505	104.95	93.378	96.091	95.963	99.123	96.293	99.004	103.84	95.989	104.85	103.36	95.703	105.2	99.941	96.176	104.85	98.403
103.95	111.06	104.83	104.03	105.79	104.42	104.73	111.13	104.41	110.71	111.84	108.18	106.65	109.65	97.624	104.51	102.08	107.43	108.17	111.65	114.01	101.74	106.86	105.16	105.17	107.03	107.78	105.79	111.28	107.7	104.92	109.32	104.56	106.24	107.28	106.15	107.18	105.49	111.1	104.55	101.51	106.34	101.6	107.45	100.11	104.63	109.45	105.65	97.763	109.14
99.469	108.2	103.78	105.82	101.99	106.57	102.49	106.54	109.46	107.81	103.66	106.97	99.448	102.37	106.39	106.36	108.51	106.98	99.097	108.28	103.85	103.39	100.02	100.44	97.953	105.94	102.64	101.77	98.22	110.3	104.8	99.953	110.05	102.19	99.219	104.34	110.02	103.1	109.3	101.82	103.34	103.05	104.94	111.2	102.09	101.67	105.65	111.55	105.34	109.01
109.06	106.51	107.26	101.84	101.92	100.41	106.51	108.93	109.1	103.78	113.12	104.7	104.2	104.39	101.61	99.729	111.23	112.61	106.13	107.96	107.95	104.04	112.02	106.86	101.22	105.61	101.88	106.65	110.17	103.51	102.72	104.61	110.25	108.72	104.59	101.96	105.12	107.26	108.24	103.96	104.85	107.07	107.05	105.03	105.18	107.64	102.16	104.36	100.58	108.38
101.47	112.47	105.42	104.49	108.56	106.21	103.23	104.79	108.07	104.35	103.65	100.34	106.63	106.87	105.72	103.02	105.7	106.31	102.79	107.82	104.68	105.54	108.57	105.54	108.24	97.34	106.1	107.19	102.3	110.58	106.39	103.03	106.39	102.06	105.04	105.79	106.13	107.99	111.09	102.7	103.47	110.24	103.84	107.02	101.72	109.83	100.96	107.72	100.25	105.73
104.14	99.655	110.15	111.42	105.51	104.67	102.21	109.54	108.05	113.76	105.28	102.1	101.51	106.47	108.46	101.63	110.86	107.9	102.03	111.51	104.02	101.27	102.42	109.36	106.59	97.26	107.21	94.055	104.41	107.98	107.05	101.68	113.54	104.33	97.175	105.41	107.46	107.23	108.88	104.03	108.46	100.67	103.49	104.52	103.72	99.851	103.54	109.18	105.19	104.12
114.86	115.28	115.3	113.92	113.44	116.1	113.36	112.25	108.88	115.78	115.11	110.52	110.97	112.41	114.47	113.42	105.78	113.16	112.08	114.51	115.67	114.04	109.24	105.09	117.1	114.47	107.18	109.23	106.09	105.61	118.03	116.9	113.77	122.83	109.21	115.03	120.54	120.23	117.24	110.4	116.38	107.24	113.43	108.36	115.97	100.1	111	112.22	105.56	113.87
109.09	106.35	100.61	109.49	108.91	105.1	104.28	102.03	102.42	104.96	101.76	108.86	101.9	100.16	101.85	103.09	100.39	103.95	103.97	101.76	97.133	103.3	107.6	106.95	106.74	106	102.47	111.33	108.83	107.82	110.24	108.87	106.3	104.26	108.35	106.25	102.95	113.24	112.48	109.12	105.26	101.91	98.887	106.51	109.48	108.13	105.22	106.57	105.49	107.05
100.31	113.61	104.2	103.3	107.85	103.42	103.07	106.17	104.94	105.26	108.65	99.951	106.6	100.74	113.28	112.34	99.506	107.09	109.06	103.68	108.14	101.05	107.73	109.6	106.24	110.67	110.15	108.94	100.28	103.49	109.32	106.04	107.36	103.98	107.78	106.35	109.85	111.22	104.05	106.12	100.43	104.38	108.78	105.37	107.07	104.79	103.02	105.8	104.06	112.65
110.57	111.29	115.28	109.49	107.91	110.13	108.61	111.13	109.53	110.32	110.78	108.6	111.87	107.9	108.57	108.77	106.52	115.57	105.62	109.77	103.63	110.89	110.28	110.32	113.5	113.74	109.8	109.45	110.75	111.84	112.17	117.46	110.57	111.48	113.99	105.95	113.01	108.07	111.65	115.29	118.02	109.25	107.41	112.55	112.71	105.2	113.74	112.59	108.25	112.62
106.37	106.96	114.39	110.07	105.31	107.67	108.16	108.43	109.57	111.78	102.3	111.37	103.89	107.1	104.86	103.94	106.22	99.665	109.84	107.24	100.67	104.54	99.525	103.72	102.88	101.88	100.77	112.03	102.95	100.38	106.42	101.72	112.96	106.76	104.85	102.69	105.36	106.36	104.05	107.48	101.94	101.76	109.26	95.982	106.3	112.09	106.37	114.44	99.131	103.23
101.66	99.233	106.28	103.97	107.71	104.37	102.84	102.25	110.31	104.46	106.18	106.94	102.57	99.591	100.52	101.89	108.25	104.4	111	102.6	107.04	101.72	107.51	104.53	109.36	105.22	102.12	103.7	100.95	107.1	102.88	95.228	106.42	106.07	104.61	111.97	104.5	104.1	107.29	102.36	103.9	97.103	107.35	103.08	102.54	109.79	107.17	107.55	110.46	100.35
112.72	103.67	102.2	94.852	103.85	104.96	107.52	107.8	112.22	102.56	107.46	106.8	101.62	109.59	100.44	103.25	99.862	107.11	107.1	98.905	102.63	103.61	107.66	104.86	107.23	104.14	104.21	102.94	99.812	96.424	106.03	106.54	108.52	103.57	105.37	110.21	104.29	103.83	104.06	104.26	103.63	105.31	110.04	103.13	101.74	105.92	102.45	110.41	109.59	99.577
106.23	100.55	104.06	101.82	104.08	102.8	102.57	101.36	107.11	106.12	101.72	106.04	104.74	110.13	102.3	101.89	103.66	96.19	101.73	107.69	98.985	111.54	105.71	105.76	106.8	105.23	108.38	104.26	107.16	105.36	106.8	103.79	107.17	104.86	106.88	109.35	106.04	99.876	106.92	107.48	103.14	105.93	105.02	105.27	101.68	111.32	107.25	106.18	99.456	101.53
103.3	104.71	104.3	108.23	96.829	98.444	99.608	105.96	105.71	108.35	102.58	105.64	105.73	105.03	104.78	105.4	107.15	103.65	99.578	102.83	108.01	106.43	106.02	105.56	101.05	106.59	109.82	108.15	107.04	104.23	109.99	102.94	100.3	107.97	99.005	104.99	100.24	107.77	106.55	103.1	104.22	99.572	96.394	109.09	102.71	104.26	104.97	103.58	106.11	100.8
111.72	113.12	108.8	101.13	105.9	110.75	107.33	104.82	115.57	116.78	112.88	107.16	113.14	109.94	111.28	105.98	110.82	115.94	113.84	108.73	115.83	112.44	105.88	111.09	104.45	113.76	105.09	110.28	107.65	109.39	109.02	111.01	108.08	110.61	109.67	109.84	118.2	112.3	116.56	113.73	112.59	109.67	112.67	110.77	113.33	115.29	115.44	113	109.15	111.73
98.075	102.83	104.48	108.4	108.72	111.22	111.69	104.48	102.56	101.5	110.59	110.06	107.45	113.27	108.56	108.13	101.94	109.27	103.44	104.94	103.31	108.32	102.09	109.6	99.611	101.94	104.76	111.03	106.91	103.53	115.64	108.25	98.096	104.19	109.88	105.39	103.21	107.19	109.33	111.25	107.09	109.07	106.71	107.56	108.65	108.89	109.59	110.36	107.89	98.391
98.812	106.74	106.41	107.49	108.35	97.227	109.7	100.48	108.56	93.037	107.85	105.07	106.52	100.8	111.3	101.22	105.74	107.99	109.26	105.59	100.37	107.01	108.02	105.24	111.63	108.26	103.87	102.87	102.77	95.355	100.51	110.33	107.85	108.84	103.07	109.69	108.75	107.68	102.81	108.82	104.03	102.77	109.06	108.54	105.48	106.48	110.3	107.3	106.35	109.86
115.82	111.08	105.66	106.8	115.07	109.46	113.89	110.38	107.97	108.4	110.23	118.17	113.29	109.21	114.25	108.15	112.62	104.13	112.87	112.35	112.74	112.93	111.58	114.7	108.43	111.13	111.55	113.65	113.17	114.04	120.95	112.33	109.48	103.41	107.84	112.16	106.89	115.08	110.88	117.31	108.44	117.26	113.38	112.19	117.44	114.19	112.27	103.65	112.94	109.57
107.82	102.74	111.64	106.77	108.71	107	103.99	111.2	105.13	110.02	99.709	107.22	104.58	104.15	106.97	105.23	107.65	104.4	108.23	105.35	104.81	101.58	99.926	107.25	104.26	99.885	106.27	105.96	107.4	100.37	107.96	113.65	101.88	107.32	107.29	107.57	107.98	107.82	104.5	108.42	108.99	104.5	105.32	106.83	110.5	104.44	107.66	107.49	104.8	105.36
109.04	99.042	104.13	106.04	106.33	108.69	108.04	110.92	103.16	107.54	111.18	104.87	104.04	97.754	105.32	104.75	106.13	103.75	104.47	113.44	105.3	110.1	107.83	109.85	104.94	112.65	100.28	109.43	109.65	107.97	104.81	105.92	100.77	106.19	105.78	103.89	105.55	103.45	108.38	106.62	101.44	105.53	106.32	106.19	102.24	104.78	96.514	113.07	109.78	109.21
114.95	114.44	109.99	104.26	101.51	114.07	104.89	106.83	111.22	114.58	111.9	108.84	115.31	107.31	109.74	115.51	112.14	111.24	114.01	119.43	108.47	113.76	112.52	114.91	113.08	115.24	113.84	109.87	109.27	107.87	107.37	110.35	112.12	110.33	107.19	106.5	110.23	107.76	110.5	114.01	105.93	116.08	111.69	116.02	111.08	109.82	108	107.53	111.34	115.21
115.35	117.31	114.27	121.34	113.81	111	119.17	116.67	119.59	114.62	118.04	115.48	114.25	114.98	117.5	115.09	117.19	123.22	124.09	116.92	117.44	116.23	117.98	116.5	117.52	118.89	112.08	118.83	116.38	117.82	118.21	119.74	123.28	114.35	110.53	117.18	113.55	124.15	120.37	116.13	117.29	118.74	117.31	121.72	118.71	117.5	121.14	119.2	117.9	120.88
104.71	99.876	103.51	103.01	107.26	105.61	99.682	100.01	105.3	101	100.83	102.76	104.84	101.41	102.88	99.268	103.22	109.44	103.02	103.57	94.646	109.99	108.39	103.7	104.5	106.36	106.01	109.62	105.05	107.2	105.52	104.91	107.21	101.18	100.57	103.46	106.85	102.08	104.28	104.83	97.248	109.06	101.4	105.17	99.699	105.22	98.307	106.32	107.28	108.33
106.91	112.66	109.29	110.53	117.4	103.28	107.27	104.62	102.9	101.96	100.02	114.1	104.27	102.55	107.16	114.87	109.52	105.59	108.91	103.41	113.95	109.82	107.81	101.24	105.04	103.65	101.1	115.25	107.06	104.16	102.1	109.53	110.08	101.08	107.76	103.27	106.85	103.84	111.61	107.54	107.46	108.38	106.17	106.6	109.24	103.95	111.55	102.96	113.84	105.72
103.78	104.66	102.18	106.41	99.921	103.41	102.81	107.46	106.83	109.77	108.41	105.55	98.877	107.44	109.07	102.6	104.76	108.25	105.64	105.58	103.52	102.7	114.14	100.72	103.5	108.52	98.842	109.87	110.78	102.07	104.81	106.79	107.07	107.48	110.01	106.44	108.45	108.03	111.5	106.41	96.925	103.77	106.72	104.73	108	105.39	111.35	108.16	107.69	101.92
105.73	107.4	103.9	107.75	112.93	107.88	102.37	106.52	110.88	110.15	109.51	107.58	105.83	107.79	101.2	104.82	105.3	107.07	108.2	108.34	105	105.09	104.85	108.49	103.85	109.75	110.92	105.22	104.72	104.14	110.24	108.94	109.12	115.88	108.07	100.32	101.39	105.8	108.65	107.76	106.52	106.08	104.66	113.13	102.8	109.81	111.01	103.57	105.19	108.31
104.42	109.14	106.1	109.72	110.53	108.42	105.4	105.18	109.9	110.74	99.504	103.31	109.07	100.1	109.6	111.31	109.22	108.93	111.98	102.99	104.79	100.43	105.34	107.78	102.52	103.78	113.52	105.82	104.66	105.71	102.64	104.19	111.64	101.29	108.34	109.6	109.42	111.99	107.47	106.96	106.66	102.31	105.34	106.07	102.39	109.87	108.94	115.73	110	105.5
98.805	105.9	103.25	102.56	101.64	103.36	103.02	98.082	100.79	101.36	100.1	97.963	92.834	100.47	99.768	102.2	100.51	107.52	101.86	101.36	99.665	96.379	96.996	98.327	95.31	100.58	99.974	105.27	92.919	105.21	98.104	102.16	105.38	102.93	99.075	94.359	97.568	99.858	97.794	99.357	101.4	98.413	94.702	95.068	95.281	99.707	99.884	102.49	101.67	109.81
103.26	102.87	100.3	97.111	103.1	100.49	107	101.46	99.73	105.13	98.757	99.551	105.66	99.933	96.3	105.54	98.009	101.86	107.2	105.45	102.62	96.625	100.86	93.328	97.095	100.8	102.78	102.74	106.01	101.26	98.358	103.24	104.54	98.93	104.68	97.216	107.34	99.864	98.546	97.947	97.189	100.35	98.999	97.021	99.988	106.16	98.773	101.14	101.47	102.31
114.02	103.54	112.02	106.67	116.27	114.9	118.06	112.75	114.71	114.87	107.1	109.73	110.48	110.1	107.51	114.97	104.68	104.23	114.22	111.11	106.27	107.73	108.57	108.83	108.96	111.53	105.92	116.24	107.4	113.71	105.85	113.78	114.91	108.93	116.77	115.72	115.59	111.53	110.54	111.29	108.69	104.55	111.46	110.35	117.43	106.12	110.15	118.82	110.56	110.9
111.27	108.02	96.158	108.53	105.23	106	101.04	107.55	107.38	100.33	109.82	100.78	107.21	106.07	109.95	102.38	102.67	111.41	101.32	104.17	104.07	98.963	106.55	102.4	112.68	108.78	109.16	106.34	106.7	107.94	102.03	106.93	106.65	107.09	108.87	99.641	105.88	107.44	102.69	97.688	105.62	102.98	104.77	102.08	105.1	104.06	107.27	109.12	104.26	100.42
102.58	103.78	99.616	107	99.791	104.51	110.57	99.091	112.48	105.61	101.87	110.26	107.07	99.606	104.54	102.67	104.59	99.933	104.41	103.3	99.283	107.48	105.2	101.82	92.935	105.75	109.05	103.15	106.76	97.273	105.78	110.21	97.347	102.42	107.11	101.73	107.12	102.69	106.09	108.7	96.929	106.8	103.6	110.46	105.52	99.196	105.82	97.919	95.337	110.96
113.37	111.83	113.91	104.37	107.48	104.1	110.97	112.14	115.28	107.17	112.55	110.03	114.59	108.21	111.49	110.06	109.97	114.34	112.5	113.9	109.6	111.19	116.14	113.61	106.63	106.92	108.25	109.77	117.79	115.04	108.95	113.2	108.83	110.77	114.64	110.75	111.44	112.6	114.39	108.03	110.31	110.61	117.09	108.23	113.25	118.01	113.82	114.48	110.74	113.03
97.482	108.88	105.69	107.13	105.17	111.29	95.792	99.997	108.73	105.92	101.43	98.94	111.75	102.16	108.04	109.79	105.83	104.39	106.57	106.62	101.71	101.39	105.12	101.21	111.92	109.02	106.41	104.58	103.04	101.43	105.8	111.9	110.59	110.6	102.31	106.59	105.56	105.09	109.54	108.97	104.35	100.31	105.59	105.39	100.89	108.5	103.77	102.14	107.41	108.94
96.874	104.28	96.468	90.426	100.42	98.4	101.46	95.549	95.829	103.7	99.698	96.192	94.295	93.792	94.71	95.547	101.74	99.176	98.662	98.02	100.99	98.869	101.72	100.99	104.37	104.47	96.403	98.068	103.79	102.45	101.72	100.25	106.22	102.33	105.35	102.91	95.869	109.7	100.96	104.56	106.59	101.72	98.624	96.63	92.081	94.099	93.798	101.2	97.239	95.742
110.75	117.5	112.69	108.01	110.24	107.58	115.95	116.03	109.03	113.8	116.07	113.2	113.36	112.05	113.94	113.3	114.96	105.9	110.97	109.54	116.1	108.98	116.88	115.04	112.57	117.54	111.98	114.67	108.28	115.29	109.69	109.93	114.72	113.04	118.53	106.75	115.61	113	110.74	106.74	109.55	108.61	107.18	106.03	114.53	115.45	106.44	113.09	116.56	116.08
101.04	96.088	104.18	102.32	99.615	104.36	105.12	94.806	93.367	96.157	101.96	99.002	99.641	101.4	96.469	104.64	93.721	102.22	97.264	97.219	107.37	96.897	100.43	105.5	106.32	102.06	103.17	97.344	101.09	94.643	95.802	95.882	98.21	102.82	102.29	97.133	95.804	104.64	98.522	108.93	105.24	94.427	98.05	100.83	97.205	101.5	102.58	98.686	99.294	103.51
108.37	103.75	102.43	108.72	104.59	101.96	106.57	108.5	107.74	96.647	101.34	108.44	106.29	107.26	110.54	106.93	100.13	106.4	97.031	110.27	112	104.94	104.81	94.884	111.93	110.07	104.79	110.11	108.08	110.06	106.68	104.17	106.8	108.6	107.2	109.38	109.67	107.76	104.03	104.65	100.18	107.71	105.83	107.99	104.68	106.27	109.34	108.32	109.88	100.69
92.56	101.3	97.599	100.47	100.95	100.93	100.4	102.42	98.571	102.39	103.38	97.195	101.11	102.63	100.26	96.424	99.454	96.024	96.56	99.205	98.826	98.605	99.457	101.1	95.807	100.53	99.703	99.343	108.16	102.14	100.03	96.098	94.74	99.458	93.797	101.88	104.17	99.127	104.27	102.14	104.3	102.29	101.46	90.69	109.54	101.95	96.743	105.51	93.343	97.583
108.27	105.06	107.38	105.98	105.72	104.73	107.87	109.1	106.15	106.92	109.37	104.83	113.58	100.54	96.945	104.32	106.04	104.05	107.77	107.93	109.2	112.71	101.77	103.64	101.55	103.81	107.64	107.27	104.95	103.91	100.53	100.96	108.93	105.77	107.09	103.2	106.44	103.99	105.97	108.75	99.928	105.73	109.31	108.69	105.09	106.29	111.7	106.67	104.01	102.22
112.31	107.05	118.32	107.96	116.25	106.13	112.89	109.46	107.03	113.39	110.13	107.35	110.6	113.97	111.68	113.96	115	112.97	112.82	114	113.98	107.68	116.83	109.59	111.03	106.73	111.44	107.95	114.4	114.21	119.27	113.61	114	111.8	110.95	105.16	119.01	116.2	109.03	110.53	109.26	109.55	106.42	104	109.44	109.33	108.32	115.12	109.66	113.92
107.74	102.52	93.387	108.5	105.66	102.13	108.22	105.43	104.22	104.61	101.91	103.89	103.28	96.149	109.31	110.69	108.48	101.97	107.89	102.4	102.69	103.93	107.13	107	103.66	101.48	108.76	110.79	112.1	104.94	105.69	107.14	106.23	111.92	107.78	103.65	103.54	104.08	106.92	102.72	99.317	94.14	108.96	101.45	102.57	105.29	100.79	100.75	103.2	101.13
97.182	98.485	99.997	92.404	92.816	97.711	102.12	103.83	93.913	104.28	96.629	100.76	99.208	100.95	97.214	100.91	99.004	100.77	97.467	103.61	101.01	103.71	100.33	103.47	102.18	96.248	102.75	102.64	97.236	94.059	99.932	92.198	94.449	102.74	99.981	97.2	103.52	102.96	101.81	98.373	97.174	97.342	100.88	97.284	101.84	101.4	105.1	89.955	98.102	92.981
103.91	105.77	112.79	103.34	111.72	105.17	103.19	108.85	104.5	112.59	106.5	106.99	96.566	101.02	104.19	105.95	108.46	106.7	105.69	107.83	103.15	101.55	105.93	112.65	106.78	103.09	100.72	104.7	109.15	111.52	104.6	105.16	106.42	111.05	110.11	100.77	103.3	102.77	97.678	102.5	103.02	103.56	104.04	112.21	96.576	113.4	110.1	109.96	106.49	106.54
105.43	99.681	99.494	106.08	101.66	102.49	98.629	105.53	100.03	99.733	103.19	100.11	99.884	101.51	102.06	103.59	103.37	103.94	104.12	97.985	94.752	99.178	103.52	101.21	99.865	94.407	101.42	99.24	96.46	100.91	100.18	103.13	101.15	91.579	97.762	94.92	99.742	100.62	91.495	98.67	100.41	104.59	100.9	99.113	100.99	97.426	95.451	98.994	105.75	100.81
111.67	111.14	108.28	112.29	105.34	109.04	110.4	107.38	116.21	117.4	108.55	106.99	110.69	109.31	108.62	119.56	115.54	115.98	112.7	114.53	103.53	110.25	112.12	116.39	109.42	112.96	109.46	105.57	103.91	104.83	112.01	113.75	110.5	110.88	116.64	108.28	114.21	110.34	116.8	121.48	110.31	109.87	111.86	106.93	112.09	114.71	116.79	109.83	113.86	105.44
106.44	107.13	112.57	110.86	109.22	114.52	106.65	114.86	114.72	111.64	113.35	106.48	108.03	108.37	112.35	114.07	113.2	109.9	110.26	112.3	111.25	112.2	107.02	109.68	103.03	102.45	109.93	112.5	109.35	107.69	104.94	108.64	101.44	110.21	105.74	106.06	108.95	108.8	110.85	103.37	107.49	105.79	106.68	119.11	106.3	114.27	104.91	109.61	114.77	108.62
108.17	117.58	111.9	110	110.5	115.68	115.19	110.31	110.25	112.2	111.18	112.25	116.15	117.2	108.37	114.22	112.67	114.57	116.23	116.12	106.04	112.92	116.43	114.09	114.79	120.6	108.99	117.34	110.77	113.63	113.24	114.83	115.42	106.56	114.57	110.66	114.09	114.92	121.47	115.61	113.06	105.92	114.07	115.07	109.77	108.92	107.7	120.03	111.09	113.9
102.99	110.07	108.51	110.63	109.19	101.01	98.937	111.81	109.35	105.6	100.16	111.67	106.59	103.01	111.14	106.87	106.27	102.51	107.43	102.76	109.63	109.86	105.25	108.28	105.81	107.36	110.61	107.17	102.87	99.334	104.53	105.28	102.62	103.53	102.61	108.48	107.33	110.17	104.55	107.39	104.8	108.69	110.39	100.21	101.8	113.24	107.6	107.4	106.13	103.85
103.95	100.47	107.97	103.23	103.64	98.728	110.54	106.38	103.28	107.94	102.45	107.64	106.54	101.69	102.45	101.73	101.2	108.14	99.611	98.351	102.5	101.87	105.79	105.53	102.77	105.82	109.87	109.46	103.65	94.058	100.32	101.1	102.54	103.89	110.45	103.79	101.16	108.01	103.31	103.98	105.2	102.6	101.88	98.311	99.925	102.33	107.25	106.23	109.82	110.21
98.265	100.21	100.95	103.82	106.98	100.49	97.769	98.496	98.736	99.964	98.673	100.72	99.522	101.54	102.7	102.06	100.03	99.136	104.22	97.192	106.41	101.09	94.404	94.869	101.52	101.92	95.553	102.6	101.89	112.22	93.497	101.98	99.486	105.16	102.25	104.89	95.237	98.758	100.74	102.45	105.42	108.01	108.32	97.039	103.72	101.66	100.88	101.49	103.92	109.38
106.64	106.84	96.738	100.97	106.97	105.5	108.6	102.52	103.05	108.69	104.34	101.03	106.12	104.92	108.99	104.83	109.99	108.7	106.18	111.2	98.996	112.22	104.81	106.9	108.61	106.43	110.38	106	106.97	102.12	114.96	104.01	105.5	100.4	109.67	107.66	103.13	103.3	105.83	103.42	107.3	101.12	108.12	104	100.26	99.132	108.58	109.95	108.43	105.31
107.82	110.05	113.85	106.96	110.91	111.4	109.74	102.51	108.52	109.21	103.13	108.37	110.79	106.82	110.16	101.83	104.16	106.42	106.83	104.24	101.21	103.18	106.74	105.59	111	109.96	110.21	102.15	103.18	107.86	103.94	106.09	104.86	112.77	110.76	104.14	105.73	109.46	106.52	109.99	111.28	108.37	101.82	105.53	101.79	98.519	109.54	104.78	107.22	103.65
[truncated: 150 more columns]
