# Supplementary material for: Genetic dissection of main and epistatic effects of QTL based on augmented triple test cross design
Source: PLoS One. 2017 Dec 14;12(12):e0189054. doi: 10.1371/journal.pone.0189054 (PMC5730204; doi:10.1371/journal.pone.0189054)
Supplement: S8 Supporting Information — (ZIP) [file pone.0189054.s008.zip › z4_1100_0.2_5.csv]

115.64	118.27	110.21	114.76	122.2	112.8	110.01	114.38	102.68	104.31	109.1	106.88	107.4	123.68	111.78	118.16	117.73	110.77	116.3	112.67	109.27	114.94	98.788	115.12	106.52	114.28	111.56	122.27	114.04	102.13	108.17	114.92	113.28	121.94	110.05	117.05	111.15	108.12	112.93	115.78	115.01	114.67	112.72	113.04	112.05	104.03	105.23	110.49	117.62	108.33
115.03	117.11	114.63	108.09	116.51	107.05	107.36	109.58	119	113.53	104.54	115.12	110.65	121.65	109.55	114.01	110.55	114.34	113.5	114.26	110.9	108.68	107.59	112.75	106.8	115.5	108.04	112.2	104.32	107.42	118.42	106.95	109.31	111.4	103.47	112.32	118.97	108.49	122.06	104.49	103.92	116.76	110.81	110.73	108.35	117.62	114.86	111.16	100.78	110.77
119.19	120.56	115.38	107.6	106.11	110.36	113.13	115.72	120.26	105.35	109.63	114.75	107.91	106.97	120.35	113.18	111.22	108.65	110.13	113.97	121.19	107.08	112.33	114.03	108.95	106.07	108.21	112.82	114.9	111.04	109.66	108.77	114.04	109.02	111.57	112.07	114.41	117.01	109.23	114.89	115.62	106.89	117.4	118.43	112.03	114.09	106.47	105.84	106.03	109.18
114.77	105.1	110.37	103.47	103.9	107.89	106.65	111.51	113.67	106.62	112.42	105.06	101.69	94.453	100.45	101.87	111.17	108.43	107.72	113.07	111.23	102.32	111.78	110.88	103.74	113.69	102.49	105.84	107.57	110.15	112.18	109.8	110.32	111.7	96.806	112.09	110.8	105.78	106.61	106.25	108.13	100.03	114.42	109.79	102.84	111.78	110.97	107.32	103.53	117.84
108.06	103.18	102	110.96	105.4	107.59	99.833	114.81	111.22	102.84	99.969	106.22	107.37	106.86	107.25	102.57	101.62	101.84	108.87	105.29	99.12	109.13	107.8	105.23	109.34	109.98	112.48	89.027	113.71	119.19	104.41	103.64	102.09	103.61	104.75	104.98	99.349	104.42	107.85	106.06	101.3	98.86	98.638	106.63	104.71	110.76	99.503	109.21	104.75	112.89
100.32	104.64	112.38	103.43	112.31	111.74	105.63	104.65	112.12	114.95	107.3	107.96	106.18	106.84	107.66	101.73	96.321	106.41	116.48	102.07	106.07	109.75	109.31	110.41	113.39	108.14	102.69	106.25	103.74	104.39	103.87	100.45	106.33	115.5	100.41	109.16	107.35	105.13	97.98	104.04	105.28	114.01	105.31	114.45	102.71	103.55	102.76	104.71	104.47	103.13
119.93	117.16	114.28	110.52	107.71	118.37	113.81	103.1	119.95	104.12	108.82	111.99	114.13	109.1	112.11	117.68	108.09	102.74	110.96	110.67	110.31	109.03	105.61	119.61	108.05	105.14	121.03	109.99	113.73	114.02	106.99	108.08	112.35	112.38	117.24	117.56	118.28	108.26	108.74	108.98	117.85	104.74	105.31	115.79	107.15	114.48	112.93	106.4	112.85	110.58
106.39	99.087	113.34	94.12	108.19	106.78	106.49	102.88	112.95	114.68	108.09	103.47	108.5	102.61	117.5	103.23	114.19	99.776	107.91	110.45	107.76	105.7	104.57	98.435	103.36	105.87	103.66	100.64	104.75	105.87	114.2	100.86	106.04	100.18	97.989	101.47	113.25	98.594	108.63	109.65	111.81	103.06	102.75	103.23	100.14	107.08	99.929	105.84	109.39	111.13
107.9	99.092	111.47	115.7	103.79	105.9	104.99	106.63	98.206	105.79	105.54	111.68	102.9	108.12	110.28	102.92	108.45	106.44	111.76	101.1	104.12	112.69	107.54	103.11	106.73	116.17	108.9	99.021	112.09	103.4	106.12	95.242	106.18	112.29	102.35	104.85	97.881	112.15	101.94	105.54	102.71	104.61	111.48	99.39	98.268	119.44	104.66	112.62	113.08	106.68
102.87	112.06	112.27	113.11	106.16	111.97	101.3	96.13	114.27	107.87	106.56	115.44	102.38	104.34	103.24	108.51	112.91	115.72	116.96	104.66	112.09	104.78	102.52	105.71	98.831	113.53	112.04	107.58	100.58	105.78	106.95	106.36	101.79	101.65	93.774	106.71	114.46	118.93	98.957	103.21	101.71	105.71	111.15	103.78	107.9	108.32	106.73	108.86	94.468	110.6
104.89	103.04	108.54	103.31	104.24	102.67	97.263	103.89	93.741	103.14	103.25	110.46	107.41	107.15	110.41	100.14	109.38	105.47	111.84	112.29	109.35	104.98	112.43	111.31	110.02	98.248	98.198	112.11	116.64	103.14	102.12	108.76	95.354	99.901	116.9	107.46	108.04	108.31	105.47	103.99	114.69	105.67	106.52	107.09	107.41	99.544	114	106.76	103.9	110.83
112.98	116.07	107.36	112.38	106.4	108.54	107.97	104.78	117	116.87	115.15	111.84	107.43	111.86	117.94	116.19	108.31	111.54	111.17	108.06	117.01	109.5	113.99	109.71	108.86	115.21	123.61	113.17	114.75	120.05	104.51	104.73	122.15	110.4	119.21	110.94	109.84	110.62	110.5	108.65	111.83	116.34	117.65	114.95	115.32	111.3	111.11	112.88	105.14	123.15
120.84	111.46	107.32	114.59	106.01	120.33	106.88	112.03	105.86	107.03	110.46	108.16	109.74	107.55	124.67	111.59	116.29	108.62	107.3	106.75	113.04	123.32	115.31	103.36	117.2	116.12	112.03	115.93	113.85	103.93	109.73	109.96	117.05	120.56	114.73	107.89	110.23	97.244	116.03	125.49	102.49	110.68	119.29	102.85	107.5	108.78	114.91	116.98	114.45	113.95
113.52	114.18	115.29	111.42	104.72	113.61	122.64	122.18	118.71	105.28	121.28	115.06	109.49	111.93	112.37	126.11	109.61	121.2	111.37	106.87	113.88	110.16	113.49	112.04	108.3	107.11	109.13	112.55	110.73	105.14	112.52	110.69	116.67	113.39	110.83	113.43	109.48	110.03	111.56	115.5	111.76	110.49	99.977	114.69	113.16	107.81	116.82	110.94	108.05	121.65
112.41	108.87	100.88	112.37	103.65	113.14	111.79	97.209	108.56	104.03	110.33	106.04	107.19	101.02	99.929	109.22	104.05	96.716	108.55	105.68	105.26	102.64	108.83	104.21	102.64	98.9	103.76	107.95	104.28	118.13	109.57	104.53	102	105.11	112.48	106.79	110.93	105.47	113.36	112.29	106.15	115.31	112.67	108.66	107.37	113.08	98.48	98.554	106.62	107.93
113.03	106.77	111.62	97.299	111.23	111.94	109.23	108.56	112.95	106.11	108.51	109.18	108.24	108.52	106.28	115.89	110.67	103.87	106.67	113.12	114.54	105.72	110.56	110.08	100.54	111.58	119.06	108.22	115.97	110.6	123.48	119.41	106.73	102.92	108.45	114.48	104.94	118.8	115.03	103.49	102.72	108.55	115.05	111.67	108.2	113.74	120.2	107.83	108.69	103.51
117.24	109.68	108.12	111.58	109.76	107.58	113.34	110.37	114.15	104.9	107.34	122.13	107.61	113.78	118.21	116.6	109.84	110.55	113.17	111.37	111.57	105.69	119.82	109.42	110.29	101.96	111.04	103.95	103.93	113.04	116.43	103.29	115.82	107.3	119.88	114.91	105.97	107.86	118.74	110.07	117.15	101.25	112.48	109.78	114.25	105.82	111.85	102.86	110.4	116.05
92.331	101.13	93.691	96.307	97.371	91.616	112.7	103.65	92.894	103.59	101.42	96.143	104.71	105.12	99.485	100.23	99.657	96.85	99.673	94.791	102.45	100.91	94.777	96.084	99.512	105.37	100.26	97.808	100.96	108.65	103.03	105.88	102.71	102.07	87.089	94.602	98.69	100.25	97.823	99.196	103.23	96.123	108.41	100.94	97.402	96.672	104.76	94.466	97.309	95.698
108.23	117.43	94.452	103.71	109.87	109.43	101.55	105.84	101.12	99.748	109.39	106.96	102.07	108.67	110.57	106.62	109.32	111.54	95.309	107.14	109.04	100.59	104.99	108.26	109.04	94.231	100.1	109.87	108.58	110.18	108.35	115.12	99.851	105.06	100.37	109.38	105.62	96.448	100.76	104.97	102.2	106.17	100.42	111.59	104.36	106.74	102	103.53	93.724	116.08
96.66	104.28	96.951	94.892	101.68	98.891	101.52	106.92	104.2	96.777	108.19	109.01	96.666	106.46	103.69	99.463	97.195	107.97	94.824	99.212	93.38	108.04	106.26	100.04	96.17	104.93	108.35	92.224	98.511	99.23	104.19	101.85	88.757	100.51	95.493	98.545	100.33	105.44	99.767	102.44	103.38	98.755	100.1	103.86	90.423	103.54	101.24	107.88	99.133	105.31
109.08	112.83	112.95	110.05	108.47	103.69	109.18	105.9	111.14	111.05	104.6	107.48	111.33	110.5	116.47	109.02	110.64	118.11	121.52	115.9	111.64	115.43	105.25	111.26	113.78	108.38	111.47	104.31	112.28	110.93	108.5	115.49	111.62	115.49	113.22	107.11	105.76	104.45	107.44	110.06	113.84	111.61	113.73	110.52	105.28	111.13	110.72	118.79	107.67	109.69
103.84	102.92	102.37	91.793	99.832	93.704	97.45	103.68	101.48	94.034	100.94	95.015	89.041	95.458	97.797	100.75	106.52	101.52	99.726	102.66	105.84	93.903	101.61	113.54	108.26	108	102.1	108.42	107.4	91.251	100.83	99.645	100.84	105.94	100.73	102.01	105.1	104.43	95.9	96.413	103.62	101.03	98.944	103.53	100.49	105.68	104.56	102.75	98.204	103.64
107.34	112	104.69	111.66	97.686	112.32	108.24	106.6	113.71	117.23	113.23	95.636	111.16	104.03	110.26	116.67	106.93	112.3	112.7	115.88	109.95	121.57	113.34	107.32	114.09	118.68	108.38	107.02	102.33	114.88	109.27	120.88	114.74	110.59	117.72	107.92	111.48	112.74	108.74	104.58	110.6	114.18	112.24	107.67	115.55	110.34	118.08	110.01	110.36	110.69
107.97	116.11	107.82	110.48	107.22	107.06	112.16	114.41	115.52	115.3	122.03	107.34	112.6	114.01	110.44	104.62	110.63	121.42	116.27	114.18	114.92	122.29	107.98	102.82	111.62	114.2	112.73	117.42	105.8	109.59	112.14	111.27	112.69	120.66	111.69	112.14	117.33	113.03	113	105.16	114.22	108.91	100.92	115.91	107.71	105.37	116.35	107.22	110.96	118.56
105.45	107.1	110.4	109.23	118.06	109.81	103.13	104.73	104.11	108.46	106.25	99.085	97.278	113.98	110.11	113.22	109.22	101.38	104.73	103.03	101.22	109.49	102.97	103.76	105.42	108.72	102.27	114.41	105.21	104.65	115.02	116.95	105.62	109.83	104.34	108.03	101.96	91.556	109.37	101.42	111.55	106.32	105.12	110.84	111.18	105.03	106.65	101.46	105.66	109.76
104	100.73	108.66	100.32	89.946	108.84	105.71	102.02	109.18	99.905	105.26	100.2	102.29	103.82	104.22	103.38	102.43	98.505	108.4	105.66	95.284	107.12	111.09	99.834	108.97	107.26	110.22	108.56	115.48	93.851	104.91	104.47	103.49	102.35	104.08	104.23	105.59	99.998	107.45	105.42	107.39	109.7	116.12	108.84	107.6	103.67	93.426	112.39	105.31	104.77
110.89	118.25	104.06	118.86	101.61	108.67	112.02	108.63	108.31	110.57	113.08	110.71	109.32	115.3	118.41	113.94	118.34	109.85	114.35	114.37	113.28	109.81	108.33	112.56	113.48	105.06	105.28	111.6	110.17	113.12	117.62	113.28	109.43	113.47	104.94	109.2	113.67	110.29	113.42	107.9	111.33	102.41	102.67	115.89	107.61	110.24	105.14	112.1	115.21	116.07
104.98	109.45	117.25	103.22	110.34	118.04	111.19	115.53	116.8	107.01	108.25	110.39	106.57	110.44	118.94	104.29	109.07	120.48	103.4	105.71	108.2	108.46	109.3	109.17	116.11	109.45	116.78	116.98	117.28	116.6	104.26	115.3	105.69	110.3	119.3	104.19	115.82	112.93	102.59	110.31	106.49	117.42	99.802	115.8	112.87	115.93	116.81	113.46	104.1	115.06
114.08	126.97	121.19	115.35	111.68	124.12	115.79	114.45	119.03	116.73	116.42	123.04	120.1	115.53	121.4	124.03	114.04	116.15	114.38	117.37	116.55	121.21	112.63	115.94	111.13	112.67	116.32	113.64	117.75	117	116.09	115.63	123.05	110.85	117.59	119.23	117.89	118.7	112.52	124.33	123.9	118.55	121.56	120.45	115.65	116.36	114.14	124.3	117.25	123.51
111.63	111.57	118.84	113.84	112.11	109.61	115.91	104.84	110.31	117.69	110.62	120.79	104.66	109.83	106.6	117.28	112.34	119.1	116.98	112.95	116.56	117.3	102.91	106.91	113.14	113.12	103.72	111.48	111.77	105.2	110.86	111.2	107.71	123.5	120.54	109	108.95	109.01	109.29	112.93	117.72	112.32	108.05	105.41	115.44	119.11	100.68	111.13	110.43	115.23
112.09	100.52	105.47	111.05	98.853	99.998	104.88	98.368	105.92	105.28	95.76	111.96	106.17	108.18	100.94	109.28	104.91	98.124	104.66	102.08	96.405	108.41	106.4	106.1	114.11	104.59	102.08	114.51	102.5	100.73	112.58	109.08	110.85	106.82	113.68	97.179	101.96	99.052	100.76	105.24	96.709	112.48	96.175	105.21	104.38	106	103.06	110.82	114.06	106.99
116.96	101.96	116.01	105.83	109.06	114.17	106.85	111.14	115.35	114.76	117.41	109.15	113.2	113.64	117.23	110.87	116.31	110.36	103.36	101.82	112.52	116.32	114.84	109.52	108.69	106.27	111.99	109.72	108.94	113.38	120.94	109.15	106.04	113.73	105.65	119.11	116.52	112.91	105.68	112.09	106.78	106.09	109.94	112.15	100.54	106.47	108.92	106.27	114.03	115.96
115.03	107.67	107.36	101.65	104.02	104.57	106.73	109.16	111.57	112.31	112.42	102.7	105.9	113.3	94.743	104.87	113.63	115.16	106.53	109.84	107.97	98.152	100.71	108.95	104.62	107.54	110.5	95.741	105.12	110.11	100.04	120.55	116.95	107.09	106.89	108.55	112.13	113.9	110.4	110.76	110.98	101.61	108.57	101.89	100.52	99.012	117.57	109	111.08	109.97
114.79	112.11	112.1	107.54	113.56	115.2	108.37	111.29	106.42	116.18	107.34	109.22	114.22	109.09	116.31	114.41	112.51	114.44	112.51	103.32	111.88	113.6	112.13	107.73	100.18	110.7	110.19	105.52	107.43	106.76	110.32	107.56	111.39	112.91	109.27	117.52	110.84	107.4	112.78	108.77	109.37	101.58	114.09	110.9	106.38	121.11	110.63	105	107.34	121.37
94.936	101.52	101.14	101.72	98.017	104.75	98.556	103.82	111.8	97.656	102.03	101.81	106.05	101.14	102.16	104.35	96.526	110.55	99.854	102.6	89.879	94.877	102.99	99.658	95.198	106.85	103.5	101.64	103.26	94.855	105.74	104.04	96.854	96.828	104.32	101.64	105.29	106.93	101.07	98.752	106.7	103.02	95.04	95.675	102.43	97.831	93.413	103.84	102.02	100.94
106.06	107.38	102.7	108.41	112.23	112.68	106.79	109.72	107.25	97.207	103.72	113.58	111.34	109.63	105.19	103.95	101.69	105.08	108.08	109.75	108.92	107.18	112.33	101.77	104.91	104.75	101.36	99.154	110.76	106.18	111.23	112	112.32	107.3	91.418	91.349	93.903	111.75	104.12	109.83	105.81	98.651	115.44	114.23	105.52	103.32	101.96	100.87	120.01	100.4
114.09	114.54	114.22	117.46	105.26	115.54	116.14	115.7	121.71	120.8	116.88	114.17	115.61	114.08	108.36	111.6	108.71	111.64	115.18	118.27	116.5	108	114.78	110.97	112.29	116.46	111.89	110.05	113.34	112.4	119.19	119.64	113.53	112.46	113.16	113.82	117.54	109.34	114.8	115.28	116.09	105.11	119.57	117.94	122.71	107.33	112.42	112.22	104.8	116.76
114.58	104.42	117.33	115.23	116.54	110.1	113.38	102.28	110.78	112.02	109.13	108.58	109.11	111.81	119.31	113.12	106.89	105.45	111.45	115.82	111.21	115.23	114.53	115.83	102.97	106.11	106.4	111.51	128.18	114.11	122.32	113.7	114.8	119.53	111.68	108.71	112.15	110.26	111.71	109.77	112.6	107.43	116.89	110.88	103.31	113.44	120.35	98.737	107.06	108.3
100.28	105.9	104.09	102.93	102.19	118.24	105.89	98.164	103.27	111.42	100.41	96.013	100.34	98.926	104.27	109.75	102.27	109.14	107.8	100.2	101.89	98.242	109.14	102.9	107.55	99.643	114.23	108.39	112.89	108.29	107.94	111.62	112.35	111.96	104.48	113.02	99.397	102.6	104.73	109.97	104.94	112.31	108.64	108.3	102.84	104.47	109.21	100.7	108.32	102.46
109.01	114.38	113.67	109.65	104.17	105.61	112.38	108.16	112.6	114.89	112.08	109.08	116.17	119.03	103.38	109.38	109.97	106	104.98	110.09	99.024	113.69	115.68	118.77	108.68	111.46	117.32	108.9	105.29	107.19	109.55	104.12	117.44	108.94	111.62	105.08	106.41	107.26	108.26	114.77	113.25	114.22	110.23	111	97.602	110	111.65	108.13	104.5	104.57
107.04	113.88	97.812	110.59	95.063	106.23	99.072	103.83	114.59	104.32	98.494	105.59	107.57	105.54	108.18	104.24	97.385	106.87	108.82	109.95	107.81	116.2	109.01	100.84	100.28	104.69	104.54	103.41	102.05	107.55	113.74	102.85	108.23	104.31	107.14	101.05	106.84	105.3	101.52	102.46	101.1	106.89	113.64	107.06	112.89	112.52	105.79	105.29	107.93	105.21
116.24	110.22	109.15	113.59	113.59	94.497	111.73	110.57	104.1	114.39	101.31	112.25	105.12	113.96	110.37	112.93	115.55	107.2	113.84	108.11	109.03	115.02	104.81	114.58	117.96	111.01	114.23	118.87	105.57	117.47	113.71	110.07	107.42	108.54	120.83	111.33	107.76	116.39	105.63	109.03	112.53	109.37	110.21	111.15	115.14	109.15	106.73	114.58	119.41	109.08
100.66	104.11	110.6	105.9	98.616	103.6	106.12	104.31	104.57	110.7	103.09	115.58	111.58	108.32	110.26	107.66	99.539	102.39	103.85	111.39	106.27	106.49	106.87	98.323	109.05	100.72	103.36	103.8	113.21	108.21	115.31	107	106.14	96.133	105.56	97.748	114.53	105.58	105.83	99.855	112.91	101.43	113.36	105.18	101.34	94.512	98.471	96.022	107.05	91.175
112.12	102.41	105.86	103.95	105.31	101.13	106.02	96.736	110.22	94.927	106.16	104.3	106.5	96.301	102.72	115.2	105	101.82	102.55	106.81	106.31	109.22	110.28	99.9	103.34	111.87	102.3	101.08	106.8	102.49	106.52	101.96	102.99	101.13	106.22	110.84	104.73	101.24	109.03	105.42	103.52	105.95	108.27	110.76	105.83	99.856	97.705	112.15	100.87	105.87
104.57	107.57	110.74	103.7	108.91	105.58	108.44	103.2	105.84	103.22	104.53	105.5	104.08	106.02	108.48	111.19	105.12	105.74	98.571	112.71	107.91	109.08	107.84	110.54	96.978	104.2	107.71	105.73	103.02	97.609	110.57	104.77	99.692	103.34	103.57	108.93	105.18	112.76	101.45	104.47	106.8	103.16	112.6	100.01	101.52	100.97	97.156	109.71	105.58	103.44
103.35	112.41	109.2	89.242	102.29	98.652	100.91	94.514	100.04	104.96	109.22	98.172	93.258	91.944	99	104.12	95.725	104.31	102.83	105.54	98.834	99.06	101.66	109.58	98.844	99.367	102	99.91	100.06	96.204	98.372	96.678	103.14	94.419	94.477	99.145	102.63	98.76	100.48	96.963	97.686	102.07	103.57	100.39	98.411	94.427	100.77	101.32	112.85	96.767
108.16	111.32	97.739	100.72	102.39	104.1	100.37	103.64	104.13	99.959	113.38	107.87	104	110.07	105.86	102.43	102.75	100.94	104.1	96.408	114.19	103.84	108.34	105.6	109.34	106.43	100.15	109.18	107.25	104.88	105.06	115	105.75	110.93	107.22	103.78	110.16	99.931	101.62	108.99	103.17	117.17	104.83	107.83	102.32	108.7	113.66	110.75	118.36	106.8
96.419	101.92	111.63	110.37	108.67	97.423	97.849	96.436	104.11	96.136	103.88	103.12	97.182	106.16	119.73	96.704	106.49	104.79	99.443	101.1	99.602	111.28	111.66	110.49	92.948	99.57	105.37	108.76	112.88	112.54	107.64	97.071	115.03	105.04	100.74	104.44	102.33	109.36	108.16	102.8	107.37	107.38	101.3	96.677	102.56	102.05	108.7	108.17	107.27	107.57
113.11	104.66	106.6	103.02	103.08	95.279	106.08	101.58	100.18	114.88	107.47	103.41	107.09	106.52	114.84	104.68	100.31	102.19	112.69	103.26	108.05	99.724	105.91	118.36	110.96	106.45	100.05	107.82	103.52	112.67	109.72	104.39	103.2	98.321	110.25	108.41	108.31	113.72	109.49	105.89	113.54	108.56	105.52	98.098	106.71	107.5	97.365	97.679	114.05	104.59
110.06	97.123	112.83	102.79	104.3	106.77	111.75	101.67	109.83	106.05	102.05	106.41	104.2	113.08	103.2	99.702	108.2	110.06	104.55	102.26	108.11	103.52	103.24	95.349	103.32	100.42	111.61	124.26	98.224	102.91	105.39	111.22	101.19	106.05	108.98	108.18	103.62	105.97	110.62	103.79	106.63	109.19	114.77	112.57	102.11	109.79	101.39	104.15	112.72	102.78
111.66	106.48	102.52	99.581	108.21	109.52	94.261	99.316	106.13	108.33	101.73	98.861	107.17	107.33	111.7	97.668	100.26	101.09	107.2	101.49	108.92	99.38	99.513	104.95	106.64	101.92	103.46	100.86	98.662	108.65	97.246	105.61	104.69	107.7	106.14	108.46	111.48	116.49	110.55	102.73	106.04	112.27	100.07	104.04	100.72	111.27	107.99	111.98	98.037	108.26
105.45	103.75	113.3	107.62	108.82	108.75	111.1	104.1	109.22	98.47	102.9	104.8	102.83	108.55	103.17	112.53	98.826	106.05	101.12	94.743	103.71	101.18	104.76	111.7	105.87	103.06	103.78	102.54	110.97	117.94	107.26	112.9	111.04	101.14	103.73	105.87	104.15	105.11	108.68	112.28	103.31	103.69	104.23	101.35	107.9	105.38	104.64	107.35	91.884	110.15
103.51	97.86	99.854	104.07	101.53	108.22	113.47	99.813	109.74	110.82	105.53	105.52	101.88	105.69	101.1	113.31	102.81	113.21	104.53	116.67	110.43	108.37	104.55	109.75	108.22	113.1	101.53	114.87	103.69	109.94	99.601	102.71	118.59	109.31	112.29	107.63	103.27	113.73	110.65	109.05	109.55	98.039	106.71	103.07	101.71	109.8	108.24	109.74	95.226	108.44
112.48	103.18	107.36	108.74	107.36	106.46	101.63	100.76	112.2	106.49	105.51	108.1	102.84	99.057	107.34	103.55	105.65	97.183	104.36	110.15	107.47	100.08	114.97	109.58	104.97	106.52	102.16	102.27	109.89	123.43	102.05	100.87	97.241	105	104.5	106.74	108.8	105.38	104.81	100.94	97.685	105.08	104.18	102.17	115.4	105.13	106.47	102.96	89.769	106.1
104.36	95.607	108.29	110.8	104.21	103.43	109.42	112.17	113.48	103.51	107.08	100.8	99.26	108.34	102.54	113.15	109.63	114.95	105.18	99.809	108.71	101.86	111.22	104.87	104.04	106.29	103.28	107.94	106.4	102.62	117.66	103.45	108.89	107.43	101.96	104.35	101.3	103.56	104.45	101.35	108.15	105.73	107.32	96.504	102.7	104.58	108.03	106.51	102.11	104.84
112.17	104.24	110.31	120.4	117.77	107.46	111.02	112.16	104.71	106.18	108.76	120.33	113.9	116.04	110.19	110.61	107.09	110.39	108.16	111.26	112.54	111.8	111.86	106.86	114.12	109.08	104.43	118.18	105.79	114.43	112.53	113.32	109.03	111.61	112.15	117.73	119.26	110.75	111.64	103.86	107.44	116.24	101.62	115.66	111.11	116.77	115.62	105.99	117.21	114.71
111.34	111.5	106.49	104.26	110.01	107.08	100.89	105.52	105.69	106.36	110.17	94.267	106.45	107.93	108.81	116.33	111.88	99.133	101.04	103.93	112.93	100.36	106.13	105.6	104.49	94.84	103.28	104.21	102.95	109.78	107.75	103.5	104.92	112.06	115.85	101.32	109.88	113.92	99.693	107.73	107.66	111.58	107.32	110.96	103.65	101.7	105.82	103.23	99.683	106.84
117.71	123.24	115.76	115.62	119.89	118.83	115.29	119.92	114.19	114.12	125.22	116.59	121.35	120.65	116.72	121.21	120.13	120.76	114.96	114.66	115.57	120.02	120.11	117.48	119.79	121.62	113.56	120.5	117.4	114.37	108.29	122.05	121.36	117.41	115.5	113.62	119.85	115.96	115.08	112.5	125.32	123.7	112.94	111.75	121.89	119.78	115.4	119.83	119.71	121.72
120.5	115.9	117.76	121.25	116.42	124.53	121.84	126.1	119.91	116.36	120.73	119.73	116.88	122.57	109.69	117.07	111.85	110.02	123.17	119.2	119.77	117.69	124.2	118.84	112.91	124.74	120.85	116.79	117.24	116.29	115.43	118.14	118.53	116.8	113.02	119.52	104.93	111.28	106.23	118.78	114.54	123.85	125.7	119.63	125.19	119.72	112.14	111.39	118.53	124.24
100.35	107.69	102.67	99.264	98.234	97.139	103.21	96.033	102.2	100.74	90.398	93.205	99.54	100.6	103.51	96.163	99.747	95.846	93.668	101.28	99.944	97.853	103.55	97.833	101.4	102.24	96.312	102.32	101.58	95.937	93.768	105.66	99.266	91.696	96.455	100.76	91.365	103.19	97.441	101.23	97.149	94.623	99.114	105.67	104.38	107.36	95.983	98.952	106.33	105.24
99.944	108.96	103.94	105.06	107.11	110.91	108.58	112.19	107.3	113.43	114.21	108.28	108.38	101.97	112.32	104.88	102.14	112.05	107.07	104.77	105.18	104.73	109.53	106.37	99.273	106.21	103.67	104.65	108.02	103.28	99.691	110.74	99.981	105.93	117.31	96.928	111.32	116.05	111.45	104.6	110.79	105.22	112.83	106.35	112.75	109.63	106.74	105.63	112.13	101.39
112.89	111.43	120.83	106.89	113.11	110.12	107.77	114.93	115.36	113.24	128.6	113.01	113.67	118.81	126.78	115.87	117.79	112.2	120.23	123.33	114.93	115.78	114.35	115.34	116.3	126.57	114.7	109.51	121.34	102.89	110.13	116.81	118.75	114.05	115.88	111.34	115.11	122.16	109.73	125.17	121.68	115.23	114.24	118.07	116.04	117.38	120.81	111.38	115.44	120.28
114.25	112.96	110.32	112.1	106.04	104.68	109.81	115.29	109.62	111.82	103.94	108.55	110	109.13	119.52	115.02	113.51	114.29	112.46	106.47	112.15	100.06	109.15	116.52	109.45	115.17	109.17	109.27	113.65	115.21	118.27	108.4	114.79	109.77	108.77	115.05	116.59	119.35	115.22	110.82	109.15	117.15	111.83	108.43	105.93	117.64	107.9	105.75	107.82	106.62
98.213	112.55	106.36	101.13	104.68	110.06	102.03	102.78	102.02	96.047	104.29	98.339	100.81	99.535	105.12	99.48	100.99	111.82	100.41	102.52	105.35	105.69	104.97	103.62	104.56	105.31	104.61	107.63	107.26	104.34	102.98	112.27	100.62	100.28	101.7	111.87	98.98	97.238	107.76	103.29	105.32	102.4	102.56	99.479	99.539	102.58	110.5	111.05	110.44	103.74
104.1	100.71	105.75	106.47	104.89	102.15	104.53	105.72	103.24	100.69	100.23	102.11	106.66	101.98	104.35	107.29	98.07	105.04	94.378	108.32	103.12	99.161	94.959	101.22	102.19	101.75	102.39	103.16	106.83	100.89	98.536	96.295	99.588	104.6	96.406	105.52	99.329	88.404	102.3	99.01	100.74	98.852	94.721	108.14	105.06	93.262	104.69	100.03	107.81	98.371
98.738	102.87	104.7	111.22	107.67	101.38	104.46	103.13	107.39	103.44	108.79	113.13	100.34	101.9	105.53	108.1	114.3	106.32	102.07	105.94	106.9	111.27	100.72	100.58	106.51	102.2	94.575	106.17	105.99	104.87	110.16	103.24	108.76	105.6	107.9	100.39	96.844	111.65	104.7	102.61	98.873	97.025	105	100.19	107.97	115.01	113.6	104.31	97.338	117.38
104.66	106.86	101.64	98.316	111.2	100.68	105.68	102.25	104.98	109.25	108.96	104.67	106.58	112.04	101.69	108.58	105.11	100.45	108.34	105.24	100.93	105.6	99.719	102.91	108.15	110.11	109.71	105.23	104.32	105.7	104.48	100.78	101.94	96.936	107.21	109.24	107	105.09	103.07	96.595	116.71	100.91	102.17	107.7	96.896	111.51	109.06	102.18	104.18	102.56
109.34	102.04	105.62	106.2	103.83	105.03	105.54	112.64	115.44	109.1	114.01	106.29	104.85	112.81	111.15	114.58	109.63	112.6	111.09	109.58	111.07	113.52	98.954	113.07	112.34	111.96	110.27	103.24	103.75	119.91	113.35	112.22	106.85	107.49	119.74	102.93	115.42	116.53	106.97	110.97	107.11	113.97	116.22	114.95	115.16	111.72	105.89	113.02	105.02	112.74
106.18	97.015	109.07	111.63	105.84	116.77	108.11	100.8	110.04	97.943	106.9	100.34	112.18	107.47	103.97	108.54	112.3	98.859	105.91	108.7	100.51	94.126	110.33	104.48	106.92	113.22	106.69	103.61	109.03	108.08	106.54	99.058	108.8	111.4	104.67	105.84	110.62	113.82	104.36	109.07	106.09	99.349	107.28	96.651	109.7	99.546	101.87	101.21	99.331	110.35
108.52	98.363	112.36	106.14	107.7	106.7	104.01	96.775	101.9	104.34	103.01	105.94	101.9	105.87	105.17	106.67	106.44	101.93	101.14	105.9	100.2	106.31	100.37	102.82	110.27	110.25	107.88	109.21	100.01	114.21	109.4	107.11	105.31	106.97	103.82	104.1	102.64	115.13	108.12	108.21	107.12	113.88	104.59	104.9	102.22	103.02	105.35	110.78	112.56	105.11
102.92	98.347	104.67	99.441	108.22	101.58	111.45	105.44	109.45	105.64	111.56	101.64	107.41	106.02	101.73	101.06	106.96	107.47	102.21	106.56	101.01	108.37	100.52	100.08	100.8	107.19	106.43	112.02	111.76	103.57	104.39	101.94	105.29	103.26	111.52	108.98	106.94	108.91	102.85	102.26	103.34	116.14	98.773	107.23	113.31	108.84	98.977	101.85	105.93	102.21
97.574	111.03	119.92	107.91	107.63	104.1	107.06	100.07	112.61	108.9	100.22	98.412	101.88	120.67	109.56	99.212	103.61	99.897	108.72	108.76	114.88	101.9	112.48	102.43	106.68	96.33	110.31	103.82	106.03	96.195	106.92	113.85	108.41	103.65	115.24	105.53	108.37	104.56	104.57	101.97	98.893	100.49	108.57	101.99	99.882	108.54	106.73	104.93	103.15	100.69
102.89	100.12	104.58	104.14	101.45	105.44	107.54	103.76	107.68	96.226	106.04	98.19	111.2	107.58	104.63	102.51	100.62	103.22	97.719	97.625	107.36	99.122	94.7	102.75	105.05	106.15	112.57	106.65	103.81	99.487	100.4	104.68	108.37	101.09	113.42	106.66	110.05	99.372	109.17	104.2	118.08	109.09	112.88	114.03	103.47	109.95	105.53	108.14	103.45	105.6
102.84	102.12	108.05	102.56	103.01	114.64	104.96	100.88	95.98	111.5	107.37	102.28	106.67	108.5	104.88	109.53	105.5	113.86	101.64	103.55	105.85	112.24	110.44	104.98	108.79	112.15	99.713	98.192	101.35	97.444	99.513	110.82	107.07	110.69	111.08	105.65	111.9	97.306	104.35	109.31	114.37	110.16	100.86	105.47	106.4	105.21	95.146	114.48	109.45	99.609
104.19	104.86	111.23	102.71	115.24	106.94	106.68	102.98	93.786	106.6	105.92	99.863	104.65	101.36	108.19	108.21	107.27	105.28	98.614	99.788	98.749	101.83	102.43	106.59	104.86	103.59	109.03	111.59	106.15	100.97	103.71	96.09	104.75	107.87	107.38	101.63	118.21	99.283	108.64	106.92	106.5	104.67	103.17	104.98	104.19	101.29	114.98	103.64	106.81	105.88
113.7	122.51	116.45	111.32	112.35	106.16	112.47	114.73	99.839	111.41	111.45	104.35	113.66	106.87	111.6	113.38	114.34	117.27	107.7	111.46	111.56	112.23	105.41	110.87	116.55	108.36	116.33	105.04	115.41	110.19	102.76	115.52	110.32	114.46	102.26	112.85	109.5	103.65	114.19	100.18	106.5	103.08	112.38	111.92	109.24	107.43	110.49	119.5	112.81	115.01
124.41	113.09	104.23	110.32	102.82	121.59	115.46	116.71	106.43	111.48	113.74	116.31	114.05	118.12	113.65	117.71	107.77	117.43	115.9	114.96	103.66	119.81	113.66	109.57	102.97	110.44	109.96	114.08	111.35	116.06	113.01	110.39	111.6	111.13	111.44	112.97	107.55	116.52	104.14	107.22	103.43	115.33	122.78	117.21	111.29	110.74	112.66	114.18	109.01	107.89
107.11	110.29	112.39	111.57	96.771	102.57	103.46	105.97	106.78	109.37	110.31	109.72	105.59	108.2	102.45	107.45	116.24	108.3	107.65	106.9	112.64	107.33	109.12	111.57	103.13	105.28	105.46	92.012	108.03	113.12	108.43	105.12	112.32	105.82	107.15	105.18	100.52	106.49	102.8	105.1	103.19	103.59	111.01	106.05	93.726	106.13	106.75	101.46	115.65	103.71
111.1	115.81	108.73	108.31	107.45	111.66	110.26	110.97	123.59	104.39	111.09	111.03	112.26	110.01	115.31	117.75	110.52	115.54	118.93	117.09	112.1	112.79	111.51	113.79	111.17	115.12	114.77	108.99	108.52	115.49	108.27	107.87	121.6	112.72	103.72	112.57	113.16	113.04	109.82	119.19	109.58	107.14	111.32	111.82	110.39	122.18	120.32	113.33	103.15	115.44
103.17	113.24	99.435	104.7	102.76	97.729	106.56	110.67	111.8	96.99	113.38	105.61	104.3	94.983	103.76	104.87	101.94	109.61	107.8	105.11	100.51	101.16	105.16	98.272	100.39	108.25	103.7	113.05	99.51	101.16	112.9	109.29	105.29	113.12	98.183	93.367	103.2	99.613	101.48	104.4	105.6	101.21	101.81	103.44	97.767	96.585	105.13	112.46	106.39	105.9
114.03	110.77	116.72	113.45	119.79	108.24	122.56	106.53	110.12	112.22	113.02	113.02	112.63	122.12	114.06	107.33	109.2	113.39	106.16	111.71	112.25	114.72	119.78	117.87	104.29	119.87	111.01	110.1	110.93	111.15	111.57	115.12	112.26	110.64	113.52	118.27	114.8	113.14	110.62	111.72	116.9	120.05	122.98	112.52	114.04	113.61	110.75	118.55	119.74	112.53
108.07	108.63	109.39	109.64	100.59	101.77	91.425	100.7	106.07	108.91	109.22	109.27	105.88	98.361	103.6	109.44	102.26	99.987	97.836	107.2	98.072	111.41	111.91	98.855	107.78	106.61	94.406	97.508	100.72	110.25	110.63	109.27	111.98	108.49	108.92	111.88	111.46	102.43	109.03	108.2	102.53	117.34	114.93	99.605	102.63	102.2	109.31	107.13	110.25	107.5
100.82	93.158	90.024	94.281	106.19	102.19	100.07	98.745	95.776	106.76	103.44	98.351	94.131	108.84	94.428	104.88	94.616	98.439	105.71	101.31	101.04	102.33	108.38	103.98	96.153	103.48	100.86	95.882	92.536	93.265	94.809	106.16	102.14	96.349	106.19	103.51	93.292	99.891	102.73	96.824	101.06	101.34	102.19	100.06	103.44	108.57	95.113	96.495	105.74	103.38
107.26	120.86	112.78	117.21	113.53	107.75	114.44	111.5	111.17	113.69	112.88	110.91	112.53	111.69	118.38	117.92	112.12	113.84	111.55	103.66	113.52	120.11	108.38	113.19	107.94	112.2	120.15	114.24	116.17	111	114.13	110.62	115.52	116.4	105.78	108.83	115.14	100.8	103.8	114.35	122.38	115.02	121.35	115.39	105.02	111.32	107.95	118.26	110.88	114.22
109.85	112.35	103.97	107.23	109.45	102.97	103.72	114.17	104.93	111.22	108.23	105.01	106.77	116.03	107.54	105.41	105.32	102.02	104.27	101.21	100.23	95.958	96.581	111.91	100.4	101.36	117.45	103.69	105	109.5	111.91	107.59	101.23	106.34	106.42	94.886	104.22	100.73	97.039	97.555	106.37	108.19	98.459	113.61	95.046	103.11	113.17	96.989	111.45	108.24
117.1	109.91	111.02	100.51	105.08	104.43	113.66	114.1	108.61	110.87	106.63	113.29	111.34	118.31	109.62	100.69	108.02	108.87	116.54	113.81	103.77	94.489	107.78	109.45	99.805	105.47	113.17	106.93	108.41	108.96	108.9	109.26	109.29	101.8	106.38	109.36	109.48	108.01	114.91	104.65	111.11	108.21	105.37	114.02	107.27	108.52	102.73	107.61	110.16	105.34
112.88	106.04	113.66	115.53	109.48	102.07	108.26	114.59	104.83	127.87	113.24	110.47	110.13	102.15	107.43	113.42	107.76	115.81	106.52	114.61	97.737	112.82	115.92	117.07	117.5	115.68	112.08	114.85	114.6	117.84	119.04	116.14	116.99	113.91	119.76	112.95	111.17	111.14	113.54	109.5	109.32	104.76	108.98	102.64	113.08	111.35	113.14	113.41	104.03	108.06
114.87	114.36	108.73	115.75	111.22	114.55	117.54	111.88	106.52	115.04	110.13	114.28	105.49	112.81	113.38	108.14	106.15	109.19	111.99	110.97	117.26	119.43	108.89	109.74	112.98	100.08	108.89	108.67	114.32	104.43	116.58	115.52	115.95	112.32	113.26	113.65	113.99	120.98	112.81	118.32	115.47	102.13	111.36	112.49	111.17	116.18	114.5	113.59	104.89	115.98
109.37	106.49	112.67	103.62	113.28	123.3	104.61	110.7	116.47	109.86	107.48	116.72	100.9	110.24	117.15	108.75	106.27	113.21	118.5	118.13	111.66	118.54	120.19	105.42	123.52	114.56	108.34	113.8	109.07	109.86	107.37	112.95	107.23	107.04	102.93	100.88	115.04	114.3	103.51	119.43	104.96	104.64	108	107.31	110.92	111.84	110.64	114.1	112.62	117.73
106.54	96.869	99.497	97.809	102.79	103.21	94.591	95.207	103.38	94.741	105.12	95.097	101	100.13	103.31	102.88	99.221	107.09	107.1	107.48	98.443	103.13	99.098	103.74	92.71	108.05	105.22	106.92	94.813	104.94	96.672	103.96	103.19	99.043	104.48	104.74	91.205	95.6	97.925	109.49	100.53	105.11	109.7	98.988	101.62	97.709	101.34	108.95	96.002	104.05
94.776	111.25	110.99	113.38	105.25	101.8	113.05	102.81	110.89	102.26	104.48	105.74	106.45	108.58	99.621	114.8	109.66	106.97	113.95	108.47	105.33	104.08	108.3	107.09	106.56	102.59	112.54	104.76	105.66	105.01	107.1	109.04	103.84	103.33	100.48	99.913	97.609	102.8	103.31	102.15	106.79	102.58	106.47	115.08	109.76	108.29	111.28	101.55	99.531	97.905
94.816	98.96	94.35	95.749	102.4	89.465	102.74	102.98	100.52	98.721	99.458	102.24	94.841	106.41	90.897	99.827	98.205	101.9	101.06	97.981	100.93	88.233	99.945	101.59	104.05	102.17	100.89	96.867	103.36	96.062	109.01	95.29	102.16	104.3	109.98	102.65	103.27	107	102.4	104.44	105.17	105.41	105.36	95.636	95.865	101.86	100.36	106.82	94.59	108.97
117.04	115.82	117.59	128.34	126.44	113.28	108.06	115.93	108.4	116.1	108.13	115.73	119.58	114.05	114.55	111.76	123.67	124.05	115.19	120.57	111.57	114.72	109.78	119.49	103.7	118.55	119.79	123.09	119.38	125.46	121.72	116.69	120.64	120.19	111.02	112.36	116.18	124.3	119.8	113.88	116.49	116.56	122.98	118.34	119.4	123.09	114.34	117.22	117.43	121.39
98.089	97.219	90.854	100.27	107.47	98.387	92.005	97.432	89.775	100.87	97.491	96.378	106.37	97.929	94.569	101.18	93.641	98.275	105.92	101.1	106.86	99.652	102.67	99.928	87.28	103.91	101.98	100.49	107.19	97.679	96.4	108.03	99.127	100.97	102.23	106.77	105.67	99.731	113.56	101.35	102.12	105.75	93.028	103.8	95.579	96.86	100.33	95.385	86.283	108.07
100.66	99.395	107.31	101.12	93.283	100.38	93.845	102.01	103.48	101.61	95.641	98.386	102.19	97.098	102.63	93.763	106.36	96.021	97.704	98.535	101.06	95.942	108.15	94.724	107.17	105.3	101.55	99.219	96.489	98.719	98.376	92.663	96.974	93.687	101.77	100.02	95.129	96.406	108.56	101.15	101.52	96.704	96.774	96.099	106.16	103.37	104.92	99.121	100.01	100.26
101.11	109.8	111.46	91.515	107.64	110.09	102.63	101.86	101.22	104.58	100.68	104.11	104.58	106.8	107.21	107.97	103.47	109.32	105.17	98.734	108.3	100.07	111.36	110.27	109.25	107.2	109.1	109.25	98.767	98.772	109.8	103.95	108.51	109.07	104.89	91.227	101.84	104	107.5	98.29	114.26	112.99	96.681	96.265	106.06	105.25	106.9	104.09	95.484	106.26
95.932	101.53	97.438	97.701	93.829	92.718	100.5	103.08	100.78	100.36	101.06	97.597	106.65	100.18	100.16	100.74	96.481	111.7	92.773	96.333	98.41	100.32	94.403	106.9	96.437	104.09	104.53	97.289	101.72	105.93	102.54	99.694	103.51	100.63	98.43	98.09	99.702	105.47	96.202	88.907	97.757	104.12	106.77	97.44	100.35	103.34	92.497	101.28	98.817	99.054
106	105.83	114.5	109.35	99.058	104.38	109.39	106.12	109.31	100.74	98.06	108.11	107.66	108.22	101.59	101.17	101.99	106.65	101.59	109.49	111.03	110.23	113.06	101.7	103.49	96.266	99.164	102.2	111.16	101.83	102.34	96.209	107.29	113.48	99.296	105.51	105.92	102.28	106.86	102.44	100.23	108.58	103.42	111.26	101.43	109.24	110.15	102.97	107.98	91.186
103.82	103.25	100.7	103.05	104.91	106.41	101.54	108.92	101.32	96.921	107.69	106.62	106.99	119.94	113.86	103.26	110.85	96.587	98.095	98.818	107.19	111.49	95.246	107.41	106.37	103.46	106.13	109.54	107.56	108.43	108.09	112.69	104.39	108.27	115.21	109.2	97.003	106.4	105.87	107.33	104.55	98.987	103.55	95.01	100.93	109.58	107.15	105.87	105.03	111.16
102.36	104.98	113.77	103.1	119.44	102.67	110.11	112.75	115.67	105.27	107.47	105	104.97	101.23	106.85	100.79	101.71	99.262	110.38	111.59	108.9	101.8	95.175	107.65	106.2	107.44	104.6	106	109.63	111.35	108.9	101.95	118.26	106.81	93.918	104.22	100.98	96.267	105.28	108.55	105.97	104.79	105.99	110.9	104.65	104.45	103.89	103.24	105.07	116.57
114.76	109.21	110.36	104.31	109.88	117.72	111.84	112.43	111.76	110.26	117.27	113.76	122.83	111.75	108.29	102.84	111.03	109.41	103.12	112.39	113.59	112.04	111.54	116.16	115.63	107.88	111.75	112.01	113.32	110.03	107.78	112.56	113.71	119.58	116.53	101.73	114.8	105.93	111.23	109.76	114.61	115.54	110.42	118.53	110	113.89	116.11	116.21	112.63	115.15
102.36	91.041	103.84	99.891	110.23	96.812	99.011	100.67	102.89	98.258	103.53	100.53	88.841	105.28	92.055	101.65	90.453	104.81	108.67	97.32	96.301	104.99	100.2	105.91	94.631	91.764	95.961	106.59	100.22	109.97	95.398	101.87	103.47	109.81	101.5	105.37	94.847	103.03	106.01	95.998	102.13	95.813	99.149	97.282	98.947	85.114	105.73	100.23	109.91	94.912
108.12	97.523	94.452	92.941	96.025	100.11	98.297	96.904	101.47	101.05	96.221	102.32	108.95	97.021	108.64	90.548	102.27	98.902	94.912	94.017	110.42	98.928	107.79	100.32	101	99.819	96.971	102.1	102.16	100.46	98.449	104.55	100.32	97.981	100.18	99.176	92.371	101.07	101.13	112.66	105.61	96.968	92.224	105.19	100.06	109.31	96.634	91.817	116.95	102.44
106.32	117.22	94.912	110.65	116.62	104.46	103.53	113.05	103.22	110.36	112.16	115.08	112.99	107.74	104.15	107.16	108.25	101.89	102.32	109.48	116.15	106.04	110.37	104.47	108.87	99.011	108.39	102.28	112.34	102.51	108.48	114.94	104.65	101.78	102.43	111.38	105.39	100.26	104.1	102.77	105.88	113.23	104.6	96.577	107.47	115.03	112.61	109.08	105.58	110.05
109.24	98.899	116.77	110.15	113.11	98.903	102.32	108.33	104.97	114.33	104.26	107.27	102.81	107.93	111.52	114.84	101.96	99.353	108.02	105.89	104.88	109.33	100.3	101.79	108.83	108.73	107.94	110.75	99.505	97.384	101.62	108.68	104.49	101.75	102.02	99.456	109.68	108.47	106.21	115.09	107.29	110.98	102.72	107.92	105.03	115.61	102.08	113.25	100.89	108.42
109.96	109.99	113	106.74	114.05	116.48	111.64	108.51	112.13	117.45	112.89	110.88	117.11	109.93	108.66	111.46	110.47	120.23	109.6	119.4	112.55	108.82	117.57	113.03	103.54	113.7	117.83	112.93	123.07	111.91	105.67	112.12	113.54	103.52	114.66	109.46	117.02	107.38	115.92	106.74	108.62	107.25	113.6	116.04	112.2	111.52	105.67	118.87	113.23	102.43
113.45	108.82	100.46	107.26	103.25	104.04	104.71	110.38	110.78	107.8	110.6	103.59	107.85	112.17	111.39	104.05	103.4	110.62	98.285	104.23	112.74	102.51	112.13	111.55	105.87	102.67	109.31	105.13	107.13	108.5	105.99	114.41	116.09	110.28	109.29	104.16	107.05	95.828	103.9	112.89	115.55	114.04	103.29	111.54	107.3	115.89	107.6	114.59	102.2	102.46
116.1	111.19	109.92	106.09	104.53	104.54	100.41	110.34	99.924	113	105.26	108.85	114.99	105.19	100.65	104.73	107.56	95.773	110.36	100.25	115.15	107.1	103.99	102.12	114.68	97.338	95.958	113.88	110.68	111.82	109.73	109.94	108.98	105.89	105.32	103.48	105.24	102.92	94.57	103.31	109.77	109.08	106.93	109.32	112.07	106.19	110.82	99.252	110.5	108.92
105.23	101.19	112.05	110.39	103.35	101.93	107.44	103.29	103.41	113.55	99.834	97.617	115.94	102.11	104.13	106.46	105.06	110.63	109.21	105.7	108.38	103.1	102.2	107.15	106.94	107.75	109.06	98.546	100.11	111.48	114.01	94.143	104.03	114.14	104.65	105.18	101.77	105.63	104.98	104.62	106.6	100.74	108.78	101.18	92.923	109.66	114.62	107.48	93.826	99.856
104.27	103.08	107.76	113.81	114.66	106.12	114.18	119.52	102.91	117.82	104.06	103.21	114.99	104.06	112.49	110.33	106.81	107.97	114.49	110.49	115.45	107.2	105.93	109.28	111.7	104.72	107.49	115.04	113.17	112.16	110.17	109.65	111.96	115.78	116.73	111.19	109.5	104.05	114.03	123.02	108.61	106.86	117.74	114.55	112.97	110.24	109.76	103.55	108.62	110.82
110.86	114.02	107.09	104.52	104.19	104.04	103.66	97.585	108.96	99.071	109.6	101.68	107.72	101.66	95.872	109.73	109.78	119.42	105.08	105.97	110.31	115.53	104.66	111.12	103.59	106.33	105.24	103.43	104.97	94.622	109.83	106.85	100.2	106.96	109.67	107.82	104.03	112.44	110.34	116.31	109.4	97.436	109.19	112.53	107.12	98.908	104.18	97.204	105.76	100.49
95.72	100.15	106.12	96.028	96.337	100.73	90.986	97.804	100.11	90.834	98.236	101.76	97.448	103.57	93.086	95.63	106.27	103.91	91.399	99.26	101.88	95.835	96.353	95.265	96.17	101.89	101.9	96.841	82.392	91.406	105.79	95.675	104	95.441	90.909	89.272	97.632	103.86	95.123	100.48	99.758	86.672	99.648	98.857	103.73	104.09	101.18	103.24	97.379	108.45
104.93	104.04	97.401	101.59	109.78	110.68	109.03	101.09	111.03	107.4	104.91	107.25	104.15	94.466	97.482	110.29	102.31	106.54	104.88	107.53	114.98	100.91	102.47	105.23	113.87	106.25	110.69	102.53	102.38	108.9	92.2	110.82	96.4	109.36	105.02	104.71	102.21	107.61	106.37	112.08	105.51	112.27	91.536	100.5	103.56	99.762	96.811	105.75	108.27	99.002
106.4	95.969	99.576	106.79	109.62	105.27	116.3	107.19	110.81	106.51	98.173	110.81	112.23	109.34	104.69	102.09	100.62	105.85	109.57	118.77	109.2	107.67	115.19	107.27	102.67	98.289	107.63	107.5	99.26	109.75	111.57	103.44	99.092	106.16	99.987	97.045	109.22	102.51	104.5	93.955	106.11	105.99	101.92	105.5	107.9	108.74	101.55	103.09	102.42	103.25
95.906	99.367	115.41	109.01	108	106.64	100.76	107.75	98.002	109.95	107.65	95.381	101.25	108.39	106.26	107.51	102.99	96.948	114.33	99.548	109.95	102.7	108.41	104.29	117.9	113.95	110.18	96.461	109.16	100.68	109.6	112.7	99.058	102.01	103.59	101.95	98.147	107.68	109.44	112.14	100.21	101.43	106.96	102.8	102.75	105.8	108.51	96.614	104.05	107.42
101.18	104.52	104.17	111.64	102.12	102.4	99.3	105.88	112.53	98.069	104.93	101.59	104.76	110.44	104.16	111.97	109.89	108.72	104.54	98.604	99.873	114.64	98.909	106.48	100.01	109.11	105.36	101.65	104.36	113.32	116.54	108.02	110.05	108.57	105.91	110.79	103.74	108.51	101.82	108.08	118.86	102.19	103.51	108.84	102.31	106.59	106.79	101.69	102.82	103.29
105.97	105.87	100.43	106.62	95.031	99.266	104.35	108.5	101.62	104.63	108.76	103.46	104.16	102.04	111.07	109.72	109.62	111.06	109.28	105.31	103.45	98.799	104.39	114.76	108.9	105.25	97.393	98.357	99.202	105.13	108.84	106.4	98.733	102.34	109.83	107.16	101.53	102.71	106.36	102.32	104.41	99.397	110.96	94.916	106.14	106.74	107.41	105.66	105.39	98.838
106.01	111.69	111.65	106.46	112.05	114.13	105.33	105.15	115.47	110.91	120.11	113.46	115.68	113.64	107.43	113.24	113.42	109.01	116.19	106.88	109.09	118.62	110	108.01	112.69	117.91	113.22	107.91	105.77	115.88	107.07	107.39	107.23	107.08	122.01	111.78	114.21	111.91	116.89	105.73	114.45	110	107.14	111.28	111.9	109.52	119.07	107.11	115.89	113.67
109.89	110.21	103.26	118.58	106.89	105.51	115.28	126.65	113.81	109.87	121.72	111.21	111.54	108.41	115.06	104.42	109.93	122.11	117.55	118.46	113.97	106.66	121.15	111.69	113.44	105.54	115.61	106.55	114.57	115.88	104.02	103.14	111.86	108.75	114.47	112.31	101.59	110.98	112.07	113.11	110.04	115.88	105.08	113	111.98	111.43	113.14	109.15	116.93	110.98
107.72	105.38	99.956	105.34	112.64	107.87	102.8	105.09	102.28	106.95	107.66	117.48	99.645	107.56	110.6	110.66	110.62	106.65	112.18	108.08	112.7	100.97	105.48	103.09	97.312	109.14	107.92	111.62	109.44	107.44	106.31	109.06	102.82	104.07	107.61	108.72	104.05	107.2	96.276	108.34	107.66	98.314	104.99	108.75	101.25	109.84	99.681	111.42	109.11	102.86
106.61	110.83	109.23	107.52	111.38	106.9	106.67	108.15	103.83	107.03	111.76	110	107.42	106.07	113.25	106.16	110.16	110.03	109.98	110.04	102.62	105.27	103.74	111.15	103.24	110.81	114.12	112.96	105.04	117.43	112.01	100.35	106.85	113.06	115.11	104.61	105.68	107.55	111.23	103.65	104.09	112.29	116.09	103.56	105.43	112.95	116.72	116.52	108.76	110.8
107.8	108.2	107.5	112.47	109.3	105.98	111.93	113.5	98.1	108.26	109.61	100.99	113.31	116.32	111.4	107.36	111.72	102.83	108.63	98.149	115.49	114.93	113.8	112.46	110.13	108.55	109.39	104.13	104.49	119.17	103.04	116.19	97.103	110.55	111.82	111.62	110.89	109.2	114.9	122.63	114.67	111.86	108.57	107.85	108.8	114.49	109.73	114.24	111.5	100.54
112.15	114.75	105.6	112.26	103.17	113.35	98.255	100.63	112.24	104.47	103.15	106.88	102.81	101.33	109.83	103.7	113.3	105.87	104.29	93.159	102.02	112.96	106.3	106.39	100.78	107.03	96.605	95.45	108.74	105.22	102.37	95.325	101.41	108.38	97.762	108.62	104.05	102.34	107.45	97.558	103.49	104.78	106.73	104.6	111.31	103.76	111.44	106.44	101.84	114.76
99.647	94.167	96.718	99.24	101.78	103.72	99.61	87.651	86.873	102.61	89.326	105.9	97.892	99.572	98.766	96.531	99.637	97.769	102.21	102.51	94.415	107.17	106.08	98.609	93.492	106.7	96.47	98.818	107.88	97.022	98.991	97.222	101.13	99.309	90.275	102.31	101.07	94.453	99.078	100.08	93.074	92.904	105.93	104.3	88.57	103.93	106.89	109.22	101.9	93.771
103.91	113.63	109.41	114.79	108.58	113.81	115.02	111.33	116.77	109.26	111.16	107	112.77	117.11	111.49	115.84	106.58	109.8	115.88	111.01	115.54	111.72	110.64	111.95	115.6	105.79	112.82	106.26	119.56	96.871	112.62	116.78	111.28	121.15	97.413	116.15	113	109.5	110	113.39	112.88	111.24	114.86	101.03	111.53	110.51	110.7	105.99	112.87	114.5
106.37	101.57	110.3	111.1	110.12	122.5	114.27	110.53	100.92	109.2	111.82	113.68	117.89	119.11	112.27	114.24	111.77	117.48	115.4	113.38	115.33	119.45	108.65	118.87	112.12	109.1	99.947	112.31	108.21	113.32	121.62	109.62	112.11	119.64	118.41	125.56	102.01	115.6	108.15	113	108.54	110.06	118.48	119.8	110.01	121.27	102.46	111.15	118.1	114.91
99.167	103.32	108.51	104.43	98.127	92.256	105.26	95.449	98.216	94.96	102.06	108.92	99.145	107.03	99.824	104.69	97.663	92.38	100.28	111.66	112.99	100.55	104.17	105.27	110.2	103.12	95.973	105.65	107.31	102.62	106.78	97.143	105.45	99.885	96.448	100.32	91.374	107.27	104.29	94.414	103.39	96.392	95.714	101.1	105.68	99.194	96.643	107.01	105.24	95.523
109.26	115.79	118.18	107.97	109.43	121.53	103.67	118.88	108.56	115.64	101.12	119.39	117.79	110.48	108.91	110.21	107.5	111.21	104.21	111.1	118.73	114.54	113.34	112.63	110.15	110.12	110.5	111.09	104.31	111.83	118.04	108.98	104.12	115.23	108.85	106.71	116.15	115.62	104.24	114.42	109.51	119.19	110.9	111.11	110.74	118.85	111.44	110.58	111.27	118.69
117.13	123.71	129.85	113.4	120.49	110.8	112.54	117.58	113.99	116.2	109.22	112.36	113.98	119.4	115.93	111.29	110.92	123.22	118.75	123.85	117.15	118.68	118.77	120.2	121.82	113.8	115.3	114.84	112.74	120.15	120.72	122.6	114.76	107.12	116.73	121.11	118.55	119.29	123.87	124.3	119.73	117.19	107.94	115.31	121.19	119.21	115.36	120.17	111.2	114.66
110.99	106.38	105.63	111.42	97.734	109.42	105.11	105.3	104.62	114.7	114.96	105.03	112.53	112.14	117.12	111.62	113.15	106.68	106.56	108.33	104.35	116.99	108.53	120.68	114.95	109.76	110.8	105.49	117.97	108.62	108.15	112.26	107.46	99.147	106.32	101.66	112.8	111.81	107.1	107.58	113.65	114.15	111.69	116.34	106.22	106.14	109.88	107.64	103.13	116.59
104.58	119.68	110.65	115.9	118.13	108.93	110.62	103.99	106.22	111.33	114.98	104.36	109.52	103.99	109.48	115.38	105.37	113.64	102.77	104.49	118.39	107.78	111.83	113.21	109.51	112.68	116.04	115.4	106.15	113.09	106.49	106.69	115.11	112.04	112.71	110.62	107.16	106.64	103.16	112.36	110.68	109.24	114.43	105.99	106.68	112.7	107.51	123.28	108.24	108.24
105.48	105.62	102.87	106.4	106.27	111.45	105.17	106.25	101.63	106.16	103.34	107.63	109.57	104.85	113.63	107.85	105.68	108.84	114.81	108.15	97.492	105.95	106.22	102.66	107.43	113.65	111.31	108.66	109.64	115.23	107.23	103.64	101.76	101.62	105.78	102.24	106.44	105	104.25	107.99	102.71	110.08	103.69	105.99	107.05	111.22	114.46	102.26	111.15	94.547
98.92	102.99	102.98	103.86	104.46	97.873	109.69	100.79	99.444	103.88	96.9	107.46	105.67	107.65	108.73	106.07	101.04	102.22	100.78	104.51	103.35	105.29	102.17	99.305	96.065	111.76	106.23	110.07	105.08	95.793	100.9	109.22	105.3	105.43	108.81	103.94	102.98	101.58	92.706	107.16	102.67	100.07	107.7	103.16	109.52	101.45	104.85	103.1	101.66	103.33
97.964	88.946	83.764	92.924	92.848	97.429	108.48	103.18	98.493	98.76	96.028	91.825	101.88	101.82	104.31	99.242	97.953	96.411	100.6	108.5	98.329	97.784	105.79	103.42	108.64	94.081	104.34	105.15	96.871	95.522	110.42	94.924	107.1	99.815	102.57	109.55	98.259	96.394	101.98	97.238	93.382	107.33	104.65	106.23	108.19	100.26	91.283	111.46	94.755	106.43
104.53	111.79	106.37	104.04	106.33	100.94	109.11	104.69	107.2	103.29	102.88	109.53	103.16	110	109.33	104	101.56	114.72	104.53	107	105.2	91.117	109.69	101.94	104.65	98.528	106.7	98.918	108.56	107.69	98.325	101.2	105.47	106.76	102.63	105.09	108.47	108.96	114.36	104.95	107.47	108.82	113.67	108.61	107	97.383	112.07	112.24	107.27	110.59
105.27	110.63	99.952	106.87	113.05	105.36	109.41	100.17	103.42	99.672	105.46	110.16	98.087	103.99	106.81	101.88	112.88	106.93	109.12	108.84	105.32	114.9	105.83	105.24	100.24	104.86	110.98	102.63	101.85	100.7	102.71	101.93	114.71	106.37	102.22	109.2	108.88	103.47	96.757	107.18	104.27	112.4	114.3	111.41	101.17	108.41	99.328	95.617	102.62	108.15
106.22	107.11	99.717	107.19	108.28	101.51	103.28	115.77	100.99	103.15	114.53	110.61	106.6	124.43	97.902	108.06	107.4	105.79	115.08	109.75	111.83	105.75	104.86	102.7	104.73	99.955	100.9	99.099	111.17	111.44	120.24	111.9	110.79	103.53	108.73	108.32	104.91	112.16	99.224	106.75	111.39	101.05	108.84	110.7	107.3	110.29	99.241	103.58	109.79	106.48
104.23	101.37	106.46	103.5	112.73	111.49	104.45	105.87	98.925	101.78	96.04	103.23	102.78	107.53	108.39	106.54	106.69	108.48	106.94	98.382	100.37	108.6	102.01	108.31	110.95	108.95	101.49	108.94	105.38	113.87	108.57	102.66	107.98	106.02	107.18	106.11	111.09	104.25	108.67	103.81	104.41	103.16	104.29	109.88	106.98	112.81	113.36	108.43	105.45	110.58
103.81	105.26	98.978	103.32	114.28	108.25	110.04	112.91	108.93	116.24	107.43	109.24	109.02	103.68	104.22	115.28	107.44	120.96	104.63	105.75	111.37	105.68	107.17	99.608	110.63	105.34	98.986	103.21	110.42	108.04	103.63	113.06	98.019	107.02	95.781	102	111.95	104.07	108.85	93.315	114.87	99.832	96.13	108.56	106.22	100.72	109.88	114.07	107.94	117.37
99.686	107.63	100.99	103.17	109.84	105.19	102.15	103.41	105.99	108.66	110.04	107.33	101.64	99.792	104.79	107.34	108.16	110.69	105.69	112.47	104.99	112.51	106.67	109.45	96.364	110.34	100.3	97.237	106.7	108.37	106.54	106.82	113.47	100.82	103.19	110.56	109.8	106.02	97.561	99.547	109.95	97.878	99.45	106.5	96.715	104.83	101.85	105.26	108.21	104.51
112.43	116.8	113.69	104.42	102.64	109.46	108.98	107.93	114.38	107.22	113.75	107.05	110.48	113.5	107.61	108.82	106.84	107.44	111.9	108.82	106.25	103.45	108.34	108.32	113.31	106.86	109.79	112.02	112.23	109.5	107.55	113.95	115.92	103.98	112.49	112.2	106.39	113.17	105.65	113.79	111.49	117.62	109.68	112.19	105.4	111.76	102.96	106.41	108.06	119.13
99.023	96.457	105.62	93.344	96.438	92.897	91.674	101.16	100.61	101.53	94.099	106.32	91.146	96.263	103.06	96.746	87.721	103.57	98.859	95.698	100.49	104.43	99.201	97.204	103.71	102.61	105.52	98.134	91.879	103.12	101.46	92.64	100.52	90.877	101.97	101.2	102.75	107.8	92.095	100.43	103.97	104.18	95.218	97.867	85.791	101.96	93.494	101.97	105.9	101.84
105.05	105.5	100.78	108.72	107.48	107.31	109.65	104.73	104.79	106.08	104.52	105.22	101.69	110.3	107.08	105.4	108.99	109.27	106.61	106.41	99.395	115.13	107.9	119.03	107.68	104.84	111.35	102.3	110.73	104.7	102.3	109.48	100.75	108.57	102.87	102.23	106.8	104.77	109.61	114.74	95.345	113.48	112.66	112.44	108.13	105.83	108.78	109.39	105.23	105.72
94.156	103.11	90.314	98.633	91.573	93.406	99.277	96.992	102.83	103.14	96.039	102.22	95.161	87.198	101.35	101.33	102.31	90.568	97.862	98.896	104.06	94.551	96.181	98.321	99.872	96.377	97.014	97.927	106.99	103.87	109.17	101.52	105.11	98.676	104.06	101.92	97.302	103.54	105.91	108.2	93.04	102.38	107.38	101.98	97.553	101.11	97.871	104.92	101.44	108.71
118.06	112.79	114.45	110.21	118.61	106.55	105.75	117.98	104.8	108.35	113	100.52	114.99	116.58	111.01	112.14	112.57	108.95	111.98	112.61	114.5	108.77	116.07	108.32	121.43	117.2	120.34	108.11	118.02	117.23	118.41	105.42	103.97	112.15	104.02	121.06	99.168	118.28	114.75	118.13	116.43	111.78	105.94	106.15	111.09	112.17	113.45	119.12	113.16	115.31
100.17	108.25	113.46	109.33	106.44	107.36	111.65	106.56	103.36	106.22	103.54	104.01	90.129	105.27	111.86	105.87	105.53	97.75	104.77	104.8	106.63	103.61	101.45	106	109.59	107.27	107.54	108.85	109.06	112.22	105.92	102.92	109.96	100.3	100.65	103.57	99.43	118.47	110.28	111.11	109.7	115.49	103.82	111.6	113.32	102.4	108.59	110	103.42	111.25
112.25	117.42	107.18	109.79	112.29	110.66	105.17	115.02	118.73	112.53	111.74	108.9	113.46	118.73	105.75	106.15	115.19	118.03	109.85	117.36	108.06	117.55	115.89	106.63	110.7	117.54	117.58	121.75	112.33	106.84	111.71	109.38	108.55	109.98	111.99	110.86	114.19	113.56	111.14	112.81	107.7	107.24	110.32	107.98	126.11	108.48	117.54	115.44	105.37	110.48
95.16	103.77	99.365	111.01	109.97	101.89	109.66	114.77	100.99	108.01	116.22	105.77	101.4	102.3	103.26	100.59	109.44	104.38	96.732	100.07	110.03	112.51	106.65	108.72	101.14	98.066	108.17	105	100.52	102.73	100.27	102.27	112.25	104.31	104.72	110.81	99.907	104.95	102.21	104.6	110.18	109.37	112.69	116.99	108.48	108.31	102.27	113.02	108.97	106.75
106.99	95.519	108.35	112.87	106.55	106.78	112.96	105.74	107.39	98.91	106.63	109.23	109.99	107.56	101.76	107.02	103.38	106.38	95.289	104.42	99.829	101.59	98.164	107.48	109.24	94.917	99.713	109.35	102.87	104.79	109.66	98.567	100.19	100.5	98.213	104.66	103.42	106.38	110.41	101.35	108.91	113.55	110.31	109.18	106.9	113	105.47	100.09	102.41	96.259
100.32	107.19	93.725	95.703	93.44	100.84	101.15	93.688	105.05	99.786	96.569	96.231	106.16	101.72	101.51	96.919	105.53	99.683	95.459	89.076	98.585	100.26	87.565	95.571	91.546	97.223	98.248	102.66	106.31	88.248	95.754	102.13	98.397	102.91	98.082	96.861	97.84	100.8	111.78	88.85	96.208	103.05	94.305	90.056	104.92	92.366	103.53	99.246	99.715	100.62
108.31	112.77	101.8	97.097	110.55	112.62	102.98	107.77	101.56	96.417	101.99	103.67	100.26	104.48	102.14	109.67	111.31	102.11	107.45	105.9	102	108.89	108.53	100.75	103.61	102.77	108.48	106.23	103.95	105.4	106.45	107.71	102.69	112.73	108.13	110.61	104.08	107.56	103.21	108.07	109.99	100.18	102.71	112.97	97.885	103.07	112.92	110.64	105.72	101.45
99.346	95.378	98.644	111.96	95.897	94.854	101.19	94.163	104.45	96.797	102.63	102.5	103.42	102.53	91.026	113.02	102.73	100.51	102.37	100.5	101.82	112.52	99.818	102.06	95.143	98.228	102.13	98.552	93.759	105.13	94.954	97.278	100.73	100.89	104.67	102.36	105.09	100.65	111.13	96.215	110.38	99.359	108.22	106.67	102.74	93.484	90.823	93.244	106.86	97.884
104.76	92.737	98.715	111.68	100.25	95.922	95.433	102.05	94.632	101.49	107.44	103.93	105.03	98.17	103.44	111.63	99.112	104.35	103.75	102.05	94.648	97.123	92.653	93.223	96.31	102.29	102.5	105.04	103.3	95.276	101.93	97.215	107.59	95.586	108.91	88.041	95.61	93.609	92.98	101.3	99.535	96.292	90.372	90.491	98.835	112.99	101.58	98.054	99.402	97.074
100.79	91.097	102.3	98.38	105.31	94.77	100.46	101.46	101.92	103.16	108.24	102.81	102.47	104	97.366	102.37	96.802	106	107.35	100.73	100.34	104.76	98.591	110.21	98.636	101.35	95.799	103.02	97.024	99.593	99.627	100.42	101.91	97.222	89.95	108.76	97.625	104.84	102.36	92.785	97.103	102.65	99.817	100.89	105.06	100.21	103.21	106.15	97.196	100
107.1	100.12	99.47	95.934	108.18	101.93	105.26	108.07	109.69	99.659	111.2	95.813	103.46	106.94	104.6	101.74	105.88	101.4	107.44	109.17	98.565	107.73	105.24	104.35	101.22	100.61	101.04	114.35	111.09	108.68	105.7	99.652	106.36	101.26	111.6	100.02	106.28	98.035	104.56	101.11	105.38	102.79	108.41	111.62	104.73	108.99	113.85	106.73	100.9	98.455
100.76	92.435	101.95	93.537	106.53	93.951	105.57	103.16	95.927	97.267	100.52	100.89	104.2	107.92	105.18	94.655	102.84	97.318	109.89	99.238	101.6	92.41	100.88	102.37	93.105	95	102.1	96.357	95.185	101.26	104.38	94.026	98.419	101.83	100.56	98.603	95.828	100.4	96.428	91.401	101.64	98.319	98.45	103.41	97.152	107.6	105.89	96.899	96.58	97.518
121.57	116.91	105.85	119.79	112.72	118.63	113.78	111.16	116.6	114.64	116.91	121.81	113.63	110.58	121.44	119.42	103.57	112.03	119.02	121.5	108.66	118.72	119.72	117.04	114.57	106.43	119.41	111.63	113.94	119.44	116.19	119.18	109.66	116.84	112.87	116.44	121.53	115.59	120.41	122.3	117.38	115.03	115.56	122.4	118.62	107.99	121.21	115.71	122.55	117.29
108.06	105.71	111.41	104.56	113.46	112.43	102.75	114.82	106.13	109.77	111.8	113.64	116.33	114.3	112.4	118.18	108.31	111.12	108.45	126.64	113.99	122.85	110.07	105.56	105.52	107.99	121.8	114.08	106.55	113.11	113.91	110.31	102.7	110.89	109.95	109.25	109.18	114.41	107.4	120.48	105.61	116.09	112.49	103.64	108.89	106.74	113.63	108.84	108.62	109.65
109.81	110.64	120.73	105.56	113.49	106.88	121.87	107.26	106.58	123.7	120	115.96	116.83	118.09	117.73	112.12	109.55	108.41	111.84	107.56	111.08	106.12	114.91	120.11	119.81	112.58	112.95	106.62	111.33	118.06	118.01	113.7	113.76	110.85	111.07	106.27	112.93	109.46	124.81	110.93	113.13	118.75	115.83	105.57	121.47	111.33	108.91	108.38	110.69	106.27
106.86	115.62	98.047	101.08	93.201	97.814	107.43	113.92	110.82	110.86	108.75	106.92	103.42	104.94	115.94	115.53	107.35	105.08	110.35	109.46	105.44	101.23	103.87	105.89	103.34	106.21	106.4	104.23	99.944	102.91	102.88	104.67	98.084	99.86	103.62	107.09	108.93	109.71	104.2	98.645	98.764	114.37	97.679	112.96	101.26	110.42	96.768	98.911	109.06	106.51
107.99	108.06	103.01	106.14	121.27	112.61	105.82	99.761	121.72	109.99	111.12	113.49	110.49	109.51	118.53	117.48	114.19	106.12	115.19	107.56	115.23	99.922	101.48	107.42	111.87	105.05	102.68	108.45	115.95	110.68	108.55	108.13	109.95	109.58	116.15	110.82	112.53	115.26	108.88	112.16	111.81	111.42	122.04	113.63	109	108.1	101.37	116.04	103.46	117.37
110.54	111.73	107.48	95.194	102.3	107.04	112.25	101.09	108.17	107.47	99.758	102.42	110.01	111.54	115.52	93.257	102.63	91.772	99.24	101.31	100.34	104.08	116.71	97.914	95.574	102.3	97.768	97.755	97.682	103.17	101.97	97.341	112.26	91.757	111.62	118.42	106.19	110.77	103.8	99.163	106.26	106.08	105.76	105.96	103.8	105.63	103.06	98.436	108.9	107.43
119.65	115.74	107.72	114.27	118.44	116.27	110.21	120.11	106.98	110.4	125.73	114.02	105.68	110.83	111.45	107.91	113.97	107.49	110	118.33	119.65	114.11	112.4	112.98	113.96	111.49	116.33	115.66	117.01	112.91	108.09	119.5	114.66	112.56	100.89	117.21	113.4	119.91	113.35	113.8	118.61	112.03	116.93	114.14	115.61	112.89	118.62	109.54	115.03	114.48
109.3	101.37	108.69	110.2	109.97	102.22	111.63	114.98	109.57	111.86	112.87	103.28	111.52	114.68	104.94	115.48	98.457	120.86	119.47	109.95	109.95	104.55	104.09	119.01	120.75	112.84	117.37	110.82	113.36	113.52	107.75	102.41	108.19	113.1	110.74	106.17	112.9	104.97	111.46	101.27	121.15	103.62	114.29	102.06	106.73	105.96	115.8	122.21	114.02	119.29
103.22	105.2	100.84	99.245	103.44	109.57	96.901	110.4	112.32	105.68	106.04	100.6	107.45	104.47	102.9	109.18	106.11	111.84	100.59	101.19	108.87	102.42	110.75	99.311	103.9	103.82	102.18	104.37	107.04	103.36	101.55	104.01	94.479	103.14	106.55	101.46	95.889	115.36	100.59	103.7	106.52	103.75	101.55	101.39	109.68	106.84	102.85	104.92	103.32	106.05
99.53	94.537	101.13	108.06	114.62	112.82	105.27	102.9	102.82	102.57	109.95	105.46	110.38	100.95	109.2	110.44	110.62	113.36	107.94	108.85	109.51	107.8	103.11	107.34	111.79	115.44	108.6	101.73	100.39	109.13	112.23	110.89	104.35	104.88	108.68	109.6	97.521	101.7	104.63	112.73	113.79	99.029	105.83	98.994	116.03	106.46	109.61	100.83	110.99	102.9
108.36	104.69	108.09	104.83	101.48	112.37	99.863	101.91	111.53	112.39	113.3	106.46	111.01	108.98	105.77	109.67	101.52	106.2	97.528	108.94	103.87	105.63	109.5	110.46	108.36	104.64	100.02	106.06	105.18	110.7	100.7	103.31	95.886	109.93	104.86	105.16	101.06	97.134	103.49	112.71	103.28	118.42	109.79	107.23	98.8	105.15	108.08	108.78	108.7	108.97
110.43	99.999	112.73	107.73	99.964	96.814	108.67	106.53	105.52	101.71	106.06	109.33	100.62	110.77	101.04	105.73	91.052	105.92	102.98	110.71	114.9	107.5	100.79	98.107	110.76	101.22	98.726	106.27	101.1	107.49	98.871	104.69	115.55	100.78	117.09	110.46	109.59	92.142	110.2	100.5	103.73	98.874	112.57	101.94	105.12	101.3	114.09	106.2	97.881	102.78
104.76	109.02	116.44	98.329	107.87	105.23	107.8	101.2	109.64	114.79	104.16	108.39	112.56	98.612	96.627	111.41	100.33	106.77	102.62	106.32	97.967	105.23	108.1	104.92	103.77	116.23	115.85	110.36	100.96	100.97	110.37	101.9	101.74	104.37	94.77	100.91	111.73	101.74	99.34	101.63	105.04	96.455	106.17	104.57	105.8	103	106.84	100.55	104.25	98.401
95.923	112.04	110.23	107.67	107.59	101.98	110.7	105.67	112.09	109.75	105.44	106.31	107.98	99.614	105.07	111.09	106.19	111.48	101.59	105.86	100.42	96.201	105.18	113.98	111.67	106.6	107.17	97.928	105.3	108.75	108.37	106.9	102.81	101.31	109.99	98.677	104.2	106.41	102.37	109.43	111.23	111.46	97.458	105.7	100.21	114.33	93.576	98.676	112.1	104.17
107.27	103.9	104.88	107.87	105.32	100.44	105.9	105.75	100.51	107.74	99.656	103.38	108.51	108.1	106.93	99.585	98.069	101.44	105.18	109.29	104.92	110.01	104.02	105.57	110.6	103.79	109.23	97.934	104.9	109.52	114.86	101.15	110.43	104.35	106.23	115.01	108.61	101.17	108.08	104.55	107.65	108.82	103.57	106.16	106.73	108.93	108.58	103.28	99.52	107.6
103.14	98.465	105.15	105.27	107.15	104.57	103.71	113.48	102.09	104.16	110.3	104.34	99.254	108.69	102.78	106.7	107.95	108.48	110.97	106.81	103.69	106	107.22	109.53	108.07	111.61	120.53	110.11	113.22	105.32	107.23	108.39	105.34	113.91	111.64	102.89	104.7	105.62	100.19	103.37	95.428	102.98	105.29	103.33	111.13	109.42	108.19	99.78	101.13	107.9
116.03	109.04	118.85	125.63	119.41	125.06	111.94	112.38	116.49	124.98	123.21	127.48	117.12	116.95	118.13	113.48	122.06	121.42	119.56	118	117.14	114.96	115.45	115.87	124.57	121.4	118.83	121.63	121.36	127.18	118.4	119.24	116.08	116.14	111.43	120.82	119.3	116.36	113.78	110.47	121.86	107.54	127.96	116.56	112.33	124.39	115.16	117.1	120.81	116.91
100.13	112.45	105.37	107.54	108.91	105.87	103.06	105.65	103.81	106.51	111.07	107.73	116.49	99.388	111.76	108.74	100.33	105.63	105.28	108.29	110.33	100.15	102.76	110.84	103.38	114.41	103.61	105.91	99.19	103.3	109.62	100.99	107.68	103.12	105.59	116.05	106.63	109.95	102.11	112.98	100.78	101.6	108.61	107.48	98.959	103.09	110.15	105.98	103.79	103.44
105.88	113.27	106.43	108.84	97.48	107.61	100.09	103.28	110.43	102.52	98.676	103.15	102.71	104.69	105.75	95.484	104.93	105.42	103.9	113.41	110.84	96.661	104.21	107.05	106.66	101.89	107.29	103.63	100.38	102.34	111.46	103.38	103.76	110.41	108.49	104.17	98.933	102.23	102.03	98.639	99.012	118.95	111.24	106.02	108.34	108.78	109.29	103.52	106.32	104.52
110.81	103.92	106.71	110.2	115.51	110.09	107.29	99.279	109.86	115.57	106.73	100.28	108.68	114.16	112.23	103.92	102.71	101.32	102.06	104.62	118.55	103.8	112.07	112.67	107.25	108.61	101.41	105.85	104.85	100.89	105.29	104.38	110.65	105.97	110.14	101.34	102.21	103.08	106.15	101.32	104.42	109.29	106.47	102.37	102.22	98.661	104	111.95	112.92	99.571
102.18	106.85	111.71	103.47	104.65	103.94	102.21	106.66	106.33	107.23	108.58	106.35	104.37	109.12	109.99	106.34	112.35	111.89	113.97	95.138	107.59	113.79	114.51	104.65	105.44	104.49	110.45	111.71	104.79	106.74	106.43	100.38	105.11	108.18	104.19	107.74	96.571	111.06	102.97	97.768	105.25	106.03	99.883	107.73	95.385	100.16	105.7	108.32	108.14	99.419
104.72	115.42	104.43	104.18	108.39	104.17	103.32	106.87	102	104.35	105.89	107.71	103.8	100.27	104.69	113.57	109.56	113.4	109.36	109.41	115.65	104.62	114.39	103.95	100.72	114.18	106.08	115.54	105.47	105.07	115.06	107.49	108.26	102.65	113.99	103.38	105.82	109.14	108.96	110.28	108.53	116.22	108.37	103.19	101.82	108.5	99.013	104.81	112.07	101.68
104.93	104.46	117.08	102.16	109.18	102.97	114.99	104.04	106.06	104.96	105.84	104.22	107.35	107.24	110.43	102.46	112.34	109.63	102.4	101.53	109.79	114.34	103.41	101.63	110.31	116.64	104.08	100.92	107.05	109.27	103.02	95.457	103.1	109.76	100.32	104.76	113.45	107.82	104.42	112.37	111.54	106.43	101.45	107.6	99.563	116.44	117.09	104.81	97.735	109.95
99.309	100.49	100.98	102.47	100.79	101.83	103.7	96.333	103.87	111.27	107.41	105.02	97.574	100.07	106.51	101.13	106.2	98.809	101.95	98.202	99.108	102.74	102.63	103.93	93.974	101.64	95.436	94.717	106.32	94.796	98.874	99.837	102.89	105.25	100.02	106.45	101.53	101.81	100.33	105.16	99.646	99.645	98.847	99.983	107.02	96.8	102.81	90.258	98.93	99.281
99.871	97.922	96.419	96.694	89.59	96.542	106.68	96.9	102.91	94.527	103.37	98.856	101.03	86.895	100.99	99.735	91.735	98.208	101.15	105.17	90.161	92.135	86.444	100.84	107.66	100.3	103.09	104.66	89.92	104.48	99.588	99.7	98.474	102.46	101.66	98.282	95.781	107.82	105.46	88.462	99.025	103.11	98.996	99.1	95.716	97.928	97.72	101.09	103.64	97.272
109.63	103.37	104.99	100.55	113.67	113.87	110.35	103.81	103.2	100.6	107.54	95.427	98.338	104.63	111.26	106.56	109.4	103.05	107.92	108.08	101.26	107.26	106.49	101.07	108.93	97.542	104.95	102.87	103.04	109.72	105.56	96.723	105.55	114.49	106.28	113.18	118.32	104.12	100.56	102.9	103.53	102.22	103.94	106.71	102.01	103.92	106.89	107.45	111.76	99.731
111.36	109.29	110.21	113.64	106.01	105.93	105.49	109.28	104.34	114.63	110.44	110.53	105.98	112.35	103.66	111.33	112.29	107.41	110.08	105.88	110.48	116.66	118.81	117.41	100.36	106.03	118.18	113.85	110.19	105.98	118.2	108.74	112.44	111.49	104.83	112.32	104.72	107.15	113.07	112.42	109.61	112.28	119.73	104.34	107.82	111.62	109.59	109.27	118.69	104.2
104.33	105.56	108.04	112.23	98.781	111.32	102.68	104.27	98.532	106.6	104.97	101.83	113.77	112.49	104.51	107.15	117.19	110.57	97.024	111.19	108.32	105.45	104.25	108.99	104.79	108.54	98.224	106.17	114.94	97.812	111.92	105.87	102.64	105.22	103.08	101.96	109.52	111.2	109.02	102.23	106.34	103.98	100.6	107.36	102.44	102.68	105.38	106.05	110.19	97.726
106.65	107.83	106.52	103.69	110.25	105.62	112.2	112.12	112.3	108.87	105.42	109.32	110.64	110.08	110.18	114	100.96	99.659	108.53	115.9	115.5	104.41	109.18	106.89	106.48	112.79	109.37	114.81	101.66	108.09	111.32	109.77	110.04	103.88	114.33	115.75	102.92	112.82	109.86	103.5	107.69	114.27	107.34	102.72	101.43	110.18	114.42	113.28	118.68	107.14
104.03	102.17	108.19	108.46	116.92	107.41	104.5	103.28	102.91	105.52	98.734	109.61	105.52	104.42	100.37	95.887	106.68	110.27	105.07	105.88	106.05	114.41	102.67	117.01	104.94	102.43	110.99	107.86	99.769	96.035	107.56	111.75	104.47	103.2	111.14	109.61	103.48	108.37	107.24	107.12	105.53	104.47	101.05	108.77	98.981	108.03	106.13	103.88	99.089	111.31
107.56	110.92	118.65	112.42	108.76	106.88	116.63	112.6	106.38	104.82	106.03	104.07	114.15	104.69	106.22	103.79	111.07	101.33	98.574	110.72	106.3	100.49	101.57	110.29	107.1	98.087	109.86	103.84	105.39	105.27	116.51	110.22	116.54	99.555	105.4	113.91	103.72	113.31	111.47	100.13	110.4	105.7	104.86	105.26	97.495	104.51	109.89	107.26	102.08	106.68
102.04	109.09	101.11	101.82	115.85	102.59	99.703	107.05	104.4	107.33	99.666	105.48	109.84	113.44	101.99	111.36	106.28	99.84	105.32	112.34	97.993	108.74	102.06	112.87	99.508	96.424	101.55	106.07	103.07	99.232	98.882	107.91	115.9	102.04	109.3	105.38	107.77	112.71	109.76	109.34	103.47	107.17	107.11	104.13	103.93	111.92	113.33	102.17	108.17	98.771
114.51	106.13	102.69	110.97	109.79	104.56	109.92	109.17	114.31	107.27	109.51	111	102.44	101.07	111.27	111.39	109.27	102.23	112.06	112.21	110.75	118.44	97.915	113.5	109.42	102.68	102.24	108.12	95.451	108.03	109.54	108.43	112	94.569	109.14	113.43	108.29	106.41	116.16	105.6	109.78	97.476	106.34	101.04	102.12	107.66	110.23	95.248	111.57	112.26
99.676	105.02	91.801	100.89	87.996	97.359	97.879	98.796	103.43	99.016	97.024	105.03	100.41	98.03	106.51	100.18	101.96	98.884	101.13	96.752	105.8	96.009	98.31	106.87	101.12	104.1	94.058	93.1	92.6	100.6	99.445	101.32	94.326	98.662	95.291	101.27	101.36	102.96	106.95	109.97	94.77	101.02	102.67	102.81	98.49	105.39	99.472	104.16	107.03	99.478
106.03	108.04	105.77	112.62	106.34	101.28	102.88	97.987	102.55	108.19	108.55	107.06	107.71	103.45	99.262	95.39	100.86	106.81	100.55	111.88	104.71	107.21	101.03	106.83	99.647	107.98	111.71	103.11	111.58	101.94	108.1	102.28	105.23	104.18	104.34	100.75	99.835	113.44	104.74	102.71	105.21	104.92	106.88	112.5	103.68	115.88	101.76	95.275	109.14	96.967
116.65	115.06	112.32	111.96	110.57	113.63	116.65	115.04	116.08	118.24	113.43	114.33	115.22	114.27	119.87	120.8	120.11	112.46	115.47	123.93	114.85	115.98	110.57	120.7	118.62	121.74	115.99	118.91	119.59	114.69	124.15	120.83	117.62	114.02	121.07	124.41	110	115.06	119.1	114.35	121.13	112.52	122.16	122.98	116.57	120.46	125.5	111.98	123.83	125.83
101.33	106.6	103.17	107.71	101.33	111.08	104.88	109.2	108.39	107.5	102.02	107.48	112.96	106.13	108.38	110.27	108.46	101.15	103.88	110.43	103.32	109.44	104.06	107.81	106.07	105.41	101.1	106.51	104.36	102.24	103.71	108.69	107.92	102.31	103.72	110.37	106.32	99.883	100.09	111.8	105.05	96.512	106.96	105.07	102.69	109.63	104.44	100.7	108.91	110.82
102.26	103.44	105.75	107.75	96.932	104.9	106.34	109.24	105.3	104.72	105.16	108.3	106.58	102.94	111.55	108.74	105.36	108.88	105.52	101.63	109.99	99.807	100.9	100.89	101.62	112.53	95.831	105.67	98.266	103.82	91.727	104.82	101.14	114.93	110.69	90.768	105.49	85.95	113.15	96.613	99.623	106.63	110.85	101.26	101.82	97.566	103.31	109.56	107.86	96.537
105.79	117.39	107.2	89.472	114.97	113.63	117.08	114.51	113.7	118.28	116.77	119.18	105.89	112.59	103.26	115.48	107.32	111.79	111.79	108.66	110.37	115.5	114.86	112.18	106.25	114.05	111.53	111.78	106.63	113.93	118.81	102.8	111.68	112.58	112.03	112.08	106.11	112.63	111.84	102.2	110.17	110.58	113.25	109.55	111.16	117.94	107.89	110.39	112.16	114.74
104.38	105.88	102.32	111.33	112.18	106.34	103.01	104.26	105.91	104.72	103.96	107.8	110.59	111.41	102.66	95.347	102.54	112.16	110.51	106.19	95.728	103.55	102.46	106.26	106.48	102.98	99.204	108.42	106	110.41	113.93	102.22	104.26	106.35	109.4	97.44	105.8	103.16	101.26	104.2	111.48	102.64	102.66	104.91	107.36	101.8	104.39	98.379	104.12	110.13
102.71	99.228	106.4	103.04	99.311	105	106.34	103.66	101.33	111.49	104.44	112.58	108.91	111.22	103.22	105.12	102.75	97.764	97.376	103.87	111.45	112.14	114.62	117.2	103.4	110.01	100.62	110.82	102.7	108.59	107.07	109.91	107.47	110.89	104.86	100.7	115.19	98.464	98.705	101.36	112.18	108.93	102.65	101.83	112.58	110.93	109.23	101.77	117.83	109.52
102.63	107.39	96.635	109.66	100.52	111.14	103.72	99.03	107.79	91.835	93.679	99.1	93.476	103.5	98.026	97.088	94.29	91.912	92.209	100.68	96.91	94.549	106.8	95.157	94.483	91.624	101.31	103.21	94.557	96.124	99.959	99.756	100.06	100.75	93.432	101.8	99.127	101.9	95.198	98.508	99.735	99.628	102.41	91.013	98.407	103.53	103.21	100.88	101.58	96.332
102.66	112.61	101.35	104.91	103.61	105.07	108.76	106.37	103.56	110.18	108.1	106.02	108.13	113.15	109.48	107.83	115.77	116.69	110.51	98.921	101.79	102.61	104.33	114.51	101.77	106.77	113.9	105.6	101.12	111.49	107.24	110.41	108.34	101.1	114.56	109.89	101.33	111.62	115.55	111.52	110.68	106.51	107.79	102.33	103.35	110.4	112.71	98.807	107.71	107.99
105	108.92	98.965	99.085	98.846	111.81	99.017	107.51	94.348	103.46	99.844	111.19	99.021	103.97	102.95	99.941	104.83	107.99	101.78	111.81	104.39	98.534	98.722	100.6	108.03	106.18	95.647	110.37	98.732	110.31	101.79	101.47	117.01	103.96	96.979	102.68	102.87	109.4	103.75	96.596	102.91	96.753	114.05	107.8	115.29	109.05	106.36	99.396	96.368	106.7
90.864	92.734	99.557	97.74	95.054	98.49	95.729	104.35	92.527	93.234	97.66	99.684	104.12	102.08	93.531	102.02	96.001	102.15	99.576	91.815	96.579	104.2	107.62	100.95	101.3	93.641	97.348	99.891	99.783	93.885	105.06	104.19	99.902	109.23	96.101	99.168	101.66	98.699	107.18	100.55	95.262	102.95	93.897	103.28	101.06	115.06	98.933	103.09	92.224	87.148
101.98	102.12	100.53	103.47	113.36	102.1	110.32	100.77	110.72	108.66	108.84	112.57	108.63	114.38	116.53	107.38	96.878	105.73	103.68	106.12	103.41	104.64	102.18	111.94	106.41	110.87	103.81	108.35	102.16	109.72	106.83	106.78	102.46	103.18	107.95	112.91	98.658	105.36	108.49	104.28	97.444	107.09	106.53	106.69	103.64	108.4	98.936	104.51	103.75	95.786
109.19	100.05	100.33	100.02	107.94	112.75	104.01	100.09	104.48	103.43	108.15	94.492	99.612	114.22	99.496	112.17	105.84	105.94	105.26	110.28	97.506	99.473	113.15	99.425	103.62	101.78	107.09	108.89	111.17	96.931	101.88	109.74	110.38	109.66	109.02	106.72	103.31	109.38	100.73	109.34	107.1	110.96	103.03	104.18	113.03	108.02	100.11	104.46	103.63	105.63
113.51	102.07	105.76	105.61	107.69	109.5	112.07	105.46	116.03	112.1	112.79	103.32	108.9	110.56	107.16	98.829	106.67	109.33	109.61	102.61	108.02	103.42	102.37	111.84	106.44	102.72	118.06	99.336	103.73	106.86	117.3	106.49	108.53	109.25	103.23	106.65	105.81	107.12	106.1	110.99	105.37	101.68	109.82	104.95	112.96	91.942	108.37	100.63	108.36	107.25
119.01	114.36	115.2	118.42	114.72	114.89	118.87	115.66	123.8	111.57	113.39	117.87	107.33	106.67	115.54	122.99	122.69	116.23	126.99	118.07	117.41	116.14	114.43	122.36	126.21	112.66	118.19	124.53	110.87	128.3	107.15	115.37	110.1	123.08	112.07	123.95	115.5	116.63	121.47	115.43	116.89	120.17	116.58	122.98	112.25	115.1	108.63	113.17	115.17	122.43
107.06	105.46	98.257	112.05	113.84	108.24	97.346	110.13	103.32	105.47	102.63	104.44	99.568	101.68	103.3	116.46	108.73	101.86	101.9	105.27	101.99	107.97	106.26	98.324	96.447	97.715	103.45	106.15	107.87	100.5	102.14	104.74	110.28	103.03	101.13	103.28	103.77	91.259	105.73	103.96	103.52	102.59	106.2	99.816	121.31	101.01	112.21	108.48	105.57	102.13
112.29	101.13	102.13	100.56	99.867	104.24	102.91	102	101.12	99.587	102.67	110.93	98.592	98.835	107.1	105.65	99.16	102.71	107.16	106.36	107.6	102.98	114.34	97.361	103.04	99.552	101.93	103.81	105.9	100.14	92.625	105.44	101.98	105.96	84.879	104.41	100.68	106.83	104.6	106.85	103.11	101.85	100.65	100.92	102.49	111.44	104.42	108.58	108.24	104.91
107.03	107.49	105.4	113.58	104.43	100.86	112.09	109.36	114.55	99.295	109.73	109.82	105.74	102.55	114.53	107.21	105.07	120.46	112.96	117.11	109.25	110.63	106.14	106.45	108.38	116.93	113.36	111.64	102.8	109.77	107.79	99.086	111.21	111.01	115.17	108.23	114.67	120.98	108.19	113.63	110.28	113.81	118.72	106.9	102.52	121.19	105.81	106.89	105.8	116.87
103.11	104.62	115.72	98.771	108.92	111.48	97.14	100.73	103.98	112.76	95.919	106.34	98.691	107.56	102.1	104.68	104.56	113.41	107.16	98.455	99.645	105.31	106.22	116.11	105.17	92.455	112.49	98.948	109.8	106.67	106.55	113.85	100.8	98.584	100.39	106.36	103.18	99.705	110.66	109	102.27	98.374	101.51	109.26	100.67	107.99	97.936	93.554	107.76	105.27
107.78	105.84	107.43	100.96	99.436	111	112.46	107.21	108.98	113.24	110.69	107.39	105.88	101.57	109.07	99.608	103.86	104.94	106.63	101.98	98.399	105.45	99.744	106.77	102.7	106.57	109.28	113.89	107.17	105.63	109.29	110.34	106.63	104.96	100.4	109.17	111.64	108.73	108.06	106.35	111.06	108.78	103.47	109.06	105.22	104.66	102.19	111.97	108.75	105.65
119.71	104.69	100.06	103.77	104.49	113.8	113.63	110.68	100.02	99.299	106.36	108.27	113.81	106.68	110.09	103.58	107.65	109.58	107.29	107.67	109.53	107.75	109.52	108.68	102.44	108.16	118.11	109.58	109.78	102.85	108.78	101.88	104.7	107.12	108.61	100.48	99.91	107.45	106.56	110.25	106.61	106.69	100.37	107.07	97.312	109.27	110.29	112.65	100.02	107.19
104.18	97.581	108.74	99.695	102.46	94.885	101.47	96.324	99.598	96.328	109.23	99.852	103.95	106.78	99.643	100.55	99.023	92.373	106.19	92.153	102.08	104.36	102.54	96.661	87.01	100.8	99.684	102.88	93.354	95.631	102.36	94.98	106.64	99.45	97.85	94.641	104.17	101.73	98.501	97.987	102.67	99.669	103.27	101.03	101.04	95.929	92.286	101.36	103.39	99.18
100.93	109.83	109.21	102.18	108.24	113.49	107.22	103.64	90.887	101.6	106.73	109.43	110.69	100.27	105.45	107.71	114.42	108.4	112.4	111.12	97.274	105.65	110.46	102.91	107.06	102.75	113.34	86.946	99.135	114.01	103.03	108.04	105.01	103.74	111.37	101.17	112.16	102.37	105.14	106.1	101.52	102.93	102.8	100.34	98.296	114.79	110.64	111.04	102.46	104.63
102.53	111.14	102.34	114.36	102	108.99	106.51	110.06	111.64	109.03	119.89	108.61	106.25	112.69	105.41	105.09	100.92	106.71	101.91	111.52	103.88	110.05	96.352	106.76	110.26	98.125	106.33	103.18	111.33	102.96	107.37	105.02	102.06	105.84	107.91	101.18	107.24	108.76	112.46	108.46	97.646	103.22	108.11	118.58	102.03	100.56	102.15	101.45	117.66	107.76
119.69	104.66	107.78	115.93	103.08	105.56	112.16	107.26	107.68	103.88	114.77	102.68	109.38	108.94	106.59	105.95	102.5	112.41	105.66	106.19	104.58	98.722	97.769	107.76	108.08	103.12	95.271	104.57	108.02	105.03	104.06	106.05	99.348	104.88	113.35	116.66	106.25	95.242	101.94	111.96	108.85	101.13	104.35	99.052	112.39	112.14	101.48	111.17	101.42	97.626
102.19	112.18	111.97	106.7	113.8	105.77	105.65	106.49	110.11	107.8	95.385	103.8	110.73	105.95	109.02	102.47	106.43	106.19	101.96	103.17	104.56	105.98	100.15	103.54	107.65	113.2	102.4	105.19	101.45	107.42	108.24	101.83	105.12	101.81	111	102.24	108.12	102.32	106.12	104.66	103.83	108.85	107.71	109.13	112.42	98.527	106.71	104.58	100.9	100.81
104.08	113.23	101.39	100.9	102.64	105.07	108	99.403	107.4	104.5	110.98	101.46	113.38	100.96	106.58	105.29	102.26	104.05	109.6	96.028	109.73	108.68	101.39	107.22	105.01	104.02	99.703	109.29	104.13	113.15	103.62	106.34	97.097	104.97	98.351	109.49	109.3	102.72	111.24	106.8	112.1	107.06	108.01	100.55	108.27	108.24	118.61	102.45	95.711	109.46
101.55	103.37	106.64	115.3	105.37	111.89	97.692	108.84	103.4	112.62	118.31	109.81	104.42	113.34	113.87	104.46	106.94	106.58	106.32	113.73	101.67	97.595	111.45	111.09	108.97	112.88	104.86	105.5	108.27	111.72	105.16	105.63	110.07	105.48	104.18	118.65	108.67	106.81	108.8	108.9	113.93	109.4	107.36	112.68	108.1	111.89	105.23	107.85	104.26	108.69
107.59	115.34	112.54	116.35	119.58	109	115.27	112.64	113.98	115.74	114.82	119.18	128.91	115.3	110.73	110.4	106.11	125.85	111.93	121.82	115.81	118.19	111.18	115.02	122.48	115.37	120.55	109.11	109.26	121.97	118.2	118.08	104.71	114.48	124.62	116.99	119.6	113.15	115.72	125.09	120.48	118.3	120.04	111.66	106.84	117.22	113.57	109.77	116.63	116.15
107.02	105.17	104.91	106.97	110.95	106.59	101.39	93.768	105.31	100.86	97.276	100.95	97.334	104.86	102.24	107.51	102.85	100.57	108.86	99.953	110.04	108.93	95.896	109.49	109.49	100.66	105.44	106.73	111.67	108.56	97.141	98.573	101.45	103.59	105.12	103.58	112.27	102.66	100.07	99.613	106.35	100.65	102.86	104.12	106.9	110.82	107.49	100.75	101.06	99.43
110.5	97.175	102.35	106.87	111.9	91.553	111.1	110.63	101.56	101.86	98.354	102.23	102.09	99.363	103	108.51	112.83	109.77	108.07	112.04	103.98	104.09	102.48	105.26	101.72	101.99	106.33	105.04	101.55	105.39	113.94	102.67	107.75	107.03	97.36	103.88	104.64	108.66	117.4	110.74	102.25	104.1	104.53	103.6	104.25	109.12	111.55	112.19	106.05	112.99
100.98	102.3	106.2	105.62	112.62	108.89	111.35	101.81	109.09	99.19	102.16	106.53	97.818	118.66	103.67	105.44	103.46	105.77	109.1	101.57	111.07	111.11	105.87	105.76	118.58	108.18	109.8	120.02	110.77	107.33	100.09	103.1	99.312	107.38	105.42	104.78	103.09	103.37	105.22	105.97	102.08	97.356	100.14	99.112	103.69	99.901	111.35	102.6	105.6	105.53
104.22	93.165	89.725	99.633	98.125	99.591	94.312	98.819	98.101	96.358	101.32	103.36	100.94	104.12	103.66	97.903	103.97	106.45	103.85	98.409	101.29	102.49	100.85	100.94	105.21	107	98.99	102.03	98.928	106.9	88.78	102.42	97.172	95.303	105.41	96.762	100.61	98.264	98.153	87.42	94.053	94.366	98.409	100.98	99.312	101.69	102.99	100.66	102.88	95.623
109.49	101.28	113.49	97.346	111.16	101.54	95.059	101.85	111.37	102.2	91.279	100.94	105.83	104.11	105.26	101.52	99.798	103.68	103.5	111.26	102.55	105.67	109.74	105.17	102.26	104.28	105.66	102.87	97.247	104.23	109.59	115.56	111.06	100.95	106.15	106.68	110.6	100.47	102.26	110.56	109.84	96.338	112.7	106.89	103.79	112.58	106.03	107.12	104.62	104.96
110.01	116.33	108.86	109.41	114.9	95.134	107.58	112.41	109.57	105.07	111.09	98.632	100.75	102.95	103.09	98.096	110.14	100.47	101.64	102.51	105.75	109.04	106.29	108.74	100.06	106.09	102.26	106.91	108.51	112.57	106.88	101.69	101.61	100.18	97.362	105.24	109.97	96.807	103.42	109.69	106.64	113.91	104.33	105.31	116.85	106.51	103.93	100.39	102.56	113.07
120.99	121.31	111.48	116.85	125.82	109.3	123.38	115.46	123.01	121.28	120.7	114.84	116.33	110.42	106.14	120.15	132.2	113.49	112.51	113.98	112.78	112.6	108.96	125.45	120.42	115.32	116.95	104.36	117.8	119.02	117.09	119.1	108.67	116.57	118.45	114.28	115.05	122.48	125.66	118.32	113.97	115.78	114.82	116.45	113.9	115.16	123.93	116.08	111.11	130.14
107.36	116.12	112.42	107.38	105.9	107.88	116.73	117.07	113.31	115.57	118.41	107.51	108.45	114.54	105.14	111.6	105.15	97.774	118.42	114.13	114.77	104.65	110.63	112.57	117.94	109.96	108.88	110.74	104.99	111.65	115.45	114.05	104.96	109.56	115.26	113.53	108.98	112.87	114.82	119.07	107.83	119.74	107.4	108.61	117.23	110.37	113.6	111.15	106.64	108.56
104.25	96.3	94.837	96.607	113.51	107.08	104.08	102.12	112.74	105.47	107	114.5	104.06	102	96.59	111.37	104.93	114.03	103.51	117.78	96.157	109.65	107.27	104.06	100.72	101.85	110.03	101.23	110.19	106.93	105.39	105.12	103.67	115.51	103.83	106.49	113.27	105.59	105.76	110.91	97.97	112.06	105.19	103.59	108.94	112.16	103.89	110.24	104.92	100.15
103.6	101.49	101.25	97.073	109.85	99.777	102.51	103.15	114.73	103.75	110.35	101.94	107.95	95.466	104.89	103.99	113.94	103.33	105.91	100.77	106	104.26	102.85	103.21	98.247	101.05	95.84	107.07	101.21	107.88	108.03	96.975	96.529	103.81	106.94	102.25	96.599	114.89	100.86	104.71	108.36	107.65	108.01	105.96	111.08	96.465	101.11	110.47	103.12	103.31
100.81	106.93	104.75	104.15	108.84	102.62	106.26	108.71	109.63	99.615	103.93	99.673	102.17	103.45	107.35	108.51	106.34	107.33	104.14	105.69	109.84	110.01	107.16	103.1	107.58	105.51	110.74	104.58	115.67	104.2	107.23	116.35	98.831	100.81	106.11	112.45	104.32	105.95	109.61	108.64	116.1	102.85	112.95	96.043	108.29	102.39	112	105.04	105.44	106.57
107.9	102.35	101.73	115.82	102.16	105.57	109.36	102.61	108.13	107.09	105.8	102.53	100.33	115.75	104.21	98.573	101.72	115.71	103.74	99.285	104.03	100.73	105.83	106.44	109.82	102.42	107.03	111.99	94.827	102.53	99.095	99.13	108.84	102.51	109.52	94.12	95.509	102.66	112.07	108.21	110.21	104.19	105.18	105.51	98.872	105.57	102.98	108.03	105.29	103
104.16	105.07	106.24	117.18	109.67	105.43	109.24	99.288	94.901	99.828	96.14	109.8	104.5	111.23	107.05	97.386	96.998	112.73	110.61	110.19	104.39	104.42	102.96	101.16	90.561	108.19	114.17	116.62	106.22	101.51	103.81	105.44	99.081	108.34	92.275	106.3	104.84	115.89	107.62	105.22	114.69	96.215	111.57	99.82	105.58	104.59	103.51	104.91	109.75	103.32
102.74	103.35	101.81	100.82	101.7	98.483	105.46	99.038	96.649	91.151	96.833	91.945	97.636	97.68	95.093	100.9	88.949	95.471	100.89	105.41	99.018	106.59	102.99	94.427	98.349	96.273	91.052	103.16	86.041	99.696	103.05	95.629	106.56	98.29	102.06	101.87	95.88	99.702	100.29	110.15	105.64	100.56	103.03	98.493	100.64	95.304	99.015	92.942	88.468	100.35
114.56	114.09	105.72	110.99	97.988	110.44	109.49	111.11	111.01	111.83	110.62	106.17	115.08	115.24	112.92	118.29	105.52	107.46	108.85	111.54	102.63	104.95	118.21	98.42	112.95	110.81	114.25	100.27	114.9	112.18	114.23	112.14	110.16	108.33	112.89	105	114.58	111.15	108.05	107.33	106.31	111.48	109.95	110.6	107.17	109.92	108.94	114.16	112.77	111.36
115.01	108.01	112.37	114.32	114.57	102.39	118.91	103.79	110.58	115.01	97.75	112.87	114.13	108.86	110.54	112.55	110.42	108.33	106.79	108.43	115.64	108.89	119.42	109.62	109.7	114.12	106.74	110.26	102.63	109.92	110.38	104.45	108.25	108.59	109.42	114.26	111	111.2	111.24	108.87	108.04	114.52	107.26	112.4	106.4	107.97	110.22	111.04	117.87	111.38
112.14	113.91	113.58	111.46	117.53	111.67	108.89	112.94	103.83	109.56	110.82	100.38	112.31	112.6	109.68	105.77	115.12	114.24	118.81	107.09	117.62	111.28	108.29	116.86	105.29	105.63	121.23	110.94	109.41	108.57	112.04	114.2	112.22	118.53	115.57	107.43	116.84	112.59	112.53	116.76	112.75	109.28	115.96	107.74	111.38	111.44	107.48	114.41	108.02	112.71
108.86	105.69	100.87	111.66	110.23	102.38	108.27	112.54	116.38	112.38	113.84	99.588	107.24	107.49	107.96	107.04	111.97	112.38	111.04	108.18	119.97	110.18	119.23	107.75	109.6	103.52	113.61	104.43	109.01	112	118	108.68	110.56	104.42	113.72	105.35	105.94	103.75	104.24	126.93	110.45	111.53	110.31	102.27	114.92	103.4	113.14	116.75	104.19	115.12
105.55	98.149	109.57	109.82	101.79	101.28	109.91	96.971	106.25	101.85	102.73	106.66	89.689	106.12	105.25	106.67	107.59	100.91	104.91	110.64	101.72	102.37	93.511	100.78	94.891	106.98	106.1	98.153	106.48	116.51	101.91	103.26	100.43	105.88	109.3	112.96	110.05	107.45	103.09	104.37	109.67	107.08	105.11	101.87	102.22	104.66	107.19	116.37	111.78	104.96
106.5	93.241	99.22	101.79	93.782	96.701	94.571	101.22	96.49	91.648	95.399	97.859	97.715	103.9	107.52	102.41	94.958	104.2	97.673	94.109	100.74	105.67	95.907	102.86	96.344	97.036	99.347	104.56	101.7	100.21	97.067	97.107	96.511	97.029	101.31	100.79	94.208	102.37	102.07	100.49	101.81	96.354	110.42	105.15	94.991	102.33	92.63	103.53	104.17	96.999
98.986	99.942	94.957	96.455	109.77	103.55	96.383	97.045	94.778	96.626	104.16	104.6	96.268	101.34	104.2	98.705	101.2	99.645	101.03	99.714	107.97	94.306	101.85	100.57	94.426	89.195	100.53	101.37	100.22	98.572	99.816	100.2	96.202	101.33	95.84	94.537	101.88	97.474	99.247	102.98	92.854	98.442	92.663	102.57	101.01	100.28	101.37	97.461	97.619	93.125
101.84	98.483	95.5	106.54	100.75	95.51	102.17	91.698	99.954	100	110.65	97.695	106.75	98.473	105.53	107.55	100.24	92.509	95.042	103.41	100.63	97.562	100.85	99.427	96.322	96.583	101.32	107.19	102.02	104.87	95.241	85.142	97.575	101.67	105.52	104.81	97.57	98.488	104.31	102.59	98.714	108.81	97.218	98.346	99.983	89.297	93.397	93.121	88.974	101.17
107.42	111.93	106.93	115.28	107.86	116.45	106.78	121.34	114	109.8	113.14	105.19	107.15	109.16	113.12	118.34	110.23	108.05	105.27	111.47	119.48	100.68	105.12	111.68	104.78	114.57	109.12	105.96	106.4	113.22	100.04	108.96	115.07	106	111.42	114.28	106	108.48	112.69	116.03	112.37	121.52	111.74	106.96	103	113.86	116.63	108.14	109.55	106.43
109.11	120.96	114.47	111.9	107.86	108.94	111.53	99.213	114.86	115.84	110.59	109.66	106.82	119.05	113.7	103.92	117.18	112.83	111.67	106.01	108.02	113.56	110.05	106.81	119.23	109.41	114.23	116.02	118.01	114.09	114.31	115.64	104.31	115.84	107.61	111.49	112.16	112.09	115.19	115.35	106.95	107.08	101.13	106.23	122.14	115.63	104.82	117.4	116.32	108.28
114.13	98.773	105.19	100.96	104.02	108	100.17	110.45	101.42	107.09	107.55	101.08	108.64	98.187	105.11	112.55	103.16	102.41	116.7	105.5	106.07	104.43	107.16	104.07	108.32	107.93	105.46	93.165	103.29	112.65	111.38	102.51	106.15	91.246	105.38	110.91	103.78	102.78	111.47	106.02	108.82	99.794	101.54	101.45	101.88	107.23	111.54	103.23	116.01	109.32
112.58	117.6	117.36	111.41	111.22	105.19	107.96	114.48	108.96	103.02	112.5	119.91	120.25	116.2	110.88	108.44	105.46	112.75	101.53	112.26	109.39	104.04	110.76	112.27	115.85	110.85	113.35	110.64	118.22	113.62	105.93	102.84	111.84	113.74	121.26	113.49	110.56	108.26	106.25	115.83	119.38	102.81	112.56	103.64	112.82	103.2	115.88	111.71	114.93	114.32
111.82	111.76	113.41	107.05	116.24	111.84	109.87	112.8	121.82	115.58	114.84	109.04	118.33	117.86	110.64	112.92	111.61	121.07	118.36	107.92	116.86	115.81	112.68	122.9	112.66	110.69	115.1	100.67	109.62	104.23	115.58	115.71	115.45	111.62	109.6	110.53	106.46	114.43	112.81	114.3	116.09	99.318	110.44	113.13	110.33	111.9	116.4	102.31	109.84	110.23
110.79	105.15	114.48	109.89	113.87	117.35	103.58	112.79	102.57	109.02	111.85	113.59	106.41	103.81	107.66	112.8	108.84	101.84	113.63	114.84	104.14	103.39	115.77	113.86	103.31	108.37	108.76	122.85	109.97	117.39	107.37	107.2	118.65	110.37	115.66	117.49	115.81	110.61	111.49	104.29	112.26	114.68	105.6	123.59	117.24	109.84	108.6	113.14	103.21	118.37
103.5	107.58	105.7	102.36	103.37	94.198	108.13	104.62	103.35	102.8	105.9	110.06	110.62	110.57	104.77	103.18	99.463	108.12	112.42	104.85	111	94.044	107.05	111.15	105.83	104.59	105.01	101.21	106.01	110.08	109.02	111.4	109.47	102.86	107.05	110.69	101.26	108.73	105.08	105.5	99.63	98.931	103.77	101.69	108.27	108.33	105	102.82	106.49	105.2
111.58	112.98	112.1	113.58	108.46	96.397	107.59	107.75	107.08	115.01	104.48	116.21	119.76	123.34	106.96	114.16	114.07	113.96	99.544	104.58	108.85	109.59	104.1	116.53	109.8	103.08	104.6	108.64	113.21	115.6	115.5	116.92	109.86	115.52	118.57	115.14	106.82	112.3	112.51	114.37	109.91	106.64	107.77	114.03	108.96	106.3	105.67	100.22	109.55	110.03
92.921	97.379	96.819	92.44	103.36	106.53	100.68	96.032	91.381	97.162	92.768	90.762	94.378	104.26	100.79	103.9	103.43	98.739	99.952	98.84	101.37	94.856	103.49	96.979	95.227	88.368	103.76	107.7	95.563	106.47	96.62	99.921	96.351	101.63	91.992	104.89	100.79	103.2	97.843	99.703	91.909	101.41	90.355	96.651	99.711	103.53	92.848	107.84	97.741	99.56
94.046	99.519	99.411	97.922	97.139	101.44	105.35	102.18	103.81	100.1	94.133	101.09	92.15	89.264	95.91	98.437	97.708	93.373	92.719	97.97	100.57	100.35	105.34	103.89	95.061	102.8	107.4	98.01	99.088	98.487	100.75	102.43	93.386	97.893	89.093	99.504	102.19	96.981	103.84	100.39	96.602	98.161	105.14	103.48	96.685	100.17	98.25	104.24	104.1	91.169
107.05	109.02	100.79	104.45	109.49	106.01	108.2	95.196	103.34	111.35	97.592	95.433	110.07	110.09	104.35	105.53	98.503	101.9	109.96	101.6	108.37	110.46	113.4	105.31	104.65	111.9	109.99	104.88	107.12	100.91	106.94	98.159	110.68	102.19	98.181	107.08	104.58	114.1	106.71	106.31	105.59	105.33	109.3	108.99	104.05	109.77	99.699	107.92	106.51	102.63
104.31	99.143	102.77	100.81	106.45	111.11	101.06	107.63	103.71	108.98	99.916	114.28	104.57	100.47	114.66	104.02	114.21	101.68	105.26	107.83	104.17	105.23	105.46	103.89	103.88	102.3	103.65	115.61	102.92	96.1	106.33	103.48	103.89	106.24	103.96	106.83	97.836	108.87	104.12	102.23	105.21	107.58	108.75	104.05	103.88	109.43	104.73	113.11	110.73	113.8
92.996	102.12	93.975	102.62	95.167	93.91	99.38	87.924	98.95	94.989	108	96.645	101.24	93.302	100.11	103.14	100.63	97.344	100.52	104.26	106.5	103.79	100.84	104.66	95.38	105.59	95.092	89.326	93.928	104.63	103.31	95.525	95.362	115.85	93.676	100.85	97.615	99.36	85.88	101.69	99.71	97.185	106.47	103.24	103.2	102.49	101.3	102.77	89.764	106.57
105.84	100.13	93.768	99.594	110.1	93.31	100.05	96.014	98.616	100.12	92.542	92.402	96.598	106.93	103.72	100.45	103.1	94.366	98.525	99.969	96.287	99.397	101.09	103.72	104.14	110.78	103.19	97.921	100.18	95.524	96.605	98.759	100.2	109.65	94.532	100.65	90.993	100.93	106.44	105.5	100.95	97.831	96.024	99.601	107.05	98.133	95.137	100.71	97.15	106.36
104.92	112.94	108.44	108.21	110.22	111.5	99.507	107.22	108.11	106.13	117.51	107.59	106.94	106.56	100.41	107.12	109.65	114.05	109.42	119.03	100.87	107.46	104.98	111.77	108.25	98.142	103.63	107.8	108.17	102.93	105.97	106.57	100.22	97.603	101.06	108.29	109.66	99.633	95.028	109.76	112.59	107.6	105.1	106.08	112.69	103.65	107.68	104.61	109.08	106.87
105.54	109.82	110.21	108.16	107.14	106.23	98.175	102.19	109.38	114.18	119.77	104.97	98.718	105.6	105.68	105.06	105.64	97.987	102.82	112.71	103.38	108.13	108.22	111.52	100.45	103.85	106.33	102.22	111.25	102.89	102.11	108.42	112.4	105.61	109.74	99.947	99.087	108.35	107.16	103.86	107.25	106.46	100.65	98.574	115.6	105.59	108.72	110.68	112.31	104.44
108.43	109.04	116.29	116.9	111.72	112.45	114.21	116.56	118.8	105.91	105.9	116.9	106.49	108.92	109.41	101.33	109.73	106.87	111.71	115.19	101.76	115.26	112.25	107.45	110.71	114.52	107.29	116.18	108.85	114.22	119.2	109.58	115.43	111.15	110.42	109.52	113.93	113.78	112.67	111.45	119.93	108.5	110.91	117.29	114.22	116.81	105.99	115.92	110.73	104.01
114.3	104.01	115.36	112.47	111.35	113.61	107.07	116.69	107.95	116.98	108.65	116.81	117.61	122.05	119.23	108.51	114.91	114.07	115.02	104.14	113.31	112.11	114.65	118.17	109.78	107.4	116.7	113.63	118.77	107.96	106.35	113.11	110.54	107.44	120.33	114.29	116.44	109.49	112.17	112.05	104.77	117.94	130.82	118.41	115.6	100.19	106.98	120.56	117.21	108.02
113.54	118.01	115.42	116.03	98.722	114.5	118.06	104.4	113.06	116.3	103.59	106.61	108.09	112.1	112.77	113.33	112.56	118.23	107.7	113.73	112.32	109.88	112.16	110.17	113.06	113.1	113.38	114.52	105.88	116.03	116.44	103.53	113.1	112.1	111.02	114.64	108.71	114.64	112.09	113.33	106.06	118.67	114.92	120.75	111.37	109.2	122.52	110.53	119.77	117.78
114.62	102.97	114.32	102.02	108.29	114.38	116.15	103.58	106.71	114	111.29	113.12	105.63	109.18	117.7	111.37	103.43	114.64	113.2	109.69	109.44	113.03	106.17	103.93	106.01	117.26	100.94	113.3	106.33	113.33	100.86	111.4	100.88	112.29	111.3	105.08	108.47	111.73	107.52	107.46	116.46	117.33	116.7	112.37	103.86	116.87	108.78	102.61	112.35	112.25
110.88	121.34	117.9	111.17	109.94	114.92	115.89	109.98	120.99	123.57	120.05	113.49	111.66	116.09	115.86	117.76	125.59	111.74	118.27	107.99	116.19	123.15	118.51	120.71	118.39	108.75	113.19	108.07	116.67	111.25	98.479	118.77	113.53	114.1	113.43	115.96	115.85	118.36	115.9	117.03	112.56	124.53	114.04	120.75	116.85	108.93	118.83	118.75	122.92	113.78
110.83	108.57	101.91	113.82	108.76	105.59	109.14	104.82	107.82	112.39	107.95	111.91	101.84	107.92	109.1	115.35	118.67	119.63	110.74	102.56	101.21	107.76	103.51	116.25	109.88	110.42	111.86	120.38	101.66	104.62	106.84	109.57	106.11	114.22	106.84	110.41	114.08	108.56	114.14	101.94	105.12	111.46	115.42	103.46	110.14	116.13	111.72	100.74	108.32	107.11
126.22	112.97	109.86	116.84	107.26	120.18	120.23	124.81	122.05	117.93	116.54	126.86	114.93	125.87	120.72	117.51	122.7	114.15	118.81	122.09	123.72	112.64	120.64	111.78	124.94	122.81	107.12	113.5	116.37	113.22	117.22	115.91	123.85	125.83	116.72	121.24	109.12	114.18	121.21	127.78	112.63	115.63	119.83	124.11	119.32	114.59	112.77	105.32	115.29	117.73
102.29	88.138	93.523	102.86	100.53	100.34	92.189	96.904	90.178	103.36	103.97	101.57	107.54	101.84	101.42	101.91	105.36	104.27	105.69	104.07	95.285	96.195	98.956	97.276	93.87	93.222	106.68	102.69	104.09	102.51	100.42	99.355	104.13	102.39	111.24	101.63	102.47	103.4	111.09	95.44	107.46	101.4	96.574	104.05	105.45	97.454	103.01	103.45	94.313	102.83
104.48	106.83	112.85	122.91	106.82	111.8	111.51	108.82	116.72	114.74	121.02	120.52	107.24	111.97	101.17	102.29	108.66	101.27	112.67	114.42	121.42	115.91	113.55	115.53	103.99	113.56	111.65	115.38	104.12	105.17	109.27	114.57	108.62	105.39	105.87	106.8	108.95	107.14	117.48	107.26	103.92	110.16	122.84	112.88	108.09	107.31	100.99	107.2	111.17	106.6
116.3	111.61	101.89	112.01	113.65	113.81	105.64	117.58	113.33	101.54	109.68	110.72	117.91	106.43	108.27	101.22	107.88	104.46	102.99	107.63	100.69	116.49	112.58	104.54	107.48	112.65	104.44	115.07	105.3	114.46	104.25	105.98	98.355	113.14	105.46	113.81	108.5	115.69	107.89	108.97	108.93	109.21	115.95	106.25	109.33	107.85	110.95	116.05	113.92	111.02
109.92	114.88	112.73	105.64	103.94	101.19	107.57	105.49	100.31	100.93	101.52	109.34	102.58	105.74	106.44	110.13	100.72	107.47	105.84	100.85	115.99	101.91	103.84	114.01	106.22	105.8	113.07	113.17	110.28	111.72	112.38	107.3	106.88	102.77	109.05	108.53	116.05	107.51	98.999	103.54	98.957	93.884	97.725	114.59	111.05	106.8	106.16	105.39	108.03	108.62
104.87	104.12	100.57	101.71	100.54	104.6	106.98	96.315	100.11	104.99	95.422	105.89	108.91	104.07	102.9	96.389	105.45	95.499	100.18	94.699	100.66	103.86	103.19	104.97	93.725	102.95	109.8	91.713	101.87	105.8	93.4	104.57	101.81	101.53	102.71	102.27	101.58	99.815	106.71	107.67	96.602	101.69	101.2	100.6	97.268	101.64	103.99	90.428	103.01	97.106
112.23	120.63	106.81	116.21	109.36	121.88	101.09	100.92	111.65	106.06	105.93	120.27	105.06	115.55	114.18	108.11	115.35	110.86	111.37	114.51	114.46	120.65	119.35	108.35	121.34	116.2	118.44	108.69	120.95	117.43	113.81	117.87	112.05	115.46	108.2	111.39	117.3	112.64	126.74	115.54	115.08	108.39	112.61	104.27	111.3	115.48	110.97	110.15	113.5	118.8
108.62	109.32	107.78	105.33	106.43	105.86	107.19	105.56	107.3	102.95	105.06	99.743	106.05	109.97	106.42	100.01	103.37	106.44	107.95	99.725	102.63	105.14	113.66	104.03	113.47	105.91	101.55	106.61	103.85	110.12	102.33	105.23	115.29	105.19	100.43	105.6	109.2	113.18	111.43	111.81	108.94	103.97	110.45	109.44	111.03	102.3	105.31	103.33	105.89	100.11
107.77	112.49	104.9	119.32	114.87	107.25	116.17	111.07	115.55	116.45	110.41	101.88	111.93	112.4	118.4	115.4	109.18	109.14	112.24	110.67	122.33	110.43	115.1	113.9	111.21	114.47	113.46	115.32	107.21	106.23	109.82	110.95	107.42	108.9	115.62	104.28	108.51	108.13	117.58	117.08	113.73	115.32	109.01	123.58	109.56	102	101.4	105.98	108.26	108.82
106.82	117.52	114.66	114.35	104.08	108.57	116.39	122.29	109.03	113.08	117.69	113.74	106.08	109.49	113.26	107.94	115.02	116.38	107.68	107.2	106.2	123.45	102.41	113.65	114.41	106.28	109.08	110.84	123.98	119.82	105.84	114.82	97.337	113.63	119.64	115	110.16	113.06	104.19	107.34	115.17	111.25	120.31	109.7	110.31	112.75	110.94	117.8	109.24	107.84
101.48	102.47	104.3	102.36	105.94	109.81	101.13	101.15	96.675	101.08	107.85	99.063	95.665	106.78	102.05	100.24	107.57	103.73	106.17	117.26	109.8	100.51	106.11	106.73	103.91	109.29	112.06	105.16	107.78	106.97	104.69	103.37	95.876	99.021	102.47	104.93	98.915	97.63	103.95	108.89	106.42	102.84	108.29	106.09	108.71	108.24	99.716	102.46	105.6	109.42
102.77	99.07	108.97	101.36	101.49	107.97	106.09	106.43	107.47	107.81	98.629	98.93	106.44	111.59	116.89	100.21	106.09	107.58	96.285	99.151	109.81	112.6	106.25	100.82	109.39	104.56	114.92	97.484	100.58	102.9	110.29	100.06	105.84	110.77	100.79	113.06	112.11	101.06	95.467	113.3	108.71	105.38	100.12	110.26	117.77	103.57	110.46	107.97	104.07	105.28
110.71	114.7	108.38	116.6	108.4	115.65	118.01	105.07	117.79	118.07	112.47	118.91	111.97	113.05	116.38	110.28	110.48	101.91	100.85	114	114.68	105.47	109.81	109.52	115.09	115.85	102.71	114.36	120.69	111.04	113.66	120.36	112.81	115.31	111.11	107.83	115.4	107.01	119.8	119.13	105.76	103.42	110.42	114.73	106.63	109.29	111.3	110.6	107.37	111.04
108.96	102.76	101.94	100.6	105.33	111.84	98.787	107.5	108.32	112.21	102.29	94.776	104.67	97.602	94.756	114.88	104.19	104.7	105.66	106.33	116.7	107.66	109.77	96.972	102.55	99.62	112.68	108.05	105.82	111.93	110.96	113.57	109.62	97.054	109.97	103.77	108.11	104.3	107.67	103.44	104.27	109.33	112.72	104.72	104.43	105.29	93.224	116.43	109.9	101.81
103.14	114.49	105.36	104.73	111.8	94.834	101.62	99.5	90.497	101.05	97.356	105.2	98.115	106.76	97.973	100.76	106.08	94.713	100.07	93.813	98.64	104.03	104.11	94.618	95.673	100.42	106.7	95.432	103.62	104.83	104.19	97.463	103.91	103.44	102.38	101.85	111.32	104.46	108.81	90.74	102.96	98.341	110.77	99.698	103.61	96.982	89.513	103.05	94.071	95.785
104.61	96.694	108.27	107.2	103.13	110.72	104.88	107.65	100.01	101.94	102.51	106.34	96.438	105.8	98.533	108.93	103.12	102.95	115.82	112.23	101.71	111.19	112.95	106.79	111.25	93.488	107.4	105.16	93.99	105.62	100.5	106.56	90.934	103.3	103.13	106.67	99.919	111.66	109.45	110.34	114.36	97.05	106.33	111.49	100.78	104.91	115.98	107.65	101.74	107
112.05	103.53	101.94	105.84	104.33	111.96	108.28	102.47	104.47	111.69	104.92	108.41	109.43	106.65	101.75	113.62	106.32	105.05	105.08	107.78	99.73	108.62	113.9	111.43	114.04	112.93	106.02	112.21	110.68	106.77	112.2	105.16	106.77	100.69	102.64	105.3	106.67	100.7	113.48	112.35	100.82	111.55	117.16	112.25	109.98	107.71	112.52	108.62	112.67	114.75
110.88	101.07	97.537	103.65	110.89	101.53	97.344	104.51	112.16	102.66	109.65	110.82	111.88	106.5	108.06	103.42	105.84	104.1	108.36	103.12	100.87	105.81	110.34	99.455	95.522	106.03	111.22	101.43	103.01	96.887	110.17	96.627	105.13	109.89	110.51	101.56	104.46	104.5	105.42	111.04	110.26	111.63	103.31	106.61	98.76	111.03	105.57	102	104.17	106.25
115.89	107.54	111.67	114.24	109.43	115.48	116.75	112.79	110.33	119.75	115.85	113.23	109.6	115.52	109.1	116.4	110.54	115.29	105.58	112.34	113.02	112.37	115.83	112.28	115.33	115.01	100.35	109.84	106.33	116.65	109.62	107.9	113.02	117.47	104.2	105.93	113.28	119.12	106.42	112.06	116.92	106.9	111.4	111.88	98.192	109.66	116.82	112.21	120.96	110.54
112.91	115.09	116.98	119.86	115.6	108.25	101.23	109.13	113.54	112.39	116.55	112.1	111.33	112.89	109.98	108.8	109.68	115.51	107.37	115.18	113.72	113.75	117.96	114.78	115.65	110.19	112.14	121.1	97.744	108.31	110.26	119.12	109.47	118.02	111.37	109.32	113.37	115.95	104.95	105.1	116.33	120.07	117	109.06	108.31	112.14	115.55	109.8	111.19	116.3
106.41	105.51	104.2	101.96	108.66	105.16	103.63	108.54	113.71	102.98	104.58	104.67	112.81	112.05	109.2	104.2	103.27	110.61	103.67	99.708	103.53	97.02	107.13	103.84	115.16	114.83	111.68	109.23	112.95	105.56	100.09	116.08	99.817	116.31	99.434	101.19	102.56	93.267	104.74	115.81	113.03	98.64	106.25	106.63	108.73	98.504	104.63	102.29	105.89	100.85
107.26	114.58	109.81	115.52	113.57	117.7	106.06	118.74	113.22	115.21	108.35	114.61	110.27	114.23	110.23	108.91	113.65	109.37	110.87	105.66	118.12	109.77	102.53	107.88	108.92	114.32	110.25	114.15	108.17	113.51	112.14	103.45	104.9	119.41	114.88	112.86	115.04	110.22	108.09	112.22	112.17	109.12	111.71	109.08	106.56	110.08	108.78	108.76	111.73	113.69
105	106.4	102.66	101.96	101.48	105.75	102.17	102.87	108.41	102.3	116.33	103.5	101.22	100.98	103.85	107.81	97.09	109.69	103.36	107.67	97.629	114.09	108.74	110.03	113.7	107.88	106.79	102.56	113.05	111.54	102.92	96.279	102.66	115.5	106.74	105.76	102.1	109.12	96.777	98.424	109.67	114.11	110.12	101.47	109.04	108.39	110.18	105.37	100.1	104.98
122.33	113.37	109.51	114.17	115.89	118.21	109	112.98	116.3	111.72	111.35	114.48	126.59	109.25	115.25	121.88	110.55	117.8	106.2	115.74	114.55	120.04	114.64	115.87	116.52	114.73	109.87	114.23	111.13	108.42	117.07	111.11	113.35	110.59	109.55	114.27	113.1	111.44	119.37	108.41	114.73	118.76	118.25	119.48	102.6	108.37	122.88	118.31	107.18	114.53
106.96	97.901	114.65	104.34	104.61	102.87	94.856	99.81	102.86	102.75	99.8	107.52	108.05	104.46	103.02	107.38	105.3	112.59	105.89	106.44	103.27	107.19	105.28	99.206	106.35	93.692	105.9	101.97	108.17	110.13	105.49	112.82	101.87	111.79	111.09	105.24	103.42	104.95	102.88	109.88	99.565	94.956	104.03	106.76	111.45	100.8	95.275	105.94	95.967	108.08
102.35	102.44	98.138	102.62	101.68	106.38	104.22	101.35	108.74	112.76	107.8	108.48	95.257	104.79	115.3	107.8	113.01	100.37	103.78	106.41	102.65	113.88	98.76	107.96	103.14	104.75	112.55	108.19	103.56	104.75	107.41	101.7	106.72	114.1	105.2	102.36	109.82	105.98	105.39	102.92	101.93	108.91	100.28	108.64	104.75	107.59	107.55	113.01	105.46	114.16
107.05	110.79	111.56	117.24	110.44	108.6	107.47	97.592	104.82	104.8	106.05	109.76	111.29	106.65	107.35	109.21	103.14	106.31	107.85	99.159	105.4	107.64	100.36	103.66	111.29	101.39	98.236	108.32	98.841	102.74	104.05	107.85	98.819	102.32	109.59	102.91	108.99	109.32	109	114.16	108.99	104.6	104.35	103.75	103.82	112.87	107.19	113.45	109.14	97.996
103.26	99.508	109.56	100.81	108.52	106.73	113.97	106.48	108.84	106.8	102.06	105.35	104.77	106.94	105.43	104.63	98.838	105.44	101.5	109.15	114.96	107.69	107.09	112.18	104.23	110.34	105.77	105.37	106	109.58	109.45	104.87	96.388	111.26	105.39	108.17	121.82	106.99	105.16	101.48	107.67	112.19	106.69	102.92	107.11	107.69	110.17	104.07	106.62	108.8
111.54	100.9	98.846	105.33	101.13	106.61	100.42	106.58	102.67	105.96	104.39	105.29	109.05	105.76	108.41	102.2	105	97.557	98.381	105.84	96.344	104.51	107.79	104.94	107.92	101.92	97.048	104.38	99.465	111.66	104.72	105.22	110.15	112.58	105.19	102.45	101.89	101.51	112.09	110.44	101.31	106.15	113.78	102.83	103.61	106.72	110.18	101.62	101.22	103.32
110.93	118.54	108.78	107.85	114.49	116.72	102.11	117.13	106.56	118.55	105.52	112.98	112.32	108.38	109.43	109.9	109.93	107.99	114.85	113.95	112.4	112.2	104.35	113.46	106.47	115.53	112.88	109.94	108.53	103.51	112.5	110.55	112.3	104.95	113.13	100.8	117.6	113.22	110.88	109	107.14	108.68	102.56	110.39	106.86	117.53	114.46	113.09	111.17	102.39
104.11	104.67	106.6	98.362	101.25	107.86	115.19	98.512	109.54	112.02	113.47	109.48	113.3	99.587	108.31	98.406	110.6	103.66	105.08	109.29	111.06	102.68	109.8	104.77	104.59	102.96	109.4	110.63	103.51	104.85	105.41	105.84	108.05	103.5	104.96	112.73	108.27	101.87	103.9	104.62	104.89	103.63	103.13	112.52	101.77	103.38	109.53	111.89	103.91	109.71
102.5	109.44	109.48	103.46	110.86	95.353	99.528	110.56	109.52	94.179	101.77	99.166	100.38	118.14	104.77	100.91	111.23	113.14	98.863	101.65	100.23	106.97	111.61	99.85	106.82	97.098	100.04	103.62	98.964	110.7	110.28	103.81	109.96	103.38	107.9	101.46	103.94	110.72	100.83	105.87	105.58	107.22	108.71	118.9	109.43	98.579	108.72	102.31	107.91	109.12
90.396	102.02	108.19	91.052	102.52	99.953	98.086	103.73	105.81	102.01	100.74	90.929	100.72	96.967	90.847	105.19	88.433	100.1	107.36	93.389	98.13	100.22	108.35	99.265	92.639	107.62	98.079	104.76	96.557	101.69	104.75	97.295	96.753	103.59	99.042	100.54	97.09	99.736	106.6	102.57	99.587	100.17	107.17	105.2	97.39	96.345	102.77	92.531	90.129	108.15
122.05	106.66	118.83	110.86	118.32	118.23	119.84	113.1	112.75	116.79	120.42	117.18	121.51	121.01	120.66	121.15	113.04	125.29	118.37	125.14	111.85	121.49	114.53	116.96	118.97	115.72	121.19	119.87	114.89	119.67	126.29	120.34	112.96	126.35	117.3	128.37	110.09	123.77	118.47	126.04	117.58	112.23	121.44	122.24	125.08	115.67	122.37	116.39	133.9	119.01
105.83	104.67	101.67	90.948	110.56	106.36	99.847	106.95	114.4	106.49	107.76	97.478	103	98.689	104.75	94.857	101.48	106.1	95.916	109.34	107.69	103.92	97.03	109.06	107.71	102.72	102.02	106.1	105.54	101.53	107.55	101.37	103.62	99.542	110.33	110.19	103.63	97.943	107.58	111.55	100.25	91.155	109.4	98.411	101.27	102.06	108.38	100.88	97.065	100.99
100.89	94.601	106.24	97.664	102.73	105.94	96.324	100.29	101.66	98.108	104.18	98.145	101.58	102.08	102.59	100.79	114.59	103.33	101.95	101.4	107.04	106.64	97.989	99.781	105.4	101.43	108.22	106.64	101.87	112.8	101.38	103.31	101.47	100.98	106.19	99.094	105.54	98.779	106.38	93.389	100.33	104.91	94.259	91.895	91.052	101.54	89.53	99.269	98.758	91.795
114.05	117.58	103.26	123.39	111.5	102.06	123.73	113.02	117.28	108.28	119.07	118.82	109.56	110.04	108.35	117.79	114.59	108.77	113.61	118.86	114.5	119.13	110.75	118.78	121.96	113.02	116.55	107.13	114.02	122.89	116.3	113.74	105.03	109.06	116.22	122.7	110.81	119.14	111.66	121.7	108.6	111.63	112.74	110.85	110.33	116.08	115.59	124.72	104.29	112.52
112.24	114.36	111.44	109.25	107.07	106.81	109.99	112.96	113.54	112.49	107.45	105.87	117.15	102.63	117.04	116.09	112.38	120.3	114.09	111.63	103.01	108.32	111.28	113.46	109.09	103.9	111.74	115.65	114.24	114.38	112.26	108.89	113.13	116.66	118.29	110.79	118.83	114.09	110.32	107.33	112.23	104.91	103.95	113.34	116.83	112.89	115.16	112.21	117.31	115.29
115.32	102.63	107.44	112.87	110.78	103.16	106.67	103.95	104.9	98.899	101.5	109.37	95.45	102.65	110.42	105.15	109.22	100.12	113.55	96.315	118.93	106.27	110.82	98.846	110.3	100.31	105.27	103.04	101.03	107.53	110.65	112.13	104.34	95.246	99.686	104.53	120.18	107.01	113.49	106.26	100.6	99.194	94.161	107.96	105.83	108.68	100.66	105.06	100.51	100.59
102.43	108.98	97.824	109.03	103.12	110.2	105.92	112.88	96.445	106	105.16	104.45	101.57	100.76	102.3	111.67	105.67	106.97	108.31	104.83	107.09	105.47	106.94	108.39	102.36	108.71	103.08	113.23	105.99	108.16	108.24	102.98	108.68	104.78	112.34	96.064	102.72	103.85	109.3	112.68	101.83	105.05	100.96	98.338	108.38	108.53	103.63	105.47	109.42	106.06
100.14	90.858	109.01	98.194	107.29	100.01	105	101.67	99.857	101.49	104.89	110.36	98.627	105.04	108.77	105.13	99.789	101.46	106.49	103.99	106.15	103.77	101.34	105.35	109.8	104.62	101.64	99.925	106.74	106.82	104.8	95.676	104.93	103.82	105.45	112.33	107.84	105.46	107.2	95.69	112.9	106.04	99.822	101.35	104.7	101.5	102.47	104.44	89.986	109.44
103.95	105.38	109.38	112.53	112.22	112.53	112.45	102.62	104.43	114.11	111.98	116.01	111.21	102.13	100.85	109.01	116.39	104.04	108.59	116.3	118.13	107.14	113.54	104.79	101.3	115.13	112.85	113.62	102.77	115.6	116.46	113.79	108.58	109.8	106.61	109.68	119.07	100.77	110.69	109.98	104.26	109.48	112.24	113.84	102.9	104.22	100.94	110.5	106.2	106.54
112.47	120.36	113.14	117.3	121.46	121.59	124.45	119.65	113.32	114.91	125.12	119.88	109.28	116.38	114.95	123.43	111.93	117.49	120.87	113.23	121.92	122.32	123.05	122.88	121.79	103.29	116.98	117.1	119.41	113.81	127.8	117.45	125.61	113.42	124.99	116.2	114.14	120.34	119.34	122.04	118.71	117.61	128.1	115.72	117.18	114.83	125.9	118.67	124.73	121.16
102.1	99.673	102.77	103.41	110	105.25	101.59	102.22	95.466	107.48	93.847	104.35	109.65	107.96	106.47	95.758	102.24	106.61	103.76	109.36	103.63	99.124	112.09	106.2	116.51	107.79	110.53	114.94	107.23	99.854	110.4	104.14	113.43	105.47	110.76	102.24	105.55	103.47	110.33	96.184	101.85	104.88	115.48	110.87	106.11	94.774	106.41	103.21	103.59	102
108.02	105.43	114.39	108.6	107.69	115.45	110.36	113.47	101.03	110.22	113.92	119.11	116.1	103.16	105.46	108.56	110.85	114.79	105.42	113.16	111.64	112.64	114.81	112.62	114.03	112.06	115.32	109.04	112.61	114.22	106.86	109.38	116.54	105.95	113.97	105.91	111.22	116.08	105.43	112.19	105.16	111.63	103.92	106.3	119.23	115.53	108.88	117.29	101.71	109.88
97.559	102.51	100.91	102.62	104.79	96.013	107.49	103.38	98.111	106.15	106.14	99.489	99.811	104.57	94.804	100.42	93.547	109.38	95.385	105.72	93.537	99.985	101.47	108.11	105.95	93.183	104.94	105.34	97.005	101.27	109	101.85	103.69	103.88	101.7	100.26	108.54	101.59	92.35	96.273	97.267	105.36	104.79	89.32	102.14	100.96	98.031	96.415	98.801	104.2
101.41	109.16	103.12	112.04	105.48	112.11	109.68	102.45	106.24	113.45	104.78	112.85	104.96	107.23	119.27	109.17	115.34	105.47	109.46	103.34	112.28	106.98	104.09	117.61	109.73	111.86	105.76	112.73	103.12	114.03	109.91	105.01	108.45	117.82	96.629	113.79	110.81	105.47	104.32	110.55	109.77	113.98	120.07	113.95	110.61	117.97	114.49	113.51	117.69	112.41
107.74	109.99	100	103.49	98.042	102.57	100.67	105.06	102.91	113.05	103.17	112.85	103.13	108.88	108.8	110.68	104.51	112.48	94.83	106.93	110.42	103.47	111.17	98.34	106.88	104.28	108.04	105	106.06	106.87	108.26	107.27	114.16	103.66	106.78	98.85	99.456	105.05	102.79	110.7	108.67	98.274	113.15	112.28	92.711	109.75	109.93	110.21	101.41	108.27
112.86	106.57	120.14	120.11	114.8	108.41	98.396	108.28	122.25	109.78	114.53	108.24	112.99	112.61	113.45	110.18	113.23	104.62	122.71	118.58	118.85	108.74	106.75	104.69	113.36	112.26	116.35	108.27	115.19	116.4	110.51	111.45	112.14	119.1	119.14	110.25	117.59	106.12	113.14	113.77	114.25	111.63	113.56	113.68	116.61	113.24	113.03	115.41	113.39	111.77
109.04	115.47	103.84	124.14	113.31	110.47	110.07	106.62	110.35	104.86	109.74	108.68	112.99	112.67	110.31	98.908	104.81	114.84	115.66	113.72	115.23	110.42	113.28	114.77	106.81	113.47	104.5	105.71	109.74	109.6	111.14	111.44	108.65	112.66	104.56	108.47	107.06	119.21	113.95	108.14	112.13	103.91	102.69	103.1	114.88	106.4	107.83	108.59	112.54	107.89
107.01	97.296	100.83	99.802	104.87	98.95	97.281	99.932	98.452	104.42	91.793	89.043	103.05	104.4	108.39	94.445	100.83	100.6	98.468	98.71	98.915	104.83	100.2	108.7	108.84	112.18	105.6	101.21	106.59	84.249	97.954	97.504	98.025	97.087	101.61	102.63	105.33	105.78	99.948	102.26	100.43	100.74	94.793	99.874	103.72	102.27	91.742	101.77	102.46	97.861
111.34	109.95	107.22	107.56	110.59	107.53	115.33	109.91	103.26	109.17	100.33	93.385	100.43	99.614	101.62	105.49	112.09	101.61	105	111.6	98.785	108.15	104.75	106.97	106.71	105.91	103.85	109.37	109.34	113.28	103.11	101.51	102.19	106.37	97.304	109.58	113.29	112.29	103.11	106.22	109.98	103.52	108.05	109.16	107.21	110.57	92.808	107.79	105.93	112.04
113.81	107.89	101.09	102.88	113.53	110.66	110.14	107.18	108.59	113.96	111.22	104.97	108.74	99.498	96.872	108.88	105.35	113.11	108.32	107.6	106.5	116.4	107.51	96.459	106.63	101.13	100.69	111.3	108.58	104.46	110.56	107.12	107.53	116.45	107.51	107.55	104.89	105.96	103.67	110.78	103.5	108.7	100.05	116.02	107.71	99.884	105.67	107.09	104.83	107.33
100.91	97.126	98.928	91.273	100.01	109.08	112.21	100.26	101.16	97.018	101.3	101.3	97.489	99.714	100.63	109.5	101.48	107.34	100.87	92.549	103.66	94.221	98.299	103.79	108.63	105.15	98.031	103.93	101.26	100.11	103.5	96.224	107.33	98.472	101.03	96.86	101.83	95.413	108.39	100.32	94.871	100	102.67	101.1	105.9	108.5	95.169	102.57	100.12	93.636
114.88	111.81	103.98	112.39	111.68	113.96	117.82	108.79	108.02	107.95	111.06	118.74	103.81	114.07	104.39	110.66	109.03	111.66	107.54	105.7	113.68	114.55	115.26	116.42	110.91	111.13	107.98	110.22	115.28	116.22	114.55	111.79	110.62	121.27	112.45	110.93	105.1	109.9	110.24	118.65	118.66	118.26	102.84	113.1	110.71	113.05	109.65	114.37	108.74	110.29
96.014	111.91	109.99	101.24	109.68	102.78	107.74	106.94	112.13	107.47	112.04	112.44	100.53	105.71	106.58	107.9	101.26	109.82	103.92	105.25	110.06	105.13	103.71	99.011	108.86	113.56	98.843	98.841	108.75	95.805	108.48	111.28	102.16	113.82	101.13	107.64	104.31	105.89	109.18	111.71	100.99	105.11	102.83	105.67	106.09	105.37	93.737	121.2	111.08	106.31
100.64	102.4	104.69	103.63	109.31	98.649	103.75	109.59	101.48	106.33	105.14	110.3	110.09	103.78	105.3	103.2	95.235	114.04	101.36	102.98	108.56	107.88	102.56	115.31	103.89	99.326	106.25	105.43	104.32	104.32	103.71	100.54	101.88	111.13	105.06	109.65	113.59	104.51	105.37	107.54	118.75	99.013	102	102.46	99.315	117.12	96.487	95.902	109.64	105.22
101.52	100.57	93.053	100.7	107.88	97.272	97.822	91.004	91.509	102.24	95.434	101.87	102.17	103.52	101.65	96.629	105.63	91.285	106.94	105.18	100.53	98.832	100.69	97.978	91.287	96.765	94.484	98.911	96.368	95.524	99.534	92.902	98.521	102.04	106.18	108.54	94.401	109.59	97.206	97.707	93.554	98.937	97.54	96.453	97.063	110.53	90.981	95.703	102.16	97.417
109.81	91.875	103.8	101.15	111.39	112.83	104.63	113.49	106.39	104.25	107.6	100.96	102.33	110.61	104.51	110.4	110.23	109.11	102.41	113.14	108.22	108.04	115.82	104.49	108.92	107.77	108.01	99.605	99.412	106.68	96.825	114.73	105.06	111.58	119.87	107.34	103.36	109.27	103.34	106.44	112.82	107.22	112.22	105.53	109.86	109.8	106.55	102.22	110.11	111.47
106.92	109.59	108.13	110.05	112.79	115.72	104.51	112.48	107.01	114.88	111.91	117.13	109.71	112.62	107.35	110.33	118.08	105.86	114.69	106.44	105.53	116.97	105.6	115.05	110.08	119.16	114.7	111.87	112.65	116.81	112.32	114.19	107.02	108.78	107.63	110.98	114.39	104.26	112.65	112.11	112.01	115.31	113.08	113.48	116.41	107.38	109.69	112.03	117.29	101.75
108.57	107.95	113.75	111.19	103.06	113.01	115.95	112.86	121.47	107.25	109.67	115.73	107.76	109.2	112.06	117.13	115.04	105.3	109.07	120.63	113.04	114.44	107.45	114.57	109.83	111.86	117.71	104.52	107.09	111.84	113.29	117.34	115.54	102.68	113.62	107.58	120.21	103.77	114.49	110.42	114.56	109.65	111.64	108.39	101.1	105.4	114.46	115.4	112.94	106.92
106.25	102.18	113.09	104.63	101.73	106	103.18	103.05	103.46	96.652	99.932	108.84	101.31	102.41	102.92	95.531	105.25	102.58	111.84	100.76	101.85	105.56	106.4	104.3	106.03	109.41	100.78	103.77	110.97	111.62	92.614	102.77	100.48	105.72	105.48	111.81	106.86	97.732	104.08	91.985	108.97	98.205	109.39	114.19	111.02	102.14	117.49	110.39	97.458	107.67
107.27	99.353	108.77	112.75	103.32	104.79	104.5	108.54	97.442	96.141	113.6	103.39	97.746	107.6	112.73	100.31	107.25	97.605	95.219	110.34	107.25	105.08	108.2	97.231	106.61	112.17	107.73	112.7	100.61	108.81	110.47	107.26	114.58	94.501	105	102.69	97.149	114.92	110.22	110.76	106.06	110.2	106.51	107.56	101.9	104.89	115.82	107.35	102.44	105.06
101.41	106.31	101.74	106.98	111.13	107.88	113.75	104.13	108.74	107.55	104.01	103.53	98.294	104.33	99.6	102.54	103.06	104.18	100.78	103.72	98.107	108.38	101.78	100.39	90.922	97.345	102.94	100.18	100.6	109.64	108.3	110.93	106.05	110.11	108.31	101.99	101.38	107.73	103.01	92.561	96.443	98.865	99.367	109.74	100.56	101.26	106.97	102.44	104.23	103.23
107.84	111.12	109.06	110.9	122.66	114.8	112.53	113.66	114.7	118.51	114.11	110.21	114.14	107.32	116.58	113.06	107.4	115.67	114.84	116.23	104.69	115.89	121	115.6	117.14	111.25	111.18	116.86	108.53	115.64	103.81	110.96	113.42	102.38	113.97	113.62	113.52	117.04	108.26	116.6	104.65	105.55	114.46	112.42	107.63	116.81	116.53	112.43	106.76	105.54
109.56	109.53	101.25	110.29	101.63	111.58	110.36	107.68	102.74	101.83	107.21	103.98	104.77	102.21	104.18	102.88	100.48	96.666	104.05	97.348	111.49	112.8	100.87	96.588	108.37	101.32	117.14	113.29	104.86	103.75	101.81	110	99.138	91.53	99.213	108.11	108.17	104.23	102.89	105.76	106.5	96.416	105.45	106.8	103.54	104.95	108.24	105.86	104.94	102.35
105.79	111.24	112.99	101.35	118.55	109.34	108.57	108.33	114.09	111.08	107.94	113.42	117.16	104.25	110.37	112.92	107.44	107.28	107.31	116.53	121.71	110.26	110.41	120.85	108.89	117.65	119.82	114.47	110.39	103.27	101.64	117.36	109.82	108.96	113.82	102.44	109.77	104.4	114.8	108.35	105.89	117.63	118.52	109.89	112.24	110.86	118.21	101.68	108.89	110.03
103.21	99.133	111.01	106.53	107.54	108.42	111.14	112.7	118.38	116.5	112.13	115.52	113.42	103.33	118.21	107.49	115.57	108.67	99.121	119.82	112.28	110.64	108.97	109.41	118.43	113.08	118.17	103.04	111.88	119.64	112.94	117.31	112.69	111.8	112.38	117.84	108.55	109.73	112.89	111.81	103.32	104.16	113.87	104.54	112.01	109.56	111.38	111.18	120.54	112.93
115.66	110.92	104.6	110.37	108	111.72	113.2	115.21	102.71	117.02	110.87	111.23	113.72	114.71	108.95	113.43	109.81	110.26	115.97	111.17	115.89	112.5	109.57	103.4	113.26	114.27	119.84	118.92	116.94	113.65	109.79	107.44	106.39	108.98	100.41	104.07	125.16	112.76	109.51	100.97	113.6	116.1	111.5	117.53	113.41	101.17	118.76	112.38	117.54	116.67
99.341	99.355	110.05	110.42	111.7	107.32	111.31	108.74	114.14	106.39	99.394	106.62	100.27	102.58	95.245	114.24	106.3	103.14	102.84	109.38	107.42	99.973	104.39	92.778	104.59	97.95	107.08	105.9	109.54	114.62	101	112.33	100.76	105.29	103.68	105.89	106.4	110.54	100.23	109.22	109.69	107.87	101.17	94.508	111.52	101.86	105.38	109.35	103.99	103.77
101.04	97.007	112.26	104.9	103.5	102.45	107.86	102.84	105.47	103.81	98.869	106.11	103.29	99.95	116.03	109.62	102.78	106.62	104.5	115.56	112.56	100.66	98.169	108.35	103.95	103.64	101.19	97.106	103.05	104.68	109.1	100.42	102.05	108.71	100.9	104.01	102.98	106.77	109.26	104.55	103.74	110.36	109.57	108.37	106.79	104.6	109.53	101.48	104.81	99.225
100.77	99.654	109.71	109.17	109.03	111.87	107.66	97.272	102.83	102.4	97.353	106.18	108.8	95.472	106.06	116.32	95.85	116.22	94.433	110.84	115.64	102.87	110.84	106.19	104.23	106.19	110.73	105.33	98.046	111.81	108.66	111.97	102.16	111.56	96.951	105.06	112	105.83	103.81	115.94	111	104.86	103.88	106.42	112.55	105.61	98.323	103.78	115.08	105.26
100.94	96.596	113.76	106.81	98.195	102.69	96.296	112.86	105.12	100.8	106.82	102.08	93.163	106.23	102.58	107.86	104.16	102.51	101.87	115.05	104.84	101.84	102.19	102.84	99.639	103.87	98.692	110.82	93.511	102.85	104.46	101.09	105.05	103.59	100.81	101.2	117.37	102.85	116.68	102.52	104.73	101.69	113.62	112.09	105.72	105.87	111.65	102.62	102.46	111.96
99.97	101.44	103.3	98.504	101.63	98.501	106.6	96.274	96.131	102.65	96.348	99.098	99.769	101.97	91.882	101.01	90.882	97.241	103.42	91.161	104.8	94.681	104.08	109.19	89.976	100.13	110.51	97.478	103.17	105.18	93.891	104.58	105.22	103.88	104.31	103.63	96.172	92.507	95.79	107.95	103.06	105.76	105	105.37	103.58	99.26	93.359	97.84	91.044	94.481
114.51	112.65	108.06	114.06	110.9	107.1	109.09	119.59	103.67	112.02	114.38	117.33	110.42	105.07	112.78	115.19	112.14	111.68	108.59	107.72	111.06	110.82	114.15	113.83	121.66	110.32	100.35	109.55	107.37	109.67	107.88	106.25	111.82	103.79	116.24	110.5	107.33	112.75	105.57	114.95	106.86	110.75	112.45	112.55	116.35	110.18	107.2	106.39	108.11	107.2
104.98	108.89	103.7	100.64	90.421	98.524	95.75	99.618	100.04	102.22	100.61	103.55	103.8	95.129	106.74	91.585	97.706	97.029	104.51	95.068	99.61	103.82	100.22	101.37	99.962	95.269	98.319	93.365	94.339	98.345	104.54	93.249	102.71	99.691	105.17	104.73	103.03	93.407	107.68	102.3	100.82	93.372	99.796	99.751	96.373	99.901	95.172	98.419	90.344	91.677
113.54	120.56	114.47	101.1	100.51	117.58	111.45	111.29	109.98	112.26	110.27	115.73	104.85	118.56	113.82	117.92	114.02	109.73	113.92	106.08	117.07	109.36	114.7	120.62	115.54	108.11	112.52	108.95	105.88	121.02	122.45	121.37	110.79	105.7	113.65	113.96	120.27	112.47	110.42	116.51	112.98	108.32	113.81	114.97	118.41	119.87	114.5	109.04	111.75	111.29
108.47	114.03	105.89	107.35	111.78	117.93	111.68	117.34	103.13	117.22	106.81	107.08	107.81	107.65	111.19	105.24	115.6	115.42	112.4	103.82	119.27	115.72	116.1	115.1	112.38	101.94	108.52	118.42	120.39	118.12	121.35	114.79	109.12	121.82	109.81	114.89	115.19	109.51	114.15	111.47	110.88	114.87	112.21	114.44	111.81	113.76	104.16	113.7	117.25	112.51
104.99	105.99	100.81	101.86	107.9	104.4	104.78	99.663	102.36	109.68	110.51	101.72	98.042	103.08	106.77	104.92	96.1	106.55	112.68	107.98	111.72	110.69	105.34	108.73	115.42	109.31	105.83	105.88	102.34	108.89	102.98	106.08	106.63	104.1	103.33	108.75	113.01	99.864	108.07	102.55	90.761	110.02	104.85	104.46	106.13	107.85	119.85	106.9	103.01	107.95
97.133	105.33	103.79	104.97	106.2	100.44	103.55	103.08	99.672	94.82	112.49	105.73	109.34	111.11	102.85	107.8	104.74	109.56	110.75	102.41	98.937	105.45	101.03	101.94	102.61	105.76	99.271	108.48	104.09	98.629	95.486	110.74	107.97	111.68	101.32	109.52	105.92	104.19	102.92	113.08	97.427	100.36	107.13	98.952	108.08	109.69	107.33	101.31	107.29	105.11
98.863	100.55	109.82	101.38	103.53	99.333	108.27	103.73	106.68	100.14	102.92	103	108.71	112.79	108.98	101.09	104.2	103.87	98.455	106.35	114.21	108.15	114.46	103.65	106.99	102.29	110.22	102.97	104.45	101.89	96.744	95.898	97.929	104.35	105.74	100.81	100.3	100.44	99.371	106.1	104.72	105.09	115.45	103.69	110.31	112.64	102.53	95.438	94.301	110.07
109.58	112.34	103.01	104.5	115.52	103.91	101.81	109.54	108.55	108.44	109.57	119.2	107.13	98.683	106.19	105.81	102.01	102.16	95.134	106.56	108.25	107.08	108.86	107.81	107.04	111.27	107.96	107.7	103.74	107.06	103.39	100.57	101.81	103.27	112.66	104.22	105.04	109.52	105.45	100.13	106.07	109.88	110.7	104.69	102.39	104.74	103.97	116.17	108.24	106.48
106.96	109.89	104.73	108.24	113.91	108.9	105.58	101.95	107.96	92.114	104.7	97.671	100.98	113.59	107	107.72	111.72	99.956	112.43	108.67	105.09	111.7	115.84	106.1	113.63	110.24	99.727	104.09	100.69	108.33	98.458	100.1	111.43	104.36	106.61	104.99	97.772	103.42	109.6	107.47	102.82	108.59	115.29	110.32	103.84	105.36	108.25	103.36	103.73	107.54
113.05	109.44	117.67	119.96	111.16	111.67	106.81	115.54	105.96	108.23	103.05	117.92	116.74	111.34	109.83	110.16	112.59	107.22	108.39	107.08	114.73	118.41	113.22	112.67	110.59	116.71	109.46	104.38	112.24	116.84	114.39	113.09	109.79	116.8	113.75	120.54	109.67	119.76	101.65	109.2	111.38	106.02	103.72	103.55	107.48	103.03	114.15	110.92	114.5	109.79
102.19	100.56	99.404	112.47	113.07	107.38	97.734	108.98	98.446	103.97	116.13	110.4	100.32	106.13	105.56	112.07	108.53	104.34	113.34	110.29	105.51	100.17	106.01	110.01	109.39	103.08	109.65	114	103.17	105.59	104.42	113.02	101.93	103.31	108.5	108.76	108.73	101.28	108.97	103.6	101.29	107.96	104.81	107.3	112.31	105.96	103.63	107.47	104.29	109
116.4	111.96	104.81	108.27	117.65	110.4	109.97	112.21	115.73	117.29	113.82	110.86	111.46	106.41	105.84	101.23	113.49	118.45	108.13	109.01	107.73	113.83	111.05	122.36	119.65	108.21	114.46	110.86	113.57	116.76	112.58	107.02	113.08	105.74	112.22	109.05	119.76	117.25	111.35	112.37	109.07	109.02	109.44	110.64	108.95	118.51	114.75	110.12	117.45	107.39
98.047	103.65	96.547	105.77	97.515	96.289	95.457	94.614	94.049	96.714	98.883	99.925	96.869	92.786	90.938	93.379	103.73	94.581	97.472	94.758	103.12	102.82	101.63	103.33	101.65	108.69	95.547	95.089	100.75	99.66	90.356	98.637	101.98	108.66	103.25	98.753	91.617	97.356	100.76	97.174	93.077	101.96	101.85	104.32	101.47	102.31	106.03	101.67	100.64	110.39
104.06	115.59	106.33	107.41	97.397	103.52	100.06	99.462	113.82	104.73	110.85	112.6	99.683	106.92	107.39	111.38	115.86	105.88	105.72	109.48	107.31	108.35	98.572	101.02	97.625	102.45	108.66	106.14	107.47	106.63	109.85	108.48	101.95	100.94	106.27	97.255	102.47	107.4	115.07	107.1	104.13	109.84	102.95	109.3	107.45	114.72	117.01	99.98	98.57	105.84
112.26	113.47	102.11	116.22	108.1	109.62	112.32	120.14	124.47	117.16	117.6	108.12	119.08	112.18	112.36	117.55	108.95	114.68	110.57	119.79	111.01	108.43	111.15	118.47	116.79	111.88	115.2	114.77	110.96	114.21	117.7	113.35	114.55	118.46	113.22	105.49	117.29	112.83	106.15	119.56	109.27	124.44	107.86	113.15	113.3	112.56	109.96	110.06	120.2	122.96
102.29	106.18	114.22	102.76	97.287	108.38	102.78	111.17	99.312	100.52	99.831	103.99	102.78	99.807	106.64	97.722	110.94	112.7	109.94	102.82	103.39	94.929	107.11	97.825	108.49	106.66	98.236	110.32	108.99	109.31	106.07	105.98	96.818	100.21	101.16	108.07	97.261	111.34	106.65	103.85	101.52	99.288	100.82	103.92	97.916	102.67	103.68	105.83	97.977	101.95
97.389	106.27	110.03	100.71	110.35	106.56	117.63	111.87	110.37	104.93	108.25	105.9	104.09	115.2	100.09	103.29	111.6	100.44	107.79	107.3	104.72	107.11	110.89	104.12	108.29	102.82	116.17	102.74	110.81	109.99	111.71	103.58	109.91	105.95	107.69	111.69	108.07	104.4	106.89	107.85	111.87	111.68	108.24	109.55	105.01	106.09	107.44	105.83	108.41	108.78
112.71	97.583	110.63	107.82	109.17	106.51	111.15	107.57	105.59	103.41	116.54	111.79	107.64	99.022	103.85	101.46	117.14	112	102.71	108.53	104.67	102.24	110.3	104.22	105.59	113.72	101.97	100	110.54	91.065	110.73	107.75	108.92	104.1	112.53	111.23	106.02	109.13	98.686	111.26	107.24	103.68	105.58	108.16	110.59	102.93	105.27	108.32	111.67	99.578
107.61	102.59	92.992	106.54	93.605	103.73	104.81	101.99	103.51	106.13	96.549	108.51	111.66	99.194	100.48	101.2	100.43	97.615	98.324	95.734	105.61	101.86	103.55	96.233	98.146	90.236	102.97	107.45	92.304	97.765	96.48	97.152	100.35	99.765	103.9	95.01	107.41	108.09	101.86	100.89	89.679	91.646	97.891	104.43	99.989	89.427	104.66	115.62	93.462	103.67
114.37	118.83	116.25	118.75	115.15	122.7	107.44	107.75	101.03	104.15	118	111.26	113.61	114.76	108.9	121.94	115.23	117.15	113.92	113.82	105.83	113.91	115.12	115.5	121.06	110.65	113.95	116.92	112.05	106.43	109.86	110.31	110.35	108.62	112.15	112.08	113.3	119.04	114.66	121.39	108.43	115.45	105.64	110.39	116.41	116.06	111.6	112.02	110.93	110.39
114.14	116.9	113.58	119.7	109.25	118.92	113.31	116.89	117.93	121.97	121.36	111.24	109.58	121.77	115.32	116.87	121.6	116.61	108.62	111.89	115.31	122.42	123.02	115.82	116.51	125.92	130.44	120	119.07	117.03	109.46	114.86	124.46	118.71	117.53	116.13	121.12	111.96	123.47	109.46	126.29	110.98	121.46	113.29	121.46	115.85	112.56	119.82	108.51	120.11
104.15	111.15	109.74	104.63	101.88	104.56	98.443	105.74	101.51	105.73	99.724	102.93	107.06	110.8	102.6	106.48	110.19	113.28	109.6	114.84	100.65	104.58	99.22	102.54	105.42	105.58	106.56	97.688	110.04	97.393	109.5	105.34	106.27	108.66	108.61	100.98	107.08	102.81	107.87	106.7	104.11	109.39	104.79	99.497	105.09	97.933	103.14	95.435	106.76	102.06
116.52	112.53	110.57	111.8	102.23	116.75	117.11	117.89	119.52	108.21	116.09	108.91	115.61	108.66	114.6	100.71	109.19	103.93	113.2	119.85	107.37	105.99	111.61	103.94	102.13	108.75	110.26	119.94	114.05	109.53	112.74	109.62	106.17	101.31	111.36	100.79	118.43	109.67	117.43	117.38	108.61	111.22	108.51	111.86	102.64	105.44	112.65	109.4	109.18	110.64
104.35	100.99	106.14	107.2	95.221	112.57	103.74	107.48	103.4	99.69	112.54	108.97	101.57	106.32	107.83	102.54	108.97	111.72	112.03	112.57	107.55	111.29	109.13	107.85	101.49	96.73	105.35	112.83	108.18	92.284	104.18	110.43	103.98	104.97	102.83	107.39	107.21	106.45	104.84	108.92	96.133	109.56	97.98	103.43	96.466	103.84	106.39	108.42	112.1	104.72
121.85	122.3	119.74	111.46	117.55	109.55	121.46	113.95	118.15	110.49	114.56	123.42	116.63	114.07	118.19	114.41	110.04	103.23	107.8	120.05	114.73	114.21	115.37	114.83	119.52	104.51	112.68	117.89	108.29	109.92	106.76	115.93	112.61	110.9	112.06	110.91	118.55	111.31	111.71	111.9	108.51	113.22	114.75	111.36	107.38	120.24	112.52	114.8	119.05	111.79
110.63	105.99	113.51	105.91	113.3	107.32	114.29	108.86	110.34	106.79	105.61	119.64	111.07	110.17	103.79	110.27	102.26	107.02	109.57	104.3	111.06	108.86	106.31	109.23	101.06	110.64	101.7	110.99	108.34	114.2	112.79	106.05	110.03	111.94	107.8	111.9	111.9	113.83	109.49	109.27	113.04	105.72	112.48	111.1	107.34	112.89	108.45	109.04	108.35	105.68
103.36	105.56	94.795	96.026	113.16	100.6	108.52	102.06	100.49	110.04	107.49	108.81	102.31	106.92	100.79	114.55	115.22	104.45	109.24	108.51	99.175	101.35	98.195	96.863	97.809	103.97	119.73	103.81	109.61	97.107	107.86	103.79	108.09	109.28	103.46	99.703	101.05	118.02	105.49	113.53	101.19	105.29	104.96	108.93	104.28	118.67	108.41	97.295	106.27	113.04
115.67	105.96	110.77	112.28	111.29	120.88	108.6	118.18	115.18	112.96	110.56	122.54	108.66	115.77	110.33	108.51	106.2	118.67	113.26	117.79	115.33	117.01	105.14	111.9	121.55	109.57	114.97	107.1	105.25	121.45	109.21	120.85	108.27	109.22	116.04	117.5	102.83	108.75	120.54	119.28	116.65	114.39	110.49	112.27	115.68	117.2	111.3	110.98	107.72	109.15
96.727	101.96	96.665	113.92	104.15	109.93	107.89	100.66	106.07	92.514	93.426	102.84	99.858	110.94	92.389	101.89	89.371	99.477	113.66	111.61	97.86	109.52	116.28	99.1	103.01	101.92	101.8	107.48	105.05	107.05	104.18	102.29	106.74	98.149	91.802	99.503	104.68	111.61	108.73	98.806	97.958	103.71	98.682	116.46	105.76	106.34	107.36	101.37	107.74	108.55
108.84	112.92	105.11	118.57	107.31	111.45	110.11	110.13	122.37	109.94	115.71	104.88	114.11	109.54	103.32	120.27	111.85	109.47	109.1	103.88	111.38	110.38	109.51	109.2	114.24	112.18	102.07	111.41	114.53	114.34	111.44	107.37	109.09	105.56	114.89	112.69	104.84	112.6	106.96	115	113.09	107.34	109.31	102.44	121.12	106.88	117.62	114.17	101.46	110.99
103.7	110.23	108.05	95.503	103.39	112.5	105.59	99.669	105.22	103.1	106.49	106.83	100.6	114.35	95.928	105.2	106.5	107.43	114.05	105.88	103.7	100.8	113.38	112.04	113.06	102.23	113.3	100.2	105.98	108.18	105.37	99.759	99.097	109.13	115.41	99.944	113.64	119.97	108.44	108.88	109.23	105.29	110.44	107.22	99.21	112.17	105.78	102.05	99.257	100.16
107.92	112.2	106.51	114.93	102.86	112.05	103.12	109.21	98.696	100	100.01	113.93	111.08	111.83	108.93	97.644	111.01	109.18	105.93	114.09	100.2	116.66	109.52	102.29	106.27	113.09	106.53	105.65	101.45	100.42	99.397	108.16	107.77	111.99	109.79	107.78	101.16	102.93	110.33	108.92	104.75	116.18	102.55	104.09	105.17	110.12	102.62	114.53	98.565	108.03
108.01	112.52	106.33	114.3	115.3	115.16	114.39	114.27	104.1	104.48	108.7	114.48	118.74	105.37	120.12	106.2	111.87	123.75	111.75	114.13	114.86	112.19	115.69	107.05	117.28	107.07	101.61	116.11	105.86	118.31	115.71	109.5	108.88	111.01	104.84	124.42	111.45	115.67	119.83	113.27	110.09	116.35	110.34	108.93	103.33	110.47	114.54	115.65	110.94	116.53
102.45	108.83	118.55	105.92	117.09	100.54	101.56	101.34	103.81	108.92	119.03	114.17	111.85	105.59	102.67	112.73	120.68	100.21	99.954	108.91	100.4	101.83	110.88	110.1	100.33	107.87	106.76	98.448	99.935	104.05	103.54	99.484	100.58	104.33	105.58	101.26	98.759	107.65	110.51	107.39	102.57	112.9	109.89	101.25	104.87	109.29	101.36	104.05	103.3	101.16
107.42	108.1	101.61	118.22	98.199	108.93	113.04	108.98	109.98	108.67	110.63	103.61	120	113.92	110.49	111.99	100.66	108.87	108.29	114.5	114.85	108.99	107.52	101.08	113.07	101.01	110.74	105.57	103.84	111.59	109.5	117.98	106.14	103.72	107.08	111.04	113.25	119.06	113.54	109.25	121.25	101.42	114.4	106.24	102.87	122.09	109.47	103.74	112.37	101.02
106.52	102.45	104.76	100.52	107.33	103.47	110.54	112.9	106.75	111.29	105.76	99.852	109.69	103.56	108.17	100.8	114.26	104.21	108.6	107.96	102.54	106.74	103.38	107.88	100.16	103.5	106.25	101.07	103.95	108.17	108.73	102.89	106.9	103.92	109.28	111.35	106.09	107.37	107.38	111.18	102.32	109.56	110.06	106.27	111.24	109.76	112.59	107.15	98.866	107.45
114.51	104.76	93.877	109.49	94.643	103.69	97.912	97.452	102.46	100.69	95.177	105.67	103.31	99.227	101.16	98.685	97.79	118.06	97.271	101.5	97.266	99.21	94.785	102.08	108.92	91.901	103.64	99.032	102.27	105.72	107.52	105.71	101.67	106.02	105.61	93.495	104.52	103.22	90.47	102.17	99.596	97.214	110	99.752	102.39	102.04	100.86	111.71	104.44	111.9
93.382	99.017	100.39	101.48	100.71	104.41	94.95	101.8	95.286	98.684	105.88	105.7	102.07	104.59	101.72	108.05	99.473	98.571	105.03	104.3	97.953	95.247	105.92	102.72	97.42	98.854	105.08	97.098	99.888	87.705	103.04	102.64	107.5	98.628	93.378	110.15	100.92	95.97	96.128	100.79	112.71	110.11	96.039	98.149	98.471	95.128	105.95	102.3	97.624	96.665
100.84	108.67	111.58	107.9	104.72	101.18	114.94	102.47	110.85	104.45	105.54	107.06	107.41	108.91	102	108.93	111.49	110.03	100.42	94.609	94.089	108.36	106.35	102.08	104.63	109.66	113.93	105.05	106.36	108.83	114.05	109.97	110.09	105.42	111.89	104.03	112.4	108.51	104.2	109.35	111.12	99.602	115.58	98.365	100.78	108.71	102.85	95.402	100.82	96.055
109.41	108.88	110.76	102.01	102.57	100.02	98.148	99.018	101.42	108.89	97.48	104.76	98.81	109.5	106.92	104.7	106.07	109.92	110.26	106.08	104.6	101.98	105.19	98.307	95.021	109.86	105.3	106.65	105.91	104.83	110.08	115.31	107.19	110.35	108.69	102.9	111.79	97.661	103.26	110.02	109.41	103.73	107.45	110.69	105.19	106.94	105.84	104.8	103.56	101.75
105.79	107.9	107.21	105.84	118.69	116.53	105.66	98.368	109.38	112.51	119.54	114.25	106.16	114.34	104.36	109.41	113.34	109.74	124.46	111.79	115.11	116.49	117.57	111.53	109.65	102.4	108.83	105	112.92	113.24	106.75	107.23	113.5	105.81	112.07	107.96	112.85	113.49	110.25	112.14	108.4	105.43	115.27	109.84	101.98	105.75	107.12	114.98	109.64	105.58
105.86	102.29	103.12	108.96	109.11	107	106.67	110.58	99.032	98.324	106.21	100.96	103.52	110.96	106.8	99.61	111.39	108.24	105.21	110.44	101.34	108.61	113.44	102.67	102.01	107.72	106.53	97.508	104.3	107.36	107.29	99.878	106.17	101.52	104.52	107.72	98.349	103.78	108.69	106.09	107.77	101.12	99.805	105.16	96.251	109.26	93.27	112.39	107.75	110.96
111.68	104.35	106.04	104.44	107.76	102.42	105.52	95.969	106.73	100.54	104.58	107.06	97.874	101.39	101.55	110.65	112.26	110.16	100.13	107.68	107.16	103.51	104.11	102.5	109.04	109.22	108.82	102.13	105.46	96.334	98.51	107.2	104.25	101.81	109.16	105.34	104.29	110.99	105.98	98.471	100.92	108.18	108.4	106.26	106.23	93.669	115.44	102.3	102.49	103.86
116.92	109.16	111.87	109.81	102.65	108.16	116.58	108.19	115.13	109.93	108.57	115.71	110.73	112.01	103.13	112.87	107.14	100.3	111.4	119.36	113.06	111.04	108.47	114.66	121.41	115.46	114.81	111.77	113.23	117.86	106.33	109.92	106.66	118.18	106.59	112.35	104.62	114.13	106.91	108.78	114.56	115.15	105.83	117.07	104.63	122.27	100.38	113.95	111.94	102.15
105.54	107.27	93.516	105.39	100.99	107.38	106.1	102.38	100.7	110.3	107.27	108.18	97.905	104.93	105.93	102.69	99.802	105.21	107.35	103.39	109.23	104.86	108.93	100.75	109.86	103.21	109.33	102.06	101.63	106.65	99.02	102.97	108.97	105.71	124.02	108.9	106.28	100.91	106.43	102.02	104.45	103.5	104.06	107.33	100.22	110.7	100.05	99.962	110.36	105.12
118.49	119.41	110.92	114.29	114.15	121.22	112.86	111.28	119.07	112.66	112.25	122.49	110.1	110.46	114.31	115.66	106.93	120.85	105.85	109.12	114.74	111.41	103.58	111.81	113.87	115.88	103.81	114.48	106.16	115.2	109.35	109.66	123.24	112.48	109.74	112.77	111.44	115.25	98.767	116.18	113.52	116.96	113.11	118.15	113.72	117.28	107.13	117.01	119.3	116.31
103.07	100.65	94.614	101.95	110.14	97.82	105.01	88.398	101.07	96.756	94.646	109.98	96.251	95.143	104.52	90.719	100.02	107.47	100.35	97.819	101.79	94.398	96.927	92.294	100.68	94.083	103.39	103.86	96.481	101.37	95.546	101.12	103.81	99.243	95.456	101.61	95.173	100.28	99.188	98.15	101.86	109.02	92.864	99.887	101.37	101.98	105.49	94.694	95.728	97.009
113.56	110.48	103.09	109.07	121.34	109.84	120.54	110.77	116.23	113.61	108.26	107.59	104.7	110.25	115.5	115.92	111.89	108.95	108.6	114.1	102.83	102.05	114.8	108.47	110.73	104.03	105.94	108.94	106.75	109.56	110.86	109.22	104.82	98.146	118.85	111.72	109.84	112.98	111.93	109.9	109.36	110.91	113.74	113.46	113.03	106.54	109.81	107.44	107.39	112.61
99.391	106.98	95.302	101.88	94.348	94.543	94.507	104.27	103.52	104.12	99.593	105.69	94.765	99.653	94.095	100.28	104.79	105.88	102.56	96.194	108.83	88.601	92.96	100.52	104.23	105.03	99.04	106.83	96.587	110.78	100.99	105.7	92.727	110.85	104.62	91.673	97.787	93.352	99.504	103.52	97.813	107.04	94.727	97.135	104.97	100.91	105.21	102	99.915	101.73
104.59	113.39	111.69	107.45	109.98	104.41	109.3	114.37	112.78	105.45	115.53	118.05	105.88	117.26	105.74	110.6	113.79	115.76	114.44	108	107.15	107.65	117.04	111.75	110.95	117.59	111.81	107.44	101.39	108.79	108.26	101.89	111.3	111.05	113.52	116.98	119.38	107.5	118.89	113.53	113.42	99.963	115.57	112.22	111.43	112.36	103.56	109.49	111.5	106.8
94.681	106.19	92.222	106.15	103.24	100.12	101.38	104.19	93.21	99.006	101.2	103.05	108.7	107.67	110.08	109.94	102.42	102.24	98.284	102.7	101.51	101.82	94.738	103.91	96.513	105.72	104.86	97.001	100.8	99.865	95.862	103.87	96.34	106.16	95.499	95.892	97.884	103.56	96.876	96.824	103.38	106.69	102.27	107.58	101.77	98.84	100.23	108.46	98.355	90.064
114.04	108.95	110.26	110.28	115.17	112.96	114.27	110.09	108.62	109.96	112.57	114.34	111.67	106.71	110.07	108.25	108.45	119.36	109.97	114.62	116.36	106.53	108.85	112.44	111.43	106.38	109.52	107.75	109.38	108.05	96.862	116.29	108.96	111.51	103.98	105.08	114.6	117.25	107.59	119.48	111.45	115.7	110.9	117.95	117.8	112.75	108.47	103.71	121.12	109.44
106.61	96.983	105.25	103.14	107.75	106.54	103.03	101.78	115.29	99.546	105.43	107.78	95.353	103.72	105.53	107.32	98.322	97.904	97.467	105.28	102.23	111.99	110.54	100.42	97.186	106.2	101.6	107.6	106.92	106.69	101.46	103.62	97.76	103.83	101.82	96.935	110.86	96.825	99.093	95.436	97.126	92.415	113.77	108.59	104.8	96.941	109.05	99.29	105.95	106.55
122.5	114.64	99.307	114.35	119.05	111.49	115.83	112.25	117.1	113.23	113.8	118.09	109.7	113.59	110.23	116.69	111.58	114.03	109.56	107.72	115.94	109.81	118.46	115.13	117.22	114.6	106.21	109.74	111.53	114.37	116.79	108.81	112.2	109.19	107.13	116.85	111.08	115.09	101.14	113.13	111.27	119.54	104.69	105.52	105.17	112.9	105.13	113.2	105.9	120.58
103.25	107.74	109.53	105.24	104.36	105.7	116.78	109.6	107.21	103.6	105.82	94.473	116.02	107.92	109.09	108.87	104.9	103.75	103.18	111.51	120.06	103.09	102.29	105.69	106.53	108.68	103.2	102.37	102.85	104.62	118.37	108.79	106.99	107.98	113.49	102.74	105.59	104.7	110.14	107.01	111.06	101.58	101.76	101.7	108.76	107.55	112.01	114.97	108.7	108.6
111.23	114.86	119.21	114.84	110.69	110.41	114.92	108.68	100.84	113.74	106.41	119.09	115.56	107.83	111.91	113.77	114.11	106.34	111.56	104.42	111.27	115.8	105.79	108.25	121.84	103.5	121.7	118.57	105.55	117.77	103.79	106.58	110.62	115.3	117.92	110.79	105.89	103.88	110.14	108.84	111.15	108.5	115.78	112.56	113.1	107.98	111.94	120.22	119.56	110.41
110.77	105.74	104.18	111.84	108.33	105.58	104.3	110.1	102.79	107.92	110.1	102.58	120.86	107.41	102.87	108.71	102.92	101.28	105.1	107.06	102.43	105.41	105.62	110.92	116.93	107.49	104.3	104.38	112.05	105.46	108.97	102.08	110.34	106	109	103.33	107.64	102.4	115.1	105.95	107.96	109.46	112.65	108.98	106.51	113.52	110.62	101.99	107.34	99.376
101.62	107.8	95.729	112.33	112.96	107.15	92.894	99.917	107.46	109.03	106.31	105.29	108.33	104.61	108.02	104.64	95.278	108.59	108.15	105.31	107.36	96.91	100.86	113.7	104.09	109.26	105.09	100.15	103.68	98.455	102.92	104.98	104.59	109.72	106.95	109.25	107.28	103.74	104.86	99.547	107.73	102.22	99.166	108.45	99.319	109.34	97.861	112.21	101.25	113.02
111.22	107.01	104.27	109.89	115.59	96.686	113.88	118.11	110.33	121.25	111.13	112.14	113.75	108.25	109.16	109.49	112.5	104.78	105.81	117.95	112.9	114.19	114.65	111.1	115.9	105.9	118.29	113.95	107.58	111.21	117.97	102.77	112.7	112.43	117.5	112.37	97.829	113.24	117.73	119.8	112.36	103.06	118.84	112.03	106.88	114.45	114.05	106.9	105.11	111.89
99.682	115.19	95.43	109.87	105.78	104.23	103.27	111.49	106.58	106.85	103.42	103.41	102	103.67	111.5	111.02	110.86	113.1	103.54	102.96	100.83	103.53	112.09	94.649	112.08	94.951	103.66	103.53	108.74	101.51	106.01	106.49	105.23	104.9	109.43	91.6	98.854	106.91	105.46	100.74	98.73	112.69	98.709	102.4	111.55	111.11	107.9	100.84	99.996	105.45
111.08	107.5	109.55	112.64	98.708	101.54	110.06	107.98	110.51	108.12	115.47	108.08	102.49	113.18	104.3	101.97	102.29	100.35	100.2	107.34	103.59	107.65	103.12	110.61	110.02	93.428	112.25	106.36	99.379	110.45	100.54	106.34	109.92	104.74	103.03	105.83	102.15	108.79	103.42	106.84	117.91	105.26	113.38	97.771	106.95	104.13	99.05	102.49	104.24	107.86
103.13	106.98	102.23	101.43	108.72	99.36	104.4	103.64	107.77	103.32	98.984	105.12	99.68	105.96	107.38	112.77	97.051	104.78	106.4	101.38	109.36	108.09	105.16	109.91	106.93	99.326	108.77	98.204	102.94	111.21	107.06	106.98	110.44	115.66	106.43	110.05	109.5	103.17	101.26	95.93	109.97	98.598	103.06	110.81	106.79	105.31	104.5	111.45	95.71	102.93
106.29	111.05	110.65	108.29	110.14	117.44	112.03	111.13	105.02	105.84	108.46	116.78	107.09	106.29	110.84	111.88	114.47	109.34	116.3	110.36	109.8	111.88	119.44	113.26	107.33	111.42	115.72	113.79	106.66	108.32	113.13	120.47	106.75	105.42	100.33	112.97	107.86	108.28	108.37	111.05	117.05	109.95	114.66	112.61	112.88	109.62	117	104.18	111.77	117
104.08	105.78	96.049	103.9	102.29	105.18	103.1	105.69	104.08	103.45	98.396	111.97	102.14	107.06	104.03	107.24	100.95	111.25	99.505	111.37	102.88	106.23	106.87	98.476	107.5	104.91	104.19	98.088	98.675	99.385	106.59	108.38	104.84	101.16	105.03	114.02	104.69	109.85	114.11	108.35	102.67	107.48	102.31	111.35	105.83	100.77	101.49	104.94	100.65	108.33
118.19	115.21	111.13	116.02	117.34	105.45	110.4	104.24	104.74	119.52	112.59	107.18	118.57	103.6	114.28	117.74	110	110.5	113.12	114.83	103.36	111.14	103.43	105.64	118.5	120	110.48	109.02	99.151	112.74	114.76	109.38	107.65	116.16	113.4	106.75	113.66	109.51	118.35	116.81	109.83	108.18	113.17	111.57	105.53	113.15	108.67	99.681	112.39	106.96
108.05	95.449	108.66	108.68	101.16	108.48	111.13	102.95	108.93	111.33	98.75	100.6	114.38	103.95	106.31	97.728	98.589	94.409	111.36	107.58	103.15	106.53	104.17	105.62	94.038	100.48	105.7	104.68	111.07	95.174	102.06	103.27	105.69	113.14	100.78	92.358	103.09	114.41	93.941	98.215	102.42	98.095	110.12	109.73	105.32	105.94	102.1	102.6	100.94	110.19
116.49	104.35	106.39	102.32	107.33	115.32	104.54	107.62	110.05	107.57	113.08	106.42	109.21	106.61	105.33	104.16	101.67	105.87	106.72	111.14	105.25	101.92	99.602	107.88	107.95	108.41	106.4	106.24	106.47	97.592	107.06	111.58	100.72	104.16	108.88	103.84	104.68	109.48	110.4	113.52	112.44	92.322	105.12	101.63	110.01	105.24	99.328	98.335	101.5	102.42
115.67	111.68	124.67	111.78	101.84	108.77	106.69	112.34	113.68	117.41	122.17	105.56	109.67	109.75	116.59	103.87	115	111.36	108.98	111.65	110.55	119.29	107.36	102.6	115.68	116.14	115.12	114.4	108.23	110.45	116.26	113.91	103.98	103.11	107.84	117.01	115.58	109.36	106.75	109.82	106.86	115.67	108.98	114.18	108.26	111.12	119.64	110.96	108.58	104.54
111.7	110.06	100.84	110.46	103.02	103.78	112.95	102.04	107.51	106.21	100.23	104.56	111.36	95.848	106.87	115.42	108.1	112.49	108.35	111.72	109.89	125.63	106.5	99.518	106.71	104.79	113.73	108.58	108.46	104.42	114.1	110	111.46	107.15	106.52	110.97	109.96	93.121	110.77	106.31	102.45	109.81	104.97	102.1	108.26	110.62	103.43	97.597	114.63	96.028
108.25	102.41	98.773	107.25	101.66	105.96	102.1	108.44	116.33	96.533	100.22	109.6	104.9	99.316	100.3	102.71	101.99	103.45	102.37	100.04	108.62	109.59	108.91	109.02	111.89	103.35	111.02	98.268	103.45	109.75	100.12	101.51	112.32	108.71	114.07	104.78	102.25	105.09	104.97	109.39	107.94	104.86	105.75	107.2	94.114	103.66	103.33	101.92	103.24	105.17
107.14	110.18	111.63	98.842	99.833	101.14	105.32	105.43	101.57	105.05	101.09	98.069	102.38	110.59	97.199	107.29	100.3	104.68	99.633	102.72	109.57	102.77	108.86	110.24	110.82	104.32	108.91	107.81	98.674	104.08	106.96	108.6	99.824	99.399	102.22	109.67	101.07	112.57	104.45	103.49	107.27	103.14	95.922	104.81	103.42	103.02	104.32	108.86	112.01	102.42
105.01	106.47	108.18	105.96	107.15	107.71	101.32	108.96	107.37	112.6	100.87	114.71	106.76	104.77	106.01	115.3	108.11	100.68	105.31	115.29	106.6	104.2	111.8	107.63	104.02	107.76	102.94	105.32	99.319	110.39	101.34	103.66	106.36	98.991	109.37	106.62	102.79	101.89	111.37	106.71	106.77	97.564	103.1	108.51	104.74	108.12	107.47	115.46	107.59	98.376
102.83	84.953	107.1	89.552	101.36	100.31	96.085	104.72	99.853	101.91	101.9	103.58	88.653	90.617	106.74	102.25	108.77	108.32	111.29	101.54	109.97	98.125	100.26	103.11	101.7	96.199	106.15	101.94	103.59	96.769	106.31	101.64	89.065	92.338	103.35	101.55	108.73	100.92	101.44	106.91	100.66	96.114	84.498	103.17	101.77	107.61	96.101	102.55	100.73	100.14
115.09	117.15	111.16	104.18	106.33	108.23	115.57	111.64	102.96	114.99	105.29	104.31	111.31	113.29	118.34	113.75	108.72	111.97	110.02	117.1	119.87	116.15	111.78	109.45	115.49	115.24	104.12	105.91	115.3	119	114.58	108.4	111.55	119.16	113.61	118.75	113.68	123.9	112.9	116.95	110.72	113.78	108.57	109.1	123.14	125	110.73	105.85	114.22	105.86
120.9	110.56	109.99	108.39	106.13	110.03	114.32	107	109.58	116.13	114.5	110.34	117.67	112.82	115.79	113.81	106.48	107.11	111.47	120.83	106.83	114.81	100.68	96.928	109.19	108.35	111.73	112.15	107.01	105.56	117.07	111.15	102.02	101.44	108.13	112.52	109.61	111.12	110.41	112.29	104.44	112.45	106.79	116.67	103.57	119.72	108.79	110.89	111.14	109.38
108.5	107.45	106.12	102.65	115.84	107.37	98.549	106.48	105.96	106.27	105.69	105.9	103.45	107.2	108.26	100.4	114.58	102.48	112.94	104.34	116.31	104.7	106.53	116.38	108.24	105.99	112.51	108.47	117.76	97.333	104.47	106.75	103.64	111.62	104.67	105.32	99.775	104.57	105.25	104.08	106.82	102.48	106.97	104.65	112.5	111.91	105.22	105.32	105.7	98.908
118.6	114	110.55	114.87	111.92	114.51	118.56	111.25	104.18	107.06	117.95	123.39	116.79	111.57	119.3	106.21	112.15	108.15	115.34	110.18	111.59	120.2	108.2	115.42	110.22	109.98	109.28	114.43	105.91	104.59	119.71	118.45	114.67	107.74	113.18	118	108.86	109.26	111.78	106.84	117.01	115.19	116.55	113.22	113.86	108.02	110.57	112.64	109.94	108.92
107.44	105.58	113.15	109.21	105.96	113.73	111.35	106.62	110.16	108.73	106.5	112.01	102.91	110.56	109.41	114.49	112.9	110.31	103.34	103.42	96.262	109.08	111.13	119.07	100.51	108.91	104.39	105.7	105.67	116.16	99.946	99.897	112.45	115.27	111.4	111.59	116.4	112.35	100.45	100.44	100.23	99.89	103.7	113.7	99.792	102.37	122.24	102.72	106.82	106.62
100.31	100.94	98.243	98.155	91.509	100.7	97.866	98.41	106.12	99.746	105.89	96.148	100.83	99.929	105.45	92.139	98.776	100.95	100.03	97.605	95.068	104.74	93.515	106.39	95.933	102.98	97.08	102.69	95.831	96.37	99.241	99.483	84.971	103.6	95.15	101.68	94.157	106.47	95.988	105.18	95.133	104.6	88.635	100.6	103.39	99.004	88.747	101.41	99.298	100.32
108.39	103.56	102.39	111.9	90.396	108.8	93.338	107.11	108.22	104.19	108.76	114.13	100.03	102.25	104.22	107.65	104.98	108.15	108.03	111.75	110.5	112.22	108.56	98.904	101.9	110.11	105.01	106.09	94.781	108.96	106.06	110.81	102.9	100.01	98.383	107.78	103.68	101.05	108.46	97.837	103.74	107.61	102.46	95.581	97.341	103.06	109.84	102.31	105.82	99.891
102.16	98.743	104.98	103.51	106.69	99.118	106.92	106.75	109.14	109.25	103.49	104.44	106.44	109.74	106.2	105.54	103.4	109.28	102.32	110.15	112.58	108.61	117.79	112.86	113.63	102.21	110.76	117.23	97.621	106.12	108.71	110.01	105.41	108.82	110.2	107.97	103.92	105.62	109.98	100.82	107.09	104.42	105.04	112.07	108.11	106.7	106.84	115.19	102.33	105.24
101.23	101.71	98.325	107.94	108.75	106.68	100.83	104.31	102.96	103.88	111.63	94.667	103.69	105.02	104.19	92.541	96.848	100.79	99.089	103.28	113.94	95.739	101.8	94.954	91.209	106.03	103.27	101.25	105.38	98.483	98.455	106.21	101.35	107.41	89.874	95.536	96.66	102.73	103.7	112.15	90.541	102.22	97.511	106.04	99.73	108.15	107.89	105.46	105.74	89.848
114.78	107.62	115.55	113.61	107.84	111.56	112.94	113.52	109.35	112.75	112.54	113.73	113.48	113.49	109	112.63	114.27	110.58	113.99	111.52	105.89	105.43	113.29	117.96	107.71	116.73	107.26	121.91	108.46	109.1	112.06	115.71	115.93	101.81	104.27	109.29	110.93	110.31	113.19	106.47	114.39	114.1	102.49	109.9	109.95	106.54	104.25	113.84	112.87	120.06
104.25	103.81	99.646	98.752	103.49	106.77	96.783	104.53	101.27	103.38	102.13	97.225	99.304	110.21	100.59	102.07	95.008	101.15	97.908	106.04	97.138	104.6	106.4	103.31	108.69	93.799	113.69	103.91	99.944	102.16	101.77	105.94	107.76	100.06	105.67	102.62	100.4	100.28	103.49	100.35	101.61	107.47	102.22	93.486	104.63	98.387	105.78	99.369	101.07	104.69
110.1	117	115.38	113.93	115.16	115.2	121.3	115.92	102.09	121.74	109.49	118.02	113.91	114.2	112.27	127.06	115.72	105.26	111.96	115.63	113.64	110.85	114.13	116.18	117.42	107.07	117.46	117	112.32	109.64	114.82	114.48	112.86	102.3	115.79	105.32	110.32	101.44	108.28	121.32	113.07	120.01	108.89	117.14	103.27	116.54	111.53	106.8	110.95	118.91
107.15	107.57	102.71	97.882	104.97	101.14	101.8	101.34	99.718	106.55	103.94	106.15	111.51	104.47	101.41	98.178	105.54	107.39	103.19	109.01	111.51	102.93	98.893	106.94	109.72	96.115	109.48	103.91	109.8	92.169	102.16	109.84	101.65	106.61	99.987	104.26	105.52	103.17	102.97	108.23	101.31	105.32	108.13	100.04	97.774	117.19	114.1	106.73	104	110.03
109.94	101.24	105.38	98.287	101.79	104.3	105.83	103.19	107.37	95.877	93.807	92.747	103.26	106.89	101.54	107.15	98.014	105.41	106.98	105.32	106.2	105.79	103.04	108.39	101.9	104.25	118.85	110.38	106.36	105.51	100.54	98.425	103.73	107.23	109.54	105.66	105.03	105.66	99.345	104.45	114.49	103.42	101.46	103.54	102.59	105.57	111.57	103.76	106.39	105.9
102.27	110.06	98.514	108.4	101.42	108.31	111.13	109.54	117.33	108.79	111.48	104.92	110.67	105.97	111.31	105.01	101.37	105.09	114.65	108.02	104.12	103.79	113.43	106.68	103.27	107.38	102.85	108.51	109.23	107.64	111.51	107.1	100.68	106.38	102.12	112.24	109.38	106.9	99.052	99.979	97.105	105.49	106.39	108.41	105.11	108.96	105.92	112.15	100.38	114.77
98.747	117	107.18	110.39	98.035	101.54	97.675	113.12	96.638	110.46	104.29	100.7	107.97	112.99	100.58	105.32	102	109.63	100.42	98.867	99.915	98.613	103.87	112.24	111.05	109.18	109.56	107.62	108.03	106.5	109.71	93.062	99.276	107.96	101.06	103.36	104.12	102.61	111.52	109.34	106.99	110.19	109.69	103.37	112.81	108.71	101.78	105.18	103.9	112.27
105.73	109.75	102.3	104.23	107.78	103.15	100.63	101.08	104.09	102.03	103.44	106.86	107.19	107.24	106.36	105.37	102.52	96.758	103.51	105.42	104.21	109.1	98.375	113.14	102.71	107.35	98.512	103.47	104.32	94.664	113.82	109.29	109.48	111.12	104.77	109	94.638	106.91	108.77	104.34	102.01	108.55	105.73	104.25	112.18	103.51	103.28	102.47	106.83	100.23
109.8	101.77	109.03	104.15	104.34	108.97	102.2	100.55	100.02	101.58	100.62	95.265	102.53	97.851	112.51	103.12	107.65	111.43	101.06	106.05	96.315	111.3	98.776	115.59	100.48	105.91	101.63	105.12	113.55	104.05	100.7	103.24	101.35	95.95	99.881	106.17	106.29	103.36	105.39	101.23	113.86	112.18	103.48	100.87	99.851	109.93	98.682	101.57	106.49	99.359
118.03	117.93	125.17	118.12	118.68	116.58	113.93	113.32	118.17	119.66	128.06	119.43	116.71	115.09	116.12	120.89	111.29	119.65	124.28	115.54	120.33	114.56	114.49	116.41	116.93	111.94	111.27	125.06	123.78	119.86	114.64	117.93	108.94	120.46	112.93	118.5	121.79	118.37	127.58	124.44	122.74	121.48	120.07	111.49	116.48	122.37	112.64	117.07	116.53	123.29
104.15	96.609	106.97	107.31	109.47	109.29	106.28	104.25	100.62	110.75	104.06	113.48	104.89	105.97	109.48	97.915	99.477	100.85	105.44	107.28	92.153	104.89	112.02	106.01	105.37	111.43	107.06	99.576	106.05	108.41	99.902	107.86	107.13	108.25	104.2	105.93	106.15	111.52	101.29	99.735	114.8	95.886	105.86	107.38	101.98	94.099	115.49	97.646	109.42	113.27
101.53	98.937	98.938	103.68	99.725	90.958	102.27	108.4	93.355	113.34	109.11	99.009	97.285	102.06	108.42	105.43	112.55	104.27	105.39	103.27	96.037	110.07	107.75	104.19	102.38	95.371	107.23	107.03	112.75	106.31	90.827	103.89	99.655	109.28	105.16	108.25	103.06	98.276	101.5	107.06	109.13	113.31	110.56	100.63	104.71	105.88	102.88	95.723	104.31	103.77
98.744	101.03	112.03	90.478	115.61	103.07	103.81	100.68	113.57	106.85	107.31	110.27	105.92	101.8	97.151	112.85	112.24	112.38	105	100.67	112.03	108.7	106.07	104.46	92.609	103.66	106.38	105.87	101.23	109.13	103.21	102.88	109.31	102.49	110.36	108.91	101.82	103.1	111.21	112.03	101.96	105.46	111.31	115.01	94.257	99.364	105.18	102.09	99.189	103.34
102.87	113.41	103.76	106.9	112.65	98.257	94.447	102.11	105.01	107.99	97.402	112.17	97.762	106.85	104.45	114.21	99.489	100.35	101.13	108.9	101.04	114.91	106.28	111.89	107.38	108.35	107.11	97.573	109.13	104.47	105.71	102.64	108.34	106.35	103.59	105.83	101.97	105.79	102.02	105	111.27	105.35	117.32	105.24	110.74	99.661	99.582	110.77	104.59	95.204
103.02	95.197	102.34	100.8	101.74	99.91	99.753	96.254	100.1	100.24	103.46	100.4	105.98	102.48	93.175	96.273	99.203	100.62	103.49	96.373	96.584	103.94	94.364	110.3	104.01	103.3	97.003	98.815	98.991	98.884	102.21	98.309	108.24	108.54	103.77	92.218	103.84	95.451	95.77	103.45	101.21	104.34	97.492	95.503	101.71	104.48	100.66	93.999	99.843	98.116
96.388	104.11	97.496	101.81	108.06	97.159	101.75	104.91	106.74	99.029	103.13	97.481	92.666	99.341	99.212	95.813	94.19	96.495	100.89	105.53	97.903	108.32	102.62	96.569	102.81	94.857	104.57	87.006	106.33	99.083	93.761	109.72	90.727	99.155	96.443	98.759	98.41	96.377	91.329	97.064	92.852	101.77	99.474	97.634	107.39	88.917	99.944	106.8	105.11	106.09
106.2	91.909	100.5	100.23	101.78	102.22	104.33	105.6	98.124	95.513	106.18	98.981	110.83	105.37	106.35	104.85	110.92	111.88	109.6	108.69	96.326	95.706	100.04	107.88	102.91	103.59	92.334	107.38	107.9	108.55	108.07	109.07	101.53	101.21	122.4	113.9	109.62	97.595	102.34	92.501	106.31	94.386	100.25	108.73	99.83	109	106.95	108.39	97.422	107.07
107.17	115.93	116.04	117.33	116.94	108.87	111.36	115.62	103.57	111.85	111.43	107.89	124.82	114.89	118.58	112.8	110.71	119.31	105.36	109.07	106.98	112.37	101.94	107.89	110.97	106.03	116.1	120.97	119.11	115.21	102.55	111.73	112.47	117.55	113.46	111.85	110.57	102.66	112.43	114.78	110	115.65	106.06	106.17	109.5	106.07	112.09	111.19	111.41	105.66
113.38	111.03	115.72	102.29	105.66	111.48	104.82	112.83	99.81	113.09	108.07	98.75	112.88	111.99	106.62	107.88	110.79	98.487	107.28	107.51	99.982	99.762	106.71	107.82	111.12	104.7	111.13	103.64	109.5	113.07	108.55	109.85	107.98	100.87	114.57	102.26	107.36	106.42	111.48	97.462	106.3	116.12	108.07	98.069	106.54	106.37	107.25	109.42	115	116.43
112.83	106.19	108.34	103.34	109.13	101.69	105.03	100.97	103.04	104.46	101.53	103.57	111.75	112.18	106.51	101.75	102.78	103.37	106.16	104.75	98.269	89.841	103.86	106.75	100.55	98.59	110.13	108.95	101.81	107.13	101.46	108.33	106.18	103.85	108.65	108.03	100.98	104.83	100.28	97.858	102.65	104.57	110.24	101.92	100.01	109.35	99.977	105.84	98.946	94.168
113.43	102.76	115.52	108.65	111.29	105.66	112.37	108.27	115.81	114.17	99.234	111.6	115.83	108.22	109.66	104.33	117.12	124.37	118.21	111.13	112.34	114.45	105.67	112.39	111.26	105.84	113.82	116.51	117.14	112.74	114.69	107.65	107.01	110.62	111.65	111.37	103.04	110.68	106.51	108.93	112.45	104.96	114.35	121.58	109.69	112.94	115.5	110.17	112.05	111.38
115.46	101.64	103.57	100.45	100.73	109.09	105.16	108.86	98.003	97.909	109	99.505	108.32	103.53	103.09	110.71	102.19	110.85	105.72	105.11	97.002	109.65	105.77	103.59	105.53	105.08	114.11	107.47	111.53	107.37	101.46	109.63	106.47	103.5	107.99	107.5	106.73	107.29	106.36	105.44	105.98	99.928	109.44	95.709	105.79	109.4	104.12	110.18	112.96	101.98
107.09	98.74	109.43	103.09	98.295	91.819	100.77	112.22	100.08	96.34	96.188	97.526	101.07	103.21	95.17	96.796	106.18	102.56	97.956	99.132	106.2	96.982	105.51	105.85	100.16	104.39	99.193	100.53	100.66	93.732	106.03	94.048	101.71	107.5	100.8	106.48	110.67	107.64	99.806	90.532	95.337	109.78	97.036	91.867	96.782	97.123	103.94	105.53	110.07	97.962
102.72	98.193	111.99	98.738	109.93	109.23	99.236	100.27	110.87	105.22	99.208	106.56	109.83	103.97	104.53	97.414	107.91	108.38	103.97	101.53	105.43	99.789	104.36	96.45	101.65	101.12	99.58	105.96	107.3	102.58	108.65	108.86	106.68	107.71	99.456	109.03	100.99	105.63	104.69	111.67	97.03	106.77	110.5	114.03	104.07	110.99	112.42	102.12	99.918	103.23
108.58	108.21	112.4	106.66	96.947	117.51	100.22	108.81	114.88	108.12	109.87	105.98	106.39	104.64	110.33	112.03	111.44	106.61	108.65	101.46	108.64	108.45	107.7	106	107.69	108.09	110.75	109.65	114.35	104.49	104.81	101.08	106.14	104.35	109.35	96.095	105.16	107.91	109.4	116.48	102.49	107.51	114.79	109.33	110.13	93.655	114.07	107.45	107.45	101.93
120.99	114.86	119.91	113.94	113.22	111.3	118.31	106.98	121.37	122.69	114.84	124.56	118.89	130.08	113.91	112.98	122.14	110.5	116.43	116.41	118.51	111.08	109.86	113.09	117.33	114.74	115.58	117.12	113.61	122.85	118.82	110.06	121.77	112.07	110.53	113.98	118.76	121.13	125.34	121.99	119.03	111.13	122.96	118.83	118.32	114.06	124.97	114.55	124.47	119.44
101.37	103.57	100.73	97.16	105	99.8	96.858	87.729	104.44	102.18	103.35	95.809	95.991	97.572	102.43	97.32	99.042	100.96	99.658	104.61	89.29	104.18	96.723	103.47	99.299	100.53	106.76	93.124	103.37	105.36	101.95	102.62	99.775	108.24	97.635	92	98.701	100.51	98.794	97.595	94.639	101.86	93.606	100.53	101.49	91.317	97.319	101.53	98.921	105.35
108.24	105.31	105.57	103.07	97.625	110.85	105.88	101.43	111.04	117.9	103.57	111.46	109.25	99.276	111.42	102.15	100.87	104.14	107.01	97.39	104.88	107.66	100.08	114.21	105.38	105.05	108.59	115.1	108.79	104.49	113.94	102.64	110.5	106.82	107.46	107.57	113.45	114.52	105.93	108.98	109.47	112.93	102.73	101.17	110.27	113.29	105.82	104.93	115.02	106.61
103.28	105.13	107.7	108.69	105.59	108.41	111.2	95.801	109.73	105.37	106.48	106.52	108.75	109.82	110.76	111.07	104.85	102.42	103.68	107.22	111.62	104.16	100.68	112.82	101.67	103.17	103.58	108.44	116.44	102.62	103.08	106.54	110.3	111.35	99.764	110.18	109.47	108.63	107.82	98.8	111.69	105.58	98.736	105.24	105.37	104.87	105.01	103.21	105.28	106.32
102.27	115.25	101.57	109.09	102.76	102.51	115.54	94.663	102.05	116.55	101.41	107.65	106.47	108.38	103.02	107.89	106.83	111.78	100.41	104.02	108.4	105.51	95.731	110.45	99.619	104.98	104.54	107.89	110.21	110.57	98.446	109.5	102.72	104.4	111.21	103.59	104.25	112.3	107.14	110.45	109.1	115.02	112.38	109.41	105.44	105.3	102.29	103.56	113.61	110.14
103.19	109.2	113.65	103.71	100.7	107.69	103.19	106.83	103.1	115.34	105.79	106.4	105.9	104.25	100.95	111.98	106.12	103.29	105.98	98.376	95.916	106.21	95.122	110.77	99.21	106.68	97.827	102.44	104.96	98.165	103.58	102.82	102.18	99.639	101.11	102.18	100.93	108.91	110.6	99.972	112.11	107.19	113.47	106.49	107.96	98.937	108.8	96.678	107.43	97.161
116.49	108.81	102.36	106.87	111.35	96.146	104.06	103.21	110.54	107.41	102.69	99.401	116.54	103.28	102.83	105.67	107.26	104.52	112.56	98.285	120.52	103.81	98.593	113.51	99.121	108.95	106.72	109.24	102.76	105.1	107.22	104.96	105.5	114.74	107.47	101.16	103.06	105.51	96.95	106.37	102.12	101.51	92.876	110.68	98.306	102.74	112.54	101.54	98.816	106.39
106.76	103.35	107.45	107.08	104.36	107.66	105.23	112.13	106.58	110.03	104.03	104.25	112.98	106.17	108.98	104.52	99.409	99.128	110.75	109.8	108.71	106.78	102.92	104.86	106.67	109.92	96.981	110.54	100.14	117.19	110.26	111.44	105.07	96.93	100.84	105.09	114.41	110.9	106.64	106.47	104.99	106.08	100.1	110.51	107.62	102.52	100.93	109.15	104.55	106.39
112.48	115.9	113.29	104.29	103.06	106.94	99.463	99.456	110.22	101.65	109.88	105.34	115.93	109.39	119.93	107.18	109.94	120.04	111.73	115.88	103.47	112.35	113.5	118.13	114.54	107.31	112.59	118.81	109.37	107.57	111.17	110.73	111.61	114.93	120.67	110.19	105.94	120.04	112.99	113.22	112.2	110.62	115.72	112.92	112.77	116.14	103.73	106.36	109.08	111.89
106.16	102.12	115.74	113.5	106.05	112.17	97.37	103.47	111.1	106.53	121.54	103.3	99.036	116.37	106.11	110.18	98.288	101.19	109.13	109.35	102.92	109.02	105.63	105.36	111.45	102.66	108.85	105.01	105.08	106.81	111.09	107.81	101.39	109.88	102.88	106.58	107.26	109.08	113.59	104.16	117.01	107.62	109.81	108.93	108.87	90.816	96.993	105.75	98.238	105.47
96.417	110.25	102.12	108.13	96.643	96.255	97.687	105.66	102.18	100.17	96.934	88.893	98.97	101.59	106.19	100.29	92.267	107.99	106.82	95.91	96.785	98.035	107.13	102	101.01	102.35	97.893	103.89	107.87	99.082	94.433	107.97	98.225	97.135	102.52	97.297	99.593	96.396	108.46	110.75	89.831	96.694	104.4	97.59	101.07	95.009	104.66	107.28	98.629	98.57
102.28	106.36	112.31	113.7	105.64	110.6	108.67	109.57	101.67	102.26	117.65	99.396	102.97	100.21	98.228	93.214	102.6	105.86	111.51	105.74	103.56	97.885	106.23	103.83	105.09	105.71	110.38	107.64	105.63	113.05	101.31	104.31	111.12	116.37	117.76	98.844	103.14	98.045	106.56	99.378	101.46	110.83	102.34	103.4	101.23	101.01	105.9	112.52	110.17	110.91
115.78	107.73	100.24	108.86	97.82	104.62	103.28	98.006	102.36	99.938	113.06	105.17	101.83	115.12	107.6	100.61	103.01	103.14	102.78	96.973	101.5	98.335	110.16	106.04	110.77	117.03	98.728	106.85	108.82	108.13	105.5	103.87	110.68	107.99	108.73	107.29	110.25	108.56	103.78	98.342	98.8	109.6	111.28	96.473	110.23	103.71	105.59	106.76	102.8	108.15
103.92	98.884	96.49	100.13	105.2	98.129	101.93	94.277	100.17	105.16	107.04	103.03	94.823	100.42	102.83	98.876	90.17	101.39	101.67	103.14	100.27	107.76	101.47	92.095	106.36	104.21	104.47	101.07	100.24	98.526	100.21	106.39	102.94	98.273	101.51	101.26	106.88	101.84	105.34	96.863	101.38	93.596	102.33	101.81	95.542	88.573	92.435	104.04	102.3	98.4
111.23	98.986	95.573	97.022	108.43	109.75	99.326	106.8	106.04	102.67	97.745	99.552	98.621	107.58	104.64	97.255	94.445	102.19	92.576	104.95	94.987	109.85	106.61	102.38	97.882	96.705	92.905	103.85	93.525	96.52	102.91	98.663	104.35	104.48	103.31	101.71	100.7	94.475	100.21	96.124	100.83	110.62	98.308	96.071	101.26	97.681	90.284	98.342	97.263	103.69
113.71	112.77	118.62	110.73	132.08	125.62	119.12	118.38	119.64	117.21	119.47	117.08	114.93	113.95	110.36	115.92	117.17	115.84	118.38	108.49	118.45	114.26	113.65	117	120.93	113.47	116.25	109.08	112.05	116.41	129.15	118.23	121.18	119.84	120.61	113.45	124.68	120.12	109.7	128.3	118.63	119.96	115.29	112.79	122.79	120.71	116.19	112.95	114.63	117.93
108.82	110.97	102.93	106.53	109.65	114.32	110.46	108.58	96.215	109.5	106.79	110.57	105.5	109.88	109.87	103.47	111.1	104.39	113.09	106.24	110.96	107.81	112.56	119.7	110.21	99.972	114.65	104.21	110.21	96.631	108.78	105	108.58	107.4	99.145	99.67	103.43	114.24	97.322	110.46	105.47	115.96	107.31	112.67	98.745	103.31	116.21	94.872	105.64	103.16
102.07	101.36	97.151	98.494	106.3	101.28	109.4	107.29	102.8	110.5	104.64	110.16	107.64	106.87	99.561	107.73	106.68	107.21	113.32	108.61	111.39	117.82	106.63	110.71	107.4	115.59	101.62	102.36	107.36	107.87	114.6	104.13	109.97	98.631	110.72	93.723	112.05	106.66	109.87	107.6	105.62	105.71	110.91	105.85	107.44	103.05	110.22	111.64	97.663	107.54
110.84	102.51	113.56	113.91	102.58	107.48	101.05	104.08	101.3	106.76	103.68	106.34	102.32	102.38	101.43	107.06	101.94	95.618	100.74	103.99	107.55	101.94	101.03	94.882	105.55	107.32	114.83	106.52	102.44	113.19	108.47	103.76	106.66	99.569	103.4	111.32	105.45	110.05	100.76	107.03	98.666	106.92	99.473	103.17	104.6	105.38	106.91	111.47	111.22	101.21
107.34	102.87	111.57	102.22	102.3	93.437	115.75	99.278	104.57	107.73	115.19	111.61	106.07	105.09	107.24	102.88	111.85	105.31	106.53	110.69	108.51	113.14	104.5	116.67	101.01	106.54	102.63	109.66	99.818	108.17	114.41	102.87	115.65	112.86	96.722	105.58	101.4	107.56	102.12	99.988	102.89	104.85	108.74	105.91	114.68	105.99	111.62	100.05	104.33	106.38
93.26	99.604	110.16	102.37	101.78	106.21	105.8	100.95	104.52	106.18	96.278	98.764	100.91	97.756	97.76	94.073	100.54	102.73	96.594	104.24	105.43	107.57	100.82	104.37	105.02	102.34	102.04	104.21	105.86	102.24	108.42	97.963	107.23	98.605	102.67	92.804	107.35	106.86	94.39	102.19	100.26	98.72	105.58	104.95	98.601	101.35	96.121	105.25	101.78	96.075
98.984	101.27	93.312	109.77	95.312	101.63	92.391	104.89	98.278	93.635	88.657	97.868	103.65	100.12	101.7	106.43	97.317	98.775	100.37	100.75	102.2	110.64	103.57	106.64	94.804	101.7	99.988	96.518	98.482	97.438	106.14	99.818	102.02	98.197	101.01	97.161	100.15	100.33	99.938	99.324	112.6	103.58	93.194	94.09	103.91	100.27	96.936	99.722	108.69	95.253
101.25	109.31	103.36	108.04	108.76	109.28	113.48	104.75	122.04	108.15	114.6	108.05	102.82	110.29	112.95	113.17	119.62	102.81	119.81	114.2	106.3	106.16	114.07	109.68	118.45	103.16	100.47	115.29	108.24	107.37	105.93	121.98	106.28	107.58	115.47	111.02	98.05	110.69	110.34	106.11	107.46	108	108.74	114.39	112.94	110.15	113.04	97.456	114.28	107.19
104.07	112.11	105.27	116.97	104.04	105.5	106.08	98.74	111.33	108.12	106.63	109.18	104.92	114.13	110.91	107	102.58	105.62	103.05	110.2	102.93	108.09	106.77	102.07	103.7	108.32	108.72	99.697	113.38	105.69	117.18	110.98	113.18	102.09	108.55	108.73	118.32	114.8	106.77	102.43	98.114	102.13	102.88	112.2	104.67	111.49	101.94	108.23	108.14	105.46
111.23	108.13	111.32	110.19	106.08	108.08	106.09	104.78	104.93	113.12	105.61	97.109	100.2	107.82	104.61	105.16	110.06	116.93	112.9	101.27	113.18	108.11	104.24	107.86	110.86	103.59	93.216	102.58	104.29	114.4	106.21	108.96	106.65	105.48	106.18	103.54	107.97	102.65	108.42	113.21	110.25	107.05	107.53	107.61	98.708	106.09	105.81	118.87	104.71	101.15
107.48	102.35	105.66	97.343	100.84	100.05	106.83	107.31	100.69	99.774	107.72	106.2	106.05	101.56	107.83	95.866	97.745	99.16	99.75	101.14	99.519	109.92	107.58	98.152	106.89	99.439	99.958	93.533	108.61	95.572	106.45	105.04	110.58	103.07	93.368	99.078	109.36	102.81	105.53	97.011	106.04	111.31	94.369	106.11	102.38	112.68	109.42	101.86	107.83	104.51
108.44	110.57	117.95	114.43	109.47	115.63	107.76	118	107.94	114.99	108.59	117.64	111.64	103.21	104.36	103.84	106.03	110.24	113.9	109.66	121.75	114.79	112	111.82	113.63	112.68	104.14	104.93	111.3	112.66	106.7	100.28	110.54	112.33	113.5	120	115.88	111.09	113.29	107.49	117.62	115.07	111.05	105.36	112.27	115.85	115.11	112.91	110.75	119.46
103.37	106.96	102.04	105.11	96.073	95.382	96.472	101.28	97.332	105.25	105.47	97.708	102.65	99.703	104.67	101.94	99.714	100.3	102.79	101.97	103.02	90.949	95.844	93.377	95.846	96.155	111.58	96.286	109.93	97.948	101.74	97.908	96.744	101.33	94.214	99.8	97.887	96.74	103.01	105.12	95.893	107.76	105.25	98.48	95.937	112.65	102.85	94.905	93.431	98.416
101.78	99.27	103.36	91.8	100.69	97.966	100.66	100.86	100.86	97.21	97.873	97.959	108.29	93.79	103.85	98.19	93.298	101.29	97.988	105.03	107.17	106.63	94.062	104.11	95.718	107.22	94.187	95.131	96.822	93.218	102.31	109.58	100.75	112.94	106.79	100.98	98.536	104.79	89.782	94.686	104.75	97.777	101.06	95.986	98.918	98.613	99.975	103.1	103.36	99.082
111.15	102.45	110.85	104.98	103.72	99.355	99.295	101.55	105.16	102.02	105.95	114.21	107	101.7	108.26	103.17	97.997	103.5	103.48	108.62	103.34	105.41	103.55	105.24	100.44	106.69	105.61	100.75	116.95	101.39	113.6	105.57	102.93	98.654	99.359	100.85	106.58	87.903	101.7	100.2	99.175	109.2	114.6	103.43	101.82	110.85	100.71	101.02	100.52	113.93
107.8	101.64	100.55	94.702	103.48	115.99	101.86	100.47	100.31	97.244	106.62	107.39	107.59	111.38	105.43	102.95	103.21	98.189	101.93	102.71	104.18	111.66	111.73	99.851	108.87	103.01	104.92	104.82	105.38	98.751	100.22	115.97	99.929	94.071	99.729	105.58	102.7	105.63	106.73	102.31	103.39	102.01	112.35	102.14	105.6	110.11	104.41	106.8	103.65	111.11
108.71	112.42	107.03	99.161	100.22	97.433	103.56	99.908	114.89	99.358	106.8	112.39	109.65	109.8	109.41	97.584	100.4	108.24	98.311	105.66	102.11	98.56	111.05	107.91	111.67	105.21	101.26	109.35	106.9	103.48	108.9	107.07	104.89	100.5	107.02	102.97	105.08	110.64	102.28	104.84	108.75	109.73	112.81	102.62	110.81	104.4	107.79	109.73	102.36	107.04
118	119.33	110.15	104.1	111.38	118.11	110.52	117.1	120.66	113.37	110.95	112.33	113.47	112.32	115.77	106.3	120.93	118.84	106.15	121.16	112.04	116.62	103.63	102.65	112.03	111.36	110.88	111.73	115.16	110.99	116.31	106.03	121.33	116.46	112.18	122.44	113.38	115.12	106.23	98.232	108.82	105.49	109.5	113.16	109.53	115.89	109.13	111.57	106.55	115.72
102.17	109.62	101.44	107.73	101.81	104	101.62	106.83	103.73	103.59	111.67	115.11	111.78	108.04	112.86	98.207	105.28	106.19	110.68	109.15	101.63	99.07	109.37	107.89	101.23	101.44	103.79	105.12	109.09	107.82	102.89	103.6	108.94	103.19	110.74	114.52	105.86	107.41	108.13	102.58	96.905	100.04	104.09	102.29	102.16	121.72	105.08	94.797	118.03	113.93
123.31	117.76	119.87	119.83	119.61	120.67	114.9	118.15	124.31	112.81	122.96	116.27	116.49	121.47	121.06	118.26	111.98	120.41	120.14	111.1	111.8	114.63	122.55	114.12	118.03	117.74	118.33	120.49	120.87	121.84	119.81	108.7	120.2	117.37	111.13	120.97	110.07	108.07	110.99	117.16	107.29	122.4	123.32	108.49	121.16	106.77	126.13	106.06	120.16	124.35
101.49	106.8	99.346	103.39	98.171	96.344	111	116.98	99.966	106.67	107.2	109.38	106.76	95.365	116.74	112.11	108.82	108.23	111.91	99.969	112.46	117.2	109.2	111.58	106.4	99.715	108.1	109.95	101.62	103.25	106.52	103.8	105.16	114.58	108.4	115.98	106.95	98.385	120.75	102.94	99.515	109.17	102.5	108.3	103.98	102.22	113.38	107.8	108.7	110.22
102.23	111.62	103.48	102.96	112.36	99.151	116.69	101.44	107.59	112.57	98.948	98.521	102.98	103.87	108.73	97.807	113.07	105.86	115.35	101.65	111.5	116.24	106.51	100.02	105.93	106.25	113.77	109.79	100.74	109.36	108.59	103.14	101.23	112.21	107.33	106.54	100.67	107.47	97.634	122.74	100.71	108.84	100.8	110.41	110.35	100.18	106.83	106.66	114.03	101.59
100.67	105.04	107.25	111.84	110.37	110.05	102.31	98.442	104.03	106.5	107.63	95.188	103.66	108.97	117.14	109.42	99.158	100.87	100	97.074	105.29	106.26	106.35	107.8	107.22	103.68	104.08	101.66	101.1	112.02	103.97	112.4	100.65	96.174	103.27	104.53	111.03	97.448	112.32	103.58	99.519	102.42	96.334	101.29	98.977	106.47	110.02	103.2	104.95	104.27
104.01	105.86	114	99.38	112.41	110.05	106.91	108.58	106.98	104.23	111.57	105.66	106.36	101.58	103.54	114.85	108.13	106.06	117.31	113.63	107.61	103.69	108.31	99.913	107.51	109.19	107.38	98.592	102.91	109.72	97.57	112.27	100.94	105.71	100.41	103.52	112.73	110.36	105.48	105.61	104.83	111.24	98.096	111.15	97.529	111.24	110.03	108.75	105.68	100.79
114.01	117.71	110.9	100.06	119.61	120.55	113.34	113.52	118.33	114.47	123.33	111.45	114.94	117.24	114.66	123.48	105.25	113.53	103.43	109.22	105.41	108.41	113.75	114.05	103.59	108.43	110.02	116.05	111.66	116.55	121.09	110.1	119.36	111.01	111.37	114.61	118.06	112.15	113.92	115.24	114.22	107.18	108.61	119.66	118	109.9	122.66	111.97	112.27	113.32
119.39	115.57	116.09	112.28	109.03	112.64	120.47	108.57	105.09	114.19	107.24	114.24	106.86	111.46	114.26	106.64	107.71	111.08	112.1	109.08	109.54	113.71	118.8	107	104.79	110.9	114.62	107.97	120.66	104.1	112.97	108.93	98.955	118.06	110.89	111.31	104.72	115.49	105.54	112.67	111.04	108.21	115.86	107.89	110.11	109.23	109.38	114.03	113.93	113.92
107.99	101.06	100.09	107.61	108.34	103.98	96.546	99.646	106.93	108.84	106.57	103.38	109.92	103.18	112.57	106.67	105.53	102.96	103.11	107.9	106.18	100.79	102.67	102.99	111.5	110.28	105.42	110.28	104.49	103.62	101.19	107.74	107.58	99.751	107.58	108.04	100.02	104.12	100.95	102.3	117.28	106.13	98.654	115.07	111.8	104.49	107.16	95.035	102.35	99.303
107.7	110.59	104.96	112.67	104.41	116.75	112.68	106.96	102.41	104.78	100.89	99.854	100.93	115.99	110.16	104.13	111	105.45	99.111	108.17	111.44	108.33	110.44	103.55	108.56	110.17	110.05	109.3	110.31	106.11	106.64	109.99	108.2	102.39	108.91	105.42	107.98	102.45	112.71	108.42	116.98	103.03	107.94	106.07	114.45	103.19	111.66	109.38	107.89	111.21
109.08	114.13	120.89	109.65	105.68	116.48	121.24	107.95	105.7	117.45	120.31	107.37	111.02	118.5	108.95	111.62	120.41	117.71	111.48	113.96	125.79	117.81	112.61	109.79	104.81	121.66	115.15	112.9	115.13	104.79	118.51	118.24	110.35	110.95	110.31	114.61	118.39	119.36	108.79	116	115.18	117.75	111.61	111.22	115.03	116.58	111.96	118.88	110.65	109.88
107.84	108.5	109.52	106.22	113.86	113.92	107.33	108.06	116.03	112.89	123.35	114.21	107.66	109.81	113.72	120.29	109.69	115.64	115.83	113.99	114.82	113.09	108.72	94.275	111.23	102.51	115.24	112.16	104.23	115.74	111.21	114.69	113.45	114.18	106.82	115.83	107.28	106.37	114.19	112.59	102.77	108.2	110.53	114.69	118.95	114.37	113.13	110.72	120.55	111.48
109.88	107.56	110.71	113.4	109.78	115.62	120.52	118.03	105.71	121.96	118.59	121.52	124.38	121.39	121.9	116.45	119.98	121.39	116.87	115.73	122.33	112.97	118.58	116.99	123.36	108.16	118.89	118.06	109.29	122.7	127.61	107.88	108.68	117.83	118.61	125.49	115.51	121.25	118.2	118.2	118.76	118.13	121.22	128.35	117.12	116.26	121.55	112.5	115.99	124.53
108.47	105.14	103.55	112.98	100.5	105.75	103.63	108.15	108.9	106.46	111.98	102.08	107.79	113.25	103.18	111.25	94.579	103.33	115.17	92.549	107.19	110.94	106.71	108.02	104.88	105.57	101.68	103.33	109.32	108.62	109.37	97.358	103.72	96.394	100.11	100.72	111.37	104.48	108.45	109.13	98.938	101.96	113.1	100.52	113.31	115.25	106.82	103.27	109.29	102.57
115.03	118.58	127.95	116.49	116.77	112.24	125.47	123.73	126.93	115.79	118.13	121.44	119.59	109.26	121.25	117.49	119.37	119.48	123.3	114.48	118.38	111.16	119.56	119.46	121.78	126.55	127.38	119.42	125.09	114.36	119.49	113.53	117.83	109.47	121.3	110.69	109.5	115.02	118.73	115.31	122.16	116.72	126.88	128.82	118.67	112.96	112.05	116.98	117.37	123.41
100.8	108.34	100.39	91.641	105.66	99.872	103.3	103.88	105.84	102.84	95.891	98.256	108.02	103.49	107.18	108.09	106.31	102.39	107.93	102.1	99.725	109.96	107.07	109.15	105.42	102.76	101.57	108.58	96.21	103.11	105.82	97.225	115.33	105.88	108.07	114.93	101.73	112.44	99.757	104.85	97.317	98.206	100.53	103.75	108.01	108.66	107.98	108.12	107.23	105.12
104.49	113.27	114.01	113.6	103.64	114.48	116.38	121.33	122.12	103.48	111.65	111.54	106.19	116.01	106.66	114.15	113.6	109.35	120.41	105.41	114.77	113.67	112.45	111.44	102.67	108.64	117.99	113.01	105.88	123.28	112.04	128.8	124.01	116.11	109.49	116.99	117.16	111.9	114.07	110.37	105.17	111.37	106.88	112.81	104.74	110.02	113.77	123.8	107.69	112.6
94.356	103.21	103.67	107.79	106.2	107.74	110.46	106.09	118.39	98.958	108.56	109.36	108.58	101.55	105.96	112.05	105.45	107.9	101.37	86.583	99.565	90.633	109.7	111.41	96.974	104.25	105.06	98.167	100.19	104.13	111.92	103.63	103.66	117.58	99.514	107.41	106.72	111.37	108.18	109.4	104.96	106.76	114.31	113.25	101.97	106.44	99.076	91.958	102.6	106.35
112.06	114.18	110.49	107.37	115.43	101.19	98.576	112.67	122.37	116.79	110.91	108.5	117.06	99.801	115.61	117.52	110.17	115.18	115.44	104.73	110.97	114.58	107.54	113.03	108.26	106.64	111.71	115.19	108.46	111.1	109.2	115.29	106.96	106.84	111.38	111.49	115.07	109.82	102.04	115.34	102.28	112.11	112.25	111.04	110.56	110.71	117.46	115.52	109.52	98.043
98.325	106.1	101.6	112.51	104.58	101.89	105.35	108.36	110.99	116	95.948	102.7	105.29	110.65	112.19	110.75	106.26	109.76	105.72	108.6	107.04	103.34	94.055	106.36	107.69	105.53	110.29	112.77	111.06	104.3	101.31	112.73	108.72	120.47	100.89	104.41	108.5	110.14	102.89	102.51	97.813	104.23	103.54	103.62	111.09	105.17	107.52	109.48	98.179	106.54
115.02	108.57	100.4	97.391	105.89	107.35	107.66	101.22	108.69	107.94	105.1	100.69	105.04	102.36	114.15	112.91	109.94	104.81	104.32	108.58	106.76	102.66	105.81	93.322	103.17	101.05	102.53	101.31	103.41	102.02	104.62	102.68	109.24	113.42	103.8	106.36	105.59	106.7	104.64	106.49	114.75	101.56	108.89	104.78	107.91	106.3	100.74	112.93	103.27	94.956
110.71	101.96	89.336	103.5	101.92	89.666	99.256	103.62	101.96	98.279	111.47	99.298	100.16	97.561	97.226	92.321	91.601	103.82	110.74	100.28	95.022	97.311	103.28	103.42	99.039	102.98	96.999	100.1	112.68	95.968	106.12	99.027	99.842	90.727	96.575	106.21	106.06	96.277	98.66	96.774	101.94	104.53	101.72	99.036	108.88	93.331	108.21	112.93	102.08	100.88
112.45	108.57	110.64	106.16	113.25	120.44	116.27	107.38	114.36	115.23	101.36	119.02	116.75	101.7	116.88	111.71	113.27	112.79	109.22	112.74	110.46	116.11	114.88	112.73	113.07	108.91	110.86	106.26	117.92	109.51	109.87	114.72	117.28	111.7	109.88	108.2	111.91	112.23	109.55	107	111.88	111.09	109.62	106.82	115.55	117.51	110.4	109.82	103.44	116.53
115.57	117.29	110.94	112.96	108.69	113.77	119.86	110.37	108.48	108.59	104.57	109.66	113.49	117.96	113.11	113.45	112.89	115.03	114.36	106.3	119.64	106.61	116.91	112.04	99.409	106.29	105.79	114.6	115.15	111	108.65	104.64	112.23	113.38	107.18	123.14	106.68	113.41	108.29	103.12	114.21	115.42	111.38	118.75	112.47	117.08	110.12	105.92	109.65	105.18
105.84	103.14	107.19	110.7	103.34	108.21	105.29	110.18	108.31	113.99	112.76	102	109.43	103.61	103.07	101.11	108.81	106.2	97.779	105.22	104.77	107.27	102.41	105.54	102.96	101.77	103.12	106.03	100.83	106.76	100.85	99.462	106	104.41	95.694	110.09	101.72	108.75	104.48	97.931	108.91	106.01	112.24	104.65	112.61	105.87	112.83	108.76	108.32	111.07
111.62	112.21	109.85	107.01	116.49	109.09	111.5	119.19	118.34	110.53	111.18	114.07	104.19	116.03	109.44	109.82	108.7	109.84	108.13	113.8	107.84	105.35	114.53	117.95	112.49	108.78	109.88	112.41	114.57	106.02	112.5	112.54	113.51	102.68	112.4	113.59	108.59	115.67	113.62	112.64	110.41	117.69	105.99	108.45	110.47	105.01	112.23	116	108.47	112.11
118.16	113.45	119.24	118.38	108.95	117.75	118.48	97.52	114.76	114.9	109.51	110.47	115.56	118.05	114.33	110	108.85	111.92	107.11	116.05	114.27	112.87	113.89	118.61	110.44	109.17	114.83	114.83	110.32	109.55	111.55	108.06	113.98	107.61	109.76	122.51	106.76	108.34	109.89	105.81	119.32	113.94	111.9	105.76	112.91	97.602	110.58	115.07	108.84	109.6
113.3	103.82	113.27	105.52	107.55	108.32	98.548	105.11	102.37	107.59	99.032	107.69	110.69	100.92	108.33	106.38	104.83	100.89	102.39	103.83	109.8	103.01	111.2	102.54	100.14	101.38	107.59	95.499	106.81	104.89	106.58	105.07	101.87	97.828	92.441	108.97	106.92	114.15	114.19	98.6	105.04	103.99	107.42	99.072	102.91	96.316	98.4	99.82	98.87	101.62
105.97	106.19	106.96	107.63	105.81	105.68	108.28	101.58	109.07	105.52	107.49	117.19	102.22	98.022	106.48	109.09	109.02	107.36	103.84	106.08	103.86	104.39	101.68	105.32	110.85	115.58	102.23	112.54	108.73	99.449	106.33	105.63	105.86	114.74	106.76	100.84	100.8	101.9	114.65	104.58	104.5	113.03	95.226	111	108.64	110.87	103.56	104.36	108.76	113.3
100.26	104.72	93.937	111.14	108.11	104.25	105.62	104.35	98.802	105.75	100.11	111.15	98.689	106.06	100.18	97.807	103.26	101.55	92.816	99.381	108.22	107.64	99.831	103.82	102.55	105.22	105.63	104.29	108.97	104.09	105.06	111.55	104.25	106.33	110.02	106.68	107.31	109.6	106	100.84	113.27	110.94	98.046	108.45	102.98	105.74	97.776	104.39	112.84	102.69
105.46	103.29	99.525	99.066	103.44	109.29	104.02	113.42	98.28	107.06	107.68	108.38	105.14	100.29	106.19	100.53	110.19	110.92	104.76	111.46	105.42	108.37	101.35	102.49	95.228	113.72	106.06	106.15	98.145	114.2	108.8	116.45	115.94	106.58	111.76	101.21	101.76	107.78	107.8	104.68	106.47	108.29	102.67	99.742	109.21	105.37	114.47	110.39	98.18	108.02
102.46	102.96	100.92	99.565	109.28	108.23	102.66	104.94	100.15	108.15	102.78	110.9	107.48	99.942	104.5	111.01	107.07	103.14	109.02	94.288	105.34	105.12	105.55	106.67	103.85	109.67	103.39	100.65	103.96	105.46	105.75	100.88	105.08	108.68	107.94	99.042	106.1	100.28	103.87	109.14	102.91	110.11	110.33	107.2	105.46	106.69	103.19	104.57	106.44	100.89
112.01	110.06	110.99	104.34	117.26	105.25	106.73	105.48	108.69	109.24	107.96	98.483	105.56	101.37	100.51	101.39	101.55	107.96	104.27	110.76	102.09	98.618	104.51	105.37	108.29	106.55	103.9	106.93	110.9	106.6	101.02	99.709	96.987	108.99	105.77	104.46	108.45	106.35	105.19	97.514	90.541	109.27	110.14	110.22	106.43	110.9	105.01	102.64	97.582	105.86
98.231	102.02	104.16	107.93	109.85	106.11	105.77	98.56	112.69	109.83	109.53	107.3	107	102.98	104.43	106.98	103.59	97.945	107.97	99.562	105.03	101.74	108.54	94.737	103.77	103.72	102.8	102.03	106.63	103.59	100.64	106	120.32	104.67	99.526	105.75	100.68	96.882	104.28	108.25	113.61	104.79	107.93	102.23	107.67	109.92	98.226	106.62	111.62	95.534
107.23	101.86	112.88	113.17	111.1	100.4	98.885	116.86	102.33	107.83	101.64	112.39	105.13	96.351	106.18	103.57	105.84	106.41	109.47	115.96	98.571	103.86	103.24	101.05	100.78	107.19	111.45	112.77	108.45	103.23	105.55	103.7	110.77	110.73	102.84	111.89	108.91	101.7	110.62	95.637	104.51	105.14	105.77	100.79	102.86	108.18	102.73	103.8	98.907	107.24
108.28	110.8	103.82	108.19	110.43	107.49	105.26	104.54	100.97	111.38	103.64	99.774	107.84	101.23	102.68	104	103.33	105.62	105.78	112.82	100.77	108.38	103.54	102.33	95.318	105.99	110.67	113.45	107.3	100.63	103.98	99.603	108.53	104.72	110.17	105.45	104.09	102.84	109.26	112.83	102.83	101.89	97.722	97.616	105.61	111.47	105.14	101.28	101.03	97.648
102.62	103.42	113.85	99.325	104.22	104.78	104.18	109.19	109.95	97.225	105.43	96.521	101.19	105.14	109.5	112.1	101.52	103.57	103.8	100.44	108.3	102.17	106.65	102.09	111.28	107.29	106.56	99.309	106.13	111.61	99.65	114.9	107.87	101.68	112.56	107.04	103.95	93.195	104.17	111.63	99.191	105.02	101.98	102.21	98.682	108.19	103.26	98.107	105.03	109.45
110.47	108.81	116.92	111	111.93	106.78	104.42	111.97	110.56	114.47	114.9	107.37	109.03	116.4	113.8	115.14	109.17	113.17	112.94	114.72	109.86	109.83	100.89	111.74	113.29	125.66	114.53	111.24	120.02	113.42	111.59	114.94	110.06	115.62	109.43	110.68	107.93	111.21	103.01	122.96	113.54	111.73	106.67	118.34	110.39	107.24	101.83	108.79	103.64	114.68
116.75	117.81	100.91	110.87	110.58	113.22	109.46	112.38	112.81	110.92	100.88	111.85	108.13	108.95	117.56	101.92	110.16	108.4	110.98	113.1	105.27	112.46	111.28	109.88	109.44	117.1	116.88	121.18	104.89	112.49	112.23	107.19	121.55	116.13	113.27	123.69	114.96	112.69	112.3	118.11	105.03	112.7	113.8	111.11	112.25	118.6	110.84	112.22	112.32	114.2
110.62	108.14	102.22	102.16	108.27	114.83	106.95	106.25	104.74	98.87	112.23	103.02	104.55	100.37	110.41	97.484	101.71	106.57	112.41	107.85	101.74	106.63	106.76	105.97	107.02	95.784	103.61	105.5	103.45	109.96	101.13	109.03	107.24	103.52	109.03	104.29	92.392	103.48	107.06	114.7	104.7	117.14	114.77	102.78	102.21	101.72	106.55	112.13	105.88	102.29
103.44	110.33	111.09	113.31	113.9	111.81	112.79	119.62	110.56	104.38	117.72	112.2	109.37	115.65	105.01	119.33	110.89	112.72	111.31	105.66	110.25	112.11	112.09	115.96	117.24	124.31	108.25	101.44	110.88	112.21	116.98	110.68	112.96	105.87	113.65	110.74	110.19	114.73	110.41	108.85	107.09	113.2	111.87	116.72	112.91	107.3	108.7	116.95	118.83	113.01
109.35	104.9	106.15	115.7	107.24	107.72	116.12	107.47	106.7	109.19	97.574	113.59	104.22	111.56	113.95	109.66	116.62	112.64	102.75	116.42	115.56	120.63	116.94	117.28	117.71	109.59	113.25	108.99	115.03	118.97	104.38	113.77	116.07	111.85	111.31	109.15	111.07	104.37	121.01	115.47	119.24	108.6	107.33	103.79	112.74	112.76	116.07	113.6	117.95	116.55
108.59	95.534	103.55	102.47	115.31	105.25	118.03	104.38	105.93	106.22	104.93	107.67	111.37	102.75	96.901	98.068	103.32	107.06	108.63	103.06	110.21	108.92	107.41	102.98	104.97	96.761	109.95	100.54	112.7	102.7	103.84	108.76	106.74	98.385	111.43	113.2	107.24	104.74	109.58	110.01	119.35	102.66	99.112	106.16	105.44	99.966	110.48	101.3	105.19	114.06
98.047	99.035	96.198	94.227	96.376	99.836	96.624	94.898	102.1	96.565	88.177	102.98	96.715	99.183	96.67	96.501	101.79	98.935	96.754	98.653	104.18	100.61	101.99	90.64	106.53	98.677	107.02	108.8	99.17	100.69	103.84	90.449	103.53	95.426	104.23	102.6	96.47	96.918	103.59	99.573	101.58	100.07	102.91	106.38	101.28	100.53	91.603	98.15	96.323	105.09
102.62	102.22	98.733	103.05	108.33	98.341	100.43	102.31	100.54	94.668	99.023	109.6	97.382	88.361	106.4	101.22	98.886	98.077	96.072	103.55	103.76	98.462	94.116	97.77	106.06	99.125	99.116	108.7	95.932	100.43	109.4	91.734	90.268	90.345	96.684	109.49	96.089	98.462	104.7	92.605	96.324	104.62	101.35	104.9	94.896	93.705	106.5	98.817	101.28	96.481
107.1	100.57	108.55	106.73	106.26	111.04	107.06	101.51	104.76	105.92	111.2	98.484	101.39	117.91	108.9	107.31	105.07	103.19	109.22	103.35	107.45	107.22	109.23	104.24	106.36	103.35	108.23	101.73	104.03	103.39	108.99	103.99	105.64	101.35	95.625	99.239	99.378	98.905	101.59	101.97	104.88	102.6	104.12	103.64	97.065	103.64	104.68	98.839	98.454	105.31
105.07	105.14	111.91	94.443	103.74	104.34	102.76	99.01	104.22	104.36	96.935	106.11	98.172	98.55	105.63	107.72	101.14	102.29	105.5	104.06	112.87	100.94	105.46	103.44	114.17	99.396	108.97	105.34	101.38	107.16	110.16	103.53	110.89	109.84	105.46	106.88	105.18	104.63	104.03	110.16	101.08	95.939	104.31	114.85	96.233	99.45	100.84	109.2	102.45	110.28
112.15	109.34	103.67	108.75	100.19	112.24	114.4	114.01	106.71	106.49	106.07	109.02	111.68	107.1	104.26	111.66	107.86	107.71	103.95	105.26	106.54	104.97	112.44	114.18	113.74	110.86	110.16	114.24	110.13	114.08	100.81	108.7	104.44	104.31	106.72	97.463	109.14	106.25	110.19	106.67	112.33	108.63	116.61	103.3	108.02	102.26	106.15	109.69	104.39	110.1
104.73	103.69	114.24	105.49	99.619	109.43	110.91	108.27	107.27	108.52	108.98	109.94	107.84	111.23	96.642	103.98	107.58	112.62	108.81	107.47	103.64	112.77	108.12	99.994	109.12	103.01	98.493	101.07	117.12	106.27	106.58	110.16	103.92	108.89	105.76	113.26	104.6	101.4	100.89	110.16	101.5	102.48	102.31	103.93	107.84	110.79	99.813	109.48	114.63	110.76
109.69	117.6	104.61	112.28	110.96	113.09	105.57	115.97	110.18	105.68	110.28	105.56	105.25	103.66	113.88	111.23	111.53	110.24	110.04	108.84	111.93	119.16	107.3	111.34	101.9	118.58	113.7	106.3	106.07	104.64	116.61	113.21	113.26	112.61	114.74	114.27	114.63	105.19	111.23	112.4	120.77	117.99	105.2	92.952	120.26	112.58	107.21	113.33	107.73	120.45
118.37	112.85	116.42	114.62	107.26	114.74	113.45	106.66	106.49	109.77	114.03	115.71	103.7	124.49	112.16	114.23	112.51	112.59	106.92	112.12	108.87	115.18	106.46	109.25	110.29	111.49	110.4	109.19	121.09	108.42	111.99	110.77	110.42	120.57	122.18	111.41	114.98	109.32	122.7	109.16	123.15	112.74	110.46	102.51	103.53	116.11	117.9	113.14	108.37	116.78
113.97	117.01	103.91	105.4	99.741	98.035	114.43	110.39	109.9	105.21	105.14	99.37	112.22	103.49	101.29	112.19	103.35	114.81	108.43	101.45	98.45	109.53	110.13	102.86	95.903	102.4	98.666	97.08	109.62	105.66	105.21	100.1	103.58	104.54	106.44	105.31	101.17	103.54	90.719	109.27	110.17	98.962	98.234	102.49	105.02	106.91	105.58	103.43	107.19	103.17
111.7	115.8	118.29	106.75	103.73	119.04	113.49	112.04	111.34	113.29	112.48	114.65	109.58	111.49	108.44	110.41	109.62	110.96	115.47	116.8	116.71	106.99	102.84	105.83	118.44	111.62	102.85	110.31	112.46	100.67	114.36	113.69	108.2	116.42	102.84	106.04	113.41	101.92	112.39	99.684	110.18	116.71	102.61	113.99	109.39	113.85	112.84	107.81	104.36	116.12
112.28	122.36	118.25	122.26	117.5	115.48	119.59	110.99	114.87	109.66	128.86	116.43	117.53	114.55	114.21	125.45	112.25	116.41	119.43	112.19	122.06	112.78	117.39	127.9	117.67	121.08	125.12	119.73	120.8	114.65	126.65	115.85	126.38	107.3	109.21	110.68	112.83	119.58	122.25	119.07	117.23	115.03	119.2	122.86	119.61	121.16	122.99	120.21	117.45	116.83
115.64	110.3	112.63	106.46	103.66	104.17	114.47	95.866	100.21	108.06	106.33	98.785	105.53	104	111.06	112.02	97.653	114.17	108.7	109.48	100.38	107.51	107.58	114.65	97.802	112.26	106.5	110.85	102.8	113.79	102.95	92.224	105.27	107.88	106.73	108.32	108.15	102.27	106.29	104.71	109.83	115.18	102.16	101.54	112.35	103.27	109.71	107.09	103.1	113.21
101.25	101.68	97.76	103.36	108.17	105.56	106.55	107.29	104.06	106.78	107.24	107.6	96.74	110.48	105.5	93.726	107.09	109.82	102.48	111.92	95.689	105.49	110.1	109.19	114.85	99.249	106.6	97.862	102.16	107.68	107.65	104.97	103.45	110.36	101.11	103.89	111.17	111.13	105.78	109.1	105.57	110.75	101.78	106.73	100.85	108.83	107.77	103.29	106.64	98.532
99.058	103.46	91.571	103.93	98.486	96.588	97.527	100.66	104.56	102.56	104.96	99.767	102.78	105.98	99.856	99.138	94.649	100.78	94.915	99.328	98.345	94.906	100.63	100.6	100.51	107.84	103.87	107.62	96.526	91.168	104.53	95.039	104.43	92.475	97.558	100.09	104.21	114.81	108.55	103.72	99.477	92.433	99.589	112.6	101.85	102.52	106.23	104.09	102.46	97.85
102.01	101.9	100.84	105.23	112.25	113.1	101.83	107.3	104.76	103.68	113.2	111.6	107.63	109	106.94	106.12	93.41	107.47	102.97	107.2	112.96	110.05	100.45	110.17	109.13	102.5	97.696	107.89	99.264	108.85	105.62	101.62	105.14	104.41	109.76	94.084	101.29	114.56	109.64	106.36	99.251	111.32	116.23	100.44	115.5	106.7	103.44	107.95	109.7	102.09
102.5	101.01	100.58	114.05	104.04	109.05	98.006	103.74	101.59	111.33	101.17	106.21	101.21	106.02	119.54	112.78	102.8	104.26	102.42	106.06	103.71	105.74	98.069	110.73	104.23	98.857	108.28	108.17	103.32	108.83	109.14	106.08	103.64	106.46	98.64	109.23	108.67	92.357	105.35	103.86	104.14	104.7	108.21	103.53	102.75	114.58	105.92	106.11	109.72	102.82
99.937	109.25	102.76	97.599	102.1	105.12	100.8	98.638	105.07	105.81	109.81	118.83	105.92	105.97	108.21	96.859	113.76	97.744	105.14	106.39	110.1	100.85	104.94	102.82	109.54	104.41	109	107.79	110.71	111.52	108.85	102.01	105.43	114.86	108.03	114.25	106.17	102.14	106.41	105.46	103.14	103.85	103.53	95.502	107.66	112.36	103.03	106.97	101.46	105.81
113.18	114.5	105.3	103.92	109.08	100.44	104.73	110.75	112.67	114.57	116.76	107.02	112.94	109.23	112.12	114.57	100.69	109.4	115.06	118.11	115.77	104.28	114.75	112.41	105.08	111.42	118.67	113.5	111.89	114.86	109.72	120.53	115.69	114.55	112.24	117.11	111.18	110.22	109.19	122.37	108.46	119.42	111.98	116.47	101.39	110.35	114.91	103.84	109.47	119.37
106.51	118.02	118.49	122.83	116.52	117.14	95.47	105.11	111.44	113.07	114.45	114.97	108.98	106.66	114.69	114.49	98.431	112.08	110.72	105.44	108.94	109.5	112.52	108.99	112.09	102.74	107.31	113.15	109.42	112.21	110.93	112.63	108.68	114.03	110.83	116.38	101.58	114.6	116.34	107.9	113.93	118.42	110.3	116.06	101.98	109.19	120.45	111.38	113.87	111.94
108.84	116.51	109.06	116.37	106.99	108.13	109.65	113.31	120.13	112.1	110.85	104.13	98.02	121.48	103.72	112.39	125.38	123.12	107.47	110.27	112.12	115.3	112.86	118.13	116.89	102.23	120.77	111.94	120.36	115.18	113.07	111.58	116.3	105.79	102.54	111.47	118.74	106.53	113.86	117.72	103.32	106.12	117.08	104.51	98.468	115.16	120.74	106.18	109.06	106.25
105.34	92.902	101.56	96.475	95.446	103.47	89.819	96.295	100.58	104.85	99.137	97.724	113.6	110.9	100.41	100.4	101.41	100.37	103.46	100.49	103.9	96.02	98.342	104.71	107.92	98.457	94.314	94.556	98.973	99.163	97.008	96.247	105.96	101.12	100.69	100.97	98.281	98.43	98.189	98.863	100.01	103.47	102.47	97.208	89.202	97.522	101.82	97.348	94.405	92.166
122.75	115.45	108.66	116.93	109.83	112.64	124.88	121.66	116.6	117.3	112.21	114.68	108.84	115.22	121.56	125.59	105.88	122.25	125.26	114.09	123.01	113.29	122.14	117.99	116.1	114.16	120.46	117.07	117.6	120.87	124.13	109.83	119.64	118.1	112.84	120.56	116.76	112.49	119.92	116.27	112.42	112.67	122.03	117.27	118.89	121.46	118.05	122.1	122.01	122.73
108.99	114.17	115.32	116.23	109.77	112.8	107.59	106.8	107.99	112.28	104.14	101.06	106.03	106.64	101.66	101.73	111.99	104.54	110.75	101.4	100.59	108.5	108.83	106.15	115.14	112.22	114.86	110.84	99.938	108.83	109.66	105.06	101.36	103.59	109.48	108.54	99.773	94.333	112.37	115.65	109.64	103.23	108.84	106.51	106.42	108.69	105.4	110.17	99.198	103.66
113.28	119.14	121.55	114.48	112.93	111.34	108.6	110.93	110.89	113.51	106.87	101.43	109.3	109.71	117.82	118.7	102.47	117.55	117.58	108.72	112.3	109.98	111.79	120.74	115.67	106.44	111.23	111.45	106.85	116.74	109.75	111.94	109.22	111.38	115.66	114.51	113.32	119.63	115.37	119.2	109.92	110.38	103.32	111.76	121.15	104.94	123.46	111.26	115.09	110.24
111.31	119.24	103.2	109.16	102.61	102.29	102.36	102.07	108.12	118.09	104.1	104.62	106.09	102.69	93.259	96.324	104.58	100.76	112.61	109.98	105.47	102	105.87	102.27	105.86	110.84	107.15	106.35	101.01	111.26	106.75	112.11	102.72	103.9	100.49	102.39	109.1	104.15	100.88	121.54	109.42	110.54	107.78	108.75	104.97	97.761	108.74	101.9	107.55	116.44
110.65	119.53	115.68	110.3	113.24	115	111.29	114.24	113.09	117.23	107.23	111.31	109.96	116.01	103.88	111.5	111.42	114.02	105.8	113.86	112.86	120.28	113.88	107.43	116.19	109.97	107.63	105.42	111.15	105.82	113.4	111.14	108.38	117.7	113.42	105.08	118.13	122.52	115.15	107.76	113.98	115.68	109.31	110.26	110.57	114.66	101.08	107.13	109.7	117.58
112.04	102.49	97.919	97.444	105.05	112.8	102.81	111.72	110	99.07	107.79	92.745	104.82	112	99.721	108.96	110.15	111.46	105.73	97.924	108.14	101.07	106.56	106.6	103.16	115.67	97.797	111.35	103.63	100.28	98.183	104.55	106.02	116.18	117.12	107.55	105.29	100.26	109.99	108.05	106.31	105.01	109.4	106.94	107.94	114.76	103.02	111.8	105.6	111.22
100.35	108.02	110.42	108.68	106.23	115.7	97.65	111.27	101.1	113.09	104.35	103.84	103.95	116.97	114.88	105.11	102.29	110.34	107.06	109.56	105.1	97.725	104.11	106.21	107.34	106.68	106.63	109.91	107.54	101.14	105.14	107.92	113.65	107.03	108.02	113.82	102.09	104.67	116.1	105.69	107.26	108.13	102.65	107.18	104.02	108.69	111.21	104.41	104.38	110.18
111.6	119.01	118.85	113.03	104.34	113.03	111.56	118.74	110.68	115.38	109.09	109.54	112.18	112.07	102.45	105.78	113.97	124.53	107.96	103.44	106.17	119.97	115.67	101.97	120.37	116.02	113.21	110.92	126.76	114.85	107.11	111.4	110.5	110.44	121.13	115.4	108.41	104.64	115.36	113.06	108.4	116.32	115.88	108.57	110.03	106.28	120.75	117.87	116.74	118.92
110.99	114.8	104.03	104.45	105.51	87.171	99.32	100.51	102.55	100.54	104.17	103.99	110.9	100.24	110.96	101.67	99.892	103.11	100.91	108.17	99.199	102.45	99.222	100.5	104.41	98.873	98.845	100.64	115.79	110.83	101.48	109.65	107.94	111.22	114.02	107.12	117.65	102.57	114.23	103.95	107.73	112.49	111.25	100.4	100.12	115.07	107.56	106.43	102.39	103.71
104.37	109.89	111.23	105.6	109.28	104.22	94.58	102.15	109.28	102.6	105.82	107.06	108.74	115.49	108.61	100.56	106.48	103.97	112.58	110.43	105.17	107.27	96.576	111.76	100.38	105.77	101.21	105.09	104.13	103.82	109.63	104.58	107.51	110.31	100.32	106.06	101.49	101.26	108.5	112.03	108.72	113.27	102.55	102.47	106.33	94.611	100.73	102.98	99.924	100.7
112.71	111.15	120.8	119.2	118.29	104.81	103.63	111.81	106.37	103.62	111.06	108.28	120.3	113.66	114.95	121.22	107.87	106.94	113.5	107.69	115.93	110.69	116.05	114.22	116.87	114.3	105.07	111.43	112.9	112.6	108.54	106.58	114.14	111.67	117.83	114.09	117.01	111.94	110.79	114.56	104.01	119.58	104.06	116.59	99.892	104.6	119.92	118.92	112.08	107.59
103.98	106.88	95.278	98.943	103.13	101.07	106.97	108.81	97.322	99	99.636	96.367	90.157	99.91	94.481	102.9	108.42	97.521	102.4	89.89	95.39	93.144	101.66	95.247	106.87	102.05	96.253	103.97	103.22	97.532	99.284	102.68	108.62	104.01	108.18	97.887	98.413	98.593	103.85	103.62	96.961	102.24	101.76	109.1	103.92	102.01	90.853	89.071	100.48	101.77
97.982	101.73	107.98	109.82	114.9	102.06	106.26	101.65	109.03	98.805	106.55	107.98	109.43	113.13	100.38	107.58	106.43	98.435	109.56	98.632	110.57	103.3	101.04	104.77	105.65	105.28	108.75	102.39	105.64	99.964	109.23	105.44	103.37	99.086	99.852	112.42	104.26	106.25	101.68	107.16	93.962	107.3	95.351	99.08	98.772	108.65	104.23	96.808	103.9	115.8
100.47	104.49	106.84	113.74	101.99	101.38	101.51	113.17	106.42	115.21	99.731	105.92	101.2	104.72	109.05	108.5	105.17	112.55	106.36	105.01	107.45	110.06	107.15	102.47	98.477	105.85	111.49	103.18	110.22	99.05	106.75	108.98	103.59	106.87	108.57	120.7	104.03	103.64	99.685	103.6	110.26	113.95	106.95	106.07	114.33	110.04	102.07	101.69	111.97	106.55
105.48	99.419	106.35	105.37	100.44	100.85	110.97	98.713	100.86	110.67	110.01	107.99	105.25	109.8	107.98	109.53	113.29	97.266	101.36	104.04	108.77	109.86	110.43	103.23	104.29	115.06	105.9	108.15	102.09	109.39	103.19	101.73	105.89	109.58	104.82	102.63	105.58	110.99	92.082	104.96	106.94	107.27	110.29	110.9	98.689	103.34	102.64	108.46	108.27	106.39
102.96	102	110.4	101.8	108.24	102.1	104.81	96.564	97.185	100.39	94.288	101.27	96.779	95.344	99.445	106.76	107.19	96.346	96.51	89.995	100.74	100.95	102.21	98.76	93.293	96.55	101.99	92.411	97.07	106.65	91.276	102.1	104.47	97.396	107.99	94.761	101.83	99.441	98.325	100.17	104.84	103.07	99.594	101.66	97.944	100.36	92.876	97.036	94.862	97.598
105.16	108.62	103.96	107.53	102.25	109.54	104.23	96.688	101.23	107.52	106.15	112.65	109.34	112.12	112.74	105.15	93.614	109.87	107.71	109.63	100.57	100.67	109.32	118.49	112.99	114.87	102.9	99.641	106.63	117.39	110.59	103.05	113.61	106	108.87	111.59	110.23	113.2	108.1	102.76	110.91	107.02	111.62	106.5	103.33	104.23	103.33	103.61	114.53	103.67
118.88	113.91	115.29	111.02	113.76	103.32	107.22	106.68	112.27	120.64	110.57	112.86	106.57	110.97	112.52	108.87	112.78	109.37	109.02	118.98	118.01	105.57	112.64	123.68	113.09	115.36	118.53	116.62	105.7	112.78	115.2	117.04	112.52	119.92	108.07	108.59	124.39	113.88	115.09	102.91	112.47	114.55	115.2	115.02	110.84	120.02	112.08	116.8	107.33	108.06
120.73	110.96	119.11	107.61	124.07	117.17	113.63	120.54	120.45	123.86	111.36	117.59	119.64	120.36	122.8	120.7	124.76	115.83	116.82	108.73	117.38	113.47	115.41	110.25	123.98	109.97	115.58	114.87	117.6	113.49	122.64	113.86	122.69	111.59	117.16	111.11	106.13	106.25	112.57	108.94	119.24	116.96	112.66	118.95	129.7	111.3	109.99	108.75	115.23	115.74
115.22	115.99	109.36	123.47	112.24	124.56	107.52	119.72	103.7	117.64	120.64	113.3	115.41	116.44	107.63	109.87	108.05	122.26	105.06	108.79	109.2	118.56	105.36	109.1	113.01	115.54	106.73	112.4	116.51	121.52	110.07	113.96	108.84	114.02	108.8	117.56	111.51	107.28	107.64	123.85	114.19	103.59	115.32	115.3	120.02	117.34	118.56	121.97	113.94	107.79
98.852	98.736	97.711	96.844	109.63	98.724	103.22	101.73	86.235	95.398	100.47	100.15	96.032	86.273	96.071	108.9	96.911	98.662	104.08	106.14	97.48	99.848	99.355	100.17	102.89	106.45	108.05	102.11	109.25	95.426	92.161	101.75	104.34	93.724	99.938	104.38	91.169	98.64	106.23	102.39	102.65	108.79	102.79	99.204	95.497	104.41	99.379	101.15	95.417	100.53
108.12	102.35	101.47	109.74	95.711	107.18	104.34	108.77	104.68	105.37	107.36	107.42	104.18	104.4	104.44	100.6	109.02	106.53	118.09	110.27	100.35	100.93	119.57	101.72	107.08	115.65	104.07	116.99	104.58	98.582	113.38	104.96	102.64	101.92	100.49	99.647	106.17	114.41	111.35	105	105.2	98.805	98.102	110.85	109.76	95.583	100.87	107.91	106.4	109.11
105.08	105.22	107.72	98.483	108.88	106.73	106.88	103.26	103.78	111.43	100.08	105.66	112.16	102.19	100.47	101.8	97.849	112.37	107.7	100.29	103.65	111.2	109.92	115.05	109.01	100.84	104.11	104.5	93.621	103.86	102.88	103.13	111.81	108.05	105.61	98.895	110.43	100.97	109.69	108.49	106.13	109.58	106.7	105.45	103.94	110.18	107.23	105.37	105.2	103.55
104.15	107.77	108.55	106.65	103.62	98.827	103.05	103.41	98.186	109.57	96.413	101.59	109.34	107.15	107.56	105.78	100.74	105.3	104.38	104.6	104.17	103.78	101.79	99.342	103.46	108.18	109.68	104.98	110.67	96.137	97.927	117.74	106.67	102.93	113.49	110.73	91.074	103.16	105.42	109.62	106.02	105.26	104.83	102.49	105.71	106.43	116.26	103.29	115.34	116.6
111.06	116.99	111.9	108.87	106.51	119.61	110.83	109.31	113.34	111.97	109.79	119.83	108.62	105.48	114.25	111.04	111.17	105.62	115.21	113.35	101.87	113.29	107.51	114.97	113.23	110.72	109.58	110.17	114.14	116.25	109.34	109.76	110.54	115.6	106.73	107.12	111.95	115.08	113.24	106.04	119.92	117.08	108.75	110.57	114.9	107.28	111.98	112.7	100.74	107.11
95.912	107.31	97.794	102.47	106.45	96.525	102.23	104.03	99.917	100.58	96.729	95.319	99.902	106.39	93.84	103.84	103.04	99.286	95.302	103.27	106.36	91.456	106.33	100.09	96.78	101.35	89.796	96.448	98.433	110.15	97	98.14	102.78	106.01	98.723	102.48	96.826	105.47	99.38	104.69	104.6	107.78	95.497	98.364	97.137	94.121	101.14	96.915	99.613	102.53
103.79	91.905	100.71	90.243	94.159	93.064	102.19	102.47	99.213	99.98	96.723	101.84	100.09	96.096	96.633	107.04	99.463	101.46	99.232	99.421	95.445	106.22	91.346	102.05	97.955	100.89	99.85	99.311	97.421	95.888	98.327	106.99	94.351	100.64	99.984	103.42	104.56	102.8	95.208	103.55	91.112	99.559	102.57	92.904	96.701	94.889	98.125	101.64	105.86	93.98
98.683	103.74	104.36	111.23	110.03	111.67	101.96	95.888	112.4	107.16	110.48	94.024	108.3	112.13	109.29	108.25	106.47	112.66	104.65	105.71	104.73	107.14	111.17	105.87	104.93	106.77	109.96	101.97	113.18	110.71	103.48	108.36	96.497	103.77	107.72	103.84	114.58	111.05	107.29	103.14	106.69	112.17	102.82	106.6	101.1	108.63	113.31	103.69	102.73	106.71
100.93	102.48	102.67	108.44	105.36	99.039	110.87	97.576	111.38	107.43	103.78	103.89	106.88	108.21	107.47	105.16	100.43	108.9	110.1	110.81	101.32	104.83	98.124	107.88	112.3	101.89	110.13	106.62	94.95	106.35	102.77	102.85	95.798	100.55	105.62	101.6	105.87	106.16	101.84	100.21	107.45	105.6	103.68	105.69	105.41	101.33	107.94	96.378	99.968	110.15
110.94	104.76	95.269	93.388	100.3	101.79	104.69	100.24	87.562	97.412	98.877	102.42	102.8	99.899	107.53	100.95	103.69	100.42	95.958	98.455	101.84	98.648	101.89	92.92	97.18	100.86	100.23	96.953	107.4	100.75	99.447	94.133	100.97	98.244	92.6	93.92	95.84	99.55	99.562	95.128	97.869	97.039	103.41	104.87	99.21	103.74	98.56	102.34	96.2	110.8
109.84	102.17	103.15	105.87	108.53	109.49	103.31	104.55	106.37	108.34	106.44	112.53	105.4	110.55	99.391	106.46	113.14	116.91	99.93	110.94	104.52	101.82	108.2	111.05	116.33	106.46	111.58	99.622	106.16	102.8	96.709	99.974	109.98	97.718	106.31	100.46	111.77	104.23	109.3	108.91	112.12	107.59	111.89	111.05	103.37	108.39	99.588	112.88	112.51	110.94
120.21	105.7	107.54	106.3	106.12	110.22	107.67	102.95	112	103.74	107.07	113.33	110.19	100.98	104.73	117.11	100.06	108.28	108.83	108.58	108.18	108.46	105.56	102.61	109.85	102.51	109.69	109.55	102.84	103.19	103.24	108.97	107.45	114.9	101.71	111.25	117.22	106.86	114.15	107.9	115.62	107.15	110.41	112.59	109.8	101.06	106.63	106.5	108.9	104.65
113.99	101.4	108.63	111.87	115.46	111.24	112.05	107.42	112.61	106.51	115.58	106.61	110.05	101.17	112.18	118.49	110.42	114.94	103.58	117.48	109.04	108.8	107.97	109.16	103.35	116.04	109.29	115.77	116.02	103.94	112.85	110.45	110.61	112.83	112.47	110.8	108.55	110.78	104.49	107.47	107.91	102.51	108.48	114.03	122.97	105.1	109.42	117.75	118.03	118.31
113.62	113.3	105.46	107.44	113.82	111.35	110.3	106.24	106.37	106.77	106.79	104.15	106.65	107.73	107.35	106.57	114.01	105.34	120.22	109.32	110.77	106.39	106.4	107.59	110.12	110.19	114.31	116.61	115.16	110.04	109.12	104.77	105.6	111.67	111.44	109.75	119.86	100.57	108.04	112.56	98.287	108.76	122.49	109.23	115.13	106.52	111.68	100.68	105.3	112.38
103.43	106.01	99.216	118.29	103.36	100.32	109.06	107.28	105.3	101.57	111.31	106.46	113.56	103.35	108.05	103.41	108.26	99.221	103.89	95.903	106.3	113.59	107.31	106.33	95.802	100.71	104.15	103.03	109.35	102.28	113.89	119.09	98.025	113.37	109.53	104.47	111.99	104.99	102.59	100.05	108.61	95.827	109.63	110.24	101.55	109.29	99.705	100.81	102.28	108.56
106.63	106.89	114.98	99.593	106.45	109.46	106.25	105.49	109.24	104.77	108.09	94.742	108.01	105.17	113.85	111.34	103.9	110.74	111.78	100.95	112.15	106.81	106.17	113.64	108.55	107.18	104.73	108.55	113.12	104.43	112.95	102.47	101.31	111.57	116.87	106.03	104.54	109.97	101.86	112.86	108.09	102.81	100.3	110.68	109.71	99.039	116.92	102.07	119.19	99.734
99.253	95.54	107.94	109.85	108.52	94.725	99.665	90.318	102.7	98.096	89.57	103.05	108.02	101.93	103.91	104.37	104.16	105.04	98.367	96.657	96.394	98.246	111.71	94.372	99.012	102.05	94.45	102.3	95.417	107.67	99.474	99.649	97.246	102.38	100.1	96.953	103.38	106.43	94.742	91.868	99.486	99.268	94.501	105.5	99.832	95.515	98.941	93.365	99.751	102.39
100	114.9	118.88	111.2	114.04	118.55	108.14	103.84	106.67	107.6	98.607	102.39	112.35	100.46	107.76	99.005	105	109.78	115.57	113.28	109.43	109.01	100.12	108.04	106.65	107.34	99.871	104.78	106.87	105.19	114.6	107.07	101.46	102.14	115.4	107.83	91.947	110.29	108.59	107.95	112.03	113.82	110.97	105.76	108.93	105.14	101.46	105.01	108.99	101.4
108.02	114.6	115.28	111.78	113.08	113.98	109.34	109.11	103.93	111.22	114.35	111.19	103.63	111.29	117.08	116.79	114.38	107.55	111.27	98.109	111.27	100.05	114.64	104.15	106.86	107.74	105.14	114.88	115.08	111.81	105.23	115.79	110.67	114.52	109.89	110.85	114.43	113.7	111.68	111.3	109.32	105.73	117.93	113.75	113.29	117.77	117.65	110.91	109.28	111.93
109.77	111.96	113.75	110.7	116.6	99.811	98.839	107.92	110.89	104.64	108.18	103.03	96.95	101.26	111.03	105.24	106.46	110.47	114.69	107.2	110.35	107.27	99.923	108.17	108.92	109.01	100.65	106.09	113.32	111.65	104.79	109.56	107.34	120.82	106.53	112.11	103.82	106.68	96.867	105.87	113.13	102.15	115.59	105.92	107.58	108.78	109.82	95.283	113.63	110.86
109.62	113.67	105.76	112.51	102.09	112.94	110.22	104.13	112.91	105.19	106.72	109.51	104.45	104.13	106.58	104.47	102.08	108.5	106.22	108.7	108.91	109.65	104.38	100.11	108.98	108.96	100.46	106.36	105.81	99.949	105.85	97.494	116.61	113.46	106.25	98.084	104.75	97.267	105.5	103.43	100.78	99.236	111.22	97.158	101.07	105.89	114.81	101.18	101.82	117.94
109.58	109.67	106.7	107.7	103.66	105.62	108.28	111.92	101.93	96.611	109.42	107.37	97.203	110.02	103.72	108.23	101.65	112.01	109.9	109.42	113.32	105.92	109.77	102.98	108.43	99.094	102.81	101.61	104.42	101.92	110.43	108.98	102.9	108.31	104.01	109.41	110.85	98.531	97.847	104.18	114.74	94.784	107.36	98.346	98.67	98.896	111.39	115.24	104.12	109.9
103.21	109.31	111.06	101.05	101.69	103.19	104.75	110.63	105.97	91.064	101.3	106.85	101.31	110.1	103.69	109.51	101.72	110.63	108.19	109.21	109.27	112.16	104.5	94.693	107.69	106.57	102.51	107.53	103.01	114.48	98.479	110.97	99.973	98.76	100.17	108.04	108.43	105.79	106.83	104.15	109.49	107.05	100.51	103.15	99.373	107.37	104.83	104.97	112.54	103.37
112.69	109.21	108.94	105.52	102.36	101.98	101.59	94.88	112.1	107.77	102.76	108.01	104.25	112.1	101.48	95.783	101.75	103.97	106.81	106.83	102.86	109.38	104.42	110.12	103.25	108.24	106.25	101.99	98.15	104.73	106.13	106.23	115.16	105.78	112.43	104.12	100.69	103.77	110.02	104.1	102.58	99.695	109.53	110.51	109.6	104.91	112.45	111.48	106.36	108.3
115.45	104.47	105.55	112	101.97	105.16	121.29	101.45	101.83	105.59	106.24	110.93	106.23	109.63	105.61	112.79	110.48	99.664	110.64	100.51	107.76	102.63	101.4	108.18	110.13	109.79	105.07	109.99	99.915	101.52	102.17	103.73	97.892	94.742	109.92	106.34	103.56	108.2	110.28	112.61	100.45	101.58	108.26	111.43	104.53	99.792	111.95	109.35	101.91	106.5
106.63	116.84	104.45	102.51	104.46	121.15	116.7	116.44	111.26	113.88	117.48	108.46	113	111.86	116.14	110.8	103.7	109.54	111.09	112.89	108.23	104.68	105.22	107	110.59	104.47	102.94	111.38	112.2	116.15	106.67	115.13	106.48	109.63	110.89	104.89	106.05	106.82	109.66	116.66	104.72	112.71	103.04	111.4	110.04	96.801	101.5	117.06	113.1	109.85
105.77	107.51	114.37	118.07	109.98	104.28	106.55	104.49	97.435	111.53	105.34	97.9	102.92	106.54	105.54	98.788	112.58	97.863	115.58	105.39	106.21	110.42	117.12	92.468	106.86	113.28	107.94	99.635	94.093	102.42	106.81	107.16	109.3	113.11	103.65	108.19	108.95	108.07	106.08	107.23	114.98	105.89	114.81	106.2	111.97	116.98	106.77	100.06	105.46	110.01
110.46	112.36	105.81	112.15	104.85	102.43	108.04	106.8	107.7	112.05	111.19	106.69	110.89	108.5	102.79	109.89	106.94	109.8	104.22	110.48	106.79	108.26	107.74	112.84	110.82	103.24	119.33	106.53	109.63	103.49	110.29	104.07	114.48	104.43	118.86	119.97	109.63	115.97	100.76	98.828	104.91	111.52	103.31	111.28	105.99	99.253	103.53	116.32	106.2	109.28
101.14	90.3	98.845	107.49	97.359	105.03	94.558	104.68	100.11	95.782	106.46	94.898	105.93	95.756	99.112	93.719	102.15	101.77	99.712	103.65	108.4	102.72	100.42	102.34	89.736	100.72	101.03	96.021	102.86	101.32	105.99	93.668	95.151	104.62	95.978	104.39	98.376	97.099	104.49	101.05	95.861	100.32	98.884	102.3	102.94	98.244	99.076	105.1	96.082	99.177
104.94	113.49	96.459	113.43	110.45	100.16	111.3	96.765	106.34	112.14	112.36	100.92	103.28	106.37	105.19	112.32	108.62	110.81	110.2	109.97	108.91	107.63	105.17	108.46	106.08	113.44	102.91	104.91	110.99	104.34	118.04	103.23	105.45	109.89	108.68	105.12	96.501	100.8	111.16	108.97	106.67	112.13	98.862	110.86	107.42	106.36	115.35	99.455	103.72	106.57
104.26	108.49	107.48	109.55	108.23	105.35	118.19	112.38	114.05	105.84	112.7	96.799	106.64	103.28	104.28	100.78	108.18	100.97	115.62	117.37	115.2	105.86	109.13	108.94	107.88	96.45	101.97	104.33	111.98	103.67	100.05	115.83	105	104.69	116.25	108.9	109.98	109.17	103.62	109.09	106.58	108.93	107.78	102.35	112.48	103.67	111.18	109.37	104.13	104.64
116.04	107.66	113.12	109.05	118.48	117.91	110.5	107.59	117.14	110.82	106.51	108.66	121.81	112.95	109.98	114.58	109.8	110.48	108	108.71	104.48	111.3	110.11	111.21	107.63	117.27	102.78	102.64	110.8	110.43	106.73	115.84	116.16	110.75	114.38	113.51	111.23	112.86	115.99	114.3	113.64	112.51	119.98	113.03	111.65	103.87	109.42	114.83	111.01	118.03
99.555	106.47	100.72	108.23	101.41	105.66	113.26	106.5	106.45	103.86	106.9	101.47	108.6	105.79	108.29	113.3	105.12	104.73	104.8	113.23	110.96	111.22	110.65	107.6	100.47	113.75	109.28	110	115.62	106.96	109.98	112.36	112.05	101.27	115.67	110.27	108.46	110.67	101.6	109.71	105.52	107.92	107.83	102.74	108.96	97.861	110.94	109.97	107.2	106.36
96.937	102.37	107.04	109.06	111.3	105.37	98.736	108.79	101.24	108.21	104.77	99.832	103.44	104.89	102.13	103.16	102.12	104.86	104.18	107.71	104.37	107.68	113.19	109.49	103.52	101.72	107.17	102.31	110.51	105.51	104.52	108.35	101.31	110.06	99.944	104.23	110.81	101.48	105.08	102.67	96.363	104.56	108.99	102.28	101.16	104.1	107.97	112.72	100.07	99.119
102.64	102.25	108.17	107.73	112.57	104.46	98.053	109.25	98.847	110.93	106.27	102.74	104.97	96.805	103.03	97.817	100.99	109.69	104.09	111.45	103.64	100.98	103.77	102.16	112.82	103.75	100.85	106.34	100.35	95.639	110.3	114.95	104.76	107.77	103.62	109.34	110.86	116.71	108.34	102.76	108.87	106.76	107.32	111.19	106.62	103.37	105.81	104.72	105.08	111.26
107.03	105.13	106.86	102.83	108.22	108.74	106.54	113.6	99.428	116.1	105.83	102.35	111.77	104.66	100.23	101.07	108.85	97.323	111.96	102.76	112.29	113.66	112.95	111.89	109.28	102.58	101.41	102.31	107.79	106.5	106.67	110.6	108.06	98.808	105.66	110.58	105.94	108.17	113.3	96.756	104.63	106.56	100.06	100.79	96.817	110.2	100.61	102.24	100.82	102.86
113.34	104.41	108.43	108.36	101.34	100.12	100.18	103.91	112.85	94.001	107.17	107.04	105.76	107.4	101.11	103.22	104.45	111.63	103.3	105.24	100.25	110.31	104.06	109.19	103.84	107.08	107.72	107.04	106.58	105.69	103.95	109.69	114.05	107.78	106.09	96.624	104.93	107.42	100.19	109.5	101.97	102.56	106.25	99.433	101.97	109.72	106.34	101.51	99.238	107.22
95.828	99.099	98.289	97.007	103.65	93.464	104.03	98.559	96.781	88.897	104.82	98.467	99.514	94.472	96.671	95.234	93.301	104.78	99.297	100.12	99.257	99.148	98.415	106.63	104.14	100.64	108	112.47	102.66	94.637	101.89	97.233	103.08	101.39	96.132	100.39	108.23	94.883	101.55	91.88	99.149	94.752	103.15	99.12	103.68	103.79	89.454	102.79	103	106.21
124.49	101.18	115.06	120.74	117.96	114.52	113.53	112.48	121.26	117.35	117.26	115.17	103.94	103.26	111.54	106.64	110.17	98.682	106.74	114.26	110.04	112.79	119.78	111.42	109.57	116.02	107.1	110.05	103.1	105.99	110.35	107.03	111.4	112.71	111.06	105.33	113.24	105.84	110.87	105.83	114.03	117.23	118.4	117.23	119.47	112.21	115.86	115.38	111.43	109.65
106.3	99.601	99.799	95.19	104.15	89.622	101.42	95.969	105.75	104.15	96.741	96.449	96.233	107.95	97.009	93.919	107.96	98.709	103	102.32	110.31	93.993	96.427	102.95	98.737	95.699	92.279	104.97	101.42	95.138	98.671	93.65	91.683	99.6	100.53	96.122	105.2	99.112	101.92	96.035	96.828	100.15	95.104	98.085	103.9	96.508	98.292	103.36	94.94	103.01
104.97	107.72	114.21	109.63	125.05	117.91	110.28	113.41	110.59	112.27	103.74	94.165	116.26	100.33	112.76	104.96	109.12	109.26	105.37	118.99	110.07	109.17	112.6	112.68	103.24	103.43	110.24	111.95	106.15	110.43	104.54	104.44	106.39	98.906	108.15	109.83	121.32	106.05	121.2	105.37	109.87	113.54	103.4	108.55	111.33	109.35	108.91	102.01	90.954	103.93
105.86	101.28	94.295	105.94	104.2	103.12	111.13	107.66	102.12	98.104	104.71	103.27	106.39	98.648	116.73	103.53	108.44	109.45	104.63	101.9	103.35	100.49	103.9	100.83	103.03	99.228	100.83	95.048	104.43	106.85	100.15	109.62	104.83	97.91	107.93	116.29	98.229	97.998	106.57	111.39	96.689	108.34	106.91	103.96	110.91	102.71	111.13	103.17	97.76	110.8
106.61	94.829	94.761	93.489	106.06	101.58	101.17	101.07	108.55	97.089	104.14	97.236	106.36	106.86	101.67	94.755	90.01	98.133	101.1	93.977	103.19	98.491	101.91	94.893	96.865	98.011	110.83	106.7	98.473	96.977	96.793	99.334	95.168	101.82	99.384	86.928	107.49	106.52	97.274	98.663	102.7	97.636	104.41	98.018	91.789	94.692	98.918	99.128	100.4	99.106
118.63	111.2	119.02	121.23	113.24	114.47	119.71	114.1	118.56	112.93	117.05	121.32	118.81	120.62	119.68	117.12	112.35	117.04	109.73	118.93	117.04	122.18	120.2	114.41	114.71	117.51	122.8	115.19	117.78	125.9	116	116.42	109.13	120.02	123.02	119.44	114.35	121.87	114.63	126.3	121.39	115.85	110.28	117.38	112.51	117.3	118.66	117.41	119.71	125.43
105.54	102.49	106.03	103.49	102.85	105.89	109.59	104.67	105.1	105.22	102.64	111.28	102.71	113.26	113.9	112.5	108.1	105.71	104.51	106.23	107.35	105.64	104.54	104.13	111.87	102.4	101.72	110.08	102.56	112.29	109.38	106.88	100.61	107.08	104.68	102.75	119.76	106.64	107.68	111.58	103.34	110.19	101.23	100.79	109.62	112.36	105.19	96.57	107.03	110.45
101.1	117.88	107.51	105.37	98.354	106.05	102.26	107.13	107.54	107.23	96.103	103.7	99.574	110.78	100.15	102.2	110.73	107.66	108.92	110.47	110.11	108.77	109.86	96.388	96.485	117.7	99.382	104.6	109.07	105.69	101.8	104.25	102.44	116.52	96.211	110.79	107.11	115.31	112.04	109.81	106.5	104.15	102.61	109.3	102.91	103.93	106.96	102.8	112.68	98.394
93.848	103.88	104.04	102.31	104.48	102.4	98.774	98.665	103.42	102.04	99.236	102.89	97.983	101.77	104.97	101.5	95.007	95.828	100.02	98.207	92.563	101.54	103.17	102.23	110.77	104.13	104.93	105.39	100.3	98.368	93.271	107.1	100.75	101.17	103.1	93.675	97.678	97.628	99.075	104.41	89.071	96.751	99.466	98.735	105.79	99.172	102.49	100.1	89.814	109.28
104.91	102.97	103.41	110.57	106.98	105.72	109.24	104.03	105.24	112.17	103.93	109.31	109.11	103.97	103.47	107.42	112.9	104.91	98.757	109.72	110.19	108.7	97.73	103.54	105.7	106.49	105.19	108.73	96.03	103.75	112.68	105.35	105.68	104.76	102.89	110.58	109.21	106.81	110.43	94.897	93.241	109.54	113.97	101.65	107.01	101.74	108.24	109.23	110.34	115.07
95.755	94.768	111.53	97.498	112.52	99.353	109.05	108.67	104.24	109.46	106.08	102	109.34	102.51	107.16	105.53	96.815	98.888	106.11	105.68	110.7	110.86	101.57	99.928	111.07	106.44	108.32	103.24	89.275	114.47	109.02	115.56	109.75	109.3	107.47	102.4	98.082	110.09	101.51	111.84	104.73	102.42	101.27	108.66	108.02	106.88	114.8	108.71	107.28	114.58
106.33	98.167	99.319	101.06	100.8	103.62	110.81	102.45	105.36	99.486	102.31	99.675	99.496	101.55	105.79	103.09	96.895	101.46	98.031	99.935	95.643	95.202	102.89	96.57	95.694	106.67	99.395	96.049	90.302	103.24	102.98	103.06	104.07	109.98	96.003	99.099	102.33	101.08	102.43	106.85	101.35	101.4	102.87	99.073	99.541	100.06	96.33	104.49	99.473	95.763
105.56	108.2	106.25	106.48	98.898	105.24	104.87	102.22	108.5	106.5	103.52	110.7	106.17	108.25	104.1	102.34	112.81	105.15	108.41	102.18	106.32	101.27	99.025	103.51	110.24	97.566	102.2	104.23	108.54	109.65	98.402	107.7	111.78	98.502	101.9	109.35	103.87	116.12	110	98.833	106.78	111.1	102.7	104.42	104.33	104.64	112.77	100.9	110.75	105.38
91.55	101.79	103.26	98.396	95.265	98.361	95.396	101.04	103.73	111.88	98.083	111.61	100.98	101.18	106.29	100.48	105.66	99.994	96.961	104.92	99.346	95.877	107.41	97.742	93.119	101.91	98.52	94.897	93.718	99.104	100.67	93.299	92.695	96.307	87.193	93.232	105.94	97.353	101.2	104.94	100.44	102.63	93.854	97.467	99.009	103.22	100.81	90.351	106.58	102.25
101.33	110.54	105.79	116.72	108.1	117.39	102.56	105.73	106.93	114.32	106.69	112.4	112.02	102.24	105.93	112.83	108.03	104.61	112.09	99.782	109.85	109.93	91.757	110.11	107.17	103.25	96.393	105.15	109.08	103.58	100.46	104.75	100.82	102.63	107.11	96.502	104.79	111.15	108.21	101.05	99.465	111.8	109.86	109.44	104.2	112.85	112.75	112.89	103.79	115.29
106.78	106.73	108.59	103.45	95.934	110.29	118.86	101.09	109.32	102.13	114.55	118.16	103.14	106.03	111.68	107.8	100.63	113.94	102.17	104.53	99.011	101.26	96.312	106.89	97.71	111.03	105.42	105.38	112.18	108.49	109.56	107.96	99.409	100.61	105.23	105.35	119.55	110.2	97.34	107.02	98.285	97.372	101.8	98.84	108.95	99.68	112.49	99.294	108.66	108.93
102.29	111.34	109.42	106.9	109.07	116.32	111.37	105.56	98.988	98.823	104.06	115.75	114.17	115.81	115.98	102.24	103.42	115.45	112.25	108.24	106.02	106.15	108.25	119.92	113.56	110.37	114.01	111.49	104.24	108.25	106.38	110.93	113.82	108.39	118.48	102.45	114.78	111.29	120.81	114.27	105.8	108.34	118.95	114.33	108.37	114.51	110.99	106.06	104.46	108.12
116.24	113.8	108.85	115.96	105.57	111.96	113.9	109.37	109.22	115.42	122.32	113.44	113.1	110.09	117.11	115.26	110.1	113.54	114.4	108.57	118.74	114.01	128.72	114.54	105.34	109.98	102.5	105.14	119.08	122.26	119.38	114.92	111.27	120.44	112.61	108.08	110.12	107	111.02	113.93	117.03	118.69	103.85	107.69	107.33	114.54	110.59	107.58	115.6	108.82
106.31	96.329	108.74	104.42	107.22	108.53	110.92	103	108.5	108.21	103.97	106.91	118.7	107.32	105.43	105.55	100.87	98.783	107.77	105.22	96.35	105.69	97.422	103.62	113.68	111.52	104.34	106.62	98.358	104.89	111.99	113.29	103.85	107.59	103.28	102.24	101.36	103.03	108.34	105.58	102.41	111.27	96.738	109.27	108.28	99.248	110.42	112.74	105.58	101.12
102.05	103.75	106.12	94.104	87.389	104.97	104.72	101.53	102.47	103.98	103.24	111.35	92.246	97.632	104.18	104.15	99.381	108.85	96.868	106.11	103.93	107.44	96.092	106.04	102.75	108.85	92.512	101.35	114.11	101.69	102.48	97.118	102.29	109.53	105.53	104.04	107.28	98.424	97.387	108.55	109.63	107.51	101.73	101.96	92.569	101.77	108.13	100.55	114.69	104.92
112.85	117.1	106.17	115.22	112.73	112.71	117.83	104.72	108.18	121.51	120.17	103.73	116.13	107.55	108.34	114.61	112.89	109.19	111.19	113.51	118.76	115.39	113.6	116.32	110.75	108.27	118.37	118.67	113.68	110.15	111.71	119.77	109.33	104.99	102.58	111.66	113.83	112.36	113.42	109.62	109.64	109.22	119.08	111.91	114	112.23	118.45	96.305	103.87	114.3
115	115.34	109.74	109.25	106.83	111.26	118.34	113.97	119.94	109.06	112.82	115.94	109.58	110.87	113.88	104	117.76	116.71	103.91	113.18	114.95	99.246	116.42	117.67	109.38	103.02	104.5	99.29	106.87	114.14	119.66	116.13	118.18	106.13	110.24	111.89	114.79	106.97	116.9	99.72	103.27	116.09	112.09	112.69	113.46	111.13	112	113.51	102.28	115.47
105.82	102.53	95.24	108.47	91.241	105.84	109.3	96.449	93.544	102.45	102.75	98.336	99.586	94.998	106.53	102.73	106.58	109.62	112.05	102.53	97.582	101.53	99.129	99.09	109.18	96.878	97.468	90.267	95.875	103.47	93.802	96.292	98.693	90.38	96.988	88.872	92.214	94.276	90.699	104.48	99.816	100.05	100.28	87.308	99.235	100.69	98.107	105.26	100.53	94.407
126.2	118.01	114.79	107.06	113.46	106.28	113.92	112.01	114.33	115.69	109.34	116.91	107.89	103.64	109.91	95.215	111.96	105.57	106.17	110.36	121.51	111.68	119.96	112.89	112.79	117.99	120.87	127.04	115.14	110.88	113.25	115.56	114.63	118.69	111.1	109.22	109.49	108.8	112.45	116.27	118.16	114.2	116.53	116.46	117.03	110.48	114.37	107.11	105.02	111.59
115.77	107.33	106.85	101.81	105.96	99.933	106.55	108.07	103.49	99.543	107.31	109.44	99.415	102.81	103.24	95.048	111.39	116.15	95.147	110.82	106.61	99.895	104.63	108.74	100.81	101.61	101.54	100.03	107.62	109.85	99.461	106.11	97.479	108.83	99.194	103.08	106.82	106.48	102.3	101.09	105.24	106.16	106.04	113.89	109.49	100.74	104.41	98.259	114.5	103.03
115.8	107.3	119.3	102.71	105.2	109.93	115.72	117.99	111.59	111.07	112.03	111.51	101.71	108.76	111.28	123.33	109.55	117.81	106.88	112.67	113.01	113.95	114.63	115.25	115.9	118.97	116.6	112.52	109.08	115.3	119.6	113.37	101.24	115.44	112.95	115.16	110.36	110.25	104.34	112.46	111.42	112.06	108.43	104.42	116.01	107.34	108.92	119.14	110.47	118.25
109.25	111.1	105.69	112.41	116.02	103.42	119.66	116.02	111.9	113.03	106.59	101.33	112.18	107.78	115.24	102.96	109.33	105.72	109.13	111.97	110.85	109.51	114.47	108.04	116.89	109.83	107.1	118.83	112.86	110.88	110.02	114.54	109.27	112.83	118.95	113.06	115.39	104.03	109.95	108.88	109.95	112.44	108.34	109.68	109.89	104.62	115.02	113.74	112.37	112.7
117.42	110	124.87	112.68	109.06	107.34	116.54	110.02	113.05	112.9	106.91	104.88	98.652	115	120.76	111.33	118.49	115.97	109.3	112.44	113.64	106.13	107.17	108.41	109.36	111.74	113.98	109.3	99.758	115.88	114.64	112.88	117.34	115.45	118.18	109.55	110.4	115.32	106.18	116.86	114.84	113.22	115.87	111.12	114.31	117.42	110.98	110.55	113.97	109.62
109.54	104.27	100.78	100.44	108.17	107.12	111.28	103.72	105.62	108.34	111.81	103.26	102.9	100.84	108.16	109.55	97.067	105.94	102.76	100.26	101.96	111.02	112.68	113.32	103.7	96.837	106.92	103.44	105.37	106.92	109.65	105.59	112.36	117.85	115.34	98.682	103.62	104.39	106.16	109.94	109.56	98.945	109.28	108.95	108.87	114.16	106.2	110.7	107.21	113.54
116	109.18	108.87	106.89	110.98	109.82	122.78	104.43	114.11	113.97	113.82	117.46	111.1	110.34	109.6	114.89	114.5	117.15	112.36	122.15	98.383	102.31	115.58	107.56	102.18	115.54	112.07	121.11	109.85	104.02	107.84	118.97	113.8	115.84	113.87	114.26	107.28	113.28	114.75	109.42	112.22	99.37	117.25	104.84	110.82	114.07	108.35	111.19	101.34	118.56
110.26	113.2	118.12	129.53	113.15	108.56	106.75	117.29	111.8	120.59	107.57	110.82	108.79	107.86	115.37	110.77	114.64	116.62	104.17	107.31	117.29	114.18	114.51	109.27	110.12	108.29	126.15	120.17	116.98	111.67	108.69	113.73	114.08	114.75	112.72	111.77	111.28	115.91	110.98	111.16	115.68	108.3	104.13	113.05	123.49	106.24	109.28	107.84	111.12	119.4
106.74	106.18	107.95	109.86	106.28	98.881	113.24	94.81	112.09	111.37	107.81	104.76	116.18	111.79	104.2	103.88	116.49	105.32	103.64	111.27	100.06	102.57	106.89	103.85	103.3	108.67	104.35	104.09	102.04	110.71	107.28	101.59	113.97	106.55	104.98	115.07	114.4	104.38	101.79	101.84	106.47	108.92	109.49	107.18	106.44	117.29	99.972	110.94	94.793	93.028
107.35	105.95	104.97	107.25	107.59	103.45	109.68	107.37	113.93	106.3	106.3	103.64	111.89	96.835	103.3	109.52	99.425	106.4	106.5	107.63	106.3	109.41	109.66	100.13	113.98	114.69	109.68	110.8	109.89	108.55	105.62	98.656	101.62	102.29	109.44	102.93	100.98	104.26	105.34	112.21	110.48	93.758	105.81	105.08	109.51	106.04	100.92	102.18	104.02	105.99
102.64	116.7	99.363	106.29	106.43	102.29	106.84	108.26	97.742	95.58	103.52	92.191	101.53	103.35	105.91	99.889	94.57	109.35	109.33	114.11	100.84	109.89	101.69	107.46	106.05	105.18	114.91	99.874	107.58	99.115	105.29	97.186	114.12	109.24	98.015	97.911	100.86	98.651	95.712	97.111	102.2	112.31	110.09	98.006	97.56	108.12	107.19	96.685	100.65	94.602
100.84	107.6	94.795	107.99	107.53	99.324	106.87	101.17	108.59	103.12	100.25	103.17	90.652	109.07	103.42	115.12	106.99	110.43	105.25	101.84	105.55	105.36	102.15	105.63	98.882	105.23	105.11	106.53	99.024	111.67	112.06	104.27	96.979	106.68	103.2	109.79	105.44	111.41	98.175	99.985	100.42	108.45	97.748	102.74	101.29	99.134	102.34	103.48	107.02	106.29
100.65	100.86	99.181	106.61	106.03	102.13	104.99	100.12	100.45	100.62	105.17	98.716	97.36	92.734	97.829	92.968	95.327	110.04	98.523	100.3	88.822	103	93.199	99.777	94.647	89.966	96.256	102.51	87.919	97.314	98.172	107.76	103.18	97.541	103.13	103.26	105.01	100.81	104.5	95.667	102.94	101.32	94.391	103.89	95.714	95.99	102.49	97.831	100.47	99.365
106.38	104.14	104.32	105.02	106.7	116.37	105.76	107.81	103.46	106.68	106.96	112.47	109.57	104.53	108.4	111.64	105.45	99.944	94.335	104.76	109.6	101.53	99.631	105.56	106.83	106.96	110.65	93.233	112.92	101.21	101.93	102.55	112.23	101.29	100.53	104.25	105.76	116.06	107.16	104.07	103.41	104.83	107.1	107.42	105.96	103.94	104.37	106.8	103.45	104.68
90.452	97.696	108.01	105.44	95.593	92.4	96.305	89.568	91.072	101.83	100.4	103.81	95.923	101.33	105.73	93.481	100.73	98.732	102.44	103.29	99.809	92.271	94.738	88.727	98.296	101.64	100.07	96.106	96.253	105.05	101.93	88.248	98.852	108.47	93.897	97.712	105.84	98.821	106.02	96.891	96.805	88.856	95.364	91.98	99.233	92.607	100.48	99.297	100.98	96.199
112.56	110.49	108.08	109.7	113.85	117.21	109.96	105.8	111.19	113.62	100.41	112.54	109.84	114.45	118.6	107.56	111.5	106.29	109.98	117.77	107.67	118.34	106.07	114.84	106.55	107.64	107.21	111.29	111.81	119.82	109.93	109.53	101.29	116.37	106.44	121.57	108.31	111.02	110.41	104.94	114.04	117.06	110.25	111.27	113.36	109.54	114.97	118.58	112.9	107.52
96.692	102.51	101.01	105.52	91.704	102.68	97.025	115.52	97.728	108.36	109.21	105.38	105.4	106.04	115.02	100.31	107.72	95.452	111.03	101.04	98.505	102.11	95.035	105.51	111.63	105.73	101.59	107.75	107.53	99.351	109.73	105.31	103.12	112.52	106.93	107.47	112.5	104.52	99.562	100.82	108.28	105.02	116.17	104.29	105.46	105.1	106.05	118.93	107.72	96.686
112.53	105.3	106.64	113.03	102.96	111.32	106.53	103.82	105.55	114.01	103.39	101.56	111.87	109	109.15	112.65	103.37	107.47	110.16	113	103.75	98.697	107.33	112.25	102.47	107.26	104.28	104.48	102.88	107	101.17	103.32	100.91	110.21	107.11	104.59	106.8	112.94	114.73	108.34	104.54	113.96	112.94	107.13	103.85	99.41	100	113.9	105.23	103.33
116.06	111.42	112.28	120.69	116.37	118	119.61	125.39	116.83	122.08	118.94	113.71	119.89	115.4	120.09	120.11	124.87	127.61	119.6	110.79	122.67	112.11	128.77	112.86	113.37	116.53	121.02	119.99	115.66	119.98	121.76	128.14	111.97	117.83	117.03	119.99	125.23	122.04	106.42	122.84	122.77	116.97	128.43	109.97	116.24	119.14	121.39	113.72	119.97	117.48
100.22	106.46	113.63	98.113	99.217	92.637	95.537	94.637	96.717	98.684	102.96	93.575	97.785	105.02	101.35	99.964	102.71	99.073	95.582	104.85	102.71	96.375	88.108	98.057	100.76	97.284	100.01	100.74	107.71	103.06	104.36	106	106.21	98.47	93.181	94.074	102.35	99.153	95.102	97.963	101.65	106.63	100.99	91.778	93.031	98.718	103.74	99.67	102.01	102.22
116.09	111.01	125.55	116.06	118.32	114.02	123.45	117.82	113.94	113.96	118.96	113.44	113.9	120.42	125.8	108.22	126.68	121.11	122.59	114.63	126.17	116.66	116.21	116.37	117.62	117.4	126.66	112.22	118.98	122.52	118.54	118.05	124.29	117.75	119.12	123.49	116.23	115.86	116.2	120.75	133.69	124.22	108.78	118.6	114.56	109.16	119.58	120.8	116.39	118.16
107.96	95.714	98.69	100.51	104.35	105.4	101.06	90.62	106.46	103.77	111.58	109.58	104.82	105.78	109.04	105.69	111.48	102.36	106.5	108.27	108.92	102.29	106	100.27	106.31	107.19	108.55	104.31	95.071	106.6	113.09	104.56	105.21	105.84	105.32	110.04	102.48	111.04	109.52	108.59	111.64	100.67	103.3	110.48	114.55	106.35	97.371	104.51	103.99	108.84
97.503	97.137	102.09	97.407	99.654	97.005	99.207	98.187	103.63	103.26	94.844	102.52	105.43	105.22	94.385	104.01	96.812	95.856	101.03	99.744	98.643	103.44	96.579	94.998	103.61	87.403	97.01	89.439	95.528	94.729	101.6	94.281	98.351	102.99	111.3	101.9	99.129	98.229	97.1	108.15	94.731	97.605	100.76	97.588	100.71	104.58	92.058	108.28	104.56	107.1
112.38	107.36	105.07	105.54	111.11	112.05	115.89	111.14	108.18	109.27	114.06	113.76	108.98	105.14	107.66	105.14	112.86	108.28	117.14	109.55	111.11	103.62	112.65	104.76	115.46	115.95	102.91	110.43	110.68	107.66	106.81	99.033	104.12	108.86	108.45	110.53	112.62	110.07	114.82	107.05	108.04	111.23	114.2	112.59	104.74	106.58	108.65	102.35	111.74	106.94
115.47	116.14	107.83	116.54	113.73	114.46	108.55	112.56	116.64	109.71	115.04	110.93	103.1	120.62	120.88	113.71	106.61	116.73	112.76	124.84	106.22	110.07	110.86	113.25	107.07	117.29	111.13	113.71	115.39	108.72	113.03	109.01	111.36	119.69	114.54	111.66	106.09	113.9	112.72	108.71	113.78	103.44	112.35	103.43	109.44	116.54	113.03	112.95	115.36	112.94
105.52	109.24	100.24	105.35	111.05	105.95	110.08	105.67	102.78	104.83	102.15	110.86	107.65	112.92	104.76	104.63	104.29	106.25	107.62	103.6	117.4	105.16	109.14	111.98	107.22	111.56	109.06	106.24	103.12	110.04	103.56	114.38	110.47	103.62	104.28	100.19	103.44	104.11	116.1	113.19	101.02	99.264	96.68	104.68	110.91	100.6	109.85	111.04	94.845	105.46
107.67	116.06	106.75	111.5	107.62	115.85	123.12	109.9	114.72	115.18	110.76	113.65	113.83	110.92	102.14	110.96	113.79	121.22	119.11	114.12	116.82	105.09	113.75	108.38	117.6	119.95	114.83	122.27	109.28	116.23	106.77	100.66	112.91	119.98	107.81	109.79	115.4	113.73	102.68	109.23	104.28	104.53	109.37	110.82	103.2	112.33	112.04	114.17	112.63	110.69
103.93	105.06	96.298	106.29	94.597	94.448	104.34	96.125	104.62	101.3	108.45	97.355	102.15	108.88	108.51	107.27	99.959	93.235	98.387	101.45	105.61	109.69	108.61	102.52	104.65	108.21	107.36	98.867	103.37	101.81	102.37	109.15	102.91	103.82	101.79	101.3	107.33	102.92	99.434	107.27	107.47	92.566	102.3	107.56	100.61	106.36	104.95	96.796	97.647	100.76
111.09	107.12	104.44	113.01	111.33	114.92	106.3	112.34	108.76	106.38	105.22	105.39	104.8	116.34	101.42	115.02	102.48	114.66	112.13	116.96	107.47	116.6	99.614	111.64	111.59	113.74	110.2	109.32	112.98	101.72	101.23	113.33	109.99	111.48	107.81	112.04	106.15	109.71	107.12	115.49	113.48	111.61	112.19	109.17	110.32	109.54	109.58	114.94	103.8	116.19
105.76	105.49	110.62	106.25	102.48	103.04	111.78	106.09	108.44	104.51	110.14	103.32	107.93	107.16	102.71	97.284	96.246	104.79	98.587	106.87	106.59	100.96	108.64	95.771	104.16	104.43	109.42	94.511	105.32	105.67	107.62	103.17	97.54	112.79	114.8	105.37	103.91	109.96	109.61	103.52	115.42	112.11	109.72	106.49	94.246	103.21	108.11	98.754	112.67	103.95
100.28	114.32	107.1	111.87	112.73	116.5	109.55	112	119.01	110.84	108.04	103.26	111.89	117.72	104.85	104.95	115.04	110.13	109.98	114.08	119.16	119.13	111.29	103.59	115.57	103.08	106.3	110.12	103.17	109.44	106	103.4	98.786	106.22	110.83	115.47	105.74	105.53	109.2	104.42	109.66	109.75	105.96	114.27	109.43	113.93	112.06	114.64	115.83	103.97
103.04	99.806	104.84	102.63	102.59	106.11	99.983	105.59	104.56	100.09	111.37	116.43	100.02	110.28	118.43	98.312	101.05	97.711	110.04	108.22	107.84	106.63	108.26	105.38	102.22	111.24	104.48	113.4	112.79	109.06	108.07	107.89	110	109.45	108.66	105.74	105.22	104.51	107.98	99.416	106.91	107.67	100.05	100.62	113.2	103.06	99.697	112.4	109.25	111.92
114.32	109.75	115.01	105.73	107.8	100.7	101	109.12	117.35	113.72	109.41	109.98	107.71	108.11	110.12	109.82	114.92	120.37	104.51	112.32	126.12	112.75	109.15	114.65	111.92	112.28	107.76	115.34	112.34	112.42	117.42	112.83	110.88	114.47	110.75	104.84	111.08	109.12	104.92	119.43	104.02	116.63	110.57	113.17	113.42	112.6	107.72	111.02	113.43	114.45
96.257	107.57	93.376	109.14	107.64	106.92	100.39	117.39	104.68	99.744	98.195	100.87	107.82	105.27	110.47	98.644	112.16	107.1	109.4	108.83	106.61	111.77	111.65	103.82	105.69	105.53	118.83	106.94	102.69	98.952	104.02	101.53	98.45	101.39	111.43	111.43	108.68	99.272	107.42	110.09	107.8	106.87	103.72	109.85	102.35	101.97	108.35	105.88	100.2	96.9
99.326	107.71	112.38	107.91	107.86	116.06	104.75	105.89	101.78	104.36	106.85	98.259	104.08	104.39	105.49	102.97	101.24	106.64	108.22	106.02	99.88	114.45	110.7	106.33	105.29	117.16	102.06	110.03	103.34	108.04	100.56	105.34	112.29	108.35	121.6	111.8	100.73	105.55	107.95	104.58	106.04	104.56	99.886	104.79	110.35	112.13	106.5	109.52	104.19	108.89
103.1	117.33	121.91	107.51	110.35	114.69	105.99	110.79	111	114.87	108.05	115.25	111.32	119.12	110.53	107.68	108.62	109.43	111.81	104.95	104.86	114.37	119.57	108.98	115.37	108.98	107.33	113.2	111.74	103.44	99.36	111.47	117.94	110.82	113.37	118.27	110.56	108.65	110.08	116.32	104.67	103.61	115.1	109.29	102.92	102	107.14	114.6	110.66	102.19
96.615	102.89	101.64	99.431	96.56	99.439	98.647	98.09	102.3	102.39	98.978	104.58	96.6	106.79	102.53	102.7	107.71	99.894	109.43	106.55	102.92	96.293	99.652	99.508	100.8	98.156	99.751	103.78	96.301	92.338	97.481	97.472	100.37	101	99.393	107.45	92.952	92.475	101.43	103.69	90.968	105.64	92.074	97.506	104.9	99.841	103.95	93.957	100.27	103.89
107.94	106.68	107.22	106.12	104.66	106.85	108.17	117.13	105.18	115.04	109.8	117.24	112.48	107.88	108.88	119.81	116.42	103.66	113.16	113.2	112.81	106.92	117.32	114.22	111.77	109.46	111.07	109.08	111.56	118	113.66	101.12	104.95	117.32	120.17	105.19	113.24	121.52	112.92	111.92	108.43	114.26	110.42	107.64	110.26	110.97	106.4	114.59	108.64	108.22
110.57	110.69	107.28	108.83	114.62	106.95	120.18	107.8	110.42	115.09	113.41	103.55	108.62	117.77	111.38	104.29	104.51	104.15	105.65	104.8	97.641	104.47	114.32	110.48	107.08	114.11	102.57	107.74	112.31	107.25	123.24	108.39	107.3	110.83	111.76	113.24	120.26	111	117.21	115.83	107.16	108.15	107.28	108.38	105.69	107.47	106.02	107.7	113.27	103.25
106.49	103.14	99.474	105.17	91.161	99.364	98.978	91.766	92.54	105.19	99.512	110.07	105.6	108.23	100.46	101.97	101.44	91.545	88.146	97.941	99.404	94.486	102.64	99.053	99.926	101.93	107.41	97.274	102.22	90.425	102.94	97.461	98.098	105.68	107.08	107.42	105.13	89.777	101.36	92.521	99.822	89.813	96.271	96.833	93.774	99.582	100.22	98.594	94.237	105.45
112.14	99.303	111.8	105.66	107.45	103.62	100.24	104.76	97.793	104.09	110.19	105.83	99.202	106.5	99.924	104.16	101.06	112.35	105.12	95.919	103.73	110.17	108.99	102.17	118.4	98.783	102.88	104.37	101.9	113.48	96.455	110.18	104.5	106.75	100.91	100.21	112.92	103.15	105.53	108.09	111.14	105.56	100.09	109.32	101.8	106.09	109.34	95.057	98.238	102.96
115.33	108.76	105.62	106.75	107.05	104.86	114.54	107.35	105.11	105.8	109.99	103.05	99.146	101.92	102.93	100.87	109.52	110.57	97.677	104.55	95.241	100.12	104.62	96.846	103.67	103.92	112.91	102.56	109.59	109.85	104.86	110.08	113.72	111.11	103.78	111.42	99.652	110.81	96.631	107.82	111.99	100.36	101.21	110.29	100.83	107.67	102.86	108.42	112.85	106.3
100.24	111.88	111.43	111.43	114.36	116.72	109.42	102.35	111.31	112.87	113.82	118.17	110.22	101.84	100.92	105.94	112.43	113.88	116.08	105.62	102.47	96.65	116.94	113.66	110.75	114.21	111.43	113.04	109.32	98.45	113.44	115.6	109.22	113.84	108.7	110.8	113.16	106.13	115.81	102.79	105.37	109.18	108.56	108.42	105.53	107.14	107.46	104.49	113.21	109.84
109.62	110.68	101.57	101.84	107.4	110.53	107.82	98.965	106.47	107.26	109.08	87.163	108.07	101.79	106.03	110.37	111.42	109.34	108.79	108.4	102.16	106.13	103.83	108.75	110.41	106.76	115.15	105.15	113.6	105.69	104.81	109.73	99.76	119.91	95.208	106.52	100	108.11	105.48	98.045	112.45	104.19	99.976	105.76	97.577	96.388	105.23	99.699	112.36	108.65
120.15	109.06	106.99	105.1	107.08	107	123.59	107.54	103.03	121.07	113.75	105.55	113.8	111.65	110.9	112.79	105.58	111	117.3	112.52	114.49	112.66	111.11	104.56	113.01	103.01	113.25	115	107.62	121.89	106.89	105.32	114.26	105.21	113.03	104.63	120.58	102.43	108.46	111.65	121.76	121.97	106.5	107.65	114.9	112.98	108.03	115.65	107.31	119.55
108.19	108.7	101.92	124.47	113.86	108.86	117.49	115.08	107.06	110.08	105.43	110.2	103.79	109.49	107.19	101.31	113.21	111.91	113.44	107.54	108.3	108.37	114.38	103.79	102.82	109.83	117.34	113.9	111.84	112.58	110.83	98.642	113.39	109.82	117.33	110.5	112.91	114.29	111.6	105.99	108.51	107.19	105.21	108.23	115.4	108.13	108.65	107.89	109.26	104.42
127.58	114.68	121.16	121.51	121.06	117.82	121.21	111.3	115.01	118.09	117.59	113.19	118.61	110.94	112.03	115.08	117.77	113.43	114.97	118.26	129.22	114.1	118.91	117.82	117.08	127.65	120.35	114.82	112.4	121.14	112.89	122.23	117.84	116.8	126.46	118.29	121.85	115.94	118.29	118.36	113.47	118.66	117.99	118.4	119.07	106.32	116.09	115.13	119.68	122.08
109.55	95.274	98.453	101.76	101.28	108.67	101.23	102.19	101.14	105.69	106.89	106.9	106.12	110.81	106.9	106.4	110.44	118.3	106.18	114.37	101.96	103.14	104.59	107.34	103.71	109.69	101.78	93.683	111.66	107.95	103.2	92.762	108.32	109.59	105.14	100.89	110.09	105.82	109.4	103.68	107.33	103.83	107.82	103.28	108.38	105.86	112.18	113.9	116	110.03
108.78	96.681	104.89	106.7	103.99	108.28	113.8	104.55	114.81	102.61	110.27	106.25	110.91	98.954	101.2	102.08	105.21	111.98	105.98	103.94	106.71	109	104.45	103.03	102.8	107.3	99.4	104.98	114.17	110.64	109.88	105.39	114.21	110.99	106.21	110	104.1	107.1	112.63	100.05	104.2	102.85	106.69	112.19	102.74	106.29	102.88	106.16	104.84	112.87
110.16	96.923	101.3	97.055	108.8	105.92	109.7	105.18	91.936	103.83	110.73	96.317	103.17	103.41	99.563	93.35	98.5	108.44	99.638	104.98	103.72	116.63	104.21	107.28	102.61	98.738	96.069	107.07	96.491	97.083	105.46	106.49	110.32	100.11	108.95	100.05	97.758	111.62	108.08	104.1	96.589	96.606	114.95	103.46	106.44	102.1	109.17	108.45	104.62	97.477
108.76	112.05	117.4	109.69	119.21	119.25	114.76	117.85	112.93	118.95	114.62	117.13	121.17	109.25	111.72	105.67	116.15	107.19	116.96	117	111.61	118.43	109.75	110.41	108.1	112.08	114.51	117.63	113.3	118.9	116.43	111.08	107.98	113.46	105.68	112.69	103.06	111.93	117.65	120.91	118.17	115.61	115.67	104.11	114.81	108.68	110.26	111.81	116.66	101.46
107.66	120.87	115.62	100.85	113.68	112.63	111.59	112.24	104.17	111.23	111.2	117.61	112.8	105.26	115.99	109.28	106.56	109.13	113.98	106.42	106.14	110	110.12	112.4	106.44	107.41	109.24	108.34	106.64	110.76	112.55	107.68	111.71	107.38	115.67	103.03	116.45	117.9	108.58	113.21	106.23	108.86	111.57	109.5	117.25	104.01	111.02	110.45	112.68	111.59
94.038	95.301	93.305	98.245	89.547	96.56	96.685	106.2	105.56	99.385	93.514	101.04	94.924	94.644	98.613	96.381	99.879	98.244	97.412	104.51	98.219	88.007	101.31	103.9	104.38	98.219	102.28	99.309	100.07	95.305	106.89	103.49	98.174	97.23	88.673	98.932	101.99	97.848	103.17	91.632	106.16	111.86	103.34	97.041	93.435	99.772	96.162	97.43	102.79	105.9
100.39	106.26	93.314	102.85	97.793	105.25	106.26	99.211	103.36	95.555	98.764	99.933	102.23	96.932	106.7	104.4	95.034	103.94	95.833	101.78	104.76	92.875	99.104	94.348	100.83	96.722	112.56	102.61	94.504	101.26	100.58	98.785	97.778	95.19	89.765	93.079	99.415	99.193	93.889	107.1	103.1	86.032	100.92	101.4	98.31	108.5	96.692	109.42	100.1	94.822
112.7	95.553	113.34	97.228	103.58	96.671	106.01	102.78	111.44	104.73	104.43	111.28	109.78	98.442	105.67	103.58	109.22	107.56	101.19	107.24	106.51	104.94	105.36	107.44	97.133	107.9	95.304	112.43	105.18	99.763	105.95	95.457	109.94	105.16	100.04	101.54	103.2	101.01	105.84	108.26	102.63	112.66	91.61	106.57	100.08	101.06	103.66	107.55	95.423	97.799
107.85	102.03	111.75	112.24	104.75	99.17	105.81	107.75	103.38	95.849	106.56	110.99	105.84	95.733	94.526	116.7	112.83	103.94	104.5	108.25	112.02	105.53	101.12	106.07	106.74	102.53	101.9	111.83	102.29	107.95	102.23	100.95	106.64	115.74	109.5	104.64	106.28	100.04	115.59	103.92	109.17	102.17	109.42	102.86	104.75	104.71	102.83	113.28	102.26	99.666
107.58	107.57	95.366	103.49	114.35	107.97	104.04	112.5	111.41	99.314	105.94	111.66	104.55	105.16	106.75	100.47	104.74	107.78	108.87	101.35	98.331	106.28	115.04	104.01	103.59	98.48	111.12	111.82	105.84	90.259	104.32	101.94	106.03	102.32	99.179	101.69	106.06	106.52	111.74	105.95	103.46	103.03	110.13	104.06	102.48	103.34	110.1	106.18	96.702	105.36
108.27	102.95	112.23	97.717	103.97	100.93	104.02	109.22	105.01	103.74	97.904	110.27	107.57	106.45	105.68	93.66	107.64	105.03	99.147	106.46	99.888	106.35	110.2	106.87	108.52	112	112.54	110.08	108.23	106.65	104.28	93.955	108.11	106.33	110.61	95.376	108.48	111.56	107.87	105.56	106.54	112.41	102.13	107.58	100.18	106.52	102.35	103.06	103.91	106.67
113.96	106.47	114.55	118.46	110.25	114.85	114	116.55	107.89	117.42	114.25	112.66	114.03	112.75	113.28	111.42	104.71	111.95	113.5	118.27	110.06	113.83	113.75	107.72	100.73	119.58	115.99	113.71	122.91	111.91	107.68	111.77	108.77	112.27	123.54	103.77	103.07	115.6	117.67	108.26	118.07	116.52	109.28	103.51	107.74	118.8	119.27	113.66	116.13	115.16
112.81	107.65	115.17	114.96	102.74	99.998	105.42	111.13	101.94	106.22	101.88	98.084	100.45	97.761	102.94	105.18	108.1	101.41	108.35	103.63	103.59	113.92	109.7	107.73	111.91	102.26	102.85	105.49	101	104.54	106.07	110.79	100.63	109.54	110.36	104.01	102.9	108.61	104.55	109.55	110.37	102.9	103.98	115.24	114.12	101.17	107.9	96.035	108.48	105.98
119.47	117.82	112.4	120.23	112.66	122.14	121.15	126.82	117.42	115.77	119.5	108.51	120.16	111.69	111.95	116.54	115.05	119.09	120.81	118.74	114.43	111.35	114.81	121.44	118.01	108.2	112.04	114.9	114.52	114.36	112.57	127.49	122.67	112.72	117.96	117.02	116.06	112.29	111.58	126.66	108.98	114.86	121.13	115.86	121.67	110.41	108.5	121.58	115.51	117.57
109	105.37	100.5	106.06	107.55	107.41	99.327	104.45	103.72	106.71	105.56	109.06	113.02	103	107.61	110.93	104.94	106.41	102.69	100.97	107.11	104.47	107.91	108.07	108.74	110.19	101.98	109.23	108.51	112.35	110.52	106.62	111.34	105.82	105.59	106.08	111.34	110.99	101.92	115.31	111.79	112.3	103.32	99.17	114.38	100.65	101.49	102.88	104.95	104.69
106.67	106.97	106.22	113.63	102.85	104.75	100.21	95.124	105.58	99.014	106.29	106.88	109.57	110.86	100.79	106.87	109.11	113.94	104.1	104.77	104.28	99.145	97.707	121.95	103.61	104.71	102.2	110.9	102.68	105.68	105.12	99.346	107.55	110.32	117.34	104.78	104.95	115.99	110.5	103.16	103.23	111.57	106.85	103.05	98.354	109.9	100.7	100.91	100.26	103.64
103.84	109.74	110.15	103.15	110.52	109.57	107.14	116.81	113.46	113.64	102.53	103.32	103.32	104.64	104.02	113.33	112.37	110.84	101.36	95.843	101.56	99.739	101.41	100.17	107.21	111.12	100.78	96.641	110.09	95.566	104.47	102.8	105.48	107.15	110.17	104.7	105.98	92.51	100.12	95.093	102.16	103.16	104.88	104.88	103.83	99.206	109.53	110.67	111.5	113.45
114.95	123.96	118.59	126.19	118.22	118.79	118.86	111.4	117.38	117.87	114.07	115.91	122.83	113.79	116.75	116.01	118.17	118.62	110.64	120.19	118.74	125.31	112.32	112.9	110.04	119.44	118.29	122.95	114.22	119.73	110.46	118.74	112.61	126.09	116.06	113.98	119.37	111.64	106.39	112.42	119.47	111.51	110.48	106.11	107.82	120.7	118.22	112.79	114.69	118.73
104.06	101.7	109.6	102.56	108.47	101.94	106.94	108.91	107.07	103.12	110.07	105.95	107.22	102.04	98.599	104.91	99.866	113.57	101.05	101.35	110.98	107.32	107.63	110.25	104.19	106.99	102.32	104.77	113.51	99.832	102.63	96.562	114.3	112.73	111.08	95.232	108.96	107.87	105.61	113.04	93.676	106.32	101.82	104.81	108.87	108.35	111.1	113.07	104.21	100.61
112.62	117.19	118.71	114.66	113.38	107.34	114.91	109.78	107.91	108.67	112.17	115.25	117.11	108.37	108.07	110.27	102.29	111.69	110.2	110.89	107.32	124.92	107.91	111.95	110.24	110.93	108.68	109.65	112.67	115.93	112.06	116.43	111.32	117.39	113.35	106.3	111.86	107.19	109.76	102.18	113.04	111.82	107.28	104.11	99.898	98.718	118.96	106.79	106.7	109.72
110.05	99.975	103.49	103.12	106.53	111.31	114.23	114.48	104.6	112.74	108.26	106.72	102.66	110.39	100.4	116.95	99.997	111.71	102.25	96.779	100.14	100.48	107.74	105.85	107.31	102.78	115.19	112.56	104.93	113.5	106.99	110.22	101.41	111.39	106.11	101	102.97	97.503	111.6	107.48	108.63	111.08	107.35	110.22	109.4	109.85	103.17	101.27	108.69	103.21
112.15	111.91	108.24	107.19	107.56	109.08	97.252	101.33	104.62	108.43	101.24	102.56	110.49	103.16	104.69	109.03	105.36	91.612	114.64	109.6	96.877	106.36	101.8	114	100.94	106.88	97.447	102.77	109.72	102.25	102.28	104.69	109.75	105.93	108.74	105.2	111.68	108.26	108.32	108.57	98.683	101.02	101.09	102.95	106.93	110.45	116.33	106.44	100.24	105.72
108.19	98.351	97.477	100.32	108.14	107.3	106.93	103.09	110.32	114.05	107.05	108.96	109.84	105.48	101.58	102.92	102.96	106.19	99.242	106.56	106.9	101.91	103.35	110.8	92.36	100.21	101.29	99.458	100.58	105.95	106.44	110.62	104.79	107.02	105.8	101.66	105.16	98.068	104.93	106.99	99.554	115.2	108.74	107.99	107.76	112.85	111.25	102.11	103.04	92.677
102.5	96.988	115.1	100.82	106.25	105.07	95.597	101	102.8	105.82	105.56	97.768	105.78	108.99	99.056	106.64	102.9	96.089	93.077	102.53	97.118	109.64	111.16	110.83	89.48	104.47	107.31	109.11	111.72	102.65	96.98	106.84	106.13	101.57	103.97	104.05	105.78	98.811	103.39	100.46	103.34	105.84	106.96	99.043	101.85	111.31	106.94	108.87	111.17	101.48
110.6	104.25	111.48	99.692	101.38	111.55	100.07	106.89	116.79	109.54	117.68	115.15	114.43	109.11	109.17	114.25	108.51	111.52	106.07	106.97	120.2	107.12	122.41	107.24	106.2	108.93	108.55	114.48	113.87	105.03	119.48	111.85	108.73	109.74	116.54	117.7	111.1	102.24	112.62	112.55	117.17	112.43	107.63	102.02	115.76	118.07	119.45	115.49	116.64	112.56
104.43	105.2	113.28	108.02	110.85	98.356	109.49	114.73	105.37	99.115	104.8	105.85	107.47	105.95	101.26	107.28	107.01	109.18	99.726	96.305	101.24	104.43	111.96	95.995	115.88	105.98	101.7	98.922	107.89	110.12	101.94	106.17	112.09	101.45	112.07	101.01	103.53	98.998	111.25	110.18	103.78	112.15	101.53	105.16	101.27	104.16	106.45	112.18	105.92	101.44
112.73	101.79	106.74	99.91	105.31	108.41	99.81	103.27	106.46	102.45	105.32	110.96	106.98	102.46	113.29	100.31	106.78	96.687	96.422	110.97	107.6	106.32	116.93	105.71	103.28	103.78	102.18	102.85	100.46	104.57	94.781	108.29	101.46	104.27	103.32	105.73	101.81	108.24	98.82	110.09	105.44	114.2	101.39	102.91	112.72	111.4	102.53	109.38	102.8	110.51
112.36	97.743	108.69	108.62	109.23	102.54	103.53	106.82	111.39	107.17	115.52	98.338	107.79	114.13	108.1	107.69	107.81	104.08	108.08	114.23	106.23	106.9	114.5	97.363	116.4	103.79	103.76	114.33	108.98	108.66	107.64	107.57	107.47	105.54	110.99	108.99	104.27	112.93	105.62	100.18	113.95	105.52	119.07	112.61	116.92	103.41	107.36	112.23	98.591	112.54
100.25	106.62	115.78	103.79	101.91	104.01	106.9	109.31	104.68	109.87	111.08	108.43	104.2	104.11	106.51	109.38	108.76	108.73	102.02	108.02	109.05	106.34	101.33	104.08	102.43	118.22	105.49	105.1	112.55	98.277	91.144	106.74	106.79	109.09	103.53	101.65	107.99	112.38	102.94	105.02	100.45	104.74	109.32	109.81	113.27	103.84	109.58	107.09	107.03	113.25
104.57	119.17	111.5	107.92	106.73	111.32	105.89	110.36	111.67	115.1	116.12	123.1	105.15	118.24	101.33	123.24	117.88	110.06	109.62	109.29	112.3	99.186	111.9	116.19	115.44	115.15	115.38	103.24	121.23	117.04	106.79	107.93	117.16	114.47	115.36	106.92	116.53	121.23	110.68	109.35	111.51	109.98	109.72	104.9	106.22	109.29	122.78	116.22	101.02	114.25
111.9	112.44	116.29	122.73	119.35	108.97	114.61	115.01	117.9	100.66	107.19	109.79	115.13	110.31	107.86	111.09	105.75	118.37	117.57	107.53	106.04	111.37	115.54	116.83	119.63	110.63	112.26	114.56	115.34	106.51	109.37	109.83	107.24	112.2	111.03	111.3	112.35	115.77	108.26	111.35	112.06	104.71	114.12	109.74	113.26	122.53	110.08	104.97	116.3	108.39
108.21	107.63	103.67	107.41	113.92	110.35	103.21	114.22	111.6	100.79	113.86	101.72	104.12	103.11	108.24	99.656	104.75	105.94	101.21	116.17	108.26	96.103	105.07	108.31	103.39	106.59	103.63	103.8	102.85	109.44	106	106.39	101.25	109.94	107.16	110.23	102.93	110.93	107.48	113.62	100.88	105.59	107.95	105.58	105.93	100.94	105.35	105.98	108.81	110.5
115	114.9	119.96	111.23	122.02	114.64	106.29	112.29	104.62	111.4	118.53	113.66	111.42	116.15	111.39	118.62	119.93	121.28	111.47	116.38	110.85	109.09	122.6	108.4	107.71	111.57	118.52	114.5	108.81	103.11	107.22	120.96	112.34	113.14	112.83	101.56	112.09	105.86	107.92	95.794	108.98	114.33	102.85	107.62	109.98	114.5	116.52	102.42	111.29	115.86
101.77	111.01	110.81	108.04	106.35	113.05	117.34	107.03	104.58	108.06	110.07	114.31	106.57	109.79	111.15	98.393	111.02	102.18	102.49	113.14	113.34	105.24	107.96	106.24	108.28	105.48	115.74	104.36	111.16	110.98	108.9	110.61	112.7	107.68	111.95	114.85	104.11	117.18	107.51	110.34	106.53	100.88	112.9	107.86	102.71	99.242	110.71	105.33	113.62	107.29
112.91	106.53	100.67	98.939	104.63	95.856	112.23	106.19	93.4	106.07	105.91	103.77	105.7	112.76	102.8	107.83	108.61	98.095	99.359	110.64	99.495	115.41	102.71	98.398	107.36	110.03	112.69	110.26	115.56	106.31	112.89	102.11	106.03	111.82	108.05	102.59	107.56	90.646	109.85	107.17	110.6	109.9	91.893	104.48	108.27	102.24	112.71	102.18	99.252	101
104.34	116.8	100.48	102.83	102.05	103	99.566	99.346	102.53	103.73	103.89	100.28	98.424	107.49	101.46	102.82	106.5	97.789	104.67	101.34	117.16	115.5	102.22	95.771	100.51	102.79	107.85	99.737	109.49	102.69	105.77	108.71	102.23	112.55	101.43	109.61	92.467	97.523	99.89	105.38	109.96	106.78	113.99	103.83	111.3	102.18	107.32	105.12	100.19	103
107.44	106.19	101.09	113.54	118.29	104.77	100.92	108.79	108.93	104.74	96.495	106.7	116.24	117.34	113.2	100.43	102.16	97.986	101.34	104.08	101.57	109.66	104.26	110.46	107.6	102.87	103.29	103.96	117.26	106.97	115.98	110.87	102.99	98.356	110.77	110.58	99.63	101.16	109.96	114.64	101.3	104.35	112.03	112.65	105.31	103.47	101.41	107.87	109.3	106.07
115.14	102.7	109.59	108.3	102.25	114.85	105.46	98.029	105.39	107.18	107.68	103.47	107.29	105.31	105.65	102.74	107.43	114.49	102.24	109.31	106.27	110.07	100.28	113.87	101.68	113.44	103.23	108.54	105.3	113.73	106.28	103.17	108.33	107.05	102.31	102.24	100.06	105.07	104.42	109.57	113.06	101.38	108.35	107.22	99.979	103.69	104.57	112.21	111.06	107.87
103.39	118.31	107.74	116.53	126.76	111.6	113.69	113.4	112.11	108.41	113.15	109.34	110.48	107.18	118.26	107.94	110.54	116.53	111.73	113.51	122.6	112.25	109.42	105.63	112.77	107.49	105.72	109.19	107.17	114.66	110.27	106.33	110.59	109.5	117.94	116.81	108.87	117.69	111.26	119.97	114.23	111.71	118.82	119.31	112.75	112.55	112.92	108.52	110.75	107.05
114.42	116.41	122.56	113.53	120.89	122.98	110.87	119.1	111.65	115.99	116.1	120.82	125.96	117.42	120.07	121.14	109.3	120.39	114.22	117.31	115.51	118.61	106.19	128.63	125.12	110.08	111.85	110.73	114.57	120.88	116.42	126.8	111.83	113.31	118.5	122.49	122.43	120.27	124.18	128.97	108.62	119.73	117.43	125.1	112.07	119.16	121.13	111.51	122.32	114.49
109.94	99.513	95.99	100.95	94.413	103.61	91.646	91.4	93.646	103.25	102.58	103.31	100.27	97.618	100.14	98.202	107.8	101.06	98.434	99.841	104.54	102.48	98.533	98.165	94.554	98.959	94.42	99.975	98.055	105.75	94.849	105.46	102.49	93.299	101.61	99.544	102.71	103.62	104.24	104.35	97.087	99.329	92.817	93.494	107.93	98.483	96.443	100.14	99.886	98.132
106.12	113.64	109.97	111.22	101.92	107.95	101.85	110.01	109.27	105.62	109.99	105.78	111.35	110.48	111.61	112.4	111.24	108.08	107.8	102.96	107.16	109.38	107.24	112.52	107.43	102.48	114.03	113.11	109.34	117.15	111.79	114.58	110.98	100.02	111.91	112.09	110.88	104.92	110.03	104.85	110.83	106.54	104.42	102.63	105.4	102.45	108.49	108.99	111.75	108.17
116.7	106.07	110.48	104.36	115.07	114.33	107.88	112.4	110.5	120.12	113.32	110.69	104.99	112.29	108.07	115.18	109.01	115.55	108.6	119.33	117.38	107.62	103.89	108.93	116.93	112.32	109.17	112.19	108.6	108.65	116.65	108.23	116.97	112.13	106.33	120.01	107.44	113.69	122.98	120.56	111.69	109.43	99.888	106.71	110.91	112.65	109.09	108.85	112.26	117.11
111.37	112.47	113.36	114.57	106.26	106.77	111.38	111.05	114.65	109.9	111.85	108.35	110.52	115.93	113.67	105.13	111.44	112.29	116.57	107.96	116.56	106.57	109.22	113.87	110.1	117.65	102.95	114.49	112.44	117.26	112.46	109.53	108.36	114.26	112.05	108.47	102.77	115.43	106.72	114.14	112.4	115.21	113.1	115.8	116.66	103.8	112.87	109.41	114.02	107.93
108.42	107.21	116.03	115.34	107.3	116.61	117.42	110.79	127.58	108.48	107.06	113.51	104.29	110.58	112.32	113.41	115.7	109.15	112.35	112.74	116.87	112.1	111.46	116.51	115.38	110.8	116.56	112.87	111.95	119.53	115.69	116.31	112.29	103.5	104.08	117.84	107.17	99.743	114.56	107.75	112.56	111.68	119.84	115.87	116.87	120.52	117.46	115.79	114.9	116.67
96.671	115.35	108.82	105.92	108.41	107.82	108.49	114.74	103.39	105.38	105.38	104.91	110.66	99.483	106.66	103.34	97.766	101.27	107.47	107.42	102.52	102.74	109.31	103.48	107.29	94.742	99.796	98.088	103.14	106.28	116.29	103.99	105.14	103.76	100.82	104.44	110.83	104.08	106.03	97.912	104.34	106.94	105.49	110.47	104.65	102.52	103.89	115.35	104.32	109.78
112.14	105.21	100.11	103.55	104.27	108.01	109.84	102.11	104.94	106.31	112.14	98.797	100.54	111.92	99.44	103.02	103.85	102.4	111.4	99.258	96.351	110.72	110.07	107.07	101.5	100.81	99.161	109.01	102.08	117.33	107.64	104.16	103.6	94.173	106.36	100.83	110.67	105.91	98.006	97.761	104.36	111.11	103.16	104.2	98.254	111.37	111.03	102.66	115.23	109.44
105.03	104.66	108.04	104.83	101.8	99.487	99.303	100.36	108.64	104.21	108.99	105.51	101.11	106.31	103.3	105.96	101.17	106.75	100.16	107.18	103.96	96.836	104.31	101.3	104.57	104.62	105.78	103.29	99.77	87.315	106.16	108.34	108.07	105.64	100.91	107.25	104.19	109.3	92.65	89.752	105.99	108.25	104.52	107.72	98.61	108.98	107.8	114.26	105.83	100.7
101.75	100.07	104.72	115.37	107.05	103.84	108.19	107.64	103.49	102.19	97.746	102.56	100.59	106.42	107.39	103.28	106.11	98.23	98.648	111.06	102.62	101.82	113	108.07	102.24	102.36	105.16	108.46	102.17	106.95	115.86	102.98	97.433	113.01	101.49	117.66	104.74	109.86	101.15	104.29	112.27	104.75	96.461	106.15	105.89	94.747	102.4	105.91	102.01	104.17
103.93	105.32	101.97	104.21	105.85	105.8	115	111.27	113.83	98.501	111.06	105.19	101.39	102.69	110.27	103.69	99.924	101.47	101.46	111.14	106.55	100.79	102.9	114.61	117.81	112.63	105.16	115.37	111.51	104.68	102.25	102.53	108.94	96.591	97.944	104.05	109.36	109.52	106.66	98.796	116.03	111.07	103.39	107.21	107.43	104.46	105.3	101.93	103.76	100.06
108.5	103.52	103.46	114.83	106.87	110.52	123.19	110.23	107.06	118.57	124.65	121.56	106.24	111.22	101.51	109.68	110.06	112.71	111.07	104.53	97.645	119.72	111.7	116.57	109.1	114.93	108.11	114.51	109.5	114.11	108.27	114.34	116.06	107.86	109.37	111.43	114.9	119.14	110.98	119.35	116.47	100.99	101.82	105.05	98.509	116.4	110.46	116.08	119.13	107.21
111.03	103.68	106.7	102.86	107.42	108.08	97.522	104.58	103.25	105.04	101.77	98.414	102.16	101.17	102.92	109.2	111.1	107.36	106.27	96.477	111.5	102.31	106.51	110.49	117.5	110.48	107.75	112.24	109.15	108.75	105.42	107.04	97.126	109.27	110.89	111.76	105.87	103.51	110.65	100.91	107.05	105.94	96.505	108.94	109.39	104.77	109.78	103.19	99.967	114.25
110.36	110.45	102.17	95.982	101.31	108.11	105.2	102.39	100.91	106.27	102.96	105.57	101.02	103.14	105.31	104.19	104.13	95.537	102.54	105.48	112.45	93.719	103.75	103.07	113	95.718	104.64	114.73	107.35	97.75	93.103	102.23	105.17	104.77	105.44	100.63	109.27	102.62	102.66	101	95.42	104.44	113.12	98.389	104.3	105.12	104.27	102.05	101.64	107.97
100.15	113.06	102.43	108.8	111.59	110.65	114.09	98.839	102.86	109.32	110.39	109.71	112.11	108.79	105.35	104.66	104.06	105.3	103.97	108.93	105.32	103.43	109.31	103.75	94.463	104.83	106.83	108.37	104.99	105.42	106.1	113.57	96.56	117.36	106.68	106.74	114.24	108.25	105.25	102.38	111.67	109.32	104.01	103.09	106.68	105.71	112.46	107.29	109.95	102.79
100.13	96.803	105.72	107.13	114.37	103.16	92.726	100.8	107.83	107.59	108.92	101.51	107.35	97.068	109.11	100.73	106.17	102.95	116.72	102.15	103.1	98.109	109.46	105.59	100.28	101.01	106.7	105.42	116.01	108.09	106.67	111.72	105.41	103.71	103.31	113.16	108.72	101.53	103.69	102.39	107.8	109.62	109.42	104.68	97.261	112.97	108.54	102.41	112.93	95.183
113.27	113.34	104.02	96.935	114.54	101.91	113.69	106.46	110.63	116.75	103.7	115.6	106.44	110.62	96.818	106.62	108.1	100.04	105.61	103.84	106.76	105.09	104.6	101.35	115.4	105.56	110.23	102.17	100.41	105.61	108.64	108.91	111.64	115.13	98.453	104.76	103.23	96.558	107.47	110.31	98.616	107.31	108.14	105.34	106.37	94.848	100.87	117.99	107.47	97.275
105.17	104.37	103.22	103.27	107.1	103	110.15	101.66	102.15	111.48	110.14	104.76	94.942	99.346	104	114.6	102.31	114.18	110.41	104.28	101.28	98.823	97.335	95.497	111.2	107.84	112.09	100.57	104.62	97.334	98.53	98.792	91.123	109.62	103.89	101.16	104.15	102.54	95.832	98.684	107.13	104.75	96.873	98.517	103.78	106.16	100.32	100.66	104.13	112.1
95.125	105.46	101.32	107.51	90.484	103.87	103.18	104.26	103.08	101.08	96.793	95.548	103.04	97.706	92.213	95.985	103.96	102.53	110.65	105.44	91.211	109.74	100.84	102.15	98.728	104.88	98.932	97.778	105.28	97.104	94.071	99.125	97.914	94.286	109.12	97.761	93.185	101.52	93.633	102.32	107.93	98.032	111.39	95.407	103.56	95.699	98.294	104.06	89.617	107.04
94.846	102.74	99.025	103.23	104.97	107.95	98.342	108.76	107.61	105.96	106.39	101	99.368	106.62	113.84	92.773	111.18	108.08	102.24	98.086	108.59	109.08	105.89	96.748	107.11	109.4	107.26	103.96	101.82	106.38	107.16	103.1	103.91	104.25	109.46	103.72	108.2	105.55	109.64	111.65	112.4	111.62	105.82	107.53	101.53	116.49	107.81	105.6	103.75	100.78
113.02	111.62	116.44	108.81	109.96	109.94	112.09	108.24	115.75	111.28	123.27	118.25	105.84	113.26	112.4	116.15	102.53	115.54	103.22	106.58	115.32	107.65	113.61	105.75	107	113.28	116.72	102.31	113.38	110.34	118.61	106.13	112.82	114.71	116.67	105.36	115.29	111.7	107.66	126.06	118.23	107.11	114.82	113.83	106.76	109.05	114.24	105.6	114.37	104.02
113.26	103.51	109.22	111.66	118.42	113.8	110.69	112.13	107.54	108.47	107.82	117.21	108.61	110.8	113.68	107.65	113.11	97.136	110.14	107.93	107.69	112.57	114.07	112.97	106.74	108.83	110.35	110.79	118.89	99.445	111.39	111.5	109.91	110.89	115.2	110.11	113.69	111.95	108.99	108.07	115.46	119.13	109.39	109.84	114.03	110.59	118.85	112.27	111.15	115.84
116.67	120.14	107.88	124.55	110.19	119.99	116.67	113.99	116.1	114.09	111.14	119.02	109.34	111.85	116.5	113.88	116.71	112.19	110.9	117.8	118.14	113.8	118.37	112.06	114.38	111.97	116.49	112.9	115.82	109.77	116.38	122.66	106.02	116.26	119.07	106.84	119.84	114.33	111.95	124.85	116.98	120.77	111.32	115.61	112.78	120.95	106.97	109.1	113.56	117.93
113.44	98.033	114.68	108.59	113.29	112.12	97.658	106.35	108.54	103.94	110.38	101.57	110.66	93.522	101.84	100.76	114.09	103.57	100.73	110.8	94.608	102.81	107.42	102.37	104.24	96.588	104.77	106.84	108.75	90.765	106.9	102.74	100.56	109.41	100.59	106.99	110.33	109.26	109.27	105.7	105.1	107.4	99.186	107.28	109.07	106.37	108.61	101.5	95.558	105.51
99.726	98.588	115.08	100.79	113.65	99.362	106.17	104.14	106.85	96.993	113.73	112.03	96.554	101.52	103.48	104.21	109.77	102.68	112.91	110.28	103.12	109.71	100.24	100.72	104.76	106.73	100.71	108.54	110.44	107.22	103.04	107.8	106.68	97.753	102.6	106.98	106.29	111.49	109.18	110.89	105.24	112.97	101.16	106.85	106	102.02	98.213	101.43	111.36	98.048
99.122	105.35	105.9	110.96	102.44	103.16	106.26	99.028	97.663	99.036	103.19	105.62	101.53	97.516	102.73	96.211	96.106	101.63	104.1	111.55	101.59	105.75	97.624	96.575	100.34	98.77	100	91.896	98.782	103.5	98.73	97.492	103.1	96.929	101.56	90.553	98.868	100.48	99.68	99.657	98.576	103.51	109.15	95.162	92.802	100.94	96.587	100.86	102.92	99.413
102.98	104.58	93.698	104.7	102.22	102.72	104.17	110.74	109.26	101.46	102.6	100.58	112.1	102.3	105.88	104.45	112.44	112.57	96.21	94.618	114.42	88.865	108.47	108.43	104.17	108.79	102.13	111.32	112.8	106.72	101.27	114.49	107.37	109.99	107.24	99.146	99.885	104.04	104.52	99.364	102.16	108.77	111.13	100.89	101.54	102.16	117.15	107.72	110.9	105.8
103.12	105.7	103.62	97.587	103.34	103.15	108.55	97.411	106.8	94.874	102.96	101.63	100.04	93.707	101.21	103.62	111.91	95.511	93.573	104.09	100.5	98.578	98.007	97.065	102.03	91.622	99.906	101.96	95.861	103.66	97.945	106.73	102.05	95.189	96.164	96.121	105.03	107.45	98.008	101.1	112.73	99.239	108.46	101.48	98.431	93.871	102.25	104.73	98.344	102.96
115.83	121.53	108.41	105.13	109.86	120.64	109.61	111.2	111.51	112.5	110.42	106.6	112.93	113.76	101.7	105.3	102.97	114.26	106.76	105.3	117.74	112.77	100.21	119.43	104.08	107.16	106.88	108.06	112.27	118.26	114.45	107.84	110.59	111.79	120.02	117.24	111.38	115.02	102.87	116.23	117.75	106.82	115.93	116.77	113.83	110.86	118.81	119.64	119.49	98.938
94.762	102.45	111.57	109.38	116.21	108.45	99.841	109.68	101.53	107.43	115.16	103.55	111.39	99.306	110.52	107.67	113.66	116.85	112.59	107.38	116.38	107.79	100.78	113.99	101.17	112.45	104.04	111.14	107.85	103.73	112.96	116.6	102.34	102.2	110.49	106.3	105.45	109.58	110.75	107.14	102.44	104.36	114.24	109.08	106.66	100.88	97.84	107.1	109.01	119.72
108.72	106.01	98.482	92.559	104.8	103.51	109.07	113.43	98.592	107.34	111.12	99.33	111.76	104.36	106.45	110.74	116.3	107.63	102.86	98.564	109.38	101.86	105.26	103.12	98.404	102.87	113.32	96.702	100.04	103.04	108.14	102.19	109.03	101.53	102.71	107.91	100.21	108.18	108.47	106.6	100.76	107.24	103.63	110.81	107.93	107.5	106.84	105.72	105.54	101.17
108.84	104.69	104.58	121.23	119.5	116.95	122.58	106.42	115.2	111.98	107.2	120.05	114.47	116.09	116.53	114.34	114.1	113.26	116.52	113.66	112.73	105.22	112.53	115.13	112.18	110.83	114.89	118.23	121.22	107.01	111.19	109.31	113.39	112.18	118.99	110	108.51	112.81	127.36	115.22	115	104.19	111.5	111.06	108.89	114.7	115.78	110.33	116.06	112.91
117.48	113.21	110.52	110.25	120.55	115.58	107.94	108.63	116.16	108.95	121.93	115.58	108.85	110.57	117.84	117.39	114.38	103.46	119.24	121.9	113.87	108.3	117.52	107.92	109.87	107.1	115.46	110.61	116.57	119.1	108.69	116.7	116.5	114.05	121.33	111.77	114.69	107.07	113.92	119.76	112.12	105.29	114.38	121.95	110.77	116.17	111.49	107.89	109.36	110.55
107.88	103.98	114.91	104.91	100.99	105.54	111.99	111.58	115.32	101.01	111.35	99.087	102.06	100.13	99.948	105.43	109.55	102.45	103.1	109.26	110.46	107.55	105.04	107.2	112.36	108.04	107.92	106.85	102.2	102.48	110.28	109.99	101.89	101.47	113.84	116.34	112.13	98.82	95.938	115.72	109.14	105.45	103.91	115.98	107.6	108.14	112.12	105.44	106.9	112.04
108.67	109.25	110.53	118.62	104.38	105.53	111.07	105.95	111.72	109.04	117.09	118.17	112.88	108.04	116.57	108.9	110.66	104.57	108.74	102.89	106.39	107.36	111.53	113.32	104.89	108.88	109.93	117.47	111.84	108.9	109.46	115.41	115.97	111.54	110.96	113.51	108.73	113.65	111.47	105.43	112.7	107.47	117.78	120.57	119.64	103.67	115.59	110.38	121.76	104.13
112.77	113.13	104.66	114.24	116.83	118.95	115.82	115.48	109.7	110.36	108.66	119.7	117.39	106.47	110.36	108.66	107.48	115.35	115.92	115.01	113.21	106.25	102.58	110.3	110.78	113	114.62	116.77	102.41	114.13	112.33	111.29	111.97	109.24	114.61	115.31	124.03	115.87	112.7	115.23	112.47	108.88	107.64	108.83	117.98	114.69	114.69	118.69	110.41	107.22
110.06	118.34	100.3	111.55	105.28	111.06	103.74	111.05	114.33	108.71	117.32	114.56	117.52	109.23	114.72	108.25	108.84	104.4	107.52	106.01	111.27	99.775	108.59	116.15	104.33	113.87	110.45	113.32	108.65	110.65	122.13	112.64	111.77	113.66	114.04	108.32	111.07	117.68	116.81	105.08	117	115.37	108.95	110.47	110.31	111.57	111.01	114.99	110.04	114.89
107.34	100.42	114.4	103.68	106.86	109.39	109.72	104.23	115.76	106.46	100.51	108.83	115.49	103.79	91.926	103.48	104.22	103.47	110.96	107.03	106.2	106.16	111.28	111.04	106.79	111.07	107.07	100.93	103.03	108.66	107.42	110.58	105.75	110.76	107.01	101.62	100.91	109.38	105.46	107.13	110.37	109.11	113.78	107.8	108.17	108.2	101.38	100.54	106.97	107.07
108.3	124.38	118.5	122.81	129.57	112.57	116.28	104.05	112.26	119.54	111.55	114.6	111.92	118.68	125.07	113.29	117.24	116.75	117.37	113.56	123.97	118.58	119.55	116.58	113.48	112.35	125.73	115.69	111.2	113.66	115.71	107.99	113.49	119.32	110.34	121.19	118.13	115.29	118.57	117.65	125.98	116.77	122.79	119.94	115.02	122.29	121.93	119.72	105.45	114.93
100.14	99.344	106.66	103.79	105.31	100.61	108.66	112.84	107.09	97.3	103.64	113.46	97.199	101.08	109.07	109.5	110.46	108.81	94.789	105.64	103.6	102.45	97.746	98.062	112.01	103.2	95.718	102.07	101.49	103.66	111.37	103.71	105.02	98.21	111.2	104.05	110.45	112.43	110.66	100.07	106.15	96.842	108.4	106.78	108	105.23	106.46	101.47	101.64	98.482
101.96	103.32	97.035	97.863	99.074	103.85	102.78	98.03	100.56	96.894	99.408	103.94	98.598	108.03	99.565	108.51	102.94	103.28	102.35	107.76	95.585	99.757	101.51	101.66	98.367	99.076	98.854	103.23	97.357	97.483	97.574	103.29	95.666	99.27	103.56	95.096	95.072	99.092	106.61	97.316	94.525	95.909	92.467	103.93	89.576	100.44	108.81	94.732	93.442	101.81
110.73	108.67	108.52	106.68	106.9	104.69	101.08	105.61	94.017	111.47	115.34	95.376	102.46	110.78	103.87	101.5	111.69	101.77	101.96	105.47	104.48	99.605	112.17	106.89	103.38	102.28	107.43	95.669	101.75	102.71	106.61	100.41	109.54	101.43	109.59	105.61	105.08	105.06	105.44	112.66	105.86	110.14	111.31	116.48	105.5	92.293	100.98	106.38	94.668	113.98
112.81	98.056	109.76	107.66	113.29	104.44	102.76	106.73	113.94	109.62	108.07	106.09	119.12	110.65	111.83	111.52	112.82	101.84	114.61	106.38	105.64	103.38	102.69	109.09	119.53	101.32	111.79	107.75	117.13	109.07	112.91	111.22	115.65	112.17	114.63	107.03	106.16	117.52	101.06	104.11	110.01	115.58	100.39	112.15	115.17	116.57	116.67	105.66	110.71	108.94
102.55	108.11	106.66	109.18	100.54	119.25	114.39	112.2	106.85	102.83	95.775	103.25	105.01	104.75	103.38	97.624	107.27	100.71	104.15	111.43	99.864	106.51	107.03	107.19	103.35	110.24	107.28	104.27	109.8	105.98	99.524	107.24	107.29	107.52	104.61	104.5	100.6	99.739	111.42	109.55	104.75	104.79	107.71	103.32	110.31	109.72	107.43	101.17	110.62	105.49
107.86	101.21	110.08	101.37	106.81	105.21	103.46	102.47	104.37	110.5	111.69	106.35	106.02	95.512	95.315	107.44	98.097	109.41	98.296	103.42	105.69	104.79	101.03	104.55	98.973	106.16	99.551	110.48	111.51	94.337	98.816	105.77	103.55	97.367	98.016	110.73	98.297	113.3	99.96	97.936	100.44	101.02	97.19	106.95	101.44	111.87	92.202	104.81	101.01	112.79
122.26	114.88	126.88	112.79	111.28	123.34	120.18	110.37	115.31	121.61	122.33	120.88	116.44	114.8	109.85	114.37	118.51	125.56	116.3	119.57	113.74	116.37	119.39	123.93	108.94	116.51	117.36	126.22	113.87	113.3	116.69	113.84	111.91	118.81	116.65	119.14	119.49	109.43	122.67	122.14	114.56	127.99	116.06	112.68	112.18	114	118.91	117.76	120.32	118.31
102.53	96.34	100.9	107.68	99.218	111.97	105.45	114.01	98.869	104.84	102.86	103.29	107.87	106.39	109.11	105.09	104.49	111.09	106.41	101.09	103.43	105.73	109.75	100.18	109.22	104.56	102.76	105.52	106.57	99.673	99.611	94.426	103.9	99.461	97.829	109.8	105.06	104.84	101.61	103.59	110.84	111.91	100.94	107.12	99.158	102.51	117.37	107.8	107.21	116.54
112.96	111.57	99.367	105.84	106.16	104.25	113.13	99.071	94.173	111.93	110.59	121.22	117.85	114.85	120.38	107.13	120.02	120.7	112.21	112.06	97.307	110.96	103.61	107.82	115.82	106.68	102.78	110.27	105.27	99.861	114.17	111.16	109.08	113.56	105.64	107.66	105.2	103.48	108.81	111.21	113.93	106.37	114.08	108.26	97.356	106.88	104.11	114.01	112.72	99.87
120.66	112.04	113.93	114.42	113.38	101.36	103.17	115.44	114.51	111.33	107.29	104.85	111.67	120.76	108.65	113.95	118.45	111.52	107.85	115.98	111.14	110.51	117.61	112.48	118.17	116.05	110.72	110.95	117.73	110.45	105.36	106.77	109	108.86	108.07	105.45	117.46	113.4	116.99	112.17	112.26	112.92	115.43	113.18	108.84	114.87	126.08	109.09	102.56	114.8
106.8	103.8	109.11	112.69	115.89	105.78	99.959	108.62	108.84	105.18	102.89	100.91	100.78	105.79	98.995	114.25	105.38	101.74	106.33	105.08	100.88	101.31	101.5	105.74	110.29	109.11	106.68	103.28	97.104	100.35	110.12	114.74	103.29	103.31	96.373	107.31	105.67	106.69	99.302	107.54	98.19	100.7	108.23	106.55	101.47	104.76	109.41	103.84	113.83	97.196
105.71	105.4	109.94	103.78	110.92	107.75	98.338	106.93	93.148	105.79	109.69	105.39	112.74	99.781	109.01	99.852	107.67	111.26	106.13	107.29	102.71	100.25	100.17	107.84	102.63	109.31	107.42	98.853	105.58	107.39	102.48	103.3	105.76	103.52	110.2	106.59	111.53	108.82	104.87	102.55	104.96	102.13	104.41	108.21	108.6	107.04	99.795	106	103.28	101.64
110.14	92.036	104.84	100.94	101.59	87.9	99.802	101.94	105.64	102.35	102.65	91.835	97.219	100.6	98.94	101.95	102.25	105.66	104.88	101.13	90.899	95.329	113.53	94.25	96.35	105.61	96.512	105.71	100.52	101.17	98.671	106.71	105.81	96.837	98.989	98.057	97.7	96.111	98.33	98.202	92.719	90.44	108.05	98.336	102.4	109.59	103.94	93.036	105.18	94.643
113.8	104.43	107.12	113.29	104.02	112.29	95.097	108.3	102.71	106.11	112.62	106.33	106.95	106.76	108.05	106.15	115.19	106.85	105.65	105.69	114.13	104.92	108.45	120.56	111.84	112.64	109.1	111.4	113.41	109.56	112.39	109.23	107.5	105.23	113.53	112.7	106.15	109.21	112.47	116.22	114.18	103.18	107.4	109.52	109.62	108.34	105.03	104.39	105.81	101.33
108.58	121.76	109.15	109.08	109.37	107.88	110.06	115.12	115.88	111.3	116.86	107.9	98.291	117.16	120.42	102.37	113.78	109.01	110.52	113.59	102.19	108.14	117.76	99.729	113.53	107.59	101.74	111.79	109.16	111.52	100.44	105.3	115.18	113.16	111.35	107.14	110.85	115.69	109.66	111.16	124.07	109.44	106.06	115.26	110.81	114.5	101.98	110.87	107.34	108.83
98.95	109.36	107.84	98.053	100.53	96.049	102.93	94.955	100.13	105.88	98.399	95.129	106.97	104.02	107.65	103.84	109.6	109.04	115.65	107.01	113.29	101.14	111.01	99.765	105.42	108.18	91.889	101.36	106.63	99.97	98.332	102.27	102.39	104.86	103.75	102.44	111.31	102.98	106.4	100.7	113.61	103.11	100.95	99.408	101.56	98.027	107.66	105.53	102.8	104.64
108.52	99.086	104.64	102.94	106.33	116.88	107.35	108.36	103.59	103.42	105.62	102.37	105.07	119.48	111.06	105.55	109.97	114.19	107.98	112.62	94.728	112.32	99.759	104.78	104.58	103.86	118.99	100.21	112.82	110.34	114.18	112.96	108.46	110.96	106.45	97.594	104.41	102.75	107.71	113.17	106.3	103.58	114.24	101.42	114.91	112.3	108.6	112.17	103.79	105.36
98.821	103.42	96.58	97.731	105.32	101.02	106.65	110.83	112.21	105.94	108.18	106.74	99.533	111.69	101.65	110.62	102.92	102.59	112.09	107.51	103.81	101.33	104.13	102.02	108.79	97.073	105.22	105.79	100.88	110.17	108.3	112.94	104.24	102.12	110.52	116.48	111.14	108.44	107.81	104.07	90.004	107.55	102.87	101.45	102.2	104.73	107.61	98.159	104.05	101.78
119.55	109.68	109.36	119.66	117.63	106.8	118.29	108.46	107.15	110.7	107.12	107.14	111.78	111.12	112.62	109.86	103.47	111.11	105.31	117.11	114.88	111.22	110.76	110.33	107.33	101.65	105.47	108.7	106.37	116.12	111.81	115.33	109.25	108.3	107.8	114.14	108.02	112.01	108.54	112.97	108.21	106.29	111.16	115.35	105.56	111.49	106.18	120.95	104.17	108.81
103.41	103.48	105.36	101.95	96.13	105.71	107.84	101.95	113.04	108.37	115.49	107.67	107.88	103.36	114.88	105.89	111.08	95.354	114.78	105.82	107.33	102.89	104.8	107.2	101.98	108.71	106.85	107.72	108.97	109.84	112.88	107.67	105.41	109.19	106.87	102.79	110	101.37	105	100.7	113.76	109.56	105.1	102.13	104.84	109.95	109.44	104.73	112.78	107.96
107.37	115.75	107.83	114.21	109.44	116.24	113.98	113.92	109.41	115.6	110.81	109.26	106.04	105.9	110.26	120.25	107.14	114.09	110.31	112.13	122.86	112.18	105.09	113.8	118.03	118.04	108.76	112.71	121.79	104.98	116.91	107.62	107.08	112.29	115.03	113.12	108.66	112.97	108.93	112.87	116.96	110.45	115.94	115.32	101.17	111.46	107.55	117.15	115.86	115.31
94.271	105.7	107.32	102	106.18	107.99	114.9	108.39	100.19	109.32	111.78	105.01	113.95	109.4	114.22	113.66	106.73	101.96	117.32	113.02	104.81	113.64	107.31	103.8	107.43	96.778	101.16	100.05	102.75	108.72	110.12	105.52	98.684	110.76	114.38	98.05	113.18	102.87	108.35	111.27	113.4	102.71	111.2	101.25	113.67	102.84	105.51	103.38	106.28	105.37
94.779	91.54	95.323	99.714	94.028	100.53	93.413	112.93	103.23	101.03	92.634	94.841	91.492	99.564	103.63	100.66	103.06	97.187	97.968	106.38	101.28	103.2	108.78	98.012	101.34	102.24	99.145	103.76	111.76	102.85	95.47	99.23	103.85	101.24	92.659	98.236	95.201	97.082	102.31	94.757	96.361	107.34	98.764	100.01	97.915	87.715	102.75	98.469	89.828	103.89
102.15	112.55	120.06	107.61	96.107	115.85	105.63	113.49	117.66	114.74	109.36	114.2	118.79	116.18	98.619	100.92	111.3	110.23	110.18	101.79	110.57	112.71	113.52	104.08	113.25	118.09	112.04	108.29	105.75	118.6	114.06	101.88	106.92	109.54	110.53	103.77	104.23	111	108.25	108.94	117.4	110.36	109.97	111.09	113.85	100.32	116.05	118.22	113.36	104.36
102.43	108.82	107.74	106.89	109.63	110.73	110.71	103.06	106.32	105.12	95.843	105.17	101.08	107.79	99.651	109.24	106.6	106.32	101.19	105.86	105.6	105.13	105.2	102.06	108.78	92.412	105.95	110.67	95.294	101.15	108.23	112.21	100.22	107.15	107.16	90.327	107.12	110.52	99.58	114.21	96.123	105.44	98.641	103.57	96.764	106.3	104.65	109.23	97.806	105.39
111.83	99.542	98.012	110.52	103.84	102.4	106.79	113.61	105.52	107.23	104.99	109.51	97.465	106.19	95.887	96.518	109.51	111.14	108.06	103.91	97.602	109.37	106.94	107.01	105.42	100.59	111.62	106.49	106.41	114.26	101.79	101.45	99.498	108.83	101.85	110.94	107.8	110.38	102.56	102.99	110.01	100.33	98.822	104.25	109.39	100.99	104.55	107.93	99.186	107.13
101.16	104.62	104.92	105.08	111	99.998	98.745	104.61	100.52	109.15	110.6	104.38	109.06	105.75	113.16	107.07	101.65	93.802	106.33	109.25	112.83	110.56	106.71	97.673	102.35	104.41	107.63	105.17	112.27	107.37	98.886	95.219	103.25	105.55	99.569	106.86	108.14	102.3	108.31	100.2	97.693	100.42	104.33	105.3	107.11	98.17	104.43	106.16	104.87	104.65
100.59	112.94	108.82	107.51	108.59	105.64	102.13	98.84	112.83	102.28	106.28	105.09	113.6	110.27	115.35	111.74	114.47	96.919	98.564	111.66	109.39	111.43	108.32	103.8	102.21	103.98	112.63	103.58	109.08	97.692	109.51	104.11	108.35	103.25	100.35	111.54	107.69	111.6	97.179	99.137	103.57	110.02	104.86	103.87	100.46	120.46	114.5	105.56	103.31	110.02
105.91	118.89	110.69	106.24	110.32	109.85	107.24	103.57	107.21	111.1	105.8	101.62	114.41	121.96	109.16	106.6	109.95	115.35	112.65	109.09	108.79	117.74	110.47	111.86	103.54	106.43	111.73	108.51	101.77	116.12	112.3	115.83	117.38	107.3	105.97	105.55	112.81	110.66	112.03	115.82	107.83	102.92	105.62	108.63	117.39	118.84	112.68	109.33	114.27	119.29
102.32	111.18	104.09	98.339	104.11	105.11	98.206	100.22	95.687	100.56	88.619	95.613	101.12	99.353	101.21	96.226	101.89	92.231	94.015	101.64	102.99	100.41	100.9	103.11	95.769	102.63	104.35	89.518	96.871	94.964	96.671	108.75	103.86	99.95	103.88	102.99	99.192	103.48	103.71	112.65	103.95	95.626	104.23	95.952	101.18	103.03	102.74	110.58	91.717	101.03
115.77	101.66	111.33	110.93	101.76	105.12	107.02	105.91	104.67	108.12	97.43	106.08	96.347	114.49	104.45	98.885	109.44	102.55	108.23	109.63	108.12	113.84	108	110.81	103.32	105.74	108.02	118.08	102.9	115.49	108.35	104.79	107.97	112.92	109.81	109.67	108.34	105.88	99.669	106	116.37	107.28	105.79	104.49	109.53	110.82	107.54	105.69	106.26	102.37
108.82	113.86	111.39	111.33	103.42	117.89	122.82	112.18	112.37	119.56	123.59	114.96	115.31	111.27	110.91	109.89	117.96	112.91	116.16	117.9	105.15	113.09	110.58	111.2	114.27	108.94	108.77	107.58	115.36	111.22	103.77	111.64	105.09	106	114.53	114.53	110.06	118.38	113.42	107.27	110.54	111.9	116.51	116.71	107.29	113.68	113.46	113.01	115.83	109.55
106.81	112.82	116.85	110.16	101.64	115.28	115.94	121.19	118.18	114.54	115.84	117.54	116.89	117.38	113.85	116.79	114.18	112.95	116.03	115.33	106.72	109.86	116.44	105.64	100.88	115.86	110.73	109.16	116.86	105.5	108.77	115.98	98.241	99.246	112.42	111.27	101.4	110.72	114.96	114.95	114.09	106.7	105.52	120.71	117.68	112.48	125.17	106.68	104.71	115.72
95.623	103.41	111.52	101.42	106.13	111.81	102.28	98.203	107.39	111.74	99.153	111.22	111.94	103.75	108.68	124.2	110.08	98.673	101.21	113.81	99.91	103.81	103.81	97.965	95.665	102.37	112.3	109.96	101.6	101.9	108.82	103.19	111.71	106.76	98.101	110.28	104.52	104.95	103.21	117.59	99.806	104.7	104.67	97.898	113.12	104.41	98.438	103.53	105.15	99.221
105.34	110.42	116.51	112.45	111.78	106.08	103.12	113.47	118.11	109.24	113.28	113.17	109.23	107.83	115.47	113.51	112.65	110.54	108.63	108.28	111.53	106.62	111.74	116.42	110.92	108.75	111.29	109.12	108.55	110.99	112.66	104.78	111.84	111.33	98.053	118.61	109.78	110.12	98.222	114.58	110.98	111.93	111.06	112.13	98.849	102.37	109.21	112.99	109.86	100.08
105.52	113.6	113.2	112.22	108.72	99.811	90.415	106.19	113.45	108.9	102.48	103.14	95.461	95.686	104.51	102.42	106.1	102.16	102.9	105.99	107.73	110.18	113.19	109.93	112.24	103.04	115.68	105.61	102.67	112.35	109.71	106.53	108.55	107.97	105.71	106.5	107.41	105.34	105.99	106.53	104.71	106.22	108.42	105.32	107.48	106.54	105.45	100.6	103.13	105.58
109.71	113.36	112.52	108.93	114.93	107.58	103.58	117.68	115.19	107.5	109.33	101.66	115.65	96.458	112.73	105.46	108.62	114.3	113.45	100.58	110.75	115.77	107.58	117.52	105.56	107.21	113.72	111.98	108.5	100.49	112.49	106.21	105.59	118.04	111	109.4	107.71	107.28	117.43	116.06	113.37	111.39	114.45	113.62	107.37	112.03	110.33	111.36	120.94	104.46
101.12	101.26	105.09	104.85	104.5	102.69	102.93	102.91	101.11	102.68	99.971	103.88	108.92	111.81	93.796	110.8	107.45	112.01	106.65	110.73	102.48	99.152	102.07	108.1	94.648	95.458	99.69	100.47	100.42	102.27	94.299	105.77	107.84	102.31	103.53	108.38	105.42	104.71	108.82	99.034	102.76	105.16	108.84	104.02	110.65	108.97	98.326	106.86	109.54	108.37
103.97	106.86	97.773	103.07	100.45	96.331	94.871	99.814	104.43	100.45	98.672	108.83	94.726	104.1	93.082	107.59	99.854	105.16	104.46	101.97	105.76	102.88	108.59	108.2	99.03	102.9	102.8	104.42	106.68	108.77	103.82	100.4	97.386	104.62	99.876	101.76	102.01	90.876	98.848	110.28	103.72	110.07	114.02	101.78	110.44	108.14	107.55	104.21	99.175	97.365
109.19	105.67	105.71	102.83	104.75	109.66	109.98	107.71	105.5	101.5	104.35	104.06	95.566	110.29	104.38	104.4	103.8	106.33	107.11	106.26	107.48	106.05	109.98	104.5	97.771	107.53	102.52	100.26	103.62	101.79	117	111.16	104.89	106.18	102.2	103.69	107.01	108.99	102.47	109.07	106	93.728	106.03	110.93	107.97	109.98	109.55	107.2	107.38	105.13
99.617	105.66	112.33	93.371	112.11	105.03	100.03	104.02	107.74	105.59	105.2	107.25	103.18	107.58	106.87	109.45	104.54	106.95	104.06	102.24	105.53	100.56	103.53	113.12	96.516	109.42	99.273	102.67	96.334	103.32	99.492	91.837	105.52	94.624	104.08	101.48	101.2	105.93	99.715	105.56	111	98.119	98.89	104.56	111.15	101.09	108.84	100.17	110.93	107.38
99.917	99.147	98.762	106.15	104.38	113.81	102.22	102.52	98.447	103.93	96.598	96.907	100.45	105.22	100.63	112.87	96.158	107.26	106.14	111.15	103.87	102.56	101.41	110.26	100.24	111.81	107.03	104.55	108.11	105.01	111.4	105.06	104.33	108.46	113.54	103.73	111.26	113.59	109.31	103.65	105.14	110.53	104.65	108.29	98.552	109.5	101.3	100.55	107.28	105.69
110.42	104.83	116.68	118.98	101.08	108.96	108.67	109.5	114.47	110.91	114.95	104.37	114.84	109.59	120.72	114.5	113.5	101.23	105.99	107.38	102.94	112.75	114.19	112.66	111.15	109.77	104.14	108.96	121.73	101.05	118.48	109.3	107.45	112.3	116.22	111.47	114.38	112.97	108.78	106.94	114.41	102.81	104.03	117.04	104.49	119.6	116.58	108.91	106.64	122.19
114.75	100.95	118.6	102.25	101.99	104.46	99.933	107.04	101.8	109.98	101.38	105.71	112.98	104.06	108.39	109.06	109.75	110.21	107.07	109.81	112.11	112.62	104.59	112.7	98.757	112.05	111.72	109.29	110.6	107.53	111.23	116.04	106.02	107.08	108.54	114.38	101.93	98.921	103.78	105.03	109.5	102.49	90.851	111.03	102.12	106.9	106.15	105.38	106.53	101.49
120.89	128.26	113.34	121.69	117.88	109.85	120.54	122.46	115.75	117.54	116.37	124.22	106.64	126.8	116.96	116.77	114.93	115.3	124.55	121.87	123.96	118.25	114.7	115.5	110.85	107.15	127.26	114.23	124.05	111.47	116.2	124.15	117.96	115.39	127.23	116.57	114.35	110.15	122.79	123.12	116.57	109.81	119.27	124.51	112.27	118.27	121.53	114.42	118.32	128.94
106.3	102.73	100.04	97.587	105.21	94.868	104.28	104.2	104.82	92.245	110.47	96.121	101.69	106.53	99.979	104.83	100.77	102.95	104.63	92.075	106.13	107.67	93.459	100.39	100.28	95.593	102	101.74	93.12	99.057	101.88	102.62	103.56	95.63	100.68	94.72	103.73	94.522	98.837	92.73	105.27	90.767	100.55	103.45	95.303	97.241	97.349	104.52	99.789	96.458
113.7	104.16	109.95	119.32	114.34	113.76	110.24	116.39	115.43	94.01	106.89	111.81	110.42	111.43	113.84	108.07	120.81	115.44	107.56	116.23	111.95	112.84	110.59	112.18	105.53	112.07	109.78	109.82	105.5	117.49	107.87	107.69	111.3	115.22	110.11	111.09	107.73	108.35	109.51	115.19	108.16	108.58	115.25	103.65	108.96	114.35	112.93	113.47	113.85	115.4
110.38	113.38	105.8	109.92	110.51	106.79	112.73	116.35	115.03	105.78	115.5	105.5	108.55	112.05	119.05	107.31	109.51	118	112.39	115.47	100.67	115.03	104.89	118.47	112.18	123.49	112.41	102.71	116.83	121.27	122.06	111.25	111.88	107.44	105.48	108.24	108.68	99.883	112.48	112.36	110.11	108.14	113.36	104.89	103.53	111.09	106.5	116.97	112.46	110.8
109.83	104.7	103.66	101.38	112.29	106.24	108.1	111.65	102.22	108.61	101.02	104.81	104.17	110.28	116.82	98.573	107.97	112.45	110.62	110.23	104.66	113.94	109.22	94.329	99.402	108.26	111.9	112.17	109.84	97.97	118.07	103.29	111.53	117.38	98.723	101.81	97.972	104.59	109.07	109.77	104.13	112.82	108.06	98.613	103.18	105.8	103.87	98.779	111.68	100.53
95.381	99.888	98.327	105.22	92.974	91.664	104.38	102.83	101.42	93.478	96.284	94.282	105.04	99.99	102.98	109.62	101.19	91.017	97.234	106.49	97.93	108.94	112.5	99.543	104.79	96.781	97.426	89.952	102.04	102.52	102.22	101.89	100.63	95.848	99.961	98.457	97.64	101.47	98.124	101.29	108.68	100.67	95.422	103.01	104.73	96.608	101.91	103.44	97.896	103.21
94.261	101.26	92.535	94.918	105.58	93.938	107.9	100.57	109.01	101.51	99.659	104.56	101.58	106.06	104.23	114.02	110.51	102.78	102.52	97.555	100.31	99.817	98.24	109.54	101.69	107.99	106.45	100.02	102.63	103.07	95.505	108.55	98.232	102.18	103.56	109.78	108.91	98.901	106.62	106.47	105.35	102.58	102.83	101	106.17	106.81	103.06	106.06	105.66	98.585
104.33	90.869	100.07	98.897	101.11	93.228	95.263	88.648	96.894	100.57	99.126	101.06	107.34	98.359	99.071	96.72	101.74	98.358	101.92	95.312	103.22	99.368	101.69	95.429	105.73	103.17	101.11	104.65	95.037	95.801	94.182	95.64	109.18	106.57	96.831	94.893	102.52	100.31	103.16	98.064	92.397	104.73	96.191	106.37	89.425	92.195	105.1	106.16	88.23	85.754
105.53	109.03	110.85	104.52	122.61	102.87	107.15	108.48	104.17	106.24	110.38	106.04	107.61	102.18	106.29	104.64	108.52	112.94	114.94	108.15	103.17	108.67	106.19	101.86	108.08	99.681	113.78	102.98	98.909	99.91	100.16	105.7	108.39	104.16	111.4	109.51	111.16	100.77	103.9	105.83	114.33	106.62	104.17	107.27	111.73	101.83	106.85	113.09	105.3	103.8
110.18	108.03	109.65	103.15	104.43	103.03	103.43	108.83	105.5	95.775	106.69	100.6	105.24	100.44	102.98	110.65	107.94	107.34	99.718	109.56	105.36	107.3	106.86	112.53	103.96	114.4	105.16	97.188	102.97	96.052	107.96	103.78	103.22	110.77	104.9	104.52	99.976	104.35	106.42	103.3	102.07	103.32	109.07	100.28	102.86	94.736	98.491	111.75	106.1	107.45
104.98	102.31	110.08	98.614	106.01	112.25	107.31	104	101.04	107.29	99.198	111.21	110.6	104.94	108.02	107.18	102.04	101.19	110.34	108.25	108.38	97.636	104.61	98.693	107.33	103.26	101.79	116.24	111.11	107.97	104.65	97.629	105.44	104.51	106.1	99.546	107.83	106.4	103.02	98.056	103.29	110.69	102.78	106.61	103.26	101.51	99.834	105.24	101.95	95.344
119.04	114.19	103.6	105.84	123.64	114.4	108.86	116.65	112.54	113.72	105.61	112.18	108.32	115.16	109.7	114.59	118.71	117.05	117.37	110.68	114.1	120.94	113.4	112.24	110.29	110.99	104.44	101.63	116.44	115.42	101.52	110.72	115.18	113.45	115.39	106.28	109.96	106.24	119.34	114.38	108.26	112.92	126.15	110.21	115.17	114.37	119.82	115.61	118.19	113.88
106.31	108.51	102.67	105.48	101.42	108.42	102.23	109.07	107	110.33	113.92	100.08	87.339	110.65	106.79	104.96	104.56	105.4	112.43	105.33	108.49	101.79	105.42	113.24	109.99	109.51	103.33	107.03	116.01	104.8	103.52	107.66	109.29	111.98	111.02	108.7	100.81	97.285	106.85	103.46	102.91	108.73	106.77	102.38	111.69	100.87	104.95	106.47	92.07	110.23
93.688	100.52	111.15	103.27	107.86	104.74	110.08	110.88	105.49	98.338	104.83	104.02	112.25	106.5	97.941	105.69	100	100.18	100.09	104.21	109.96	101.55	103.38	101.93	101.67	110.17	100.54	108.81	103.87	110.98	108.41	109.03	108.04	110.5	106.36	105.37	109.16	104.71	97.025	98.292	108.57	105.61	117.79	102.68	112.78	101.96	104.74	96.39	101.36	117.56
102.53	97.892	97.169	99.477	93.105	103.79	100.46	92.635	102.19	100.87	97.547	95.035	99.251	98.316	101.41	96.422	106.84	111.64	110.89	92.68	102.62	103.51	98.643	95.658	97.718	99.981	94.577	101.16	109.09	102.59	107.97	103.36	97.239	94.623	99.681	98.13	102.32	95.035	95.905	89.492	101.37	98.398	97.787	93.928	97.33	99.597	103.58	99.051	107.17	99.728
108.64	111.44	110.81	108.45	94.297	109.26	104.17	100.53	100.02	114.2	106.57	106.93	99.893	106.15	104.41	109.69	101.96	107.57	111.89	114.76	101.99	104.56	108.47	110.86	105.42	107.06	90.821	108.08	106.37	113.15	108.38	114.02	102.76	100.79	106.6	105.02	111.18	103.07	102.5	103	103.88	110.51	114.1	106.08	111.02	102.63	102.02	101.47	107.76	96.07
121.79	118.3	125.22	120.06	119.02	114.05	118.54	125.85	117.61	115.93	117.52	109.23	115.61	117.47	121.53	117.02	123.49	121.72	113.39	115.81	114.2	116.01	116.36	111.34	116.92	114.62	123.95	120.38	124	119.03	120.14	116.51	117.79	118.23	112.12	121.28	124.12	111.26	116.36	112.28	113.84	124.62	117.75	113.68	123.08	124.09	111.19	115.51	121.45	115.84
108.55	102.92	101.72	105.36	101.49	109.4	102.87	108.39	101.85	109.15	109.94	103.46	100.91	112.84	105.42	105.78	104.46	104.46	102.15	108.51	103.64	105.23	102.58	108.48	98.053	101.61	101.92	104.19	104.37	100.17	101.64	91.607	106.99	106.25	107.29	114.98	103.4	103.06	101.23	94.464	105.49	112.53	111.71	108.28	107.61	109.46	110.63	100.83	104.13	103.68
98.25	103.18	98.571	111.12	117.45	98.381	106.35	104.22	100.51	98.694	100.99	98.693	107.94	97.66	103.44	95.337	106.1	99.599	94.349	101.89	98.736	96.16	99.927	106.15	100.75	105.8	105.66	105.61	101.65	103.19	99.496	97.804	104.72	101.42	104.66	109.02	108.31	103.61	112.66	99.984	104.09	106.02	101.88	105.58	112.21	103.74	95.123	100.12	92.484	114.82
110.06	110.87	112.72	104.84	113.78	106.69	103.96	115.6	106.47	113.74	117.77	112.78	106.6	111.88	110.17	109.87	105.74	115.21	107.64	112.32	111.01	121.8	115.21	115.31	118.13	123.56	109.93	115.23	117.79	115.91	114.25	111.2	115.06	116.45	115.02	108.44	114.25	115.7	115.15	109.35	104.17	112.92	117.12	117.81	121.21	113.82	117.11	113.59	113.57	104
108	103.83	109.43	112.64	105.52	100.68	116.59	109.69	105.21	99.07	103.62	108.57	110.69	110.77	108.29	97.848	97.279	107.43	112.89	97.902	106.19	105.03	93.923	107.55	102.83	105.95	104.82	108.6	110.06	110.86	106.64	97.99	114.63	107.28	99.558	102.72	105.43	101.24	109.92	110.18	101.02	105.07	106.07	105.72	110.67	104.46	108.38	100.05	103.99	104.85
101.39	103.47	99.164	102.84	101.49	112.48	109.15	97.914	104.74	108.57	105.48	103.67	111.47	109.22	112.79	105.19	102.03	106.63	107.84	106.52	109.68	103.41	106.95	105.07	110.57	104.84	112.69	103.9	101.43	101.75	103.8	105.31	111.4	104.7	101.38	113.97	108.21	108.52	111.03	104.94	103.83	106.35	100.76	106.39	104.87	105.9	105.67	102.9	103.83	112.48
107.28	98.007	116.19	116.36	101.06	103.51	101.33	96.267	108.5	101.13	106.1	100.83	98.43	100.08	104.44	98.101	106.09	92.1	107.15	94.906	103.16	105.68	110.13	113.4	107.18	103.85	99.145	114.2	107.51	108.88	100.78	101.88	98.762	105.26	120.39	96.796	102.18	107.66	94.498	100.02	101	102.74	110.13	102.58	106.99	111.37	103.25	105.93	109.92	105.21
108.28	109.42	104.79	111.52	99.801	99.37	106.13	97.383	103.66	115.91	107.92	103.77	112.01	100.91	107.23	108.43	109.33	104.61	97.878	104.26	103.66	107.72	104.53	103.32	102.01	102.88	98.393	104.03	110.68	96.331	101.71	110.8	98.531	108.42	106.33	112.51	94.062	104.92	104.31	99.31	116.59	106.31	106.48	108.55	103.7	99.416	103.35	98.992	104.08	107.55
113.04	110.12	114.49	113.42	115.2	115.17	117.44	111.62	113.35	110.78	110.48	118.97	112.59	118.03	122.88	117.29	123.85	115.02	114.61	118.49	117.87	112.46	116.4	116.19	116.51	114.63	116.8	114.44	111.96	120.02	121.72	114.02	113.23	116.72	116.97	119.36	122.35	121.49	126.55	106.79	115.79	122.96	118.08	121.39	124.44	116.09	116	118.6	118.09	128.58
105.27	107.38	109.87	114.29	106.88	104.5	110.01	102.47	98.742	103.34	108.7	103.59	112.02	97.321	107.99	109.01	102.01	105.92	110.76	105.81	104.03	102.82	103.42	110.1	108.44	100.62	115.81	100.3	98.546	107.66	115.57	106.79	111.55	106.25	109.21	109.45	104.96	102.76	105.88	104.46	112.62	105.65	94.989	100.77	115.58	103.36	113.31	102.24	109.59	110.15
96.09	98.446	105.73	109.71	92.557	95.814	93.493	101.43	99.379	104.14	99.846	95.203	103.63	106.99	102.3	89.579	92.325	102.61	102.88	101.19	97.185	84.455	98.961	100.98	102.6	107.42	106.5	92.182	102.08	94.531	99.648	101.13	107.83	97.947	101.69	99.918	101.02	103.02	95.21	103.85	94.385	102.64	91.869	96.933	99.695	106	99.774	97.599	102.06	92.559
97.759	101.62	103.12	105.47	102.72	102.29	100.95	100.63	106.41	104.51	109.89	105.48	107.84	109.04	106.82	101.1	107.42	111.39	107.16	109.48	102.83	107.79	114.25	105.73	114.27	99.178	106.2	104.38	107.34	99.356	100.81	97.498	113.59	105.39	106.94	107.5	108.13	101.23	97.69	99.165	108.91	117.36	106.98	108.69	114.16	103.38	103.88	113.1	96.711	102.31
108.03	106.23	106.1	107.2	106.31	98.129	107.2	105.1	107.79	107.97	110.77	103.43	101.74	95.516	108.45	101.27	100.92	113.14	108.14	104.29	103.43	101.43	100.35	106.75	105.73	103.67	104.53	112.75	107	97.405	106.33	110.68	103.15	102.61	95.154	96.347	111.2	105.7	105.32	101.44	101.73	110.24	110.37	107.74	102.65	103.71	101.73	113.29	110.95	99.083
103.22	100.32	102.91	103.9	102.18	90.165	102.29	99.412	97.976	99.71	105.42	108.72	90.782	91.151	97.189	98.718	111.66	104.05	100.85	102.22	99.851	99.895	109.76	108.28	102.1	100.98	110.47	109.95	103.15	103.93	93.555	102.73	103.63	108.51	115.13	106.09	111.3	115.02	117.04	101.1	103.66	103.48	110.67	108.77	97.952	97.301	107.3	100.79	103.46	104.12
108.02	114.8	114.37	112.82	116.65	115.08	112.86	104.03	110	119.27	119.5	120.58	110.94	120.09	107.26	102.57	115.03	117.85	108.65	114.39	118.58	107.9	125.51	105.33	105.49	114.88	109.28	108.21	119.69	114.74	122.99	115.37	116.96	118.55	106.68	116.38	106.62	113.2	117.37	108.55	112.21	111.79	109.6	120.08	123.46	107.98	114.93	120.39	108.71	110.91
113.27	107.16	105.82	115.26	104.31	123.16	110.34	111.09	115.5	106.54	111.93	113.2	113.87	115.7	110.48	101.73	106.56	112.72	103.35	108.26	108.56	106.86	102.26	97.873	110.85	110.84	113.71	115.02	114.56	109.67	115.86	111.51	103.96	107.79	105.01	107.18	113.94	105.91	114.17	103.67	117.89	114.43	113.55	106.52	118.3	114.08	107.8	108.44	110.55	101.98
114.88	117.69	111.96	108.44	118.05	109.17	110.2	118.31	112.39	106.11	113.06	119.88	112.73	121.09	117.17	115.14	108.12	109.49	110.94	117	110.55	109.44	121.22	110.01	117.68	112.8	110.8	121.11	110.45	113.81	115.38	110.71	110.88	113.13	107.46	109.53	114.93	109.8	108.72	110.26	110.84	112.75	122.33	111.89	110.36	109.34	113.15	116.83	99.699	121.81
114.9	111.89	111.66	105.14	99.628	103.8	105.57	109.15	113.16	107.5	116.82	120.1	115.09	100.9	114.92	109.71	112.13	108.4	97.822	109.27	124.3	109.48	109.49	112.42	107.61	109.23	100.87	107.66	112.93	105.42	117.98	114.7	108.49	114.45	109.99	110.63	105.42	108.44	110.68	111.51	107.75	101.22	105.9	107.08	114.02	108.75	115.58	111.19	108.01	115.09
113.79	114.62	107.35	118.59	109.01	107.81	104.74	104.58	103.21	113.93	112.18	111.22	109.68	126.39	115.81	110.99	111.91	114.31	118.56	115.66	108.38	118.49	114.87	109.69	110.14	107.74	118.62	110.22	114.43	115.19	112.44	109.87	106.18	107.79	108.7	112.62	110.64	115.79	108.36	118.72	106.85	99.914	107.72	114.59	115.45	113.41	113.24	111.67	110.96	113.55
103.88	105.24	100	101.7	110.3	104.23	105.94	96.187	104.8	105.55	104.12	101.42	107.21	100.31	114.61	111.42	107.87	99.203	116.95	110.32	105.75	108.2	104.15	103.78	100.83	108.58	104.34	103.04	108.84	110.33	97.38	104.8	102.73	108.96	104.52	107.52	102.38	110.84	102.26	110.79	112.96	109.54	106.5	106.35	99.633	106.15	96.277	99.943	110.71	108.63
103.08	117.08	105.04	104.06	116.58	111.06	105.03	106.78	105.28	104.11	108.13	105.83	108.76	114.1	108.01	98.749	109.87	109.81	95.235	103.46	107.91	104.89	102.56	117.81	110.55	99.812	116.37	105.54	107.25	103.59	124.08	112.35	104.5	108.43	101.7	100.58	109.42	117.93	112.41	103.56	103.45	103.93	116.86	106.28	107.39	107.98	102.44	110.31	111.83	112.57
111.9	115.52	107.08	104.58	108.11	100.9	109.64	113.93	99.813	109.4	109.02	109.62	104.72	109.5	107.2	112.45	109.85	110.72	108.62	106.75	114.9	93.618	106.6	110.45	114.3	108.17	100.59	106.32	106.09	104.13	116.9	109.1	109.7	105.34	105.37	106.15	104.72	104.72	107.07	107.34	113.12	103.21	107.55	103.07	113.83	101.93	104.65	100.54	105.6	107.33
102.93	112.37	105.84	113.18	111	113.27	110.57	122.22	113.86	107.05	110.07	111.85	120.3	112.96	112.25	109.53	108.44	116.25	122.41	114.43	111.96	113.88	110.72	111.2	116.01	105.07	114.45	115.48	111.05	107.27	112.31	108.99	110.3	110.95	115.87	119.61	108.97	107.6	114.81	114.1	104.58	120.19	110.91	123.38	113.69	115.65	110.6	113.23	111.18	111.43
112.31	112.01	109.96	113.41	94.878	102	103.11	101.35	104.12	107.08	101.47	103.35	98.293	107.11	105.43	105.84	98.334	110.47	99.487	104.62	96.925	101.33	103.91	107.3	103.86	106.21	104.31	107.09	111.34	107.06	103.33	103.64	102.48	106.96	111.01	99.275	104.73	110.99	102.87	110.19	106.7	103.77	101.57	102.37	103.52	101.1	112.55	114.91	106.34	101.94
114.2	110.32	113.1	109.29	114.51	115.82	115.22	108.1	96.965	113.84	105.23	115.83	118.52	111.58	114.66	102.64	113.12	109.52	108.45	110.06	121.71	113.35	106.59	101.89	110.02	113.18	107.92	112.7	111.64	120.82	106.67	115.32	110.07	108.88	108.11	114.7	107.75	114.7	112.89	110.46	114.26	103.35	109.04	111.61	113.84	105.73	103.4	105.93	110.23	110.06
108.88	112.06	103.91	114.88	112.3	110.15	110.22	101.38	112.96	113.45	103.61	104.03	101.35	106.15	108.71	102.8	114.11	110.07	103.77	96.65	105.49	107.01	105.23	107.54	103.56	103.68	106.83	93.86	102.76	102.66	102.16	109.37	98.819	103.92	109.25	102.96	110.63	103.73	103.88	101.98	103.17	103.08	111.04	107.79	113.59	110.75	100.5	103.78	106.71	108.98
113.41	102.9	110.12	117.16	109.01	116.55	116.51	115.49	105.57	109.84	113.37	118.76	111.01	108.77	110.62	113.52	107.96	112.42	110.13	116.84	110.26	121.04	104.91	115.1	108.07	110.13	111.11	107.44	111.89	109.48	112.58	109.57	108.96	115.79	113.46	109.74	110.19	111.48	112.88	111.08	110.89	108.83	115.03	108.64	121.95	109.14	110.28	107.94	112.03	114.67
109.53	103.81	109.39	109.96	114.55	106.67	98.403	107.72	106.19	99.147	97.995	109.24	97.06	107.28	108.5	103.81	113.2	103.49	101.67	104.83	102.35	107.96	109.78	105.9	93.61	103.78	102.59	104.16	111.44	104.62	109.13	106.99	108.1	102.53	102.9	106.6	96.329	107.62	106.21	94.992	97.972	109.63	97.288	100.42	109.09	110.88	102.32	103.73	107.13	111.81
108.28	104.33	102.15	107.29	102.8	111.83	103.36	107	101.84	106.42	109.39	111.04	95.363	105.57	109.81	110.36	103.61	106.37	111.48	108.45	109.74	100.33	109.6	107.53	103.55	110.7	113.32	110.62	109.37	107.7	105.35	110.64	96.514	108.36	107.89	106.55	107.9	98.676	101.75	102.65	106.1	106.87	109.23	108.28	112.49	98.007	104.26	107.19	104.93	105.07
103.37	103.85	107.81	106.91	102.38	97.939	107.7	98.878	105.67	107.6	99.589	108.57	110.23	106.55	100.25	109.02	102.61	102.82	99.942	105.16	119.07	107.43	104.86	99.369	108.58	106.86	104.18	102.09	101.3	102.94	101.32	103.58	107.18	103.37	107.86	105.98	103.88	97.13	102.62	106.84	96.079	110.11	111.23	95.275	105.07	105.99	101.41	107.75	98.939	105
107.01	107.43	103.12	105.82	112.04	100.64	97.153	108.9	96.677	108.03	106.52	107.42	110.01	108.83	103.66	101.52	105.99	106.49	105.49	114.83	109.92	106.36	102.14	100.61	99.82	108.67	106.93	102.82	110.91	106.33	115.32	107.59	106.51	109.94	104.37	108.45	110.79	99.798	109.42	93.525	95.104	97.333	99.767	101.68	104.51	104.99	108.35	108.74	99.835	106.34
114.96	119.46	120.16	116.16	118.54	118.67	114.74	123.29	121.48	113.48	113.1	110.15	119.77	107.24	116.9	113.08	120.86	118.9	118.29	115.64	120.42	116	127.91	117.66	119.88	108.78	112.19	110.93	111.41	118.32	115.38	118.86	120.5	120.97	124.87	115.51	119.28	118.14	113.49	119.58	125.13	117.95	117.51	120.17	119.42	113.64	118.11	121.4	120.3	124.25
99.021	103.74	107.8	96.741	102.68	102.3	109.15	101.58	103.53	105.2	103.44	102.47	99.47	114.5	102.68	106.82	102.87	108.09	105.29	107.26	102.51	110.53	107.29	106.53	100.67	113.79	107.08	104.42	102.82	107.41	105.76	97.672	102.55	110.67	108.67	93.485	102.58	101.47	105.76	98.201	101.82	106.29	110.47	104.59	104.89	103.3	100.02	107.08	105.51	109.48
118.24	115.67	117.72	112.99	116.38	115.29	106.85	117.87	117.42	113.16	108.04	102.57	114.27	115.79	112.53	112.24	113.7	115.61	104.85	115.43	109.51	103.34	107.47	113.59	106.55	117.58	113.46	115.61	108.52	121.36	109.79	113.32	111.84	119.68	100.85	112.25	113.43	104.87	109.51	110.92	110.96	117.99	106.43	109.64	104.11	107.84	107.44	108.4	118.62	105.57
104.6	105.53	101.1	108.65	105.62	100.28	108.63	103.23	110.27	115.06	103.32	101.96	112.32	99.972	103.36	96.779	101.86	103.12	104.69	98.228	99.381	108.05	106.42	106.13	111.69	107.69	99.999	96.938	99.2	113.62	111.24	102.22	101.14	106.6	99.564	108.08	104.53	113.26	113.35	98.739	102.04	105.56	109.4	97.605	106.28	100.83	111.88	105.69	102.73	98.691
109.82	100.5	111.79	110.89	102.64	103.55	101.02	110.63	115.22	103.67	106.74	98.943	102.68	100.8	105.35	108.14	104.86	113.33	99.249	112.1	120.57	105.36	99.901	110.69	102.36	104.58	104.41	108.24	111.56	105.26	107.59	113.23	103.96	104.13	105.91	110.45	105.85	104.12	113.22	111.12	100.43	101.27	110.9	107.4	106.87	106.55	107.52	105.16	110.09	102.4
106.9	119.33	120.81	113.66	116.52	114.79	113.47	113.43	117.69	118.73	123.07	114.74	119.09	116.56	109.57	108.5	113.3	119.1	116.53	118.89	125.76	102.97	115.7	119.43	115.54	116.99	115.74	122.55	114.55	111.8	125.17	110.59	109.12	120.26	106.37	114.07	115.41	111.4	110.95	117.08	125.63	112.76	114.76	111.65	117.03	123.65	114.85	125.64	116.55	112.44
106.1	106.36	104.47	108.54	101.13	108.77	103.89	111.96	108.09	115.05	105.8	107.83	104.61	119.6	112.6	102.86	102.41	103.41	109.92	109.85	105.01	108.48	108.92	101.3	105.84	95.84	102.83	104.42	108.07	99.659	110.64	106.03	106.37	112.43	101.13	101.5	112.57	101.41	105.26	99.149	109.2	107.41	109.94	99.076	108.31	102.24	110.6	108.76	102.52	103.71
107.22	112.93	107.42	105.87	106.04	105.37	99.697	95.777	108.12	100.57	116.38	109.19	100.45	98.509	106.76	114.71	103.64	105.17	106.96	111.34	103.63	105.6	93.405	100.6	104.28	111.55	93.901	103.87	112.47	110.73	103.95	99.239	91.129	106.41	101.99	103.02	102.88	113.05	106.15	100.56	97.292	106.99	103.08	105.81	101.44	101.16	98.817	108.96	106.67	105.07
109.7	109.23	102.23	92.987	101.33	106.2	103.71	107.14	99.787	114.36	97.958	111.39	103.49	99.102	98.111	103.69	106.08	105.07	99.101	106.59	95.937	92.801	106.91	102.87	108.59	104.28	100.6	100.57	103.8	108.58	94.254	97.392	103.46	106.09	102.96	102.98	107.66	101.69	110.64	106.11	98.08	95.431	101.14	100.83	106.26	104.89	103.82	104.81	111.42	106.64
113.88	107.9	105.37	105.48	104.15	105.28	109.42	109.43	105.55	111.68	104.46	115.13	112.7	120.63	108.72	112.02	109.48	115.56	108.15	113.53	104.87	112.98	110.69	110.02	109.18	111.63	100.73	107.67	108.11	105.09	107.51	109.6	114.11	106.89	111.53	111.23	109.25	115.53	114.24	112.28	111.61	110.14	114.42	105.65	105.4	103.78	115.47	114.03	110.94	107.24
113.12	115.59	116.41	111.5	110.14	113.22	110.69	107.51	117.59	115.21	103.33	112.52	115.32	108.66	111.35	112.57	112.8	111.6	103.25	107.98	104.76	107.82	119.37	117.5	112.96	115.91	103.05	120.33	104.86	107.94	108.56	99.91	114.48	104.26	115.14	110.88	109.48	117.15	118.55	116.68	112.41	107.28	107.8	103.29	123.84	110.53	109.5	115.25	120.22	106.93
100.79	108.36	107.29	114.18	114.53	108.78	111.29	111	111.68	108.9	111.59	107.16	107.45	116.16	106.72	110.14	115.78	108.08	113.05	109.37	108.34	112.5	99.768	108.08	117.09	117.34	113.16	116.23	111.04	108.96	116.87	111.99	116.48	109.99	119.07	109.52	105.66	106.93	112.91	117.41	112.22	114.08	112.98	114.85	107.79	103.02	119.17	99.427	110.78	109.95
122.12	113.01	122.03	120.07	118.9	116.58	113.54	118.98	116.2	121.28	119.03	123.69	120.11	122.75	117.67	112.5	114.55	120.16	118.53	113.62	119.76	115.67	112.99	111.88	107.09	119.06	120.65	117.79	115.62	117.97	124.12	123.58	125.18	115.7	119.8	119.1	114.24	116.26	112.17	126.76	109.35	117.59	119.13	118.38	121.69	111.97	121.32	108.03	112.93	116.96
105.57	108.58	96.676	104.81	105.11	104.44	97.115	101.96	105.29	110.68	99.604	109.14	109.46	102.51	101.23	98.67	105.37	97.154	111.04	101.2	107.41	101.82	98.826	107.99	97.432	103.09	100.97	106.59	101.21	101.67	98.567	114.76	108.05	102.02	109.63	104.07	108.56	104.02	105.06	103.36	99.541	100.53	100.96	96.602	107.1	108.39	98.552	107.67	103.2	101.96
103.55	107.28	99.87	111.47	101.96	93.09	113.39	116.08	104.7	109.35	113.62	103.02	99.709	100.76	102.9	106.56	107.44	104.11	113	108.31	91.881	103.97	108.77	114.66	103.63	110.63	101.07	99.351	103.7	105.24	110.42	100.88	106.96	112.12	108.48	99.881	117.39	96.627	102.55	117.16	103.77	99.834	106.37	108.63	107.25	108.64	103.64	108.15	103.47	104.66
113.48	107.45	111.28	117.87	115.75	108.2	111.11	113.72	110.53	115.6	108.63	119.89	107.74	104.23	107.99	111.55	111.74	111.45	117.93	114.84	109.77	118.89	121.56	102.66	109.97	108.5	117.45	110.17	118.58	102.92	117.63	110.3	114.6	112.86	104.82	112.3	115.26	108.49	112.12	106.62	103.29	108.88	116.03	118.32	116.98	116.04	114.05	109.23	112.77	108.79
109.72	110.17	116.4	113.98	103.64	106.37	110.68	119.22	105.96	99.256	114.89	104.52	114.66	110.91	115.74	109.9	107.41	117.48	111.77	106.63	112.54	112.72	109.81	110.41	107.98	105.32	114.1	108.94	107.2	107.6	112.61	109.44	108.03	112.5	112.72	111.38	117.22	120.89	116.04	111.66	107.08	102.94	118.45	114.03	109.31	103.36	114.49	119.09	109.16	110.55
101.97	104.03	111.24	99.869	92.349	100.95	99.896	101.13	100.18	98.718	101.92	97.022	98.255	99.091	108.24	88.931	102.86	100.32	96.155	106.29	102.55	99.019	105.88	99.284	89.057	96.034	97.933	94.328	95.406	98.479	100.23	102.82	101.77	90.551	95.859	105.45	91.186	97.447	100.76	96.997	102.9	100.78	105.17	100.22	94.667	99.981	95.099	92.752	98.13	110.85
110.34	101.93	100.5	100.16	106.82	102.04	121.91	107.54	105.82	106.04	103.99	117.47	103.92	108.27	93.339	113.93	106.88	116.75	110.42	108.08	105.74	111.69	113.05	115.38	100	104.17	101.24	114.01	102.89	106.99	103.32	113.46	102.06	107.6	114.06	119.04	113.79	112.39	108.97	112.18	103.82	103.5	109.32	104.72	105.72	105.09	110.72	107.67	106.35	101.66
107.41	103.71	103.25	107.76	115.58	106.65	108.94	106.31	105.66	110.07	102.85	103.13	104.97	99.932	112.27	103.04	104.33	107.75	101.53	107.89	105.7	106.86	112.02	113.27	103.24	107.43	101.95	109.18	104.22	105.21	107.25	100.99	105.65	107.94	100.34	104.96	102.95	108.51	114.27	109.4	100.28	110.25	105.68	107.45	118.54	99.829	107.11	107.06	109.38	99.074
105.05	108.19	100.11	104.22	101.91	96.126	99.672	107.66	110.35	104.11	104.66	109.29	98.335	104.13	105.76	103.37	105.07	105.21	106.32	103.27	106.81	108.55	106.41	109.96	98.538	107.5	107.26	99.974	104.15	109.68	105.62	103.94	112.78	98.76	117.66	110.95	110.25	101.6	107.59	105.54	98.534	108.55	102.95	108.28	108.86	100.71	99.004	112.73	104.54	103.71
108.56	93.037	108.5	109.09	108.6	102.36	102.44	103.72	114.17	115.14	107.33	100.15	93.686	101.19	100.71	102.98	94.162	100.5	105.91	102.52	95.935	102.67	95.359	98.691	109.12	106.37	113.11	105.89	103.54	109.16	106.16	106.82	104.81	102.46	104.31	99.962	100.13	98.807	111.74	103.58	97.862	105.26	100.76	108.84	102.43	111.72	102.63	104.78	101.02	107.08
107.66	111.08	118.48	95.284	105.25	101.12	114.09	107.61	115.76	104.82	112.32	103.65	114.97	112.38	103.73	105.24	103.73	107.75	111.13	104.3	101.38	96.976	102.27	113.47	117.44	104.69	103.56	104.15	104.38	107.97	95.811	111.63	109.23	101.91	113.86	110.21	106.27	112.81	103.14	107.14	109.67	108.2	106.73	106.18	100.04	109.77	108.55	112.51	103.54	104.99
111.42	107.8	113.81	110.08	102.66	107.98	110.14	111.12	107.27	107.22	104.82	113.03	104.32	113.72	103.26	103.5	114.2	123.31	107.39	106.92	104.57	106.01	105.62	101.33	116.01	107.39	106.28	107.67	105.5	106.67	107.38	113.53	102.98	110.98	113.79	102.6	121.77	109.81	108.81	104.66	103.28	110.88	112.28	101.94	119.3	104.89	106.3	104.14	106.42	103.45
127.79	122.21	123.71	120.63	122.28	122.56	120.79	119.28	113.95	109.7	116.93	109.68	125.2	123.67	119.93	119.6	117.18	121.56	122.43	118.89	130.97	121.68	122.13	123.98	116.78	121.18	124.31	127.14	117.53	114.96	116.91	113.15	117.36	120.37	119.81	117.98	108.75	111.25	119.59	116.12	119.83	112	119.05	108.18	120.71	120.4	112.78	122.88	116.45	125.55
103.97	102.26	111.81	119.45	107.8	104.16	105.74	111.4	105.08	103.77	102.21	104.84	119.8	111.51	103.89	114.21	103.26	107.94	106.17	107.65	105.94	102.23	109.01	106.21	102.07	111.66	107.05	108.15	108.15	96.301	114.1	104.43	108.31	106.16	94.341	103.96	115.36	105.49	105.49	102.07	102.53	108.7	105.1	109.4	110.73	108.05	107.96	105.18	100.63	102.81
95.575	104.85	99.422	94.554	101.64	111.56	109	102.6	102.25	105.19	107.92	102.14	100.85	107.71	107.31	105.42	105.88	95.462	109.23	98.539	102.73	105.34	107.64	103.33	99.475	103.2	108.88	99.729	110.76	107.8	98.379	95.093	112.46	113.05	98.407	107.18	103.59	111.48	106.71	112.68	104.83	108.03	101.85	101.07	99.779	105.76	101.21	108.19	107.79	99.367
100.91	103.76	105.21	105.48	115.18	104.53	110.14	102.82	102.3	104.59	109.71	107.63	109.33	112.24	107.25	108.31	99.6	104.1	94.227	110.13	103.92	104.64	107.1	111.23	111.8	109.76	105.64	104.83	112.2	104.24	104.35	103.55	108.12	107.44	108.47	101.55	106.26	103.26	104.66	100.31	99.499	99.782	91.612	108.6	106.09	110.89	105.76	105.44	115.31	97.094
101.33	97.217	115.33	103.46	107.56	105.87	102.61	108.22	108.65	116.04	107.2	107.48	104.11	108.23	109.61	101.95	100.38	107	101.92	98.174	101.46	103.95	112.93	105.37	111.29	109.21	108.2	103.11	106.55	109.55	111.37	110.5	109.15	110.56	107.4	107.4	101.21	107.02	107.28	108.54	105.64	110.87	107.72	103.41	113.99	113.49	104.64	116.71	103.8	113.95
100.65	97.914	102.31	103.77	93.044	105.89	103	105.49	108.48	98.573	111.38	92.905	102.79	96.183	109.99	103.9	98.506	106.13	98.375	110.31	102.01	99.033	99.7	109.57	89.827	105.08	95.304	103.93	99.293	95.15	101.51	95.958	97.556	99.637	108.25	108.36	100.65	89.929	105.59	98.595	101.84	94.098	96.191	97.44	93.876	97.995	101.64	102.13	86.995	98.66
110.16	108.05	115.81	112.04	106.44	108.12	110.96	121.05	117.94	116.57	113.22	112.02	110.07	106.39	109.64	117.85	113.42	116.77	122.21	117.12	110.4	106.71	108.98	110.05	111.58	116.26	114.06	120.78	113.18	122.74	112.66	112.89	112.29	108.3	113.26	109.47	119.84	95.949	109.77	112.8	117.77	107.18	112.78	120.63	108.71	123.9	117.26	104.08	106.51	105.22
94.526	112.18	113.73	101.45	103.92	114.7	100.61	104.58	113.03	104.7	105.49	101.06	106.51	100.47	104.52	109.3	113.1	104.42	103.12	100.86	102.46	101.61	101.33	99.826	91.646	105.03	102.22	104.24	108.45	106.5	102.91	99.509	108.78	101.56	104.47	112.03	106.57	111.58	120.55	109.37	103.49	95.692	97.595	93.438	95.407	104.32	95.633	100.46	111.44	101.62
99.3	111.47	109.17	107	108.46	92.756	99.814	101.44	100.4	105.34	107.23	108.39	104.03	101.93	99.044	99.24	106.69	110.38	96.978	106.52	99.185	105.85	110.21	111	106.48	101.31	106.65	108.44	107.14	113.84	114.34	105.57	103.35	108.9	100.41	98.773	101.71	107.03	108.93	105.59	104.08	98.702	101.8	101.32	101.53	107.68	98.925	110.08	112.88	100.89
102.17	99.346	109.27	101.32	98.018	100.29	105.8	110.09	101.47	109.57	111.51	101.75	108.07	107.19	87.461	102	105.08	112.24	102.68	109.66	111.88	113.68	120.44	108.97	108.29	107.33	90.304	108.65	108.58	104.24	98.924	97.796	101.14	104.92	109.06	113.43	103.51	116.2	93.677	108.41	104.42	99.711	108.06	105.83	102.09	112.61	96.87	104.13	102.11	106.33
113.15	112.13	121.71	116.26	110.93	114.44	117.74	105.93	114.77	112.9	111.38	111.48	105.82	112.23	107.34	109.22	113.05	107.49	114.88	114.78	102.02	123.52	101.72	108.92	110.84	116.06	110.53	113.62	113.11	112.84	113.13	110.6	112.82	107.96	114.94	100.91	111.2	114.7	120.65	108.76	96.905	112.88	114.59	103.76	117.76	113.2	116.82	107.68	116.33	112.32
98.572	108.05	101.41	91.514	98.541	104.09	99.901	106.83	97.77	95.27	99.986	103.01	99.3	108.77	107.3	110.03	105.6	91.785	103.97	103.05	107.02	94.685	103.48	94.756	95.854	91.648	106.54	103.09	96.582	102.35	102.64	106.12	96.351	99.29	97.148	99.521	95.429	101.37	96.731	92.803	106.54	98.637	99.108	95.756	88.23	98.315	96.443	103.61	93.536	92.872
102.56	107.44	115.37	113.24	111.17	107.68	109.06	111.41	107.88	107.41	118.4	104.85	105.8	119.25	107.69	107.79	117.01	106.13	116.7	113.17	101.85	113.12	111.35	112.59	105.5	111.44	120.47	110.68	117.52	113.28	104.85	100.66	113.74	109.58	111.6	108.41	112.79	107.28	112.66	111.33	113.78	119.25	107.38	109.9	110.06	108.04	119.01	119.79	110.98	110.65
105.19	110.21	108.71	101.79	102.82	113.57	120.56	108.07	110.22	109.1	117.35	106.16	114.4	117.8	103.5	113.45	108.71	122.3	104.91	104.71	108.4	107.98	110.29	118.31	109.56	112.98	106.09	114.62	119.07	108.79	114.97	114.24	110.38	114.1	104.46	115.55	111.56	100.37	110.36	108.37	104.62	107.9	115.45	111.55	110.7	113.49	120.97	113.99	107.7	120.75
112.05	119.23	106.93	113	112.94	105.54	108.02	118.53	104.14	103.62	119.65	112.25	107.95	110.39	111.85	103.51	103.06	103.12	104.03	102.16	110	112.68	101.52	108.03	99.274	109.51	115.26	112.4	103.79	107.27	112.91	107.54	106.88	113.06	98.575	103.42	113.4	108.65	102.63	101.02	110.3	105.08	107.44	104.28	106.04	108.88	104.47	108.88	108.79	114.92
103.28	93.617	106.72	104.12	106.83	106.2	108	104.94	108.44	103.73	111.34	113.37	102.8	104.54	113.28	103.26	113.11	105.14	108.7	102.79	103.32	110.08	105.82	117.61	97.993	105.24	102.95	124.59	103.02	104.73	111.44	99.887	99.807	105.77	104.06	107.71	110.49	109.05	106.65	117.37	106.83	97.476	105.49	99.124	93.696	115.2	112.66	108.06	100.77	107.59
109.5	115.97	116.22	122.1	111.35	109.85	111.49	108.62	105.72	118.19	115	114.45	110.83	108.42	120.92	114.73	103.57	117.36	108.38	105.75	117.53	108.28	106.88	111.25	118.36	111.01	107.33	103.65	111.01	111.67	111.24	110.02	110.34	106.22	107.91	115.2	113.77	109.38	108.26	111.14	106.89	111.68	123.05	109.61	108.64	106.55	112.93	115.16	114.65	104.44
101.14	105.57	100.2	98.166	105.18	90.811	96.823	93.609	108.49	101.64	105.58	99.916	104.45	101.26	99.17	101.51	95.799	106.68	101.87	102.55	99.169	101.09	99.501	101.93	97.156	102.3	96.269	92.434	99.306	103.36	98.414	93.895	101.68	96.363	96.439	98.399	98.96	107.78	101.92	92.829	99.714	100.48	98.418	105.33	99.479	98.193	92.304	93.647	101.42	99.292
111	115.2	109.05	120.69	105.49	105.42	117.99	109.57	110.08	115.79	115.01	109.41	102.42	117.53	112.87	111.84	114.69	120.49	108.32	111.14	110.07	119.03	103.97	113.38	108.89	121.91	115.74	113.52	107.27	108.12	111.28	113.63	109.86	113.49	120.6	109.74	115.35	113.54	118.28	110.99	119.51	109.66	106.47	107.11	102.77	115.07	104.43	111.48	110.19	115.01
115.79	112.08	108.08	111.92	109.36	109.66	115.75	112.58	111.88	113.75	105.57	113.34	113.56	108.28	118.28	105.65	113.01	103.91	120.43	117.59	113.23	113.42	114.44	117.95	116.2	108	112.59	108.92	113.41	116.49	115.24	118.54	110.65	116.02	118.03	111.85	114.99	109.5	113.85	107.26	111.98	110.17	101.77	110.74	116.61	118.86	115.64	108.2	103.52	116.68
116.46	111.82	113.52	120.41	119.11	117.81	114.75	116.24	114.52	113.01	116.11	118.7	125.36	109.49	118.75	113.24	112.13	113.35	118.72	118.46	124.81	116.36	120.55	112.62	114.9	119.26	115.14	113.3	114.03	118.01	116.5	114.97	119.79	119.85	122	118.75	112.94	125.32	126.36	121.44	110.79	117.83	115.8	117.35	122.51	113.35	118.3	121.78	118.73	131.48
106.86	107.92	106.4	102.91	104.95	100.2	107.62	108.59	104.64	110.79	89.592	103.25	103.6	106.14	107.64	105.27	102.45	104.16	103.11	105.92	107.14	104.33	98.04	100.53	108.9	104.22	99.766	106.76	106.78	103.51	119.73	106.64	109.15	107.28	106.62	102.39	107.43	108.19	102.04	110.3	112.76	106.59	109.07	115.45	114.38	106.57	100.99	108.15	108.57	110.2
106.96	105.9	107.88	107.41	96.616	112.86	104.87	102.03	118.9	106.77	99.37	99.619	109.41	103.34	108.8	99.5	116.52	105.62	97.217	106.12	105.84	110.67	110.4	104.62	110.34	110.28	105.81	108.23	110.96	109.12	107.11	108.62	108.92	108.35	105.22	108.73	104.85	108.2	109.34	108.9	115.83	102.71	103.46	107.44	102.74	117.56	109.5	106.63	114.79	98.451
108.01	110.46	103.24	108.71	111.57	102.41	103.6	107.32	110.34	106.79	108.38	102.96	104.18	106.04	104.93	110.89	103.48	103.94	107.21	103.34	105.99	108.6	100.91	112.13	101.09	103.58	109.13	109.23	104.16	98.719	108.75	104.49	108.57	101.08	111.13	109.27	101.16	102.71	103.62	101.47	107.09	110.7	95.375	99.879	109.2	104.89	106.23	111.22	104.33	105.68
107.32	110.63	116.51	109.04	111.39	114.87	109.11	108.34	119.81	113.55	103.14	120.7	104.94	114.13	115.84	115.54	114.8	108.75	110.5	108.28	113.52	102.23	108.66	114.8	112.72	119.07	115.48	113.97	116.26	107.69	111.37	121.61	104.93	113.48	112.18	115.34	107.81	105.05	123.79	111.34	113.62	106.94	108.32	111.33	121.06	107.19	110.01	116.88	110.76	113.69
102.79	108.16	100.7	99.264	105.3	105.79	88.621	99.284	105.22	95.715	98.966	99.278	100.46	102.95	106.64	106.05	95.759	104.93	105.51	95.258	108.41	101.7	101.63	98.418	99.747	106.06	104.19	109.46	98.849	96.626	99.602	100.97	93.936	101.03	99.281	104.72	94.177	93.361	97.515	91.791	109.37	105.03	107.6	86.012	95.907	95.902	94.957	101.08	99.236	97.406
104.35	96.772	103.53	104.49	105.16	107.92	104.62	111.04	110.19	107.15	106.46	104.43	108.86	102.03	87.14	103.38	100.53	107.65	95.038	100.86	105.17	105.82	102.81	108.63	93.75	107.51	102.73	101.36	107.88	109.94	102.77	110.74	97.137	100.33	104.63	107.26	99.477	106.29	104.87	105.28	96.879	104.59	110.79	113.6	101.63	98.226	102.68	105.92	95.883	105.45
107.44	96.477	104.19	102.85	108.06	111.31	100.28	99.254	112.86	109.08	102.31	109.02	105.46	108.56	100.15	98.594	105.26	97.977	112.73	101.34	113.33	111.42	110.21	109.41	108.75	102.58	104.75	108.66	101.42	102.86	103.8	102.33	99.234	103.49	102.81	114.79	95.59	101	106.44	99.769	104.99	105.77	103.58	104.24	119.09	102.19	107.45	109.02	113.2	107.05
100.53	108.58	103.65	111.72	99.45	100.66	103.39	107.77	102.87	100.12	110.44	108.2	113.04	109.58	105.16	103.1	118.21	119.33	105.43	106.6	107.37	103.29	112.11	114.42	101.83	109.72	112.84	109.78	107.63	108.77	106.02	102.95	108.72	104.74	104.55	98.968	101.47	110.5	112.16	102.08	103.94	100.85	109.32	105.32	110.6	101.27	107.02	111.5	99.869	109.65
99.831	104.73	97.884	105.03	84.813	87.462	102.49	99.844	98.595	99.622	103.74	109.29	99.98	92.566	102.77	93.041	90.077	103.89	93.057	94.307	98.158	105.02	97.983	108.4	97.484	98.201	92.565	96.139	96.199	94.375	94.452	101.6	103.89	94.835	101.4	100.53	96.125	94.874	92.096	97.444	102.87	100.5	100.18	98.928	97.335	102.7	106.2	101.01	104.72	101.01
102.41	98.935	102.91	108.22	111.07	105.14	106.12	111.75	107.42	106.03	107.58	99.923	98.708	111.35	108.34	108.54	99.233	107.76	104.4	115.12	113.41	107.38	104.76	113.91	100.51	102.84	104.63	105.71	104.16	106.88	109.3	102.01	103.5	110.68	114.03	102.09	101.82	114.2	107.89	102.08	117.1	106.5	111.21	105.4	114.17	97.383	110.3	111.86	95.456	107.42
106.2	99.901	95.844	106.56	100.48	107.89	104.92	106.35	109.14	112.36	112.02	107.85	108.63	108.28	107.46	98.103	108.41	113.25	105.62	103.39	104.99	103.44	102.8	108.33	108.6	104.71	108.02	110.25	109.25	108.6	98.894	106.6	105.47	105.39	106.21	106.11	113.77	106.05	108.99	106.32	106.92	108.44	101.93	108.08	110.9	115.15	101.51	96.467	106.94	94.701
108.65	106.16	112.68	115.58	114.11	115.93	104.61	103.09	121.58	116.59	102.68	108.83	116.06	107.37	123.73	109.48	104.75	117.51	118.43	109.17	110.27	111.74	121.11	111.43	112.46	102.34	106.53	121.93	119.89	104.26	116.16	100.92	103.22	109.73	112.17	100.82	109.7	103.31	112.32	107.34	114.76	119.19	102.33	104.24	107.53	113.95	115.37	114.22	108.64	116.68
104.54	107.96	104.43	103.25	103.05	117.66	111.86	112.67	96.336	107.82	102.27	110.39	110.81	110.28	112.24	109.37	105.49	108.39	106.84	101.6	109	112.17	114.03	102.87	109.5	108.82	103.92	108.75	99.994	99.881	106.56	104.71	105.04	104.79	105.23	114.92	108.64	108.25	101.6	106.73	104.68	98.074	99.608	102.76	103.69	110.17	107.95	102.71	116.43	105.24
105.75	100.63	102.82	110.88	110.82	111.5	98.895	106.39	104.95	104.5	102.91	110.92	107.45	99.975	104.11	97.174	99.057	90.413	105.78	94.029	102.77	108.23	98.305	104.97	96.127	98.873	103.19	111.11	105.89	103.59	112.03	99.636	103.03	101.73	108.26	98.158	98.922	106.42	100.66	108.6	110.36	105.71	105.17	100.78	94.674	108.33	108.48	102.83	107.29	110.26
101.22	107.67	94.301	106.27	99.752	103.59	102.58	104.99	98.727	102	113.95	105.58	99.823	100.13	99.367	101.06	103.77	106.56	105.6	96.134	98.58	99.102	106.21	104.16	103.65	112.82	100.1	95.935	107.8	100.82	98.043	104.77	97.794	101.67	97.979	94.568	97.122	105.32	102.38	100.45	100.69	105.01	100.13	102.75	103.53	105.81	103.36	100.63	112.07	98.957
113.94	104.9	108.13	107.49	104.88	102.91	106.74	103.52	107.49	107.65	105.19	108.02	95.778	113.73	105.18	106.79	95.432	100.98	106.64	115	114.34	109.34	100.92	110.96	110.78	100.26	112.3	107.68	109.64	99.526	112.15	109.69	105.57	107.44	100.06	99.481	102.24	113.77	103.64	102.83	112.36	110.31	103.39	104.45	107.14	112.87	98.053	108.82	110.16	108.02
113.01	112.1	104.45	117.99	111.52	115.81	112.87	117.03	111.39	109.49	106.88	114.19	118.66	108.61	108.72	120.2	109.58	112.68	111.84	112.7	112.17	112.77	116.21	111.05	119.39	109.27	105.39	111.25	117.32	114.6	108.11	97.913	111.78	110.63	108.31	117.06	109.43	112.81	110.46	108.45	113.68	113.05	119.45	111.01	101.31	119.33	121.49	117.66	114.01	107.37
104.11	105	104.01	110.48	105.96	112.12	101.19	103.09	96.505	116.47	105.32	106.09	103.63	107.71	109.85	102.74	106.77	109.93	104.68	93.773	107.42	102.98	99.124	106.89	102.47	105.76	107.06	105.04	100.46	103.04	100.92	101.37	106.37	110.92	100.3	111.79	107.51	107.03	108.65	113.58	103.96	103.1	103.45	107.37	95.783	99.013	103.51	103.3	95.832	103.95
120.38	116.94	105.8	112.59	113.12	115.09	112.1	115.26	109	116.82	113.89	116.47	115.99	110.99	114.79	111.22	121.23	114.94	116.52	113.72	109.36	109.77	108.14	115.65	104.7	108.49	108.58	110.21	125.18	116.01	108.47	116.23	118.42	119.69	111.08	101.62	119.73	112.36	114.26	114.46	111.43	111.43	110	120.06	118.39	105.39	108.01	112.5	117.49	111.09
94.574	104.49	93.977	95.784	104.67	95.135	98.639	103.27	104.39	94.389	99.098	108.01	101.91	105.6	104.22	95.939	97.096	100.3	93.308	91.604	96.832	102.02	92.769	96.467	107.79	100.55	103.05	105.54	97.957	100.27	108.79	89.524	94.468	103.64	96.905	92.717	106.81	98.327	103.37	99.336	98.52	111.8	108.23	101.98	97.102	96.815	103.34	101.66	97.122	104.68
110.16	102.26	106.36	105.97	97.036	109.74	108.97	106.24	107.02	105.13	98.945	101.04	99.017	107.24	108.84	109.6	102.15	97.557	103.38	96.381	112.72	96.141	103.36	106.62	102.93	104.94	112.83	97.297	106.01	106.39	112.92	106.02	108.98	122.8	106.23	97.323	106.67	103.14	112.09	109.37	105.41	110.1	103.68	114.34	107.89	105.09	108.69	105.22	115.58	112.04
101.35	93.276	94.6	99.695	102.09	100.48	108.65	102.31	96.268	107.25	104.45	112.97	104.18	114.31	106.3	107.89	113.57	106.67	94.575	107.31	109.55	105.19	103.88	108.15	103.95	109.22	109.72	104.76	99.533	102.1	103.24	99.276	101.43	100.15	107.71	92.807	99.103	108.32	104.14	107.4	105.83	99.87	94.27	108.44	107.4	95.044	98.322	111.25	107.51	106.96
105.66	104.35	108.8	104.65	105.39	108.54	106.76	105.39	104.66	104.77	105.56	103.78	112.02	106.52	98.812	103.99	99.502	100.31	98.186	102.28	107.57	106.41	106.76	107.74	102.82	104.34	108.09	114.33	109.75	96.173	105.38	112.22	113.33	98.634	104.4	110.22	110.01	102.6	113.18	103.85	107.4	98.053	105.42	96.511	105.7	105.98	110.08	110.36	108.44	112.08
108.12	103.35	112.67	112.13	117.53	113.48	109.64	115.15	112.9	110.79	113.66	110.39	117.72	98.596	115.01	112.54	112.01	110.56	116.61	108.97	109.7	114.94	109.62	122.7	106	113.79	115.7	101.58	102.42	112.72	115.68	107.65	116.77	122.77	121.43	112.05	114.05	112.06	109.37	111.43	112.2	112.45	108.12	112.48	113.69	116.56	105.69	112.64	117.63	111.32
94.951	89.933	95.374	102.13	101.93	107.11	97.099	101.34	98.624	106.35	105.54	105.69	102.48	90.017	104.03	100.99	107.14	107.87	106.49	101.26	95.875	93.418	104.54	101.02	101.12	98.128	96.431	104.3	104.79	100.26	103.51	90.015	99.442	105.89	91.059	101.97	99.469	92.968	99.42	94.985	104.2	101.24	109	96.413	93.061	96.969	99.379	95.291	104.02	91.827
101.79	101.53	99.761	115.26	104.63	108.26	103.81	104.84	112.27	103.61	106.37	100.94	109.78	103.87	106.54	112.17	107.07	103.18	110.39	102.4	106.65	104.54	105.34	106.7	107.66	104.87	113.28	105.36	112.4	107.33	113.24	98.807	109.71	105.59	104.42	104.78	101.5	107.85	105.15	112.22	106.94	101.55	103.11	106.2	105.09	96.962	104.03	102.83	110.54	99.215
101.7	108.23	105.31	98.69	110.71	116.54	113.01	104.78	109.52	109.56	107.5	98.831	103.4	106.65	113.76	90.085	118.08	100.75	111.33	110.32	106.39	109.62	105.1	102.32	109.77	102.33	107.86	104.42	110.63	109.84	106.44	105.44	103.94	112.65	103	103.77	99.886	94.217	107.94	109.99	106.01	109.18	105.64	105.84	109.28	106.97	108.49	105.46	103.81	102.98
111.91	105.52	104.66	109.41	107.46	108.02	107.54	107.03	102.02	109.24	110.7	113.1	96.995	106.18	102.08	99.378	106.29	103.97	102.23	102.97	118.84	103.73	99.782	108.31	98.069	106.18	109.19	100.97	114.17	102.7	109.13	109.68	105.87	111.49	104.81	106.83	99.164	96.711	106.77	110.94	101.37	101.76	115.56	100.42	111.04	94.007	108.24	107.61	102.21	109.37
117.43	117.58	114.78	103.46	117.8	110.87	117.56	111.74	112.94	108.27	109.89	110.54	98.843	111.67	116.42	101.5	118.99	114.6	120.38	114.99	123.81	112.44	110.78	113.26	119.41	109.79	111.2	103.66	113.05	113.98	112.17	107.58	115.97	118.13	104.7	116.63	107.44	111.75	109.8	113.1	105.1	114.95	104.15	109.54	114.04	105.38	114.42	115.48	111.35	111.82
95.973	107.28	106.81	97.387	100.65	105.19	115.02	107.28	107.57	104.96	105.52	102.9	108.04	101.15	100.28	111.25	107.25	104.14	105.33	104.69	111.71	101.74	100.62	99.584	101.4	102.44	100.81	109.9	102.57	99.252	114.38	113.04	100.92	103.25	106.58	101.29	96.045	102.15	109.29	106.35	106.06	98.763	113.69	95.348	106.84	109.72	104.72	105.45	100.07	112.55
92.506	103.85	98.891	97.42	103.11	92.623	110.44	92.077	96.609	102.92	110.28	105.34	98.598	104.45	101.95	104.08	100.36	102.83	104.55	101.82	94.498	88.598	100.53	98.546	96.897	99.784	99.221	99.213	100.16	101.14	104.54	97.726	106.21	98.923	103.41	104.15	93.376	102.21	99.951	111.26	87.208	90.752	103.34	104.63	103.47	89.961	96.601	97.345	93.873	98.11
102.56	98.662	95.58	99.581	91.587	97.277	101.2	101.82	101.59	98.254	101.78	92.042	96.728	106.64	105.08	95.321	107.51	104.08	94.693	101.34	102.29	94.054	94.889	98.452	93.523	99.484	107.24	101.23	98.98	101.31	100.65	97.124	104.93	101.89	100.6	105.48	94.652	100.99	98.701	97.333	95.556	99.169	100.11	97.199	107.43	102.14	100.32	102.58	100.69	105.18
111.05	92.337	104.5	95.167	116.72	102.03	103.45	110.81	108	106.75	101.73	104.94	97.373	100.42	111.3	109.78	102.63	109.61	100.63	99.713	110.78	110.64	92.7	108.35	114.35	110.18	102.85	105.57	103.64	114.26	93.674	98.647	107.07	107.59	110.52	109.23	101.31	106.62	113.3	98.178	102.58	108.66	110.28	107.44	112.18	102.8	101.93	114.49	101.05	101.71
102.13	99.99	107.55	100.85	105.26	99.782	106.52	110.22	106.76	102.47	107.99	108.27	105.43	107.85	100.27	103.92	106.94	106.19	96.435	104.34	102.18	109.59	104.26	110.23	103.98	114.1	97.486	103.39	99.791	100.2	107.65	103.47	101.79	113.05	112.28	109.05	109.26	106.11	109.21	105.4	108.29	108.34	98.557	103.44	97.647	102.56	100.31	103.63	100.04	97.319
110.94	108.9	107.92	104.31	105.03	102.41	98.324	102.65	106.67	97.937	104.03	107.43	101.83	111.05	105.54	101.5	101.13	108	99.823	101.92	96.548	99.881	106.04	108.03	101.17	111.62	104.67	100.63	105.33	107.92	107.47	112.51	104.56	109.44	109.78	104.64	102.73	97.918	106.09	101.81	104.99	107.22	99.864	106.41	105.86	101.96	108.79	109.47	105.84	109.52
111.59	120.44	111.29	116.49	114.92	109.72	108.95	108.64	109.96	115.59	120.28	110.81	119.13	108.69	110.2	107.66	111.31	109.83	118.45	119.19	105.15	111.57	112.76	110.69	128.52	116.36	118.34	119.37	118.18	112.91	108.73	106.05	113.3	107.28	112.45	114.3	111.41	111.39	109.4	116.96	111.12	108.24	108.84	117.95	112.55	120.36	107.26	120.1	115.29	113.8
99.668	102.6	114.25	107.54	111.38	104.45	111.79	111.67	115.4	103.38	105.97	96.31	103.22	109.54	108.64	111.96	100.14	105.43	107.32	97.048	100.92	110.96	100.68	96.666	104.24	107.41	102.84	105.52	103.16	109.5	107.44	110.66	106.73	102.81	107.94	109.79	108.5	104.68	104.67	110.83	105.78	107.9	116.6	111.03	107	91.074	108.53	109.42	109.74	98.773
109.78	113.12	116.3	116.48	111.66	115.66	109.58	107.28	105.11	107.32	109.74	120.12	117.11	108.61	117.47	110.91	120.28	117.58	117.41	113.6	109.3	108.67	110.51	110.39	108.38	115.65	111.91	104.59	104.72	106.88	106.89	112.52	120.66	109.92	121.22	120.86	98.162	109.42	103.32	114.08	113.94	112.69	109.63	115.22	110.82	113.45	113.02	113.3	115.06	108.19
121.3	119.76	122.14	112.8	110.76	104.68	115.5	112.87	117.41	122.92	112.04	113.3	117.51	111.89	110.11	115.12	116.66	119.09	110.84	114.42	117.51	110.81	117.52	114.87	117.02	115.61	119.81	124.7	109.71	118.32	121.55	115.17	119.59	123.04	127.78	111.63	119.58	113.47	107.61	120.95	115.33	116.68	114.84	108.1	117.02	113.26	115.56	116.12	118.77	120.09
103.76	106.84	110.5	108.53	105.85	97.503	103.19	101.47	109.39	107.01	101.61	108.45	109.58	108.58	95.455	109.53	101.88	110.9	99.986	105.31	100.81	104.68	111.87	105.95	105.77	100.11	106.63	101.98	105.57	104.67	108.29	100.3	97.232	98.664	102.33	113.6	105.09	106.31	99.823	98.749	115.84	111.59	108.78	102.74	117.99	106.48	103.23	109.24	106.08	103.5
110.86	107.99	102.88	101.35	104.68	101.14	104.67	101.81	108.35	107.16	116.29	95.805	108.46	99.929	99.504	104.79	106.8	102.6	104.71	106.33	106.84	105.96	109.78	114.66	112.28	106.76	104.92	107.22	104.74	100.52	109.31	108.92	99.466	102.14	104.22	104.51	98.28	102.26	97.04	105.88	106.53	105.73	107.96	109.6	106.17	111.82	106.02	100.52	102.94	104.87
118.7	115.54	106.82	106.01	110.95	111.38	111.77	110.73	110.29	115.53	116.38	115.26	110.88	113.81	120.34	114.46	109.66	117.12	114.37	104.35	108.6	106.86	110.89	105.77	115.88	118.54	108.38	108.41	110.13	105.26	105.33	113.67	106.11	108.15	117.98	112.7	110.42	114.85	110.98	111.54	108.95	104.91	108.6	113.8	112.75	115.21	120.24	114.35	115.32	111.95
105.2	102.13	100.58	101.45	109.98	98.903	99.72	100.11	103.49	109.66	105.21	104.18	113.63	104.22	107.51	101.69	105.85	94.367	108.28	106.96	108.43	100.53	101.77	107.13	98.814	95.661	96.675	106.31	106.63	102.61	113.08	105.99	103.15	105.06	101.3	98.677	90.768	95.818	101.74	111.68	104.38	98.488	106.35	98.92	106.44	99.197	105.24	107.89	111.06	107.02
104.85	108.57	100.98	108.44	101.02	108.97	110.8	102.57	99.264	103.36	104.47	96.969	115.22	106.24	101.15	108.03	109.03	105.14	104.5	99.983	111.08	105.66	111.32	105.3	112.15	108.25	103.66	107.35	108.07	106.59	104.68	110.77	103.99	101.74	109.52	103.06	105.09	106.76	105.96	104.15	107.3	114.88	107.03	105.38	102.63	111.74	107.47	108.74	110.34	103.89
110.21	116.34	104.82	113.97	111.49	104.4	99.902	110.82	96.538	109.12	106.53	107.26	102.7	112.53	103.26	107.05	100.08	95.911	93.19	106.97	99.197	105.96	106.92	111.55	99.908	96.261	110.99	104.33	104.85	110.06	112.84	115.71	96.979	119.08	111.57	105.18	100.78	108.14	91.179	99.079	103.36	107.96	110.61	100.45	114.29	100.31	106.31	110.73	104.8	108.53
93.865	109.19	94.156	101.74	113.04	101.12	115.6	103.4	110.7	98.852	103.71	108.98	100.16	100.56	101.55	98.641	101.32	103.23	103.17	98.621	109.82	100.81	113.38	106.72	104.1	102.1	104.49	104.93	104.32	97.771	98.36	98.148	103.44	102.4	107.08	104.26	110.97	105.13	109.73	106.13	107.55	108.51	107.47	106.86	101.79	105.34	104.52	102.11	111.59	106.65
94.135	98.623	106.11	97.897	99.944	109.56	101.06	102.64	96.306	98.757	92.542	102.33	108	96.854	106.29	99.767	103.82	104.8	99.706	106.27	98.346	101.65	102.88	103.64	105.39	104.41	110.61	102.21	97.544	98.262	98.073	103.03	107.91	96.498	104.41	102.44	100.47	103.47	98.786	98.343	101.33	120.31	99.042	103.35	106.76	100.02	97.399	104	104.44	102.21
110.31	111.02	117.7	116.1	118.73	111.88	113.13	103.73	112.48	109.53	115.18	117.89	112.35	117.06	108.86	102.69	112.07	108.81	106.14	124.81	108.05	117.31	109.66	117.93	119.35	112.98	115.68	105.36	109.8	110.7	110.25	114.43	104.31	110.18	113.29	113.77	118.18	111.3	116.84	113.94	118.79	121.7	110.12	120.13	115.19	114.04	106.18	109.3	117.37	111.21
117.01	104.86	114.4	119.02	119.05	125.28	115.82	118.39	112.65	115.66	113.77	121.01	124.31	122.08	122.99	116.16	119.54	115.81	117.91	118.12	119.89	111.41	116.03	120.04	114.87	119.33	122.76	117.2	119.37	116.65	111.98	123.13	107.69	107.66	115.59	115.83	117.36	107.73	116.79	116.17	118.46	114.07	116.74	115.09	118.67	110.47	123.18	117.86	116.84	117.48
101.97	106.01	119.78	101.69	117.83	109.04	116.3	116.15	118.67	101.98	106.36	107.84	113.77	112.22	106.74	106.05	109.84	117.4	115.65	113.91	110.34	118.1	108.75	122.5	119.66	114.72	110.34	119.16	113.58	111.61	112.55	123.07	106.59	109.37	119.02	116.37	118.32	107.8	101.15	113.19	116.34	117.8	108.24	108.92	104.49	100.21	107	106.1	122.63	114.11
96.492	101.8	115.08	101.16	103.25	101.91	113.3	107.75	104.37	103.96	107.85	106.01	113.21	106.93	104.39	108.4	112.71	97.377	108.51	100.63	98.767	94.236	110.27	99.685	118.85	102.76	103.95	100.35	108.95	108.59	106.26	109.86	106.4	108.37	99.108	104.7	100.23	100.19	100.86	102.42	113.89	98.607	115.8	103.07	102.05	112.93	112.93	110.85	100.39	103.27
108.41	110.3	112.44	111.86	113.97	106.01	111.46	110.73	121.23	113.31	113.2	104.44	112.89	116.18	114.69	109.31	106.08	103.74	103.56	107.46	111.8	113.26	109.76	103.5	109.76	102.42	109.15	106.97	106.47	104.82	113.48	105.99	111.43	111.86	105.61	107.95	105.63	104.86	114.3	110.16	112.74	111.75	112.53	116.81	114.3	112.52	112.01	115.28	108	108.55
105.21	106.6	110.51	99.405	110.38	103.96	103.88	98.186	110.23	108.19	104.74	106.99	95.187	106.38	99.141	111.14	106.81	103.86	109.88	106.1	97.156	103.13	110.26	106.92	107.5	114.35	102.78	103.1	107.51	115.48	99.093	113.26	107.65	101.35	107.95	98.704	104.92	93.92	100.06	110.13	103.83	100.92	112.96	114.64	104.82	107.86	115.34	115.91	109.44	103.43
114.62	112.43	117.47	117.67	113.53	111.4	113.8	116.02	108.31	117.08	109.98	110.36	105.31	120.57	125.08	113.05	118.67	123.25	115.57	121.46	112.39	113.7	107.13	111.42	116.86	112.5	113.9	110	103.73	115.35	116.18	119.47	103.83	118.83	109.25	109.35	111.47	128.19	115.32	114.2	118.55	109.74	115.16	107.85	112.23	114.34	114	108.47	112.69	114.12
110.06	104.89	104.46	115.99	108.47	106.45	110.31	109	108.02	106.69	105.33	110.67	112.72	114.15	104.25	113.94	107.81	107.59	110.97	121.35	108.96	103.63	110.65	106.32	108.67	107.86	108.07	109.82	108.74	107.02	115.78	106.07	105.24	110.18	110.78	114.68	113.54	102.58	107.91	115.54	103.67	112.65	122.03	104.28	112.72	113.76	110.26	112.37	119.03	113.02
107.17	97.689	108.1	99.861	101.76	100.3	101.5	99.728	101.85	106.08	101.53	89.373	104.61	110.48	100.13	104.59	94.898	102.79	89.526	101.54	96.68	93.69	104.82	96.017	96.194	104.65	103.69	96.132	98.182	108.28	106.26	97.83	105.52	102.88	97.76	100.77	98.88	106.58	97.513	100.94	101.21	100.67	102.29	101.73	105.07	111.03	104.02	102.69	97.368	106.3
108.63	104.74	99.162	102.29	108.16	108.53	107.31	106.79	105.82	105.48	109.48	109.4	103.83	99.996	109.77	101.63	111.51	108.32	102.29	104.62	98.57	98.178	103.09	106.91	96.786	110.68	107.9	107.47	104.15	100.84	107.23	106.72	106.73	106.53	105.03	99.112	114.05	113.61	103.87	105.46	99.791	99.27	102.14	106.66	106.49	114.01	108.46	114.59	108.33	103.19
103.11	98.43	101.77	106.41	95.955	105.57	94.423	102.75	111.84	109.82	96.184	97.138	104.94	98.407	106.64	108.2	93.4	96.916	106.15	88.131	105.87	107.98	101.03	94.592	96.365	105.78	87.824	97.667	93.483	105.67	98.766	95.191	100.38	107.61	96.435	111.51	100.89	102.04	106.35	94.516	95.196	103.95	104.44	103.58	104.08	102.93	95.817	98.441	91.409	104.19
106.91	111.81	111.65	106.47	102.48	109.12	106.94	107.98	112.35	106.72	104.8	109.37	108.06	105.86	99.118	122.26	105.25	108.32	109.39	106.6	104.63	109.93	104.04	105.05	95.515	102.68	114.06	97.46	107.13	109.55	116.51	109.78	103.69	112.96	115.17	102.36	117.03	105.75	104.75	114.97	96.332	108.38	98.408	101.37	103.63	109.91	100.53	100.51	102.77	108.8
98.845	102.65	99.358	101.2	98.365	106.17	107.1	98.973	109.46	108.8	105.91	91.095	108.64	106.11	100.38	107.02	110.8	109.89	106.74	100.21	107.41	101.92	96.416	99.476	100.66	103.07	98.095	101.03	108.23	96.01	104.25	96.836	95.107	107.4	99.884	102.69	105.91	108.03	102.02	97.676	106.36	106.46	96.261	105.55	98.742	107.08	103.62	100.9	98.122	105.78
98.481	111.49	109.24	90.943	107.07	100.16	92.717	98.771	107.6	107.4	106.31	108.91	108.11	92.928	95.088	103.62	96.734	107.09	98.973	99.263	85.784	98.906	103.63	108.2	110.68	91.658	96.042	102.77	101.8	105.28	101.03	98.565	106.8	101.68	101.27	104.99	103.49	102.29	101.32	101.57	100.49	101.55	97.938	112.87	102.16	97.477	95.393	98.075	97.714	100.49
108.89	103.04	99.557	104.94	107.51	110.97	106.21	100.13	111.8	106.51	115.45	101.3	108.54	99.634	107.82	99.366	111.14	105.83	105.18	103.16	110.31	102.36	108.53	117.34	111.84	105.92	106.87	107.1	107.45	104.38	101.58	110.39	106.02	107.18	102.61	102.68	110.42	102.73	110.05	106.36	107.75	99.319	108.36	108.46	111.85	104.98	101.8	102.66	108.32	110.51
102.94	99.027	97.706	104.41	111.21	100.21	107.79	114.4	109.47	101.3	103.17	104.6	105.4	100.24	109.89	115.87	106.92	100.41	103.78	110.75	101.71	104.42	106.3	109.59	99.23	103.97	107.16	111.22	101.59	103.93	109.25	102.24	110.11	104.75	104.66	107.18	102.8	103.5	98.514	106.66	106.39	112.2	105.45	106.04	100.98	103.21	105.26	110.39	101.93	107.98
94.46	94.541	102.67	98.819	89.722	96.03	100.11	103.64	91.988	94.707	103.18	103.8	100.37	101	102.17	99.297	94.716	100.09	93.84	105.25	98.562	102.96	105.8	89.144	95.431	96.076	97.4	89.704	103.19	89.753	103.1	101.42	107.22	103.92	98.781	93.171	105.66	104.02	102.62	91.402	102.72	94.645	97.461	99.448	100.75	102.57	103.68	99.414	99.496	107.15
105.63	105.19	105.99	99.384	104.66	99.795	116.6	98.711	104.35	99.712	103	114.79	111.76	100.28	108.53	106.09	105.01	107.66	106.08	96.893	107.82	108.92	102.99	106.22	110.18	105.69	107.72	96.906	103.02	103.87	107.02	105.42	104.84	103.32	100.25	115.04	104.07	98.547	105.17	119.8	111.72	113.28	105.49	114.47	100.99	110.25	109.79	107.77	101.76	106.68
100.06	101.47	98.05	113.36	91.376	109.92	104.43	108.75	107.23	102.87	109.11	107.76	100.29	101.22	101.4	103.25	107.77	114.29	99.479	107.6	106.41	98.315	107.24	103.79	101.63	102.14	106.47	110.1	105.39	101.98	108.51	108.23	107.64	103.1	93.583	107.71	95.62	114.44	102.61	105.71	102.89	102.11	111.04	106.78	92.467	99.615	108.2	100.22	106.23	111.82
113.73	115.27	103.02	101.66	114.22	116.49	108.24	120.11	110.99	110.43	110.24	108.96	103.55	109.41	109.28	105.36	112.97	106.27	106.86	103.01	113.19	116.99	101.55	116.16	104.09	103.3	113.23	118.41	110.08	105.09	113.39	108.75	97.35	108.33	99.397	105.35	104.71	111.61	108.87	105.8	100.6	104.86	109.67	106.17	109.05	112.68	103.92	110.02	116.94	119.94
110.53	99.972	104.46	102.79	97.343	111.25	109.66	108.39	105.55	101.18	112.36	102.32	108.4	110.13	97.96	113.19	96.675	114.55	105.22	112.99	103.58	109.73	103.9	107.2	102.79	106.74	102.5	100.98	113.9	112.1	108.81	105.58	102.21	111.59	101.26	105.36	114.06	110.28	109.66	109.06	112.6	107.91	108.69	107.27	108.06	108.27	112.95	107.9	103.37	106.43
104.92	102.91	110.7	118.67	108.05	91.91	101.5	98.761	108.64	115.59	113.94	103.52	108.14	103.37	105.66	102.57	101.97	100.85	97.29	105.41	105.82	112.85	106.13	112.6	105.45	108.25	105.79	104.96	111.09	105.46	112.05	106.1	110.2	111.6	101.94	108.07	107.65	106.63	101.65	107.63	102.09	104.2	95.467	108.09	108.06	102.01	105.76	109.28	110.91	103.13
107.48	110.05	108.59	115.85	113.3	112.27	109.32	110.07	105.91	114.39	109.07	107.83	105.91	112.27	108.5	113.21	121.77	104.51	119.66	109.21	115.95	113.39	106.83	117.69	116.72	116.9	109.72	115.16	112.18	117.26	115.33	116.59	101.24	107.01	114.54	112.95	113.13	117.33	111.07	114.61	113.12	112.78	110.37	121.65	109.92	113.66	114.53	102.5	106.92	118.69
105.03	109.29	111.58	105.25	94.226	113.35	101.31	101.14	101.37	110.23	108.49	108	100.1	113.25	116.55	105.26	102.47	105.74	100.62	99.281	101.53	101.4	103.47	105.69	116.28	107.66	110.22	102.3	109.22	103.58	108.74	100.39	96.865	114.2	106.58	107.76	103.95	114.94	104.46	101.54	109.01	108.25	103.22	101.8	110.93	97.718	110.52	110.58	99.191	112.52
114.37	119.44	110.62	116.3	119.58	118.75	108.05	101.02	112.7	109.05	117	104.3	105.71	107.66	107.61	114.98	106.88	109.43	115.44	104.74	113.52	107.16	105.39	105.94	113.13	121.31	112.32	114.57	118.64	107.78	114.73	108.67	108.15	119.56	104	115.7	116.91	103.38	113.42	119.81	114.8	120.68	112.8	116.17	111.14	120.01	118.07	112.11	118.46	116.79
101.71	106.8	112.54	95.791	89.974	104.25	108.79	113.45	110.38	104.37	105.35	101.18	109.77	113.47	106.9	110.15	111.96	105.77	118.5	102.06	102.95	107.07	109.81	109.59	108.04	111	114.3	107.56	114.26	97.432	105.13	116.11	108.19	112.75	107.51	116.37	111.9	108.06	100.65	102.79	102.82	106.76	108.67	105.81	100.33	100.48	108.06	106.01	99.082	98.037
97.523	105.47	104.85	104.62	102.25	105.31	110.79	106.62	97.122	115.18	112.82	100.15	109.37	103.51	106.6	103.27	112.45	108.21	107.5	111.12	107.1	105.53	108.77	112.09	110.92	104.86	106.94	112.56	101.64	112.8	102.25	99.758	98.907	113.51	106.96	96.965	99.817	105.38	103.06	109.83	103.24	104.85	100.55	111.15	107.78	107.18	109.98	116.93	110.37	105.49
105.38	105.7	105.84	106.54	101.79	94.051	104.43	110.96	107.42	109.15	112.43	106.84	109.46	109.76	108.98	99.641	105.64	106.41	106.38	104.74	102.27	112.1	94.879	102.24	104.55	97.462	103.3	98.79	106.04	107.1	114.08	109.37	102.21	107.25	109.73	107.29	106.2	101.36	108.82	113.48	106.38	105.42	102.11	109.29	110.3	101.45	105.52	100.72	118.38	102.65
109.08	108.39	109.7	98.183	104.87	106.81	113.79	111.31	103.91	103.55	107.87	107.45	114.72	113.04	108.42	97.09	106.03	108.52	108.79	98.916	103.93	106.34	98.27	102.78	106.14	105.76	108.2	109.34	113.37	101.66	104.87	110.75	104.85	102.39	101.44	109.2	104.44	111.23	112.51	107.38	103.26	98.966	108.26	107.36	103.84	107.37	108.27	99.198	107.7	101.85
116.81	116.85	110.29	109.78	106.7	104.63	106.28	119.77	114.42	114.82	113.01	111.42	108.19	119.15	121.91	114.76	110.29	119.43	101.51	100.51	106.76	119.33	110.41	107.99	113.96	107.73	118.53	107.48	113.69	111.31	113.13	115.07	110.04	112.37	109.34	106.17	116.62	115.87	115.06	102.7	122.75	112.81	110.82	112.47	110.37	107.23	111.95	110.18	116.26	104.53
103.29	98.824	92.134	95.938	102.1	97.094	108.35	100.73	102.31	103.35	102.75	105.81	104.24	101.5	106.34	95.343	101.47	102.86	105.14	94.521	97.981	106.17	98.837	98.704	109.21	100.48	102.47	101.21	97.629	96.16	109.57	107.81	105.7	97.223	102.45	109.1	102.97	97.649	99.191	101.53	98.827	100.44	102.22	97.4	105.4	98.821	106.1	106.72	87.748	105.35
105.96	109.92	102.27	106.64	116.66	116.32	104.67	104.67	112.77	114.87	109.46	113.21	109.45	113.07	116.07	111.42	118.41	112.53	107.12	115.57	117.12	113.85	106.63	116.38	95.937	117.16	118.26	113.75	107.17	107.49	106.56	115.99	111.23	109.6	119.3	102.77	113.35	101.45	111.38	104.71	111.03	114.67	110.47	112.66	118.21	117.58	111.67	111.72	108.5	124.93
97.964	112.03	103.4	95.113	102.62	103.91	102.12	99.033	101.1	96.913	103.15	106.74	105.82	93.344	100.38	102.36	95.74	99.783	97.444	92.053	103.18	103.43	111.39	104.27	104.98	104.62	105.21	93.161	99.731	105.84	103.91	97.879	95.466	99.08	84.051	109.1	103.46	101.58	98.329	99.799	90.815	97.459	100.48	103.65	104.69	105.7	100.52	97.636	105.86	109.22
106.81	109.69	98.833	100.24	108.39	105.71	100.91	106.93	112.7	100.03	105.33	101.11	106.56	106.45	100.73	112.92	110.69	119.39	109.08	98.106	106.81	104.71	107.24	105.3	118.97	107.11	109.54	101.35	104.12	103.12	108.78	106.91	107.91	105.14	109.05	105.49	97.527	113.58	103.74	105.9	104.56	110.4	109.9	103.83	105.32	108.39	106.25	109.67	104.74	107.46
97.437	106.08	108.81	108.42	110.98	103.4	106.04	96.278	99.787	105.16	101.69	106.95	105.24	99.086	100.75	101.35	107.8	97.522	111.25	104.89	111.16	102.48	105.82	103.54	104.73	117.13	101.7	99.949	100.13	114.69	104.85	112.13	102.16	110.92	104.27	107.42	102.39	101.63	103.07	96.276	106.08	110.55	106.67	104.41	99.158	99.389	101.52	111.03	98.541	104.4
104.67	102.81	102.33	99.219	106.11	106.05	107.58	109.11	115.16	109.95	103.13	101.54	103.38	107	103.7	113.42	119.11	112.48	105.58	104.6	107.18	110.48	105.22	103.08	100.58	103.02	102.78	105.74	110.05	103.37	104.46	103.03	102.08	99.656	107.69	106.82	107.26	113.87	102.95	98.72	103.44	102.35	100.3	104.33	111.15	104.32	109.67	106.28	109.63	105.14
112	97.351	105.77	102.95	103.58	108.2	94.543	108.4	104.69	105.28	101.66	98.646	105.21	101.7	96.086	109.1	104.92	102.7	104.95	107.91	104.06	105.33	107.86	109.76	99.256	107.12	107.52	104.08	109.74	97.94	108.33	106.05	108.99	102.46	115.85	109.93	105.58	102.27	115.52	108.39	100.03	92.484	107.03	107.62	109.3	105.42	117.21	100.2	112.12	98.952
104.56	99.544	106.91	101.27	101.33	98.214	110.29	103.38	108.17	106.29	103.03	100.06	107.63	103.49	102.9	101.42	102.91	103.48	110.74	105.28	107.3	104.7	98.257	106.28	95.963	104.72	100.4	105.35	101.04	103.59	112.71	96.488	101.02	106.95	104.09	110.58	105.91	111.28	104.33	110.5	96.275	108.21	106.83	103.39	114.5	96.452	115.13	111.16	117.47	115.03
112.44	113.75	114.09	108.53	98.385	106.29	102.9	109.03	117.53	105.97	117.14	109.48	113.56	117.11	108.03	112.56	113.08	100.13	106.8	112.99	118.37	114.93	114.31	111.21	112.54	114.07	107.28	109.36	107.78	115.26	111.45	117.3	111.13	111.43	110.09	105.91	115.88	110.59	119.72	111.71	119.08	108.86	112.73	119.1	107.25	119.02	106.94	105.84	109.99	114.42
100.82	115.91	101.56	103.4	104.33	105.41	95.55	106.06	105.87	102.27	90.565	103.77	100.62	102.79	106.11	97.899	107.47	102.5	104.72	112.73	106.45	97.278	106.21	107.93	102.37	104.27	103.86	106.45	107.34	111.91	106.8	101.94	105.77	104.73	110.85	115.35	102.95	108.98	99.639	97.317	110.04	110.33	109.15	102.65	113.76	105.54	104.6	111.4	106.93	96.546
108.83	118.14	104.14	104.16	104.07	104.82	110.37	108.48	106.08	96.861	103.36	111.19	111.29	103.83	108.25	95.285	104.67	114.79	114.39	106.34	100.36	107.72	98.759	112.9	102	106.43	100.35	106.61	104.87	109.55	104.11	110.82	96.6	104.47	103.13	101.76	101.12	108.1	106.86	104.41	106.88	106.92	98.297	104.63	106.13	110.02	113.77	106.99	114.19	108.6
103.35	114.54	109.03	94.482	101.44	100.78	111.6	107.75	109.56	110.73	108.6	103.56	110.63	94.894	107.98	112.38	109.51	113.01	100.91	103.18	109.16	105.46	97.235	104.76	104.35	103.02	105.22	107.38	108.95	117.89	106.37	104.44	103.53	113.79	104.26	107.13	109.36	99.45	103.56	107.98	114.65	105.03	110.42	107.18	102.35	107.75	99.897	112.42	114.76	107.85
113.77	114.41	116.74	115.12	122.7	121.09	102.4	112.7	115.84	115.31	105.88	107.92	109.7	100.42	103.35	111.1	110.72	110.58	108.79	109.87	106.12	110.56	112.28	119.11	116.38	109.5	110.41	112.22	122.14	105.27	111.61	116.81	113.77	116.34	116.73	111.43	106.97	113.64	114.43	117.52	101.27	111.59	113.41	106.6	116.8	105.97	120.51	119.38	119.97	111.55
102.94	103.57	101.06	105.51	112.9	102.21	105.65	92.543	110.39	119.45	95.35	100.68	102.66	114.3	110.81	107.79	103.87	113.47	109.15	106.59	105.07	108.52	103.53	105.92	104.71	96.008	105.02	110.74	101.78	104.56	106.69	92.817	112.84	107.1	111.98	110.81	103.44	97.041	98.965	108.72	100.93	104.62	102.49	103.29	108.48	97.725	107.33	121.16	99.542	106.27
112.68	107.91	111.05	101.69	104.47	103.01	110.62	99.795	101.35	99.485	107.98	106.32	100.9	105.35	108.79	101.5	107.23	105.68	112.1	107.72	107.5	108.21	105.54	100.9	97.196	108.68	118.43	115	110.17	113.2	112.13	102.24	104.73	98.964	105.57	109.78	105.57	104.25	108.51	106.19	108.03	100.52	109.2	98.724	101.28	100.18	109.55	108.05	106.88	110.56
109.22	109.36	113.02	114.51	120.46	112.61	116.48	107.85	109.04	106.44	110.32	101.17	111.12	114.18	116.78	119.73	102.43	101.82	113.51	108.66	113.48	111.62	109.28	109.15	117.88	111.17	111.96	109.83	104.97	110.1	105.14	109.03	104.13	114.34	104.69	114.25	112.29	106.65	115.57	105.81	115.21	112.81	110.15	102.99	102.11	115.85	100.64	110.78	107.91	115.17
101.97	106.6	105.28	96.51	96.398	103.91	110.91	108.83	108.37	105.45	104.47	110.44	101.71	98.407	108.12	104.36	113.53	103.49	104.19	107.96	100.19	100.83	105.95	98.542	100.64	108.02	100.48	107.2	100.01	109.42	106	104.62	102.23	100.84	97.841	100.48	105.75	105.91	96.781	104.56	96.774	100.26	109.3	102.06	105.46	104.1	102.23	97.584	108.08	107.12
119.5	104.08	110.53	112.88	114.09	112.99	107.38	117.16	108.06	112.96	103.92	106.65	111.26	111.13	116.57	114.25	106.82	108.88	107.78	96.988	114.33	113.98	104.71	101.6	120.53	109.81	108.19	106.67	113.06	107.81	111.24	104.27	112.69	105.46	112.35	105.88	111.16	116.97	119.52	116.3	114.7	105.33	110.08	106.56	115.78	113.68	112.24	121.05	120.21	113.41
106.94	107.6	110.69	102.04	109.91	106.35	103.17	107.25	107.77	99.572	114.5	106.48	113.35	102.43	107.73	105.03	101.59	112.27	110.11	109.46	109.8	105.16	111.03	107.6	100.93	106.88	105.04	110.41	99.683	114.96	114.71	98.85	111.62	105.64	103.73	101.3	102.15	105.04	107.26	99.227	107.69	112.56	96.877	101.71	98.887	102.53	111.08	101.84	102.03	114.93
104.9	107.1	106.44	100.09	104.08	95.98	99.338	99.302	101.12	106.99	100.57	94.521	94.753	106.07	100.58	107.59	108.44	99.671	106.46	98.232	106.33	92.235	94.372	117.51	98.083	98.359	102.33	98.44	105.4	96.84	100.36	110.72	104.29	102.68	102.33	105.18	112.16	101.25	105.38	107.99	101.73	112.94	107.57	105.17	111.03	108.61	109.25	102.95	107.02	114.02
117.42	118.63	118.7	117.46	118.84	112.86	107.92	114.39	112.64	108.73	117.94	115.99	116.2	110.18	113.71	116.05	118.27	118.12	119.4	112	109.27	111.86	111.24	118.77	123.3	116.49	119.5	119.96	114.61	117.53	106.13	110.37	113.74	115.4	118.96	114.16	109.08	114.25	120.67	108.14	114.26	113.1	120.58	123.85	121.6	116.86	114.71	124.08	112.32	120.33
99.734	107.42	105.02	110.41	108.76	105	110.94	106.4	111.4	101.54	107.69	101.14	102.84	101.65	102.41	100.13	109.58	101.65	106.5	107.62	107.12	106.89	101.47	99.776	105.06	101.03	109.25	104.75	104.44	95.919	103.92	109.06	109.36	99.201	100.1	111.17	106.81	101.84	103.4	104.08	111.94	103.6	102.41	100.17	108.18	110.96	97.298	105.02	95.259	105.5
102.92	100.32	103.67	110.57	105.42	108.83	106.01	111.47	98.011	107.25	106.66	109.97	100.85	105.76	98.945	108.42	105.61	106.42	106.63	99.579	108.97	101.24	104.55	96.509	104.4	100.36	102.35	99.35	101.2	116.97	99.64	104.89	107.25	104.78	107.95	104.87	97.505	98.859	107.91	117.42	104.27	105.63	102.94	105.14	110.99	109.75	101.74	106.06	110.06	110.24
123.84	108.96	112.69	115.84	110.25	118.34	107.96	104.05	100.95	123.1	106.21	121.16	113.29	111.55	107.94	122.55	118.2	109.29	109.27	106.22	109.93	119.71	107.8	111.27	108.54	110.73	114.98	118.7	113.17	112.02	116.18	109.62	116.31	113.49	115.49	112.72	115.8	114.68	120.17	113.42	106.96	109.71	114.69	104.92	117.85	111.55	112.91	109.08	118.32	106.36
107.16	110.71	107.79	105.1	113.11	108.47	98.94	102.98	104.05	109.08	105.15	101.51	114.05	100.8	110.45	114.5	102.94	97.568	109.81	106.6	106.54	97.317	101.1	104.15	105.64	118.94	106.1	101.54	101.22	103.89	112.25	103.22	112.44	98.419	114.57	106.62	105.77	113.38	105.2	105.31	112.89	103.63	112.6	106.29	104.69	109.92	101.49	112.15	108.67	104.83
102.6	111.9	116.78	116.52	108.6	114.18	103.62	103.03	113.85	112.18	113.68	118.56	105.52	107.62	110.33	111.65	108.9	110.44	115.26	111.46	110.22	119.63	115.33	106.38	106.84	112.14	111.09	117.41	113.83	109.18	95.814	109.33	110.4	111.12	111.86	107.07	106.24	117.93	116.11	110.32	115.94	113.78	112.93	116.62	115.89	109.45	110.49	117.1	109.27	108.62
99.31	100.1	111.63	105.05	106.38	103.09	113.6	95.22	110.32	108.55	104.46	110.76	99.093	101.76	106.59	109.15	100.48	103.39	98.951	98.21	102.08	101.48	110.52	105.98	112.81	98.948	96.702	102.09	105.93	100.96	112.86	103.21	105.63	102.2	108.28	101.28	112.45	117.27	94.679	106.95	99.919	111.04	110.9	103.05	100.97	107.3	105.38	110.23	105.46	105.27
102.75	111.03	110.64	105.85	112.73	107.95	106.57	107.18	101.9	115.91	103.92	103.66	101.11	106.72	109.2	110.23	101.84	113.66	96.675	111.65	107.94	106.99	107.91	111.77	104.45	106.25	105.78	104.85	101.43	109.93	107.88	110.18	107.73	106.25	100.51	110.4	101.15	112.77	97.827	103.82	107.01	99.375	111.14	110.5	110.1	106.52	104.3	109.97	106.32	113.97
111.78	97.604	103.03	110.14	111.53	108	112.27	105.13	113.81	111.37	104.09	118.18	104.61	103.04	106.26	110.11	111.72	105.16	102.4	104.85	95.893	100.62	112.24	108.35	103.62	98.156	117	107.33	104.21	98.338	100.03	103.46	98.675	107.43	99.312	106.29	104.32	98.598	105.94	103.39	104.76	97.025	106.77	105.12	100.98	108	115.44	100.46	99.703	105.13
106.25	108.37	100.76	108.98	103.16	108.6	107.06	109.72	100.04	103.9	110.57	97.485	103.32	101.66	103.57	105.52	106.18	108.67	100.9	105.91	108.5	103.5	111.89	108.51	107.22	105.09	109.09	113.21	106.8	107.85	108.82	104.74	97.839	101.59	97.989	108.7	114.31	109.49	103.34	110.83	97.194	108.47	106.3	101.31	111.28	112.62	107.55	106.51	98.338	112.41
99.544	98.179	96.242	96.421	105.4	95.322	105.92	96.948	104.44	103.29	101.41	98.289	103.8	96.293	96.767	97.166	100.09	94.545	105.43	104.24	95.606	99.562	106.75	104.21	102.04	97.512	102	100.09	104.35	99.39	102.3	101.3	98.892	100.5	102.77	98.644	100.24	107.14	100.67	115.37	101.15	104.6	88.361	105.01	106.64	101.76	98.45	98.747	100.56	106.05
112.53	99.521	105.4	98.503	98.626	108.62	103.48	103.74	106.78	109.13	107.23	94.153	106.57	102.18	111.27	105.19	106.67	107.29	98.403	94.31	100.68	109.02	106.08	106.37	104.3	105.4	110.83	110.35	117.56	109.73	103.52	109.17	110.06	108.94	113.83	116.2	109.14	104.68	94.308	103.16	103.94	104.26	101.77	109.56	103.05	109.23	103.65	92.436	107.44	103.33
111.8	117.3	120.31	118.69	113.31	107.16	105.86	108.25	109.07	113.93	101.15	106.7	103.61	120.24	111.97	116.35	110.21	110.05	96.062	111.97	110	109.34	109.85	112.24	102.94	109.22	109.97	107.86	106.13	111.57	108.87	111.28	113.39	111.38	102.09	116.77	109.92	118.81	105.49	109.55	107.27	116.78	102.54	107.05	109.67	109.57	108.37	109.19	113.09	116.6
107.52	104.91	105.67	108.07	100.37	115.17	115.38	108.35	113.27	99.798	103.47	103.52	101.02	120.52	113.64	103.96	108.51	105.59	103.8	110.91	111.56	111.94	116.24	108.1	104.94	113.72	105.44	101.2	103.31	111.46	114.49	100.51	106.38	108.38	103.09	102.68	109.37	108.45	109	107.66	112.93	110.62	121	106.45	106.23	124.15	110.95	114.19	105.72	104.09
108.39	115.16	100.78	104.52	111.46	108.74	112.42	108.15	111.92	105.44	111.59	107.92	104.8	117.19	119.48	115.91	109.29	106.73	111.1	110.55	105.09	107.71	122.11	113.02	111.85	109.33	115.26	118.69	113.47	116.81	117.81	115.26	112.83	109.2	112.36	120.14	107.03	107.78	109.25	116.43	96.822	112.24	110.69	113.02	103.22	113.46	111.68	108.79	109.7	109.86
103.99	112.53	103.81	109.05	115.65	104.41	106.91	106.52	105.98	105.38	100.81	104.89	94.992	103.82	109.95	100.93	103.5	100.72	108.37	103.55	99.686	109.66	108.31	97.546	109.12	112	109.79	98.855	97.165	99.975	93.702	103.73	96.931	104.44	105.06	115.37	106.46	106.49	109.6	105.8	104.3	107.74	109.27	111.12	109.98	105.29	105	101.15	100.42	114.62
112.48	101.79	110.6	107.35	112.59	102.6	112.67	106.87	100.94	112.75	103.45	111.29	110.13	107.51	97.803	110.87	100.22	98.99	104.33	106.72	102.92	104.53	98.507	108.06	102.22	109.73	106	103.95	112.69	111.79	96.288	105.19	111.28	101.8	112.66	97.49	112.52	106.52	104.09	105.38	102.15	99.64	108.09	102.38	93.132	111.82	106.67	112.12	112.47	107.62
112.23	110.2	114.18	103.82	113.81	104.29	111.69	114.05	113.77	117.25	109.55	105.29	120.48	105.13	101.54	107.45	110.96	115.56	116.24	113.26	109.27	113.04	109.43	107.22	112.42	109.7	104.91	113.52	101.75	116.98	117.1	113.27	111.06	106.47	115.13	98.912	102.77	104.27	117.73	104.6	114.9	109.07	115.72	102.9	110.26	108.05	108.64	105.16	110.89	99.678
104.02	101.06	108.89	100.58	110.45	90.417	105.29	113.29	114.61	110.03	108.38	108.44	103.14	104.91	108.62	108.03	99.89	101.65	102.58	102.59	103.84	106.52	106.26	110.78	96.902	115.65	99.267	106.32	105.38	110.15	94.52	109.22	100.71	106.84	103.38	106.24	99.143	109.03	96.644	99.399	95.159	102.69	107.17	109.55	101.85	105.03	108.57	100.27	105.01	107.81
113.17	100.23	107.24	101.2	97.567	107.12	112.52	99.011	100.5	103.45	103.78	109.75	102.75	104.53	100.89	107.11	105.97	105.67	106.81	107.57	107.21	110.1	100.85	102.29	113.94	108.16	103.51	90.283	105.39	109.41	96.045	103.01	104.44	106.93	96.76	109.11	103.58	112.26	105.36	100.28	110.06	104.61	96.308	102.99	105.45	100.28	98.362	102.88	108.07	104.66
102.66	108.43	102.35	99.735	112.86	111.54	108.96	112.76	106.95	95.952	104.21	114.12	100.78	98.692	110.03	102.82	109.18	106.26	92.498	104.94	102.61	105.89	103.48	114.74	107.32	112.87	105.36	113.86	98.982	103.94	104.37	103.84	106.4	109.81	100.95	100.69	104.97	105.13	95.299	98.517	104.89	97.46	103.07	109.86	107.98	104.48	101.42	115.82	99.747	102.63
101.71	93.196	99.385	96.404	105.16	97.453	107.37	92.349	106.85	101.6	89.316	104.92	104.75	102.71	94.672	95.738	99.942	101.58	98.55	97.833	99.227	95.525	98.202	108.19	104.55	102.88	102.53	92.764	90.977	103.01	102.7	99.318	97.711	104.02	97.695	105.31	102.88	105.07	101.82	102.84	95.881	96.651	104.44	110.54	101.59	100.16	97.583	103.15	106.13	98.079
106.23	93.642	109.92	107.38	106.29	102.18	98.557	112.46	100.71	100.66	106.49	107.46	98.593	103.27	104.91	115.45	105.88	113.16	96.172	103.43	112	108.64	106.89	112.57	106.76	107.01	108.77	104.5	102.41	108.62	106.02	97.981	104.01	109.2	107.75	108.87	106.8	99.145	104.09	106.96	109.1	113.4	107.7	111.46	105.82	102.6	108.86	109.16	103.29	105.28
116.14	104.58	108.46	103.5	109.48	92.892	100.42	100.72	104.67	111.97	97.041	111.63	106.38	98.805	105.81	104.73	105.55	104.85	108.76	103.26	104.77	110.24	104.89	102.59	109.98	105.9	103.31	98.951	102.77	102.45	107.91	108.13	105.94	109.25	108.94	109.9	110.16	106.96	97.451	104.91	109.14	100.73	103.62	104.58	101.06	112.82	100.09	100.69	106.08	104.91
108.45	104.78	105.75	101.7	101.7	106.78	123.46	103.53	103.84	116.3	105.05	106.92	108.5	102.8	110.59	110.31	103.01	101.69	106.64	116.14	109.37	105.76	98.646	105.86	103.19	99.397	109.73	110.01	109.32	106.79	107.12	117.03	108.82	102.7	103.53	109.72	102.79	105.42	99.116	101.18	113.76	95.908	109.53	108.4	105.91	106.3	107.44	109.79	103.19	108.73
104.58	102.13	104.17	98.259	103.57	100.95	99.539	102.06	98.898	111.97	104.92	103.54	102.88	92.86	105.11	99.844	105.29	107.58	108.01	97.862	107.81	100.35	95.806	104.9	97.182	98.982	88.531	103.16	104.06	102.62	93.882	101.6	97.315	103.54	100.44	107.39	105.55	103.43	96.667	107.34	108.82	101.61	99.241	99.331	101.7	102.14	96.264	106.05	102.06	101.24
99.385	92.125	102.06	98.315	102.53	105.98	100.69	102.26	106.67	99.087	104.36	86.09	101.35	98.122	104.22	97.769	102.93	101.36	102.8	100.97	106.66	104.01	98.271	100.02	102.31	109.03	100.14	105.82	103.87	101.71	98.646	95.275	96.379	96.693	96.833	103.95	93.635	99.189	96.148	92.073	110.5	93.458	100.79	95.686	96.915	104.03	98.015	96.099	103.71	101.41
112.58	111.11	113.34	117.47	109.74	106.71	109.57	123.5	107.37	112.66	116	102.25	111.63	113.38	106.51	116.5	116.27	111.37	109.87	106.86	116.2	112.01	114.25	112.56	109.47	111.21	112.3	105.49	116.52	111.88	112.03	101.7	112.36	108.55	108.49	107.89	115.33	111.04	109.81	109.02	117.47	107.02	115.56	111.67	111.76	112.45	125.1	104.85	110.6	110.41
104.78	101.76	109.33	100.5	109.57	101.31	103.67	110.07	106.33	102.88	98.238	101.53	106.25	97.456	103.8	94.269	116.75	100.88	110.51	106.29	103.11	114.85	107.91	114.45	100.57	110.01	109.55	100.4	108.32	100.64	106.23	105.26	96.755	113.13	108.94	106.19	110.89	107.33	105.85	95.337	98.578	107.65	109.15	99.499	109.94	97.563	106.51	99.348	110.63	96.33
100.1	95.105	97.746	98.585	104.34	105.57	107.5	99.86	92.088	95.598	102.2	112.03	96.444	104.99	101.95	104.02	107.55	95.3	96.969	93.407	108.33	107.42	101.99	103.08	104.99	94.92	100.27	96.31	97.596	97.06	101.61	104.1	98.212	92.393	105.6	95.989	95.838	105.37	100.46	106.93	100.97	107.17	99.97	104.95	100.73	101.08	99.594	97.373	95.25	97.596
114.98	111.36	126.09	118.24	130.06	114.6	122.77	118.65	114.78	117.98	127.07	125.84	114.26	127.82	121.96	114.59	122.9	107.61	115.64	129.86	124.25	119.08	120.37	114.62	120.26	116.94	123.07	114.05	124.88	112.31	113.98	110.98	120.68	115.18	117.17	115.1	118.35	118.36	121.25	122.27	113.19	105.98	109.87	118.93	122.24	110.79	124.48	116.09	114.81	123.52
121.04	98.071	113.13	104.67	114.81	109.55	109.94	113.15	115.68	101.98	110.43	116.26	101.3	110.43	119.88	115.18	113.23	121.07	120.19	112.23	104.79	117.17	111.81	125.18	116.35	114.73	114.39	111.97	115.85	108.75	105.55	109.75	109.61	117.2	116.18	115.82	109.58	117.91	115.47	114.67	113.91	109.96	114.13	112.75	116.39	110.13	117.41	109.41	118.3	116.87
100.6	105.45	116.18	109.13	115.03	113.41	109.77	121.36	114.97	103.29	105.71	108.35	103.14	111.5	117.16	106.13	118.55	113.19	104.8	116.06	117.49	114.97	115.68	116.92	113.14	114.43	116.67	119.12	103.13	108.94	104.06	112.77	113.29	114.02	111.36	112.2	111.6	111.52	105.1	115.41	110.06	106.93	106.04	112.9	119.18	105.29	111.49	106.56	109.59	103.31
112.36	113.48	101.67	106.03	104.96	105.63	104.81	101.86	112.79	97.981	113.36	100.06	102.54	97.465	99.863	111.07	104.87	104.12	110.35	105.37	103.52	105.28	111.2	114.12	100.44	112.45	106.23	99.643	100.31	101.33	103.8	108.35	105.75	100.86	98.562	114.41	108.62	103.45	99.745	108.19	100.78	105.25	110.08	104.41	108.95	107.98	115.59	108.59	111.94	100.92
113.42	120.42	109.91	121.18	108.37	98.701	118	115.78	114.36	107.64	105.65	117.21	113.13	108.53	106.24	112.4	99.313	110.72	116.82	114.66	119.67	114.78	112.74	114.91	111.42	118.23	109.54	109.24	112.79	114.97	110.92	117.37	111.85	112.22	106.78	108.17	116.21	110.47	113.18	112.53	102.89	117.12	111.63	116.58	109.88	111.52	117.36	106.8	120.58	108.13
96.266	111.61	114.61	101.15	105.63	111.65	109.03	104.88	104.83	108.12	100.74	105.67	103.88	104.9	105.36	112.2	110.95	108.13	106.94	110.13	109.31	101.09	100.77	106.51	98.702	105.97	104.7	104.65	109.61	101.16	97.68	110.46	107.93	111.52	109.19	106.41	104.57	106.05	107.02	101.17	113.68	100.43	101.87	104.98	110.44	110.79	106.93	103.14	102.37	103.73
112.14	101.32	115.9	101.82	100.56	112.77	111.65	100.25	96.604	100.59	107.54	109.74	107.45	100.3	109.36	104.63	104.03	112.24	102.5	109.08	99.512	107.9	106.94	114.03	101.89	110.85	108.61	93.414	112.58	100.4	119.84	110.31	110.85	110.58	107.44	95.836	108.21	92.524	106.03	110.34	102.54	108.29	110.21	113.59	120.31	110.09	115.09	109.53	105.01	103.98
100.54	112.14	111.12	107.99	111.64	102.53	108.97	102.68	105.78	107.99	105.27	112.95	109.36	107.29	108.57	99.767	104.68	108.8	106.84	103.42	110.12	103.64	102.18	100.55	108.24	100.15	113.59	106.29	111.67	113.43	109.03	101.87	94.927	106.98	105.84	109.71	97.453	111.39	110.86	113.33	113.32	109.21	95.703	104.61	97.502	104.67	98.874	107.72	112.25	109.58
113.9	114.03	104.36	119.27	115.45	108.31	115.91	108.43	126.25	118.58	121.67	116.08	118.05	114.78	119.21	111.92	112.46	118.24	108.79	123.78	121	119.14	117.24	113.42	117.41	114.1	114.98	112.17	119.57	119.54	113.19	110.44	123.18	116.48	114.28	115.72	117.23	116.38	115.52	117.51	109.5	107.24	112.28	118.34	115.51	116.74	111.28	119.53	107.34	119.16
96.012	90.227	103.65	97.898	104.51	91.975	90.019	102.14	102.51	96.664	94.355	95.615	95.945	104.57	97.365	111.73	100.73	103.72	94.063	101.07	95.553	103.69	99.439	98.42	108.42	108.93	102.22	99.46	107.44	98.512	97.925	101.89	108.84	95.276	95.182	100.79	96.863	100.23	109.12	102.23	103.69	95.11	97.695	105.88	90.008	99.916	92.96	102.78	97.498	93.965
112.31	97.368	101.33	105.56	115.51	105.59	114.74	105.79	102.55	103.88	101.7	106.99	115.36	109.03	100.94	107.64	108.2	105.53	105.57	105.63	107.34	101.02	107.64	104.87	115.25	114.08	111.62	101.39	105.92	106.24	108.98	105.15	101.55	102.58	98.233	105.31	111.01	107.6	101.37	103.54	106.28	104.37	107.55	102.67	98.842	110	114.92	107.34	99.904	117.53
96.769	96.76	106.12	100.74	105.43	105.96	106.66	93.241	102.5	108.76	93.445	106.02	94.111	101.05	103.51	96.086	106.06	97.618	106.54	100.04	100.53	105.65	104.55	104.31	102.69	97.149	109.39	94.818	96.786	100.91	95.854	100.72	98.437	104.12	104.52	95.653	107.83	95.116	101.49	101.26	101.68	98.09	95.727	102.28	102.93	97.314	97.867	100.71	105.4	99.375
116.11	112.78	115.54	109.53	113.04	108.58	106.92	103.82	99.674	115.61	106.23	110.3	100.54	103.93	109.43	112.29	109.81	115.36	112.77	118.2	110.03	111.99	114.83	108.54	109.39	111.26	112.06	107.95	109.24	114.22	110.5	112.77	119.3	105.21	124.74	110.74	111.1	111.65	109.51	110.97	112.35	105.81	111.15	119.09	113.83	106.43	107.83	105.47	115.51	111.27
115.06	110.76	108.78	114.39	100.32	113.5	108.22	115.2	117.97	114.91	115.22	108.73	112.42	106.22	106.65	107.22	105.79	113.05	113.93	104.77	102.29	107.86	109.64	108.6	117.99	117.6	115.04	111.58	120.97	107.35	111.14	119.83	115.94	103.16	109.58	121.23	109.82	112.98	104.26	107.51	107.56	106.33	98.371	108.59	107.56	99.337	103.73	113.13	107.98	109.36
112.19	116.03	111.22	119.95	113.46	116.74	109.29	110.59	109.26	114.39	116.1	112.64	107.92	103.89	113.72	114.67	112.69	118.99	116.22	103.26	110.77	111.99	115.53	114.25	109.68	108.92	112.53	101.74	114.39	103.66	108.1	114.02	113.49	108.75	110.89	112.06	119.61	109.08	112.23	117.57	109.97	104.18	111.74	115.21	116.41	113.98	110.27	114.03	117.3	102.35
105.02	107.72	106.35	106.92	108.13	108.21	109.77	102.1	104.02	116.82	100.39	112.49	102.39	111.72	100.83	102.28	99.395	112.49	103.83	99.159	104.66	119.35	110.42	103.7	114.25	106.39	96.618	113.05	103.6	103.79	110.46	108.53	109.37	104.68	102.14	103.38	106.78	97.417	108.28	108.4	110.46	103.19	99.715	99.991	106.85	107.55	105.12	106.02	109.58	102.41
111.07	103.86	103.44	109.09	101.44	101.65	112.36	105.16	100.82	106.46	103.03	105.32	106.58	102.66	94.426	107.12	96.633	112.65	110.84	110.91	101.77	101.09	114.93	120.19	104.04	113.51	101.99	105.97	98.972	97.244	112.2	109.8	108.43	103.87	106.02	104.66	107.49	117.16	103.43	99.038	102.76	99.467	104.49	98.91	105.35	104.78	98.636	99.951	105.89	102.14
109.63	110.13	112.38	104.52	119.24	111.71	106.6	108.69	114.08	116.85	110.27	111.21	108.42	105.59	117.59	107.84	109.87	108.09	109.06	114.75	96.253	108.91	105.99	104.72	109.74	114.44	113.45	105.65	106.87	115.87	109.31	110.68	101.62	107.79	112.65	106.26	107.35	107.38	112.13	116.01	100.92	104.46	100.9	112.53	108.07	115.17	109.4	110.92	111.84	113.5
97.744	95.52	105.35	104.19	103.09	105.65	95.154	96.76	95.191	98.896	104.66	102.88	94.208	98.249	106.62	101.99	104.45	101.53	106.61	104.29	100.58	95.987	95.847	98.177	102.4	101.84	97.702	92.54	97.863	104.24	106.97	99.706	104.04	103.09	89.014	98.298	94.387	103.76	90.879	110.81	101.21	109.58	103.54	93.205	103.16	110.05	98.901	100.72	92.092	102.5
106.22	91.729	102.59	112.07	109.85	102.98	104.46	106.63	105.9	100.84	100.96	101.3	108.3	104.66	109.12	98.21	100.82	103.15	109.3	101.51	105.39	109.99	102	104.2	102.25	103.43	106.59	105.83	102.13	97.583	106.83	109.74	111.79	108.79	108.65	98.483	107.35	111.41	106.88	102.17	104.82	114.77	100.12	106.9	110.62	110.35	109.02	109.08	108.42	100.3
106.63	106.1	109.48	104.66	104	101.34	103.16	112.22	102.82	100.43	104.69	107.25	97.338	106.57	101.09	106.34	91.728	108.04	114.85	101.18	104.74	104.33	111.39	110.33	103.15	111.29	104.11	105.51	103	103.5	109.2	100.94	104.71	108.44	110.47	107.16	109.38	111.84	106.51	108.21	111.62	112.04	104.91	110.5	102.39	112.85	106.43	106.21	109.57	106.14
105.19	108.99	104.88	104.35	97.97	94.892	105.43	103.66	112.66	109.24	108.39	108.63	113.56	100.91	109.03	98.624	101.31	104.17	95.814	112.95	101.14	95.924	100.84	112.23	107.73	104.84	96.127	115.07	107.51	106.56	98.265	96.34	112.69	115.85	110.32	98.135	105.61	113.47	110.49	108.54	107.29	98.25	102.5	112.56	104.63	110.79	108.48	106.92	102.44	105.25
108.35	107.5	93.601	105.28	110.28	98.879	113.01	101.16	104.61	107.73	103.99	114.88	105.24	103.25	108.62	105.57	100.93	110.23	111.13	95.282	104.48	105.7	109.21	105.09	103.51	106.76	111.96	109.28	92.957	100.79	109.04	102.67	105.44	102.94	114.56	115.89	106.97	106.3	110.77	107.2	97.464	112.9	105.19	113.3	112.44	100.27	102.22	104.7	109.37	102.3
94.636	105.25	112.55	107.25	107.49	93.99	102.15	109.73	105.88	101.28	100.25	106.74	103.43	106.51	105.81	98.218	108.24	113.23	100.39	99.309	98.163	107.03	102.08	100.98	103	109.1	106.44	106.4	115.15	99.622	100.02	107.82	106.71	99.458	97.401	103.84	110.78	111.35	112.19	105.95	111.18	107.7	103.48	104.63	105.62	112.83	107.38	109.42	107.02	110.77
107.26	107.64	103.78	105.41	106.7	95.523	112.21	108.64	109.16	113.04	99.43	103.13	110.19	117.82	109.28	103.99	107.18	112.32	104.13	108.46	109.82	109.23	96.377	105.03	108.72	99.497	102.24	105.02	112.98	99.79	99.543	100.33	108.54	103.4	114.62	97.768	103.41	108.59	102.13	96.048	100.45	110.29	100.98	111.91	107.99	108.88	104.63	106.42	104.11	100.24
107.97	109.34	113.75	115.04	113.03	113.18	107.64	105.07	110.3	108.73	118.46	112.1	109.66	113.44	108.57	115.5	100.57	116.26	124.18	111.73	111.88	114.45	109.21	106.98	110.4	112.59	114.48	109.81	108.96	112.18	103.16	116.21	101.19	109.41	114.11	106.22	119.03	113.51	111.14	103.94	115.47	106.35	108.51	113.46	116.14	108.76	106.82	121.42	106.72	111.85
103.05	98.177	101.48	94.213	100.33	100.74	104.41	102.29	110.01	102.75	98.722	93.954	108.19	91.636	93.101	98.386	95.125	104.58	95.983	109.69	99.004	103.37	109.17	105.65	97.922	100.65	104.25	103.61	99.079	105.14	91.831	104	99.524	102.21	96.577	103.69	100.68	104.61	99.432	105.37	101.25	92.776	99.966	104.82	99.062	99.982	102.71	107.52	105.89	101.16
112.87	107.45	106.82	108.2	104.27	104.43	107.75	99.403	110.78	112.1	101.48	108.3	99.24	103.44	105.09	101.85	99.541	102.06	101.23	112.31	107.83	110.22	111.09	104.13	110.4	107.87	115.54	98.139	107.99	106.29	106.22	110.79	96.782	100.76	102.66	107.04	101.37	108.43	103.95	108.7	100.37	104.37	100.14	107.98	107	110.9	107.74	107.27	112.65	101.81
107.73	105.64	105.88	96.235	101.34	103.33	103.88	103.69	104.41	98.613	101.07	103.95	106.04	112.07	107.82	108.19	101.52	106.68	105.25	104.77	100.54	92.301	109.55	107.17	108.84	103.08	101.34	107.57	97.887	105.41	101.97	95.842	111.18	106	101.76	101.02	101.94	108.06	107.75	98.687	99.147	106.04	110.75	110.07	97.692	104.35	100.57	101.09	106.58	95.479
105.59	97.173	111.46	107.69	101.21	104.56	111.42	107.24	113.22	97.567	112.42	96.806	106.79	117.22	107.64	107.63	104.86	107.32	100.72	103.31	105.22	107.16	103.79	105.84	103.23	111.68	104.6	111.09	106.28	107.69	102.63	107.64	106.56	114.4	97.523	104.15	108.74	101.57	104.51	102.8	108	108.96	104.24	104.91	113.45	100.11	101.1	104.68	112.27	101.36
114.05	109.43	104.8	102.5	102.69	110.94	100.57	101.96	99.725	99.705	99.319	106.73	95.813	109.44	111.72	105.99	99.165	106.16	106.23	106.62	99.488	110.06	109.6	103.15	107.17	97.223	99.905	103.21	107.52	97.693	110.17	107.91	104.64	102.78	107.97	104.01	104.61	93.096	109.6	103.84	99.153	117.22	98.969	111	107.32	105.9	106.65	106.95	111.4	103.58
109.08	110.84	110.5	115.79	114.54	112.53	111.91	111.98	104.32	111.55	116.02	116.35	114.83	116.5	109.8	114.33	112.71	115.05	119.66	113.86	110.95	110.15	116.78	115.54	105.02	108.38	110.76	107.55	111.96	108.61	111.01	106.92	115.81	116.07	110.85	118.83	109.97	112.73	111.69	109.64	106.68	122.34	101.55	119.4	117.43	113.22	119.45	108.66	109.2	116.85
116.87	115.97	117.74	107.99	112.25	106.51	110.49	110.79	117.14	115.32	101.01	110.58	111.24	100.15	113.22	114.72	115	113.54	111.75	120.01	115	102.3	112.81	107.34	106.7	103.97	109.72	112.98	120.38	103.44	112.24	120.35	112.92	110.85	113.53	105.59	105.86	109.75	117.08	108.53	107.97	101.21	112.92	115.78	105.63	109.26	106.81	112.22	101.86	114.02
97.834	99.606	105.33	107.29	99.978	102.7	90.755	102.2	117.56	92.196	106.35	100.93	83.782	104.89	99.712	100.25	103.64	107.53	103.37	107.31	103.22	99.737	101.69	100.15	106.23	114.49	96.988	101.96	98.298	101.49	95.863	99.351	103.38	100.52	96.029	95.571	103.92	108.53	101.64	100.77	95.229	105.38	93.532	100.92	99.859	89.868	100.93	99.304	101.24	88.856
103.01	98.067	101.85	108.81	104.56	111.09	105.7	107.45	110.88	111.84	98.6	111.95	108.72	103.65	106.05	108.05	101.06	108.42	103.48	104.89	104.01	111.68	105.15	95.165	99.239	110.44	102.62	107.98	103.24	100.16	108.85	97.58	109.33	104.75	111.18	113.57	107.55	112.12	105.62	116.63	98.125	108.38	102.43	110.96	99.555	101.23	101.07	108.32	103.66	100.24
107.16	107.82	110.23	108.87	106.98	109.02	105.17	109.25	112.93	111.9	107.73	115.07	110.09	103.79	128.29	106.26	107.4	117.14	115.26	115.37	102.4	103.42	114.4	111.64	103.28	117.49	121.96	108.35	109.12	117.97	117.94	108.18	115.19	110.56	102.52	101.94	111.67	109.43	106.25	115.85	112.1	111.64	108.02	103.69	112.78	112.95	107.53	114.32	106.83	110.65
118.07	106.65	110.67	115.29	115.17	105.41	112.58	113.59	109.2	111.11	117.79	111.24	113.54	107.86	111.57	112.38	115.86	112.81	102.37	117.58	119.43	114.52	113.31	118.08	108.88	109.7	109.22	108.76	108.94	114.34	115.24	116.31	116	110.69	112.23	111.58	120.91	102.91	117.7	114.3	111.82	115.81	109.84	113.32	117.09	120.36	113.71	114.16	115.6	112.5
115	107.44	101.86	101.77	103.36	112.65	106.88	107.52	98.409	105.83	102.91	100.63	107.18	108.39	103.49	106.31	102.75	102.7	109.85	107.9	106.91	106.55	104.58	103.49	107.07	102.03	111.16	103.09	103.38	107.6	104.27	108.55	92.477	105.25	102.15	108.1	114.15	103.4	102.82	106.6	104.34	100.1	104.37	99.076	105.23	105.84	101.2	108.47	107.81	110.48
105.06	94.507	104.48	100.53	109.31	108.68	115.9	105.96	111.02	103.75	101.16	104.09	99.448	106.69	100.12	97.477	101.1	103.79	115.24	101.78	99.97	107.94	106.91	100.59	109.65	113.52	111.64	109.95	100.74	104.1	105.26	105.33	102.59	99.613	108.44	97.635	107.19	106.36	105.39	102.8	103.34	110.15	101.37	101.51	103.51	109.6	104.96	96.157	99.696	111.48
119.18	121.45	114.08	111.89	125.25	111.94	117.05	117.23	118.72	111.86	116.72	113.45	114.92	117.62	119.69	114.2	114.39	113.39	123.62	116.25	116.29	116.83	125.96	118.92	117.98	113.5	115.48	121.04	120.32	117.31	102.93	112.09	117.18	113.89	123.68	116.53	118.15	103.75	125.96	121.58	109	116.71	124.12	123.36	115.71	121.22	123.09	115.86	128.32	118.26
97.658	110.94	119.58	105.76	115.74	112.89	107.6	111.95	112.17	112.8	108.21	108.52	111.55	112.3	102.85	109.05	118.54	116.51	117.32	117.81	108.3	116.34	109.54	104.87	102.06	120.36	109.24	115.32	106.88	108.78	115.78	110.2	109.21	109.39	110.81	106.79	117.09	107.99	108.01	107.8	119.58	104.78	114.82	106.06	110.06	112.26	113	112.75	112.81	107.8
105.82	99.4	102.03	106.31	104.55	104.06	101.26	112.35	105.37	110.31	99.585	108.35	104.55	112.62	108.33	110.3	105.66	113.44	108.38	98.789	103.08	103.67	97.393	102.1	97.923	100.63	107.84	111.66	107.2	98.014	111.35	102.16	101.37	107.74	117.21	110.93	104.01	106.32	107.67	102.31	105.45	103.05	111.49	116.15	93.448	104.35	110.48	104.29	106.86	108.26
124.55	110.49	121.56	121.74	125.22	111.86	113.75	109.98	118.21	106.72	118.31	110.88	115.53	117.49	119.59	110.63	114.32	117.29	112.1	118.01	115.7	117.41	110.29	126.27	121.4	113.66	120.61	113.01	112.22	116.45	120.01	120.51	116.35	129.26	115.67	123.09	105.77	113.09	114.48	120.93	119.33	121.16	119.92	122.84	114.17	122.8	114.95	115.79	118.58	118.4
112.8	108.83	117.39	111.77	114.23	113.89	104.11	106.67	104.96	113.48	109.67	108.99	119.56	102.91	110.35	108.58	98.434	111.55	112.67	104.53	112.39	115.05	108.87	115.35	117.8	116.23	115.38	117.46	113.69	112.11	107.23	103.59	111.02	118.58	110.46	112.27	107.66	111.59	110.9	116.55	110.72	109.59	108.36	103.79	111.17	118.04	109.66	113.63	110.45	110.47
104.75	102.93	100.57	104.19	103.63	100.36	107.35	108.73	105.7	107.78	109.5	103.84	111.14	103.31	98.617	99.294	109.39	103.07	106.6	108.22	104.13	102.89	106.08	102.53	104.58	103.88	99.678	106.21	100.74	109.57	99.45	97.651	100.13	105.23	105.51	108.67	104.12	103.23	101.96	103.64	108.41	106.51	111.99	103.62	104.84	108	104.84	104.13	97.592	106.25
106.21	108.38	112.14	114.7	105.93	105.75	111.82	114.78	114.7	107.93	112.48	111.71	112.23	113.28	111.27	114.42	112.49	113.33	105.72	114.65	113.76	124.35	105.96	110.96	117.17	115.67	113.6	108.55	117.57	101.82	110.82	108.52	104.41	110.78	122.67	115.59	110.56	110.05	114.19	108.84	106.64	108.31	109.89	110.88	110.02	112.61	116.07	111.93	114.52	111.05
108.36	109.05	110.28	107.31	107.33	106.14	107.45	105.62	111.61	116.15	100.45	98.896	115.49	109.23	100.53	113.27	122.34	106.62	105.76	105.58	111.29	111.54	110.79	117.2	106.13	121.74	112.29	102.85	114.13	115.54	116.45	103.73	108.36	104.84	107.27	110.22	109.85	112.56	104.46	96.381	109.26	109.24	104.85	112.82	107.3	105	100.58	107.74	111.95	111.28
111.51	114.57	116.74	101.42	110.39	118.9	112.49	105.56	115.48	112.3	112.6	109.13	111.43	110.61	111.89	114.34	116.57	111.41	108.42	108.35	113.79	118.37	105.78	111.12	111.25	112.45	106.78	111.82	108.15	115.37	116.33	111.25	116.68	112.25	117.4	114.79	109.87	114.84	116.2	112.88	110.8	115.57	108.69	115.18	106.31	111.25	113.69	117.95	114.02	113.26
113.19	111.28	108.59	108.6	104.51	113.06	103.2	108.74	104.45	108.62	98.782	108.65	105.08	99.621	101.41	108.01	103.16	108.33	112.05	109.35	99.142	111.84	104.89	108.84	95.582	108.21	101.96	103.53	107.21	110.86	108.44	103.56	117.18	96.579	106.83	107.18	102.05	103.27	105.44	105.04	108.22	104.18	107.74	109.13	109.11	109.79	112.61	105.81	105.08	108.3
116.76	116.13	109.43	104.89	113.21	108.43	105.16	102.49	107.91	104.19	118.8	105.97	104.49	102.75	106.11	106.91	112.28	105.03	114.4	104.01	104.42	98.54	104.51	114.2	109.74	118.92	110.3	110.49	108.32	102.93	99.003	103.28	105.45	117.68	101.45	104.24	104.31	106.29	99.714	109.31	112.25	105.09	109.13	108.3	108.26	99.345	110.09	110.49	105.25	115.4
99.393	93.333	102.07	96.852	98.641	93.372	103.36	90.522	95.876	100.73	92.437	104.2	97.605	99.239	107.13	103.93	90.52	95.303	106.46	105.08	95.393	105.64	104.27	97.007	103.08	101.03	101.53	93.115	100.19	104.89	95.229	103.53	103.87	100.38	98.147	101.42	100.77	101.27	95.391	94.974	97.653	100.33	99.05	101.12	99.771	101.68	90.433	96.059	105.18	98.418
105.36	106.19	113.31	119.95	106.63	114.97	107.93	110.48	106.29	111.13	110.25	112.85	108.94	114.25	108.04	108.51	111.56	114.66	107.72	117.18	112.14	113.01	110.57	112.31	115.13	103.79	102.27	100.84	122.58	114.3	107.75	123.15	110.49	112.5	110.27	107.24	112.5	123.03	118.79	117.81	105.96	114.11	108.24	111.71	123.1	108.63	102.75	107	113.36	112.14
97.491	104.76	111.94	104.03	104.38	99.194	97.734	100.93	101.72	110.25	113.46	106.69	103.12	102.43	103.81	103.32	107.25	116.73	110.66	105.51	106.76	105.09	102.78	105.49	105.26	101.81	104.47	108.41	101.31	99.947	98.661	100.63	101.12	105.12	110.01	105.93	104	107.63	110.45	101.91	107.93	104.7	107.73	98.303	116.11	110.32	110.74	101.86	105.77	103.26
98.797	107.91	101.78	107.93	108.72	106.79	105.86	103.49	110.97	103.46	110.63	101.18	112.43	111.43	102.12	104.17	108.17	106.81	106.86	105.11	110.47	107.99	95.945	108.94	111.15	102.03	98.763	103.36	113.87	99.702	113.22	106.3	108.32	113.22	104.54	115.86	98.273	102.95	99.06	105.25	102.47	106.56	110.71	101.61	108.62	102.62	105.82	105.95	114.3	109.05
112.87	106.45	99.206	109.28	105.63	109.64	111.13	107.43	101.59	110.66	108.49	111.43	109.48	105.01	117.56	117.32	111.31	105.06	115.12	114.82	109.62	105.29	108.12	104.09	115.48	117.86	103.63	110.09	113.15	111.43	114.11	108.78	112.02	119.59	108.26	109.27	111.45	110.34	107.51	100.24	114.46	110.51	115.54	106.8	110.56	111.67	108.59	108.4	112.56	110.07
106.83	107.79	104.61	108.11	112.88	108.31	108.99	114.84	109.3	116.76	110.15	117.43	120.36	110.53	114	115.52	108.16	109.09	108.54	110.11	112.02	113.89	111.02	110.88	105.66	104.11	110.75	123.57	98.718	104.36	110.2	108.56	118.28	111.77	121.82	116.48	106.03	117.31	111.94	117.74	104.64	114.3	106.54	116.47	111.04	112.56	109.17	112.16	111.66	122.25
101.72	108.91	107.11	97.019	110.64	106.74	102.08	110.52	108.68	98.308	106.39	103.47	106.09	106.96	101.49	100.96	107.02	109.55	109.76	98.608	106.39	107.86	108.97	108.36	113.49	111.34	108.47	102.23	109.31	101.12	102.09	108.26	97.997	104.76	97.627	100.86	111.06	109.06	95.435	102.79	99.442	105.74	104.34	108.55	97.496	106.49	100.51	110.23	100.85	110.33
101.17	104.9	100.38	106.65	108.06	97.049	100.35	112.87	109.29	118.73	105.66	112.22	106.37	104.75	114.82	107.63	108.28	106.37	101.37	99.754	109.76	106.63	105.81	94.07	111.29	107.5	104.23	108.11	100.15	105.64	101.55	104.77	104.25	99.647	112	94.279	100.14	105.79	104.72	104.56	106.98	108.11	115.39	102.65	102.64	104	101.56	106.42	104.58	104.46
114.26	108.39	107.45	110.17	118.08	100.35	106.13	113.24	113.46	112.08	103.2	107.36	113.16	106.06	114.12	105.79	111.79	112.1	110.58	114.62	111.56	113.25	117.33	107.36	105.14	107.82	110.62	105.6	116	103.7	112.31	104.25	108.86	115.79	109.41	110.12	114.78	100.53	111.49	107.58	103.2	107.44	112.19	111.99	107.55	105.89	116.27	110.89	114.64	114.03
104.95	117.08	111.2	101.18	115.47	117.07	105.51	114.44	114.31	111.93	106.78	114.38	116.44	116.22	111.86	105.96	114.94	106.03	109.83	110.62	116.3	121.75	114.99	109.26	117.79	116.06	112.62	107.89	105.97	119.88	112.53	107.57	118.11	119.66	112.85	113.86	113.63	107.08	110.41	115.85	110.21	114.85	112.74	112.58	112.12	115.2	115.29	111.97	109.28	121.26
121.9	116.69	119.85	120.17	107.88	107.15	113.4	117.3	115.31	113.95	115.54	123.95	116.57	110.89	109.93	112.72	113.85	111.82	114.38	118.55	113.1	112.14	113.57	124.47	111.14	109.98	110.49	111.48	117.32	114.21	113.65	126.06	115.52	119.65	109.81	106.99	122.71	124.13	113.13	112.9	111.34	106.56	111.46	118.9	113.33	124.54	112.65	108.7	112.05	116.9
118.56	106.67	116.55	107.59	111.34	107.46	104.47	117.98	112.29	104.48	106.63	111.59	114.12	106.19	112.9	111.56	108.48	107.07	117.62	112.21	108.8	110.75	112.87	109.7	118.59	108.8	113.06	99.037	114.57	116.67	115.14	109.18	117.85	101.55	111.33	117.51	109.17	114.58	110.6	111.81	115.94	109.19	116.22	113.31	118.05	109.75	120.58	109.28	113.01	108.47
105.76	110.75	108.65	114.98	127.53	115.89	110.58	111.25	116.19	105.13	104.19	105.46	115.7	111.09	111.04	110.99	108.79	117.59	109.66	116.12	111.28	110.49	116.99	109.32	117.43	110.8	112.5	119.4	105.77	121.43	115.79	101.07	113.72	106.43	112.73	107.77	114.43	114.86	111.76	111.33	111.77	107.29	119.64	115.77	115.2	114.08	98.599	112.46	107.5	102.38
110.83	106.78	117.66	108.91	107.9	101.75	106.04	100.93	116.41	111	111.79	111.6	113.65	101.85	106.96	102.99	107.45	109.5	110.16	106.13	107.82	110.62	107.68	111.33	108.27	122.75	109.47	115.73	113.67	122.12	118.58	108.59	110.21	116.24	112.63	99.706	116.61	112.3	106.31	114.28	109.41	110.83	118.12	122.39	113.31	106.67	108.73	102.46	105.86	111.91
118.92	117.78	111.95	110.59	122.94	110.89	122.09	122.28	114.5	123.99	117.35	115.21	125.06	113.83	118.72	119.56	116.41	121.35	116.99	117.36	121.93	123.93	110.87	123.75	120.5	115.12	108.89	109.2	114.51	120.69	108.27	119.38	120.35	121.91	120.97	111.78	123.42	125.04	111.93	119.16	113.98	123.31	126.24	112.03	118.83	118.73	120.54	112.36	113.3	116.82
102.74	109.75	111.96	90.693	107.52	105.57	108.28	113.02	106.99	111.76	107.2	105.25	107.19	109.63	108.38	99.287	103.01	104.45	92.719	107.34	104.63	115.33	108.72	105.97	111.91	107.95	117.1	98.342	105.25	109.77	103.68	105.01	98.579	106.57	104.68	111.01	99.042	109.09	111.33	112.05	101.59	109.99	103.94	109.75	105.98	102.64	111.28	108.26	105.19	106.3
94.4	106.42	109.23	107.91	103.31	97.621	98.794	104.26	98.008	103.2	100.92	93.566	103.62	95.983	103.43	99.395	98.233	96.787	93.1	101.37	104.17	105.02	102.03	106.92	106.88	103.29	93.054	104.09	100.2	95.877	89.506	109.92	105.23	99.686	100.54	100.74	89.228	101.54	115.31	101.82	91.89	100.4	108.76	100.3	90.122	95.322	103.58	97.689	105.75	95.291
110.46	103.72	107.41	111.17	110.08	115.36	109.55	119.33	116.49	110.3	119.04	112.31	107.49	117.02	111.29	107.72	114.66	110.24	108.76	113.46	112.82	104.8	116.8	107.34	113.74	108.52	112.04	124.18	111.48	117.35	107.67	105.98	105.27	103.23	108.93	99.15	116.41	111.3	100.2	113.39	104.76	117.9	109.9	114.68	113.31	117.05	111.31	114.31	108.68	110.19
116.71	107.92	112.77	115	103.2	106.87	109.98	107.63	113.44	115.8	107.92	109.22	99.072	115.22	103.74	119.38	108.64	113.01	105.03	111.71	106.43	111.2	112.38	110.18	120.74	110.02	106.7	108.03	110.78	118.28	114.63	106.06	108.02	104.82	117.98	113.05	115.46	110.36	111.02	108.92	109.75	117.86	111.08	116.56	111.87	115.11	102.16	110.11	106.62	102.33
92.994	115.07	109.94	103.51	122.4	110.36	113.17	96.614	110.66	107.61	106.75	104.29	111.62	108.64	105.48	100.38	106.86	105.43	99.333	107.06	103.93	103.66	96.524	98.76	109.17	108.94	96.878	107.06	114.87	107.3	107.27	104.26	101.35	113.18	103.29	104.18	107.47	105.68	98.857	101.93	101.83	104.64	105.7	112.53	112.11	102.46	99.049	103.85	118.17	102.31
113.18	101.42	104.16	107.62	103.25	112.29	108.3	110.28	114.37	112.75	105.33	99.731	108.36	97.804	103.27	107.92	106.31	111.62	100.81	107	110.13	107.54	112.62	107.76	99.523	106.02	109.55	103.8	103.89	103.21	113.33	103.41	107.46	106.8	112.43	109.61	102.5	102.38	109.59	110.03	110.99	96.956	103.8	106.19	100.01	102.68	109.95	110.57	103.69	99.382
111.49	112.65	114.8	108.86	110.06	103.73	106.19	105.4	113.38	107.86	106.66	121.24	104.72	114.36	116.37	111.23	112.71	103.24	103.44	114.85	110.59	115.42	108.52	105.45	105.85	114.68	105.36	113.03	113.74	114.12	104.92	117.57	111.55	103.05	113.26	111.92	107.89	111.97	115.42	101.23	112.25	103.62	103.2	116.43	110.61	115.34	110.8	102	109.34	111.11
108.73	109.52	112.61	106.95	103.41	101.32	112.98	116.5	111.19	108.66	104.02	106.61	107.31	105.25	111.42	103.7	113.65	104.53	108.75	104.14	114	101.18	98.859	109.48	105.44	107.62	102.83	102.44	112.05	101.56	102.62	101.36	108.07	109.21	106.68	112.22	112.02	101.03	107.31	108.41	103.41	105.75	105.52	102.94	104.69	104.84	105.79	104.15	108.27	108.5
110.03	114.86	111.19	117.88	109.47	113.42	111	107.52	106.12	113.54	112.39	111.08	116	112.83	113.26	116.74	103.09	106.59	114.34	115.25	104.21	114.59	115.55	109.25	105.71	109.05	96.853	111.83	112.31	113.43	113.81	114.72	100.95	109.72	110.36	105.52	112.95	107.05	119.55	110.99	110.32	103.35	111.26	110.84	107.06	110.75	109.4	111.29	119.55	113.43
103.76	110.2	104.44	105.78	105.42	102.6	104.01	102.59	105.38	102.31	92.808	115.63	114.06	109.8	109.17	103.15	104.4	108.31	109.43	108.04	98.544	97.636	106.12	104.46	104.1	101.83	106.67	101.04	99.829	109.18	111.45	110.43	109.99	101.91	106.42	111.71	100.92	103.29	102.2	103.46	118.48	100.06	107.15	116.58	107.62	107.87	122.49	107.86	103.81	100.89
115.85	98.293	101.9	101.63	107.51	108.47	103.21	108.24	109.44	106.95	114.25	108.26	106.6	101.77	95.354	110.04	114.37	107.75	98.008	103.88	103.68	105.67	107.33	107.45	97.53	115.94	109.13	111.45	108.53	109.43	108.39	102.56	99.809	102.73	109.91	108.89	106.58	100.93	111.2	118.96	102.92	102.17	97.057	107.66	108.75	102.29	100.96	105.51	107.1	108.83
103.81	120.89	109.03	111.89	116.18	119.52	107.14	107.49	119.2	115.4	117.28	107.83	106.15	110.89	112.16	112.08	111.88	99.754	117.89	106.56	112.08	102.55	110.55	105.63	98.18	117.07	99.964	114.75	114.27	114.26	112.57	104.93	106.26	108.88	111.5	109.59	107.47	114.41	111.77	103.99	112.16	108.8	109.4	115.36	115.19	117.55	111.13	107.04	106.05	107.15
106.38	98.673	98.41	105.36	107.98	107.89	109.19	101.08	109.37	106.9	110.4	110.78	98.84	108.02	112.01	113.12	106.15	117.53	109.59	103.63	110.61	102.55	106.64	98.171	94.127	100.54	104.92	110.97	109.91	108.73	99.969	111.67	95.213	96.53	103.21	108.47	103.06	113.93	112.58	102.99	111.73	108.29	111.88	105.35	105.75	110.29	107.16	114.89	100.09	101.24
99.42	105.76	113.82	113.57	104.69	101.49	107.64	95.328	108.28	109.35	105.3	102.62	107.25	108.05	109.96	99.405	102.76	110.49	108.42	107.29	102.01	96.575	104.51	106.49	106.59	103.2	116.45	101.78	108.47	105.38	110.05	103.33	104.02	100.56	110.09	103.95	115.1	110.96	100.28	104.81	116.06	114.33	100.94	112.77	101.77	106.66	107.22	99.126	102.34	102.73
98.328	115.71	106.57	104.16	105.37	114.71	94.534	107.37	97.213	109.09	106.2	110.14	105.58	100.68	109.55	107.05	118.55	100.64	101.78	113.9	110.38	109.27	109.58	105.39	99.094	107.21	107.4	101.89	110.94	102.47	101.18	106.84	99.048	107.6	110.3	108.71	106.93	110.95	103.86	107.86	114.12	104.9	106.76	105.1	107.19	98.629	110.78	109.42	103	103.24
103.94	103.37	107.96	110	104.92	102.1	110.28	106.64	105.85	110.83	114.72	107.56	112.29	105.25	106.14	102.32	105.64	102.4	94.248	103.33	111.77	118.4	100.98	97.337	97.257	109.41	110.48	103.97	105.99	109.38	103.04	107.33	106.27	101.53	106.66	108.17	109.71	107.97	104.69	117.11	101.02	96.234	108.99	102.69	113.23	103.46	103.44	107.88	98.592	104.72
106.23	121.18	109.19	108.22	104.02	114.17	112.82	113.23	116.08	106.83	105.32	113.52	113.01	107.11	112.15	116.57	111.9	109.86	111.73	110.57	107.6	104.64	115.31	106.9	119.06	112.04	111.16	122.71	113.27	104.85	108.81	114.85	113.33	116.61	117.94	105.68	108.03	107.39	101.06	116.24	101.76	124.34	124.77	111.95	104.16	117.24	109.55	109.84	106.39	110.56
104.45	106.4	108.33	113.16	102.29	100.45	102.58	108.87	101.96	102.96	102.51	102.05	101.57	92.913	101.49	110.34	110.21	101.12	107.03	110.51	98.579	106.92	102.09	108.24	101.69	105.99	104.56	103.95	105.6	104.62	115.61	99.622	110.79	107.22	96.158	104.18	99.608	104.65	108.61	114.06	107.48	108.36	108.02	104.46	110.72	103.47	109.75	111.97	103.51	105.58
97.786	100.17	114.07	105.04	103.32	105.26	103.97	103.7	103.27	105.65	106.97	102.59	106.36	102.51	106.93	113.45	105.74	111.04	106.54	115.11	102.08	107.06	104.36	110.69	104.78	108.84	106.6	102.27	110.95	102.37	104.84	102.1	109.92	107.57	98.096	102.89	97.861	105.07	107.23	100.05	97.885	96.654	101.8	105.12	96.939	103.6	104.71	106.64	112.5	100.7
109.95	103.28	108.47	105.94	99.002	100.77	96.64	95.172	105.35	107.94	104.69	102.94	103.89	91.575	97.005	98.38	104	102.61	106.52	115.2	109.23	104.55	91.637	110.85	102.69	106.43	101.34	104.87	106.26	115.28	108.6	110.95	97.288	93.252	109.63	107.19	106.05	102.46	105.24	98.014	103.47	108.66	106.95	99.077	109.54	104.97	98.14	105.82	114.5	105.68
109.2	114.48	109.68	105.63	112.1	112.09	104.92	107.49	114.91	114.14	110.89	112.12	108.18	107.48	106.56	111.46	102.45	108.33	109.54	115.95	102.65	104.78	104.87	113.98	100.1	110.11	112.76	112.07	106.3	108.06	111.95	108.41	109	117.86	110.84	107.38	108.05	107.35	110.21	108.66	111.94	101.9	107.53	115.97	107.94	107.93	106.64	106.13	115.03	119.55
100.99	98.453	104.84	97.897	98.657	93.964	97.691	96.469	99.34	102.61	101.65	99.25	104.34	100.09	100.17	111.14	111.01	104.11	100.78	100.7	103.74	98.893	97.573	99.045	96.628	105.56	99.152	95.964	96.846	99.609	98.557	96.813	98.43	91.741	94.078	92.83	102.97	95.936	100.66	107.08	95.99	94.763	110.57	96.885	102.86	103.55	99.665	97.631	94.254	92.492
106.18	101.28	110.13	111.13	107.65	102.08	106.08	103.88	107.44	104.13	112.84	104.29	97.551	103.71	114.17	103.25	106.45	111.31	101.82	108.14	107.74	106.86	103.13	106.94	100.19	108.99	104.06	116.49	108.48	113.1	107.42	109.27	103.9	107.88	109.23	109.99	111.47	105.16	112.75	98.72	108.46	112.48	100.22	109.09	106.73	106.87	103.11	98.638	106.5	106.04
112.18	116.58	114.79	109.97	111.2	110.15	112.51	113.59	115.22	113.16	108.79	115.46	102.23	103.11	107.75	105.55	104.95	113.17	99.772	99.154	109.83	112.62	114.73	101.97	118.56	98.844	110.75	105.37	109.04	110.12	109.43	111.3	105	116.86	108.27	113.32	108.72	102.51	114.94	98.333	119.61	105.57	104.99	103.67	94.132	114.99	101.01	110.74	105.89	102.78
109.09	108.37	109.62	112.26	115.93	120.41	113.41	108.29	113.2	107.36	107.6	108.15	107.31	114.61	114.29	119.32	108.71	102.71	115.87	110.42	113.25	116.69	105.19	114.63	107.6	102.39	111.62	112.56	114.28	109.12	115.9	105.74	108.44	104.42	121.82	113.09	114.14	111.9	128.83	108.49	116.65	116.18	104.32	112.15	114.01	120.29	112.5	109.89	110.46	106.26
[truncated: 150 more columns]
