# Supplementary material for: Genetic dissection of main and epistatic effects of QTL based on augmented triple test cross design
Source: PLoS One. 2017 Dec 14;12(12):e0189054. doi: 10.1371/journal.pone.0189054 (PMC5730204; doi:10.1371/journal.pone.0189054)
Supplement: S8 Supporting Information — (ZIP) [file pone.0189054.s008.zip › z4_1100_0.5_10.csv]

110.08	110.79	108.86	112.23	109.98	111.73	108.71	115.79	111.19	111.06	114.57	116.65	111.55	111.72	112.69	111.56	110.84	110.57	112.43	113.27	112.54	113.29	108.25	111.5	110.61	109.92	109.9	109.89	110.47	110.21	109.35	111.92	109.92	109.4	111.37	109.36	113.72	112.7	112.1	111.7	113.32	109.94	112.8	112.93	110.91	112.41	108.81	109.57	114.52	112.57
102.04	98.221	101.2	101	102.14	102.89	99.996	100.1	99.736	104	101.66	101.83	97.705	101.15	98.708	102.08	101.06	100.29	99.149	97.364	101.88	101.8	99.925	97.864	102.64	101.71	100.01	100.76	101.6	101.19	102.69	102.58	103.32	101.02	99.631	105.07	104.8	100.37	101.28	100.6	101.8	99.636	98.728	103.23	101.63	103.91	97.858	99.106	101.13	100.93
103.44	105.88	106.97	107.35	102.1	104.27	104.49	105.68	105.52	105.47	105.25	103.11	105.85	106.08	106.67	106.42	105.53	107.65	105.39	105.74	107.32	106.69	107.5	106.01	108.25	106.14	105.74	105.98	106.66	106.79	109.91	105.81	105.37	107.62	107.39	104.27	103.36	107.25	105.26	106.65	103.55	106.6	109.88	106.2	105.26	105.88	106.99	108.49	106.42	104.94
108.54	108.76	111.5	105.07	110.53	110.82	110.67	110.94	111.01	111.23	108.74	113.11	108.45	107.74	109.07	109.03	110.38	108.85	109.91	110.24	112.99	111.19	106.81	105.29	109.98	108.11	106.43	108.71	109.43	111.06	109.66	108.78	110.49	112.04	108.21	107.63	110.52	108.52	106.11	112.91	110.54	104.58	108.68	109.59	111.11	107.99	110.71	108.15	112.08	109.01
115.11	111.13	111.18	114.89	111.51	111	111.99	114.09	113.5	110.45	112.13	110.02	111.26	113.58	113.87	114.85	112.3	110.82	110.25	107.66	114.8	110.85	113.8	111.01	111.08	109.31	114.24	109.2	112.82	112.44	110.85	110.96	112.53	110.83	108.85	116.56	114.74	111.72	110.95	109.99	110.11	110.44	113.04	112.19	111.15	109.71	113.1	111.67	114.26	111.74
100.56	105.94	104.5	106.98	106.27	105.16	101.98	103.18	105.9	104.33	105.99	106.37	102.1	105.57	103.38	103.59	105.4	105.6	103.64	108.11	105.9	105.84	107.85	105.07	105.4	104.92	101.98	107.9	105.29	105.95	103.93	104.4	104.76	103.62	104.26	105.44	103.41	107.9	102.74	104.87	106.04	107.11	106.88	106.64	106.42	104.55	104.54	103.82	106.02	104.89
111	114.75	111.37	112.72	110.54	112.97	111	112.04	111.73	110.89	111.11	111.92	112.33	113.45	113.09	110.64	115.36	112.52	113.61	112.16	110.73	110.65	112.49	111.74	109.11	114.2	113.54	109.68	112.14	111.48	113.19	113.06	113.14	113.98	109.34	114.38	110.07	108.76	111.12	111.06	110.9	111.79	110.82	115.48	112.87	111.62	111.53	110.63	110.34	111.63
112.56	111.17	113.84	112.57	112.07	111.78	113.65	109.21	112.62	109.32	107.13	110.91	110.09	111.76	111.68	113.56	111.37	109.72	110.32	114.52	112.74	111.89	111.83	107.8	110.88	111.11	113.1	111.06	115.02	111.64	115.76	110.78	111.16	108.67	106.94	111.07	109.21	111.25	109.46	109.22	110.94	111.8	111.33	112.55	115.46	110.4	110.56	112.23	109.64	111.58
106.77	104.25	106.1	105.13	104.12	105.7	104.8	105.54	104.08	107.1	104.95	107.03	107.52	106.42	105.42	106.48	110.52	107.64	107.86	102.71	104.92	105.27	102.84	105.54	105.1	107.54	105.95	104.04	104.41	105.1	100.58	105.11	107.34	104.65	104.86	107.17	106.71	104.92	105.99	107.92	103.78	106.44	106.82	107.04	106.78	106.68	106.9	104.68	104.58	106.59
101.73	104.65	103.91	103.01	103.67	106.8	106.82	102.69	105.91	106.44	104.46	105.25	104.34	107.56	104.85	105.94	105.5	104.92	108.05	106.62	104.46	105.31	105.51	102.04	105.5	106.15	104.11	104.8	101.85	103.93	103.96	104.35	107.8	106.57	106.42	104.78	104.13	105.32	103.97	104.64	105.47	102.29	102.7	104.38	103.06	105.93	104.28	104.63	107.01	105.46
103.94	105.06	105.84	103.61	102.91	105.7	106.91	105.21	106.77	105.06	103.7	104.65	104.92	106.81	101.88	104.55	109.96	105.22	103.06	106.56	104.54	106.32	105.48	104.88	104.43	103.4	106.03	105.13	106.76	103.34	103.58	105.04	105.32	104.63	103.5	105.63	103.54	102.63	104.78	106.23	101.85	104.35	106.67	104.26	105.82	105.76	106.76	102.29	105.74	103.95
113.47	112.59	112.02	115.26	112.51	109.89	110.03	112.56	113.41	111.22	107.92	110.42	110.1	112.28	110.13	110.85	112.09	109.65	109.99	110.11	113.84	111.84	112.29	113.25	112.19	112.02	110.18	111.88	111.45	111.07	110.71	109.21	111.89	111.55	110.2	110.18	110.75	112.6	112.33	109.9	109.75	109.68	110.44	108.77	111.05	110.75	111.88	109.78	111.28	110.92
107.91	108.94	104.83	108.77	107.45	106.41	106.67	105.48	108.99	105.4	108.26	109	106.83	105.78	108.11	105.28	103.9	107.63	103.7	106.31	108.21	107.77	103.63	107.04	106.53	105.28	109.45	106.78	104.98	108.62	105.71	106.05	106.48	108.77	107.47	104.81	106.55	104.65	105.72	106.32	107.52	107.75	105.3	105.85	105.48	102.48	107.9	105.43	105.23	105.59
104.49	105.51	104.56	104.63	106.2	105.93	104.77	105.58	105.57	106.26	105.23	106.66	104.79	105.46	106.78	104.99	107.05	107.81	106.45	105.76	104.95	105.89	105.73	106.05	105.53	104.72	103.64	107.58	104.4	106.06	105.81	109.52	104.17	107.43	106.37	106.67	108.86	105.47	109.48	108.54	103.98	106.59	104.26	104.84	107.4	105.11	106.39	106.06	105.69	106.07
108.89	108.64	110.56	109.86	112.1	113.02	106.69	111.67	109.4	112.4	111.95	109.31	109.87	107.85	109.49	109.8	109.34	111.19	110.68	112.13	109.14	110.15	110.4	110.46	108.03	111.56	106.9	109.99	109.71	110.75	110.16	109.17	110.58	112.88	109.18	109.31	112.76	108.61	109.11	109.59	111.98	107.31	108.55	110.63	111.74	110.17	111.82	108.26	109.75	110.76
105.73	104.23	106.51	104.34	107.75	105.09	105.49	106.43	107.01	105.87	104.44	106.56	106.32	103.66	108.69	107.02	102.91	104.4	107.66	108.5	106.85	102.92	104.79	105.97	103.59	103.9	106.17	107.1	106.96	103.93	104.67	106.15	107.79	105.35	107.44	107.7	106.18	104.99	108.2	104.53	106.88	108.62	106.19	105.13	106.91	108.05	106.22	107.6	105.22	102.21
101.81	105.84	106.68	102.75	103.87	105.63	106.91	106.69	107.68	104.36	107.23	108.26	104.86	105.39	109.65	107.67	106.5	107.28	105.39	108.49	104.32	103.21	105.52	106.92	104.7	104.75	105.87	107.74	108.57	107.85	106.87	106.74	106	106.42	107.16	105.31	102.73	108.73	106.46	102.83	104.79	105.26	106.01	102.15	104.55	108.45	108.64	105.87	105.7	107.05
111.57	111.94	108.4	107.65	106.18	108.5	111.56	106.99	112.64	110.03	107.57	113.43	110.14	107.95	108.79	107.25	111.19	110.32	110.98	107.61	110.02	109.72	108.64	110.08	106.17	109.17	106.21	107.4	107.37	110.33	108.67	110.73	107.25	109.61	108.6	107.89	108.77	109.4	106.14	109.13	107.28	106.78	110.41	110.07	106.8	112.3	110.93	111.83	112.67	109.81
104.09	107.35	105.77	105.45	105.58	105.16	109.22	105.94	106.43	105.87	106.26	106.77	105.02	105.6	106.52	105.48	104.44	105.34	106.22	104.78	107.72	106.7	109.09	106.05	104.71	107.59	107.36	104.01	105.44	109.46	108.07	106.89	104.77	105.47	106.61	104.25	106.74	106.73	108.42	107.07	108.83	108.92	104.91	106.33	108.58	102.88	107.31	106.59	106.4	103.93
113.28	110.04	115.17	113.47	112.13	109.73	109.87	112.39	112.44	111.57	110.18	113.14	112.86	114.58	113.97	110.98	112.03	114.56	112.2	116.12	114.49	113.63	112.89	112.53	114.76	111.18	114.89	111.12	107.59	114.97	117.96	112.95	111.83	113.26	111.17	115.39	112.07	111.32	111.96	114.07	112.3	110.3	113.68	113.1	111.16	111.18	114.99	115.49	112.84	112.4
108.33	106.28	105.14	105.2	109.31	107.83	107.55	105.08	109.97	105.84	103.69	109.34	104.87	105.62	106.22	108.87	106.21	107.31	108.13	107.33	108.05	107.5	107.61	107.8	106.98	106.93	106.42	106.67	106.21	106.37	109.13	107.3	106.93	107.64	106.27	108.4	107.8	105.67	104.8	103.3	106.02	107.67	105.12	105.78	106.69	107.47	108.53	106.98	105.81	106.18
109.02	108.79	110.45	106.26	110.61	112.38	111.13	108.01	109.31	110.02	107.89	111.96	108.99	109.49	111.8	109.14	111.89	111.54	109.19	112.13	113.5	111.47	109.9	110.29	107.2	107.57	110.52	112.75	111.78	110.07	110.04	112.23	110.88	109.54	110.64	113.54	108.57	110.95	112.65	110.13	112.39	112.83	110.87	109.35	108.83	110.6	111.14	110.53	108.66	108.38
114.23	112.63	111.6	110.05	111.33	111.61	112.8	113.6	111.88	110.69	110.67	110.41	111.3	113.66	110.37	109.92	110.65	112.75	112.81	111.71	113.03	115.63	110.21	110.43	112.13	111.86	113.87	112.53	108.75	109.13	113.11	112.33	112.1	111.46	111.87	107.92	114.35	109.44	112.5	107.03	108.29	108.83	113.85	114.35	111.07	112.59	111.82	108.2	111.86	112.86
105.39	107.31	105.35	105.7	103.32	108.98	108.5	106.97	109.2	107.48	106.3	105.28	104.21	104.64	107.06	108.01	109.27	106.21	104.47	104.76	106.57	109.42	109.4	106.95	106.65	113.66	108.04	108.89	105.68	110.74	109.01	107.59	105.99	107.94	106.96	106.68	109.24	103.96	109.32	107.64	107.7	103.33	106.65	106.39	107.98	106.63	106.73	107.51	105.96	108.91
104.52	107.21	104.38	105.63	106.01	106.74	102.09	106.96	103.83	107.09	105.44	106.52	105.76	103.99	104.93	106.51	105.91	106.34	106.81	104.33	102.27	107.53	108.34	104.89	107.2	105.26	109.86	104.03	103.99	104.48	106.34	106.47	105.31	104.14	105.69	104.33	107.93	106.84	104.45	108.58	103.52	104.34	107.28	107.53	104.9	105.3	102.83	106.81	107.31	105.94
100.7	99.576	98.699	97.501	100.42	101.26	99.802	103.02	98.307	99.787	99.271	100.63	99.461	101.55	101.72	99.841	99.413	98.028	97.737	99.403	99.965	98.733	98.096	97.54	97.922	98.819	100.22	98.985	99.184	100.69	98.496	100.33	99.792	96.631	99.308	99.894	99.899	99.775	99.947	99.707	101.22	100.87	100.09	101	100.94	100.28	102.22	102.37	101.12	100.82
108.39	111.07	110.95	109.94	106.37	110.49	109.33	108.3	109.53	107.58	112.55	110.25	110.55	110.67	112.38	108.27	111.4	111.21	111.42	109.07	110.19	109.53	108.95	108.48	109.91	109.59	106.21	111.05	108.98	108.29	107.56	104.73	111.55	111.63	109.84	112.78	110.57	107.67	107.62	107.88	107.8	111.33	110.21	108.77	106.92	111.07	109.23	107.26	108.25	111.06
105.88	107.05	105.09	107.5	104.18	106.54	105.59	105.35	104.27	109.56	106.93	102.96	105.82	103.2	106.96	106.58	103.34	111.4	104.63	104.75	106.81	107.66	107.17	106.17	104.67	105.99	105.72	107.45	105.89	105.18	107.61	106.79	105.1	105.18	107.59	103.7	106.33	106.41	104.64	106.44	105.99	105.64	103.84	107.68	107.16	105.62	106.2	105.7	106.88	107.46
112.28	112.72	112.12	112.71	109.23	115.02	111.64	110.04	111.38	113.1	110.51	113.04	109.91	110.25	111.72	109.09	112.55	114.01	108.92	111.36	111.42	112.28	110.08	111.1	115.01	111.61	111.38	109.48	112.94	113.29	113.84	111.42	111.2	114.12	112.95	114.2	110.91	111.57	108.25	107.71	108.91	111.25	109.33	110.28	110.41	113.4	111.69	114.07	111.38	112.57
114.28	109.52	113.8	112.89	112.55	111.47	114.13	108.68	112.22	113.92	112.16	114.79	111.62	112.22	112.22	112.81	115.03	109.18	111.9	112.6	114.15	110.92	113.58	112.07	112.39	114.6	113.08	112.49	114.21	107.03	110.03	111.06	111.42	110.2	112.88	113.2	113.01	112.24	111.83	111.16	111.48	109.57	111.57	111.24	112.48	112.81	112.23	111.18	112.94	110.62
108.93	104.86	104.66	105.46	104.98	107.6	106.98	102.44	105.13	106.94	105.96	104.83	106.31	107.47	104.9	104.72	107.49	103.72	106.44	105.37	104.64	105.4	108.13	102.87	106.77	108.4	107.69	105.25	107.04	106.23	110.06	105.56	103.77	104.36	103.19	106.48	104.58	106.3	105.69	106.81	107.19	104.02	104.89	106.68	108.73	104.88	105.04	107.65	106.57	106.15
103.24	106.32	103.51	107.89	106.59	104.08	106.41	104.83	107.09	104.85	102.56	104.14	105.36	105.01	101.31	104.4	103.53	103.97	102.22	106.78	104.4	102.82	101.99	102.47	103.76	106.9	105.01	105.23	102.95	105.31	103.07	105.14	104.64	105.17	102.98	100.86	106.54	105.71	106.88	107.03	105.05	105.64	105.33	102.96	103.26	104.1	103.46	103.68	105.04	104.52
109.88	112.92	111.45	113.53	110.8	110.17	110.67	112.58	109.75	109.09	110.85	111.48	113.52	111.3	110.43	110.07	113.24	108.34	111.11	112.35	115.34	110.75	113.96	112.67	110.7	111.34	111.68	113.95	109.66	109.67	113.39	112.98	114.73	113.39	109.39	110.99	110.73	112.99	111.5	108.5	112.93	111.87	114.16	110.77	108.82	109.96	108.84	112.83	110.19	114.31
110.49	109.64	112.29	114.01	112.18	110.99	110.45	108.79	106.8	114	113.67	111.5	112.4	113.27	112.29	114.05	109.91	111.46	113.66	109.08	110.24	111.56	111.58	110.52	109.84	110.04	111.35	110.84	111.08	109.66	114.14	110.01	110.77	111.56	110.69	110.61	109.16	112.91	108.71	113.2	107.2	111.46	110.33	113.53	111.44	113.19	109.87	111.14	109.73	112.65
104.84	101.29	105.23	106.52	110.01	105.8	107.75	106.32	104.21	106.92	104.8	110.87	105.45	109.6	107.72	105.53	103.44	107.23	109.7	106.33	106.05	107.14	106.71	107.1	109.51	108.21	111.17	106.23	103.59	108.11	107.22	109.21	104.6	106.9	108.1	105.02	104.37	103.86	108.53	107.07	105.83	107.14	105.45	101.21	106.67	104.78	102.16	104.14	104.43	106.13
108.7	105.65	105.06	103.29	106.44	104.88	105.37	105.06	108.62	108.32	107.06	102.91	108.96	107.87	108.5	103.45	104.9	105.78	107.12	101.81	103.56	109.18	105.55	107.92	106.02	106	102.95	104.92	103.96	109.46	103.3	106.4	106.98	105.69	108.26	104.57	106.53	106.09	106.83	103.6	105.18	105.76	107.76	107.53	106.83	109.35	106.84	104.89	105.54	102.91
119.24	115.79	118.99	116.61	118.66	116.65	116.41	116.9	117.39	117.96	116.04	116.1	118.18	119.79	116.44	118.73	116.77	119.84	115.12	120.48	118.93	114.98	116.72	116.71	116.79	118.87	116.53	119.09	115.3	116.06	118.87	116.4	117.16	117.97	116.87	116.01	112.22	118.08	115.47	115.01	119.85	118.04	117.3	118.21	116.72	117.39	116.05	116.52	119.24	118.22
108.94	104.54	108.8	103.91	107.29	105.97	108.77	108.12	106.21	109.92	105.35	106.5	102.76	105.62	103.8	105.41	107.74	105.79	104.95	105.87	106.81	103.86	107.6	104.42	105.83	106.36	103.68	104.55	103.43	104.96	108.34	106.52	106.38	103.8	107.71	107.84	105.85	106.65	106.86	104.45	106.93	109.66	106.3	108.28	107	104.56	107.7	105.2	106.17	105.13
117.4	116.47	114.97	117.83	113.94	117.79	116.74	117.25	113.54	115.1	116.32	114.01	113.44	114.12	121.54	116.62	115.48	119.66	116.82	113.7	116.76	116.72	117.48	116.87	118.25	118.43	115.81	117.1	114.97	113.4	116.13	115.17	116.78	114.02	116.22	118.35	118.64	116.64	114.9	116.14	115	116.83	115.54	117.62	121.35	116	118.34	114.91	114.72	114.41
110.79	110.79	109.99	113.42	110.19	112.31	111.73	112.94	114.92	112.75	112.4	111.36	113.48	111.34	111.53	109.51	109.83	111.92	113.49	111.25	111.58	113.01	111.83	110.56	112.49	111.77	110.35	110.74	113.07	109.51	112.64	108.42	110	113.37	107.55	109.72	111.78	110.61	113.56	113.05	114.11	112.25	114.01	110.75	110.71	110.67	112.4	112.28	110.58	113.94
108.13	105.57	104.71	106.59	102.93	107.1	106.95	104.94	103.62	108.14	106.77	107.79	110.07	106.68	106.93	107.73	104.72	109.9	108.36	108.18	107.43	111.09	104.86	106.59	105.3	104.71	105.95	102.17	108.34	106.91	107.13	106.54	105.21	107.14	106.45	108.6	110.02	107.98	103.84	104.57	106.32	108.17	108.89	107.54	106.92	110.31	104.6	107.85	106.99	107.31
117.27	117.15	115.45	119.88	120.15	115.59	120.38	116.17	116.53	116.45	119.65	119.74	117.11	119.99	119.88	116.87	120.7	116.34	121.38	120.12	117.55	117.46	118.92	117.05	115.75	115.41	118.68	117.59	115.18	116.82	116.92	115.39	120.04	117.82	118	118.74	117.97	114.55	116.81	115.23	116.57	116.98	116.88	116.07	117.71	116.21	118.51	119.66	118.03	118.52
112.57	112.69	110.56	115.51	109.97	111.81	112.69	112.21	112.31	109.67	113.7	110.69	112.09	110.04	111.67	110.89	113.91	110.9	113.94	111.4	109.44	113.23	110.14	110.89	112.34	111.84	109.65	112.7	113.67	111.35	112.59	113.9	112.73	111.02	109.35	110.87	110.23	110.61	111.25	110.74	113.74	109.46	114.46	113.28	112.32	110	112.35	111.16	112.33	112.16
116.04	112.6	110.78	110.57	113.21	112.27	117.39	111.36	113.32	111.85	111.49	113.5	111.63	112.17	112.31	109.76	110.94	112	111.1	113.19	111.39	111.48	113.41	111.17	113.84	111.24	110.27	109.67	113.12	110.84	109.32	113.74	106.81	110.44	112.3	111.36	112.01	110.53	112.85	112.88	113.32	110.35	113.04	112.04	110.48	110.02	111.8	108.65	111.44	111.86
108.01	107.07	107.82	105.56	106.42	107.77	106.64	104.22	109.71	107.98	105.92	106.37	107.58	107.83	108.87	107.69	108.15	105.19	109.45	104.11	108.38	105.78	106.43	108.63	104.22	110.9	106.6	108.43	108.57	105.63	105.35	103.86	107.53	106.5	109.22	105.3	108.22	109.72	105.91	105.8	107.46	106.62	107.21	104.03	109.8	106.67	107.69	105.28	106.72	107.2
103.47	107.43	104.41	108.29	103.42	104.57	106.78	104.97	105.59	106.97	104.13	105.54	105.79	104.99	106.08	105.79	106.34	104.82	105.64	102.49	107.13	105.77	104.36	104.79	103.78	105.98	104.18	103.29	108.04	105.19	105.78	106.52	107.25	106	103.95	105.99	106.37	103.62	105.87	106.11	106.52	104.09	107.57	102.61	104.1	104.79	106.1	103.79	106.47	102.55
103.45	105.93	103.24	102.52	105.64	103.31	105.52	105.25	104.94	105.31	104	106.02	105.22	104.53	104.61	103.51	104.91	104.2	102.47	105.65	105.44	102.43	107.01	106.6	104.5	103.63	101.86	101.65	102.68	103.06	102.01	106.22	108.36	104.18	101.88	108.24	107.16	102.48	104.58	103.32	104.62	107.06	105.57	104.52	106.36	102.34	102.72	103.9	103.76	105.45
110.57	110.22	110.82	118.06	113.17	112.04	112.42	109.82	113.14	114.76	111.83	110.47	112.29	110.47	112.27	112.32	112.31	113.12	111.83	114.47	112.3	108.76	109.2	109.15	112.79	113.15	112.02	112.42	111.74	111.32	114.58	111.91	110.18	112.44	109.24	109.6	110.76	113.42	112.95	112.57	111.13	109.82	110.54	112.47	111.89	111.76	112.13	112.83	110.99	110.37
102.99	109.22	107.43	105.9	106.02	107.41	106.08	105.82	106.25	108.07	106.63	107.52	105.74	108.58	108.17	107.48	109.09	103.51	107.66	106.89	105.13	106.57	106.63	107.23	105.19	108.42	110.26	106.89	108.18	109.34	110.51	106.78	106.18	103.97	104.9	104.71	109.39	104.81	107.59	104.88	108.3	109.87	106.41	106.08	107.64	105.78	109.01	105.9	106.94	106.56
107.98	104.52	104.9	105.99	105.29	105.88	105.02	104.76	104.21	104.57	105.38	107.19	105.45	104.46	107.25	107.81	106.86	104.82	105.3	108.37	109.52	107.3	107.61	107.17	104.86	102.87	106.02	104.99	106.84	105.26	103.37	106.08	105.9	105.37	106.04	106.36	105.8	106.46	106.01	105.73	106.78	105.04	106.7	105.22	106.41	108.81	105.15	103.53	107.8	105.21
101.28	101.43	100.82	99.989	98.589	102.19	98.477	100.93	100.51	98.936	96.236	98.393	101.08	101.86	99.778	97.439	100.58	100.79	99.781	102.6	98.43	100.8	98.219	100.39	100.11	100.23	99.036	101.24	99.354	102.33	99.054	99.702	99.234	100.04	99.813	99.487	96.574	100.52	100.28	100.63	97.095	103.36	100.43	105.12	101.4	100.64	99.961	99.591	99.136	101.14
108.24	105.51	105.82	107.5	105.01	104.43	106.62	108.82	106.3	107.95	108.93	105.71	108.49	109.16	106.04	109.44	103.25	106.69	103.73	104.08	105.45	101.97	106.69	109.29	107.38	106.84	108.72	106.1	105.46	106.6	101.86	104.2	107.1	108.02	108.84	107.62	105.43	109.52	104.95	105.92	107.73	106.41	106.78	106.34	103.83	108.95	105.86	107.23	105.05	109.56
111.78	110.69	111.16	113.37	112.97	112.69	111.87	110.1	111.83	112.89	112.42	112.77	108.82	108.33	111.48	110.29	111.44	111.44	113.09	112.71	108.92	107.77	111	113.85	109.54	109.96	114.88	112.7	116.08	113.68	112.74	108.32	103.85	110.17	111.98	107.47	110.56	113.75	111.58	111.21	111.5	109.82	113.6	108.63	113.62	111.37	114.83	110.32	111.08	112.4
104.41	105.31	103.38	104.8	101.43	105.58	104.49	105.8	103.74	106.71	106.14	104.65	103.95	105.58	107.67	107.59	104.74	105.05	101.11	104.36	107.97	109.92	110.63	106.46	106.94	105.37	104.83	109.66	101.05	103.95	107.62	108.58	107.52	105.92	106.07	103.21	104.54	108.1	105.84	104.75	106.38	106.81	107.19	103.72	106.51	103.18	106.5	107.39	104.37	106.52
115.13	113	108.81	112.56	111.05	111.29	110.16	110.71	111.55	111.75	110.84	110.95	111.37	114.75	110	106.57	114.37	113.57	111.09	112.53	113.54	110.51	111.51	110.95	111.78	111.94	109.58	110.45	110.84	111.03	111.39	115.52	112.56	109.68	112.19	109.14	111.66	111.82	111.23	109.15	113.93	113.99	114.42	108.55	115.01	114.68	109.94	111.51	113.93	112.82
106.98	111.51	105.78	104.32	104.1	108.61	106.5	106.88	105.34	107.21	105.81	104.78	109.83	107.69	107.32	107.49	109.09	103.31	108.53	105.18	105.86	105.2	105.52	107.45	107.24	103.41	105.27	106.01	105.78	104.51	105.39	108.61	106.68	106.51	104.92	102.09	103.29	107	109.41	103.07	106.88	104.36	103.76	104.78	106.95	106.6	107.66	106.88	103.31	106.65
103.91	106.74	105.76	104.24	105.71	103.37	105.4	102.11	100.35	105.58	104.99	104.01	106.86	106.13	104.95	103.15	102.02	103.74	104.19	104.33	102.5	102	103.86	103.69	106.57	106.2	105.31	106.65	106.77	107.09	105.52	103.71	102.16	103.43	106.5	108.65	106.23	104.95	103.54	105.95	104.57	103.56	105.36	103.99	105.13	107.02	103.02	105.95	105.12	101.8
105.34	106.43	103.2	102.92	106.01	103.96	105.78	105.17	106.35	111.1	108.55	107.94	108.56	103.73	107.38	108.3	109.57	104.93	103.76	108.92	104.4	106.2	105.32	106.99	105.42	109.2	106.18	107.68	104.82	105.99	105.65	107.55	104.71	103.04	106.35	101.62	107.19	106.14	107.19	106.9	106.99	104.28	108.52	106.06	106.17	105.1	105.09	103.48	103.15	106.06
109.84	111.63	109.44	109.48	111.57	107.31	106.87	109.85	109.66	109.9	111.32	108.95	113.25	108.93	109.87	111.54	109.65	111.6	108.71	111.39	111.07	109.81	109.4	110.1	110.48	109.83	107.07	110.93	107.56	110.5	111.51	111.15	110.01	109.68	113.57	113.65	109.31	110.48	108.09	112.98	110.74	111.6	111.06	113.91	110.75	105.9	111.61	110.53	109.9	111.32
109.05	105.56	105.19	104.96	105.35	104.14	103.57	106.91	109.99	109.17	104.51	104.81	106.21	106.25	105.71	104.35	104.05	104.96	106.52	108.05	105.69	104.28	105.33	104.57	107.04	105.85	105.27	103.63	106.86	108.02	103.68	108.4	105.47	103.77	107.27	105.67	107.69	105.65	107.3	104.7	106.97	105.8	106.76	103.48	105.4	107.72	100.64	105.55	104.91	105.94
108.58	112.46	110.74	107.89	113.1	114.1	112.88	109.75	108.5	110.49	109.48	108.94	110.67	109.26	107.73	108.79	109.38	108.48	111.87	110.51	107.17	110.12	108.43	110.44	107.43	109.72	107.9	107.96	109.19	109.48	108.76	109.36	107.93	110.36	110.61	112.1	111.26	108.29	108.65	110.99	111.07	107.94	105.48	108.07	111.2	106.61	111.01	111.79	109.27	111.65
106.67	106.54	107.08	105.74	102.66	104.1	104.77	104	109.75	104.47	107.43	105.11	106.98	103.38	106.45	103.94	103.45	106.55	107.26	103.03	103.41	104.81	100.97	106.12	107.82	109.89	104.77	105.42	104.59	105.52	107.05	105.24	103.75	105.36	107.39	102.38	106.41	104.69	106.48	104.5	107.64	108.75	107.16	107.13	103.81	104.5	102.68	108.35	101.1	105.77
105.99	106.63	106.11	105.91	108.1	109.3	106.7	107.62	110.13	109.55	106.35	106.11	106.58	104.79	108.18	105.02	103.74	103.25	107.8	104.18	108.15	105.44	106.67	105.28	110.07	107.2	104.7	107.27	106.7	105.61	107.53	107.05	109.37	107.95	105.36	108.28	105.46	105.66	107.69	106.39	103.21	108.69	109.16	107.13	106.89	107.02	107.68	106.93	106.98	108.87
99.104	96.33	99.451	98.972	99.336	99.24	101.4	98.597	98.704	97.01	103.33	99.293	98.617	101.17	98.507	101.57	102.44	101.44	102.2	101.75	99.713	98.723	97.969	96.435	98.829	101.1	100.96	98.61	99.521	96.327	99.475	97.655	98.859	100.3	99.171	100.23	96.758	98.854	100.33	100.8	97.461	97.335	103.07	99.91	100.91	100.04	96.582	100.92	99.012	99.526
106.23	106.08	105.57	105.62	106.24	106.6	103.93	105.62	107.06	104.03	103.74	105.56	100.39	105.27	106.32	104.6	106.51	104.81	105.68	104.87	108.41	106.79	109.09	104.97	104.18	105.76	109.62	108.94	105.29	104.57	107.9	103.04	106.58	104.85	106.36	106.37	107.77	109.22	106.18	104.69	102.97	106.24	107.14	104.15	108.82	104.46	105.82	106.34	105.53	105.36
98.49	103.55	100.87	102.65	103.73	96.717	101.42	100.47	101.83	98.775	98.714	103.37	98.753	101.07	101.82	99.844	101.08	104.38	101.83	101.75	102.11	100.96	101.96	100.92	97.126	100.39	100.14	99.934	99.412	102.09	102.53	100.92	99.973	99.722	100.86	98.804	98.911	102.62	104.33	100.96	100.67	100.57	100.71	99.203	99.557	102.42	100.44	103.64	102.53	98.518
100.69	99.97	101.9	100.17	100.39	96.496	101.41	98.905	101.98	97.918	101.97	104.23	102.46	99.528	99.679	103.07	100.26	98.725	102.3	99.132	100.6	102.69	101.65	101.97	104.2	97.424	102.84	101.8	102.07	102.28	101.15	102.11	102.37	102.52	102.55	101.47	99.777	102.07	102.49	101.31	99.446	102.29	101.7	102.23	101.33	101.41	102.75	103.23	103.23	102.31
105.45	104.6	107.67	107.2	105.56	107.56	103.59	108.62	108.67	106.03	105.21	107.66	106.23	109.66	107.81	106.1	107.69	103.82	107.7	105.37	106.41	107.9	108.21	108.03	106.48	108.73	109.33	110.19	107.58	108.57	105.37	109.85	106.48	103.5	109.65	105.63	106.33	105.98	106.29	107.51	106.8	108.18	104.79	106.44	105.37	108.34	105.52	109.13	109.54	105.71
112.91	109.8	111.68	112.09	112.49	111.15	111.59	111.35	112.23	107.88	113.93	111.73	109.87	110.66	112.41	111.63	107.84	111.36	108.31	113.05	109.84	108.7	111.12	110.04	110.78	111.51	111.06	113.63	112.08	109.5	112.03	110.34	107.06	111.46	109.36	113.11	109.32	107.19	113.39	113.63	110.18	111.79	110.01	111.59	110.38	110.75	113.62	111.15	110.55	111.56
101.55	102.48	98.409	100.06	102.07	99.387	99.605	99.959	100.97	98.204	103.63	100.12	100.73	100.7	99.535	99.593	100.82	101.57	100.71	99.989	102.86	100.17	99.673	101.58	100.08	103.66	98.621	95.795	99.286	99.781	98.923	101.07	104.21	99.175	99.454	100.38	98.211	97.274	101.84	99.782	100.43	100.64	99.948	101.98	99.813	96.98	98.851	104.21	100.76	102.32
102.5	109.27	107.55	105.27	106.93	105.35	107.45	105.92	108.28	103.12	105.39	102.78	106.99	105.37	105.62	103	105.23	104.81	104.62	107.61	106.05	108.46	105.47	104.76	107.47	106.1	109.01	107.48	106.33	106.91	105.92	107.46	107.22	107.68	101.94	110.75	103.96	104.76	107.46	106.74	105.17	104.82	106.58	106.96	103.41	104.54	105.98	108.62	106.89	105.94
105.23	103.16	105.85	106.44	107.79	107.43	105.49	106.41	103.73	107.77	104.9	108.28	106.04	106.66	104.76	104.55	107.19	106.43	105.18	105.43	106.9	104.36	102.67	105.7	106.11	104.14	107.99	102.56	103.9	105.61	106.39	104.7	104.66	106.89	102.78	105.93	108.36	106.62	104.02	106.3	108.75	102.29	107.3	100.76	105.23	106.21	106.52	106.7	106.26	106.05
109.42	109.98	109.91	105.69	108.82	104.91	107.76	104.27	104.83	107.36	106.07	108.33	108	104.92	110.47	106.77	104.17	106	108.11	107.26	104.55	107.34	106.18	105.6	107.87	109.55	106.35	104.33	109.3	106.47	108.52	102.34	103.54	108.31	106.7	109.91	106.88	107.55	107.48	107.72	108.9	106.16	106.92	107.21	108.5	102.65	109.2	108.46	105.16	106.75
107.44	103.73	104.62	106.4	106.29	104.8	104.55	107.75	108.79	106.64	106.17	102.63	108.57	106.45	106.43	105.47	105.27	105.9	105.25	104.91	104.57	104.27	105.84	107.64	106.61	109.25	106.35	101.28	108.45	106.35	105.31	104.42	103.28	105.16	106.37	108.11	103.88	104.99	105.83	104.42	111.09	105.63	107.61	104.38	105.4	107.48	103.57	106.9	103.35	109.08
113.54	113.95	117.99	115.15	114.83	117.26	118.29	112.51	116.73	117.51	116.66	117.29	116.67	115	116.51	113.24	115.24	113.05	118.96	117.43	113.44	119.06	113.38	116.38	118.89	117.25	116.22	114.31	118.47	117.68	115.04	115.43	114.3	116.8	112.29	115.05	119.04	117.64	115.8	115.34	115.11	115.3	115.12	116.83	115.44	114.99	114.19	114.75	115.37	114.26
105.64	105.2	103.67	104.12	108.86	107.15	103.65	104.48	104.95	105.16	108.31	106.1	103.81	106.67	106.86	104.54	105.63	102.99	109.61	106.9	105.17	103.77	104.82	105.39	103.25	106.86	108.09	105.22	100.48	105.58	107.94	102.02	104.1	106.34	102.96	106.51	105.73	104.72	102.66	104.59	106.49	102.15	105.72	104.45	104.44	104.98	109.51	104.46	105.16	106.66
119.85	119.41	117.29	116.92	117.95	117.97	116.29	116.94	118.71	119.32	117.54	118.51	116.46	117.24	117.66	116.6	120.95	116.25	119.72	120.86	117.41	119.35	116.98	117.07	118.72	118.01	116.89	119.37	118.85	116.83	118.98	118.98	114.88	118.15	114.11	118.46	116.3	118.37	113.04	117.04	117.97	118.54	119.03	117.64	114.25	117.87	116.36	117.97	120.74	118.48
106.19	105.45	106.87	103.49	104.19	106.25	104.22	105.63	107.23	106.13	101.69	104.13	105.46	103.86	103.14	104.66	105.69	106.11	103.47	103.47	102.73	105.08	104	103.87	104.91	105.86	100.9	105.82	101.44	99.945	103.64	102.86	106.01	102.96	103.68	105.66	102.64	106.33	102.49	105.62	106.4	104.26	102.13	103.85	103.49	103.69	101.17	102.88	103.39	104.58
100.36	99.214	98.854	101.18	101.27	101.45	99.23	101.91	100.6	100.89	98.235	99.455	101.28	95.142	102.92	99.893	99.001	102.33	99.381	101.74	99.569	97.407	99.422	100.44	101.88	103.63	98.634	99.774	100.61	99.884	100.45	99.032	99.545	98.399	96.409	98.977	99.407	99.189	98.646	101.33	100.72	102.54	99.901	98.978	100.14	100.12	99.704	98.423	100.67	100.12
105.94	105.73	107.59	104.29	104.22	102.32	105.9	104.41	105.35	103.68	105.96	101.84	104.71	103.97	106.87	102.87	105.9	104.89	105.33	110.13	105.38	105.41	107.86	106.49	107.74	104.79	106.16	107.42	106.73	105.58	108.33	106.42	105.99	105.92	107.1	108.65	104.09	107.57	108.96	103.36	106.04	105.9	102.72	103.14	104.79	105.37	105.15	105.47	105.27	105.5
106.87	106.57	106.06	106.73	105.45	103.81	106.68	102.71	104.58	103.54	105.44	103.6	103.03	103.91	105.11	101.92	107.02	108.41	106.29	101.61	107.57	105.76	102.99	105.48	104.92	105.77	103.6	103.95	101.83	106.65	108.63	105.83	106.4	101.74	104.31	105.89	107.55	104.74	101.64	107.23	103.91	108.2	108.59	103.55	104.66	104.06	105.55	105.3	107.83	108.03
114.47	110.32	114.77	111.57	111.36	111.97	109.93	113.52	109.67	110.13	110.67	114.46	112.15	112.16	113.56	115.37	112.16	115.06	115.73	109.93	115.07	111.33	113.33	110.94	111.29	111.34	112.9	114.69	112.72	110.93	111.12	112.75	111.01	112.57	111.65	111.34	113.41	111.88	111.75	111.01	111.45	111.9	110.75	112.99	112.1	110.6	112.38	111.85	109.76	110.56
117.87	118.2	120.01	117.74	119.11	118.8	120.51	115.77	119.27	117.72	116.38	116.99	115.58	115.54	118.68	114.77	117.22	115.24	118.22	118.51	117.3	119.82	116.08	117.85	118.33	120.91	117.68	116.4	116.04	115.1	119.53	118.54	114.62	121.86	115.49	117.84	116.67	119.62	119.07	116.49	113.88	119.43	121.25	116.1	118	118.91	117.8	116.79	118.68	120.2
106.02	106.82	105.63	108.7	105.44	107.49	102.86	106.18	109.34	108.89	105.94	103.59	104.13	106.77	104.99	107.26	106.67	108.88	106.01	104.52	102.55	107.52	106.83	106.76	104.72	105.98	104.98	103.61	106.52	109.48	103.92	104.97	106.62	104.15	106.65	106.12	105.87	105.19	104.21	106.88	102.53	103.87	104.27	105.06	105.07	104.16	106.67	104.6	106.88	103.2
105.05	104.63	107.94	107.24	103.78	107.29	108.78	104.63	108.31	104.44	104.72	106.74	103.8	107.01	102.74	104.27	105.94	104.04	108	105.12	103.29	105.78	103.71	104.52	102.6	108.37	106.21	103.54	104.05	105.48	105.09	104.96	106.34	108.73	107.37	104.48	105.28	103.19	107.83	108.19	107.13	101.55	105.72	104.02	106.71	104.21	101.31	104.59	102.12	103.82
106.33	110.92	112.51	112.3	110.09	111.08	110.37	109.85	109.47	110.17	112.61	110.18	110.46	107.69	109.05	112.69	109.85	109.95	108.82	110.57	114.65	110.8	110.22	111.4	109.31	107.69	107.76	112.41	109.7	108.25	111.74	111.32	109.28	108.24	110.94	108.18	108.38	111.83	111.02	111.89	110.42	112.92	109.49	109.6	110.93	110.69	108.85	112.33	108.09	111.12
111.69	112.44	111.67	114.37	111	112.66	114.7	109.72	111.62	109.5	111.08	111.52	112.38	113.27	112.52	113.35	109.34	111.28	111.67	115.49	114.25	113.87	111.69	110.35	114.02	113.02	113.13	112.07	112.06	111.18	113.13	111.12	108.76	113.43	113.66	112.98	109.62	113.68	111.58	113.27	112.35	113.38	113	110.54	111.59	108.06	112.38	114.69	111.59	113.76
105.14	106.87	106.36	101.81	105.17	105.41	105.7	105.05	104.12	106.22	105.6	102.99	105.89	106.06	105.99	103.03	107.68	105.39	104.65	107.23	105.33	105.09	104.68	108.65	106.61	107.55	105.3	107.87	106.26	107.49	102.75	107.49	103.93	105.68	105.76	107.03	106.93	107.89	106.74	103.92	104.94	106.71	103.9	102.1	105.98	107.35	104.29	106.67	105.86	106.09
105.53	106.66	106.61	105.5	102.86	105.32	104.09	105.48	108.87	104	104.63	103.02	108.18	103.77	105.04	104.92	103.88	106.6	105.97	106.14	105.26	107.47	105.02	105.37	107.57	103.58	104.56	104.89	107.14	106.39	105.37	105.09	104.24	106.51	105.3	106.96	106.42	103.87	103.72	104.81	106.21	105.83	105.92	108.23	104.68	107.38	104.94	106.41	106.76	106.98
102.57	99.41	99.942	99.952	103.08	100.16	99.052	99.187	101.51	98.527	102.68	101.51	100.28	95.246	100.09	100.35	103.84	98.051	102.88	96.968	99.115	99.686	98.292	102.38	96.679	98.782	98.089	99.963	98.707	102.46	99.326	99.576	97.973	98.548	100.11	101.21	98.224	99.546	98.868	100.85	100.31	99.554	99.572	97.846	99.741	95.935	98.937	100.7	97.983	102.41
104.9	101.9	102.75	104.46	100.81	104.51	104.36	103.01	105.81	103.52	104.04	103.47	107.63	103.58	106.1	108.46	103.46	102.2	105.61	108.2	104.33	103.67	100.45	102.91	103.17	104.34	104.03	103.42	103.87	105.35	104.78	104.17	106.07	107.2	103.73	105.04	104.43	103.71	101.3	104.27	103.29	105.05	102.84	103.98	106.99	105.21	104.12	104.96	104.72	103.95
97.881	99.75	99.148	99.46	101.23	98.289	101.31	97.35	98.42	98.981	101.88	97.418	98.443	100.46	99.602	97.471	100.38	98.146	103	103.08	97.177	100.76	98.074	103.12	98.345	98.702	101.61	98.745	100.69	101.13	102.74	99.543	97.801	98.521	100.03	98.972	99.111	99.711	100.17	100.75	99.242	98.089	97.989	99.696	99.932	99.391	97.02	102.17	98.918	99.215
106.1	105.66	107.59	105.18	105.58	107.48	106.19	108.3	106.33	105.1	104.21	108.26	108.92	106.79	105.42	107.12	107.9	107.37	105.39	105.9	103.88	105.01	108.22	107.98	106.1	104.15	105.21	106.34	106.84	106.76	106.86	106.48	108.57	104.86	108.07	107.44	104.42	107.17	106.65	105.8	105.8	108.31	105.04	104.4	104.35	106.82	104.67	100.83	104.84	106.77
107.12	108.42	107.78	105.34	103.42	105.26	106.06	103.4	106.58	109	106.67	111.71	109.32	105.84	104.25	102.58	108.93	106.36	107.65	106.48	103.51	107.91	104.55	108.4	105.05	108.4	107.55	108.79	105.29	106.43	103.45	106.03	106.5	102.93	109.02	108.59	106.5	103.2	106.93	105.68	106.79	106.66	110.92	104.17	106.57	106.47	104.86	103.66	105.12	105.89
104.18	101.22	106.7	106.68	102.22	103.55	103.92	104.43	102.83	106.52	103.03	103.45	105.16	102.33	103.86	104.18	103.25	103.23	104.29	101.67	101.45	105.88	105.46	105.23	105.11	103.06	103.86	104.68	103.6	103.47	104.48	106.09	102.84	106.28	106.82	102.98	103.45	104.79	103.6	104.11	101.52	106.91	104.54	104.1	104.82	106.71	102.83	105.33	103.5	104.37
103.48	104.7	103.77	106.13	109.33	109.43	105.35	103.82	107.11	106.42	106.02	105.45	103.67	108.15	109.2	107.72	103.44	106.47	105.09	105.9	108.07	107.79	107.31	107.15	108.49	101.67	108.6	105.99	107.86	105.8	104.52	102.3	106.98	104.9	105.47	107.96	106.66	106.85	108.65	106.33	106.07	106.67	104.89	103.91	106.75	105.69	104.61	105.22	105.14	107.13
106.49	105.54	106.07	106.52	107.42	107.36	105.1	106.17	108.46	107.56	104.64	104.32	106.34	106.96	104.18	104.85	104.14	106.58	107.98	104.65	106.37	107.36	105.2	105.72	105.99	108.27	103.56	105.9	102.44	108.02	105.87	105.34	105.72	105.31	104.92	108.27	106.25	106.46	106.16	105.35	104.67	107.66	102.31	106.4	107.79	103.42	109.86	104.94	104.55	105.95
108.75	103.32	106.75	105.4	105.64	107.03	104.63	107.07	106.18	104.61	102.31	104.9	104.93	107.12	102.11	106.13	106.51	108.82	105.83	105.4	106.57	104.01	105.4	106.61	105.58	104.48	105.14	106.07	105.78	105.05	105.54	108.39	103.92	105.09	104.88	103.4	107.68	104.9	105.82	105.03	106.13	103.38	105.51	104.4	106.48	105.61	106.34	105.27	108.33	104.8
107.16	105.12	106.24	106.48	108.1	108.95	107.08	103.91	105.75	106.22	106.51	105.17	105.4	106.41	107.24	103.74	105.97	107.91	104.29	108.6	103.53	107.28	103.85	103.1	107.05	104.45	104.81	104.73	105.8	106.46	105.51	107.36	108.78	107.73	104.28	107.06	104.11	107.08	104.97	105.83	101.8	104.67	108.38	104.47	107.11	107.06	106.29	108.12	108.3	103.55
112.5	116.31	113.9	111.97	111.96	111.15	114.89	113.56	111.98	112.13	114.14	114.01	111.02	113.64	115.1	115.22	109.51	109.67	112.87	114.8	112.39	113.05	111.37	115.2	111.45	114.92	110.39	114.14	114.13	113.63	111.99	112.78	110.33	111.09	111.54	112.87	111.33	111.43	113.24	110.94	114.83	113.66	112.31	111.87	110.44	115.36	114.99	116	108.28	112.84
108.48	110	108.78	109.95	110.34	109.95	112.21	111.11	112.53	109.08	112.72	108.93	110.28	108.1	108.06	110.84	112.1	110.42	107.77	112.6	109.4	110.29	110.9	111.3	109.3	109.19	109.21	113.61	110.65	111.42	111.19	110.56	107.72	108.2	111.24	111.24	111.89	108.57	107.93	109.7	108.7	110.23	108	110.39	110.17	112.09	111.41	111.18	111.08	109.29
112.42	112.27	113.69	110.88	110.51	112.45	113.64	112.55	113.07	114.17	113.59	112.12	112.69	110.79	112.51	112.68	113.66	112.08	110.16	109.9	111.97	110.38	111.44	114.23	111.92	112.63	107.86	114.27	113.32	110.45	112.34	113.8	115.09	113.13	113.04	111.35	112.25	110.39	110.75	113.03	111.28	111.03	109.32	112.17	114.53	112.62	112.27	113.26	111.78	114.37
103.24	102.85	105.86	106.13	103.19	103.51	105.49	104.8	106	105.44	106.79	104.08	102.91	104.43	103.51	102.74	104.16	102.04	104.43	103.87	104.54	103.36	104	104.67	102.19	105.93	108.5	102.56	101.2	107.4	106.02	105.39	100.47	103.09	104.44	105.61	103.55	104.81	103.7	106.8	108.65	103.24	106.49	104.19	107.21	106.83	106.42	106.06	103.49	101.16
115.51	115.53	117.74	120.91	116.68	116.04	116.61	116.96	118.75	117.53	117.23	119.83	115.75	118.78	120.15	117.31	118.86	114.88	118.22	116.24	115.68	118.79	115.59	115.79	121.27	118.04	118.24	120.75	115.93	118.69	117.27	116.43	118.7	119.06	118.37	119.05	118.84	118.17	119.53	116.37	119.61	115.93	116.42	117.66	115.83	116.87	118.58	118.74	117.59	117.23
111.19	108.72	107.09	111.75	112.44	110.6	109.28	111.75	107.9	113.21	109.93	110.9	110.73	108.17	110.08	108.85	110.24	110.94	109.08	112.16	109.59	110.58	112.35	110.09	106.96	115	112.63	108.4	111.59	110.46	110.32	110.83	109.78	108.7	111.78	111.1	112.22	110.89	111.42	108.19	108.48	110.49	109.75	109.34	110.65	111.15	109.06	107.4	110.02	110.23
112.8	110.64	110.06	111.27	108.67	108.76	114.01	108.91	110.57	108.97	112.42	112.04	111.75	108.98	107.79	108.75	111.68	110.12	109.42	112.71	111.7	109.29	110.41	111.4	111.76	114.38	111.77	109.37	109.56	109.99	107.26	110.59	113.62	108.17	111.93	109.97	108.97	110.86	107	109.7	110.07	112.35	113.49	110.52	112.4	107.44	111.5	110.36	114.66	113.57
108.49	106.96	109.08	103.5	106.32	103.01	102.87	107.11	107.79	108.66	106.84	106.2	105.45	106.87	106.51	106.35	107.2	109.06	104.33	107.19	105.65	107.08	106.53	106.77	105.5	107.17	105.03	103.12	108.57	104.2	105.96	104.68	103.74	108.62	106.57	104.69	105.58	104.17	106.32	107.96	107.42	106.17	108.46	105.36	107.7	104.47	108.88	108.33	104.93	107.71
104.64	106.89	104.88	100.72	104.77	102.92	101.42	105.29	103.49	103.66	105.24	102.2	107.07	106.7	102.72	102.73	103.76	103.03	107.25	103.5	102.09	104.86	105.56	104.6	102.61	103.26	106.56	104.41	102.87	101.34	103.31	100.59	103.27	103.45	104.59	102.99	108.76	102.59	106.92	103.69	105.03	105.72	101.18	107.08	102.71	105.68	107.55	102.22	104.25	103.45
102.81	104.71	103.93	104.78	104.14	107.23	106.62	104.81	104.88	103.73	107.02	104.21	102.49	105.22	102.61	102.28	104.36	100.79	106.45	103.64	103.9	100.91	104.53	102.16	105.14	106.17	107.83	105.68	102.6	105.5	104.31	106.16	103.78	105.44	103.72	102.03	104.99	105.53	105.55	103.05	104	108.17	105.97	106.15	104.6	102.94	102.84	104.27	104.39	103.28
113.17	111.65	109.82	111.6	112.44	113.98	110.13	113.15	111.74	111.31	110.97	113.53	113.14	111.62	110.3	110.13	110.09	112.23	112.85	112.83	110.27	110.31	112.68	111.94	109.81	113.65	110.22	112.11	114.83	112.1	113.25	111.19	112.44	109.31	111.71	112.06	110.16	114.54	109.93	109.45	111.8	112.56	112.22	110.96	112.59	112.02	113.02	113.77	110.02	113.3
111.39	111.38	113.4	110.03	113.42	110.99	110.47	110.33	112.18	111.82	109.71	112.18	111.2	115	111.63	115.14	111.94	111.68	111.47	113.38	111.81	112.82	113.13	108.39	114.04	111.48	113.42	112.49	112.21	112.53	113.4	111.28	112.54	111.84	112.98	110.05	112.87	112.19	112.28	115.16	111.31	115.29	110.68	112.83	113.62	107.28	111.64	111.12	111.98	112.93
110.16	112.7	111.78	108.97	109.27	109.34	110.49	109.41	110.82	107.23	112.03	109.75	110.83	109.52	111.99	108.92	108.78	109.67	111.69	113.05	111.25	108.05	112.67	108.23	112.29	110.62	109.42	111.08	112.41	112.21	108.93	106.26	112.21	109.05	112.53	113.01	111.02	111.25	107.55	114.6	110.79	111.66	112.45	112.48	110.61	107.73	110.64	112.91	108.44	109.61
108.41	106.23	104.75	106.91	109.7	108.94	104.6	105.76	106.74	107.52	104.51	107.26	109.52	107.4	106.14	106.44	105.59	109.2	108.23	106.72	105.07	104.69	107.4	106.97	104.49	107.45	105.43	108.16	104.8	107.7	107.48	105.9	107.09	107.84	107.06	107	104.76	103.54	102.69	103.74	105.17	107.03	109.27	108.46	107.95	108.43	108.4	103.95	105.06	106.72
107.59	112.61	107.8	111.6	109.69	110.18	110.27	109.75	111.89	112.26	109.19	112	110.4	107.84	112.94	111.44	111.43	110.73	113.49	111.24	107.62	109.83	109.37	113.35	110.35	106.66	111.13	110.33	110.43	108.83	109.46	111.44	109.9	110.18	111.36	109.44	108.22	108.96	109.77	109.72	109.06	110.87	110.15	111.37	108.12	108.88	112.64	112.32	109.77	112.72
106.95	104.29	108.81	104.87	108.12	104.99	106.25	103.84	103.79	106.05	105.3	103.39	106.6	105.4	106.42	107.31	106.68	106.2	104.64	106.68	104.76	102.53	104.3	104.33	110.17	107.98	102.6	106.88	101.82	106.15	104.11	106.67	105.92	102.13	103.02	102.85	108.23	111.39	102.76	104.67	106.34	105.55	110.09	108.54	107.2	103.08	108.09	103.85	106.1	106.62
105.2	103.22	103.37	105.61	105.77	105.34	106.43	107.53	106.69	106.84	103.55	107.9	106.2	106.86	103.48	108.01	106.04	108.66	104.73	106.05	105.22	107.96	108.02	104.73	106.89	106.66	105.33	109.03	107.96	107.58	104.78	109.04	105.76	106.68	105.57	106.19	106.39	105.66	104.42	107.99	108.07	104.25	109.61	104.9	108.15	106.84	104.5	108.55	102.85	108.55
108.07	106.39	107.07	106.03	109.62	107.71	107.6	107.26	104.54	108.2	110.17	108.35	107.68	105.41	106.67	108.42	104.38	110.39	107.2	107.1	107.67	106.97	106.59	106.71	107.85	103.25	102.96	109	107.2	107.67	105.57	111.31	109.25	105	108.99	105.99	110.05	106.74	106.02	106.53	106.42	108.03	108.68	110.58	108.24	104.35	107.57	109.82	108.39	108.1
105.84	106.98	103.77	105.17	104.25	102.67	108.09	106.78	107.93	105.09	106.79	108.53	104.31	106	105.74	104.9	106.12	100.84	107.51	106.07	106.02	103.3	104.97	105.14	102.92	106.04	101.99	103.85	107.6	105.49	105.41	105.09	105.38	106.93	105.3	107.14	104.85	106.69	105.61	103.49	105.12	106.92	101.81	107.81	106.95	104.09	101.71	105.69	101.17	108.29
110.93	109.99	110.37	114.23	110.39	111.25	110.5	110.27	113.54	111.74	112.34	110.35	109.87	109.95	108.7	110.83	110.83	113.88	111.12	112.47	110.15	109.44	114.88	109.35	109.78	110.72	111.65	109.67	109.19	108.46	110.14	113.33	113.89	115.2	110.04	109.67	111.51	109.89	109.08	113.46	110.96	112.79	111.9	115.09	110.66	115.01	109.27	112.43	110.75	109.69
108.89	109.17	111.28	110.26	109.91	112.52	110.58	110.18	111.16	112.86	110.49	113.04	112.66	112.37	114.78	109.29	113.15	113.95	111.24	110.97	114.28	110.42	110.83	107.61	107.97	113.83	110.44	109.36	115.31	108.6	112.38	109.94	109.33	113.52	111.52	111.14	116.29	110.59	110.38	113.38	112.55	108.27	111.46	110.57	108.72	113.93	111.21	111.18	111.76	113.2
107.64	109.3	111.05	109.3	105.58	103.8	107.51	104.33	106.4	107.64	107.97	102.4	109.54	109.37	107.73	106.15	107.49	107.06	104.42	109.46	103.17	108.39	108.84	106.87	106.88	104.5	108.29	105.48	106.71	105.92	111.5	105.63	106.18	103.26	104.84	106.38	107.53	105.58	108.09	107.81	110.5	107.29	107.68	107.46	104.92	105.02	107.08	107.21	110.67	105.88
107.79	106.74	106.94	104.14	105.18	106.19	106.1	105.96	107.47	104.32	103.85	105.16	107.63	106.61	108.03	107.05	103.19	106.44	103.26	108.05	107.3	107.14	107.87	104.72	107.78	106.9	106.34	106.93	103.11	103.53	107.24	105.98	104.69	109.83	107.27	105.25	107.42	104.53	107.93	105.14	107.63	103.5	107.32	107.25	105.79	105.21	106.51	105.6	108.93	106.16
104.04	102.76	106.4	102.21	104.41	106.67	105.21	102.41	104.28	105.9	105.22	104.86	101.35	102.98	106.31	104.82	103.79	100.9	103.05	105.97	104.85	104.3	104.91	107.1	107.34	103.32	105.86	105.54	106.06	104.87	105.22	102.81	103.56	101.93	105.96	106.45	104.82	104.72	105.06	104.18	101.44	103.28	106.17	103.1	104.25	105.16	102.53	105.25	105.27	104.33
108.56	114.74	111.03	112.03	113.09	112.35	113.89	112.51	113.18	110.67	114.7	113.27	111.13	111.03	113.41	112.37	111.47	109.92	111.15	110.64	110.73	109.66	109.46	112.39	109.49	113.78	113.45	110.89	111.06	110.63	112.23	111.45	112.05	109.44	112.21	111.26	114.21	111.95	110.2	112.79	111.88	112.62	113.77	111.15	111.68	111.23	113.28	112.59	110.66	113.34
107.48	102.98	106.12	104	104.88	103.14	103.78	106.36	105.16	107.01	105.6	102.12	106.03	104.89	104.95	105.48	104.82	106.45	100.74	103.69	106	106.09	105.37	103.8	105.7	102.04	105.98	102.74	103.5	107.68	104.13	104.18	103.83	105.74	104.54	103.19	103.6	103.16	103.54	100.5	104.17	106.62	106.24	101.21	105.11	99.774	101.9	104.84	105.46	105.62
105.28	105.69	104.34	105.99	106.28	106.46	106.72	105.13	106.59	106.74	105.95	103.79	107.52	106.79	106.33	105.41	103.74	104.24	102.38	103.45	106.1	105.91	105.98	106.46	103.02	105.01	107.5	106.24	104.44	104.55	106.48	103.79	108.54	107.04	105.51	105.16	103.81	105.39	103.12	107.4	104.38	105.47	104.93	106.07	106.58	105.6	105.5	102.43	105.6	108.73
109.78	106.49	112.05	110.12	111.46	110.02	109.04	108.15	111.19	110.51	110.91	113.03	111.2	108.35	106.39	112.35	108.81	107.32	111.37	106.98	107.22	112.27	109.21	114.45	109.08	109.09	110.43	110.47	108.76	112.64	112.48	111.91	111.34	109.3	108.87	110.35	111.42	109.55	107.72	109.36	109.2	112.4	112.87	110.72	106.71	111.18	106.11	110.21	106.97	111.17
110.69	110.26	112.32	110.14	110.85	110.62	114.18	111.8	109.52	109.9	111.35	110.49	110.03	109.69	111.81	109.81	111.62	108.4	107.88	110.26	113.14	108.88	111.72	113.47	110.34	112.09	112.24	111.15	111.98	112.83	111.41	111.95	109.91	112.24	112.3	112.17	110.46	115.21	108.18	113.92	114.54	109.69	111.52	114.6	113.14	113.7	112.61	114.83	113.93	110.77
105.94	103.23	103.74	106.65	107.11	106.79	101.54	104.73	103.57	103.83	107.52	103.8	102.59	106.32	105.03	105.19	106.49	106.76	105.1	105.24	102.52	103.09	103.03	103.57	107.12	106.61	106.71	105.25	107.76	104.83	103.58	107.13	102.96	103.85	107.9	105.53	109.15	105.16	103.23	105.29	105.48	105.55	102.97	105.03	106.31	103.87	102.99	106.85	105.46	104.11
104.59	105.48	102.65	105.41	105.08	107.84	106.99	107.11	105.93	105.66	106.65	103.72	107.39	107.09	104.58	106.98	104.25	105.09	105.58	106.48	104.19	107.07	106.67	102.27	102.61	105.87	104.27	107.55	105.76	105.55	102.75	107.54	105.6	104.98	105.48	105.44	105.61	103.44	104.83	104.16	104.53	106.16	107.46	105.98	107.43	105.95	104.66	107.77	103.19	104.44
112.55	113.29	113.1	113.5	110.69	111.59	114.53	113.51	112.03	114.42	116.49	113.58	112.25	116.06	110.7	113.89	115.25	112.82	111.02	117.31	111.94	112.52	112.37	110.46	114.18	111.86	113.64	111.89	111.88	113.49	115.83	113.44	110.53	115.39	108.71	115.34	114.15	113.76	110.26	112.81	112.6	114.83	113.9	113.21	112.94	111.76	113.81	113.51	113.2	112.96
109.96	103.36	105.74	103.9	105.79	106.71	105.47	109.28	105.27	106.38	102.8	102.2	109.97	103.64	105.04	106.06	104.73	107.53	106.55	103.97	103.09	105.6	105.19	105.67	104.88	106.57	106.26	107.51	105.52	106.77	105.42	105.82	103.82	105.52	105.14	106.13	106.27	106.46	105.14	105.27	105.8	103.3	106.15	106.9	107.45	105.26	105.58	103.48	106.82	105.33
112.15	111.28	111.79	110.24	110.93	114.45	110.24	113.03	113.49	114.86	112.01	113.06	107.43	110.56	113.49	108.6	111.73	112.93	110.3	113.57	112.77	109.79	108.02	115.61	111.26	110.67	111.34	111.29	109.39	110.82	110.56	113.44	114.62	109.26	113.59	112.01	109.32	111.75	111.89	112.42	110.68	111.87	109.53	113.39	111.18	112.5	109.45	111.97	111.02	111.6
110.83	107.53	109.9	113.53	109.53	109.58	114.25	111.15	108	111.15	114.18	112.8	110.29	110.6	113.43	109.7	113.9	109.98	109.69	108.91	110.27	109.95	108.98	110.24	113.23	111.33	110.14	112.41	110.24	111.61	107.89	113.44	112.06	112.45	110.57	109.18	109.85	110	110.85	114.42	112.29	111.24	110.84	108.36	112.41	112.26	112.61	111.97	113.22	110.85
109.09	112.37	110.45	114.5	111.35	107.58	109.45	110.17	111.78	110.78	111.1	108.58	111.14	110.97	107.86	112.01	109.01	112.43	108.13	110.07	112.19	112.41	108.06	110.39	108.57	111.66	110.35	110.52	110.48	110.3	115.56	112.13	110.77	110	107.87	108.24	110.41	112.79	111.88	111.56	110.63	110.63	108.65	111.17	109.71	109.79	109.37	111.76	111.97	111.3
107.04	105.52	104.92	105.85	106.47	106.03	106.24	104.42	108.86	104.03	105.52	107.28	107.49	101.52	108.09	105.29	110.09	106.57	107.2	105.81	105.32	102.87	107.04	109.15	103.23	106.64	110.06	103.28	107.03	103.03	105.6	108.18	106.23	107.44	107.78	105.6	109.66	106.41	104.14	107.17	106.93	106.55	105.91	105.27	107.08	103.99	103.22	105.34	107.13	107.08
108.65	116.12	113.78	115.56	113.23	114.02	111.9	110.88	111.84	110.83	112.95	112.85	112.11	110.34	113.97	110.47	110.02	112.16	113.16	109.8	110.88	110.37	112.31	111.31	112.5	113.97	111.29	111.03	111.13	111.03	111.21	110.85	108.5	113.18	109.35	114.67	111.75	112.31	113.66	108.09	109.8	112.87	109.96	113.62	110.84	109.07	110.29	112.16	110.11	109.57
107.42	106.66	102.23	105.51	106.05	110.19	107.64	105.88	107.6	108.27	105.93	106.8	106.57	108.81	107.88	104.55	107.55	106.32	106.93	103.77	106.19	106.56	103.7	107.87	106.96	107.77	106.85	103.13	107.54	108.34	105.01	110.37	107.04	105.24	106.62	108.25	107.17	104.84	107.15	108.44	106.99	106.6	106.83	107.73	105.47	106.87	107.27	107.68	105.05	105.61
105.53	102.86	104.09	105.04	104.61	105.41	103.99	101.66	102.92	103.18	105.76	101.42	107.04	106.32	103.7	104.83	101.79	101.36	106.09	102.32	102.14	103.16	104.94	102.87	105.99	105.31	104.44	102.11	102.1	103.35	104.52	103.48	105.56	106.63	102.94	103.68	105.22	106.78	105.75	103.02	102.81	106.03	103.95	105.08	105.98	102.93	101.53	104.17	104.09	106.63
98.429	101.39	99.246	99.039	99.469	101.84	98.607	101.06	99.754	102.09	98.858	100.09	103.78	102.61	103.33	102.56	100.38	99.491	100.73	103.63	102.87	100.35	98.122	101.38	103.07	100.64	99.334	100.95	103.08	100.08	98.52	100.11	100.92	100.95	103.44	99.3	101.01	98.566	102.75	103.63	99.996	100	102.45	99.545	102.91	100.57	99.978	101.5	98.884	100.83
110.61	102.76	106.98	105.26	103.15	102.93	106.3	105.28	104.02	103.69	107.4	107.35	109.47	106.49	105.41	105.79	104.31	105.4	105.53	105.66	107.54	105.52	110.82	107.52	105.18	105.28	107.98	109.3	107.15	106.13	105.47	107.02	109.07	105.73	108.22	108.55	106.37	106.28	106.95	104.74	104.6	105.53	105.57	107.86	105.75	104.05	106.36	106.92	103.29	104.3
111.07	109.07	110.58	105.57	107.62	109.01	110.02	110.77	107.19	113.12	107.25	110.71	110.39	108.55	110.05	110.17	114.23	108.6	107.66	108.55	109.33	106.71	111.15	107.81	110.74	109.3	110.4	108.51	105.52	107.68	108.43	106.47	107.17	111.01	108.94	112.04	107.74	110.29	107.76	110.43	110.2	108.79	110.51	110.75	110.52	109.16	112	111.31	111.83	109.64
99.428	101.55	102.23	99.324	104.26	99.108	98.85	100.35	102.14	101.42	102.11	102.45	103.44	102.72	102.04	98.518	98.972	103.31	103.22	104.07	102.28	98.509	100.54	98.88	99.455	102.46	101.16	101.77	99.547	95.598	100.37	101.2	100.46	102.71	99.139	100.19	99.784	98.199	103.66	101.88	97.274	101.34	105.52	102.05	100.35	102.56	100.22	103.91	101.2	102.19
108.94	113.43	110.47	109.13	110.35	111.24	110.11	108.53	109.45	111.99	111.68	111.14	111.01	108.37	107.93	110.01	106.67	109.05	110.09	111.42	110.91	110.95	110.29	110.22	112.71	111.98	111.91	107.59	112.53	109.84	108.62	111.03	107.61	108.94	110.33	111.53	110.57	108.97	109.7	112.09	111.09	111.17	110.32	108.45	110.26	109.19	111.89	108.8	111.79	108.94
112.25	110.14	110.4	112.82	115.72	116.99	109.84	109.41	111.46	111.76	114.35	114.64	113.23	112.2	112.43	113.13	112.51	109.53	112.18	112.59	113.62	113.15	115.34	112.87	109.99	109.75	110.52	109.55	114.34	114.01	111.47	111.78	112.26	113.44	114.24	110.14	111.78	111.49	112.58	111	109.2	110.21	112.92	108.95	110.46	114.26	111.32	113.91	111.5	110.66
106.6	103.3	106.34	106.59	104.89	103.27	110.12	106.34	105.11	105.69	106.05	108.28	105.46	105.94	105.57	107.47	106.79	104.33	107.67	102.28	111.67	106.97	109.61	107.63	106.55	105.99	105.35	102.02	106.81	107.31	105.04	105.65	105.75	109	107.43	104.58	105.96	107.97	106.79	108.04	107.67	105.3	105.48	104.36	106.8	106.05	108.08	107.84	106.34	109.5
116.84	111.77	115.78	117	114.46	116.4	114.89	117.35	116.89	115.16	115.46	119.27	119.21	118.8	116.79	114.59	119.45	116.72	114.59	117.57	117.36	115.86	117.94	112.28	115.47	118.1	115.99	117.06	117.05	115.55	115.31	115.59	115.03	115.91	116.58	113.47	114.65	112.9	117.5	116.1	115.29	118.59	117.27	117.85	115.11	117.45	114.3	114.12	114.69	119.82
105.53	104.86	103.92	101.19	103.1	102.38	104.19	106.11	105.95	101.87	105.94	104.5	105.84	105.55	103.74	105.34	103.25	102.73	104.22	108.85	105.9	104.84	102.9	102.34	103.84	103.85	104.75	105.38	107.96	102.76	105.85	108.11	104.62	103.79	108.15	102.81	104.4	107.08	105.12	104.12	101.56	102.79	106.15	105.32	103.87	102.56	106.18	104.68	105.12	105.05
102.4	107.13	104.25	107.05	104.31	107.78	104.13	105.98	105.96	105.03	102.17	104.75	106.31	105.64	105.19	105.09	105.55	109.74	104.15	107.85	104.34	102.54	106.21	104.37	106.46	104.04	106.2	105.76	104.98	103.96	102.97	107.37	104.57	107.22	105.46	106.48	103.11	107.65	106.02	104.48	104.33	103.25	106.37	103.39	105.94	103.54	108.8	104.9	106.71	103.38
117.02	120.06	116.69	120.39	120.1	116.52	116.89	115.49	117.63	119.62	120.08	119.13	117.17	117.64	116.89	115.92	117.43	118.79	116.58	115.53	117.15	117.13	119.72	114.83	117.36	119.61	116.04	115.81	116.1	117.06	116.4	118.7	119.43	118.38	117.4	115.66	117.81	115.91	118.89	118.85	114.61	116.31	119.6	117.69	117.11	117.78	116.23	115.54	113.88	119.37
106.57	103.88	108.38	105.7	105.46	105.29	107.5	101.72	105	106.09	106.15	103.76	106.74	106.06	104.05	107.03	107.59	107.71	104.59	106.64	107.08	104.93	104.08	101.21	105.29	105.8	106.03	106.88	102.81	106	105.54	105.99	106.06	104	105.17	109.15	102.42	104.02	105.95	108.42	104.18	105.28	105.74	104.08	102.51	106.14	104.72	102.25	106.01	106.75
103.54	104.22	106.2	101.49	104.48	104.23	105.01	104.01	101.28	103.14	102.92	104	103.11	107.02	103.96	103.21	103.93	106.04	101.32	105.93	102.65	104.07	105.75	102.61	105.06	103.78	103.34	108.15	106.94	105.95	106.52	102.72	105.94	105.35	103.4	104.72	103.83	107.22	104.88	103.36	104.29	105.55	105.78	103.49	104.01	107.11	103.92	104.15	106.21	105.36
104.35	104.64	107.42	104.15	104.11	103.53	104.37	105.47	104.71	104.31	107.95	102.35	105.5	103.17	108.28	106.75	105.23	100.82	104.5	102.11	106.73	103.92	103.68	102.69	106.59	103.01	102.78	106.15	104.75	107.37	104.11	105.31	103.61	104.77	104.13	106.94	104.18	104.19	105.69	103.35	104.51	101.33	108.79	105.89	103.03	104.61	105.97	104.31	104.4	105.36
104.29	106.43	106.3	104.95	104.34	105.26	105.32	103.38	101.45	102.43	106.86	108.61	105.59	103.51	106.52	107.71	104.78	104.14	103.46	107.28	104.9	105.28	104.89	104.94	104.71	104.79	105.84	103.27	102.23	103.64	103.2	101.24	106.98	105.1	102.03	104.79	107.13	104.65	110.21	107.42	104.94	106.44	108.21	106.16	108.73	106.85	104.05	104.86	103.23	104.32
107.43	108.73	112.15	106.62	110.42	113.16	110.19	111.07	110.19	111.05	108.02	108.31	109.29	109.05	111.8	110.36	113.17	109.62	108.12	107.56	107.55	108.54	112.11	108.64	108.99	109.08	109.11	108.29	111.93	112.02	109.8	112.67	110.97	111.4	110.59	111.16	107.9	110.7	108.41	109.34	106.47	110.1	109.8	111.89	109.14	106.88	111.37	112.08	107.04	110.09
114	111.84	112.8	106.77	111.15	108.85	112.59	111.59	111.19	113.35	107.52	110.75	111.96	110.82	109.51	113.35	111.57	111.32	109.25	111.12	109.37	111.62	112.01	113.01	110	109.62	114.73	111.94	108.79	110.29	111.88	111.06	113.11	110.84	110.71	113.14	109.96	113.99	110.13	112.96	114.65	110.85	111.12	111.02	113.1	109.97	110.95	108.65	112.86	108.62
106.86	104.84	110.18	107.54	108.7	106.7	105.62	104.87	107.36	104.14	106.53	107.5	105.1	109.81	109.21	105.81	107.6	112.12	106.01	105.16	104.61	105.1	106.06	105.08	106.18	106.58	108.54	103.76	104.85	107.93	104.95	105.66	106.22	108.47	106.58	109.92	106.39	106.17	105.93	106.94	103.87	105.68	107.12	104.52	104.13	107.96	107.76	107.72	105.34	105.13
100.62	101.72	101.43	101.42	101.37	99.053	101.43	103.12	97.148	99.365	102.39	99.145	99.945	100.71	99.612	100.34	100.71	100.44	102.05	102.19	101.49	98.565	101.07	101.02	101.41	99.547	101.45	102.05	97.878	101.77	98.181	102.2	98.245	101.07	101.74	101.17	100.95	100.61	102.76	99.824	99.531	101.73	100.11	100.27	103.47	103.5	101.88	98.779	101.72	99.739
107.12	107.63	104.35	109.02	106.54	102.57	106.23	105.31	105.88	104.2	109.87	107.71	110.11	104.73	104.63	105.73	104.28	102.94	107.86	107.11	104.69	105.1	107.57	108.05	105.93	104.91	104.02	106.13	107.85	104.09	103.5	105.83	109.05	108.56	106.33	104.06	106.52	103.46	103.16	106.16	107.21	108.42	106.73	104.64	105.43	106.69	105.84	106.2	108.1	105.87
103.53	105.06	105.76	105.45	104.65	108.36	105.25	101.61	109.35	103.72	107.68	104.96	107.35	105.64	106.37	103.61	106.37	105.69	106.35	105.86	106.1	104.05	105.46	106.32	108.04	110.05	107.8	107.54	107.12	104.9	106.16	103.7	107.75	108.59	106.57	104.53	105.42	105.39	106.41	106.03	105.03	104.73	104.08	104.91	106.27	106.51	105.49	103.63	106.14	107.52
112.07	111.34	108.97	112.86	112.58	114.09	109.77	112.67	112.04	111.01	112.8	109.69	110.93	114.99	109.53	115.79	109.87	113.56	109.9	114.17	115.61	107.83	109.49	109.84	112.9	110.33	112.19	109.64	115.57	109.52	114.72	110.84	112.51	112.56	109.83	109.91	111.05	110.91	111.9	109.1	111.97	111.42	111.69	112.32	113.25	111.34	110.05	111.33	114.43	112.15
106.56	105.63	103.96	103.79	107.84	104.58	103.59	107.97	104.01	105.56	103.95	105.8	107.57	107.59	103.54	105.79	105.29	106.61	103.52	104.78	108.23	107.96	104.3	104.81	103.99	104.08	105.91	107.65	104.45	103.8	101.29	106.51	107.38	104.29	106.04	105.54	103.22	105.51	107.72	105.34	106.02	107.35	104.08	107.15	105.74	105.36	106.55	102.38	109.27	104.71
106.3	106.26	104.55	105.14	106.45	105.16	106.61	105.06	106.27	106.28	106.05	102.32	105.23	104.21	105.21	103.83	107.21	104.24	104.73	105.44	105.85	104.39	106.88	104.97	105.02	104.39	103.77	105.61	103.55	105.45	104.57	103.96	104.62	106.5	106.75	106.65	105.99	108.49	106.96	105.11	102.38	101	105.36	104.09	106.34	106.6	105.17	106.69	108.95	104.75
104.76	104.74	106.4	106	104.24	106.77	105.74	109.22	105.81	106.06	104.21	108.8	107.83	106.43	106.72	105.52	103.41	106.68	103.12	103.13	107.4	104.92	103.87	108.23	105.44	104.1	102.42	104.89	104.9	104.86	106.15	105.86	104.38	105.56	105.47	104.52	105.21	104.89	104.01	103.95	102.74	104.54	105.03	106.12	103.66	106.95	104.88	102.97	105.68	101.64
104.7	105.76	103.08	108.11	104.17	103.15	103.81	105.78	106.7	104.3	105.48	105.89	107.31	103.91	105.49	102.18	104.57	103.66	104.25	105.07	105.79	106.71	106.82	106.78	102.04	105.19	105.48	104.33	102.85	102.83	102.92	103.3	103.32	103.34	103.59	106.64	103.46	107.24	103.93	104.25	103.46	105.08	104.4	106.8	105.2	102.85	103.77	106.05	103.57	106.08
105.27	105.05	105.23	102.87	103.41	103.56	104.73	107.71	103.1	107.6	106.43	104.31	103.28	103.9	104.79	101.52	102.86	105.3	103.25	106.13	106.8	104.97	106.05	102.31	101.14	104.5	104.44	103.86	105.6	102.57	103.76	103.57	105.31	104.35	102.67	105.27	106.79	105.55	103.88	105.5	106.02	102.97	104.52	105.8	104.44	104.61	103.95	104.99	106.37	105.87
112.75	112.67	110.69	113.59	111.63	111.73	110.1	110.11	115.18	112.53	111.2	111.33	112.18	114.3	112.76	109.51	115.14	113.47	111.36	111.92	111.76	111.28	111.86	112.78	114.48	110.55	113.48	111.07	113.74	111.88	113.27	111.53	110.29	112.27	112.29	108.3	113.35	109.85	111.43	113.55	112.84	115.01	114.06	113.18	109.71	112.58	110.5	111.27	116.47	113.18
110.51	105.44	108.71	108.58	105.81	107.58	107	102.66	105.28	108.67	106.16	105.24	109.17	107.61	105.91	106.96	105.67	106.81	107.83	104.7	106.47	103.91	107.45	106.59	105.42	107.27	106.48	103.98	107.27	104.8	107.4	102.97	104.99	107.11	106.53	103.29	106.18	105.05	103.93	104	103.74	104.56	105.83	103.52	105	103.93	104.51	106.02	106.05	106.11
100.72	104.12	101.81	100.17	100.23	101.62	99.564	100.06	100.79	100.38	103.15	97.873	98.914	100.31	99.482	93.865	98.992	103.1	101.14	100.14	100.43	98.702	100.99	97.975	99.665	99.417	100.31	97.363	99.105	97.23	103.43	102.1	99.354	100.21	99.861	100.32	99.163	98.987	98.431	101.3	97.897	98.411	99.188	97.692	97.751	103.05	98.058	97.648	98.332	101.19
103.58	106.25	105.35	103.71	103.4	105.37	102.98	107.9	104.34	104.34	104.51	103.93	105.87	106.25	106.33	105.36	106.02	107.27	103.61	106.43	105.08	105.5	106.45	105.47	105.94	105.42	108.02	106.46	102.03	104.54	107.96	105.38	105.77	107.61	107.68	105.7	106.9	105.99	105.97	106.66	103	107.84	104.43	103.59	106.57	107.27	105.42	102.2	102.46	107.29
97.347	98.043	103.49	100.6	96.765	97.575	98.088	104.52	100.38	98.641	107.16	97.609	99.747	100.86	100.28	99.764	100.81	100.13	97.158	96.248	98.781	98.52	99.416	98.907	103.1	99.058	98.612	100.34	99.56	98.572	99.421	98.647	99.391	99.96	99.036	98.985	99.794	95.595	101.85	99.099	101.64	99.225	99.02	100.41	100.71	96.674	98.84	97.461	98.447	99.954
113.53	110.42	106.98	107.52	111.25	109.44	110.15	109.02	109.33	109.91	112.12	110.5	107.54	111.63	108.62	110.6	109.91	109.41	110.71	110.63	109.39	111.34	111.01	110.49	108.47	112.48	110.32	108.7	111.82	111.07	111.1	105.58	109.87	110.85	107.84	109.78	111.01	110.27	109.64	111.13	111.15	106.68	110.52	111.19	108.79	109.88	109.99	109.47	109.37	111.54
105.43	109.71	106.4	107.12	104.33	104.92	105.98	111.04	103.9	103.59	105.49	105.15	103.94	107.56	107.15	104.94	104.1	104.59	104.81	104.43	106.42	106.37	105.41	105.81	106.49	108.41	105.09	105.01	106.37	105.33	106.06	107.23	105.53	107.42	106.74	109.38	106.33	105.14	106.77	106.25	109.07	106.07	102.83	103.96	106.18	106.28	106.98	106.71	107.8	107.7
99.349	99.351	100.31	99.218	99.422	100.38	100.7	99.591	102.11	97.55	101.85	101.7	102.49	98.708	99.477	99.653	100.42	101.43	99.38	101.65	100.82	104.39	100.57	98.216	98.93	98.552	100.31	100.1	101.88	100.19	101.81	100.56	98.889	100.63	100.97	100.9	99.533	103.4	100.64	100.09	101.84	99.767	97.408	100.38	99.053	98.298	102.65	99.536	99.185	103.06
105.34	106.79	106.98	105.57	107.68	102.62	107.59	106.14	107.83	104.48	106.61	104.5	103.24	106.04	106.27	102.41	105.76	104.51	105.96	105.07	103.46	105.45	109.17	103.31	105.97	105.06	106.64	104.19	104.7	107.6	105.99	106.42	110.55	104.88	105.4	106	106.88	105.09	105.99	102.71	107.4	107.43	106.94	104.54	105.25	105.23	102.24	106.79	105.72	105.6
113.15	112.26	112.45	109.07	110.52	114.17	113.08	112.02	113.1	112.22	112.09	109.84	111.87	111.61	111.57	109.73	109.76	109.32	115.66	106.51	115.93	111.54	113.24	112.31	112.38	113.98	114.31	114.01	114.14	109.68	108.15	111.65	108.65	110.97	111.49	111.02	110.8	111.74	115.04	109.35	111.97	112.65	109.6	110.91	110.5	110.66	112.06	108.61	114	113.6
121.83	117.34	114.93	119	114.97	116.57	115.63	116.26	116.41	116.76	118.01	116.81	119.65	118.66	120.54	117.99	114.27	116.87	117.19	119.78	121.03	118.79	118.8	120.8	118.1	118.04	119.1	116.91	120.31	116.12	115.54	116.85	116.34	115.51	121.34	118.45	118.81	114.57	118.02	120.34	119.51	116.46	116.92	116.56	118.31	117.92	118.34	115.6	119.32	118.5
116.54	114.91	113.34	114.43	114.6	115.38	115.96	115.89	111.07	114.94	115.01	113.65	116.05	117.05	115.16	118.04	114.87	115.95	117.5	114.92	115.16	116.25	115.97	116.7	114.7	117.15	117.43	118.49	118.73	116.05	116.75	118.22	119.1	117.29	116.98	115.94	113.95	116.57	116.37	115.46	115.88	117.19	114.73	116.12	115.36	119.56	114.17	114	116.34	118.9
105.17	106.92	105.98	109.24	103.88	108.7	104.92	106.48	105.18	104.41	110.77	105.65	106.48	105.02	108.76	108.56	104.76	106.85	106.19	105.14	105.68	105.05	104.16	104.23	106.76	109.84	105.63	102.52	105.3	105.94	107.77	109.12	109.69	107.72	106.6	109.49	108.15	104.35	105.17	106.14	104.06	104.66	107.71	111.24	104.03	108.48	104.16	106.83	105.77	105.16
109.59	108.22	108.97	111.04	109.19	109.52	107.68	105.68	107.8	109.14	108.06	110.4	108.77	108.76	108.64	110.53	106.44	108.67	109.44	108.74	106.79	110.24	110.33	108.86	112.49	109.82	110.08	111.67	109.32	111.03	109.8	108.39	109.54	108.36	111.59	108.14	112.63	109.78	109.56	110.73	108.57	111.61	107.94	109	110.43	112.8	108.88	107.7	111.15	111.59
104.16	103.53	110.15	108.96	104.78	105.02	106.47	109.1	105.9	104.36	103.68	106.87	106.61	107.43	107.23	102.29	104.08	105.75	108.93	108.42	104.76	109.57	106.48	103.94	102.12	109.73	106.47	106.14	103.12	103.72	106.26	105.74	106.25	108.36	104.17	104.78	106.68	102.8	105.06	106.82	103.66	104.89	106.35	105.46	105.47	103.83	109.07	105.43	102.87	107.27
107.39	104.18	104.27	106.29	106.08	104.41	102.29	104.57	106.41	106.2	107.12	107.21	105.07	103.06	108.39	107.42	105.79	108.75	105.41	103.31	104.21	107.09	106.69	104.83	103.87	103.99	106	105.07	106.76	105.37	102.89	104.81	104.2	102.99	105.88	107.86	104.2	106.38	103.06	106.64	107.48	105.54	105.19	104.04	102.77	104.25	104.27	106.03	107.88	105.5
105.19	106.63	103.11	104.4	106.27	104.44	102.49	105.47	104.35	106.89	105.53	103.27	107.38	107.03	103.05	104.65	108.13	107.29	104.43	105.71	106.71	100.74	103.47	106.65	104.07	104.74	104.99	103.56	107.97	110.1	103.3	106.07	103.94	104.08	106.64	104.51	104.52	103.83	105.88	105.56	105.88	106.13	106.43	110.77	104.87	102.63	103.75	103.25	106.75	102.47
104.65	102.58	105.24	105.42	104.25	104.6	103.47	104.77	106.4	106.61	107.99	106.43	107.02	103.24	105.52	103.74	106.07	106.73	106.22	106.8	107.03	102.54	105.87	105.16	104.28	105.86	105.53	105.24	102.7	107.28	104.15	106.13	108.2	103.62	104.93	105.39	104.75	104.35	101.2	103.77	105.71	103.3	103.33	106.96	107.29	101.52	106.45	106.28	107.77	105.8
106.74	104.11	106.11	107.69	102.92	107.58	105.94	107.12	103.7	106.89	105.82	104.45	105.4	104.54	101.23	103.18	105.3	106.58	106.12	104.36	107.37	104.9	106.63	103.81	107.95	107.11	105.36	104.37	105.23	103.35	105.69	103.3	107.85	105.12	105.93	109.95	105.27	101.63	106.66	106.86	104.96	106.4	104.85	104.99	102.92	105.63	104.74	106.93	106.42	106.03
103.24	104.76	105.98	106.88	107.04	101.19	108.2	105.94	106.1	102.99	103.15	107.24	106.07	107.39	108.28	107.72	106.09	102.91	104.39	104.46	105.51	106.4	105.33	104.33	103.96	106.61	108.7	109.95	104.44	107.37	102.75	105.31	102.33	106.13	104.38	104.69	104.89	107.53	105.03	104.01	108.16	101.86	103.71	106.67	106.53	108.85	105.19	110.01	105.62	106.45
110.93	112.01	108.5	111	107.85	109.88	109.9	108.49	107.71	111.41	111.08	108.43	109.19	111.6	110.88	108.89	111.42	108.88	109.58	107.46	106.6	107.84	109.09	108.81	111.02	111.74	111.46	113.26	109.56	110.96	111.03	110.09	106.56	110.85	112.34	111.15	111.42	104.47	109.62	112.93	109	112.33	110.87	112.4	113.19	107.79	109.99	111.96	108.15	108.11
110.59	110.45	110.59	111.59	111.43	107.39	112.27	108.4	112.66	111.63	110.25	110.51	112.53	114.32	111.62	110.72	112.36	111.38	111.36	113.88	112.8	114.99	115.18	113.41	111.22	111.94	109.38	110.24	112.28	112.95	111.38	111.73	112.66	110.28	112.76	111.79	109.13	108.95	111.03	109.05	108.27	111.87	111.84	110.67	114.2	111.26	114.08	109.89	114.38	111.51
104.44	107.41	104.88	107.27	107.29	103.48	107.17	104.55	106.66	105.86	104.92	104.89	103.6	105.9	106.05	106.55	106.01	107.17	105.14	107.34	103.94	102.52	106.06	110.62	104.8	103.94	107.91	103.06	103.71	104.34	105.54	106.77	108.79	105.71	107.7	107.9	108.54	107.06	105.8	102.77	104.4	106.55	107.04	105.32	105.96	108.54	106.46	104.23	106.08	105.63
106.86	108.85	110.89	111.51	109.07	112.32	109.65	110.67	113.01	110.48	109.25	111.65	108.06	111.01	110.15	114.46	111.37	111.01	109.58	109.18	110.81	108.94	110.43	112.8	107.76	109.78	109.14	107.8	108.6	112.75	109.11	108.66	111.44	111.69	110.03	107.27	108.54	110.27	112.34	112.56	112.05	108.71	113.06	114.15	110.74	112.83	108.84	108.91	111.91	110.62
106.91	104.65	105.95	106.69	108.01	109.66	105.88	107.07	104.63	107.8	104.64	104.78	106.03	104.84	105.46	107.34	104.27	104.12	103.79	105.66	105.4	108.18	109.1	105.52	100.24	103.09	102.04	103.18	109.63	106.25	106	104.7	102.73	104.2	106.98	102.68	104.98	106.58	103.53	101.6	106.71	102.77	104.77	106.13	106.75	105.12	105.83	105.67	107	105.12
115.98	118.25	113.08	116.15	117.53	118.54	114.22	112.58	116.03	116.27	115.74	116.65	114.66	117.53	117	115.04	117.47	114.79	116.62	115.72	117.12	115.92	120.93	115.75	117.68	119.46	118.26	117.11	114.35	117.16	114.93	117.31	115.32	116.81	117.2	115.63	115.89	118.05	118.58	117.99	117.51	116.9	116.55	118	119.05	113.19	115.18	117.67	116.48	116.8
107.09	104.39	101.72	107.98	105.56	106.25	108.47	103	106.87	105.07	105.21	100.36	108.16	108.59	105.61	104.39	106.46	101.94	105.24	105.43	107.64	112.12	105.54	107.04	106.69	105.93	107.63	103.35	106.92	105.81	104.3	109.47	104.02	103.94	106.68	105.18	103.28	104.1	108.14	106.36	104.75	105.25	104.69	109.26	103.11	104.35	105.03	108.78	105.1	105.51
106.2	104.1	104.69	102.14	104.1	103.41	105.55	105.97	101.99	108.85	105.28	103.82	102.81	105.56	106.49	104.48	104.6	104.44	102.27	104.67	105.3	104.42	105.23	103.9	103.44	103.42	102.63	108.29	107.21	106.23	106.53	104.45	105.24	105.65	102.64	104.92	104.13	106	107.39	103.82	105.11	104.34	101.92	106.88	104.68	103.56	103.83	102.18	106.28	104.88
106.41	106.9	105.72	104.06	107.15	105.69	104.44	106.92	104.04	105.17	107.22	105.1	104.02	107.81	105.14	108.46	108.23	106.9	104.21	102.26	106.92	106.61	105.96	108.02	106.9	106.08	108.78	108.4	106.75	106.95	106.63	106.37	105.65	106.51	104.86	107.17	106.65	106.56	106.79	109.9	102.4	107.04	104	107.4	105.35	106.92	105.98	110.56	105.06	104.64
104.84	107.36	107.51	107.55	107.89	105.71	105.89	106.31	103.41	106.26	106.3	107.61	107.39	108.91	105.68	105.68	109.3	104.68	103.89	108.08	110.33	104.75	108.23	106.67	106.73	107.07	109.81	104.89	105.25	107.74	106.57	105.24	107.72	105.2	104.9	106.6	107.72	107.44	107.37	106.5	107.52	105.45	106.36	105.6	109.07	107.35	106.14	105.61	104.93	105.8
119.91	117.05	120.9	117.8	114.58	121.68	114.3	114.33	116.23	113.8	119.84	116.21	117.59	119.09	117.45	118.81	115.18	114.87	117.07	118.18	117.75	117.96	119.33	116.98	119.95	120.03	119.22	114.77	117.27	117.37	115.51	117.57	115.67	119	118.79	117.49	115.2	118.92	118.49	117.65	118.09	115.22	118.79	117.27	120.02	121.75	118.75	115.21	115.8	118.84
104.15	107.04	108.74	106.89	106.82	107.46	107.88	106.38	105.5	106.57	107.14	105.95	103.64	105.94	107.88	107.02	104.68	103.98	104.38	106.12	106.2	108.27	105.59	106.79	104.49	105.26	104.93	106.12	107.74	106.71	105.3	104.43	103.6	103.65	108.54	106.6	106.84	104.95	105.53	106.25	104.65	104.53	103.33	106.51	105.3	102.35	105.4	105.23	104.11	103.92
104.48	106.58	107.74	105.54	105.15	106.14	105.74	106.63	103.29	102	103.72	107.55	103.62	104.95	110.67	106.06	101.53	107.68	105.45	108.32	107.24	103.15	103.02	107.74	106.72	106.21	105.48	105.89	107.4	105.36	102.9	108.24	105.57	107.7	105.65	104.94	105.36	103.44	107.11	109.52	105.44	105.14	106.05	104.9	111.68	106.33	107.39	103.58	103.28	102.16
105.3	102.71	104.87	103.22	103.35	104.26	105.74	103.73	103.14	106.3	105.96	104.95	102.91	105.2	103.72	107.02	106.17	102.42	105.68	103.35	103.93	101.45	106.81	103.77	103.5	103.27	101.8	103.68	105.62	104.37	105.27	106	105.15	105.6	104.72	106.21	104.93	102.37	105.57	103.57	103.79	102.71	106.45	104.04	103.85	103.82	104.39	103.22	107.37	104.08
100.78	100.79	98.431	101.82	100.63	101.1	99.313	102.8	99.174	99.049	101.78	102.46	99.343	99.316	99.692	99.049	99.261	101.19	100.16	97.509	98.582	102.22	98.736	95.805	100.82	98.974	97.824	100.55	100.69	100.59	97.456	99.515	99.095	99.525	101.45	99.443	100.3	98.804	99.376	100.15	101.21	100.39	100.84	99.396	99.826	101.41	98.752	100.5	98.456	100.71
102.9	99.144	102.78	100.44	101.65	96.956	100.35	96.033	98.07	99.619	100.48	101.68	100.52	98.066	102.12	101.99	100.21	98.981	98.911	99.823	100.48	100.54	97.967	97.361	98.155	101.46	98.229	100.21	99.218	101.93	99.197	99.288	100.35	101.37	100.62	100.65	102.22	100.36	100.74	102.54	98.521	99.828	103.97	103.25	97.698	100.64	101.35	99.164	97.937	101.2
106.86	104.11	107.57	107.98	106.76	108.35	109.7	104.5	104.28	105.48	105.93	107.78	104.14	107.89	105.57	106.15	105.16	103.18	106.51	104.21	103.77	105.97	105.18	104.79	106.79	104.13	106.35	105.56	106.04	105.37	104.75	108.35	106.78	104.26	103.88	105.69	105.79	102.74	106.8	102.28	106.75	105.93	105.95	102.77	107.11	106.2	107.64	106.2	104.55	104.8
104.38	104.03	106.01	109.69	105.91	105.12	105.74	103.09	108.33	108.64	106.65	106.69	107.84	104.49	105.63	105.52	105.42	106.92	108.32	108.95	106.53	105.16	106.01	104.74	106.16	105.2	104.61	104.6	108.03	104.19	105.42	108.68	105.02	106.27	105.53	104.41	109.62	104.83	109.04	105.72	107.15	108.96	105.62	103.64	106.02	104.85	104.82	107.82	106.84	107.14
117.58	119.15	118.01	115.65	116.23	118.47	117.61	116.29	119.52	117.56	118.31	118.21	119.91	117.64	117.26	116.86	115.26	116.8	117.74	118.47	117.01	116.88	119.02	119.64	119.49	118.67	117.38	121.34	120.41	119.81	117.97	118.09	115.55	116.59	117.01	115.87	118.05	117.94	119.75	119.2	119.28	117.49	119.59	117.08	116.23	118.5	118.19	117.79	119.46	117.82
115.24	120.75	116.76	116.63	114.85	113.96	115.44	115.81	117.35	117.33	116	116.47	116.13	121.15	117.36	116.9	113.41	115.75	117.98	117.23	117.3	110.34	116.27	116.38	115.77	112.11	115.82	114.42	114.06	116.13	115.58	116.28	117.78	115.62	115.16	116.49	116.14	114.67	115.57	115.67	113.4	116.73	118.09	114.55	113.25	113.63	114.84	118.51	114.95	114.93
112.7	112.99	110.6	110.46	108.78	112.8	112.08	116.16	112.47	114.21	110.56	112.29	109.76	110.38	109.16	113.45	110.6	111.8	109.78	108.93	111.16	111.17	111.16	110.28	112.33	111.92	111.19	112.72	108.08	113.35	111.99	110.82	113.9	112.77	110.07	107.68	111.41	112.96	113.17	110.59	112.1	112.08	113.08	110.24	111.99	109.93	109.4	110.78	111.21	113.59
106.72	107.43	105.88	100.76	106.28	105.88	105.79	108.95	105.86	109.62	105.57	106.95	107.13	105.81	103.95	104.85	104.56	104.73	111.48	100.68	104.85	105.67	110	107.81	107.95	106.03	102.78	107.66	106.02	105.93	105.55	104.18	106.16	104.06	103.86	108.84	104.75	103.76	108.04	105.45	101.78	100.96	105.82	107.79	103.98	105.63	107.75	107.27	105.56	102.47
100.8	105.07	105.49	102.88	103.68	103.29	106.11	106.16	103.39	104.08	101.64	105.57	104.03	105.19	104.09	104.81	103.37	103.82	105.3	104.71	103.02	107.14	102.94	105.15	102.3	102.5	103.78	106.71	104.7	100.11	104.53	104.4	104.26	107	103.76	104.83	106.75	105.54	107.21	106.57	107.68	106.04	106.2	103.38	100.72	105.7	106.02	104.94	103.9	106.86
119.61	117.5	116.86	120.34	114.93	117.53	116.33	117.97	117.74	123.05	117.5	117.9	118.85	117.65	118.93	117.39	117.62	119.02	114.87	115.36	119.16	114.77	115.73	118.62	115.24	118.77	117.74	117.79	116.58	115.16	117.34	118.01	116.8	118.69	119.1	118.29	118.62	121.67	118.6	118.71	120.42	117.07	117.58	118.74	113.97	118.17	117.79	116.64	117.73	119.79
107.96	106.54	106.12	105.52	106.35	106.92	105.12	107.59	104.28	106.66	103.1	107.08	106.18	107.74	107.49	106.28	104.5	105.04	108.04	104.89	102.57	102.21	104.19	104.1	105.55	105.46	104.61	104.78	104.13	106.4	105.07	109.51	104.79	104.29	106.56	105.64	105.34	108.78	104.58	107.71	104.61	104.06	107.89	105.07	109.56	104.75	103.39	106.42	105.67	107.11
105	105.82	106.14	107.24	106.83	104.98	105.27	108.36	105.32	105.16	106.36	104.55	105.27	107.81	104.33	104.62	108.48	106.7	105.17	104.98	104.53	103.84	109.53	107.17	104.83	105.14	109.69	105.35	104.1	104.68	106.9	106.54	104.56	105.07	106.83	107.37	106.68	104.16	104.69	104.06	103.45	103.61	104.89	104.42	104.65	107.27	108.28	103.1	106.42	108.23
101.09	104.2	103.05	104.51	102.68	107.62	102.2	103.53	103.55	103.87	102.01	101.13	104.24	104.15	103.9	105.69	103.57	103.37	102.74	105.29	108.21	100.82	100.03	103.17	100.07	107.18	104.09	105.41	102.85	103.89	104.39	104.28	103.44	102.87	104.54	102.83	104.09	108.18	104.28	104.18	103.28	102.95	103.16	106.48	105.9	104.11	104.62	105	105.18	103.23
104.16	101.63	100.08	100.75	101.52	103.08	100.77	101.82	103.2	101.42	100.42	97.784	103.03	99.574	101.33	102.11	102.7	101.61	100.84	98.51	97.52	101.03	99.383	99.368	99.951	97.264	102.01	100.03	99.082	96.741	101.78	102.17	100.24	102.6	99.015	103.7	99.198	104.28	103.45	104.94	98.045	101.36	97.811	99.96	101.56	100.78	101.12	99.969	98.905	99.531
105.71	105.62	104.88	106.34	106.05	105.11	106.84	105.14	103.73	107.52	105.67	106.14	107.76	104.4	103.7	105.26	104.87	108.09	106.36	105.87	106.06	103.72	103.01	105.3	107.13	106.65	106.2	104.03	105.66	106.86	104.13	104.77	105.98	104.24	106.49	106.53	105.05	103.09	104.33	105.36	102.97	106.3	104.26	105.08	107.69	98.941	103.86	105.65	105.8	101.05
113.58	114.38	112.09	113.2	111.01	111.95	111.22	111.19	113.81	112.14	112.52	112.39	112.04	114.83	109.46	111.4	112.13	109.95	111.96	111.04	112.89	112.2	114.69	112.79	114.57	111.53	112.97	110.79	109.9	110.76	109.99	111.84	110.84	113.15	111.79	113.27	112.68	114.44	111.58	111.05	112.79	112.34	112.58	110.8	111.02	110.81	111.61	114.55	109.64	115.05
119.81	118.18	116.04	116.08	115.1	117.72	114.76	119.73	115.98	117.1	120.12	120.58	122.26	117.15	116.9	118.07	118.95	115.04	116.27	114.72	115.87	117.54	118.31	118.98	110.65	116.93	118.33	118.66	118.66	117.44	122.27	116.55	116.31	113.97	119.95	118.19	115.56	116.84	116.54	118.08	119.83	115.31	116.99	116.25	116.9	120.27	116.56	116.3	116.03	117.54
100.19	100.97	100.62	99.385	103.62	102.05	100.22	101.03	100.95	102.45	101.58	101.29	98.184	98.29	101.68	100.09	102.59	103.86	103.74	100.2	101.79	102.21	99.029	103.17	102.93	101.99	99.889	100.81	100.86	103.46	99.34	101.83	104.18	100.24	102.67	102.62	106.38	100.81	99.68	101.22	101.92	100.38	99.857	101.66	99.453	98.34	102.55	99.484	100.01	99.238
108.49	104.31	104.7	103.61	104.17	108.55	108.03	106.33	108.2	106.15	106.56	109.6	106.08	108.21	108.28	107.49	109.33	105.05	105.53	105.46	106.95	102.62	107.97	104.88	104.68	104.47	104.52	108.81	109.44	107.65	104.61	106.51	106.73	104.62	105.29	107.25	103.86	105.36	105.95	107.56	107.18	105.62	105.75	106.39	106.71	108.54	106.61	103.45	106.99	103.11
111.51	111.87	108.97	110.37	112.78	112.34	111.72	110.73	111.18	109.22	112.2	110.68	110.68	109.71	112.06	112.92	111.04	109.61	111.03	112.5	112.84	110.07	113.37	111.92	111.75	111.84	111.9	112.69	109.97	110.29	109.95	113.32	107.99	113.38	112.19	110.85	112.45	114.21	111.39	111.09	112.39	110.54	112.32	111.88	111.27	114.15	114.59	112.83	112.9	110.81
104.39	106.75	107.77	107.78	106.87	107.17	103.77	105.53	106.2	104.66	104.37	104.26	105.54	104.94	102.5	106.25	105.84	104.89	104.53	100.65	104.75	110.09	106.96	105.99	105.73	106.52	104.55	103.6	105.82	106.34	107.11	107.12	104.7	105.19	106.7	104.45	103.83	107.78	105.28	106.52	106.2	110.04	104.58	105.24	107.21	106.49	103.29	106.21	107.03	105.43
111.76	111.53	107.92	111.88	106.32	109.54	107.75	111.14	113.58	107.95	113.15	106.73	111.35	110.07	110.93	109.46	108.28	107.02	109.39	114.33	109.67	108.87	104.45	107.59	111.62	108.16	109.66	113.21	108.36	111.78	111.61	109.9	107.06	105.55	109.28	108.34	110.24	109.29	111.33	111.66	108.69	108.92	109.29	110.2	108.36	110.71	108.72	107.23	111.93	109.9
105.29	103.85	103.71	104.98	108.03	108.33	106.93	104.87	103.28	106.28	106.63	106.41	102.66	105.36	105.31	109.01	105.75	104.17	105.51	101.93	107.29	104.86	105.03	106.8	108.11	103.9	105.1	103.65	102.91	107.19	108.37	106.48	106.26	106.98	105.32	109.3	104.57	107.89	105.8	104.52	105.99	105.13	104.36	106.29	105.93	109.39	108.92	106.32	105.24	105
106.33	102.95	107.35	104.7	106.97	104.15	102.44	103.3	105.97	103.03	105.74	105.38	104.6	103.81	105.16	103.37	104.02	104.81	104.49	107.83	106.14	102.69	105.23	102.61	103.62	102.16	105.91	105.27	101.45	103.89	102.39	102.58	103.15	104.9	103.97	105.62	106.84	105.89	100.9	104.33	101.6	104.8	104.26	103.14	103.85	101.5	104.22	100.75	105.91	103.49
99.708	100.81	101.98	99.864	100.69	100.72	100.08	100.05	99.545	101.25	101.03	101.42	100.39	105.31	102.21	98.635	99.52	98.319	99.987	100.99	101.76	101.36	99.223	100.6	103.65	99.157	99.718	103.24	102.89	100.65	99.302	100.11	99.111	99.306	99.456	99.903	100.83	104.25	100.21	98.478	100.53	103.61	100.47	102.72	98.98	100.57	103.07	101.24	102.96	100.43
105.13	107.58	106.3	105.25	103.58	105.16	104.35	104	104.82	108.11	104.85	105.56	105.86	107.55	108.3	106.78	106.34	104.77	109.63	107.37	105.32	106.77	104.58	104.01	109.02	103.76	105.67	102.8	105.66	105.34	102.71	105.05	105.16	102.19	106.61	107.8	105.9	108.36	105.54	107.13	106.37	105.71	107.94	105.27	107.02	107.64	108.88	108.91	107.18	109.05
105.71	102.1	101.78	101.65	104.73	107.11	107.16	103.94	100.26	104.19	102.99	103.39	103.58	106.71	103.03	103.07	101.71	104.67	104.3	101.19	103.68	102.97	104.48	100.4	104.41	103.25	105.29	107.43	108.52	100.5	104.37	102.36	103.09	104.68	105.98	105.97	105.64	103.92	103.21	101.82	104.04	107.34	101.78	105.99	101.65	105.01	105.32	105.61	102.61	104.42
116.65	112.52	109.18	111.93	116.16	113.43	112.81	112.56	111.96	110.8	113.07	116.31	111.36	110.32	112.09	112	112.1	112.64	108.99	112.91	109.7	110.96	112.45	111.43	112.61	111.23	111.83	112.63	111.35	111.17	112.39	112.49	112.19	113.21	113.29	112.55	109.77	112.71	110.8	115.67	108.4	113.69	110.18	113.99	112.47	113.25	111.53	113.72	109.83	110.13
107.62	106.42	104.09	106.71	107.33	103.42	106.56	108.11	109.41	104.04	106.76	107.23	104.94	106.03	106.74	108.28	105.59	107.99	104.9	103.55	104.08	104.5	106.36	103.42	107.46	107.19	106.11	104.18	105.08	105.96	106.68	106.38	104.96	109.81	104.1	105.59	108.31	106.75	104.07	103.99	107.12	104.86	102.51	106.74	105.13	106.82	103.67	104.78	103.57	104.55
113.9	110.26	110.41	108.74	108.91	109.28	111.54	109.86	108.19	107.86	110.91	108.73	109.05	114.37	109.86	107.81	111.57	109.26	111.06	110.26	107.39	107.12	109.62	110.96	113.61	110.46	113.34	109.48	112.89	112.51	108.33	111.28	108.78	110.77	110.66	110.23	109.67	107.61	113.79	111.83	110.73	108.95	109.84	112.43	111.1	112.22	108.07	111.84	111.51	109.03
97.113	103.34	100.07	97.958	103.17	100.32	103.05	101.73	102.94	98.762	101.8	99.827	98.808	98.669	100.5	101.17	100.39	100.58	100.56	99.73	97.986	100.37	100.94	96.967	97.932	101.62	101.24	94.811	98.175	99.441	99.474	99.51	100.96	100.19	99.852	98.94	100.76	102.26	99.431	101.84	97.752	97.128	100.53	98.974	97.625	100.73	100.78	101.13	98.731	101.27
113.51	112.59	112.81	110.7	108.58	113.77	111.88	106.8	111.61	111.99	110.35	109.08	113.18	111.53	113.67	110.05	110.05	107.75	112.57	107.93	111.61	109.36	108.88	112.62	110.27	111.48	113.13	112.95	113.92	112.58	107.83	113.69	113.89	110.93	110.68	112.92	114.16	112.61	113.12	112.25	110.84	106.84	110.62	108.78	113.06	112.9	110.88	111.29	108.95	114.02
112.11	112.07	112.27	113.72	114.04	112.62	112.15	113.34	114.51	114.97	111.58	113.28	113.15	116.88	112.4	113.75	114.28	112.2	111.14	113.77	112.46	111.28	113.47	114	114.31	114.44	113.37	112.4	111.34	110.39	113.84	113.01	111.85	112.79	114.24	110.9	112.97	112.7	113.93	114.99	110.57	108.39	114.7	115.2	112.35	108.53	111.37	112.11	114.5	111.47
106.55	104.37	103.6	104.22	103.12	106.45	105.85	104.7	102.84	106.58	102.36	104.75	102.84	108.24	105.2	105.5	105.5	106.54	105.53	102.91	106.57	105.76	109.51	108.13	108.27	109.14	104.4	105.94	102.94	103.92	108.89	105.35	103.6	105.84	104.36	105.82	104.47	105.46	106.51	107.87	102.84	105.76	108.29	105.54	104.42	106.88	102.9	104.08	108.98	107.82
106.92	105.36	104.64	103.95	105.87	104.39	107.5	102.78	107.38	105.37	101.66	104.97	103.67	107.67	106.73	103.96	106.66	106.57	109.24	106.03	108.49	105.04	103.93	105.14	105.77	104.33	105.19	106.01	105.79	105.39	104.64	105.73	104.68	103.64	104.41	103.22	105.45	104.98	107.34	107.63	107.3	106.2	103.79	104.37	105.5	106.41	107.43	106.39	107.6	103.92
104.84	101.97	98.16	103.24	101.11	102.68	98.681	100.91	98.563	97.798	98.195	102.1	99.846	102.89	97.176	101.49	100.76	99.629	99.998	98.775	100.22	100.34	99.828	99.483	100.45	101.29	102.25	99.005	99.182	102.36	102.16	101.5	99.972	100.91	101.75	101.01	99.054	102.1	100.28	101.04	101.41	98.184	99.876	101.9	101.99	98.854	103.24	102.76	102.38	99.876
105.54	103.11	101.79	107.17	106.83	106.75	106.65	106.33	105.97	107.22	107.85	110.64	104.47	106.81	102.56	105.04	105.5	105.51	103.82	107.13	104.7	108.15	106.26	105.31	105.97	108.36	105.65	105.02	106.85	106.48	108.29	107.96	105.14	105.68	108.54	106.1	105.63	105.71	107.66	105.8	107.52	103.01	105.06	107.26	104.42	106.6	107.78	104.43	105.77	106.07
113.14	110.31	111.59	110.52	111.45	108.82	110.82	112.32	113.04	112.17	109.68	111.66	110	110.69	111.47	111.48	110	113.42	110.69	111.56	108.52	111.29	112.73	110.2	110.64	111.93	112	110.1	109.58	110.15	109.91	111.75	110.84	110.72	112.39	112.3	112.74	110.33	108.11	110.1	109.01	108.91	114.83	110.74	111.89	110.62	111.49	113.02	109.58	110.54
106.86	103.3	107.11	101.55	103.9	105.17	102.92	104.76	105.88	104.3	103.81	106.3	103.09	106.14	104.6	104.22	104.41	102.74	103.56	100.74	105.26	104.67	107.03	108.59	104.05	101.88	104.86	105.85	103.04	104.45	104.65	105.24	106.66	103.44	101.54	103.37	104.52	102.25	107.02	104.83	103.7	104.09	105.57	104.79	103.76	105.2	106.9	100.66	106.79	103.01
110.97	109.19	114.46	112.23	111.14	112.89	113.88	109	114.02	114.67	111.03	111.99	109.54	109.3	113.86	111.28	110.11	114.42	110.13	113.46	108.43	109.96	110.31	112.16	113.57	111.22	113.72	113.63	113.28	112.01	111.78	112.99	110.25	112.19	114.8	111.78	110.3	109.48	110.12	110.92	115.16	112.86	113.15	108.6	110.55	109.25	109.46	111.01	109.9	112.49
108.43	111.26	112.86	110.97	105.57	111.88	112.99	110.89	111.93	113.33	111.09	110.61	110.96	109.5	112.45	109.46	109.65	111.91	114.42	112.71	114.56	114.86	111.05	108.53	110.44	110.37	111.96	112.29	111.38	112.6	110.53	111.41	110.43	113.33	111.56	114.03	110.92	112.2	109.06	111.4	112.61	112.36	113.59	109.06	112.12	113.73	111.62	112.49	114.6	114.54
113.2	109.63	110.77	110.82	108.72	106.68	109.73	111.05	111.39	106.31	109.41	110.5	111.33	110.45	110.61	109.47	109.41	111.77	110.49	108.47	112.46	108.22	108.4	112.29	110.44	111.34	110.87	110.12	109.01	108.15	112.03	106.14	109.2	111.58	112.57	110.99	110.57	111.61	109.69	109.33	111.67	112.54	108.73	110	116.08	109.97	114.36	111.71	115.05	109.32
116.57	116.29	116.86	117.88	118.34	118.51	113.03	114.82	112.5	117.5	117.29	116.56	116.66	113.85	115.14	117.8	115.89	116.37	120.59	116.64	119.15	115.04	118.1	116.28	115.66	119.04	115.67	118.94	116.79	116.71	114.6	114.57	117.28	116.77	118.77	118.61	113.97	111.67	116.62	114.89	115.27	112.61	114.35	115.54	116.11	119.84	116.53	118.09	114.08	117.86
101.45	104.48	106.61	106.05	109.18	105.83	105.26	102.56	105.81	103.65	104.58	106.05	102.48	106.21	105.59	107.22	106.54	105.99	104.57	103.89	107.86	104.11	108.07	104.44	104.9	104.71	109.44	107.19	105.64	101.82	103.78	102.67	105.27	105.55	106.74	103.32	103.96	101.75	106.72	104.25	103.97	107.11	108.54	108.02	105.43	106.26	106.09	106.07	104.43	105.76
111.26	112.9	111.8	111.48	110.45	112.1	110.22	114.69	112.19	108.04	110.76	112.74	114.06	113.61	111.47	111.08	108.5	112.16	110.72	112.44	111.44	107.45	109.4	111.58	112.24	110.08	112	113.44	110.77	113.96	113.7	108.47	112.14	113.06	112.19	110.21	111.36	111.22	112.17	111.18	109.73	112.19	110.71	113.11	110.01	108.59	113.82	109.55	112.64	110.84
110.68	109.71	109.88	111.19	108.88	110.17	109.41	110	111.83	111.71	114.39	109.62	113.39	110.83	112.71	109.54	110.46	114.79	110.32	114.82	112.34	113.9	111.11	110.76	111.73	111.22	111.85	108.96	109.84	106.9	113.31	110.33	109.79	111.23	110.5	108.88	111.53	107.66	110.61	109.29	111.67	113.65	109.02	111.43	109.84	112.49	113.71	111.67	111.25	109.68
102.16	101.5	106.15	103.13	105.26	105.59	106.41	104.51	102.5	102.61	102.86	102.74	107.93	102.93	101.96	104.27	101.42	105.14	102.91	102.12	104.38	102.52	107.41	105.04	103.91	106.46	105.47	108.57	102.2	107.85	104.76	103.38	102.95	103.14	105.84	104.84	103.13	105.5	101.88	105.27	101.99	105.63	103.35	105.07	102.01	102.7	103.99	104.05	104.51	105.33
114.07	112.06	113.1	113.32	112.57	110.27	111.7	116.3	113.41	109.17	110.26	114.56	111.3	115.14	114.16	112.7	113.43	115.22	112.93	112.8	112.74	114.99	110.05	111.6	113.73	113.42	115.23	114.37	112.32	112.62	109.43	109.39	116.26	116.64	113.14	112.3	111.24	114.87	116.28	116.41	114.73	113.41	112.56	110.36	113	113.51	111.88	113.11	112.13	114.34
103.18	109.74	105.17	104.93	103.85	102.29	104.94	104.48	107.32	105.99	107.75	105.74	106.03	105.79	108.01	106.92	105.64	102.43	104.97	106.41	106.75	108.12	104.95	105.01	104.08	106.54	103.78	108.31	105.03	105.66	100.68	103.83	106.64	107.24	104.06	103.16	104.92	106.38	104.5	106.93	107.13	107.95	105.84	105.54	106.37	106.17	103.14	105.77	103.28	105.82
109.01	112.42	110.93	112.3	112.53	111.37	114.45	110.95	112.08	108.31	106.15	114.79	113.18	111.86	111.39	111.31	114.43	110.89	114.26	111.34	109.41	112.55	112.7	112.73	110.2	113.35	117.37	113.81	111.45	114.01	110.34	114.46	110.04	114.56	113.87	110.17	114.59	114.35	112.57	110.76	111.69	110.02	111.81	113.51	110.15	109.35	107.91	113.94	110.16	110.23
108.78	109.64	109.87	107.86	110.54	112.82	111.05	110.82	110.31	109.25	111.64	109.21	112.43	107.94	109.24	111.13	114.65	109.96	109.56	111.63	109.43	111.57	109.33	109.82	106.56	112.16	111.23	109.91	114.18	113.35	111.93	109.6	112.5	112.53	111.89	111.07	109.63	109.9	111.31	108.51	111.03	109.11	112.76	110	111.73	111.59	110.65	113.99	111.69	113.77
109.74	105.38	107.78	105.54	105.28	106.8	106.95	104.64	104.37	107.97	108.32	107.48	104.76	107.09	104.98	105.07	108.28	107.14	106.87	105	108.97	102.75	106.08	105.02	107.04	104.11	108.6	105.71	106.04	102.86	103.9	104.5	105.77	107.81	109.79	107.82	104.46	108.21	103.55	105.19	108.51	108.48	107.1	106.02	106.3	105.73	105.7	102.58	107.48	107.09
109.26	109.48	110.24	111.53	111.64	114.9	109.36	109.08	111.57	112.5	110.54	110.83	108.71	108.28	111.3	109.46	110.21	110.77	110.9	107.17	108.69	107.44	110.99	109.39	109.19	110.92	110.1	112.68	111.45	111.79	110.29	105.66	109.85	111.39	109.03	109.68	105.74	112.02	109.97	108.36	112.01	108.66	109.2	109.79	110.02	109.94	112.01	112.21	108.88	109.03
106.33	104.95	104.07	105.11	106.02	107.48	102.29	105.79	103.95	107.25	104.9	104.63	106.44	105.92	107.26	107.07	103.09	102.3	103.59	108.61	103.87	107.78	102.87	105.31	105.42	106.11	101.67	103.25	107.54	106.23	106.38	104.6	107.94	107.14	104.85	101.48	104.88	106.42	106.89	107.53	107.29	110.32	104.89	107.46	105.38	106.06	107.01	104.12	107.12	106.98
104.39	103.6	105.31	107.21	106.27	107.36	105.94	104.38	104.18	105.22	106.94	105.9	106.75	105.69	105.03	104.75	107.43	106.69	108.39	108.8	105.66	108.11	107.74	106.17	105.81	109.36	105.44	110.47	109.24	105.74	107.54	107.17	105.82	107.22	106.07	103.81	106.46	106.76	102.12	104.97	105.79	105.36	107.2	107.95	104.96	105.49	109.08	108.33	104.64	107.67
109.56	109.95	110.45	110.41	112.52	113.01	110.56	111.27	106.02	109.1	108.63	109.41	115.32	107.55	111.8	107.72	108.51	111.18	112.62	112.14	113.35	109.19	110.86	110.45	110.07	111.44	111.94	111.32	111.37	110.97	111.15	112.21	110.28	112.69	109.81	111.45	113.68	111.43	111.14	108.39	112.77	111.02	109.36	110.29	108.57	110.58	113.73	108.13	109.41	111.45
110.78	110.31	108.83	107.72	108.11	110.7	111.15	110.33	110.88	108.81	112.12	112.52	113.48	109.11	109.53	108.69	112.47	110.44	106.58	107.45	108.59	109.74	108.85	112.08	112.46	106.03	108.52	109.59	109.34	112.47	111.23	109.7	108.99	110.67	110.81	110.93	111.15	110.75	108.2	111.27	107.51	110.9	109.05	111.69	109.26	110.27	110.18	109.41	109.91	114.26
109.28	108.82	110.08	110.28	109.28	107.09	108.13	108.83	107.97	109.91	111.6	111.03	108.98	108.79	111.19	110.55	112.28	111.44	108.57	112.96	105.12	110.26	111.3	110.86	110.72	107.93	108.99	107.57	106.23	110.62	110.69	109.94	108.23	107.15	110.56	111.37	108.97	110.69	108.51	109.68	109.72	109.98	108.55	109.3	106.93	106.41	110.16	110.96	110.57	110.47
103.26	107.21	107.09	107.88	107.22	107.26	105.32	104.78	104.26	104.63	107.57	107.06	106.96	105.09	104.17	103.84	103.78	107.68	106.44	105.34	107.41	103.03	104.77	107.69	106.93	105.65	104.41	105.82	105.94	106.85	103.83	103.88	104.42	102.46	104.29	105.52	103.79	106.94	104.56	106.05	102.21	104.23	108.6	104.24	104.98	104.88	106.11	108.14	106.78	103.52
112.69	111.87	112.21	111.54	110.33	111.84	111.73	110.72	110.06	111.14	110.39	112.13	110.62	112.04	109.62	107.55	112.68	113.19	112.38	113	114.84	111.63	113.26	112.57	110.3	112.64	110.82	112.81	111.75	110.61	110.66	110.17	112.93	113.43	113.66	108.89	110.66	115.7	113	113.69	111.01	111.99	114.44	111.13	112.62	111.31	109.84	110.92	115.51	110.6
112.54	113.1	113.8	112.05	110.79	113.33	112.63	112.34	113.52	112.68	113.92	109.77	111.33	113.44	112.9	111.35	115.45	114	110.93	112.31	112.95	111.06	113.39	112.45	110.55	113.18	111.71	112.79	111.07	113.13	111.49	115.39	115.8	114.79	114.69	113.15	111.69	115.36	112.08	117.12	114.24	113.73	109.92	114.31	114	112.12	114.55	112.84	113.36	115.04
109.38	112.9	113.23	110.68	111.61	111.65	109.3	111.92	113.63	110.84	113.04	111.32	113.03	111.37	112.95	110.77	111.66	111.68	109.64	109.42	111.52	111.15	111.25	111.04	109.02	111.28	113.26	114.13	114.74	111.51	110.61	114.34	112.29	112.03	110.28	113.78	110.68	112.72	111.14	111.94	113.32	111.03	112.24	110.59	109.98	111.08	113.1	111.24	110.91	112.66
106.08	105.21	104.5	104.96	104.43	106.37	105.76	106.68	106.2	105.6	104.87	104.9	107.3	105.84	110.51	109.57	107.98	108.8	107.31	103.81	106.02	105.99	102.69	106.68	104.13	109.17	107.06	107.18	105.76	103.93	106.17	106.3	106.57	107.69	105.99	107.78	105.69	108.63	105.16	106.1	105.54	107.14	110.12	108.52	106.54	106.93	105.51	105.47	107.09	108.75
111.97	111.3	113.22	112.99	110.3	110.39	111.55	110.49	107.48	113.1	111.38	112.34	112.69	110.89	110.06	111.17	111.8	109.89	109.35	111.43	111.02	109.43	111.3	111.41	111.38	110.09	110.62	113.32	111.06	110.8	113.55	108.69	113.05	108.38	112.35	112.5	111.04	110.92	115.02	111.26	109.72	110.38	111.9	107.64	114.05	109.98	109.97	110.47	109.96	111.23
111.65	109.18	109.13	111.36	111.07	106.39	115.12	112.54	109.26	112.04	110.59	113.65	115.88	112.88	109.97	112.11	116	111.86	115.39	112.64	111.12	112.26	113.1	109.94	110.51	114.48	110.32	111.38	111.7	112.48	113.78	112.54	111.41	106.91	116.11	113.05	111.89	110.56	111.07	112.47	110.93	110.53	114.65	113.5	112.57	110.56	115.14	111.56	114.07	110.71
106.2	108.38	106.86	106.43	106.41	103.66	107.53	107.53	103.03	106.73	104.01	104.95	103.66	107.64	106.99	107.51	105.93	105.49	105.86	105.61	105.75	108.98	106.12	105.23	109.26	107.86	106.7	105.16	106.19	104.72	103.62	103.2	105.75	104.91	106.14	105.77	106.68	110.41	109.77	105.68	104.45	103.67	104.7	106.45	105.81	103.5	103.94	106.25	104.27	105.01
100.8	99.362	100.9	100.91	97.986	101.1	98.56	102.7	99.307	101.01	98.035	99.717	100.94	98.982	97.978	97.413	102.31	99.734	99.488	96.096	98.864	101.49	98.8	98.281	98.122	100.05	99.913	98.942	97.602	98.579	100.19	101.16	100.6	97.668	100	98.687	102.22	103.12	104.1	99.956	104.37	99.736	98.351	99.318	102.26	100.39	97.293	99.67	99.921	99.608
102.28	102.28	100.76	101.47	102.67	99.292	100.4	101.66	99.08	100.43	99.107	99.697	102.62	101.94	103.97	98.479	104.31	101.56	97.7	97.847	100.73	99.13	99.079	100.8	100.74	102.07	100.85	100.71	99.181	100.56	102.45	102.69	101.53	102.46	100.65	102.06	99.522	99.819	101.1	99.533	101.85	99.821	101.74	96.628	103.22	99.896	100.35	101.67	102.28	99.671
113	108.61	111.34	112.16	109.09	111.3	112.1	110.47	110.94	112.65	108.61	110.11	112.04	109.47	111.05	114.45	111.96	109.13	110.79	111.36	110.67	110.62	108.8	112.29	111.1	111.09	110.85	109.57	111.01	113.02	110.56	111.34	113.57	110.34	111.03	111.36	112.33	112.24	112.66	113.11	110.53	109.19	113.06	114.13	114.35	112.49	111.24	105.44	111.57	108.24
106.57	106.52	104.64	103.2	106.84	103.83	104.96	106.73	105.41	105.33	106.57	105.45	109.29	102.85	103	105.1	104.36	103.38	105.44	103.15	105.28	107.16	106.32	105	108.22	104.94	106.01	106.28	105.33	106.45	103.69	104.6	104.07	103.01	106.22	106.39	108.16	105.7	105.73	104.76	105.68	102.98	105.15	102.37	105.11	102.19	105.9	103.71	105.42	106.03
109.48	113.05	107.52	111.96	108.56	109.88	111.05	107.5	108.7	109.45	109.69	110.93	111.13	106.92	109.13	112.86	106.22	111.46	108.27	110.23	106.89	108.55	110.23	110	112.18	111.28	108.86	109.3	109.25	108.83	108.07	108.37	110.32	112.72	109.2	109	110.46	107.57	111.67	109.13	111.58	108.55	111.3	107.51	107.81	110.33	109.31	108.91	112.53	112.15
100.12	100.39	101.86	100.14	98.804	103	100.76	99.033	99.874	99.975	101.66	100.35	103.94	100.81	99.273	104.43	100.78	97.94	101.89	97.328	103.87	100.49	99.697	98.208	99.451	97.989	103.03	104.13	99.923	101.04	101.71	100.52	100.2	101.39	100.69	102.69	100.68	98.597	103.13	100.74	100.28	98.457	101.89	99.456	100.95	98.868	101.35	99.48	99.975	103.77
111.01	113.89	111.5	112.07	112.76	113.37	113.83	113.5	113.67	111	111.99	109.86	111.15	110.7	111.06	109.76	112.51	112.71	112.13	112.14	112.06	113.39	110.41	110.22	113.24	108.26	112.89	113.77	111.89	111.48	112.34	114.07	113.61	110.08	114.86	117.23	112.37	109.79	109.92	110.92	112.99	109.97	110.59	113.23	112.91	111.87	114.44	113.24	111.26	110.58
109.91	108.79	111.19	112.08	113.89	109.82	111.09	110.13	114.5	110.31	112.13	113.45	109.37	110.54	111.43	113.5	110.2	111.28	109.15	112.2	114.09	110.77	110.39	110.71	111.66	111.92	110.24	110.77	109.32	110.73	108.98	108.64	109.86	111.12	109.4	109.78	111.25	113.58	113.09	109.54	108.18	109.62	106.83	108.47	110.54	111.93	111.05	114.08	114.05	110.41
105.03	105.76	106.38	103.69	105.73	105.25	106.29	104.59	106.5	108.13	106.56	104.36	104.92	105.17	108.13	103.41	105.8	104.94	106.22	109.67	108.8	104.92	105.37	107.98	108.18	104.32	104.41	105.04	103.62	108.52	104.46	109.89	107.16	106.44	107.09	106.56	108.57	103.5	105.55	105.9	108.79	103.36	107.42	104.51	105.07	105.77	109.37	104.03	107.57	107.21
105.18	108.51	106.77	104.67	107.1	109.68	104.95	106.56	102.9	108.23	104.29	107.1	106.72	103.14	105.64	106.74	108.33	106.78	105.1	105.23	104.29	106.9	106.33	103.77	109.68	107.86	106.6	107.31	105	107.45	102.52	105	104.25	106.54	105.56	107.55	105.72	101.35	106.91	105.79	106.67	101.86	105.92	107.33	103.57	105.83	103.29	109.59	102.2	105.36
99.745	98.358	100.22	98.442	100.14	97.168	99.874	98.37	103	97.948	98.182	101.56	99.987	100.53	96.489	102.1	102.15	98.389	100.31	96.89	101.53	98.078	99.944	100.26	100.81	99.271	100.66	96.674	98.315	99.659	101.42	99.875	99.827	97.314	98.199	102.68	100.36	100.02	97.592	98.691	98.998	101.51	100.79	100.92	100.54	102.16	98.331	98.655	101.14	101.14
106.68	102.87	105.98	103.98	106.51	108.75	105.39	107.77	104.59	105.09	106.57	106.91	104.8	107.03	106.4	108.3	103.95	105.7	102.11	106.66	104.26	103.75	106.71	104.93	105.38	106.5	105.69	105.49	105.98	104.81	104.37	105.8	108.97	108.02	103.42	106.37	103.93	108.44	103.12	103.84	108.94	105.63	103.14	105.04	106.53	105.44	107.79	103.77	104.04	108.88
111.61	109.47	113.6	110.88	111.34	110.17	112.19	113.76	113.4	110.75	112.47	111.07	110.83	110.36	109.83	109.06	111.49	114	109.58	111.21	110.31	111.45	109.92	112.26	113.59	110.81	111.64	111.24	111.56	111.37	111.58	112	113.38	114.01	111.96	111.82	109.63	112.03	110.61	111.68	110.07	111.47	112.83	107.33	112.01	110.45	113.66	111.63	111.74	108.74
98.964	99.207	96.065	98.814	96.007	98.44	98.411	100.36	99.324	94.565	97.683	100.2	97.351	99.725	96.392	99.842	101.26	99.772	100.26	98.099	99.348	100.91	100.77	96.966	96.689	99.846	98.417	101.99	97.165	99.256	98.959	99.426	99.773	99.133	100.14	99.666	98.08	98.605	100.35	101.64	102.31	100.42	99.871	100.22	102.33	104.67	102.34	100.27	101.58	100.57
109.11	104.29	107.35	110.15	107.03	110.69	107.26	105.31	106.46	107.95	109.19	106.96	103.99	107.14	107.3	107.42	105.35	105.26	108.38	104.54	106.96	103.63	104.35	106.59	110.07	105.42	106.82	104.58	106.77	107.04	106.13	108.12	105.55	104.25	108.21	104.27	107.29	104.79	105.57	106.35	106.72	107.33	107.52	109.45	106.9	108.63	103.4	106.64	107.77	104.73
108.66	100.96	107.2	107.16	105.86	105.01	103.48	101.3	106.53	104.96	104.93	106.08	103.43	105.79	104.79	103.14	107.06	104.11	108.83	104.82	107.78	108.87	106	107.49	105.1	102.36	104.03	106.28	105.92	102.72	107.08	104.86	103.4	108.28	108.21	107.59	107.33	106.02	106.3	100.07	107.03	101.01	104.86	106.88	105.21	104.56	106.74	106.33	103.87	107.52
103.56	108.03	105.33	106.56	107.15	105.8	104.88	105.67	105.82	105.73	105.65	108.94	107.49	106.29	108.06	105	106.55	102.86	107.44	107.43	106.12	104.96	104.03	106.33	106.79	105.63	104.38	105.09	108.89	107.14	103.55	105.14	107.03	101.18	105.39	104.95	106.42	108.35	107.51	104.07	106.68	107.73	105.77	106.18	107.95	103.3	107.81	107.59	106.96	110.95
103.07	103.32	103.79	105.21	105.73	104.21	105.13	105.23	106.98	106.23	104.23	106.93	104.91	104.08	104.93	103.96	106.77	103.49	105.29	101.56	105.73	104.1	105.42	104.04	106.37	107.81	106.02	105.58	103.45	104.31	106.9	104.78	102.75	104.49	105.42	108.09	103.46	106.14	107.24	105.15	104.35	107.07	103.48	106.63	103.12	104.58	106.02	106.58	103.29	106.35
97.706	101.49	104.04	103.06	100.33	100.08	97.595	98.566	96.45	99.295	103.8	100.63	100.77	97.58	100.49	103.18	102.04	96.896	100.59	98.742	97.555	99.039	100.33	100.88	100.51	102.2	98.02	97.105	100.02	99.941	101.37	98.596	98.194	102.77	100.62	101.07	99.137	98.959	98.526	100.54	101.42	96.711	100.82	96.216	100.99	102.46	95.746	101.08	99.131	99.091
96.336	97.792	101.31	101.54	98.765	101.04	98.839	100.45	102.21	98.2	98.989	100.29	96.813	99.867	100.45	99.091	98.558	98.06	100.14	97.685	100.2	99.584	99.096	101.15	101.36	100.55	102.19	96.364	101.69	103	99.999	97.33	98.56	98.006	99.502	102.97	99.152	98.236	98.796	100.53	99.912	101.61	99.199	99.81	95.274	98.922	101.32	100.97	100.57	101.74
113.68	113.43	112.69	112.88	110.09	116.2	109.71	109.39	107.65	113.12	113.96	113.4	113.71	109.17	113.17	113.42	113.32	113.4	111.34	111.09	113.63	112.41	109.12	113.99	110.97	112.82	112.73	112.88	108.61	111.57	109.3	112.69	114.09	111.99	113.56	111.61	113.7	115.26	112.35	111.41	109.73	109.62	113.59	110.36	114.22	110.62	111.76	111.54	110.2	109.61
107.35	107.71	107.69	104.88	108.75	105.29	108.8	105.4	107.32	105.25	107	106	110.12	104.12	108.7	107.52	105.82	105.81	109.1	106.19	106.04	106.46	108.99	106.22	106.56	106.22	106.92	108.79	105.66	106.47	108.11	104.17	105.66	107.27	107.95	105.38	108.11	108.39	107.57	109.66	107.05	105.84	105.39	107.53	109.73	107.68	107.29	106.69	102.99	107.66
108.08	107.13	108.27	105	105.11	106.39	105	104.62	107.97	106.06	104.88	107.91	107.39	107.07	107.14	105.42	108.92	108.44	106.61	108.09	108.08	101.41	106.11	108.93	105.94	103.01	106.65	108.51	103.65	106.33	104.96	107.17	107.02	104.6	105.97	103.94	109.23	106.21	104.32	106.16	107.97	105.24	107	107.28	105.06	110.01	108.08	108.69	104.64	108.35
105.21	104.19	109.91	104.02	106.21	105.52	104.63	105.96	104.66	106.3	105.42	104.05	106.42	104.34	104.28	107.58	106.1	106.95	103.92	107.97	105.3	106.44	105.52	107.43	105.98	105.55	107.55	105.17	103.39	107.09	106.9	106.18	105.04	107.36	106.59	107.32	110.55	107.13	105.38	104.15	105.39	106.99	107.18	106.44	105.45	105.34	107.26	105.1	108.35	104.98
108.08	105.84	106.78	106.83	107.24	111.8	105.45	111.11	106.42	104.55	106.12	102.62	106.59	106.43	106.64	103.71	108.67	107.78	105.85	106.38	104.82	106.4	107.76	107.45	108.75	108.05	104.09	107.23	107.43	107.61	106.9	106.29	108.3	103.28	107.94	106.95	107.86	107.17	108.29	109.37	104.54	106.61	106.14	105.35	103.4	106.45	105.67	106.81	106.43	103.13
107.39	106.53	107.15	105.64	108.41	106.23	103.55	104.16	108.07	110.03	104.83	102.45	104.82	108.6	105.39	105.32	107.3	106.94	104.99	102.5	105.9	105.55	103.35	105.63	102.99	106.22	108.67	103.95	102.31	104.86	104.51	106.24	105.94	105.23	106.07	106.83	108.45	105.81	103.36	106.87	102.38	106.99	104.53	106.53	106.36	104.81	110.49	105.38	104.16	108
100.7	102.14	102.38	99.01	102.72	99.058	103.03	99.834	102.77	99.918	102.03	101.95	103.98	97.723	100.67	98.425	101.1	100.32	101.13	99.228	101.24	100.92	102.37	100.29	100.17	102.85	99.668	100.53	101.89	98.331	99.332	103.44	96.943	101.41	100.56	100.87	101.54	101.08	99.405	103.27	100.01	102.73	100.53	99.291	101.18	99.628	102.45	101.14	98.071	98.074
107.07	106.1	104.24	104.99	102.52	102.84	102.28	104.49	106.05	102.54	107.63	105.68	105.22	104.98	103.09	105.59	105.58	105.04	105.05	106.12	101.93	105.95	105.64	103.86	104.42	103.09	105.27	104	105.7	104.72	102.09	102.05	105.95	101.11	105.39	102.94	102.66	106.4	105.2	106.77	104.49	104.88	102.56	102.04	100.91	102.78	102.55	104.13	106.72	104.99
104.77	105.24	105.07	103.62	105.63	107.58	107.28	102.68	104.38	105.04	103.98	107.04	105.61	106.87	104.04	104.84	104.52	104.51	106.33	104.85	104.19	102.29	105.66	105.33	104.24	103.33	105.74	107	104.61	106.19	107.83	102.42	107.4	103.18	105.59	104.11	104.75	106.51	103.11	108.62	106.87	100.92	105.23	105.53	105.16	103.26	103.23	107.38	103.93	103.42
114.04	108.41	113.33	109.08	110.01	114.56	112.16	110.23	111.8	110.26	108.79	116.53	115.01	105.56	113.33	113.39	110.07	113.46	112.85	111.62	110.65	110.22	110.94	112.01	113.69	111.06	112.37	113.54	109.37	111.83	114.14	110.77	113.92	107.77	110.93	112.1	112.11	114.93	113.63	111.35	114.22	111.59	115.84	112.25	113.38	112.7	111.55	113.4	111.34	110.31
101.04	104.22	103.04	102.81	104.36	102.75	102.36	102.07	107.98	102	103.7	104.41	106.58	107.1	102.94	102.44	104.93	104.91	105.33	106.28	102.45	105.66	106.8	107.51	108.49	104.56	104.09	103.99	103.62	104.02	105.35	100.65	107.67	108.76	106.39	105.35	108.46	105.87	106.25	105.08	105.61	103.8	104.56	107.59	104.89	104.76	104.69	104.91	103.92	105.75
104.24	105.44	103.99	106.64	105.68	106.98	106.47	104.76	104.06	103.41	105.39	107.11	105.51	108.02	104.65	105.42	103.42	103.59	109.55	106.07	103.48	105.05	105.82	103.53	104.91	103.73	105.35	106.14	105.78	103.92	105.47	106.06	103.37	103.64	102.77	104.18	106.63	104.1	104.51	103.65	106.37	103.05	107.48	106.26	104.24	104.05	104.83	107.17	103.97	103.01
117.07	116.11	118.43	117.26	116.54	115.39	116.44	116.66	117.1	116.25	118.25	115.84	117.64	118.27	115.76	115.93	118.45	115.07	115.92	116.33	117.61	114.99	114.08	117.76	116.4	117.87	119.71	116.2	117.74	115.68	119.26	113.86	115.94	114.65	115.83	115.93	118.46	112.89	113.61	116.88	116.43	115.21	119.53	114.74	117.04	116.2	115.62	117.55	116.44	113.65
104.35	108.89	102.56	105.65	102.61	105.31	104.02	101.34	102.52	104.69	107.07	105.63	101.59	102.91	106.15	104.23	105.17	104.22	106.5	105.95	105.91	104.92	104.82	103.08	106.89	103.78	102.1	102.2	106.8	106.91	100.69	102.85	105.59	102.48	105.13	104.43	103.43	102.13	103.34	108.73	106.17	106.39	104.94	104.14	104.25	102.23	104.83	107.52	105.07	102.45
108.34	108.94	106.67	106.5	105.47	105.54	107.53	107.71	106.54	105.44	102.78	105.25	105.4	105.4	103.77	106.25	105.11	104.82	107.25	104.56	105.94	106.43	105.64	104.83	104.5	106.59	106.05	104.88	105.62	106.2	106.88	109.84	108.99	105.14	107.45	106.3	104.65	101.86	106.98	105.32	106.42	102.25	109.6	108.05	102.49	103.86	106.78	107.75	108.55	105.77
103.86	104.84	105.83	107.3	104.89	107.69	106.99	107.02	105.14	103.5	106.1	106.05	107.11	105.33	106.25	106.83	107.52	105.85	106.37	106.27	107.84	109.5	108.7	105.8	106.32	109.94	104.71	107.56	102.88	104.13	108.06	104.7	104.37	106.78	108.76	102.43	106.99	105.89	106	108.4	106.49	107.13	105.17	104.3	106.61	107.16	106.72	105.5	108.47	103.68
106.41	106.05	106.86	109.11	105.96	107.56	110.05	108.77	106.66	109.2	106.35	105.02	108.7	107.95	108.43	108.51	106.1	104.54	106.37	105.76	106.07	109.8	104.75	107.09	106.55	108.43	107.99	106.85	108.62	106.82	106.77	104.49	107.3	106.64	108	105.28	105.73	108.86	107.26	106.67	107.7	105.06	106.08	105.25	106.14	108.37	106.05	104.47	104.77	107.61
111.49	113.06	111.56	111.32	110.12	113.27	107.43	114.38	113.36	114.38	111.18	108.11	112.44	110.51	109.82	111.65	110.51	110.17	111.83	112.39	113.75	109.57	111.22	110.3	114.6	109.57	112.92	113.31	116.29	106.64	112.39	111.05	110.92	108.42	112.23	114.2	110.76	112.45	109.9	111.87	112.83	109.24	112.47	112.34	111.43	111.08	110.3	109.65	111.85	113.04
102.41	103.19	110.01	108.3	109.43	108.09	107.9	107.92	104.58	107.68	107.58	104.79	106.88	104.61	110.19	105.83	108.49	107.44	104.02	108.83	104.82	102.54	108.06	105.49	105.89	106.47	106.35	106.99	106.07	110.31	105.62	106.66	104.37	106.15	104.02	106.41	103.78	105.44	106.73	100.94	102.62	105.66	106.32	109.24	107.78	103.45	104.53	107.82	106.77	106.6
112.97	110.88	110.13	107.15	108.59	108.21	107.25	110.34	108.73	108.71	110.78	109.57	109.38	108.77	110.25	111.06	109.97	113.75	106.61	107.76	109.56	108.15	109.85	111.14	112.62	109.13	111.46	109.31	109.44	109.15	107.54	111.3	111.12	112.43	109.76	110.44	107.37	109.48	109.52	107.26	110.94	112.81	110	109.11	111.99	111.73	109.92	110.18	110.18	109.6
100.13	103.79	98.356	102.27	99.893	100.75	102.86	100.89	101.83	100.8	100.74	100.74	101.83	102.05	97.867	100.58	101.8	102.37	101.87	102.83	102.85	99.805	100.65	99.423	100.68	103.96	101.58	101.97	99.465	99.424	104.28	101.18	103.35	100.56	101.05	102.03	97.539	99.92	102.79	98.377	99.454	100.51	99.11	101.48	102.83	100.98	98.836	103.72	98.051	97.943
105.46	109.09	103.13	105.28	106.36	105.71	105.4	104.67	107.13	106.33	105.86	105.78	103.65	104.36	108.56	107.61	108.89	105.04	105.57	106.34	107.78	108.47	105.5	103.12	106.07	105.72	107.53	105.68	109.89	108.36	105.71	104.84	106.47	103.39	106	102.63	105.97	111.06	105.48	103.91	104.96	103.91	104.5	105.41	101.5	107.38	108.02	106.3	106.9	104.83
108.23	107.74	110.15	107.73	111.37	108.54	111.69	111.79	112.89	111.18	110.15	113.27	110.91	110.73	112.32	111.54	107.82	109.87	110.7	112.39	111.43	113.78	111.42	108.24	109.36	111.57	108.15	108.65	111.24	113.6	111.33	111.18	110.62	112.03	107.43	108.22	112.3	112.23	111.69	112.24	109.36	111.69	109	111.16	111.88	111.67	112.96	109.58	115.5	110.12
106.41	103.71	107.86	106.51	103.73	106.1	107.47	107	102.96	105.11	104.12	106.4	109.17	106.48	106.7	105.83	106.72	106.8	106.09	108.95	104.8	106.9	103.2	107.38	106.85	106.17	105.59	107.51	103.71	105.42	105.69	104.79	107.18	103.9	104.55	105.14	103.59	106.31	106.1	105.12	104.32	107.67	107.01	106.51	106.03	108.85	103.7	107.78	103.76	105.32
109.7	110.65	109	112.61	109.43	108.14	110.21	108.58	107.43	109.12	112.5	110.5	111.09	110.92	111.06	110.56	112.56	109.32	110.47	109.87	109.99	111.77	111.64	113.37	109.73	112.89	108.86	108.33	111.03	111.65	112.71	110.96	113.05	110.31	111.96	111.91	110.52	112.14	113.33	110.09	113.39	112.95	111.35	113.26	112.36	109.89	109.5	111.48	112.09	113.26
99.379	96.445	101.78	99.278	101.96	101.55	98.532	99.673	100.64	98.1	101.65	99.628	101.27	104.11	98.909	99.064	101.58	98.806	99.543	100.91	100.94	98.563	99.293	99.797	102.18	99.987	101.85	101.2	97.606	100.61	97.748	99.471	100.27	100.56	97.123	96.992	100.54	96.146	99.259	99.916	97.369	99.957	97.07	96.369	99.566	99.365	99.296	96.836	100.83	99.779
103.14	110.16	105.99	104.39	108.16	106.06	102.71	106.47	106.49	106.58	109.1	108.32	107.39	106.41	108.13	107.7	107.6	104.62	107.19	105.41	104.61	106.22	105.53	105.6	105.3	105.71	102.86	108.43	107.03	105.95	106.83	106.8	104.3	106.24	105.77	103.66	104.41	108.01	109.31	107.77	106.31	109.27	102.95	104.82	106.6	104.71	106.22	106.58	105.85	106.06
105.99	106.58	104.93	107.42	103.01	104.47	105.92	106.41	105.75	110.13	106.93	106.06	106.72	105.92	105.79	105.68	102.21	105.51	105.41	106.42	103.42	106.53	102.32	105.74	105.77	105.17	107.65	105.66	104.75	105.47	101.89	106.65	106.45	105.55	105.96	100.37	106.07	104.7	106.81	106.96	107.05	104.42	104.9	106.72	108.05	108.69	109.41	105.56	105	106.03
106.04	104.57	106.66	103.78	106.33	107.76	104.85	107.48	109.12	106.17	104.11	105.74	106.32	105.41	104.52	106.12	107.04	106.02	107.88	103.98	109.7	105.41	103.8	106.33	109.58	108.47	105.16	103.25	109.88	106.16	104.27	106.8	105.79	106.21	103.66	106.68	105.07	106.5	104.91	109.3	108.04	106.37	107.62	107.46	104.51	102.75	108	105.71	108.36	105.98
110.98	111.41	112.75	110.98	112.29	114.15	110.84	110.54	114.08	109.26	113.29	113	111.62	110.92	111.52	113.18	113.94	110.35	114.19	109.58	114.05	111.03	110.03	110.64	114.07	110.83	111.23	112.61	112.85	109.55	113.55	109.98	113.44	115.75	113.88	112.78	112.55	111.64	110.78	114.26	109.52	112.88	110.1	114.27	110.95	110.77	110.58	108.24	110.77	107.55
103.93	104.79	105.96	105.72	104.54	107.09	107.15	104.66	106.26	107.19	103.74	105.63	102.67	104.16	105.59	107.15	103.77	103.63	108.14	106.39	104.65	108.31	107.11	107.55	103.61	104.34	105.73	106.64	103.33	105.88	106.14	105.87	106.74	107.49	105.73	106.1	104.44	104.95	107.09	107.27	107.93	105.59	106.42	104.27	108.24	104.58	105.45	105.02	104.41	104.2
107.36	103.37	104.88	106.79	105.8	105.21	106.5	106.01	105.96	106.48	106.6	107.52	108.27	105.03	107.83	108.69	104.3	103.95	107.31	105.21	106.1	100.54	103.79	108.21	105.56	101.71	107.09	107.76	107.36	108.32	106.48	104.41	104.23	108.35	102.53	103.75	104.93	105.47	104.17	104.64	109.3	104.63	106.4	107.5	111.06	103.87	102.09	107.39	104.01	107.23
106.76	104.38	106.3	104.96	103.7	108.19	107.45	105.1	105.1	102.66	103.13	104.25	106.36	109.23	105.13	105.25	108.78	104.14	105.76	107.78	106.41	102.65	106.61	108.63	106.98	107.88	106.54	107.31	109.24	106.8	104.95	107.78	108.39	105.42	104.9	106.18	105.23	108.13	106.28	107.35	106.83	105.5	103.78	104.04	107.81	105.21	104.24	106.5	107.6	106.05
112.57	109.43	109.65	110.95	112.33	114.64	109.33	111.43	112.2	114.76	110.13	106.09	115.6	114.22	111.45	113.23	111.1	110.75	112.68	113.36	114.71	113.31	114.49	113.38	110.34	112.49	108.65	108.91	111.6	110.56	111.8	112.78	109.35	112.64	109.8	111.46	111.66	115.49	112.51	114.5	113.55	111.85	112.98	113.15	112.34	111.66	112.33	112.75	113.58	112.9
109.76	112.54	110.26	110.96	112.92	114.14	111.81	111.98	110.17	111.03	109.94	111.65	112.23	111.96	109.19	111.86	113.94	112.8	112.42	108.13	111.95	111.69	111.87	111.96	110.8	107.17	112.31	110.12	114.47	113.37	111.88	111.62	111.85	109.37	110.35	109.72	113.3	111.87	113.55	108.68	112.1	112.66	111.4	113.25	112.65	109.92	109.38	111.92	109.41	111.68
116.53	116.15	117.6	114.08	117.8	118.13	117.08	121.25	116.31	117.8	116.69	116.3	115.5	121.38	119.58	115.27	116.06	119.25	117.19	117.31	120.88	117.32	119.81	118.4	113.95	116.66	117.59	117.83	118.71	115.09	114.97	116.99	120.19	118.7	116.67	115.75	119.78	118.55	118.09	116.07	119.16	117.02	119.34	117.78	116.55	116.54	117.92	115.96	115.55	118.01
112.45	116.01	108.97	111.91	115.11	110.41	113.87	111.83	112.22	111.35	116.01	110.78	112.76	111.18	112.32	114.64	115.53	111.98	113.09	111.88	114.68	113.92	116.62	112.48	112.41	114.28	113.86	110.47	115.03	114.35	112.6	110.73	114.81	115.99	113.61	111.91	111.27	110.7	116.84	110.64	112.28	110.21	113.28	113.46	114.23	114.62	112.67	114.98	112.38	111.6
116.05	117.13	118.51	119.33	117.6	119.23	116.21	117.27	119.38	116.4	117.55	118.73	113.31	117.38	119.99	116.31	118.45	116.11	116.23	116.75	116.62	115.89	117.69	112.95	116.85	117.99	116.29	119.5	120.6	116.44	118.23	117.19	117.65	115.77	116.5	116.03	119.04	113.9	116.51	115.42	116.26	116.28	119.46	117.52	117.06	117.19	112.72	116.57	115.69	115.23
106.58	105.02	108.22	106.83	107.27	105.06	107.67	103.21	106.55	104.83	106.26	105.84	106.7	107.15	103.79	104.95	104.87	107.62	103.81	105.66	104.56	104.6	104.53	107.12	105.54	104.49	105.17	106.32	103.82	106.04	106.35	106.37	103.56	106.6	104.03	105.16	104.47	105.69	106.26	103.02	107.48	104.01	105.18	103.66	106.76	107.43	104.89	104.14	104.53	109.5
111.39	105.06	108.36	108.28	104.65	106.37	106.15	103.98	106.85	106.7	107.76	104.57	107.42	107.2	106.17	103.89	104.59	106.2	106.38	104.42	105.9	107.23	108.44	103.64	104.79	105.8	104.16	108.83	108.98	105.83	104.61	109.11	107.44	109.52	105.64	108.61	107.03	107.03	108.23	105.31	104.87	108.4	105.49	108.11	105.12	105.23	106.68	104.58	105.39	104.96
103.69	106.02	100.83	103.27	103.2	104.89	105.17	103.44	105.83	102.29	104.04	106.33	105.57	106.23	108.58	105.53	109.89	105.75	103.33	104.19	105.3	101.56	104.29	101.97	100.51	102.46	103.53	105.83	105.42	101.04	104.43	103.27	106.07	104.87	104.68	99.546	106.19	102.56	102.36	102.76	107.44	102.6	103.17	105.69	102.55	101.55	99.571	103.99	105.05	103.54
104.49	102.91	107.14	102.74	103.21	102.73	104.86	104.28	108.37	104.76	102.37	102.56	105.26	101.7	105.53	102.61	105.2	104.58	103.2	106.73	105.93	105.6	104.43	108.1	106.3	106.06	106.96	103.71	104.01	105.16	102.99	107.2	105.15	105.31	105.26	101.29	106.54	108.15	103.78	107.92	104.4	106.29	108.2	103.8	106.08	103.55	105.93	105.4	103.17	105.84
114.48	116.79	114.04	114.88	116.75	116.26	115.38	115.5	118.28	117.21	115.5	115.1	118.46	115.93	114.04	116.68	116.35	117.11	116.71	116.16	117.95	117.97	117.64	116.61	116.69	117.49	116.88	114.11	117.13	117.08	118.38	118.03	116.48	116.26	114.05	115.13	117.85	114.38	115.45	114.41	117.14	112.74	114.91	120.04	115.67	112.39	115.79	115.09	115.48	115.37
105.58	105.49	105.1	105.58	106.31	104.46	107.99	107.23	105.65	106.44	106.23	103.21	106.22	105.79	102.78	104.38	102.88	107.22	105.3	107.33	103.5	105.77	106.22	103.76	107.48	105.63	104.53	106.02	103.23	109.81	105.17	105.34	105.41	105.91	107.93	106.44	106.87	104.35	107.83	103.82	101.66	107.14	105.12	106.24	106.45	109.9	104.52	107.78	103.99	107.13
117.31	115.31	115.93	114.49	118.02	119.16	118.5	117.35	118.58	116.63	116.55	119.98	118.05	117.95	116.74	117.35	119.59	119.29	118.96	117.88	120.04	118.49	117.91	117.97	119.27	118.23	119.19	119.37	117.31	114.27	119.14	115.99	116.9	116.16	119.32	115.63	113.46	118.05	116.03	118	117.82	118.13	115.71	118.44	116.89	116.4	117.38	115.9	118.7	117.87
108.71	110.9	113.92	109.85	111.27	110.18	109.16	111.25	109.12	110.91	111.47	111.69	113.62	114.81	112.58	113.49	110.89	111.38	113.25	110.97	110.85	111.28	109.51	113.34	112.88	110.9	111.79	113.71	109.79	115.01	111.89	111.59	110.64	111.99	110.51	108.07	110.07	112.6	111.22	109.97	110.16	111.07	107.76	115.33	112.5	111.63	109.76	110.67	111.69	106.41
114.08	111.76	112	113.18	114.07	112.95	112.67	113.07	112.98	113.87	109.12	109.56	111.81	111.57	112.81	111.58	109.85	112.26	110.93	114.51	111.89	113.19	113.85	110.61	111.96	114.25	110.7	111.17	110.74	111.17	109.18	111.93	116.11	115.68	111.83	113.48	113.49	114.09	111.56	112.79	114.5	113.67	113.49	111.7	111.83	112.52	112.16	111.09	111.46	110.63
103.96	103.99	104.84	104.35	105.35	102.8	102.98	107.29	103.1	104.41	105.44	103.39	104.75	107.03	100.4	103.38	103.34	102.11	104.14	103.7	104.13	105.06	107.31	104.58	104.43	101.76	105.32	102.3	105.58	103.87	106.2	107.07	104.68	101.44	102.64	102.58	104.78	105.55	105.54	104.68	103.22	101.36	104.82	101.84	103.13	102.85	104.58	105.66	102.77	101.34
103.78	105.3	104.59	105.27	105.4	107.03	104.85	105.3	107.27	108.61	107.58	106.92	108.17	106.43	105.01	105.69	102.66	106.8	108.47	107.55	106.27	104.52	106.1	104.38	106.71	104.81	108.91	106.93	105.97	104.71	108.8	102.73	105.9	108.86	109.35	105.78	105.23	105.29	105.94	108.23	107.11	107.1	102.1	106.51	106.21	107.38	106.47	106.99	106.16	107.09
100.17	100.3	98.797	100.55	97.472	96.627	102.81	104.14	97.14	98.787	97.848	100.3	97.946	99.425	98.721	102.13	99.433	100.9	101.38	101.32	101.03	96.666	100.58	98.304	98.176	100.49	102.19	99.897	98.232	101.43	100.49	100.55	99.237	97.587	98.092	100.79	100.18	96.949	99.073	100.77	96.175	97.783	98.305	99.203	99.816	99.271	100.43	99.121	98.252	99.219
109.12	108.58	109.51	114.11	113.18	110.33	109.04	110.97	110.16	113.21	111.45	112.62	112.22	110.64	112.66	111.31	113.08	113.14	110.09	111.78	113.12	111.88	110.17	113.89	112.99	111.11	109.64	112.94	112.58	111.49	110.15	107.91	112.15	113.39	111.85	112.05	109.19	110.1	110.31	112.93	110.81	110.08	111.91	110.42	111.77	115.32	110.3	111.68	111.36	112.48
105.59	106.64	108.96	106.16	105.91	104.61	106.8	105.33	105.71	104.2	105.5	107.41	102.76	107.42	105.88	105.74	106.97	105.43	106.9	108.63	106.91	106.1	108.8	105.05	106.73	105.57	107.83	106.28	106.38	106.79	107.25	105.94	107.53	106.5	104.44	108.16	105	103.43	108.08	104.41	106.71	106.25	103.56	104.48	104.81	107.04	104.99	104.9	105.17	106.13
105.68	106.21	107.35	101.57	103.94	103.13	101.13	101.27	104.64	104.54	104.88	105.26	103.48	102.44	105.12	103.65	105.55	104.3	105.32	103.78	101.88	102.04	104.46	105.56	106.14	103.15	102.57	106.6	101.57	104.43	102.82	103.05	101.71	102	109.78	105.18	102.84	101.28	105.29	104.76	102.22	106.17	106.74	106.06	104.94	108.38	103.42	104.66	103.74	106.42
99.224	100.37	98.556	100.11	98.174	99.468	98.135	101.09	102.54	97.09	100.12	94.867	100.15	102	101.08	100.4	99.025	99.203	102.39	98.122	98.401	102.31	99.591	102.32	101.25	99.141	99.68	100.29	100.76	100.52	97.837	100.79	103.06	97.373	100.1	103.37	100.03	101.57	100.22	98.015	99.131	98.997	96.596	100.42	99.022	100.56	99.368	101.03	97.913	99.245
104.24	108.03	102.28	103.72	106.98	106.58	104.3	105.31	104.62	107.41	105.25	105.9	106.78	106.16	103.37	105.44	106.47	103.29	105.88	105.54	107.88	105.59	103.66	106.11	102.9	105.3	106.65	106.37	105.78	108.42	105	103.93	105.96	105.94	108.37	106.38	105.93	105.66	103.34	105.06	102.26	104.39	105.43	106.45	106.02	105.14	107.2	105.85	106.11	104.58
99.262	99.224	101.26	101.26	101.9	99.7	97.417	101.36	98.933	103.56	97.536	98.643	99.194	101.06	98.933	103.41	99.4	101.43	100.08	98.091	102.02	101.14	101.63	102.43	102.94	102	98.606	99.897	99.245	100.31	100.21	103.22	97.603	98.072	103.04	103.52	102.12	95.603	99.492	100.59	99.755	97.204	98.003	101.95	100.04	102.3	100.43	101.96	102.04	100.37
113.35	112.74	109.99	112.92	109.95	113.23	109.19	115.31	114.54	112.72	111.73	110.58	110.21	110.89	114.69	114.07	111.73	114.19	114.48	111.41	111.56	110.3	113.28	111.49	113.98	110.51	110.03	110.93	111.34	111.45	112.35	111.71	111.07	112.21	112.17	111.29	112.23	111.71	112.62	114.51	115.48	113.72	108.82	112.58	111.63	110.61	111.53	108.94	114.94	108.83
107.45	108.17	106.79	106.34	105.32	104.14	105.17	104.78	106.56	106.92	103.81	107.2	105.76	102.28	105.3	107.96	105.43	105.39	104.27	106.24	105.08	104.99	105.18	105.01	106.98	108.65	102.44	105.98	104.02	105.13	103.36	108.93	104.16	107.57	104.72	102.68	104.03	105.33	108.14	106.44	105.53	105.83	106.81	105.39	104.68	107.39	103.7	104.06	105.71	106.46
113.49	106.73	107.88	110.93	109.21	109.43	108.92	109.71	109.07	109.66	111.7	111.89	108.92	110.66	111.84	111.9	113.5	111.47	111.47	107.2	109.91	111.74	110.64	112.09	107.84	107.17	107.81	108.84	107.79	110.3	110.6	108.58	110.48	111.68	108.47	111.46	108.76	107.33	107.84	108.37	110.1	111.67	109.21	112.24	108.52	108.08	111.32	111.15	111.84	109.46
102.91	104.71	105.93	107.08	106.42	105.92	106.03	105.11	108.4	107.28	103.79	105.75	103.96	105.66	105.56	104.92	106.99	106.93	105.02	104.29	106.65	106.75	105.62	105.98	108.35	106.05	106.06	105.98	108.67	104.08	105.6	107.2	104.42	105.01	104.44	104.61	100.02	106.9	107.57	105.28	106.81	106.41	107.36	106.03	105.51	106.11	105.76	104.96	104.74	102.78
106.54	104.93	104.63	104.24	101.41	101.9	103.83	104.68	105.94	102.95	103.01	106.6	102.64	103.5	102.62	105.93	103.82	104.63	105.26	102.69	103.05	104.63	105.82	105.76	102.83	101.53	103.95	99.984	103.93	104.38	101.38	104.96	101.9	101.17	100.29	105.68	102.27	103.79	103.72	102.72	109.88	104.2	103.87	103.34	103.73	105.11	105.15	105.38	104.41	105.4
105.36	106.98	107.51	105.74	105.55	107.51	105.78	106.83	107.95	108.16	107.21	106.07	105.94	105.53	105.09	106	107.05	106.53	108.81	106.9	104.68	107.04	107.62	106.18	108.72	105.78	105.54	109.37	106.82	109.52	106.07	107.17	109.27	108.59	106.35	104.89	104.8	104.8	107.06	106.84	106.96	107.74	110.89	106.16	106.62	107.46	107.79	104.34	108.27	104.75
108.91	111.8	109.58	114.5	111.32	109.36	110.67	111.23	112.63	111.77	113.45	110.98	110.44	109.86	109.65	111.91	112.44	109.28	113.73	107.55	109.68	109.33	113.45	111.42	108.06	110.73	111.65	110.15	111.08	110.17	110.45	110.71	110.88	111.86	111.12	108.63	110.01	113.7	111.51	109.66	109.12	110.71	109.45	108.75	112.95	110.52	113.38	110.14	110.07	109.17
103.44	105.72	103.53	104.4	105.68	101.79	104.38	103.26	103.57	102.14	105.9	105.46	103.71	107.18	102.04	106.69	103.36	103.71	100.61	102.06	102.12	107.17	102.65	105.68	106.26	107.7	104.9	105.59	102.97	103.49	102.94	103.1	101.39	103.81	104.12	100.78	106.13	104.32	100.06	100.91	105.49	107.22	102.2	103.68	103.51	102.4	105.89	104.87	104.64	103.48
110.19	111.01	110.9	108.52	115	112.39	109.47	110.45	110.14	112.77	112.75	111.93	113.04	113.76	112.92	113.24	109.01	111.05	113.71	112.14	111.8	113.49	110.31	110.14	109.34	112.62	110.86	114.1	110.01	110.77	108.5	111.71	112.32	113.61	110.87	111.93	108.43	108.35	113.77	111.8	110.98	111.29	110.31	110.36	113.33	110.76	110.54	111.92	110.13	113.16
105.31	104.55	103.1	104.43	103.81	106.58	101.73	106.77	107.57	103.39	104.38	105.44	107.1	108.27	106.45	108.97	105.72	104.32	105.43	105.21	107.14	104.5	108.36	105.06	104.53	108.73	106.42	106.63	107.45	103.33	105.79	104.65	104.78	104.92	106.59	108.2	106.1	106.65	105.8	106.45	105.93	107.52	106.53	103.79	107.09	105.68	108.61	107.16	104.86	105.95
112.84	109.66	111.45	108.89	110.96	110.56	110.51	113.98	108.19	110.19	113.96	113.04	112.22	110.33	112.76	111.22	110.02	110.05	107.7	111.41	109.51	115.55	112.27	111.72	108.57	107.75	110.72	110.57	111.08	110.47	110.29	110.67	112.74	108.52	115.17	111.55	114.19	109.77	110.07	116.17	112.17	109.16	112.24	107.76	111.08	107.27	108.27	110.89	113.81	109.77
107	111.66	113.71	110.48	110.46	113.32	111.1	112.38	111.61	110.13	111.62	111.37	109.72	113.05	111.54	111.94	111.77	114.05	114.87	113.56	113.08	110.57	111.07	111.89	109.89	109.84	109.84	110.71	111.04	114.1	113.39	112.01	112.09	111.22	110.6	113.91	110.93	108.9	113	111.21	111.17	111.71	113.51	111.8	109.95	108.38	113.31	109.4	108.53	109.04
103.5	103.96	105.91	105.5	107.49	105.98	103.57	104.6	110.45	104.29	105.5	104.04	105.5	105.33	103.5	106.74	106.14	106.74	106.9	106.42	106.55	105.95	104.02	103.95	104.95	104.61	104.53	103.84	102.13	107.76	105.23	108.92	106.16	108.91	108.49	108.33	103.7	106.21	105.39	104.13	108.14	104.92	106.31	106.02	106.69	105.22	102.14	103.75	105.86	104.17
105.47	106.03	104.98	104.27	106.73	104.31	101.99	106.44	104.9	104.75	107.22	104.43	105.08	108.11	102.8	107.91	104.92	105.86	104.25	103.61	106.03	103.11	109.27	108.52	105.23	105.49	104.26	105.14	105.99	106.6	106.06	106.63	106.63	106.22	106.39	107.9	104.66	105.74	107.04	105.86	108.26	104.53	106.42	107.51	107.89	108.5	106.95	107.22	107.04	107.01
106	104.52	107.15	109.97	106.25	107.17	108.83	105.88	104.93	106.67	105.66	106.51	108.14	106.99	104.38	104.66	104.74	106.45	105.27	103.43	106.72	108.94	106.07	104.81	107.53	104.98	107.87	107.16	106.44	105.86	105.89	108.29	104.47	105.22	105.33	105.51	106.5	105.01	108.78	107.3	108.85	106.97	105.51	106.2	102.05	103.47	107.58	107.56	105.72	109.43
102.36	100.42	96.936	101.31	100.73	100.35	103.43	97.642	99.908	95.743	98.74	99.612	98.771	100.95	99.841	100.27	100.25	98.588	98.585	100.08	101.75	99.484	101.06	99.916	102.43	101	99.496	97.488	97.933	101.12	103.21	99.427	100.83	100.74	99.392	97.161	104	99.481	101.5	102.75	96.317	102.1	102.54	103.05	102.43	100.01	100.31	97.885	101	101.19
106.03	105.93	105.08	107.87	106.06	107.04	107.59	103.55	105.28	104.02	105.13	106.38	106.67	108.87	108.59	109.27	107.24	108.36	107.38	105.76	105.25	104.52	107.09	107.13	104.01	103.96	105.84	108.4	105.37	108.65	107.32	106.35	104.69	105.68	109.8	106.11	106.83	108	107.62	108.03	108.88	107.12	109.25	107.09	106.27	105.34	108.68	108.38	104.87	108.21
105.65	107.75	103.6	105.67	106.15	107.9	107.88	105.53	108.25	105.58	105.79	106.16	107.76	103.89	107.29	108.47	104.68	107.93	106.81	105.19	110.34	109.26	108.19	107.91	107.18	108.2	107.77	106.49	106.55	105.58	106.92	104.35	107.05	108.01	106.71	104.6	105.24	105.13	110	105.83	109.14	107.29	107.8	107.5	105.52	106.01	105.58	108.13	107.94	107.85
104.05	106.81	106.24	104.84	105.32	106.34	105.77	102.31	107.47	109.3	103.89	107.22	102.78	108.23	107.67	106.19	105.65	105.15	107.77	105.46	106.1	105.8	106.31	104.58	108.61	107.32	104.47	107.97	106.94	104.94	107.69	102.38	108.5	106.08	107.33	104.58	103.51	107.59	104.82	104.61	102.84	104.38	104.43	103.48	108.62	105.01	109.1	107.61	106.78	105.45
103.76	104.75	105.62	103.97	107.01	103.92	105.09	101.04	103.91	105.55	107.31	107.64	109.32	105.3	107.2	103.34	103.13	106.56	106.55	104.53	103.55	106.74	106.84	106.05	106.97	105.23	106.51	106.47	107.54	106.69	106.53	105.57	105.83	106.24	104.07	106.21	104.16	106.02	107.72	106.14	103.6	107.04	106.43	107.16	103.11	105.98	105.46	107.23	106.59	103.37
112.79	110.86	108.13	109.02	112.05	110.22	111.05	112.15	110.13	111.28	111.72	109.54	112.63	106.52	109.31	112.01	109.04	108.82	108.73	111.54	114.2	112.35	108.99	109.31	111.69	112.78	110.82	110.15	110.17	110.46	113.66	110.12	111.59	112.58	111.19	109.6	112.04	107.85	110.95	110.01	111	107.6	107.5	110.28	111.03	109.19	112.21	112.69	110.31	109.41
113.87	114.41	112.85	116.52	114.9	114.33	111.43	111.7	112.55	112.35	114.07	110.69	113.63	111.89	112.67	111.33	111.14	114.64	109.79	114.41	112.29	115.08	113.01	113.06	113.76	113.02	113.19	112.22	113.16	110.16	110.71	112.41	114.96	113.7	110.59	114.34	113.81	113.21	112.32	113.77	111.17	113.35	110.74	113.93	110.72	110.43	109.86	115.46	109.61	112.25
110.94	108.94	114.28	110.41	110.82	112.1	109.97	114.13	114.32	110.27	111.07	108.21	110.81	114.52	115.01	110.28	113.36	109.9	108.53	112.75	109.74	112.98	110.51	112.34	110.9	110.51	115.26	112.91	111.93	109.38	112.68	112.53	112.74	112.67	112.86	113.06	112.29	113.66	109.75	111.61	111.7	109.35	109.61	111.56	110.79	112.94	112.14	112.87	110.44	109.11
113.19	112.08	107.87	106.77	111.38	111.25	110.52	114.45	114.41	108.1	109	109.09	109.39	108.77	110.57	110.68	111.27	110.57	108.51	111.63	112.73	111.79	108.71	111.37	109.35	111.18	110.63	113.03	113.1	108.18	111.08	111.31	109.32	111.33	110.68	108.04	109.64	107.59	109.61	111.81	111.93	109.82	111.93	107.54	111.8	107.38	107.6	109.41	108.19	110.29
104.64	107.3	103.02	104.83	106.05	105.43	103.3	105.43	105.35	104.54	106.37	105.6	105.31	102.23	103.1	102.8	106.12	102.08	103.74	103.92	105.04	104.58	105.23	101.75	102.84	103.08	102.73	104.93	106.14	104.58	100.81	104.77	102.48	102.37	100.05	103.11	100.39	105.08	104.78	105.28	104.54	103.13	104.29	103.2	103.72	104.8	104.97	108.72	103.7	103.38
110.73	110.16	110.12	113.64	109.49	112.46	109.61	114.65	114.66	113.56	112.37	112.45	111.04	112.14	113.3	112.25	110.52	114.8	113.64	109.9	109.82	111.76	112.29	110.73	112.14	110.02	114.52	110.15	113.27	114.63	110.69	113.47	112.46	115.61	113.15	111.9	113.39	112.03	111.93	112.07	112.66	113.45	112.95	113.74	113.91	112.93	110.06	111.38	112.79	113.56
108.16	111.71	115.47	110.9	111.8	111.6	114.87	109.78	111.23	113.45	110.28	113.88	111.04	112.28	113.73	111.3	111.13	113.66	111.13	112.27	111.99	116.02	112	111.69	113.51	113.31	111.89	109.73	112.38	115.02	111.48	114.19	107.65	113.56	114.77	113.39	113.11	110.62	111.95	112.21	112.71	112.87	112.55	113.95	111.39	111.46	112.66	112.33	115.03	109.33
110.33	112.88	109.54	108.47	111.21	111.05	110.81	108.05	112.41	110.72	107.93	107.25	110.02	107.69	106.23	108.95	109.57	107.17	109.77	111.38	110.46	110.04	111.37	110.53	110.69	109.35	109.61	109.73	107.47	110.63	111.21	109.17	111.45	108.93	107.71	109.82	110.55	112.66	110.31	111.37	109.37	110.35	111.64	108.22	111.19	111.05	109.08	109.85	113.79	107.84
109.17	114.7	108.59	109.1	106.08	112.35	109.53	111.13	111.57	108.62	110.53	111.41	111.66	112.3	110.79	109.24	107.67	111.76	111.2	113.13	111.37	109.2	110.45	112.31	107.32	111.56	107.83	110.07	108.18	110.7	109.4	107.99	109.52	109.74	114.29	110.94	111.95	110.74	113.63	112.07	110.19	109.96	108.89	110.35	109.61	108.51	111.72	106.13	109.53	111.02
105.72	106.43	103.92	104.25	107.15	106.96	106.15	107.36	110.04	106.97	105.03	107.84	103.39	104.67	103.52	106.8	106.13	109.02	104.98	103.67	106.78	104.95	105.93	103.66	108.3	103.16	103.95	106.22	106.88	105.26	106.5	98.582	104.8	103	104.37	105.52	110.47	104.67	106.1	105.48	107.38	104.27	105.81	102.89	103.76	104.88	103.7	107.3	105.04	106.14
103.97	104.35	105.47	101.82	106.66	105.25	104.47	107.06	104.7	103.59	105.32	102.9	106.58	104.24	101.08	102.96	106.87	106.09	104.7	102.54	104.73	99.968	102.39	100.39	104.51	101.99	102.81	103.44	102.32	103.15	105.67	105.84	104.13	99.952	102.24	105.92	106.56	103.66	106.42	106.07	103.5	105.84	103.65	105.63	105.78	102.83	105.35	102.06	103.64	103.86
101.46	104.27	107.19	107.79	104.64	107.21	105.27	103.06	106.86	108.02	106.45	104.31	103.43	106.98	105.09	106.13	103.59	106.07	106.35	103.93	106.83	104.59	105.34	107.32	103.83	105.48	106.9	107.05	107.52	106.09	103.3	103.83	103.81	105.29	104.87	107.29	105.49	107.34	101.68	107.07	104.8	105.31	106.17	105.29	102.67	108.62	106.94	107.35	106.82	105.18
107.87	111.68	111.82	111.24	112.2	111.76	114.47	110.63	113.46	111.2	115.83	113.27	109.86	114.16	113.22	113.88	112.5	114.09	113.73	111.75	111.44	111.76	108.81	112.27	109.83	113.29	111.23	110.88	110.79	112.68	110.45	112.99	113.67	110.73	112.53	110.83	109.96	114.15	111.83	113.5	115.37	114.92	110.82	109.34	115.89	114.18	110.82	112.21	113.57	111.28
106.4	107.73	104.2	108.87	104.1	104.05	104.42	108.2	106.06	105.16	101.97	107	103.53	102.82	103.91	106.58	104.95	106.08	102.34	102.22	104.47	107.47	104.65	105.01	105.52	105.97	106.16	104.3	104.15	105.7	106.51	102.9	105.29	105.49	106.39	103.24	105.43	104.29	104.65	105.56	104.58	107.84	105.54	104.49	105.96	106.47	104.55	103.38	106.92	105.58
100.14	99.057	98.964	98.873	98.021	101.2	101.28	99.206	102.13	101.02	99.393	97.462	101.02	102.14	100.54	99.937	98.505	102.48	98.914	100.52	101.75	100.01	101.47	102.32	103.54	101.21	95.825	100.58	97.963	102.31	98.58	97.688	100.13	97.807	101.4	101.42	100.2	100.4	98.987	100.37	96.964	101.6	98.335	99.445	100.06	98.159	100.63	97.149	99.539	101.09
109.99	109.13	109.13	108.89	110.52	108.93	109.15	107.08	111.02	109.31	110.82	110.7	109.71	110.17	109.47	110.27	110.85	111.22	104.31	107.34	107.11	109.24	107.97	107.58	109.74	109.49	108.61	110.86	110.73	110.72	108.29	112.41	111.56	107.2	111.79	112.31	111.39	107.76	109.04	105.7	112.81	110.24	108.88	104.36	107.2	110.74	112.33	109.01	111.06	110.71
114.27	117.65	113.62	115.28	114.8	116.39	118.71	116	115.08	117.61	114.02	112.19	114.09	116.77	116.53	114.91	116.38	116.72	116.59	113.59	115.42	115.3	116.24	114.83	113.92	117.65	116.65	116.16	114.05	114.73	116.79	120.44	117.99	116.9	116.59	117.33	112.09	114.25	118.03	115.25	117.68	119.05	114.69	122	117.87	117.63	114.57	115.23	117.19	116.09
106	104.74	106.74	103.92	108.27	104.28	106.68	104.07	104.72	102.68	105.73	106.75	105.97	107.8	107.37	109.01	109.2	106.06	103.82	104.16	108.23	109.27	105.72	109.41	107.28	107.69	106.94	104.57	107.65	104.97	105.07	103.76	105.68	105.54	104.87	102.52	107.73	104.99	106.58	105.49	103.15	108.88	109.58	105.06	106.82	103.33	104.01	106.38	107.04	104.58
105.51	102.98	104.37	103.91	103.59	104.66	103.54	106.38	103.2	104.08	103.16	103.51	105.32	106.18	104	107.84	104.26	102.88	101.21	103.45	106.81	106.18	105.08	107.36	104.33	106.71	104.63	107.82	106.72	105.38	105.24	107.37	107.18	107.94	105.99	108.72	105.88	106.8	103.54	105.07	101.83	105.93	106.97	106.43	105.86	106.23	106.63	105.56	106.4	107.78
113.09	112.56	114.46	115.54	109.25	113.38	109.1	113.82	112.12	111.02	112.68	110.86	110.44	114.85	111.62	113.99	109.81	110.21	111.92	109.93	112.18	109.12	110.31	111	112.42	113.63	114.41	110.37	109.6	109.9	112.71	112.28	113.12	113.34	113.69	111.7	111.2	111.54	111.61	113.14	108.26	112.3	112.72	112.27	113	114.26	111.42	113.08	108.92	110.92
109.08	107.11	109.11	109.21	109.28	110.26	107.28	111.11	110.42	108.64	108.9	109.75	109.98	110.88	107.97	109.57	109.66	113.77	112.95	108.48	111.47	113.11	107.43	107.32	108	109.35	109.62	110.88	109.8	107.57	110.49	108.53	108.69	110.16	109.06	108.46	107.64	110.05	109.34	108.12	110.88	109.38	109.47	108.83	108.48	109.05	110.96	105.74	111.92	110.31
106.51	105.47	105.28	103.15	104.71	105.65	102.99	102.32	102.21	102.72	104.34	104.83	106.19	103.96	103.42	105.93	101.25	103.79	106.07	103.27	106.44	103.61	108.03	104.96	107.8	101.7	102.66	108.36	103.14	104.69	104.43	106.31	103	105.57	104.34	106.83	104.28	103.93	107.78	104.12	105.11	106.72	103.78	104.78	106.7	103.99	103.82	104.26	104.48	106.35
113.78	113.42	109.37	112.94	111.35	112.53	113.17	110.65	112.05	112.92	111.22	112.9	113.32	109.97	112.63	111.06	113.91	112.74	114.19	113.83	112.44	111.71	112.14	112.7	115.55	114.66	114.14	116.3	113.48	115.7	112.85	112.42	112.71	113.07	115.44	113.33	113.2	109.69	113.49	109.18	111.9	111.05	114.31	112.13	115.76	114.24	115.46	111.3	111.51	110.55
109.19	104.06	100.65	104.67	104.56	104.98	105.8	106.26	107.14	105.62	110.23	104.81	105.12	106.08	106.63	108.27	105.96	104.04	106.49	103.34	107.6	104.31	106.08	106.24	105.66	103.63	105.15	104.17	107.37	106.44	105.86	106.02	106.78	106.91	104.63	104.14	104.25	110.51	104.77	105.9	102.23	105.37	103.3	106.91	106.26	107.83	103.8	103.29	104.67	107.44
108	105.94	105.61	107.81	106.19	105.98	107.49	109.74	107.1	106.97	106.93	106.16	107.74	104.89	106.03	105.89	108.03	107.52	107.53	104.49	105.24	106.33	106.26	108.55	107.53	109.75	107.2	106.46	104.51	107.5	107.08	103.67	107	103.61	107.84	107.18	107.8	108.13	107.44	102.99	109.37	108.1	105.02	108.03	105.61	104.53	105.85	104.9	105.86	107.4
111.07	113.35	114.02	111.31	111.78	112.36	114.72	110.21	111.36	110.46	110.83	109.92	113.15	112.68	113.29	110.48	115.06	116.07	111.92	113.52	109.31	110.84	110.56	113.2	114.69	112.06	112.18	114.09	113.15	112.24	107.73	112.78	112.21	110.24	111.94	115.9	108.49	110.83	112.26	110.21	113.01	114.07	113.43	110.38	111.55	111.54	110.55	110.84	111	110.87
109.39	105.54	103.33	109.76	106.23	104.99	107.32	107.37	106.54	104.82	106.47	108.85	107.49	105.79	108.62	107.43	106.14	106.21	103.61	104.99	105.98	106.89	106.54	107.68	105.87	107.41	105.29	105.61	104.16	103.62	107.19	105.32	106.59	107.03	109.43	107.18	106.57	102.76	106.57	101.98	107.47	107.55	108.17	106.28	106.14	106.67	106.48	103.61	107.67	107.01
113.17	112.3	109.6	114.34	112.68	112.35	113.02	110.39	110.68	110.64	109.59	112	111.46	114.08	112.66	110.03	110.01	112.94	110.83	111.35	114.26	109.84	111.89	111.7	111.87	112.81	112.26	111.27	114.5	113	110.21	111.33	109.6	113.11	111.13	112.6	113.08	113.3	113.49	113.09	109.74	109.8	111.3	111.98	110.44	113.22	111.43	110.74	112.23	111.97
104.5	106.95	102.12	108.77	103.89	104.45	107.63	105.56	105.03	102.66	106.6	106.27	103.4	104.17	102.68	101.06	104.07	102.76	104.91	103.08	101.7	104.58	103.1	108.19	100.77	105.73	105.49	105.3	100.82	103.23	101.13	103.84	103.31	104.82	107.88	102.21	105.01	105.18	104.13	105.24	104.7	103.54	104.8	108.26	102.86	102.24	103.71	102.69	104.46	104.27
98.793	99.258	100.7	102.36	104.17	101.65	100.28	101.42	102.03	99.481	102	104.65	98.438	100.68	100.97	97.543	100.38	100.26	100.08	100.25	100.56	99.134	102.9	98.935	100.91	102.05	100.16	101.59	98.63	100.26	100.11	102.39	99.711	100.11	102.05	102.03	99.236	102.84	103.13	104.14	102.34	102.62	100.62	103.05	98.287	100.62	99.802	101.9	100.63	102.05
104.98	107.77	104.1	102.86	106.9	105.52	106.22	105.69	103.87	105.3	106.47	104.21	105.21	103.85	104.31	107.02	105.47	105.29	105.98	107.25	105.73	105.68	105.14	106.39	107.01	105.43	104.37	105.68	107.97	103.94	104.48	105.15	105.01	106.88	104.92	105.13	111.61	106.49	107.01	104.35	102.74	105.1	103.55	103.53	104.98	104.45	105.86	104.86	105.79	107.53
109.87	114.28	110.59	113.5	110.69	112.77	111.66	112.65	109.46	114.87	110.28	107.33	113.13	110.93	111.68	110.01	110.64	111.1	111	111.01	106.98	111.83	113.29	108.18	110.29	113.76	113.73	112.84	112.9	112.82	114.43	112.4	113.19	109.33	112.73	113.26	109.06	112.66	112.18	113.17	113.57	110.12	112	111.44	112.28	113.57	109.6	107.57	110.62	113.44
106.83	104.81	105.98	104.52	103	108.48	106.58	107.74	105.9	104.67	104.4	104.46	106.73	107.32	106.79	104.93	106.07	104.78	105.56	104.89	104.67	104.84	104.84	107.67	104.15	107.31	106.64	101.92	105.89	104.64	102.96	103.49	105.78	104.73	106.72	105.55	105.74	107.14	102.52	103.91	104	106.28	106.43	105.2	107.56	103.85	103.86	106.07	105.52	105.01
109.85	110.83	110.54	107.24	106.69	108.15	112.02	113.8	111.06	112.5	109.95	107.36	110.64	111.2	110.37	112.01	108.7	108.93	107.06	109.19	109.88	112.61	109.18	109.98	113.48	111.19	108.39	110.77	109	110.75	111.69	110.96	109.27	112.49	109.34	110.7	110.73	111.26	109.75	110.26	109.5	111.29	111.44	109.97	111.83	111.05	108.69	114.22	113.71	108.75
102.25	103.38	101.4	104.28	103.38	106.07	102.21	104.49	104.71	103.33	104.67	101.46	101.65	106.42	105.33	103.87	102.21	103.23	104.85	103.33	104.92	104.15	105.8	104.1	105.43	104.5	106.85	104.71	101.86	105.87	102.7	103.82	105.04	104.36	106.59	102.74	106.2	109	101.77	102.47	104.53	104.48	103.63	103.91	105.46	104.04	105.63	105.22	107.16	102.46
105.78	100.09	104.47	103.33	104.56	105.84	102.09	103.55	102.44	105.18	106.3	99.677	105.16	104.75	103.81	101.68	102.42	107.01	102.22	104.27	102.79	103.96	105.97	104.07	102.83	101.19	108.74	109.27	103.32	106.46	101.35	101.71	103.25	104.51	104.8	105.49	103.47	106.81	108.4	104.71	103.96	104.39	104.26	106.86	103.04	106.5	104.91	105.7	103.02	104.29
102.33	105.44	105.34	104.91	103.87	101.35	105.05	104.94	103.91	104.23	102.11	100.9	103.08	102.62	101.79	108.04	100.48	105.09	106.43	104.3	103.11	107.2	104.02	105.32	103.1	105.87	101.39	104.7	106.69	101.72	106.6	104.5	106.22	107.18	102.84	101.25	102.83	104.45	104.59	104.25	105.7	107.09	103.45	104.96	101.7	101.71	105.61	101.23	102.07	105.77
102.95	100.03	101.59	100.36	100.85	102.17	101.08	100.84	98.404	99.514	100.8	101.21	101.97	102.25	99.32	98.481	101.97	99.362	103.41	100.27	98.901	101.97	102.17	101.66	102.26	98.792	104.63	102.54	98.785	96.974	101.5	101.76	99.883	101.16	101.77	101.51	102.21	99.671	99.531	100.35	100.29	102.09	98.581	96.318	101.03	97.698	100.36	98.576	98.044	103.49
113.37	109.4	108.87	109.24	110.96	110.3	111.9	111.07	113.81	107.35	107.61	111.67	111.39	108.89	113.44	111.93	111.15	114.73	110.92	112.79	109.8	110.03	107.68	110.91	110.79	110.31	114.66	108.78	113.05	110.41	111.36	113	109.74	111.96	110.97	107.95	110.65	111.03	113.3	110.95	112.18	109.67	113.49	109.84	111.69	110.71	112.55	111.04	110.9	110.18
106.88	109.95	111.99	110.44	108.79	113.88	110.71	114.48	113.58	112.41	110.94	111.51	111.02	113.03	111.3	110.5	114.24	112.11	112.31	110.91	113.13	114.21	113.53	112.81	114.55	111.81	110.28	108.8	110.32	113.69	109.13	109.92	111.1	112.82	110.86	112.51	111.12	112.48	114.72	109.44	111.46	109.94	114.76	113	111.88	111.62	111.37	113.42	109.4	113.56
113.36	111.17	111.78	113.84	113.71	110.85	112.28	110.24	111.05	110.22	109.38	112.67	112.98	113.74	111.67	110.63	108.51	110.69	113.55	111.17	113.16	110.65	110.72	113.78	112.08	110.37	114.64	113	111.14	111.61	111.58	112.9	107.68	112.63	112.65	111.19	112.29	111.9	113.83	115.24	111.06	112.76	108.55	111.76	110.72	112.2	111.36	114.13	110.79	110.54
105.19	106.33	108.13	106.29	105.89	108.38	106.66	102.1	105.17	103.66	106.87	105.71	104.84	107.68	108.76	105.76	107.02	110.62	106.29	107.29	107.24	106.53	107.98	106.44	106.32	108.14	107.83	108.8	105.72	107.2	109.31	106.91	107.07	108.48	108.2	107.62	105.41	106.11	105.54	105.04	109.73	104.43	105.73	106.8	105.71	106.36	105.8	108.02	107.29	104.99
114.15	112.84	114.35	114.8	115.14	110.01	111.94	111.68	113.71	112.65	114.63	114.52	111.56	111.12	111.44	111.27	113.4	113.69	113.92	111.19	112.54	112.31	113.77	115.78	113.7	108.99	112.7	110.67	113.99	114.01	112.84	114.4	110.52	111.98	110.14	113.76	109.67	110.1	111.74	111.37	117.21	113.95	114.91	114.64	115.61	113.78	113.6	112.58	109.28	113.31
111	112.21	109.95	112.43	113.46	111.3	112.26	111.67	113.02	112.71	109.25	109.82	110.81	111.69	112.53	109.75	113.5	110.12	114.22	110.08	112.75	111.97	113.29	106.54	112.07	109.69	112.65	112.68	112.62	112.06	111.58	109.33	115.55	111.04	107.96	110.25	111.94	112.22	109.71	111.03	112.13	112.94	113.98	111.22	114.71	111.98	111.63	109.82	114.79	110.65
101.55	100.22	101.31	99.449	98.028	100.6	100.76	100.44	97.311	103.96	101.17	101.54	98.991	99.82	102.04	98.267	99.072	99.178	101.68	103.67	101.17	101.01	99.16	99.427	101.84	99.285	99.713	99.12	100.88	100.53	99.02	100.69	97.001	102.84	101.81	98	99.202	101.17	100.3	99.709	99.815	99.66	99.589	100.12	101.12	101.55	97.455	100.36	100.11	100.07
100.92	101.39	100.87	100.16	98.574	100.07	100.15	100.71	98.853	99.121	97.181	99.831	103.33	99.766	96.389	100.58	99.66	100.62	98.809	98.48	101.87	98.728	98.828	102.31	97.392	100.11	98.081	97.645	99.19	101.77	103.83	93.547	98.092	97.323	99.753	99.539	101.26	99.177	101.72	99.357	95.247	100.97	97.456	98.138	100.52	99.096	101.25	100.32	99.457	101.29
120.97	119.08	115.33	117.7	116.86	120.06	115.43	117.05	117.03	115.82	114.97	119.66	120.14	118.97	118.47	117.7	116.65	117.9	117.34	119.25	117.14	117.53	117.24	115.93	117.62	118.85	116.67	117.94	113.55	115.54	117.05	114.82	116.39	120.16	117.01	118.39	115.85	116.92	119.21	119.04	121	115.83	117.71	116.99	116.62	120.04	121.2	114.29	119.76	117.52
113.3	110.03	112.44	108.98	110.55	110.93	113.79	110.58	116.48	112.79	112.19	111.96	113.62	111.95	113.29	113.44	112.2	111.16	115.21	112.86	111.56	113.23	113.8	109.61	112.61	113.87	112.88	112.8	111.6	110.71	113.14	111.04	112.94	110.91	114.71	113.23	114.05	112.43	111.74	114.39	112.6	112.85	112.5	114.9	112.83	112.41	110.9	107.47	111.28	113.11
112.53	108.98	111.19	110.05	111.2	109.83	110.55	109.86	111.11	111.73	108.93	113.34	112.05	113.07	114.6	111.03	111.5	110.62	113.38	112	110.25	109.57	112.25	111.73	109.63	109.67	110.4	110.32	109.97	110.69	115.92	114.65	111.72	110.23	110.18	109	112.31	113.22	109.13	110.32	115.85	114.37	112.64	115.01	111.44	112.94	107.58	109.2	110.59	111.84
114.45	110.4	113.49	110.58	108.9	112.23	113.72	113.72	112.06	112.81	112.36	113.33	114.01	110.87	111.73	111.15	115.87	113.04	114.26	112.68	113.07	113.43	110.93	113.13	112.41	110.86	112.46	112.01	111.06	111.32	111.26	110.74	114.31	111.63	113.82	113.48	113.71	113.59	110.86	112.11	116.83	115.13	116.32	110.7	114.93	111.21	112.39	112.32	111.26	111.76
104.38	103.95	108.26	108.18	106.89	107.49	107.65	106.95	106.07	107.51	101.7	105.06	104.6	103.41	107.2	107.77	103.27	109.29	105.5	107.98	104.33	105.78	108.58	108.62	108.43	112.2	106.49	108.14	107.88	109.4	109.59	105.74	105.46	109.13	108.9	107.96	105.13	104.14	107.96	103.33	104.72	106.93	104.01	106.05	106.63	107.6	105.88	107.6	107.37	103.52
109.47	110.73	109.9	110.95	107.21	105.77	105.95	107.77	111.21	109.55	105.1	111.26	109.56	111.43	111.2	109.76	108.52	109.24	108.73	108.41	110.24	111.04	109.89	108.86	112.27	109.86	112.83	112.48	110.61	111.68	110.47	110.14	110.08	112.09	109.25	111.17	111.54	110.02	109.06	109.57	111.1	107.26	111.83	107	110.04	110.26	105.86	108.58	110.23	107.82
103.16	103.87	103.14	105.51	104.33	103.9	103.79	106.36	106.26	103.55	105.96	105.08	101.69	104.03	106.32	104.6	105.6	102.69	103.84	107.76	104.52	105.07	103.06	103.8	104.13	102.55	106.44	105.85	105.15	104.99	104.4	99.868	102.82	104.57	106.06	104.13	104.5	102.83	106.18	104.22	104.44	106.7	105.7	103.59	106.16	106.21	102.34	102.95	106.13	106.68
102.81	105.92	104.84	104.88	103.74	105.09	103.45	105.77	106.07	108.35	105.45	104.84	107.38	104.53	102.05	108.63	105.68	102.54	103.34	101.52	106.46	101.91	102.87	104.72	104.91	106.82	104.07	105.89	104.81	104.88	105.45	103.34	102.74	101.86	106.07	104.73	106.1	105.61	106.05	104.83	104.83	105.13	103.49	106.5	104.11	105.2	105.77	105.98	108.25	106.11
106.15	105.2	102.06	105.14	101.67	100.32	105.27	105.5	104.74	103.37	105.53	106.61	106.12	104.19	103.59	104.29	102.86	103.12	103.62	104.38	105.92	102.84	107.5	105.03	108.06	105.83	102.32	102.94	103.72	106.22	105.18	105.45	103.05	105.94	103.06	106.54	103.52	106.43	107.38	105.72	103.98	106.5	102.52	104.88	105.31	102.9	103.78	106.48	104.05	102.34
111.57	112.76	108.07	111.98	114.1	110.72	110.46	109.8	109.35	112.67	110.36	112.31	113.15	112.71	107.37	111.2	112.5	111.76	110.69	109.58	112	108.9	113.32	109.41	109.47	110.79	110.3	110.97	110.8	107.75	111.46	109.17	112.21	110.64	110.13	112.57	112.94	111.12	112.96	111.05	112.79	112.14	108.27	110.5	110.82	111.54	113.64	111.7	111.59	109.46
115.37	120.01	118.92	116.67	117.08	115.25	117.9	117.34	114.1	119.53	119.85	117.67	116.79	114.54	115.98	115.95	115.86	118.81	119.76	119.6	119.98	116.7	116.3	120.3	118.47	116.61	117.88	117.77	117.14	122.27	115.41	118.04	117.53	116.06	115.5	119.38	116.28	118.39	116.98	118.72	117.77	118.39	115.38	119	117.8	119.94	119.67	117.65	118.66	117.08
112.43	111.29	112.47	111.1	109.64	113.08	112.48	113.6	112.77	112.96	112.83	110.91	106.92	113.78	113.08	111.99	108.79	112.26	110.4	113.37	108.4	114.38	110.95	111.18	112.26	109.21	116.65	111.75	110.89	113.94	111.4	112.58	113.28	112.25	110.98	112.88	111.41	113.08	114.01	111.95	107.64	108.99	109.3	111.05	111.94	113.13	109.92	110.88	112.8	111.14
111.71	110.2	109.33	111.72	112.98	110.64	108.2	108.07	110.57	109.76	110.66	112.2	108.64	110.31	106.32	108.47	109.55	109.6	112.17	109.73	109.08	111.71	114.24	112.04	111.44	111.03	111.02	108.49	110.19	110.4	108.74	110.39	112.35	115.87	110.23	112.2	107.39	110.75	113.71	108.39	110.11	111.96	110.94	112.71	107.43	109.61	110.55	107.86	110.65	108.33
105.67	102.71	105.92	103.03	104.91	103.11	102.29	102.31	104.12	103.63	102.66	103.88	104.82	105.87	104.8	104.88	106.35	106.19	104.45	104.74	102.14	106.06	104.48	103.33	104.13	104.9	105	101.45	106.33	103.95	104.48	104.26	105.74	106.93	101.98	104.18	105.56	105.24	106.27	105.87	107.81	103.39	105.74	102.84	105.81	105.44	104.28	106.07	105.19	104.78
103.17	105.01	106.87	105.29	104.94	106.26	103.43	104.78	101.86	108.25	103.13	105.68	105.46	108.06	104.8	105.41	108.83	106.19	109.77	102.83	105.47	107.93	107.92	101.07	107.2	106.52	105.07	104.34	109.3	102.03	104.03	105.92	105.42	104.62	106.73	106.05	103.94	101.42	104.67	105.56	107.98	104.94	103.03	106.67	106.15	103.05	102.52	105.86	105.25	106.45
100.37	100.75	98.948	98.205	99.173	102.33	100.87	102.45	99.284	99.967	101.07	99.963	100.3	99.815	100.73	97.286	98.886	101.62	99.892	100.12	99.464	96.319	100.36	104.68	101.11	102.22	102.06	101.98	101.62	101.99	103.8	100.53	100.65	103.79	99.012	98.687	99.004	101.61	99.385	102.62	101.36	101.36	101.59	101.37	101.25	100.25	101.7	101.02	101.16	101.12
113.5	111.61	109.1	108.77	108.17	110.96	112.46	112.93	109.97	109.63	110.18	113.72	112.37	108.09	113.52	112.24	110.7	112.15	111.36	110.4	114.08	113.8	109.16	112.66	114.24	107.64	108.92	109.37	113.12	110.52	113.71	109.74	113.85	112.36	109.84	108.77	111.99	113.48	114.23	113.07	110.05	111.63	108.9	112.07	110.11	109.27	111.51	113.03	110.43	114.18
112.7	116.03	110.4	110.78	112.1	111.94	113.19	110.64	111.77	109.61	110.77	112	112.13	112.18	112.51	110.64	111.71	112.89	109.41	109.25	113.35	110.58	112.42	112.05	109.23	111.31	112.58	109.94	111.03	113.75	113.35	113.34	114.95	111.37	110.39	112.58	113.35	111.61	112.9	112.5	111.2	115.29	113.45	112.99	114.4	116.7	111.58	112.03	113.33	112.57
115.08	112.39	113.27	110.17	105.46	111.63	113.3	111.03	110.1	113	114.35	113.5	113.51	113.84	113.34	110.67	112.73	111.9	111.29	114.23	112.35	110.59	111.26	110.71	114.63	109.16	112.76	110.36	109.92	113.22	112.56	110.8	112.71	108.48	112.81	111.14	113.4	110.34	109.47	111.22	111.33	113.04	112.71	111.99	111.37	109.95	112.69	113.8	109.05	112.38
106.48	103.27	103.8	104.22	105.76	109.12	105.1	107.25	105.08	103.98	108.37	107.55	105.57	107.37	104.15	104.81	105.17	107.25	104.58	102.49	102.11	105.59	106.63	103.84	107.48	104.46	103.9	105.61	108.25	102	103.18	103.22	103.86	104.74	106.39	105.43	104.5	101	103.41	106.3	104.85	104.44	104.67	107.33	107.08	105.16	105.37	106.95	107.34	105.66
105.34	108.1	105.4	105.63	106.53	106.24	103.58	108.48	106.78	106.01	107.56	104.2	109.16	104.68	104.94	109.74	104.93	106.98	108.47	103.94	105.7	107.53	104.72	107.52	105.46	107.37	107.58	106.28	109.9	106.77	109.11	107.14	108.76	104.5	104.84	109.24	109.6	105.61	107.5	107.37	107.81	106.2	104.92	106	106.72	108.2	105.15	105.58	108.94	104.97
108.53	107.99	116.31	109.13	109.83	111.46	108.17	114.43	111.3	112.07	114.22	114.29	112.29	114.38	111.22	113.88	111.71	106.96	112.77	113.51	112.5	113.5	110.17	112.65	111.47	111.35	110.49	112.85	111.28	112.7	112.51	111.19	113.51	113.49	114.74	109.97	111.39	112.3	115	110.52	108.81	109.12	110.89	111.98	112.75	112.9	111.36	116.82	114.5	109.93
109.87	113.26	109.8	109.42	112.9	109.22	112.43	113.28	114.7	111.14	111.91	109.38	111.41	111.65	113.11	113.5	115.16	108.69	110.57	110.83	109.37	110.03	109.11	112.72	111.63	111.38	112.62	111.32	115.18	110.68	110.17	112.92	112.13	109.75	112.64	110.37	112.21	114.1	111.68	111.54	112.73	111.13	109.77	111.19	109.14	109.87	108.85	110.36	108.51	110.45
104.06	106.34	107.12	104.85	106.47	105.71	108.41	106.91	103.62	105.99	105.79	104.41	108.97	104.99	106.67	101.94	103.99	104.88	102.58	104.77	105.06	107.93	107.16	104.07	104.54	107.21	105.36	105.23	103.19	104.52	105.43	106.74	102.07	104.04	105.37	105.09	102.85	104.27	106.23	103.69	106.18	106.02	105.29	108.04	105.33	100.91	105.89	104.93	103.99	104.5
105.04	106.61	104.85	103.01	102.37	101.88	104.29	105.38	104.02	106.35	104.61	105.14	103.97	106.1	105.08	104.13	107.16	105.08	104.11	103.54	106.91	102.28	104.43	105.11	104.55	104.34	108	106.51	102.83	106.69	105.96	103.37	104.44	105.99	102.34	107.42	105.71	103.86	103.1	103.25	106.7	104.42	103.37	103.34	108.34	105.68	103.24	104.62	106.24	106.48
111.77	111.59	111.84	112.08	111.07	110.7	108.7	111.08	110.58	116.62	112.2	113.93	113.48	112.18	110.79	111.23	109.99	111.51	111.38	111.09	111.91	109.29	110.38	112.49	110.58	112.7	109.54	112.69	112.63	110.39	109.97	113	111.98	110.14	112.5	112.82	110.06	111	109.13	110.88	109.72	115.13	112.74	112.55	111.68	110.8	111.45	110.52	112.6	111.67
115.9	121.16	117.39	117.39	118.31	111.88	115.95	116.76	115.69	116.58	117.06	116.85	116.14	119.49	116.8	120.42	120.34	119.39	116.66	119.44	117.88	117.02	118.22	117.8	119.58	118.48	117.18	119.88	117.81	116.4	118.35	117.68	115.38	117.05	119.94	116.74	116.92	117.51	118.8	115.93	118.68	117.98	117.42	119.54	118.02	118.75	120.83	118.05	113.77	114
105.61	106.53	105.09	105.11	107.33	104.15	104	107.13	104.45	105.42	106.17	106.93	102.96	107.4	106.21	101.47	106.94	104.7	104.78	105.86	107.91	104.82	104.92	104.15	105.72	106.26	103.12	105.32	102.35	105.18	102.89	104.06	105.09	102.72	103.86	105.26	101.58	101.8	102.49	104.99	103.76	103.14	101.47	103.93	104.89	106.73	105.13	104.12	103.63	102.85
108.52	110.97	109.8	111.11	110.85	112.39	110.55	111.54	110.79	114.24	111.43	115.27	110.84	113.33	112.94	111.62	114.23	111.92	112.53	109.74	113.14	110.65	113.55	110.3	110.51	112.24	114.07	110.87	110.5	115.09	114.11	110.4	110.58	111.58	111.75	110.96	114.21	109.47	110.28	113.13	112.41	115.04	112.41	110.76	111.44	114.28	111.02	113.6	111.3	110.68
103.12	103.54	105.46	104.14	106.06	104.71	106.37	107.94	103.8	106.06	105.15	106.97	104.08	107.92	106.97	105.87	105.79	106.88	103.36	106.11	105.01	105.98	104.75	104.5	104.3	106.65	108	103.47	102.3	105.02	104.1	108.14	103.98	104.66	104.55	106.09	101.36	107.68	107.44	106.21	102.33	102.63	105.76	107.12	104.91	107.1	104.66	106.19	105.77	105.67
104	101.99	104.91	103.8	102.13	106.76	105.56	106.56	104.68	105.66	103.28	106.28	104.62	104.38	106.39	102.18	106.64	101.36	103.99	104.02	105.43	104.45	106.65	108.64	105.42	103.74	104	102.53	105.46	103.95	104	108.82	101.91	103.62	101.95	104.5	102.11	103.87	105.95	101.12	102.62	103.23	102.1	104.71	104.43	105.27	107.4	105.99	103.76	102.47
104.86	103.62	107.36	106.64	108.1	104.98	102.23	107.22	109.01	103.66	107.14	106.23	103.52	106.26	103.31	103.62	101.98	104.61	104.95	102.13	105.27	105.83	103.26	102.4	102.62	101.64	103.75	102.48	105.33	103.63	104.44	101.81	102.67	101.19	103.76	105.92	102	103.02	101.12	104.69	103.42	103.69	104.65	104.74	102.69	103.39	105.99	103.88	103.4	106.2
110.67	111	108.78	109.4	112.39	111.73	110.7	114.22	110.68	108.87	109.6	108.09	113.09	112.9	111.51	110.67	109.73	111.75	107.68	113.37	113.39	108.82	112.03	111.55	110.11	108.65	109.2	110.36	111.24	109.35	111.36	111.59	111.57	110.11	107.66	108.5	110.96	107.9	113	111.14	112.74	111.12	112.66	111.2	111.08	109.63	107.65	111.99	109.07	111.7
109.87	110.84	108.74	111.42	111.05	111.55	114.36	114.18	115.41	109.23	111.73	113.32	111.36	111.41	112.59	108.11	111.82	111.54	109.96	112.84	112.58	113.13	115.24	110.79	110.68	110.18	113.93	111.55	109.42	111.35	112.52	112.26	113.45	111.4	112.68	110.25	109.73	112.22	110.84	111.29	110.36	112.03	112.63	113.22	111.88	111	112.44	112.66	111.9	113.73
106.74	106.87	103.42	104.15	103.18	103.17	109.42	102.77	102.34	102.92	104.45	104.61	107.65	106.4	108.23	102.33	103.39	108.19	102.96	106.73	104.28	104.95	102.45	105.87	105.25	106.54	104.78	108.44	105.54	104.73	106.59	102.57	106.79	107.38	105.19	108.18	106.8	106.47	106.57	103.1	107.17	105.23	106.91	103.31	110.36	103.85	105.42	104.94	104.72	105.89
109.77	110.18	109.39	112.52	111	114.28	108.63	112.02	112.24	114.79	113.79	115	112.58	111.56	112.09	112.05	111.52	115.3	116.12	111.95	113.69	111.05	116.94	110.26	112.92	110.89	113.49	112.72	114.94	110.27	112.8	112.96	108.29	112.52	113.5	112	111.66	107.58	111.78	112.95	111.33	112.16	111.98	109.59	112.34	112.03	113.07	117.65	113.69	112.96
107.29	104.86	102.28	109.25	105.26	103.39	107.55	106.28	103.45	105.37	106.92	102.42	103.56	105.68	106.97	105.22	107.66	103.83	105.89	108.13	104.42	104.84	104.01	108.69	107.09	107.68	107.3	106.16	104.53	105.97	101.85	105.44	106.4	103.71	104.51	104.38	106.85	107.52	104.88	103.78	106.26	105.79	106.11	105.13	108.49	103.51	102.29	104.85	104.2	105.06
110.98	111.46	110.56	111.67	111.97	112.81	111	111.34	113.71	110.88	112.22	116.64	112.31	114.58	112.48	112.67	109.88	112.42	110.86	113.71	109.75	111.23	114.09	113.44	113.19	115.85	111.51	110.27	111.69	111.3	111.66	110.97	112.92	108.57	111.46	113.17	111.1	108.44	112.82	113.25	112.88	111.53	112.75	110.87	112.24	111	109.82	112.95	111.8	114.57
103.82	106.69	106.56	106.11	103.38	104.62	105.92	107.82	103.06	106.94	105.9	104.1	107.66	101.83	105.11	106.72	103.7	111.17	106.98	107.95	106.44	103.78	108.06	104.21	106.14	105.88	102.69	104.5	104.17	104.1	106.51	105.47	110.15	105.92	108.07	104.79	103.36	104.2	106.76	106.95	106.91	103.89	105.3	105.51	102.09	106.87	106.38	106.38	106.31	101.7
105.67	102.99	104.74	107.97	105.41	105.91	104.94	104	106.33	105.63	106.55	101.37	106.54	105.49	107.74	104.02	107.33	106.02	104.01	105.21	106.39	105.54	104.27	102.73	103.97	110.03	105.33	107.09	104.89	107.18	108.43	104.54	107.88	106.4	105.39	105.84	104.34	106.34	105.95	105.96	107.78	107.67	104.35	104.77	106.91	104.33	107.56	106	103.67	104.22
104	104	104.63	105.33	105.49	106.83	104.99	101.98	104.85	102.65	105.12	103.75	105.62	104.53	104.2	104.94	104.62	104.05	105.68	105.49	104.44	105.18	102.79	104.92	108.41	104.9	105.99	105.22	103.45	102.01	103.54	102.89	102.42	100.96	104.04	107.61	104.92	105.36	102.92	102.26	105.3	105.41	107.18	103.03	101.03	104.01	105.8	103.48	105.74	105.16
104.41	107.12	108.43	106.33	105.29	103.69	105.93	106.38	107.66	107.58	109.4	108.04	102.36	106.31	105.61	106.91	106.83	107.87	104.71	103.13	106.91	104.42	104.48	110.12	109.92	109.91	104.78	104.84	105.36	106.61	106.7	104.97	104.47	106.39	104.33	105.83	105.02	109.17	108.38	106.08	107.49	108.87	108.56	108.01	106.73	106.52	107.11	107.07	108.69	103.19
110.31	112.24	113.82	113.62	113.18	110.12	111.41	109.97	110.03	112.46	110.96	111.51	111.21	111.65	113.37	111.51	109.36	112.54	113.43	111.61	113.8	112.01	112.19	111.42	112.8	114.72	110.5	112.2	111.39	113.95	113.61	112.33	111.26	111.76	113.23	111.42	113.46	110.3	114.03	110.4	115.59	108.79	112.01	113.43	113.95	112.97	111.3	112.65	112.68	110.84
110.01	109.2	111.84	114.55	110.93	110.1	114.18	113.06	110.84	110.85	112.34	112.47	112.22	109.49	113.06	112.93	111.98	107.76	111.58	112.56	109.66	112.22	110.7	111.5	112.6	111.38	112.27	112.13	111.54	112.29	110.61	110.31	112.57	113.15	108.8	110.87	111.02	113.44	112.66	110.05	112.89	111.24	112.6	111.84	112.18	113.72	109.6	107.08	113.35	111.94
109.01	111.35	110.03	109.54	110.89	109.74	110.21	111.27	112.36	112.74	111.85	108.25	110.12	110.03	110.53	109.87	111.58	110.97	109.06	110.72	110.42	110.01	111.32	109.61	110.8	111.5	111.56	110.6	109.13	107.62	111.59	109.7	112.97	111.12	108.33	110.56	113.42	112.47	112	109.69	112.24	107.95	112.89	110.09	108.42	113.94	109.85	109.57	107.68	109.2
105.38	104.04	107.94	107.77	107.31	105.26	106.38	108.94	105.46	108.13	104.87	107.71	106.67	105.94	108.51	107.87	104.6	105.8	108.62	108.97	105.45	108.45	104.85	104.86	105.28	111.95	105.62	106.87	108.1	105.32	106.98	108.89	104.33	107.21	104.64	106.43	109.08	107.18	108.55	109.12	107.12	106.83	105.29	108.71	105.37	104.74	106.9	107.71	105.53	102.87
104.29	104.23	103.89	105.29	101.69	104.75	107.35	102.12	103.19	105.68	105.52	101.21	102.94	103.3	105.83	105.49	106.62	105.18	104.05	103.5	104.57	103.74	102.67	103.01	104.33	103.43	102.92	104.14	106.81	107.5	105.03	102.63	103.88	104.44	105	103.73	104.59	104.98	104.2	106.57	104.75	105.01	105.61	106.09	106.54	103.21	105.33	103.78	106.02	101.11
113.08	112.72	112.89	111.13	112.34	113.71	109.56	112.74	112.14	111.07	112.72	112.82	109.02	113.74	109.32	108.68	110.97	115.03	112.07	111.93	114.75	115.43	109.14	115.18	113.01	112.96	111.39	114.77	114.86	112.95	111.97	116.26	112.54	114.03	116.15	111.91	111.78	110.33	112.92	113.16	111.13	108.06	109.22	113.66	113.68	111.57	117.9	108.03	113.76	112.78
107.32	102.76	104.51	104.6	108.28	102.32	99.507	102.24	102.39	105.77	104.52	105.82	102.34	107.71	108.06	104.52	106.8	105.48	100.56	101.33	103.65	101.58	105.09	106.88	104.11	104.9	103.07	104.29	103.85	101.5	105.37	102.22	105.47	102.62	104.08	104.92	103.76	100.73	102.47	105.74	101.35	104.3	101.42	104.74	101.51	104.86	107.24	104.45	105.68	101.73
103.58	107.42	110.24	106.91	106.46	107.08	106.21	108.63	107.06	103.71	107.52	106.61	107.36	106.31	107.14	105.65	108.09	104.83	106.79	106.08	108.06	106.6	107.46	104.99	107.21	107.84	104.58	105.65	106.77	103.79	101.53	103.09	104.77	105.88	108.71	105.2	105.06	107.66	104.58	104.49	105.26	107.12	104.51	108.42	106.36	106.36	108.27	105.69	107.13	104.38
105	104.21	105.85	104.13	105.71	104.77	106.42	104.35	105.44	105.82	106.54	105.81	107.47	104.24	108.64	107.27	107.87	104.81	108.94	105.56	107.87	105.49	106.22	106.3	105.61	108.25	107.97	103.51	106.83	106.35	102.14	109.94	108.21	107.09	104.8	105.51	104.7	104.89	109.07	104.48	110.02	105.14	105.35	105.51	103.3	106.79	106.93	105.75	107.81	108.77
109.18	112.41	113.03	113.11	109.93	113.76	110.74	110.98	110.69	114.41	114.51	110.5	115.09	111.15	110.47	109.86	111.81	113.2	112.67	113.29	111.69	110.62	112.46	110.92	115.37	111.75	111.32	111.79	109.85	114.73	110.73	112.34	111.27	115.49	113.18	111.73	111.99	109.83	113.62	112.54	113.73	111.66	111.88	111.84	111.71	110.92	110.34	110.87	113.59	112.44
108.2	106.81	108.12	109.99	105.94	107.11	106.6	106.01	105.76	106.96	105.97	109.73	108.25	106.63	104.69	108.87	108.25	106.94	108.41	106.36	107.71	109.75	107.45	109.56	108.13	107.52	107.33	104.67	109.32	108.12	108.95	106.53	108.55	107.08	104.72	109	108.11	106.39	106.31	106.08	106.54	107.64	106.03	104.89	106.51	107.85	108.28	107.25	104.76	105.18
111.77	113.75	114.22	112.42	108.9	112.97	110.63	112.78	113.7	113.4	112.75	113.48	113.07	111.02	112	112.34	114.02	111.34	114.63	114.13	110.36	112.73	112.08	111.54	113.23	115.54	114.32	112.49	110.84	114.1	112.8	109.87	111	114.11	110.32	112.44	112.95	111.38	112.42	112.87	111.49	115.83	111.95	112.76	111.94	111.68	109.67	113.79	114.19	112.22
112.09	107.99	112.47	108.93	112.49	109.45	109.06	111.98	109.6	110.18	112.99	110.96	115.31	110.98	108.99	111.92	111.46	113.89	111.31	108.82	111.88	109.81	111.18	111.99	113.32	111.92	113.07	114.19	110.29	111.91	108.42	113.09	112.85	113.48	112.96	112.25	110.92	111.34	113.94	110.25	114.3	112.79	110.89	111.26	113.48	112.05	109.76	113.53	108.12	108.74
107.17	102.98	105.55	105.07	103.39	107.62	106.95	107.4	107.67	106.48	106.37	105.97	108.18	103.14	105.74	106.5	105	104.99	101.44	108.86	106.13	106.14	106.66	107.62	105.7	106.05	105.03	108.46	108.24	104.69	110.92	108.76	106.14	105	106.06	104.58	107.34	109.42	106.08	106.54	106.55	106.35	104.15	105.27	107.87	108.16	105.56	106.09	105.36	108.3
112.89	114.37	110.12	109.29	111.96	112.57	110.68	109.83	113.19	111.94	112.74	109.57	113.21	110.11	110.81	113.41	109.11	111.98	113.72	110.64	108.46	114.51	108.82	110.43	112	110.56	109.77	113.48	110.9	110.18	111.28	113.82	112.3	112.02	110.87	110.66	110.86	112.11	113.03	108.59	112.53	109.67	109.41	112.69	109.75	110.13	112.31	111.8	110.59	110.59
105.29	105.49	105.62	104.4	107.75	106.67	105.34	103.83	106.09	103.97	108.74	104.65	105.18	106.9	103.02	106.89	105.53	103.73	107.79	102.67	103.17	106.76	108.29	107.66	105.97	106.86	103.02	104.92	105.87	105.89	106.03	99.992	104.87	104.37	103.99	105.7	103.45	105.14	104.34	104.78	102.79	107	104.8	103.19	107.67	105.36	106.28	106.27	105.4	105.88
110.69	105.67	105.88	107.19	103.09	105.03	107.52	107.16	107.93	111.31	106.31	107.23	106.46	107.91	107.17	105.95	107.84	106.63	106.04	106.25	104.28	105.68	106.95	106.76	105.33	105.96	107.87	107.89	107.84	108.67	105.48	111.17	107.48	107.97	105.22	105.47	105.49	109.54	107.19	110.46	107.12	105.06	106.97	104.39	111.64	104.99	105.27	104.48	107.06	104.64
108.54	108.21	105.12	104.24	105.58	105.78	106.34	106.26	106.86	104.52	107.03	105.61	107.83	105.16	108.5	107.28	106.42	107.66	107.63	107.62	104.34	106.8	108.01	106.71	106.52	107.33	105.69	104.73	106.45	107.77	107.56	102.79	103.42	105.74	108.87	109.18	108.53	106.11	111.2	105.64	109.54	106.71	111.27	107.29	103.95	106.13	107.73	107.85	108.19	108.07
106.95	106.84	104.84	103.96	107.09	105.11	107.33	107.84	108.59	104.31	102.33	104.37	105.93	102.33	105.03	104.78	105.19	104.08	103.28	106.38	106.71	99.579	105.67	105.96	102.82	105.23	106.26	106.66	104.18	107.26	104.53	107.04	104.29	106.54	105.84	107.85	106.6	105.08	103.26	109.3	104.42	104.84	108.34	104.44	108.22	105.02	101.26	106.73	104.12	106.09
104.24	102.74	104.68	104.19	102.69	106.16	104.27	107.66	104.54	106.01	108.24	103.96	105.01	105.77	106.02	105.79	107.09	105.96	104.03	106.76	105.93	107.05	103.75	106.47	104.44	107.47	105.24	105.9	104.07	105.52	106.29	107.63	107.35	105.96	106.86	108.33	105.75	104.8	106.48	107.66	105.9	106.33	107.36	105.49	103.79	104.03	106.85	106.69	105.53	101.66
108.57	112.6	115.91	107.49	109.46	110.14	112.15	112.88	113.89	110.77	109.56	108.54	107.85	112.95	111.66	113.6	112.23	109.33	112.36	112.59	113.39	109.96	110.51	114.46	108.43	107.5	112.25	111.27	109.95	112.15	112.08	109.07	110.38	111.43	112.18	113.81	112.39	113.58	108.86	112.29	109.02	111.46	112.48	113.52	112.13	113.37	108.31	110.89	109.79	110.59
100.17	104.08	98.946	101.97	101.59	99.675	101.9	98.167	99.597	97.669	100.3	104.18	99.699	101.65	100.38	99.726	100.35	101.33	100.14	98.481	101.57	100.01	100.37	100.5	99.307	97.914	100.02	102.2	99.631	100.29	103.92	101.04	99.365	98.941	98.07	100.21	99.302	99.628	96.677	98.479	100.45	101.18	100.57	96.868	99.375	98.478	99.482	99.101	98.114	99.993
107.75	106.29	110.44	104.58	105.54	107.86	105.74	105.75	105.41	103.63	106.59	101.61	106.82	103.56	106.65	105.3	106.64	106.19	105.68	106.51	109.37	107.82	105.72	107.55	106.5	108.61	107.18	109.36	108.26	107.12	108.1	106.02	108.27	106.33	106.89	109.3	107.76	107.39	101.7	106.34	109.11	104.44	109.14	108.63	105.36	106.25	106.84	105.72	106.33	107.48
109.95	109.17	111.95	111.61	108.84	113.23	111.94	109.02	108.15	110.99	108.25	111.05	111.22	110.06	106.67	112.39	112.62	110.92	110.91	112.77	111.61	109.1	112.25	109.31	107.73	110.55	113.25	110.12	110.97	112.34	109.99	110.31	109.57	110.77	109.49	113.79	109.69	110.76	112.66	109.99	108.16	109.25	111.39	111.87	110.61	109.46	107.2	108.03	108.66	112.19
99.464	99.83	102.53	98.313	102.67	102.04	104.33	101.3	99.743	101.34	99.302	97.292	99.295	99.156	96.67	99.222	103.05	100.61	98.996	98.822	98.621	100.82	99.011	103.91	103.63	100.41	101.13	101.18	99.817	101.24	99.807	102.63	101	101.07	97.409	98.128	94.867	100.26	97.786	100.48	101.01	100.66	101.99	97.437	100.41	102.67	99.923	99.941	100.75	97.632
111.56	110.5	108.08	108.06	109.66	109.97	109.59	112.94	110.64	109.27	111.15	111.54	110.44	107.7	108.02	109.98	110.02	113.76	108.7	109.99	108.74	108.09	108.22	110.18	112.09	110.93	107.94	110.92	111.5	109.85	110.59	113.44	110.83	111.56	108.52	111.39	110.81	112.1	111.22	108.52	110.87	106.43	111.87	110.6	109.82	108.13	111.92	110.95	106.55	114.28
105.21	103.8	105.15	106.53	105.27	104.87	109.2	105.65	107.02	105.47	106.53	104.99	102.76	103.48	108.29	106.81	104.61	104.73	101.93	102.86	106.07	104.37	105.5	102.34	107.22	108.13	102.56	103.95	104.87	103.48	105.34	106.8	109.54	107.26	104.65	104.51	106.01	107.39	106.44	108.92	107.62	103.71	107.96	108.45	104.34	105.13	106.71	102.17	107.43	108.43
109.42	106.16	108.85	109.95	107.13	107.93	112.51	107.87	111.32	111.42	111.95	108.28	110.12	109.05	108.97	110.16	108.82	109.93	109.37	109.25	112.32	111.99	109.57	108.72	111.37	109.67	110.16	111.31	109.58	107.13	109.87	107.83	111.55	109.98	108.07	107.63	110.63	112.69	113.79	112.54	109.58	110.1	111.13	110.25	110.21	107.16	112.02	108.5	111.75	106.38
106.54	105	107.01	102.59	104.17	106.92	104.82	103.74	103.8	106.82	107.16	102.7	104.99	106.8	105.04	106.66	106.22	107.33	107.38	105.78	105.64	107.07	106.42	107.03	106.4	105.16	104.62	105.07	108.14	104.49	100.34	100.63	102.84	103.67	104.81	108.14	108.43	106.37	104.64	103.4	104.5	103.61	107	106.54	104.38	107.91	104.96	108.51	104.12	104
106.99	106.96	104.89	105.15	104.69	104.62	102.37	105.01	106.3	101.74	104.53	105.56	105.56	102.71	105.15	107.7	103.28	104.97	106.04	103.69	104.24	103.77	106.86	107.54	102.71	104.09	107.81	107.04	106.17	108.48	102.86	105.2	106.23	106.6	108.1	104.14	109.43	108.09	105.72	104.27	105.31	103.77	103.62	101.93	107.74	106.45	106.14	107.2	104.82	103.59
114.64	112.34	115.35	114.02	112.72	113.75	113.29	113.54	110.7	112.86	113.58	112.61	112.97	110.26	114.36	113.56	113.73	116.16	112.03	113.23	112.66	112.78	113.89	112.52	110.86	112.93	113.86	114.87	112.69	109.76	115.82	110.72	112.32	113.35	113.24	112.15	112.51	111.69	114.18	112.34	114.11	113.48	113.76	110.12	112.6	112.1	109.19	115.94	111.1	111.62
106.99	105.93	106.19	104.91	106.84	106.47	102.42	104.41	104.49	105.08	108.48	107.14	106.2	104.29	109.44	105.32	107.47	105.96	102.75	104.02	108.07	105.53	101.97	107.53	108.63	103.54	104.69	106.33	104.42	103.96	106.39	106.23	105.32	108.45	104.92	107.01	108.16	105.9	104.9	105.84	105.65	107.56	106.79	103.89	103.61	105.56	107.26	105.31	105.42	105.82
97.082	100.93	98.059	98.919	98.215	102.1	101.21	100.63	99.224	101.86	100.4	100.08	100.87	100.35	102	99.995	98.252	98.727	102.18	98.484	100.76	101.78	96.88	99.034	97.247	100.02	100.88	101.41	101.55	99.211	101.46	96.952	98.464	98.724	99.025	101.01	100.31	102.17	102.73	99.538	97.697	100.62	99.523	100.79	102.62	103.25	101.45	100.8	101.96	96.796
106.73	106.07	104.63	104.08	106.72	105.2	107.66	104.63	104.04	105.25	107.83	106.2	106.71	109.76	106.52	107.25	104.67	105.64	107.36	106.95	105.79	103.46	105.69	103.68	105.91	105.68	105.66	103.12	109.79	102.85	105.48	104.08	106.91	107.84	103.7	105.27	106.51	108.01	105.78	107.78	103.85	107.82	107.55	105.38	104.1	103.51	104.78	104.55	109.53	105.95
105.85	105.78	106.77	106.04	106.7	105.67	102.41	103.69	106.81	105.1	108.6	108.43	107.92	107.4	107.44	103.17	106.01	107.91	108.33	109.81	103.88	104.27	103.13	103.95	107.37	107.39	107.79	107.6	105.46	103.34	108.08	107.3	110.44	106.28	108.86	101.66	105.72	107.28	107.76	105.71	106.9	106.54	108.8	107.31	105.68	104.57	104.65	105.37	106.5	107.63
99.584	97.59	100.65	97.263	98.063	100.79	99.753	99.99	103.93	100.88	98.755	101.46	101.82	99.861	99.477	100.7	95.311	101.59	97.542	97.671	101.16	99.649	100.04	101.9	102.06	96.718	99.118	97.58	98.861	101.03	99.521	99.039	98.909	100.85	95.692	101.23	100.48	100.81	102.68	97.047	100.86	99.136	100.68	101.05	95.798	100.86	103.82	98.521	102.46	100.2
108.43	109.49	109.55	110.83	113.83	110.09	106.72	109.9	109.99	110.32	110.27	111.3	110.03	109.04	108.2	111.48	108.72	111.77	108.51	110.56	112.23	111.96	108.53	108.81	110.83	112.59	111.69	111.08	109.58	108.43	110.97	109.9	112.88	110.53	110.74	107.42	108.3	109.96	114.3	112.35	110.28	109.35	109.62	107.34	108.71	110.27	109.69	111.14	107.76	111.75
111.89	110.19	112.46	110.87	113.47	111.82	111.85	114.15	111.98	108.71	113.72	113.36	110.9	113.99	113.25	114.36	112.07	110.67	110.59	109.47	109.45	108.14	108.35	114.2	111.02	110.36	112.89	111.88	108.46	112.87	111.31	112.94	114.49	115.59	113.15	111.1	111.22	113.63	110.91	112.11	107.64	110.66	112.98	110.35	109.18	115.63	110.47	110.16	110.28	110.94
97.123	98.928	102.4	99.06	101.36	101.94	99.93	99.664	101.4	98.828	99.734	100.13	98.693	97.787	101.3	98.906	101.74	97.893	96.951	97.173	98.417	100.04	98.995	100.65	102.28	101.78	99.956	100.46	99.006	99.914	97.125	97.452	98.769	99.15	102.03	98.054	100.97	99.328	101.01	100.86	100.6	102.03	97.896	101.95	100.32	98.569	98.55	102.52	97.278	97.923
111.11	112.6	114.81	112.2	109.45	111.98	109.85	108.39	113.72	109.81	111.56	109.37	113.3	110.87	108.19	108.79	108.01	110.37	107.65	110.93	113.05	113.01	111.08	112.8	114.86	110.76	114.33	111.65	111.32	110.75	109.99	109.8	114.46	109.39	110.31	112.05	112.07	112.72	112.1	113.12	111.6	111.01	111.14	112.27	111.6	108.96	113.09	109.67	112.95	113.02
116.03	112.48	109.79	108.6	110.59	114.38	110.89	114.88	112.29	111.05	112.4	107	113.31	112.32	111.49	112.4	110.71	113.98	111.6	114.89	110.48	113.45	109.32	112.27	110.49	113.1	113.06	108.86	115.92	110.92	113.76	115.19	110.3	113.5	110.21	113.28	115.02	112	113.42	112.39	110.47	113.66	113.33	110.83	113.78	112.16	109.05	111.83	110.11	111.33
106.62	104.27	106.99	102.45	106.71	103.42	105.78	106.03	106.19	105.63	109.72	105.78	105.37	102.7	108.24	107.33	107.57	107.12	106.92	109.61	105.54	106.85	106.74	108.44	106.63	106.52	107.87	106.34	106.26	107.64	107.13	108.03	108.11	104.98	106.93	99.873	103.43	107.18	105.98	107.97	102.7	106.14	104.58	106.22	108.66	106.78	104.52	109.02	106.33	108.66
108.9	109.42	109.83	109.82	110.53	110.36	111.7	108.48	111.93	110.33	110.22	109.19	110.52	112.91	111.07	109.55	110.17	111.75	111.96	109.43	110.43	113.14	111.19	109.75	112.75	109.15	110.87	111.82	107.35	109.09	109.14	111.37	109.76	105.22	109.46	111.75	110.56	108.05	112.36	114.04	109.65	112.04	111.45	108.94	110.76	110.45	111.16	111.33	109.58	107.76
111.65	113.54	112.42	110.37	115.12	112.41	113.11	110.01	112	112.98	113.23	110.55	112.82	112.94	112.32	113.68	112.3	113.73	112.96	114.73	113.7	112.19	115.84	111.75	112.3	110.51	111.8	112.08	116.12	114.12	110.74	112.8	111.83	112.02	114.41	113.31	112.42	112.74	113.02	114.11	110.62	114.71	111.95	114.04	114.74	112.3	113.2	111.17	112.76	110.66
108.47	105.37	106.11	103.66	106.61	103.87	105.11	101.92	104.62	106.12	106.66	105.42	105.01	106.17	104.34	105.62	103.42	102.39	107.35	101.14	103.76	107.06	108.64	106.94	107.72	104.89	107.42	109.97	105.72	102.24	103.27	106.47	106.76	107.25	103.84	107.52	108.99	103.13	105.6	103.15	107.25	108.8	102.94	105.28	105.91	106.29	102.94	103.05	103.39	107.6
105.55	104.8	105.62	106.25	106.15	106.52	107.39	105.2	106.11	107.73	107.92	107.06	109.13	105.04	108.04	105.09	106.15	106.09	103.28	104.07	107.11	106.3	104.06	106.39	107.11	105.39	109.22	108.52	107.46	108.19	105.78	106.27	106.03	105.76	107.25	102.49	104.51	103.63	105.81	101.7	106.13	104.65	109.47	104.11	107.02	105.63	105.01	107.63	104.86	105.41
102.11	99.687	100.7	101.11	98.405	101.56	103.06	102.19	100.17	100.54	103.2	101	103.12	99.008	100.15	103.63	101.01	100.99	101.55	101.05	101.83	99.435	97.11	102.39	100.21	100.36	101.04	101.69	97.693	102.47	103.77	102.17	102.95	100.83	102.38	103.55	101.73	103.26	99.59	102.32	99.984	100.34	102.48	101.7	100.62	99.957	101.67	100.43	101.34	99.9
103.92	103.53	105.08	104.51	104.65	107.55	108.38	107.27	104.71	105.65	104.07	103.21	108.42	103.87	104.04	104.8	107.43	104.85	107.55	106.71	107.24	108	106.34	108.51	102.54	105.14	103.89	108.89	105.62	102.63	105.43	102.62	104.06	105.32	101.99	104.3	105.41	107.84	105.29	101.13	102.58	103.93	105.04	106.84	108.17	104.67	103.01	106.71	106.31	103.89
100.87	99.07	98.553	103.6	100.3	101.22	100.53	101.81	98.538	98.691	99.614	99.444	99.8	100.58	99.252	99.652	103.36	101.81	98.135	97.832	99.703	99.635	101.27	101.7	104.38	97.524	100.17	96.559	101.94	99.182	98.581	100.28	98.666	100.07	97.352	102.15	97.83	98.727	98.497	97.464	98.579	96.907	103.32	100.32	101.91	100.14	99.753	101.98	97.833	99.089
104.86	107.79	105.95	101.87	107.36	104.97	108.58	105.67	104.7	102.15	106.23	104.13	107.73	104.53	105.64	105.34	101.56	106.5	101.8	108.17	107.12	107.34	105.68	104.3	108.09	106.09	102.79	106.11	105.03	106.19	105.5	105.59	108.4	103.95	105.36	107.05	105.65	105.4	105.93	106.58	104.94	107.51	105.59	103.43	102.99	103.79	101.89	105.7	105.26	105.22
106.38	104.52	103.38	105.3	105.71	101.99	107.51	108.26	105.18	104.36	103.17	106.36	103.94	103.99	104.68	107.78	105.26	104.1	102.66	105.01	105.46	108.75	105.06	105.7	104.72	106.98	102.2	104.43	109.53	104.4	107.14	104.35	107.89	103.66	105.6	105.4	107.37	105.96	104.97	106.2	103.69	102.32	105.79	104.73	103.64	107.54	106.9	104.88	109.37	103.95
110.07	109.34	110.5	111.19	112.61	110.06	112.81	109.82	110.16	108.17	110.25	111.47	107.75	109.88	108.94	111.27	109.12	109.83	112.88	111.88	108.89	111.18	105.55	111.59	111.93	112	109.5	108.02	111.87	107.69	110.67	110.26	108.29	108.81	110.58	112.42	110.74	107.12	109.42	110.03	112.37	111.98	108.29	107.82	109.34	111.39	110.28	109.12	108.75	108.04
104.99	106.52	107.96	105.73	106.56	103.57	105.21	103.92	103.08	103.13	105.96	102.35	107.08	103.89	104.5	105.67	104.87	105.34	104.25	106.6	107.09	102.89	104.74	103.91	102.48	104.78	107.32	104.76	102.2	105.87	105.3	105.31	106.78	104.04	108.02	100.75	102.1	102.98	102.81	104.68	107.87	106.94	109.6	103.58	103.87	106.55	107.32	105.82	106.14	106.21
110.3	113.66	111.54	110.44	112.14	109.31	112.63	110.75	111.32	112.28	113.45	112.24	113.87	109.86	112.35	112.85	111.91	112.97	110.88	109.74	110.93	112.03	112.59	111.84	109.02	114.5	112.13	112.51	110.63	109.04	111.84	113.21	113.63	110.61	112.03	109.3	111.31	110.26	111.51	114.5	112.65	112.03	109.28	112.13	110.83	110.92	112.06	110.64	110.92	108.96
110.48	112.25	110.93	107.11	111.17	112.27	109.06	112.3	113.18	109.39	112.32	111.35	111.8	112.2	107.72	108.64	112.93	113.54	109.98	113.2	109.42	106.76	108.3	112.53	108.29	108.69	109.22	113	112.92	110.02	111.57	113.93	109.97	110.17	109.53	111.8	108.9	109.96	109.99	109.11	111.97	110.51	111.02	109.29	112.77	110.18	110.06	108.79	108.46	112.55
106.16	106.59	106.45	107.24	106.99	111.25	107	105.46	106.12	106.88	105.17	107.61	107.39	106.47	112.03	106.92	105.64	107.54	108.03	109.01	108.54	105.16	106.16	108.21	107.81	105.54	104.97	106.65	108.1	105.84	108	107.05	108.4	106.51	104.69	103.99	108.6	106.89	103.32	107.22	105.51	108.78	107.68	104.96	105.05	106.69	105.58	104.28	107.76	106.77
104.75	103.42	106.69	103.22	104.32	106.28	105.68	106.64	104.97	106.33	103.94	105.11	108.25	105.92	103.25	102.51	104.65	104.8	106.21	105.74	103.68	106.35	107.19	106.37	105.98	105.79	104.81	105.79	106.79	102.11	109.6	105.85	103.6	105.79	104.5	107.44	103.64	104.88	106.64	105.61	107.12	104.94	106.72	104.38	105.13	104.13	105.85	104.73	106.85	106.96
109.62	108.69	104.23	103.83	102.06	107	106.21	107.06	105.98	104.09	107.26	103.41	106.15	103.23	107.52	103.43	106.49	107.42	104.49	108.16	105.85	106.88	109.07	101.26	106.38	104.14	105.34	106.45	101.85	105.05	108.13	106.73	106.66	107.69	107.52	106.66	105.38	103.38	104.84	108.07	104.57	105.84	104.27	107.75	103.48	103.45	106.31	105.69	105.08	107.52
110.19	110.81	108.1	109.94	110.12	111	110.55	113.69	109.97	110.34	110.43	111.23	108.12	110.9	111.65	110.53	108.3	109.09	109.93	111.27	110.25	110.8	113.28	110.52	106.26	108.28	110.64	110.41	111.15	110.03	108.42	110.83	109.51	109.24	109.27	110.32	111.52	109.53	112.15	110.98	109.1	111.9	109.47	111.92	106.41	113.94	111.31	111.81	111.75	112.13
110.82	113.1	111.09	112.71	110.43	111.7	112.12	109.76	110.79	109.11	112.32	111.25	114.19	112.33	110.41	109.88	108.99	111.77	114.11	109.88	114.63	111.72	112.67	111.16	113.94	107.13	112.37	112.16	108.71	110.95	111.36	109.82	112.96	108.82	112.17	110.11	113.96	112.55	110	113.15	109.71	111.28	111.15	112.47	110.51	111.99	112.74	111.65	111.74	112.9
112.39	112.32	111.63	109.24	109.64	110.56	109.73	114.23	110.65	109.49	108.94	109.99	110.39	111.18	109.04	110.38	112.52	110.11	110.87	112.64	112.54	111.45	112.23	108.66	111.35	111.72	110.88	112.99	113.71	111.41	113.76	110.77	110.05	114.33	112	110.08	107.67	112.88	112.74	111.27	112.29	111.11	108.86	113.18	110.45	112.92	114.36	111.18	113.12	111.59
105.83	109.46	106.07	107.72	108.25	104.4	106.98	108.09	106.77	106.32	104.29	107.52	105.93	108.73	107.23	104.08	106.74	106.47	106.18	106.94	107.48	105.15	106.71	106.32	104.33	106.44	108.51	106.21	110.63	102.99	106.61	110.71	104.49	106.91	102	105.6	103.49	104.89	104.67	106.47	106.94	108.04	107.61	107.42	105.9	106.99	110.56	106.25	106.68	108.11
106.34	105.05	105.49	104.04	102.67	107.76	107.34	104.97	105.31	104.89	105.61	104.85	106.21	109.47	105.88	105.08	103.86	107.76	105.14	103.41	105.02	105.81	105.55	106.21	107.05	103.24	104.19	105.42	106.2	107.02	108.65	103.41	107.87	104	106.63	105.03	104.88	106.39	104.24	104.74	105.2	107.4	106.02	105.79	105.57	104.55	108.61	110.44	106.47	104.75
103.46	106.51	109.04	105.05	109.03	105.04	105.95	106.02	105.15	105.84	107.8	105.4	107.11	105.99	106.16	104.55	106.26	107.95	103.9	104.68	107.04	109.79	105.62	106.94	109.79	105.42	109.14	104.9	103.83	106.77	110.37	108.16	105.4	104.45	108.69	107.87	105.18	106.71	102.35	107.66	107.28	107.57	106.08	105.03	103.8	104.97	105.96	105.31	106.94	109.7
107.91	109.56	105.29	105.78	105.38	112.48	106.25	105.78	107.18	107.64	105.63	109.15	105.14	106.67	107.26	105.98	103.53	100.54	105.48	104.08	105.43	106.29	106.74	105.41	105.38	106.94	107.72	106.52	110.24	108.14	108.47	105.49	106.87	106.95	103.61	107.09	104.73	103.9	107.15	106.1	110.25	108.31	109.71	109	107.89	106.32	108.18	105.27	107.76	105.51
109.78	112.89	116.67	110.4	111.86	111.14	113.04	112.32	111.9	115	113.58	115.85	113.17	110.69	112.86	113.96	115.44	113.77	113.52	113.14	114.04	114.68	111.11	114.32	111.17	114.3	115.47	112.66	113.86	114.13	114.01	114	115.62	111.2	108.35	115.48	110.87	113.13	115.32	111.67	111.42	113.22	112.81	112.07	110.3	114.85	111.25	112.61	116.52	114.68
100.61	101.16	98.321	99.976	100.57	99.679	101.59	100.79	98.056	101.47	101.6	101.22	99.136	99.101	97.402	101.57	98.009	98.133	99.783	98.263	99.53	99.683	101.54	100.02	100.73	100.77	97.982	98.62	99.686	102.84	99.951	98.975	102.45	98.927	100.62	97.125	100.1	99.121	101.53	95.604	98.814	98.005	100.55	98.741	101.34	100.33	98.793	98.111	97.436	98.506
104.92	106.02	105.11	104.62	102.14	103.89	105.96	102.58	106.92	106.57	107.04	105.68	103.47	104.09	105.52	105.6	105.18	107.11	104.37	101.21	108.16	105.3	103.9	104.45	106.11	105.96	105.48	105.06	103.41	105.82	101.75	101.69	105.97	104.27	105.1	108.61	104.66	102.93	103.96	105.18	104.01	103.56	103.34	105.2	105.95	106.05	107.62	109.53	102.85	104.06
107.68	103.74	106.92	110.47	107.45	104.37	107.3	110.17	106.82	109.01	103.33	108.04	106.41	103.9	108.26	106.59	105.31	105.36	105.15	105.52	103.89	106.98	104.76	109.06	107.06	105.98	106.75	104.98	107.1	104.11	104.46	108.9	105.94	106.41	104.93	107.53	103.83	106.44	106.96	102.64	105.37	104.92	105.98	104.7	105.35	105.6	107.72	105.32	112.02	104
104.77	105.08	106.35	105.12	106.47	105.1	107.24	105.59	108.27	106.11	108.87	102.86	103.63	110.69	105.9	107.72	106.75	107.98	103.62	107.98	105.58	107.63	105.97	107.44	106.93	107.36	105.37	106.51	103.9	106.23	105.51	105.65	104.7	106.38	109.23	104.61	106.77	106.23	105.36	107.65	102.96	108.03	105.7	106.84	107	106.98	109.92	105.28	106.66	108.05
108	105.09	106.88	101.46	106.36	104.8	104.52	106.5	108.64	103.84	106.76	108.29	108.94	106.54	106.03	106.54	105.92	106.4	107.32	103.63	105.59	104.83	104.1	104.92	107.01	104.84	102.44	106.3	106.84	106.53	104.1	106.43	106.34	108.13	108.02	105.46	103.89	106.54	105.76	108.45	108.65	106.5	108.01	106.46	105.62	108.73	103.37	106.88	104.85	105.46
112.8	112.24	110.6	109.07	110.92	114.79	114.71	110.89	111.64	111.68	113.25	111.64	113.44	113.73	113.5	111.56	112.92	112.09	113.55	112.09	112.76	116.27	110.91	114.04	110.71	115.24	111.23	115.48	110.57	113.77	110.82	112.05	111.55	113.21	112.94	112.91	112.6	112.84	113.42	110.88	111.27	111.44	111.64	111.67	116.21	112.62	115.22	112.64	113.39	111.66
98.254	103.2	100.47	96.65	98.643	97.834	97.586	100.52	96.153	100.48	97.857	99.762	102.48	102.11	99.211	98.628	97.516	101.18	100.48	98.84	98.851	99.868	101.52	99.816	101.15	101.8	103.81	99.706	102.07	98.221	101.36	97.764	99.463	98.924	99.796	97.393	100.2	100.35	101.3	100.51	103.75	102.07	103.37	98.825	99.699	100.9	100.83	96.396	99.392	100.57
111.39	111.71	112.23	108.91	111.55	111.38	111.77	112.86	110.82	110.55	114.6	111.64	112.22	113.86	114.39	110.48	110.02	112.28	114.65	110.12	112.03	112.94	110.17	112.47	112.07	113.31	112.76	113.58	108.24	111.82	111.3	111.16	112.16	113.19	110.29	113.09	108.56	113.28	110.54	111.17	112.24	112.12	114.63	112.06	109.52	109.58	109.98	111.75	112.66	111.82
104.43	105.04	104.18	108.12	106.87	106	107.59	105.98	105.89	105.56	105.74	104.47	104.66	106.58	103.76	107.63	105.84	105.61	108	107.38	107.9	108.66	104.26	106.07	105.34	101.09	106.36	105.69	102.01	107.66	105.04	102.85	105.59	104.42	104.8	106.17	108.17	103.01	103.64	103.57	103.13	104.93	105.93	103.99	104.68	108.85	106.75	108.54	106.28	106.37
104.01	106.09	106.45	103.93	103.3	105.43	105.49	105.17	104.05	101.99	105.51	104.1	105.26	104.96	105.73	104.67	103.54	104.22	103.29	103.68	102.41	105.75	103.69	106.9	103.6	104.64	102.98	103.5	102.82	103.87	105.44	105.41	106.96	103.95	101.29	104.86	103.68	104.25	100.84	103.47	106.74	101.97	106.31	105.37	103.6	104.99	103.08	104.34	101.62	104.34
106.66	103.83	102.87	106.09	105.41	103.55	104.56	105.68	106.18	105.77	103.48	102.82	104.01	105.43	105.65	102.89	104.28	102.53	102.18	103.99	107.61	104.02	102.59	102.21	102.91	102.52	103.39	106.42	104.53	102	100.76	105.23	104.1	105.27	102.82	105.41	106.51	102.07	101.49	103.37	102.53	105.28	105.06	101.89	103.99	103.05	103.48	107.54	106.11	105.06
107.62	104.32	105.95	105.8	102.99	107.53	110.85	106.56	107.25	110.39	107.76	106.67	108.57	106.98	104.84	108.03	108.31	107.24	108.59	107.29	108.27	106.17	108.56	105.53	103.43	105.22	107.8	108.39	107.71	107.44	105.31	107.82	107.41	109.95	105.92	106.86	108.29	104.91	109.51	107.16	105.65	105.81	107.6	106.71	108.57	107.1	106.68	107.46	108.73	104.43
113.74	110.91	112.06	107.42	112.99	112.84	110.29	110.18	109.81	108.33	110.46	111.48	110.99	110.39	110.38	109.62	113.16	109.78	110.61	112.37	111.27	111.19	108.18	112.15	108.19	109.25	113.37	110.68	110.38	107.19	112.97	112.3	112.91	111.95	108.15	111.93	114.33	109.09	107.55	109.23	110.42	111.58	112.02	107.81	110.79	109.49	110.16	108.79	113.19	108.2
109.84	112.12	116.3	111.23	111.15	111.07	109.22	112.48	110.15	113.31	110.21	110.81	112.07	112.14	111.37	111.24	112.76	111.07	108.12	110.25	111.95	111.55	111.01	109.09	110.84	109.87	110.73	109.69	108.68	111.88	112.55	107.67	115.05	110.79	110.9	112.52	110.65	110.49	113.56	111.78	110.6	114.34	108.06	112.92	109.45	110.81	110.47	111.2	112.3	112.94
107.03	105.93	110.02	104.92	106.23	108.27	107.31	104.69	107.41	108.65	106.94	104.21	106.61	105.38	107.38	107.2	106.85	107.45	107.04	104.77	107.34	105.08	104.2	107.4	100.54	103.87	107.57	105.89	108.25	104.14	104.05	106.55	109.95	106.28	108.89	106.05	104.72	106.94	107.44	109.18	108.1	104.97	105.65	104.49	104.77	109.97	105.59	109.41	103.01	105.15
109.92	112.18	110.62	112.76	112.27	113.7	113.01	113.51	109.5	109.96	111.67	110.79	114.39	109.78	111.52	109.2	111.9	110.12	113.49	107.43	110.97	110.19	113.14	108.72	110.98	111.94	113.86	112.03	112.9	113.59	108.58	111.72	111.66	113.06	112.21	115.06	113.78	115.38	114.01	113.32	109.2	110.16	110.33	111.03	112.91	112.47	110.16	114.88	111.05	111.78
107.34	107.82	106.71	104.75	105.49	102.2	106.55	106.61	102.63	106.76	103.24	107.64	104.59	104.85	102.83	108	105.41	105.59	108.31	106.75	109.23	102.85	103.27	105.99	105.73	106.04	100.65	106.65	103.42	105.91	102.32	106.54	105.84	105.64	105.37	105.78	107.11	107.18	103.84	104.85	105.19	104.11	104.13	103.02	104.95	101.78	102.75	106.51	104.38	106.33
99.413	100.44	99.392	100.99	99.508	99.214	100.01	101.58	102.04	97.539	100.62	100.12	101.64	99.547	100.5	97.515	97.222	98.61	99.11	101.98	97.492	100.75	98.757	101.43	99.684	97.943	100.64	101.75	99.54	101.3	101.26	100.53	101.46	100.25	100.93	99.98	103.15	100.32	99.451	99.024	98.796	100.9	100.88	100.64	100.19	101.62	100.98	99.452	100.74	99.794
113.02	113.88	109.61	109.68	109.11	112.14	109.31	110.49	109.26	110.78	110.86	107.86	109.07	110.27	111.71	112.9	114.16	110.95	112.16	111.48	108.24	109.8	111.1	109.13	113.65	112.42	114.27	112.43	112.82	111.59	112.34	111.31	112.87	111.77	112.93	108.93	110.66	112.01	108.23	111.81	110.06	114.53	110.05	110.63	112.09	111.73	111.11	110.92	110.52	111.17
112.19	114.61	115.3	113.14	115.51	109.36	111.18	111.8	113.7	114.36	111.16	114.95	113.17	113.33	113.92	112.38	112.84	112.63	115.83	116.22	112.83	113.88	114.07	110.2	109.19	111.62	110.8	111.94	114.35	111.9	112.43	111.51	112.84	112.41	109.22	112.28	115.32	114.74	112.34	110.85	113.33	115.69	112.87	115.15	113.63	111.42	109.83	110.07	112.88	108.66
105.31	107.65	106.47	109.36	106.82	106.22	105.14	108.21	104.7	106.38	105.98	106.04	109.84	106.2	106.33	102.54	105.35	105.86	104.71	105.6	105.18	106.04	107	104.85	104.05	103.42	105.09	107.56	108.36	105.11	104.91	105.36	107.21	106.78	103.73	106.71	104.99	107.28	107.4	106.29	104	109.12	105.91	104.67	105.4	106.04	105.39	103.47	105.12	103.82
110.88	110.84	113.59	113.89	110.42	112.06	110.83	109.08	111.05	112.81	111.54	109.96	110.87	111.87	111.1	107.35	113.08	109.37	108.98	110.76	109.35	110.45	112.35	113.11	110.89	108.85	111.14	113.86	112.56	111.29	109.14	110.38	115.73	111.96	109.46	111.15	110.52	110.83	111.69	109.57	112.05	110.18	109.72	112.18	114.38	110.69	111.44	111.59	110.99	110.3
107.14	106.41	106.76	106.9	105.38	104.22	105.55	105.91	105.92	108.39	105.63	106.55	103.41	108.12	107.78	104.63	106.73	107.89	105.66	107.71	104.03	107.85	106.21	106.95	107.2	110.03	107.62	105.88	107.63	104.33	106.77	107.55	111.41	108.47	106.18	106.55	109.29	106	106.91	104.98	102.38	105.64	110.43	108.7	106.72	110.81	103.59	107.77	111.54	103.19
110.18	106.59	109.14	105.33	106.09	101.79	110.67	104.05	104.84	106.58	107.59	107.21	108.43	103.47	106.09	107.53	106.25	107.2	109.13	107.64	111.08	108.13	107.92	107.89	106.86	109.15	105.76	111.43	107.2	105.12	108.89	106.67	104.77	104.66	107.44	108.62	105.11	108.69	107.12	104.95	104.11	105.64	107.77	104.68	105.2	107.18	105.24	106.21	107.11	106.82
102.61	106.38	106.98	104.76	107	104.77	106.91	105.1	107.58	101.88	104.88	105.44	101.55	106.19	106.62	104.31	106.49	104.93	106.57	106.06	104.08	103.75	104.71	105.49	108.64	108.69	107.4	106.74	105.53	103.2	104.82	102.6	102.95	105.86	109.11	106.55	104.97	104.07	107.52	105.23	105.03	104.3	102.19	104.65	104.33	105.48	103.7	106	104.82	107.34
102.56	98.632	103.24	102.97	99.873	98.92	102.29	98.356	96.508	100.27	101	98.385	100.29	101.07	98.407	100.34	102.12	95.637	100.4	98.266	98.94	100.94	98.17	100.89	100.93	99.39	99.215	99.726	100.13	99.513	97.975	96.89	97.386	101.47	96.428	98.603	99.925	98.231	99.768	101.17	97.104	100.71	97.53	97.88	99.321	102.79	100.88	101.78	99.755	99.698
104.4	104.97	106.05	108.77	105.46	105.82	103.38	104.61	101.11	107.83	103.42	104.27	107.1	105.47	104.38	103.36	103.39	105.64	105.32	106.18	104.63	105.89	105.16	105.36	105.74	104.47	107.53	107.46	105.16	106.08	107.24	105.25	107.72	108.93	105.19	105.66	105.42	106.07	106.48	105.99	103.86	101.42	106.04	102.57	106.54	107.36	106.09	104.4	105.93	101.16
104.74	109.89	104.93	103.13	103.34	103.31	106.27	104.84	107.54	102.49	106.93	103.83	106.48	103.92	105.06	105.08	104.2	106.13	105.8	107.16	108.83	105.62	108.67	106.95	108.58	104.87	104.5	104.06	107.73	108.33	105.2	106.42	106.22	106.15	106.3	105.57	107.47	104.78	110.06	106.61	105.76	107.42	108.7	103.44	104.39	106.92	103.97	105.92	105.12	107.08
110.35	112.37	107.08	111.2	110.77	112.48	112.95	106.22	112.81	112.78	110.35	109.82	110.52	110.24	109.86	107.63	111.64	111.12	110.86	114.4	110.11	112.31	111.35	110.83	106.01	111.72	112.59	110.81	111.11	109.81	108.49	116.22	111.38	114.41	112.34	110.66	111.79	113.34	112.02	110.66	110.67	111.39	111.45	110.15	113.75	113.14	112.81	112.73	111.33	110.68
105.1	105.79	104.7	107.84	106.94	107.05	107.58	107.42	107.39	104.26	105.53	108.89	106.46	103.56	106.05	107.26	106.07	105.75	106.38	106.05	106.12	108.63	109.09	105.71	109.85	107.44	107.71	106.45	105.3	104.88	104.83	104.21	108.54	105.6	104.64	107.22	105.48	106.39	105.38	105.5	105.42	106.49	106.98	105.95	107.56	106.63	106.97	105.09	104.91	106.99
114	112.49	109.59	113.09	113.12	114.99	109.16	110.94	111.46	113.64	110.73	111.26	110.95	113.7	109.03	111.19	115.52	108.43	111.35	114.39	108.76	113.02	112.68	113.67	115.22	112.59	110.36	111.91	112.7	112.01	111.11	112.04	112.34	112.64	111.42	110.8	107.73	111.34	108.57	113.23	111.07	112.21	108.48	113.61	113.9	113.29	111.13	111.79	109.5	110.64
107.46	108.4	111.2	110.09	111.39	109.03	108.76	114.53	111.95	112.12	110.75	110.32	109.73	112.82	111.5	113.75	107.93	111.6	110.89	110.92	108.64	109.9	108.33	110.4	109.57	110.26	109.64	111.11	111.71	109.1	110.78	111.7	109.7	111.06	109.1	112.63	110.66	109.82	110.19	110.86	113.57	110.88	107.34	109.27	107.01	109.44	108.39	106.27	112.07	109.32
115.6	117.45	115.31	117.08	117.49	116.95	115.11	119.49	116.72	117.24	117.1	119.56	117.82	117.82	119.05	118.45	117.4	114.37	117.26	118.64	118.29	117.63	119.28	117.1	118.64	115.06	117.24	114.12	118.45	115.99	116.6	118.32	117.37	120.08	116.15	117.99	115.95	120.41	119.65	115.72	116.36	115.26	117.96	118.8	119.11	118.39	113.47	118.18	117.77	116.29
106.53	107.43	109.66	108.72	106.04	106.51	108.39	106.27	107.93	101.32	104.1	105.96	104.83	104.2	105.99	102.09	105.18	108.89	104.6	105.87	105.23	106.71	102.85	106.9	105.95	101.55	107.22	107.11	110.95	108.66	105.22	107.67	104.4	105.3	108.92	106.33	104.27	104.52	106.63	107.5	103.72	108.45	106.22	106.21	111.23	108.35	106.24	105.52	103.4	104.37
108.88	110.54	108.62	106.78	106.51	107.48	111.88	111.75	108.75	112.22	109.84	107.51	107.54	110.51	113.18	108.81	111.66	109.38	108.93	106.55	109.43	110.09	111.24	110.85	110.11	110.66	107.81	111.83	108.64	111.05	112.31	108.3	112.24	111.15	107.13	110.25	109.54	110.59	108.73	110.83	112.08	112.31	107.8	110.84	110.25	109.94	109.16	109.61	109.34	107.25
110.67	110.32	113.11	111.42	113.36	112.05	108.56	114.97	110.61	108.19	110.67	107.32	108.14	109.43	109.07	113.35	111.14	112.75	108.66	108.13	112.8	108.18	108.34	108.74	110.03	113.99	109.53	112.52	112.01	110.48	112.53	112.18	111.03	108.55	110.97	112.26	111.99	113	109.02	108.75	111.86	109.71	110.98	108.95	109.91	110.92	109.27	111.89	112	110.22
109.87	109.88	110.28	110.01	109.55	112.14	111.84	107.94	108.21	109.93	108.3	110.69	109.63	108.74	108.1	108.67	109.8	108.36	110.65	108.71	110.38	108.05	109.88	108.49	110.47	107.86	109.8	110.36	112.49	111.97	110.33	109.09	108.93	109.12	112.09	107.87	110.88	111.33	106.66	113.87	107.83	108.81	107.48	110.51	109.41	107.02	109.35	109.19	109.35	110.23
104.06	101.09	103.22	105.15	104.87	106.08	105.02	105.44	107.76	108.5	105.65	106.58	104.34	104.2	104.86	105.92	104.33	108.11	104.72	104.19	106.4	107.53	105.89	107.3	105.29	107.17	107.02	104.57	104.71	104.88	106.02	108.76	106.39	106.76	104.67	108.07	105.61	108.11	107.54	105.36	104.37	105.3	106.23	104.07	104.98	105.47	108.31	104.67	108.06	109.26
104.26	105.75	105.54	105.2	105.71	103.05	104.48	105.11	103.59	104.6	107.03	104.5	110.08	102.61	108.51	105.65	105.34	108.74	101.04	102.13	106.66	104.4	105.91	106.79	105.07	104.98	108.38	105.01	108.84	104.42	101.33	105.48	105.22	105.3	102.46	103.49	102.7	105.61	105.52	105.23	105.74	106.67	108.33	105.29	107.3	105.86	105.31	105.77	106.7	106.68
105.69	107.38	103.18	105.31	103.76	107.95	108.09	103.25	105.3	108.15	106.42	107.86	106.13	106.21	105.43	107.1	108.66	103.75	108.18	104.61	110.15	106.38	105.15	105.81	102.52	104.81	107.27	105.46	110.43	107.27	106.75	108.44	107.68	106.59	107.74	107.31	104.7	104.18	104.39	105.29	104.49	106.69	105.03	107.39	107.55	105.76	106.88	105.93	105.97	107.08
107.97	102.73	104.56	107.54	107.04	110.14	106.84	106.59	105.97	108.41	103.11	105.62	107.08	106.02	104.38	109.27	107.73	107.25	106.89	105.19	106.22	108.32	104.65	109.17	103.27	108.44	109.55	106.91	105.72	103.59	106.92	107.88	107.91	107.8	106.21	107	107.18	103.92	108.66	107	106.62	108.89	105.37	108.52	105.05	106.07	107.19	105.76	104.29	106.45
106.8	104.89	107.24	105.71	104.44	103.77	107.71	106.22	105.41	105.47	105.99	104.28	107.4	108.73	104.11	107.8	106.19	105.28	107.39	105.76	105.13	105.65	104.26	108.62	104.68	106.48	105.52	106.7	107.46	108.87	104.23	104.67	105.01	104.75	105.14	106.99	108.25	109.02	107.6	108.38	107.6	106.11	106.74	108.43	105.47	102.86	106.48	103.45	104.62	104.29
112	109.16	112.78	113.06	113.05	112.44	111.68	112.11	111.3	111.91	113.87	110.39	112.67	112.38	110.43	109.97	108.59	113.5	114.12	113.47	110.8	112.61	111.9	111.51	116.03	113.75	111.75	112.63	111.81	110.09	110.4	113.94	111.82	115.23	113.59	108.86	113.11	113.7	110.47	111.75	111.65	115.43	110.59	113.4	113.14	110.4	111.86	109.79	111.47	112.08
108.37	110.39	108.38	106.31	108.18	107.36	109.55	108.21	106.62	108.55	107.16	105.79	105.81	108.67	109.03	105.3	107.49	105.27	106.96	104.52	106.69	108.57	107.95	106.44	105.05	104.88	105.18	106.19	107.11	106.29	107.95	104.14	106.29	105.12	106.1	104.67	105.55	107.04	105.05	104.91	107.13	108.9	109.72	106.68	109.96	110.63	106.86	106.26	108.9	107.44
110	110.96	108.31	110.97	111.03	113	108.42	112.01	113.67	116.02	111.64	115.49	112.06	113.43	110.14	111.89	111.78	110.76	112.81	113.43	110.98	110.31	111.96	111.43	113.69	111.14	111.84	112.5	113.32	109.68	110.31	112.65	108.88	110.87	110.71	113.2	113.92	112.52	110.07	112.79	112.01	112.71	111.74	111.5	113.19	110.95	111.7	111.4	107.44	111.21
109.71	105.28	106.66	105.13	106.83	106.51	108.41	103.05	106.85	103.91	105.26	104.27	107.25	103.56	105.51	104.28	104.79	105.47	106.6	108.26	106.49	106.26	106.13	103.27	108.96	104.82	104.7	105.54	108.93	105.4	104.85	106.52	106.72	104.57	104.94	107.03	103.77	105.99	105.27	104.44	107.43	107.48	101.48	103.34	106.07	109.09	102.09	106.27	104.59	105.76
105.58	102.78	105.47	105.26	106.97	105.03	105.17	102.8	108.91	102.75	108.56	105.56	107.18	104.42	106.52	108.06	104.17	107.76	102.12	106.98	106.37	103.43	107.96	104.52	106.95	106.19	103.67	100.92	104.89	104.43	105.31	103.32	107.77	104.07	101.55	107	106.73	105.27	104.98	108.57	106.06	104.14	103.08	105.59	104.37	103.87	104.99	106.8	103.98	106.17
113.41	110.92	110.17	113.45	110.43	112.58	110.94	110.85	109.95	111.35	113.24	110.9	115.18	110.49	111.26	115.76	111.78	111.74	110.34	110.68	111.32	112.2	111.67	112.57	108.03	110.51	110.96	111.19	112.66	109.59	110.25	111.35	113.46	109.05	111.18	112.94	111.54	111.42	112.03	110.81	112.24	110.41	110.71	113.07	113.33	111.21	116.62	114.85	112.22	112.12
116.97	113.33	114.21	112.11	113.03	115.66	113.15	113.02	113.7	113.39	115.44	112.2	115.76	112.23	114.71	112.82	113.67	110.88	112.87	113.12	113.34	114.91	113.72	112.2	109.14	112.15	113.3	114.97	111.57	117.52	110.57	110.57	108.39	113.26	110.96	116.69	113.94	114.52	113.24	112.66	113.21	113.44	109.5	116.24	111.62	116.29	113.44	113.85	112.4	115.88
105.42	108.41	104.46	105.04	109.57	108.11	108.77	107.28	109.3	109.67	104.67	105.22	106.35	105.53	104.35	107.36	105.01	105.27	105.44	108.14	106.58	104.61	106.21	108.04	106.96	106.45	106.51	104.95	105.12	107.99	108.89	106.58	106.11	104.39	106.14	110.24	107.35	105.6	108.7	105.99	104.87	108.08	106.79	105.68	109.42	105.05	106.61	108.64	104.41	105.53
117.77	110.41	114.37	111.62	112.52	109.75	112.21	114.21	115.54	112.71	112.77	112.2	113.64	112.13	108.84	112.02	110.12	112.29	111.81	113.51	112.12	113.61	113.37	111.71	112.72	113.45	112.7	114.19	112.52	111.36	113.39	115.3	113.75	112.77	111.92	110.47	113.82	111.92	113.12	115.25	110.31	111.93	110.79	113.12	111.54	114.14	112.01	113.13	113.26	115.11
100.34	99.38	101.9	97.974	99.26	101.06	102.3	98.487	100.73	98.865	100.4	99.913	99.693	101.63	99.708	95.507	99.903	103.66	101.75	101.84	96.826	97.378	100.37	99.37	102.95	97.613	102.88	102.44	99.953	100.65	102.02	98.59	97.9	97.86	100.16	102.11	100.98	99.274	99.03	101.37	100.68	102.29	98.81	101.54	102.1	101.78	99.959	101.49	101.52	98.489
109.21	111.87	108.06	109.56	110.64	110.2	112.29	110.9	111.03	108.03	112.67	109.58	111.47	110.57	109.25	114.42	111.69	110.38	108.52	110.05	112.86	110.87	113.96	110.36	110.64	112.33	110.6	109.98	108.94	109.67	109.4	108.95	107.82	111.21	109.38	113.04	109.31	112.63	109.39	109.57	110.62	111.53	113.3	108.97	108.29	110.27	108.82	112.56	108.98	112.35
105.03	104.49	106.94	102.63	107.23	102.63	101.71	104.7	105.27	102.09	103.12	102.48	106.35	107.13	102.16	102.59	102.58	105.73	102.9	105.23	104.3	105.08	103.97	102.43	103.58	106.76	103.77	103.94	105.8	105.6	106.19	106.47	106.65	106.18	102.85	104.54	103.88	105.66	103.98	106.6	102.99	103.61	103.7	103.2	105.43	107.89	103.06	104.55	106.51	104.45
119.18	115.49	119.9	117.92	118.27	117.31	117.23	116.1	120.36	116.79	117.32	115.5	118.52	121.51	118.13	117	120.02	118.07	116.35	117.81	119.08	118.11	118.68	116.38	116.39	116.87	116.38	117.81	118.8	116.06	117.68	119.14	112.88	116.55	116.29	114.08	119.66	120.59	116.96	118.27	117.75	118.25	116.54	119.28	116.78	119.53	115.35	117.12	118.09	119.44
107.39	107.8	105.27	103.38	104.1	102.89	107.05	105.78	104.86	104.19	106.97	104.26	106.03	105.93	104.19	103.79	104.48	107.35	105.18	104.64	107.99	103.82	105.65	106.79	107.65	106.71	107.56	105.66	108.74	104.23	104.88	104.55	105.76	107.23	104.85	107.45	106.56	107.51	106.4	103.47	105.88	105.01	104.46	106.76	107.81	102.76	104.71	105.79	104.93	105.72
108.67	105.18	107.68	106.12	107.7	105.44	104.86	105.42	106.89	105.39	107.5	107.78	105.39	105.19	107.21	104.2	107.36	106.98	108.41	104.72	107.83	107.02	104.98	106.99	108.36	108.78	105.42	107.08	105	104.73	106.02	107.75	109.32	107.66	108.47	105.48	103.31	104.18	107.07	104.92	105.07	109.93	104.56	109.38	106.81	107.18	109.05	107.68	102.56	105.71
99.486	102.13	102.59	101.05	102.43	99.851	100.9	102.68	99.127	99.3	99.718	98.986	97.622	96.874	98.864	102.68	99.282	98.845	97.679	101.87	100.75	98.069	100.52	100.05	100.05	98.634	99.714	101.22	101.07	98.945	100.81	98.635	99.79	99.653	98.557	98.32	97.616	100.5	100.11	100.4	103.27	99.843	97.767	98.935	100.15	101.22	99.567	102.59	98.508	99.276
113.44	108.59	110.27	108.81	111.35	111.69	110.84	109.11	112.13	107.03	112.28	110.75	109.56	111.37	111.48	110.67	110.48	110.91	113.42	107.95	114.53	109.83	110.34	108.02	111.54	111.95	110.44	112.52	109.47	110.03	112.05	111.86	107.32	110.85	113.51	114.24	110.75	110.71	111.4	112.18	110.19	113.1	110.1	112.45	111.13	110.47	111.99	106.46	107.52	112.81
106.47	105.87	105.12	108.84	102.24	105.01	101.78	107.67	106.48	109.25	107.76	104.71	104.58	105.01	106.31	105.85	103.06	106.46	106.4	105.75	102.45	102.91	107.53	106.33	105.88	106.03	105.3	107.13	102.38	105.73	102.6	107.45	107.58	104.91	106.07	107.55	105.48	104.92	106.52	105.93	107.27	103.71	110.09	106.75	103.77	105.43	107.97	105.4	105.85	108.41
98.449	101.11	99.103	97.762	101.28	102.19	98.565	99.104	99.811	96.504	98.629	102.49	98.805	98.879	98.556	101.8	97.459	100.33	98.835	99.203	100.44	99.225	100.49	98.218	100.45	100	100.22	102.76	100.51	103.85	104.27	101.25	101.13	99.28	100.96	104.86	98.364	101.24	100.37	100.59	102.21	99.06	98.082	101.55	101.04	102.74	99.018	101.45	100.16	99.958
116.02	112.7	116.1	116.79	115.76	116.23	113.67	117.94	118	117.31	116.13	115.15	118.8	118.54	117.04	115.25	117.82	118.02	118.2	115.31	118.06	115.27	116.66	117.28	116.26	115.86	116.16	117.23	116.6	115.29	117.73	111.93	116.03	117.69	119.78	118.8	115.25	117.05	118.75	116.73	118.83	115.36	115.73	113.84	114.29	117.82	115.95	115.66	118.11	115.24
115.44	112.17	109.76	115.25	111.52	113.29	112.63	111.91	114.16	113.97	111.71	112.13	111.15	115.97	111.59	109.58	109.57	112.8	112.58	111.93	114.41	112.48	111.2	112.86	113.78	112.83	113.19	109.66	115.02	113.25	112.97	112.62	116.63	111.52	112.43	112.77	111.38	111.63	112.75	111.5	112.2	112.85	110.13	117.38	110.53	114.06	111.81	114.12	113.85	115.5
107.61	104.95	106.87	107.32	107.9	105.31	108.27	103.14	103.66	107.38	104.6	104.07	108.24	107.86	107.02	106.08	107.18	107.48	108.33	107.11	106.57	105.05	110.41	103.11	103.45	105.09	106.61	105.5	106.5	107.1	105.06	106.37	109.23	109.45	105.37	104.64	104.74	106.42	107.88	105.51	105.21	104.92	105.32	104.48	104.84	107.97	104.29	104	109.72	105.43
106.53	110.27	108.03	106.21	109.41	108.03	108.39	105.91	105.1	107.39	105.41	104.88	105.87	103.15	104.79	105.65	104.18	106.71	105.03	105.7	106.05	104.39	106.45	106.55	104.73	105.03	106.13	103.64	105.89	107.1	110.54	105.92	107.53	105.72	107.86	108.9	106.65	106.54	108.98	105.83	103.61	110.14	103.96	105.52	108.55	107.94	107.68	103.96	104.33	107.11
112.53	110.82	110.05	109.18	112.08	111.74	112.52	111.27	110.29	109.41	111.95	109.3	109.89	112.9	110.38	110.36	114.38	110.92	114.45	111.85	112.06	115.67	115.76	110.95	114.89	111.28	111.8	111.45	109.8	112.14	110.92	109.73	108.76	112.52	111.27	109.71	112.46	111.22	114.3	111.06	109.71	113.08	110.44	111.98	112.44	111.42	112.27	109.72	108.77	113.66
104.62	102.32	102.95	106.45	104.19	103.68	107.49	110.84	105.09	102.49	104.41	111.22	106.17	107.67	108.18	107.39	104.33	104.33	103.37	106.27	107.57	103.55	105.91	104.09	107.17	107.89	107.18	104.3	102.87	109.44	104.42	107.9	105.48	102.24	104.6	106.43	103.3	106.19	106.41	108.74	103.49	104.64	105.48	107.45	105.95	107.26	105.54	107.02	105.51	103.12
105.69	106.18	109.43	104.61	107.88	109.14	108.13	104.04	104.78	106.41	106.08	106.89	107.07	106.13	109.57	104.52	108.51	104.22	104.26	106.41	105.05	106.36	110.99	105.75	106.05	105.69	104.29	107.86	106.42	103.94	110.46	103.79	104.2	108	105.02	106.84	105.9	104.57	104.8	105.64	108.63	104.88	106.56	108.1	106.74	106	106.16	106.76	109.84	109.92
107.42	103.53	106.73	104.3	107.7	102.9	105.22	104.19	106.51	106.31	107.14	104.95	108.63	106.17	107.41	104.05	104.93	106.43	106.78	106.39	104.66	104.79	106.47	106.49	106.21	104.58	105.36	108.35	105.88	104.92	105.38	104.88	107.3	105.35	107.84	105.56	102.23	106.26	106.47	107.96	107.68	110.1	102.9	107.09	105.27	105.81	106.15	105.72	107.42	106.52
97.67	99.804	101.83	101.44	100.01	102.88	102.98	101.43	99.471	103.79	99.826	100.82	97.663	100.22	101.73	97.643	99.305	97.128	99.407	98.79	100.98	101.87	100.32	103.19	98.801	101.35	101.69	102.56	101.4	100.25	100.97	99.536	100.57	100.34	101.49	102.88	98.966	100	99.351	103.66	98.753	100.87	99.708	101.71	99.601	102.11	99.139	100.33	99.655	99.6
105.48	105.71	106.59	107.63	105.8	111.38	107.72	108.23	104.71	103.69	108.79	107.01	106.65	107.1	107.56	108.38	106.61	108.84	108.59	107.52	106.62	107.63	106.71	106.55	104.76	106.21	109.33	106.48	107.17	107.87	107.43	107.25	102.48	108.21	105.06	105.69	103.46	104.83	104.05	105.24	105.64	106.97	106.39	107.8	105.96	102.86	107.02	105.06	106.8	106.4
106.06	106.5	104.56	109.21	106.84	107.71	105.2	107.98	105.88	106.96	109.38	107.61	103.95	106.36	104.5	105.05	107.81	104.22	105.94	103.42	105.79	104.91	107.57	104.62	105.47	104.45	106.46	106.09	108.09	102.91	107.44	105.15	105.37	108.9	108.66	107.23	106.15	106.8	107.33	106.07	104.63	107.05	103.4	107.44	104.66	108.22	108.16	108.11	107.14	106.49
111.4	109.56	111.66	109.72	110.2	111.43	110.85	111.65	112.87	107.35	110.87	113.69	110.26	110.45	114.23	112.45	110.76	113.06	114.11	109.35	112.41	108.93	112.67	113.65	109.75	111.31	109.33	111.47	111.92	112.04	113.74	109.16	110.02	110.35	108.68	113.81	112.01	112.13	109.55	110.93	109.89	110.55	109.27	110.53	114.1	109.62	110.15	114.17	109.73	109
111.75	109.3	110.46	114.38	110.3	112.13	112.78	109.39	112.64	109.84	110.61	110.67	110.16	109.97	108.66	111.54	111.18	109.01	108.79	108.59	113.38	111.43	109.24	110.58	113.25	116.76	109.11	111.26	111.18	110.16	112.06	110.2	117.28	113.74	113.41	110.95	115.54	111.41	111.14	109.48	112.24	110.27	112.47	110.91	112.84	109.68	109.91	110.6	107.92	114.6
95.966	102.38	102.83	98.699	98.488	99.981	101.51	101.07	103.51	100.36	99.874	98.734	99.962	101.87	101.52	98.838	101.01	99.921	99.505	100.6	100.37	98.932	100.22	101.52	100.38	100.46	99.928	98.04	99.836	99.631	102.29	103.9	99.407	100.17	99.611	101.42	101.55	98.275	102.28	100.66	101.67	101.05	98.405	101.71	103.17	101.65	98.236	101.72	97.939	103.38
110.59	110.71	113.46	111.75	110.76	113.31	109.84	109.14	113.59	111.02	113.91	110.39	112.64	113.02	109.61	105.61	111.37	113.9	107.99	108.62	109.77	111.42	109.99	111.62	113.61	115.41	113.64	112.32	113.29	112.83	111.95	110.93	115.17	111.04	110.92	112.48	109.24	108.55	108.94	110.27	111.3	110.33	113.65	109.15	109.95	111.22	109.9	110.81	113.49	108.43
104.55	102.88	106.92	103.21	103.82	103.78	106.37	103.98	105.76	104.74	104.2	103.79	100.84	105.04	104.53	102.63	105.69	104.25	105.11	107.28	102.44	104.07	105.46	103.45	105.5	103.04	102.09	103.94	103.05	102.99	104.09	102.83	106.07	101.19	104.13	104.05	105.71	103.69	101.95	104.41	103.31	102.74	104.2	102.89	105.8	105.02	103.28	106.35	101.84	102.46
115.76	109.97	113.77	113.62	112.8	111.75	116.33	109.35	113.62	112.39	112.18	110.99	113.75	111.56	113.8	110.5	108.19	113.99	113.59	112.71	112.19	111.94	110.82	114.31	112.22	115.19	114.06	112.09	110.56	110.42	113.41	114.54	112.63	113.27	116.03	112.58	116.4	112.16	115.55	114.02	116.11	113.16	114.73	113.41	111.76	113.2	108.2	114.64	111.72	113.93
103.27	98.639	100.68	102.05	102.05	101.99	102.75	102.5	102.66	99.442	97.505	100.05	101.99	99.369	101.82	100.74	101.64	98.595	99.987	101.47	101.9	95.866	102.82	105.54	100.85	99.964	101.35	99.83	99.131	101.8	97.515	101.39	102.01	102.87	101.81	102.1	101.33	99.895	101.19	101.98	98.706	99.749	100.55	98.31	100.73	100.33	99.884	99.92	101.36	100.98
106.86	108.62	106.55	106.48	105.57	107.64	104.29	105.25	105.95	105.9	103.57	108.35	107.32	105.12	107.25	105.62	108.8	104.2	104.99	102.96	104.74	109.34	107.02	105.03	105.14	107.53	107.37	108.36	106.14	103.56	103.13	105.48	103.16	104.39	108.66	106.93	103.19	108.17	104.22	106.78	105.76	107.95	103.65	108.08	106.37	105.37	104.07	106.03	106.48	104.64
109.85	106.71	105.5	104.38	105.19	104.91	107.71	104.53	105.31	106.41	106.26	106.46	106.13	104.29	107.29	105.72	104.47	108.97	106.75	106.3	108.32	103.47	102.92	106.04	103.4	106.71	104.26	107.19	104.06	104.35	105.95	107.11	103.51	105.97	107.86	105.26	107.44	106.09	106.3	106.35	109.29	105.21	104.6	105.77	106.5	105.07	106.05	105.78	105.22	104.56
100.34	97.944	99.064	100.32	97.152	97.706	99.822	97.316	98.072	97.274	99.695	98.46	98.598	99.387	97.258	100.78	100.09	100.62	100.49	100.38	103.81	99.772	96.727	101.49	98.37	102.94	102.41	99.996	99.779	99.757	100.27	97.966	99.231	100.98	100.79	98.409	100.35	98.448	95.731	100.34	101.29	97.936	99.653	101.44	102.3	100.98	99.788	102.64	101.78	98.275
107.74	105.99	106.65	105	107.26	102.34	105.31	106.16	107.37	105.83	107.42	105.39	103.67	105.58	106.65	104.6	106.52	103.76	107.09	103.48	107.03	106.02	108.75	106.84	108.25	104.35	106.6	106.85	107.57	108.51	104.16	106	106.73	101.53	103.71	105.25	107.72	106.45	104.34	105.1	104.65	106.17	106.65	104.24	102.02	103.13	104.7	104.43	103.3	108.03
108.41	110.67	105.49	105.05	106.35	106.8	108.85	106.51	104.35	105.21	106.3	106.19	106.83	107.08	105.05	106.39	106.4	108.9	105.85	104.81	109.72	109.41	106.3	109.4	111.64	105.87	105.65	104.77	108.04	108.18	104.69	107.32	107.25	108.64	107.4	107.48	103.98	107.37	106.17	108.83	108.95	108.35	105.56	106.69	105.71	107.05	105.83	105.11	104.11	105.3
102.39	104.2	104.07	103.97	103.82	106.57	103.83	103.91	101.5	105.47	101.63	105.6	103.5	101.8	104.67	106.43	103.11	105.85	101.7	103.82	100.98	101.07	102.84	103.99	105.47	104.2	104.54	99.786	101.16	105.93	106.18	103.94	104.84	103.94	102.4	104.47	103.35	105.7	104.89	102.55	101.74	104.03	107.28	102.05	104.69	103.29	103.71	105.93	104.58	105.74
113.65	108.18	110.81	107.85	111.75	112.29	110.97	109.84	109.75	109.62	111.82	111.46	110.24	109.05	110.73	112.32	110.62	111.09	110.61	109.93	111.25	111.25	109.48	108.11	111.59	111.97	110.31	110.5	108.63	112.61	113.02	113.7	114.35	107.97	114.16	110.16	108.67	112.11	110.6	111.82	112.46	111.23	109.08	108.29	112.26	108.4	113.69	109.92	111.5	110.39
101.31	100.21	102.28	98.778	100.83	101.88	99.313	103.35	103.77	103.79	100.04	100.53	96.563	99.107	102.38	101.76	98.014	100.4	100.23	102.04	103.59	100.79	99.892	100	101.5	102.31	102.56	99.795	104.69	98.833	100.75	101.37	100.14	105.04	101.69	100.83	100.55	100.71	104.12	98.234	101.99	100.05	100.63	101.65	101.24	104.6	101.37	100.56	100.4	102.76
105.26	105.62	104.03	106.61	106.67	105.06	106.47	107.46	102.6	101.14	104.62	106.69	104.34	105.67	106.98	107.93	105.83	106.69	106.71	108.31	103.55	106.85	103.76	107.66	105.18	103.93	104.65	103.27	106.91	103	105.62	104.91	105.32	104.62	104.36	107.13	104.56	104.72	108.11	106.59	107.05	106.03	104.07	106.19	105.78	106.09	103.81	101.29	103.7	106.37
105.35	104.11	105.72	107.73	105.57	107.77	108.31	105.83	109.25	105.21	104.33	106.39	105.64	104.95	107.92	105.71	105.92	104.74	107.75	106.04	108.61	104.14	104.68	106.5	106.46	106.82	107.28	105.96	104.35	106.4	109.11	104.29	104.99	103.97	108.5	104.72	106.45	105.16	108.53	106.79	109.44	106.18	106.03	107.38	104.12	105.23	107.19	104.75	107.16	104.27
112.5	111.89	112.87	108.86	113.91	112.42	111.87	112.55	111.12	110.87	115.8	110.88	111.06	114.89	112.47	112.13	112.33	114.13	110.78	109	112.9	112.68	110.64	108.8	112.04	112.84	111.6	111.3	112.79	113	114.74	110.14	113	111.85	112.65	109.49	112.61	110.86	115.23	111.73	112.21	110.96	111.72	113.55	114.38	111.82	112.56	113.06	112.11	115.55
107.32	107.16	106.09	104.57	106.14	103.67	107.45	105.05	109	104.74	107.23	106.64	106.05	102.82	106.58	103.71	104.98	105.53	102.73	102.97	106.16	107.75	102.1	108.17	105.35	104.71	104.7	107.03	105.03	104.17	107.02	104.6	105.22	102.42	104.03	105.44	105.05	103.24	104.32	103.71	102.41	105.74	106.39	105.11	103.94	110.23	106.05	106.19	105.42	102.92
110.65	113.85	113.05	111.25	113.15	113.45	113.72	114.28	110.33	112.26	112.77	111.45	111.16	113.35	112.81	112.37	117.67	111.5	115.02	111.05	113.24	108.78	111.39	113.35	112.33	111.76	109.48	113.18	111.77	109.42	111.33	113.56	109.68	112.4	110.21	110.01	113.86	114.4	113.02	113.08	109.93	111.44	113.13	110.03	110.47	115.62	110.16	113.23	115.8	112.51
111.14	108.19	111.95	110.65	109.66	109.99	112.87	111.52	110.66	112.25	110.19	112.92	111.54	109.56	112.08	109.59	112.95	115.64	107.04	112.27	120.41	111.46	112.73	112.67	112.72	111.88	112.56	113.95	109.68	111.57	109.67	111.51	111.24	115.25	109.21	111.35	110.83	110.34	113.52	114.95	111.92	110.76	113.67	111.55	111.81	113.23	111.08	107.45	114.18	108.45
104.44	104.86	103.17	105.46	104.16	103.57	104.94	102.44	106.35	103.18	102.53	105.67	100.58	102.74	103.44	101.08	105.5	104.68	106.94	102.9	102.96	106.6	105.55	107.48	106.32	103.18	106.08	102.12	103.25	104.13	104.25	103.38	105.09	102.26	103.46	106.21	105.67	101.29	103.32	100.95	100.66	103.77	105.53	104.82	104.03	106.24	104.05	104.84	105.11	106.19
111.68	113.96	112.5	110.56	111.2	111.24	114.01	111.7	111.09	112.66	109.62	114.95	112.49	113.8	111.37	111.49	113.72	113.65	112.38	112.47	114.27	109.52	111.67	110.27	112.4	113.34	113.03	108.6	113.12	111.9	112.7	110.34	110.94	116.18	111.91	111.84	112.69	110.47	110.67	111.43	110.97	112.97	110.93	111.88	111.33	111.81	112.23	112.61	111.91	114.13
105.97	106.09	107.65	105.11	106.71	109.22	104.95	110.09	106.07	105.33	106.26	105.72	107.29	105.57	108.49	105.55	105.63	107.82	106.52	106.57	105.42	104.81	107.63	108.28	104.26	106.24	104.6	105.72	105.01	110.45	104.54	103.93	106	105.85	105.56	106.88	104.7	105.28	104.25	106.77	103.29	102.5	108.1	104.78	107.83	105.79	106.17	103.88	105.29	106.84
105.42	107.32	109.13	103.87	106.81	108.19	105.03	104.29	103.65	107.97	108.77	100.96	108.65	105.34	105.25	107.53	107.26	102.75	104.02	103.02	107.3	106.91	110.22	108.01	105.78	110.05	104.13	107.2	108.16	109.98	105.09	105.7	106.47	105.72	108.35	106.61	106.53	107.34	106.29	103.14	106.64	106.27	106.66	107.84	104.59	107.13	103.86	107.72	102.78	109.01
107.11	103.83	105.66	109	107.73	102.36	106.52	107.3	105.69	105.52	104.34	105.74	105.7	105.82	104.93	102.93	106.13	104.95	104.49	105.91	105.29	105.36	105.55	102.8	104.92	102.93	105.46	105.21	107.27	104.19	104.54	105.3	107.94	108.2	105.96	103.9	104.14	106.6	105.72	106.59	104.22	105.03	106.88	105.76	104.91	103.82	107.59	105.02	106.15	106.51
104.38	109.36	110.38	105.44	107.19	105.69	106.13	105.4	108.07	103.9	106.81	106.98	107.85	107.76	108.4	104.55	105.95	105.19	105.84	107.2	104.67	103.36	104.25	108.81	104.56	104.75	104.38	105.88	104.29	105.34	105.75	108.69	106.17	103.71	106.3	108.68	106.3	104.66	106.99	105.11	108.12	108.47	109.53	104.47	105.27	102.68	105.11	106.9	104.7	109.45
104.36	106.19	104.93	102.95	103.05	108.61	103.14	106.56	103.55	105.72	104.81	104.82	104.32	108.15	107.46	104.27	102.85	101.83	104.94	104.5	103.05	105.64	107.6	105.74	101.32	105.6	104.66	104.77	105.13	103.64	104.12	107.21	102.74	106.21	104.14	103.75	104.2	102.9	106.96	105.96	108.12	103.89	104.82	101.22	107.29	104.99	104.57	101.85	101.33	105.08
109.35	107.93	108.03	106.08	104.64	105.32	107.25	104.6	106.45	108.78	108.41	105.88	104.4	105.56	108.67	106.38	109.27	106.85	108.82	106.56	106.08	107.42	105.3	106.63	108.24	106.2	108.04	109.5	106.97	111.43	110.43	104.54	106.76	107.86	108.83	106.3	106.67	106.19	107.22	105.86	105.99	107.01	105.17	103.47	103.63	108.77	111.24	105.3	108.02	107.05
104.06	107.67	104.3	107.99	103.72	107.06	105.84	106.3	105.55	104.89	107.02	107.06	105.52	107.84	108.09	107.55	104.99	105.72	105.15	106.01	103.3	107.32	108.6	110.57	103.27	106.22	104.03	103.52	104.31	107.2	106.5	107.3	106	103.75	106.68	105.61	105.32	103.95	102.75	106.48	106.91	106.29	106.47	106.25	105.42	108.41	105.69	105.21	107.29	108.5
112.6	115.05	114.71	111.06	112.77	114.66	114.75	114.43	115.16	112.6	111.77	111.66	113.55	113.46	108.73	112.27	111.97	114.61	111.75	113.35	116.79	110.23	113.59	111.88	112.55	112.04	113.03	112.87	113.09	108.23	110.17	114.07	114.08	110	113	112.34	114.18	113.22	112.99	113.23	112.48	114.87	111.05	112.34	114.28	112.49	110.46	113.76	110.86	111.74
114.92	113.07	112.26	113.02	112.95	111.56	113.09	111.49	111.13	112.75	112.37	114.26	107.78	114.17	112.95	113.45	112.88	113.01	112.39	111.89	110.29	111.05	111.62	111.97	114.58	111.54	112.63	111.78	112.03	112.28	112.49	111.64	111.31	109.43	114.62	112.98	111.13	111.12	112.93	110.33	113	112.73	112.91	110.25	111.73	111.6	111.73	113.2	109.93	111.93
107.5	105.93	105.03	106.75	106.85	106.04	106.18	104.75	109.34	104.76	106	104.49	105.71	108.1	104.59	106.38	106.41	104.29	104.88	101.56	105.06	108.6	103.93	106.93	106.44	106.75	104.1	105.4	104.92	107.3	104.8	106.21	108.96	105.29	104.88	104.8	104.3	104.14	104.14	108.01	106.33	103.92	105.43	107.77	103.4	103.27	102.65	109.62	103.36	103.89
108.95	113.02	113.3	109.26	111.2	110.26	111.52	114.58	112.77	114.59	114.04	112.75	110.09	112.23	110.42	113.21	112.26	111.8	112.03	112.6	111.78	110.6	110.3	110.2	111.36	113.6	113.22	109.7	110.76	109.64	111.81	112.44	112.09	106.82	109.87	110.32	109.95	113.14	110.35	110.83	112.95	113.18	113.54	111.73	112.33	112.11	113.21	111.82	112.1	112.28
110.8	108.35	110.49	111.06	113.03	112.8	112.12	113.15	110.55	111.85	110	109.83	112.51	111.58	109.74	110.56	110.99	112.45	110.79	111.2	111.27	109.67	113.27	108.51	109.17	110.68	112.48	109.13	113.71	110.67	113.37	114.13	112.74	108.91	112.88	106.49	113.62	115.64	112.3	109.81	109.45	111.18	113.72	110.77	112.61	111.19	112.73	109.22	110.17	110.73
105.41	106.56	104.87	106.7	105.93	108.79	107.1	105.46	105.41	109.05	105.15	108.68	110.34	104.49	109.04	107.1	108.33	106.6	107.72	106.74	106.45	107.76	104.08	108.69	109.13	108.58	107.68	105.54	105	104.89	103.47	112	108.31	106.34	106.85	107.17	104.74	105.72	107.07	109.15	107.26	108.11	103.06	104.4	108.5	107.59	103.65	107.42	106.11	103.38
104.58	108.65	104.95	109.23	105.17	106.47	106.32	106.3	106.07	107.11	106.78	106.94	105.47	107.35	106.47	105.58	105.5	104.82	107.08	108.81	109.82	108.05	107.52	107.93	106.91	105.58	104.23	104.91	105.52	105.42	109.29	107.43	104.57	109.95	102.15	105.19	107.31	105.21	106.49	103.96	108.64	107.72	103.88	108.2	107.78	107.83	107.35	108.08	105.65	105.49
106.44	106.17	106.17	105.91	105.4	104.93	107.47	108.53	107.1	106.78	104.45	105.43	105.17	108.12	109.65	106.68	105.59	106.75	107.65	104.45	107.09	108.07	102.88	107.39	106.66	106.35	106.86	102.39	103.26	106.43	104.9	103.31	105.45	107.45	103.72	105.16	106.49	108.66	104.31	106.17	110.69	105.76	108.03	107.46	108.4	107.29	109.69	103.73	106.21	106.85
109.55	111.28	108.68	110.8	108.19	111.08	111.03	111.47	110.01	107.5	112.31	111.62	108.38	109.77	113.27	112.75	109.95	110.78	111.6	111.21	108.6	110.76	109.63	111.79	110.81	109.79	110.17	111.27	112.8	110.91	109.21	107.69	107.67	109.54	110.57	110.41	108.51	113.79	106.08	109.45	110.09	111.62	108.76	110.88	109.8	109.77	111.59	108.98	111.48	109.54
103.47	105.21	104.74	105.33	103.68	101.27	103.65	103.88	104.23	101.78	103.82	105.43	103.88	101.49	105.51	103.43	102.93	102.47	104.8	103.87	103.55	104.96	104.77	104.09	105.62	104.99	103.59	104.4	102.78	103.71	105.63	103.22	103.3	105.57	106.07	105.93	104.39	105.36	104.84	103.69	102.74	105.46	103.87	102.26	102.24	104.52	103.82	102.11	104.48	104.26
109.67	110.63	111.64	109.22	108.75	108.05	109.56	110.24	110.28	111.49	109.56	108.82	110.33	109.19	111.87	108.35	110.13	110.83	109.4	107.07	110.74	110.43	106.99	112.21	112.47	110.82	109.63	109.68	108.77	110.83	107.99	108.62	112.2	107.88	109.55	107.28	108.15	108.97	106.61	109.88	108.54	110.99	112.19	111.09	108.03	108.59	109.82	107.6	109.37	107.92
112.4	114.27	111.09	113.31	110.47	108.76	110.99	110.48	111.2	108.48	113.79	112.16	111.03	111.82	112.7	111.65	112.22	108.68	113.72	113.5	110.59	111.24	108.21	113.16	111.29	110.46	110.23	109.31	110.14	113.11	112.52	112	112.63	108.17	113.73	113.18	113.18	111.95	107.88	105.22	115.1	109.11	112.51	112.05	110.97	113.34	111.87	113.02	111.39	109.6
106.75	104.14	103.54	100.96	102.03	103.64	103.29	104.56	105.78	103.01	103.14	102.65	107.02	104.33	105.47	101.69	106.77	104.46	103.18	105.3	102.74	107.52	104.56	102.47	105.39	105.5	107.22	105.83	103.9	104.01	104.62	103.34	103.9	101.64	101.8	108.87	103.91	103.67	103.29	104.64	106.14	105.23	103.52	108.28	104.93	104.49	105.6	104.49	104.91	107.85
98.332	101.62	101.27	97.718	98.181	99.35	101.78	98.399	101.08	101.3	98.346	100.56	102.56	100.66	103.68	99.633	99.748	98.795	102.66	100.59	99.522	100.89	98.778	99.733	98.469	97.189	101.07	98.662	100.33	98.837	99.295	100.64	100.34	98.48	98.271	94.98	100.7	100.38	101.1	97.162	101	98.393	102.02	98.672	99.672	100.44	101.13	100.34	98.657	99.417
109.08	105.2	104.69	110.58	108.54	105.22	105.04	109.5	108.42	107.24	110.32	106.88	106.91	107.65	107.53	107.76	108.9	106.34	107.67	108.76	108.15	103.41	108.28	106.15	104.71	105.6	104.49	110.53	105.44	104.94	105.7	107.7	105.27	109.38	106.2	105.75	105.7	108.87	106.91	106.09	106.5	108.18	107.07	105.02	107.29	104.46	109.27	107.3	108.57	108.95
106.45	107.64	107.94	103.4	107.4	105.7	107.33	107.3	106.35	110.23	105.92	106.44	107.39	104.83	105.95	106.33	105.07	106.49	108.55	105.51	107.31	105.6	107.67	108.84	108.99	109.42	107.87	105.16	110.37	108.72	104.81	109.58	108.71	103.74	104.8	104.51	107.59	108.84	110.03	105.38	108.79	107.32	107.06	107.29	108.57	108.58	108.37	106.46	107.27	105.07
107.25	104.33	105.81	107.55	102.9	106.92	102.19	108.18	106.06	101.24	102.24	107.49	105.16	106.77	105.51	104.07	106.21	103.59	104.68	104.42	105.45	105.12	106.86	103.95	104.45	104.27	107.3	105.8	105.47	106.58	105.86	105.52	102.24	106.93	105.29	106	105.35	105.55	109.22	112.62	103	105.14	104.27	106.84	107.49	104.63	103.68	109.68	103.38	103.42
102.71	108.08	107.67	105.97	105.94	108.18	108.2	106.32	105.2	105.6	105.68	106.37	107.91	106.21	108.36	104.86	105.04	106.49	104.95	109.41	107.19	107.13	105.6	109.62	106.88	104.49	107.37	108.17	105.71	103.67	107.04	107.41	106.43	108.03	103.43	104.19	109.49	107.23	106.06	105.9	108.36	105.01	106.45	107.4	110.63	106.9	109.85	107.23	104.62	104.72
108.5	106.71	111.85	111.18	111.5	111.57	110.83	112.44	110.6	111.71	111.45	111.97	114.55	110.81	109.52	107.97	110.67	113.1	108.19	111.52	109.76	112.85	110.2	110.55	107.81	112.47	107.99	109.57	111.13	105.49	114.93	109.48	110.76	109.47	112.27	111.9	113.87	111.36	113.97	111.93	112.06	109.67	108.42	110.32	109.9	111.89	111.5	110.78	110.64	111.02
110.77	109.63	112.61	112.84	111.87	110.06	109.77	110.83	110.88	110.63	113.52	109.24	111.03	110.7	111.75	110.35	109.03	111.32	110.64	109.59	114.89	106.79	114	111.05	112.43	109.64	113.12	112.43	109.98	111.7	108.68	109.8	114.13	112.75	110.7	111.75	108.89	113.21	109.38	111.49	114.17	111.4	109.93	110.91	110.48	110.83	113.14	111.26	111.48	110.36
110.8	111.71	115.36	111.15	112.7	112.4	110.54	111.76	113.13	111.75	111.08	110.76	115.27	116.39	111.45	114.24	109.63	113.83	112.41	115.94	114.75	109.86	113.05	112.33	111.92	114.51	112.64	113.82	113.21	115.76	114.01	111.36	113.57	115.14	110.54	112.17	112.09	114.97	111.71	111.76	114.76	111.24	113.23	112.22	113.75	112.47	110.13	111.92	113.48	113.25
112.34	111.13	110.68	114.13	110.65	111.7	111.46	109.46	109.92	109.5	115.03	111.44	109.1	109.81	110.82	109.45	111.26	108.6	111.87	113.03	112.63	110.35	109.91	110.09	111.51	109.52	108.37	109.99	111.61	114.42	111.51	109.01	110.43	109.68	109.61	110.1	112.6	111.2	112.64	111.18	109.27	112.15	110.32	114.93	110.67	111.94	109.21	110.79	111.84	111.6
104.39	107	105.65	106.49	107.3	107.88	103.04	102.53	106.15	103.43	103.56	100.67	106.66	104.33	104.48	102.57	108.01	108.04	103.28	106.03	105.03	108.47	106.33	103.79	105.47	104.56	103.78	102	103.59	102.64	104.91	104.17	100.41	102.5	102.28	105.82	104.51	105.01	103.71	102.84	106.35	102.88	100.12	102.47	104.71	106.19	102.7	103.85	104.91	102.69
104.29	101.4	103.65	105.1	103.4	102.05	105.45	105.49	104.35	104.84	105.05	107.06	106.22	101	102.88	104.58	103.14	105.57	105.87	105.27	103.31	103.69	103.69	103.75	106.6	104.76	103.47	105.96	105.42	105.57	103.7	104.55	106.54	104.39	103.36	101.65	106.01	105.3	102.02	103.11	107.6	104.79	101.77	107	108.24	102.84	105.26	103.38	106.03	106.51
100.41	98.073	102.31	103.59	99.294	97.174	98.981	100.71	99.964	101.6	104.39	101.48	100.53	102.95	103.25	103.83	101.6	96.461	103.01	100.51	100.66	102.08	101.02	100.62	101.15	100.24	97.468	101.65	100.64	97.959	99.408	101.65	99.73	100.66	101.25	102.66	98.863	101.5	103.5	101.01	101.75	99.265	98.917	99.969	102.77	101.61	101.23	103.44	101.81	102.29
109.74	110.22	110.23	113.96	113.82	110.16	110.44	110.99	110.1	110.5	110.1	113.13	110.85	112.71	109.41	109.91	113.69	113.34	112.4	111.09	113.05	106.16	110.15	110.83	109.5	110.52	106.87	109.59	111.21	105.88	112.45	109.75	110.47	112.3	108.68	112.19	110.88	110.37	107.81	110.65	112.36	110.78	111.71	110.44	110.04	113.56	112.96	113.52	111.33	110.94
96.324	102.19	97.996	98.492	97.389	102.17	100.66	98.043	98.759	98.205	99.821	99.708	100.37	98.464	99.849	99.281	101.18	101.98	99.834	100.88	97.381	97.332	96.789	99.737	102.02	100.16	100.81	100.74	100.64	98.562	99.576	97.993	102.48	100.81	99.201	97.652	97.363	101.68	100.71	100.34	100.93	102.09	102.53	99.338	99.356	100.33	97.321	98.539	98.671	100.49
111.86	112.44	112.28	112	116.17	114.56	110.33	116.49	114.37	111.57	112.84	113.95	109.42	114.63	113.23	113.1	114.55	108.94	112.45	112.74	109.28	112.03	114.16	115.35	111.15	110.69	110.07	114.59	112.57	112.38	112.47	112.75	113.08	112.59	112.86	112.82	113.79	112.7	115.7	115.7	112.38	113.05	113.06	111.45	114.53	113.51	113.05	115.44	110.01	114.58
110.65	110.11	108.98	110.82	111.72	114.79	112.48	114.45	111.16	112.63	111.49	112.16	114.18	111.99	111.58	110.87	112.19	111.26	111.37	114.45	109.53	114.89	111.68	112.9	111.49	114.21	109.91	110.93	110.01	114.84	107.74	113.13	112.79	112.98	112.9	109.79	111.17	112.37	113.38	109.22	110.78	112.86	109.97	111.62	110.47	110.3	112.48	112.6	114.58	112.29
101.05	101.29	101.89	99.83	103.63	99.852	100.97	96.077	98.845	100.93	99.586	100.44	96.608	101.5	101.18	101.08	100.98	100.07	99	100.63	100.71	100.9	99.518	96.714	101.31	99.643	97.567	101.48	97.359	101.74	96.464	99.47	100.88	99.515	100.65	99.504	99.302	97.603	98.309	98.333	98.711	98.155	103.14	100.86	98.673	99.97	98.268	98.53	99.997	98.812
104.16	105.27	105.35	106.09	106.9	105.74	104.38	104.04	103.04	103.14	104.36	105.39	104.96	109.62	106.65	105.06	108.02	107.65	104.42	104.49	104.69	103.98	104.92	106.04	106.13	106.99	106.91	107.7	105.58	105.41	107.37	106.01	108.13	106.94	109.21	105.75	104.94	103.85	107.74	106.92	103.69	105.85	105.29	105.78	104.27	107.44	101.94	107.82	107.29	106.58
110.77	108.85	109.79	113.18	112.78	111.43	112.46	110.9	110.06	109.95	113.91	109.9	114.44	112.4	113.44	113.79	109.85	115.1	112.22	111.31	113.9	112.11	113.03	110.48	110.18	114.24	109.87	111.48	113.09	112.13	108.4	111.89	110.17	110.64	110.47	110.88	112.9	111.88	109.68	113.68	109.25	112.19	111.64	112.13	112.15	109.13	109.37	113.44	112.8	112.1
110.93	112.87	111.05	108.28	111.3	114.12	111.8	112.66	109.19	110.28	113.68	109.72	113.91	108.84	106.73	112.6	113.35	113.73	114.52	108.99	110.23	113.21	114.67	110.24	112.63	106.86	109.78	112.41	110.39	110.87	111.38	111.12	110.11	109.25	109.81	113.79	110.63	110.38	110.81	112.7	110.76	111.85	112.15	111.81	110.99	112.72	111.09	112.14	111.29	109.41
107.71	107.07	105.71	107	105.38	104.6	106.66	106.67	104.17	104.06	107.53	102.21	105.09	105.19	105.78	108.57	105.49	105.53	105.15	106.47	105.94	109.13	108.46	107.93	106.67	104.9	107.45	107.1	106.21	106.3	101.82	104.64	104.89	105.63	105.35	104.5	107.81	110.13	111.9	107.68	103.94	106.47	107.34	105.02	104.46	104.83	105.04	105.56	104.66	106.27
105.84	103.92	106.34	106.73	105.9	103.49	103.55	105.85	104.6	103.07	107.54	105.7	104.93	107.58	101.09	106.43	104.03	101.57	103.8	106.64	106.9	102.96	105.59	106.72	101.43	104.91	105.41	102.53	105.53	102.49	104.69	106.14	104.79	105.45	105.59	104.55	109.6	102.18	106.15	106.5	104.22	103.05	104.63	105.74	102.57	102.62	104.43	108.02	106.99	106.37
106.26	104.01	105.77	103	105.4	107.42	104.27	104.54	104.68	107.27	107.19	106.63	105.34	106.34	101.54	105.78	106.02	104.42	104.8	106.49	100.3	101.26	107.19	107.13	109.54	108.37	107.13	106.53	103.54	102.58	102.6	106.83	104.26	106.76	105.51	103.62	108.11	104.1	106.33	107.32	102.07	104.44	106.42	104.88	105.96	101.45	105.36	104.32	102.38	106.54
103.79	104.1	103.19	104.86	103.69	103.53	103.44	105.95	105.16	101.21	103.18	104.02	105.51	105.34	106.42	102.02	103.6	102.75	103.91	104.55	102.5	102.81	105.04	102.35	103.27	102.36	102.52	104.17	103.94	107.64	106.06	106.27	106.4	106.72	104.85	103.07	103.18	104.41	101.86	103.12	104.62	105.26	102.38	101.06	103.55	105.41	101.03	99.089	101.89	104.41
107.89	104.06	104.41	106.5	105.97	107.98	105.37	108.32	106.69	106.93	107.58	110.18	106.42	103.87	106.12	108.09	107.65	111.25	106.3	106.21	108.12	105.99	105.59	110.08	104.97	107	105.91	102.92	108.14	106.38	106.31	106.13	105.12	105.87	105.86	105.98	106.9	106.15	103.92	105.52	105.81	109.56	105.88	106.15	105.56	110.58	106.65	103.71	109.62	104.26
112.83	112.37	110.76	113.06	113.14	113.18	112.48	109.38	113.27	110.34	112.34	114.4	112.56	110.39	107.85	110.42	113.01	107.68	111.25	111.15	112.98	112.42	112.36	109.36	112.57	113.38	110.99	109.89	110.61	112.1	112.19	110.54	110.39	109.93	114.36	110.21	110.34	111.91	110.99	110.64	112	112.54	111.04	108.86	110.1	112.89	113.37	108.67	111.75	113.42
106.14	106.14	105.63	108.52	109.3	105.7	107.04	109.23	105.99	102.99	108.07	108.13	106.93	104.41	102.86	103.72	104.23	108.42	104.77	109.2	103.83	106.74	104.09	106.45	106.94	105.18	107.12	105.44	108.93	104.95	105.23	106.45	105.21	105.9	109.06	102.08	106.91	100.78	105.95	107.12	105.08	108.33	106.58	107.84	107.35	108.59	101.84	105.32	106.13	106.99
113.13	111.73	112.98	110.49	110.59	111.44	110.97	108.8	110.42	112.17	109.33	111.31	110.43	109.6	112.5	110.06	109.38	110.57	113.31	113.41	111	111.4	108.97	113.88	109.87	108.95	108.6	111.98	110.08	110.19	108.54	110.85	112.64	108.8	111.39	113.47	108.61	105.56	108.21	111.83	113.06	112.32	109.27	108.31	113.09	108.01	111.74	111.03	108.64	109.04
100.58	100.07	100.15	102.21	100.79	99.05	101.27	102.65	103.31	102.49	100.99	104.08	102.15	99.489	98.647	99.686	100.95	100.5	99.267	99.458	102.36	100.33	97.981	99.046	102.1	98.768	99.369	101.79	99.702	100.34	101.68	100.62	103.09	98.591	97.06	103.1	101.88	99.316	98.782	101.43	99.607	100.69	101.18	98.542	100.64	102.28	99.287	101.47	102.58	103.94
115.53	113.53	112.75	113.53	110.36	110.72	111.15	112.05	110.62	114.69	108.99	113.82	112.24	107.74	110.27	111.39	115.44	113.41	115.34	111.27	111.32	111.62	112	111.06	112.43	111.02	111.84	110.72	110.79	113.24	111.75	113.02	113.37	112.14	111.42	112.88	111.94	111.57	110.52	114	108.77	112.66	112.11	111	111.53	114.64	111.53	114.4	108.76	110.64
101.66	105.28	103.22	105.68	101.03	104.81	106.57	102.53	106.97	102.96	104.84	104.24	105.05	104.94	102.29	105.6	105.12	106.11	104.45	102.9	105.47	105.43	104.83	106.4	106.19	104.32	105.39	106.55	103.75	105.05	105.55	104.94	106.29	103.66	103.92	102.23	103.47	104.44	106.25	104.31	103.42	102.9	106.46	105.5	102.65	104.82	105.71	104.27	103.01	106.28
110.56	107.81	107.83	111.85	110.1	112.52	110.59	111.85	112.2	110.03	116.47	110.21	112.41	110.83	111.24	112.75	111.01	111.13	110.94	106.71	110.94	113.4	113.5	110.38	110	113.05	111.12	111.42	112.89	109.91	114.97	111.16	111.69	110.87	114.61	114.69	110.67	112.4	109.66	110.77	110.57	113.35	112.49	113.62	111.75	112.12	110.12	110.01	111.27	109.71
113.66	112.68	110.7	111.74	110.88	112.07	110.99	112.87	110.26	108.69	111.07	109.7	108.21	112.82	110.65	110.98	110.33	109.21	109.46	112.33	112.43	108.91	108.64	109.34	106.84	112.61	109.16	116.04	112.28	113.61	110.15	111.34	113.46	112.38	108.39	108.22	108.18	113.89	112.86	114.81	112.7	111.96	109.59	113.43	115.72	110	109.21	110.12	109.89	109.59
104.74	108.38	107.08	105.9	103.63	105.81	103.92	105.83	104.27	103.92	107.57	107.49	104.26	107.66	107.82	105.73	102.07	105.41	105.4	106.87	106.73	104.93	107.2	104.33	105.52	106.16	102.77	101.91	106.68	106.2	106.23	104.59	102.78	106.66	105.68	108.34	106.84	106.75	103.48	102.71	106.27	104.04	109.05	108.58	103.79	106.88	104.64	107	105.16	108.49
112.67	114.66	112.7	112.85	110.87	114.83	108.27	115.11	112.84	111.41	114.06	115.64	113.49	112.2	115.72	113.37	112.56	110.71	111.8	113.46	112.19	111.22	115.3	110.7	114.96	113.4	114.24	111.65	108.66	112.35	108.87	115.07	114.48	112.84	112.75	111.44	115.76	111.98	110.14	110.81	113.63	113.18	112.55	114.71	110.84	114.32	109.85	113.35	112.09	115.3
110.82	112.12	112.11	110.48	112.77	112.77	110.9	111.3	113.43	112.24	112.53	108.53	112	111.47	110.47	112.54	110.15	111.25	111.99	113.16	109.32	115.07	110.28	113.13	106.64	111.46	110.05	112.83	110.32	110.04	113.13	107.92	113.53	111.77	112.53	111.15	114.26	111.18	111.67	110.12	110.76	113.23	112.93	109.98	109.89	111.83	110.41	107.88	110.07	112.2
101.26	98.445	95.297	100.06	100.7	99.639	100.4	98.693	101.06	96.891	101.32	99.107	100.05	99.782	100.59	102.15	96.979	96.989	99.817	97.175	100.08	102.09	98.948	97.331	101.47	104.65	103.41	102.89	100.3	98.741	101.95	100.48	96.098	101.52	100.85	97.991	99.898	102.98	100.65	97.49	101.58	101.14	98.06	97.99	94.615	99.838	101.25	102.39	98.827	99.117
112.26	109.55	111.96	114.01	112.91	110.32	112.19	110.45	110.76	111.07	112.13	113.22	109.39	112.23	113.56	110.46	110.58	111.56	111.68	112.67	112.73	111.98	111.36	112.16	108.99	109.4	111.63	111.94	113.37	113.84	112.83	111.43	114.4	110.77	110.33	112.42	114.64	110.94	111.44	111.68	110.29	111.79	108.3	109.39	113.2	113.32	109.46	112.54	115.74	111.13
109.58	110.78	110.94	115.11	116.46	115.84	110.66	111.53	114.46	109.53	112.89	113.21	111.94	113.87	112.69	112.93	112.51	113.17	113.55	113.25	109.97	112.29	112.62	113.76	112.64	116.81	114.49	110.36	111.45	110.86	111.32	109.95	112.58	112.09	112.95	110.97	114.15	111.09	110.41	113.45	113.46	112.49	110.42	112.55	109.95	112.62	111.59	113.05	114.5	109.12
103.56	108.21	107.87	106.32	103.05	106.44	106.24	105.81	104.59	104.55	108.44	105.19	104.95	107.73	105.22	106.61	110.39	108.52	108.02	105.88	106.91	106.4	105.94	107.41	109.31	105.26	107.29	105.93	104.63	104.84	110.64	105.84	109.8	105.37	107.05	107.49	103.18	105.53	107.5	105.76	106.31	107.19	105.64	106.36	108.16	108.26	105.96	108.45	110.07	107.76
106.69	105.04	105.62	103.11	104.85	106.02	104.3	102.14	105.45	106.74	103.67	104.41	102.96	105.7	102.81	103.86	101.67	102.78	105.73	103.55	103.7	103.14	106.02	105.51	106.4	103.51	106.22	103.65	108.04	106.67	107.52	105.76	106.7	106.56	102.27	103.2	104.07	103.39	103.64	106.9	106.85	105.01	106.18	107.84	105.18	103.67	102.59	106.63	105.29	108.06
104.9	104.94	108.67	107.22	104.59	104.3	103.11	104.48	102.66	102.92	104.61	105.15	105.27	101.85	104.54	104.05	100.72	106.58	104.57	104.46	105.14	103.6	106.35	103.61	103.64	107.53	102.34	107.23	107.18	105.62	105.48	102.45	104.23	105.66	101.48	105.85	104.87	105.83	101.44	102.24	103.72	108.44	103.28	104.34	103.4	104.97	103.55	103.07	104.19	107.2
102	100.25	101.38	101.07	97.219	99.335	103.6	98.55	100.88	101.31	101.54	100.62	101.97	98.541	98.904	97.622	99.651	102.41	99.338	101.18	97.058	101.17	101.49	102.17	98.575	103.56	98.398	99.614	98.814	101.48	100.13	102.76	99.793	101.48	98.684	100.9	100.28	99.397	98.828	100.31	102.86	101.02	102.14	101.23	104.18	97.255	99.233	99.615	101.87	97.833
107.6	111.71	109.33	113.99	111.77	110.33	110.47	109.63	108.37	109.54	112.33	113.72	112.69	115.12	111.52	113.37	112.23	110.14	111.29	111.53	110.5	114.53	112.65	108.28	111.51	110.28	111.58	109.23	114.16	110.74	111.6	108.85	111.96	110.6	113.72	114.85	114.29	110.12	111.95	112.06	114.41	113.95	113.04	112.27	116.21	112.03	110.53	114.25	114.32	112.73
111.51	112.27	115.27	111.51	108.62	112.91	110.89	111.23	110.08	111	114.02	110.76	108.15	111.66	111.44	110.81	111.99	111.4	111.98	106.37	109.04	111.3	109.97	111.55	110.86	110.05	112.6	106.04	110.29	112.45	109.68	111.61	111.17	111.93	112.96	112.22	112.63	111.14	109.66	112.47	110.23	109.59	108.72	113.14	113.54	114.84	112.96	111.36	110.84	110.77
101.22	102.84	101.74	98.45	98.989	104.67	100.56	101.79	101.44	100.35	99.62	100.14	98.822	102.17	98.303	98.818	99.952	98.956	97.745	102.26	98.41	97.13	99.948	100.93	99.004	99.545	99.856	98.935	100.6	100.24	99.348	96.379	98.358	104.06	98.107	96.443	96.281	99.974	98.012	101.03	100.35	102.24	100.43	95.017	100.2	100.58	99.391	100.11	95.522	100.23
113.91	112.74	110.93	115.51	111.59	110.18	111.91	110.93	111.87	113.49	108.78	110.84	112.41	112.69	113.02	112.44	113.24	112.61	111.85	112.22	112.25	110.63	106.63	116.09	110.81	112.23	112.58	112.47	115.35	111.68	114.88	111.04	115.12	114.14	116.43	108.9	114.47	110.22	112.58	112.71	111.58	112.3	116.48	114.4	111.88	114.37	111.43	113.16	113.66	112.22
102.5	101.14	101.94	99.474	103.65	101.14	100.91	100.19	101.8	101.61	102.1	101.55	99.572	100.63	103.7	96.354	101.42	101.44	100.29	99.947	103.38	100.24	102.77	103.83	101.6	101.65	101.5	104.7	100.86	103.01	100.19	103.25	98.068	103.06	102.37	99.809	100.69	103.56	101.12	102.54	102.84	104.81	99.152	100.65	98.145	103.47	103.18	100.09	101.11	103.27
111.16	109.56	108.67	112.04	108.69	110.25	111.14	111.96	111.07	110.19	109.49	110.89	112.69	107.96	108.38	110.81	110.08	109.95	112.06	112.23	110.58	108.96	110.34	114.23	110.86	109.32	113.02	112.51	112.3	112.34	108.87	108.56	109.55	111.37	109.35	109.91	111.15	111.84	110.23	108.38	110.12	108.41	110.62	109.58	107.98	111.42	112.34	108.83	109.37	112.14
103.77	103.47	104.87	105.34	104.91	103.64	105.11	104.18	106.15	108.13	107.85	107.72	105.62	106.55	105.86	102.31	103.96	105.52	105.31	105.57	104.62	105.71	106.78	106.29	108.11	105.63	104.88	104.46	105.31	105.33	103.1	103.79	104.15	105.19	102.99	104.67	105.04	104.54	105.35	106.28	105.1	106.04	105.54	107.76	104.03	104.91	103.87	103.89	112.8	110.18
109.95	112.37	112.56	111.21	111.4	112.53	112.37	111.69	110.73	113.3	109.57	111.26	112.19	112.16	109.66	112.96	111.35	111.86	111.64	112.18	112.13	111.83	109.38	111.51	113.94	112.85	109.22	106.87	112.19	111.19	111.32	110.8	112.16	107.9	114.22	112.65	110.77	110.89	112.8	109.87	111.17	111.39	112.51	108.62	110.43	110.69	113.39	109.56	113.1	110.71
100.11	102.66	100.2	99.977	100.92	101.07	100.34	98.022	102.43	99.209	103.4	99.356	99.907	97.54	98.469	100.54	100.23	99.222	100.41	101.66	100.29	103.84	101.6	100.27	99.317	99.308	102.39	100.11	101.62	102.39	100.2	96.853	101.01	99.017	97.744	99.776	104.32	100.68	100.18	102.65	101.07	103.03	100.31	100.18	104.42	101.79	98.876	98.051	97.943	99.433
111.6	110.72	109.73	112.4	108.33	112.44	110.2	113.42	112.59	112.54	111.05	110.1	113.03	111.59	111.43	110.91	109.69	109.29	113.11	111.35	112.03	112.52	108.44	115.04	112.92	112.7	112.42	111.86	109.95	109.03	109.78	108.63	112.59	112.45	110.56	111.75	112.26	110.7	109.1	110.06	112.06	111.34	108.73	108.3	111.95	111.24	109.16	113.33	111.64	106.48
109.62	108.51	110.8	114.14	113.36	111.37	116.38	113.16	109.61	110.58	111.56	111.74	112.02	109.26	110.38	111.3	108.01	115.97	108.43	109.43	114.79	111.54	108.6	109.41	110.31	111.34	113.19	109.98	109.96	113.4	112.17	111.07	111.05	112.14	114.36	112.34	112.11	112.79	108.52	111.79	109.65	111.88	111.31	109.96	112.65	109.23	108.37	109.52	111.49	112.06
102.6	103.9	104.34	106.9	104.14	102.68	105.62	108.02	106.73	107.4	107.19	105.24	101.86	105.41	105.98	106.77	105.59	104.82	106.32	105.83	107.38	102.96	104.44	105.31	105.41	105.32	108.18	108.55	105.78	104.17	103.1	108.51	104.38	105.24	107.29	104.04	104.31	104.54	107.34	104.54	102.38	106.27	105.03	105.06	105.88	105.3	106.3	104.17	103.68	105.02
111.9	108.72	110.81	109.95	110.08	106.04	110.56	108.66	108.58	110.43	110.31	111.53	111.04	109.06	109.64	111.42	110.34	111.43	108.36	106.74	113.78	110.99	107.61	109.06	109.89	112.01	112.55	108.96	110.58	108.94	109.66	111.6	110.01	108.72	110.64	111.94	107.92	111.24	107.36	113.76	111.18	109.74	111.43	112.51	114.63	111.1	109.33	112.26	110.9	110.01
113.94	113.77	113.82	112.91	111.12	111.6	111.26	115.05	112.06	114.22	111.04	110.04	111.59	116.74	113.27	114.27	112.36	111.45	111.61	113.33	112.67	110.24	113.43	114.05	111.91	109.86	111.72	111.38	112.11	110.98	111.86	110.55	113.26	113.5	112.35	112.24	112.97	114.91	114.54	113.02	110.02	113.28	113.08	113.21	115.49	112.5	111.21	112.44	112.51	113.36
110.46	104.12	107.14	105.36	103.39	108.05	108.39	108.03	104.42	108.24	107.43	111.41	107.31	105.06	107.18	106.16	103.72	107.19	106.82	104	106.29	106.38	104.74	106.14	105.2	106.21	107.29	103.1	103.48	102.27	105.52	105.75	105.14	102.93	105.19	102.21	105.48	106.34	104.92	107.94	104.21	106.94	105.72	105.33	107.52	104.66	105.92	105.48	106.69	108.02
106.88	106.44	106.48	103.95	106.85	105.99	103.79	107.23	105.39	104.55	108.79	101.87	106.4	105.21	105.74	108.24	106.31	108.59	104.29	106.93	107.19	106.81	108.26	106.72	107.54	103.33	105.24	104.26	103.93	105.94	107.06	106.44	105.49	107.42	104.82	106.26	105.25	106.84	109.1	104.15	108.01	104.75	105.71	106.48	108.36	104.26	103.19	101.69	107.52	106.4
101.47	102.86	99.674	101.44	101.39	99.353	99.389	102.88	97.986	101.07	99.996	99.139	102.97	98.669	102.85	99.558	97.897	99.601	102.27	102.49	100.51	102.64	102.31	99.034	102.9	103.88	99.022	101.97	101.71	101.52	98.275	97.969	104.13	102.89	97.429	103.18	97.112	101.5	103.11	100.39	101.83	101.02	99.953	99.062	99.921	101.44	100.31	101.3	101.79	99.397
109.88	105.75	106.58	105.95	107.38	107.17	105.93	105.83	104.99	108.63	104.74	110.02	107.78	110.73	104.71	106.73	108.07	108.5	104.33	106.1	105.27	107.12	105.08	107.28	109.58	107.98	107	106.2	105.41	101.63	108.1	108.25	103.75	106.6	107.66	106.6	106.37	105.42	104.6	106.12	106.56	107.17	106.16	109.36	104.08	103.83	107.29	105.48	106.49	110.6
108.19	105.43	106.89	104.63	105.77	108.47	105.14	106.47	104.93	104.24	106.47	104.78	109.19	106.69	108.26	109.4	106.43	107.02	108.28	105.95	104.46	107.62	106.12	103.1	104.51	105.35	103.74	106.05	103.21	108.34	105.41	109.74	107.1	105.87	108.07	105.18	108.01	107.96	108.51	103.88	104.5	107.82	108.36	106.29	107.92	107.48	106.13	106.03	104.72	105.89
106.81	108.09	106.74	107.29	106.22	107.72	106.81	108.02	108.04	105.88	107.48	105.13	106.44	108.16	105.57	104.87	103.84	106.12	106.93	106.25	107.18	104.31	106.63	109.46	105.54	110.42	105.26	104.28	109.16	107.66	108.9	106.24	108.99	104.23	107.64	104.59	109.29	105.85	107.19	107.28	107.67	105.93	106.66	106.63	106.91	105.73	107.48	106.91	106.76	108.62
110.65	111.86	106.47	110.72	111.28	109.2	108.95	112.31	108.78	109.76	108.09	106.14	112.08	112.12	111.3	112.25	106.95	111.46	109.29	109.87	110.17	109.39	110.39	108.96	109.68	109.45	109.41	112.16	108.4	110.96	111.09	107.05	106.73	109.27	109.52	104.75	107.21	111.07	108.5	106.46	109.07	109.89	111.8	108.67	106.5	112.29	109.54	111.01	112.03	109.24
110.9	108.98	112.13	110.84	113.26	110.31	112	111.78	110.8	113.4	112.21	111.19	109.7	110.15	111.06	108.5	113.35	112.11	113.76	111.32	114.57	111.82	113.45	111.46	112.97	109.2	108.83	110.95	111.37	114.32	110.17	109.14	113.53	109.09	109.14	111.76	111.28	113.7	110.03	108.29	112.46	110.18	112.2	109.88	115.03	110.3	111.03	108.1	113.9	113.19
115.31	111.09	111.86	114.97	108.32	108.05	112.08	110.32	111.79	111.85	110.62	111.63	112.77	111.85	113.03	111.52	111.84	112.35	112.68	112.46	110.75	113.86	112.26	113.77	111.66	111.52	111.93	112.08	111.35	114.32	114.49	110.99	112.4	111.1	110.54	113.82	111.64	110.78	110.39	109.76	112.32	112.38	111.11	110.49	110.03	110.54	111.34	110.01	111.9	110.32
113.48	109.49	108.4	110.64	107.74	111.04	114.53	113.96	109.01	114.69	109.89	111.98	112.41	110.13	109.46	109.59	112.93	109.56	114.25	109.31	111.2	109.12	114.11	111.27	109.6	112.46	112.6	110.43	110.69	110.25	109.08	112.71	109.34	111.17	110.66	112.55	111.62	112.45	109.96	111.73	112.84	108.85	111.09	112	110.05	113.81	112.09	109.8	111.8	110.95
106.05	102.07	106.56	106.62	108.44	103.41	105.61	105.14	104.51	105.07	106.11	107.13	103.59	105.4	105.09	103.99	105.73	105.48	104.49	106.16	107.84	108.66	105.16	107.09	106.41	100.03	105.27	107.5	105.8	103.5	110.58	106.17	106.07	105.62	104.92	100.56	107.3	104.2	105.01	103.28	104.38	105.68	104.32	103.32	101.89	108.12	105.45	106.61	108.09	104.55
114.88	111.68	112.84	111.26	114.38	109.51	110.04	113.11	114.09	112.38	115.17	111.93	109.04	110.04	107.5	111.71	112.67	111.37	112.95	116.33	109.44	114.05	113.53	111.32	108.92	113.63	114.74	110.32	111.29	113.31	110.92	112.8	111.17	112.58	109.31	112.46	112.05	112.53	109.58	110.93	111.81	109.51	112.19	111.86	114.63	110.86	114.54	111.78	111.58	111.4
99.312	99.617	102.06	99.274	100.76	97.774	100.33	99.071	98.177	98.13	98.658	97.98	102.1	100.82	97.37	101.87	99.332	99.79	101.92	100.99	97.738	102.01	96.655	100.26	99.939	98.709	102.27	99.942	98.446	102.07	100.11	99.2	101.04	101.32	99.35	100.42	97.394	98.68	97.68	96.912	100.52	99.822	101.95	98.405	99.949	98.884	102.68	99.065	102.77	101.13
109.26	112.14	113.3	112.74	114.54	109.87	111.63	113.07	113.67	112.13	108.92	112.32	111.69	111.67	114.92	112.45	113.22	110.38	109.71	111.81	110.12	113.16	115.12	111.52	111.54	111.61	112.48	115.26	113.08	113.4	111.18	114.35	110.84	116.42	113.51	112.63	116.08	111.58	112.37	112.54	110.95	114.46	112.41	109.96	113.66	114.66	110.62	113.73	114.52	113.9
110.29	103.92	104.67	104.89	107.08	105.32	106.13	105.91	104.57	105.07	106.14	104.75	105.87	105.01	102.28	109.23	105.01	102.15	104.64	103.01	105.87	102.36	104.06	102.6	102.47	103.66	105.07	105.66	102.04	108.15	106	109.01	105.52	105.74	103.94	103.53	103.41	103.83	101.02	106.62	107.2	102.22	104.68	103.24	107.22	103.27	108.07	105.34	105.94	105.16
107.13	103.61	103.41	104.26	101.99	103.25	104.49	103.33	106.05	108.02	105.89	104.98	103.4	102.92	106.33	107.35	104.23	106.51	104.67	105.18	104.27	103.05	107.06	103.78	107.39	103.74	105.59	104	104.29	105.51	104.28	108.59	105.3	104.86	104.29	108.34	106.46	103.21	106.63	104.6	102.44	105.98	104.48	107.49	106	107.43	108.45	107.07	106.72	104.4
97.736	100.26	99.905	99.411	101.01	98.321	96.804	103.19	99.981	98.873	99.605	101.66	99.315	97.346	100.17	102.78	98.667	100.39	99.687	99.67	101.11	98.031	100.91	99.242	102.58	96.644	98.836	98.913	100.37	98.865	99.347	102.12	96.866	98.226	98.134	99.152	99.58	98.363	98.261	103.52	101.16	99.723	102.26	98.852	101.15	99.927	98.939	99.411	100.42	102.37
99.131	98.42	101.56	96.518	101.08	102.34	101.54	100.75	100.48	97.522	99.935	99.883	102.12	103.16	99.777	101.84	96.791	98.576	99.198	99.604	99.897	100.63	96.042	97.914	104.72	98.318	99.579	97.998	98.642	98.742	101.04	97.767	96.728	98.786	99.407	102.98	97.834	99.181	99.616	102.46	97.898	101.97	101.33	101.53	99.206	101.63	103	101.33	99.634	99.351
113.19	108.84	108.48	111.46	110.13	110.78	111.99	111.24	112.39	111.83	109.32	109.87	112.58	109.26	111.59	110.41	112.05	111.9	112.73	116	110.29	113.18	111.37	111.05	110.78	112.46	110.96	110.67	110.88	111.87	110.4	108.77	111.93	110.73	111.43	112.6	110.46	114.54	113.15	111.53	110.22	111.03	112.54	109.48	112.35	111.4	117.33	109.26	113.61	107.8
100.7	99.689	101.2	103.33	103.16	102.31	101	95.813	101.46	98.547	99.006	102.57	101.05	100.56	101.82	97.144	97.924	102.77	100.56	99.375	99.949	100.97	102.74	99.976	101.88	99.464	100.93	100.78	99.734	97.155	101.99	101.1	100.48	97.839	104.62	103.06	98.468	96.812	98.958	99.328	101.95	102.46	102.32	100.37	100.57	97.781	103.24	101.01	102.17	101.24
102.04	98.302	98.996	100.39	98.509	102.22	98.816	100.35	100.67	98.798	99.245	98.941	102.04	99.605	99.502	102.87	100.44	102.15	101.52	100.16	100.46	100.82	98.249	101.14	102.82	100.67	100.84	99.299	101.14	101.17	97.111	101.81	100.63	102.07	99.847	99.375	96.62	102.18	97.729	101.68	101.07	98.678	99.987	99.587	100.72	102.36	100.47	98.141	98.52	100.88
112.96	114.33	115.25	112.07	112.18	109.96	112.74	112	113.13	113.21	113.12	112.22	111.59	113.65	110.29	113.86	114.02	112.64	114.25	115.91	110.16	110.57	112.8	112.11	111.58	115.58	113.85	111.88	110.55	111.36	113.99	111.87	111.85	114.29	112.64	113.89	116.64	113.15	113.66	114.29	114.01	114.08	115.6	114.29	111.14	113.71	112.75	112.57	114.79	113.74
100.38	104.4	105.72	100.45	103.09	102.97	104.69	104.67	101.39	104.95	104.6	102.29	103.57	106.34	100.98	103.94	100.99	105.28	103.99	104.31	105.9	105.77	104.16	105.53	105.95	105.37	102.84	102.52	103.48	106.2	104.37	105.45	106.26	105.62	104.78	103.37	103.36	100.29	105.92	104.01	107.04	104.73	104.52	104.04	106.5	105.54	104.01	105.45	107.02	102.76
104.79	103.71	105.53	102.66	103.71	105.1	105.12	103.24	103.99	105.63	104.54	107.9	101.67	105.52	106.07	105.46	106.56	105.44	104.41	106.27	105.53	104.51	103.41	103.42	103.17	106.84	102.9	102.13	101.78	101.65	108.24	105.5	106.94	100.87	107.28	104.61	106.92	103.66	107.26	104.48	106.72	107	106.93	104.14	100.03	106.45	104.44	104.21	102.04	103.1
97.37	99.962	101.07	102.06	100.23	100.85	99.982	98.692	99.186	99.342	98.667	101.37	101.43	97.494	98.318	99.256	101.2	103.03	101.29	99.471	102.71	101.56	101.32	104.36	102.06	99.447	101.69	103.72	100.7	100.76	98.16	100.01	99.302	98.943	102.66	101.54	100.1	99.583	99.518	99.229	99.391	101.3	99.506	100.92	100.54	101.26	101.38	96.909	97.644	100.34
102.41	103.32	105.47	102.04	103.07	102.19	104.8	101.74	103.34	104.67	104.14	102.5	102.81	106.93	103.61	99.611	105.43	105.49	104.93	104.64	105.88	105.83	104.29	104.75	103.88	103.07	104.34	103.09	105.04	104.59	100.95	103.87	106.44	106.3	103.53	105.89	104.62	103.03	104.32	106.64	104.74	102.49	106.27	100.79	104.32	104.29	106.34	106.4	104.08	106.32
105.69	106.83	108.31	104.99	105.7	109.38	107.73	106.96	105.41	106.31	107.03	110	104.78	105.24	108.94	105.64	104.94	107.81	108.92	103.28	107.52	106.63	107.61	107.74	105.8	105.97	109.34	107.87	106.92	103.38	105.95	105.35	108.24	107.38	107.7	106.54	105.48	106.45	106.96	107.17	105.46	105.38	105.67	107.98	105.43	106.66	108.21	105.36	107.04	106.78
103.44	105.71	106.2	106.86	104.85	104.41	106.17	104.18	107.7	106.84	110.34	107.49	108.39	104.31	109.12	107.78	107.42	107.87	107.58	108.66	108.48	105.3	103.19	106.49	107.9	106.96	105.27	107.15	103.8	106.35	106.48	104.99	105.22	107.07	103.62	106.91	103.99	105.11	104.9	105.52	104.42	104.4	107.76	104.42	105.46	108.73	104.49	109.53	105.91	103.56
108.83	105.37	106.79	106.75	104.89	107.27	101.99	105.27	106.85	108.77	104.02	105.74	105.28	106.42	106.2	105	104.49	106.15	105.81	106.55	105.1	107.98	106.69	104.91	106.87	102.52	105.67	103.93	103.41	107.57	105.74	105.6	104.84	104.89	106.68	106.13	104.9	107.67	107.86	106.09	107.65	105.31	108.93	107.05	105.38	106.54	108.62	107.1	104.75	106.2
108.9	107.81	107.37	103.73	106.06	107.33	106.31	105.71	106.95	104.98	107.02	101.28	108.36	107.87	103.12	106.55	107.5	107.47	109.87	105.65	107.09	107.22	107.54	105.39	103.16	108.83	106.94	102.64	106.62	106.36	106.77	105.97	107.33	102.91	106.59	102.86	105.65	108.89	104.86	102.79	106.83	104.48	107.02	104.75	106.08	106.22	107.89	107.47	106.81	105.04
115.17	119.41	117.43	119.08	118.26	118.59	118.37	115.45	116.19	118.84	115.9	115.88	117.47	118.93	116.55	117.25	117.99	116.11	121.2	115.75	116.11	117.66	118.19	117.93	115.92	116.7	119.47	119.44	117.85	120.2	117.03	117.9	116.57	119.97	116.87	118.11	116.6	118.38	120.64	119.49	118.3	118.53	117.8	114.59	119.48	117.59	117.99	117.13	116.73	116.83
108.88	104.1	106.76	101.56	104.74	107.28	106.5	104.75	107.36	106.13	104.75	106.43	105.95	105.28	105.39	104.92	104.98	106.1	104.36	103.64	105.13	104.81	106.95	106.33	107.54	104.35	107.36	104.67	106.93	104.98	107.91	106.8	107.53	107.44	104.89	105.62	107.88	103.33	103.23	107.04	110.13	105.48	103.08	110.29	104.88	105.06	105.68	105.56	105.73	103.27
111.14	110.47	110.56	113.82	110.95	112.53	111.64	110.55	111.19	110.65	110.75	112.38	111.26	115.45	111.74	111.53	113.3	110.65	113.76	109.08	111.92	110.82	109.63	111.37	112.05	110.06	110.82	112.96	113.03	112.35	111.31	111.45	110.98	111.4	110.88	109.63	112.4	112.96	111.9	114.64	110.99	110.89	114.3	110.35	106.57	108.84	112.75	110.77	111.42	112.14
107.4	99.739	104.16	104.76	104.04	104.84	101.53	102.3	105.67	109.16	103.29	103.72	102.82	102.88	105.5	106.7	105.31	102.14	102.81	103.39	100.89	107.48	101.89	100.72	103.43	103.13	104.11	104.18	104.64	105.79	104.8	104.24	108.11	102.61	100.8	103.09	104.04	102.34	103.17	107.18	103.98	103.76	106.17	101.93	103.95	105.37	103.87	104.91	103.54	105.06
110.19	111.65	109.15	110.78	107.43	111.64	110.52	108.77	110.69	109.86	107.73	108.89	110.7	108.84	108.92	109.59	110.47	110.1	108.6	107.77	110.34	111.88	110.14	111.62	106.07	109.89	112.06	110.23	110.23	110.4	112.98	110.17	109.58	110.41	109.12	112.92	109.23	111.77	108.84	111.4	110.25	110.47	111.1	112.63	108.5	110.39	108.51	110.67	112.08	111.93
107.53	107.19	104.53	105.77	104.03	104.06	106.74	106.14	106.46	105.72	103.49	104.29	105.92	104.63	104.48	106.56	108.8	106.48	104.77	103.42	105.88	105.55	107.9	104.34	105.93	103.44	106.43	104.84	108.19	106.58	107.11	104.35	105.05	108.15	104.29	106.63	109.52	107.02	106.27	105.91	106.04	106.02	107.72	106.95	105.94	106.03	106.03	106.79	100.84	105
103.98	104.13	107.91	107.26	105.84	105.67	105.31	102.6	107.01	105.45	106.81	104.94	104.84	105.9	105.76	106.02	104.81	104.43	108.07	104.83	105.07	108.81	104.86	103.5	105.91	108.02	106.28	104.81	107.7	103.52	105.85	104.91	109.05	101.64	103.48	104.78	105.33	106.12	106.72	105.51	105.52	105.03	105.46	108.15	107.29	105.8	107.23	106.91	105.81	103.95
101.26	105.03	104.89	107.07	102.84	106.49	102.7	104.22	105.28	105.4	103.24	102.61	103.14	103.35	103.77	104.8	105.07	102.49	104.18	101.26	102.77	104.89	101.89	104.8	102.35	105.48	102.14	103.92	103.96	103.22	103.72	105.65	105.49	105.25	102.77	104.37	107.08	104.77	105.38	103.55	102.9	104.48	105.85	105.6	102.09	106.85	103.04	103.03	104.83	103.96
104.82	104.68	105.1	104.3	103.66	103.85	106.59	106.17	104.88	104.56	106.59	106.61	105.57	106.18	106.16	103.86	106.97	104.38	105.61	108.36	104.05	105.25	105.93	105.94	102.37	107.46	101.62	107.22	107.83	105.67	103.12	107.95	107.02	104.1	106.6	107.7	105.46	105.57	104.26	110.47	102.14	110.36	106.43	105.91	106.22	106.06	106.64	105.04	104.37	104.95
105.49	106.54	104.6	105.36	108.48	105.99	107.12	103.21	106.56	107.61	107.04	107.05	107.79	102.31	107.98	105.49	104.4	107.37	106.22	106.48	105.49	107.34	107.01	106.1	102.64	105.29	103.12	106.04	108.07	108.17	102.68	104.51	105.3	106.3	108.5	106.63	104.08	106.34	107.05	106.54	108.53	105.01	105.95	110.73	107.75	102.29	106.66	106.66	105.16	105.42
112.19	109.56	111.42	108.52	112.88	108.14	109.44	111.91	108.45	112.51	108.01	109.36	110.45	108.02	110.73	114.29	112.53	111.83	109.69	111.67	109.03	111.06	111.07	110.1	111.5	110.07	109.37	107.91	110.2	108.8	113.96	112.23	112.32	112.99	109.92	110.12	113.55	111.44	111.5	111.85	110.08	113.94	113.39	110.61	112.98	111.92	112.62	112.01	110.54	111.92
100.24	97.859	101.22	101.74	99.709	95.884	99.071	99.368	101.18	99.47	100.59	102.43	100.89	99.686	96.561	100.03	100.14	97.928	99.356	98.951	99.356	99.788	99.834	97.233	97.644	99.174	101.71	98.415	100.18	101.41	97.431	101.8	99.628	98.709	99.89	101.15	97.287	98.202	98.231	100.26	104.71	99.419	105.01	102.17	94.913	99.976	99.132	98.929	93.731	100.73
111.31	113.45	113.89	112.22	111.36	108.42	110.82	112.48	112.62	112.5	113.54	111.3	111.42	115.03	111.5	109.07	112.74	111.6	111.19	112.33	112.93	111.88	114	112.24	110.84	112.24	109.81	112.49	112.59	110.82	109.92	114.16	111.76	114.81	112.18	110.18	113.03	111.64	113.61	114.47	114.35	113.58	114.11	109.88	115.49	114.53	109.98	115.62	113.84	114.05
106.98	106.5	106.59	110.05	105.46	105.52	104.27	107.46	105.46	105.13	104.93	105.35	108.71	103.76	106.75	105.87	103.73	107	106.28	103.78	106.24	108.3	105.78	103.58	107.67	107.93	105.27	102.38	104.5	104.42	106.01	107.45	106.53	106.76	109.77	103.05	106.8	107.3	107.44	106.8	106.3	105.47	105.5	107.04	110.02	104.48	104.86	106.52	108.33	107.12
112.59	111.86	113.65	114.25	111.82	111.16	110.53	111.5	109.9	113.81	110.04	110.09	114.26	113.12	110.22	112.37	111.06	109.68	113.43	115.83	113.14	113.17	109.69	110.19	108.19	111.05	113.26	113.84	115.92	110.3	112.95	109.88	109.94	111.59	111.18	110.67	112.32	112.91	110.55	112.03	113.64	114.2	109.43	111.64	112.29	110.22	113.51	111.29	110.99	115.24
113.05	109.38	109.55	111.1	110.83	110.43	107.74	108.47	109.1	111.53	109.54	110.78	113.44	107.3	112.38	108.45	109.27	108.99	108.83	110.2	111.58	106.26	108.72	110.42	110.77	113.06	109.99	110.89	108.83	108.87	111.33	108.74	107.87	112.76	107.54	108.68	109.5	107.87	111.77	109.62	107.07	107.5	110.3	112.48	111.05	109.69	109.44	106.64	109.66	108.66
103.74	103.66	103.09	106.7	102.99	102.6	103.62	106.47	102.83	106.12	105.03	104.51	106.59	103.49	106.82	100.03	103.15	101.57	102.3	106.77	103.92	98.833	106.58	104.02	105.1	105.12	104.64	103.38	101.28	105.82	106	101.86	103	102.72	105.98	104.54	103.17	104.98	103.63	104.47	102.75	105.12	105.49	102.11	101.53	106.35	102.59	103.65	103.59	107.82
111.29	107.22	112.37	108.19	108.24	109.95	108.78	106.76	108.9	110.5	110.38	111.17	111.4	109.17	109.78	108.79	107.27	109.19	111.37	107.81	108.7	112.07	111.37	108.76	110.07	108.22	110.19	109.41	112.64	108.81	109.84	108.18	112.98	111.7	108.4	110.95	109.52	110.3	109.22	109.25	113.01	112.62	106.77	110.21	111.45	111.21	109.61	110.75	108.89	106.3
106.58	108	106.18	103.47	104.38	104.86	103.83	108.3	108.72	105.01	105.27	105.01	105.96	106.08	105.44	102.36	102.75	103.75	107.63	104.93	103.59	105.14	104.77	104.97	102.32	104.27	104.53	106.44	102.66	106.99	101.76	106.95	104.7	103.62	102.75	106.46	106.13	104.64	108.64	103.23	101.8	102.44	106.89	104.1	106.25	103.46	108.14	101.92	104.09	104.89
108.32	108.98	111.66	112.22	113.18	111.86	109.98	110.8	110.13	109.82	112.17	109.95	109.15	108.89	112.07	111.16	112.28	110.89	110.26	111.75	112.07	114.02	109.39	111.58	110.7	109.59	109.8	110.55	111.21	109.9	111.78	110.83	110.26	110.45	111.77	114.32	111.4	111.59	109.13	109.8	109.7	107.24	107.81	110.59	109.35	109.96	108.63	109.93	107.12	108.93
102.59	104.43	105.99	101.16	104.54	105.64	104.07	103.76	102.55	106.01	108.29	103.65	103.68	103.92	104.37	103.76	106.14	104.21	104.62	104.69	104.99	107.85	104.16	107.28	105	102.36	107.1	106.22	105.39	105.86	102.76	103.6	104.82	102.8	106.03	105.1	106.64	104.19	104.93	105.89	103.39	109.07	104.01	105.74	104.23	102.31	104.31	103.19	103.76	106.29
110.79	110.17	114	114.62	115.86	111.35	111.71	115.99	111.69	112.98	110.86	112.57	114.33	112.53	108.02	110.76	113.7	110.89	110.57	114.12	111.96	110.56	112.43	111.64	112.48	115.2	114.36	110.34	110.25	112.1	113.4	113.85	114.27	110.21	111.68	109.56	112.47	110.96	109.69	113.87	111.12	111.2	108.63	110.56	112.48	111.85	111.51	116.1	113.23	113.16
106.05	103.31	105.51	104.47	105.34	107.08	107.16	103.89	108.05	105.94	107.57	106.66	106.23	108.24	105.78	105.5	106.18	104.48	106.89	106.9	106.96	105.58	104.58	105.16	108.78	107.79	105.07	106.91	103.63	106.07	106.31	107.35	107.78	105.57	104.49	104.85	107.37	105.23	107.13	105.4	109.05	104.48	105.12	105.9	105.49	102.46	107.76	103.07	105.33	106.54
105.18	106.13	108.48	105.03	106.93	105.49	105.2	106.57	102.94	103.94	102.86	104.94	104.43	109.83	108.29	107.63	109.11	107.06	103.17	105.49	104.45	108.64	106.95	108.25	102.6	106.65	103.62	106.19	108.49	106.25	108.3	107.18	106.89	105.16	103.96	107.32	108.56	107.41	104.72	108.3	106.35	105.56	107.06	107.08	106.4	106.32	109.04	105.34	105.77	105.2
99.416	100.26	104.57	101.94	100.5	100.86	100.31	102.76	101.36	99.158	100.25	101.56	98.86	101.62	99.503	100.53	101.87	102.62	101.3	100.6	101.86	101.62	101.22	97.826	100.05	100.11	102.51	101.9	99.685	98.982	99.478	100.59	100.94	96.467	100.93	100.29	97.737	99.827	103.26	98.533	102.65	100.72	101.83	99.716	100.16	101.14	104.14	102.49	99.703	103.97
105.48	101.51	107.12	104.95	101.49	107.49	102.78	105.78	103.98	105.4	105	107.06	103.96	106.18	108.14	104.86	102.6	105.79	106.66	104.46	105.23	104.56	103.02	104.34	105.15	107.3	105.95	102.26	105.17	106	104.77	106.22	101.91	106	102.34	105.91	107.88	106.58	105.87	106.48	102.28	105.9	103.79	103.42	105.48	101.43	105.83	104.03	103.83	105.05
103.45	106.38	104.53	106.33	104.16	104.8	106.11	102.93	102.75	106.77	102.41	105.44	103.87	105.01	106.08	106.33	105.16	103.28	100.81	105.58	105.18	103	108.69	103.51	102.81	103.01	106.02	105.3	102.67	102.59	104.11	103.16	104.13	104.43	103.49	103.65	105.01	106.55	106.15	103.83	104.18	108.11	105.67	106.82	103.89	102.58	105.98	106.07	105.1	103.6
105.44	106.92	105.87	107.24	105.23	104.39	105.36	106.28	105.43	102.74	106.57	103.77	103.05	106.26	105.37	106.35	108.04	106.04	106.96	106	108.59	106.32	103.15	109.17	104.54	105.55	107.89	104.83	107.09	102.38	108.39	106.28	107.35	104.34	108.16	106.25	104.79	105.89	106.86	108.4	106.54	107.76	109.51	104.18	104.44	108.09	105.34	102.83	103.49	105.73
112.81	112.68	115.06	113.14	111.3	113.9	110.93	114.42	113.19	110.69	113.45	111.58	112.09	114.72	112.87	112.49	113.8	115.16	112.76	113.51	110.96	113.3	109.6	110.61	109.9	110.16	110.86	113.26	112.84	110.52	110.35	108.44	112	111.78	112.87	110.92	112.41	111.36	110.83	110.78	110.13	111.26	113.01	109.69	113.65	109.22	112.82	111.39	112.63	112.28
106.97	109.86	108.93	113.14	111.04	110.22	112.78	110.69	112.93	111.42	110.17	114.22	110.95	113	112.34	113.9	111.65	112.61	112.24	110.57	107.9	114.13	111.19	108.89	111.07	111.31	112.71	111.31	111.02	111.53	108.98	107.09	111.78	112.2	109.94	111.33	109.9	112.18	110.08	110.16	111.01	109.82	110.96	108.1	110.77	110.66	108.88	110.23	111.66	110.24
106.09	106.63	105.29	107.87	104.82	104.61	104.05	106.39	105.02	104.16	106.73	106.59	102.6	105.53	105.23	108.94	101.36	105.56	107.73	106.22	104.98	103.9	105.03	105.59	107.89	104.9	104.23	106.91	103.64	104.69	103.22	103.18	104.86	104.91	102.79	104.61	107.46	107.4	106.04	100.8	102.54	104.37	104.76	103.95	103.3	105.76	104.19	105.82	105.46	108.03
103.85	104.07	105.8	104.23	103.57	104.53	105	103.06	105.5	103.43	107.33	106.13	104.21	105.95	105.27	103.57	108.28	104.46	105.19	105.74	104.32	104.94	103.02	105.25	106.02	103.71	105.1	105.45	104.28	103.35	104.73	104.27	105.08	105.7	104.71	104.4	104.74	105.08	105.56	105.6	104.36	104.08	106.24	104.04	105.74	103.87	104.08	102.95	106.53	107.08
108.01	108.92	110.57	113.19	109.19	107.79	107.98	108.45	109.36	109.42	111.31	112.33	109.61	108.8	106.65	113.95	106.27	107.37	108.42	109.88	108.48	111.64	110.18	112.01	105.97	107.24	113.25	110.18	107.35	109.5	109.69	111.05	109.86	110.99	110.13	111.7	111.02	112.33	112.03	110.95	109.26	111.42	109.24	107.92	109.86	108.72	108.83	107.01	112.18	109.51
104	105.26	105.21	104.3	104.09	100.93	101.36	105.94	105.18	105.81	105.07	104.62	108.18	104.75	103.78	106.59	102.76	104.78	103.5	106.95	105.1	101.85	106.8	105.52	101.83	100.57	102.73	105.23	105.63	105.78	108.59	103.38	101.45	105.77	106.54	103.15	102.86	102.06	104	103.19	103.69	101.51	102.13	107.5	104.14	109.82	107.02	108.08	100.84	106.41
106.54	104.61	107.91	108.48	105.47	105.44	103.67	106.26	104.79	108.22	109.61	105.78	105.04	105.73	104.77	106.53	105.17	107.78	103.32	106.75	102.53	108.02	105.48	103.65	108.34	103.85	105.84	106.85	108.66	109.25	105.27	108.2	107.76	104.11	104.65	104.16	109.21	106.3	107.14	107.16	104.95	103.83	103.65	106.47	105.7	103.45	109.7	101.15	104.28	106.15
111.12	114.48	111.31	109.85	112.9	113.79	113.78	111.84	111.53	112.1	112.46	112.62	108.37	110.55	114.05	112.79	112.51	109.98	106.48	111.6	110.01	111.9	108.37	110.66	113.1	112.25	113.06	111.16	111.25	112.63	111.09	113.55	109.7	111.46	109.77	110.48	108.52	114.23	112.16	108.14	112.64	113.74	110.56	111.95	111.02	110.3	110.46	110.29	112.23	112.18
110.09	112.8	109.83	113.91	111.13	109.76	114.78	111.7	110.83	111.82	115.56	110.31	110.65	109.76	111.36	108.82	112.6	113.89	107.84	116.62	113.04	114.04	111.99	112.35	115.15	110.93	113.48	107.07	111.85	111.8	113.38	114.96	112.95	109.72	112.87	112.58	109.99	113.99	108.56	109.8	112.78	114.04	110.8	110.5	113.64	113	110.38	110.39	112.13	113.21
102.48	99.187	100.82	99.814	102.34	99.528	98.188	100.84	97.74	100.06	98.436	101.64	97.561	99.407	99.418	102.91	97.294	99.282	102.05	99.974	95.899	100.78	101.13	98.79	103.87	101.83	101.42	101.6	102.96	100.28	101.16	100.87	102.1	99.944	105.3	98.809	101.74	105.45	101.32	100.5	101.9	101.99	102.57	103.22	98.97	99.854	101.8	102.79	97.409	101.16
103.49	104.74	108.43	106.22	103.46	104.18	104.37	104.71	104.81	105.66	105.07	106.4	104.52	108.2	107.42	103.16	106.52	106.86	104.52	109.52	104.45	106.91	108.92	109.11	104.13	106.46	106.51	105.7	109.91	105.42	103.49	107.57	100.31	107.19	104.36	107.13	105.19	107.96	107.62	104.28	107.52	107.25	104.75	104.75	100.33	103.4	106.2	107.04	105.36	106.01
107.7	107.28	107.19	106.03	105.19	104.55	107.06	106.72	105.84	104.26	106.39	107.14	102.12	105.67	107.5	105.87	106.63	105.91	109.72	108.61	106.68	106.55	105.12	107.63	104.41	106.17	105.62	107.84	108.22	104.78	105.09	105.67	106	103.72	106.9	104.77	106.49	105.99	103.99	105.37	106.94	105.46	110.48	108.27	103.86	106.15	100.91	104.59	108.43	102.72
112.75	111.59	112.33	109.03	112.52	109.58	112.06	112.08	112.63	116.55	111.35	112.86	114.1	110.1	113.27	109.65	111.11	111.82	113.08	113.35	111.27	107.81	113.84	111.28	110.43	114.6	111.46	109.59	109.09	113.32	115.02	111.04	109.95	111.04	111.79	115.36	112.82	111.52	110.76	112.96	109.98	107.87	112.46	114.11	109.95	114.33	113.77	112.56	110.63	110.09
105.99	101.94	102.68	105.85	105.03	102.1	104.46	107.63	105.24	104.03	106.04	107.09	103.45	103.65	104.89	106.72	105.2	107.63	102.34	103.85	102.71	103.87	104.61	103.62	108.3	106.48	102.3	105.43	103.87	103.89	108.64	101.04	103.69	104.93	103.58	108.13	105.34	105.27	100.57	105.77	103.09	106.51	104.7	102.02	103.78	104.7	105.13	105.14	104.21	104.53
100.47	101.07	101.69	101.92	102.34	101.68	103.62	103.52	101.12	100.15	102.52	101.22	100.4	99.432	101.01	100.46	101.16	99.058	96.822	99.677	103.24	102.51	99.755	100.03	103.83	102.74	102.86	100.71	101.68	101.04	100.52	102.94	100.45	100.18	103.66	102.97	99.494	102	100.43	100.72	99.256	104.79	100.94	102.2	99.798	98.245	102.57	100.39	99.012	101.35
114.6	108.51	113.55	112.17	114	110.79	113.18	110.53	110.17	110.41	110.18	113.87	114.2	111.39	114.88	113.7	112.13	110.93	111.76	110.52	113.08	110.87	112.76	112.15	113.21	115.75	110.37	110.91	111.38	108.12	115.55	113.28	111.6	111.5	113.41	113.5	110.18	110.2	110	112.9	110.49	109	111.68	110.93	111.09	112.18	113.25	113.76	113.63	113.05
113.23	111.36	113.11	111.52	114.67	109.8	110.86	109.46	110.37	110.31	111.94	112.71	112.94	112.19	109.66	111.11	111.75	111.97	109.17	110.06	111.52	108.49	109.95	110.86	112.59	111.88	114.2	111.94	110.98	112.37	113	111.32	110.58	109.43	114.43	113.78	111.57	113.58	110.63	111.1	111.53	113.29	111.61	109.5	112.25	108.36	112.99	112.67	111.63	112.64
105.98	108.62	107.8	104.21	105.45	103.21	107.52	105.53	105.84	105.7	104.69	106.36	108.08	104.13	107.48	104.36	108.09	104.87	106.08	104.04	104.82	107.21	106.66	105.77	105.42	106.92	104.94	104.81	108.49	107.7	105.69	104.93	105.68	107.44	104.16	106.59	109.16	105.8	105.24	104.78	107.01	106.88	105.71	106.61	104.35	106.39	105.22	103.51	106.33	105.46
106.81	104.36	103.01	104.41	106.2	103.03	103.56	103.83	109.41	104.12	105.94	105.15	104.24	106.47	109.2	104.22	104.62	103.35	104.7	104.62	105.28	102.84	105.56	102.89	103.64	106.05	105.73	105.33	105.08	104.8	104.7	105.52	107.02	105.95	105.75	105.36	101.08	104.01	107.56	101.86	105.7	105.8	106.57	103.02	107.27	106.02	107.59	103.65	105.79	102.69
104	104.44	106.55	107.06	103.75	105.96	105.08	106.79	105.14	104.29	103.29	106.04	102.37	104.4	108.28	105.74	108.52	104.97	105.03	105.6	106.39	105.01	106.77	108.33	107.81	106.86	103.8	105.65	103.52	108.46	104.9	102.17	106.96	104.54	103.4	108.7	104.75	103.62	105.1	104.47	106.13	105.4	104.21	107.1	107.24	109.79	108.5	103.48	105.98	105
100.67	98.242	100.46	100.93	98.97	101.49	101.01	100.78	99.633	103.78	101.37	99.329	102.39	102.37	99.654	98.722	100.81	101.07	100.51	97.504	103.88	102.61	99.819	101.64	100.64	101.7	103.14	100.34	100.02	102.1	98.19	100.77	97.859	100.49	103.12	97.249	102.11	97.921	101.89	100.95	100.18	100.03	102.38	101.31	100.01	102.36	101.25	100.25	98.129	98.246
103.77	106.36	104.19	102.23	104.03	105.93	105.93	103.94	104.11	104.39	99.953	106.53	102.72	105.12	104.26	101.61	106.05	108.62	104.53	106.71	103.2	102.61	106.4	103.39	101.63	107.31	104.4	101.08	105.52	105.12	103.57	103.26	106.05	105.32	102.92	103.42	106.08	100.86	102.74	105.33	102.44	100.83	105.01	106.26	103.72	104.13	102.17	104.9	104.33	105.49
100.98	101.03	100.72	97.741	101.09	102.78	99.014	98.413	99.565	99.822	100.39	100.95	102.17	98.939	97.828	98.495	99.236	104.26	100.24	98.026	98.896	98.97	99.82	98.495	99.68	100.91	95.228	98.304	99.763	99.64	98.92	103.04	101.99	102.35	98.478	98.223	100.29	100.14	101.39	101.72	100.2	100.87	99.914	99.676	99.746	96.877	97.465	98.744	99.039	98.947
111.13	112.98	112.55	110.15	110.69	110.37	110.2	109.45	110.16	108.35	110.56	110.68	109.18	110.19	112.01	110.04	109.14	112.57	108.84	109.39	109.14	112.5	112.47	112.79	109.28	109.76	112.35	110.99	109.84	111.68	110.95	112.12	111.18	111.71	112.38	113.67	111.68	109.77	112.14	109.82	109.56	109.29	112.44	108.5	109.97	111.2	108.76	111.96	109.61	114.06
119.98	117.45	115.27	111.6	117.04	119.42	117.14	117.53	118.25	114.96	117.94	116.56	115.2	115.87	115.85	116.1	117.16	117.23	117.19	120.01	114.6	116.08	118.68	116.64	116.87	117.88	117.46	120.96	116.99	116.32	112.3	119.04	117.19	120.93	118.05	118.94	119.25	117.04	114.84	117.55	118.21	119.51	117.59	117.34	121.22	117.58	117.94	115.62	119.43	118.24
103.24	108.24	104.91	104.75	105	104.3	106.33	107.17	106.72	105.8	104.73	106.4	104.84	108.31	108.06	102.76	103.73	108.08	105.6	106.34	107.73	107.02	104.84	105.31	109.33	108.52	107.4	104.84	103.9	106.03	106.89	105.6	103.77	104.29	107.61	103.13	104.6	106.23	107.93	107.06	105.05	105.38	105.78	106.68	108.41	104.8	106.18	107.6	105.02	105.89
105.57	102.3	106.54	106.36	103.49	105.28	108.43	107.52	106.28	105.51	106.87	106.51	104.87	108.34	106.03	102.48	106.15	105.8	106.35	108.43	104.7	110.31	106.2	103.25	106.92	105.16	109.37	105.03	107.59	105.22	102.23	104.18	105.35	106.83	103.8	106.63	105.93	107.76	107.19	105.55	106.64	106.01	106.88	107.74	109.74	109.05	104.8	106.79	103.51	109.17
102.06	98.988	102.04	102.46	101.84	100.3	103.01	98.301	101.85	102.48	101.93	100.91	101.49	100.55	98.996	101.66	102.06	100.1	99.67	100.03	100.33	100.27	99.262	101.36	103.18	100.05	101.98	101.75	98.075	98.112	98.649	98.392	100.6	98.484	98.995	103.03	101.92	96.956	100.81	103.34	99.63	100.08	98.882	97.589	99.702	102.85	99.01	101.14	99.916	98.297
104.29	107.64	107.41	105.21	107.43	101.76	105.66	107.08	107.04	105.19	106.41	104.79	106.97	106.77	104.71	105.68	109.28	105.18	107.25	106.98	106.81	107.02	105.84	106.05	103.64	104.9	102.76	105.99	104.89	106.22	107.75	105.98	106.54	107.8	108.97	109.48	103.84	104.53	105.53	104.94	106.59	107.65	105.22	104.34	106.62	106.04	106.69	109.1	104.98	104.87
110.81	111.41	114.39	114.51	110.9	110.71	111.85	112.28	110.75	109.11	114.21	111.3	111.75	109.15	110.5	109.85	112.37	108.19	111.78	110.6	113.66	109.07	110.03	113.52	109.9	107.44	111.47	110.42	110.72	108.83	111.36	108.65	114.51	111.88	110.63	111.13	110.55	113.69	112.15	111.8	110.01	117.62	108.12	108.59	112.34	111.99	111.54	112.33	110.52	111.64
114.63	114.15	113.19	110.26	108.13	111.97	113.31	113.37	115.91	114.51	114.72	112.02	111.06	112.05	111.72	116.12	114.06	114.65	113.93	111.02	110.97	116	110.42	111.67	114.74	111.99	108.43	114.54	113.34	112.51	112.97	111.23	113.45	112.23	109.91	113.94	111.76	113.52	112.45	111.88	114.83	115.02	112.82	113.18	114.04	110.36	108.79	114.68	114.11	112.25
99.173	100.14	99.719	100	96.807	100.45	103.03	98.983	99.318	102.72	100.62	102.79	100.59	101.39	98.623	99.44	103.4	98.289	96.779	99.92	97.455	100.54	99.844	103.33	99.988	99.864	100.69	99.577	101.13	100.92	100.11	98.716	97.976	98.953	101.67	100.97	102.54	101.88	101.82	99.045	102.01	102.2	98.83	103.24	103.26	101.12	101.69	100.77	98.381	102.68
109.26	108.19	107.33	107.28	111.74	110.39	110.65	113.56	110.52	107.67	109.51	109.62	110.46	115.16	110.39	111.55	110.52	110.37	111.39	108.01	110.29	111.59	111.4	112.05	113.43	113.47	111.23	110.39	110.97	109.11	109.12	107.33	111.78	112.92	111.03	110.36	108.75	115.06	111.54	113	108.86	111.3	109.9	112.91	107.07	111.72	110.41	110.94	109.71	110.08
109.56	111.42	109.83	110.94	112.94	110.8	111.98	111.99	111.96	112.51	111.5	110.93	111.78	111.25	112.55	111.65	111.23	113.82	108.57	110.99	110.45	109.98	109.61	112.38	112.33	111.03	113.81	113.38	114.17	110.97	112.99	113.2	113.7	110.59	110.32	112.54	113.64	109.12	114.57	115.03	112.98	112.21	111.14	110.33	112.64	115.18	111.32	113	111.49	113.53
112.34	111.61	110.11	113.63	114.01	111.41	115.14	114.5	109.68	113.96	113.26	110.11	114.59	113.41	112.82	113.37	113.46	110.38	113.25	112.69	112.3	112.46	111.49	110.94	110.82	112.64	112.79	111.28	110.74	113.54	114.15	109.15	109.14	112.48	112.23	109.99	113.07	113.1	112.25	113.88	112.05	114.23	112.89	112.78	109.27	112.09	114.67	112.53	110.1	112.3
99.191	100.58	98.602	100.38	100.13	100.25	99.914	97.01	100.98	101.74	100.43	100.04	98.489	96.754	100.31	101.48	99.995	101.43	103.48	101.86	102.64	99.893	100.7	102.25	102.49	100.21	100.58	101.97	99.168	100.49	99.132	102.54	102.75	98.676	102.49	101.24	102.49	99.926	102.75	100.86	99.467	102.91	103.53	99.019	98.782	102.48	103.25	100.52	101.25	98.626
106.28	105.06	110.69	106.01	107.41	103.29	105.95	107.67	103.91	104.7	106.8	103.41	103.67	103.58	104.42	105.35	104.06	106.2	107.38	106.81	103.78	106.03	107.59	107.77	103.79	106.13	106.03	107.57	108.48	105.58	106.5	105.37	105.66	106.28	107	103.31	104.83	103.94	103.89	105.9	105.73	106.47	104.9	106.58	106.21	105.16	106.9	107.68	105.5	106.15
114.12	111.31	113.45	110.85	114.72	113.41	110.31	110.34	112.14	112.93	112.6	110.62	111.55	112.94	113.22	112.43	112.39	110.33	108.43	114.04	111.8	112.79	112.54	112.13	112.03	109.04	112.42	112.89	112.38	112.68	111.19	110.9	110.63	112.43	111.27	114.9	110.77	113.18	109.98	111.23	113.83	110.78	111.39	111.04	112.93	112.23	116.04	111.36	111.42	111.04
102.53	101.1	99.155	98.104	100.32	102.58	98.107	99.098	100.79	97.906	98.983	102.76	101.94	99.997	100.88	101.62	100.19	98.953	99.056	96.924	98.37	102.24	100.17	100.08	97.256	99.145	96.374	101.14	97.326	100.21	98.094	98.02	98.975	100.1	99.054	96.974	100.88	96.867	102.97	100.27	100.68	100.74	101.1	100.16	102.07	102.38	102.18	98.455	98.581	98.738
110.38	108.95	110.59	112.6	108.98	113.55	109.89	112.07	107.89	110.11	107.95	110.6	109.85	111.16	112.01	109.42	114.03	114.5	112.29	110.72	115.93	113.47	112.87	112.43	113.35	112.7	112.24	108.79	112.85	109.74	110.48	113.29	111.43	112.91	111.79	112.42	110.13	113.97	110.94	116.53	114.59	110.31	110.74	111.24	109.9	111.62	112.83	113.76	112.35	111.93
101.22	105.22	108.75	106.64	106.06	106.74	106.5	103.74	106.93	105.43	104.46	106.75	107.72	102.94	104.14	106.68	104.15	104.89	107.29	104.7	108.55	107.55	109.52	105.89	107.39	104.43	104.04	105.53	105.36	104.77	106.94	105.15	105.76	102.95	106.39	105.48	103.81	106.39	103.88	106.72	109.24	108.51	106.34	105.96	103.44	102.76	107.9	104.42	103.98	107.84
111.3	112.04	112.81	111.72	111.81	108.55	111.62	114.58	111.75	112.9	112.99	112.37	112.66	112.3	112.17	111.45	112.19	112.56	111.74	111.26	114.23	112.74	111.79	116.23	110.79	112.5	112.05	111.54	115.51	114.05	109.95	111.08	113.34	108.34	114.31	111.46	112.28	112.41	110.03	109.59	112.35	114.1	113.12	111.94	114.68	109.37	111.2	110.63	112.56	108.1
107.17	104.4	104.33	109.35	106.72	105.51	106.38	105.48	108.1	108.39	104.93	103.51	107.36	106.22	110.26	105.84	106.46	106.48	107.51	105.77	108.31	107.09	104.78	106.46	106.32	106.2	106.4	101.53	107.12	107.94	103.19	110.2	104.3	106.68	106.61	106.1	107.92	107.85	106.3	106.04	107.58	106.19	104.54	105.54	104.96	105.01	108.35	109.04	106.43	106.02
109.25	107.26	111.37	111.29	108.15	108.38	111.52	110.76	106.34	109.68	111.47	111.42	110.77	109.57	109.05	107.89	108.38	110.12	107.69	107.25	110.38	110.76	107.82	108.73	107.59	108.84	110.57	108.05	106.15	110.58	109.72	110.46	108.61	109.33	110.5	112.22	111.75	108.24	109.26	110.46	105.72	111.05	109.67	111.69	107.8	107.96	111.78	108.41	107.79	111.14
110.49	110.85	111.37	110.19	110.99	114.21	111.04	115.24	108.33	113.6	113.08	111.13	110.35	110.3	111.75	113.29	108.9	112.33	113.13	110.74	109.78	110.7	111.83	111.93	111.01	114.9	110.96	113.57	108.11	109.38	112.33	111.24	113.41	108.32	113.56	110.21	108.27	113.06	109.25	110.26	113.82	110.09	113.33	113.14	111.24	110.14	112.5	109.27	112.3	113.1
99.251	101.3	98.326	99.769	103.79	103.24	98.824	100.91	103.36	97.512	100.85	102.66	101.95	101.1	98.7	101.23	100.96	99.673	103.27	100.67	100.26	97.24	102.28	100.65	100.63	100.57	100.41	100.21	101.97	101.16	98.125	100.72	95.23	100.34	98.818	96.949	97.403	101.33	100.04	101.13	98.821	102.26	98.358	101.31	97.243	103.99	101	99.434	99.782	102.42
101.64	107.93	106.84	104.05	107.01	104.65	105.08	104.46	103.65	103.94	105.18	108.24	108.51	106.33	103.9	105.19	104.94	104.75	102.76	103.8	106.88	104.32	102.39	104.66	104.24	105.88	103.26	106.92	105.29	104.28	102.88	105.58	107.18	106.37	105.34	107	102.71	105.35	102.83	105.89	107.05	104.57	106.14	104.69	106.74	103.32	108.61	103.66	103.91	100.47
103.69	105.95	105.85	99.742	105.31	104.38	103.18	106.47	103.99	108.33	106.1	105.71	106.1	104.4	104.39	107.96	107.68	105.44	104.38	106.95	105.35	102.79	104.58	107.72	109.33	104.23	104.68	101.63	105.95	104.62	107.07	102.61	102.54	107.75	105.01	104.57	104.05	106.79	107.74	105.95	103.64	108.01	102.89	106.48	106.75	104.64	107.76	105.81	104.12	101.79
105.8	104.28	106.67	104.64	106.78	104.67	107.8	106.63	106.14	108.13	106.6	108.61	106.93	105.31	106.58	110.65	107.71	106.21	103.41	103.21	106.6	106.39	104	107.01	104.36	108.89	107.74	107	107.02	106.8	110.4	106.86	105.4	107.58	107.42	108.36	104.58	105	105.75	106.77	106.06	108.28	105.32	106.48	104.19	106.63	106.31	106.27	105.66	104.97
113.26	112.47	113.04	112.05	109.92	108.25	111.12	111.19	112.14	112.03	111.76	109.34	113.08	109.44	110.7	111.94	111.65	110.88	114.16	112.3	110.33	113.4	109.33	108.99	111.26	109.8	110.83	109.25	111.69	111.18	110.91	110.65	108.45	113.06	112.74	108.86	111.71	110.77	111.59	110.76	108.99	110.33	111.3	113.52	108.86	109.72	111.31	114.57	112.85	111.29
105.28	104.11	105.91	103.43	105.51	105.64	105.05	106.69	105.73	105.04	108.42	103.4	104.02	103.69	107.51	106.91	105.04	102.75	105.98	105.4	105.22	106.08	104.46	106.03	105.16	102.82	107.67	104.81	107.03	106.66	107.26	105.15	107.31	107.94	105.44	100.41	107.17	105.45	109.41	103.36	106.07	102.68	103.89	104.35	107.07	103.04	105.22	103.49	106.87	103.22
103.33	106.71	107.36	105.65	107.78	106.34	104.58	106.44	106.12	106.96	105.36	104.53	105.49	105.49	107.61	104.12	105.81	105.75	107.89	104.83	107.51	108.26	104.87	105.07	106.39	103.95	104.22	107.02	107.54	109.65	106.38	104.52	107.68	106.17	105.41	104.98	105.67	108.54	108.09	105.85	102.08	106.61	107.21	105.6	104.75	107.83	102.25	106.82	106.36	105.68
107.11	105.91	106.92	107.32	103.47	104.19	106.36	106.75	103.76	103.45	106.11	101.17	105.59	103.06	106.97	104.82	107.98	103.41	104.48	105.32	105.42	104.07	111.04	105.78	102.25	106.67	107.06	106.44	101.74	104.79	104.85	107.86	105.35	103.23	104.21	104.18	105.43	105.62	102.21	105.27	105.57	103.32	105.34	105.88	104.87	106.38	107.68	108.33	107.28	103.06
104.53	106.78	108.31	105.3	106.19	105.06	103.05	103.47	103.97	108.07	101.72	101.45	108.43	107.54	105.24	107.63	106.58	104.13	106.28	104.94	100.63	107.2	105.56	107.74	100.44	105.68	107.42	104.01	106.06	105.37	103.71	102.75	106.8	109.38	107.48	107.52	104.73	105.15	106.9	101.75	105.62	106.2	106.52	105.68	106.16	104.79	106.38	105.73	106.11	104.2
106.26	106.91	107.04	106.73	104.65	109.99	107.26	104.23	107.37	104.16	105.85	105.25	106.03	104.09	109.01	110.62	104.08	107.1	105.07	106.61	107.33	107.97	104.43	106.3	107.12	104.93	106.82	106.71	107.17	107.98	106.03	109.1	106.14	106.21	108.87	106.81	108.35	103.67	110.6	106.58	107.45	105.47	108.17	108.17	108.21	105.59	108.99	105.78	108.36	109.53
109.5	105.68	108.07	106.39	106.29	103.92	108.89	108.62	106.52	107.07	107.04	105.85	107.17	108.32	107.69	106.64	103.18	106.59	107.57	105.69	105.61	106.24	107.2	104.44	106.21	104.62	109.45	106.93	106.06	105.43	107.56	105.68	104.05	105.18	104.65	106.03	101.33	106.84	103.89	106.45	106.37	108.82	106.53	107.25	101.9	107.03	106.25	104.37	106.4	105.07
115.68	116.32	115.69	116.33	115.11	115.67	115.51	118.37	115.13	113.79	114.92	116.45	116.7	113.73	116.94	115.94	116.75	114.89	117.24	116.96	117.46	118.48	115.44	115.34	117.33	116.35	115.13	117.33	120.72	113.39	117.99	115.2	115.21	116.01	116.37	116.16	118.28	118.05	117.07	117.85	117.93	113.49	115.82	118.99	117.3	118.12	116.62	115.6	115.88	113.37
105.36	102.79	107.82	106.16	104.37	107.92	107.21	106.83	106.03	104.74	109.68	106.42	106.78	103.75	106.5	106.58	104.99	109.9	104.57	108.03	106.5	105.55	108.32	109.74	103.35	106.56	104.74	109.28	106.07	104.99	107.53	107.78	106.78	105.09	107.63	107.49	106.55	105.98	105.34	106	104.84	104.69	104.21	106.83	109.71	105.02	105.28	104.71	106.04	106.29
112.82	111.68	110.48	107.67	114.17	107.75	110.56	110.65	108.55	109.44	112.67	110.3	110.27	112.84	111.5	112.07	114.86	112.72	108.07	111.4	110.16	111.24	111.17	112.84	111.44	113.71	113.44	111.6	111.53	112.2	110.65	109.68	113.35	108.44	110.64	112.95	110.54	107.72	114.5	110.19	110.66	114.78	112.76	112.16	111.25	112.63	113.98	110.01	108.32	110.76
97.185	100.64	101.4	101.26	97.79	101.8	100.84	102.23	101.25	103.1	103.09	102.87	101.74	101.58	99.401	99.402	99.667	100.97	100.94	100.34	101.46	99.907	99.812	101.81	98.664	100.54	99.302	99.429	99.631	102.71	99.221	103.58	96.154	100.41	100.39	103.26	100.44	100.46	101.29	99.913	100.78	101.99	95.745	101.49	99.851	100.82	98.53	101.47	99.487	99.602
102.91	105.61	108.13	103.1	105.45	108.17	108.58	107.25	103.43	104.85	106.68	106.86	104.2	107.01	106.17	105.44	106.72	104.78	105.55	106.02	107.26	106.88	105.46	102.02	105.73	106.43	106.01	104.87	105.1	105.83	104.85	110.74	105.6	106.8	102.77	105.44	104.52	103.04	106.59	106.98	106.96	102.77	103.93	104.9	106.23	104.43	102.75	105.78	106.96	106.87
107.05	105.18	107.93	106.93	105.38	106.1	107.01	104.7	106.34	108.48	107.63	106.27	106.72	106.22	104.14	106.92	106.12	109.69	104.6	106.36	104.28	103.11	107.3	109.84	110.07	104.12	104.81	106.82	105.81	105.71	108.59	106.5	103.26	109.92	106.65	108.86	105.13	105.24	108.55	105.88	107.54	108.9	105.78	108.9	106.47	108.9	107.69	107.16	107.22	106.95
112.72	113.5	109.5	110.64	112.26	111.36	112.17	109.31	108.79	109.35	111.95	108.95	111.19	109.99	111.59	110.32	111.64	109.47	110.24	110.57	109.29	109.72	109.66	111.33	111.38	113.23	111.42	110.3	113.28	111.67	111.71	109.64	109.68	110.99	110.81	108.89	113.16	109.54	114.88	110.74	111.04	109.8	110.15	110.88	108.27	110.33	110.15	109.55	109.15	111.13
103.72	106.9	104.48	104.19	108.98	109.15	107.09	105.44	106.12	105.16	106.16	108.39	104.47	106.58	104.13	104.62	106.28	105.73	103.04	106.74	106.69	106.54	107.21	106.34	103.92	106.31	106.14	100.12	106.56	105.25	106.19	105.27	101.79	103.48	107.8	104.1	102.7	106.75	105.54	108.82	108.59	105.72	104.59	101.98	106.16	102.42	105.45	104.46	109.25	107.48
106.7	106.69	106.56	103.51	106.63	102.54	106.87	104.57	103.37	103.13	107.93	106.33	105.2	107.29	105.49	105.22	103.56	106.28	104.42	107.21	104.3	104.34	108.17	102.09	104.38	106.06	102.75	105.35	100.08	104.8	107.5	105.12	105.9	105.82	104.64	103.11	105.89	107.7	104.39	105.9	106.15	106.84	103.88	103.43	103.7	106.89	110.51	105.65	107.46	107.26
110.17	109.84	108.78	107.49	110.53	112.73	111.79	109.01	110.52	108.18	110.75	112.14	109.71	111.47	109.98	112.77	109.58	112.62	111.52	109.72	110.62	110.01	108.51	108.13	109.59	109.94	108.96	106.24	110.75	114.05	107.41	110	108.89	109.55	109.92	107.29	109.47	108.64	106.87	110.89	113.24	111.58	109.3	110.59	110.75	112.84	110.44	111.53	108.36	108.61
105.62	106.99	105.66	105.67	105.52	104.64	104.21	104.32	106.08	105.86	105.76	106.37	105.31	104.72	107.54	107.56	102.83	109.9	106.72	104.7	104.91	104.87	106.9	106.23	103.78	107.1	103.61	106.62	108.98	102.33	103.8	109	106.32	107.07	105.93	106.6	106.32	105.76	107.3	105.03	105.5	104.47	110.32	107.44	105.99	106.42	106.44	105.44	106.44	104.54
111.41	110.51	114.24	109.93	112.69	110.84	108.22	110.1	111.08	109.63	112.43	110.52	112.96	110.13	112	108.52	111.44	110.25	109.67	111.77	107.41	109.39	110.21	113.66	109.04	110.39	113.13	114.8	110.99	107.93	112.82	110.59	108.32	110.02	110.43	110.01	111.35	110.69	107.04	110.52	108.59	109.38	111.2	111.61	115.09	111.61	111.39	112.08	113.92	111.27
107.78	109.86	108.92	109.17	111.84	112.05	111.26	111.77	109.21	109.96	109.17	108.52	112.46	108.03	111.28	108.83	109.67	109.6	108.38	110.42	110.1	110.86	111.36	110.35	108.91	112.81	109.35	108.4	111.7	111.65	109.23	109.33	111.2	107.95	114.17	108.02	109.34	108.7	111.12	110.52	109.09	109.43	108.38	111.58	106.13	112.27	106.78	109.68	111.41	109.05
104.21	105.86	108.68	108.2	104.04	106.06	106.05	108.39	108.71	108.27	108.22	109.75	104.07	106.51	105.68	106.11	103.9	106.41	106.7	104.86	109.96	108.07	103.77	105.83	107.44	105.76	108.37	107.42	105.39	109.44	107.67	110.38	108.37	107.24	107.29	107.36	107.65	108.27	109.09	109.46	106.46	104.68	109.05	108.12	108.51	106.73	106.79	107.83	106.32	104.19
107.76	114.83	114.79	112.44	112.86	108.28	114.59	110.98	111.25	112.73	108.94	114.2	115.75	110.93	110.19	112.08	111.12	111.46	115.27	116.29	111.8	111.72	113.38	110.18	110.67	109.67	115.56	110.56	112.99	114.05	110.46	110.76	113.36	112.02	111.21	112.65	109.05	112.58	111.99	112.52	109.19	112.39	109.99	114.82	113.68	112.13	111.19	111.3	111.81	111.56
105.66	103.86	107.26	106.74	106.96	107.06	105.47	102.51	105.23	107.12	104.2	103.38	107.13	104.46	104.71	107.51	106.94	104.9	105.72	105.5	106.14	105.46	104.8	105.68	108.01	107.65	105.2	105.85	106.37	106.11	106.83	105.13	107.8	107.12	103.74	105.8	108.84	108.11	105.56	106.23	109.03	107.79	108.78	108.79	106.05	103.21	103.86	106.09	102.58	105.26
105.89	106.89	104.74	104.06	103.89	104.46	105.07	102.57	102.55	108.24	105.29	103.71	98.807	109.35	104.82	103.46	103.12	105.55	106.35	106.36	104.53	106	108.81	106.45	105.35	107.6	109.1	110.42	104.74	103.76	105.77	103.52	103.64	104.51	105.26	105.27	102.17	103.02	103.91	108.23	107.85	102.65	106.32	105.17	104.67	102.28	107.43	105.73	105.07	104.16
103.89	102.14	104.25	102.26	101.74	105.29	108.01	105.01	106.47	104.28	107.99	105.2	104.45	106.98	100.83	103.24	100.78	103.1	104.6	104.01	104.45	103.82	102.46	105.6	102.19	105.06	101.54	103.75	104	100.8	105.94	105.24	104.47	104.08	101	104.54	104.21	104.06	103.53	105.12	105.16	103.12	107.59	103.27	106.22	103.97	103.62	105.24	107.11	105.1
106.25	106.58	104.63	107.85	102.14	103.93	106.01	107.44	107.34	106.09	107.93	106.11	106.35	106.14	105.8	106.41	105.72	104.65	104.13	104.34	105.82	105.08	104.62	108.08	101.94	106.53	109.42	104.53	106.67	107.12	107.99	105.3	105.89	107.63	102.8	105.36	104.44	106.17	104.44	106.27	109.01	104.31	108.56	106.62	107.43	108.13	105.74	104.23	105.68	105.49
100.1	97.368	101.61	97.13	97.243	101	100.8	99.262	100.03	98.025	96.815	100.63	100.68	97.702	102.31	101.47	101.39	99.86	99.284	98.4	99.925	100.26	98.386	103.34	99.009	97.905	101.96	97.954	98.659	99.042	99.778	99.734	97.553	100.33	100.42	97.625	101.31	101.62	101.45	98.246	98.743	100.88	100.82	101.78	97.003	100.95	102.28	100.37	101.48	94.833
117.11	114.39	118.76	115.3	114.43	116.05	119.35	120.72	117.91	115.98	118.11	118.46	117.74	117.08	115.35	118.49	118.93	119.8	114.64	122.34	117.86	118.98	116.97	117.79	117.32	116.24	115.68	117.42	118.79	117.45	118.88	118.3	119.28	118.96	117.18	119.53	114.9	117.55	116.84	117.07	119.16	117.08	118.7	119.45	121.88	117.75	116.12	117.18	116.25	118.77
106.52	102.66	107.18	106.44	104.82	106.08	105.73	106.4	105.31	107.62	107.89	107.27	106.33	105.97	108.02	105.08	109.19	106.95	109.79	107.33	108.89	109.63	105.25	108.6	108.45	105.76	107.17	107.7	105.6	107.13	107.83	107.46	106.79	106.1	105.74	107.21	106.08	103.93	107.11	107.07	108.54	105.29	106.82	109.07	107.02	105.11	106.23	105.51	105.58	107.25
109.17	109.28	106.03	110.39	109.74	109.01	109.53	111.38	109.48	109.74	110.15	108.95	107.95	110.49	107.25	108.87	112.17	111.03	111.61	110.95	110.08	110.29	109	108.59	107.55	107.88	111.16	112.9	109.06	106.79	110.7	110.84	110.59	107.85	110.57	110.07	110.09	111.18	111.87	111.26	110.57	110.38	110.38	111.29	110	106.85	106.89	110.16	111.83	110.05
112.54	110.61	112.49	111.94	109.31	111.03	109.77	110.62	108.59	112.8	110.86	108.98	112.27	112.51	113.27	110.34	111.22	115.16	112.96	115.01	112.44	113.1	111.88	111.06	111.11	112.58	108.92	112.28	111.98	112.06	114.71	112.62	110.98	111.83	108.46	112.35	113.18	110.93	109.54	112.14	110.26	109.84	110.25	111.76	112.35	112.56	111.09	115.19	108.51	114.61
102.14	102.1	99.131	99.653	98.641	99.745	99.224	102.37	97.952	100.1	100.09	98.21	99.259	99.415	99.918	103.59	98.536	101.57	100.84	105	101.67	96.817	97.491	98.937	103.03	100.75	97.057	99.185	99.529	98.012	103.39	99.549	100.8	101.11	97.343	102.23	101.43	100.27	100.01	99.968	98.634	99.461	100.16	100.88	101.98	98.475	101.19	105.06	101.33	100.47
110.77	113.93	112.59	110.23	112.07	113.03	112.14	114.01	109.69	112.11	113.77	114.31	109.42	112.64	113.63	110.18	113.75	112.62	112.5	112.79	112.16	115.62	116.89	110.87	112.28	110.4	113.55	109.24	113.9	113.6	109.73	112.58	112.39	110.34	111.15	113.14	108.43	112.1	113.07	112.21	112.19	114.83	111.42	114.36	112.65	112.2	112.7	111.65	116.01	111.75
104.65	106.26	104.77	106.34	106.35	104.67	101.93	107.59	106.6	106.47	106.74	106.41	106.25	105.74	107.02	105.2	108.13	104.06	104.79	108.89	102.84	106.64	105.69	103.99	106.65	107.26	107.37	107.3	104.75	108.94	105.33	102.75	104.59	108.28	105.09	106.87	106.3	105.28	105.65	106.87	106.64	103.73	107.04	104.76	103.38	104.74	101.97	109.11	104.3	106.54
111.83	108.62	111.86	112.96	111.1	111.74	113.22	113.03	113.57	111.45	110.63	113.94	114.45	109.75	110.48	111.63	112.55	111.09	113.52	113.91	112.68	111.51	112.69	115.35	113.63	113.17	115.03	110.88	112.06	112.41	111.46	113.47	112.58	114.93	113.3	113.19	113.18	111.13	112.66	112.89	109.16	111.49	116.42	113.39	114.49	114.5	113.33	112.14	114.42	112.65
109.45	108.08	104.42	104.05	107.43	105.17	105.62	107.11	107.3	105.4	108.03	104.14	107.76	106.05	109.18	107.74	107.28	102.95	105.02	106.04	105.57	108.38	105.19	110.64	105.8	106.98	107.28	108.25	106.76	102.99	107.22	108.57	107.1	107.25	107.1	107.69	106.63	103	107.49	105.66	107.53	105.42	107.75	103.91	105.83	104.87	101.9	106.96	107.59	107.32
105.02	106.5	105.47	106.78	105.27	105.97	104.77	101.43	105.25	107.21	106.76	102.24	103.65	104.3	107.89	103.31	107.09	108.07	106.71	103.79	104.56	105.87	105.26	106.23	107.56	103.88	102.61	101.6	102.82	105.44	104.22	104.57	108.33	104	104.77	108.08	103.75	107.83	104.38	106.94	105.44	105.68	102.49	107.02	105.45	105.74	106.75	106.36	102.6	102.86
108.23	103.31	105.24	107.48	105.5	106.16	105.71	104.67	105.75	107.06	107.27	105.56	107.29	106	109.36	106.46	104.26	105.39	110.64	108.09	105.86	107.11	107.68	108.99	107.41	106.84	106.95	107.73	107.38	107.28	106.98	107.42	105.09	107.83	108.37	106.6	104.21	103.28	106.9	104.48	106.91	104.1	105.19	107.53	106.97	110.31	108.22	106.69	108.12	106.96
101.1	104.07	105.07	104.07	106.81	108.75	105.53	103.48	106.83	107.94	108.28	103.94	104.29	106.38	105.72	106.09	104.55	106.2	109.4	107.66	106.68	106.9	103.14	106.56	105.02	104.55	104.94	105.26	106.21	105.89	107.05	105.04	108.26	102.73	104.46	104.36	103.24	107.1	107.11	104.55	108.23	107.55	105.78	107.71	107.29	103.25	109.63	101.91	104.39	106.98
99.718	98.826	100.53	99.801	99.053	98.855	99.959	99.657	98.284	102.13	100.07	101.35	100.82	98.54	99.3	101.68	100.04	96.371	99.076	99.326	99.356	99.771	101.04	97.741	97.435	99.1	98.858	99.458	101.36	98.466	99.183	101.79	99.756	101.48	97.379	99.983	97.996	102.51	101.78	100.52	100.68	98.297	99.121	100.6	97.181	98.306	100.69	100.33	99.517	100.13
113.03	113.55	112.64	112.02	112.23	110.58	112.02	109.28	111.66	110.34	109.77	112.15	112.84	110.79	112.26	109.96	113.82	112.53	112.71	110.65	109.7	111.63	111.89	110.19	111.73	113.13	111.12	114.25	111.16	113.41	110.74	112.39	111.39	114.75	112.61	112.68	113.15	112.63	110.84	113.36	110.72	111.53	110.92	110.48	109.54	110.58	111.95	112.96	113.4	111.96
103.46	108.35	104.48	105.73	101.72	102.1	107.9	105.85	106.11	102.36	105.67	103.7	104.57	106.3	105.64	101.52	104.29	107.88	103.41	105	100.66	103.09	102.93	102.64	103.63	103.78	106.74	103.76	105.79	103.93	105.91	108.77	104.6	105.73	105.89	103.28	104.95	104.46	102	104.23	104.5	105.8	104.19	103.92	107.02	104.67	102.68	106.07	104.3	105.94
105.24	107.41	107.95	106.2	108.42	106.84	107.23	108.08	103.68	105.29	106.3	106.23	104.77	104.19	105.3	106.61	107.33	105.24	106.37	102.73	108.95	104.84	104.1	106.94	102.86	106.41	106.96	104.45	106.34	104.57	104.78	108.87	105.01	107.47	105.84	108.55	107.43	110.43	107.53	103.67	104.49	107	105.19	103.27	105.16	107.31	104.7	108.94	106.75	103.74
106.15	107.79	104.56	105.47	107.44	109.26	104.45	104.82	104.2	106.06	104.28	103.81	103.66	105.17	103.77	106.93	108.8	103.39	103.38	105.59	106.68	107.95	104.21	106.94	103.02	106.05	106.93	106.89	107.44	103.46	105.41	106.12	104.86	105.99	105.22	108.67	104.31	108.24	105.49	107.35	107.7	104.24	107.94	103.08	107.72	106	104.31	106.15	105.4	107.31
112.27	107.25	111.59	110.94	108.99	110.13	113.13	108.39	111.45	110.41	110.62	112.99	111.59	112.56	112.81	110.31	109.16	110.33	111.25	110.36	108.85	110.64	110.44	112.83	112.33	111.75	109.04	109.37	113.79	111	109.56	110.45	113.86	108.43	113.22	111.98	108.97	111.76	111.03	111.98	109.39	109.76	110.73	111.93	112.13	110.02	113.32	110.32	111.85	111.72
109.64	107.41	107.43	106.31	106.86	108.87	108.36	106.88	105.6	106.04	106.8	106.94	104.72	105.85	106.96	104.4	108.25	105.1	105.52	105.43	102.83	107.34	103.55	106.97	102.13	105.22	104.36	105.23	105.62	103.15	105.81	105.55	107.71	106.88	103.17	106.44	104.44	103.49	105.71	105.06	104.74	104.2	106.89	104.04	107.93	104.69	106	102.1	104.54	105.27
107.05	103.7	106.65	105.49	104.21	101.81	104.22	104.66	104.89	102.72	102.74	101.4	106.37	102.08	105.08	101.66	104.54	105.44	105.02	104.16	105.04	100.21	104.46	104.97	103.67	103.63	104.77	102.62	105.13	102.63	105.35	102.44	105.59	101.5	102.68	104.19	106.14	107.46	101.38	102.85	104.49	105.63	103.85	105.45	105.19	102.51	103.31	104.84	102.83	102.24
99.549	101.42	98.59	99.215	103.09	101.73	101.79	98.07	99.299	99.002	100.33	101.63	100.63	96.775	99.507	99.2	98.199	99.689	100.89	99.88	101.45	99.335	103.53	99.395	101.22	100.77	101.89	103	103.61	102.53	102.58	100.53	97.444	100.66	102.53	99.324	104.04	100.36	101.2	102.87	97.977	102.98	99.81	99.622	101.78	101.57	102.92	99.123	99.544	102.92
110.56	111.24	113.56	113.44	110.52	110.56	108.99	109.69	110.34	110.16	111.75	109.74	109.15	115.23	114.31	115.34	112.75	111.9	113.53	111.43	113.04	110.33	112.53	109.16	115.14	112.86	111.41	114.18	111.92	110.34	114.59	111.78	110.88	111.97	112.5	112.54	110.26	111.98	109.6	112.19	113.86	109.6	110.94	109.19	111.41	114.11	107.85	111.31	116.74	113.15
106.91	106.61	105.66	107.55	106.55	106.47	105.63	109.21	107.36	105.59	107.67	105.34	104.63	104.79	108.73	105.13	105.66	106.32	106.76	108.15	106.91	104.94	107.04	107.2	108.43	108.08	104.8	105.12	109.32	106.32	109.83	107.98	104.88	102.86	104.52	107.33	106.69	104.59	106.96	106.4	108.48	105.9	104.98	106.37	106.78	104.56	107	107.52	108.05	108.43
106.39	107.63	110.2	104.42	104.67	102.43	104.13	105.09	105.01	105.74	106.55	107.07	106.7	104.46	106.63	104.28	104.7	102.02	104.37	104.3	107.68	104.71	106.6	107.89	104.09	106.17	103.92	105.42	105.94	105.82	105.33	105.87	105.92	105.52	102.86	107.01	105.83	106.61	109.63	104.49	106.37	106.86	102.01	101.99	105.97	103.48	108.38	103.71	106.83	102.69
112.57	110.2	110.12	111.87	109.03	111.69	113.84	111.55	112.81	111.63	112.23	110.59	111.37	110.74	109.54	114.44	110.78	113.89	105.58	109.48	107.88	111.34	109.38	113.36	111.08	110.82	108.34	111.76	111.4	111.1	111.37	111.27	113.18	110.24	111.44	110.52	111.99	109.58	110	106.36	111.4	112.63	111.49	113.24	113.36	110.81	110.55	111.33	112.55	113.82
107.17	102.57	105.32	103.11	106.15	102.22	103.39	104.94	104.35	104.9	104.25	103.04	105.4	105.69	106.68	102.55	106.91	104.19	103.09	104.24	103.7	105.75	106.91	104.24	104.93	100.24	101.79	105.26	102.88	105.36	101	103.04	104.35	103.63	105.5	105.63	103.56	105.58	104.58	105.1	103.43	103.71	104.59	106.06	103.22	105.34	105.75	102.82	106.33	105.15
108.69	107.31	107.41	107.99	106.74	105.99	110.14	108.82	109.07	105.86	106.36	105.21	106.49	106.67	105.14	106.33	106.47	105.61	106.51	106.83	104.82	110.03	107.52	106.04	108.72	106	107.17	107.09	108.32	105.26	108.9	108.67	107.19	104.88	105.64	105.58	106.6	104.34	105.73	109	104.79	110.08	104.68	107.83	105.92	105.36	103.86	105.32	103.59	107.76
104.9	108.9	107.93	106.82	107.06	105.05	106.75	108.6	110.31	106.86	107.92	106.94	110.3	106.48	109.24	107.25	106.37	106.66	109.12	104.49	108.91	108.88	106.63	108.9	105.25	104.94	110.62	104.26	105.26	107.6	108.85	109.48	107.57	106.25	105.06	105.06	109.38	105.94	108.27	107.85	105.79	106.18	105.36	107.39	105.78	106.58	107.72	107.36	102.35	108.97
109.14	113.79	112.13	113.03	111.63	113.44	112.17	112.79	111.53	111.11	110.46	113.47	112.2	110.25	110.05	110.92	110.83	112.57	112.24	112.68	111.47	109.26	113.7	110.45	108	108.44	109.63	110.61	114.45	114.73	113.08	111.8	110.02	113.04	111.88	112.14	110.15	114.83	109.44	111.02	113.02	114.07	108.68	110.35	111.46	111.66	112.1	112.83	113.42	110.92
106.35	104.93	106.89	107.18	105.27	105.68	106.87	104.53	105.51	106.98	102.97	106.15	106.71	107	105.89	104.95	107.07	106.11	109.16	104.47	105.76	104.86	104.67	105.34	106.08	104.29	106.43	105.83	109.63	107.82	105.78	104.68	109.56	104.72	106.43	106.78	107.94	105.2	106.19	106.42	104.36	105.9	105.88	105.56	104.84	108.12	104.41	103.66	104.56	105.19
108.97	111.49	113.08	111.9	113.31	110.41	110.55	112.32	111.19	108.8	110.8	107.94	108.34	111.23	108.4	109.52	114.13	115.36	108.33	115.65	112.1	110.9	110.85	110.71	111.48	112.34	111.3	109.88	112.78	110.54	111.56	113.63	109.67	113.07	113.25	107.65	110.68	113.53	112.13	107.93	110.34	109.59	109.18	112.26	109.61	111.13	110.77	114.65	109.87	110.32
115.31	115.17	115.64	117.6	118.42	115.5	120.85	118.97	117.83	121.62	114.35	116.52	115.74	117.96	119.45	115.15	117.83	114.47	119.44	114.11	114.9	118.12	117.13	120.02	116.96	118.19	115.96	117.11	117.6	117.41	117.17	119.31	118.87	115.61	116.1	115.54	114.32	116.18	117.54	117.78	118.1	119.08	117.97	117.09	118.88	117.23	118.52	116.49	117.87	116.8
116.93	117.87	116.84	116.93	118.16	116.92	118.52	118.56	116.39	117.04	117.34	117.49	120.4	118.85	116.15	117.35	117.26	118.69	118.54	117.29	116.25	115.91	117.22	120.06	119.34	118.67	115.01	117.83	117.23	115.32	119.42	118.43	114.27	118.51	114.99	117.93	118.6	116.37	116.53	113.73	117.89	116.48	118.72	116.1	120.62	115.91	117.05	118.54	117.08	115.34
102.53	99.038	101.98	103.36	102.3	101.57	103.3	99.582	97.204	99.211	102.3	102.69	99.99	101.27	100.96	101.3	101.1	97.395	97.514	100.83	101.7	98.454	98.829	103.1	101.42	101.81	97.812	102.65	102.1	100.93	101.99	97.915	103.93	99.923	101.27	99.413	100.31	101.53	100.04	100.01	99.511	98.484	102.92	99.603	97.542	102.8	100.68	100.49	102.8	96.355
105.69	103.33	105.1	103.27	104.12	105.06	107.54	107.76	107.35	104.4	103.26	108.42	105.72	105.8	105.56	106.94	106.89	106.22	106.75	108.19	106.81	105.68	106.95	106.15	106.36	107.16	103.69	106.46	107.01	108.58	107.68	108.27	110.31	104.45	106.47	107.9	105.53	104.55	106.05	102.73	109.04	107.79	105.7	105.22	109.84	104.38	101.37	108.26	106.98	109.32
105	104.97	104.82	105.82	106.19	107.15	103.34	105.95	102.68	106.43	106.31	107.52	107.24	105.75	106.08	107.58	104.72	108.21	107.02	104.46	107.86	105.56	104.64	104.59	105.74	107.36	107.89	101.04	106.1	105.94	105.26	107.15	107.03	108.08	108.03	107.53	106.75	107.82	108.57	107.87	105.47	106.52	108.31	109.35	107.17	107.98	106.08	109.48	107.44	104.85
102.78	102.86	104.2	103.8	105.24	101.82	106.06	105.47	104.62	106.25	104.74	104.16	103.25	103.71	108.47	100.82	106.92	108.77	107.46	107.93	104.72	102.99	104.46	107.73	104.9	101.53	103.51	100.79	105.6	101.82	104.63	106.83	104.95	101.57	105.46	104.63	104.83	105.29	105.07	105.72	105.29	105.34	105.18	104.05	105.37	108.21	102.84	103.18	104.86	104.46
110.93	113.46	112.4	112.62	111.63	112.56	111.74	111.8	113.45	113.7	112.67	111.41	109.75	110.12	111.28	114.54	110.23	111.62	109.49	109.97	110.69	111.28	114.45	111.03	110.42	112.23	112.63	110.75	112.35	111.18	113.15	114.01	114.21	112.9	109.02	111.16	110.64	114.87	115.66	112.26	109.22	111.52	111.6	113.27	113.98	111.72	111.14	106.06	114.49	111.85
99.758	100.03	99.694	100.47	101	97.423	102.13	101.93	102.72	99.279	101.69	96.5	101.1	97.912	98.332	101.19	100.16	100.97	100.54	105.29	101.35	101.75	101.92	100.36	101.77	99.832	102.18	99.796	98.247	102.31	99.767	103.94	101.89	97.877	99.815	97.823	100.99	98.736	100.34	102.42	102.37	98.387	99.611	98.84	96.495	98.198	100.81	101.07	102.16	100.84
111.34	110.69	108.9	112.99	109.68	112.31	112.02	118.64	113.33	110.12	112.47	110.34	109.47	113.47	110.96	112.44	113.47	110.06	114.91	112.86	112.64	113.74	114.01	113.34	110.07	112.91	110.57	113.36	113.77	113.06	114.82	110.61	113.8	109.13	110.27	116.51	112.77	110.25	110.98	111.47	109.12	111.11	111.54	113.09	112.79	112.68	109.6	112.53	108.64	114.01
115.33	111.56	110.1	112.91	115.43	112.28	111.64	110.45	111.03	110.89	111.89	110.72	110.93	111.35	107.16	113.79	113.61	114.79	112.92	108.08	113.41	109.7	110.03	112.49	111.43	112.31	111.28	110.38	112.04	109.72	109.31	111.68	112.29	112.35	109.09	107.05	111.94	112.71	112.28	110.63	109.8	112.84	109.93	116.14	110.47	112.15	112	110.55	110.9	112.39
114.66	118.06	118.03	118.26	117.18	118.84	118.99	117.46	118.45	120.02	118.25	117.93	119.46	114.82	121.17	116.05	118.15	117.36	118.85	117.15	117.44	115.95	117.64	117.41	115.75	116.28	115.82	117.92	120.37	119.1	116.34	117.91	117.26	118.8	115.25	118.14	116.44	116.24	120.43	119.5	116.61	117.54	115.29	119.38	116.83	119.19	116.98	119.26	117.24	121.33
107.05	103.66	107.36	108.36	104.81	107.51	106.41	108.61	104.84	107.81	106.4	104.94	103.21	103.06	107.48	104.02	102.82	107.99	105.54	106.58	109.86	106.45	105.13	107.26	107.92	108.43	106.58	103.3	107.8	107.73	106.54	105.06	107.68	107.29	105.72	107.05	108.38	105.7	104.14	108.28	106.88	105.46	107.92	105.53	109.91	106.1	106.5	105.93	108.97	106.64
112.66	110.62	111.96	109.28	112.04	110.07	111.39	108.14	111.13	110.76	112.66	109	110.39	110.1	112.02	111.26	109.97	107.61	111.34	107.97	108.53	111.77	108.98	110.81	109.72	112.35	108.04	111.98	112.24	107.79	111.6	111.27	109.5	109.28	113.51	109.96	108.97	111.3	110.01	114.07	110.94	114.22	109.83	113.4	111.61	111.98	112.94	111.63	115.32	109.52
106	106.88	105.18	107.09	102.26	109.86	103.88	105.18	107.04	101.73	107.29	105.2	103.33	105.15	103.42	106.93	103.46	104.69	107.51	107.57	101.89	106.48	105.8	102.39	107.18	105.85	105.66	107.32	106.44	107.23	104.01	103.88	105.17	103.41	104.14	104.83	105.68	109.07	106.84	106.29	105.88	104.36	102.55	104.34	104.31	106.96	105.36	106.57	102.4	107.5
106.73	106.71	104.79	103.9	106.1	104.27	104.64	105.6	102.65	104.84	103.96	104.41	103.68	107.55	107.08	102.57	107.78	106.32	107.64	106.16	105.9	106.36	110.84	104.47	105.99	106.6	105.16	108.25	103.15	103.61	106.54	103.78	104.42	108.02	106.06	104.77	109.42	106.29	106.7	105.09	106.3	103.8	103.29	106.39	106.62	103.94	107.7	105.17	109.4	105.5
109.39	110.21	109.01	111.98	108.95	112.3	107.61	111.66	112.37	109.85	108.9	109.95	108.59	109.44	110.87	111.13	109.73	107.08	111.19	110.15	109.26	113.22	107.65	111.33	112.72	112.6	109.87	113.52	110.11	110.34	109.15	110.79	110.94	112.19	105.64	113.3	110.69	110.23	107.57	110.16	106.94	113.22	109.45	110.46	110.6	108.23	111.9	110.17	111.35	113.2
113.15	113.67	114.16	112.38	115.05	112.32	113.19	110.85	111.55	110.6	114.48	113.34	114.27	113.47	112.62	115.24	114.35	109.79	111.07	114.01	111.62	116.6	112.87	115.32	111.25	111.64	110.02	114.46	113.23	112.07	116.63	114.9	115.56	115.97	113.5	114.58	112.23	114.84	111.97	113.66	114.46	112.57	112.5	113.05	112.7	112.84	113.64	111.28	111.81	112.13
117.06	119.15	117.04	115.94	116.54	113.83	116.43	115.15	119.67	118.92	118.33	117.33	117.09	116.86	115.94	117.74	115.86	118.14	120.03	117.59	120.03	117.22	117.58	118.4	113.52	117.2	119.06	120.26	116.8	116.45	118.86	116.79	119.39	117.58	117.65	115.82	114.84	121.16	117.69	116.47	120.01	117.51	118.86	117.89	116.92	115.47	117.31	119.75	116.45	118.55
102.86	108.53	104.67	102.26	106.46	104.91	105.1	105.69	103.51	105.82	105.69	101.6	106.92	100.9	106.47	108.67	107.77	105.28	104.38	104.83	105.96	106.03	105.56	104.74	105.25	104.84	105.97	106.34	106.99	103.87	105.41	107.58	105.55	103.79	105.55	106.74	104.74	102.64	108.98	108.82	102.31	105.22	105.58	106.36	105.17	104.18	106.13	106.47	103.75	106.02
110.71	109.7	109.88	110.14	111.83	108.73	108.65	110.22	111.63	108.72	106.92	111.33	112.06	110.12	110.57	110.88	109.42	112.58	107.87	109.61	111.76	112.66	113.52	108.44	111.9	109.76	110.83	110.27	110.72	111.72	109.62	111.22	110.62	110.58	111.14	111.7	111.26	111.75	112.84	109.12	113.03	111.03	110.38	113.87	113.44	110.16	109.91	113.22	110.36	110.47
109.54	109.8	110.54	111.96	108.11	111.15	110.65	112.39	109.41	109.52	111.19	109.68	107.87	110.24	109.68	110.62	106.13	108.46	110.53	110.2	107.57	109	113.6	112.58	111.22	109.61	111.58	106.35	110.43	107.72	109.6	110.92	109.64	111.01	109.29	110.08	109.7	110.53	109.63	108.8	110.29	111.48	109.25	110.18	110.21	111.2	113.07	106.33	108.04	108.81
104.62	103.18	103	102.54	108.43	103.68	108.55	106.4	104.94	106.27	104.34	106.11	107.13	101.29	105.56	104.53	106.83	105.38	106.76	102.96	104.89	109.51	103.61	104.2	105.22	106.27	101.66	106.68	106.55	102.86	105.29	107.13	103.8	106.31	104.71	105.31	110.01	102.83	102.99	104.93	110.33	106.15	104.53	106.69	104.89	104.58	101.76	104.02	106.97	103.46
108.99	111.8	111.3	109.08	111.65	111.39	112.12	111.6	109.31	106.54	109.36	111.51	112.08	113.62	109.77	108.94	114.71	109.23	109.16	113.18	110.97	109.84	115.04	112.37	112.9	106.88	113.34	112.55	112.46	111.11	111.94	110.18	112.64	109.94	109.24	111.57	110.28	113.45	109.21	109.72	108.38	110.78	110.78	113.2	110.24	112.31	113.79	109.24	112.46	110.97
115.71	112.38	113.56	111.82	113.45	112.63	111.62	112.93	111.99	110.15	108.44	112.93	112.79	112.32	108.71	110.46	109.95	110.19	112.26	111.2	110.39	110.52	112.16	113.12	112.38	110.15	111.01	111.87	111.62	108.33	114.92	111.44	111.67	109.94	113.1	111.77	113.03	112.73	110.69	113.08	114.55	111.15	110.26	112.78	112.7	113.06	114.39	115.54	111.63	110.09
109.78	105.48	103.97	106.62	105.85	106.3	104.72	105.57	105.06	107.95	105.73	104.1	105.77	104.95	102.78	103.91	103.09	105	106.05	106.78	106.78	103.79	104.87	103.31	106.79	106.27	104.97	106.82	106.56	106.56	104.57	105.76	108.94	106.03	105.6	104.42	106.62	105.24	104.86	105.69	107.61	111.22	102.82	107.97	107.4	107.4	107.91	107.61	106.47	103.97
115.13	112.93	113.66	111.27	111.07	112.88	115.7	112.7	111.94	112.21	113.19	112.55	114.42	110.64	111.31	110.13	113.55	112.62	115.27	115.25	113.59	115.03	115.42	112.01	112.8	115.61	111.84	113.59	116.24	111.94	112.56	114.1	111.94	112.09	115.45	111.09	113.39	111.74	111.93	113.33	108.32	110.68	110.49	111.43	112.79	114.7	111.34	114.91	112.8	111.95
107.98	107.78	108.16	107.07	105.55	105.12	104.39	104.22	103.23	106.54	104.18	107.66	105.48	104.23	105.39	108.37	106.38	103	103.82	106.88	104.34	105.52	104.72	102.31	106.22	107.62	104.56	110.5	106.97	103.33	106.33	105.72	105	104.07	105.81	105.38	103.99	104.15	104.18	105.03	106.27	104.89	105.54	104.35	105.15	105.83	107.88	106.03	106.23	106.06
113.45	110.17	108.62	109.74	112.96	110.3	112.16	112.78	108.35	108.45	110.98	112.12	110.68	111.12	110.81	109.13	110.58	110.5	111.05	111.61	112.02	111.52	108.04	111.99	112.22	112.1	112.51	108.25	107.56	110.8	108.83	112.46	110.06	107.22	109.33	111.47	113.46	109.59	111.79	111.8	111.14	108.78	112.3	111.5	112.58	108.61	112.21	108.88	112.8	111.93
109.87	110	110.27	110.81	110.04	111.53	110.5	113.47	110.86	112.16	112.4	114.88	111.45	110.63	112.53	111.47	111.3	108.9	112.44	110.61	110.16	113.46	111.22	113.7	111.73	115.09	114.33	113.48	111.25	110.51	111.74	109.83	108.02	112.05	111.54	114.45	106.91	111.24	107.15	114.07	110.61	109.76	113.37	111.74	111.46	110.91	109.04	111.52	108.28	109.62
104.57	104.67	104.05	105.74	107.69	105.55	107.46	105.74	106.9	105.16	107.41	109.59	106.97	108.58	105.76	100.93	107.33	106.4	106.74	109.93	106.73	105.76	106.06	107.64	106.29	107.79	104.84	103.56	106.26	105.78	103.78	108.56	105.65	108.13	107.76	105.09	106.78	110.02	106.92	105.58	105.15	103.91	104.09	106.11	103.24	107.5	105.15	108.69	104.04	106.75
109.4	106.97	105.88	106.93	106.08	101.7	104.11	104.09	103.69	108.5	108.21	106.95	105.35	105.92	106.25	106.35	105.68	104.71	103.95	107.02	102.47	106.98	104.43	105.7	105.42	105.75	106.75	104.84	105.2	104.02	105.62	105.37	105.6	108.15	106.05	104.26	106.6	103.92	105.97	105.69	107.9	104.41	106.14	105.9	104.7	107.64	104.49	104.58	105.83	103.45
108.15	110.78	112.26	108.09	109.82	107.01	110.76	107.88	110.06	109.34	110.36	109.67	108.49	111.65	109.82	108.48	108.74	108.74	109.44	110.62	113.51	105.82	108.64	110.36	110.72	113.54	105.89	110.73	111.8	109.22	112.06	110.51	109.82	109.27	110.14	108.56	111.5	110.53	107.99	107.07	107.49	110.98	108.54	110.08	108.98	107.8	108.63	109.89	108.61	110.48
104.58	108.22	106.61	105.13	106.11	106.32	103.59	105.63	107.32	105.54	108.61	106.13	105.33	107.79	110.59	108.02	107.67	106.62	106.74	105.67	108.62	105.55	105.24	106.95	107.77	105.48	105.16	106.12	106.21	104.93	103.84	103.82	107.9	105.96	104.19	107.62	102.63	105.58	107.87	103.23	107.46	106.33	109.09	106.81	107.98	104.9	104.52	105.19	104.84	107.3
109.55	105.03	104.14	104.71	108.04	101.42	104.83	108.33	107.39	107.77	105.63	106.27	105.77	105.42	106.32	105.29	105.88	103.24	106.65	106.4	106.65	106.56	105.11	104.7	104.57	104.75	107.11	103.92	105.73	107.49	106.83	109.21	104.19	107.62	109.36	105.38	105.52	107.35	104.49	107.01	104.02	107.54	107.3	105.23	106.25	107.32	106.04	104.52	106.18	107.11
119.97	116.31	116.15	116.8	116.98	115.96	117.43	116.55	116.11	116.65	115.28	115.56	116.01	116.23	117.34	114.45	111.18	115.79	116.25	114.89	118	118.28	116.24	115.14	116.43	113.49	117.75	118.1	115.17	116.29	115.97	116.61	116.69	113.84	114.53	117.28	115.68	117.99	114.22	116.7	115.81	115.77	115.72	118.27	118.19	117.51	116.28	113.43	118.86	114.25
110.55	111.22	108.77	109.26	110.23	111.72	110.3	109.91	106.92	107.97	108.41	109.97	106.34	111.35	105.79	109.63	110.19	107.97	108.69	108.9	110.18	111.57	109.72	105.78	114.08	110.32	106.88	111.19	107.3	109.11	112.18	111.5	112.37	111.26	109.57	112.91	108.97	111.27	109.19	107.48	106.79	111.14	111.99	107.98	105.63	105.22	108.79	111.04	111.06	110.5
111.92	112.14	111.52	113.17	112.79	108.74	113.97	113.4	110.26	113.22	110.27	112.09	115.74	111.28	111.35	109.95	112.89	113.5	112.13	113.28	113.46	110.56	114.75	114.03	112.63	112.81	112.42	111.96	110.44	110.74	111.94	110.66	114.14	112.2	112.47	110.98	111.44	108.61	112.98	110.6	113.13	114.55	111.23	109.74	114.73	112.33	112.51	112.77	111.18	111.04
111.4	112.86	112.75	112.27	113.42	115.69	115.65	111.8	111.15	109.26	112.93	110.57	112.04	111.18	111.83	113.6	112.55	114.39	113.48	113.43	114.56	113.83	113.82	110.92	114.67	113.89	112.52	111.01	114.36	111.78	111.86	112.1	113.82	111.26	113.63	113.61	113.06	112.03	115.55	109.56	113.44	112.51	114.15	111.75	113.04	115.24	111.76	114.02	113.58	113.53
105.74	102.39	105.18	105.37	103.22	106.22	105.55	103.76	106.52	106.38	104.61	105.26	106.98	103.26	106.82	106.83	105.91	105.21	102.98	103.23	105.7	105.74	104.35	105.27	103.17	104.33	103.6	102.23	102.6	103.76	104.87	103.98	107.65	102.37	105.22	101.51	105.88	105.37	104.52	106.93	104.73	105.58	109.79	103.09	105.11	104.78	103.38	107.03	105.75	106.91
106.96	107.42	105.46	107.88	109.36	106.93	104.42	105.98	108.14	108.87	105.04	108.62	105.75	109.4	109.75	106.61	106.69	105.5	108.66	108.64	106.07	104.4	106.04	104.37	107.38	105.48	107	106.29	105.65	106.56	105.38	107.4	107.22	105.45	106.98	109.27	108.53	105.63	106.64	108.96	108.29	106.23	105.96	107.67	107.1	108.36	106.23	109.83	106.68	108.85
98.841	100.25	99.439	99.816	101.25	99.057	102.32	101.03	101.39	100.77	100.95	97.251	98.64	102.22	99.092	99.374	101.68	98.38	97.352	102.46	98.213	99.084	99.519	97.99	101.97	98.23	97.066	101.33	98.985	102.4	98.388	99.771	102.06	100.12	103.12	101.34	96.186	102.94	98.852	102.08	100.52	100.98	101.59	98.846	99.608	97.142	99.768	98.657	98.33	101.63
104.19	105.35	107.48	107.82	105.52	106.36	105.76	107.76	106.96	103.73	108.64	107.77	107.42	108.08	104.95	106.12	102.97	105.62	109.43	106.59	106.66	108.96	105.88	109.78	107.95	103.37	105.74	107.78	105.43	105.82	107.92	106.09	108.54	107.97	108.7	106.45	105.54	108.81	105.38	107.24	104	106.03	107.76	104.99	108.69	103.95	106.65	112.35	104.67	108.05
104.87	107.34	105.71	109.17	105.99	106.5	113.29	107.36	105.83	105.58	105.47	104.55	106.19	104.81	105.86	104.72	105.11	104.86	104.35	104.96	106.25	105.17	104.51	106.82	105.98	105.66	107.48	101.02	103.78	107.81	105.94	104.39	103.13	107.64	109.44	104.52	106.8	105.89	105.27	107.39	107.63	107.54	107.28	109.43	105.28	106.8	108.16	105.13	107.26	106.94
114.33	111.67	113.57	109.49	110.49	114.02	111.61	110.75	115.21	112.15	111.32	107.26	108.03	110.15	111.42	110.08	109.19	112.44	110.27	114.52	113.79	109.2	109.13	109.47	107.69	109.09	113.63	109.96	109.84	112.51	110.52	108.15	111.24	113.03	110.21	109.05	108.92	111.25	109.89	109.12	108	113.16	111.04	109.19	109.45	108.96	108.14	108.58	106.37	109.73
105.67	105.46	104.44	103.48	102.17	106.33	106.72	103.38	107.94	107.74	108.39	103.84	106.18	107.3	108.95	107.55	106.4	105.19	107.67	101.95	104.46	105.66	105.89	105.4	107.43	103.8	103.26	103.51	101.25	105.45	104.93	104	107	105.59	106.25	108.73	103.5	108.61	108.69	107.18	106.84	106.21	104.03	106.87	106.57	104.52	103.95	105.96	103.8	106.26
110.58	111.27	112.8	112.14	109.69	112.32	113.34	110.71	111.26	113.29	111.59	112.98	107.44	110.47	108.97	113.44	111.54	113.99	111.27	111.59	110.66	111.97	113.45	111.57	112.01	114.26	114.47	113.29	112.49	113.08	112.59	111.39	112.18	109.72	111.03	110.8	114.07	109.23	114.01	111.96	115.03	112.78	111.92	111.75	112.03	112.73	113.56	109.24	112.13	108.93
98.975	102.91	102.47	103.97	98.23	97.736	100.9	98.772	102.42	102.03	96.693	99.303	102.03	100.5	98.42	102.76	101.48	100.48	101.21	101.08	100.05	97.517	102.02	100.54	98.927	103.6	99.017	99.829	98.87	100.59	101.02	99.792	99.929	100.5	103.22	97.926	98.061	102.43	103.33	101.07	101.93	101.94	97.718	100.84	97.753	100.43	100.11	98.74	97.408	101.59
107.99	104.62	104.1	105.92	103.02	104.98	101.4	105.48	106.24	102.73	106	103.91	104.56	103.02	102.99	102.88	103.76	106.4	107.48	103.65	106.08	99.568	105.12	103.06	105.03	103.95	103.46	105.68	104.99	104.29	105.64	103.96	102.6	104.38	103.88	105.48	107.22	102.42	106	104.5	106.35	106.1	104.12	104.81	102.6	104.11	104.94	103.47	106.03	105.01
104.44	106.49	106.56	106.03	102.68	102.9	104.16	103.08	107.15	105.43	104.63	104.41	101.89	105.95	106.1	103.85	104.65	104.09	103.88	103.96	100.99	106.65	103.84	105.05	104.41	107.81	103.77	105.08	103.49	103.3	104.72	104.39	104.67	105.65	104.11	107.76	103.09	102.43	104.37	104.07	103.48	104.47	106.84	106.09	103.07	108.34	107.24	103.2	104.79	102.68
105.93	107.79	105.82	108.01	105.21	106.56	108.89	105.53	108.38	105.27	105.99	105.39	105.41	107.49	108.09	106.67	106.99	107.5	103.07	104.92	107.24	107.97	109.25	104.3	106.11	104.84	107.02	104.89	105.11	109.05	107.48	106.84	103.69	108.54	108.98	107.35	108.67	103.83	108.09	107.17	107.11	106.68	107.72	110.47	107.06	105.83	108.5	105.07	105.34	110.48
108.11	109.68	108.07	110.88	108.39	110.41	109.64	109.59	109.84	109.2	108.94	112.48	108.24	113.03	108.51	109.72	109.77	113.29	104.71	109.88	111.23	113.69	111.2	110.56	110.45	106.17	109.28	108.8	110.65	110.98	112.44	106.88	105.44	108.56	108.19	111.47	109.81	112.07	107.96	112.27	111.6	110.36	109.9	111.32	109.86	112.47	109.43	108.93	110.22	112.66
117.94	115.95	115.67	116.56	115.36	118.95	115.12	115.04	116.17	114.8	113.03	118.9	115.88	116.97	118.89	114.84	117.2	116.89	116.99	116.17	115.44	112.84	116.4	112.89	114.97	117.92	115.85	116.71	118.71	114.19	116.47	114.9	117.13	115.66	118.37	116.22	116.6	115.19	114.85	117.81	115.97	115.2	114.84	114.8	116.21	114.96	115.28	118.57	116.54	114.97
103.53	107.1	104.37	103.09	104.03	104	102.83	103.44	105.59	103.29	105.56	105.43	102.65	105	100.81	104.61	104.02	104.37	104.82	103.12	100.95	103.53	104.1	106.23	105.66	104.42	103.27	102.05	103.06	101.64	102.03	103.61	103.7	103.63	103.74	101.91	104.25	104.99	104.59	104.3	105.11	102.96	105.69	103.14	105.46	107.71	102.15	102.75	104.89	105.36
105.33	108.95	107.65	106.9	105.11	105.9	104.85	104.14	102.49	103.98	105.85	104.61	109.34	102.99	106.48	107.18	107.19	107.36	104.71	106.54	106.16	106.55	106.43	106.85	103.4	106.63	106.15	104.18	104.85	108.79	105.59	106.23	105.95	105.01	105.65	107.51	103.35	106.78	103.57	103.45	107.9	108.54	110.45	106.17	104.38	107.74	106.93	108.23	106.73	106.23
102.69	102.29	104.45	105.04	108.84	109.15	103.16	106.45	103	107.89	102.07	103.54	104.83	105.26	104.47	103.98	106.97	106.96	105.8	105.06	105.67	110.11	107.74	105.03	107.02	108.24	103.74	104.05	106.36	105.27	103.63	107.16	104.31	105.55	102.45	103.54	108.17	105.08	104.66	105.47	103.11	108.66	110.54	107.2	103.94	103.13	107.72	101.97	105.64	106.91
107.43	106.49	106.02	108.28	104.42	107.82	108.38	107.23	103.65	108.68	107.99	102.28	107.24	106.06	107.81	105.89	104.45	105.62	106.94	107.7	106.85	105.56	106.88	107.96	105.11	107.65	104.2	105.48	105.88	106.07	106.65	107.5	106.23	105.03	107.41	105.27	106.31	104.79	107.92	106.23	108.16	106.83	107.08	106.89	109.27	104.21	105.77	105.23	105.35	103.26
110.16	106.86	111.02	110.87	109.82	108	109.85	109.19	111.64	108.06	108.83	110.94	110.56	106.01	111.14	108.27	111.21	108.19	107.91	113.15	111.62	111.7	108.66	107.62	108.74	108.32	112.76	109.46	110.76	108.41	115.21	106.35	111.19	109.09	110.43	111.2	109.88	112.05	112.42	110.28	110.8	110.64	110.36	107.25	108.17	111.76	109.72	109.32	107.61	110.79
105.14	107.52	105.89	103.57	105.47	105.55	106.57	105.65	107.38	105.9	101.13	103.01	104.74	106.33	103.47	104.3	103.06	101.9	108.7	103.77	105.16	104.73	106.6	102.53	105.78	105.07	107.58	104.35	107.71	104.82	107.58	106.93	105.33	107.57	102.77	104.45	103.78	104.3	105.87	103.58	105.17	103.69	102.91	104.83	108.18	106.62	109.37	103.42	104.61	104.45
108.32	107.41	104.38	104.94	106.72	106.95	105.51	104.56	107.5	103.03	106.41	106.71	103.78	104.34	105.36	105.15	103.92	105.05	104.9	106.12	108.21	104.61	104.16	107.65	105.65	109.3	104.97	105.87	102.17	105.92	108.59	108.35	108.35	106.93	103.94	104.94	106.28	105.74	105.09	106.51	108.99	106.44	103.98	104.11	105.59	106.7	106.11	106	106.67	109.1
110.61	114.31	111.54	111.7	114.53	112.89	112.94	108.86	109.02	111.9	109.46	113.08	110.8	113.82	114.39	111.55	110.45	112.73	111.59	113.74	114.16	111.67	112.06	113.19	115.36	113.09	112.85	109.17	113.61	113.85	110.29	111.82	114.32	111.95	114.28	110.98	112.6	113.84	110.86	114.72	113.02	112.95	112.4	113.45	113.62	110.17	112.26	111.52	110.25	112.13
105.34	106.49	105.57	104.16	102.11	105.65	102.09	103.88	103.83	105.52	101.57	103.46	105.97	103.94	104.45	103.83	103.19	104.7	104.43	105.07	104.88	102.13	105.64	103.32	105.35	105.33	105.92	104.67	102.31	105.07	103.04	103.7	102.72	105.32	105.97	105.08	104.32	105.06	102.76	101.46	104.87	104.13	104.84	103.13	104.61	104.28	101.11	104.69	103.56	106.57
111.81	110.49	113.66	114.73	113.24	111.59	113.28	114.33	113.6	112.79	113.64	115.1	114.04	115.13	111.74	112.67	110.46	113.11	115.89	109.78	111.96	110.73	112.37	114.43	112.24	114.47	115.71	113.77	114.53	111.61	116.99	113.07	111.37	113.19	114.78	111.64	113	111.28	112.83	112.36	111.76	113.35	112.52	110.56	113.92	113.72	109.76	113.9	114.49	114.68
110.79	110.98	115.98	114.2	112.41	111.19	111.86	110.52	111.17	111.84	115.97	114.64	113.72	115.19	112.07	112.21	110.55	111.31	113.59	110.63	111.28	110.46	112.15	111.11	112.26	115.25	110.42	112.89	111.96	110.76	112.08	113.18	112.31	112.35	109.65	111.15	111.68	114.65	111.84	110.67	112.98	112.3	110.71	112.38	112.91	110.31	109.8	111.93	112.09	113.89
106.02	106.29	105.32	107.33	102.86	106.25	106.34	107.49	107.17	107.56	106.02	106.58	104.9	104.6	104.07	106.36	106.93	101.51	104.07	106.26	104.6	105.7	107.89	107.8	106.79	107.1	105.83	106.73	103.39	106.1	106.33	108.2	108.56	103.64	102.36	105.8	107.85	103.46	104.95	103.56	104.82	102.28	105.35	105.83	102.84	105.5	104.98	107.44	105.92	107.24
109.83	109.6	110.44	106.61	109.27	109.91	107.85	110.62	113.26	109.69	109.4	108.44	108.39	110.99	108.95	108.33	108.91	110.67	109.33	113.54	109.96	113.27	110.66	107.79	106.6	107.01	109.6	110.44	110.76	108.47	109.71	107.73	109.63	110.07	109.22	112	109.05	109.42	110.9	112.33	105.73	111.03	110.57	109.87	108.16	110.59	112.18	110.02	109.49	112.91
109.91	110.87	112.21	115.76	109.77	111.16	111.88	109.01	109.38	107.43	108.89	113.54	113.49	112.55	110.57	109.6	112.78	109.77	109.14	113.15	111.49	109.86	110.89	107.79	108.4	113.42	110.54	117.04	109.66	112.52	111.66	111.4	112.93	112.57	111.52	111.21	111.93	107.32	109.29	110.66	112.16	108.71	110.64	113.53	110.83	112.49	114.94	110.45	109.89	108.09
113.25	109.16	111.48	109.48	109.94	111.74	113.86	115.1	107.92	109.06	112.67	112.86	111.05	110.58	111.74	113.66	111.11	109.72	111.5	111.19	110.19	108.52	109.93	106.39	112.27	112.53	112.32	109.01	111.2	113.32	110.94	110.13	109.12	113.69	112.34	110.08	109.63	112.25	111.72	112.01	110.43	113.03	111.04	112.19	110.19	111.53	112.32	113.3	110.04	112.67
96.096	101.1	101.18	99.358	99.431	97.758	97.579	98.765	101.87	98.112	97.945	99.935	101.28	99.851	98.616	98.02	99.127	100.16	97.829	97.695	99.776	99.538	101.34	98.951	99.454	99.558	100.02	101.9	97.264	98.774	101.37	102.94	97.315	100.78	102.32	99.631	98.846	101.71	100.13	96.643	99.445	98.75	98.355	99.289	101.29	100.77	98.176	98.128	101.07	100.07
104.03	104.86	106.27	103.37	107.07	106.14	105.16	105.63	108.85	108.32	106.22	107.14	108.16	105.54	104.71	108.53	109.33	103.94	106.16	108.12	105.31	107.64	105.94	102.46	103.08	109.19	106.7	103.46	105.78	106.94	105.58	105.46	105.52	105.44	105.17	104.75	106.45	104.66	104.26	109.76	108.85	108.24	104.39	107.65	109.17	108.07	106.14	105.15	108.51	107.3
105.85	105.77	104.01	104.13	103.33	102.13	105.33	105.96	103.46	103.3	106.44	103.97	103.88	106.71	103.32	105.86	106.38	105.62	103.58	105.74	103.24	104.05	104.23	108.05	103.54	108.53	105.43	102.81	106	101.36	105.19	102.98	106.64	103.89	104.96	103.95	107.35	102.23	105.08	104.13	103.78	106.12	107.38	104.72	106.06	105.15	103.08	104.42	104.44	104.34
112.79	111.66	110.55	113.1	111.74	113.8	110.21	112.88	111.43	110.18	110.88	112.99	113.1	110.87	111.87	109.26	112.49	111.77	112.15	113.38	111.72	110.53	116.56	110.71	109.22	110.01	112.8	112.62	114.19	111.17	110.96	111.94	112.42	111.91	112	111.26	110.96	113.06	114.6	112.06	111.78	112.07	111.72	112.34	112.97	111.27	112.88	109.6	113.67	112.43
99.611	102.55	101.21	101.48	100.33	101.02	99.002	100.86	100.64	99.254	101.23	99.951	102.42	97.419	100.17	101.13	101.81	101.75	98.596	99.098	99.985	99.639	99.681	95.991	100.39	100.12	102.28	98.375	99.656	95.699	100.03	96.612	103.85	99.149	101.8	102.24	101.56	100.11	101.03	101.23	97.425	99.128	101.86	100.57	101.37	99.983	96.429	99.615	102.17	100.66
103.81	106.15	105.08	106.04	104.73	105.46	101.48	107.53	107.45	105.98	105.86	102.64	104.85	107.07	105.67	106.21	107.98	107.45	103.2	102.47	103.38	106.37	102.88	107.35	106	107.95	103.69	106.75	103.52	103.91	104.15	106.01	103.72	105.57	107.2	103.17	104.28	108.08	107.47	106.77	105.89	106.04	103.33	106.87	106.1	105.98	105.52	109.18	108.45	105.87
106.64	105.44	106.92	104.24	107.32	101.49	104.51	106.82	102.04	106.22	106.9	107	102.34	103.64	107.22	105.69	104.88	105.04	105.96	106.19	105.58	106.85	107.75	102.45	105.26	106.52	106.82	109.99	104.87	105.36	103.14	105.16	102.61	105.38	105.76	101.66	103.98	102.88	106.65	104.75	105.57	106.46	105.07	105.68	102.58	105.82	109.14	105.95	105.94	105.99
107.99	105.76	104.31	110.85	106.87	106.68	106.29	108.35	106.01	103.8	103.65	107.27	104.96	108.54	103.99	103.49	106.84	105.73	102.52	104.53	104.49	104.21	106.79	107.08	104.81	110.02	107.99	105.74	106.65	106.46	105.62	107.53	107.72	105.85	109.14	106.85	109.07	105.19	107.16	109.27	105.59	107.39	108.15	105.83	107.43	106.34	106.76	107.48	106.09	106.68
99.8	99.331	101.59	100.03	101.39	104.7	101.32	101.56	99.526	101.36	100.84	100.34	102.08	101.2	98.601	99.661	98.559	96.458	99.433	98.204	98.108	100.94	99.479	100.35	101.48	96.826	96.904	105.22	101.13	101.41	98.134	102.03	99.681	104.17	100.08	100.91	100.35	99.276	103.93	101.82	103.5	99.644	98.619	98.465	97.454	100.52	99.875	101.9	98.064	100.51
102.74	104.86	107.76	106.64	104.37	104.1	108.06	106.95	105	106.02	103.53	106.72	104.24	109.05	106.45	103.17	104.42	108.44	103.9	105	103.35	104.15	104.71	105.1	107.46	106.82	103.62	105.26	104.44	104.24	103.5	104.65	103.88	107.48	103.99	104	104.19	100.79	104.91	106.11	102.79	106.38	103.56	105.44	104.45	104.19	106.9	107.45	102.5	107.28
106.01	108.84	107.24	104.89	104.89	101.99	105.01	107.44	104.23	103.89	110.31	105.53	100.32	106.72	105.05	107.44	107.24	105.13	106.64	105.52	105.19	106.68	102.87	106.17	104.79	106.55	103.72	104.22	107.8	103.3	103.66	105.33	106.82	106.34	103.46	105.83	106.76	105.96	108.86	105.15	105.44	104.71	106.06	103.9	104.66	105.48	105.19	102.41	103.77	106.72
108.06	107.27	106.63	107.8	104.9	103.19	105.3	103.75	105.74	105.41	109.27	106.37	108.27	105.45	107.62	103.6	107.7	110.31	106.49	105.68	107.56	108.77	104.1	107.33	104.56	106.7	103.99	108.09	106.01	107.43	105.89	104.39	104.66	105.58	107.96	103.68	109.2	106.41	104.31	108.06	108.96	109.31	105.81	109.72	106.71	107.63	106.64	107.43	105.07	107.29
105.3	103.09	103.86	103.61	104.33	102.41	106.37	100.87	106.88	105.55	106.23	106.37	104.2	105.14	107.79	107.77	105.17	104.32	106.78	105.56	107.09	102.24	103.83	104.64	105.88	105.79	106.76	109.02	103.35	105.67	103.66	107.06	105.3	105.2	108.42	104.9	105.68	110.08	103.33	106.08	105.7	106.12	102.58	105.39	103.26	108.06	105.79	102.77	107.25	107.04
104.26	104.06	103.77	101.92	105.47	108.34	103.55	103.14	103.07	104.65	107.27	102.76	104.69	104.51	103.1	107.43	105.64	105.02	107.53	103.25	105.34	100.93	105.57	105.02	103.68	104.49	102.57	103.52	104.56	104.19	107.12	102.36	102.98	104.04	105.51	106.63	107.13	105.87	107.56	103.55	104.19	106.12	103.23	104.64	106.92	105.15	100.92	104.05	104.82	104.99
113.05	112.15	110.9	109.92	107.77	112.87	111.59	111.47	110.78	111.2	112.04	113.26	112.11	110.11	110.87	108.59	114.25	115.41	108.97	110.85	110.3	111.35	111.23	111.3	113.91	112.03	111.23	111.12	110.84	109.79	110.86	110.69	110.9	109.7	111.46	111.13	113.06	108.29	109.32	113.97	111.65	110.29	109.44	111.21	111.01	110.87	111.03	110.38	109.39	111.2
110.55	110.7	110.4	110.31	112.5	109.84	108.71	110.53	109.34	108.24	109.56	111.58	108.98	112.77	109.43	108.13	110.59	113	109.79	111.13	108.01	108.68	108.53	111.04	109.43	110.57	110.32	105.5	111.43	110.19	111.59	106.43	109.46	111	110.55	111.05	109.05	109.76	108.96	111.84	108.34	112.12	110.32	109.9	111.19	110.02	112.89	110.36	110.37	108.15
105.15	104.69	104.25	101.56	103.18	101.09	103.05	102.1	103.21	102.69	103.93	107.44	102.89	103.57	103.77	105.48	102.31	103.2	106.43	104.74	103.64	104.75	102.86	103.96	101.79	106.62	103.57	103.2	104.54	103.48	101.45	104.38	101.27	104.92	105.93	101.85	104.14	104.23	104.22	107.01	104.97	106.87	102.11	104.01	105.48	104.86	105.75	103.46	102.68	101.41
111.71	110.23	113.02	109.99	110.06	110.35	108.89	112.49	113.11	111.87	111.27	110.63	116.17	112.18	109.74	109.84	112.75	111.8	111.81	111.45	111.52	113.72	110.4	112.94	109.91	109.62	111.14	112.56	113.96	109.88	114.78	111.32	109.89	112.45	111.31	113.72	111.31	112.48	109.26	111.96	113.22	111	110.36	114.65	110.45	112.18	113.04	112.14	111.24	114.88
105.62	105.83	105.03	103.67	106.78	107.61	104.56	102.58	105.46	103.56	104.55	108.89	108.11	107.08	104.18	106.1	109.06	104.26	109.29	108.11	107.32	104.22	103.67	101.95	106.8	104.74	102.16	104.58	107.09	108.72	104.21	103.25	105.02	105.46	108.43	104.81	107.54	106.9	106.18	106.99	104.7	107.25	108.84	104.39	104.18	103.11	103.7	110.49	105.2	108.57
109.13	105.86	103.87	104.57	106.29	104.16	109.23	104.07	103.64	107.37	108.09	103.97	107.43	107.41	109.69	107.65	103.53	107.09	107.1	107.32	111.08	105.27	108.14	107.85	105.83	106.54	107.34	102.43	108.68	103.34	109.19	104.08	106.5	104.99	105.89	106.66	106.74	107.23	107.18	105.32	107.43	109.55	107.59	102.57	107.69	103.46	107.82	109.1	107.72	105.16
109.96	114.05	112.93	109.19	113.66	109.6	109.66	112.39	109.01	115.37	114.09	113.04	110.2	107.9	109.89	108.92	111.19	113.12	111.69	113.21	111.91	113.79	110.01	110.16	109.28	109.81	109.01	110.89	108.13	112.62	114.7	109.19	111.89	111.92	112.46	110.71	110.38	110.31	112.09	111.46	110.88	114.52	109.54	113.86	109.93	113.07	110.09	109.8	111.78	109.5
115.27	113.1	111.49	111.19	114.98	113.29	112.62	111.65	110.31	112.4	110.12	111.9	109.99	111.45	113.86	109.56	111.72	108.66	112.49	111.87	112.74	112.55	112.63	110.92	113.82	112.21	113.22	108.47	110.92	112.67	111.85	110.62	112.04	112.55	113.32	114.98	112.67	111.71	114.52	110.83	110.93	112.42	110.42	110.75	113.33	114.08	113.64	110.77	111.64	109.07
112.88	112.09	114.37	109.87	114.29	111.98	113.05	112.83	110.89	114.49	111.55	111.27	111.92	113.93	113.38	112.64	112.74	111.85	116.35	111.99	114.96	113.57	114.64	112.67	115.84	112.37	112.09	112.5	112.29	111.72	114.14	112.82	110.77	110.08	113.44	113.18	111.7	110.8	114.87	114.35	113.51	110.64	111.1	111.19	112.18	111.36	112.42	113.52	109.68	113.2
110.96	112.29	108.94	114.51	113.12	108.76	112.32	111.03	109.35	109.61	110.52	112.09	109.25	112.95	111.12	110.68	110.17	110.18	109.98	111.59	113.23	110.65	110.18	110.89	111.2	109.42	112.14	115.06	113.64	110.82	109.45	112.11	111.5	111.19	114.24	109.15	109.75	109.01	109.81	110.76	111.76	110.39	109.92	112.26	112.53	109.72	112.22	110.96	110.82	111.72
112.36	111.33	109.67	111.25	113.52	108.75	112.78	113.2	112.79	110.15	110.97	109.6	112.74	113.01	112.4	113.14	108.79	112.66	110.72	112.4	113.63	111	113.21	112.24	112.61	110.19	110.55	112.08	115.08	110.68	110.51	112.35	114.72	108.55	111.05	110.97	111.77	110.7	110.88	111.1	106.7	112.94	111.96	113.22	107.24	111.71	109.37	114.47	113.18	111.51
104.77	105.45	106.05	105.83	105.06	104.82	106.73	109.2	102.99	106.18	104.38	106.82	105.06	105.82	104.91	105.39	104.59	104.9	104.91	106.36	107.9	102.68	106.73	107.25	105.29	106.75	106.86	106.51	106.75	106.69	106.99	108.04	106.75	105	105.83	107.28	104.65	105.43	106.46	102.17	105.15	107.62	106.81	103.23	106.99	102.52	107.06	109.17	103.95	107.52
102.7	104.07	105.95	104.65	103.56	105.61	108.71	107.57	104.37	106.95	105.3	107.19	105.18	104.74	107.12	105.8	106.16	101.21	102.55	107.26	101.07	103.76	103.73	104.07	104.26	103.96	105.29	104.88	106.14	103.82	107.19	105.08	104.25	104.79	104.85	103.13	108.37	101.89	107.23	106.32	109.03	103.46	105.02	105.94	101.7	101.74	108.65	102.75	105.42	107.19
105.42	105.36	105.62	104.3	104.49	105.73	104.58	106.28	104.61	106.33	104.11	103.72	105.38	107.91	106.78	104.39	104.4	108.02	107.81	107.12	105.14	104.67	103.7	104.52	104.05	104.99	101.1	104.36	106.87	104.1	103.54	108.52	104.08	105.19	106.89	104.7	105.78	102.91	102.21	105.36	105.64	104.71	107.94	106.16	103.35	107.21	103.91	104.47	108.21	103.94
107.32	107.42	103.99	100.31	106.23	103.13	104.88	106.71	106.99	105.75	104.05	105.67	105.04	106.65	105.52	105.8	105.77	106.11	106.51	106.62	105.25	108	107.24	105.82	101.36	108.47	107.21	105.33	105.55	104.7	103.41	106.52	105.93	106.88	103.69	104.88	103.63	102.28	103.07	103.42	104.66	105.58	107.25	103.36	105.57	104.69	110.85	106.48	102.64	104.32
103.06	107.67	105.63	104.9	107.45	106.5	105.32	107.39	107.33	105.35	107.71	108.75	106.35	104.11	107.15	105.92	107.26	107.12	106.83	105.62	104.01	107.55	105.99	109.09	105.33	105.44	108.34	104.78	105.03	100.99	104.6	104.95	105.78	108.03	104.68	106.58	104.5	105.47	105.02	104.91	106.27	107.19	103.33	106.26	103.65	106.21	104.68	105.36	105.87	103.8
108.51	107.97	103.76	102.34	108.05	110.05	104.98	107.33	106.35	107.3	106.2	107.41	107.22	106.55	106.33	107.13	102.41	108.36	103.61	105.55	109.31	105.95	108.58	104.44	105.47	107.85	106.07	103.41	104.27	104.41	109.15	105.51	104.37	107.05	107.98	105.88	104.32	108.16	106.39	106.27	104.29	107.24	104.98	103.7	104.65	104.62	107.2	104.49	107.38	107.55
104.13	109.96	109.89	105.02	108.66	107.63	107.81	103.45	103.76	106.4	105.01	107.84	107.93	106.81	105.03	106.19	109.24	104.88	106.21	102.39	107.18	106.75	107.44	105.86	104.89	108.25	106.23	108.67	105.88	106.15	105.8	105.17	105.27	108.53	105.08	106.55	105.95	105.13	106.36	107.92	102.64	106.34	108.16	103.88	106.66	107.98	109.84	108.11	108.94	106.8
113.54	115.96	110.67	110.02	109.61	110.15	107.54	109.46	114.95	109.35	112.9	112.54	111.31	113.46	112.22	110.63	114.51	111.64	110.08	113.87	112.33	109.39	112.1	112.73	113.05	113.69	112.68	113.79	112.16	113.46	110.47	110.28	109.63	114	113.05	110.38	110.26	109.61	113.95	115.57	112.6	108.23	111.01	111.87	108.9	113.74	112.76	111.98	111.01	109.04
103.68	103.99	102.38	106.5	106.04	107.26	104.12	105.82	106.21	106.98	104.58	107.07	106.27	104.92	107.49	103.85	106.65	103.15	103.39	107.24	103.62	104.59	105.99	106.23	105.18	106.37	104.74	105.76	108.27	107.16	104.2	104.64	105.94	105.33	103.5	106.6	108.66	103.07	103.53	104.26	104.52	104.67	106.31	107.32	103.71	109.23	105.51	103.01	106.44	106.13
110.74	112.1	108.06	109.44	107.61	111.11	111.81	111.85	108.43	109.8	110.16	112.71	110.18	110.01	110.6	110.44	109.29	109.45	109.59	109	111.6	111.92	110.22	110.5	111.38	110.35	107.32	110.27	109.84	111.2	110.28	112.4	110.89	111.13	107.93	107.5	108.34	108.73	107.24	111.08	110.25	111.42	112	108.75	112.8	110.31	108.01	109.47	106.97	110.11
111.96	111.77	112.17	108.22	113.58	110.83	115.13	111.71	109.39	112.06	110.9	110.84	113.63	114.16	112.48	113.04	111.29	114.64	111.27	109.64	111.58	110.95	113.97	112.48	112.83	110.98	110.59	108.97	110.39	111.64	113.05	109.98	112.86	108.51	112.09	111.94	112.72	112.18	112.09	111.84	112.45	111.52	113.24	108.51	110.3	109.86	111.97	109.2	110.43	109.51
97.098	101.23	98.763	102.74	98.151	100.21	97.689	99.318	97.34	102.29	100.64	100.46	99.03	102.03	95.328	96.823	100.94	98.549	99.331	100.68	101.96	96.811	96.874	98.446	97.724	98.214	97.682	97.949	97.94	101.33	101.12	99.917	99.804	97.082	102.36	98.937	101.4	100.16	100.93	98.181	103.28	97.672	97.056	98.572	94.79	100.54	100.18	100.68	97.234	103.86
98.56	100.07	101.46	97.772	99.82	102.14	98.403	101.6	100.63	101.31	101.19	100.65	99.935	99.358	99.007	101.42	100.94	99.525	102.03	104.39	99.254	100.75	100.53	104.1	99.536	99.074	104.06	101.37	102.83	100.78	99.739	97.399	102.2	100.79	100.4	103.69	99.794	100.38	97.955	97.911	100.43	101.36	100.36	97.529	101.86	103.87	100.88	98.878	101.86	100.57
107.13	105.98	106.15	102.3	106.89	104.49	105.8	106.28	102.53	105.78	106.59	110.88	105.29	105.88	104	105.94	110.03	104.6	102.03	104.35	104.54	103.99	105.9	107.24	107.08	109.6	106.41	105.53	106.09	104.44	105.26	108.39	103.02	105.98	109.64	105.14	106.94	109.26	108.96	104.22	107.04	106.54	103.47	107.93	108.19	104.19	106.21	107.86	105.27	108.22
107.48	103.33	103.62	104.91	103.43	105.34	104.88	108	106.08	107.82	109.36	104.88	105.14	107.32	106.51	105.23	105.86	105.14	105.41	105.63	104.79	106.9	108.85	104.76	104.93	103.14	106.38	105.03	106.54	109.44	103.69	107.68	104.74	110.39	101.61	104.69	105.41	106.93	103.55	106.61	104.55	107.78	103.24	106.58	104.97	106.44	104.26	106.02	103.66	109.61
105.56	102.51	106.69	106.44	104.5	107.22	104.59	102.77	105.55	104.82	103.58	105.41	105.55	105.03	106.05	103.27	104.57	106.54	101.27	104.47	105.74	108.13	103.56	104.57	103.2	106.58	103.15	105.86	104.8	104.66	105.36	105.17	100.14	106.82	105.8	102.22	106.3	108.52	105.08	103.21	105.81	106.8	104.84	103.94	105.66	103.93	105.56	103.52	106.04	106.73
107.11	104.81	107.61	103.9	106.08	106.07	109.44	106.27	104.84	104.25	108.43	102.03	107.69	106.45	106.06	106.76	108.06	104.18	108.42	102.84	104.61	106.42	104.91	105.55	106.13	108.62	107.09	107.19	105.74	106.86	107.12	103.02	105.7	107.12	102.67	102.75	104.25	104.16	103.72	105.3	105.92	105.75	102.68	102.9	105.07	105.09	106.1	104.16	104.63	108.25
105.94	104.53	103.81	103.95	105.02	104.06	107.22	104.54	105.58	105.69	104.04	104.36	106.18	104.47	104.14	104.04	104.26	103.59	104.69	105.27	103.41	105.56	103.29	103.61	107.04	105.14	105.08	106.27	104.81	105.67	106.58	108.28	105.55	103.43	106.25	106.2	104	101.43	106.52	106.97	104.76	104.17	104.53	102.52	107.4	104.75	104.61	104.58	104.89	105.1
116.06	109.01	112.56	115.74	114.62	114.03	111.88	109.16	108.14	113.78	110.22	113.37	111.44	111.8	112.59	113.95	110.58	112.69	111.93	114.15	110.72	115.01	109.8	115.46	112.88	108.72	110.09	112.16	108.66	108.41	111.63	112.1	112.32	114.04	111.6	111.67	113.34	113.5	112.07	110.03	111.33	111.98	110.47	111.83	111.52	112.49	112.04	112.87	112.53	110.98
114.63	113.31	113.82	114.46	108.7	113.31	110.46	114.25	112.01	110.12	112.43	111.03	109.71	110.27	109.08	113.15	110.56	109.73	112.34	114.1	112.26	115.51	112.21	109.88	111.19	114.64	114.91	111.33	112.35	112.27	114.5	113.86	111.76	112	113.45	113.78	110.12	109.62	111.1	111.73	110.09	112.57	111.98	110.75	112.62	113.17	112.67	111.56	112.07	112.95
113.37	110.34	114.68	107.79	108.32	111.08	108.2	108.98	113.83	108.87	109.69	112.97	112.82	108.71	110.56	111.02	108.47	110.1	112.2	109.27	111.23	111.69	107.96	109.52	108.5	110.07	111.82	111.37	107.71	107.78	108.59	108.74	114.44	111.59	109.63	109.67	113.07	112.07	111.52	110.7	110.77	107.25	111.02	111.43	112.72	107.64	109.45	111.98	112.33	110.51
102.07	108.27	106.37	105	104.81	105.82	104.82	103.8	106.16	105.78	105.43	107.23	104.58	108.3	105.55	102.02	102.55	105.09	105.86	104.04	106.59	104.53	104.18	102.5	105.75	103.47	108.37	104.95	103.54	108.75	105.49	102.89	105.99	103.54	103.48	107.73	103.21	104.81	106.98	107.22	109.73	103.9	105.78	105.56	106.4	101.32	103.85	104.84	104.55	105.23
106.68	105.73	113.18	112.17	108.34	112.26	111.48	109.16	106.18	110.34	110.08	109.91	114.58	106.94	111.4	111.63	110.78	110.39	108.63	111.41	108.63	108.13	111.32	108.8	110.65	110.01	110.32	110.17	112.28	111.82	109.94	108.59	113.6	106.96	110.88	111.49	107.94	113.69	111.76	108.33	107.37	107.33	110.26	110.53	108.86	108.96	107.31	110.72	106.33	109.02
112.65	111.28	113.6	110.18	112.9	109.5	112.4	111.64	112.75	109.33	110.64	112.01	111.53	107.59	110.92	112.11	109.46	112.03	107.44	111.73	108.32	110.56	109.13	112.48	113.15	109.96	109.97	115.09	111.72	112.25	114.49	111.76	114.44	110.44	109.29	112.86	111.14	110.6	110.49	113.54	110.08	112.51	113.92	113.56	110.17	109.56	111.38	109.88	112.12	113.99
108.19	108.31	108.53	106.31	103.43	107.6	105.58	106.88	104.3	109.35	106.56	107.28	107.59	105.83	107.83	103.88	105.32	104.54	104.11	106.87	108.15	107.77	107.47	105.21	108.22	110.23	108.07	106.02	108.06	106.23	107.19	105.06	107.3	107.76	108.33	108.09	103.49	106.26	106.59	107.12	105.95	105.42	108.25	107.94	107.36	107.92	107.19	107.41	108.9	103.43
105.47	107.94	103.16	106.05	109.14	107.93	101.24	108.36	106.19	105.48	103.58	107.84	106.96	104.58	103.02	104.78	105.66	106.04	104.34	105.87	104.16	105.91	101.07	103.48	104.7	104.29	108.02	104.78	106.67	105.57	104.19	105.11	107.86	108.65	105.03	104.62	107.07	108.16	104.86	105.44	107.82	106.08	103.17	103.62	104.86	105.14	99.389	105.32	106.09	103.62
98.724	102.08	100.72	101.38	100.15	98.279	101.14	102.89	96.868	98.999	98.46	99.987	100.23	99.693	103	102.69	101.94	98.793	99.837	100.82	100.78	97.285	102.5	99.481	99.806	101.54	101.34	101	98.462	100.48	98.46	101.09	101.94	101.12	96.716	97.595	100.74	100.54	100.86	100.07	102.24	99.009	100.32	101.52	102.4	100.57	101.62	97.042	99.1	99.922
105.75	105.19	107.17	104.55	107.45	106.08	109.2	110.37	108.36	103.97	109.69	105.23	106.3	105.24	107.18	108.81	109.91	107.82	108.12	107.88	108.32	109.61	110.04	108.19	107.46	108.08	106.14	106.59	106.91	107.49	105.83	105.94	105.57	103.85	105.79	108.65	106.89	106.78	105.24	105.59	109.61	106.46	104.58	109.1	105.93	109.93	105.95	109.5	109.46	106.52
112.01	113.48	112.78	110.87	113.65	110.96	109.76	113.59	110.83	111.34	110.96	109.57	111.95	113.24	111.08	114.71	111	112.89	116.02	112.54	111.65	111.61	112.57	110.08	111.87	112	112.9	111.26	110.98	109.38	112.36	112.19	114.52	114.22	112.82	108.93	110.89	110.09	111.11	111.22	107.16	109.53	111.45	114.2	109.34	112.02	110.73	110.88	110.76	115.82
107.18	104.6	106.61	107.79	110.3	106.8	102.18	104.38	106.8	105.15	108.39	105.49	105.61	106.51	107.01	105.03	106.01	104.6	106.15	107.36	103.79	105.4	103.24	101.39	106.27	105.59	107.38	104.6	105.88	104.52	103.24	106.75	106.25	105.59	107.83	105.01	108.19	104.56	105.65	105.58	107.02	102.73	104.83	107.42	104.05	104.29	105.45	105.55	105.12	105.37
100.09	101.35	99.486	100.61	100.44	98.52	102.29	98.485	100.94	100.28	100.27	103.3	98.311	98.349	103.33	100.24	98.698	99.699	100.82	102.66	96.533	97.84	96.672	102.26	103.71	97.5	95.974	99.492	98.195	98.286	98.748	100.22	103.07	98.773	100.28	99.121	100.79	104.55	98.633	99.613	96.965	102.07	101	104.18	100.81	101.06	100.19	99.796	97.199	101.33
102.77	104.47	104.77	106.03	102.9	104.58	104.51	104.71	106.26	104.83	106.37	103.2	104.23	103.9	102.8	102.33	101.82	107.07	106.06	106.39	104.04	105.46	105.4	106.69	103.99	104.26	101.77	103.2	103.5	101.92	101.68	104.98	101.23	104.98	104.95	103.66	105.19	106.41	106.22	105.71	106.27	106.54	102.98	107.69	104.37	102.32	106.08	102.63	103.48	104.53
100.83	103.06	101.37	101.78	100.57	99.79	102.45	100.1	99.348	100.81	101.24	100.12	100.79	98.893	98.494	100.39	98.774	100.54	101.34	102.67	98.203	100.3	99.847	97.317	100.59	100.93	100.8	98.39	98.857	101.96	98.089	102.91	100.8	97.331	101.22	101.22	102.35	102.31	98.834	99.605	100.28	103.35	100.52	98.403	102.65	100.18	99.726	98.94	98.928	101.03
100.97	100.63	99.686	99.404	98.086	99.195	99.194	97.942	99.163	99.88	103.14	101.6	101.43	103	99.948	98.013	101.04	102.04	99.62	99.098	101.19	101.47	100.05	102.39	99.136	100.51	97.703	97.424	101.94	100.65	101.8	96.306	101.7	101.34	100.16	100.41	99.863	100.42	98.922	102.03	102.17	98.857	101.6	98.349	102.75	99.155	101.12	99.1	98.16	98.731
108.5	105.38	105.18	107.22	108.44	103.34	105.51	108	105.01	106.27	106.22	107.87	106.7	105.62	105.91	108.22	104.77	107.79	103.51	107.47	105.76	105.29	107.25	105.28	106.32	104.9	108.57	105.6	104.7	104.09	103.85	107.33	103.73	102.88	110.76	105.07	105.85	109.97	107.51	107.33	106.1	105.9	106.58	107.18	106.54	104.3	105.43	106.69	104.82	105.85
98.874	100.21	101.91	100.72	102.45	100.22	101.2	100.73	101.21	102.23	99.7	98.593	98.63	98.445	100.91	101.54	101.64	100.61	101.18	101.46	101.1	99.171	99.315	98.891	101.95	99.947	99.661	97.904	101.5	99.619	99.259	98.473	102.27	99.59	102.24	100.52	99.886	102.9	104.76	99.245	101.25	99.276	100.3	100.77	99.804	99.651	100.01	98.821	99.41	100.83
117.89	113.46	115.94	118.44	118.32	119.21	116.07	113.42	115.97	114.02	118.81	116.42	117.27	114.4	115.16	115.96	119.46	116.32	115.7	115.9	118.76	111.62	116.22	115.37	117.49	117.49	119.81	115.15	115.03	117.96	117.84	115.99	116.18	113.94	115.44	115.59	116.31	117.66	115.63	114.78	117.9	112.27	113.28	117.17	115.67	114.02	117.2	116.38	117.32	116.09
109.1	114.69	112.72	111.54	111.57	111.46	111.9	112.42	110.59	107.36	113.09	112.28	112.06	109.22	111.06	114.72	110.13	109.98	112.01	113.66	110.42	113.57	111.78	112.44	113	110.01	110.05	113.03	110.75	112.51	111.7	111.79	111.19	111.61	111.37	113.79	111.81	113.5	114.11	109.73	109.88	113.72	110.78	109.15	114	109.77	112.03	114.02	111.41	116.33
112.06	108.99	110.64	109.87	109.89	108.9	112.81	114.88	110.98	112.27	111.32	111.03	112.22	109.78	109.29	112.7	107.67	110.51	112.13	109.94	112.28	112.93	110.18	110.39	114.57	110.5	110.02	111.48	113.7	111.83	115.64	110.05	112.6	112.04	110.5	113.74	112.15	109.83	111.9	110.15	110.08	112.95	111.18	109.75	110.95	112.86	111.24	111.79	110.33	113.69
107.08	103.79	108.62	103.74	104.93	105.09	101.95	105.78	104.57	103.2	106.04	106.7	106.39	102.9	104.95	104.06	108.08	104.9	106.43	104.45	107.37	109.59	102.9	103.85	106.39	108.78	106.8	102.6	106.67	102.56	107.08	106.44	107.86	106.08	104.09	106.82	107.3	105.26	103.01	104.2	104.36	106.76	104.66	104.9	105.08	103.54	107.05	104.83	104.71	102.99
105.51	103.2	106.04	105.24	105.49	103.82	107.3	106.11	103.42	104.12	104.98	109.04	103.49	105.27	108.13	106.49	106.17	104.72	105.81	102.72	104.96	104.16	104.37	104.79	103.17	105.1	102.69	105.5	106.01	104.96	107.92	107.78	103.89	109.03	106.02	108.76	106.43	105.22	104.62	105.96	105.96	106.55	106.89	107.43	107.56	105.04	105.9	106.67	103.08	106.95
106.23	107.82	106.37	104.78	106.75	104.73	107.43	107.44	108.78	106.84	104.13	106.07	106.78	105.27	107.1	107.4	108.02	106.27	108.63	107.45	106.62	108.55	104.45	105.02	104.73	108.63	108.8	104.93	105.45	108.37	104.37	103.15	106.48	104.48	105.8	105.77	107.43	106.8	104.51	105.24	105.84	105.29	106.48	105.4	105.42	104.11	106.51	104.67	108.19	104.1
99.988	98.821	98.621	101.33	100.85	99.68	102.19	99.987	103.07	100.53	96.588	100.4	99.645	101.03	101.49	98.33	103.37	101.23	100.95	100.79	100.62	99.361	97.732	100.16	102.47	100.83	99.049	98.3	101.29	100.22	100.08	100.59	100.69	102.19	99.743	98.586	101.49	99.117	98.284	102.02	102.22	102.77	99.437	101.47	98.839	99.329	100.07	100.79	101.64	101.09
114.74	112.08	111.15	112.55	112.09	113.67	110.84	109.44	111.94	110.85	110.21	109.58	111.16	110.89	109.63	111.6	109.55	108.9	111.41	112.04	111.28	114.16	112.76	114.71	109.06	110	115.14	115.31	111.21	109.2	113.14	111.61	114.86	111.97	109.35	117.16	108.72	111.91	112.08	112.78	110.06	111.28	111.52	113.07	111.82	112.44	110.89	112.5	111.3	116.64
115.99	116	117.09	117.16	114.95	114.07	117.61	116.56	118.49	116.46	117.61	118.95	118.52	116.27	114.61	117.34	117.69	118.37	116.84	117.82	116.43	118.16	118.48	120.8	117.01	116.69	117.04	116.44	116.2	114.68	116.67	116.94	118.72	116.03	116.11	120.84	116.2	120.19	117.56	114.15	118.52	113.38	117.33	117.27	120.11	113.04	117.19	116.99	120.36	118.48
109.03	105.27	104.2	103.24	106.17	105.69	107.5	106.57	107.82	108.66	108.17	104.53	109.71	106.3	106.23	105.47	109.65	105.58	104.83	105.38	109.94	110.24	107.48	108.52	106.92	104.8	106.6	108.7	107.24	107.12	108.53	108.3	109.89	107.2	107.5	104.76	106.89	111.72	106.76	105.42	107.18	108.29	108.49	109.12	105.67	105.32	108.75	104.86	106.91	104.76
109.4	112.17	113.04	112.74	109.63	111.56	111.94	110.78	107.85	114.61	114.68	112.18	115.59	113.37	112.3	112.36	110.33	114.83	117.49	112.62	112.58	119.17	113.33	110.52	113.45	116.19	110.48	114.39	113.21	111.08	110.08	108.74	111.98	110.49	112.8	111.24	110.89	110.52	111.28	112.01	112.36	113.77	114.8	108.87	112.86	112.76	111.52	112.26	110.76	112.13
109.79	105.82	104.68	104.03	104.69	106	102.09	107.28	106.55	110.44	104.56	105.29	107.05	105.86	109.01	102.33	104.41	105.08	106.01	107.87	109.7	102.44	101.77	108.56	104.28	104.57	108.47	105.05	105.09	106.64	102.71	105.15	104.14	105.33	106.66	109.48	104.56	106.58	105.02	109.56	104.64	109.37	105.92	107.67	105.02	106.37	104.85	108.06	105.54	107.57
96.191	100.48	103.31	99.632	101.87	101.74	100.25	100.97	101.07	99.707	99.602	102.24	96.085	99.559	101.82	98.893	99.574	102.08	99.533	98.597	103.9	102.46	96.327	100.18	98.793	101.31	99.363	96.57	99.88	98.756	100.81	100.88	99.959	98.934	98.396	99.024	100.34	101.83	100.72	99.039	100.82	101.25	100.27	100.81	99.507	98.935	98.946	102.24	101.9	102.56
100.92	99.463	101.81	100.06	99.239	100.49	100.26	98.455	99.809	99.271	102.93	100.34	99.816	100.59	97.985	99.489	97.918	96.801	99.128	100.61	99.839	98.181	98.804	101.29	101.54	101.63	101.65	99.496	101.15	100.06	99.952	95.461	98.789	99.891	101.94	100.57	100.69	96.658	100.07	98.241	97.43	101.14	101.47	102.43	100.73	99.592	99.906	99.513	99.702	99.724
111.08	112.45	108.1	108.78	108.33	109.71	109.92	113.73	113.99	112.56	109.97	110.08	111.41	110.91	110.62	110.5	110.06	108.5	109.96	109.41	107.87	112.87	111.22	114.09	111.31	112.43	110.51	109.38	111.75	110.22	106.36	106.64	110.28	110.75	109.53	110.86	111.76	112.97	111.15	112.93	111.02	113.89	113.01	110.83	111.3	112.66	111.53	112.56	114.42	110.02
107.89	107.99	105.23	102.39	106.08	107.03	104.42	104.09	104.15	108.23	104.88	105.7	105.7	107.27	104.53	107.63	107.33	105.1	107.85	106.23	104.38	103.89	106.1	104.43	105.64	106.98	107.09	105.81	105.67	104.76	107.6	108.96	108.45	106.32	104.59	106.8	104.23	102.56	104.95	105.85	103.51	105.36	108.53	107.25	104.82	108.98	103.49	105.68	102.5	107.18
109.92	112.14	110.11	113.53	111.06	110.49	112.85	113.99	112.38	112.84	107.86	111.74	112.93	112.82	112.34	111.15	114.24	110.34	109.72	112.79	110.55	110.05	109.49	109.47	112.69	111.34	113.56	112.41	108.41	109.6	114.27	113.65	110.76	109.62	111.47	114.67	108.17	109.57	111.41	110.32	112.28	111.03	113.1	110.65	111.57	111.48	110.27	113.04	110.54	108.59
109.3	113.15	113.05	112.58	113.1	110.25	113.58	109.62	109.38	111.09	114.26	111.15	116.53	109.68	108.8	112.22	109.16	113.28	116	112.01	114.72	109.05	111.55	110.89	109.19	112.84	112.44	108.97	114.01	111.15	111.95	111.29	111.88	111.84	108.03	110.78	114.31	113.36	112.21	111.87	108.34	115.83	118.17	114.94	111.58	112.78	109.64	113.27	111.54	111.43
97.495	99.651	97.104	98.669	101.6	101.51	101.47	99.002	98.431	99.224	101.99	101.73	99.681	98.342	99.885	100.98	100.37	97.099	101.98	101.28	96.608	98.513	99.821	102.32	97.599	97.252	100.67	97.418	102.75	100.97	99.193	97.685	98.731	102.87	100.91	99.261	101.51	98.701	101.19	98.191	99.191	98.783	102.64	97.706	101.81	98.603	99.567	102.19	98.572	99.196
105.07	108.83	104.63	108.28	106.49	104.53	103.61	104.99	103.02	106.25	102.11	105.91	107.01	105.64	107.01	103.94	105.44	104.22	108.22	107.25	103.65	103.59	103.37	102.62	103.55	105.56	103.02	104.74	105.04	103.22	107.23	104.91	103.37	103.85	107.41	107.27	106.94	108.25	106.07	106	111.21	101.63	106.34	107.2	107.02	109.68	105.11	104.93	107.6	106.36
112.12	109.57	106.57	108.87	109.9	111.7	109.3	111.21	110.42	111.18	108.29	109.14	111.46	109.65	109.6	110.25	110.04	110.28	110.58	108.99	113.74	110.79	109.53	109.64	110.92	107.98	110.99	110.39	109.55	110.77	107.62	109.64	110.87	111.21	111.05	110.37	110.67	109.02	110.21	106.66	107.11	108.06	110.72	108.98	109.63	110.72	112.14	113.34	107.34	113.02
99.729	98.931	98.485	101.99	94.35	101.95	96.138	101.11	100.3	102.15	99.659	98.716	99.253	100.15	97.53	102.4	103.58	102.43	98.212	97.413	98.325	100.11	99.035	98.046	99.613	95.278	99.887	100.45	97.613	100.53	101.94	100.68	100.63	101.43	102.49	98.52	99.389	101.67	102.21	103.3	100.04	98.227	100.69	97.789	101.35	103.37	100.58	97.635	99.721	101.31
112.28	110.96	114.47	111.63	110.14	113.34	112.56	109.8	114.6	111.17	111.97	109.6	115.84	110.99	107.38	113.8	112.59	108.35	110.27	111.04	112.94	114.59	115.85	115.16	111.62	113.65	113.62	111.73	109.64	112.38	112.65	110.5	112.95	112.7	110.61	113.71	112.49	108.92	112.68	114.02	111.87	111.05	114.2	110.2	110.88	113.32	114.05	111.1	111.46	113.73
109.97	112.13	112.24	109.55	109.92	110.7	109.31	112.38	110.1	111.09	110.75	112.43	111.49	111.71	113.5	111.14	110.34	112.28	110.71	110.47	109.26	110.42	111.12	108.85	106.56	113.59	108.12	114.48	107.56	109.66	111.12	110.94	109.78	109.58	110.08	111.04	110.4	111.71	112.76	111.24	111.14	113.87	111.39	112.51	112.58	113.75	111.18	111.81	111.18	112.62
105.18	104.29	107.95	105.36	107.3	106.77	105.49	110.85	108.1	105.43	106.84	106.86	104.37	106.2	104.71	109.21	107.63	104.3	106.01	106.71	108.92	106.77	106.16	105.34	105.87	106.2	109.22	105.83	103.5	106.02	106.42	108.48	104.52	105.92	107.13	104.72	106.54	108.29	107.11	108.42	105.46	108.53	105.24	105.26	110.32	105.7	107.16	106.22	107.22	104.76
106.37	107.64	108.34	106.28	106.43	104.86	106.84	107.36	107.92	107.92	105.03	107.35	105.73	105.95	106.39	104.75	105.39	107.56	107.02	109.35	105.19	106.32	106.49	108.87	106.04	105.96	107	107.45	105.86	104.96	103.78	104.53	107.59	106.91	107.65	107.06	107.88	108.3	106.73	107.21	105.8	108.36	108.63	106.13	103.55	105.9	107.61	106.8	105.62	107.74
104.07	103.59	104.58	107.96	105.61	106.36	107.62	102.46	104.12	104.96	105.08	103.82	103.32	106.9	105.66	103.81	107.73	108.11	103.76	108.45	107.22	105.9	105.26	105.48	105.99	108.16	104.06	110.62	106.61	105.49	107.04	105.03	102.87	106.54	106.01	107.07	104.72	108.87	104.22	105.61	106.6	102.42	107.9	106.01	105.79	102.43	105.27	106.64	103.98	104.76
105.59	101.01	98.348	101.94	101.37	102.57	98.494	101.18	99.264	98.812	101.36	100.23	101.33	101.84	104.27	103.07	102.13	99.794	98.3	101.58	101.46	99.351	99.84	102.84	102.79	102.57	100.52	101.63	100.4	101.2	99.467	103.17	98.937	102.17	99.877	97.926	102.99	99.208	103.14	99.249	99.666	101.36	99.291	101.52	103.4	98.019	102.12	100.97	96.715	99.971
107.86	108.34	106.08	111.58	107.81	112.45	109.64	110.91	108.26	110.04	110.84	109.64	108.8	110.5	111.26	111.5	110.45	107.63	107.84	110.04	112.49	108.92	108.47	109.52	109.63	110.64	109.49	109.91	108.1	109.93	108.71	110.65	109.83	110.97	108.75	109.31	109.01	109.81	108.77	111.04	107.02	112.39	110.05	111.27	109.91	112.62	112.07	114.29	113.17	107.5
103.34	105.18	103.57	106.99	105.75	105.01	106.44	105.95	107.8	105.02	105.36	107.98	109.45	104.95	104.18	106.03	107.86	105.72	104.45	104.95	105.36	107.51	104.8	105.33	107.06	106.91	108.07	109.18	105.88	106.65	105	102.32	103.98	109.04	105.17	106.68	108.55	106.93	101.45	106.15	104.22	107.11	104.93	104.47	101.98	106.07	104.87	106.29	105.51	108.37
97.064	101.92	102.94	100.12	99.62	98.631	100.12	101.41	101.35	102.04	101.21	100.46	100.48	100.42	98.639	102.75	100.04	102.99	100.05	99.886	99.254	99.21	99.274	99.727	104.43	99.39	100.19	98.421	99.278	97.799	104.5	100.84	98.045	102.33	102.31	99.343	99.216	98.619	101.04	103.09	98.965	96.788	100.35	102.78	100.01	100.5	102.86	95.556	100.48	102.54
104.32	105.52	103.94	103.23	104.23	102.55	107.74	104.59	107.51	103.55	105.02	107.02	107.05	106.67	104.68	106.19	105.71	106.17	103.74	103.91	106.32	105.04	104.93	107.92	104.68	107.68	107.96	108.77	105.93	105.45	110.36	105.24	106.08	108.47	108.42	105.16	106.68	106.96	103.63	106.45	105.48	105.22	108.12	107.88	104.43	107.37	108.82	108.04	106.24	103.17
119.01	119.98	118.11	117.89	114.82	118.71	120.36	118.3	121.83	117.8	116.72	119.43	117.42	115.91	116.43	118.41	119.51	117.81	117.39	119.34	113.68	115.64	117.83	114.99	118	115.86	117.48	115.69	115.05	117.46	118.41	116.11	121.18	117.44	117.98	116.42	120.88	118.47	115.52	120.98	120.93	120.94	114.55	119.13	119.1	120.2	115.48	120.01	117.79	117.26
108.51	112.85	109.84	111.94	109.93	113.94	108.7	108.5	112.56	107.82	110.18	112.1	109.23	113.84	109.67	112.05	110.43	106.6	110.12	108.42	110.31	112.3	113.86	109.44	106.61	107.79	112.49	110.12	109.84	112.46	110.78	108.83	109.91	110.62	110.17	109.67	108.63	110.39	112.2	112.33	108.96	113.48	111.2	110.01	107.22	112.29	109.93	112.82	110.18	108.22
104.83	107.31	107.94	105.22	104.98	107.04	107.13	106.68	108.5	106.51	105.6	107.23	107.8	104.72	108.98	104.29	109.01	108.05	110.69	106.51	106.87	107.79	110.1	109.59	103.83	105.72	104.67	104.05	108.89	107.71	106.83	106.33	106.86	107.03	106.29	106.35	106.85	109.01	107.7	105.3	107.47	107.13	108.05	109.79	105.95	108.53	107.02	104.19	106.75	103.5
112.12	110.39	109.69	107.9	110.77	112.2	108.46	110.09	111.34	110.37	110.11	109.43	112.29	108.73	109.11	108.58	106.8	110.94	109.64	110.67	109.18	109.46	111.9	112.29	109.2	111.7	109.9	110.02	112.65	112.97	111.47	111.92	108.69	111.04	110.31	109.25	109.66	111.52	108.63	110	107.05	110.82	112.37	109.61	111.21	112.99	107.76	110.1	108.96	112.63
106.3	106.94	107.26	105.93	105.95	107.51	107.52	106.78	104.6	105.78	104.34	107.45	108.8	108	105.51	106.12	104.98	104.96	108.45	104.92	106.86	107.41	107.39	106.55	105.26	102.55	105.37	106.54	107.57	107.15	107.6	106.75	108.88	107.66	106.83	106.22	102.49	108.09	106.08	104.25	106.37	108.69	103.64	104.89	108.87	107.05	107.81	105.83	105.46	105.77
113.08	110.05	111.35	111.85	112.52	114.09	114.07	113.43	111.79	112.87	110.5	114.6	109.94	113.87	111.55	109.59	111.43	113.99	111.83	113.15	112.89	110.88	110.55	110.53	112.7	110.66	112.4	110.64	111.5	112.57	112.54	111.41	114.51	112.84	112.2	112.66	109.6	111.62	113.99	110.89	112.49	109.06	110.65	112.74	113.32	109.28	110.65	111.09	109.75	110.59
110.85	108.86	114.24	112.97	112.53	111.87	113.13	108.58	111.26	112.1	111.82	111.62	111.87	112.47	113.47	112.89	112.03	110.85	115.38	111.94	107	113.27	113.72	109.19	107.99	111	108.9	111.21	112.23	113.05	109.74	112.54	112.12	110.88	107.79	110.33	109.57	111.51	110.9	109.94	112.92	112.93	111.25	111.83	111.47	109.99	110.38	109.08	112.78	113.18
105.99	102.38	106.1	106.3	106.88	105.98	104.19	103.78	105.09	105.27	104.54	104.15	105.23	102.93	104.81	105.07	104.59	107.47	104.5	107.28	103.04	105.12	103.88	106.24	108.34	104.76	105.18	107.61	105.73	108.2	104.91	102.97	105.49	101.62	105.13	106.62	106.53	104.07	102.56	106.69	102.22	106.66	107.31	105.26	104.55	105.23	104.08	104.38	105.74	106.96
113.1	111.96	110.24	110.86	115.13	114.25	109.02	112.2	112.2	110.06	109.66	111.38	109.58	112.95	112.14	110.06	111.78	109.6	112.42	113.8	110.13	111.35	115.48	110.98	111.84	110.94	110.49	112.26	111.4	108.36	113.6	116.39	113.06	112.97	114.47	110.7	108.98	109	112.15	109.15	111.39	110.22	109.68	110.99	109.48	111.54	112.74	110.27	108.82	113.18
111.92	113.18	112.4	110	111.85	110.68	112.03	109.11	114.55	116.07	109.95	114.33	110.52	114.5	111.44	108.75	111.67	114.22	111.06	112.44	113.58	111.76	110.33	114.17	110.25	112.6	112.57	110.03	111.34	112.22	107.81	113.95	113.4	113.7	109.73	111.85	112.51	109.15	114.14	110.99	110.4	111.72	115.59	112.43	115.19	110.68	110.4	110.58	109.77	111.18
101.75	101.6	100.75	99.973	101.96	98.924	102.07	102.29	101.1	99.823	100.84	103.57	103.33	101.7	101.18	102.83	101.14	100.76	98.339	101.5	100.26	101.45	100.69	101.51	99.408	103.21	103.57	102.31	102.87	98.2	101.3	101.81	98.063	103.17	95.756	102.38	99.254	98.964	97.688	100.24	103.88	103.93	99.254	101.41	98.806	103.13	102.37	99.718	103.22	100.73
112.52	107.99	109.64	107.15	111.08	110.73	105.24	110.36	111.76	113.1	108.22	111.64	109.71	109.43	109.61	110.96	111.13	105.54	112.08	111.25	110.58	108.19	108.59	110.77	109.54	110.91	109.04	108.68	110.52	109.92	107.79	108.59	108.01	112.38	112.46	110.4	110.6	110.69	107.81	108.26	114.35	105.44	111.47	109.34	109.99	113.24	108.9	108.92	111.3	109.4
110.55	112.07	111.74	111.81	108.93	109.65	109.25	115.15	108.32	107.53	110.26	105.59	112.02	110.84	110.79	109.66	111.64	108.09	107.6	106.37	110.75	112.97	110.3	113.11	109.74	108.8	111.92	112.38	110.73	108.09	112.22	110.28	113.14	113.08	108.95	111.26	112.63	112.99	110.32	112.54	110.57	108.21	110.12	110.54	111.4	111.66	114.32	111.3	111.54	110.92
109.06	111.89	107.76	111.17	108.85	109.12	110.04	105.98	112.41	109.19	110.28	108.65	109.71	110.06	108.73	110.99	106.95	108.07	111.48	109.04	110.14	111.4	108.37	112	109.67	107.02	109.25	110.91	111.03	111.63	106.89	112.23	110.48	111.58	111.3	109.88	109.55	108.82	106.71	111.49	108.89	109.7	110.06	110.96	110.89	111.72	108.39	109.88	108.04	110.99
106.13	102.55	105.12	104.31	107.87	105.76	106.75	106.16	106.11	106	108.65	108.17	105.32	107.02	103.34	102.99	105.95	107.48	109.07	104.93	104.59	105.71	110.3	103.68	107.03	107.27	106.14	105.19	108.76	105.3	110.08	105.03	103.02	107.45	105.3	106.47	104.13	105.2	106.67	105.6	109.95	105.5	106.88	104.51	105.98	106.44	103.08	102.52	107.92	107.69
99.403	96.769	100.62	99.939	102.04	103.69	101.98	98.908	97.741	100.67	96.136	99.036	99.593	97.437	99.562	100.17	100.23	98.628	98.801	102.02	102.98	100.2	98.363	99.468	98.674	99.958	99.663	102.7	98.031	101.01	98.897	100.09	99.948	99.823	101.04	100.57	98.493	99.969	98.13	101.36	101.96	99.526	101.38	97.872	99.056	97.534	97.233	100.05	99.618	100.71
105.44	107.67	108.09	106.64	105.82	105.96	104.08	106.92	107.45	105.73	103.59	102.89	104.45	107.97	104.25	106.59	103.47	104.45	106.42	108.27	105.43	105.51	101.42	104.37	106.36	107.46	104.75	106.8	103.24	105.15	106.45	105.46	106.36	105.17	103.78	104.21	107	106.05	105.22	109.14	103.86	104.95	103.71	105.05	103.71	105.43	106.78	106.8	104.04	103.19
105.89	105.33	108.96	103.47	106.78	103.69	106.51	106.27	108.24	103.56	104.41	106.2	100.8	106.95	109.69	106.98	107.25	106.06	105.64	105.64	105.93	105.61	108.61	104.21	106.51	107.83	105.77	106.54	106.9	105.94	102.36	103.68	104.78	106.15	106.59	109	106.35	105.55	105.19	104.96	106.97	106.82	105.61	108.81	105.19	102.22	106.54	107.99	106.86	107.47
103.66	105.99	100.46	101.5	102.22	103.72	103.91	103.03	103.73	107.13	104.43	102.46	105.84	105.64	103.04	108.8	104.54	108.76	108.86	107.46	102.86	102.85	106.07	106.85	106.58	100.44	104.76	104.88	108	104.95	105.5	103.89	105.28	107.37	106.5	104.09	104.69	107.62	106.49	104.27	101.84	103.79	104.53	104.23	104.14	105.49	106.4	103.78	106.67	105.27
104.36	102.55	103.21	104.67	104.3	105.35	104.96	104.22	104.12	102.74	102.41	104.01	102.23	104.43	105.74	104.88	104.75	104.12	103.07	105.26	102.93	107.55	102.96	105.82	100.86	104.52	103.01	107.96	105.7	102.94	105.13	106.56	102.87	104.48	105.06	104.63	102.01	107.27	107.24	105.02	105.2	103.65	102.49	103.47	106.03	104.28	104.86	100.28	104.06	102.94
104.23	106.95	107.53	105.95	108.73	104.44	104.66	106.02	110.11	104.97	106.49	103.71	106.78	106.14	104.95	109.27	106.21	107.6	108.62	105.59	108.14	102.36	106.71	105.59	106.64	106.52	105.45	108.01	107.82	106.4	105.95	107.75	105.85	107.26	107.39	107.27	103.81	106.67	107.25	104.3	104.72	106.47	103.58	108.23	103.95	109.55	104.36	106.37	108.07	107.48
98.251	98.672	102.64	99.327	100.45	101.34	104.16	101.46	102.94	102.14	100.54	101.12	103.29	98.226	102.28	100.42	99.893	99.792	98.158	99.219	100.56	100.57	99.908	101.34	100.5	102.76	100.92	100.63	99.07	99.717	105.04	99.393	102.23	100.63	99.973	99.409	99.203	100.83	99.394	99.062	104.64	103.79	98.952	100.26	100.68	101.83	103.01	102.7	102.39	100.03
116.31	114.58	118.22	116.07	118.2	119.26	117.31	121.21	117.69	117.05	115.16	117.52	118.76	115.07	112.73	116.18	119.08	116.78	118.65	114.46	117.35	117.83	120.59	118.76	116.5	118.56	116.12	119.82	118.27	118.6	118.65	117.85	118.89	118.5	117.82	116	114.95	119.33	120.41	118.39	117.74	114.87	118.42	118.83	117.65	114.75	119.61	118.39	116.53	118.18
106.26	111.5	113.05	114.63	110.58	109.98	109.48	109.6	109.88	110.09	107.13	107.65	110.35	107.98	109.89	109.8	107.96	110.25	110.14	110.58	110.18	109.34	107.85	108.12	113.39	107.42	107.06	110.37	112.83	108.16	109.92	108.45	112.77	110.38	109.59	111.09	109.68	105.93	106.96	110.36	109.26	113.12	112.34	107.66	110.07	110.54	105.39	109.21	110.76	108.66
105.02	104.22	105.79	107.11	105.18	105.98	106.19	104.84	107.14	103.29	106.7	104.93	104.65	107.65	106.65	103.04	105.6	106.48	105.09	105.72	106.03	105.38	107.91	106.99	107.06	109.53	105.66	105.49	108.41	106.9	105.02	104.86	107.03	105.22	107.56	105.58	105.98	106.09	107.65	104.44	110.79	105.36	104.04	108.58	108.24	104.66	106.32	106.96	109.61	106.66
105.65	105.72	103.67	102.23	104.88	107.52	105.38	105.39	105.19	106.75	102.72	103.44	105.49	104.95	104.15	105.61	105.32	102.9	103.83	105.61	107.98	105.46	101.06	102.88	104.07	109.2	106.41	103.38	106.12	104.99	106.91	101.46	107.35	104.73	106.48	104.92	107.1	104.74	104.95	106.29	107	104.24	105.05	104.42	107.89	104.75	104.88	104.15	106.34	101.66
111.41	111.96	110.47	108.9	111.26	110.75	109.34	110.97	112.37	112.74	110.41	113.71	112.98	107.5	112.16	113.45	108.26	110.43	111.41	110.65	114.27	112.41	109.81	114.15	111.97	112.62	111.42	113.55	112.71	113.08	110.48	111.48	111.98	110.33	115.87	111.09	108.92	111.96	109.95	110.65	109.38	112.85	109.92	113.39	110.04	113.39	112.03	110.78	109.16	109.15
101.25	99.497	95.898	99.373	99.242	98.886	101.87	100.51	99.074	100.36	98.039	97.367	97.906	96.908	103.1	100.68	96.672	100.65	100.45	101.49	99.557	103.23	99.403	97.549	98.646	99.445	99.363	102.08	98.678	98.396	101.2	100.88	100.45	99.126	100.19	99.4	98.797	101.01	100.62	101.52	98.915	99.166	97.583	99.232	100.59	99.271	100.54	101.93	98.231	101
111.07	112.12	115.8	115.68	111.48	112.74	109.85	111.56	111.41	112.74	112.96	111.54	113.23	111.78	109.75	112.21	112.74	113.04	113.77	111.89	114.39	109.88	112.18	112.88	113.43	108.86	110.26	111.3	110.97	112.39	110.05	111.35	109.62	114.3	110.35	112.5	113.01	112.11	112.75	111.13	110.34	109.92	110.53	113.03	111.45	110.53	114.64	111.17	110.68	113.79
117.86	114.08	117.5	117.95	116.83	115.81	118.77	118.11	118.57	117.81	114.44	118.98	119.87	117.82	115.2	118.01	118.14	116.28	118.02	118.8	117.77	120.31	118.41	117.88	117.12	119.38	116.6	116.43	122.44	118.93	117.89	118.18	116.93	115.46	119.06	116.53	118.66	116.92	118.55	116.04	119.4	117.87	116.7	118.07	116.24	118.62	117.01	117.23	120.2	121.75
108.55	106.1	105.55	107.65	104.05	107.6	106.32	105.98	103.89	106.95	106.81	104.77	107.78	108.53	102.9	108.04	105.77	104.11	108.26	106	107.87	106.97	104.84	105.92	106.83	107.5	106.17	104.53	106.32	105.97	103.96	108.46	109.01	106.93	106.98	106.13	105.79	106.61	108.67	104.58	106.44	106.58	106.87	105.68	106.81	109.71	103.42	106.36	107.88	108.39
103.76	103.48	105.53	106.7	104.07	105.79	105.43	106.2	104.45	105.83	102.45	103.09	105.84	104.31	105.28	107.6	104.67	103.03	105.12	106.3	107	108.14	103.81	110.55	106.16	104.74	103.99	102.64	107.39	108.83	106.8	105.94	108.13	105.8	107.73	104.07	105.74	107.24	104.12	105.02	109.05	103.72	107.27	104.26	101.99	106.94	105.56	103.73	108.34	106.59
100.23	100.25	96.855	99.991	102.06	99.939	98.292	99.62	100.07	102.88	101.91	100.94	99.408	97.637	101.95	99.352	99.944	101.3	98.576	100.98	98.286	98.843	100.71	102.02	99.335	104.03	102.36	100.69	98.959	100.71	98.625	102.02	100.4	100.69	100.65	102.26	98.614	99.579	98.389	102.23	100.04	98.853	100.68	97.678	100.98	98.185	99.251	98.85	101.51	98.378
113.16	113.47	109.89	110.1	112.73	109.2	111.44	114.67	111.65	112.21	111.93	114.33	111.21	112.85	111.83	111.62	112.04	112.11	114.45	112.26	110.53	112.89	110.34	111.8	117.7	111.24	114.27	112.6	113.2	114.55	109.86	114.27	110.02	109.19	110.44	114.45	111.91	110.66	110.87	110.78	109.14	111.24	114.43	110.99	111.77	110.57	112.67	112.31	112.57	108.48
104.97	105.37	103.35	104.85	104.72	103.28	106	107.71	104.22	106.42	108.68	105.52	106	107.36	105.97	106.85	102.71	106.57	102.87	107.08	106.34	105.35	104.34	108.79	103.72	102.27	105.79	110.35	103.85	104.21	106.59	102.48	104.94	107.53	107.59	105	103.33	105.92	105.21	104.31	104.98	107.04	106.44	105.86	107.45	105.48	104.05	108.46	106.8	105.34
105.2	104.43	107.61	106.98	106.38	104.28	103.98	105.44	104.75	106.88	104.75	103.01	103.65	105.55	108.85	106.46	106.93	110.04	106.87	103.3	104.27	106.37	105.7	101.59	109.73	105	104.43	109.13	106.24	105.53	107.15	104.96	106.68	108.91	108.19	106.29	105.98	104.92	104.98	106.82	106.53	102.59	104.66	103.64	109.09	105.6	109.33	107.75	107.78	103.28
104.19	104.01	106.26	103.7	107	105.55	108.97	104.73	104.61	105.65	103.61	106.99	105.84	107.05	106.87	104.24	105.82	104.78	106.25	107.6	103.73	103.59	107.47	102.19	105.07	104.65	108.52	105.69	105.94	105.05	108.22	106.6	108.79	103.46	104.44	108.58	108.34	108.35	105.27	108	104.9	107.67	107.22	103.44	107.05	101.59	104.67	105.93	106.09	104.44
105.33	105.89	101.06	105.06	105.01	105.44	103.56	106.14	107.94	102.87	105.95	104.14	107.19	103.1	103.69	105.19	105.44	105.23	105.99	106.44	105.71	108.09	106.24	104.71	103.92	105.05	102.61	107.08	107.9	109.99	104.97	107.64	107.34	105.92	103.98	105.2	106.97	106.94	105.46	105.28	108.02	107.17	103.45	102.92	103.19	106.19	108.55	104.13	107.43	104.56
110.39	110.71	112.04	110.67	115.95	113.15	115.23	113.01	112.15	110.2	110.4	110.91	110.8	112.34	114.04	111.91	111.43	113.04	113.17	112.09	113.33	110.8	114.71	110.27	111.72	113.13	112.06	111.59	109.17	109.51	111.4	109.89	111.17	110.6	114.79	113.45	111.37	109.7	113.32	113.92	110.68	108.97	114.43	112.37	112.21	114.16	111.47	113.05	113.79	111.37
99.091	100.16	102.05	101.93	98.697	98.999	99.505	97.066	105.62	98.435	102.61	99.853	100.19	101	100.45	102.91	102.66	99.619	99.216	98.721	100.39	99.931	100.88	99.54	101.38	100.97	99.863	100.06	98.358	99.1	97.607	96.717	99.338	97.935	100.85	97.143	100.32	102.27	100.76	101.56	101.88	101.4	100.76	99.712	98.28	96.691	103.62	99.811	99.392	101.26
104.55	104.04	108.75	108.04	104.03	107.33	103.09	107.29	105.53	107.11	104.17	104.15	106	101.61	102.65	101.95	106.09	101.35	104.13	109.74	106.41	107.03	104.03	106.03	103.78	106.75	100.42	103.64	103.83	101.27	105.03	103.56	103.4	105.92	106.52	108.8	105.18	102.88	105.78	106.14	104.94	101.31	102.82	105.56	103.56	104.36	105.86	103.74	104.8	102.57
99.85	100.11	100.19	98.58	101.17	98.411	98.23	99.782	99.31	98.061	98.78	100.25	100.95	103.12	101.56	99.639	100.4	100.24	101.22	98.983	100.03	98.724	100.35	97.342	99.203	102.47	99.161	98.207	100.81	97.516	101.42	98.075	97.712	97.481	100.66	103.59	101.94	96.501	101.16	98.181	102.77	102.9	96.702	98.113	100.32	98.896	104.39	100.11	101.98	98.81
107.92	112.92	112.62	111.69	112.78	111.52	108.75	111.77	109.36	111.24	110.78	107.97	111.08	113	109.91	117.17	107.73	111.33	111.66	112.74	113.91	109.68	110.66	111.25	113.87	110.54	111.24	110.76	112.56	111.2	107.99	109.83	111.13	110.23	108.32	110.26	108.91	112.82	112.17	110.01	111.03	112.12	109.99	111.61	110.82	112.92	110.39	112.71	112.24	111.56
104.5	102.67	106.39	105.12	108.27	107.71	102.87	105.84	103.17	105.85	106.77	102.81	104.88	105.01	103.52	106.95	105.34	106.9	105.32	104.16	102.98	108.03	106.77	105.94	106.58	102.32	108.46	103.77	104.51	102.84	106.22	104.97	106.05	103.53	106.97	105.22	106.1	103.49	103.42	108.42	105.72	105.71	104.99	104.47	107.96	104.42	108.78	105.31	105.32	101.51
101.59	101.82	104.97	106.07	106.52	107.67	106.21	106.58	107.08	105.02	107.28	107.63	105.35	107.27	104.86	103.4	104.07	105.81	103.31	105.15	107.48	106.39	105.89	107.24	105.75	104.26	109.15	106.63	106.65	107.13	106.01	102	101.55	104.09	107.26	107.05	107.51	105.54	104.69	105.31	107.14	103.07	106.86	106.57	105.62	102.4	106.2	105.76	105.56	102.76
100.84	100.2	101.16	102.36	103.2	102.08	101.9	103.1	103.47	99.582	95.506	99.159	100.94	100.47	98.424	101.71	103.72	100.6	100.43	102.1	100.61	100.53	99.83	98.251	100.2	102.72	99.495	100.27	99.952	100.94	104.19	100.24	102.62	100.99	98.914	102.25	99.939	99.795	97.785	100.82	103.35	100.19	102.45	100.85	100.41	102.02	97.891	97.114	100.49	99.575
100.12	100.12	98.028	98.756	97.818	99.713	100.83	99.887	98.488	100.19	99.811	100.38	100.81	99.191	97.927	101.72	102.35	97.783	99.194	102.05	99.048	102.63	100.15	97.454	102.79	100.74	100.63	100.2	99.622	98.88	101.82	98.217	97.6	96.158	99.243	97.819	101.56	99.001	99.469	97.055	100.64	103.34	98.065	95.945	102.67	99.069	99.171	99.785	100.01	98.04
102.07	105.25	107.74	106.32	105.63	103.11	105.59	107.61	106.83	106.99	105.85	105.14	104.92	103.67	103.79	106.33	109.41	105.17	104.31	105.03	105.27	106.4	107.45	103.93	105.15	106.99	107.84	105.94	105.59	108.01	107.62	104.82	106.69	107.56	101.89	108.01	106.26	105.39	106.29	103.05	103.61	107.61	110.5	102.68	106.74	106.57	106.98	110.57	101.47	106.99
107.14	104.49	103.36	109.97	104.29	102.56	107.59	104.31	103.61	104.88	105.33	104.24	102.49	104.5	106.98	102.97	103.55	104.85	107.81	106.97	104.29	108.51	106.72	108.01	106.3	105.74	104.18	105.57	103.53	107.64	104.12	103.03	105.01	104.29	105.44	104.51	104.9	107.55	105.98	106.1	103.52	106.31	106.88	105.36	107.37	105.41	102.95	105.46	106.47	104.62
104.82	106.1	105.06	106.64	105.9	106.92	105.48	106.57	107.44	105.07	104.38	106.63	106.64	106.78	108.21	108.07	108.96	107.48	106.72	108.65	103.88	106.22	108.81	102.79	106.26	109.21	107.4	105.09	106.68	107.82	108.24	108.22	102.61	103.33	108.65	109.81	105.74	108.69	107.47	106.65	106.26	108.97	106.77	107.05	107.34	108.79	105.11	106.88	108.22	107.58
111.5	111.13	112.41	111.37	108.93	110.37	109.78	112.21	110.17	112.01	110.61	109.6	112.13	110.92	110.1	109.16	111.74	111.02	113.67	110.2	110.57	111.97	111.19	110	114.03	112.31	108.89	111.31	110.52	112.07	111.91	111.51	110.51	111.58	109.68	110.3	110.75	110.88	110.59	107.04	113.64	108.01	113.5	111.33	114.8	113.56	108.87	111.06	110.35	112.52
100.81	103.36	101.78	99.735	102.75	101.77	97.644	99.192	99.208	102.01	100.48	100.12	98.951	100.86	99.841	101.25	96.889	97.895	99.528	99.669	101.53	100.74	100.91	99.662	101.76	99.175	101.88	100.54	97.189	101.47	103.92	98.742	101.07	98.467	98.937	102.34	97.198	99.487	97.648	96.696	98.116	102.82	102.64	97.885	97.529	98.016	99.304	100.19	101.04	101.47
104.34	106.37	104.32	104.75	106.21	103.18	105.72	106.04	106.34	104.05	105.71	104.85	101.76	106.32	107.85	106.96	101.8	105.67	104.39	102.71	105.67	102.95	102.52	104.98	105.16	108.02	103.92	105.55	105.17	105.56	103.8	104.77	106.69	97.976	104.43	101.85	105.17	104.98	105.55	104.44	106.48	107.61	100.83	109.27	105.14	109.48	104.21	106.78	109.3	104.23
105.64	106.46	106.6	103.66	101.11	106.58	107.84	108.54	106.57	103.28	109.42	104.86	105.21	105.44	106.34	106.62	104.59	108.24	106.25	105.96	105.22	106.2	105.36	103.66	103.64	103.63	106.18	106	105.56	106.76	106.43	106.93	102.32	105.93	104.43	107.7	103.45	103.84	106.33	104.57	107.35	102.57	103.03	107.32	106.39	109.21	108.24	105.18	103.23	101.6
114.2	111.3	112.57	112.08	111.97	112.35	110.45	111.97	111.88	109.07	109.8	112.89	111.31	112.15	109.75	110.3	111.58	111.64	109.13	113.63	107.8	110.84	111.86	109.88	109.21	112.81	110.66	111.59	109.72	113.31	109.79	111.43	114.34	113.32	113.96	111.57	108.48	110.4	111.31	107.52	111.53	111.65	112.38	110.62	113.04	112.54	111.76	111.27	110.91	112.76
106.78	106.64	106.35	101.65	106.94	106.42	104.56	108.37	107.4	103.63	105.42	106.46	102.95	107.23	106.67	104.75	107.5	104.6	105.1	105.33	106.34	104.72	109.03	105.65	106.13	107.03	105.59	105.62	104.8	106.41	106.29	108.85	105.59	103.03	105.32	106.01	108.95	102.94	105.18	106.73	103.47	109.58	105.74	107.22	105.15	106.04	104.11	103.44	105.4	104.65
102.59	97.788	100.52	100.91	99.51	99.502	99.151	100.73	100.18	99.145	100.04	100.02	97.758	102.29	100.98	101.69	99.136	98.542	102.02	98.553	99.016	101.06	102.43	98.547	101.61	102.29	103.66	101.17	100.1	101.85	100.2	102.67	98.222	102.76	101.83	100.32	100.27	99.96	99.874	100.72	99.667	101.9	103.17	101.31	102.04	97.906	100.18	102.23	100.92	97.161
104.9	104.11	103.76	103.42	103.14	103.88	105.38	105.06	103.34	103.33	105.18	105.32	104.98	107.26	105.07	101.49	102.18	105.38	103.01	105.47	102.02	102.51	104.91	107.84	102.97	104.94	103.24	103.57	104	102.64	101.51	103.6	103.17	100.19	104.74	105.25	106.11	105.25	107.63	104.58	108.81	104.12	102.18	102.08	102.24	102.13	102.44	104.49	102.18	103.11
112.42	112.93	108.21	110.04	111.68	109.25	110.84	113.18	108.36	111.75	109.56	112.61	113.75	108.49	112.52	113.91	109.09	109.36	110.8	110.82	110.52	111.62	111.64	111.55	112.47	110.66	112.85	109.05	108.5	110.86	109.82	108.64	116.21	112.22	111.73	112.19	110.51	112.71	110.63	113.3	110.59	109.23	111.68	111.95	114.52	110.3	109.81	115.14	115.85	109.88
110.94	113.18	110.04	115.34	111.13	110.72	114.46	107.46	112.24	114.18	111.72	110.9	110.97	111.5	113.91	109.82	110.71	111	113.75	112.95	115.23	112.67	110.89	107.78	110.29	110.07	113.86	111.68	108.05	112.03	110.21	108.42	110.78	111.35	116.28	108.83	112.19	112.44	109.52	114.21	111.25	110.74	111.48	112.04	110.28	111.27	110.84	109.19	115.13	113.62
99.818	101.77	95.927	97.857	101.75	100.97	100.05	99.184	101.45	100.27	100.29	99.024	102.8	102.07	101.79	104.24	103.21	101.85	102.18	101.86	99.161	101.88	100.21	102.25	103.48	99.493	102.35	99.677	100.88	98.487	101.32	97.963	96.696	100.52	97.651	99.581	99.95	102.06	99.601	102.02	100.76	101.98	101.07	101.85	101.18	99.788	99.146	102.09	98.334	99.625
107.49	106.26	108.17	106.84	106.51	104.6	106.21	108.5	107.69	110.23	106	104.16	105.07	108.18	104.25	107.57	103.03	106.86	108.16	104.77	104.28	105.57	106.24	104.76	105.46	106.84	105.48	105.33	107.04	104.5	106.12	104.85	103.88	104.1	105.3	105.91	103.55	109.08	106.07	107.71	104.98	104.43	107.24	107.96	106.63	104.96	106.19	104.65	106.13	106.18
107.77	105.68	102.83	105.99	106.32	106.84	106.49	103.2	101.01	107.15	106.28	107.38	105.13	102.9	105.79	105.67	105.49	106.24	103.55	102.44	105.73	107.39	106.38	106.38	105.5	107.27	103.34	105.82	105.15	104.79	103.31	105.63	104.25	107.31	105.46	104.94	103.72	103.94	108.43	106.12	102.12	108.21	105.55	105.85	103.64	105.69	107.41	104.77	101.75	108.94
108.13	111.07	109.66	111.21	110.63	112.36	113.27	109.09	111.82	108.22	109.32	110.61	110.28	110.93	109.41	109.56	108.88	112.33	112.98	109.91	112.1	110.19	107.65	108.2	110.29	109.68	113.19	111.98	111.35	110.93	112.86	110.01	111.99	114.35	112.74	112.95	112.29	112.09	110.04	109.77	112.08	109.88	110.91	110.78	110	109.49	112.94	108.65	109.76	112.3
107.68	109.36	107.17	107.08	110.02	103.43	106.49	109.37	106.79	105.02	104.24	107.83	106.02	108.39	105.54	107.58	108.06	107.05	103.15	105.66	105.89	106.18	105.74	106.02	106.52	104.78	107.08	106.76	109.8	102.24	104.77	106.83	107.41	106.85	104.59	105.27	108.75	105.95	105.72	107.11	106.68	105.92	106.7	108.16	104.34	103.2	108.55	107.99	104.22	103.59
114.35	111.24	112.3	111.17	111.09	111.42	113.91	113.34	114.2	111.5	112.79	112.6	111.42	109.87	112.27	113.46	112.51	113.6	113.67	111.32	115.07	111.74	114.99	111.97	114.68	108.57	110.07	111.68	113.24	113.19	112.37	110.99	112.37	115.2	111.13	109.86	113.53	112.93	114.06	112.34	114.43	111.06	113.84	111.79	111.9	109.16	110.87	113.31	111.87	110.49
105	106.96	107.72	105.94	108.56	104.03	105.14	107.52	103.29	107.34	102.68	105.52	106.59	106.14	103.62	107.75	106.09	108.88	108.49	104.81	103.2	105.48	106.91	106.45	108.36	106.29	107.28	105.72	107.92	105.07	106.93	108.5	108.76	109.33	109.2	103.74	103.44	103.87	105.24	105.18	108.48	108.76	105.1	104.92	107.93	108.6	106.73	104.87	108.12	105.22
99.727	100.84	104.37	100.95	98.592	99.465	99.03	99.46	95.898	101.84	101.59	101.38	100.47	100.92	99.643	101.93	99.425	97.392	101.49	99.413	100.94	99.498	101.05	97.306	102.55	98.04	99.287	96.936	102.03	102.76	102.74	99.029	100.24	100.98	98.062	101.48	99.618	101.01	101.77	98.687	102.38	99.793	103.36	101.09	101.95	103.06	100.81	101.69	101.75	103.73
104.06	106.88	106.41	105.24	106.52	102.01	106.2	106.54	107.1	104.06	105.39	105.28	101.92	107.45	105.79	104.9	103.94	105.17	107.72	104.77	106.05	105.34	107.08	106.35	105.12	105.69	101.64	103.94	101.37	107.47	103.77	104.76	105.59	102.16	102.17	104.47	106.45	104.89	107.41	105.2	105.46	106.6	108.46	106.34	108.21	102.38	106.65	107.13	104.71	104.72
118.53	119.8	116.38	119.23	117.37	116.69	120.05	116.78	116.69	118.23	118.64	120.89	117.97	118.1	117.75	114.18	115.39	116.01	117.92	118.49	117.47	113.27	117.16	120.53	118.75	116.09	116.3	118.6	117.88	118.22	117.79	118.74	119.09	116.94	114.27	117.81	116.26	118.07	118	118.09	117.97	118.5	119.85	117.53	116.89	118.45	114.39	120.53	115.3	117.9
110.08	110.22	112.26	117	112.86	109.3	109.37	111.99	109.58	113.98	111.02	108.8	113.09	113.63	112.47	112.62	110.05	110.13	113.73	112.78	110.9	111.48	111.47	110.18	112.48	110	112.13	108.77	112.95	110.85	113.43	112.54	114.59	110.4	113.82	113.66	113.68	112.08	113.12	112.26	114.58	111.51	107.6	109.07	109.95	107.32	113.15	111.36	113.89	111.96
101.34	98.975	100.62	99.439	98.088	99.01	99.299	96.659	100.05	97.478	101.57	99.561	99.26	97.906	99.906	101.07	102.03	98.058	97.214	98.261	102.28	99.49	98.927	98.952	101.87	95.608	100.84	99.916	100.9	98.99	99.154	101	100.26	101.66	100.04	97.584	98.449	100.5	103.05	100.23	98.657	101.01	99.731	101.17	97.42	101.64	98.967	98.9	100.12	96.816
105.75	106.12	104.91	106	104.37	108.39	108.25	105.17	107.61	105.02	104.47	105.44	107.09	103.87	107.91	102.24	108.05	107.77	105.57	103.62	106.19	107.89	105.71	105.16	107.17	104.78	106.56	103.22	106.6	104.57	106.56	104.58	108.1	107.06	105.48	105.12	104.05	109.82	102.75	104.99	106.42	104.46	105.88	106.92	105.16	106.66	103.69	101.79	106.65	105.34
101.92	106.5	106.09	104.69	105.5	108.47	106.81	104.69	106.78	104.85	104.75	106.15	105.92	104.53	106.18	105.73	103.18	107.05	105.79	106.49	104.38	101.74	106.45	106.92	108.02	105.33	106.56	107.79	104.76	106.92	105.5	105.81	105.04	106.22	106.7	105.12	103.93	109.06	109.67	107.47	106.79	106.5	106.96	104.07	105.89	108.98	106.41	105.37	106.82	104.59
109.54	113	114.45	113.61	114.48	111.84	114.07	111.33	112.15	111.15	112.74	113.31	113.83	114.64	112.43	111.68	111.01	112.3	111.77	113.22	113.68	113.94	107.74	114.7	113.22	114.45	114.92	113.98	113.19	110.42	112.5	112.77	112.06	107.65	115.7	112.25	111.48	113.15	111.35	112.86	112.82	113.14	111.13	113.82	111.76	111.31	109.71	114.01	114.31	113.59
112.04	110.44	109.78	110.2	108.99	107.59	113.07	111.18	110.15	112.95	111.92	111.06	113.55	112.44	110.94	110.26	111.28	111.28	110.99	109.19	109.02	108.75	112.05	112.78	113.53	112.1	111.11	111.76	111.15	111.15	111.2	113.13	111.31	108.91	110.53	109.81	113.73	109.9	111.62	112.82	113.91	110.32	110.14	110.88	110.36	111.37	110.33	115.33	112.46	110.32
115.39	117.68	119.31	118.06	114.26	115.95	114.63	115.57	116.3	117.18	117.98	117.97	116.46	118.13	118.78	115.52	114.41	112.98	115.63	117.03	118.61	118.7	117.51	117.02	113.34	119.03	116.08	116.08	115.02	117.05	112.2	120.5	114.52	115.85	115.04	116.47	119.36	114.21	116.62	113.48	117.96	114.62	114.61	116.02	118.15	117.36	116.88	113.84	116.14	119.32
115.03	117.96	115.52	118.69	115.93	113.81	114.32	117.34	117.17	114.48	119.17	117	117.9	118.59	117.14	114.65	116.8	115.35	121.56	116.24	117.03	116.46	113.79	118.24	118.06	114.23	118.01	116.69	117.92	120.43	114.11	116.91	115.01	115.79	117.6	116.57	119.92	116.07	117.23	115.46	116.62	115.13	117.74	115.32	115.43	119.06	119.38	113.62	118.27	116.73
110.66	109.56	109.71	113.08	111.01	110.51	106.83	108.78	109.87	111.65	107.39	110.26	111.18	112.89	110.15	108.67	111.04	109.46	109.4	109.22	110.13	109.93	111.64	110.05	109.88	108.82	111.8	109.41	112.31	109.05	110.42	105.74	110.23	110.27	108.97	111.36	111.48	106.03	111.31	110.09	112.27	112.13	109.93	108.31	110.01	111.32	112.89	108	109.19	111.71
104.46	108.33	109.89	106.03	107.78	108.05	104.34	104.35	104.26	110.22	106.85	105.78	104.85	109	105.54	108.03	106.62	103.72	105	103.87	106.18	107.03	107.23	106.91	105.42	104.57	103.82	108.53	108.86	108.59	107.14	106.38	106.47	106.85	104.04	106.42	105.2	105.67	107.16	103.66	106.06	107.69	107.31	103	102.21	105.84	108.91	108.48	104.82	105.24
106.44	107.19	103.77	105.63	103.22	108.14	108.5	108.16	105.7	104.04	104.35	108.55	103.98	107.08	106.19	107	103.71	102.28	105.7	102.48	105.95	104.57	105.81	105.37	105.68	104.71	105.8	108.91	109.16	105.38	105.68	107.24	104.06	102.71	106.54	106.68	106.08	104.7	104.3	106.36	104.71	105.58	103.72	107.95	107.29	105.91	106.33	104.63	102.48	106.45
102.41	102.19	104.26	107.73	104.16	107.58	106.24	106.77	103.84	102.52	106.43	104.75	107	103.88	105	106.44	105.87	106.16	106.99	107.03	106.78	105.39	105.01	104.44	105.13	102.74	105.95	104.47	107.04	106.38	106.23	103.83	104.67	105.68	102.67	106.67	104.65	107.38	104.18	105.2	105.77	107.09	108.58	103.5	105.19	102.95	108.28	109.36	103.78	105.39
113.29	111.46	111.23	112.02	111.2	114.18	110.04	112.66	110.44	109.32	112.16	109.87	108.02	108.11	112.44	111.45	109.8	112.74	110.15	108.73	110.42	110.61	110.48	114.96	110.06	111.41	110.55	109.26	108.28	111.91	112.01	111.95	110.93	112.35	112.15	109.86	109.99	112.21	112.48	111.56	111.83	111.04	112.86	108.3	111.87	113.21	111.5	113.05	110.77	112.65
114.16	111.79	115.43	111.98	114.09	109.99	110.98	111.71	110.07	111.34	113.74	112.95	111.88	111.89	112.55	112.6	113.28	111.79	111.37	112.88	116.36	109.09	108.82	113.12	114.04	108.93	108.3	114.85	111.2	110.08	114.39	110.31	113.67	111.68	112.66	111.41	111.92	111.8	110.55	112.23	113.12	112.37	113.19	110.62	111.04	112.56	111.17	112.57	110.2	109.72
106.72	103.92	109.03	106.62	104.15	106.61	106.48	106.94	107.15	104.5	106.84	104.7	105.57	104.21	105.8	106.49	105.81	108.08	106.17	103.47	104.77	105.08	109.13	106.02	108.81	106.57	103.84	107.54	108.61	107.4	108.9	103.85	104.32	104.67	106.01	103.95	106.52	107.03	104.33	104.89	105.4	105.41	102.8	105.72	103.26	104.04	103.88	106.94	107.18	104.96
111.34	115.1	111.91	113.84	112.37	114.19	114.33	111.35	115.91	114.07	110.54	108.56	114.66	114.47	108.46	118.37	110.06	118.9	113.34	114.06	112.77	110.98	114.65	113.29	112.03	109.12	112.84	113.37	114.68	112.04	116.45	114.98	110.12	114.11	111.07	109.56	111.91	115.02	109.02	113.13	110.52	112.07	111.82	114.11	114.18	112.48	115.63	110.87	112.18	111.37
113.1	110.82	112.21	114.39	111.19	111.54	111.79	108.89	111.31	114.55	110.81	111.93	113.46	112.13	110.73	112.37	112.11	113.19	112.44	110.05	114.66	111.54	112.72	112.89	111.79	111.83	111.31	110.67	110.93	112.14	114.07	109.6	112.55	110.83	112.53	109.19	112.87	112.16	114.38	113.77	110.42	113.46	108.54	111.76	113.71	109.58	111.23	115.09	115.86	112.28
[truncated: 150 more columns]
