# Supplementary material for: Genetic dissection of main and epistatic effects of QTL based on augmented triple test cross design
Source: PLoS One. 2017 Dec 14;12(12):e0189054. doi: 10.1371/journal.pone.0189054 (PMC5730204; doi:10.1371/journal.pone.0189054)
Supplement: S8 Supporting Information — (ZIP) [file pone.0189054.s008.zip › z4_1100_0.5_5.csv]

99.704	99.045	99.572	99.654	100.95	103.7	99.343	96.998	102.86	98.767	104.69	101.96	98.992	103.16	98.163	99.128	98.043	106.24	107.06	99.783	106.2	100.99	96.696	98.362	103.54	103.61	104.83	98.535	102.32	96.809	99.176	101.42	99.603	97.914	98.024	102.72	102.88	97.148	96.082	103.4	99.17	100.18	97.564	98.528	100.4	101.94	101.75	97.966	98.898	99.293
110.54	105.65	108.33	108.45	107.48	102.89	110.46	104.28	105.39	107.63	107.49	107.57	101.71	109.13	103.77	107.03	109.92	106.72	103.83	105.4	102.75	106.84	110.25	106.25	104.12	110.5	108.92	108.37	101.07	105.1	106.51	109.47	105.71	105.1	105.46	107.24	105.1	110.15	107.48	105.87	108.82	107.19	103.56	105.78	108.65	104.37	105.7	106.53	109.32	105.43
118.04	115.26	116.01	113.22	122.34	115.89	114.31	118.63	115.99	118.58	116.72	116.91	115.76	118.96	116.11	115.78	120.59	117.5	118.79	114.28	117.06	117.24	117.89	118.57	115.85	115.56	116.44	116.95	121.14	114.69	121.7	116.84	117.37	119.13	117.79	119.94	117.68	118.86	119.19	118.14	116.26	119.32	118.24	119.07	118.09	120.28	120.78	120.46	115.26	116.34
106.52	101.35	107.28	102.11	104.71	105.57	105.38	106.11	105.14	100.56	104.76	107.69	105.93	104.08	104.18	106.63	106.04	106.32	104.21	107.28	106.85	106.15	108.03	107.49	104.63	106.92	102.24	107.92	103.39	106.91	104.76	109.68	103.69	107.11	102.57	105.3	111.01	105.89	108.1	104.38	104.92	102.22	107.13	105.09	107.83	103.42	104.81	102.88	107.76	108.98
110.32	107.96	111.14	111.78	112.8	112.05	112.06	107.41	112.34	107.49	108.9	108.87	108.23	111.94	111.17	108.51	111.23	110.1	106.58	107.64	113.29	108.97	108	111.56	105.99	107.01	111.21	109.66	111.38	113.67	114	109.52	111.46	108.77	111.97	110.73	109.6	110.96	112.49	106.54	110.71	111.76	106.75	110.01	110.49	110.97	112.59	111.34	112.51	111.67
111.95	113.58	110.16	113.83	111.97	113.28	114.47	109.99	111.54	114.2	112.8	111.74	114.1	114.65	108.4	112.33	112.59	116.88	114.54	114.31	116.85	111.16	116.57	112.59	112.46	112.74	113.84	114.21	115.29	116.39	112.76	109.35	112.93	116.82	115.95	112.7	112.35	115.3	115.37	113.15	112.04	109.48	111.71	111.94	113.87	109.29	112.89	113.12	116.98	114.71
111.44	115.82	112.07	110.66	113.1	111.81	112.17	114.39	112.68	113.93	109.41	113.08	120.28	108.31	114.74	113.64	111.57	112.45	111.25	109.72	109.85	116.5	113.7	111.35	113.99	106.52	113.4	110.84	112.53	108.86	108.61	109.4	114.05	110.96	114.85	110.68	112.47	108.7	111.54	112.7	113.18	107.48	108.24	114.04	107.94	116	108.71	109.32	111.68	108.08
98.778	101.3	96.433	103.39	100.09	100.74	101.37	104.44	98.982	101.82	101.89	101.86	99.366	94.25	101.83	101.14	97.718	98.999	98.916	99.253	100.7	99.749	98.699	99.686	104.72	103.72	97.964	97.172	101.19	99.796	101.27	102.65	96.424	102.33	102.91	102	102.21	103.33	104.14	104.19	103.47	100.34	96.989	101.22	103.53	94.331	100.44	99.311	100.1	107.47
105.3	105.63	111.03	101.37	101.05	105.88	104.07	101.07	103.07	103.53	104.32	106.76	107.12	104.73	104.98	99.992	106.67	105.18	107.05	106.72	109.06	102.6	106.09	108.24	106.14	106.37	106.8	104.49	105.23	105.96	105.81	106.11	106.35	101.16	108.51	104.21	104.04	105.7	103.94	108.72	106.2	107.4	102.2	103.97	109.57	105.61	109.94	103.12	105.95	106.1
103.75	99.366	104.46	103.5	101.7	103.58	104.64	105.14	106.4	107.18	103.91	97.741	104.2	101.55	105.53	106.39	104.99	106.3	105.47	101.89	107.05	102.19	106.31	103.34	106.09	108.28	107.75	103.96	103.7	97.564	100.97	103.18	103.41	106.92	103.12	104.97	105.19	103.64	99.371	104.58	104.4	109.51	102.1	105.15	99.449	101.99	106.34	105.9	108.56	102.48
109.06	107.95	109.15	109.37	110.53	114.33	111.38	112.75	111.1	110.02	112.27	112.11	109.91	110.09	108.78	114.36	114.38	109.76	104.8	108.41	107.84	114.09	112.72	107.26	113.63	111.49	112.36	109.21	112.12	111.97	108.5	113.05	107.68	109.9	109.63	114.54	108.7	107.02	110.14	106.12	110.41	104.89	106.3	108.87	106.54	105.9	115.5	109.64	107.14	109.8
105.18	107.44	108.59	103.13	107.62	102.28	108.46	108.93	103.28	109.5	108.97	104.1	108.5	105.92	104.56	103.5	109.16	102.15	107.45	107.38	100.87	106.04	104.73	105.96	101.39	104.7	104.86	102.21	110.72	110.73	106.23	103.28	103.52	106.44	109.56	104.32	105.69	107.28	103.75	103.43	104.76	104.8	106.28	100.04	107.67	107.81	105.87	102.9	104.3	105.76
110.86	109.03	115.53	111.15	109.46	109.01	110.6	110.57	105.53	111.3	113.5	110.44	109.2	107.63	110.22	112.1	110.63	110.16	113.66	108.25	106.03	106.57	110.22	109.69	111.65	108.75	110.28	111.88	108.59	116.13	108.89	110.3	105.54	108.27	109.52	109.38	112.65	107.85	108.09	106.06	107.03	106.62	105.89	110.26	105.74	108.45	114.44	111.86	107.33	106.09
101.06	102.81	104.85	99.159	106.14	105.56	104.64	105.47	104.7	101.34	103.47	103.85	105.03	103.58	102.5	108.28	103.54	103.56	105.41	105.7	109.33	105.33	102.84	109.16	102.95	99.594	103.25	104.88	102.36	106.14	106.62	105.1	103.61	106.24	100.98	108.1	105.53	100.39	101.78	104.43	103.05	108.52	100.09	102.24	99.471	102.39	103.6	100.53	102.12	103.88
101.58	101.57	103.2	100.2	97.851	100.72	103.94	107.13	101.96	101.31	99.574	98.85	105.28	99.522	101.96	101.78	100.87	99.32	99.326	100.28	98.558	97.037	102.14	100.24	101.89	99.691	103.55	102.52	99.37	104.05	103.16	102.3	99.654	104.25	95.985	101.66	103.3	100.89	104.03	99.205	102.58	97.333	99.147	102.02	100.97	100.77	98.996	98.318	99.625	103.75
102.96	106.46	106.15	102.47	107.14	108.41	105.94	109.12	105.49	104.4	102.95	105.24	103.31	108.63	104.23	108.32	104.48	108.09	101.21	110.51	106.31	104.92	108.06	102.62	108.61	104.6	99.779	104.96	105.62	106.31	102.37	107.3	104.02	103.11	99.915	108.1	107.61	104.46	110.28	102.67	106.87	107.87	104.94	104.9	107.09	101.97	106.51	105.42	103.37	104.96
109.47	113.39	113.36	116.18	115.01	107.61	108.87	109.77	112.96	108.4	109.89	109.39	106.33	115.34	110.96	112.77	107.03	109.18	115.6	113.22	105.17	110.44	112.99	114.01	110.09	109.83	111.25	113.75	110.9	113.44	108.92	113.12	109.19	109.16	110.87	113.89	109.63	111.69	111.4	113.98	111.56	105.7	111.43	111.31	113.57	114.5	113.94	109.41	112.77	105.21
112.55	112.42	112.62	110.23	105.77	115.83	111.07	108.2	113.91	108.54	107.18	111.75	114.49	107.74	108.86	113.06	114.69	111.6	112.61	110.09	112.09	109.31	114.34	111.99	109.42	109.7	108.21	109.44	112.34	114.27	115.21	113.92	112.59	110.92	110.2	109.5	112.2	113.92	110.82	112.94	109.34	113.24	112.73	113.54	116.12	108.03	116.73	110.66	105.48	107.55
107.02	107.23	107.1	104.44	105.8	106.17	105.13	106.18	109.76	108.73	102.26	107.14	106.7	107.03	105.01	110.22	105.4	108.19	107.89	101.72	103.42	102.71	104.02	103.3	106.24	105.77	102.64	101.21	102.76	98.989	107.1	103.99	109.02	107.84	106.79	98.774	102.65	108.92	104.89	103.27	107.55	105.08	105.14	106.31	106.79	106.84	102.12	109.87	105.06	105.87
113.68	118.17	118.5	118.42	116.29	116.68	116.38	120.14	119.24	113.42	115.66	120.28	113.18	117.71	120.1	114.3	121.66	115.88	119.94	117.99	120.4	123.26	115.73	117.84	120.45	117.98	117.49	118.58	117.73	110.62	113.9	116.44	118.98	118.32	113.76	115.88	114.52	121.75	114.09	121.79	113.8	117.18	117.52	119.72	120.05	117.85	118.38	119.54	118.6	117.57
105.26	105.67	106.66	105.21	107.55	106.99	104.71	106.69	105.46	103.84	107.02	107.59	108.17	104.95	107.84	110.39	102.21	100.81	102.65	106.99	104.98	106.13	107.67	101.79	102.78	104.53	102.88	111.52	105.45	103.64	112.77	105.73	105.97	106.26	109.07	108.67	105.15	106.73	105.86	105.14	110.79	103.48	107.4	104.23	103.46	103.29	109.79	104.92	102.63	104.1
105.08	101.5	103.39	107.55	108.96	105.53	107.56	108.9	104.03	105.95	108.69	106.44	102.83	106.15	105.85	103.49	107.42	106.17	105.75	101.87	103.79	104.11	104.69	103.46	104.45	107.23	105.89	106.33	105.56	108.14	102.51	108.11	102.92	109.16	104.94	109.04	106.96	103.49	107.11	105.4	105.83	108.51	106.96	104.17	103.28	104.04	113	104.7	103.87	106.21
101.91	103.89	103.92	105.1	104.72	105.3	100.78	103.06	103.24	102.85	103.78	107.59	103.62	105.35	106.75	108.52	103.85	106.69	103.77	102.52	102.84	105.49	102.04	109.63	105.05	101.61	104.03	103.55	100.85	102.09	102.57	101.6	101.57	108.1	106.33	103.22	103.61	104.88	103.79	102.11	103.07	101.52	103.47	101.77	106.71	104.76	102.55	105.29	105.6	103.69
98.567	99.778	98.517	104.95	97.281	99.433	100.15	100.83	101.52	104.16	100.22	100.6	103.61	102.97	104.85	102.45	98.377	102.31	99.158	102.39	102.35	97.845	100.24	104.24	98.69	101.62	102.53	95.291	99.744	97.199	99.949	102.71	100.29	103.98	95.637	102.97	98.79	100.44	101.03	101.16	104.21	96.281	97.32	101.26	101.5	100.43	100.06	98.338	98.607	103
98.817	102.53	100.82	97.51	103.25	100.63	97.414	101.72	101.58	95.65	97.615	98.686	101.52	100.43	99.185	104.5	97.386	97.251	98.891	100.39	98.835	100.79	102	99.222	97.65	98.032	99.159	97.832	100.65	98.25	101.19	99.724	104.63	98.774	102.86	102.56	101.23	102.4	98.987	100.16	103.65	98.621	100.57	101.26	103.92	101.41	95.833	101.36	103.97	104.22
106.51	104.69	106.95	106.47	107.64	105.8	106.91	105.97	103.98	100.28	107.71	105.96	106.46	105.46	103.34	100.93	103.74	109.93	108.21	106.96	107.32	104.94	102.21	107.88	104.63	106.09	104.45	103.95	107.73	110.13	100.87	109.59	105.58	105.62	110.95	104.05	101.36	104.69	106.88	105.78	107.32	106.9	102.89	103.93	104.75	107.11	108.41	101.62	107.48	107.07
103.79	102.52	106.62	99.568	105.2	106.14	106.06	110.33	104.17	104.46	103.38	105.36	104.17	102.98	105.1	107.02	105.99	106.35	105.7	104.75	102.82	103.37	104.15	108.37	109.32	106.73	104.9	109.62	109.33	111.5	105.37	111.54	105.79	105.12	101.67	106.86	106.18	107.07	104.67	107.51	109.69	105.49	105.07	105.54	108.59	104.88	105.35	102.98	105.49	108.45
98.695	97.694	102.83	98.181	100.6	101.88	105.6	100.11	99.197	96.85	99.97	95.838	96.183	97.918	102.35	103.02	98.252	101.17	101.16	100.24	101.37	101.43	96.515	95.564	97.961	98.174	99.997	99.979	99.396	95.753	102.15	98.842	94.685	98.939	101.65	102.2	100.86	99.095	97.057	98.894	99.153	103.19	96.872	97.869	94.732	101.35	96.649	99.034	102.48	95.162
107	106.92	103.9	104.73	107.79	109.45	107.76	107.64	106.24	111.16	105.69	113.87	106.75	104.04	107.98	105.25	103.16	102.51	105.21	110.22	106.81	108.93	106.08	108.94	108.47	102.51	105.12	107.58	103.91	107.32	105.64	104.19	107.85	103.69	110.4	108.29	107.38	106.97	110.68	105.02	102.11	104.49	103.21	107.13	105.22	109.88	108.49	108.81	103.51	104.05
112.91	104.84	111.83	113.41	111.33	106.94	106.64	113.37	113.78	113.48	112.66	108.45	112.35	115.35	104.64	111.95	114.5	113.41	108.28	106.98	110.62	112.47	112.96	111.45	113.92	114.06	110.55	105.41	117.25	109.63	109.6	116.45	109.64	112.51	111.68	110.68	114.23	108.25	110.15	111.61	109.75	111.51	107.15	111.4	114.52	114.81	109.67	114.51	113.02	110.2
104.65	105.12	110.48	109.46	103.09	110.15	107.32	108.27	107.17	107.19	104.72	106.65	111.12	106.99	103.33	109.07	107.91	109.3	104.14	106.57	103.46	107.09	114.68	105.3	105.33	109.3	100.88	107.33	107.42	110.93	106.44	102.51	107.04	110.76	111.35	104.06	103.74	102.65	109.8	107.7	106.11	106.6	106	110.62	106.61	108.87	106.32	105.1	107.87	105.89
112.95	108.1	111.96	112.1	108.59	110.82	106.48	109.19	109.98	105.31	112.23	111.16	111.02	112.47	107.67	108.8	112.07	109.25	107.55	111.08	108.74	112.94	114.29	109.51	108.74	108.46	108.8	107.4	106.48	111.13	113.84	110.94	109.46	113.04	111.72	111.21	110.42	112.99	108.63	110.45	113.75	109.89	109.16	106.79	113.57	112.29	109.22	107.67	112.2	112.29
108.34	102.9	104.72	109.12	100.7	106.94	101.1	106.6	104.89	106.65	109.67	108.44	108.01	105.46	105.87	108.1	102.5	104.29	107.31	111.54	103.73	101.44	107.11	108.53	107.06	107.18	101.74	109.27	102.92	106.36	105.24	106.97	108.13	107.97	107.99	107.05	105.96	103.67	102.73	111.01	99.31	107.77	104.55	98.377	105.41	105.31	110.52	107.98	110.03	104.22
113.22	114.43	114.39	109.02	112.42	113.06	110.64	105.13	114.73	110.74	105.54	113.74	111.94	112.12	111.09	113.81	110.96	116.96	111.34	115.33	107.36	112.53	110.3	113.66	112.61	107.64	111.11	115.36	112.7	113.31	109.9	113.91	108.93	115.42	109.95	115.94	111.03	111.4	114.37	109.93	113.4	111.4	110.56	109.85	112.07	110.59	112.42	109.6	114.71	114.53
102.17	107.79	104.54	102.01	102.81	104.2	103.97	106.31	105.38	107.31	104.39	102.32	102.81	106.29	109.15	106.72	106.99	109.33	104.52	105.7	104.3	106.76	105.28	107.99	106.12	104.48	108.08	105.14	106.26	107.78	106.45	106.17	106.08	101.9	105.05	111.36	106	106.59	104.8	102.32	107.52	102.26	107.39	107.42	106.98	101.29	105.73	102.24	105.63	108.05
110.01	105.63	98.514	108.41	106.98	105.82	111.48	105.91	111.78	107.98	106.11	107.28	108.74	107.07	103.11	110.87	104.27	105.94	106.83	104.25	107.2	109.27	106.25	106.54	105.95	109.15	106.07	108.61	106.51	102.69	104.18	104.13	103.95	107.96	107.13	105.61	106.22	104.83	102.39	107.81	110.04	105.47	108.57	105.42	104.6	109.38	102.79	103.68	108.85	105.01
107.41	102.89	104.73	105.74	107.93	103.77	106.32	108.23	104.87	108.2	105.64	105.86	101.24	107.91	106.5	104.17	107.73	109.51	104.28	106.16	110.62	105.01	103.4	108.42	101.53	106.34	103.75	105.15	107.19	106.25	104.86	108.77	105.33	103.68	102.76	102.92	103	103.03	101.85	104.41	110.79	106.13	105.84	107.37	105.3	106.96	108.29	104.27	102.3	106.19
105.98	109.47	105.37	110.98	105.43	107.7	106.74	104.45	107.5	105.11	104.46	103.21	107.42	107.44	105.85	105.48	105.18	102.48	105.78	110.94	104.87	106.36	104.97	109.42	108.92	111.29	109.5	107.67	111.22	106.56	104.09	109.39	102.75	108.89	107.09	106.53	108.83	109.43	109.76	104.55	106.58	106.05	106.87	108.12	108.45	110.21	109.3	106.92	103.4	109.84
106.38	102.37	106.43	109.04	105.05	104.5	102.72	103.61	104.91	105.62	109.63	105.22	105.25	105.29	107.51	103.13	106.89	105.34	107.14	105.16	109.49	109.46	107.21	106.94	106.17	110.68	105.65	103.96	107.73	104.7	104.2	103.95	106.65	109.07	107.2	107.86	105.81	105.97	108.77	104.64	102.92	104.9	103.88	107.84	102.82	104.82	109.1	101.61	105.55	103.59
106.44	107.48	107.68	103.28	104.3	108.44	106.24	106.97	103.45	110.28	105.64	104.15	103.53	106.96	101.47	107.39	107.38	107.22	103.31	105.24	106.63	107.83	105.72	107.9	107.45	102.41	104.32	103.58	105.55	110.58	103.95	105.65	109.51	104.65	106.25	103.42	106.08	105.82	105.61	106.6	106.67	105.75	102.43	103.32	103.77	108.13	106.54	103.45	105.96	104.53
94.689	102.04	99.5	97.791	95.08	107.29	102.04	103.21	97.231	96.895	98.676	103.63	101.5	101.68	102.24	98.672	99.854	101.98	102.78	98.078	101.53	99.724	97.881	103.36	103.78	102.39	98.54	100.74	100.4	104.47	99.573	98.637	101.84	102.08	97.76	98.072	99.268	97.701	104.7	103.53	99.416	99.353	103.08	97.677	96.313	106.91	100.61	97.69	97.64	101.03
107.74	109.06	106.69	103.83	106.61	102.5	109.59	105.09	107.3	107.67	106.14	106.73	106.04	109.41	104.88	108.44	104.23	103.73	104.6	110.28	109.41	106.29	108.47	107.33	107.78	107.54	104.63	114.52	108.95	110.47	107.86	109.03	104.58	102.17	104.8	101.61	106.57	102.44	108.29	104.62	110.13	110.21	106.08	107.03	102.2	99.749	102.86	108.73	106.33	106.11
109.96	109.56	110.38	111.34	110.34	109.15	106.88	113.95	111.42	106.75	110.47	108.56	111.85	113.91	113.51	113.01	113	110.07	114.08	113.7	108.07	115.81	109.43	114.61	110.41	112.29	113.7	111.09	113.66	114.23	110.29	110.01	111.06	106.03	108.69	112.62	110.78	112.86	108.62	114.45	107.14	108.65	111.38	110.64	114.41	109.57	109.24	102.95	112.14	117.52
109.32	104.95	109.42	100.22	105.59	107.75	103.23	106.8	106.45	106.63	108.51	105.69	103.7	105.03	107.38	102.32	104	101.15	107.43	108.76	107.65	105.78	110.42	105.34	99.336	104.19	103.66	105.06	106.58	106.59	106.19	103.52	107.69	104.79	104.36	104.2	103.15	107.36	104.18	104.28	102.69	107.05	107.01	102.12	103.4	102.73	112.35	103.5	106.86	105.51
103.78	105.87	104.37	105.07	104.87	103.94	110.82	104.04	105.12	105.11	101.16	103.66	103.64	101.26	107.46	103.71	102.71	105.92	107.67	100.82	104.03	105.56	106.35	105.56	106.82	105.23	102.54	105.07	106.08	108.24	102.22	105.29	103.81	102.4	109.66	104.31	104.47	103.98	109.66	107.24	100.1	109.37	105.74	106.93	106.23	107.96	107.58	110.87	102.02	106.55
113.77	111.6	113.51	112.27	114.53	112.25	109.21	109.34	109.66	107.33	114.95	108.66	111.83	112.63	111.44	110.58	109.82	110.52	109.29	113.54	108.65	115.71	110.14	114.88	109.98	110.28	116.54	111.31	110.34	110.27	112.78	110.51	109.7	115.7	108.73	109.4	110.04	118.6	113.75	106.71	111.44	108.89	115.84	117.48	108.69	113.48	112.61	111.98	107.42	109.99
103.33	105.4	103.46	107.72	104.72	104.52	109.04	107.5	103.98	103.94	107.66	102.6	108.27	102.08	104.99	109.94	107.25	103.01	104.3	104.1	106.02	103.31	111.15	103.7	106.42	106.51	104.87	109.57	100.88	102.66	100.63	103.54	102.81	102.85	108.33	104	106.26	98.294	103.13	100.83	103.85	104.72	104.85	106.89	105.84	102.52	104.62	104.93	100.13	104.32
105.55	103.57	107.19	104.94	102.57	105.22	109.34	105.7	106.88	102.79	105.18	103.73	103.89	107.73	103.18	107.56	107.17	102.84	109.35	104.46	105.77	107.89	103.07	110.04	100.83	102.91	105.74	102.85	105.6	104.33	105.67	103.71	105.6	106.25	106.78	103.86	104.57	108.4	108.79	102.97	105.85	102.11	100.96	103.47	103	100.04	104.57	104.19	104.2	107.43
109.55	103.48	106	105.05	105.95	103.18	106.72	105.59	101.59	105.09	103.11	106.66	101.82	102.91	104.98	106.78	109.6	104.56	105.68	106.08	101.55	107.39	104.29	105.48	105.61	100.18	102.99	99.5	109.88	107.48	107.37	102.74	107.23	101.08	102.41	104.66	107.65	106.65	105.24	107.76	102.02	104.97	101.64	103.23	104.89	104.09	104.43	108.11	106.82	108.57
112.55	112.16	111.3	114.14	113.94	106.91	112.34	114.64	110.21	111.69	112.4	114.83	110.18	112.53	115.16	108.31	111.37	113.18	107.3	107.48	109.6	112.95	109.42	111.19	107.49	113.7	111.21	111.91	112.21	112.7	113.28	115.54	109.87	111.24	111.29	114.18	110.69	108.47	111.97	112.39	114.55	111.58	116.63	109.43	110.96	111.91	109.42	111.43	112.05	112.61
119.35	115.68	117.1	117.12	119.4	117.84	120.89	117.2	118.51	118.77	120.01	112.5	115.01	115.58	119.34	121.79	123.11	118.02	113.99	117.42	113.35	113.95	120.09	119.26	117.87	117.46	118.93	115.03	116.92	121.33	113.31	121.57	117.24	119.54	115.12	117.41	118.91	119.38	117.58	115.43	118.79	117.99	119.16	119.33	115.71	116.03	121.66	116.99	114.1	117.43
107.18	101.85	106.7	102.81	101.79	111.05	101.42	105.59	106.02	105.7	108.33	107.68	109.28	101.8	107.62	105.98	105.87	106.04	102.68	105.98	105.61	109.27	105.08	109.67	104.76	108.61	104.15	106.92	103.3	106.49	103.48	103.68	103.24	105.23	105.81	105.4	106.27	110.06	105.3	105.71	107.89	101.01	109.93	104.14	105.82	108.02	105.56	108.77	102.49	102.11
109.56	104.78	110.89	103.25	101.68	107.75	102.73	106.74	111.2	108.62	105.65	107.03	108.48	106.33	107.79	102.14	105.28	106.54	104.94	104.74	107.31	101.57	101.74	104.72	109.32	106.57	104.57	106.66	108.71	104.99	102.58	105.01	104.03	107.73	102.84	106.4	102.84	105.9	105.84	105.29	102.5	105.56	105.09	104	103.37	106.27	107.26	103.51	102.18	105.41
104.39	109.98	104.72	105.44	106.58	108.07	104.86	103.62	106.3	98.718	112.45	107.44	105.29	105.44	101.67	104.67	104.77	105.25	107.9	104.23	104.99	100.21	103.35	102.99	105.33	108.48	105.18	101.09	108.05	100.15	103.2	107.98	105.74	104.07	104.61	103.1	106.35	103.31	107.68	101.75	109.09	107.05	107.55	106.02	109.17	108.53	100.3	108.39	109.43	110.88
100.82	108.43	103.87	106.85	105.27	107.81	103.3	101.39	100.96	103.83	99.902	104.84	106.55	104.51	100.46	104.56	103.17	106.1	106.19	104.07	100.8	105.06	100.81	102.72	103.54	105.73	99.678	105.65	101.45	106.24	102.74	104.61	100.77	102.15	105.32	101.32	99.877	105.13	102.02	102.81	102	104.91	106.01	101.77	103.44	106.87	103.63	105.53	100.82	100.55
112	116.08	110.66	115.44	109.7	114.07	115.63	114.81	114.88	108.22	113.19	115.65	110.09	108.96	106.43	113.68	114.51	110.43	108.8	112.69	111.05	111.64	112.38	116.23	112.69	113.84	112.65	111.84	110.11	110.19	112.68	112.84	113.87	114.74	112.57	112.47	113.99	114.61	110.11	111.41	111.12	111.66	113.17	111.59	109.62	109	111.13	109.68	114.55	114.14
111.01	111.43	109.04	106.96	111.46	115.25	110.4	107.16	106.54	113.05	109.18	113.08	113.14	113.55	109.32	113.21	110.63	115.21	110.2	113.8	106.89	114.18	115.09	110.31	109.4	110.52	112.98	110.24	109.56	113.16	112.86	108.27	105.68	110.61	110.9	108.86	111.2	108.67	107.78	114.49	112.03	113.26	113.14	107.88	115.16	111.39	111.17	109.53	113.04	114.47
102.01	106.3	102.55	106.36	101.66	101.55	101.48	101.18	100.77	104.21	106.58	109.35	100.3	103.6	105.84	105.93	106.28	108.32	105.7	106.71	105.13	106.31	108.01	104.65	106.6	102.64	105.77	102.68	105.05	108.63	105.86	102.73	106.16	104.04	105.16	105.58	104.97	110.21	107.11	103.54	101.56	108.3	102.16	105.26	104.84	108.46	106.97	103.54	104.33	104.24
103.57	106.84	105.86	104.19	109.18	101.71	109.65	105.01	108.69	107.78	104.87	105.15	108.29	103.44	101.02	104.21	108.35	108.77	111.14	111.54	110.41	104.62	109.36	103.4	103.99	111.12	108.93	103.25	105.88	110.55	109.41	109.66	105.37	107.36	104.67	103.06	107.41	103.55	107.62	109.22	108.38	102.54	109.41	109.3	106.41	101.09	105.28	103.7	108.55	106.33
108.11	108.59	102.62	106.05	109.31	106.63	104.01	107.68	109.58	107.66	103.3	105.17	108.16	105.76	106.37	107.36	105.16	102.26	109.48	102.86	105.3	107.87	100.57	105.82	105.91	107.17	103.54	105.25	97.597	107.64	102.72	108.75	102.89	103.55	103.27	105.09	103.41	105.13	102.73	103.81	101.7	106.1	105.39	104.37	104.5	97.711	103.1	107.47	103.76	106.61
96.302	97.854	102.26	104.29	100.06	95.27	103.64	100.07	97.184	97.191	92.734	100.88	101.09	101.97	101.15	98.101	99.966	96.258	95.423	99.941	93.707	98.061	98.95	101.83	100.26	101.35	100.89	99.678	101.71	100.3	99.327	97.252	99.387	94.315	96.752	102.45	97.397	100.08	95.159	99.308	104.4	97.591	97.503	100.54	100.78	104.06	95.114	98.54	98.164	95.684
103.75	107.76	103.17	105.32	107.64	103.97	109.22	107.85	107.49	108.03	103.89	106	107.32	108.73	108.86	102.07	103.92	106.76	104.94	107.53	102.26	110.08	105.86	105.37	102	106.97	110.7	108.31	106.92	100.3	103.74	107.78	99.021	107.32	104.35	110.79	103.36	106.41	103.1	101.95	106.4	108.72	108.54	106.9	103.55	108.84	105.91	109.24	110.49	105.89
117.04	116.93	119.27	117.53	120.33	115.3	117.16	121.06	116.22	117.34	123.7	115.9	116.3	120.15	118.18	116.83	119.34	118.87	120.84	118.8	119.95	119.96	115.28	117.51	114.42	115.04	115.46	116.08	111.89	117.79	114.55	119.74	113.75	116.14	120.1	117.29	116.36	115.18	116.45	118.24	117.75	120.09	118.97	116.11	118.57	117.27	121.13	119.11	116.8	113.79
105.51	104.14	107.63	103.85	104.91	102.42	110.53	108.73	105.41	104.36	105.64	101.56	103.84	104.55	104.72	100.95	105.35	105.86	106.03	107.86	106.85	104.32	101.17	100.68	105.19	102.35	105.24	103.46	106.16	105.73	108.79	101.14	105.12	101.98	105.3	109.25	104.63	102.8	103.19	102.95	103.13	103.3	106.81	106.34	107.16	103.76	105.3	105.76	102.74	103.24
103.86	103.74	108.41	106.15	106.84	99.887	108.75	104.63	106.9	106.64	103.53	102.33	103.76	108.18	107.44	108.96	103.44	109.49	104.93	103.84	103.01	104.58	107.79	107.38	105.29	103.83	104.3	104.63	102.71	108.17	102.62	103	106.35	108.55	109.52	105.4	104.01	111.42	108.62	104.39	107.28	103.99	109.44	107.34	107.72	102.28	110.73	104.28	106.01	109.18
111.2	113.57	110	106.39	109.83	110.81	109.17	109.98	109.92	109.34	108.62	108.88	109.03	107.76	110.32	107.85	112.45	105.23	113.17	107.21	110.29	105.83	109.13	108.8	114.27	113.29	109.17	106.81	111.47	108.29	107.29	109.11	109.89	107.56	114.98	112.82	112.58	114.63	110.75	108.09	112.09	112.86	116.18	110	107.61	109.52	108.28	112.87	111.89	110.32
112.32	108.98	112.52	108.51	107.42	107.89	111.22	111.01	108.03	109.21	106.88	112.04	115.44	105.93	108.09	114.45	105.17	103.47	109.45	113.79	105.88	110.06	107.74	103.15	108.58	110.13	106.9	109.3	110.21	108.56	106.94	108.7	115.85	111.32	108.68	114.3	114.61	109.78	114.28	111.39	109.43	112.1	112.16	110.24	110.99	108.84	115.46	114.02	105	111.16
105.01	102.61	105.48	108.51	106.59	110.58	107.47	104.88	105.32	111.17	107.64	107.5	104.64	107.77	104.11	102.86	108.23	110.97	103.63	103.4	104.65	105.68	108.69	109.72	103.62	107.06	104.59	105.64	102.43	104.87	100.22	106.63	107.39	109.97	103	106.87	102.21	106.96	108.6	103.19	107.68	102.15	111.48	105.21	111.5	101.85	106.13	104.46	103.02	108.36
113.29	109.91	113.35	110.78	111.6	112.36	111.87	114.59	108.94	113.17	111.8	109.03	113.28	117.12	112.8	114.84	113.02	111.58	111.37	108.5	113.3	107.85	109.16	110.87	112.55	108.7	113.06	114.08	113.19	112.78	112.31	112.42	114.95	108.72	109.74	110.99	109.06	111.79	107.86	114.31	112.02	110.04	111.13	108.38	111.23	111.32	111.32	110.42	110.29	110.87
106.17	101.75	105.69	104.76	107.26	103.58	101.53	110.19	103.59	102.08	106.38	106.71	109.51	110.65	105.52	109.22	107.95	105.57	105	106.89	109.06	102.07	105.45	106.74	107.07	105.23	105.64	106.91	104.68	110.37	103.21	105.03	104.98	105.59	101.61	102.33	101.68	102.23	105.02	104.47	107.63	104.99	104.17	104.07	108.97	105.95	109.17	105.1	106.67	111.53
104.27	107.54	100.3	104.52	103.22	105.98	101.15	111.78	103.26	105.42	104.97	107.52	108.56	107.21	104.42	106.7	106.9	105.28	106.52	104.13	101.1	110.97	103.34	105.82	104.34	103.44	104.97	109.38	104.97	103.66	104.92	105.67	100.91	111.24	106.09	103.86	105.05	105.98	112.26	106.87	103.67	108.94	105.97	101.6	104.88	105.76	102.2	101.92	109.31	101.43
109.39	104.5	104.59	104.41	105.63	105.34	106.9	101.98	104.35	102.99	105.62	103.21	108.32	104.94	101.72	105.67	102.39	104.93	107.75	103.98	104.23	106.59	107.08	106.63	105.34	104.62	102.73	100.95	105.07	105.21	103.98	104.97	109.36	105.04	107.26	103.23	105.54	105.17	108.7	102.14	103.54	107.43	107.73	107.5	108.69	105.35	108.13	108.5	104.72	106.98
106.75	104.17	110.1	105.15	107.94	107.7	109.93	114.02	106.91	107.24	106.32	104.98	104.58	106.22	103.13	103.89	102.61	107.19	101.57	103.35	102.37	107.09	103.71	108.59	104.32	101.84	111.16	107.79	102.33	102.17	109.59	107.84	106.08	108	104.42	106.52	106.93	108.35	105.93	106.16	103.04	104.78	108.6	103.7	101.7	105.69	106.43	103.63	106.89	108.89
100.12	109.1	104.95	106.61	104.65	108.56	99.598	104.26	99.925	103.79	110.89	103.45	107.99	108.32	107.65	105.8	109.45	107.66	108.32	99.676	105.22	104.24	106.32	108.9	102.38	107.89	103.33	106.36	108.96	103.39	107.29	112.03	102.98	101.86	103.81	101.91	102.33	105.07	105.02	105.38	103.81	104.69	103.51	105.71	102.18	107.56	104.58	107.01	105.14	101.64
103.73	102.82	109.21	103.58	102.23	108.72	103.34	106.5	105.31	103.46	104.14	106.38	102.97	103.61	102.51	107.04	104.86	107.23	106.95	108.6	104.77	106.31	104.68	105.65	107.39	107.86	109.8	109.49	107.07	102.3	109.11	103.28	109.77	105.79	103.72	103.4	103.86	103.21	103.13	104.05	109.07	109.95	103.18	106.26	105.15	105.82	105.54	104.45	107.48	107.1
101.51	102.85	106.46	100.9	101.73	106.74	105.9	105.66	106.22	104.89	100.65	103.55	106.28	100.29	103.01	104.03	101.21	101.48	108.63	104.53	103.21	104.31	104.21	102.11	106.72	106.06	105.76	103.05	101.1	101.21	106.79	109.74	105.92	103.69	105.3	104.09	102.13	102.96	107.4	101.09	106.43	99.724	103.43	106.76	103.11	102.24	109.82	104.69	106.78	105.65
114.68	110.34	110.63	117.31	112.58	109.82	110.05	110.16	112.28	113.57	110.84	109.04	113.89	112.94	114.6	113.63	113.77	113.51	111.66	113.21	116.08	111.79	108.6	117.93	113.63	113.74	109.89	116.26	112.08	110.34	115.31	111.3	118	109.05	115.53	109.26	111.87	113.6	114.04	111.82	116.56	113.02	115.77	112.53	110.84	109.6	114.69	112.06	109.89	117.53
100.31	95.295	100.27	98.615	100.1	101.27	96.291	99.336	97.577	99.944	96.34	99.25	99.55	99.57	101.13	98.127	102.39	98.431	98.462	98.645	97.32	97.059	97.379	97.794	98.984	95.655	99.573	99.224	103.43	105.56	101.78	97.1	100.05	100.06	96.304	98.13	101.36	103.29	99.771	98.1	98.374	100.49	101.58	103.18	101.08	97.354	100.46	99.305	97.086	100.66
105.37	109.96	104.33	110.42	108.26	104.89	102.29	104.26	102.12	104.88	101.71	107.41	104.55	106.07	100.68	107.94	102.92	100.42	105.6	105.08	104.35	104.17	108.14	105.9	107.99	108.93	105.91	105.29	103.79	105.62	106.39	105.39	103.65	108.46	107.02	104.97	105.83	104.63	100.68	107.22	104.21	104.34	102.67	103.94	104.6	102.46	107.37	107.75	107.64	106.72
107.42	105.21	104.71	108.63	106.91	105.81	104.22	106.27	106.91	103.63	103.25	108.07	106.21	108.07	105.11	103.15	107.91	104.68	106.07	102.04	104.05	102.17	106.98	107.17	104.9	104.92	101.76	105.17	106.79	111.04	102.55	102.02	105	108.09	105.42	101.85	104.88	105.92	106.3	102.04	106.71	107.15	104.04	107.94	111.58	104.38	107.82	107.31	106.65	104.59
105.86	104.52	109.46	109.78	108.2	104.4	106.33	107.39	108.02	105.77	105.52	103.4	108.77	106.5	104.27	104.61	105.57	103.8	103.72	108.54	107.49	105.87	105.01	103.42	101.71	109.66	105.38	105.44	105.17	107.57	106.21	104.93	103.89	106.83	105.08	102.04	104.5	109.75	108.25	106.42	110.36	106.92	108.58	104.63	105.59	103.03	107.23	102.9	105.25	107.32
111.29	107.35	105.37	116.13	111.23	112.87	112.47	114.72	113.51	110.15	112.17	113.54	114.23	113.73	111.13	106.82	116.01	109.55	112.81	110.33	114.66	106.14	111.55	115.42	109.95	112.56	113.44	107.99	110.81	112.02	112.72	113.25	110.72	105.41	113.88	112.28	108.59	109.31	114.91	109.29	112.97	114.12	112.04	112.65	112.8	111.63	110.36	112.67	112.14	111.34
106.65	107.4	105.87	105.15	108.41	108.61	106.46	105.82	108.2	107.1	107.23	103.13	105.91	107.71	110.33	107.17	106.62	108.62	105.46	107.09	106.67	109.38	103.88	108.7	106.71	106.62	104.03	106.88	105.63	106.48	103.93	105.55	109.27	109.84	102.27	110.5	101.85	106.98	107.95	104.63	109.27	106.64	105.61	105.26	108.03	106.23	103.01	112.5	105.56	103.26
108.88	104.21	100.95	100.41	102.89	103.13	106.7	101.82	104.63	103.91	102.1	103.53	108.45	106.62	109.14	104.04	101.96	105.92	108.64	104.22	104.47	106.07	103.55	105.68	103.87	106.25	101.54	103.84	107.94	105.03	105.24	101.96	106.62	103.55	107.2	110.52	107.52	109.89	108.2	107.46	108.45	105.03	107.48	101.57	109.18	108.27	107.04	104.72	105.91	105.44
107.03	112.09	110.92	111.35	110.84	108.32	112.09	113.57	113.9	110.94	110.98	111.47	106.84	111.39	111.72	108.66	111.88	109.35	109.16	107.48	109.1	110.52	110.63	111.29	106.43	109.69	111.91	110.33	107.41	111.51	107.75	110.71	110.63	111.43	109.37	114.46	114.21	109.2	108.89	115	114.19	110	107.96	105.95	110.73	108.76	110.61	112.43	107.7	110.37
115.47	116.8	112.95	120.01	113.23	116.94	121.26	115.89	117.52	117.95	115.85	111.51	115.02	116.05	117.55	114.29	120.74	114.75	116.12	115.24	116.11	112.26	114.8	116.04	114.23	119.15	118.48	113.49	123.39	119.24	116.95	117.11	120.11	115.4	120.07	112.53	119.13	116.37	113.88	117.73	116.77	113.56	118.48	117.09	112.1	114.88	118.81	116.54	115.72	116.6
114.04	114.65	110.09	113.09	111.16	111	115.92	115.8	116.06	110.66	116.68	111.29	109.66	110.05	109.48	112.03	114.79	112.68	117.24	111.04	114.98	115.95	113.78	109.17	115.3	113.72	111.54	112.8	110.85	109.08	111.57	112.49	116.28	112.02	111.81	109.29	114.36	112.26	114.08	111.08	113.85	112.63	111.99	115.13	110.39	113.42	115.86	112.54	110.35	111.93
117.84	117.04	120.07	119.82	116.03	113.47	115.02	116.08	118.84	120.82	119.04	119.95	114.23	116.25	115.37	115.61	118.85	116.16	121.05	118.23	123.33	116.05	117.69	119.02	116.46	112.21	115.35	116.63	113.93	119.69	115.37	118.55	115.31	119.2	120.83	116.64	118.11	117.01	121.68	116.66	118.67	115.68	116.45	118.01	120.29	117.58	117.4	118.08	117.39	121.15
98.624	99.485	99.833	102.17	102.17	100.37	104.23	98.634	100.93	104.94	94.647	99.834	99.563	98.215	99.346	99.851	100.26	97.561	100.4	99.067	102.08	99.963	100.11	97.962	100.59	98.609	103.79	101.71	99.129	98.269	100.61	99.112	103.06	101	102.96	98.374	104.89	100.04	95.904	104.71	98.499	101.66	99.417	105.66	104.31	99.319	104.15	96.242	101.75	98.033
105.1	100.95	101.71	104.93	107.87	101.58	104.49	103.19	104.75	100.59	105.1	105.14	105.1	103.16	103.31	103.58	111.32	102.83	107.98	104.85	106.6	101.67	104.88	104.71	103.38	102.42	106.63	101.48	101.51	106.28	105.96	99.888	106.86	102.46	107.86	104	102.89	100.1	103.77	101.17	108.16	102.89	106.74	107.5	105.78	104.81	104.12	104.57	104.88	105.28
99.412	108.25	103.62	108	104.18	97.916	99.008	101.55	104.67	104.88	104.8	103.57	105.17	109.94	108.78	106.22	105.52	103.98	106.47	102.15	106.11	107.43	107.66	104.49	103.91	100.61	106.41	105.1	100.75	108.41	103.38	105.23	105.87	102.69	106.83	102.97	103.09	103.45	102.66	98.75	102.02	105.5	103.85	104.3	107.2	105.32	108.39	106.97	108.34	101.79
109.99	108.97	113.75	108.74	109.39	107.99	106.95	107.39	109.39	108.91	107.76	110.38	106.45	109.72	115.21	110.68	107.91	112.06	109.45	106.59	112.57	109.8	109.93	110.31	112.34	110.05	109.44	109.61	109.59	108.17	113.75	113.98	113.97	111.09	113.67	110.21	106.01	108.98	111.57	114.38	114.3	106.52	114.49	109.43	111.15	108.02	112.53	115.27	110.86	110.85
109.19	102.46	102.43	109.29	99.793	105.5	106.67	107.24	107.17	102.66	103.36	101.12	106.51	107.95	105.99	105.17	109.89	103.35	109.6	104.48	108.44	103.72	105.38	104.02	102.64	109.12	108.41	104.26	109.18	102.55	109.52	107.15	107.8	104.27	103.08	103.92	110.08	103.88	103.13	108.34	102.49	104.82	104.89	111.91	104.47	109.5	104.74	100.01	103.42	105.16
110.15	109.73	111.38	108.66	110.26	111.44	111.2	112.8	110.67	110.75	105.41	112.57	111.42	114.94	117.08	111.63	111.88	110.78	111.78	110.44	111.52	108.18	104.77	109.98	111.36	108.95	101.51	111.84	111.46	106.98	110.7	109.63	108.11	105.43	106.4	110.61	107.99	106.69	109.87	112.78	107.7	112.37	110.88	111.58	107.63	113.68	111.41	109.09	107.57	109.36
104.65	103.53	103.53	104.38	104.61	105.39	111.44	112.54	107.25	107.22	109.02	108.48	105.04	110.35	108.88	102.09	106.51	105.06	104.71	103.01	104.8	103	103.49	107.43	100.82	103.43	105.11	109.68	102.91	107.16	106.7	114.5	102.71	107.86	104.7	102.71	104.94	104.52	106.07	110.07	107.05	106.77	106.13	101.29	107.25	108.27	103.01	104.02	104.78	106.24
104.69	106.07	102.46	108.17	104.3	107.01	104.37	105.83	108.82	100.54	100.1	107.01	103.53	105.38	109.69	106.72	109.69	105.18	103.52	103.49	102.41	107.67	109.15	109.29	104.04	104.83	106.84	101.41	105	98.962	104.36	104.13	105.03	105.96	107.2	107.22	107.07	106.28	105.14	102.8	109.72	104.03	106.4	105.21	106.23	105.89	103.47	110.03	109.25	104.23
98.34	102.86	98.194	99.53	96.579	99.767	98.231	103.12	96.8	96.711	101.12	101.45	102.17	97.733	99.752	103.69	98.473	104.73	98.133	99.324	99.912	101.76	97.203	98.432	101.96	104.01	100.48	98.108	98.244	99.329	100.92	98.969	99.048	100.57	108.42	102.12	100.69	104.14	101.68	99.236	97.535	97.346	97.888	97.361	97.45	100.03	93.306	95.927	98.419	97.598
101.03	106.97	108.33	107.76	106.25	105.13	106.62	107.55	105.95	104.44	103.77	108.52	102.27	109.2	105.69	106.8	103.86	108.43	104.46	104.38	101.73	109.17	105.76	109.54	108.61	102.1	105.46	107.25	106.03	104.18	111.6	106.12	106.84	105.31	108	104.27	107.44	101.81	102.17	108.46	107.15	103.3	105.12	104.39	105.49	103.51	105.37	108.51	105.02	108.35
106.25	105.92	107.75	106.87	105.51	104.61	102.89	107.73	108.53	107.81	106.87	108.83	105.46	111.44	102.99	104.27	105.36	106.17	103.51	101.23	103.46	110.23	105.57	103.83	106.55	107.84	107.2	100.24	106.21	108.28	104.43	102.55	107.8	105.19	101.79	102.33	106.44	103.97	105.02	107.45	104.78	107.59	108.07	101.93	106.36	106.08	105.92	107.98	104.08	106.88
104.17	106.28	107.04	107.99	109.53	107.64	105.99	105.8	107.46	106.62	105.48	102.81	106.97	104.68	109.37	104.81	112	104.49	104	103.38	105.48	105.8	103.79	107.68	105.55	98.468	104.22	107.23	103.84	110.07	104.43	110.01	103.04	110.24	104.18	103.28	106.2	108.56	101.85	109.76	109.26	107.32	108.89	108.26	104.76	104.53	102.5	99.719	109.25	107.62
105.7	109.29	109.26	109.3	114.11	113.54	113.07	111.56	114.86	111.4	110.16	112.78	110.33	108.58	116.1	111.96	109.02	109.29	110.5	108.21	108.4	111.31	115.52	110.09	106.56	112.85	113.31	113.35	111.65	109.69	111.36	106.7	110.68	113.25	111.05	111.73	111.11	109.31	109.38	113.14	109.55	110.92	111	112.31	110.45	111.33	106.53	114.65	111.38	109.05
99.171	94.61	98.064	95.461	100.76	101.52	102.54	101.81	98.758	96.35	98.744	101.24	98.675	97.973	99.366	98.108	100.06	94.87	99.133	101.62	98.224	99.373	101.34	95.576	101.27	95.173	101.05	100.99	101.19	99.924	98.42	100.03	99.287	100.51	100.53	106.35	97.988	100.42	100.54	99.496	103.17	97.365	97.539	94.456	101.97	103.67	94.462	100.91	99	97.178
102.93	103.47	100.16	102.14	100.99	107.52	100.33	100.12	102.68	102.16	101.13	94.403	102.15	107	102.92	101.87	98.272	102.59	101.29	105.12	100.59	101.94	102.25	101.86	99.043	101.69	102.57	99.119	97.425	97.906	100.37	98.008	104.12	100.17	98.052	99.409	100.24	101.64	98.295	104.6	101.96	103.07	103.71	101.35	101.39	104.96	102.54	97.555	101.11	104.53
106.74	104.98	105.63	103.69	106.72	105.89	104.23	105.46	108.49	107.73	108.49	109.06	104.64	104.58	106.18	106.79	104.32	107.03	105.77	108.01	101.35	105.19	105.86	105.85	104.12	104.33	104.03	104.37	108.17	101.44	109.95	106.97	106.32	104.74	103.98	107.2	104.67	107.87	107.14	107.03	106.85	107.44	104.25	108.73	104.18	103.32	107.45	107.31	108.09	108.94
107.63	112.47	103.67	107.17	108.93	106.68	108.81	105	105.87	109.42	109.72	105.3	110.44	106.76	105.62	104.36	107.79	105.63	106.98	106.92	109.54	105.33	103.85	107.34	106.7	107.35	107.77	106.2	105.64	102.82	103.13	107.65	107.4	104.46	103.46	107.45	106.55	106.05	103.6	106.07	108.48	108.34	107.86	105.79	103.28	108.54	110.02	107.5	107.49	109.63
115.5	111.22	112.18	111.88	109.47	109.27	114.47	114.65	113.18	111.62	117.41	110.2	107.43	111.05	112.52	108.73	111.89	109.33	112.76	110.88	113.15	106.13	117.17	108.46	111.41	114.56	116.2	112.78	112.32	109.88	111.41	106.84	110.49	111.88	110.55	111.16	109.98	115.37	110.07	117.74	113.45	110.97	111.21	108.92	114.93	114.56	115.93	111.95	112.89	115.49
102.2	99.691	98.013	101.52	102.35	97.866	97.715	100.02	100.55	99.427	103.23	99.164	101.54	101.55	99.614	100.34	101.2	99.959	95.257	95.362	95.713	97.405	101.52	101.02	99.019	98.533	99.369	99.673	102.11	97.028	99.049	99.033	101.01	100.48	97.392	99.132	97.24	101.6	100.32	94.195	101.95	103.07	93.362	98.137	99.838	102.21	99.773	97.822	103.47	100.89
108.43	95.212	97.929	99.122	95.99	101.8	100.49	98.294	95.142	97.5	106.6	104.06	99.522	103.09	100.34	104.3	95.569	99.971	95.961	101.65	101.29	98.143	97.681	102.78	94.832	95.823	103.5	96.922	95.714	103.13	100.88	99.825	99.132	99.598	97.577	104.62	98.193	99.093	97.936	97.024	98.139	99.644	96.226	102.35	98.302	98.607	98.045	94.752	101.06	100.49
109.93	111.72	107.5	113.43	111.79	106.65	114.43	111.03	108.9	114.78	116.1	108.41	116.51	114.03	115.07	110.11	110.38	107.42	109.91	114.27	110.28	110.18	108.13	112.63	112.59	109.61	111.38	114.45	106.9	113.09	109.91	112.81	112.02	113.95	112.67	113.64	112.29	113.82	112.22	110.61	109.32	109.06	114.6	110.89	108.63	109.6	110.63	114.89	109.66	110.17
110.41	114.07	107.56	112.61	110.37	111.53	114.95	112.03	111.49	110.12	107.3	112.37	116.59	108.48	114.59	107.24	110.12	112.03	114.34	110.09	110.75	109.44	110.13	112.04	110.51	113.55	111.99	114.03	109.12	110.06	114.1	111.77	114.04	117.36	112.39	116.84	113.78	114.47	108.24	113.46	114.09	113.51	109.44	112.09	112.92	110.51	113.95	109.61	109.92	110.45
105.11	105.01	107.7	110.35	111.63	113.11	109.97	105.59	104.78	109.76	108.62	104.9	104.98	106.2	108.68	109.14	111.07	104.72	109.52	108.82	104.92	107.08	111.2	107.68	110.24	114.21	103.14	105.32	104.61	108.39	105.41	105.05	105.98	109.4	113.74	106.33	103.66	108.46	108.48	109.22	106.89	108.2	104.99	111.73	112.42	108.66	110.85	106.2	102.28	110.67
108.32	104.7	109.68	102.42	105.66	104.32	104.74	108.4	107	112.44	107.57	104.02	105.55	103.14	107.51	104.56	110.87	105.68	102.08	110.53	107.19	103.31	103.44	105.93	110.44	105.85	105.27	101.9	101.52	104.89	102.73	102.21	105.64	101.79	104.33	104.44	108.07	107.43	103.36	101.99	102.41	108.8	102.25	101.57	108.54	103.98	105.28	106.45	103.28	102.58
105.67	105.55	106.13	105.83	106.71	108.99	108.43	109.28	107.26	104.92	107.78	105.55	105.8	104.98	110.17	103.81	100.28	107.39	105.92	105.34	109.2	107.49	103.76	106.83	104.14	107.8	109.09	107.56	100.75	103.98	108.02	109.2	104.87	106	105.05	106.44	108.8	108.07	108.63	107.44	107.02	107.22	105.45	105.93	102.95	102.13	105.05	108.04	104.66	106.68
114.49	110.26	116.05	114.62	110.88	111.12	108.87	117.66	111.62	114.24	113.67	105.35	111.32	108.18	110.58	108.25	107.59	114.27	111.55	109.48	110.03	108.23	111.74	110.93	109.65	114.48	110.64	111.5	114.53	109.35	112.35	112.29	109.96	112.5	111.78	112.76	112.77	111.97	113.36	111.67	111.75	107.22	115.55	109.37	110.73	106.21	111.73	115.15	111.09	113.17
102.51	98.27	97.592	96.96	98.548	100.89	99.316	95.957	99.332	99.944	101.66	100.64	100.64	99.041	98.612	99.751	101.12	100.02	96.37	95.182	99.762	104.4	99.035	103.37	103.03	101.01	97.349	103.71	99.51	96.161	96.132	96.219	96.988	99.351	98.702	102.79	100.7	98.668	95.703	100.53	95.776	101.16	102.38	102.22	98.136	101.94	101.58	104.54	96.8	101.75
107.39	118.95	110.18	106.31	114.69	112.85	110.4	112.12	114.1	114.55	112.91	110.03	110.73	112.78	109.71	116.66	112.44	114.29	108.59	111.42	107.29	113.16	116.34	111.16	111.25	113.41	112.18	111.73	107.13	114.08	112.87	114.5	107.74	113.08	115.81	111.28	112.64	109.62	113.38	112.97	109.82	114.85	114.12	111	112.81	115.85	112.71	111.92	113.15	114.34
109.99	105.39	110.24	108.17	108.95	104.24	107.25	106.18	105.6	107.49	106.45	105.77	107.17	102.9	103.76	106.45	107.33	103.11	107.48	105.79	103.33	108.12	106.36	105.47	105.74	109.32	102.82	109.69	107.11	105.7	107.52	107.69	101.28	110.82	103.52	105.9	105.38	107.37	103.62	106.62	105.16	106.46	108.08	102.31	106.7	110.29	103.77	107.87	108.69	105.68
113.46	112.77	109.94	112.25	111.75	107.19	116.28	113.47	105.62	114.18	112.68	114.97	114.9	108.37	112.02	107.23	109.76	109	114.57	110.1	111.8	109.17	108.56	111.63	114.28	113.61	111.15	108.14	116	110.68	114.34	110.75	116.47	112.9	113.29	111.47	109.65	113.77	107.39	115.94	108.46	109.84	108.79	108.08	112.13	113.09	115.21	113.21	108.05	110.77
102.24	104.45	106.88	106.85	106.39	109.41	108.31	105.26	105.3	106.67	99.543	108.45	107.82	105.44	100.56	105.23	106.59	108.91	105.62	104	103.06	100.42	103.62	106.6	102.57	100.99	100.08	101.65	109.39	102.29	102.5	106.63	105.46	101.74	101.58	103.68	107.41	100.58	101.54	98.479	102.77	99.848	107.3	103.47	104.99	106.57	108.84	105.67	101.96	103.91
104.47	98.236	98.749	99.558	100.28	103.79	104.33	104.07	101.06	102.22	100.98	97.128	101.63	105.99	102.02	99.906	102.74	104	99.24	98.904	99.774	100.07	97.604	103.61	105.1	100.57	101.02	104.45	100.48	101.08	102.79	100.68	97.911	103.46	102.14	102.4	99.28	102.37	102.92	99.558	101.06	104.06	101.26	101.56	97.512	102.71	102.26	96.844	100.4	99.43
105.04	109.65	105.99	105.7	105.51	106.9	103.77	109.7	113.46	103.51	106.57	104.6	105.01	109.48	107.04	103.64	110.64	107.88	104.09	108.01	107.47	105.6	107.22	107.34	107.35	110.05	108.46	107.01	104.82	105.95	108.43	107.3	103.59	107.48	107.96	110.3	102.4	109.55	105.21	104.21	104.88	106.65	103.57	106.9	109.53	105.88	108.58	102.97	105.89	104.06
105.87	105.31	106.67	104.72	101.42	107.49	104.78	110.02	106.77	105.92	106	107.45	99.789	109.4	109.24	105.66	108.91	108.12	107.35	105.87	99.659	108.71	111.9	106.8	102.78	106.56	106.26	109.35	109.72	108.7	104.06	109.56	106.53	107.11	99.493	104.76	108.67	104.1	103.73	107.06	103.47	101.05	104.6	108.13	107.43	102.82	110.56	107.16	106.63	102.7
112.44	107.67	110.68	105.46	106.68	102.67	110.38	103.77	106.36	102.91	103.67	109.1	105.97	110.65	104.66	107.23	107.41	107.18	102.56	110.23	105.21	100.5	104.03	108.7	105.95	105.71	104.72	103.25	103.71	104.25	106.11	104.91	103.22	109.73	103.32	105.28	108.49	104.19	110.07	107.27	106.09	107.82	107	103.76	106.04	105.04	106.13	103.45	106.03	107.07
114.71	113.56	112.44	113.83	110.36	111.22	112.5	114.95	114.44	111.93	111.49	111.25	110.06	111.89	114.49	112.22	114.75	106.36	112.42	110.36	114.22	113.77	119.5	109.74	111	110.18	106.95	108.31	116.87	114.44	115.1	113.17	115.33	111.52	112.47	111.34	113.19	113.49	113	112.45	110.26	110.53	115.57	110.43	111.95	110.44	118.93	111.7	114.56	112.26
106.55	109.32	107.16	105.68	101.01	102.6	100.06	103.57	105.46	105.11	105.19	103.4	105.58	101.52	108.58	105.03	107.38	105.3	104	100.02	105.57	106.54	104.97	106.57	105.88	107.43	103.84	105.51	103.16	102.83	105.28	105.8	102.99	104.37	105.53	105.66	102.65	104.06	102.83	106.72	106.9	107.45	107.61	107.43	105.4	108.29	108.4	104.94	108.6	102.67
112.59	116.56	110.48	112.83	108.59	115.08	110.82	115.75	114.89	111.42	111.77	111.03	111.71	113.91	107.53	111.28	109.66	109.27	114.35	110.72	114.38	115.17	109.27	114.31	110.9	114.17	116.14	108.15	114.38	114.5	113.49	118.2	110.85	107.9	116.51	113.07	113.24	112.32	108.64	113.49	108.81	112.55	108.49	112.88	112.94	113.66	112.78	108.4	113.87	114.37
110.16	103.84	108.82	110.88	111.79	110.69	113.96	113.78	107.24	112.88	108.2	113.97	106.07	112.77	114.07	112.05	116.91	109.37	110	112.54	111.49	112.38	110.22	112.43	115.03	110.07	113.42	109.86	110.91	114.7	111.32	114.21	108.9	111.06	109.11	112.19	111.9	110.88	116.75	111.78	112.09	110.82	113.42	107.84	106.3	110	109.63	117.84	112.37	113.77
108.74	111.6	106.14	106.73	109.41	105.97	108.05	110.08	108.45	110.2	108.7	110.38	111.9	113.39	106.91	110.85	109.76	106.91	107.53	105.91	112.53	107.57	110.37	118.32	109.85	111.68	108.85	114.22	112.01	105.86	111.87	111.62	103.55	111.03	105.87	110.39	107.46	107.29	113	108.13	110.38	110.7	112.46	114.88	108.86	108.88	108.74	107.01	110.07	110.17
119.55	116.18	117.83	121.97	118.44	117.63	118.73	120.59	115.2	118.94	117.5	120.51	115.72	118.17	119.29	117.95	117.87	119.34	122.22	120.68	117.87	123.13	120.05	123.17	117.81	118.7	118.22	113.62	115.1	117.44	111.44	120.17	116.51	116.59	116.13	114.73	120.18	116.1	119.96	116.91	118.88	120.21	117.12	114.23	120.15	120.09	117.12	118.61	117.17	115.76
100.17	96.621	96.87	97.583	94.736	98.921	99.694	100.2	101.39	98.143	96.632	98.921	99.066	98.531	101.31	100.45	98.615	102.21	102.41	95.583	101.01	101.01	98.786	100.35	98.417	95.049	101.1	95.811	99.204	102.39	100.81	100.23	98.309	100.74	100.94	104.99	95.501	98.96	100.36	101.63	102.04	96.071	98.186	100.39	101.58	102.03	99.343	99.01	103.95	101
99.158	99.958	102.92	100.37	99.978	101.79	103.63	99.999	102.28	100.48	102.49	104.04	97.769	100.66	97.298	96.437	100.12	99.232	99.761	103.68	98.126	99.147	103.37	95.251	100.37	101.42	104.59	99.478	100.45	99.534	102.41	103.2	95.552	101.15	101.98	102.78	98.033	100.09	100.9	100.43	101.54	98.217	100.59	100.48	101.72	98.262	101.2	99.944	100.44	102.93
110.11	111.25	109.12	109.43	112.51	114.87	113.24	113.49	111.67	113.91	109.79	113.98	112.91	115.4	112.65	115.48	108.45	112.67	111.29	114.13	113.78	107	111.14	112.65	106.84	112.44	111.42	113.74	112.59	108.84	116.07	111.2	111.7	111.26	110.95	113.86	112.47	111.26	108.53	109.61	111.22	109.98	111.98	109.36	114.84	111.01	112.72	110.15	108.87	113.7
108.07	103.97	107.7	106.64	102.21	105.43	100.09	106.41	100.68	103.86	102.86	100.59	107.18	105.52	106.21	104.19	101.56	105.08	102.82	107.23	100.67	105.67	106.6	104.23	105.26	107.03	104.15	107.46	105.16	103.71	110.7	102.98	103.13	105.67	106.37	105.38	108.01	104.7	102.77	98.119	106.42	104.88	107.88	103.37	110.8	103.07	102.06	103.89	108.21	104.64
105.1	103.58	105.16	102.66	104.21	104.71	102.68	103.96	102.35	103.39	104.36	100.52	100.83	107.77	103.6	105.3	105.52	106.78	106.67	108.47	105.9	109.48	103.58	104.55	103.51	106.11	105.86	107.89	103.37	106.09	102.93	101.21	101.35	108.09	105.71	105.9	101.88	107.71	103.68	104.28	106.47	105.36	103.78	103.32	103.41	103.64	101.6	102.04	101.25	108.41
113.15	106.1	110.9	109.67	116.8	112.25	110.49	110.5	112.05	108.36	112.82	113.95	111.77	106.12	115.57	111.39	110.07	114.58	111.49	109.23	113.64	115.18	107.39	103.83	111.89	112.79	111.52	111.05	111.84	113.93	107.32	115.93	109.18	108.08	113.33	110.41	109.67	111.05	105.94	111.47	113.4	110.84	115.48	113.42	112.14	113.2	116.41	113.38	105.03	110.65
102.4	99.674	99.206	100.13	98.082	101.68	100	102.96	110.68	103	98.875	103.54	96.724	99.294	103.7	100.43	100.56	103.79	102.3	100.34	100.12	99.466	99.917	103.25	100.69	95.819	93.983	99.605	101.75	97.979	100.12	99.361	98.604	97.503	99.439	103.8	103.17	97.502	103.44	99.771	99.603	100.38	100.72	101.46	99.001	96.978	104.53	102.25	96.927	103
94.792	99.787	95.488	99.24	99.55	98.065	102.68	98.072	97.155	100.77	100.66	102.99	100.12	102.3	100.52	101.49	101.52	100.65	98.904	100.45	104.02	103.62	98.322	105.09	100.45	102.38	100.65	101.19	101.2	102.99	98.078	100.51	98.927	99.53	103.55	101.2	99.632	104.28	101.47	102.79	100.42	99.087	100.15	96.49	99.111	105.01	102.85	107.68	106.59	100.36
114.74	107.81	110.32	104.76	111.73	114.42	110.7	103.56	112.58	110.79	110.29	110.62	114.42	114.46	110.44	109.82	112.92	108.54	108.36	110.41	107.02	105.15	108.76	111.24	110.07	109.57	111.68	110.45	108.93	107.08	108.47	110.85	113.46	113.91	107.47	110.18	111.26	107.87	111.33	108.21	109.27	108.37	106.55	112.29	112.28	114.77	116.25	112.25	108.24	113.91
109.88	111.76	112.67	112.17	109.76	109.99	111.06	112.91	114.36	108.73	109.79	114.32	111.85	110.78	112.12	114.18	113.16	108.56	110.1	113.53	112.15	110.17	110.14	114.8	112.21	111.42	110.55	109.54	109.81	115.17	112.21	114.08	113.11	112.39	112.74	112.63	114.4	112.51	115.39	111.46	115.79	113.41	112.14	112.87	113.49	114.84	113.26	117.12	115.49	113.04
106.38	108.35	107.56	105.95	108.49	106.9	109.58	111.3	105.24	104.59	110.04	104.26	106.52	102.36	107.43	106.34	108.99	108.34	103.64	109.16	109.54	107.69	103.55	109.49	104.55	107.72	107.74	111.21	98.598	109.66	105.72	106.58	107.55	105.07	106.6	106.15	108.8	106.65	108.95	100.17	104.94	108.45	107.04	102.69	106.9	108.53	106.5	109.79	107.72	104.26
110.25	108.92	113.06	104.04	114.79	111.35	109.77	109.03	112.5	109.73	108.57	108.3	106.37	112.32	109.66	109.37	109.69	111.51	107.16	110.7	109.33	110.59	114.05	108.12	110.74	106.76	107.49	110.03	109.21	106.99	110.71	114.01	109.82	110.76	112.39	110.49	105.2	107.75	112.79	115.94	106.78	107.7	108.52	111.41	108.39	107.67	104.19	108.63	108.76	112.7
114.57	104.71	103.78	107.1	102.12	106.19	107.72	103.93	106.33	106.29	106.52	107.84	103.83	104.69	106.74	106.08	108	106.58	105.9	104.81	106.96	105.68	106.54	104.39	106.91	108.09	103.5	101.96	106.13	106.27	111.21	102.5	102.24	110.37	105.04	110.33	109.29	107.17	102.78	110.98	106.62	107.41	104.49	105.28	103.6	107.57	104.44	104.43	105.54	106.94
103.49	102.88	104.27	105.03	103.3	100.74	102.65	105.26	108.26	103.13	102.61	108.98	104.92	108.3	102.24	108.85	100.41	102.49	105.33	105.59	105.44	104.36	99.331	102.73	105.11	103.62	103.36	101.57	108.29	106.14	106.47	99.529	106.83	101.9	102.47	102.96	107.03	103.16	102.32	103.79	105.2	105.16	105.42	104.93	101.8	104.43	101.34	107.53	107.33	107.24
108.31	109.08	110.77	110.91	108.65	107.96	108.04	111.1	107.06	111.89	109.36	116.54	110.47	109.04	113.83	108.02	112.16	107.88	115.58	108.17	112.02	109.36	109.77	111.02	110.12	111.21	107.42	113.59	110.63	109.69	113.36	111.21	112.91	111.83	110.64	109.52	109.44	105.7	111.49	111.09	108.26	109.09	108.39	112.54	112.72	110.75	111.22	112.19	109.24	112.03
107.95	112.75	114.93	117.18	111.98	114.93	113.93	109.13	115.43	111.51	111.48	115.62	111.33	113.73	111.37	113.35	114.1	111.99	118.43	114.09	112.15	107.16	109.6	112	110.55	110.53	114.44	110.87	114.76	111.14	112.34	111.34	112.3	118.12	112.89	109.18	110.94	112.84	113.46	114.61	112.82	112.07	106.95	111.76	111.9	112.18	109.49	111.98	109.91	112.88
111.98	112.12	108.74	111.18	110.83	106.96	109.29	116.95	105.65	108.6	106.73	107.59	107.6	113.82	109.44	111.57	108.93	104.33	109.88	112.44	110.38	111.21	108.77	108.87	107.82	114.75	112.25	112.39	110.93	111.36	109.06	112.13	106.9	111.62	112.76	108.21	109.84	109.19	110.73	107.26	107.2	108.56	109.62	109.45	111.94	107.56	110.32	110.36	113.26	111.11
104.39	98.934	105.77	108.21	106.66	102.77	102.12	103.57	106.69	105.78	108.64	104.25	106.86	101.11	101.22	101.21	106.95	101.71	103.96	101.39	103.59	104.93	106.72	98.335	102.46	99.521	107.69	105.98	105.02	106.96	107.22	104.8	105.07	101.32	102.03	105.67	105.78	102.74	106.16	99.365	102.93	103.87	100.06	100.79	105.08	103.89	102.94	106.59	104.26	101.97
106.64	105.06	108.33	105.89	104.73	102.65	107.96	106.66	106.25	106.2	105.38	103.02	106.01	106.1	102.28	103.57	103.77	111.19	109.84	107.21	106.66	108.76	106.67	109.26	108.32	103.48	105.64	103.57	104.23	106.33	108.92	109.88	104.33	103.79	108.15	108.82	103.62	108.06	111.59	105.45	104.16	104.61	102.49	107.51	105.43	107.4	107.75	107.6	106.58	107.49
116.14	108.7	108.97	114.58	105.77	107.85	110.38	112.64	114.54	108.34	110.67	111.7	111.79	110.43	108.09	107.88	109.18	108.74	113.97	114.65	109.65	116.66	107.98	107.76	109.2	113.88	110.41	110.08	108.61	110.41	108.56	109.85	114.24	111.1	107.13	112.17	113.93	109.34	113.69	113.72	108.69	111.8	115.04	110.07	112.35	114.65	108.75	109.53	114.52	114.08
104.3	106.18	108.36	105.6	105.23	103.68	108.91	107.66	111.14	105.31	102.61	107.35	106.72	110.08	106.67	105.5	103.95	107.53	108.04	103.82	105.87	104.14	103.83	103.19	107.15	104.79	108.82	108.7	109.3	109.42	106.9	106.44	103.66	108.55	104.44	105.11	108.9	107.07	107.57	106.21	112.37	108.15	102.48	106.61	108.3	104.28	106.8	111.45	108	103.86
106.37	107.48	109.28	105.93	107.09	102.8	106.48	106.3	108.29	106.55	105.47	105.36	106.87	112.22	103.78	103.92	106.59	108.22	106.9	105.77	101.31	107.11	104.37	107.45	107.88	106.58	104.04	105.51	106.57	105.83	107.34	104.19	105.68	107.41	106.96	106.94	107.42	109.02	103.06	109.48	107.95	105.54	107.04	103.37	106.74	102.48	108.22	107.44	106.26	101.62
98.751	106.5	103.93	101.73	106.42	107.45	108.84	107.19	106.21	109.57	106.07	109.4	109.09	102.76	100.32	103.74	104.23	101.68	105.79	108.8	107.38	110.9	101.03	108.32	105.42	106.07	106.27	109.01	108.5	105.03	103.11	104.9	105.57	101.45	105.41	105.87	106.03	103.7	100.95	106.47	106.39	110.81	111.16	102.42	105.55	102.87	109.19	103.28	102.85	106.66
108.41	105.81	107.67	105.51	110.4	105.52	108.88	107.14	108.36	105.64	109.48	108.58	109.29	107.13	108.82	111.98	105.7	107.31	105.04	106.93	111.1	105.09	106.69	103.13	107.91	106.14	108.11	108.06	106.96	103.03	106.26	104.64	102.92	107.15	104.23	103.56	106.36	108.47	107.73	104.78	106.16	101.13	102.18	103.54	104.48	109.83	103.91	103.57	104.26	109.99
110.11	108.14	103.68	114.48	108.11	107.68	103.11	109.19	106.9	110.55	105.44	105.16	109.78	107.3	100.55	106.58	107.2	105.64	107.54	106.81	107.31	106.8	108.69	107.04	107.35	106.03	107.41	103.33	102.21	108.06	110.41	108.46	103.89	107.69	104.85	108.95	105.94	109.72	106.89	107.63	107.1	105.27	111.01	103.08	107.66	104.38	104.9	108.9	106.74	105.91
108.85	114.15	108.74	110.32	110.03	106.51	109.71	113.98	110.2	109.82	113.76	104.34	111.89	105.7	113.37	111.13	111.12	112.22	110.34	110.49	117.01	109.16	107.39	106.16	111.84	116.29	107.11	110.97	114.15	107.87	102.96	107.77	106.17	114.07	111.34	105.98	110.59	108.67	112.16	109.2	112.48	118.8	108.98	111.54	110.22	108.08	110.14	113.69	109.97	106.19
105.7	106.53	108.92	106.58	105.68	102.8	101.91	104.96	104.63	110.39	105.53	104.76	105.35	105.68	103.68	106.97	103.46	107.36	103.96	106.4	104.65	106.38	106.2	110.61	102.97	105.4	109.6	101.77	104.1	104.26	106.03	105.45	106.9	104.21	103.33	104.02	105.95	107.8	105.29	107.61	110.66	107.35	106.77	105.34	106.35	110.37	108.1	107.18	108.91	110.26
114.21	113.26	112.07	107.21	111.94	111.97	105.95	107.36	109.59	111.56	108.97	108.3	107.79	115.74	112.11	113.52	111.04	114	111.74	108.98	111.58	108.14	109	113.02	112.46	110.47	112.38	110.39	109.96	112.35	113.4	107.05	108.78	108.68	110.81	114.28	105.12	116.22	107.48	111.7	111.08	112.82	110.69	109.85	111.74	109.31	107.79	108.01	114.73	116.14
104.83	109.06	99.315	102.02	103.81	101.58	103.63	101.41	105	104.12	103.8	105.56	101.46	101.91	102.64	104.01	108.33	105.19	103.61	103.25	106.14	105.7	106.52	106.35	104.98	104.06	106.06	103.42	103.4	109.32	105.7	103.08	107.53	105.15	104.06	106.85	108.2	104.01	103.48	106.27	106.46	105.04	102.4	100.67	106.77	103.52	105.07	110.8	106.65	103.73
110.72	114.88	114.76	111.14	112.82	114.65	112.11	112.49	109.86	112.13	109.77	112.43	110.56	114.17	112.37	114.53	110.56	108.12	109.83	110.77	109.91	112.22	111.96	110.22	112.43	117.51	114.49	114.54	108.59	108.78	111.04	111.03	112.66	110.08	115.67	112.85	111.27	111.14	111.91	111.8	110.37	111.1	112.32	113.82	115.68	111.35	114.79	108.47	114.52	112.4
101.49	99.703	101.78	101.09	103.37	99.126	97.954	100.52	102.17	95.591	105.49	101.91	101.98	100.89	97.766	101.23	101.18	99.672	100.99	99.34	99.018	99.177	95.387	94.897	98.088	100.89	100.42	100.77	99.414	98.867	98.34	101.63	99.133	97.785	98.916	103.55	102.55	97.58	100.72	97.996	104.32	102.01	99.463	102.73	94.24	99.881	99.097	97.337	98.876	102.29
106.97	106.38	108.42	110.31	103.83	108.36	102.18	107.47	106.6	104.85	104.15	111.37	106.84	105.8	103.97	108.68	108.22	104.71	106.56	106.99	107.16	104.01	104.07	101.25	103.92	106.56	105.66	98.196	107.57	106.08	105.76	102.13	101.04	104.56	103.52	106.67	107.65	104.37	103.73	108.35	109.84	104.53	109.38	106.08	106.58	111.55	103.19	108.89	107.23	103.73
102.34	99.975	100.24	94.489	102.07	100.99	101.16	99.715	96.435	97.731	105.41	102.99	98.946	102.39	97.446	97.883	101.3	102.85	99.399	101.81	101.66	96.756	99.023	98.57	103.2	103.03	95.832	100.38	97.241	101.7	103.03	99.157	102.89	103.83	94.766	99.303	99.247	101.72	100.19	102.94	95.282	101.45	96.03	98.967	99.446	102.14	103.71	102.89	102.46	99.915
108.93	115.89	111.97	114.21	114.95	109.54	116.89	108.47	108.85	111.22	110.49	111.45	114.61	111.86	109.5	110.4	110.65	107.03	111.16	109.97	108.75	115.6	111.11	108.93	112.47	108.76	111.01	111.87	112.37	107.94	109.7	110.87	112.5	109.98	111.07	113	109.53	110.57	107	111.96	115.85	112.49	110.68	111.13	108.26	112.94	112.31	110.24	112.01	108.99
103.99	103.56	104.28	104.17	103.03	106.57	104.6	106.77	105.4	104.26	107.31	103.46	110.09	107.72	105.61	100.62	101.02	107.59	104.75	108.66	105.2	103.47	106.54	102.73	106.55	103.29	106.06	106.54	105.79	104.79	100.51	106.14	103.44	104.59	103.17	106.61	104.27	106.54	106.82	108.81	105.99	105.68	102.82	102.8	104.99	103.76	104.22	106.3	107.86	103.82
108.01	111.45	108.15	112.5	111.58	113.61	113.7	115.69	110.53	113.03	110.62	109.87	115.62	114.04	111.17	110.15	110.49	113.46	110.71	115.6	114.53	109.39	111.78	110.7	112.45	108.66	112.36	110.29	112.06	113.99	117.3	108.87	108.63	112.19	114.89	110.09	112.75	113.52	113.01	112.44	114.29	113.41	114.22	110.78	116.91	111.39	110.68	113.34	110.18	119.33
105.71	105.87	103.31	104.17	106.61	106.76	106.76	107.05	106.35	107.56	110.58	106.09	107.4	102.67	104.35	109.76	103.56	100.79	100.97	106.04	101.6	103.06	107.65	105.1	105.07	107.19	100.27	106.57	106.2	103.1	104.85	105.99	106.97	103.88	110.2	105.32	105.04	106.34	104.17	101.6	105.08	102.71	110.68	100.44	102.06	105.62	105.88	105.44	105.01	107.83
108	96.581	102.95	105.49	102.67	105.81	105.11	101.04	101.73	108.83	106.61	103.06	101.07	105.86	102.01	102.32	104.72	101.51	103.04	103.91	102.72	102.33	107.03	99.668	101.69	103.05	105.84	98.243	100.14	98.466	105.35	104.31	102.43	107.28	101.75	104.67	101.08	104.91	104.34	102.86	105.52	108.36	106.57	104.78	103.96	102.24	103.92	106.2	101.31	104.86
109.59	108.38	110.07	102.24	101.74	106.76	105.65	103.67	103.09	104.37	102.17	108.32	104.11	107.46	105.98	109.22	113.85	102.2	107.25	110.82	105.62	101.57	106.63	109.6	106.02	103.46	107.35	108.42	109.29	104.41	105.85	107.98	106.04	108.27	108.08	106.98	108.32	105.5	108.15	107.79	108.56	107.59	105.17	108.53	103.18	105.37	103.23	107.35	106.22	103.87
104.23	106.56	107.23	102.33	105.62	102.93	109.53	104.89	103.12	103.69	108.98	106.72	105.19	106.96	104.92	108.24	99.941	102.91	106.06	102.19	103.32	98.576	104.95	105.75	103.4	105.69	102.67	105.47	101.55	105.4	98.436	102.76	103.73	110.73	108.04	103.15	103.1	103.32	103.5	104.66	100.5	108.26	102.41	108.18	103.48	103.69	109.06	109.8	101.81	106.58
109.5	111.88	114.41	113.84	111.1	110.44	113.96	106.54	102.99	110.06	110.32	108.12	111.32	112.65	110.45	111.74	106.01	115.4	110.8	109.88	113.9	107.16	107.45	112.47	115.91	114.07	111.64	111.55	114.32	107.8	114.24	110.92	110.35	111.55	110.57	113.2	106.88	115.92	113.68	108.29	109.82	113.51	108.67	112.49	108.63	110.3	110.68	116.53	108.69	111.15
102.66	102.75	105.64	103.51	103.32	107.26	108.38	103.44	106.95	102.58	106.15	106.78	102.35	107.94	105.97	104.22	103.11	106.77	107.16	110.86	109.41	105.1	108.57	103.27	107.37	107.72	105.31	108.73	105.01	109.14	105.2	103.02	108.52	102.93	105.72	104.73	108.04	105.45	104.98	106.14	105.05	109.46	109.98	110.33	103.11	104.23	107.46	110.9	109.4	107.75
106.39	106.99	106.23	110.87	108.54	106.08	107.85	103.07	104.29	100.79	106.19	106.99	107.98	102.85	109.81	110.6	107.35	107.38	109.39	105.18	106.34	104.49	104.37	107.48	108.12	111.39	103.22	102.31	105.1	105.98	103.04	107.98	111.3	102.31	105.66	106.66	103.17	105.85	109.58	103.95	106.32	104.72	103.68	106.89	107.04	108.05	106.44	99.643	106.13	103.76
112.21	111.38	111.76	110.17	117.77	116.23	115.89	110.55	109.93	113.02	113.95	113.58	115.98	110.98	109.58	110.2	109.04	112.96	112.88	111.45	111.53	112.37	113.41	113.07	113.17	109.23	111.82	115.9	116.87	111.16	109.04	111.7	113.94	115.81	111.48	110.97	111.39	112.92	112.12	114	112.59	114.53	110.75	109.9	117.4	112.41	114.04	111.43	113.19	110.53
106.8	103.73	104.47	103.11	102.59	105.38	109.88	99.763	102.36	98.266	105.79	108.38	104.78	102.57	105.53	106.57	101.15	105.66	104.57	102.56	104.21	102.43	100.7	101.87	103.03	108.36	104.99	103.84	103.14	102.91	106.17	105.23	103.96	104.28	106.9	104.18	103.36	108.64	102.67	100.53	105.15	102.32	109.18	99.711	110.89	102.94	105.98	107.86	99.261	105.3
104.01	104.38	104.22	106.89	102.31	100.97	105.23	107.35	107.52	105.71	102.42	109.49	107.48	101.32	103.81	103.08	105.19	109.49	107.24	104.41	104.96	106.31	101.57	104.65	102.08	104.53	100.84	102.96	106.04	103.03	104.1	105.1	104.1	104.09	105.53	101.41	104.77	108.69	103.05	102.32	105.26	103.19	103.68	103.33	107.39	98.912	106.07	105.36	104.44	109.99
113.07	108.3	111.96	107.49	107.31	111.85	114.1	112.18	112.85	107.99	113.31	109.94	109.99	110.83	110.09	107.51	109.89	110.51	106.79	107.4	113	108.9	109.65	111.69	111.85	111.1	110.9	109.68	111.83	106.39	112.39	107.59	114.7	111.33	112.78	110.9	109.33	106.35	110.32	113.75	110.19	107.06	110.2	110.07	110.01	110.97	107.57	109.8	113.59	101.38
122.03	117.1	118.35	118.37	119.64	115.44	116.59	118.91	117.32	121.72	115.03	119.63	118.67	118.25	122.36	117.7	115.5	117.04	117.82	121.53	115.27	119.67	115.18	112.99	119.63	113.38	113.79	120.62	117.77	120.42	118.01	117.45	120.27	116.9	116.55	111.02	118.08	119.52	121.7	111.33	118.95	113.8	117.98	114.16	119.09	117.73	117.49	116.9	113.09	116.22
104.04	105.7	105.82	103.5	100.33	104.6	104.57	105.56	109.1	102.15	101.47	105.33	110.15	107.48	103.51	104.24	111.2	104.52	104.13	104.33	107.35	105.12	107.92	99.702	109.09	108.24	102.96	105.96	110.23	105.67	103.85	107.05	109.41	107.78	104.75	109.01	102.38	106.66	103.62	105.21	102.03	103.32	109.05	106.98	107.68	104.71	105.72	103.96	103.15	102.49
108.04	105.73	103.6	104.92	103.33	104.69	107.14	105.96	108.19	107.64	106.09	109.49	105.4	108.22	104.03	107.01	104.31	99.943	105.86	107.16	105.47	104.77	104.36	107.52	108.94	106.03	107.62	101.84	104.27	104.84	105.08	109.8	106.92	106.19	108.63	107.77	104.18	108.82	109.25	103.42	105.37	103.49	104.86	101.06	107.63	101.76	106.99	106.89	104.84	101.21
109.31	105.49	110.56	105.23	106.5	105.64	106.37	106.95	104.32	102.3	106.73	107.94	106.5	109.8	106.17	108.08	105.36	107.06	104.17	108.21	106.81	106.94	102.54	108.36	107.84	104.45	107.44	108.68	112.84	105.45	106.04	113.84	106.31	110.08	109.09	104.51	104.87	103.2	107.06	106.55	106.68	107.15	106.4	103.64	107.02	109.91	105.85	102.72	111.36	105.77
115.7	109.84	113.05	110.26	112.64	112.27	114.93	110.49	111.26	109.14	110.03	112.02	115.15	117.85	110.82	109.87	108.99	112.58	114.97	109.79	115.3	112.24	114	116.38	114.41	116.03	110.18	111.27	112.8	114.23	110.11	111.94	115.61	115.55	114.55	113.86	115.44	110.29	111.52	109.54	112.32	116.98	110.59	114.87	109.95	116.48	115.33	115.92	120.38	111.94
103.87	99.008	104.04	106.29	107.79	104.25	98.93	102.87	105.81	102.89	100.95	107.2	101.53	101.62	112.49	103.25	103.42	104.92	104.4	108.3	102.25	106.53	104.96	103.98	107.54	107.91	105.11	104.39	100.65	108.9	100.26	105.99	101.36	105.96	108.37	108.46	107.6	106.31	101.44	105.73	105.06	106.17	104.4	104.15	104.88	104.77	104.06	106.55	103.6	103.76
104.18	101.9	104.01	106.99	101.89	105.64	104.92	106.18	108.3	108.41	106.99	105.98	101.09	105.33	105.3	107	108.14	103.54	104.51	103.25	102.24	105.03	105.86	104.06	104.01	108.4	108.76	105.58	102.03	103.61	101.91	104.7	102.78	102.1	105.04	111.47	112.35	112.58	107.93	106.26	103.19	106.47	106.97	101.39	108.07	106.59	104.13	107.3	103.36	106.99
106.73	110.31	114.82	112.09	113.34	109.3	113.36	110.57	113.61	106.61	107.57	112.23	115.26	108.25	111.22	107.13	115.92	108.33	107.53	108.86	114.31	108.59	111.3	116.78	110.17	115.08	110.03	109.99	108	111.93	110.08	112.36	111.55	107.83	112.04	110.65	106.44	110.88	106.87	109.28	113.94	110.76	108.22	114.69	110.48	106.06	106.1	108.83	112.61	110.18
115.31	114.92	122.63	118.58	111.59	118.05	118.45	118.6	118.96	112.62	119.34	113.29	118.73	116.83	116.99	120.8	116.99	116.18	117.35	116.58	117.01	121.48	115.64	117.34	122.66	119.33	118.19	112.81	119.29	120.68	121.05	122.05	116.45	121.15	116.19	117.12	121.63	117.71	112.98	118.27	116.32	119.72	115.49	114.03	118.3	116.37	119.17	110.73	113.33	117.23
101.9	99.231	97.992	101.45	100.59	99.376	104.87	102.21	102.76	98.884	102.53	99.575	97.532	101.93	98.562	96.346	95.444	95.282	106.21	100.83	101.41	101.4	102.7	97.563	95.494	99.67	96.601	99.903	97.106	98.799	96.251	94.661	101.92	101.09	97.622	96.699	103.3	103.8	103.98	96.715	102.87	103.34	101.3	97.091	99.926	97.703	100.53	95.37	96.395	99.19
108.47	108.78	107.05	109.71	109.98	111.53	112.45	110.07	107.36	106.94	105.69	110.52	108.43	114.59	110.96	114.14	109.62	109.14	115.28	114.79	107.44	109.5	108.14	110.54	108.56	112.57	112.63	107.36	107.55	109.11	109.2	110.86	113.75	108.04	113.16	108.93	109.96	108.51	112.17	106.1	113.25	106.61	107.33	109.69	113.8	103.04	108.8	110	107.87	110.36
107.32	112.37	111.86	110.14	107.42	111.57	112.81	113.09	110.82	107.75	108.74	111.32	111.52	109.07	111.78	109.44	112.01	110.36	114.61	109.4	110.78	106.85	106.29	112.48	112.87	112.32	113.23	109.42	111.37	115.32	111.29	109.2	111.15	113.35	109.06	110.79	113.48	109.34	109.16	112.74	110.07	115.26	108.64	112.93	111.26	111.85	111.67	106.57	113.17	109.25
98.129	101.41	98.276	99.204	104.29	104.75	103.04	99.597	100.98	99.174	98.37	99.164	101.65	96.848	98.13	96.47	99.034	99.112	99.392	100.86	100.53	98.019	100.54	101.33	96.612	103.66	102.88	99.329	99.379	103.84	102.59	103.23	97.709	104.29	95.169	104.52	99.62	101.97	99.771	100.6	101.12	98.108	105.65	104.68	100.49	98.603	100.75	101.65	97.167	100.27
104.26	105.97	107.79	111.26	104.02	102.78	108.85	102.79	105.89	107.85	104.02	109.46	101.95	105.43	104.94	108.1	104.25	102.29	104.87	106.03	105.37	104.52	105.45	106.19	108.29	103.72	106.66	105.56	104.29	108.38	103.01	102.53	104.19	100.83	107.01	105.86	109.28	105.65	108.06	103.69	105.27	107.08	112.54	106.3	106.4	102.39	106.27	106.96	101.37	108.56
104.51	101.38	103.96	107.14	107.87	104.98	105.68	106.53	104.3	111.27	103.64	104.07	108.04	102.13	102.47	109.57	109.91	106.05	98.643	103.99	106.76	107.67	98.871	107.5	103.3	102.78	104.11	103.67	106.66	102.71	102.71	108.76	106.82	110.08	105.23	105	105.92	105.13	103.71	105.75	106.71	104.72	108.85	105.63	104.81	103.21	105.19	103.68	104.68	106.85
105.38	107.22	110.52	99.55	107.02	106.74	107.66	107.13	102.79	110.16	107.08	102.47	109.29	102.13	106.68	106.26	114.23	103.56	106.14	103.24	107.07	104.79	106.04	109.01	107.84	105.11	102.7	102.88	103.95	105.19	102.07	104.37	108.82	110.7	101.81	105.81	107	109.38	109.51	106	105.21	105.13	107.33	110.25	108.27	107.63	109.41	111.9	105.81	105.19
105.14	110.67	104.09	107.88	104.08	106.84	108.57	107.28	108.54	109.83	104.72	103.84	105.82	105.36	104.33	108.57	109.52	105.55	108.69	102.23	105.66	107.11	107.4	105.71	103.44	105.3	103.33	105.95	109.47	102.38	109.61	103.66	104.94	106.66	107.1	106.08	107.9	108.03	103.89	105.22	107.81	102.85	107.36	105.01	104.6	104.67	110.69	103.9	107.2	106.47
106.62	107.58	108.08	105.39	107.37	105.08	100.43	106.08	110.43	105.6	102.64	102.23	103.84	107.11	109.65	104.9	106.23	108.86	104.3	107.79	106.39	107.85	104.16	103.45	106.28	108.01	106.93	105.44	105.37	107.03	101.87	102.7	105.47	107.36	102.66	106.74	105.24	107.71	105.6	110.67	103.76	104.69	102.87	108.3	106.12	103.37	101.04	100.84	105.5	105.3
112.45	110.85	114.71	108.21	110.23	108.13	111.07	113.31	110.06	111.4	108.12	111.77	111.44	106.34	107.59	109.87	111.6	113.33	109.55	108.48	112.18	112.85	110.29	112.55	110.05	107.23	109.72	113.42	112.38	108.19	109.88	109.58	108.46	115.31	111.59	113.49	111.27	111.83	111.81	110.18	111.54	110.96	106.48	109.49	108.89	107.26	112.48	111.84	108.82	113.3
115.4	121.36	115.36	115.26	113.43	114.43	115.55	115.42	119.13	115.86	121.82	120.84	115.19	118.21	119.01	117.6	116.74	122.44	114.68	120.22	118.99	116.11	119.65	116.23	114.7	116.19	117.38	121.05	116.58	117.16	116.57	115.64	121.49	118.42	119.2	114.03	120.01	116.99	116.1	115.11	112.95	118.26	121.47	117.06	122.13	117.32	120.47	118.93	118.89	115.28
102.5	105.87	106.81	103.35	102.72	99.62	103.22	101.46	106.67	103.42	107.24	107	106.42	103.54	99.578	103.52	106.14	99.859	105.59	104.74	100.72	103.18	103.23	104.31	104.6	99.283	104.33	105.15	102.92	102.78	106.79	106.52	104.75	105.58	105.96	107.38	107.46	105.95	105.27	103.13	104.87	109.2	99.173	106.07	103.19	106.41	102.61	105.73	102.36	106.75
102.49	109.85	100.59	107.06	101.31	106.52	108.52	105.41	107.55	105.56	102.9	109.17	106.25	99	109.87	103.82	105.81	107.64	102.2	103.59	105.06	108.53	101.96	103.89	106.16	106.47	105.03	107.3	109.34	100.62	105.75	109.02	103.07	109.1	107.19	100.13	100.87	107.78	106.02	103.51	103.22	104.42	106.3	105.67	104.36	107.31	109.56	104.27	106.43	103.68
105.85	106.36	104.14	106.44	105.11	106.46	108.84	111.73	106.86	107.11	113.3	102.49	108.22	109.45	111.99	104.83	106.91	109.59	105.88	105.45	107.28	104.69	106.93	110.78	108.41	105.9	105.76	104.98	108.25	106.17	109.85	109.47	108.68	107.46	104.14	108.21	108.7	106.88	104	105.05	104.38	108.07	107	104.99	108	109.53	107.33	113.51	107.65	107.26
106.63	105.01	108.07	112.65	105.93	104.15	106.13	106.31	104.57	102.17	107.11	106.63	104.59	106.51	107.95	104.99	106.01	103.15	101.89	108.1	106.1	103.3	107.8	110.34	105.11	105.35	103.12	103.77	104.85	104.57	105.16	102.97	107.3	104.2	104.34	104.98	104.25	103.84	107.1	100.26	102.32	104.96	101.62	106.47	104.54	107.63	104.42	100.68	105.08	108.32
115.71	119.31	113.04	118	119.12	117.14	115.58	116.43	118.6	120.45	118.7	116.37	114.16	117.33	117.54	119.51	117.72	118.28	114.01	117.88	116.13	119.79	114.37	117.22	117.47	115.74	116.78	115.46	119.63	116.45	113.77	117.86	117.76	118.27	116.01	116.6	117.69	120.97	115.24	113.97	121.09	119.67	116.24	116.76	121.04	116.97	116.56	114.93	118.88	118.82
103.17	110.15	104.63	105.95	106.14	103.21	104.96	109.77	105.24	107.91	106.7	106.77	100.93	104.26	104.68	106.09	109.02	107.88	103.7	106.23	104.88	107.42	106.22	106.2	104.01	105.77	102.8	109.3	105.64	108.47	109.19	104.91	107.83	108.18	106.32	102.54	106.13	106.8	104.44	104.43	104.16	102.73	100.45	106.93	106.88	101.25	104.92	107.69	105.47	102.21
108.79	104.63	107.5	100.81	105.24	103.66	107.26	103.86	106.92	107.61	106.04	108.37	104.39	102.57	105.31	108.11	106.45	105.73	104.19	105.28	105.16	104.36	104.34	106.26	105.86	102.36	108.09	102.7	103.4	102.72	103.63	102.21	110.04	109.58	104.41	105.94	103.45	103.86	108.98	108.41	108.86	103.52	107.72	108.51	100.18	102.79	104.66	106.46	105.63	103.54
111.21	113.8	116.35	117.05	111.2	113.91	108.1	107.69	116.7	112.41	115.24	112.95	108.97	109.67	109.27	108.37	114.51	110.91	111.83	108.52	110.85	111.97	110.54	113.98	113.22	110.39	113.45	112.41	113.15	110.57	111.13	112.66	109.25	116.36	116.54	113.81	110.5	111.43	110.34	110.36	113.84	115.81	109.07	111.32	114.9	114.58	113.3	109.42	114.06	111.6
104.17	97.262	101.46	98.206	99.741	103.58	101.29	96.106	101.26	103.55	100.24	99.436	102.71	95.445	100.74	103.55	98.908	99.35	100.31	95.636	97.732	100.21	96.588	98.419	99.884	100.21	99.69	95.91	101.96	98.089	99.353	99.715	94.909	99.541	93.946	99.673	98.154	98.931	99.145	96.198	96.906	94.949	100.63	101.52	97.989	103.7	99.766	96.253	100.62	98.485
105.71	109.09	109.89	106.82	101.41	107.68	111.39	106.1	105.47	105.67	105.68	107.62	112	105.97	101.16	107.69	106.37	103.42	106.8	108.82	104.73	106.52	108.45	106.26	98.869	105.57	105.12	103.08	108.74	110.5	106.56	104.5	108.26	104.54	110.06	104.41	100.83	104.8	102.65	101.63	107.39	106.26	107.96	106.63	105.26	103.39	106.45	102.59	103.14	109.71
99.177	98.938	102.7	99.119	99.153	103.45	99.571	98.453	99.956	96.821	96.108	97.842	102.8	102.06	101.44	102.33	100.14	98.507	101.93	102.68	102.81	104.16	96.704	105.35	96.648	97.456	100.34	99.626	101.09	101.8	99.712	98.215	99.366	98.653	98.321	97.276	103.24	96.821	97.913	99.346	95.738	100.63	97.904	101.91	100.79	99.888	104.07	99.486	101.77	101.76
107.78	110.27	113.4	111.15	108.61	113.91	113.51	115.05	109.18	111	109.14	110.76	113.16	107.65	108.58	109.33	110.28	109.7	112.99	111.15	112.77	112.13	113.12	111.67	111.18	110.52	109.39	106.6	109.9	110.51	112.83	117.6	113.11	111.72	109.86	109.15	109.62	114.26	108.56	111.29	109.27	110.41	109.31	109.63	111.13	113.15	113.73	109.94	111.65	115.92
112.93	110.91	112.97	112.47	115.94	113.49	114.78	109.06	114.02	115.33	109.09	110.8	117.07	113.07	113.69	111.61	112.76	110.96	106.66	113.81	109.64	113.03	108.83	108.63	105.81	114.03	115.56	111.54	111.78	112.37	112.33	109.61	111.07	112.4	111.19	106.77	111.61	111.88	116.11	111.94	107.7	115.53	108.38	109	109.08	107.61	110.92	115.13	115.78	116.1
109.66	103.27	108.73	104.09	110.36	107.48	107.41	104.9	107.95	105.51	104.28	106.76	109.54	106.9	105.46	104.06	102.92	100.55	106.74	103.47	104.63	107.1	106.07	106.95	105.56	100.97	106.95	104	104.26	106.8	106.11	108.49	103.64	110.42	106.99	107.71	102.41	105.51	107.12	109.16	108.75	105.35	104.44	105.39	111.57	108.27	107.26	107.2	102.67	109.04
112.79	111.73	109.21	111.51	113.56	105.37	110.92	114.28	116.9	105.8	108.06	112.26	106.82	110.23	109.7	112.68	106.41	107.25	114.13	115.6	114.97	110.72	118.34	112.72	112.22	108.98	114.29	111.86	112.18	110.49	108.89	112.2	111.83	112.15	111.59	111.21	111.7	109.95	114.36	114.03	108.73	109.47	110.04	112.52	108.33	107.44	110.93	112	112.4	107.52
107.88	102.81	102.24	102.33	100.43	101.43	104.63	103.86	105.04	100.61	99.115	105	103.52	101.13	103.08	100.96	103.44	100.92	106.92	104.22	101.94	100.2	101.63	99.416	102.5	100.82	97.88	102.36	99.976	97.398	104.77	96.005	102.7	105.06	99.472	100.86	99.225	102.16	95.767	101.1	106.66	99.802	103.12	99.952	98.433	101.61	101.62	99.043	103.14	99.014
114.57	109.56	111.6	105.98	110.76	109.38	108.99	104.4	110.36	112.53	111.73	109.52	111.74	110.33	112.3	109.81	113.21	110.94	111.45	108.38	109.83	111.25	110.85	110.64	114.38	114.83	111.36	110.47	108.82	110.79	114.09	110.41	111.82	114.9	112.5	111.14	107.96	111.52	108.5	112.76	111.52	111.96	111.04	113.74	111.7	110.91	113.24	111.37	111	106.77
113.66	120.17	117.4	118.94	113.83	114.88	113.94	120.85	112.77	115.72	119.35	117.45	116.41	116.52	119.87	114.8	114.41	117.88	121.54	119.57	116.65	115.37	113.94	121.59	116.96	116.54	123.99	116.97	118.16	120.07	114.83	119.28	118.5	116.51	117.46	119.04	118.03	120.09	114.38	119.19	119.42	118.36	114.72	120.68	118.79	116.78	118.19	120.32	116.25	115.1
111.06	108.47	115.44	112.8	114.41	111.52	114.12	113.53	108.37	109.47	109.19	112.95	105.93	115.86	110.6	110.43	112.84	110.32	111.4	109.64	110.61	111.79	111.74	111.15	111.61	109.67	105.79	112.03	110.2	111.8	109.88	111.06	111.15	110.22	113.89	104.24	109.75	112.3	113.11	112.66	112.24	112.93	111.25	112.91	108.17	112.3	106.56	113.16	108.44	107.14
107.61	106.7	108.58	101.86	104.86	104.37	106.81	105.33	106.47	103.45	104.79	102.97	102.4	104.32	102.3	101.31	103.55	103.61	105.17	98.377	106.61	104.68	106.76	107.82	102.25	107.94	106.42	105.84	104.97	108.48	106.35	101.49	105.02	108.67	104.5	104.28	109.34	104.99	108.94	109.7	101.78	104.59	110.41	103.81	102.79	112.33	107.78	109.54	108.72	110.83
113.79	107.41	111.74	110.9	112.9	108.95	111.18	111.84	111.41	111.83	108.66	111.37	111.08	110.77	109.82	107.78	108.99	112.46	106.82	109.54	107.83	110.13	111.11	113.58	106.58	108.88	108.8	111.84	112.89	107.48	110.17	110.16	113.18	111.09	107.33	113.18	113.93	109.87	112.5	113	105.67	110.87	109.85	108.66	110.98	104.8	105.88	109.98	105.65	106.18
98.491	99.89	100.35	100.79	100.58	99.72	102.75	101.69	103.9	101.02	101.09	100.18	97.838	101.83	98.226	98.079	97.77	105.51	99.671	100.33	101.41	102.22	98.942	95.102	97.355	100.82	101.05	106.07	101.29	102.89	95.852	101.34	101.62	99.27	97.884	99.355	95.323	101.64	99.762	97.014	100.59	100.49	102.15	100.74	99.476	100.06	97.756	101.68	97.208	99.453
102.53	101.65	104.93	106.21	106.2	107.8	108.53	105.48	105.14	106.94	106.12	105.48	102.99	104.47	106.34	109.31	107.72	108.5	109.71	107.06	100.86	106.57	100.96	105.49	109.21	108.01	102.63	107.16	106.86	104.68	102.12	102.84	103.83	106.15	99.581	103.22	108.44	106.16	102.79	108.84	105.99	108.79	106.65	104.08	102.82	103.32	106.5	108.72	106.88	103.41
101.01	99.947	101.52	99.882	97.39	101.4	98.06	98.395	99.896	102.4	100.23	102.2	100.28	99.414	103.7	99.693	97.05	97.516	101.31	99.572	98.341	105.48	100.71	102.79	97.317	97.731	100.3	99.406	100.98	101.19	99.204	101.09	101.21	99.876	100.97	101.13	96.643	104.52	99.419	97.205	103.15	98.399	95.811	99.094	107.04	98.708	99.928	95.936	101.9	98.533
107.1	102.2	106.03	102.04	100.96	105.49	103.86	110.57	107.39	103.06	105.79	102.51	105.5	103.83	104.42	102.89	110.56	104.98	106.41	103.56	106.71	109.24	107.09	103.55	100.17	103.96	100.41	108.29	101.85	104.54	106.79	102.9	106.94	105.04	103.24	103.56	108.59	104.65	102.91	104.87	106.07	99.714	106.11	107.41	108.14	108.23	106.77	111.54	103.77	101.99
108.99	105.28	111.5	103.56	105.99	104.5	100.98	106.09	104.22	108.37	111.74	104.63	106.88	107.47	103.39	108.46	102.83	103.73	105.27	108.22	108.3	106.37	105.59	102.99	102.9	104.95	103.15	109.63	102.44	105.96	101.2	104.24	107.09	105.45	107.7	103.26	112.51	108.93	103.78	101.27	107.28	106.14	109.56	105.69	106.16	104.06	107	111.22	100.99	101.98
104.36	102.61	104.44	107.65	104.14	106.8	105.49	103.9	107.01	102.91	105.89	102.12	99.642	106.53	100.56	107.5	106.14	102.3	104.6	108.25	107.82	101.13	102.46	106.14	101.95	103.95	104.96	106.92	100.85	106.27	110.87	102.34	101.27	105.44	102.84	103.5	103.5	103.35	104	103.05	107.23	103.46	104.14	103.07	104.37	103.31	106.83	104.53	104.4	104.54
100.7	101.69	99.766	99.289	98.781	102.24	98.99	103.56	100.72	99.08	99.59	100.02	101.15	104.14	98.218	100.46	101.1	99.663	97.323	101.16	100.03	100.41	100.71	101.93	99.563	100.28	102.3	98.703	100.99	101.78	98.788	95.695	101.03	102.06	96.559	102.45	101.46	103.1	99.948	101.12	99.754	99.224	107.06	95.804	102.16	96.923	100.42	101.03	104.69	100.92
101.49	106.28	110.25	105.28	106.94	105.57	105.86	108.09	104.04	106.43	107.32	105.85	104.55	103.7	107.12	107.92	109.17	100.82	107.93	114.47	109.21	104.85	102.59	105.07	106.97	104.5	105.76	110.62	109.86	106.76	105.27	106.67	106.96	103.46	104.36	107.34	106.18	104.85	107.9	107.25	103.5	105.58	113.05	100.7	107.04	104.91	102.8	105.45	109.37	104.41
102.66	105.63	110.86	102.98	102.78	105.68	104.31	104.69	108.3	104.97	102.94	103.91	108.23	105.44	105.51	106.9	105.5	106	101.8	105.03	103.81	107.82	106.48	103.51	106.86	103.47	106.89	105.03	107.93	105.14	104.58	105.79	101.18	104.42	104.39	109.52	102.91	107.67	104.6	99.785	106.34	105.84	105.67	106.07	102.02	103.79	103.15	102.48	105.59	104.06
109.55	108.18	106.73	104.91	108.99	108.88	105.2	111.51	105.69	109.1	107.29	103.33	108.4	99.687	110.47	105.47	106.22	109.09	109.14	102.71	107.24	103.33	106.64	103.99	105.05	108.12	105.21	104.75	109.05	107.88	108.56	105.79	106.45	103.02	106.48	100.89	106.9	103.19	107.44	108.67	105.05	109.85	107.66	108.96	103.75	104.01	103.63	105.56	102.63	104.71
108.72	112.15	110.05	112.54	109.41	113.84	115.38	117.06	110.57	112.88	111.03	109.64	108.98	110.19	110.74	110.94	109.85	110.63	113.83	110.73	107.04	116.13	118.35	110.64	114.15	115.61	113.61	109.45	112.27	111.88	110.94	112.01	114.09	111.87	110.23	110.55	109.94	111.71	111.78	115.53	114.91	109.61	111.85	114.63	114.73	114.85	113.59	111.84	113.95	111.19
106	108.73	106.64	102.6	102.54	109.05	103.07	106	105.39	108.09	107.75	106.2	106.17	102.99	110.59	108.84	108.39	111.55	108.05	103.38	105.65	100.24	106.87	107.83	109.49	101.35	103.16	110.16	102.05	111.37	105.52	104.92	106.19	104.11	109.08	107.75	106.85	104.2	109.57	108.84	102.08	106.74	105.12	105.77	107.6	105.83	109.19	108.06	107.69	108.15
107.11	101.86	105.78	110.07	107.26	105.15	106.29	111.38	107.92	106.65	106.79	103.97	105.31	115.12	104.3	102.35	111.23	106.18	103.1	106.06	109.32	105.65	109.89	106.04	107.79	109.28	106.24	110.36	107.48	106.16	103.87	108.38	105.88	106.92	105.9	102.09	110.54	112.42	106.25	104.53	108.94	107.88	106.69	105.54	105.08	109.27	105.53	103.25	106.33	108.83
103.36	105.69	101.23	105.08	104.83	105.45	102.75	106.62	106.2	105.28	101.28	109.59	101.2	101.38	106.23	104.61	104.29	106.99	105.37	101.49	103.1	103.14	101.83	102.82	105.73	105.18	101.44	105.24	101.92	107.43	102.34	105.41	100.44	100.53	104.01	103.73	100.23	101.78	110.6	103.9	105.1	105.21	106.83	99.293	106.25	108.39	103.31	105.81	104.94	105.71
103.41	109.12	105.79	107.26	107.62	107.66	105.03	101.35	106.46	104.92	105.31	106.51	103.58	103.81	101.59	105.4	106.28	108.4	100.75	100.48	103.9	101.08	107.07	106.29	109.74	107.72	108.43	107.47	108.7	108.15	103.5	104.67	105.41	105.81	107.4	105.49	105.89	106.58	108.5	108.92	105.39	105.97	112.82	106.53	104.5	106.34	104.34	107.66	105.73	102.65
107.47	105.99	108.1	102.93	111.9	101.15	105.58	107.47	103.3	102.52	108.98	106.66	107.05	107.06	106.28	105.25	106.5	107.88	102.37	103.24	104.52	102.31	105.02	103.48	107.94	102.5	106.44	105.23	104.91	106.05	104.28	103.16	104.96	108.52	105.97	102.32	102.94	105.06	110.72	103.07	106.06	107.55	106.47	105.13	99.018	103.51	104.92	106.01	109.37	103.15
107.57	104.96	103.82	104.54	110.68	104.36	111.36	109.77	105.21	103.47	105.17	105.97	110.5	109.76	104.02	103.31	108.31	102.12	109.14	107.43	107.25	110.64	107.6	104.43	104.9	109.77	104.49	107.17	104.77	108.39	108.29	107.37	105.07	107.8	105.56	104.48	105.33	103.47	104.22	107.53	106.63	109.29	103.7	103.98	102.7	107.88	106.07	108.49	107.25	104.97
106.74	108.13	102.01	103.72	103.94	111.41	101.66	101.86	111.04	102.84	109.34	107.42	105.82	107.67	103.3	110.55	104.89	105.92	108.83	101.35	104.66	109.32	113.38	101.87	107.26	101.25	106.05	110.25	103.26	101.25	105.64	109.32	106.74	105.63	109.39	103.57	108.38	104.49	105.12	102.46	104.9	104.4	109.93	111.25	105.84	105.33	104.27	107.01	107.76	105.89
110.51	112.24	113.9	111.2	113.52	116.9	110.57	109.73	114.66	110.02	115.81	113.45	115.02	114.67	114.56	107.08	113.33	112	107.87	109.9	111.4	112.64	113.82	113.85	114.61	111.7	112.74	112.77	109.86	109.15	111.51	114.38	111.27	116.25	111.07	112.84	113.14	110.02	112.35	110.29	113.42	111.4	113.83	112.65	106.83	111.66	113.84	116.16	113.41	113.55
116	119.61	121.41	120.95	119.68	119.64	118.07	114.12	115.24	118.35	114.79	121.53	116.55	113.22	119.72	118.69	115.23	118.13	114.5	116.98	119.81	116.39	114.13	115.26	118.58	121.13	117.34	120.32	117.26	114.65	119.39	114.76	116.37	117.8	112.56	117.4	121.08	118.37	117.43	113.26	114.57	116.66	120.4	116.55	119.5	113.42	116	113.43	115.86	121.13
108.74	111.02	108.94	112.55	111.82	105.92	106.85	109.69	106.18	106.75	109.64	112.42	114.08	108	108.85	107.16	109.1	115.7	110.53	112.41	110.94	110.96	103.38	102.69	105.13	106.44	109.89	108.04	112.49	111.75	113.61	110.82	112.83	115.26	111.04	111.28	111.95	110.08	113.1	111.25	107.08	110.21	111.11	114.13	111.21	106.4	110.63	111.23	108.2	110.17
109.11	111.92	112.21	114.06	110.38	112.11	113.07	115.62	110.61	112.72	109.93	110.32	115.3	111.2	108.79	111.1	105.05	108.05	114.47	114.35	115.37	107.64	110.55	109.01	112.55	114.87	113.81	110.22	109.75	110.51	115.33	111.3	108.8	110.62	113.65	104.51	110.3	109.6	108.6	109.84	113.27	108.59	117.6	110.15	109.93	107.89	110.9	113.28	112.44	113.28
103.18	99.869	104.53	104.51	107.11	105.95	105.6	104.71	101.74	105.41	104.77	100.04	105.84	106.1	105.83	99.984	102.2	105.12	104.57	103.3	108.31	105.6	99.1	101.8	105.68	102.32	105.07	105.27	106.31	104.78	103.69	105.45	101.06	105.21	106.02	104.81	107.39	101.68	102.02	104.34	105.85	101.56	104.88	105.6	104.82	106.18	105.18	104.49	105.12	108.37
103.33	106.61	106.55	107.56	105.56	108.63	107.37	108.01	104.8	106.23	103.08	106.85	105.99	111.52	104.72	103.67	106.79	104.6	108.29	102.67	104.79	105.66	105.31	106.31	103.83	106.05	110.72	106.23	101.98	102.63	105.59	106.86	107.11	107.32	110.09	102.08	104.52	110.1	110.51	108.54	106.84	107.4	107.39	107.07	107.7	106.42	107.69	103.39	105.23	102.11
104.3	107.38	106.36	104.03	103.59	106.83	102.95	109.36	108.63	105.04	108.61	97.14	105.67	108.62	104.59	112.1	102.27	107.13	108.89	101.93	106.02	105.18	104.63	107.37	105.87	104.2	110.06	104.4	106.97	102.54	104.82	105.06	100.96	103.54	106.78	106.74	108.27	102.9	102.58	104.02	109.3	102.9	104.7	109.37	108.01	107.9	107.39	104.23	102.35	106.84
107.96	107.25	105.26	106.9	104.2	106.52	105.31	109.04	104.75	106	104.86	103.35	103.64	107.67	104.57	103.47	105.55	109.34	106.7	106.54	110.32	107.86	102.38	105.22	108.93	108.85	109.09	104.45	107.77	105.55	104.82	109.9	105.84	102.34	109.16	100.9	103.58	106.31	106.57	106.66	109.39	102.58	104.78	104.17	108.16	103.51	109.34	106.14	103.89	106
101.65	105.05	105.56	106.07	108.56	105.47	108.95	103.07	102.13	100.79	105.63	102.33	103.47	103.99	106.93	105.22	101.77	104.89	103.79	107.44	106.91	103.49	98.5	106.2	107.25	104.58	109.13	104.3	109	102.94	107.84	105.42	101.52	112.29	102.74	100.91	103.83	103.86	103.34	107.15	100.04	103.47	103.26	103.67	107.59	102.77	108.06	110.46	114.19	104.79
104.42	107.47	108.27	107.88	106.34	106.6	105.2	108.7	105.03	104.41	105.81	108.88	107.55	106.44	106.12	107.24	101.29	106.06	107.59	109.31	105.66	108.59	105.24	103.9	106.54	109.28	109.25	105.13	112.17	104.48	109.84	105.6	104.14	108.89	106.79	106.81	106.63	103.13	104.88	109.31	106.31	109.04	103.46	106.51	110.65	104.8	110.66	100.64	106.7	105.45
110.69	107.27	104.34	109.75	111.48	106.04	105.25	107.87	107.65	101.88	106.93	109.69	109	112.3	108.69	103.63	106.67	107.71	106.69	104.42	108	109.56	111.41	107.49	108.93	103.25	106.39	105.62	103.21	110.78	102.78	107.23	109.14	108.44	106.65	109.5	107.63	106.29	104.14	105.56	106.94	106.25	111.94	107.8	106.53	105.47	109.3	108.71	105.71	104.48
107.98	111.76	107.75	109.32	112.79	104.4	113.42	105.51	114.79	109.54	105.88	108.33	111.97	110.94	107.14	108.62	105.65	109.04	109.41	113.58	108.34	107.29	109.62	110.31	110.55	108.44	112.7	107.44	110.86	105.21	108.7	106.13	112.51	108.34	111.25	107.95	111.58	113.05	109.24	109.12	107.87	107.27	109.13	108.89	108.68	108.58	115.53	109.88	106.49	109.36
108.48	116.37	116.85	109.46	113.15	109.53	113.73	114.87	114.37	110.98	111.4	115.74	111.29	114.31	109.55	107.93	112.41	116.25	112.07	114.4	116.63	109.78	111.04	113.52	107.17	108.72	114.27	108.34	111.15	107.24	113.18	115.67	109.16	111.89	112.48	111.86	108.21	110.73	112.74	106.2	113.36	112.81	112.03	111.52	112.05	108.99	108.58	112.1	110.2	113.85
110.01	112.61	114.37	110.51	108.64	115.34	111.56	114.32	110.49	112.96	113.09	113.88	112.23	113.05	111.66	110.46	112	112.11	113.08	110.4	111.69	110.37	108.88	113.61	113.05	115.23	113.12	108.82	116.39	112.82	110.41	111.1	114.13	112.3	112.91	114.1	112.64	110.75	112.07	112.4	110.4	114.19	109.45	110.51	113.44	106.91	112.84	111.54	112	110.12
104.48	107.72	107.71	104.66	113.37	106.1	105.73	102.01	104.37	105.55	104.39	106.8	102.68	105.79	106.57	105.36	104.13	108.24	105.35	110.32	105.71	108.27	108.03	104.02	103.77	102.73	106.81	102.66	107.38	106.63	104.15	105.82	103.28	107.46	104.62	106.69	102.94	101.76	103.09	106.75	102.73	108.93	104.45	106.54	101.37	109.86	102.66	107.41	102.52	107.33
113.08	111.97	111.65	110.06	111.06	110.91	111.98	111.28	110.08	110.96	115	107.57	112.12	107.86	111.23	114.32	107.04	113.99	113.12	114.92	114.49	107.54	110.3	109.62	107.36	112.44	111.57	109.37	107.91	110.54	109.5	107.53	108.78	116.66	111.75	117.94	110.29	113.61	108.77	109.99	106.46	114.51	109.07	108.25	113.94	112.81	111.56	108.87	116.04	110.44
108.68	107.7	105.99	107.8	106.44	104.22	106.5	108.65	106.02	103.39	101.84	108.17	107.53	109.32	105.28	104.22	102.28	100.41	103.99	112.46	106.76	104.11	103.56	107.53	106.97	105.58	101.92	106.36	103.86	105.14	106.03	104.11	104.32	105.47	102.07	106.12	105.96	105.24	108.32	105.87	108.62	105.31	108.44	100.6	104.76	104.13	107.58	102.78	103.59	105.16
114.4	104.18	108.84	114.62	110.8	106.81	111.89	109.58	111.73	115.69	110.63	106.36	108.55	117.11	110.7	106.65	113.41	114.58	113.8	108.55	108.99	110.72	110.19	110.47	110.33	109.15	109.01	113.57	112.37	112.81	111.09	114.84	110.12	111.29	114.74	115.87	110.1	110.27	110.19	111.13	112.85	113.86	106.69	107.57	111.28	114.27	117.2	111.65	113.37	112.88
113.91	110.21	114.52	112.45	112.68	115.52	113.61	111.18	113.54	113.18	108.71	112.55	109.19	107.64	110.09	113.33	105.25	110.65	113.75	109.53	112.36	111.27	109.9	109.42	112.36	110.58	107.6	108.26	113.76	113.45	114.17	105.96	112.08	117.85	112.48	109.27	108.33	112.97	111.33	111.59	110.9	110.48	111.21	107.46	112.18	109.25	111.15	112.48	112.88	110.35
116.22	108.98	112.69	115.47	113.75	111.81	113.01	110.67	110.06	110.56	112.51	110.44	112.02	113.37	113.39	109.66	109.77	110.02	114.23	109.57	112.69	116.4	108.03	111.1	108.73	115.55	113.22	112.28	115.76	113.65	112.64	113.58	111.63	117.19	111.18	112.37	106.4	114.42	113.05	108.24	113.8	116.28	111.91	110.94	110.67	109.81	112.92	108.84	116.77	109.56
100.46	100.74	100.24	104.56	107.07	101.07	106.08	107.03	102.56	102.7	103.88	105.73	102.42	100.44	98.995	104.47	102.85	101.12	103.51	103.17	106.48	106.86	104.67	107.1	102.7	106.52	103.71	110.97	103.69	104.78	102.49	107.15	101.49	105.39	106.3	104.81	102.05	108.06	103.19	105.79	103.04	102.01	100.81	103.17	101.83	106.35	103.99	104.9	101.42	105.12
115.57	102.86	105.59	103.74	101.7	105.93	104.07	107.45	109.39	105.88	111.94	105.67	104.8	105.62	107.63	102.51	102.69	105.1	108.4	102.93	105.76	108.64	110.58	108.4	107.81	106.61	109.5	103.39	101.12	108.5	102.08	106.33	107.64	105.06	106.24	105.54	106.28	107.72	108.99	105.05	107.8	108.75	102.62	108.44	104.89	107.4	108.74	103.5	103.19	108.01
109.36	111.22	114.59	114.81	107.66	112.3	112.41	112.16	115.5	109.08	112.76	114.56	108.95	112.66	113.66	109.04	107.33	111.8	107.9	112.52	109.71	112.45	115.97	111.42	113.22	112.67	111.93	108.84	111.1	108.01	109.65	112.2	114.71	110.6	110.64	112.08	109	112.4	108.53	110.42	110.74	112.2	112.35	112.85	115.96	112.04	109.7	109.2	111.82	111.04
103.89	104.73	107.45	106.53	106.2	107.67	104.6	108.46	108.94	100.94	103.09	105.4	106	98.708	106.53	108.44	103.93	105.91	107.23	104.44	101.25	103.23	107.61	104.97	107.04	107.62	105.94	104.2	107.61	107.09	106.36	103.62	109.24	103.33	102.67	100.83	107.76	107.86	107.04	105.92	108.11	105.71	106.09	107.85	106.39	103.9	106.74	107.27	101.11	108.23
112.05	112.55	112.8	111.97	112.47	104.47	111.97	115.03	115.74	109.43	108.85	109.56	114.56	115.06	109.32	112.71	111.05	107.34	115.6	111.91	108.66	113.07	112.73	112.23	110.21	110.75	108.42	110.68	114.24	111.57	109.6	107.21	112.9	109.57	108.21	108.24	113.28	111.75	110.01	109.81	108.31	115.24	110.75	111.26	108.14	111.58	108.77	111.36	107.17	111.4
112.61	114.36	112.57	111.88	114.65	110.26	115.3	108.87	117.31	113.59	113.97	109.25	111.39	112.07	111.73	107.34	110.84	111.36	109.54	107.91	115	108.41	112.36	111.81	114.96	109.98	114.49	111.84	111.46	109.17	112.08	111.68	112.65	112.94	109.96	109.59	109.16	114.72	110.47	111.41	106.27	114.35	111.88	115.2	111.21	110.15	112.5	115.73	110.81	112.98
102.45	97.978	105.3	101.98	108.83	109.37	101.31	107.96	104.57	104.45	105.32	101.87	101.11	106	103.92	102.37	101.36	104.6	100.91	105.16	103.87	101.13	101.11	100.55	104.42	109.51	104.44	102.69	105.27	104.14	107.51	108.24	102.13	101.91	103.22	101.18	103.94	104.29	107.55	105.53	106.93	103.92	106.33	106.56	106	103.34	103.94	107.03	109.12	104.25
105.2	109.11	106.44	106.67	108.45	105.51	106.94	105.86	102.19	108.8	103.38	108.23	105.42	103.94	106.98	105.94	106.19	109.83	105.05	108.72	106.16	109.24	103.4	105.88	105.51	103.98	107.85	102.52	108.4	107.15	105.4	113.83	105.7	106.65	109.25	103.07	101.77	112.08	102.21	106.31	104.81	105.43	108.14	104.53	104	104.87	102.08	103.1	113.36	106.18
104.09	105.09	106.11	107.03	106.18	108.39	106.74	106.03	100.22	109.27	111.77	109.16	107.84	99.388	111.19	102.74	102.25	105.16	107.85	107.66	109.8	104.76	101.25	106.13	105.21	108.99	112.99	106.84	106.18	104.41	102.88	102.17	103.11	106.72	105.65	105.31	101.92	109.24	107.44	101.62	104.67	107.77	104.29	107.08	104.91	107.59	103.45	106.9	103.21	105.21
100.92	102.56	106.08	104.28	105.05	106.18	106.68	105.72	99.117	108.7	105.11	102.87	104.39	104.19	104.79	102.24	105.17	107.1	100.55	101.87	106.2	107.45	106.61	104.11	100.72	104.62	108	103.55	105.92	100.82	105.13	107.01	107	110.18	106.7	106.26	103.03	105.46	104.27	108.52	106.43	105.32	111.01	104.51	107.85	105.52	106.28	106.72	106.04	102.79
108.25	110.23	110.19	114.41	112.16	110.85	108.95	105.25	109.15	109.13	111.96	113.84	110.28	111.13	110.07	108.82	108.84	106.3	110.19	114.65	109.82	108.81	107	109.06	110.77	110.66	105.55	109.89	110.07	106.33	110.45	106.25	110.06	112.25	108.91	112.95	114.46	112.06	113.58	110.41	111.45	111.85	110.96	112.79	108.67	106.65	111.85	109.93	113.79	110.24
106.03	111.95	111.19	108.46	108.58	114.07	113.59	112.5	111.07	113.76	109.81	111.8	115.27	113.3	113.21	109.76	113.94	114.48	113.3	112.92	113.21	109.11	109.12	111.58	113.24	111.63	112.31	114.2	111.64	111.57	112.39	114.83	110.39	109.85	111.89	113.75	114.92	106.86	112.13	113.63	111.78	109.58	111.89	112.59	109.99	113.56	109.86	112.77	111.35	111.72
103.32	105.33	105.98	105.15	112.24	105.82	109.23	104.6	105.16	105.96	105.57	108.5	106.42	105.87	112.83	108.95	107	106.59	107.09	103.85	107.05	107.5	106.5	109.87	104.89	111.64	109.88	107.82	103.28	103.52	104.6	105.2	108.01	104.57	105.99	102.06	104.94	107.49	108.03	104.82	107.16	107.32	105.87	106.13	106.38	111.79	105.3	110.12	107.57	105.8
101.71	104.19	106.22	103.31	101.99	106.46	107.7	103.98	107.62	101.84	104.28	107.19	104.36	111.01	103.4	105.17	107.6	107.7	105.41	98.588	108.22	105.48	98.848	104.53	103.08	107.61	107.65	105.73	106.33	107.39	97.895	104.89	109.79	109.55	104.11	103.45	102.85	104.49	108.25	104.53	104.42	104.07	106.55	108.34	108.44	104.87	102.98	107.33	101.96	106.17
101.44	96.154	96.715	95.442	102.38	101.34	100.75	101	103.45	99.782	102.56	103.64	102.3	98.145	95.903	99.245	98.186	102.05	99.516	99.005	103.48	102.26	100.64	98.443	101.67	101.88	99.578	100.74	99.66	94.94	99.171	102.83	99.276	106.51	100.44	97.886	100.86	102.17	96.658	100.73	100.9	93.536	105.83	99.409	97.521	98.281	100.14	100.07	97.221	100.37
103.58	101.07	104.85	103.14	106.59	105.82	108.65	108.53	101.64	101.74	103.76	103.55	105.45	107.08	105.63	104.55	103.66	104.19	101.19	106.12	107.91	106.77	103.36	101.1	106.04	105.04	108.57	98.62	101.85	103.67	104.99	103.77	102.09	107.98	105.41	104.19	103.23	106.08	105.01	105.57	107.87	108.02	105.85	105.82	104.68	100.78	107.39	103.17	101.14	101.9
102.18	106.62	103.84	104.77	102.75	103.31	105.45	110.63	105.13	103.34	106.54	107.94	103.78	105.33	100.96	106.73	104.79	101.77	110.2	108.22	103	103.23	106.2	110.55	108.21	106.49	105.29	100.96	104.12	111.27	105.16	102.19	105.58	109.16	108.37	106.56	105.21	107.84	106.35	106.7	103.52	104.1	102.82	104.76	107.29	108.57	108.44	102.57	104.49	108.67
111.11	113.47	112.64	110.95	112.71	106.04	110.05	109.91	106.16	111.22	108.78	104.92	113.3	107.9	109.13	112.7	107.85	111.8	110.7	111.92	110.76	108.42	108.17	106.72	108.38	115.44	112.59	114.01	109.34	108.22	107.89	107.7	113.4	113.17	112.42	110.25	108.41	115.86	109.36	113.5	111.01	112.02	108.7	109.68	107.73	111.45	112.14	114.66	108.49	109.37
103.24	102.56	101.86	108.01	107.15	105.97	104.86	101.92	103.54	102.02	100.67	99.363	103.44	104.26	104.77	105.49	102.7	107.03	100.74	100.97	106.65	101.86	102.8	100.94	103.5	105.3	103.36	100.7	102.82	103.31	101.57	103.63	103.88	106.39	102.81	107.96	103.79	107.5	100.68	103.06	101.44	106.73	105.09	100.58	104.62	103.6	105.31	100.18	101.75	107.86
105.76	101.96	104.95	104.08	106.55	103.77	103.59	101.68	106.54	104.35	111.25	106.36	107.98	99.067	103.98	103.07	105.46	102.54	102.08	108.71	100.43	102.27	104.8	98.945	106.83	106.69	107.84	103.25	104.86	100.89	104.7	106.42	101.49	110.89	104.4	107.51	98.193	104.91	102.77	99.698	101.62	109.59	103.35	100.73	100.2	104.88	106.38	103.55	108.27	104.5
106.27	112.82	111.85	114.45	111.54	109.63	104.85	113.85	108.22	109.75	111.12	111.34	113.69	105.82	108.77	111.59	115.02	110.64	110.01	109.75	111.88	109.92	112.25	102.82	109.92	112.52	108.32	112.55	110.35	112.17	111.5	111.36	114.77	108.47	105.1	114.6	110.49	109.8	114.11	107.92	107.48	114.05	111.66	111.95	115.22	114.39	111.81	113.06	111.92	108.93
111.51	112.73	110.47	112.22	113.07	111.58	110.8	111.93	111.4	110.77	110.73	111.28	112.33	114.22	111.1	112.59	113.56	112.83	107.51	117.67	113.17	118.48	109.38	109.91	112.01	108.71	108.75	114.13	110.63	110.44	111.66	110.55	108.94	108.89	108.07	111.51	107.29	109.44	111.21	113.81	109.9	109.62	110.83	112.18	110.3	109.81	113.8	109.87	111.21	106.25
105.53	102.39	105.29	104.31	101.56	105.8	101.58	104.09	106.67	104.96	109.36	107.88	104.79	107.3	110.35	108.16	101.72	103.07	109.2	104.97	110.18	107.56	107.15	105.66	102.48	102.94	102.51	104.39	107.11	106.43	105.74	109	108.95	105.3	106.08	107.27	106.98	110.47	107.51	104.56	108.12	108.88	108.09	103.87	110.32	105.28	107.5	107.68	107.17	107.29
100.4	99.812	99.139	100.25	101.65	97.484	94.952	100.67	100.48	99.853	103.01	97.888	98.923	97.711	98.857	102.13	97.27	98.337	98.383	98.085	101.54	99.738	100.38	99.078	96.385	99.05	96.92	101.24	100.08	102.02	106.16	102.81	95.322	101.9	98.34	101.82	98.823	95.626	98.661	100.67	99.651	103.43	102.88	98.262	99.173	95.745	97.446	100.64	98.418	102.08
103.81	109.85	103.8	104.45	109.6	106.71	106.45	107.68	107.22	105.18	102.58	106.45	106.71	106.35	105.1	105.98	104.29	107.18	103.87	108.63	102.33	107.44	104.56	107.89	104.83	108.39	104.7	107.58	104.83	106.98	110.58	106.76	107.51	101.87	105.88	105.3	104.67	103.62	104.39	105.63	103.89	105.51	108.35	103.12	108.63	109.02	110.85	107.96	107.4	103.87
112.67	114.99	112.64	110.56	112.8	113.36	112.8	110.84	115.09	111.74	109.62	113.8	110.46	113.52	114.49	109.69	110.56	111.71	111.06	110.62	112.52	109.22	113.56	106.24	115.44	116.31	110.28	113.86	109.69	109.91	109.34	113.3	115.09	111.29	110.93	113.09	110.84	114.72	120.74	112.91	112.17	108.5	111.56	110.19	107.96	111.1	110.8	108.19	108.56	110.36
100.1	110.51	105.71	110.04	109.01	104.48	108.19	104.26	105.35	103.62	105.87	103.24	108.51	103.83	110.01	102.98	100.99	100.53	110.18	107.55	111.18	106.74	105.28	109.67	104.74	104.16	106.2	104.66	103.46	101.51	107.22	106.71	110.37	102.46	103.73	103.76	103.4	107.49	102.4	109.81	104.75	110.07	106.79	105.96	108.02	103.19	108.09	102.37	106.5	106.67
104.96	107.08	109.05	106.38	106.08	105.54	104.08	105.93	98.067	107.96	109.21	102	104.37	104.57	107.03	103.04	101.88	105.4	105.36	103.61	107.03	103.13	105.92	104.71	101.21	108.45	106.06	109.28	108.85	109.9	99.754	111.24	107.82	103.58	108.11	106.2	109.26	107.73	99.642	102.01	102.13	103.39	109.15	106.45	106.88	103.04	104.88	103.28	109.79	99.087
117.84	114.49	112.33	120.16	112.88	119.38	117.11	113.57	117.6	117.32	119.03	118.27	120.51	116.54	118.53	118.18	118.76	114.73	119.97	116.97	118.14	117.01	119.69	115.87	122.44	111.53	120.78	116.02	116.85	116.53	120.97	119.37	116.75	113.47	118.54	115.16	117.67	114.15	115.6	115.25	116.15	118.55	115.43	121.09	116.62	116.66	120.78	120	117.05	114.15
110.37	106.88	115.52	115.94	111.04	114.86	109.11	110.94	111.43	110.67	114.6	109.12	110.75	109.56	112.53	109.47	109.94	107.59	116.07	109.77	113.32	116.11	113.68	108.33	108.91	114.8	111.95	117.62	107.19	111.28	110.5	114.44	107.97	110.27	111.28	112.75	110.59	110.65	110.51	110.91	111.58	110.34	114.54	110.12	109.15	113.85	112.69	112.19	112.76	109.01
113.32	112.95	108.58	111.13	108.79	112.33	113.37	111.02	111.84	112.79	112.63	114.82	112.56	113.21	115.2	115.75	113.36	110.87	110.27	110.78	110.3	114.18	113.58	116.94	114.94	109.26	108.89	113.2	111.37	115.28	114.44	113.41	112.57	112.48	112.51	112.84	111.84	110.91	111.48	113.19	111.16	109	112.09	109.6	113.82	107.82	110.95	112.42	109.4	110.79
109.91	107.45	111.15	109.56	106.65	105	104.61	102.48	109.71	101.14	103.5	102.41	104.84	105.13	103.66	101.19	107.25	101.34	104.41	113.31	105.42	102.64	108.46	110.07	110.16	108.33	106	108.07	107.53	108.93	104.68	111.04	103.55	108.11	101.53	106.72	107.72	103.47	104.51	106.06	105.86	109.65	101.87	103.6	109.64	105.36	103.27	106.3	101.03	104.37
107.96	107.06	101.93	102.93	106.45	107.84	102.39	102.26	107.75	102.81	111.39	103.17	105.69	102.93	105.48	106.42	107.51	104.67	111.01	106.26	104.99	104.91	101.83	102.1	108.79	107.26	106.15	105.48	107.87	105.63	105.83	102.44	111.86	107.74	104.09	107.37	103.93	103.8	107	104.8	109.6	104.47	106.98	107.28	105.85	106.51	105.28	105.37	105.71	103.35
105.81	106.51	104.78	103.93	104.1	105.55	105.45	109.01	104.46	102.8	107.19	105.57	106.36	106.7	108.87	105.47	103.54	104.45	103.37	106.12	103.14	105.97	105.46	103.77	105.26	105.09	108.39	103.47	111.47	105.83	102.28	101.02	106.09	105.06	108.62	106.46	106.18	103.72	101.72	105.55	105.52	108.03	105.79	103.61	105.78	108.87	101.61	107.33	108.97	109.87
106.31	106.51	108.55	108.22	109.21	105.56	103.11	100.01	102.83	104.09	101.93	102.84	102.14	103.39	110.15	109.67	102.47	103.32	102.33	109.43	102.57	101.5	103.2	105.53	105.58	107.98	105.17	106.84	106.05	107.27	100.98	105.42	106.56	103.29	102.88	106.27	104.91	104.72	106.77	103.05	103.77	108.01	103.78	106.51	103.52	103.39	105.96	107.18	109.45	104.9
104.91	104.9	103.71	104.49	105.66	106.28	108.65	104.36	103.62	104.55	103.85	103.76	107.24	107.3	111.41	106.29	105.47	108.42	109.43	107.69	102.03	104.86	106.88	102.83	106.24	111.43	106.1	103.96	108.68	105.97	108.19	105.31	102.91	105.61	106.05	102.4	108.65	105.82	103.36	103.54	106.7	105.18	103.57	105.33	106.65	110.81	106.41	107.32	103.69	107.14
98.759	98.991	103.78	100.18	100.12	101.09	97.177	102.25	98.595	102.85	102.81	100.99	99.33	99.855	98.343	102.55	100.18	94.247	99.221	97.972	106.78	102.8	97.913	101.44	100.72	105.49	99.106	99.347	102.5	103.95	103.74	99.512	97.534	104.2	99.205	105.71	100.36	102.04	99.015	97.123	99.099	100.38	98.313	100.99	99.96	100.14	103.66	101.37	99.448	102.39
99.805	104.68	100.24	101.79	99.223	99.962	97.265	103.44	99.901	100.13	99.941	102.06	101.53	106.45	94.959	104.1	99.563	100.26	101.18	98.307	101.8	99.792	102.44	97.716	96.81	100.23	101.12	103.88	98.898	99.67	100.63	100.36	102.04	102.34	100.71	104.91	103.11	99.837	101.8	100.91	98.344	97.198	94.697	100.77	101.91	96.14	98.501	101.83	100.25	99.754
114.55	110.88	113.71	108.22	113.17	110.07	108.53	111.95	110.92	110.13	113.32	111.03	113.09	111.05	111.75	113.33	105.17	111.73	114.79	110.44	114.74	110.21	111.52	110.78	109.84	114.04	114.92	109.93	111.66	110.92	110.4	113.55	112.78	110.03	114.35	110.28	112.55	112.95	108.21	106.34	110.1	109.04	110.87	113.63	111.34	110.48	113.35	108.95	114.05	112.41
108.71	114.89	109.74	111.52	110.8	112.88	114.85	109.7	111.71	109.4	112.53	112.21	112.43	111.12	113.2	111.01	111.09	112.2	108.39	105.49	110.81	114.13	110.24	112.34	109.52	110.53	108.07	107.99	106.05	109.49	112.69	108.29	109.81	113.12	110.23	110.31	109.52	110.41	109.75	109.76	104.92	108.74	107.58	112.19	116.22	114.28	113.65	109.87	110.37	115.05
101.22	108.5	104.73	103.2	101.84	105.81	104.37	108.06	108.17	103.74	106.72	107.65	103.26	103.28	105.93	108.06	103.79	112.1	106.41	99.988	108.77	107.16	108.07	103.17	101.56	108.2	102.97	105.74	102.18	109.43	107.4	105.63	104.46	101.55	112	101.41	107.81	104.17	110.56	104.8	108.12	103.89	104.37	104.97	104.98	104.1	101.19	108.41	106.32	103.89
104.38	108.39	106.18	111.31	106.05	108.09	106.06	111.21	105.3	106.6	110.32	105.02	108.79	109.99	105.83	106.72	109.48	108.97	108.22	103.23	109.22	105.27	106.23	108.19	109.67	105.36	109.7	102.37	104.64	107.46	104.69	108.64	103.72	104.16	104.56	105.65	110.05	106.17	108.14	104.13	108.54	109.87	104.53	102.13	108.4	104.57	108.06	107.66	106.51	105.48
113.75	109.9	109.31	111.41	107.98	107.02	112.89	113.71	108.69	109.27	112.12	110.29	110.34	113.89	112.58	111.28	110.21	112.13	111.34	112.31	110.56	109.8	107.12	108.36	113.78	117.42	111.44	111.66	114.56	110.2	111.18	115.15	110	114.06	112.38	113.51	110.35	110.93	110.54	110.95	111.98	114.24	110.49	111.76	110.46	114.95	112.07	115.12	116.17	108.51
109.36	107.93	102.69	109.35	103.62	110.71	106.75	106.69	108.57	104.02	105.29	107.73	104.75	104.39	106.24	103.33	111.16	106.81	103.2	105.44	105.48	106.97	103.31	106.4	107	102.16	111.5	103.44	102.62	106.5	103.28	105.71	103.7	102.87	102.53	101.74	113.8	109.61	107.1	107.69	104.5	103.66	106.18	106.64	107.77	105.78	104.38	107.38	108.86	103.93
102.04	102.7	104.07	100.67	106.1	105.9	103.5	103.15	102.58	108.99	102.3	108.55	107.01	106.08	102.29	103.59	100.66	105.84	101.92	106.51	104.65	105.57	107.23	105.1	102.45	110.09	99.794	106.98	104.09	104.81	104.19	105.58	103.74	105.38	101.97	104.78	105.89	101.97	103.01	105.39	104.91	107.17	111.08	97.689	104.5	101.22	103.49	100.73	106.75	103.02
108.83	102.57	105.99	106.29	106.63	104.36	106.13	106.13	107.81	102.9	104.6	102.14	105.93	102.91	108.84	105.59	108.23	105.2	110.8	101.07	107.02	106.92	108.48	107.01	108.62	105.02	102.76	105.73	107.33	106.95	104.25	101.07	103.98	104.11	104.23	109.37	100.61	103.61	106.47	102.89	109.29	104.9	106.31	105.51	106.18	100	106.58	103.03	106.31	103.6
109.55	108.52	111.48	114.32	116.29	114.58	110.67	110.73	110.49	108.09	110.07	116.67	108.98	107.69	111.61	113.19	112.26	113.78	111.87	107.25	107.63	111.99	105.19	113.61	110.21	113.73	105.39	112.76	107.69	108.8	109.59	115.31	108.76	109.52	110.26	110.2	110.73	112.89	107.94	112.65	111.45	113.61	116.87	113.97	112.21	109.07	114.47	109.13	110.35	113.57
108.49	105.89	106.67	104.44	104.3	105.46	106.59	110.4	106.05	107.52	105.96	103.18	107.49	111.21	106.84	103.42	106.14	101.74	107.08	109.63	105.65	105.3	109.07	102.29	107.14	104.98	104.22	101.3	107.86	106.13	104.12	104.65	100.16	107.06	106.71	107.39	105.74	107.06	104.99	104.53	107.45	104.95	102.47	105.59	107.92	102.64	110.64	105.57	106.07	109.33
104.47	105.27	103.13	98.294	105.73	107.49	107.62	110.49	105.75	107.67	109.15	104.59	110.59	105.93	108.78	106.74	107.52	108.18	110.41	103.41	111.62	112.06	108.09	106.61	105.71	103.58	103.66	108.75	107.26	109.93	105.95	105.43	107.39	109.06	112.7	107.25	101.61	111.09	106.74	106.67	106.81	104.18	107.2	103.23	106.03	105.23	108.7	105.43	103.44	106.13
108.68	107.84	104.04	109.08	107.09	102.79	110.43	106.91	107.59	105.02	106.74	102.79	105.12	109.63	108.13	110.78	106.26	104.42	103.81	108.94	103.93	110.35	106.29	107.33	109.68	101.6	101.46	108.61	103.72	107.81	105.27	106.46	106.88	106.92	105.55	107.47	106.61	104.97	107.51	109.31	104.29	109.21	105.82	106.43	109.29	102.29	102.38	109.9	105.58	106.24
110.51	111.81	107.78	106.87	113.54	107.48	112.65	110.94	110.5	114.56	117.94	107.9	112.26	114.69	115.55	110.53	109.46	107.84	109.74	111.94	112.69	107.31	110.92	107.82	108.85	109.38	112.77	113.68	109.72	110.88	110.84	113.82	111.79	108.28	116.59	110.41	105.66	110.11	114.02	109.16	112.77	110.94	108.49	112.26	108.56	111.68	108.03	115.81	110.29	111.92
102.26	106.26	104.7	106.3	100.94	107.92	102.92	104.57	100.07	101.51	103.15	102.84	108.33	105.17	108.94	101.16	105.75	106.73	100.87	101.32	105.86	104.9	107.57	104.3	101.53	103.93	107.36	108.35	107.02	106.73	107.6	103.63	103.92	103.12	104.22	105.64	106.06	102.06	102.85	107.01	104.59	106.5	101.05	107.98	100.6	107.18	110.86	101.26	104.17	105.82
104.09	101.99	104.46	103.17	106.86	106.31	100.82	106.58	103.01	106.1	104.49	104.37	104.04	103.01	103.02	103.89	102.93	106.83	101.99	109.81	100.41	105.73	108.14	104.65	105.74	104.39	105.24	106.43	105.37	108.64	111.88	104.28	109.19	106.02	109.69	104.61	102.33	110.54	102.43	105.42	102.97	102.67	103.01	105.32	105.55	105.07	108.35	107.18	106.88	105.66
104.55	107.62	108.65	109.22	103.68	107.61	101.3	103.68	107.67	105.16	104.92	110.18	107.38	101.38	104.61	104.61	104.64	108.72	103.74	101.39	105.17	108.12	106.64	106.91	105.84	105.35	104.38	105.28	104.91	113.24	107.03	102.83	105.58	104.08	103.87	107.89	105.81	109.01	107.79	108.99	105.06	104.79	102.77	106.88	100.91	103.55	110.29	97.938	101.9	101.98
104.15	111	101.78	104.2	102.56	105.45	105.45	107.6	102.22	106.89	100.47	102.95	104.73	106.62	104.16	108.62	103.32	102.56	100.53	102.3	102.37	103.76	103.06	101.75	101.15	107.33	104.71	109.51	102.69	105.79	107.18	107.61	104.19	101.54	106.28	101.6	105.96	106.3	106.85	103.42	105.28	105.61	107.76	104.22	104.67	105.96	102.9	107.07	105.68	104.48
112.2	114.53	116.53	110.67	111.66	110.4	111.75	111.33	114.06	113.98	112.74	119.55	115.99	112.96	107.75	113.53	114.59	112.4	113.21	109.88	110.71	113.24	114.12	114.97	112.86	118.66	114.46	110.73	115.76	116.9	113.53	112.03	115.98	109.66	110.64	116.78	115.44	114.72	110.92	111.71	113.87	114.56	110.74	109.6	111.72	111.25	113.42	105.33	116.22	117.47
98.693	104.28	104.55	101.99	104.53	102.43	100.12	101.13	103.19	106.63	102.93	103.82	110.8	108.52	101.8	105.02	101.45	107.96	104.66	103.8	105.28	103.24	101.73	104.09	110.12	107.33	102.83	109.79	104.8	103.07	104.69	104.89	102.31	104.48	104.29	100.08	101.77	106.39	104.22	105.64	103.91	100.02	106.4	103.94	100.23	105.46	102.86	103.97	103.65	106.74
94.962	102.13	100.94	102.12	104.52	102.64	99.839	99.545	101.59	102.49	99.476	100.25	96.455	102.45	97.181	100.77	102.84	101.04	102.74	99.31	97.412	101.32	101.11	103.03	100.55	95.952	97.523	102.25	102.83	97.646	101	103.07	101.06	102.48	103.43	103.81	100.68	102.15	101.49	98.065	104.64	96.629	96.851	106.03	98.271	103	99.25	101.35	100.19	101.88
103.27	102.89	100.02	104.73	98.835	101.12	102.47	101.96	103.48	105.21	101.32	102.64	102.13	102.2	102.28	102.65	106.26	98.599	100.12	102.55	101.14	99.458	96.406	100.04	101.4	101.94	103.34	103.46	96.391	102.29	96.388	101.58	102.31	97.565	96.263	100.35	92.888	97.829	100	103.27	97.919	94.572	100.3	102.57	101.7	98.493	99.474	100.29	101.89	100.03
101.16	99.447	103.84	98.432	100.94	98.962	99.806	100.53	101.09	102.69	99.631	101.42	102.4	101.58	96.195	102.43	101.48	107.32	98.593	97.459	101.74	106.21	101.01	102.21	99.991	96.43	99.835	98.501	103.83	103.21	97.772	103.36	103.2	101.94	96.227	101.73	99.445	97.313	100.78	100.43	102.68	92.965	104.41	97.913	102.48	101.09	101.15	101.56	96.278	99.457
104.6	107.76	109.03	109.59	106.5	104.85	106.38	106.96	107.3	105.52	107.93	105.3	103.66	110.56	104.37	107.65	101.49	111.31	102.58	106.2	101.47	104.41	107.45	107.69	106.54	109.93	101.59	110.77	106.72	103.13	104.67	106.67	110.11	107.52	108.84	107.15	109.8	107.56	108.69	104.49	102.02	109.73	105.82	105.51	106.92	109.13	101.9	108.53	106.44	106.47
114.04	112.47	110.26	114.9	113.04	111.89	110.77	107.69	114.87	114.38	111.06	116.13	108.25	112.12	112.53	106.46	110.59	118.48	109.95	110.04	109.92	111	109.38	113.13	109.99	110.51	107.22	116.93	116.53	112.33	112.39	108.7	112.07	114.08	109.04	112.73	114.49	112.37	109.12	109.23	112.06	112.02	112.07	107.48	110.68	108.67	113	107.12	112.98	112.09
103.33	106.25	107.31	107.09	108.31	106.4	103.8	105.82	104.76	110.04	103.61	108.17	109.23	102.15	102.37	107.84	105.64	102.17	105.71	107.57	110.91	103.78	106.1	104.79	104.99	108.27	104.74	105.44	105.19	109.37	107.19	108.19	107.92	111.92	100.84	103.95	103.87	105.38	104.16	108.83	107.75	102.46	103.51	103.34	109.95	105.98	107.3	107.74	106.03	107.57
106.08	106.35	109.72	105.34	105.07	106.6	101.59	108.07	105.36	107.49	112.64	106.3	102.67	107.79	111.45	108.51	106.88	110.08	107.25	103.85	110.34	105.97	105.58	106.48	106.27	109.41	101.38	107.8	107.03	108.21	108.35	106.37	108.61	105.05	109.07	109.48	108.11	105.5	103.86	110.82	107.97	105.63	112.02	101.12	109.35	107.29	104.22	109.59	106.79	102.97
101.95	103.5	104.16	103.75	106.05	101.42	104.52	108.87	110.2	109.92	105	104.72	105.21	103.24	100.42	110.14	111.68	108.2	106.8	105.02	107.39	108.94	105.46	103.51	105.87	101.5	102.62	103.9	104.37	113.31	106.53	107.69	108.05	108.44	106.19	102.24	105.78	105.25	104.94	105.09	105.79	110.44	101.9	108.47	103.56	104.35	99.492	107.03	110.32	107.14
108.18	109.45	103.57	103.57	107.1	108.94	106.57	107.78	103.85	108.84	107.66	108.83	105.85	111.22	107.01	104.1	109.04	109.82	102.52	105.61	108.27	109.23	108.28	105.31	107.35	103.45	107.11	105.65	107.61	104.91	107.46	103.89	110.98	107.83	110.31	107.96	105.18	107.41	107.27	110.26	104.73	106.16	107.14	107.25	107.96	107.49	104.16	105.65	110.18	102.95
104.16	102.98	111.04	103.55	104.58	104.83	102.42	104.07	103.74	104.58	104.39	102.09	101.83	106.21	106.87	100.88	101.41	105.34	102.09	101.86	102.89	103.47	101.05	104.46	105.1	102.21	106.85	106.01	102.44	102.55	101.73	107.43	104.38	105.59	104.28	105.86	102.21	102.52	100.62	102.81	103.87	106.15	105.33	102.25	102.72	104.11	106.1	103.09	110.42	109.37
106.46	103.89	106.96	102.37	103.36	107.33	105.45	102.34	106.31	107.2	102.63	104.93	103.29	103.87	104.31	107.84	107.57	104.34	107.27	108.7	104.08	103.86	103.77	109.67	102.91	107.49	104.16	105.67	105.1	106.38	108.36	100.79	102.39	109.02	108.34	107.29	106.95	110.25	102.71	111.67	104.09	106.07	103.66	101.55	102.6	104.46	102.5	107.46	105.07	108.68
119.31	120.22	118.94	116.33	117.81	117.39	117.32	115.39	111.82	119.16	116.05	118.45	117.48	118.05	113.49	119.9	118.85	117.96	114.18	116.89	121.42	118.64	115.79	117.28	116.62	118.03	118.74	115.12	117.46	121.76	121.71	117.74	114.99	119.96	118.5	115.93	119.39	119.58	119.82	115.88	115.63	118.01	119.47	116.22	117.29	113.51	121.15	123.44	119.15	122.84
120.15	120.68	118.9	117.64	121.14	116.97	121.37	123.11	119.52	111.63	114.35	116.11	119.4	118.65	116.43	120.13	113.35	114.93	111.69	116.52	123.31	117.68	118.39	120.09	113.73	121.22	118.19	116.94	117.34	116.21	116.04	119.69	114.47	119.23	114.12	117.31	121.43	118.99	117.19	115.4	120.77	114.81	118.5	115.74	117.05	113.85	116.82	117.36	117.74	118.8
106.43	106.47	105.43	106.95	105.69	103.75	106.4	106.35	110.38	109.12	102.28	105.99	106.64	103.76	107.71	104.2	104.29	103.95	110.63	104.59	103.72	101.74	104.5	107.33	104.84	101.11	106.24	105.25	104.98	107.84	105.65	103.69	103.37	108.35	101.72	108.6	108.37	109.15	104.36	104.34	102.2	104.35	106.35	106.28	108.34	105.44	105.36	106.87	109.76	109.88
101.53	96.997	97.272	100.23	103.48	97.171	97.472	101.83	97.322	97.118	104.36	98.953	98.819	101.09	105.53	93.283	99.821	97.688	97.23	102.61	106.25	99.556	94.246	102.39	100.2	102.05	100.78	100.69	98.609	98.345	99.702	99.074	104.36	99.918	100.56	102.21	95.809	101.89	97.323	100.4	100.06	98.964	98.151	100.16	100.56	100.85	102.91	100.06	97.624	98.151
99.663	97.695	97.138	94.484	99.907	104.89	99.156	100.79	100.89	98.2	98.452	95.073	99.673	100.02	98.077	98.688	96.973	98.236	100.78	99.771	100.17	101.3	102.08	98.352	98.698	96.06	100.54	104.8	104.29	102.69	102.55	99.114	100.46	100.52	103.14	100.91	101.37	99.058	96.845	98.439	99.341	97.286	99.79	97.085	99.164	103.76	100.59	100.31	98.885	102.57
111.37	105.11	113.75	114.49	109.84	107.54	108.13	112.3	113.94	114.75	114.07	112.69	115.61	112.7	113	112.24	107.61	107.73	110.25	109.01	106.2	109.35	110.43	112.98	113.54	109.43	115.05	107.61	114.26	111.68	111.48	109.8	113.04	113.73	115.1	108.35	110.76	110.17	115.84	108.9	112.88	114.94	110.05	108.93	114.47	114.49	113.2	112.96	114.2	112.07
108.05	110.83	106.63	106.78	103.14	104.39	109.81	104.43	106.37	108.77	110.7	99.815	109.02	101.21	103.06	105.15	106.23	106.8	107.22	106.2	104.38	104.81	103.44	101.86	110.43	109.98	107.26	98.937	103.71	111.33	104.94	108.62	107.81	107.99	110.1	106.8	106.65	107.54	103.35	112.07	107.88	108.77	106.59	108.33	109.15	107.97	103.31	103.57	105.86	103.67
105.01	106.96	107.24	103.61	105.25	106.5	110.58	102.56	105.27	105.38	105.51	109.66	104.93	104.38	108.29	109.01	102.93	108.78	105.63	107.69	110.35	107.27	106.44	109.65	105.57	104.44	102.95	105.39	104.19	106.54	106.44	107.44	101.03	104.58	105.48	102.18	107.48	105.01	103.97	102.45	105.49	106	103.95	106.21	106.99	106.91	107.55	109.08	105.61	109.65
106.47	99.893	104.22	105.22	104.89	104.77	103.04	108.99	104.15	104.35	106.31	106.09	104.95	101.81	105.66	107.52	106.73	107.69	102.9	109.21	101.96	110.36	104.96	108.82	111.3	105.16	105.51	104.28	102.8	106.2	101.08	101.6	105.29	108.37	103.52	106.82	101.33	102.43	104.61	105.43	100.25	107.33	106.46	104.82	111.24	101.72	106.72	105.04	105.95	103.58
107.27	107.95	105.3	111.07	106.07	108.25	106.41	104.73	109.98	106.98	106.68	106.7	105.06	106.62	106.16	105.86	110.55	102.66	109.17	105.53	107.37	107.52	105.41	106.16	107.86	108.45	104.38	104.74	103.1	106.6	106.42	105.09	105.79	106.96	105.77	110.14	110.76	108.22	104.41	106.11	108.74	102.37	105.65	108.79	110.71	110.45	109.16	107.29	105.32	106.09
112.57	108.47	116.89	110.39	116.02	110.02	110.02	112.27	113.66	113.85	112.95	109.45	109.69	114.3	112	112.22	114.61	105.95	111.19	109.78	112.93	110.58	118.57	110.73	108.54	107.77	110.19	109.48	109.64	112.44	113.91	114.17	112.43	113.88	114.27	111.3	109.87	116.16	109.21	116.99	108.1	108.51	105.59	111.1	109.02	113.43	112.7	112.56	112.28	108.91
102.69	104.26	106	104.65	104.52	106.79	103.21	106.05	103.23	105.01	107.56	105.07	107.42	106.66	108.25	104.97	105.84	102.23	103.55	109.13	113.25	106.09	104.61	100.97	104.78	107.95	107	105.97	103.67	100.12	108.66	104.94	108.01	109.07	104.03	102.08	108.72	107.5	102.1	103.4	105.71	106.82	107.1	109.45	101.02	109.35	102.19	102.62	106.14	107.2
101.99	106.11	103.55	105.11	104.43	103.68	107.69	101.91	103.22	110.17	104.61	104.43	103.37	107.21	102.74	103.62	103.89	103.37	106.95	106.32	108.31	101.49	102.56	101.93	101.15	105.21	107.37	103.82	101.05	104.35	105.83	106.72	101.46	102.28	105.15	101.44	105.97	108.11	106.71	99.838	106.55	102.66	103.28	107.75	105.96	108.33	106.01	102	101.72	104.33
108.31	103.3	104.3	106.78	104.05	105.64	104.77	104.19	104.75	104.81	105.29	105.9	104.42	103.78	103.88	104.34	103.55	106.59	104.38	105.03	107.58	106.68	103.49	97.922	106.17	103.67	104.88	107.14	103.87	108.67	105.98	107.95	106.71	103.57	104.65	103.21	102.94	102.18	103.59	102.88	103.17	101.52	104.25	103.74	109.09	103.41	96.552	105.63	100.86	102.83
114.1	115.36	113.48	105.39	113.36	109.74	108.37	112.33	107.27	110.36	112.31	111.69	111.24	108.19	106.57	114.76	109.48	112.33	111.75	109.92	118.37	108.6	109.15	110.8	106.46	109.97	106.87	112.78	110.76	115.17	105.11	109.88	108.42	107.55	111.08	110.33	112.4	107.43	108.36	109.33	112.69	112.05	111.56	113.15	111.66	108.6	111.67	110.05	110.38	110.66
109.53	112.96	109.86	109.21	113.39	108.67	108.74	109.08	112.72	108.16	107.48	108.37	109.91	105.63	111.48	110.51	111.26	107.51	110.25	114.71	113.69	110.63	110.8	113.21	117.3	110.05	111.46	110.86	114.41	111.87	107.3	109.14	109.37	110.22	114.95	114.39	111.43	113.9	112.06	112.81	109.25	110.17	113.36	113.65	112.73	109.42	113.89	113.92	110.03	111.46
101.25	106.36	103.89	104.82	105.95	103.19	105.88	107.46	104.96	107.65	105.74	103.26	103.9	104.28	105.31	102.53	108.04	105.7	106.04	102.52	106.67	105.78	106.21	102.44	102.48	104.44	105.73	102.67	103.37	101.18	108.1	104.79	107.03	107.61	101.47	104.09	103.14	101.41	106.51	107.89	105.24	108.4	103.14	108.07	108.29	105.01	108.1	108.48	107.63	105
103.8	102	102.72	108.91	102.42	108.77	105.1	111.97	108.86	107.87	107.19	107.61	104.41	102.01	103.57	104.56	102.29	101.93	104.28	103.78	103.21	106.99	108.67	102.72	108.32	109.89	105.83	104.3	104.3	107.89	107.01	100.6	106.67	103.63	104.67	104.64	105.5	101.79	101.25	107.18	107	101.64	106.69	107.91	104.86	106	104.89	105.27	106.61	104.48
112.61	113.44	110.93	114.44	113.67	109.38	115.53	110.28	110.4	112.36	112.65	111.46	109.05	109.49	111.69	111.95	114.47	107.57	109.45	111.53	113.04	113.07	109.73	108.47	108.02	110.41	111.76	108.63	113.36	111.82	106.52	110.04	108.82	104.94	113.58	110.15	110.22	108.34	111.92	112.32	111.89	110.59	110.6	114.13	108.97	110.49	113.16	109.93	112.43	110.15
108.7	110.37	111.37	108.5	112.08	112.4	111.9	112.15	114.45	111.89	109	113.72	112.77	116.2	111.08	110.43	111.55	117.04	112.81	113.99	115.42	106.1	107.97	111.57	115.09	110.12	109.61	111.89	107.52	113.15	111.61	110.46	110.94	111.29	107.64	113.61	110.89	111.55	114.69	114.16	113.43	112.64	110.77	110.96	108.89	111.7	107.68	112.26	110.85	113.69
110.11	110.95	108.81	112.49	112.32	112.25	109.78	116.66	110	110.73	108.25	113.55	107.43	111.44	108.39	112.99	110.95	109.92	108.35	110.25	109.88	109.26	109.8	109.77	110.91	111.33	108.19	112.22	107.14	110.96	114.07	111.33	112.16	109.49	107.4	105.7	109.89	112.55	110.4	109.57	113.97	109.26	108.1	106.3	111.67	109.81	110.61	110.62	114.57	109.46
104.94	103.42	108.37	103.58	106.78	102.8	100.11	105.77	103.88	104.78	104.22	100.18	101.1	102.76	100.74	102.79	105.06	101.67	109.77	106.84	101.21	106.3	101.33	99.803	104.3	102.75	101.92	104.86	101.76	108.06	104.46	104.85	104.22	101.7	104.69	100.77	102.64	103.82	100.96	106.22	102.95	103.62	106.24	101.87	107.21	103.95	104.27	107.33	100.92	102.03
103.82	103.99	106.61	103.73	106.12	104.17	102.31	107.37	108.08	105.17	102.21	107.19	102.21	105.18	104.75	103.07	107.34	105.72	103.31	106.02	108	108.88	103.92	105.49	105.58	103.46	108.52	109.35	107.88	105.53	100.91	106.12	104.54	105.84	107.27	105.23	104.47	104.33	107.47	108.17	100.78	106.12	105.24	105.12	102.47	106.86	106.34	103	109.2	103.44
113.3	117.7	113.46	112.91	109.47	113.55	117.38	113.69	115.71	110.11	114.15	110	115.4	114.81	114.09	117.35	112.68	115.94	109.81	108.39	112.6	114.21	111.77	112.61	109.75	115.62	116.06	112.32	115.63	110.57	107.69	115.37	111.4	112.92	108.89	114.77	111.66	114.39	116.11	114.68	108.29	112.51	114.69	112.48	116.4	113.95	114.54	110.78	110.28	111.83
101.07	104.17	100.27	100.1	105	101.59	103.56	99.931	104.29	101.52	106.15	99.029	103.14	101.66	100.72	100.19	98.663	98.547	101.55	102.2	99.187	102.73	99.214	98.59	99.627	102.44	102.24	102.57	104.34	104.99	102.53	100.91	103.44	101.17	100.6	100.63	103.8	99.184	104.37	103.14	100.91	102.68	100.8	101.43	101.93	101.9	100	101.35	103.21	102.43
117.45	119.85	119.31	118.89	120.49	117.73	113.65	120.4	117.15	115.36	114.76	118.34	117.17	120.08	117.85	111.26	115.36	122.97	118.1	115.99	114.75	116.83	119.57	115.55	115.94	121.2	117.94	113.24	116.82	121.27	118.09	114.65	120.38	117.44	115.51	120.53	116.01	119.89	116.73	119.64	116.96	119.05	118.91	117.44	114.64	119.8	120.86	118.25	115.72	119.77
111.67	113.9	112.71	111.73	113.62	111.02	110.75	108.33	111.33	110.87	110.07	112.36	113.64	110.92	111.91	115.37	114.2	109.51	112.88	110.17	113.53	112.05	112.02	111	109.21	111.66	111.31	104.92	110.79	108.88	104.84	107.17	106.56	111.95	108.88	110.34	109.44	111.97	110.25	111.66	110.66	111.01	116.57	111.73	105.95	109.64	116.83	110.04	108.24	111.14
105.49	110.23	108.73	109.55	106.54	111.91	113.61	111.51	108.92	116.07	109.92	110.25	109.17	108.32	112.31	108.1	107.33	108.86	109.13	109.36	111.85	112.08	114.91	109.92	103.05	111.81	111.4	110.53	107.2	116.01	111.96	108.36	107.98	108.83	113.33	113	109.1	112.07	112.11	112.42	110.79	109.48	112.2	111.87	105.69	105.09	111.46	112.21	107.43	108.1
109.77	109.86	112.53	109.69	111.84	112.61	114.57	111.08	111.31	111.43	109.62	110.48	114.26	106.92	113.12	109.77	113.99	112.07	111.96	110.03	112.68	110.17	110.19	112.36	107.63	109.29	110.9	106.29	108.19	109.08	110.14	109.88	110.38	111.33	109.48	107.17	113.38	107.67	110.23	114.2	113.42	108.9	116.69	111.46	110.57	112.32	108.8	110.1	110.14	109.52
105.44	105.54	110.08	104.58	102.94	105.41	108.24	104.02	104.9	110.49	101.66	105.91	104.68	107.5	104.79	107.23	104.83	106.42	108.14	108.27	111.03	104.84	105.72	105.88	104.63	109.61	105.11	106.66	106.09	105.31	107.35	107.81	107.01	105.35	103.13	105.67	106.72	110.88	107.53	107.79	106.27	103.71	105.48	106.49	108.21	104.16	111.9	107.47	107.32	105.21
112.71	115.4	114.65	110.23	113.07	113.29	110.41	111.09	111.81	111.17	108.91	114.44	116.23	112.12	109.89	109.41	108.57	108.34	111.98	114.39	107.07	109.43	113.1	111.4	114.94	112.37	110.13	112.3	112.54	111.72	111.24	115.75	112.67	113.27	110.18	114.78	111.75	109.08	111.52	113.57	116.02	114.24	112.66	110.99	110.49	113.45	111.35	113.09	111.83	111.34
112.06	113.39	112.95	114.57	110.21	112.45	111.86	112.86	112.88	109.98	113.15	109.98	113.66	110.56	113.69	112.75	111.67	110.5	109.69	116.14	106.27	117.69	113.79	112.75	111.97	108.47	111.04	113.48	110.65	114.26	108.49	114.43	113.05	111.21	116.08	114.25	112.67	115.04	114.83	112.01	111.21	107.92	110.86	111.59	111.4	113.9	115.92	112.08	114.47	110.37
103.46	110.58	102.99	108.62	102.74	104.81	104.45	107.8	104.53	107.52	101.91	102.88	109.11	106.4	108.59	104.85	106.8	109.09	102.53	110.43	104.8	107.89	106.91	104.49	104.7	108.02	104.22	110.36	108.71	102.3	106.26	103.94	102.51	105.33	106.1	103.95	108.79	107.23	104.15	106.84	100.04	106.62	106.4	103.32	103.08	105.59	104.85	104.35	109.57	109.12
107.86	105.69	108.01	109.88	107.99	105.45	105.68	105.45	105.98	103.57	105.83	107.31	104.8	109.45	107.97	107.41	104.1	108.53	105.13	106.93	108.3	110.94	110.4	105.24	110.72	107.01	103.48	104.26	108.92	103.95	105.88	105.4	106.08	110.63	105.25	104.67	109.28	107.5	106.66	107.07	106.86	105.26	107.51	103.79	104.51	108.64	107.91	105.62	105.14	105.73
102.12	102.78	106.78	107.34	105.94	108.11	103.7	105.47	105.63	108.81	107.63	106.73	105.91	105.21	106.43	101.69	107.11	104.12	105.51	101.33	104.79	105.43	108.58	105.76	108.79	104.06	108.22	101.94	104.7	105.49	107.02	104.15	102.44	106.94	106.26	105.05	109.26	102.42	105.8	102.87	110.76	104.08	104.18	107.18	107.51	105.79	104.46	107.7	103.01	105.32
111.46	103.92	105.61	108.25	104.42	109.18	107.41	108.89	107.06	110.03	106.43	105.32	105.24	104.88	108.9	113.25	103.72	103.92	107.26	104.81	102.22	105.7	107.76	104.61	108.87	106.99	101.61	108.58	105.07	109	113.36	109.81	106.64	106.02	110.57	111.39	109.23	108.87	106.92	110.94	105.02	109.41	109.07	107.31	109.57	106.5	105.58	108.68	106.66	104.64
110.51	116.31	109.61	107.95	112.18	109.35	113.57	112.65	112.03	106.97	114.36	108.45	105.79	106.68	109.28	110.92	107.99	108.44	108.33	111.35	112.68	108.63	109.24	114	114.31	115.07	110.42	114.57	110.17	111.89	112.69	114.74	110.58	111.14	115.33	106.77	112.56	109.28	108.73	109.64	112.96	110.14	108.67	112.78	112.74	114.56	113.99	107.52	112.38	114.13
110.78	105.76	110.48	107.76	114.27	104.77	112.44	109.45	111.19	110.3	108.68	110.59	116.34	112.49	111.86	106.31	109.79	110.7	110.36	114.08	107.2	114.46	112.49	109.5	108.48	107.44	112.36	111.49	110.66	110.67	114.45	110.48	110.88	114.57	114.48	112.04	109.1	114.33	114.23	111.34	104.18	110.4	115.43	110.74	117.5	113.2	111.83	110.3	113.39	110.2
104.14	103.53	102.23	103.27	97.908	105.11	105.32	98.696	96.09	101.4	99.433	99.474	97.476	95.95	101.45	96.122	99.136	96.311	101.85	99.592	98.092	98.294	100.62	101.3	98.693	98.227	102.98	102.42	100.98	94.25	101.7	101.8	97.329	100.93	95.683	101.46	98.582	96.82	98.814	96.275	97.627	97.64	98.297	101.43	94.266	103.14	98.936	97.765	103.98	102.1
102.8	107.49	107.44	100.84	101.6	105.59	103.66	108.03	105.13	104.79	105.21	101.42	103.85	103.73	105.35	107.92	107.34	105.6	105.98	106.6	105.78	104.81	103.07	101.64	103.52	108	105.55	102.97	102.78	108.17	103.35	106.32	106.4	104.03	108.24	108.49	106.52	104.54	105.37	104.52	102.52	106.84	109.5	106.19	106.9	102.93	104.42	104.25	104.41	107.18
104.11	102.96	105.13	105.4	107.14	103.12	102.35	107.52	104.07	104.12	106.69	109.65	102.93	107.21	109.13	103.22	103.17	106.47	103.08	104.21	106.14	103.51	100.85	105.79	105.77	108.44	106.76	102.57	104.42	105.73	106.28	105.99	105.98	103.66	111.39	102.66	101.95	101.94	109.37	108.71	105.11	107.12	103.62	104.52	105.97	110.32	101.74	105.64	104.97	108.24
104.17	104.69	106.52	107.09	112.73	103.68	109.52	111.87	106.49	108.92	105.77	104.45	102.86	104.7	105.87	104.59	109.35	106.26	107.84	108.07	108.18	107.09	106.65	108.65	103.76	103.25	104.35	103.98	106.36	111.58	104.67	109.77	110.44	103.8	106.58	105.13	107.76	105.47	103.1	103.59	107.64	109.39	107.19	110.25	106.74	105.65	109.41	106.32	108.3	104.29
107.7	112.59	117.8	114.77	112	112.25	114.49	116.26	110.52	111.88	109.52	112.06	110.49	111.1	109.39	113.83	115.35	108.41	110.87	116.24	110.74	114.75	113.24	114.03	110.73	111.66	111.32	110.23	112.19	113.5	112.83	114.09	118.02	115.66	115.49	112.79	111.33	109.88	116.78	112.07	115.06	114.34	112.63	116.38	113.8	113.68	116.64	115.41	114	111.82
108.63	110.56	113.65	107.46	112.42	110.14	113.71	112.56	107.04	113.21	111.12	110.22	113.75	112.15	111.7	109.58	108.68	109.51	108.79	115.68	104.96	109.53	110.88	115.96	112.89	109.74	109.7	108.31	110.3	111.59	109.43	109.29	110.83	111.96	112.17	110.06	107.59	108.74	114.02	109.03	112.11	111.84	112.2	110.88	111.38	108.09	111.69	112.37	109.4	113.25
104.66	108.61	105.61	105.26	104.83	109.56	104.29	106.79	105.32	107.02	105.21	109.22	110.49	105.89	108.56	110.54	106.83	106.97	104.27	108.25	107.16	109.46	105.39	108.11	107.37	107.84	106.22	108.53	106.05	104.96	111.27	106.7	109.7	106.17	107.8	102.79	101.3	104.88	108.52	111.07	110.01	109.76	108.27	104.41	107.03	109.05	107.63	105.4	103.33	105.97
116.89	112.69	109.42	112.59	109.75	113.87	112.98	113.24	111.69	109.9	109.96	115.84	114.48	111.44	111.9	111.64	110.55	111.2	112.23	109.49	115.08	113.36	111.73	112.62	107.28	107.42	108.22	115.31	109.29	114.52	112.67	112.72	110.65	109.98	109.83	111.07	113.28	111.3	112.11	112.16	109.6	112.46	113.54	113.54	113.42	106.21	110.6	112.69	113.36	111.04
97.64	100.4	104.01	100.85	100.14	98.067	103.83	98.11	101.05	103.26	102.07	100.05	102.82	103.44	97.796	102.53	108.04	101.43	105.82	99.575	101.54	98.965	99.316	100.33	101.22	104.74	100.11	100.1	95.537	99.874	102.84	102.27	102.89	102.17	98.696	97.679	99.295	97.252	98.11	98.68	99.103	101.22	102.53	104.03	102.53	99.56	97.908	101.43	98.809	100.04
101.52	102.79	103.73	102.8	105.91	105.12	106.53	106.32	104.22	106.11	103	102.05	105.22	103.46	104.19	106.3	105.75	103.34	103.63	102.85	105.27	103.06	99.136	108.46	102.9	106.6	104.3	105.64	102.82	104.99	104.39	102.89	104.79	109.42	103.21	106.37	103.19	102.43	101.46	109.46	108.67	107.44	104.32	102.05	103.32	104.15	109.21	99.59	104.64	108.55
101.55	102.27	105.98	104.78	103.88	103.31	104.66	112.88	105	100.44	110.58	103.24	109.34	96.416	103.2	102.26	107.88	99.672	106.73	105.49	101.74	102.59	107.61	105.52	107.46	107.93	99.982	103.84	102.03	111.78	100.88	102.24	104.54	110.13	104.23	104.63	96.761	98.015	103.48	97.699	100.09	105.28	100.25	101.9	106.13	103.05	103.77	106.71	103.34	106.98
103.96	107.25	107.2	105.82	107.57	113.47	101.79	107.68	100.14	103.85	105.69	108.02	107.68	100.91	105.79	106.33	106.92	105.76	105.37	100.75	103.11	104.89	103.65	101.6	108.3	110.5	101.87	107.08	101.54	103.7	106.07	100.58	106.54	106.31	105.6	105.16	106.15	106.08	108.12	106.45	108.07	100.76	109.4	99.043	100.16	105.4	99.993	102.61	106.42	104.99
108.13	109.16	112.55	111.64	109.69	113.06	114.29	114.46	108.51	118.23	107.51	109.77	107.77	114.46	112.07	113.23	112.26	115.67	106.64	114.07	112.7	108.16	109.31	110.22	106.52	110.82	108.39	107.74	118.17	108.43	112.72	113.77	112.29	110.55	107.35	111.65	110.22	114.47	113.3	113.2	112.46	109.11	109.25	108.15	109.94	110.35	110.23	112.01	112.76	107.55
110.9	108.44	108.68	111.16	117.92	108.01	106.98	110.12	110.55	108.61	112.45	106.88	110.14	106.58	113.2	109.7	110.72	109.94	106.88	110.24	109.25	109.34	105.72	110.1	111.12	110	107.21	114	109.89	111.69	108.66	107.49	108.23	107.76	109.58	105.69	109.5	108.97	108.66	112.4	108.7	109.89	104.28	109.56	105.41	109.33	106.79	108.72	110.26	110.26
106.84	104	109.5	100.76	106.57	105.3	106.5	100.17	102	105.38	102.31	107.5	100.2	99.571	103.38	105.78	103.1	110.5	103.76	104.7	104.84	101.72	106.21	103.7	107.27	106.47	107.64	102.62	104.22	104.93	99.421	105.6	103.28	106.16	106.06	102.14	107.05	103.4	107.32	106.23	102.52	105.62	105.1	101.41	105.82	105.22	111.34	110.32	102.12	107.43
106.05	101.3	105.55	107.9	105.42	113.73	109.42	102.36	105.34	103.74	100.19	102.42	105.47	106.38	100.78	107	105.12	102.76	104.23	108.17	103.97	104.64	106.66	107.88	104.31	108.93	105.52	104.05	105.37	102.63	102.56	104.24	100.34	104.64	103.45	107.78	103.37	107.26	101.31	101	106.9	106.15	108.23	103.64	102.83	105.19	104.26	105.55	107.38	104.96
104.6	109.11	108.19	106.25	102.84	106.58	104.64	105.67	104.2	110.35	107.17	109.37	106.16	102.59	110.32	106.87	104.15	110.34	107.33	111.22	107.29	102.14	108.15	105.37	106.78	102.87	105.89	107.33	106.79	104.93	105.82	103.48	106.26	108.4	108.74	108.44	111.39	105.54	110.2	109.59	104.6	107.03	105.94	107.03	106.79	105.97	101.81	107.62	109.96	109.99
112.97	117.57	120.5	115.95	116.49	116.35	116.76	121.58	115.85	120.18	121.92	112.87	116.45	116.11	116.89	118.83	117.61	118.95	113.91	117.15	117.54	121.63	123.06	118.06	116.06	120.75	123.76	121.56	117.32	118.89	117.3	117.89	116.3	119.8	117.64	118.23	121.1	117.07	123.6	119.7	117.42	119.26	117.98	115.33	119.25	117.86	117.75	115.45	118.58	116.66
112.72	110.03	111.66	111.11	107.99	113.37	107.84	113.16	112.02	111.99	114.5	113.48	113	115.46	113.77	107.4	115.28	113.22	110.25	110.5	114.97	110.17	105.73	111.23	109.85	113.16	113.37	112.5	103.88	108.56	112.6	108.18	110.31	109.51	113.4	106.52	109.05	111.94	109.02	107.71	112.9	116.16	111.43	112.06	111.39	114.57	112.6	108.23	108.72	110.1
105.23	104.89	102.91	100.22	107.26	110.47	107.37	103.39	105.09	107.79	106.21	108.85	107.18	107.68	106.29	105.57	103.64	109.45	106.29	107.29	110.04	105.06	106.47	101.65	108.13	102.5	107.93	107.87	107.24	107.36	101.77	102.39	102.7	105.67	105.09	106.15	105.39	104.39	101.61	103.25	105.07	105.79	103.19	105.29	107.29	106.15	109.46	108.1	106.01	108.23
108.98	107.81	104.88	107.75	108.24	102.03	104.35	101.51	107.15	108.36	103.78	107.05	107.7	110.37	109.45	107.22	109.78	102.45	105.02	102.86	109.84	106.92	102.66	106.63	108.86	106.29	104.48	105.13	102.08	107.5	110.58	105.31	102.7	107	103.41	106.84	108.81	104.92	106.54	110.34	108.87	105.7	105.38	104.08	110.24	107.38	102.6	106.75	108.11	107.83
103.84	104.12	103.23	100.41	93.763	102.88	102.35	107.01	101.57	100.28	104.64	107.58	99.457	103.84	105.12	108.12	105.92	100.48	102.99	104.24	100	105.86	105.5	101.61	102.71	107.36	106.03	107.02	107.02	102.81	105.34	105.83	107.1	106.22	103.67	105.56	106.03	106.41	105.86	106.58	107.89	103.3	105.7	105.65	104.93	101.8	102.84	104.68	102.69	105.82
113.12	109.93	115.64	115.35	115.85	116.02	115.36	113.9	111.02	109.75	109.73	108.99	115.91	111.31	111.52	108.85	111.92	109.12	109.98	114.13	111.59	111.68	113.62	115.91	110.78	111.36	109.15	110.7	113.57	111.34	114.46	111.98	116.18	111.83	110.18	113.78	113.53	112.57	112	112.94	113.44	108.45	111.69	112.19	111.74	112.24	113.17	109.78	111.53	112.21
108.77	114.18	112.13	113.72	116.56	112.07	111.87	110.17	110.57	111.9	111.12	110.02	111.11	115.95	111.9	108.86	114.64	112.35	111.65	113.63	112.8	109.52	110.76	110.23	112.21	110.88	111.79	111.67	112.31	108.74	111.72	110.88	109.48	114.06	113.54	116.85	112.84	115.81	110.66	111.56	115.82	112.69	111.13	110.55	109.99	112.92	111.59	106.74	112.81	113.19
110.53	109.52	112.07	108.78	105.6	113.23	109.31	110.9	108.97	111.29	108.48	109.62	112.55	103.95	109.87	111.88	107.13	106.5	111.33	111.55	113.28	110.16	113.21	112.79	110.4	111.99	113.92	112.25	112	106.63	108.07	111.14	110.77	116.96	108.4	110.69	115.34	109.55	110.34	110.98	111.65	110.48	112.51	107.97	109.88	111.04	112.13	110.48	109.48	115.78
106.99	109.94	106.87	109.19	102.77	106.39	105.03	107.23	105.25	105.89	109.1	103.6	104.47	108.71	103.83	104.64	99.781	105.27	105.24	100.36	103.22	106.04	98.79	107.42	105.21	106.5	105.91	104.51	108.88	104.5	108.83	106.86	106.11	104.45	103.8	102.74	103.93	109.66	107.17	102.76	103.1	106.86	106.75	101.52	107.32	105.2	106.24	103.2	106.23	104.17
104.87	108.42	107.35	102.94	105.62	102.66	101.26	106.6	102.87	106.48	105.86	100.14	103.27	102.31	103.33	106.74	106.99	104.49	103.59	105.09	102.1	104.79	102.9	104.87	105.3	103.94	105.8	108.43	99.681	106.58	104.1	102.19	103.2	108.17	104.82	109.11	102.43	103.88	108.49	105.75	100.9	104.52	109.22	102.87	101.56	104.31	106.29	106.02	103.23	107.72
108.45	111.98	107.75	111.52	110.9	111.73	112.83	111.76	115.3	111.91	114.69	111.3	113.7	107.31	113.34	109.2	109.87	112.18	107.52	118.1	110.99	114.7	112.46	110.76	112.57	111.93	110.51	110.75	111.24	112.16	112.5	110.94	114.59	111.69	107.59	110.87	114.15	110.99	112.41	115.89	111.71	110.6	112.17	120.06	107.88	115.24	111.84	105.97	114.25	113.32
105.93	106.4	103.7	106.64	103.56	104.41	104.77	102.99	106.23	103.34	105.57	113.14	105.27	104.43	101.54	102.72	105.71	102.39	102.11	101.67	104.63	104.86	109.21	103.54	101.65	104.33	103.28	107.69	105.69	105.56	103.46	107.34	103.66	108.07	101.95	107.05	109.21	106.3	103.38	108.15	109.33	105.19	106.93	106	107.28	108.41	105.13	108.63	106.4	102.26
107.49	110.81	110.25	114.39	112.31	110.5	110.38	108.38	107.52	110.53	111.9	109.31	111.63	104.87	108.97	108.67	112.72	110.56	106.94	106.78	109.19	113.2	105.5	113.47	109.76	109.88	109.48	111.34	110.76	106.5	110.24	112.11	111.46	111.89	112.31	111.29	106.55	113.12	108.12	111.32	109.79	107.22	109.56	111.44	107.56	113.06	111.67	112.45	111.33	113.56
97.553	100.73	96.43	98.182	98.741	100.47	102.45	106.73	99.384	98.678	98.744	100.82	101.39	102.66	101.02	98.593	101.1	97.366	98.071	98.663	101.83	99.664	96.595	102.27	101.08	100.9	102.36	100.46	98.992	94.331	98.908	97.819	100.31	99.264	99.704	96.095	100.18	100.65	97.438	94.95	102.33	99.394	98.381	103.23	98.569	96.195	104.09	100.34	93.24	99.79
106.1	104.61	103.85	102.39	105.76	103.88	102.26	103.4	101.47	103.34	106.05	105.09	103.47	103.61	102.12	101.19	101.83	106.03	106.99	104.07	104.06	102.71	105.61	103.8	103.24	105.97	105.1	105.52	103.72	105.33	105.22	103.17	103.22	105.67	103.76	105.08	104.9	102.2	104.34	103.13	106.59	105.11	105.18	107.15	105.76	106.37	105.16	103.71	105.31	107.28
105.4	106.85	112.16	107.27	104.84	110.55	107.73	104.5	108.72	108.49	105.51	106.56	105.91	109.98	107.86	107.03	107.03	103.25	112.64	105.9	104.52	107.29	105.36	105.8	109.93	105.28	104.93	106.65	107.2	105.19	109.01	103.94	109.33	104.61	105.73	109.93	108.5	108.61	107.76	109	104.63	107.94	107.93	106.4	109.18	106.71	107.5	105.55	102.19	107.29
99.643	101.31	101.74	100.35	104.24	97.61	101.53	100.59	98.768	101.69	100.54	100.63	98.952	93.405	100.15	98.381	101.92	104.08	99.35	98.96	94.497	103.38	102.71	104.44	97.083	99.092	99.477	97.258	96.587	100.93	99.29	103.53	97.447	98.797	100.65	97.356	94.046	102.19	100.25	101.19	97.382	101.61	98.009	103.53	99.613	97.5	100.46	100.62	98.389	100.93
114.78	120.14	118.08	117.72	119.48	117.69	114.63	118.79	118.72	119.44	118.8	117.85	118.63	115.64	118.25	119.64	117.46	120	119.91	121.71	119.03	120.67	114.97	118.66	116.49	116.87	117.92	112.3	121.19	117.62	114.9	118.87	113.22	117.5	123.29	118.45	115.44	115.42	119.93	118.4	118.26	117.02	123.28	112.49	118.68	119.48	124.13	119.45	116.73	118.12
103.27	109.34	101.51	112.25	104.08	105.63	108.61	105.18	106.33	103.37	109.96	106.08	104.55	104.47	103.03	103.06	105.62	109	110.23	103.37	108.29	101.47	104.23	106.97	108.04	107.31	103.48	104.15	108.78	105.38	103.1	101.98	106.89	102.05	108.4	106.62	105.34	109.11	105.29	105.59	110.53	109.92	106.52	107.13	103.9	107.37	107.28	110.53	106.99	106.05
97.747	99.274	100.65	99.673	97.989	105.93	101.09	102.4	96.823	102.71	98.5	98.653	96.444	101.14	95.963	98.275	99.139	99.067	97.689	98.706	102.2	97.709	100.71	104.15	104.78	99.684	96.358	101.64	99.535	101.37	100.69	98.935	97.426	100.67	106.34	101.8	98.335	97.41	98.846	101	105.28	100.65	101.75	96.14	103.8	104.31	99.336	103.45	93.396	102.46
108.34	109.35	102.92	103.83	106.8	106	106.51	104.83	105.22	106.02	107.04	105.07	102.52	105.69	105.29	109.74	102.39	107.05	104.09	107.3	103.08	108.38	109.23	105.31	103.3	108.96	108.77	105.48	102.14	105.2	105.87	104.68	105.46	106.58	101.25	108.68	106.37	106.53	107.72	103.19	105.26	105.92	107.18	109.31	108.88	104.97	105.86	105.19	106.47	109.92
109.85	114.05	104.82	108.15	115.63	109.42	108.47	110.58	107.71	111.02	111.61	110.65	110.84	110.65	106.44	110.1	105.64	113.44	109.82	111.45	112.39	113.33	106.98	112.62	108.02	111.14	111.06	108.44	108.27	109.68	109.5	111.34	110.81	112.28	110.32	113.99	108.28	111.08	105.91	111.94	110.45	108.67	110.35	110.15	106.92	111.33	112.38	109.78	112.01	112.29
103.48	105.61	106	101.43	107.57	102.77	108.02	103.68	102.45	108.05	104.94	103.55	102.99	106.99	103.25	102.32	103.98	101.55	102.49	105.98	105.55	102.11	103.82	103.39	101.63	104.2	104.84	106.84	104.11	100.86	101.33	103.38	103.94	107.39	104.53	104.31	102.69	100.36	107.32	101.84	101.93	103.25	107.13	98.02	104.71	111.62	104.44	105.07	98.648	106.79
101.81	103.94	101.69	106.12	110.59	105.62	104.15	103.14	107.02	108.6	105.82	99.855	104.75	106.89	103.67	106.57	107.54	104.38	104.93	102.54	105.71	109.28	106.29	102.03	107.41	105.52	106.98	100.05	108.55	108.23	104.51	105.89	108.4	103.65	108.9	103.6	105.91	105.68	102.85	103.21	108	107.64	110.63	101.93	106.93	107.39	108	103.9	105.12	110.43
102.85	108.17	107.78	106.09	103.24	109.42	109.78	107.41	106.47	106.36	106.83	102.76	109.47	108.52	106.71	105.11	106.91	103.58	109.62	110.06	106.65	108.63	106	102.42	107.15	107.96	105.7	109.94	104.47	103	109.48	104.53	100.78	110.29	103.46	100.51	103.67	105.23	108.56	105.97	104.2	110.5	106.21	106.3	101.11	106.56	107.74	105.76	104.69	105.87
111.96	111.1	110.85	113.81	112.95	107.79	107.13	116.4	111.49	113.85	109.69	109.14	112.79	111.01	110.01	113.09	108.45	112.49	112.37	112.04	107.82	113.7	109.26	111.88	112.46	111.12	111.38	110.36	113.87	107.02	111.27	114	109.25	106.18	111.43	112.23	111.48	107.59	110.47	108.19	111.2	108.62	108.34	108.32	112.72	114.39	113.12	110.5	113.63	112.17
115.07	117.61	114.75	120.58	121.6	115.78	120.62	118.13	118.36	113.78	118.28	121.91	115.64	116.12	118.46	118.05	116.3	117.38	114.78	117.31	118.04	119.83	115.35	112.79	117.5	112.77	115.75	114.88	118.19	119.91	119.26	116.57	119.8	120.82	122	118.59	118.03	121.03	120.7	115.61	116.48	115.23	119.33	118.46	119.17	117.03	116.42	118.15	112.31	113.11
104.59	103.76	104.08	103.04	109.94	105.44	102.98	105.67	105.7	111.06	101.57	102.41	110.28	106.84	109.18	105.99	105.08	107.79	105.27	106.8	112.14	109.2	108.15	108.97	107.1	104.47	109.72	106.74	103.59	105.3	107.14	103.53	100.96	106.25	111.56	108.19	109.36	105.81	103.5	106.24	110.02	103.85	108.09	104.02	106.67	108.72	104.25	107.75	104.28	108.18
100.63	103.19	100.64	103.27	96.365	101.62	103.63	101	100.26	97.612	102.32	101.94	103.92	105.03	97.602	101.77	104.5	100.95	98.695	101.15	102.57	102.03	98.237	99.382	99.873	102.47	103.07	103.51	101.71	98.409	100.98	100.84	102.37	99.669	98.663	97.083	104.39	100.32	95.979	100.25	99.673	96.881	104.41	98.573	97.831	100.84	100.4	101.64	100.02	98.148
116.7	113.2	114.21	116.55	115.74	109	115.38	120.18	111.2	115.89	111.41	116.65	120.59	116.76	117.2	116.07	114.63	111.53	115.98	120.11	115.06	114.33	118.59	112.53	118.45	117.99	116.19	120.72	118.65	113.33	112.3	115.83	116.44	113.49	115.8	111.23	115.89	114.35	117.06	113.68	117.29	113.04	114.87	118.76	113.85	113.61	116.36	114.59	112.92	118.01
103.43	107.11	97.442	97.449	99.504	99.729	100.48	98.477	102.7	101.89	100.12	102.34	99.08	102.86	98.444	104.54	103.09	100.73	103.14	102.16	101.52	96.644	100.69	106.58	102.42	100.03	105.25	98.68	101.98	106.5	97.881	105.29	105.55	100.78	101.62	101.05	98.882	102.76	105.07	102.43	102.11	100.59	104.09	102.1	100.23	102.97	102.02	104.44	103.17	96.135
105.38	104.4	107.15	106.92	104.05	102.2	107.49	108.32	103.98	105.8	107.15	108.46	100.88	110.31	102.19	103.96	105.91	102.17	105.46	107.91	108.15	107.99	109.82	107.08	107.01	104.13	103.77	107.58	105.63	108.37	101.31	108.34	110.89	101.62	103.22	106.55	103.5	106.17	105.18	102.98	109.27	105.36	103.13	108.7	107.6	108.32	104.87	110.43	103.48	102.69
103.42	102.03	106.29	106.85	102.76	103.95	101.93	101.68	102.81	108.51	106.44	99.29	104.86	107.58	105.53	106.95	108.73	102.06	104.35	105.21	106.29	110.98	105.07	108.59	104.5	104.73	101.63	103.59	103.35	106.54	109.19	99.343	108.45	108.14	107.11	104.42	101.71	104.93	104.78	108.71	104.86	104.34	104.77	106.21	102.06	105.88	103.11	101.81	101.69	105.86
110.7	106.19	110.14	105.03	100.49	106.85	103.46	105.01	109.19	104.63	108.51	104.18	106.11	107.96	103.47	105.73	105.91	106.54	108.61	110.67	104	105.8	104.61	99.828	105.64	107.71	107.62	105	107.4	107.95	104	103.65	105.35	107.7	106.11	105.29	106.68	108.96	105.69	104.47	103.29	108.29	105.46	105.11	109.26	106.03	104.83	105.02	104.75	107.4
98.374	105.46	99.558	102.84	98.268	101.09	99.686	100.34	99.996	102.88	98.249	102.85	102.99	100.25	103.96	96.028	99.444	102.72	99.762	98.309	96.135	102.75	101.74	101.26	98.291	99.364	99.16	99.303	100.45	101.54	102.02	100.22	94.921	100.64	99.695	99.312	102.04	96.782	101.5	104.12	101.29	97.094	100.78	103.06	99.791	98.273	100.56	100.76	101.49	98.653
111.46	107.24	102.76	107.33	103.15	106.27	104.19	105.9	105.79	106.38	109.93	106.96	107.61	105.13	105.57	105.29	103.66	110.71	107.69	105.46	106.9	105.29	103.89	105.73	105.06	98.706	105.63	102.3	106.58	104.02	106.95	107.06	106.13	108.49	110.28	107.14	103.84	103.65	108.66	109.91	107.15	106.66	105.65	108.7	101.8	107.86	109.39	108.84	105.06	108.45
98.014	98.978	100.04	100.1	101.13	99.465	98.498	97.692	100.79	98.706	101.85	100.44	102.75	99.102	99.709	100.84	100.1	100.85	98.108	101.51	100.61	99.898	100.29	101.16	101.89	99.252	98.18	98.875	95.595	98.157	103.66	104.6	104.2	99.749	102.49	93.488	100.69	99.444	96.83	97.047	100.66	100.79	98.548	99.081	95.908	95.179	102.84	102.61	97.457	97.151
108.41	106.54	102.58	107.64	105.8	104.52	106.72	103.61	106.07	102.43	104.75	107.26	108.31	106.04	103.37	102.02	101.82	100.18	105.47	102.4	107.33	106.15	101.06	106.19	107.95	106.51	105.37	106.04	105.63	107.08	104.41	108.13	106.85	105.89	105.6	104.75	107.69	104.88	108.22	103.57	106.54	107.51	103.3	104.24	102.16	102.97	108.59	106.01	104.72	107.24
106.58	106.83	102.46	104.89	103.38	109.1	105.56	108.39	106.78	105.14	105.68	108.29	106.14	106.21	106.08	106.42	107.69	107.4	97.535	105.6	106.96	106.29	106.46	107.96	102.13	110.44	102.57	103.69	111.61	107.26	103.8	106.97	109.46	107.98	101.91	105	109.11	107.61	105.14	105.42	103.44	106.17	105.53	106.05	103.82	107.62	106.9	104.01	103.42	105.89
107.05	105.57	106.05	108.66	109.43	105.9	104.12	102.74	104.64	100.43	104.44	105.62	102.86	109.77	107.21	105.94	106.54	106.58	106.38	106.75	107.08	103.96	104.81	104.92	110.21	102.9	103.53	105.25	106.42	104.39	107.74	109.62	107.16	103.89	103.52	108.16	105.72	104.34	106.92	109.47	104.81	107.77	106.87	107.56	105.46	107.03	105.56	106.45	105.61	102.86
113.35	115.62	111.14	110.36	109.2	110.07	110.7	108.25	106.74	110.84	109.52	106.86	109.87	113.15	110.29	111.09	113.85	110.36	112.54	113.67	109.61	109.93	113.42	111.72	112.74	113.31	114.54	109.48	107.69	110.94	108.87	104.87	113.36	110.14	110.32	107.89	116.04	112.34	108.92	110.58	107.26	107.67	110.76	111.06	108.74	111.35	111.87	111.67	108.52	116.02
107.36	110.58	110.97	115.36	112.91	113.72	109.86	113.87	107.4	109.09	109.06	113.06	111.98	113.2	113.44	111.52	112.53	106.7	110.26	107.49	111	108.47	109.83	114.72	106.97	109.34	112.58	108.33	110.36	113.54	110.83	111.89	112.07	112.88	106.7	106.97	113.56	106.51	112.9	114.35	110.93	115.06	105.25	109.06	110.52	110.24	109.76	113.11	110.13	112.87
116.74	118.51	115.22	113.23	117.2	118.01	114.05	116.98	116.71	118.12	120.71	114.7	117.45	116.48	119.95	113.37	115.97	112.92	117.63	116.74	112.31	115.26	116.01	116.7	115.15	118.46	118.35	115.83	115.06	111.01	115.74	118.28	116.11	116.65	114.39	112.41	112.15	116.83	113.56	117.84	117.01	114.33	117.35	114.46	112.94	116.65	114.32	114.59	121.38	120.25
113.38	116.58	112.64	114.25	113.96	113.39	117.76	109.66	114.53	111.79	112.85	112.47	115.56	115.71	114.29	114.74	109.59	113.82	114.22	114.53	113.61	112.47	109.86	113.98	113.63	110.15	114.5	113.83	111.12	105.63	111.12	111.56	109.85	111.56	111.42	113.49	114.4	114.74	112.03	113.12	111.96	112.07	113.56	112.46	112.53	111.53	111.41	113.38	111.44	115.43
108.02	105.48	110.61	108.46	107.5	105.74	108.15	104.53	106.92	108.75	107.89	104.69	104.62	108.41	108.11	105.85	102.34	109.25	106.78	110.01	107.8	105.24	104.87	104.51	106.82	106.22	104.11	107.6	106.81	107.46	104.78	108.49	108.78	107.14	104.81	108.62	106.9	103.16	107.38	102.5	104.88	109.7	108.51	105.54	107.56	106.19	110.99	109.92	108.04	107.08
107.58	110.05	108.99	107.84	105.71	105.38	105.67	106.37	107.62	108.29	105.18	108.65	111.87	107.12	107.66	107.59	105.73	106.96	106.56	106.31	111.43	105.5	105.02	106.23	109.1	103.25	105.3	104.33	110.66	104.15	100.71	108.41	106.94	110.83	107.9	101.31	110.02	103.24	104.28	103.88	102	103.37	104.73	108.89	102.99	107.93	105.63	108.17	102.82	103.22
111.67	109.86	112.21	115.44	111.66	112.27	110.08	112.63	108.98	107.2	115.72	112.92	107.15	115.65	107.49	111.44	112.71	109.38	107.31	110.6	109.48	111.48	113.95	112.75	110.76	110.66	113.32	115.38	112.54	111.03	111.36	109.9	112.08	110.75	111.65	117.69	116.89	105.6	112.71	111.71	110.39	113.16	106.9	115.82	113.16	111.14	111.17	110.01	110.26	112.61
110.95	112.21	108.35	109.86	105.83	106.93	111.4	109.41	108.54	112	110.88	112.34	108.91	110.85	109.07	110.49	109.67	114.17	109.7	106.48	109.42	109.14	110.13	110.82	114.2	112.97	112.56	112.89	118.21	113.75	109.93	107.4	108.47	106.37	109.25	115.12	104.97	112.2	109.55	112.42	111.35	111.48	109.72	109.3	111.3	112.37	110.93	113.59	114.99	109.7
106.06	104.52	103.07	103.23	103.12	104.99	103.77	107.98	107.46	107.71	105.82	105.16	102.66	107.41	98.974	105.83	102.7	106.44	106.05	104.28	105.7	102.37	104.83	103.08	107.14	106.29	100.79	105.09	103.82	105.48	102.87	102.4	106.84	109.81	106.41	103.67	108.22	108.07	105.47	106.2	106.23	106.7	104.32	105.66	106.99	103.2	105.41	101.52	103.49	100.62
107.15	107.91	106.22	109.51	105.98	103.59	111.38	103.71	105.96	102.45	108.18	107.84	104.61	106.69	105.15	101.7	107.13	110.51	108.29	100.2	109.34	108.54	110.07	108.68	103.59	105.17	104.51	102.19	106.34	105.35	105.65	105.01	107.31	108.54	105.04	105.38	107.69	103.43	109.12	106.13	108.7	106.81	104.07	111.14	104.49	106.12	106.07	106.22	110.85	104.62
106.01	98.147	108.24	104.63	106.46	104.81	106.83	106.32	104.8	107.69	105.71	103.07	109.22	100.88	106.25	105.83	108.92	101.41	102.92	107.3	106.75	104.65	104.93	103.95	102.78	106.12	103.62	103.97	103.46	104.41	102.38	107.88	102.26	107	105.17	105.91	103.66	107.55	103.51	107.55	104.52	108.23	108.19	104.42	105.93	105.62	102.72	103.13	106.16	106.23
101.67	97.313	103.89	99.633	104.07	102.99	101.77	97.431	101.19	99.573	102.94	99.607	99.869	96.314	98.056	106.84	99.516	100.6	101.63	96.633	100.88	102.09	102.9	99.291	100.82	97.209	103.9	100.89	103.9	98.297	102.12	97.804	105.4	99.862	93.008	97.95	97.482	95.809	104.21	102.41	102.37	95.966	97.721	100.45	102.88	100.03	94.885	100.99	102.61	98.003
114.41	119.63	116.01	119.72	116.49	116.2	118.68	117.81	118.11	117.07	115.19	120.9	118.87	120.37	114.02	120.22	117.68	115.7	113.57	118.28	117.81	114.66	111.79	118.83	116.27	112.7	118.14	118.9	118.47	118.14	117.02	114.79	118.75	112.64	114.88	119.26	118.15	116.23	113.81	113.27	116.47	116.61	116.27	113.75	116.24	113.11	119.17	113.65	114.25	115.64
104.68	109.64	105.12	102.38	105.39	101.42	101.83	104.75	97.133	101.6	103.66	103.41	108.81	107.43	103.11	102.05	101.79	103.77	100.46	101.98	103.96	102.11	100.78	101.28	102.67	107.45	106.21	105.3	101.78	101.71	101.29	99.317	102.7	101.28	100.52	104.08	104.19	101.4	102.74	105.82	100.21	103.07	103.8	100.71	100.25	106.16	105.88	104.53	102.8	104.34
102.61	102.81	98.863	104.03	103.12	102.01	101.3	103.84	104.73	105.28	106.03	104.58	109.15	105.94	104.45	106.04	106.06	102.75	105.43	102.76	105.94	102.25	103.98	104.63	102.67	100.89	106.25	104.74	104.09	105.29	102.16	103.64	105.12	105.35	101.44	107.02	103.22	104.31	103.55	107.54	105.77	101.21	103.16	105.57	104.79	106.79	105.71	107.98	107.86	106.35
107.48	111	112.74	109.65	111.04	111.17	113.25	106.88	107.43	109.89	108.4	111.45	107.05	109.3	107.74	110.51	108.21	113.67	108.07	111	111.55	108.93	112.59	113.69	112.84	111.73	111.46	108.34	109.29	109.7	114.83	113.15	105.4	111.4	110.77	111.92	111.81	107.37	107.73	111.6	110.29	104.73	111.06	109.58	114.15	111.93	113.24	108.52	109.1	111.37
111.6	106.07	115.35	110.47	111.81	106.27	110.91	107.14	108.98	107.06	110.02	106.33	110.88	104.84	111.8	110.13	110.48	112.64	106.67	104.82	109.35	115.52	109.67	107.68	106.98	107.33	113.42	107.07	112.23	110.02	113.67	106.67	111.06	109.23	110.17	109.87	111.76	105.23	110.91	109.96	110.3	106.82	112.03	104.23	113.95	109	107.49	108.2	110.05	116.57
101.46	111.16	109.21	105.15	106.7	106.17	101.8	107.87	103.23	106.04	103.96	103.41	101.97	103.77	103.63	105.31	104.64	103.08	105.21	105.17	110	106.41	100.54	104.86	106.24	105.57	105.49	107.18	104.79	107.58	107.78	105.67	103.42	100.98	104.94	103.63	109.76	107.63	106.19	102.17	104.73	110.29	108.75	106.51	106.09	107.07	104	102.28	105.56	108.26
110.03	108.97	110.73	111.05	112.17	110.31	111.54	115.54	111.72	112.75	113.74	110.94	111.04	112.77	113.13	111.96	111.24	115.21	107.5	108.41	111.78	114	106.77	115.24	110.05	109.49	113.73	113.41	107.75	111.35	112.29	114.94	110.73	110.8	112.68	112.53	113.19	111.99	109.53	110.94	111.83	110.43	112.36	110.35	111.72	110.53	109.41	113.62	108.56	112.51
99.26	104.07	100.34	97.528	99.762	99.211	101.47	100.95	98.376	99.657	103.2	104.94	103.58	102.16	100.99	96.444	99.321	101.22	101.13	99.379	98.212	101.82	96.051	103.23	100.97	104.17	94.975	101.89	99.289	105.34	96.238	103.77	100.34	100.22	101.35	97.413	101.57	101.03	101.04	98.28	97.16	101.41	100.01	103.31	102.68	102	97.233	98.684	100.73	99.19
106.35	116.37	109.15	111.41	110.38	111.42	108.25	111.19	108.01	116.18	103.74	106.57	112.2	112.19	115.63	109.1	114.61	112.1	107.63	109.82	109.73	107.92	112.68	113.97	105.62	106.89	108.7	107.7	108.9	106.99	114.59	108.39	108.06	108.99	111.42	112.5	112.83	110.73	113.53	110.38	110.26	104.63	109.51	110.47	110.58	110.99	112.98	106.43	108.75	108.67
106.83	110.4	111.52	109	112.96	109.77	108.75	108.48	114.9	105.81	107.86	112.37	110.88	113.23	110.34	106.13	110.06	111.13	109.09	111.15	107.4	113.27	109.06	114.8	106.15	105.45	107.83	109.08	106.4	107.53	114.38	107.29	110.28	108.48	107.02	107.73	109.37	110.47	109.6	111.02	108.24	110.37	109	104.8	109.06	105.77	106.74	112.66	109.74	111.68
106.47	106.69	102.41	108.41	106.99	104.61	106.97	108.59	101.89	106.38	111.7	107.67	106.01	106.08	106	103.2	102.15	105.66	100.19	106.78	107.1	104.19	105.12	110.17	107.33	106.15	106.78	108.49	107.8	106.21	102.32	105.49	103.3	107.67	102.3	105.41	102.33	104.96	103.06	105.85	103.98	103.3	103.24	109.68	106.6	105.16	100.79	105.31	103.32	108.43
110.49	105.53	110.91	111.54	113.12	111.35	111.37	116.04	110.95	107.96	108.71	115.63	113.51	113.54	109.75	110.11	108.67	116.6	109.88	112.61	109.38	110.44	111.55	111.33	112.89	113.12	116.63	110.58	110.03	114.98	115.19	112.46	112.51	112.76	110.75	109.9	105.46	109.62	110.06	109.36	107.79	108.94	109.04	110.37	111.95	111.47	106.46	112.11	111.83	108.84
107.17	104.7	109.08	105.75	104.1	109.34	104.3	106.69	108.42	106.04	109.19	103.4	106.4	107.74	108.28	106.54	106.3	108.86	106.2	106.3	108.85	107.09	112.42	107.72	109.93	108.36	108.23	108.29	106.94	110.44	104.93	104.76	107.63	107.13	107.21	107.83	104.95	105.65	106.3	106.14	103.85	100.28	107.72	106.41	109.63	102.37	105.03	106.48	103.37	105.55
106.16	106.29	108	102.96	103.44	105.48	105.51	102.06	103.72	105.34	100.67	102.4	102.24	103.94	104.14	103.16	106.75	106.12	99.291	103.06	105.06	104.46	103.42	105.03	102.37	106.87	101.64	104.48	103.45	103.89	100.84	109.98	102.88	102.84	106.48	103.96	103.24	106.55	105.75	105.17	101.49	106.28	104.94	108.56	102.3	105.23	106.28	103.48	105	104.86
105.42	108.63	103.37	105.13	108.64	103.83	106.27	103.46	103.48	105.95	105.74	106.31	104.58	107.48	99.377	108.89	104.59	104.49	109.34	106.81	107.78	103.37	103.36	104.32	110.72	106.91	103.1	106.58	109.76	106.49	106.9	109.35	106.22	103.11	109.74	107.71	99.761	105.7	105.63	101.86	104.32	104.84	107.8	102.86	105.52	106.55	103.86	103.32	105.24	101.66
105.24	110.31	109.83	101.79	104.96	105.92	106.16	101.6	105.02	109.01	101.14	106.32	103.59	104.69	106.21	105.71	106.03	102.91	105.27	106.36	105.63	108.91	103.61	107.77	108.33	109.54	104.76	107.36	104.82	106.82	105.29	108.34	108.97	108.12	105.47	104.75	110.93	107.02	104.86	107.69	101.9	104.06	105.32	102.63	103.82	108.35	107.97	105.44	100.69	106.22
104.49	106.55	113.41	114.63	110.1	116.45	115.09	112.2	112.61	110.03	110.59	108.24	112.17	111.55	105.99	109.41	116.14	114.61	107.28	110.9	113.15	117.08	113.46	110.61	109.52	111.53	114.58	113.96	112.81	107.56	113.25	111.35	109.76	108.88	108.98	113.31	109.73	116.49	110.89	112.76	114.32	113.66	115.27	113.57	114.16	111.63	112	108.59	109.79	110.03
104.88	104.9	104.9	102.33	100.39	103.94	108.01	110.34	106.77	108.4	107.03	109.13	103.4	105.61	108.37	103	104.61	106.94	102.87	108.44	107	103.73	98.844	106.2	104.82	107.74	104.7	106.74	103.63	105.15	105.09	102.34	109.21	109.3	102.94	106.57	105.6	100.6	104.65	104.1	103.09	106.92	104.11	106.29	104.96	102.81	101.39	107.6	103.5	104.87
102.68	99.505	100.05	99.113	102.43	100.46	104.66	89.621	102.04	101.44	103.99	101.08	98.895	104.79	99.772	97.774	100.17	98.989	98.984	102.29	99.573	102.31	99.862	99.681	100.3	102.63	95.983	101.2	94.125	99.94	103.28	103.91	102.35	99.888	97.851	98.728	99.656	101.35	101.23	98.043	98.351	102.36	99.426	95.209	97.154	94.846	99.688	104.56	96.901	99.362
103.45	111.55	109.15	110.94	111	104.51	106.76	102.35	109.16	102.01	102.3	107.35	109.76	107.49	106.17	103.43	109.75	109.9	106.93	107.83	106.91	109.97	108.91	108.71	107.06	107.47	110.17	108.3	111.54	109.48	107.33	106.58	108.14	110.49	107.22	107.32	105.43	105.38	108.43	108.01	103.95	108.23	108.66	105.9	107.53	106.67	109.87	109.25	108.57	103.48
101.62	104.49	101.72	102.01	101.04	100.83	97.95	100	99.797	100	103.1	101.96	100.79	98.717	103	98.698	98.616	101.29	100.16	98.448	101.08	100.68	104.27	102.83	98.934	100.43	98.284	99.448	95.214	96.399	100.82	99.948	98.934	99.809	97.92	99.259	97.885	99.325	99.953	104.03	102.01	101.05	99.943	102.32	104.91	93.182	94.199	101.11	100.6	97.996
101.59	95.067	99.559	99.583	104.88	102.61	99.94	95.786	101.62	98.99	101.2	102.26	101.37	100.99	96.941	103.05	98.388	102.66	97.12	101.96	99.994	100.48	98.873	97.945	93.412	102.85	94.899	105.49	97.655	97.456	96.955	99.506	100.91	101.63	98.447	103.07	103.81	105.82	97.928	99.516	99.954	97.353	102.36	98.624	102.62	97.398	98.447	97.876	101.22	101.38
120.07	119.37	120.69	120.17	116.6	121.83	117.49	118.35	117.35	117.3	121.24	113.21	117.18	118.57	113.71	114.98	115.82	122.66	116.98	117.11	115.01	118.55	118.94	118.01	120.61	118.89	119.02	116.28	117.12	116.72	119.5	112.44	115.89	118.68	118.88	118.86	117.81	118.39	120.91	121.18	119.02	117.59	117.53	118.6	113.92	115.6	115.19	115.43	114.54	121.66
103.1	105.16	105.75	106.05	105.81	106.01	106.91	105.63	102.9	106.24	107.53	105.49	102.51	104.76	106.99	104.15	105.43	103.73	103.16	103.11	104.05	111.49	104.26	110.47	109.87	104.01	106.6	104.18	101.78	107.92	106.6	107.4	104.27	102.28	101.86	109.57	104.57	100.15	108	106.06	103.93	102.59	104.8	108.38	109.72	107.55	104.44	108.35	100.77	110.67
100.31	100.44	100.27	100.7	103.4	104.31	97.374	94.848	100.17	100.32	101.09	100.87	100.78	98.864	102.05	94.341	99.416	98.947	101.01	99.465	100.67	99.834	103.05	97.13	98.064	100.75	101.5	94.508	101.45	100.22	96.835	96.261	100.19	102.09	102.74	96.252	100.44	101.42	101.62	99.608	95.888	104.07	101.96	96.69	99.542	98.322	100.33	98.767	98.007	93.235
109.31	102.9	103.8	111.75	104.19	108.64	100.53	105.27	103.88	103.2	106.63	105.47	103.43	103.8	108.01	106.13	104.76	107.43	108.82	109.58	110.34	103.54	108.85	104.52	106.78	108.85	107.99	108.02	104.83	108.23	105.89	106.33	107.75	107.95	104.87	106.26	105.99	104.7	109.28	106.39	107.46	110.43	109.99	106.17	106.19	104.91	105.6	104.9	109.75	106.64
107.35	115.34	113.39	107.26	111.52	112.11	110.63	113.87	111	111.58	109.07	110.05	112.55	108.29	112.09	110.92	107.14	112.66	108.81	107.78	111.56	106.4	112.21	109.66	110.25	110.17	112.37	110.47	108.77	115.36	109.83	113.85	113.7	117.29	112.14	116.39	109.58	113.41	110.18	110.79	113.41	111.02	113.6	109.34	112.96	113.1	109.01	111.64	108.75	110.52
105.97	104.92	109.57	102.87	109.15	102.64	107	104.93	103.3	106.75	106.68	106.38	104.67	102.44	112.36	106.25	105.35	105.62	107.65	101.65	105.8	102.68	101.57	102.82	98.907	110.32	105.2	102.04	103.15	108.26	108.1	102.68	103.29	104.38	103.29	107.63	101.34	106.76	110.51	102.17	109.34	110.05	102.55	102.67	108.75	105.69	107.62	103	105.34	107.59
102.78	101.67	100.97	102.78	97.889	96.738	96.763	103.05	100.45	103.18	101.31	93.49	97.995	99.837	96.945	97.785	98.05	102.87	100.4	97.303	101.96	97.848	102.53	100.71	97.065	97.015	99.83	101.21	101.96	100.61	101.24	97.904	98.994	99.909	97.689	99.663	98.679	94.274	101.06	99.683	104	101.52	95.314	98.132	99.198	100.88	101.34	95.877	95.377	106.67
106.84	104.67	105.05	104.47	106.19	107.47	108.44	101.71	107.74	112.49	105.63	108.39	105.36	104.33	104.91	106.63	104.6	103.83	102.59	104.71	107.52	105.33	101.9	107.15	106.06	107.12	103.94	111.1	105.77	102.6	105.04	105.47	111.51	107.29	106.72	110.03	106.82	107.04	105.66	104.88	104	107.39	108.23	109.92	103.9	106.85	107.44	103.7	102.04	107.92
103.65	106.16	103.1	106.45	105.1	101.77	101.78	102.31	103.85	104.5	107.15	104.2	107	101.91	105.32	106.44	105.06	101.04	104.34	101.88	97.964	100.78	102.13	103.32	103.33	107.87	102.32	107.41	106.34	100.96	105.02	99.381	101.74	105.82	107.08	101.02	106.15	105.65	103.76	106.03	102.44	110.56	102.35	102.73	103.48	103.99	108.15	99.253	101.64	107.99
111.31	116.48	114.68	115.01	117.65	115	114.31	114.75	116.09	109.06	118.31	112.81	117.75	112.4	113.87	112.28	110.13	114.91	113.22	112.19	113.72	115.07	116.08	118.04	117.18	117.55	117.81	114.54	111.32	108.63	111.48	113.55	108.59	116	116.53	112.52	112.21	111.5	110.85	119.99	114.94	111.5	109.24	115.53	112.08	114.74	113.2	112.44	109.71	111.8
107.47	115.5	113.65	111.85	111.87	112.09	112.57	114.28	115.11	115.71	113.16	112.97	119.15	113.35	112.48	112.26	114.72	109.33	111.99	109.07	111.3	114.7	109.08	110.01	117.5	113.47	113.97	106.07	111.15	112.67	118.76	109.54	111.78	112.92	115.53	110.43	109.89	107.33	108.76	108.03	112.83	110.05	110.89	114.61	115.9	109.55	111.16	106.43	112.19	113.09
107.33	110.62	102.32	107.18	106.4	107.23	109.47	99.106	105.32	103.99	105.59	102.2	105.35	104.09	107.51	106.04	105.45	106.61	104.61	106.94	105.62	106.59	104.7	101.78	104.87	105.31	106.1	106.06	104.59	105.48	105.74	110.32	104.52	109.19	105.2	105.18	107.95	107.92	109.35	105.6	106.52	107.95	104.36	107.63	105.58	107.21	109.05	105.87	104.34	105.9
108.38	107.24	106.39	103.06	104.84	105.67	103.93	100.22	102.08	102.41	104.69	107.29	103.53	106.35	108.12	106.49	99.212	103.25	104.98	104.08	101.66	107.23	107.01	103.52	104.7	107.46	107.57	106.35	104.8	109.74	103.5	105.33	102.83	102.56	106.96	104.25	104.07	104.76	104.5	107.7	104.73	104.46	109.74	108.4	107.05	106.53	106.98	104.79	105.96	104.41
113.92	109.32	107.03	111.38	115.09	112.28	110.63	113.11	104.02	116.95	111.64	111.87	110.7	113.81	114.47	114.84	117.96	112.52	114.66	114.1	110.39	113.99	113.34	113.17	113.19	111.23	114.92	117.24	116.33	116.29	114.77	112.01	111.75	114.16	112.83	118.45	111.5	113.61	116.59	114.54	111.54	109.33	112.29	118.36	112.4	116.66	112.6	113.93	109.69	111.99
104.87	103.55	107.18	103.01	109.11	107.22	104.12	106.48	101.61	103.26	110.81	104.22	106.96	108.54	108.57	104.6	107.51	104.16	103.15	104.09	109.11	111.33	110.19	108.74	100.04	107.88	111.1	108.85	111.39	107.45	103.56	106.56	109.52	103.73	109.23	111.87	102.73	103.81	107.25	112.02	112.09	104.29	109.04	109.35	102.32	105.85	111.99	110.42	105.48	110.4
108.84	109.54	112.23	112.84	112.59	110.74	112.19	110.24	110.96	107.91	109.03	108.78	110.92	106.91	113.06	110.96	108.43	111.2	109.38	111.99	108.34	114.05	111.85	111.73	111.44	109.69	108.09	112.84	104.91	112.18	110.7	109.08	112.49	108.9	110.31	109.08	110.7	112.9	109.19	108.95	107.13	111.23	113.38	109.31	107.39	114.38	113.11	112.77	110.51	103.91
114.15	109.27	110.76	110.31	110.11	106.03	109.21	106.34	111.47	107.44	111.74	108.8	109.88	112.76	114.03	110.32	111.89	111.21	109.27	109.17	112.7	111.66	107.01	103.24	113.18	110.66	109.72	110.58	110.4	109.5	109.36	111.92	111.19	110.41	110.44	108.12	113.99	108.51	108.08	110.42	111.79	113.22	108.21	108.3	105.76	112.54	113.15	113.26	108.57	107.66
104.31	102.21	99.611	101.43	99.868	101.66	102.85	99.232	100.42	102.75	100.35	95.279	97.34	100.89	100.99	98.536	99.83	99.839	95.91	96.005	101.68	96.192	95.582	97.602	98.674	95.302	99.798	107.31	96.929	99.899	99.153	100.78	95.695	101.66	102.46	107.88	102.4	101.73	97.616	100.42	100.63	104.88	102.33	101.7	97.36	101.4	104.71	98.006	99.181	98.336
98.783	99.163	103.67	96.16	95.88	98.357	99.444	94.36	104.45	94.585	97.483	95.724	95.915	98.49	101.16	101.58	104.16	100.82	99.173	103.98	98.538	97.004	98.776	99.303	104.29	102.44	102.72	102.73	99.311	99.171	99.707	92.618	105.12	102.12	96.716	97.39	101.66	100.3	99.677	100.68	100.59	100.83	93.133	101.42	103.27	102.51	101.4	99.618	104.39	101.95
104.12	98.413	95.609	101.09	95.533	102.23	104.59	97.019	103.18	94.039	99.577	99.449	101.91	99.719	95.214	100.51	99.732	100.69	98.759	104.45	103.71	101.79	103.9	100.74	97.804	102.48	97.765	102.65	101.27	98.128	100.23	100.36	100.79	100.14	101.1	101.98	102.91	101.86	101.71	102.13	99.741	96.633	102.33	98.465	102.75	100.21	95.355	98.758	99.988	100.63
107.61	101.96	103.34	103.09	109.26	108.72	107.58	105.91	101.3	104.38	105.76	103.76	103.04	107.69	101.1	106.11	105.31	104.17	106.65	103.33	100.16	103.6	101.35	103.87	106.42	106.45	102.7	103.59	105.96	103.39	104.04	101.43	103.7	101.42	103.13	106.91	102.22	102.81	106.04	107.61	104.26	104.28	103.08	104.85	103.64	102.17	105.18	104.96	104.34	101.44
104.18	100.33	98.918	107.16	106.24	107.22	105.78	103.43	108.67	101.83	103.67	101.44	106.4	103.35	103.99	107.61	104.81	108.65	102.35	105.6	106.22	104.11	106.72	103.53	102.42	104.78	105.37	101.4	101.56	99.601	104.31	103.69	100.16	101.79	105.3	106.79	106.32	104.89	109.77	103.26	107.58	102.98	104.07	105.37	102.44	105.93	101.28	105.26	108.17	102.72
105.88	103.44	106.5	107.75	106.2	107.31	108.79	111.02	100.08	107.88	106.11	102.46	108.21	103.9	105.35	105.17	103.36	106.15	106.55	104.68	105.26	102.62	104.75	111.48	105.46	105.35	106.6	110.06	109.79	107.14	104.73	104.5	105.87	104.01	106.28	102.83	107.55	102.88	110.1	105.61	104.78	104.49	103.18	109.19	108.47	110.03	106.53	109.81	107.54	105.49
105.32	103.55	106.92	105.12	107.27	106.51	106.3	107.45	106.03	101.37	109.45	110.18	103.79	107.63	107.21	101.75	109.3	107.08	105.2	106.33	106.43	105.59	109.39	104.62	107.73	107.44	107.47	103.92	109.37	104.06	105.13	108.72	105.81	111.1	103.3	107.44	109.37	105.7	105.45	108.07	108.34	105.15	104.8	111.21	107.26	106.72	103.21	104.11	107.07	101.23
103.77	107.51	107.16	102.46	106.27	107.51	106.48	105.42	102.87	103.7	107.22	105.61	109.41	106.16	105.45	105.82	107.16	105.5	107.07	104.23	105.34	105.83	102.51	105.16	106.51	102.74	107.98	100.93	104.89	109.92	107.91	103.16	111.18	104.77	106.51	106.96	106.76	108.25	106	105.69	109.96	105	105.7	105.69	104.58	107.19	109.72	104.37	99.639	103.42
100.14	93.098	99.772	95.528	103.79	99.679	102.03	97.375	102.15	98.993	101.4	101.27	102.2	101.5	100.75	102.04	96.597	100.2	104.78	100.54	101.49	98.157	98.644	95.173	103.07	103.86	103.2	103.6	102.13	102.61	98.217	105.41	102.23	106.81	98.756	102.49	102.08	105.89	99.203	104.32	103.06	95.927	103.06	99.392	100.66	102.23	98.782	103.6	101.01	100.52
96.324	99.511	96.542	99.697	99.475	99.889	103.05	100.56	104.43	101.18	100.38	102.55	102.38	98.292	104.89	98.517	96.966	97.097	100.39	103.4	98.501	98.606	100.58	92.366	104.25	96.519	99.231	99.362	98.108	96.293	100.91	99.254	99.943	98.183	92.98	102.16	97.678	97.376	100.51	100.29	99.066	98.437	97.839	100.23	97.341	101.28	102.52	100.87	92.844	99.241
101.49	101.65	96.683	103.23	99.631	100.18	102.82	100.74	102.08	98.347	102.18	99.971	100.19	101.27	97.308	105.17	95.614	98.496	100.86	100.29	102.05	100.51	98.813	99.57	102.59	102.05	96.645	96.194	99.596	101.3	105.42	104.61	101.37	97.675	100.04	105.59	102.49	98.734	96.443	99.766	100.55	98.717	100.59	98.141	101.87	94.958	100.63	103.35	102.54	100.39
107.36	100.82	104.87	101.03	107.14	107.79	106.47	104.23	106.95	107.5	104.58	105.45	103.27	106.3	105.94	107.11	107.44	107.57	103.52	105.82	101.65	104.84	105.31	107.78	106.13	111.47	105.6	106.89	108.1	111.75	104.26	104.38	108.25	106.55	105.08	109.16	104.91	105.03	108.88	102.91	107.25	107.08	108.07	103.12	107.92	108.07	103.55	105.43	108.13	110.3
103.96	105.28	107.77	107.34	104.94	107.21	106.8	108.77	107.78	106.29	108.33	108.88	107.31	102.48	104.99	102.79	107.06	107.68	105.19	106.74	104.19	103.32	104.47	109.98	106.84	106.75	108.16	108.21	107.18	106.27	105.75	103.04	100.12	105.53	108	101.69	104.98	108.29	105.4	112.23	104.03	105.67	105.41	106.19	110.21	105.79	105.23	102.36	105.3	104.5
104.93	106.06	104.05	107.33	102.18	109.67	107.99	108.22	107.23	104.18	108.88	105.04	104.72	102.96	108.08	106.01	106.39	105.51	105.52	109.61	107.65	107.59	107.8	106.92	107.92	102.59	109.1	108.5	104.61	108.36	107.8	109.25	102.71	108.31	103.93	108.06	103.96	104.18	110.87	104.28	106.9	109.9	109.29	102.77	102.83	108.75	107.49	109.13	104.85	110.39
96.113	101.35	99.969	100.8	99.427	98.986	98.164	105.81	98.81	101.61	96.289	98.671	98.221	98.915	95.76	101.13	92.905	98.595	102.33	99.531	98.864	95.168	95.121	103.38	99.242	100.52	99.765	95.303	104.66	95.392	99.551	98.227	96.578	99.49	99.361	97.727	99.438	101.19	103.31	100.73	100.02	100.51	99.954	102.05	99.551	104.03	99.998	100.09	102.54	99.275
114.7	111.15	113.55	115.17	110.77	112.65	109.92	113.71	110.82	109.38	113.83	111.1	115.65	116.43	110.63	114.68	112.46	115.56	117.16	112.24	113.24	114.79	116.17	112.61	110.77	113.11	109.86	116.71	111.54	114.34	114.41	111.41	112.9	114.01	114.55	110.07	113.37	110.29	114.73	110.17	116.7	115.28	114.15	112.87	112.03	112.14	119.15	112.66	112.21	108.7
109.23	112.83	109.4	113.72	113.35	107.52	113.82	110.77	107.55	111.24	110.98	107.93	108.43	110.85	108.95	109.86	109.64	112.29	113.92	114.68	108.8	111.86	113.48	112.31	110.68	115.97	109.94	109.2	113.63	111.09	114.8	109.49	111.22	108.92	112.94	107.91	112.03	106.8	111.72	110.93	111.8	109.61	111.08	111.69	115.14	110.91	105.62	112.62	109.75	109.99
115.6	112.25	109.64	109.34	110.08	112.87	111.18	112.15	117.3	111.52	112.26	109.71	108.95	114.12	110.17	117.65	110.05	113.21	113.58	110.97	113.23	108.69	108.78	111.17	113.28	112.12	109.66	111.23	109.21	109.86	115.32	111.27	114.37	112.54	111.99	117.86	113.96	111.59	108.35	114.56	115.82	111.06	115.64	112.67	110.99	112.84	111.35	111	111.8	112.65
110.19	116.74	117.16	108.6	109.28	115.48	117.04	112.61	110.81	117.8	110.71	115.75	109.34	109.94	114.5	109.56	110.64	112.94	113.37	114.81	113.59	113.03	110.69	112.38	112.48	111.51	112.22	106.56	113.88	110.64	111.9	111.69	111.53	113.1	111.62	112.6	114.28	109.26	109.02	108.49	110.48	114.86	115.16	111.31	109.92	108.41	114.42	113.27	114.28	113.22
109.85	107.67	104.02	114.01	106.41	104.87	106.16	103.76	105.1	104.42	110.07	104.43	99.328	106.29	109.29	103.62	105.16	108.37	108.35	106.79	107.23	103.99	105.56	110.16	106.61	109.78	112.59	106.97	110.38	107.04	105.99	105.21	105.68	104.94	103.97	107.74	103.79	105.89	103.54	107.8	106.79	108	103.16	106.43	103.78	103.76	109.42	106.05	107.26	104.22
110.56	108.23	109.63	110.94	111.76	109.79	112.59	110.45	111.68	109.48	113.83	110.6	114.18	109.11	109.9	115.15	115.51	110.55	112.18	110.08	111.97	111.55	111.75	112.69	111.63	112.22	113.61	116.31	110.97	110.63	112.43	110.21	113.93	111.66	109.54	112.83	111.52	110.97	113.56	112.09	108.48	115.09	111.23	112.18	109.66	111.25	109.96	112.31	110.46	110
109.67	109.8	106.36	113.34	111.29	108.48	113.06	112.27	108.29	110.16	109.25	113.08	112.92	112.52	112.14	112.5	111.72	112.71	112.95	111.04	108.04	109.11	111.12	110.09	111.99	114.88	112.62	114.18	106.95	116.72	113.76	116.17	110.37	110.91	108.84	112.53	109.49	109.6	108.08	111.4	112.14	107.99	113.29	115.21	111.78	109.11	111.43	110.47	113.29	110.82
110.58	106.13	112.35	111.44	112.69	110.86	116.23	111.78	105.18	111.53	110.78	107.97	110.19	112.86	111.47	115.08	114.12	110.86	116.14	111	109.25	112.76	109.47	113.88	111.06	112.39	111.09	114.16	114.52	110.64	109.52	112.01	112.12	116.75	114.24	109.08	112.42	113.71	113.49	113.9	112.81	108.9	110.36	108.29	111.53	111.22	111.48	113.53	111.77	111.45
116.3	108.29	109.78	108.23	113.75	112.03	110.95	113.98	111.7	109.15	111.81	112.54	104.22	110.68	110	107.7	104.97	107.34	107.78	111.27	107.12	109.36	111.39	109.78	113.63	110.4	112.49	109.53	112.52	117.92	112.24	110.35	111.26	108.75	104.31	108.69	104.18	109.96	109.62	109.67	108.77	108.89	108.64	110.04	107.72	113.36	109.74	110.7	111.17	112.74
98.715	100.34	99.687	97.202	99.245	99.673	97.27	101.19	96.982	101.19	97.336	99.906	99.399	97.078	99.367	101.76	94.272	102.1	99.706	100.54	101.27	97.658	96.943	100.48	99.573	102.1	97.404	98.588	99.048	103.54	95.293	96.271	101.23	97.417	101.68	100.42	99.277	98.014	97.647	99.364	96.544	99.8	96.229	95.337	101.72	97.956	99.993	106.56	99.805	97.743
102.96	113.04	110.61	108.71	106.33	110.57	111.09	104.56	110.29	104.33	104.97	107.76	101.87	105.94	104.31	107.43	102.22	105.8	103.17	103.62	112.03	101.01	102.44	108.62	105.45	105.74	107.2	106.48	105.81	108.17	109.34	106.58	109.02	108.17	110.2	104.95	102.29	104.84	109.25	108.03	105.39	107.67	104.28	108.67	104.24	107.47	108.71	106.78	109.43	105.4
106.95	103.14	108.87	109.77	105.3	107.53	105.81	110.12	105.87	104.45	103.75	100.81	105.1	108.94	110.14	102.65	105.91	106.19	100.69	107.09	103.47	102.93	103.87	105.83	108.43	99.973	107.86	105.52	103.8	104.29	109.46	104.14	102.73	104.66	108.65	105.71	107.44	108.07	106.87	100.79	107.38	110.11	105.02	106.94	105.47	106.13	108.04	107.34	106.66	109.33
105.68	102.36	103.82	105.25	104.72	103.62	104.55	105.98	104.74	107.98	110.51	103.25	107.03	104.35	104.79	105.17	104.42	104.81	106.9	100.04	107.09	105.4	103.73	106.43	103.17	102.45	106.75	110.57	102.15	106.91	112.07	106.65	110.85	101.77	108.8	105.34	109.75	103.57	105.45	99.629	109.1	105.51	108.22	108.62	107.79	105.69	109.15	105.46	108.3	108.28
105.44	102.28	106.12	105.16	104.61	108.65	106.9	111.86	107.23	108.56	105.37	102.72	108.06	105.61	109.17	105	106.14	113.14	109.24	107.48	102.35	107.14	106.74	104.7	107.07	105.64	108.07	109.93	108.1	105.89	105.29	109.86	106.41	108.57	106.21	109.68	107.76	103.24	103.77	104.08	104.23	103.51	110.65	103.63	106.5	103.76	103.71	107.48	105.9	107.29
105.03	103.78	105.52	105.9	108.53	103.5	107.67	101.07	112.02	106.53	103.61	106.26	106.36	107.45	104.36	105.67	105.84	107.63	106.05	105.78	110.34	105.46	102.8	106.16	105.62	104.12	105.39	108.25	106.96	101.36	100.85	104.57	106.21	110.39	105.98	104.58	107.4	101.84	103.5	108.42	108.88	106.15	104.53	102.31	104.98	101.44	109.12	111.35	108.59	103.83
117.75	119.95	111.16	117.38	119.61	115.36	118.16	115.88	117.48	113.35	112.41	117.47	117.92	116.12	115.72	119.84	113.58	119.57	118.59	117.36	118.75	121.07	117.11	115.08	116.51	116.24	115.01	118.42	114.76	120.39	114.48	119.71	114.11	117.84	115.36	112.83	116.92	119.57	116.08	121.41	116.46	114.33	115.34	115.85	117.08	115.89	112.43	112.58	113.68	117.78
102.07	101.93	104.76	104.55	102.15	106.46	102.9	97.67	104.56	103.19	106.29	105.86	106.53	102.8	110.17	105.67	102.38	102.5	101.75	106.53	101.05	102.69	105.04	103.25	105.92	104.81	99.736	98.749	103.5	100.83	106.47	107.46	101.24	100.12	100.54	101.06	104.1	102.53	107.2	100.49	105.23	101.11	106.23	108.16	103.24	104.27	102.61	106.22	103.25	100.23
105.44	103.28	105.17	110.33	105.89	104.16	109.26	104.71	105.79	107.23	108.1	108.82	103.88	105.59	104.27	105.91	105.25	103.98	105	101.72	110.03	109.87	103.89	110.97	104.67	105.03	100.86	107.36	108.79	106.88	106.47	108.16	102.24	107.06	104.6	105.78	104.63	110.84	102.77	104.39	106.24	109.24	101.72	109.35	106.32	104.65	107.95	107.89	104.55	109.67
103.41	102.4	100.51	101.38	105.14	105.36	101.32	104.11	103.69	103.95	108.25	105.69	102.26	108.6	106.48	103.18	105.18	104.23	103.38	104.52	101.85	106.98	102.06	102.99	101.68	102.85	107.52	102.95	107.1	102.29	103.47	107.77	102.57	106.56	108.43	106.77	105.44	101.1	105.3	103.08	102.78	104.54	106.45	105.45	103.16	102.77	103.11	104.79	101.46	103.12
97.56	103.49	99.563	103.93	100.31	102.31	103.18	100.39	99.594	102.16	100.18	100.15	98.466	103.33	101.84	97.262	101.93	99.357	96.475	102.75	100.27	96.158	98.185	98.29	104.52	100.5	98.183	97.397	99.013	99.604	99.05	100.52	97.067	100.4	102.09	101	97.822	99.411	98.019	101.93	101.11	101.07	102.34	97.784	100.16	100.45	100.31	100.54	103.24	97.34
109.95	109.85	114.36	110.33	113.68	108.55	108.46	107.98	112.97	107.82	115.3	115.05	112.87	112.7	114.8	110.98	111.74	111.87	112.21	113.06	113.97	113.45	111.97	113.19	109.88	116.27	110.82	113.35	109.54	110.71	111.98	110.35	109.91	112.12	111.2	112.44	111.14	109.93	112.67	109.68	111.15	114.5	105.97	115.78	108.02	107.19	109.63	111.94	113.12	111.32
114.42	111	112.62	114.09	113.89	109.38	108.1	110.81	111.67	111.91	109.7	110.26	110.85	114.04	113.77	109.28	110.34	111.07	113.47	113.58	114.56	110.77	111.49	111.39	114.73	117.13	110.69	114.95	114.7	108.83	114.44	111.19	109.64	111.85	111.51	110.2	110.21	113.7	114.06	111.97	114.14	108.28	112.47	110.63	113.89	109.06	115.42	109.98	110.28	115.45
104.56	102.67	102.97	104.71	109.19	104.15	110.32	101.82	105.19	106.99	108.64	103.65	104.17	106.45	110.5	101.21	109.15	103.53	106.14	103.3	102.09	104.66	101.39	108.52	104.05	105.95	107.21	111.12	102.32	104.52	107.21	106.7	111.48	102.2	102.05	105.46	105.66	106.79	108.84	107.11	107.78	112.04	104.97	110.02	104.5	108.3	106.37	101.94	106.39	102.69
108.58	108.76	101.9	103.62	104.63	104.35	108.73	105.55	108.42	105.34	103.08	103.95	102.68	108.47	107.25	111.05	107.77	103.29	104.4	107.39	102.25	100.83	106.55	101.21	103.98	101.17	104.73	108.58	104.76	98.002	113.3	109.19	103.3	105.42	106.44	106.07	103.08	105.03	104.53	102.51	108.03	105.74	103.53	108.19	108.41	107.66	103.25	107.47	108.77	106.25
106.83	108.03	106.06	106.14	105.15	110.96	104.37	105.04	106.39	104.84	106.26	105.18	107.97	104.9	103.34	109.22	104.3	109.01	105.12	105.69	104.22	101.86	107.63	104.78	108.64	108.65	107.61	106.72	109.44	99.056	107.63	104.91	106.56	107.5	105.83	105.53	111.07	103.77	106.84	109.38	107.88	100.62	104.95	109.8	104.78	106.37	106.76	99.845	106.65	110
108.56	110.32	112.61	110.31	112.3	106.89	109.99	108.88	115.76	111.63	109.48	111.14	102.98	112.51	109.25	108.79	110.49	108.9	112.09	116.13	110.27	110.52	111	110.62	112.66	111.69	110.98	110.36	110.48	109.39	111.99	111.72	110.15	109.19	110.64	108.93	109.62	112.37	110.15	112.97	108.5	107.27	109	109.74	112.14	109.22	111.97	111.61	108.72	111.73
110.8	108.14	101.37	101.97	107.57	105.58	105.74	109.09	106.46	106.11	104.29	106.28	105.12	102.38	103.85	107.38	107.7	106.92	107.8	105.11	107.46	104.71	104.5	106.34	105.15	104.58	110.93	110.17	106.12	101.45	108.88	107.22	104.57	108.45	99.948	109.91	104.96	105.19	104.68	107.62	105.28	106.16	106.09	108.87	100.9	106.44	105.69	105.2	107.59	103.95
102.82	102.04	102.17	107.81	111.74	103.02	103.55	103.15	102.37	105.9	103.81	99.974	104.97	103.48	104.06	99.241	106.66	107.09	105.31	102.78	100.56	99.876	106.87	106.98	106.94	101.33	106.29	104.75	103.93	97.667	106.41	107.42	103.77	100.5	100.38	106.55	107.69	99.272	106.81	99.969	101.49	103.74	103	103.54	108.1	102.49	105.62	101.88	100.85	103.8
106.14	102.32	99.749	95.941	100.99	100.24	101.09	97.805	101.62	102.83	101.74	100.03	101.04	99.072	97.128	103.32	96.367	102.71	103.61	103.46	102.37	102.84	102.83	98.883	98.936	97.248	104.86	99.177	105.35	100.31	96.561	100.92	105.21	97.156	98.592	100.95	102.07	100.12	97.118	102.79	96.777	102.69	95.539	99.391	100.89	103.94	104.31	102.11	96.905	99.627
112.94	108.09	106.86	111.65	113.62	115.17	111.26	113.51	115.18	111.29	110.52	112.2	112.82	110.93	109.12	109.68	111.92	106.63	112.34	109.1	111.92	107.56	108.82	113.56	109.97	108.96	112.31	111.15	110.93	112.8	110.92	107.34	109.7	107.4	106.04	107.36	110.23	109.78	109.68	110.29	109.19	114.15	111.77	114.62	112.16	111.54	109.15	109.72	113.11	109.45
103.07	106.83	106.73	106.87	112.62	101.15	101.21	103.61	106.99	107.16	106.87	104.28	104.28	103.91	105.43	109.05	107.37	104.3	105.16	104.89	105.94	104.61	103.79	102.17	103.19	106.8	108.11	108.45	108.64	106.95	102.23	106.82	104.87	101.32	105.37	105	106.57	103.91	103.5	104.76	108.06	105.76	104.24	104.24	100.15	102.18	105.62	101.38	102.68	106.32
118.72	117.81	121.46	116.2	119.81	113.31	118.07	118.62	116.57	114.39	118.13	118.8	124.36	116.74	119.75	117.75	119.73	115.54	117	120.49	117.31	115.95	119.83	115.67	114.38	118.44	123.09	115.48	114.23	116.1	116.91	121.32	119.49	118.75	117.85	116.95	113.48	113.99	116.07	117.43	119.54	117.88	116.47	122.48	118.86	115.8	116.86	116.56	117.14	117.84
105.57	105.98	106.44	109.4	104.31	101.85	105.84	108.61	107.12	102.36	107.16	101.81	104.95	103.92	101.89	108.6	104.21	113.06	106.81	109.55	110.76	101.87	106.01	109.78	101.36	104.76	103.11	107.41	106.7	105.85	97.792	102.13	107.75	110.96	106.41	108.81	109.7	108.44	108.12	108.91	108.64	108.41	108.09	104.32	111.08	108.83	103.78	107.91	106.92	108
103.69	102.38	102.61	101.93	101.85	104.68	112.29	101.62	106.91	104.73	108.94	102.98	104.32	106.21	97.928	103.13	99.358	104.68	106.49	105.74	106.59	104.15	100.39	103.9	98.79	104.9	100.74	106.21	104.48	108.16	100.76	102.25	107.11	105.58	101.92	107.47	100.96	101.66	105.34	105.83	104.65	104.84	102.69	104.99	102.74	109.17	104.2	104.73	103.26	101.75
97.328	100.79	100.77	99.909	107.96	99.808	101.31	104.58	99.383	104.17	103.47	101.6	100.74	101.47	97.271	105.73	98.539	99.284	99.613	103.21	102.49	98.186	102.81	104.56	104.82	103.26	100.35	102.9	100.22	100.35	100.94	97.838	101.93	97.179	104.33	106.15	97.026	101.37	101.61	102.9	97.408	98.709	103.97	100.36	102.26	99.868	101.59	98.463	99.061	94.553
107.72	102.18	107.38	110.07	113.65	112.8	112.93	107.04	106.38	109.72	108.96	112.74	111.39	116.64	112	107.52	110.37	113.58	108.12	110.97	104.79	115.52	107.42	112.63	109.41	112.06	115.49	112.17	113.3	109.65	114.21	113.96	111.55	113	114.43	111.97	110.04	116.17	111.94	110.41	110.92	110.33	114.68	109.21	109.87	111.77	111.62	113.81	110.97	112.84
105.24	102.91	106.9	109.97	105.1	103.2	105.16	106.91	101.95	100.22	103.44	99.75	102.05	104.98	97.171	104.02	101.02	101.25	98.869	107.1	100.55	103.75	103.05	105.12	101.44	106.7	102.55	108.13	107.59	104.96	101.6	105.15	105.92	103.73	102.08	106.9	107.49	102.78	100.63	106.71	105.01	105.6	100.74	103.96	105.88	104.62	108.18	103.8	101.46	103.73
113.65	108.96	112.07	112.28	112.49	112.35	112.23	111.33	113.46	112.58	115.97	113.27	114.42	110.15	109.74	109.25	110.56	106.25	111.13	117.11	114.2	111.5	115.54	110.35	109.43	110.28	107.63	113.77	116.13	113.55	110.8	108.08	113.91	110.27	113.44	104.47	113.42	112.11	109.34	112.3	115.58	113.58	113.46	112.71	111.53	109.89	114.21	113.21	109.42	107.68
107.72	106.04	103.36	103.85	108	104.64	105.97	104.82	108.74	104.23	100.1	106.23	108.57	103.07	107.07	107.66	104.77	103.43	101.53	103.59	109.2	100.52	105.34	100.6	105.68	106.51	109.33	108.16	104.62	105.97	101.88	111.77	102.96	108.95	104.85	102.48	111.74	106.36	110.19	103.85	104.35	105.72	103.38	108.72	103.71	108.23	106.42	106.12	104.46	106.63
96.56	100.29	97.68	99.49	97.591	103.35	99.205	99.226	100.14	96.884	98.049	98.669	101.29	101.39	99.374	97.028	99.528	105.44	100.19	97.911	98.514	101.73	101.69	101.43	100.02	101.92	99.262	100.24	100.66	100.47	102.42	101.16	100.06	99.867	99.078	101.64	100.7	95.953	101.41	103.06	101.63	99.951	92.368	100.12	103.09	100.18	103.47	96.725	99.024	99.721
103.57	96.957	107.36	98.72	97.99	94.281	101.22	98.826	99.838	96.606	96.764	101.41	101	99.122	99.209	101.52	95.268	96.76	96.267	101.78	100.44	100.56	97.711	101.4	99.904	99.971	101.18	98.495	101.28	97.033	100.78	97.707	101.45	102.27	98.72	97.311	101.98	99.03	102.88	97.066	99.619	96.34	93.432	100.33	99.788	100.42	101.11	96.89	96.938	96.966
108.54	111.04	114.16	111.63	108.6	111.73	114.13	113.51	112.5	112.01	112.51	109.12	107.62	114.1	114.64	112.87	109.18	112.15	111.08	110.9	114.16	115.05	116.43	111	116.11	110.57	109.23	114.52	118.88	112.51	114.53	115.32	113.89	111.59	113.59	110.92	108.9	108.23	113.06	110.42	115.84	110.48	110.43	113.8	111.53	109.28	113.87	115.36	108.63	114.2
111.07	107.17	107.2	103.87	109.25	102.22	104	104	102.06	104.23	102.86	104.31	105.49	105.38	106.26	101.74	106.99	105.65	107.94	106.94	104.23	106.73	102.92	106.05	107.2	103.9	104.79	105.91	105.79	103.51	105.65	103.78	102.96	106.43	99.235	105.41	107.78	107.13	105.17	103.98	106.89	106.9	105.23	104.63	103.66	107.84	107.21	106.61	103.67	101.05
110.39	118.09	109.09	112.97	113.08	113.53	111.42	111.11	112.48	108.55	113.6	113.94	112.53	115.72	111.85	111.55	110.61	118.29	114.93	110.71	112.25	111.35	113.2	109.97	109.37	111.86	111.17	117.43	115.61	106.4	113.41	108.09	114.84	110.7	111.14	106.93	113.77	112.13	108.52	115.07	114.47	106.3	115.91	110.16	113.58	108.72	107.48	111.71	110.81	109.01
104.01	104.31	103.14	105.5	107.79	103.78	104.3	105.86	107.38	107.5	103.76	110.06	107.81	100.25	107.52	103.51	103.69	113.73	106.7	105.34	107.27	105.96	109.46	109.33	105.78	102.39	107.55	104.37	101.98	106.92	109.57	101.34	101.51	99.159	104.67	102.95	102.78	105.18	101.17	104.94	105.74	100.44	109.3	101.83	104.8	108.08	105.6	106.81	109.29	105.01
114.18	105.33	110.17	114.1	113.45	115.96	114.97	115.37	110.38	111.61	112.53	111.31	116.57	111.97	113.89	110.24	113.35	110.68	109.05	110.86	107.97	114.11	111.14	111.73	114.31	110.64	114.98	110.58	108.51	109.33	111.89	110.79	112.34	111.19	110.62	109.04	109.35	112.39	109.66	113.2	117.47	111.89	108.07	110.6	109.23	114.38	109.2	111.64	110.53	113.68
106.9	106.42	103.82	104.5	104.58	110.36	106.76	103.28	105.03	102.91	104.46	106.06	109.57	108.32	108.55	101.74	105.57	106.1	98.984	107.94	105.35	105.23	101.16	101.96	103.56	109.38	105.46	103.92	106.01	104.62	105.78	99.576	107.64	102.45	106.87	104.75	101.57	109.24	107.66	105.27	106.75	108.4	102.64	107.76	111.15	106.22	105.09	104.35	103.18	104.25
102.11	99.923	103.35	107.29	106.81	99.122	105.26	100.97	102.31	105.32	101.58	105.83	107.67	102.65	103.15	102.76	103.97	107.1	103.21	103.79	105.16	106.98	108.42	107.79	104.18	108.6	104.27	103.89	109.23	106.07	102.4	107.7	99.669	106.51	106.93	106.42	103.58	101.63	104.9	103.16	104.53	105.98	103.25	104.65	103.07	107.27	104.16	102.41	103.18	103.2
99.249	104.5	99.654	102.47	105.44	111.38	104.03	103.16	107.19	101.64	99.816	105.48	103.54	106.31	101.02	103.31	102.45	104.7	103.84	104.35	103.59	107.79	108.35	103.6	104.19	97.637	105.75	103.51	102.04	104.94	104.68	103.18	102.33	99.813	100.52	103.21	103.52	105.73	103.94	107.96	102.32	100.86	103.24	110.04	106.31	104.17	101.49	104.72	101.06	108.03
98.407	99.985	101.56	101.65	96.39	100.12	100.69	105.15	95.454	101.57	96.684	97.055	98.288	100.44	101.04	99.94	101.4	101.41	97.757	102.39	99.745	100.33	98.97	101.96	100.7	97.191	96.721	99.521	97.904	97.262	104.9	99.066	101.57	94.866	102.03	91.101	98.459	101.26	101.01	103.36	100.8	94.453	100.49	97.107	98.781	98.622	97.262	98.416	100.36	101.74
108.56	107.54	104.54	106.92	105.37	105.19	105.28	106.49	105.68	102.69	106	109.15	100.6	103.47	109.29	110.58	101.41	107.25	108.17	104.76	107.18	108.83	104.04	103.54	103.88	109.55	103.56	108.99	105.57	107.62	106.07	109.86	104.66	102.55	105.91	105.3	104.09	104.64	102.44	108.12	109.53	104.78	109.31	104.9	105.62	103.81	109.13	106.27	105.97	103.96
98.326	100.53	100.96	96.343	100.16	102.09	100.88	97.356	101.68	101.67	100.25	99.05	96.335	99.03	101.26	98.289	96.736	103.26	103.12	104.4	100.16	99.009	99.533	98.039	103.63	98.292	100.16	102.44	100.86	97.993	98.117	99.44	98.673	103.6	100.43	96.957	101.22	98.897	98.97	99.583	98.301	98.475	97.66	99.867	100.64	98.029	99.083	99.479	103.99	97.899
101.72	96.688	97.325	99.912	99.818	99.909	97.113	94.589	100.46	100.15	95.532	101.41	96.881	102.59	99.532	101.15	101.43	100.23	99.107	98.008	94.288	102	97.881	104.63	102.9	102.98	103.25	102.22	103.27	96.908	98.149	98.406	98.653	100.71	100.55	101.86	100.59	92.34	99.007	100.28	100.97	99.401	101.62	98.885	104.38	103.51	105.99	96.142	102.2	95.053
110.43	116.41	112.42	117.32	110.99	111.36	114.57	112.76	111.24	112.79	113.46	114.24	110.72	110.56	108.26	118.58	116.51	115.47	112.96	112.17	111.41	115.83	113.01	113.38	107.41	114.17	111.25	112.36	110.29	112.92	114.98	111.81	111.96	116.44	113.81	111.76	109.9	114.61	114.81	110.34	109.77	109.78	111.68	112.42	110.66	111.92	113.39	109.66	112.69	112.44
111.16	108.25	111.05	110.94	111.83	111.55	109.1	113.82	107.23	110.55	112.99	112.32	111.47	109.36	114.73	112.03	111.57	113.76	112.74	112.57	112.05	113.29	108.13	112.03	112.75	114.99	113.13	113.42	106.92	108.85	107.66	112.91	115.45	107.01	111.43	109.72	109.98	109.37	109.46	113.73	113.66	115.18	113.17	113.87	109.94	112.15	110.84	109.76	108.32	113.84
107.67	107.51	104.88	105.92	105.1	108.84	104.97	102.82	107.35	104.18	106.99	106.67	107.2	106.01	109.35	104.93	107.79	108.45	108.23	106.64	102.97	104.25	107.94	104.38	103.08	105.01	108.6	110.26	112.76	106.1	106.77	105.96	106.39	104.42	113.69	107.86	107.09	108.89	108.97	108.1	109	108.2	111.7	106.02	108.17	109.42	107.92	105.78	106.57	110.79
109.9	109.53	113.15	114.91	110.7	110.61	113.54	112.26	111.33	108.78	112.99	108.27	109.85	108.64	115.64	112.02	105.89	113.58	109.4	110.48	111.04	110.24	115.3	114.36	116.19	112.71	110.29	111.76	114.99	113.85	115.39	113.23	112.21	108.03	114.82	114.37	113.31	115.65	113.83	111.03	114.47	112.17	114.76	112.12	109.97	111.5	109.22	108.51	111.48	110.59
102.59	108.48	103.53	113.5	106.54	108.74	105.96	110.45	101.98	108.53	105.29	106.18	107.08	102.37	101.51	105.82	103.15	103.49	101.71	106.09	105.95	109.23	106.3	107.62	106.94	106.14	110.59	103.26	108.03	107.94	106.15	106.21	107.52	106.01	107.78	99.06	109.4	105.57	107.86	104.88	107.61	106.2	106.48	105.33	103.5	104.37	105.96	111.35	102.5	104.63
108.95	113.08	114.48	114.61	113.25	113.07	107.83	111.17	106.9	113.2	110.73	110.45	108.21	109.4	109.18	110.08	110.58	110.52	114.62	116.38	108.8	110.24	111.98	110.47	113.84	111.62	113.9	112.18	112.61	113.3	110.7	111.11	112.04	109.87	106.75	106.28	112.9	117.14	111.88	111.34	109.47	109.9	112.42	111.66	109.69	113.14	111.45	104.83	112.24	113.54
102.13	104.29	104.74	107.7	105.3	104.91	107.07	101.57	105.58	105.06	109.57	110.74	110.41	106.54	104.5	100.35	105.31	106.14	105.5	106.82	105.34	107.64	108.01	105.16	106.04	102.86	102.38	104.7	104.45	105.05	106.3	107.3	104.65	102.89	108.28	110.88	105.62	106.2	106.23	104.18	106.86	106.28	102.66	100.69	108.5	101.46	106.96	103.13	105.17	105.96
111.93	111.89	109.58	110.03	110.64	108.09	110.92	111.97	115.4	113.72	110.31	116.78	112.41	113.61	109.31	111.93	109.88	108.4	110.47	109.6	109.4	113.72	113.25	111.29	111.33	111.91	109.8	114.52	113.54	107.44	111.82	112.29	110.38	113.32	111.76	114.19	108.27	113.98	110.9	110.84	113.36	108.53	114.47	111.68	112.24	117.18	109.01	113.98	111.93	113.23
103.88	108.77	99.103	112.32	106.82	107.62	110.03	105.8	103.61	105.04	106.76	108.41	100.91	103.98	105.32	108.13	102.06	108.69	104.12	105.52	104.44	106.87	105.41	105.45	111.22	107.96	101.52	107.7	106.46	111.99	104.97	102.72	111.46	109.45	107.77	113.32	106.61	109.45	105.36	104.65	102.23	110.56	104.12	107.96	113.49	107.67	106.79	109.04	107.64	103.35
105.56	104.64	108.18	103.76	108.6	105.56	107.15	105.73	107.69	110.8	106.57	107.27	102.99	105.78	107.41	103.95	108.45	108.99	106.17	104.23	105.75	108.98	105.34	103.15	104.84	108.94	107.47	106.18	107.05	103.74	109.16	101.35	105.17	108.55	102.29	112.06	102.71	108.78	101.99	108.51	111.15	107.26	108.38	104.59	104.96	109.15	106.84	103.35	106.83	105.04
103.58	107.52	105	106.05	106.54	104.41	106.34	107.9	106.35	113.03	107.1	106.14	104.38	105.59	97.149	103.44	105.81	104.14	106.36	102.97	101.12	106.94	107.68	102.98	107.38	108.16	107.42	103.63	102.24	107.5	102.64	109.79	101.9	103.08	106.13	105.64	106.54	106.39	106.48	108.14	105.62	101.52	105.92	103.39	103.97	100.19	101.98	106	106.82	108.67
105.74	101.52	98.524	103.1	99.125	100.82	101.11	99.529	93.949	100.15	104.38	100.61	94.758	98.815	100.88	97.567	101	98.257	101.22	98.636	100.94	97.171	96.88	96.647	97.865	96.085	101.2	98.923	98.988	97.129	101	101.01	101.61	102.09	98.515	99.529	100.03	97.405	100.4	103.47	103.27	100.27	100.24	101.54	102.92	96.511	102.57	98.991	101.7	98.53
100.12	96.48	99.305	99.272	96.627	100.62	93.251	99.643	102.71	97.67	103.21	99.116	98.713	103.67	100.71	98.155	100.35	99.176	100.54	101.45	99.622	102.21	100.38	97.471	98.555	100.06	101.49	94.587	99.744	102.27	100.61	96.126	99.087	104.21	101.15	99.803	102.14	100.89	103.74	95.781	101.83	96.407	98.131	101.58	99.844	93.45	99.582	97.259	102.87	97.755
104.11	108.71	107.31	106.75	110.01	100.52	104.03	104.38	108.98	106.34	105.18	103.25	103.59	104.29	104.26	108.16	104.37	101.03	101.2	104.97	102.01	107.23	107.53	107.39	105.77	105.07	110.24	98.999	106.89	106.39	108.29	104.31	104.08	106.78	101.17	107.69	105.98	104.05	109.08	104.92	105.02	104.95	102.16	107.98	108.93	104.91	107.07	108.23	104.19	107.29
109.7	107.33	102.56	106.45	109.51	106.78	104.73	105.87	107.24	105.49	106.6	104.64	106.61	107.79	105.49	106.92	103.88	102.19	104.94	108.74	102.16	105.51	108.83	104.22	108.99	105.24	107.78	107.36	101	104.19	106.92	103.19	102.9	107.07	108.3	104.94	107.7	105.72	106.21	101.74	108.97	104.61	106.78	105.74	103.89	107.66	106.07	103.29	106.87	106.7
109.4	107.28	108.81	102.82	100.16	101.74	104.58	103.03	102.6	103.42	106.06	106.04	99.106	108.71	103.69	107.76	105.66	104.4	105.82	108.44	101.8	110.12	108.49	100.15	107.22	105.58	105.27	107.48	103.22	111.18	102.11	107.82	107.11	106.71	106.47	100.86	107.02	101.48	108.89	107.63	104.54	106.94	108.62	103.14	103.11	105.83	104.01	108.24	107.84	103.84
104.57	101.98	104.49	105.33	102.8	106.23	100.85	103.66	105.21	101.09	110.11	101.31	102.69	107.01	107.33	104.56	105.69	103.44	106.32	103.71	111.04	109.78	107.79	101.15	109.18	106.32	103.14	105.33	109.6	104.2	107.89	103.73	101.25	104.58	107.51	102.31	106.26	105.88	104.87	101.46	104.94	103.19	108.44	100	102.75	104.94	105.36	103.91	100.57	104.79
105.19	105.26	102.6	105.34	102.82	103.65	101.59	112.34	105.37	106.36	103.62	115.93	102.58	100.79	108.2	107.04	105.12	103.62	105.82	104.2	106.21	108.63	107.02	102.63	107.34	102.84	109.59	106.56	102.48	107.59	103.1	107.36	106.72	108	104.75	111.74	108.4	107.67	104.7	107.89	109.56	107.18	107.49	101.05	104.48	108.83	105.16	107.08	104.1	105.03
108.23	109.69	108.48	109.66	110.3	115.54	110.57	109.02	109.21	111.29	113.71	108.36	112.98	105.48	108.38	111.87	109.73	109.53	111.11	109.12	108.8	109.78	110	113.1	111.81	111.03	112.81	111.3	110.23	109.06	113.73	113.78	112.76	109.34	109.68	104.81	110.57	108.35	111.52	109.87	113.54	111.9	106.83	111.08	108.86	112.9	111.53	105.68	107.67	111.22
108.67	103.41	103.79	105.98	108.54	101.03	105.68	107.05	104.67	107.07	105.02	109.79	106.71	105.19	107.68	104.43	106.9	103.48	104.17	102.29	109.76	107.11	103.42	107.47	109.95	101.96	106.46	104.94	105.48	105.62	108.11	107.22	109.44	107.19	110.41	103.47	107.07	106.76	104.61	100.35	102.28	101.68	106.88	106.7	102.38	103.73	106.64	108.68	107.63	106.48
103.65	101.99	103.09	102.69	104.61	109.87	104.33	104.24	101.92	103.01	108.95	104.24	104.77	104.04	104.06	104.87	100.5	106.87	103.15	106.84	102.94	105.94	104.21	104.49	102.47	104.83	102.28	99.902	107.63	105.18	103.35	108.01	105.61	104.24	101.08	102.16	102.12	103.1	103.09	112	103.82	106.28	100.05	101.59	103.68	100.06	106.1	102.89	106.15	105.31
98.424	101.9	104.56	99.753	101.53	99.154	100.31	98.137	97.807	94.796	97.205	96.564	98.45	99.444	99.655	108.59	99.837	97.822	101.12	100.61	102.34	94.654	96.758	94.178	98.842	97.471	100.2	102.39	98.569	99.37	99.256	98.94	100.24	100.21	97.933	98.341	90.907	98.674	100.5	103.06	101.67	98.256	99.224	96.791	100.29	99.802	98.311	99.195	100.06	101.77
102.13	102.55	107.87	102.95	104.81	105.91	104.72	105.79	108.11	104.73	105.92	109.79	104.73	102.5	104.55	108.28	101.84	104.74	105.27	105.45	104.24	105.85	104.16	108.09	104.93	101.88	108.2	103.08	103.58	105.71	104.06	106.78	108.9	103.23	107.49	106.82	101.6	100.62	107.29	106.41	105.14	106.47	105.11	104.74	100.1	106.56	103.31	101.8	104.55	105.35
99.837	99.422	102.56	104.87	102.79	104.56	94.552	98.562	102.7	95.796	102.9	101.96	100.26	97.706	102.88	100.6	103.2	101.29	100.69	101.14	101.92	98.473	104.04	103.61	104.77	99.16	100.38	102.43	96.667	102.66	97.424	100.53	98.412	99.069	105.09	99.128	100.82	105.73	99.726	101.07	99.776	100.37	104.2	102.36	102.72	104.13	99.231	103.39	100.01	101.94
110.66	110.34	107.47	109.53	113.13	110.07	113.34	112.4	114.38	115.91	109.13	108.8	114.99	110.71	110.78	108.65	108.56	108.27	110.94	113.01	113.87	110.64	113.74	104.97	104.94	113.12	106.71	110.52	111.59	110.55	108.92	112.54	111.59	110.82	113.26	109.08	113.91	109.8	115.74	115.27	111.36	112.22	111.79	113.42	112.59	111.48	110.54	109.32	110.42	110.03
118.96	119.3	116.18	117.78	122.75	118.61	117.7	118.67	121.5	114.69	119.95	119.63	113.12	116.21	114.82	118.28	121.36	116.35	116.18	118.78	117.94	117.86	115.18	112.86	116.74	116.31	122.61	121.11	122.51	119.92	119.15	116.17	121.91	118.67	115.32	120.06	121.68	114.03	116.87	117.01	126.05	116.56	116.87	113.92	117.13	120.05	120.41	116.32	114.21	117.44
106.88	105.47	101.84	100.49	98.652	105.69	102.76	103.48	107.07	105.64	106.8	105.07	103.31	107.2	99.118	102.62	104.03	98.764	104.45	103.52	103.78	104.24	107.68	100.58	102.58	107.49	105.61	105.07	104.26	104.11	106.59	103.55	102.29	101.19	103.53	106.15	103.51	102.86	100.85	100.17	104.74	104.64	99.457	102.21	108.24	105.08	103.5	107.43	100.41	106.39
112.67	111.8	111.34	115.93	109.77	112.43	106.3	111.18	110.23	107.25	108.5	111.29	110.84	110.84	111.75	112.13	109.62	112.07	112.31	111.28	110.99	113.07	112.07	113.56	110.65	114.37	110.07	106.4	109.85	109.67	108.26	109.12	110.9	107.37	104.89	111.04	109.99	108.03	106.24	112.27	111.58	110.79	112.49	110.58	112.41	110.79	106.07	113.85	109.32	111.68
97.445	101.27	96.024	98.002	102.46	99.564	97.48	101.71	98.387	99.504	98.192	101.38	100.03	100.54	98.809	101.73	96.798	103.81	105.08	99.218	97.368	102.8	94.155	97.659	98.897	100.29	102.42	101.44	98.294	104.96	99.717	97.487	95.713	95.2	103.14	97.994	95.733	95.923	98.369	100.03	99.885	101.47	96.246	101.28	98.581	97.343	100.75	101.67	97.433	98.933
104.64	104.2	104.28	107.81	106.5	105.8	106.61	103.83	104.47	105	104.2	104.38	105.69	104.23	103.54	104.76	106.42	107.59	106.68	103.9	104.5	109.65	105.33	107.35	106.02	107.28	106.59	102.89	101.11	101.69	110.09	99.825	107.52	103.72	103.6	109.86	104.95	106.05	107.64	106.7	108.51	104.37	107.29	107.34	104.2	102.04	109.14	104.56	107.21	106.92
106.54	104.56	104.79	105.61	104.89	106.03	105.77	101.32	109.13	103.88	108.32	107.33	106.45	103.47	107.67	105.75	107.97	108.2	107.4	102.72	107.87	101.31	102	103.32	105.52	109.16	104.58	106.41	106.52	103.58	108.47	103.9	107.29	106.65	108.44	105.42	103.41	105.81	103.61	106.54	103.96	103.15	104.41	110.25	104.25	101.35	107.25	105.43	109.48	105.32
103.44	107.35	102.91	107.42	107.46	105.09	105.65	107.9	105.03	104.88	104.73	102.79	106.6	105.9	104.69	103.12	104.97	110.31	105.84	102.65	104.69	105.39	104.25	107.42	107.94	101.06	110.03	109.91	104.59	105.12	102.96	105.78	108.45	100.63	109.76	106.81	102.84	109.21	103.53	108.95	104.51	107.81	103.49	104.68	103.08	107.14	105.36	104.01	105.29	103.4
110.28	117.12	108.81	113.39	108.36	109	112.31	111.77	110.51	116.06	107.37	108.85	112.92	111.52	111.78	109.21	108.07	113.61	110.25	115.04	108.8	112.24	109.24	109.61	112.29	114.59	112.45	111.27	108.65	111.6	115.22	110.23	113.24	113.76	115.58	110.24	114.65	116.05	110.34	111.17	111.16	110.39	114.42	116.04	110.8	115.07	110.68	112.55	113.49	107.78
109.74	108.23	109.85	110.34	109.32	112.47	112.09	115	110.82	116.73	113.1	106.95	113.26	115.39	112.01	114.15	117.56	108.28	112.78	110.85	108.51	110.66	112.75	112.42	113.04	111.01	111.71	113.88	112.92	115.03	111.54	108.58	113.33	111.18	111.47	111.78	109.46	109.01	113.27	115.21	109.98	111.88	114.58	113.16	109.04	106.91	107.89	109.93	114.69	114.32
105.54	108.3	109.14	103.94	109.9	110.05	103.87	104.91	103.47	108.61	108.24	107.41	105.57	104.62	110.73	106.97	102.87	108.26	103.38	107.88	103.29	109.14	103.27	101.23	103.05	104.69	105.14	109.52	104.35	109.91	101.89	101.61	102.01	104.13	102.99	105.1	106.78	104.49	106.16	104.26	106.48	104.72	103.3	102.3	107.5	108.52	104.15	104.54	104.26	104.42
107.21	110.17	101.02	103.18	107.32	108.42	106.99	107.35	103.24	107.33	102.19	107.58	106.95	104	108.54	105.69	103.91	107.05	109.78	109.13	107.74	105.61	102.43	111.6	104.16	107.09	102.31	108.68	106.48	108.17	108.17	101.05	105.65	103.27	105.23	109.23	104.25	108.43	103.17	103.89	103.54	104.44	106.81	104.98	106.13	110.24	103.12	102.73	104.13	107.4
108.64	115.25	111.2	109.27	115.12	107.45	108.04	112.84	106.98	110.04	108.72	103.72	112.09	106.69	109.44	109.53	108.7	113.26	110.4	109.89	109.22	113.09	107.07	108.85	107.8	110.05	112.6	109.09	110.8	109.11	114.32	116.58	112.88	109.38	113.79	104.48	111.87	112.92	107.69	106.01	111.79	110.18	108.6	109.34	109.68	109.4	111.64	108.39	111.95	104.36
108.11	105.15	107.23	103.5	106.8	110.94	102.43	104.31	103.76	103.58	106.28	102.46	100.16	105.9	103.7	106.45	105.9	109.53	104.79	110.87	104.62	98.445	108.07	101.85	105.89	106.49	108.65	107.35	108.64	104.69	107.37	106	105.93	105.23	103.64	108.49	104.32	104.56	105.1	108.09	102.95	101.69	109.78	104.79	103.71	107.66	107.37	102.82	101.12	104.57
102.48	100.07	101.61	100.85	102.29	100.08	98.871	100.46	98.818	101.28	99.137	99.527	98.914	92.815	97.913	97.428	102.21	100.24	100.43	100.67	97.726	97.165	99.843	95.225	100.36	94.52	101.96	101.18	99.451	98.445	105.34	101.39	99.07	99.793	96.632	101.03	104.1	105.46	98.316	95.145	99.673	102.81	98.181	101.51	94.006	102.32	100.67	102.19	98.984	100.04
106.33	109.26	104.32	102.56	103.55	104.96	106.88	106.85	105.27	103.79	100.47	107.7	102.89	104.34	105.7	104.01	105.64	106.08	102.43	104.07	101.68	104.12	104.56	102.24	102.85	103.28	110.37	104.24	108.01	104.19	104.79	105.13	102.2	105.05	101.64	104.18	105.87	106.13	105.65	106.17	102.32	109.26	108.46	105.28	102.87	111.89	103.39	110.62	101.33	103.72
113.93	109.72	105.81	112.87	113.09	109.54	105.88	109.33	113.5	111.22	108.7	111.97	111.47	118.42	108.51	113.4	111.84	114.88	112.93	112.78	106.91	111.62	111.53	110.62	111.73	112.98	113.12	108.06	110.45	108.42	109.14	109.7	108.3	115.91	115.81	112.67	110.53	109.96	116.67	115	112.7	110.21	109.06	114.42	113.2	108.91	109.29	108.31	112.38	113.74
99.114	100.61	102.53	101.67	103.86	99.788	101.44	96.396	100.47	99.964	100.27	100.45	104.01	98.795	99.549	101.02	97.922	99.435	99.181	103.63	97.039	99.761	103.63	103.21	100.93	99.835	103.04	98.79	96.804	103.85	102.76	99.138	102.29	104.1	102.75	99.974	101.06	103.06	101.99	101.69	101.14	97.239	100.78	100.78	97.89	97.559	98.345	101.85	99.534	105.44
110.28	110.2	109.49	113.21	107.72	111.5	112.98	112.46	110.67	111.9	111.11	105.95	104.81	108.93	109.67	111.09	114.49	111.72	108.03	108.99	113.45	111.62	110.77	111.06	110.14	111.77	112.44	113.35	106.28	107.39	111.83	112.32	110.15	109.24	107.73	113.27	111.87	109.8	111.37	112.77	108.82	109.11	115.04	114.26	112.2	112.46	113.45	110.69	109.78	113.22
107.69	105.4	103.93	110.21	102.13	107.72	104.24	106.38	101.83	106.92	108.51	101.76	103.73	107.84	104.94	109.75	105.7	102.25	104.55	105.12	103.89	104.81	108.48	104.14	105.08	103.27	102.43	102.7	104.53	106.28	106.74	104.87	105.84	104.8	107.33	105.95	106.54	107.43	107.34	106.04	109.06	109.4	105.94	107.34	107.18	105.4	103.28	108.22	108.24	101.48
99.014	99.564	98.791	97.936	103.04	100.64	100.6	96.032	101.61	98.682	104.26	99.071	100.64	99.486	96.902	101.78	97.84	98.959	102.75	103.89	102.38	102.01	102.77	101.2	102.32	105.75	99.041	97.189	102.61	101.69	103.68	102.79	100.4	100.44	96.142	100.93	96.967	100.81	100.16	101.88	101.2	99.954	98.951	100.32	100.89	101.17	99.256	97.392	103.9	103.68
113.45	109.47	114.84	115.06	112.29	112.56	113.25	113.27	111.7	113.27	111.35	109.81	114.44	115.96	109.69	112.52	111.27	118.46	117.26	111.44	114.61	110.94	113.11	112.44	111.72	115.54	111.79	110.04	109.84	110.32	112.05	110.42	114.07	114.73	106.46	113.53	112.86	113.69	109.79	112.87	113.85	111.17	110.27	111.83	110.38	113.16	109.78	115.51	111.58	112.02
100.44	99.044	101.99	96.22	101.3	101.7	101.88	102.4	102.83	103.6	102.48	98.813	101.6	101.2	101.46	97.089	97.945	98.689	98.498	98.326	103.18	98.158	95.862	98.152	99.68	98.02	98.805	100.3	103.11	102.47	100.27	100.92	100.61	105.78	102.8	106.6	100.92	103.6	98.267	97.478	101.75	102.42	101.12	102.12	101.44	98.386	103.76	100.47	95.766	102.6
100.03	92.745	100.88	95.974	101.12	103.37	101.79	101.06	95.55	97.766	100.5	99.097	97.452	98.565	98.778	100.16	102.42	101.82	100.71	104.19	101.22	100.06	101.3	100.76	100.05	100.11	96.356	98.429	104.64	102.66	101.45	96.028	98.184	99.577	98.713	102.28	101.17	98.66	94.342	104.23	101.63	98.111	98.69	104.08	102.19	100.16	98.938	101.73	99.054	101.74
109.69	107.6	104.4	105.22	104.96	105.17	106.08	107.11	108.71	106.38	104.69	109.17	103.58	109.64	105.94	108.54	105.61	105.82	106.09	108.81	105.35	108.64	106.77	107.67	106.47	104.71	103.17	104.96	105.35	107.78	108.6	104.38	105.79	104.56	109.41	104.89	105.13	108.9	110.43	107.26	107.61	108.7	104.44	102.79	107.13	103.25	111.44	102.43	105.91	103.98
106.46	106.09	107.85	107.58	107.98	104.86	104.72	105.58	106.32	105.69	101.68	105.81	105.68	103.1	104.96	106.28	105.53	103.68	104.09	104.85	107.26	106.48	110.13	106.98	103.03	107.75	105.43	107.76	100.25	103.98	103.34	107.4	103.78	108.97	105.13	105.97	106.5	105.98	109.7	108.51	103.77	106.91	108.05	103.83	106.78	104.15	107.69	110.73	101.59	104.73
112.25	121.17	120.83	118.4	117.47	113.57	120.68	117.47	118.66	117.57	120.76	117.69	121.99	118.32	112.64	118.85	123.87	116.15	118.47	117.67	117.16	119.13	112.61	117.81	118.38	122.91	114.66	118.66	116.43	116.69	115.3	117.19	115.83	119.18	114.76	117.2	118.81	118.92	116.04	117.85	119.07	113.61	123.39	118.26	118.87	115.71	117.36	118.74	118.9	120.46
108.65	114.45	113.97	111.21	109.7	113.77	109.36	113	111.28	106.36	108.13	110.97	112.49	111.79	112.62	113.72	105.46	112.39	113.13	112.69	109.59	114.13	108.53	109.33	106.77	107.35	108.11	111.17	108.33	111.41	113.87	113.16	112.64	114.05	111.13	110.7	116.51	109.65	108.87	113.74	115.45	113.52	113.25	111.41	112.91	109.19	107.64	112.24	109.23	111.13
103.73	106.51	106.94	102.66	103.23	111.18	101.72	103.18	105.61	102.83	101.2	102.38	109.83	106.68	106.25	102.84	112.72	104	112.35	103.29	102.32	97.254	110.09	103.57	106.37	104.96	106.32	104.06	104.1	103.75	102.77	106.61	107.49	105.29	104.11	105.39	106.42	103.99	108.33	103.17	108.41	105.88	107.67	106.45	105.63	109.28	102.41	106.64	105.77	107.22
100.74	100.83	101.23	97.238	100.28	99.585	101.55	99.18	102.55	94.997	100.77	99.687	101.94	98.115	101.84	101.53	104.06	101.94	100.61	99.963	102.97	98.401	102.19	103.38	103.29	95.581	101.73	95.962	101.71	97.218	99.085	98.671	100.36	100.14	101.95	97.699	100.17	101.92	105.63	97.155	104.47	94.96	102.91	103.03	100.1	102.16	99.688	93.806	100.67	101.39
108.41	108.43	105.16	103.02	107.21	110.39	107.89	104.41	106.96	107.45	108.6	106.22	104.65	106.15	112.13	108.15	104.65	106.83	110.74	106.42	106.31	102.59	105.52	108.2	107.53	103.52	106.13	106	107.08	106.04	103.29	107.37	107.05	105.52	105.54	104.04	106.71	108.71	108.89	110.04	106.59	105.05	107.37	104.15	104.47	105.39	107.79	108.3	103.99	103.94
112.71	109.52	112.99	113.79	114.37	111.21	114.18	112.91	113.18	114.66	111.13	111.88	115.97	109.68	108.81	114.56	114.62	116.5	109.36	109.51	111.62	113.99	112.27	113.77	113.61	112.85	110.23	110.86	115.49	111.04	109.88	114.83	112.9	113.59	112.53	111.54	111.37	108.41	116.41	110.46	109.07	111.71	108.47	110.98	115.73	111.93	116.46	115.05	113.34	113.39
104.97	104.45	108.85	109.46	111.11	106.89	107.46	105.92	106.54	106.57	106.71	103.61	103.47	107.89	108.41	106.96	103.28	101.47	101.67	103.11	105.26	104.33	105.54	105.77	97.679	105.19	106.34	103.62	107.5	106.37	104.82	103.37	104.49	104.45	103.01	108.81	106.25	106.89	108.88	107.12	107.3	108.65	109.43	105.91	111.32	103.7	103.7	105.92	102.84	103.22
108.67	108.99	110.85	110.2	109.5	117.51	111.24	114	112.38	115.5	110.28	112.32	113.81	111.4	104.94	104.77	117.76	111.63	113.86	113.17	112.51	108.24	107.51	112.08	116.8	111.62	107.36	110.7	114.65	111.32	110.79	111.56	109.91	110.87	116.31	110.41	108.47	110	111.23	111.54	110.96	112.38	114.87	113.5	110.84	113.88	114.07	110.85	110.87	112.19
112.32	112.46	110.76	109.14	111.04	110.92	114.26	112.14	106.33	107.24	108.66	109.08	111.78	107.05	106.58	113.97	110.2	108.46	110.92	112.02	108.35	111.51	109.91	115.47	111.56	113.53	111.14	110.63	116.87	111.09	113.32	110.83	110.88	107.85	110.81	109.75	112.5	108.85	112.97	110.52	107.62	112.04	106.86	108.3	109.52	104.81	108.55	108.71	107.2	111.53
108.84	111.5	112.27	110.8	108.62	108.3	105.52	108.34	111.26	110.52	109.15	112.77	114.64	109.27	110.38	110.72	110.83	108.65	107.65	105.96	107.75	111.98	109.6	110.88	110.14	112.22	107.21	112.13	106.97	109.54	113.68	109.69	107.9	110.03	108.72	113.06	111.66	112.52	110.43	106.37	109.31	109.93	110.51	112.87	104.96	109.01	111.01	109.83	108.62	110.64
108.85	109.48	108.44	109.18	110.55	109.32	110.32	109.68	111.53	106.33	108.73	110.94	107.89	111.7	113.41	109.85	109.22	108.98	106.51	107.67	105.54	110.74	108.09	109.83	108.57	108.67	110.58	111.35	110.58	112.9	106.94	109.54	109.78	103.63	109.56	110.33	112.25	110.8	110.09	110.37	107.76	105.27	109.05	106.55	110.54	103.56	106.96	104.32	110.62	109.11
105.95	111.38	105.03	101.31	106.89	104.83	107.11	105.79	105.72	107.75	103.63	104.89	108.25	105.69	102.55	97.198	106.35	102.51	109.23	105.56	103.79	109.18	107.51	109.69	104.63	102.65	106.97	107.14	103.91	108.58	105.96	105.96	108	105.35	108.67	104.79	104.2	105.46	107.46	105.38	104.95	103.2	106.79	106.35	108.47	106.33	103.53	109.07	102.11	107.21
106.25	104.53	106.67	107.35	104.84	103.87	103.5	107.47	106.98	106.06	105.93	105.68	100.54	109.81	104.92	105.57	103.73	103.27	102.6	105.6	105.09	103.68	104.76	105.88	104.89	105.56	104.89	111.08	106.83	106.01	99.945	104.95	106.54	103.99	107.63	102.3	104.19	98.959	105.19	106.72	102.56	107.01	103.31	108.81	110.01	102.83	106.04	106.14	106.29	105.72
101.97	102.11	102.19	107.43	102.68	107.37	106.57	107.29	102.98	104.34	101.18	104.84	105.18	104.9	104.02	105.79	105.07	104.65	105.39	106.95	104.37	108.26	105.84	105.7	103.63	105.58	105.86	104.56	105.17	106.8	102.84	107.74	109.72	101.7	104.72	105.09	103.34	106.98	107.01	104.08	105.13	101.19	103.53	101.45	106.27	107.52	105.99	100.74	107.32	106.72
110.13	108.52	106.74	110.7	111.82	111.34	108.34	114.6	110.52	108.13	107.09	107.92	106.78	111.73	113.05	107.04	108.21	110.28	105.78	111.11	109.37	108.53	110.47	114.61	106.75	111.68	108.14	108.24	109.56	113.32	115.01	109.42	105.48	107.56	110.95	107.72	110.57	111.47	107.63	107.37	106.61	109.92	112.13	113.78	109.78	104.8	109.98	108.88	108.21	112.51
108.66	108.52	100.31	112.16	106.4	107.14	106.62	102.79	103.33	105.25	108.41	104.8	103.54	102.69	108.3	106.42	109.15	106.12	106.94	106.38	107.06	107.13	106.33	107.51	106.63	110.34	106.77	105.75	102.75	103.36	104.98	107.48	105.8	102.15	105.76	105.95	107.73	104.81	105.04	108.63	101.87	104.62	105.18	107.97	102.84	104.5	103.96	105.19	104.77	103.06
106.15	100.42	104.34	100.86	99.016	105.44	109.56	106.54	103.46	105.29	102.5	105.16	99.413	108.73	105.74	104.82	107.98	105.46	104.66	102.52	105.47	101.7	102.04	107.83	105.55	103.61	108.29	106.24	107.92	104.65	104.09	103.45	105.53	107.36	104.82	106.11	104.48	104.89	106.34	107.8	100.78	104.2	102.68	108.16	107.17	102.74	105.89	102.84	105.7	107.99
108.88	105.94	108.66	102.82	105.75	105.39	107.21	107.15	105.93	107.13	105.14	105.17	103.36	106.25	103.55	106.39	105.42	104.17	104.89	106.53	104.43	105.47	106.54	105.44	104.57	104.32	105.66	106.36	108.81	104.24	110.21	107.53	104.78	106.68	102.45	100.7	107.66	108.24	105.21	105.22	106.06	107.97	105.25	103.65	100.59	108.42	109.49	99.403	108.18	106.76
116.69	118.76	117.91	117.01	120.47	120.28	119.69	118.08	112.48	114.44	117.75	121.57	114.91	117.76	119.21	117.39	114.82	117.81	117.02	119.37	116.21	112.48	112.82	115.51	120.63	114.48	115.02	114.74	115.37	118.01	116.33	117.92	114.95	116.24	120.5	118.61	119.9	111.74	117.41	115.04	112.61	116.85	114.3	117.34	117.67	114.73	113.33	118.97	118.08	114.47
113.39	110.52	109.4	109.17	111.6	113.36	110.23	109.76	109.79	114.58	113.56	110.39	108.1	107.16	112.81	113.14	116.77	106.84	112.32	109.72	112	109.24	112.47	112.17	110.08	113.03	114.2	112.21	112.81	111.13	110.69	110.27	113.02	111.37	109.21	112.36	113.5	113.22	109.38	111.04	107.31	114.62	108.78	110.3	110.29	113.69	116.45	113.78	110.18	107.97
107.8	108.95	105.61	108.52	105.85	102.33	101.9	108.56	105.61	106.14	105.68	109.5	108.55	103.57	108.03	105.86	104.13	105.26	107.27	105.68	102.49	105.23	101.44	106.82	108.37	99.627	105.31	104.08	99.802	103.7	104.19	107.55	103.54	105.78	110.41	107.38	107.43	110.27	108.93	108.99	103.15	108.96	106.16	104.37	102.86	108.84	107.7	104.65	107.95	108.89
105.77	106.34	106.99	107.38	111.62	106.9	104.76	108.89	110.49	107.67	107.37	103.84	102.85	101.69	100.87	103.01	107.38	105.09	103.84	102.19	105.72	101.4	107.96	107.87	107.02	109.49	105.35	106.02	97.983	104.68	107.67	107.21	105.13	106.74	103.19	108.06	102.18	104.85	104.32	112.49	105.19	108.6	106.68	107.58	103.34	103.79	105.7	107.17	108.66	101.46
112.03	111.08	111.84	111.94	112.9	114.21	107.93	110.5	108.58	115.55	109.88	111.72	111.46	112.65	112.54	110.59	111.89	113.19	110.53	112.6	108.64	112.82	116.43	115.85	114.01	117.57	117.13	110.76	110.47	113.3	111.56	110.51	113.7	109.79	108.25	108.34	114.39	112.74	109.56	111.05	114.41	113.79	111.36	110.24	115.16	112.99	112.16	110.83	117.32	113.42
106.12	104.72	100.95	105.23	103.5	104.52	105.92	99.314	104.37	106.76	101.51	98.869	102.53	104.23	100.33	102.56	106.76	105.66	106	103.97	101.33	106.09	107.44	105.08	109.33	105.83	107.64	106.84	106.1	104.33	103.54	103.3	98.603	105.99	106.64	107.14	99.829	104.96	105.88	107.85	103.41	106.69	102.61	106.28	103.1	110.94	105.8	100.55	108.01	108.22
110.43	115.23	112.34	112.42	110.24	108.59	108.95	114.38	110.96	111.24	109.49	111.31	111.55	110.08	108.52	113.61	109.48	113.49	108.21	110.55	111.94	113.08	116.6	111.2	113.52	108.93	110.62	113.45	112.82	112.71	111.06	107.09	107.47	110.08	107.59	109.55	111.16	110.01	113.24	112.79	110.23	108.39	109.85	108.91	108.6	110.99	106.9	109.11	112.98	112.08
106.66	108.15	105.43	105.52	104.79	106.77	105.21	107.33	104.01	106.02	101.83	102.46	101.59	103.63	106.66	102.22	109.87	104.42	103.09	107.03	100.88	106.16	105.33	103.98	109.77	104.29	103.8	103.32	105.54	108.18	106.07	103.08	106.42	102.8	104.42	104.22	104.57	103.52	106.61	105.55	107.21	111.61	97.952	104.15	106.13	104.69	107.4	104.16	105.04	102.56
116.75	114.75	109.61	109.56	113.97	112.06	115.32	108.75	109.4	109.28	111.66	111.59	110.45	110.55	112.67	109.47	107	110.17	117.62	107.58	110.82	113.88	115.54	113.19	111.82	113.36	112.59	111.49	108.16	111.55	113.92	108.91	113.97	112.22	113.36	109.85	112.23	111.5	113.14	109.76	110.38	110.1	110.75	111.09	111	112.75	112.06	109.95	112.25	111.68
110.41	109.27	109.19	114.64	115.64	115.92	115.9	110.75	115.78	109.94	110.5	107.64	106.52	110.38	110.42	115.34	111.89	110.35	114.42	109.65	114.05	111.54	114.6	112.78	111.31	110.07	109.4	112.13	111.72	109.82	113.19	112.92	110.71	113.14	109.18	113.88	112.39	111.44	113.15	108.72	110.13	111.04	112.2	113.59	111.13	109.84	113.04	116.81	111.97	109.59
105.65	108.21	105.46	105.43	102.45	103.33	108.65	109.98	105	104.45	106.67	108.01	104.88	103.29	105.36	107.48	106.86	108.42	104.58	101.51	100.08	103.46	109.76	100.92	102.07	106.88	107.89	102.41	108.22	107.73	107.28	106.3	111.21	106.41	103.06	104.29	107.79	106.23	108	105.57	105.36	103.71	105.09	104.69	108.86	105.33	106.31	104.73	102.18	107.23
107.44	105.71	115.82	111.48	112.04	110.33	107.68	111.71	114.49	110.24	110.79	106.96	111.88	111.67	112.32	110.02	110.92	110.16	109.38	113.63	110.49	108.67	110.83	107.57	111.95	108.71	110.39	116.94	107.24	115.07	112.16	110.51	108.03	113.77	110.95	107.58	113.91	110.94	111.9	109.56	110.13	106.17	108.28	112.97	114.41	109.33	110.05	108.49	111.36	113.91
106.01	106	107.84	102.77	106.64	104.89	102.37	102.02	102.8	102.01	105.28	108.34	102.88	102.19	108.51	100.65	105.18	104.71	101	104.2	105.14	107.12	105.6	107.19	105.87	104.03	100.89	103.79	102.31	105.2	102.18	107.33	102.45	101.6	100.55	105.69	103.68	107.45	105.06	101.05	101.29	101.74	100.48	101.1	104.48	102.35	101.61	106.01	105.65	105.61
112.2	110.19	106.72	104.59	108.26	106.25	105.18	112.77	107.44	108.89	108.63	105.84	109.18	104.59	106.71	105.66	108.48	102.46	104.9	109.27	105.6	104.55	107.45	107.71	107.68	105.34	103.86	106.26	106.6	103.26	103.9	111.81	104.26	107.73	107.43	104.48	106.48	103.65	109.94	107.05	110.44	109.71	105.22	113.78	110.96	103.05	106.2	107.44	107.47	109.44
107.85	108.96	101.94	108.13	106.81	102.67	104.02	107.03	106.32	104.03	103.57	104.77	108.11	106.72	107.26	104.91	106.33	107.88	106.51	110.27	106.94	106.29	107.89	107.06	106.91	106.41	104.24	104.85	101.86	108.2	107.29	107.46	105.53	106.71	102.06	104.17	106.25	107.88	105.77	104.7	103.05	107.07	109.83	106.18	107.63	107.41	106.29	102.31	104.81	109.83
107.47	102.76	103.3	105.26	105.66	107.41	103.61	103.01	103.98	107.87	106.74	105.67	102.27	106.92	108.51	104.37	102.03	102.44	104.14	105.24	101.63	101.95	104.05	105.62	106.77	104.81	100.78	102.04	99.557	102.03	103.49	101.99	104.18	104.61	99.05	104.46	104.71	110.37	105.38	105.19	100.22	104.27	107.49	102.09	104.67	102.27	103.65	101.23	107.08	104.39
104.77	108.42	106.52	110.91	104.99	104.82	107.57	107.97	105.09	109.56	102.58	105.8	105.8	108.03	107.67	108.65	108.33	105.09	106.24	101.48	109.09	103.36	106.21	106.44	106.62	103.44	106.81	103.17	107.41	102.91	106.46	107.22	113.75	109.73	103.99	110.45	108.58	109.04	107.49	110.92	104.92	106.99	103.6	109.89	103.83	106	103.61	104.18	105.18	109.05
107.1	113.23	102.92	107.47	103.42	106.71	102.83	105.02	102.18	102.55	108.09	103.7	105.21	106.12	108.48	105.23	104.09	104.36	102.33	109.79	106.28	106.11	108.19	104.82	108.03	107.12	101.28	111.09	108.27	109.83	104.95	103.29	102.34	105.07	104.86	108.81	110.18	107.32	105.85	105.82	107.55	103.74	105.8	104.06	107.13	106.44	106.07	107.3	106.85	106.07
115.3	112.86	114.86	119.01	119.24	116.6	118.4	116.53	114.97	123.41	116.29	112.65	114.21	117.1	114.69	115.97	120.05	116.67	118.73	117.87	114.62	118.64	113.62	111.43	115.24	112.09	117.32	115.44	116.84	111.94	117.96	117.68	116.73	116.18	114.66	116.78	115.9	118.58	114.55	114.63	116.66	114.75	117.15	119.81	112.44	116.64	115.46	117.26	112.82	116.52
100.3	103.3	97.126	96.276	102.75	99.884	98.645	98.065	100.89	102.05	105.59	99.967	101.99	98.428	98.269	103.01	96.26	100.54	101.56	97.909	98.187	102.93	101.51	101.31	102.53	103.06	100.29	96.415	98.255	98.122	97.816	101.75	102.34	99.722	102.44	100.85	95.894	99.159	98.761	97.811	104.34	100.06	100.57	102.32	97.894	99.169	95.849	101.85	98.548	101.84
106.56	109.91	104.04	104.92	107.11	108.74	105.88	105.17	105.36	102.85	106.17	107.91	109.63	100.1	105.97	112.03	103.87	107	104.19	106.9	105.17	107.26	106.5	106.02	108.42	107.36	108.56	105.69	107.39	106.54	106.21	109.01	107.16	112.64	103.75	104.38	98.602	103.77	105.72	106.88	104.78	103.92	108.5	106.78	105.55	99.722	101.96	108.44	105.23	108.57
105.37	112.32	105.97	106.12	102.9	106.7	103.68	107.31	104.08	105.14	105.85	103.63	110.18	107.85	106.25	104.06	103.01	108.78	102.22	105.39	106.67	103.1	107.18	101.66	105.44	101.54	105.67	104.35	106.4	108.06	108.43	103.97	104.24	107.49	108.53	102.4	105.86	107.38	105.03	103.3	107.85	104.12	105.68	105.98	104.67	107.61	105.95	102.01	101.64	108.71
113.81	115.65	115.68	115.31	112.29	113.19	116.77	115.6	116.99	114.52	116.36	119.27	115.7	117.34	117.5	116.13	116.45	114.17	114.72	119.02	119.2	114.36	120.08	114.87	115.58	116.1	119.36	115.5	115.82	118.38	114.06	115.18	116.43	112.12	117.01	117.86	122.03	116.15	116.24	114.65	113.25	117.02	116	120.91	113.77	116.39	119.57	120.44	113.4	116.46
111.16	107.84	111.36	113.08	107.83	111.75	110.46	110.59	109.08	107.94	108.59	110.49	112.97	110.88	112.34	109.74	110.5	115.98	109.08	107.48	109.48	112.98	115.59	109.67	109.16	108.69	111.98	111.75	108.89	112.6	112.2	104.53	106.64	112.12	114.79	110.89	105.12	112.05	107.47	110.17	109.43	103.98	110.73	110.2	106.47	109.49	109.93	109.82	110.5	109.9
103.19	107.29	101.53	106.33	104.56	113.29	105.36	107.16	107.18	100.79	103.59	107.88	106.77	109.06	105.94	100.36	102.38	109.4	105.96	104.73	105.5	109.93	106.05	104.73	102.17	106.68	102.43	104.75	104.69	107.02	107.98	106.82	107.06	100.67	104.19	101.86	108.24	105.35	103.13	107.23	104.23	104.91	107.55	104.62	101.75	105.35	103.3	108.72	105.49	102.69
117.76	112.15	119.86	111.86	114.73	114.97	108.01	114.41	112.96	110.09	117.46	112.29	110.79	112.44	109.32	109.81	109.38	115.55	113.04	111.72	111.46	112.6	116.21	112.51	112.47	112.69	105.36	112.4	115.32	109.68	115.7	114.4	115.43	109.74	115.24	114.42	109.72	111.58	111.91	111.98	113.18	114.23	111.28	117.62	110.26	110.72	112.59	110.57	111.81	111.65
116.16	118.2	118.02	117.21	115.59	114	112.25	119.13	115.87	117.6	114.73	116.26	116.93	116.88	118.77	117.48	119.68	114.57	121.26	120.48	115.04	123.03	114.66	119.58	114.76	115.47	116.67	115.24	120.41	119.88	120.11	118.76	120.39	119.76	117.94	120.14	114.78	118.75	116.55	115.99	118.12	119.21	120.47	114.84	117.65	115.14	113.61	119.11	117.49	116.56
110.55	103.88	102.8	106.29	105.32	103.01	102.24	106.17	102.93	104.59	104.9	105.22	101.75	103.51	110.51	103.14	106.12	103.92	106.24	108.8	107	108.58	101.87	110.57	104.72	112.59	108.81	105.3	103.09	103.45	106	108.39	107.51	105.8	107.69	103.09	107.05	106.97	106.36	107.94	102.57	106.28	103.3	104.71	103.26	104.19	103.36	106.51	104.51	100.79
101.91	99.633	98.605	100.67	100.06	98.357	99.418	101.5	100.32	100.53	99.477	102.15	105.97	96.199	99.325	98.913	92.195	101.26	99.283	97.694	92.694	102.74	97.178	98.855	97.18	100.66	98.237	100.96	95.668	102.05	98.572	99.075	99.838	102.18	102.13	101.26	104.39	99.967	98.218	98.396	100.22	99.978	102.33	102.38	101.54	99.869	97.197	97.922	99.815	98.269
113.28	109.84	110.65	114.92	104.36	109.76	111.65	111.33	111.01	106.63	106.95	110.62	110.43	106.81	107.33	105.73	109.18	111.45	110.99	106.04	109.28	112.56	112.08	111.43	112.46	108.36	115.74	110.24	109.62	106.5	111.05	109.78	108.08	108.8	110.29	113.63	109.07	112.34	109.53	110.64	113.2	112.27	108.81	110.78	107.14	110.17	106.64	112.46	108.79	109.66
114.82	109.46	118.21	109.32	107.78	112.92	111.7	111.96	109.68	112.99	113.79	105.64	108.34	110.63	111.71	113.13	116.04	111.44	112.72	111.68	107.95	109.13	107.28	110.98	114.64	113.39	109.65	109.44	107.94	110.92	113.72	110.96	116.32	108.58	109.71	112.36	107.58	115.73	108.5	111.28	109.97	111.53	116.55	109.8	107.12	106.96	112.32	110.47	110.92	112.94
112.62	108.61	114.11	114.79	108.83	110.66	112.44	113.97	109.87	111.88	114.95	106.89	109.78	108.7	116.65	118.92	103.72	112.39	109.54	112.13	115.29	111.36	112.38	114.6	112.41	111.59	115.3	111.12	109.79	109.15	108.16	112.67	110.96	111.9	115.55	112.54	110.99	110.96	112.46	111.53	111.72	113.76	112.31	106.14	109.75	111.2	110.64	114.37	120.33	112.15
106.98	107.36	107.46	106.88	105.54	106.63	100.06	105.42	100.41	104.92	106.11	105.15	108.04	104.21	104.13	104.98	102.63	109.17	107.19	107.53	104.58	106.43	104.03	106.2	106.24	101.25	105.64	103.54	105.42	108.2	105.27	108.62	99.593	109.99	105.73	107.12	105.8	105.21	106.36	103.45	111	104.48	110.56	110.15	101.42	110.18	106.56	109.14	102.58	104.69
115.5	109.1	109.92	113.34	110.63	112.17	110.05	115.42	109.69	108.34	107.67	112.28	107.53	110.61	104.96	111.42	110.85	112.44	111.98	112.95	108.62	105.64	111.78	111.65	111.51	109.06	110.36	108.58	109.83	109.11	111.86	110.71	112.38	108.27	115.35	108.2	110.16	113.26	109.83	108.78	112.86	109.53	112.88	110.16	112.67	107.67	113.71	108.08	110.36	112.63
104.39	106.96	108.67	108.38	107.01	111.11	104.78	106.22	102.35	104.22	101.57	103.6	105.15	105.76	105.89	108.93	107.23	107.05	104.85	105.91	105.25	105.34	106.59	108.54	104.08	106.35	106.66	106.21	108.93	107.95	104.42	104.2	102.96	104.68	107.67	101.82	107.49	106.36	106.63	106.29	108.66	104.16	104.93	108.47	104.64	109.17	109.11	108.78	103.62	104.66
107.07	103.19	110.65	104.08	100.82	105.72	108.34	106.23	105.08	106.73	104.02	105.56	109.46	106.32	111.76	107.17	103.17	108.65	110.53	102.7	105.6	106.18	106.12	106.27	110.06	106.06	107.91	104.5	103.84	110.6	109.24	106.03	106.71	102.22	103.43	107.9	107.08	106.58	105.58	105.26	105.14	107.77	105.25	107.23	107.9	109.28	105.16	110.06	107.06	107.51
103.22	105.6	108.31	104.01	107.02	108.26	106.15	104.72	106.71	106.29	101.9	104.32	105.66	104.37	105.51	105.07	105.45	106.93	99.072	106.97	109.47	107.58	102.58	110.87	105.33	106.8	105.08	104.33	103.58	103.3	104.84	106.94	100.59	106	104.46	106.87	107.62	106.62	107.5	104.72	103.91	100.33	109.85	104.09	105.39	104.65	103.53	104.01	104.18	108.27
113.2	113.61	114.51	111.19	111.9	113.07	109.94	109.78	111.08	110.78	114.64	112.91	112.85	112.83	109.15	113.25	112.18	104.55	108.55	113.39	111.8	107.04	112.17	109.59	111.98	107.88	106.45	112.64	108.6	110.6	111.71	113.24	113.15	108.23	109.73	110.31	109.89	113.61	112.18	112.16	109.41	113.3	112.28	109.21	116.13	114.24	112.59	107.43	112.06	116.89
104.45	101.15	106.1	105.07	104.07	108.31	106.21	104.67	101.63	105.25	105.61	111.07	104.77	104.63	102.92	104.9	109.5	109.18	105.35	104.3	106.99	105.79	104.83	103.5	105.88	108.76	108.23	105.4	100.1	108.67	107.84	105.19	105.29	105.94	102.48	99.699	109.41	108.24	103.67	106.89	104.05	103.32	105.04	100.46	107.63	108.86	105.81	105.23	106.61	107.02
111.42	104.69	107.19	106.02	103.67	103.49	101.29	102.96	105.31	108.25	106.68	109.52	108.78	104.06	106.22	104.61	102.77	104.54	101.21	110.54	104.45	107.06	111.16	112.24	106.97	103.9	111.1	105.56	105.61	107.42	106.35	109.82	106.79	109.51	104.59	107.13	107.78	108.96	109.12	106.77	104.01	106.31	108.45	110.28	105.68	103.9	108.96	105.54	109.22	103.11
109.39	110.8	113.33	109.3	108.93	110.94	110.54	110.77	106.97	114.03	111.64	110.33	109.89	106.84	110.84	114.68	110.66	111.81	110.37	111.7	106.53	111.86	107.67	110.42	106.09	109.07	110.32	106.99	111.74	108.35	111.89	110.83	103.96	113.6	112.77	110.84	111.28	115.17	113.14	114.95	108.6	110.29	106.32	108.97	113.88	109.65	109.01	112.68	104.86	111.99
102.97	105.99	101.26	104.77	103.64	106.44	101.9	105.55	104.25	105.35	100.48	103.14	102.43	98.235	108.96	104.73	108.25	107.12	104.3	101.31	104.9	100.17	104.76	104.39	101.27	106.32	104.11	106	105.11	108.42	107.24	104.05	103.44	106.92	102	102.81	106.99	104.6	106.77	104.34	101.74	108.19	102.21	104.39	105.53	104.75	101.63	102.29	101.12	103.58
105.59	103.62	103.32	105.27	103.22	106.84	110.59	106.22	104.86	104.08	103.14	105.97	102	105.7	106.53	102.25	106.2	101.65	105.54	103.21	98.974	105.34	102.35	103.42	102.59	104.94	106.47	110.33	107.9	105.39	102.38	105.78	102.47	99.734	108.05	103.89	104.58	104.8	100.32	106.83	104.68	105.03	105.12	105.52	102.66	107.17	103.22	105.63	104.79	103.53
106.81	104.17	108.77	110.66	106.68	102.92	103.89	104.17	104.4	102.16	101.52	109.85	102.98	102.94	103.75	100.26	105.53	104.7	108.31	102.94	106.47	106.34	106.15	106.47	110.49	103.45	104.5	105.63	104.9	104.04	105.89	101.84	105.66	103.87	102.76	106.47	106.92	103.21	104.55	103.94	100.12	108.79	108.05	104.75	101.52	105.07	108.59	103.49	102.69	105.37
106.17	103.52	106.03	107.34	106.08	105.91	101.52	108.32	108.09	107.11	108.74	105.71	106.32	108.17	105.82	108.98	104.67	105.53	103.79	105.22	107.24	99.271	109.07	111.09	105.97	107.41	106.28	101.94	101.02	108.64	106.64	107.08	103.15	106.98	107.32	106.62	105.88	102.82	100.93	106.16	111.58	106.97	105.27	105.06	109.97	98.653	107.68	108.97	103.54	105.75
112.08	108.42	118.21	112.87	111.38	112.33	114.23	113.17	112.46	111.59	111.13	113.41	113.07	111.39	115.35	108.42	112.62	110.6	110.34	115.31	116.22	110.11	112.92	114.39	113.33	114.57	115.75	114.63	112.6	110.49	112.66	119.11	112.04	110.52	109.12	107.94	110.14	105.4	117.19	113.89	113.82	110.26	112.23	115.49	105.53	106.75	116.71	116.15	115.98	113.56
107.2	104.89	101.49	106.06	104.51	107.39	108.49	105.39	108.67	103.12	108.32	103.45	104.03	109.55	103.11	102.15	103.06	108.69	104.69	108.09	105.16	104	102.37	103.94	106.57	103.13	106.11	109.59	106.86	105.08	104.56	106.09	108.52	105.62	106.79	99.764	106.06	104.48	103.49	104.94	102.98	110.76	109.09	109.21	105	106.04	103.86	105.16	105.5	105.26
103.81	105.26	103.6	101.45	106.01	106.58	105.67	103.56	105.76	105.18	106.54	102.39	104.39	103.21	101.93	102.4	98.253	101.86	98.641	106.56	104.87	102.73	109.15	102.15	99.631	101.81	102.28	105.6	99.49	101.36	106.03	98.424	102.26	101.29	105.48	104.3	99.057	102.77	104.83	106.2	102.07	102.67	106.86	106.21	106.25	104.06	108.7	110.81	104.6	105.21
104.97	109.01	104.8	106.55	105.07	107.39	106.51	104.69	106.61	103.96	106.48	100.79	101.29	101.6	102.44	106.2	104.54	102.34	104.98	106.49	104.69	104.05	105.79	107.91	106.44	102.13	105.75	101.44	101.08	106.74	106.11	113.19	100.78	108.59	102.96	104.16	104.93	107.89	105.44	106.27	104.78	107.23	105.33	109.37	104.33	104.05	103.9	103.12	105.24	106.92
104.09	107.03	106.74	105.38	107.37	104.96	107.21	100.86	108.69	106.01	100.37	109.08	105.5	101.82	104.87	108.18	106.57	107.99	109.66	107.51	104.18	106.97	110.14	105.01	106.07	103.71	102.17	108.15	105.58	105.06	104.86	105.81	103.99	105.37	106.07	105.83	104.19	101.69	103.4	105.72	105.56	103.71	102.81	107.38	104.96	99.535	107.72	105.78	107.96	107.3
100.68	103.79	99.146	99.047	99.598	98.093	104.41	103.19	103.98	98.959	97.784	104.66	99.235	103.04	100.58	102.83	100.57	101.2	104.72	102.84	99.089	101.22	103.79	100.77	103.25	97.572	94.844	100.65	104.78	98.882	100	97.778	100.83	100.13	103.18	104.44	102.85	97.997	100.48	107.57	105.22	102.37	103.29	100.12	98.804	101.45	96.52	100.77	97.656	104.07
102.78	104.57	106.13	108.28	103.99	103.43	106.33	105.03	108.02	105.03	104.53	104.96	102.99	102.48	105.43	106.04	105.65	107.18	105.28	105.29	103.51	108.22	106.98	108.85	107.09	106.65	100.22	109.41	107.18	106.23	107.66	102.88	106.16	105.75	103.04	102.27	107.46	107.55	110.29	106.24	107.3	106.99	103.25	105.09	109.72	101.8	108.72	106.93	110.7	104.22
109.6	110.15	110.78	111.12	110.21	107.2	108.51	108.67	107.16	113.25	111.35	110.53	107.42	112.85	110.94	110.64	104.91	111.61	107.23	113.75	108.86	111.28	114.56	111.48	108.21	108.26	110.53	110.42	108.16	111.88	106.8	107.68	114.2	106.6	110.07	112.41	109.23	113.65	108.56	110.07	110.73	110.23	109.83	109.34	108.85	107.29	110.28	109.4	107.24	109.47
113.88	110.73	109.22	108.5	116.08	109.18	111.98	113.57	106.5	111.52	112.06	111.28	112.65	112.76	109.34	108.67	108.61	111.65	113.56	116.49	112.48	111.71	111.12	108.58	112.23	111.25	109.49	109.63	110.56	111.62	111.02	109.95	109.19	112.24	111.39	112.96	108.11	113.19	114.84	109.73	112.96	117.27	111.32	111.98	110.95	110.68	109.55	112.44	114.01	108.41
113.35	114.76	111.83	115.14	113.82	110.73	111.87	115.74	113.82	115.44	114.03	111.98	115.51	111.08	115.08	109.24	113.75	108.42	108.14	113.15	111.93	113.42	113.2	108.49	113.09	114.08	113.78	110.99	114.83	111.69	112.29	117.23	111.15	116.78	114.3	110.8	111.72	111.92	113.94	117.27	117.79	109.62	113.56	116.23	114.94	114.02	114.67	111.88	118.09	109.17
100.77	105.93	109.49	108.45	102.31	106.19	108.9	105.04	103.66	104.62	103.94	106.04	101.49	106.78	107.73	107.97	106.84	103.56	100.58	108.25	106.62	107.01	108.13	110.12	107.03	105.97	100.52	105.46	102.28	105.44	105.21	107.09	104.62	109.61	103.65	101.22	107.35	106.22	107.49	105.21	102.07	103.38	106.49	108.83	104.61	106.87	104.89	102.98	106.69	105.88
112.6	110.72	115.07	112.35	106.89	111.67	108.78	111.74	111.01	113.83	113.27	112.03	112.91	111.85	109.66	110.21	115.04	115.57	110.62	111.82	110.33	112.79	110.15	113.14	111.39	111.66	108.46	108.74	117.63	108.52	109.08	108.51	110.75	117.81	111.83	109.41	115.84	111.18	113.21	114.6	114.51	110.48	109.14	112.45	114.39	112.16	112.13	111.76	113.57	112.96
110.58	109.84	111.1	111.75	113.69	111.95	112.58	109.56	112.86	107.87	117.49	110.59	116.86	110.03	113.09	109.94	110.53	113.17	113.77	111.01	114.6	108.75	116.53	110.37	106.81	114.91	115.57	109.79	111.45	114.68	110.14	112.2	115.85	110.77	110.57	108.84	115.77	111.09	110.18	109.33	108.55	110.26	111.58	109.7	114.77	118.36	114.16	112.87	112.28	112.5
114.47	117.31	120.13	116.89	111.39	120.27	117.54	119.09	114.43	120.32	118.35	115.39	122.18	115.91	113.33	114.93	111.86	117.41	114.04	119.86	115.71	114.53	112.41	113.56	116.61	114.9	119.36	109.73	115.27	113.84	117.05	116.48	116.65	118.22	119.93	115.88	118.28	121.47	115.77	116.67	115.34	118.94	114.15	112.5	117.05	111.97	119.15	116.65	119.18	112.17
106.75	103.72	102.33	100.1	105.75	109.17	102.13	101.82	106.67	104.63	104.61	109.47	105.25	103.8	108.99	100.53	109.44	106.81	104.35	104.79	101.47	104.3	102.22	105.56	104.7	107.57	104.47	106.33	106.08	105.25	105.6	104.54	100.19	107.57	105.29	106.04	105.19	105.28	105.49	103.39	105.2	106.93	103.48	105.52	100.04	102.18	100.15	104.38	101.49	103.28
100.2	99.161	100.95	99.022	101.6	103.74	102.28	98.716	100.06	99.393	104.72	96.068	98.686	101.06	99.403	101.41	98.601	100.44	96.429	98.525	101.29	96.948	98.584	100.43	100.63	102.95	102.13	99.315	101.2	99.67	103.33	101.58	95.509	102.06	103.54	98.399	98.904	99.611	95.822	100.58	102.81	98.383	99.825	98.708	100.09	99.111	100.28	103.02	97.89	103.17
103.5	98.734	101.55	97.835	96.965	101.28	104.06	101.11	102.85	96.906	104.16	97.951	96.529	105.21	98.31	104.21	98.831	97.442	99.974	101.04	97.46	96.545	105.55	97.934	100.01	98.469	102.12	99.515	96.95	96.186	101.34	98.532	100.38	99.37	101.35	104.5	99.007	100.35	103.25	98.591	96.514	99.46	101.89	100.96	95.244	98.095	100.33	102.2	95.861	100.86
112.79	112.68	107.28	111.08	114.1	110.94	110	112.57	109.1	112.61	113.59	110.7	112.67	110.61	112.5	110.02	109.01	112.3	112.6	111.97	114.91	111.54	110.03	109.94	113.68	116.13	111.16	111.94	111.87	113.81	110.78	113.47	111.13	113.68	108.76	113.43	107.41	109.73	111.81	113.4	111.04	106.89	110.89	113.28	108.23	112.6	114.2	113.57	110.66	112.11
108.84	105.83	104.45	103.65	106.43	107.09	109.35	107.14	104.39	102.53	109.68	106.6	108.17	105.96	108.26	107.94	107.15	110.12	109.73	101.66	103.82	107.02	104.93	103.69	106.41	103.68	106.82	106.64	105.72	102.66	104.17	106.01	112.75	109.18	106.4	106.33	107.39	108.79	104.62	104.91	104.43	106.23	104.81	102.43	108.18	103.81	107.51	107.91	105.4	106.67
104.72	103.87	108.23	104.7	106.42	104.41	105.87	108.55	108.07	107.91	106.54	105.57	103.48	104.8	101.28	110.06	101.6	102.59	105.05	108.81	103.31	101.21	101.53	102.52	101.44	111.31	102.37	106.85	106.48	105.18	100.54	105.75	102.17	108.99	106.88	102.53	105.5	110.93	106.98	107.99	101.92	101.02	103.3	103.94	104.16	100.23	103.83	104.82	101.69	108.14
110.34	114.19	113.92	108.2	109.34	111.77	110.78	109.52	113.58	108.07	115.74	109.12	116.1	109.66	110.34	113.76	110.95	112.74	108.77	111.82	109.49	113.96	108.19	112.48	113.11	110.77	110.76	110.63	111.36	109.18	116.03	108.87	109.76	110.38	107.44	109.67	115.8	110.11	111.37	108.52	110.89	111.97	108.52	112.35	112.74	110.09	110.56	112.99	110.79	111.82
102.76	103.16	101.31	100.22	96.235	98.152	98.916	101.87	101.98	99.408	101.43	97.229	99.55	100.09	97.173	96.203	101.04	98.147	99.654	96.99	101.02	100.02	100.03	100.75	96.125	100.66	95.616	98.512	101.84	98.771	100.23	103.26	99.776	100.61	99.966	97.514	102.1	102.51	99.646	96.66	97.936	98.257	99.401	99.273	98.125	98.84	102.84	102.09	98.291	97.09
114.23	110.74	112	107.1	115.06	110.58	111.01	114.33	112.97	116.45	111.43	111.04	115.27	112.12	112.19	110.53	108.87	111.45	112.74	111.69	111.54	112.2	114.7	113.15	112.09	111.76	110.86	119.89	110.58	108.57	112.18	114.19	109.42	110.85	110.87	108.39	114.17	111.33	111.96	110.84	109.87	112.1	113.27	111.72	112.34	110.02	112.34	117	108.94	111.68
101.9	99.654	98.548	99.948	100.77	102.84	103.03	102.89	103.01	96.6	102.59	100.25	98.487	100.94	100.47	104.31	100.11	98.463	99.697	101.55	99.773	96.051	99.717	103.96	101.47	96.354	97.805	98.645	98.493	98.051	97.992	102.62	94.676	99.77	98.809	102	105.02	97.197	100.68	104.14	98.309	98.658	102.64	98.091	103.84	97.38	95.092	100.07	100.96	96.474
112.09	113.4	113.45	105.44	107.84	109.34	115.11	113.88	115.49	110.62	107.98	115.06	111.5	113.83	112.96	112.43	108.05	109.95	110.34	111.83	114.2	106.69	113.06	112.47	110.32	110.96	114.02	110.34	112.37	113.97	107.5	112.96	113.25	104.86	107.73	114.16	112.31	116.52	114.3	112.38	110.22	112.06	107.55	118.07	112.7	116.16	113.17	110.32	116.11	113.52
106.4	100.67	104.49	100.41	102.62	106.37	109.07	104.83	101.03	102.5	105.1	103.19	101.74	105.3	105.99	106.53	102.3	97.958	105.82	103.05	105.14	104.46	100.91	104.98	102.68	106.29	108.26	105.32	104.49	101.93	102.9	101.23	103.7	106.9	102.85	104.18	102.02	104.21	103.83	101.41	111.56	99.054	105.03	101.92	100.66	106.97	104.01	109.9	103.72	103.7
109.61	114.58	107.72	114.14	110.59	106.06	109.64	114.26	110.63	115.17	115.37	113.27	108.61	109.89	110.8	112.7	110.87	108.69	113.24	109.59	109.84	111.4	112.81	110.89	108.62	114.44	111.87	113.83	110.36	111.84	106.87	111.96	113.59	115.57	112.06	116.09	110.99	112.5	105.47	115.36	110.56	109.27	110.81	108.23	109.72	116.78	113.4	110.92	112.16	112.16
105.69	101.69	102.03	99.017	101.72	102.26	102.87	99.072	100.14	102.37	97.492	102.53	98.272	98.675	99.203	95.631	98.599	103.66	100.97	99.816	102.21	102.03	99.58	100.41	99.594	99.968	96.966	97.825	98.49	100.56	97.975	97.563	99.363	103	101.37	96.067	97.969	101.26	96.399	100.69	104.45	97.131	103.49	97.666	100.29	103.92	99.262	105.14	100.36	105.33
111.18	112.75	114.43	106.37	113.72	110.33	112.31	110.87	108.71	114.5	108.45	112.22	107.44	110.19	109.38	111.29	113.99	112.17	112.38	108.98	109.73	114.67	111.53	110.88	112.58	109.72	110.81	114.21	108.94	107.74	111.28	112.42	110.94	114.06	109.76	113.39	106.94	113.16	113.95	116.23	105	108.12	114.64	112.33	112.32	112.52	112.46	112.36	111.86	112.51
103.47	106.88	106.29	103.12	108.26	104.38	108.05	97.547	102.09	103.22	101.94	107.49	104.26	109.44	103.01	102.78	103.54	107.67	105.86	106.82	104.44	106.67	101.3	99.565	102.93	102.96	107.75	105.2	100.7	104.48	103.53	101.25	109.58	107.61	103.84	107.64	104.86	106.58	101.33	105.4	102.88	104.31	103.31	103.05	105.27	103.87	104.04	108.58	99.962	106
103.47	102.08	106.36	104.42	102.3	105.53	107.05	107.59	102.71	105.96	109.26	104.28	105.79	105.84	103.76	104.39	96.23	101.74	108.08	105.79	104.94	104.15	102.29	101.4	106.89	104.9	106.09	99.812	104.65	104.39	102.55	104.47	107.57	106.02	105.69	98.291	105.18	105.38	103.05	106.08	105.6	106.99	103.67	101.02	104.69	102.63	107.26	104.86	102.52	106.95
104.38	106.61	103.63	102.99	103.79	105.7	108.73	101.07	106.17	100.16	101.78	102.25	104.48	106.09	105.42	103.61	105.07	109.9	107.43	108.08	98.789	104.1	103.54	107.16	106.15	103.19	103.34	106.55	107.64	109	103.37	107.67	107.75	105.06	106.82	105.14	103.31	100.95	103.68	105.74	101.85	114.22	107.01	110.35	104.79	104.7	105.63	109.73	105.44	100.45
99.821	106.01	107.23	102.31	107.34	103.7	103.72	111.42	107.06	102.46	103.34	105.86	107.68	106.83	107.44	104.03	108.3	105.91	104.74	107.27	106.68	106.53	110.41	106.66	102.95	105.44	106.37	108.29	106.99	108	106.83	109.83	108.14	103.62	104.45	108.43	107.49	105.35	104.33	107.06	106.32	106.22	107.32	105.54	107.81	106.53	107.26	108.48	105.13	112.22
116.74	116.05	111.71	120.15	114.96	116.73	122.73	114.98	119.61	113.03	120.6	120.28	114.72	118.58	117.5	119.78	116.89	114.75	118.24	120.42	114.83	119.21	115.9	117.59	118.95	117.49	114.86	120.57	120.07	117.52	119.07	115.64	118.99	117.92	113.74	117.76	116.67	119.89	117.11	116.51	121.29	115.24	110.8	112.87	118.06	113.92	118.34	119.31	117.4	116.49
106.42	109.54	108.6	105.89	105.13	109.63	107.82	105.11	106.69	108.56	108.21	109.59	107.01	106	101.55	103.97	107.22	104.92	102.14	106.01	106.65	105.91	105.92	105.83	105.62	111.6	107.11	108.32	102.64	107.08	106.51	109.02	106.29	104.82	105.86	105.96	110.37	104.18	104.79	105.06	109.69	103.24	103.5	101.41	110.24	113.79	109.62	107.03	103.73	110.37
111.1	113.41	113.51	107.63	115.13	109.34	112.32	112.44	108.91	110.34	110.47	112.61	112.12	114.11	114.91	111.1	111.29	110.16	109.6	112.78	111.39	114.15	117.24	115.11	108.07	114.38	111.92	112.85	110.18	113.93	112.4	114.34	110.19	113.61	113.58	113.75	111.75	110.77	114.83	112.85	109.29	109.5	112.07	114.36	114.17	110.59	112.86	113.31	111.86	115
100.36	97.658	94.061	100.2	101.63	99.457	101.01	99.245	103.92	101.03	99.705	98.203	96.328	97.185	102.68	98.692	102.97	95.545	98.101	95.472	100.57	97.897	98.667	100.76	101.33	100.28	100.67	97.478	99.279	99.65	103.49	99.637	100.22	98.452	99.49	97.674	97.317	100.61	99.812	98.949	96.089	96.405	99.149	101.59	102.27	101.6	103.71	99.4	99.455	98.771
109.55	107.08	103.77	107.38	106.6	102.97	103.18	107.21	105.32	106.99	108.39	109.66	101.82	106.09	103.21	103.01	108.83	106.02	105.46	108.55	105.68	105.39	107.37	110.1	104.76	111.9	104.54	106.29	107.58	102.55	106.01	103.71	109.07	110.88	105.21	108.52	102.44	105	109.29	106.13	107.28	107.46	107.58	106.81	107.76	105.21	104.98	103.78	105.41	104.02
106.29	106.44	111.47	108.19	109.81	106.71	105.42	101.12	101.94	106.08	110.15	103.44	105.41	104.73	106.34	104.21	100.29	106.69	106.84	106.62	107.7	105.32	108.28	105.27	101.43	107.3	107.84	105.22	103.33	106.54	106.83	107.27	104.3	104.95	103.35	100.46	108.77	108.67	110.65	100.01	104.75	102.9	103.04	107.91	107.16	101.04	105.49	100.36	110.35	101.53
117.89	124.36	115.53	118.52	120.62	117.32	114.56	115.82	114.77	114.28	114.19	117.33	117.1	113.43	113.94	111.96	116.83	116.65	116.61	110.03	110.49	110.88	113.27	116.23	112.44	119.89	115.16	116.96	114.48	118.21	117.33	115.63	118.21	113.26	115.43	115.31	114.4	113.68	117.22	116.61	117.57	114.23	114.55	116.53	117.98	116.54	117.94	117.49	119.05	119.11
97.231	102.03	100.09	97.717	101.05	97.832	95.996	100.77	101.37	102.5	100.32	98.739	105.72	97.766	101.78	102.75	98.356	96.282	100.48	106.42	102.9	101.29	106.54	99.292	96.721	102.52	100.66	99.514	100.12	99.657	102.53	102.24	100.74	98.365	97.664	96.423	101.49	95.038	101.71	100.86	104.16	104.69	103.45	97.244	100.63	97.712	100.91	100.16	104.15	102.85
112.65	110.17	106.38	106.49	108.14	105.75	101.29	106.16	100.37	109.07	108.02	112.78	103.28	102.57	105.86	108.18	108.24	104.47	107.2	101.55	114.79	105.92	106.93	105.04	103.38	104.02	104.34	107.96	110.04	106.31	104.96	107.01	105.31	106.93	108.09	100.96	107.1	108.1	107.98	106.72	106.58	107.89	104.35	106.21	106.44	104.97	106.71	105.39	104.49	105.7
108.23	107.19	103.65	105.52	105.73	102.77	103.27	108.92	108.27	105.65	108.13	104.26	106.16	109.66	103.6	108.92	110.32	109.4	106.65	106.14	105.03	109.11	104.44	105.23	103.45	107.19	108.43	104.78	108.32	104.39	102.05	105.49	107.54	107.09	106.72	104.9	103.59	107.91	105.32	104.92	108.08	109.2	108.37	106.93	106.64	103.3	110.31	108.25	108.91	104.9
100.34	99.537	99.306	98.11	102.09	98.809	103.91	97.785	101.94	99.155	102.11	101.7	101.94	102.59	99.224	100.5	97.82	97.312	98.445	91.829	99.6	104.18	99.644	97.306	98.575	102.53	96.045	98.575	98.554	101.65	96.788	101.68	99.712	100.46	98.258	99.277	100.6	95.516	100.23	99.254	96.963	101.75	103.81	100.56	101.88	98.584	98.16	100.55	102.42	100.23
106.08	99.97	98.464	100.16	99.305	99.178	103.85	101.71	109.67	101.31	96.299	103.68	102.07	100.06	97.631	102.96	100.57	101.14	104.34	96.731	100.29	106.82	101.86	98.831	97.531	104.02	101.96	104.06	92.659	98.33	101.2	99.985	104.09	99.064	102.01	99.506	103.84	98.564	101.45	98.361	100.76	104.53	97.397	100.53	99.174	104.97	100.2	102.09	99.547	97.571
112.31	110.23	113.36	111.71	111.37	110.44	112.67	114.59	110.1	116.84	112.96	114.14	110.68	117.1	112.1	111.12	115.31	112.16	111.39	112.8	116.62	111.07	114.15	115.65	114.75	111.1	111.67	112.11	113.42	113.38	111.57	111.87	110.1	116.43	113.73	111.79	114.6	115.78	113.09	115.22	114.23	116.66	112.75	112.31	112.99	114.8	115.63	112.77	112.43	110.39
100.32	100.02	104.09	100.48	95.974	96.046	98.365	102.47	101.98	100.28	105.36	97.003	101.07	100.26	100.75	102.08	104.14	97.492	100.14	99.328	102.52	98.742	101.74	101.84	100.69	103.26	102.28	100.79	102.63	104.84	101.85	100.26	100.55	98.473	101.59	98.985	100.11	100.64	98.154	101.14	97.958	99.499	98.622	101.07	97.148	104.2	103.52	101.14	100.72	100.35
100.31	104.51	103.44	102.34	103.96	108.34	107.04	100.44	101.45	108.08	104.02	102.69	104.42	106.58	101.39	102.6	103.57	104.75	102.38	105.06	104.56	104.27	105.41	98.436	100.85	108.79	105.68	103.83	102.15	106.99	102.11	107.23	108.43	108.88	100.21	100.59	108.99	107.95	108.36	102.5	105.39	105.27	101.64	103.96	101.08	102.9	97.696	106.11	104.55	107.24
101.74	101.94	99.503	101.4	102.4	97.578	98.01	100.65	97.998	102.42	100.37	100.12	98.459	105.55	101.61	102.3	98.613	99.204	102.26	100.23	99.189	102.2	100.52	100.27	97.65	99.583	102.78	95.454	101.44	95.773	104.5	98.529	98.115	96.05	106.32	104.1	100.56	98.902	97.104	99.917	100.77	96.347	101.01	100.59	104.1	99.108	98.665	100.83	98.641	100.8
108.5	109.8	109.79	111.04	113.92	110.8	113.42	107.99	113.13	112.18	114.31	111.38	113.31	115.34	108.25	114.42	108.21	109.25	109	110.3	109.88	110.45	111.32	115.67	119.1	105.09	114.51	115.65	112.47	112.08	111.34	109.73	111.78	110.33	109.12	111.94	116.45	115.28	110.76	111.79	114.98	113.87	108.1	111.61	114.96	114.46	111.78	107.08	109.99	112.71
109.05	108.07	105.35	107.02	108.92	106.04	102.65	105.92	106.75	113.02	107.12	106.98	109.17	108.78	103.74	101.93	102.65	106.25	107.59	102.72	109.42	108.31	109.37	109.41	105.84	104.75	106.5	110.8	100.33	104.62	108.5	105.7	106.21	108.35	103.54	98.048	107.54	105.61	105.8	108.45	105.01	100.01	103.94	105.99	107.32	108.14	104.64	107.43	105.28	108.59
104.41	102.79	109.26	105.28	109.33	101.98	103.77	109.42	104.25	105.2	103.97	105.46	108.6	108.72	102.27	106.48	102.17	106.35	98.204	108	101.74	104.93	105.42	106	108.59	106.47	105.17	106.63	107.01	104.26	105.16	108.18	111.33	106.88	106.95	102.87	104.1	106.31	105.83	107.89	106.21	108.81	104.64	110.11	105.77	107.23	103.99	108.39	105.27	104.07
103.62	103.81	108.5	103.78	105.44	105.68	100.04	100.85	109.48	104.12	106.11	100.34	105.07	107.17	104.79	106.51	105.3	104.9	101.4	105.3	102.67	104.97	104.65	101.07	105.52	106.44	103.83	107.15	104.12	104.44	107.93	106.11	105.61	107.77	102.43	107.84	102.24	102.93	102.9	103.21	103.56	106.99	100.02	101.6	106.11	102.83	103.79	107.55	105.3	99.621
110.41	114.26	113.44	107.76	115.9	115.51	111.62	114.15	113.68	113.37	112.17	109.64	116.38	115.48	111.15	117.31	106.37	109.09	116.87	110.02	112.86	112.2	109.39	113.4	110.59	112.59	111.24	110.25	111.61	113.73	114.52	115.11	109.92	117.9	114.73	111.38	109.78	111.01	114.82	113.87	112.24	110.9	111.28	114.24	111.63	112.15	116.31	112.2	114.78	112.71
108.02	115.55	110.1	111.22	115.19	113.51	114.75	109.31	109.69	108.56	112.72	113.63	112.94	111.57	111.25	107.37	110.09	110.45	110.37	107.46	110.64	111.45	114.49	106.58	112.05	113.93	112.94	110.31	118.51	110.08	107.63	109.35	115.07	112.68	111.8	105.68	112.48	114.12	109.52	114.06	114.95	106.85	112.4	109.02	111.22	114.43	113.34	110.39	110.8	111.11
107.36	105.88	106.39	102.31	102.73	106	105.83	108.18	109.45	106.85	101.19	104.04	106.88	106.82	109.04	101.34	102.4	106.26	104.56	106.7	104.98	110.25	103.38	103.74	105.79	103.58	102.77	110.34	103.3	105.22	108.4	104.93	101.21	108.95	101.8	105.74	103.93	100.47	103.44	109.8	105.45	103.17	106.18	101.57	104.29	108.88	102.75	114.02	104.54	107.4
106.51	107.23	110.12	105.03	102.5	107.75	108.16	109.62	106.34	109.45	105.38	103.61	104.47	107.79	103.8	104.36	104.16	104.53	108.11	104.81	110.02	108.45	107.29	104.86	102.92	108.17	104.99	104.74	107.58	102.87	100.78	102.33	105.7	108.13	107.11	103.29	103.45	103.1	107.53	107.69	106.45	105.1	104.79	106.59	104.84	104.39	112.32	106.41	105.49	107.33
106.02	108.42	105.12	108.34	106.56	108.56	112.97	106.99	102.64	104.59	104.61	102.29	104.34	103.42	102.89	107.72	110.42	103.07	102.53	105.99	108.35	109.33	107.04	107.6	108.92	101.64	104.05	111.68	109.56	106.01	105.29	103.92	110.19	105.92	103.57	106.29	105.11	99.766	108.99	105.06	105.76	104.6	104.43	108.98	108.28	100.86	101.18	102.12	102.22	107.09
108.73	109.38	106.76	111.76	113.81	115.52	112.1	113.28	113.29	112.34	113.91	111.7	112.46	113.07	112.98	110.48	110.75	109.22	114.13	110.56	111.18	117.21	107.81	108.26	115.94	108.45	111.35	114.39	113.98	113.33	109.93	108.81	108.71	110.06	112.36	116.09	112.38	115.84	113.43	114.9	111.39	117.19	107.84	111.83	112.61	109.7	115.72	112.48	112.27	111.44
106.52	107.01	104.44	104.56	102.49	108.51	107.25	105.8	105.39	104.47	106.64	102.11	105.43	107.59	106.41	104.32	107.55	108.93	106.09	109.93	103.04	105.17	106.82	100.59	111.85	101.92	106.07	103.09	104.24	106.29	106.67	106.24	104.79	101.56	105.92	104.34	105.4	102.77	103.59	109.53	107.23	105.79	105.16	104.37	105.69	104.23	108.76	107.72	106.9	104.35
106.9	108.77	104.12	106.21	110.32	107.26	104.76	105.87	107.23	104.32	104.07	109.64	105.17	107.74	106.4	106.85	105.05	105.17	106.4	105.45	104.15	108.38	107.25	107.39	107.23	106	106.83	104.66	103.54	109.08	105.77	108.26	103.54	107.05	110.2	106.86	104.38	105.19	106.12	106.3	105.11	107	102.36	108.59	105.99	108.57	106.32	107.23	107.52	107.02
110.52	111.44	111.05	108.94	110.3	108.23	112.12	114.54	112.45	111.97	109.54	108.22	112.67	113.38	107.95	112.49	112.22	108.33	107.84	107.56	107.46	112.15	106.65	109.54	109.29	108.35	109.74	112.68	111.94	113.3	114.34	109.73	111.43	106.9	111.24	108.03	108.92	113.68	112.75	114.38	108.48	107.52	111.6	105.69	108.65	113.09	110.96	110.55	107.05	110.22
102.67	105.95	106.67	105.44	102.35	103.13	101.55	107.11	102.99	110.09	101.94	103.72	104.34	103.68	105.82	107.72	107.12	103.85	107.45	105.72	108.61	99.815	103.45	103.47	105.93	104.95	101.32	100.2	103.41	106.38	109.48	97.309	106.21	103.12	101.62	105.84	103.59	108.8	105.9	110.01	103.85	107.62	104.43	104.1	110.97	101.96	105.29	104.74	106.03	100.94
106.43	110.83	111.26	106.33	105.01	107.79	107.16	109.29	106.03	105.47	107.38	105.27	106.78	108.13	105.87	106.57	107.2	102.53	105.05	110.52	108.23	106.81	107.02	110.02	108.77	106.98	108.97	105.61	107.29	107.43	110.44	111.14	106.23	102.43	110.49	108.15	108.45	110.31	107.7	106.73	107.02	106.81	110.24	104.46	103.83	105.1	105.92	105.82	108.72	108.72
109.72	108.32	109.91	116.12	103.88	107.58	102.05	112.46	114.87	109.34	109.61	113.11	108.72	112.46	110.66	105.14	113.59	110.85	105.95	104.8	110.06	111.39	109.69	112.42	104.23	108.58	108.1	105.83	108.43	103.88	107.74	107.01	109.19	110.35	105.58	110.17	110.43	113.78	107.69	110.62	111.67	104.52	108.59	103.37	110.81	108.11	113.33	111.08	106.93	116.93
102.9	107.06	101.55	108.79	108.11	102.8	108.6	105.24	110.27	107.87	109.95	103.49	105.56	107.41	108.44	110.14	109.12	107.37	105.87	105.59	106.66	104.42	107.06	109.47	104.16	104.33	110.8	110.78	103.25	106.19	105.22	98.426	103.95	107.24	107.96	105.79	113.29	102.15	104.18	104.88	106.33	104.73	107.84	105.67	109.84	104.97	104.73	106.65	107.69	111.02
117.32	118.27	115.28	114.95	118.47	116.4	118.67	115.6	112.54	115.88	118.06	118.13	113.98	114.67	120.29	115.54	116.14	108.59	112.74	109.85	118.35	119.1	115.3	116.65	121.24	117.38	116.36	113.86	118.28	115.53	113.74	117.43	115.06	119.56	116.21	116.95	118.95	118.68	118.35	117.55	117.61	115.36	114.15	122.25	120.46	118.72	117.65	118.61	119.23	116.94
106.61	110.89	104.27	107.54	108.05	110.17	106.59	108.92	105.52	103.63	107.49	104.94	103.84	106.75	105.63	105.05	105.38	107.8	101.96	107.9	105.19	105.12	106.56	104.34	105	109.67	102.99	106.1	106.02	106.85	107.46	106.44	107.94	104.3	106.35	106.43	103.63	105.41	106.49	108.39	105	102.97	104.95	102.76	104.9	107.2	107.52	108.11	104.67	108.2
111.84	108.58	110.64	109.9	112.51	111.75	113.86	112.45	114.43	112.33	105.36	107.55	106.47	115.08	109.25	109.63	111.47	113.07	106.13	113.64	110	112.71	111.81	108.23	109.69	110.57	108	107.8	114	115.46	111.7	110.52	111.24	116.79	109.23	110.84	112.22	110.63	113.77	107.64	107.08	109.72	110.17	112.14	111.21	112.17	110.13	112.71	113.29	111.57
119.45	119.69	118.45	116.88	114.94	119.24	120.98	117.32	116.78	116.05	117.21	118.37	119.27	117.63	119.12	118.91	116.67	117.32	120.64	117.77	117.94	115.53	117.61	113.96	118.92	119.08	118.85	120.36	119.84	118.72	115.68	116.93	116.82	115.26	116.68	115.02	115.87	114.88	119.38	121.51	116.82	119.66	114.81	119.69	116.06	117.34	117.44	119.21	122.67	120.58
104.79	108.38	106.27	109.38	102.71	107.44	109.54	104.79	107.84	103.38	104.41	107.05	107.14	104.25	108.09	109.51	104.29	105.16	109.48	101.77	103.74	107.2	104.55	102.35	103.49	103.21	105.67	108.86	108.71	103.35	102.54	105.03	111.24	108.59	109.64	102.88	111.41	106.81	106.86	108.16	103.03	104.98	105.02	106.85	107.2	105.87	106.38	108.01	106.9	102.07
104.87	103.27	108.43	110.4	101.11	104.57	105.19	102.19	104.14	99.097	102.06	106.89	98.31	106.07	108.37	105.09	105.22	104.62	105.78	105.35	106.63	101.53	102.66	101.65	100.51	103.04	108.04	103.3	106.68	102.57	103.96	105.64	103.58	104.82	104.11	101.68	102.76	102.59	98.002	102.68	105.2	107.55	104.02	105.16	102.55	102.94	101.38	100.8	105.67	109.34
114.17	113.77	113.12	113.44	112.98	112.78	108.12	111.93	109.69	110.38	115.8	109.19	112.99	111.5	109.76	108.68	111.99	114.38	106.5	107.09	108.31	108.78	112.87	107.98	110.05	112.86	108.65	112.58	105.88	112.06	108.24	109.59	110.59	112.88	109.69	109.37	114.43	110.74	108.59	107.51	112.95	115.79	112.31	113.03	111.26	110.83	111.01	115.21	111.1	110.77
106.61	104.6	106.65	104.86	105.1	101.66	104.53	102.09	105.26	108.86	108.02	106.99	106.77	110.09	99.619	107.99	105.87	103.05	101.3	107.35	107.63	107.57	107.55	104.83	106.06	109.86	106.12	108.89	102.21	103.57	109.51	103.78	107.73	108.93	107.99	106.75	105.29	107.05	103.35	106.73	110.43	106.02	103.44	104.38	105.44	104.18	105.37	106.61	101.19	106.67
102.58	103.6	108.98	101.01	103.92	106.37	102.34	104.57	102.67	103.83	107.9	108.46	102.75	106.27	100.99	104.87	105.29	105.84	112.19	106.66	106.59	106.86	104.48	103.56	104.65	107.18	107.23	110.55	104.02	110.21	107.35	104.36	104.2	105	110.3	104.02	108.63	105.47	106.64	104.8	104.89	104.06	106.88	103.42	104.01	106.59	109.26	106.48	105.99	104.55
102.78	98.691	101.62	105.64	97.061	98.873	99.686	101.89	100.78	102.53	99.541	100.37	97.796	98.727	103.95	103.06	98.752	94.715	101.35	101.79	97.568	97.174	103.45	98.095	96.516	101.81	103.5	100.59	103.67	95.694	100.27	95.677	98.917	101.79	101.08	102.39	101.92	101.05	99.483	98.786	100.43	103.52	100.92	99.072	101.89	97.558	99.389	98.738	98.939	101.49
115.05	114.39	114.8	118.07	118.98	119.83	116.91	112.82	114.78	116.01	118.43	115.21	116.08	115.68	118.69	114.99	115.23	117.58	115.89	116.31	117.25	121.41	115.22	115.11	117.22	115.91	117.59	123.06	118.93	118.15	115.86	116.22	114.65	115.27	118.5	120.82	117.94	115.89	120.62	118.49	112.99	120.49	119.17	117.3	117.05	119.64	120.57	118.15	120.14	116.4
106.06	101.72	106.14	101.03	107.2	102.05	107.55	104.48	111.11	105.83	111.29	108.44	103.51	105.59	107.58	106.71	101.39	100.99	105.64	110.16	107.99	103.78	105.82	105.21	110.64	107.93	106.65	106.57	107.06	105.47	105.97	107.01	105.83	105.27	106.07	108.92	108.85	110.72	109.24	106.97	103	106.65	107.87	107.65	105.92	102.59	107.7	106.06	103.48	103.49
113.79	113.22	110.79	112.7	115.12	113.05	112.78	110.21	109.82	108.96	108.97	113.23	109.21	114.47	110.74	107.74	106.11	107.08	111.33	110.63	108.82	113.34	107.82	112.01	110.93	115.52	108.69	109	111.36	109.29	106.56	115.45	109.49	110.31	108.3	112.12	115.39	112.12	111.23	111.05	111.18	111.11	116.73	109.87	111.77	117.08	109.95	112.85	107.92	109.51
109.38	104.21	106.6	105.23	106.57	109.85	105.81	102.46	105.79	108.09	105.61	103.22	107.88	105.62	105.78	107.91	107.41	105.92	106.7	108.02	105.82	105.74	107.27	105.29	108.41	100.18	103.42	104.68	99.939	104.47	105.94	109.68	103.74	104.48	105.16	103.68	107.39	105.94	107.47	105.42	104.72	99.74	113.78	100.93	104.23	103.74	107.53	107.97	99.752	108.18
100.47	102.64	100.06	106.56	106.49	105.42	102.46	102.54	107.82	105.18	106.29	106.01	106.85	102.76	104.18	105.58	110.56	102.45	102.52	103.61	103.74	100.7	103.64	106.06	104.58	100.33	101.85	105.39	104.44	104.31	97.63	104.86	103.18	103.89	104.91	102.33	104.21	107.85	98.53	102.4	104.25	96.652	107.81	102.78	104.89	105.17	105.26	103.77	104.73	100.67
101.44	103.51	105.23	106.42	107.33	105.96	106.89	103.35	105.48	104.62	106.07	106.5	110.77	105.19	109.09	108.02	104.9	102.79	105.66	107.12	105.47	112.15	106.71	107.03	107.43	103.33	103.98	104.18	107.97	107.69	104.56	103.93	106.13	104.47	106.33	107.52	105.38	107.64	106.62	101.54	106.9	106.08	108.24	101.46	107.16	99.024	105.78	104.23	107.23	105.65
98.659	97.861	100.78	103.56	102.88	105.84	102.2	102.6	101.26	98.668	98.307	100.77	105.74	99.374	103.49	100.58	105.21	98.762	98.27	98.079	99.286	100.04	101.46	102.32	101.84	97.669	105.11	101.86	104.47	101.62	94.678	97.817	97.918	103.56	102.1	95.508	102.44	104.6	104.86	101.51	104.35	98.681	105.21	105.81	100.76	99.753	97.426	105.16	102.01	103.07
108.86	112.83	110.8	107.13	109.76	110.8	107.79	109.95	110.66	106.84	108.37	109.76	111.24	107.58	108.47	108.13	113.7	109.55	107.03	111.23	114.21	108.5	112.09	111.4	109.59	107.53	113.4	109.48	110.05	105.63	111.69	107.9	107.6	107.96	106.03	115.09	110.91	106.84	111.27	111.85	106.28	110.31	113.49	103.61	107.39	108.86	113.02	108.85	107.58	111.12
108.19	111.24	109.51	109.78	110.35	111.7	111.73	115.63	110.47	106.49	108.95	109.18	111.2	106.35	108.45	104.8	107.57	106.55	117.36	107.1	112.96	108.65	114.63	108.75	111.37	111.66	111.26	109.3	108.04	111.38	113.3	113.2	106.03	113.82	109.79	111.45	108.75	111.07	107.35	110.68	108.44	109.14	107.7	116.1	102.5	114.76	109.67	113.24	111.94	108.23
111.19	106.65	105.93	107.75	106.49	104	108.01	107.27	107.13	104	107.22	100.37	104.69	107.14	104.56	103.24	108.48	110.25	103.95	104.11	105.43	103.47	106.27	107.75	103.07	108.64	107.55	106.32	101.9	107.85	106.6	102.89	108.7	107.76	104.82	105.36	106.7	105.31	110.62	102.2	108.42	107.77	108.41	106.4	107.93	106.48	104.57	107.59	105.2	100.36
114.63	108.88	114.79	110.59	111.22	113.27	107.4	116.61	112.23	110.99	110.69	117.59	117.96	116.89	116.4	108.99	113.64	114.93	108.68	113.51	111.78	117.34	114.82	109.97	114.6	112.39	112.85	115.56	114.44	113.17	114.28	113.13	110.51	111.29	116.25	112.13	109.6	115.82	111.83	110.95	115.19	116.86	113.2	116.91	110.67	112.2	116.48	112.64	112.65	112.92
106.34	107.31	103.88	105.94	109.49	107.49	106.04	107.6	103.57	105.76	105.35	108.61	101.86	105.02	109.28	105.73	107.39	105.1	103.32	105	106.89	105.66	103.18	108.65	106.92	107.66	104.61	99.664	104.5	105.5	107.24	106.23	106.48	106.31	107.48	106.37	106.4	108.74	112.42	108.14	107.07	103.82	101.33	106.91	106.58	108.5	103.12	107.23	108.91	109.37
107.34	107.91	102.71	105.45	102.45	106.5	103.12	106.46	109.45	106.58	102.63	104.28	105.8	106.61	105.04	105.29	104.36	102.01	103.16	104.17	104.77	102.44	110.77	104.08	106.31	107.02	100.78	107.48	101.36	101.4	106.49	104.69	106.59	103.9	101.38	108.22	101.21	108.27	109.21	104.51	102.05	107.86	104.27	108.91	105.6	104.22	100.63	105.26	104.21	104.52
106.98	103.31	101.13	108.14	104.72	107.25	104.9	108.42	109.99	108.45	102.94	108.54	110.38	104.31	104.42	104.86	105.78	107.62	105.63	97.65	106.39	103.9	105.15	100.63	105.11	100.57	106.34	108.5	105.77	105.81	104.87	105.33	109.41	105.96	107.9	98.676	109.15	110.6	101.13	105.14	103.06	106.61	109.55	102.87	109.23	102.65	102.2	108.73	106.37	106.94
105.53	103.02	105.12	107.34	105.78	110.16	105.77	107.87	105.43	104.38	102.36	105.99	103.32	105.31	101.85	104.28	104.82	104.75	102.71	104.88	108.77	105.06	104.66	107.52	104.6	112.71	103.62	105.93	106.71	104.27	105.93	106.94	108.99	105.36	103.83	101.68	106.76	107.11	102.36	109.31	103.96	100.2	104.57	107.89	108.35	107.78	104.1	104.3	110.08	107.05
111.61	111.75	111.68	107.03	110.34	113.25	109.02	111.09	107.24	107.84	111.32	112.16	107.96	109.95	102.98	110.52	107.96	114.67	112.3	108.82	115.28	107.9	107.78	114.08	109.63	113.81	107.34	109.05	109.77	109.4	111.35	110.11	108.84	111.03	110.17	108.5	108.76	110.27	108.22	109.6	110.63	108.07	112.1	111.13	105.52	112.75	109.13	110.45	107.78	109.62
108.95	107.8	108.38	100.79	103.71	106.74	111.33	105.73	102.69	108.55	103.99	107.14	104.45	105.15	102.98	104.5	104.57	108.56	109.86	106.17	105.08	106.45	103.4	103.96	104.5	111.52	102.66	110.92	104.68	106.31	107.45	105.22	99.458	101.48	104.8	104.41	110.12	105.57	105.55	102.59	108.99	104.52	103.15	101.52	107.9	106.11	107.44	104.07	105.2	106.45
101.3	102.68	100.36	99.631	102.24	104.66	102.2	104.39	102.21	102.59	103.22	100.4	103.25	103.67	102.73	102.68	104.72	106.03	102.39	104.46	104.53	104.13	109.27	101.61	103.37	102.84	107.8	107.86	107.06	106.09	104.37	98.094	102.88	103.41	103.17	102.54	103.56	102.45	103.84	101.18	102.41	103.34	105.66	105.24	105.29	105.77	104.73	100.99	104.88	106.9
103.08	106.49	102.53	104.06	107.41	107.72	106.32	103.89	101.67	105.55	107.03	105.38	105.56	105.17	105.73	106.2	101.03	104.88	103.71	105.79	102.51	101.65	107.69	101.59	106.38	107.3	104.58	103.97	107.92	108.5	105.33	105.55	100.42	105.13	108.29	100.63	107.93	102.42	102.24	104.29	106.97	99.959	102.81	108.38	104.33	105.33	108.67	102.21	106.07	104.89
102.59	112.22	107.14	107.39	101.96	108.58	108.64	107.26	112.49	101.4	110.12	109.78	109.93	108.19	108.88	104.98	107.79	109.27	109.59	103.2	108.32	103.36	106.79	105.42	107.06	107.56	104.22	105.12	103.68	108.38	105.89	106.45	104.46	105.84	105.86	106.94	107.13	110.55	105.18	107.17	108.09	103.25	109.32	102.79	107.13	110.08	105.78	107.63	110.41	106.33
100.19	99.347	103.38	99.885	100.2	101.56	98.551	99.014	97.084	100.95	101.98	101.65	98.333	99.705	96.456	97.632	96.426	98.856	104.44	99.938	97.66	97.792	102.64	98.043	102.73	102.05	101.79	103.53	105.19	96.631	98.016	95.768	96.824	99.233	101.66	100.62	103.13	97.984	101.91	102.1	101.08	98.659	100.46	99.452	101.6	103.5	99.52	99.224	99.838	101.32
103.51	103.81	104.35	101.85	101.63	103.19	101.98	105.04	99.308	102.76	99.661	108.07	103.3	107.12	102.46	103.86	102.48	103.28	104.8	99.473	103.59	106.78	107.22	101.74	102.08	99.598	102.57	107.61	104.76	102.55	104.47	100.54	103.93	107.15	104.2	104.45	101.38	106.98	104.69	103.97	105.16	104.43	107.07	105.19	106.84	106.52	102.18	107.36	105.22	105.06
104.28	108.5	105.49	112.3	109.8	107.61	107.08	106.62	104.1	110.15	106.58	102.88	106.14	102.33	104.28	105.03	103.49	105.92	103.95	104.02	109.41	104.76	104.38	107.72	105.08	110.03	104.73	107.1	110.95	105.1	105.37	104.36	109.84	113.78	102.46	106.24	107.35	109.82	102.7	103.41	105.98	104.33	106.66	101.23	110.41	105.04	108.64	101.67	108.19	105.03
116.04	117.11	121.13	118.73	120.36	115.03	114.88	120.23	115.42	118.81	120.54	117.88	120.54	114.04	117.6	116.93	114.11	118.74	119.57	118.43	118.4	119.19	116.96	123.99	118.47	120.31	115	119.34	116.84	118.84	117.23	114.72	115.58	122.39	119.91	117.41	120.99	121.61	120.39	116.02	121.49	118.06	116.5	117.67	118.93	114.73	119.86	116.83	120.77	118.53
116.22	114.23	114.79	121.82	112.01	112.77	113.99	111.5	115.98	110.8	113.7	107.01	108.71	113.51	107.29	109.01	114.02	114.62	110.09	115.59	110.5	112.27	111.23	110.69	110.13	117.7	113.41	113.15	112.83	109.05	112.49	112.47	111.71	109.28	108.53	113.7	109.04	111.56	108.79	111.61	110.91	110.8	112.16	111.57	114.64	109.79	109.84	116.81	113.18	114.17
112.64	116.67	110.58	113.49	112.43	112.4	112.4	110.47	108.09	109.73	112.24	107.28	109.7	108.18	109.12	115.05	110.76	109.77	109.72	111.69	111.42	110.83	112.54	110.87	111.77	107.44	115.6	108.57	109.88	110.11	110.97	107.72	109.83	107.97	112.78	111.9	107.87	115.45	109.36	111.95	113.3	113.55	110.78	113.24	110.38	109.9	110.02	108.45	112.54	112.8
114.64	109.45	110.73	111.3	114.5	111.65	111.14	109.9	110.75	109.33	111.03	107.34	112.31	108.32	114.44	106.96	112.92	114.1	109.29	109.46	105.59	108.74	111.35	107.93	115.91	116.02	111.99	111.37	113.21	114.66	110.6	109.93	108.69	109.36	112.07	115.09	111.23	111.58	109.54	111.41	114.12	114.15	107.29	111.04	112.77	108.68	106.24	112.2	111.44	105.15
112.51	113.43	115.38	116.62	106.44	110.86	110.5	113.67	116.64	112.7	115.95	109.54	111.18	111.24	111.87	115.08	112.33	106.55	112.18	109.54	114.27	113.15	112.01	112.77	108.91	113.61	110.91	112.12	113.95	106.41	115.46	110.81	109.8	108.38	110.33	108.54	109.72	114.33	110.43	109.92	112.42	108.83	112.18	109.86	111.23	115.07	112.39	112.46	113.69	110.61
101.11	101.48	99.652	95.483	100.19	98.967	94.974	103.82	102.67	102.06	102.24	97.237	102.36	99.4	102.86	103.55	101.03	100.77	102.65	97.623	99.236	103.59	102.58	100.83	97.202	98.473	98.244	101.73	102.41	103.69	100.76	99.327	99.079	103.22	98.805	98.179	98.55	102.11	97.96	100.86	98.188	99.562	96.512	99.998	100.84	100.49	103.43	98.715	96.862	100.39
104.39	100.67	105.82	105.02	103.09	108.16	108.61	105.58	107.62	105.91	107.74	105.36	108.67	106	104.99	108.47	106.88	109.78	108.16	106.52	108.03	102.65	107.32	104.25	109.64	108.72	108.99	111.77	106.73	107.18	103.31	101.82	104.27	103.98	109.35	109.18	107.62	106.8	105.3	102.93	107.36	107.05	103.82	106.75	108.21	105.84	104.81	108.94	108.31	103.97
103.3	101.66	104.82	104.36	105.11	105.12	106.02	103.5	104.06	105.28	104.38	109.3	103.7	104.27	111.07	105.53	104.96	105.32	103.03	108.05	107.37	103.85	104.12	105.56	108.05	103.2	105.46	105.6	105.09	110.45	107.67	106.67	109.9	107.48	105.9	109.9	105.15	105.48	106.95	103.8	103.89	105.05	104.15	105.51	107.26	104.24	104.24	106.36	103.48	108.74
112.12	114.75	110.97	112.67	114.86	110.68	115.03	110.83	111.37	113.39	110.98	111.24	113.53	111.23	113.95	112.77	108.08	110.23	115.21	112.32	110.66	109.18	110.5	110.93	108.8	113.26	112.16	115.06	109.58	114.24	111.64	109.71	117.47	115.44	112.8	113.33	110.34	108.76	110.26	114.42	107.11	112.76	109.5	114.47	110.8	111.55	110.5	113.15	103.9	112.48
104.6	101.82	105.85	103.51	104.72	106.01	105.16	112.64	104.4	105.91	104.56	108.18	107.16	100.9	99.927	106.28	103.72	109.7	104.94	103.48	102.98	110.24	104.65	104.67	109.56	105.63	102.94	109.16	103.25	103.17	109.38	111.23	104.44	107.65	109.37	106.17	109.77	106.51	106.87	105.58	105.83	107.27	108.94	107.93	106.11	108.75	100.79	108.66	105.12	106.98
101.64	103.09	103.12	99.757	97.997	96.703	98.643	99.156	102.26	97.139	97.507	98.854	102.23	100.76	96.916	101.17	97.798	104.81	101.75	97.411	105.25	101.73	100.03	101.86	94.028	102.07	98.826	102.54	100.83	99.461	96.039	97.401	96.929	98.531	99.142	102.72	97.31	99.992	102.79	99.257	97.418	101.12	98.709	100.04	104.83	98.744	96.783	97.587	98.749	95.381
110.89	104.78	106.93	103.98	104.79	104.68	110.99	105.17	105.04	108.22	103.9	106.88	106.82	106.43	109.53	104.79	101.64	104.72	107.68	104.88	109.62	111.28	108.11	105.88	110.15	104.23	106.01	104.91	104.61	111.24	105.45	104.35	104.13	106.51	105.52	105.28	102.42	103.99	110.87	101.87	104.47	114.55	102.85	107.69	107.89	107.33	104.18	101.63	104.34	111.15
116.06	103.64	107.38	111.97	111.15	112.13	107.31	107.54	105.86	110.34	109.42	112.43	110.46	112.5	107.14	111.19	112.68	114	106.72	111.42	113.27	110.63	113.37	109.42	110.58	114.17	111.05	105.7	114.5	109.93	109.96	108.02	107.15	106.23	109.73	111.06	115	110.79	107.3	110.34	105.28	106.5	108.31	109.57	110.39	108.77	112.24	110.3	112.28	107.09
112.76	110.43	113	110.64	113.09	110.12	114.18	113.09	112.63	110.77	113.32	107.71	110.04	113.67	112.8	111.66	111.13	112.71	112.07	116.01	107.67	109.12	109.24	109.68	112.96	110.13	112.35	113.8	112.25	109.73	114.66	114.32	110.67	111.44	114.72	113.11	111.22	112.95	109.28	113.99	111.08	112.5	112.75	111.49	111.66	112.92	110.32	110.26	108.78	105.16
109.03	111.34	110.06	109.61	109.38	106.05	110.86	110.46	111.06	115.39	107.52	113.69	108.24	114.29	112.58	111.69	115.42	113.51	110.95	111.82	112.21	115.23	112.35	111.89	109.19	108.28	111.16	113.96	113.03	107.84	112.68	110.94	112.86	115.32	110.97	113.44	108.53	110.67	112.37	108.87	113.97	110.47	108.77	108.41	110.65	106.64	111.12	107.07	111.83	109.97
105.99	104.82	100.92	107.67	103.46	104.94	106.08	104.92	106.87	106.64	112.84	105.78	106.27	107.01	105.62	106.41	103.88	108.89	101.54	112.16	105.98	107.39	107.82	105.58	109.12	105.08	108.22	106.27	103.54	104.6	106.68	102.44	102.47	106.57	103.31	103.15	105.71	102.76	103.32	106.1	107.85	107.31	100.6	107.99	104.5	106.13	104.85	108.82	109.21	108.15
106.03	101.05	105.1	103.75	104.74	105.06	104.34	102.96	104.14	103.46	103.92	103.28	104.41	99.021	105.35	104.83	101.95	105.5	103.53	108.59	106.08	105.53	106.75	103.62	108.73	101.58	108.49	107.82	106.14	103.31	103.71	103.52	107.79	109.96	105.13	104.05	103.67	100.26	103.83	106.97	105.94	100.47	105.71	105.17	103.28	106.44	104.2	106.1	103.66	101.34
107.11	107.68	109.02	106.43	108.92	105.85	109.65	102.49	107.71	105.15	104.3	104.07	103.27	100.87	104.84	107.76	106.18	102.5	105.85	105.65	105.3	108.34	104.19	105.58	109.36	109.31	107.41	106.75	103.53	110.82	106.74	109.81	110.98	107.36	109.18	105.28	103.75	106.76	104.83	110.83	102.41	104.18	105.37	110.77	106.18	106.98	109.56	106.43	112.84	108.22
106.06	102.97	106.55	107.9	101.26	102.67	111.07	108.57	108.53	108.73	106.63	105.75	107.58	104.76	105.45	101.79	105.38	112.07	104.35	106.95	106	104.27	103.17	114.7	108.8	106.56	106.5	105.46	106.62	104.76	112.88	106.25	108.44	102.92	105.44	107.19	105.93	106.96	103.73	104.91	104.26	110.23	104.17	106.41	104.29	111.4	108.58	106.11	103.75	104.58
110.12	116.14	107.42	111.36	112.26	114.76	109.04	108.01	109.19	115.09	110.42	113.47	114.32	111.92	111.44	110.27	110.39	104.6	111.11	108.15	112.03	115.76	113	114.88	111.82	109.62	113.45	112.71	112.29	108.41	111.21	114.37	111.26	108.67	112.08	110.91	109.82	112.34	106.81	111.24	113.34	106.32	112.91	112.34	114.11	111.22	116.1	111.9	110.89	111.94
100.49	102.64	106.35	104.99	105.39	103.28	110	105.73	105.83	106.23	105.53	106.5	108.02	104.84	109.68	106.22	103.43	100.14	105.64	104.07	106.15	101.43	109.36	105.46	107.72	108.53	105.81	107.15	109.41	107.06	103.53	107.78	101.29	106.85	104.65	106.12	103.87	108.45	101.7	110.81	101	106.93	103.34	104.76	107.77	104.6	104.47	105.87	107.09	108.07
109.47	108.5	102.49	104.35	104.78	105.88	102.4	105.41	106.27	105.48	107.79	105.81	101.58	108.77	109.67	105.02	106.83	109.46	106.12	107.05	105.41	101.53	108.41	103.67	110.43	105.65	106.01	105.12	109.45	107.84	101.49	108.28	106.49	103.12	102.59	101.3	108.23	106.26	109.74	105.89	107.02	110.38	104.43	107.7	107.5	104.43	109.05	107.95	102.03	107
104.63	106.13	103.13	108.32	106.55	108.62	106.39	104.27	106.86	103.95	106.66	106.38	105.28	106.93	108.51	99.786	103.78	108.19	106.17	102.04	101.66	104	108.42	106.12	103.34	104.08	102.09	104.67	106.42	108.85	107.23	106.01	107.5	111.63	102.92	107.47	104.44	106.84	106.87	105.52	104.24	105.77	102.66	110.57	106.72	107.6	106.02	100.99	104.34	106.29
102.47	104.7	106.13	104.22	101.92	100.56	102.23	107.85	105	105.86	103.54	105.61	107.72	102.35	109.55	106.97	111.23	107.9	109.56	106.03	106.46	105.52	105.02	103.15	105.23	105.55	104.89	109.03	104.69	104.45	104.7	106.77	103.99	108.33	106.92	107.3	110.01	104.55	104.67	100.56	106.8	103.62	104.94	105.71	111.03	109.66	105.87	108.34	103.86	102.36
109.69	109.31	113.33	108.5	111.03	113.69	110.66	114.6	111.02	110.61	111.31	114.97	111.69	111.56	115.82	116.44	108.85	113.45	111.86	109.53	111.49	112.18	113.7	103.99	116.58	109.55	110.15	114.77	111.93	114.83	112.34	107.17	110.83	110.53	111.69	109.32	110.16	109.28	106.04	111.36	109.74	114.48	110.24	110.35	111.08	113.58	111.45	109.36	110.69	112.52
104.13	104.83	107.92	109.12	110.44	107.11	105.53	107.56	105.83	105.19	108.97	104.28	104.12	109.17	105.77	105.52	105.26	107.74	109.12	99.916	108.5	106.25	110.67	105.6	106.11	108.23	103.91	104.12	106.4	107.88	100.23	108.02	103.08	110.4	108.21	105.37	107.98	105.47	104.43	103.83	107.47	108.3	107.33	106.99	106.34	103.51	107.42	109.45	106.75	107.81
104.26	105.94	112.24	104.55	107.42	106.56	106.31	104.54	104.77	105.49	109.18	108.59	106.99	105.57	105.99	105.76	108.33	107.29	103.22	108.42	107.24	108.49	107.1	106.44	106.81	103.72	107.46	107.42	108.15	108.24	102.28	105.89	100.38	106.29	104.84	105.69	105.85	107.21	107.34	105.82	105.4	105.37	101.9	104.66	108.17	108.14	104.07	108.71	105.6	101.89
114.27	113.01	112.04	112.53	112.19	110.85	110.3	113.92	112.52	111.78	109.29	111.8	117.85	110.28	111.1	104.64	110.22	114.26	111.73	113.49	114.39	111.22	108.66	107.71	111.05	112.82	114.15	106.95	113.57	112.24	110.88	110.16	109.84	113.92	111.87	113.81	109.21	116.34	114.52	109.9	113.74	109.82	109.3	111.72	110.95	111.55	109.91	117	111.16	114.79
111.41	105.19	106.38	107.12	104.58	109.8	109.06	107.81	106.55	109.06	104.43	106.66	102.47	103.69	109.31	108.42	107.15	104.48	106.8	106	102.02	108.09	105.98	107.59	108.42	104.13	105.13	97.98	102.89	102.73	105.97	108.63	103.58	103.96	110.73	105.65	103.85	105.06	106.05	104.26	105.2	106.66	101.83	104.63	102.78	106.46	104.48	105.21	103.51	109.15
102.62	107.19	107.74	99.164	105.41	108.5	105.84	106.75	107.07	100.57	107.57	106.35	108.34	104.74	107.38	105.18	104.66	104.69	108.13	109.08	104.52	107.74	105.28	104.79	103.55	104.43	101.88	108.2	107.27	105.16	106.47	103.58	106.42	104.43	102.94	105.61	105.52	108.07	108.51	103.14	105.14	107.07	99.602	106.77	102.01	106.34	97.686	104.9	108.34	104.95
117.08	112.41	108.79	110.85	110.58	110.68	110.36	109.41	110.95	108.72	110.89	114.51	107.83	111.05	112.63	113.61	108.71	112.68	114.58	105.5	111.24	108.8	106.04	105.17	110.58	110.41	104.97	113.66	110.41	111.92	114.05	110.73	110.58	110.58	112.18	110.03	110.87	111.37	114.67	114.09	109.76	109.81	110.57	110.04	114.24	110.04	107.73	112.29	106.74	112.89
106.92	103.45	105.25	105.23	106.76	103.56	102.93	105.66	109.23	108.23	100.3	104.84	106.85	107.72	110.35	105.45	106.39	105.85	104.45	104.64	108.29	101.36	106.42	107.49	105.22	107.06	104.96	105.11	103.59	102.34	110.01	108.3	102.46	108.54	108.28	109.2	108.59	108.68	107.78	101.11	107.43	106.25	106.08	108.76	105.62	107.27	107.45	105.65	101.64	106.45
110.96	106.78	108.11	106.48	107.35	106.03	104.81	103.03	102.93	104.92	101.59	108.09	102.61	103.83	101.07	106.61	103	113.62	106.87	104.8	108.74	104.3	104.11	105.45	99.348	102.64	104.65	107.48	109.6	108.64	103	103.96	107.02	106.06	102.4	105.36	103.79	103.64	103.66	107.07	105.1	105.2	105.6	106.19	100.43	107.44	103.98	106.11	101.43	109.53
107.24	109.46	106.9	107.97	105.06	105.55	106.45	106.12	112.25	101.53	104.66	109.62	102.72	103.74	104	109.19	109.04	111.27	109.41	106.46	110.13	106.79	106.43	104.1	110	105.57	109.42	104.52	105.83	106.8	106.18	100.68	105.42	106.03	105.29	102.9	99.188	104.72	107.87	106.54	100.2	110.58	102.57	108.34	108.12	103.32	103.42	108.53	106.12	102.74
110.43	110.3	113.89	113.27	110.91	105.98	106.57	112.15	108.59	116.02	108.48	110.63	110.11	111.58	112.23	108.16	114.63	115.58	109	110.4	105.83	110.95	108.43	112.62	110.6	109.66	110.36	107.71	112.52	110.31	107.37	105.4	108.59	107.48	112.27	112.03	107.43	112.13	112.43	107.71	107.62	110.1	105.35	111.39	110.49	112.06	111.54	107.3	110.13	108.54
99.625	102.3	95.516	100.73	103.42	97.731	101.34	96.4	101.42	100.14	102.09	100.36	102.24	94.843	99.679	97.555	103.52	99.206	101.83	100.06	97.693	99.621	96.223	98.843	98.8	98.26	101.41	99.917	96.116	95.434	103.18	98.523	98.745	98.252	102.75	101.34	99.903	95.897	97.604	102.88	97.85	100.65	103.24	102.68	102.57	100.75	99.674	95.947	102.4	98.065
103.19	104.57	103.56	106.89	106.84	109.74	104.96	103.95	102.69	105.9	105.08	103.63	108.25	107.27	105.73	108.6	106.77	105.78	108.02	105.7	102.41	103.48	106.23	107.85	106.39	108.74	106.99	109.28	110.38	106.42	101.68	107.26	107.52	105.39	109.34	104.51	109.43	113.33	103.4	106.19	107.08	104	105.67	107.63	107.87	105.12	107.13	106.14	105.4	104.26
111.95	111.17	109.88	110.48	111.53	110.5	111.4	115.88	116.05	109.79	118.15	113.08	110.32	114.88	114.52	116.02	115.31	106.39	112.29	113.13	112.66	114.67	112.48	108.6	112.98	110.2	109.14	116.6	110.57	110.41	108.2	113.22	110.47	111.05	110.89	112.31	112.11	112.99	113.84	110.41	106.81	116.19	108.97	110.77	112.64	111.51	110.6	115.35	107.36	110.37
107.51	108.75	107.63	105.92	106.74	103.68	109.15	108.45	105.17	108.52	109.64	106.94	106.12	104.01	106.35	105.99	106.59	108.84	110.07	103.44	108.04	110.52	107.66	109.67	106.84	107.11	108.65	105.85	102.14	105.98	108.52	106.82	105.39	111.21	103.65	108.26	105.13	106.29	105.3	105.92	111.82	105.93	102.54	102.36	107.95	104.59	108.83	102.56	107.11	108.71
111.42	108.22	108	115.29	109.59	109.89	106.82	108.8	116.97	114.56	110.69	111.35	111.47	113.36	113.53	114.49	110.81	109.11	110.79	113.3	114.2	105.66	110.3	106.88	111.5	112.12	113.56	112.95	112.17	111.47	114.75	109.57	113.64	111.89	111.06	111.14	115.28	115.2	105.19	106.45	112.72	115.75	115.09	111.21	113.21	111.72	109.98	112.4	111.44	111.14
106.15	103.21	103.25	101.13	105.96	105.7	110.04	109.42	106.2	101.85	105.86	106.34	106.06	106.41	106.04	104.83	111.26	106.34	109.31	105.68	101.37	107.2	106.2	105.22	109.25	106.91	106.58	108.94	99.607	106.21	107.56	108.84	103.14	106.64	104.67	109.59	104.88	103.81	106.93	102.49	107.98	107.46	105.54	104.28	105.67	108.27	104.09	101.88	105.87	107
94.933	102.75	96.253	101.54	101.54	104.39	102.75	97.656	102.87	103.13	100.21	97.998	101.24	96.777	103.52	102.32	105.65	96.753	99.512	103.75	103.22	98.879	98.715	97.471	99.688	106.53	99.323	99.828	101.33	95.636	98.884	98.5	95.768	99.326	110.61	101.53	101.23	100.85	99.665	101.87	94.186	98.421	97.623	98.235	103.48	96.903	101.66	99.778	96.186	99.492
101.55	102.49	103.22	103.18	107.81	103.1	105.7	106.51	108.81	105.32	103.03	105.88	105.81	105.64	104.33	103.32	108.04	108.85	109.09	107.7	104.16	106.32	106.35	109.63	107.24	104.22	102.72	104.06	108.33	109.51	104.63	111.47	105.76	105.44	112.32	110.29	107.64	101.79	105.84	109.29	105.63	100.38	108.69	108.99	107.74	106.63	105.5	103.43	104.82	106.49
109.85	99.356	103.99	103.55	103.13	104.63	106.34	106.84	101.12	106.33	104.53	109.01	110.2	106.06	106.59	106.43	109.31	106.55	107.24	103.15	102.82	105.19	108.45	101.22	108.11	104.57	100.85	109.98	103.81	108.88	104.25	103.63	108.28	112.7	103.7	101.93	105.33	106.69	109.14	105.74	105.74	109.12	103.18	109.24	107.81	107.57	106.28	103.74	103.61	105.51
104.46	101.04	99.27	99.478	97.681	98.993	103.35	103.49	101.25	96.071	99.646	101.72	94.786	100.08	99.833	99.77	100.54	97.32	99.565	97.493	101.52	94.376	99.53	100.66	102.03	103.75	99.466	96.837	105.13	94.957	95.278	98.961	98.415	91.982	94.438	101.76	102.38	102.86	103.17	100.45	102.12	95.986	102.02	99.357	95.101	102.52	95.945	103.02	97.4	103.87
103.21	105.07	105.29	107.52	103.1	107.05	103.52	104.92	103.91	104.86	105.41	109.91	108.3	103.51	108.62	106.08	102.81	107.86	109.01	103	103.21	106.87	103.96	106.37	103.75	108.12	104.62	104.49	104.28	105.05	103.28	102.73	106.3	105.06	104.15	103.59	102.05	103.75	101.39	101.5	106.83	107.96	104.94	110.29	105.67	105.13	105.56	108.63	103.96	107.65
105.45	106.92	109.88	103.26	105.31	104.68	104.39	107.04	104.12	107.55	103.8	101.83	103.63	105.3	108.12	108.01	100.76	99.906	99.163	98.545	106.5	103.82	102.4	107.1	104.44	103.59	104.08	105.25	106.05	104.28	107.95	105.54	101.34	104.19	107.35	105.19	106.92	104.97	102.57	104.88	107.73	101.26	108.14	104.53	101.39	104.62	99.913	104.53	101.65	103.04
105.25	107.5	104.5	104.15	103.62	108.02	108.55	105.78	104.72	103.42	111.51	101.96	104.18	108.1	106.52	99.921	104.23	105.79	105.3	108.05	103.26	105.24	103.56	104.95	102.82	108.07	108.26	106.75	101.42	107.02	105.87	107.57	109.32	108.48	105.73	101.32	107.63	106.2	105.41	106.65	108.02	107.61	108.92	99.701	104.47	101.84	102.36	106.14	109.33	103.87
101.25	105.29	109.77	103.27	102.21	104.17	100.17	103.03	102.46	106.92	103.05	105.26	103.49	102.22	108.18	102.76	101.9	101.78	105.66	104.8	99.525	103.27	105.47	107.99	106.72	104.92	106.74	101.73	104.27	102.66	103.32	105.15	103.05	102	106.98	103.24	107.18	106.37	101.46	104.52	101.76	101.74	111.95	98.884	110.23	105.3	104.33	102.21	107.4	106.33
108.78	107.11	107.49	101.14	107.53	101.62	111.78	102.37	99.698	109.61	105.35	105.48	105.67	107.62	102.53	99.176	106.48	102.54	100.04	107.08	107.5	103.07	104.55	100.81	104.61	103.4	105.27	105.92	104.76	106.53	105.12	104.4	100.15	104.52	103.89	105.95	104.09	102.34	104.83	105.23	105.49	103.43	103.58	105.5	97.765	100.22	101.83	103.07	100.46	100.75
113.17	114.79	115.76	112.16	110.51	113.42	113.03	107.69	108.5	110.6	111.93	112.86	109.98	113.82	110.29	110.52	114.59	110.08	110.26	111.46	112.72	110.35	107.92	115.27	116.15	108.81	115.94	111.32	115.7	117.37	110.55	116.01	107.96	110.61	111.57	109.45	109.91	112.08	114.86	108.64	106.74	115.9	111.35	107.34	115.55	115.04	115.6	111.74	115.04	113.35
109.51	106.06	104.78	105.81	105.06	103.66	102.52	103.02	105.09	107.54	105.09	107.53	104.83	100.57	109.86	106.33	112.34	104.42	109.21	104.4	107.66	108.43	106.68	102.31	104.3	104.43	107.73	107.26	101.94	108.03	102.91	102.98	103.34	102.32	105.64	104.2	108.84	106.48	108	103.51	105.93	103.98	109.07	102.47	101.9	106.63	108.48	110.44	107.51	109.79
102.95	109.86	107.67	105.24	99.801	107.77	104.09	104.41	106.34	107.66	104.47	105.78	106.02	106.44	109.96	105.12	111.84	103.9	104.1	107.22	107.67	107.76	103.55	99.58	102.55	103.85	106.61	106.52	107.37	103.68	102.28	108.85	103.63	104.66	103.92	105.67	107.68	108.74	102.99	106.47	107.34	106.88	106.28	109.23	104.92	109.68	107.81	107.68	109.3	105.13
96.986	100.29	101.21	96.379	96.628	101.09	100.64	101.27	103.12	103	103.46	98.834	102.23	101.64	96.795	102.44	102	104.93	100.23	104.29	105.51	96.57	99.533	102.46	101.83	102.96	102.28	99.117	101.67	99.792	100.89	102.15	101.2	99.592	100.48	98.846	100.52	99.383	104.9	104.23	99.704	101.02	100.18	95.857	97.863	99.838	101.1	100.07	100.13	101.14
108.57	106.94	105.5	106.58	106.62	109.06	107.28	109.42	106.31	105.1	105.19	109.2	104.94	108.84	105.07	106.7	104.17	111.8	105.42	105.84	109.6	108	104.53	108.62	104.44	105.04	103.32	110.02	105.56	108.29	106.61	106.85	104.04	108.3	107.97	105.72	108.62	106.96	108.43	107.34	104.42	101.05	106.62	108.2	108.34	103.79	99.781	105.19	102.02	108.41
106.14	105.43	104.03	107.21	106.66	106.16	108.31	101.49	105.24	103.94	105.84	105.72	102.93	105.88	105.81	104.57	105.25	103.75	106.82	106.64	102.37	108.86	103.33	106.36	106.27	106.92	104.66	103.16	105.03	102.17	102.19	106.75	101.1	104.95	102.81	104.63	105.76	111.89	103.93	106.25	108.59	100.61	108.7	98.487	102.4	109.45	98.689	101.78	107.11	103.51
95.922	102.56	95.711	96.71	97.346	97.148	97.9	100.94	99.007	98.475	96.179	103.62	103.7	98.011	96.805	101.54	99.87	104.69	98.714	96.934	103.26	98.087	98.811	101.42	95.711	96.242	99.232	100.49	101.38	100.54	102.78	97.679	102.51	96.917	99.765	102.67	96.4	99.218	102.38	101.11	99.286	98.749	98.901	99.602	98.466	105.17	98.752	100.86	96.857	98.783
107.46	107.54	102.81	107.54	105.06	107.89	106.23	103.47	103.38	108.11	102.37	108.43	104.35	106.5	104.62	106.97	106.72	101.38	101.61	107.97	107.37	107.63	102.95	102.74	107.36	103.21	100.18	105.96	108.06	102.22	108.71	105.25	103.32	106.17	103.66	106.7	106.1	107.25	109.72	108.78	102.35	105.27	106.23	101.98	103.14	110.72	106.53	107.67	108.87	108.24
109.7	116.05	116.05	110.91	115.22	113.84	115.64	112.01	116.43	110.73	112.56	112.74	113.03	113.86	111.98	110.74	110.89	116.8	114.61	114.6	112.17	114	113.06	111.74	113.76	112.23	111.53	110.96	111.22	112.79	115.56	114.05	108.83	111.22	112.25	113.18	112.89	110.76	113.42	113.81	116.08	111.6	114.07	116.66	113.79	117.28	109.13	112.56	111.81	110.93
103.97	109.79	108.07	110.26	106.07	104.97	106.28	107.05	105.1	105.41	103.1	105.4	107.29	105.92	107.02	107.39	107.71	106.27	104.22	109.27	107.66	106.37	105.33	107.05	103.76	107.13	107.14	110.99	106.25	108.14	104.89	104.12	107.5	113.52	105.14	103.09	101.46	107.72	106.21	106.39	104.54	106.53	107.28	103.67	104.3	108.44	108.36	98.786	106.53	107.86
108.92	108.15	106.74	109.12	105.57	102.64	104.13	104.21	110.52	105.02	105.7	110.78	111.54	105.93	105.54	104.46	104.12	108.37	111.18	107.33	106.6	105.95	103.09	109.18	105.91	99.434	107	103.4	105.26	105.28	104.69	105.27	103.83	108.5	106.98	105.43	104.42	106.57	108.67	108.1	103.26	106.22	104.45	106.1	106.93	111.9	105.07	105.49	104.94	106.74
119.72	117.49	113.98	119.58	116.35	115.6	114.07	117.55	118.94	115.83	118.05	119.22	118.91	120.8	119.22	118.48	116.1	120.18	114.71	112.75	118.49	114.32	119.49	118.1	119.69	120.05	117.62	118.22	117.36	119.57	119.93	120.97	118.3	117.82	116.11	113.35	120.3	116.25	118.12	118.68	115.45	117.2	119.51	116.29	119.96	119.16	120.26	117.67	110.61	119.85
101.16	98.845	99.747	100.07	97.816	98.653	102.55	102.25	102.02	97.608	93.876	99.98	101.38	100.42	96.551	101.23	100.57	100.84	99.515	99.645	104.14	99.156	100.07	96.323	97.004	98.857	101.1	105.1	101.64	100.91	101.65	102.14	101.51	93.035	103.67	97.385	101.36	99.44	98.796	100.94	103.11	97.554	101.05	100.01	99.06	97.155	101.27	102.17	99.961	97.875
113.48	110.28	114.75	108.34	114.57	112.61	116.36	112.02	113.52	111.84	108.64	112.31	112.34	111.98	112.66	110.56	115.75	109.78	113.62	111.34	117.26	110.04	110.18	111.47	116.68	112.34	112.67	115.48	115	111.43	113.53	113.31	114.24	114.45	108.77	104.56	111.44	109.82	106.9	111.6	109.55	110.04	106.51	111.84	118.8	116.65	112.41	112.94	110.49	112.5
97.88	95.538	98.546	101.77	99.245	101.7	104.06	100.3	99.867	97.596	103.25	100.53	99.753	95.287	98.439	97.507	102.23	103.9	100.75	98.821	100.17	98.572	99.079	97.202	95.661	99.712	95.875	102.56	101.28	103.8	100.29	101.96	100.31	99.934	100.97	102.59	99.807	99.009	103.41	96.894	100.14	99.811	100.65	101.57	99.692	101.84	99.167	100.7	101.93	103.85
120.38	114	117.38	118.36	114.84	116.71	115.62	115.7	117.06	117.17	120.79	115.54	114.29	115.7	113.6	119.39	115.28	116.08	114.61	114.5	114.79	117.12	113.8	112.86	114.99	117.54	114.07	113.11	118.82	116.58	119.06	113.88	117.3	117.81	118.17	116.44	113.89	115.57	114.13	113.19	116.44	116.57	117.45	119.18	120.18	115.72	116.21	120.64	116.2	120.91
99.52	101.09	100.68	98.19	99.108	102.68	102.02	105.93	100.78	98.404	97.359	100.52	100.59	100.46	103.83	102.65	101.32	103.11	102.45	98.961	106.26	96.455	97.191	103.95	98.687	101.32	101.87	101.6	102.57	99.825	104.61	102.33	100.19	102.13	103.14	98.233	100.67	99.379	102.56	100.64	100.76	102.25	97.278	103.4	99.235	98.597	100.75	106.42	101.03	99.413
98.974	97.614	97.9	101.97	106.52	103.37	102.5	100.75	98.432	97.407	100.89	103.57	98.487	103.92	99.747	102.59	102	99.91	100.42	97.07	103.89	99.44	100.07	98.454	101.66	101.47	98.605	100.86	103.08	103.23	105.37	100.27	100.95	96.835	99.134	100.72	101.57	102.85	100.72	101.16	101.14	97.159	99.835	99.792	100.38	102.82	99.114	100.62	98.625	101.8
116.49	114.75	111.53	113.47	116.55	110.03	111.64	113.49	112.89	114.39	109.45	113.01	113.23	112.65	110.27	115.59	113.95	111.51	112.08	110	112.5	111.98	113.11	109.68	116.07	112.98	112.51	113.17	115.48	111.25	109.69	115.66	114.89	111.87	111.02	113.92	110.53	107.23	107.28	111.92	111.72	113.69	108.33	113.64	116.11	112.21	109.98	110.94	114.68	111.57
102.21	107.7	105.82	105.2	105.22	105.34	104.97	102.21	100.4	101.82	106.24	102.8	103.87	100.81	102.91	104.22	107.39	105.81	103.52	111.78	103.72	100.88	103.55	101.5	111.98	109.14	105.16	104.97	103.63	106.35	106.3	105.57	104.51	104.99	104.93	102.35	99.555	106.94	106.87	105.38	105	105.39	101.76	103	107.78	103.4	102.74	102.24	106.46	106.15
99.012	99.986	100.78	99.659	99.586	103.05	98.596	99.504	99.73	96.754	97.698	99.476	98.093	100.37	92.643	99.492	101.71	102.1	101.06	99.028	102.16	102.29	97.136	100.51	98.956	100.21	99.368	102.14	98.098	100.07	101.94	99.576	98.269	103.44	101.13	104.26	100.62	94.654	104.41	97.474	100.61	102.41	101.22	102.83	104.04	99.942	100.58	95.927	99.211	97.818
103.92	106.79	108.77	108.78	105.63	105.19	105.02	106.98	108.25	104.44	103.49	103.87	108.75	104.19	106.45	107.45	111.3	104.4	106.64	109.09	106.55	107.47	106.39	105.39	106.84	104.79	103.68	101.68	105.97	106.19	105.25	107.66	107.05	107.24	103.74	106.06	102.66	109.31	104.54	106.26	103.49	105.51	103.25	108.55	105.99	104.33	106.42	105.44	103.38	99.03
113.69	109.45	109.2	108.86	107.19	112.34	111.54	110.92	113.48	113.38	109.43	115.4	111.67	107.46	105.49	110.28	113.26	113.38	110.72	110.79	110.11	108.81	109.52	111.23	112.06	109.98	111.45	108.7	110	113.22	108.96	111.78	110.29	115.52	109.47	108.6	110	115.47	103.1	112.25	111.02	106.98	112.23	112.28	109.94	111.78	114.86	114.2	111.4	113.84
101.9	100.71	104.15	99.65	98.149	102.06	98.149	99.911	97.808	101.92	100.04	100.12	91.76	103.03	97.744	98.194	98.538	98.393	101.21	101.22	99.063	106.22	101.09	100.07	99.333	98.237	102.52	104.22	99.034	96.381	96.88	103.66	98.167	95.497	96.013	101.14	98.682	97.127	97.246	97.317	100.68	101.66	99.228	101.85	99.387	97.733	98.574	102.96	95.168	102.95
114.51	110.65	112.78	111.55	113.46	114.98	113.14	110.69	107.61	110.07	114.65	113.99	107.35	112.08	109.89	111.02	111.94	108.17	117.04	114.61	112.27	109.69	114.82	113.15	106.39	107.74	110.79	113.46	107.28	114.71	110.85	110.6	108.79	111.31	111.22	109.8	107.17	108.78	113.56	106.53	115.64	116.35	110.63	111.44	113.39	108.62	110.23	112.11	110.83	110.82
111.15	111.68	114.51	111.74	110.73	113.99	111.49	114.87	110.81	113.85	113.8	111.02	113.25	109.22	111.07	108.77	111.11	109.84	112.26	111.9	108.83	116.22	114.09	113.66	110.57	116.58	109.24	109.48	110.83	114.48	112.73	107	110.29	114.44	111.9	110.22	113.97	111.56	115.31	111.03	114.05	110.7	108.42	113.92	115.69	114.22	111.22	115.43	110.3	109.54
98.994	100.88	97.664	100.44	99.73	103.35	98.701	98.526	102.38	102.56	101.35	98.535	99.957	98.726	98.941	100.41	100.56	97.994	97.783	103.61	99.444	100.81	100.83	100.82	99.495	96.755	99.26	102.06	99.575	99.809	99.295	99.936	97.94	99.715	105.74	101.7	98.585	99.049	102.87	99.072	99.49	98.326	102.07	98.148	100.26	102	96.372	103.21	102.08	102.04
104.75	104.41	105.63	102.46	111.34	103.39	102.93	103.32	99.973	104.76	105.32	106.99	107.24	104.28	106.31	109.08	107.84	109.76	103.93	107.68	111.57	105.97	106.53	102.08	107.8	104.71	103.55	104.39	107.57	108.25	104.33	105.27	105.02	104.6	105.62	105.44	102.6	103.79	106.9	104.32	108.85	108.46	107.77	105.27	105.87	103.97	105.44	108.11	103.89	103.63
112.95	109.08	113.49	113.84	110.21	108.76	109.21	110.13	111.19	112.05	109.49	105.89	109.94	107.37	107.26	109.41	112.22	110.05	111.69	111.7	111.05	109.37	111.97	107.8	107.6	109.33	105.69	109.2	118.96	113.76	112.53	108.47	111.83	109.11	111.28	114.42	113.67	111.3	107.1	112.53	111.19	110.69	107.88	112.9	110.81	112.07	112.75	110.2	116.96	110.77
106.68	104.83	105.31	103.94	104.21	106.97	105.84	102.2	103.54	101.35	104.9	105.64	105.62	106.5	100.38	105.79	106.28	109.64	109.56	104.32	107.89	102.91	107.63	109.65	106.29	105.05	105.91	107.51	107.64	104.17	110.6	103.5	107.26	108.49	110.02	104.79	103.4	103.73	105.1	101.4	106.76	107.24	105.86	104.46	110.76	103.74	107.34	103.02	103.1	108.79
108.74	109.12	112.03	111.64	110.35	105.37	111.12	109.07	108.46	111.96	108.27	111.5	113.97	110.01	112.84	111.65	111.78	113.6	112.7	108.78	111.4	110.85	108.49	113.63	109.92	106.86	115.3	112.02	109.01	108.38	107.76	110.37	114.76	108.68	117.97	111.94	112.62	111.3	108.75	104.56	107.77	110.55	112	108.84	111.8	108.62	109.01	110.17	107.62	110.67
112.36	104.14	105.65	104.77	102.51	105.27	108.32	108.1	108.3	102.75	104.35	105.88	108.44	105.81	107.88	108.24	105.14	104.27	106.89	106.24	103.5	103.49	103.53	105.24	102.02	107.01	105.58	106.66	108.12	106	106.32	110.81	105.37	106.8	104.79	104.83	107.21	104.27	108.26	108.26	104.59	110.21	107.4	107.06	108.35	103.38	105.59	105.02	100.61	104.66
108.6	104.85	102.88	105.73	105.11	101.97	101.43	98.052	103.01	107.21	104.14	102.36	100.54	99.573	103.19	98.012	106.1	103.88	104.16	102.97	99.742	106.45	104.63	103.04	109.73	106.85	104.93	102.87	104.1	104.7	105.42	102.65	103.6	103.3	104.87	104.33	103.84	106.6	101.27	101.18	105.66	103.57	104.38	106.62	106.21	101.8	101.53	103.32	105.68	103.87
113.32	115.96	115.8	108.88	115.14	113.25	114.23	112.21	108.45	112.96	117.51	113.26	107.69	111.87	114.06	109.13	111.44	110.68	113.13	107.85	110.94	111.37	110.68	113.36	110.56	111.8	112.55	111.42	114.15	110.32	111.01	110.58	111.71	112.87	110.29	112.28	111.6	111.36	107.38	113.62	114.63	108.89	112.15	113.07	109.54	111.65	112.53	112.78	112.11	113.7
101.71	99.523	96.928	100.21	99.98	101.49	97.705	99.448	101.83	98.573	101.06	96.998	97.095	99.68	100.42	98.242	102.45	98.556	100.34	95.595	99.308	101.55	100.23	99.48	95.152	100.4	98.9	102.36	100.28	101.28	99.138	99.174	98.874	101.07	104.92	99.714	98.681	94.683	101.69	93.804	100.3	99.598	98.909	95.068	102.25	98.18	96.711	99.374	100.88	100.63
106.04	111.69	102.93	105.59	103.74	105.45	106.38	109.93	107.81	106.59	102.99	108.59	108.44	102.9	111.28	105.93	108.15	110.35	103.53	104.7	107	107.84	103.51	108.28	103.5	107.52	110.34	107.43	108.17	109.68	106.98	105.35	106.46	104.9	109.02	103.02	107.32	103.59	107.76	108.76	105.59	105.52	109.15	105.78	109.73	106.62	106.51	107.5	104.23	109.04
107	108.06	107.79	106.78	109.28	111.93	106.45	109.27	112.77	113.01	106.11	109.79	106.79	107.95	109.21	110.44	110.25	105.79	109.62	108.87	113.05	113.14	108.29	113.83	106.95	110.21	109.55	112.22	111.11	112.25	111.54	111.45	114.04	113.85	113.51	107.82	108.61	106.71	109.77	108.8	108.31	106.5	112.39	111.93	106.15	111.66	111.19	108.83	109.27	112.3
107.85	102.86	110.04	105.9	109.81	109.91	103.7	110.02	105.74	112.64	108.69	107.9	105.44	109.78	107.06	105.68	103.66	106.35	108.12	107.63	102.41	104.94	104.83	108.8	105.59	105.57	110.13	105.2	106.74	109.05	103.15	107.99	108.18	107.07	106.22	103.99	105.99	110.14	108.92	108.27	99.715	109.36	103.35	102.3	107.15	103.09	108.81	104.92	111.31	103.75
105.52	107.89	106.69	106.19	102.43	109.52	108.7	105.59	100.9	104.66	107.13	106.12	102.71	102.06	106.24	106.94	108.13	105.41	103.58	105.79	104.44	103.25	107.41	105.15	105.95	108.42	102.06	109.32	108.39	105.82	111.33	106.6	106.37	108.1	109.25	106.34	105.41	103.03	104.92	104.99	102.15	106.21	97.938	108.51	109.28	107.76	102.41	111.18	109.69	104.78
107.09	105.09	101.39	100.12	99.744	101.09	102.92	103.94	101.48	95.196	98.59	103.86	100.44	96.777	101.15	101.86	98.547	98.737	97.135	99.303	102.3	100.65	102.89	106.96	98.115	101.57	100.29	94.288	103.34	101.5	96.509	98.671	97.532	98.898	98.612	102.64	98.461	98.982	104.29	102.36	98.345	93.39	102.77	101.03	102.21	101.41	104.51	94.499	99.668	99.924
114.04	109.34	112.6	110.8	108.24	110.35	113.11	109.4	106.03	110.46	115.33	111.39	105.36	109.17	110.28	111.2	109.4	110.92	111.99	110.83	112.25	109.44	110.34	106.31	114.97	108.81	111.05	109.35	112.55	109.39	109.74	109.18	112.76	109.89	107.08	108.97	110.4	109.99	104.46	110.27	109.4	114.97	110.3	111.47	109.91	113.89	114.51	104.16	111.49	111.61
111.41	111.45	113.8	115.02	113.9	111.32	110.92	111.78	110.23	104.11	109.36	107.98	108.86	109.05	109.55	111.2	111.46	110.17	110.56	108.77	112.32	109.79	110.66	105.26	108.2	111.2	108.22	113.58	109.76	110.49	112.19	112.52	108.59	107.55	110.33	109.47	110.96	112.07	107.5	109.99	112.5	112.75	107.84	111.63	106.67	115.72	108.31	108.38	109.29	110.96
99.106	101.62	103.63	103.28	106.91	106.58	105.02	104.42	105.02	103.66	100.84	102.67	103.49	101.7	99.382	100.74	108.37	103.34	105.43	106.07	103.97	101.13	104.95	106.92	105.77	106.98	100.78	102.43	104.81	104.17	101.84	101.14	107.58	105.11	107.09	100.02	103.18	107.3	108.15	105.91	105.39	106.28	105.3	104.26	107.62	103.52	100.53	102.81	110.22	104.52
105.6	108.15	103.3	107.32	105.28	103.8	108.42	106.69	107.2	106.7	105.62	109.76	105.59	107.03	99.685	105.48	108.12	107.27	107.8	112.12	104.35	108.46	108.91	103.07	104.59	110.52	101.67	107.6	110.33	110.32	107.64	107.34	107.1	105.27	108.71	104.44	103.37	104.96	110.41	105.31	106.51	108.46	107.62	110.91	100.37	106.32	108.16	104.69	107.82	102.09
110.92	110.87	105.03	106.53	110.88	108.53	108.4	108.6	103.7	107.28	105.13	105.1	104.68	110.43	104.45	104.28	102.84	102.42	112.26	101.58	110.19	105.93	108.18	107.59	105.11	106.2	105.74	108.74	108.17	109.05	107.55	107.06	106.39	106.88	109.74	105.26	104.39	111.13	107.62	102.8	107.61	103.85	103.93	108	108.48	107.39	103.53	105.61	108.41	106.08
105.06	106.94	108.1	107.69	103.72	105.14	103.36	104.03	99.083	108.49	108.42	100.02	108.99	106.84	108.12	106.22	101.12	104.81	104.73	101.14	108.42	106.74	102.07	110.38	104.44	110.92	101.8	105.72	106.23	107.27	107.72	105.58	101.08	106.72	106.74	105.1	103.39	107.4	104.11	108.58	105.81	107.36	103.49	101.02	104.29	107.34	105.89	108.05	101.35	101.48
107.94	104.15	108.48	105.02	103.42	107.43	104.07	104.28	105.4	107.98	105.56	109.87	107.26	105.25	106.87	109.08	106.93	100.9	110.65	106.87	108.17	106.44	108.27	103.72	106.38	104.07	107.27	106.99	106.96	103	106.19	110.54	106.71	101.88	106.04	107.36	105.68	104.74	101.34	101.08	103.1	105.33	103.35	105.97	105.41	105.69	109.94	104.88	109.69	104.72
99.398	97.488	96.341	104.27	96.226	103.02	98.331	99.499	100.11	97.451	96.474	97.367	101.5	99.105	98.302	102.18	98.025	98.079	98.138	101.89	96.265	96.005	98.279	102.64	93.153	99.406	97.882	102.2	95.751	99.491	105.37	93.554	98.77	98.198	99.743	103.93	99.458	103.75	103.29	97.212	97.84	101.06	100.7	96.051	100.31	102.98	102.15	99.91	101.53	98.164
99.784	99.3	100.21	102.55	95.024	96.248	98.577	97.175	98.807	100.93	102.92	99.88	101.5	101.07	98.373	99.067	96.037	96.26	100.41	99.086	102.27	100.55	96.843	101.4	95.473	98.822	96.154	99.73	103.59	103.61	99.086	98.753	101.24	97.343	98.954	96.14	102.2	99.773	99.206	98.085	101.21	101.49	99.995	101.22	100.66	97.965	98.513	98.062	99.413	102.58
104.96	101.17	105.5	108.33	103.48	106.63	107.73	104.81	105.61	107.76	103.77	101.93	106.88	103.09	103.81	104.77	103.84	107.21	105.71	108.23	107.32	106.32	108.16	104.14	107.29	110.6	101.06	108.11	104.83	104.16	110.64	105.25	105.19	103.6	106.64	102.83	105.26	104.22	107.52	105.64	105.02	105.77	104.34	103.85	106.64	105.46	108.04	107.85	105.89	107.17
107.38	102.82	103.85	104.1	102.29	107.72	105.36	101.32	104.61	105.58	103	103.42	109.65	104.71	110.56	109.51	105.68	103.98	106.2	108.39	106.3	104.07	106.8	109.28	106.92	106.31	106.96	104.04	100.87	106.71	108.84	103.24	103.62	108.13	106.58	100.52	105.35	106.73	106.82	103.53	109.09	107.36	106.84	102.61	103.92	106	105.8	105.13	109.64	104.69
106.14	107.38	102.08	107.8	107.22	105.49	107.12	102	105.51	104.91	102.91	106.26	106.26	108.22	103.92	106.77	107.77	102.99	106.28	105.44	106.32	108	105.05	108.57	106.53	107.14	105.84	103.65	104.86	109.74	103.68	105.59	102.84	105.3	103.46	104.36	108.47	108.44	102.33	104.29	108.2	106.85	108.03	105.94	107.28	107.67	107.97	109.88	107.47	104.08
106.82	103.59	108	104.36	103.38	106.36	108.6	103.25	105.47	104.11	104.67	105.37	105.48	101.8	106.69	102.55	103.43	106.02	103.78	103.4	109.67	105.5	103.47	106.15	103.72	104.49	105.93	104.55	105.49	108.72	102.78	105.57	105.14	106.39	106.1	106.5	102.19	103.85	106.8	112.55	104.19	100.01	107.56	102.75	105.09	108.02	115.09	103.41	103.18	105.98
111.36	119.28	115.06	116.26	118.57	114.24	117.18	114.47	116.29	115.99	115.27	115.45	120.34	115.62	116.59	114.01	115.38	117.01	112.36	112.75	111.29	119.08	115.11	117.24	112.79	120.1	118.27	114.3	118.36	116.63	114.73	116.93	118.97	112.06	118.25	118.38	111.1	116.82	115.1	115.8	114.35	116.06	119.88	118.13	116.83	116.17	112.42	115.32	115.36	117.37
109.27	104.91	108.48	104.85	106.15	106.08	104.85	100.68	106.9	101.86	100.37	109	107.34	106.13	105.76	108.99	100.83	104.73	107.48	108.9	106.23	112.17	108.89	106.76	107.9	108.65	105.91	106.88	106.03	106.31	111.72	107.36	103.97	105.63	105.33	106.09	106.54	107.16	104.83	102.4	106.71	105.67	110.2	105.31	107.86	108.86	107.01	108.06	106.18	102.15
112.36	113.11	114.97	109.18	108.41	109.52	110.42	113.7	110.61	111.44	111.81	110.02	112.82	114.05	114.7	117.36	108.39	109.44	111.21	110.46	111.93	109.15	106.18	113.19	107.27	111.08	106.48	110.85	111.28	111.76	109.21	114.76	111.74	108.73	111.76	107.71	117.13	112.74	109.27	110.45	110.88	113.44	110.58	107.09	113.85	110.45	113.23	108.19	111.87	109.37
109.04	112.86	106.05	111.97	113.71	111	111.47	110.78	115.38	114.72	110.75	110.31	113.46	109.43	110.99	115.96	109.24	115.85	109	109.45	113.6	113.3	110.94	117.55	111.53	115.42	114.49	113.1	115.91	110.39	112.99	112.46	114.35	111.65	115.83	112.75	111.19	116.03	109.31	109.37	113.92	116.07	114.69	115.68	116.87	114.1	112.51	115.42	116.19	114.46
109.79	110.44	112.25	109.69	108.1	111.47	112.18	111.84	112.5	108.43	110.87	110.49	108.56	110.89	111.59	107.02	111.71	105.57	108.49	111.02	110.51	112.31	112.12	109.1	110.76	111	106.2	111.29	108.19	109.05	109.48	110.76	109.94	108.7	110.02	111.13	109.22	108.74	109.22	108.64	112.84	107.36	107.94	110.65	110.11	107.98	107.69	106.39	110.47	109.21
110.56	113.3	116.58	108.08	105.04	109.61	109.83	110.36	111.8	109.46	110.51	112.3	110.81	109.93	112.84	116.41	113.57	110.87	111.29	111.4	109.54	112.29	109.36	113.75	111.83	115.93	112.42	113.91	109.8	112.34	109.48	104.92	109.35	109.94	112.22	113.45	108.13	110.94	107.97	113.35	112.85	108.39	109.02	110.77	109.53	108.35	115.65	108.22	111.16	107.1
103.24	106.79	101	106.52	105.61	105.12	102.7	109.38	104.89	106.2	103.87	103.15	106.06	111.97	104.56	106.23	101.95	106.14	105.94	109.34	107.86	106.79	104.99	104.65	106.59	107.11	105.22	107.47	105.71	103.98	107.7	103.88	101.43	106.98	102.71	105.32	104.81	103.5	102.16	106.08	104.48	110.27	103.13	102.33	106.56	104.62	103.1	101.5	108.47	109.75
116.19	112.4	111.19	117.64	114.3	113.73	109.57	108.75	111.79	119.45	112.01	117.27	117.59	106.31	114.19	108.56	111.7	110.47	112.02	109.67	110.02	111.75	114.14	111.05	118.89	117.22	116.87	114.05	110.22	114.17	115.37	113.34	117.27	106.95	112.19	112.97	109.12	112.93	114.87	113.93	117.31	116.87	113.41	109.81	111.23	112.41	113.71	114.92	111.01	112.01
106.83	101.92	107.38	107.05	101.94	105.69	103.65	101.38	103.51	107.01	105.93	108.77	103.37	103.19	103.65	103.5	103.93	100.22	106.79	104.61	107.09	98.091	106.35	104.83	107.55	101.34	103.3	105.25	104.81	101.01	104.24	102.8	103.75	98.402	105.95	105.51	104.67	104.69	101.7	107.49	104.1	104.82	99.829	104.47	108.08	108.69	107.67	104.08	108.53	106.58
104.09	101.61	105.63	103.73	105.58	102.94	111.39	106.67	106.91	108.09	107.74	105.31	104.89	105.11	105.71	106.16	105.67	100.88	108.35	101.7	99.808	106.58	103.59	105.82	110.67	105.95	104.98	107.15	103.59	107.37	111.83	104.08	105.27	107.69	107.67	104.14	109.1	107.36	100.93	102.53	103.77	106.33	109.16	107.33	102.16	107.12	102.86	105.68	107.08	108.41
105.29	103.45	105.89	102.11	105.01	101.45	108.18	105.85	105	109.57	108.85	104.1	100.41	106.31	103.02	103.25	101.25	106.05	103.26	105.58	105.53	107	106.4	102.9	106.75	101.51	102.47	101.88	102.79	103	104.3	104.41	108.38	105.8	107.55	99.556	101.88	101.53	103.55	105.7	106.05	105.41	108	101.59	107.1	103.96	101.55	102.65	105.9	101.55
113.68	114.39	112.23	116.55	114.87	116.73	119.1	113.57	116.98	116.32	116.4	117.54	115.15	116.68	114.5	116.07	117.02	112.63	116.76	114.31	117.11	111.88	117.22	121.18	116.51	118.96	117.51	116.97	116.68	117.49	110.2	113.3	113.62	114.19	114.13	119.08	114.93	117.13	114.65	116.62	117.41	112.73	114.23	114.08	116.91	115	116.92	116.05	115.54	118.91
110.74	106.52	100.69	105.95	106.44	105.67	107.85	104.04	102.62	105.77	107.72	103.1	104.74	101.6	106.45	100.88	102.71	98.009	104.38	105.59	103.13	107.74	108.71	104.93	105.26	105.35	103.59	106.99	108.2	105.21	105.66	106.1	102.28	107.51	107.08	105.04	104.4	106.76	104.05	105.13	111.73	107.25	109.58	107.46	105.19	104.68	105.82	105	105.9	106.44
98.324	105.3	104.2	99.977	105.4	96.484	95.148	95.517	99.921	95.229	97.223	99.805	100.01	101.18	97.373	101.35	100.34	99.146	96.89	102.57	96.649	98.046	98.986	99.592	99.664	105.44	97.82	98.327	98.939	101.79	95.978	106.66	99.918	101.32	103.76	103.03	98.959	101.56	99.596	97.936	99.221	94.937	98.228	100.27	99.621	101.14	96.991	101.19	102.31	100.43
104.65	106.67	108.22	108.43	107.1	107.69	108.62	108.42	109.15	104.96	104.14	104.54	104.26	108.3	100.84	106.28	112.35	104.82	101.76	103.54	110.33	107.92	111.35	105.68	107.83	106.53	104.61	106.03	106.23	102.98	107.19	108.19	104.41	105.81	106.9	107.61	106.36	108.43	102.11	107.98	106.02	111.02	101.23	105.63	102.57	104.82	110.09	106.18	102.31	113.32
110.84	115.26	115.56	111.32	113.94	112.65	109.46	114.07	110.41	115.38	113.42	112.08	114.82	116.84	110.2	110.51	114.87	112.42	116.36	111.21	111.4	111.01	114.42	110.01	115.25	116.89	113.31	110.38	111.11	111.1	109.34	111.39	115.05	110.38	110.09	114.03	111.53	117.59	110.91	114.5	112.72	114.62	108.85	115.74	113.68	109.26	112.39	110	113.28	111.79
107.4	104.04	102.65	108.27	103.96	105.06	103.47	108.07	105.06	108.14	107.53	108.27	105.87	105.65	109.7	106.67	104.51	105.6	108.72	107.78	106.56	100.74	104.98	106.69	105.57	111.18	103.35	104.4	106.28	105.09	104.94	102.66	103.68	108.78	112.18	102.91	106.85	106.15	108.22	107.88	107.48	107.49	102.2	108.03	107.99	103.95	107.57	111.96	105.46	108.15
111.45	110.25	113.96	113.63	111.36	113.97	109.82	109.94	112.69	114.62	114.38	112.56	109.09	109.9	112.12	112.75	113.41	115.53	109.91	113.38	116.85	110.73	111.62	112.26	112.22	113.2	108.13	108.33	118.84	115.15	110.23	112.13	111.98	111	112.04	110.5	112.72	113.21	112.35	116.44	112.54	113.62	108.42	111.25	109.14	111.4	112.26	109.43	112.77	110.71
102.61	103.93	101.95	105.78	101.77	106.13	105.67	106.44	107.04	105.4	102.41	100.42	102.63	103.44	104.62	108.35	106.92	105.01	100.21	102.12	101.36	104.12	106.5	102.82	102.35	102.2	104.95	104.25	103.9	107.39	100.82	103.49	107.68	100.85	103.97	102.41	103.47	102.32	102.27	108.27	105.55	105.22	101.53	105.93	104.65	106.46	102.9	102.18	105.84	105.78
104.24	102.15	103.84	106.39	101.56	102.45	105.05	106.8	101.82	102.45	105.73	102.81	106.64	101.26	100.66	106.38	104.98	99.546	104.84	102.78	105.63	106.9	105.03	104.99	102.27	106.64	101.76	107.68	105.23	108.49	106.11	103.61	102.29	105.86	100.04	105.27	98.544	109.83	107.4	105.25	104.35	98.339	101.6	106.68	104.44	106.03	106.98	105.26	105.07	105.75
104.32	105.77	105.98	98.523	101.57	103.11	103.55	105.81	105.8	102.52	98.515	103.7	105.4	107.48	105.26	102.37	105.35	102.22	104.52	106.31	104.71	103.05	107.42	105.46	102.45	103.19	100.21	101.92	104.17	101.25	102.55	100.31	105.73	106.08	102.31	105.38	106.8	102.89	107.61	99.747	105.3	101.46	106.43	105.22	108.52	100.62	105.05	105.09	103.15	103.01
105.52	107.92	107.16	102.05	108.65	98.716	103.23	102.36	104.07	105.09	103.52	109.82	107.32	108.42	106	100.9	110.89	106.96	102.4	104.85	104.38	103.19	108.78	105.94	104.49	107.18	102.81	104.33	103.52	102.87	111.63	104.16	107.31	100.66	109.53	107.94	110.35	110.71	109.21	100.74	106.12	103.04	107.13	107.31	103.05	104	105.32	107.91	105.3	103.5
113.82	112.21	111.62	112.67	108.44	111.6	112.33	112.16	116.03	111.48	115.7	113.29	114.53	112.45	113.19	110.18	111.95	112.91	106.91	108.99	110.36	112.36	116.27	111.23	110.49	106.5	111.04	112.88	111.32	113.6	104.95	112.19	115.07	114.42	114.45	111.02	113.54	114.51	114.59	108.65	112.67	115.04	115.25	113.02	114.93	110.77	110.62	111.28	113.87	113.82
97.766	102.72	100.78	102.55	97.436	100.42	103.88	103.61	99.391	101.89	97.747	102.58	101.15	103.34	96.848	100.2	102.61	102.38	98.722	100.34	102.17	96.631	94.851	101.49	102.09	101.99	103.42	99.107	95.203	102.49	100.46	97.254	99.859	101.01	104.27	98.903	101.67	104.64	101.43	103.25	97.058	100.55	104.04	99.383	100.07	96.908	97.028	98.317	103.07	99.865
112.36	111.09	111.71	109.91	105.55	112.51	113.14	109.29	112.97	111.53	111.17	109.12	107.97	111.71	105.86	105.91	112.68	110.81	114.4	104.89	111.04	115.82	105.95	105.45	111.19	106.16	107.51	110.51	110.85	112.83	106.29	110.46	106.67	111.72	111.88	110.23	109.69	107.84	112.34	113.62	109.72	107.55	113.23	108.2	107.76	110.26	111	107.08	111.29	111.77
102.84	97.726	99.865	97.468	103.54	101.03	101.12	98.208	97.315	104.07	103.51	98.324	103.22	104.86	102.3	101.71	106.33	100.37	94.279	101.59	103.75	98.912	102.36	103.49	96.133	102.87	102.4	101.91	103.08	99.849	101.64	102.43	101.39	95.625	102.83	102.67	102.26	104.04	100.67	100.14	98.293	98.168	103.15	103.08	102.72	102.53	99.471	99.23	95.837	102.48
98.96	100.08	96.859	102.7	99.717	104.4	99.017	99.392	98.424	100.93	97.507	101.95	102.29	98.071	102.46	96.38	98.391	100.5	101.4	98.732	101	103.41	102.39	99.18	101.52	95.703	102.22	101.37	93.26	96.091	98.267	99.749	99.987	96.443	100.17	101.05	100.25	99.521	94.596	92.805	102.97	104.62	100.71	99.488	100.35	101.13	98.825	98.954	98.841	98.128
106.01	107.01	105.47	103.78	105.78	102.88	106.31	105.76	109.42	104.18	107.42	103.81	107.16	106.96	100.88	106.84	102.82	104.67	105.15	106.72	105.83	108.22	103.98	104.31	109.65	105.37	108.75	104.15	103.44	109.81	105.31	103.93	107.5	108.03	104.6	104.71	105.38	105.35	100.57	106.51	106.7	107.02	103.92	104.79	105.38	105.75	104.74	108.29	107.43	106.43
111.99	113.67	111.79	114.69	111.02	108.48	111.45	107.25	112.57	111.6	112.69	115.37	112.07	111.91	117.25	108.93	110.57	113.17	116.44	107.95	111.89	110.7	113.05	110.25	112.89	112.64	115.85	111.51	114.63	111.71	112.6	107.19	113.43	111.88	110.69	112.56	107.54	111.38	111.76	110.49	110.24	111.17	112.64	109.2	107.73	111.24	112.8	109.82	107.94	108.74
103.91	104.19	100.18	106.13	104.61	108.21	103.23	110.53	106.8	101.96	105.14	103.27	104.52	106.4	105.69	108.52	106.35	105.65	104.06	107.5	104.38	105.08	108.73	104.92	105.15	107.96	105.12	105.26	107.3	105.18	108.48	108.34	103.41	108.39	106.05	103.95	105.33	100.31	108.27	107.52	106.07	104.57	106.29	104.03	106.89	101.23	106.29	107.95	106.68	102.21
106.72	106.51	105.54	105.5	102.4	104.57	100.99	100.44	99.823	100.12	101.65	103.09	107.33	104.51	108.19	102.55	101.06	101.05	110.82	107.73	107.03	107.3	103.91	108.23	107.11	102.92	103.56	105.23	101.12	106.77	103.11	106.55	104.02	105.38	101.93	103.72	112.32	107.27	104.27	104.89	100.48	104.95	105.56	105.15	105.91	103.57	103.9	99.305	108.25	101.45
117.1	113.43	111.99	110.17	113.72	113.23	107.16	111.01	110.11	115.61	112.22	104.97	111.76	109.96	114.65	118.14	118.65	108.61	108.23	108.8	114.23	111.53	109.34	113.73	113.25	109.22	111.39	112.51	113.98	112.31	116.21	111.76	116.5	111.28	112.05	110.67	109.96	114.9	113.78	111.73	108.84	111.54	110.52	112.53	111.53	108.98	109.39	111.03	115.3	111.9
107.83	106.59	111.74	110.37	109.58	112.74	108.41	110.58	110.78	111.2	112.81	108.9	114.44	112.16	113.67	113.57	107.27	111.13	113.88	107.19	112.88	108.78	109.78	107.93	110.54	114.2	111.6	111.7	110.05	109.22	109.35	110.4	108.81	110.14	109.13	109.88	113.07	113.24	108.54	106.11	109.3	107.46	112.03	110.34	112.73	113.84	113.22	110	113.89	111.46
115.45	112.78	120.25	117.31	115.41	111.89	115.66	116.84	119.13	115.36	117.18	111.89	121.26	117.8	118.34	112.25	118.3	115.75	117.7	115.42	118.58	120.3	116.59	117.17	120.31	112.07	115.92	115.12	117.16	116.64	118.11	113.05	113.46	116.18	114.01	117.8	117.05	117.44	117.87	117.48	114.72	119.57	114	120.18	117.65	114.18	118.3	116.11	119.91	115.19
102.95	106.04	102.96	103.22	104.28	104.71	100.74	107.32	105.43	109.88	108.92	106.01	104.35	104.31	109.22	102.85	107.49	104.62	107.47	107.03	102.92	102.77	103.69	104.72	104.43	106.59	105.61	108.05	107.47	104.98	103.22	108.01	106.28	105.86	108.97	103.96	107.3	101.6	109.22	103.22	103.73	107.93	106.34	105.67	102.65	107.58	108.22	107.03	104.38	103.36
98.914	95.491	104.64	100.89	97.813	100.46	96.616	98.993	99.46	104.93	99.352	97.491	97.398	102.83	96.991	98.57	101.98	104.6	103.1	102.33	102.21	97.897	102.39	98.17	98.687	100.01	99.868	99.672	97.611	102.76	99.184	103.05	102.17	97.933	103.98	101.39	99.514	101.9	103.88	101.45	101.39	98.1	96.975	98.39	99.499	100.81	102.74	99.98	98.793	102.27
99.394	102.32	101.45	98.631	97.832	99.082	100.66	99.943	91.39	102.89	100.21	100.38	98.673	97.328	100.58	99.187	101.49	102.85	100.93	102.56	102.86	102.38	98.151	98.009	101.44	102.35	98.791	97.063	94.493	97.018	98.241	100.65	103.71	96.975	94.481	98.66	97.089	100.89	98.676	103.45	99.979	99.791	97.786	101.94	97.967	97.012	98.355	100.84	97.881	101.5
107.46	106.48	107.69	106.03	107.19	106.64	107.05	107.47	109.07	106.55	108.64	105.92	107.63	104.01	104.45	102.3	105.81	108.32	110.12	102.76	106.47	111.84	107.46	109.56	109.35	109.06	105.4	103.68	105.29	105.08	104.35	103.63	108.19	101.03	105.45	111.06	104.4	111.83	104.76	103.68	104.69	105.18	104.16	104.33	108.23	107.92	108.74	106.2	106.27	106.1
109.54	103.98	110.47	108.99	109.31	110.44	105.93	113.23	107.89	110.37	109.83	114.11	113.28	107.66	112.54	108.12	110.38	107.65	114.96	108.09	109.82	111.53	109.31	114.21	113.65	111.52	106.27	109.99	106.33	110.82	117.93	105.72	111.19	111.24	105.98	109.51	107.06	104.04	111.17	108.97	111.53	110.73	110.9	109.97	108.45	106.82	110.88	111.52	111.46	108.53
109.24	106.52	107.6	106.29	111.48	108.25	109.86	117.07	112.59	113.88	109.93	110.81	115.55	109.15	108.5	109.36	118.2	110.52	109.34	111.82	109.48	111.98	110.83	112.99	109	109.44	112	111.13	111.6	103.28	110.34	111.98	114.77	107.53	110.41	111.47	106.72	111.62	114.62	108.51	113.96	115.19	113.56	111.77	109.62	110.93	110.19	112.07	113.26	106.58
112.19	117.07	112.82	114.58	110.09	109.69	111.32	110.46	113.92	112.57	108.74	110.7	113.23	110.08	114.36	110.97	110.94	109.82	112.82	113.32	112.26	110.58	110.49	112.43	114.17	107.71	112.69	112.03	112.91	110.14	114.8	113.99	116.89	114.5	110.66	113.34	115.05	109.1	111.11	112.51	109.91	110.34	114.05	117.72	109.92	111.51	109.53	111.96	111.88	108.48
109.48	111.08	111.56	108.01	113.55	111.52	109.32	108.08	106.32	111.84	111.92	114.86	110.28	112.61	108.11	105.88	110.98	111.14	112.13	110.28	113.93	108.75	109.28	110.79	109.39	109.03	107.58	108.69	112.39	108	115.21	111.87	110.71	111.96	105.12	107.73	105.92	113.76	113.52	113.57	111.15	111.07	108.1	108.94	110.2	112.64	113.61	110.06	113.41	110.17
108.62	106.17	105.27	102.63	107.02	106.08	109	107.18	105.62	110.68	107.49	102.84	110.12	104.91	111.17	104.67	101.11	105.62	105.77	105.74	108.31	99.071	108.37	108.86	104.82	108.74	103.88	107.67	104.21	109.82	110.87	105.72	104.5	103.98	102.82	110.63	105.3	102.62	105.98	108.1	105.33	106.2	106.75	106.48	106.17	106.78	103.5	105.31	109.8	103.15
109.31	103.18	99.365	105.18	107.75	103.4	107.67	105.74	106.76	106.44	105.13	102.23	105	108.17	102.79	104.37	105.43	103.31	109.93	105.6	103.41	103.94	105.3	108.97	106.25	101.93	107.06	105.99	103.36	107.6	102.94	108.58	104.72	105.44	106.82	105.62	104.98	102.5	106.47	104.64	103.37	98.929	104.19	105.87	101.51	99.762	103.49	101.96	105.34	102.68
120.31	116.48	118.87	110.83	117.27	119.7	120.17	117.11	119.36	117.7	124.84	121.3	117.3	116.76	114.54	118.02	116.86	117.9	117.95	118.41	115.47	112.69	115.14	117.63	117.86	118.7	115.18	118.84	115.7	119.61	117.03	116.24	122.52	118.33	117.27	116.37	121.86	118.06	117.39	115.69	117.04	119.73	120.28	116.03	119.64	112.98	117.43	119.63	117.69	117.93
99.878	97.912	101.2	102.05	96.002	96.45	103.46	102.05	98.572	103.22	97.863	98.489	99.638	98.756	98.947	96.377	100.63	102.44	98.933	100.89	103.47	104.67	100.16	103.02	101.71	97.732	101.39	96.408	102.45	96.288	101.83	96.546	101.29	100.68	98.313	98.26	96.339	101.8	97.837	100.25	95.562	100.1	97.429	99.758	102.24	104.57	98.95	100.87	100.13	97.461
103.17	101.73	105.79	104.32	104.63	108.4	103.74	106.1	103.78	106.06	109.11	102.35	111.72	108.72	106.05	106.94	112.25	107.5	102.9	111.08	103.96	104.16	103.8	106.64	105.35	110.44	102.79	106.98	108.57	104.67	103.86	105.52	112.53	114.42	106.65	107.37	108.11	107.98	101.97	106.49	106.68	106.08	105.28	108.29	106.7	108.39	107.75	104.12	107.09	106.23
101.51	103.27	102.87	105.09	104.67	102.93	104.21	97.329	100.6	103.39	99.769	101.67	99.937	100.19	96.336	96.559	98.631	103.47	102.06	100.45	100.94	98.136	101.28	97.396	101.73	93.398	101.85	97.356	95.532	98.133	97.459	103.45	99.923	99.379	100.73	100.46	102.29	103.51	99.412	100.86	100.29	101.74	99.805	95.49	97.514	100.78	99.196	98.344	99.06	97.33
109.28	106.21	110.8	105.86	107.6	101.38	104.88	110.52	109.64	108.19	110.02	103.59	105.25	106.78	110.74	103.33	105.93	105.68	103.92	104.5	106.72	111.48	103.32	101.44	104.23	103.8	106.01	105.21	109.1	104.28	104.66	103.52	109.23	106.73	106.68	108.32	104.24	103.69	108.23	109.18	104.61	105.11	109.65	104.96	108.11	108.24	106.43	109.41	105.57	107.18
102.17	103.84	105.74	107.46	108.73	102.76	109.7	104.66	101.34	108.09	109.14	109.78	108.17	104.44	102.94	102.43	111.26	101.02	105.05	103.75	106.95	104.42	102.35	103.74	109.88	108.43	103.61	106.3	106.59	109.21	106.31	106.47	103.68	104.06	104.15	103.88	108.08	106.12	108.89	105.41	107.05	103	107.73	109.68	103.52	106.12	104.59	108.78	105.46	104.67
100.22	101.33	100.4	99.124	101.8	97.569	97.233	100.65	102.61	100.96	103.22	106.08	97.169	101.65	103.63	104.5	101.33	102.69	96.797	99.927	98.689	102.32	100.6	99.842	101.06	100.86	102.11	98.779	100.08	99.081	98.301	101.82	97.056	99.872	100.64	102.67	99.633	102.07	99.717	99.062	100.3	106.86	103.63	100.22	93.06	101.22	101.71	98.596	97.032	99.627
107.69	108.17	110.97	114.73	106.59	110.46	109.63	110.87	108.36	105.04	109.89	105.74	112.9	112.67	108.45	111.15	111.62	108.86	110.03	110.5	111.13	108.67	110.66	112.52	110.77	109.91	111.84	112.7	112.36	110.58	111.04	112.82	107.3	109.6	107.34	111.66	113.52	109.55	109.68	106.64	112.18	111.04	110.9	107.72	109.46	110.75	106.59	109.93	114.19	115.07
102.63	99.652	98.577	101.39	96.474	99.985	98.112	100.24	94.127	100.55	95.519	98.561	100.46	102.35	97.839	101.69	99.46	100.2	103.33	98.363	97.169	103.57	99.268	102.57	102.54	98.466	100.05	97.513	101.14	103.71	99.553	101.25	96.354	101.54	100.52	102.83	98.01	102.41	98.007	96.357	98.949	102.53	98.572	99.354	100.67	102.77	98.401	99.538	95.975	100.99
108.02	114.59	109.72	112.41	111.96	113.16	110.15	111.35	111.86	109.79	111.94	113.45	113.68	111.74	113.75	113.86	108.04	108.53	113.59	109.76	113.8	113.69	112.33	115.37	113.36	111.84	110.32	110.16	119.9	114.76	114.59	110.45	110	114.94	108.69	110.58	115.05	111.17	115.07	115	114.68	111.78	110.23	110.81	110.45	110.74	111.97	109.26	112.99	110.19
106.32	104.5	106.93	102.55	104.15	107.3	104.31	112.43	103.91	107.51	106.27	102.14	108.76	108.54	108.01	104.78	106.93	103.04	106.69	105.26	106.26	102.3	104.97	104.43	104.68	103.38	101.38	105.56	104.29	102.37	105.54	103.55	108.17	103.25	103.59	105.54	105.23	106.64	100.53	103.87	106.45	103.96	108.39	102.16	101.94	110.03	106.85	109.8	105.6	99.723
105.23	107.89	105.1	107.64	106.42	104.58	105.44	104.23	105	105.93	109.99	105.74	100.22	104.81	104.89	106.24	109.02	106.58	104.1	102.78	106.76	103.91	99.985	105.7	102.43	104.76	102.4	107.07	107.99	107.04	106.03	107.96	107.36	101.35	103.73	103.41	107.81	107.58	103.1	105.58	107.91	105.75	103.51	103.91	106.21	107.81	104.3	108.78	110.1	104.24
104.85	100.51	104.83	105.19	107.76	107.15	102.83	104.82	105.04	105.12	102.56	102.43	103.92	105.42	104.99	102.84	106.15	104.34	104.81	110.61	103.98	110.6	107.46	109.63	105.14	106.94	105.26	105.91	104.56	107.13	107.58	105.15	99.219	105.91	106	105.16	103.75	99.77	105.71	100.55	103.01	105.83	104.03	107.32	104.87	106.25	108.24	105.68	106.87	103.14
107.62	111.52	107.29	108.74	108.05	111.55	109.67	111.89	107.67	110	112.39	110.76	108.81	105.38	106.02	108.49	110.16	108.05	110.16	113.83	109.49	111.05	112.07	109.18	112.34	109.23	113.35	106.4	112.05	108.73	112.92	111.41	110.98	113.41	111.02	110.47	108.58	107.99	113.29	108.76	113.12	108.57	111.07	107.4	112.84	109.77	111.8	113.93	106.3	110.65
98.715	101.63	97.651	92.445	98.928	101.21	103.96	100	100.45	97.836	102.76	100.74	99.359	99.709	97.461	100.49	96.168	102.18	97.326	99.944	97.236	101.12	100.34	100.55	99.425	100.2	99.1	97.301	99.246	98.196	95.92	100.55	99.93	100.85	95.15	100.77	100.84	97.845	100.32	105.48	99.549	94.913	96.86	102.97	101.98	99.658	100.84	102.76	102.13	103.22
117.6	120.29	121.41	117.41	117.08	117.53	113.01	109.71	118.6	120.12	117.27	114.37	116	115.85	116.28	113.94	116.91	117.53	116.1	117.91	115.81	112.54	122.06	118.12	113.25	119.3	120.97	110.2	115.78	118.95	116.67	121.19	115.52	118.08	119.42	113.06	117.6	120.11	122.7	117.28	118.91	116.1	117.49	122.17	121.44	117.13	114.7	119.61	115.58	120.59
113.4	107.64	112.33	112.1	111.63	110.87	110.79	112.23	115.34	111.72	109.64	113.14	109.63	113.82	112.49	115.99	111.39	109.83	110.6	113.94	117.64	109.12	110.89	111.29	111.71	111.49	110.6	110.18	111.31	112.5	113.12	111.59	110.64	109.77	113.7	111.58	117.07	115.11	113.16	111.77	111.14	112.29	112.46	112.5	111.41	110.13	109.08	113.26	113.47	109.82
100.92	102.2	97.004	97.252	104.99	100.35	98.548	99.326	98.749	97.157	100.12	100.57	101.69	101.15	97.941	98.673	100.45	100.75	103.45	101.44	99.513	99.996	101.58	97.213	97.527	100.61	101.76	101.47	92.86	98.72	97.786	97.521	98.255	99.746	97.463	99.704	101.67	99.327	99.919	98.59	99.579	98.553	99.259	97.212	97.258	98.423	98.73	103.77	100.45	98.115
102.28	104.45	103.83	107.22	103.91	103.24	105.05	102.97	100.15	101.62	107.88	107.74	105.31	103.9	106.45	104.78	102.95	106.86	101.34	104.38	110.37	103.83	105.52	107.12	101.61	105.05	104.71	109.69	106.47	108.83	105.37	98.418	103.23	101.17	105	107.23	104.64	107.38	104.78	102.12	106.89	107.1	104.09	103.38	109.1	102.71	99.206	102.11	111.28	104.34
105.87	105.13	102.13	103.18	104.22	103.37	102.33	102.93	106.34	104.2	109.41	105.9	104.01	102.59	102.71	105.49	108.63	105.24	100.62	101.21	100.98	102.77	102.97	104.31	109.51	103.92	102.91	102.54	110.74	106.58	106.11	105.43	104.67	100.77	104.29	105.76	105.13	104.37	108.97	106.47	102.26	104.83	106.43	103.21	106.35	102.57	105.29	109.96	105.68	105.04
109.7	106.45	109.19	104.57	108.53	105.3	109.95	108.33	102.82	107.76	106.74	101.64	102.69	105.05	109.29	109.74	109.58	106.08	107.55	106.93	107.31	108.01	107.22	106.65	103.37	104.73	107.84	106.46	110.44	111.48	107.74	105.1	105.32	105.37	107.89	108.92	106.67	104.92	104.77	105.57	103.3	105.29	105.14	110.56	102.81	104.52	106.6	107.96	104.27	105.73
114.65	114.91	113.58	110.66	109.23	103.78	118.21	111.88	108.19	110.56	112.84	112.47	112.18	111.61	111.12	113.25	111.18	111.77	109.24	113.23	113.45	109.71	111.96	108.58	113.34	115.36	113	113.36	112.44	113.99	114.21	109.53	110.2	113.39	109.02	108.31	110.57	114.28	113.36	111.44	111.34	110.96	110.23	114.58	114.27	112.62	112.45	112.14	110.16	111.83
107.7	108.13	105.46	105.04	107.73	105.05	110.95	104.59	106.04	109.02	100.16	105.84	106.19	106.68	102.93	103.68	104.46	106.54	103.87	107.11	109.72	104.6	106.5	108.3	108.09	103.27	104.93	107.93	100.18	112.05	102.73	100.18	108.54	104.05	104.72	110.01	101.89	107.45	109.33	101.43	103.61	105.28	104.74	104.37	104.45	105.05	105.83	105.19	109.29	106.35
107.69	105.56	108.25	110.77	105.08	106.55	105.95	105.35	104.49	103.07	103.4	109.22	106.6	103.79	106.46	107.71	107.22	107.52	106.03	102.92	102.76	106.82	106.2	101.77	105.81	106.54	109.05	108.36	106.94	103.76	103.09	106.75	107.12	106.47	109.31	106.29	109.65	104.14	108.29	105.56	107.45	106.13	105.79	104.96	109.87	108.06	106.35	104.81	105.32	106.25
97.143	101.78	99.411	94.757	95.699	100.01	94.805	101.63	93.519	102.59	103.28	103.56	101.2	102.15	94.636	103.82	102.15	103.17	103.4	103.82	102.09	98.892	96.584	100.15	100.24	97.305	97.778	96.404	101.65	96.941	99.147	98.851	97.849	94.953	96.173	92.989	97.403	101.57	101.32	101.43	101.37	105.15	100.75	101.11	103.34	101.47	96.809	98.948	98.151	96.718
115.32	108.45	107.65	109.75	111.88	111.28	107.22	111.96	109.53	109.94	112.34	110.28	107.97	111.7	104.98	110.7	107.49	110.52	109.18	108.66	112.64	111.64	110.79	109.95	108.07	108.34	109.87	109.72	107.98	109.46	111.58	113.73	112.47	108.81	111.26	112.98	113.99	112	110.53	108.44	108.45	108.44	112.32	107.44	111.17	107.78	109.22	109.53	106.66	111.84
113.14	111.03	114.2	105.93	110.06	113.91	109.42	106.93	104.27	110.01	108.84	115.87	112.55	113.93	108.58	112.36	113.99	106.5	112.79	110.88	115.78	112.5	110.55	111.5	111.03	112.48	115.97	109.48	111.82	115.75	115.45	109.45	112.78	110.87	114.02	113.75	111.08	113.74	108.71	110.09	114.45	111.19	108.29	113.66	108.33	113.33	119.72	114.13	110.4	113.85
112.17	110.56	107.8	108.67	110.51	113.44	107.45	110.74	108.8	116.17	114.05	113.38	109.22	112.24	105.61	112.51	108.99	114.3	116.4	110.69	109.07	107.84	113.83	112.96	112.12	111.63	109.18	109.79	109.8	108.62	107.95	112.47	115.57	114.31	110.39	112.97	111.12	109.52	117.65	109.65	112.74	111.7	109.03	111.82	110.99	114.9	115.43	113.17	106.63	109.92
114.04	110.14	108	112.3	110.71	109.33	114.18	107.32	106.49	112.36	108.81	106.25	110.83	112.48	108.81	113.89	110.78	112.92	106.98	114.33	115.26	111.83	108.22	111.06	110.69	111.08	110.43	112.83	108.65	108.5	112.32	110.43	112.03	113.26	111.82	109.15	110.16	108.65	109.46	109.23	113.14	112.98	110.97	112.39	111.51	108.6	108.06	109.5	107.64	110.89
108.26	102.67	104.88	101.35	110.36	106.28	108.71	108.2	106.48	106.52	106.91	107.23	110.06	106.2	104.12	103.27	105.94	106.7	102.75	103.92	102.37	108.68	103.71	106.99	105.7	101.9	103.04	105.29	102.76	105.9	106.8	106.79	107.87	107.11	100.51	105.73	108.19	106.42	101.17	105.15	104.55	106.4	102.59	105.55	107.66	102.93	104.17	105.89	106.72	106.12
115.7	109	109.22	115.63	112.59	112.45	113.27	112.06	109.31	111.15	108.46	110.27	116.6	113.83	113.15	106.17	111.54	112.34	114.14	111.43	108.76	110.65	111.53	115.77	113.54	109	111.45	111.12	115.27	108.91	113.83	110.34	113.11	105.63	109.6	111.43	109.42	113.25	112.47	110.42	109.78	112.21	108.56	112.01	111.49	109.15	110.93	110.68	115.32	112.81
104.95	105.2	107.13	101.94	107.24	105.95	103.47	103.11	107.62	105.73	104.21	105.71	103.84	103.32	106.4	108.19	105.74	103.56	105.82	104.52	100.73	104.84	107.48	98.748	102.52	104.9	103.85	102.85	101.37	104.57	104.13	103.91	103.45	106.09	101.62	105.86	104	103.08	105.5	104.34	103.52	98.759	103.21	108.94	102.48	101.76	103.91	105.17	108.97	108.05
113.08	110.55	109.87	110.48	110.4	105.91	113.8	109.18	109.82	112.21	108.21	115.43	111	117.32	113.15	112.68	112.53	111.5	105.37	109.22	108.4	110.68	108.38	112.73	109.46	110.88	108.57	111	110.26	110.15	108.32	109.38	107.51	114.73	104.49	107.59	106.99	112.13	106.86	109.1	111.39	104.58	108.67	108.12	110	115.2	110.37	111.45	112.56	111.82
106.29	108.43	106.21	105.81	105.39	106.8	107.67	105.71	102.32	101.15	102.5	108.4	108.53	100.79	107.74	100.4	107.51	104.14	108.46	101.97	106.52	106.46	105.18	104.34	103.9	107.92	103.64	103.31	105.53	105.71	104.2	109.11	106.47	103.29	106.63	106.77	106.81	106.03	106.25	106.29	103.98	111.55	110.67	107.97	102.86	108.5	104.94	106.43	107.6	106.25
119.28	113.7	119.71	112.96	119.17	115.16	120.99	112.39	117.28	115.62	118.05	115.24	117.54	115.05	111.8	111.77	114.38	118.09	114.05	114.35	118.45	118.65	117.09	111.67	115.8	116.1	116.89	120.83	117.73	114.68	116.21	116.25	117.16	119.75	117.02	119.15	117.1	115.49	115.45	117.15	116.35	121.6	114.22	116.35	113.96	117.57	117.13	114.2	113.12	113.78
103.77	100.3	97.327	101.37	102.16	102.18	98.111	96.381	101.21	99.96	104.19	97.882	96.796	99.267	100.69	103.65	103.9	98.853	96.298	101.51	102.27	101.33	101.2	100.6	104.18	98.305	100.96	100.43	102.38	100.27	99.98	96.817	101.59	106.4	100.07	101.45	98.115	99.776	102.06	96.275	101.67	99.847	100.51	101.82	99.433	96.573	100.19	96.94	99.23	98.587
103.08	103.63	106.37	107.49	109.23	103.26	104.41	105.01	105.06	104.71	104.61	107.23	101.81	103.58	98.925	108.34	100.7	106.84	105.01	103.38	98.716	99.741	107	104	105.39	104.97	100.11	104.74	106.7	104.16	103.44	102.22	102.46	102.72	102.06	99.386	105.61	103.99	103.78	105.86	103.32	103.33	104.54	103.54	106.97	106.35	97.757	103.47	105.55	100.63
113.25	111.05	113.07	111.55	118.99	116.62	111.63	114.3	114.35	114	115.81	113.69	111.82	112.5	112.19	114.53	116.17	115.56	112.62	108.79	111.96	114.48	116.73	108.39	113.92	110.92	111.92	110.98	113.6	108.44	113.48	112	113.18	111.38	113.06	117.47	112.33	112.61	111.12	112.85	115.03	110.12	113.78	113.54	110.92	111.9	108.28	112.98	110.76	114.71
110.25	108.31	110.32	111.05	113.15	111.81	109.43	114.27	105.39	113.49	113.07	113.1	111.44	111.27	108.52	114.44	111.65	111.67	116.3	114.03	111.48	111.41	108.76	110.16	113.26	110.81	112.11	106.51	112.4	110.76	114.42	110.11	114.84	113.09	116.7	112.33	114.9	114.67	107.07	114.76	109.78	117.16	114.84	112.51	113.12	109.8	114.48	110.33	111.25	112.72
118.62	113.56	120.17	110.09	118.6	121.36	117.54	117.78	121.85	115.9	116.62	115.93	119.75	120.22	119.74	117.04	114.86	117.26	119.64	116.4	115.44	119.12	112.52	117.69	117.78	113.23	111.6	123.77	118.78	113.08	120.03	120.46	117.98	117.5	121.42	117.64	123.08	114.91	117.93	117.67	120.74	122.41	115.67	116.05	117.54	121.39	112.7	121.5	118.73	120.36
109.44	104.25	110.26	104.37	100.23	105.93	100.92	104.54	103.7	104.81	108.93	108.44	104.68	107.37	107.92	103.69	104.04	109.19	107.09	107.55	106.56	104.97	112.19	103.56	105.45	108.64	102.7	107.93	107.8	107.23	105.28	104.77	101.02	99.445	101.95	105.16	102.35	102.54	102.64	105.12	106.02	101.79	111.08	107.26	99.985	100.77	105.15	104.42	101.67	111.77
98.105	103.14	100.42	96.602	101	101.64	103.15	103.08	99.446	102.77	102	98.455	98.601	103.45	101.53	99.474	101.48	102.72	104.08	98.191	96.277	95.939	100.56	100.17	101.55	102.38	97.449	96.008	102.34	98.659	99.667	101.77	103.56	102.5	99.491	100.44	100.09	97.389	97.4	105.15	101.04	102.42	98.049	105.03	98.494	99.723	97.322	100.88	104.46	97.784
108.08	105.31	107.1	109.87	103.92	107.43	103.57	105.02	105.61	100.72	99.503	104.41	107.28	108.35	108.37	102.73	110.73	105.42	104.16	107.57	109.25	108.15	107.24	101.74	103.79	106.49	104.15	106.51	106.52	103.62	108.44	106.19	106.67	102.74	104.57	107.95	111.82	103.79	107.55	104.49	102.34	107.3	109.05	106.8	106.68	104.63	103.48	104.77	106.63	106.57
119.5	116.67	117.44	119.04	117.79	120.19	114.08	119.56	119.89	115.52	116.52	117.97	119.19	119.98	114.97	113.66	119.41	121.2	118.22	115.08	116.54	117.82	118.79	116.47	117.66	119.38	115.77	119.91	114.94	119.34	117.37	120.59	118.49	117.49	115.05	118.38	118.74	123.61	115.37	119.21	114.78	119.84	117.74	118.54	118.21	117.97	112.74	119.07	119.48	113.54
110.04	107.32	108.89	106.36	110.51	112.05	109	109.66	112.58	110.67	114.12	108.01	111.07	109.59	111.67	112.4	109.27	113.36	113.8	111.04	112.31	114.09	113.03	110.71	112.94	107.65	115.09	117.23	106.11	110.01	108.78	116.03	110.58	111.79	112.38	111.19	114.15	110.21	106.84	115.65	112.8	110.33	114.18	114.04	114	107.44	109.42	109.15	110.57	110.86
108.54	111.77	109.83	114.94	111.8	110.22	113.35	109.6	109.62	108.68	107.5	109.95	108.69	115.64	111.84	108.19	111.54	108.02	107.98	107.86	114.48	109.86	109.82	108.33	113.68	110.87	112.35	110.79	107.55	113.82	111.42	111.93	109.02	111.87	108.81	109.14	113.77	111.5	109.92	109.17	108.19	107.05	108.31	111.7	112.97	112.45	112.97	112.52	111.77	108.86
119.14	118.25	122.24	113.06	117.92	121.17	115.39	117.94	118.63	120.12	113.22	119.85	118.92	118.72	118.87	117.1	120.91	113.54	118.29	117.12	113.99	117.39	123.91	113.24	121.24	115.71	119.55	118.26	116.18	119.45	116.92	118.22	114.3	119.35	117.65	122.34	114.97	118.07	120.87	115.84	114.59	118.98	118.54	118.73	115.52	118.37	114.24	113.91	118.61	116.06
100.24	103.58	103.18	107.31	101.45	107.32	100.83	100.81	102.01	103.48	103.41	102.26	105.88	101.33	109.16	102.23	103.87	101.22	108.11	104.16	103.42	108.33	106.94	105.46	107.74	107.49	104.05	103.02	105.79	102.21	100.68	106.95	100.89	102.47	101.16	108.58	103.81	102.56	109.11	102.9	100.81	101.97	105.59	109.13	103.14	108.11	105.38	104.45	99.164	109.01
102.44	100.85	106.95	105.85	103.65	105.75	104	106.08	104.88	108.04	102.05	109.23	103.68	105.95	104.83	109.23	102.17	107.92	106.51	100.49	106.82	107.77	106.12	106.11	109.47	102.33	105.64	106.33	100.38	104.64	107.44	103.96	104.37	107.41	101.65	108.29	112.1	106.46	108	104.15	104.68	103.67	103.47	108.85	99.252	104.4	107.89	103	108.96	102.24
113.47	109.11	107.05	109.68	112.02	111.37	105.21	109.68	107.86	107.66	110.59	106.12	109.8	110.97	110.39	113.28	112.33	112.36	111.89	111.8	108.04	110.66	110.68	112.73	109.06	110.68	109.81	108.46	110.6	106.61	111.74	111.64	109.43	108.69	108.33	109.33	110.53	108.73	110.32	112.05	108.62	107.13	109.56	107.1	107.22	110.17	113.17	112.49	107.09	111.16
107.34	104.17	105.56	107.72	106.8	108.73	110.09	103.49	103.97	105.82	107.26	104.45	105.21	107.79	109.99	107.51	112.06	109.78	109.06	107.44	103.09	108.77	106.5	108.19	106.55	108.6	108.84	104.65	107.35	107.64	110.15	107.37	107.19	112.18	107.04	105.34	107.31	107.82	107.4	108.4	106.59	102.25	110.37	111.95	111.47	104.09	110.04	111.48	104.16	110.72
105.7	104.28	105.54	104.54	110.68	103.49	107.67	109.27	106.2	110.39	107.8	106.87	108.7	105.97	107.66	105.61	107.41	107.98	106.85	102.37	101.54	106.57	107.22	110.89	103.92	102.51	106.23	114.08	109.62	107.87	104.76	102.08	109.43	107.61	105.43	107.45	110.26	111.23	103.02	104.99	104.62	107.96	104.1	108.77	105.66	105.75	102.61	108.46	108.57	107.19
108.69	107.02	106.11	104.79	103.17	105.13	104.92	103.47	106.46	107.78	108.25	102.56	108.03	104.47	106.53	110.07	107.9	104.83	105.95	105.89	105.37	107.77	105.96	106.16	101.04	105.81	108.11	104.25	98.803	106.67	104.52	106.84	105.49	102.48	105.53	108.56	104.47	103.42	108.3	99.734	105.99	109.33	106.12	107.1	105.98	106.04	98.674	101.93	106.53	104.03
96.934	99.724	101.16	98.132	102.07	100.67	98.992	94.964	100.4	102.19	99.846	98.054	99.763	100.87	103.36	104	99.917	103.46	97.824	99.772	102.88	100.12	102.44	98.488	100.06	99.286	100.59	100.33	104.19	95.53	97.009	101.41	101.8	101.86	106.11	97.072	99.722	102.37	96.807	99.889	99.975	91.239	99.51	102.63	100.33	99.377	99.857	101.72	105.72	100.99
105.46	110.52	105.87	103.65	104.38	105.2	103.71	104.56	101.56	102.33	103.62	105.3	105.92	103.3	102.64	97.925	106.33	104.04	103.51	99.929	103.56	105.48	106.7	101.66	107.67	108.17	101.11	103.61	106.41	102.67	101.56	108.87	104.24	107.97	103.41	107.06	104.8	104.99	103.77	101.94	105.45	105.44	105.63	104.73	106.9	103.21	103.91	102.96	109.3	104.11
109.19	109.72	106.17	110.81	109.2	110.1	111.69	108	104.46	106.61	114.17	111.56	104.61	110.95	108.65	111.46	114.23	109.03	117.32	110.76	108.76	112.06	106.78	110.27	112.21	109.51	109.4	110.17	111.16	107.97	107.98	108.31	111.02	115.05	109.14	112.58	112.6	108.87	107.86	108.61	109.88	111.21	112.27	112.34	113.64	110.63	109.63	110.61	111.94	106.36
106.99	101.9	107.31	105.33	102.65	104.09	104.51	105.67	107.83	104.44	104.37	105.57	107.1	106.09	104.52	105.9	107.88	112.67	105.62	107.5	104.49	105.72	107.53	107.64	107.32	101.25	108.04	103.14	104.84	107.58	105.19	106.41	105.68	109.51	97.742	104.58	105.83	104.88	105.32	103.02	104.47	106.31	106.62	108.38	104.6	106.21	106.75	107.31	103.69	107.79
103.74	105.15	104.83	105.41	107.04	109.57	101.83	107.95	102.45	111.11	109.84	98.808	108.19	102.54	104.26	104.71	105.66	102.46	108.19	109.99	107.51	99.787	104.47	108.5	108.49	108.39	108.6	104.88	107.28	105.64	101.72	111.62	102.27	105.26	107.15	106.99	109.8	107.02	104.61	108.09	107.76	104.43	105.09	104.8	104.64	106.89	104.2	107.5	102.24	101.81
103.04	101.09	98.911	105.96	106.01	100.95	107.47	104.07	105.36	101.46	106.55	100.4	106.79	107.6	106.89	102.48	99.205	106	101.45	108.45	102.58	105.88	107.91	105.82	99.812	100.86	99.955	105.88	100.69	107.33	108.11	103.46	102.58	103.1	104.64	104.38	104.94	106.07	103.53	101.73	98.727	103.15	104.64	106.6	105.64	100.51	103.36	107.96	102.88	107.35
111.11	109.07	110.35	110.89	111.37	113.19	115.71	111.11	110.82	112.14	108.46	117	108.3	111.8	112.36	108.54	109.46	107.81	109.06	109.35	108.89	114.67	112.62	109.75	110.67	112.23	109.51	106.3	113.74	108.66	110.36	104.67	112.47	112.23	106.24	114.66	110.73	107.08	113.64	110.54	111.39	113.7	111.3	108.02	109.37	115.09	111.44	107.98	112.42	111.22
104.31	107	107.37	107.24	103.9	101.62	105.5	111.12	102.37	107.92	109.44	110.03	105.49	102.78	106.28	108.09	106.45	108.58	103.36	103.59	104.58	108.23	105.53	105.41	103.86	104.04	106.19	109.53	107.87	107.03	101	101.52	104.53	106	105.81	101.34	108.49	106.41	106.25	109.9	110.17	104.74	103.81	106.78	105.83	102.04	106.42	103.59	102.63	110.08
96.298	102	98.562	99.833	99.632	100.58	100.33	98.369	104.83	99.081	97.593	97.08	98.465	98.953	98.829	99.305	101.52	101.28	98.837	100.18	97.531	99.633	100.67	100.26	97.604	102.95	99.902	102.29	97.882	97.779	102.05	100.22	98.48	97.381	99.889	98.519	98.798	98.127	100.1	99.227	100.91	95.155	99.675	96.943	98.313	98.881	97.851	98.848	99.332	102.24
105.36	104.42	108.42	107.5	102.69	104.61	106.51	106.68	107.43	108.55	105.76	108.31	110.12	108.09	106.79	106.47	109.68	104.6	108.45	107.78	107.07	104.56	110.24	108.03	105.74	111.77	107.67	106.2	111.13	103.67	104.5	107.97	107.12	101.63	108.56	103.3	104.5	106.37	105.49	109.32	103.89	102.63	108.95	107.23	111.46	109.35	105.9	106.86	106.18	104.69
105.89	107.67	103.34	102.68	101.01	105.44	106.93	104.79	105.14	107.33	103.87	106.77	108.64	106.93	102.76	105	107.26	107.4	108.02	108.9	108.04	106.34	105.75	106.38	104.88	107.2	110.19	106.95	102.2	112.17	107.03	103.61	102.88	105.45	106.13	106.74	107.8	105.49	111.47	107.55	108.71	106.42	105.84	109.96	108	108.67	107.2	104.12	108.17	106.37
111.1	108.73	110.98	110.79	112.58	112.38	109.02	107.54	111.71	108.31	112.33	109.87	108.93	110.42	111.86	114.68	111.8	108.04	113.03	111.15	112.86	113.71	110.3	110.85	112.78	115.85	107.14	115.6	110.56	112.02	115.93	111.39	110.22	110.28	111.94	110.48	112.26	113.25	112.93	109.97	109.29	105.29	113.81	111.13	110.06	113.94	115.93	111.72	110.03	111.08
107.11	102.37	106.97	106.59	105.72	106.01	103.94	104.35	100.67	109.08	106.49	102.39	103.42	102.88	105.47	107.89	108.4	111.24	103.03	100.22	106.13	110	102.83	105.43	110.18	103.61	102.07	101.62	103.04	109.28	105.88	108.57	104.08	108.59	106.79	103.96	110.75	108.88	108.91	105.14	112.1	107.26	102.65	107.4	107.5	109.05	108.22	110.24	105.14	107.13
111.56	112.61	111.15	114.81	112.31	106.51	114.18	111.9	109.23	109.24	110	111.44	116.72	112.3	113.03	112.17	109.6	108.63	109.01	114.54	113.43	112.94	112.84	115	111.3	113.73	113.89	113.76	114.92	110.92	110.41	107.14	115.97	112.12	112.86	113.8	109.39	114.27	111.53	112.65	117.8	110.75	109.82	113.44	109.33	110.6	110.33	111.19	112.78	114.37
105.41	102.66	106.57	107.86	106.51	104.27	108.95	109.19	110.38	110.26	109.23	108.83	105.15	106.66	110.22	104.18	111.53	105.59	105.2	105.62	106.97	105.43	109.06	105.53	105.28	107.22	110.14	112.77	105.05	109.1	109.09	106.35	108.28	100.55	105.99	106.27	109.95	107.24	109.16	104.15	104.54	108.96	113.52	109.35	107.17	108.64	106.05	108.02	111.34	106.16
107.98	105.65	108.95	104.51	107.12	108.22	108.01	106.62	102.68	104.44	105.81	104.24	101.82	106.91	104.4	105.18	102.21	106.46	107.51	107	107.69	104.7	106.89	104	102.81	104.58	102.01	104.03	106.7	105.58	109.83	108.07	102.85	107.03	106.17	107.31	101.2	106.96	101.89	103.74	108.62	110.88	106.91	104.98	104.25	109.46	104.94	103.79	101.8	101.57
103.53	97.187	102.99	99.361	97.075	101.1	104.65	95.622	99.516	102.52	102.83	99.157	99.04	102.39	100.2	100.48	100.58	97.129	99.004	102.69	100.65	102.48	102.85	101.85	101.35	98.765	103.04	104.05	98.902	97.51	98.754	97.599	103.66	99.278	102.66	98.377	95.729	95.68	97.917	102.41	102.16	103.12	100.01	97.422	97.586	98.529	98.453	101.11	97.73	98.905
103.48	106.9	107.85	109.5	103.01	107.63	111.01	102.57	103.23	109.31	105.04	109.16	105.42	107.69	106.21	103.47	106.06	106.87	102.04	102.03	106.13	104.1	105.65	107.42	108.73	101.83	107.14	105.49	107.75	102.49	104.02	108.74	102.88	108.41	104.38	107.34	101.29	103.45	103.45	105.74	108.25	104.08	104.92	103.7	104.42	105.87	106.03	103.93	106.02	105.63
101.52	103.33	105.81	103.8	107.48	105.97	102.67	105.06	105.85	103.16	104.82	105.93	96.808	103.15	102.19	102.98	103.23	102.54	105.08	105.92	103.09	103.71	103.62	105.9	100.54	106.64	106.44	105.35	103.67	104.26	101.65	106.64	101.85	103.72	106.56	102.57	105.85	105.46	106.41	106.65	104.34	106.6	105.58	104.06	102.86	106.19	104.34	109.81	103.17	104.5
108.02	107.66	106.98	111.08	110.19	107.02	105.07	102.78	103.98	106.87	106.55	105.04	106.35	102.22	108.3	107.73	103.4	106.06	109.9	103.43	105.8	104.67	105.05	102.59	106.34	105.01	107.69	104.74	106.42	108.66	105.11	102.08	104.78	103.84	102.94	106.36	108.84	106.02	109.03	103.5	105.12	101.24	105.46	106.89	104.66	103.8	107.82	105.2	110.76	106.3
105.57	103.45	106.66	107.99	107.15	110.15	107.35	106.79	104.45	106.22	106.37	107.25	106.17	107.47	106.53	105.98	109.83	107.18	107.86	108.22	104.61	108.19	108.48	104.78	105.41	104.41	110.07	100.11	105.75	108.98	109.55	106.62	108.53	106.06	102.16	108.47	109.91	107.42	105.27	102.96	104.36	107.96	109.83	109.17	105.55	99.708	104.85	108.83	103.18	107.37
103.75	107.96	105.07	106.4	100.44	104.41	106.81	107.87	102.31	110.52	103.87	103.17	106.3	107.44	106.3	110.45	106.87	108.86	107.1	107.38	105.77	102.74	104.2	110.05	102.78	106.65	107.4	110.79	106.8	105.84	105.29	104.45	106.18	109.75	103	103.89	106.03	104.97	102.38	105.01	106.11	103.87	106.01	111.79	104.66	105.59	108.74	109.06	105.95	102.97
108.49	107.95	104.74	105.55	106.72	106.21	111.21	106.12	105.49	105.75	108.6	105.62	110.84	105.41	105.95	111.43	105.67	103.66	110.68	105.98	108.49	107.1	112.32	106.59	105.26	106.35	103.78	104.39	105.66	107.93	106.85	106.89	105.81	106.06	107.1	104.82	103.7	103.6	107.7	106.95	102.21	109	106.77	105.75	104.99	107.51	107.43	103.77	105.14	107.47
104.98	106.39	102.55	101.72	103.16	102.35	107.64	102.48	100.74	101.28	103.97	107.55	104.84	102.33	105.52	109.42	105.28	103.3	109.36	109.89	104.48	103.95	109	103.33	105.62	105.15	110.71	104.4	107.05	108.2	106.29	109.45	107.75	106.62	104.2	104.54	107.2	107.49	107.62	105.26	106.18	105.34	106.88	105.79	104.13	105.99	101.61	103.7	109.89	107.44
103.99	108.84	103.73	105.63	106.67	105.61	105.59	109.18	104.03	106.77	103.26	107.74	105.57	105.41	104.36	109.07	108.92	105.54	106.42	107.86	105.44	109.41	106.36	106.16	104.1	106.71	106.94	108.14	107.28	107.88	105.01	102.13	105.13	107.94	104.73	104.73	102.38	106.94	104.59	105.46	106.34	104.39	105.79	107.43	107.8	107.49	105.16	104.65	103.96	104.89
114.34	113.11	114.71	112.57	109.95	110.89	110.45	110.96	111.88	113.95	115.96	111.41	106.17	114.57	115.38	110.43	115.39	115.13	110.29	108.62	109.14	113.22	111.47	110.71	111.81	111.93	110.92	111.69	113.11	111.96	110.78	112.29	113.2	110.93	107.69	109.19	110.92	110.39	110.78	115.86	114.39	108.89	111.65	108.23	109.89	116.45	110.23	108.56	109.38	110.38
112.57	107.85	111.32	109.98	113.65	111.12	110.58	108.87	110.92	111.59	112.57	108.33	112.97	113.59	114.01	113.78	111.85	109.43	115.08	114.85	113.95	109.76	109.25	112.02	109.39	107.03	110.25	110.06	113.61	110.68	105.89	111.84	106.54	110.52	111.04	112.21	114.87	111.51	115.45	112.63	115.08	113.62	111.55	116.26	111.25	110.2	113.73	111.22	117.78	109.42
109.39	110.91	108.24	111.53	111.86	110.63	110.09	114.28	106.58	110.06	110.04	112.68	110.02	111.41	113.09	105.01	105.12	112.81	110.09	107.24	108.63	112.15	110.74	105.51	110.67	109.88	110.31	107.2	109.81	106.76	105.27	108.36	110.52	106.81	110.97	110.3	114.29	107.39	112.45	111.33	112.09	109.94	107.97	108.95	104.77	107.45	112.95	105.41	106.91	111.3
104.62	102.62	100.95	101.09	100.85	100.44	106.28	111.66	104.09	101.17	101.63	107.14	106.92	102.92	106.76	101.4	100.76	106.71	103.53	102.33	101.79	107.4	105.39	104.62	104.13	105.29	102.42	104.46	109.26	105.14	103.11	99.506	106.38	106.6	108.41	102.56	103.91	104.97	102.18	104.61	110.15	103.71	102.85	103.12	107.23	100.75	104.98	102.97	102.76	99.219
113.17	109.84	108.19	107.75	110.88	111.77	112.19	108.2	109	113.98	115.95	109.36	111.06	108.85	112.8	107.55	110.26	109.71	106.73	110.71	115.31	111.36	110.24	107.23	114.18	108.47	114.34	114.55	111.46	113.22	110.34	110	111.48	110.88	108.4	110.44	109.85	113.64	110.9	110.8	113.22	110.42	110.31	104.78	111.3	113.34	108.24	107.44	111.69	106.44
100.76	100.11	96.348	98.559	103.23	98.744	100.42	98.618	104.62	100.26	104.4	95.491	100.07	104.18	95.36	101.2	101.38	97.232	98.49	98.374	102.68	100.5	97.751	99.844	99.249	99.23	101.63	98.479	101.07	99.535	107.78	97.758	100.64	104.46	97.397	97.552	100.47	99.877	98.269	104.22	104.43	103.65	98.196	100.22	100.6	99.543	100.56	98.503	100.42	98.225
107.43	110.24	112.31	107.7	109.97	105.83	109.04	109.83	111.36	110.92	110.03	111.19	112.43	115.21	109.94	108.85	110.01	111.05	107.21	110.31	110.69	108.04	109.48	107.51	108	109.91	106.07	110.73	102.49	103.87	110.35	114.34	108.69	110.2	108.78	110.79	109.25	109.95	109.38	107.13	111.07	107.32	113.83	105.1	108.11	107.7	110.34	106.67	112.16	108.65
101.85	105.97	107.1	106.13	103.06	103.75	108.79	107.56	106.29	103.5	108.29	106.26	99.501	105.07	107.72	104.4	107.11	105.61	106.81	106.35	106.24	106.98	106.99	104.2	105.1	107.13	107.26	107.15	102.64	110.23	100.95	105.08	105.3	105.73	107.07	108.53	103.83	107.8	103.66	106.07	110.28	108.75	103.73	107.23	105.96	106.86	107.01	103.03	107.09	101.58
112.71	111.84	112.44	106.99	112.85	110.57	110.38	115.16	110.05	109.93	112.09	107.4	108.15	111.09	108.93	112.12	110.8	107.45	108.81	110.01	112.3	109.29	109.48	111.3	113.27	113.52	114.75	107.89	110.46	109.54	107.64	107.82	112.86	109.71	114.12	109.94	113.02	111.73	106.19	113.65	107.78	110.7	111.75	108.41	113.44	112.52	109	106.27	107.96	113.16
107.62	105.7	102.91	110.9	109.23	107.68	103.61	106.48	103.69	106.2	105.05	104.75	105.83	105.62	105.54	103.81	102.42	106.87	105.34	106.52	104.96	109.22	106.2	102.97	111.56	109.46	107.28	103.74	103.5	110.06	106.46	110.12	110.34	107.32	104.3	108.12	109.75	106.45	108.21	108.95	110.79	105.07	107.7	106.33	105.4	106.27	104.25	108.15	106.17	109.05
106.1	108.3	105.12	107.26	105.11	104.01	108.38	103.63	105.41	109.02	107.58	111.09	107.54	107.78	109.09	109.83	107	107.26	107.22	103.64	104.98	105.27	103.99	110.41	107.31	108.75	106.6	104.68	112.64	105.29	109.07	104.68	105.71	102.99	104.98	107.08	103.03	107.37	103.73	103.1	104.29	102.1	112.71	108.16	108.17	108.85	106.29	102.79	112.6	103.29
114.19	111.79	112.33	110.48	108.29	109.55	110.52	117.47	116.21	116.14	110.3	107.13	113.03	110.63	115.46	114.01	109.46	108.26	111.21	112.89	112.51	111.96	112.18	108.11	111.46	108.71	115.16	111.91	106.93	112.17	111.54	114.11	108.43	114.95	115.18	108.82	111.02	114.06	110.81	111.67	113.65	110.28	111.11	106.6	111.54	108.08	111.75	114.92	113.06	107.88
104.55	111.96	110	114.06	111.86	105.23	106.82	109.8	108.68	110.61	104.32	115.07	109.68	113.12	110.71	109.95	112.89	112.45	111.2	109.9	105.9	108.74	105.57	108.83	109.07	110.94	112.42	108	110.25	106.16	113.3	109.83	113.37	104.53	110.1	108.31	107.58	110.25	106.03	110.03	108.74	114.39	110.56	113.69	110.88	107.41	108.89	107.84	108.6	110.17
108.41	110.55	104.34	99.816	104.92	106.77	105.55	108.59	104.95	103.38	107.01	108.26	107.06	108.64	102.49	103.37	104.64	105.68	104.42	100.83	103.73	102.54	107.03	105.84	106.74	101.17	110.66	107.07	102.68	104.97	105.4	105.98	105.7	98.34	103.66	106.3	104.82	105.64	106.09	105.42	105.64	106.19	107.45	102.97	105.97	103.95	111.03	105.07	104.01	108.34
105.31	106.71	104.95	107.55	105.1	108.27	103.74	105.51	104.26	106.33	104.88	106.54	106.33	100.88	103.01	103.41	108.32	108.13	104.77	107.66	105.8	108.55	106.81	112.6	108.27	103.19	105.9	106.23	107.8	106.79	105.62	107.37	101.74	105.08	107.58	103.88	106.3	104.83	103.59	108.37	111.56	101.62	108.77	107.28	109.19	105.99	109.66	105.85	104.15	105.44
112.99	109.57	113.22	110.17	112.5	111.68	109.7	109.35	113.79	112.6	108.66	110.82	109.64	109.72	112.57	115.66	114.53	109.6	106.93	107.89	112.81	107.83	111.6	110.37	113.48	113.9	109.94	110	108.67	110.24	112.07	109.92	112.9	109.08	113.82	111.39	111.32	104.92	110.08	114.78	114.95	107.15	110.57	112.67	115.53	112.13	112.17	112.11	111.82	108.25
114.88	108.05	110.09	110.23	107.65	111.98	107.17	112.22	110.88	109.15	113.27	118.43	112.34	114.04	110.63	106.52	113.84	112.89	110.76	111.11	111.51	108.5	117.7	113.69	111.85	117.55	110.64	112.82	108.79	109.87	107.27	111.9	108.55	111.81	108.95	111.79	115.45	109.6	112.08	115.88	111.73	110.26	117	114.44	109.32	111.97	112.55	108.57	110.84	111.66
101.74	103.34	104.15	103.49	104.9	107.71	105.01	105.2	103.76	104.42	103.3	107.8	102.94	106.98	107.27	103.4	105.81	103.59	106.05	101.96	103.66	102.98	107.96	105.3	100.71	102.25	105.02	100.73	99.437	105.88	105.13	103.54	105.02	109.67	102.75	102.91	97.959	105.56	108.29	106.91	106.26	105.73	105.45	106.22	108.29	103.97	102.2	108	101.71	100.4
102.79	104.13	99.925	101.35	100.65	103.11	99.1	103.56	101.54	101.14	98.943	97.848	100.45	95.418	98.769	93.941	98.443	101.29	102.32	98.35	105.38	99.858	102.1	105.41	103.17	102.25	100.36	102.78	98.011	102.46	98.005	99.349	98.891	104.62	99.924	96.562	102.52	99.795	99.566	100.34	102.04	98.702	104.83	103.74	98.45	97.236	100.83	98.315	102.32	103.04
113.02	109.65	112.53	117.19	116.48	114.76	115.47	111.3	110.68	112.9	109.88	113.58	107.69	116	114.12	115.35	110.82	112.61	115	109.09	113.85	114.61	114.64	115.66	114.21	110.24	113.46	109.63	110.16	115.85	114.42	109.24	112.28	112.71	110.93	116.68	116.93	114.98	117.18	112.62	113.29	110.43	113.85	113.37	109.74	113.06	110.71	111.6	110.3	113.4
107.9	103.98	102.53	105.23	103.96	106.09	104.81	102.4	103.65	102.55	101.4	103.3	101.8	101.53	105.05	102.43	105.11	104.49	104.87	102.98	99.555	104.91	102.29	103.96	109.94	107.88	106.23	107.19	105.42	104.8	108.33	103.84	103.75	103.99	106.26	104.68	104.64	106.59	105.6	103.32	101.43	104.86	106.34	105.11	106.8	101.73	102.18	103.46	105.06	107.21
106.13	103.7	102.29	106.17	105.85	105.11	103.38	107.99	107.27	99.419	108.83	105.7	105.56	108.15	109.32	107.86	106.77	105.54	106.41	104.91	102.7	102.19	107.98	102.9	107.45	106.52	104.25	110.6	108.24	104.97	106.89	104.66	105.13	107.28	107.05	104.29	105.2	105.97	103.13	105.91	106.87	106.65	103.91	106.67	106.22	105.63	105.94	106.33	106.25	101.61
107.7	106.07	108.26	105.54	110.16	103.46	104.5	107.37	104.97	104.11	108.01	102.03	109.4	108.11	105.78	104.45	105.7	106.06	107.82	107.18	103.16	104.28	106.28	105.4	109.02	109.77	103.48	108.29	104.45	106.81	109.03	106.33	104.86	110.57	110.52	109.3	106.9	110.42	106.96	106.96	104.86	106.39	109.08	103.29	108.23	107.23	109.25	107.68	109.74	102.6
107.67	105.85	106.57	105.7	102.89	105.5	110.08	109.55	107.22	104.91	104.07	106.29	105.3	109.39	107.32	106.65	109.85	106.1	103.17	104.29	107.07	106.32	112.35	110.21	106.81	103.61	103.44	104.59	105.82	108.56	107.82	104.61	105.43	106.53	102.24	104.66	103.94	108.49	103.43	108.15	109.35	109.73	106.12	107.25	106.77	105.99	104.85	103.56	101.44	109.39
99.799	98.29	99.242	103.99	98.969	100.73	95.648	99.126	99.615	104.15	101.08	99.175	97.597	96.406	101.38	100.37	99.742	102.41	99.112	102.83	96.579	100.66	97.181	101.84	105.48	101.76	100.2	99.032	100.33	98.613	100.69	98.735	97.774	99.778	98.315	100.95	100.21	99.624	101.62	100.56	104.8	100.57	103.59	98.427	102.5	99.313	99.855	100.22	102.8	100.13
106.98	105.87	102.86	108.24	106.73	101.23	104.59	108.67	108.18	104.07	108.61	108.37	107.58	105.82	113.21	104.77	106.84	108.2	105.5	108.03	106.37	102.91	103.45	106.49	105.22	111.97	106.07	107.22	102.79	107.08	109.31	108.73	106.66	107.88	110.56	105.72	102.55	104.4	110.1	107.5	105.41	108.28	108.46	104.47	104.82	107.06	106.63	103.51	108.07	106.07
105.04	108.67	108.83	111.25	100.72	106.36	105.16	108.57	105.37	103.15	109.57	106.77	108.69	107.57	111.09	107.86	109.64	107.29	106.63	102.59	104.47	106.13	105.52	103.65	107.08	110.49	108.56	109.59	95.282	103.98	104.71	108.11	101.38	106.18	106.43	108.03	107.74	107.12	108.85	104.26	104.94	102.64	108.39	107.37	109.83	104.5	104.01	101.98	107.23	108.72
106.27	107.53	107.63	105.23	103.94	104.82	103.04	107.65	104.48	108.46	104.34	108.15	107.61	105.95	102.08	107.88	105.9	110.21	104.47	107.61	106.33	109.88	107.3	107.35	110.5	103.74	107.53	106.7	103.44	100.21	112	108.07	105.01	112.46	106.42	105.39	109.97	106.3	106.86	108.81	105.23	103.59	105.46	109.65	106.24	106.99	112.17	102.45	108.63	104.08
116.67	119.76	115.98	114.73	122.45	118.91	117.15	117.25	115.75	115.15	117.63	117.14	121.48	114.35	119.66	113.29	120.99	119.01	117.72	117.37	116.93	120.3	120.37	120.46	118.88	118.85	119.56	117.05	114.46	117.45	114.57	115.44	110.16	115.52	116.01	115.5	117.47	120.22	115.89	118.25	121.04	117.6	115.83	117.68	118.89	112.24	114.48	119.46	115.98	117.99
105.09	103.86	102.9	102.22	107.42	106.61	104.54	105.63	104.7	103.78	99.647	109.32	104.2	112.54	105.36	108.85	101.83	102.19	105.08	104.12	106.06	108.62	105.24	104.14	104.9	105.49	104.39	101.93	106.31	104.9	109.35	104.67	105.31	103.98	103.93	104.49	108.72	108.49	106.85	104.73	104.57	102.03	105.21	103.67	105.09	107.13	105.12	105.69	107.84	105.76
105.69	108.3	109.39	107.16	108.36	104.96	107.45	102.89	105.87	106.84	106.32	108.21	105.07	102.14	106.46	106.67	103.21	108.14	109.58	106.15	109.02	101.83	104.69	105.83	105.78	101.14	109.65	100.92	108.12	107.9	109.69	107.78	105.43	105.18	105.55	104.54	103.01	109.29	104.28	107.63	100.47	103.77	104.45	105.95	104.25	110.51	103.65	105.9	107.04	105.8
107.45	105.32	106.83	105.47	107.89	100.48	104.09	105.92	102.78	104.04	106.33	104.02	107.62	110.02	103.32	103.33	110.85	105.1	109.89	108.43	103.96	105.62	107.22	109.66	106.03	109.74	102.99	107.37	106.03	106.54	104.53	101.84	105.5	100.68	113.74	103.35	108.51	107.18	107.15	106.65	104.26	108.26	103.65	110.34	109.14	103.24	105.17	106.52	107.38	108.06
99.625	102.98	105.43	101.79	108.15	107.71	109.01	106.48	108.39	107.61	107.47	100.34	105.86	104.29	106.64	105.81	104.7	107.85	106.35	108.03	106.07	105.73	109.51	104.83	107.7	102.64	107.67	106.92	105.77	108.01	105.78	107.9	104.61	106.91	107.32	104.87	105.02	109.79	109.24	109.16	107.78	104.35	105.95	107.2	106.19	103.9	105.31	106.92	109.29	110.2
111.49	113.12	111.62	111.44	111.08	113.82	108.45	109.81	111.25	108.14	115.23	107.61	109.85	110.82	112.18	112.66	110.2	115.86	111.22	109.91	113.01	115.41	112.85	110.75	108.68	111.4	110.85	110.07	106.91	111.94	109.55	111.88	110.95	115.05	113.13	110.98	109.63	112.31	113.61	112.09	110.11	111.79	113.16	113.5	111.62	114.41	114.8	111.51	107.83	113.31
107.14	102.08	111.96	105.69	104.01	106.72	104.18	110.55	103.37	107.73	104.07	105.81	106.01	105.16	104.4	104.96	104.06	108.14	106.1	105.12	102.76	108.26	105.81	105.63	106.83	107.59	105.87	103.46	104.33	105.74	107.21	107.52	101.56	108.43	99.607	108.32	103.75	103.75	104.71	105.8	109.59	106.88	103.82	108.55	105.3	105.66	108.82	108.03	106.62	105.14
111.06	108.47	107.28	102.59	108.75	111.06	105.82	104.44	107.47	106.3	105.65	114.6	108.59	103.71	111.34	105.21	106.64	104.52	105.24	103.45	109.17	103.85	105.31	109.05	105.1	110.42	108.58	107.11	107.74	111.41	111.65	105.74	107.41	108.75	99.319	103.08	108.82	109.97	104.25	107.84	104.82	108.93	106.98	108.1	106.37	106.21	108.11	104.96	103.73	106.16
110.75	111.14	113.78	109.19	111.05	113.36	112.8	112.67	109.78	112.94	113.78	114.78	112.21	109.03	115.32	111.19	112.36	106.78	111.46	113.82	112.36	112.94	113.15	106.74	109.12	112.5	109.62	113.32	111.83	112.32	111.7	112.39	112.58	112.3	112.68	110.04	113.98	112.03	110.08	110.21	105.44	111.85	109.74	111.55	110.69	109.9	108.38	112.15	108.58	112.38
114.34	111.22	111.23	112.18	114.08	111.69	112.34	108.21	111.49	112.31	113.45	110.12	110.5	113.68	109.34	115.82	110.46	112.74	112.47	111.64	112.57	108.13	110.44	111.99	109.14	115.01	116.59	114.64	114.85	111.94	112.4	113	110.92	109.62	113.73	113.53	113.35	110.32	113.83	109.71	113.93	110.25	113.71	111.36	113.73	112.52	112.94	105.89	111.78	114.72
116.83	113.38	118.76	120.13	121.61	117.05	120.56	118.29	113.17	113.43	116.35	115.07	122.34	115.86	115.01	114.31	124.68	114.72	117.05	119.72	121.34	115.17	115.87	115.39	116.64	122.97	117.12	117.79	116.77	116.27	117.66	122.13	113.2	114.81	119.29	116.73	117.3	119.23	118.89	116.18	121.02	120.86	115.49	119.31	117.85	120.67	117.27	118.09	114.53	115.11
109.92	111.56	110.6	113.15	110.35	112.08	116.04	109.81	112.13	110.56	114	114.22	109.21	108.63	110.77	107.87	115.04	109.31	117.13	110.68	110.37	112.22	107.65	110.58	111.85	114.77	108.81	112.15	109.14	113.78	114.61	108.12	115.21	114.3	108.53	116.55	116.02	112.39	109.75	116.08	111.44	114.36	112.32	115	107.15	114.85	109.03	112.99	109.82	114.89
113.24	115.96	116.17	116.09	112.39	114.18	110.89	113.04	110.59	113.51	113.04	110.68	107.37	111.63	104.98	113.43	115.71	108.26	109.59	110.74	109.84	114.03	114.13	112.84	110.83	110.14	110.58	115.92	115.1	111	109.44	112.74	109.97	114.47	111.05	110.63	115.53	114.91	109.45	114.56	113.58	111.6	112.15	107.74	109.16	109.28	108.2	108.27	111	111.98
114.01	109.84	114.81	112.66	111.35	114.14	111.18	108.76	113.02	115.91	114.99	107.99	114.69	112.08	107.86	109.88	112.5	108.3	117.2	115.2	111.1	112.87	114.19	112.47	107.17	111.18	110.96	113.86	107.86	110.38	113.79	113.08	114.01	117.3	113.39	108.57	111.63	115.99	114.23	112.47	116.83	113.12	117.16	115.26	108.61	113.41	110.42	116.02	112.46	108.01
108.84	106.92	103.84	108.05	110.32	106.6	107.19	106.97	111.01	103.49	108.18	105.44	108.47	110.14	104.77	105.08	105.76	105.01	108.29	104.65	105.05	110.08	104.38	108.22	104.76	105.98	104.59	101.6	109.34	104.19	106.48	109.31	113.92	106.53	108.12	105.37	107.16	107.03	113.88	106.96	110.59	103.62	106.11	108.36	105.55	106.67	108.89	101.39	105.17	106.93
105.08	107.76	107.55	103.13	104.94	103.72	105.88	107.08	106.74	107.91	112.49	104.43	110.19	102.27	103.73	106.82	106.91	104.06	108.85	107.85	103.12	106.73	107.61	105.97	107.18	108.39	107.68	107.32	109.61	109.85	109.8	106.94	107.88	106.19	107.43	110.72	105.27	111.2	103.84	105.27	108.32	107.76	101.41	104.15	100.52	107.06	103.3	109.11	110.3	107.18
107.39	105.57	106.96	106.9	104.29	105.03	106.86	106.19	106.38	107.09	103.18	104.37	106.38	106.11	107.7	103.41	105.79	104.59	103.93	107.61	107.29	103.23	104.72	104.56	106.76	110.03	101.58	102.26	104.67	106.38	108.16	105.85	100.04	108.03	109.53	101.65	101.84	101.18	108.14	101.15	102.41	103.44	105.86	104.15	108.95	106.92	109.25	102.61	105.98	104.51
103.66	105.17	103.53	104.9	103.94	105.71	109.26	106.67	99.883	106.22	105.96	105.74	107.33	108.68	108.75	107.76	104.22	105.24	105.35	108.8	106.66	103.69	106.97	102.11	106.13	104.03	103.11	101.35	104.04	105.38	108	108.11	105.13	100.89	102.78	106.95	106.15	104.63	105.78	104.48	109.32	107.57	105.95	109	102.91	107.74	108.09	104.53	102.79	108.37
111.11	111.01	111.42	114.15	110.68	112.08	110.24	110.33	113.11	108.95	109.96	108.65	111.75	110.52	110.96	108.93	110.22	115.18	110.57	111.96	109.98	115.61	113.28	115.87	115.21	106.56	113.37	116.84	114.78	110.46	111.43	112.71	111.29	114.18	116	106.64	109.3	113.22	110.4	111.33	115.16	111.18	112.01	106.31	110.85	109.35	112.34	111.58	112.75	109.86
105.7	100.74	105.74	106.17	99.409	106.61	102.11	105	107.98	105.61	109.15	102.7	106.89	102.18	109.51	105.24	112.74	104.14	107.63	106.43	108.54	107.16	100.05	111.12	103.68	104.63	105.55	104.62	108.21	105.43	106.12	101.17	101.14	110.39	102.08	106.14	105.65	109.33	101.73	107.66	108.91	100.7	108.35	104.96	107.63	104.6	107.12	106.88	103.71	105.39
102.11	97.001	100.62	100.95	98.111	98.572	99.057	104.66	103.4	99.074	100.63	99.576	101.18	99.245	102.87	100.43	98.948	100.52	99.248	96.929	104.22	103.13	102.96	99.532	97.82	99.597	93.7	101.84	102.05	102.17	100.65	101.23	97.16	101.01	95.462	103.1	101.96	96.722	101.54	97.306	104.48	97.141	96.14	100.91	97.738	100.78	99.355	99.352	100.97	99.542
111.74	113.19	112.99	111.81	110.28	111.23	107.39	110.68	110.32	114.71	113.29	113.65	105.87	108.45	110.32	109.61	111.87	111.75	111.78	108.33	109.43	114.61	110.83	111.41	112.34	110.75	110.84	112.12	106.67	109.6	113.06	107.05	111.01	114.27	112.62	109.09	105.28	113.21	112.59	109.26	111.5	109.74	113.02	111.29	110.34	110.91	111.96	107.39	107.95	114.24
107	109.64	105.23	106.5	110.09	101.72	110.15	104.23	104.97	104.13	105.31	107.06	107.8	107.98	102.08	107.87	104.57	105.93	105.26	105.68	102.91	103.18	105.4	106.22	106.53	103.81	105.82	109.7	105.04	101.77	106.9	101.98	102.58	105.68	106.13	108.48	102.7	108.19	103.56	104.62	108.23	104.56	104.58	103.73	101.22	105.64	105.79	107.75	103.63	106.87
111.34	112.49	107.38	112.23	108.2	110.72	107.14	108.27	115.8	110.18	113.69	107.46	109.24	112.66	113.81	110.42	114	108.68	110.54	105.1	112.2	108.23	110.59	113.28	115.2	112.47	108.88	108.67	111.12	111.75	113.45	111.57	107	109.29	109.49	109.86	110.39	110.02	109.69	115	111.64	113.65	108.89	114.84	112.31	111.59	113.56	108.06	107.49	113.32
105.04	102.9	106.19	106.62	107.62	102.7	111.56	103.06	106.44	106.74	103.11	105.02	103.59	101.27	103.52	103.64	106.42	109.93	104.76	102.97	102.17	104.45	108.51	101.57	108.53	101.26	103.03	103.28	103.76	105.85	106.83	104.89	105.97	106.46	104.81	102.64	103.51	107.18	108.4	106.62	102.98	104.72	106.4	103.68	106.06	104.23	104.67	105.74	101.39	107.12
105.65	108.52	107.92	102.42	100.74	104	106.15	105.75	102.38	107.32	102.45	103.35	104.72	106.32	109.79	103.04	107.18	107.42	107.12	104.48	107.24	104.38	104.04	110.2	104.88	106.87	105.47	105.84	105.38	100.94	107.2	105.05	103.61	103.58	107.92	107.24	107.84	103.9	109.1	102.06	107.18	105.43	106.72	108.38	106.39	109.24	106.19	109.22	103.29	104
103.55	107.02	108.67	105.77	103.56	105.31	104.25	102.88	107.03	106.18	107.03	108.64	109.51	107.27	104.46	107.37	107.94	104.68	103.99	106.28	105.01	105.22	107.82	106.2	104.12	105.64	103.99	106.93	106.24	101.64	104.94	106.64	105.37	103.91	105.81	107.95	109.13	104.44	106.97	103.72	105.68	104.29	107.33	104.52	104.62	102.6	104.97	105.55	105.49	102.61
103.55	107.14	103.83	104.32	108	106.72	110.86	108.48	106.16	103.12	102.52	107.69	103.35	102.11	109.08	106.81	107.46	104.49	106.25	106.7	104.78	108.92	107.33	108.47	104.2	105.32	108.4	105.04	103.83	107.69	108.76	103.02	104.53	107.02	105.03	105.03	103.71	105.34	104.57	104.3	106.02	103.08	105.21	107.11	105.36	108.61	107.67	108.21	107.5	107.84
112.94	112.87	107.52	114.79	116.85	107.47	108.38	113.08	109.87	114.09	113.24	111.13	116.33	109.42	111.4	111.35	113.19	111.74	109.02	108.61	112.18	112.43	114.37	112.49	113.11	111.59	112.81	113.74	111.5	114.63	108.7	114.31	117.69	113.46	113.41	110.34	112.63	111.64	111.14	109.72	111.86	109.89	112.34	115.54	109.22	112.16	111.66	111.21	109.86	111.78
106.24	107.15	106.36	106.75	104.36	108.85	110.53	103.42	107.93	107.79	108.3	108.9	108.3	106.95	106.27	109.04	107.16	104.54	107.6	106.77	108.6	108.02	104.2	110.91	109	111.11	106.39	106.33	103.78	109.95	108.6	105.95	104.95	102.92	110.07	110.2	107.95	102.49	107.51	104.62	103.22	105.75	107.01	108.28	102.44	103.31	109.83	111.38	111.48	103.05
110.91	110.38	109.33	110.86	109.84	103.56	107.96	108.38	110.56	113.58	109.59	108.18	109.71	110.28	112.49	109.15	114.21	110.51	110.63	109.99	112.48	108.53	111.19	114.24	109.86	111.54	111.6	111.95	112.3	110.41	111.4	114.23	110.64	109.33	111.04	113.96	111.06	108.35	113.82	110.37	111.42	113.44	109.27	109.7	114.01	113.85	109.98	112.72	113.43	108.8
104.39	109.33	111.41	111.84	115.65	107.29	113.25	113.28	113.11	113.18	110.63	108.09	106.56	109.11	110.67	106.9	112.14	104.9	107.74	111.53	109.01	111.81	111.95	108.33	110.16	109.34	111.01	111.94	106	112.87	106.58	110.57	109.48	113.31	110.71	107.35	105.06	111.18	109.19	108.46	107.84	105.61	109.09	104.54	108.42	114.17	108.12	107.03	112.87	104.11
114.34	108.41	111.4	111.21	114.64	108.83	114.28	108.91	114.74	112.67	116.34	112.45	111.82	114.35	111.83	109.98	109.82	111.19	113.68	114.01	108.54	111.14	114.87	112.17	115.19	109.26	108.1	109.08	116.46	113.45	112.52	110.36	109.57	108.81	112.2	113.6	113.8	110.78	104.96	110.2	111.67	113.48	113.35	108.5	111.61	110.09	111.03	112.35	111.69	106.19
99.003	99.295	98.013	103.26	102.42	97.463	95.604	105.1	102.08	101.89	104.82	100.3	102.15	101.13	98.271	100.15	104.66	102.57	103.84	100.91	98.413	99.244	98.482	101.69	97.233	99.771	101.89	99.148	103.13	102.85	99.941	100.31	97.529	98.127	98.736	102.17	99.199	98.07	99.391	101.03	99.568	99.442	97.317	98.474	101.99	102.22	100.04	97.682	100.16	95.902
98.451	103.44	97.685	98.822	101.45	103.58	96.061	99.131	102.35	103.39	96.537	97.631	99.778	101.52	91.489	103.52	99.409	103.14	98.778	100.33	106.12	101.17	100.65	101.08	101.56	95.133	103.08	99.648	101.66	99.431	101.47	101.84	99.459	96.852	101.53	100.73	101.28	101.68	100.68	101.93	96.293	96.859	98.435	100.61	100.92	98.263	98.339	102.64	96.884	98.382
105.47	107.36	104.38	104.38	109.05	108.55	108.02	110.11	107.77	106.23	106.03	110.9	110.65	102.38	104.54	107.47	106.65	109.35	109.08	105.65	111.88	109.38	108.01	107.5	104.34	106.04	105.71	109.77	110.5	102.06	106.57	104.79	105.81	107.03	106.03	109.4	107.4	102.02	106.16	106.01	106.55	104.02	106.7	108.34	106.28	107.74	110.37	104.22	103.54	105.89
109.26	104.11	108.4	104.65	107.52	107.58	106.84	105.2	105.4	107.9	110.47	108.28	105.48	109.62	108.62	109.61	106.38	104.32	104.2	107.52	104.86	107.6	108.6	104.56	109.25	108.04	105.48	105.78	104.53	104.86	108.28	112.6	107.33	107.93	111.95	104.14	104.54	109.75	104.43	105.83	103.15	105.11	110.79	107.8	109.58	108.58	105.26	108.65	106.47	106.24
101.62	100.29	98.136	97.362	97.908	102.06	99.447	94.59	97.814	100.05	101.94	98.45	97.752	100.48	97.588	97.762	101.86	99.459	98.773	101.21	99.962	101.2	98.281	98.661	100.45	108.6	100.34	101.74	99.633	95.348	97.88	98.588	101.41	105.46	101.6	100.25	101.96	101.95	98.909	97.285	102.21	106.46	96.685	103.56	95.555	101.31	97.332	100.87	99.475	100.94
104.02	97.001	102.05	100.27	98.908	99.622	98.966	101.84	103.42	99.832	97.469	98.956	99.912	101.04	101.9	98.047	99.818	98.323	104.21	99.756	100.74	97.639	98.302	94.388	98.8	103.95	103.24	104.23	100.73	98.88	102.54	102.2	97.779	100.33	99.751	105.25	96.607	104.19	99.859	96.638	100.03	99.704	98.654	94.349	100.81	94.179	105.23	105.75	103.47	100.13
102.25	107.38	100.7	97.658	100.34	98.435	93.506	99.375	100.43	98.32	99.599	96.738	92.541	100.26	100.12	101.14	103.06	96.87	106.8	98.835	102.19	99.904	96.213	103.92	101.82	98.575	103.55	102.25	100.26	103.73	101.4	100.06	102.02	100.7	101.86	101.23	103.03	103.1	105.13	101.3	100.28	101.37	101.88	97.553	103.45	99.89	105.08	97.952	98.962	99.387
101.2	101.19	100.54	105.38	106.82	102.06	103.84	99.281	102.28	103.41	107.22	103.87	106.49	103.61	104.84	103.32	103.16	106.65	101.22	101.11	103.88	102.76	102.42	107	101.73	102.77	106.77	108.94	102.27	104.17	100.84	106.92	104.79	109.08	102.86	103.42	106.72	103.29	101.33	98.571	104.16	104.29	106.19	101.06	102.4	95.973	104.78	104.9	104.22	104.92
101.8	94.72	102.14	101.69	101.02	98.223	100.95	103.92	102.02	102.81	101.57	99.082	100.08	101.99	101.6	101.7	99.192	99.34	99.01	101.67	101.39	103.86	97.978	100.45	97.959	100.95	97.151	94.155	98.965	98.855	100.37	102.34	97.961	98.668	97.018	105.27	106.11	98.977	104.49	101.22	99.517	104.22	103.64	102.85	97.757	97.326	99.037	100.82	103.2	99.237
105.17	108.27	109.19	103.97	103.94	106.52	104.82	102.66	106.32	103.56	105	108.54	108.56	102.93	104.33	104.26	104.06	104.36	107.47	111.23	108.73	103.63	105.33	105.15	99.627	106.36	107.49	105.16	108.8	102.51	106.37	106.46	107.59	105.18	107.75	102.64	103.67	104.58	105.52	107.1	106.23	102.27	104.19	108.87	106.8	107.91	102.61	106.55	104.48	102.11
118.19	114.84	112.75	109.59	112.73	114.44	108.16	113.65	114.84	110.47	114.58	109.22	105.52	110.55	114.19	112.55	115.98	111.96	113.79	109.74	113.5	112.13	112.3	106.76	110.47	113.64	109.74	113.61	115.03	113.78	118.86	113.52	114.21	112.58	117.59	110.84	109.22	110.65	112.59	112.6	113.95	114.67	113.38	114.28	116.84	114.9	106.86	110.51	116.87	110.94
106.09	98.947	104.95	100.75	98.725	103.78	102.52	95.95	98.336	104.72	95.802	100.92	105.16	99.522	103.22	102.7	102.01	103.48	104.89	100.25	102.69	99.137	99.713	97.631	97.486	102.02	104.59	105.7	104.24	100.04	98.674	101.92	101.07	105.34	103.76	97.122	100.31	102.59	101.08	101.56	99.039	101.33	102.13	100.99	102.04	94.153	98.509	102.15	100.09	99.259
104.44	103.83	106.51	102.76	103.3	102.95	103.65	100.05	105.16	104.73	98.119	104.19	102.07	105.39	106.92	105.47	105.36	106.14	106.82	102.41	104.12	103.47	103.91	103.91	103.93	105.11	102.3	106.55	104.12	103.9	106.88	103.77	105.01	105.41	105.42	106.22	108.13	109.01	102.96	103.54	107.13	105.73	100.73	107.59	104.34	103.4	105.29	105.86	104.72	103.6
106.99	105.27	103.45	103.35	102.63	104.03	106.48	111.69	102.24	107.9	102.72	108.04	106.21	101.66	105.99	104.2	105.28	105.43	105.08	106.93	106.01	110.39	105.94	106.48	108.29	102.4	103.59	108	103.33	106.57	104.88	107.05	110.61	109.66	101.26	104.14	105.69	106.13	102.85	106.65	104.85	107.48	105.05	105.66	106.07	104.33	100.65	104.53	101.15	108.24
106.25	108.3	106.83	99.826	104.18	107.27	109.24	108.03	106.32	103.12	105.35	103.57	105.71	109.16	104.1	104.54	101.74	106.31	106.62	106.56	104.48	107.52	104.88	104.85	107.02	106.22	109.42	105.21	105.99	104.81	104.35	109.13	104.77	106.15	107.06	105.82	102.82	106.32	110.45	107.62	103.94	105.46	109.42	103.56	104.62	108.24	106.35	104.45	105.45	101.36
107.66	103.36	109.34	105.29	104.52	102.73	107.49	99.889	106.69	106.61	101.33	110.45	104.56	103.8	107.58	106.71	105.9	108.16	99.755	103.63	107.19	109.53	108.11	102.61	106.1	103.89	108.88	102.33	108.47	106.01	102.14	104.32	108.32	106.43	97.851	103.91	105.26	107.18	104.34	99.405	105.48	109.52	102.15	102.61	104.68	109.33	108.8	104.19	111.76	104.1
114.65	112.32	117.96	120.17	118.02	119.14	113.94	117.18	115.14	112.82	115.29	117.35	120.37	117.23	113.07	116.17	120.14	116.75	120.24	113.72	120.03	119.67	120.38	115.23	119.15	115.33	118.36	114.58	111.66	115.77	119.47	119.56	118.82	119.3	113.84	112.74	116.53	114.37	117.43	122.39	117.63	113.33	115.13	117.94	114.62	120.35	118.87	116.93	114.31	118.93
105.68	109.38	107	109.25	106.65	105.86	109.38	106.13	101.22	104.87	103.65	105.88	106.68	111.02	110.11	108.26	101.79	106.73	108.84	106.42	105.9	102.37	106.63	102.02	112.08	109.81	104.39	104.82	103.87	106.42	107.12	105.78	106.68	107.45	107.13	103.99	104.98	107.21	101.46	105.53	108.54	108.69	104.94	104.55	107.35	103.53	105.5	107.01	109.56	105.7
111.99	115.33	112.97	110.92	107.2	113.21	108.51	106.68	108.58	112.76	116.59	109.67	111.63	112.27	113.07	112.72	108.41	112.65	112.11	110.93	107.86	113.8	107.16	114.11	111	108.26	112.85	110.27	111.81	116.94	114.4	106.25	112.05	112.02	113.44	111.33	109.49	111.21	106.72	114.24	113.86	112.48	109.06	115.08	111.96	110.6	110.24	113.18	108.83	115.23
112.07	112.57	110.42	107.06	107.92	111.01	111.45	112.09	109.36	109.78	109.6	112.05	109.35	112.37	108.24	112.56	113.59	114.01	108.32	111.8	111.65	110.24	116.05	108.67	111.47	108.59	110.69	116.01	110.38	107.86	111.68	109.87	108.6	110.37	111.18	110.87	114.2	111.41	114.84	109.54	111.69	113.37	111.35	111.77	115.35	109.15	114.18	112.87	109.01	105.4
102.93	105.59	107.85	104.57	100.98	105.26	110.25	105.55	106.96	109.56	107.08	111.08	106.52	104.61	105.74	103.77	106.8	109.63	104.59	104.13	111.74	106.49	107.56	106.33	100.61	107.81	102.43	103.69	104.76	106.17	105.8	108.75	110.09	107.91	103.68	106.01	102.4	107.23	101.96	106.62	104.21	106.12	103.43	107.34	107.6	107.94	106.55	107.6	100.85	108.25
103.75	107.62	107.81	107.84	109.39	108.9	104.58	99.709	109.44	102.96	108.41	107.48	104.81	106.32	106.91	105.73	109.97	106.86	108.65	109.89	105.65	110.02	105.83	110.06	109.34	105.19	108.83	107.39	106	104.24	112.05	106.11	106.68	108.44	103.43	106.4	104.79	105.94	110.56	106.01	106.15	109.42	108.8	104.31	107.9	105.53	106.19	107.84	105.16	105.21
106.67	106.95	112.77	110.11	110.55	110.55	110.62	111.19	107.09	110.24	109.1	108.25	111.73	103.58	112.13	106.34	102.97	112.3	110.35	110.59	109.92	110.61	106.95	109.51	110.8	108.9	106.8	112.29	110.53	110.91	108.01	104.62	113.86	112.72	109.44	105.83	108.76	114.77	109.9	108.03	107.32	106.16	111.35	108.27	109.51	114.67	111.2	109.22	111.98	109.96
107.06	103.78	109.41	105.54	103.81	104.53	103.6	102.81	105.26	104.95	105.02	109.06	103.68	105.27	104.96	107.45	102.69	108.94	105.46	105.56	108.49	100.67	104.14	103.59	108.31	107.54	103.57	104.47	101.75	108.18	105.5	106.55	109.91	102.56	106.48	106.74	103.82	105.39	103.44	103.69	102.41	104.66	101.5	109.51	105.18	100.84	101.86	102.7	108.83	102.82
96.792	99.291	96.91	100.83	102.15	102.58	98.668	103.94	101.18	97.217	97.961	102.08	94.575	103.66	96.791	100.72	101.16	97.139	98.74	106.58	98.08	103	99.558	99.03	101.32	91.346	98.507	97.603	100.54	99.702	103.4	100.33	98.556	98.562	101.06	98.214	99.333	98.883	101.31	96.324	100.49	98.76	100.78	100.29	92.514	95.679	97.58	100.4	98.354	93.818
110.11	103.67	104.8	107.51	107.21	105.57	109.67	104.01	108.54	103.09	106.13	103.22	107.55	111.15	108.27	105.27	104.24	105.15	112.57	104.86	106.65	105.19	110.49	105.11	107.69	106.17	108.38	108.55	106.1	109.87	101.52	107.62	104.75	108.57	106.2	108.59	108.95	110.23	105.78	107.3	103.81	104.15	107.45	103.93	108.97	107.53	107.34	104.16	108.62	104.32
107.86	101.72	106.89	102.32	99.251	101.04	109.83	101.68	101.82	108.13	102.72	102.68	107.38	104.02	106.58	107.45	100.65	103.64	105.46	100.78	105.11	109.33	106.23	109	106.03	107	104.22	107.19	103.05	102.82	100.15	105.85	104.08	100.47	107.66	106.51	107.78	105.04	99.068	106.12	108.9	97.084	105.86	102.87	108.45	106.09	102.01	106.54	100.4	108.02
118.02	114.53	114.11	122.08	115.96	118.66	119.97	117.86	114.51	115.56	115.61	116.23	120.83	116.79	120.23	115.96	118.86	111.04	121.64	116.64	119.03	119.14	121.05	121.43	117.17	121.46	119.37	115.23	118.11	119.62	117.29	115.49	119.48	119.3	119.51	118.3	119.68	116.19	119.05	117.52	117.22	119.67	116.75	116.9	124.94	116.63	120.35	115.91	114.61	116.5
106.8	107.04	106.64	104.63	107.16	106.67	104.04	107.53	109.63	109.27	109.67	111.49	105.44	108.08	102.89	108.65	104.11	110.08	113.16	106.91	108.27	104.07	102.71	101.92	105.76	109.46	105.55	107.12	106.76	106.81	105.92	109.49	104.26	103.09	104.15	105.95	105.93	108.74	107.54	101.28	108.2	106.75	107.76	106.31	104.39	108.3	105.8	104.66	105.3	103.76
114.42	109.62	110.47	111.58	110.67	112.7	110.62	112.99	114.41	110.81	112.6	110.79	109.03	111.71	111.63	109.4	110.88	111.66	111.53	110.34	115.34	111.2	112.01	106.22	114.9	108.02	113.13	105.78	109.86	111.08	110.87	113.73	109.2	107.94	111.68	111.11	113.47	109.75	112.91	112.33	110.39	111.66	111.52	109.31	113.01	109.11	108.24	111.02	114.42	116.59
108.98	111.49	114.91	116.35	112.89	117.27	111.17	117.55	117.15	117.33	113.91	109.62	112.22	112.26	111.79	109.06	114.15	113.29	112.57	109.34	113.85	114.39	114.35	113.05	110.83	112.74	112.32	115.14	114.07	112.18	111.58	108.99	106.71	114.17	117.62	112.25	114.17	112.8	113.84	110.82	116.3	110.29	113.06	109.15	113.68	117.76	112.02	108.15	116.2	113.72
102.56	106.34	107.94	103.3	98.949	100.73	106.11	103.97	101.6	103.74	101.48	97.508	105.92	109.69	101.6	99.273	104.46	101.87	103.55	104.35	104.62	103.12	98.28	108.86	103.97	104.43	101.3	104.14	101.6	109.14	104.15	103.72	106.66	102.48	105.33	103.94	107.33	101.29	104.1	103.98	105.66	106.64	103.2	105.68	104.93	107.97	104.54	103.59	107.43	103.82
106.01	109.73	110.02	106.92	105.06	110.9	108.65	109.81	107.94	109.08	109.54	105.49	103.42	105.47	105.4	105.21	104.47	109.77	105.11	103.56	105.23	104.1	106.44	103.97	103.88	105.09	107.28	114.28	105.82	105.34	106.04	104.93	102.04	100.07	102.18	102.81	110.99	107.81	106.09	109.76	101.99	105.5	105.92	106.39	105.99	107.6	109.43	108.78	107.6	103.27
104.93	103.57	105.74	102.23	101.61	107.35	101.8	104.74	100.99	103.43	104.76	104.56	103.31	102.48	103.09	107.05	102.38	106.01	106.9	102.95	100.85	104.25	104.11	103.07	101.97	107.44	104.35	103.69	107.36	100.45	107.99	101.27	102.83	100.29	105.9	101.7	104.15	98.682	104.68	106.25	101.75	100.13	104.1	103.31	109.43	104.11	103.33	100.98	104.45	103.69
109.54	108.02	104.32	104.8	103.89	110.53	104.65	105.94	103.93	101.3	102.62	108.19	106.36	108.31	105.58	107.2	103.22	105.17	104.96	109.02	108.18	106.25	106.07	105.32	108.39	104.23	105.67	105.6	105.39	105.39	107.15	109.08	101.82	107.28	111.78	107.39	105.55	108.96	102.72	105.42	103.92	104.42	102.37	106.73	101.86	106.1	106.24	107.58	106.63	103.03
96.755	104	99.133	98.409	97.687	99.834	101.38	99.284	103.27	100.27	104.2	101.37	104.26	99.129	99.126	97.452	107.39	99.413	101.92	104.56	100.5	102.71	106.38	99.459	104.41	101.59	99.813	101.11	98.135	102.37	98.478	104.92	106.37	99.941	101.49	103.21	101.84	103.78	99.896	105.86	99.381	102.3	101.4	96.468	98.586	101.41	96.5	99.152	100.34	99.844
114.35	115.14	113.52	111.21	111	112.34	110.05	113.13	113.08	118.39	112.71	112.36	105.94	111.37	110.97	115.51	113.31	114.38	114.35	105.68	114.32	112.92	107.49	114.06	112.75	111.67	113.33	112.33	110.4	112.39	113	112.51	112.61	115.86	112.6	114.93	113.19	116.23	109.43	111.25	109.58	114.69	117.03	116.36	112.95	111.39	112.44	110.49	113.7	115.29
112.97	114.66	109.15	107.16	107.49	109.2	109.74	115.61	110.28	110.86	112.42	106.53	113.02	110.28	116.93	106.34	111.39	107.64	108.94	111.45	110.74	111.42	107.35	110.93	107.6	111.8	107.65	107.41	108.13	115.72	116.38	107.69	113.86	112.4	113.88	103.2	110.56	107.45	110.89	113.78	110.18	110.81	114.86	110.16	112.43	111.06	114.84	111.11	112.09	114.85
99.462	106.2	106.3	100.84	102.55	110.08	108.04	106.62	106.47	106.49	107.79	105.51	104.1	106.32	107.03	107.15	107.83	104.47	103.86	108.9	105.62	106.43	104.92	102.18	109.25	105.04	105.36	106.83	108.42	101.6	107.99	108.53	104.46	106.51	107.03	101.02	108.14	109.28	111.87	104.03	107.34	107.93	101.74	103.98	109.59	107.37	110.36	107.5	107.39	106.52
110.96	111.98	107.34	108.92	112.01	113.82	111.27	114.04	112.96	110.54	113.09	108.92	112.49	104.52	111.22	109.89	113.75	114.2	113.39	113.85	115.73	110.78	112.94	109.43	109.98	112.54	109.69	110.21	113.55	110.31	110.17	115.67	113.1	111.23	111.43	114.97	112.22	111.2	112.34	114.63	114.01	111.41	110.81	111.57	113.94	116.02	116.53	111.28	110.69	111.47
98.074	106.13	99.247	99.419	101.64	100.48	98.881	97.351	102.7	97.627	99.991	99.778	100.44	101.57	101.74	102.52	104.65	102.25	100.16	99.385	101.03	98.004	97.809	99.39	98.563	98.222	104.72	100.36	104.61	99.104	100.45	101.76	101.51	99.143	102.96	104.81	99.966	104.33	97.608	99.856	101.44	97.561	104.33	99.887	99.889	99.869	100.28	98.546	101.23	101.02
100.04	98.305	100.15	101.36	98.186	101.04	96.028	97.473	99.985	98.879	99.04	98.467	98.905	97.759	105.01	100.23	99.611	98.375	96.099	103.38	101.85	95.172	97.96	96.934	99.105	99.751	100.66	99.448	103.52	98.737	100.06	97.468	101.51	97.955	99.869	103.29	100.58	94.342	100.45	101.98	99.028	98.554	98.392	99.485	99.681	102.73	99.774	99.155	99.571	94.327
104	99.736	104.02	104.99	108.9	101.35	105.3	106.83	107.18	108.72	105.47	107.68	105.62	100.81	101.14	105.71	107.58	109.15	112.3	102.19	104.66	111.9	100.98	103.37	105.9	105.43	105.29	109.4	103.22	106.47	102.83	107.25	101.02	105.37	104.37	104.99	105.9	103.95	105.97	115.85	109	109.98	102.13	103.23	110.56	105.75	102.62	102.81	106.52	105.65
111.12	111.37	108.81	108.62	113.95	110.68	111.65	106.9	108.01	107.44	107.86	106.02	111.53	111.43	109.98	109.69	108.91	116.54	110.66	114.58	113.78	106.3	110.42	110.94	111.24	109.95	110.8	108.82	108.85	111.92	117.46	108.8	108.16	105.48	112.69	111.95	116.98	108.21	116.93	111.44	110.2	107.39	110.37	107.2	109.52	112.3	107.95	107.64	111.41	113.58
101.41	103.8	97.086	100.02	97.704	101.95	95.282	98.203	96.183	102.34	101.74	96.141	99.72	105.78	98.226	95.149	100.48	99.738	104.03	102.25	97.56	101.29	99.809	101.34	101.13	94.614	101.02	100.16	103.27	102.09	103.01	104.79	101.05	101.15	100.99	99.317	102.16	95.34	98.337	101.25	99.826	102.82	97.676	102.95	101.61	96.233	99.008	100.14	100.25	98.391
116.77	119.02	120.28	120.72	115.57	113.8	113.74	115.31	119.53	115.57	122.09	110.99	118.04	115.63	114.79	114.27	117.18	116.54	119.25	115.06	113.4	120.48	116.85	115.02	117.32	121.59	113.45	116.94	118.21	116.46	115.26	113.08	111.45	117.76	118.25	114.42	115.35	118.18	116.37	113.95	118.96	119.65	118.18	109.59	113.16	118.3	117.02	113.34	126.86	114.31
103.35	105.39	104.48	106.49	104.85	110.62	108.57	108.42	100.59	101.7	105.03	104.1	102.96	105.81	103.47	109.29	109.9	104.35	101.96	101.68	106.05	108.36	109.35	107.86	107.22	106.25	106.53	108.2	105.57	102.97	107.52	102.48	106.94	108.41	107.04	104.5	105.36	100.7	103.94	103.25	103.84	101.38	103.24	100.09	103.08	104.59	108.12	105.87	103.94	108.68
115.46	104.31	112.64	112.65	116.01	111.71	110.56	112.79	112.8	115.19	113.97	110.35	110.41	111.95	109.98	105.96	115.31	111.9	108.77	113.48	109.57	115.92	115.88	117.08	114.54	114.51	111.03	112.43	112.13	111.95	112.73	111.05	114.41	115.74	109.96	114	113.91	110.22	115.11	113.5	113.75	107.56	109.6	115.34	110.69	112.37	112.17	109.85	109.8	112.38
101.89	102.47	106.61	99.467	105.57	105.28	102.8	101.18	105.38	102.91	103.88	102.87	109.14	107.24	104.49	102.54	102	103.09	105.66	106.8	102.96	102.87	102.34	106.56	105.28	105.53	105.3	105.24	101.61	103.53	102.65	103.2	104.93	105.09	107.7	102.35	106.57	105.15	102.53	106.52	103.09	108.55	102.67	102.78	101.62	101.36	107.75	107.73	104.09	104.29
114.95	114.59	114.77	111.1	115.02	119.68	116.96	114.22	119.86	113.01	116.77	118.43	114.71	112.91	110.96	118.82	115.76	116.86	117.92	118.48	113.6	118.92	115.63	116.39	117.34	121.5	117.81	116.74	118.07	111.47	120.95	117.66	113	117.16	119.12	120.89	109.76	118.93	114.19	114.69	115.56	118.54	118.13	119.61	115.53	112.67	110.79	117.26	112.93	117.65
110.74	107.22	110.27	111.9	110.55	110.81	108.7	108.41	108.08	106.14	110.32	107.12	108.34	107.12	108.4	110.66	110.67	110.52	109.31	111.11	112.63	109.13	108.79	111.48	104.7	110.98	109.2	110.4	110.16	114.89	111.17	111.98	107.5	110.3	109.05	110.41	109.67	114.38	110.05	109.36	111.1	107.8	110.23	109.17	109.13	109.92	110.72	106.57	109.54	111.92
113.23	107.24	111.3	107.76	107.68	109.44	106.69	108.85	110.94	110.13	105.93	106.88	108.39	104.86	110.68	107.99	111.18	109.27	109.71	106.82	113.35	112.14	104.94	106.52	114.23	109.46	110.08	113.74	111.03	109.4	107.33	108.13	110.33	106.47	108.08	111.47	111.85	110.98	107.88	111.71	109.45	108.38	113.63	106.83	107.66	106.86	113.17	109.24	109.06	106.93
109.64	114.1	112.8	109.36	115.81	107.93	107.8	106.68	109.8	107.13	108.45	112.87	113.59	110.08	108.41	111.32	112.32	112.88	113.7	110.03	112	110.02	112.01	110.35	107.59	112.9	111.26	111.12	113.16	112.55	113.26	111.71	113	109.17	108.26	115.26	113.32	113.21	110.18	111.14	113.29	108.87	104.69	110.22	111.31	114.54	112.88	111.67	110.52	114.01
111.59	117.12	113.1	118.38	115.11	114.28	108.53	110.91	112.02	108.07	117.81	113.53	114.4	112.5	112.73	106.94	116.02	108.25	109.4	115.86	115.53	111.1	111.76	114.29	112.49	113.97	109.93	113.31	111.45	115.2	112.23	115.03	113.33	110.06	112.84	113	117.93	110.26	118.87	111.08	110.25	114.49	110.51	109.51	117.94	111.78	112.23	115.45	111.89	114.64
107.9	105.62	104.27	106.7	103.79	106.38	105.99	107.42	106.8	111.08	107.52	107.49	107.75	106.37	106.72	107.47	108.29	107.64	109	107.52	110.54	107.04	109.16	103.39	106.05	106.4	105.41	108.06	108.68	108.59	103.27	105.63	105.12	107.68	102.8	98.754	106.1	105.28	104.73	106.4	108.6	105.02	107.87	105.77	101.47	100.59	104.12	108.46	107.67	105.08
106.79	105.85	101.44	106.6	105.08	109.05	105.54	108.05	106.46	111.12	104.31	106.06	111.5	107.33	103.78	108.76	108.68	107.51	108.62	104.69	108.67	105.2	106.95	108.04	106.45	103.98	104.82	102.9	102.98	101.82	109.28	105.41	103.07	103.14	112.17	108.93	103.44	108.83	105.15	103.36	104.92	106.81	106	102.84	107.82	104.67	109.05	103.71	106.23	104.54
107.82	110.52	103.93	110.31	104.91	109.19	106.71	105.88	104.75	105.15	106.5	108.3	108.95	107.89	102.25	103.88	104.46	103.16	110.86	105.27	103.6	108.24	101.08	109.56	106.48	106.76	103.73	110.9	106.71	108.31	109.23	104.81	106.82	109.09	107.49	107.61	104.33	103.15	106.43	107.23	106.63	103.86	106.66	106.25	105.68	103.42	106.49	104.8	109.78	108.65
107.97	108.92	114.4	110.26	116.11	106.86	109.72	110.13	105.74	112.58	111.24	107.75	110.37	108.93	109.17	108.74	111.8	118.16	110.27	108.85	111.54	112.43	108.1	105.38	105.93	110.87	113.63	111.69	110.68	111.1	109.26	110.96	112.84	109.89	111.91	110.45	110.87	106.93	107.21	111.74	107.5	107.4	105.81	109.23	109.53	112.46	109.43	110.96	105.99	110.46
108.77	110.34	109.13	104.59	103.53	107.84	101.61	105.5	109.17	106.93	107.43	105.06	112.17	108	108.24	104.51	105.11	110.61	103.14	109.49	109.77	108.31	109.4	104.63	106.64	106.04	106.12	103.38	107.67	107.96	108.93	108.54	107.73	109.71	106.18	106.15	106.49	108.94	106.66	106.76	110.09	104.43	108.51	109.42	105.97	106.77	103.54	106.29	106.16	108.69
108.64	108.02	104.83	104.79	101.24	103.81	102.59	107.54	103.04	105.92	104.43	107.82	100.34	101.53	103.36	108.25	101.81	106.33	104.15	104.04	106.7	102.46	108.83	106.27	109.02	107.06	104.85	108	109.17	108.26	98.645	98.998	103.33	105.29	103.85	102.39	99.031	106.91	104.95	102.11	104.68	105.19	104.92	101.7	107.37	101.48	101.4	106.12	105.5	107.07
104.12	106.11	106.2	108.44	107.1	107.86	105.08	105.87	109.49	106.67	106.46	99.258	106.47	108.92	103.74	111.02	110.82	104.26	109.08	108.35	108.18	100.76	105.81	104.78	107.86	105.08	106.88	107.41	109.85	106.47	105.78	107.53	108.95	105.08	106.75	104.88	107.74	106.41	103.78	106.3	109.43	110.66	105.97	106.6	104.06	105.02	108.73	104.59	108.84	104.17
103.14	107.74	104.56	106.75	108.22	106.21	103.5	103.36	104.73	108.75	108.84	101.21	106.01	107.64	104.22	104.83	104.58	102.4	104.96	111.83	103.6	107.28	103.98	107.59	103.7	105.59	106.28	102.99	105.13	103.41	104.69	107.5	107.18	103.62	105.73	103.2	106.77	105.77	103.07	107.42	107.37	107.24	107.36	106.38	106.77	106.02	107.41	102.76	104.82	107.01
110.18	110.31	117.02	113.34	111.29	111.13	112.97	111.89	106.21	111.35	110.53	109.21	112.66	112.69	111.42	109	117.24	113.01	110.13	109.65	111.21	110.14	112.61	112.17	113.37	111.21	110.21	111.29	115.32	111.87	110.13	111.15	112.42	112.91	110.4	117.14	111.07	114.14	110.08	109.07	111.47	115.28	110.48	109.97	111.7	114.76	111.86	114.48	113.38	113.85
106.54	108.78	112.09	108.2	107.57	113.21	108.94	111.2	109.45	107.64	107.51	110.32	107.77	106.48	113.54	107.48	114.72	114.82	109.61	110.34	111.11	111.34	111.02	109.83	110.1	110.99	109.96	110.5	110.72	110.49	108.14	109.37	108.58	110.12	105.44	109.65	110.86	108.1	110.32	113.35	114.47	106.44	113.67	107.57	110.18	110.01	111.22	112.02	108.3	111.07
114.52	115.81	112.53	113.01	113.88	111.98	111.87	114.16	114.81	113.05	116.43	114.53	113.08	112.19	111.56	112.26	109.48	114.56	116.01	106.79	109.49	109.97	116	113.17	112.55	111.33	112.1	118.24	112.72	115.42	113.17	116.05	112.89	112.68	112.13	115.13	113.96	110.13	115.18	111.86	113.14	115.16	108.95	113.28	111.78	111.21	110.13	112.69	112.65	111.92
[truncated: 150 more columns]
