# Supplementary material for: Genetic dissection of main and epistatic effects of QTL based on augmented triple test cross design
Source: PLoS One. 2017 Dec 14;12(12):e0189054. doi: 10.1371/journal.pone.0189054 (PMC5730204; doi:10.1371/journal.pone.0189054)
Supplement: S8 Supporting Information — (ZIP) [file pone.0189054.s008.zip › z4_1100_0.8_10.csv]

105.48	107.92	104.65	105.21	104.53	107.9	105.19	105.24	103.81	105.44	104.74	106.77	104.71	106.2	105.55	104.22	105.6	106.52	105.85	105.47	105.96	104.97	104.87	105.71	106.53	106.3	104.82	102.77	107.09	106.12	106.57	105.62	106.6	104.85	105.55	105.53	106.01	105.08	104.76	104.9	106.46	104.4	105.45	104.86	105.37	105.91	106.46	106.43	104.2	106.57
118.38	116.14	116.1	117.32	116.33	117.74	116.47	116.62	116.21	115.9	116.49	116.78	117.74	118.41	117.18	117.13	116.76	115.71	117.72	117.81	117.39	116.73	117.84	117.08	117.49	118.02	117.71	116.94	115.66	115.73	117.9	117.98	119.27	117.1	118.14	117.73	119.3	117.23	117.98	117.71	118.52	117.32	117.38	118.34	119.02	116.51	119.18	116.71	117.65	118.4
99.644	100.98	100.28	102.27	101.04	100.66	98.407	101.46	98.004	99.881	100.12	99.286	100.95	97.329	99.106	99.261	97.59	99.728	99.929	101.01	99.835	99.571	101.83	98.707	98.526	100.44	100.83	99.443	100.1	100.21	101.08	101.71	101.59	100.19	99.315	100.44	101.13	99.518	99.989	101.82	99.84	100.17	99.676	98.342	99.675	99.401	100.03	101.1	99.781	99.638
111.28	109.79	111.88	111.44	111.66	111.25	112.59	111.94	112.14	111.84	110.32	112.21	110.85	111.48	111.4	112.81	109.45	110.49	112.47	110.25	109	111.4	112.81	111.34	112.7	111.15	111.26	110.99	111.51	112.35	110.9	110.44	111.36	111.52	110.61	112.16	110.22	112.77	112.7	111.56	111.2	112.21	111.14	112.34	111.83	111.71	113.17	111.95	111.87	111.03
109.76	111.67	111.26	111.08	110.69	111.37	112.72	111.95	109.78	111.14	111.3	110.99	111.49	111.11	111.06	110.34	111.44	110.62	112.02	111.06	110.71	112.11	111.74	113.47	110.43	112.19	111.4	111.37	110.2	111.97	112.05	111.3	110.41	112.38	112.47	111.61	111.66	112	112.59	110.58	111.15	112.85	111.91	112.55	111.39	111.81	111.31	111.65	112.15	112.48
104.46	105.15	104.85	105.3	106.05	104.69	105.2	104.3	105.75	105.4	105.86	105.59	105.52	104.88	104.16	104.4	105.93	105.08	105.2	106.02	106.06	103.47	106.15	107.16	105.17	105.93	106.47	104.84	106.01	104.35	106.8	105.78	106.39	104.86	105.34	106.11	105.8	105.82	104.78	104.53	104.72	105.96	105.73	105.07	106.6	105.06	105.94	106.91	106.67	105.34
106.04	105.7	104.88	104.15	103.9	105.36	105.46	106.06	104.83	103.64	104.08	105.73	104.02	104.66	105.05	105.94	104.26	104.82	107.64	105.03	106.21	105.99	105.12	104.36	105.76	105.22	105.36	105.63	105.03	105.56	104.2	105.84	104.47	105.06	104.11	104.55	103.5	104.68	104.55	104.39	103.41	105.06	104.8	106.03	104.41	104.91	105.58	105.26	105.61	104.45
107.15	105.74	107.76	105.97	105.81	106.32	105.96	106.39	106.26	105.86	107.46	104.99	105.99	106.64	106.51	104.93	106.2	107.08	106.78	106.86	105.93	106.42	105.93	107.15	106.91	105.11	106.1	106.1	104.91	104.59	105.04	104.97	105.55	105.77	107.64	108.29	106.12	107.82	107.35	107.02	107.13	106.5	105.39	105.07	105.15	105.62	108.4	106.85	106.29	105.56
112.14	110.4	111.23	110.93	111.63	111.37	111.11	111.02	111.37	110.66	113	111.47	112.71	109.9	111.53	112.7	111.04	112.2	113.23	110.98	111.13	112.43	110.33	112.89	111.6	109.95	111.45	112.11	111.12	112.39	111.34	112.85	111.12	111.33	112.05	112.23	108.28	112.61	113.23	111.44	112.17	111.71	111.83	111.51	109.62	111.4	111.77	112.41	111.47	111.49
105.96	105.46	106.63	106.08	106.1	105.26	106.2	103.7	105.47	105.93	105.97	106.22	105.43	106.52	105.5	104.34	104.91	105.13	105.9	105.51	106.01	104.83	104.94	106.47	104.88	106.02	104.7	104.62	105.95	107.01	106.88	105.68	106.39	106.33	107.69	106.96	104.74	105.1	105.64	104.75	106.11	105.44	106.27	104.31	106.3	105.03	106.34	105.47	105.82	104.55
104.5	105.04	107.12	104.14	106.05	106	106.35	104.52	105.4	105.23	107.03	105.03	105.1	106.04	106.07	104.75	106.12	105.96	105.9	106.28	107.72	104.69	104.49	105.04	107.06	105.46	105.12	105.68	104.83	104.86	106.33	106.01	105.47	106.77	105.84	106.25	104.85	104.85	104.28	105.7	106.44	105.71	106.45	105.39	106.02	104.62	108.68	104.62	105.02	105.34
110.25	109.46	108.42	110.23	110.41	110.75	109.79	110.77	109.26	110.3	110.22	110.09	110.84	109.3	109.08	110.59	111	110.14	110.52	109.84	108.98	108.83	110.35	112.34	107.16	111.42	110.54	110.47	110.16	109.32	108.24	108.58	111.03	110.48	110.54	108.67	110.15	107.7	109.02	109.89	109.78	109.5	111.56	108.33	110.07	110.64	111.76	110.69	109.63	110.95
104.1	103.36	105.7	105.77	105.4	103.41	104.85	104.72	104.57	104.26	104.11	104.83	103.44	104.12	102.99	105.43	103.83	104.52	104.45	104.75	103.06	104.87	103.56	104.78	104.52	103.1	104.87	105.78	102.83	105.53	105.07	103.82	103.94	104.48	104.03	103.53	104.31	105.42	105.15	105.04	103.05	104.99	103.82	103.38	104.1	103.03	104.52	103.7	104.17	104.62
110.23	111.11	109.75	108.38	109.05	110.42	110.66	109.48	110.64	109.28	111.03	110.47	110.33	109.99	108.86	108.54	109.3	110.28	108.89	108.97	111.96	110.71	108.42	109.96	108.46	109.77	108.91	109.47	110.95	108.73	109.24	109.78	110.41	108.62	109.86	110.29	109.62	109.05	109.9	110.31	109.38	109.76	109.33	108.46	109.89	110.28	110.27	109.49	112.13	110.22
104.97	105.82	106.03	107.14	105.9	105.41	106.65	105.06	106.95	105.78	106.96	106.98	106.26	106.33	106.76	107.28	106.97	106.28	105.98	105.62	106.7	105.98	105.21	106.36	105.18	107.4	106.21	106.26	106.33	105.52	106.06	104.74	107.66	106.18	105.81	106.75	106.97	105.69	107.31	105.89	106.84	107.02	106.4	106.51	106.79	106.35	106.64	105.34	106.05	106.23
111.68	112.68	110.76	110.67	110.67	111.99	111.75	111.78	111.8	111.81	110.84	113.23	112.78	112.07	111.92	111.28	112.28	112.69	112.19	110.9	111.42	112.33	112.38	110.92	113.05	112.43	112.14	113.2	113.89	112.69	112.58	112.37	112.05	110.18	113.18	113.44	112.24	112.07	111.3	112.99	111.24	111.76	111.75	111.96	110.33	111.52	111.95	111.56	112.29	112.02
105.73	105.56	104.54	106.91	107.16	106.89	106.55	105.42	105.76	105.24	107.18	104.95	106.35	104.55	106.39	106.31	106.36	106.28	106.25	106.28	106.7	106.19	104.89	104.82	105.16	105.98	104.63	104.83	106.23	107	106.32	105.54	105.28	103.6	105.92	106.89	106.04	106.84	107.11	107.16	106.75	104.22	107.69	106.68	106.35	106.82	104.61	106.12	106.57	105.49
105.64	107.16	104.91	106.51	106.56	106.61	105.1	103.75	106.38	105.56	105.55	106	106.33	104.74	105.28	106.6	105.95	105.82	106.28	106.39	106.94	105.76	105.59	104.99	105.79	105.93	106.96	104.6	105.58	106.73	104.33	106.51	106.49	107.32	104.83	106.56	105.51	106.04	106.16	106.7	105.45	106.41	104.73	105.43	104.32	105.63	105.61	106.43	105.97	105.02
105.37	105.36	105.19	105.15	104.52	106.37	105.17	104.62	105.44	106.27	105.31	105.63	105.06	106.55	105.37	105.43	105.87	104.94	106	105.91	105.94	105.86	104.42	105.21	106.02	106.76	106.93	104.57	106.12	103.44	104.68	106.11	105.28	104.6	104.43	106.16	105.93	105.96	106.67	105.29	104.36	106.63	106.79	104.69	105.63	107.13	104.6	108.65	105.81	105.37
104.68	105.31	104.9	106.23	105.62	106.19	104.75	105.69	106.03	106.67	105.46	106.28	106.64	105.42	106.3	104.89	106.91	107.18	107.3	107.46	105.85	105.05	106.71	107.17	104.56	107.33	106.12	104.51	106.47	106.18	107	106.2	106.26	106.78	105.63	106.5	105.98	107.73	108.06	104.95	108.34	105.79	106.03	106.35	103.99	106.34	105.2	106.23	104.87	106.84
99.907	102.13	99.415	100.57	101.24	100.38	99.594	100.23	100.52	101.56	101.62	101.46	100.02	101.56	102.26	103.05	100.86	99.834	100.27	100.69	101.7	99.786	101.88	102.13	100.7	100.23	100.34	100.83	99.817	101.99	100.3	99.539	100.52	101.53	99.024	100.73	100.19	101.31	102.31	100.5	101.46	100.07	99.715	100.76	101.84	100.18	100.2	99.722	101.56	99.893
103.87	104.14	103.54	105.59	104.73	103.12	104.57	105.09	104.28	104.6	104.74	106.09	104.26	104.64	104.98	103.9	103.5	103.86	105.56	103.94	104.68	103.43	103.87	104.39	104.33	104.77	104.39	104.16	104.59	105.07	103.22	105.88	103.56	103.19	104.1	103.85	102.73	105.08	104.14	104.8	105.13	103.96	104.52	101.83	104.19	103.82	102.99	103.24	104.78	104.94
99.885	99.271	100.28	100.95	100.43	100.64	99.226	100.14	102.18	100.57	100.44	101.15	99.045	99.464	97.567	99.632	101.01	100.36	99.684	101.06	101.33	101.04	100.57	99.167	100.41	100.12	101.18	100.59	99.965	98.331	101.03	101.04	100.41	99.828	99.158	99.565	99.224	100.95	99.812	99.939	99.676	101.08	100.38	99.959	101.31	99.707	99.586	99.714	100.35	98.856
103.27	103.95	104.07	105.04	103.32	105.51	103.22	104.17	106.39	103	103.13	103.86	104.56	103.31	103.41	103.83	104.96	104.69	104.05	102.58	104.89	105.15	103.65	104.81	102.77	103.23	105.32	102.89	104.15	104.56	103.51	103.14	103.86	104.7	103.78	103.96	104.36	104.83	105.01	104.48	104.69	103.04	103.4	103.68	102.94	104.16	104.71	104.6	104.6	106.12
98.775	100.12	100.46	99.883	101.12	99.402	98.181	99.643	100.95	99.242	101.54	100.68	100.62	101.62	100.19	101.33	101.41	100.4	99.975	99.637	99.775	100.91	100.1	101.06	99.804	100.12	100.29	100.18	98.385	98.92	99.732	100.27	100.21	100.54	100.72	100.69	100.38	99.779	98.83	101.9	101.87	100.08	99.726	101.17	98.942	99.255	99.699	100.88	100.35	100.16
105.95	104.63	105.44	106.93	104.42	105.83	104.52	105.05	105.98	105.6	105.88	106.34	103.81	105.95	106.25	106.22	106.78	104.68	105.47	104.91	105.02	105.14	104.38	105.78	105.83	105.65	105.07	105.98	105.7	105.58	104.77	106.37	104.34	104.71	105.1	105.56	107.65	104.61	107.17	105.41	105.25	104.86	105.11	105.26	103.82	106.63	105.6	105.31	107.63	104.59
117.91	117.31	117.06	116.61	117.52	119.2	118.11	118.58	119.34	117.88	117.93	116.41	116.9	117.45	117.73	117.33	118.3	116.12	116.57	118.46	118.2	117.3	117.53	117.32	116.54	116.95	117.53	117.43	117.46	118.95	118.54	118.36	118.26	115.75	117.93	117.87	117.65	116.71	117.6	118.63	116.44	115.64	118.39	117.72	116.74	116.41	115.9	117.63	118.12	118.61
111.95	112.79	111.81	112.57	110.53	112.08	111.92	111.59	110.8	110.43	110.84	111.85	110.16	110.83	111.17	111.97	109.88	111.32	110.47	110.09	111.85	111.4	111.19	110.97	111.74	111.22	110.95	111.86	111.29	110.97	110.64	110.22	111.94	112.27	111.21	112.31	111.42	110.85	110	112.4	112.76	111.12	110.25	110.91	110.48	111.16	111.48	111.59	110.55	111.76
100.32	99.887	100.48	101.16	101.34	102.65	99.849	99.638	100.38	100.49	101.19	101.84	98.396	99.618	101.13	101.65	99.767	100.38	100.63	100.68	98.857	99.967	99.347	101.3	100.22	101.71	101.21	100.58	100.16	100.17	100.41	102.24	100.36	101.13	101.93	100.51	99.996	99.724	100.38	100.7	99.7	101.56	99.994	100.19	100.69	101.72	99.993	99.876	100.75	100.86
112.39	113.3	113.02	111.69	114.12	113.36	114.03	113.29	112.94	113.2	111.53	114.81	112.98	114.52	113.54	114.01	112.39	112.23	111.89	113.38	111.98	112.82	112.64	114.05	112.83	112.58	112.26	114.31	112.21	113.92	112.62	113.88	111.49	113.35	113.07	112.89	112.35	112.58	112.71	112.85	112.38	114.34	113.38	112.84	112.82	113.39	113.54	112.69	114.1	112.44
112.38	111.81	109.67	111.59	112.2	109.97	111.79	111.13	110.86	111.94	111.68	110.89	111.28	111.41	112.2	109.97	112.42	111.81	110.5	111.62	111.58	111.21	112.96	111.01	111.4	111.15	111.08	113	111.38	110.29	110.45	111.64	111.41	110.9	111.97	111.14	112.22	111.91	109.65	111.98	111.46	110.53	110.8	112.31	110.23	111.04	111.51	112.05	111.87	110.92
107.34	106.98	104.77	106.24	106.15	107.04	106.42	104.99	107.1	106.28	106.46	106.77	106.75	106.86	107.3	106.37	107.06	105.93	104.92	106.84	106.59	106.2	106.7	105.78	106.17	105.72	105.98	106.52	105.44	106.5	107.3	106.47	108.05	106.1	106.16	106.41	106.39	106.66	105.35	105.67	105.88	107.85	105.24	107.41	104.81	106.36	106.54	107.13	105.84	106.39
103.62	104.43	104.13	106.1	103.37	104.87	105.45	103.45	103.85	104.42	105.53	105.07	106.34	106.78	104.09	105.82	104.05	102.78	105.43	104.01	103.16	104.73	104.08	106.36	104.64	104.69	103.35	103.69	105.38	103.86	104.11	105.06	104.73	103.92	103.39	105.12	103.95	102.61	104.68	104.75	104.74	104.34	105.69	104.76	103.53	103.84	104.95	103.87	104.62	104.44
105.73	103.59	106.87	104.66	105.61	103.97	105.64	106.91	105.28	104.99	105.86	106.53	105.7	104.63	106.36	105.12	107.06	104.06	105.32	105.98	104.25	105.79	104.96	104.3	105.03	103.7	104.91	104.79	105.6	105.88	105.04	105.39	104.23	105.38	104.33	105.95	105.82	104.47	104.55	104.85	105.5	104.87	105.54	106.73	106.8	104.85	106.14	105.06	105.21	105.78
104.38	105.2	104.61	107.18	105.36	105.21	105.79	106.34	106.65	106.33	105.14	102.75	106.68	106	105.53	105.03	107.27	105.76	104.72	104.96	105.16	106.31	105.83	105.19	105.74	104.89	105.19	104.3	104.95	105.9	104.86	105.67	106.79	106.38	105.84	103.59	105.08	105.49	104.64	104.41	106.36	106.06	104.85	105.63	105.15	105.9	107.13	104.71	104.71	104.51
106.23	104.8	105.82	104.56	105.22	105.04	107.23	105.27	107.25	108.02	106.32	105.67	104.53	107.29	106.31	106.93	104.69	105.54	106.89	105.37	106.65	106.59	105.35	108.38	106.47	107.07	106.18	105.48	105.02	106.29	104.31	106.48	105.72	106.87	105.94	105.3	105.07	104.43	104.92	105.49	105.39	106.33	103.51	106.54	104.93	104.3	104.28	106.38	106.74	106.47
110.97	110.58	110.49	109.87	111.64	110.21	111.09	110.91	110.77	111.23	109	112.26	109.28	110.5	109.39	110.79	109.72	110.91	110.43	109.8	112.05	110.1	111.5	110.69	111.38	111.49	109.1	110.49	111.57	110.59	110.81	112.26	110.28	108.72	111.17	110.93	112.36	111.59	110.79	109.91	111.49	110.04	111.96	111.45	108.41	111.39	109.85	110.65	111.24	109.93
108.89	106.55	107.4	106.56	106.49	105.36	106.01	106.44	105.51	105.53	106.9	106.27	107.3	105.17	106.61	107.09	106.84	106.4	108.32	107.28	105.45	103.98	105.89	107.34	107.54	106.06	107.28	106.79	107.2	106.67	106.45	106.54	106.18	107.1	106.68	106.17	106.2	106.37	107.85	106.06	105.53	106.32	107.34	108.37	106.53	105.78	108.05	106.52	107.51	107.81
112.06	111.05	108.78	109.73	109.83	112.98	109.11	109.5	111.07	109.41	109.53	109.52	111.12	110.51	109.75	108.54	110.58	110.72	108.09	111.34	109.85	110.04	110.16	109.42	109.62	110.31	110.62	108.66	108.53	110.94	110.26	109.66	110.35	108.51	109.99	108.81	108.72	111.19	108.05	109.6	108.66	111.39	110.13	109.52	109.39	109.16	109.69	109.42	109.72	109.53
100.45	100.3	101.88	99.306	99.911	100.21	101.4	99.401	100.26	101.08	100.64	100.5	100.78	100.29	99.225	100.26	100.64	101.21	100.24	99.978	101.18	99.992	100.27	99.702	100.08	101.88	101.32	99.779	100.03	101.93	101.01	99.959	100.32	99.694	100.95	100.27	100.08	100.4	100.52	100.14	100.4	100.63	100.34	101.59	101.42	101	102.51	101.09	100.87	99.768
106.11	105.75	104.86	106.39	105	104.41	104.78	106.76	104.05	104.17	105.4	105.77	104.16	105.59	105.01	105.08	104.39	104.9	105.52	105.82	102.8	103.45	105.5	105.13	105.3	105.22	106.54	105.97	105.03	105.78	104.55	104.09	104.47	105.74	105.04	105.95	106.36	103.99	104.26	104.8	104.78	105.56	105.38	104.92	103.27	104.05	105.34	104.86	105.97	105.28
104.93	106.4	105.05	106	104.78	105.15	106.83	106.93	105.18	105.93	105.86	105.28	103.94	104.67	107.12	106.68	103.18	105.66	106.9	105.42	104.26	106.13	104.56	107.31	104.99	106.2	106.03	104.92	105.14	105.43	107.55	104.58	106.25	105.3	105.58	105.31	106.38	105.6	106.27	105.02	106.96	105.63	105.42	104.84	106.38	105.24	104.23	104.58	106.78	107.35
104.72	104.07	102.5	105.53	104.86	103.55	106.6	106.02	104.77	105.09	103.28	104.28	103.28	104.22	105.52	104.2	105.2	105.41	106.02	105.68	105.15	103.97	103.38	105.56	103.97	104.53	105.44	104.23	104.01	103.73	104.3	104.4	106.18	103.14	105.43	104.21	105.51	103.09	103.94	103.9	104.83	105.85	104.82	104.81	104.92	103.03	106.42	104.56	105.8	103.27
110.82	112.19	111.33	110.89	111.2	110.25	111.08	110.4	109.63	111.12	109.16	113.77	110.71	110.51	109.9	111.29	109.16	110.24	111.12	112.22	112.07	110.35	111.2	111.37	111.81	111.49	111.35	112.35	109.27	110.98	111.01	113.01	110.94	110.99	111.24	111.36	111.61	111.8	110.05	112.1	110.01	111.04	110.92	110.7	111.41	111.07	110.28	110.68	111.25	109.87
112.49	111.45	110.96	111.6	112.6	110.63	111.62	111.99	112.25	110.71	112.19	110.87	112.22	111.47	111.35	110.7	110.51	113.3	110.94	112.28	111.69	112.42	112.4	112.5	110.46	111.98	112.06	111.67	111.35	112.94	111.35	111.7	110.91	110.77	112	111.08	111.28	110.83	111.95	112.4	113.36	111.81	111.78	111.07	112.97	113.37	111.34	111.53	111.75	112.15
107.57	107.68	107.56	107.69	106.39	106.51	105.81	106.31	108.13	106.52	107.45	107.27	107.91	106.85	106.39	106.36	107.2	106.8	106.54	106.04	106.42	107.27	107.04	107.12	108.04	106	106.25	108.34	107.09	105.84	107.78	107.31	105.8	105.9	106.68	105.74	106.61	106.28	107.9	106.32	106.55	107.66	106.75	106.45	107.39	106.89	106.52	105.96	108.74	105.13
105.07	103.68	104.7	106.5	105.96	105.36	104.92	104.19	105.03	106.11	105.65	104.62	105.5	105.18	106.82	105.05	106.47	106.22	106.54	104.26	104.84	105.62	104.3	104.26	105.87	104.62	105.46	103.41	105.14	106.04	104.77	105.64	105.33	106.23	104.2	106.4	106.02	105.08	103.67	104.91	104.74	105.28	105.04	106.5	106.17	104.94	104.36	103.91	104.33	105.53
112.05	111.21	114.9	112.24	113.51	113.3	112.99	113.17	112.53	113.92	112.4	112.49	113.13	112.45	112.89	112.93	112.38	110.83	113.42	113.08	114.59	112.84	115.21	112.82	113.05	113.89	113.64	113.05	111.93	113.38	113.48	112.46	113.29	113.92	113.61	114.09	113.45	112.73	112.25	111.86	113.75	112.19	112.23	111.52	113.06	113.16	114.34	113.93	113.14	112.03
112.6	110.91	112.36	112.67	113.21	112.05	114.1	113.35	111.53	111.57	112.23	110.72	111.4	111.33	112.52	112.28	113.1	111.31	111.94	111.81	112.23	112.29	111.25	113.73	111.76	112.85	110.88	111.88	111.37	112.1	110.38	112.68	112.19	112.19	110.44	110.54	111.9	112.39	111.98	113.25	113.04	112.88	112.74	113.12	111.82	113.81	111.57	111.94	111.44	111.11
115.98	117.73	116.08	115.75	115.61	116.11	115.84	116.91	116.12	114.22	115.71	114.13	117.11	114.76	115.33	116.39	116.3	115.97	116.24	117.48	115.41	114.51	116.24	117.48	115.64	116.34	117.49	116.52	117.84	116.25	116.79	116.53	115.49	116.54	116.56	116.29	116.59	115.95	116.69	115.59	117.33	113.73	115.36	117.79	117.58	116.24	116.17	116.35	114.76	116.91
110.59	110.26	109.27	111.4	109.48	109.92	109.95	109.81	110.39	111.84	110.5	110.42	109.6	110.99	108.79	109.05	110.82	110.15	108.65	110.19	110.48	109.87	110.34	109.96	110.21	110.93	108.69	109.35	109.72	109.42	111.39	110.7	112.06	110.43	110.3	108.49	109.24	110.01	110.98	108.86	110.09	109.51	111.58	109.4	110.46	109.95	111.37	110.29	110.9	111.11
113.56	111.88	113.11	111.99	112.65	112.29	113.09	112.87	114.27	114.02	111.34	112.69	111.8	114.44	112.95	111.7	113.7	112.3	111.99	112.59	112.16	112.45	111.94	113.1	112.72	112.37	111.98	111.87	112.91	113.84	111.92	113.87	113.06	111.62	113.77	113.44	113.67	113.57	112.35	113.11	113.75	112.91	112.23	113.37	113.09	113.7	112.82	113.56	112.76	112.73
112.36	113.62	112.46	114.36	112.44	114.06	113.57	112.85	112.96	113.57	112.59	113.19	111.75	113.33	112.2	112.8	111.89	111.3	113.36	111.65	113.51	111.94	111.84	112.32	112.51	113.51	113.4	115.69	112.96	112.71	112.45	111.84	114.43	113.01	113.2	113.86	112.09	111.72	111.14	113.33	112.26	113.91	112.68	112.38	110.29	113.02	113.72	112.56	112.51	111.83
106.53	106.92	105.52	106.27	105.25	104.31	106.42	106.41	107.27	105.08	104.49	105.3	106.46	105.92	106.36	105.88	106.21	106.04	107.59	104.59	105.48	106.97	106.78	106.87	106.01	106.84	107.28	106.23	106.91	104.03	104.44	105.42	106.49	106.12	107.82	105.45	105.01	104.86	105.67	105.32	104.63	106.95	105.13	105.5	106.47	105.99	104.04	106.67	105.54	106.02
109.87	109.98	111.41	110.92	110.85	111.39	110.94	111.14	110.11	110.73	111.04	110.68	109.39	110.48	110.61	109.12	111.26	109.48	111.72	109.33	111.76	108.91	111.15	110.28	109.73	110.14	110.84	110.7	111.42	110.07	113.07	109.85	107.99	108.7	111.44	111.17	108.44	111.51	109.87	110.49	112.54	109.23	110.09	110.43	109.06	112.73	111.85	110.12	110.15	112.02
111.54	111.35	112.31	110.38	109.51	110.21	110.77	111.07	111.83	110.87	111.33	110.98	111.97	111.55	111.41	110.24	111.28	111.33	111.38	110.2	111.55	112	111.49	110.6	109.46	111.16	112.62	111.6	111.86	112.23	109.16	110.87	110.2	111.05	111.79	111.03	112.46	112.1	110.66	112.93	111.33	111.7	110.2	109.53	111.78	112.4	110.77	110.86	112.49	112.45
99.977	98.427	98.964	98.398	100.6	98.89	99.919	99.78	99.418	99.015	101.57	99.16	99.49	98.8	100.15	99.542	100.46	99.888	100.34	101.82	98.759	100.69	101.58	100.53	98.855	100.07	100.31	99.538	99.69	100.2	99.174	100.58	100.79	99.095	99.451	101.44	101.01	100.27	100.45	99.211	100.69	99.073	99.244	99.413	100.46	100.11	100.29	101.02	98.69	99.267
104.92	106.61	105.92	105.24	104.65	105.55	104.86	104.52	105.93	105.13	103.54	103.63	106.11	105.48	105.52	104.57	103.19	105.16	104.67	103.98	105.52	107.5	103.86	104.43	105.58	105.09	104.51	105.96	105.67	105.46	105.2	104.7	105.89	102.77	106.05	104.9	105.87	106.78	105.25	101.82	104.74	104.66	105.03	105.75	103.72	105.8	105.58	104.38	104.97	105.13
111.61	111.08	111.61	110.67	112.38	112.11	113.9	111.84	113.38	112.3	110.26	109.89	111.08	111.97	110.66	112.86	112.12	112.22	111.78	111.18	111.92	112.26	111.96	110.78	112.55	110.54	110.88	111.63	110.88	110.94	112.21	111.17	110.92	111.81	110.59	111.97	110.99	110.57	113.63	112.19	112.24	111.56	111.5	110.87	110.63	112.73	112.14	110.57	111.53	110.74
104.28	106.95	106.52	106.36	106.39	106.23	105.43	106.27	106.13	104.67	106.8	104.9	105.56	106.39	105.84	106.17	105.45	105.62	106.79	107	105.99	105.36	106.58	105.22	105.38	106	105	104.97	104.57	105.73	104.02	104.4	105.51	105.31	105.6	105.08	105.19	106.3	105.14	105.74	105.37	105.52	105.49	104.55	106.25	105.79	105.22	105.67	106.08	104.75
107.48	106.06	106.62	105.18	106.64	107.76	106.64	106.92	106.58	107.85	106.72	106.41	105	106.86	107.59	105.1	106.45	105.79	105.79	105.77	106.04	106.66	107.58	106.02	106.75	106.6	106.1	106.71	106.86	106.56	106.53	105.47	106.17	107.12	106.64	107.97	107.65	106.87	108.51	104.97	105.81	104.8	107.96	105.26	107.15	105.7	105.39	107.51	105.47	106.81
105.66	107.36	105.13	106.34	104.38	105.24	105.27	105.93	105.63	104.09	106.56	105.74	105.29	105.64	106.36	105.8	106.43	106.46	106.03	105.57	106.51	106.43	104.7	106.75	105.86	105.07	106.24	106.27	105.71	104.67	106.3	105.11	105.51	106.06	105.18	106.93	104.88	105.79	104.46	105.58	105.78	105.05	104.7	105.76	105.81	106.69	106.71	106.79	106.17	105.28
107.09	106.33	105.62	106.17	105.9	105.46	107.1	106	108	107.33	105.83	105.08	106.84	106.89	105.78	104.56	106.1	106.57	107.41	107.5	105.5	106.53	105.79	106.57	105.04	105.92	105.89	108.05	106.98	104.91	105.79	106.82	105.39	107.36	107.9	106.59	106.13	105.38	105.97	106.1	105.32	107.59	106.02	106.41	107.09	106.67	105.49	105.77	105.96	105.63
110.87	111.45	109.89	112.35	110.49	112.62	110.01	111.41	110.66	112.1	110.71	111.81	110.16	112.19	111.67	111.33	111.06	110.06	111.68	110.73	112.66	109.99	112.66	111.4	110.16	111.27	110.86	113.18	112.05	111.04	110.67	109.25	111.22	111.15	113.15	111.42	111.17	110.93	111.35	111.33	110.55	111.33	110.25	110.96	112.13	110.54	112.39	111.65	110.65	111.1
99.674	99.516	100.19	99.036	100.95	99.313	99.088	99.25	100.05	99.772	100.56	100.06	98.9	99.964	99.565	100.59	99.341	99.891	100.32	99.393	102.65	100.2	99.679	99.881	101.36	100.58	99.07	98.58	100.87	99.949	98.409	99.567	100.47	99.47	99.742	98.29	100.02	99.574	98.869	99.643	100.81	98.264	99.955	100.2	100.34	100.42	100.81	98.937	99.164	100.18
100.67	100.35	99.288	101.91	100.86	100.5	100.52	101.32	100.66	101.44	100.97	101.5	100.24	100.14	101.55	100.9	100.2	102.09	99.732	101.25	101.37	101.25	100.97	99.024	100.48	100.59	100.07	101.2	101.89	102.44	101.3	100.25	100.94	100.97	103.29	98.167	101.66	100	100.84	100.32	99.139	99.33	101.84	101.48	100.19	102.6	100.43	100.86	102.26	102.09
111.46	111.8	111.54	111.01	109.54	111.22	111.87	111.06	112.87	111.54	110.77	112.04	111.7	111.42	112.26	111.52	112.2	110.64	112.27	111.18	110.67	109.19	110.15	111.12	112.63	112.15	112.54	110.83	111.34	113.86	110.95	112.78	111.86	111	112.22	111.94	110.33	111.54	111.44	111.95	111.63	111.07	111	109.37	111.73	111.67	111.59	110.12	111.6	111.92
113.49	113.47	111.59	111.94	111.4	112.08	111.4	112.08	112.57	113.29	111.48	111.42	112.55	111.49	109.98	111.6	112.16	110.93	112.88	110.72	113.15	112.01	112.74	111.09	112.27	111.26	110.84	112.8	111.76	112.34	111.04	112.38	113.09	111.06	112.9	111.62	111.48	111.76	113.49	113.37	110.35	112.06	112.18	111.36	110.91	110.94	110.64	112.62	111.65	112.77
111.49	111.22	113.87	113	112.65	111.52	112.57	113.93	111.65	111.8	110.69	110.51	112.14	111.59	111.54	111.87	112.36	110.97	112.61	111.44	113.26	110.47	111.3	112.02	111.47	113.27	112.93	113.46	112.03	110.55	110.59	112.57	111.4	111.66	111.7	114.23	113.41	111.11	110.45	112.04	112.88	111.52	113.12	112	113.18	111.6	113.34	110.08	112.12	112.46
107.22	106.65	107.62	105.58	104.64	106.79	106.34	105.85	107.5	108.01	106.62	106.77	105.82	105.99	106.46	107.83	105.93	106.04	107.58	106.04	107.16	106.92	105.92	106.75	108.08	107.27	105.14	106.44	106.87	106.83	105.76	107.81	107.08	104.99	106.72	107.33	107.16	106.09	107.52	105.88	105.49	106.15	105.44	107.63	105.72	108.14	105.75	105.48	106.15	105.34
99.916	100.14	100.37	99.092	99.388	99.158	100.51	100.45	99.067	101.95	100.36	100.74	99.783	99.612	99.217	100.53	98.681	100.59	99.984	98.556	100.9	99.299	101.19	98.803	99.341	99.518	99.862	99.419	99.595	99.936	100.98	100.56	98.691	98.698	99.684	99.274	100.86	100.58	99.963	100.19	100.4	98.566	101.98	99.633	98.509	100.41	101.27	99.335	101.78	99.696
112.07	112.53	112.14	110.5	110.79	112.47	110.56	112.55	111	110.77	111.49	110.86	111.52	111.32	111.68	110.89	111.18	111.34	110.8	110.79	111.75	110.68	113	111.5	111.39	111.33	112.1	112.05	109.92	112.82	111.49	113.37	111.06	109.97	112.4	112.89	111.18	112.24	111.53	111.71	110.93	111.88	111.23	110.96	110.8	111.17	112.62	111.64	112.53	111.14
105.2	106.46	107.05	106.57	106.3	106.17	105.93	105.05	106.75	106.63	106.99	105.54	106.61	106.61	105.41	106.09	106.52	106.18	107.4	106.83	108	106.58	106.29	104.03	106.46	106.65	107.14	104.05	106.5	106.79	107.14	106.74	105.17	105.41	104.15	104.34	107.17	105.8	105.78	107.43	106.86	105.35	105.29	106.01	106.45	105.87	104.69	106.94	107.24	106.18
102.36	104.72	104.72	105.37	104.09	103.65	105.18	104.19	105.1	104.03	104.3	102.68	104.66	105.45	104.2	103.33	104.35	104.01	104.42	105.24	106.11	103.49	105.92	104.72	104.57	104.86	104.71	103.76	104.48	104.35	104.65	104.87	102.85	105.14	103.95	104.9	104.5	103.15	104.52	104.37	103.37	105.26	105.02	104.15	105.87	103.8	105.46	105.1	103.73	103.39
107.22	107.73	104.71	107.28	107.55	106.66	104.84	107.44	105.63	105.64	107.42	105.06	106.59	107.2	107.53	106.92	107.29	106.12	107.6	108.31	105.43	104.92	105.39	106.94	105.83	106.03	106.67	105.78	106.43	107.86	106.19	106.41	106.27	104.39	106.9	107.86	105.32	104.91	105.53	105.11	106.08	107.32	107.59	106.73	106.64	106.39	106.1	107.22	104.89	107.57
111.29	110.68	111.01	108.71	110.05	108.78	110.34	108.6	111.69	108.91	109.94	109.45	109.22	110.23	111.2	109.69	109.01	109.16	110.13	110.53	110.01	109.91	110.75	110.95	110.66	108.14	108.99	109.87	110.33	109.06	110.92	109.71	109.34	109.82	109.79	111.1	108.49	110.26	111.36	111.21	108.28	109.2	111.52	109.91	109.37	109.65	110.77	107.57	109.72	110.18
110.44	111.41	110.78	109.91	110.2	110.7	111.02	110.59	111.02	110.11	112.22	111.97	111.4	110.46	111.01	111.21	111.06	110.51	111.83	110.11	108.55	110.45	110.92	109.92	112.24	111.81	112.13	109.35	111.39	110.91	111.08	111.24	112.21	110.13	111.26	110.48	109.89	109.93	110.71	111.19	110.8	109.84	109.73	109.4	109.71	110.85	112.05	110.13	110.77	112.46
103.97	102.66	103.3	103.99	104.16	104.04	104.06	104.45	102.77	103.76	103.12	106.27	105.1	103.62	104.11	103.7	102.39	104.53	104.6	104.61	105.19	106.25	104.39	105.21	103.87	102.09	104.25	103.55	103.28	104.32	103.15	104.68	104.04	105.04	103.54	103.06	105.54	105.1	104.91	103.86	104.4	103.61	105.35	103.91	103.91	104.48	103.52	103.49	103.95	103.64
106.26	105.94	105.59	106	106.3	106.72	105.42	105.09	105.13	105.41	104.39	105.24	105.72	105.85	106.58	106.09	107.07	106.63	105.56	106.82	106.71	105.86	104.54	107.18	106.22	106.46	105.91	105.65	106.43	106.18	105.36	105.55	105.8	105.93	105.28	108.85	106.2	103.65	106.77	104.83	107.15	106.61	107.75	107.64	103.66	104.57	107.05	106.93	106.21	106.28
99.935	100.02	99.656	100.17	100.36	98.384	99.467	99.588	100.34	98.87	99.635	99.438	101.08	101.44	101	99.672	100.32	98.905	99.289	99.388	97.872	100.54	100.27	100.56	99.773	99.776	99.772	100.41	99.527	99.381	97.811	99.517	99.456	100.18	98.224	100.2	100.24	100.55	100.92	98.523	101.74	98.859	100.85	99.412	99.589	100.1	97.868	99.717	99.827	100.77
110.76	113.25	111.18	112.53	110.97	109.94	111.05	109.07	111.32	111.42	110.97	110.29	112.41	112.82	111.14	111.37	112.69	112.11	110.36	111.86	112.46	111.86	112.73	112.58	111.38	111.71	111.79	111.22	111.26	111.7	108.52	110.22	111.38	111.96	112.01	112.18	112.48	112.77	111.12	109.65	111.54	110.88	112.04	110.81	111.28	111.98	109.88	108.76	111.85	112.19
105.29	105.31	104.94	105.71	104.43	106.96	105.5	105.8	104.84	105.85	106.13	104.67	105.98	105.34	104.4	105.94	106.16	105.04	104.92	104.46	105.23	104.9	106.26	106.3	106.45	105.1	106.55	106.55	104.06	104.91	107.73	105	105.19	105.45	104.09	105.46	105.25	104.16	105.46	106.18	104.53	104.05	103.43	106.11	105.98	104.21	104.24	106.43	104.6	104.21
105.35	105.82	105.94	105.76	106.11	106.85	104.98	105.32	104.45	105.83	105.18	106.6	105.52	106.92	105.47	104.98	105.59	105.89	106.15	104.87	106.25	105.98	104.98	105.54	105.54	106.23	105.02	106.52	105.63	104.55	104.91	106.91	105.96	106.15	105.15	105.41	106.64	105.56	105.72	106.87	104.96	103.96	104.71	104.92	105.53	104.77	104.98	105.67	106.8	104.57
109.82	108.99	111.34	109.08	110.24	108.86	109.29	110.45	109.91	109.6	109.08	108.9	111.04	112.53	107.79	110.77	110.27	108.71	108.65	110.48	109.31	110.19	107.67	110.52	110.08	109.41	109.98	109.1	109.53	110.37	109.26	107.12	110.09	109.77	110.25	109.8	110.33	109.89	110.05	110.94	108.24	110.27	109.91	110.17	110.12	110.35	109.42	109.32	109.48	109.99
99.857	99.038	100.43	99.879	101.65	99.252	101.18	98.187	98.964	98.273	98.747	99.809	99.717	99.987	101.55	100.75	99.562	100.34	98.653	99.317	98.45	99.878	101.14	98.632	98.378	99.707	100.55	100.18	101.49	100.22	100.6	99.756	101.74	99.893	101.18	99.869	101.28	100.52	99.037	100.17	99.157	100.28	100.19	99.915	100.19	99.015	99.552	99.733	100.09	100.32
101.29	99.385	101.27	101.43	98.757	99.727	99.167	98.967	100.59	100.38	99.932	99.945	101.11	100.56	99.342	98.761	101.55	99.226	98.727	99.777	98.473	99.655	99.185	100.51	99.824	97.319	100.33	100.65	99.788	100.57	98.896	99.914	100.02	100.15	99.445	100.39	99.347	100.01	101.28	98.638	99.089	100.1	100.02	99.397	99.979	99.774	99.894	99.324	100.33	99.861
106.81	106.38	105.84	105.36	105.87	106.93	107.48	105.82	104.92	106.32	107.4	105.86	106.27	106.03	106.11	105.93	106.04	104.83	105.91	105.64	106.41	106.49	106.5	106.08	105.83	106.55	105.57	105.89	105.8	107.7	105.22	106.69	104.23	105.06	104.41	106.57	106.85	106.23	105.39	104.69	106.17	105.45	105.92	105.92	105.36	106.13	106.16	104.63	104.87	105.25
105.21	106.6	105.06	107.11	106.82	107.68	106.42	106.86	106.06	106.43	106.01	107.97	105.14	107.35	105.44	106.82	106.86	105.91	107.73	108.4	106.82	107.33	107.04	107.75	107.36	106.26	106.2	107.74	106.9	105.3	107.09	106.59	106.58	108.05	106.31	106.82	106.85	107.04	108.34	107.16	107.5	105.47	106.22	107.31	107.62	105.54	106.22	106.62	107.58	106.4
105.14	105.59	105.41	105.67	106.48	106.39	105.49	105.73	104.98	106.84	105.43	103.78	104.45	107.59	105.92	103.93	106.27	106.3	105.05	105.69	106.26	106.22	105.81	104.94	105.91	106.98	106.52	105.41	106.32	104.71	105.75	107.32	106.67	105.91	105.35	106.07	105.98	106.52	106.26	105.01	106	105.3	104.69	105.53	105.73	105.09	105.2	107.47	105.89	105.14
101.17	100.56	100.03	99.32	101.86	100.99	99.636	100.19	100.24	99.618	102.28	101.7	101.3	99.474	100.71	99.994	100.1	100.89	98.136	99.647	99.612	99.742	100.07	99.589	101.85	100.2	100.14	101.02	99.455	100.36	99.964	99.512	99.701	99.167	99.937	101.29	99.539	99.446	99.657	99.091	101.1	100.76	101.16	99.965	99.997	99.027	99.865	101.25	102.11	99.957
100.48	101.22	100.72	99.261	101.12	99.211	100.35	99.43	99.527	100.66	101.1	100.85	100.83	100.2	101.12	100.29	99.055	100.33	98.106	99.64	99.8	102.27	99.814	98.437	98.892	99.469	100.07	100.17	98.672	101.72	100.34	99.473	101.06	101.56	101.2	101.74	101.14	99.399	99.106	99.994	99.555	100.91	99.214	98.232	99.417	99.925	100.18	98.65	100.36	97.777
99.761	101.12	100.07	101.06	99.918	100.62	99.943	98.661	100.08	100.03	99.906	99.785	99.415	102.21	99.345	100.43	99.674	99.085	100.3	100.59	101.69	99.758	100.29	101.24	99.945	100.03	99.883	100.45	101.21	98.401	99.876	98.589	99.381	99.372	100.35	100.99	100.69	101.16	100.05	100.73	101.34	99.386	98.498	100.4	99.873	99.122	99.319	100.22	100.48	99.958
98.338	99.311	99.815	100.28	98.838	101.14	97.741	98.381	99.875	98.976	100.16	100.21	101.6	100.91	99.519	101.33	100.17	99.885	99.774	99.805	98.476	99.481	100.28	100.23	99.541	98.676	100.16	98.77	100.42	99.897	99.596	99.525	99.86	100.34	100.59	100.09	101.55	98.745	98.021	99.172	99.783	100.46	100.03	99.424	100.17	98.007	99.302	99.416	100.73	100.28
101.03	102.27	99.741	100.01	99.5	100.5	100.33	100.87	100.04	99.542	101.83	101.23	101.54	101.03	100.18	100.72	101.61	102.16	100.84	102.93	100.38	100.74	99.334	100.74	99.304	100.34	100.17	99.513	101.11	100.22	100.24	101.54	99.411	101.64	102.39	100.66	101.27	101.15	99.652	99.345	100.83	103.18	100.16	99.825	100.17	100.5	99.804	101.65	100.93	100.55
105.94	105.38	105.34	106.67	104.65	106.52	107.21	106.85	106.47	104.67	104.79	105.76	104.82	104.21	104.5	106.93	104.09	105.35	108.03	106.27	105.46	105.79	105.28	106.42	104.62	105.35	105.23	105.36	106.19	106.43	106.17	107.05	105.82	106.08	105.93	107.18	105.27	105.23	106.32	104.95	104.56	105.85	103.96	106.25	105.14	104.51	105.82	107.21	104.68	107.12
111.34	112.42	112.94	112.13	112.93	111.61	112.42	113.24	113.4	113.45	112.6	113.7	112.69	112.19	112.96	113.08	112.84	112.14	113.33	112.68	113.29	112	113.17	114.08	112.44	114.18	112.66	113.93	112.86	112.82	113.04	112.03	112.26	111.51	112.94	111.31	112.76	112.7	112.63	111.35	110.06	111.9	113.84	111.91	111.83	111.87	113.19	114.16	112.32	113.99
112.82	109.6	111.48	111.64	111.2	111.4	111.92	111.76	110.27	111.73	112.96	111.71	112.61	112.44	112.28	112.38	112.13	109.98	114.77	111.62	112.39	111.75	111.33	110.26	112.25	112.09	113.44	111.25	112.27	113.13	112.22	111.23	111.78	111.08	112.46	111.64	112.02	110.71	111.25	112.64	111.91	112.6	112.51	111.09	112.42	112.2	113.66	112.97	112.77	111.2
104.95	105.18	105.62	104.03	106.37	104.07	104.99	103.63	105.94	105.63	103.62	105.2	105.42	104.75	106.08	105.37	105.53	105.04	103.97	104.02	105.52	103.43	105.69	104.98	105.99	104.56	105.62	105.53	104.86	105.11	106.78	104.18	106.37	105.17	105.26	105.19	104.11	105.04	104.03	105.28	103	104.2	105.32	105.7	105.82	105.33	106.02	104.32	105.4	104.97
106	103.92	106.18	104.31	106.42	106.52	105.28	104.57	106.29	105.16	104.7	105.33	103.41	106.3	105.67	104.69	104.6	104.7	105.96	106.02	105.95	106.24	104.86	105.17	104.11	106.77	104.26	104.74	104.27	105.45	104.63	104.57	105.92	105.86	105.01	104.93	104.59	106.24	107.22	105.63	105.1	106.19	104.04	106.24	105.83	105.22	105.95	105.61	103.57	106.06
108.04	106.55	105.73	107.08	107.13	106.79	107.7	106.66	107.18	106.9	106.81	106.89	108.11	107.84	106.69	107.04	107.46	107.12	105.79	104.19	105.62	107.67	106.79	106.45	106.13	107.23	106.53	106.29	106.59	106.34	104.88	106.91	106.32	106.39	107.1	106.37	107.68	107.14	107.44	107.25	105.71	106.92	107.94	105.73	107.38	106.39	105.2	106.41	106.76	105.25
118.48	116.82	116.72	118.16	119.57	117.06	117.38	117.89	117.37	119.24	119.3	118.29	117.91	117.96	117.93	118.54	118.22	117.35	119.26	116.97	116.97	116.95	119.12	116.75	117.5	115.26	116.85	117.79	118.03	116.95	116.14	117.01	118.32	117.71	119.91	117.03	115.26	117.68	117.65	116.68	117.05	119.27	118.35	116.57	116.69	118.49	118.28	117.62	117.94	117.52
104.58	104.96	104.17	104.71	105.5	105.55	105.55	104.39	104.73	103.67	102.16	104.7	103.74	104.15	103.47	104.1	104.46	103.06	106.31	105.78	104.55	103.86	104.62	105.28	104.78	103.23	104.71	105	103.76	104.56	104.2	104.15	103.55	103.45	103.17	104.42	104.62	105.79	104.65	104.15	104.17	106.5	103.82	103.2	104.59	103.83	104.56	103.9	104.45	104.82
108.29	111.76	110.85	113.63	112.22	111.46	109.38	110.63	109.43	110.08	110.54	110.37	112.5	111.31	110.86	109.42	110.81	110.14	110.73	110.15	110.35	109.61	110.78	110.3	111.61	109.4	110.29	111.72	109.99	111.31	110.47	109.83	110.2	109.05	110.77	111.14	110.53	108.74	110.77	110.61	110.26	110.58	110.9	111.4	109.88	111.91	109.45	109.92	110.11	111.24
105.18	104.68	105.91	106.15	104.71	103.94	103.88	106.15	105.34	104.96	106.46	104.73	104.05	104.57	106.5	104.09	106.7	105.86	105.75	104.91	105.3	105.96	106.17	103.82	105.64	105.98	104.84	104.27	104.94	105.61	106.3	105.77	105.23	105.48	103.09	106.07	105.06	104.47	104.05	105.03	103.93	104.28	105.21	105.1	105.4	104.12	106.55	104.38	106.76	106.76
105.63	106.14	106.19	106.09	106.29	105.7	106.13	105.05	105.58	106.36	105.83	105.05	104.45	104.36	106.59	105.81	105.78	106.92	105.47	106.04	105.51	105.7	105.77	105.52	105.25	105.15	105.71	104.96	105.12	105.84	106.99	106.11	105.46	108.22	106.32	107.56	104.39	103.65	104.07	106.21	107.88	105.31	105.19	104.66	106.35	106.31	105.79	106.3	105.5	106.56
106.23	104.55	105.3	105.87	105.13	105.34	105.73	104.06	105.23	106.21	105.64	104.12	105.45	105.01	104.97	105.52	103.77	106.7	104.75	106.21	104.98	106.27	105.07	104.88	106.03	106.38	105.78	106.04	105.33	105.83	104.03	105.39	105.76	105.69	104.39	106.18	107.87	106.5	105.4	106.12	105.28	107.01	107.04	106.97	105.87	105.48	104.14	105.59	105.05	104.23
110.86	110.57	109.88	112.03	111.46	110.18	110.77	110.66	112.53	110.94	111.95	110.5	111.44	111.55	111.75	112.37	111.45	110.85	110.04	111.95	111.15	111.26	110.63	111.3	109.89	111.24	112.73	112.15	112.09	111.99	111.39	110.81	111.98	111.7	112.03	112.47	111.5	110.61	110.5	111.9	112.27	110.66	110.83	110.5	111.1	110.27	109.61	111.83	112.25	110.75
109.51	109.79	111.08	110	111.21	107.33	109.33	110.75	109.82	109.77	108.78	110.72	109.17	111.77	110.55	108.9	109.22	110.41	109.63	111.2	108.76	109.53	110.16	109.94	111.03	110.84	109.85	109.38	110.43	111.53	110.16	110.59	111.23	110.73	110.13	111.45	109.24	110.07	109.39	108.61	110.38	109.19	110.66	108.16	109.16	110.01	111.21	109.63	108.76	109.86
98.789	99.812	99.756	98.837	100.55	99.184	99.257	99.666	100.58	99.708	100.48	99.272	100.19	99.711	101.33	101.9	99.841	99.033	98.133	100.92	99.507	97.794	100.81	99.588	99.984	99.57	100.44	99.95	98.736	99.985	101.13	99.65	99.362	98.782	99.865	101.08	98.28	100.27	98.79	99.282	98.46	98.712	100.31	100.04	101.79	99.273	100.28	101.52	97.85	101.17
101.58	100.93	99.302	100.5	99.582	100.55	101.61	101.24	100.32	100.24	99.388	98.679	99.977	100.08	100.2	101.35	100.29	102.05	99.443	101.22	101.22	100.36	101.32	99.906	100.6	100.59	100.69	100.78	100.71	100.67	100.66	100.51	99.938	102.11	100.35	101.16	100.69	100.9	100.58	100.31	101.36	100.66	100.58	101.19	102.44	100.34	100.27	101.97	100.6	101.2
101.3	101.13	100.2	102.39	99.554	101.41	100.6	100.93	100.95	102.52	99.6	101.1	99.934	101.24	100.35	99.458	101.91	101.95	100.25	102.02	100.48	100.41	101.72	99.077	102.2	101.71	99.641	101.96	101.56	101.21	100.05	99.714	102.62	100.93	101.19	100.05	100.35	98.979	101.51	101.09	100.6	101.32	100.74	99.959	101.11	101.72	99.836	100.51	100.07	101.66
112.46	113.04	112.28	112.62	110.53	112.57	111.78	111.77	111.87	112.37	113.46	111.84	112.75	111.99	113.04	109.99	113.09	111.05	111.45	111.4	110.55	112.08	111.58	110.79	112.72	111.25	112.6	112.43	112.27	112.22	111.53	111.15	111.82	111.23	112.84	110.95	111.76	112.48	111.71	113.23	111.27	110.51	111.49	112.85	112.92	113.08	111.38	112.79	110.69	110.97
106.17	107.14	107.6	105.88	106.78	107.85	106.78	104.86	106.46	105.31	105.72	106.5	106.31	106.41	104.94	107.09	105.41	106.85	107.7	107.01	105.5	105.27	105.26	104.37	105.54	106.7	104.97	104.75	103.64	105.18	106.52	105.04	105.97	105.92	106.09	106.83	106.23	105.76	107.16	105.53	106.57	106.61	106.99	106.45	107.2	106.15	107.07	107.2	106.9	106.48
104.82	104.9	104.66	105.61	105.99	104.88	106.82	105.19	106.78	107.2	104.23	106.32	105.78	104.27	106.6	106.26	105.77	106.49	106.09	105.34	106.78	105.04	104.58	104.64	104.79	104.05	106.67	105.79	105.48	105.43	105.53	105.02	106.42	106.12	106.07	105.11	105.38	105.46	106.35	105.16	105.99	106.72	105.73	105.19	104.15	105.06	102.94	106.9	105.01	104.79
107.08	106.76	106.9	107.92	105.83	107.18	107.07	105.78	106.87	108.09	107.25	107.31	105.78	107.33	106.13	105.71	106.5	106.48	106.13	107.14	106.51	108.46	106.63	106.25	107.17	104.09	106.49	106.4	106.27	105.76	106.09	105.79	105.81	106.41	105.37	105.62	106.28	105.42	106.59	106.86	103.59	105.81	107.47	106.15	106.52	107.31	107.51	106.42	106.13	106.81
106.27	106.93	106.04	104.69	105.97	106.82	106.63	107.3	105.82	106.49	106.38	107.43	105.65	107.18	106.36	107.78	104.74	107.06	107	105.79	106.91	106.42	106.14	106.65	105.46	107.03	105.56	107.89	107.21	105.83	107.63	106.23	106.45	105.37	107.25	106.88	104.88	104	107.15	106.61	107.68	107.8	106.8	107.68	108.41	107.08	107.48	106.37	105.78	106.84
104.31	105.27	104.89	104.81	105.66	104.77	104.98	106.65	105.94	104.93	105.59	105.13	105.91	105.77	105.86	104.33	104.17	106.97	104.32	105.34	106.06	104.93	105.77	104.66	105.76	104.48	103.8	103.46	106.55	103.84	106.38	104.79	104.44	103.74	106.24	105.22	106.46	104.81	106.63	104.54	104.32	105.03	106.28	105.47	104.64	103.84	103.23	104.49	106.26	107.11
117.33	117.01	117.72	118.5	117.62	119.01	117.51	118.25	117.42	118.91	117.64	116.87	116.9	116.47	117.61	116.72	118.55	115.88	118.43	116.16	116.35	116.84	118.59	116.81	116.74	116.14	118.38	116.69	117.95	117.59	117.92	119.27	116.45	117.33	117.55	117.83	118.55	117.35	118.25	116.02	117.84	117.84	117.66	117.39	117.04	116.76	117.86	119.18	116.1	116.09
106.11	104.53	104.62	106.56	107.42	106.15	107.23	107.42	104.68	105.69	106.07	105.85	105.96	105.77	106.22	105.54	104.95	105.98	105.69	105.8	104.43	106.75	106.75	105.88	105.81	105.9	104.6	106.08	104.74	105.53	105.54	107.61	106.53	106.47	104.4	106.22	106.22	105.97	104.56	105.04	105.82	105.94	107.24	105.9	106.86	105	105.49	106.65	107.34	105.71
111.54	112.99	110.8	112.63	110	110.67	111.06	111.64	110.93	111.18	110.48	111.54	110.93	112.72	111.23	112.65	111.36	112.16	110.09	111.44	111.41	111.49	111.08	111.37	112.56	111.95	111.43	110.57	111.14	111.88	113.85	111.95	112.59	110.14	112.54	112.26	112.25	113.07	111.24	111.69	109.7	111.31	112.82	112.64	111.48	110.46	112.72	112.41	111.04	111.3
109.82	113.95	112.98	110.82	110.74	111.06	110.87	111.51	114.6	113.12	111.61	109.52	111.32	111.69	111.55	110.44	110.83	112.41	113.1	110.79	111.79	111.71	113.72	111.87	111.74	112.78	112.48	110.88	111.48	112.45	113.11	111.81	113.04	112.57	111.5	114.06	111.43	112.24	110.64	110.24	112.14	111.58	112.98	111.11	112.52	112.8	113.14	113.13	112.89	113.53
103.98	104.91	104.89	104.91	105.15	104.81	107.13	104.21	102.74	104.46	105.77	105	104.38	105.11	105.32	103.02	104.36	103.95	103.36	103.88	104.39	104.86	103.4	104.44	103.52	104.22	103.18	106.32	104.83	102.57	104.82	103.63	103.97	104.5	103.35	106.02	104.43	102.52	104.46	104.94	104.13	104.85	102.52	104.52	104.06	104.66	105.77	103.59	104.22	105.93
106.81	106.36	107.28	106.44	104.88	106.39	106.93	104.97	105.2	106.51	106.32	104.85	104.3	105.2	108.75	105.89	106.24	106.45	107.18	105.03	106.4	103.69	106.5	106.05	105.21	108.41	105.8	105.62	104.86	105.53	105.7	104.07	106.16	103.13	106.14	104.69	105.71	106.48	106.31	106.29	105.12	106.99	105.28	104.04	104.78	104.84	105.45	104.88	106.13	105.32
106.77	106.88	108.15	106.02	107.57	107.38	105.58	106.4	106.76	106.54	106.72	106.87	107.47	106.47	105.46	107	106.84	106.35	106.33	106.64	109.33	105.67	107.31	106.87	107.93	105.05	104.81	107.29	107.97	105.66	106.86	105.52	106.48	106.19	105.83	106.02	106.49	106.02	106.77	107.28	105.61	106.81	105.38	106.58	105.98	107.1	104.93	105.83	106.69	106.99
103.91	106.06	105.73	103.4	106.8	106.88	107.04	105.65	106.1	106.57	105.59	106.31	106.28	104.79	106.66	106.08	105.52	105.96	104.83	102.9	104.83	106.12	104.28	104.65	104.83	104.27	103.89	104.34	105.11	104.13	105.9	105.45	104.25	104.97	104.33	104.77	105.08	104.91	105.56	105.54	105.57	105.44	104.25	105.53	106.73	104.05	105.31	104.08	105.63	105.44
114.12	112.92	111.92	112.16	114.3	111.66	111.92	114.04	112.18	113.11	112.22	112.25	112.8	113.76	113.29	110.84	113.64	112.78	112.53	112.06	112.89	111.08	113.1	112.68	114.61	112.36	112.19	113.62	113.01	113.65	115.2	110.94	113.74	112.91	112.85	111.67	111.41	113.79	113.67	113.38	112.56	111.38	112.06	112.64	112.18	112.41	114.02	113.5	113.11	112.9
100.29	100.29	99.542	99.225	99.859	100.65	101.7	98.523	99.492	100.52	98.001	98.955	100.33	99.516	99.754	99.765	99.745	98.147	99.44	99.383	99.918	99.999	100.05	100.55	99.958	99.485	99.064	100.6	98.648	99.867	98.943	100.32	98.608	98.392	100.11	99.012	101.14	98.411	98.437	100.46	98.538	99.464	99.686	99.171	99.096	100.72	98.217	98.973	100.29	99.849
104.24	105.4	104.07	103.97	103.61	103.93	107	104.66	104.74	105.46	104.89	105.24	105.2	103.63	105.76	104.39	103.9	102.53	104.74	105.68	105.17	106.43	106.07	104.65	105.91	103.03	103.47	105.46	104.11	103.78	105.97	105.97	103.3	105.15	105.01	103.49	105	103.44	104.02	103.48	103.82	104.47	104.39	103.46	104.58	103.83	104.48	104.99	103.54	103.92
105.62	105.36	107.56	106.95	106.67	107.19	107.69	106.9	104.86	106.53	106.83	105.86	104.63	105.68	107.36	107.3	106.54	107.39	106.39	106.61	105.97	106.61	106.54	107.04	107.36	107.32	105.15	106.19	107.18	104.27	108.42	106.11	108.21	106.4	106.85	106.87	106.35	107.28	106.99	107.07	106.07	106.63	107.04	105.75	108.33	106.6	108.01	106.74	106.39	106.22
110.72	109.59	112.25	110.09	111.99	111.5	111.57	110.52	112.15	111.8	110.39	111.26	112.08	111.19	110.99	111.84	111.53	111.06	108.85	112.58	111.25	111.12	110.52	111.52	111.22	107.9	111.87	112.1	109.48	111.4	111.08	110.77	110.53	110.58	111.13	110.64	111.61	111.99	111.86	111.14	111.39	111.69	111.58	111.25	112.08	110.59	110.03	110.51	110.13	111.22
106.12	107.6	105.27	105.08	105.54	106.31	105.72	106.21	107.01	105.67	105.6	105.68	107.15	106.66	106.2	105.21	105.47	106.47	108.11	106.24	105.67	105.15	106.1	107.34	105.97	105.98	104.97	106.13	107.66	107.75	107.21	106.58	106.21	105.84	106.64	106.16	105.43	105.94	105.78	106.04	106.51	104.39	107.17	106.53	105.61	106.81	105.4	106.29	107.1	107.02
112.13	110.61	111.38	110.95	110.79	110.82	110.27	111.87	110.19	110.87	111.56	111.32	110.59	110.71	111.79	112.02	111.66	111.04	111.57	112.27	111.8	110.13	113.17	111.78	112.17	111.64	110.36	111.01	110.47	113.25	110.74	110.95	110.78	110.69	111.83	110.92	112.71	111.87	110.78	111.09	111.37	111.43	111.73	111.59	110.63	111.58	110.04	110.54	112.3	110.38
104.07	103.79	104.1	104.6	104.04	104.44	104.9	102.19	104.09	104.2	103.31	105.09	103.68	102.69	105.72	103.69	104.45	104.81	103.13	104.86	105.3	103.25	105.85	102.91	103.64	103.9	105.02	105.52	105.12	103.38	102.45	103.78	105.69	103.63	105.27	105.21	104.49	104.29	103.72	105.13	105.38	104.48	104.66	103.89	103.76	104.91	102.91	104.33	104.65	105
100.83	100.38	101.52	100.8	99.243	100.76	99.427	99.923	99.994	99.067	99.668	99.452	99.213	99.764	99.529	101.41	98.781	98.262	98.895	101	99.441	98.525	100.33	99.01	100.23	100.13	100.93	99.034	100.07	99.38	100.5	99.39	100.01	99.207	98.455	98.47	98.458	98.802	99.798	99.51	98.692	100.67	99.334	99.47	99.768	98.638	100.77	101.1	100.14	99.708
111.23	111.32	111.3	110.57	111.92	112.66	112.72	110.75	111.78	113.06	111.64	111.64	111.78	111.26	111.13	112.07	110.82	111.52	110.52	110.54	110.1	110.49	111.91	111.2	111.61	112.79	112.4	110.97	113.27	111.59	111.74	112.13	111.69	112.15	112.43	112.65	113.22	110.82	112.61	112.22	111.73	112.18	112.06	109.7	111.45	110.76	112.59	110.71	112.88	111.84
105.14	106.24	106.01	105.5	105.48	106.03	103.76	103.49	106.02	105.16	105.96	105.03	106.8	106.08	105.79	106.48	104.48	107.03	105.03	105.97	107.25	105.65	105.51	105.83	106.13	105.87	106.22	104.96	106.18	106.44	105.52	106.18	106.12	106.34	105.25	106.86	104.47	105.02	105.3	103.84	105.84	106.57	105.73	104.48	106.45	104.88	105.18	106.45	104.8	105.17
106.21	106.77	105.47	106.48	105.33	106.07	105.11	105.91	105.11	103.62	104.37	105.28	104.78	106.08	104.96	105.76	105.12	106.11	104.91	106.39	104.71	106.58	105.03	103.91	105.74	105.47	107.72	105.71	105.19	104.92	106.11	105.36	106.17	105.8	106.32	107.22	105.2	105.62	105.49	104.68	105.21	106.79	103.84	105.61	105.35	106.76	106.19	106.83	105.7	103.86
111.97	111.7	113.59	113.58	112.76	113.16	113.58	113.82	112.48	112.61	112.39	112.36	112.43	113.96	112.03	113.83	113.32	114.03	113.43	112.88	112.67	112.78	110.63	112.63	110.96	112.84	113.73	113.81	113.88	113.67	111.88	113.05	113.54	111.11	114.14	113.17	112.2	112.1	113.69	110.86	111.15	113.69	114.01	113.25	113.13	112.24	112.28	113.55	114.14	113.58
111.59	111.15	111.6	112.04	113.8	111.52	111.8	112.69	111.4	110.47	112.55	111.36	112.51	111.71	113.99	113.52	111.61	112.4	110.09	112.18	111.41	110.84	110.78	110.54	111.21	113.39	111.67	111.79	112.05	111.49	112.93	111.82	111.11	112.92	110.95	113.43	110	111.12	113.11	112.61	112.07	110.98	110.43	112.29	111.73	112.54	111.23	111.74	109.93	111.34
105.26	105.7	104.44	105.15	106.84	105.66	104.9	106.41	106.01	106.02	105.47	104.96	105.51	105.01	104.67	104.17	105.64	104.95	104.29	105.74	104.55	106.78	106.94	104.02	105.55	104.67	105.17	105.91	106.19	106.08	105.14	105.41	105.07	105.83	105.56	104.57	104.45	105.99	105.31	106.13	106.01	104.45	104.14	104.43	107.86	105.89	103.95	106.15	106.69	105.66
106.73	105.94	105.67	105.71	106.23	105.83	106.24	107.2	106.48	105.24	105.78	106.93	102.61	106.38	106.36	105.62	104.86	107.37	105.94	106.55	105.61	106.14	106.51	106.15	104.9	105.52	105.85	107.08	105.42	105.21	104.29	105.89	105.54	106.03	106.12	105.76	104.78	107.09	106.28	107.05	104.78	105.73	106.7	104.03	106.04	107.36	106.14	106.66	103.56	103.77
111.07	114.74	113.28	113.15	112.99	113.29	113.55	113.54	111.05	113.95	111.5	112.91	112.49	112.7	113.41	114.5	113.21	112.63	113.54	113.5	112.77	114.06	113.87	112.24	112.66	112.12	112.63	114.15	111.53	112.77	113.28	113.01	113.88	114.05	112.05	112.53	112.65	111.99	112	112.67	111.62	111.93	111.38	113.98	112.58	114.05	113.79	112.38	112.15	112.06
111.2	114.25	112.3	111.64	112.62	113.47	111.78	110.32	109.95	112.24	112.41	111.71	111.54	112.56	112.26	113.55	111.52	111.19	111.65	114.08	112.48	112.87	112.59	110.82	112.06	113.97	112.25	111.48	112.83	112.33	112.86	112.67	110.11	111.58	111.62	113.1	111.06	113.46	112.86	112.42	111.94	113.58	112.45	112	110.87	110.38	110.62	112.19	112.39	111.27
106.26	106.85	106.85	105.66	108.27	106.34	104.6	106.85	105.72	105.58	106.55	106.6	106.66	106.71	107.19	107.51	106.24	104.84	105.05	105.72	106.13	106.13	104.91	106.23	106.44	106.02	106.17	107.01	107.64	105.65	108.51	107.14	105.8	107.4	108.77	106.75	105.46	106.92	106.21	105.52	106.54	105.99	106.32	106.22	106.2	107.64	104.92	105.88	105.73	106.79
114.47	112.5	113.03	111.88	112.51	111.99	113.77	113.53	112.25	111.8	111.66	111.7	111.53	112.15	112.89	112	110.41	114.72	113.39	110.91	111.8	113.36	114.34	112.26	113.13	112.12	111.31	113.53	112.07	112.99	112.8	111.98	111.84	113.85	112.65	113.95	114.46	112.5	112.39	112.06	112.98	112.8	112.67	113.95	112.31	112.74	113.66	110.21	112.95	112.23
111.38	113.22	112.35	111.6	111.31	110.63	110.33	110.99	111.19	111.77	111.61	110.61	109.46	110.21	111.74	112.48	112.22	112.13	112.09	110.79	112.97	113.18	111.69	110.46	111.27	111.87	112.23	110.74	112.37	111.27	112.19	108.96	111.23	110.65	112.51	112.7	111.52	110.77	111.29	112.45	110.29	112.9	111.42	110.55	110.75	112.02	111.4	111.75	110.92	110.84
107.37	104.93	107.66	105.39	106.4	107.82	107.64	106.77	106.25	106.76	107.38	107.29	106.06	108.11	107.43	106.42	106.75	106.45	106.21	105	106.98	105.69	107.88	106.29	104.65	106.59	105.94	106.67	106.93	106.7	107.19	108.89	107.88	107.04	106.06	107.18	106.87	107.34	107.75	105.2	105.88	105.19	105.88	105.74	108.32	106.35	106.64	106.66	108.21	106.15
109.75	109.96	109.07	111.32	109.78	109.47	110.38	110.67	109.21	109.74	108.98	109.08	111.24	110.53	109.82	108.82	109.35	109.14	109.37	109.86	110.75	109.01	108.66	111.87	111.66	108.33	110.53	109.55	111.31	109.48	109.97	109.75	109	107.61	109.37	109.51	110.14	111.26	108.75	109.5	112.15	110.5	110.86	110.56	110.61	110.46	110.26	110.73	110.19	109.2
106.49	105.19	105.93	104.93	106.51	106.2	104.71	106.16	105.03	105.34	104.38	107.45	104.33	105.23	104.92	105.62	107.16	106.39	104.29	104.9	105.8	105.36	107.74	105.05	105.74	105.5	105.92	106	105.67	106.69	104.54	106.52	105.33	104.49	105.55	107.02	105.6	105.88	105.66	105.27	104.85	105.77	106.38	106.06	104.52	106.02	106.45	107.12	105.32	107.21
103.14	104.15	104.03	104.43	102.68	103.3	102.86	105.25	104.42	104.19	103.1	103.03	103.85	101.88	104.03	104.13	104.12	104.89	105.36	104.66	104.81	104.17	105.15	104.38	105.11	103.11	105.39	105.6	103.97	102.72	103.88	105.84	104.44	104.74	104.24	101.81	103.18	102.79	104.67	104.33	105.19	104.11	104.17	103.92	103.84	103.94	104.31	103.47	103.85	103.5
104.21	104.58	104.67	104.43	104.86	104.18	103.78	104.42	103.29	102.78	103.19	105.25	102.67	104.74	104.37	105.08	104.87	104.68	105.88	104.28	104.64	105.23	104.86	104.21	103.46	103.85	104.51	104.93	105.66	104.91	104.57	103.76	102.94	104.58	105.53	105.76	104.7	104.2	105.34	104.39	104.11	106.1	104.78	104.58	104.45	104.11	105.57	105.52	105.46	105.21
112.51	110.63	113.15	111.58	111.48	112.07	111.49	110.52	110.89	112.31	111.19	111.96	112.23	111.97	111.08	112.32	111.95	110.03	112.6	111.13	114.6	110.95	111.73	111.99	111.82	113.69	112.38	111.78	112.13	112.6	111.89	112.71	113.01	111.98	112.46	111.79	113.35	112.84	110.74	111.16	110.68	111.01	112.58	112.21	112.47	113.47	112.26	111.75	111.32	113.11
106.1	104.96	105.77	107.08	106.38	106.64	106.74	106.55	106.95	106.77	105.04	105.58	105.62	106.43	106.39	106.57	107.21	105.63	105.92	106.32	105.59	106.42	105.32	106.51	106.52	106.67	106.51	106.25	106.6	104.96	106.25	108.25	103.98	105.75	106.29	104.8	106.38	106.41	103.95	104.9	106.63	106.51	105.85	106.32	106.88	107.77	107.11	106.69	104.99	106.34
98.94	99.079	98.13	100.22	99.532	99.531	99.966	100.83	99.963	98.489	98.143	99.703	101.63	99.841	99.38	99.701	98.998	99.007	100.01	101.54	100.35	100.52	97.831	99.66	100.5	99.287	101.39	99.142	99.477	97.949	99.989	101.18	99.917	100.42	99.117	99.729	99.38	99.58	98.659	100.15	99.178	101.45	98.972	98.813	99.389	101.24	100.55	100.38	99.854	99.284
106.17	106.04	106.9	104.66	105.82	107.04	106.69	105.2	107.12	106.01	106.16	106.19	107.29	105.74	106.58	106.71	107.64	105.82	106.67	106.98	106.17	106.36	106.08	107.17	106.92	107.18	106.26	107.46	106.13	107.32	106.45	106.22	107.99	106.69	107.46	104.91	106.55	105.93	105.39	105.59	106.43	106.99	106.15	106.73	107.28	106	107.36	105.64	105.29	106.69
105.75	105.95	104.83	105.78	103.88	105.83	104.32	104.42	106.39	105.35	106.12	106.7	104.6	106.75	104.51	105.23	105.6	107.61	106.84	105.15	105.29	108.25	105.75	104.14	105.38	107.37	105.02	105.94	105.15	105.03	105.48	105.58	106.76	107.14	105.22	105.2	106.29	106.34	106.82	105.96	103.27	106.84	105.13	105.67	106.13	105.29	105.08	105.78	105.74	105.2
103.54	105.16	106.24	105.05	106.62	107.4	105.93	106.73	106.54	106.45	104.42	105.25	105.3	105.8	106.4	104.14	105.99	106.36	105.34	104.93	104.43	104.98	105.98	106.45	105.01	106.11	105.67	107.29	104.84	105.17	104.36	105.01	106.74	105.83	105.22	105.78	106.49	106.64	105.19	105.15	106.58	105.95	107.86	105.96	103.86	105.83	104.45	104.32	104.56	104.33
107.48	104.98	107.24	107.27	105.35	106.41	105.54	106.68	105.38	104.5	104.75	106.68	105.24	105.18	104.42	105.71	107.42	104.3	105.49	105.82	104.75	105	104.41	105.95	105.31	105.31	104.25	104.58	106.63	105.71	105.51	104.63	105.69	104.81	103.62	105.92	104.44	105.02	105.5	106.18	104.9	104.82	106.54	104.95	106.31	106.24	105.94	104.82	108.28	104.22
118.42	115.68	118.37	118.36	118.25	117.1	116.82	118.06	118.34	118.16	118.1	117.79	117.94	117.23	117.12	118.2	117.37	118.53	118.9	115.19	116.86	117.79	117.44	117.83	117.93	116.98	116.75	118.07	116.79	118.1	118.22	117.26	118.48	117.74	116.56	116.76	117.37	118.47	119.33	118.48	117.75	118.11	116.46	119.22	118.4	116.43	117.9	116.47	118.03	116.62
104.18	105.43	103.59	104.82	104.33	102.84	103.85	104.65	103.32	104.13	104.52	104.11	104.5	104.91	103.9	103.17	102.31	104.95	104.62	104.51	104.75	105.36	105.23	104.13	104.68	106.19	103.89	104.32	102.92	104.67	104.11	102.87	106.23	104.84	104.8	103.42	102.22	103.61	105.64	105.67	102.83	104.35	102.57	105.31	103	102.97	105.78	103.12	103.47	105.28
100.73	100.42	100.69	100.85	100.61	101.24	100.71	101.99	100.93	101.77	101.16	102.72	100.75	102.87	101.76	100.16	101.28	101.73	100.58	102.52	101.26	101.17	101.77	100.24	100.86	99.959	101.82	102.55	101.26	100.44	101.16	99.567	101.99	101.09	103.22	101.87	101	100.87	101.21	100.15	100.13	101.05	101.77	102.09	102.49	101.06	101.53	99.948	100.32	101.81
106.95	105.26	105.7	104.54	106.77	104.54	104.58	105.79	106.47	106.08	107.04	105.33	106.86	106.1	105.64	104.24	104.08	105.04	104.73	105.28	105.67	106.89	106.51	104.65	105.49	105.37	104.04	105.71	105	106.2	105.17	102.98	105.09	107.07	105.17	105.27	104.79	105.12	105.95	106.67	103.77	106.83	106.38	105.59	105.95	105.32	106.13	106.81	105.14	106.41
104.85	104.74	104.61	105.29	103.39	104.91	105.2	104.55	105.17	104.77	103.56	104.12	103.53	104.72	103.58	103.3	104.22	103.83	104.77	105.69	103.07	105.79	105.03	104.65	104.78	104.21	105.43	105.73	103.84	103.5	104.58	105.16	103.29	105.01	104.44	103.96	104.25	106.88	103.43	105.64	105.62	103.89	104.05	105.81	105.46	104.81	103.69	104.18	104.66	103.77
105.03	103.9	105.58	103.74	102.83	103.83	103.56	105.19	103.84	103.38	103.73	104.76	104.86	103.06	104.71	104.04	103.12	106.18	105.14	103.68	105.05	104.84	103.62	105.42	104.83	104.05	103.28	101.98	104.28	105.9	102.74	104.86	104.28	103.51	105.49	104.82	104.13	104.1	104.76	106.63	103.19	103.67	103.15	102.81	104.28	106.59	103.2	105.35	103.37	103.83
101.3	100.28	100.4	99.802	100.08	100.64	100.84	99.954	100.9	102	99.816	100.7	102.74	99.998	102.89	101.4	101.53	101.62	101.18	99.433	98.501	101.19	100.45	101.07	99.475	100.57	100.25	101.22	100.5	100.6	100.94	100.49	100.06	100.41	99.932	101.46	100.09	100.8	99.29	100.92	100.93	98.291	100.07	100.1	99.311	101.62	100.34	100.24	100.52	98.972
100.36	98.847	100.09	100.05	100.23	99.293	100.81	98.654	100.28	97.786	99.184	99.664	101.05	98.775	99.475	100.44	100.21	100.48	98.428	100.11	98.829	99.395	99.303	100.35	99.557	99.75	100.05	99.614	99.221	100.99	99.742	100.78	99.985	98.805	98.966	98.715	99.571	99.852	100.05	99.841	99.795	100.21	100.76	99.621	99.891	100.27	100.22	100.71	99.899	98.828
117.26	117.2	116.73	117.89	117.61	116.73	118.78	116.17	117.96	117.62	119.07	117.67	117.79	117.83	116.93	117.23	118.61	117.93	116.96	115.99	116.77	118.82	118	116.95	117.14	117.82	117.53	117.51	117.31	117.8	117.61	116	116.62	118.41	116.94	117.57	117.5	120.41	119.43	116.92	117.67	117.56	117.55	117.53	117.69	118.57	117.52	118.02	117.54	117.87
105.34	107.42	105.61	105.92	104.2	107.9	105.63	106.24	106.68	106.94	106.96	104.93	105.01	105.64	105.13	105.5	105.92	107.21	106.07	105.67	105.35	106.44	105.33	105	105.65	105.83	105.24	106.98	105.4	106.21	107.38	106.23	106.16	106.44	106.7	105.5	105.75	106.59	106.33	104.94	106.64	106.11	107.17	105.49	106.23	104.83	104.11	102.88	106.65	106.41
105.51	106.72	105.42	105.96	105.84	107.46	106.42	105.67	106.75	104.29	106.1	104.66	104.75	104.58	105.97	106.02	107.11	106.53	106.11	106.15	105.48	107.09	105.3	106.88	106.65	104.29	107.16	105.48	106.36	105.35	105.99	105.08	105.86	105.84	106.13	104.81	104.79	105.68	105.36	106.83	105.06	105.28	105.67	106.84	105.9	105.3	105.74	105.79	105.43	105.11
105.88	104.86	105.42	104.95	105.35	105.4	106.45	105.91	106.37	106.46	105.6	106.23	104.96	103.67	106.65	104.47	105.68	106.07	105.92	104.24	104.01	105.52	105.69	106.76	105.61	105.05	105.51	105.38	106.52	106	104.89	104.49	105.37	106.11	106.56	105.13	107.79	105.31	106.37	105.47	106.17	106.47	106.14	105.65	105.42	105.34	105.45	107.16	104.95	106.07
105.16	104.67	103.89	106.29	104.14	104.72	105.3	104.57	103.78	103.89	104.15	103.91	104.52	105.61	105.16	104.43	103.97	104.18	106.96	104.27	106.33	104.09	103.71	105.94	105.73	107	104.78	105.83	105.5	104.64	105.06	105.17	105.82	105.64	106.26	104.05	104.22	104.86	106.8	106.17	105.31	104.54	103.99	105.75	105.35	105.5	103.84	104.11	104.04	103.74
104.93	103.84	105.23	103.27	103.9	102.79	104.21	105.52	104.29	103.88	104.57	103.39	104.97	103.67	103.27	104.22	104.89	103.72	103.09	104.47	103.48	105.07	105.86	105.23	103.05	104.54	102.57	106.12	104.24	106.51	105.51	102.74	104.59	103.53	105.69	105	103.55	105.57	103.91	103.12	102.22	103.24	104.48	104.55	103.03	104.54	103.6	103.49	104.34	104.9
117.44	116.56	117.17	117.97	119.33	118.81	117.52	117.96	117.62	117.83	114.84	118.24	117.01	117.42	117.37	117.24	118.28	117.57	116.86	117.02	116.75	117.28	118.19	116.57	118.05	117.26	118.71	118.35	119.09	117	118.95	117.59	117.22	117.35	117.59	117.84	118.37	117.51	118.53	116.8	117.9	116.7	117.13	119.21	117.73	117.61	117.3	118.35	116.88	117.19
107.17	106.95	106.3	107.31	108.02	105.67	106.8	106.45	107.64	106.52	106.99	107.78	106.76	106.86	105.64	106.83	106.31	106.72	106.97	105.5	106.89	104.67	107	107.97	108.06	106.92	107.87	106.89	105.32	108.51	106.39	107.88	106.41	105.71	107.23	107.03	107.56	106.33	105.67	105.58	105.79	106.11	107.63	106.55	106.5	105.45	107.86	108.07	105.54	106.25
106.54	106.59	105.44	105.39	107.63	106.26	107.15	107.18	105.07	106.25	105.14	104.9	107.22	106.79	107.23	107.02	107.02	105.92	107.28	106.71	106.29	107.06	103.82	106.26	107.39	105.86	104.1	104.95	107.73	106.41	105.82	106.71	107.31	105.31	106.94	106.32	106.68	105	106.53	105.72	106.32	105.88	105.43	106.76	108.26	106.12	104.58	104.83	107.19	105.65
108.62	111.19	109.68	109.37	109.59	109.96	109.53	108.69	107.11	109.12	109.28	111.48	112.12	110.36	110.28	109.35	109.04	111.47	110.13	107.57	107.83	109.81	109.95	109.36	109.7	108.86	108.96	108.8	110.5	109.01	110.14	110.25	110.36	110.62	110.39	110.18	110.2	109.66	109.12	108.89	111.08	110.96	112.01	109.07	108.14	109.47	109.31	107.06	108.72	111
100.43	100.38	101.14	99.382	102.38	99.103	101.29	99.694	98.332	102.28	100.81	101.2	98.457	100.52	100.58	99.969	99.452	101.86	100.97	99.749	102.17	101.82	99.397	101.3	99.116	98.968	100.27	101.23	101.09	101.66	98.99	100.88	101.51	98.918	99.481	100.62	99.812	100.12	99.774	100.1	100.44	98.493	100.24	98.691	99.82	99.606	99.239	99.487	100.28	100.2
111.83	113.01	112.11	111.17	111.43	110.8	111.96	111.66	111.92	112.88	109.79	113.19	110.59	111.16	110.45	109.78	112.24	112.68	113.31	113.15	112.4	110.82	111.97	112.86	111.66	112.19	111.96	110.61	110.7	112.36	112.3	112.55	112.72	110.99	110.17	110.44	112.99	112.1	112.18	112.27	112.73	110.85	112.61	111.98	110.63	112.23	113.39	111.02	111.77	113.16
107.32	105.27	106.81	105.73	104.75	106.74	106.42	105.68	104.73	105	105.11	105.07	105.64	103.51	106.46	105.88	105.69	105.61	105.38	105.02	106.19	104.66	105.61	105.7	106.9	105.29	105.14	105.5	106.68	104.47	105.93	106.08	105.44	107.02	104.48	107.46	103.9	103.63	106.24	105.3	105.7	105.29	103.71	104.19	106.05	106.68	107.22	104.23	104.87	105.18
105.83	105.6	104.7	105.27	105.8	104.74	103.95	106.02	107.23	106.04	106.3	104.58	105.9	106.92	105.53	104.73	106.01	105.77	105.07	104.42	106.13	105.37	104.85	105.04	107.29	105.51	107.43	105.98	106.3	105.25	105.01	105.24	106.3	106.39	106.11	104.56	105.05	106.36	105.69	105.39	105.33	105.32	104.68	105.45	104.56	106.99	105.5	104.55	105.94	104.84
105.82	105.03	106.59	106.67	106.01	105.71	104.81	106.45	106.64	106.32	104.85	107.08	106.26	106.51	106.3	106.23	105.87	106.36	106.33	106.8	105.32	106.61	106.4	107.17	104.62	105.6	105.26	106.33	104.92	105.84	106.3	106.53	108.14	108.43	104.96	105.28	106.73	106.08	106.52	106.1	106.6	106.45	106.5	105.3	105.78	105.81	107.35	106.88	105.85	106.56
110.58	112.19	112.65	111.88	111.84	112.17	110.37	112.41	109.82	112.24	113.19	113.12	111.93	111.63	111.33	113.19	112.19	111.11	112.33	112.58	113.72	110.81	112.04	112.09	111.53	112.56	111.89	112.32	112.03	110.6	110.92	113.17	112.48	111.76	112.39	110.57	111.56	112.76	111.12	112.57	111.39	112.47	111.01	111.27	113.76	110.39	111.62	112.04	112.67	110.61
106.17	105.24	104.87	105.76	104.69	107.28	105.11	106.16	106.47	105.92	104.98	105.32	106.18	105.76	105.36	105.64	105.84	106.97	104.93	105.83	104.61	103.76	103.73	105.29	106.66	108.25	106.01	106.74	106.64	104.9	104.71	104.74	105.33	105.42	104.78	104.97	106.6	107.15	105.52	105.09	106.36	105.02	105.61	106.7	108	105.47	105.38	104.47	105.88	106.12
105.21	105.27	106.43	105.56	105.15	104.65	105.76	106.64	105.34	106.77	106.33	104.07	104.41	106.21	106.52	106.77	104.98	105.79	105.71	104.38	106.46	106.48	107.03	105.91	104.04	103.48	104.68	107.27	104.76	106.11	105.94	106.05	104.64	105.29	105.81	106.86	104.74	104.34	104.3	105.54	106.89	105.26	104.65	106.45	105.38	105.65	106.26	102.97	104.6	106.31
105.68	104.37	104.91	105.33	105.54	106.18	105.12	105.68	105.85	103.65	106.9	104.62	104.48	104.64	106.03	104.31	105.54	104.25	106.04	105.79	103.56	106.59	106.76	105.65	105.3	105.8	104.71	105.48	104.8	103.34	105.51	106.44	105.07	105.92	105.83	103.7	105.93	107.15	105.64	105.89	107.01	107.02	104.74	105.95	106.67	106.82	106.85	104.55	106.09	105.34
110.98	109.81	110.24	110.62	111.19	110.81	111.69	110.39	111.16	109.18	113.35	111.56	110.66	111.67	111.38	112.98	111.54	110.9	110.25	111.37	110.05	112.05	111.01	112.52	110.91	111.51	110.85	110.97	111.58	110.43	110.23	110.73	110.57	112.12	110.55	111.01	111.52	111.67	112.73	110.96	111.79	110.68	111.48	110.87	112.51	111.54	110.84	109.77	110.61	111.43
105.39	104.24	103.67	104.16	104.18	104.67	105.79	103.99	103.97	103.45	103.92	104.48	102.84	103	105.05	105.72	105.18	104.62	104.73	103.37	103.41	104.41	104.38	105.26	103.12	103.45	104.87	104.89	103.83	105.43	105.2	104.3	104.49	105.11	105.49	103.35	105.79	103.83	105.28	104.48	104.4	104.2	106.78	104.46	105.41	104.12	104.42	103.5	104.83	104.38
99.813	99.783	99.432	101.75	101.33	100.45	101.15	101.7	99.632	99.055	99.178	101.32	97.74	100.77	101.44	101.07	100.52	100.44	100.24	99.116	100.36	98.105	101.22	101.16	100.4	98.91	102.1	99.689	100.31	99.268	101.32	98.767	101.26	97.219	100.93	101.18	100.18	100.65	99.303	101.99	99.492	100.09	99.489	100.69	101.08	99.599	100.62	100.61	99.875	97.669
102.94	104.92	104.89	106.62	105.63	104.34	106.23	104.99	105.11	103.93	103.12	105.45	105.61	104.55	105.59	103.74	106.86	105.44	104.95	105.82	103.71	104.66	105.02	105.97	106.52	106.21	106.35	105.97	106.14	105.88	104.73	106.42	106.16	104.78	105.75	107.04	106.09	105.39	106.17	106.68	105.05	106.47	103.28	104.78	102.85	105.24	104.73	106.2	104.91	104.73
105.58	104.75	104.61	103.52	104.8	102.96	104.88	103.48	103.06	104.61	105.24	104.16	104.68	102.7	104.42	104.59	103.15	104.21	103.23	104.07	105.74	103.29	103.92	103.5	104.72	104.3	105.62	104.95	104.06	103.48	103.31	103.86	104.12	104.16	103.89	104.29	102.48	104.5	104.76	103.73	102.77	103.64	104.85	106.49	103.77	105.51	104.08	103.32	107.64	105.41
105.31	105.8	104.71	105.71	106.4	103.88	106.5	107.61	104.57	106.3	105.33	106.49	105.95	105.78	106.06	106.57	105.95	108.01	105.31	106.43	105.52	105.35	106.41	107.7	105.8	104.66	106.58	106.21	105.6	106.28	106.85	107.05	107.79	106.63	103.57	105.99	105.7	106.2	107.83	107.04	106.27	105.36	106.6	104.81	106.62	105.2	105.8	105.76	106.12	106.28
113.14	111.7	115.08	114.05	112.56	112.62	113.2	112.19	112.08	111.42	114.19	112.55	112	112.67	113.92	113.89	111.9	111.72	113.41	112.55	112.61	114.32	112.16	111.55	112.15	112.74	111.26	112.6	112.26	111.72	112.47	112.33	110.89	112.78	111.92	113.91	113.82	113.87	112.07	112.35	112.52	112.67	115.66	113.3	112.14	113.47	112.72	111.58	112.34	111.19
112.37	111.37	112.66	112.74	110.81	112.49	112.81	110.85	109.35	111.83	111.68	112.45	110.51	111.8	112.23	110.61	111.26	112.07	112.32	111.98	111.64	110.6	109.31	111.39	111.09	110.64	111.65	110.46	111.67	110.35	109.89	112.04	110.08	111.31	110.98	110.96	112.35	111.45	110.62	110.73	110.51	111.08	111.73	110.73	111.27	111.86	111.37	111.86	111.09	110.53
105.42	105.66	104.5	105.13	104.38	106.8	107.15	104.44	104.8	103.23	104.33	103.82	104.43	105.11	106.67	104.52	105.54	102.88	105.1	105.14	106.08	105.55	105.23	104.96	105.43	105.29	107.12	104.82	104.83	104.54	103.99	106.14	104.17	106.47	105.64	104.96	105.42	104.23	104.85	104.93	104.71	105.79	103.53	105.67	106.33	104.63	104.72	105.89	103.74	105.27
104.85	106.06	106.03	103.39	105	105.28	106.39	106.21	107.56	105.86	105.82	105.41	104.96	105.39	107.81	105.92	105.81	106.89	105.43	103.73	107.13	104.96	104.96	103.85	105.4	104.48	106.93	103.86	103.7	108.03	105.99	105.06	103.28	105.18	105.61	104.46	105.66	105.27	105.95	104.71	104.4	103.09	105.02	105.7	106.54	104.75	104.71	104.77	107.36	106.05
112.13	110.65	111.68	111.99	109.68	112.76	111.05	111.75	111.44	111.49	112.25	111.85	112.39	112.7	112.57	112.43	111.04	112.28	110.47	111.57	111.45	113.67	112.4	111.04	112.64	112.29	111.45	113.8	111.03	110.9	110.97	110.3	111.75	110.24	112.74	112.18	113.96	111.9	110.35	112.9	110.54	111.54	110.86	109.87	112.05	114.71	110.63	111.9	112.37	110.85
104.93	103.83	107.54	105.13	106.98	107.05	107.15	105.62	105.74	105.94	106.37	106.75	105.41	104.65	107.12	106.55	107.39	106.78	107.13	106.27	104.66	106.65	105.44	104.85	104.88	104.16	107.07	107	106.43	104.73	106.16	105.76	106.86	106.95	106.2	105.16	106.64	107.04	104.88	105	105.6	104.89	104.93	106.19	105.47	106.31	106.29	104.71	105.11	106.16
106.84	107.43	105.2	106.2	106.37	105.18	106.38	105.25	104.85	106.09	107.41	106.65	106.46	107.84	106.58	106.61	105.6	105.64	104.6	104.89	105.11	104.95	105.44	105.44	105.43	103.91	105.85	106.62	104.99	104.22	105.76	104.76	104.53	107.11	106.69	107.06	105.97	105.79	107.05	105.75	105.22	105.17	105.64	106.52	105.01	106.1	106.83	106.45	105.23	105.66
105.92	105.81	106.05	106.91	106.21	105.94	106.44	107.79	107.01	105.58	106.01	106.07	105.75	106.12	108.2	108.14	105.61	105.07	104.99	106.37	105.15	106.88	106.55	106.94	106.93	105.47	106.1	105.74	106.11	106.62	105.04	106.46	105.81	107.17	107.36	106.44	107.5	106.2	106.29	107.87	104.09	107.11	108.13	106.78	107.13	105.96	106.13	108.02	104.63	105.88
104.48	104.33	106.2	104.5	105.72	107.54	106.3	105.27	104.63	106.1	107.11	106.01	106.44	103.39	106.71	107	105.5	106.53	105.98	104.33	105.09	106.88	103.66	106.62	105.05	106.91	106.21	105.63	106.65	105.35	106.03	106.01	105.1	106.38	105.15	105.7	105.11	105.28	106.61	107.26	106.94	104.76	105.71	104.73	105.83	105.89	106.83	105.96	105.97	105.48
105.02	108.31	106.03	107.19	106.34	107.15	106.1	108.1	105.34	105.24	106.33	105.66	106.43	105.78	107.34	106.96	105.55	106.38	106.41	108.05	106.42	105.29	106.69	105.49	106.21	106.87	107.48	105.95	105.83	105.63	105.94	105.44	106.63	105.28	107.31	106.44	106.95	106.04	108.22	106.2	105.61	105.25	105.67	104.36	107.3	107.52	104.91	106.07	107.05	106.82
105.24	106.24	105.14	105.41	105.96	105.48	105.48	106.16	105.24	106.98	105.49	105.46	105.65	106.16	106.72	104.9	105.69	105.66	105.54	104.86	104.6	105.23	106.2	105.84	105.67	104.4	105.32	105.95	104.5	106.5	107.53	103.67	104.78	104.59	105.1	105.4	105.34	105.77	105.23	105.04	104.74	104.53	105.89	104.4	104.77	104.59	105.18	105.03	105.58	106.05
108.97	106.68	108.8	106.35	108.58	107.28	107.91	107.55	107.99	104.74	107.77	106.6	106.61	106.91	106.91	107.95	108.08	108.27	106.99	106.93	107.89	107.9	105.09	107.96	106.13	107.74	106.3	104.47	106.78	106.47	107.81	105.71	106.53	105.95	107.4	106.37	108.01	106.23	106.73	106.61	108.68	107.54	107.29	106.44	106.54	108.13	107.11	108.4	107.42	106.97
99.437	99.538	99.74	99.413	100.85	100.04	100.09	98.128	101.17	99.628	100.62	100.73	100.28	99.805	99.128	99.31	100.8	100.47	101.57	100.52	100.2	99.644	99.288	97.853	99.508	99.689	99.187	100.15	99.317	98.464	99.755	98.715	98.848	98.612	101.94	101.23	98.342	99.978	98.831	101.02	99.117	98.384	99.865	97.336	98.539	100.47	99.899	98.612	101.5	98.879
105.25	105.16	105.36	104.75	104.23	105.2	104.7	106.52	104.35	105.01	105.49	105.74	103.99	104.75	106.94	106.43	106.26	106.34	104.97	105.44	106	105.47	105.99	106.26	105.76	106.6	104.77	106.04	105.76	104.83	106.56	106.11	104.64	104.78	105.93	106.15	104.56	106.11	106.95	105.41	104.16	104.2	104.48	103.49	105.6	104.29	106.19	106.28	105.73	105.6
111.38	111.92	110.54	111.64	110.9	109.95	112.23	111.5	111.91	112.93	111.43	112.53	110.09	110.88	110.18	113.09	110.54	111.92	111.98	110.64	112.2	111.24	111.1	111.95	113.45	111.98	112.25	111.24	110.74	112.06	111.3	111.42	112.26	110.85	110.85	111.19	111.15	110.11	111.56	113.48	111.93	112.64	113.26	111.87	110.64	112.79	112.48	113.4	112.24	112.64
101.76	99.875	98.633	98.69	99.891	100.91	100.21	101.43	100.05	97.821	98.358	98.263	98.949	99.407	100.15	100.71	99.793	99.311	100.4	99.842	101.81	100.1	100.19	100.71	98.305	98.974	100.28	99.946	100.29	99.557	99.877	99.198	100.71	100.71	99.862	99.646	99.23	98.908	97.875	99.879	99.265	100.84	100.83	99.34	97.037	99.684	100.2	99.538	100.52	100.82
100.53	101.36	100.27	100.52	101.37	98.838	100.02	100.74	102.01	100.26	101.14	100.17	100.25	101	99.975	99.059	101.15	101.57	103.41	102.6	102.98	100.39	100.2	101.46	101.95	100.29	101.23	101.11	99.739	100.52	100.92	101.86	99.83	100.15	100.61	101.45	100.06	101.01	100.02	100.13	99.663	101.32	102.31	100.3	102.22	100.9	99.804	102.36	102.19	101.25
106.02	107.63	107.12	106.62	105.96	106.47	105.09	105.4	106.89	106.28	104.63	107.19	105.06	105.9	105.62	107.88	105.41	105.74	107.1	105.21	105.97	107.53	107.14	106.88	104.93	106.77	106.98	106.45	106.57	105.32	105.96	106.42	107.32	106.3	106.5	106.4	107.62	107.01	106.93	106.33	105.55	106.8	108.58	106.31	104.7	104.75	106.32	105.37	104.78	105.41
116.2	119.19	118.54	118.15	116.9	116.44	118.39	117.09	116.74	117.28	117.88	117.84	116.08	117.41	117.16	116.8	117.87	116.32	118.3	118.57	119.65	118.06	118.57	118.03	117.18	116.89	119.11	118.17	117.49	118.79	117.95	116.92	118.48	118.15	116.78	117.49	117.59	116.58	117.22	118.49	117.31	115.82	119.37	117.04	118.11	117.73	116.8	119.12	118.11	116.96
103.3	102.75	104.24	104.48	105.23	105.87	104.52	104	102.82	104.87	105.74	104.23	105.88	103.23	106.38	103.82	102.96	104.12	104.82	103.46	103.34	104.01	103.97	105.35	103.16	103.01	104.96	105.69	104.42	104.03	103.28	103.68	103.6	104.13	104.06	103.9	103.33	103.4	105.34	105.41	105.42	102.31	104.16	103.31	104.31	103.85	103.45	104.15	106.9	104.35
111.81	110.15	110.98	111.6	111.37	111.19	113.21	111.83	111.4	112.48	112.68	112.19	112.53	110.41	111.92	111.31	112.33	111.73	112	110.53	111.67	110.69	110.76	111.99	112.45	109.78	111.61	110.82	112.73	112.74	111.88	110.96	111.84	110.56	111.68	111.72	110.66	112.69	110.09	112.53	109.81	110.98	110.46	111.48	111.56	111.12	111.11	113.06	112.23	110.36
110.43	110.56	111.7	110.87	108.76	109.42	110.56	110.6	110.49	110.21	109.96	110.32	111.16	109.96	111.37	111.11	111.3	110.99	110.22	110.2	110.08	110.92	110.09	110.68	111.51	111.71	110.43	110.3	110.83	109.27	110.8	111.13	110.11	110.51	109.91	112.91	110.46	109.67	110.32	109.98	111.63	110.03	110.51	109.65	110.37	110.44	109.22	109.48	109.38	110.34
106.02	107.25	104.7	106.92	106.37	104.76	105.65	104.53	105.47	105.38	106.46	103.96	106.29	104.96	106.78	104.34	104.71	105.59	105.72	105.31	105.92	104.81	106.22	105.68	107.5	103.52	106.63	105.68	106.34	106.05	106.15	103.81	107.1	105.59	106.11	106.45	105.8	105.92	105.98	103.62	104.2	103.43	105	104.87	105.88	106.32	105.61	106.87	104.89	104.97
106.49	105	104.3	103.95	106.23	104.45	104.78	105.5	103.12	103.59	104.25	105.15	104.43	103.26	105.03	104.19	104.47	103.9	104.1	103.65	105.05	105.22	104.17	104.83	103.38	105.01	102.93	103.41	105.17	104.57	105.05	105	105.03	104.55	103.63	104.67	105.43	104.83	105.16	104.73	104.9	104.15	104.89	104.39	104.73	103.73	106.15	105.01	102.99	104.71
105.37	105.44	107.21	107.8	104.58	105.53	105.4	107.22	104.81	106.43	105.47	105.1	107.21	106.96	106.64	106.01	106.45	106.72	104.82	107.71	106.22	105.92	106.25	107	106.71	105.64	105.55	107.32	107	106.54	107.15	106.51	106.5	107.05	105.74	108.39	106.43	106.29	107.91	107.37	105.98	105.07	105.6	107.59	108.08	106.98	106.74	106.73	107.14	106.7
103.21	102.74	104.63	103.22	104.57	104.83	105.1	103.25	104.38	104.93	104.04	103.42	104.88	104.19	104.46	103.35	104.67	105.34	106.26	105.67	102.73	105.23	105.7	103.33	104.21	105.6	104.11	101.87	104.36	103.83	104.74	104.27	105.15	104.44	105.24	104.08	105.36	104.09	104.09	103.86	104.25	104.67	105.09	104.72	106.21	105.76	102.46	105.04	103.05	102.85
106.36	106.8	106.93	106.97	107.1	105.37	106.02	105.95	105.96	106.06	108.04	106.48	106.83	105.82	106.22	106.12	104.93	104.81	105.36	106.63	105.87	106.96	106.88	106.22	106.92	105.71	106.72	106.1	106.66	106.44	105.37	107.02	106.53	108.05	107.15	106.76	105.72	104.19	106.83	106.78	105.45	104.72	105.11	106.48	104.45	108.02	106.26	106.52	106.8	105.97
110.51	110.87	108.95	109.9	109.47	107.54	109.25	111.06	110.71	109.88	109.07	109.5	110.25	111.51	109.05	109.64	108.63	110.08	110.96	109.91	110.14	108.83	111.62	109.49	111.05	109.36	108.24	108.76	110.51	110.3	109.17	110.29	108.83	110.81	109.93	109.16	110.12	109.44	109.91	109.93	111.1	110.1	109.28	110.8	109.72	110.19	109.99	109.14	110.58	109.56
106.88	106.2	105.95	106.31	107.26	106.47	105.03	106.38	106.17	106.37	106.82	105.01	107.71	106.97	104.72	106.98	105.98	107.86	106.66	107.39	105.43	105.7	106.79	106.99	106.87	106.69	107.9	105.9	104.98	104.97	106.41	105.65	106.41	108.74	106.08	105.75	107.34	105.95	105.9	104.83	106.51	106.79	107.38	104.82	107.27	106.35	107.29	107.74	105.7	106.86
100.86	100.01	100.49	98.2	100.51	99.9	99.404	98.338	100.83	98.656	98.134	98.857	97.965	101.8	99.812	100.57	99.956	100.38	99.767	99.909	100.54	100.13	100.18	98.716	99.304	100.53	100.23	97.441	99.242	98.558	100.43	101.16	99.877	101.53	98.045	99.853	99.16	101.07	98.843	99.319	99.385	100.67	99.678	100.27	100.74	100.33	99.649	99.778	100.05	100.22
100.43	100.31	100.01	101.06	98.956	98.284	100.4	99.626	100.8	99.071	98.983	99.669	98.123	99.759	98.534	99.853	99.434	99.012	99.226	99.702	100.22	100.97	100.05	100.32	98.293	99.576	98.569	100.89	100.44	101.19	99.487	100.72	98.499	100.53	99.548	100.83	98.166	97.813	98.33	100.8	99.469	100.93	101.05	99.28	99.194	99.353	99.479	98.719	100.27	100.31
110.07	111.62	111.98	109.11	110.92	112.92	110.91	111.38	110.2	112.37	112.24	111.53	110.79	112.71	110.16	111.34	112.49	112.76	110.85	111.28	110.48	111.48	110.6	111.06	112.37	110.89	112	111.17	111.17	112.83	111.82	111.77	111.36	110.87	112	110.83	112.16	113.35	111.2	111.71	111.27	110.36	111.01	111.59	113.41	112.09	111.59	111.11	114.53	111.47
112.93	112.03	112.22	112.17	112.68	111.72	112.91	112.92	111.99	113.06	111.84	112.49	109.84	111.55	111.76	111.07	112.56	112.45	110.62	110.26	112.15	112.54	112.63	111.5	112	112.47	110.86	110.48	113.06	113	111.91	111.87	111.68	112.96	113.01	111.55	111.81	110.96	111.8	112.44	112.43	112.76	111.11	110.91	112.28	111.26	112	111.72	113.34	112.16
99.955	101.05	99.022	99.462	100.11	99.174	100.14	100.63	99.862	99.215	101.25	101.1	99.42	99.111	99.023	99.35	99.21	99.673	98.444	99.241	99.089	100.62	100.48	101.17	100.3	99.066	100.68	101.14	100.55	99.019	98.677	99.556	99.957	101.81	98.75	100.72	98.846	101.95	99.14	100.11	99.455	99.779	100.27	99.777	100.25	101.7	99.648	99.021	99.084	100.68
112.26	111.52	111.14	111.6	112.25	111.76	113.74	112.07	111.77	113.04	111.43	111.29	111.38	113.63	110.65	111.85	113	113.78	109.97	112.07	112.27	109.38	112.43	110.69	113.35	112	112.71	113.21	111.94	112.17	113.08	111.7	111.6	113.96	111.21	111.57	112.26	111.8	112.95	110.27	111.84	111.41	113.69	111.4	111.19	112.65	111.75	111.36	113.12	112.9
105.27	105.68	104.05	106.3	103.31	106.47	105.8	103.94	104.86	104.22	105.22	107.22	105.49	104.45	104.7	104.7	105.98	105.86	103.07	105.9	103.94	105.47	106.64	103.37	107.22	104.49	105.99	104.79	107.09	105.11	105.78	106.52	106.03	105.34	105.18	105.94	106.35	105.5	106.38	105.45	105.15	104.62	104.13	105.37	106.19	105.88	107.5	107.59	106.31	106.4
106.23	107.5	105.82	105.41	107.36	106.37	109.59	108.35	105.32	105.03	104.72	104.23	105.96	106.43	106.08	105.24	106.59	107.03	107.02	106.81	105.98	106.99	106.72	108.08	107.18	106.54	107.21	105.55	106.56	107.68	105.98	105.31	106.49	106.19	106.4	106.58	107.97	108.75	105.11	106.49	106.09	105.29	107	107.41	106.53	107.07	105.87	105.94	106.23	105.65
111.14	111.12	111.59	111.31	112.2	110.73	111.66	113.35	111.92	112.21	111.98	111.95	110.94	110.74	112.69	111.27	113.46	112.41	111.81	111.73	110.92	111.21	111.27	110.45	112	110.55	111.29	112.5	112.43	111.91	112.25	111.9	110.46	112.26	111.75	111.57	111.23	110.79	112.4	110.79	112.6	112.18	113.26	110.47	110.15	111.87	111.81	110.24	113.01	110.41
111.81	112.41	110.66	111.67	111.02	110.96	113.16	110.68	112.46	111.32	111.23	112.25	111.61	111.67	112.37	110.92	111.47	110.66	112.31	111.02	112.93	113.13	110.71	113.14	111.36	110.21	112.44	109.98	111.06	112.21	111.5	112.22	111.18	111.83	110.77	111.21	110.89	111.34	111.35	110.94	111.57	112.22	110.91	110.67	111.53	109.1	111.34	111.16	111.48	112.05
109.99	110.25	111.23	113.3	112.98	111.29	110.75	113.47	112.19	111.27	113.61	111.63	112.34	112.61	112.61	111.79	111.24	111.81	112.07	111.96	111.79	111.39	112.19	113.66	112.75	112.85	114.29	112.07	112.7	112	111.5	111.29	111.15	110.58	113.56	110.84	112.06	111.43	111.37	110.7	112.33	111.29	112.13	112.76	113.55	111.75	112.6	112.51	112.29	112.25
103.57	105.72	104.22	105.26	105.4	105.29	103.43	103.53	104.13	104.1	104.65	103.65	104.38	103.7	103.03	103.61	103.92	104.14	103.85	104.67	103.52	103.67	104.6	103.09	104.33	104.14	104.56	103.78	102.05	104.23	104.91	103.43	104.63	104.27	104.5	103.73	105.26	104.29	103.51	103.7	103.43	104.35	104.2	103.84	103.93	104.74	104.96	103.46	105.3	104.3
104.12	105.62	106.89	107.05	105.3	106.21	106.1	106.03	106.58	106.99	108.42	104.34	104.34	106.71	106.03	105.32	105.67	105.96	105.51	106.12	106.61	105.67	106.42	106.33	104.98	107.29	104.63	105.07	106.56	105.93	108.23	106.51	107.45	107.09	107.19	104.89	106.83	106.23	105.26	104.62	106.68	106.19	106.29	107.29	105.42	107.44	106.27	106.36	105.94	106.88
105.95	105.92	105.01	105.53	106.57	105.02	105.18	104.73	106.54	106	107.21	106.39	106.28	106.04	105.97	105.38	105.34	105.66	106.26	106.07	104.01	107.16	106.02	104.9	106.01	106.35	105.13	106.82	105.27	107.51	103.54	106.37	105.91	105.73	103.92	105.06	105.5	107.48	105.42	104.72	103.75	106.23	105.56	106.53	106.05	105.88	107.27	106.72	105.3	106.74
104.73	105.37	103.77	104.92	105.43	105.64	105.17	105.68	106.26	105.91	105.39	104.71	104.56	105.07	104.65	105.87	106.07	103.32	104.08	104.88	105.24	103.32	105.67	105.02	105.72	105.36	104.52	104.27	105.21	105.02	103.86	106.49	105.15	106.33	105.29	104.49	105.09	106.68	104.78	104.42	104.14	106.75	104.51	104.89	103.95	104.09	105.42	105.59	104.99	106.41
100.27	99.078	100.39	100.38	100.96	98.728	99.766	99.09	100.74	101.61	100.48	101.44	99.717	101	101.7	99.386	99.209	101.81	100.71	100.7	100.94	99.612	100.75	100.27	98.805	100.91	101.16	100.22	100.19	99.601	100.49	99.564	100.61	101.51	100.65	99.967	101.2	100.92	98.86	101.46	100.56	98.651	100.79	99.903	101.11	100.76	101.55	98.911	101.46	100.75
107.25	106.81	105.99	108.25	106.66	106.19	106.96	105.4	106.14	105.08	105.22	106.98	106.04	105.99	106.11	107.68	106.82	106.37	106.12	105.23	106.45	106.42	107.13	106.16	107.2	106.04	105.77	106.86	106.28	105.87	107.06	105.9	106	106.87	105.74	105.86	107.01	105.7	106.11	107.15	106.32	105.74	104.09	105.7	105.91	105.55	107.55	104.92	106.37	105.64
107.06	106.66	106.48	108.26	107.63	107.11	104.89	106.61	106.91	106.66	106.23	106.52	107.28	106.99	105.7	106.43	106.55	106.7	106.89	107.21	107.45	108.01	106.61	106.17	105.91	106.95	105.79	105.44	106.61	105.88	107.25	107.76	107.61	105.33	105.09	107.91	108.66	107.2	107.52	106.57	106.51	107.32	108.26	105.28	106.43	107.43	105.3	107.57	107.63	106.85
106.73	106.81	106.82	105.74	106.06	107.18	107.44	105.8	106.89	105.67	104.89	108.54	107.06	105.37	107.95	106.74	106.49	106.73	108.34	109.27	106.21	105.75	106.9	107.99	105.46	106.6	105.96	107.05	107.26	107.93	106.55	107.65	106.61	107.07	107.22	107.18	105.7	106.79	106.97	107.7	106.87	107	106.75	108.18	106.92	108.11	106.54	107.88	106.41	108.1
115.37	113.17	114.54	112.82	111.61	111.44	113.41	111.91	111.75	113.13	112.86	113.03	113.43	114.14	112.67	114.15	114.07	112.62	112.39	111.96	113.05	113.39	112.67	113.13	112.75	112.66	111.47	110.61	112.32	112.27	115.05	112.59	112.84	112.57	112.58	112.93	112	111.88	112.62	111.5	112.19	113.16	114.03	112.9	113.7	113.4	111.72	111.79	111.28	111.85
105.92	104.9	107.14	106.97	105.51	105.11	106.51	105.27	108.59	105.93	106.52	108.8	106.07	108.43	107.4	106	106.61	105.8	108.41	105.6	105.99	106.98	107.44	105.93	106.53	105.9	107.09	107.03	105.44	105	106.62	107.18	104.28	106.15	106.88	106.49	106.45	106.72	106.28	106.35	106.18	105.28	107.05	105.88	106.98	105.99	106.68	105.29	106.62	107.74
102.95	102.3	104.64	105.08	104.4	104.41	103.76	104.05	105.46	103.42	104.6	103.91	102.56	103.71	103.86	105.05	106.49	104.48	103.87	103.66	105.04	102.57	104.56	104.89	103.01	104.13	104.34	105.27	104.92	103.99	103.76	104.02	103.75	104.81	104.18	104.12	105.76	103.75	106.3	104.22	103.31	103.87	104.14	103.87	105.47	103.79	104.7	104.32	103.81	104.22
112.25	113.55	111.76	112.67	113.84	112.17	110.84	113.51	112.21	113.19	113.49	112.46	113.03	112.18	112.04	112.59	111.03	112.95	112.28	112.75	112.82	112.74	113.58	112.4	112.15	112.74	113.11	112.05	113.29	111.29	113.76	111.71	113.38	114.47	113.36	112.97	111.34	114.53	112.87	110.98	113.02	112.83	113.48	114.19	113.08	112.99	113.57	112.38	112.4	111.8
111	111.68	111.53	112.61	112	110.7	110.89	110.12	113.9	111.9	112.82	112.63	111.49	112.53	112.48	110.13	113.33	111.68	111.97	112.63	111.77	113.06	111.97	112.42	112.19	111.2	110.89	111.05	113.39	112.4	111.72	112.56	111.07	111.93	110.49	112.73	112.61	111.33	113.69	111.73	110.96	111.05	112.94	110.47	112.47	112.44	113.21	111.14	111.82	111.88
112.14	110.05	111.07	110.01	110.7	110.75	111.36	110	109.53	109.97	111.2	110.74	110.96	110.57	110.08	110.3	109.26	109.29	111.72	109.43	110.54	111.5	110.83	111.55	110.2	112.03	111.52	109.92	109.84	110.3	110.34	110.32	110.64	110.39	108.68	110.19	110.15	111.04	109.68	110.64	110.31	109.56	109.12	111.18	111.43	109.96	110.68	110.69	109.12	112.05
106.64	105.82	104.85	105.2	103.28	105.42	105.92	104.31	104.44	103.89	104.81	103.66	104.64	102.84	105.81	104.45	105.2	104.64	105.13	106.25	103.82	105.75	104.84	104.84	105.59	104.67	105.77	104.87	105.05	104.84	103.94	106.28	104.39	105.9	104.04	104.84	105.37	104.45	104.66	105.43	103.78	106.24	105.38	103.88	105.29	104.43	105.07	106.27	105.39	104.33
108.29	106.46	104.23	105.45	106.93	106.36	105.67	105.87	106.17	105.71	106.96	106.09	104.83	104.71	104.87	105.96	105.74	106.82	107.65	106.51	106.83	107.52	105.15	107.37	106.15	106.63	107.43	106.54	106.54	105.52	105.93	105.31	106.7	105.55	107.24	108.83	106.26	106.93	107.9	105.89	107.61	105.68	106.36	107.65	105.38	106.46	105.63	105.85	107.2	106.43
104.79	104.43	104.14	103.46	103.31	102.26	103.68	103.11	104.23	103.73	105.39	104.14	103.02	103.74	104.63	105.67	105.2	105.09	104.9	104.56	104.72	104.68	102.74	103.12	104.75	105.35	103.55	104.73	105.01	103.45	102.64	104.51	104.5	103.3	103.36	104.41	102.77	104.72	105.03	105.33	103.9	104.06	103.72	104.36	104.05	105.19	103.78	104.6	103.86	103.65
110.47	113.03	113.31	110.3	111.78	112.1	111.87	110.7	110.82	111.26	110.33	110.46	111.94	111.29	112.84	112.87	110.93	110.83	111.94	111.64	110.45	111.23	113.02	113.41	111.71	111.17	112.95	112.21	111.03	112.46	112.72	111.81	112.46	113.5	112.19	111.58	112.55	111.73	111.41	111.58	111.74	112.32	110.79	112.55	110.67	110.91	112.5	113.29	110.45	111.77
105.26	105.13	104.74	106.72	106.42	104.82	106.33	105.81	105.38	104.72	103.83	104.31	105.18	104.78	105.95	105.56	104.83	104.99	105.99	105.5	104.4	104	105.71	105.45	105.91	106.22	104.67	105.69	105.46	107.42	105.27	105.16	103.72	105.38	106.54	105.37	105.23	104.04	105.36	105.82	104.5	105.23	104.95	105.53	104.01	105.96	106.81	104.72	106.46	104.26
109.86	111.23	109.29	109.78	107.73	110.34	110.79	111.39	109.94	110.39	109.06	109.35	110.15	111.41	111.4	109.9	108.61	109.15	108.81	109.79	110.06	111.26	109.88	110.13	109.88	109.83	110.38	110.88	111.63	109.71	109.66	110.28	109.97	109.51	110.32	110.13	110.06	110.63	111.73	109.6	110.32	108.16	109.78	109.88	108.86	109.05	109.31	110.6	109.57	110.8
111.87	112.08	113.49	114.69	112.73	113.62	112.56	111.58	112.02	112.35	112.7	113.83	114.93	113.19	112.35	112.25	114.57	112.51	113.43	112.19	113.67	112.3	114.9	111.37	113.27	113.51	111.61	112.81	110.81	112.9	113.56	113.71	112.2	112.67	113.52	113.92	112.64	111.08	113.16	113.13	112.34	112.19	112.99	113.15	112.06	112.27	114.71	114.54	112.89	113.06
111.57	111.94	110.22	110.87	112.06	111.68	113.3	110.8	111.91	111.15	111.41	111.11	111.29	112.29	111.51	111.33	111.44	111.74	112.02	110.13	111.04	111.43	111.37	111.22	110.41	110.65	110.15	111.32	111.6	110.42	109.57	111.55	111.72	110.96	111.79	110.18	109.38	110.5	113.31	110.7	111.28	111.54	111.53	109.45	110.5	109.42	109.71	111.26	109.35	111.73
112.13	111.3	112.43	113.42	112.56	111.48	111.15	110.4	110.89	112.59	111.71	112.13	111.65	112.17	111.67	111.98	112.19	112.12	112.16	113.05	111.05	113.34	111.97	110.37	110.96	111.92	111.34	112.84	112.58	112.39	113.54	112.36	110.95	111.99	111.8	109.92	112.37	110.79	110.48	112.05	111.92	112.74	110.51	111.13	111.9	109.55	111.2	112.09	113.38	111.09
104.05	108.62	105.98	106.2	105.65	107.96	105.91	105.64	104.84	104.51	105.59	105.19	104.57	105.26	105.17	106.44	105.39	106.33	105.89	106.77	106.43	105.23	106.33	106.14	106.56	105.04	105.75	104.85	105.09	105.43	104.73	104.93	105.44	105.45	107.11	106.23	106.98	107.56	106.15	107.1	106.33	106.25	106.02	106.04	104.12	106.78	104.54	105.51	105.72	106.05
111.83	111.07	111.77	110.4	111.14	112.03	112.51	112.19	111.34	111.07	112.43	113	110.97	111.59	112.42	110.93	114.05	109.68	109.04	113.13	111.1	111.28	111.46	111.16	110.7	110.7	111.31	112.48	111.22	111.82	111.62	111.76	110.89	112.17	110.41	110.75	110.76	111.85	110.52	109.56	110.6	110.82	111.93	112.77	110.22	110.72	110.88	111.31	110.77	111.38
105.01	104.97	105.73	105.4	107.27	106.42	105.95	104.49	103.22	105.4	105.15	104.08	105.12	106.28	105.71	105.89	105.3	105.37	103.77	104.77	105.55	106.52	104.76	104.76	103.95	104	104.11	103.91	105.85	104.72	105.88	106.21	104.95	106.16	104.91	106.45	104.72	105.47	104.87	106.51	106.59	105.45	104.74	105.62	104.05	105.76	106.68	104.77	104.66	105.38
105.99	105.68	106.48	103.43	106.86	107.11	106.53	105.09	106.24	104.78	105.57	105.29	104.93	106.52	106.1	104.76	105.03	105.85	104.89	105.99	105.29	104.81	104.43	103.41	104.81	106.65	105.5	106.73	106.11	105.18	105.68	104.16	106.45	104.43	106.44	104.51	104.42	106.35	104.01	105.75	104.15	105.9	106.25	104.82	104.53	104.33	103.64	104.47	103.7	107.8
116.33	114.75	116.27	116.28	116.79	115.15	115.46	116.88	116.36	115.77	116.11	116.17	114.62	116.94	114.84	115.86	115.96	115.93	116.1	117.25	117.71	117.73	115.34	116.01	115.32	117.13	115.48	116.09	116.28	114.79	116.65	115.66	117.81	116.08	115.6	116.34	116.31	115.67	115.11	116.19	114.54	117.28	117.34	115.26	116.72	116.04	115.37	115.72	116.37	116.17
103.41	106.32	105.67	105.52	106.04	105.08	104.26	105.58	105.78	105.39	105.23	106.08	104.88	103.47	104.27	104.72	106.36	107.03	106.01	105.34	106.01	105.08	104.79	104.93	104.42	103.71	105.54	104.67	102.8	105.44	106.76	105	105.43	106.05	105.28	103.9	105.89	105.12	103.5	106.5	105.02	105.08	104.68	105.4	106.23	103.62	105.23	104.21	104.49	104.83
117.61	115.28	116.01	117.55	117.44	116.17	116.11	115.41	116.03	115.52	115.95	115.43	116.94	115.25	116.18	116.27	117.95	115.34	115.73	116.41	116.74	117.32	115.83	117.43	115.45	114.56	114.92	116.55	116.03	117.21	116.06	116.56	116.9	117.19	116.34	116.19	115.37	115.03	116.32	115.23	115.91	115.66	115.91	117.42	116.47	114.77	116.48	116.59	116.95	115.97
106.44	108.04	106.73	106.2	106.62	106.7	107.12	107.74	106.8	106.22	108.11	107.28	106.51	106.41	107.46	107.64	106.22	106.23	106.29	106.2	106.94	106.95	106.24	106.65	106.46	107.8	106.39	105.91	107.28	107.47	107.6	105.09	107.35	107.78	106.96	105.67	108.01	108.05	107.78	107.11	106.14	106.79	105.54	106.06	105.73	106.51	106.6	107.22	108.88	107.74
106.88	105.06	106.56	106.15	105.89	105.96	107.46	105.69	105.63	103.72	106.56	106.11	106.05	107.28	105.23	106.28	104.67	105.5	106.05	105.44	105.16	105.42	105.65	106.11	106.26	105.67	104.92	106.51	106.35	105.59	106.43	106.18	106.28	104.92	105.99	105.67	106.08	106.91	105.02	105.27	107.05	106.22	106.47	107.51	105.5	107.26	104.72	104.84	106.78	105.19
105.9	106.43	107.68	104.36	106.58	107.99	105.32	107.55	105.73	105.02	107.41	106.78	104.53	105.3	106.09	106.92	107	107.73	105.7	105.59	107.25	106.29	107.11	106.4	106.58	105.77	106.51	108.53	105.61	104.69	104.99	105.06	106.54	107.54	108.3	106.44	106.33	105.96	106.54	105.13	107.83	107.15	105.64	105.61	106.72	107.23	106.85	106.62	105.79	105.36
98.453	100.11	102.05	99.156	99.506	100.19	100.18	99.407	100.33	99.743	100.11	97.113	99.729	99.01	100.88	98.675	100.3	100.64	100.06	98.388	100.78	99.414	100.15	97.849	99.561	100.44	99.966	99.951	100.16	99.617	98.428	100.43	100.37	99.442	98.879	101.88	99.052	99.54	99.524	99.628	100.24	99.149	98.758	100.83	99.98	98.339	100.65	98.168	99.852	98.661
105.44	105.28	108.12	108.11	107.08	106.04	106.07	106.42	107.01	106.5	107.31	107.52	106.6	106.01	105.64	106.66	106.3	106.96	107.47	105.27	105.68	106.18	106.21	105.58	106.67	105.54	106.71	105.96	106.28	106.66	106.93	107.92	104.72	107.21	106.45	106.52	107.68	105.13	106.56	107.06	107.46	106.63	105.91	106.54	104.72	105.99	106.36	105.3	107.59	108.71
101.01	101.65	100.58	99.769	100.88	100.38	100.49	102.49	99.944	100.36	101.12	98.965	100.8	100.42	100.61	100.38	100.5	100.48	100.56	100.58	101.09	99.908	100.79	99.205	100.47	100.61	99.895	99.867	100.93	98.652	100.67	100.17	102.14	99.898	101.12	98.198	99.575	101.23	100.75	100.16	98.572	100.18	100.64	100.54	99.835	99.579	101.08	101.09	101.37	100.84
104.73	105.59	105.49	107.59	105.37	104.45	105.74	106.29	105.09	105.65	106.68	105.36	106.3	106.51	106.01	106.57	105.98	106.22	105.71	105.92	105.88	104.92	105.54	107.25	103.67	104.73	105.65	105.74	106.49	104.91	105.65	105.94	106.53	106.34	104.06	105.21	106.97	105.73	104.46	106.11	104.7	105.38	105.73	105.98	106.52	106.15	107.48	104.11	106.02	105.68
104.76	106.63	105.34	106.41	104.85	107.15	107.1	105.49	106.43	107.55	104.32	106.36	107.67	105.64	106.76	106.49	105.87	106.65	106.23	106.04	106.84	106.96	106.52	105.91	105.35	105.3	104.79	106.89	105.88	106.21	105.76	107.76	105.56	106.67	106.31	106.45	106.59	108.19	105.54	107.14	106.8	107.07	106.14	106.02	106.52	105.8	106.8	107.46	105.82	106.78
100.9	102.31	102.2	99.981	100.84	101.38	100.97	101.75	101.93	101.51	101.13	101.64	100.02	100.2	102.05	100.27	101.39	102.5	102.07	101.03	100.83	101.15	100.71	99.512	101.91	101.81	101.24	102.62	100.4	100.12	102.89	100.39	99.836	101.5	100.96	100.78	100.68	99.42	101.54	101.72	100.32	100.63	100.33	100.63	100.84	100.48	102.19	101.95	100.58	102.41
106.94	106.97	108.63	105.97	107.14	106.07	108.09	106.23	106.63	106.81	106.12	106.86	106.22	106.85	106.06	105.85	106.43	106.92	107.44	107.37	107.12	108.09	105.89	106.68	105.18	106.17	106.84	108.15	105.64	105.81	107.54	107.27	106.1	107.42	108.08	106.55	105.79	108.4	107.42	107.07	106.28	106.74	106.56	105.81	105.46	106.73	105.6	107.88	108	107.85
113.17	112.48	110.23	112.28	111.62	111.68	110.96	112.12	112.24	110.95	114.22	111.61	112.12	110.93	112.36	112.24	112.46	111.45	112.77	111.67	112.63	112.03	112.2	111.45	112.89	111.44	111.5	111.98	110.41	112.3	110.21	111.93	114.15	111.93	110.98	111.83	112.43	113.01	110.86	111.62	111.98	111.66	113.08	112.18	112.57	112.85	112.08	113.1	111.7	110.77
104.79	105.83	103.16	104.6	104.87	106.52	104.35	105.46	106.9	105.22	103.7	102.69	106.27	105.38	105.74	103.76	106.88	105.93	105.24	104.97	104.79	104.7	106.02	104.51	106.62	104.14	104.62	102.75	103.9	105.02	104.41	105.51	104.4	104.52	104.23	105.03	105.33	104.45	104.67	106.14	104.76	105.31	106.46	104.3	105.61	104.77	105.58	104.92	105.45	105.91
100.64	100.67	99.743	100.69	101.74	100.87	100.07	100.95	99.059	100.18	100.24	100.36	101.44	99.013	100.47	100.72	99.844	101.93	101.78	99.669	101.19	101.13	102.52	99.393	99.162	100.34	101.53	99.565	100.99	100.06	101.46	100.71	99.947	100.95	100.12	100.55	100.03	101.66	101.45	100.04	99.963	99.88	100.57	101.06	101.17	99.223	101.15	100.8	101.42	100.39
105.75	107.12	106.3	106.24	105.31	105.83	106.92	106.07	106.11	105.35	106.41	106.15	105.55	104.49	106.25	105.37	107.45	106.73	104.85	104.42	105	106.59	106.17	107.27	105.19	106.58	107.18	104.52	105.9	105.52	104.75	107.25	107.3	105.65	105.18	104.48	106.42	105.12	104.72	105.9	107.44	104.44	106	106.83	106.61	105.78	107.01	105.42	106.33	105.19
105.37	105.86	105.37	106.22	105.68	105.12	105.36	105.85	105.64	106.51	104.68	105.3	106.44	108.58	104.42	104.87	106.47	105.35	106.91	107.11	105.12	104.88	105.6	106.65	106	106.16	106.72	105.09	106.3	106.59	108.04	105.65	106.73	107.44	105.83	106.15	105.34	106.58	106.23	105.66	105.85	106.2	105.95	106.48	105.24	105.74	106.8	107.55	105.97	105.95
106.35	107.01	106.97	106.02	105.61	106.17	106.06	105.28	106.51	107.05	105.79	107.05	105.3	105.82	106.9	106.42	106.29	105.94	105.94	106.86	107.53	105.19	107	106.61	105.48	106.74	105.05	106.53	105.54	104.56	107.21	106.09	105.63	104.39	107.89	105.28	106.21	107.15	107	106.25	105.19	105.32	105.98	106.6	107.93	105.34	106.78	106.68	107.4	106.56
110.76	112.03	110.31	110.55	111.59	111.26	111.97	111.13	112.88	112.06	113.02	112.15	111.99	111.88	112.69	111.94	112.77	110.54	112.31	112.55	111.83	113.57	112.46	111.01	112.51	111.97	112.72	112.16	111.71	110.94	110.96	111.28	113.02	111.56	112.39	112.3	111.27	111.19	111.03	114.12	111.46	112.07	111.52	112.77	111.96	111.46	111.9	110.71	113.73	111.63
99.971	100.15	100.08	100	100.36	101.18	100.33	99.886	100.96	100.2	99.541	100.16	99.71	99.431	100.37	99.974	98.494	99.278	100.16	99.146	98.33	100.12	100.86	98.365	101.34	99.361	100.36	101.21	98.877	99.529	99.778	99.427	100.77	99.417	100.02	99.496	100.98	100.07	98.601	99.792	98.865	101.77	99.568	101.31	100.18	100.27	99.343	101.53	99.509	100.62
106.66	105.93	107.19	107.76	105.02	105.99	106.4	106.29	104.92	106.67	106.11	105.45	105.26	103.98	105.37	106.09	107.02	106.24	105.28	105.87	106.48	105.82	106.12	106.06	104.32	107.18	104.77	106	106.63	105.51	106.77	105.6	106.34	106.86	107.27	106.51	105.13	107.05	105.02	107.65	105.25	105.92	105.97	105.92	105.09	105.54	105.72	105.08	105.23	106.86
105.87	104.09	103.94	104.5	104.07	105.8	105.28	102.85	104.47	104.73	105.23	104.22	105.61	103.79	107.24	104.83	105.39	104.91	105.17	104.82	105.1	105.47	104.72	104.21	104.22	104.43	105.13	104.96	104.53	105.52	106.35	104.54	104.98	104.66	103.96	104.81	104.99	104.87	104.03	104.48	105.66	104.96	106.19	105.19	105.06	104.06	104.8	106.34	103.97	104.33
104.35	106.23	106.66	106.91	107.06	106.44	106.59	107.2	106.98	104.44	105.91	106.28	106.63	105.46	107.36	107.58	105.85	107.28	107.17	108.32	106.98	107.28	105.81	106.98	107.41	105.98	106.36	105.97	107.72	106.45	106.78	105.86	107.16	105.4	105.54	107.04	106.71	107.12	106.05	105.43	106.16	107.13	103.54	106.25	105	105.65	106.48	105.11	105.88	106.5
105.3	105.34	105.42	104.45	106.15	105.33	105.67	105.41	107.47	105.12	103.79	104.38	107.07	106.86	107.16	105.37	105.6	105.04	104.91	105.18	104.6	106.79	106.85	104.95	106.61	104.73	106.03	106.29	107.54	106.43	105.61	105.43	106.22	105.24	106.86	107.31	105.13	106.93	105.8	104.99	107.52	105.96	104.57	104.67	105.58	106.08	104.58	106.02	106.96	104.85
110.49	111.55	111.66	112.13	112.1	111.14	111.3	110.5	110.56	112.22	111	110.27	112.07	111.33	110.52	109.81	110.25	111.16	111.28	111.73	112.35	111.52	111.05	113.38	111.79	110.24	110.84	111.29	112.3	111.9	111.84	111.69	110.75	111.31	110.13	111.77	111.13	110.79	109.98	111.3	113.16	111.21	109.95	110.64	111.81	111.45	112.36	111.07	111.31	111.54
106.07	106.98	104.89	104.63	106.35	107.1	108.33	103.93	106.85	105.33	106.87	106.1	105.64	104.77	106.39	104.94	106.01	105.78	105.82	105.73	107.54	104.66	106.18	107.12	107.11	104.93	106.78	107.63	107.23	108.71	106.17	106.14	108.59	106.42	105.73	105.35	106.86	107.19	106.02	106.2	105.81	105.94	106.17	105.34	105.69	105.64	106.53	104.5	105.72	106.6
105.93	108.87	105.66	106.14	106.64	105.86	105.79	108.13	107.25	106.1	105.47	106.42	106.93	107.22	105.47	105.32	106.14	107.69	106.07	104.81	106.45	105.56	105.35	106.52	106.48	105.51	105.78	106.27	105.23	107.34	105.38	107.61	105.26	103.36	106.76	105.69	106.27	105.98	104.84	107.64	109.31	105.86	105.32	106.67	106.93	107.04	106.38	106.43	105.3	105.23
106.63	106.16	106.38	105.59	106.56	106.22	104.54	105.77	105.79	105.59	104.26	106.89	106.95	105.05	107.31	106.15	105.49	106.08	107.48	107.33	105.49	105.76	105.52	105.2	106.16	106.35	105.59	105.46	106.39	108.54	106.97	107.05	106	105.18	107.13	105.02	106.61	106.97	107.16	104.64	106.2	106.98	106.06	106.34	106.33	105.71	106.34	106.66	106.06	107.61
116.88	117.88	116.8	116.47	117.62	117.84	117.33	117.41	119.06	117.29	118.44	117.28	118.38	117.63	117.06	117.17	117.68	116.69	117.86	118.26	118.43	117.89	117.22	118.34	116.85	118.03	117.28	117.23	117.74	119.43	117.29	115.98	119.26	116.81	117.21	117.36	117.63	118.68	118.15	117.23	117.8	118.34	117.06	118.56	116.71	117.29	116.73	118.85	117.07	119.41
98.614	98.822	99.73	99.712	98.541	100.11	99.399	100.47	100.52	99.898	99.903	99.94	100.12	100.67	100.4	100.52	99.573	99.548	99.488	99.912	100.9	102.81	100.65	101.2	101.14	99.84	99.905	100.19	98.544	99.892	99.976	100.63	99.954	99.164	98.937	99.872	100.12	100.08	100.09	100.95	100.64	99.053	99.514	100.1	97.524	98.869	98.977	102	99.865	99.394
104.75	104.94	106.14	107.1	105.6	105.35	106.19	105.73	106.21	106.2	106.71	107.2	105.4	106.91	107.12	106.7	106.47	105.76	106.14	105.83	106.19	106.84	107.4	106.59	105.48	106.55	105.03	105.19	106.39	107.17	106.39	106.5	105.62	105.83	106.56	106.41	105.91	107.32	105.16	106.64	106.5	105.9	105.57	106.03	105.79	106.36	106.33	106.19	106.3	105.7
104.14	108.41	107.07	105.26	105.49	106.97	106.73	105.02	105.54	103.89	105.69	105.53	106.88	107.55	106.28	105.89	106.38	105.17	106.05	106	107.79	106.46	108.1	106.68	107.02	106.23	106.26	105.92	105.85	104.92	104.51	105.52	105.25	104.74	105.6	106.84	105.91	105.57	106.92	106.28	107.29	106.96	106.53	104.71	106.11	105.21	105.68	107.99	105.74	105.07
112.76	112.12	111.01	111.74	112.72	112.12	111.39	111.59	109.4	111.4	113.04	109.83	112.24	111.62	113.09	111.93	112.81	110.84	112.13	111.15	111.77	111.11	111.26	112.16	110.35	110.87	110.54	110.68	111.11	111.14	112.03	110.69	111.86	110.62	111.79	110.95	112.08	113.64	111.94	111.22	111.76	112.73	110.77	114.13	112.72	111.54	111.78	111.12	111.01	111.81
110.37	111.04	111.36	109.68	110.45	108.65	111.19	111.32	109.64	110.15	109	110.33	109.42	109.55	108.81	110.53	111.18	109.65	110.79	109.47	107.81	110.08	110.46	108.18	111.72	109.19	109.91	109.28	110.34	109.84	111	110.15	110.42	110.51	110.34	110.04	111.06	109.56	110.83	107.91	112.12	110.69	108.04	109.1	109.57	107.97	111.25	107.74	109.96	109.05
100.72	99.923	98.724	100.74	100.97	101.74	100.77	99.443	99.149	100.11	100.45	99.91	99.635	100.64	99.959	98.758	98.873	98.936	98.223	101.17	100.82	101.47	101.05	101.47	99.87	99.078	100.37	99.366	100.47	101.15	100.42	100.07	100.73	99.299	100.92	99.746	100.47	101.35	100.11	100.67	100.72	100.62	99.985	99.807	99.001	100.78	98.157	99.556	99.766	100.57
105.66	105.64	104.93	105.14	105.15	106.79	105.4	106.39	105.41	106.2	104.9	107.33	103.41	106.39	105.17	105.61	105.26	107.38	106.08	105.49	104.6	105.69	105.49	104.98	105.89	105.29	105.83	104.98	105.81	104.79	104.88	105.54	106.85	105.56	106.59	105.83	104.85	103.74	104.5	105.49	105.4	107.02	104.9	105.23	105.53	104.72	105.62	104.25	104.52	107.29
112.36	112.42	111.61	110.53	110.98	110.55	110.41	113.11	113.7	112.8	110.66	110.46	111.75	113.12	114.9	111.17	111.74	111.92	110.92	112.61	112.21	111.95	112.28	112.61	111.14	111.81	111.8	112.45	113.83	112.84	111.81	111.18	112.29	111.64	112.57	112.17	110.75	112.73	110.63	111.69	111.3	114.39	111.58	112.42	110.46	112.54	113.26	111.79	110.59	112.99
106.81	104.93	106.31	104.72	105.85	106.94	107.87	106.88	107.06	106.46	107.44	107.45	106.18	106.21	107.16	108.48	106.08	106.72	106.64	106.58	106.02	106.47	107.5	105.49	106.61	106.91	107.48	106.86	105.37	106.61	107.36	107.51	106.92	107.31	108.07	108.16	107.08	107.27	106.82	108.23	107.08	105.65	105.66	106.92	106.32	106.55	106.47	106.74	106.45	105
105.55	104.2	103.53	103.28	103.88	102.99	103.29	104.67	104.79	103.8	105	104.23	103.36	104.67	105.99	105.03	105.13	103.61	105.55	104.26	104.47	105.14	105.91	103.79	103.68	103.14	104.78	103.84	104.9	103.87	103.32	103.36	106.51	103.23	103.77	104.57	104.79	106.08	105.48	105.57	105.59	103.75	105.04	105.99	102.21	103.46	104.91	104.84	104.47	105.65
106.84	106.62	104.31	104.9	105.79	106.06	106.12	105.4	106.22	105.98	107.11	105.73	106.67	106.84	106.35	105.57	106.94	106.77	106.36	105.33	105.54	105.98	107.38	106.63	105.76	107.53	105.27	107.25	107.22	105.15	107.62	103.75	105.82	106.26	105.77	106.44	105.61	106.63	106.11	105.65	107.46	106.25	106.08	105.92	107.04	106.82	104.8	104.9	107.24	106.2
103.81	105.05	106.55	108.19	106.18	103.16	106.69	104.76	105.72	106.08	106.21	105.45	106.21	105.46	105.42	106.4	107.28	106.34	106.32	104.5	105.83	104.61	107.45	104.86	105.23	104.87	106.1	106.09	104.35	106.33	106.85	105.23	105.25	106.46	106.03	105.5	105.34	105.88	106.18	104.72	105.78	106.27	106.01	104.63	106.06	106.25	105.54	106	105.99	105.07
109.92	110.43	112.24	110.88	111.94	112.2	112.3	111.75	111.24	111.96	111.55	112.16	111.25	112.24	111.21	112.92	111.82	111.34	112.84	111.58	111.51	110.98	111.57	110.23	111.47	111.53	112.92	111.39	111.12	111.25	111.46	111.38	111.2	112.55	109.88	110.97	112.19	111.1	110.47	112.15	110.23	111.24	111.59	112.93	113.29	111.87	112.5	110.94	110.9	111.47
100.29	100.79	100.59	99.36	99.699	98.028	100.69	99.409	99.887	99.774	99.219	99.55	98.837	99.21	99.102	100.2	100.49	101.92	99.863	100.36	99.496	100.06	99.82	99.782	98.68	99.508	99.217	100.85	98.614	98.952	100.02	98.227	98.212	100.7	100.08	100.26	100.3	99.476	99.58	100.32	98.33	100.02	99.172	99.725	99.184	99.436	100.33	99.992	99.023	100.11
107.97	107	104.13	105.21	105.95	105.01	105.81	106.32	105.11	105.86	105.98	104.54	105.51	105.57	106.28	106.04	105.64	104.7	105.6	107.69	104.7	106.36	105.98	105.56	105.83	104.77	106.29	105.1	106.24	105.4	106.32	107.07	106.5	104.95	105.81	105.56	106.65	106.23	106.36	104.01	105.96	106.23	105.85	105.43	106.77	105.07	105.71	106.88	105.27	105.67
105.1	104.95	105.94	104.68	106.33	104.22	104.51	105.85	105.26	105.12	103.07	106.3	105.12	104.95	106.17	105.44	104.56	106.7	105.86	105.65	105.27	104.03	105.2	105.98	105.13	107.35	105.65	106.89	104.11	106.75	103.21	103.16	103.56	105.58	105.28	106.55	102.73	104.84	105.65	105.87	104.67	104.89	104.59	107.03	105.56	104.71	106.29	105.73	105.23	103.66
110.56	111.04	113.88	112.48	113.08	112.64	112.51	112.98	113.2	112.44	112.38	112.26	112.15	112.95	112.4	111.93	113.3	111.39	112.79	110.92	111.39	112.79	113.18	111.96	111.52	114.52	111.59	112.59	112.46	111.27	110.88	112.63	112.65	111.71	113.34	113.37	111.61	111.13	112.96	113.1	112.67	110.08	111.76	112.1	111.35	111.42	111.18	112.32	113.36	112.54
107.2	105.4	105.69	105.11	107.32	105.02	105.8	107.52	105.74	106.6	106.06	106.65	105.35	106.03	105.68	106.1	105.48	105.77	106.39	107.2	105.34	105.94	105.03	106.4	106.98	105.52	106.53	105.33	105.6	106.56	106.31	105.54	107.46	106.37	105.74	105.75	106.1	105.98	105.41	104.86	107.34	106.82	105.75	104.69	105.01	107.65	106.61	105.18	107.64	106.25
108.06	107.57	105.21	107.34	106.11	106	106.97	107.11	105.77	104.68	106.02	106.09	104.46	107.53	106.32	106.8	105.38	105.34	105.94	105.83	105.73	107.56	105.58	106.87	106.44	106.36	105.77	105	106.39	106.69	106.05	107.12	106.29	104.26	105.1	105.99	105.7	105.03	105.47	105.76	105.86	105.57	105.41	105.53	107.01	105.68	105.78	105.37	104.86	106.5
109.08	109.18	110.8	110.87	109.54	111.24	108.55	108.72	110.64	108.45	108.1	108.24	109.44	110.24	109.94	110.83	110.42	110.31	109.11	109.3	108.13	109.66	110.37	110.07	108.78	111.89	109.78	107.59	109.96	109.76	111.1	109.21	109.8	111.15	112.02	109.17	109.91	111.33	111	109.74	109.68	109.42	109.05	110.28	108.56	110.64	108.89	109.18	109.95	108.89
108.26	107.4	106.17	106.69	107.02	107.26	106.12	106.06	106.84	107.73	107.4	107.15	107.93	107.84	106.62	106.08	105.59	107.72	107.03	105.96	107.42	107.39	108.54	106.37	105.81	106.66	106.61	107.58	106.95	107.13	104.97	106.91	107.64	105.63	106.51	107.22	106.75	106.72	106.66	106.13	108.03	107.2	107.75	106.04	108.44	108.81	107.03	106.85	108.74	105.52
105.24	106.78	106.56	107.03	106.39	107.07	107.04	108.43	107.37	106.11	105.45	106.37	105.71	107.05	107.62	108.04	107.5	107.55	106.38	107.84	105.94	105.78	106.66	105.65	106.02	106.53	107.68	107.23	106.6	108.35	108.13	106.26	106.24	106.83	107.89	106.35	105.44	106.35	106.24	106.94	106.81	106.44	105.73	106.36	106.33	107.34	108.45	108.57	106.82	108.2
115.61	115.32	115.57	116.82	115.84	116.73	115.5	115.9	117.23	116.15	116.58	118.35	117.3	116.35	115.42	116.49	116.81	116.09	117.13	117.63	114.88	116.82	116.23	114.52	116.87	115.34	116.98	115.59	114.67	115.59	116.89	115.13	116.54	115.87	115.96	116.88	116.07	116.02	116.02	115.34	116.29	115.97	116.47	117.17	116.32	116.21	115.52	116.86	116.09	117.62
116.93	117.22	117.12	118.22	116.86	117.15	117.22	117.18	117.82	119.09	116.66	118.82	116.34	117.86	115.71	115.76	117.54	118.8	117.3	116.87	118.54	116.52	117.06	117.06	118.28	116.45	116.67	117.07	117.67	118	116.18	118.55	117.04	118.97	118.14	118.61	117.69	118.44	117.96	117.19	117.63	117.08	117.19	116.8	117.2	117.87	118.23	118.11	117.61	116.31
110.4	111.25	109.95	110.6	109.74	108.72	113.73	110.1	109.27	110.82	111.29	111.26	111.57	110.89	111.16	110.89	109.63	110.12	110.9	109.71	111.17	109.87	110.35	110.84	110.16	110.77	112.38	111.57	111.64	111.41	111.97	110.93	109.74	110.97	111.08	111.18	110.27	108.69	109.01	110.74	110.64	111.05	110.3	110.01	111.45	111.3	111.06	109.8	110.49	111.82
111.7	110.79	110.09	111	110.57	112.41	109.32	113.13	111.37	111.75	109.07	109.98	110.87	111.85	110.38	112.25	109.83	109.03	112.63	110.21	109.19	110.41	111.64	111.21	110.39	111.42	112.48	110.21	110.31	110	110.65	109.72	109.88	110.95	110.58	112.11	112	109.39	110.09	110.55	110.5	111.07	110.94	112.39	109.9	111.52	110.4	111.84	112.18	110.93
105.59	106.14	106.78	105.84	108.58	107.84	107.05	106.86	106.23	105.23	106.36	104.64	106.78	107.47	106.23	106.36	107.03	105.47	107.16	105.31	106.7	105.63	105.2	106.02	106.29	108.29	105.81	105.25	107.25	106.48	106.15	106.37	107.22	107.39	104.38	106.27	105.9	107.61	106.29	105.21	105.88	105.42	105.23	107.12	106.42	105.73	106.05	105.2	106.78	106.7
119.11	117.77	117.98	117.12	117.2	117.87	117.27	119.02	118.69	118.79	117.72	117.02	117.93	117.47	118.6	118.82	117.76	118.63	119.11	118.18	117.21	116.68	116.71	117.9	116.66	117.14	118.66	116.97	119.21	118.55	116.06	116.27	119.43	118.53	116.74	116.33	116.97	118.82	117.15	117.86	116.53	116.91	117.13	117.5	117.76	117.52	116.48	118.21	118.15	117.51
99.225	100.92	101.4	100.42	99.646	100.41	101.3	100.76	101.88	100.72	98.924	100.42	100.82	101.11	100.11	98.855	100.97	99.775	100.97	101.12	100.87	100.82	101.21	100.44	102.86	100.61	100.39	101.06	102.2	99.952	99.757	101.09	99.726	101.74	100.93	101.66	101.68	101.82	101.84	99.165	101.4	100.8	100.39	101.74	101.35	100.76	100.35	101.72	100.38	101.45
101.38	100.97	100.8	100.33	100.62	100.27	99.945	100.9	101.31	100.9	100.68	100.15	99.726	99.987	99.759	101.22	100.79	101.97	99.8	98.717	101.67	100.99	98.917	99.982	99.804	99.296	99.93	98.898	100.54	99.85	101.03	101.1	99.763	102.36	100.32	100.01	100.34	99.38	99.464	99.636	100.76	99.151	99.779	101.12	99.386	100.73	100.17	100.42	100.41	99.367
105.82	106.3	106.58	103.94	104.78	106.67	104.83	105.6	106.34	105.11	105.2	106.66	103.66	106.15	105.67	104.76	104.02	105.14	105.35	106.57	104.99	104.49	105.48	105.18	105.41	106.09	104.21	104.56	105.6	106.34	105.8	106.61	107.11	105.31	105.33	105.93	104.57	105.45	104.14	106.19	105.25	106.28	106.33	104.11	103.58	105.68	104.02	106.25	104.48	105.08
112.85	111.96	111.79	113.49	112.35	110.92	111.37	111.56	111.58	113.06	113.01	113.19	111.03	112.26	112.15	112.35	112.96	111.28	112.18	111.85	111.43	112.54	113.01	114.17	111.76	111.08	112.51	112.95	112.63	112.55	111.99	110.59	111.68	112.92	113.84	113.04	111.49	111.51	111.85	112.99	111.71	112.98	110.65	110.92	112.66	113.1	111.48	111.22	112.83	112.33
105.34	103.29	107.78	107.8	104.46	107.56	106.65	106.69	105.5	105.61	105.25	107.19	108.09	107.74	104.76	105.79	105.61	107.39	106.84	106.42	106.51	105.52	106.18	106.56	105.55	105.52	106.35	105.37	107.99	105.59	106.93	104.76	105.97	106.56	107.27	107.17	106.64	106.92	106.78	105.01	105.93	106.81	105.72	106.85	106.85	106.82	105.19	105.69	105.69	105.59
105.49	106.05	105.89	104.19	105.19	104.95	103.21	105.26	106.48	104.42	106.82	103.87	106.15	105.18	105.69	104.78	103.35	104.95	105.7	105.21	104.11	104.9	102.78	103.61	104.31	105.42	104.8	105.07	104.75	103.83	106.81	105.15	105.18	105.89	105.36	104.62	105.37	104.17	104.59	104.92	107.01	104.35	104.89	105.5	106.41	104.87	105.32	103.49	105.39	104.96
99.054	101.99	98.717	100.5	99.895	100.17	99.61	98.683	100.04	100.33	99.056	100.97	98.4	99.659	100.23	100.18	99.195	101.16	99.908	98.518	99.092	99.607	100.03	99.952	99.947	100.97	100.99	98.739	99.428	100.65	99.378	99.119	98.11	97.857	98.928	100.01	98.924	99.99	101.04	100.31	99.201	99.454	100.8	101.08	99.17	99.942	100.84	99.421	98.982	99.146
112.63	113.69	113.15	112.58	112.8	113.32	113.2	112.54	114.36	111.47	111.58	111.57	112.63	112.29	114.16	113.79	111.84	112.25	112.95	113.67	113.45	112.49	114.24	111.43	111.9	112.88	112.81	111.93	113.68	113.75	113.68	112.88	112.88	112.8	113.29	112.55	112.33	113.88	112.15	113.32	113.57	113.13	114.22	111.98	112.86	113.12	113.19	113.58	111.42	113.43
113.82	111.84	110.84	112.26	111.69	111.05	112.23	111.46	112.21	110.52	111.74	111.29	110.63	112.25	111.86	110.59	111.88	111.85	111.11	112.32	111.41	111.63	111.41	110.5	110.78	110.65	110.27	111.44	111.71	112.31	110.94	112.29	112.17	110.64	110.99	110.36	112.17	110.29	110.97	110.8	112.17	110.17	111.82	112.07	112.14	112.26	111.64	111.03	111.68	111.67
104.9	105.88	106.99	104.81	104.83	105.93	105.95	105.37	106.66	105.3	105.22	103.84	104.71	106	105.46	105.45	106.27	103.98	104.63	104.65	106.17	105.4	104.99	106.15	106.88	104.28	104.08	106.19	104.08	106.38	106.82	106.45	105.36	107.34	103.64	105.76	105.18	104.01	106.18	105.41	106.56	105.12	105.46	104.36	106.06	105.21	104.86	106.26	105.12	106.13
106.98	103.92	105.5	106.2	105.3	107.17	106.51	106.12	106.66	104.59	106.45	105.36	104.06	104.89	106.62	104.74	105.27	105.69	104.95	105.73	106.31	105.1	106.28	107.1	105.75	105.96	105.14	103.84	105.1	106.58	104.56	106.24	105.43	105.85	106.3	105.29	104.91	105.67	106.79	105.05	106.4	105.17	105.07	106.9	105.81	104.91	105.18	104.34	104.37	105.31
105.19	104.16	104.59	105.35	104.01	103.81	103.94	104.28	104.36	105.3	105.03	105.48	102.23	104.7	105.15	102.78	104.89	104.14	103.62	105.12	103.88	104.02	103.8	103.78	105.54	104.31	103.94	104.08	104.15	104.1	104.56	103.9	103.16	103.57	104.59	104.81	104.55	102.77	103.47	103.55	104.47	102.74	104.41	104.4	104.41	104.35	105.99	105.05	105	102.85
109.38	110.88	110.91	110.38	111.1	111.45	109.95	111.07	110.59	111.24	111.52	110.73	111.27	108.74	110.93	111.69	110.79	109.6	108.41	110.19	109.53	109.71	111.04	109.34	110.17	110.97	110.83	110.52	111.8	110.88	112.19	108.89	111.36	110.76	111.55	109.42	111.53	111.18	112.28	109.34	109.51	110.09	109.66	112.16	110.14	110.65	111.99	110.76	111.21	111.2
111.82	111.07	110.94	111.52	111.97	113.12	112	112.94	112.57	111.75	112.16	111.88	110.76	113.48	111.8	111.21	110.94	111.16	111.32	111.95	112.93	111.64	112.74	111.92	111.56	114.4	111.36	111.98	111.72	112.4	114.13	110.59	110.16	111.92	111.28	112.87	111.46	111.61	111.29	111.51	111.84	112.85	112.26	111.86	110.77	110.5	110.84	110.12	111.55	112.41
109.8	109.36	111.75	110.53	109.56	107.95	110.36	108.69	111.1	109.84	109.68	108.74	110.91	109.93	109.54	109.05	107.96	107.63	109.44	109.48	109.94	110.03	109.31	109.68	108.56	109.34	109.99	108.89	108.58	110.56	108.91	109.28	110.04	111.29	109.8	110.82	108.65	110.76	109.5	110.57	110.29	108.57	110.81	109.66	109.93	110.15	108.94	109.49	109.37	110.73
111.4	111.38	111.11	111.05	112.12	110.33	111.34	109.85	111.82	110.13	110.85	110.31	111.94	111.93	111.85	111.88	111.23	111.27	110.78	110.78	110.36	110.92	112.2	112.07	110.85	110.15	113.62	111.6	112.52	111.42	111.53	109.99	111.98	111.75	111.17	111.27	111.8	111.46	109.69	110.97	111.3	111.55	111.87	111.13	110.51	112.23	110.57	112.03	111.32	112.31
111.55	111.91	112.25	109.57	112.25	110.03	111.72	112.89	110.26	109.97	111.72	108.96	110.87	110.63	110.94	111.71	111.14	111.18	110.45	112.07	110.82	111.58	111.17	109.98	111.03	112.03	110.59	110.28	113.43	112.22	112.25	111.95	111.07	109.81	110.12	110.46	110.9	111.6	110.86	110.11	111.19	110.81	110.66	111.57	109.88	110.98	109.43	113.15	112.45	108.68
109.99	110.98	111.23	109.85	111.69	110.13	111.47	109.85	111.5	110.8	110.46	110.67	110.65	110.79	111.59	109.71	111.36	110.78	107.56	110.51	110.62	110.33	111.02	111.84	111.77	110.37	110.47	108.32	109.77	111.89	111.39	109.68	110.7	110.23	109.27	111.93	110.52	109.61	112.26	110.54	110.15	111.92	109.76	108.86	110.32	110.9	111.1	109.62	109.79	108.23
113.44	112.16	114.25	113.91	113.43	114.39	111.72	112.3	112.36	112.41	113.93	113.7	112.55	113.53	113.15	110.81	112.92	113.1	111.52	112.06	113.69	112.47	113.22	112.41	112.59	112.99	113.13	114.79	113.35	112.62	112.62	114.4	112.72	112.06	113.11	113.57	113.23	113.75	112.57	112.95	113.56	112.8	112.12	111.34	113.03	112.09	112.42	112.54	113.67	111.65
99.932	98.695	100.71	100.6	100.03	100.95	101.24	100.6	98.688	101.47	99.561	101.89	101.73	99.789	99.718	99.599	100.55	101.78	100.88	102.54	100.21	99.347	100.34	99.701	99.484	101.29	100.4	100.72	102.06	100.09	100.41	103.31	100.9	100.32	101.76	100.98	101.87	101.06	100.11	101.31	99.797	100.34	98.914	100.64	101.05	99.909	99.597	100.86	100.47	101.16
111.62	108.95	110.39	110.07	110.64	109.3	108.23	110.28	110.73	110.02	110.93	110.69	112.78	109.39	109.4	111.44	112	109.52	110.97	109.6	110.1	110.21	110.23	111.06	110	109.7	111.9	111.13	112.03	110.46	111.77	109.89	110.76	109.67	111.01	111.93	110.28	110.65	109.83	109.05	109.6	109.89	112.09	110.72	109.83	110.69	112.58	112.28	111.86	111.13
109.82	108.47	109.45	108.69	110.42	109.36	110.04	110.87	109.98	109.31	110.76	111.72	109.11	109.55	110.4	110.36	109.23	110.42	110.18	110.26	109.83	110.47	109.68	111.47	109.52	109.51	107.99	111.13	110.15	110.87	110.55	109.84	109.94	110.37	109.73	109.53	110.56	107.77	109.66	110.34	109.75	108.8	108.49	111.9	107.55	111.07	109.48	108.89	109.6	108.61
106.79	107.48	106.92	107.23	105.03	104.65	105.63	104.92	105.48	105.19	104.81	105.62	105.31	104.27	106.05	105.05	107.22	105.22	104.17	103.87	106.29	105.78	106.88	106.08	106.73	107.33	106.69	106.22	106.16	106.95	105.06	103.76	106.53	106.97	105.57	106.22	107.36	106.66	107.76	104.59	105.13	104.75	105.34	106.27	103.95	106.24	104.92	105.91	105.96	105.76
105.7	105.42	105.03	106.47	105.06	104.67	104.44	106.89	104.09	104.73	105.78	105.64	105.19	107.04	105.47	105.28	104.82	104.22	104.73	105.98	105.08	106.38	106	104.83	107.48	105.15	105.51	105.29	105.93	106.82	104.97	104.69	105.63	106.81	104.46	105.2	105.83	105.36	106.14	105.07	106.48	104.44	104.78	105.28	105.44	104.29	104.72	105.95	105.8	105.8
104.36	104.19	104.97	103.91	106.63	104.42	104.63	105.39	105.81	105.91	103.97	101.84	103.34	105.43	106.01	104.05	104.44	105.1	103.82	106.55	104.54	104.08	105.17	104.22	103.48	104.45	105.63	105.14	106.15	103.86	104.87	102.87	103.76	106.06	104.03	106.92	104.55	106.71	104.3	104.45	105.17	106.39	103	104.8	105.17	104.74	104.16	107.02	106.62	104.2
110.69	112.41	110.41	112.09	109.67	112.17	109.65	112.74	111.75	111.75	111.06	110.83	111.49	111.11	112.26	111.23	111.5	111.21	110.07	111.89	110.92	110.03	112.09	111.2	110.61	111.35	109.56	111.32	113.01	110.38	111.3	110.15	111.32	109.36	111.79	113.44	111.81	113.59	111.44	111.9	110.62	111.45	110.35	110.34	111.42	111.72	112.58	112.07	111.1	111.39
110.3	111.24	108.91	110.52	110.71	110.69	110.97	109.38	110.7	111.14	111.48	112.36	111.19	109.99	112.06	110.5	110.46	111.76	110.62	111.94	110.48	112.82	110.47	110.78	112.86	111.18	110.94	111.37	111.44	112.31	112.05	112.06	112.23	110.49	110.58	110.09	111.05	112.22	110.57	111.09	110.96	110.27	111.13	111.2	111.27	110.37	112.05	109.33	113.98	110.65
105.08	104.88	104.7	104.51	105.1	105.22	106.57	104.69	105.1	103.98	104.56	104.72	106.03	104.73	106.44	105.93	103.99	106.01	104.63	105.31	105.65	105.54	105.19	104.48	106.21	105.13	105.83	105.49	106	106.27	105.09	105.4	105.65	104.68	106.24	105.1	107.58	107.7	103.41	105.68	104.91	105.07	103.51	104.96	104.76	105.02	105.88	103.16	104.66	105.37
107.19	107.5	104.89	105.26	107.16	106.49	106.31	105.6	105.7	107.85	106.7	104.81	106.79	106.89	106.54	105.33	106.23	104.66	106.71	105.32	107.05	106.57	106.06	106.3	106.79	105.92	106.24	105.93	105.98	107.19	106.26	105.1	106.42	104.66	105.61	106.76	107.18	105.39	106.33	106.71	107.06	107.16	106	107.28	105.78	108.17	107.16	104.96	105.71	107.9
105.53	103.32	102.73	104.69	105.28	103.56	105.21	103.74	104.08	103.92	103.31	103.73	103.33	102.84	104.95	102.67	102.56	106.5	105.1	103.69	105.54	102.44	103.72	103.36	104.37	104.73	104.22	105.29	103.24	101.21	104.37	104.85	103.49	104.91	104.56	103.19	104.19	103.8	102.53	104.24	104.61	104.07	105.41	104.77	104.27	104.37	103.74	104.59	105.31	103.95
115.56	116.23	115.12	117.51	116.37	116.57	115.55	116.2	116.41	116.46	116.27	115.69	116	116.77	115.85	117	116.17	116.39	116.18	116.39	116.54	117.05	115.7	115.23	116.67	116.82	117.81	117.77	117.79	116.26	114.8	116.89	115.58	118.04	116.25	116.52	115.94	117.86	116.67	116.96	116.71	117.52	115.25	117.34	116.53	116.78	117.67	116.15	115.93	115.27
108.65	106.68	107.18	107.14	106.97	109.75	107.24	106.97	106.69	106.05	105.85	108.2	107.34	107.31	107.61	106.12	106.96	106.78	108.33	105.48	105.41	107.61	107.18	106.41	108.76	108.33	107.28	106.41	107.27	105.64	107.79	107.1	106.72	106.83	107.56	107.24	106.68	107.46	107.48	106.3	106.76	107.72	107.2	107.17	108.18	108.44	106.88	107.53	107.25	106.73
105.77	103.8	103.48	105.97	104.82	103.61	104.28	105.31	106.41	106.19	105.24	105.09	106.44	105.93	105.56	104.32	103.54	105.13	106.62	103.87	105.27	105.22	104.74	103.22	103.94	104.32	105.47	105.44	104.14	105	105.12	104.55	105.76	105.74	104.25	104.49	105.82	104.63	105.31	103.75	105.53	104.85	105.03	105.47	105.8	103.64	103.96	103.95	105.86	104.42
105.78	104.75	104.2	104.33	107.14	105.23	106.67	107.46	103.78	106.03	105.55	105.68	105.62	105.33	105.33	105.61	105.81	105.21	105.33	106.73	104.6	105.89	105.94	105.32	104.04	106.04	106.85	105.5	105.3	105.22	104.95	105.26	105.05	106.47	106.62	106.39	105.32	105.54	105.53	106.87	105.59	106.52	106.52	106.91	108.98	106.16	105.79	106.43	104.67	107.66
99.783	100.29	99.559	101.32	100.52	100.24	99.154	99.394	101.47	102.34	100.52	102.78	100.08	101.3	100.02	101.42	98.976	100.72	101.51	99.5	100.71	101.39	99.174	99.912	100.46	99.842	101.24	100.14	100.82	100.66	100.83	99.974	101.47	99.042	100.9	100.92	100.42	100.19	101.03	101.78	100.3	100.6	99.397	101.34	99.795	100.57	100.32	100.41	102.09	100.53
106.12	106.68	106.44	106.36	106.83	106.61	104.21	106.29	104.61	106.1	103.78	105.45	105.45	105.35	106.31	105.32	105.36	106.26	105.94	105.54	105.72	105.6	105.81	104.51	107.28	104.02	106.39	104.82	107.4	105.14	104.35	107.59	106.18	106.81	105.38	104.57	106.51	104.56	106.83	107.04	105.42	106.13	106.47	105.03	104	106.61	104.58	106.65	106.47	106.61
99.644	100.19	99.486	99.027	100.7	100.17	101.45	100	100.86	101.8	99.587	100.95	100.25	100.25	99.484	99.187	100.65	99.34	99.907	99.363	100.16	99.36	100.17	100.58	100.57	99.473	100.83	99.578	99.508	100.53	101.16	98.991	101.76	99.718	100.26	100.46	99.931	100.32	99.616	100.97	99.722	100.56	101.39	100.27	100.25	99.848	99.797	99.792	99.258	100.76
107.32	106.6	107.66	106.44	107.93	107.73	107.92	105.31	107.71	107.99	105.18	106.9	106.49	105.25	107.26	107.79	106.37	108.03	107.29	105.1	105.5	107.09	106.69	108.18	106.07	107.57	106.71	107.48	107.17	107.68	107.5	105.72	108.97	108.23	107.72	106.04	107.15	107.39	107.04	106.73	106.48	107.08	107.04	106.73	105.93	106.66	107.14	108.34	106.85	106.12
99.166	100.66	99.866	98.666	101.76	102.11	101.23	101.4	98.866	99.953	101.45	99.585	101.51	101.26	101.11	101.49	100.67	100.93	100.23	101.94	100.41	98.964	99.584	99.822	101.18	102.43	101.6	100.17	101.42	100.42	101.46	101	100.77	102.42	101.07	99.734	100.98	101.06	99.77	100.47	99.853	99.972	100.75	99.667	100.74	99.779	100.01	102.11	99.792	100.74
107.45	106.02	105.4	106.11	104.83	106.18	105.2	104.06	105.1	104.52	105.11	106.42	105.36	106.31	103.68	106.25	106.07	105.65	105.61	103.71	105	105.33	107.42	104.45	106.96	105.6	105.66	105.64	103.87	106.56	105.42	106.19	105.12	104.85	105.27	106.3	104.53	104.37	104.58	104.21	105.76	104.14	106.55	103.78	104.39	104.97	106.48	105.88	105.05	106.28
104.12	106.02	105.91	105.73	104.68	104.69	105.72	104.61	105.73	104.69	105.27	106.32	106.51	105.56	105.29	104.32	105.27	104.01	105.23	104.14	104.64	105.12	105.94	104	104.24	103.32	105.31	105.78	105.08	106.42	104.76	104.38	103.87	105.2	104.98	104.25	103.68	106.3	106.42	105.14	104.95	106.71	104.87	106.16	105.43	104.76	105.61	105.29	105.96	104.73
103.47	104.45	104.51	105.46	104.5	104.42	104.03	104.94	106	104.51	104.34	104.88	105.42	104.16	104.18	105.15	104.74	104.62	103.76	102.56	105.78	104.64	105.04	104.58	103.71	103.87	105.06	104.71	104.84	104.08	107.28	103.71	104.92	105.53	103.92	105.05	104.58	104.49	104.51	105.84	104.52	104.78	103.97	104.36	103.66	104.18	105.42	104.72	104.98	105.94
111.13	112.57	110.83	111.7	113.34	111.48	112.25	111.41	111.26	112.1	113.1	113.49	114.32	113.1	112.41	111.16	111.38	111.55	111.81	113.16	113.47	113.56	111.28	111.2	111.18	111.93	111.81	113.01	113.94	113.4	112.87	112.73	110.98	113.03	110.35	112.43	112.91	111.18	113.68	112.36	110.6	112.38	110.44	113.31	112.31	112.06	110.93	110.91	111.51	111.37
112.29	112.66	114.11	113.86	112.61	112.86	112.68	112.72	112.91	111.97	112.44	112.01	112.68	112.04	112.97	113.15	114	113.78	112.54	112.96	112.3	113.5	113.27	113	115.42	112.31	114	112.98	113.58	110.95	112.36	113.08	112.79	112.47	110.37	113.84	113.41	112.86	111.98	112.5	113.62	112.37	113.1	113.89	112.51	112.34	112.99	112.07	111.97	112.71
105.11	105.83	104.48	105.33	106.94	104.91	107.21	107.63	104.92	106.18	105.61	104.56	105.74	105.63	104.45	105.64	105.58	104.76	106.23	106.23	105.44	105.53	104.64	105.71	104.26	105.71	104.56	105.71	106.7	107.13	105.22	105.98	106.75	106.22	107.78	106.61	105.78	103.34	105.52	105.73	103.9	104.12	105.56	107.14	105.59	106.25	105.73	104.22	105.02	105.92
99.622	100.67	100.73	99.349	100.99	99.753	99.025	100.69	101.15	99.458	97.937	100.45	99.563	99.997	101.67	101.02	101.21	99.099	100.1	99.487	101.67	101.4	101.53	100.56	102.13	101.21	102.63	100.87	98.35	100.61	100.28	99.036	101.14	100.49	99.178	99.846	99.157	100.61	100.92	100.8	99.468	101.42	101.3	99.817	101.15	100.77	99.751	99.471	100.54	100.55
100.07	101.58	100.09	98.684	101.21	99.437	100.97	100.47	100.44	100.75	99.187	99.765	101.24	101.82	100.44	101.04	100.17	102.24	100.94	99.9	101.6	100.68	99.359	100.27	99.549	101.07	98.911	99.561	99.67	100.04	100.41	100.13	100.44	100.99	99.8	100.73	99.839	99.592	98.652	98.696	101.56	100.23	99.784	100.13	100.28	101.18	101.26	100.02	100.02	101.58
111.86	113.75	111.42	113.77	112.1	112.36	111.15	113.31	112.48	113.56	112.33	112.04	113.82	113.16	110.83	113.64	112.31	114.32	114.25	112.71	112.37	111.85	110.03	113.61	113.12	111.07	112.25	113.92	112.19	113.08	113.17	113.43	112.14	112.99	112.61	114.75	111.94	112.16	112.26	111.74	112.01	112.28	111.19	112.83	113.04	114.98	112.51	113.44	113.73	114.33
107	106.51	106.15	106.21	105.84	105	105.01	106.53	104.57	107.79	104.65	105.5	107.34	107.24	105.99	106.3	107.95	105.69	107.24	105.86	107.27	106.53	105.02	106.79	106.84	103.59	107.6	106.74	105.06	106.39	104.32	107.18	107.13	105.05	108.23	105.6	106.16	103.55	105.79	105.64	105	105.28	104.32	106	105.27	105.64	105.34	106.95	106.04	105.51
99.807	98.675	99.492	99.078	98.773	100.04	99.169	99.494	99.586	98.179	99.541	99.395	100.02	99.853	99.585	98.47	101.47	99.063	100.2	99.34	99.294	100.57	101.33	98.813	100.32	99.05	100.24	98.968	98.931	98.936	99.508	100.5	99.802	98.68	99.401	99.411	100.02	99.078	100.35	101.21	100.24	99.875	100.52	101.85	99.432	99.943	98.476	99.075	100.94	100.41
104.45	104.56	103.22	103.78	106.23	104.31	104.39	105.74	105.14	104.77	104.83	104.32	104.28	103.45	103.59	105.56	104.81	102.78	104.27	103.15	104.98	104.98	105.23	103.44	104.13	105.06	104.62	105.18	104.3	104.51	102.56	103.43	104.37	104.61	104.37	103.7	104.6	103.74	104.84	105.02	102.68	103.06	104.19	104.65	103.84	103.86	104.33	103.96	101.64	104.08
104.93	106.2	106.25	105.34	104.91	105.89	106.63	104.02	106.42	106.32	104.94	104.8	106.22	106.68	106.84	105.19	105.02	105.84	105.77	105.14	105.76	105.52	106.85	106.74	106.51	106.41	105.67	105.05	105.9	105.26	105.37	105.31	105.61	105.16	106.69	107.66	104.85	106.83	106.52	104.56	105.66	105.31	107.34	107.43	106.43	106.35	104.9	107.66	104.81	105.66
104.87	105.97	106	107.26	106.09	106.62	103.77	105.96	106.89	104.65	107.09	106.28	104.9	106.17	104.85	104.97	104.72	106.92	106.56	105.89	106.18	104.91	106.34	105.44	105.38	104.67	105.81	104.14	106.06	103.54	106.16	105.21	105.33	106.88	106.76	104.94	106.74	105.5	106.12	105.29	105.18	106.55	105	104.07	106.33	106.86	105.75	106.17	104.89	105.79
99.395	98.971	100.83	98.789	100.31	99.083	99.522	99.656	100.29	101.85	99.567	100.35	100.38	99.789	100.7	99.933	99.97	100.34	100.17	99.355	100.13	101.13	99.143	99.8	99.289	100.5	98.985	100.69	101.08	101.3	98.079	99.936	98.096	99.475	98.34	99.565	100.34	98.874	102.12	100.52	99.569	101.34	99.345	100.56	100.75	100.15	100.38	100.4	99.571	100.92
100.77	101.45	101.62	100.78	97.737	99.609	98.767	99.284	99.626	98.69	99.93	100.29	100.01	100.91	98.383	99.481	100.82	100.67	101.37	100.22	97.308	97.683	99.958	99.456	99.237	99.546	100.19	99.999	99.923	98.98	99.728	98.965	99.494	98.464	100.75	102.05	100.22	100.38	100.82	101.35	100.75	97.796	100.64	98.978	99.63	99.616	99.468	101.08	99.868	99.305
105.5	106.33	105.43	105.66	105.06	104.51	105.66	105.71	104.57	103.78	105.98	106.53	106.53	105.81	104.86	105.3	104.09	106.31	105.44	106	105.56	106.98	105.78	106.25	105.63	104.09	105.85	104.59	106.17	106.16	104.76	106.49	106.6	104.77	106.75	104.36	105.43	106.4	105.04	104.38	105.44	105.22	104.88	105.67	105.39	105.93	105.94	105.24	104.27	105.59
109.81	108.92	108.71	109.07	109.3	109.79	109.48	109.7	109.35	110.22	108.9	109.17	110.49	112.05	109.88	109.35	111.89	110.14	108.58	110.13	108.94	108.67	110.32	110.11	110.99	110.54	108.99	110.47	109.04	109.49	110.12	110.21	109.39	109.37	109.85	110.55	110.5	108.76	108.9	110.45	110.32	109.74	109.12	109.91	110.06	109.7	109.02	110.15	110.98	109.46
106.85	106.64	105.18	104.01	104.21	105.45	105.4	105.39	103.91	103.71	105.02	105.06	104.95	105.76	104.72	107.71	104.41	105.09	105.79	104.28	104.45	106.94	105.77	104.62	105.46	106.05	105.43	106.21	104.75	105.83	104.91	104.95	105.78	106.48	106.33	105.78	103.47	105.73	103.28	105.79	105.35	104.54	105.02	105.5	105.14	103.85	107.15	105.24	106.07	107.35
105.25	106.33	104.7	107.35	106.95	106.8	105.69	105.66	105.67	104.74	105.65	106.65	105.09	106.12	105.88	105.6	105.85	106.58	106.25	106.41	106.63	105.26	105.13	106.53	105.71	106.66	104.15	106.72	105.5	104.96	104.69	105.75	105.25	105.72	105.62	105.56	104.18	106.31	106.66	106.29	106.69	106.37	104.86	105.61	104.95	106.43	105.99	105.62	106.83	106.6
99.312	99.939	101.84	101.28	100.14	102.63	100.98	101.16	100.96	100.53	101.39	99.069	100.58	99.636	102.2	101.23	99.937	99.933	101.01	101.15	100.1	98.968	99.634	101.44	100.86	100.64	98.985	101.34	100.16	100.74	99.309	101.48	100.14	99.096	101.21	99.977	101.1	100.21	101.38	101.92	98.742	101.09	100.65	101.05	100.06	99.886	101.26	100.61	101.02	101.58
106.21	106.37	107.88	106.34	106.26	105.73	107.5	106.93	106.23	105.45	107.35	104.89	106	105.67	106.29	106.29	107	106.43	106.68	105.67	104.72	106.81	106.14	106.89	106.13	106.39	106.28	104.87	106.36	104.85	106.64	106.11	106.17	106.9	106.97	105.13	106.04	105.78	106.32	107.9	106.55	107.26	105.33	106.31	105.25	104.66	105.37	105.98	105.23	106.84
107.91	107	106.84	107.16	104.93	107.9	105.96	107.38	108.6	108.37	106.84	106.68	105.48	107.54	107.34	108.57	106.78	106.72	106.84	108.7	104.59	107.82	107.36	107.69	105.6	106.79	107.7	106.32	108.17	107.72	107.89	107.84	106.51	108.33	105.88	107.39	106.82	106.21	108.96	106.74	107.57	108.75	107.11	106.18	106.68	106.68	107.02	107.45	106.64	107.98
106.15	107.34	105.74	104.67	105.48	104.4	106.51	105.07	105.29	103.68	105.61	105.43	104.83	105.08	103.31	106.14	105.88	105.73	106.12	105.11	104.12	104.87	106.49	105.6	106.21	104.64	104.79	106	105.88	105.62	105.29	104.56	104.76	104.72	103.55	103.86	105.27	105.45	105.86	104.42	106.16	104.75	105.43	105.93	106.78	105.79	105.35	104.84	104.53	106.36
103.29	106.58	104.61	106.09	105.58	106.53	103.29	104.35	104.8	107.14	104.01	105.16	105.57	106.34	105.35	104.36	104.75	105.22	106.01	105.5	104.24	105.72	104.99	103.09	103.87	105.46	105.23	105.28	104.83	104.39	106.62	104.41	104.14	105.37	103.99	105.35	105.31	105.71	102.48	103.45	105.17	105.2	105.6	103.73	103.73	105.6	105.96	105.81	104.55	104.32
106.25	104.48	106.2	106	107.82	106.04	105.03	107.2	107.54	105.11	106.07	107.3	106.45	104.89	104.96	107.31	106.78	106.49	106.85	106.49	105.98	106.26	105.36	106.65	105.46	106.56	106.67	106.61	107.92	105.44	106.36	106.96	106.82	106.86	106.88	106.89	106.07	104.77	106.32	106.09	106.57	106.22	105.63	108.03	105.87	105.71	107.52	106.91	105.32	105.62
100.47	100.02	99.443	101.39	101.45	101.46	101.44	100.77	101.79	99.988	99.501	97.806	98.027	100.75	100.15	102.3	100.34	102.56	100.46	102.07	99.81	99.957	100.18	100.75	100.65	101.53	100.01	100.23	101.1	99.21	101.63	100.8	99.169	100.89	101.02	99.89	100.06	100.72	100.75	100.73	100.32	99.993	100.31	101.1	99.968	99.005	99.203	101.2	101.08	100.52
118.31	117.46	117.16	117.71	116.39	116.8	118.74	117.89	118.9	116.84	118.57	117.92	117.92	117.58	117.84	118.95	118.14	116.92	117.6	119.04	118.09	118.22	114.58	118.89	117.7	116.69	117.59	117.22	117.09	117.95	118.68	118.06	117.23	116.57	118.85	116.71	117.18	115.5	118.09	116.3	117.76	117.44	117.53	117.13	117.79	118.56	116.42	117.06	116.88	117.05
101.01	98.412	102.16	99.645	98.091	100.45	99.625	99.129	100.58	100.44	100.17	101.21	99.104	99.282	100.71	99.703	100.65	99.53	99.133	97.34	99.795	99.968	101.3	101.62	99.96	98.28	99.611	100.42	100.08	99.702	100.36	98.941	99.127	98.557	99.173	101	100.32	100.36	98.629	98.818	99.167	100.29	98.873	100.58	99.329	99.509	101.24	99.509	101.17	100.02
106.7	107.61	106.82	108.95	107.9	106.16	106.91	105.95	107.55	105.47	107.2	106.7	106.01	106.2	107.66	105.87	106.5	106.45	106.35	106.9	105.27	106.88	105.11	107.04	105.61	106.09	107.23	105.58	106.64	106.8	107.28	106.68	107.16	106.13	106.79	107.16	106.92	105.58	107.32	105.62	107.25	106.68	106.47	107.5	106.96	105.07	107.62	108.64	107.17	106.95
105.08	105.48	106.19	105.1	104.46	106.18	106.27	105.2	104.76	106.15	105.42	105.75	106.7	106.24	106.63	105.35	105.73	106.29	105.7	106.22	105.31	106.18	105.4	105.23	104.96	106.92	105.31	107.32	105.71	105.63	106.47	105.61	107.08	106.62	106.49	106.3	106.54	106.47	105.01	105.02	105.18	104.93	106.84	106.24	105.36	102.81	105.07	105.95	106.48	107.3
101.26	101.67	99.826	100.67	99.326	100.93	100.98	100.76	100.79	99.216	100.51	100.71	100.68	100.69	99.019	100.45	102.12	100.66	100.2	101.53	100.52	100.33	100.9	99.833	99.799	103.22	100.49	100.61	100.71	100.11	99.71	101.62	99.816	99.972	101	101.02	100.65	100.84	100.54	99.563	99.748	102.21	100.69	99.13	100.75	100.42	101.69	99.749	100.18	98.896
111.58	111.54	109.58	111.29	110.28	111.52	110.05	110.64	110.39	111.34	110.8	111.71	111.46	110.94	110.28	110.42	111.79	110.86	111.66	112.41	111.76	110.11	110.68	110.07	110.36	111.56	111.04	112.36	110.99	110.64	111	109.54	110.18	111.4	111.89	110.5	110.88	112.08	111.4	112.43	111.61	109.62	110.34	111.46	111.11	112.08	110.84	113.44	112.79	110.46
111.45	111.59	111.39	111.24	111.6	113.02	112.25	112.21	111.11	111.02	112.25	113.02	111.73	112.66	110.82	112.39	112.66	113.45	111.77	113.14	111.69	110.6	112.45	112.42	112.15	111.96	112.7	112.81	113.25	112.81	111.88	111.08	113.04	112.8	113.19	112.98	110.73	111.39	111.27	110.5	111.3	111.39	111.81	112.88	110.99	111.4	111.64	113.17	112.27	112.45
107.03	106.33	105.7	103.74	107.45	104.36	104.75	105.83	106.35	105.96	106.11	103.64	104.74	106.2	104.11	105.48	106.1	104.79	105.2	106.32	105.56	105.76	104.13	105.17	104.8	106.22	105.63	105.81	105.66	106.76	106.33	104.91	105.96	105.77	105.18	107.04	105.73	105.56	106.35	105.04	105.82	105.21	105.22	106.74	105.96	107.33	105.21	104.51	106.56	104.94
105.69	106.56	104.29	105.42	105.87	105.06	104.29	104.36	105.11	105.91	106.71	105.55	106.15	105.24	104.76	105.75	104.27	104.4	106.04	105.68	104.79	106.88	106.32	107.28	105.74	106.09	105.53	105.35	105.35	104.69	105.47	104.89	105.27	106.19	105.88	105.74	104.19	106.17	106.05	105.73	104.38	106.05	106.87	104.91	106.53	106.72	105.02	105.01	104.91	103.91
104.86	106.36	105.87	106.41	105.22	105.65	105.79	105.42	104.22	105.21	106.36	104.18	106.69	106.32	106.3	105.91	106.62	105.84	104.89	104.93	105.25	104.66	103.85	105.7	105.92	107.84	104.67	104.85	106	105.33	105.01	105.52	104.61	103.97	105.92	105.06	106.59	105.62	106.35	105.18	104.76	105.66	105.4	104.7	104.81	106.19	104.99	105.79	105.34	104.57
111.1	108.51	110.26	109.06	109.22	110.56	111.01	110.33	108.48	110.84	108.78	108.85	109.84	109.15	108.55	110.39	109.2	111.51	109.29	110.41	108.98	109.14	111.28	110.19	109.34	109.87	108.64	108.81	109.77	110.8	111.53	109.5	109.41	110.65	110.31	108.07	111.55	110.31	111.49	110.97	109.59	108.95	109	110.21	109.98	109.13	109.47	110.52	110.94	110.3
107.05	106.8	104.71	102.9	105.27	105.43	106.09	105.51	105.67	108.19	106.04	106.5	104.36	105.95	106.28	105.54	105.67	104.8	106.22	104.7	105.71	105.12	105.68	106.98	103.9	106.36	104.67	105.47	104.19	106.62	106.38	105.64	106.47	104.74	105.21	105.93	104.91	105.98	107.12	106.75	106.12	104.2	106.7	106.13	104.95	105.39	106.92	105.83	107.55	105.37
103.73	103.88	104.84	103.78	104.49	104.82	104	103.23	104.37	103.89	102.95	103.88	102.64	103.88	103.33	103.3	105.47	105.26	102.49	105.35	104.67	103.13	103.79	104.65	103.31	103.66	104.31	104.91	104.43	103.76	104.96	104.17	106.06	104.25	103.29	105.08	104.17	104.64	102.49	102.06	105.19	104.51	104.74	104.8	104.82	103.27	104.68	104.88	103.39	104.45
111.9	110.58	113.43	111.61	111.15	111.53	111.06	111.37	113.15	111.8	114.58	112.56	110.39	111.78	110.52	113.07	110.77	110.25	111.96	110.45	112.32	111.11	111.22	110.28	111.67	113.24	111.21	112.7	111.77	110.81	111.74	112.51	111.54	112.63	112.59	111.16	112.63	111.47	112.35	112.04	112.3	110.83	112.38	111.59	110.26	111.79	111.48	112.1	112.52	110.65
112.99	113.96	113.93	111.89	115.1	113.85	111.66	113.48	111.86	113.72	113.14	113.63	112.03	112.56	112.48	112.92	114.32	112.13	113.85	112.16	113.49	113.91	111.45	112.08	114.39	112.1	112.37	112.42	114.23	110.64	113.84	113.97	112.37	111.83	111.86	113.94	112.81	112.33	113.28	111.51	113.36	112.25	112.53	113.35	113.19	113.07	112.26	111.54	112.75	111.89
106.62	107.33	106.02	107.71	107.26	106.77	106.08	106.75	106.46	107.67	108.91	108.85	105.4	104.89	105.84	107.18	107.45	108.54	107.72	108.55	106.27	106.05	106.66	107.35	108.7	106.58	106.11	106.74	106.33	107.24	107.41	107.38	106.47	108.85	106.01	108.37	106.35	106.79	108	106.59	107.37	106.24	106.69	106.63	106.54	107.58	108.16	107.66	107.6	107.33
105.86	105.48	106.03	105.24	104.17	106.69	106.63	104.33	106.57	106.83	106.18	105.96	106.35	104.86	106.73	105.46	105.54	107.34	107.78	107.06	106.4	105.62	104.97	106.11	106.16	106.07	106.43	106.19	106.38	106.96	106.18	105.67	106.35	106.66	107.06	104.79	106.5	106.64	106.27	104.62	107.83	106.91	107.46	106.34	108.16	106.03	106.39	106.38	104.83	105.07
107.26	107.49	106.75	107.83	105.61	107.04	106.64	105.78	104.71	105.1	106.32	105.28	107.96	106.74	107.06	107.22	106.14	105.33	104.73	105.95	107.23	107.11	106.18	106.48	106.24	107.11	106.86	106.14	106.63	106.15	106.5	107.41	105.18	107.96	108.55	105.51	105.71	106.62	108.23	106.43	106.77	106.45	107.69	106.89	106.76	107.23	107.15	107.82	107.01	105.57
106.4	106.43	107.21	106.66	105.78	107.07	105.76	106.64	106.47	106.05	107.1	105.56	105.6	108.17	105.74	105.86	106.67	106.89	106.93	106.25	106.12	108.06	106.35	105.67	105.91	106.1	107.6	105.24	105.77	107.29	106.63	105.67	106.26	105.87	108.08	108.35	107	106.51	107.02	105.97	106.83	105.46	104.97	106.86	106.52	107.4	106.17	105.82	105.41	106.05
115.01	116.97	115.22	115.97	116.97	115.25	115.94	117.9	115.17	116.17	116.29	117.31	118.14	115.93	115.51	116.53	115.99	116.1	116.61	114.01	115.72	115.94	116.51	116.9	116.59	116.85	115.81	115.53	116.06	115.69	116.8	117.82	115.46	117.55	117.23	115.62	115.87	118.63	116.11	116.36	115.36	116.76	115.36	115.37	117.09	117.26	115.39	117.3	114.15	114.09
116.92	117.16	117.08	116.72	116.47	117.49	117.35	115.77	116.66	117.73	116.99	118.44	118.76	117.78	116.65	117.16	118.9	116.27	117.7	116.32	118.63	118.16	116.87	118.46	117.54	117.42	117.73	117.83	118.4	116.99	116.53	117.85	118.1	116.26	117.13	116.39	117.52	118.41	118.21	116.44	118.06	119.34	116.39	118.37	116.46	116.83	117.22	118.1	118.35	118.35
100.2	101.35	101.57	100.77	100.04	101.06	100.72	101.09	101.09	100.13	100.75	100.62	100.56	100.85	100.82	101.86	99.703	101.71	100.62	99.832	100.52	100.83	101.62	101.48	100.88	100.44	100.4	100.12	101.11	101.41	101.94	103.25	99.788	101.32	99.367	101.24	100.71	101.42	101.6	101.5	100.91	101.05	100.52	101.51	100.07	99.54	99.227	100.12	100.8	101.74
111.93	111.57	111.72	112.56	111.83	111.53	112.44	111.74	114.31	113.1	113.06	113.04	112.72	111.54	111.63	111.37	111.87	110.59	112.12	112.7	111.24	111.23	112.41	112.72	111.69	112.31	112.5	111.8	112.65	112.93	111.54	111.86	112.42	111	112.12	111.48	111.02	111.17	112.8	111.14	112.09	109.71	112.74	112.41	111.08	114.67	112.05	113.13	111.54	110.84
109.89	111.05	109.94	110.67	111.28	110.71	110.86	110.61	112.48	109.98	110.41	111.31	108.75	110.95	109.75	112.21	111.44	109.94	109.05	111.73	111.86	110.51	112.14	110.2	111.61	111	110.22	112.39	111.33	113.03	110.65	109.82	110.61	111.78	112.22	112.72	111.92	110.8	111.83	110.45	111.59	110.97	110.8	109.75	110.49	111.79	111.88	110.96	110.57	110.83
103.71	104.25	104.97	104.47	101.59	105.66	104.37	103.44	105.08	104.11	104.77	103.14	103.18	104.2	104.55	103.88	104.78	104.2	103.97	104.65	103.29	105.57	104.92	102.54	104.9	104.57	103.6	103.13	104.3	104.5	101.93	104.58	103.52	102.79	102.73	103.4	103.83	103.91	105.2	105.2	104.4	103.3	105.18	104.07	104.05	104.34	103.14	103.86	103.6	103.71
103.98	102.71	104.45	105.74	105.67	104.44	106.29	103.97	103.71	105.42	103.98	103.98	104.6	105.84	104.17	104.39	102.35	103.95	103.66	103.72	104.27	104.42	104.55	102.68	105.69	103.6	103.87	103.4	102.74	104.62	105.79	103.83	104.59	103.82	102.79	103.93	103.75	103.48	102.6	104.64	104.04	104.76	104.53	103.62	104.48	103.77	104.81	101.89	104.48	105.8
112.18	111.98	110.68	110.21	112.3	111.53	112.89	111.24	111.4	111.13	110.8	110.33	114.47	111.67	111.6	111.49	111.46	109.05	113.16	111.24	112.55	111.61	111.59	111.74	111.66	112.23	111.27	111.85	110.84	112.76	112.11	110.95	112.76	111.77	113.44	112.58	112.67	111.48	110.8	112.18	111.77	111.21	111.07	110.92	112.54	112.08	111.23	110.13	111.52	112.8
109.87	111.72	110.67	112.2	110.44	110.28	111.21	111.62	110.39	111.51	111.15	111.32	111.26	109.95	110.54	110.84	108.32	110.71	109.51	109.4	113.29	110.48	110.98	110.12	109.48	110.62	111.4	109.42	110.09	109.39	109.58	109.75	109.83	110.89	111	110.48	110.22	110.95	108.73	110.3	110.12	109.84	111.18	109.26	111.22	111.92	111.23	110.33	109.86	111.28
110.43	108.58	108.75	110.38	108.02	110.01	108.98	110.8	109.13	109.89	109.64	108.64	109.27	109.83	110.39	109.38	108.25	108.1	108.25	109.55	109.23	111.34	110.32	110.85	110.26	108.22	110.74	109.29	109.4	110.65	110.26	109.95	109.26	110.05	109.81	110.35	110.97	111.27	110.16	109.93	109.13	109.65	109.11	108.05	109.35	111.49	109.13	110.3	110.82	109.85
106.06	104.23	104.05	105.97	104.01	104.93	105.22	103.82	105.69	102.82	105.47	103.79	104.23	104.45	103.68	104.32	106.12	105.26	105.37	105.09	106.34	103.14	104.11	104.43	104.85	104.92	103.56	105.43	103.95	104.75	105	104.43	105.62	105.93	104.52	103.35	104.24	103.42	103.12	106.22	104.84	104.89	105.25	105.32	104.97	104.4	105.3	105.13	103.88	106.72
105.58	106.06	106.6	106.08	105.45	106.16	107.91	106.42	106.82	105.75	107.49	106.48	106.66	106.97	107.41	105.21	106.36	107.42	107.12	105.17	106.12	107.08	107.11	107.6	106.8	105.5	106.76	105.69	107.89	107.46	106.72	106.25	108.29	106.06	105.21	107.77	105.43	108.4	107.08	104.86	105.79	108.5	107.51	106.34	106.96	107.36	107.54	107.11	106.2	105.76
100.41	101.52	98.74	100.9	99.828	100.7	99.848	100.92	101.23	100.03	100.03	100.75	99.107	98.768	101.46	100.44	100.46	100.42	100.95	100.88	101.53	101.19	99.681	99.902	100.41	99.78	100.64	99.837	100.42	101.22	98.407	100.34	100.53	99.733	99.599	99.799	99.538	101.07	99.605	98.994	99.566	100.81	100.91	98.738	99.337	100.91	101.11	99.817	100.29	100.23
104.97	105.07	103.12	105.86	106.46	106.1	105.91	104.65	105.97	104.45	106.48	106.15	106.28	105.11	105.56	105.99	106.45	104.55	104.8	103.91	105.27	105.9	106.51	105.75	104.2	105.3	107.85	106.28	105.7	106.86	105.61	105.81	107.09	107.53	107.06	106.21	104.21	106.7	106.5	105.81	104.72	105.03	107.12	107.11	104.88	104.92	104.77	105.15	104.72	104.19
99.251	101.01	101.27	100.31	100.78	101.31	100.28	100.79	100.66	99.417	100.13	100.39	100.59	101.51	100.73	99.568	100.4	101.01	101.9	101	101.2	99.807	99.708	100.45	101.73	100.08	99.956	100.74	101.24	100.07	101.83	100.24	98.896	100.06	100.74	100.48	101.69	100.38	100.46	98.739	101.88	100.49	102.25	99.871	102.16	101.46	101.54	101.38	101.97	100.25
103.68	104.06	103.94	103.85	105.72	104.56	104.97	103.67	104.18	103.31	103.46	103.96	104.92	104.4	104.63	104.98	104.84	104.54	103.35	103.03	104.23	103.29	102.59	104.57	105.39	104.55	102.94	104.55	105.16	104.6	103.31	103.86	104.8	102.84	103.32	104.34	104.46	104.15	104.2	104.57	104.79	104.37	102.71	104.07	103.82	104.36	103.56	104.6	103.06	104.76
110.7	111.35	112.68	109.3	111.01	111.22	111.04	110.21	111.78	109.58	112.28	112.45	110.82	111.17	110.12	112	112.05	111.84	111.97	112.03	111.04	111.56	111.84	112.14	111.81	113.7	111.8	113.05	110.43	110.52	113.29	112.16	113.33	111.11	110.98	110.49	113.41	111.47	111.06	111.06	111.19	110.51	111.24	112.2	110.46	109.52	111.61	111.39	112.78	111.02
104.71	103.89	105.21	104.48	105.3	105.05	105.15	105.54	105.95	105.4	105.31	106.97	105.34	105.14	105.05	104.97	105.49	105.96	104.63	105.07	105.37	104.92	105.55	104.45	106.36	105.68	103.98	105.79	104.65	105.21	106.83	105.24	105.75	106.57	105.32	105.19	105.68	105.09	104.52	105.85	106.17	102.42	103.35	104.6	104.69	106.42	104.25	103.89	104.64	104.35
106.59	105.83	107.52	105.65	107.34	107.24	105.08	106.58	107.29	105.64	106.61	105.77	104.82	105.92	105.12	106.16	106.67	106.82	106.48	104.78	106.08	106.79	105.83	104.44	104.82	105.18	105.84	104.59	107.51	107.05	106.01	106.42	107.66	106.19	106.74	106.28	105.18	105.65	105.02	107.18	106.3	105.04	105.84	105.99	105.43	105.26	106.58	104.93	106.99	105.66
112.15	113.78	111.68	111.19	110.43	113.51	112.07	111.35	110.61	109.4	111.96	111.04	111.24	111.46	113.18	110.7	110.76	113.18	112.38	111.95	111.71	113.11	110.52	113.31	112.49	112.48	110.56	110.92	111.74	110.47	110.97	111.77	112.49	110.66	111.43	113.02	111.45	113.7	110.32	112.59	111.05	112.78	111.55	112.14	110.8	111.1	110.98	111.9	111.08	110.97
110.19	111.14	110.42	109.75	111.06	110.06	111.96	110.9	110.76	110.24	109.66	112.12	109.93	110.81	111.38	110.69	109.81	110.69	110.48	111.24	109.51	109.99	110.36	110.97	110	112.09	109.41	110.6	109.13	110.54	111.49	110.26	110.54	109.49	110.68	111.47	110.32	109.56	111.98	109.92	109.91	110.44	110.26	110.58	110.81	109.32	108.72	110.62	108.83	111.21
100.88	100.19	100.43	100.5	102.22	100.2	101.64	100.92	101.72	101.88	102.19	99.906	101.37	101.57	101.65	101.52	101.41	101.2	101.79	100.3	99.946	100.09	101.25	99.683	100.55	99.077	101.19	102.35	100.96	99.617	100.95	100.88	100.64	101.44	101.39	99.797	100.33	101.86	100.96	101.66	101.78	101.96	101.21	101.73	102.23	101.45	102.21	99.448	101.48	102.22
105.91	105.27	107.75	107.98	108.6	106.02	105.94	106.87	106.94	106.58	105	106.43	106.12	106.4	107.99	108.21	106.3	107.18	105.4	105.99	107.58	106.52	106.42	104.63	105.53	105.56	107.84	107.8	107.16	107.02	106.89	108.2	105.72	105.57	106.71	106.82	105.94	107.24	106.25	106.32	106.05	105.95	107.2	106.88	106.57	105.72	105.57	105.37	105.4	106.6
113	110.8	111.64	110.25	112.18	112.37	111.15	111.26	111.73	111.43	111.61	111.99	111.68	112.01	111.41	113.3	113.13	110.98	110.66	111.89	112.45	114.04	110.67	112.33	111.09	109.78	111.42	111.57	112.27	112.1	111.85	111.87	111.92	112.06	111.98	111.05	112.42	111.53	111.49	111.65	113.37	111.73	112.07	110.96	112.49	112.55	111.15	111.38	110.59	111.09
106.14	107.05	106.77	106.58	107.4	106.55	107.28	106.51	106.5	106.49	105.62	106.45	105.7	105.17	107.52	105.47	106.2	106.43	106.59	106.72	106.59	107.56	105.53	106.58	105.36	106.25	105.4	107.43	105.87	106.61	106.13	105.86	106.93	107.63	104.42	107.16	106.44	108.69	105.58	106.23	107.51	107.1	106.34	105.9	105.93	107.92	106.24	107.23	104.35	107.1
104.26	104.82	103.58	104.62	103.28	102.78	103.99	105.03	104.11	104.64	101.64	103.68	104.88	105.26	105.1	104.14	102.64	105.42	104.22	103.69	104.92	103.69	101.81	103.14	105.22	104.39	104.97	104.27	104.39	103.6	104.27	103.92	103.74	103.65	104.13	104.94	106.32	105.46	102.65	104.83	105.05	104.1	104.61	103.68	104.59	104.03	105.04	105.43	103.8	106.48
99.215	100.92	97.829	98.73	99.633	98.292	99.948	101.2	99.638	101.57	99.457	100.38	100.56	101.93	101.5	100.02	100.84	99.451	100.68	100.79	100.68	101.83	102.19	100.19	100.11	96.848	99.031	100.14	98.755	99.9	99.684	98.934	99.111	99.156	100.11	98.725	99.11	99.641	99.071	101	99.297	100.69	99.592	101.14	101.5	99.833	100.08	99.547	99.792	100.48
110.18	109.75	110.04	110.7	112.05	111.33	110.9	111.13	110.35	110.23	109.84	112.9	109.14	110.35	111.92	111.37	110.7	111.98	110.07	108.65	110.38	110.14	111.2	110.63	110.26	111.23	111.34	110.42	109.38	110.24	110.47	111.32	111.87	110.01	111.99	111.31	110.98	112.42	111.74	110.19	110.78	113.25	110.32	111.78	110.84	110.73	109.88	110.54	110.55	110.7
105.16	104.01	107.04	106.44	106.59	105.66	107.63	107.05	106.01	107.12	107.03	106.46	106.28	106.29	106.04	107.78	107.07	105.82	106.15	107.06	106.09	108.15	106.91	106.55	107.98	106.6	106.22	105.8	106.57	105.57	105.95	105.54	106.2	104.12	106.35	106.85	106.85	105.96	105.41	105.66	105.02	105.65	107.63	108.31	105.25	107.16	105.5	105.96	106.19	107.06
99.093	101.66	99.368	100.43	101.42	98.134	100.18	99.052	100.42	99.009	99.03	101.86	97.737	100.86	99.949	100.3	99.35	101.37	98.986	100.3	99.619	100.36	99.888	100.89	100.17	98.649	98.82	98.11	99.867	100.55	100.9	99.466	99.473	98.872	100.4	99.159	99.58	98.921	100.54	99.089	99.118	101.21	100.18	100.74	97.72	98.853	100.06	101.32	98.58	100.74
104.94	105.86	106.25	104.76	104.73	104.49	104.86	105.53	105.79	105.68	106.21	103.22	104.4	105.07	104.66	104.72	103.17	104.11	104.38	104.88	104.85	104.22	105.19	104.9	104.1	105.44	103.53	105.58	105.55	105.53	104.04	105.46	105.01	103.38	106.04	104.42	104.39	104.53	105.23	104.43	104.86	103.53	105.86	105.94	104.28	105.18	104.7	105.55	105.94	105.36
105.6	106.35	106.21	106.65	105.47	106.86	105.94	106.99	106.43	107.64	107.79	106.52	108.49	104.77	105.17	105.72	105.64	105.4	107.33	106.03	108.66	107.49	105.63	105.91	106.78	108.26	107.3	106.74	107.25	106.21	105.99	108.04	106.47	105.03	107.68	107.61	106.31	105.49	107.66	106.29	106.95	107.05	107.99	106.33	105.85	107.3	106.57	107.88	105.42	106.21
106.13	107.09	104.86	105.94	106.98	105.77	107.34	105.51	105.44	106.1	106.53	106.43	105.83	105.85	105.6	105.79	105.12	105.23	107.18	105.9	105.53	105.86	105.66	106.13	106.61	101.85	105.74	104.63	104.96	105.88	105.1	105.82	104.36	105.08	105.53	104.95	105.62	106.26	103.92	105.15	104.71	103.04	107.27	104.07	105.19	105.89	106.93	107.23	105.42	104.67
99.821	99.916	100.17	101.06	100.48	99.816	100.54	98.982	101.79	101.06	99.808	100.58	101.4	100.14	100.33	100.69	101.1	100.17	101.04	99.364	102.06	99.303	102.26	99.36	101.45	100.39	100.22	100.56	100.73	100.94	100.31	100.71	101.36	99.265	99.908	101.52	101.61	100.05	99.589	100.59	99.801	100.24	100.68	100.05	98.422	101.49	100.85	100.43	100.89	100.9
102.7	103.47	104.85	103.65	104.51	105	104	105.18	104.99	105.77	102.57	104.18	104.33	103.36	102.71	103.83	103.4	104.63	104.7	104.93	103.3	104.72	105.78	104.83	103.43	105.57	104.74	104.11	104.18	103.55	104.9	103.35	104.5	103.63	103.69	104.46	103.1	103.77	103.65	104.23	104.27	103.27	104.46	105.05	104.15	103.33	103.63	103.37	104.5	102.79
112.45	112.3	111.47	113.38	111.67	114.06	110.15	113.6	112.18	110.91	114.02	112.24	112.43	110.29	112.08	110.86	112.39	111.79	112.71	112.63	113.12	111.71	110.95	112.71	110.69	111.41	112.07	111.8	112.29	113.36	111.55	112.63	110.95	111.37	112.25	111.53	110.41	109.69	112.31	110.96	111.27	110.06	112.66	112.11	112.25	111.21	111.05	111.32	111.01	112.27
106.17	107.6	104.64	106.77	106.32	105.21	107.8	105.82	106.07	103.98	106.34	105.46	105.62	105.54	105.33	105.39	106.66	105.59	105.86	104.53	106.55	103.46	105.64	105.86	105.95	104.98	104.97	106.67	106.13	106.74	106.45	106.13	107.45	106.37	103.84	106.57	106.18	107.42	107.19	104.93	105.48	106.51	105.54	105.29	103.87	107.36	105.61	104.85	106.77	106.56
106.25	105.86	105.05	105.77	106.48	107.52	105.74	105.66	106.58	106.53	105.52	105.65	106.55	104.52	104.89	106.52	106.35	105.77	106.67	106.27	107.88	106.55	106.17	105.28	105.93	106.15	105.22	106.08	106.14	105.62	105.33	106.28	104.59	105.7	107.66	107.61	106.5	106.28	107.71	104.79	104.84	105.93	105.21	105.67	106.78	107.34	104.86	104.99	103.97	106.05
99.772	97.714	100.09	99.743	99.979	100.19	99.182	99.705	99.979	99.278	99.852	99.818	99.195	99.46	99.312	100.71	99.745	98.76	100.14	98.81	100.83	99.808	99.043	99.669	100.72	100.12	98.179	99.746	98.619	99.726	101.05	102.11	98.245	98.778	99.314	100.61	99.269	101.25	97.606	98.367	98.675	98.81	99.105	100.29	100.26	99.023	100.85	100.3	99.591	99.768
112.36	111.47	111.92	110.53	113.14	112.3	110.64	112.77	111.18	112.92	113.22	112.95	112.5	110.24	112.53	111.69	110.95	112.24	112.08	112.57	112.93	112.13	111.77	112.22	112.53	112.68	112.82	111.18	112.68	112.71	112.66	111.41	112.23	110.87	112.11	112.76	110.99	112.7	111.75	114.54	111.5	113.3	112.21	111.45	112.16	111.72	111.54	112.96	112.46	112.42
106.86	104.63	106.63	106.35	106.51	105.98	104.53	105.96	107.13	107.23	107.4	105.9	105.7	105.28	107.2	107.51	106.8	105.78	105.4	106.65	107.23	106.58	105.67	107.62	105.19	105.49	106.24	106.82	104.4	106.05	106.09	105.93	106.91	107.01	106.79	106.63	107.03	106.39	107.05	107.12	106.11	106.36	105.03	105.65	105.49	107	107.43	106.9	108.14	107.13
99.622	100.09	99.806	98.8	100.44	99.301	99.347	100.57	98.806	100.56	101.42	98.352	99.581	99.569	99.792	100.27	98.08	99.103	99.984	100.84	100.7	101.53	101.54	98.791	98.913	98.633	100.95	99.281	100.07	99.308	99.71	100.44	99.625	100.04	101.17	101.48	101.01	99.732	98.938	99.619	99.969	101.33	101.75	98.486	99.698	99.144	100.58	99.842	100.29	100.31
111.37	111.18	110.16	112.7	114.25	110.91	111.08	111.83	112.09	112.72	111.36	112.12	111.59	110.34	112.59	112.83	111.18	111.83	111.4	111.89	110.9	111.34	111.57	111.34	111.87	110.61	112.91	113.69	112.44	111.73	112.66	112.27	111.26	111.07	112.88	111.89	112.84	111.21	110.45	112.42	112.79	111.95	111.64	111.23	111.62	112.43	111.03	113.51	110.18	113.14
100.64	100.61	100.75	101.11	98.972	102.17	101.91	99.801	100.48	100.55	101.25	101.78	100.64	101.55	100.15	101.45	101.77	99.354	101.72	100.78	101.38	99.354	100.59	100.34	99.6	99.633	101.97	99.802	100.78	100.05	99.572	100.77	99.572	100.45	100.43	99.732	100.64	100.89	99.734	100.68	101.09	100.38	100.44	100.84	99.64	99.373	99.743	100.43	99.098	99.376
111.36	109.79	110.69	108.88	110.63	110.88	110.15	110.39	111.63	109.22	110.65	110.82	109.03	111.86	111.56	110.46	111.83	110.36	108.81	111.03	110.57	112.28	110.18	111.61	112.3	110.74	110.92	110.42	111.14	112.28	111.75	111.28	109.43	110.06	110.43	111.12	110.58	110.05	111	111.34	109.42	111.3	111.15	111.21	110.91	110.88	109.87	109.44	109.13	110.3
110.81	112.04	110.4	111.68	114.18	109.72	109.9	112.1	111.44	111.52	112.6	112.55	109.89	112.3	111.24	111.3	112.39	111.22	109.61	112.12	110.95	112.73	110.42	110.25	113.91	112.97	112.04	111.12	112.23	112.56	113.17	110.97	112.54	112.6	112.08	110.95	112.09	112.2	112.62	111.78	112.71	112.03	112.26	112.16	111.14	110.79	111.39	111.83	111.24	111.63
105.73	105.38	105.15	103.46	106.08	107	105.54	106.5	105.55	107.72	105.62	106.57	105.03	105.43	105.39	103.9	106.16	105.52	106.23	106.26	104.96	106.42	106.39	104.82	104.91	106.18	104.36	104.98	105.16	106.91	103.9	105.69	105.02	105.32	104.42	107.25	104.81	106.53	105.12	104.26	106.01	104.5	106.24	106.43	104.7	105.86	104.44	104.79	106.38	105.5
118.31	116.88	116.85	116.86	117.31	117.67	118.65	117.06	116.08	118.31	116.7	115.72	118.06	117.64	117.19	116.89	116.62	117.74	116.5	116.74	119.51	117.71	117.14	116.92	117.74	116.03	117.24	116.69	116.3	117.99	116.61	117.62	117.47	116.95	119.12	116.52	119.03	117.78	118.5	116.4	117.25	118.67	118.54	117.26	117.45	118.78	114.81	117.36	118.52	118.01
110.94	110.89	111.11	111.27	112.48	112.19	112.19	112.12	111.59	113.29	111.69	112.22	113.75	112.33	112.18	112.07	111.57	111.13	112.45	112.41	112.75	110.78	112.14	113.54	112.5	112.27	112.19	111.64	111.45	111.43	113.49	112.3	113.54	111.87	113.26	111.01	112.11	112.49	111.04	112.17	111.1	112.66	112.38	110.9	112.04	112.79	111.3	112.39	112.37	111.73
111.74	110.66	112.84	113.07	110.64	112.36	113.31	112.55	111.46	110.91	111.91	110.83	112.72	112.38	111.8	112.61	113.01	111.37	112.55	111.45	112.32	113.13	112.21	112.5	111.31	111.11	113.4	113.02	111.95	110.68	110.37	111.53	111.2	113.05	110.98	111.93	112.63	111.77	113.18	113.25	111.64	113.19	111.9	112.81	111.14	111.54	111.97	111.99	111.9	113.25
109.25	109.45	110.31	109.3	109.93	107.64	109.61	111.33	109.74	108.82	109.9	110.26	109.79	109.69	109.04	110.7	109.22	110.54	109.82	110.27	109.57	110.12	110.15	107.78	108.82	110.7	110.72	110.27	110.17	108.93	108.47	109.46	109.77	110.04	109.42	107.81	109.85	109.77	109.83	109.57	110.05	109.55	108.22	110.81	111.64	110.69	109.72	110.93	110.12	109.65
110.24	112.37	109.93	113.13	111.72	110.69	109.61	109.27	110.1	111.96	110.4	110.97	109.89	110.57	111.69	110.41	109.74	112.1	113.12	110.73	111.8	110.46	109.58	111.22	109.79	110.88	110.43	109.98	110.57	113.2	111.46	110.64	111.23	110.13	112.31	110.63	110.29	110.22	112.23	111.41	110.49	111.38	111.22	109.79	111.93	111.36	112.08	110.46	110.53	110.95
106.22	105.52	105.3	104.99	104.92	105.34	105.52	105.3	106.68	104.19	104.81	105.97	104.95	104.78	104.4	105.82	103.86	106.01	104.68	106.28	105.51	106.29	104.69	105.32	106.35	106.92	105.27	105.12	106.14	105.39	104.42	105.07	105.17	106.31	105.99	106.24	105.1	104.22	105.28	106.22	105.52	105.41	104.36	105.57	106.19	106.59	105.69	104.6	104.58	106.62
103.32	105.29	104.17	105.5	104.66	105.89	104.99	103.25	103.85	105.63	105.32	104.45	103.41	104.93	104.42	102.35	103.33	103.63	103.83	103.91	106.09	103.61	103.5	104.5	104.95	103.33	103.76	101.3	104.46	103.46	105.55	104.33	103.58	104.94	103.02	103.91	103.01	105.36	104.79	102.98	104.47	103.87	103.9	104.64	105.55	103.34	102.71	105.06	103.86	104.07
111.02	110.33	109.56	109.56	110.27	109.82	111.71	112.59	111.19	112.24	110.04	112.01	110.73	109.55	109.58	110.02	108.47	109.5	110.32	110.99	110.12	111.44	111.04	111.75	109.89	111.43	111.63	111.1	110.81	109.77	109.34	110.39	109.61	109.38	111.52	109.58	110.34	109.72	109.33	112.88	110.4	111.36	111.18	112.81	111.68	110.04	109.73	110.75	110.74	109.93
109.33	111.22	112.09	110.05	110.25	109.96	109.92	111.35	109.14	110.17	110.88	109.43	111.01	111.42	110.13	111.17	111.07	111.12	109.06	110.34	111.09	109.34	111.42	110.35	110.37	109.47	110.6	109.15	109.27	111.18	108.95	111.17	110.48	109.48	110.92	109.96	110.96	108.45	110.82	110.64	110.14	109.21	111.08	109.32	111.1	111.51	109.49	110.49	111.49	109.61
105.33	107.19	105.65	104.74	104.71	106.3	106.47	107.41	104.85	105.47	105.19	106.36	105.32	106.38	107.58	106.96	104.46	108.19	104.77	104.82	106.16	104.86	106.01	106.72	106.14	104.17	104.92	105.99	107.35	106.37	106.24	105.82	105.42	105.57	106.44	105.12	106.88	104.75	107.03	107.39	105.78	106.05	104.92	104.97	105.56	105.87	104.15	105.97	105.45	105.24
106.36	107.08	107.48	104.6	106.34	105.24	106.03	107.05	105.08	105.38	107.43	105.33	105.67	106.96	107.21	107.7	105.78	107.03	106.23	105.41	105.39	108.08	105.26	105.59	106.49	104.71	105.16	105.33	108.26	106.55	106.64	104.22	107.1	106.34	106.41	105.55	106.01	106.5	105.67	105.11	105.37	107.4	106.11	107.61	107.38	106.54	106.96	106.86	106.94	105.26
103.82	105.4	104.55	105.59	103.77	104.3	104.22	104.02	104.44	104.72	105.51	104.52	104.35	103.85	103.84	103.81	104.43	104.14	105.37	105.84	102.77	105.25	104.15	103.01	104.72	105.09	105.9	103.84	105.57	102.92	103.5	104.99	103.68	104.28	104.09	104.82	102.94	104	106.12	103.56	104.32	103.43	104.29	103.83	103.36	103.88	105.88	104.27	104.28	103.77
110.8	110.34	111.35	110.88	109.97	109.45	109.27	109.77	111.56	109.5	109.65	110.1	110.08	111.69	110.9	111.08	110.35	111.2	110.47	109.3	109.56	112.31	111.65	111.26	109.34	109.55	111.39	110.32	109.79	110.49	110.55	109.86	109.73	111.88	111.27	109.08	109.93	110.22	109.56	110.64	109.58	111.12	109.85	111.35	108.69	110.04	110	109.93	111.19	111.05
106.43	105.03	107.6	105.89	104.83	106.22	107.48	106.64	106.74	105.7	105.64	106.33	105.41	106.42	106.48	108.1	105.34	107.74	106.62	106.45	105.38	106.77	105.6	107.04	104.73	107.29	107.48	107.19	105.43	106.76	105.99	107.75	107.51	106.88	106.65	106.24	106.99	106.14	105.17	107.7	107.97	105.48	106.62	106.02	106.21	107.12	106.18	106.83	105.55	106.35
104.52	105.54	106.09	105.09	104.86	104.85	105.71	106	103.85	105.38	107.9	108.81	105.77	105.29	106.57	105.52	106.14	105.96	105.61	105.73	106.22	105.35	105.24	107.11	106.81	107.42	104.85	107.04	105.11	106.52	106.14	105.73	105.46	105.93	105.27	105.53	107.72	106.59	106.45	106.41	106	106.2	107.36	105.6	105.57	106.59	107.34	107.18	106.38	106.17
111.79	113.49	111.76	110.01	110.63	110.76	109.43	111.07	111.51	110.94	110.33	111.02	112.07	112.31	111.94	113.2	112.8	111.35	112.01	111.67	111.06	111.12	111.27	111.32	111.25	111.35	112.38	110.99	110.35	111.26	111.46	111.22	110.67	112.78	111.75	111.03	110.16	112.05	111.78	111.15	110.9	111	111.15	112.46	111.39	112.17	110.43	112.35	110.97	111.88
111.06	111.4	110.77	110.43	111.92	110.27	110.48	110.67	112.9	109.72	111.21	109.92	111.55	109.84	111.35	111.27	110.46	111.51	109.89	109.8	111.52	111.18	112.42	110.82	111.97	112.26	110.86	110.58	111.28	111.74	110.56	111.96	111.05	110	111.81	111.06	110.19	111.55	111.55	112.34	111.56	111.69	112.78	111.3	110.65	111.42	112.26	111.91	110.54	112.32
99.319	101.59	99.306	99.594	99.045	99.172	99.678	99.697	99.682	101.01	100.86	102.05	100.4	98.913	100.34	99.228	100.14	101.09	99.026	99.001	100.32	101.17	101.74	99.782	98.395	99.164	100.2	100.74	100.52	99.549	99.14	99.282	99.606	99.882	98.369	100.09	96.912	99.764	99.335	98.104	100.16	99.629	100.51	100.77	100.47	100.19	100.05	99.826	99.074	101.14
111.39	109.85	111.33	111	110.45	111.2	111	110.33	111.73	109.76	110	110.97	110.45	111.03	111.19	111.87	111.34	112.11	111.67	109.72	110.58	110.73	109.68	109.91	110.39	110.25	110.11	112.53	110.73	110.85	109.98	110.62	109.63	110.87	110.43	111.44	111.91	111.7	108.91	110.97	110.36	111.12	110.83	109.94	109.7	111.17	111.25	110.07	111.13	109.4
117.65	116.35	117.16	118.58	119.1	117.24	115.91	116.84	116.52	117.68	116.5	117.59	117.78	117.63	116.8	117.84	117.65	117.72	116.12	117.8	117.81	118.87	116.48	119.07	117.85	117.97	117.41	116.55	117.52	117.95	117.25	117.45	117.76	118.19	117.12	117.48	118.51	117.65	117.32	117.75	118.78	117.51	117.94	117.62	118.31	118.54	117.93	118.42	120.11	116.93
111.7	112.57	113.24	111.97	112.08	109.94	111.43	110.88	111.46	112.3	111.57	113.62	110.76	111.18	110.71	112.01	112.54	111.82	111.72	110.65	112.56	110.7	110.81	110.97	113.2	112.75	114.88	110.59	112.42	112.49	111.46	112.82	114.19	112.55	111.66	111.27	111.36	112.67	113.29	112.56	111.8	111.97	112.56	111.4	111.99	113.03	113.56	111.71	112.83	113.16
102.84	103.41	103.44	104.56	104.47	104.2	102.72	103.79	103.81	104.64	105.33	104.42	103.19	105.35	105.1	105.19	104.35	104.19	103.35	103.37	102.43	104.08	102.71	103.63	103.17	103.15	104.8	104.68	104.05	104.15	103.89	105.27	103.97	104.56	105.25	106.23	103.77	106.62	106.12	104.53	103.62	104.93	103.38	103.59	103.64	103.94	105.1	104.59	104.51	105.49
112.11	111.56	110.39	113.15	111.43	112.95	112.17	112.37	113.27	111.35	112.16	111.01	111.41	110.68	111.31	111.45	112.54	112.62	112.96	113.34	111.89	111.2	111.67	111.82	112.32	111.54	111.75	112.74	111.16	112.23	114.11	110.39	112.62	111.6	113.44	111.53	112.79	111.39	110.98	111.78	111.17	110.31	111.84	112.14	111.11	112.6	112.57	111.43	113.39	111.67
106.73	105.72	105.06	107.13	104.78	106.16	106.43	106.04	106.35	105.63	107.53	106.48	105.91	106.22	104.43	106.72	105.49	105.92	105.26	107.31	107.34	106.38	107.12	106.39	105.24	105.96	106.67	105.84	104.99	107.17	104.78	106.2	107.3	105.78	105.9	106.73	106.41	107.51	105.08	104.77	105.31	105.78	106.32	104.93	105.11	105.73	106.09	107.15	106.68	106
105.54	106.07	106.57	106.36	105.21	104.26	104.59	103.64	104.99	105.39	105.25	104.92	106.96	105.1	105.2	105.07	104.63	106.49	105.46	104.01	104.6	105.5	105.65	105.26	106.11	103.97	106.4	104.2	105.49	105.45	104.95	105.51	103.93	106.13	106.13	103.56	105.76	105.86	104.42	103.39	103.46	105.29	105.01	105.37	105.52	104.63	107.12	104.84	105.15	107.01
109.26	108.44	110.73	109.83	109.11	109.64	110.77	110.87	110.98	109.61	110.29	109.32	110.55	109.74	108.38	109.67	110.09	109.43	110.49	108.78	108.27	108.32	111.22	109.98	110.84	110.62	111.08	109.24	108.19	111	109.96	109.39	109.68	107.23	110.7	110.9	109.03	108.94	109.28	110.95	110.1	110.19	109.83	108.52	111.3	109.11	109.19	109.69	109.43	110.02
110.91	111.87	112.29	111.34	112.29	110.69	110.42	110	112.34	112.37	110.66	112.11	113.53	112.45	112.03	111.33	111.76	111.83	112.81	111.05	110.59	111.51	111.8	110.65	111.42	110.85	111.45	111.48	111.76	112	110.43	111.47	112.01	111.25	111.79	111.92	112.27	111.42	112.01	111.46	112.47	110.99	112.39	112.19	112.89	110.71	110.4	111.3	111.88	112.08
105.58	103.59	102.4	102.74	106.33	103.21	105.47	103.15	104.71	103.59	104.86	105.62	103.93	105.53	103.51	104.32	105.13	104.15	103.88	104.65	102.24	104.26	103.03	105.94	104.71	105.01	103.09	103.97	105.34	104.61	102.58	104.42	104.38	103.37	104.69	106.27	104.28	104.26	103.7	104.1	103.91	104.2	104.37	104.17	105.19	104.88	104.66	104.36	103.17	101.82
110.15	109.49	111.1	109.52	111.6	110.98	112.13	112.5	112.37	111.64	110.17	112.52	110.08	111.84	112.03	110.93	111.97	112.56	110.82	109.05	110.83	110.9	111.07	112.38	111.4	111.54	110.88	110.41	111.71	110.63	111.45	112.59	112.23	111.59	111.94	111.35	112.36	111.62	112.88	111.64	112.52	112.16	111.2	111.11	111.92	110.47	111.57	109.28	111.74	112.24
110.54	111.13	111.45	112.5	112.32	111.62	112.25	110.74	111.58	111.61	110.43	113.59	111.78	110.85	112.12	111.78	112.7	111.8	111.09	109.87	112.44	111.61	112.69	113.47	111.33	111.22	113.26	111.53	111.88	112.97	111.55	112.67	112.32	112.98	113.34	111.99	112.51	111.83	112.45	111.35	112.07	112.6	112.04	112.64	111.36	111.84	111.63	110.46	112.05	111.37
99.824	99.892	100.56	99.585	99.974	98.777	99.555	100.76	99.736	99.202	99.689	101.93	100.3	100.15	99.011	100.09	100.27	99.369	99.199	99.404	101.83	100.76	99.634	99.573	101.54	101.11	101.61	102.52	99.99	100.41	99.993	100.75	100.72	100.3	100.93	99.915	99.414	100.79	99.338	101.26	99.441	100.61	99.779	99.753	101.81	98.436	100.16	100.03	99.848	100.86
104.6	103	103.58	103.35	104.72	106.09	104.44	106.4	104.9	104.17	103.51	103.49	103.79	104.23	103.63	104.93	103.87	105.68	104.85	104.32	103.87	106.09	104.23	103.9	105.06	103.2	105.83	102.89	103.71	103.8	104.2	103.23	103.79	104.37	104.03	103.46	106.68	103.64	105.16	104.49	105.9	104.16	104.17	104.21	103.79	102	102.83	105.18	104.14	103.61
111.04	112.18	111.76	112.96	112.44	111.03	111.96	111.61	111.22	112.45	111.22	111.57	111.24	112.15	111.95	112.54	111.31	111.94	111.71	112.29	111.78	111.57	113.57	111.57	114.62	112.18	111.05	112.83	112.45	113.93	110.95	112.91	111.8	113.39	112.37	111.81	111.13	111.95	112.7	112.92	111.42	111.5	113.74	111.99	111.6	112.84	112.01	112.32	111.18	113.58
108.56	110.85	109.08	108.98	109.18	109.81	110.08	109.87	110.43	109.54	110.19	109.95	109.72	110.1	109.8	111.03	109.08	109.16	109.93	109.75	108.78	109.88	109.63	110.35	110.06	109.99	109.59	108.36	110.05	110.55	107.6	111.12	110.58	109.94	109.79	109.31	109.64	110.42	110.66	110.65	110.03	108.94	110.48	108.33	108.91	109.3	110.64	106.85	110.87	111.18
108.07	105.26	107.21	106.75	105.81	107.05	105.67	105.02	107.15	105.16	105.07	105.32	105.61	106.36	106.29	103.67	106.71	105.47	104.18	107.17	105.51	107.06	106.34	104.77	105.38	106.21	104.57	105.68	108.4	106.27	105.49	106.84	106.26	105.28	105.71	106.76	106.03	107.66	106.7	105.31	106.14	107.4	107.11	105.46	107.12	107.58	108.42	107.53	106.42	106.79
117.98	118.09	118.15	116.91	117.46	117.6	117.44	117.28	117.48	118.26	117.79	117.4	118.29	118.16	117.41	117.88	118.34	117.22	117.89	116.47	118.6	118.03	117.88	117.38	115.84	116.79	116.89	118.06	120.02	118.34	118.6	119.11	119.34	117.69	117.35	116.75	117.35	119.15	117.54	117.13	118	116.44	116.62	117.96	115.88	117.6	117.58	117.49	117.67	118.23
118.75	117.66	116.81	117.52	117.5	116.47	118.12	117.79	116.85	117.8	116.7	118.82	117.85	117.51	116.99	119.54	117.47	118.32	117.31	117.92	118.03	117.44	118.42	117.14	118.12	116.69	116.29	118.54	117.9	117.82	117.12	117.67	118.73	115.86	116.52	117.28	115.83	118.94	117.86	118.16	116.99	117.92	118.12	116.93	118.72	117.39	116.4	117.47	117.82	118.76
99.986	99.049	100.55	99.578	98.658	97.976	100.55	100.27	100.24	100.34	101.43	100.14	100.96	99.358	100.53	98.157	98.676	98.935	100.49	100.51	101.12	99.95	98.992	99.786	97.395	100.33	99.784	100.86	100.42	99.436	100.35	102.24	99.834	100.67	100.22	99.032	98.57	97.928	100.94	100.09	100.04	99.884	98.897	99.671	99.377	100.65	101.73	98.37	100.08	100.54
112.76	109.02	109.98	110.84	111.62	109.91	110.81	110.34	111.48	110.77	110.98	108.61	110.91	109.96	109.06	109.02	110.73	111.55	109.72	108.7	108.81	110.17	111.43	110.99	108.69	110.63	110.51	110.56	110.05	110.15	111.11	110.52	109.95	110.99	110.84	110.68	110.21	107.39	111.02	109.54	110.27	110.04	109.87	109.86	109.81	110.53	108.9	110.89	109.98	110.4
105.79	106.1	105.05	106.75	105.35	105.11	105.51	105.17	105.64	105.63	106.16	104.64	108.43	106.81	104.88	104.96	106.51	105.83	105.75	105.75	104.25	103.8	106.36	105.37	107.03	105.09	105.85	105.63	106.08	106.45	106.46	104.04	104.29	106.04	105.26	106.37	104.77	105.98	105.29	103.35	105.2	106.25	105.92	105.67	104.86	104.38	106.99	104.79	105.52	105.03
110.46	110.22	109.57	110.75	111.31	110.29	111.23	108.67	110.65	110.34	109.91	110.73	110.89	109.6	110.79	110.96	109.79	110.92	110.54	109.26	110.35	109.31	111.75	110.07	109.19	110.52	111.86	110.4	110.53	109.53	111.07	110.65	110.81	111.16	110.61	110	110.97	110.8	112.75	111.27	109.52	110.51	110.99	112.19	111.54	110.24	110.98	109.18	110.29	109.26
107.34	104.64	105.4	106.79	105.22	108.62	106.51	107.05	105.37	107.16	107.69	106.73	107.2	107.53	106.58	104.81	107.14	105.94	106.54	105.84	106.61	106.95	105.47	105.49	106.91	105.5	105.56	107.42	105.72	107.1	104.81	106.24	106.59	106.36	106.17	106.55	106.9	107.15	106.82	107.09	107.51	106.51	106.23	106.42	107.51	106.79	108.05	107.04	106.64	104.97
107.1	107.37	106.06	106.05	106.89	106.75	106.16	105.74	106.51	105.97	106.24	107.44	105.93	105.8	106.25	106.36	105.23	105	105.27	103.85	103.7	105.14	105.67	106.74	105.73	107.11	105.51	104.88	107.06	106.8	105.64	103.58	106.01	105.36	107.48	105.8	105.96	105.22	106.97	106.28	105.17	106.17	105.18	105.26	106.4	106.74	105.86	106.01	105.53	107.2
106.37	106.24	106.83	106.52	107.52	106.75	107.5	107.53	107.02	107.01	107.31	107.41	106.78	106.66	108.01	106.18	107	107.92	107.33	106.27	106.57	105.71	106.21	108.87	106.08	105.17	108.04	106.06	106.54	106.53	107.49	107.95	107.54	106.97	106.58	106.31	107.19	107.45	107.86	106.92	108.23	106.22	107.21	107.7	107.04	107.63	106.55	106.72	107.8	108.39
102.31	105.07	104.34	103.82	104.02	103.82	104.86	103.01	104.37	104.45	102.78	104.29	104.48	102.77	105.17	104.25	105.14	104.66	104.01	104.9	104.38	103.86	103.46	105.42	103.16	103.66	105.5	103.9	103.98	103.49	105.38	104.64	105.1	104.55	106.36	104.55	103.42	105.49	103.72	104.51	103.26	103.47	105.2	104.58	104.18	103.73	103.34	102.95	105.52	104.22
113.02	111.81	112.12	110.97	113.18	112.48	112.08	110.74	111.17	112.51	112.14	111.43	112.77	109.97	112.97	112.56	111.73	111.88	111.05	112.03	112.34	111.01	111.72	112.94	111.71	110.46	112.32	112.21	112.09	111.29	111.91	112.15	112.01	112.41	112.81	112.31	110.89	111.48	112.89	111.79	110.79	111.43	112.4	110.89	112.09	110.98	111.14	112.86	112	112.3
110.06	109.69	110.3	109.1	109.76	110.65	110.07	109.71	109.87	108.72	109.88	109.33	109.64	111.16	108.99	109.37	107.85	108.97	110.04	110.84	109.31	109.01	110.7	109.51	109.93	110.11	109.06	109.59	109.84	110.05	108.46	109.89	110.15	110.92	108.87	110.06	109.04	110.75	109.14	108.34	109.66	109.31	111.5	109.29	109.27	109.81	109.89	108.6	109.91	108.67
110.83	111.81	110.85	113.24	110.6	110.32	110.65	109.97	110.85	111.11	111.09	111.24	112.03	110.62	111.7	112.75	111.28	111.2	110.63	110.9	110.25	110.64	110.76	112.66	111.32	111.57	112.72	110.45	111.94	110.43	111.26	109.72	111.69	111.39	113.06	110.94	112.49	110.32	111.58	111.57	112.64	110.7	112.02	110.84	110.09	110.63	111.13	110.49	110.01	110.51
105.06	104.47	104.48	105.82	107.39	106.25	106.53	106.53	105.58	106.79	106.04	104.63	105.16	105.26	104.17	107.6	106.03	106.56	104.58	106.01	105.47	105.28	106.9	106.84	106	104.4	104.71	106.15	106.42	106.11	106.22	105.34	103.65	106.2	105.71	106.74	104.86	107.77	104.87	104.52	105.65	106.3	106.39	105.96	105.27	105.73	104.56	104.76	105.29	105.29
105.96	105.51	106.21	105.76	105.27	103.37	106.68	105.5	105.15	105.3	105.24	106.66	106.97	106.68	105.88	106.86	105.6	105.88	105.47	105.08	104.39	107	106.31	106.03	105.49	104.8	105.99	104.69	106.3	105.27	106.03	105.88	105.29	106.09	105.2	106.82	105.88	105.41	106.33	104.73	106.09	105.57	106.12	107.16	106.21	105.63	105.45	105.04	104.5	105.4
108.39	105.95	105.19	106.28	107.46	107.07	105.61	107.38	108.25	106.25	107.41	106.15	105.29	105.18	104.62	105.37	105.51	107.08	106.81	106.63	106.24	105.21	107.28	106.21	106.58	106.46	106.09	106.76	106.79	107.36	108.3	104.82	107.43	104.63	105.69	107.6	105.85	108.09	105.08	105.73	106.98	107.17	106.75	106.78	106.15	106.68	106.35	107.82	108.42	103.99
106.14	106.35	105.34	106.66	104.88	108	104.77	105.44	107.4	105.79	106.77	106.57	106.43	105.53	106.66	104.22	105.64	105.46	106.89	105.63	106.43	106.12	106.03	104.58	105.51	104.85	105.71	106.11	105.58	107.62	105.82	106.77	104.99	105.58	107.37	105.75	105.08	105.28	105.32	106.24	107.89	105.35	105.66	107.62	105.23	107.16	104.57	105.68	105.76	106.24
104.13	104.29	105.78	104.77	105.43	104.49	105.08	106.64	105.96	104.44	106.38	106.31	105.3	106.24	105.77	107.03	104.94	105.43	104.32	106.28	104.98	105.19	106.88	105.99	105.09	105.86	106.33	106.8	104.63	104.93	106.04	105.91	105.57	105.81	106.15	105.87	106.57	105.62	106.31	106.86	104.87	105.4	104.28	104.99	105.23	105.58	106.45	105.78	105.5	106.47
112.28	113.07	110.4	109.66	111.72	110.96	110.88	111.63	111.14	109.88	110.65	108.75	112.74	109.72	111.22	111.25	111.97	110.6	111.93	110.56	110.02	110.32	111.38	109.98	112.07	111.67	110.42	110.94	111.16	111.88	110.99	110.74	110.81	110.77	111.39	112.28	111.45	109.33	110.27	111.83	111.26	111.49	112.04	111.73	111.32	111.3	110.65	110.89	111.48	109.79
102.86	104.77	105.06	104.92	104.92	105.74	105.18	104.48	106.39	104.22	105.5	104.9	105.88	104.11	104.79	105.38	105.08	104.81	104.81	105.5	104.54	104.78	104.93	104.97	105.22	104.62	104.42	103.28	103.62	105.25	104.58	104.41	103.39	103.46	104.84	105.15	104.48	106.1	105.27	103.58	106.18	106.11	104.59	104.01	105.93	104.97	105.03	104.86	104.62	105.11
105.59	103.65	106.19	104.99	104.23	106.5	106.04	106.26	105.81	104.87	104.09	104.58	106.77	104.13	103.66	106.4	106.13	103.99	104.73	104.16	106.03	103.38	105.2	105.66	104.5	106.17	106.18	104.7	105.21	104.86	105.56	105.23	104.58	105.07	104.4	105.43	105.76	107.28	107.07	107.37	105.17	103.72	104.28	105.37	104.84	105.71	106.24	104.5	106.72	105.72
111.24	110.69	110.37	111.29	111.37	112.01	108.31	109.97	111.24	111.04	111.38	109.44	110.67	111.21	111.13	111.23	112.28	111.65	111.56	110.7	109.74	111.12	111.8	110.18	110.37	109.2	111.48	111.31	111.39	111.58	111.23	111.43	110	109.32	111.28	110.79	110.14	111.18	110.33	111.13	110.65	111.23	110.04	111.37	109.58	110.52	111.67	109.91	110.33	110.33
109.64	110.91	112.08	112.02	110.71	110.82	111.06	111.52	109.81	110.78	110.12	111.02	110.42	111.18	110.55	110.59	111.1	110.28	111.11	110.16	112.26	109.99	110.72	111.61	111.77	112.33	110.43	111.08	110.9	109.77	110.88	109.7	111.62	112.08	111.52	113.1	111.55	110.75	110.54	109.49	111.21	111.03	111.05	111.39	110.5	112.3	111.89	111.29	111.27	111.15
117.64	118.05	116.44	117.32	117.99	117.36	117.43	116.91	117.21	118.88	117.92	118.05	117.74	116.82	118.37	116.43	119.54	117.45	117.82	116.78	118.79	117.39	118.11	116.99	117.4	116.32	117.12	117.59	117.02	117.49	117.46	118.04	117.76	118.33	115.41	118.09	117.57	117.42	118.42	117.21	118.32	118.7	117.28	118.25	116.79	117.47	116.25	117.35	117.96	117.73
105.74	103.53	105.05	104.04	105.27	104.44	104.44	102.43	105.95	104.59	104.92	103.31	105.19	102.55	104.74	102.92	103.5	103	102.2	103.59	104.87	101.71	103.87	104.47	103.3	105.14	104	104.94	105.29	104.19	103.93	103.5	104.36	104.68	105.05	105.65	104.59	104.55	104.27	104.11	103	104.27	103.34	102.59	102.11	105	105.38	103.47	104.66	106
116.21	118.43	116.97	117.82	117.6	117.63	118.52	118.23	117.83	117.19	118.7	117.94	116.31	117.39	117.12	117.45	118.01	118.22	118.81	117.17	118.23	118.16	117.73	117.71	117.28	117.31	118.06	117.5	118.81	117.4	118.36	117.66	118.01	118.22	117.78	119.09	120.23	116.51	118.65	118.23	116.71	119.34	117	117.69	117.28	115.99	117.26	117.48	117.56	118.66
110.07	110.4	109.77	108.59	111.21	109.64	110.32	108.61	109.61	110.08	110.35	111.08	111.22	109.63	109.4	110.89	108.89	109.61	110.04	110.87	109.19	109.59	111.22	109.99	111.01	110.23	110.15	109.61	110	110.94	110.81	108.4	109.96	110.4	109.31	108.63	110.08	109.57	109.17	109.78	109.9	108.11	108.4	109.89	110.33	110.69	108.95	109.88	108.49	111.98
105.51	105.61	106	105.34	104.67	103.97	106.18	106.93	105.92	104.93	105.4	103.63	104.74	105.9	104.22	106.22	105.11	104.69	103.78	105.13	105.79	105.05	104.03	104.18	105.93	105.46	104.78	105.1	106.01	105.41	105.57	104.31	104.75	106.07	105.23	105.13	104.4	105.52	104.67	105	104.46	105.96	105.32	105.29	105.45	104.88	106.8	105.13	106.39	105.32
99.787	98.983	101.37	100.77	100.17	100.43	99.633	100.57	101.39	101.15	99.872	101.15	100.1	99.488	99.889	101.79	101.13	99.438	100.25	100.33	101.17	100.83	102.34	100.32	100.28	100.81	100.92	101.58	101.11	100.7	99.348	100.23	100.53	101.06	100.34	100.72	102.8	101.7	101.35	101.69	100.49	101.19	101.8	100.54	101.08	100.7	100.22	98.911	100.86	101.78
117.42	115.88	116.04	115.55	115.08	116.67	117.59	116.72	114.27	116.46	114	115.09	116.03	116.23	117.31	116.98	116.25	116.71	113.52	116.7	116.94	116.61	116.03	116.85	116.39	116.84	114.95	115.65	115.46	115.07	116.94	116.28	116.05	116.9	116.93	115.01	114.89	115.98	116.21	116.05	116.24	116.33	116.08	118.04	116.29	117.05	116.74	116.44	116.34	116.23
108.59	110.19	109.62	110.01	111.03	108.9	108.6	110.53	108.57	107.29	108.69	109.19	109.69	111.12	109.37	110.4	109.45	109.28	107.89	108.98	108.66	110.77	109.92	108.86	109.44	109.37	109.83	108.62	108.98	109.61	110.95	110.44	111.54	110.22	110.5	108.73	109.07	110.74	109.7	110.77	109.91	110.31	109.87	110.13	110.55	110.27	109.84	110.2	108.94	110.8
104.73	103.84	102.8	105.9	105.58	104.21	104.88	103.4	104.87	103.41	103.03	103.1	103.59	104.76	103.95	103.35	102.25	105.58	104.74	105.54	104.66	104.39	104.32	103.38	105.48	105.63	104.71	106.87	104.73	104.87	104.02	103.56	102.56	104.48	105.49	104.09	105.1	104.33	105.67	104.62	105.03	102.96	105.67	104.37	101.9	104.55	105.31	104.17	102.94	105.52
111.16	111.58	110.82	111.13	110.61	112.15	110.91	111.08	110.47	110.25	111.84	111.15	111.04	109.85	112.73	111.01	110.22	112.31	111.77	110.19	112.29	110.86	111.48	111.59	110.69	111.9	111.99	111.32	112.6	111.72	110.03	111.58	111.36	110.58	111.57	112.54	111.36	111.9	112.97	111.97	110.31	111.71	112.03	110.15	112.38	110.84	111.22	109.94	110.29	110.55
106.09	107.51	107.12	106.98	107.97	106.77	106.88	108.3	107.4	108.13	106.23	106.01	105.53	106.58	106.81	106.76	106.16	106.16	105.21	107.11	106.1	105.32	106.9	106.76	106.09	107.58	106.15	108.05	106.07	105.4	106.71	107.05	104.9	106.33	106.47	105.56	108.88	106.99	107.19	106.08	108.93	108.07	105.92	107.39	106.69	107.68	105.44	107.02	105.41	106.03
109.17	110.42	110.68	110.24	112.01	110.8	110.6	109.49	109.87	110	110.19	110.63	110.21	109.59	109.53	111.36	111.7	109.51	110.23	110.84	109.59	109.92	110.78	110.48	109.68	109.53	110.45	111.15	110.73	112.7	110.09	111.38	109.95	111.12	110.1	110.97	110.62	110.26	111.09	111.78	110.2	110.88	110.32	111.53	110.97	109.68	110.42	110.5	109.82	113.02
111.23	112.88	111.99	111.82	113.78	112.33	112.9	110.64	111.89	112.4	111.22	112.93	112.94	111.68	110.47	115.33	111.41	112.18	109.75	111.9	111.02	111.9	111.88	112.68	111.46	112.28	112.36	112.23	113.14	112.37	112.35	113.43	110.91	113.02	111.72	111.61	111.57	112.16	111.7	112.74	112.53	112.34	113.22	112.87	110.53	113.03	111.07	113.37	113.28	114.1
111.55	111.16	111.12	109.86	111.37	111.48	110.08	111.14	109.81	109.28	109.78	111.28	111.65	111.77	111.3	111.82	109.8	110.85	112.53	111.2	110.5	111.98	111	111.9	110.87	112.25	111.37	111.23	111.93	111.48	110.99	110.81	111.81	110.09	110.99	111.1	111	111.36	111.53	110.53	109.76	112	110.63	112.28	110.72	109.62	111.13	111.28	110.44	110.67
111.12	109.54	110.01	109.47	110.77	110.34	110.81	109.74	109.86	110.04	111.12	110.9	111.64	111.63	109.7	111.25	109.74	110.56	111.29	110.75	109.45	109.35	110.12	111.26	112.19	111.24	109.57	111.45	110.75	110.75	111.05	110.68	109.24	111.22	111.12	110.86	110.78	110.62	111.45	109.95	112.3	110.75	109.24	111.09	109.64	112.13	109.43	110.32	109.57	110.45
103.9	104.25	103.87	104.68	103.77	104.7	104.02	103.57	103.02	103.82	104.39	105	104.58	105.49	104.55	103.12	104.4	104.63	104.35	106.68	104.03	104.61	104.75	104.69	104.26	105.32	104.22	105.63	102.39	103.68	102.6	104.28	104.91	104.86	105.32	103.09	103.38	104.7	104.25	107.03	104.31	101.87	104.57	103.65	103.67	103.97	103.76	104.22	104.13	102.54
112.74	112.56	110.46	111.7	111.1	110.48	112.14	111.74	111.76	111.91	113.05	113.08	112.24	113.44	111.87	110.81	111.72	110.34	112.91	113.79	112.34	112.41	112.29	112.61	114.34	112.7	111.88	112.5	111.99	112.13	112.39	111.41	110.72	111.61	111.32	111.52	111.39	112.9	110.82	113.53	110.87	112.51	113.17	111.01	111.86	111.6	111.91	111.91	113.11	111.08
110.96	110.57	111.06	110.93	110.19	110.05	110.07	109.42	112.49	108.95	109.32	109.72	110.71	110.36	110.48	111.86	110.78	111.29	109.7	110.73	109.21	110.08	110.17	110.83	110.48	110.3	111.19	111.07	111.16	110.02	113.06	110.72	111.21	111.15	109.13	110.89	110.45	110.06	110.6	110.57	110.42	109.8	109.89	110.67	108.17	111.47	110.59	111.62	109.82	109.3
105.36	106.62	105.96	105.15	104.76	104.67	105.83	104.41	105.68	104.3	104.55	106.01	105.69	105.79	105.33	106.15	104.9	105.28	105.07	105.52	105.43	105.21	104.18	105.55	105.6	104.58	104.99	105.13	105.25	105.45	105.77	104.21	106.01	105.24	109.09	104.92	105.25	104.29	104.71	106.74	104.74	105.39	104.61	106.28	105.59	105.11	105.04	105.07	106.1	105.45
105.91	103	104.89	104.71	104.7	106.17	104.62	105.92	102.7	105.6	104.42	106.04	103	104.13	103.89	105.07	104.12	104.73	105.47	105.09	104.32	105.05	104.04	102.96	104.93	105.54	105.21	104.96	104.65	103.39	105.19	106.05	102.97	103.54	102.58	104.11	104.98	104.91	104.38	105.98	106.3	104.08	104.41	105.5	105	104.81	104.65	103.66	103.86	106.04
101.61	98.633	100.01	99.228	100.18	100.04	99.376	101.06	100.05	98.686	98.959	101.55	98.936	100.1	100.07	99.476	99.098	99.485	100.61	100.31	99.864	98.257	99.353	100.63	99.621	100.23	101.55	100.28	98.942	98.547	98.533	99.733	98.952	101.04	101.14	99.743	99.574	98.894	100.1	99.104	100.99	99.371	100.71	98.126	100.35	99.222	99.847	100.1	100.74	100.78
106.54	106.56	107.26	107.53	105.39	106.35	105.79	106.05	106.53	105.08	107.11	106.03	106.61	107.89	105.82	106.03	106.24	107.28	107.65	105.41	104.78	106.05	106.56	106.64	106.36	106.15	105.08	106.9	108.05	106.62	105.5	106.3	105.23	106.99	106.73	103.57	106.32	106.74	105.92	106.59	106.26	108.51	106.35	104.86	106.98	105.89	107.03	105.4	106.39	105.56
104.95	103.23	104.13	105.4	103.25	104.91	104.71	104.21	104.78	104.19	103.71	103.21	105.1	104.31	104.95	105.67	104.19	105.24	104.6	103.26	104.22	104.49	105.66	105.36	103.75	103.87	103.34	104.01	103.28	103.66	105.86	105.25	106.12	104.41	103.07	101.58	104.68	103.17	105.25	104.52	104.35	102.59	103.56	104.66	104.38	104.2	104.29	104.23	103.5	104.61
104.82	104.51	104.06	105.14	103.63	103.41	104.11	104.26	104.14	104.19	106.52	104.4	102.28	105.47	105.74	105.03	106.38	105.42	106.16	104.79	105.95	106.18	104.71	105.26	105.39	103.82	106.08	104.22	105.73	105.31	105.33	105.02	104.83	105.5	104.8	105.19	106.44	103.99	104.56	104.75	105.78	104.27	104.13	104.4	103.95	104.65	104.84	105.26	105.41	105.45
112.39	112.39	112.25	112.47	112.1	113.13	111.64	111.99	112.74	112.98	113.13	112.78	113.39	113.92	111.84	112.4	111.83	112.43	112.3	113.41	113.55	114.33	112.17	112.09	113.39	113.42	113.02	113.13	112.83	113.46	113.4	111.49	111.65	111.97	111.6	114.11	112.82	112.46	113.95	112.22	111.04	113.24	113.31	111.77	112.1	112.59	113.24	112.8	115.55	115.17
103.27	105.62	105.28	107.5	105.29	106	104.17	105.83	104.27	105.89	104.85	105.59	106.03	103.97	104.31	106.28	107.15	105.03	105.13	105.72	106.36	103.95	105.75	107.02	105.14	105.4	105.27	106.14	105.45	104.89	105.11	105.71	106.18	105.18	106.67	105.81	105.8	106.71	104.18	105.65	104.63	105.12	106.05	105.59	103.77	105.12	105.98	103.33	104.77	105.52
105.95	105.12	106.59	105.9	104.86	105.05	105.3	104.34	105.11	104.52	103.71	104.87	104.51	106.17	104.9	105.44	104.41	105.21	103.17	104.84	105.34	104.47	105.17	104.95	105.82	104.34	105.68	104.09	103.46	103.28	105.28	105.64	105.08	105.48	105.18	104.41	104.5	105.92	105.27	103.45	104.34	105.86	105.29	104.9	104.68	104.71	104.99	104.5	105.11	105.02
109.86	109.78	108.49	110.6	110.14	111.46	110.59	110.9	108.46	109.19	108.48	110.47	108.32	110.38	109.68	110.83	109.86	108.93	111.04	108.94	109.44	109.79	109.58	108.8	108.54	110.26	110.12	109.07	109.06	111.88	110.82	109.47	110.12	109.04	109.51	109.05	110.74	109.29	108.61	110.8	109.88	109.42	109.53	108.35	111.11	108.74	107.99	109.64	110.85	109.82
111.61	112.59	111.3	110	112.53	111.13	112.65	111.99	111.47	110.86	111.95	110.8	111.81	110.19	111.99	110.81	110.56	110.84	111.63	110.19	111.01	110.12	110.5	110.33	111	110.11	112.01	110.5	111.7	112.18	111.76	112.3	112.32	110.12	110.97	113.57	111.91	112.09	112.6	110.93	111.79	111.3	111.49	112.95	110.96	110.63	112.56	111.2	110.94	111.53
119.24	117.89	116.75	117.71	118.4	117.07	117.46	116.88	117.21	118.7	117.85	118.84	116.83	118.2	117.78	116.67	117.54	117.2	115.68	116.09	116.09	117.98	117.54	116.79	117.65	117.41	118.87	118.7	117.23	117.38	118.92	117.04	117.84	118.25	116.7	118.66	118.47	118.92	117.56	117.55	118.19	116.78	116.72	118.39	117.49	117.47	117.02	115.88	119.04	116.89
104.27	105.4	105.17	106.34	104.53	104.59	107.6	104.5	103.8	105.41	105.52	104.97	104.55	106.69	104.86	103.57	106.37	107.93	105.31	104.55	105.61	105.49	105.96	106.26	106.55	105.97	104.63	105.95	103.76	105.79	106.69	105.43	105.69	105.22	106.16	105.51	104.6	106.48	106.29	107.2	105.54	105.37	105.01	106.61	105.93	105.28	105.53	106.45	105.64	104.88
116.77	117.9	117.68	118.37	117.15	119.05	117.87	117.59	116.28	117.66	118.05	117.91	117.11	117.3	118.48	118.53	116	118.05	118.44	117.65	117.04	117.4	117.66	117.79	117.38	117.79	117.92	117.23	118.43	117.39	117.35	118.19	118.03	117.11	116.87	117.43	117.69	118.98	117.92	116.88	116.67	118	116.71	118.34	115.87	116.72	117.72	118.36	117.34	118.15
103.36	105.46	105.73	103.51	104.42	104.67	103.82	103.61	104.44	103.45	104.84	104.15	104.94	106.68	104.17	105.73	104.46	105.29	103.97	104.07	103.59	104.84	103.02	104.05	103.77	103.91	104.89	103.6	105.2	104.23	103.87	102.7	104.56	103.82	103.7	104.91	103.69	101.68	104.83	103.5	104.32	103.78	105.65	104.72	103.61	103.77	103.51	102.84	104.14	105.7
110.67	112.44	112.69	112.41	113.44	111.37	112.76	112.78	113.74	111.98	109.74	110.97	112.48	113.53	113.89	110.94	111.75	110.57	110.93	113.65	111.86	110.63	111.72	112.67	111.92	111.97	112.95	112.37	110.64	111.09	111.9	112.7	111.52	111.54	112.74	111.42	112.26	112.83	111.38	111.85	112.72	112.57	111.64	112.39	110.69	112.25	112.24	110.3	111.57	111.51
107.14	106.42	107.56	106.13	106.57	106.61	106.43	104.51	106.52	105.28	104.26	107.11	105.36	105.37	105.21	106.09	105.25	106.63	106.24	105.26	105.59	106.26	107.47	105.95	105.86	106.24	105.79	106.71	107.09	106.66	105.99	106.76	105.47	107.13	106.69	106.27	103.76	106.69	106.05	106.35	107.54	105.12	106.98	105.29	105.88	107.27	105.81	106.83	105.39	106.41
116.96	118.14	119.11	118.49	117.1	118.15	118.04	117.41	117.29	116.39	116.46	117.85	115.62	117.28	116.84	118.91	117.95	117.57	116.87	117	115.94	117.15	117.39	117.43	117.03	116.56	115.88	116.79	117.32	116.64	117.66	116.22	117.56	117.13	117.4	117.01	118.12	117.14	116.48	116.54	117.27	116.45	117.25	118.57	117.2	118.3	117.84	116.74	117.66	118.57
111.7	111.85	111.59	111.13	111.6	111.48	111.03	111.24	111.87	110.6	111.64	111.11	112.4	111.57	113.1	111.47	112.14	111.88	110.99	109.93	109.52	111.24	111.47	113.01	112.96	109.66	111.81	111.42	112.66	112.58	110.04	111.64	111.88	109.8	111.79	113.33	112.19	110.75	112.1	112.36	110.74	112.18	111.1	112.59	110.93	112.09	109.84	112.1	110.73	111.46
105.46	105.26	105.46	107.21	108.06	105.25	105.4	104.37	105.81	105.32	106.15	106.38	105.08	106.66	106.46	106.93	106.41	105.15	105.16	103.89	105.98	106.21	107.78	105.54	105.87	106.36	105.06	105.18	105.99	104.86	104.54	105.4	106.51	106	104.76	106.87	105.57	105.64	104.64	105.64	106.58	105.62	107.06	104.61	104.63	105.48	104.7	104.83	105.39	106.47
104.81	106.51	107.06	105.08	107.45	105.73	106.3	106.8	106.91	105.48	106.04	106.76	106.72	107.28	106.32	106.12	106.24	105.66	104.77	104.61	106.41	107.45	107.71	106.83	106.24	106.13	106.79	106.08	106.87	107.05	105.53	104.37	107.01	105.76	105.84	107.01	107.34	106.37	108	107.35	105.72	106.26	107.34	105.62	106.4	106.79	106.59	106.73	103.92	107.17
105.94	105.79	104.3	106.28	105.27	107.91	106.22	106.12	104.44	104.99	104.26	105.2	105.97	104.1	106.15	104.02	105.45	105.76	105.43	107.03	105.02	104.94	105.44	106.56	104.22	107.85	106.62	105.7	104.76	104.9	105	104.99	103.69	106.96	107.04	107.47	105.52	104.77	105.66	106.99	106.13	105.74	106.29	104.83	103.56	107.2	107.13	107.57	105.51	105.2
117.68	118.38	119.13	116.52	117.16	118.03	116.09	118.61	115.73	116.62	116.14	117.86	116.99	115.64	117.96	117.73	116.69	117.72	117.58	117.22	117.61	119.21	118.8	118	118.96	117.42	116.23	118.31	117.95	117.79	117.34	116.89	117.81	118.19	117.73	118.01	118.72	118.48	118.05	117.8	117.02	117.81	117.33	117.93	118.48	115.98	116.17	117.81	116.32	116.78
100.58	99.152	101.35	100.68	100.81	99.964	99.296	100.06	99.617	101.07	99.565	100.32	101.04	100.81	99.826	101.94	99.59	99.989	99.85	99.178	99.732	99.433	100.24	99.029	99.253	99.277	101.69	99.991	99.255	100.77	100.37	100.47	99.369	100.05	99.281	100.2	100.12	99.468	98.08	100.1	100.58	99.903	101.38	100.46	99.635	99.991	98.545	101.36	99.354	99.7
105.74	106.84	106.37	106.11	107.48	106.45	107.75	106.75	107.92	106.7	107.2	105.28	107.29	106.32	107.44	106.58	106.5	105.85	106.45	105.1	107.16	106.64	108.28	107.28	105.83	107.3	107.02	106.87	105.18	106.04	107.89	106.66	106.97	107.54	106.9	105.76	105.62	107.44	107.39	104.97	107.01	107.09	106.64	107.06	107.82	107.07	107.71	106.99	104.82	106.29
113.17	111.59	111.6	111.02	111.57	112.63	110.61	113.14	111.16	111.18	112.41	111.39	112.44	110.85	112.64	112.35	111.43	111.4	111.26	113.11	110.91	112.35	111.23	109.63	113.46	113.15	111.84	111.62	111.44	110.85	112.79	111.27	111.36	111.96	110.81	112.59	110.31	110.3	109.95	112.73	112.12	111.67	110.86	111.75	110.85	111.69	111.96	113.24	110.71	111.62
110.61	112.82	113	111.66	112.45	111.9	111.51	112.04	111.2	112.34	111.42	113.49	111.93	112.92	111.72	111.24	111.52	112.08	112.8	111.55	112.4	111.56	112.18	113.59	111.72	113.25	112.35	114.42	111.06	112.3	110.69	111.54	112.19	110.43	112.94	113.37	111.96	112.63	111.39	111.82	110.3	111.1	111.94	111.71	110.65	111.71	111.3	113.19	112.31	111.97
104.28	104.62	104.39	105.23	105.21	103.92	105.38	103.94	103.95	104.71	104.27	103.37	104.41	105.8	105.43	106.42	105.11	105.66	105.22	107.37	106.38	103.92	105.87	105.28	104.67	105.81	104.04	106.66	104.93	104.99	102.75	104.57	105.91	104.52	104.86	106.15	104.8	106.72	105.27	104.52	103.89	105.34	104.57	103.66	105.5	104.33	104.14	105.46	104.49	105.85
101.9	100.91	101.54	100.94	97.756	98.903	99.621	100.4	100.91	98.053	101.42	101.02	100.76	100.7	98.945	100.01	99.748	100.66	101.18	101.33	99.964	100.58	100.23	98.665	101.59	100.46	99.81	100.14	100.37	100.55	100.77	101.51	99.26	100.6	99.991	100.35	98.924	98.881	99.887	100.53	100.72	99.625	101.07	99.281	100.99	99.676	99.076	99.538	101	100.76
100.91	100.85	100.65	99.649	99.439	99.809	100.15	100.66	98.569	99.619	99.122	100.05	98.92	99.959	99.714	99.731	102	100.53	100.02	100.21	100.86	101.07	99.073	99.558	100.3	99.759	99.997	100.26	99.924	98.826	100.7	99.735	101.41	99.082	100.04	98.559	99.575	98.695	100.68	97.963	100.1	99.348	100.72	99.475	100.05	101.84	100.53	99.995	100.56	100.16
105.55	105.26	105.22	106.45	104.21	105.14	105.48	104.51	104.13	105.43	104.14	104.94	105.39	104.3	105.83	103.52	105.59	105.42	105.69	105.81	104.54	105.89	105.37	104.79	105.69	103.95	105.06	105.11	105.69	106.04	105.18	104.36	106.47	106.39	105.23	104.58	106.27	104.58	104.72	105.52	105.07	103.06	106.46	104.11	104.98	104.63	105.01	106.6	105.31	106.15
107.35	105.83	106.13	106.19	107.37	107.29	107.4	107.34	106.96	107.56	105.99	106.07	106.56	108.45	107.21	107.37	106.84	105.26	107.19	108.76	106.94	107.51	105.32	106.51	108.23	107.11	106.84	107.02	106.37	107.27	107.85	105.12	106.77	106.39	106.36	105.62	106.23	107.74	106.08	107.28	106.74	105.27	107.85	106.7	107.45	105.93	106.84	107.23	107.03	107.73
116.16	116.48	116.86	117.26	117.64	115.63	115.8	116.72	115.98	117.04	116.9	116.61	115.03	115.87	116.16	115.89	116.31	116.46	117.03	115.8	117	117.07	116.56	115.98	116.28	117.31	113.61	116.74	117.37	116.75	115.58	116.55	116	115.76	115.41	116.81	117.02	115.09	116.64	116.32	115.08	116.08	114.83	116.67	114.81	115.21	116.76	116.23	115.46	115.78
111.23	110.56	111.64	110.71	109	112.82	110.84	111.9	109.82	109.52	109.76	110.62	110.46	110.31	111.01	109.59	110.24	112.24	109.51	111.27	110.03	109.1	109.62	111.51	111.62	110.04	111.7	109.32	110.66	112.4	112.14	111.13	112.16	110.66	109.63	110.7	109.27	108.52	109.43	109.54	111.32	109.97	111.57	111.01	109.99	110.73	109.16	110.39	111.99	110.3
110.07	109.92	109.68	110.62	111.69	112.43	111.73	111.16	110.13	110.92	110.13	111.92	112.1	110.76	111.11	112.03	111.24	111.02	112.22	110.05	110.47	112.89	111.66	111.17	110.83	110.95	109.84	111.05	110.65	110.64	110.04	111.47	113.16	111.14	111.55	110.66	110.65	111.12	112.27	112.67	111.39	112.53	112.08	111.07	111.61	110.13	112.65	112.56	111.86	111.88
105.12	102.78	103.16	104.94	104.68	103.27	104.52	103.73	103.29	102.68	104.77	103.96	104.42	102.94	104.59	103.94	103.03	104.89	104.76	103.85	104.32	103.15	103.2	104.53	104.02	103.92	103.14	103.55	104.39	104.5	105.33	104.85	103.61	105.45	103.65	104.17	104.76	104.41	104.94	103.47	103.98	103.76	102.67	103.97	103.19	105.81	104.49	104.06	102.48	105.76
106	106.42	106.13	105.99	105.17	106.19	105.1	104.85	105.9	106.27	105.47	105.05	106.38	106.64	104.42	104.07	104.37	104.33	105.83	105.36	106.24	106.95	106.19	105.47	105.66	106.56	104.77	105.17	106.16	104.23	106.08	107.13	106.04	105.25	105.73	107.21	107.67	104.4	105.34	104.76	105.28	106.71	104.87	106.11	105.73	106.41	104.91	104.66	104.8	105.71
113.03	113.57	111.53	112.1	113.62	111.43	113.04	111.79	112.96	112.13	112.73	111.98	113.76	114.41	114.16	114.11	112.11	112.73	113.93	112.34	113.74	112.37	112.27	113.22	112.55	113.86	112.51	111.68	112.69	113.31	111.88	113.7	114.54	114.02	111.31	112.47	112.2	111.6	111.19	110.82	112.04	111.24	111.7	113	114.71	113.97	113.14	112.77	114.6	112.91
101.68	100.68	101.25	98.683	100.82	100.15	103	100.21	99.035	103.08	100.99	100.32	100.79	99.611	100.41	99.011	99.739	100.75	100.52	100.64	99.263	100.84	100.44	100.3	102.17	101.04	99.562	101.86	100.26	102.26	100.49	100.85	101.03	100.6	102.12	101.06	100.48	101.33	100.54	102.59	101.21	101.35	99.772	100.69	100.62	101	100.78	101.11	100.17	99.168
106.54	107.26	105.33	105.59	107.23	106.32	105.99	107.12	106.24	106.85	107.18	106.58	105.86	106.7	107.06	107.28	106.3	107.22	106.3	106.57	105.84	105.12	106.27	106.35	106.21	106.55	105.73	106.01	106.63	105.67	105.57	108.18	105.68	106.69	104.25	106.39	107.05	106.28	105.62	105.65	106.61	105.82	106.42	106.08	106.34	105.33	106.68	108.36	106.89	104.89
111.75	111.97	112.52	113.11	112.76	112.74	112.44	113.21	113.76	111.61	112.04	111.98	111.95	114.15	114.03	113.83	112.1	113.9	114.68	113.49	112.73	110.44	114.97	112.42	113.78	113.13	112.1	111.6	112.85	111.91	112.3	113.77	112.84	112.88	112.94	113.67	112.38	111.6	113.63	110.8	112.35	113.59	113.18	111.52	112.64	113.15	113.15	112.53	113.85	112.99
106.32	105.93	105.77	104.57	105.19	104.73	104.97	106.47	104.82	105.41	104.9	103.18	105.78	105.23	103.46	104.42	106.04	107.05	107.24	106.14	105.94	105.54	105.85	106.67	106.37	105.35	104.88	105.85	106.97	105.38	105.1	104.84	106.56	106.02	105.64	103.79	105.04	105.63	106.14	105.82	105.25	106.88	104.88	106.79	105.64	105.38	104.11	106.07	105.39	104.95
105.93	105.69	105.9	104.66	106.12	106.06	105.43	104.91	106.51	106.79	105.29	108.46	105.37	106.71	106.18	107.08	108.51	105.32	105.56	107.39	105.85	105.81	104.98	106.78	105.2	106.06	105.45	106.48	105.88	105.18	106.02	107.18	106.28	106.44	107.08	106.83	106.46	106.5	104.33	106.49	106.66	104.93	105.11	106.98	105.7	107.01	107.06	106.42	106.95	106.83
106.55	106.33	106.59	106.33	105.56	107.15	106.3	106.95	106.26	105.74	106.36	106.86	106.32	106.24	107.39	106.89	106.26	106.34	107.85	105.96	107.42	105.59	106.65	106.67	106.58	106.87	106.28	107.43	105.42	107	105.48	105.81	106.12	106.32	104.56	105.13	106.89	105.35	106.13	106.12	105.04	107.53	108.14	106.45	107.25	106.57	107.09	107.13	106.45	107.16
111.32	112.02	112.51	109.41	111.94	113.41	112.35	111.86	113.4	111.84	112.1	112.59	110.95	112.94	111.29	111.7	112.48	112.51	112.66	110.84	112.37	112.65	111.4	113.92	112.18	112.39	111.83	111.68	111.96	112.38	112.82	112.39	112.6	113.35	111.67	111.39	112.04	113.11	112.06	113.32	111.82	111.6	112.38	112.36	112.7	113.28	112.84	113.97	111.66	112.89
103.42	104.67	103.71	104.4	103.5	103.75	105.33	104.44	105.47	103.31	103.46	103.86	103.12	104.52	103.4	105.27	103.69	102.98	105.67	104.83	104.67	103.9	105.58	103.06	103.87	103.89	104.15	102.85	103.6	105.16	104.39	104.82	103.88	103.02	104.97	105.16	102.44	103.71	102.69	104.02	105.59	105	103.19	105.29	103.79	103.64	105.6	104.41	104.78	103.94
106.6	105.43	106.17	105.28	106.21	106.02	107.26	106.12	107.32	105.49	106.41	106.28	106.71	105.42	107.38	106.25	105.79	106.16	105.66	106.35	106.74	107.06	105.41	105.94	106.73	105.2	105.82	106.64	106.68	107	105.53	105.9	106.87	106.34	105.43	106.09	105.43	103.94	104.11	105.57	105.62	105.79	106.43	107.15	105.24	105.95	106.23	107.05	104.86	106.07
103.17	103.39	106.1	104.65	104.47	104.6	104.76	104.06	103.76	105.19	105.5	105.28	106.82	104.19	102.92	104.97	102.96	103.58	105.01	104.97	103.61	104.77	104.54	103.97	105.74	102.75	105.63	103.48	103.77	103.55	102.83	103.35	104.38	103.37	105.32	104.18	104.79	105.71	104.51	107.27	104.25	104.9	105.41	103.77	104.57	104.65	105.24	105.46	104.79	104.01
104.26	106.36	105.08	105.74	104.45	104.75	104.9	105.17	105.49	105.78	105.78	107.75	106.07	106.22	105.54	105.2	105.65	106.49	105.74	106.58	105.83	104.64	106.89	105.98	105.26	105.67	106.37	105.27	103.66	105.54	106.18	103.83	107.54	106.34	106.08	104.37	105.55	106.42	104.66	105.14	104.21	104.63	105.7	105.04	104.63	106.39	106.25	106.87	103.99	106.46
106.97	104.95	104.31	104.41	103.9	106.71	105.34	105.16	105.62	105.06	104.39	105.42	106	103.53	105.23	104.13	104.66	105.11	105.15	104.99	104.72	105.49	103.82	104.52	105.19	106.13	105.64	105.06	105.32	105.31	105.27	103.9	104.35	103.66	106.18	105.22	105.51	105.98	103.36	105.09	104.99	105.37	105.73	104.16	105.86	105.92	102.48	103.64	104.12	105.01
107.75	106.33	107.72	106.76	107.01	105.78	106.27	106.63	107.44	106.1	106.19	107.31	106.42	106.01	106.93	107.26	106.26	105.3	105.96	106.95	105.05	106	106.27	105.59	105.42	105.81	107.73	106.62	107.85	107.99	106.47	107.55	105.19	107.21	105.98	105.07	104.93	106.41	106.11	106.3	108.68	106.87	107.2	105.75	104.46	104.58	106.94	105.53	105.83	104.81
103.82	104.58	105.72	104	102.69	104.22	104.96	103.4	102.84	104.53	106.09	105.08	103.41	104.45	103.08	105.12	105	105.06	104.07	104	104.33	104.67	105.96	104.44	104.65	105.02	104.02	102.55	105.06	103.77	106.06	105.66	105.1	105.2	105.19	106.39	106.15	102.77	103.93	103.37	105.06	103.5	104.45	105.04	103.79	104.44	103.99	104.3	104.99	104.14
106.08	105.98	104.21	106.01	105.66	105.71	103.15	105.58	104.34	103.96	107.01	106	106.89	105.54	107.55	105.63	107.27	106.36	105.66	103.79	106.04	106.69	104.31	106.26	106.66	106.02	105.48	105.11	106.7	106.44	105.78	105.05	103.64	106.07	106.34	108.14	105.4	106.96	107.27	104.3	104.35	103.69	105.43	106.22	104.92	105.41	105.63	105.85	106.19	107.35
105.25	104.44	104.36	106.33	105.54	105.23	106.34	106.7	107.19	104.7	105.55	104.41	105.84	104.94	105.25	104.97	107.06	105.35	104.71	106.42	104.96	105.12	104.57	105.2	107.56	105.37	104.41	106.04	105.61	105.24	104.93	104.68	106.74	104.89	106.11	104.73	104.32	106.15	103.53	107.76	106.73	103.82	104.65	105.32	104.75	105.49	104.25	106.17	104.65	105.28
102.15	101.22	101.36	101.24	102.56	101.74	99.275	102.02	100.95	101.38	101.2	101.6	102.19	99.277	101.23	102.01	101.3	100.51	100.67	102.47	101.4	102.04	99.707	101.32	101.12	100.87	102.58	101.02	101.14	101.67	102.24	100.64	101.63	101.27	98.852	100.95	100.59	101.75	101.65	100.15	100.78	100.57	101.32	100.71	100.67	102.05	99.755	102.12	101.69	102.32
117.35	119.23	115.71	119.9	118.06	118.25	118.44	119.24	118.18	117.8	118.71	117.73	116.5	118.19	117.51	117.28	116.97	118.51	118.44	117.71	117.21	119.36	117.18	119.67	116.23	118.06	118.76	116.27	118.15	118.76	116.99	117.73	117.9	117.51	117.93	117.28	117.2	117.92	115.97	116.56	116.32	115.62	116.49	118.47	117.12	118.24	118.16	116.54	118.47	115.97
104.19	104.97	102.84	104.74	103.73	104.53	104.44	105.42	103.72	105.33	103.51	104.68	103.63	103.89	106.84	105.62	105.91	104.46	104.26	104.51	106	104.29	104.52	103.26	105.32	104.5	104.09	105.26	104.36	105.01	105.69	106.28	105.12	105.62	104.33	103.8	104.93	106.35	103.64	104.04	105.82	105.21	104.78	104.87	105.2	106.17	105.25	104.57	104.27	104.2
99.629	98.27	100.02	100.88	101.19	99.782	100.7	99.332	101.41	101.23	100.33	100.52	99.914	100.29	100.09	99.296	98.573	99.66	101.48	100.47	101.06	99.484	99.509	102.13	100.22	98.799	98.288	100.36	98.657	98.846	98.999	98.349	99.486	100.67	98.397	99.5	100.49	101.57	99.871	100.02	99.193	100.07	99.755	100.49	100.02	99.652	99.907	100.2	98.706	99.584
109.31	110.2	110.24	109.02	108.25	110.16	108.73	110.01	110.63	108.98	110.43	110.39	110.09	109.85	109.21	111.46	108.98	110.4	110.4	110.21	108.85	109.66	109	110.15	109.33	108.09	110.03	111.49	109.73	110.71	110.76	108.41	109.61	109.13	110.54	111.54	110.79	110.04	109.23	109.67	107.54	109.6	110.29	108.96	109.4	109.61	108.68	107.97	109.46	110.96
107.75	104.79	106.33	104.61	106.6	106.18	106.28	104.86	105.76	105.41	104.97	105.2	104.86	105.37	105.13	106.35	104.33	106.68	106.08	106.09	106.33	105.72	106.44	105.58	105.07	104.26	105.74	105.17	106.9	104.92	105.69	105.37	104.96	106.64	106.2	104.58	106.69	106.46	106.94	105.12	104.85	106.27	106.35	104.35	107.51	105.03	105.83	105.84	106.04	105.84
112.12	112.7	113.8	112.87	112.71	112.9	110.95	110.94	112.97	112.49	112.74	111.59	111.46	112.24	112.6	112.88	112.47	111.97	112.19	109.7	112.52	113.14	111.71	111.66	110.63	110.16	111.73	114.71	113.07	112.84	109.9	111.39	112.67	112.71	111.14	111.06	113.44	112.53	111.82	112.79	113.06	111.77	111.98	114.3	112.18	111.59	111.92	113.47	112.39	111.74
104.39	103.13	102.93	104.01	104.23	104.28	103.34	104.81	104.03	103.36	106.03	104.95	103.56	104.26	104.22	105.5	104.62	105.18	102.37	104.67	103.55	103.07	103.56	104.47	105.6	103.74	104.66	102.44	103.33	104.72	104.32	105.13	105.13	104.61	104.44	104.85	104.95	105.26	102.82	102.97	105.18	105.11	103.15	104.21	103.25	104.32	105.48	106.06	103.81	104.63
114.31	112.97	113.62	111.42	113.59	113.77	113.25	114.2	112.47	112.42	113.3	113.05	111.01	113.37	112.48	112.41	111.79	113.3	113.72	112.47	113	110.25	111.93	111.26	112.59	113.7	112.22	114.69	112.32	113.52	112.13	113.54	115.08	113.57	111.53	114.51	111.73	113.28	112.72	114.23	111.89	113.26	114.56	110.93	113.34	112.93	112.83	112.71	113.52	112.78
101.11	100.36	100.2	100.46	99.694	99.351	100.09	98.908	100.25	99.047	99.779	100.25	99.703	100.92	98.743	100.76	99.419	102.17	99.33	99.916	100.77	100.3	99.667	99.67	99.747	99.032	99.467	101.12	99.604	100.3	99.956	100.7	99.711	99.165	99.11	99.794	98.301	99.565	97.917	101.67	100.16	101.22	100.2	99.418	98.54	100.64	99.912	102.03	99.401	100.92
104.89	105.11	104.8	104.37	106.37	105.51	105.36	106.12	106.55	105.15	104.31	105.95	105.18	104.46	103.85	104.95	105.28	105.72	105.3	104.15	107.71	105.4	104.13	105.06	105.43	105.36	104.61	105.16	104.24	104.34	105.76	106.56	103.65	105.35	104.83	105.77	104.04	106.49	104.05	105.27	105.86	103.99	105.35	105.22	105.27	103.02	105.3	105.58	105.29	104.49
119.35	118.26	117.66	118.95	116.67	116.66	119.42	117.07	119.01	115.93	119.09	118.28	116.68	117.95	117.25	116.92	118.51	118.07	118.04	118.68	117.32	115.66	116.73	118.64	117.93	119.02	117.15	118.57	116.96	117.45	119.49	117.65	118.38	118.05	117.73	116.91	115.73	117.37	117.6	117.85	117.87	118.07	118.23	117.56	118.48	117.97	118.02	117.71	117.08	118.68
111.76	113.24	110.08	111.71	111.58	113.28	111.73	113.51	110.92	112.85	112.1	111.13	113.4	112.22	113.1	111.92	112.39	111.14	112.68	112.7	110.95	113.69	112.99	111.23	112.63	112.09	113.87	111.58	112.01	110.59	113.17	111.6	111.47	111.27	112.53	110.77	112.52	112.54	111.29	110.88	114.63	114.21	112.43	111.03	112.04	111.69	111.65	112.41	111.72	113.19
110.38	109.86	109.39	109.65	109.15	108.23	109.86	108.96	110.45	110.56	108.88	108.91	109.78	109.55	108.8	107.83	110.25	111.21	108.65	111.3	108.22	111.33	110.2	110.67	110.02	108.97	110.8	110.61	108.89	110.06	109.56	108.69	111.5	109.62	109.58	110.27	110.76	109.81	111.53	108.67	109	108.07	109.02	109.6	109.57	110.25	109.97	110.22	109.9	108.47
106.08	105.51	107.73	106.42	106.71	107.14	107.19	106.81	105.41	105.18	106.51	105.94	107.5	106.27	106.24	107.24	106.88	105.15	107.4	105.92	106.47	107.62	106.82	106.47	105.14	104.73	104.95	107.67	106.16	107.4	107.44	105.01	108.32	107.65	107.23	106.62	105.75	106.06	107.07	106.48	106.19	106.87	105.5	107.59	105.66	105.58	107.97	105.43	106.05	105.23
106.14	105.83	104.94	106.96	105.43	105.9	105.47	105.13	106	106.61	106.83	106.66	106.82	104.89	105.61	104.91	105.55	104.94	105.57	106.22	106.63	106.42	104.69	105.72	105.98	106.79	105.46	107.02	106.01	106.56	105.77	105.89	107.37	104.3	106.18	103.46	105.27	105.63	104.8	107.1	105.46	105.78	106.3	108.79	106.81	106.3	106.66	105.99	104.91	105.52
106.44	106.95	106.36	104.55	106.47	106.12	105.85	106.17	106.95	106.15	104.82	105.71	106.64	105.13	105.94	104.43	105.55	107.99	107.24	106.82	106.88	106.23	105.92	105.28	106.8	105.28	106.62	105.99	107.02	106.11	107.23	106.7	106.93	105.41	107.49	107.83	105.18	106.29	104.49	105.78	106.39	105.46	105.7	106.68	105.7	106.54	106.14	106.24	107.02	107.05
111.83	110.67	111.52	112.51	111.68	111.48	112.5	113.07	111.51	111.13	111.07	113.43	111.22	112.78	112.71	112.45	111.54	110.74	112.77	111.66	112.36	112.31	114.56	110.76	109.46	111.46	112.55	111.76	110.82	112.08	110.87	112.9	111.05	110.9	111.37	111.88	110.64	111.65	112.45	112.24	113.68	111.77	112.48	112.5	112.51	112.46	111.4	112.18	112.21	112.87
112.15	111.55	112.42	114.33	112.64	111.49	114.12	110.98	113.09	111.4	113.8	112.8	111.27	112.44	113.04	112.4	113.44	112.74	111.65	112.64	112.9	112.7	114.5	113.24	112.89	113.32	112.21	113.93	112.09	114.47	112.82	113	112.64	112.94	112.58	112.3	110.8	111.66	111.49	112.95	112.95	113.5	112.89	113.37	113.07	114.32	113.15	113.68	112.23	111.87
104.06	104.34	105.53	104.66	106.29	105.92	102.6	104.52	103.56	106.16	104.88	105.19	104.31	104.96	103.65	104.6	104.26	104.56	103.23	103.82	103.94	104.48	105.1	104.84	105.23	104.62	103.33	103.93	105.31	105.2	104.91	103.34	105.13	104.72	105.64	105.35	103.4	105.15	102.67	104.23	104.91	105	105.16	104.59	105.24	105.73	104	104.31	103.69	103.12
107.65	107.26	106.23	104.23	105.92	105.29	106.59	104.46	104.96	105.02	104.05	104.99	104.26	105.87	105.75	106.75	104.95	105.48	104.58	106.54	105.66	105.28	106.79	105.88	106.52	106.8	104.63	107.16	105.05	103.68	105.55	105.81	105.77	105.72	106.89	106.3	106.48	106.68	104.95	105.23	104.86	106.21	104.3	106.65	104.58	104.17	104.4	104.71	104.8	107.94
118.39	116.96	116.31	117.35	117.48	118.82	118.22	117.79	116.66	118.12	116.66	118.02	117.29	118.7	118.32	117.26	118.34	116.07	118.4	115.98	118.1	117.41	117.19	116.84	116.61	118	117.24	115.71	117.88	117.15	117.68	117.87	117.23	116.85	117.98	115.83	118.53	118.85	117.68	116.89	116.5	118.58	116.38	117.59	116.37	118.12	116.88	118.73	118.66	118.57
105.22	106.59	105.33	107.68	105.45	104.96	105.3	104.97	103.54	107.05	104.53	105.12	107.64	106.05	106.59	106.14	104.49	106.77	105.09	104.93	106.73	106.45	108.19	106.19	106.15	104.45	104.72	106.3	104.44	105.63	106.57	106.16	104.74	104.95	106.32	106.63	107.77	105.94	106.13	107.34	105.29	105.09	106.73	106.27	105.39	105.06	106.13	106.01	104.79	105.38
106.26	108.61	106.61	107.59	106.9	106.57	105.11	107.48	106.43	107.25	106.29	106.4	106.33	105.44	108.31	105.96	106.25	107.3	105.62	108.41	107.19	107.74	105.51	106.16	105.93	106.36	107.2	105.76	106.92	105.09	106.33	106.87	106.91	104.73	108.68	106.06	108.12	106.08	108.12	107.82	107.19	107.22	107.68	107.78	106.24	107.37	107.57	107.46	106.59	106.52
106.01	106.06	106.63	106.47	104.61	106.88	105.96	106.58	107.72	106.42	105.35	105.59	106.58	106.05	104.97	107.39	104.38	105.84	106.21	105.55	105.26	106.03	106.51	104.67	106.67	104.87	106.51	105.64	105.61	105.57	104.56	104.63	106.6	107.22	105.36	106.42	103.92	106.4	105.73	105.75	106.98	106.26	106.42	105.57	105.25	105.52	107.01	104.2	105.22	106.58
106.61	106.85	106.28	105.32	106.33	106.43	108.42	106.93	106.59	105.87	106.36	106.8	106.25	106.14	106.96	106.93	108.06	105.32	107.15	106.25	104.35	107.63	106.37	107.57	105.96	107.05	107.65	107.16	107.97	106.91	106.65	106.33	107.01	108.92	106.1	105.53	106.2	107.31	105.48	108.17	106.78	108.5	106.64	106.81	108.13	107.05	107.06	107.1	108.65	106.04
109.77	110.3	110.51	110.13	109.89	111.48	109.4	110.68	109.96	110.87	111.48	109.92	111.15	109.94	109.42	109.85	109.82	109.87	110.52	110.1	110.63	110.94	111.07	111.74	109.22	110.45	110.35	112.36	110.31	110.62	110.62	110.04	110.86	111.73	110.9	110.8	109.75	110.3	108.69	111.35	110.09	109.29	110.17	110.58	110.97	111.49	109.55	110.13	110.47	109.44
106.54	108.33	106.99	106.6	105.43	106.46	104.53	105.08	106	105.77	105.53	105.43	106.51	106.54	105.02	105.47	105.81	104.2	106.49	104.99	105.8	102.97	105.88	104.89	106.28	104.52	106.66	104.43	103.82	106.71	104.82	105.21	105.11	105	104.78	105.94	106.96	104.87	105.93	105.8	106.46	104.95	104.51	105.8	106.25	106.27	104.79	104.72	105.38	107.7
106.25	105.45	105.38	105.11	107.13	105.42	104.31	106.7	106.21	103.72	106.04	105.05	105.07	106.63	105.9	105.87	104.03	105.04	104.64	106.41	104.96	105.81	107.03	105.62	105.56	105.02	106.21	105.18	105.42	104.95	104.67	104.31	104.96	106.14	105.82	105.6	106.35	106.55	105.31	106.3	105.87	106.02	105.99	103.05	106.1	105.98	107.08	106.46	105.95	104.57
111.3	112.7	111.95	111.6	111.01	111.89	111.91	111.04	110.44	111.13	111.62	111.08	111.44	111.58	111.82	112.46	112.28	111.94	112.04	112	111.54	112.58	110.07	112.11	110.97	111.81	110.42	110.41	111.42	110.41	111.92	112.81	111.85	111.42	110.96	110.47	112.52	112.91	111.11	111.04	112.22	111.91	110.2	113.56	110.95	111.98	110.93	111.39	110.63	112.8
117.31	116.16	117.73	118.65	116.34	118.84	116.21	118.79	117.22	117.37	116.94	117.65	118.09	116.48	117.81	117.17	118.27	118.19	118.32	119.01	117.69	116.91	117.86	117.2	116.39	117.74	117.1	117.36	117.07	115.84	118.12	118.55	118.51	119.9	118.51	120.24	118.22	119.02	116.86	115.66	117.19	117.15	117.03	116.82	116.11	116.92	117.93	118.71	116.91	117.35
105.03	106.74	105.51	107.18	104.79	107.54	106.09	106.34	107.27	106.45	106.67	107.04	106.57	106.41	104.09	107.44	106.9	108.52	107.58	106.33	106.89	105.78	107.06	106.94	106.48	106.21	106.9	105.72	106.95	105.39	106.31	107.33	105.86	104.84	106.07	106.81	105.67	106.46	105.88	105.09	107.09	106.67	105.54	107.67	105.39	106.76	104.42	107.41	107.18	107.49
112.69	111.49	111.05	109.6	111.85	110.43	111.74	112.37	111.67	111.48	111.92	111.49	111.8	111.19	111	110.83	110.68	109.96	110.76	112.16	111.27	111.78	111.8	109.7	110.98	110.63	112.48	111.05	108.29	110.17	110.64	110.85	111.77	111.54	110.66	109.91	110.78	110.17	110.98	110.27	110.94	110.28	108.76	112.03	111.19	110.55	111.71	111.52	111.45	111.83
105.65	106.29	105.76	105.23	105.33	106.48	104.66	106.52	106.77	104.29	105.59	104.51	104.61	104.82	105.35	105.23	103.96	105.92	104.65	104.65	104.2	104.68	104.71	106.06	104.67	103.82	104.21	105.22	103.86	106.3	104.22	104.05	105.87	103.69	103.07	106.22	105.66	107.42	105.26	106.25	105.27	104.76	104.78	106.58	104.42	104.94	104.43	106.67	105.6	106.88
100.14	99.997	101.87	100.7	100.6	100.25	99.5	100.81	99.779	100.83	100.78	100.71	100.38	100.75	100.55	99.235	102.46	100.62	100.72	99.993	100.53	101.59	100.07	99.974	100.5	100.64	100.37	100.18	100.71	99.563	100.36	99.843	99.035	100.99	100.95	101.64	99.794	99.578	102.2	100.66	100.37	100.42	98.873	100.5	100.75	101.93	100.1	99.016	100.7	101.55
111.28	111.95	112.39	112.16	111.57	112.68	111.11	110.59	111.93	111.57	112.31	112.38	110.53	111	111.17	111.25	112.31	110.47	111.28	112.67	109.94	111.17	111.98	112.71	113.04	111.08	111.54	110.73	112.72	110.1	109.91	112.02	111.18	113.44	113.51	111.02	111.41	112.19	111.51	110.94	111.68	112.78	111.86	111.59	111.34	111.31	112.36	112.33	111.4	111.36
102.02	101.67	100.46	99.714	100.64	100.61	101.89	100.72	100.81	100.63	100.83	101.23	99.675	100.2	100.83	101.75	101.17	102.09	100.07	100.4	99.367	101.04	99.957	100.89	100.64	100.7	100.49	101.69	101.59	100.51	100.23	101.32	100.2	100.51	100.37	101.18	99.238	101.3	101.23	100.37	101.01	100.58	100.49	100.27	98.691	99.607	100.2	100.29	100	100.91
105.8	106.84	106.25	106.09	107.38	105.39	106.88	107.72	105.34	106.16	105.64	105.79	105.61	107.59	106.17	107.78	106.67	106.75	106.92	104.05	106.71	107.78	107.42	106.9	105.78	107.9	105.72	107.13	105.31	106.66	106.91	106.67	106.17	106.56	106.69	104.99	105.42	106.77	105.76	105.4	104.98	106.23	106.5	105.38	106.22	107.54	105.2	106.06	106.2	105.36
104.46	103.57	106.37	105.8	104.96	106.54	103.87	105.13	104.51	105.93	104.09	104.42	104.38	104.56	105.76	105.19	104.01	105.01	104.34	106.16	104.1	104.98	104.97	105.6	105.74	104.43	105.21	105.09	105.61	105.06	104.37	104.53	104.46	104.43	104.09	104.95	104.16	104.38	105.73	104.9	104.69	105.53	106.12	104.85	104.14	104.66	105.28	104.97	104.31	103
113.69	112.09	114.32	113.08	113.48	113.47	112.32	112.14	113.35	113.5	114.61	113.77	111.94	112.23	113.36	110.64	113.87	113.14	112.65	112.62	113.04	111.81	112.12	112.09	112.44	113.71	111.25	111.63	112.29	113.14	112.54	114.36	112.2	114.19	113.67	113.63	113.08	112.61	114.48	111.2	113.42	113.1	112.67	113.89	113.51	112.69	113.27	114.05	112.37	114.86
117.57	115.68	115.65	116.03	115.39	116.42	116.84	113.94	114.13	116.5	116.82	117.44	115.35	117.87	117	117.51	115.63	116.52	116.52	115.29	116.29	115.65	115.08	116	116.2	115.91	116.3	115.14	115.38	116.71	116.69	115.42	116.43	115.98	116.05	116.15	117.22	115.19	116.36	115.9	116.59	116.72	115.15	116.93	116.36	115.59	114.4	118.6	114.61	114.67
111.58	112.31	111.42	112.97	109.65	112.08	111.97	110.05	111.92	111.37	110.03	110.77	110.55	110.79	111.61	111.56	110.54	110.08	110.56	109.53	110.81	109.92	111.74	111	111.76	111.81	111.65	111.35	112.5	112.23	111.86	111.58	109.53	110.22	111.26	111.92	110.68	110.48	112.28	112.08	110.9	110.74	111.9	113.47	112.37	111.19	110.84	111.67	111.75	111.67
105.5	106.38	105.96	105.32	106.65	106.04	105.31	106.55	106.13	106.04	105.79	106.24	107.5	106.01	107.55	105.46	108.47	105.77	107.45	105.96	106.88	105.56	106.36	105.9	107.56	107	106.82	107.05	105.72	106.8	105.17	106.05	106.94	106.88	106.34	106.31	106.58	105.55	106.5	105.84	105.64	105.63	106.94	105.71	106.42	105.77	106.34	104.92	106.83	106.48
105.8	105.59	104.71	105.8	104.37	106.98	104.14	105.41	105.95	104.03	106.1	104.31	106.22	105.43	105.45	105.78	105.3	105.67	107.11	106.63	104.46	104.64	106.12	106.83	104.86	105.24	104.62	105.87	105.91	104.63	105.92	103.94	105.2	104.99	105.67	105.19	105.32	105.6	106.26	106.67	107.22	105.94	103.71	105.92	105.04	107.3	106.06	105.76	106.63	105.42
111.12	110.72	111.61	112.41	110.19	112.77	111.34	111.12	112.51	110.38	112.1	110.26	111.89	109.88	109.32	111.07	111.74	112.61	112.99	110.29	111.53	113.49	111.47	110.5	111.06	110.18	110.97	110.41	110.75	109.75	112.16	110.57	111.05	111.01	110.85	112.43	110.5	111.87	110.77	111.76	111.6	112.07	111.65	111.47	110.18	110.21	112.21	111.92	112.31	109.81
100.78	101.87	102.39	101.13	101.92	100.86	103.21	101.37	102.22	102.26	101.05	102.25	101.16	100.38	102.12	102.02	103.48	102.26	100.7	100.14	101.06	100.48	100.3	102.91	99.862	102.07	100.9	99.415	101.28	102.63	99.592	100.06	101.06	101.6	101.23	101.77	101.44	103.03	102.28	100.89	100.06	100.15	101.52	99.476	100.05	100.78	99.506	100.67	100.14	101.14
108.7	109.84	109.95	110.55	111.2	111.04	108.91	110.38	109.9	110.9	109.45	111.09	110.38	109.77	110.27	111.48	110.46	109.1	109.18	108.78	110.03	107.91	109.36	111.15	109.88	110.52	110.1	108.95	109.3	110.01	110.62	111.18	110.52	108.96	111.54	110.21	111.21	110.84	110.16	110.65	109.04	112.6	110.8	112.32	111.01	108.22	110.26	111.13	110.09	108.31
110.18	111.77	110.74	110.01	110.53	111.48	110.67	110.97	111.67	108.98	108.98	112.22	111.5	110.46	110.83	110.62	110.99	111.35	111.22	111.13	109.81	110.57	111.78	111.01	109.56	108.81	109.14	110.95	109.7	109.3	109.75	110.98	111.81	111.18	111.13	109.34	110.31	111.1	109.57	109.82	112.1	111.16	109.75	110.23	111.39	112.4	110.81	111.67	110.53	110.59
101.39	101.7	101.83	100.36	100.36	101.57	99.247	102.29	100.3	100.06	99.791	101.09	101.78	102.13	102.27	100.45	101.54	101.74	101.07	101.62	101.19	100.8	102.09	99.619	101.95	100.49	101.25	101.18	99.248	98.87	101.61	100.34	101.07	102.24	102.73	98.716	100.33	101.1	101.95	102.28	101.16	101.03	100.23	99.844	100.55	99.756	99.211	101.8	100.68	101.59
113.93	114	113	112.94	113.02	113.89	114.06	113.62	111.89	113.15	113.21	113.01	113.81	113	112.06	111.43	111.4	112.36	112.71	113.94	112.48	112.79	112.22	111.59	112.35	113.08	114.37	112.58	112.96	113.71	112.3	112.9	112.38	112.67	112.68	111.92	112.71	113.08	113.1	112.36	113.66	113.32	111.99	113.04	113.51	112.96	114.01	113.87	110.96	111.56
103.64	105.74	104.98	105.78	104.02	104.68	103.93	105.72	105.42	104.26	106.23	104.8	104.8	105.92	105.36	104.73	103.56	105.91	104.81	104.77	107.04	105.05	104.89	105.07	104.38	105.38	103.7	103.25	103.31	104.21	105.2	104.82	104.89	104.61	105.02	104.53	105.89	102.61	105.84	103.4	105.95	104.28	103.26	104.21	105.96	105.88	104.51	104.94	104.42	104.35
105.87	105.06	105.91	105.68	106.62	107.2	105.68	105.07	103.74	107.11	106.09	104.79	105.18	105.63	106.59	107.89	106.71	107.09	105.65	105.25	106.49	107.78	106.5	103.96	106.6	106.68	106.28	108.16	106.57	105.15	107.32	104.55	106.43	105.89	107.35	104.57	106.73	105.84	105.7	106.47	107.27	106	105.97	105.41	105.53	106.28	105.86	106.47	105.47	106.56
109.14	110.32	110.23	110.1	111.33	111.42	111.51	109.81	111.05	109.13	110.54	109.67	110.18	110.37	110	110.61	111.01	109.95	109.08	110.43	110.09	110.04	109.84	108.95	111.79	111.1	111.19	110.23	110.35	110.85	110.89	110.52	109.43	110.06	110.88	109.75	111.17	111.72	110.68	111.11	112.02	112.57	110.33	110.57	109.5	111.43	109.5	109.64	109.62	109.7
99.979	100.45	98.96	99.089	99.665	100.79	100.88	100.83	99.317	99.703	100.88	99.688	98.465	99.041	99.764	99.581	98.279	99.074	100.7	100.6	99.194	101.43	98.163	99.741	100.31	101.31	98.462	98.858	99.453	99.899	101.4	99.489	99.236	100.46	99.65	100.13	100.45	98.156	99.75	99.939	101.46	98.637	99.506	100.82	99.48	101.92	99.97	99.203	100.61	100.53
106.27	108.64	109.05	107.58	107.53	105.42	107.42	107.72	107.94	108.31	107.37	107.43	106.32	108.09	107.06	107.83	107.07	106.1	106.35	107.29	107.24	108.17	106.94	106.34	105.44	106.75	106.5	105.93	106.59	106.91	105.79	107.09	107.51	105.86	106.17	106.88	107.39	106.8	107.23	107.9	105.88	106.32	107.74	107.64	106.01	108.09	107.65	106.91	107.33	108.88
103.92	105.65	105.26	104.49	102.89	104.95	104.21	105.62	104.05	104.96	106.52	103.98	104.9	104.27	103.4	105.85	106.79	104.55	103.16	105.66	104.73	103.97	104.7	105.17	105.97	105.02	105.54	106.56	107.14	104.57	103.6	104.61	105.63	104.3	104.8	104.31	104.49	104.29	104.96	105.17	103.62	105.44	102.27	105.16	105.55	104.65	104.17	105.14	103.13	105.38
99.616	99.834	100.98	99.603	101.04	99.125	99.858	98.004	100.45	98.507	98.048	100.46	101.24	98.738	101.38	100.32	99.383	98.942	100.92	101.27	99.64	98.578	99.781	99.879	100.54	100.28	99.47	99.467	99.981	100.44	99.599	100.53	100.21	99.547	99.966	99.19	101.37	100.05	100.31	99.368	99.27	100.53	98.909	100.03	100.78	101.2	98.589	100.27	100.9	101.53
103.59	104.68	105.53	104.13	105.18	104.49	105.85	106.16	104.42	105.22	105.12	107.24	102.76	105.14	105.28	105.8	105.2	104.96	106.4	104.17	104.66	105.24	105.21	106.27	104.28	104.06	105.4	105.93	104.31	104.61	105.28	105.18	104.59	104.2	103.69	105.1	105.83	105.3	102.9	105.54	103.28	106.74	104.08	104.86	104.23	105.62	105.26	105.77	104.47	105.18
105.64	107.26	106.38	104.94	106.09	106.29	104.99	106.97	104.49	105.53	106.28	106.49	106.09	105.8	106.13	105.32	105.43	105.85	105.97	105.91	105.17	105.51	105.37	105.13	107.44	105.98	109.26	106.91	104.35	106.38	105.53	105.25	106.03	105.33	106.38	106.96	107.16	106.03	104.86	105	105.63	108	105.09	106.96	105.24	106.04	105.34	107.87	105.16	106.07
112.88	113.63	113.86	113.84	111.11	113.55	112.65	112.17	113.48	112.47	112.04	113.44	113.47	113.78	110.69	111.99	112.08	113.7	113.47	113.24	111.65	111.65	112.61	114.24	112.56	113.22	111.83	112.71	113.58	112.74	113.71	113.15	111.41	112.08	111.9	112.21	112.95	113.02	113.58	113.65	113.02	112.71	114.44	114.27	112.23	112.47	113.15	112.76	112.49	112.74
106.4	105.46	106.34	104.15	105.71	106.36	104.43	105.89	104.13	105.22	106.51	106.02	105.1	105.12	106.31	105.93	105.94	107.58	106.98	107.47	106.36	108.04	106.87	105.21	107.21	107.93	103.94	105.73	105.24	105.52	105.37	105.67	108.14	105.89	105.75	105.71	106.91	104.94	108.95	106.06	106.62	106.27	105.21	105.39	106.19	106.54	104.75	105.31	105.19	105.26
105.5	107.59	106.58	106.74	106.58	106.88	105.74	106.59	106.76	106.74	105.12	106.82	105.81	106.07	106.52	106.49	105.93	105.33	105.46	105.85	106.3	108.11	104.92	105.73	104.83	106.72	107.52	107.28	105.87	108.82	105.73	105.87	107.16	107.05	105.84	106.34	106.19	105.91	106.52	106.44	105.5	107.96	107.55	106.86	107.28	105.79	105.92	106.16	106.68	105.2
111.31	113.12	111.92	111.3	112.68	111.68	111.38	111.61	112.57	111.6	113.9	111.92	111.44	111.69	112.15	111.34	114.04	110.61	111.36	110.28	110.84	109.54	112.04	111.63	111.92	111.18	112.57	112.69	110.3	111.98	111.77	113.07	111.87	111.4	111.28	111.81	113.36	111.02	109.27	111.19	112.84	111.23	111.91	111.17	111.49	111.84	110.76	111.96	112.69	111.44
106.65	105.9	106.45	106.54	104.78	106.27	104.68	106.91	104.6	105.71	107.05	105.27	106	105.87	105.62	106.19	104.44	105.87	105.72	104.59	105.6	104.84	105.33	105.61	103.64	105.65	105.31	104.68	106.56	103.66	105.97	104.55	105.4	104.61	104.38	103.8	106.96	106.21	105.37	106.43	106.78	104.52	104.84	105.19	105.05	103.93	105.9	105.22	106.54	106.26
109.87	111.51	109.97	111.85	111.15	111.57	111.94	113.54	110.7	111.74	110.9	111.88	110.63	110.72	110.5	111.51	113.12	111.27	112.7	113.21	112.03	111.25	112.08	110.33	109.19	110.78	111.41	111.14	109.97	111.19	110.81	111.06	112.04	110.4	110.79	111.63	110.74	111.69	110.32	110.86	111.29	110.91	111.33	111.36	110.89	111.53	110.99	111.18	112.63	109.92
110.88	111.72	111.49	110.75	110.55	111.61	111.87	110.93	112.06	110.59	112.03	110.49	111.29	111.09	111.22	110.55	112.17	110.58	113.43	110.69	111.57	112.25	112.37	111.93	109.72	112.05	110.55	111.4	111.13	111.03	111.13	110.46	110.54	111.11	111.56	110.86	110.65	112.08	112.89	111.04	110.37	111.15	112.09	111.27	111.64	111.18	110.09	110.72	111.12	113.72
107.21	105.12	105.76	107.79	106.79	105.78	107.13	107.01	105.33	104.7	104.99	104.91	105.24	104.87	105.88	104.46	105.89	104.77	105.37	107.14	105.06	105.8	105.87	107.7	105.34	104.38	104.92	104.52	104.83	105.92	105.09	106.53	105.96	106.72	106.25	106.07	105.16	106.78	105.15	104.82	107.26	105.02	103.53	105.85	106.19	105.15	106.09	105.25	105.12	105.66
110.85	107.5	111.49	111.47	111.11	110.84	110.68	109.42	110.23	109.81	110.45	110.34	110.57	108.05	109.65	109.68	111.29	110.26	111.6	111.02	111.65	110.31	110.17	112.33	111.51	112.9	111.87	112.21	110.97	110.31	112.12	110.69	110.55	112.49	109.71	108.94	111.38	110.83	111.37	110.03	109.41	110.14	110.75	111.07	110.75	109.64	111.04	109.39	110.5	109.77
109.18	110.44	108.68	109.6	111.21	109.06	109.45	110.61	110.98	111.67	111.77	109.09	110.34	109.57	109.98	111.34	109.44	110.68	109.31	108.93	111.05	109.61	109.16	109.65	110.99	109.45	110.54	110.2	112.42	110.25	110.35	110.49	108.98	110.46	110.56	110.98	111.17	108.2	110.07	109.86	108.46	109.69	109.45	111.85	109.86	110.68	111.83	110.54	110.83	110
112.23	110.75	112.75	114	111.81	113.79	111.91	112.14	113.8	112.39	113.55	113.39	111.9	113.93	113.39	113.85	111.77	113.04	112.78	113.18	113.14	112.2	111.97	113.42	111.36	112.57	113.38	111.43	111.1	112.68	113.12	112.87	113.02	111.98	112.13	113.46	112.71	114.42	113.24	113.95	113	111.43	113.91	112.68	115.65	112.55	113.57	114.14	113.51	112.47
106.31	107.2	105.7	107.35	106.72	107.23	105.58	105.17	107	106.78	107.58	106.78	106.21	106.31	106.7	105.37	107.72	106.57	108.08	107.97	106.76	108.42	105.24	107.63	105.76	107.32	106.3	106.95	106.01	106.21	105.34	106.58	106.95	108.17	107.62	107.95	106.32	106.66	105.75	107.53	107.43	106.98	108.11	105.82	107.09	106.23	107.63	106.29	108.39	105.04
105.11	105.27	105.08	105.08	104.99	105.21	104.86	105.87	106.1	105.04	105.08	107.53	104.94	106.01	106.79	105.44	106.7	106.24	106.58	104.77	106.02	106.84	105.03	105.99	104.7	104.44	105.53	104.85	105.85	107.59	107.28	106.08	104.26	105.14	105.13	106.02	105.05	105.23	106.89	105.69	106.01	105.33	106.99	104.68	105.91	105.57	106.46	106.31	105.04	105.77
109.63	110.32	112.18	111.96	109.54	110.64	112.41	110.63	110.8	111	109.45	111.26	112.69	110.42	111.18	110.45	110.53	111.31	110.51	110.61	112.57	109.82	110.49	111.74	112.61	110.96	111.51	110.91	111.21	112.81	112.63	111.65	110.13	111.22	110.49	110.74	111.01	110.54	110.44	109.62	111.27	111.26	110.76	109.47	112.1	110.87	111.1	111.47	111.14	111.8
107.36	106.6	106.33	105.25	107.55	108.02	107.28	107.46	106.09	107.03	105.29	105.84	105.96	106.08	106.24	105.42	105.73	107.04	106.17	107.35	106.44	106.19	107.49	106.07	105.94	106.28	107.94	107.39	104.65	107.18	104.49	105.77	105.38	105.1	105.23	104.5	106.25	105.75	106.19	106.32	106.44	107.06	104.88	105.69	108.29	107.55	107.63	106.66	106.15	106.86
99.962	99.598	100.8	99.125	99.147	99.329	98.243	98.375	99.497	100.33	99.309	101.7	99.617	100.54	99.343	98.091	101.19	100.08	99.893	99.812	99.851	100.27	100.9	100.04	100.07	99.698	100.36	100.74	99.54	100.63	99.754	99.21	99.627	100.37	99.886	100.97	99.694	99.769	100.22	100.17	99.059	101.28	100.8	99.564	100.19	99.499	99.645	100.94	100.68	99.846
104.53	102.95	106.04	105.29	105.51	104.96	104.96	103.83	106.01	105.13	102.76	106.4	105.93	105.08	104.25	104.21	105.99	105.69	105.61	106.17	105.81	105.91	105.62	105.86	105.61	105.23	105.8	104.15	105.18	105.76	105.45	105.16	106.29	105.33	104.69	105.37	106.21	105.52	104.54	105.63	105.35	104.43	105.47	106.05	105.65	106.3	105.81	104.81	103.8	104.97
105.38	104.52	105.7	105.75	105.32	105.78	106.3	107.6	106.83	106.28	105.62	106.71	105.25	105.7	105.25	104.34	106.2	104.32	104.19	105.04	106.31	106.21	104.58	104.02	106.44	105.79	105.29	105.13	103.99	105.1	103.86	104.98	104.9	105.91	104.11	106.69	104.72	104.68	103.95	103.97	105.67	107.52	105.1	105.43	105.75	105.43	105.24	105.12	105.9	105.07
104.43	105.76	103.47	105.23	105.19	103.89	103.43	105.43	104.78	103.96	104.15	104.8	105.96	104.26	103.84	105.08	103.26	104.75	104.07	105.68	104.5	105.52	104.55	103.69	105.08	104.59	105.12	104.02	105.51	104.39	104.77	105.46	105.44	104.6	104.05	103.84	104.97	104.44	104.69	105.47	106.29	104.97	104.91	103.89	105.65	104.15	106.05	104.66	104.94	105.92
105.08	104.78	105.51	103.92	105.1	105.27	105.61	105.95	104.4	105	104.79	107.38	106.05	107.03	104.19	103.63	103.98	104.59	104.33	103.56	105.79	105.49	105.76	106.02	107.4	107.13	104.99	106.09	105.29	106.06	103.8	104.69	104.97	105.1	105.66	105.49	105.69	105.1	104.74	104.33	103.75	105.79	104.23	105.1	106.49	105.73	104.25	105.36	104.3	105.61
105.43	103.79	104.39	104.57	104.93	105.57	103.41	103.95	104.76	104.12	103.34	102.88	104.12	107.38	103.58	104.55	104.34	105.61	104.28	103.9	105.29	105.33	105.65	104.55	106.92	104.04	105.67	105.64	105.07	103.98	105.12	104.1	106	105.95	105.98	104.21	104.83	105.02	104.73	105.32	102.83	105.37	105.94	105.52	104	105.03	104.66	104.12	103.78	104.48
109.53	110.48	110.02	110.9	110.17	110.12	110.43	108.9	110.57	111.54	109.82	110.69	110.57	110.7	109.57	109.4	108.33	109.61	108.89	107.94	110.61	108.47	110.4	108.47	110.25	110.98	109.51	109.82	110.31	109.68	109.15	110.74	109.5	109.3	110.21	110.36	109.36	109.71	111.93	109.84	109.68	110.72	110.24	108.98	109.17	110.79	110.37	109.45	108.07	109.43
107.25	107.2	106.5	106.02	106.48	106.03	107.28	105.64	107.15	108.38	105.99	106.93	107.78	106.45	105.8	106.8	107.35	105.52	105.2	105.26	105.36	103.89	106.94	106.36	107.59	107.96	107.38	107.3	106.86	106.46	105.45	105.24	106.83	106.66	106.84	106.81	105.94	106.34	106.69	105.89	106.2	107.12	105.17	105.03	107.85	105.36	104.78	104.38	105.16	106.86
111.91	109.04	112.38	112.16	111.04	111.16	111.92	111.44	111.29	110.98	111.08	111.84	110.9	112	112.34	111.7	111.89	113.02	110.71	109.82	112.08	111.06	112.63	111.41	110.86	111.76	110.71	111.8	112.56	111.34	111.2	111.72	111.95	112.6	110.94	111.74	110.82	111.03	112.47	111.02	111.08	110.99	110.74	110.64	111.99	111.67	114.06	111.45	111.98	111.64
106.8	107.73	106.9	106.59	106.14	107.72	106.63	107.89	107.88	108.01	106.65	107.31	105.2	106.17	108.39	107.93	106.01	106.35	106.31	106.18	107.5	107.15	107.91	107.32	105.98	106.81	106.11	107.18	108.83	106.3	106.59	106.27	107.22	107.92	107.11	107.98	107.56	107.54	106.15	107.31	107.65	106.67	107.1	106.96	105.88	104.65	106.19	107.64	107.35	105.48
105.98	106.75	105.55	106.13	105.7	107.2	106.28	106.61	106.87	106.02	108.71	104.07	106.01	105.68	105.56	105.28	105.47	105.67	106.7	106.13	106.28	105.37	105.79	105.65	106.05	107.32	106.21	107.47	105.29	105.82	107.9	105.47	106.09	107.63	105.49	105.78	107.42	106.43	105.2	106.67	108.16	107.02	105.46	106.08	106.1	108.01	105.16	105.5	107.32	106.34
109.81	110.5	109.02	110.51	109.25	110.04	109	109.6	110.44	110.32	110.19	110.59	110.28	110.13	109.66	109.48	109.31	109.86	110.04	108.55	110.14	109.15	107.92	109.78	110.18	112.47	109.69	108.86	110.93	108.37	109.26	108.22	108.98	108.85	109.66	109.64	108.81	110.25	109.55	110.3	109.12	109.66	110.67	108.35	109.55	108.93	109.17	109.82	109.99	112.64
117.11	117.15	117.6	119.3	117.49	120.48	117.03	119.13	116.84	118.78	117.72	116.49	118.15	117.5	117.1	118.27	119.02	116.96	118.98	117.4	117.3	117.48	118.03	117.08	118.57	116.38	116.97	117.54	118.16	116.9	118.99	117.02	117.43	117.41	117.29	118.41	118.16	118.03	117.81	116.37	118.92	118.75	118.42	117.54	117.01	117.08	116.13	116.91	117.45	116.28
105.03	106.17	106.55	105.4	106.39	103.56	105.64	104.17	104.92	106.25	104.05	103.78	106.35	105.47	106.84	104.01	105.59	105.17	105.61	107.26	104.75	106.37	106.68	104.84	104.21	106.35	104.59	105.91	105.85	104.36	105.91	103.92	104.91	106.2	104.85	105.14	106.32	103.39	104.77	104.84	105.36	105.47	104.39	104.74	104.74	106	104.54	105.14	105.73	105.96
105.24	103.74	103.51	104.22	103.7	103.11	105.81	104.76	104.79	105.14	104.35	104.47	104.35	103.13	103.09	104	105.37	104.28	104.18	104.38	104.18	103.61	104.64	104.27	106.07	103.2	104.09	103.4	102.53	104.82	104.54	104.77	103.62	104.06	105.17	104.29	103.97	103.94	103.81	104.4	104.33	102.85	104.04	104.81	102.44	104.49	103.98	103.85	104.23	105.04
104.87	107.47	103.78	107.2	106.26	106.27	105.33	105.21	106.98	105.76	105.12	104.47	105.34	106.14	106.31	105.42	107	105.46	104.88	106.2	105.39	104.59	106.9	106.07	105.88	105.67	105.36	104.78	105.54	106.04	106.62	106.11	105.14	105.4	106.31	105.51	106.24	105.47	106.11	105.93	105.6	104.71	106.21	106.25	106.44	105.06	105.51	106.46	105.48	105.62
107.82	106.81	108.56	107.05	107	106.71	106.44	107.3	105.38	108.58	107.3	107.56	107.02	106.72	106.69	106.68	107.51	106.97	106.25	106.96	106.47	107.07	107.48	105.65	105.49	107.21	105.53	106.57	105.75	105.47	107.04	106.63	107.55	107.59	106.83	108.07	106.33	108.58	107.71	105.54	105.98	107.83	107.15	107.89	106.66	107.13	105.44	106.61	105.7	107.12
109.67	109.26	110.58	108.27	109.26	110.03	108.91	110.22	111.03	110.29	108.39	109.51	110.12	109.77	111.65	108.58	111.82	109.67	109.3	109.16	109.09	109.95	109.33	109.19	108.82	110.61	110.18	110.54	110.57	109.66	109.35	108.85	109.25	110.42	109.34	110.55	110.07	108.13	112.16	107.86	110.25	108.68	108.87	110.38	110.48	109.72	109.48	109.27	110.63	108.77
103.61	106.01	103.92	104.09	102.71	104.49	102.79	105.66	102.41	104.66	104.36	104.47	104.85	103.61	104.43	103.73	104.98	105.03	103.59	103.49	104.06	103.89	104.82	104.56	105.02	105.11	103.84	103.56	105.28	104.93	103.39	105.86	103.76	103.75	104.81	102.64	104.48	103.81	104.51	104.38	103.2	103.12	103.34	103.99	103.85	104.08	104.46	104.07	104.49	103.94
112.18	112.76	111.3	110.1	112.16	111.69	113.55	110.26	110.81	110.48	111.36	112.03	112.31	110.14	111.56	112.86	111.63	112.29	109.49	113.12	112.08	112.24	110.16	111.25	111.05	110.99	112.75	113.22	112.65	112.68	113.36	109.86	110.21	113.54	112.45	111.03	111.82	112.45	110.28	112.09	112.68	111.05	112.36	111.07	111.18	111.59	112.37	111.37	110.27	111.77
105.71	105.08	105.19	106.37	105.23	107.22	106.01	105.69	106.33	107.54	105.88	105.36	104.26	104.64	104.96	107.62	104.34	105.21	106.5	104.04	106.64	106.94	105.68	106.64	104.64	102.8	103.23	105.24	106.06	104.21	106.31	104.21	106.01	104.54	106.8	104.5	106.65	105.19	104.85	106.51	104.52	105.45	105.74	105.36	105.34	106.09	105.87	105.84	105.65	105.07
99.295	99.993	98.894	99.254	99.204	100.39	98.104	98.24	99.066	100.42	98.885	100.44	100.18	100	99.499	101.36	98.386	100.41	98.631	101.07	99.705	99.793	98.353	99.734	100.24	100.46	101.08	99.748	101.13	99.97	100.96	100.19	101.31	100.14	100.23	101.72	99.637	99.593	100.76	99.937	99.015	99.041	100.5	98.38	100.3	99.895	100.44	100.94	99.316	101.09
109.98	111.34	110.11	110.02	110.87	109.73	110.65	107.94	110.04	109.14	108.08	110.19	110.42	108.89	109.41	110.03	108.77	108.4	107.48	109.7	110.64	109.44	110.16	107.9	109.57	109.67	106.46	107.87	110.27	109.86	108.97	107.72	109.45	110.95	108.65	109.15	109.5	109.82	109.67	109.19	109.46	109.88	111.12	110.89	110.87	109.51	111.43	109.58	110.79	109.64
101.08	100.83	101.41	100.67	101.4	102.35	101.58	100.77	100.03	101.67	100.34	101.68	102.61	100.64	100.89	100.12	102.15	101.68	102.33	99.702	102.24	100.99	101.61	100.74	101.26	101.59	100.29	99.455	99.881	101.67	101.9	101.09	100.39	99.947	100.95	101.77	99.814	101.25	100.84	100.94	100.53	100.39	100.52	101.26	98.677	101.57	101.08	100.94	101.84	100.39
112.46	111.09	113.75	111.85	109.19	110.79	110.49	112.8	111.18	112.13	110.49	110.65	111.06	111.48	111.7	111.04	111.45	110.73	110.79	112.34	112.43	112.06	111.95	109.92	112.22	113.19	109.94	111.59	111.16	110.48	110.07	111.56	111.88	110.19	111.3	111.79	111.61	110.7	111.73	111.98	110.92	111.98	111.96	110.55	112.12	111.5	112.18	112.31	112.5	112.87
99.91	100.09	98.687	98.096	99.527	99.967	99.72	99.962	99.828	100.3	98.839	99.359	98.796	100.19	100.34	100.17	98.679	98.637	100.11	99.521	99.897	99.419	100.25	100.6	100.05	99.674	100.28	100.66	98.959	99.694	99.032	99.631	99.622	99.27	98.944	99.359	100.02	101.39	98.944	100.35	101.17	100.65	98.664	99.505	98.995	98.245	100.86	99.908	102.62	99.115
110.77	111.76	111.24	110.83	110.64	111.56	110.99	112.61	112.33	111.87	110.47	111.81	113.98	110.32	109.73	111.1	110.25	112.23	111.86	112.45	112.3	110.91	110.95	112.21	111.15	111.55	112.97	112.31	111.82	110.05	111.75	112	110.33	109.45	111.09	111.74	112.28	112.07	111.74	113	110.47	111.7	111.09	112.45	110.75	111.37	111.29	112.23	109.91	112.59
105.48	105.98	105.04	105.89	106.96	106.01	105.18	105.99	106.29	103.94	105.74	105.17	106.32	105.35	104.81	105.17	104.4	106.34	104.53	105.63	105.36	104.43	105.6	105.55	103.4	107.48	106.78	103.6	105.25	105.16	105.01	105.63	104.69	105.7	105.88	105.23	105.38	105.81	105.57	104.87	104.51	104.16	106.19	106.45	106.29	104.74	106.05	106.22	104.82	105.8
112.58	113.15	112.54	112.81	111.13	111.7	114.28	111.57	112.19	113.78	112	113.45	112.36	113.79	111.94	113.34	113.67	112.63	112.7	113.23	112.32	113.2	113.59	111.77	113.82	112.36	114.15	112.41	112.22	111.92	114.16	112.13	113.14	113.08	114.2	112.42	111.52	112.1	113.6	111.66	113.31	111.26	111.86	112.71	112.7	113.8	110	113.57	113.34	114.04
111.09	110.27	112.22	113.84	111.12	112.22	112.72	113.22	112.22	112.73	111.82	111.8	111.66	112.85	111.04	111.46	112.24	112.49	113.23	113.52	113.78	111.93	113.37	113.48	111.31	111.95	111.7	111.82	111.21	113.11	111.25	113.61	110.86	110.84	112.16	112.57	114.21	113.63	113.22	111.83	112.58	111.51	111.5	113.71	112.74	110.71	112.87	113.49	111.97	112.15
106.93	107.41	107.13	107.57	106.48	106.79	106.07	107.82	108.03	106.72	107.83	106.78	106.78	107.42	107.65	106.78	106.2	108.12	106.7	106.1	106.71	106.18	106.28	106.82	107.23	106.46	107.01	106.45	105.16	106.89	107.44	107.63	106.49	106.82	107.09	108.93	106.8	108.28	107.4	106.61	106.5	105.67	107.07	105.39	106.52	106.61	106.14	107.6	106.88	106.31
105.5	103.55	106.1	105.35	106.42	105.58	104.66	104.3	106.28	106.9	104.94	105.89	104.72	105.73	106.29	106.07	106.29	106.02	106.47	104.65	105.58	106.39	105.26	105.82	103.96	105.06	105.58	106.89	106.25	105.18	104.53	105.67	104.42	105.18	105.98	105.89	107.1	104.71	107.3	105.18	106.12	106.45	105.52	103.35	105.41	105.58	104.71	105.26	106.29	104.55
103.06	104.75	103.97	105.36	104.15	105.1	104.67	103.85	104.43	105.6	103.71	106.18	104.47	104.38	104.11	104.9	102.46	103.52	104.5	103.49	104.07	103.89	104.17	104.07	104.09	103.2	104.01	104.4	104.46	103.93	103.17	104.51	104.31	104.73	104.2	103.56	104.4	103.52	104.45	102.21	105.14	103.94	104.3	104.67	105.46	104.41	104.46	105.01	103.36	103.51
101.82	103.55	103.07	104.28	104.87	104.23	103.3	104.08	105.31	105.23	104.56	104.66	105.5	103.18	103.54	105.14	105.14	103.63	105.54	104.03	103.82	104.5	104.22	104.44	104.64	103.49	103.43	105.54	104.91	104.52	105.07	103.56	104.21	105.03	104.94	105.82	104.14	103.96	104.48	104.99	103.71	104.31	104	105.55	105.44	105.45	104.3	103.89	104.83	104.09
111.2	111.65	111.05	112.46	110.84	113.5	110.24	111.62	112.06	111.86	111.4	112.65	110.83	111.72	112.45	112.78	111.57	112.39	111.33	112.91	111.47	112.02	111.87	111.45	113.28	112.54	112.33	110.66	112.39	113.12	113.46	112.64	113.55	111.41	111.4	113.25	112.29	112.03	113.34	112.34	113.13	111.27	109.61	110.94	113.03	111.88	112.06	112.61	112.44	112.05
103.59	103.96	104.14	103.73	104.66	104.75	103.68	103.42	104.6	105.09	104.46	104.74	104.14	103.25	103.82	105.72	105.85	104.6	104.02	103.46	104.03	105.2	104.49	104.9	103.9	103.98	105.52	103.9	105.68	104.7	104.33	105.16	103.74	105.2	103.36	103.47	102.5	103.69	105.31	102.76	104.41	103.24	103.71	104.23	102.56	103.59	106.47	105.76	104.37	105.8
104.4	106.65	104.13	103.89	106.59	106.12	106.91	105.69	107.04	106.01	105.98	106.09	104.32	105.16	105.99	105.64	105.53	105.59	105.84	106.66	105.84	104.65	105.97	105.45	105.63	105.34	106.32	105.58	105.85	105.14	106.86	106.12	106.83	105.99	105.17	105	105.59	106.69	105.94	104.38	106.08	103.45	107.32	106.34	106.05	105.27	107.59	103.78	106.75	104.14
104.71	105.71	106.4	104.9	105.53	104.7	105.9	104.08	104.29	104.96	104.94	104.92	104.18	104.63	105.29	104.22	104.61	105.46	104.81	104.44	104	105.52	106.73	104.02	105.48	105.06	104.75	106.52	105.72	104.23	105.05	105.87	105.47	104.97	105.77	104.66	105.33	103.52	104.66	106.38	104.76	105.07	102.59	105.3	104.57	105.3	105.54	106.93	104.36	104.95
104.33	105.45	106.38	105.07	106.31	107.32	104.45	104.87	104.81	106.55	105.81	104	105.13	104.16	104.9	104.83	104.05	106	105.57	105.18	104.9	104.97	104.51	106.18	105.35	105.64	104.64	106.34	104.89	103.98	106.04	104.17	106.02	106.28	104.91	106.21	105.36	105.22	103.83	105.14	106.22	104.58	105.72	105.1	105.43	104.41	104.48	105.06	105.82	105.94
103.32	105.33	105.26	105.02	105.4	104.09	104.89	103.43	104.75	104.1	103.56	106.13	105.81	103.98	103.35	103.69	103.83	105.33	104.42	105.85	105.69	104.6	104.95	105.06	103.89	105.71	105.36	106.57	105.57	105.12	105.93	105.14	106.83	105.92	105.38	105.99	107.09	103.94	104.32	106.12	104.65	104.91	104.26	104.53	104.87	105.91	105.98	103.69	105.47	104.64
105.63	106.6	105.16	105.67	105.93	106.65	106.4	105.45	104.81	106.06	104.15	106.13	108.11	106.8	105.31	104.71	106.12	105.49	106.61	104.79	105.43	107.29	104.93	105.76	103.34	106.46	105.26	107.21	107.01	105.26	106.88	105.13	106.85	104.49	105.71	105.51	105.92	105.91	105.69	105.58	105.2	107.04	106.51	105.13	106.82	105.87	107.25	106.14	107.24	106.57
112.08	111.17	113.27	112.14	110.59	113.14	113.36	111.08	112.19	111.01	113.38	112.03	113.02	112.57	111.69	113.94	111.58	111.58	111.09	111.33	113.5	111.07	111.76	109.93	112.06	112.39	112.49	112.25	113.48	112.95	111.06	111.45	112.95	111.16	114.4	113.12	111.9	113.6	110.99	112.85	110.91	110.22	112.91	112.33	112.05	111.31	112.72	111.76	111.34	110.07
104.97	105.72	106.67	106.25	105.88	105.05	108.26	104.98	106.2	105.84	105.75	106.66	104.4	107.21	106.06	104.87	106.33	105.14	107.19	106.91	107.85	106.37	104.44	106.6	105.54	106.48	105.62	104.6	107.14	107.63	104.87	105.61	105.94	106.38	106.58	106.34	106.52	105.2	106.85	104.9	106.69	107.33	107.9	105.43	105.15	106.58	106.85	105.39	104.16	106.98
111.86	113.14	111.45	110.18	110.45	110.61	112.43	112.08	110.84	110.95	111.42	111.72	110.28	110.76	109.94	110.64	112.12	111.3	112.37	109.85	110.19	111.52	112.56	111.06	110.97	111.04	112.47	110.76	109.88	110.25	111.11	111.32	112.29	110.53	110.5	110.76	112.28	111.71	111.94	111.16	112.07	112.93	110.89	111.2	112.12	111.83	110.26	111.09	109.22	111.61
100.59	100.22	100.21	100.44	101	99.948	102.63	101.15	101.3	100.22	101.56	101.11	101.38	99.634	100	100.71	100.78	101.65	100.69	100.05	101.44	100.09	101.98	100.56	101.17	100.57	101.21	100.88	101.58	100.01	100.83	102.23	98.59	100.38	99.84	101.69	100.37	99.15	99.854	99.848	100.08	101.05	100.85	100.16	100.8	101.74	101.12	102.56	99.569	101.45
105.65	104.84	104.4	105.51	104.83	106.88	104.57	105.43	104.92	106.23	106.3	104.81	106.14	106.7	106.53	104.88	104.45	106.82	105.01	105	103.92	104.94	103.92	106.1	105.1	105.78	107	105.79	104.2	106.69	105.8	104.52	104.46	106.36	104.8	105.04	105.58	103.84	106.36	103.9	106.14	105.59	104.42	105.32	106.06	105.26	105.93	107.33	103.92	105.8
109.73	109.29	109.58	109.88	110.25	109.65	109.59	110.1	110.29	110.32	110.22	109.43	109.33	110.71	109.85	109.57	110.22	109.23	109.13	109.35	109.08	110.78	110.16	109.54	110.65	109.81	109.99	109.37	111.27	107.93	110.06	110.13	110.97	108.81	108.48	109.5	110.16	110.12	107.75	111.05	109.67	109.74	110.43	110.19	110.03	110.09	110.02	109.17	110.04	109.44
104.79	105.09	104.51	105.49	103.96	104.41	106.03	106.71	105.96	106.7	105.95	104.33	104.29	106.65	104.88	106.08	106.31	104.08	105.33	105.29	105.92	106.25	105.05	105.73	105.25	105.85	105.39	105.93	105.35	105.49	106.42	104.83	104.57	104.76	104.95	106.28	105.65	106.9	106.74	105.57	105.66	106.64	105.54	105.39	105.1	104.31	105.53	105.56	108.16	106.26
112.34	111.36	112.5	113.12	112.52	113.25	114.02	112.69	110.84	113.7	110.75	112.26	111.74	112.42	113.15	111.2	112.86	111.89	113.17	110.38	110.87	111.44	111.72	112.15	111.67	112.14	112.67	110.87	113.74	112.27	113.24	109.78	110.75	111.69	111.09	112.66	111	111.21	112.92	111.19	113.91	111.71	111.69	112.36	113.95	112.07	112.76	113.78	113.93	111.51
105.47	105.43	104.7	104.83	105.53	105.84	104.46	106.88	105.73	106.02	104.74	105.06	105.11	105.88	105.83	104.43	107.01	106.98	105.15	104.61	105.62	106.24	105.57	105.24	106.41	106.34	104.49	106.14	106.1	104.49	105.56	105.88	105.53	104.49	105.92	105.54	105.07	106.16	106.57	105.31	106.38	105.62	105.1	105.69	104.64	105.8	105.03	105.27	105.3	106.98
105.62	104.92	105.66	104.71	105.26	105.84	105.79	105.8	107.17	105.12	105.31	106.87	105.49	106.15	105.08	105.03	106.32	105.84	105.94	107.75	106.03	106.76	106.26	105.4	104.24	105.27	108.07	105.26	106.68	105.03	107.21	106	106.83	108.3	106.03	105.3	106.06	106.78	107.61	104.61	105.22	106.49	106.45	107	106.13	104.49	106.58	104.63	104.11	106.05
104.34	108.53	104.9	105.32	105.69	106.95	105.37	104.69	106.16	107.01	104.41	106.42	106.38	105.58	106.29	105.37	106.7	106.03	105.32	107.63	106.19	105.83	106.23	105.51	105.03	105.84	105.87	105.64	106.19	107.54	106.76	105.79	105.85	108.37	105.76	106.69	104.79	106.08	107.15	105.12	106.29	105.55	105.99	107.54	107.2	107.15	106.61	106.69	104.9	106.53
107.08	106.19	108.06	106.01	107.87	105.88	106.19	106.41	107.15	105.88	105.8	104.98	106.24	106.5	107.01	107.13	106.46	104.76	104.08	106.05	106.34	105.26	105.55	106.53	108.21	106.9	106.79	106.66	106.02	106.84	105.83	107.05	106.46	107.4	105.48	107.6	105.4	107.26	106.64	105.94	106.31	105.14	107.24	106.61	104.71	107.32	106.71	107.41	105.37	106.79
106.29	106.92	105.84	107.22	105.98	106.84	107.52	107.35	104.46	105.99	105.24	107.67	107.83	106.72	107.32	105.69	108.23	106.51	107.31	107.37	107.06	107.22	107.83	107.49	106.93	107.26	108.51	106.51	107.91	106.81	106.9	106.56	106.27	107.04	108.42	109.03	105.25	107.8	107.62	106.68	106.02	107.55	107.48	106.5	107.54	108.05	106.49	106.42	105.9	106.26
111.66	111.25	112.66	113.04	110.76	112.03	111.57	111	112.45	111.16	112.96	113.32	112.26	111.87	114.12	111.99	110.76	110.64	111.12	111.82	112.11	112.79	113.17	111.44	111.25	111.02	111.88	112.92	112.9	111.65	111.27	111.94	112.52	110.95	111.81	113.2	111.92	113.23	111.86	113.49	113.16	111.87	113.78	112.18	112.81	112.58	111.82	113.64	112.31	111.29
105.33	104.41	105.43	104.29	105.03	104.83	104.77	106.43	104.17	104.41	104.52	105.35	105.71	105.09	103.72	105.85	104.37	104.13	104.81	105.58	105.5	104.01	105	103.62	105	105.16	104.95	105.58	107.92	104.96	105.64	104.4	104.64	104.42	104.48	102.65	104.12	106.12	104.4	104.93	104.99	105.52	105.51	105.41	104.37	106.89	104.92	105.55	106.2	105.26
101.29	101.84	101.47	101.34	98.473	99.447	100.39	99.05	99.438	100.45	100.52	101.02	100.83	100.2	101.15	99.3	101.74	100.69	99.543	102.13	100.8	99.609	100.69	98.875	101.05	99.95	99.928	99.736	100.24	99.541	99.888	99.184	100.04	100.76	100.32	100.46	101.23	99.369	101.55	101.39	98.952	100.02	101.46	99.349	100.28	101.84	100.5	99.804	99.722	99.267
111.74	111.83	112.81	110.33	110.25	111.77	111.72	111.23	113.71	111.66	111.82	111.54	110.91	111.21	110.43	111.66	111	111.11	109.76	111.66	111.1	111.85	112.92	110.76	111.89	111.89	110.79	111.38	111	112.19	111.47	110.88	110.81	110.26	111.09	111.48	110.63	111.79	112.61	110.92	111.18	113.43	111.43	110.35	110.84	110.57	109.89	110.49	111.66	110.7
105.39	104.7	103.95	105.27	106.23	106.66	103.39	103.84	105.83	104.11	104.67	105.27	103.56	106.12	106.7	105.64	105.74	105.35	104.97	104.73	106.42	105.47	104.63	105.6	105.04	104.41	105.48	106.32	105.46	104.22	105.5	105.21	105.41	107.05	104.58	107.44	105.23	104.55	104.21	105.76	103.57	107.04	104.49	105.8	105.78	106.29	106.91	106.86	107.04	106.9
100.64	100.15	100.43	99.377	98.442	100.38	100.4	99.23	98.873	101.7	98.633	98.718	99.431	100.51	101.85	99.517	99.722	100.13	101.24	99.436	99.086	97.799	100.18	99.529	101.86	100.46	99.128	99.778	99.594	100.25	102.34	99.089	100.65	99.337	98.441	100.91	97.44	100.71	100.81	99.533	98.394	98.811	100.01	100.64	99.259	99.767	99.398	98.761	100.27	100.62
106.53	104.85	105.39	104.95	105.89	105.07	104.86	107.82	106.64	105.81	107.81	106.7	106.63	105.83	107.39	105.96	104.19	106.77	104.49	105.42	107.02	105.19	105.23	105.47	104.7	106.44	107.56	105.28	104.65	105.97	105.21	105.4	106.73	104.33	106.06	104.85	106.38	105.02	106.67	105.51	107.3	106.24	105.76	105.23	106.25	105.5	105.54	107.12	106.49	106.45
99.88	100.1	100.89	101.29	99.076	99.651	100.11	99.416	99.93	98.967	99.552	99.83	99.413	100.59	99.313	101.11	99.492	100.47	100.5	100.24	98.852	101.49	100.97	101.03	100.87	100.18	101.35	98.973	99.222	99.379	100.89	102.12	100.48	99.04	102.01	100.65	99.906	99.649	99.702	99.636	99.55	100.71	99.822	100.68	101.01	99.504	99.862	101.27	100.56	100.94
105.7	106.03	106.76	105.96	106.91	105.15	105.68	107.86	106.66	105.05	105.09	105.9	105.58	107.2	107.02	104.69	104.84	106.75	105.17	106.66	104.68	106.18	107.21	106.54	106.81	104.91	106.16	108.14	107.89	103.85	105.91	105.93	106.01	105.65	107.27	106.76	105.73	105.08	106.27	105.96	105.53	105.15	106.89	107.77	106.03	105.64	106.51	104.85	106.6	105.71
105.02	105.33	104.34	103.85	104.41	105.5	105.76	104.92	106.86	107.42	106.43	105.1	103.58	107.05	106.69	104.84	105.49	105.78	106.82	107.75	106.62	106.53	105.67	105.39	104.82	106.87	106.27	106.4	106.83	105.03	105.78	105.06	105.54	104.43	105.52	106.6	106.3	103.99	105.32	105.08	106.21	105.24	106.18	105.35	104.55	105.66	106.32	106.51	106.64	106.77
98.57	99.548	100.85	101.38	99.673	99.26	99.832	100.46	101.11	101.85	99.705	99.583	100.49	99.507	99.574	100.94	99.295	100.47	100.88	99.778	100.25	100.84	101.49	101.85	100.08	100.98	98.773	100.71	99.801	100.19	100.03	99.875	99.59	101.03	101.3	100.39	100.18	99.779	100.69	101.42	99.772	99.21	101.13	101.79	100.9	100.94	100.46	99.03	99.742	99.542
106.57	107.1	104.48	105	105.38	105.42	104.37	105.92	105.44	105.45	105.82	104.14	103.4	106.13	105.82	105.2	106.33	104.68	104.91	105.04	106.04	104.59	104.37	105.96	104.61	104.92	106.63	105.26	106.28	104.4	106.3	105.48	106.28	104.94	106.3	105.59	105.29	104.2	105.33	106.03	105.64	106.26	104.96	106.44	106.17	105.3	105.11	107.86	108.56	105.05
108.49	110.36	108.96	108.05	110.16	107.91	109.21	110.66	109.93	109.52	108.82	109.79	109.55	111.06	109.32	109.44	108.72	109.92	109.89	111.58	111.83	108.73	110.04	110.13	109.03	110.03	110.32	109.69	110.24	109.82	109.23	110.89	109.41	109.71	109.53	109.17	107.96	110.04	109.82	108.93	109.71	111.02	110.8	110.24	110.91	110.59	110.89	108.85	109.6	110.48
105.67	105.15	106.57	105.52	106.72	106.33	106.42	105.55	106.14	106.95	106.37	106.67	106.7	107.94	106.85	106.71	107.74	106.47	106.13	106.75	107.21	107	107.16	105.25	107.59	106.75	105.57	105.37	107.84	106.06	104.4	106.32	105.33	105.65	105.9	106.01	106.56	107.64	106.73	105.44	108.34	107.13	107.67	106.17	106.53	108.78	106.99	108.03	106.86	106.99
107.04	106.83	106.82	108.35	107.57	106.82	107.44	106.77	107.12	106.85	105.64	106.95	107	107.07	108.82	107.82	106.48	104.46	105.99	106.91	107.1	106.97	108.36	108.54	107.34	106.24	106.3	106.5	108.99	107.32	107.23	107.11	107.04	109.19	108.66	107.33	106.78	107.1	108.12	107.23	106.69	106.76	108.82	107.65	108.88	107.46	107.11	105.18	108.2	107.22
115.89	116.09	116	117.57	117.14	117.17	115.53	114.06	115.73	116.81	115.95	115.74	116.4	114.99	116.08	116.66	116.43	116.69	114.49	116.05	116.55	117.4	117.79	115.18	115.8	117.06	116.5	116.42	114.99	116.41	116.76	115.14	116.59	115.08	115.85	115.4	116.64	116.45	114.28	117.5	114.76	116.83	116.47	116.55	117.42	115.47	118.02	116.22	115.21	116.36
104.38	105.51	102.96	103.8	105.3	104.54	104.22	105.32	105.35	103.93	106.09	105.58	105.08	103.54	104.78	103.19	105.63	102.79	103.85	104.17	106.7	105.79	103.86	104.15	105.9	104.97	103.18	104.65	104.88	102.74	104.81	104.64	105.23	102.95	105.14	105.86	104.3	104.43	105.73	103.71	105.24	104.93	103.88	104.5	104.33	103.21	104.25	104.53	103.42	104.96
104.2	104.88	102.15	104.16	106.44	103.5	103.99	104.74	104.87	106.54	105.17	104.11	103.27	103.33	103.67	103.99	104.37	104.44	105.67	103.59	105.47	106.8	103.22	105.39	104.44	104.54	105.42	105.82	104.84	104.22	103.39	104.16	104.71	105.85	104.22	103.9	104.63	103.87	104.23	105.38	103.65	104.2	104.49	106.07	105.73	105.34	105.5	105.57	104.64	104.67
110.94	111.71	111.64	112.52	110.98	111.11	111.23	111.13	111.39	112.16	112.38	111.68	109.78	112.48	113.25	111.72	113.61	111.29	110.86	111.96	110.03	112.43	111.16	112.78	112.23	112.76	110.99	111.05	111.13	112.41	112.77	111.63	112.39	112.58	112.5	112.04	111.98	111.34	111.05	112.16	110.77	111.32	111.38	111.75	112.11	111.29	112.57	110.29	111.69	111.62
100.59	101.96	100.5	99.87	100.83	100.43	99.796	101.71	100.49	99.921	100.42	100.37	101.18	100.85	99.086	101.36	100.64	99.94	100.73	97.987	100.25	98.66	100.49	102.13	98.59	101.53	101.49	99.375	100.3	100.05	100.77	101.03	100.95	102.52	101.03	99.141	101.04	101.19	100.3	99.248	100.54	99.883	98.423	101.05	100.7	100.08	99.544	100.05	99.365	99.993
109.52	109.93	110.75	110.87	109.78	108.53	111.83	110.78	111.05	111.76	110.14	112.4	110.83	110.89	111.42	111.48	109.69	111.02	108.92	110.57	109.47	110.76	110.92	108.29	110.44	109.67	111.07	110.8	108.98	110.05	110.08	110.54	110.57	110.45	110.3	110.94	110.98	111.22	109.69	110.54	108.84	109.56	109.35	109.63	110.35	111.19	110.05	110.42	109.75	109.55
111.33	112.42	110.57	111.39	111.66	112.83	109.84	111.73	111	110.7	113.17	112.8	113.26	112.1	112.54	111.9	112.29	112.35	115.08	113.34	110.65	112.9	113.01	112.17	111.74	111.94	112.97	111.18	111.17	111.62	110.86	112.76	112.43	111.92	113.03	112.26	113.03	110.93	112.42	111.74	113.09	113.19	112.87	111.14	112.25	112.24	112.6	114.22	111.62	112.43
115.48	116.41	115.79	117.49	116.54	115.15	117.17	116.65	117.17	117.59	113.57	116.72	117.34	117.13	116.44	116.92	116.94	115.77	115.11	116.87	116.25	114.7	115.33	115.54	115.6	116.74	115.22	116.33	115.48	116.23	116.71	117.09	117.21	114.74	116.03	116.25	116.48	117.02	115.81	116.42	116.46	114.87	115.76	116.73	114.92	114.07	114.74	116.66	116.63	115.25
111.88	108.86	109.93	110.02	111.31	111.88	110.15	109.79	110.7	110.51	108.76	110.4	111.66	109.57	110.7	109.57	109.62	109.45	109.53	110.51	109.49	110.61	109.44	111.1	109.54	111.33	109.82	110.71	111.89	110.33	109.52	111.2	110.87	110.68	110.04	110.54	111.83	110.65	109.11	109.7	109.55	108.82	109.82	111.18	109.03	109.6	110.42	109.31	110.3	110.81
111.75	112.03	112.49	110.98	111.57	110.99	112.27	111.78	110.29	112.23	112.37	110.6	110.78	112.71	112.37	111.69	111.12	110.83	110.28	111.08	110.79	111.26	111.98	112.55	112.13	112.27	109.87	113.89	112.48	112.97	111.99	110.29	111.44	112.87	111.75	110.74	112.2	111.48	111.66	111.13	112.12	108.38	110.21	112.31	110.4	111.78	110.86	112.26	112.76	110.85
105.61	106.62	104.1	104.79	105.26	106.45	104.78	105.51	104.97	104.63	104.43	105.11	105.92	104.37	104.51	105.35	104.92	104.82	106	103.87	105	106.56	105.63	106.03	103.28	104.93	104.79	106.08	103.12	106.19	105.21	105.68	105.97	103.16	104.91	104.7	105.24	105.18	105.67	105.7	104.89	105.68	106.36	105.79	103.15	104.81	104.91	104.6	104.87	103.2
107.03	103.85	104.54	104.3	104.92	104.1	105.29	102.69	105.46	106.83	104.92	105.7	105.44	104.43	103.4	105.47	104.52	103.13	106.19	104.34	103.24	105.56	104.83	105.91	104.6	105.44	104.07	103.34	106.13	106.91	105.36	104.82	104.96	105.91	105.71	104.99	104.03	106.22	104.9	104.55	103.67	103.88	105.72	103.59	104.71	105.49	106.39	104.62	105.65	104.97
106.45	105.02	104.26	104.26	105.89	104.49	105.33	103.87	106.14	106.36	105.77	104.84	104.58	105.12	103.8	105.56	106.04	103.8	105.22	104.89	105.46	107.1	107.06	106.89	104.56	104.71	106.99	105.9	105.67	105.93	105.57	106.21	105.55	106.25	105.71	105.51	105.62	103.29	104.76	104.86	104.94	103.35	106.77	105.26	105.61	106.31	105.39	104.92	107.74	104.87
112.96	111.02	113.03	110.45	112.86	111.89	113.91	109.96	113.05	112.37	111.89	113.27	111.33	112.35	110.85	112.14	111.67	112.96	113.28	111.68	112.28	112.69	113.99	111.36	112.92	112.12	111.7	113.59	111.68	113.06	111.71	112.99	110.71	111.74	112.1	111.08	110.73	112.46	112.75	111.78	110.86	114.81	112.87	112.51	113.28	111.78	112.2	111.33	112.53	111.37
101	99.264	101.64	100.97	101.55	100.93	100.29	98.5	100.68	100.18	101.21	100.95	101.1	99.338	99.699	100.15	100.49	99.74	99.227	101.86	99.6	99.468	101.46	103.28	99.429	100.6	100.73	100.67	100.63	100.52	100.94	99.91	100.27	99.623	101.49	98.694	100.04	101.15	101.08	99.615	100.14	102.14	101.47	98.631	100.69	101.54	101.68	100.91	100.36	100.55
104.27	105.16	103.79	105.05	104.01	104.87	104.12	102.41	104.5	104	104.78	104.79	103.48	104.68	104.31	105.14	105.02	102.15	104.35	104.97	104.99	102.77	104.93	104.59	104.24	102.89	103.89	104.62	104	104.91	102.93	105.11	104.36	104.32	103.5	104.22	105.51	103.32	103.56	105.64	104.04	104.27	103.55	103.26	104.02	103.8	103.92	103.87	103.79	105.17
111.31	111.92	113.99	112.49	112.25	114.29	111.93	112.98	113.1	112.97	114.32	112.84	114.41	111.56	113.31	113.69	114.29	111.9	113.78	113.93	112.78	112.79	112.68	111.58	111.92	112.92	113.24	112.61	113.39	112.1	112.57	111.81	111.79	111.2	112.1	112.15	113.7	112.31	112.77	113.99	112.85	113.71	112.67	112.13	113.68	112.75	114.22	113.98	113.95	113.41
105.83	104.83	106.18	106.62	106	104.82	105.15	106.19	105.06	104.98	106.1	105.66	105.11	105.64	106.98	105.05	106.7	106.8	105.38	104.67	104.92	105.62	104.3	104.99	105.51	106.07	105.69	105.9	105.77	104.58	106.58	106.4	107.11	105.34	105.9	105.4	105.47	105.57	104.59	106.46	106.37	105.94	105.41	105.86	105.65	105.8	105.65	105.88	106.17	105.42
102.32	101.2	100.22	101.63	101.1	100.52	100.18	100.66	101.86	101.44	100.92	101.92	101.31	101.38	99.862	102.44	101.97	100.44	101.46	102.31	101.88	101.8	99.505	100.75	100.82	101.84	100.55	101.09	101.07	101.52	100.24	99.918	102.15	101.9	101.53	100.63	100.83	101.95	101.08	100.32	100.81	99.724	100.56	103.47	101.09	100.14	100.75	100.56	100.75	101.08
107.71	106.33	106.16	106.93	105.22	105.87	107.63	106.48	106.67	105.42	106.18	106.11	107.67	106.2	105.52	106.49	107.56	105.22	105.32	104.75	106.92	107.25	104.44	105.68	105.78	105.19	108.39	106.95	106.21	106.05	107.18	105.83	106.71	105.21	105.81	106.59	105.94	106.45	105.88	103.81	105.86	105.45	104.49	106.07	106.19	105.42	106.57	103.99	105.32	107.01
111.57	112.36	111.38	109.77	112.45	111.26	111.45	110.83	110.67	111.92	110.99	112.02	111.74	111.79	111.43	110.77	111.12	112.22	110.85	111.93	111.2	112.49	109.79	111.83	110.56	111.97	111.78	112.73	111.17	108.86	110.6	112.57	109.12	110.69	111.53	110.71	109.98	110.62	111.73	110.99	111.48	112.11	110.51	111.41	111.78	112.53	109.78	112.04	112.69	112.15
99.958	100.21	101.15	99.056	99.476	100.23	99.334	99.946	98.596	99.164	99.921	99.385	99.288	99.437	99.938	98.488	100.19	100.8	99.314	99.32	99.706	100.59	98.949	99.887	99.45	100.89	99.458	100.25	99.016	100.19	100.84	99.376	99.105	99.514	101.15	99.601	101.41	100.35	99.599	100.66	98.889	99.663	100.53	99.796	98.376	99.466	100.34	98.793	99.809	100.16
109.36	111.83	109.78	109.86	110.05	110.43	108.67	109.45	110.32	111.79	109.02	111.15	110.39	107.94	109.87	110.49	110.61	110.29	108.56	109.09	109.95	109.32	108.53	108.21	109.59	111.39	109.71	109.68	110.22	109.83	109.15	109.52	109.51	109.8	109.51	108.87	108.23	107.23	110.1	109.89	108.93	109.5	110.01	109.63	110.2	109.1	108.54	110.93	110.15	109.99
104.78	105.08	103.7	105.25	105.89	105.67	104.21	104.39	105.39	104.68	103.76	105.04	106.41	105.95	103.96	106.05	106.12	104.81	104.65	105.43	104.93	104.64	105.99	106.69	104.69	106.71	104.84	104.29	104.71	103.38	104.44	105.42	105.33	105.59	104.6	104.52	102.73	105.28	105.76	106.29	105.98	104.83	104.69	106.58	105.02	105.52	103.76	104.52	104.97	104.93
107.94	107.84	106.09	106.61	107.24	108.68	105.72	106.91	107.61	108.6	107.4	106.69	105.97	107.19	107.46	106.75	106.12	107.66	104.99	107.96	106.17	105.6	107.31	106.43	104.71	107.61	107.87	107.89	106.71	106.53	107.94	106.14	106.9	106.25	106.36	107	106.97	105.6	108.96	107.41	109.12	107.84	106.95	106.75	107.71	105.68	107.51	106.95	108.11	107.72
112.39	111.7	110.79	111.52	111.51	112.28	112.61	110.87	111.89	111.76	111.23	111.65	112	110.35	111.51	113.57	112.14	110.53	112.88	111.13	112.97	113.27	111.76	110.88	112.53	112.46	112.88	111.75	111.44	111.83	111.45	112.23	112.68	112.18	111.5	112.3	110.63	112.06	112.68	111.46	113.94	112.13	111.58	111.57	110.65	111.4	113.11	113.72	112.02	111.48
112	113.09	110.13	111.74	111.4	111.56	112.97	111.73	110.92	111.94	112.91	111.97	112.64	111.16	112.1	110.72	112.4	111.28	112.47	112.64	111.31	110.07	111.79	112.23	112.74	112.11	111.31	111.78	112.71	112.87	112.9	112.06	111.22	112.77	112.61	112.59	112.17	112.22	112.86	111.83	110.93	111.96	111.05	113.04	110.79	111.64	113.4	112.49	112.16	112.18
106.87	106.06	104.83	104.15	104.47	104.92	107.83	105.05	106.09	106.14	104.7	105.16	106.56	106.21	105.03	106.06	104.14	106.32	106.66	106.92	105.62	104.48	106.62	105.5	105.98	105.51	106.98	105.09	105.6	105.3	105.17	104.39	105.51	106.19	106.62	107.1	105.76	105.88	105.29	106.05	104.06	104.82	106.36	106.57	106.11	105.29	105.92	105.27	106.39	105.91
105.74	105.99	105.05	104.47	105.05	106	104.67	105.15	104.39	105.3	105.12	107.61	106.01	105.2	105.61	105.97	105.96	107.07	105.58	106.71	105.69	107.04	104.97	104.94	106.5	105.78	106.01	106.24	106.15	104.27	104.96	106.89	107.01	103.65	104.73	105.6	104.36	104.82	104.36	105.06	106.14	105.32	102.64	105.77	105.52	105.18	105.31	105.1	105.21	105.85
106.13	105.21	104.2	103.97	106.1	105.73	105.6	103.82	104.01	104.53	103.73	106.13	104.38	106.91	104.94	103.8	106.56	104.3	104.93	104.81	104.44	105.92	106.04	105.44	104.87	105.83	105.71	104.29	106.34	105.77	105.29	105.39	105.37	105.26	105.17	105.69	105.39	106.87	106.68	104.84	106.97	105.41	105.2	104.48	106.27	105.84	105.56	106.25	104.38	106.97
104.58	104.64	104.2	104.33	104.98	105.12	105.23	104.64	105.82	103.92	103.73	104.81	104.31	104.54	104.02	102.07	102.66	103.9	107.09	101.84	104.9	103.21	105.29	105.21	104.31	104.4	105.25	104.17	104.5	104.79	104.85	105.86	104.17	104.18	106.39	102.97	103.88	103.73	104.95	104.32	103.84	105.45	104.97	104.91	104.8	104.99	104.73	104.8	103.69	103.12
105.52	104.52	104.3	106.21	104.65	105.99	104.87	104.03	106.33	103.82	104.43	104.44	105.78	105.18	107.56	107.18	107.21	106.13	105.97	106.01	107.18	105.81	102.92	106.21	106.05	106.37	105.39	104.97	105.56	106.02	104.82	104.48	105.93	104.13	105.37	105.49	104.06	104.24	104.56	105.05	106.09	104.15	104.54	106.54	103.87	105.99	104.4	104.83	106.12	106.23
98.495	98.693	100.39	98.965	99.736	99.484	100.58	101.22	100.17	97.258	100.54	100.21	101.05	100.68	100.91	100.2	99.257	100.38	100.01	100.79	100	98.636	101.6	100.7	100.59	98.944	101.15	99.854	100.39	98.705	98.845	98.319	100.02	100.12	100.58	99.731	99.807	99.655	101.99	100.93	99.036	99.002	99.414	100.74	100.39	99.388	99.548	100.09	99.783	98.845
112.12	111.67	113.21	112.66	112.1	111.48	114.61	111.93	113.54	111.29	111.68	111.76	113.28	111.93	114.79	113.57	113.74	113.83	113.61	112.28	112.04	112.35	113.16	111.22	114.72	111.81	112.77	113.67	111.87	115.03	112.2	112.94	112.29	113.73	112.74	111.76	113.8	110.53	112.07	113.12	112.5	112.88	113.34	111	112.58	114.9	114.43	111.86	111.9	112.35
110.21	113.59	112.97	113.62	112.29	111.46	112.25	112.65	113.22	112.11	113.35	111.63	111.61	112.2	113.96	112.88	111.46	111.64	110.56	112.23	112.07	111.71	111.71	110.71	112.09	112.08	110.99	112.77	112.92	111.2	111.75	112.32	111.8	111.54	112.84	112.77	111.25	112.11	111.35	111.16	113.59	110.19	112.79	112.95	112.81	112.7	111.68	112.08	112.06	112.05
111.6	111.77	111.99	112.54	110.25	111.69	112.14	112.24	111.15	111.24	111.84	111.93	111.08	113.48	111.24	112.13	111.84	110.96	114.53	111.24	112.33	111.47	112.77	110.88	111.91	111.94	111.01	112.51	112.2	111.27	112.05	111.18	110.19	110.97	112.73	113.06	110.96	113.39	110.01	112.24	112.84	111.25	111.24	111.53	112.08	111.15	111.66	112.64	111.66	110.58
107.46	106.53	106.6	106.7	106.7	106.66	107.28	105.64	107.1	107.7	105.3	106.05	105.96	105.99	105.5	107.33	105.69	105.65	105.19	107.24	107.06	107.79	108.37	105.92	105.54	106.94	106.74	107.64	106.19	104.72	105.79	105.98	107.61	106.9	105.88	106.51	105.48	108.11	107.9	106.94	105.12	105.71	107.08	107.44	107.49	107.57	105	105.2	108.91	106.72
117.6	117.93	117.47	117.73	117.61	118.65	117.22	117.22	117.85	117.08	118.48	119.29	116.27	118.4	118.12	114.98	117.81	118.73	119.08	117.38	117.42	117.88	118.26	117.63	117.27	119.06	117.8	115.58	118	119.35	117.67	116.81	118.11	118.04	117.54	116.04	115.84	118.83	117.63	118.79	118.01	118.82	116.78	117.8	117.68	118.57	117.45	118.61	118.32	118.22
107.82	107.43	106.87	106.31	107.09	107.28	106.86	107.34	107.15	107.02	106.76	106.52	107.55	106.68	107.03	107.44	105.26	105.67	106.79	106.68	108.96	105.17	105.01	106.62	106.81	106.03	106.71	106.54	106.68	108.21	107.25	105.64	106.24	105.57	106.6	106.07	106.85	105.32	106.16	105.72	106.37	108.62	108.39	107.48	108.46	107.12	105.47	106.57	106.99	106.43
108.54	106.93	107.79	106	108.44	108.96	107.09	107.34	104.89	106.36	106.05	106.61	106.46	106.32	107.91	105.79	106.65	107.21	106.06	107.88	106.58	106.7	106.12	105.78	105.94	107.17	107.49	106.34	108.05	106.4	106.38	108.23	107.4	105.43	106.62	106.22	107.32	106.1	104.93	105.51	107.71	107.6	106.1	106.53	107.14	106.71	107.22	106.74	107.84	106.4
106.07	104.93	105.01	104.01	104.78	103.41	104.83	104.67	105.36	103.62	104.25	104.54	103.83	106.37	104.93	105.25	105.53	105.82	106.09	104.51	103.88	104.77	103.91	105.09	103.42	105.85	106.29	105.14	106.14	105.28	103.05	105.45	105.29	103.38	103.85	105.95	105.9	106.48	105.44	104.34	104.65	105.34	103.43	104.5	104.5	104.27	102.55	104.54	103.31	104.74
112.26	111.02	113.91	114.27	113.58	112.68	111.69	114.12	114.09	113.97	111.71	111.79	111.1	111.4	113.99	113.32	113.91	112.03	112.21	113.87	113.95	111.87	113.65	112.21	114.18	112.58	112.7	113.76	113.15	114.74	111.25	113.42	112.8	112.97	114.21	112.4	114.42	112.58	113	112.93	111.92	111.53	112.74	113.05	112.12	112.3	112.59	111.95	114.86	111.7
100.27	100.08	98.982	101.12	98.767	99.538	101.04	99.01	98.798	98.172	100.21	101.21	102.01	99.638	99.909	99.325	100.61	100.13	99.763	99.76	99.574	100.25	100.93	100.02	99.037	99.038	99.474	100.87	100.43	100.53	100.19	101.68	99.493	99.702	99.685	101.93	100.69	98.868	100.98	98.281	100.92	99.62	99.974	100.76	100.96	99.575	100.41	98.855	99.237	100.22
111.14	112.83	113.11	111.93	111.49	112.77	110.98	112.98	111.94	111.53	112.1	111.07	111.9	112.38	112.66	110.84	111.2	110.64	110.91	112.64	112.24	111.21	111.17	111.42	112.83	112.57	113.52	111.29	112.08	113.23	111.63	111.42	110.42	112.89	111.54	110.76	111.53	110.19	111.72	112.37	112.35	112.45	112.31	111.56	111.65	112.14	110.47	111.75	112.44	111.69
104.94	105.36	105.99	106.86	107.19	106.35	107.92	107.04	105.93	106.8	105.74	107.17	106.78	106.65	106.19	107.71	106.81	105.89	106.21	105.89	105.96	106.74	105.88	106.94	106.42	105.6	105.65	107.33	104.71	107.06	105.7	106.61	106.91	107.06	107.17	106.77	104.7	105.69	105.92	106.53	106.71	106.69	105.4	105.44	105.91	106.75	106.88	106.42	106.12	106.9
98.198	99.898	101.6	100.51	100.14	100.14	99.719	99.393	98.663	99.517	101.54	99.635	99.219	101.38	100.84	100.56	100.41	101.27	99.781	100.2	98.652	100.38	100.02	98.013	98.283	99.233	99.217	101.75	99.206	100.25	99.925	98.9	99.745	101.08	100.25	99.861	97.688	99.069	97.588	99.182	99.16	99.279	99.342	99.341	100.25	99.989	100.13	99.128	100.99	98.8
112.72	111.96	112.59	111.12	112.48	112.49	110.69	111.91	111.89	112.66	110.9	112.82	111.83	111.61	112.02	112.33	112.32	111.63	113.14	112.44	111.12	113.58	110.94	112.02	110.68	113.6	111.31	112.39	110.77	113.93	111.7	111.54	112.83	112.3	112.19	111.77	113.26	111.72	111.44	112.58	112.35	111.73	112	111.16	110.62	112.34	111.07	111.05	112.59	111.61
112.58	110.62	112.23	111.18	111.9	112.9	111.16	111.72	111.54	111.82	110.33	112.56	112.3	111.12	111.39	111.59	110.44	111.52	112.21	112.25	108.32	110.19	112.64	111.71	110.56	110.02	113.29	110.01	111.81	110.42	111.82	111.34	111.63	111.52	110.65	112.04	111.57	110.74	111.3	110.8	111.55	110.6	110.92	110.69	112.01	111.44	111.12	113.14	111.71	112.55
111.4	110.75	112.58	110.25	111.98	112.08	110.29	112.13	111.79	109.57	112.18	111.92	112.4	110.88	110.34	112.13	110.89	110.95	112.72	112.34	110.94	112.98	111.77	110.76	112.56	111.51	112.74	111.39	112.51	111.5	111.88	111.71	110.74	111.3	111.34	111.92	111.1	110.58	111.16	111.68	111.76	111.48	111.8	110.09	110.85	111.42	111.26	114.04	112.4	111.3
112.26	110.37	112.89	111.89	113.39	110.89	111.98	109.98	111.51	111.14	112.17	111.2	112.01	112.92	111.13	112.84	111.37	111.8	112.37	111.11	112.21	111.97	110.89	111.68	111.23	113.31	109.71	110.67	111.4	111.24	109.36	111.77	110.82	111.41	111.02	111.75	110.16	110.48	110.11	110.56	110.31	111.73	111.01	110.99	112.08	112.39	110.53	111.5	111.18	110.5
112.67	112.6	112.24	113.07	112.22	112.92	114.79	111.8	113.18	113.15	112.29	112.68	111.69	111.02	111.3	112.06	113.67	113.44	112.63	112.21	113.12	111.58	112.91	113.87	114.2	112.04	114.04	111.56	112.55	113.61	111.51	113.43	111.63	113.31	113.08	112.4	112.47	112.13	114.9	111.12	113.12	114.57	114.76	112.25	112.52	112.67	111.02	112.74	112.07	112.42
109.73	111.54	110.63	112.3	112.48	111.93	109.95	108.97	111.39	112	111.32	111.39	110.23	112.49	110.39	111.28	110.27	111.6	111.24	111.02	111.7	111.82	111.08	111.46	110.49	109.14	112.85	110.37	112.42	111.77	111.21	111.33	110.28	110.03	111.42	111.3	110.56	110.11	111.87	111.26	111.58	110.03	112.69	110.07	111.07	111.4	111.16	110.77	112.72	110.2
113.64	110.89	112.24	113.2	113.3	112.64	111.83	113.07	112.36	110.73	113.53	113.91	112.39	112.21	112.79	112.38	114.21	112.25	114.11	113.34	112.13	112.95	110.82	113.76	113.3	112.72	113.33	112.02	111.59	113.02	113.14	112.86	112.1	112.7	113.49	113.67	111.99	112.92	113.2	113.28	112.87	111.37	110.69	113.58	113.49	110.92	114.42	111.61	113.4	111.61
105.54	104.01	106.14	105.97	105.24	105.23	105.65	103.34	105.78	105.01	104.44	105.36	106.81	105.59	104.57	105.78	105.49	105.11	105.56	105.48	104.45	105.88	104.79	105.32	104.7	104.24	104.14	104.5	103.81	105.7	102.75	103.17	104.55	106.24	105.4	104.54	105.41	105	104.65	105.51	103.66	105.24	104.06	104.3	105.44	105.39	104.31	105.02	103.77	105.25
106.79	104.94	105.86	106.19	106.3	104.38	105.72	105.28	106.93	105.27	105.14	106.61	105.31	105.95	105.17	105.52	106.31	105.69	104.75	106.55	105.39	105.24	105.15	104.54	105.92	104.73	105.15	106.58	106.86	105.58	106.94	105.96	105.69	105.5	104.91	105.95	105.5	105.41	106.79	106.49	105.55	105.02	105.57	105.68	105.14	105.79	106.23	105.46	106.29	105.85
99.486	100.49	99.95	99.966	98.507	101.12	98.48	99.127	99.006	99.719	100.76	99.997	99.749	98.37	100.29	98.618	99.257	101.11	99.923	99.608	99.612	100.83	101.29	99.809	99.189	99.817	100.01	98.902	100.33	101.06	100.08	99.773	100.09	99.991	100.77	101.06	99.757	100.44	100.85	98.89	99.605	99.086	99.416	99.565	101.11	99.406	99.648	98.354	100.45	98.966
115.28	115.7	115.59	117.77	115.41	115.17	116.62	116.27	116.36	116.73	115.5	115.08	115.79	116.25	115.29	116.57	114.66	115.76	115.83	117.04	115.44	116.7	115.48	116.31	116.59	116.97	117.03	116.92	115.58	114.9	116.48	115.37	116.2	116.76	114.65	115.93	115.75	115.47	116.78	117.46	116.85	114.8	114.94	117.88	117.37	117.77	116.93	115.79	117.5	116.51
101.99	101.13	100.5	101.54	100.98	101.93	101.54	101.82	100.19	101.37	102.05	101.52	101.78	100.42	100.65	102.31	99.742	100.33	101.18	100.4	100.95	102.08	102.24	101.73	101	100.66	100.32	100.85	99.913	100.04	100.4	100.53	102.47	100.32	100.31	101.18	101.9	98.96	101.73	101	100.61	100.61	101.27	99.058	101.09	100.89	100.37	102.05	102.48	101.9
105.56	105.07	104.42	105.66	106.29	106.43	105.91	104.79	105.11	105.24	105.02	103.98	106.01	106.38	105.18	106.32	104.82	107.01	105.55	104.19	104.44	105.84	105.83	105.07	106.24	105.22	103.89	105.64	104.94	104.73	104.65	105.25	105.99	105.89	104.85	104.88	103.67	105.2	105.36	105.77	106.1	104.65	106.25	105.04	106.6	105.31	104.57	105.83	103.98	106.58
107.22	107.74	105.88	106.44	107.25	108.35	106.97	105.66	106.49	108.23	105.03	106.09	107.23	107.49	106.44	105.19	106.67	107.39	106.64	107.99	106.46	106.09	106.59	106.93	107.49	106.3	105.63	106.54	106.97	107.42	106.96	106.7	107.88	106.3	106.86	106.13	107.85	105.92	105.88	107.36	107.3	106.94	106.09	105.86	105.64	106.05	105.73	106.97	107.62	107.7
111.32	112.43	110.21	111.5	111.9	112.31	111.36	110.47	110.57	112.51	112.73	110	111.87	110.59	110.77	111.55	112.87	112.74	112.02	111.78	112.3	112.43	111.67	112.62	112.43	111.2	110.89	112	113.69	111.08	110.09	110.23	110.44	111.06	112.01	110.11	111.49	110.95	111.76	110.8	111.71	110.02	109.87	110.74	111.85	110.36	111.17	111.31	111.29	110.21
106.64	105.91	106.24	106.39	104.99	107.1	107.71	106.76	105.5	107.52	106.33	105.09	106.4	105.25	106.91	107.27	105.14	105.5	105.98	106.78	106.93	108.01	106.63	106.18	105.71	104.18	105.97	104.88	107.26	106.47	108.37	106.12	106.89	104.81	105.65	106.39	106.48	104.94	106.66	104.96	106.67	105.5	104.86	105.74	105.91	104.45	106.59	105.22	105.83	105.33
118.29	116.72	116.5	118.2	118.06	117.05	117.62	117.27	117.17	117.16	115.41	117.51	117.95	118.72	118.76	118.05	117.13	117.65	117.58	118.22	118.41	116.99	117.8	118.47	116.89	118.6	118.78	115.88	117.22	117.88	119.5	116.79	117.1	117.53	116.76	117.88	117.11	117.32	116.79	117.08	117.26	117.48	117.01	117.25	117.35	117.96	117.69	117.21	117.95	118.56
105.27	105.67	106.19	106.42	104.18	105.88	104.74	105.56	106.32	103.85	105.36	106.25	107.19	105.64	104.29	106	104.07	105.54	107.41	105.67	106.17	105.61	104.99	105.42	106.8	104.77	106.12	105.56	105.14	105.54	106.06	105.7	105.86	104.52	103.7	107.6	106.54	104.86	105.73	104.07	104.8	107.36	104.62	105.75	105.91	105.62	104.19	105.2	106.21	104.2
109.75	106.81	106.44	105.85	107.07	108.23	107.05	105.92	107.24	106.08	106.06	107.04	106.35	106.59	106.94	108.34	105.91	107.55	106.55	105.53	107.63	107.97	105.81	106.27	106.96	107.89	108.2	105.74	106.7	106.67	108.63	106.99	107.32	106.47	106.63	107.01	108.21	108.06	105.86	106.66	106.54	106.33	108.22	107.07	108.43	106.88	106.47	105.95	104.57	106.07
106.05	106.86	105.55	106.03	104.85	106.29	107.27	105.84	104.59	105.48	106.75	106.03	104.7	104.69	105.68	104.89	105.19	104.59	104.91	106.59	103.9	104.59	105.93	105.64	106.03	105.7	103.97	104.94	105.13	106.7	105.89	106.06	107.26	105.57	105.21	105.03	103.3	106.38	105.45	105.58	105.02	106.16	105.95	105.51	105.45	106.19	105.6	105.39	105.79	105.52
104	104.92	104.47	101.92	102.5	103.09	104.4	104.42	105.25	105.85	104.91	103.28	104.8	103.95	105.31	106.68	106.7	105.46	104.05	105.43	103.56	102.82	103.48	103.09	103.58	105.4	104.68	103.82	103.99	105.36	101.98	104.42	103.41	104.73	104.21	104.53	106.06	103.64	104.51	104.03	102.87	104.16	105.9	103.95	104.67	103.72	103.75	103.74	104.19	104.47
102.24	101.24	100.22	101.26	99.429	101.59	99.312	99.562	99.967	100.64	98.788	100.19	99.91	101.15	100.41	100.89	101.23	99.468	100.5	99.857	99.65	100.27	100.42	100.09	101.9	100.29	99.937	100.52	101.11	101.05	98.97	101.78	98.419	100.27	100.13	100.83	101.64	100.4	99.076	98.338	100.64	99.612	98.763	97.57	101.57	100.44	100.68	100.03	100.64	100.42
106.09	103.84	106.1	104.78	103.62	103.53	104.78	104.08	104.36	104.07	104.6	105.41	103.37	105.07	103.84	103.71	104.38	105.2	105.42	103.6	104.24	102.87	104.16	104.74	104.25	106.17	104.47	104.16	104.62	104.03	103.91	106.28	103.09	103.28	102.59	105.19	106.77	104.42	104.18	105.59	105.67	104.09	103.68	102.75	105.2	104.13	104.58	105.42	104.63	104.41
106.27	105.7	109.43	107.27	108.91	105.88	105.51	105.71	105.97	107.06	106.56	107.5	107.89	108.19	106.67	106.58	106.72	106.72	106.1	105.96	106.6	105.74	108.77	108.12	106.25	106.94	105.71	105.8	106.98	107.06	107.21	104.68	108.37	108.22	107.14	107.04	108.18	107.7	107.62	107.03	107.19	108.12	105.53	107.81	105.35	105.93	106.07	107.7	106.94	105.56
109.55	109.83	109.87	110.65	110.12	109.17	111.94	109.43	110.88	110.21	109.98	110.56	108.94	109.89	107.89	110.23	108.64	110.26	108.95	111.2	110.46	111.4	108.67	110.39	110.01	109.94	109.29	111.76	109.08	110.11	109.57	111.07	111.12	110.19	109.64	109.6	111.08	108.66	111.99	112.5	109.72	109.79	108.58	110.48	110.79	108.75	107.92	108.4	110.63	109.54
113.82	111.4	111.08	111.79	111.43	111.89	112.7	112.32	110.77	112.65	112	112.22	113.11	110.81	112.1	110.79	112.44	111.83	111.85	111.32	112.23	111.83	113.42	111.79	112.74	111.33	112.54	113.5	112	111.16	110.09	112.79	111.67	111.79	114.1	113.23	112.43	111.18	111.15	111.64	110.68	112.25	112.01	111.78	113.85	111.99	112	111.88	111.82	112.81
106.44	105.65	105.62	107.03	104.98	104.71	106.11	106.79	106.25	106.83	106.88	105.17	106.53	106.45	106.15	107.11	106.44	104.94	105.26	105.88	105.74	106.31	106.48	105.36	105.61	106.53	107.22	103.88	105.07	105.72	106	106.61	105.29	105.64	106	103.92	107.17	105.85	106.5	106.01	104.25	106.87	105.55	105.57	105.45	104.53	106.21	105.36	106.31	106.23
106.56	106.46	106.6	105.43	107.34	106.83	106.18	107.13	107.49	105.69	105.56	106.55	106.68	107.38	106.43	106.9	104.14	108.39	104.91	106.18	106	106.53	107.51	105.64	108.12	105.77	106.17	105.7	105.8	107.14	107.48	106.99	106.27	105.56	106.55	107.27	105.99	107.88	106.85	104.79	106.43	106.08	106.28	107.27	106.87	106.77	107.08	106.27	105.3	107.78
105.28	104.76	105.69	107.19	107.22	106.23	106.16	105.74	104.89	104.52	104.16	103.53	105.85	106.97	107.15	105.67	104.34	104.67	105.51	105.63	105.34	105.9	107.09	104.18	105.39	105.36	106.71	106.34	105.82	105.93	104.71	104.25	105.11	105.21	105.73	104.89	105.15	106.32	103.53	106.28	104.33	105.67	105.58	104.44	104.62	106.68	104.71	106.4	106.55	106.17
110.98	111.7	112.23	111.45	110.34	110.31	112.25	110.95	111.16	110.5	110.43	111.77	110.04	111.09	110.5	111.62	112.2	111.65	110.9	112.22	112.38	112.89	112.94	112.13	111.39	111.48	111.61	111.21	111.49	109.61	112.28	112.38	109.39	109.54	111.17	111.3	111.85	111.41	113.07	111.51	111.78	110.29	111.21	110.68	110.14	111.63	110.79	112.43	111.26	111.48
105.75	105.97	104.55	105.75	105.58	103.06	104.94	106	104.78	103.97	106.1	106.78	103.77	106.21	105.88	105.69	105.74	106.45	105.2	106.38	106.54	105.71	106.26	106.38	103.74	104.45	105.16	105.76	105.33	105.53	104.11	103.92	106.07	105.17	105.19	103.95	105.52	105.33	105.14	105.37	106.25	105.41	105.39	104.61	105.95	103.9	105.16	104.77	105.23	104.56
109.93	112.28	112.93	113.57	112.23	110.93	111.62	110.49	110.8	112.35	110.68	111.71	112	111.04	110.68	112.94	112.21	109.01	111.5	113.53	111.37	109.94	112.71	111.25	110.84	109.76	111.31	113.15	110.13	111.77	112.28	110.58	111.86	113.17	110.94	112.05	111.32	110.7	111.44	112.49	111.42	111.5	111.34	111.25	113.44	110.85	111.87	112.75	111.04	111.83
105.4	103.72	105.13	104.11	105.39	104.92	105.4	104.47	106.46	105.44	105.42	104.88	104.61	103.85	105.77	105.06	104.61	106.23	104.44	106.75	106.03	105.82	105.61	107.22	104.49	105.42	104.97	104.69	106	106.91	104.78	105.37	103.73	104.33	106.06	107.01	106.65	105.22	106.5	105.64	104.91	105.58	104.67	106.7	106.23	106.69	107.85	106.65	106.28	106.32
105.82	105.52	106.98	105.45	107.37	105.19	105.22	105.7	105.18	104.43	107.3	105.51	106.26	104.93	104.5	105.26	104.98	104.05	105.23	104.61	105.71	106.92	104.69	105.1	105.05	105.29	104.92	104.61	105.85	107.5	107.72	104.93	106.3	104.46	104.13	106.45	105	105.7	105.72	105.59	105.41	106.52	105.45	106.65	106.51	106.84	104.18	106.07	106.25	104.78
110.89	111.99	112.83	112.11	112.25	111.27	111.73	110.02	113.28	112.26	111.3	111.91	113.27	111.4	111.93	111.18	113.34	111.63	112.23	111.04	112.59	111.42	112.09	111.97	110.71	110.84	113.21	111.5	111.73	110.57	110.67	113.13	112.03	112.05	113.34	111.08	112.43	113.3	112.36	112.51	111.87	112.2	111.15	111.21	110.46	110.84	111.99	111.68	111.98	114.01
105.46	106.02	105.69	104.66	104.37	105.17	106.72	105.69	105.84	105.5	105.68	105.86	105.77	106.34	105.16	106.62	104.63	105.22	104.88	106.49	105.28	105.86	105.58	105.53	104.33	106.57	104.55	104.88	104.1	105.27	104.84	105.34	106.06	104.89	106.12	104.68	105.27	104.66	105.11	105.97	105.32	105.12	104.65	105.52	104.98	104.15	105.35	104.69	107.04	105.82
111.31	110.04	110.04	110.87	111.99	111.5	110.96	112.06	111.02	110.44	111.87	108.89	111.15	109.73	111.13	111.25	112.18	110.93	109.21	112.11	112.29	111.77	110.49	110.77	111.52	110.48	112.64	111.6	110.85	114.25	111.03	109.3	110.7	110.67	111.03	111.5	110.42	111.86	112.41	111.49	111.13	109.03	110.07	110.9	111.16	111.1	111.89	110.3	110.99	110.88
105.88	104.2	104.95	105.44	105.96	106.57	105.5	104.49	105.89	104.52	105.39	105.66	104.63	103.78	106.14	106.27	104.59	106.1	105.98	105.16	104.31	106.64	104.44	106.48	105.83	105.93	104.48	105.99	106.39	104.65	106.34	106.79	106.39	104.44	106.34	105.3	104.43	106.28	104.59	106.24	104.66	105.8	105.02	104.68	105.48	106.45	105.5	105.39	105.98	104
110.22	112.17	113.51	112.58	112.69	111.88	112.07	111	112.48	112.61	111.06	111.11	112.4	110.9	109.59	111.97	112.44	110.89	111.79	111.11	112.85	112.97	112.72	113.09	113.23	112.01	111.47	112.42	111.48	111.62	112.85	111.25	112.51	112.08	112.26	112.95	111.48	111.81	112.19	113.57	111.88	112.33	114.42	112.22	113.97	112.52	111.9	112.14	112.21	110.54
109.84	110.94	110.16	109.49	112.55	110.15	110.19	111.3	110.75	110.62	111.74	111.78	110.63	110.28	111.54	112.05	111.53	111.47	109.58	110.99	111.14	111.24	112.28	110.19	111.14	111.73	112.38	111.17	110.88	112.62	110.89	112.78	112.08	112.04	110.43	112.08	111.27	110.97	111.64	111.26	109.9	112.4	111.52	110.82	109.86	112.59	111.36	110.58	111.86	111.45
106.02	106.64	106.13	106.79	105.39	107.73	106.86	106.51	106.47	108.79	106.83	105.79	105.87	107.21	104.87	105.52	106.26	106.64	108.98	106.1	106.09	104.36	106.64	106.28	107.04	106.82	105.6	105.25	106.39	107.86	105.84	106.09	106.34	106.83	107.53	105.92	104.26	104.94	105.75	106.86	108.68	108.02	106.53	106.8	107.4	105.77	107.08	106.76	107.26	106.14
117.24	117.7	117.2	117.74	118.44	116.79	116.93	117.49	116.79	115.91	119.45	118.21	117.45	116.03	117.13	117.07	117.07	118.1	118.22	116.49	116.37	118.98	116.89	117.39	117.22	116.94	119.62	116.93	117.5	117.16	118.53	117.16	119.73	118.01	116.28	117.22	116.81	117.63	118.23	118.75	118.34	117.34	118.16	117.8	119.08	116.56	118.19	117.36	116.16	118.11
104.02	107.39	104.96	106.26	107.01	104.79	106.33	105.5	106.73	106.65	105.47	107.5	105.2	105.79	107.64	104.71	105.93	105.95	107.42	105.13	107.23	105.84	103.94	106.4	106.36	105.94	104.88	105.65	106.17	104.65	106.16	105.74	106.38	104.9	106.2	106.5	106.66	105.55	107.75	105.53	105.13	104.87	105.93	106.89	106.38	107.03	107.42	105.64	106.27	106.09
112.86	110.95	112.62	111.22	110.61	109.54	112.01	113.45	110.48	110.47	111.96	112.01	112.66	110.7	111.93	111.8	111.19	111.71	111.25	111.59	111.91	109.43	113.33	110.76	110.16	111.04	111.52	110.89	111.88	111.44	111.42	109.84	111.16	111.26	111.88	111.59	111.6	110.98	110.9	111.48	110.62	112.61	112.3	111.88	111.37	111.74	114.65	110.42	111.12	111.65
104.3	103.98	103.57	104.31	105.15	103.85	104.31	103.54	104.7	104.06	104.16	104.54	105.05	104.97	105.28	105.71	103.78	104.24	104.52	102.33	104.26	104.69	102.52	103.49	103.73	103.68	102.36	104.36	104.56	104.87	104.96	105.14	104.29	105.03	105.62	105.29	103.12	104.38	104.1	103.13	102.62	104.95	105.23	102.61	102.95	104.46	102.81	103.72	103.73	104.05
110.73	111.7	112.09	112.49	111.47	110.73	111.2	111.59	111.22	112.1	110.46	111.63	112.71	110.76	111.54	111.83	111.36	110.37	112.2	111	111.81	111.85	109.69	110.78	110.37	110.32	110.94	110.69	109.2	111.21	110.64	110.13	110.68	110.89	111.33	110.9	111.21	112.24	111.9	110.36	112.72	111.59	110.71	111.72	110.97	111.15	110.93	110.5	110.91	111.28
106.4	106.7	104.42	105.43	105.55	105.46	104.97	105.15	103.72	104.66	105.34	104.17	107.14	105.03	104.7	104.39	105.89	106.49	104.9	104.79	107.02	104.56	105.52	103.85	106.72	105.85	105.75	104.81	105.65	104.54	105.83	106.16	105.78	106.45	105.78	106.88	105.45	105.18	104.4	106.14	105.12	105.25	104.56	104.98	105.06	104.99	106	105.75	104.41	105.16
107.02	106.94	107.29	108.19	107.17	106.5	106.09	108.46	108.57	107.33	107.93	106.2	106.5	106.95	107.34	107.19	106.03	107.73	105.37	106.82	107.22	108.99	107.71	107.43	106.96	107.4	106.43	108.04	105.58	107.48	107.46	106.23	106.43	108.38	106.39	105.81	106.96	106.85	106.48	105.6	108.83	107.48	106.09	108.04	107.75	107.8	107.17	107.47	106.92	106.8
105.77	106.08	107.03	108.22	105.85	106.4	105.75	106.45	105.29	106.46	106.17	105.22	107.54	104.33	106.48	105.52	106.7	105.6	107.3	106.19	107.87	107.92	105.73	106.05	105.92	108.24	106.7	106.39	106.65	105.95	106.41	105.9	106.67	105.92	107.25	106.14	106.69	106.01	106.63	108.22	106.68	107.69	106.51	104.69	107.24	106.38	105.97	105.15	107.69	106.33
105.47	104.83	106.47	105.03	106.59	104.09	105.36	106.05	103.69	106.28	105.11	104.44	106.11	105.87	105.92	107.08	105.81	105.37	106.2	104.91	105.71	105.86	105.75	106.01	105.3	107.07	105.32	104.31	105.65	104.66	106.63	106.34	104.18	105.04	106.46	105.07	104.6	105.68	107.44	107.35	106.87	104.46	105.55	105.33	105.07	105.59	106.84	105.17	106.08	104.26
99.589	98.047	98.021	99.107	100.05	98.075	100.07	100.28	98.969	98.74	99.81	101.82	98.322	100.58	98.463	98.531	99.402	100.38	99.128	100.75	100.67	99.232	99.306	101.92	101.35	98.321	99.87	100.04	99.546	99.498	100.54	99.11	100.48	99.612	98.977	99.557	99.605	100.81	99.361	101.18	99.547	100.28	100.53	99.291	99.04	100.43	99.416	98.26	100.19	100.63
106.36	105.89	106.54	105.97	107.89	106.91	105.92	107.1	106.28	106.01	105.59	108.41	107.54	105.86	105.12	106.76	105.14	107.43	106.59	106.83	105.86	105.77	106.5	106.52	104.9	105.31	106.31	107.26	107.02	105.58	107.33	106.67	106.54	106.12	106.35	107.75	104.42	107.24	106.6	106.17	107.15	105.76	107	107.38	107.06	105.91	107.06	105.58	107.2	105.82
106.71	106.47	108.47	107.28	106.94	107.24	108.98	109.24	107.06	107.91	107.03	107.2	107.96	105.15	106.64	108.23	106.9	107.65	105.99	106.79	107.13	105.73	107.01	107.42	108.07	105.96	106.98	107.42	105.19	106.02	106.35	106.84	105.92	107.49	105.02	107.08	106.72	106.87	107.36	107.58	106.2	107.16	108.08	106.19	107.75	105.88	106.97	106.59	107.7	106.2
111.98	112.48	111.32	113.23	110.6	112.12	111.85	111.36	111.46	112.49	113.45	110.78	111.76	111.5	113.7	111.92	110.84	111.83	110.92	112.92	112.2	110.02	113.16	111.91	111.25	109.35	112.28	110.99	111.92	112.98	112.87	111.65	111.29	112.65	111.9	111.61	111.58	110.54	110.31	111.79	110.8	111.36	112.14	113.16	112.74	110.74	110.89	111.85	113.08	112.04
104.84	103.85	104.6	105.81	105.82	105.66	107.49	105.86	106.66	106.6	106.18	106.17	106.07	104.13	105.2	104.84	105.86	106.07	106.76	107.19	105.77	106.18	106.13	106.81	105.3	106.46	104.29	106.17	105.59	104.86	106.23	105.63	105.14	106.34	105.29	104.88	105.74	105.56	105.2	107.17	104.72	105.98	105.68	106.74	104.8	104.85	106.22	104.39	107.03	106.77
103.08	106.04	104.82	105.4	103.93	104.67	103.88	104.3	103.36	104.81	103.94	103.47	105.47	104.8	102.77	105.41	103.42	103.27	103.62	104.67	104.55	102.85	105.71	103.75	105.25	103.46	104.47	103.9	105.33	104.66	104.41	103.98	103.69	103.89	103.99	104.13	104.66	105.16	104.06	103.53	104.05	104.51	105.44	103.6	103.69	104.45	104.23	103.13	103.41	104.81
106.11	105.71	106.1	106.15	105.45	106.14	105.49	106.68	106.22	105.5	106.73	106.76	106.39	106.08	106.53	107.37	106.43	104.75	105.98	107.25	106.4	107.13	106.68	106.93	106.72	108.06	106.63	104.95	106.03	105.63	107.17	105.87	107.02	106.79	105.56	107.81	105.03	105.82	105.24	106.82	105.93	106.7	107.36	105.83	108.49	107.42	107.08	106.1	105.26	106.02
102.68	104.03	103.74	104	103.69	104.6	104.22	103.87	105.07	104.83	103.13	104.02	103.56	103.16	103.88	102.87	105.79	103.82	104.45	103.56	104.6	103.4	104.44	103.17	103.53	103.87	103.89	105.3	104.07	105.13	103.76	104.11	102.15	103.46	103.08	102.94	102.88	103.01	105.22	104.94	102.63	103.76	104.42	102.95	103.68	106.12	103.22	103.05	105.44	103.51
100.17	100.22	99.148	98.98	101.32	98.774	99.894	98.719	99.077	100.35	98.94	100.2	99.839	99.714	99.326	98.529	100.63	101.69	101	100.61	99.227	100.11	101.95	99.007	99.979	99.444	100.66	99.211	99.575	100.94	100.55	98.3	98.997	98.674	99.771	99.659	99.44	100.5	100.75	101.21	98.821	101.2	100.79	99.591	98.71	98.694	98.972	101.3	100.85	99.702
105.24	104.98	105.74	105.06	103.11	104.42	104.95	105.49	105.98	105.72	105.67	104.86	105.91	106.9	104.73	106.73	104.35	105.12	103.93	106.4	105.78	104.52	105.9	105.05	105.27	103.47	104.92	106.3	105.94	105.77	104.03	106.39	104.7	105.69	104.89	105.25	105.27	104.2	107.13	104.47	106.03	106.44	104.96	107.23	105.01	105.02	104.93	105.26	104.07	105.82
111.1	110.75	111.61	111.49	110.41	111.06	113.58	113.31	111.9	110.12	110.9	110.63	110.59	110.25	110.33	111.45	110.97	112.27	109.84	111.43	111.55	111.62	111.12	111.43	113.11	110.34	113.35	111.4	110.91	111.44	111.63	110.58	111.77	111.1	110.98	109.86	111.32	111.69	111.71	110.18	111.98	111.92	110.18	111.56	110.97	111.58	110.47	110.78	112.58	112.01
109.77	110.13	110.84	109.06	108.35	110.31	111.1	110.38	109.71	109.01	108.49	111.44	110.3	110.77	110.47	109.88	110.56	109.32	109.21	109.4	109.31	110	108.43	108.46	111.26	108.54	109.31	111.16	108.95	109.29	109.8	108.79	109.71	110.94	108.19	110.02	109.46	109.1	110.27	109.51	110.1	109.83	109.97	109.25	109.45	109.74	110.48	109.43	109.95	110.72
105.06	106.3	105.43	105.46	107.67	106.09	106.14	108.01	105.12	106.61	107.71	104.64	105.9	107.36	105.27	104.63	105.25	104.66	105.26	107.73	106.62	105.63	105.26	108.51	107.74	104.75	104.8	106.16	106.53	105.3	105.87	105.83	105.3	105.76	107.34	104.96	107.05	106.7	104.96	105.48	105.15	105	107.03	105.38	105.61	106.01	106.37	106.59	106.86	105.83
99.083	98.239	101.18	100.43	99.288	99.807	100.86	101.02	99.46	100.84	100.32	99.268	99.655	99.046	101.52	98.958	101.03	99.134	99.54	98.982	100.28	99.364	100.27	99.174	99.889	100.09	99.673	99.528	99.71	100.75	100.14	99.604	99.707	98.419	100.18	100.59	99.132	99.777	100.06	99.484	97.574	99.547	98.674	99.758	100.36	98.77	98.938	100.47	99.638	99.495
111.52	113.31	111.2	113.05	110.49	111.79	113.21	110.49	113.11	111.45	111.5	111.45	112.31	111.51	111.86	111.41	111.37	111.61	111.18	110.93	111.95	114.13	112.37	113.11	112.28	112.42	109.58	112.26	112.04	113.29	111.7	113.12	112.26	110.87	112.86	113.86	113.01	110.79	110.32	110.94	110.16	111.6	111.21	111.56	111.01	112.62	113.59	110.81	112.86	112.14
100.48	99.498	100.27	100.66	99.883	98.908	100.52	97.859	101.01	99.421	99.595	100.34	100.07	99.879	101.2	99.78	102.44	97.991	99.753	100.5	99.644	99.075	99.696	100.1	99.967	100.38	99.316	99.07	100.29	98.722	99.445	99.238	100.43	99.479	100.96	97.479	99.896	98.032	100.11	98.05	101.02	99.67	100.68	98.857	100.13	99.154	100.44	101.44	99.595	99.925
106.08	105.54	107.76	107.05	106.89	107.3	107.37	108.43	105.85	107	107.45	107.62	107.94	108.73	108.35	108.04	107.51	108.77	107.18	106.41	106.62	106.66	106.92	107.85	106.19	105.34	107.2	107.51	107.98	106.42	106.76	107.88	106.62	105.99	106.82	107.47	107.45	107.08	107.97	106.3	107.75	107.34	107.73	106.09	105.73	109.13	106.99	108.19	106.01	106.89
110.84	110.7	109.85	112.92	109.58	111.42	110.45	110.97	110.62	111.57	109.19	111.57	110.07	110.67	109.26	111.17	110.01	110.24	109.37	110.44	110.19	110.34	111.73	110.18	111.15	110.07	109.34	110.77	109.43	110.01	109.16	111.86	113.26	110.71	109.72	109.61	110.94	111.55	109.6	111.24	109.08	111.37	110.88	109.86	111.49	109.77	109.01	110.6	109.56	109.1
109.7	108.97	109.45	108.57	111.06	111.49	108.9	109.22	110.43	109.3	109.2	110.09	109.51	111.04	110.1	110.77	110.46	109.77	110.93	108.78	109.43	109.49	109.88	110.49	108.85	109.12	109.48	109.46	110.39	109.49	107.68	109.72	111.49	109.82	109.13	107.98	109.17	110.23	109.02	108.72	109.82	110.43	110.74	110.01	108.96	109.91	109.35	109.77	109.79	108.05
117.51	116.89	116.72	115.53	115.44	115.03	117.41	116.86	118.65	114.47	116.68	116.13	117.96	115.56	116.39	115.23	116.75	116.98	117.01	116.23	115.9	117.07	117.64	115.62	117.14	115.79	116.51	115.53	116.4	116.54	116.56	115.84	115.28	114.75	116.03	114.17	116.32	116.72	117.29	115.4	116.81	117.07	116.59	115.48	116.73	115.58	115.81	115.46	116.44	115.2
99.271	101.59	100.27	99.85	99.995	99.395	100.11	98.467	101.55	98.863	101.19	99.57	98.676	100.32	100.27	100.61	100.47	101.04	99.874	100.29	99.398	98.931	100.29	98.961	99.006	99.057	100	102.45	99.406	101.13	100.14	100.19	99.157	101.26	102.6	102.29	100.41	100.36	100.2	100.74	101.62	99.338	100.54	100.36	100.76	99.354	100.42	101.69	101.28	101.53
112.63	112.21	110.06	110.2	110.87	111.26	111.36	112.36	111.31	112.1	111.36	110.23	112.22	112.12	111.1	112.2	111.23	109.9	110.11	110.7	111.43	111.72	112.85	112.09	109.79	109.64	111.4	111.67	110	109.33	111.08	111.37	110	109.96	110.6	110.78	110.88	111.03	111.66	112.24	111.34	110.68	111.2	110.85	112.03	112.01	110.4	111.36	111.91	112.57
109.55	109.14	110.32	110.49	109.27	107.98	109.16	110.67	110.43	108.38	109.47	110.01	109.06	110.64	109.38	108.88	110.51	107.73	109.78	110.23	111.68	108.28	110.66	109.18	109.89	108.72	109.29	108.78	109.29	109.7	110.14	110.78	108.77	109.96	110.1	111.28	110.18	109.18	110.76	110.28	111.19	110.5	108.02	110.87	110.44	109.49	110.73	109.75	109.22	110.91
105.23	104.06	104.86	107.11	105.49	102.41	105.42	105.47	103.72	105.8	104.48	105.1	104.26	104.9	105.96	106	105.86	104	103.93	105.55	105.3	104.61	105.15	104.08	105.46	104.84	104.07	104.86	107.56	104.05	105.99	103.56	102.21	106.52	103.93	102.33	103.51	105.07	105.99	104.78	104.96	104.26	104.9	105.15	106.18	104.86	105.97	106.34	105.34	104.84
103.03	105.19	103.67	104.78	104.81	105.13	104.13	104.98	105.27	104.32	104.92	106.9	104.49	104.74	103.38	104.35	104.74	104.76	105.16	103.69	105.06	106.34	104.67	103.43	105.34	103.66	105.06	105.26	107.01	104.48	104.5	105.31	105.84	103.98	103.97	104.8	103.38	106.05	105.52	104.7	103.86	104.95	104.77	104.32	106.52	103.78	103.52	103.08	106.64	104.78
106.57	105.97	105.19	106.1	107.63	107.31	106.24	107.15	104.32	105.76	106.28	105.9	106.04	106.32	106.36	105.41	106.81	105.32	105.77	106.3	104.65	105.1	106.17	107.43	105.88	106.09	107.26	104.6	104.62	106.98	106.31	106.28	106.72	105.33	105.18	106.21	106.18	105.2	105.04	105.6	107.13	106.35	104.48	106.07	106.6	106.11	106.42	106.69	106.04	106.45
100.01	99.544	101.16	100.38	100.92	97.932	100.58	99.836	100.21	100.65	100.87	98.869	99.636	100.99	100.64	99.745	100.31	100.24	99.519	100.92	98.785	99.606	100.91	98.92	100.13	99.869	101.11	100.13	99.881	101.6	99.407	100.9	102.89	100.32	99.13	99.765	99.741	102.11	99.321	101.68	99.933	100.46	100.34	101.89	99.153	100.49	100.8	100.03	99.448	99.14
106.49	107.4	106.97	105.58	108.89	106.78	106.69	105.17	108.09	107.03	106.23	106.41	107.27	106.48	106.42	107	106.78	107.34	107.29	105.82	106.99	107.44	107.28	106.39	107.27	105.96	104.54	105.42	106.87	108.12	105.83	106.7	105.01	107.76	106.39	108.32	106.01	107.98	108.89	106.85	106.35	105.94	107.9	106.03	108.39	107.58	105.66	107.58	106.75	107.4
106.89	106.76	106.89	105.86	106.99	106.94	106.25	107.62	106.28	107.36	105.62	104.44	105.57	104.17	105.89	104.06	106.22	105.75	107.47	106.46	107.13	105.8	105.5	105.51	105.38	106.06	105.23	104.28	104.98	106.63	105.82	106.5	105.44	106.13	106.12	104.41	106.01	107.15	105.99	105.29	105.08	104.04	106.93	106.01	107.43	106.54	104.83	107.05	106.33	106.11
105.03	104.19	104.29	104.19	103.65	105	105.94	104.21	104.97	105.35	104.55	104.56	104.32	103.94	105.42	103.96	104.65	104.66	104.96	105.57	102.41	105.44	101.91	104.74	105.72	104.33	105.3	104.08	103.38	104.34	103.65	104.96	102.87	103.47	104.4	104.81	105.61	103.68	104.27	105.31	105.61	104.85	105.62	104.54	104.16	104.5	103.96	104.27	102.19	104.68
99.239	99.706	100.92	101.24	101.61	100.7	98.761	101.86	100.89	98.72	98.663	100.3	99.321	99.9	99.885	100.23	101.76	100.23	99.884	101.71	97.967	100.56	99.167	101.08	100.92	100.16	99.592	99.677	99.576	100.55	99.79	100.38	100.35	101.24	99.444	101.11	101.26	99.068	98.732	99.899	100.55	99.246	99.672	99.572	101.32	101.68	98.92	99.238	99.936	99.15
104.34	107.79	107.11	107.36	105.17	107.21	107.62	106.97	106.14	106.4	105.71	106.71	106.73	104.64	105.71	106.88	105.87	105.85	106.11	107.73	105.83	106.08	105.45	105.75	106.53	108.22	105.22	106.61	108.18	106.3	106.34	106.46	108.31	106.81	107.1	106.57	107.27	106.42	105.62	106.63	106.7	106.54	106.07	106.83	106.1	107.7	105.69	107.33	107.66	106.64
106.11	104.53	105.17	106.36	106.18	105.4	106.3	103.92	106.71	105.51	106.18	106.84	105.64	107.29	105.43	106.09	105.51	105.69	106.23	105.28	103.94	106.03	106.09	106.28	104.25	104.46	105.08	105.14	104.83	105.35	105.69	105.62	105.78	103.99	105.46	105.56	105.63	105.3	104.58	105.38	106.59	104.22	104.76	105.56	105.6	105.1	105.24	105.89	104.71	106.44
101.37	102.42	100.18	100.78	99.611	101.41	100.18	100.57	99.104	101.24	101.17	99.83	100.52	100.95	100.28	100.99	100.46	100.34	101.77	101.5	101.6	99.64	99.725	102.26	101.58	101.43	101.79	101.02	100.03	100.8	99.51	99.119	97.939	101.1	101.42	102.19	99.953	98.651	99.717	101.06	102.23	99.605	100.25	100.35	101.89	100.55	101.28	101.02	101.28	102.78
106.09	106.18	104.96	105.79	106.3	106.36	105.06	105.72	106.25	106.31	105.09	107.17	105.39	106.03	104.99	105.46	106.15	105.03	104.31	104.34	104.56	106.1	105.44	105.59	105.79	105.92	104.19	105.7	106	105.56	106.62	104.81	103.77	106.48	103.75	104.3	104.22	104.53	105.12	106.42	105.01	104.76	104.81	103.9	104.4	106.23	104.82	104.13	106.58	104.96
105.86	105.66	105.75	105.68	105.41	105.71	106.58	106.61	106.93	107.68	106.1	105.6	105.3	105.29	107.38	105.24	106.46	106.27	106.28	105.96	105.34	105.8	106.54	106.53	105.45	105.08	108.21	104.78	106.43	105.37	104.86	105.25	105.74	106.13	106.42	106.68	105.84	103.83	106.1	104.69	105.13	104.7	106.57	107.78	106.44	104.17	104.24	107.46	104.67	105.03
112.52	111.38	112.29	112.06	111.39	111.9	113.25	111.98	111.51	113.18	110.84	110.78	111.74	111.72	110.95	112.46	111.42	112.28	111.48	113.52	111.85	112.35	110.87	111.05	113.26	110.54	110.57	113.43	111.48	112.04	112.39	110.99	112.21	111.85	112.97	111.5	112.58	112.08	112.38	112.98	113.6	113.08	111.73	110.9	111.71	111.7	112.54	113.51	112.57	112.54
104.51	104.73	106.06	104.68	104.01	105.12	104.87	103.66	103.68	105.63	104.53	103.53	106.04	103.84	106.29	104.64	105.35	105.72	105.82	103.58	104.06	106.24	105.1	106.43	103.36	104.98	105.56	105.72	104.3	102.56	105.06	105.05	103.57	103.86	104.48	104.83	103.44	104.91	104	103.89	104.28	104.31	106.27	106.02	105.3	105.26	105.18	105.18	103.57	104.3
109.36	110.07	107.31	110.24	109.95	109.61	109.63	108.99	110.29	110.34	110.16	109.52	110.79	110.51	109.2	110.88	108.99	110.99	110.03	110.4	108.44	110.18	109.69	109.84	110.91	109.34	109.91	110.64	109.63	109.68	110.27	110.16	108.95	109.17	109.5	110.49	111.48	108.97	110.05	108.56	111.34	110.5	107.83	109.08	110.91	109.2	110.32	110.27	109.72	108.61
105.96	105.02	102.1	105.88	105.79	106.09	105.73	104.5	104.55	104.97	107.21	103.93	103.45	104.82	105.47	104.92	104.97	105.19	106.37	104.06	103.38	104.8	105.63	104.83	106.75	105.27	105.76	103.65	105.43	105.26	104.14	106.06	105.76	103.8	103.81	104.47	104.23	104.83	105.32	105.28	106.58	103.51	104.6	104.07	103.98	104.85	105.05	104.43	103.77	104.59
112.96	112.94	112.38	112.98	112.7	113.33	112.64	113.52	113.32	112.71	111.62	111.41	113.9	112.34	114.73	111.8	112.37	111.67	113.57	112.23	113.72	114.02	114.77	111.55	112.23	112.82	112.81	111.51	114.7	112.5	111.72	113.38	112.25	111.56	114.03	111.63	111.52	112.02	111.68	113.28	114.3	113.28	113.82	113.08	112.56	112.05	112.51	111.72	112.15	112.98
100.48	99.994	99.723	102.23	101.61	101.2	101.04	100.21	102.55	100.64	101.65	100.98	99.715	101.19	101.33	101.5	100.94	100.5	101.74	100.87	101.63	101.58	100.88	101.26	101.81	101.47	103.05	100.63	101.53	101.71	101.31	101	100.58	99.519	100.8	99.286	102.28	102.53	99.779	99.956	101.38	101.84	101.21	100.31	100.69	101.74	101.56	101.45	101.54	100.43
99.07	98.949	99.516	100.42	99.126	99.352	100.4	100.3	99.723	98.592	100.53	100.29	100.54	100.51	98.346	100.21	99.981	99.325	99.498	99.771	100.32	99.765	98.319	100.49	100.48	100.78	100.97	99.713	99.263	99.147	100.16	99.604	99.589	99.858	99.251	101.15	101.69	99.133	100.21	100.66	99.408	101.01	99.308	99.127	100.58	98.72	99.431	100.15	101.4	99.461
110.81	111.58	110.86	110.35	109.98	110.96	111.94	110.02	110.98	110.81	111.45	111.64	112.71	111.24	112.09	111.99	112.39	112.94	112.1	110.48	111.57	112.84	109.78	109.83	112.53	111.78	110.98	111.09	111.72	111.42	110.74	111.19	110.91	110.6	109.94	110.59	109.95	111.79	111.32	112.37	109.79	111.69	109.06	111.8	111.03	112.44	110.33	111.77	111.47	111.7
105.64	107.17	104.36	105.11	105.45	106.23	106.8	105.96	107.32	106.88	106.33	106.14	107.39	106.49	106.9	107.4	105.76	105.49	105.78	104.4	105.46	105.17	106.63	105.74	107.43	107.66	107.54	105.98	105.13	107.2	107.13	108.63	106.38	105.52	107.75	105.02	106.45	106.49	105.38	106.95	105.48	106.74	105.69	105.83	106.36	106.73	107.23	106.32	105.44	105.64
105	107.06	105.7	105.32	105.42	106.57	104.72	104.66	106.72	104.96	107.61	103.95	104.8	105.76	104.39	106.39	106.54	105.8	102.99	104.85	106.16	105.62	106.76	107.27	104.97	105.42	105.86	106.73	107.09	106.98	104.4	105.8	105.85	104.27	105.65	106.5	106.63	105.71	105.65	105.78	105.54	104.15	105.13	106.56	106.13	105.83	104.95	103.45	106.5	106.91
112.39	111.52	111.84	113.1	113	112.37	111.82	111.99	110.9	112.91	111.72	111.1	111.24	112.4	111.22	111.4	111.9	111.39	111.94	110.98	111.99	111.78	112.75	113.88	111.68	112.01	111.23	110.6	110.8	112.52	111.46	113.01	112.46	111.83	111.83	110.98	113.02	111.32	112.77	110.28	111.77	111.48	113.62	112.02	111.98	109.96	112.81	111.72	113.2	111.64
118	119.35	118.23	116.89	117.6	117.41	116.47	117.86	118.02	116.64	117.29	117.83	118.18	117.51	116.8	117.02	117.91	117.86	117.35	117.81	116.09	117.05	117.2	117.52	118.37	117.13	117.41	117.91	118.16	118.99	118.42	115.55	116.39	117.68	115.58	119.4	117.5	118.1	116.84	119.2	117.9	118.2	117.18	117.55	119.02	117.1	116.58	117.59	118.3	119.71
105.58	107.48	106.6	105.79	106.32	105.51	105.15	106.83	105.84	103.32	104.27	107.82	106.02	106.68	104.56	107.11	105.33	105.45	104.81	105.7	105.75	106.59	105.33	105.25	105.49	103.55	105.11	104.52	106.17	105.65	104.48	106.51	106.06	105.35	105.63	103.99	104.81	106.52	106.24	105.86	104.5	104.68	107.04	106.69	106.81	105.65	107.09	105.93	105.12	104.25
111.14	113.26	111.11	110.9	111.53	111.47	109.32	109.2	110.55	112.28	112	110.47	110.53	111.35	111.07	112.52	110.63	110.02	111.42	112.04	112.97	111.76	110.75	110.66	110.28	112.26	110.98	110.14	110.59	110.67	111.05	113.83	110.31	111.93	109.61	110.85	111.19	110.95	111.64	112.23	112.04	110.33	111.88	110.26	110	109.73	111.44	109.65	111.32	110.94
112.68	111.1	112.53	112.91	112.41	111.65	112.34	112.36	112.44	112.31	112.87	111.83	111.67	111.52	111.78	111.26	111.96	111.27	112.18	111.55	112.77	109.79	111.76	113.03	111.57	112.28	112.33	115.17	112.44	112.08	111.39	112.36	112.34	113.01	111.71	110.35	112.82	111.22	114.31	112.11	111.66	113.14	112.61	111.54	112.28	114.04	112.26	111.94	112.11	112.32
104.68	105	104.88	104.31	103.2	102.88	104.63	104.12	103.74	104.19	103.82	104.16	104.84	104.18	105.41	102.83	104.55	105.44	103.68	103.61	104.28	102.37	103.95	102.9	104.1	103	104.27	104.18	103.71	106.33	103.3	102.89	104.18	103.41	105.99	102.42	104.06	104.73	105.26	102.89	104.13	103.03	104.01	105.2	104.2	103.46	103.89	105.15	104.83	105.02
112.2	110.35	110.77	112.66	111.34	110.27	109.16	109.65	111.03	109.14	110.89	111.24	110.66	110.04	110.37	111.21	107.94	109.8	109.33	109.76	111.1	108.91	109.47	111.77	111.73	110.33	112.94	109.86	111.52	111.02	108.87	110.43	110.07	109.57	109.81	110.95	111.07	110.13	110.17	111.04	110.39	109.81	111.27	111.06	111.28	107.79	111.47	110.82	110.61	110.31
102.82	100.41	100.37	100.53	100.78	99.64	101.01	100.72	101.44	98.815	101.25	100.26	102.5	101.21	100.61	102.57	100.14	99.019	99.127	100.31	101.37	99.35	99.459	101.4	101.68	100.56	99.746	98.974	100.33	100.37	100.9	100.11	101.62	99.823	101.36	99.613	100.65	101.87	100.78	101.31	100.9	100.07	99.469	99.277	100.05	101.36	101.73	99.119	101.74	101.64
105.95	105.86	105.33	105.62	108.35	105.29	106.04	106.68	105.02	106.73	106.88	106.57	105.87	106.13	105.18	107.8	105.42	105.95	104.99	107.21	107.1	104.38	106.21	104.96	106.98	106.11	106.14	107.21	105.23	106.22	109.06	104.84	106	106.74	105.67	105.69	106.48	105.08	106.5	107.1	106.3	105.89	106.48	105.17	107.63	106.34	106.33	104.7	105.88	105.78
108.71	110.42	110.04	111.16	109.14	110.14	110.72	109.53	110.27	110.44	109.13	109.14	109.65	109.47	109.65	110.59	108.1	110.69	109.42	110.11	110.1	109.39	110.76	109.72	109.02	110.15	109.05	111.02	108.82	110.99	111.3	111.12	108.15	111.05	110.62	109.93	108.2	109.61	107.94	109.65	109.15	108.28	109.08	107	111.53	108.69	110.38	110.5	110.24	110.97
106.28	106.84	106.17	106.08	106.25	106.2	106.28	107.49	106.19	106.81	106.56	106.09	106.56	105.85	104.96	105.43	107.48	104.79	106.46	107.07	105.59	105.87	105.39	106.18	105.3	107.89	107.63	106.35	105.42	105.52	106.71	104.27	106.49	107.12	104.84	106.99	106.67	107.18	105.9	105.89	105.81	106.1	106.82	106.4	105.88	107.2	106.45	105.6	106.51	106.83
101.98	102.34	100.07	101.38	100.3	101.32	100.86	100.23	100.46	101.8	99.136	100.11	99.933	100.71	101.55	100.59	100.87	99.534	100.55	101.49	100.24	101.2	101.11	100.16	99.688	102.26	101.79	99.715	100.64	101.13	99.131	99.352	100.42	101.71	99.205	99.55	99.831	101.37	102.36	100.45	98.864	101.75	100.28	100.07	99.652	100.16	100.57	100.36	101.44	99.762
112.68	111.64	110.72	110.41	111.97	111.4	110.8	110.29	111.92	111.12	110.24	110.68	110.76	110.37	112.59	112.15	110.69	111.96	112.47	109.84	113.54	111.02	110.2	110.91	111.01	111.61	110.5	111.25	109.78	110.66	111.36	110.78	111.97	110.66	110.38	112.19	111.59	112.61	110.67	110.39	111.52	111.22	111.17	110.07	111.65	112.25	112.43	111.89	110.09	110.77
101.42	100.26	101.17	99.405	99.527	100.27	100.59	100.65	99.723	101.21	100.87	101.21	99.99	100.23	99.102	100.7	101.67	99.674	100.66	101.48	101.45	99.353	100.99	101.17	99.474	100.14	99.849	100.49	100.11	100.27	100.39	99.178	99.819	100.31	98.63	100.15	100.37	101.83	103.08	101.19	99.504	99.708	101.16	100.69	100.25	100.49	100.17	99.258	101.43	100.9
106.32	104.8	104.06	104.73	105.41	106.17	105.85	105.82	104.36	106.39	106.92	105.95	106.03	106.05	106.98	106.65	105.81	105.77	105.49	105.75	105.54	105.49	106.11	104.27	104.38	105.74	106.12	106.15	106.32	104.24	106.23	107.79	106.26	104.72	105.88	104.13	106.26	105.1	105.09	106.53	105.61	104.86	107.04	106.33	107.17	104.27	104.02	106.33	104.82	105.47
112.72	111.66	112.47	114.81	114.08	113.52	111.98	112.12	112.52	112.41	111.75	111.77	113.76	113.86	111.86	113.29	112.22	112.6	114.03	112	111.88	113.21	113.34	112.13	112.16	114.39	113.44	112.08	112.82	110.95	112.94	113.03	113.28	113.73	112.31	112.84	112.98	113.99	113.58	112.42	112.26	111.48	112.94	112.19	113.94	111.31	113.28	113.13	112.46	113.01
103.37	104.42	105.21	105.09	103.26	105.21	103.9	102.86	104	105.07	105.49	104.99	105.22	104.45	104.36	104.23	106.36	105.23	104.05	104.11	103.38	104.48	103.85	103.48	103.35	104.25	104.71	104.95	103.78	105.18	105.59	103.66	106.08	104.18	104.78	103.84	104.74	104.31	104.22	102.45	104.3	105.08	103.53	105.15	104.03	102.43	104.28	103.36	105.94	104.11
114.76	115.95	115.49	114.84	117.77	115.86	115.78	118.11	115.82	117.99	116.98	117.08	115.6	117.87	116.62	116.83	116.23	116.29	116.78	117.6	115.89	115.66	115.36	116.33	115.59	115.44	114.97	115.69	116.23	117.59	115.71	116.63	115.29	116.3	115.65	116.01	114.78	117.27	116.85	116.25	116.98	117.31	117.06	115.94	114.64	115.81	116.2	116.32	116.28	117.89
110.92	111.48	111.82	112.32	109.97	110.83	110.06	111.19	111.36	112.09	111.88	112.31	111.12	112.63	112.22	113.08	111.66	112.12	111.58	110.57	111.92	112.68	110.58	112.24	111.68	110.93	111.71	112.88	109.09	111.88	111.71	112.47	110.83	113.65	111.18	111.84	111.68	110.76	112.82	111.77	112.57	111.58	110.71	111.49	112.2	112.42	110.68	110.96	110.85	111.97
112.52	112.45	114.17	113.93	112.99	115.61	112.19	113.22	112.23	114.1	111.46	112.99	114.14	112.21	112.83	112.57	112.63	112.21	112.94	111.82	113.38	112.25	112.53	112.54	111.3	112.3	114.49	113.28	111.77	113.55	112.72	114.77	113.93	111.98	111.63	113.12	111.31	112.21	114.81	111.81	112.73	112.23	111.95	113.25	113.64	112.6	113.33	112.25	111.92	113.41
112.33	114.73	115.83	110.54	112.2	112.43	112.41	112.36	114.17	112.57	113.93	113.37	113.53	113.75	112.9	112.96	113.3	112.23	114.17	113.3	112.84	112.31	113.29	112.98	112.35	113.34	111.06	113.41	112.17	112.74	111.17	111.98	113.11	111.41	113.16	111.97	112.78	113.8	112.36	111.42	114.01	114.01	112.32	111.92	113.43	113.59	113.07	112.79	111.99	112.08
109.22	111.53	109.51	110.24	110.25	110.96	109.88	108.88	110.16	111.01	109.71	109.95	110.74	109.45	111.77	112.3	111.82	110.51	108.66	109.4	110.05	110.67	110.03	109.52	109.41	110.13	109.68	109.7	109.67	109.69	109.68	111.26	111.25	110.36	109.37	110.19	111.2	109.98	110.5	110.38	109.94	108.96	108.93	112.78	110.01	111.14	111.75	109.91	108.79	109.81
105.75	105.5	104.22	106.85	106.06	105.34	105.27	105.07	104.5	105.37	105.04	107.87	105.85	105.59	104.77	105.44	107.28	104.65	104.73	105.07	106.17	106.04	106.58	105.73	105.66	105.11	105.56	105.86	105.88	106.3	106.04	106.17	105.29	105.41	107.51	104.94	105.49	105.3	106.78	105.06	104.27	103.83	105.25	105.4	105.76	105.35	103.78	105.08	104.91	105.8
100.22	100.4	98.977	100.57	99.377	100.02	98.827	100.08	100.2	100.03	100.34	98.964	99.948	99.226	99.571	99.108	99.797	99.559	100.96	99.99	99.348	101.3	99.192	101.07	100.12	99.87	101.26	100.17	100.07	100.84	98.705	100.26	100.93	100.19	99.624	100.21	99.303	101.03	99.626	98.801	99.604	98.903	100.29	98.97	99.888	100.09	101.07	100.39	101.41	100.3
107.02	108.21	106.07	105.94	107.99	105.88	107.41	107.18	107.99	107.18	107.9	107.91	107.6	108.17	105.98	105.68	109.63	107.02	106.06	107.6	108.13	106.93	106.28	105.67	107.78	106.15	106.5	106.72	108.61	108.37	106.24	105.94	106.08	108.49	107.27	106.93	106.14	106.73	107.48	108.53	107.26	106.46	107.99	107.42	108.7	108.17	106.75	107.67	106.55	106.9
100.98	101.15	101.71	99.823	100.52	99.947	100.11	100.48	101.01	100.5	100.26	100.07	99.559	102.49	100.38	100.56	100.91	101.63	101.27	100.08	100.66	100.92	100.51	101.28	99.413	99.293	102.25	100.53	101.27	101.36	101.04	101.08	99.133	100.18	100.54	100.55	101.77	99.395	99.989	101.53	100.7	100.79	102.12	99.326	100.82	101.05	101.69	100.11	101.13	101.14
105.18	103.91	104.24	104.49	103.66	104.31	103.51	103.97	104.86	104.3	103.91	105.61	103.9	104.66	104.06	103.98	104.15	104.48	104.72	104.48	103.63	104.11	105.35	103.97	104.37	102.88	104.02	103.21	104.98	103.7	102.39	104.51	102.83	104.72	105.42	105.44	103.86	107.31	103.43	105.53	103.47	103.96	102.9	105.38	103.65	104.89	103.64	104.58	104.19	102.77
105.6	105.5	107.21	106.99	106.7	106.44	105.66	106.18	105.84	106.26	107.13	108.1	106.39	106.99	106.24	107	106.82	106.12	106.65	105.66	106.34	106.21	105.94	104.64	105.43	107.4	105.63	105.29	106.01	105.66	106.14	107.24	105.66	106.62	106.53	106.51	105.36	107.06	103.85	105.74	106.47	105.92	104.85	107.33	107.23	106.19	106.41	106.14	107.33	105.35
106.31	106.95	106.56	105.98	106.93	106.46	105.19	106.28	105.57	106.14	105.79	108.38	107.12	107.49	107.35	105.48	105.88	107.19	105.54	107.26	105.35	107.64	106.66	106.31	107.42	105.9	105.02	107.03	106.31	106.72	105.92	105.79	105.05	106.89	107.11	106.6	105.84	105.69	106.97	106.2	105.88	105.87	106.42	107.67	105.39	105.31	106.19	107.67	107.57	106.75
116.54	118.84	117.66	117.77	116.49	118.87	117.65	117.7	118.03	118.52	118.05	116.73	118.38	116.01	116.89	117.63	117.97	118.24	116.08	117.04	118.23	116.79	116.13	117.57	117.57	118.68	117.5	120.49	119.46	117.7	117.9	118.91	115.97	117.37	116.7	117.25	117.58	117.9	116.81	117.53	117.09	117.67	118.2	117.78	117.87	116.1	118.73	115.84	117.28	117.81
105.68	106.48	105.93	104.71	105.41	106.42	105.74	104.62	102.81	106.04	106.72	106.01	105.14	104.5	106.06	104.1	106.19	106.13	103.78	105.41	105.92	104.86	106.73	104.25	106.63	105.23	106.16	104.6	105.82	106.21	105.69	104.51	106.15	104.78	106.46	105.74	105.19	105.38	104.66	105.73	104.65	106.15	105.55	105.19	105.46	106	105.56	106.06	104.58	105.53
105	106.11	105.37	104.54	107.38	105.19	104.52	106.01	105.02	106.39	104.23	105.82	106.31	105.56	106.95	105.32	106.57	105.19	105.38	105.54	105.97	106.05	104.8	105.6	104.51	106.5	105.93	106.59	105.06	106.55	105.09	106.33	105.24	104.14	104.05	106.35	103.02	106.44	106.26	106.23	105.33	103.91	104.93	106.43	106.3	107.07	104.31	105.44	104.14	105.23
105.57	106.49	107.24	105.64	104.24	105.13	104.91	105.91	106.15	107.47	104.75	105.5	104.48	105.43	105.41	106.4	105.81	107.06	104.38	104.59	105.9	105.77	105.95	104.36	105.62	104.01	105.29	104.02	106.5	106.99	106.17	103.91	105.2	106.35	107.48	104.19	104.77	106.19	106.41	105.68	106.99	105.56	106.27	106.1	106.04	104.77	104.92	105.89	104.28	105.42
108.17	107.71	107.72	106.97	106.17	107.62	106.1	106.79	107.21	106.76	108.02	106.03	104.89	107.35	106.31	106.16	108.22	107.12	107.92	107	105.79	106.71	105.96	107.77	106.23	106.34	106.64	106.32	106.83	106.38	106.38	106.32	108.18	105.82	105.43	106.58	107.22	105.47	106.87	108.6	107.27	108.52	107.37	106.08	107.08	107.51	107.03	107.1	107.2	105.91
104.05	105.41	103.85	104.18	103.91	104.9	104.1	104.99	104.81	104.79	104.03	102.72	106.17	105.14	104.8	103.75	103.86	103.38	103.71	105.39	103.87	104.29	104.03	105.57	103.85	104.8	104.52	102.24	104.12	104.33	105.76	104.14	104.77	104.65	103.3	104.18	103.9	106.31	104.15	104.5	104.04	103.38	104.63	104.09	104.68	103.84	104.02	104.4	104.98	103.5
112.81	112.45	113.13	112.9	112.75	114.03	113	112.86	113.35	111.77	113.36	112.7	113.5	112.59	114.05	113.24	111.53	112.47	112.11	112.53	112.1	112.39	112.53	114.49	111.65	113.47	112.19	112.79	112.12	113.23	112.97	112.87	114.72	112.48	113.06	112.46	113.61	112.18	114.08	111.36	112.87	112.71	113.14	112.17	113.32	112.79	112.61	113.05	111.68	112.73
105.06	108.03	108.16	106.54	107.17	108.08	107.51	108.2	106.1	108.6	107.46	107.6	106.56	108.09	106.54	106.46	106.26	108.32	106.88	108.1	107.79	107.53	105.62	108.81	106.88	108.13	106.39	107.15	106.58	107.59	108.55	107.77	107.34	107.61	108.64	107.73	107.63	105.97	107.85	106.25	106.64	106.18	105.51	106.59	107.61	106.73	108.16	106.44	108.61	107.59
104.72	106.07	105.01	104.22	103.87	104.15	104.78	104.44	105.63	103.26	103.75	104.4	103.84	103.11	105.53	104.64	105.74	104.03	105.08	104.47	106.11	104.92	103.64	106.69	104.35	108.65	103.82	103.84	106.73	106.15	105.27	106.11	103.31	104.85	104.45	104.93	105.14	106.32	105.08	104.82	104.87	104.24	105.87	105.41	105.14	105.94	104.34	105.95	104.22	103.25
108.63	110.41	109.45	108.91	112	108.22	111.2	110.24	108.79	111.25	109.78	108.43	109.33	109.24	111.18	109.61	108.16	110.77	110.42	110.86	110.52	110.38	110.06	110.49	110.1	109.01	108.29	109.33	109.48	108.57	107.83	109.08	111.27	110.08	107.3	109.49	110.89	107.81	110.19	109.06	109.94	109.09	110.26	110.78	110.49	110.69	107.98	107.52	108.68	110.31
102.78	104.35	105.17	102.31	104.7	105.4	103.65	105.01	104.01	104.93	103.51	103.13	103.38	104.21	105.28	104.13	106.41	104.76	104.26	103.98	104.57	104.85	104.18	105.6	105.36	104.93	104.67	102.87	104.98	104.87	105.41	104.59	104.35	105.56	104.03	105.93	103.93	102.94	104.89	103.61	104.79	105.86	104.51	104.93	103.71	105.23	103.97	105.86	103.7	104.99
103.9	103.09	103.39	103.23	105.16	103.64	104.65	105.09	105.29	104.47	102.98	104.29	104.31	105.65	104.66	102.82	104.74	103.75	104.9	104.11	103.8	104.25	103.52	105.25	102.97	103.64	104.68	104.43	105.8	105.34	103.51	103.94	103.65	102.64	104.14	103.16	104.36	103.11	104.47	104.75	104.1	103.05	104.67	103.56	104.65	103.33	104.74	105.03	104.66	104.15
105.84	105.8	105.84	105.87	105.79	106.25	105.44	106.44	107.35	104.41	107.17	105.58	104.92	106.62	106.78	105.21	105.01	105.6	107.24	105.19	106.22	105.05	105.12	105.01	103.99	106.23	104.64	106.53	106.62	106.56	105.56	105.27	106.24	107.43	106.46	104.66	107.7	105.05	105.6	106.35	105.12	103.69	106.22	106.26	106.59	106.06	106.82	105.89	104.55	106.1
110.42	111.38	111.37	111.75	111.12	111.01	112	110.22	112.98	110.55	111.92	112.34	111.92	109.79	111.19	110.37	111.09	110.51	111.55	110.65	112.7	110.44	111.2	111.81	111.95	108.6	112.35	111.04	111.6	112.13	111.77	110.11	111.29	109.79	109.8	112.27	112.58	110.58	110.57	110.85	110.43	112.4	110.78	111.17	111.1	112.22	110.31	110.56	111.49	111.21
105.65	107.32	104.84	104.84	104.43	105.97	104.42	105.49	106.42	105.43	105.68	106.98	104	106.52	105.81	106.74	106.13	105.18	105.23	105.95	104.83	105.77	105.85	106.05	105.3	105.19	105.93	105.44	106.8	107.16	105.51	106.21	106.51	105.92	107.42	106.4	106.66	105.74	104.6	105.94	105.48	105.81	105.99	105.78	106.25	104	106.15	106.17	105.97	104.7
99.22	98.587	99.344	100.63	100.1	101.09	98.654	100.03	99.282	100.73	98.987	99.662	99.505	99.069	97.72	100.29	100.17	99.547	98.931	99.959	100.43	101.45	99.24	99.801	100.24	99.652	99.307	100.36	99.985	98.38	100.67	99.77	99.532	99.899	99.909	99.321	99.887	100.79	99.516	101.27	99.034	100.12	99.432	100.33	99.789	99.986	99.405	100.46	98.365	99.022
105.7	106.31	107.39	105.07	106.11	105.57	106.12	104.96	105.9	105.57	106.21	104.91	105.24	106.22	105.02	103.04	104.95	105.55	106.24	106.04	107.47	106.94	105.97	106.42	105.93	106.07	105.18	104.39	104.89	105.39	105.12	104.4	104.93	105.85	104.37	105.77	104.9	106.18	105.41	106.2	105.66	105.4	107.48	105.32	106.07	104.46	107.15	104.85	104.75	105.71
110.45	109.18	110.71	110.27	110.1	109.94	110.31	110.45	109.18	110.3	109	109.67	110.52	110.33	109.52	110.87	109.54	108.87	109.35	109.33	110.15	110.43	111.05	110.73	109.42	111.24	111.82	111.06	112.2	110.97	110.78	110.68	111.62	110.72	110.12	110.01	109.83	110.52	110.59	109.57	110.49	108.66	109.71	110.33	109.9	110.38	110.61	110.91	109.92	111.06
106.16	106.96	102.8	105.8	104.6	105.41	105.86	106.76	105.48	104.93	105.68	107.7	106.61	105.29	106.02	105.34	105.63	106.18	105.47	104.53	104.5	105.71	105.42	103.73	104.32	104.61	105.09	104.98	105.25	105.77	107.27	106.19	104.82	104.79	105.15	106.17	106.94	107.73	105.01	107.82	105.36	104.77	103.7	105.61	104.57	105.11	106.67	104.02	104.77	103.26
112.85	113.11	112.5	112.84	113.06	112.14	112.51	111.94	111.05	110.93	113.47	111.76	112.96	111.86	112.14	111.82	112.95	111.93	112.35	112.18	111.46	112.81	112.65	110.21	114.43	111.81	113.06	111.49	113.34	113.49	111.39	111.61	111.3	111.31	113.16	109.76	112.56	111.88	110.56	112.89	110.89	111.15	112.75	113.74	112.18	112.65	109.81	111.3	112.51	113.34
106.68	106.3	107.85	107.02	107.12	108.68	107.08	108.13	107.76	107.45	106.99	107.14	107.23	107.93	108.07	106.34	108.13	107.36	107.66	106.02	107.44	106.51	106.27	106.1	106.52	105.86	107.11	107.38	106.84	107.68	106.29	106.36	106.29	107.39	105.81	106.72	104.1	107.46	107.7	105.53	107.31	105.41	106.78	107.69	107.75	106.72	107.96	108.03	105.73	107.09
105.33	105.77	104.27	103.06	104.68	105.53	105.89	106.14	103.06	105.28	105.27	105.57	104.37	105.54	105.27	105.44	104.79	106.76	103.97	103.41	105.18	105.32	106.27	105.32	103.96	104.51	104.84	106.06	105.64	105.37	105.16	104.36	105.33	104.91	104.7	105.64	104.41	105.11	103.35	106.52	105.9	104.1	103.27	104.04	106.53	104.34	103.98	104.69	107.22	103.82
111.47	110.19	109.75	111.45	109.49	111.82	110.79	110.59	109.35	110.4	110.07	112.14	110.83	109.32	110.11	109.51	111.63	112.03	110.05	110.18	112.71	111.92	111.47	108.01	111.35	110.35	109.26	111.62	111.72	110.61	111.69	111.08	109.7	110.48	111.23	111.22	110.46	110.43	109.78	110.24	110.83	111.15	109.56	111.55	111.03	110.72	111.35	111.31	112.06	109.45
109.31	111.95	112.69	111.67	111.08	113.13	112.8	111.59	113.58	111.53	111.72	112.13	110.32	112.33	112.78	112.34	111.95	111.6	112.74	110.59	111.47	112.1	112.49	112.6	111.73	111.58	111.49	111.28	112.97	112.83	112.79	110.95	111.36	110.72	112.08	111.66	112.85	111.85	110.32	110.97	111.72	110.97	113.16	110.78	112.57	112.25	113.11	111.08	111.83	112.06
103.07	103.7	104.85	103.55	104.86	104.4	104.55	104.36	104.66	104.86	105.36	105.04	104.3	106.08	102.69	105.27	105.73	106.15	104.15	105.51	104.24	104.76	106	104.3	104.87	106.67	105.15	103.61	105.91	105.81	105.08	103.87	104.53	104.25	105.5	105.21	104.91	102.82	103.53	104.74	105.51	105.94	105.23	104.89	104.97	105.16	105.16	105.12	104.76	104.9
104.69	104.07	104.42	105.04	102.78	105.84	103.79	103.29	104.49	106.18	104.36	104.28	104.15	104.46	104.68	105.24	105.86	104.35	104.19	102.49	103.12	104.11	105.29	104.46	105.73	103.62	105.77	105.88	105.46	104.44	105.22	103.54	104.72	105.18	105.18	102.71	106.59	105.26	104.32	105.2	105.45	104.5	105.13	104.42	103.22	104.67	104.46	106.29	103.81	104.54
112.07	110.62	112.52	111.26	110.72	110.74	110.05	111.59	111.86	112.64	111.45	112.98	113.52	111.18	110.39	112.32	112.46	113.36	109.97	112.77	111.52	112.4	111.88	110.73	111.7	113.63	111.06	111.8	110.75	111.27	111.41	111.01	110.3	110.41	112.32	110.49	109.95	111.7	112.33	112.99	111.63	112.03	111.45	111.36	111.99	110.87	110.64	111.39	110.45	110.81
111.3	110.83	110.12	109.12	108.76	109.52	109.89	112.23	110.85	108.83	109.65	110.94	110.63	108.78	108.9	109.91	110.98	109.85	110.53	109.63	111.28	109.02	109.13	109.05	109.59	111.96	110.36	108.96	110.64	108.85	109.8	110.42	110.82	110.92	109.21	109.25	109.78	110.68	108.34	109.37	108.3	110.07	108.49	109.55	111.23	110.49	110.04	109.21	110.58	110.8
105.63	106.52	105.63	105.32	106.66	103.59	105.41	105.7	104.53	105.54	103.61	105.72	105.31	104.79	107.54	105.35	105.48	104.55	104.82	105.3	105.78	105.22	106.83	105.65	105.46	104.67	106.1	105.93	105.46	106.02	106.59	105.47	105.98	106.57	106.09	105.41	105.22	105.78	105.96	105.87	106.89	105.44	104.38	107.28	106.95	106.3	106.53	106.03	105.18	105.03
105.01	104.1	105	104.02	103.77	104.28	103.85	104.77	104.52	104.77	105.75	101.89	103.76	103.35	104.34	104.36	103.3	104.1	104.67	104.07	103.56	104.51	104.74	105.48	103.99	104.91	104.17	104.83	105.03	102.7	101.76	104.73	103.23	102.95	105.31	104.55	104.53	104.82	103.79	106.31	104.57	104.04	103.3	103.15	104.96	105.19	104.53	103.09	103.08	106.03
103.87	105.66	105.32	104.95	105.54	106.04	106.17	105.01	105.51	105	106.4	104.7	103.48	105.37	104.98	105.14	105.45	105.32	108.75	105.88	106.82	105.51	105.56	104.29	106.74	105.15	105.68	105.35	105.96	104.47	104.92	106.51	106.5	105.06	104.37	105.59	105.06	105.87	103.77	105.5	107.13	104.58	104.23	105.58	106.23	104.72	105.24	105.43	105.13	105.72
112.65	112.11	110.01	111.92	110.08	112.96	110.54	110.7	111.37	112.51	111.92	113.43	112.9	111.59	112.52	110.9	112.13	110.65	110.63	112.28	111.8	111.76	111.56	111.93	111.7	113.14	111.01	110.02	111.77	110.22	110.74	110.63	111.99	110.32	110.99	112.36	111.91	111.24	111.34	109.06	110.68	111.47	110.48	111.13	110.6	110.28	110.74	111.12	111.44	109.57
117.41	117.12	117.32	118.66	117.1	117.52	116.65	118.21	118.36	116.43	118.56	116.74	116.96	117.72	118.55	119.82	116.6	116.74	116.9	117.44	118.16	118.47	118.98	118.46	116.96	117.21	118.07	117.41	116.11	118.47	116.74	118.56	117.43	118.15	117.51	118.07	117.55	115.31	116.58	118.65	117.72	116.7	117.95	117.77	118.04	117.01	119	117.42	118.2	118.45
114.52	112.95	112.15	112.25	114.21	112.55	112.72	112.71	112.67	112.85	113.56	113.76	112.21	111.79	112.97	113.21	112.96	112.7	112	113.67	111.78	111.21	114.28	112.15	112.47	112.6	112.19	113.01	113.43	113.6	111.24	113.5	113.13	111.84	114.05	112.64	112.78	113.6	112.76	111.51	112.45	111.63	113.24	114.52	113.13	111.9	113.4	112.83	111.59	112.7
111.5	112.15	111.53	111.64	110.94	113.19	111.02	110.61	111.64	111.51	112.84	111.67	111.66	111.24	112.8	110.68	111.26	112.61	112.59	111.47	111.75	112.52	110.6	113.08	111.89	112.11	112.53	111.9	111.02	111.69	110.75	110.48	111.87	112.14	111.82	111.52	113.19	110.5	111.79	110.57	111.29	112.67	111.21	110.34	112.02	111.3	112.39	110.68	111.2	112.79
112.81	111.18	110.93	112.52	111.63	111.62	113.19	110.02	110.66	112.13	109.99	112.04	112.42	111.09	110.23	112.23	109.41	110.34	110.56	112.12	111.44	110.67	110.68	111.33	109.82	112.4	112.45	112.27	109.84	113.93	110.72	112.09	111.31	111.27	110.2	110.59	112.11	111.41	109.69	112.14	109.85	109.86	111.58	110.45	112.67	112.27	111.38	111.83	108.66	110
106.76	106.67	106.02	107.96	107.05	104.78	106.76	104.34	108.09	105.17	105.82	106.77	105.43	105.34	105.53	107.04	106.8	107.29	107.2	106.41	107.02	104.43	107	107.48	105.27	105.6	104.18	105.65	105.11	105.3	105.57	105.35	105.29	105.67	105.27	106.73	105.83	106.24	106.5	105.53	104.51	106.05	106.41	105.93	106.41	107.3	105.57	106.15	105.25	106.81
112.28	110.89	111.79	111.99	111.2	112.33	110.04	110.84	111.42	112.56	112.25	111.34	111.12	111.68	111.54	110.41	111.62	111.76	110.86	110.21	110.76	112.46	110.91	110.99	110.84	110.41	111.14	110.71	110.91	110.18	110.36	110	110.59	111.36	111.3	110.36	109.02	111.26	112.35	108.93	111.3	110.95	108.96	111.45	111.74	110.28	111.52	111.33	111.51	112.4
107.38	105.74	106.28	106.32	104.61	105.53	108.55	107.22	106.77	107.34	107.38	107.5	105.5	106.01	106.65	106.71	107.6	106.35	107.04	105.14	104.75	107.27	106.69	107.81	105.73	106.91	106.98	107.35	105.97	107.61	106.33	106.15	105.94	105.51	107.08	105.94	104.88	107.47	106.96	105.11	106.53	106.3	107.67	106.37	107.97	106.31	105.4	106.7	106.47	106.95
97.52	100.87	98.383	99.106	99.658	100.13	98.55	98.437	98.254	99.863	102.27	98.724	97.864	100.47	98.738	99.901	100.12	99.951	99.692	99.907	101	99.033	99.678	100.08	100.34	99.87	100.9	99.882	98.459	101.32	100.69	100.6	100.62	100.19	101.22	101.06	98.639	100.35	99.068	100.37	99.175	100.02	100.28	100.38	99.995	99.732	101.35	99.67	99.317	99.718
112.03	112.55	113.53	112.72	112.03	113.16	111.68	113.01	111.71	112.55	113.77	111.76	110.75	111.76	112.28	111.54	113.55	112.63	113.32	111.18	111.04	112.57	111.83	112.69	112.18	112.59	110.82	113.11	111.9	112.52	110.83	111.52	111.68	113.73	112.54	111.02	113.89	112.41	113.21	113.13	111.84	110.11	110.74	111.24	110.44	111.26	112.95	112.32	111.41	111.28
105.46	104.66	104.58	106.41	105.06	103.64	104.27	104.51	106.24	103.61	104.45	103.33	105.52	104.88	105.67	105.6	104.73	104.4	104.83	105.15	102.6	102.31	104.73	103.59	105.08	104.29	104.07	103.59	105.21	105.5	104.37	104.85	104.44	103.7	104.51	105.05	105.68	103.95	105.05	105.33	104.44	104.37	104.8	104.04	105.5	104.44	105.03	105.06	104.94	103.53
103.47	105.96	105.1	105.3	105.01	106.72	104.66	104.11	103.97	105.63	103.04	103.98	103.99	103.84	103.09	102.57	103.67	105.44	105.12	102.32	103.67	106.01	105.22	105.36	104.36	105.67	106.95	103.59	104.69	104.91	104.69	104.39	104.8	105.34	104.79	104.14	106.27	104.34	105.77	105.12	103.13	106.08	105.23	104.86	104.4	104.07	105.33	104.3	103.53	104.01
113.02	112.36	113.31	111.62	111.94	112.98	111.19	111.9	112.42	112.44	113.18	111.64	114.04	112.95	112.84	113.56	112.97	113.43	112.27	112.16	112.8	111.92	113.79	115.04	113.1	111.82	112.95	112.04	111.32	111.97	113.13	114.43	113.01	112.62	113.86	110.91	112.27	112.95	111.62	114.19	111.4	113.33	111.66	111.54	114.28	112.92	112.02	113.61	114.18	112.53
110.99	111.72	110.98	111.72	111.25	111.88	111.14	111.07	111.97	113.14	111.7	113.34	111.79	111.36	111.47	111.91	112.62	110.87	110.79	112.47	110.97	112.48	111.37	110.52	110.82	109.31	112.06	112.78	110.86	112.49	110.67	111.96	111.28	109.05	110.31	111.87	110.46	111.76	110.79	112.25	110.38	113.35	111.99	110.26	110.32	110.96	110.44	112.71	110.23	110.85
105.21	105.2	105.11	105.62	106.27	108.59	106.86	108.1	104.97	105.83	106.1	107.37	106.66	105.52	107.18	105.72	105.31	107.49	105.8	106.3	107.22	106.32	106.72	105.88	106.62	105.34	108.14	106.53	105.1	104.93	106.38	105.82	107.12	106.79	105.81	107.13	106.81	107.25	107.09	106.03	104	107.28	106.45	105.8	104.05	105.49	107.64	103.8	106.74	104.69
107.26	106.52	106.75	106.85	105.65	106.44	105.39	105.05	105.99	105.65	104.57	107.38	105.81	107.27	104.55	104.6	107.22	105.31	105.98	106	106.87	105.01	104.93	103.27	103.57	105.55	106.82	106.89	107.35	104.39	104.58	105.8	105.65	106.17	105.04	105.36	105.85	105.06	105.29	106.03	104.97	105.83	105.28	105.41	105.85	105.17	105.55	106.16	105.9	105.88
105.63	104.99	105.57	105.69	105.08	105.69	106.38	105.3	105.84	104.84	107.09	103.98	106.34	104.2	105.77	103.51	106.19	105.72	102.98	104.9	106	105.56	105.29	105.62	106.14	105.26	105.01	106.09	105.17	105.22	104.59	105.58	106.97	106.69	106.62	104.83	105.63	106.65	106.79	105.84	104.77	105.69	103.36	105.26	105.99	105.42	105.8	104.28	106.87	105.43
102.27	100.94	99.884	101.02	100.08	101.32	100.65	100.31	100.48	101.28	100.88	100.77	102.16	100.28	100.82	100.76	100.02	99.908	100.09	101.61	100.69	100.72	101.72	102.34	101.92	99.193	100.36	99.721	102.4	101.93	101.22	100.55	100.34	101.47	100.13	100.51	99.008	100.72	100.71	99.171	99.093	102.1	99.915	100.57	102	100	101.58	101.47	100.14	100.39
104.94	106.95	105.54	106.68	106.77	104.92	106.21	107.18	106.38	104.21	107.91	107.29	106.99	105.89	105.51	106	105.17	106	104.49	105.78	107.22	105.57	106.63	106.12	107.1	105.7	106.36	106.72	106.76	104.23	107.13	106.15	105.97	106.12	105.79	106.17	108.01	105.05	106.94	106.43	106.49	104.98	106.96	104.97	105.61	106.74	105.05	105.98	106.11	107.65
104.02	105.8	104.25	106.05	103.58	105.11	103.38	104.44	106.32	105.53	105.89	105.16	105.19	104.92	105.65	104.89	104.9	104.8	104.96	104.74	105.94	105.06	103.77	105.79	104.94	104.23	104.59	104.35	106.13	104.5	105.84	105.86	103.59	106.3	103.52	105.1	105.49	105.36	104.21	104.46	106.61	104.98	106	104.38	104.66	104.62	103.95	105.26	105.37	105.2
107.91	106.29	104.9	106.61	106.5	106.09	107.12	107.61	105.55	105.85	106.84	105.56	106.87	106.6	105.88	106.99	107.32	106.12	106.1	107.95	105.13	107.05	105.26	105.67	107.04	106.89	106.02	105.65	107.08	107.14	105.63	106.63	107.43	106.68	105.99	106.67	106.32	105.78	105.09	105.24	105.77	104.53	105.73	106.53	105.75	106.97	104.6	106.43	107.23	106.94
111.41	111.06	110.84	110.27	110.16	109.61	110.22	110.57	107.84	110.3	109.71	110.42	109.72	109.58	110.48	110.83	109.12	109.41	110.08	108.96	110.72	108.93	110.33	111.07	109.73	110.47	110.78	108.84	110.51	107.33	108.2	110.55	108.92	108.37	110.49	110.49	110.84	109.09	111.6	110.95	108.95	108.67	108.22	110.15	108.92	108.69	110.94	110.67	109.92	109.58
105.11	105.86	103.72	105.1	104.23	105.76	104.61	105.3	105.99	106.32	104.84	103.94	106.56	106.36	107.07	103.82	105.48	102.83	104.61	107.79	104.81	104.96	103.91	106.22	104.9	102.21	103.12	105.5	105.2	104.06	105.5	105.99	104.4	104.74	104.54	105.02	106.03	105.11	103.79	103.98	106.31	103.7	105.3	105.63	104.16	105.61	105.88	104.81	104.22	106.32
111.92	112.63	111.05	112.84	112.33	110.45	112.6	113.35	112.04	110.1	113.17	112.54	111.46	111.63	111.17	112.48	110.89	111.52	112.19	112.4	112.15	110.94	112.9	112.81	114.26	112.13	111.04	110.81	112.38	111.31	111.93	113	112.24	112.67	111.49	111.45	111.67	112.15	109.51	112.19	111.98	112.82	113.51	110.88	110.67	111.26	111.26	112.74	112.08	114.25
105.51	106.54	105.12	106.76	106.11	104.6	106.48	106.24	106.83	104.55	104.88	105.39	105.68	105.92	104.54	105.04	104.57	105.76	105.38	106.4	105.7	107.05	104.65	105.42	104.91	104.83	105.11	105.8	104.79	105.9	104.92	103.93	103.08	104.97	104.94	106.09	106.68	106.05	106.17	105.71	106.22	104.81	106.78	104.89	105.93	105.54	103.48	104.81	105.27	105.54
104.38	105.85	106.75	105.25	105.12	106.77	103.41	105.35	106.95	105.51	105.85	105.12	105.63	105.94	106.78	105.35	104.91	105.67	106.2	106.01	105.77	105.14	104.56	105.01	104.7	104.84	105.56	105.35	105.51	104.63	106.4	103.8	106.64	106.66	107.42	106.16	105.65	105.12	105.84	104.05	106.39	106.01	105.89	106.49	105.31	106.72	105.49	106.23	105.65	104.59
110	109.75	109.24	110.31	110.8	109.63	110	111.42	109.54	109.75	109.38	110.94	110.6	111.77	109.63	111.71	111.44	109.29	109.8	109.92	109.06	108.29	109.56	111.1	109.29	110.05	108.24	110.55	109.49	108.23	109.28	110.95	108.75	111.77	110.81	108.84	109.93	109.07	109.69	110.21	111.65	109.3	109.53	110.01	109.34	110.82	110	110.84	110.96	109.35
116.36	116.54	117.46	116.92	116.96	115.19	116.76	116.38	115.83	114.95	115.98	117.01	118.21	115.69	116.68	116.29	115.2	117.24	118.37	116.48	116.06	115.65	116.34	115.17	116.85	115.58	114.86	116.54	116.47	116.56	117.21	118.26	115.02	115.89	116.1	115.77	116.18	117.54	116.87	116.53	115.03	115.95	116.14	115.06	116.16	115.5	115.1	115.28	114.63	115.62
106.46	107.32	104.49	105.81	105.68	105.83	105.35	107.28	108.44	107.04	105.82	104.35	105.65	105.2	105.38	105.61	106.16	105.95	107.11	108.52	104.86	107.15	107.91	106.86	105.91	106.34	107.27	106.49	106.48	105	104.75	106.01	106.64	105.43	106.48	105.86	106.24	106.62	106.03	105.68	105.41	105.62	105.19	104.92	105.88	106.4	105.95	105.33	105.58	105.08
105.42	103.62	104.53	104.51	103.17	105.4	104.36	103.84	105.72	102.32	103.36	103.14	104.92	105.17	104.67	104.68	103.99	103.51	104.42	104.77	105	104.41	103.4	104.85	105.44	104.48	104.16	106.63	104.41	103.69	103.83	105.11	105.04	103.51	104.01	102.86	104.35	104.21	104.55	102.84	103.32	103.75	104.28	104.06	103.98	104.55	102.53	101.31	104.55	106.09
98.927	99.999	101.2	101.71	100.82	100.51	100.15	100.06	101.38	101.01	99.831	99.648	101.03	98.779	100.64	100.06	100.94	99.85	99.81	100.2	100.36	100.91	100.9	100.39	100.72	99.813	101.56	101.51	102.42	101.52	100.09	100.49	100.14	100.25	99.872	99.684	100.75	99.434	99.738	100.04	100.57	100.34	101.59	101.33	98.426	99.688	99.057	100.03	99.661	99.908
106.97	105.6	106.56	107.49	106.63	105.82	106.01	106.09	106.93	105.06	106.79	104.01	106.16	105.83	106.94	106.8	106.73	105.6	106.42	107.07	107.41	107.04	107.05	106.48	106.74	106.49	105.88	107.26	104.79	106.12	105.96	106.55	105.54	105.21	106.04	105.18	107.09	106.24	107.19	104.73	106.69	106.53	106.28	106.21	104.59	104.38	107	105.31	105.67	105.7
101.8	100.71	100.33	98.926	100.4	99.627	100.11	99.826	101	100.33	101.13	101.22	100.81	100.75	102.15	101.35	100.18	100.55	101.96	100.73	100.28	100.93	101.54	101.27	100.68	102.06	101.15	100.05	101.25	101.69	100.45	100.76	99.428	101.66	101	98.856	99.029	102	100.93	101.21	100.31	99.982	100.7	100.72	101.19	100.25	100.06	99.726	99.027	99.372
105.95	106.21	105.54	105.16	106.03	106.16	104.32	105.23	105.27	105.45	105.19	107.42	105.8	104.04	106.66	104.81	105.65	106.67	104.53	105.63	106.3	104.27	106.4	104.69	104.69	106.85	106.28	106.42	105.66	105.84	104.91	105.1	105.43	106.43	105.04	105.62	106.24	106.02	105.37	103.37	105.88	106.91	104.58	106.86	105.02	105.7	104.12	104.4	105.09	105.38
110.49	111.98	110.36	112.77	110.09	109.96	109.99	111.52	111.77	111	109.87	112.22	111.72	110.39	110.58	111.46	113.17	108.83	109.75	112.69	111.78	112.13	111.03	109.73	112.74	110.92	112.69	110.94	111.5	111.44	110.14	111.49	110.1	111.9	112.01	112.55	110.9	112.07	110.36	110.64	111.61	111.89	110.27	111.01	111.5	110	111.01	110.77	109.85	110.2
110.73	112.84	112.64	112.43	112.6	111.94	111.22	113.04	111.01	113.82	111.91	112.88	112.44	112.9	112.43	112.68	111.69	111.95	111.83	111.55	111.55	110.99	112.45	112.21	112.67	112.06	112.12	110.28	111.27	112.23	112.62	111.93	111.74	113.58	112.26	110.87	111.55	111.61	111.29	110.95	112.2	113.82	112.68	111.56	112.13	112.88	111.1	111.09	111.58	111.37
105.2	106.74	106.27	106.49	106.25	104.8	105.18	106.13	106.52	106.27	104.86	106.33	106.74	104.66	104.56	107.33	104.93	104.73	105.14	106.69	105.01	105.68	105.18	105.56	104.97	105.73	105.75	105.62	106.33	106.59	106.05	106.15	107.23	105.85	105.82	105.13	107.3	105.1	105.53	106.86	105.36	105.56	107.16	105.45	106.85	106.41	106.63	107.44	106.32	106.57
117.42	117.71	117.88	118.73	118.03	117.68	117.63	118.48	117.19	119.06	116.57	118.64	118.04	116.25	118.33	116.77	117.87	118.01	116.56	117.87	117.47	118.38	115.62	117.86	117.13	117.92	115.84	118.1	118.18	117.71	119.1	117.83	115.99	117.67	117.81	116.9	116.73	117.25	116.13	119.11	118.01	117.64	118.11	117.32	118.56	117.59	117.5	117.78	116.17	117.21
107.78	105.59	107.4	106.26	107.99	106.4	106.96	106.53	106.02	106.57	106.26	106.59	106.22	108.42	106.19	108.23	104.97	106.22	106.99	104.83	106.01	105.08	107.67	105.5	106.78	105.8	107.03	103.97	105.81	105.26	104.7	105.23	106.29	107.48	106	107.21	105.36	106.41	106.28	106.52	106.33	107.87	106.12	106.25	105.25	106.16	105.26	108.13	105.29	104.54
105.2	104.03	106.36	105.37	106.78	107.11	105.5	106.01	104.96	105.21	106.59	104.79	106.61	105.94	106.81	105.23	104.22	104.97	104.12	105.02	106	106.28	105.65	105.01	104.15	105.83	103.4	106.73	106.75	104.74	105.73	104.46	106.04	104.12	104.94	104.46	104.85	105.61	104.87	105.37	105.45	106.34	105.14	105.5	104.87	105.18	104.02	106.89	105.69	104.03
109.59	112.17	111.34	111.2	111.44	111.18	108.83	110.42	111.33	111.08	113.28	111.78	111.99	111.18	111.48	110.46	112.06	110.42	110.34	111.27	110.67	110.28	109.86	110.55	109	110.36	111.35	111.96	110.88	110.38	110.5	110	110.9	111.67	111.03	113.11	111.01	110.83	112.44	110.03	110.08	110.93	111.44	111.93	110.82	111.73	112.54	112.96	112.43	110.9
104.53	106.18	106.14	105.93	105.46	107.83	107.14	107	104.14	105.55	106.36	105.68	103.83	106.84	106.62	106.52	106.94	107.47	105.48	106.88	106.42	105.89	105.47	105.37	107.18	107.73	105.65	105.14	104.4	105.38	106.63	105.07	106.82	105.47	105.43	105.44	105.76	105.03	107.39	105.08	106.09	106.81	106.01	106.69	105.48	105.42	106.27	107.05	106.34	106.04
107.48	106.28	108.2	107	105.54	105.51	107.01	106.67	107.25	106.14	107.03	106.58	107.53	107.65	106.6	107.23	105.77	106.75	106.23	105.85	107.79	106.93	106.93	107.22	106.4	105.42	106.43	106.34	106.91	107.84	108.56	107.57	106.72	107.11	106.52	105.04	106.02	106.55	107.57	105.92	107.4	107.48	105.68	105.64	106.82	106.52	107.48	105.84	106.49	105.86
111.14	112.2	110.12	112.07	111.21	111.11	110.04	111.51	109.84	111.18	109.6	109.84	112.17	112.35	111.95	111.18	110.76	110.91	112.06	110.12	111.05	111.66	111.32	110.74	111.46	111.39	110.96	113.44	111.98	110.24	110.8	111.5	111.41	110.52	110.14	110.54	112.97	110.88	112.47	110.96	113.51	111.31	112.21	110.69	111	110.54	110.99	111.87	111.36	110.9
106.41	105.87	106.61	104.39	103.94	107.32	106.62	104.93	104.04	107.15	106.21	106.01	105.33	104.8	104.17	105.89	105.58	105.91	105.86	106.13	105.68	104.9	105.84	105.81	106.36	104.71	106.44	107.21	104.62	106.5	106.29	106.52	107	105.51	106.03	105.21	105.43	106.46	106.25	106.25	105.03	104.47	105.77	105.51	107.68	105.1	107.83	104.68	105.88	106.33
100.65	99.883	99.333	99.779	101.18	100.49	98.116	99.749	99.35	99.754	101.61	100.56	100.59	100.38	98.882	100.46	101.09	99.813	99.434	99.317	100.26	101	99.032	100.91	100.29	98.986	101.09	101.49	98.434	99.435	100.2	100.13	100.07	100.67	100.18	99.932	97.894	97.892	100.12	98.73	99.196	100.11	100.29	99.734	98.393	99.684	100.27	100.72	99.444	98.9
98.993	99.185	99.58	99.256	101.93	100.05	100.44	101.24	100.23	99.885	100.8	100.49	99.188	100.04	98.546	99.743	101.02	100.29	101.31	98.261	100.3	99.964	100.42	98.518	100.29	98.88	99.261	98.732	98.632	98.688	99.737	99.513	100.24	98.835	99.457	100.16	99.25	100.21	99.063	102.42	99.838	100.03	99.998	100.77	98.955	100.42	98.83	99.757	100.28	99.663
106.49	106.4	106.41	106.63	107.62	107.2	107.35	108.22	106.27	106.17	105.74	106.37	105.38	106.84	107.75	104.71	106.51	107.17	106.81	105.11	108.22	105.32	105.72	105.14	105.19	106.37	104.68	107.21	106.1	106.06	106.15	105.32	105.72	106.86	106.79	105.54	106.09	105.36	105.42	107.2	106.52	106.81	104.43	107.54	106.51	107.87	105.53	106.39	106.61	104.61
117.42	115.97	117.12	118.68	117.29	119.68	117.91	117.32	116.85	117.09	116.48	116.79	118.47	117.1	117.77	118.41	117.94	118.79	117.69	118.64	116.67	117.2	116.46	116.15	119.19	116.35	117.91	117.81	119.17	118.37	118.57	117.6	116.57	116.75	117.49	118.63	117.77	117.22	119.17	117.25	118.05	116.64	117.85	118.49	116.79	118.23	119.68	117.5	116.16	117.72
103.68	104.47	104.8	105.74	105.04	105.64	106.25	105.28	105.5	105.33	102.88	104.9	104.06	106.4	105.15	104.2	105.45	104.25	105.79	104.65	103.92	104.47	106.53	104.26	106.05	104.18	103.8	104.34	104.85	104.32	106	105.63	105.01	103.99	104.85	103.91	104.99	104.07	103.31	105.18	105.4	107.26	104.96	105.22	104.42	105.16	104.35	104.76	104.13	105.13
105.93	107.69	105.61	106.66	106.41	106.36	105.59	105.96	104.92	105.73	105.84	105.75	105.82	106.57	106.18	105.77	104.65	105.77	105.82	106.08	105.3	106.74	105.76	106.44	107.11	106.09	105.63	105.72	105.85	103.81	104.98	105.69	105.53	104.71	104.59	107.47	106.4	105.91	105.74	104.46	103.54	107.23	104.26	106.18	105.75	106.05	106.29	106.05	107.31	107.21
111.66	111.07	113.21	111.88	110.76	111.98	111.21	112.98	111.78	111.94	113.05	112.57	112.29	111.4	112.81	112.26	112.61	111.19	113.95	112.21	111.82	113.05	111.51	112.85	111.49	111.89	112.36	112.78	113.74	111.91	111.06	112	111.44	112.12	111.89	112.28	110.71	111.17	112.72	110.97	112.19	113.12	112.61	113.19	111.07	112.24	112.46	112.88	111.72	113.45
105.74	105.93	107.08	104.87	107.64	106.3	107.17	104.44	106	106.63	105.33	104.84	106.64	106.9	108.31	105.96	105.39	107.63	106.43	106.66	107.99	104.85	106.21	105.81	104.88	105.27	106.41	105.48	105.85	106.33	105.06	105.92	106.23	104.89	104.73	105	107.08	106.23	104.93	106.03	106.84	104.13	107.57	106.6	104.51	105.2	108	106.19	106.23	104.86
100.96	98.616	99.896	99.325	99.516	101.29	100.87	101.9	100.19	100.69	101.46	100.98	99.843	99.025	100.2	100.74	99.915	100.62	101.56	100.79	100.13	99.995	99.695	101.45	100.27	102.08	101.6	100.08	100.92	100.48	101.36	99.332	100.62	101.55	100.01	100.24	101.15	102.08	100.08	102.12	99.193	100.77	100.48	102.26	99.997	100.7	100.38	101.53	100.72	102.16
103.17	106.98	104.23	104.56	105.12	104.16	105.76	106.37	106.12	105.16	105.76	105.66	106.79	105.18	105.43	105.8	104.18	106.38	104.48	106.3	105.26	105.71	105.31	104.65	107.3	105.71	105.24	104.94	106.72	105.82	105.56	105.5	103.8	105.43	107.07	106.3	105.15	105.59	105.35	105.37	105.84	103.98	106.01	107.36	105.8	105.18	106.74	105.85	105.39	105.28
117.28	115.88	118.11	116.86	118.74	116.52	116.79	117.69	118.39	116.33	118.15	117.51	116.42	117.73	118.76	117.07	117.18	117.35	118.32	116.68	117.57	118.78	118.92	118.61	117.23	116.74	117.19	118.29	118.91	118.32	118.24	117.73	117.5	115.97	118.57	116.92	118.17	116.91	117.74	115.64	117.24	117.85	118.34	118.07	115.7	114.58	117.13	118.72	115.92	117.77
105.98	106.4	107.23	106.52	105.51	105.9	105.6	107.95	105.45	105.01	106.68	107.57	105.86	104.82	106.75	105.6	106.65	106.37	105.48	106.36	106	106.66	104.58	106.83	106.78	105.87	106.84	105.49	104.86	104.69	105.32	105.32	106.51	106.47	105.81	105.08	106.73	106.24	104.86	105.52	105.26	107.05	106.68	106.98	105.55	107.31	108.23	106.63	105.67	106.88
113.6	110.21	111.79	112.28	111.07	111.25	113.62	111.34	110.38	112.96	112.69	112.26	111.61	111.88	111.75	111.35	113.02	111.26	110.14	112.99	113.51	111.19	111.95	111.78	113.84	111.95	112.14	110.8	112.51	111.24	112.05	110.9	112.28	111.81	111.35	111.89	113.14	110.93	112.36	113.08	111.84	113.62	112.24	111.75	111.91	112.81	111.93	111.01	112.51	111.94
114.29	117.31	116.25	114.99	119.42	116.46	116.48	116.68	116.25	116.64	115.47	115.91	115.4	117.09	114.86	116.82	114.43	116.23	116.53	116.33	118.01	117.5	116.11	116.68	117.4	115.25	118.61	116.05	116.92	116.38	116.64	116.93	114.58	116.01	115.41	116.02	113.4	114.68	117.79	115.4	116.08	115.42	116.82	116.73	117.4	116.45	116.68	117.67	114.8	115.56
110.42	109.48	110.33	110.88	111.65	109.82	109.87	110.3	110.9	110.42	110.16	109.69	109.76	109.93	110.32	110.5	108.7	109.77	109.74	110.42	109.8	109.89	110.24	109.55	109.42	109.02	109.71	111.01	110.55	109.21	109.61	108.83	110.72	109.4	108.85	110.54	108.91	109.64	111.46	108.65	110.52	110.18	109.37	111.11	109.72	111.51	111.88	110.61	108.65	109.06
110.93	110.36	110.17	111.31	110.61	112.14	110.95	111.91	112.13	109.37	109.61	111.78	109.25	111.2	111.76	110.36	111.25	111.32	112.26	111.78	112.86	112.35	111.07	109.48	111.06	112.39	111.33	112.97	110.35	111.51	112.09	111.88	112.29	109.98	111.63	110.25	111.55	111.16	111.03	111.61	111.15	110.85	109.92	110.36	111.66	109.56	111.91	110.81	111.34	110.84
106.6	106.43	106.24	106.86	105.74	106.07	106.04	105.74	105.66	106	106.62	105.2	104.84	106.79	106.79	106.93	105.83	107.15	104.1	107.72	105.21	105.86	106.27	104.74	106.77	107.58	106.59	105.93	106.77	106.88	104.95	106.88	105.42	106.73	106.51	107.28	107.09	107.7	106.26	105.51	105.64	107.53	106.54	106.27	105.25	105.19	106.3	108.33	105.75	107.43
100.23	100.97	99.236	102.38	100.66	99.866	100.75	100.71	101.59	101.42	101.67	102.75	99.686	101.03	101.52	101.38	102.13	99.636	100.83	102.43	100.04	101.34	100.49	99.145	99.595	101.46	101.52	100.02	99.93	101.4	98.396	100.62	102.51	100.69	100.8	99.478	100.91	99.104	100.62	100.29	102.37	99.297	101.06	100.88	99.823	99.843	100.78	100.62	100.85	100.48
105.07	105.85	103.74	106.19	105.88	106.79	105.02	106.4	104.87	106.78	106.27	106.59	105.34	105.43	107.28	106.1	105.62	105.96	106.41	107	106.11	104.93	105.43	106.75	105.6	104.87	105.93	106.33	105.24	106.09	103.27	104.99	105.09	106.72	105.15	104.39	104.57	106.69	104.8	104.04	107.05	106.45	105.66	107.8	105.25	106.71	105.98	106.91	105.43	107.3
104.13	105.29	105.96	105.67	106.75	105.5	106.59	108.02	106.75	105.4	108.02	104.66	106.84	105.52	103.77	106.07	105.61	104.71	103.95	106.36	106.82	105.58	106.12	107.78	104.05	104.35	105.23	104.34	106.74	105.8	106.16	105.8	103.94	105.91	106.85	106.18	105.02	104.56	105.77	105.07	106.9	105.94	105.69	105.27	104.38	106.13	104.75	107.38	106.37	104.8
106.33	106.99	107.68	107.01	106.93	107.03	105.35	107.61	106.92	107.12	105.23	106.36	106.09	106.41	106.91	106.98	105.12	106.06	106.78	105.55	104.62	107.75	105.77	105.93	106.52	107	107.92	107.55	106.79	105.98	105.89	106.82	104.73	106.53	107.12	106.84	107.3	106.7	107.17	108.72	108	107.43	105.84	107.59	107.1	105.95	104.34	106.15	107.71	106.88
106.8	105.09	104.59	104.88	105.06	105.81	105.25	103.88	104.73	104.21	105.18	105.62	106.49	105.01	103.78	104.41	105.11	105.62	104.36	105.11	106.84	105.8	104.31	103.49	106	104.31	105.04	105.65	105.7	105.06	104.61	105.38	105.78	104.51	105.17	105.38	106.09	106.21	104.96	105.31	105.81	103.94	105.72	103.79	105.99	105.41	104.85	105.63	106.35	104.95
102.68	106.39	103.95	104.01	104.22	105.5	103.95	103.8	105.2	105.36	103.87	104.47	104.18	105.34	104.75	103.39	103.31	105.43	105.47	105.86	104.97	104.9	104.13	103.98	105.45	106.13	104.13	104.62	104.97	104.56	104.23	104.11	104.75	103.73	104.2	105.14	104.48	105.28	103.7	102.73	104.25	103.71	104.74	104.85	105.12	104.34	104.5	102.76	104.91	104.38
117.31	117.94	117.92	118.02	116.84	117.03	117.33	116.83	118.24	116.77	117.32	117.7	117.62	117.93	117	117.6	117.12	117.98	116.1	115.98	118.56	117.04	116.61	117.33	117.18	118.13	116.81	116.62	117.82	117.49	118.16	117.42	118.41	117.58	116.72	117.89	116.91	117.13	116.86	117.51	119.26	117.5	118.02	118.03	118.09	117.84	117.77	116.54	117.36	118.06
106.27	106.69	106.9	105.69	107.73	107.15	107.38	105.68	105.85	106.63	105.99	107.51	105.69	104.88	107.97	107.52	105.9	107.31	107.22	104.98	105.26	106.87	105.23	106.12	105.63	106.37	107.07	106.84	106.28	107.08	106.86	105.89	109.19	105.66	106.38	107.2	106.31	106.94	106.89	105.47	106.92	106.64	107.05	106.95	106.79	107.01	107.17	106.95	106.12	106.45
107.44	106.08	105.32	105.32	106.91	107.42	105.7	105.42	105	107.52	106.63	107.02	106.39	105.41	106.15	105.43	106.53	105.89	106.05	104.74	105.74	104.74	107.1	107.26	106.56	106.24	104.02	106.21	107.51	107.7	107.87	105.05	105.1	106.29	105.19	105.93	105.33	105.72	105.4	106.82	105.81	105.9	107.25	105.81	108.38	106.44	106.09	105.04	105.94	105.29
113.34	112.33	112.18	112.66	113.25	111.63	111.91	111.55	112.52	111.45	112.55	113.33	111.51	112.65	111.73	111.89	114.05	113.16	111.83	114.11	111.87	110.56	112.54	112.07	111.73	111.06	113.18	111.11	113.09	112.05	111.46	113.87	112.2	112.41	111.59	112.32	112.94	112.82	112.37	111.18	111.31	113.21	112.67	112.45	112.16	113.03	111.61	112.27	112.28	113.16
102.99	103.27	104.11	104.08	104.41	105.28	105.31	104.17	105.16	106.44	104.76	105.3	104.34	104.08	105.11	106.56	104.73	104.25	102.84	104.49	105	104.1	105.25	103.7	104.2	102.99	103.14	106.1	104.74	104.18	103.39	105.37	104.33	104.48	104.44	105.09	104.62	106.65	103.55	105.62	104.69	104.74	105.14	104.15	105.71	105.2	105	104.77	103.89	105.37
106.57	104.66	106.03	105.38	105.14	106.11	107.5	106.36	105.69	105.23	106.4	104.61	107.16	106.48	106.26	105.08	106.78	104.2	105.54	104.23	104.81	104.97	105.77	106.43	106.97	105.85	107.31	105.63	104.85	105.82	105.75	106.88	107.07	107.36	106.11	105.44	106.19	107.09	108.24	106.33	105.98	106.26	105.61	106.16	106.15	104.87	105.47	105.55	105.32	106.76
105.33	106.42	107.57	105.74	107.06	105.74	106.54	104.55	106.49	105.94	106.18	106.36	106.89	106.55	105.05	105.4	106.11	104.03	106.01	105.41	104.3	106.26	106.5	104.04	106.17	105.85	105.41	106.42	104.08	107.29	106.08	107.42	108.2	106.05	106.55	107.14	104.96	105.95	106.13	106.8	106.63	107.09	107.23	106.17	106.73	105.42	105.54	106.1	105.99	102.8
118.57	117.75	117.88	117.01	117.99	119.28	115.77	116.13	117.3	119.33	116.71	117.76	116.72	117.78	117.95	118.96	117.28	116.53	117.79	117.08	116.98	117.51	117.52	117.19	116.79	118.45	117.08	116.85	117.63	115.1	117.66	115.88	115.58	119.49	117.78	118.22	116.26	118.3	117.96	117.48	118.53	117.19	116.23	117.79	119.34	118.31	116.64	116.92	118.09	117.33
97.673	99.488	99.652	100.97	99.026	98.179	98.699	100.72	98.64	99.059	101.01	100.19	101.89	99.387	99.222	98.61	98.396	99.608	99.701	100.37	99.037	100.21	98.065	100.16	98.86	100.51	99.175	100.86	99.861	97.367	100.21	99.779	99.812	100.6	99.726	99.708	100.17	99.919	101.45	99.92	99.046	99.187	99.934	101.25	99.886	98.948	99.386	99.655	98.864	98.415
106.83	106.1	106.01	105.65	105.75	107.06	108.34	105.64	106.24	105.35	105.86	105.96	105.6	105.08	107.41	106	107.02	106.92	105.73	107.07	106.35	106.91	107.14	106.87	106.64	106.07	105.04	106.29	104.45	105.75	106.51	106.38	105.97	106.82	106.76	106.03	107.8	107.09	106.54	105.78	105.88	106.48	105.13	105.79	105.37	106.7	104.92	106.95	106.44	106.55
107.29	105.61	105.59	105.64	105.48	106.02	106.34	105.81	105.82	106.19	106.07	106.95	105.52	105.77	106.43	104.89	104.69	105.74	105.91	104.42	105.82	106.15	106.5	103.54	105.24	106.45	106.1	104.18	106.39	105.34	106.09	106.04	106.96	106.38	104.59	103.96	105.42	105.57	103.98	105.38	105.24	105.33	104.35	105.06	105.17	106.29	104.74	105.23	105.2	104.2
110.16	109.62	110.38	108.91	109.04	109.91	108.85	109.19	109.95	110.01	110.17	108.91	109.82	109.32	111.36	110.88	110.1	110.6	109.66	108.52	110.92	110.53	109.31	109.66	109.99	109.63	111.3	107.55	108.84	112.1	109.86	110.51	109.36	110.94	109.68	110.4	108.54	108.44	107.7	110.74	110.73	108.22	110.38	109.84	108.08	108.99	109.69	109.4	109.14	109.63
105.46	108.06	104.49	106.84	105.78	107.2	106.09	107.06	105.69	105.03	107.34	104.84	104.94	106.86	104.94	107.31	105.77	104.89	107.15	107.57	103.65	106.18	105.42	105.05	103.38	105.59	104.77	104.24	104.73	104.35	104.92	104.79	106.2	105.45	105.7	105.34	105.01	106.63	104.01	106.76	106.95	104.17	105.25	106.64	104.46	104.44	104.88	106.89	104.58	105.82
105.32	106.52	106.36	104.1	104.64	105.74	105.73	107.38	106.51	107.64	106.04	107.74	107.47	106.6	107.09	107.56	104.91	106.54	106.48	105.71	105.07	105.25	107.32	106.92	106.11	106.13	106.22	105.89	103.84	106.13	107.1	106.78	105.61	105.25	106.41	106.86	104.85	107.31	107.98	107.1	104.42	104.94	106.08	106.4	105.86	105.96	106.23	105.55	106.47	107.37
111.38	111.27	111.69	112.55	108.39	110.08	110.32	109.37	109.66	111.08	110.61	109.31	110.59	111.05	109.7	110.27	109.67	109.94	109.49	110.41	111.1	110.25	109.61	109.44	109.57	110.6	108.86	109.65	110.66	111.41	111.7	107.4	110.25	109.08	108.86	109.67	110.5	108.82	110.96	110.91	110.17	110.59	110.26	111.58	108.28	110.48	110.98	110.39	108.74	111.08
106.76	104.96	106.42	107.27	105.93	106.1	106.97	106.97	106.53	106.53	106.74	105.84	107.87	106.54	105.86	107.12	107.12	105.48	106.68	107.94	104.7	105.74	106.35	106.51	106.2	107.36	106.78	105.99	106.95	106.51	105.34	105.8	106.05	106.15	105.28	105.02	106.69	107.55	106.39	106.68	106.94	107.58	106.16	105.84	107.26	106.34	106.31	105.75	106.2	105.37
99.886	99.55	100.6	101.54	98.67	100.06	100.41	99.083	99.968	100.08	98.863	100.17	100.15	100.17	99.916	99.593	100.02	100.62	98.817	99.669	99.778	100.5	100.52	98.33	99.701	99.616	100.39	98.734	99.71	100.92	100.04	99.822	99.266	101.09	101.6	99.276	101.72	99.842	99.853	99.629	100.33	100.52	99.316	99.259	98.734	98.884	100.05	99.406	100.5	98.919
111.64	109.55	112.38	110.4	111.9	112.5	109.99	111.12	113.08	112.75	111.46	110.63	111.14	110.91	111.54	110.87	110.13	112.13	111.85	111.29	112.66	113.09	110.74	112.01	113.21	111.46	110.65	110.31	111.73	112.03	110.16	111.01	111.34	111.49	111.59	110.03	113	111.14	111.02	111.06	112.51	110.13	110.82	110.11	112.39	110.85	109.33	110.99	111.19	111.99
105.35	103.92	105.26	105.49	105.43	105.26	106.24	106.23	105.97	105.37	104.81	103.77	105.56	103.96	105.73	105.82	106.61	105.32	105.87	104.96	106.48	104.92	104.44	106.29	105.93	105.32	107.36	106.08	104.79	104.98	106.15	105.2	104.49	105.46	105.28	104.85	104.7	105.08	105.42	104.72	103.96	104.53	105.95	105.64	104.83	104.98	105.6	105.27	105.28	105.39
112.04	112.59	110.37	112	111.28	112.43	111.46	112.04	112.24	110.71	112.32	110.98	111.68	112.83	112.76	112.19	113.01	112.29	110.5	113.32	112.01	111.8	110.34	110.36	112.18	112.67	112.58	110.03	112.66	112.14	110.78	112.12	111.6	111.87	111.79	112.33	111.96	113.5	111.19	111.34	111.56	112.04	110.14	112.65	112.1	111.93	112.18	111.02	111.99	112.59
105.98	106.18	105.63	106.28	106.5	108.02	105.62	106.7	107.48	106.18	105.75	106.22	104.94	105.14	106.21	105.28	108.2	105.66	107.06	104.8	104	106.98	105.55	106.57	105.53	106.14	106.25	106.17	106.46	106.75	106.44	105.62	105.8	106.89	104.68	106.76	106.46	104.99	106.77	107.76	106.27	105.13	107.93	108.09	108	107.4	105.73	106.54	106.66	106.08
111.46	112.51	113.29	111.68	112.64	111.68	110.97	111.38	112.75	112	111.44	112.74	112.35	110.42	112.85	112.11	111.62	111.47	112.18	112.14	111.56	110.85	112.42	110.49	109.57	111.9	113.33	111.54	112.47	111.21	111.76	112.39	110.61	112.23	111.85	111.53	112.79	111.09	111.46	112.36	111.06	111.34	114.62	111.1	111.9	111.09	113.49	111.26	112.3	111.48
118.08	117.08	118.23	117.56	117.85	116.6	117.32	116.48	116.2	117.94	117.36	117.9	118.09	117.69	117.06	117.78	116.85	116.99	116.84	116.43	118.47	118.15	118.02	118.93	116.56	116.17	117.37	116.96	116.66	118.22	117.77	117.35	118.7	117.88	118.16	116.46	117.88	117.82	116.44	117.61	116.42	118.17	118.02	118.39	116.54	116.64	116.39	120.22	118.27	118.86
108.94	106.68	106.1	106.7	107.4	106.22	105.42	107.95	106.01	107.45	106.31	106.73	106.32	106.55	107.14	108.68	107	107.25	105.8	106.47	106.41	106.22	107.47	106.92	107.31	107.83	106.63	106.09	105.57	106.37	106.76	106.19	106.77	107.61	107.37	107.63	107.06	108.13	107.11	106.93	108.26	106.2	106.41	106.02	106.83	106.21	108.32	107.44	107.68	106.63
115.19	115.46	118.46	117.49	115.16	115.34	117.06	116.51	116.16	116.66	115.11	116.36	115.63	117.19	116.69	116.47	116.68	117.73	116.75	119.56	116.68	116.95	118	116.68	116.47	116.45	116.11	116.76	117.32	116.76	115.75	116.09	117.26	116.45	115.64	114.9	116.82	115.42	115.8	116.24	116.22	115.48	115.36	115.9	117.02	116.99	116.91	115.8	115.28	116.87
111.94	111.97	111.57	110.83	111.66	110.09	111.94	110.43	112.6	111.62	111.71	112.75	112.29	113.16	109.99	113.57	112	112.01	112.05	111.03	109.73	111.61	113.63	112.48	112.05	111.22	112.16	111.96	110.77	111.58	111.18	111.61	111.58	111.55	113.31	113.42	111.41	111.8	111.01	111.89	113.19	110.83	112.57	110.87	113.34	111.78	111.88	111.59	111.71	110.67
107.33	106.24	106.56	106.53	104.89	105.72	105.33	103.19	107.17	105.74	106.1	105.38	104.99	107.2	106.56	106.66	106.25	106.39	105.95	105.03	104.8	104.68	106.9	106.13	106.6	105.86	106	105.48	105.18	108.58	108.53	104.96	106.62	105.26	103.81	106.34	107.44	105.89	105.96	105.36	104.41	104.45	107.43	104.99	105.17	104.94	106.81	105.28	106.52	106.35
107.04	106.08	106.34	106.14	107.93	106.3	108.29	107.14	106.56	106.36	105.39	106.15	106.35	107.58	104.44	108.02	105.92	106.62	105.53	105.63	105.3	105.89	107.12	107.5	104.76	107.55	106.44	106.54	105.54	106	106.76	107.21	106.65	107.94	105.45	106.84	106.01	105.45	106.73	106.49	105.84	107.1	106.21	106.42	106.14	104.92	105.97	107.07	105.84	105.45
104.97	106.2	104.98	104.12	105.68	104.6	105.12	104.14	106.69	103.78	106.55	104.96	104.56	103.15	103.93	105.34	104.7	104.85	105.6	104.42	106.68	106.26	105.94	105.47	105.63	105.84	104.72	104.93	105.53	105.14	107.24	104.71	106.08	106.43	105.95	104.52	106.52	105.32	105.84	104.1	105.42	106.43	105.15	107.18	104.7	105.07	105.19	106.55	105.93	105.2
105.42	106.29	106.73	106.88	108.81	105.66	107.44	105.6	107.13	107.04	106.5	106.38	106.19	107.93	105.9	108.54	108.55	106.87	107.92	106.51	105.31	107.79	105.9	105.63	106.52	106.36	106.69	108.12	107.67	105.57	107.46	106.53	106.71	105.35	106.45	106.86	105.56	105.74	105.48	107.64	106.37	106.37	106.64	106.28	108.07	108.86	105.4	105.75	106.5	106.67
113.65	112.23	112.86	113.86	113.32	114.39	111.86	113.19	111.04	111.67	113.56	113.38	111.99	111.74	111.87	112.42	113.31	113.02	114.1	113.08	114.32	113.18	112.44	113.11	112.45	112.29	112.4	113.54	112.41	113.39	112.8	111.99	114.16	113.09	111.91	112.32	112.98	113.07	112.65	113.27	112.78	113.66	112.94	112.47	112.48	110.85	112	112.63	112.81	111.51
106.84	106.23	106.66	107.11	106.23	105.54	105.76	108.95	107.19	105.99	107.03	107.42	107.11	105.75	105.91	107.6	105.69	105.48	106.37	107.05	105.59	105.05	106.76	107.59	106.96	107.28	106.14	107.81	106.14	106.22	105.21	105.88	106.78	106.11	106.8	105.36	105.92	105.07	107.63	106.95	106.75	106.43	105.88	104.29	107.23	104.92	105.33	105.4	104.76	104.66
113.91	113.92	113.44	111.9	114.66	113.39	112.74	111.47	113.1	112.63	112.06	112.59	113.31	113.97	112.92	111.83	112.9	112.11	113.08	113.27	113.26	112.56	113.17	113.39	111.71	111.97	113.04	112.58	112.26	114.29	114.39	112.25	111.66	113.34	112.52	113.68	114.13	112.11	112.46	111.99	113.3	111.42	113.98	113.08	113.24	113.53	112.83	113.74	113.32	112.15
100.34	99.789	100.33	99.152	98.99	100.1	101.71	99.478	99.864	100.57	100.31	99.83	97.45	99.784	98.929	99.886	101.07	99.316	99.823	99.947	99.762	101.65	99.168	100.12	99.1	99.643	99.293	98.961	97.381	99.328	99.822	101.1	101.09	100.11	100.66	99.362	99.895	98.421	99.851	98.947	100.1	100.14	97.686	100.61	100.11	97.553	100.21	97.47	100.34	98.372
110.56	110.38	110.58	108.51	110.87	109.65	109.88	109.4	110.27	109.2	110.65	110.13	109.64	109.79	109.34	110.4	110.45	109.03	110.08	110.54	110.85	109.62	110.04	108.32	109.76	110.11	109.77	110.04	108.74	108.66	109.91	110.07	110.35	110.43	109.24	110.12	107.55	110.08	109.57	109.18	110.25	109.59	109.81	110.71	109.15	109.59	110.29	110.12	110.88	109.98
110.18	111.67	112.16	112.87	112.25	111.47	113.01	110.99	112.33	111.52	112.12	112.48	112.23	112.97	112.44	112.38	111.1	111.22	112.29	110.91	112.49	112.84	112.39	113.77	110.67	110.57	112.12	112.46	112.58	111.82	113.01	113.23	112.65	112.56	111.57	111.7	112.54	111.31	112.43	111.78	112.24	111.86	112.94	113.1	111.66	111.44	113.12	110.98	113.32	113.58
106.35	105.18	107.18	107.78	106.78	106.52	105.37	106.42	106.01	107.22	105.37	105.38	107.35	106.76	107.9	107.16	107.97	107.02	105.55	106.98	105.43	105.84	106.16	106.91	107.55	106.73	105.92	107.61	107.57	108.09	106.58	106.86	107.11	106.6	106.03	106.85	107.12	106.1	104.53	107.28	106.29	108.39	106.09	104.76	105.71	106.31	105.23	108.06	106.47	107.62
105.73	105.88	107.45	105.89	105.91	106.36	105.49	106.05	107.32	105.85	106.6	105.67	108.03	106.49	106.5	105.43	106.4	107.77	107.88	105.62	105.83	104.97	107.69	106.37	107.39	106.55	104.8	106.79	105.03	106.23	107.01	107.63	106.88	104.52	106.17	107.23	106.91	105.37	106.99	106.22	107.36	105.59	107.32	106.8	106.9	106.9	105.86	105.02	106.91	105.87
110.21	110.75	110.01	110.53	109.78	111.03	110.05	110.72	110.22	109.87	107.98	110.03	109.76	109.68	109.74	110.05	109.96	110.34	109.32	110.14	108.7	109.52	110.09	110.67	109.58	109.88	109.67	110.88	108.52	107.92	111.07	110.89	108.94	110.92	109.38	110.83	108.82	109.55	109.54	110.21	108	109.08	108.47	109.96	109.42	108.65	110.68	110.29	109.39	109.11
106.52	105.32	105.6	105.77	106.87	105.68	107.03	106.46	106.23	104.83	105.8	105.87	105.92	105.66	106.16	107.52	106.15	103.79	106.72	106.39	105.4	106.42	106.64	106.99	104.67	105.54	106.02	105.96	104.67	105.56	104.88	104.8	107.23	105.68	105.32	104.79	107.78	106.29	107.51	108.5	107.86	105.6	106.23	105.42	106.36	105.94	106.08	105.32	106.79	107.37
106.56	105.65	105.5	105.69	105.13	105.95	106.24	106.09	106.12	107.73	106.37	105.82	107.28	105.74	107.49	107.63	106.11	105.81	107.92	105.85	106.46	106.93	107.52	105.91	107.5	106.87	105.67	106.25	105.88	105.27	107.27	106.45	107.15	105.57	107.75	106.47	105.74	109.08	107.85	107.67	105.85	107.02	106.71	105.32	105.01	106.95	105.27	107.43	107.44	106.35
105.88	105.86	105.64	105.81	106.02	105.71	105.98	106.15	106.57	106.04	107.61	106.35	106.52	104.83	106.48	106.88	106.02	106.36	107.51	106.31	105.78	106.17	105.71	106.31	105.82	107.53	105.65	105.97	106.11	104.88	106.41	105.41	106.29	105.72	106.01	107.86	107.07	107.51	106.02	106.04	105.99	106.76	105.09	107.21	106.98	105.3	107.32	105.69	104.79	105.46
110.97	110.73	111.42	112.37	112.17	111.88	111.94	111.36	112.65	112.03	111	110.44	110.95	111.05	111.99	110.53	111.06	110.01	112.83	110.63	111.26	110.85	110.72	111.6	111.87	111.55	110.43	111.38	110.39	112.21	112.42	109.97	111.81	110.27	111.53	111.82	111.08	112.88	112.67	111.79	109.52	112.34	111.14	110.51	111.7	109.83	111.77	111.07	112.19	112.24
105.71	104.79	106.3	103.74	107.24	106.1	105.47	105.39	105.68	104.08	105.18	105.05	106.14	103.75	103.73	105.27	104.42	105.87	104.43	105.71	105.59	106.03	105.13	105.29	106.13	104.98	105.3	104.79	105.4	104.96	106.59	105.31	104.88	104.44	104.76	106.05	105.59	105.59	105.71	106.1	105.74	105.05	106.16	104.57	104.37	107.99	104.93	106.65	104.31	105.77
106.28	106.04	106.02	106.41	106.63	106.68	105.46	106.24	106.45	107.95	105.21	107.18	104.66	106.66	106.13	105.38	108.59	104.69	107	106.46	106.94	104.62	105.98	107.25	105.64	105.76	104.24	106.51	104.65	106.98	107.1	107.1	106.74	105.96	107.25	106.02	106.61	107.51	106.22	103.84	105.71	106.82	106.96	106.7	106.6	105	106.33	105.23	105.33	105.15
111.58	112.19	110.93	111.52	112.68	110.8	111.76	112.7	112.61	112.26	110.33	110.06	112.53	112.14	112.4	113.51	110.87	112.82	110.89	112.48	111.47	112.13	110.4	110.5	109.99	111.39	111.67	110.08	112.04	111.74	110.91	112.4	112.28	110.25	111.32	109.86	111.86	111.24	111.15	111.58	110.24	111.49	111.48	111.54	110.19	112.95	112.08	110.19	112.5	111.64
109.46	110.83	111.58	110.97	109.94	110.97	109.73	110.25	109.43	110.81	110.62	111.05	109.99	110.03	110.17	109.97	110.78	110.27	109.03	109.75	111.83	111.01	111.41	109.96	111.89	112.13	111.39	111.34	110.05	111.27	111.38	111.42	111.53	110.7	110.32	110.48	110.63	110.45	110.02	108.78	109.34	112.06	109.73	111.17	111.67	109.12	110.33	111.53	109.74	109.7
108.06	106.52	108.34	106.77	105.96	106.25	106.8	104.91	107.01	107.33	108.14	106.8	107.96	107.05	106.01	106.37	105.18	108.63	107.75	107.74	105.69	107.48	107.85	107.98	106.88	106.81	107.1	107.71	107.74	107.05	106.33	105.93	106.51	107.36	106.01	108.08	106.57	105.96	108.4	106.51	106.76	107.7	106.95	107.02	106.63	105.49	107.82	106.83	106.62	107.42
104.2	104.37	103.96	105.01	104.11	105.52	104.02	104.33	107.62	104.5	105.31	104.49	104.76	103.79	105.96	104.16	105.91	106.74	104.21	105.32	105.02	103.73	105.16	105.94	105.51	104.93	105.76	104.92	105.7	103.23	105.46	104.32	105.16	104.84	103.66	105.13	104.9	105.13	105.77	106.27	105.22	105.66	104.51	104.2	103.74	104.34	103.79	104.07	104.1	105.67
106	104.69	105.48	105.64	105.33	104.81	105.6	105.45	105.76	105.17	104.57	105.4	106.64	106.18	105.86	106.11	106.59	106.61	103.99	106.03	104.99	105.03	106.86	105.76	105.86	104.81	105.99	105.46	105.58	104.42	104.58	105.85	106.79	105.15	105.59	106.12	105.64	107.39	106.18	104.61	105.99	105.03	104.78	105.95	105.78	106.64	104.97	107.74	104.8	106.47
111.32	112.79	111.28	111.02	111.69	112.28	111.38	111.98	110.2	110.82	111.92	110.35	110.03	112.16	111.88	110.78	111.26	109.42	111.11	112.9	111.92	110.85	110.82	110.61	111.97	111.71	112.63	111.28	111.21	112.41	111	110.4	111.43	111.51	110.4	111.63	111.1	111.92	111.72	113.38	110.71	112.13	112.06	111.57	111.53	112.75	110.98	111.52	111.65	113.48
111.79	111.36	110.39	110.85	112.16	109.52	111.26	111.51	110.58	111.94	111.21	112.78	109.34	110.98	111.78	111.15	110.06	112.41	111.41	109.44	111.05	110.45	112.82	111.17	109.21	112.08	112.6	110.42	112.09	110.55	113.15	112.03	111.48	110.29	110.44	110.23	109.64	110.67	112.11	111.35	111.46	111.48	110.88	111.16	110.53	109.55	111.78	110.86	110.91	113.27
118.07	117.87	118.28	116.36	118.27	116.21	118.95	117.5	116.42	118.1	119.24	117.33	116.27	118.17	115.94	118.53	117.76	117.99	118.63	117.98	117.14	119.09	116.49	116.75	116.6	116.49	116.8	117.07	116.42	118.12	117.84	116.48	117.59	119.03	117.21	115.54	117.09	117.98	117.59	117.78	117.37	117.28	116.71	118.3	117.66	116.42	119.54	117.19	118.03	118
112.24	111.95	111.68	112.88	112.19	114.61	111.38	112.39	113.14	111.4	112.65	112.04	112.02	111.95	112.54	111.9	112.64	112.46	111.42	112.08	110.93	112.96	113.53	112.91	112.76	110.76	113.42	112.65	112.13	111.32	111.46	112.29	112.09	112.05	111.51	112.28	113.37	111.19	112.63	111.83	111.21	112.49	111.87	113.22	112.77	110.42	112.01	111.49	111.23	111.56
108.76	110.31	109.38	110.06	109.8	110.89	108.62	110.09	109.49	111.02	110.41	108.35	110.54	110.22	108.69	108.21	109.65	110.45	108.18	110.71	109.66	109.42	109.87	110.27	109.33	109.81	111.57	111.23	109.87	109.33	109.95	108.79	110.77	108.73	109.26	109.95	110.24	111.73	109.24	110.4	109.4	110.13	110.86	110.01	107.91	110.51	110.1	111.47	110.31	110.15
99.053	99.669	99.706	98.598	99.842	101.24	98.609	100.01	101.43	100.62	100.15	100.7	99.335	100.3	102.05	98.712	100.76	100.35	98.569	99.702	100.23	98.948	99.525	100.96	100.05	100.45	100.37	100.01	99.787	99.509	98.28	99.272	99.02	101.11	99.948	100.19	100.72	100.89	99.409	99.906	99.515	99.315	100.06	99.658	100.86	101.24	98.036	100.26	99.401	99.957
105.29	105.09	105.45	106.23	105.79	106.17	104.69	104.63	104.74	106.09	105.97	105.48	104.61	106.5	106.75	104.31	103.41	104.54	105.66	104.77	104.98	104.29	105.2	106.69	105.89	105.54	104.22	104.97	106.6	105.63	105.34	104.91	106.09	105.61	106.76	107	104.63	106.02	105.35	107.08	106.4	105.01	106.12	104.81	105.44	104.68	105.53	106.76	107.36	105.92
112.41	112.13	111.63	110.71	111.34	111.24	111.94	110.08	109.97	109.6	111.01	111.02	110.75	113.22	112.03	110.59	110.63	111.79	113.06	111.22	111.19	113.04	110.88	113.63	111.54	110.29	112.04	111.52	110.89	111.19	111.2	112.33	112.46	111.77	113.36	111.93	111.21	111.21	113.62	112.6	112.36	110.72	111.25	109.77	111.22	111.72	112.03	109.88	112.21	111.43
111.53	109.67	112.86	110.55	111.04	111.93	109.98	108.73	110.09	111.44	108.51	111.46	111.73	111.48	110.2	110.49	112.07	112.51	110.59	111.69	112.43	110	110.1	110.63	110.54	111.86	110.61	111.99	111.81	110.16	110.66	110.66	111.62	110.97	113.07	111.09	111.57	109.47	112.41	109.81	111.78	110.14	112.31	111.71	111.96	111.34	112.12	112.63	111.29	112.69
107.45	106.44	106.77	105.63	106.09	105.64	105.7	108.16	105.84	105.17	105.94	105.65	108.26	106.47	106.78	105.24	105.62	106.29	105.97	106.24	105.19	105.75	105.65	106.47	104.66	106.25	105.56	105.72	105.69	104.96	105.59	106.23	106.65	107.17	106.21	107.81	105.4	105.74	106.63	107.34	106.77	105.53	106.52	106.15	105.69	107.16	105.58	107.47	105.99	107.71
105.76	107.95	106.98	107.24	105.77	105.53	106.14	105.48	105.63	104.35	105.5	105.46	105.62	105.73	104.81	106.8	105.91	105.21	106.1	105.09	105.69	105.23	107.01	105.36	105.36	106.16	105.64	106.46	104.87	108.59	105.69	106.23	106.45	105.09	105.67	105.45	106.19	107.28	105.6	106.19	104	105.39	105.13	106.21	103.58	104.62	104.67	104.35	107.14	106.43
105.36	106.65	105.88	104.7	105.92	104.58	106.05	105.45	104.75	105.04	104.65	105.89	105.24	105.97	106.66	105.1	105.67	106.13	105.95	105.9	106.5	106.74	107.92	107.01	107.21	106.35	105.09	105.04	105.53	106.02	105.97	106.13	104.27	104.09	105.71	107.33	107.1	104.87	105.12	105.99	105.24	103.92	105.92	105.47	105.13	106.18	105.55	103.99	105.45	105.49
104.42	106.83	106.01	105.64	105.85	106.51	107.6	105.83	104.98	106.6	108.66	107.81	106.39	105.66	107.37	107.25	105.59	105.87	106.12	106.49	106.16	106.45	106.84	105.54	106.99	108.28	105.99	104.62	105.08	105.51	106.23	106.93	106.76	106.39	105.52	105.74	106.2	106.89	106.28	107.68	108.62	105.38	107.84	106.01	106.5	106.93	107.02	105.47	106.05	106.75
110.23	113.08	111.76	111.55	112.77	112.52	110.7	111.07	111.98	112.56	112.12	111.81	110.88	111.67	111.11	112.21	111.05	112.87	111.42	111.54	111.83	112.37	113.32	110.23	110.45	111.8	112.8	113.04	113.19	112.19	111.05	110.73	111.34	111.99	111.09	112.82	112.49	112.68	112.66	112.42	112.49	111.66	112.08	112.8	110.23	113.05	112.21	112.9	111.47	111.24
110.55	109.31	110.95	110.64	110.74	110.97	110.36	111.73	111.41	110.96	110.79	110.56	110.55	110.4	111.61	110.15	110	111.15	110.56	111.15	111.43	110.24	110.23	110.39	111.72	111.72	110.52	112.21	110.43	110.9	111.24	112.08	112.08	111.84	109.73	110.45	109.53	109.48	111.16	110.25	110.18	110.12	111.25	111.98	111.52	110.92	110.05	111.18	109.66	109.29
105.33	105.93	105.04	104.19	105.84	104.64	106.24	105.66	105.18	105.74	106.38	105.93	105.43	106.65	106.78	105.7	105.09	106.58	104.76	105.98	105.63	105.5	105.31	104.15	105.33	107.41	104.07	105.35	104.69	105.27	104.82	105.15	106.79	106.19	105.96	104.24	104.3	106.32	108.84	106.25	104.86	106.83	105.07	105.54	104.43	105.49	105.55	106.24	103.82	106.63
105.28	106.45	105.37	105.47	105.35	107.18	104.93	105.89	105.88	104.22	105.15	106.28	106.47	106.42	103.53	106.03	105.38	104.74	106	105.65	106.53	106.17	104.14	103.99	105.68	105.59	106.55	107.36	104.52	105.36	104.43	105.84	105.01	106.04	105.78	105.1	105.31	107.06	106.04	105.75	105.27	105.07	105.78	104.66	104.78	105.16	106.32	104.79	106.59	104.31
117.48	118.56	117.47	116.5	117.14	117.47	118.34	118.94	115.43	116.64	118.57	117.84	116.79	117.07	117.32	116.61	119.26	118.34	118.44	116.84	117.82	117.79	117.39	117.34	118.18	117.27	117.13	116.26	117.27	117	118.3	117.78	117.39	119	118.03	116.92	118.04	117.36	117.61	117.8	118.52	118.91	118.17	118.3	118.19	118.41	117.06	118.98	118.36	117.99
105.85	105.83	105.63	105.55	105.15	105.65	106.32	105.3	105.38	107	105.42	106.08	104.66	106.83	105.26	107.78	105.98	106.29	105.91	105.68	104.73	106.6	105.41	106	104.15	105.35	105.38	104.58	105.74	105.56	105.76	106.16	105.56	106.21	107.43	105.28	105.76	105.86	104.01	105.55	106.89	104.37	104.87	106.57	105.56	105.75	106.33	105.05	105.26	105.81
102.43	101.69	100.71	99.419	101.38	100.64	100.16	102.06	100.28	101.15	99.995	102.2	100.17	101.22	101.89	100.57	100.04	100.01	100.87	100.21	100.81	101.45	101.69	100.33	101.88	100.69	101.06	101.34	99.68	101.13	100.08	102.38	101.54	99.835	100.51	101.43	101.08	101.38	99.349	101.71	102.19	101.96	100.89	102.72	100.57	101.95	100.7	102.21	101.28	101.5
105.92	105.21	105.87	106.23	105.11	107.06	106.65	106.5	104.26	103.97	105.1	103.18	105.39	106.06	106.18	106.23	103.98	105.85	106.32	104.65	105.24	104.65	104.41	106.27	104.6	106.56	106.38	105.07	105.02	105.05	107.18	104.52	105.52	104.02	105.29	106.61	105.84	105.01	105.85	106	105.32	105.32	104.85	105.6	105.42	105.09	106.02	105.76	106.02	104.64
98.071	100.43	99.997	100.9	99.644	98.71	99.974	100.53	99.414	100.01	100.18	98.977	99.781	99.626	100.06	100.8	100.4	99.581	98.716	98.609	98.811	98.694	98.91	99.66	99.812	100.25	99.672	100.58	98.755	99.836	99.79	100.07	99.723	99.225	100.55	101.49	99.483	99.106	98.922	100.04	100.21	99.621	97.99	100.15	98.84	99.311	99.598	100.63	100.66	100.12
106.82	106.95	108.07	106	106.32	106.48	108.53	106.18	105.35	107.77	108.1	107.13	107.26	106.85	107.36	106	105.56	105.26	105.62	105.82	105.96	107.13	107.54	107.11	106.47	106.5	105.83	107.49	106.07	105.88	106.35	106.97	106.24	106.13	107.48	106.99	107.25	106.46	104.92	109.43	107.52	106.86	106.55	106.43	107.67	107.76	106.75	108.13	107.68	105.71
104.62	104.3	105.11	105.93	106.03	104.95	105.27	104.61	105.8	105.39	105.54	104.26	105.65	106.85	105.62	105.07	107.33	105.16	102.99	105.92	103.79	105.6	104.49	106.2	104.52	105.18	106.83	106.46	106.31	106.45	106.35	104.81	105.5	107.13	105.86	104.07	104.86	106.06	105.87	104.62	105.45	104.92	105.03	106.31	105.34	105.53	105.3	104.28	107.58	107.21
98.643	98.664	100.87	101.73	99.788	101.25	100.41	100.17	100.97	100.67	100.41	101.73	98.886	100.03	99.407	99.93	98.816	99.875	99.542	101.1	101.37	100.32	101.1	100.58	99.011	101.18	100.03	100.29	99.274	100.67	99.208	99.95	100.59	99.488	99.806	98.975	99.619	99.24	98.511	100.11	97.845	99.672	99.653	100.05	98.557	98.897	100.51	99.966	99.481	100.27
104.29	105.89	106.42	104.83	104.15	105.74	106.27	104.13	104.15	106.03	105.87	105.62	105.49	103.58	106.45	105.35	106.09	105.42	107.06	107.22	104.6	103.5	105.5	104.84	106.04	105.48	106.92	104.94	105.06	104.24	105.24	104.54	105.37	105.79	103.78	105.63	105.93	103.27	105.47	105.37	105.49	104.84	103.7	105.82	105.05	106	105.77	106.35	103.57	105.07
105.69	104.36	105.58	105.89	107.03	106.9	106.03	105.2	107.12	106.17	103.78	105.52	104.54	104.16	105.93	106.13	105.55	105.53	105.16	104.95	105.06	104.03	103.48	104.85	103.75	105.85	105.7	104.49	105.17	104.33	105.21	104.04	104.21	104.76	105.49	104.87	105.6	105.11	105.23	104.87	104.15	106.59	106.14	106.15	105.45	106.2	105.34	105.29	105.47	103.8
110.2	110.39	109.76	111.63	109.37	110.05	109.73	107.32	111.4	109.48	109.52	109.48	110.46	111.27	108.47	110.59	109.21	110.95	111.12	110.77	110.72	109.96	110.05	110.62	110.07	110.05	108.84	109.07	110.66	109.47	109.72	109.7	112.3	109.62	110.21	110.42	110.97	108.16	111.03	110.93	110.33	111.88	111.32	110.43	111.72	110	109.94	110.37	108.98	110.06
104.47	106.35	105.82	105.43	105.88	105.33	105.27	106.48	105.37	104.37	104.93	104.88	106.69	106.77	107.12	106.43	104.63	105.57	105.49	106.15	107.41	106.07	105.1	104.66	106.68	106.23	106	104.12	105.43	104.25	104.87	104.21	106.02	105.38	105.06	106.35	105.02	105.71	105.45	105.84	105.69	106.62	105.77	105.73	106.17	106.71	105.41	105.45	105.76	107.33
106.7	105.72	105.84	104.43	104.42	105.95	105.21	103.92	105.43	105.52	105.54	106.7	107.56	107.63	106.75	106.36	105.81	105.72	106.09	106.53	106.14	106.09	104.37	105.8	106.16	104.86	106.47	106.03	105.51	105.55	106.1	105.37	105.71	105.64	105.36	105.66	107.21	104.95	106.56	106.84	106.23	107.51	106.79	105.82	106.08	105.88	104.74	106.1	105.71	105.4
112.38	112.89	111.44	112.45	110.48	112.07	112.25	113.02	111.04	112.44	110.78	111.65	112.14	112.18	113.35	111.08	113.2	113.32	112.07	112.79	112.28	112.95	111.73	112.71	111.4	111.98	112.59	111.04	111.75	112.67	111.03	111.6	110.24	113.09	111.09	111.81	112.4	113.59	113.15	110.62	111.95	112.32	113.3	111.94	111.95	111.07	112.47	113.25	111.55	112.21
111.74	111.12	111.05	112.82	110.52	111.74	110.62	111.69	111.54	109.98	111.61	112.87	111.73	110.53	112.04	113.57	109.76	110.59	112	111.56	110.89	111.58	111.9	110.49	112.32	111.94	110.79	111.63	112.22	111.5	112	110.59	111.96	112.51	110.18	112.55	112.44	110.84	112.05	110.72	110.76	111.47	111.03	111.49	111.97	110.89	111.92	111.77	111.17	110.18
107.25	106	104.82	105.24	106.54	105.59	104.7	105.21	104.07	105.51	105.98	105.17	105.67	106.03	104.26	106.27	104.76	107.56	104.92	105.36	106.59	104.32	105.39	106.02	106.42	105.57	103.25	105.6	105.52	104.5	105.34	106.17	104.57	105.56	106.64	106.2	104.97	106.17	106.81	104.45	106.23	106.46	103.6	106.07	105.72	105.5	106.93	105.64	107.23	107.35
110.43	110.74	111.64	111.38	111.98	110.04	112.24	111.23	113.08	111.21	110.93	111.89	111.45	111.11	111.02	112.29	110.54	111.91	111.97	111.09	112.23	111.39	111.55	112.36	112.49	111.36	111.2	111.04	110.76	109.74	112.2	109.73	112.78	111.13	109.59	111.12	110.82	110.85	113.2	112.1	110.41	109.33	111.2	110.37	110.84	111.07	111.28	113.28	110.7	112.09
104.95	102.91	104.86	106.53	104.94	105.48	103.87	105.66	104.02	104.09	103.43	103.93	104.13	103.2	104	104.98	104	104.11	102	104.46	104.46	104	105	104.67	104.65	102.8	104.49	103.72	104.64	104	104.39	104.27	104.39	103.91	104.38	104.16	104.19	105.25	104.5	104.12	105.03	103.81	104.08	103.16	103.85	104.86	103.33	104.31	104.39	103.65
102.72	105	105.54	103.18	103.94	104	104.22	104.62	103.41	104.73	104.21	104.08	103.48	103.46	103.81	103.21	102.96	105.06	104.34	103.5	104.24	104.74	102.59	104.87	104.55	104.57	104.53	104.41	103.95	105.01	103.18	104.84	104.54	103.74	104.59	104.94	104.89	103.07	104.59	103.62	105.26	103.81	104.24	103.58	106.59	103.97	104.54	104.72	105.24	106.01
106.32	104.68	105.74	105.23	104.27	105.34	105.55	105.05	106.47	105.17	105.66	104.81	106.6	104.84	106.59	105.09	105.61	105.67	105.69	104.21	106.71	105.7	104.67	104.75	105.52	105.24	105.66	105.31	105.82	104.26	105.82	105.85	106.19	105.45	106.9	106.47	104.67	106.46	104.19	106.84	105.4	104.83	106.09	106.51	104.27	105.18	106.33	105	105.21	106.52
111.12	110.26	111.13	111.46	111.49	110.31	111.83	110.64	112.02	111.91	111.97	112.8	111.21	111.3	112.84	111.83	111.86	112.16	110.19	111.26	111.6	112.65	112.81	111.86	109.2	109.12	111.01	111.27	110.39	110.84	111.28	110.39	111.82	110.35	110.69	111.16	109.47	111.21	112.35	109.46	111.79	112.4	111.97	112.12	111.68	111.62	111.39	112.34	112.06	110.96
111.77	110.48	110.39	109.24	112.96	111.68	112.25	112.31	111.84	111.12	111.62	112.61	111.44	112.16	111.47	110.63	112.28	112.55	112.16	110.99	111.62	109.91	109.73	108.49	112.12	113.58	112.29	111.68	112.23	111.73	114.18	111.93	112.71	112.56	113.73	112.37	111.24	110.47	111.48	111.51	112.76	111.74	113	111.38	113.12	111.23	111.76	112.91	112.54	110.89
116.75	113.9	116.38	115.67	116.52	117.68	116.15	117.55	114.56	116.79	116.58	116.71	115.59	115.17	116.2	115.67	116	116.5	117.69	114.87	114.84	117.47	116.15	116.38	116.34	116.62	115.92	115.6	116.82	116.57	116.68	116.2	116.14	115.84	116.95	116.09	115.04	115.3	116.3	116.23	116.1	116	116.94	117.09	115.67	116.9	116.66	115.46	116.86	116.17
110.11	109.66	109.78	111.2	108.47	108.64	111.06	110.53	109.34	110.86	109.68	109.45	109.2	109.73	110.88	110.12	110.87	110.33	109.56	111.16	109.72	110.86	111.58	109.58	108.85	109.21	111.58	109.67	110.9	109.31	109.91	111.62	111.7	110.5	110.91	109.67	109.95	108.34	110.89	109.96	109.11	110.32	109.9	111.1	108.83	109.51	109.93	108.83	108.98	109.56
106.33	106.33	106.37	105.43	105.83	107.4	105.03	105.54	105.93	106.03	104.87	106.22	104.91	104.96	105.23	103.98	106.18	105.97	105.56	105.29	105.12	105.77	104.27	106.07	104.14	105.68	105.52	104.71	104.91	103.98	105.73	107.16	106.76	105.76	105.3	104.98	106.63	104.9	105.28	106	105.5	104.7	105.22	105.62	104.69	105.56	104.94	104.41	105.84	105.17
106.05	104.87	104.8	104.38	105.66	105.9	105.16	106.09	106.95	106.65	104.11	104.26	105.7	104.15	105.5	105.13	105.95	106.21	105.51	106.54	105.5	106.23	103.5	106.69	107.16	104.65	103.34	105.03	105.75	105.85	106.47	105.63	105.2	106.29	106.49	105	105.41	105.09	104.88	105.01	107.03	105.26	104.85	105.53	105.25	105.68	106	107.39	105.69	105.62
105.41	103.98	105.36	105.32	106.87	105.15	106.28	104.84	106.78	106.94	105.91	103.93	104.72	104.88	104.79	106.16	104.55	104.81	106.56	105.7	106.99	105.83	107.09	106.31	104.77	106.41	105.47	106.85	105.75	106.63	105.3	105.62	105.83	103.48	106.23	106.88	105.54	106.16	105.27	104.58	105.49	105.8	104.31	104.78	104.93	103.73	104.72	105.96	106.69	106.47
105.11	104.63	104.17	104.27	104.91	103.66	104.53	104.95	105.27	104.69	105.19	104.19	104.21	105.26	105.43	104.82	105.52	103.37	105.68	104.88	105.05	104.94	103.2	105.36	103.12	104.61	106.47	104.62	105.38	104.2	104.38	104.34	105.69	105.72	104.76	106.08	104.54	105.53	107.97	104.96	104.81	105.13	106.02	104.51	105.34	106.13	104.74	105.59	106.1	105.49
104.46	104.59	103.87	102.65	103.68	104.42	105.62	105.39	103.65	103.84	104.08	104.68	105.45	104.63	103.15	103.18	103.31	104.46	103.43	105.69	104.11	104.03	104.47	103.8	104.38	105.51	103.66	103.62	105.32	103.92	103.6	104.08	105.15	105.37	104.01	103.53	105.37	104.37	104.76	103.54	103.71	104.98	104.38	104.92	104.18	102.64	104.3	105.39	104.58	104.78
101.43	100.72	101.49	100.3	101.66	100.07	100.96	102.27	100.4	99.649	100.47	101.11	103.09	99.976	100.34	99.688	100.85	100.94	100.27	100.16	100.87	100.66	101.54	100.54	100.22	99.224	101.76	99.881	100.51	102.74	100.64	101.99	99.768	98.969	100.72	99.523	99.634	101.48	100.36	101.44	100.59	100.05	101.59	101.18	101.92	98.664	98.506	101.52	101.2	100.05
105.35	107.53	106.3	105.21	104.92	105.46	105.11	105.21	106.04	104.51	104.92	106.36	106.26	105.2	106.02	103.5	107.49	105.08	105.75	104.77	105.45	105.53	102.54	106.42	105.49	104.45	104.3	105.49	106.01	106.18	105.7	105.8	105.49	106.52	105.76	108.39	105.21	104.05	106.42	105.16	106.6	106.85	105.57	107.27	105.14	107.2	105.41	106.75	107.11	107.6
105.46	103.47	104.58	104.39	103.14	103.54	106.07	104.94	105	103.89	103.81	106.36	105.29	103.05	104.92	105.2	104.17	105.37	103.32	104.58	104.89	103.04	104.11	104.27	103.68	106.47	104.23	105.88	103.16	105.01	105.16	106.89	106.34	103.12	104.75	103.71	104.95	103.7	103.45	104.27	104.08	103.88	105.2	105.78	102.79	103.22	103.95	104.57	104.33	104.7
105.37	105.12	104.64	106.77	104.31	103.46	107.47	106.62	104.86	104.94	106.44	105.52	106.46	106.41	106.86	104.72	106.87	105.79	106.32	105.55	105.79	105.04	106.71	104.26	106.95	106.4	106.97	106.54	105.97	107.47	107.37	104.96	106.03	107.43	105.74	105.82	107.28	107.19	106.27	106.88	106.95	106.7	105.54	106.23	104.67	107.3	106.84	106.92	107.11	106.51
113.09	111.58	112.13	111.56	112.98	112.63	111.18	111.32	113.11	110.5	113.41	111.05	112.28	113.09	112.69	112.83	112.26	111.33	111.75	112.31	111.9	112.77	111.23	112.18	111.15	112.57	114.62	111.23	111.65	114	112.81	111.07	110.51	112.06	111.83	111.64	111.34	111.75	112.71	112.61	112.71	113.23	112.45	110.91	113.09	111.29	112.5	112.86	112.43	112.76
105.66	105.68	106	106.63	106.7	106.36	106.52	105.58	106.25	105.18	105.67	106.58	105.71	105.41	105.36	106.48	105.97	104.59	105.58	105.23	106.44	105.3	105.98	105.49	105.84	106.35	107.09	105.23	105.64	106.03	106.77	107.63	107.26	105.26	105.3	104.66	106.15	106.27	104.88	106.27	105.29	105.55	106.99	105.17	106.48	105.79	106.51	107.88	106.2	104.9
107.59	107.46	106.32	105.31	105.17	105.94	104.92	106.36	105.79	106.64	104.85	106.14	106.54	106.66	106.95	106.47	105.87	105.47	105.54	108.21	105.94	106.02	106.88	105.08	107.35	106.57	105.77	106.13	106.96	104.11	104.5	106.04	106.17	106.6	106.14	106.98	107.01	106.71	106.32	104.97	105.48	106.54	103.98	104.25	105.34	105.76	107.26	105.71	108.33	106.84
107.33	108.05	106.35	106.91	107.08	107.38	107.43	106.58	106.24	107.14	106.95	107.05	107.62	106.16	106.86	107	108.41	106.9	107.47	107.76	107.98	106.52	106.97	107.8	104.01	107.96	108.34	106.28	107	106.82	107.27	107.12	106.28	106.32	107.51	107.86	107.9	108.43	106.98	107.57	106.41	105.9	108.26	106.19	108.3	106.48	106.97	107.2	106.88	107.04
105.76	105.99	105.62	107.19	105.93	105.68	108.99	105.13	105.3	105.46	104.14	107.13	106.66	105.54	106.31	106.01	106.74	105.73	106.6	105.59	106.35	105.79	105.76	105.39	106.01	107.21	106.07	106.38	106.53	106.69	105.86	105.57	106.36	105.39	106.59	105.07	105.72	105.54	106.73	104.73	105.86	105.35	105.48	105.46	105.99	106.2	105.83	105.93	104.69	106.82
103.96	106.92	106.65	106.44	105.61	106.5	106.5	105.81	105.65	105.67	104.57	106.34	105.54	104.72	106.72	105.84	105.5	105.49	105.7	104.82	104.9	105.73	106.54	106.29	105.9	106.02	105.86	105.76	106.42	104.72	104.9	103.89	105.8	105.19	105.07	106.66	106	104.88	106.32	105.05	104.99	105.25	104.82	105.47	105.68	106.21	104.31	105.14	106.39	105.92
110.17	111.42	111.45	111.13	110.5	112.69	114.96	110.61	110.71	112.81	112.22	111.86	111.2	112.01	111.62	112.39	110.79	112.27	110.79	112.66	113.02	111.44	112.43	110.09	111.99	112.19	110.05	112.84	112.97	112.11	112.8	112.11	110.53	112.11	111.55	111.61	113.09	111.15	112.75	112.72	110.67	112	111.01	111.4	111.59	113.21	111.47	110.98	111.73	112.45
112.22	113.09	112.03	112.15	111.53	110.91	111.13	113.9	112.34	111.18	113.41	112.91	111.76	114.26	111.76	112.08	110.52	113.69	110.97	113.64	112.35	112.41	111	111.85	111.1	113.41	111.85	110.32	113.01	111.98	112.15	112.29	111.59	112.61	111.44	113.14	113.61	112.1	111.01	113.68	112.04	112.24	111.86	110.87	111.85	111.94	113.49	111.5	111.63	110.86
106.18	104.16	106.67	105.12	105.42	106	105.85	106.38	105.16	105.97	105	105.64	104.74	105.32	104.76	105.97	106.99	106.03	106.44	104.79	105.49	105.04	106.54	106.35	105.91	106.33	106.16	105.36	106.22	106.94	105.25	105.33	103.82	104.9	104.91	105.6	105.77	105.8	105.39	106.81	106.14	104.48	106.6	106.13	105.14	105.39	104.98	105.67	106.67	105.79
[truncated: 150 more columns]
