# Supplementary material for: Genetic dissection of main and epistatic effects of QTL based on augmented triple test cross design
Source: PLoS One. 2017 Dec 14;12(12):e0189054. doi: 10.1371/journal.pone.0189054 (PMC5730204; doi:10.1371/journal.pone.0189054)
Supplement: S8 Supporting Information — (ZIP) [file pone.0189054.s008.zip › z4_1100_0.8_5.csv]

111.2	109.74	110.45	109.46	110.85	112.29	111.68	109.59	109.84	111.99	112.46	111.38	109.35	110.93	111.11	111.35	109.15	109.95	109.83	112.65	108.03	109.37	111.05	111.66	107.75	111.17	110.99	110.72	109.99	109.43	110.52	110.29	109.74	109.82	111.21	110.56	112.04	110.32	111.99	108.74	107.48	111.4	112.13	111.33	112.43	110.68	112.22	110.48	111.57	108.49
98.602	99.78	100.48	99.158	97.649	100.11	100.18	99.47	99.583	99.523	101.16	100.99	102.29	101.48	102.85	99.001	100.25	99.865	99.029	101.9	100.83	101.96	100.21	101.01	98.663	98.772	101.04	100.84	101.77	100.78	99.282	99.594	99.102	101.87	98.928	100.19	97.245	97.511	101.02	99.483	97.835	102.13	101.33	100.64	99.864	100.12	99.48	99.024	99.266	102.99
109.89	111.12	111.72	113.81	110.41	111.49	110.49	106.6	111.81	110.29	112.68	112.65	110.65	113.94	111.58	109.35	110.37	111.71	111.07	112.85	112.85	111.34	111.95	110.35	110.83	111.1	110.02	110.7	111.58	113.43	111.29	109.25	110.49	112.5	112.15	109.97	111.77	111.66	112.32	112	111.07	111.65	111.99	112.77	112.06	111.38	112.24	110.31	112.75	111.79
106.73	105.96	109.41	108.18	107.41	108.98	107.91	105.69	106.34	107.97	106.72	108.47	108.8	107.37	108.55	106.63	107.63	106.17	108.29	107.69	106.38	107.78	104.43	106.13	107.51	106.91	108.92	106.57	104.26	105.56	107.9	105.14	107.38	106.07	107.56	109.73	108.69	106.45	106.8	107.1	107.11	108.28	107.93	106.29	108.2	110.47	104.88	107.37	106.69	107.74
111.23	113.78	112.02	113.65	111.53	112.36	110.78	114.12	113.81	112.12	112.87	111.22	114.83	116.41	112.54	113.25	111.83	111.82	111.32	113.08	112.23	110.41	111.28	113.02	112.85	111.13	113.06	113.51	113.79	112.92	115.38	113.72	113.92	113.27	113.94	113.54	114.98	112.3	113.84	113.56	112.72	113.77	113.2	112.26	112.86	113.58	114.19	112.45	112.89	113.75
107.23	105.03	105.66	104.77	107.3	106.67	105.3	108.54	107.31	105.36	107.05	105.93	105.85	107.92	107.85	106.82	106.32	107.37	108.49	104.15	108.08	104.39	106.58	105.55	105.45	106.73	107.46	106.12	105.24	107.1	108.11	105.82	104.87	107.3	109.15	106.2	105.94	107.1	107.39	107.23	106.64	104.55	106.46	107.33	107.13	103.99	105.21	105.23	106.06	105.68
105.44	106.23	107.39	105.89	105.05	104.58	106.96	105.83	105.36	105.94	105.83	107.45	105.69	104.46	105	106.28	105.55	106.45	105.9	106.28	105.65	105.52	105.47	104.8	107.61	105.66	107.52	105.9	107.5	104.09	105.6	103.62	105.27	104.93	104.91	106.4	105.7	105	110.66	107.21	106.42	105.39	102.36	106.38	105.43	109.46	106.13	107.48	107.28	104.85
106.38	106.52	105.7	106.6	106.49	107.13	106.31	103.91	105.4	106.25	103.92	105.85	105.82	105.69	105.9	105.48	106.95	105.73	106.09	105.6	105.05	105.21	104.61	107.53	103.84	107.11	105.39	105.54	104.38	105.45	104.96	105.79	105.55	103.67	106.14	107.35	106.18	105.1	105.56	104.62	104.06	105.13	106.04	103.4	105.91	106.56	106.73	104.81	103.53	106.34
110.04	112.23	113.93	111.96	110.84	111.97	113.59	114.7	112.74	113.45	115.13	111.69	111.78	111.92	112.33	114.97	111	113.99	109.9	111.53	110.59	112.59	110.26	113.79	111.62	111	113.2	111.75	112.6	112.32	111.66	110.66	113.83	112.1	111.93	113.03	113.06	113.5	112.69	111.64	112.23	112.82	111.5	113.49	112.61	111.26	110.33	112.17	111.62	111.95
102.68	105.79	103.55	104.98	105.9	104.76	103.58	103.9	103.39	104.51	104.63	105.38	104.04	102.33	106.43	100.99	105.19	103.14	103.54	103.98	102.45	104.56	104.72	107.71	103.22	106.14	105.47	103.93	103.85	102.95	104.49	105.38	102.42	104.07	104.37	105.89	103.78	105.03	103.94	102.98	106.05	104.34	103.5	105.76	103.46	104.3	104.06	105.68	105.98	105.75
105.31	105.03	106.68	105.2	106.09	105.06	104.86	107.69	103.87	104.19	105.84	105.92	106.6	105.77	106.44	106.15	106.9	108.36	106.42	104.32	106.21	105.15	107.15	105.74	107.07	105.25	106.52	106.4	105.95	105.37	106.35	104.35	107.47	104.14	104.45	106.92	105.94	105.33	106.1	107.66	105.57	109.83	103.27	105.93	104.78	107.4	105.74	108.33	104.51	106.62
110.63	109.95	111.92	109.45	109.41	110.73	111.34	113.5	111.42	112.35	111.76	112.13	112.43	110.12	111.32	109.91	111.52	110.59	112.49	113.34	110.88	111.4	110.27	110.18	109.94	109.82	113.03	110.18	109.58	109.47	111.13	109.6	110.16	113.1	111.5	112.43	111.53	111.36	110.4	111.13	112.3	112.06	109.82	109.41	112.14	110.9	109.56	107.77	110.37	112.87
111.14	110.6	112.27	111.61	110.09	110.54	112.53	113.34	110.69	111.36	111.25	111.84	111.25	110.37	111.36	113.32	112.61	114.95	111.87	109.4	112.37	110.56	111.05	112.27	112.56	111.37	111.64	111.74	111.67	111.87	114.34	113.18	109.82	112.49	110.44	110.47	111.44	113.17	113.73	112.44	111.43	112.1	111.59	112.74	113.56	112.17	110.67	109.06	113.08	111.81
111.29	112.97	112.48	111.41	111.66	112.39	109.66	111.8	111.64	112.86	112.03	112.77	109.39	110.5	111.32	110.78	113.1	113.37	111.29	110.8	111.93	111.85	111.71	112.37	112.61	111.36	112.12	109.62	111.36	112.68	109.82	112.01	112.43	110.09	109.67	111.33	116.42	112.01	112.76	113.72	110.88	111.53	112.12	111.24	110.85	111.51	111.68	112.31	112.57	113.5
103.24	107.43	106.02	105.58	105.34	105.94	103.94	105.31	103.48	107.46	106.24	105.89	103.6	106.25	105.42	103.95	103.97	107.13	106.39	105.12	105.19	106.46	104.12	106.56	106.95	105.02	104.07	105.54	104.27	104.87	104.69	106.16	105.79	105.63	106.37	106.79	105.99	106.37	102.9	104.46	105.82	106.55	103.66	103.77	107.05	105.07	105.02	106.53	105.6	106.31
99.96	100.88	101.79	102.07	100.03	99.85	103.41	100.09	100.58	99.719	99.971	101.1	100.83	102.53	101.65	100.61	100.18	98.735	99.785	100.3	99.8	100.64	102.15	99.177	99.652	100.8	101.14	99.461	101.13	101.74	99.604	101.22	100.35	102.24	102.76	102.85	102.07	98.464	100.21	100.89	100.86	99.922	100.21	99.851	101.13	101.2	102.52	101.77	101.56	102.05
104.8	106.64	107.84	107.96	105.65	105.62	108.17	108.14	107.6	107.77	106.1	107.74	106.81	105.13	108.33	104.76	107.59	107.03	107.53	107.94	108.56	108.35	106.97	107.28	106.74	107.52	106.13	108.45	106.29	108.16	107.89	102.9	107.31	106.65	105.39	109.32	106.53	106.73	105.85	106.63	106.19	108.13	107.01	107.14	107.69	109.98	105.03	106.64	107.52	106.95
98.895	100.63	100.37	99.002	99.218	98.34	101.01	100.23	98.652	101.27	99.788	99.711	99.47	100.72	100.54	101.1	99.117	99.193	99.928	99.175	99.572	99.999	100.53	99.574	99.86	99.725	99.937	97.195	101.97	100.63	100.5	100.08	99.74	100.52	98.443	101.68	98.001	100.83	103.18	102.12	98.665	100.24	101.21	98.371	99.062	100.55	100.1	100.91	101.45	100.29
103.29	102.82	102.71	106.84	104.71	103.94	107.45	104.3	103.23	103.91	104.01	102.22	105.68	104.08	104.51	105.69	103.99	105.57	106.26	105.98	104.9	106.03	104.19	102.56	105.25	104.4	105.95	104.45	103.22	102.84	103.61	105.63	104.79	105.85	104.18	105.32	103.67	104.12	103.94	103.17	103.8	101.09	103.58	104.57	101.87	105.36	104.6	103.75	103.39	103.67
102.54	103.18	103	103.57	101.02	103.48	105.69	104.41	104.48	103.71	103.8	103.1	104.27	105.92	102.42	102.62	103.6	104.27	105.79	103.04	105.64	106.64	102.97	104.64	103.72	103.17	102.62	103.91	104.49	102.65	103.99	102.39	102.31	104.56	103.51	103.71	106.13	103.45	104.13	102.86	102.03	104.05	105.63	104.86	103.87	104.4	101.62	104.43	104.58	105.62
105.92	104.62	104.1	106.44	108.17	104.76	106.31	105.45	104.36	103.2	103.1	107.08	104.71	106.91	103.59	105.45	106.49	105.84	106.39	106.49	106.33	102.5	105.86	105.24	105.22	105.76	103.41	104.91	103.89	105.53	104.47	104.43	104.54	106.89	104.21	106	105.23	104.3	105.74	107.2	102.78	105.18	106.61	105.12	104.67	107.41	104.12	105.82	105.44	106.79
106.85	105.88	105.34	105.12	106.75	105.2	105.34	107	107.09	104.53	103.93	105.94	104.81	105.2	105.67	104.82	107.83	104.71	106.56	105.51	106.86	107.79	106.7	106.97	108.95	106.15	106.49	107.71	104.33	106.54	107.63	105.66	106.68	105.99	106.12	107.42	107.78	103.88	107.5	105.61	106.1	105.98	106.85	106.36	105.5	106.4	106.43	107.88	104.9	108.03
106.21	105.31	106.92	106.58	106.5	106.32	106.02	103.93	105.39	107.22	103.64	104.15	105.51	107.39	107.56	105.03	105.06	104.64	106.64	104.44	104.51	104.6	103.91	104.95	105.61	104.06	104.6	105.16	105.66	104.76	105.23	104.08	105.22	105.55	103.4	106.03	106.56	105.25	105.19	106.52	104.46	105.33	103.02	107.19	105.62	106.24	104.97	106.86	104.83	105.55
99.358	99.458	99.207	101.7	99.988	101.4	99.222	97.938	99.462	99.676	100.33	101.42	100.24	100.22	98.718	100.24	101.26	100.52	99.669	102.09	101.09	98.713	100.84	99.307	99.399	97.743	100.52	100.75	95.772	100.55	100.14	99.428	99.556	101.11	98.518	101.16	101.61	99.392	99.69	100.65	98.904	102.7	99.348	96.715	98.687	100.9	98.831	98.552	101.82	100.05
101.11	100.08	99.157	100.56	100.43	100.98	100.41	99.869	101.52	100.61	99.647	101.04	99.221	98.197	103.19	99.824	98.832	97.408	99.257	100.84	100.41	99.578	101.12	101.4	99.838	101.76	97.081	100.38	99.357	100.64	100.12	99.658	98.443	99.497	99.882	100.21	100.77	99.846	101.2	99.286	98.321	100.56	98.572	99.843	100.6	97.916	101.11	98.469	98.726	98.619
103.71	102.54	105.47	104.76	102.42	102.95	104.67	103.86	104.64	103.17	105.52	103.38	105.15	104.64	105.04	103.55	102.63	103.64	103.14	103.51	103.28	104.54	102.33	103.17	104.17	104.02	104.91	101.74	105.37	104.92	102.01	102.41	103.41	103.65	104.1	102.17	103.84	105.66	104.83	103.81	105.03	102.05	105.68	104.64	106.42	103.63	103.28	101.46	103.88	103.06
106.05	109.08	105.64	107.01	106.17	106.68	108.76	106.24	108.75	108.36	106.89	105.9	107.59	105.17	107.29	104.66	107.44	107.84	107.26	106.95	102.63	108.43	104.91	104.48	106.81	105.47	104.42	105.76	105.57	106.02	107.62	106.47	107.02	106.03	105.07	103.45	105.36	106.41	103.49	105.99	108.16	106.74	106.24	104.74	106.41	105.45	105.8	104.11	103.6	105.2
105.6	106.83	105.1	106.14	106.94	105.91	106.03	106.8	109.08	107.68	105.28	106.11	107.75	104.67	106.86	106.31	108.65	106.84	106.19	107.24	106.58	106.78	108.8	107.72	108.1	107.56	109.08	107.42	106.69	105.53	108.32	104.26	106.51	106.13	107.59	105.37	108.17	106.56	105.54	110.07	107.08	106.05	106.93	108.46	104.92	106.24	105.91	104.55	107.82	106.69
105.72	103.65	106.54	103.4	105.25	106.56	105.81	107.21	106.35	106.39	106.47	105.74	106.93	105.44	104.87	105.38	103.45	106.12	106.63	105.83	107.74	108.12	104.55	107.16	105.07	106.54	105.93	106.48	107.3	105.95	105.76	105.67	105.71	106.83	106.55	106.03	105.68	106.6	107.62	106.01	107.66	107.36	107.29	105.23	107.32	107.91	106.47	107.11	107.75	107.06
107.01	105.46	106.02	106.56	108.25	104.91	106.14	106.3	104.6	106.42	107.38	109.66	103.35	106.69	105.09	106.95	105.72	103.51	106.28	104.73	107.11	105.18	106.28	105.31	105.02	105.35	107.24	106.44	105.8	106.47	107.01	106.63	105.81	105.74	105.88	105.98	107.56	107.57	106.65	103.79	103.42	106.24	108.43	106.93	105.4	107.33	105.42	107.18	107.63	108.12
111.11	110.53	110.08	110.87	109.19	111.45	111.39	108.89	111.12	112.28	109.77	111.97	110.16	110.03	110.53	110.04	110.55	108.88	108.51	109.75	108.54	111.33	110.45	109.36	111.07	111.89	111.39	110.26	108.69	110.06	111.13	108.79	111.04	109.46	113.66	111.45	110.18	111.23	110.46	111.64	112.41	111.57	112.66	110.83	110.31	112.58	110.39	109.76	111.37	111.83
105.35	105.79	104.61	105.69	105.6	104.59	104.33	106.48	107.98	105.54	107.58	106.46	104.37	105.34	106.33	104.53	105.59	104.78	105.95	105.54	106.46	103.95	105.8	106.9	104.34	105.87	104.56	105.86	104.15	106.89	105.19	105.44	104.17	105.5	105.9	107.02	105.62	106.58	104.87	102.73	106.46	104.77	104.95	104.41	104.53	107	106.43	107.8	106.8	105.72
100.25	100.84	99.96	99.958	98.849	97.534	99.812	98.419	101.46	98.17	99.722	99.933	100.06	99.328	99.57	100.42	97.687	100.24	97.993	102.35	98.904	100.59	98.216	99.482	102.63	98.96	99.747	100.16	101.02	97.983	100.04	100.1	98.11	99.823	99.305	99.037	100.33	101.94	99.688	100.47	103.56	99.584	99.797	100.06	98.776	99.722	101.12	97.961	100.04	98.225
106.02	107.22	106.64	105.8	106.08	105.57	104.55	106.11	104.11	104.92	105.62	104.15	104.8	102.28	105.53	105.77	104.05	105.72	106.31	107.06	105.88	104.41	105.71	105.07	105.13	106.76	106.68	104.23	105.47	107.38	106.68	103.22	104.42	105.64	104.35	107.01	106.45	106.66	107.8	106.95	105.43	107.71	105.93	106.14	103.69	105.78	105.49	103.72	105.63	102.87
105.03	106.22	103.15	107.03	105	105.96	103.19	106.02	104.88	104.93	107.24	105.12	104.7	105.2	106.19	105.53	103.56	106.3	106.06	107.19	107.61	104.6	103.39	105.48	103.95	105.78	106.62	102.84	105.01	103.81	103.21	105.67	102.52	104.84	104.39	104.43	105.27	106.65	106.32	104.26	106.36	104.92	103.35	103.6	104.87	104.58	106.02	104.72	105.42	105.77
106.46	105.01	107.8	104.9	104.79	105.07	105.57	103.71	106.55	104.91	103.33	102.55	105.88	104	105.92	105.16	104.64	102.08	103.53	106.1	104.06	108.16	104.06	106.33	105.02	105.89	103.93	103.71	103.25	105.24	106.58	105.06	103.16	105.47	102.69	108.54	105.48	103.55	102.84	105.98	103.24	105.43	103.38	101.71	106.39	105.52	105.16	105.81	106.06	104.52
105.09	105.59	105.34	105.01	105.05	105.47	104.35	107.29	106.75	107.95	105.82	106.71	105.09	104.54	105.57	103.81	106.64	106.37	106.83	104.79	105.66	106.62	104.47	103.46	105.84	103.25	105.79	103.52	106.99	107.47	105.77	108.5	104.66	104.29	107.94	105.7	104.15	105.89	105.77	106.16	105.77	106.11	108.17	106.73	104.94	107.62	106.12	106.81	105.76	103.2
104.45	104.74	102.58	104.12	102	106.53	103.44	106.01	106.05	104.45	103.15	105.31	103.98	103.72	104.74	104.74	103.75	106.05	106.8	102.05	104.62	106.06	104.28	108.15	104.41	104.24	103.86	103.29	106.42	107.14	103.33	106.45	103.64	104.31	107.68	106.27	104.42	104.87	104.97	106.21	107.14	102.73	105.13	102.75	106.34	106.01	105.66	103.41	103.12	107.17
106.12	106.41	106	105	108.03	104.6	105.58	104.97	102.45	107.14	107.21	103.88	106.7	105.57	104.01	106.18	103.98	106.09	105.73	105.34	105.25	105.16	106.21	106.28	105.24	104.75	104.56	103.38	105.89	106.7	104.46	107.46	106.88	105.37	105.32	105.93	107.27	104.71	106.09	103.89	105.66	107.12	106.89	106.3	105.23	105.47	104.41	104.23	103.84	106.8
107.7	105.93	104.4	105.36	104.97	107.64	105.86	105.61	104.76	106.83	105.63	106.57	104.89	103.85	106.16	105.83	106.48	104.56	108.37	108.01	106.34	105.63	106.26	105.71	109.05	105.75	107.8	106.48	103.01	101.73	108.14	105	105.34	103.42	105.39	106.26	105.71	105.05	105.52	102.03	106.35	106.07	105.29	106.19	103.62	106.36	104.06	106.65	106.32	108.1
111.27	114.05	113	110.24	110.6	112.33	114.58	110.68	111.02	111.57	111.05	109.99	113.99	111	111.18	111.25	112.04	111.17	110.85	111.43	112.37	112.09	112.68	110.78	111.55	111.16	110.92	113.74	112.87	110.73	113.14	112.38	110.67	113.77	112.3	111.46	111.32	110.33	113.36	110.45	112.19	110.19	111.62	112.17	110.14	111.65	109.58	113.61	113.37	114.48
101.88	100.95	99.903	101.43	101.85	100.74	98.841	98.976	103.66	99.734	102.41	100.6	100.42	100.94	100.44	98.891	100.71	99.429	99.375	98.847	99.736	99.214	101.61	99.114	99.214	98.527	100.34	99.139	100.3	99.104	101.61	100.04	100.4	100.57	101.67	102.33	101.25	99.624	99.46	99.426	98.08	98.962	100.04	100.34	97.375	101.49	99.712	97.908	101.35	101.19
113.13	111.58	110	111.34	112.85	112.61	111.77	111.12	110.16	111.51	109.36	113.57	111.49	111.12	112.33	109.87	111.38	113.56	110.19	112.02	108.86	112.02	110.75	112.5	114.61	109.04	109.35	113.2	112.97	115.05	110.4	112.78	113.8	110.79	111.78	112.63	110.25	112.8	113.55	114	114.55	112.39	111.41	109.73	112.88	112.88	110.69	111.36	110.97	110.88
103.32	106.36	105.55	107.05	103.72	105.91	107.46	106.06	107.42	106.33	105.92	106.58	105.17	105.56	105.21	104.53	105.83	106.12	105.46	106.4	105.38	105.28	105.14	106.03	105.59	106.32	109.38	105.38	105.97	105.36	106.83	105.51	104.12	106.24	106.75	105.53	107.89	107.04	105.61	106.08	105.94	105.83	104.73	106.19	105.06	104.04	105.89	104.73	104.74	104.51
112.32	112.14	111.87	112.7	114.48	112.09	112.18	113.2	115.25	112.6	112.54	115.81	112.03	111.11	112.87	113.85	113.6	112.01	111.37	115.01	109.5	112.69	111.38	113.36	114.27	114.75	112.86	112.9	111.61	113.22	113.25	113.75	112.8	111.6	110.03	113.55	111.52	114.5	114.54	115.44	112.49	112.18	113.71	112.25	112.56	114.64	113.97	112.14	115.21	112.04
103.12	106.15	107.36	105.28	106.55	106.34	105.76	106.96	106.11	104.79	105.2	105.8	107.16	106.97	104.25	106.16	104.95	106	104.56	107.51	107.11	105.16	107.03	106.87	106.31	106.71	107.38	104.91	108.22	109.05	106.82	106.02	106.94	108.38	105.2	106.84	105.54	106.06	107.36	107.3	105.54	105.49	106.09	104.59	107.11	107.47	108.36	105.83	106.16	106.46
100.14	98.997	99.038	101.94	100.84	99.273	100.48	101.56	101.25	101.73	102.03	98.551	100.42	102.8	98.6	98.134	99.82	100.48	100.25	100.93	100.13	100.96	99.802	99.553	101.94	99.145	101.22	99.398	99.284	100.2	100.54	98.475	99.135	101.33	101.13	101.28	99.922	99.972	101.76	102.22	101.02	99.374	101.42	99.915	100.63	98.473	100.68	102.32	100.34	99.798
101.09	103.5	104.69	103.12	104.04	105.1	104.85	103.49	104.81	105.32	104.28	103.91	103.54	103.83	106.38	103.08	103.54	105.93	103.59	105.87	104.44	105.09	103.45	104.29	102.45	103.3	102.67	102.36	104.48	104.08	106.49	104.94	105.06	104.55	102.26	105.1	105.05	104.91	104.44	103.6	103.88	104.48	105.19	103.21	104.11	102.66	103.41	103.82	104.98	104.1
113.61	111.19	112.39	109.75	111.96	112.2	112.91	109.75	109.64	113.63	112.9	112.45	112.2	113.21	112.26	111.91	113.46	112.49	112.37	113.32	113.69	113.71	112.79	110.81	111.57	110.67	111.04	112.53	112.03	112.66	114.99	110.86	112.96	113.82	110.99	112.65	112.42	110.92	113.74	111.76	110.74	112.84	110.54	112.16	114	113.07	113.65	110.77	112.22	112.48
107.71	106.4	107.15	108.21	107.36	103.94	106.99	105.78	106.25	106.83	105.95	106.76	106.42	108.76	106.8	105.16	105.17	106.9	105.43	105.88	106.85	105.04	105.81	107.53	107.95	105.97	108.13	108.71	104.66	106.03	105.53	104.58	106.44	107.09	106.01	107.29	106.01	106.4	108.42	104.84	105.53	107.98	106.3	103.86	106.48	103.75	105.7	105.72	105.38	109.62
106.07	106.66	107.3	103.38	105.65	104.9	104.24	106.41	104.39	107.29	104.84	107.46	108.34	105.58	103.29	106.34	106.69	106.07	103.81	104.41	106.43	104.43	106.09	105.47	105.94	107.76	107.08	104.76	104.94	104.11	106.2	105.58	106.7	102.97	106.79	108.16	104.37	105.83	106.09	106.92	103.5	105.82	104.49	105.89	105.97	107.74	106.44	106.58	104.93	105.02
106.85	106.03	105.99	106.23	104.47	108.75	104.25	105.62	105.37	105.96	106.49	106.8	107.47	107.45	105.38	105.18	103.61	106.1	104.41	106.31	105	104.63	104.75	107.5	106.11	106.5	106.71	105.7	104.47	106.97	103.51	106.93	106.97	105.65	106.12	104.94	105.24	106.65	105.73	104.6	106.93	106.5	106.72	103.75	104.08	107.24	105.2	106.97	103.82	106.97
106.64	105.43	105.71	104.77	103.34	107.46	103.53	105.21	104.54	104.71	104.8	105.03	105	104.14	103.89	104.22	106.53	104.84	106.89	103.42	104.51	105.12	105.39	105.09	104.53	106.14	105.75	105.86	105.01	104.05	104.39	105.95	106.91	106.4	106.41	104.27	105.74	106.07	107.11	106.37	106.46	103.43	106.16	106.39	104.02	104.84	106.31	107.49	105.76	103.82
112.25	112.14	114.05	109.07	112.81	112.79	112.63	111.29	109.95	111.58	112.88	114.01	112.71	112.69	113.03	114.64	111.71	111.89	112.16	110.57	108.5	113.58	111.78	109.68	112.37	110.45	110.8	111.69	109.82	110.18	112.21	111.75	115.39	112.5	113.48	111.19	113.18	112.82	111.22	112.94	111.5	113.29	113.02	111.18	110.87	113.52	110.67	112.57	111.61	111.8
105.73	105.01	107.64	103.74	105.76	105.28	104.29	106.28	107.78	106.85	104.97	106.14	107.53	105.76	107.27	107.86	106.93	106.03	107.42	108.18	106.19	106.55	107.78	104.82	107.97	108.61	106.68	105.64	107.55	106.21	107.66	107.62	108.03	106.57	107.76	106.71	106.38	106.43	105.88	106.38	106.98	106.74	105.99	108.63	105.32	106.39	107.52	108.72	108.56	105.07
107.06	105.28	107.51	106.91	109.04	104.37	107.26	104.82	106.61	104.58	106.56	107.28	105.41	107.99	107.58	107.84	107.78	104.65	107.12	104.32	104.51	108.38	107.32	104.51	104.67	105.86	104.65	106.65	106.04	105.09	105.38	105.38	106.17	107.41	106.74	107.28	105.91	105.31	107.06	108.16	108.94	106.29	102.04	107.28	105.15	108.78	105.29	107.04	107.43	108.27
111.06	111.11	112.48	112.01	110.96	109.61	110.99	112.93	110.84	112.32	111.36	110.51	110.27	108.99	107.86	111.19	114.23	110.68	110.99	110.11	109.52	110	111.39	111.79	112.44	109.25	113.42	111.52	109.92	111.08	109.95	112.64	111.74	112.35	111.81	109.3	111.97	108.59	110.12	110.95	110.78	112.09	110.12	112.14	111.29	111.2	111.93	111.14	112.5	111.85
106.7	104.6	105.3	104.95	108.68	106.11	105.09	106.82	104.44	105.53	105.07	104.8	106.44	105.21	104.91	105.03	106.57	106.11	104.55	106.68	105.42	106.04	104.34	105.87	105.1	104.91	104.32	106.3	107.39	104.1	106.87	106.5	104.76	105.23	108.64	108.09	104.36	104.56	109	107	103.71	103.94	104.55	104.05	106.3	105.26	104.95	105.08	106.08	106.45
108.87	103.95	104.4	105.31	104.92	105.07	105.32	106.41	105.44	107.09	106.47	106.93	105.09	105.22	104.02	105.41	104.67	106.88	106.99	103.53	106.48	106.1	107.88	107.2	105.67	105.49	106.55	103.64	103.92	106.73	107.59	105.28	105.5	105.48	106.77	107.82	108.43	105.62	106.4	106.67	105.49	106.44	104.43	105.34	103.36	107.29	104.97	106.5	106.28	105.91
112.56	111.27	113.57	112.69	112.47	112.28	113.06	111.52	114.6	112.62	113.27	112.89	111.72	113.89	111.59	112.67	111.82	113.92	113.26	114.06	112.73	112.21	115.27	114.27	111.62	112.36	113.18	114.87	111.4	113.64	114.02	114.32	113.21	113.97	112.88	113.38	111.27	111.43	113.7	111.54	115.01	113.43	112.15	110.77	113.58	113.02	112.12	114.04	112.59	111.66
104.31	106.19	108.18	105.95	105.07	104.2	104.23	103.93	104.31	104.03	106.57	106.05	103.71	106.2	104.66	104.21	104.51	107.29	106.2	105.38	104.51	104.44	106.07	104.93	105.48	104.42	105.18	103.21	102.35	106.88	104.26	103.43	104.01	105.79	105.47	106.69	105.19	103.18	106.81	106.33	106.82	103.98	108.17	104.14	107.74	106.82	105.49	107.42	106.46	104.39
104.45	106.71	105.94	105.25	104.98	106.36	106.53	108.09	107.02	105.82	106.37	106.13	107.45	105.18	105.57	107.29	105.46	104.83	106.02	104.69	106.27	105.32	106.89	108.04	105.68	105.25	107.6	102.67	107.58	103.85	106.55	104.45	107.15	105.23	104.52	104.37	106.36	106.11	107.57	105.52	106.22	104.87	108.75	106.98	105.4	105.96	106.22	104.22	107.27	106.45
105.03	105.52	106.03	106.13	105.44	106.53	107.56	105.53	104.99	107	104.03	104.48	104.15	105.17	105.15	104.17	105.23	104.84	104.7	103.39	106.52	104.7	104.82	104.9	109.06	104.58	106.61	104.83	104.02	105.75	104.85	105.3	104.76	105.27	106.47	103.71	105.23	106.55	107.52	104.48	103.24	105.41	104.12	104.41	105.99	107.37	103.31	105.18	107.53	106.27
105.98	106.06	105.34	106.49	105.6	106.48	107.83	105.89	105.74	106.78	107.38	106.61	108.89	106.29	106.72	105.64	104.78	105.96	105.49	107.4	108.22	105.93	108.6	106.42	105.29	108.69	106.76	106.69	105.6	108.09	105.72	106.69	106.19	105.82	107.23	108.43	107	106.92	105.17	107.68	106.07	105.39	106.21	105.97	105.8	107.93	106.5	107.94	106.46	107.38
112.76	111.52	110.6	110.25	110.41	111.99	109.78	111.9	110.62	109.67	107.96	111.78	109.59	108.89	109.66	111.94	109.44	109.62	111.06	112.2	111.02	111.1	110.96	111.02	110.98	111.2	110.1	110.68	113.7	111.64	110.66	108.89	109.55	109.19	110.39	109.65	110.14	112.38	109.64	112.93	111.84	107.87	112.11	112.4	112.46	110.45	108.58	109.69	112.7	111.36
102.25	100.43	102.36	101.56	101.12	96.904	98.701	101.88	100.09	101.2	102.5	98.82	100.44	100.15	102.5	100.28	101.52	101.34	102.73	100.85	99.934	99.721	100.99	99.494	103.21	101.49	100.45	100.49	103.19	101.74	100.76	100.44	99.838	101.37	99.635	102.71	101.74	101.52	102.8	100.83	101.8	100.84	100.96	101.36	100.95	100.18	100.83	101.84	100.18	101.29
111.29	111.33	111.34	112.24	111.14	111.55	113.15	112.81	113.72	114.11	110.33	110.14	111.25	110.74	111.82	112.76	110.15	110.64	112.49	111.65	112	111.21	111.6	112.81	112.59	111.25	112.24	111.9	110.35	112.59	112.02	114.2	113.35	112.29	111.65	110.92	110.63	111.32	112.36	110.98	111.28	111.99	109.97	111.27	111.44	111.36	110.95	111.99	109.4	112.39
112.69	109.92	114.72	114.22	113.14	112.87	113.8	112.18	111.48	112.38	114.35	114.17	112.84	112.06	112.8	112.57	112.64	113.62	111.43	114.52	113.82	111.21	111.35	113.94	113.68	111.72	113.84	113.24	113.59	111.97	115.5	112.97	113.3	114.81	112.71	113.55	112.5	113.29	114.18	114.28	112.46	113.04	113.25	111.32	114.57	112.63	113.81	112.05	112.93	113.87
106.07	104.62	104.86	106.46	105.75	105.49	104.47	106.27	107.37	105.11	105.96	105.21	106.03	105.67	106.21	107.61	103.42	105.45	103.1	102.81	106.04	105.51	104.85	105.02	105.58	106.31	106.02	103.38	105	104.74	106	107.03	104	106.4	105.6	106.49	104.97	103.55	106.45	106.72	106.18	107.32	106.88	106.83	105.63	106.09	105.01	107.36	106.07	103.47
98.877	98.94	101.12	100.82	100.17	100.94	97.468	99.825	100.37	99.602	98.093	99.978	100.91	100.76	100.13	99.492	99.312	103.38	98.988	101.13	99.695	100.78	99.523	98.853	100.99	101	98.785	100.87	99.804	103.06	98.942	101.43	99.942	99.596	99.603	102.2	101.93	101.4	99.117	101.27	100	97.731	99.98	101.44	100.22	101.63	100.66	99.315	99.259	102.4
106.15	104.43	105.61	104.19	105.59	104.46	101.92	103.65	102.96	103.94	102.59	105.13	102.96	103.62	104.76	104.65	103.14	103.77	103.88	103.2	103.35	102.14	103.3	103.56	103.66	106.58	102.62	106.31	105.48	104.12	103.69	105.22	103.41	102.98	106.05	104.64	103.63	104.45	106.02	104.55	104.57	104.66	103.64	103.54	104.67	102.25	104.34	106.08	106.02	103.79
108.23	105.82	106.02	107.9	105.05	105.65	104.45	106.25	105.95	106.48	104.95	106.52	106.99	106.45	107.32	105.88	104.16	105.93	105.79	106.05	104.73	107.86	106.49	105.27	106.82	109.05	104.95	108.39	105.55	106.41	106.72	105.33	106.4	106.68	105.16	108.93	103.07	108.98	106.24	105.19	106.12	106.49	108.81	105.32	106.31	106.77	107.37	105.72	106.48	104.41
106	106.35	106.93	106.84	106.24	106.95	105.9	102.84	104.6	104.44	106.12	106.21	105.39	105.21	108.44	106.84	105.82	107.27	105.16	106	105.98	107.08	105.15	106.13	105.79	106.46	105.24	108.04	104.72	104.98	104.6	104.84	103.93	103.95	105.4	103.82	105.63	108.43	105.49	103.23	105.37	105.91	107.14	105.77	106.26	105.7	104.32	104.74	103.11	106.34
112.16	112.49	111.98	112.3	112.95	112.11	111.25	113.14	112.07	111.81	114.26	112.77	111.5	109.97	111.68	111.99	111.21	114.17	112.84	112.22	113.26	111.95	114.22	113.92	109.7	112.24	111.41	113.02	113.17	112.51	112.92	112.99	113.7	112.15	115.29	111.13	112.53	111.54	114.66	113.83	111.45	112.75	112.47	114.15	111.37	112.67	112	114.17	112.94	111.11
98.637	101.62	99.334	98.375	99.48	99.435	99.894	98.643	99.886	99.151	101.49	99.925	98.943	100.52	97.498	101.42	97.402	98.784	100.85	101.53	100.31	100.05	98.297	99.524	101.53	99.947	101.66	100.62	99.411	99.092	97.7	99.694	99.436	98.368	98.994	101.2	99.74	98.821	96.966	101.85	99.403	98.45	98.339	99.701	99.493	100.65	97.474	100.07	99.987	98.357
101.88	105.05	104.3	104.4	104.33	104.16	103.62	105.55	102.94	105.26	103.86	104.31	103.29	104.26	105.17	103.86	104.38	104.14	103.47	103.44	102.32	105.77	106.66	102.7	104.04	105.8	103.08	105.53	104.79	104.53	105.2	104.93	102.95	102.82	102.9	103.21	103.28	104.7	104.14	103.4	105.3	104.19	106.67	104.43	101.89	103.96	103.92	102.85	102.93	103.83
111.43	109.38	115.13	112.43	112.51	111.16	111.68	111.91	110.9	111.08	111.48	112.11	112.32	110.85	111.07	110.86	114.21	112.82	109.7	111.07	110.72	111.04	111.69	112.08	111.42	110.22	113.57	110.39	111.58	109.68	111.93	111.58	112.32	111.4	112.24	111.92	111.45	111.73	109.01	110.44	112.27	112.85	113.66	111.56	110.78	113.31	110.88	110.72	112.06	113.29
114.12	113.34	109.45	111.34	112.34	112.5	111.05	112.68	110.83	112.3	112.31	113.44	112.17	113.38	112.21	112.43	113.49	113.16	111.24	112.2	109.63	111.83	112.27	111.25	111.45	110.69	109.72	114.08	112.62	113.29	111.69	111.5	111.82	109.11	111.62	113.56	109.36	112.62	112.04	112.73	113.17	111.95	109.96	112.51	110.24	115.84	114.46	110.21	113.52	113.55
109.19	111.1	110.19	109.31	110.94	111.09	109.95	110.37	111.06	111.39	108.09	110.7	111.2	108.98	108.61	111.94	112.53	110.57	110.38	109.46	109.34	111.52	111.03	109.45	107.91	109.66	112.97	109.57	109.03	109.91	113.43	112.92	109.75	111.16	108.73	110.02	110.47	107.51	110.57	112.09	110.96	111.07	111.76	106.53	109.77	110.42	110.37	110.53	109.55	110.5
105.01	106.57	104.97	104.42	106.01	105.18	105.78	103.28	106.2	107.43	104.86	104.45	105.48	106.35	105.23	104	104.96	104.75	104.88	104.83	105.22	104.52	103.81	105.77	105.03	103.85	106.64	104.7	103.19	103.55	106.11	104.96	101.85	103.71	104.88	102.82	106.02	103.34	105.4	106.55	103.95	103.32	104.73	104.45	105.08	106.07	105.9	104.69	105.22	105.37
112.15	111.71	112.17	111.48	112.23	110	111.13	113.4	111.11	112.42	113.09	112.01	113.7	112.56	112.53	111.01	113.45	113.6	113.64	113.75	113.27	112.7	111.73	112.96	113.86	112.96	111.08	111.8	112.98	113.63	116.12	111.57	112.55	111.76	112.19	111.2	111.61	112.71	113.2	113.85	113.27	111.13	110.38	113.33	114.02	113.97	113.38	111.43	113.53	114.16
105.33	107.96	103.37	107.53	103.94	106.57	106.53	105.96	106.21	104.85	104.3	105.62	105.06	103.16	105.54	107.01	104.29	105.32	107.15	105.76	105.24	105.5	106.39	106.69	106.35	106.93	108.79	107.13	105.07	105.67	106.02	106.21	104.01	104.46	105.78	103.24	105.14	105.23	106.55	105.61	106.19	104.05	103.78	106.19	105.61	105.53	107.05	104.97	103.46	106.22
105.43	104.9	107.71	107.1	108.6	106.11	107.25	106.54	104.51	105.54	104.76	107.3	109.27	107.56	106.63	105.46	106.58	106.18	106.06	106.62	106.79	104.6	106.02	106.95	105.11	106.37	103.25	105.92	105.56	106.22	104.82	104.8	104.77	107.06	107.2	105.35	103.54	106.24	104.74	106.72	107.97	107.09	107.1	106.12	107.12	108.22	106.49	104.96	105.94	108.17
113.61	109.81	110.13	112.54	112.57	109.75	111.03	112.27	111.97	111.19	109.92	111.92	111.92	110.43	109.28	111.75	110.24	109.15	109.23	110.52	112	112.04	111.64	110.19	113.15	112.37	111.28	111.49	112.08	112.16	111.99	112.54	113.45	112.41	110.59	109.89	110.3	109.9	110.26	111.59	110.64	113.5	108.68	111.58	114.86	111.53	109.95	109.12	112.32	113.35
103.7	106.06	106.46	105.26	105.4	104.04	103.94	105.89	105.91	105.06	105.31	107.12	104.92	105.49	106.76	103.84	105.2	104.62	107.79	107.72	106.1	106.95	106.69	106.6	103.67	104.68	104.52	105.1	107.02	106.66	107.51	106.52	104.67	107.66	107.01	106.18	104.97	105.27	104.29	105.81	104.45	109.07	106.57	104.06	108.16	105.68	105.31	107.1	105.38	104.78
105.57	106.96	107.62	107.35	105.84	106.59	107.29	104.67	103.85	105.26	105.86	105.9	105.31	105.06	105.55	105.28	107.17	106.46	105.76	102.8	107.12	105.51	104.43	106.08	103.87	104.54	105.84	108.39	107.01	105.9	106.11	104.62	104.09	104.93	105.35	105.66	105.43	106.43	104.57	105.94	104.72	104.72	104.92	104.61	103.83	107.13	107.14	102.93	105.63	102.99
98.777	100.29	97.21	98.611	100.45	99.376	98.775	97.925	98.485	102.22	99.715	100.82	103.04	99.677	100.84	98.663	99.488	100.01	100.86	99.703	98.936	100.72	99.437	100.75	99.086	99.007	99.074	98.966	100.29	101.06	100.81	99.724	99.462	100.24	100.64	100.81	99.284	100.69	100.42	99.806	101.12	97.89	99.254	100.39	100.44	97.89	98.74	100.38	96.169	100.65
112.98	111.58	110.07	109.01	111.59	109.25	109.8	109.83	110.46	111.91	112.32	111.01	110.93	112.67	111.04	112.62	112.02	112.19	110.12	110.03	110.73	109.62	112.03	111.69	111.9	108.72	112	110.92	111.22	110.66	109.26	110.46	113.23	109.44	110.71	108.75	111.03	111.35	108.43	111.03	112.71	111.53	111.17	111.07	110.53	110.57	112.94	110.7	111.67	112.45
103.3	104.45	104.78	103.56	103.46	103.5	103.68	103.82	103.25	105.47	104.52	102.98	104.29	103.55	103.81	105.55	104.1	106.5	104.95	103.84	105.52	103.71	105.88	104.46	105.31	105.32	104.53	106.14	103.52	105.95	105.86	106.85	104.29	104.8	103.1	104.29	101.6	105.77	103.16	102.01	102.96	102.96	106.33	106.08	104.92	102.7	104.91	104.64	103.36	102.21
117.09	116.84	115.82	118.53	118.08	117.44	117.22	116.54	118.19	119.94	117.56	118.72	119.31	118.39	116.63	120.4	116.49	118.58	117.85	117.69	118.79	119.7	116.16	114.92	115.05	116.8	114.2	116.9	118.31	118.71	116.31	117.88	119.52	118.39	116.84	117.48	117.26	116.88	115.51	117.14	119.27	116.7	115.87	115.77	116.4	118.65	115.91	117.09	118.54	119.41
109.84	114.45	111.4	114.53	115.39	110.47	115.2	112.47	109.68	113.85	111.9	114.55	112.7	114.69	114.56	113.94	112.4	114.48	111.32	113.12	111.92	112.21	113.08	112.67	111.32	114.11	113.47	112.33	112.03	111.47	111.85	113.6	113.26	112.74	111.75	112.12	112.29	110.93	112.36	111.46	113.39	112.27	112.92	112.4	114.69	113.7	111.3	114.52	112.83	113.43
106.1	107.61	104.17	104.61	107.82	104.82	105.54	105.54	106.11	105.33	105.58	107.3	106.29	106.34	107.78	104.34	107.73	105.58	105.02	105.84	106.61	108.83	107.45	105.2	107.55	107.56	102.27	106.08	106.87	104.9	106.56	105.95	106.91	106.72	103.58	107.27	104.9	106.16	106.11	106.16	108.67	106.32	104.73	107	107.03	107.43	105.05	106.61	105.52	105.44
110.43	111.04	111.47	111.11	111.96	110.59	109.75	110.67	110.28	108.75	110.36	111.75	113.37	110.94	113.37	110.45	112	109.68	112.41	108.76	113.35	111.75	109.94	111.5	110.17	112.56	109.7	109.2	109.4	110.51	110.91	110.31	109.84	109.68	112.25	110.5	110.3	110.39	110.68	110.69	110.71	112.37	110.61	110.88	111.92	110.01	111.88	111.93	109.61	110.45
108.32	109.56	111.15	110.49	110.99	111.56	110.29	108.25	111.9	110.79	111.5	112.47	112.01	110.62	111.73	110.1	110.48	110.09	109.08	110.22	108.6	110.88	110.74	111.81	113.3	111.1	109.55	112.1	109.35	110.76	110.22	112.01	110.24	109.08	109.42	108.36	111.4	111.2	110.66	110.89	107.85	110.04	111.99	110.98	113.02	110.96	112.22	109.8	113.34	112.29
112.93	109.74	111.03	109.69	111.73	112.74	112.92	112.14	112.22	111.6	112.5	111.6	111.84	109.63	109.48	110.44	110.61	110.58	110.77	113.28	112.25	111	113.66	112.77	108.16	111.7	109.31	110.68	110.77	108.66	109.11	111.87	111.03	112.41	111.72	111.22	111.15	110.96	109.37	112.7	111.2	111.91	112.28	111.15	111.91	112.37	112.66	110.19	112.01	110.39
103.11	101.66	99.833	102.26	100.61	100.87	102.87	99.741	101.04	101.14	103.86	99.075	100.16	102.68	101.07	101.86	100.54	100.66	100.2	102.09	101.12	98.161	100.64	101.05	99.845	101	98.649	100.21	100.63	99.793	100.89	103.27	100.72	100.71	101.82	100.65	101.01	99.788	99.822	101.62	101.14	100.72	101.23	99.546	102.62	101.29	99.99	98.601	101.34	100.25
112.41	113.14	110.29	112.28	111.72	113.57	111.86	111.66	113.62	109.95	110.87	112.47	112.36	111.82	112.62	111.08	111.6	108.96	113.13	113.74	111.4	112.7	111.85	110.38	113.45	111.54	109.56	111.43	111.46	113.68	112.67	112.36	111.92	111.22	111.43	112.12	113.64	111.82	112.21	113.51	112.43	113.86	110.29	111.43	109.48	111.55	112.16	113.63	113.17	110.64
105.45	103.7	105.54	104.28	101.3	103.96	103.2	105.86	103.6	102.23	104.73	101.03	105.26	104.52	103.16	102.75	104.15	103.41	105.25	104.08	102.82	102.67	104.79	103.57	104.98	103.28	103.43	103.42	105.87	105.34	104.11	105.02	105.87	103.09	103.96	102.08	102.98	103.9	106.79	103.72	102.8	104.4	102.5	103.33	103.06	102.63	104.05	103.75	104.43	103.83
111.26	111.11	110.97	111.64	111.78	114.76	113.61	113.47	112.48	110.83	112.78	112.16	112.23	112.11	112.89	110.2	111.99	111.5	111.42	110.95	111.45	113.9	112.49	111.1	110.68	111.82	112.28	110.66	112.14	113.98	111.95	112.36	110.65	110.58	112.77	115.43	111.33	112.43	112.32	111.36	112.54	111.87	112.48	111.51	111.48	112.44	112.41	112.55	111.89	112.22
100.99	102.02	102.03	100.7	102.12	101.08	99.946	101.41	100.17	99.885	100.75	99.729	100.91	101.06	101.55	104.06	101.87	99.95	101.16	99.219	101.41	101.74	101.52	101.45	100.63	102.13	102.88	100.81	102.97	102.53	102.39	99.476	100.93	101.13	100.12	100.49	101.16	96.825	100.5	100.52	98.345	99.555	102.13	101.53	98.921	100.51	100.34	100.13	99.427	102.25
112.45	111.02	111	111.89	112.56	111.45	112.69	111.95	111.54	111.34	111.71	112.08	111.15	110.21	110.17	110.99	111.01	111.99	110.37	113.32	111.01	111.83	113.21	109.59	111.14	110.89	110.97	113.22	111.57	111	109.56	113.99	110.2	111.65	109.75	109.98	110.08	112.21	112.29	112.28	110.41	110.15	110.97	110.8	111.63	111.59	110.32	110.28	111.69	110.08
106.7	104.34	106.18	105.21	103.49	104.72	102.44	105	105.36	103.66	103.24	101.73	103.01	106.09	102.7	104.05	102.99	105.38	104.74	104.51	102.78	103.35	102.8	101.67	105.01	104.22	105.48	102.75	104.49	105.99	105.87	104.8	102.73	103.22	103.97	103.32	102.51	101.6	102.91	104.67	103.43	105.32	105.55	104.15	103.36	103.36	104.53	104.37	105.3	105.9
106.41	104.95	106.74	109.03	104.97	106.23	105.68	102.88	106.01	105.98	105.24	104.59	108.19	107.56	105.29	105.04	104.74	105.97	107.89	105.24	105.17	103.83	104.95	105.15	104.84	103.89	105.03	106.38	106.04	105.3	107.1	106.17	105.14	106.83	106.86	107.06	106.46	104.89	104.46	106.62	104.75	105.26	106.93	107.13	106.71	105.91	104.31	105.24	106.2	107.7
103.69	105.99	106.63	105.15	106.03	104.37	105.44	106.54	106.12	106.47	104.08	105.34	105.02	106.26	104.44	106.8	106.79	105.55	109.81	105.15	105.53	104.04	105.16	107.44	105.63	106.62	106.53	107.96	103.55	105.06	105.26	105.42	107.05	104.83	106.06	105.36	105.07	105.87	104.71	104.05	106.95	104.39	106.74	104.89	109.25	104.47	104.77	107.63	104.09	105.07
102.42	104.52	104.58	104.62	104.95	104.59	106.73	104.14	105.91	103.99	105.06	103.87	104.6	106.05	103.66	104.72	103.65	103.51	103.21	104.86	105.2	102.57	104.51	103.37	105.38	105.9	102.94	104.65	105.51	104.6	105.38	101.51	104.6	103.14	106.04	104.88	105.1	103.75	102.93	105.3	103.25	104.19	102.71	103.72	105.36	104.95	103.46	104.19	105.6	103.16
118.34	119.62	118.52	117.37	118.19	117.22	117.64	118.8	116.23	118.92	117.35	117.68	119.04	119.8	117.48	116.82	116.02	117.32	119.32	117.66	115.67	117.43	114.54	116.68	118.77	116.37	117.8	116.1	116.95	117.72	117.63	117.49	117.74	119.49	118.79	118.39	120.99	116.75	118.93	117.72	118.32	116.85	115.46	119.96	117.86	118.54	118.68	117.96	117.59	118.04
117.02	114.82	118.36	115.96	117.1	119.51	116.86	117.78	116.86	117.41	116.07	116.41	116.06	119.25	119.18	115.73	115.72	115.92	119.17	117.4	116.73	116.62	116.86	115.9	116.86	118.33	119.17	116.81	118.8	120.38	115.57	115.14	117.56	118.53	117.53	118.71	118.93	116.94	116.61	116.46	115.4	118.78	116.13	116.61	117.29	117.99	116.56	117.43	116.61	117.08
108.83	107.78	105.48	103.86	105.71	107.07	106.6	108.21	108.87	105.97	105.38	105.37	109.26	104.8	105.72	107.55	105.36	106.4	107.64	105.24	106.63	106.55	109.28	107.18	107.28	106.08	106.34	106.49	107.32	106.85	107.56	105.73	105.42	108.04	105.4	107.92	109.34	106.91	105.63	107.64	107.59	106.98	106.31	106.91	106.74	106.5	104.76	106.57	106.8	107.91
107.99	105.63	107.2	104.95	104.67	104.52	105.92	106.65	107.64	106.64	107.13	108.03	106.08	106.55	107.56	107.18	106.89	107.01	105.34	107.7	105.87	106.1	105.58	108.29	107.11	105.17	106.67	106.91	107.82	105.6	106.51	109.05	107.68	108.03	108.83	105.11	108.93	107.52	107.5	108.23	107.77	107.04	107.91	106.98	106.67	103.96	106	107.33	106.73	107.26
106	104.06	107.04	105.75	103.48	104.96	104.63	105.36	105.89	106.31	106.07	103.07	102.92	103.84	103.58	106.2	104.79	106.4	104.43	104.8	105.54	103.53	104.16	105.64	104.36	104.11	104.35	105.01	103.79	108.49	105.94	104.87	102.89	104.8	103.47	104.76	105.54	105.84	104.27	106.66	107.02	105.56	106.02	105.13	104.44	102.97	103.79	103.26	104.18	105.62
116.6	116.26	117.32	117.54	115.5	115.83	117.42	115.14	117.62	115.43	114.29	114.51	117.09	118.37	117.38	116.19	118.25	115.69	116.04	116.32	116.35	116.64	117.32	115.35	113.97	115.36	115.87	117.66	120.1	117.3	115.43	117.32	116.38	118.8	115.12	117.92	115.79	115.95	115.73	116.12	116.23	116.45	116.89	116.92	117.12	116.47	116.07	115.35	118.39	116.82
106.05	104.19	105.02	105.91	104.35	108.3	106.83	109.26	107.47	109.32	109.38	105.34	105.97	106.3	105.73	106.54	109.03	106.85	104.86	104.09	106.52	105.72	103.63	106.7	104.15	105.6	107.14	105.57	106.73	105.49	105.92	106.46	106.15	105.56	106.83	107.93	107.3	106.75	106.4	108.65	104.19	107.02	108.28	107.64	106.45	104.99	107.55	105.99	108.64	106.33
98.354	101.64	98.785	100.54	99.771	102.25	100.61	99.384	98.98	101.59	101.1	99.396	98.827	99.596	100.01	98.187	101.18	100.09	100.27	101.34	101.67	99.25	100.17	101.37	101.67	98.577	97.59	99.74	99.65	99.641	99.584	99.208	98.238	101.56	101.77	98.869	99.751	98.11	101.7	101.04	100.87	101.81	100.24	101.18	98.715	99.541	101.3	98.19	102.23	99.778
98.314	97.658	101.28	101	100.85	101.45	99.827	101.24	97.863	99.143	100.3	99.975	99.579	100.01	96.705	100.23	101.44	98.427	99.88	101.54	99.335	100.23	98.31	97.443	100.03	99.555	101.56	100.25	99.121	97.906	99.318	99.771	102.25	100.99	98.323	100.37	99.52	98.556	100.68	101.37	99.083	98.489	101.65	98.31	98.896	100.06	102.19	98.56	100.6	98.595
106.92	105.85	105.01	107.32	104.96	105.92	106.08	107.58	105.78	106.26	105.41	107.94	106.31	106.01	104.93	103.63	106.24	105.54	105.66	105.87	105.39	106.48	106.21	105.16	105.6	106.24	104.79	104.16	104.23	106.42	105.48	107.74	105.98	107.31	107.66	103.51	103.47	104.51	105.92	107.66	105.25	107.41	105.34	107.06	105.34	106.96	105.02	106.77	106.55	105.8
116.99	113.86	117.34	116.57	117.44	117.65	116.56	120.93	116.25	116.54	117.06	115.87	118.69	116.98	118.25	116.05	118.11	118.89	118.71	118.28	117.51	116.84	119.58	119	117.71	116.01	119.34	117.4	117.83	117.43	118.65	117.06	116.65	117.19	116.47	118.83	117.41	118.12	116.97	117.06	119.26	117.94	118.57	116.92	117.71	117.96	118.44	117.44	116.78	118.77
105.88	106.8	104.72	104.98	103.66	106.75	107.6	105.76	106.24	107.61	107.79	104.68	105.05	105.66	106.3	105.68	104.6	105.56	107.37	106.28	104.73	102.26	106.08	107	105.35	104.86	105.4	105.39	107.36	107.18	106.65	105.07	107.54	105.31	105.99	105.4	103.78	104.95	105.24	105.28	104.67	107.47	105.63	105.28	107.07	105.8	106.32	103.91	104.34	104.64
104.19	105.3	104.09	101.64	103.04	104.62	105.5	105.31	103.75	104.41	103.42	104.18	105.04	102.13	104.17	103.31	106.07	104.78	106.6	105.16	104.38	103.9	103.96	103.78	105.04	103.85	104.75	103.77	106.55	104.32	104.4	103.13	104.19	104.14	104.43	105.07	104.47	103.41	102.79	101.9	103.53	104.82	102.32	102.27	104.26	106.17	101.61	104.16	103.42	105.42
99.67	100.11	99.687	98.595	99.079	99.48	99.863	100.88	102.19	101.79	100.01	99.748	99.998	100.82	98.2	98.578	99.209	98.957	100.43	100.12	101.43	99.431	99.196	100.19	101.04	101.58	98.828	100.75	100.3	100.81	102.34	97.623	99.377	99.61	99.81	97.798	99.794	99.693	100.63	99.132	99.799	101.25	101.59	101.83	100.94	99.938	98.966	100.94	101.54	100.72
103.81	103.7	103.79	105.17	105.13	104.62	105.77	107.42	105.28	106.97	104.74	105.22	105.39	104.54	106.09	105.35	104.19	105.32	104.97	106.49	104.4	108.69	106.63	105.88	105.7	106.86	104.47	105.24	107.09	105.28	106.54	103.95	105.96	105.61	104.82	104.51	102.44	104.81	104.27	105.35	104.21	104.01	106.19	105.24	104.22	104.39	104.48	103.98	103.14	105.92
109.38	110.91	111.22	109.38	111.02	110.84	107.77	112.21	109.71	107.49	110.8	109.93	109.47	110.93	109.02	108.83	110.24	108.38	108.37	109.59	108.7	108.62	110.6	108.82	109.67	108.04	110	110.15	112.47	110.45	112.22	109.1	108.99	111.94	111.37	109.22	108.45	109.75	109.52	109.61	110.31	107.8	111.17	109.93	108.1	108.84	109.17	111.6	108.9	110.53
111.37	109.77	110.53	111.55	112.8	111.37	110.48	113.38	112.24	113.03	112.69	113.3	111.58	110.9	111.6	113.06	111.96	112.64	109.87	111.67	112.4	110.86	112.77	110.77	109.93	111.79	113.85	112.74	112.7	112.9	110.99	112.47	111.45	112.4	111.85	114.28	111.99	111.87	111.29	112.08	111.24	111.65	110.79	110.72	112.64	112.69	113.4	111.19	110.74	112.14
105.15	105.58	104.84	104.62	104.48	105.89	106.16	104.44	106.88	104.74	103.78	106.89	107.26	104.99	106.15	107.62	105.51	106.61	104.83	104.27	105.4	106.94	103.47	106.34	108.93	105.36	105.81	107.01	106.54	103.62	105.86	103.68	105.4	106.49	105.66	106.22	104.33	106.6	106.13	105.1	104.86	105.61	106.86	106.03	104.51	106.69	105.34	105.97	102.32	106.66
114.03	110.14	110.39	113.48	113.03	111.69	110.57	111.7	111.78	113.52	112.13	112.06	111.06	111.46	111.03	110.82	111.8	113	113.36	112.23	112.78	112.55	111.48	113.31	113.46	111.92	112.81	112.09	110.31	112.25	110.07	109.89	113.88	110.76	111.93	113.24	113.08	112.67	112.1	112.22	114.31	110.97	110.75	112.08	112.44	112.18	112.59	110.76	111.7	111.8
104.61	105.7	104.74	103.87	107.69	105.84	106.75	107.8	104.53	106.81	106.21	106.4	106.95	106.96	105.79	106.87	105.01	107.47	107.55	105.51	103.99	106.34	108.33	105.57	106.88	108.39	105.79	105.63	104.86	107.97	105.97	108.98	107.64	105.25	106.51	105.44	104.98	104.54	106.33	107.06	107.96	107.83	106.72	106.28	105.21	107.38	105.58	107.4	105.16	105.56
111.45	110.08	109.77	109.24	109.82	110.06	110.39	111.15	108.75	108.23	110.06	109.18	108.14	111.19	109.23	108.18	111.41	109.65	109.14	110.89	109.13	107.3	109.79	110.4	109.7	111.62	110.06	110.51	110.5	111.56	108.57	109.4	109.75	110.99	107.84	109.99	109.17	109.83	109.88	109.57	109.48	113.82	107.79	110.57	108.69	110.28	109.92	110.85	110.81	109.15
99.039	99.612	97.682	100.37	102.02	101.87	98.728	102.45	100.42	99.093	98.716	99.428	97.892	99.778	99.16	99.515	100.32	98.055	100.45	99.74	101.53	99.463	100.23	100.35	100.39	100.21	99.275	102.19	99.127	99.105	100.09	101.56	99.475	100.06	99.436	99.05	99.948	98.262	100.61	98.671	100.3	98.576	101.77	100.13	98.857	100.66	100.87	98.766	97.99	99.485
102.92	105.92	106.65	107.5	107.47	104.48	105.74	103.69	106.16	107.37	106.28	105.93	104.78	106.35	107.5	106.42	106.91	105.92	104.88	105.17	105.42	106.21	106.52	107.31	105.28	105.21	106.29	105.68	104.97	105.84	105.02	104.99	103.29	106.96	104.08	105.69	106.6	107.24	104.39	105.12	106.8	101.84	108.2	104.74	105.94	103.97	105.46	107.61	105.44	106.44
112.58	110.8	111.46	111.33	112.26	111.85	113.23	111.79	112.16	112.99	113.59	109.68	112.2	112.2	110.77	112.63	111.85	112.11	111.58	112.32	110.44	109.95	113.31	112.73	113.16	112.72	109.84	113.28	113.11	113.47	112.28	112.46	110.82	111.05	111.3	112.07	113.41	113.14	113.31	109.53	113.3	113.16	111.99	111.7	111.81	112.7	112.7	112.33	112.15	113.47
106.74	106.4	107.24	105.67	104.75	108.42	106.09	106.69	105.58	106.05	107.89	106.18	105.57	106.33	106.46	104.25	109.06	107.41	106.93	106.3	105.78	107.19	106.5	106.38	105.73	106.1	105.91	105.74	108.75	106.74	106.41	106.06	105.27	108.38	107.89	106.92	108.34	106.66	105.73	106.81	105.93	105.56	107.71	105.25	106.65	106.66	106.93	105.71	106.22	105.85
101.07	100.81	101.69	100.26	98.501	100.28	101.32	99.473	99.927	99.077	99.355	101.24	103.33	102.83	98.283	98.882	102.05	100.97	102.62	99.399	103.69	101.74	102.02	99.195	98.786	100.21	100.68	101.76	99.845	98.968	99.168	98.996	103.2	100.23	100.39	99.348	102.61	99.968	101.23	99.523	98.938	100.25	101.18	100.31	100.68	101.15	101.32	101	102.29	100.69
113.25	113.8	113.02	111.83	114.15	113.41	113.01	113.38	111.75	115.02	113.24	111.37	115.09	111.06	112.74	112.63	113.02	115.53	112.39	113.91	111.1	113.09	112.98	111.22	114.68	110.38	112.66	114.72	112.86	112.18	111.04	112.23	111.84	111.9	112.98	112.67	114.26	111.43	114.38	109.94	111.14	114.6	113.8	112.7	110.76	114.13	113.45	113.13	112.19	111.42
103.16	105.67	102.1	105.54	106.56	102.86	108.37	105.68	106.09	105.58	107.8	103.98	104.93	105.08	103.82	107.05	105.34	105.98	104.69	105.76	104.36	104.23	107.05	101.85	107.5	105.07	104.63	104.88	105.81	105.43	103.95	103.93	104.58	104.67	104.27	104.12	104.35	105.14	104.85	106.3	108.39	104.91	105.08	108	103.11	105.72	106.58	106.58	105.97	103.27
106.52	108.67	107.5	107.43	105.4	106.5	106.29	105.1	105.96	107.14	106.69	108.75	105.99	107.82	107.33	104.76	105.86	106.99	106.4	106.76	106.39	105.59	106.14	108.49	106.56	105.83	107.07	108.46	106.84	107.73	107.59	106.84	106.45	106.57	107.3	107.08	107.53	105.31	106.88	105.69	105.92	108.32	106.58	105.75	108.47	106.55	105.48	108.06	109.17	106.75
104.18	104.18	104.04	107.81	102.43	105.48	105.05	104.55	106.81	106.07	106.63	106.65	103.47	107.38	103.36	105.59	107.78	107.63	104.34	104.95	104.07	106.19	106.21	105.94	105.15	108.01	107.56	103.54	105.44	106.15	105.52	104.03	105.2	105.38	104.08	104.7	104.53	107.43	104.73	106.12	105.92	104.62	104.28	108.21	106.06	105.12	106.34	105.24	106.35	105
106.99	104.33	103.44	103.95	103.48	104.66	104.76	102.16	103.21	102.84	104.28	104.02	103.11	105.51	103.99	104.84	104.81	102.96	104.51	103.42	102.89	104.02	105.02	103.67	104.32	102.93	104.2	104.74	102.68	102.12	104.78	104.52	104.36	103.11	103.1	105.8	104.25	103.09	104.71	103.9	102.55	103.74	104.86	102.3	104.78	104.97	101.08	106.17	105.1	103.96
105.64	103.33	105.61	107.03	106.24	105.57	102.3	106.87	106.75	105.41	103.66	102.77	106.56	103.84	103.06	105.53	103.16	104.5	106.11	105.97	103.69	105.5	105.26	106.62	105.33	104.63	105.06	104.82	107.19	105.77	103.57	104.67	105.22	105.54	104.38	103.32	106.88	106.39	105.21	102.34	103.86	106.16	106.81	104.46	105.99	104.19	104.72	105.76	104.46	104.38
105.77	106.98	106.01	106.88	104.8	107.21	106.53	107.74	105.34	106.14	105.14	104.36	104.12	106.35	106.28	104.82	104.71	104.26	102.93	106.06	106.27	106.3	107.91	106.48	105.47	107.73	105.34	105.6	107.04	106.42	104.49	105.95	106.44	105.89	105.99	105.98	107.9	106.96	106.16	105.83	105.62	103.7	105.75	106.29	105.39	106.06	102.81	104.6	104.7	105.93
105.3	105.91	104.22	105.48	104.48	105.4	106.41	104.25	105.35	104.83	104.28	103.2	105.86	103.41	104.06	104.58	106.25	104.97	104.36	104.81	106.6	105.73	104.29	104.95	102.83	105.97	105.93	104.24	104.66	106.65	104.68	105.19	105.8	103.2	103.92	105.91	106.21	103.49	104.18	106.72	103.49	103.37	101.11	107.17	106.72	103.83	104.51	103.47	104.02	103.12
106.61	105.92	103.25	106.1	105.96	107.33	105.47	105.36	105.07	105.17	105.05	102.83	105.05	105.68	107	105.95	106.28	106.71	105.59	107	106.32	104.96	104.87	106.93	105.14	104.31	106.93	108.13	105.3	103.84	106.73	104.88	106.57	108.64	104.95	105.7	105.36	103.32	105.44	106.58	105.1	102.51	104.29	104	102.49	106.79	104.81	104.9	106.86	105.67
112.69	111.14	109.87	111.12	110.65	112.88	109.95	113.27	109.64	111.28	109.04	110.22	110.42	110.62	112.63	109.52	112.62	112.25	109.67	111.81	110.81	111.27	110.35	111.5	113.11	112.78	112.06	110.84	110.87	109.95	112.59	111.38	112.99	109.71	112.22	109.7	109.9	110.43	111.01	109.11	112.63	109.01	109.38	110.91	113.7	111.02	111.69	111.05	110.73	110.81
98.108	99.964	99.279	101.76	102.56	100.31	100.48	99.981	102.72	102.82	101.32	102.28	101.38	99.219	100.69	99.643	97.498	98.494	99.442	100.95	100.84	99.778	99.279	100.16	99.397	100.14	100.59	100.22	101.45	98.251	101.59	99.667	99.212	100.65	99.4	99.794	99.929	99.98	100.31	100.62	100.59	102.27	98.748	98.913	100.47	100.81	98.569	101.66	98.669	98.898
111.05	111.94	113.19	108.09	111.23	111.27	111.2	110.27	110.18	112.44	113.02	110.37	110.18	110.51	111.15	111.94	114.09	112.29	112.28	113.06	112.67	109.96	109.65	112.31	112.97	109.95	111.13	110.27	111.15	114.05	110.95	113.65	110.71	111.64	109.14	112.14	114.32	112.84	112.69	114.71	108.21	109.71	113.42	111.55	111.33	112.35	112.23	113.16	113.27	113.23
106.17	107.42	104.03	108.35	106.14	105.92	106.54	105.11	107.07	104.24	106.75	105.05	106.09	105.96	106.56	106.68	104.63	103.44	107.29	106.69	106.08	105.76	103.86	104.99	105.13	106.44	104.61	105.85	104.56	105.53	108.11	107.54	105.61	106.69	106.17	106.55	107.07	106.19	106.31	105.66	104.81	105.81	106.44	104.38	107.68	105.09	104.3	106.7	105.21	104.79
104.49	106.03	105.75	105.21	105.53	106.31	106.44	106.48	106.12	106.55	105.83	106.13	106.39	108.52	105.76	109.29	104.54	106.6	107.95	105.94	106.35	107.35	108.41	106	105.14	107.93	104.36	105.15	107.34	105.54	108.24	105.42	106.55	107.38	109.04	105.61	104.14	104.45	103.74	106.2	106.97	107.35	105.4	105.62	106.15	106.9	104.83	104.42	105.9	107.43
114.17	114.5	116.53	116.26	118.55	116.66	117.75	117.34	118.34	117	116.37	117.82	116.42	116.64	114.84	115.72	117.02	115.41	115.6	118.52	117.44	115.25	116.01	117.56	114.88	115.23	115.78	117.22	115.06	116.5	114.75	114.57	116.75	116.41	117.56	115.51	118.58	115.01	117.83	114.91	117.16	117.14	117.37	115.29	115.44	118.34	116.49	118.91	117.26	115.8
110.38	112.73	111.66	111.52	110.61	110.71	109.52	111.67	111.99	115.35	112.19	110.84	111.04	111.38	109.97	111.92	110.28	112.55	112.71	108.41	111.73	110.18	112.62	111.62	111.18	111.26	111.55	110.23	110.51	110.9	112.41	112.84	112.57	114.06	111.02	111.37	114.08	110.04	112.85	111.41	111.25	111.36	111.69	111.34	110.8	112.24	111.15	112.54	111.06	112.03
106.47	106.15	107.16	106.42	105.65	105.79	107.28	108.09	103.7	106.97	104.51	107.53	104.33	105.57	107.12	104.92	105.68	104.27	104.17	108.93	105.73	105.31	104.7	107.19	108	107.77	105.71	107.22	106.05	106.88	106.84	106.96	105.41	105.39	106.43	104.83	107.33	106.96	105.27	108.25	107.76	108.32	105.76	105.76	106.24	107.6	102.84	106.47	106.6	107.78
98.856	99.745	99.473	96.929	101.31	101.35	99.141	99.019	97.792	99.688	98.972	99.931	98.328	99.439	100.26	99.71	99.902	102.43	98.591	98.302	102.4	100.11	99.688	99.252	99.995	99.624	97.132	98.343	99.253	101.47	100.48	99.062	99.988	101.19	98.663	96.627	99.326	100.23	101.26	97.984	98.509	99.22	99.016	99.281	99.634	99.172	102.38	101.08	100.18	98.895
104.58	106.06	102.92	105.29	105	106.88	104.57	104.56	105.47	103.72	103.44	104.52	103.66	105.77	105.19	102.93	104.41	103.42	104.97	105.87	104.19	105.42	105.62	104.28	105.28	103.59	105.64	106.58	103.29	105.32	102.29	104.14	103.88	103.15	101.5	102.95	104.64	101.93	105.77	102.43	103.92	105.11	102.63	105.94	103.41	104.49	102.54	106.31	105.17	103.56
103.6	100.75	100.92	100.05	100.95	99.288	98.266	100.21	100.55	100.77	99.934	102.31	102.6	99.938	99.07	102.8	99.994	101.35	100.49	102.21	101.52	101.24	100.28	99.216	101.08	99.695	102.42	103.21	102.32	101.67	99.667	103.15	102.36	101.99	99.441	103.08	100.73	99.615	100.65	100.65	100.11	100.73	101.11	100.73	100.39	100.65	100.8	100.77	99.487	98.623
115.6	115.94	116.53	116.14	115.63	115.37	115.5	117.62	115.84	116.63	115.66	116.72	114.65	116.06	115.33	115.19	116.24	114.89	115.04	115.54	117.02	115.52	117.35	114.91	116.12	115.41	116.23	116.78	115.05	115.89	115.96	114.41	117.07	117.65	118.22	114.95	118.6	115.87	114.9	114.9	114.52	115.76	118.18	120.08	116.47	117	116.98	116.21	115.4	116.15
104.73	104.59	103.51	105.05	104.78	107.49	104.98	105.78	107.44	106.71	103.81	105.21	103.86	105.98	107.08	103.7	104.27	106.32	107.52	106.74	103.67	105.89	106.68	107.13	105.18	103.61	104.56	104.4	106.43	106.68	105.11	106.42	104.75	105.97	104.29	105.37	104.86	106.14	106.46	105.16	105.99	106.14	106.51	106.75	104.27	105.41	105.29	107.28	105.77	107.62
104.35	104.43	103.78	103.51	105.7	104.41	104.84	104.08	105.57	102.45	102.72	102.49	104.17	105.56	101.88	103.59	104.33	104.56	103.23	103.43	104.79	103.14	104.62	104.39	104.85	102.7	104.77	104.8	103.27	104.14	103.26	103.33	105.54	105.3	105.31	103.44	104.84	104.74	106.69	103.96	104.75	104.41	101.85	105.07	102.03	103.32	104.21	103.43	102.07	104.88
103.19	106.42	104.24	105.65	104.35	105.98	105	105.29	107.06	105.13	107.61	108.68	103.73	108.51	103.63	105.2	106.35	107.44	106.27	105.36	105.41	105.7	106.13	104.29	103.54	106.97	105.37	106.05	103.56	103.31	107.91	105.87	104.65	105.55	106.04	103.85	105.64	103.76	105.59	105.16	106.32	107.5	104.89	105.68	104.22	106.69	106.64	105.78	107.19	104.85
105.67	107.52	107.35	105.99	106.66	105.34	106.51	108.38	106.38	106.45	106.52	104.83	105.91	105.21	106.2	105.13	106.94	106.05	104.96	106.55	104.07	105.75	105.46	105.35	105.98	105.16	106.5	106.48	106.69	106.1	103.55	104.82	104.56	106.99	105.3	105.03	105.89	105.81	104.66	106.62	106.04	105.07	104.92	105.06	106.3	105.71	106.61	105.48	106.92	105.59
105.18	104.9	107.67	106.8	105.98	103.55	104.81	105.26	105.12	104.41	105.11	103.67	104.93	104.45	107.99	109.2	107.03	104.94	106.96	105.34	105.91	105.07	104.72	107.09	108.33	106.41	103.86	106.74	103.47	107.54	103.99	104.64	102.43	105.53	105.03	106.52	105.81	104.84	105.25	105.26	107.17	105.21	105.27	105.44	107.1	105.47	106.19	105.6	107.45	105.21
113.41	117.21	116.3	115.77	116.08	115.75	117.32	119.68	117.78	117.18	116.9	118.65	118.08	119.59	118.28	114.87	116.41	119.19	117.56	115.13	116.69	119.01	117.31	117.33	118.01	117.63	118.09	117.48	117.76	117.8	118.25	115.93	117.36	117.47	115.85	117.82	117.38	118.4	119.45	118.96	115.97	119.36	118.23	116.11	117.03	116.58	119.11	118.66	117.03	118.2
98.821	100.46	97.984	98.506	101.23	99.248	98.786	100.42	98.181	102.33	100.92	99.992	98.725	100.87	98.295	101.28	97.839	99.188	101.53	96.024	97.165	98.699	98.833	99.375	99.853	99.195	98.916	101.6	100.58	98.932	98.673	98.626	101.5	100.63	98.051	98.685	99.813	100.67	100.84	99.309	98.341	102.02	99.086	97.198	99.969	100.45	97.642	100.09	99.951	98.078
110.23	112.31	113.66	110.34	111.36	111.15	110.31	111.45	114.75	110.35	108.68	109.78	112.79	110.56	111.3	110.12	111.41	110.7	110.93	111.24	111.91	113.71	109.85	112.55	110.49	112.65	110.02	109.77	109.75	110.55	110.27	113.85	111.25	109.26	110.06	109.37	110.4	110.17	111.23	111.56	111.29	112.15	112.05	111.42	113.39	110.79	110.6	110.65	111.98	110.97
100.2	99.169	101.86	99.095	100.29	100.01	99.768	100.4	96.316	98.688	101	98.252	98.732	100.34	100.34	99.026	98.302	101.07	100.25	98.827	100.54	101.53	98.827	100.64	101.85	100.65	101.32	98.946	98.923	99.415	99.86	99.593	101.88	98.201	99.727	101.44	99.132	99.488	96.737	102.3	97.326	99.259	99.733	101.2	100.33	100.38	99.05	98.625	99.705	98.185
106.8	105.36	105.83	103.86	104.08	103.5	105.16	104.58	105.7	106.64	104.53	104.66	107.08	107.25	106.46	103.57	105.27	105.1	105	106.56	108.41	104.99	106.66	105.33	104.75	104.75	105.38	104.87	106.7	105.5	103.46	106.41	104.06	107.33	105.93	105.83	106.24	104.22	105.35	106.76	104.83	105.87	106.25	105.88	103.08	107.36	108.54	105.29	104.45	105.29
110.88	112.41	110.78	108.85	110.36	111.27	110.89	110.84	113.33	111.6	110.62	110.82	112.08	110.99	111.45	110.31	111.12	112.32	109.76	109.88	110.08	112.1	110.42	108.52	109.96	111.71	112.61	110.6	111.26	113.87	110.83	111.4	111.39	111.12	109.25	109.52	111.23	111.82	113.62	110.99	113.13	112.9	111.01	109.81	111.09	109.86	113.01	111.51	110.91	112.49
106.62	104.78	105.23	105.64	107.75	105.47	104.59	108.47	105.98	104.44	104.73	105.73	107.21	107.54	106.95	107.49	105.42	109.29	104.44	107.78	104.59	104.83	105.08	106.13	106.86	108.75	105.5	107.13	107.89	105.91	106.84	107.05	105.96	107.28	104.01	107.82	107.59	104.74	106.52	107.37	106.86	105.64	106.19	106.9	108.18	105.01	105.22	107.6	106.81	107.39
106.66	107.45	105.18	105.65	105.93	107.29	105.56	105.18	105.28	104.14	106.71	102.19	107.71	107.26	104.74	108.08	106.99	106.9	104.76	104.9	106.85	103.59	106.69	107.1	105.25	106.8	104.59	105.95	105.19	105.12	105.72	104.64	105.75	105.54	104.16	104.12	106.29	105.39	107.04	105.76	104.92	106.12	107.44	106.1	106.52	106.63	106.29	105.77	104.31	104.84
106.53	107.1	105.57	106.85	104.75	108.36	108.45	107.96	106.15	106.54	106.9	105.46	105.46	108.32	106.94	106.84	104.82	108.37	108.59	106.87	105.8	108.12	108.78	106.16	104.31	107.25	104.62	104.9	104.72	103.21	105.16	104.51	104.79	103.2	107.79	105.89	107.98	105.54	106.61	106.27	106.99	106.31	107.16	108.22	104.52	107.53	108.05	104.58	105.91	105.13
109.92	108.64	107.45	106.8	106.29	106.44	105.96	106.03	106.84	107.32	106.66	106.73	106.88	106.79	107.96	106.84	108.67	107.94	108.3	108.16	105.99	107.31	106.7	108.09	104.86	107.47	107.64	106.96	106.87	109.02	107.66	107.04	107.38	106.68	106.53	109.17	105.87	107.65	107.53	109.43	107.08	106.85	109.09	106.42	107.36	107.17	107.76	108.58	107.27	107.02
107.59	104.81	103.81	105.56	106.96	106.53	104.91	105.13	104.04	104.52	104.48	107.72	104.53	106.48	106.49	104.18	106.06	107.42	104.2	109.23	105.73	105.25	106.03	108.92	105.42	106.73	103.2	107.1	104.8	106.48	105.61	104.42	104.15	104.18	104.55	108.65	105.45	103.21	106.13	104.75	105.41	104.54	104.48	106.54	104.67	106.3	105.22	105.61	104.98	107
110.33	111.53	110.98	109.84	110.45	111.82	111.84	109.52	110.14	112.82	113.54	110.64	112.58	111.45	111.52	109.07	110.13	111.55	109.56	111.67	112.57	109.88	112.46	110.14	111.31	112.76	111.45	110.61	112.72	111.62	108.44	110.07	109.86	111.11	110.52	110.16	111.29	110.08	109.78	110.46	107.56	108.65	111.19	111.11	111.35	111.53	109.85	111.63	111.19	109.23
110.73	110.36	111.79	112.6	111.41	110.43	110.52	111.67	109.79	111.23	110.07	109.87	111.72	110.04	110.87	112.57	110.72	111.87	112.21	111.68	111.8	111.84	111.36	111.59	113.34	112.13	111.83	113.54	109.56	108.83	111.22	110.96	110.33	109.27	110.95	111.41	112.34	109.96	111.46	110.68	110.32	110.82	111.61	112.61	110.73	111.08	114.53	111.26	111.1	110.16
110.15	110.34	113.92	112.84	111.67	113.17	112.43	113.78	113.37	110.59	112.75	110.46	111.46	111.58	112.64	113.52	110.08	113.35	111.91	113.53	111.67	111.7	107.86	111.47	110.97	112.48	109.94	112.86	110.33	111.01	113.6	111.58	111.96	111.64	109.64	110.41	112.37	110.53	111.74	111.67	111.44	110.25	113.44	112.12	112.4	112.22	112.47	110.42	113.53	111.11
104.15	106.41	108.29	105.85	105.58	102.67	105.85	108.16	101.23	105.52	104.65	105.15	105.56	105.84	105.81	104.88	106.02	105.68	106.05	105.75	105.37	105.66	105	104.64	105.6	104.77	106.68	106.44	104.92	106.87	104.96	105.68	104.94	105.6	106.1	104.7	105.64	104.57	106.19	105.13	105.95	106.73	105.01	106.15	105.06	103.74	103.71	106.78	106.1	105.54
104.95	105.67	105.02	102.83	104.69	106.58	105.14	102.62	104.34	105.21	105.71	104.89	106.46	106.4	105	105.99	105.97	105.38	104.1	105.49	105.22	107.06	105.01	106.66	106.13	105.57	106.08	105.73	103.38	105.49	107.64	103.79	106.5	105.79	106.09	105	105.8	102.58	106.87	106.85	104.77	105.5	107.62	105.84	106.34	104.98	105.71	106.72	106.1	103.68
105.83	105.61	104.29	108.11	108.89	105.67	105.5	104.68	106.31	108.12	106.53	104.78	106.36	104.3	105.43	104.51	106.3	103.52	105.89	106.53	104.77	103.16	106.11	105.9	103.89	108.39	104.1	105.27	105.88	105.9	109.13	105.39	103.04	108.15	105.47	108.52	107.33	103.9	105.09	104.15	104.07	104.48	105.72	106.38	106.4	105.74	105.45	105.98	106.11	105.78
103.61	104.41	104.14	105.41	105.34	104.89	105.41	104.19	106.21	103.83	104.44	105.03	103.55	102.83	104.93	106.4	102.63	106.78	103.6	106.14	106.87	105.65	106.27	105.16	104.21	104.32	106.61	103.51	103.2	104.36	104.64	106.58	104.24	106.03	104.34	105.63	105.42	106.13	105.4	105.1	105.55	106.85	104.56	105.32	105.12	105.94	104.89	105.81	105.75	103.4
106.08	104.87	106.48	105.46	103.56	105.52	102.18	105.46	105.04	109.48	107.82	105.51	107.29	104.09	105.7	104.12	106.05	107.53	106.69	105.71	106.7	104.58	107.6	105.85	108.62	106.19	107.31	106.83	106.06	106.28	106.15	104.71	107.84	106.75	105.23	104.96	108.61	106.49	108.34	108.48	107.32	107.26	105.25	107.22	107.87	104.03	107.63	104.11	103.63	107.57
107.85	108.47	108.49	103.75	109.39	108.13	106.6	108.25	108.41	105.26	105.79	104.81	105.47	108.17	107.22	108.72	109.25	106.29	105.43	107.76	106.42	106.32	105.96	105.06	107.48	107.29	107.24	106.92	104.55	109.02	110.22	107.2	106.95	108.81	106.07	107.31	106.35	108.79	104.83	106.3	108.41	107.13	104.64	107.65	108.08	107.5	106.65	104.98	106.57	106.24
104.16	105.45	105.73	104.77	105.63	107.09	105.52	106.06	106.03	105.04	109.66	102.96	107.19	106.36	102.86	106.01	105.69	107.13	105.45	106.93	107.77	106.38	105.31	106.26	104.91	104.7	105.28	104.85	105.8	103.76	106.98	103.87	104.96	104.95	106.56	104.63	104.84	104.65	104.86	103.74	105.5	105.22	103.67	107.52	104.4	105.65	103.75	105.44	105.74	108
106.08	104.33	103.71	104.76	104.33	106.96	105.22	104.84	103.48	103.92	105.12	104.76	106.01	107.05	104.5	103.2	103.48	105.35	104.74	106.48	103.86	104.03	105.17	104.82	105.14	107.79	105.62	106.67	104.72	106.92	107.14	106.26	106.24	105.27	106.57	103.43	103.62	107.89	105.67	106.56	102.88	106.04	103.31	105.06	104.84	105.85	103.89	106.39	106.28	104.35
99.152	101.88	100.36	101.06	99.115	101.77	101.04	100.67	98.57	100.64	102.24	101.58	100.84	102.54	100.6	100.52	102.16	100.97	102.22	99.959	102.7	102.41	101.35	102.19	101.72	102.18	100	100.84	100.12	101.78	103.96	99.607	99.021	99.975	100.74	101.22	100.66	100.98	102.69	100.06	100.48	100.15	101.33	102.66	101.74	100.35	99.624	101.46	100.72	100.95
111.87	112.64	112.15	113.54	112.37	110.88	112.93	108.96	112.97	112.94	112.36	112.38	113.92	111.63	112.58	111.84	113.71	113.61	112	110.84	111.82	111.42	112.01	112.48	111.36	110.98	112.84	112.12	114.42	112.7	110.88	111.52	110.43	111.47	113.06	112.65	109.96	112.53	113.79	110.11	112.67	112.8	110.5	109.28	111.4	111.25	111.54	110.43	113.58	112.03
105.7	105.5	107.27	106.76	105.88	103.99	106.23	107.47	108.21	105.02	105.98	107.47	107.21	106.2	104.86	106.85	106.13	105.73	106.77	106	106.05	104.06	103.68	104.06	105.67	106.23	107.9	106.34	104.71	107	103.25	105.79	105.07	102.42	103.23	104.46	104.76	105.82	106.57	106.57	102.01	104.62	107.08	106.19	103.81	102.96	105.82	106.05	106.63	108.64
106.75	106.83	107.33	104.48	105.5	103.01	106.93	104.9	104.17	107.43	105.74	106.83	104.08	105.68	106.55	103.78	105.99	106.52	107.21	105.41	104.8	105.9	103.55	101.79	105.68	106.84	107.41	103.27	103.91	103.92	105.87	103.55	102.28	105.24	105.44	105.58	105.83	105.31	102.94	104.6	106.23	104.3	103.13	103.89	106.28	106.77	104.95	103.43	105.69	106.01
112.71	109.34	111.03	112.74	110.94	112.98	110.05	110.82	110.44	111.21	111.33	110.4	112.33	110.7	111.17	110.88	110.32	111.31	112.27	110.15	110.81	111.3	112.67	111.51	109.45	108.74	111.51	110.71	111.33	111.01	111.77	110.54	112.1	113.51	110.98	110.81	112.52	112.45	113.45	109.59	111.05	112.25	113.74	110.08	111.17	111.88	111.74	111.99	110.34	112.02
107.44	107.51	106.94	108.45	107.6	108.23	108.19	105.36	107.49	108.37	106.53	106.66	107.39	108.21	108.49	107.17	106.29	107.7	109.57	104.81	105.61	106.63	105.68	106.97	106.69	107.42	108.39	109.17	106.2	107.81	106.7	107.2	106.88	106.43	107.62	107.81	105.77	108.02	106.4	107.4	106.96	108.25	106.86	105.06	108.15	105.06	106.9	105.54	106.06	108.1
107.94	104.59	109.26	105.2	106.24	105.95	105.27	106.69	107	105.67	106.98	105.3	105.47	106.7	107.92	104.95	107.79	108.83	105.45	105.38	103.89	108	104.67	106.18	106.96	106.41	105.03	107.21	105.08	106.91	106.93	104.25	107.34	105.82	104.47	106.49	105.48	105.16	105.44	104.78	105	107.85	108.49	106.18	106.07	109.16	107.41	107.35	107.56	107.3
106.18	108.29	106.88	108.49	108.89	107.54	106.63	107.58	108.14	105.9	107.57	107.64	108.97	107.92	107.59	109.11	107.84	107.24	106.21	107.6	108.46	106.94	106.59	108.75	106.73	105.45	107.86	109.7	105.86	107.21	106.35	107.19	107.81	107.4	106.81	106.45	106.49	107.82	108.37	106.3	108.97	108.29	108.78	106.3	106.66	106.59	107.18	107.68	105.76	108.94
105.61	101.53	105.82	105.77	107.71	102.92	105.56	105.39	107.74	105.85	104.08	103.3	105.27	105.49	106.25	106.65	106.84	106.58	104.92	105.45	105.88	106.8	107.17	107.59	108.16	105.89	105.4	105.63	105.14	107.1	105.63	104.32	105.75	106.48	104.96	107.49	106.1	103.56	105.85	106.88	104.83	106.84	105.82	105.05	106.24	104.78	104.83	105.19	104.84	104.37
109.46	110.86	109.04	114.03	112.78	113.33	110.3	112.29	111.06	111.83	113.94	109.81	113.49	112.87	112.24	110.99	111.23	111.01	111.65	110.27	113.88	110.65	112.62	113.02	113.25	112.95	110.94	110.46	111.2	110.39	110.88	112.86	110.03	111.93	113.64	111.05	109.89	110.23	111.43	113.04	111.28	110.42	110.13	111.69	111.63	111.12	112.31	111.83	112.88	112.16
112.94	110.77	111.37	110.43	110	112.61	109.27	109.92	111.49	110.62	112.97	112.79	111.08	111.33	110.99	111.07	112.73	114.26	110.43	113.48	112.92	110.58	111.58	112.04	113.34	112.55	112.29	113.22	113	112.61	112.37	110.91	109.88	110.76	114.15	111.22	112.38	112.03	111.16	114.04	112.09	111.78	112.07	113.64	110.17	113.51	112.87	113.09	111.69	110.76
110.9	112.15	111.07	112.36	111.9	109.41	111.33	111.14	110.96	112.27	110.97	111.56	112.31	111.28	110.68	108.65	111.21	111.44	110.33	112.1	110.68	112.41	111.62	111.02	110.51	110.77	110.62	111.51	111.98	113.64	111.19	109.35	110.75	109.2	110.27	112.52	113.26	112.1	110.54	113.79	112.9	112.14	111.3	113.14	110.24	111.99	111.44	111.42	110.57	110.57
112.32	112.68	111.68	112.39	112.32	111.94	113.47	112.2	112.3	110.89	111.08	110.64	112.41	112.59	113.62	112.36	109.98	110.4	110.67	111.16	113.71	113.86	113.06	114.14	109.35	108.94	111.68	112.62	112.81	111.64	110.05	112.94	111.55	109.06	112.79	110.09	111.58	113.5	113.18	110.56	109.45	111.26	112.22	111.57	110.06	112.01	110.06	113.02	112.42	111.63
106.36	106.46	105.59	105.7	105.31	106.12	104.8	106.17	107.78	107	105.17	104.84	104.8	107.78	105.24	102.88	105.96	103.6	105.58	105.21	105.09	107.01	104.58	106.88	105.91	107.4	105.21	102.99	105.99	104.12	105.67	107.08	106.76	104.91	106.77	104.41	105.94	104.42	107.5	105.33	105.01	104.55	105	105.09	105.87	104.46	106.82	104.44	104.93	105.87
108.17	104.95	105.81	106.5	106.65	104.99	106.69	108.39	104.96	108.33	106.16	105.04	104.97	108	105.56	107.73	108.67	107.29	106.88	106.33	104.4	104.99	107.11	105.75	108.6	106.01	109.23	106.32	105.22	108.67	105.45	106.46	104.44	106.02	107.05	108.03	106.36	105.76	107.54	105	105.66	108.12	107	108.41	105.73	106.98	105.34	108.16	107.51	107.22
106.11	101.83	105.33	105.62	104.85	103.53	106.1	103.79	102.7	102.09	105.93	104.16	104.43	103.18	103.33	104.02	104.26	103.5	104.58	103.88	105.54	103.16	105.09	103.27	105.36	106.56	104.1	104.11	103.99	103.76	104.95	104.26	106.19	104.48	106.59	104.16	104.17	105.9	103.92	103	104.9	103.36	104.06	104.38	104.62	104.28	101.1	104.29	103.82	103.29
106.18	104.33	107.35	105.35	107.63	107.48	107	104.7	108.8	105.65	105.63	105.79	106.57	107.17	107.8	105.99	104.42	106	107.4	105.69	104.94	104.87	106.01	106.03	107.32	106.44	105.9	106.25	106.14	106.59	108.27	107.47	103.44	106.98	105.44	105.78	105.62	103.79	105.27	106.12	107.72	104.57	105.28	103.48	106.34	105.84	110.1	105.92	103.3	106.7
110.5	112.32	113.13	110.2	112.95	113.45	110	111.92	110.33	111.9	111.82	111.8	110.8	110.42	110.84	111.11	111.8	110.27	113.06	111.83	110.62	111.3	114.58	111.33	113.14	109.66	111.59	111.17	111.42	112.36	109.29	109.32	111.99	111.66	110.63	110.91	113.09	111.85	111.08	111.64	112.81	112.11	110.8	111.41	111.84	109.61	111.98	110.94	111.28	110.35
106.79	105.71	106.99	107.29	104.23	105.41	107.51	106.58	109.58	106.41	105.8	106.11	105.96	106.53	107.62	107.3	104.45	106.73	106.96	105.89	106.26	107.28	103.97	104.32	105.12	104.45	105.93	104.51	105.76	107.58	105.63	107.08	105.46	105.26	107.42	106.52	106.02	106.32	107.6	105.72	106.42	106.6	104.63	104.81	106.36	106.58	104.83	106.69	107.92	107.25
100.19	100.5	102.13	101.24	101.2	99.46	102.34	100.82	100.72	101.08	101.58	99.757	100.82	99.347	102.38	99.487	99.626	101.82	102.1	101.95	101.43	101.15	98.448	101.52	99.009	101.56	99.718	100.07	100.57	101.41	99.363	98.423	102.02	98.954	103.23	102.2	101.37	100.18	100.05	99.719	99.916	100.41	100.41	102.61	101.4	99.6	100.98	102.66	100.58	100.11
117.72	118.79	118.26	117.68	116.11	118.28	117.12	119.24	116.02	114.01	121.14	117.85	118.97	116.55	117.02	119.75	116.83	118.86	118.97	118.59	115.98	119.09	118.04	118.16	117.28	118.33	120.04	119.49	115.52	119.65	115.72	118.41	117.41	119.32	120.02	116.91	118.65	117.19	116.52	116.92	115.77	114.58	117.94	119.2	119.18	118.83	117.27	119.8	118.75	118.51
117.3	116.4	114.91	116.86	116.9	113.45	116.67	118.3	114.17	115.96	118.25	115.45	114.28	116.01	116.01	116.72	116.57	118.37	115.53	116.91	115.63	116.64	118.33	116.03	115.46	115.68	118.18	116.32	116.64	117.77	114.76	120.06	117.86	116.55	117.23	115.41	113.44	115.33	116.29	114.63	116.69	114.19	116.36	117.34	119.33	116.43	117.2	116.08	115.13	116.82
106.06	103.54	105.44	107.37	107.2	105.33	105.05	105.82	107.25	107.18	105.23	104.34	104.59	104.56	104.29	105.24	106.29	104.55	106.63	105.17	102.19	107.08	104.83	105.32	105.33	105.68	106.5	105.65	105.98	104.67	105.48	104.03	105.8	105.56	103.45	104.66	104.41	103.55	103.02	105.66	107.09	105.46	105.36	106.88	103.67	104.64	105.61	105.77	105.05	106.34
103.44	104.89	105.88	104.73	104.27	105.42	104.92	106.2	106.84	103.64	106.06	105.61	106.08	105.26	105.32	105.61	106.19	105.85	107.12	101.94	104.77	106.22	103.3	105.87	105.51	104.2	104.53	103.15	103.39	105.83	101.8	104.4	103.46	105.8	103.61	106.9	106.79	106.89	106.32	105.38	105.92	105.2	104.44	104.95	107.73	107.22	107.55	104.57	106.89	104.96
106.95	105.61	108.36	107.12	105.78	105.18	104.24	105.87	106.65	106.12	104.54	106.74	106.44	106.68	107.77	106.06	105.13	105.99	107.67	108.98	105.84	104.19	105.12	105.93	105.95	106.67	103.95	105.79	108.1	105.66	106.18	106.93	104.06	105.05	106.88	104.85	106.59	107.74	103.88	105.6	105.37	105.5	104.07	108.52	109.04	107.24	106.04	105.85	106.77	105.32
110.97	110.95	112.4	109.17	111.61	112.21	111.23	111.84	111.56	110.03	109.91	111.12	113.24	111.77	111.84	110.02	111.08	112.21	109.74	110.52	112.31	108.95	110.95	111	110.99	110.35	110.1	113.31	109.21	110.21	110.41	110.4	110.25	112.96	113.37	111.58	110.47	110.5	113.4	109.97	111.3	109.37	112.2	111.96	111.3	111.76	110.97	111.62	109.24	110.52
99.294	100.78	100.82	101.65	101.1	101.42	101.89	100.74	100.54	99.927	101.36	102.25	100.8	100.29	98.883	100.82	100.75	101.55	100.07	100.38	100.21	104.18	100.07	101.39	101.93	99.436	99.964	100.01	101.7	97.558	99.176	98.081	100.03	100.62	101.28	102.28	101.23	101.94	103.41	101.41	101.81	100.81	101.5	98.938	100.27	101.21	100.66	101.26	102.84	100.78
111.19	111.54	113.55	112.71	110.53	112.55	113.72	110.37	112.33	111.5	111.35	109.59	110.64	111.19	110.74	111.54	112.48	112.95	112.4	111.93	115.06	108.96	111.96	110.4	112.99	111.67	110.46	109.78	112.45	109.42	112.22	111.64	110.47	112.86	110.95	111.99	111.78	111.55	113.1	110.7	112.9	111.38	109.77	110.17	109.91	109.63	110.31	110.5	113.06	109.92
101.54	100.94	103	102.1	98.822	101.25	99.681	101.3	99.401	100.03	101.09	100.63	101.42	97.617	101.36	100.97	101.21	100.62	100.64	103.25	100.9	99.27	98.556	100.85	101.39	101.31	100.5	98.644	101.85	99.694	101.69	99.778	101.19	101.35	98.555	100	101.33	101.26	103.54	100.21	100.83	100.38	101.15	101.94	102.27	101.11	101.39	102.05	100.46	100.24
101.79	106.69	105.45	106.16	105.59	106.05	105.05	105.8	104.2	105.14	102.98	105.69	104.7	104.13	104.04	103.92	106.19	106.28	107.54	105.02	103.42	104.56	104.97	105.24	107.07	102.71	104.56	102.67	105.83	106.06	104.93	107.76	105.42	105.99	105.38	104.7	104.57	105.19	104.73	105.42	104.55	105.77	106.83	104.88	106.64	104.2	104.64	105.59	104.37	105.34
112.8	109.14	111.21	110.4	113.3	111.61	112.37	109.97	110.21	110.7	112.88	112.33	113.81	114.18	111.91	111.82	110.01	112.25	111.3	111.48	112.18	111.2	112.45	110.04	109.09	111.48	110.47	111.3	111.1	111.89	110.82	110.26	113.47	111.45	114.53	113.99	113.17	112.88	110.79	110.6	112.38	112.56	111.99	110.26	111.54	112.04	112.29	111.53	112.59	111.91
111.5	113.95	112.55	111.58	112.82	108.81	110.52	112.59	109.74	111.79	110.56	109.6	112.76	112.04	112.36	111.97	110.49	113.39	110.95	111.11	110.56	110.61	108.51	110.04	110.35	111.81	111.96	112.24	109.89	109.65	110.11	111.47	111.49	111.45	111.31	111.52	112.96	111.28	110.36	111.06	111.07	111.7	113.35	111.46	109.82	109.2	111.46	111.76	111.31	112.45
111.81	110.63	112.97	113.58	110.92	111.5	111.28	112.03	113.17	112.02	110.49	109.64	110.27	111.53	110.27	113.06	110.26	110.6	113.51	110.52	108.55	110.38	110.91	109.93	108.29	110.78	112.56	112.11	114.43	111.71	112.88	110.73	111.05	111.39	113.4	112.8	110.98	112.14	110.81	112.6	113.67	109.14	109.76	110.91	110.77	111.05	110.56	111.75	112.12	112.63
104.85	101.28	101.91	102.72	106.34	105.2	105.13	101.1	104.18	103.4	104.6	105.41	102.73	104.05	105.33	101.85	105.77	103.06	105.11	102.42	102.95	105.07	104.69	104.73	103.35	104.32	105.15	101.61	104.65	102.8	104.48	104.56	106.86	104.4	102.05	105.41	102.73	105.93	102.84	103.8	103.32	104.52	103.58	106.22	104.78	105.31	106.49	106.43	101.63	103.81
106.09	105.77	109.45	105.94	105.04	104.5	107.02	106.05	105.68	105.69	106.33	105.68	107.33	105.04	102.12	108	104.68	107.58	105.06	106.26	107.47	105.55	104.42	105.58	107.58	105.07	107.28	106.38	105.91	105.18	107.32	102.72	106.24	106.24	105.84	104.83	107.31	105.09	107.65	103.51	104.54	105.74	105.26	104.94	108.25	105.21	106.41	106.08	103.4	107.17
110.61	112.27	109.96	113.64	112.13	113.09	114.11	112.44	110.86	112.61	110.37	113.42	111.58	111.51	111.54	113.18	111.04	111.29	112.72	110.07	111.94	112.23	110.43	112.53	114.12	111.36	111.71	111.6	110.4	111.49	111.25	113.35	110.93	111.27	110.89	115.02	112.86	113.91	112.64	112.55	112.79	113.28	112.21	110.98	110.1	111.73	113.48	115.1	113.12	111.2
106.97	106.85	107.97	108.04	107.6	106.96	106.34	105.9	108.26	105.12	105.17	105.45	106.42	105.32	107.52	107.24	106.29	107.08	105.23	104.76	106.44	106.29	104.11	105.71	107.05	105.83	105.33	106.02	107.86	107.58	105.69	107.76	105.43	107.1	106.53	106.51	106.72	107.92	104.09	104.66	105.77	106.27	106.02	108.64	108.62	106.69	106.57	107.77	106.67	105.99
106.81	108.84	106.7	106.4	108.08	105.41	106.01	106.15	106.11	107.11	105.54	108.19	108.26	107.2	108.34	108.02	107.58	103.46	106.66	107.81	108.42	109.05	106.61	106.09	108.99	105.64	107.94	105.57	107.09	105.67	105.75	108.93	106.15	106.27	108.44	107.42	107.68	107.63	108.28	108.62	107.47	108.3	108.08	104.93	104.71	107.18	105.89	106.3	105.3	107.2
117.59	115.42	118.53	117.41	117.84	118.11	117.94	116.96	117.16	118.75	120.45	118.63	117.58	118.58	119.82	115.63	118	118.2	117.54	116.99	117.2	116.14	116.3	118.19	117.05	118	118.07	116.35	117.83	118.31	115.63	119.48	117.52	118.01	117.52	116.31	117.48	115.48	119.02	117.02	116.52	118.42	114.28	119.85	117.57	118.01	118.9	118.01	116.61	114.87
108.31	105.54	107.09	106.1	107.47	107.26	106.66	106.89	107.44	107.09	107.3	106.03	107.05	108.48	106.39	103.22	106.96	108.64	105.86	105.49	105.16	105.75	105.11	106.23	105.07	104.98	105.48	107.85	106.7	107.72	103.87	107.29	103.71	105.81	108.44	106.48	106.14	104.59	107.65	106.49	105.16	108.44	106.61	105.08	107.27	106.49	107.49	105.98	106.93	106.19
99.557	100.54	99.157	98.809	100.26	100.28	100.35	99.527	101.15	99.973	101.41	101.31	98.231	100.42	101.19	99.756	100.07	100.76	98.595	97.08	100.35	99.24	99.834	99.181	99.983	98.48	98.372	98.691	99.574	99.619	99.277	100.5	97.918	99.196	97.594	98.756	99.538	100.24	100.12	101.31	101.6	100.5	100.89	98.187	99.37	100.4	98.097	100.55	100.12	97.641
97.983	98.281	101.2	99.904	100.32	99.675	98.945	100.89	98.623	98.56	99.592	97.976	99.188	101.84	99.408	100.95	101.21	100.89	100.03	103.26	101.11	98.555	101.23	98.233	100.52	99.783	101.45	100.03	101.21	98.856	99.176	98.932	99.212	98.055	99.231	100.04	101.16	98.665	98.856	99.859	100.99	98.964	100.66	101.57	99.752	98.639	100.43	99.246	99.514	99.179
102.78	104.48	102.26	104.3	104.42	104.79	106.03	103.05	104.42	106.09	103.87	107.33	104.07	105.11	103.26	103.94	105.57	106.57	103.77	108.44	105.51	105.5	104.44	105.48	108.18	103.84	106.95	102.38	104.26	103.03	104.93	104.87	105.19	104.67	101.8	106.52	106.41	105.24	105.39	103.05	102.15	106.51	105.34	104.87	104.16	105.17	105.32	104.73	103.87	105.44
103.77	104.76	105.75	102.81	106.22	101.81	104.64	103.56	104.45	105.93	106.88	106.99	105.35	102.54	106.05	103.02	104.23	102.51	104.15	105.13	103.22	102.09	103.84	103.39	103.36	101.77	105.39	104.94	105.49	102.68	106.11	104.24	105.91	103.65	103.45	105.01	104.4	106.71	106.31	105.06	104.84	104.33	103.57	105.75	104.36	103.23	104.34	101.15	106.15	106.98
110.32	110.49	109.67	109.84	109.3	109.35	109.81	108.22	109.57	110.16	109.45	110.41	110.98	112.13	107.98	109.68	111.22	110.12	110.59	111.84	109.28	111.65	108.63	110.32	109.75	110.45	109.94	110.03	111.04	109.24	110.9	110.57	109.74	109.2	112.12	111.05	108.64	112.56	108.14	110.63	111.69	109.71	112.44	111.8	109.97	111.91	111.85	110.04	111.6	110.36
116.01	115.22	117.96	116.75	115.51	118.21	115.44	116.44	115.07	115.69	117.69	115.04	117.98	114.3	115.73	115.1	115.28	117.21	114.4	115.81	117.61	114.92	116.62	116.35	116.27	116.62	116.28	115.41	115.78	115.74	115.34	117.08	115.1	116.56	115.35	117.43	115.74	116.13	116.79	117.14	115.74	114.25	116.51	116.19	115.79	115.03	118.14	115.4	116.01	117.64
113.75	112.97	113.46	111.79	112.1	111.56	114.58	113.44	115.38	113.84	113.88	111.05	114.13	113.9	111.53	112.82	115.78	112.63	114.19	110.57	112.63	111.94	113.16	113.42	112	115.49	111.76	111.62	112.75	111.07	113.51	114.62	113.3	113.59	112.73	113.21	110.96	113.19	110.67	112.52	110.66	112.18	112.53	114.63	111.59	112.81	114.19	114.92	111.62	111.81
113.19	109.95	111.9	112.26	113.42	110.68	112.85	114.62	111.38	112.18	112.94	111.52	114.6	113.48	112.91	110.53	111.6	110.5	114.18	112.48	115.38	112.96	112.09	112.37	111.23	112.33	112.78	113.63	112.12	114.84	112.79	114.45	111.97	114.14	111.46	112.39	113.24	115.39	112.07	110.77	113.03	113.93	113.04	113.2	114.55	112.25	112.73	114.29	113.93	112.56
110.19	110.83	111.57	113.21	111.68	111.08	109.24	111.47	112.96	112.77	111.64	111.65	111.4	111.49	113.56	114.02	113.14	111.76	112	111.28	110.33	111.77	109.74	112.47	112.57	112.13	112.07	109.43	111.14	112.41	111.91	110.41	110.02	111.03	111.57	110.89	112.9	114.14	110.58	109.78	113.49	110.55	113.34	111.73	112.23	112.31	110.42	110.27	111.82	111.53
98.977	100.87	100.32	99.748	101.93	102.41	101.82	101.2	101.71	101.07	100.7	102.1	102.78	101.97	103.98	100.18	101.2	99.695	98.934	102.02	100.05	100.01	101.21	99.145	101.12	99.399	100.33	100.64	100.42	99.746	100.22	101.07	101.28	100.93	101.3	102.1	100.16	100.05	102.82	99.947	98.055	100.52	101.69	98.989	98.984	101.48	101.11	98.532	100.95	101.72
105.26	101.39	103.72	105.63	102.73	104.88	103.03	102.63	103.83	103.19	104.25	102.59	103.53	103.47	103.06	104.59	105.05	104.58	103.73	103.97	104.77	104.62	101.04	106.04	103.69	105.68	103.9	105.6	104.7	104.46	105.82	103.21	104.49	104.06	103.85	106.07	105.59	105.24	105.97	103.55	105.46	103.26	104.92	105.69	106.46	102.78	105.37	103.33	102.42	105.72
111.78	113.91	112.54	110.24	112.61	111.9	111.09	112.66	111.52	111.67	111.82	113.01	113.44	111.85	109.02	111.21	112.29	111.49	113.66	112.76	111.39	109.98	112.33	110.99	113.94	112.63	112.04	111.53	113.56	114.15	112.04	110.84	112.97	111	112.26	112.29	111.38	110.78	111	111.08	110.15	111.27	110.58	111.06	111.12	113.62	109.78	111.63	111.62	111.47
104.33	106.47	104.77	106.48	105.36	105.58	105.04	107.55	105.49	106.66	106.37	106.4	105.5	103.08	103.83	106.48	104.27	105.18	103.18	104.99	107.61	104.37	104.96	104.88	105.01	107.32	104.13	104.7	103.9	107.1	106.73	105.28	104.37	106.29	108.28	103.43	106.29	106.48	106.95	105.07	106.09	106.13	105.91	103.97	104.07	107.55	106.25	105.75	106.96	103.9
106.58	104.83	105.67	106.83	105.11	104.23	104.87	104.73	108.56	106.64	107.12	103.9	103.8	105.46	106.21	107.79	103.85	105.72	106.23	104.7	105.34	105.99	107.22	105.91	104.91	106.55	106.48	106.71	106.85	105.87	106.65	102.85	105.72	105.47	106.36	104.54	104.85	107.47	103.32	107.33	105.71	106.8	103.99	106	109.16	105.37	105.04	106.87	107.69	105.07
105.05	105.84	105.82	105.4	103.62	105.64	104.89	108.07	105.7	106.38	104.05	106.49	107.34	104.22	103.79	106.87	105.16	106.68	107.29	107.12	105.97	106.07	106.1	103.42	103.98	105.04	105.39	104.93	106.02	105.85	105.96	106.95	106.13	103.14	103.88	107.18	107.83	103.94	106.24	106.74	104.52	105.49	107.45	105.37	104.47	106.31	104.01	104.23	107.62	105.35
110.81	112.05	110.4	110.94	110.35	109.2	109.58	110.68	110.99	112.16	113.37	113.54	111.47	112.01	112.62	112.29	113.13	110.49	112.23	110.82	111.23	111.78	113.21	111.54	111.63	113.56	112.11	111.91	113.79	111.29	112.76	110.08	110.54	112.18	114.74	112.09	111.43	112.64	111.84	111.12	112.53	111.14	112.56	114.01	112.33	112.68	110.53	111.86	113.92	111.86
111.45	113.82	111.98	112	111.7	112.65	112.4	110.92	112.74	111.56	113.37	114.04	111.91	114.76	113.77	113.97	111.47	109.3	114.18	110.65	109.73	111.96	112.45	111.24	112.49	111.89	114.49	111.43	111.65	111.71	113.29	112.27	111.85	112.56	110.3	110.65	110.6	114.29	111.81	111.52	112.41	115.16	109.84	112.42	113.07	110.34	112.47	110.87	111.07	110.7
109	111.54	112.07	111.62	111.81	112.36	111.5	111.56	110.59	108.67	111.05	109.91	111.61	111.45	112.74	111.21	109.2	111.5	111.23	112.65	111.93	110.14	112.45	111.12	108.44	110.35	111.89	109.17	111.58	110.35	112.07	113.11	112.61	108.56	110.87	112.37	111.03	113.8	111.1	110.78	111.11	113.18	109.13	110.19	111	111.16	108	112.48	110.83	111.86
103.86	103.76	103.42	106.7	102.91	104.05	105.46	105.26	103.56	103.06	101.93	103.28	104.48	105.62	105.13	105.02	105.81	104.87	106.52	105.57	104.48	103.62	102.91	102.55	104.2	104.2	104.2	103.62	103.58	107.18	104.95	101.88	105.15	103.77	103.92	104.79	103.95	102.84	103.41	104.64	105.9	102.21	103.07	105.07	103.97	103.11	103.05	105.58	103.95	103.79
104.73	105.09	105.18	105.13	104.03	106.79	106.46	105.98	105.06	104.49	105.72	103.85	106.65	105.11	105.18	104.89	104.72	107.12	105.46	105.83	105.53	106.1	106.2	103.66	105.94	105.16	107.28	107.55	103.89	104.33	105.75	105.58	106.27	106.26	107.53	104.99	106.6	105.33	105.68	106.01	103.94	108.12	101.99	103.84	103.1	107.54	105.89	103.66	105.67	104.9
104.97	106.77	105.07	105.68	104.28	106.69	104.1	105.11	106.4	107.53	106.26	105.97	105.83	105.02	105.26	104.83	106.99	105.58	106.74	105.99	105.41	108.22	103.87	105.67	104.95	103.44	106.36	106.19	106.82	106.07	107.9	106.58	105.69	104.12	105.58	105.97	105.69	106.4	105.27	106.58	105.97	103.25	104.75	108.54	106.8	106.34	107.06	106.1	104.54	105.34
105.57	105.78	105.89	106.28	105.21	105.49	104.81	104.58	105.78	106.37	105.07	105.25	107.57	104.43	105.16	106.98	108.23	105.66	105.6	105.42	104.92	106.13	103.14	106.82	106.08	107.26	104.61	105.53	106.11	104.48	103.71	102.5	104.06	106.6	106.77	106.26	104.94	108.61	105.55	107.51	105.61	106.79	103.82	105.73	106.07	105.27	104.67	105.59	104.04	103.58
107.97	106.89	107.94	104.41	106.95	105.19	106.74	106.78	105.54	105.81	104.26	110.21	106.84	106.28	107.05	109.44	106.96	108.03	104.95	107.9	105.79	107.61	106.32	106.76	105.71	104.52	105.96	106.7	105.34	104.54	107.03	106	104.56	103.44	106.12	107.66	107.14	105.81	106.28	105.88	106.53	105.27	106.21	107.45	104.55	104.4	106.11	106.81	107.41	108.07
110.26	111.21	111.83	111.32	112.92	111.36	113	110.88	109.08	112.45	114.41	111.12	111.12	111.75	111.36	110.38	110.54	111.36	110.74	112.86	111.76	111.26	110.37	109.94	109.68	110.09	113.1	111.91	113.09	110.51	110.59	110.29	109.92	111.39	111.13	109.45	111.71	111.43	109.77	109.71	111.03	110.15	110.84	110.48	113.45	110.49	111.31	113.65	110.84	111.33
105.6	107.42	107.3	106.67	104	104.41	105.8	104.95	103.42	105.46	105.83	105.42	106.45	104.45	106.33	105.16	105.82	107.69	105.42	106.75	104.24	105.65	106.34	104.67	106.58	105.5	105.52	107.32	105.13	108.16	105.93	104.43	105.17	106.17	107.45	105.85	106.87	106.53	107.49	105.04	106.34	107.68	105.76	105.79	105.95	107.08	104.79	105.92	106.91	104.59
106.41	107.35	107.43	107.99	107.48	106.44	108.19	106.61	105.31	107.99	106.07	106.39	108.41	108.56	108.81	107.81	106.43	107.35	107.98	108.39	105.69	105.45	108.22	106.41	104.93	106.3	107.04	108.16	104.3	105.88	107.44	106.68	106.24	107.33	106.67	104.77	105.72	105.82	104.47	107.22	106.68	104.57	105.49	107.5	105.14	109.96	107.67	107.39	105.12	106.48
106.72	108.31	107.66	104.89	107.73	105.16	105.51	106.13	104.25	105.41	106.48	105.43	104.43	106.1	105.96	106.4	106.67	103.79	106.37	103.83	103.87	106.96	105.05	105.96	106.15	105.2	105.79	103.58	105.06	106.13	107.17	107.33	105.14	106.12	107.29	106.9	108.21	105.99	106.14	104.86	107.47	103.08	107.68	106.29	105.35	104.77	105.36	103.95	107.45	104.66
105.76	106.48	108.15	104.85	106.06	108.86	106.73	110.69	106.07	107.41	107.99	107.74	105.4	106.98	107.77	107.76	106.58	108.16	105.99	106.29	105.71	106.46	105.76	107.1	107.89	107.39	107.06	106.17	104.21	106.23	107.07	105.2	107.59	106.02	105.1	106.01	106.68	105.37	106.1	105.66	103.04	107.14	106.49	106.92	106.12	104.98	105.12	107.46	104.97	106.29
97.274	100.15	99.652	101.41	101.49	100.76	100.85	101.37	102.67	100.44	98.077	101.11	100.53	98.341	102.2	99.919	102.46	99.449	102.03	101.8	101.44	100.45	99.503	101.29	100.93	100.58	103.4	100.13	102.12	101.97	98.778	102.26	101.88	99.333	100.21	99.783	102.37	100.06	101.4	100.29	101.05	100.8	99.916	101.78	99.867	103.03	100.68	99.726	98.371	101.46
105.29	108.5	106.87	105.08	107.61	105.5	105.7	106.16	105.29	106.31	106.8	106.5	106.18	103.8	109.35	106.55	107.07	106.44	105.57	103.62	105.91	105.8	105.66	105.97	105.02	105.26	106.43	105.13	106.7	104.13	104.65	106.04	107.18	105.37	105.85	104.81	107.53	107.18	106.03	107.36	102.87	105.86	104.48	108.42	106.46	106.77	104.27	105.24	107.64	106.43
100.81	98.702	101.14	102.46	100.56	99.885	99.224	99.717	100.61	99.979	98.34	99.347	100.94	99.418	99.378	99.709	96.316	100.43	101.07	103.2	99.412	99.561	100.53	101.15	99.642	102	99.911	98.396	99.273	100.39	100.12	101.43	100.61	101.09	99.463	99.138	99.222	98.248	101.07	98.415	97.178	99.007	100.4	100.76	99.765	98.44	99.606	96.297	101.93	98.971
114.29	111.3	111.23	109.32	108.13	112.92	109.11	108.91	112.63	111.23	112.09	111.34	111.8	111.28	111.83	108.92	110.29	110.15	113.18	111.9	110.29	109.62	113.2	110.31	111.38	111.35	110.41	110.72	110.88	111.82	110.98	110	111.3	113.45	111.69	110.6	113.1	112.97	110.23	111.17	112.63	110.07	110.26	112.61	110.58	112.03	110.45	110.3	112.79	110.93
105.74	106.86	105.37	108.89	107.04	105.8	107.44	108.69	109.12	105.95	106.66	105.13	106.56	108.12	107.77	107.99	105.59	107.78	108.98	108.87	110	109.8	106.25	107.66	105.72	106.12	106.97	108.02	104.91	106.59	106.5	106.64	105.21	106.66	105.92	107.31	107	104.6	107.96	105.55	106.45	108.67	105.93	105.82	106.04	108.03	106.87	106.19	107.62	106.28
106.25	106.08	107.88	106.93	106.84	106.54	106.39	104.24	105.54	105.35	107.77	106.69	107.09	104.77	104.92	106.41	104.45	106.71	105.08	106.86	106.97	105.03	106.9	105.66	107.05	105.25	106.28	107.27	108.43	106.74	102.06	105.12	107.11	107.2	107.47	108.44	106.94	106.82	108.18	109.7	107.2	107.01	106.7	109.81	104.07	106.94	108.56	105.61	107.24	106.69
109.18	111.29	108.96	111.1	110.5	110.16	110.67	110.98	109.35	108.69	111.32	108.1	108.23	107.39	109.62	110.45	110.56	108.2	110.06	108.95	107.41	110.72	109.45	109.58	110.17	108.53	111.21	107.89	110.27	109.78	108.35	111.31	110.62	109.8	110.84	109.93	109.03	110.88	109.97	109.17	110.94	108.71	108.71	109.19	110.88	111.36	110.6	110.66	106.7	109.04
108.18	109.44	110.13	107.14	110.35	111.32	111.84	108.47	109.21	109.99	107.83	111.61	108.03	108.56	109.72	107.88	110.84	109.86	109.53	110.38	109.63	109.19	110.05	107.56	110.63	112.36	108.83	107.11	111.06	110.96	109.81	110.7	110.98	107.57	109.28	110.41	109.95	111.54	109.37	108.65	110.7	113.74	111.65	111.04	109.04	110.77	109.43	111.82	107.99	110.17
105.63	105.19	105.25	106.92	108.21	105.29	105.29	102.7	104.61	106.17	105.88	104.8	107.15	104.62	104.25	104.74	106.64	105.25	105.43	104.72	106.79	104.91	105.74	104.14	105.62	104.62	107.63	106.4	105.74	103.91	103.36	102.81	106.01	106.92	104.83	106.18	106.5	105.57	106.11	105.45	106.15	105.22	105.06	104.73	107.76	103.25	105.34	101.82	105.7	104.79
107.94	106.01	106.1	105.14	106.92	106.88	107.07	105.05	107.35	106.51	104.15	104.85	105.95	106.14	106.8	102.97	105.52	105.68	107.06	105.48	107.97	106.92	104.79	106.65	104.64	105.55	107.99	108.4	107.03	107.79	104.6	106.95	106.87	106.72	105.8	105.31	104.98	104.93	107.69	104.75	105.47	106.99	104.57	106.96	107.06	107.63	105.7	104.31	106.55	104.59
98.509	99.021	99.855	97.886	101.46	100.85	98.44	99.293	98.897	98.438	99.5	98.256	100.79	101.53	99.136	100.82	101.17	101.75	97.792	98.914	100	101.97	101.69	97.036	98.625	100.96	101.4	101.03	100.54	98.864	99.491	99.419	100.16	97.045	100.36	101.05	97.532	99.422	98.831	101.07	102.45	101.74	98.133	99.047	97.96	101.73	98.75	102.71	101.61	97.207
113.23	113.35	110.27	111.96	112.51	110.22	111.86	112.43	113.48	112.86	111.84	110.25	110.3	110.79	111.67	112.53	111.94	113.01	112.42	111.95	111.06	112.93	114.74	111.27	110.97	113.75	111.67	112.23	112.93	111.01	111.48	110.47	114.19	111.8	110.9	110.55	112.95	112.62	111.61	110.88	110.46	112.09	108.95	114.4	110.02	113.49	113.2	111.41	111.21	110.86
105.73	105.11	105.93	105.85	104.27	103.89	105.71	105.49	104.99	103.99	105.17	105.58	105.58	104.56	103.56	104.85	102.8	106.27	104.42	105.6	106.35	105.51	105.09	105.17	107.47	106.19	104.12	107.47	105.12	106.76	104.4	104.07	104.83	104.5	103.29	105.5	104.69	104.06	105.57	102.09	102.88	103.92	103.07	105.66	103.6	105.41	102.93	103.78	106.35	105.09
118.78	117.82	117.65	116.55	116.05	118.62	118.17	115.58	116.52	117.46	117.35	117.92	118.26	117.16	115.83	116.02	119.44	119.47	116.24	116.07	118.98	116.26	116.46	119.26	118.41	116.74	118.61	117.04	117.45	117.48	115.83	118.44	116.98	117.57	118.53	119.99	116.92	117.83	118.94	116.14	118.77	118.8	116.97	117.74	119.33	116.26	117.59	118.99	117.17	117.84
99.354	99.124	101.77	101.51	98.707	98.832	100.56	101.93	101.14	100.81	101.27	101.94	98.55	100.02	98.897	101.1	97.06	99.607	98.465	98.352	98.297	99.691	97.909	102.16	100.41	99.406	99.582	100.97	101.09	100.83	99.812	98.297	101.35	98.686	100.18	98.244	99.384	99.425	99.739	100.81	98.377	101.28	99.496	98.395	99.73	100.63	101.05	99.177	98.985	101.32
112.12	113.04	111.78	110.54	110.28	111.63	113.11	111.89	111.39	108.88	111.08	112.98	112.03	113.05	111.06	111.11	110.8	112.46	111.73	109.84	110.26	108.67	112.37	110.87	111.71	111.43	110.44	111.74	112.27	110.95	110.26	112.09	112.12	112.84	111.97	110.69	111.44	110.97	112.88	111.21	111.75	113.05	114.15	110.29	109.53	113.11	111.86	110.26	113.25	108.62
98.05	98.536	99.214	101.95	100.31	101.47	99.153	100.03	100.54	98.895	100.98	101.08	100.89	100.04	100.03	96.652	100.64	97.802	98.748	98.778	101.33	102.28	100.94	101.2	97.692	97.977	101.37	98.978	99.828	100.75	100.41	100.36	98.181	101.59	99.4	99.752	100.89	100.02	102.35	100.05	98.163	98.477	101.1	99.888	100.21	99.666	98.56	98.836	100.45	101.19
102.16	99.864	100.24	99.694	96.87	99.865	100.77	96.984	98.923	101.04	100.41	96.588	100.5	98.09	100.49	99.361	101.23	100.65	100.11	99.001	99.164	98.483	98.323	99.968	101.38	99.004	101.03	98.808	99.009	98.648	100.9	99.212	100.31	100.07	100.33	100.82	100.89	97.58	100.02	99.101	100.88	101.21	101.69	99.025	99.309	99.414	97.71	99.818	99.5	97.349
106.65	105.97	107.81	107.52	106.43	105.58	105.31	103.63	103.9	105.95	106.07	107.22	105.15	107.18	106.92	107.77	108.31	105.18	108.89	105.31	107.25	106.41	105.42	106.64	107.72	106.5	108.14	105.32	106.34	105.78	106.43	105.73	105.47	104.83	109.08	106.34	105.22	105.24	105.3	104.36	104.18	105.32	105.81	104.93	105.96	106.75	108.49	105.11	104.93	106.13
107.87	105.78	107.11	105.35	104.14	103.78	104.83	106.25	103.38	105.67	104.77	104.59	105.6	106.55	103.2	106.59	106.24	105.7	107.24	105.24	104.79	105.45	104.96	106.82	105.91	105.61	104.01	106.13	107.95	105.18	104.41	107.6	106.74	105.25	103.21	105.77	105.11	104.57	104.62	105.07	103.28	103.7	108.6	106.34	103.83	106.42	106.28	105.33	105.51	105.96
98.938	100.33	99.072	100.93	99.026	97.237	99.662	100.59	101.59	101.61	98.376	96.287	100.9	99.849	100.65	98.229	100.5	98.404	100.48	99.124	102.92	102.11	97.534	99.875	99.56	100.52	98.52	99.743	97.784	98.284	99.25	98.435	97.382	99.567	98.993	99.038	100.99	99.607	100.73	99.501	97.471	98.211	101.48	99.436	101.12	99.188	100.62	99.637	97.588	101.51
112.28	111.26	113.42	110.61	112.68	111.32	112.14	112.18	111.23	113.95	111.99	112.93	111.19	111.79	111.33	113.16	110.45	112.4	110.24	110.86	113.08	112.74	112.03	110.42	112.26	114.38	111.63	111.29	112.44	110.15	110.59	111.49	110.43	110.66	110.83	114.47	114.13	113.2	112.97	110.57	112.24	114.96	112.68	110.58	114.8	110.77	113.16	112.64	112.51	110.18
118.61	118.93	117.36	116.94	117.91	116.54	118.15	119.94	117.16	115.41	116.91	119.18	117.3	117.78	116.16	117.96	116.01	117.4	117.86	116.53	117.44	118.29	116.24	117.26	116.54	118.56	117.01	116.91	118.52	117.45	116.5	117.11	119.61	119.05	117.31	119.26	116.87	117.11	116.78	113.56	117.69	118.42	119.32	119.5	115.38	116.98	116.91	118.6	117.38	116.48
111.67	112.86	110.24	113.49	111.58	111.34	112.3	114.09	111.23	111.86	107.92	110.07	111.83	109.83	112.58	111.01	111.39	110.44	113.89	111.91	109.75	110.62	112.55	113.93	111.64	111.42	112.99	110.51	112.15	110.25	112.47	111.66	107.82	110.56	112.12	110.74	113.96	110.72	113.28	110.71	111.02	110.52	110.26	112.23	110.79	109.42	111.35	111.06	112.52	110.53
103.72	105.73	105.61	105.3	104.58	106.78	106.77	105.24	105.94	105.77	104.33	106.26	106.23	103.78	104.62	104.1	105.99	104.24	104.31	103.85	102.94	104.65	103.9	104.28	105.72	103.65	105.68	104.87	105.22	103.16	104.45	104.47	103.93	104.18	106.77	103.44	105.98	105.18	104.5	107.27	104.68	105	105.6	105.78	102.41	104.83	103.39	106.55	104.89	102.56
103.01	101.61	104.91	103.24	104.96	106.1	103.36	103.1	105.43	104.1	105.43	105.75	103.55	103.36	105.74	103.32	101.94	104	105.23	104.23	104.4	104.07	105.61	107.59	105.51	105.72	105.57	106.08	105.88	106	105.3	104.64	105.44	104.27	105.55	105.28	105.27	107.47	106.94	104.78	103.5	104.96	105.21	103.74	104.12	102.77	106.08	105.75	105.35	104.08
108.25	107.56	112.04	112.72	112.02	107.58	109.82	108.13	110.65	110.85	111.02	108.73	110.83	109.07	109.73	110.03	109.81	109.68	109.74	111.08	109.85	109.94	108.38	109.19	110.8	108.78	110.47	109.95	108.1	111.55	112.56	110.27	110.23	113.03	110.77	111.26	112.98	108.6	112.05	109.67	111.66	111.42	110.82	110.73	111.88	110.74	111.58	108.9	111.5	112.41
105.89	104.78	109.17	105.54	107.33	105.43	105.08	107.42	107.03	107.78	105.46	107.75	106.47	106.16	105.2	105.89	104.88	106.36	106.44	105.79	107.97	103.71	106.86	106.37	104.11	105.76	105.73	107.27	106.09	107.94	107.79	105.22	105.23	104.92	108.19	105.08	106.14	104.38	104.59	105.6	106.66	106.43	106.95	106.08	105.32	108.24	106.03	107.82	108.72	107.28
102.21	102.77	99.8	100.83	99.68	97.749	99.781	100.11	100.49	100.21	98.968	99.924	97.368	101.54	98.018	97.31	99.574	100.07	100.53	98.977	99.137	100.74	99.393	98.654	98.794	98.408	100.66	100.69	100.53	100.14	99.07	99.563	98.786	100.13	98.45	101.32	99.589	97.323	98.974	101.39	100.19	99.337	97.075	99.119	99.405	100.3	99.588	102.06	99.328	98.62
105.15	106.3	105.26	106.26	107	105.57	107	104.48	107.69	103.08	104.69	103.21	104.79	106.73	103.32	108.03	105.38	105.65	102.68	105.83	105.26	104.08	105.54	105.46	104.87	105.16	105.81	104.65	106.73	105.96	105.99	105.46	107.33	103.79	107.97	105.56	105.02	105.18	106.12	103.77	104.77	105.62	105.73	105.72	107.71	104.48	104.33	107.61	103.82	104.45
103.31	105.56	104.48	103.93	102.94	104.94	105.11	102.56	104.63	103.57	104.72	103.72	102.08	105.97	107.4	105.57	105.23	103.83	103.33	104.28	104.62	103.31	104.98	102.97	104.39	104.92	101.73	103.53	105.02	105.27	106.37	102.98	103.75	104.5	104.6	107.7	105.9	103.43	103.39	103.88	102.15	104.09	103.95	105.71	104.06	104.34	102.81	106.82	106.2	106.37
106.95	105.09	104.82	105.36	105.98	107.39	106.74	103.72	106.26	106.85	104.23	106.5	107.52	106.34	107.02	107.85	107.33	105.09	108.54	105.63	106.08	105.52	107.4	104.28	106.71	107.17	106.37	104.6	106.85	105.51	103.09	105.42	107.11	107.7	107.55	105.07	104.19	105.06	105.51	106.84	107.48	107.3	107.9	106.71	105.51	106.58	106.38	104.42	108	105.99
118.45	115.46	117.85	117.2	117.83	117.22	117.49	116.52	119.3	119.24	117.09	116.97	118.73	116.57	117.16	118.82	118.29	119.67	118.16	117.3	116.51	117.74	119.25	116.31	115.57	115.94	118.08	118.55	116.66	116.97	116.7	117.49	117.04	119.24	118.75	117.24	117.55	116.83	119.12	117.13	118.02	119.39	118.27	115.44	115.85	118.01	118.76	118.43	118.57	117.09
106.07	105.45	108.22	107.29	106.98	106.83	107.47	106.96	107.99	105.75	107.54	107.16	106.89	107.38	107.69	108.14	107.11	107.32	105.34	106.49	108.04	107.37	106.87	104.87	107.42	104.81	107.74	109.25	105.82	104.45	106.46	107.58	107.69	105.78	104.46	107.49	108.34	107.69	106.4	108.19	107.81	104.81	106.69	108.22	106.25	106.48	106.19	106.15	108.13	109.6
105.98	103.47	108.7	107.01	109.08	107.03	106.56	105.29	108.56	106.8	107.91	109.21	106.92	107.09	107.31	104.97	104.81	106.65	106.61	108.84	105.31	106.67	106.35	106.3	106.94	106.5	103.59	105.85	104.58	104.38	106.61	104.75	105.57	105.14	108.14	103.56	106.95	105.73	104.79	105.83	103.87	105.02	108.25	104.26	105.88	107.68	104.47	107.48	105.31	104.9
109.66	111.18	112.03	110.92	110.94	112.02	109.5	113.58	111.49	111.36	113.22	110.9	112.49	110.86	110.42	112.69	109.58	111.18	109.06	113.03	111.6	110.51	112.02	111.42	113.75	113.44	111.26	111.09	113.02	112.26	111.97	110.86	109.31	111	110.77	111.79	112.55	113.76	109.14	111.27	112.8	111.08	109.33	110.45	111.27	110.77	109.51	112.41	112.24	109.39
111	111.17	108.8	113.35	110.89	110.76	112.05	113.46	111.34	112.5	112.09	112.2	112.16	112.68	111.3	111.66	110.35	111.52	110.39	112.15	111.86	112.38	109.78	108.79	110.14	111.49	110.93	111.84	109.83	111.97	112.32	112.21	111.01	108.77	113.17	111.91	109.21	109.91	110.68	111.78	111.51	110.76	110.89	113.02	110.53	111.36	109.73	111.18	110.15	112.94
113.36	111.48	111.56	113.06	112.73	111.33	110.53	113.5	113.66	112.36	113.42	113.07	113.9	113.11	112.76	112.35	113.49	113.5	114.33	111.66	112.22	112.35	112.77	112.09	111.79	112.4	112.46	111.19	114.87	111.09	111.73	111	115.19	112.71	113.17	112.91	112.73	112.33	112.35	112.35	111.51	112.8	112.3	111.73	112.29	112.82	112.37	113.01	112.03	112.4
116.99	121.18	117.13	117.78	117.6	115.85	114.49	116.76	114.58	117.74	117.79	117.72	118.23	118.72	118.29	117.82	117.21	116.22	117.26	116.86	116.31	117.9	118.56	115.8	117.45	117.28	117.82	119.11	120.14	116.68	119.78	117.37	117.27	117.94	116	114.94	119.44	118.84	116.64	114.96	118.21	115.54	118.8	118.99	119.38	117.78	116.93	117.03	116.32	121.2
100.39	102.52	101.38	99.74	101.1	99.28	99.686	99.479	100.25	101.57	101.76	99.073	99.946	99.205	98.516	97.439	100.34	97.583	100.87	101.51	100.15	97.999	100.56	100.34	98.985	100.43	100.76	99.365	101.65	97.823	98.287	100.65	100.76	100.27	101.02	99.785	100.8	99.787	100.35	101.68	100.16	101.34	98.6	97.238	101.29	100.35	100.87	101.3	101.88	99.454
109.06	105.83	106.59	105.47	106.81	106.66	106.11	104.56	106.57	104.11	102.58	106.32	106.59	105.8	107.11	106.93	107.36	105.73	104.29	105.37	107.11	104.97	108.24	104.75	105.02	106.64	107.75	104.49	106.76	109.39	106.41	106.72	105.3	106.07	107.73	106.91	105.86	105.81	105.47	104.67	105.02	107.37	106.83	106.95	105.37	104.96	105.24	107.2	106.99	107.55
106.32	104.47	105.07	105.44	106.84	109.07	105.57	106.47	105.72	104.71	104.28	104.04	104.09	107.18	104.97	104.6	104.55	104.54	105.19	103.47	105.26	104.41	105.23	105.1	105.19	105.54	104.76	104.19	105.38	103.96	105.79	105.62	105.57	101.04	105.22	104.88	105.99	106.07	105.37	105.54	106.6	106.5	106.13	105.4	105.72	106.14	107.08	106.93	105.38	106.8
111.59	111.82	110.21	109.75	111.31	111.96	110.78	110.88	111.08	111.28	110.96	112.72	110.7	108.94	108.77	111.18	111.08	110.9	110.87	111.56	112.11	109.97	112.09	110.03	111.37	110.22	110.48	111.49	112.07	108.83	110.89	110.3	109.48	111.92	112.66	112.44	110.25	109.64	111.02	110.89	108.81	110.54	111.32	111.48	110.44	111.1	111.75	110.79	109.96	112.27
106.41	104.32	105.94	104.62	105.62	106.48	107.04	106.47	105.02	104.11	106.25	105.8	106.03	103.63	105.14	106.66	104.67	103.53	103.79	104.84	105.76	108.27	105.87	105.32	104.44	106.4	106.11	107.67	105.29	104.46	105.77	105.42	108.99	104.84	104.95	106.48	105.53	107.03	103.67	105.8	105.93	106.15	104.61	105.01	106.49	105.61	106.07	104.57	104.3	105.07
110.14	108.29	108.7	109.65	111.32	111.53	111.34	107.89	109.64	112.59	109.1	110.83	110.51	108.51	111.07	109.31	109.66	109.35	109.04	107.18	108.51	108.26	110.74	108.16	109.16	108.61	109.24	110.92	109.46	108.72	111.03	107.85	109.92	109.63	110.58	112.39	110.48	110.35	111.86	109.83	109.04	109.85	112.24	110.26	107.86	107.66	112.04	110.82	111.1	110.2
102.76	106.62	105.78	105.46	107.03	106.89	107.77	107.31	106.12	105.63	105.28	106.8	106.85	104.6	104.47	104.78	106.99	106.66	106.81	106.76	104.89	107.88	106.16	105.46	105.36	106.92	108.92	105.8	108.69	107.52	105.09	105.11	106.06	107.12	104.81	107.69	105.29	107.28	106.82	106.33	106.56	105.84	104.95	106.76	110.1	105.03	106.56	107.13	106.48	107.1
104.69	106.06	104.52	104.22	105.21	102.29	105.71	104.91	103.92	104.64	101.94	104.62	104.22	105.1	102.8	103.9	103.42	103.9	105.53	104.01	103.46	104.28	101.97	103.92	105.31	105.62	105.74	103.96	105.35	103.13	104.06	103.84	106.99	106.08	105.32	105.14	104.32	104.87	107.29	104.08	105.15	104.37	103.47	103.35	103.29	103.85	105.66	104.14	103.53	104.04
107.44	103.73	105.72	105.55	100.82	103.88	105.39	105.81	105.6	104.61	105.49	103.55	105.44	106.1	105.69	106.13	105.1	105.84	105.11	104.69	105.42	106.66	105.67	105.76	105.53	103.92	106.03	107.29	105.83	105.36	104.27	106.19	106.06	107.87	106.8	106.19	105.04	103.71	103.99	103.98	104.52	106.89	105.85	105.09	105.36	105.6	105.11	104.05	105.29	106.17
116.63	118.97	116.86	118.75	119.04	118.74	119.88	118.9	117.91	117.56	116.13	118.23	119.19	115.6	116.6	118.42	117.66	120.82	116.63	118.46	116.01	116.48	117.11	116.46	119.02	117.84	118.44	117.49	117.45	118.4	118.71	116.78	115.29	119.65	118.3	115.47	117.13	118.19	118.62	117.82	118.48	118.6	119.1	120.77	116.73	117.69	118.54	116.31	115.96	116.12
105.64	105.48	105.42	104.36	106.98	107.52	106.2	105.76	106.3	106.09	106.29	106.14	103.74	108.17	108.47	104.05	105.43	105.4	104.57	107.14	105.53	105.29	105.59	107.37	108.41	106.7	104.18	106.49	106.89	105.11	106.1	106.77	106.97	105.86	107.85	106.68	105.76	106.33	104.07	105.84	104.3	105.11	107.48	105.81	107.22	103.46	106.9	106.11	105.6	105.14
105.06	107.72	106.05	107.23	104.81	107.56	103.9	107.53	104.27	107.47	106.28	105.83	103.04	106.02	104.88	107.69	105.38	104.43	107.73	105.72	104.09	106.15	107.68	104.36	104.07	105.34	105.43	106.77	107.25	106.03	104.72	102.92	105.39	105.24	105.04	105.45	104.97	106.11	107.68	108.32	104.08	104.62	106.3	105.68	108.63	105.21	104.35	105.36	105.78	106.14
107.31	107.54	108.83	106.55	106.5	106.13	109.13	107.18	109.21	105.86	106.25	107.83	105.62	107.65	106.46	107.02	106.44	108.41	107.82	105.33	106.55	107.54	106.13	107.2	105.23	106.16	107.71	106.69	107.32	108.78	106	106.82	105.74	106.26	107.3	108.11	108.39	107.67	108.49	105.74	106.75	106.06	105.78	108.22	106.66	106.64	107.16	108.52	108.35	106.17
104.17	106.05	104.89	106.92	105.14	105.37	104.46	106.79	106.29	105.44	108.89	104.46	105.7	105.42	107.71	108.56	105.27	104.41	104.06	106.1	106.32	105.43	106.05	106.73	105.38	106.33	105.84	106.7	107.23	104.73	104.08	105.61	106.23	106.88	106.06	106.48	107.48	105.26	108.92	106.57	104.89	103.6	104.54	106.92	104.96	105.27	105.02	106.23	106.43	107.71
108.72	105.43	108.2	105.81	108.4	106.22	109.11	107.52	106.45	106.55	106.82	107.26	106.94	108.99	105.43	106.62	105.51	106.6	104.66	106.5	108.76	106.31	106.25	104.88	107.11	107.68	108.16	107.35	106.79	107.78	106.76	107.67	105.1	107.04	106.48	111.44	107.98	104.28	107.61	105.94	107.24	105.25	108.9	106.75	107.44	107.01	107.02	106.13	108.09	105.89
105.72	106.41	103.9	105.35	106.37	106.05	105.11	103.76	108.04	106.66	106.03	104.27	104.82	105.71	104.65	105.91	104.3	105.93	105.53	105.56	105.48	106.69	104.02	106.51	105.7	106.32	104.92	104.28	107.42	105.98	105.89	104.99	104.33	106.13	106.71	106.95	106.25	102.83	106.04	104.95	105.53	105.14	104.89	105.01	105.6	105.34	106.26	103.98	105.35	105.33
112.45	108.31	110	110.13	109.41	110.56	111.09	108.1	111.59	108.07	107.64	108.83	111.17	110.2	109.95	111.82	108.28	110.17	109.22	111.37	110.24	109.18	109.25	111.17	110.84	109.47	110.63	112.02	109.09	108.49	109.11	108.29	108.76	109.92	109.84	108.14	108.94	108.34	109.45	110.44	109.63	109.76	110.23	110.86	109.63	110.8	110.69	110.07	111.2	112.53
106.4	104.87	106.3	106.56	103.88	106.96	104.32	107.49	107.69	107.01	105.48	106.08	106.5	105.71	103.98	106.81	105.82	109.11	104.93	106.39	106.26	107.94	106.88	104.86	105.84	104.72	105.31	107.12	105.31	107.47	108.31	106.7	107.88	103.7	106.51	106.68	104.21	105.14	103.84	104.22	104.78	104.2	106.57	104.98	106.51	105.56	105.34	106.25	106.06	102.58
110.78	109.43	109.95	110.74	111.09	110.01	113.6	111.09	111.77	110.85	109.77	111.57	111.11	109.65	109.5	110.34	111.73	109.73	114.01	110.17	113.03	110.32	110.77	109.36	110.14	109.18	112.93	111.28	111.16	109.94	112.71	110.86	110.07	110.75	109.9	109.68	110.66	111.78	114.73	109.53	111.12	109.77	112.55	111.27	112.29	111.33	110.51	110.01	110.64	110.71
108.52	111.05	108.47	109.08	110.62	110.04	109.53	110.72	110.75	107.88	107.58	110.31	109.08	109.31	108.64	108.65	108.87	107.92	107.72	108.29	110.45	110.24	109.45	109.99	109.69	110.43	110.81	108.47	109.47	108.51	111.36	111.18	110.88	110.86	109.82	110.04	111.5	109.76	108.1	107.97	109.6	109.78	108.68	109.42	107.2	110.1	108.44	110.18	108.25	110.41
105.91	107.07	107.8	106.87	104.56	107.03	107.03	103.55	107.34	106.72	105.92	104.7	105.01	106.4	106.72	105.97	105.7	106.09	106.34	108.25	107.15	108.02	106.26	105.83	104.54	105.31	105.8	104.7	109.4	104.87	105.3	107.15	107.12	107.68	107.45	105.15	108.19	107.09	102.05	105.8	105.28	103.91	106.41	105.3	104	106.43	106.94	105.27	109.17	104.75
101.29	101.21	100.05	101.62	100.56	99.823	100.52	99.651	98.997	102.14	101.22	100.31	101.3	99.475	100.91	102.37	100.7	99.474	98.725	98.67	99.375	99.918	100.85	100.67	101.01	102.24	97.95	99.41	100.76	100.98	99.339	100.47	101.16	99.254	100.05	99.385	101.99	101.02	101.52	100.67	99.759	99.34	101.05	100.55	98.953	98.702	100.98	99.645	101.2	102.86
109.81	113.07	110.31	110.57	112.66	113.49	111.49	112.32	112.56	110.78	112.11	109.09	112.54	113.69	112.26	112.51	111.83	110.53	110.54	113.2	113.06	111.42	113.81	111.55	108.53	112.02	113.31	110.43	114.64	110.56	113.64	112.47	113.78	113.82	112.77	113.01	112.16	114.56	110.91	111.08	113.46	111.88	110.64	111.35	112.26	111.38	109.61	113.97	111.61	112.93
106.46	106.86	106.62	106.79	105.34	104.23	105.33	107.78	106.85	106.82	105.92	107.03	106.75	105.02	106.19	107.15	105.06	107.05	106.28	104.21	105.71	104.22	105.19	105.7	107.48	106	106.07	107.08	105.2	106.01	104.52	106.68	105.42	105.64	106.32	106.13	105.73	105.27	106.25	107.37	106.94	104.73	107.22	103.09	105.79	106.46	105.16	105.16	105.58	103.85
110.62	113.78	111.1	112.81	114.48	109.88	112.94	113.98	112.23	113.02	112.63	112.65	112.56	110.34	113.72	113.11	112.75	112.86	112.33	112.5	112.99	112.28	114.74	111.96	113.3	112.18	112.24	111.39	113.04	113.66	112	112.2	112.81	114.18	112.65	111.1	112.69	111.51	111.81	112.68	114.34	110.03	111.7	112.99	112.99	114.32	112.67	112.4	113.64	113.62
100.95	100.62	98.944	100.6	103.08	100.59	100.28	100.49	99.274	100.54	101.35	101.35	99.268	100.53	100.1	103.89	99.048	99.056	100.4	101.78	100.14	102.74	100.15	100.51	100.24	102.94	101.23	102.41	100.74	101.25	101.07	102	100.41	100.5	101.44	98.251	100.24	99.74	101.17	101.53	102.23	99.551	99.869	102.08	100.28	101.79	99.559	102.77	100.49	101.75
105.32	105.98	105.64	106.82	106.58	104.7	106.69	104.27	105.18	106.64	106.39	104.03	105.49	105.83	104.46	104.92	107.85	106.01	107.37	107.29	106.84	107.52	104.3	104.27	105.77	107.03	104.94	103.36	106.12	106.02	104.53	106.06	106.86	105.31	106.44	105.28	106.57	104.43	104.89	105.99	106.89	105	107.21	104.46	104.66	107.92	104.64	105.96	104.72	105.69
100.86	99.376	100.72	99.968	101.03	101.43	100.81	102.27	102.28	99.469	100.02	99.693	98.072	99.926	98.443	98.411	99.888	102.24	99.007	100.38	98.415	98.949	99.463	99.722	99.8	99.559	100.67	101.11	102.75	100.26	99.113	99.545	102.63	100.23	102.2	98.049	99.633	99.908	100.29	99.756	97.249	98.64	100.66	99.763	100.43	101.76	100.87	97.915	101.43	100.25
98.549	100.13	97.364	98.861	97.583	100.37	99.647	100.96	100.78	101.27	98.415	99.006	98.357	100.15	99.074	99.188	96.504	97.693	100.35	100.3	100.85	98.082	98.08	98.453	99.675	97.931	100.84	99.736	101.12	100.5	102.42	99.164	101.92	97.045	101.02	97.489	101.88	98.887	98.376	98.442	97.122	100.55	100.48	98.503	100.09	98.532	100.84	98.52	100.25	99.811
106.1	105.05	106.21	105.04	105.88	105.94	107.38	105.48	106.59	104.98	105.27	105.93	104.55	105.28	106.71	106.82	106	104.59	106.61	104.25	106.55	105.95	107.06	104.66	104.2	102.06	105.96	107.58	107.05	105.8	104.83	103.29	103.76	106.13	103.58	106.47	102.08	104.17	103.69	103.71	106.44	105.98	104.98	103.51	105.73	105.74	106.95	106.91	105.24	105.42
106.11	106.56	104.7	107.13	106.96	105.93	105.92	107.16	103.93	106.4	105.22	107.78	104.66	105.1	107.71	106.18	105.78	106.42	108.38	106.72	106.82	108.31	106.89	104.34	107.43	106.71	107.8	103.32	107.33	106.01	104.94	107.3	107.72	107.7	107.2	106.96	105.41	106.51	107.44	106.32	107.29	107.16	104.79	104.44	106.6	105.64	106.67	104.59	105.21	106.81
101.86	103.49	105.48	104.49	104.68	103.61	104	105.19	103.66	106.16	104.88	105.46	104.71	104.25	103.53	102.41	104.99	100.27	104.9	102.38	106.63	104.27	106.01	105.3	105.01	105.78	103.15	104.84	104.95	105.92	104.32	104.18	103.53	104.33	105.54	103.83	105.4	107.63	105.05	102.66	106.57	105.25	104.86	102.72	102.96	103.01	105.49	103.2	103.59	105.53
109.74	104.85	103.62	109.1	106.15	105.44	105.87	106.32	106.19	104.73	106.9	108.65	106.95	106.38	105.86	104.9	104.96	107.58	106.76	106.74	106.4	105.54	107.1	108.42	107.87	107.74	107.18	106.39	105.67	106.19	106.79	106.16	105.63	105.15	108.21	108.06	106.21	104.49	105.1	106.44	107	105.7	107.96	107.21	107.49	105.46	105.49	106.17	102.96	103.23
113.31	114.63	112.38	112.57	113.44	110.78	113.32	110.89	111.49	112.72	113.49	111.94	113.28	113.04	112.88	110.05	109.42	111.94	111.58	113.75	113.15	112.62	111.04	109.82	110.8	113.37	112.1	111.16	111.65	110.72	111.91	111.52	112.21	111.47	113.91	112.53	113.03	114.39	111.33	111.89	111.89	111.82	111.25	111.05	108.11	111.59	112.79	111.48	113.66	112.18
98.616	100.4	100.31	100.97	101.49	99.444	100.9	101.27	101.6	99.689	99.223	96.786	99.169	98.822	98.116	99.222	98.692	101.09	100.28	100.25	100.07	98.669	100.49	99.474	99.398	100.24	100.65	98.829	98.466	99.325	100.74	99.338	97.173	101.74	98.898	99.052	99.748	98.276	99.96	100.53	100.16	101.33	98.844	100.99	99.193	98.847	98.28	101.93	98.541	98.706
104.27	103.36	107.23	103.63	105.39	105.69	105.98	107.01	106.78	106.39	106.52	108.43	106.19	105.45	104.53	105.92	106.02	105.69	105.8	104.16	104.51	106.18	105.62	106.08	104.85	104.14	105.38	105.06	105.4	105.43	103.48	106.77	105.08	104.33	107.84	105.7	105.09	104.49	105.49	106.87	105.94	104.16	103.56	104.99	105.31	105.24	106.69	106.04	104.75	103.13
98.2	100.32	100.6	98.639	98.99	98.6	100.04	98.345	99.467	98.478	98.332	98.062	101.54	97.759	99.507	99.823	98.97	98.394	99.619	100.57	99.321	100.01	99.181	100.18	97.258	101.06	99.161	99.927	101.95	99.323	97.481	99.02	98.786	100.89	100.64	100.37	99.343	100.23	98.787	99.845	101.2	97.693	99.629	99.408	100.71	98.969	99.373	101.24	99.358	102.33
105.04	103.96	102.66	104.73	106.06	106.96	106.37	105.74	103.99	106.79	103.98	107.18	105.17	104.73	108.3	106.17	106.93	108.35	104.88	108.01	106.43	106.86	109.11	105.78	106.99	106.75	107.57	104.32	104.46	105.86	105.57	104.86	105.82	108.66	108.21	107.68	107.77	108.21	105.46	108.15	105.98	105.88	107.41	104.98	105.41	104.86	104.67	106.14	108.08	108.38
112.21	110.32	114.3	114.55	113.8	113.16	113.48	111.94	110.24	113.39	112.73	111.71	113.05	113.22	113.32	113.59	113.09	110.83	111.47	113.53	111.01	113.12	113.63	112.83	114.2	112.92	112.34	111.94	111.97	115.52	114.43	110.14	113.68	113.18	113.47	111.98	111.47	112.82	111.25	112.74	111.92	112.69	112.64	113.23	111.07	112.62	113.61	113.23	111.71	110.49
103.29	103.99	105.33	106.04	105.97	105.4	105.53	103.35	104.81	107.39	106.63	105.46	105.73	107.29	104.93	103.64	103.17	107.14	105.74	105.9	106.33	105.95	107.47	106.99	103.54	105.09	105.37	103.6	103.08	103.98	104.98	104.6	105.81	107.08	106.95	106.18	108.44	106.9	104.68	104.88	105.32	107.07	104.02	105.33	106.14	106.2	104.64	104.55	104.41	103.39
105	108.84	106.37	106.8	104.83	105.61	106.68	105.77	106.44	105.83	105.17	106.92	103.64	102.52	107.04	106.28	104.64	105.01	106.37	107.84	105.94	106.99	104.6	105.25	106.48	104.76	105.84	105.5	104.41	105.67	106.01	104.53	106.81	104.68	107.75	105.02	107.34	106.68	106.83	105.47	103.06	103.82	106.31	104.78	106.66	104.04	106.09	105.45	106.11	108.79
112.68	111.92	109.31	112.75	112.1	114.54	110.2	111.73	111.29	109.21	109.47	111.96	110.84	110.4	112.16	110.64	109.82	112.68	112.2	112.18	110.56	110.51	109.57	113.62	111.3	110.91	111.55	110.76	108.23	111.26	110.4	112.68	112.37	112.22	112.25	111.98	111.81	111.63	111.6	110.35	113.78	112.73	111.52	111.84	111.55	110.98	111.16	111.91	110.69	110.56
103.02	105.43	106.35	107.22	103.41	105.54	105.51	105.76	104.77	104.86	104.4	104.67	105.86	101.82	104.66	103.31	105.78	105.45	103.32	105	104.52	106.99	102.49	105.24	107.33	105.42	104.85	105.96	103.26	104.13	106.01	105.05	103.38	105.1	103.75	104.58	106.13	103.85	105.63	104.72	106.14	107.42	105.83	103.77	104.72	106.18	105.31	103.49	104.79	104.91
103.13	105.26	103.38	104.58	107.77	105.89	105.21	105.76	104.88	102.57	107.28	104.04	105.95	104.94	104.97	106.77	103.25	103.91	106.4	105.25	107.41	107.4	105.32	106.57	107.57	105.61	104.78	105.5	101.61	106.15	107.1	106.81	106.17	106.29	104.55	108.33	107.23	106.05	104.25	105.19	101.64	107.67	105.86	105	106.47	106.42	103.8	105.85	105.28	106.27
109.27	110.51	113.22	113.43	112.41	111	110.74	108.62	111.37	112.37	111.71	112.98	113.56	115.11	109.62	112.27	112.29	113.4	111.4	113.78	112.94	112.55	112.11	110.59	112.58	110.8	111.5	111.87	109.79	113.78	110.24	111.07	109.62	110.13	112.05	112.06	113.38	110.71	110.85	112.5	110.99	110.63	110.96	113.2	112.36	111.43	111.14	110.4	112.72	110.54
112.76	113.08	114.26	113.78	113.59	112.73	113.06	113.77	114.12	111.6	114.64	112.65	113.75	111.82	111.7	111.46	111.76	113.5	114.79	113.81	113.6	115.68	114.68	113.68	114.03	114.43	115.01	113.44	111.27	113.02	114.93	113.7	112.38	116.66	113.38	112.52	113.23	112	112.01	113.55	111.55	113.73	114.63	113.61	113.47	113.71	115.43	112.55	111.88	111.98
115.9	116.02	116.4	116.77	116.96	113.7	114.9	117.01	115.99	116.65	114.66	116.75	115.76	116.3	114.91	116.53	115.29	114.82	116.21	116.85	116.36	114.86	116.58	116.09	117.73	116.32	115.23	114.72	115.97	117.78	115.77	115.88	115.02	116.85	114.34	115.2	116.34	116.25	117.13	118.03	116.07	115.45	116.22	114.72	116.27	115.64	116.38	116.56	118.05	115.87
110.62	110.94	112.56	112.83	113.43	113.52	111.75	115	115.6	113.43	112.89	112.61	114.24	111.56	112.85	112.06	112.68	111.3	113.62	114.33	111.82	111.81	113.05	112.68	110.59	112.75	113.28	113.75	111.87	112.37	111.94	113.51	113.03	112.81	114.33	114.06	112.31	112.59	111.21	113.27	114.03	113.04	111.97	112.4	114.53	112.29	110.5	112.5	111.78	111.8
110.76	109.84	111.7	109.45	109.58	110.92	109.06	109.83	111.13	110.39	110.58	107.67	111.76	108.67	110.95	110.21	111.89	110.24	107.12	110.2	110.61	109.62	110.54	109.63	110.59	108.88	110.08	109.97	111.57	109.1	110.77	111.74	110.02	108.99	110.56	108.66	110.4	110.51	109.65	111.52	109.69	109.99	110.05	108.64	110.72	110.72	110.96	110.08	111.54	110.75
101.72	100.91	100.91	98.534	99.216	99.492	100.2	99.426	100.58	99.539	99.385	99.72	99.412	100.28	102.29	99.206	99.71	97.259	102.58	100.08	98.341	101.88	99.593	98.751	103.2	100.31	98.916	101.98	100.58	100.87	99.301	98.616	101.37	100.69	98.606	102.52	99.939	99.161	99.696	99.295	100.25	97.911	99.761	100.99	100.86	97.912	101.75	100.38	102.19	100.46
113.94	109.68	111.08	112.17	113.02	113.15	112.69	113.29	112.3	113.6	113.24	111.94	112.41	111.72	113.24	111.14	115.12	113.47	111.28	111.63	111.7	111.09	115.1	113.29	113.14	113.32	113.42	111.98	111.79	111.52	113.84	112.11	113.15	111.41	110.83	112.07	113.17	111.17	112.85	113.6	113.83	112.53	113.62	112.74	113.62	114.61	114.23	111.71	111.58	113.56
116.99	117.75	117.93	119.86	118.21	117.35	117.51	117.41	115.99	118.33	118.36	117.88	117.68	117.75	117.35	118.49	118.06	118.81	118.42	117.17	116.57	117.29	118.62	118.02	117.93	118.14	117.84	119.21	117.73	119.87	115.79	117.75	116.96	118.6	118.06	119.1	118.86	113.71	118.55	117.01	116.98	118.92	117.77	118.67	118.42	117.53	117.52	117.07	118.13	115.78
107.96	110.08	109.02	112.72	111.73	110.33	110.77	109.68	108.85	108.71	110.59	111.54	107.61	110.29	111.38	109.61	112.38	112.51	109.82	108.95	109.45	108.75	108.8	106.52	109.69	110.33	110.54	110.83	110.16	110.93	109.02	111.08	108.36	109.65	109.92	108.64	109.51	110.98	109.47	108.24	110.24	108.45	112.13	110.43	109.19	108.69	109.88	110.73	109.97	111.86
107.25	108.52	106.27	106.75	107.65	106.72	103.63	109.05	107.73	107.2	106.7	107.87	106.09	106.24	106.91	106.7	106.27	105.12	107.27	108.88	107.31	107.25	104.87	104.84	107.86	106.52	106.62	105.86	108.32	107.24	104.68	108.9	106	105.47	106.22	105.43	105.64	107.82	107.02	105.75	106.06	104.95	105.87	107.21	106.84	107.83	105.79	106.21	105.55	106.55
111.48	112.69	110.87	112.13	114.89	113.34	111.59	111.35	109.7	113.53	111.53	114.23	111.36	114.32	110.24	113.43	110.71	111.63	112	111.48	111.43	111.02	109.61	111.55	109.51	112.56	113.04	112.56	113	112.53	111.79	109.77	111.7	110.87	110.78	111.56	113.15	112.17	112.03	114.09	111.95	110.44	112.09	113.26	111.32	112.04	111.52	112.5	114.56	110.47
99.173	98.178	98.623	98.488	100.67	102.43	100.8	99.18	98.587	99.729	102.43	98.456	102.16	99.069	101.13	100.19	102.11	101.09	98.736	101.89	100.16	100.3	98.446	100.66	100.05	98.252	96.784	99.22	100.56	98.943	101.66	98.474	98.608	99.729	100.73	100.29	98.756	100.61	101.21	100.2	100.44	100.3	97.101	100.23	102.75	102.35	99.971	99.05	102.15	100.78
100.16	100.51	100.14	98.251	99.61	99.023	99.199	99.393	100.65	98.516	98.735	101.42	99.614	98.069	100.26	99.837	100.02	98.883	99.9	99.469	100.29	98.825	99.416	100.22	100.33	100.4	97.272	98.955	102.24	98.373	100.17	101.64	98.371	100.59	99.142	98.796	100.46	99.428	99.689	99.515	97.727	98.553	99.768	99.227	99.542	100.94	100.04	99.199	100.04	99.797
101.56	101.39	100.62	101.79	102.65	99.834	98.585	101.42	99.384	102.01	99.578	98.208	98.814	100.93	99.526	98.925	101.27	102.12	101.59	101.3	101.16	101.01	101.15	100.62	101.33	99.636	98.887	100.99	100.93	101.2	99.519	99.907	100.62	103.01	102.38	98.437	101.73	99.776	100.63	100.84	99.966	101.81	103.14	103.13	100.22	101.87	101.69	100.82	100.89	102.61
110.37	111.26	109.8	110.67	110.21	112.32	111.12	111.5	111.05	111.66	109.58	110.46	108.23	110.86	112.55	109.39	110.53	111	112.11	109.84	110.92	111.75	111.26	110.14	109.74	111.33	108.83	112.25	111.35	110.63	108.67	110.28	109.96	109.7	112.1	110.8	108.67	110.44	111.75	111.39	110.54	111.64	111.96	110.06	112.35	109.77	113.8	111.27	110.85	109.64
110.51	109.13	112.26	113.29	111.22	110.87	110.27	111.1	109.71	111.48	113.16	112.4	110.45	112.12	110.15	111.9	109.22	111.44	112.31	110.35	109.98	112.15	108.46	111.65	111.46	112.8	110.59	111.35	108.78	110.89	113.69	111.38	112.04	110.73	110.57	112.95	110.52	111.98	112.51	113.07	109.25	110.77	108.52	112.65	108.91	112.08	109.35	110.02	110.18	108.44
105.34	105.59	106.35	104.5	106.18	103.31	107.32	104.57	107.12	106.62	105.13	104.43	103.85	106.82	105.44	106.33	107.03	104.96	104.16	105.01	103.72	106.36	104.42	103.67	107.17	102.17	106.73	106.08	107.17	106.49	106.61	106.25	107.2	104.94	104.86	106.05	107.11	104.19	103.97	104.59	104.92	106.29	104.71	104.83	106.98	105.86	104.59	104.02	104.82	106.03
103.24	106.99	102.54	104.6	104.48	103.11	104.2	102.9	104.61	102.77	105.05	103.92	105.65	104.44	104.81	103.45	101.9	104.59	104.76	105.42	103.68	103.86	105.43	103.52	103.25	103.16	104.78	106.48	102.91	103.25	103.14	104.72	105.46	104.78	105.89	102.9	102.54	105.4	104.76	104.06	104	104.87	103.39	105.36	103.97	103.79	103.91	103.28	107.37	102.63
104.05	105.11	106.75	107.2	106.03	106	105.84	106.33	105.39	103.87	105.87	106.83	104.55	105.99	106.27	105.59	105.2	103.31	105.41	106.38	105.67	103.53	107.4	105.28	106.95	106.26	104.76	104.63	106.11	102.51	105.02	102.16	106.58	107.11	106.09	104.81	107.34	104.44	104.17	106.06	103.7	103.35	104.3	106.73	104.23	106.5	106.15	106.24	105.83	105.4
107.75	105.75	105.36	107.79	106.87	105.16	104.97	108.08	104.52	106.47	105.7	104.84	106.2	104.86	106.81	106.77	105.03	107.44	104.01	106.17	105.99	107.06	102.98	106.08	103.82	104.94	105.95	107.27	106.18	104.53	108.11	106.68	105.11	106.56	106.75	103.6	108.07	105.41	105.16	104.49	107.2	104.43	104.67	106.84	105.95	104.53	105.09	103.49	105.89	105.14
111.14	110.12	112.37	108.9	110.93	107.68	112.74	111.12	112.48	110.24	111.69	111.29	111.75	107.27	111.61	111.19	110.81	108.67	110.31	110.76	108.76	111.87	111.58	108.38	109.64	109.36	109.97	110.58	111.29	112.21	111.82	109.31	110.14	109.85	109.59	111.64	110.82	111.68	110	111.55	109.33	110.11	111.92	110.35	107.66	111.59	110.13	114.04	110.72	107.86
105.1	107.06	105.55	105.88	103.91	104.62	107.88	104.82	105.83	105.66	103.33	108.58	106.15	105.46	104.9	105.58	105.04	104.6	104.46	104.87	107.01	103.95	106.34	106.88	107.51	104.23	103.3	104.79	104.34	104.03	105.51	103.44	104.95	105.36	105.75	106.22	104.04	106.7	104.38	106.66	104.58	106.05	103.89	106.58	107.23	106.92	105.68	105.27	104.19	105.14
103.73	104.46	105.05	104.05	106.64	105.38	106.34	106.85	105.53	106.57	104.68	105.69	105.99	105.96	105.37	104.66	104.71	105.89	106.13	106.09	104.66	107.18	104.66	104.44	105.76	103.93	105.76	103.2	106.22	105.6	104.35	107.66	104.47	106.35	107.62	106.61	106.45	105.2	105.54	104.23	104.64	107.07	106.1	105.71	107.02	105.37	104.89	105.87	104.22	105.72
100.33	101.17	100.97	100.25	100.59	99.951	99.173	102.32	100.04	99.876	100.31	98.369	101.21	101.16	99.386	101.64	100.23	99.61	103.46	99.836	99.9	98.841	101.61	98.73	102.13	101.49	100.26	99.707	103.4	99.074	101.39	98.783	100.11	99.546	101.19	100.91	98.795	99.357	101.94	99.565	98.482	101.78	100.02	98.534	100.34	100.06	97.903	100.23	99.331	100.35
107.23	105.74	106.69	104.71	106.27	105.21	105.93	106.3	105.09	104.32	104.95	106.78	108.33	107.56	106.69	106.53	106.66	105.82	106.02	107.48	106.03	106.57	106.85	107.15	107.75	108.22	106.54	106.25	107.52	106.39	106.69	106.13	106.56	108.04	107.3	106.27	106.75	106.75	109.25	107.25	106.04	105.47	108.73	106.61	107.44	106.99	106.29	106.62	108.46	107.52
108.95	109.61	109.09	108.61	110.16	110.8	110.88	109.42	111.38	109.13	110	110.16	110.28	112.4	108.61	110.45	111.75	110.26	110.21	109.22	109.14	109.3	108.57	109.54	109.79	111.11	112.29	108.66	109.86	110.22	112.01	109.53	108.89	113.46	111.6	109.61	110.26	110.17	110.17	110.61	109.87	110.64	110.57	110.95	110.14	109.19	109.82	111.02	108.52	111.06
106.12	104.77	105.97	106.91	103.14	104.12	104.2	105.71	105.46	105.76	104.57	105.67	104.25	105.79	105.58	106.06	104.72	105.15	102.95	104.81	104.11	104.32	106.67	108.19	105.24	105.82	103.86	107.3	107.53	104	105.12	105.43	103.2	105.45	105.51	105.87	105.61	105.41	105.92	104.58	104.69	106.75	104.57	105.62	106.21	105.31	107.38	103.95	103.6	103.58
102.86	105.58	104.1	104.77	105.89	105.02	102.89	103.35	104.22	105.89	104.87	106.45	106.7	105.98	105.53	104.45	104.79	107.91	106.68	105.13	108.55	107.11	105.63	105.21	106.42	104.35	106.18	105.9	107.02	105.73	107.87	105.2	102.96	104.98	106.42	108.01	106.32	105.17	105.95	106.57	103.63	107.34	105.12	104.78	106.9	104.83	106.02	104.5	105.48	103.08
98.855	99.426	98.424	99.822	101.78	101.01	100.86	99.874	99.977	98.813	102.02	100.84	99.27	100.56	99.24	99.421	103.01	96.871	100.64	100.63	97.947	98.887	98.27	101.45	98.684	101.69	97.539	101.4	101.31	100.02	100.37	99.569	101.72	101.51	100.76	99.795	101.7	102.72	98.425	101.12	100.13	99.82	101.02	100.93	101.2	99.674	98.317	99.696	100.42	102.96
106.72	105.16	103.2	106.16	104.54	107.28	107.03	106.52	105.45	105.09	105.61	106.83	106.4	104.27	105.33	108.33	103.88	104.74	106.34	106.51	105.24	107.31	104.4	107.07	107.17	106.11	108.14	106.62	106.22	103.98	106.59	105.84	105.56	106.31	106.61	106.36	106.27	106.64	104.86	106.71	104.79	104.19	107.35	104.45	106.9	104.39	105.15	105.68	103.77	107.42
101.27	99.822	99.652	99.865	99.5	100.37	97.748	99.855	99.282	100.16	100.36	99.417	100.11	101.02	100.63	99.981	101.36	98.638	99.367	98.16	98.748	98.899	102.3	98.564	98.595	99.3	100.1	100.3	99.582	99.338	98.977	102.69	99.518	98.576	99.26	100.13	101.14	99.633	100.3	100.82	98.232	98.599	99.615	98.512	99.429	101.17	101.39	98.644	101.92	100.02
105.76	105.26	105.99	105.87	107.06	105.05	107.31	104.8	106.3	106.77	105.86	104.23	105.34	103.19	105.13	105.53	104.98	106.03	104.65	105.81	106.9	105.58	105.99	105.87	106.11	105.55	105.27	105.74	104.34	107.91	106.35	106.04	104.76	104.59	103.96	103.12	106.13	107.23	106.88	104.41	108.68	105.26	103.13	102.53	103.68	103.45	105.5	104.21	104.66	103
104.85	104.64	106.67	105.08	104.69	103.1	102.96	102.47	103.19	104.56	106.53	104.73	104.49	104.97	104.94	103.19	104.97	104.25	102.96	104.52	104.8	104.86	102.82	104.71	104.41	103.71	105.11	106.83	103.59	104.68	105.55	102.74	104.27	105.03	104.48	103.65	105.01	103.43	105.62	103.17	103.15	102.4	102.4	104.32	104.37	104.02	105.59	104.45	103.21	104.32
105.15	106.71	102.99	104.7	105.49	105.54	107.13	105.78	104.78	103.78	104.48	107.84	106.82	106.92	103.25	105.49	105.89	107.3	106.03	106.62	107.31	105.44	107.68	107.25	106.48	106.33	103.64	105.37	106.73	106.61	106.88	107.57	102.86	106.59	102.3	106.52	105.92	105.65	103.61	105.26	105.63	105.52	104.4	106.25	103.64	108.4	104.97	106.01	105.93	107.23
101.29	98.653	99.082	100.88	100.01	101.63	101.14	101.22	99.196	99.486	99.596	102.1	100.6	100.05	102.4	98.521	101.63	99.74	100.36	98.724	98.642	102.17	98.114	101.31	99.844	99.49	98.965	99.997	101.01	100.84	99.529	100.75	102.64	98.366	100.15	99.457	99.284	99.07	98.843	98.896	98.79	100.23	99.128	101.46	101.64	98.953	102.21	98.526	102.83	99.737
105.01	106.16	103.07	106.76	106.52	103.45	107.29	105.72	105.54	105.19	103.34	105.05	107.08	106.42	105.84	105.79	105.77	103.39	106.21	105.3	105.58	104.23	106.91	104.78	106.47	107.3	105.65	106.72	106.88	107.71	105.62	107.12	104.43	106.22	105.43	106.64	104.81	103.81	106.36	106.1	105.46	103.65	104.61	105.78	103.49	106.25	105.65	104.89	104.78	104.73
105.46	106.25	108.22	104.33	106.53	105.9	106.13	106.35	106.03	103.23	104.31	102.88	106.3	102.32	107.12	104.26	103.84	106.07	106.99	104.2	104.3	104.1	106.34	107.63	105.64	105.68	104.95	108.7	105.25	104.37	106.3	106.24	104.61	106.77	104.55	106.6	105.48	103.98	106.28	104.81	104.17	107.17	107.26	107.91	104.28	107.47	103.36	105.65	105.76	106.02
106.25	103.7	105.2	103.5	105.84	102.46	103.76	105.98	104.74	101.56	105.66	104.17	104.89	103.6	105.55	104.85	105.29	105.31	104.12	103.94	103.67	104.21	101.99	104.16	104.61	103.57	104.37	106.68	107.46	103.12	105.14	103.74	104.96	102.84	103.91	104.99	104.42	106.62	103.43	104.08	103.65	105.36	104.39	102.93	104.62	104.63	103.92	102.62	104.88	103.93
105.15	106.78	104.68	106.12	105.46	107.55	107.32	107.03	105.01	103.86	104.13	106.87	107.35	105.96	108.28	106.9	107.22	107.57	107.15	108.4	106.55	108.33	107.06	104.59	104.28	105.54	108.04	103.94	108.76	107.1	104.27	105.6	105.17	105.73	107.3	105.57	106.3	105.2	106.93	107.48	106.87	107.16	105.3	104.45	105.02	106.58	106.22	103.42	106.29	106.36
105.74	106.79	107.25	107.26	103.1	106.55	107.04	107.13	107.23	106.33	103.41	103.85	107.26	107.39	107.03	106.48	108.84	106.76	103.63	107.05	107.14	105.21	105.99	109.75	107.37	105.68	105.56	104.62	105.74	106.17	106.58	106.62	104.52	104.11	105.79	105.42	106.28	105.28	106.06	107.41	105.96	105.92	104.98	105.34	105.54	104.1	106.62	105.44	105.53	106.47
105.44	105.66	107	107.39	105.56	107.23	105.14	107.06	107.35	105.56	107.09	107.2	105.98	107.7	108.81	106.82	106.22	106.02	108.04	106.71	106.44	107.51	108.16	105.23	107.19	108.31	104.61	107.41	102.9	105.96	104.51	106.54	107.69	105.87	105.19	104.96	103.6	107.04	104.38	106.42	106.75	108.17	106.25	106.13	105.12	105.34	102.48	107.04	106.6	105.55
105.45	103.87	105.22	105.95	105.08	106.56	105.58	104.41	105.23	104.61	106.49	104.18	103.5	106.01	103.96	106.65	106.99	106.73	105.52	105.09	104.68	106.12	103.2	107.56	108	107.84	106.19	105.04	105.7	104.28	104.84	106.28	105.49	108.42	106.41	104.19	103.21	104.27	106.39	105.69	105.04	107.12	103.26	106.81	105.95	105.67	105.42	105.82	105.93	105.05
106.3	106.55	104.75	106.67	106.38	106.35	108.18	106.1	107.37	108.14	108.49	107.46	108.9	105.14	106.17	105.8	105.23	105	106.49	108.66	106.76	108.22	106.42	108.05	105.42	107.77	104.01	106.44	108.94	105.52	106.55	103.75	105.71	108.91	109.39	107.23	107.41	104.22	108.53	104.37	108.98	106.91	105.49	107.63	106	104.17	106.88	107.4	106.72	107.27
104.48	104.95	105.11	104.07	106.69	105.9	103.96	104.05	103.45	103.47	104.83	106.18	104.94	107.25	105.03	105.28	107.13	104.67	108.28	104.22	105.6	103.01	101.94	104.71	103.68	105.22	106.23	108.11	104.24	103.67	105.77	105.9	106.01	103.28	103.98	103.87	104.22	106.14	108.8	106.05	104.1	108.18	102.64	105.92	103.77	104.63	103.25	103.29	104.37	104.95
110.01	107.28	111.81	108.47	108.17	110.63	111.33	109.9	109.35	110.57	109.87	110.16	109.75	109.28	109.02	111.16	110.65	108.5	111.03	107.21	109.94	107.28	109.31	110.02	111.67	110.68	109.56	111.6	110.24	110.32	109.2	108.65	106.2	111.16	108.63	111.65	109.35	110.93	109.41	110.67	111.65	109.63	109.29	109.78	112.28	110	110.21	110.71	110.27	109.27
110.94	110.84	112.89	113.13	111.99	112.85	110.94	110.97	110.9	110.84	110.66	113.38	111.53	112.23	111.69	109.81	111.3	108.87	110.9	112.21	112	112.72	109.84	112.66	113.57	111.69	112.39	112.53	113.83	112.19	111.43	110.55	111.69	112.46	111.83	111.64	111.15	111.48	111.53	112.78	111.8	111.9	112.86	111.02	110.58	110.3	110.78	110.88	109.37	111.11
105.96	104.89	107.13	105.3	106.56	109.67	104.13	105.78	105.01	104.35	104.93	105.53	104.22	103.99	107.32	104.79	105.92	105.97	106.26	106.43	105.05	104.22	105.9	106.3	106.65	105.66	106.72	105.8	104.9	106.2	107.56	105.59	105.56	103.93	105.28	105.35	105.68	105.25	106.62	103.88	104.5	105.81	105.15	105.74	103.85	106.23	106.03	107.55	104.59	103.95
105.62	107.71	106.27	104.75	106.73	108.01	103.18	105.63	105.83	107.02	107.79	105.7	106.99	106.82	107.27	107.13	106.36	106.83	107.06	106.02	106.13	108.03	108.98	107.66	105.84	107.76	107.72	105.45	107.03	107.49	108.33	106.52	107.33	107.27	107.03	106.67	106.19	105.53	109.13	106.67	107.17	106.07	105.59	107.74	108.85	106.07	106	107.15	106.22	106.2
100.04	103.12	100.67	99.953	100.84	101.11	102.58	99.727	102.02	100.44	102.98	98.505	100.76	99.156	100.15	101.67	99.04	98.407	99.927	99.954	99.872	100.78	102.01	101.03	101.09	99.863	99.326	99.147	102.72	99.309	98.527	100.99	100.05	99.381	101.06	99.162	100.35	102.08	98.939	101.78	100.95	100.92	100.75	100.9	101.55	102.57	100.86	101.03	99.823	100.52
105.02	105.87	105.91	105.2	103.96	103.85	105.92	103.18	106.11	104.01	104.49	104.19	104.04	103.86	105.41	106.59	103.79	104.73	104.1	104.9	105.68	104.04	105.03	103.83	105.37	105.59	104.38	106.6	105.25	103.4	105.1	103.99	104.89	104.64	106.56	106.22	106.24	106	103.54	106.09	105.44	106.04	104.05	104.3	106.52	104.96	104.25	103.22	105.03	104.96
104.9	105.55	104.83	106.64	104.16	104.13	103.15	102.72	105.44	105.42	105.72	106.31	102.57	105.84	103.54	106.23	104.27	102.67	104.55	104.85	103.68	103.69	106.08	102.07	104.88	105.39	103.6	104.63	102.14	101.88	103.41	106.4	102.72	104.3	105.02	106.17	105.25	103.29	106.25	105.14	104.92	104.78	105.08	105.58	105.59	104.93	107.29	105.05	103.8	104.59
105.01	104.35	106.63	104.28	105.32	104.04	105.32	104.42	104.64	102.89	103.56	103.1	103.24	106.04	106.23	101.17	106.01	104.58	104.54	106.15	103.7	104.8	104.24	103.77	101.42	105.08	103.53	104.61	105.66	104.38	104.52	103.65	104.73	104.51	104.54	104.33	103.62	106.39	102.28	102.23	104.5	104.64	105.11	105.51	106.05	102.77	104.76	103.05	104.31	105.43
108.99	109.55	109.38	108.33	107.41	109.52	108.55	110.68	108.7	111.66	109.04	109.42	109.04	110.06	109.08	108.11	110.96	110.7	110.86	110.14	109.21	110.41	108.72	109.95	110.79	110.62	111.15	110.9	109.04	106.97	110.65	111.49	109.1	111.38	110.12	110.53	107.89	108.28	112.04	109.54	112.02	108.28	110.5	110.06	108.81	110.53	109.91	110.93	111.01	111.23
109.5	103.88	108.51	103.11	106.73	105.99	106.64	103.25	106.33	105.5	106.26	108.33	105.34	106.13	106.74	107.49	106.17	105.89	107.23	106.53	106.53	108.57	105.54	107.54	105.71	106.18	105.02	107.25	103.62	104.89	106.53	105.17	105.84	104.5	106.25	106.81	105.78	105.4	107.02	108.39	107.22	105.55	106.35	105.13	105.01	106.07	105.25	106.33	106.88	106.43
106.74	104.22	103.95	107.11	104.42	103.7	107	108.28	105.17	106.29	105.13	105.62	108.04	106.24	104.6	106.38	105.14	104.89	105.54	104.66	107.08	106.52	106.34	105.41	104.85	105.06	104.31	104.3	105.63	107.95	105.28	104.35	107.03	103.2	105.45	105.8	105.99	105.93	107.51	105.04	106.33	105.5	105.19	103.89	107.02	106.99	104.63	106.06	103.77	106.85
106.77	105.81	109.06	106.57	106.6	105.78	106.23	103.78	105.85	106.07	108.28	105.27	105.1	107.62	105.15	105.25	106.79	106.09	106.4	104.9	105.7	107.41	105.6	106.32	103.47	108.08	107.09	108.79	106.03	106.33	107.16	107.48	106.71	105.01	108.46	105.76	108.74	107.04	107.72	104.48	107.47	104.76	106.32	105.56	107.9	105.07	107.67	103.68	105.96	105.27
100.91	98.904	101.34	99.379	98.375	99.244	99.242	99.265	100.48	99.066	100.77	98.804	99.153	98.156	100.99	98.105	97.569	99.547	100.46	102.56	100.47	98.207	99.752	98.51	99.287	100.67	97.473	99.711	99.279	99.551	100.78	98.008	100.98	99.845	100.43	98.663	99.73	102.62	97.019	100.22	102.09	99.927	99.131	98.213	97.316	100.35	97.634	98.138	101.22	97.946
104.41	105.87	104.73	104.89	106.12	104.97	107.58	106.94	105.3	107.51	106.91	106.55	104.47	105.82	106.94	105.17	107.18	104.7	105.72	107.29	107.19	104.78	105.97	105.21	107.09	105.56	105.69	103.11	106.18	107.12	104.19	104.48	106.29	105.31	106.29	106.12	103.59	104.87	106.25	105.45	104.54	102.95	106.08	105.03	106.67	107.76	104.46	106.11	104.5	104.94
107.51	106.5	104.21	105.62	107.09	107.41	109.44	105.19	104.87	105.08	104.21	105.29	108.26	105.61	106.01	106.23	105.31	106.29	106.99	105.29	106.31	106.46	106.18	107.4	106.24	103.83	108.34	106.24	106.97	108.86	106.36	105.14	106.4	106.96	104.99	105.62	104.57	106.98	108.57	104.97	106.37	105.08	106.92	105.86	106.45	107.22	106.32	109.37	106.04	108.44
118.54	116.53	118.1	118.36	116.27	116.49	116.86	115.2	114.16	113.67	118.47	117.49	116.26	115.9	113.97	116.07	118.13	117.3	117.98	117.18	116.18	115.62	120.15	114.57	116.44	117.52	115.53	116.59	117.05	116.03	117.65	118.75	115.48	116.11	115.07	115.45	115.9	116.62	116.43	116.26	117.46	115.21	118.13	116.69	115.45	117.53	115.78	117.8	113.49	115.54
113.65	112.29	112.82	110.56	110.09	111.87	112.5	112.49	111.63	110.21	111.77	114.22	111.61	113.92	113.72	110.27	112.49	113.45	110.95	110.42	112.98	113.49	113.33	110.05	113.18	112.94	111.06	113.51	110.07	113.25	109.99	110.65	113.23	110.3	112.51	113.29	113.02	110.13	113.2	111.07	113.59	115.9	110.76	113.13	113.64	111.58	111.43	110.14	111.28	110.67
98.175	102.58	101.58	102.08	101.11	101.43	100.8	102.61	100.99	101.72	102.74	101.3	101.17	102.16	100.16	102.14	102.65	100.13	102.99	101.99	102.08	101	98.084	100.05	100.06	101.99	99.7	101.28	101.38	100.68	100.37	101.5	99.817	100.05	102.78	101.2	100.78	100.75	98.874	99.517	100.89	101.12	102.42	101.09	100.64	100.97	100.85	101.96	100.29	99.888
106.66	104.42	106.64	104.86	104.65	103.02	104.14	105.23	106.37	105.05	104.36	105.28	104.99	105.03	101.95	105.12	104.34	104.1	104.83	103.35	106.31	105.93	105.24	106.27	103.03	106.89	106.1	106.79	104.66	105.7	103.64	105.48	103.24	106.24	106.61	104.37	105.38	101.59	106.74	105.12	105.8	103.89	105.54	104.38	104.08	105.58	104.13	106.09	106.18	106.4
114.49	112.57	112.64	112.16	112.6	113.96	111.05	111.56	113.13	112.33	113.36	111.15	111.35	110.96	110.78	112.44	112.63	111.46	111.8	113.11	113.36	112.35	112.09	113.92	110.88	113.04	112.48	110.62	110.27	112.72	112.71	110.51	113.99	111.97	112.92	109.87	115.17	115.25	113.06	111.05	115.07	114.03	112.34	111.81	110.59	114.32	111.23	114.24	112.1	112.82
108.79	111.69	109.69	107.37	112.34	110.96	110.01	108.35	110.41	111.41	111.05	112.43	111.97	110.26	110.21	110.82	111.47	112.03	108.18	111.04	111.36	107.25	111.88	114.39	110.58	110.11	112.86	113.36	113.12	112.84	108.98	110.95	112.03	109.09	108.59	112.13	108.83	111.92	111.91	108.97	108.89	109.5	112.74	112.14	113.02	107.09	113.17	110.35	111.46	110.56
103.14	108.85	104.67	105.55	104.79	106.14	105.09	108.45	107.1	106.6	105.1	106.07	105.09	104.48	106.17	105.54	106.63	104.85	104.04	104.38	104.53	102.26	106.74	106.77	104.92	104.04	103.86	105.24	102.79	104.09	104.45	107.04	106.55	107.34	105.35	104.27	104.5	103.83	107.29	105.84	105.04	104.45	106.52	108.23	105.12	105.71	106.29	106.57	105.43	106.19
105.31	104.23	107.01	103.75	105.64	107.97	104.67	105.8	105.15	105	104.66	103.08	104.17	106.55	104.9	106.48	104.73	106.13	106.35	106.65	107.24	106.71	104.43	108.08	103	105.56	107.43	107.72	105.56	105.94	109.08	105.13	104.64	106.59	106.46	105.28	104.99	105.71	106.5	106.34	104.61	105.16	105.08	107.48	103.5	106.07	106.71	106.08	105.62	107.23
111.23	111.98	111.09	109.6	108.17	111.95	113.03	112.3	109.65	110.8	110.07	111.98	109.72	108.97	108.58	109.24	110.33	109.94	112.11	109.68	112.62	112.93	111.14	112.84	112.83	111.79	111.64	109.8	109.7	112.13	111.35	112.59	109.41	110.89	110.7	111.5	110.32	110.73	112.46	110.42	110.24	110.75	111.75	109.62	109.56	110.78	111.22	109.77	109.91	112.68
105.95	105.01	105.16	104.53	105.46	109.25	106.53	106.32	105.01	103.83	106.02	103.51	104.83	102.69	105.61	101.75	106.46	105.11	104.1	106.96	105	105.84	103.72	107.19	107.05	107.41	105.28	103.93	107.41	106.97	106.4	104.57	105.52	106.03	105.39	105.02	104.67	106.81	103.58	105.19	104.68	105.31	105.99	105.72	105.39	104.82	106.11	104.47	104.71	104.75
107.83	103.6	104.04	106.08	105.27	108.04	107.76	108.2	104.7	103.68	108.05	108.4	107.38	104.77	105.07	105.22	107.53	105.14	104.86	104.55	106.23	105.92	103.87	104.81	104.7	105.67	103.71	104.06	105.82	106.41	107.09	106.45	104.3	105.75	104.12	105.51	106.34	106.07	106.6	104.93	103.81	105.54	104.36	106.63	107.29	105.53	105.06	103.31	103.66	106.33
111.93	113.39	111.83	112.56	111.19	113.84	112.15	111.66	111.31	110.18	111.94	111.83	110.1	109.68	109.99	110.32	111.58	111.62	112.18	112.15	111.1	111.96	112.62	111.56	111.2	113.15	109.16	112.5	113.21	109.39	110.98	114.07	111.28	111.11	110.64	112.9	113.82	111.7	113.64	111.28	112.6	112.93	112.73	114.38	110.65	112.17	111.56	109.59	114.09	111.17
97.84	101.11	101.33	99.105	100.05	100.22	99.18	101.43	98.953	99.288	100.52	99.979	99.104	99.823	99.161	98.035	99.452	99.495	100.53	100.64	100.35	100.35	101.32	98.808	100.54	100.94	98.744	101.22	98.811	99.914	101.01	99.012	101.61	98.994	99.391	99.098	100.04	99.267	99.819	99.277	96.492	99.733	101.28	100.2	101.33	99.349	100.36	99.276	99.69	99.118
105.94	104.26	106.87	107.1	104.97	108.06	105.25	108.28	106.39	104.94	108.48	108.05	106.49	107.86	106.04	107.85	107.31	107.93	106.94	105.27	106.43	106.37	106.1	105.3	104.95	105.53	106.28	104.9	105.37	108.64	107.54	106.64	107.23	101.25	106.98	107.09	106.44	106.6	108.06	106.37	106.31	105.33	106.4	105.44	105.59	108.03	105.12	106.76	108.52	106.02
111.91	108.96	111.29	113.22	112	111.07	109.67	113.13	111.53	112.57	113.23	111.22	111.96	114.19	114.77	109.65	112.57	113.55	111.57	113.25	111.36	110.9	110.89	111.45	109.31	114.52	109.02	113.28	111.62	110.63	112.04	112.41	110.86	110.33	113.72	112.91	112.16	112.04	109.84	111.64	111.41	113.57	110.66	112.39	111.65	112.69	110.08	112.07	111.3	111.08
101.24	99.683	100.34	101.29	98.474	100.87	99.12	98.743	101.73	98.458	101.61	99.128	101.07	100.77	101.8	102.57	101.39	102.64	102.39	99.728	103.3	98.635	102.25	102.25	101.08	100.75	101.88	102.06	99.879	98.62	98.907	100.18	102.17	100.83	100.17	100.22	101.23	102.18	101.04	99.486	100.12	101.12	101.99	100.61	100.7	97.786	99.204	102.66	102.6	100.95
111.61	111.57	110.61	112.88	111.95	113.15	113.48	109.44	110.72	113.13	112.75	111.56	110.71	112.86	114.36	111.41	113.39	112.83	110.72	109.75	113.28	111.98	111.69	111.28	113.73	110.19	113.58	110.24	111.66	111.17	110.79	110.25	114.01	110.51	113.62	112.53	113.22	111.36	111.6	112.8	113.52	113.07	112.11	114.08	110.9	112.98	111.49	112.27	110.76	109.39
110.63	110.49	111.76	113.17	111.58	109.89	109.54	113.7	111.24	111.7	111.33	110.92	112.07	112.53	110.74	111.32	112.72	111.26	109.58	110.31	112.48	109.34	111.02	109.89	112.37	108.5	113.52	110.96	110.6	112.6	108.16	109.81	111.77	109.14	111.2	112.36	110.76	111.01	111.99	110.41	109.91	112.2	109.75	110.89	112.55	109.83	110.14	109.58	110.31	108.82
106.23	105.93	107	106.22	106.47	106.66	107.64	108.21	106.38	107.78	107.38	106.35	105.42	103.95	107.7	106.54	108.06	107.39	108.23	107.44	104.74	108.05	105.92	106.14	108.13	106.28	108.09	105.64	105.02	108.01	108.75	107.61	105.96	107.67	106.71	107.7	108.78	106.42	106.59	110.6	109.04	106.21	104.83	104.72	106.84	105.97	107.48	106.25	107.96	107.77
114.5	110.24	112.79	114.59	114.43	110.47	113.96	112.85	112.38	114.3	113.35	112.63	109.22	112.73	113.65	112.79	113.32	114.89	113.3	112.85	112.16	114.12	112.25	114.8	113.56	114.51	113.3	112.98	112.37	112.14	112.47	113.57	113.89	114.04	113.8	113.11	114.8	111.79	111.15	109.39	112.71	113.9	111.77	111.96	111.53	111.67	114.15	111.25	114.38	113.2
107.76	105.9	106.98	106.48	107.61	105.06	107.48	105.4	108.15	106.33	106.98	107.99	106.45	106.59	105.56	107.58	107.28	105.98	106.22	104.38	103.93	107.48	104.66	107.05	105.11	104.66	104.94	106.08	104.34	107.21	107.35	106.53	105	104.15	107.17	107.95	106.57	107.33	106.17	106.24	106.06	105.78	107.62	108.27	106.71	107.29	106.66	106.45	105.11	106.22
104.65	106.92	105.69	106.58	105.12	104.7	104.63	105.57	104.28	104.21	107.39	106.82	105.03	107.47	105.55	107.59	105.8	104.03	104.99	106.22	107.32	106.56	105.94	105.75	106.27	104.5	103.94	107.58	105.7	106.04	103.69	105.88	104.32	105.61	108.05	104.32	103	105.51	104.59	106.06	107.53	105.28	107.9	105.66	105.15	103.87	105.93	106.07	104.09	109.31
100.79	100.17	99.111	100.13	100.19	99.194	100.78	100.99	98.844	100.01	100.01	101.87	102.61	101.27	101.13	99.217	103.43	100.82	101.39	96.489	101.64	100.61	98.68	100.58	102.23	102.19	99.675	99.426	99.807	98.619	101.18	98.304	100.49	99.356	99.637	100.43	101.28	99.7	99.645	99.052	101.08	99.392	98.925	100.26	98.405	99.754	101.24	100.34	98.51	100.5
105.42	106.99	106.81	107.68	108.29	107.76	108.03	107.23	107.85	109.68	106.03	105.94	108.3	106.68	108.89	106	106.91	107.32	106.9	107.78	107.62	108.45	106.4	106.53	108.07	105.07	106.86	107.05	106.23	105.57	107.87	104.87	109.29	106.32	106.23	105.87	105.16	108.31	106.12	107.64	106.03	107.91	107.56	108.23	104.3	107.65	107.17	105.89	106.63	106.41
111.61	111.32	112.53	111.89	113.01	112.59	112.61	110.32	112.29	112.55	110.64	111.35	113.41	110.98	109.1	111.76	110.92	110.14	110.71	110.62	111.25	111.56	112.43	110.42	114.49	111.46	110.39	111.23	112.14	110.14	109.65	111.22	111.65	111.7	110.06	112.11	112.58	109.12	110.06	111.48	111.99	112.92	108.53	110.99	111.74	110.3	111.3	111.61	112.4	113.03
112.28	112.59	111.86	111.87	113.32	111.66	112.76	111.82	114.08	110.66	109.53	111.74	112.22	110.46	112.9	113	111.46	110.2	112.56	113.79	111.53	111.24	111.09	112.3	112.38	113.84	108.51	110.39	111.12	112.8	114.16	112.31	112.09	110.39	110.67	109.93	111.75	111.48	111.53	112.58	112.4	113.73	112.45	110.18	110.83	110.59	109.03	109.5	112.72	112.28
107.21	104.95	103.67	105.87	104.17	103.62	103.55	104.66	106.62	105.04	105.56	104.1	105.68	105.69	104.5	105.13	104.51	102.2	106.65	104.77	103.25	105.82	105.2	105.83	105.77	106.19	105.77	104.07	102.72	106.4	105.57	105.27	104.7	104.08	104.47	101.93	103.94	106.03	105.41	104.1	104.75	106.74	105.85	106.59	107.32	103.44	106.3	104.01	103.64	106.33
106.06	106.26	105.21	107	105.99	107.33	106.86	104.73	105.67	108.19	105.95	107.23	106.1	107.99	103.79	105.52	106.97	105.79	105.62	107.79	106.11	105.84	108.35	106.68	106.04	106.01	106.54	108.91	106.73	105.52	104.91	104.98	105.31	108.31	105.45	105.4	104.38	106.67	105.67	109.43	106.59	106.11	105.92	108.61	106.38	105.56	106.32	105.66	105.1	106.98
104.06	104.47	106.47	107.17	105.34	104.59	106.47	103.88	105.25	105.73	106.9	104.59	107.58	106.51	105.35	104.66	106.54	108.61	107.7	105.48	106.08	105.93	105.35	105.78	106.52	105.52	105.9	107.67	105.8	105.08	105.9	105.48	106.5	103.54	107.19	103.66	103.67	103.57	103.83	105.57	107.41	104.84	106.53	105.29	106.08	104.33	104.44	101.9	107.73	106.01
105.55	106.36	105.33	105.31	106.24	106.51	106.54	107.63	105.77	107.46	104.79	107.53	106.88	106.4	106.92	107.29	106.24	104.57	108.15	106.85	105.04	104.67	107.55	105.06	108.1	104.15	106.26	106.18	106.09	108.14	106.56	104.8	104.43	106.75	106.97	106.36	104.92	105.86	106.4	107.35	106.41	108.61	106.17	105.35	105.51	104.47	107.9	107.45	104.92	105.81
106.07	107.21	105.32	104.8	106.85	109.4	107.99	104.49	106.28	106.29	106.62	106.43	105.5	105.36	106.59	106.65	106.96	104.39	105.29	105.54	104.71	105.39	106.83	105.08	105.87	106.19	105.49	104.99	107.73	103.19	106.25	106.05	106.11	107.51	104.41	104.81	105.83	105.8	106.67	106.46	105.41	107.59	108.32	105.16	105.38	105.04	104.04	106.49	105.91	105.04
108.05	108.85	107.09	106.34	104.57	106.04	106.15	105.68	108.04	106.67	106.4	104.8	105.15	104.93	105.96	105.95	108.22	105.27	105.38	106.7	106.14	104.83	106.37	105.05	107.49	106	105.96	107.07	103.12	105.68	104.63	104.8	105.79	106.82	105.6	105.47	106.81	106.05	106.7	106.7	105.22	107.83	107.55	107.71	104.28	106.55	104.52	104.35	105.55	106.1
109.44	109.64	109.42	108.36	111.79	109.97	109.38	111.49	108.75	109.63	109.17	110.38	111.12	111.12	106.54	109.47	110.36	109.53	110.44	108.16	107.64	108.35	109.58	110.41	110.75	108.63	109.31	110.92	111.12	109.93	110.79	108.51	109.1	110.12	108.33	108.4	108.9	108.52	110.79	108.59	110.57	108.94	110.85	107.78	107.76	108.92	110.12	112.19	107.11	111.53
105.25	106.07	104.17	106.68	106.89	105.91	104.76	104.93	108	105.36	106.83	106.78	105.21	105.04	106.61	107.54	105.66	106.45	102.16	105.09	107.42	106.13	106.99	106.92	103.06	106.97	104.69	106.28	104.58	107.38	105.13	105.1	102.88	106.84	104.84	107.51	103.65	104.72	106.98	106.6	104.35	103.75	106.85	106.71	108.41	103.69	104.38	106.36	104.37	106.04
100.01	98.644	103.35	100.35	97.864	101.9	99.211	101.73	102.27	100.72	101.5	97.03	99.104	99.576	97.785	100.37	100.34	101.35	98.438	103.23	101.05	100.68	100.75	101.21	98.44	97.495	100.19	100.37	97.243	101.7	100.75	99.665	100.56	102.04	101.43	99.755	99.46	99.993	101.3	101.19	99.853	101.65	100.77	100.28	100.65	100.39	99.366	100.62	99.491	102.77
106.75	104.23	108.99	106.2	106.18	106.75	106.41	107.88	107.38	105.83	105.73	106.93	106.47	105.88	106.13	106.47	102.82	105.68	104.28	104.15	106.18	104.21	105	106.06	104.94	104.57	105.82	108.37	107.28	108.04	107.06	107.33	105.58	107.11	105.25	106.41	105.98	104.73	106.84	107.81	105.7	106.26	108.14	106.13	107.08	104.55	107	105.13	106.82	106.72
105.9	105.07	104.31	105.31	104.47	107.01	105.03	103.76	104.62	107.85	104.56	106.03	104.9	104.26	102.42	107.19	106.71	105.21	105.79	104.64	105.48	105.25	105.8	105.95	106.23	104.85	107.33	107.24	107.58	104.95	104.41	106.43	106.31	104.91	106.89	106.1	106.89	107.36	107.94	105.07	104.26	104.05	104.36	105.36	105.71	107.6	101.92	105.51	105.14	106.36
105.12	104.64	102.68	104.28	105.81	105.46	103.42	105.36	107.3	105.32	106.8	105.3	106	106.55	107.18	107.7	104.23	104.88	105.31	104.52	103.02	104.14	107.68	104.47	105.84	107.31	105.27	104.11	106.26	106.64	106.98	106.12	104.77	105.09	106.21	106.37	105.26	104.07	104.74	105.2	104.68	103.97	103.79	103.31	109.81	102.95	105.68	106.27	104.7	105.86
104.9	104.77	104.79	104.34	105.2	106.26	106.43	104.01	105.41	104.53	105.36	105.74	104.6	106.04	105.65	104.33	104.75	104.4	106.23	106.01	104.82	104.58	104.66	105.92	106.36	107.85	105.5	105.9	107.43	106.38	104.56	104.23	103.25	105.34	104.68	104.66	106.73	106.78	106.2	105.16	104.08	105.17	104.8	106.82	103.28	107.75	108.84	106.13	106.97	105.14
104.02	103.6	104.5	103.95	105.07	103.91	104.19	103.06	105.66	104.38	105.21	106.3	103.89	105.05	104.16	104.75	102.6	103.32	104.44	107.4	102.91	103.92	105.83	105.39	104.2	102.92	104.28	105.65	101.4	105.29	103.94	105.87	105.7	106.1	102.85	102.98	102.37	103.55	103.6	105.65	103.62	102.94	104.09	103.72	104.37	103.7	104.6	104.66	105.41	103.82
105.15	106.1	104.89	106.32	104.52	104.96	105.65	107.31	105.07	106.41	105.08	105.21	105.44	104.95	105.32	105.98	106.79	106.16	105.92	105.41	104.12	104.51	103.67	105.84	104.83	103.89	105.61	104.89	105.44	106.26	106.13	105.17	103.23	104.05	104.46	103.6	105.6	107.63	105.76	103.91	102.76	106.45	105.8	105.84	106.17	109.04	103.43	107.51	106.59	106.83
100.72	101.73	100.98	99.897	100.2	99.431	102.18	100.82	101.8	99.425	98.054	98.167	101.45	101.5	102.18	101.42	100.59	98.754	100.97	100.91	102.14	104.24	101.32	100.09	101.15	101.49	100.55	101.91	101.66	101.86	98.417	99.374	102.32	101.2	98.348	100.59	100.17	101.11	99.72	100.56	100.48	100.2	100.44	100.94	99.683	98.741	98.758	102.58	99.936	103.2
111.27	109.6	110.72	110.81	110.03	107.23	110.73	111.64	108.98	107.98	108.57	112.64	112.95	109.56	110.58	110.07	109.54	110.64	109.69	109.68	109.04	108.87	111.56	112.06	109.63	109.46	110.35	107.82	112.05	110.05	111.85	110.76	109.89	108.5	110.81	112.51	112.4	112.81	111.91	112.11	109.89	109.38	111.47	111.82	110.14	109.44	111.49	109.95	109.69	110.03
106.47	108.36	107.33	106.53	107.6	108.98	105.35	105.6	106.84	107.03	107.89	106.38	109.06	105.12	106.89	104.88	107.63	104.79	106.81	107.71	106.4	105.95	107.66	107.22	108.86	107.15	104.98	104.42	108.44	105.76	106.77	106.13	107.57	106.53	107.87	109.26	105.14	105.83	106.87	106.52	105.47	105.2	106.24	107.8	108.74	107.73	107.3	106.63	106.92	106.41
107.25	105.93	108.73	108.15	108.15	107.27	108.01	105.05	109.09	105.75	109.82	105.53	107.13	108.44	107.12	104.02	106.47	108.58	105.11	106.3	106.76	107.5	107.58	106.84	106.83	108.66	107.68	107.51	107.57	106.46	108.04	107.81	108.81	106.62	107.21	104.39	105.29	105.83	108.66	105.75	108.7	106.85	105.49	106.28	107.56	106.87	108.06	108.97	107.68	108.26
99.486	102.15	98.231	100.34	102.61	99.795	100.2	102.52	99.999	100.18	102.93	100.59	101.75	101.07	100.46	99.58	100.05	102.89	98.874	102.37	100	104.61	100.43	99.51	100.77	99.123	100.13	101.14	100.01	101.05	101.62	102.12	101.13	99.521	101.37	99.896	102.81	101.56	99.309	102.78	101.75	101.52	102.24	100.55	99.312	100.15	99.762	99.038	100.93	100.53
113.41	112.73	110.48	111.28	113.66	110.9	111.26	109.52	111.85	112.42	113.55	112.82	112.42	112.19	111.03	112.46	112.74	113.83	113.58	107.22	110.87	111.13	112.46	113.6	110.95	112.58	113.46	111.27	112.42	114.42	113.27	112.12	112.12	110.45	111.98	112.64	110.53	111.55	114.17	112.08	111.22	111.48	112.74	111.98	111.14	112.11	109.13	113.17	112.64	113.32
117.2	117.91	117.77	117.41	116.82	118.53	115.75	116.19	119.51	117.46	118.06	117.1	118.06	120.03	118.16	118.3	117.71	117.35	119.04	117.45	116.04	116.18	117.39	115.08	116.6	119.21	117.97	117.81	114.82	115.61	118.33	115.47	117.44	118.56	116.93	118.8	119.15	117.37	116.63	117.7	117.41	116.23	120.04	118.44	119.79	116.35	118.67	118.9	118.39	118.3
105.23	105.08	104.34	107.33	106.57	106.07	102.96	105.84	102.71	105.54	105	107.11	103.83	107.88	104.86	104.07	101.94	105.37	104.4	104.74	106.2	103.97	105.51	105.16	103.95	108.8	106.4	104.78	102.75	103.16	103.43	104.65	104.9	108.06	105.34	106.74	103.93	105.18	106.96	104.84	105.05	103.27	104.54	106.02	102.26	105.89	104.09	105.69	104.84	103.7
105.76	103.65	105.03	104.65	105.99	107.31	104.16	104.87	102.92	105.01	107.41	105.48	104.6	107.53	103.38	103.93	106.1	108.44	104.45	105.62	102.5	106.56	104.52	105.85	106.51	103.95	107.49	106.92	103.64	104.69	104.6	104.85	103.9	105.69	105	106.48	106.01	105.13	105.01	106.57	102.92	103	104.55	103.65	104.1	106.25	107.76	106.17	106.32	106.9
102.64	100.82	103.64	103.24	100.78	98.674	98.625	98.352	103.48	99.912	100.82	100.27	100.35	101.05	101.43	100.2	101.02	102.04	99.413	101.06	105.19	100.97	101.56	102.03	101.44	101.84	102.24	101.46	100.43	100.58	101.46	99.889	99.462	99.721	101.62	100.42	101.96	102.67	100.94	101.84	101.61	101.4	102.55	101.96	99.945	101.24	100.48	102.83	101.18	101.04
111.73	112.94	111.49	111.77	111	112.34	110.23	111.93	110.81	111.26	111.58	112.81	111.01	112.16	109.85	109.64	114.24	113.32	112.74	111.74	112.57	111.63	113.85	113.75	111.87	112.81	114.53	113.58	111.4	110.55	112.62	111.85	113.65	112.61	112.29	108.88	111.66	110.99	111.05	111.73	112.19	111.6	113.07	113.21	112.48	113.48	112.46	111.82	112.92	110.69
101.1	100.17	100.42	100.01	101.53	101.54	97.764	99.42	100.9	100.53	99.733	100.53	97.871	99.826	101.67	97.866	101.42	101.37	99.543	99.596	99.927	97.707	98.932	101.87	100.2	102.37	99.644	101.65	100.4	100.77	98.69	100.24	100.98	101.04	101.48	101.05	101.92	100.82	101.03	100.32	97.797	100	102.1	99.994	102.08	99.914	100.63	100.68	99.751	99.145
110.08	112.3	114.11	110.31	111.89	109.24	111.83	112.85	110.91	109.02	110.27	110.67	112.21	110.94	110.9	110.98	111.67	110.13	109.93	111.72	111.24	113.11	111.02	109.37	112.11	109.37	111.55	111.31	111.32	111.89	111.65	109.97	112.5	110.22	110.93	109.9	108.72	109.28	111.73	110.63	110.19	111.86	113.32	110.71	112.06	111.92	109.32	110.96	111.25	110.65
116.78	116.48	115.77	119.39	118.2	118.46	119.34	116.21	118.89	118.19	114.45	117.1	117.47	117.25	116.16	116.61	117.94	118.18	117.95	117.23	119.28	118.99	116.47	117.93	117.67	115.69	118.57	116.94	116.11	118.4	118.88	119.51	115.67	118.15	116.01	115.89	119.68	117.23	119.55	116.6	120.19	116.42	115.95	116.22	116.65	117.81	118.56	118.57	115.39	116.41
105.95	106.17	106.79	105.9	108.98	106.62	108.68	106.08	103.97	106.13	105.71	105.96	105.18	106.24	105.93	105.72	106.46	106.32	104.55	108.2	103.96	107.57	105.43	108.64	105.18	107.67	107.23	106.09	104.2	108.34	107.08	107.32	105.05	108.45	104.86	104.8	107.22	105.13	106.45	106.16	106.55	103.5	104.15	106.14	107.96	107.96	106.94	104.97	105.74	105.54
104.19	104.24	104.81	104.41	103.69	102.34	104.06	105.45	104.86	103.32	105	104.39	103.13	105.22	104.02	104.05	104.81	105.25	107.32	106.57	105.23	105.09	103.39	102.73	103.03	105.76	104.25	104.1	106.85	104.86	105.44	106.98	103.9	104.26	104.55	105.6	103.27	104.52	104.33	105.07	103.06	103.51	105.11	104.53	104.26	106.68	106.26	103.87	103.58	103.76
103.57	106.26	105.28	105.49	103.09	105.25	106.39	105.08	104.99	105.77	104.54	106.4	105.2	107.64	105.82	106.7	103.62	106.4	103.19	104.74	105.05	103.07	104.49	105.6	103.69	105.96	105.41	105.72	107.82	105.34	104.48	106.27	104.11	106.47	105.79	104.14	102.47	104.87	105.03	104.61	106.2	107.32	105.79	105.93	106.85	105	103.44	106.37	105.17	105.8
98.373	97.781	97.471	100.33	100.96	99.389	99.46	99.457	99.313	101.41	101.04	100.83	99.027	99.075	99.044	101.32	100.71	98.93	99.748	100.03	100.92	100.38	100.92	100.96	100.08	96.699	98.958	99.366	98.214	100.37	100.48	97.272	99.231	97.19	100.82	101.72	100.47	99.162	99.385	99.931	98.409	97.558	101.05	97.293	98.783	99.366	98.403	100.02	100.09	100.21
111.96	112.26	110.83	109.06	112.44	112.44	111.03	111.65	111.57	112.28	109.56	110.96	109.62	112.92	110.8	109.05	110.88	111.2	111.79	112.6	110.64	110.2	111.26	109.68	110.71	111.11	110.45	112.91	111.86	111.38	111.24	110.34	111.24	110.64	112.34	109.47	108.97	110.91	112.69	110.26	112.52	111.16	109.5	109.59	112.04	112.62	111.2	111.11	111.71	110.79
112.94	109.41	110.49	111.34	110.74	112.33	111.52	109.21	111.62	110.03	111.08	111.01	111.77	111.51	111.63	109.65	111.16	111.07	111.77	112.14	110.6	113.57	111.99	110.94	112.48	109.93	110.85	112.31	111.32	110.92	110.2	112.14	111.12	113.05	112.28	109.36	111.43	112.24	110.5	110.92	109.59	111.66	111.66	110.74	111.61	112.49	108.97	109.94	110.1	110.51
111.33	110.59	111.48	110.72	111.05	109.29	110.94	109.95	109.6	108.99	109.37	111.09	110.9	111.42	111.16	112.05	111.55	113.53	111.08	110.35	112.51	111.89	109.78	110.27	109.11	110.4	108.5	110.01	110.67	110.75	111.38	110.44	111.63	109.48	110.63	111.3	109.98	112.37	112.09	111.11	110.27	110.73	113.36	110.49	109.19	112.57	110.67	111.95	112.01	110
103.3	100.7	99.882	101.79	98.783	100.85	99.602	101.09	101.3	100.24	99.883	101.52	100.83	100.98	99.128	97.386	101.67	98.725	100.88	100.39	101.83	100.19	99.518	101.46	101.35	99.179	96.945	101.39	101.57	101.18	99.792	99.672	100.09	98.682	100.36	99.845	102.93	100.91	100.95	99.575	101.07	99.832	102.76	102.77	100.94	100.24	99.068	99.81	102.32	102.37
102.63	106.5	103.42	109.09	102.35	104.95	104.85	103.11	103.18	105.7	104.55	104.42	104.62	103.48	107.77	104.86	103.52	103.39	106.83	103.65	104.05	105.13	103.59	106.35	103.72	103.29	103.92	106.52	103.74	105.75	104.63	102.1	101.05	104.62	106.4	102.69	102.5	104.83	104.5	105.38	103.81	104.13	105.43	104.23	102	103.27	104.41	105.45	103.86	104.48
110.78	111.18	112.16	111.11	110.21	109.14	111.2	113.4	110.76	110.59	110.51	111.6	111.17	112.89	111.4	112.62	110.73	112.07	110.97	112.38	110.8	110.38	113.26	112.96	114.13	112.54	112.96	109.4	112.47	111.07	110.87	110.37	115.17	110.99	111.8	113.29	112.55	110.14	112.32	111	113.38	112.97	113.28	111.76	109.72	109.98	113.02	111.46	110.8	113
105.83	108.62	105.84	103.71	104.79	107.38	107.48	106.31	106.12	106.76	106.12	107.16	109.58	106.12	107.66	106.16	107.31	105.62	107.32	103.81	106.91	107.13	106.39	108.44	106.61	105.21	107.1	105.92	107.66	105.95	108.26	104.97	107.51	106.4	109.24	103.49	104.9	105.17	106.01	104.87	105.66	105.49	106.03	106.04	104.68	106.58	104.25	103.51	107.55	105.08
105.01	107.26	105.93	105.45	106.08	108.44	104.78	108.44	107.14	106.35	104.99	106.83	106.76	107.78	106.86	107.08	106.92	105.09	107.52	105.39	106.11	106.72	106.47	106.07	106.3	105.06	107.27	106.94	106.67	105.83	106.36	106.1	106.78	108.67	107.26	108.48	107.14	107.17	105.99	106.96	104.77	106.41	105.2	104.84	106.16	106.17	107.31	105.37	107.87	106.86
108.34	104.94	107.35	106.62	105.41	106.64	105.96	106.73	105.53	104.15	105.88	105.16	106.58	106.36	105.2	102.99	103.98	105.3	105.1	106.14	105.25	103.13	106.51	106.76	107.71	105.55	105.46	104.94	105.37	106.15	104.39	108.06	104.51	104.87	107.17	105.2	107.73	105.08	105.43	106.07	105.5	105.23	104.17	107.33	104.44	104.89	107.37	106.7	107.14	106.2
107.21	104.67	103.53	104.12	103.61	106.45	104.26	104.1	104.27	105.57	104.1	103.93	104.77	102.14	105.88	105.04	106.23	105.79	103.91	105.04	102.81	106.23	105.02	104.53	106.06	103.89	104.28	103.59	105.71	104.49	105.24	105.01	104.35	104.76	105.5	104.15	105.37	105.73	104.01	104.7	103.11	104.43	107.12	105.08	105.3	104.68	105.87	104.65	107.21	104.1
107.48	106.01	106.5	105.7	105.81	105.84	107.42	103.42	108.82	106.61	105.68	105.73	106.65	107.23	106.76	107.51	108.9	107.97	108.99	106.58	106.92	107.51	106.37	105.96	107.03	106.74	106.37	106.07	109.79	106.03	106.19	106.8	105.66	105.45	105.85	106.85	105.78	111.08	105.75	107.37	106.39	108.07	106.99	106.17	107.37	106.7	104.2	106	107.13	105.56
112	110.65	112.09	111.84	111.46	110.97	112.3	111.33	110.9	112	113.5	111.88	111.72	112.44	112.99	114.02	111.64	113.19	112.24	110.31	111.19	113.79	111.66	111.13	114.11	113.26	112.92	111.89	111.25	112.52	110.93	111.45	110.8	109.85	109.39	111.99	112.76	110.34	114.18	112.39	112.67	112.1	111.33	112.8	110.75	112.59	112.03	112.42	111.83	108.38
103.62	104.49	103.38	105.86	109.09	108.49	105.49	102.06	104.19	106.91	103.64	103.93	105.77	105.42	103.72	104.32	106.09	105.9	104.85	106.13	104.23	104.5	105.89	104.39	105.59	105.7	103.46	103.92	102.47	109	103.43	106.65	105.89	103.73	104.68	104.58	105	105.77	103.12	104.23	103.7	106.45	103.41	104.29	105.62	105.16	105.29	106.77	105.88	104.33
104.83	104.4	104.25	105.41	103.43	103.34	104.81	102.37	107.26	104.11	105.36	105.78	105.09	106.32	104.56	103.99	104.75	104.03	104.25	106.13	105.18	102.92	107.02	106.97	104.38	105.72	106.52	107.53	107.32	106.84	107.48	104.44	104.48	104.27	106.09	104.12	105.68	105.19	107.13	104.19	104.65	105.53	105.09	104.48	104.26	104.38	105.74	105.32	104.18	104.97
105.61	105.63	108.41	107.76	106.14	106.56	107.1	107.52	108.9	104.88	108.16	105.65	108.2	106.76	110.07	107.59	106.04	106.47	109.52	102.93	106.48	106.52	106.89	105.8	106.63	107.59	107.14	107.31	109	106.61	105.62	107.12	107.02	106.11	109.57	108.84	105.1	105.01	108.2	107.02	105.61	105.23	107.63	105.87	106.12	107.51	106	105.99	109.28	108.58
104.59	105.18	106.35	106.49	105.34	107.89	104.66	106.69	103.04	105.97	107.86	107.33	107.93	105.19	104.27	106.72	105.85	106.76	104.24	106.31	106.64	106.74	106.33	106.53	105.58	105.72	104.86	106	106.29	105.87	107.07	106.46	108.02	104.36	106.17	107.44	106.44	107.3	106.29	103.2	105.85	104.71	104.58	107.51	106.23	105.16	105.62	105.03	106.06	105.07
105.05	104.62	105.72	104.4	104.11	104.04	104.88	106.1	106.46	106.78	104.36	103.94	103.93	107.24	103.37	101.55	103.86	105.49	103.76	104.54	105.38	103.37	105.67	104.01	103.64	105.88	103.66	103.77	103.78	104.72	105.77	104.39	101.8	106.07	104.7	105.31	105.97	104.18	102.61	101.39	104.26	103.93	103.99	104.31	104.65	105.86	102.93	105	103.81	104.6
99.317	99.263	99.716	100.7	100.05	100.29	99.41	100.34	99.684	99.625	98.36	99.05	100.27	98.906	99.117	100.71	99.143	98.078	99.616	97.759	99.979	100.26	99.324	100.58	100.04	100.4	101.19	100.17	102.32	100.88	101.31	101.5	98.911	100.48	98.474	99.344	101.04	99.697	101.13	99.707	99.394	102.7	98.515	99.247	101.13	100.21	99.33	99.368	99.265	99.749
107.09	104	106.61	108.09	105.9	105.48	106.62	107.36	105.58	106.19	105.32	105.72	107.95	105.22	104.67	108	108.65	105.28	106.52	108.71	107.37	107.53	107.67	106.05	105.75	106.6	107.99	109.26	105.9	105.69	107.23	106.82	107.23	106.01	105.56	104.62	106.84	107.7	106.25	107.34	105.68	107.77	104.69	108.07	106.32	104.54	107.6	109.07	105.26	104.59
108.21	108.42	106.94	105.76	108.64	106.24	105.61	106.03	105.26	107.89	108.05	103.77	106.55	106.72	106.25	106.81	106.65	106.13	105.06	105.77	106.02	107.1	107.28	108.76	108.83	105.24	106.87	107	106.55	104.69	107.72	104.96	106.44	107.05	106.23	107.58	106.4	106.68	107.56	104.36	107.16	105.28	105.71	105.36	109.2	105.42	107.7	107.16	105.5	105.51
104.15	107.28	105.48	105.01	106.53	106.28	105.86	108.18	105.08	105.29	106.91	109.25	106.55	105.9	106.53	105.12	104.7	106.01	104.4	106.73	106.8	104.61	107.26	105.58	107.27	108.37	106.36	106.87	106.01	106	106.84	105.08	103.76	107.45	105.95	106.33	104.77	107.01	108.36	105.28	103.74	106.96	105.38	107.18	108.94	106.08	106.57	106.63	106.27	105.57
108.65	109.5	111.05	111.89	110.83	107.66	110.03	107.57	108.76	111.01	109.05	109.18	109.6	110.72	110.43	109.9	109.87	110.07	111.96	109.84	111.53	109.28	108.71	108.71	111.83	110.96	113.38	110.68	110.42	109.55	111.44	107.53	110.79	108.46	112.83	109.47	110.71	110.43	110.91	109.44	110	111.97	111.76	112.03	109.08	110.64	108.85	109.24	107.84	109.22
113.57	112.67	109.82	112.03	113.16	110.64	113.23	108.01	110.6	110.13	110.31	112.44	110.9	109.84	111.47	108.97	111.97	111.21	112.34	112.83	112.62	111.03	110.56	113.05	113.8	112.81	110.33	113.7	112.67	108.58	112.28	112.16	109.27	111.53	111.33	112.2	112.4	110.02	111.17	113.72	110.37	112.69	111.73	110.67	113.27	110.96	110.96	110.61	112.51	110.8
102.84	104.24	104.98	105.67	104.65	104.26	104.42	102.94	104.03	102.45	105.4	104.33	104.8	105.6	102.05	103.45	103.57	106.66	105.16	103.94	104.78	104.1	102.43	102.41	105.93	106.45	105.24	104.12	102.66	103.9	103.51	104.89	105.52	103.62	104.28	105.31	106.43	104.28	103.46	102.94	105.21	103.19	104.7	104.72	106.65	105.22	105.17	106.76	99.971	105.87
112.3	112.26	115.08	113.01	112.44	110.52	110.78	111.23	110.27	111.23	113.77	114.24	109.17	112.15	110.77	111.07	112.24	112.98	111.22	110.37	111.9	111.25	113.11	111.56	110.96	113.19	110.45	112.25	111.3	111.54	110.22	110.7	109.89	112.19	110.31	110.65	110.96	110.19	111.82	111.38	109.96	111.16	110.75	110.46	111.97	112.68	110.9	111.37	112.88	108.9
107.68	105.84	105.17	105.97	107.51	106.41	105.91	106.53	105.15	109.98	104.05	105.83	109.43	107.6	108.55	107.73	105.75	107.85	104.8	107.28	107.44	106.46	107.1	107.97	109.73	107.95	107.17	107.54	108.6	106.68	108.51	107.01	108.31	103.57	107.19	107.12	106.11	108.02	105.02	108.03	107.63	106.11	105.93	107.09	106.16	107.17	108.62	107.3	107.07	108.79
106.91	106.66	106.8	107.65	106.25	107.65	105.98	106.63	107.14	106.88	106.53	107.24	105.45	107.12	105.86	107.26	106.95	106.38	106.17	109.84	106.43	106	107.59	107.27	105.85	106.79	107.41	107.85	107.84	106.44	106.63	105.66	106.55	105.76	108.18	105.55	105.93	104.87	108.24	107.62	105.71	106.25	107.39	104.73	106.15	105.87	106.97	104.54	106.78	103.52
100.47	100.08	101.35	100.91	100.86	99.64	100.46	100.59	100.7	100.34	100.7	99.916	101.71	99.276	99.667	100.19	101.87	101.05	100.52	101.73	100.44	101.93	102.18	100.05	102.79	98.559	101.68	100.56	99.384	101.95	100.38	102.42	100.04	101.31	99.914	100.54	99.153	99.099	99.078	98.192	100.7	97.443	100.7	101.55	101.55	100.05	102.4	99.492	99.332	99.092
111.22	109.85	110.88	110.3	111.65	112.09	111.31	111.84	111.82	110.54	111.53	112.27	112.69	110.37	111.89	112.33	111.9	113.83	107.61	110.98	111.71	113.19	111.52	112.8	110.73	111.39	113.76	110.06	113.85	111.68	110.1	112.19	109.72	111.16	109.37	112.27	112.6	111.79	114.17	111.88	110.2	112.23	111.08	111.9	110.71	112.04	111.01	111.35	111.41	113.49
105.53	104.28	104.99	106.11	105.65	104.93	104.37	103	104.47	105.68	105.3	101.2	105.69	104.44	105.67	103.91	106.08	107.03	105.95	105.49	104.78	103.81	106.05	105.23	102.77	104.63	105.88	103.58	103.68	105.06	105.37	103.15	106.15	104.37	104.99	105.58	104.78	103.97	104.7	104.34	106.57	106.21	106.14	104.83	106.88	105.69	105.56	106.21	101.75	104.35
105.38	106.84	105.23	106.26	105.63	105.85	102	106.05	105.1	104.83	104.03	104.37	106.08	103.58	106.11	104.95	107.07	105.34	104.42	105.13	106.14	106.23	103.06	108.49	104.03	105.33	106.4	105.24	104.49	106.46	104.72	104.25	104.47	103.39	105.75	103.91	106.14	104.44	102.91	106.63	103.23	105.15	102.54	105.07	104.51	108.15	105.17	106.22	103.65	105.3
103.39	105.53	105.19	105.45	104.87	104.52	107.88	104.72	105.7	103.91	102.43	105.41	104.85	104.81	107.23	103.9	107.08	105.2	106.02	105.14	106.08	106.65	105.03	103.78	105.71	105.59	103.93	106.25	105.03	106.63	105.54	107.9	104.39	106.21	105.66	103.87	105.9	105.64	106.35	105.39	104.57	106.36	105.28	107.58	106.39	105.7	105.09	105.77	104.22	104.94
107.83	106.5	106.34	107.32	105.47	104.59	108.47	103.9	104.75	103.75	104.32	103.13	105.9	107.51	103.39	104.44	105.96	107.24	106.56	104.69	105.34	105.19	107.75	104.69	103.89	107.45	106.1	107.09	106.59	105.77	106.79	106.07	108.65	103.22	104.33	106.1	103.65	105.01	105.27	105.07	107.72	107.63	105.42	107.66	105.93	106.05	107.61	103.21	105.15	105.92
106.26	106.87	106.12	104.25	106.05	105.48	104.72	103.51	105.01	103.18	106.15	104.26	104.66	103.87	104.5	103.74	105.66	105.19	105.22	107.46	104.62	104.1	105.41	107.52	104.22	107.17	104.81	106.57	104.56	105.02	105.3	103.78	104.04	106.25	104.25	105.52	106.88	103.19	103.32	104.13	103.75	104.31	106.54	103.04	103.9	105.25	104.01	103.2	108.23	106.56
105.89	104.59	105.1	104.82	105.01	103.27	105.79	106.09	103.53	106.63	105.64	105.29	105.13	104	105.11	106.29	103.83	104.38	106.09	105.39	106.26	103.63	105.15	105.62	108.84	104.66	104.57	102.32	105.2	102.31	106.95	105.16	107.44	104.24	105.64	105.58	103.38	104.55	105.6	103.86	106.62	104.94	104.7	106.62	103.89	105.35	104.21	105.9	106.65	104.01
104.49	105.56	103.14	104.93	104.87	104.8	103.46	105.78	103.94	106.63	106.76	107.55	104.88	106.62	103.88	105.27	104.92	106.76	106.25	107.52	104.56	103.71	107.07	105.45	103.98	103.23	106.93	106.17	108.4	106.66	104.74	103.88	105.62	106.35	104.72	105.43	107.08	106.87	103.67	105.03	106.01	107.15	106.4	105.8	105.97	104.33	105.72	104.8	106.74	106.09
99.283	99.757	100.21	100.56	102.21	99.999	102.04	101.88	99.608	100.99	100.88	100.24	100.16	99.194	101.48	102.81	100.08	97.722	99.865	98.987	98.657	100.36	101.6	100.08	99.842	99.896	101.65	101.2	100.58	101.1	98.656	100.1	100.27	101.61	100.07	100.25	102.5	101.2	99.059	98.556	100.69	101.57	100.68	98.871	99.058	99.749	101.65	100.86	101.48	98.154
106.12	104.24	104.42	105.48	106.78	104.38	107.41	104.73	105.93	105.21	108.55	108.82	107.46	105.35	104.82	105.53	107.25	106.54	106.17	104.31	107.35	103.09	105.95	105.16	106.67	104.63	105.87	105.11	105.39	105.56	107.2	104.01	107.04	105.66	106.7	105.34	106.25	106.96	106.44	105.08	106.83	102.82	105.54	107.49	108.78	107.77	105.85	107.05	104.41	105.08
106.48	106.03	102.99	105.05	104.36	104.94	105.11	106.06	106.21	105.8	105.27	105.67	108.28	106.04	106.33	106.36	104.72	105.3	107.83	105.58	106.59	107.05	105.78	107.14	105.25	107.35	105.04	105.67	105.77	104.89	104.21	105.81	106.63	104.26	106.81	104.29	105.21	107.27	105.42	104.56	105.97	104.95	104.59	106.38	104.61	105.16	106.14	105.77	106.93	104.29
104.37	106	107.26	106.65	107.9	105.3	103.71	107.24	106.03	106.66	105.72	106.85	106.34	109.49	106.34	106.76	108.2	106.01	105.09	107.41	106.11	108.4	106.53	108.81	105.72	105.65	106.13	105.3	106.45	107.27	107.75	105.67	106.37	108.74	106.58	107.33	106.81	106.09	107.38	105.41	105.46	105.41	106.38	104.94	104.1	105.52	106.24	105.04	105.48	106.07
105.23	104.69	105.84	107.55	105.94	105.33	104.6	107.42	107.13	106.74	107.66	105.66	106.03	105.16	105.21	103.71	107.26	104.39	105.08	104.98	106.66	106.84	103.96	105.41	106.12	107.27	106.56	105.59	105.43	107.7	106.52	108.83	105.77	106.84	106.09	107.62	107.07	103.36	107.83	104.82	104.71	105.29	108.92	108.51	104.3	106	107.11	107.12	108.42	103.12
106.89	106.84	106.3	106.74	106.58	105.04	107.15	107.21	107.19	106.7	106.36	105.3	107.81	106.01	105.2	105.9	106.67	109.14	106.13	107.28	106.4	106.19	103.59	105.99	106.16	106.86	106.14	106.63	106.79	107.18	107.16	107.57	109.23	106.58	106.12	107.59	107.22	108.42	105.97	107.87	104.15	109.21	105.76	107.41	107.26	108.26	109.02	106.71	105.36	106.44
107.87	108.16	106.85	104.73	107.59	105.62	108.73	103.69	106.69	106.45	109.26	107.72	106.26	107.72	103.34	104.97	106.74	105.25	105.15	106.8	105.97	106.3	105.54	107.85	105.67	106.96	109.02	106.04	106.6	107.77	109.35	106.66	104.71	106.36	106.23	106.71	108.74	107.06	105.1	106.11	107.05	104.96	108.7	108.66	107.48	107.97	107.62	105.7	106.68	105.69
104.58	102.55	106.39	103.91	104.46	107.91	106	103.44	104.05	102.85	103.23	104.79	103.62	105.16	106.2	105.05	105.21	105.01	104.99	107.84	105.73	105.67	106.64	105.95	107.88	105.45	104.93	106.96	104.4	105.68	107.85	105.02	106.89	106.42	103.71	105.82	107.42	106.35	105.39	105.88	106.12	104.94	105.63	105.56	105.21	106.35	103.35	108.32	105.44	104.95
107.15	103.78	105.01	107.38	106.39	105.64	105.4	105.92	106.07	106.13	106.77	104.6	105.77	103.77	106.86	105.6	107.24	107.3	104.83	106.96	106.56	108.04	108.14	105.3	105.4	105.22	104.78	103.57	106.63	104.87	106.17	105.28	107.24	106.89	104.41	107.25	105.57	103.94	103.64	104.51	104.69	107.52	106.78	105.23	106.22	106.39	105.5	106.71	105.56	107.22
105.48	105.52	105.32	107.87	107.46	106.11	106.18	106.93	107.99	105.94	105.39	106.59	105.36	107.02	106.16	104.03	106.76	108.46	108.03	103.79	105.72	106.86	105.26	104.53	107.21	106.54	105.14	107.19	104.97	105.02	107.55	105.95	103.44	105.99	106.94	107.22	105.43	105.64	105.8	104.81	107.43	104.45	106.1	105.62	106.14	107.51	104.61	104.97	105.84	103.85
111.6	113.5	110.1	112.13	113.33	112.93	112.41	111.08	112.33	112.19	110.66	111.29	112.55	110.61	110.35	110.55	110.64	111.34	109.77	114.87	113.34	113.68	112.23	110.66	113.01	110.1	112.34	109.39	112.65	112.04	111.5	109.62	111.95	111.37	114.02	111.86	111.65	110.16	110.5	110.26	113.27	110.54	111.34	112.71	111.63	110.33	112.96	111.6	112.97	111.08
100.09	99.181	102.67	100.53	98.986	100.45	100.19	99.439	100.84	100.22	100.34	100.66	100.61	102.49	98.118	101.77	98.202	100.82	100.05	101.22	101	99.777	102.57	101.39	97.423	100.54	97.85	100.33	101.05	98.078	102.36	97.916	101.04	98.939	99.071	100.49	100.13	101.63	101.72	99.63	101.25	99.332	100.99	100.14	101.45	99.844	100.09	104.32	97.941	101.48
100.91	100.13	100.61	98.26	101.01	101.58	99.315	99.225	97.297	101.46	99.381	101.82	99.425	99.422	99.872	99.862	97.108	99.992	99.126	100.84	98.22	99.59	101.83	101.04	99.089	100.12	98.994	99.394	98.577	100.7	99.848	102.78	99.175	100.37	99.824	99.395	98.578	99.245	100.9	97.884	101.54	100.44	100.74	100.27	97.35	99.587	97.679	99.757	100.25	99.757
108.39	108.01	107.11	105.83	106.78	105.73	104.65	106.82	106.73	108.09	104.71	103.63	105.03	106.8	106.06	105.61	104.32	105.31	103.25	104.84	104.29	104.74	106.39	104.9	106.6	108	105.83	106.96	104.3	103.71	104.32	108.22	103.4	103.21	107.42	103.82	104.79	107.95	107.14	106.48	106.03	104.96	104.48	104.15	108.32	105.95	105.25	105.89	105.57	106.59
109.01	111.91	112.4	110.93	109	110.53	109.41	108.52	108.78	108.79	110.83	108.66	109.58	108.69	108.23	107.76	110.75	112.02	106.86	109.83	109.8	109	110.89	112	112.73	107.16	110.17	110.49	107.89	109.07	108.93	110.1	110.86	107.64	109.81	112.65	110.61	108.76	108.86	108.07	110.49	110.21	110.77	109.64	111.18	107.39	110.74	109.75	111.26	111.01
113.71	111.23	111.32	112.16	112.73	112.9	111.35	111.82	114.61	111.73	111.87	113.32	111.74	111.62	111.94	112.58	114.21	115.22	111.87	116.27	111.89	113.96	113.06	111.85	114.08	113.54	113.71	113.55	111.07	113.69	111.73	111.18	113.01	113.63	112.43	110.55	113.06	111.87	110.7	111.51	113.35	110.47	113.68	113.26	114.61	112.46	111.62	113.93	112.77	110.64
100.37	99.64	103.26	99.315	100.01	100	101.81	99.74	99.773	100.45	99.194	100.38	101.42	97.029	100.09	99.887	101.01	98.506	98.606	101.26	97.979	99.48	100.88	101.77	99.177	100.93	101.65	100.83	99.367	100.21	99.256	98.313	100.15	98.384	99.998	98.971	102.23	100.49	98.865	99.604	99.21	99.238	99.986	99.167	100.02	101.89	99.839	98.321	99.314	99.18
102.03	106.13	102.74	104.67	103.65	105.49	102.58	103.11	104.73	105.02	104.57	106.54	102.92	105.56	104.71	105.27	106.24	103.96	104.97	105.48	105.09	103.37	103.1	104.22	106.04	104.13	105.77	105.44	102.68	105.14	104.54	104.6	105	104.95	102.67	103.07	103.16	105.64	103.69	106.34	105.28	105.43	103.31	104.05	105.42	103.83	103.19	105.99	105.39	103.35
112.35	110.58	110.4	110.69	109.06	114.55	111.39	112.01	113.22	114.66	109.31	112.4	110.5	111.72	113.99	110.25	110.3	110.15	111.07	112.7	112.84	112.97	111.63	111.49	112.82	111.98	113.23	112.95	113.78	112.19	112.88	113.81	110.62	109.26	112.45	110.97	113.85	111.17	110.64	113.41	113.24	113.56	111.18	112.84	113.22	112.82	113.36	111.33	111.84	111.59
101.18	100.7	100.29	104.04	102.6	102.79	100.28	102.86	100.6	101.32	100.17	101.19	99.614	101.02	99.422	99.821	100.09	98.99	100.71	101.67	101.15	98.725	100.89	101.54	100.41	101.07	101.19	102.33	102.6	101.13	101.92	102.09	99.745	101.06	101.22	100.54	102.67	101.55	101.64	100.6	101.85	100.53	99.954	101.26	100.88	100.1	102.28	100.98	100.95	100.48
98.679	98.713	101.62	99.952	101.25	97.559	97.934	98.833	99.886	99.796	99.006	99.964	101.15	100.67	98.418	100.06	100.04	100.92	99.821	98.616	98.928	98.037	100.3	98.96	99.067	97.348	98.662	100.07	100.28	100.94	99.086	100.65	100.7	98.987	100.85	101.37	101.32	100.69	100.95	99.648	99.605	100.98	100.83	100.6	99.128	99.46	97.134	99.396	98.729	98.719
106.97	104.83	105.85	106.98	106.57	104.47	105.39	106.14	103.98	105.57	107.63	106	104.8	105.3	105.03	106.75	107.35	107.78	105.93	104.99	105.62	105.51	105.75	106.79	103.71	106.07	105.22	104.22	106.08	104.24	107.88	104.29	106.24	108.97	106	107.35	105.2	105.96	106.96	103.29	107.94	103.9	107.29	106.58	107.57	105.34	104.59	104.38	106.19	107.26
108.86	109.66	108.48	109.12	109.57	110.1	108.95	108.83	109.36	109.4	111.94	108.4	110.12	111.41	108.81	108.04	108.14	108.85	109	108.67	108.39	108.88	111.6	109.74	110.7	109.4	108.24	111.13	109.55	111.64	106.63	111.5	110.02	108.55	110.38	111.55	106.42	110.79	108.37	108.55	111.92	108.17	110.67	106.3	111.86	108.53	109.19	108.96	110.76	110.29
105.83	106.4	104.16	101.68	102.44	103.94	105.58	101.78	103.46	103.21	104.96	103.34	102.94	105.91	103.14	103.98	104.15	104.16	105.01	105.33	101.88	104.02	104.54	102.2	102.81	103.21	103.39	104.24	104.99	106.13	104.27	103.87	104.24	105.38	104.95	108.03	104.66	102.3	105.71	102.47	104.31	101.72	103.12	104.6	104.52	102.98	103.38	104.38	102.91	103.87
104.66	105.88	105.01	109.09	107.04	105.91	108.06	105.01	104.95	105.06	105.32	106.38	105.5	105.76	108.08	106.66	110.08	107.84	105.05	105.17	105.04	106.32	104.64	105.81	108.18	106.47	108.6	106.69	105.63	107.83	107.85	104.99	106.84	107.79	104.95	107.2	105.81	106.28	106.68	106.29	107.31	107.4	105.93	108	106.01	106.28	105.15	105.64	105.99	106.71
99.873	100.35	100.07	99.729	100.34	99.094	101.65	99.418	100.54	102.24	100.34	100.77	101.59	98.924	101.78	103.05	102.99	100.12	99.841	99.476	100.01	100.83	99.709	99.008	99.768	99.868	99.405	98.268	100.36	98.779	99.05	99.597	99.013	99.64	99.666	100.38	100.27	101.43	100.32	98.206	101.33	98.258	98.694	100.64	97.549	97.882	99.24	99.54	97.849	100.38
112.94	111.76	111.23	111.28	113.35	110.73	111.62	110.84	112.02	112.39	113.97	112.3	114.07	113.6	110.75	112.03	110.11	109.31	112.28	113.47	111.25	113.07	111.69	111.67	111.35	111.63	111.31	111.92	112.04	112.58	112.59	112.14	111.52	112.06	113.36	112.64	114.08	109.82	112	111.55	111.4	111.81	110.74	111.56	113.08	111.84	109.9	111.67	112.92	112.99
100.75	99.741	99.56	98.573	99.487	99.561	100.17	100.64	97.765	100.91	101.52	100.01	100.25	100.53	102.69	98.101	100.07	100.61	97.188	100.62	100.79	100.12	97.149	98.824	99.921	98.766	99.9	99.612	99.602	99.101	98.69	97.396	98.499	100.16	100.1	100.19	98.621	98.692	99.871	101.38	99.504	100.47	100.23	101.75	96.862	97.905	100.56	100	99.562	102.74
105.61	105.45	105.38	105.67	104.04	105	103.49	107.96	105.78	104.34	106.35	104.64	105.25	104.96	104.58	105.17	106.01	106.23	105.63	105.26	104.65	103.98	104.95	103.57	107.92	103.84	105.91	105.86	106.05	103.66	105.47	107.49	108	105.42	105.26	106.73	107	105.71	102.31	105.69	106.4	106.01	105.71	105.16	106.69	106.86	107.22	104.5	104.74	104.87
107.53	109.11	106.55	108.87	108.54	105.91	108.13	105.37	107.29	107.92	108.9	105.95	105.68	106.24	106.57	108.82	107.46	104.76	107.25	105.81	108.43	107.01	107.46	106.34	107.7	106.95	105.87	106	107.26	105.35	105.52	107.07	104.68	108.87	104.98	106.75	106.78	107.5	107.09	107.63	107.14	105.71	107.09	106.37	105.99	105.63	106.33	107.14	107.86	106.77
105.14	104.29	105.97	104.62	104.16	105.29	104.34	104.1	106.01	105.45	104.59	104.37	102.81	106.42	106.77	105.65	103.39	106.31	106.3	106.71	105.85	104.34	105.39	107.86	106.83	106.56	104.01	104.68	105.72	107.45	106.76	106.4	105.44	109.46	105.45	104.83	104.61	104.44	107.59	105.82	104.99	105.3	103.16	104.72	106.57	107.34	104.91	104.35	105.75	104.42
113.34	112.98	112.84	111.61	112.97	112.29	109.58	113.69	112.4	109.95	113.65	110.18	112.25	111.9	111.24	111.83	113.38	113.56	111.88	110.77	113.47	111.76	112.75	109.48	110.23	112.15	111.96	112.53	111.72	111.06	111.34	112.42	112.19	113.58	111.4	113	113.62	112.62	113.14	113.22	111.45	111.82	113.44	112.21	111.86	111.34	111.72	110.35	111.81	112.69
104.89	106.41	104.47	104.98	107.19	105.55	105.74	105.08	106.95	104.94	107.41	106.62	104.44	106.96	104.92	105.84	105.55	104.63	106.65	107.56	106.91	106.17	106.75	106.17	108.36	106.28	107.05	107.82	104.19	105.86	104.73	106.76	105.87	106.25	106.78	106.78	104.37	106.94	107.14	106.16	107.02	107.21	106.17	107.36	106.29	105.48	106.81	103.93	105.03	106.3
110.86	109.71	110.8	109.65	111.26	109.79	108.66	109.36	108.88	110.69	107.69	108.76	109.17	111.24	109.69	110.78	109.77	109.12	108.65	110.4	112.14	106.67	110.25	110.19	109.95	109.88	111.39	111.21	110.14	110.46	110.67	110.41	108.79	111.89	112.46	111.2	108.8	109.69	110.98	110.05	109.27	110.18	111.21	109.62	108.75	110.44	111.33	107.77	109.62	111.44
110.77	110.48	108.47	112.98	111.81	111.81	109.7	112.38	110.53	112.16	111.65	111.37	110.97	111	109.88	112.39	109.96	111.13	109.29	110.76	110.63	112.59	112.11	110.69	111.59	110.54	111.4	113.35	110.78	110.43	111.93	110.87	109.92	110.17	112.1	111.3	111.36	113.17	112.06	111.86	110.84	111.83	111.12	111.98	110.32	111.28	111.63	110.39	113.12	110.96
118.08	118.64	119.05	116.64	116.16	118.03	119.82	119.14	117.32	115.15	115.67	118.25	118.59	116.87	116.39	118.85	116.84	116.3	118.87	116.27	116.16	118.31	117.94	115.53	114.3	115.19	116.97	115.88	117.69	115.76	117.16	116.01	117.93	116.44	115.92	117.04	117.42	118.62	119.54	115.8	116.67	116.9	118.59	118.6	117.2	116.42	118.28	118.4	119.09	115.39
110.02	109.72	111.55	111.43	110.36	109.08	110.65	110.28	110.49	110.3	111	111.96	109.79	109.32	111.84	107.71	111.86	112.1	110.92	110.9	109.65	112.14	108.75	108.19	112.34	110.01	111.34	112.09	112.49	108.44	109.85	112.73	109.59	109.38	109.05	108.53	109.47	109.24	109.81	110.23	110	109.23	110.28	110.57	109.95	109.64	109.49	111.25	109.91	109.84
107.79	107.69	104.16	105.47	105.05	108.02	108.04	106.39	105.54	105.45	107.03	107.37	105.34	106	106.32	107.87	106.91	103.96	106.24	105.93	105.58	105.19	104.21	107.12	107.99	108.13	106.34	105.31	106.31	104.73	106.71	105.74	106.29	105.25	107.13	106.8	105.3	106.69	107.04	106.99	108.17	104.67	108.48	104.8	106.53	108.03	106.71	104.03	105.46	106.88
105.54	104.73	105.71	106.42	106.61	105.83	105.76	105.82	105.85	106.16	104.9	106.44	104.71	106.05	105.14	103.29	104.88	104.51	104.78	105.05	105.66	105.62	104.11	104.05	105.97	104.39	104.67	104.83	107.24	105.47	108.15	103.19	104.88	106.17	105.79	104.88	106.68	107.9	106.53	108.37	104.69	105.66	105.89	104.76	104.59	104.56	106.16	106.36	108.13	105.95
110.03	108.84	110.77	111.64	110.24	111.69	110.79	111.94	110.77	111.42	110.27	113.03	110.18	112.08	111.04	111.24	111.32	110.09	111.82	110.42	109.48	112.51	111.99	109.31	109.42	108.94	109.36	109.58	111.88	110.96	110.47	110.02	111.66	112.35	112.44	111.04	111.2	109.33	111.49	112.49	111.8	109.32	111.45	110.34	112.14	109.38	110.82	113.19	111.71	111.29
100.03	100.02	98.649	99.664	101.34	102.82	99.883	99.513	98.778	100.76	99.496	100.36	102.09	100.27	101.16	101.3	101.65	100.69	101.08	100.18	101.05	99.751	98.782	99.871	99.444	101.71	99.951	100.69	100.16	100.62	103.19	102.27	100.3	100.62	102.48	100.25	99.95	99.365	101.68	101.05	98.969	99.472	100.82	99.683	101.38	100.25	98.663	100.09	98.649	102.05
106.33	107.06	105.92	105.88	105.27	105.5	105.72	107.07	106.2	105.77	105.02	106.48	106.87	105.66	105.78	107.08	105.45	104.88	105.24	107.65	105.31	106.66	106.26	104.03	105.35	106.05	106.85	104.4	105.37	106.03	107.17	103.94	107.03	105.29	104.94	105.4	106.76	106.5	105.06	106.57	104.24	104.37	106.38	105.52	104.6	105.58	104.27	106.02	104.81	103.17
105.73	104.68	106.52	104.54	105.69	104.59	105.21	106.66	105.95	106.66	105.9	106.7	107.79	105.29	105.42	105.46	106.39	105.44	105.84	105.2	104.33	104.71	106.72	105.49	106.22	105.16	105.9	105.28	105.08	106.03	106.13	104.72	105.01	107.64	106.96	107.15	104.89	106.21	105.88	108.66	106.28	105.59	105.29	106.93	107.37	104.22	105.61	105.7	106.35	106.96
104.05	108.04	107.02	105.1	103.4	104.96	106.98	104.5	103.78	106.48	106.71	106.63	105.83	105.72	104.92	105.89	104.92	104.38	105.2	107.98	107.15	105.18	105.02	107.81	105.08	106.34	107.35	106.48	106.67	105.97	105.71	106.04	106.47	103.83	106.84	104.8	106.18	107.16	107.33	107.86	106.33	105.97	105.88	105.8	106.44	107.28	105.82	105.24	105.81	103.62
105.43	108.02	105.35	104.63	106.28	106.66	108.47	105.28	105.85	103.87	107.25	107.11	105.61	105.12	103.11	107.58	105.63	103.93	105.08	105.87	106.61	105.21	108.65	108.01	104.55	106.75	105.8	106.13	105.64	104.25	109.05	106.39	105.63	107.24	106.41	106.37	104.41	110.21	105.71	107.96	103.61	107.5	104.52	107.31	105.42	103.56	105.02	105.6	108.32	107.51
105.28	105.44	104.5	105.54	107.19	106.51	106.38	105.51	105.39	105.91	103.33	107	104.35	104.92	108.2	107.6	105.2	106.97	104.98	107.54	106.26	105.83	105.5	106.86	104.32	104.15	105.59	105.81	105.9	105.47	106.28	104.57	107.16	105.09	105.63	106.73	105.06	104.78	103.06	108.17	104.47	105.27	105.05	106.68	106.1	105.47	108.05	107.94	104.08	106.76
110.84	111.63	109.47	111.44	110.49	113.04	109.2	110.87	110.85	112.39	111.05	112.21	111.43	113.3	111.63	114.83	109.51	109.81	110.86	110.76	113.19	111.61	109.28	111.14	109.62	111.47	111.35	112.51	112.62	112.49	111.48	110.17	112.04	110.9	112.1	111.75	110.58	111.4	111.23	109.13	111.17	110.06	111.51	110.03	110.82	109.82	109.95	112.23	111.08	110.78
114.24	111.57	110.99	113.55	113.95	112.21	113.83	113.01	111.04	110.87	111.53	112.34	111.74	112.07	111.25	110.31	111.56	113.66	112.1	115.5	111.68	112.25	112.56	113.81	112.94	108.75	112.82	111.91	112.72	112.32	110.25	112.96	111.75	112.47	112.94	111.83	112.72	111.98	111.99	109.73	110.29	111.46	110.86	111.72	111.55	112.05	111.74	112.29	112.17	111.66
103.86	107.52	106.63	105.23	106.4	104.09	105.6	106.62	103.99	104.97	103.85	104.76	105.27	105.68	105.19	106.16	105.58	106.55	105.95	107.6	104.6	103.98	104.11	106.85	105.08	107.11	106.66	104.41	104.21	107.93	104.59	107.71	105.37	104.32	105.82	105.29	107.37	106.6	104.79	103.93	105.68	106.21	103.87	106.29	106.97	105.04	106.47	104.25	105.05	105.5
120.54	117.46	115.5	119.51	117.67	115.94	117.59	116.45	116.99	118.13	117.71	118.45	117.99	116.11	117.71	117.29	118.37	118.39	117.19	117.21	117.24	119.52	114.67	117.12	119.48	119.15	117.47	117.58	119.35	118.58	118.29	118.51	117.96	118.25	115.78	114.66	118.52	119.18	114.91	116.11	115.55	115.07	116.74	117.49	117.99	119.31	118.27	116.31	119.23	121.36
109.89	112.18	109.1	110.25	112.81	111.71	109.63	112.2	111.9	112.19	109.17	111.11	110.73	109.15	112.12	110.58	111.52	111.71	111.41	112.59	111.11	110.65	111.66	111.37	109.95	113.04	110.89	112.22	110.45	111.7	110.42	110.73	111.47	110.04	110.96	112.16	109.61	110.34	109.77	109.51	112.11	111.86	113.21	110.65	113.53	111.12	112.22	111.62	109.78	111.19
107.73	106.05	105	105.67	107.99	106.69	104.53	104.49	106.88	105.79	108.42	106.74	106.59	105.79	106.35	106.05	105.92	105.38	106.05	107.07	105.34	105.7	106.47	106.9	105.03	104.52	103.39	103.98	108.77	107.55	103.41	105.53	106.64	106.7	105.56	106.61	107.25	107.5	107.14	105.81	106.73	106.67	105.28	104.19	105.96	106.42	104.9	107.47	106.95	106.96
97.906	99.537	99.24	101.46	98.554	99.009	98.405	101.42	99.16	101.73	96.588	100.14	100.36	97.719	99.196	98.046	101.05	100.61	99.318	101.78	100.12	99.575	99.234	97.674	98.102	97.724	98.458	100.92	101.02	100.41	102.14	99.216	100.54	98.473	99.159	99.957	99.837	100.23	99.13	100.48	99.554	100.04	101.17	98.695	101.34	97.729	100.79	101.68	97.374	97.989
107.4	105.05	105.43	105.58	105.41	105.96	105.39	105.19	104.64	106.32	104.83	105.26	105.02	102.03	105.56	105.88	106.91	102.3	104.63	103.51	106.26	104.56	105.27	105.24	106.75	107.49	104.57	107.12	103.81	104.54	103.75	108.87	105.32	105.05	104.59	104.87	107.39	105.37	106.66	104.47	105.86	105.11	106.1	105.85	103.18	104.15	107.4	105.23	104.05	105.01
103.54	104.87	102.92	106.64	106.86	105.64	106.28	106.89	106.81	105.71	103.32	104.16	104.16	105.06	106.99	107.36	104.24	103.39	104.75	104.48	106.26	104.48	106.23	105.95	105.77	105.52	105.54	106.16	106.41	106.51	103.21	105.78	105.67	104.07	107.12	106.04	106.49	106.15	107.04	105.61	103.7	104.86	104.67	105.97	106.51	105.88	104.87	106.71	107.88	106.63
100.71	99.848	100.39	101.64	98.555	100.06	101.45	100.98	100.47	98.023	100.53	97.348	98.541	99.276	98.083	100.46	98.556	102.51	98.119	99.22	99.718	99.224	98.442	101.36	101.49	101.83	102.31	99.128	98.265	99.249	98.59	100.53	99.412	99.252	100.43	100.32	99.338	100.67	99.477	98.827	100.49	99.509	98.573	98.03	99.294	102.26	100.66	97.956	100.14	100.03
107.04	107.31	107.41	106.92	104.23	106	106.11	108.07	104.81	108.38	106.41	107.25	106.49	106.43	105.39	105.3	104.6	106.05	105.11	106.44	106.02	107.67	107.16	106.58	105.28	106.87	105.66	108.61	106.73	105.01	106.06	108.58	105.82	106.02	105.69	104.82	106.44	106.81	106.34	108.93	107.72	108.59	108.4	108.11	107.56	106.77	106.45	107.72	105.57	105.68
103.67	103.57	106.15	103.22	104.15	104.67	102.86	104.49	105.77	105.98	105.3	104.01	105.73	104.77	102.89	103.29	106.27	106.88	106.62	106.28	104.56	105.08	102.93	104.32	104.63	105.71	104.71	101.91	104.99	104.44	106.8	103.49	106.09	105.11	106.46	104.64	105.08	104.99	103.56	104.07	105.35	105.29	104.44	105.32	105.39	103.68	105.96	105.29	102.44	107.95
105.15	104.24	105.11	105.56	106.04	106.1	105.62	106.44	105.58	106.3	106.03	106.98	106.48	104.43	104.06	106.18	105.86	105.63	102.69	104.65	107.41	105.11	106.54	104.06	104.83	107.9	105.18	105.63	105.14	105.77	108.47	102.84	105.79	103.28	105.21	105	106.51	104.72	104.73	103.28	104.94	104.08	105.52	105.1	105.39	103.99	104.83	105.26	107.6	106.29
107.74	107.37	107.75	105.55	106.75	107.62	106.74	106.22	105.48	106.81	106.75	106.56	104.8	105.3	108.98	106.83	108.49	105.69	106.84	105.07	108.06	106.27	107.87	107.84	105.37	105.86	108.76	108.44	108.8	106.2	109.22	106.89	107.98	107.19	106.5	105.09	107.55	107.14	105.61	106.92	106.08	107.78	106.04	106.16	106.77	105.98	105.93	104.82	108.97	107.11
110.69	112.21	112.05	112.24	110.22	112.61	111.08	111.79	111.29	110.82	112.6	113.42	113.02	112.02	113.22	112.61	111.56	112.8	113.26	113.04	111.1	114.66	111.33	110.97	109.63	113.3	112.44	111.08	111.9	112.54	112.34	111.04	111.75	111.44	111.13	111.92	113.63	110.75	112.26	114.49	110.34	110.28	113.45	113.13	110.82	113.34	112.17	112.2	112.41	111.95
105.35	106.27	107.17	104.55	106.92	107.26	106.86	106.67	105.49	106.08	105.85	104.98	105.09	106.67	107.54	106.33	105.65	106.9	105.24	105.31	106.89	104.35	105.66	105.42	106.49	107.16	109.06	104.94	106.43	104.14	104.27	106.54	105.72	108.98	104.08	104.74	107.52	102.14	106.07	105.23	106.32	104.36	104.83	104.58	106.93	107.03	104.29	108.63	106.39	106.71
106.41	106.68	107.4	105.08	107.86	105.62	105.61	106.57	106.75	106.39	107.29	106.82	106.61	103.85	107.25	105.62	107.77	107.36	108.2	106.27	108.36	108.33	106.27	104.81	105.55	107.46	106.01	105.42	105.8	105.32	106.29	106.08	108.65	106.34	104.88	104.67	104.8	108.05	105.8	106.43	104.32	106.28	107.04	105.11	104.75	105.06	106.43	107.14	105.09	108.28
114.13	111.75	109.64	110.59	110.5	112.12	110.94	112.65	108.3	111.87	109.78	111.65	111.01	111.08	110.8	111.21	111.51	109.47	110.59	112.17	110.97	112.3	110.41	110.84	110.5	112.49	113.32	111.65	112.37	113.21	110.84	112.74	110.18	112.96	111.76	109.01	110.11	110.79	111.27	111.5	112.24	112.12	111.07	110.12	112.13	111.61	111.34	109.1	110.43	113.31
110.96	111.6	111.39	112.19	110.21	110.83	112.73	111.32	112.01	111	111.94	109.56	110.29	109.55	111.8	109.8	113.47	110.81	110.22	114.24	110.68	112.81	112.02	110.25	112.14	111.54	112.68	111.56	112.43	111.39	111.22	110.06	111.23	110.27	113.4	110.61	115.14	112.65	110.58	108.61	110.9	113.26	110.93	113.33	111.96	113.11	111.38	112.05	111.41	110.75
102.99	102.22	104.96	103.66	105.41	103.18	102.69	103.16	103.74	103.46	104.03	103.4	103.68	102.73	105.39	103.18	105.12	105.54	101.14	106.6	105.93	103.2	104.61	103.04	101.78	103.99	104.12	104.37	102.37	105.03	105.62	104.15	103.19	101.72	103.14	104.08	101.84	105.73	104.33	105.95	103	105.04	105.63	106.16	103.59	103.2	102.9	104.86	103.87	104.88
99.946	99.448	98.612	101.79	100.64	100.88	99.352	100.39	99.152	98.939	99.06	98.549	100.36	98.196	98.985	100.31	99.613	100.14	97.484	100.99	101.26	99.138	101.97	99.738	101.37	99.625	102.78	100.21	99.041	98.17	97.939	101.69	100.33	97.762	99.451	98.671	99.675	101.26	98.895	98.958	100.68	101.68	99.163	100.6	99.887	99.663	100.18	101.65	98.946	99.334
103.9	104.93	107.61	105.08	106.71	106.24	105.97	106.33	106.09	106.66	104.61	105	105.82	105.11	104.93	107.18	105.51	107.49	106.6	104.12	104.69	104.88	103.37	102.81	106.29	104.67	106.11	106.74	105.43	107.24	107.11	107.42	105.82	106.46	104.46	106.41	105.77	104.06	104.18	105.52	104.77	106.1	105.89	104.78	103.58	106.54	105.25	105.49	106.56	104.02
105.14	104.87	103.53	105.76	107.1	104.93	106.69	103.79	106.49	104.16	106.68	105.78	106.07	104.84	106.3	103.86	105.47	107.12	106.02	106.08	104.65	107.64	104.96	104.51	104.64	107.65	105.72	103.58	106.38	107.37	102.87	108.27	105.2	105.81	102.72	104.49	104.65	107.25	105.55	106.05	104.14	106.06	105.74	105.53	105.07	104.3	104.67	107.52	105.03	103.07
99.413	99.468	100.78	98.464	99.279	102.63	99.79	98.643	100.99	98.373	99.705	99.766	99.415	102.89	100.49	100.27	97.995	100.33	102.28	100.99	100.15	99.849	100.18	99.974	101.72	101.12	99.349	101.65	97.899	100.32	99.292	99.723	100.11	101.7	100.28	99.371	98.863	99.397	99.277	99.307	101.53	100.32	98.5	99.236	99.469	98.933	100.47	97.242	101.17	100.76
110.72	111.4	110.09	113.33	112.74	113.87	114.15	112.46	110.87	112.73	114.23	111.98	112	112.4	111.75	113.14	111.8	113.21	114.36	113.05	113.75	113.83	114.13	111.96	112.44	112.75	114.11	112.98	111.68	115.14	114.2	114.11	114.91	110.93	111.31	113.1	112	112.15	110.64	113.07	113.79	113.43	113.17	110.31	114.08	113.51	112.04	113.96	111.5	115.73
112.22	108.72	114.59	111.46	111.34	110.81	111.69	112.49	112.37	111.44	111.69	112.13	113.45	108.11	112.46	110.69	111.29	112.52	111.04	109.63	112.32	110.91	108.23	111	111.03	111.21	111.1	109.97	112.07	114.1	110.08	111.28	112	112.62	110.17	111.94	114.75	111.54	110.73	110.67	109.61	109.72	111.64	110.49	111.57	110.28	111.8	112.11	112.53	112.38
105.9	105.32	106.89	105.9	106.03	104.46	104.56	106.01	103.63	105.99	106.55	105.68	104.15	103.64	104.38	106.46	105.99	105.5	104.72	104.06	101.17	104.39	105.02	106.02	109.34	106.12	107.42	104.41	105.04	104.37	104.04	107.09	106.64	104.15	103.71	103.2	106.33	108.04	107.53	104.75	105.19	106.12	107.14	105.46	104.87	105.76	106.88	105.27	106.09	105.17
111.54	110.83	110.5	112.98	113.31	110.48	110.54	110.71	110.73	109.83	109.61	113.23	112.6	112.81	110.11	113.99	110.88	113.73	112.95	112.53	111.76	113.1	114.11	112.11	114.67	113.09	113.3	113.05	111.73	111.89	112.51	110.88	111.75	111.36	110.81	114.36	112.62	113.64	112.78	112.78	112.44	111.17	111.79	111.14	113.21	111.12	111.35	111.25	111.9	111.43
106.62	106.46	106.98	107.45	106.76	105.7	105.9	105.14	109.26	107.46	107.47	105.96	104.05	104.69	108.05	107.52	106.02	106.43	107.73	106.27	102.5	106.12	104.44	106.8	108.29	107.49	107.94	107.98	109.25	106.04	106.47	106.11	106.96	106.91	107.76	107.03	106.19	106.32	105.36	106.96	106.83	106.88	107.49	106	105.9	104.92	107.3	105.59	106.58	107.33
100.25	101.34	98.545	98.245	99.398	99.394	98.029	100.32	101.89	102.47	102.03	98.32	100.89	101.67	100.49	102.52	100.52	99.066	102.77	101.28	100.78	101.32	100.31	98.421	99.773	98.888	101.48	100.43	98.966	99.307	101.02	101.82	100.59	101.8	99.779	99.132	99.506	100.1	98.951	98.867	100.97	100.45	100.62	100.11	102.63	98.781	101.25	98.747	100.22	97.737
99.392	98.578	101.87	100.57	99.779	101.67	102.33	100.34	101.42	103.23	99.788	101.79	101.47	100.97	102.3	102.04	102.39	103.23	102.03	101.11	101.97	99.339	102.79	100.84	100.21	102.45	100.16	100.7	101.59	99.261	99.976	102.22	100.27	102.94	100.01	102.24	100.68	98.938	100.92	101.04	98.5	102.64	98.726	101.31	101.35	100.33	99.246	102.09	101.4	101.25
112.71	115.28	110.89	111.36	111.69	110.9	111.11	111.01	111.88	113.4	112.35	112.5	111.47	114.03	112.2	111.73	109.74	111.9	111.91	114.33	111.79	109.61	112.21	110.17	113.26	111	112.35	113.35	111.23	110.93	112.05	111.7	112.78	113.59	114.08	111.38	112.11	111.05	111.23	111.65	114.05	111.9	110.44	110.94	113.21	111.68	111.62	110.08	110.23	112.4
105.09	104.2	107.73	105.67	107.55	104.77	108.03	105.27	103.72	106.24	105.81	105.44	105.7	106.29	105.71	106.67	105.14	104.75	107.16	105.18	108.1	106.11	106.06	106.43	106.24	107.72	104.36	106.14	106.23	104.15	105.46	104.58	106.24	104.75	104.61	105.39	106.53	106.7	107.51	107.41	108.03	105.86	105.04	107.39	104.96	104.54	104.19	104.65	105.4	106.09
105.9	106.95	107.19	106.02	105.59	105.03	105.04	106.43	104.88	104.36	105.35	104.78	105.01	104.54	105.21	103.7	105.47	103.88	104.72	106.62	106.44	103.71	104.97	104.82	107.26	104.99	105.04	105.56	106.21	106.91	106.08	105.72	106.83	106.52	105.59	105.2	107.5	106.48	104.91	108	107.57	107.25	105.51	104.86	107.2	105.37	105.76	105.75	105.42	106.61
110.87	112.27	111.43	110.91	112.47	110.84	113.5	112.39	109.4	111.25	110.34	110.54	110.27	109.78	110.91	111.89	110.55	108.62	111.58	111.9	112.98	110.63	112.73	111.32	110.17	108.4	111.18	109.57	110.37	110.55	112.71	110.89	113.18	110.94	111.2	112.15	111.44	111.37	112.01	111.01	111.78	111.44	110.5	109.68	110.13	110.91	108.27	109.88	109.47	109.78
106.79	108.3	105.39	105.57	104.08	108.12	105.16	105.43	102.94	106.96	106.17	102.8	104.67	107.1	106.65	104.72	107.15	105.85	105.49	103.76	104.55	103.43	104.34	104.98	104.85	107.47	105.89	105.36	106.16	102.94	107.1	106.66	106.57	106.07	104.96	105.59	104.56	106.64	107.61	103.99	107.67	105.98	106.15	105.73	107.71	107.01	105.69	107.61	105.83	106.1
101.43	100.93	100.8	103.33	101.63	102.34	100.96	101.23	98.754	101.88	103.66	100.92	100.33	101.35	99.125	103.51	100.04	100.29	100.22	99.133	99.807	99.811	101.65	101.75	100.58	100.14	101.66	100.17	101.84	100.96	101.87	101.9	101.09	100.62	102.52	101.74	101.8	99.99	99.451	101.08	98.653	100.13	101.85	101.22	100.24	101.19	100.95	100.33	102.57	101.37
104.64	105.48	104.5	102.97	105.58	102.57	105.72	105.04	103.99	105.38	105.29	105.09	101.99	104.15	102.08	104.38	101.53	106.93	104.85	106.08	103.67	105.11	104.55	103.66	104.73	103.49	107.25	104.04	104.78	106.85	106.33	103.92	101.55	104.93	105.08	103.9	103.11	105.14	105.62	104.1	105.55	102.85	104.92	104.93	102.25	104.94	103.5	104.83	104.27	104.18
106.13	106.89	105.77	107	105.55	106.87	106.59	105.88	105.26	105.85	106.74	107.84	106.72	104.99	106.21	106.03	106.46	108.65	107.15	106.83	107.15	107.26	106.37	108.58	106.83	107.44	107	106.01	104.74	103.54	108.65	108.07	106.37	106.31	106.96	106.62	106	107.76	106.67	106.34	105.55	108.65	106.87	106.89	106.7	104.09	106.76	108.35	104.82	105.93
107.75	106.45	107.89	107.63	104.68	104.09	104.75	105.02	106.33	105.76	105.51	108.37	107.61	105.04	106.88	107.96	107.68	105.64	106.09	107.59	106.31	109.11	105.69	106.26	106.64	107.91	108.15	107.83	105.63	109.2	105.55	108.23	105.8	106.4	107.34	107.22	107.26	105.41	107	106.79	107.59	106.53	106.93	107.51	107.87	107.23	108.89	109.19	106.22	110.08
99.472	98.142	100.49	101.36	100.94	99.822	101.13	99.643	100.97	100.23	98.274	100.83	100.12	97.955	100.16	100.09	100.46	100.66	98.59	99.834	101.75	99.827	100.93	100.03	100.19	97.593	101.98	98.403	100.97	100.6	98.295	101.77	100.27	99.003	98.489	99.211	99.335	99.187	99.636	98.875	96.483	100.59	100.17	102.43	99.158	97.234	96.574	98.02	99.422	100.49
108.27	109.1	110.21	109.03	109.88	110.63	111.23	110.96	110.17	110.64	109.58	110.96	109.74	111.2	108.87	110.06	109.18	111.51	108.66	110.16	110.37	108.14	110.78	110.86	109.02	111.64	109.5	111.45	109.89	109.49	107.81	110.09	110.12	109.97	110.93	109.57	112.35	109.14	107.82	108.75	108.32	109.92	108.51	111.04	110.28	110.31	110.14	107.23	110.32	110.64
111.06	112.15	110.91	112.8	111.68	111.81	112.48	112.09	114.76	109.35	112.49	111.32	111.33	109.44	114.49	112.35	110.47	112.4	113.14	112.19	109.54	114.01	112.86	111.21	111.79	110.6	111.3	110.85	112.87	112.74	112.19	111.05	112.91	112.82	111.17	111.79	110.71	109.94	113.64	112.46	112.54	112.81	112.23	111.6	112.02	112.66	112.41	111.96	111.62	112.61
107.66	108.23	106.59	106.87	104.91	105.76	106.4	107.5	104.85	106.05	105.32	106.07	107.07	105.95	107.6	106.59	107.31	108.27	106.11	104.39	101.08	104.25	106.15	106.83	107.34	107.61	107.56	105.48	108.8	106.26	106.34	105.82	106.36	108.42	105.23	106.59	105.36	107.24	109.38	107.29	107.43	106.32	103.98	108.05	105.11	105.31	106.98	106.65	104.91	104.51
111.27	113.42	114.02	109.91	110.42	110.07	112.97	114.14	113.54	112.56	112.18	112.39	111.46	112.88	110.48	110.6	114.05	109.19	110.59	110.75	113.31	110.58	112	110.84	112.53	115.4	113.86	113.13	112.31	113.32	111.8	112.85	112.67	112.5	111.19	113.08	111.73	110.36	112.55	111.77	110.41	111.42	113.74	113.21	113.11	111.92	111.01	111.06	112.52	112.55
99.969	102.72	100.66	99.183	100.24	101.13	100.35	101.82	97.746	98.659	102.61	101.62	101.47	99.913	99.961	102.23	101.92	102.8	102.62	102.28	100.52	100.46	99.995	99.019	99.988	99.78	100.36	100.76	100.47	100.42	100.24	100.29	98.548	101.06	98.938	99.791	101.71	100.94	100.31	100.6	103.15	100.51	102.55	99.689	100.06	100.27	99.761	101.06	99.258	100.57
102.3	105.41	106.43	105.71	104.62	105.21	106.83	105.05	105.31	105.94	104.56	103.57	105.54	105.21	107.11	105.73	105.75	102.78	104.42	103.08	104.93	105.32	103.27	107.64	103.02	106.37	102.42	105.17	107.04	103.59	105.4	105.49	104.11	104.53	101.93	103.85	105.15	103.46	105	104.81	106.28	106	107.29	102.79	106.08	103.62	105.84	102.44	105.47	104.44
103.66	106.29	105.76	104.97	104.9	105.89	104.22	105.59	107.84	106.25	105.67	103.64	103.26	104.66	106.11	105.61	104.42	106.94	104.95	103.08	106.77	106.48	105.92	105.93	104.17	104.42	107.16	106.62	105.09	105.5	104.69	106.52	105.65	105.66	103.4	103.6	106.77	104.4	105.16	105.17	104.87	105.24	105.27	105.63	104.9	106.36	105.07	106.63	106.85	105.49
105.94	107.05	108.15	107.27	106.73	107.16	107.57	107.31	107.06	105.94	106.29	106	107.83	104.77	108.3	108.11	105.98	107.15	108.25	105.6	106.74	106.36	108.21	105.96	108.05	105.61	105.38	105.92	105.72	107.69	105.72	109.11	110.17	106.12	106.88	106.26	108.25	109.24	108.79	106.74	108.13	105.94	106.23	106.54	106.92	106.04	106.46	107.2	106.3	106.44
106.86	104.71	104.34	106.84	105.12	106.91	105.19	104.47	103.46	105.11	106.06	104.92	105.48	105.73	107.13	105.38	108.3	105.31	106.74	106.6	104.53	104.85	105.25	105.16	105.11	106.55	106.59	102.77	105.91	104.33	104.83	104.87	104.64	107.21	107.43	106.76	105.37	105.09	104.51	105.65	104.59	104.82	104.06	105.98	106.01	107.06	103.87	105.85	103.17	106.18
105.83	105.96	107.42	105.49	106.81	106.1	103.59	107.36	106.12	105.56	106.24	107.46	108.15	104.54	106.88	104.66	107.02	105.38	106.77	103.49	106.05	105.89	105.54	103.1	104.51	105.15	105.21	106.35	105.93	104.44	106.55	105.16	102.92	105.43	106.86	106.42	109.44	104.67	105.27	105.68	104.53	105.85	104.91	104.91	104.9	105.67	104.15	106.72	105.28	105.42
103.63	106.4	105.59	102.57	103.8	106.65	106.47	105.31	103.88	102.88	103.66	103.76	103.64	103.15	102.3	103.9	104.34	104.49	105.41	106.55	106.1	106.94	103.89	105.08	103.63	108.16	104.79	103.81	104.65	104.69	105.07	104	103.26	104.77	102.38	105.27	106.3	106.81	105.19	102.74	105.59	103.3	103.47	105.55	103.98	103.71	107.04	107.66	104.2	105.67
107.77	106.98	106.15	105.59	107.51	106.02	105.44	105.46	106.24	104.13	107.47	106.65	105.23	104.97	105.98	107.07	103.04	106.88	106.44	104.12	105.03	105.88	106.47	105.66	105.86	107.12	106.16	107.27	104.11	108.02	105.71	107.6	105.77	105.24	106.01	106.85	103.85	103.03	106.16	107.97	104.44	105.95	104.94	106.07	105.5	106.06	104.86	107.52	105.13	103.12
106.91	105.51	106.18	105.58	108.38	105.25	104.81	107.77	106.14	106.09	107.21	104.92	107.73	105.83	105.96	105.87	104.73	105.18	108.15	108.55	105.99	103.84	106.75	105.78	105.92	108.69	106.67	107.09	106.32	107.35	107.14	105.54	107.45	106.38	106.58	106.06	106.7	103.33	107.43	106.61	104.57	107.02	107.55	106.47	107.16	105.58	106.01	106.74	105.86	109.05
106.97	103.85	106.32	107.34	103.28	105.84	105.92	104.48	103.72	104.32	105.81	104.95	103.59	106.24	104.04	106.68	106.86	104.32	107.77	107.22	106.23	105.25	105.67	107.44	106.18	106.12	107.98	106.17	106.95	106.08	107.32	106.7	105.58	105.8	105.83	105.02	104.12	104.91	105.46	105.8	105.81	105.82	105.93	104.37	105.08	105.32	104.25	107.06	105.21	105.95
105.15	105.15	105.14	106.81	104.86	106.34	105.94	105.31	103.32	104.87	104.79	107.9	108.03	103.65	104.78	105.98	105.14	104.97	106.75	102.8	104.96	106.27	104.79	106.7	104.44	103.52	106.11	105.85	106.81	105.59	105.69	103.54	104.51	103.49	106.03	106.82	106.66	103.86	106.37	105.38	105.5	104.23	107.05	107.61	104.41	106.87	104.95	104.92	104.71	106.6
111.32	110.3	111.37	109.17	110.12	109.78	108.24	111.31	111.74	110.12	110.38	111.11	112.7	111.07	108.07	111.77	113.32	111.96	111.7	111.19	110.25	109.98	112.4	108.37	110.38	111.4	112.34	110.68	110.1	111.15	114.25	112.39	108.82	109.99	112.82	110.73	109.64	109.96	109.11	111.73	112.53	111	107.99	110.78	109.31	113.84	109.38	108.57	112.11	109.99
99.111	99.443	101.5	98.925	100.87	101.27	98.707	102.22	101.07	100.26	99.638	99.138	100.78	100.38	101.44	100.68	97.386	99.471	99.054	99.422	99.178	100.65	99.634	102.39	101.26	99.613	99.545	98.612	97.186	100.36	100.77	100.17	99.401	100.91	98.935	99.35	101.05	99.635	98.985	100.67	99.211	97.441	100.21	101.76	100.37	100.48	99.684	102.53	101.83	99.679
97.92	100.92	99.455	99.791	100.35	102.25	101.11	97.384	102.3	99.562	99.346	102.2	102.41	101.13	101.17	100.7	101.72	102.21	99.997	102.45	99.195	100.4	99.089	98.761	101.95	100	96.894	100.4	98.472	101.86	99.71	101.19	99.954	101.27	102.48	102.54	100.03	102.09	96.857	99.224	100.15	100.87	99.582	101.09	98.506	100.07	102.2	101.34	99.923	98.516
105.88	104.67	104.83	103.68	104.16	106.33	104.91	103.25	105.27	104.91	103.92	102.79	102.73	106.96	103.19	101.59	103.34	105.68	102.57	104.34	105.64	106.32	104.58	103.07	104.14	106.22	103.69	104.41	104.37	104.94	103.83	105.79	104.68	104.09	106.01	104.66	103.86	105.41	105.89	104.61	102.68	105.06	104.94	106.23	102.77	104.19	103.63	104.6	104.86	103.2
101.63	104.77	102.3	103.79	104.01	103.26	104.9	103.29	106.05	103.47	104.91	100.74	103.66	104.16	106.19	104.71	104.72	104.07	103.08	103.82	105.79	104.36	102.96	104.02	103.09	105.8	103.75	102.69	105.14	103.42	105.37	103.12	106.1	103.72	104.81	103.11	103.33	103.96	101.57	102.99	101.97	103.29	102.86	103.84	106.49	102.76	102.43	101.55	102.95	102.78
111.77	111.29	109.31	113.39	110.99	111.34	112.38	112.56	111.91	110.96	113.81	111.18	112	111.83	111.99	112.03	111.74	111.19	113.09	112.08	111.09	111.97	113.29	112.52	110.26	111.75	112.71	113.55	109.75	111.31	110.98	115.11	111.97	111.04	113.06	109.56	111.67	110.87	110.74	111.77	111.56	112.72	110.53	111.33	111	112.32	110.96	113.23	112.44	113.47
113.41	110.47	109.82	113.14	112.27	108.6	112.68	110.65	112.01	108.94	112.42	111.11	113.12	113.36	111.29	113.01	111.47	111.41	109.55	111.03	110.87	111.16	110.3	111.37	109.92	113.09	109.82	112.74	115.16	113.3	112.06	110.56	109.79	110.84	111.31	112.16	112.35	111.19	111.97	110.56	111.37	112.17	113.84	112.89	111.65	109.89	109.33	111.82	111.06	111.56
107.85	106.85	106.15	106.03	107.05	104.11	106.29	106.57	106.86	105.8	107.84	104.09	106.59	105.47	107.84	104.23	107.2	106	105.13	106.26	103.45	105.74	105.11	106.27	105.36	106.02	108.33	104.71	106.43	106.89	107.6	107.74	106.43	106.07	105.23	105.69	106.61	109.26	105.34	108.38	109.77	105.14	107.74	105	106.63	105.56	103.71	106.44	106.11	106.29
105.92	108.22	103.95	106.91	108.47	105.87	107.96	105.59	106.04	106.93	105.7	105.84	106.37	107.4	106.18	107.12	104.79	108.72	108.69	106.6	107.12	102.85	106.69	106.35	107.46	105.75	106.63	105.83	107.19	105.59	106.59	105.23	104.53	108.89	106.56	108.51	109.15	104.67	104.4	109.6	104.76	107.24	104.93	107.9	106.58	107.35	104.11	106.49	107	107.69
112.57	110.4	113.58	109.67	111.76	111.87	114.8	110.67	113.6	112.97	110.92	113.25	109.67	112.22	110.8	112.54	114.27	112.74	112.8	112.56	112.41	109.62	112.67	111.58	113.67	112.6	111.57	110.85	113.1	110.41	110.44	112.45	111.67	111.81	109.1	112.98	110.85	111.57	110.41	110.23	109.73	111.97	111.64	111.24	115.06	114.13	111.54	111.17	110.99	115.36
104.2	105.1	104.29	102.22	105.54	105.55	105.25	102.87	102.36	102.08	103.77	103.05	103.47	104.2	102.63	106.05	104.72	103.5	105.18	104.54	100.56	100.79	103.41	104	103.91	101.99	104.86	103.08	104.25	104.64	103.5	102.9	101.9	105.32	103.38	103.57	104.16	103.65	103.75	102.1	104.39	104.74	103.18	103.4	104.97	105.06	102.88	105.68	104.82	103.27
107.06	103.45	104.39	106.24	104.84	106.47	103.54	106.2	105.21	107.8	104.49	107.59	105.62	105.5	105.94	106.05	107.8	106.23	105.26	105.86	104.85	105.03	105.42	106.29	103.4	106.66	104.15	106.62	106.89	107.41	104.62	108.56	104.36	103.64	105.66	107.8	104.04	104.42	105.17	103.96	104.91	107.42	104.57	105.8	104.13	102.14	108.14	104.84	105.23	105.48
112.41	113.58	112.05	111.6	114.2	112.54	113.82	111.03	114.41	111.77	112.73	111.21	111.11	111.94	112.63	112.5	112.54	114.97	112.7	111.99	114.15	111.77	113.17	113.93	112.23	114.22	112.02	110.13	112.97	111.94	113.71	114.37	114.06	113.87	113.34	112.82	112.46	113.18	114.29	113.06	112.1	114.36	114.43	113.28	115.07	114.3	111.87	112.64	112.65	111.55
104.09	107.48	107.24	103.89	105.84	102.79	104.67	105.47	105.02	106.13	106.32	106.25	105.99	107.45	104.19	103.51	106.44	105.91	106.47	104.38	104.39	106.36	105.51	105.16	106.92	102.81	104.16	106.05	104.09	106.09	106.14	105.61	103.6	106.33	103.27	106.46	105.1	104.73	105.99	106.24	106.59	106.73	107.18	105.84	103.17	105.15	105.6	105.11	106.42	107.05
115.84	113.8	116.43	117.81	117.98	116.77	116.86	116.79	115.71	113.95	116.48	117.91	116.17	117.1	115.02	118.07	116.2	117.13	114.93	116.72	115.83	115.85	116.45	117.23	115.07	116.73	115.92	115.49	116.01	116.6	114.74	114.42	117.2	118	117	114.8	117.24	116.28	114.44	116.23	116.09	115.16	117.56	115.81	117.34	115.91	117.11	114.54	116.83	115.52
104.54	104.93	104.04	106.08	105.7	105.49	106.51	103.77	106.42	105.18	105.54	105.75	104.55	105.22	107.12	107.13	107.48	107.37	104.73	107.43	104.87	104.81	106.62	105.3	105.14	106.59	105.9	107.03	104.78	106.4	107.39	104.03	107.78	104.62	105.9	106.88	105.95	106.42	104.88	106.64	106.28	104.84	106.78	107.33	106.09	103.91	107.11	105.2	105.35	106.18
110.69	111.68	111.76	111.37	109.5	112.04	111.23	110.65	110.96	110.66	112.7	112.26	110.37	109.91	110.71	112.24	109.62	109.86	109.41	111.7	110.06	112.66	109.87	111.94	112.14	109.73	109.99	112.35	110.24	111.66	110.83	109.81	113.42	110.47	110.05	111.81	111.95	111.99	112	111.64	114.16	110.01	112.98	110.33	108.61	111.52	112.8	111.62	110.38	109.48
110.02	112	109.83	110.26	108.15	111.92	111.35	110.63	110.28	109.85	110.71	111.97	111.31	111.14	110.55	109.79	109.48	111.63	110.5	108.03	111.36	110.14	111.67	110.37	108.89	114.44	108.52	110.88	110.29	108.39	109.95	110.7	110.54	110.74	110.9	109.63	110.01	111.86	110.72	112.4	110.3	110.5	109.48	112.49	109.39	110.75	112.71	112.79	109.83	110.03
107.05	105.51	104.17	106.64	105.74	108.14	107.67	104.94	102.1	106.35	104.99	106.95	103.5	106.45	105.88	106.51	105.6	108.06	107.95	104.76	105.07	106.43	106.86	104.49	104.92	104.44	105.61	103.47	107.35	103.58	108.36	105.83	103.57	104.34	104.79	104.98	107.46	106.78	105.68	104.35	106.81	106.42	106.8	106.93	108.17	104.48	105.49	106.81	105.77	107.27
109.48	112.22	110.55	110.4	112.86	111.26	113.09	110.59	108.48	110.25	112.25	107.64	110.52	113.23	108.25	110.34	108.83	111.07	112.28	110.03	111.3	108.07	112.16	109.75	111.66	110.57	110.1	109.82	111.01	110.9	109.29	111.8	110.13	113.19	111.29	109.59	112.53	109.14	110.48	112.05	111.21	111.78	110.67	112.23	110.9	111.12	110.89	110.21	111.77	111.07
99.601	98.611	102.33	100.4	99.045	101.1	98.424	97.035	99.771	100.68	98.899	100.93	99.302	101.44	98.216	98.309	103.21	99.656	97.926	99.346	97.965	100.42	102.26	99.391	100.7	100.34	101.37	101.01	97.517	100.52	101.54	98.28	100.63	101.35	99.149	100.26	101.72	99.834	101.34	96.42	98.418	99.495	101.1	97.378	99.721	99.739	99.244	99.626	100.98	100.56
105.4	105.94	104.89	106.31	105.3	105.31	103.88	106.08	105.69	106.42	105.5	106.65	104.47	107.69	104.24	104.22	105.79	105.56	105.41	106.06	106.82	106.49	106.42	105.94	101.74	104.69	104.86	105.83	106.33	103.78	106.44	104.52	105.09	105.15	108.81	103.44	105.85	106.73	107.38	105.94	103.41	106.78	106.86	104.27	105.17	106.26	105.64	105.84	106.43	106.6
109.16	109.72	110.76	110	110.88	112.54	111.31	110.94	111.57	111.29	109.34	110.64	110.61	111.53	108.12	110.53	109.75	110.42	110.53	113.68	109.14	112.68	108.81	109.66	113.28	108.77	109.58	110.93	110.13	110.65	108.37	111.25	111.66	109.17	110.97	112.54	108.77	108.4	113.1	109.59	111.33	109.34	109.69	110.12	111.93	111.41	111.23	111.63	111.63	111.27
104.66	103.64	102.18	103.91	104.22	104.51	105.05	103.5	104.59	104.26	104.45	105.01	105.65	105.73	103.5	103.98	106.51	103.45	105.59	104.61	102.18	103.31	105.15	104.66	104.49	103.48	106	103.57	103.03	105.71	105.65	106.78	104.04	103.72	105.39	103.02	102.84	104.78	102.71	106.37	105.23	104.54	103.71	104.68	104.14	104.54	101.51	104.47	102.29	105
112.17	112.26	111.15	113.75	112.24	111.57	114.19	112.38	111.95	111.74	111.97	112.25	114.31	110.61	111.85	111.19	111.43	112.69	112.36	113.84	111.24	111.19	111.86	112.37	112.8	109.15	111.13	111.42	109.26	110.93	113.17	113.16	112.51	113.86	111.58	113.72	111.68	114.08	110.28	111.95	113.04	112.18	110.64	109.52	112.35	111.97	111.31	110.66	114.23	110
111.59	110.01	107.79	111.42	109.43	110.08	111.22	110.62	112.87	111.86	111.39	110.8	112.86	109.97	110.13	112.22	114.41	109.3	110.63	109.63	110.59	112.48	110.2	112.67	109.05	110.16	111.73	112.92	110.39	111.92	109.17	107.87	111.41	110.29	110.32	111.52	110.32	109.51	110.39	111.95	110.96	111.12	110.85	110.72	112.68	112.06	111.7	109.98	111.98	112.19
109.82	110.41	113.24	110.33	111.54	110.21	107.94	108.82	113.82	111.11	110.59	111.18	109.93	110.44	109.51	111.61	109.27	109.06	108.73	108.42	110.69	108.62	109.73	108.34	111.38	108.6	109.38	109.46	108.38	109.31	108.56	109.12	108.81	110.48	109.56	109.93	109.29	107.17	109.8	108.19	107.22	110.2	109.57	111.12	110.06	108.65	112.88	110.32	109.4	110.72
104.8	105.85	106.49	106.22	104.03	102.51	104.96	106.01	102.5	107.7	103.59	106.13	107	104.3	105.31	106.15	104.52	104.55	106.69	105.53	101.77	107.41	105.95	103	104.87	105.95	104.66	104.97	105.93	105.06	106.65	104.83	107.52	104.97	103.03	104.87	105.87	104.23	104.92	106.99	106.38	106.82	105.66	105.99	105.56	102.79	104.89	104.21	104.09	103.64
101.83	100.38	100.09	99.224	100.68	97.985	100.84	99.455	98.776	100.59	101.1	98.946	100.54	98.534	101.13	98.269	97.496	101.47	100.42	101.54	99.126	100.98	99.164	100.6	99.87	100.63	98.95	98.013	98.867	100.03	101.76	98.055	99.243	99.462	99.401	98.034	99.723	99.091	98.057	99.341	97.73	99.979	99.602	100.86	99.735	99.867	100.29	101.29	97.818	98.773
104.42	106.83	104.12	109.19	105.86	104.33	107.4	105.52	106.73	104.98	107.35	107.99	106.95	105.77	105.61	103.49	106.13	107.43	105.36	105.06	105.72	105.41	107.83	106.17	106.02	106.52	104.47	106.48	105.39	104.54	107.3	110.39	105.67	106.29	104.29	105.14	105.43	106.18	106.46	106.84	104.33	104.39	107.05	104	107.37	104.03	103.95	107.97	103.5	106.61
104.15	104.24	105.36	103.05	105.67	104.15	105.24	103.35	106.14	101.83	103.12	102.45	105.61	104.95	104.05	103.77	105.25	106.68	106.74	101.35	102.86	103.21	102.69	103.94	104.27	104.04	104.92	103.16	104.99	102.12	103.81	103.73	104.46	103.68	104.91	105.71	103.89	105.82	105.79	104.39	106.17	103.9	103.51	103.75	104.28	105.44	105.46	102.98	104.31	102.76
106.22	106.07	107.38	104.88	105.11	105.2	105.93	103.53	106.19	105.97	105.36	107.83	105.53	105.57	107.94	106.72	105.31	106.41	105.45	105.14	106.4	105.83	107.48	104.7	104.07	103.27	105.65	105.48	105.91	104.9	106.13	105.8	105.42	106.92	106.7	105.26	105.38	106.98	105.18	107.34	107.41	105.12	107.37	106.29	105.35	106.98	104.54	107.04	104.45	104.78
110.02	113.2	111.27	111.6	111.21	112.69	110.48	114.4	110.75	112.05	111.37	109.96	110.99	111.83	109.3	113.15	110.2	110.48	112.7	113.08	111.01	111.5	113.29	110.89	113.48	109.66	111.19	110.95	110.79	111.19	112.53	111.76	110.26	113.52	111.95	111.96	110.47	112.93	111.56	110.27	111.16	112.42	111.35	111.83	113.2	111.21	114.56	114.23	112.45	114.24
110.89	109.35	109.78	109.38	109.49	113.07	110.41	110.62	109.63	109.48	112.59	110.59	110.65	110.86	106.72	113.01	108.85	110.82	111.17	111.75	111.12	112.2	110.34	108.48	110.5	112.38	111.4	113.31	109.63	109.09	111.37	110.83	109.33	110.73	110.04	110.94	111.81	111.39	111.55	110.36	111.03	108.64	110.77	113.43	109.33	110.34	110.58	111.94	109.99	111.19
105.48	104.25	102.03	103.05	106.35	107.49	107.36	104.84	105.16	105.24	106.58	105.33	107.13	105.44	103.69	105.99	105.81	105.48	106.05	105.76	107.1	105.18	105.16	105.08	105.33	107.99	106.81	107.28	105.4	107.65	106.15	105.23	108.11	105.09	107.36	105.14	105.19	102.06	104.94	104.86	107.24	107.78	104.31	106.16	105.86	104.15	103.5	106.67	102.19	103.93
103.28	105.84	107.16	105.64	105.37	104.57	106.19	105.45	105.97	105.43	106.72	107.78	106.45	106.56	105.64	104.91	106.17	107.13	104.75	105.81	107.43	106.78	106.03	105.16	104.22	107.67	108.88	105.87	105.9	105.55	105.46	105.6	108.14	105.71	105.28	105.88	104.29	105.89	104.86	104.63	105.63	108.15	107.68	105.75	107.09	107.81	106.89	103.97	108.05	103.21
105.72	108.25	104.69	104.39	106.85	105.55	103.81	105.3	106.34	107.12	104.85	107.11	105.3	105.36	106.93	106.1	105.24	106.61	104.43	107.36	108.28	106.34	107.65	106.01	107.37	103.51	105.35	104.26	104.06	104.96	108.09	107.76	107.86	104.61	105.98	108.64	106.29	103.98	107.58	106.95	105.08	109.05	106.3	105.86	108.75	106.82	105.73	107.06	105.99	105.01
103.22	104.16	103.02	104.92	103.44	105.4	104.73	104.34	105.01	104.03	103.99	102.51	104.86	103.27	103.31	103.95	103.8	105.48	104.37	104.03	105.17	104.56	104.91	106.4	103.51	102.66	104.38	103.22	104.6	103.73	102.67	103.72	102.8	104.22	105.9	104.89	105.04	102.85	105.31	103.8	105.72	105.95	103.59	102.81	104.27	105.5	105.61	104.33	104.64	104.34
114.16	114.62	112.46	112.67	112.08	115.5	112.64	113.33	114.45	112	113.61	111.51	113.86	114.13	113.54	111.94	112.99	113.74	111.69	112.36	111.77	113.95	111.24	111.71	114.95	112.12	112.21	112.35	112.06	112.74	113.34	113.34	112.48	114.26	114.69	112.21	112.63	111.35	110.69	111.46	111.32	111.89	112.92	112.4	113.44	111.12	112.77	112.08	112.73	112.25
105.81	102.37	105.2	105.15	106.45	107.86	105.19	104.47	105.2	107.92	105.7	107.35	106.54	106.49	104.05	108.92	104.15	106.3	104.43	104.76	103.19	106.75	105.98	105.83	105.35	105.93	105.28	106.83	106.93	105.52	106.1	105.42	106.24	105.09	103.38	104.63	105.28	104.24	104.41	107.86	106.32	105.85	105.46	106.84	105.19	108.06	104.92	106.81	104.83	104.86
107.4	108.7	106.38	108.72	105.71	105.89	105.36	106.08	105.66	107.13	105.04	106.98	106.47	107.29	107.17	106.05	105.22	107.38	106.06	108.73	106.1	107.04	107.32	108.81	106.34	106.13	105.87	105.48	107.03	105.6	106.92	106.47	104.63	105.82	106.72	105.26	107.69	105.58	107	107.44	108.46	106.47	105.31	107.34	107.3	109.52	106.69	107.21	106.12	105.25
107.15	106.86	106.18	104.74	102.99	106.07	103.56	104.88	105.59	105.13	104.09	107.37	105.35	105.29	105.53	107.91	107.09	105.67	107.39	107.12	103.66	104.42	105.78	104.68	105.87	105.31	104.05	105.2	102.79	105.81	105.81	106.8	108.01	105.15	103.63	105.3	108.88	105.81	103.26	106.42	104.69	106.25	105.55	104.27	104.63	106.01	105.79	104.89	103.65	106.32
100.38	98.438	98.389	100.79	98.677	99.989	98.921	99.943	98.898	100.56	100.61	98.529	98.898	98.359	102.28	99.97	100.08	97.776	100.03	99.729	100.29	99.462	99.174	99.666	101.17	100.85	99.622	99.934	101.27	99.876	97.448	99.88	98.762	99.476	98.623	100.29	100.33	98.122	100.59	99.325	101.3	99.293	101.36	101.66	101.04	97.488	99.581	99.518	99.254	99.106
102.33	100.58	97.709	99.546	99.283	99.848	101.22	97.715	99.479	101.1	99.078	97.945	101.1	100.3	102.27	100.35	100.93	99.774	100.6	98.836	100.92	101.1	100.57	101.63	100.25	101.63	101.33	99.641	99.701	100.47	100.41	101.37	100.61	99.782	100.82	98.06	100.55	101.03	100.85	99.683	101.03	99.252	101.05	99.437	101.14	99.973	102.63	98.213	100.43	100.35
106.71	105.7	105.01	105.58	105.09	104.8	106.03	105.85	105.8	105.24	106.63	104.77	107.74	104.49	107.32	107.89	103.34	105.37	105.41	105.63	104.82	106.89	105.49	104.86	106.28	105.34	106.02	106.46	107.35	105.77	106.18	106.6	104.95	105.9	105.94	105.8	105.09	105.1	106.5	104.37	106.22	104.79	107.18	102.94	104.48	107.3	106.57	108.15	104.94	106.68
111.35	112.31	112.03	112.66	111.98	111.79	110.39	113.29	114.14	113.58	110.91	112.34	109.73	112.28	111.91	111.34	112.5	110.97	113.46	111.67	111.92	113.07	111.94	112.54	111.34	110.63	113.07	110.27	112.46	112.64	111.66	113.75	112.99	112.75	111.04	112.88	111.04	112.48	111.02	111.97	113.02	113.16	111.71	110.77	111	109.98	111.81	111.05	111.01	111.5
111.96	111.91	111.07	112.98	111.76	113.18	110.24	110.14	111.55	112.98	111.45	112.7	110.74	112.49	111.7	113.15	113.69	113.05	112.67	112.56	111.35	110.37	112.23	112.39	115.14	111.79	110.51	112.23	110.53	109.45	110.63	110.5	112.34	113.46	111.26	114.57	112.01	112.35	112.7	112.54	112.96	111.63	112.78	111.7	111.58	114.41	111.6	111.56	112.97	113.81
110.77	110.56	111.06	111.08	111.47	112.09	113.08	110.99	111.81	111.22	112.06	112.13	110.7	110.52	114.49	113.37	111.3	111.58	113.31	110.61	110.29	112.3	113.2	112.65	114.55	113.19	111.73	113.83	111.08	110.13	111.41	113.18	111.94	111.34	112.48	110.46	111.51	111.22	111.25	111.82	108.87	110.7	110.37	109.74	112.31	112.68	112.99	112.16	112.54	115.83
106.55	105.14	105.48	104.63	106.16	107.39	104.38	106.38	108.81	106.55	104.6	106.37	105.37	107.97	106.24	104.61	104.99	106.25	106.63	106.62	106.87	105.83	107.25	102.6	108.51	106.35	105.15	107.25	106.03	105.42	105.01	108.57	105.16	107.23	107.94	105.78	106.1	107.75	105.04	106.92	106.18	106.01	106.92	105.88	107.31	107.21	107.13	105.84	106.93	104.44
106.17	104.71	104.1	104.99	106.61	107.23	105.43	104.65	105.39	104.32	106.37	105.87	105.28	108.14	105.38	105.05	106	103.67	104.51	105.49	103.85	107.81	104.3	105.58	108.66	106.36	105.27	105.44	105.84	105.18	106.06	105.59	105.51	105.55	105.26	104.25	103.9	105.47	106.49	106.46	103.48	104.7	106.49	107.47	106.1	106.22	107.37	105.12	104.81	105.4
101.62	99.324	99.086	101.68	99.869	100.35	98.5	99.818	99.204	100.01	97.782	99.596	101.62	102.02	98.638	99.941	99.331	102.01	100.54	99.621	101.43	97.931	100.43	101.17	98.282	99.72	102.6	101.64	101.38	103.49	102.6	101.71	101.48	101.39	98.192	101.19	100.94	99.781	100.06	98.118	98.623	99.543	98.007	100.74	99.116	99.173	101.45	100.95	99.15	101.44
104.89	105.72	104.04	103.58	103.11	104.72	104.77	103.71	103.38	105.01	102.67	105.13	103.3	105.06	105.34	104.02	103.24	106.13	105.85	106.28	104.54	104.88	103.44	106.39	104	104.53	104.16	104.69	103.62	104.17	104.04	103.96	105.04	103.38	104.14	105.73	105.65	105.76	104.92	105.93	102.26	105.47	104.31	102.51	105	105.49	104.28	105.47	103.87	105.65
101.39	99.058	99.831	100.08	98.565	100.75	98.055	100.54	98.947	98.93	101.75	96.884	99.268	98.227	98.494	100.9	100.77	100.48	98.753	100.27	100.17	102.29	100.79	101.01	99.104	99.883	99.455	100.09	99.277	100.02	102.41	101.82	100.48	100.89	100.64	100.1	96.819	99.874	99.72	98.257	99.236	100.07	98.088	100.39	100.15	101.42	97.291	100.65	97.603	100.22
105.19	105	105.4	104.8	106.59	105.18	106.67	106.51	105.78	105.95	103.87	106.32	106.44	104.71	107.53	106.07	105.2	103.42	105.27	103.36	104.56	108.06	105.42	106.21	106.19	105.91	105.29	105.22	105.69	106.58	106.33	105.11	105.16	108.11	104.28	104.68	105.97	104.61	105.84	104.67	105.46	105.92	106.17	104.93	104.52	105.51	106.52	104.67	106.47	105.21
105.13	105.14	104.59	105.5	102.74	104.44	105.91	102.47	104.94	104.28	106.13	105.73	107.72	105.14	108.16	104.64	105.58	105.85	106.54	105.45	106.64	104.19	105.58	105.01	105.27	106.72	106.3	105.96	107.85	104.61	104.88	104.29	106.58	104.73	104.47	104.56	105.76	105.12	104.93	106.5	103.59	103.33	105.72	105.39	105.96	105.17	104.76	107.83	105.7	107.39
107.12	106.23	107.99	104.54	106.21	105.41	103.85	105.03	104.63	105.77	105.07	107.34	106.32	105.66	105.53	107.37	107.37	105.21	105.26	106.76	106.92	106.3	106.31	106.77	105.67	104.74	105.62	104.52	106.02	106.03	104.22	106.99	105.58	103.68	104.61	105.25	102.96	107.43	106.9	104.73	106.3	104.68	104.87	106.91	104.45	106.46	105.8	105.16	106.24	105.56
108.2	110.84	109.18	112.16	111.01	110.28	111.96	108.72	109.12	111.07	111.02	109.89	109.73	108.6	108.49	108.97	111.34	110.86	108.62	109.89	109.63	110.53	108.92	109.08	109.52	111.06	111.26	109.53	111.1	109.89	110.12	108.78	109.35	109.27	109.09	111.72	108.37	110.32	108.44	112.11	111.91	109.14	109.57	110.64	108.19	112.05	108.37	109.8	110.28	107.64
103.67	105.08	105.84	107.11	105.28	103.45	103.64	107.48	104.74	105.44	107.52	106.98	106.03	104.16	106.83	102.85	103.79	104.06	102.92	104.83	104.71	106.57	103.76	104.86	105.54	107.08	105.42	105.79	104.8	104.76	105.08	106.66	107.01	106.35	103.67	105.16	104.73	104.62	107.33	103.74	106.03	105.17	105.2	103.37	106.81	106.59	105.23	104.53	106.08	106.56
105.83	105.81	106.12	105.96	106.92	104.13	107.28	106.69	105.33	103.99	106.92	106.27	102.44	106.22	107.03	105.93	107.71	108.23	107.47	105.73	106.42	106.85	106.07	105.44	105.78	105.51	107	105.32	105.06	106.95	104.39	107.5	104.36	103.45	104.94	106.15	106.63	106.07	107.52	105.63	106.64	107.2	106.34	106.6	106.34	106.51	107.92	106.71	107.86	106.25
112.49	113.53	111.42	115.61	113.88	113.08	114.19	112.25	113.89	111.88	113.48	112.86	111.06	112.23	113.69	111.99	112.36	112.01	111	113.16	112.73	112.69	111.33	112.05	110.81	109.66	113.07	112.71	110.74	115	109.18	113.2	114.02	112.69	113.07	114.57	111.93	112.57	112.36	114.43	115.14	112.51	112.72	108.88	112.83	112.57	115.24	110.06	113.56	110.88
109.72	111.14	112.56	111.24	111.89	110.46	110.5	112.22	109.26	113.53	111.36	111.03	111.99	112.14	112.64	111.04	113.01	113.36	110.11	113.02	114.5	110.19	110.94	114.35	109.85	113.18	113.57	113.26	111.36	111.39	113.29	112.65	111.08	112.28	114.56	112.01	113.71	111.9	110.79	112.99	113.08	112.35	111.15	112.47	111.66	112.61	111.35	109.31	112.85	111.64
105.11	103.43	103.94	106.38	105.56	102.9	103.87	102.77	103.65	105.29	104.04	105.17	105.86	104.61	106.28	101.75	103.57	102.84	107.25	104.06	105.79	102.6	104.73	103.28	102.94	105.48	103.42	104.77	104.07	100.03	103.36	103.94	101.73	104.59	106.23	105.13	104.46	104.04	104.3	102.28	103.32	103.79	105.12	103.78	104.53	104.11	102.58	102.56	104.87	102.87
105.16	105.69	105.56	107.47	108.16	102.56	106.14	109.51	104.63	106.79	106.06	106.96	104.55	105.54	104.78	105.71	105.67	103.34	107.03	106.23	106.54	106.01	103.37	106.21	104.46	104.17	104.74	102.69	105.54	104.68	106.72	107.37	105.52	104.62	105.61	104.87	104.48	107.33	104.08	106.88	105.87	105.62	104.87	103.96	103.7	104.43	103.28	103.98	106.71	107.73
105.56	106.3	103.32	105.23	106.97	106.43	104.04	106.92	105.31	105.45	105.85	107.05	105.25	107.43	107.39	105.36	106.82	107.15	106.27	103.58	104.75	103.37	105.26	104.96	107.47	103.75	106.17	105.09	105.16	107.01	103.99	106.85	103.77	105.01	106.35	105.73	105.69	106.19	105.92	104.54	104.88	106.41	104.93	107.61	107.4	105.85	104.33	104.33	107.55	103.51
105.3	104.02	104.07	102.88	105.77	104.49	104.38	105.65	105.88	103.38	102.95	104.94	104.55	105.34	105.83	105.81	104.3	105.54	105.12	106.26	107.26	105.57	104.47	104.99	103.37	102.98	105.67	106.29	105.8	104.01	104.25	103.89	105.55	106.13	104.35	106.57	105.7	105.14	105.13	103.59	104.87	103.33	104.24	104.52	102.94	104.32	103.73	102.51	105.47	104.68
105.43	105.38	105.52	105.82	105.09	106.13	108.12	105.96	102.6	103.41	101.97	105.29	107.54	105.05	105.17	105.97	106.29	105.07	105.67	108.26	106.2	103.41	104.97	105.99	106.28	106.03	106.09	105.39	106.12	104.6	104.38	105.26	103.96	106.19	106.3	104.33	106.24	105.92	105.78	104.38	106.41	107.74	105.07	105.96	105.01	104.6	105.44	104.05	102.43	105.2
100.41	99.272	100.08	100.68	102.57	101.49	100.62	101	102.56	99.095	101.34	101.7	101.25	100.77	101.43	101.34	101.25	102.52	102.52	100.74	101.72	101.49	102.02	102.07	101.4	99.567	102.23	99.019	102.34	98.949	99.607	105.37	100.38	102.7	102.25	101	100.34	100.23	102.39	101.65	101.16	102.19	101.14	101.67	102.18	101.97	102.45	100.96	100.25	102
103.88	105.59	104.83	103.54	104.13	102.18	104.65	106.37	102.94	105.76	106.15	104.48	106.13	104.67	104.99	104.83	104.3	105.1	103.91	105.33	104.19	101.72	103.57	104.5	104.01	105.04	102.52	102.59	104.86	103.82	105.7	104.35	106.4	102.86	104.18	104.12	103.36	104.63	104.93	103.56	104.96	105.09	103.84	103.79	102.9	105.33	104.52	105.96	104.26	102.26
108.49	111.83	110.34	109.5	111.29	111.52	110.22	113.04	110.18	110.47	111.56	108.33	110.87	113.19	108.72	111.87	109.7	113.11	112.3	111.1	110.63	110.98	110.95	110.52	111.76	112.66	111.79	112.47	111.49	109.06	113.25	112.01	111.43	112.3	111.82	111.88	112.94	110.24	112.94	113.55	113.53	111.64	111.87	109.87	112.69	111.84	110.39	110.88	111.7	113.52
101.57	100.91	102.04	100.24	102.12	103.29	101.19	101.75	101.77	102.24	100.02	101.84	100.95	99.595	100.79	97.467	101.31	98.766	101.03	97.497	101.32	102.14	99.832	100.39	101.78	100.77	100.47	100.13	101.71	100.47	102.62	101.19	101.48	101.47	100.44	102	99.695	102.99	100.45	100.54	99.859	101.07	99.682	101.22	103.02	100.7	102.22	102.62	101.61	98.95
106.86	104.09	106.39	106.57	105.46	104.08	103.62	104.79	105.82	106.54	104.95	106.74	105.89	106.94	105.27	108.29	107.49	105.88	106.89	105.27	105.49	105.56	106.12	106.47	105.38	106.21	106.57	103.71	106.33	104.11	104.29	105.67	107.3	105.13	106.47	104.69	104.12	105.85	105.62	103.42	106.48	104.77	106.63	107.57	105.43	106.4	106.4	104.63	107	106.88
106.31	104.48	106.89	105.91	107.41	105.14	107.45	107.9	105.91	103.21	104.1	105.33	105.1	104.9	106.15	106.93	108.05	107.15	105.85	105.67	108.7	107.27	106.27	104.81	101.82	105.51	105.3	106.15	107.8	107.41	105.83	104.27	106.25	106.7	106.27	105.89	105.64	104.38	106.79	105.13	106.22	104.88	107.69	103.42	105.5	105.49	105.4	108.66	106.25	103.72
106.34	104.81	106.32	107.03	106.05	103.97	105.99	106.41	107.3	106.68	107.27	108.11	106.51	106.41	107.75	108.17	106.72	106.86	108.68	104.07	104.99	106.1	106.08	105.73	105.82	103.43	107.49	105.52	105.22	104.41	106.63	110.46	106.25	105.72	107.21	105.92	109.06	104.27	104.95	108.66	105.75	107.84	105.88	107.81	104.6	103.58	103.34	105.51	105.69	106.32
110.89	112.4	114.99	110.64	112.8	112.87	110.3	110.76	114.15	111.66	111.45	111.68	110.04	114.81	112.44	110.93	113.58	111.98	112.46	115.13	112.65	114.23	111.57	112.35	113.26	110.45	110.18	113.94	112.48	110.33	112.08	111.21	110.05	110.59	113.82	112.85	111.42	111.13	113.19	111.8	113	112.65	113.36	112.79	110.06	112.47	110.81	113.17	110.63	113.41
99.942	102.63	101.57	99.383	100.64	102.3	98.78	99.499	101.05	100.9	102.14	101.14	100.71	97.418	99.697	99.435	99.605	101.9	100.35	100.13	100.49	99.219	101.7	100.73	100.33	99.268	99.025	100.74	101.35	100.74	100.79	99.242	101.74	98.923	98.142	99.889	101.28	98.415	100.28	100.01	100.71	100.2	98.827	101.59	101.06	98.799	98.97	101.75	99.604	99.482
104.96	106.2	105.1	106.57	107.5	105.58	106.67	105.6	104.81	107.39	105.84	106.45	105.08	104.94	104.61	105.34	107.45	107.4	106.08	106.65	104.74	105.72	108.09	106.19	105.13	106.03	104.9	103.26	108.34	104.99	107.06	105.63	106.25	106.86	106	106	106.05	107.37	106.81	104.38	106.55	104.04	105.13	106.27	107.34	105.41	106.24	105.71	104.48	105.04
107.35	103.48	105.41	104.92	105.62	105.65	107.88	104.91	104.48	107.1	106.24	106.6	107.62	107.56	106.94	106.93	103.84	106.31	104.42	105.59	106.91	107.04	103.99	104.73	107.96	104.41	106.03	105.81	106.05	106.02	105.02	105.23	105.64	106.12	106.46	106.05	103.52	105.78	104.96	106.6	105.51	109.44	107.83	106.47	106.71	106.65	106.65	104.33	105.9	105.85
109.04	110.41	109.62	109.85	108.27	109.39	108.1	110	108.33	108.12	110.92	108.93	109.91	109.01	110.67	109.41	110.48	110.14	111.56	112.03	110.78	110.4	109.54	110.22	109.26	110.32	109.68	109.23	108.6	109.6	108.6	110.23	109.99	110.02	110.61	109.9	110.05	111.46	111.88	111.09	111.3	109.87	109.49	109.43	108.01	112.87	106.37	109.43	110.56	110.58
103.24	101.16	104.6	105.25	105.3	107.7	104.07	104.68	104.29	103.84	104.87	107.75	105.08	104.17	105.85	107.98	107.56	103.89	105.57	106.07	104.95	104.83	103.77	106.27	106.69	106.91	105.29	106.34	105	105.29	104.43	105.65	107.82	105.15	104.49	105.86	105.39	108.13	105.15	104.72	106.46	107.58	105.38	105.54	103.71	107.67	106.1	105.9	104.22	105.68
101.05	101.23	101.32	101.56	100.54	99.657	98.826	99.948	100.56	100.77	100.41	101.11	98.562	100.19	98.039	98.299	99.705	99.996	100.11	100.05	98.213	99.327	100.39	100.28	101.46	101.5	100.86	100.73	102.01	100.11	98.96	101.08	98.022	99.852	101.67	98.898	100.55	101.19	99.378	100.57	99.709	99.9	99.595	101.13	98.324	99.991	101.35	99.583	99.408	98.179
117.66	118.92	117.61	118.61	117.89	116.01	117.14	117.92	119.19	117.84	117.24	118.36	119.6	116.71	116.13	117.84	115.22	116.99	116.19	116.68	115.95	118.59	118.89	116.49	117.09	117.29	117.12	119.02	114.26	119.41	118.09	117.6	117.28	117.82	119.39	117.45	117.29	119.9	118.52	118.61	117.85	118.3	117.74	118.13	118.43	117.21	117.94	116.7	116.42	118.3
118.6	118.03	118.13	117.75	116.72	121.59	117.89	120.85	119.18	117.76	119.33	118.49	117.55	117.45	115.79	117.17	117.47	116.81	116.75	116.05	115.85	117.64	119.09	115.7	117.58	116.69	117.35	118.07	118.42	116.62	118.56	117.71	118.13	117.36	116.07	117.59	116.61	116.88	115.82	117.39	118.52	119.03	117.43	117.87	116.97	116.86	117.96	116.33	117.94	117.84
100.28	99.139	99.424	99.963	100.51	100.34	101.2	100.85	100.8	99.419	100.88	101	100.45	98.722	98.67	101.83	99.561	98.445	98.72	99.69	101.69	99.221	99.952	98.798	100.85	97.171	99.334	98.824	99.126	98.974	98.897	101.02	100.09	98.373	100.21	99.73	99.666	98.119	100.74	100.3	100.14	99.822	99.398	99.906	97.925	103.51	96.738	99.94	99.548	101.74
104.84	103.36	106.36	104.04	105.33	104.78	107.03	106.46	103.65	106.71	103.03	105.94	108.36	105.8	105.9	104.86	104.99	105.9	105.16	105.35	105.21	103.73	105.03	104.45	104.09	104.48	107.61	103.72	105.07	105.78	104.7	105.28	104.22	106.74	106.37	102.91	109.22	108.03	107.2	104.78	106.07	106.74	105.59	105.1	105.72	104.91	103.5	105.3	102.7	106.29
104.3	105.64	103.16	103.22	103.83	104.85	103.46	106.29	104.96	103.39	103.67	104.76	105.77	105.46	103.13	103.83	102.15	103.03	104.44	104.88	104.56	101.69	102.39	104.12	105.79	105.41	106.49	104.06	106.07	104.73	103.53	105.57	104.96	104.5	102.34	103.64	104.98	103.26	105.18	104.39	103.7	105.85	103.87	103.1	106.37	102.93	105.4	104.59	100.8	105.15
99.819	100.73	100.09	101.98	103.11	101.64	101.12	100.51	99.705	101.63	100.89	101.03	99.121	100.08	101.27	100.83	100.43	100.09	101.59	101.68	100.22	101.22	99.327	100.79	100.85	100.87	102.2	99.431	100.76	102.38	100.7	100.46	99.189	99.713	100.99	99.054	102.4	97.998	96.973	101.44	99.157	101.6	99.267	100.84	100.99	99.522	98.568	100.17	101.49	100.29
111.03	109.11	109.08	107.75	109.54	111.7	110.27	108.48	110.13	109.92	110.34	111.11	109.71	108.81	109.78	109.69	109.37	109.67	111.71	113.53	110.2	109.44	111.15	108.9	109.51	110.88	109.28	108.8	110.6	110.2	109.2	110.06	110.62	110.19	107.76	109.45	108.98	107.87	110.5	110.48	110.21	111.77	109.71	108.96	109.49	109.53	108.43	110.28	110.8	109.37
105	105.3	103.88	107.21	104.49	107.35	104.95	106.54	104.82	104.16	106.27	107.79	106.07	104.4	104.91	106.42	103.12	105.95	105.66	104.61	107.42	103.96	106.88	106.41	106.35	103.32	107.85	105.55	105.44	106.86	105.37	107.19	106.77	105.85	104.2	106.83	108.9	107.81	105.87	106.96	105.31	105.95	105.56	106.81	103.68	106.93	105.05	105.87	106.79	105.92
103.93	105.02	105.84	106.9	107.79	107.6	105.51	105.51	105.31	103.45	106.18	105.31	106.03	105.27	107.11	105.47	103.03	105.21	107.29	103.81	104.87	106.8	107.38	105.01	106.63	103.68	105.77	105.31	105.11	104.02	102.11	105.05	106.84	105.7	104.21	104.86	105.73	106.28	108.05	103.77	105.87	105.3	104.02	105.77	106.59	106.27	107.15	106.55	101.41	103.97
105.35	104.4	105.06	106.72	104.67	106.27	104.34	105.02	105.9	104.06	104.65	103.28	105.89	104.44	103.73	104.27	104.11	103.31	102.59	103.64	102.13	104.35	104.77	104.66	102.77	104.18	103.98	107.85	105.07	104.84	105.3	104.12	105.25	103.11	105.47	104.38	104.5	102.84	101.07	104.06	103.82	104.6	104.44	101.61	106.12	102.69	103.86	105.23	103.26	104.54
103.57	105.03	104.77	107.85	104.98	102.31	105.38	104.73	104.78	107.54	105.55	105.13	103.82	106.08	103.76	103.01	103.79	104.58	103.57	103.96	106.76	105.72	103.37	102.84	102.97	103.9	104.37	106.15	105.56	102.96	105.76	106.33	103.66	103.74	102.8	104.24	104.02	104.79	104.95	106.76	103.71	103.37	104.37	105.2	103.8	106.64	106.79	102.98	102.69	104.02
106.28	104.29	104.72	106.47	107.8	106.18	104.01	105.62	105.35	105.9	106.79	104.66	105.67	104.27	106.18	106.07	104.99	105.29	105.36	105.52	105.74	105.52	105.28	106.76	105.56	107.28	105.57	105.42	104.52	106.32	106.67	104.23	105.48	105.58	104.98	108.54	107.37	105.73	106.71	107.08	104.75	105.22	106.01	107.26	106.15	104.8	105.8	104.7	106.39	102.22
107.22	106.97	105.3	104.95	104.77	105.5	105.68	106.54	104.91	106.43	105.97	104.86	104.93	105.35	105.66	106.04	108.24	105.51	107.39	107.05	105.84	105.54	106.63	106.5	107.05	105.85	106.57	106.49	106.18	105.48	106.08	105.28	103.18	109.4	106.85	106.41	104.93	107.28	105.95	104.8	105.28	108.53	106.29	106.55	105.88	106.18	105.36	105.92	107.25	105.96
107.64	104.95	106.9	106.8	105.03	107.35	106.5	105.96	104.6	106.11	102.55	107.12	105.07	105.13	106.87	106	105.72	105.61	105.88	105.82	104.35	108.22	104.33	106.7	105.46	108.35	105.58	105.73	107.32	105.43	105.62	107.92	105.83	106.02	107.05	106.78	105.73	107.49	107.96	105.78	106.9	105.2	105.93	107.56	106.36	103.33	106.22	108.88	109.35	106.21
105.8	105.33	105.58	104.6	105.13	106.58	107.14	102.87	109.01	107.42	105.96	106.14	105.73	105	107.7	106.68	107.02	105.78	105.9	104.69	104.92	106.19	105.15	106.4	106.13	107.19	108.16	106	105.96	105.45	105.79	107.24	107.14	105.53	104.03	104.93	107.33	107.21	107.19	106.09	104.93	104.96	106.02	104.35	105.51	107.15	108.72	106.11	106	106.05
105.95	106.44	105.71	104.86	105.34	109.45	106.66	108.46	104.95	105.19	105.98	104.18	106.55	108.21	105.85	107.04	105.24	104.85	108.58	105.47	107.49	105.98	103.72	105.12	105.34	107.19	108.86	106.44	106.59	106.43	104.99	104.66	104.84	106.6	104.94	107.24	106.37	105.72	107.48	104.98	105.39	104.93	105.32	105.52	106.22	105.49	106.84	106.58	105.25	106.24
118.21	116.6	118.15	118.82	116.35	118.75	117.35	118.53	117.04	118.21	116.02	119.75	116.05	117.54	117.15	114.41	118.06	116.97	117.15	116.12	118.08	118.3	115.78	118.64	117.16	118.43	116.46	116.95	116.8	116.47	117.02	118.86	117.89	119.85	117.99	118.26	118.67	117.65	116.68	117.39	117.36	115.32	116.6	115.6	115.3	116.66	114.75	117.61	117.55	116.87
107.08	105.95	104.99	105.29	105.45	106.77	103.93	105.81	104.9	106.7	102.58	107.19	106.82	105.74	104.97	105.23	105.19	105.94	105.11	105.5	104.9	104.28	106.05	106.03	105.68	105.83	106.14	104.2	105.01	104.74	105.2	106.75	106.14	105.72	104.2	105.37	108.32	102.71	104.63	105.82	105.6	104.15	106.68	105.78	105.58	106.18	105.94	106.13	104.58	104.73
103.93	104.19	106.29	104.09	106.45	105.07	108.03	106.82	104.04	106.81	105.6	108.61	106.76	105.97	107.48	105.17	105.89	104.56	107.75	106.83	106.73	107.32	107.45	105.4	106.29	106.63	105.23	106.01	104.6	104.55	107.81	104.93	105.25	106.38	105	106.55	106.22	106.53	106.58	106.05	105.93	104.72	105.57	105.16	103.29	107.33	105.4	106.89	105.87	106.79
109.64	112.33	109.77	112.32	111.76	112.52	112.53	110.7	111.75	109.02	109.83	112.73	111.93	112.51	111.25	109.53	112.86	107.88	112.17	111.53	113.27	110.59	108.94	111.54	111.58	110.78	109.34	111.05	112.64	109.91	111.2	112.77	112.51	108.92	111.76	109.64	112.35	110.67	111.06	113.93	110.53	111.05	108.8	110.37	112.04	112.1	112.13	108.4	113.22	109.02
106.59	107.76	105.69	105.77	105.14	107.81	103.64	107.49	107.22	107.31	107.38	107.68	106.29	105.42	105.13	106.61	107.67	106.33	105.1	108.81	104.49	107.79	107.58	104.57	107.29	107.99	107.29	104.42	104.78	103.75	110.2	107.06	105.98	106.66	104.18	104.97	105.57	105.36	107.48	107.89	108.01	106.13	105.48	105.95	107.24	105.97	105.13	106.53	105.41	105.42
105.27	103.54	106.53	104.85	106.01	107.07	105.04	106.1	106.18	106.19	106.1	107.64	105.99	106.82	106.76	106.99	106.67	109.77	105.59	106.25	108.04	106.85	106.36	107.12	105.38	103.83	106.74	103.94	105.99	107.27	107.55	106.32	106.39	104.54	104.9	106.43	105.36	105.15	106.89	105.64	109.31	107	108.17	105.39	105.44	105.74	106.17	106.09	106.07	107.52
113.28	113.55	113.25	114.13	112.04	110.82	112.7	112.22	113.25	111.26	113.62	113.83	112.65	113.31	113.01	114.3	113.42	112.02	114.26	113.38	112.17	112.82	111.49	113.26	111.75	110.3	112.18	112.55	115.02	113.19	114.71	112.4	112.98	113.12	113.37	112.32	113.57	111.83	111.84	114.58	113.43	113.55	113.14	113.01	112.37	109.53	112.67	113.06	113.24	114.68
107.53	106.99	105.63	106.57	106.22	107.19	106.19	105.74	102.97	107.24	107.69	105.17	106.1	105.84	104.87	107.58	104.75	106.17	105.76	107.52	108.17	105.93	106.85	107.16	105.91	107.28	104.73	107.02	106.77	108.98	107.37	104.15	106.38	108.3	107.96	105.63	104.85	109.63	107.17	105.92	108.34	106.8	104.89	107.26	107.4	106.11	104.34	105.67	104.45	108.8
114.8	112.94	112.23	112.85	113.81	114.13	114.36	110.01	112.4	112.89	112.94	111.65	112.05	115.09	114.1	113.81	113.11	111.43	111.81	112.16	115.1	111.71	113.21	112.15	112.6	112.78	111.41	114.51	109.89	111.7	110.74	111.94	112.35	114.26	113.95	111.76	111.26	114.05	111.73	113.24	113.81	110.81	112.31	113.9	111.71	113.23	113.78	112.32	114.12	112.99
105.16	106.36	103.84	105.19	104.5	106.25	105.82	106.18	105.6	106.36	105.39	104.11	106.27	104.79	106.62	103	106.65	105.24	106.47	105.87	107.04	104.73	105.58	105.98	106.01	104.38	107.14	105.59	103.71	104.82	106.04	107.55	105.57	106.7	107.16	104.56	104.27	103.5	106.13	107.47	105.29	104.29	105.25	105.63	105.73	104.58	104.66	105.13	103.51	106.74
112.04	112.14	112.37	111.8	111.49	110.6	112.57	111.71	114.11	114.04	109.52	109.32	106.79	111.88	110.5	109.77	112.38	110.33	110.07	110.5	109.68	110.86	111.84	109.85	111.1	109.32	110.45	110.01	113.59	110.38	107.98	111.66	109.35	111.15	110.03	108.61	110.15	109.54	111.2	109.08	109.45	110.25	110.67	111.67	110.94	111.48	109.72	110.91	109.48	111.1
103.58	105.85	106.34	106.65	105.01	106.17	106.27	103.05	105.47	106.25	105.59	106.18	105.26	105.48	105.47	106.82	105.91	107.22	104.51	106.07	105	104.48	101.96	106.33	105.13	103.97	104.34	105.31	105.87	106.68	105.03	105.71	106.48	105.42	106.4	104.31	105.69	105.85	104.75	103.8	107.28	106.12	105.25	106.81	106.43	105.79	104.36	105.23	105.77	104.24
107.18	107.73	106.79	103.71	105.34	105.75	106.22	107.79	106.45	106.93	107.03	105.38	103.57	105.65	107.66	105.86	105.13	102.91	105.52	103.92	105.58	105.73	105.12	104.75	104.89	104.04	105.81	107.22	107.21	105.61	105.31	105.39	107.01	105.74	104.59	105.73	104.9	104.86	103.26	104.68	107.48	107.17	108.42	104.8	105.82	107	105.18	108.34	106.64	105.22
117.31	116.94	117.8	117.03	117.45	118.07	117.61	117.56	117.68	120.43	117.68	116.16	118.07	116.29	119.44	116.08	119.63	116.11	117.89	116.07	116.92	117.84	117.95	118.01	117.59	116.83	118.89	117.41	117.59	117.98	118.29	116.29	115.8	116.65	116.96	117.14	117.18	118.11	118.61	117.54	118.28	118.08	115.47	117.82	114.38	116.97	117.25	116.42	116.23	116.47
110.82	113.98	112.66	109.72	110.24	110.52	112.23	112.03	109.72	110.64	111.92	113.43	111.96	112.06	110.14	112.42	110.82	112.69	111.08	113.21	113.31	110.36	112.45	112.72	112.27	112.67	111.67	114.08	112.22	112.3	112.01	111.81	110.19	111.29	111.43	112.71	113.4	112.31	112.23	112.98	113.59	111.36	110.07	111.76	112.8	112.17	112.69	111.43	112.15	111.67
109.28	109.03	110.39	109.23	108.79	107.67	108.13	109.36	110.43	110.21	111	108.83	109.68	110.13	108.63	111.18	108.37	109.45	109.83	108.07	110.47	110.72	107.65	109.23	111.2	110.18	110.76	109.6	106.89	110.09	111.34	111.53	110.99	109.35	109.12	108.39	108.59	109.99	111.83	111.01	109.8	108.03	111.59	108.98	112.04	109.87	110.09	110.73	110.45	108.94
111.31	111.14	109.01	112.32	111.71	113.04	113.08	112.47	111.54	112.82	113.86	110.82	115.33	113.37	111.05	112.63	113.27	111.41	111.76	115.14	111.47	111.77	110.93	111.31	110.32	112.75	114.09	112.24	111.69	110.81	112.66	110.18	113.25	113.69	111.62	112.68	112.84	111.18	113.66	112.57	110.37	110.94	114.07	112.7	111.32	112.01	112.98	113.95	113.17	111.94
100.11	98.162	98.174	97.84	100.74	98.487	98.578	100.41	97.792	100.78	100.57	98.928	100.51	98.295	100.73	98.324	99.706	99.031	100.72	100.75	98.757	100.99	98.462	100.48	98.344	100.49	97.496	100.31	99.72	101.85	100.16	100.39	103.01	99.153	100.48	101.51	100.24	99.199	99.425	100.53	99.084	99.06	101.38	100.5	99.888	100.08	97.294	99.729	99.798	99.918
105.67	106.69	104.05	107.54	104.06	105.03	106.67	105.07	105.44	104.53	108.73	103.15	108.5	103.94	105.83	105.34	103.6	106.29	105.86	105.97	106.13	105.81	105.26	104.6	105.8	104.89	105.9	105.51	103.72	105.02	105.69	104.45	105.17	104.97	106.99	104.2	104.91	105.13	104.53	103.19	104.33	105.64	106.43	104.41	105.87	106.38	103.23	107.03	106.02	106.13
111.62	112.39	111.64	109.91	109.6	111.28	111.97	111.21	113.58	110.21	108.72	110.63	110.45	112.73	110.95	110.41	112.12	110.41	111.53	110.23	111.77	110.58	109.19	109.93	111.38	111.22	111.47	114.69	110.86	109.6	109.72	110.34	112.8	109.76	111.45	112.31	109.95	108.81	110.5	114.16	111.01	110.08	112.57	109.63	113.95	113.39	113.83	110.76	109.79	112.85
107.23	106.63	105.46	105.89	104.43	104.01	105.65	106	103.64	105.13	107.42	106	106.4	105.33	104.98	104	105.19	107.56	105.15	105.65	104.38	105.54	103.58	104.15	104.13	104.3	105.81	105.48	105.39	103.77	106.85	107.62	107.17	103.78	104.45	104.35	107.49	105.27	106.04	106.61	107.86	105.1	106.02	102.04	105.44	106.13	107	106.66	105.92	104.33
104.55	104.95	103.45	104.3	107.12	106.1	104.37	104.1	105.55	104.26	104.4	104.46	105.69	105.98	105.46	104.13	104.51	104.81	104.65	104.98	104.81	106.71	103.68	104.94	102.43	105.74	104.16	104.64	106.91	103.62	106.21	103.57	104.64	106.73	104.33	104.18	105.62	104.89	105.34	105.38	105.03	103.66	104.97	105.77	104.89	104.78	104.18	101.74	105.46	103.51
112.1	113	113.82	113.8	115.4	113.04	111.29	112.75	110.41	112.94	111.93	112.54	112.3	113.93	113.45	110.49	112.86	112	111.96	113.61	111.67	115.12	116.26	110.9	112.35	113.67	113.88	114.39	112.81	114.04	114.03	115.1	112.04	113.87	113.55	111.69	111.66	111.56	111.39	111.56	112.46	113.77	113.93	114.46	111.31	112.36	112.67	113.83	113.93	112.12
98.806	101.57	98.999	99.986	100.25	99.121	101.4	101.01	99.311	98.993	100.5	102.48	99.121	100.46	99.145	99.317	98.986	99.815	96.387	98.865	99.067	101.54	101.02	97.911	100.63	102.27	100.07	100.12	102.13	99.235	99.525	100.09	100.42	98.79	100.24	101.36	100.05	100.55	98.054	100.09	99.494	101.55	100.33	99.803	98.347	97.517	100.26	100.14	98.356	97.694
107.15	105.03	104.44	104.5	103.32	105.71	104.06	107.48	105.42	107.94	104.75	106.41	105.24	106.85	105.15	104.15	106.48	104.03	104.06	105.34	105.1	106.13	104.71	106.2	107.21	105.98	104.71	106.74	106.72	108.33	106.16	105.28	107.59	105.37	106.77	106.16	105.74	107.19	107.38	104.69	104.23	105.91	107.19	106.06	106.2	104.92	106.43	105.74	106.62	109.59
116.5	117.83	115.73	116.8	117.55	118.18	119.01	116.52	115.05	119.23	117.99	119.3	116.33	117.38	117.58	119.15	119.12	117.19	117.7	117.83	118.92	118.71	117.21	116.86	117.96	116.86	117.25	117.5	116.24	115.39	118.44	118.26	118.75	117.28	118.28	117.22	117.9	118.45	118.85	118.25	116.42	118.21	119.37	117.4	116.09	117.78	117.18	117.74	121.33	116.95
104.03	103.73	106.64	105.17	106.26	107.29	105.53	106.08	106.91	106.21	102.85	104.93	103.14	105.15	103.93	104.99	104.17	103.1	105.34	103.08	104.69	108.06	106.21	106.14	106.2	104.03	105.81	105.46	105.32	107.06	103.5	106.17	106	105.72	105.66	105.96	102.6	104.47	105.01	104.9	104.11	105.5	106.34	104.54	103.52	105.03	107.12	106.31	106.32	104.97
96.55	100.55	96.774	99.593	99.944	100.91	98.708	98.938	101.15	98.896	99.517	99.78	100.64	97.289	98.463	97.993	98.246	101.23	99.213	101.27	98.346	100.88	100.55	99.177	100.06	99.493	99.407	99.885	101.21	99.102	101.01	97.521	102.47	97.765	98.746	99.407	99.939	101.45	99.883	99.938	100.06	100.22	99.795	100.65	99.933	101.2	99.385	100.13	98.462	100.92
106.91	105.35	104.8	105.8	106.06	106.76	107.54	106.73	105.46	106.61	106.29	106.22	108.6	108.46	107.79	104.77	105.96	106.18	105.72	106.83	106.14	105.72	106.56	106.19	105.71	106.05	107.52	107.09	104.52	104.76	106.97	104.97	104.59	108.35	106.13	104.06	105.82	105.6	106.83	105.65	105.07	106.6	107.35	104.92	106.3	105.81	106.92	105.51	107.38	106.15
104.3	104.33	103.72	103.56	103.25	102.86	105.55	102.88	103.82	106.45	104.19	103.53	105.27	105.06	103.7	104.11	105.72	102.16	104.59	105.06	105.19	104.71	104.59	103.83	107.39	105.01	106.36	104.44	104.41	105.05	103	104.75	104.67	103.29	104.93	102.51	102.58	105.07	103.2	102.34	104.41	103.85	105.05	102.15	105.49	108.43	105.16	103.29	103.21	102.01
105.85	104.47	106.08	107	107.76	108.05	107.36	103.59	105.46	104.47	108.17	105.55	104.88	104.35	106.06	104.75	105.48	106.07	106.82	106.49	105.28	105.14	104.31	106.31	105.6	104.4	105.76	106.11	104.17	103.55	104.21	101.97	105.09	105.27	105.92	106.7	107.7	105.87	105.22	104.94	106.25	105.85	105.15	104.54	105.88	104.3	104.73	105.94	105.43	105.51
104.18	103.29	103.32	104.46	103.24	105.03	103.43	105.22	104.36	102.4	104.02	103.97	103.94	103.92	104.76	103.23	105.47	102.87	104.94	104.05	102.64	103.22	102.55	106.1	105.78	105.37	102.07	102.91	105.16	104.7	103.44	104.44	103.91	103.57	101.45	103.72	102.37	105.44	103.98	102.58	102.09	105.89	104.04	104.63	104.87	100.71	105.66	105.46	104.24	103.86
108.02	103.74	105.87	105.6	106.58	102.5	106.83	105.1	106.43	107.4	106.47	105.6	105.73	107.5	106.3	106.01	105.86	106.11	105.33	104.55	107.45	104.69	104.85	107.83	106.06	105.55	105.75	107.32	104.59	104	105.98	105.82	103.37	106.43	106.88	104.79	106.92	105.42	106.23	105.06	105.88	108	106.05	103.94	106.08	105.41	105.72	106.09	104.38	106.69
110.15	111.14	111.14	114.03	110.83	111.33	110.13	109.95	112.46	111.99	108.76	110.15	110.62	109.11	110.11	109.45	111.11	111.59	110.87	112.23	112.69	112.14	111	108.4	110.49	111.01	110.11	111.53	111.18	111.66	110.73	111.15	110.24	111.85	111.6	111.28	112.92	110.49	110.47	109.96	111.05	111.06	112.19	111.89	108.57	109.96	109.08	111.53	110.06	113.01
104.87	107.83	104.8	106.15	104.86	105.89	104.66	106.15	106.16	106.87	108.31	106.84	104.32	103.75	107.01	105.66	108.71	106.39	106.1	106.15	106.39	107.46	106.6	106.79	106.32	108.14	107.71	106.77	107.08	106.39	106.54	106.64	104.72	106.28	105.96	105.09	107.03	106.8	106.58	104.17	105	105.95	106.15	104.79	102.73	106.16	105.81	106.85	106.66	105.64
100.06	102.14	100.75	101.42	101.39	98.364	99.229	98.859	101.84	102.1	100.86	99.799	101.15	99.77	99.709	100.61	99.358	101.98	101.05	101.52	100.4	100.92	102.19	101.14	98.875	100.38	99.862	102.64	99.712	99.074	100.18	100.95	100.12	102.51	103.28	101.41	100.77	102.37	99.742	100.26	102.99	101.12	101.55	101.34	99.892	100.03	100.24	102.71	99.458	99.698
111.22	111.92	109.86	112.25	112.99	111.55	113.05	111.83	112.18	110.67	112.44	113.44	112.47	112.74	113.63	111.2	111.49	108.57	113.12	109.62	111.61	112.45	111.5	113.74	111.58	110.69	111.25	112.14	112.15	113.02	112.72	112.26	111.86	112.29	110.74	113.39	110.22	113.17	111.61	111.76	112.29	112.94	112.43	115.42	114.1	113.58	110.76	112.44	111.64	113.83
106.01	106.01	106.94	107.4	107.6	105.06	107.8	105.5	107.31	106.13	106.97	105.95	107.09	104.18	105.87	108.77	107.97	104.5	105.67	103.65	105.8	103.53	105.86	107.54	104.71	107.62	106.15	106.96	107.61	108.22	104.59	104.05	105.43	105.46	104.88	104.5	106.76	105.35	106.6	106.4	106.68	105.87	106.78	106.02	107.16	107.35	104.02	105.46	106.64	106.17
103.42	103.41	106.51	103.13	104.61	104.44	104.94	103.2	104.65	104.39	103.5	106.06	105.12	104.79	105.82	105.27	102.51	107.88	105.13	101.94	103.09	103.97	104.72	103.47	104.54	104.34	103.24	105.94	103.21	101.98	104.19	105.15	105.83	101.96	106.47	106.31	104.47	104.25	106.27	105.4	102.57	104.71	105.79	103.26	106.08	102.16	104.81	103.88	104.42	104.2
106.04	105.9	105.39	103.92	105.85	103.81	106.37	105.84	106.72	105.93	105.21	106.32	104.21	104.39	106.48	105.65	107.47	105.21	105.35	107.32	105.62	104.43	105.46	105.99	103.87	106.97	105.22	104.54	107	105.11	106.09	106.76	105.39	106.02	106.75	105.58	104.74	106.46	106.33	107.01	105.17	109.26	103.21	105.96	105.3	106.81	106.82	105.28	104.34	105.46
99.409	101.61	101.03	100.19	102.52	101.17	99.541	100.37	99.121	99.802	99.574	98.98	96.912	99.234	98.96	98.883	99.207	100.69	99.576	99.325	102.85	99.685	99.713	101.82	99.009	97.543	99.225	102.18	99.266	100.88	100.06	100.76	99.809	98.942	100.52	98.03	98.345	99.45	99.652	101.53	102.1	100.29	99.636	98.992	98.938	100.71	99.723	99.951	100.45	99.139
111.16	113.02	112.62	112.01	114.19	111.76	112.39	112.62	113.89	114.34	112.89	112.29	111.02	115.63	110.07	111.56	112.34	112.68	112.8	114.58	113.35	112	111.92	113.26	111.34	113.25	112.56	114.13	113.03	114.51	114.16	112.69	114.22	113.47	113.4	112.28	113.41	110.66	112.75	111.73	112.32	113.9	111.9	113.25	113.07	113.72	115.05	113.04	112.49	113.18
105.99	104.96	104.88	104.56	107.94	106.22	104.99	106.33	107.37	104.83	104.85	107.35	103.87	105.19	104.56	105.89	103.68	106.16	103.76	108.33	106.71	104.63	104.16	105.32	106.19	101.59	104.81	107.65	105.42	105.99	105.56	105.55	102.93	107.26	105.5	105.75	105.99	106.5	105.39	106.54	106.63	103.74	104.65	105.68	100.14	105.35	102.94	104.62	106.7	104.87
102.39	103.84	103.48	107.91	105.51	107.4	106.61	104.82	106.2	104.69	107.22	105.41	105.97	104.78	106.71	107.14	105.64	104.33	104.09	106.57	105.16	106.13	106.4	104.37	104.75	104.6	106.61	105.33	106.25	107.08	105.88	105.52	105.95	104.38	107.13	105.74	106.22	108.53	105.89	106.33	109.16	107.63	109.4	105.13	105.46	106.39	105.23	105.98	104.96	106.37
111.15	111.64	112.03	110.26	112.22	110.34	111.65	112.72	109.82	111.25	110.33	110.88	112.16	111.09	111.96	111.98	110.58	111.93	112.98	112.23	110.29	112.72	111.91	110.78	111.56	110.69	112.88	108.53	111.78	110.3	109.65	111.92	111.67	112.43	110.66	110.66	113.52	112.3	110.1	111.19	111.86	110.87	110.3	111.86	111.19	113.08	109.4	111.54	109.66	111.61
104.55	104.76	101.44	105.07	105.49	105.44	103.54	103.66	104.32	106.28	103.21	105.46	103.47	103.77	104.8	104.2	103.88	104.41	102.51	105.1	102.41	105.2	103.4	104.55	102.73	105.68	105.06	103.01	105.15	104.33	104.17	103.52	103.09	104.46	103.9	103.74	104.28	105.17	105.25	106.09	103.58	102.68	104.99	105.94	106.35	105.09	103.04	102.5	101.9	104.75
106.34	105.25	105.62	106.01	105.84	104.14	104.2	104.68	106.77	105.73	107.02	105.27	105.56	105.52	105.18	106.23	104.42	105.33	106.2	103.93	102.8	104.46	105.79	106.29	106.18	105.86	104.46	105.89	104.82	105.17	105.49	104.82	103.85	105.76	105.8	103.72	104.6	104.99	106.11	104.57	102.36	104.51	106.17	105.94	105.63	105.45	103.93	107.29	105.9	105.9
103.44	99.409	102.17	100.24	100.63	102.11	99.519	98.503	100.91	98.605	102.03	100.26	99.117	100.99	100.92	98.347	99.902	99.434	100.92	99.67	97.475	100.18	98.355	98.918	101.53	97.806	102.06	99.895	99.451	103.04	99.915	99.827	101.51	101.52	100.77	101.17	97.987	99.066	100.71	101.06	98.294	103.32	99.875	100.68	98.975	101.17	100.25	98.785	101.31	99.846
102.91	102	104.06	102.89	104.44	106.41	104.95	104.37	104.39	106.75	102.95	103.25	103.61	104.17	105.66	105.75	105.1	103.94	103.68	103.71	104.17	104.9	103.18	104.08	104.38	107.11	102.34	105.12	103.96	104.33	103.17	106.47	102.5	105.09	105.02	104.05	104.74	103.39	103.55	103.86	105.11	105.02	103.08	103.74	104.93	105.06	104.95	105.39	105.98	104.06
107.49	105.99	108.53	106.78	105.95	105.82	107.02	107.96	106.91	106.81	103.79	105.9	107.52	106.77	107.57	107.52	108.94	106.9	103.69	105.4	107.98	106.08	106.67	106.71	106.83	106.33	106.78	107.59	108.72	106.52	109.58	108.39	106.97	109.06	106.25	107.56	106.61	107.75	106.99	104.76	109.84	107.01	108.59	106.47	106.9	106.27	107.55	106.89	108.27	109.98
111.58	110.94	108.96	115.55	109.11	108.78	110	109.62	110.68	110.81	110.98	109.06	110.38	113.84	110.69	111.89	110.45	111.61	109.77	109.49	111.17	109	111.04	109.51	107.88	112.43	108.11	108.58	110.99	109.21	110.99	111.11	110.02	107.36	109.76	109.96	109.03	112.76	109.04	110.34	111.73	107.05	108.69	109.57	111.21	110.51	109.95	109.76	111.19	109.92
115.6	116.8	118.32	117.5	116.89	117.3	117.8	116.86	118.9	118.2	115.45	117.75	119.72	117.85	116.57	117.53	118.07	117.28	115.55	115.83	117.62	117.69	119.34	118.87	114.39	117.64	118.13	116.65	119.23	116.74	117.93	118.23	119.01	118.44	115.99	116.81	117.72	117.84	116.21	116.75	114.55	117.13	115.95	114.88	117.16	116.73	118.35	117.87	117.95	116.99
100.19	100.14	99.012	99.524	101.55	98.783	97.666	101.01	96.472	100.85	102.62	99.174	98.879	99.566	100.13	100.81	99.599	98.107	98.914	99.8	102.19	97.69	100.37	100.78	99.294	101.01	99.685	98.888	100.64	101.76	101.74	100.68	100.96	100.83	99.551	101.89	100.69	101.33	98.476	99.759	103.86	98.798	101.06	100.69	98.394	100.42	100.34	100.34	100.84	101.59
103.53	105.64	105.13	105.29	104.4	107.15	105.04	104.39	108.42	105.05	105.77	104.97	105.01	107.55	105.26	106.01	108.12	105.31	109.59	101.49	107.4	105.16	106.34	106.87	106.88	107.91	106.04	106.45	106.48	104.47	105.55	106.88	105.33	104.87	105.12	105.47	106.11	105.85	104.99	107.32	107.05	106.46	105.72	106.52	107.09	105.28	106.2	106.95	106.62	105.64
111.81	114.3	110.76	112.7	110.74	112.44	113.8	110.39	112.77	113.7	111.87	112.42	110.62	111.56	111.25	113.3	112.4	111.41	110.89	114.74	111.83	113.44	112.84	111.92	110.82	110.83	111.06	113.16	111.58	114.46	112.48	111.32	114.02	114.21	110.94	112.17	111.04	108.26	110.85	114.07	109.96	109.86	113.89	111.88	111.84	112.64	112.29	113.23	112.96	112.72
104.87	103.75	102.05	105.7	104.19	104.26	105.72	105.12	103.78	105.17	104.42	106.63	103.79	103.39	103.44	102.97	103.63	103.57	104.25	104.39	104.62	103.35	103.93	104.4	104.24	105.16	106.27	105.13	103.84	103.84	100.75	105.08	105.82	104.93	104.67	106.13	103.94	105.38	104.76	105.33	104.95	104.46	101.52	106.64	104.06	102.71	107.33	105.98	103.81	104.03
107.09	106.04	106.5	105.98	106.62	107.41	105.51	103.41	103.77	103.73	104.43	104.38	105.8	107.12	105.66	105.42	104.19	105.98	105.2	105.71	106.65	104.24	107.67	107.39	104.28	104.14	106.66	106.27	106.34	105.45	105.08	104.51	106.28	104.41	104.74	105.8	105.87	105.9	106.17	103.96	107.21	105.37	106.9	106.67	105.74	106.62	107.3	106.53	106.05	107
104.33	104.66	104.22	104.79	103.32	105.02	104.94	105.2	103.5	103.54	104.07	106.25	105.76	107.19	104.08	103.77	105.11	105.12	105.22	102.88	104.3	105.31	103.5	105.86	103.17	102.89	104.12	104.17	105.56	102.13	102.3	104.12	105.44	107.92	103.15	105.53	103.06	102.57	105.3	103.83	103.43	106.51	102.48	104.51	104.76	104.83	104.74	104.77	104.85	104.77
114.14	111.77	111.84	111.06	111.8	112.3	110.75	112.37	111.39	111.84	112.56	114.26	110.33	112.11	111.89	112.02	114.58	112.79	110.84	111.97	111.31	113.64	110.53	113.45	110.25	112.58	112.57	111.93	111.4	110.52	110.84	111.27	112.01	113.19	112.3	112.54	113.64	111.83	110.53	111.39	111.9	110.38	113.53	112.66	111.21	110.35	111.39	113.21	111.55	111.29
106	105.46	106.01	103.88	106.46	104.26	104.33	105.42	107.26	107.19	103.73	104.19	106.4	106.73	104.05	105.75	103.96	104.16	106.28	106.01	105.06	105.21	107.94	104.05	105.78	103.34	106.72	104.81	107.44	107.98	106.58	104.66	104	107.84	104.72	107.24	107.03	106.22	107.02	104.71	107.15	106.99	103.49	104.51	105.09	104.71	105.67	104.32	107.1	104.54
99.888	100.88	98.28	99.564	97.374	100.23	98.834	101.55	100.65	100.99	99.888	97.384	101.48	99.959	99.473	100.53	101.66	99.434	97.777	101.5	100.96	100.06	101.87	100.37	100.56	98.353	101.17	97.787	101.32	98.424	100.53	100.62	100.76	99.326	99.653	99.434	98.032	101.07	100.66	101.36	99.047	97.486	99.753	98.082	98.93	100.23	99.449	101.08	100.99	99.795
112.21	110.34	111.05	109.25	113.79	112.1	113.57	111.63	109.43	114.99	111.45	113.42	110.21	110.84	114.31	112.37	112.49	114.62	111.25	111.57	113.2	110.76	110.42	111.22	110.78	111.65	112.22	112.17	112.79	112.31	111.84	111.55	112.22	110.28	112.97	113.1	111.82	111.1	111.1	113.38	111.27	110.21	114.06	110.27	111.68	112.01	111.98	110.48	111.7	110.58
111.15	111.03	112.98	113.19	114.57	111.66	109.83	111.17	112.5	112.01	111.48	110.48	110.61	111.35	112.55	112.8	112.61	112.67	111.12	112.63	112.02	112.05	111.99	111.84	110.99	112.3	114.53	111.35	113.08	112.09	112.66	110.42	111.99	113.11	111.73	112.79	112.38	111.46	113.97	113.71	111.29	113.77	110.58	113.67	111.41	111.21	111.38	111.52	111.4	112.2
100.59	100.53	103.19	101.02	102.39	100.42	99	100.17	101.5	101.29	99.896	99.798	101.62	102.19	101.03	100.42	102.85	98.311	101.92	99.767	101.54	100.35	99.813	101.16	98.71	101.27	101.86	100.38	97.31	100.23	102.45	101.4	100.21	101.27	101.3	101.02	100.8	99.221	100.67	101.76	99.594	101.86	102.01	101.03	98.38	98.983	99.86	100.05	99.694	103.75
104.84	105.94	105.42	105.12	104.84	105.55	105.71	106.17	107.71	107.21	106.41	105.26	106.47	108.92	105.02	105.17	107.37	105.82	105	104.44	106.13	107.91	105.81	106.45	104.18	106.84	105.26	105.81	104.62	103.56	103.83	106.14	106.47	104.98	106.9	106.11	108.53	106.76	103.83	105.02	106.42	105.87	104.89	106.78	105.98	104.74	104.88	107.32	106.11	104.63
110.35	110.43	112.49	111.07	111.49	111.82	111.79	112.02	111.35	110.58	112.88	111.36	111.25	111.79	113.34	110.77	108.51	110.89	110.97	110.51	111.42	110.67	111.84	111.29	111.71	112.7	108.74	111.22	110.99	110.85	109.51	110.63	108.5	109.9	108.88	110.76	111.67	110.16	107.59	111.04	110.92	112.14	111.7	107.88	111.62	112.81	111.21	110.14	109.94	113.04
106.34	104.19	106.88	105.76	104.51	103.12	106.73	107.58	106.09	105.73	103.52	107.09	104.91	105.15	107.76	102.38	105.33	106.02	107.21	106.22	108.39	105.71	107.21	105.62	106.05	104.95	109.1	105.85	105.17	104.75	104.25	103.1	105.88	107.79	107.46	106.73	105.99	105.23	104.94	105.64	103.15	104.78	105.11	105.3	105.57	103.89	105.29	106.44	104.44	105.93
110.34	110.17	109.03	109.3	111.75	109.7	109.16	108.62	109.87	110.26	110.64	108.08	109.93	110.86	109.6	110.02	110.77	108.46	109.59	108.17	110.57	107.8	110.35	110.19	111.15	109.24	110.19	112.69	108.95	111.09	109.2	109.02	108.46	110.12	110.1	108.14	109.49	108.21	108.61	108.15	110.05	110.56	109.08	111.15	109.02	110.73	109	109.1	110	111.61
106.71	106.24	107.32	108.48	104.74	106.56	103.99	107.71	108.75	105.84	105.51	106.6	106.19	109.48	106.08	106.78	105.18	108.76	107.25	105.98	104.95	109.05	106.27	107.96	106.57	108.08	106.92	107.5	108.14	106.2	105.06	105.43	107.45	105.6	107.9	108.1	108.7	105.15	109.16	105.14	106.4	107.84	106.38	106.05	106.38	106.24	107.46	106.57	107.18	107.91
99.581	99.93	100.7	101.8	99.526	99.199	97.906	99.748	97.847	99.918	99.484	98.151	101.27	102.53	99.443	100.21	100.74	100.23	101.51	99.311	100.37	98.53	99.263	98.538	101.5	100.65	103.77	101.01	101.28	99.265	101.13	100.17	98.717	99.127	99.715	97.479	99.577	103.62	101.91	100.6	102.1	100.95	102.67	101.63	100.46	100.69	100.97	99.678	98.201	101.47
103.51	105.7	105.08	104.82	105	105.06	104.02	107.35	106.48	105.6	105.22	106.79	105.6	107.47	104.31	106.78	104.42	104.5	106.25	106.47	104.37	107.79	106.92	105.18	104.34	105.18	105.76	104.79	104.65	104.57	103.69	103.93	105.12	105.48	106.4	105.3	105.6	105.2	106.5	105.33	105.14	104.05	105.18	105.98	104.04	104.03	106.9	104.71	107.07	104.71
105.16	106.95	106.26	105.85	108.33	106.63	103.29	106.03	104.48	107.04	103.94	103.73	104.84	106.89	105.9	104.64	105.86	104.89	105.95	103.74	104.73	106.68	105.62	105.94	106.58	104.56	105.92	106.62	107.55	104.51	106.44	104.78	104.63	103.85	101.98	105.46	107.2	105.22	107.6	106.18	106.31	105.24	106.92	105.6	105.11	104.56	105.43	105.15	104.82	104.22
106.67	107.55	107.55	107.01	105.89	106.08	107.49	105.36	107.59	105.19	106.36	107.67	107.63	106.91	104.86	105.5	106.93	105.67	106.67	106.9	108.46	104.61	105.85	108.71	106.87	105.05	107.76	107.53	109.11	107.35	107.99	108.58	107.46	108.39	105.05	108.17	109.29	106.58	104.36	107.58	105.99	106.9	106.33	106.2	107.33	104.78	106.03	107.05	105.93	108.4
107.48	105.42	105.4	105.05	106.01	107.64	106.23	105.99	106.28	105.08	105.4	105.61	106.19	108.4	105.17	106.97	105.79	105.95	107.29	106.08	107.79	105.72	104.83	104.94	105.68	106.46	106.68	107.36	106.79	107.13	106.46	109.77	106.34	106.77	104.98	105.64	105.41	104.95	105.2	106.98	106.09	106.14	107.81	107.73	107.4	107.14	103.61	105.35	107.19	106.7
98.371	100.37	100.66	100.48	101.1	102.2	102.01	100.63	100.09	98.772	98.938	99.938	101.45	99.869	100.89	97.396	101.39	99.311	100.52	100.48	100.33	100.71	100.81	100.44	100.48	99.057	99.405	99.501	99.156	99.698	100.69	102.13	98.388	100.07	100.44	101.01	99.227	99.154	98.292	99.403	100.65	99.271	100.51	99.001	100.64	100.63	100.09	99.946	101.01	101.37
105.8	106.53	107.37	105.37	108.07	106.83	103.41	108.92	107.06	106.77	106.81	105	106.07	105.56	107.72	105.63	106.38	107.84	103.99	105.82	106.92	108.38	104.35	107.22	106.32	105.19	104.51	104.4	104.73	106.3	106.64	106.95	104.04	108.5	106.37	107.77	107.06	106.2	105.94	105.98	107.22	105.42	107	105.79	107.31	107.04	104.7	105.17	106.47	107.22
107.64	105.37	106.65	103.67	105.31	104.46	104.17	104.52	102.84	104.46	104.23	104.66	105.51	104.23	106.66	104.1	105.77	104.37	103.54	103.91	104.99	106.42	104.08	104.04	104.35	107.94	107.59	104.55	103.63	105.08	106.45	105.06	104.38	104.42	104.75	103.6	105.79	105.04	104.42	105.84	100.24	102.92	106.15	104.82	105.67	104.43	104.3	106.72	104.24	107.06
106.48	106.08	105.91	103.9	106.14	106.39	105.02	107.11	104.01	105.06	103.83	105.46	105.37	106	107.28	107.35	103.36	105.6	104.18	105.53	106.22	106.48	107.33	104.1	105.03	106.8	104.08	106.38	108.33	104.22	104.35	105.19	104.84	106.87	104.95	106.72	105.59	106.55	104.96	105.53	107	103.64	106.64	105.72	106.71	104.57	104.68	105.53	104.91	106.35
99.448	98.853	101.51	98.185	101.79	100.23	97.45	102.41	99.503	98.057	100.09	101.74	101.29	97.514	99.384	101.41	98.146	98.831	100.8	98.831	99.268	98.389	100.22	100.75	99.386	98.965	100.83	100.15	100.57	99.739	101.5	100.34	99.544	103.33	100.15	102.78	100.72	99.217	98.473	99.851	100.84	98.711	98.705	100.06	99.686	102.17	102.09	99.353	100.77	99.482
111.81	109.98	113.36	110.01	111.51	111.31	111.18	112.33	111.81	110.54	111.34	111.22	111.21	110.76	111.64	110.6	111.69	112.62	111.6	111.62	109.98	109.29	111.54	111.34	111.14	109.9	111.99	111.42	110.56	112.99	113.55	110.06	113.17	113.57	109.7	111.04	111.06	111.73	113.04	111.69	113.14	109.57	111.67	109.3	111.49	110.42	110.68	111.61	108.93	111.47
117.13	118.21	117.43	117.17	118.02	116.55	116.01	118.26	117.67	118.02	117.13	117.63	118.02	117.82	117.5	117.56	118.01	118.11	116.5	119.5	117.63	115.43	115.39	116.97	117.93	118.44	116.02	117.48	115.67	117.8	119.31	118.13	119.86	114.46	116.57	120.09	120.26	118.53	116.35	117.97	118.09	118.58	118.96	117.57	120.15	116.75	114.4	116.62	117.79	118.11
99.7	100.97	101.01	98.85	99.041	99.683	98.9	101.77	97.99	100.36	99.77	97.694	100.87	99.963	100.76	100.28	97.552	100.37	97.43	100.27	99.862	98.731	103.45	99.299	98.939	98.106	101.79	99.347	100.63	100.14	99.146	100.39	101.53	100.41	100.19	100.95	101.69	101.09	97.161	100.47	100.15	100.58	101.7	99.948	101.42	98.443	102.48	102.67	100.06	102.14
105.34	107.12	105.23	105.28	103.29	105.83	106.13	105.22	107.46	106.38	105.43	105.84	106.69	107.36	104	106.25	106.73	105.74	105.65	106.48	104.95	106.96	105.64	105.76	106.22	105.19	105.27	106.65	107.26	107.18	108.08	104.38	106.49	105.97	107.79	106.74	107.24	104.79	106.73	106.89	106.24	106.26	106.4	104.59	104.28	104.61	108.03	104.85	106.92	106.95
106.03	106.67	105.51	106.6	104.68	106.76	104.84	103.51	105.54	106.36	104.94	105.58	107.12	105.17	106.79	106.31	104.82	107.7	106.85	104.94	104.57	106.11	106.38	105.91	104.45	105.41	108.16	103.89	108.72	104.7	104.21	105.97	105.88	107.37	103.6	104.3	105.93	104.07	104.33	107.07	105.25	107.05	106.26	103.64	105.29	105.17	106.32	106.6	105.82	105.02
107.96	108.69	105.24	106.34	106.92	105.91	107.72	108.36	106.88	106.86	106.51	105.52	108.5	105.1	106.86	107.27	107.83	104.94	105.65	103.32	106.81	103.55	106.24	108.21	105.95	104.95	104.64	107.15	106.61	104.32	105.88	107.96	105.26	108.17	107.1	105.05	105.89	103.29	104.02	106.06	107.55	106.5	105.32	106.72	105.55	107.08	107.72	107.49	105.89	105.7
100.28	98.825	99.799	101.15	101.11	101.24	100.04	100.11	99.085	102.28	99.745	99.504	100.55	100.77	99.208	97.916	99.737	101.95	99.033	100.54	99.645	99.367	98.319	98.514	102.89	100.9	100.43	99.177	100.38	98.907	99.907	100.53	102.9	101.25	99.618	101.4	100.1	101.37	100.73	99.041	99.928	101.69	101.33	97.499	99.048	99.37	100.85	100.07	100.79	98.511
104.85	103.98	106.32	105.05	102.61	103.81	101.62	106.01	105.59	105.18	104.41	104.03	105.1	105.92	104.87	104.41	101.78	106.58	104.06	104.32	106.15	104.39	104.57	106.3	106.08	103.57	107.68	108.23	103.78	104.36	108.08	105.56	103.98	105.05	104.03	103.82	105.49	105.21	105.1	105.91	104.85	102.89	105.5	104.07	103.92	104.38	104.71	105.33	106.73	102.35
107.2	105.39	106.13	106.47	107.01	106.2	105.68	105.31	105.99	107.84	105.08	108.3	103.95	107.31	106.05	106.57	104.36	105.86	104.31	107.38	107.77	103.66	106.2	106.63	107.78	105.24	107.42	104.91	105.56	106.09	105.7	107.13	103.79	105.07	107	105.26	105.76	106.9	106.11	103.85	107.18	104.06	106.25	105.77	106.47	105.43	106.37	104.86	105.56	104.92
109.99	110.74	110.44	112.29	110.39	111.89	112.34	109.42	111.11	110.52	112.07	110.1	111.62	109.63	113.43	111.94	109.91	109.52	110.48	110.44	109.42	108.38	110.78	112.29	110.69	110.98	111.23	108.93	110.18	112.82	109.06	110.64	110.54	110.67	110.07	109.58	112.66	112.21	110.71	112.04	111.13	112.36	112.8	110.42	111.72	113.11	113.1	110.56	111.67	109.76
105.97	106.58	103.75	105.83	105.9	105.51	107.81	105.28	106.47	104.22	105.02	107.29	108.43	106.66	103.63	104.67	106.19	103.99	104.95	106.55	104.34	105.71	104.99	103.33	106.11	103.31	105.53	104.01	107.42	104.63	106.56	106.91	107.91	105.34	106.7	103.41	106.24	105.61	103.56	104.92	104.54	105.09	105.04	105.54	105.01	106.37	104.23	105.53	106.53	105.61
110.99	113.42	111.35	108.93	111.62	110.59	111.31	112.22	109.96	113.15	111.85	109.23	111.44	111.44	110	113.04	111.32	111.48	110.6	110.62	113.12	112.34	111.79	112.43	111.29	111.67	112.16	112.33	110.87	111.82	112.45	112.5	111.26	110.68	110.56	108.14	111.62	111.89	111.32	111.54	110.85	112.14	111.14	110.19	111.74	112.8	112.93	111.21	111.21	112.57
114.64	111.68	110.97	111.19	112.74	111.95	112.84	113.5	113.29	114.41	113.43	113.47	113.28	111.78	109.46	113.82	115.75	116.86	113.15	113.27	111.73	112.59	113.48	112.14	111.71	114.63	113.81	111.21	113.63	112.57	112.86	113.94	112.66	114.13	112.01	111.17	111.51	110.21	110.68	112.16	113.39	113.8	112.2	111.33	111.46	112.96	114.92	112.58	110.03	114.27
106.83	106.34	105.28	105.85	105.59	105.72	104.65	106.15	105.74	104.43	104.95	107.66	106.55	104.5	105.59	104.2	104.56	105.19	107.72	103.07	106.45	105.56	104.99	104.67	107.98	103.97	106.23	105.94	105.95	108.49	106.33	106.4	104.79	106.51	106.11	105.92	105.59	104.55	105.12	106.1	107.1	107.15	107.09	105.71	105.96	104.19	107.11	105.96	105.99	104.8
105.96	104.99	104.94	102	106.65	105.61	106.29	107.85	106.56	105.08	105.6	104.14	105.15	105.55	103.99	106.25	105.58	104.58	106.2	106.65	104.08	105.49	105.66	103.49	105.01	106.56	104.42	106.95	107.43	106.62	104.72	106.49	103.74	104.81	105.32	106.28	106.51	107.22	106.41	105.14	105.72	104.79	106.05	105.54	104.48	106.85	105.07	105.03	106.51	106.88
106.32	105.61	107.7	104.69	107.12	106.73	106.32	105.83	107.07	106.84	106.58	103.78	104.57	105.15	107.68	106.6	106.26	105.8	105.86	105.32	105.04	106.51	105.25	106.83	105.26	102.17	103.69	104.28	103.91	106.68	106.41	104.63	107.72	104.27	109.36	107.96	104.79	106.51	105.72	108.25	106.19	107.12	105.52	106.03	105.45	105.41	104.61	106.2	106.52	104.68
102.43	103.38	100.02	100.96	98.747	100.65	103.07	100.43	101.13	99.624	99.119	102.63	97.843	100.35	100	98.497	102.68	101.88	100.04	99.562	101.48	98.874	100.6	100.56	100.25	100.51	98.601	99.548	102.34	99.371	100.15	99.129	100.02	100.65	100.83	100.16	100.91	101.4	98.767	99.54	99.76	100.95	101.82	99.57	98.563	99.148	102.13	98.898	99.236	101.07
104.42	104.1	104.1	104.47	104.65	106.34	106.56	104.72	107.1	103.84	104.31	104.16	103.71	101.78	103.78	104.2	103.86	106.49	106.16	104.77	105.2	103.91	103	104.67	101.15	105.5	104.3	103.31	103.63	103.53	104.5	102.19	104.25	104.99	101.06	104.53	105.83	104.64	103.5	104.08	104.96	104.52	104.16	103.75	104.75	103.21	102.71	103.24	104.28	105.09
105.21	105.97	106.74	104.82	105.38	106.8	106.92	107.37	106.37	104.96	105.2	106.38	106.1	106.44	107.08	103.68	107.05	106.44	106.19	107.91	106.27	105.56	105.78	105.51	104.59	107.27	106.61	105.22	105.32	104.57	106	105.49	105.18	105.95	106.34	105.93	106.88	106.9	106.04	106.36	107	106.46	105.03	106.88	104.29	104.18	105.74	107.32	105.09	106.3
119.5	116.96	119.44	117.99	116.45	116.18	118	117.68	117.47	118.53	116.8	115.73	117.74	117.99	116.57	118	118.62	115.99	116.23	118.14	117.36	116.58	117.51	116.95	117.84	116.86	118.45	115.45	116.87	116.07	119.54	115.62	116.71	117.89	116.81	115.1	119.29	117.18	117.68	118.31	119.1	116.42	118.76	117.15	117	118.67	117.93	116.76	114.99	117.77
114.04	112.16	110.06	111.73	112.68	111.09	111.67	111.24	110.99	109.95	113.05	111.07	109.58	112.78	111.23	110.33	110.79	110.51	110.3	111.57	109.51	112.97	110.49	111.6	109.39	111.4	110.52	111.42	110.86	110.61	108.9	109.4	110.04	111.2	111.32	110.35	111.8	112.57	113.47	111.32	109.37	110.51	111	108.38	111.16	111.69	110.49	110.57	112.81	111.8
102.23	100.67	99.985	99.165	99.94	100.62	99.006	101.31	102.02	100.75	99.144	100.38	97.289	101.85	101.81	101.07	98.596	99.528	98.815	101.36	98.73	98.357	100.91	99.935	99.355	101.09	101.57	100.91	99.598	99.938	101.35	101.93	101.66	99.694	100.45	100.77	98.236	98.741	99.729	99.522	102.34	103.13	101.14	100.07	100.05	100.93	101.57	100.04	98.46	99.158
110.07	110.06	111.31	112.19	110.35	109.96	110.74	111.28	110.27	112.27	110.38	109.81	108.92	109.19	111.3	109.84	111.3	110.31	109.04	109.91	110.28	111.25	109.86	110.07	111.28	110.42	109.92	110.11	109.73	110.47	111.94	109.78	114.61	109.72	108.79	107.96	110.22	110.25	111.09	109.77	112.11	110.67	109.68	110	111.36	113.47	110.94	110.23	111.36	111.91
105.29	106.06	107.84	105.23	106.16	105.24	106.08	103.19	104.66	106.5	105.07	102.47	106.47	105.56	105.8	106.84	105.12	106.34	105.81	105.45	105.59	106.58	104.14	105.44	107.88	104.45	104.84	102.33	106.52	105.86	106.93	105.17	106.49	105.66	105.93	106	108.18	104.9	105.27	105.38	105.17	105.06	104.36	107.03	105.73	105.35	104.9	106.4	104.27	102.9
112.1	113.01	111.51	111.22	113.4	111.21	112.19	112.92	109.4	110.81	110.62	110.5	111.55	109.37	111.35	112.78	110.82	111.56	112.1	111.22	109.57	112.01	111.29	111.74	112.8	112.68	110.26	111.11	111.21	110.03	113.11	109.23	109.37	111.29	108.47	111.31	112.18	110.9	108.57	112.08	111.2	112.64	109.75	111.37	111.37	114.1	111.18	111.34	113.21	112.57
105.46	105.36	105.91	103.19	105.89	104.57	106.91	106.19	105.43	105.85	106.13	105.75	102.92	104.79	103.51	104.16	104.71	105.64	106.4	103.53	106.05	102.01	104.47	106.34	104.97	105.16	106.7	106.99	105.54	104.51	105.63	103.33	104.83	103.39	104.94	104.61	105.58	105.11	105.13	103.73	105.56	106.52	105.53	105.88	103.63	104	104.58	104.61	105.63	103.11
109.68	110.85	112.96	110.46	110.79	110.6	112.3	112.07	110.3	110	110.23	111.58	111.19	110.43	111.48	111.45	110.98	113.07	109.21	111.98	111.9	110.24	110.07	108.79	110.62	111.02	110.08	109.2	109.48	110.12	113.53	112.22	111.18	111.19	110.97	110.34	110	110.22	110.24	112.06	109.47	110.08	109.76	112.13	109.53	112.82	111.21	110.57	111.35	109.03
104.13	104.37	105.08	105.94	106.15	104.52	106.91	102.87	104.79	103.82	103.79	105.13	106.71	105.33	105.34	103.55	104.16	103.65	102.85	105.31	106.27	104.99	105.22	104.55	104.92	105.9	106.48	104.63	104.23	105.41	103.39	103.01	103.01	103.72	107.05	103.26	105.79	105.83	106.97	103.14	106.18	104.32	104.4	106.69	106.34	103.89	104.31	103.23	103.19	103.9
105.06	106.22	105.47	103.47	105.16	103.93	105.2	103.96	104.79	105.71	105.2	105.27	100.44	104.74	104	105.2	104.47	105.62	105.41	103.77	104.72	105.66	104.48	105.4	103.04	105.95	105.47	105.05	105.73	103.21	101.53	104.45	103.35	105.95	104.25	105.07	104.34	104.9	106.68	104.2	104.2	107.23	105.35	106.62	104.81	103.78	103.2	104.99	105.39	104.84
99.646	99.898	100.69	100.28	99.428	101.04	100.97	100.14	101.96	100.67	99.88	98.285	102.92	99.343	99.743	100.52	101.85	100.83	101.78	99.135	102.66	99.578	100.07	98.923	99.835	101.69	99.457	99.507	99.223	99.726	99.709	98.366	101.22	101.77	101.25	101.55	101.93	100.31	100.12	100.68	100.9	100.07	101.3	99.206	98.867	102.72	98.985	100.01	98.74	100.11
101.81	100.91	101.31	100.37	101.42	99.051	103.01	101.04	98.88	99.846	100.8	98.751	102.69	99.732	100.91	101.89	99.475	101.64	100.82	99.223	101.04	99.437	99.217	100.58	100.79	100.8	100.28	100.12	99.754	101.79	104.11	99.606	102.03	102.18	98.117	101.02	100.74	101.04	101.15	100.5	102.77	99.487	100.45	101.89	100.47	100.95	99.801	101.45	100.24	100.52
102.26	106.1	106.79	103.8	104.89	106.56	104.76	106.29	106.11	104.69	106.48	105.21	107.75	107.52	106.23	104.54	106.15	107.48	106.85	107.17	103.65	105.99	107.11	105.27	106.76	107.15	103.46	104.98	105.76	108.23	106.5	104.87	105.47	106.21	106.64	106.13	104.76	105.61	106.5	103.34	106.41	107.09	105.6	105.31	106.91	105.11	105.01	107.13	107.77	104.36
102.07	99.054	99.283	98.757	99.006	98.591	97.88	99.524	99.819	101.12	100	101.43	100.97	98.79	100.78	99.12	101.04	100.87	100.2	101.31	97.719	99.547	100.94	101.98	99.152	102.13	101.06	99.074	100.06	97.882	101.24	98.97	99.492	100.21	100.41	101.43	99.055	100.25	101.67	99.504	98.383	99.323	98.439	101.37	101.35	97.759	100.52	99.29	100.37	101.54
113.08	113.02	111.44	112.08	114.38	113.13	111.45	111.96	111.18	112.9	112.84	112	111.38	109.77	112.37	110.95	111.75	113.84	111.3	112.9	112.66	114	112.95	113.54	111.6	113.27	112.59	112.21	114.86	111.81	113.18	113.29	112.01	112.47	112.8	112.52	112.48	114.37	111.74	113.16	113.86	111.88	112.28	112.91	112.35	112.83	113.95	112.14	112.13	112.66
110.03	112.76	111.78	110.7	111.27	111.52	114.18	113.76	111.58	114.02	112.22	112.12	110.07	113.55	111.28	111.41	111.92	112.08	112.76	111.76	108.94	113.99	111.28	111.3	110.16	112.68	111.52	112.38	110.95	110.1	112.18	110.66	111.93	112.7	111.24	112.25	111.36	114.85	114.08	113.6	114.78	113.79	109.07	111.91	111.5	113.33	112.82	113.26	111.03	109.96
104.19	106.33	107.08	103.59	108.03	105.46	104.4	104.24	104.59	105.82	106.8	105.53	107.35	105.38	105.35	105.86	106.58	106.15	105.63	107.87	106.38	107.31	106.51	108.01	108.02	105.37	106.48	104.94	104.83	107.57	104.49	107.59	106.34	105.88	106.21	107.4	105.07	106.79	105.86	104.41	106.32	106.63	106.05	106.54	108.09	106.06	107.05	106.68	103.75	108.68
98.698	98.886	101.17	100.96	100.36	98.975	99.513	98.85	99.379	100.06	100.24	99.052	98.826	95.643	101.88	100.72	101.2	97.949	100.18	99.712	99.059	98.319	99.808	99.253	99.624	99.456	101.03	98.348	99.436	101.17	99.446	101.01	100.36	99.072	97.808	97.914	99.34	99.832	99.734	99.601	99.976	101	100.86	100.59	101.2	99.463	100.96	98.527	100.53	100.28
105.97	107.02	107.61	106	107.41	106.67	104.41	105.08	106.49	103.3	104.68	106.63	104.86	104.42	106.04	104.34	106.6	107.81	105.06	105.76	105.12	105.49	106.39	103.82	104.87	106.43	103.71	104.76	107.07	106.53	107.84	104.76	105.85	104.27	105.92	107.81	104.26	105.88	104.45	105.03	104.94	104.63	106.02	106.09	105.63	106.01	106.73	107.36	106.42	107.34
102.92	101.77	105.64	104.56	103.59	104.68	101.88	106.35	104.56	102.91	106.31	103.67	105.08	106.47	105.1	103.61	105.14	104.21	105.58	103.61	104.88	103.24	102.96	102.4	102	103.11	104.3	104.73	104.08	102.25	104.84	103.64	103.88	106.17	106.01	105.07	105.15	104.55	102.95	103.24	103.61	103.78	103.81	104.76	103.49	104.51	107.06	104.57	104.77	104.71
107.24	107.09	107.47	106.16	105.43	105.88	106.48	107.5	107.28	108.09	107.2	105.13	105.87	108.56	109.19	108.75	105.21	107.36	106.76	110.03	105.05	106.23	108.51	105	107.67	107.14	106.48	107.68	105.82	105.8	106.19	107	105.76	107.65	107.67	106.87	105.29	104.9	106.77	106.76	109.38	108.37	109.03	105.13	107.58	105.66	103.66	106.52	111.02	106.42
112.59	112.18	111.72	110.87	113.57	113.03	112.59	112.79	113.13	113.36	111.27	110.76	112.24	110.42	113.53	113.03	112.35	111.3	110.86	112.52	113.78	113.07	113.7	113.4	112.78	112.5	113.43	110.86	114.93	111.43	112.67	112.65	112.35	111.35	114.31	112.16	109.32	110.78	112.29	114.48	110.29	113.06	111.77	110.81	109.9	112.71	110.64	111.07	112.51	111.3
105.08	105.71	108.24	105.81	104.75	105.46	106.19	106.41	106.61	104.62	107.07	105.17	106.08	105.04	105.09	109.64	103.98	107.52	105.08	107.43	104.99	106.9	106.58	106.99	108.57	107.11	107.41	105.56	106.39	106.58	105.84	105.54	105.48	105.6	104.98	109.24	104.77	105.58	107.43	105.88	104.67	106.88	106.89	107.37	105.57	108.18	105.44	106.71	106.38	105.87
101.2	100.12	99.358	102.07	99.38	101.58	101.2	100.25	99.894	100.3	99.567	99.584	100.21	103.37	99.795	101.82	100.81	100.12	102.1	101.58	100.38	101.86	101.86	100.68	98.252	99.75	101.34	97.752	103.43	98.943	99.29	99.401	100.01	98.705	102.72	99.882	101.33	101.34	99.702	101.01	99.317	98.926	101.19	99.207	99.093	98.526	99.184	101.08	101.44	101.8
106.45	109.37	105.35	105.55	104.64	106.6	104.05	105.91	108.19	107.02	107.94	105.68	106.56	105.97	109.57	105.89	103.77	104.82	104.89	105	107.3	107.08	105.32	106.76	106.09	105.86	103.05	103.5	105.19	104.63	107.96	104.24	105.89	106.27	108.26	107.29	105.91	106.44	105.42	108.33	104.89	106.6	103.79	108.65	105.19	105.02	106.14	105.78	104.63	109.08
106.69	107.52	106.4	105.91	108.29	107.04	108.87	107.48	105.13	107	104.87	107.05	108.17	104.82	106.69	106.59	107.08	107.52	105.57	104.87	106.61	107.88	108.75	107.35	106.55	107.38	105.66	106.01	107.29	106.46	105.84	105.88	106.66	106.67	104.66	107.48	106.36	107.33	105.91	108.2	106.64	107.36	107.57	108.09	105.27	106.41	106.92	107.19	105.04	106.05
111.96	112.52	113.34	111.02	113.82	114.36	113.53	112.25	113.06	113.19	111.94	114.18	113.59	111.76	112.39	111.95	113.23	112.19	115.08	111.39	113.18	111.75	113.6	113.42	115.01	110.78	114.73	115.39	112.85	112.07	112.25	113.01	113.96	114.31	110.42	112.35	110.74	112.64	115.17	113.56	113.35	113.18	113.86	113.11	115.02	111.82	112.15	115.26	113.05	112.82
111.63	113.5	110.95	113.82	111.15	111.01	110.22	110.32	111.01	111.91	114.41	112.11	111.45	111.79	111.46	112.65	111.48	113.18	111.9	111.34	112.77	114.89	113.53	113.44	113.17	112.96	111.65	109.54	110.44	111.42	110.27	114.1	112.65	113.75	113.48	113.31	113.96	113.92	113.59	110.12	111.94	112.56	113.39	112.74	112.21	110.35	112.59	111.76	111.17	111.55
101.44	100.46	102.54	101.18	101.95	100.66	102.66	101.12	102.09	99.841	99.868	102.9	99.547	100.99	98.56	100.12	101.11	102.31	103.11	100.78	100.61	102.82	100.92	101.81	99.811	100.54	101.33	101.04	101.35	102.98	101.05	102.77	103.46	101.85	102.61	102.37	100.97	102.48	102.6	99.226	102.61	99.48	101.56	99.405	100.54	101.21	98.804	99.315	100.24	99.997
111.42	107.63	110.47	107.67	112.4	111.43	111.75	110.05	109.04	109.71	110.87	109.42	107.95	108.01	110.74	110.05	107.84	110.54	110.26	110.69	111.55	108.17	109.41	109.71	110.81	109.67	110.03	107.93	110.02	110.27	109.9	111.48	110.63	110.59	111.93	108.39	111.63	108.36	113.03	108.51	109.66	109.73	109.51	110.04	109.7	110.01	109.74	112.34	109.46	109.82
106.84	105.48	105.55	105.11	106.44	106.39	107.49	107.56	105.74	104.27	105.49	105.97	106.3	104.44	103.19	108.34	106.53	106.76	106.55	104.91	106.97	106.72	105.87	106.39	105.31	108.1	106.44	109.31	108.3	105.65	105.53	102.36	105.48	104.13	107.25	106.78	106.73	104.72	105.49	104.82	104.27	105.16	106.91	108.61	104.21	105.93	106.89	104.37	105.66	104.39
112.97	110.92	111.49	112.47	112.18	110.68	112.13	110.51	111.41	110.31	110.42	109.03	107.7	110.44	110.83	111.02	112.39	114.18	112.01	111.16	113.66	111.5	110.53	112.04	113.67	112.98	111.24	113.86	110.4	111.86	111.69	110.61	111.67	109.19	112.08	112.05	110.23	110.91	111.72	110.19	112.16	111.45	112.27	110.27	112.17	112.13	110.97	110.19	111.61	109.04
99.896	100.66	100.61	100.67	100.11	100.99	97.956	98.79	101.79	98	101.18	99.927	99.223	98.513	98.884	99.351	100.45	98.997	99.761	101.14	100.75	99.266	99.204	99.166	98.548	98.37	101.14	97.587	98.282	100.77	100.91	99.213	97.66	97.655	100.96	99.02	97.241	100.99	100.02	100.51	100.03	99.668	100.87	101.6	100.37	100.24	101.84	99.153	100.53	100.24
104.6	102.94	104.23	104.57	103.6	104.15	105.03	103.95	104.44	105.89	105.1	104.72	103.05	103.72	103.91	105.58	105.52	105.07	103.6	104.29	106.93	105.56	105.25	103.74	103.38	102.82	103.29	103.97	106.12	104.85	105.56	104.64	102.68	104.1	106.91	104.03	104.61	103.81	106.04	103.5	104.19	101.8	103.43	100.36	106.41	103.25	103.4	104.43	103.86	103.48
105.19	103.59	107.64	107.36	105.76	104.37	106.1	104.85	106.32	104.29	105.93	105.85	103.95	104.16	104.54	107.2	104.03	105.95	105.13	105.88	105.12	107.05	105.37	104.85	105.46	104.54	104.53	103.22	106	106.65	105.53	103.3	105.1	107.11	106.86	104.7	106.36	106.06	104.48	105.96	105.95	105.94	105.99	103.36	106.36	105.07	105.36	104.8	104.43	105.3
111.34	110.98	109.21	110.41	110.44	111.58	111.26	112.39	109.56	112.29	112.88	112.44	111.23	109.88	112.5	112.27	111.88	111.19	112.22	112.85	110.68	112.57	112.17	113.39	112.2	113.3	109.33	112.04	113.38	112.27	112.14	110.71	110.8	112.51	112.54	110.35	110.06	110.43	112.95	111.21	115.81	112.86	111.24	111.43	111.74	111.03	113.04	112.5	112.67	111.77
113.65	111.14	112.13	115.02	111.42	112.05	109.64	113.99	109.8	111.56	111.98	110.72	113	112.56	111.44	111.09	110.92	111.28	111.67	112.12	109.15	112.06	110.3	114.71	112.31	111.51	113.27	112.19	111.23	112.9	112.17	112.56	111.96	111.77	112.85	112.58	111.28	113.17	110.68	112.04	111.87	112.12	112.73	110.56	110.01	113.25	111.45	113.37	111.78	112.91
105.78	108.83	107.84	106.07	107.02	105.96	108.58	106.28	105.42	106.58	104.95	105.8	105.93	105.48	107.26	105.42	103.46	105.17	107.62	108.64	107.03	104.98	106.06	105.29	105.33	107.11	106.93	106.09	106.37	106.19	104.55	106.49	110.03	107.67	105.85	105.64	105.25	106.35	107.34	106.22	103.88	104.05	106.29	106.25	105.93	107.13	106.3	103.86	105.27	106.99
106.71	102.2	105.77	105.34	106.95	106.37	106.9	104.22	106.45	107.15	104.22	103.03	100.8	104.53	106.41	104.65	108.27	104.09	105.93	106.12	104.59	106.98	104.14	103.34	104.99	103.7	107.18	103.16	105.9	105.17	108.27	106.32	104.24	104.25	104.27	106.21	103.94	103.97	102.54	105.67	108.81	106.59	106.99	104.11	105.91	104.69	106.39	104.93	105.57	106.87
104.01	104.68	105.96	103.88	106.3	105.54	105.98	104.14	103.94	104.18	106.42	105.76	104.95	103.9	106.13	106.05	104.89	103.75	103.26	104.5	105.49	103.79	105.59	103.36	104.19	104.97	103.54	104.23	106.28	103.63	105.77	103.51	104.68	104.7	103.69	104.56	103.7	105.75	105.62	104.82	106.83	105.24	106.59	107.27	105.83	103.85	104	105.32	106.29	104.75
108.72	107.26	104.87	106.09	105.71	106.84	106.85	106.33	107.3	105.92	107.57	106.11	107.32	104.62	108.17	106.07	107.23	109.36	105.62	105.98	105.97	109.55	105.42	108.64	107.41	105.8	105.8	105.96	107.02	106.39	105.94	106.21	106.95	103.88	106.86	107.02	105.8	107.61	106.84	105.03	106.34	108.88	107.94	107.38	107.16	105.27	107.81	109.5	105.84	106.93
105.95	107.04	108.22	106.13	107.48	109.09	107.6	105.26	106.7	106.79	109.39	108.37	109.69	107.8	107.93	106.63	107.59	106.73	107.43	104.77	106.68	108.63	106.08	108.47	106.87	104.44	105.5	107.46	108.55	106.32	105.15	105.67	109.16	105.55	109.41	107.05	109.33	106.26	108.1	105.25	107.02	108.42	108.81	106.63	110.33	108.92	106.14	105.17	108.17	106.5
108.09	108.89	104.52	108.23	108.17	108.11	106.87	105.42	107.35	106.45	107.28	106.64	104.75	106.3	106.11	106.63	103.47	106.65	105.33	107.59	106.9	106.71	106.55	107.36	106.96	105.34	105.97	106	104.3	106.43	105.87	107.31	105.86	105.87	106.86	104.74	105.17	106.48	106.26	106.25	106.67	105.31	104.42	106.61	107.62	107.2	104.71	106.23	108.2	105.07
115.77	116.9	116.45	118.61	117.11	118.71	118.33	116.77	116.79	118.23	118.77	116.23	117.52	118.35	117.64	117.39	117.99	119.49	115.13	117.23	118.7	118.17	117.93	117.12	119.42	117.35	118.09	118.42	116.68	117.99	118.98	118.9	116.66	120.33	117.91	117.2	119.12	118.08	116.42	118.47	119.98	115.83	117.3	118.54	118.73	118.19	117.11	116.75	117.13	117.16
99.817	97.402	99.578	98.623	97.668	99.357	99.488	99.46	100.51	100.88	100.2	100.53	100.13	99.181	99.252	99.446	99.474	99.547	100.6	98.268	98.796	98.553	98.647	98.307	98.197	98.381	97.084	99.542	100.14	100.23	99.915	98.545	99.483	99.309	98.111	101.74	101.29	99.874	100.41	98.15	101.71	98.854	99.605	99.827	101.15	100.16	97.725	98.993	97.662	100.14
103.53	107.15	106.27	107.21	104.17	106.16	105.54	106.19	102.73	106.3	105.31	104.76	104.3	106.04	105.45	104.55	104.22	104.26	103.65	105.75	105.53	103.47	108.44	107.34	105.95	105.86	105.01	105.7	104.05	104.15	105.52	105.87	103.23	104.44	107.33	105.07	106.59	106.13	104.42	105.56	105.75	106.43	106.58	108.2	105.15	103.99	108	106.39	106.64	106.4
105.6	106.52	105.59	105.52	104.69	105.5	107.11	104.98	106.6	104.81	106.95	105.06	105.6	103.44	106.38	104.25	106.86	105.51	106.4	107.34	108.28	105.1	105.09	104.25	106.29	106.09	106.44	106.08	105.6	105.17	105.29	106.29	106.18	105.28	106.27	106.57	103.6	105.45	105.07	104.83	104.09	106.95	104.79	104.84	105.26	103.99	107.64	104.85	105.52	103.76
110.22	109.76	109.69	109.2	109.36	108.97	112.17	108.84	108.06	109.97	111.95	111.88	109.44	109.64	112.34	111.03	114.07	108.38	110.48	109.77	109.66	111.24	110.45	109.55	110.49	113.87	111.96	109.65	110.93	110.35	112.57	107.95	110.61	109.85	110.62	112.34	111.39	110.55	112.06	108.24	109.07	110.36	110.45	109.29	109.54	109.31	110.13	110.95	113.82	108.09
105.17	108.35	105.16	102.88	105.29	107.95	104.78	105.77	105.13	107.33	105.96	107.18	105.13	104.03	106.33	103.24	105.85	107.48	106.65	105.22	104.64	105.74	106.54	106.69	104.79	105.48	107.92	103.7	106.29	104.25	104.78	105.82	106.65	105.85	108.22	106.61	105.84	105.49	105.94	105.7	106.71	107.16	106.02	106.03	105.43	104.17	106.36	106.33	103.7	106.75
106.03	105.48	103.74	106.4	104.44	103.57	104.73	105.13	104.63	106.27	105.31	102.12	103.91	102.94	104.08	101.4	103.81	102.7	101.96	104.09	103.85	104.43	104.16	103.9	103.7	103.75	103.11	105.48	103.73	106.53	105.32	106.2	104.25	105.49	104.78	103.47	105.66	103.42	103.36	105.89	104.61	105.2	104.37	104.17	103.5	105.27	103.8	102.81	104.43	104.11
106.27	104.28	103.35	104.09	104.44	102.67	105.25	106.57	106.08	105.25	103.38	104.93	105.05	105.48	107.64	105.79	105.6	104.6	104.57	104.35	104.75	103.55	105	104.33	104	106.04	104.42	103.1	105.13	105.79	104.37	106.18	104.45	103.26	104.61	106.32	104.01	104.22	104.33	103.81	104.34	105.5	105.41	104.19	105.5	105.4	106.37	104.45	105.33	106.27
114.06	113	112.41	112.11	111.58	111.64	111.16	112.88	112.11	109.92	111.3	108.41	110.93	113.61	115.36	113.24	114.67	111.17	109.68	114.16	111.18	113.42	111.42	109.98	112.9	112.12	113.53	109.71	111.94	111.8	111.58	113.93	113.01	110.94	111.56	113.13	110.93	110.05	112.74	113	112.77	109.55	114.7	112.23	110.74	108.8	112.86	112.82	111.7	110.22
104.71	103.9	102.41	104.16	105.93	103.05	105.36	105.21	104.54	103.85	104.76	104.13	106.02	104.28	104.29	105.09	103.63	104.09	102.98	106.86	102.87	104.13	104.15	104.22	104.53	102.66	103.84	102.73	105.96	105.84	103.73	107	105.65	105.27	103.9	105.05	104.33	106.51	105.65	105.62	105.42	105.15	103.16	102.21	105.98	105.48	103.6	105.9	101.16	103.89
114.54	110.66	110.54	111.16	108.4	111.6	111.24	112.28	112.51	109.76	110.99	110.53	110.98	108.88	110.28	110.06	112.87	109.81	111.05	111.64	111.54	110.78	111.16	112.04	111.39	110.75	112.97	110.29	112.02	110.35	111.59	110.02	110.49	110.78	111.36	111.83	111.48	114.25	110.61	112.34	109.87	111.52	109.39	109.84	110.69	110.94	110.63	111.74	113.13	110.65
112.03	111.33	110.53	110.38	111.48	112.01	110.38	113.39	110.92	112.59	111.92	111.66	111.75	110.06	112.82	112.37	110.13	113.01	109.87	109.58	111.3	112.48	109.15	110.5	111.9	111.1	110.36	111.06	111.24	112.06	112.13	112.2	111.08	112.29	110.38	110.5	110.98	109.19	112.83	109.42	113.08	110.53	113.24	111.41	112.72	111.8	111.49	109.26	109.02	111.16
113.41	114.13	113.57	112.97	114.45	113.87	111.75	112.24	110.47	114.65	115.53	111.84	114.12	113.66	114.27	113.89	111.22	111.24	112.38	111.23	112.46	110.96	111.8	115.69	113.12	110.19	113.52	111.93	113.09	111.66	112.76	113.55	113.42	112.06	111.69	113.26	112.42	113.13	111.21	112.73	114.73	113.26	113	114.43	112.86	114.14	112.14	112.21	114.23	113.98
106.41	103.72	106.65	106.13	106.01	107.66	104.76	106.31	106.89	106.45	104.77	106.07	107	105.15	105.04	104.65	106.23	106.58	105.19	105.15	107.11	107.18	104.59	104.64	105.32	106.33	106.88	106.82	107	106.27	105.94	105.48	106.36	106.49	104.58	107.54	106.71	106.28	107.05	106.58	107.31	107.87	105.69	106.83	106.26	106.39	107.27	106.72	107.16	104.9
112.64	112.7	112.55	111.1	110.65	111.72	110.46	111.14	110.63	111.54	111.84	111.12	112.18	111.42	111.78	111.46	107.99	111.99	109.87	109.35	112.31	111.61	113.91	111.45	111.6	109.47	112.68	110.71	108.78	110.38	110.91	112.02	111.16	109.97	111.62	112.57	111.96	109.83	111.99	109.51	111.89	112.86	111.83	110.1	113.29	111.7	112.7	109.47	113.45	109.08
118.35	116.77	118.42	117.43	118.23	115.95	119.81	119.43	118.34	118.3	117.31	118.33	117.06	116.91	116.78	118.27	117.51	117.35	118.39	118.29	117.45	117.16	118.51	117.55	121.32	116.13	116.27	117.35	116.88	116.78	117.36	117.1	116.97	118.13	115.79	117.03	119.65	118.43	118.26	118.84	117.66	116.18	116.27	117.89	118.78	117.09	117.88	116.64	117.3	117.45
101.13	101.48	101.62	101.51	102.64	102.01	100.01	100.84	100.84	101.4	99.314	101.21	102.7	99.862	100.08	98.711	102.28	101.02	101.28	101.1	98.305	101.01	98.97	100.72	100.76	101.77	102.99	99.623	98.955	99.57	98.576	99.435	98.287	100.66	103.37	100.48	100.34	100.16	99.679	101.34	98.625	101.49	102.68	101.03	100.58	100.52	100.6	100.75	100.7	102.76
107.75	106.92	107.84	107.47	108.13	105.71	107.93	104.95	106.88	107.98	107.21	106.21	104.94	106.19	106.23	105.11	107.06	106.56	108.24	105.14	105.61	108.38	107.55	106.24	105.89	107.56	108.3	108.61	106.74	105.21	106.55	104.93	110.02	108.56	105.1	106.11	104.85	107.62	105.61	107.27	104.81	106.7	104.69	104.42	107.48	108.39	106.86	105.66	106.69	107.36
114.27	113.61	113.37	111.18	111.74	114.57	113.53	111.85	111.58	110.51	114.45	112.01	112.01	112.11	115.3	111.96	111.5	112.46	112.75	110.56	112.5	109.85	114.79	114.19	113.31	113.84	113.42	112.62	112.58	111.18	112.09	113.4	112.19	110.08	113.06	113.75	112.99	112.84	113.15	111.21	112.83	112.19	113.27	113.65	114.42	113.77	111.95	112.99	112.28	112.51
106.63	106.13	109.93	107.32	106.05	109.32	107.5	106.03	105.44	108.41	108.09	106.19	106.86	104.43	104.08	107.91	107.64	104.46	109.4	107.15	108.1	106.63	107.24	106.52	107.4	105.95	109.1	105.02	106.52	106.56	105.53	105.85	106.37	109.34	104.66	109.54	107.66	107.71	106.17	105.16	108.74	104.47	108.26	108.8	105.98	105.77	104.95	106.51	107.12	109.61
106.5	104.67	106.71	103.63	105.52	104.56	105.09	107.64	105.03	103.71	104.92	102.84	106.91	103.47	104.74	105.01	106.86	104.86	107.31	106.04	106.59	106.28	105.69	105.16	105.65	104.21	104.58	106.23	105.19	103.92	104.74	104.69	105.99	104.29	106.37	105.21	105.12	105	106.9	105.41	103.13	105.02	106.12	104.56	104.39	104.28	105.29	105.74	105.28	106.94
106.53	106.74	109.14	107.35	104.48	106.09	108.95	105.69	106.77	107.16	104.11	106.92	107.6	106.04	107.06	106.34	108.89	105.43	107	105.8	107.02	108.51	107.81	104.93	106.24	106.94	108.94	107.97	104.38	107.29	108.89	105.7	107.86	107.37	105.83	104.47	106	105.61	105.05	105.63	108.96	106.95	106.38	107.51	108.39	108.88	106.12	107.25	106.83	106.68
118.23	116.92	118.22	115.89	118.19	117.53	115.25	118.14	118.52	117.87	115.57	118.43	116.59	116.75	118.78	116.52	118.66	115.43	117.87	116.67	118.21	116.52	117.31	120.21	120.69	117.7	117.18	117.12	119.64	116.68	117.83	115.86	115.87	117.95	115.24	117.51	117.6	116.33	115.59	118.01	115.48	119.23	116.22	118.75	116.51	119.37	117.52	120.1	118.59	117.4
103.65	106.74	108.51	105.81	104.94	107.92	106.87	104.04	106.66	108.12	105.8	105.11	106.83	107.54	107.72	106.95	108.51	106.19	105.07	104.11	106.43	106.15	106.41	107.67	106.25	104.02	104.69	106.77	106.28	104.78	104.87	107.77	106.71	108.21	106.44	107.64	106.53	107.19	105.58	106.13	106.77	108.87	106.94	108.06	106.31	105.88	108.51	108.22	106.65	106.07
106.92	105.82	105.82	105.73	105.99	108.31	105.65	105.58	106.97	106.77	105.65	105.69	106.77	107.94	105.33	108.09	106.92	107.63	107.77	106.07	105.01	107.02	107.65	105.39	108.81	108.36	105.61	105.28	107.49	108.2	106.99	104.88	107.74	106.31	105.01	105.81	107.82	107.7	104.5	106.62	107.51	107.41	105.42	106.44	108.51	107.75	108	106.87	109.6	107.95
106.29	108.5	105.06	104.82	109.76	106.66	107.38	106.68	105.63	107.19	106.25	107.56	107.48	106.78	105.36	106.11	104.44	106.12	106.08	105.86	108	107.09	106.38	106.59	103.49	106.21	105	104.35	108.82	107.83	107.67	104.19	106.28	105.28	105.65	105.3	105.97	107.6	108.43	106.41	106.12	107.68	105.39	105.14	105.13	107.06	103.67	106.39	108.27	105.24
107.57	107.46	106.81	106.26	104.54	105.69	102.95	105.99	105.51	105.33	108.1	105.54	105.53	106.01	107.13	104.4	103.76	104.47	104.55	107.08	106.29	103.82	105.09	106.69	104.43	104.15	106.06	105.85	104.25	102.33	105.42	105.27	104.75	104.44	107.04	105.63	106.81	104.69	104.49	106.79	106.71	103.51	103.21	105.01	102.86	104.61	105.53	104.73	106.04	106.39
99.691	99.047	100.19	100.09	101.13	98.294	101.15	99.833	99.916	100.69	100.89	99.185	98.574	98.639	101.19	100.59	101.74	97.681	100.52	99.836	100.36	99.463	99.477	100.93	102.16	99.05	98.593	99.277	98.912	101.13	100.35	100.29	100.53	101.33	102.09	101.74	100.82	97.906	99.907	101.1	99.482	99.202	101.21	100.39	100.6	100	98.966	101.65	100.87	99.444
106.94	107.13	107.63	103.72	104.45	102.86	104.22	103.49	104.08	105.07	104.63	104.24	106.44	105.72	104.79	106.06	107.41	103.93	105.16	103.92	103.33	107.59	106.7	107.62	104.96	106.78	105.15	106.98	107.7	103.09	103.62	104.07	105.75	104.69	107.22	106.46	104.84	106.66	104.64	107.58	104.64	108.2	105.17	106.1	104.25	104.74	105.91	104.97	104.16	106.11
105.19	106.01	106.04	105.77	106.08	104.22	106.23	107.64	103.18	107.19	105.21	106.11	105.1	105.78	106.36	105.53	106.18	107.47	106.67	106.67	104.86	106.47	106.6	105.64	106.13	107.35	106.33	105.6	107.22	105.62	102.86	104.61	104.79	107.55	105.84	105.94	105.71	105.89	107.08	105.21	107.86	105.49	108.34	105.92	107.04	107.42	104.76	103.91	104.41	105.13
111.38	109	106.44	110.24	109.5	109.95	112.81	110.76	109.38	109.01	108.45	110.01	107.34	108.81	109.97	107.46	111.08	108.47	110.43	109.57	110	112.28	109.43	111.1	111.54	110.08	108.96	109.57	108.3	108.65	108.54	109.85	110.6	108.07	106.54	109.88	111.18	110.35	110.07	108.46	107.66	111.21	109.67	109.35	113.47	110.35	109.91	112.61	111.07	108.25
112.24	109.42	110.94	110.09	110.67	109.62	110.55	110.46	111.43	112.75	112.64	111.27	110.28	110.29	112.04	110.82	109.8	112.05	109.14	107.96	108.96	110.17	112.96	108.06	111.01	108.31	109.92	111.18	112.05	111	111.64	110.14	109.16	109.59	111.34	110.32	110.59	109.46	109.33	110.96	111.91	109.27	110.7	111.57	112.16	109.69	110.33	111.62	109.53	109.7
105.77	106	104.96	104.22	104.83	105	105.56	107.12	104.94	103.98	104.58	103.16	104.65	106.71	106.84	106.63	105.48	105.04	105.73	106.29	107.29	105.08	104.53	108.08	104.35	103.12	107.27	106.25	105.49	106.13	106.61	106.18	104.05	104.96	104.47	104.74	105.42	104.94	104.3	106.32	106.45	104.8	104.36	103.81	103.89	103.52	104.59	107	106.32	107.01
105.38	107.04	105	104.94	106.05	107.1	105.02	107.59	105.37	103.46	106.47	102.23	105.3	108.12	105.98	103.46	107.14	104.21	107.88	107.43	107.03	105.9	104.85	105.69	104.44	107.05	105.87	106.17	105.78	104.66	106.47	105.3	104.15	105.28	105.4	103.65	104.5	104.85	105.78	105.43	103.54	107.82	104.75	105.15	107.62	107.69	106.67	103.75	106.37	104.22
105.7	101.97	100.82	105.72	104.28	103.64	101.21	101.89	105.31	102.71	104.13	104.29	103.3	102.85	104.79	106.08	104.41	104.91	102.67	103.64	106.62	105.07	104.19	103.51	102.98	103.58	103.87	101.37	104.8	105.96	106.38	104.31	104.06	103.73	105.5	103.26	105.34	105.18	104.49	103.46	103.24	102.8	105.41	105.71	102.79	106.33	103.78	104.3	103.03	105.69
106.7	103.66	104.59	105.37	106.31	104.39	106.41	106.48	104.07	106.18	104.73	102.57	107.46	106.37	104.07	107.01	106.34	103.09	104.53	105.73	104.98	104.97	105.43	106.77	105.65	103.8	104.18	104.47	103.2	106.48	107.41	105.37	103.99	108.41	106.52	105.43	104.89	106.33	106.53	106.08	105.45	106.68	106.73	106.26	106.37	106.71	105.33	103.57	106.32	104.99
109.08	112.22	107.23	108.78	108.19	108.64	111.57	107.2	109.31	109.22	110.52	108.73	109.68	109.96	108.36	109.13	108.23	109.65	110.08	110.73	108.71	107.37	111.93	111.69	108.37	110.24	109.02	109.48	112.07	111.53	110.81	108.28	108.16	110.21	107.48	108.02	108.42	110.65	111.03	110.3	110.96	108.92	108.29	108.96	108.28	110.54	109.98	108.25	111.17	109.38
106.66	106.99	104.9	106.66	104.47	107.07	105.77	105.15	104.75	105.21	103.71	105.63	103.77	104.58	106.7	104.4	102.19	106.12	106.16	106.31	107.44	107.05	106.86	105.78	104.54	104.01	104.97	106.2	106.14	104.27	106.83	106.79	102.93	106.85	103.77	104.02	105.31	105	106.91	102.9	105.24	103.61	108.47	106.07	105.1	104.98	103.45	104.84	104.99	106.09
110.22	113.23	111.82	112.4	112.29	112.31	111.2	112.16	109.84	113.28	112.37	110.82	111.34	112.24	113.9	112.15	112.79	110.85	112.19	112.54	111.6	110.42	111.88	111.76	111.42	112.32	113.3	110.75	111.46	112.62	111.51	112.5	112.19	110.84	110.45	111.68	110.72	109.74	112.23	112.33	115.99	113.22	110.36	113.1	110.23	113.29	110.7	112.15	108.25	110.23
105.75	104.71	107.91	105.63	106.39	104.27	105.44	103.38	106.32	106.69	104.38	105.57	105.14	103.85	103.51	106.31	102.77	104.95	104.97	104.37	106.29	106.18	104.08	107.85	106.42	103.26	101.89	105.62	105.74	106.68	107.02	102.62	105.46	105.1	104.17	105.45	105.58	106.12	103.34	106.71	104.77	106.6	105.71	105.27	103.29	106.25	107.5	105.59	105.89	106.87
107.88	106.27	105.35	104.43	106.61	105.99	106.78	106.57	105.82	106.76	109.07	107.75	105.89	107.05	103.92	105.02	106.17	105.82	106.95	105.55	107.41	105.64	105.81	105.35	103.92	105.02	106.99	106.09	104.3	106.19	106.1	106.19	105.93	105.47	108.26	105.38	107.32	105.19	106.04	105.28	104.83	107.34	105.86	106.39	105.36	106.07	105.87	104.39	107.42	106.36
112.62	111.89	110.47	107.96	111.06	110.81	112.45	109.18	111.72	110.3	110.6	111.5	109.4	111.06	108.25	111.79	111.88	108.54	112.51	113.31	112.8	112.44	111.87	110.31	111.15	113.6	109.28	110.16	109.52	111.38	110.64	110.2	112.98	110.76	110.81	110.05	109.09	110.86	111.92	112.12	108.44	112.2	108.09	110.64	111.06	112.08	113.23	111.48	110.59	112.21
104.72	106.76	106.41	105.88	107.21	106.1	106.09	106.48	105.33	104.93	105.3	107.17	105.27	106.78	108.57	106.64	105.03	102.49	104.01	104.24	104.16	106.35	106.04	105.79	107.78	106.1	105.76	106.23	106.87	107.82	106.99	105.37	105.27	104.36	106.7	107.07	103.92	106.65	109.98	106.82	105.58	104.59	103.86	106.56	105.32	104.17	106.82	106.77	106.13	106.2
107.86	109.6	110.52	111.13	109.83	108.29	110.6	110.24	110.41	108.26	110.31	109.72	110.36	110.72	110.51	110.24	111.8	108.46	108.69	109.05	110.68	110.62	111.14	109.55	110.43	111.54	110.12	109.85	108.43	110.03	111.46	108.44	109.71	109.76	108.17	107.64	109.41	109.37	110.64	108.37	111.66	107.47	110.91	109.98	110.23	110.74	110.39	111.45	108.19	110.02
105.95	105.37	107.34	104.81	107.57	104.52	105.82	106.01	104.87	105.14	104.38	104.47	107.34	106.1	106.57	105.6	105.32	104.52	104.69	106	107.1	107.11	104.13	105.92	102.45	106.36	107.84	106.27	106.02	107.9	106.18	106.97	105.64	105.31	106.86	102.52	105.36	106.33	104.84	105.02	104.41	106.1	106.73	105.42	104.8	103.7	106.08	106.06	105.36	103.9
111.3	110.78	111.43	110.22	109.74	112.43	112.07	112.54	111.12	111.4	112.01	110.93	112.73	108.96	112.16	110.27	111.92	113.06	109.73	112.57	111.79	111.28	112.73	113.68	111.08	111.35	110.4	110.87	110.8	108.88	111.01	110.6	111.54	112.5	111.3	114.21	111.99	110.72	113	113.19	112.74	109.99	111.53	112.12	110.05	110.6	111.87	111.39	111.15	111.03
107.61	106.51	107.09	105.73	107.84	105.77	109.65	107.93	107.8	107.79	110.86	107.56	108.44	105.12	107.55	106.37	106.89	107.08	106.23	106.25	105.35	107.86	106.86	106.21	107.84	106.85	108.87	103.56	106.26	105.56	108.39	107.73	106.73	107.91	107.23	106.51	105.48	103.95	106.96	106.75	108.33	106.25	108.17	107.8	107.45	106.31	106.95	107.2	106.88	106.31
116.58	119.11	115.89	115.95	118.64	116.44	116.57	115.58	119.04	118.76	116.18	116.87	116.55	118.94	119.65	117.23	119.46	116.83	118.09	116.95	116.6	116.03	118.06	117.97	117.01	119.04	117.96	117.35	118.92	117.63	116.69	117.59	117.08	117.58	118.09	116.74	118.37	118.97	117.13	116.56	119.08	119.12	118.73	117.35	116.58	116.8	116.01	118.37	118.3	117.16
104.33	105.49	106.19	107.19	105.98	106.07	104.47	104.72	106.6	105.07	104.14	106.56	103.51	104.55	107.39	104.81	105.91	105.39	103.87	106.62	105.71	105.65	103.57	107.37	106.8	105.88	105.3	107.57	105.36	104.52	106.24	107.54	104.62	108.62	105.39	105.03	106.07	106.43	104.69	103.82	106.15	104.61	107.05	106.24	106.14	108.57	104.33	103.57	106.33	104.44
103.55	103.49	106.67	102.85	104.55	103.42	103.93	104.38	100.81	104.74	103.32	104.11	107.69	103.52	105.37	104.28	104.85	104.9	102.6	101.28	103.41	103.84	104.29	105.05	105.46	104.25	104.86	105.98	102.95	104.64	101.88	102.62	106.25	105.36	103.63	105.94	105.67	106.55	102.96	101.26	105.02	103.55	102.06	103.47	106.93	107.97	103.3	104.61	105.03	106.31
105.61	106.18	109.48	105.48	106.17	107.5	107.75	108.69	106.08	105.9	106.14	103.76	105	106.02	106.22	110.66	104.59	105.58	102.93	106.47	108.55	106.21	106.51	106.79	105.45	105.95	105.73	106.47	104.82	105.56	104.87	107.16	105.86	107.69	106.59	106.3	105.49	105.06	107.04	106.64	108.72	105.63	105.81	104.22	105.69	105.79	107	106.72	105.46	107.26
106.04	105.91	104.01	107.05	105.4	104.65	105.96	106.65	104.31	109.33	104.8	105.24	105.31	106.45	105.84	106.15	107.37	104.85	106.97	102.52	104.78	105.5	103.44	105.29	107.41	104.97	103.53	105.64	105.43	104.22	104.71	105.38	104.39	104.35	107.37	105.71	104.23	102.84	105.59	106.78	104.97	103.24	105.16	105.39	105.97	107.59	105.83	104.63	106.41	106.98
112.16	113.19	113.19	112.08	113.75	110.55	113.3	110.22	113.08	113.49	111.99	113.36	113.01	112.35	112.82	111.8	112.44	111.72	112.07	113.24	113.08	112.03	113.26	113.23	114.98	113.29	114.73	112.42	112.05	114.15	113.11	111.31	112.56	111.97	112.48	113.97	113.19	112.05	114.13	112.52	114.07	113.44	113.6	112.9	114.45	113.92	111.28	111.56	110.7	110.46
103.4	105.41	104.91	105.73	104.66	104.04	104.5	105.52	104.39	105.59	106.68	104.47	106.23	104.93	104.33	107.03	106.13	104.83	105.9	104.83	105.6	105.54	104.51	106.51	105.19	103.37	104.18	105.4	107.93	105.4	105.99	106.03	106.16	105.44	103.63	106.08	107.21	105.78	105.91	106.87	105.89	106.25	103.81	105.94	105.73	104.17	105.55	105.27	106.27	105.51
113.51	111.5	111.02	112.63	111.67	111.22	110.94	112.03	114.13	111.67	113.47	112.91	112.7	112.92	112.78	111.68	111.87	111.08	113.55	111.55	111.53	112.98	111.38	111.54	110.67	112.5	113.41	113.15	112.08	109	110.32	111.23	111.2	114.38	112.66	111.58	111.44	111.76	112.21	110.51	112.73	113.24	109.03	110.52	111.56	110.82	112.84	110.87	112.13	112.74
112.17	112.45	112.35	109.52	111.79	113.86	109.98	112.02	112.03	111.23	111.97	112.08	110.72	112.21	111.78	109.89	112.31	112.88	110.93	109.82	110.07	111.92	112.52	114.58	112.23	108.46	112.73	112.01	109.88	113.61	111.44	113.52	111.63	113.05	111.6	114.95	113.01	112.66	110.89	111.84	114.65	113.74	114.88	110.15	113.37	112.08	113.43	115.47	111.13	110.98
106.14	103.81	106.77	102.6	105.53	104.36	107.55	106.04	107.06	106.34	106.03	106.39	105.36	105.32	104.45	106.18	105.12	108.1	102.85	104.05	105.54	105.94	104.73	104.36	104.62	103.94	107.24	105.49	105.54	105.31	104.03	104.88	107.7	105.57	107.95	104.11	104.1	106.79	104.5	103.9	103.51	105.77	104.92	104.34	106.99	106.28	104.04	107.49	104.62	103.27
104.49	104.43	104.98	104.41	102.66	105.53	104.18	102.91	105.13	103.6	102.45	104.65	103.22	105.22	105.2	104.4	103.98	104.48	105.3	104.14	104.91	106.17	106.12	102.83	105.08	104.81	103.41	103.44	102.08	105.21	104.27	105.05	104.33	104.5	105.83	104.78	105.56	101.84	104.73	103.32	103.1	104.1	103.74	106.14	104.42	105.04	102.43	103.49	105.64	103.55
115.25	116.42	116.78	116.12	118.88	115.75	116.53	115.61	116.66	116.79	115.33	117.49	118.77	115.35	115.98	117.54	116.32	117.06	115.58	118.19	118.05	115.36	115.95	118.06	115.46	115.44	116.63	114.35	116.04	115.8	116.95	115.86	117.73	118.18	117.44	115.06	117.04	116.43	117.21	117.43	115.64	116.88	115.25	115.34	115.83	116.07	116.2	114.94	116.44	113.45
106.92	105.9	107.45	107.37	107.26	107.11	107.25	106.71	107.26	108.31	105.25	106.62	104.91	105.56	105.48	107.82	107.05	105.32	107.25	107.32	105.7	105.53	105.14	105.46	105.66	107.33	105.68	107.25	105.28	106.39	108.55	106.14	106.15	105.05	108.7	107	107.01	104.73	108.2	107.86	107.84	106.3	108.93	108.31	106.13	107.21	106.56	106.85	107.26	107.13
104.36	104.02	102.99	103.61	104.04	104.04	103.72	106.35	104.78	104.34	103.11	104.99	102.17	106.88	104.34	106.1	106.68	105.95	106.14	108.32	104.12	106.07	103.8	105.31	105.28	104.33	105.06	105.33	105.41	104.03	106.34	106.33	105.52	107	105.23	103.58	104.86	106.6	103.93	109.3	103.17	104.84	105.45	105.39	105.22	106.51	107.53	105.49	106.46	105.94
106.2	105.36	105.47	105.1	107.06	107.29	105.47	103.6	107.75	105.14	107.55	105.14	106.25	104.77	108.8	106.35	104.49	107.03	106.42	105.62	103.88	106.16	105.02	106.33	106.98	108.2	107.36	107.72	106.25	103.45	104.56	106.47	106.56	106.23	104.5	107.02	106.03	107.78	106.59	107.5	106.12	106.65	105.62	106.68	107.35	105.91	106.14	106.01	107.32	106.72
105.42	104.68	107.02	105.56	106.09	105.55	104.94	105.31	103.45	104.95	104.87	107.58	104.76	105.46	105.93	108.29	105.26	107.82	105.07	104.84	107.14	106.21	104.09	103.69	105.74	105.24	105.1	106.01	104.44	106.88	104.05	105.62	106.58	103.14	105.39	104.34	105.97	106.29	104.85	103.11	103.99	104.87	102.88	105.72	104.3	104.7	106.84	106.17	105.36	105.02
117.16	116.81	117.39	115.33	115.66	118.68	115.62	117.98	118.74	118.32	118.53	117.74	119.81	118.26	116.86	119.61	119.1	118.08	115.83	119.16	116.85	119.17	118.3	117.03	118.48	116.9	115.93	118.62	116.34	119.2	119.23	118.43	118.83	117.63	117.22	115.91	117.4	116.62	117.67	116.43	117.35	119.31	117.39	119.06	116.23	118.86	115.56	117.96	116.57	118.86
104.15	107.37	105.32	105.72	107.61	104.93	105.14	103.33	104.1	102.81	105.37	104.41	105.79	106.75	105.18	106.22	106.2	104.91	107.33	104.7	103.53	104.88	105.75	104.64	104.23	102.73	104.74	103.27	106.32	105.03	104.14	105.17	105.95	106.41	106.82	104.29	102.98	103.92	104.79	104.66	104.1	106.67	107.42	105.31	104.08	104.76	104.94	102.9	105.61	106.51
111.92	112.51	109.35	111.5	109.89	112.49	111.86	111.83	110.41	112.47	112.63	109.33	109.73	111.65	111.21	113.39	110.88	111.86	109.86	114.76	109.11	111.17	113.42	115.51	111.77	113.51	109.96	111.6	110.87	111.87	111.02	111.07	111.59	112.12	110.62	112.8	110.13	110.87	110.58	112.45	110.94	109.69	107.93	111.47	111.56	111.33	112.39	109.23	111.48	110.06
107.44	107.52	108.59	105	106.54	104.7	107.57	104.93	106.26	104.2	105.14	106.89	106.08	107.49	105.64	105.69	107.9	104.95	105.83	106.39	106.12	107.19	106.6	106.28	105.35	108.53	110.1	108.42	107.08	106.67	106.01	106.19	105.35	108.42	105.28	108.46	105.93	106.22	106.68	110.08	104.83	109	106.68	105.74	107.02	105.78	107.71	105.86	105.52	103.67
105.99	106.27	102.38	105.04	106.09	104.11	104.63	105.93	106.8	103.17	106.88	105.83	104.4	106.26	107.67	103.53	103.52	103.61	106.1	104.89	107.19	104.9	103.56	106.71	106.25	103.48	106.67	106.85	105.15	102.49	106.26	108.87	106.98	102.45	106.87	106.77	106.7	105.24	106.11	107.97	106.4	105.79	104.62	105.97	105.06	105.91	102.88	106.38	107.79	106.74
105.07	103.48	104.84	105.47	105.75	105.71	106.42	106.69	105.92	105.82	105.18	105.03	105.74	104.58	104.41	105.07	104.22	102.71	104.62	105.82	103.72	103.92	103.12	103.5	102.35	103.43	108.13	104.87	103.42	103.31	103.68	102.28	104.34	104.85	104.57	107.31	104.89	104.38	105.46	107.32	106.27	104.71	104.1	104.98	105.35	104.98	106.25	105.09	104.89	104.04
108.34	105.21	106	105.81	103.24	103.75	105.64	105.62	103.34	105.95	104.86	107.64	107.16	104.37	106.68	104.59	105.96	103.89	105.36	107.41	103.86	104.82	106.79	105.01	104.27	105.56	103.94	103.5	106.23	105.44	105.43	104.82	107.21	104.72	107.09	104.69	104.85	105.84	105.18	103.95	104.5	105.35	105.15	106.84	106	105.55	105.88	105.74	104.74	105.26
109.01	110.24	110.81	109.25	109.84	109.51	110.33	109.58	109.91	111.41	111.4	108.12	108.92	109.5	108.28	109.39	111.13	110.39	112.91	109.15	111.93	110.79	109.48	110.55	107.75	109.59	108.11	110.16	108.17	108.59	109.43	111.8	109.18	110.77	109.64	111.57	110.35	109.84	111.82	108.93	107.08	109.46	111.88	108.74	108.55	110.27	110.16	108.56	111.79	109.88
107.13	106.04	106.13	107.18	106.46	104.18	106.3	105.55	105.15	104.29	104.77	106.84	104.18	106.52	106.91	106.7	106.66	105.89	106.78	107.01	104.35	107.38	104.42	105.47	107.17	107.77	104.69	108.1	110.11	104.81	105.8	104.66	105.01	103.28	105.26	106.97	104.83	101.75	105.2	104.21	103.91	104.46	104.23	104.76	106.23	103.88	106.19	104.13	107.85	105.59
105.44	104.71	105.12	104.99	105.24	106.24	107.87	104.51	107.09	104.96	105.84	104.7	105.62	105.72	104.45	106.11	105.79	105.53	105.22	103.14	103.99	106	105.01	104.44	104.66	105.24	105.44	105.19	103.98	105.77	107.81	103.63	104.73	107.2	105.34	104.46	107.22	106.69	105.03	105.56	106.01	106.47	106.57	107.67	104.8	107.61	107.52	103.01	106.2	105.86
113.41	111.75	110.68	108.99	111.58	113.59	112.21	110.71	113.12	112.83	112.9	112.84	111.15	112.86	111.18	113.14	111.76	110.6	112.84	113.42	111.62	111.22	110.16	110.78	110.49	111.7	113.67	110.8	111.74	112.06	109.71	112.12	112.6	111.68	110.28	112.25	112.48	112.67	110.57	111.6	110.75	110.7	110.62	113.09	109.97	112.99	112.78	112.68	113.07	111.89
105.63	105.66	104.41	105.99	106.03	105.91	106.31	106.4	106.44	105.71	105.34	104.89	104	104.19	106.17	102.71	105.76	106.4	105.38	105.7	105.54	108.47	103.87	104.02	104.87	102.77	106.03	106.48	107.45	106.69	102.8	104.64	104.34	106.3	105.7	106.35	105.07	103.79	106.46	101.37	107.59	105.5	106.17	102.82	104.83	107.66	104.11	105.76	107.51	105.33
111.66	111.55	110.62	111.41	112	110.56	110.66	109.49	111.02	112.23	111.32	110.28	111.72	110.21	108.57	110.43	113.76	113.75	111.32	111.03	111.44	111.8	110.92	113.79	110.29	110.81	109.42	112.8	112.9	111.48	111.19	111.09	110.05	112.47	112.45	112.24	111.54	112.22	114.01	111.73	110.8	111.99	111.71	113	110.88	111.42	110.58	110.36	111.41	110.23
105.68	108.75	105.51	105.8	106.87	106.44	105.12	107.82	106.1	105.62	105.54	106.87	105.25	106.05	106.15	106.62	104.71	107.61	106.19	108.57	107.57	105.76	104.59	103.11	104.26	105.25	108.74	107.71	106.4	104.15	108.28	105.52	106.37	106.06	105.15	104.18	105.01	105.97	107.86	105.93	104.02	104.56	102.83	108.43	105.69	105.85	106.11	105.52	105.65	105.87
105.95	106.25	106.85	105.36	104.67	107.34	104.6	102.45	106.49	107.1	103.24	104.98	105.32	104.4	106.24	105.91	101.8	104.33	105.6	104.03	106.64	107.05	107.48	103.68	104.48	105.39	107.62	104.88	105.71	106.52	105.44	107.06	105.75	108.07	105.8	107.04	104.19	105.78	103.73	106.54	106.35	106.04	105	107.16	107.19	106.15	107.1	107.5	106.24	105.72
106.83	106.66	103.53	104.7	106.15	106.07	106.44	108.03	105.55	105.04	106.82	107.23	106.42	105.42	106.8	103.82	105.24	107.42	103.21	106.01	106.27	105.64	102.88	107.69	107.02	105.11	105.66	106.06	104.28	107.35	105.61	107.06	108.14	106.58	106.8	107.66	107.49	106.03	105.95	106.71	102.98	104.66	106.13	103.86	106.64	101.96	105.4	106.62	107.23	106.05
108.29	107.15	107.62	104.57	104.37	106.17	108.81	102.4	108.35	107.07	105.94	105.69	104.88	107.12	106.55	106.31	105.05	105.14	106.49	105.38	106.61	105.62	107.73	106.7	105.28	105.85	105.53	105.91	105.38	105	107.4	105.38	104.26	106.66	107.49	104.76	105.71	106.9	105.57	107.49	105.32	106.19	107.6	107.66	107.46	104.62	107.29	105.53	104.78	107.83
106.76	105.75	104.66	107.49	106.99	107.33	106.44	106.98	105.86	104.05	105.49	106.69	105.72	105.14	105.87	105.32	104.31	107.86	103.58	103.04	103.9	106.5	105.41	105.78	104.4	107.11	105.83	104.72	103.37	104.45	106.98	104.71	105.7	107.12	104.94	105.77	106.66	106.61	105.3	107.65	104.64	105.84	107.81	105.45	105.8	107.51	105.87	105.02	106.46	106.06
106.67	107.8	106.3	105.66	104.56	105.7	107.63	106.59	107.46	105.02	106.8	106.71	105.35	107.66	102.34	106.39	104.4	107.09	104.78	108.03	107.06	106.34	108.15	106.25	106.28	106.52	107.38	107.39	107.33	103.91	104.67	107.79	105.59	106.5	105.93	107.63	107.53	108.12	106.19	108.26	105.17	105.6	105.94	108.37	105.5	107.16	104.5	105.35	105.56	106.35
116.29	117.44	115.28	116.1	117.3	116.45	115.69	117.19	119.6	116.57	116.24	116.88	116.35	117.24	116.38	116.28	117.12	115.45	117.21	118.46	117.47	114.31	117.41	118.4	115.92	115.11	115.78	116.05	116.67	115.22	118.64	116.69	116.74	115.1	114.37	114.58	116.17	117.35	115.8	117.01	115.77	115.93	116.33	115.2	118.72	117.47	116.15	113.12	116.25	114.59
98.803	101.11	101.68	100.78	101.72	101.27	101.68	100.4	101.8	99.677	99.939	100.51	100.23	100.84	99.697	99.924	101.86	103.17	99.502	99.19	101.95	101.56	100.43	98.777	98.356	99.915	99.624	100.04	100.57	103.24	101.46	100.47	99.731	99.627	100.34	103.07	98.68	100.39	99.54	99.735	101.28	99.697	100.45	98.178	98.862	100.26	98.668	99.008	99.743	102.1
106.06	105.98	106.42	108.21	105.98	103.64	107.21	106.26	106.23	107.77	106.35	104.6	106.37	107.33	105.85	104.63	107.09	108.14	104.95	107.34	105.66	106.5	104.69	105.6	105.23	105.5	105.24	107.56	108.8	107.41	106.65	107.08	107.06	105.91	108.7	105.45	108.46	104.53	108.27	104.07	105.56	107.11	104.81	105.42	106.96	109.4	106.83	104.61	107.23	104.87
114.86	114.5	112.11	113.57	112.38	111.81	112.42	113.94	112.21	111.11	113.86	111.58	110.05	111.01	111.66	111.73	110.91	112.91	113.59	113.19	113.79	112.32	113.39	112.48	112.76	113.85	111.07	112.92	111.8	113.47	112.99	113.46	115.54	112.81	113.51	114.07	112.54	113.42	112.43	110.32	113.72	114.75	111.35	113.52	113.03	111.67	114.53	113.05	114.47	112.88
108.94	108.92	111.44	109.49	111.87	108.61	108.42	109.42	108.76	110.08	112.3	108.28	109.1	109.31	111.04	109.35	110.65	110.1	109.94	109.53	110.75	111.28	109.07	110.39	112.51	109.79	111.19	108.17	106.23	109.44	108.61	108.1	111.76	110.06	109.91	108.25	112.82	110.57	112.41	108.73	111.63	110.08	111.02	109.99	111.2	109.55	111.24	111.63	110.57	110.55
101.73	99.295	101.56	102.71	101.11	100.49	98.858	101.84	101.54	99.318	101.14	99.281	100.26	99.725	99.695	99.822	102.6	101.28	101.28	100.2	99.756	100.99	101.32	101.27	101.36	102.31	99.442	101.34	100.21	101.8	100.23	100.01	99.996	101.32	100.69	99.546	99.007	100.79	101.63	101.84	99.62	100.93	100.24	102.55	101.34	99.531	98.872	101.23	100.42	101.88
107.58	106.47	106.51	105.3	104.57	107.21	105.7	105.19	105.75	107.97	103.99	106.49	108.63	105.28	107.13	105.76	106.44	105.74	105.98	107.38	104.17	103.36	107.89	106.09	105	103.88	105.36	108.1	106.32	105.8	106.77	107.1	106.02	105.45	105.73	108.12	106.49	105.96	106.61	105.48	106.5	106.29	107.2	105.14	106.6	104.48	106.93	106.27	107.21	105.54
101.93	102.62	104.99	103.33	104.45	104.38	103.19	103.79	104.6	104.17	103.27	104.71	104.8	103.58	103.62	104.22	105.23	105.52	104.84	102.32	103.62	104.61	103.77	104.17	104.34	104.77	103.01	104.75	104.57	105.89	102.08	102.5	105.47	104.31	102.7	103.49	102.61	104.06	106.86	104	104.12	104.74	104.85	104.67	106.58	106.24	105.06	104.82	104.37	103.65
112.48	110.8	111.97	111.3	111.93	110.79	111.06	110.08	110.71	112.29	110.47	112.74	111.64	110.03	110.52	110.93	110.73	111.13	111.66	113.45	111.53	112.79	112.02	112.2	111.04	112.09	113.15	110.52	111.44	111.96	112.37	109.17	110.03	112.06	111.17	112.04	112.98	111.51	111.13	109.16	110.95	112.22	112.54	112.46	111	112.62	110.73	113.06	111.71	113
103.41	104.11	102.51	105.83	105.75	104.52	103.94	106.01	105.16	103.43	104.94	103.91	104.76	102.57	106.23	103.93	105.42	103.28	105.57	102.79	104.78	106.38	104.29	104.01	106.77	104.53	103.06	102.97	105.45	105.66	106.41	104.54	104.89	103.76	104.57	104.93	103.63	103.64	102.2	104.48	103.69	103.67	104.49	103.82	104.24	103.61	101.88	104.35	104.44	104.39
104.6	103.21	103.73	107.34	106	105.94	105.72	105.15	105.94	106.5	109.41	105.44	104.62	105.84	106.07	105.35	106	105.12	103.53	104.25	103.87	106.4	104.77	106.77	107.73	104.56	106.56	105.57	104.64	103.61	105.87	105.1	105.84	106.01	105.56	105.99	105.35	104.32	107.93	104.23	104.65	104.3	105.98	104.21	107.15	105.44	104.81	106.71	106.56	105.49
100.34	99.376	97.85	100.42	99.06	100.52	98.826	98.127	99.023	99.928	100.26	97.978	100.1	99.302	99.94	98.985	97.856	102.38	99.468	100.45	101.7	100.02	98.591	98.465	99.604	99.881	98.828	99.943	99.421	98.28	101.76	98.402	98.959	99.282	100.57	100.78	99.526	102.44	100.7	100.68	100.52	99.355	99.435	99.05	99.744	100.14	98.406	100.16	102.48	100.31
112.54	111.17	108.48	112.35	110.48	113.44	110.85	111.39	112.97	110.48	112.21	111.98	113.2	111.59	114	110.14	112.64	112.8	113.38	112.75	111.28	110.12	113.85	112.56	113.18	113.74	109.97	110.24	112.67	113.81	112.83	112.63	113.84	111.14	112.67	112.1	113.16	110.93	111.41	108.82	109.83	109.87	111.01	111.27	110.32	111.57	112.08	111.68	111.77	112.19
113.21	112.27	111.75	113.93	110.43	110.86	110.37	109.86	112.95	110.3	111.71	110.74	110.58	110.53	109.31	111.74	110.36	110.95	113.38	111.27	111.98	112.66	110.02	108.88	111.61	111.37	112.3	109.35	112.47	110.37	110.67	109.93	111.79	111.1	111.57	110.82	111.32	110.68	109.74	111.9	112.79	111.21	110.19	110.98	111.97	109.89	111.27	110.79	111.69	112.18
104.51	105.48	107.24	107.48	106.92	108.59	107.19	109.36	105.54	106.18	107.49	107.22	106.08	106.37	105.31	107.48	104.84	107.43	106.11	104.36	103.16	106.46	105.55	107.05	106.15	107.9	108.55	107.16	104.73	107.68	106.51	106.94	106.17	106.82	104.42	107.92	104.85	106.53	106.85	108.64	103.86	107.14	104.74	107.65	107.7	107.8	109.48	105.68	106.65	106.44
103.85	104.31	102.23	106.53	104.19	103.28	105.28	103.09	103.81	104.83	105.9	107.13	105.75	105.39	104.44	103.85	105.79	107.37	108.16	107.6	106.76	102.07	106.04	106.01	104.71	104.3	104.91	107.03	104.27	106.29	106.09	105.49	105.69	106.73	102.37	107.6	101.84	105.85	104.37	104.79	103.43	104.53	103.93	105.15	104.32	105.58	105.93	102.94	105.03	104.12
110.99	112.01	110.92	110.4	109.59	109.64	111.02	112.19	112.79	111.25	111.85	112.85	111.42	113.3	108.56	112.48	110.41	110.36	110.2	109.92	110.27	112.63	109.23	109.73	109.65	111.23	109.98	111.35	112.39	110.64	111.6	113.32	109.21	111.79	109.3	111.98	113.17	114.32	112.79	113.16	110.61	111.3	113.09	111.33	111.84	112.73	110.4	110.6	111.92	112.36
108.34	106.42	105.94	104.13	106.64	106.62	104.1	105.25	105.61	105.72	108.05	106.78	103.88	105.96	106.93	106.46	105.55	105.46	106.36	106.14	105.05	105.53	106.25	103.4	105.96	104.88	105.45	104.99	108.2	106.34	105.58	105.6	105.23	105.99	106.67	106.82	106.92	104.37	104.76	107.19	106.71	106.53	107.09	106.59	107.36	106.71	105.73	106.45	107.48	105.42
110.47	112.09	110.32	111.96	111.59	112	111.41	111.57	110.94	111.04	112.82	113.94	109.99	111.41	111.13	112.44	112.38	114.32	111.75	112.08	110.77	112.4	110.53	112.67	109.17	114.21	110.61	111.14	110.44	111.34	110.37	115.61	112.97	111.18	114.28	111.43	111.74	115.21	111.95	110.16	111.53	112.24	114.18	113.27	113.11	111.31	111.17	113.02	110.49	110.68
102.12	103.45	105.29	102.26	104.1	105.81	102.44	103.9	103.75	104.11	105.33	104.14	105.89	101.72	105.75	104.47	103.23	104.17	105.42	103.16	102.26	105.5	105.61	106.93	103.39	104.29	105.83	103.91	106.02	106.92	105.11	102.29	104.53	102.24	105.07	103.22	105.73	104.15	106.54	105.69	105.95	105.61	106.14	105.35	103.48	105.7	106.31	106.93	103.73	103.93
104.72	106.71	103.88	103.57	103.91	103.16	103.61	106.78	102.99	106.43	104.58	106.33	104.65	108.16	106.04	106.24	106.34	102.84	104.87	104.23	104.54	107.78	104.98	105.24	105.47	104.5	104.51	103.8	104.46	106.23	102.73	106.82	106.4	106.25	107.8	103.98	105.46	103.72	104.99	104.13	106.43	105.04	105.42	103.69	105.53	105.8	104.46	104.75	105.45	104.51
110.9	111.77	112.21	111.72	111.74	110.19	112.77	110.75	109.36	110.12	111.23	110.83	114.54	111.08	112.92	112.46	114.03	112.53	112.02	110.8	109.75	111.38	109.73	111.23	112.66	110.72	111.98	109.7	110.11	111.08	112.78	110.33	109.96	111.06	109.17	111.14	112.22	109.39	111.55	109.56	110.3	111.47	112.21	111.15	111.4	111.97	113.2	112.03	111.96	110.27
105.38	105.31	103.95	103.85	104.55	107.02	105.42	104.06	104.76	102.44	104.55	104.16	104.94	105.18	104.62	104.19	104.64	104.13	104.84	104.7	103.74	106.24	106.44	104.46	104.46	106.07	103.83	105.21	105.84	105.48	106.16	105.43	105.52	104.62	104.99	105.96	105.2	104.3	104.84	103.51	104.86	104.89	105.38	106.18	104.87	104.91	104.52	101.14	104.27	106.76
106.89	106.76	107.04	107.4	107.13	106.92	105.1	105.93	104.4	107.33	107.74	104.85	105.01	107.18	105.54	107.91	106.11	105.14	102.91	105.21	107.13	106.76	104.73	106.84	107.77	105.21	107.6	108.31	106.91	107.17	107.4	105.58	106.23	106.34	108.34	105.58	105.34	105.86	105.48	106.98	104.78	107.27	104.7	106.19	106.53	107.55	104.64	107.48	106.67	104.82
112.38	113.45	112.3	110.86	110.05	110.71	110.76	112.71	110.44	110.04	110.78	111.43	111.69	111.44	111.03	111.38	108.56	112.5	110.08	109.81	112.85	110.85	110.52	113.95	110.51	112.63	111.75	113.41	114.06	112.37	112.56	111.53	112.53	110.36	112.7	109.11	108.5	108.88	111.72	112.68	110.77	112.16	112.66	109.21	112.03	112.57	111.73	110.53	109.69	111.97
105.06	104.06	105.2	105.85	108.7	104.67	107.69	106.42	105.87	105.06	107.46	105.77	105.94	107	106.11	105.17	105.87	105.77	106.44	106	104.34	106.99	104.85	106.16	105.75	105.33	105.14	106.65	107.1	107.88	106.86	107.19	107.15	105.56	106.89	105.43	106.39	108.8	106.5	104.52	103.56	105.67	105.3	104.88	107.77	105.45	106.2	106.07	106.69	104.12
112.37	113.63	110.08	110.34	111.64	108.98	110.25	111.3	108.6	112.08	109.96	110.49	109.21	111.7	111.46	109.67	112.57	110.01	111.27	113.29	112.13	111.86	114.19	111.14	111.25	109.53	112.53	110.23	111.82	110.14	110.89	111.76	109.33	114.13	111.07	110.9	109.01	109.26	112.15	110.98	110.47	109.51	111.88	108.77	111.48	112.1	113.24	110.72	111.97	113.35
111.43	111.12	109.29	109.27	112.15	111.08	111.33	111.78	111.05	110.38	111.08	113.12	112.11	111.7	109.77	110.76	113.03	112.35	110.76	111.8	111.53	111.72	110.13	110.33	108.92	111.98	112.49	111.43	111.88	110.09	113	111.87	110.15	109.28	111.44	110.63	109.02	112.52	110.43	111.07	111.37	111.4	113.55	113.34	109.05	112.5	110.85	111.47	110.87	112.41
107.42	105.22	106.58	107.03	108.13	105.31	106.91	104.69	105.73	107.48	106.64	107.5	106.51	108.26	109.76	107.35	106.42	106.31	106.63	107.1	104.55	106.44	108.63	107.04	106.5	105.14	103.33	106.79	106.89	104.94	107.93	105.01	108.37	104.55	108.2	108.42	107.27	106.86	105.95	107.62	105.31	103.06	109.22	105.85	105.38	107.37	105.35	107.24	106.89	105.6
104.62	106.39	106.36	105.73	106.54	104.13	105.35	104.98	105.59	106.72	109.09	105.09	103.67	105.96	105.76	104.05	104.61	107.49	106.66	104.5	104.4	106.49	107.05	104.42	108.51	104.17	107.05	104.79	105.32	107.35	106.33	106.38	104.83	105.96	103.24	107.83	105.27	104.54	107.58	107.18	103.73	105.32	105.46	104.89	104.9	103.82	105.57	107.63	106.14	103.89
101.84	104.4	104.74	105.65	104.7	105.69	103.85	103.92	104.66	105.86	104.55	107.44	106.87	104.23	104.31	106.78	105.17	104.78	105.87	104.08	104.08	103.07	105.18	105.61	104.76	106.85	106.5	105.18	106.47	103.96	104.98	103.73	107	106.17	105.72	106.17	104.65	104.43	106.03	105.55	105.8	104.9	107.65	106.94	105.69	105.63	105.78	108.05	105.79	105.76
106.74	106.17	107.48	105	107.25	107.14	106.96	104.87	107.44	106.8	107.69	106.05	108.06	108.17	104.27	105.24	107.81	105.4	106.41	106.71	107.36	105.7	105.87	107.46	107.04	108.98	108.13	108.02	108.18	104.7	108.76	105.91	104.71	105.71	106.83	107.03	105.92	107.51	109.1	105.33	106.26	106.35	105.45	109.14	104.19	107	105.41	105.68	106.87	108.04
102.72	103.07	104.76	104.71	104.58	104.1	106	102.59	104.46	105.29	104.55	103.92	104.88	103.42	101.86	105.29	103.61	104.9	103.4	104.64	105.24	104.46	103.31	105.09	103.55	104.66	101.63	106.14	104.15	102.68	102.67	104.78	103.28	104.84	103.05	103.14	105.2	104.87	100.99	106	103.54	104.58	103.19	105.1	102.54	104.37	102.95	105.96	105.44	102.93
98.61	97.119	100.26	100.39	102.25	100.81	100.28	99.377	99.266	98.186	98.698	100.66	99.341	98.714	99.424	100.27	99.037	99.462	100.24	100.69	100.09	100.18	98.273	99.233	98.25	98.87	96.953	98.16	100.2	99.162	97.711	99.842	98.852	98.908	100.46	100.74	100.02	100.89	100.53	99.019	101.71	100.03	99.716	101.14	99.508	99.664	98.92	100.09	100.9	97.126
107.54	105.85	104.43	104.41	105.92	103.77	103.11	106.42	105.59	105.45	104.11	105.48	105.67	106.85	104.98	106.66	107.88	106.67	104.44	105.16	107.08	106.64	106.86	104.63	106.53	105.61	105.64	104.48	108.51	103	105.6	104.71	105.71	107.65	105.89	104.08	109.5	104.4	102.95	105.47	106.87	105.04	105.09	105.61	104.54	106.2	105.68	105.94	107.43	105.16
111.04	112.2	108.64	111.2	110.48	109.9	112.81	110.75	110.59	110.58	112.53	113.6	112.01	111.58	111.63	110.56	111.21	112.01	112.14	110.16	111.73	111.27	113.26	110.62	109.91	112.89	110.35	109.73	111.84	108.19	111.24	111.6	110.22	111.27	111.16	110.68	110.94	111.52	113.53	113.38	111.99	111.03	110.04	111.88	112.97	113.21	110.5	110.38	111.87	111.78
111.16	111.15	110.85	111.28	111.82	110.13	110.14	111.6	110.52	112.16	111.18	111.92	112.13	111.34	111.26	111.05	110.15	114.16	112.95	112.81	111.08	111.25	109.62	109.84	110.4	112.13	111.02	111.94	110.25	111.49	110.89	111.41	111.6	110.37	112.51	110.62	111.09	114.71	109.96	111.95	110.98	112.92	111.11	113.62	113.75	111.78	111.12	111.82	112.16	109.19
106.03	105.61	108	107.97	108.42	106.02	107.02	106.72	107.66	105.25	108.19	106.19	106.89	106.04	105.42	102.17	105.9	107.37	107.39	107.77	105.3	106.63	106.26	106.81	107.25	105.26	106.23	106.17	107.91	105.51	104.65	105.07	106.13	105.45	106.71	105.68	106	106.19	106.08	107.81	105.77	106.01	104.77	107.5	105.37	105.46	106.34	109.5	106.27	108.3
111.44	111.39	112.99	113.53	113.1	112.4	111.15	112.09	112.52	114.33	112.55	112.41	113.6	112.93	114.15	113.23	112.03	112.42	110.55	110.38	112.25	111.1	114.19	112.56	112.15	111.74	108.64	112.25	111.39	110.05	111.75	112.99	111.07	110.56	111.05	112.77	109.89	111.4	108.79	112.45	112.72	111.39	113.81	113.8	114.62	111.14	112.05	111.51	112.82	112.89
100.57	98.207	100.27	98.418	98.291	99.457	99.307	97.839	100.58	97.158	101.58	99.667	100.01	102.93	101.52	98.96	100.44	97.57	101.52	98.761	101	101.46	100.36	98.992	99.417	100.04	99.133	100.25	101.11	99.902	100.52	101	101.04	103.34	99.094	100.33	100.56	97.963	100.45	101.73	99.277	102.48	98.565	100.11	100.08	98.524	98.699	100.92	101.12	101.78
100.83	97.4	100.51	99.439	100.18	101.22	100.54	101.85	99.211	100.47	99.73	99.951	100.81	102.19	99.065	99.673	98.626	101	100.47	99.513	101.2	100.52	99.22	99.191	99.995	100.37	101.29	100.34	99.898	100.76	99.748	100.74	101.58	99.872	102.31	100.31	101.04	100.43	99.861	99.953	99.958	99.182	99.817	100.71	100.15	101.64	101.33	101.04	98.185	98.765
100.34	101.33	101.73	100.57	99.711	100.32	102.7	100.18	100.33	101.52	101.11	100.8	102.6	99.898	100.17	99.594	101.12	101.19	101.82	98.433	101.29	101.47	104.37	99.427	98.63	98.764	100.4	100.92	99.297	101.77	101.06	101.65	99.786	100.01	99.688	101.26	100.76	100.91	98.491	101.3	101.38	99.7	100.4	102.13	100.75	102.22	100.5	100.52	100.49	100.9
107.2	101.86	104.57	106.58	105.27	105.45	104.19	106.5	105.92	106.78	106.36	105.37	104.46	106	105.94	106.49	105.87	104.18	104.22	106.61	106.93	107.05	103.98	108.43	104.37	106.65	105.36	105.69	104.89	103.99	107.25	104.21	105.14	105.41	104.75	104.47	104.45	104.8	105.31	106.5	105.51	106.37	106.42	104.85	102.94	106.57	107.5	108.27	105.33	105.07
108.32	105.71	104.75	105.91	104.61	107.29	104.45	105.97	105.47	106.63	106.5	106.73	106.03	110.49	107.68	107.73	106.46	104.75	107.63	106.33	106.03	105.77	106.4	103.96	106.96	104.32	106.98	106.48	106.19	107.09	109.65	105.9	106.33	106.44	105.81	107.24	106.47	108.26	106.79	105.79	107.88	106.96	108.12	106.6	105.02	106.89	106.45	105.1	107.31	104.87
111.32	111.04	112.06	110.44	111.09	112.65	112.35	110.72	110.79	112.99	112.31	109.13	112.85	110.55	114.37	113.38	112.6	112.09	112.83	113.98	109.52	112.97	111.82	110.01	111.62	109.57	113.13	115.05	111.87	110.83	110.11	112.47	113.41	112.03	113.25	112.47	112.04	110.84	111.49	111.99	110.72	110.75	112.91	110.9	111.38	109.25	113.03	110.87	109.4	109.48
104.13	107.04	106.19	104.67	104.56	104.76	105.63	105.68	106.99	106.02	104.79	104.94	105.32	105.56	104.38	104.83	106.82	106.14	106.6	105.94	103.83	106.01	104.93	106.35	103.72	106.81	104.07	104.63	106.3	104.54	105.71	104.54	106.49	105.65	108.63	103.97	104.98	105.57	105.82	104.22	104.01	106.67	103.4	105.73	106.37	104.68	105.72	105.74	105.21	105.06
107.67	105.65	107.12	105.59	106.97	106.27	107.09	105.34	107.76	107.43	105.26	106.54	105.94	107.18	106.58	106.93	106.7	105.59	106.15	106.89	106.87	106.34	107.13	105.63	106.07	104.99	105.59	106.31	106.72	104.61	107.46	108.65	107.27	107.4	105.69	104	106.35	103.84	103.99	104.13	104.87	105.45	107.15	105.99	108.34	106.91	105.18	104.52	106.2	106.94
102.21	102.73	101.23	101.73	99.254	101.1	100.43	99.427	101.3	99.872	100.05	101.87	99.708	102.52	101.9	99.218	100.77	101.79	101.08	99.228	99.729	99.745	100.58	100.19	100.57	99.677	102.1	101.33	100.88	101.77	103.18	99.995	100.78	99.216	101.55	100.83	100.36	97.516	101.75	99.355	101.85	100.89	100.62	100.08	100.78	99.419	102.91	99.938	100.57	102.27
110.23	110.08	111.08	112.33	110.21	112.58	110.85	111.34	111.65	113.49	112.43	111.33	111.23	114.57	112.58	108.82	112.52	106.94	111.11	113.6	110.88	111.32	111.93	112.21	112.47	111.64	110.35	111.62	110.95	111.63	112.45	112.93	109.54	112.76	109.97	112.73	110.84	109.29	113	108	110.04	112.35	111.5	110.6	109.76	110.67	113.33	110.66	111.83	109.67
103.27	104.98	107.27	106.25	106.29	103.99	107.8	105.76	104.73	106.42	105.28	104.8	104.26	106.01	106.18	105.42	107.87	105.19	106.14	106.84	106.63	103.79	107.47	109.05	104.32	104.52	104.56	104.34	105.52	105.57	104.53	105.9	105.67	105.07	106.29	106.38	104.86	105.9	104.9	106.05	103.2	108.87	106.08	104.7	106.77	106.71	106.6	108.23	106.59	107.2
104.3	106.56	106.2	104.75	106.72	105.85	104.03	106.39	106.35	106.28	106.09	105.79	105.73	103.39	106.8	106.81	105.61	105.97	105.14	106.78	104.9	103.76	105.94	105.15	105.03	106.01	106.4	104.2	104.41	106.36	105.43	104.45	103.55	104.73	105.38	106.23	104.95	104.06	105.76	105.63	106.98	103.03	106.27	106.77	106.96	105.96	105.71	106.05	105.47	106.89
103.8	105.31	103.61	106.31	104.82	106.01	105.03	104.73	105.27	105.18	106.43	104.46	104.04	102.61	103.4	105.83	104.96	107.02	102.93	102.94	102.89	106.62	103.21	105.07	103.95	104.92	104.52	107.59	103.11	104.69	106.95	104.65	104.75	105.66	103.67	105.06	103.62	104.92	105.73	104.73	104.32	106.03	105.27	104.72	103.13	102.96	107.19	103.95	105.66	105.86
113.87	113.48	110.12	112.65	109.3	111.75	111.87	110	111.44	114.19	113.08	112.5	109.96	112.89	113.56	111.78	111.23	112.45	112.03	114.88	111.5	110.22	112.22	114.68	112.22	110.94	111.16	111.22	112.42	110.65	112	112.94	114.33	111.8	111.97	112.7	112.53	110.93	110.67	112.3	111.62	113.65	110.22	111.87	110.86	109.34	110.78	111.71	112.98	115
111.61	110.9	110.98	108.56	109.29	107.91	109.74	111.13	110.61	110.5	109.01	109.1	110.99	108.83	109.31	109.31	111.77	110.95	109.72	109.08	111.84	112.55	110.93	109.45	109.7	110.96	109.55	109.96	109.2	109.27	108.61	109.75	109.91	108.36	110.93	111.72	109.97	111.22	108.64	109.9	112.31	109.31	109.68	109.44	109.95	110.8	112.83	109.02	110.45	113.16
99.325	100.53	98.314	98.479	98.017	100.78	101.3	101.48	98.337	99.401	96.421	101.06	99.461	97.444	99.321	101.88	99.539	100.66	98.631	99.577	100.32	100.62	98.438	99.48	99.475	99.329	99.126	99.922	101.54	101.27	101.39	101.91	100.75	102.5	100.4	102.32	99.021	100.52	98.385	101.11	98.967	99.542	98.662	97.279	100.59	99.58	98.013	100.85	101.63	99.128
110.65	109.82	111.66	109.95	108.9	110.04	111.66	110.64	109.98	110.91	111.61	111.27	108.69	113.54	108.56	109.16	110.5	109.51	109.17	112.26	111.34	110.36	109.87	109.21	111.48	108.37	111.19	110.51	111.58	114.22	109.1	110.81	110.43	110.76	112.59	111.68	110.81	109.75	113.4	110.11	112.74	111.34	112.68	112.11	112.16	109.71	109.87	108.88	109.26	107.44
105.37	106.66	108.4	107.43	106.37	106.77	106.87	106.29	105.52	105.77	106.13	104.67	108.15	106.62	104.23	107.11	107.81	106.7	108.09	104.84	106.59	106.61	105.99	105.71	108.09	107.83	104.99	105.74	106.37	107.48	107.17	105.83	106.13	105.59	105.14	105.76	107.01	106.4	103.32	105.59	107.46	106.86	105.43	106.73	107.23	104.41	107.06	104.29	105.27	104.58
107.03	105.86	105.66	106.21	107.46	105.76	106.46	105.01	105.59	104.26	104.55	103.78	107.75	107.43	107.01	105.35	105.52	107.63	106.58	106.15	107.05	106.77	102.65	105.51	102.54	105.77	103.31	104.45	105.08	106.35	101.96	104.67	106.9	104.83	104.62	106.4	106.12	105.75	106.14	104.62	105.47	103.45	104.55	104.28	106.58	105.76	105.1	103.16	106.63	104.42
113.09	113.11	112.39	112.04	113.47	113.48	115.09	113.74	113.88	114.62	112.12	111.69	115.18	111.47	111.36	113.85	110.9	111.68	110.51	113.8	112.95	114.02	112.15	112.12	112.98	114.58	114.77	113.99	111.68	110.91	113.67	112.52	113.08	112.46	114.01	113.4	112.6	113.53	113.43	113.37	115.17	112.81	115.16	113.38	114.21	113.99	113.92	113.88	110.35	114.09
110.51	111.15	111.67	111.57	110.66	110.3	111.49	109.8	108.51	109.81	112.19	111.88	110.63	110.37	110.35	111.16	110.82	111.1	109.44	109.99	113.23	109.58	109.85	111.11	110.1	110.17	109.76	109.25	110.37	108.56	112.33	108.85	110.9	111.53	109.49	109.71	111.54	111.12	109.8	112.27	109.32	109.53	110.97	110.94	109.35	108.66	110.34	111.82	109.07	109.8
106.08	105.78	107.09	106.4	106.37	105.82	105.48	106.16	105.28	107.97	105.53	106.23	104.41	104.2	105.65	108.77	103.61	106.18	105.97	103.43	107.58	106.74	104.92	106.94	106.22	106.57	106.32	104.55	107.76	103.98	106.45	106.97	105.31	104.31	105.8	105.85	107.53	104.83	104.78	107.93	104.12	105.79	106.87	104.18	105.34	105.34	106.48	105.58	106.78	107.83
107.28	106.44	106.29	108.28	107.91	104.26	109.33	107.99	108.17	108.19	107.42	104.81	106.86	107.42	105.22	106.02	107.4	107.33	107.75	109.02	106.99	107.94	108.28	105.93	106.78	105.46	107.96	108.97	107.66	107.18	104.58	105.36	105.03	108.9	106.08	105.96	109.29	106.86	105.75	107.17	108.84	105.08	105.08	106.92	107.38	106.85	107.63	108.84	106.23	107.58
101.53	99.372	99.457	99.095	99.313	99.212	99.511	100.26	101.87	100.94	99.659	99.832	100.09	101.71	98.276	100.28	98.958	101.91	98.69	99.296	97.446	97.582	100.37	98.913	99.343	99.76	98.481	101.11	98.247	100.11	99.221	102.16	100.06	100.39	99.292	97.476	102.54	99.159	99.037	99.588	99.72	100.4	100.1	100.59	101.78	101.8	100.07	100.54	97.823	101.4
106.22	105.29	104.34	107.38	103.21	104.22	106.44	104.67	105.98	104.39	104.96	104.33	105.13	104.77	102.62	103.98	103.87	103.6	104.29	105.2	104.46	101.07	106.02	106.39	103.07	105.39	106.01	105.3	105.9	103.09	104.82	103.5	106.07	103.71	104.98	104.3	105.22	105.39	102.75	103.53	104.24	106.35	104.14	104.16	102.46	106.75	105.56	104.9	106.25	102.57
107.86	109.78	108.41	112.06	109.01	110.98	108.71	109.2	109.51	108.64	110.21	109.01	110.69	109.92	110.14	112.58	111.43	110.4	109.27	109.67	108.16	110.78	110.63	106.92	109.72	109.9	109.99	109.82	107.85	109.75	111.44	110.33	108.69	110.86	109.18	109.07	108.82	106.84	111.61	108.12	108.85	109.35	107.91	109.46	110.12	108.74	109.44	109.67	108.06	110.08
105.73	107.24	103.65	105.58	103.43	105.01	104.72	107.22	106.82	104.8	102.61	106.14	106.13	107.05	105.42	106.58	106.33	104.95	106.01	104.32	106.36	105.82	105.95	105.31	102.41	106.4	107.76	105.01	104.28	104.88	104.21	104.98	105.77	105.32	104.31	106.75	105.84	104.91	105.24	104.5	105.86	105.79	105.43	104.31	105.79	105.79	105.34	106.04	103.67	105.57
111.75	114.55	111.1	113.7	112.55	110.17	113.94	112.77	111.82	111.9	114.81	113.43	110.45	114.15	111.99	111.54	114.04	112.17	111.04	111.62	111.59	112.17	113.04	112.16	112.1	111.52	111.05	110.92	112.25	111.39	113.02	111.51	113.59	110.06	114.24	110.99	113.14	112.31	112.15	112.48	112.61	114.05	112.02	111.07	112.98	112.69	112.3	111.85	112.84	111.66
117.4	115.42	116.06	114.81	117.44	115.5	116.68	117.05	115.98	116.86	117.45	116.12	116	114.53	116.24	115.32	116.54	114.78	116.23	116.03	116.21	117.78	117.19	113.87	116	118.7	117.38	115.51	113.62	117.34	115.58	113.85	113.38	115.83	116.16	117.05	117.64	115.67	114.37	119.16	114.18	115.69	115.59	117.45	117.16	115.16	116.32	114.31	114.62	114.23
103.5	106.26	106.53	108.14	105.24	107.29	107.61	105.93	104.16	106.47	108.41	104.37	105.84	105.56	108.11	107.56	105.03	106.84	105.62	106.94	104.66	106.03	106.42	105.44	106.66	105.35	105.02	106.73	107.9	105.62	105.74	104.7	105.72	107.52	104.63	109.03	105.52	106.24	104.54	107.82	106.52	108.26	107.08	106	106.32	106.16	108.08	104.57	107.18	107.97
100.49	99.615	100.46	100.52	98.583	97.726	99.656	98.484	99.627	101.98	98.579	101.05	99.343	101.22	99.839	101.25	103.17	100.54	99.867	100.59	100.69	99.317	101.11	98.659	102.45	100.4	101.7	100.91	101.96	101.21	96.305	100.93	98.089	99.199	99.309	100.09	99.857	100.71	97.789	100.28	98.801	98.262	101.77	99.216	98.61	101.14	100.72	100.37	99.48	98.337
106.51	104.49	106.22	109.64	105.77	107.28	107.2	105.33	106.32	106.29	105.51	106.88	106.22	106.21	105.93	109	106.53	107.71	107.73	108.47	106.26	107.74	107.31	104.89	107.44	106.9	105.09	107.16	105.19	105.19	105.94	107.33	106.12	107.45	107.6	106.58	106.83	105.19	107.15	106	107.17	106.91	107.73	108.02	107.32	107.53	106.36	108.06	106.77	105.94
99.906	104.57	103.77	105.17	103.5	102.23	103.43	103.06	104.74	104.47	105.96	102.68	104.42	103.9	103.85	102.53	105.8	103.9	104.61	103.16	104.85	104.16	104.6	106.25	103.88	103.39	103.95	104.79	104.36	102.66	105.16	101.01	103.69	103.85	104.69	105.55	103.5	105.41	104.05	104.29	101.89	105.61	106.79	104.29	103.5	103.5	103.22	102.61	103.11	104.84
104.97	108.12	105.48	108.55	103.85	106.95	104.59	106.41	104.82	104.07	106.16	104.31	106.21	107.4	106.02	106.61	105.81	106.69	105.93	106.09	105.82	105.6	107.35	108.92	104.18	105.44	107.04	104.09	104.56	107.89	106.13	105.61	105.41	106.79	105.87	107.32	105.01	104.73	107.39	106.67	107.01	106.88	105.79	105.81	106.69	106.56	103.93	105.48	107.01	105.46
106.62	104.75	104.34	105.88	105.41	105.89	105.86	108.66	105.32	107.13	105.86	105.41	102.87	104.44	106.92	106.52	105.56	104.71	104.34	106.68	106.62	104.2	105.57	106.9	105.46	105.69	107.44	104.73	102.52	105.5	106.06	105.18	105.26	107.88	104.48	106.95	104.17	105.43	105.12	106.49	107.14	103.3	105.45	105.11	106.58	105.85	105.27	107.74	105.05	105.31
109.91	111.42	112.09	110.04	111.58	110.51	111.7	111.61	111.75	111.81	110.5	109.93	111.81	110.64	112.68	111.18	112.06	109.32	111.77	111.42	111.28	109.61	110.85	109.99	115.04	112.14	111.94	110.88	109.08	110.61	111.64	110.45	112.03	109.79	112.17	109.82	112.29	111.59	112.01	111.59	111.51	112.18	109.22	111.63	110.75	111.59	111.87	108.15	109.7	110.2
105.76	102.7	105.3	104.72	104.63	102.14	106.11	107	104.47	104.58	106	103.02	105.31	105.07	104.92	104.51	105.03	103.33	103.98	105.5	106.81	101.81	104.86	105.44	102.57	103.25	103.48	101.6	105.74	104.35	104.6	104.7	104.83	105.79	105.45	103.06	104.22	104.95	105.15	104.76	104.18	104.82	104.55	104.46	103.34	104.72	104.27	105.03	102.26	103.67
118.32	118.16	115.52	118.65	115.89	117.99	115.97	118.73	117.75	116.57	121.07	117.93	117.72	117.04	116.16	118.8	117.03	117.92	118.76	116.38	115.92	118.84	116.92	117.28	118.1	117.69	117.13	118.62	119.05	119.71	118.55	116.89	115.72	117.54	119.62	117.16	117.08	116.16	116.98	118.14	117.33	119.16	115.43	118.78	118	118.17	115.94	118.1	115.5	116.37
111.64	112.34	115.34	113.79	110.08	112.16	111.05	112.5	110.88	110.59	112.11	111.86	111.95	111.83	112.66	111.15	112.09	110.35	110.32	112.81	112.16	112.84	111.84	112.5	111.45	112.65	110.95	113.39	110.39	112.31	111.32	109.62	113.61	111.44	110.02	112.85	112.47	114.09	114.1	113.11	111.59	111.88	110.09	113.45	111.82	113.83	111.49	111.53	111.71	112.57
110.54	109.76	109.4	112.86	109.52	111.38	109.72	109.32	111.45	111.47	110.91	110.46	111.39	113.47	110.57	111.72	111.08	113.03	112.83	112.6	113.15	112.32	109.61	113.28	112.54	111.1	110.21	109.46	111.63	110.67	112.46	112.67	110.71	109.95	113.73	111.78	111.84	111.93	111.71	111.56	112.29	111.97	112.24	111.82	112.35	109.54	110	110.67	112.73	111.6
97.529	98.741	99.668	100.98	99.517	100.03	99.992	100.36	100.21	101.51	97.241	99.275	97.473	98.729	100.86	98.465	99.433	97.57	100.25	96.335	99.329	99.453	99.562	97.942	99.248	98	100.41	98.958	99.628	98.8	99.478	100.82	99.669	100.93	99.622	99.853	100.43	101.05	100.76	101.22	103.36	99.053	102.13	100.84	100.02	100.04	99.447	98.918	96.841	99.042
111.42	111.61	113.18	111.97	112.81	111.74	111.92	110.35	111.85	111.95	111.73	111.26	110.54	112.45	113.82	111.5	112.04	111.31	115.56	112.53	113.31	111.59	112.76	113.56	111.07	111.53	112.2	111.5	111.1	112.22	111.18	110.14	112.09	115.12	111.07	113.52	113.33	113.45	112.77	111.67	111.4	112.3	111.45	114.29	111.62	112.4	111.03	111.07	113.3	114.53
105.4	107.47	106.41	106.71	106.59	107.41	105.01	108.03	105.96	105.3	108.06	104.97	106.18	105.49	105.82	103.69	104.68	105.75	105.48	107.92	105.47	106.71	105.28	106.96	106.43	102.68	106.97	106.17	108.24	106.76	106.86	105.34	104.66	106.13	104.98	105.84	105.62	105.15	105.07	106.64	106.66	105.73	105.48	105.37	107.68	104.87	106.32	105.14	106.34	106.4
112.24	112.58	111.36	111.82	109.83	111.59	111.09	111.87	112.67	113.47	112.19	109.13	110.77	110.54	111.2	110.47	113.24	110.56	112.62	110.9	110.93	111.91	109.31	111.39	109.68	111.99	111.36	111.41	112.87	109.89	111.44	112.42	112.04	111.61	110.4	110.61	109.96	112.02	110.78	111.74	113.78	110.95	110.04	112.1	111.44	109.93	111.82	113.25	109.36	112.78
117.61	118.73	119.53	116.09	115.76	118.13	114.99	115.43	115.88	115.97	114.83	116.18	115.84	116.68	116.63	117.81	114.85	117.4	115.48	116.85	115.54	117.69	115.43	116.2	116.42	115.35	116.64	115.62	116.66	115.64	115.35	117.3	117.35	115.52	118.71	114.22	115.74	114.31	116.69	116.56	116.46	117.53	113.43	118.01	115.29	117.72	114.39	115.94	114.94	115.56
109.72	109.46	109.9	109.79	107.49	109.12	109.29	105.26	110.9	108.6	110.36	111.1	110.43	111.22	110.18	108.81	110.84	110.45	109.14	110.58	110.6	108.27	111.31	110.62	112.14	111.19	111.43	107.96	110.09	110.32	108.99	109.15	108.65	108.74	112.12	110.1	108.8	111	111.12	109.35	111.33	108.79	109.24	109.41	112.45	108.38	110.04	111.27	107.05	109.94
106.21	106.89	106.55	106.55	104.13	107.41	105.67	107.27	105.83	105.41	104.33	104.84	104.81	107.23	105.59	106.72	105.62	106.13	104.98	101.05	104.71	105.98	105.76	106.65	106.85	106.7	108.76	108.05	105.1	107.58	106.32	105.38	106.06	107.1	105.14	105.07	107.81	106.95	104.44	105.52	105.2	109.16	105.76	105.61	106.85	105.42	105.22	107.13	107.42	105.76
111.89	112.17	109.59	110.63	112.09	114.53	110.97	113.53	111.7	111.29	111.01	109.38	111.71	112.21	112.9	111.96	109.19	110.33	110.35	111.04	112.76	108.57	111.41	112.19	110.81	112.18	111.35	109.31	109.8	111.32	110.7	112.94	110.89	111.99	111.43	111.28	109.37	110.3	112.18	111.82	109.17	110.83	113.09	115.11	110.2	113.34	111.82	111.09	110.65	110.38
110.4	111.74	115.11	111.57	112.57	112.7	112.15	112.73	114.06	112.22	111	110.93	109.95	110.03	112.13	112.56	110.98	114.63	109.81	110.73	109.54	110.83	112	111.81	110.89	114.83	111.05	110.84	111.6	112.23	109.12	113.58	111.84	111.25	110.69	113.12	111.72	111.5	113.81	111.31	111.51	112.43	112.1	113.26	112.78	116.2	111.32	112.28	112.05	112.38
99.272	101.65	101.46	98.596	101.08	101.66	100.01	100.57	102.33	98.17	100.34	97.8	101.92	99.465	100.31	100.4	101.69	102.91	99.588	96.959	101.28	98.845	100.91	101.09	98.001	99.692	100.99	99.454	100.65	100.64	99.512	100.49	101.63	100.15	100.04	100.79	100.09	98.542	99.042	101.67	100.47	100.27	99.239	99.532	99.684	100.07	99.529	99.847	99.102	101.33
106.04	105.44	105.71	104.51	103.78	106.21	104.03	104.78	104.44	107.1	104.88	104.73	107.25	108.64	107.42	106.92	107.58	104.19	106.85	105.52	105.08	104.23	104.36	106.34	106.26	105.76	106.39	103	104.06	106.1	104.87	104.72	106.78	106.35	104.03	105.05	106.39	107.27	105.14	104.75	104.97	104.46	106.54	104.28	105.97	107.74	105.97	105.42	104.18	104
112.86	112.52	111.25	111.9	111.87	111.32	112.06	111.31	112.1	111.4	113.21	110.38	110.86	109.02	112.56	112.07	111.65	109.81	114.67	111.92	112.19	109.97	112.63	112	113.31	111.45	111.27	111.4	111.92	113.73	110.47	112.68	111.16	111.43	111.57	110.55	113.54	113.64	111.68	114.44	114.2	112.41	112.42	111.16	110.65	110.18	114.56	110.51	112.98	111.29
108.82	113.09	111.32	111.11	111.06	111.22	109.01	111.15	106.83	110.87	111.29	112.66	111.72	111.39	111.37	111.76	112.72	111.96	111.73	110.57	109.28	110.68	111.8	111.44	113.24	113.33	108.98	111.31	112.96	111.94	111.7	110.05	111.98	110.99	109.56	113	111.09	110.66	111.57	111.48	113.1	111.32	113.8	108.32	111.99	111.63	111.13	111.65	109.72	111.34
111.97	113.75	113.14	111.21	112.64	111.86	111.1	110.93	110.98	110.52	110.85	112.29	112.48	111.13	109.9	111.49	111.79	112.83	112.51	110.9	111.94	110.97	110.62	113.11	110.2	112.64	111.15	112.25	111.97	113.03	110.74	112.22	112.47	109.66	112.83	112.85	111.22	112.33	111.96	111.92	111.41	113.32	111.58	112.95	112.88	114.66	112.43	112.71	114.33	110
100.71	99.367	99.577	99.226	98.923	97.362	100.48	100.51	99.52	99.518	102.37	99.272	99.565	97.605	100.21	99.265	97.648	98.61	103.48	102.65	98.26	100.28	97.741	100.83	101.17	99.216	99.552	101.32	99.968	99.151	98.205	98.317	99.474	96.758	98.582	100.76	99.648	102.31	100.11	99.121	102.5	100.6	101.98	99.95	99.777	99.446	99.597	98.779	100.69	98.995
110.96	111.07	108.46	111.16	110.93	108.25	112.58	111.59	113.26	110.56	111.62	112.58	112.07	111.91	111.43	112.11	114.22	112.19	110.97	110.24	113.24	110.75	111.54	110.71	112.62	111.91	113.32	110.9	111.38	112.01	112.74	112.85	112.67	113.02	109.6	111.69	111.75	110.35	110.54	112.05	110.48	114.48	112.66	111.89	110.26	110.31	113.75	111.47	112.66	111.64
103.62	106.13	106.31	104.73	103.75	105.98	105.53	105.22	104.84	108.01	104.24	103.44	104.44	105.23	104.49	103.44	105.6	103.35	105.84	104.89	104.67	105.17	104.66	103.98	106.87	105.56	104	106.35	107.01	103.92	105.8	106.68	103.85	104.23	105.99	105.93	106.03	106.58	104.07	106.32	103.71	106.66	103.59	106.24	104.22	104.82	104.99	105.12	103.97	104.65
106.69	108.07	105.77	104.53	107.61	107.79	104.72	105.41	107.39	105.31	106.67	104.56	106.93	106.82	105.43	105.32	106.82	105.82	108.35	105.74	104.19	105.85	105.53	105.45	105.2	105.8	106.49	106.93	106.92	106.81	108.03	106.01	109.11	105.38	106.47	107.39	104.48	106.97	104.3	106.61	106.13	105.47	108.94	105.72	107.25	106.71	107.79	106.77	107.1	109.39
107.09	107.84	107.74	107.49	108.44	106.13	109.53	106.2	103.82	108.38	109.52	107.31	104.83	105.37	106.21	107.02	105.58	105.71	106.6	107.6	107.71	108.86	105.32	106.89	107.43	106.21	105.38	107.07	106.13	107	107.92	106.83	108.62	107.7	104.53	108.05	108.76	106.71	107.18	106.64	106.48	106.69	107.27	107.22	107.95	108.18	107.56	106.93	107.24	108.1
99.006	101.43	100.77	99.87	101.55	99.537	103.17	97.887	100.43	103.75	101.72	100.52	100.84	100.08	100.63	101.85	100.91	100.74	101.98	101.15	100.23	98.672	99.217	99.761	98.37	103.9	103.26	100.28	99.639	100.37	101.75	98.854	101.12	104.49	100.65	100.41	100.33	102.39	100.93	99.166	100.99	99.66	101.72	102.45	100.91	100.09	102.05	100.34	101.19	99.764
105.14	106.37	105.68	105.51	106.57	105.83	108.75	106.82	105.37	106.61	105.75	103.19	106.15	106.77	107.02	107.83	104.77	107.69	107.49	106.35	106	106.71	107.06	106.62	107.02	105.6	108.04	104.98	105.79	106.49	106.9	109.53	106.98	107.02	108.47	106.28	106.81	105.61	105.02	104.24	106.18	105.46	106.76	105.54	108.24	106.58	106.62	105.57	108.25	105.37
114.45	109.32	113.07	113.66	111.64	109.98	113.52	111.32	111.8	113.02	112.66	112.81	112.47	111.57	112.1	110.34	110.5	111.5	113.22	109.43	110.48	111.65	111.36	112.32	109.22	111.03	112	111.72	112.28	109.72	111.92	109.4	112.07	112.64	113.96	111.63	111.93	111.51	111.12	111.66	111.07	111.59	112.4	111.71	111.42	112.88	112.67	107.9	111.23	112.81
107.27	106.58	106.36	106.12	104.56	104.86	103.79	104.33	105.62	104.62	105.44	106.02	104.84	103.9	105.64	105.46	105.01	105.06	105.88	106.24	104.81	104.51	106.83	103.34	106.23	105.62	104.52	107.11	102.57	108.72	105.78	105.36	106.25	104.65	105.44	106.66	104.06	103.7	103.74	104.47	104.12	107.71	105.36	106.34	103.03	104.07	106.6	104.27	102.96	106.74
106.14	106.91	107.28	107.86	106.18	105.85	106.87	103.24	104.68	104.62	105.53	105.43	107.98	104.25	106.81	106.51	105.99	106.73	104.48	105.19	105.18	104.39	106.79	103.7	104.98	105.61	105.6	105.4	106.52	106.85	105.28	106.85	105.32	105.38	105.86	107.14	105.98	105.36	105.68	106.48	106.51	105.04	105.88	105.65	105.06	106.18	105.83	105.83	106.2	106.14
106.37	105.35	105.35	104.95	106.73	105.9	106.43	105.37	105.65	105.15	107.01	108.46	104	108.57	107.84	103.7	104.48	105.23	106.86	106.2	103.45	107.03	104.22	106.67	105.14	107.81	105.79	105.4	104.09	107.05	103.63	106.91	107.06	104.61	109.07	106.15	106.6	105.1	103.89	104.9	104.75	102.99	104.96	105.7	104.15	106.97	104.39	107.85	105.35	107.53
104.27	104.05	107.44	103.77	104.28	105.21	106.2	106.93	103.62	104.98	108.75	105.86	107.9	104.92	107.18	105.91	106.29	105.95	105.38	105.31	106.68	103.93	104.44	103.9	104.44	105.64	103.95	103.27	105.75	104.6	105.37	105.01	104.39	107.64	103.9	105.54	105.1	105.57	103.23	106.85	104.44	104.5	104.9	105.77	105.74	104.78	105.11	106.11	105.75	107.31
107.15	104.82	106.92	107.91	107.13	106.5	106.21	105.39	106.15	105.9	106.8	106.64	104.95	104.1	106.82	109.21	105.69	106.49	104.48	107.25	103.1	103.92	106.61	107.93	105.87	105.11	104.6	105.52	106.97	107.97	106.86	107.18	106.77	108.59	107.98	108.6	108.47	105.59	107.12	107.65	107.47	106.84	106.81	107.54	106.89	106.23	106.56	109.93	107.16	107.03
105.33	104.77	105.59	106.39	105.52	106.3	105.53	104.59	106.52	106.24	103.91	104.73	104.61	107.63	106.39	105.4	105.33	106.96	104.53	103.85	107	103.13	105.69	106.52	102.33	105.69	104.35	107.99	105.63	105.69	105.12	106.32	104.34	106.46	106.91	105.8	104.02	106.98	104.64	107.43	106.38	106.49	106.08	103.72	103.32	105.62	107.43	104.37	104.96	105.76
111.57	106.74	110.71	111.03	110.14	111.77	111.92	110.46	108.83	110.19	110.11	110.44	112.59	109	109.42	110.34	110.45	108.13	111.05	110.14	111.71	110.42	111.02	109.28	109.06	110.46	110.37	110.95	111.05	111.55	111.44	110.96	109.72	110.13	113.61	111.18	111.48	111.73	111.14	111.97	111.62	113.52	109.16	112.44	113.36	110.27	110.46	111.21	110.61	111.49
113.27	112.45	111.27	111.09	108.65	113.56	111.71	113.13	111.46	112.72	112.19	113.14	111.84	113.15	111.1	110.84	112.83	113.74	111.39	110.66	113.13	111.81	112.38	114.21	112.52	110.61	112.28	111	110.7	111.73	112.37	111.34	112.43	111.16	111.53	111.33	110.31	111.09	110.74	112.39	110.79	114.01	111.27	111.58	110.54	110.78	112.24	113.94	110.36	112.3
100.95	99.462	101.63	100.45	98.8	97.182	102.24	99.24	98.338	98.663	99.88	99.509	99.938	101.47	99.67	99.321	101.51	98.873	101.23	99.038	99.828	99.937	99.121	99.861	99.799	99.205	99.795	99.653	98.923	99.443	98.417	101.84	99.297	98.867	99.238	99.76	98.897	100.23	98.442	97.79	101.34	99.391	100.68	98.606	100.48	99.937	99.789	99.799	101.18	98.533
106.01	105.1	105.15	105.2	105.9	105.44	104.55	106.71	105.36	106.45	109.38	105.22	105.36	105.03	105.67	106.71	104.15	107.12	105.93	106.68	106.73	105.93	105.68	108.34	105.6	104.14	107.28	106.18	105.28	106.31	106.74	107.33	106.21	106.55	106.71	105.43	105.51	106.42	104.25	105.3	104.72	104.46	106.57	105.89	105.69	105.66	103.93	104.65	106.36	106.42
105.69	105.1	104.85	103.28	106.33	105.26	102.07	103.96	104.95	103.91	103.95	108.1	104.14	103.37	102.27	103.02	102.48	104.94	104.63	102.3	103.54	103.63	101.5	103.19	103.11	104.48	106.34	105.18	103.28	104.91	103.27	105.58	103.8	103.13	103.44	105.12	103.76	103.47	103.01	103.78	104.34	104.8	103.93	102.19	101.64	104.55	105.55	103.66	102.56	103.05
97.97	103.65	100.97	99.668	100.64	99.029	99.198	99.238	98.398	101.79	99.494	100.34	100.15	99.337	96.704	98.862	98.667	98.176	97.674	99.653	100.34	99.541	101.73	99.31	97.97	99.941	97.586	99.5	98.537	100.13	102.51	99.486	98.979	101.97	100.97	97.311	100.59	100.59	98.769	100.54	99.918	101.17	101.5	99.29	100.23	97.442	101.09	99.301	98.366	100.93
103.7	106.11	103.36	105.64	104.86	105.68	104.44	106.3	103.87	104.55	103.91	103.62	102.79	104.45	107	103.58	105.1	105.36	104.67	104.71	103.97	105.71	106.13	105.44	105.69	104.98	104.48	102.22	105.62	103.92	104.39	103.89	104.64	102.27	105.5	104.98	105.7	105.14	104.46	105.86	103.86	103.55	103.38	104.21	106.61	105.12	106.59	105.11	105.01	105.59
104.63	107.87	107.87	102.88	107.13	104.55	106.04	105.38	107.24	104.9	104.54	105.87	104.94	103.68	105.87	108.83	104.89	105.23	105	107.36	102.79	104.74	105.23	105.17	103.77	105.27	105.14	105.08	106.3	107.29	106.09	105.73	107.67	103.56	107.1	103.66	105.27	104.69	104.16	104.34	105.3	106	105	105.21	106.59	104.5	108.95	105.28	106.27	107.97
103.54	103.6	104.92	104.16	105.71	106.34	102.96	106.37	104.74	103.58	105.15	104.97	106.41	105.03	106.21	106.93	107.77	106.24	106.58	106.81	103.63	106.4	107.1	105.54	106.57	103.34	103.96	104.89	105.83	104.49	103.87	108.13	105.7	105.95	105.74	107.52	106.41	104.73	105.61	105.41	104.42	105.46	106.51	105.72	107.26	105.77	107.64	105.59	105.6	106.03
111.39	111.79	112.5	111.33	112.21	110.19	111.65	107.59	109.59	109.13	112.5	112.27	112.01	110.88	110.02	110.46	110.21	110.94	109.29	112.12	108.22	109.69	109.9	109.88	111.35	112.44	111.64	110.28	112.33	111.9	112.56	110.8	111.7	110.94	109.94	111.91	111.4	110.33	112.51	109.19	111.18	110.4	111.38	110.01	112.27	111.11	112.88	111.64	110.65	110.91
113.26	110.62	111.6	113.19	110.35	111.22	110.64	109.89	112.7	110.97	110.35	111.04	111.4	111.66	111.71	112.02	110.8	113.18	113.26	110.57	110.12	112.17	112.3	110.69	110.88	111.69	112.07	111.23	112.08	113.14	112.56	110.83	112.02	112.26	111.55	112.06	110.75	111.25	112.76	112.73	110.27	111.11	112.02	111.76	109.98	111.32	112.54	110.38	112.19	113.14
113.29	112.39	110.65	111.16	112.31	112.55	112.42	112.07	110.99	111.85	109.9	109.17	112.15	112.12	111.07	110.99	111.85	111.06	110.43	111.85	111.29	111.02	112.26	109.4	111.79	109.92	112.9	112.98	109.79	111.34	111.51	111.46	108.88	110.83	109.55	113.5	110.95	109.17	110.59	111.35	112.15	110.55	112.47	112.8	112.29	112.53	111.29	111.15	113.99	111.57
106.11	105.4	104.48	105.62	104.87	108.01	102.83	104.81	105.2	107.02	105.04	107.82	105.01	103.29	105.75	106.56	104.64	104.1	104.55	106.72	106.7	102.81	105.82	106.18	103.55	107.45	105.03	106.01	106.33	107.5	105.36	104.77	105.08	107.26	105.84	107.69	104.55	107.56	104.78	104.16	105.9	105.71	107.58	107.66	104.23	106.14	104.75	106.76	104.62	106.38
112.83	113.08	112.02	113.45	112.4	110.7	111.6	112.16	112.19	110.16	113.78	111.68	113.61	113.74	111.07	110.16	113.04	112.53	110.61	110.22	112.38	113.04	107.92	112.28	113.77	111.73	113.12	111.6	112.46	111.36	111.81	112.93	110.71	111.68	114.09	114	110.29	110.6	110.86	111.74	113.79	111.36	112.2	112.68	111.5	113.11	111.61	109.99	111.37	111.2
107.56	112.59	108.77	109.92	110	109.36	110.22	111.23	108.54	111.27	108.89	110.04	109.39	108.69	110.32	108.53	110.77	109.66	109.5	111.18	109.83	111.37	109.79	110.2	108.44	109.54	109.19	109.36	107.92	108.12	108.97	109.22	110.28	110.89	111.58	108.75	111.9	111.23	108.75	110.19	109.28	110.44	108.92	111.91	108.42	107.61	109.86	109.21	111.53	110.83
107.11	104.71	107.74	105.25	107.35	106.59	106.88	103.86	105.75	106.57	106.16	103.99	108.91	105.94	104.7	106.75	107.9	107.19	106.2	106.06	106.47	105.61	104.51	108.05	108.6	105.5	103.96	105.43	106.26	105.44	104.02	106.53	108.11	107.26	106.38	106.22	105.07	106.13	104.02	105.12	104.46	108.2	105.94	107.15	107.57	103.49	106.6	106.23	105.73	104.4
106.8	105.65	106.39	105.74	106.45	105.73	104.83	106.99	106.51	108.68	105.9	104.97	103.21	105.74	104.42	104.39	106.73	105.29	105.87	106.68	106.35	104.86	105.92	105.43	108.68	107.76	107.69	106.93	106.51	106.82	104.95	106.06	106.12	106.24	106.02	107.14	104.48	104.07	109.38	104.41	106.67	103.91	104.21	106.7	107.62	106.4	106.69	107.05	106.4	107.21
110.75	111.54	110.58	108.93	106.36	108.16	109.87	112.17	107.54	110.69	110.62	108.72	108.41	111.13	108.01	110.36	108.19	109.34	109.63	111.28	109.63	111.41	110.49	110	109.32	108.19	110.03	111.42	107.97	111.04	108.27	108.49	108.83	109.26	109.46	110.16	108.79	108.39	109.82	109.72	108.56	108.82	110.84	110.39	110.69	109.01	110.67	108.51	109.5	110.9
108.63	106.1	106.96	106.98	105.61	105.72	106.87	105.77	105.52	105.09	106.71	106.59	107.5	106.18	108.22	106.11	102.59	103.74	106.02	105.7	106.92	104.07	104.96	104.32	107.42	105.32	106.64	105.07	108.61	104.8	109.91	105.47	106.5	104.9	106.27	105.7	107.89	103.31	104.42	106.61	105.92	109.21	106.97	104.4	106.02	105.97	104.77	106.26	105.09	104.99
106.58	105.96	103.15	105.74	107.26	103.47	103.5	103.86	103.61	105.87	105.08	105.42	106.71	103.7	105.84	102.28	104.19	105.08	102.83	104.4	103.47	104.59	103.71	106.17	105.07	104.12	100.59	107.37	105.38	104.79	103.85	103.91	105.33	102.41	103.83	105.2	103.78	105.31	104.52	104.61	104.59	104.66	104.26	106.04	105.98	103.88	101.37	103.58	104.31	104.91
110.27	113.3	110.95	112.33	111.32	110.55	111.08	110.79	112.53	110.8	112.91	113.89	110.98	110.99	112.41	110.24	113.16	112.16	110.39	112.25	113.36	109.69	109.18	111.69	111.22	110.21	111.6	112.32	111.63	111.66	112.25	111.86	111.58	112.25	113.26	114.72	110.5	113.95	112.71	111.17	111.05	112	109.91	110.53	115.64	111.31	110.17	112.52	114.11	108.9
105.76	104.24	104.44	104.03	104.32	104.22	103.71	106.78	105.09	106.72	106.08	104.19	106.89	104.39	108.23	107.23	107.46	105.21	106.4	104.4	104.3	105.26	105.44	104.37	107.97	104.27	107.06	106.08	105.65	104.42	106.5	106.11	103.79	105.77	105.8	103.73	106.38	105.94	105.08	105.31	105.13	104.07	106.2	106.43	103.91	104.44	107.5	106.23	106.07	103.16
112.6	112.22	111.55	110.38	110.02	111.85	112.33	111.1	109.89	110.53	111.56	111.73	112.23	111.85	112.08	108.28	112.6	109.31	110.12	111.32	111.34	114.96	113.32	107.31	109.31	111.63	114.31	110.27	110.39	111.88	110.37	110.15	110.04	110.28	112.62	110.92	112.44	111.8	112.07	113.07	112.05	109.93	110.77	110.9	112.03	111.92	111.35	111.18	110.62	110.88
113.62	110.85	111.56	113.53	112.58	109.35	112.37	113.72	111.27	113.29	113.13	113.05	113.59	112.9	109.25	110.68	111.03	112.38	111.45	111.63	111.19	112.35	111.37	113.64	111.7	112.87	114.03	113.93	110.84	111.09	112.94	109.58	112.1	111.23	112.49	112.54	112.8	111.61	112.33	109.29	112.29	113.3	112.28	111.73	111.09	112.34	114.69	112.84	113.94	111.94
116.57	118.02	117.89	113.81	115.1	117.24	116.59	115.31	118.94	115.69	116.38	115.59	116.96	113.59	115.84	115.59	119.32	115.23	116.52	116.43	114.24	114.92	114.96	116.98	118.36	116.08	113.31	115.21	115.26	116.07	118.08	114.95	117.1	118.69	116.54	118.41	119.2	115.7	118.53	115.91	115.84	114.59	114.43	117.94	115.79	116.13	114	114.6	116.2	116.48
110.46	113.93	111.39	112.29	111.82	111	110.39	109.6	112.11	112.58	111.01	110.94	113.01	110.95	110.69	113.06	113.52	112.54	109.94	112.89	110.07	110.33	112.26	110.09	111.42	112.58	110.62	113.4	111.05	112.81	113.24	113.15	113.03	112.82	113.81	112.26	112.95	111.98	110.81	110.55	112.9	113.62	109.97	109.76	110.82	110.76	113.54	109.81	113.16	111.65
117.55	119.33	116.76	119.53	118.02	117.95	117.42	117.93	117.26	118.11	117.5	118.29	117.89	117.88	119.76	117.65	115.87	118.47	117.99	119.41	117.51	116.31	115.19	117.55	119.87	116.36	116.06	116.02	118.39	118.42	117.82	117.24	118.79	118.96	117.98	117.65	119.06	117.06	116.72	115.66	117.2	116.8	119.7	116.76	116.88	117.16	118.38	117.22	118.02	116.19
104.67	103.97	102.15	104.01	105.44	105.59	105.95	107.27	106.37	105.95	106.17	104.94	104.97	107.78	105.35	105.78	106.07	106.87	105.33	104.54	107.76	106.09	106.47	105.79	105.89	106.29	105.79	106.69	105.4	106.41	104.7	104.62	106.22	103.16	105.55	103.35	104.25	105.12	106.17	103.43	106.91	105.72	105.14	105.81	105.25	108.1	103.53	107.37	106.66	102.66
112.56	107.99	112.01	111.6	112.04	112.19	110.35	113.96	112.71	112.58	111.29	113.88	112.82	112.35	114.58	113.81	112.38	112.21	111.47	114.65	112.87	112.96	112.67	112.24	111.93	112.31	114.08	114.89	112.73	110.83	114.65	112.42	110.32	112.69	111.08	112.93	111.24	112.49	114.26	114.76	111.78	111.33	112.25	112.07	113.9	112.95	113.54	113.19	112.14	112.25
112.22	109.49	111.42	109.55	111.81	111.94	111.74	112.99	115.6	110.41	112.87	112.15	113.67	110.93	110.45	113.07	113.59	113.55	113.15	113	115.25	111.35	114.1	113.24	110.8	112.57	111.57	112.76	111.61	111.95	111.7	111.28	112.68	111.1	113.21	111.07	110.46	111.2	112	110.45	109.87	112.66	109.88	111.59	112.39	113.23	111.43	110.23	111.11	112.3
104.82	106.62	103.07	101.4	102.87	104.64	106.22	105.37	105.78	104.69	105.57	104.98	103.35	103.47	103.65	106.53	105.12	103.84	103.49	102.96	106.15	104.73	103.64	104.45	102.71	103.59	104.6	102.83	104.04	104.1	102.37	103.75	102.68	102.31	104.05	104.36	107.23	103.27	104.03	104.27	105.08	104.81	103.11	105.44	103.97	104.14	103.19	105.7	103.52	105.65
112.21	111.13	112.14	111.49	110.85	110.32	108.7	110	111.36	110.49	113.61	111.06	109.81	109.26	112.14	109.86	112.6	113.21	113.65	109.38	111	111.72	111.09	112.62	111.75	110.11	111.79	114.18	113.57	112.06	113.49	109.61	111.5	111.14	112.03	109.67	113.07	112.74	112.57	112.65	112.53	109.93	112.03	110.57	112.99	109.62	111.33	112.95	110.29	109.74
106.59	107.4	104.95	108.84	107.53	105.57	105.26	106.83	105.85	103.95	104.82	104.73	104.51	105.59	106.54	105.97	106.2	107.16	105.74	108.57	106.91	106.79	105.63	106.92	105.36	104.8	104.65	107.38	103.05	106.46	107.34	107.02	109.63	105.23	104.12	105.42	107.45	104.39	108.14	105.36	105.56	108.19	107.54	107.62	103.74	105.35	106.07	105.53	105.9	106.42
112.52	111.01	112.23	111.84	111.12	113.65	109.38	112.02	112.12	111.87	112.93	110.75	111.07	110.79	113.73	109.91	113.45	109.82	111.39	113.17	111.41	110.99	111.76	111.77	111.2	112.12	111.74	111.47	111.65	113.7	112.85	112.53	111.34	112	109.88	109.92	113.02	112.18	111.45	112	113.33	113.38	110.35	112.9	112.98	111.88	112.35	111.07	112.67	113.69
105.3	104.91	105.51	105.49	104.89	104.59	102.81	105.26	106.69	105.6	104.61	105.01	106.02	104.57	107.83	105.45	104.44	105.47	105.82	103.49	105.36	103.12	104.94	103.52	105.03	106.05	103.68	103.82	106.17	103.87	103.96	104.62	105.65	104.72	105.05	107.2	106.17	104.99	105.87	106.57	105.83	103.42	104.47	104.95	106.59	103.9	104.25	103.99	108.28	106.03
104.97	104.92	105.73	105.84	104.48	105.13	105.69	107.81	106.25	104.69	104.88	104.49	105.07	106.02	107.64	103.83	107.58	107.3	103.77	105.28	106.05	108.05	103.88	103.66	105.53	107.34	106.49	104.17	105.72	105.18	105.8	105.76	105.68	104.32	105.59	105.45	104.67	103.99	105.36	105.63	107.8	104.83	104.13	103.61	105.22	106.08	104.64	104.82	108.04	105.16
110.78	109.89	110.22	110.24	111.27	109.92	108.57	110.36	109.88	109.39	110.54	112.42	114.15	107.45	110.84	111.04	110.36	111.61	109.82	110.84	112.96	110.48	110.33	109.52	111.42	111.56	108.7	107.76	111.25	108.98	107.58	110.54	110.65	109.01	110.73	111.86	112.47	109.86	110.65	108.52	108.81	112.51	111.83	110.86	111.35	110.49	110.34	110.49	109.66	110.45
107.03	105.56	109.35	106.82	107.2	106.32	107.81	108.4	106.52	106.25	106.26	109.53	106.96	107.97	106.58	108.26	106.79	106.84	105.84	107.58	106.29	106.31	108.8	106.02	107.46	108.47	106.85	107.58	107.44	107.46	108.47	106.09	107.01	106.61	106.57	105.17	106.76	105.76	108.93	108	110.06	105.76	106.86	108.72	106.1	105.85	108.22	105.03	107.31	106.77
106.4	106.93	105.76	105.68	106.67	106.64	108.48	105.21	103.99	108.5	105.38	104.28	108.33	106.86	106.03	105.58	105.86	106.99	105.61	108.44	105.99	106.41	105.76	105.75	106.63	106.22	106.35	106.5	106.1	105.21	103.98	107.59	106.04	107.05	105.55	107.78	102.81	108.38	106.34	107.62	107.58	103.74	105.73	105.08	105.45	103.71	105.25	106.74	105.27	106.22
107.91	105.01	106.02	109.58	106.48	107.77	108.4	106.57	107.66	104.94	105.23	106.77	107.72	108.65	106.22	106.41	108.05	106.09	109.19	108.14	105.54	109.09	106.85	107.96	105.66	107.3	109.25	109.01	108.43	106.5	108.76	106.28	108.07	107.46	106.06	108.6	106.29	105.11	108.93	107.16	107.88	106.86	106.43	107.23	105.68	105.84	107.01	108.43	106.58	107.55
110.67	111.98	111.23	111.61	112.09	112.95	109.83	114.47	109.28	109.81	110.98	109.97	110.07	112.33	111.54	111.28	109.39	112.97	112.49	108.92	110.17	111.89	110.33	111.39	110.52	112.45	109.49	111.51	110.91	110.88	111.25	112.57	110.84	110.79	109.08	113.57	112.2	112.81	111.61	108.56	109.73	110.66	112.22	111.71	112.65	108.34	110.55	110.97	110.38	111.85
106.82	105.75	104.04	105.83	107.94	104.24	104.87	103.78	105.91	104.57	104.92	104.11	106.44	107.59	106.03	104.86	106.84	106.34	103.74	105.52	108.01	106.22	104.07	106.37	105.05	107.13	105.37	106.57	104.36	108.01	106.59	105.95	105.01	104.97	104.23	107.2	107.36	105.21	106.06	106.46	107.62	107.27	107.51	107.23	104.3	106.18	105.05	104.97	107.16	106.72
105.09	104.59	104.49	103.08	106.44	104.13	104.02	106.21	105.85	106.49	105.61	106	105.78	105.3	105.13	103.6	105.37	106.67	105.68	104.39	105.77	105.49	105.28	104.6	105.46	106.8	104.89	106.47	106.51	104.52	104.98	104.08	104.86	105.75	106.12	105.43	107.62	105.16	106.6	107.03	105.23	103.62	105.67	104.61	104.94	105.48	106.46	105.75	105.48	105.7
104.64	104.35	106.66	102.62	103.81	105.45	104.71	103.75	102.94	105.74	105.95	103.48	104.32	104.39	103.99	104.77	103.68	104.61	103.97	103.82	100.72	104.59	103.87	103.99	102.86	104.73	105.26	101.94	104.02	104.2	102.99	104.27	104.5	103.91	105.08	104.39	102.75	104.44	104.85	106.32	105.71	104.63	105.47	106.41	103.7	104.82	104.07	104	104.94	105.84
106.98	106.65	107.3	105.64	104.69	105.75	103.45	105.9	104.33	105.29	104.47	105.35	103.16	104.24	103.74	104.93	103.7	105.98	106.58	103.94	106.08	103.94	106.74	105.11	103.2	103.91	106.24	106.01	104.67	103.21	107.68	105.79	104.76	105.86	107.41	105.56	105.64	107.17	104.22	107.43	108.51	106.02	106.17	105.86	107.55	107.11	103.29	104.67	105.55	106.22
103.56	105.77	105.14	104.42	106.1	103.45	103.92	102.96	103.53	100.89	105.34	101.21	103.23	104.01	104.69	103.12	105.63	104.08	103.36	105.22	103	106.21	102.63	103.18	103.93	103.89	102.78	102.16	103.1	103.13	104.02	105.6	104.28	102.86	102.31	105.73	103.63	103.17	104.17	104.34	103.57	105.88	106.47	102.55	103.8	105.19	107.32	104.43	103.56	104.82
106.92	107.22	106.99	108.29	106.94	106.38	107.5	107.09	107.57	104.6	107.02	106.18	106.57	107.87	103.48	104.68	105.11	108.08	108.18	106.78	108.57	106.31	107.93	107.5	105.77	108.44	106.74	107.27	104.74	106.11	105.67	105.14	106.85	107.04	107.93	106.53	107.85	107.6	106.21	105.74	105.88	106.66	107.75	105.57	108.39	106.81	108.22	105.44	105.61	106.54
102.32	100.22	101.87	102.24	99.131	102.54	101.09	101.57	99.946	102.27	103.96	102.09	102.67	101.61	100.89	103.22	102.96	100.77	99.94	101.04	99.904	101.36	101.71	102.1	101.66	98.23	101.63	101.63	100.56	102.93	101.17	100.72	100.75	100.83	100.19	101.55	102.62	101.88	99.748	101.49	100.29	99.549	101.3	101.95	100.72	102.62	102.11	100.56	101.24	100.66
116.04	116.08	115.18	115.8	115.71	116.9	115.66	113.14	116.66	117.35	116.29	117.71	113.48	115.59	116.75	115.13	117.26	115.54	115.52	116.08	116.58	117.38	116.22	116.2	115.88	116.44	113.05	116.7	116.73	115.3	117.43	115.45	116	116.52	116.65	116.05	117.24	117.74	116.12	115.13	114.11	115.87	116.55	114.45	117.68	117.89	116.66	116.64	116.77	115.52
109.62	111.66	111.59	110.76	110.05	113.02	110.15	110.5	111.89	109.28	111.48	109.73	111.4	111.23	110.88	109.44	111.19	110.21	112.03	112.2	111.89	111.25	108.93	109	108.29	110.48	112.68	109.59	111.69	112.63	109.49	107.68	113.64	112.17	110.41	111.8	110.36	110.42	110.02	112.25	111.43	109.29	110.76	110.36	110.44	108.93	110.95	113.41	111.72	111.97
104.92	104.3	105.88	105.35	106.59	108.28	105.24	106.25	106.26	105.44	103.54	104.86	106.33	104.56	106.56	104.21	106.61	104.48	106.37	104.09	104.83	108.21	105.61	102.62	106.09	104.39	105.69	105.71	103.63	105.33	104.55	106.71	107.02	106.79	106.1	105.96	106.57	107.25	106.12	106.49	106.59	105.75	104.44	105.95	105.16	105.14	105.83	106.89	105.96	107.95
103.87	105.58	105.65	106.72	107.12	109.02	105.11	106.19	106.96	105.99	107.3	107.46	107.13	107	106.29	106.96	105.27	108.07	108.05	106.53	105.96	107.33	109.04	107.39	107.39	107.89	106.81	108.04	108.11	107.77	106.16	107.11	109.08	107.39	106.97	108.35	107.64	107.99	109.94	105.28	106.45	105.99	106	106.72	104.51	107.7	108.99	107.1	105.66	107.73
101.07	99.223	99.669	99.137	98.073	99.811	100.45	96.921	100.32	98.943	99.835	98.911	98.317	100.98	101.53	100.76	100.38	99.576	99.583	100.67	99.322	100.75	101.9	98	98.582	99.921	103.19	101.17	99.637	99.441	99.99	100.13	99.984	102.52	101.1	97.859	99.619	100.94	100.43	100.54	98.436	100.66	98.202	96.02	100.05	102.06	99.434	99.403	98.648	102.75
110	112.49	112.1	111.93	110.93	111.37	113.33	111.08	112.57	110.97	115.11	109.91	111.03	112.3	113.38	110.68	110.65	111.98	112.12	111.77	113.88	110.97	110.95	111.02	109.51	112.62	111.22	111.97	108.32	110.32	110.23	110.58	113.87	111.76	112.38	112.61	112.57	111.49	109.9	112.58	111.3	110.64	113.1	111.94	112.55	111.5	112.72	111.84	111.75	111.61
103.8	106.44	104.36	106.44	102.57	106.84	103.53	105.71	106.22	108.37	105.25	108.57	106.96	106.36	105.62	104.99	108.11	106.27	103.83	106.5	104.74	106.3	106.59	105.23	106.63	106.86	106.92	106.52	105.79	105.51	108.42	103.51	110.08	106.87	106.87	104.45	106.52	104.51	105.18	105.64	105.86	104.23	106.6	106.44	107.19	106.14	107	107.02	106	106.22
109.2	110.8	111.9	109.42	109.77	111.48	110.01	110.15	107.94	110.56	110.88	109.19	110.2	110.29	109.42	109.8	108.11	109.8	111.38	110.9	110.22	110.22	110.67	108.94	111.97	110.34	110.26	110.69	107.53	109.69	108.24	111.98	107.93	109.08	109.72	107.73	109.79	109.55	111.82	109.64	109.97	108.58	108.35	109.7	109.4	112.16	109.57	109.24	110.01	109.62
106.98	108.68	107.3	103.57	106.43	106.47	106.37	106.58	106	106.61	108.74	107.21	106.81	104.13	106.39	107.12	107.71	105.94	107.22	107.04	106.86	106.49	106.69	105.9	108.55	105.12	106.72	107.32	104.25	106.16	107.37	106.12	106.42	105.9	107.24	107.94	105.85	105.7	107.53	107.29	107.73	106.33	106.3	105.91	108.33	107.47	107.02	105.81	106.87	105.49
106.72	106.2	108.12	110.36	105.46	109.12	106.7	104.56	107.16	105.82	107.47	104.84	106.69	104.63	103.52	106.48	106.91	107.75	106.19	106.05	106.01	107.5	106.26	106.6	106.86	108.19	105.17	108.33	109.05	106.71	105.62	107.28	107.38	107.25	106.17	104.57	105.19	107.85	108.92	104.27	104.09	106.1	107.37	107.54	107.5	105	106.46	106.92	106.57	105.96
103.28	105.71	106.32	106.7	106.63	106.31	106.39	103.74	108.14	106.09	108.25	107.05	105.58	106.91	106.63	105.57	104.21	107.64	107.22	105.73	107	107.41	107.21	106.04	107.95	104.08	108.86	106.73	107.29	107.35	104.49	109.84	105.92	107.07	106.35	107.23	106.23	107.58	107.86	105.07	106.08	107.98	104.71	105.11	103.97	105.77	107.46	105.94	105.17	106.95
106.07	105.72	106.38	106.5	105.37	102.8	104.67	105.26	105.31	105.21	105.64	107.33	106.46	104	103.8	105.8	103.61	105.55	105.84	106.15	106.79	104.43	104.81	103.01	107.01	106.27	106.82	106.64	105.28	106.23	105.84	104.77	107.52	105.12	104.6	105.86	106.55	103.99	106.04	106.19	104.71	107.28	104.72	106.79	103.04	105.16	106.68	106.28	105.65	107.57
103.21	108.37	104.97	105.27	107.3	107.9	107.81	106.53	107.44	108.33	106.48	105.71	107.44	106.68	105.95	106.14	107.91	106.01	105.53	106.62	106.5	105.74	104.09	108.09	104.76	106.35	105.69	105.44	105.13	106.44	105.36	106.2	105.99	106.45	106.96	108.66	105.83	110.23	105.8	106.18	107.79	103.71	105.54	106.44	105.78	105.83	107.09	107.46	106.04	108.92
111.55	110.68	111.78	113.29	109.6	112.47	111.07	112.11	111.58	112.47	113.12	112.1	112.78	111.62	112.62	110.05	112.04	111.04	111.5	112.22	110.29	112.58	112.18	109.48	110.86	112.78	111.5	111.51	111.07	113.01	111.37	111.37	112.47	110.99	110.51	112	112.16	111.58	110.05	113.08	114	112.15	110.24	112.13	113.62	112.29	113.29	112.1	110.36	112.93
116.35	118.63	118.85	118.59	117.94	117.28	118.74	119.29	116.55	116.17	116.36	116.58	116.78	119.09	116.53	119.24	115.99	117.25	119.12	119.33	116.77	116.9	117.77	114.71	116.5	116.69	118.82	115.32	117.32	116.82	116.13	118.56	117.83	116.76	117.03	118.05	118.77	117.68	117.44	117.96	119.89	117.76	117.06	119.18	117.27	119.16	114.88	116.93	118.92	116.51
106.71	106.25	104.8	104.96	103.9	104.97	105.73	105.3	106.16	105.53	104.19	106.09	104.5	106.28	104.4	103.04	104.56	102.99	106.84	105.72	106.25	104.37	103.64	103.89	105.5	104.82	104.96	103.84	105.22	105.69	107.17	105.42	105.56	105.99	104.41	105.92	101.02	104.39	105.64	106.53	106.07	105.39	104.83	105.24	105.54	103.19	105.26	106.64	106.29	104.64
106.41	107.47	107.2	108.22	105.48	105.08	107.28	105.82	106.62	105.88	103.38	104.56	105.93	105.67	105.16	104.83	107.81	105.47	108.24	106.23	105.54	107.89	104.72	106.04	107.81	105.02	105.83	105.21	108.02	106.59	106.6	105.04	105.31	107.13	104.86	105.25	104.04	106.57	107.01	104.44	109.08	105.4	106.92	105.41	105.19	106.04	108.42	106.04	106.45	108.84
114.49	115.63	112.52	115.31	116.01	116.31	114.68	115.49	118.01	115.7	117.39	117.49	115.75	115.04	116	114.35	116.93	116.15	115.82	118.96	116.5	114.04	115.57	117.09	113.88	115.15	117.26	116.74	116.79	117.44	116.41	117.17	115.88	116.14	115.99	116.73	117.29	113.76	118.01	116.88	115.09	117.72	118.08	117.47	118.3	114.01	114.84	116.23	116.05	116.91
106.92	103.96	104.42	103.35	106.4	103.71	103.22	104.2	105.67	103.48	103.54	105.99	104.32	104.69	106.19	103.29	103.64	102.38	104.4	101.87	103.34	101.81	106.23	102.85	105.02	102.76	103.83	102.14	106.21	106.47	102.44	104.86	104.41	103.54	105.29	103.75	105.53	103.58	104.13	105.16	105.08	102.91	103.48	104.19	103.58	105.98	103.63	103.8	102.49	103.9
109.98	109.5	110.29	111.36	108.82	109.63	111.67	111.75	109.02	111.97	109.04	110.54	111.16	107.8	111.17	112.99	109.33	108.71	107.48	110.37	110.27	110.54	107.72	108.89	108.56	109.98	110.52	109.57	109.79	110.36	109.7	108.25	111.17	109.72	109.99	111.04	111.47	109.88	111.05	110.22	112.07	108.79	108.16	111.42	112.27	110.59	109.79	110.46	110.43	109.03
105.45	107.04	104.68	106	104.87	106.23	106.05	106.01	104.58	107.18	105.15	104.72	105.23	106.67	105.11	107.34	104.62	105	105.61	105.25	103.76	105.85	107.02	104.92	108.44	104	105.7	107.78	105	106.02	103.43	107.71	107.02	106.29	107.09	104.79	107.79	107.11	105.37	104.25	106.82	105.01	105.96	106.53	104.61	105.54	106.92	104.52	105.14	105.22
107.07	108.15	106.41	108.33	107.02	104.44	106.19	107.48	106.04	103.94	104.81	106.4	106.52	105.78	106.09	108.02	106.42	108.79	107.43	104.95	106.65	107.81	105.67	106.03	106.24	107.95	107.48	106.55	103.9	107.66	108.47	105.28	106.46	106.94	107.48	106.64	108.06	107.63	106.58	107.21	106.06	109.56	107.31	105.21	106.45	107.49	106.82	105.45	106.4	105.88
99.709	100.94	100.07	100.06	97.467	99.707	101.17	99.615	101.05	100.29	98.38	100.6	100.77	100.07	98.436	100.64	100.56	102.4	99.409	100.3	100.71	99.685	101.82	101.38	100.61	100.09	100.27	101.31	99.08	100.47	98.405	102.41	99.724	100.77	102.07	98.954	100.39	99.563	96.293	100.52	99.454	100.34	101.49	98.905	100.55	99.861	99.786	99.966	100.51	99.989
104.8	104.59	104.39	106.83	106.4	105.04	103.91	105.97	106.64	107.99	106.21	105.67	106.57	107.04	106.2	106.92	107.74	107.24	108.08	104.01	105.79	105.4	106.51	103.71	104.92	104.71	104.58	103.94	102.83	104.85	106.16	103.49	105.87	105.68	104.81	104.5	105.36	105.41	105.58	105.53	105.87	107.35	105.67	104.15	106.54	106.14	104.52	103.75	104.2	106.43
107.98	110.63	110.09	109.4	109.62	110.77	109.02	107.13	109.76	107.87	109.99	111.51	110.37	107.96	109.79	110.09	109.46	109.31	109.96	112.5	109.72	110.89	110.56	107.42	109.83	107.97	110.95	110.33	109.14	109.9	109.86	108.61	109.1	110.23	110.67	111.13	109.84	111.98	110.91	109.29	109.48	109.6	110.37	111.93	111.18	113.03	111.56	111.27	109.52	108.7
100.75	99.324	98.705	100.7	101.56	101.46	101.15	99.629	100.1	100.13	102.01	99.711	100.48	99.481	101.21	102.88	100.31	99.691	98.92	100.53	100.74	101.24	100.1	103.84	101.1	99.935	101.14	100.51	102.57	100.16	100.89	101.98	100.84	97.625	98.754	101.05	99.216	101.04	101.41	100.45	99.753	100.86	103.77	101.54	100.85	101.43	98.276	97.89	100.55	101.32
112.07	110.67	109.7	110.32	113.83	111.92	113.72	112.55	112.69	111.41	111.16	109.4	110.08	113.69	111.88	111.99	112.24	111.37	111.14	112.29	111.32	113.61	111.03	112.95	110.84	112.74	109.49	109.67	109.72	111.09	112.14	109.81	111.72	110.59	114.07	110.84	111.18	110.23	111.54	112.1	113.37	109.76	112.34	111.02	110.91	110.98	111.15	111.45	112.14	111.08
105.55	105.19	105.99	107.48	104.3	106.89	105.73	103.45	107.08	103.5	104.84	104.52	104.5	103.81	107.68	104.79	105.25	104.59	105.6	105.64	104.74	106.41	105.68	104.5	105.74	106	106.76	104.58	103.05	105.13	108.43	104.33	103.84	103.38	104.98	105.71	104.04	105.59	106.22	107.22	104.98	105.32	107.53	105.87	105.95	104	105.13	104.12	104.01	104.38
98.983	98.512	100.56	101.26	99.784	100.89	99.82	101.5	98.167	100.18	102.72	100.18	100.34	98.904	100.66	97.803	100.42	100.37	100.52	98.558	100.48	99.429	98.325	100.11	103.6	103.11	100.34	100.31	99.309	99.454	101.86	101.14	100.41	99.666	99.229	99.203	98.504	101	99.298	99.957	101.12	99.67	99.299	100.92	98.116	100.22	99.44	100.13	99.801	99.283
105.66	103.56	106.11	104.39	103.46	102.9	105.29	102.96	104.04	103.22	104.08	104.54	104.44	105.27	104.62	106.61	103.95	103.21	103.26	104.62	103.44	102.43	105.43	105.64	105.72	107.15	103.69	105.25	107.01	103.8	104.79	104.23	108.6	104.7	103.02	105.74	103.74	104.28	104.35	105.37	105.09	102.91	103.9	105.38	105.05	107.15	103.77	104.64	104.21	105
112.35	111.55	112.89	111.98	114.21	110.29	111.59	110.2	111.3	111.78	112.38	112.54	113.68	108.73	110.49	112.3	111.06	111.91	110.08	111.76	111.01	112.08	111.58	113.74	112.24	112.99	111.32	113.19	111.44	111.68	110.41	110.43	112.69	111.31	113.48	110.94	111.04	110.6	111.5	112.71	111.33	114.04	112.32	111.61	112.06	110.55	111.5	110.67	112.75	111.31
105.6	104.64	104.04	107.18	105.02	105.92	106.85	106.03	104.83	106.01	105.4	104.85	106.04	106.53	106.12	103.85	103.8	106.7	106.91	107.92	107.18	104.65	103.92	107.65	104.68	105.64	105.29	105.95	105.2	105.98	105.12	103.69	107.23	105.47	106.71	105.48	106.01	104.34	105.07	107.97	106.53	105.11	106.43	106.39	106.1	107.61	105.66	106.49	106.98	103.86
107.52	103.66	106.64	105.8	105.27	105.37	106.15	106.13	103.91	103.53	105.05	107.87	106.12	103.97	104.57	105.08	108.15	107.22	103.96	105.09	107.04	105.89	104.7	105	104.14	105.78	106.69	105.49	106.68	105.49	106.43	104.75	107.2	106.06	104.81	105.39	105.74	103.2	103	107.09	103.23	106.17	104.95	105.43	107.09	104.58	103.23	106.91	105.58	106.3
103.15	100.32	98.552	98.431	101.81	101.24	100.62	102.2	101.54	99.378	101.05	98.075	102.93	99.621	100.77	102.72	102.88	101.65	102.01	101.74	97.713	99.894	101.83	101.06	100.55	100.63	99.221	101.69	100.04	101.61	99.116	100.73	100.86	98.8	100.92	102.83	102.38	101.91	102.42	97.889	101.56	100.1	101.9	99.244	99.86	101.2	101.72	101.06	101.24	100.38
107.21	106.52	104.47	103.85	105.85	106.09	105.64	104.74	105.84	106.23	107.73	106.22	106.04	105.68	107.47	106.42	106.4	108.62	106.35	106.96	102.04	106.43	103.84	103.66	105.87	107.46	109.06	103.46	107.04	105.29	106.47	108.24	104.96	104.63	106.38	104.68	104.83	104	106.26	106.11	104.32	105.88	104.26	107.56	107.13	107.78	105.96	104.61	106.85	106.96
113.5	112.26	111.99	111.28	111.74	112.9	113	112.97	110.55	114.35	111.84	112.61	112.13	113.32	111.41	109.68	113.63	111.52	111.68	113.42	112.83	113.04	113.91	111.41	113	110.71	111.32	110.88	113.28	110	111.22	112.97	111.89	113.6	111.72	109.46	109.85	110.1	111.4	111.65	112.98	113.72	110.21	112.77	112.1	111.78	110.89	112.02	111.21	113.35
104.93	102.68	104.28	104.42	102.65	104.39	105.65	103.61	104.15	105.46	104	105.56	105.07	107.26	102.16	103.67	104.28	103.4	103.4	103.97	105.44	104.5	105.8	104.93	103.57	105.64	103.19	104.92	102.07	103.67	104.9	106.05	103.66	103.23	104.55	103.05	105.97	103.81	105.74	104.09	104.02	102.95	104.68	105.84	101.89	104.05	104.94	98.856	104.79	102.53
111.76	109.76	113.7	112.5	112.36	114.02	112.79	111.39	109.19	113	109.55	110.14	110.99	109.63	110.27	110.99	110.87	112.84	114.09	112.35	109.82	111.13	109.45	112.58	109.97	108.47	111.7	111.7	111.4	110.7	111.22	110.38	109.84	114.03	112.47	111.6	112.57	111.28	111.17	113.85	110.62	112.71	109.9	111.14	109.7	111.48	113.22	108.13	112.43	109.94
112.68	111.5	112.36	111.61	110.75	111.85	112.21	110.99	113.31	113.83	111.67	112.28	108.52	111.39	109.83	112.41	110.28	113.09	112.17	112.94	110.98	113.76	113.57	110.17	113.29	110.99	112.58	111.64	111.92	111.04	112.29	112.6	111	111.16	111.21	111.47	113.14	111.78	110.66	109.07	111.53	111.87	111.2	111.16	112.3	114.21	112.16	112.82	110.5	114.05
106.34	104.15	107.01	105.12	107.88	107.73	105.89	105.87	105.01	106.8	109.09	104.25	105.82	104.49	104.19	106.69	107.32	106.19	105.11	106.2	107.57	104.8	105.74	106.1	105.77	106.11	108.44	106.39	106.95	108.69	107.62	106.59	105.33	104.3	104.2	107.86	106.75	104.31	104.85	105.97	105.93	106.12	106.45	105.31	104.39	108.85	103.65	107.11	106.09	103.77
[truncated: 150 more columns]
