# Supplementary material for: Genetic dissection of main and epistatic effects of QTL based on augmented triple test cross design
Source: PLoS One. 2017 Dec 14;12(12):e0189054. doi: 10.1371/journal.pone.0189054 (PMC5730204; doi:10.1371/journal.pone.0189054)
Supplement: S8 Supporting Information — (ZIP) [file pone.0189054.s008.zip › z4_1150_0.2_10.csv]

108.5	108.49	118.82	106.54	107.94	115	112.51	104.86	111.68	110.17	112.14	111.68	114.68	110.36	109.05	114.58	106.89	114.67	119.95	112.51	111.63	107.09	113.59	114.43	105.23	112.83	113.52	114.04	113.1	111.69	113.63	109	113.38	112.96	105.28	109.55	112.53	109.13	108.67	109.24	106.09	106.12	114.09	108.06	114.77	112	110.97	111.97	109.05	111.25
102.52	99.93	101.31	109.4	103.98	109.07	103.2	111.27	107.3	103.83	105.93	101.52	106.22	101.13	105.53	107.94	105.12	101.23	109.87	101.73	96.959	107.97	104.84	103.1	104.81	105.58	101.39	106.6	99.001	106.35	107.47	102.58	103.85	105.23	104.01	102.03	109.49	104.36	99.309	105.59	103.61	102.93	105.98	103.89	101.17	102.28	101.44	105.2	106.38	106.88
111.87	104.32	107.36	115.61	115.45	112.86	107.01	110.14	110.06	114.71	113.87	107.62	114.64	112.69	116.64	112.58	110.61	112.64	114.99	108.58	113.87	109.27	111.74	110.32	110.74	108.86	107.91	108.7	108.2	109.13	112.07	114.82	107.93	114.74	113.03	108.73	108.55	114.47	112.88	106.09	109.06	113.73	108.19	103.19	116.57	116.15	110.63	114.53	115.74	109.7
108.1	107.67	107.52	103.51	102.5	107.63	111.7	112.47	104.58	105.66	105.23	110.69	97.118	107.62	110.94	107.06	103.21	108.96	110.44	106.72	110.47	108.16	106.15	107.4	104.3	107.88	109.16	113.33	108.44	103.43	101.81	105.63	102.87	110.5	105.85	108.21	106.61	107.35	104.73	107.43	111.87	115.17	100.76	104.2	108.35	108.44	102.06	106.01	101.05	100.37
104.76	105.86	105.79	108.23	109.06	108.23	104.31	112.03	108.06	114.22	100.67	111.86	110.24	107.14	110.44	100.63	107.96	109.02	110.47	108.04	113.22	100.93	106.75	106.45	107.33	105.52	102.26	107.3	106.68	105.44	106.8	105.11	107.52	108.38	108.97	107.5	105.79	104.83	103.76	108.28	105.63	109.17	104.91	105.25	110.14	106.99	102.91	108.15	104.12	108.75
98.932	99.016	98.114	98.881	100.83	101.24	100.34	99.546	93.328	99.332	101.45	99.685	100.38	95.128	93.983	100.05	98.443	98.303	103.74	96.333	96.317	104.63	100.11	97.873	97.186	97.312	91.494	101.37	101.44	102.91	97.867	100.86	99.736	97.098	98.062	96.21	98.096	105.2	95.183	109.78	100.12	93.801	98.403	100.31	102.69	97.889	107.29	97.496	103.17	96.785
118.69	113.51	107.98	106.92	114.3	107.87	113.43	108.44	109.64	117.07	111.69	111.65	119.52	119.27	111.23	113.96	108.32	112.49	110.26	106.35	111.37	112.63	107.68	118.17	106.94	109.12	117.61	106.53	106.21	114.33	107.12	117.72	114.8	107.69	117.11	104.85	111.84	114.88	111.37	110.43	106.01	110.05	107.69	112.09	105.43	114.73	114.49	110.08	111.55	117.7
122.58	116.5	116.87	118.9	110.88	109.93	112.23	116.23	116.75	116.11	118.04	116.87	121.34	111.41	118.65	114.83	120.14	115.18	116.51	116.66	118.54	122.46	116.27	114.39	119.76	123.81	117.4	121.67	119.26	117.18	111.33	117.54	111.49	114.38	115.06	118.6	117.93	106.82	115.48	123.67	115.84	123.01	114.43	114.2	115.17	119.81	118.05	116.4	121.21	114.44
110.03	108.05	110.88	109.36	108.9	112.78	114.27	111.96	113.43	113.33	109.01	109.03	109.67	110.91	111.7	105.75	112.7	112.01	107.93	105.62	109.81	113.03	118.28	110.74	111.42	112.7	111.3	113.59	115.51	111.45	110.78	114.16	109.35	114.34	105.34	111.73	111.88	109.55	108.27	112.05	117.24	103.67	107.81	109.37	106.81	116.14	112.54	116.44	111.25	113.25
112.17	111.82	116.25	112.75	113.51	107.07	109.02	106.58	113.95	111.12	110.07	113.29	105.51	116.03	115.17	115.66	106.03	110.95	109.64	114.99	108.17	115.67	115.19	110.71	108.75	113.71	113.57	111.56	120.31	114.59	117.92	115.7	110.61	112.94	112.08	113.2	114.57	117.33	116.81	114.46	109.17	104.15	115.91	120.82	117.65	106.98	110.12	108.42	116.37	118.47
114.41	106.55	111.32	110.43	112.71	115.36	106.53	113.47	110.49	110.93	112.26	111.52	108.99	114	114.64	111.77	118.92	112.73	114.35	104.14	116.34	111.88	114.51	109.75	113.92	109.91	109.08	112.58	110.03	115.51	113.52	113.56	112.32	113.37	113.27	114.8	110.75	110.11	112.06	116.4	114.38	113.23	107.01	111.51	112.05	108.61	114.41	110.83	112.45	115.06
109.77	120.28	115.66	109.16	110.78	110.03	113.14	111.61	110.78	115.63	107.2	114.1	117.66	114.23	112.06	115.57	110.58	115.71	117.69	109.68	115.68	116.24	107.3	113.77	110.45	108.07	110.85	111.47	111.71	114.56	108.87	110.88	114.51	113.78	117.16	111.23	113.38	112.56	111.02	118.13	111.66	116.48	113.93	110.52	111.38	105.8	108.94	109.33	112.73	113.25
105.45	112.8	116.69	117.48	108.61	110.11	112.87	109.74	115.7	109.97	108.41	109.67	108.62	107.82	112.51	110.11	114.36	112.78	113.44	107.77	114.78	112.25	108.67	108.6	114.92	114.46	112.29	114.12	103.79	113.23	112.54	112.24	109.04	113	106.49	108.21	115.96	114.4	108.22	110.51	111.26	116.68	112.92	112.07	113.47	113.91	111.46	113.82	111.13	113.72
111.59	106.33	107.59	110.61	103.27	108.28	108.71	109.24	106.98	110.05	101.25	105.93	106.11	102.24	105.94	102.28	103.15	106.58	106.39	100.21	109.42	103.43	109.1	100.22	104.64	105.29	99.59	106.44	105.81	110.78	110.85	101.2	103.34	102.02	105.89	100.25	100.9	108.08	109.22	100.28	109.86	104.16	100.26	102.22	110.06	107.88	106.43	106.13	110.73	103.33
94.203	99.903	97.432	99.68	100.68	102.08	97.937	96.123	104.37	103.56	96.119	96.78	104.37	95.338	101.56	97.524	95.913	102.17	101.19	103.14	102.09	105.74	108.18	95.899	98.904	97.287	101.17	92.821	92.52	102.29	97.382	99.226	102.17	92.662	97.675	98.096	101.9	93.871	91.338	99.801	98.733	101.29	97.436	103.27	101.09	98.199	97.362	97.762	98.243	100.16
109.72	106.73	101.2	103.06	108.79	102.68	107.2	98.719	100.86	108.84	102.51	105.11	112.89	105.17	103.15	109.49	105.1	108.76	107.51	99.297	100.18	107.94	105.82	109.24	105.81	106.46	106.58	103.68	101.68	100.67	107.47	109.37	106.69	107	109.26	100.39	100.63	100.97	104.42	104.87	106.2	108.61	104.07	108.7	101.89	106.74	106	106.08	108.34	102.35
110.65	108.88	110.15	117.74	106.65	108.72	116.05	107.98	108.73	110.77	113.27	107.6	114.12	114.78	111.75	118.33	111.95	117.19	109.58	105.38	106.47	111.79	107.74	113.87	113.37	106.47	111.55	106.4	111.98	110.87	106.25	112	110.35	108.42	108.56	107.59	111.87	111.01	104.9	104.66	115.87	114.45	107.86	110.91	109.91	113.88	112.57	110.09	105.29	110.39
111.64	118.19	115.84	116.67	111.66	110.18	116.13	109.84	109.36	108.41	111.51	113.75	114.95	111.38	115.99	110.43	113.82	114.4	107.55	108.51	110.67	110.06	109.25	113.75	109.66	103.03	113.94	119.02	112.08	109.82	110.11	107.14	110.65	114.54	104.67	112.74	109.38	112.73	104.7	115.25	108.11	113.15	114.15	117	109.89	110.61	110.07	115.27	114.86	110.07
116.38	115.08	114.25	113.99	107.19	113.93	111.59	114.78	109.98	113.46	115.44	114.16	105.83	110.65	110.56	114.95	110.5	112.19	102.31	106.6	113.96	114.72	108.9	113.16	108.78	107.28	108.31	113.4	109.36	104.93	115.6	108.45	116.44	111.54	114.78	109.03	109.5	108.98	109.28	113.6	109.63	107.61	111.73	107.45	113.82	109.83	108.28	107.59	103.73	107.29
99.283	101.38	97.769	100.86	105.4	92.45	104.95	101.3	97.947	98.015	98.341	102.41	99.781	101.4	98.6	94.467	93.101	97.521	99.045	103.36	105.16	97.182	94.934	103.63	99.843	100.44	106.72	94.486	100.67	109.07	98.063	94.762	97.366	95.111	102.9	96.662	100.55	99.976	100.19	96.446	99.564	102.87	96.324	97.911	99.397	103.21	95.684	94.944	100.65	101.11
101.87	101.95	106.09	99.098	102.29	107.11	103.55	106.38	109.07	103.78	107.11	108.66	108.07	105.14	107.93	104.97	99.06	109.74	99.927	101.7	102.89	104.61	104.47	108.13	108.49	105.85	101.76	108.08	108.78	105.7	103.2	105.86	106.34	104.95	107.9	97.831	108.23	105.56	104.8	111.03	101.85	101.21	114.08	108	105.38	103.9	105.61	105.47	101.7	103.19
114.56	118.08	119.48	115.44	109.38	112.36	110.86	110.99	115.22	105.46	110.14	105.98	112.56	112.96	114.98	113.63	108.31	115.51	107.75	114.74	113.35	110.51	107.78	112.45	110.28	112.84	104.24	106.15	108.58	114.61	110.53	105.52	110.12	108.42	115.05	108.32	109.7	109.38	115.36	113.54	116.65	109.37	110.39	115.44	111.65	108.42	114.14	112.18	110.47	112.97
105.82	101.89	106.35	105.47	108.31	104.74	105.69	105.82	102.04	107.17	102.16	104.87	101.03	111.81	112.38	104.31	105.34	103.14	100.86	107.28	108.46	99.997	111.35	104.19	102.5	105.99	97.529	105.92	108.24	108.67	107.32	104.88	108.8	108.13	104.46	104.37	100.9	101.54	105.83	111.7	107.33	109.58	105.36	107.55	101.74	104.13	105.02	101.85	109.5	103.25
93.504	98.122	95.544	90.893	102.6	101.41	104.79	103.73	95.913	92.56	100.24	92.527	93.334	101.08	98.812	103.38	96.014	98.849	100.66	91.138	99.859	96.602	102.11	100.42	99.19	100.17	97.355	101.58	103.34	103.58	97.972	102.24	97.007	100.97	99.211	103.41	97.622	101.57	107.71	100.87	101.22	102.74	103.39	104.52	100.02	96.444	101.23	104.42	97.079	103.59
105.05	107.3	106.02	108.35	109.17	106.35	100.63	103.05	106.04	99.148	108.37	106.78	110.75	108.73	105.29	100.31	107.72	106.38	103.27	102.34	102.89	108.05	105.44	106.22	106.75	103.58	103.75	111.99	103.57	105.54	109.04	103.72	108.96	114.71	102.06	107.91	107.66	105.79	103.31	108.51	106.26	115.45	110.98	109.08	104.46	109.64	112.45	107.73	102.62	111.37
106.44	105.69	110.4	109	105.9	109.96	109.58	99.487	108.15	109.52	104.5	106.08	111.52	101.26	112.23	113.98	109.64	104.84	106.69	105.64	103.37	105.87	102.4	105.59	107.66	105.32	105.72	106.95	104.98	102.67	106.52	108.92	110	111.46	112.25	105.21	111.48	111.63	107.54	103.98	107.95	107.62	106.28	105.8	107.22	106.5	104	103.28	110.39	107.91
105.18	103.94	111.26	101.01	111.88	106.91	105.61	102.42	109.97	103.01	107.56	105.31	101.09	101.45	107.02	105.61	109.74	100.7	104.85	107.94	104.78	103.41	104.01	110.9	110.83	107.39	110.44	100.91	102.82	101.14	107.14	103.2	103.7	103.73	106.38	102.94	103.71	98.29	105.07	98.175	103.44	96.311	101.94	104.93	103.53	104.75	102.47	100.84	105.86	109.6
104.38	104.28	108.06	103.1	108.1	108.06	103.53	107.51	107.6	112.56	110.68	107.4	107.19	108.13	103.32	104.77	105.85	105.87	103.67	102.47	108.4	107.59	103.88	106.43	104.39	102.3	102.81	101.58	102.29	100.88	103.37	108.96	109.61	110.99	107.78	104.86	111.62	103.62	100.34	108.55	107.74	104.15	104.28	105.76	105.61	103.05	106.98	105.15	111.48	110.45
108.62	106.46	107.59	108.06	106.66	114.27	110.7	104.95	101.09	108.04	109.72	106.52	101.71	113.34	111.57	98.283	103.86	107.4	106.27	104.94	108.23	104.28	102.67	107.14	104.53	105.94	110.08	113.2	106.83	108.07	109.46	108.15	104.19	108.25	102.83	104.07	104.62	111.16	105.75	106.67	106.51	114.37	103.88	102.26	111.2	107.64	104.61	105.92	106.87	105.78
104.59	108.44	110.56	96.406	100.9	107.29	106.05	108.34	108.95	103.61	101.42	105.08	100.9	105.17	98.214	100.2	108.79	106.9	105.11	106.72	100.33	107.17	103.09	108.55	103.68	108.31	102.29	107.6	107.35	103.91	104.15	109.33	95.354	109.45	105.76	107.95	107.22	102.72	107.56	102.7	102.17	102.66	106.92	110.27	108.39	102.25	100.56	102.01	105.82	106.01
107.21	112.97	107.88	110.02	111.2	113.52	110.65	105.97	111.16	115.77	112.04	110.49	105.27	110.85	109.8	110.11	113.68	109.79	111.03	110.74	108.63	114.58	112.79	107.66	108.05	114.93	112.14	107.03	112.35	117.42	106.62	114.03	114.21	111.28	111	112.14	113.11	119.25	112.1	110.5	112.22	113.28	107.04	107.63	116.55	108.81	113.62	111.61	110.91	112.85
107.47	107.06	102.12	104.6	106.33	106.5	103.02	106.07	101.95	112.14	106.31	112.26	111.24	101.95	108.85	108.05	109.05	106.62	101.9	105.12	102.99	96.042	102.44	106.72	106.14	100.07	111.33	106.91	111.96	103.93	101.74	102.81	103.36	103	107.59	106.3	98.328	103.38	106.68	102.61	105.05	108.89	105.25	102.54	108.2	105.25	100.37	107.02	96.401	106.77
110.92	109.79	106.74	106.75	111.95	115.86	109.77	110.78	110.03	105.38	115.7	114.42	113.82	114.99	112.25	113.73	112.33	108.34	117.28	117.48	108.97	107.5	115.63	107.13	112.25	113.86	116.36	112.33	112.29	116.24	113.69	112.21	113.93	113.12	116.62	106.49	114.59	114.38	108.96	117.08	108.82	109.52	102.28	107.67	108.99	108.98	109.9	113.41	118.46	111.96
112.75	110.19	114.66	116.75	113.23	111.19	110.63	115.59	110.46	114.68	116.19	112.49	109.52	110.63	107.68	111.01	109.87	109.62	112.72	115.18	106.37	115.81	112.97	111.96	116.18	110.05	108.05	105.68	103.91	110.27	108.44	112.49	112.04	113.11	111.55	105.62	109.23	109.63	104.67	114.7	106.99	107.56	113.21	117.74	107.78	105.76	108.57	110.23	113.99	108.88
102.48	105.86	102.59	108.65	101.09	100.78	105.63	106.89	105.71	106.15	111.05	109.17	104.96	107.43	102.98	112	103.04	108.91	99.554	103.35	105.1	98.316	104.22	100.65	105.73	102.06	103.67	105.41	102.23	104.38	107.88	100.42	105.11	101.58	101.89	106.65	110.38	103.78	108.41	101.48	104.3	98.14	111.11	110.4	102.61	106.71	107.25	110	104.6	104.77
103.87	108.95	112.39	108.62	101.07	98.473	107.38	111.23	111.84	104.16	103.92	106.23	103.98	107.28	110.57	105.54	105.46	107.17	107.78	105.73	104.55	109.79	108.76	106.79	108.92	111.16	104.24	103.91	110.4	109.38	105.13	108.76	100.32	110.07	107.22	100.78	107.62	107.68	111.04	106.58	103.01	109.43	110.55	106.71	106.31	104.38	106.49	105.92	108.41	104.56
106.63	108.97	106.1	107.27	102.04	107.26	104.09	99.748	101.11	104.21	108.71	102.78	108.04	104.24	102.63	107.75	111.97	103.75	104.11	96.458	105.02	96.009	105.29	105.04	103.78	106.69	110.36	106.4	105.02	108	107.17	107.92	106.37	105.94	103.55	106.03	109.35	104.64	102.7	104.45	109.91	102.75	108.74	109.15	106.99	100.74	103.42	100.19	106.29	105.76
104.83	106.37	112.46	112.81	111.25	110.81	112.56	109.81	113.26	110.75	105.97	108.97	107.27	109.65	114.13	105.47	110.77	107.97	103.34	106.75	107.43	112.39	112.89	108.96	109.96	110.62	109.52	109.87	113.27	113.53	106.85	105.69	112.12	102.08	105.82	107.76	115.25	108.58	107.34	108.22	116.75	106.75	113.48	105.19	110.87	109.39	111.13	110.99	106.66	112.26
116.98	116.79	116.36	118.64	112.72	116.24	115	113.7	116.27	116.05	117.26	124.12	118.8	119.38	109.29	117.64	121.14	121.22	114.84	120.54	115.2	113.21	114.05	118.35	118.13	118.61	113.79	115.84	115.04	113.23	108.43	115.95	115.3	116.09	114.14	119.74	114.46	115.75	113.34	120.82	116.89	121.92	113.45	116.29	115.01	116.6	111.79	116.61	119.42	112.57
104.96	109.35	108.17	106.57	108.02	104.64	111.39	105.53	99.184	103	108.84	104.43	105.06	111.92	110.35	106.07	106.94	104.47	107.62	108.08	105.85	104.66	101.07	114.23	102.17	111.14	104.52	109.8	114.01	109.67	106.45	111.52	108.19	105.76	107.2	104.59	113.09	110.8	110.73	112.65	106.11	109.73	107.8	104.53	108.87	109.89	103.75	115	108.3	106.97
103.46	103.81	111.68	105.05	112.35	104.02	109.09	106.97	104.98	103.95	104.81	105.73	103.56	106.07	105.19	104.67	108.93	99.012	104.19	106.24	103.08	110.28	99.861	107.57	103.26	109.49	110.9	102.55	109.22	104.27	97.292	104.77	109.34	102.8	106.19	102.3	103.27	105.71	101.4	104.93	111.94	101.81	109.86	110.37	105.22	103.97	102.65	109.59	106.61	105.37
108.1	107.06	100.5	101.91	104.68	103.45	108.6	113.41	99.513	105.19	109.08	110.03	104.39	102.68	110.77	101.61	102.01	101.07	98.981	105.41	107.7	103.61	103.04	109.26	108.54	107.17	109.96	104.95	108.68	110.22	106.42	111.44	110.51	109.19	98.898	107.9	107.3	103.31	111.88	105.32	103.43	105.92	106.69	99.114	104.2	106.05	103.43	106.17	101.89	102.14
111.23	106.36	105.11	112.44	103.55	103.11	99.121	105.39	99.539	105.07	104.6	102.29	104.47	107.99	105.12	107.37	100.09	108.95	109.22	107.93	104.12	115.62	110.85	103.94	105.16	102.51	105.98	111.22	104.14	107.58	105.79	103.74	98.59	105.92	98.695	106.36	102.95	106.4	104.71	103.82	104.45	101.3	108.6	106.11	109.9	101.03	105.65	102.15	99.635	104.73
109.62	110.58	111.95	104.62	115.06	110.84	105.64	105.66	113.62	114.19	115.69	106.93	111.71	110.28	108.19	114.51	108.57	111.9	112.43	115.56	110.28	110.3	115.46	114.82	113.26	113.94	103.06	108.02	115.29	112.44	113.05	104.83	103.05	109.47	110.41	113.83	110.95	105.33	111.36	115.37	108.57	111.67	111.45	109.92	109.38	112.36	113.88	110.41	108.72	109.58
109.54	103.6	105.12	106.19	104.25	103.1	104.11	100.72	108.44	110.44	102.35	106.76	106.03	119.49	110.34	104.17	105.27	104.35	108.79	110.58	102.05	109.12	100.71	104.97	108.45	102.12	107.61	101.25	107.82	104.35	106.85	106.8	105.67	106.78	103.12	108.2	107.42	108.41	106.97	102.44	104.39	107.39	110.23	106.31	104.88	107.82	100.97	103.69	109.24	106.59
118.5	119.07	114.8	116.25	115.58	114.46	111.7	115.68	120.36	119.77	118.62	121.59	112.46	112.51	120.42	119.95	121.83	116.92	118.72	114.11	113.27	119.05	118.62	113.72	116.22	119.15	111.37	115.26	114.92	120.83	123.88	117.52	110.34	118.5	113.04	117.69	118.38	117.32	119.66	117.74	112.07	113.04	117.37	119.82	113.17	117.63	119.89	125.34	121.44	116.5
108.78	110.55	103.08	112.93	112.55	106.37	110.17	109.56	110.23	106.38	107.02	102.87	106.24	109.1	109.4	107.4	111.01	108.46	116.22	113.75	106.87	103.73	108.8	110.68	112.58	105.81	112	111.98	103.95	103.44	113.68	105.24	114.67	111.43	109.47	114.53	110.2	111.7	109.89	111.88	105.39	114.4	108.54	109.7	115.13	107.79	112.74	107.78	103.8	112.59
113.14	114.66	109.64	112.3	106.23	108.33	113.25	113.85	109.7	115.47	114.6	111.99	113.67	116.1	113.83	107.74	116.13	113.32	117.4	112.88	112.04	117.61	113.25	117.05	105.37	112.33	106.32	120.01	109.77	111.91	112.93	114.49	118.39	112.31	115.34	118.35	116.1	104.2	109.81	107.69	111.07	109.72	115.82	107.57	116.82	111.93	109.83	119.29	113.72	112.66
102.43	101.2	111.93	109.82	106.75	100.88	105.27	105.11	104.2	101.86	101.3	106.31	99.508	107.12	104.4	105.09	104.78	99.982	108.45	100.64	105.43	103.38	105.67	102.66	105.89	104.18	107.99	108.38	109.29	103.63	101.97	103.53	101.28	105.67	101.35	106.39	107	103.28	102.57	110.43	103.66	105.15	101.82	113.91	105.15	103.86	105.8	107.73	105.54	103.94
100.86	100.09	100.83	94.423	101.33	106.42	99.17	100.22	99.921	98.592	97.029	93.971	97.676	102.04	104.9	103.2	98.328	97.22	101.97	98.586	96.242	98.868	99.07	100.54	105.97	95.545	94.47	98.274	98.879	101.12	101.36	100.75	99.33	102.82	106.98	95.662	105.02	100	101.81	100.86	96.797	102.11	96.713	96.917	103.09	93.803	97.052	99.148	96.237	98.822
104.93	106.96	101.32	103.86	102.89	102.51	108.15	98.75	102.99	107.5	104.41	99.815	106.23	107.37	106.46	104.77	104.8	107.57	108.26	104.78	109.34	104.41	104.85	100.82	107.62	111.03	107.84	104.48	107.95	109.45	112.96	111.01	102.01	108.64	101.26	110.62	106.57	111.91	106.17	109.14	108.08	109.16	112.61	108.45	103.49	108.24	103.26	107.81	107.04	110.54
101.07	94.066	99.64	101.98	104.34	103.53	99.452	99.873	101.9	96.267	104.33	101.86	105.08	106.41	96.932	93.836	100.21	98.911	101.62	95.176	99.734	98.137	96.029	100.15	99.948	95.677	93.922	97.446	101.36	102.28	93.342	100.64	102.6	90.338	99.054	98.846	97.328	93.331	89.902	101.5	100.28	97.95	102.47	99.89	94.651	97.54	101.99	100.39	101.9	95.912
107.83	108.09	112.45	112.38	112.63	107.52	112.18	117.51	106.71	118.35	108.01	115.4	114.67	112.52	104	115.51	111.59	108.14	105.95	114.47	112.41	108.46	120.18	106.8	109.5	108.08	106.61	108.91	108.25	107.36	111.43	103.32	112.06	111.33	107.44	114.83	111.99	108.78	112.93	104.67	112.65	110.26	109.99	109.07	108.18	106.71	103.77	110.18	114.76	108.46
106.58	102.67	107.25	104.81	105.02	99.373	106.04	105.39	106.14	99.41	102.26	103.99	112.91	103.25	105.42	106.64	103.88	102.6	108.2	102.44	107.53	107.83	107.92	106.08	111.61	104.07	109.79	103.97	108.02	110.68	106.35	106.8	107.12	108.62	104.95	107.3	99.917	106.89	106.69	98.119	108.78	105.74	103.1	106.19	100.98	110.47	105.85	112.64	102.42	109.97
110.84	110.27	111.17	113	110.44	108.76	109.89	111.89	110.23	116.53	111.92	111.12	112.57	109.94	112.68	111	119.63	111.78	115.14	113.4	107.57	108.23	106.48	113.06	105.05	112.42	110.88	111.23	114.65	107.78	110	112.85	108.19	105.89	112.68	105.34	115.91	107.5	110.3	110.95	116.1	117.32	107.93	111.06	108.49	108.87	112.89	108.27	111.32	113.08
107.87	108.83	106.82	109.16	105.7	104.72	110.8	108.76	111.08	107.26	107.98	102.36	106.68	100.62	103.8	103.14	106.11	108.31	102.8	102.41	105.92	110.45	99.705	105.04	104.3	100.56	112.53	108.33	108.4	106.01	107.46	109.47	103.65	97.764	101.85	108.88	105.87	112.18	105.41	104.23	110.46	115.49	113.39	101.8	110.17	111.34	110.09	103.67	109.17	103.26
105.77	113.86	114.21	107.09	110.9	116.94	118.08	119.01	111.74	116.93	105.09	105.21	110.13	114.49	112.08	118.16	105.05	108.34	113.74	114.93	108.02	113.53	107.13	110.42	106.58	111.02	109.12	109.88	111.86	111.72	114.18	109.93	116.91	112.45	101.1	105.12	111.42	119.52	112.25	108.39	109.62	107.45	111.41	106.55	108.49	112.07	113.29	110.51	113.44	110.87
102.27	100.11	99.199	107.73	104.35	102.66	100.26	107.94	106.77	99.633	108.22	113.32	110.05	105.06	104.17	102.27	100.11	103.38	108.2	101.41	102.63	98.498	109.51	103.94	104.93	105.84	106.29	102.66	105.01	107.47	104.22	103.67	97.476	103.84	108.83	101.2	105.78	101.13	102.5	101.5	109.28	112.82	102.51	100.91	104.29	109.88	102.93	103.08	98.026	102.83
105.52	106.24	107.04	103.22	99.217	105.92	104.33	111.11	106.88	102.24	105.68	108.99	110.16	112.57	102.58	103.17	103.96	102.75	107.16	107.63	105.16	101.94	108.69	107.65	104.52	108.55	103.39	113.13	105.9	100.24	107.28	104.75	106.16	106.18	109.06	105.84	100.87	101.34	102.32	112.43	109.55	112.65	99.349	107.31	109.93	112.14	106.38	107.37	108.11	108.64
108.01	106.13	109.45	102.89	108.62	102.95	103.28	99.036	104.89	105.17	106.44	104.64	103.26	104.9	101.4	104.96	104.15	106.25	103.56	104.66	100.45	106.62	105.87	108.44	109.62	103.94	111.06	102.9	106.15	108.03	104.48	106.99	106.14	99.24	108.86	103.47	96.238	114.42	106.43	104.37	111.49	106.88	112.53	106.87	106.86	112.73	107.31	111.17	112.09	112.52
104.29	104.27	104.28	95.929	103.79	104.04	91.424	98.026	97.522	107.94	99.565	96.863	96.786	104.82	97.46	108.6	104.39	105.43	97.222	100.14	101.76	100.06	100.47	100.84	98.925	102.74	96.73	97.223	102.03	107.52	105.58	102.06	98.307	102.89	101.3	103.01	103.46	95.748	93.274	106.59	101.27	99.185	101.54	100.76	100.66	94.952	99.714	105.97	100.26	101.75
105.23	104.97	107.83	100.85	103.49	105.06	106.91	108.14	108.52	104.82	105.13	106.65	100.11	112.38	101.22	105.47	106.57	104.4	108.28	108.62	109.55	101.47	103.46	102.77	101.69	104.45	111.94	104.47	101.37	111.73	101.94	107.35	103.24	107.73	100.89	107.23	108.88	106.49	102.27	103.87	100.6	111.18	103.25	105.17	103.97	106.92	110.96	104.9	104.6	103.43
106.84	102.53	105.68	107.61	100.16	104.59	104.97	108.5	100.59	107.79	102.65	112.86	99.118	102.21	111.8	104.27	106.94	94.58	104.85	108	108.92	106.66	103.91	105.96	109.97	106.86	101.76	105.01	103.67	103.68	103.26	107.09	102.58	99.744	99.626	97.32	105.23	103.71	107.01	110.67	106.91	109.02	106.1	109.83	111.88	109.57	105.45	107.51	108.93	105
117.13	113.53	119.18	115.96	106.33	103.26	118.75	106.69	118.78	112.35	109.96	117.15	115.91	111.46	114.54	112.01	110.05	108.74	110.05	108.23	109.99	108.83	114.47	111.34	110.31	114.72	113.95	110.86	114.42	105.56	110.65	117.25	114.06	112.49	114.01	109.43	113.29	113.79	109.21	112.85	113.9	108.52	117.89	113.58	116.42	115.76	111.09	109.43	105.85	110.55
111.39	111.38	113.14	109.71	113.75	111.08	111.82	118.13	116.3	112.47	116.28	115.42	110.68	110.24	112.67	106.35	111.37	110	114.62	111.79	111.24	110.33	105.88	111.24	113.66	113.75	112.15	113.84	114.06	111.45	113.89	109.88	107.04	108.8	111.28	117.81	108.52	116.43	108.19	110	111.69	112.51	105.56	113.64	105.32	112.42	112.58	115.7	111.72	108.29
96.263	93.413	101.92	96.892	104.48	100.12	100.77	100.88	101.22	106.38	104.3	100.35	103.02	100.17	96.952	97.938	102.06	100.16	105.72	97.449	95.566	103.88	101.18	98.887	107.3	106.48	106.57	99.291	99.583	98.124	106.74	101.74	101.91	98.37	98.13	104.15	100.41	99.366	100.77	94.409	101.1	100.73	100.81	97.52	105.62	101.02	99.255	100.99	99.147	96.92
113.99	110.05	106.31	97.741	104.22	107.96	111.66	103.68	106.8	104.85	101.1	107.24	104.3	107.25	103.1	110.49	110.59	102.8	107.34	102.82	111.51	100.18	105.98	111.03	112.68	104.32	107.74	107.71	106.68	109.35	100.8	110.05	105.16	109.74	108.62	106.9	101.39	105.25	109.73	104.08	109.79	103.04	109.75	104.18	108.67	108.75	106.13	102.05	109.6	111
103.21	106.34	105.03	103.55	103.14	106.06	103.49	105.36	105.69	101.76	107.22	104.76	102.66	104.69	106.47	113.63	107.77	104.02	104.41	109.72	105.03	109.74	111.48	102.19	102.27	104	106.98	104.91	98.462	111.36	107.64	105.66	108.77	105.22	110.27	107.38	109.96	107.37	101.7	108.52	100.52	107.34	105.43	106.03	107.68	107.16	105.95	103.67	108.38	103.15
100.95	104.14	106.98	104.33	111.71	109.89	101.08	105.09	104.46	98.243	99.552	109.1	100.51	109.83	100.4	108.6	101.5	101.52	107.89	97.889	106.51	108.44	104.8	99.174	103.46	99.568	107.59	103.3	107.4	105.03	106.16	103.74	96.822	113.17	103.66	97.725	99.387	107.25	107.3	108.85	103.85	103.52	104.34	103.97	108.47	103.53	105	100.33	105.8	99.17
104.88	97.981	108.77	102.82	105.01	105.42	104.24	103.4	100.88	108.62	102.62	107.99	107.28	103.91	105.32	104.09	112.8	96.457	109.86	107.13	97.693	106.11	105.15	106.46	111.98	102.03	99.047	100.44	107.15	100.78	105.93	103.49	106.75	105.99	105.12	101.34	107.88	100.15	91.136	105	103.35	111.31	102.17	101.72	103.56	105.18	107.78	103.76	113.89	105.38
124.93	116.93	118.58	115.93	122.12	117.13	121.55	113.52	115.06	117.97	116.98	112.4	116.76	121.94	117.71	114.79	118.02	116.98	118.75	126.46	113.16	119.09	117.67	124.09	116.08	118.17	119.41	114.89	109.24	120.74	112.17	118.68	115.92	118.19	114.03	121.31	117.14	118.6	116.24	113.71	120.41	111.85	114.3	115.25	119.7	116.68	121.04	118.75	117.27	118.91
105.56	108.1	108.39	109.89	105.93	102.11	102.5	103.62	109.92	108.03	106.87	108.4	109.25	107.6	105.56	106.82	106.75	102.34	108.03	104.32	104.55	104.45	104.04	106.11	109.29	104.64	102.39	107.02	108.56	107.45	109.72	111.4	98.601	105.31	100.15	103.63	111.52	100.94	106.3	110.33	108.96	107.21	105.11	99.548	106.49	106.96	108.55	103.51	105.01	98.829
106.19	103.21	107	109.42	100.81	106.68	103.5	100.77	103.39	107.39	109.05	104.42	102.48	107.72	118.15	105.15	109.2	106.21	101.56	107.87	105.01	102.94	105.38	107.62	102.74	107.09	106.21	106.82	109.62	102.42	107.15	109.75	97.582	109.58	107.86	106.07	105.17	106.42	104.95	112.55	108.73	104.83	108.36	109.8	110.59	106.96	108.49	107.93	109.2	103.77
107.57	103.32	109.06	108.33	110.59	107.17	112.2	113.26	104.71	102.9	101.43	112.77	99.054	107.57	110.29	101.22	107.6	104.96	105.05	105.71	101.27	105.48	108.44	105.35	106.97	106	104.42	105.67	106.22	103.08	107.91	108.89	104.38	103.06	104.85	105.49	108.54	109.22	109.42	104.45	103.8	99.918	107.57	109.89	99.434	107.73	101.65	107.72	103.76	106.37
106.07	102.84	107.58	106.8	99.851	100.46	114.71	105.42	104.14	110.38	104.93	109.21	104.46	111.51	115.42	113.43	107.26	109.72	106.87	104.02	110.43	104.8	101.01	110.49	105.79	109.33	102.11	110.25	99.529	107.72	99.916	106.12	108.92	106.74	107.47	97.639	109.16	107.27	108.49	111.07	111.09	110.58	110.46	102.37	108.06	107.33	109.71	104.87	102.52	106.55
112.74	110.47	104.92	103.6	105.3	99.848	110.66	102.76	103.44	100.69	105.43	105.16	107.37	107.71	102.87	105.84	106.64	104.37	102.53	105.91	107.53	105.53	106.91	111.27	107.12	105.07	111.56	105.22	105.29	101.73	102.61	107.11	107.12	103.43	108.33	104.6	105.98	100.73	103.3	102.28	103.76	104.92	95.454	108.66	100.31	102.8	106.83	105.3	106.07	103.9
100.16	102.72	98.212	99.612	99.794	97.866	95.167	95.356	98.142	101.27	103.98	100.24	104.27	99.106	96.068	102.34	102.55	100.49	104.77	98.635	98.452	100.3	100.88	101.64	100.34	103.3	100.53	103.03	107.12	95.583	107.71	103.23	104.2	104.11	106.63	108.1	99.039	100.37	89.943	96.989	102.61	93.408	95.675	104.46	105.83	95.849	96.899	99.027	98.057	101.55
106.04	104.89	106.36	101.8	106.4	103.38	104.13	105.97	105.89	106.83	110.52	106.61	110.12	111.51	110.86	101.23	106.98	111.42	102.68	113.38	108.85	105.53	113.43	99.066	104.1	102.69	108.49	107.26	103.03	109.32	103.37	104.52	115.96	104.84	110.22	108.43	109.93	110.32	106.95	111.52	114.77	107.64	103.28	107.55	107.55	103.12	104.06	104.5	107.97	107.48
104.72	109.61	107	113.15	105.85	107.77	112.78	115.22	105.87	105.31	103.52	108.1	104.73	111.3	109.32	100.58	111.34	103.49	110.67	105.42	106.66	104.16	98.511	105.13	107.68	105.22	105.63	93.559	105.29	102.89	103.38	103.94	113.63	101.09	105.19	109.04	107.27	103.97	102.73	109.06	103.33	106.91	108.55	110.54	109.9	105.74	111.76	99.884	103.47	105.9
106.16	106.09	108.27	107.71	102.36	104.57	105.89	103.77	103.6	104.56	104.68	102.72	107.01	102.72	106.34	111.11	108.57	111.18	98.882	100.16	110.43	97.844	109.99	104.98	106.91	106.24	108.27	107.17	110.96	107.55	104.49	106.19	105.34	104.35	106.37	102.2	102.34	109.38	99.801	105.06	109.29	106.03	108.05	93.457	102.09	96.881	103.01	102.22	101.07	108.75
96.082	100.06	103.04	95.827	102.81	95.414	93.707	100.08	99.697	96.808	98.699	101.86	104.99	94.058	102.28	100.65	97.432	101.45	98.534	96.634	98.924	103.7	98.576	103.49	100.49	99.645	96.49	105.66	103.05	103.44	99.579	98.605	104.19	99.593	97.88	96.053	100.19	103.89	94.56	99.418	103.56	101.52	99.295	98.148	96.488	104.47	104.09	99.228	98.835	102.01
117.61	111.6	114.48	107.75	110.81	106.25	110.65	109.9	112.1	105.74	115.96	111.8	116.58	110.22	114.27	116.79	117.43	116.01	111.23	114.43	112.58	112.77	108.64	112.29	109.97	120.17	112.22	118.71	111.68	111.16	110.05	106.1	108.97	110.64	116.13	108.9	109.31	110.84	116.73	113.21	116.03	119.26	105.17	116.6	107.86	118.62	112.06	112.74	106.5	115.43
102.04	107.47	107.37	101.92	103.61	103.16	99.866	104.63	104.75	105.28	114.25	107.19	102.62	102.35	103	99.526	107.67	100.72	110.01	101.45	100.88	103.72	103.28	96.904	107.55	103.43	103.88	97.52	102.22	102.89	107.79	106.06	111.56	110.04	111.77	104.19	103.52	102.77	102.29	107.27	97.666	102.12	106.09	109.52	103.65	108.49	99.68	106.27	99.314	103.23
106.08	109.87	109.2	108.09	105.55	110.45	115.81	112.15	108.11	111.2	111.88	111.31	108.04	109.17	109.5	113.74	112.85	108.64	107.39	102.94	109.85	102.86	104.72	115.65	105.67	109.63	103.83	112.59	105.02	108.44	112.28	115.05	104.17	111.83	111.28	111.87	108.94	110.4	107.35	110.32	108.02	111.59	119.86	116.71	108.15	114.73	114.51	106.48	108.48	112.5
109.73	106.49	100.17	112.38	102.38	100.87	106.86	109.98	104.06	103.69	107.18	103.79	103.29	106.18	117.22	104.14	105.55	109.07	104.92	107.53	106.02	104.89	104.48	101.25	111.17	113.02	98.968	96.59	103.13	106.97	107.12	103.01	98.079	103.97	104.89	105.43	111.23	106.87	104.31	106.69	105.62	111.44	108.26	102.23	106.91	102.59	101.62	105.76	109.7	103.39
99.921	104.18	109.17	107.48	105.72	111.54	110.2	102.75	107.75	110.07	98.947	104.97	108.82	109.11	110.72	109.27	100.25	105.76	106.76	98.643	103.44	105.15	105.7	107.59	105.28	109.46	104.94	109.46	103.82	106.2	102.23	112.83	105.07	102.84	108.92	107.83	112.81	105.82	109.76	105.66	111.37	102.42	99.703	107.21	109.81	106.25	105.52	113.89	107.99	110.53
108.63	109.4	101.97	106.25	103.78	106.85	111.71	108.35	108.65	106.36	106.35	109.42	106.85	104.68	107.7	109.54	107.11	104.31	100.83	103.48	106.21	106.79	112.54	106.78	104.23	106.47	110.61	111.51	107.9	104.16	106.67	111.17	106.78	106.27	105.96	104.47	105.78	111.07	104.97	107.15	110.06	111.05	102.29	104.87	107.51	102.35	106.9	105.09	100.8	104.08
102.24	102.41	103.17	99.306	108.86	104.4	105.51	106.09	104.26	102.08	102.5	109.3	105.43	109.78	103.48	103.5	101.2	105.57	108.95	105.97	109.15	105.85	104.15	101.85	108.25	105.69	109.82	103.44	101.49	104.02	100.39	106.46	106.47	106.07	103.56	102.19	108.99	107.15	109.4	107.7	109.96	105.33	101.94	107.46	103.4	107.19	105.81	104.71	106.85	112.06
100.01	99.624	105.45	105.81	106.44	102.81	107.67	104.97	105.44	105.91	105.24	108.15	104.14	105.15	106.94	104.02	104.16	108.5	108.4	102.52	105.16	108.06	104.22	105.65	109.61	105.8	108.02	108.93	102.94	108.36	104	101.1	103.89	102.7	107.4	101.22	107.99	105.21	101.25	106.79	105	111.77	106.43	105.37	111.9	99.689	103.9	105.97	106.4	102.34
115.32	115.28	111	109.14	115.22	112.57	112.23	118.97	110.05	114.15	112.7	113.37	113.53	109.16	118.01	112.59	110.5	110.9	111.73	107.88	106.15	112.93	113.81	115.49	108.13	112.46	109.19	107.98	111.8	114.42	112.13	103.83	114.1	108.97	113.52	117.28	111.78	108.95	115.67	113.41	109.81	114.64	110.28	108.45	109.83	108.65	108.11	114.31	113.54	118.96
115.09	113.35	104.86	113.84	117.31	109.41	109.7	114.93	108.76	106.95	109.85	115.86	108.63	115.86	111.48	112.25	110.75	119.1	110.37	111.8	111.94	111.4	116.19	110.12	104.94	106.42	107.18	115.1	115.59	109.43	116.25	112.88	117.67	107.54	113.82	110.57	107.03	107.3	109.98	114.75	110.27	109.52	110.73	108.43	106.32	111.75	109.46	112.34	110.18	110.02
104.04	101.61	110.38	100.27	104.49	109.28	106.41	109.84	107.61	104.56	103.72	102.76	102.73	108.51	109.91	108.02	103.99	103.58	107.19	106.66	112.02	106.97	106.05	106.29	101.72	107.3	108.09	109.73	102.29	103.54	107.71	106.83	111.23	103.01	106.38	105.16	108.95	106.05	108.21	105.53	104.66	104.04	107.59	100.31	107.49	106.15	103.79	112.98	108.65	106.18
107.6	114.24	111.2	105.59	111.17	111.02	113.2	111.67	108.24	115.03	111.25	116	114.8	107.3	107.23	111.15	114.11	112.57	107.1	109.73	108.71	115.43	111.84	114.47	105.18	105.86	112.4	111.1	110.83	111.95	115.57	114.23	109.29	107.16	111.49	112.38	110.39	112.93	110.67	110.75	110.96	116.33	113.27	106.01	114.1	115.76	114.45	106	106.8	108.23
113.36	108.03	112.84	115.05	113.16	121.03	107.31	112.85	113.83	112.01	111.13	109.28	117.85	115.32	109.12	108.97	115.36	115.42	112.88	112.86	110.48	108.11	107.64	110.99	109.99	110.9	111.75	111.61	116.99	110.12	113.99	119.15	113.14	111.51	108.61	113.14	110.58	109.25	117.88	108.06	111.46	112.65	109.73	109.54	112.28	113.83	111.15	106.58	113.64	112.67
107.18	100.71	112.52	108.15	109.04	104.52	111.26	115.5	111.27	110.1	110.19	112.81	119.66	112.45	104.62	114.95	109.72	111.37	115.96	115.6	108.1	117.63	116.77	110.42	107.73	118.27	113.86	110.15	107.83	110.63	109.89	109.77	111.61	120.11	108.31	106.71	109.49	108.29	116.18	107.51	106.71	112.95	113.69	109.07	110.57	111.34	111.82	115.14	110.58	113.82
116.44	114.57	120.59	121.24	107.06	118.4	118.28	117.58	111.33	119.92	118.93	111.53	123.52	116.06	115.75	119.43	117.28	124.25	113.12	117.9	116.71	119.9	123.53	113.45	109.03	117.88	115.43	115.03	118.32	114.05	119.97	118.27	111.54	115.42	113.9	119.78	118.7	115.51	109.64	118.52	119.58	120.92	122.55	117.71	110.75	116.26	126.03	120.14	119.46	117.89
99.585	109.87	101.84	101.27	105.96	106.09	111.06	105.68	108.21	102.63	100.79	107.02	106.14	99.082	110.63	104.41	100.03	102.04	107.65	108.68	102.91	110.58	104.03	104.32	103.34	105.45	104.43	105.94	108.39	104.78	109.34	109.53	106.71	104.36	104.2	110.86	106.3	99.988	106.46	100.36	103.06	108	106.8	103.93	106.82	107.03	103.27	104.75	107.15	104.35
107.23	109.98	108.4	104.49	107.36	110.66	112.07	106.34	111.48	108.98	112.56	114.35	109.61	112.88	106.34	109.15	113.72	119.08	105.97	110.27	114.38	113.74	107.83	108.86	110.95	110.08	113.5	106.86	110.12	118.12	118.11	114.67	110.25	108.56	111.08	115.6	106.56	114.42	113.28	109.9	106.2	116.69	110.5	107.31	114.83	113.93	108.1	110.44	107.66	114.78
101.26	106.51	100.96	109.34	100.92	109.59	102.86	103.96	107.44	102.71	105.05	103.43	103.53	106.19	109.14	109.4	101.5	99.665	110.14	101.96	111.49	108.7	106.85	108.78	107.93	108.63	106.47	98.025	103.73	99.421	106.21	100.66	104.03	113.87	105.18	107.08	106.85	104.14	108.42	103.74	102.17	101.58	108.64	106.83	100.54	107.86	105.64	100.81	104.27	106.83
108.21	115.52	104.3	105.35	110.85	107.47	105.09	109.2	111.72	108.16	111.08	115.11	103.91	108.72	103.63	103.57	103.9	106.85	111	107.34	105.26	103.18	104.13	106.72	112.48	103.37	101.77	108.8	105.07	114.24	105.9	111.72	108.09	111.85	103.9	110.08	108.22	105.7	104.62	111.23	109.88	101.52	109.54	102.96	100.1	112.8	112.54	110.01	100.16	106
100.82	107.83	100.81	105.12	99.198	96.954	96.223	98.244	98.914	96.743	96.334	99.261	102.88	96.996	101.84	96.317	100.23	97.727	99.11	99.85	103.95	99.114	97.579	103	94.02	96.141	100.93	101.25	99.479	97.062	97.062	102.45	106.07	98.7	95.554	93.749	98.931	98.67	99.018	92.276	94.776	95.454	103.56	108.77	98.836	96.919	104.69	98.52	98.9	94.259
105.99	104.93	105.3	105.35	110.03	101.2	105.26	108.37	103.74	106.19	105.05	112.18	106.67	107.36	104.62	109.99	102.08	101.57	103.46	103.43	102.24	102.33	106.63	106.21	99.492	98.237	107.27	110.06	106.19	107.48	108.22	101.12	106.35	109.03	105.51	106.15	104.18	104.55	102.25	104.47	105.09	108.7	108.53	105.37	109.48	94.248	111.92	107.66	110.83	103.9
107.83	104.98	103.86	107.84	105.37	101.49	105.17	108.62	101.99	109.84	100.33	106.25	104.13	103.3	103.94	106.3	105.24	107.59	102.36	107.26	104.55	104.63	105.75	106.31	109.03	102.1	107.31	106.6	106.69	105.05	110.2	104.52	109.71	103.17	105.26	108.48	107.96	98.324	108.58	110.32	100.86	99.572	110.78	105.98	109.66	103.34	100.54	109.74	104.94	110.75
106.33	107.78	100.79	107.75	111.32	107.18	106.46	108.46	103.35	109.2	101.83	98.504	107.57	104.46	106.24	112.41	106.15	104.11	110.56	105.95	109.43	107.59	103.04	114.75	99.754	107.74	100.93	101.81	110.71	103.72	99.863	110.55	102.11	106.76	109.5	108.6	107.66	100.5	109.36	106.94	107.19	102.48	102.72	103.49	111.6	109.62	104.87	103.61	109.92	104.78
106.74	101.7	107.64	107.75	102.44	108.06	99.945	103.15	101.52	106.63	102.51	105.42	100.81	108.93	101.87	104.09	103.98	106.16	105.67	109.67	109.05	107.57	101.33	100.03	103.41	97.903	101.36	100.47	103.96	104.24	98.513	101.12	105.13	98.879	107.84	106.34	107.7	106.63	102.36	101.36	104.71	97.14	106.4	107.33	100.39	105.21	103.61	109.84	103.79	106.72
106.63	111.03	105.55	103.24	109.56	104.82	104.98	107.04	108.25	105.03	108.63	101.41	108.66	101.51	111.95	101.81	103.39	107.27	107.99	108.92	107.85	112.61	104.87	105.05	107.08	107.65	97.972	105.83	105.01	104.82	110.24	103.37	107.78	104.4	105.69	113.29	101.31	111.21	107.12	107.44	106.48	109.04	100.2	102.14	106.04	107.96	102.71	108.1	104.9	102.29
106.53	107.71	110.47	111.49	114.95	113.6	112.33	108.21	112.48	111.87	111.65	110.37	109.94	107.08	107.67	112.57	108.43	105.22	115.44	106.34	111.13	109.97	105.55	110.77	119.82	112.85	109.94	116.65	112.06	110.41	110.66	108.76	107.7	110.91	105.65	107.07	109.01	108.2	110.27	116	105.67	117.12	114.58	109.75	112.96	108.5	116.12	112.97	105.07	115.01
109.32	111.32	102.88	103.64	104.46	99.965	96.244	109.57	103.81	98.939	102.12	97.907	100.7	105.83	105.78	99.954	104.36	107.72	104.98	104.97	100.28	102.71	106.04	103.83	109.76	102.78	109.07	104.94	112.68	103.77	107.88	104.55	109.57	104.02	107.1	107	105.48	102.11	100.96	100.98	112.03	105.66	112.76	100.19	108.1	106.25	105.65	96.308	101.35	104.31
111.74	111.76	108.19	105.44	110.69	109.7	111.88	107.44	108.63	103.49	111.39	112.5	106.63	107.42	113.8	108.34	113.04	115.91	105.43	109.66	109.18	113.06	114.55	114.95	109.17	107.28	104.47	109.82	109.9	116.06	113.39	109.29	109.26	110.1	109.22	108.23	109.97	114.25	110.09	113.89	113.17	107.6	115.45	111.74	108.96	111.43	110.99	115.24	104.86	113.62
117.22	113.5	115.34	116.68	118.25	115.46	108.9	108.11	117.87	111.86	106.56	109.76	109.41	109.46	113.8	111.56	113.44	112.78	116.92	111.45	108.66	111.73	119.26	107.61	113.85	110.3	111.47	108.53	115.17	102.5	109.28	108.89	112.22	108.44	110.55	114.87	114.06	111.32	112.63	108.32	111.55	110.98	112.64	109.83	111.3	110.57	117.85	109.45	110.13	112.52
108.38	101.4	108.15	104.22	102.99	102.96	112.58	111.61	100.81	106.98	103.83	101.21	109.26	104.87	102.86	108.03	105.35	106.29	105.35	106.75	101.71	105.82	109.17	103.3	108.57	111.03	105.28	103.75	104.87	111.42	103.54	102.48	108.74	108.07	107.3	103.55	104	105.5	105.32	99.049	111.24	106.62	106.7	103.68	108.12	107.08	102.59	103.46	103.64	111
108.47	102.92	106.58	101.98	103.26	105.71	108.34	103.02	101.54	108.19	104.94	100.62	104.56	105.19	107.73	108.16	107.91	107.47	111.73	105.79	113.09	105.75	107.43	97.927	104.48	110.64	107.13	108.98	99.712	104.4	107.44	106.17	102.45	106.75	106	106.99	110.15	104.73	107.63	114.36	108.49	116.68	106.95	107.69	108.83	104.53	101.27	105.82	110.5	104.85
107.16	110.17	102.21	107.4	106.75	103.38	112.58	108.71	97.494	106.46	117.01	106.22	102.7	106	103.97	105.32	106.85	108	102.07	100.72	105.91	104.64	102.75	112.37	102.1	101.91	109.79	104.17	101.64	113.27	108.55	97.495	104.93	104.09	100.58	105.01	106.94	108.14	110.07	97.621	108.34	103.47	104.59	108.19	105.5	101.34	103.93	108.86	109.65	112.91
110.26	106.5	113.71	115.34	106.31	108.42	110.74	110.7	112.01	113	114.66	110.75	106.27	110.47	110.06	108.52	109.87	114.29	110.05	109.1	107.23	106.66	111.46	103.93	116.7	110.13	109.8	112.26	116.38	105.44	108.61	109.13	115.32	105.88	110.73	110.96	112.93	113.03	113.21	110.71	108.01	118.62	106.46	113.8	110.64	112.1	107.36	111.93	110.86	107.03
101.66	114.23	106.06	103.48	104.03	108.14	97.975	108.2	104.83	105.88	101.63	100.08	105.31	105.47	105.34	107.84	104.19	111.19	104.33	103.64	106.3	109.29	109.79	106.78	105.15	105.71	106.09	103.98	104.75	98.995	116.92	110.32	111.6	109.15	104.51	105.09	102.37	108.46	107.5	105.02	109.99	106.36	104.45	107.95	108.43	101.03	108.53	108.69	104.07	109.19
103.97	112.85	104.12	104.95	109.28	104.58	105.13	103.96	104.79	105.52	100.27	109.15	106.39	109.73	102.9	109.26	101.79	104.36	104.88	105.38	108	106.59	110.57	109.04	107.14	105.65	102.89	106.62	106.45	104.51	102.9	108.23	115.2	108.7	105.64	110.43	102.27	108.34	101.67	106.77	108.88	104.63	100.56	104.49	107.98	100.4	95.75	109.3	103.39	101
115.25	118.73	113.3	122.86	111.47	113.64	120.68	110.77	118.72	119.53	117.9	117.61	112.02	116.56	120.01	123.23	113.66	116.63	120.28	116.95	120.05	122.03	116.25	121.11	114.84	120.12	115.42	116.2	112.11	122.69	115.01	117.95	121.18	118.63	117.73	114.01	117.76	114.85	115	114.21	125.02	118.58	118.89	118.49	115.21	118.38	115.13	109.28	121.79	116.12
117.19	107.09	124.04	117.44	116.23	115.66	118.02	116.75	118.4	118.97	116.22	120.34	121.66	118.6	113.23	118.36	123.12	112.88	112.38	111.48	115.91	118.61	119.88	113.42	119.7	119.12	118.88	119.11	121.66	112.75	116.45	118.98	114.57	114.68	120.44	114.57	119.14	120.99	122.42	111.69	115.64	117.09	118.39	124.73	113.79	114.7	114.83	121.44	116.68	118.51
107.62	105.25	103.21	101.08	99.385	100.74	101.48	104.1	105.11	101.54	98.981	105.31	97.95	104.76	104.36	102.66	108.31	102.34	106.22	107.95	97.504	105.22	104.78	102.88	104.3	104.57	104.35	105.39	105.01	108.52	102.24	106.46	102.14	102.86	94.775	99.533	112.49	105.63	104.81	109.83	104.69	97.276	106.49	97.799	102.27	103.66	97.402	100.29	101.18	108.87
104.08	100.08	100.89	105.72	104.29	106.44	97.956	101.12	106.2	99.332	108.67	108.22	104.95	105.47	107.54	106.47	109.87	102.33	101.55	106.57	102.63	103.46	101.19	107.34	106.52	101.04	106.59	103.79	106.37	104.37	106.96	105.86	99.373	108.52	107.09	106.49	107.75	97.118	106.12	97.913	104.41	109.55	103.36	109.6	103.68	101.52	103.21	105.36	103.92	108.32
108.58	111.24	111.28	106.42	108.06	108.48	109.46	110.3	108.63	114.01	104.64	109.96	109.7	113.88	110.12	110.68	116.32	111.51	113.05	106.76	113.98	106.28	110.45	103.06	106.39	111.91	109.22	109.03	110.93	115.05	107.89	116.57	101.9	109.31	116.51	102.58	103.16	107.26	108.65	108.35	112.67	103.38	115.8	108.71	110.8	114.17	110.56	111.73	107	117.11
105.6	104.71	115.74	98.762	108.44	107.11	103.32	99.073	108.05	102.89	110.19	103.33	107.7	103.89	105.73	105.23	103.58	110.99	110.11	109.25	106.86	107.72	108.01	102.72	109.1	103.51	105.02	104.24	104.13	103.02	103.08	106.81	105.01	106.57	107.02	104.93	108.38	102.85	101.04	99.089	107.56	108.85	104.87	99.876	108.94	102.87	108.78	107.82	106.83	106.1
116.25	115.45	111.28	115.93	127.04	112.17	119.63	118.86	115.6	113.52	116.39	123.67	116.08	119.93	119.01	125.89	121.61	114.8	117.87	113.59	117.95	114.53	119.15	114.48	119.77	117.83	116.79	117.07	122.99	118.83	124.15	119.59	113.73	114.18	119.05	119.76	114.21	121.67	118.26	113.05	122.77	119.47	123.79	121.23	117.45	112.69	117.44	118.12	120.07	118.39
109.42	107.62	106.09	109.16	103.01	101.74	103.4	102.99	99.159	100.53	106.19	107.76	101.08	101.92	101.37	102.46	109.14	101.95	106	104.79	105.7	104.21	104.28	104.78	101.44	106.94	101.34	100.28	98.829	103.31	109.7	101.47	106.06	111.53	104.21	107.24	99.699	108.86	106.92	103.85	102.46	102.33	104.27	103.89	99.2	102.09	106.21	105.99	110.53	105.84
112.11	111.95	115.03	109.21	102.44	109.95	106.26	108.1	108.84	114.09	106.03	111.18	114.44	113.76	117.15	111.13	111.76	112.72	109.78	108.76	112.74	117.8	107.99	111.99	107.94	112.22	111.42	113.46	110.92	111.94	116.13	114.81	114.63	110.56	107.94	112.32	105.43	112.12	113.71	111.82	110.01	115.48	113.32	111.5	111.23	117.93	111.64	112.44	113.58	117.42
111.38	110.43	113.18	106.23	108.41	107.71	110.07	112.89	103.66	116.32	112.91	112.75	114.11	113.89	105.72	110.85	113.49	110.39	114.48	115.22	108.37	114.37	113.42	112.65	110.81	108.39	110.14	118.26	109.46	113.74	112.63	106.63	108.71	115.54	113.5	113.26	107.35	110.14	115.44	110.87	104.36	111.8	107.98	115.12	114.56	116.33	112.82	118.85	111	111.67
94.966	96.141	98.669	92.315	100.99	103.5	97.481	98.667	102.06	99.672	100.64	96.443	96.603	104.71	99.801	107.84	102.53	100.82	102.51	104.03	99.719	96.09	99.484	98.488	99.275	102.21	106.62	96.277	104.89	101.65	97.554	105.4	100.88	98.795	97.078	98.505	99.461	99.417	104.13	105.08	95.886	99.506	97.409	103.96	92.949	100.16	102.28	102.59	99.058	97.333
110.65	112.17	107.67	106.98	110.68	109.8	110.69	111.92	107.19	111.86	111.89	115.29	110.9	106.2	107.49	98.765	112.22	106.5	105.07	114.71	102.61	109.69	102.42	110.8	109.27	108.11	110.46	107.79	112.19	112.53	109.89	113.69	110.14	110.38	114.3	113.17	107.76	111.54	113.2	106	113.36	113.94	114.28	112.1	106.09	108.01	105.5	110.89	112.95	106.82
107.92	107.15	108.86	110.92	101.1	105.19	107.94	105.29	106.51	101.75	110.52	108.93	102.84	108.1	98.795	100.14	101.97	106.56	109.34	102.81	108.34	110.22	106.01	111.32	110.45	109.9	104.7	99.963	102.43	109.94	102.24	103.93	101.01	109.98	108.23	106.98	99.818	112.48	110.23	109.79	107.51	108.14	112.37	104.2	109.07	99.722	109.27	101.21	104.79	104.62
107.94	110.67	119.91	108.9	108.86	115.31	110.25	104.37	110.78	109.02	111.92	111.49	110.96	105.38	117.42	106.08	111.79	112.86	117.96	110.67	116.63	105.21	111.59	105.85	112.35	103.98	109.46	120.41	115.61	116.42	119.75	115.81	109	114.58	117.96	109.05	115.25	110.62	112.84	104.12	108.42	102.9	110.15	111.52	112.31	114.43	108.92	107.16	112.52	108.63
108.54	109.84	111.5	113.57	114.46	110.86	111.83	110.3	109.95	112.52	113.74	114.4	112.01	105.73	115.23	108.73	106.25	112.22	109.72	110.71	111.82	112.11	113.13	113.67	112.65	114.25	112.46	116.07	112.55	108.01	110.93	110.96	113.76	111.39	107.21	111.08	107.82	115.7	117.6	113.86	114.88	107.43	110.53	113.2	113.68	116.06	110.54	116.92	116.66	114.52
105.91	102.4	98.779	102.15	103.2	106.05	111.2	102.13	111.41	103.25	99.771	104.38	106.29	101	94.744	107.1	106.13	111.22	104	102.56	99.568	105.28	106.92	106.84	106.71	109.75	100.14	107.02	109.05	106.53	101.08	99.263	106.59	105.99	94.782	102.85	98.168	101.3	95.853	101.18	101.88	109.53	100.56	99.61	104.02	105.79	105.48	104.55	104.99	107.08
108.1	106.52	111.95	106.5	108.43	107.62	110.67	105.57	101.86	113.68	107.44	102.92	106.81	111.92	110.23	100.9	112.56	100.67	101.36	108.16	101.67	104.79	106.22	100.82	103.15	107.74	103.88	104.23	107.15	102.57	100.34	104.2	108.92	106.76	102.09	104.63	108.16	104.14	105.38	102.09	111.44	104.04	106.52	111.35	106.67	96.139	105.74	108.79	108.57	104.47
109.25	112.03	114.04	114.76	108.87	110.08	108.8	113.13	108.99	109.27	110.5	110.19	108.34	107.84	111.39	110.37	110.73	110.23	105.18	112.12	104.66	110.42	114.13	107.65	107.4	105.35	106.62	106.79	112.88	107.39	113	106.22	108.99	108.05	111.79	109.08	105.5	115.59	110.49	107.97	111.92	103.37	105.87	118.47	113	109.1	106.87	114.23	102.59	113.88
109.23	106.32	111.35	110.15	110.17	109.54	110.25	109.26	105.4	116.11	106.87	113.02	110.86	108.34	107.4	110.37	112.15	106.9	110.46	115.71	109.02	110.79	116.09	111.09	113.29	117.47	108.49	112.66	111.71	110.46	112.34	119.35	110.62	112.39	109.78	109.89	102.66	112.38	107.72	114.91	114.31	110.18	107.19	111.1	110.86	107.07	116.24	110.62	105.87	113.21
106.05	104.72	102.03	105	105.57	105.83	102.24	110.91	107.01	108.12	107.66	106.29	108.27	112.69	105.71	108.82	107.65	105.54	107.02	110.21	102.09	118.93	99.899	112.6	104.11	111.92	113.24	110.24	102.64	99.522	107.27	103.81	107.52	108.76	105.6	106.59	103.84	109.61	113.52	107.25	107.73	105.14	114.41	106.69	106.68	108.5	109.74	106.32	106.35	104.12
102.12	104.22	92.546	109.81	114.56	106.79	106.62	113.59	108.1	101.96	105.46	107.07	107.54	107.76	98.57	107.18	108.69	100.71	106.22	101.16	107.06	105.79	103.27	107.32	105.41	108.61	99.035	111.88	104.05	104	103.43	110.61	108.61	103.49	98.996	103.12	106.26	113.31	111.83	100.53	100.68	114.44	109.52	110.39	103.16	108.55	104.01	110.46	111.97	106.87
116.45	122.13	114.87	123.03	117.82	111.94	111.04	116.55	116.61	117.82	118.69	118.45	122.27	120.19	118.15	119.97	119.35	118.67	108.58	117.83	116.95	122.48	111.82	119.96	119.3	123.93	119.81	122.58	118.26	120.41	121.06	113.06	114.02	122.57	118.17	117.92	114.15	119.55	120.28	117.71	114.82	112.68	119.11	125.83	117.69	113.1	121.72	124.13	109.51	118.53
108.68	111.3	110.98	108.06	110.65	107.59	107.2	108.76	99.874	110.08	114.14	111.73	109.42	108.41	112.7	115.75	107.69	109.17	105.94	107.67	110.81	114.42	106.89	108.56	111.31	108.25	104.55	107.44	113.42	114.17	112.51	107.39	106.05	111.02	110.66	114.99	114.49	107.99	111.37	106.01	109.8	114.03	106.88	108.34	111.64	109.5	120.53	108.18	109.05	113.97
104.36	101.37	105.94	107.91	105.3	104.61	110.35	106.7	107.86	102.48	109.6	102.38	106.53	103.75	104.81	104.79	104.78	106.2	100.81	110.9	108.91	106.28	103.93	107.33	105.07	108.49	102.61	101.29	107.36	102.25	105.46	102.29	103.39	108.81	109.28	100.9	103.24	103.28	106.93	103.18	106.62	100.01	105.98	104.03	106.26	100.59	104.2	103.25	102.03	107.09
118.47	117.73	113.88	123.05	120.05	119.1	118.79	115.83	115.29	121.21	114.09	114.59	114.48	118.53	116.41	114.96	113.01	116.86	116.12	121.42	116.25	112.23	126.59	115.4	115.03	121.5	115.59	114.58	114.47	121.71	116.43	112.08	120.59	122.86	120.14	116.84	116.12	116.88	118.08	121.57	122.61	117.35	121.33	117.46	118.26	125.19	111.2	120.18	118.17	112.77
103.79	105.35	106.72	99.154	103.58	104.76	105.54	104.7	111.33	102.35	100.74	108.97	108.32	105.48	105.09	112.36	99.842	104.36	105.18	103.67	98.029	110.38	106.43	106.77	109.69	105.18	99.153	108.49	108.73	107.81	107.69	105.81	107.58	105.07	107.96	109.13	106.29	106.22	106.92	99.914	104.93	102.2	100.03	106.53	104.51	102.86	111.13	103.38	102.69	104.92
100.57	94.459	101.67	102.31	95.639	90.457	96.444	101.79	100.11	98.383	108.44	97.484	93.853	99.976	94.091	103.57	94.501	95.732	92.738	96.557	106.38	96.06	94.422	100.32	97.649	97.612	99.339	94.064	99.089	96.219	98.781	100.29	98.258	98.702	103.32	95.485	98.525	100.3	93.615	88.534	103.34	100.04	91.144	94.266	100.69	90.905	97.23	99.476	103.86	105.26
107.26	106.61	111.91	107.19	107.08	105.62	105.98	102.21	109.26	104.69	105.26	97.379	100.91	108.46	108.34	98.131	101.76	104.93	108.53	93.687	98.673	102.2	107.27	100.68	104.81	102.02	109	97.257	107.7	105.67	108.89	107.13	106.84	102.19	103.75	103.17	99.5	103.49	104.02	106.15	105.99	103.07	105.09	107.94	115.55	102.86	99.045	111.4	106.64	108.46
101.92	108.14	109.53	104.9	105	112.62	107.79	98.043	103.49	100.12	105.74	101.91	108.79	102.58	99.693	100.85	109.8	107.8	104.01	103.07	107.26	108.46	101.2	110.97	103.32	106.71	102.68	111.53	103.84	103.87	106.43	112.24	104.51	108.94	101.62	101.38	105.91	112.47	104.21	98.749	105.43	106.63	104.31	107.06	101.95	105.49	105.42	102.72	108.29	100.72
111.45	105.07	106.54	104.67	107.09	104.38	108.75	97.755	97.748	104.61	104.65	110.71	96.617	105.81	99.738	97.373	105.01	106.09	105.26	106.34	106.01	97.537	100.59	106.43	103.49	111.47	106.6	102.46	101.81	99.472	100.8	108.53	104.42	100.8	107.35	115.4	108.02	104.68	104.02	101.44	103.57	99.471	100.33	101.06	99.203	104.58	102.09	109.44	105.51	103.82
112.17	111.68	108.19	111.88	113.18	118.41	111.05	108.78	121.3	110.2	113.06	113.53	112.95	105.27	113.84	110.69	117.45	111.34	112.25	109.25	107.71	109.19	106.92	105.73	114.33	108.06	110.49	111.51	116.64	110.78	109.93	115.72	116.54	112.49	112.38	110.34	113.91	112.38	108.7	113.48	115.93	110.64	115.05	119.8	109.21	109.37	110.05	111.17	106.47	113.94
110.56	110.7	104.29	106.49	102.5	104.09	107.72	104.78	105.03	108.16	111.67	103.72	108.75	110.36	102.77	103.63	101.81	103.87	97.229	105.42	105.11	103.97	106.02	103.33	108.9	103.67	109.79	98.16	106.84	102.31	102.86	101.3	101.43	105.63	107.66	105.87	105.3	106.47	105.69	105.86	108.72	104.18	104.14	103.11	107.9	103.32	108.19	106.27	108.64	106.53
106.4	107.53	103.65	111.62	109.54	100.22	102.06	104.95	107.13	108.62	104.99	102.89	107.26	108.33	105.68	100.15	100.26	110.79	110.65	100.24	109.56	100.79	102.82	103.31	104.28	103.72	112.38	112.08	106.27	105.81	105.23	110.77	108.95	109.81	111.39	105.2	104.23	110.37	111.16	104.28	108.58	109.57	102.51	105.58	101.68	111.79	105.81	105.6	99.374	107.51
102.86	100.29	106.12	111.71	101.79	100.25	107.24	104.84	108.28	107.57	107.46	108.04	109.84	103.83	104.71	105.97	101.63	104.47	103.26	106.27	104.79	108.3	104.08	105.67	99.17	100.16	102.77	107.28	103.72	99.767	111.93	104.91	104.86	101.95	109.34	107.82	110.52	101.44	96.358	106.71	105.05	102.94	106.8	100.24	103.94	100.32	109.78	102.44	104.15	104.88
101.09	100.55	103.25	102.09	100.69	100.34	94.261	98.886	101.93	104.88	97.932	101.24	94.891	103.15	95.066	96.338	99.457	99.545	98.943	103.41	98.67	97.697	93.693	99.573	97.619	99.214	99.919	99.952	99.687	95.459	101.59	102.28	102.72	96.658	94.612	103.02	99.115	98.114	96.255	103.52	100.3	102.15	99.736	97.92	105.16	102.49	98.421	97.843	101.83	96.698
108.65	113.43	105.31	113.45	106.11	109.11	104.02	113.46	115.46	112.09	112.4	111.4	110.17	117.38	107.78	116.24	113.97	111.04	109.14	116.46	108.26	112.93	110.31	108.75	114.2	114.49	115.67	112.94	118.29	113.09	109.61	116.58	103.46	110.26	109.76	109	114.09	108.97	112.4	108.1	111.32	110.42	114.9	114.38	111.88	111.08	110.52	113.15	114.27	105.72
105.15	99.531	96.447	99.031	97.046	98.551	101.63	100.92	101.44	99.998	97.998	100.9	102.21	98.747	96.431	96.17	101.17	97.446	106.33	105.86	95.298	107.79	104.97	104.31	97.655	99.769	101.57	97.939	97.142	107.55	100.05	96.765	95.412	93.395	106.76	93.113	102.04	97.748	100.95	100.49	100.38	98.203	102.53	97.7	102.62	102.82	99.884	103.39	105.62	97.411
99.739	96.515	97.861	99.218	101.48	94.158	107.2	97.714	98.967	101.89	100.99	100.46	100.41	97.649	98.841	107.04	97.892	100.74	95.97	97.981	98.007	108.48	99.824	97.684	99.074	102.67	101.13	100.49	102.72	101.31	100.74	93.299	99.887	90.757	101.55	96.361	98.306	102.76	102.59	98.478	96.809	101.54	100.08	95.965	97.406	94.755	96.148	99.129	94.732	98.721
96.456	99.681	105.29	92.002	99.379	91.427	102.12	102	104.52	99.094	98.522	99.513	100.62	101.35	105.14	96.509	94.775	102.04	105.06	99.135	100.58	102.46	98.796	99.452	97.891	102.07	100.04	100.12	102.53	105.01	99.362	102.59	99.196	103.62	99.186	96.186	103.59	104.43	102.57	101.13	100.05	98.982	97.116	103.93	98.127	101.69	98.697	98.829	99.963	101.93
117.77	120.99	122.43	120.43	111.92	112.61	118.99	117.17	113.72	118.49	120.31	119.08	114.96	121.25	119.39	118.53	119.11	110.14	120.66	120.32	123.15	123.59	122.94	113.49	114.54	111.47	116.86	110.67	116.87	117.3	119.59	114.94	118.64	114.11	121.33	120.2	114.75	124.21	112.83	122.32	112.06	117.15	113.98	115.8	118.19	116.21	115.42	119.97	118.64	118.94
121.1	113.35	114.64	111.37	120.17	115.49	113.84	111.68	120.6	115.78	119.9	121.33	116.01	113.3	117.37	118.28	109.06	113.24	118.05	119.99	116.25	119.34	118.51	116.76	124.55	118.22	118.31	125.04	110.99	124.88	113.79	118.73	116.47	114.63	116.32	118.23	118.46	120	120.92	125.42	114.4	118.77	116.37	119.65	123.16	118.18	117.93	123.49	115.72	116.01
105.15	104.73	100.95	107.68	108.88	107.2	103.7	105.64	103.81	102.82	110.14	108.03	111.97	107.57	100.52	108.78	107.46	109.28	109.21	111.47	106.15	109.55	106.84	104.61	107.25	106.27	100.1	108.04	106.5	111.95	108.09	110.65	106.35	109.05	105.43	104.57	104.59	108.97	112	101.92	105.7	110.22	104.16	107.1	106.65	103.38	112.48	105.22	101.26	107.8
110.76	103.2	103.69	101.61	107.32	108.64	108.56	103.8	103.81	109.86	108.06	107.19	106.04	107.4	103.16	112.45	101.71	102.83	107.35	107.86	103.78	102.3	115.36	104.92	107.73	111.17	108.93	101.08	101.04	99.18	104.14	116.11	106.44	105.23	103.35	108.03	107.39	104.04	104.46	111.89	110.18	105.62	107.15	105.71	99.743	109.67	105.43	103.52	107.27	102.74
106.21	103.18	113.05	115.83	115.21	113.05	113.48	108.79	108.81	109.67	107.01	118.58	111.61	108.5	109.06	110.89	112.01	111.04	114.36	112.18	106.35	109.55	112.83	111.71	110.89	102.71	114.56	109.29	112.26	109.98	114.02	113.27	106.48	117.33	108.8	104.72	117.24	110.69	110.87	108.93	111.86	107.46	112.81	117.26	106.29	115.14	109.1	117.06	109.55	111.63
114.94	111.88	106.51	110.61	108.08	107.91	109.51	113.32	111.02	107.76	116.77	108.89	113.63	116.86	116.64	113.8	107.81	107.22	110.3	114.27	107.38	111.19	112.12	103.4	109.87	111.54	111.12	114.66	112.88	113.85	111.96	107.62	109.2	116.92	110.2	108.44	104.94	110.92	114.2	112.76	112.04	112.01	113.42	111.49	109.28	115.04	114.75	114.78	114.66	113.1
107.53	97.69	104.19	106.25	103.25	105.23	105.57	94.811	103.44	107.23	106.25	106.31	110.04	106.18	103.83	109	105.87	107.17	110.68	104.67	107.99	98.432	100.4	107.44	101.82	104.67	104.98	107.53	109.57	103.52	99.955	107.19	103.45	106.25	101.35	111.27	104.64	104.63	102.23	102.22	105.49	99.473	101.46	108.13	100.3	101.55	105.85	111.52	108.8	103.66
114.06	113.56	105.97	112.22	109.94	100.88	105.32	103.61	112.77	107.22	107.62	104.08	104.07	108.11	104.95	105.27	102.29	100.86	105.81	110.83	110.27	98.745	107.62	109.57	109.49	103.88	103.78	113.8	107.17	105.96	109.97	108.49	109.49	103.91	103.62	104.19	105.45	113.16	107	101.63	105.92	102.93	99.818	108.63	105.45	107.24	105.08	101.59	105.85	107.13
102.41	102.67	105.6	104.02	100.69	104.15	108.37	104.95	104.75	107.16	105.21	110.05	105.62	113.5	103.31	110.59	98.976	106.24	100.43	111.74	103.42	104.64	99.107	110.05	105.55	104.61	106.41	108.58	103.51	105.75	111.12	102.63	107.41	106.16	106.35	110.24	106.66	102.03	106.5	102.41	109.93	104.58	108.78	100.47	106.6	103.4	105.08	101.73	106.01	98.88
109.99	102.98	106.78	102.41	110.02	103.87	104.73	107.28	103.42	106.53	104.48	104.66	105.03	100.07	102.77	105.44	101.3	106.4	105.73	103.44	110.97	105.86	103.11	102.62	100.53	112.49	103.76	103.74	103.24	100.89	108.52	103.18	101.49	104.6	104.19	105.03	102.58	104.31	99.851	105.72	101.21	100.27	112.16	103.27	107.05	105.73	99.411	105.39	107.47	100.03
108.67	112.75	111.38	108.89	112.39	115.02	109.93	108.29	116.17	104.35	109.9	114.04	113.23	111.02	111.91	106.65	106.36	112.57	110.23	112.69	112.84	115.35	116.46	106.39	110.68	102.31	111.39	110.23	115.34	117.68	111.89	112.83	110.67	112.33	116.68	113.52	116.7	103.26	114.88	115.21	113.87	114.49	117.41	106.51	110.64	109.9	111.79	111.09	113.94	109.2
108.25	111.45	103.6	107.61	103.24	104.4	107.1	111.25	105.91	104.93	105.78	102.97	106	106.45	102.96	103.26	105.17	107.46	105.03	103.86	104.65	110.96	109.28	110.39	111.62	108.33	106.48	107.15	100.25	101.04	98.105	106.72	108.98	107.75	105.28	108.77	107.38	109.16	99.072	109.1	110.94	108.46	107.85	104.8	108.18	107.65	106.02	104.81	103.07	105.33
99.963	103.42	100.94	97.124	99.689	103.78	102.43	102.82	96.255	93.678	111.14	103.3	102.82	97.672	101.1	99.486	107.84	101.67	105.06	103.57	99.504	102.99	102.73	104.66	100.62	102.65	101.99	99.882	94.006	104.33	103.47	98.507	99.02	97.443	98.997	97.426	99.763	95.664	102.65	97.227	102.12	98.565	94.576	99.454	97.243	101.2	99.388	96.621	98.46	96.617
108.06	107.53	110.52	108.39	108.06	104.22	109.78	108.75	105.7	105.7	108.16	108.74	105.45	110.06	105.77	102.63	107.06	104.52	111.04	107.89	103.7	98.109	107.2	106.34	106.91	103.97	104.83	101.55	106.71	103.35	104.82	108.19	106.45	107.6	108.33	109.74	113.21	106.47	112.74	110.52	103.91	105.06	105.57	103.11	109.44	111.35	104.73	105.19	104.04	104.1
101.35	108.74	101.61	102.68	103.03	107.09	107.19	109.44	99.622	100.87	108.27	104.48	106.38	104.57	101.56	96.26	102.25	105.25	109.27	105.14	112.79	104.85	99.515	103.16	105.92	107.72	96.743	108.88	99.909	102.53	104.52	101.98	103.42	106.29	104.42	105.83	107.84	104.72	102.66	106.37	106.41	106.33	102.86	100.44	104.96	109.09	102.87	106.01	101.54	100.32
99.146	103.09	105.58	112.67	112.45	107.54	105.14	103.81	104.91	109.01	107.16	102.69	107.69	105.7	110.63	105.57	106.88	112.34	111.68	97.463	110.09	106.13	105.12	101.62	101.76	103.29	109.5	102.54	104.72	110.06	110.03	105.16	96.971	110.03	113.37	106.54	105.42	109.12	101.7	111.35	107.31	109.17	116.1	105.35	106	104.59	108.59	101.01	105.42	105.91
111.89	105.82	113.14	107.76	110.8	112.32	106.17	111.08	108.91	114.33	108.9	112.14	114.5	114.53	106.73	105.83	119.69	112	109.24	115.39	111.59	109.14	115.67	110.83	116.26	107.57	112.43	104.32	116.66	110.25	115.39	113.13	116.5	118.05	113.59	116.75	109.92	113.53	112.01	113.14	115.05	118.89	114.75	114.3	110.58	113.35	112.42	114.24	118.05	115.54
112.6	108.22	105.35	101.79	112.44	115.31	106.94	107.25	108.63	108.88	101.27	108.64	102.74	102.35	104.84	108.8	101.73	106.49	103.82	104.62	104.53	106.81	103.4	108.86	109.43	115.95	108.32	106.28	101.55	102.8	108.62	100.44	108.84	107.33	104.92	107.2	104.18	101.42	110.98	105.12	107.4	104.97	106.59	112.75	101.56	103.92	101.92	106.53	105.18	104.88
104.36	105.78	106.38	105.55	99.008	97.981	102.08	97.966	99.284	103.63	96.034	103.27	99.059	98.898	98.731	105.1	100.71	101.74	102.38	100.29	101.07	97.949	96.008	104.71	105.57	100.32	100.46	99.876	102.78	94.612	96.775	105.87	95.37	102.23	96.875	97.105	103.73	97.234	100.2	98.286	101.14	93.208	97.579	99.352	94.008	98.86	98.148	96.835	94.488	101.54
101.57	103.02	105.4	102.32	106.55	98.963	110.42	111.83	106.77	103.47	107.1	111.52	112.74	109.95	104.04	112.9	101.48	111.42	112.22	108.01	102.5	98.772	110.63	106.07	99.409	109.96	105.5	107.04	108.72	105.74	108.42	103.09	100.98	101.41	108.59	104.44	101.73	104.01	98.335	108.4	105.9	113.55	104.98	110.79	103.16	108.88	109.36	103.68	105.83	113.54
110.65	108.91	116.98	110.02	112.39	101.83	105.56	114.65	107.98	112.06	115.83	111.88	105.56	108.18	108.62	113.94	112.75	110.52	104.96	111.12	115.99	110.02	107.31	108.32	119.69	112.08	111.4	112.29	111.01	114.45	112.3	111.26	113.33	108.78	114.31	113.07	113.98	107.37	109.61	113.8	114.07	109.69	112.37	105.55	111.48	114.78	118.15	112.3	108.59	109.72
110.74	108.28	112.66	108.08	110.09	113.07	110.05	112.36	107.56	108.49	114.2	112.79	113.59	113.25	112.79	115.69	114.87	107.76	109.04	115.24	116.86	107.46	114.43	115.94	107.38	105.69	112.03	117.45	109	108.64	115.16	109.73	109.73	111.07	110.14	114.75	111.81	111.12	114.07	110.27	114.25	116.16	104.63	110.02	109.27	116.28	115.52	112.05	108.32	108.75
108.94	114.38	105.65	105.53	114.6	107.07	113.68	107.82	113.79	114.24	110.67	111.55	110.51	111.04	113.67	116.98	111.42	109.05	112.04	112.42	113.42	111.91	109.46	113.16	108.01	112.15	105.26	110.63	116.36	117.04	110.74	113.31	114.38	111.05	112.66	110.34	114.66	110.11	115.74	109.32	110.91	111.84	113.65	109.45	111.77	107.15	115.38	116.43	112	116.68
120.21	115.77	115.02	112.22	114.17	113.61	119.67	117.98	114.31	115.64	116.63	120.21	122.51	118.21	114.69	114.45	118.65	120	118.62	116.48	117.84	120.68	111.71	111	117.79	115.36	118.43	111.62	115.95	115.68	116.71	107.57	116.6	114.27	113.67	118.85	115.37	107.83	113.87	112.59	115.49	113.42	111.53	110.3	114.02	124.64	119.49	115.52	119.3	112.88
110.46	100.85	105.92	109.88	104.14	103.05	106.66	108.14	104.75	108.67	106.2	107.48	104.28	104.84	106.93	109.49	104.09	108.69	101.33	105.63	102.79	111.08	104.61	103.43	101.06	108.55	112.26	106.4	111.19	112.51	105.09	101.36	105.54	106.16	108.18	103.36	108.03	105.62	109.52	101.02	101.01	101.68	108.87	109.05	109.07	104.8	103.33	105.14	97.77	106.82
103.92	106.69	106.77	105.66	108.59	104.17	102.5	100.18	103.56	100.86	107.14	102.94	106.41	105.33	105.24	98.044	108.44	104.99	101.99	101.9	103.73	107.83	103.8	107.12	102.29	104.82	101.58	100.65	107.3	104.73	106.93	108.06	99.267	106.12	109.97	98.994	109.66	102.95	104.63	104.48	105.54	110.73	106	111.74	99.995	99.673	111.63	100.77	101.75	102.33
108.74	101.02	106.84	105.16	106.51	108.14	102.27	109.36	105.32	102.95	104.4	107.57	111.36	111.92	103.42	107.03	109.33	107.89	107.64	102.42	107.89	106.9	109.92	98.036	108.18	106.72	111.74	102.62	108.62	109.16	106.28	99.248	106.5	103.06	106.12	106.4	102.86	108.53	104.61	97.694	108.1	104.08	108.82	106.58	113.64	106.98	101.68	99.965	101.15	102.42
97.355	99.768	101.48	101.08	104.6	100.06	98.207	98.162	98.973	102.1	98.215	103.85	101.41	96.217	104	93.423	88.92	91.817	102.63	100.55	96.832	95.042	99.266	94.661	101.17	104.46	101.02	96.896	103.3	105.06	99.809	99.514	101.22	101.78	98.858	99.157	97.899	101.63	102.17	95.755	98.049	103.66	99.217	98.735	98.752	96.776	102.77	99.17	103.87	98.617
107.06	104.65	104.98	110.2	108.48	108.12	107.24	106.4	106.55	108.26	105.93	109.92	106.91	117.17	101.77	106.08	100.51	105.33	103.78	104.65	107.67	105.38	109.43	103.91	105.31	106.16	107.88	111.41	108.67	109.26	107.81	105.73	112.14	107.83	105.58	101.69	103	104.63	105.35	102.18	99.019	102.29	111.43	110.28	111.25	102.02	110.34	104.35	105.32	107.16
104.95	106.19	95.695	99.428	108.94	102.18	105.28	105.74	104.04	103.66	103.49	104.59	104.56	106.96	105.41	107.65	105.42	106.24	102.76	106.81	103.55	107.24	103.8	100.29	104.79	105.28	109.2	100.92	110.26	105.87	101.63	106.07	97.684	102.32	104.62	108.78	100.85	110.48	104.76	101.14	106.91	106.84	104.99	105.55	107.3	100.79	113.45	112.55	110.86	103.18
112.48	106.61	113.16	106.61	114.44	108.33	106.25	112.83	112.42	115.12	115.61	108.77	114.35	108.81	114.69	109.14	109.47	110.4	105.84	111.67	109.87	109.29	110.98	116.61	110.71	107.9	114.5	114.34	110.13	117.02	110.77	113.73	117.05	111.15	113.75	114.87	110.32	113.76	111.66	115.61	108.66	113.69	114.64	114.54	109.16	103.68	113.62	108.96	110.28	112.25
100.46	109.08	100.63	107.25	98.953	107.94	104.9	102.68	102.97	110.26	106.39	105.05	104.17	106.41	106.61	102.16	107.71	112.02	104.09	103.09	106.4	109.51	104.46	115.21	106.45	108	101.5	107.55	104.88	104.53	111.19	99.876	107.85	107.92	102.27	104.18	102.87	104.81	110.16	107.34	107.7	109.7	105.17	110.05	103.42	104.12	109.65	111.1	107.08	103.41
102.51	104.21	110.93	105.66	107.29	102.2	97.421	103.92	109.09	99.41	105.65	104.64	106.05	101.49	106.14	105.36	98.253	105.59	106.54	106.23	105.49	101.84	104.07	104.56	111.43	107.08	109.34	112.2	105.68	101.61	108.77	106.1	104.48	100.38	100.97	106.1	101.6	114.53	105.22	97.139	104.01	101.94	103.54	110.28	107.51	100.05	105.84	104.76	108.67	105.41
98.774	97.929	103.3	102.8	92.4	98.965	100.29	94.741	101.59	102.32	103.79	99.286	102.48	103.5	101.4	99.165	103.42	96.19	96.803	95.969	100.06	95.846	94.93	102.69	97.333	96.242	98.139	100.22	102.06	97.732	105.04	95.895	95.285	100.19	105.99	100.5	105.14	104.98	94.729	103.02	102.07	101.03	103.68	102.31	106.85	101.74	100.63	99.165	99.909	104.16
110.42	110.64	106.46	112.67	109.41	110.9	113.13	109.04	110.68	112.4	108.45	109.8	109.73	110.15	118.48	112.46	107.98	109.62	112.23	111.28	113.83	99.815	113.74	112.42	112.59	105.51	109.94	110.68	115.47	103.79	109.15	117.18	112.98	112.16	111.24	111.03	115.42	109.94	117.52	112.86	104.84	117.03	108.4	100.54	108.73	113.32	108.17	108.68	108.81	107.01
103.78	104.62	107.38	101.89	107.77	107.95	103.58	106.6	107.23	108.86	109.72	104.07	101.7	103.43	103.16	107.66	113.52	108.04	106.64	103.19	109.89	101.25	105.1	108.76	104.66	102	106.78	104.73	104.98	106.42	109.58	109.41	106.48	104.41	101.07	108	103.09	114.53	106.92	103	106.92	111.72	106.15	104.09	108.77	102.93	107.97	112.65	113.26	110.99
98.284	97.143	97.139	100.07	98.095	96.168	104.03	102.29	99.212	98.299	99.482	92.532	96.401	102.98	94.113	96.734	107.29	96.697	103.26	97.078	100.51	102.29	98.79	98.577	104.29	97.604	100.55	94.682	103.34	108.19	101.3	103.67	96.972	98.263	101.93	105.24	97.973	108.17	99.784	100.76	97.936	98.809	97.801	95.906	96.074	103.88	101.41	96.181	99.211	99.192
110.66	112.62	117.4	112.1	112.68	110.51	105.91	113.39	111.28	111.66	109.84	114.3	113.93	104.43	110.88	110.47	108.6	106.92	112.76	113.68	110.43	111.46	117.8	111.82	111.74	113.11	107.88	114.3	108.4	110.81	110.63	119.03	115.7	110.51	114.9	108.27	113.04	110.19	106.36	116.38	118.66	115.27	112.9	118.66	110.04	112.74	113.18	111.06	106.4	107.36
101.43	98.811	107.1	96.906	100.41	95.573	98.098	91.743	97.678	105.62	99.426	101.65	98.769	107.15	95.285	94.462	98.082	101.84	98.924	105.81	97.092	102.27	103.12	95.471	99.359	95.902	103.98	99.116	102.56	100.58	99.252	97.177	95.163	99.961	99.606	103.05	100	98.767	101.23	102.79	94.414	98.861	104.8	106.44	95.951	94.265	101.78	96.248	107.94	97.869
110.27	109.25	109.21	105.96	110.84	111.75	115.62	105.28	100.71	106.9	111.82	104.26	111.64	114.66	105.13	109.5	103.82	112.37	112.2	116.06	114.16	109.01	113.47	114.69	109.26	110.24	111.41	110.42	101.64	110.31	107.21	109.46	107.56	112.33	111.52	110.81	108.77	106.53	109.85	109.83	104.9	105.87	113.78	105.96	112.56	117.43	109.69	110.08	107.99	111.91
100.03	104.51	111.3	106.44	109.68	109.87	104.95	101.51	112.63	110.93	103.08	111.51	105.18	106.55	110.91	106.9	108.03	113.34	108.13	106.51	106.48	102.87	102.03	105.92	114.59	110.01	107.16	112.99	105.4	109.25	99.605	102.1	114.94	106.47	98.888	103.07	106.33	105.9	109.19	107.99	107.33	109.08	101.21	111.38	112.92	107.84	100.54	106.47	111.65	102.62
104.29	101.62	99.957	97.301	99.031	104.68	106	94.469	96.943	101.85	95.716	102.62	107.38	100.7	96.33	103.57	100.63	101.55	104.11	97.53	99.666	92.649	98.212	101.85	98.128	95.064	102.97	91.563	101.39	92.964	99.827	101.91	97.75	102.75	104.3	101	91.841	107.77	105.11	96.054	102.61	97.793	89.525	97.766	103.03	97.659	103.39	110.19	97.563	97.814
114.13	117.85	109.59	114.42	108.66	113.79	110.44	111.51	108.11	109.92	105.2	110.28	107.4	110.89	108.14	114.4	109.17	115.75	102.31	106.46	115.39	110.89	109.84	113.35	116.1	105.47	117.71	109.7	111.1	112.64	114.22	108.4	109.76	112.3	114.94	109.68	114.65	114.63	114.26	115.34	112.28	113.38	117.3	114.96	110.17	112.64	112.88	111.01	113.09	116.14
111.89	110.86	113.44	113.96	112.03	110.99	115.03	107.42	109.29	111.58	113.72	106.04	103.03	112	110.83	108.06	108.31	111.33	107.08	113.43	114.93	112.27	109.49	113.33	110.11	114.69	113.41	113.75	109.98	110.12	117.22	108.84	113.98	114.26	106.85	116.99	108.14	110.01	114.66	108.01	114.31	108.91	113.78	116.83	110.54	112.68	107.43	115.22	111.29	110.12
109.45	109.28	113.96	108.59	112	113.68	113.57	109	113.54	107.49	107.83	109.75	105.08	109.88	114.74	108.87	112.05	109.93	110.56	113.29	113.62	112.69	107.31	113.14	112.02	109.78	115.67	113.19	112.41	114.69	108.58	112.01	113.14	112.75	115.67	114.29	110.81	114.73	107.64	112.41	112.98	113.68	111.87	105.17	106.65	113.54	110.28	115.23	109.86	110.17
110.09	110.69	108.62	102.31	107.21	111.93	109.13	107.17	108.21	102.53	112.06	111.85	108.04	103.62	105.44	107.17	109.4	105.59	105.15	107.74	107.79	107.95	104.42	106.41	105.2	111.16	97.335	108.58	105.07	108.55	101.86	107.65	108.39	109.16	106.76	102.18	107.44	106.95	105.4	106.34	106.3	110.99	110.55	109.07	113.26	105.63	108.98	104.74	107.48	112.57
102.36	107.19	104.2	106.11	102.72	105.71	103.11	103.29	104.03	112.2	107.54	108.4	114.27	104.61	107.81	106.82	107.31	102.09	109.38	98.924	104.73	109.25	108	103.94	112.63	107.43	99.586	107.15	108.34	106.19	107.52	112.98	109.17	104.78	105.02	101.56	109.5	108.29	112.42	101.82	109.21	110.25	100.63	108.9	106.12	107.29	103.39	103.99	109.72	113
102.62	106	109.23	109.86	111.4	112.28	110.76	108.02	106.12	106.52	111.99	108.66	109.56	111.73	106.82	116.74	111.34	113.1	109	110.62	109.18	113.99	114.53	105.19	120.03	116.6	110.83	112.32	106.57	116.89	116.24	110.43	114.02	107.33	113.6	107.08	117.76	107.87	111.24	109.44	111.76	107.05	105.37	107.34	109.6	108.98	111.55	108.37	112.22	109.09
110	110.77	106.23	104.86	103.62	108.69	108.15	102.69	108.1	107.22	115.82	109.87	102.56	109.16	108.19	108.9	111.77	104.87	102.89	110.95	106.05	106.17	111.21	108.08	108.32	103.79	102.97	106.95	101.92	105.22	109.48	107.59	104.38	103.75	101.32	109.1	109.96	111.99	110.79	110.08	108.6	116.02	106.79	101.57	106.03	102.1	110.44	109.22	103.81	107.14
107.33	107.55	108.84	108.08	100.81	103.3	105.51	104.75	103.38	100.52	99.247	101.74	101.45	107.66	113.37	104.64	106.12	101.26	102.3	104.03	103.07	102.23	102.82	109.98	109.05	101.8	106.86	106.32	106.03	103.66	100.38	99.557	104.54	103.27	108.94	108.2	103.55	106.59	105.54	99.409	105.36	100.75	110.76	109.13	105.31	103.62	103.67	100.77	105.85	111.57
112.24	116.75	105.24	109.66	111.94	112.59	109.44	111.71	116.76	111.03	111.59	112.69	110.34	111.05	120.78	119.77	109.64	110.64	114.11	114.3	104.88	118.36	114.96	112.75	111.97	108.45	111.01	110.35	117.16	108.31	106.12	111.96	109.24	106.61	113.12	111.78	115.2	114.06	109.56	112.9	109.3	110.59	113.15	116.59	113.22	114.12	118.56	110.34	105.18	106.56
105.96	106.88	110.77	101.46	108.25	106.28	104.06	107.35	106.97	108.59	99.609	103.31	109.94	106.95	111.89	103.24	102.19	107.03	111.06	102.03	103.67	107.34	109.76	105.28	105.82	104.96	103.26	108.83	99.948	107.61	109.42	112.65	108.48	99.992	101.4	105.39	101.27	105.16	110.17	107.33	107.09	113.97	105.23	110.13	102.66	102.54	107.41	97.474	101.4	110.7
112.58	110.39	110.94	112.54	110.57	110.2	104.27	108.58	103.36	112.95	116.77	109.43	108.88	111.62	114.02	113.92	109	113.46	112.31	111.01	108.7	112.68	115.63	109.73	109.39	111.41	109.92	112.05	113.9	107.44	116.56	114.64	114.38	110.46	110.37	111.95	114.33	105.87	111.31	119.58	112.98	108.05	102.42	112.67	111.26	114.33	108.65	114.85	113.5	113.68
107.02	106.7	100.75	112.01	107.46	113.76	110.51	109.55	108.16	108.96	104.54	111.49	112.76	105.83	102.32	110.53	108.19	109.68	104.58	105.5	102.73	105.02	104.98	101.65	110.72	106.1	100.86	103.96	107.76	104.98	108.33	105.92	108.77	106	106.51	100.98	100.73	104.67	110.45	99.742	108.5	108.05	112.09	110.39	105.82	104.92	106.43	107.75	102.08	102.65
110.2	112.92	106.95	106.57	103.27	103.81	106.5	101.28	106.14	108.56	104.28	106.8	109.12	110.03	112.07	104.46	106.1	112.67	105.22	100.99	109.03	103.8	104.61	104.85	108.01	112.67	96.396	107.46	105.77	101.7	105.07	105.84	107.1	110.82	100.25	104.74	108.41	108.58	105.51	107.87	110.64	102.71	104.89	107.36	105.46	109.31	110.08	106.97	103.37	104.24
104.2	106.43	104	104.78	109.5	102.86	105.2	104.63	107.72	100.17	103.94	106.03	101.51	104.06	102.08	109.5	107.49	108.95	102.6	104.03	104.26	94.673	98.126	102.71	106.85	109.8	110.28	107.08	111.11	103.95	109.12	102.71	106.02	102.39	109.99	107.05	113.47	104.89	106.64	106.56	102.88	95.945	105.05	114.88	108.63	99.173	101.34	107.94	101.02	102.48
112.49	113.62	108.47	113.02	107.91	99.34	96.457	111.58	106.18	103.07	105.93	107.03	108.32	110.21	104.53	109.84	104.64	96.704	107.76	104.44	107.65	106.7	111.94	103.68	109.37	107.33	102.67	108.44	108.45	108.04	110.49	109.82	105.97	106.24	104.52	109.7	109.09	104.22	104.39	105.24	104.66	105.62	110.54	107.24	100.82	106.09	100.15	106.31	102.88	110.1
101.51	108.34	103.96	107.73	99.674	103.67	100.79	102	97.639	105.88	104.72	104.35	105.1	105.58	104.49	104.77	100.46	101.46	105.73	105.77	104.14	103.73	106.65	102.08	105.98	103.68	106.32	108.55	106.85	108.93	105.29	99.727	104.14	106.16	103.29	103.18	108.23	98.906	103.05	106.23	99.668	104.09	95.958	110.35	106.35	105.53	105.88	108.65	106.15	106.06
111.68	109.64	111.27	111.33	109.26	106.81	106.99	112.42	116.26	111.22	116.33	115.49	113.71	107.95	108.04	119.7	114.41	112.79	106.81	112.05	114.6	115.57	106.87	111.25	115.65	105.72	111.42	111.06	112.65	112.13	110.78	111.34	110.87	105.98	111.77	108.07	112.57	109.39	110.34	114.93	116.25	113.16	121.48	110.43	108.5	114.62	109.34	112.29	110.41	110.91
106.09	117.39	106.08	107.41	110.33	113.66	106.42	114.49	107.77	112.83	107.7	115.12	110.79	116.23	116.51	111.4	111.67	111.38	111.79	115.86	112.78	110.31	115.93	118.28	105.98	114.64	108.68	109.71	114.06	110.69	116.15	107.17	114.94	114.65	114.82	112.3	111.51	105.42	113.29	112.24	108.71	112.16	110.62	113.03	108.39	116.11	109.58	103.22	112.91	111.47
110.94	111.16	112.58	112.32	111.27	116.29	113.1	112.71	115.1	112.82	105.96	114.87	112.57	108.91	112.52	118.93	113.74	109.83	118.75	108.53	114.54	111.95	116.85	114.1	114.77	112.82	109.05	107.67	115.81	114.36	108.48	113.67	114.89	114.05	113.16	112.79	104.27	114.02	112.27	113.38	110.47	110.54	113.14	115.61	112.42	113.8	112.04	106.57	108.46	113.97
102.42	96.466	102.66	91.36	100.48	97.809	97.701	98.22	97.829	100.3	101.03	97.69	100.83	91.657	102.07	107.69	101.79	103.48	102.51	101.83	96.545	98.284	96.563	103.32	88.373	97.066	99.66	102.64	100.11	100.69	95.887	98.213	100.66	101.58	100.82	99.048	100.07	100.87	103.19	94.754	107.7	97.191	98.94	96.371	102.26	94.562	100.8	109.55	100.44	99.691
111.02	105.41	105.44	103.25	108.8	103.53	104.65	102.13	105.72	102.19	107.05	99.711	108.33	99.539	109.53	105.87	112.81	103.21	105.26	107.42	103.66	106.33	102.54	107.74	104.17	101.75	106.28	104.18	103.12	103.73	104.9	104.7	108.78	110.65	109.95	103.5	106.36	105.51	105.9	105.72	107.43	108.89	108.81	102.91	105.53	101.42	110.96	105.76	108.38	103.88
101.09	102.22	104.04	103.2	103.09	93.625	96.747	100.06	101.93	93.529	102.97	101.6	108.37	97.523	94.834	102.7	104.42	98.259	99.834	101.39	103.46	100.07	99.05	105.67	98.72	98.17	101.93	89.872	103.87	100.34	97.492	101.39	103.1	106.41	103.78	102.37	101.51	97.307	110.15	95.974	94.155	102.58	103.11	98.259	98.96	99.77	98.874	95.858	102.38	99.943
111.9	115.79	117.89	113.62	104.91	105.34	108.36	108.35	110.69	111.94	112.65	111.24	108.2	113.88	110.95	112.05	114.18	115.1	115	117.09	115.96	109.34	113.85	111.03	114.76	108	118.4	106.65	112.89	110.97	112.36	110.33	111.26	117.4	113.62	112.15	110.82	103.99	104.15	114.67	109.78	109.72	114.72	109.93	115.14	114.91	111.69	114.37	108.5	114.3
108.68	103.97	101.67	102.84	106.88	98.904	103.6	108.52	107.97	109.64	101.69	102.54	111.47	106.82	106.39	110.63	103.94	103.52	104.17	104.48	105.58	114.66	102.77	103.81	106.19	101.26	104.22	110.16	99.823	105.92	109.44	102.19	107.33	107.11	101.75	102.46	103.65	100.44	105.84	105.04	100	96.373	104.67	101.87	106.83	102.76	105.22	111.66	110.83	111.64
93.719	112.37	106.94	109.97	104.66	104.92	101.52	102.05	100.59	108.24	111.19	103.39	106.63	108.34	104.63	101.59	105.54	102.33	106.12	103.46	110.23	106.79	108.23	110.19	104.41	107.02	102.87	106.22	106.87	103.44	102.12	108.64	100.75	104.14	102.06	111.02	104.57	104.77	106.85	110.62	106.27	101.74	105.55	108.43	104.24	104.31	102.03	106.02	103.83	104.07
96.481	102.84	97.884	94.79	98.455	99.789	98.293	101.28	105.25	102.79	97.147	102.55	99.219	99.057	100.06	102.15	100.89	96.554	101.11	98.287	96.592	107.84	99.891	107.1	96.02	100.55	102.69	96.82	98.679	104.31	100.3	101.21	100.53	98.241	98.664	100.69	93.019	103	101.7	96.815	99.773	100.74	101.6	101.17	103.52	100.28	98.797	105.7	97.623	101.03
110.04	115.17	108.47	112.57	108.75	107.57	115.34	110.72	108.79	112.84	113.19	111.16	114.93	112.22	111.91	105.71	110.32	114.21	112.6	112.83	114.65	113.37	111.25	109.41	107.47	109.56	111.31	106.09	104.28	117.3	108.93	109.33	116.51	113.17	116.13	107.55	110.33	107.14	113.36	111.45	112.67	110.32	110.79	116.44	110	107.41	111.93	116.95	108.51	108.7
115.56	113.28	116.06	116.27	115.96	118.65	115.5	115.88	114.8	119.32	114.58	113.32	108.62	112.16	114.93	119.24	114.48	116.04	113.95	119.79	115.45	118.35	117.17	111.72	115.27	110.95	116.13	115.59	118.33	117.04	112.43	116.33	113.34	120.36	114.52	121.26	121.33	115.92	118.78	120.81	118.7	112.75	116.43	118.18	121.22	119.11	117.9	117.75	118.09	114.69
116.78	117.98	105.84	113.2	115.32	117.02	110.6	112.94	104.93	113.46	106.5	116.54	114.94	110.75	116.73	110.56	114.54	117.96	112.88	118.2	108.64	116.92	111.82	109.78	115.12	115.08	109.06	106.04	115.62	112.93	114.06	103.2	109.68	109.29	112.21	112.18	104.63	114.22	113.29	110.33	107.87	112.67	111.45	113.56	103.48	111.86	111.81	104.02	107.3	115.93
98.397	107.42	105.49	108.47	112.02	103.36	97.959	99.922	98.934	100.89	107.08	110.11	108.14	98.255	105.85	108.51	104.29	105.44	105.21	103.42	110.27	103.63	99.832	107.08	110.81	107.94	106.65	105.03	107.67	102.68	104.96	102.16	103.04	105.88	105.13	101.79	109.35	112.4	104.19	108.9	104.45	102.77	112.77	106.67	104.53	104.43	108.67	105.89	111.09	102.6
124.75	120.64	115.26	115.28	121.33	120.49	117.39	111.38	117.86	114.8	113.61	111.93	118.72	109.99	116.98	118.98	120.17	117.58	118	119.49	112.76	111.44	125.68	122.39	112.36	117.55	122.69	117.35	110.19	122.75	114.96	119.04	119.53	118.14	118.29	122.42	116.13	118.38	119.17	114.12	117.07	118.47	123.82	115.32	118.37	122.12	111.29	117.46	114.6	119.7
109.1	112.22	107.44	103.12	102.51	108.13	101.95	107.86	110.96	103.34	104.82	106.72	109.74	103.16	106.52	104.8	106.47	105.31	99.285	113.5	102.45	108.72	107.32	107.55	106.52	108.9	107.34	105.33	104.63	106.35	104.63	107.62	103.76	106.45	105.68	107.14	98.057	104.68	102.48	101.49	107.69	109.07	106.74	102.86	105.01	108.66	97.078	102.35	104.88	112.39
107.2	110.23	98.207	103.31	108.69	111.95	98.614	105.18	102.39	104.45	103.8	105.56	101.73	107.74	101.34	103.73	102.32	104.25	102.9	100.39	108.05	107.34	105.85	107.68	99.342	107.55	99.311	109.5	107.75	95.575	103.7	101.19	107.31	105.34	111.49	110.77	115.68	101.44	104.66	98.771	107.58	102.99	105.9	108.2	109.59	105.07	106.01	100.67	110.09	100.23
112	110.62	108.49	108.51	109.29	112.18	110.28	107.44	107.67	112.88	110.37	114.16	112.97	105.92	110.22	110.68	109.46	110.78	110.99	116.74	117.08	108.53	115.51	108.18	115.48	111.96	109.3	109.44	111.19	118.68	112.9	117.39	112.73	105.58	108.16	106.97	107.44	108.88	112.35	110.71	110.78	105.06	110.57	106.39	107.65	106.14	116.55	110.19	111.91	108.61
101.15	108.12	105.63	104.85	109.89	101.68	111.1	100.54	107.32	99.495	109.99	103.04	103.34	106.06	109.44	104.2	116.1	100.16	100.96	109.04	101.77	107.99	102.87	98.312	104.23	108.65	103.65	108.05	99.291	110.33	104.25	106.8	103.54	103.97	102.03	103.38	106.16	108.76	100.7	104.94	106.27	105.45	107.62	104.43	114.92	97.656	111.9	106.55	104.43	110.83
121.83	113.45	110.21	121.33	119.84	115.44	119.37	113.99	115.94	113.76	114.19	119.72	116.7	126.68	120.34	118.09	118.15	127.34	122.65	118.87	111.74	119.55	120.9	114.25	114.71	119.18	120.64	110.14	115.79	120.5	118	119.49	119.53	111.04	115.05	119.54	124.86	121.31	122.3	118.7	114.57	115.76	113.58	120.5	116.28	123.71	127.76	114.03	117.31	109.12
105.35	104.53	109.28	108.21	93.557	105.5	103.33	107.22	100.59	105.22	109.86	105.65	106.74	103.2	110.3	110.16	104.39	100.56	94.712	105.54	108.02	103.5	99.424	98.606	105.88	103.61	102.59	107.61	104.38	105.06	108.68	101.11	102.04	104.96	101.52	95.49	107.09	107	104.38	106.49	107.87	104.58	101.38	107.77	102.16	104.62	95.939	103.28	101.74	109.05
106.23	109.94	111.09	109.37	109.83	110.26	113.05	111.14	117.15	110.79	108.38	110.53	113.12	107.34	107.9	116.8	115.39	111.1	106.46	116.36	113.16	114.89	106.68	109.41	106.7	111.48	110.87	115.3	115.94	108.41	111.99	108.08	110.85	108.42	108.7	112.86	106.13	117.08	113.19	110.08	106.93	118.43	113.6	111.78	106.72	110.61	107.25	111.73	110.89	112.85
93.626	112.15	98.252	95.728	93.737	97.749	106.26	97.792	97.699	105.61	98.23	101.18	96.908	99.152	100.86	93.509	103.77	102.86	104.75	100.46	99.218	91.504	96.632	98.969	103.66	103.48	99.442	106.04	93.538	103.41	99.066	98.226	100.41	94.586	99.134	106.91	100.44	101.61	103.89	102.45	100.99	103.12	106.19	102.05	99.546	100.85	94.429	105.72	102.92	99.042
102.73	105.34	111.24	98.324	104.53	108.15	109.8	104.99	101.3	100.31	110.4	102.61	104.39	100.48	106.42	105.75	105.15	105.15	106.03	107.45	106.56	102.84	102.72	107.06	109.18	102.83	110.8	104.19	107.41	102.88	101.86	107.66	111.08	100.18	107.69	99.819	101.5	108.28	102.39	100.92	102.66	103.71	110.76	107.43	105.09	110.4	106.63	105.28	103.92	103.74
108.31	100.15	100.81	101.22	102.3	103.23	107.48	106.15	106.61	104.93	107.78	106.41	99.926	103.2	103.98	101.37	106.24	103.61	110.91	105.39	106.75	101.86	105.29	101.04	107.06	108.63	103.16	106.88	103.33	103.18	102.85	106.78	103.74	98.059	104.18	105	104.79	106.22	111.46	103.04	105.47	105.83	107.88	100.35	105.08	107.05	105.02	102.6	106.76	109.16
114.12	102.72	104.16	98.846	102.35	108.61	105.94	106.96	96.923	103.28	103.12	101.23	107.58	105.37	107.49	110.56	107.93	105.34	108.8	106.55	99.187	110.38	106.33	109.41	104.91	107.57	99.59	106.23	104.06	98.441	103.34	107.57	100.44	107.65	107.16	108.84	109.84	107.33	110.3	105.01	107.73	107.63	105.65	107.98	103.99	103.2	104.31	106.32	108.96	106.38
107.97	102.65	109.71	112.26	107.29	112.03	108.02	99.384	106.53	110.43	111.75	111.08	108.9	100.79	104.76	107.57	104.17	108.05	106.91	108.87	108.13	107.38	111.69	104.27	102.74	113.62	111.87	101.26	103.41	106.44	109.1	104.91	99.679	116.24	109.88	106.16	111.66	112.6	112.94	107.67	113.35	111.04	109.91	106.8	105.72	105.8	105.25	107.8	100.63	107.47
116.63	112.46	105.48	112.41	115.35	110.87	112.61	116.11	112.95	113.5	111.17	115.15	102.04	111.93	111.25	114.16	115.49	113.47	108.65	104.9	111.45	116.3	112.72	108.75	110.81	115.56	107.89	106.23	111.81	110.76	111.3	106.54	109.95	106.81	116.1	111.48	107.43	109.58	105.4	117.64	107.84	112.24	118.2	111.68	106.29	100.66	108	112.08	110.32	111.81
99.19	102.72	106.69	108.8	104.07	107.05	100.46	104.96	99.076	108.69	110.76	104.83	106.21	105.01	102.69	101.35	105.41	99.067	100.2	100.75	105.42	109.27	103.44	101.54	106.57	102.04	103.19	101.89	104.41	111.55	106.15	103.93	104.14	104.06	109.2	106.84	102.08	100.18	98.383	104.22	107.77	100.03	105.29	99.799	98.753	107.11	106.41	107.13	116.64	101.73
101.66	97.969	103.06	96.565	108.11	101.15	97.895	97.126	105.1	96.872	99.485	100.2	104.01	95.945	103.45	100.43	99.376	101.29	98.879	99.786	98.425	98.277	99.716	104.38	97.591	98.1	103.51	97.321	93.491	98.639	96.429	99.795	100.8	94.238	101.51	96.878	97.048	95.704	107.54	99.622	97.042	96.661	103.42	104.08	101.32	102.7	101.18	100.62	99.427	91.918
100.1	102.17	99.131	100.58	101.22	99.657	102.39	100.92	95.863	95.827	100.08	96.246	103.27	99.712	103.16	104.01	105.51	100.78	93.481	100.87	97.968	105.99	102.96	97.12	102.96	102.56	96.293	98.846	104.71	97.814	102.3	99.952	108.12	103.14	104.67	94.678	101.93	98.268	102.44	100.65	105.39	99.019	96.91	95.908	97.032	106.68	101.24	102.44	98.701	95.975
101.05	97.13	97.434	101.27	99.788	95.091	96.817	110.97	101.36	95.632	97.806	98.971	99.376	101.57	101.04	102.98	104.33	101.75	104.44	98.316	97.914	95.055	102.65	97.317	100.63	100.63	104.7	100.59	96.052	98.603	102.28	104.87	96.72	104.58	98.857	96.78	96.517	98.564	95.547	100.08	98.531	98.629	104.14	95.902	98.63	99.916	99.361	103.09	97.101	105.55
110.49	105.19	105.2	109.75	109.2	106.9	104.46	109.26	104.9	107.46	109.99	104.21	104.17	110.13	108.94	105.14	106.77	106.44	106.27	110.88	101.3	101.38	101.29	103.48	105.72	101.44	105.56	100.78	103.95	106.18	104.02	109.82	104.5	104.73	105.34	104.78	103.72	108.81	105.43	105.26	105.84	103.31	102.66	110.56	101.72	99.985	101.48	106.62	104.49	104.04
96.121	95.197	95.849	99.961	106.57	98.105	95.74	103.41	97.337	106.55	104.67	101.26	106.07	95.397	96.043	96.039	101.12	103.73	96.73	98.512	98.674	96.922	97.558	94.181	104.91	102.02	97.48	105.53	100.18	94.876	99.642	98.246	102.56	101.25	99.259	98.108	105.74	99.925	91.839	98.68	98.797	96.596	101.43	99.663	104.77	98.902	98.888	102.65	98.818	102.62
105.49	96.38	98.434	106.07	98.262	97.383	99.835	105.87	102.48	93.777	100.29	102.53	101.57	96.517	101.7	101.11	102.66	98.305	103.78	106.06	99.297	102.4	95.83	106.9	98.814	101.94	102.83	105.66	104.88	100.84	96.195	100.55	103.01	99.296	97.961	102.25	104.49	99.281	104.53	104.13	106.73	104.37	106.29	97.755	102.03	98.481	100.78	96.646	99.881	102.14
117.9	114.87	119.67	116.72	116.38	121.25	119.71	120.24	120.71	120.39	121.19	120.05	113.01	117.59	118.14	118	119.19	116.42	118.64	116.78	115.4	115.51	116.25	119.08	118.09	116.88	120.5	117.76	117.85	116.23	113.82	115.46	119.66	117.58	115.57	122.18	121.34	115.35	118.13	120.87	119.56	117.25	118.3	113.91	117.19	123.58	113.43	118.8	119.21	113.1
104.33	108.48	106.39	105.7	105.06	107.05	103.95	108.57	103.46	106.57	103.11	105.05	103.63	111.15	102.91	103.98	104.28	104.64	108.15	104.95	103.95	97.848	108.14	107.61	101.69	106.34	103.92	102.02	104.39	103.04	102.93	102.31	107.5	105.94	106.14	104.55	101.88	104.8	99.266	101.85	106.85	104.96	104.71	108.61	100.68	102.31	105.26	107.13	101.67	100.08
98.935	103.53	100.62	109.36	102.08	105.41	112.41	99.826	105.64	95.327	106.68	113.52	104.81	100.36	109.79	104.83	106.89	103.66	106.33	103.83	110.8	108.16	107.65	106.44	110.16	102.07	102.32	100.5	113.45	101.99	109.48	110.56	106.81	102.2	110.98	106.22	107.09	110.82	105.09	105.87	105.7	105.76	105.2	105.81	103.74	102.58	107.48	107.22	102.05	108.08
99.075	108.3	109.71	106.84	101.44	100.58	106.59	111.76	111.64	108.06	104.7	107.8	109.32	109.15	109.25	104.97	107.17	110.12	99.325	113.52	106.99	113.73	109.96	112.66	102.2	97.037	108.38	105.18	107.07	109.85	111.44	110.17	106.56	104.52	108.04	104.77	103.47	110.82	106.1	103.67	105.38	103.98	108.23	100.08	108.8	107.62	103.33	102.07	101.84	107.88
109.89	105.39	114.49	111.18	111.66	111.25	109.27	110.44	108.82	116.98	112.19	115.14	108	107.29	114.89	112.08	110.79	107.27	115.67	109.11	111.43	110.8	110.63	109.88	116.54	111.3	111.86	120.82	112.77	110.05	107.14	112.28	113.43	106.53	109.85	110.5	114.96	111.41	107.39	111.42	111.23	108.52	111.79	112.05	106.82	110.11	110.02	117.2	121.1	108.65
116.88	117.35	114.21	109.01	122.32	113.77	116.62	117.3	116.43	120.18	113.89	117.48	118.23	119.37	121.36	115.94	120.08	117.8	118.56	116.92	110.92	116.53	113.23	117.42	118.17	124.53	115.53	114.97	113.12	110.81	113.92	115.72	119.03	116.92	115.75	115.49	110.94	117.8	112.88	119.73	117.69	117.02	116.13	118.57	121.63	121.87	109.52	113.57	120.25	113.5
100.38	98.98	98	99.976	109.08	95.69	99.766	97.883	97.253	101.42	105.32	102.13	96.299	98.537	103.47	92.557	102.14	98.749	99.27	96.611	98.428	100.74	99.126	102.39	100.12	96.708	101.64	98.366	98.609	95.248	99.829	92.818	96.064	101.34	94.552	100.83	98.62	104.37	103.82	100.56	97.56	101.53	103.52	102.94	100.18	96.757	100.4	106.95	104.25	98.497
107.59	102.53	97.669	108.86	101.97	104.54	107.07	105.8	105.34	107.29	100.77	111.56	106.7	108.54	99.619	100.42	100.77	106.17	102.42	105.96	107.41	103.23	105.94	107.23	108.25	105.33	100.96	103.97	100.99	106.04	101.69	108.84	107.22	102.97	103.25	105.32	103	113.84	106.83	105.22	110.3	105.93	106.73	109.25	108.74	106.27	105.15	109.76	105	102.04
106.94	106.8	103.42	106.47	107.36	103.12	106.36	99.598	101.24	110.05	109.34	100.62	104.41	112.05	110.65	112.05	106.96	104.36	104.33	99.162	107.16	106.82	97.336	104.99	108.81	102.5	99.405	110.09	103.19	101.34	101.32	106.11	111.46	107.36	105.29	111.54	104.78	100.46	103.88	110.66	99.654	107.08	112.96	110.6	106.35	105.45	110.36	102.02	100.94	114.42
101.24	96.325	105.25	107.32	110.44	110.44	106.46	103.58	109.46	104.84	102.04	111.25	107.53	109.87	103.93	104.49	110.69	103.99	109.81	103.86	105.34	105.87	103.96	112.44	104.93	102.13	100.13	110.16	107.94	103.46	104.68	106.41	104.45	106.69	104.9	104.9	104.41	105.67	108.42	109.58	102.5	105.73	102.67	109.13	108.98	106.67	100.61	111.9	104.73	109.59
106.66	111.99	101.82	107.37	107.33	97.669	107.12	103.94	101.78	100.38	106.67	102.98	102.9	101.14	102.4	99.93	99.864	108.65	103.4	105.48	104.38	104.33	106.67	100.93	107.98	104.67	103.57	103.25	103.6	103.22	106.08	100.04	100.67	100.87	104.6	103.51	104.09	104.2	103.22	105.3	104.5	106.97	100.31	110.98	105.6	110.16	105.57	105.34	100.75	103.78
100.29	101.82	101.22	103.84	102.88	95.575	98.462	100.77	99.715	102.09	102.26	99.411	103.89	101.03	97.722	94.925	100.9	100.15	93.243	96.941	106.19	101.25	104.76	99.766	101.73	103.42	102.58	105.17	101.84	98.972	92.12	102.55	100.18	97.233	96.198	112.21	101.53	102.38	97.258	98.813	98.663	100.91	101.09	101	102.92	101.55	105.16	101.78	99.535	98.068
105.23	110.44	105.06	106.22	110.77	105.2	107.52	107.11	100.98	99.03	103.39	105.43	101.64	106.82	103.45	108.73	106.92	106.91	106.19	105.35	108.32	97.573	107.95	103.22	104.1	110.07	100.56	102.88	97.753	100.86	105.98	102.62	104.88	101.01	102.85	102.5	98.807	106.3	104.95	107.25	103.05	101.91	116.02	104.54	103.06	103.42	100.64	105.51	107.77	104.25
105.94	107.27	99.707	103.39	105.16	99.975	107.51	115.23	110.77	106.64	107.41	104.52	103.11	105.79	106.92	105.91	107.81	111.87	110.51	106.63	104.66	101.6	107.73	106.65	107.42	107.4	111.92	106.8	107.76	108.62	110.78	104.33	110.56	101.95	104.95	102.72	105.89	112.26	102.98	100.65	104.15	105.6	111.66	110.35	104.27	107.04	107.35	109.87	103.69	108.81
100.3	110.44	106.65	110.87	104.66	114.36	103.66	107.64	107.59	100.39	106.34	111	102.69	111.61	106.32	103.17	104.33	96.771	108.24	104.05	109.28	104.35	102.72	106.58	97.031	106.86	112.02	106.96	101.76	107.16	98.415	108.27	109.69	103.37	104.87	106.21	102.67	106.19	107.32	110.75	102.51	106.94	107.55	105.67	101.12	103.77	110.06	104.05	104.82	109.6
105.96	105.97	106.01	104.95	105.03	102.66	104.83	104.23	103.28	110.65	109.62	103.68	103.51	101.12	110.07	108.17	106.66	106.46	106.49	103.69	105.48	106.82	106.02	108.16	112.7	107.93	110.59	96.042	105.47	106.76	103.67	110.7	107.03	104.79	108.53	103.17	103.3	109.07	106.27	105.01	107.1	109.37	108.67	112.08	105.77	107.55	103.86	110.45	107.26	107.04
110.86	115.52	99.609	109.33	111.49	110	111.41	107.28	111.82	104.95	116.39	116.91	103.93	110.95	113.41	107.59	114.24	109.06	104.1	106.6	107.52	105.16	107.32	114.75	105.75	113.31	112.27	112.13	104.42	109.23	107.76	110.39	111.02	108.71	106.7	107.62	107.73	112.17	111.15	104.7	107.95	114.29	108.66	110.58	110.01	107.28	108.93	110.94	114.62	116.84
101.41	104.11	107.6	107.89	105.71	111.35	108.11	106.8	104.02	109.27	105.27	103.78	108.21	112.83	103	107.41	111.17	108.05	105.09	105.19	103.66	101.61	111.81	106.49	98.51	106.9	103.57	109.55	106.06	104.28	104.24	109.63	108.23	102.36	109.3	105.14	102.16	105.4	98.196	105.6	107.65	102.85	105.48	108.26	105.7	107.83	104.53	102.1	100.17	104.91
106.72	104.36	108.4	109.1	111.43	107.61	109.73	108.51	110.17	107.96	108.78	109.09	103.35	103.49	108.53	111.62	105.15	109.58	102.98	102.55	107.25	99.803	107.59	105.11	104.96	110.76	104.96	99.213	103.93	102.78	105.94	101.17	104.34	113.63	105.69	107.59	106.79	109.24	108.42	103.25	107.15	104.76	105.14	107.58	108.25	110.84	106.1	108.89	108.62	107.22
108.52	106.59	99.965	111.74	111.08	106.29	104.15	107.75	98.989	103.57	110.77	103.23	107.93	104.66	104.36	105.42	107.07	101.76	104.9	104.9	108.28	99.313	106.04	101.42	98.139	109.48	105.29	106.64	101.17	108.24	108.37	100.97	105.82	101.8	104.64	109.92	104.48	100.47	103.99	104.4	104.39	110.17	110.69	107.24	99.869	107.41	103.4	104.04	98.874	109.44
105.84	105.58	112.04	100.71	106.12	104.23	105.07	102.53	105.42	109.2	102.69	109.26	100.39	108.17	104.22	110.39	111.46	107.72	104.42	106.38	106.3	110.87	110.28	105.05	106.68	112	108.46	106.21	102.11	102.65	113.94	101.9	110.04	107.93	111.25	100.66	108.01	106.69	102.02	103.95	95.544	108.61	109.3	103.72	104.54	108.29	109.59	102.79	105.88	106.53
107.93	107.69	105.31	112.15	105.78	105.62	105.48	104.67	111.49	107.51	108.24	100.89	102.35	102.99	103.22	104.6	107.08	108.05	108.14	98.3	107.05	103.32	108.26	107.35	105.46	98.604	102.8	100.68	104.03	105.07	110.5	106.33	113.12	108.48	106.04	105.92	107.75	108.79	110.55	103.56	109.16	104.16	106.34	108.81	111.57	104.44	100.19	102.16	101.48	107.1
109.18	116.33	113.2	107.86	109.23	113.44	110	107.63	108.84	107.96	107.33	114.33	118.07	111.17	115.05	106.63	111.11	113.94	111.2	110.17	108.16	109.18	114.29	113.44	112.54	106.46	106.86	110.58	113.35	111.14	110.74	107.25	108.13	114.64	112.29	106.57	107.67	106.76	104.94	111.69	111.63	106.35	113.16	113.52	107.11	111.04	107.96	107.19	113.11	108.74
104.26	110.31	106.86	104	102.43	109.04	107.93	100.88	110.6	105.69	105.42	106.67	104.6	108.55	101.77	101.56	107.27	106.96	105.93	111.14	103.8	108.19	101.02	105.16	108.22	113.03	104.46	112.43	112.75	104.7	107.5	109.74	113.96	106.39	108.67	106.82	102.98	108.02	107.91	108.7	114.39	107.42	105.32	101.89	104.3	105.18	105.72	108.08	109.37	106.28
114.25	116.57	113.97	113.3	115.36	121.76	113.7	114.65	115.49	119.03	112.77	113.04	119.83	114.73	106.01	122.6	119.37	116.22	115.44	112.23	114.52	121.34	115.7	118.5	111	119.85	116.6	117.04	112.81	115.36	122.07	115.47	116.28	109.34	117.5	114.85	114.01	115.52	114.19	120.26	113.14	116	112	122.98	115.5	113.22	117.87	113.81	114.83	115.1
106.72	107.41	104.96	106.77	107.01	101.45	108.93	113.55	101.79	113.24	107.34	102.23	104.15	101.38	104.26	104.99	110.4	109.72	108.13	102.99	114.06	103.18	103.3	109.07	104.85	102.84	106.11	101.07	106.9	98.793	110.44	103.64	103.99	110.35	109.11	105.04	103.04	107.46	107.63	104.39	102.57	103.09	111.55	105.61	106.35	107.41	105.12	100.83	108.24	110.69
104.28	105.86	107.35	103.72	104.64	106.32	115.24	106.55	107.39	108.58	109.34	102.53	101.32	104.22	108.28	105.09	105.63	105.74	109.18	106.77	106.85	104.26	105.11	106.55	100.62	106.57	107.34	107.42	101.05	100.83	99.797	100.45	104.79	103.55	107.09	103.1	104.17	106.19	101.5	105.68	111.5	105.78	112.39	105.35	108.34	113.39	110.54	100.56	102.27	114.73
105.73	108.85	108.01	103.1	109.11	103.89	101	101.94	106.59	106.08	106.84	101.44	102.59	109.22	107.71	104.17	110.87	102.79	102.78	102.34	104.92	107.06	104.49	101.82	109.01	105.88	107.45	101.15	105.69	106.11	105.91	113.82	102.08	106.4	108.05	106.45	104.13	107.04	107.71	106.91	105.2	103.8	107.66	103.1	105.1	103.49	102.27	99.566	108.79	107.29
98.154	105.04	103.18	101.11	101.31	103.21	97.625	98.689	100.9	100.58	102.7	101.15	103.97	103.68	98.118	105.24	98.449	106.35	101.6	108.09	109.4	107.92	101.66	103.08	108.98	108.89	103.18	104.04	105.67	99.07	106.57	104.57	111.24	95.933	110.09	112.43	102.73	104.06	107.12	106.49	108.36	105.5	98.192	103.19	111.12	107.81	102.46	100.19	106.78	103.27
116.82	109.34	99.327	105.07	112.06	106.56	107.86	106.43	104.41	105.45	107.41	104.74	109.59	105.51	107.16	103.8	112.67	109.38	106.95	112.6	108.49	108.45	110.07	107.32	106.29	106.46	99.962	104.68	106.36	107.35	101.99	107.5	111.71	107.81	108.98	102.74	100.34	109.06	110.46	102.83	106.43	105.29	108	102.33	111.13	99.013	110.05	108.65	110.35	108.3
105.99	103.62	107.24	109.69	111.68	107.76	111.69	107.93	108.87	110.49	109.47	105.75	104.75	112.26	115	110.54	104.88	112.78	108.97	117	108.9	106.27	109.5	117.41	114.93	111.8	107.32	110.71	109.5	111.52	114.58	122.91	107	114.1	111.54	111.56	111.63	112.23	112.1	112.35	113.24	113.65	113.75	113.37	105.88	113.31	102.92	110.43	115.61	114.27
117.55	113.94	115.11	115.23	109.93	118.06	119.85	114.11	115.21	116.39	117.28	114.2	122.5	117.1	112.19	112.32	120.2	112.34	119.83	115.31	118.64	116	119.25	119.95	111.92	111.89	112.05	113.06	120.25	118.84	119.73	121.05	114.41	119.35	119.16	120.33	117.51	113.12	117.91	110.66	123.16	116.52	116.44	115.48	121.55	117.14	116.33	118.71	115.07	118.26
101.6	107.76	106.34	107.8	104.85	106.28	109.17	105.28	101.86	102.04	104.47	113.61	109.16	106.56	108.02	115.3	106.45	104.02	104.58	103.66	108.24	106.47	105.34	108.21	103.31	111.47	104.89	108.94	110.81	102.71	109.35	104.31	107.88	104.83	104.77	103.32	101.88	110.52	105.52	105.88	103.39	107.93	108.8	105.58	97.975	106.39	107.16	105.26	107.32	109.81
109.59	110.58	108.3	107.91	112.54	113.89	115.29	112.73	113.32	103.74	111.18	112.96	107.7	117.07	114.58	109.05	115.42	105.08	104.48	110.46	110.19	115.96	110.56	114.61	116.87	110.43	112.43	109.06	113.37	111.39	111.2	113.01	116.69	113.71	114.84	105.36	115.64	120.1	107.68	108.32	110.72	113.09	116.23	114.74	111.68	105.7	111.94	109.77	112.03	118.04
115.36	105.93	114.45	109.33	113.44	110.48	113.53	104.64	113.29	105.16	109.41	108.12	111.96	109.67	111.03	114.13	112.87	115.92	114.73	114.43	111.26	112.44	106.93	110.44	113.76	109.68	106.7	115.44	113.11	113.48	113.62	111.4	110.76	114.38	114.18	116.24	114.88	116.61	111.34	113.43	111.93	106.68	109.87	108.11	111.52	106.65	114.12	110	107.86	114.84
107.36	101.49	101.22	110.18	105.35	110.6	103.05	112.69	104.35	107.67	106.02	111.6	98.185	100.93	108.08	103.32	105.98	108.82	104.39	107.73	99.119	100.84	103.31	108.28	103.04	105.23	102.14	103.47	103.51	108.74	106.18	104.54	106.99	110.61	104.03	108.37	102.99	107.24	104.93	107.05	108.45	106.11	101.43	103.74	100.52	102.93	107.42	103.51	106.76	109.16
109.37	107.7	115.16	117.4	112.91	117.67	108.87	112.69	112.28	114.32	106.4	117.8	115.2	111.28	110.8	108.79	112.31	107.95	115.55	115.99	110.56	111.51	110.75	113.58	111.67	106.55	111.02	112.21	109.82	112.23	114.75	111.43	113.81	114.24	110.47	111.49	109.7	116.06	110.41	111.35	111.33	113.62	112.93	107.68	109.61	109.58	112.36	109.07	111.23	113.97
107.65	100.67	109.09	108.42	107.97	108.95	104.94	103.01	107.42	110.24	106.62	107.54	108.04	110.73	111.16	103.03	107.62	101.48	106.91	107.23	101.78	113.7	103.07	102.1	103.68	103.73	107.37	104.59	105.71	110.11	110.17	105.61	110.13	105.74	111.74	109.08	104.21	108.26	105.8	109.59	99.968	110.51	111.21	100.67	105.53	104.08	105.51	109.61	107.35	104.34
98.892	103.73	98.168	101.2	95.822	97.105	102	97.168	108.48	100.63	102.45	101.44	95.824	99.774	104.52	101.13	96.864	94.589	107.06	100.35	105.41	105.37	99.943	97.918	98.843	101.52	95.679	99.847	102.01	104.09	102.02	99.098	96.147	103.1	100.07	105.8	96.636	103.11	101.82	101.23	96.96	102.95	98.916	105.89	99.125	99.875	99.854	100.88	99.203	103.22
107.67	107.75	101.32	104.37	108.12	103.73	105.38	104.42	101.34	104.23	100.57	103.72	104.64	107.17	102.09	107.78	106.62	100.88	103.69	108.49	101.98	107.81	101	99.171	106.65	105.1	97.378	105.57	102.47	108.08	100.38	106.79	100.8	103.92	99.86	101.04	111.35	94.661	102.7	100.84	101.16	105.94	107.62	109.38	105.9	102.34	104.03	101.72	103.92	105.97
101.36	103.84	114.87	106.56	112.03	105.51	105.69	108.61	107.25	111.81	106.51	102.53	106.59	104.77	105.5	99.458	101.88	105.23	100.78	99.755	106.86	109.39	101.03	110.47	108.94	104.93	105.86	108.73	104.5	106.41	106.05	104.86	106.24	113.3	110.69	103.18	105.85	107.19	101.31	110.33	103.55	103.88	102.85	108.5	102.71	101.04	102.91	107.32	106.44	110.42
100.02	105.75	95.413	105.95	106.93	105.48	108.17	107.41	103.11	102.61	106.79	107.12	104.59	107.44	106.6	99.374	95.531	104.17	108.82	105.36	102.98	107.74	103.87	105.96	110.08	105.09	105.49	107.35	107.59	109.02	106.18	109.63	103.96	101.28	100.87	105.78	106.1	102.58	106.9	109.49	104.31	107.91	107.49	105.25	101.12	105.39	102.66	108.84	103.23	110.25
109.18	108.77	106.36	114.44	105.88	108.98	111.05	110.38	113.31	108.13	107.07	104.64	112.85	115.27	110.35	111.17	104.06	115.68	108.95	115.54	114.77	110.5	110.76	113.55	116.74	111.75	105.09	110.43	102.68	115.72	112.93	113.85	101.92	112.61	108.11	107.6	109.2	111.6	106.5	105.67	113.99	113.75	112.63	112.71	112.2	105.48	114.86	107.27	106.31	108.55
106.33	107.76	102.64	109.02	103.58	115.44	106.97	106.04	112.76	111.89	106.77	105.54	103.74	110.6	105.74	103.96	105.13	109.06	103.12	104.5	102.43	109.39	106.62	103.81	108.96	104.84	107.64	111.51	105.47	101.73	101.23	105.62	100.78	107.54	105.6	110.88	106.15	104.24	108.34	103.26	103.51	99.701	101.6	110.07	108.03	105.97	108.64	110.48	106.86	103.48
103.27	100.85	101.06	107.11	111.17	99.519	101.98	101.27	110.52	109.61	103.23	105.66	105.78	110.22	107.94	107.17	110.72	107.32	101.89	103.12	107.6	105.32	107.5	112.71	105.22	106.68	109.76	105.8	103.65	103.57	111.44	106.22	109.06	104.75	109.53	109.38	108.87	107.45	109.21	104.91	106.85	108.34	103.24	102.77	108.15	105.77	101.49	102.97	103.67	108.31
106.56	107.51	108.37	102.93	109.11	106.03	102.56	106.12	105.21	105.57	108.87	107.25	104.69	103.63	106.6	109.34	100.68	104.25	101.65	107.47	101.01	103.75	108.14	101.45	106.27	104.63	107.28	115.11	112.41	104.63	106.69	110.72	105.02	107.9	103.51	106.71	101.49	109.16	106.81	109.47	106.15	104.31	104.98	107.8	105.73	110.65	105.65	103.9	105.02	106.59
99.091	107.35	101.67	103.56	104.02	101.17	93.794	104.69	100.64	91.96	104.58	105.54	99.363	104.54	98.005	102.18	97.11	101.41	102.87	103.92	103.28	102.03	102.86	105.86	103.31	99.859	105.31	100.54	103.37	97.958	100.41	104.86	100.08	100.07	101.42	100.04	93.956	98.279	96.411	98.144	98.784	104	100.75	96.662	99.106	96.701	95.496	102.98	106.45	100.84
111.91	110.02	104.65	107.96	108.24	104.55	109.41	115.37	108.78	106.36	116.52	106.88	110.35	112.16	110.57	108.05	109.06	107.14	104.06	105.31	103.67	106.82	103.29	108.51	100.22	108.06	107.78	107.23	100.44	109.32	103.45	104.6	101.76	106.03	109.47	110.41	102.54	106.65	107.36	109.13	104.45	107.22	112.62	102.4	106.95	108.11	109.09	101.32	111.26	111.91
106.66	108.38	103.89	104.94	111.03	104.61	106.87	100.4	107.6	106.79	105.91	106.76	105.49	101.89	102.46	108.9	106.28	104.04	109.78	105.77	103.05	107.17	106.02	107.56	97.879	109.55	112.96	99.269	108.73	112	105.93	106.2	104.72	104.28	107.36	100.84	110.5	109.29	101.78	105.47	109.34	101.62	106.98	104	107.25	102.64	100.55	107.81	109.96	102.12
104.34	105.94	100.74	99.991	104.91	106.81	104.48	104.3	110	108.58	102.55	102.62	106.3	105.77	113.3	108.3	113.99	103.16	106.53	105.57	109.5	105.54	104.82	103.5	111.87	109.33	105.81	109.57	105.39	107.65	103.29	104.39	104.37	104.49	107.56	111.12	105.55	105.43	106.32	101.43	103.48	103.25	111.67	102.3	110.39	109	107.6	102.18	110.36	105.85
103.94	112.96	103.89	104.95	101.02	102.65	110.58	106.93	107.63	108.73	102.33	100.96	99.064	109.14	108.54	97.336	105.06	101.85	102.32	101.17	105.17	100.45	113.53	103.75	99.029	105.26	101.32	109.44	108.54	105.78	100.65	100.75	99.494	105.7	110.02	103.77	105.69	105.83	107.64	106.04	105.66	101.9	109.86	100.24	106.6	110.11	99.131	99.907	101.37	103.3
101.77	100.2	100.99	101.05	100.53	97.66	105.8	96.585	95.019	103.59	97.636	104.7	95.039	101.31	101.56	101.84	97.965	102.71	98.442	96.87	98.58	98.85	103.15	99.44	104.16	103.69	98.468	103.94	99.901	99.039	102.3	100.6	103.94	97.51	100.08	94.926	100.62	97.673	105.43	104.7	98.725	99.873	100.51	98.13	96.917	101.87	99.445	92.726	104.47	101.98
102.89	104.83	111.61	108.46	97.489	103.49	104.69	105.8	110.44	108.53	107.36	106.37	107.9	105.38	104.23	104.82	103.13	106.27	107.76	103.08	103.89	107.57	102.13	103.63	106.51	109.3	105.66	103.67	106.6	107.59	108.61	108.61	107.15	106.09	111.05	108.13	105.05	111.85	97.668	104.11	102.53	108.71	107.28	108.33	109.3	103.66	113.4	98.817	110.15	116.67
117.33	109.29	112.6	113.85	109.69	116.87	108.53	117.27	111.63	116.22	118.07	115.18	108.87	104.23	113.41	110.12	115.83	108.45	111.92	115.86	113.04	108.81	108.09	110.31	111.63	115.96	110.71	112.36	107.22	109.22	111.27	113.53	109.23	118.08	114.62	111.49	116.05	117.77	109.6	112.91	117.79	118.78	111.05	110.87	113.71	109.13	109.63	116.19	113.42	108.26
109.16	100.04	109.76	112.41	108.8	108.03	102.99	110.61	108.28	113.14	113.46	107.09	114.49	118.5	113	108.31	105.99	106.76	113.82	113.02	115.86	112.04	113.64	115.46	111.27	117.24	104.55	109.72	116.28	111.01	114.96	112.99	108.39	113.55	115.37	113.68	116.42	111.62	117.84	112.44	112.26	111.36	109.17	108.22	114.78	106.29	110.78	115.55	111.67	106.42
109.04	105.8	107.09	106.43	107.6	107.71	110.41	103.22	108.6	103.8	103.34	106.14	103.69	108.1	105.03	110.09	104.68	104.81	110.16	105.24	106.13	114.39	109.06	102.99	111.97	109.71	101.76	103.8	101.82	106.48	104.66	107.72	105.11	105.43	102.98	107.83	104.8	102.8	104.53	103.94	101.46	99.647	109.26	98.803	101.46	105.77	104.91	101.03	103.25	106.35
98.508	101.07	103.24	94.958	101.87	98.59	98.992	98.085	96.54	98.366	99.791	104.19	98.137	97.782	104.33	103.75	97	96.685	94.088	98.257	95.965	95.997	106.62	102.77	98.569	100.48	101.99	99.877	98.331	97.814	100.84	91.991	103.11	105.87	100.66	90.914	95.778	102.19	100.67	91.691	97.686	100.83	98.353	95.656	102.17	101.95	98.325	99.098	99.848	103.95
110.57	108.05	101.93	102.36	107.5	108.42	104.94	102.72	110.47	107.52	105.17	100.58	98.956	105.2	108.43	116.32	103.49	109.37	97.181	110.03	110.27	109.09	110.99	100.82	105.01	110.14	114.83	101.81	102.96	113.18	102.91	102.79	105.44	113.93	102.2	103.25	110.08	108.9	106.57	106.57	108.06	104.2	102.5	109.33	106.73	107.04	117.26	112.68	107.9	103.26
107.5	107.43	101.12	107.14	104.68	108.16	102.49	108.99	103.44	108.65	108.23	105.31	106.14	100.5	103.4	104.31	105.63	111.93	107.5	107.75	106.06	109.22	104.24	104.65	110.47	107.07	110.64	109.52	102.9	99.686	113.04	109.84	105.52	111.58	101.49	107.86	104.55	99.583	104.6	104.06	113.89	106.04	108.23	102.02	110.67	105.86	106.69	111.93	98.401	105.31
111.27	112.61	110.03	107.87	114.36	108.78	104.69	118.2	110.35	108.1	115.34	112.33	110.89	114.47	116.93	105.88	110.9	111.61	106.5	109.35	110.01	112.53	107.65	112.7	111.34	113.36	108.32	105.36	106.19	108.9	116.93	112.13	113.52	114.9	119.43	112.7	113.19	111.13	109.16	112.32	112.66	114.66	114.46	114.13	113.61	116.26	107.6	114.76	112.42	109.05
109.23	109.86	111.2	107.02	109.36	116.41	109.94	105.2	111.93	114.18	113.36	111.17	114.93	110.67	113.32	110	109.29	112.34	104.55	113.54	106.06	109.2	109.2	114.54	105.17	104.42	112.2	109.7	116.26	106.91	114.06	106.23	108.66	114.46	107.71	110.32	112.51	118.44	111.34	109.27	109.3	110.2	103.61	108.38	112.26	110.67	111.85	110.79	113.8	103.09
109.11	115.91	114.5	114.11	110.36	113.22	110.94	110.56	105.74	113.74	109.61	112.19	113.01	116.74	112.24	106.96	109.88	113.48	115.06	115.33	113.98	111.48	112.77	120.58	106.52	108.4	109.84	113.11	113.81	106.02	114.54	116.63	107.18	110.13	110.76	109.58	108.57	108.11	109.34	114.25	108.55	101.01	113.98	116.04	119.29	109.65	111.76	110.69	113.64	113.82
104.76	104.66	105.73	105.47	106.86	105.97	104.19	105.42	108.59	105.02	109.05	106.3	110.19	106.14	109.86	108.15	103.16	101.6	107.78	107.15	99.439	100.35	105.97	100.3	102.2	106.25	103.23	107.41	106.27	111.46	108.11	107.48	108.53	108.35	105.91	105.14	100.46	102.06	107.27	105.86	106.23	102.86	103.24	107.63	107.44	106.13	102.47	106.05	105.72	110.98
117.07	114.41	112.01	118.99	116.9	121.27	122.41	113.63	113.15	118.46	119.11	122.93	122.35	118.49	114.12	122.64	111.13	117.11	122.34	120.12	112.06	120.65	119.91	121.56	118.95	112.83	114.3	111.57	120.22	120.78	114.91	116.73	110.49	123.9	115.37	115.4	114.08	118.88	118.86	117.72	117.05	114.74	118.02	115.67	120.9	115.68	116.81	120.9	117.05	115.41
108.01	108.01	103.38	107.04	103.41	106.94	105.13	100.9	106.5	111.28	104.59	107.89	105.63	102.86	103.95	104.47	100.26	104.42	103.71	109.28	109.8	104.42	104.44	109.71	104.66	107.1	107.98	104.99	104.72	99.565	106.14	111.75	108.18	107.32	103.75	104.89	109.81	102.67	99.813	108.01	106.67	103.97	98.323	108.22	109.44	105.16	103.6	108.24	104.57	106.81
103.87	110.02	103.56	108.02	105.18	101.97	106	96.851	107.84	107.1	101.94	107.85	105.47	107.93	101.99	106.85	99.578	107.37	112.08	109.07	108.25	106.92	102.02	113.59	107.92	110.43	110.92	103.02	107.44	102.54	107.12	101.62	107.04	104.43	100.95	107.39	107.66	109.05	106.02	105.74	101.46	110.4	107.66	102.98	101.43	106.72	105.89	109.95	103.55	103.18
97.638	98.764	101.67	103.59	99.05	95.822	93.784	104.73	99.502	96.049	101.25	102.99	97.065	103.35	106.09	97.086	99.133	100.82	102.03	103.5	98.266	98.779	97.958	93.313	101.38	101.11	105.07	100.27	97.81	101.73	99.588	99.661	88.606	97.977	103.02	100.79	103.01	100.45	104.13	103.96	98.475	99.243	105.13	99.447	100.59	93.96	104.81	99.09	95.303	95.713
111.22	105.08	107	103.68	109.89	109.67	108.22	106.82	100.61	101.56	105.49	106.11	105.8	109	100.87	99.451	103.15	106.16	108.68	110.01	106.46	103.89	103.6	102.27	102.95	103.41	103.56	106.53	109.99	109.46	102.93	109.61	100.04	107.43	102.37	100.83	109.56	104.66	109.35	111.76	110.28	109.35	106.74	103.16	107.24	111.1	106.86	98.397	108.85	105.11
101.71	98.095	103.41	100.49	101.71	99.538	100.2	95.091	103.67	98.401	101.02	106.54	102.54	101.49	99.987	101.99	99.717	103.25	96.874	95.331	104.28	107.51	97.483	100.06	99.186	94.882	104.22	94.72	102.04	99.88	94.041	94.27	95.805	102.24	107.43	103.02	99.745	99.811	96.844	99.808	102.81	107.04	98.769	104.15	103.1	100.63	96.831	101.65	99.156	99.788
101.07	93.887	109.34	101.85	101.32	100.33	101.5	102.91	98.705	101.94	94.663	99.363	96.127	100.87	100.12	100.53	99.285	99.606	96.196	101.35	105.31	101.8	96.208	99.454	103.3	105.47	104.56	92.251	106.08	97.5	102.05	99.476	97.489	94.906	96.072	99.047	103.05	98.723	101.51	98.349	97.464	97.293	95.857	102.62	104.77	99.961	102.23	99.497	100.72	99.44
103.67	102.88	107.29	106.72	106.78	99.123	111.84	106.22	106.78	103	98.97	111.01	101.12	100.34	101.65	102.54	104.33	100.35	104.02	106.1	108.39	105.68	107.46	103.6	106.65	101.15	110.63	108	110.4	99.352	103.27	104.82	105.76	99.376	104.57	102.52	109.6	105.07	103.44	101.82	108.38	104.11	105.69	104.51	105.39	110.17	105.59	107.69	102.69	100.93
101.83	106.2	98.549	111.16	105.67	101.29	106.77	102.76	104.85	101.83	109.09	107.23	107.14	105.03	110.69	106.63	100.89	102.84	103.38	102.53	106.33	99.245	104.91	107.62	101.24	107.89	104.06	106.91	105.87	105.17	108.8	101.73	105.48	105.59	104.47	108.16	108.88	107.6	109.13	100.42	105.56	107.83	107.05	102.41	101.65	102.7	100.05	99.768	107.32	103.64
118.29	115.77	112.94	119.86	122.16	116.51	115.8	116.79	119.57	115.87	114.52	113.45	113.88	117.19	116.91	116.05	115.52	123.8	118.31	120.4	119.57	122.5	114.67	120.84	118.18	119.78	117.87	116.48	117.33	118.91	113.91	116.51	113.83	118.11	121.13	124.34	115.5	111.98	123.27	121.26	119.89	116.13	120.66	118	117.87	117.72	113.63	115.23	125.9	118.02
109.78	111.15	108.84	116.69	110.2	113.63	108.36	107.3	115.53	110.55	108.35	110.95	111.34	114.3	110.52	115.18	105.78	113.52	108.6	111.18	109.62	118.55	110.18	102.63	109.11	113.54	107.98	109.84	107.71	113.17	114.22	112.42	111.98	112.9	115.69	111.62	109.83	114.5	107.77	113.09	112.81	111.43	104.8	108.37	108.52	108.81	110.07	109.2	107.62	108.18
104.89	105.07	105.42	103.53	105.72	108.71	105.65	100.89	104.19	105.69	105.06	105.07	111.75	110.74	106.93	107.57	103.22	105.47	98.906	101.23	103.22	109.07	99.574	108.47	104.03	104.32	103.97	104.12	105.44	106.33	109	105.5	103.58	103.22	102.11	108.9	104.78	103.18	107.01	103.68	106.28	108.66	101.54	106.42	109.6	101.72	104.52	103.32	103.38	105.64
117.56	107.8	109.27	113.27	108.25	111.58	118.35	110.01	110.78	109.31	114.51	111.39	110.43	118.6	109.91	112.9	114.53	109.53	109.09	111.11	112.26	110.3	123.07	106.45	109.4	113.24	116.02	104.68	112.83	115.68	119.31	116.25	108.08	110.71	116.88	113.08	106.41	110.85	106.23	115.59	111.24	116.62	116.94	112.74	115.39	109.4	112.52	115.97	114.8	110.33
110.82	108.17	103.91	102.63	101.08	100.75	110.07	105.37	101.87	105.06	107.32	106.15	109.17	106.82	102.24	105.61	103.86	105	107.7	102.27	102.39	102.18	105.43	100.13	107.27	105.32	103.58	108.46	95.837	107.13	104.02	110.28	109.78	103.71	103.73	102.98	102.82	98.105	105.44	105.99	106.2	107.41	106.78	104.23	101.98	105.02	98.449	102.01	103.58	99.541
109.08	105.14	113.62	110.43	117.72	110.2	117.08	112.24	110.69	108.42	111.83	114.61	115.62	112.31	111.87	114.65	112.61	110.64	111.81	110.17	114.4	109.59	112.48	110.21	111.63	106.3	113	109.79	117.48	114.48	107.24	111.36	113.42	112.83	114.35	110.01	111.41	110.72	112.79	108.92	112.46	117.9	112.93	113.55	114.26	112.22	110.3	115.37	107.74	112.15
104.71	100.21	107.39	110.07	107.48	110.48	107.01	109.11	101.77	96.113	100.67	101.75	106.75	108.74	112.74	107.24	107.36	107.13	106.9	103.56	101.74	113.41	110.73	106.83	100.32	104.75	107.07	106.97	101.66	105.99	105.31	100.31	109.83	110.68	116.4	107.29	102.76	101.36	110.01	109.99	104.28	108.79	100.5	105.27	110.49	106.41	102.94	107.84	102.46	106.39
97.279	103.58	108.58	104.27	113.44	103.8	105.96	103.61	109.57	110.85	104.6	109.63	104.37	112.23	103.91	105.19	105.92	101.11	102.73	104.8	104.44	103.73	107.23	105.59	101.94	96.778	102.02	104.81	102.4	102.4	103.51	104.99	100.4	106.19	108.48	107.95	109.14	114.97	104.93	107.31	94.538	105.33	107.21	109.51	107.29	106.31	105.71	107.94	104.87	107.98
107.46	103.45	107.34	99.728	107.09	108.18	100.48	109.02	99.471	102.24	103.18	99.815	103.33	102.46	103.21	99.17	101.27	104.53	105.01	107.88	103.85	107.28	102.22	101.66	108.38	107.5	105.35	108.31	103.74	105.34	108.1	99.857	105.67	105.51	100.92	109.8	105.21	102.98	102.56	108.53	114.05	107.37	107.72	98.785	103.79	102.33	103.94	104.72	106.51	103.7
97.499	96.238	100.66	103.32	99.771	100.48	99.028	102.39	102.21	105.1	105.74	100.47	97.455	94.376	95.687	98.309	102.15	100.75	97.84	104.98	94.798	107.44	99.882	98.237	96.189	97.331	96.971	104.09	103.77	100.82	104.33	100.26	100.12	98.18	104.43	95.996	102.99	99.067	102.96	101.64	101	104.87	97.91	93.436	95.049	99.143	104.14	101.64	98.827	95.288
106.48	100.81	107.01	105.2	106.07	107.71	105.67	111.74	106.07	100.18	106.67	107.37	110.99	111.34	116.69	111.55	102.45	106.19	104.69	104.02	102.91	109.1	107.76	110.01	98.944	103.88	105.09	110.28	106.62	107.51	108.48	108.56	115.38	112.56	107.22	109.36	111.78	112.94	104.08	110.46	110.45	104.78	102.69	105.81	108.17	106.94	106.28	103.31	103.66	105.59
108.1	107.14	108.17	107.43	107.3	106.05	109.16	106.43	102.07	111.43	103.26	108.09	110.63	101.15	101.35	105.98	106.25	104.61	105.01	106.72	102.83	112.96	104.55	104.06	107.46	105.02	108.25	99.866	105.25	108.02	98.584	103.3	111.38	106.11	108.15	103.48	112.52	108.01	106.06	109.35	101.75	107.55	104.01	113.65	106.64	111.32	105.99	110.67	109.14	100.99
113.12	101.26	105.52	107.34	117.79	102.41	102.46	105.16	104.73	99.902	105.05	104.8	106.32	106.31	107.3	106.9	107.69	106.3	102.73	104.28	112.8	104.24	100.66	101.99	101.1	109.18	109.95	109.49	106.59	106.4	100.78	104.55	107	102.88	106.46	106.61	107.88	107.44	107.21	111.65	103.09	108.12	103.17	103.33	103.69	102.23	104.7	106.46	105.65	107.51
103.95	95.899	101.34	101.23	102.21	101.38	98.107	94.253	98.742	95.635	101.63	101.58	102.11	105.62	96.841	100.55	100.29	104.13	110.82	101.67	102.57	94.522	99.202	107.4	100.93	98.282	102.59	98.374	99.518	99.477	105.21	102.51	99.495	98.874	100.08	101.79	92.187	98.906	100.39	102.7	104.72	102.89	95.863	100.17	102.64	102.31	96.237	99.82	105.34	103.92
98.359	102.48	109.92	98.782	108.15	109.16	107.58	95.447	109.11	109.85	100.99	102.88	107.15	112.02	102.5	108.57	103.24	104.81	104.42	107.35	103.62	101.8	97.404	106.65	109.03	104.39	105.53	105.66	105.42	105.45	107.55	110.54	101.48	106.66	104.76	98.368	103.88	111.01	105.65	108.75	103.29	106.28	104.18	103.23	107.93	101.58	109.21	105.98	109.91	108.87
104.72	109.22	105.14	103.08	105.99	104.1	106.58	104.23	114.2	107.59	109.56	99.615	101.04	106.41	103.84	107.36	110.64	102.16	108.87	108.14	108.09	100.74	105.8	99.84	107.73	109.98	107.31	109.97	101.08	103.61	105.21	97.222	101.17	111.15	104.84	108.57	102.07	96.854	104.74	104.17	104.58	107.45	103.57	106.24	109.84	102.05	103.23	104.43	109.65	103.56
108.55	114.85	112.71	110.27	113.36	109.27	113.34	109.99	109	113.61	111.42	111.59	109.57	117.15	112.64	113.78	109.28	112.52	116.25	107.34	111.27	106.72	109.45	113.03	114.97	102.21	113.61	109.86	109.71	111.14	109.42	113.75	111.49	116.71	116.47	108.64	109.21	109.79	105.36	112.77	108.98	110.15	106.23	113.26	106.21	105.27	117.28	115.36	110.61	111.41
107.04	110.12	107.42	107.4	108.59	108.87	112.2	113.41	116.35	111.26	111.93	116.53	113.58	112.48	108.65	107.74	110.83	106.26	112.91	113.52	112.04	111.01	112.17	114.45	111.7	113.84	109.39	108.16	108.48	109.04	112.55	111.61	114.08	111.12	114.17	110.62	114.57	106.7	113.28	111.98	106.18	116.21	112.29	113.24	106.92	110.79	110.38	112.98	110.72	103.7
107.29	109.34	119.79	107.75	107.52	107.22	113.16	117.09	108.68	106.47	110.71	112.27	117.51	106.94	111.23	109.88	111.69	114.06	109.4	110.98	105.32	118.34	111.58	107.31	111.96	111.92	112.33	114.27	104.85	108.4	109.52	107.37	114.74	106.03	116.59	107.87	109.21	108.19	111.27	107.69	111.34	109.06	114.12	113.34	113.8	109.05	107.1	114.19	113.63	111.3
98.074	93.921	99.436	106.74	95.048	100.71	103.63	97.615	99.464	100.62	100.03	98.432	97.751	102.64	95.999	100.39	101.3	101.58	106.33	95.459	102.12	99.823	100.05	109.22	104.98	104.84	102.34	99.595	95.415	99.992	92.675	98.98	99.276	95.559	101.45	99.55	91.219	99.782	102.26	100.17	100.29	98.232	102.35	95.934	96.323	105.65	98.591	104.82	104.86	103.1
109.91	115.94	113.68	114.77	108.1	112.11	112.08	103.16	110.88	109.01	113.24	112.75	110.56	109.71	109.81	109.71	107.71	110.62	112.09	112.68	110.69	114.32	115.26	106.82	112.51	112.17	111.98	115.82	111.32	108.67	112.63	113.69	113.81	120.41	111.44	113.41	107.89	105.32	112.04	106.67	108.61	111.62	111.15	107.8	118	112.81	105.58	111.27	106.52	113.31
114.98	109.18	104.32	115.55	108.85	112.75	118.1	120.65	114.64	111.7	109.8	110.85	114.14	115.6	110.26	118.17	116.86	113.05	107.52	108.85	110.97	108.83	114.15	115.83	111.66	109.78	110.12	113.23	109.56	106.09	110.25	109.34	111.58	115.25	110.56	112.13	109.7	113.45	112.11	108.78	113.19	109.59	108.43	109.86	118.34	102.77	111.94	112.04	111.32	111.78
104.82	104.73	106.18	103.9	103.99	105.66	110.53	108.6	109.61	104.68	104.57	111.24	103.5	101.1	108	103.37	104.04	105.26	108.49	106.95	109.45	103.45	109.39	103.51	102.54	107.06	111.22	106.74	100.5	101.13	114.84	107.52	107.85	109.69	104.56	103.43	102.46	111.17	103.99	102.38	104.38	100.59	107.42	100.74	103.75	109.04	105.81	101.59	101.39	108.96
109.36	115.65	117.58	120.72	112.48	109.6	119.27	112.53	111.28	117.73	109.05	112.76	104.9	109.5	109.69	108.43	113.12	116.14	116.46	119.23	107.5	118.2	118.14	106.36	115.97	109.67	116.27	111.56	110.1	109.71	117.54	116.57	112.33	118.86	113.24	111.71	114.31	113.04	108.58	111.37	112.7	115.44	114.86	113.37	113.41	116.07	112.95	112.27	108.95	111.51
101.75	99.176	101.52	95.691	95.48	97.442	99.876	100.67	97.742	97.65	105.66	96.843	98.757	97.578	99.296	96.821	97.295	99.553	102.22	99.769	100.8	104.28	100.71	102.5	98.885	100.92	96.194	107.76	95.657	100.51	104.92	101.14	98.903	102.61	97.409	101.48	94.042	100.65	100.46	99.665	98.198	98.197	95.881	100.04	90.766	93.529	97.784	104.63	97.422	100.62
99.459	104.58	108.62	106.2	100.8	110.93	110.17	106.17	102.68	108.17	104.1	109.1	107.96	102.52	108.06	105.81	104.59	113.62	106.29	107.78	110.74	105.54	97.984	110.99	102.6	102.09	106.19	108	99.403	105.94	105.14	108.11	103.37	111.77	106.79	110.84	110.72	104.76	95.661	104.22	109.8	109.02	99.6	107.25	98.074	102.83	108.21	103.51	100.29	107.33
104.16	114.62	111.37	112.94	118	108.72	119.49	114.45	115.26	115.28	114.08	105.74	114.15	111.17	108.6	109.99	112.45	110.85	113.77	109.65	114.56	107.81	109.52	113.61	114.17	109.28	105.63	118.16	108.87	106.87	109.17	110.23	115.09	117.7	104.3	113.46	109.24	113.84	113.4	103.47	106.8	111.46	112.7	113.07	112.94	114.35	102.36	111.41	116.48	117.16
104.24	93.869	98.108	97.32	99.845	100.33	97.88	96.363	99.234	99.975	95.707	99.465	99.752	99.901	102.82	104.48	107.62	101.33	101.16	97.715	95.144	103.58	95.479	97.11	102.48	102.14	95.669	95.195	97.545	96.825	99.386	94.089	102.04	95.965	98.982	106.38	99.616	101.78	98.833	101.31	100.94	104.6	105.88	97.955	95.956	100.92	100.41	98.409	103.28	101.5
102.63	113.1	104.88	99.958	114.32	106.6	107.41	102.96	112.08	102.43	102.56	104.4	110.09	106.55	103.96	99.403	100.47	103.94	101.6	100.14	107.57	96.736	104.79	103.24	113.21	109.63	109.07	101.99	107.83	103.84	108.48	107.81	104.99	105.78	107.06	104.43	107.14	104.2	107.98	110.2	108.09	104.4	106.62	102.96	103.39	107.46	107.83	105.34	104.76	113.37
99.194	106.02	99.466	105.06	95.906	95.273	107.82	101.52	99.502	97.171	102.32	102.53	100.02	101.97	100.01	102.17	104.63	97.375	100.1	103.38	96.297	99.842	97.522	101.06	102.29	99.637	106.07	95.907	98.925	97.644	99.717	101.96	90.867	98.89	96.603	101.4	99.311	100.69	100.81	96.337	99.746	92.148	96.561	100.76	99.739	108.47	98.983	94.285	98.995	100.19
101.3	98.604	100.87	111.57	102.24	104.74	102	102.87	96.834	102.84	96.874	99.275	101.18	98.723	100.97	100.94	98.572	101.93	93.588	99.204	104.37	92.506	98.363	105.25	99.631	100.88	97.825	97.164	101.08	109.22	93.95	100.73	97.596	98.373	103.88	99.822	100.5	101.33	106.23	104.88	95.145	104.16	99.287	100.51	96.017	96.553	103.69	96.775	95.599	98.065
107.51	97.284	107.79	105.29	103.65	109.31	111.81	103.45	112.81	101.79	109.8	107.41	103.28	104.03	98.673	104.02	104.95	109.48	102.57	108.12	105.49	109.18	106.06	111.85	105.14	104.86	100.67	113.55	114.06	111.92	108.22	107.01	113.76	107.59	106.3	100.59	108.39	104.25	103.69	109.07	108.74	108.51	101.16	105.62	111.07	108.63	102.61	100.35	103.99	108.38
108.83	105.74	102.89	108.12	107.71	102.34	107.53	105.31	103.28	109.01	112.68	104.83	100.48	107.78	107.38	106.27	107.9	106.7	104.25	106.31	103.55	103.55	100.24	99.22	103.14	107.64	108.15	101.51	106.12	103.33	107.96	104.41	103.7	104.32	102.21	97.364	103.32	109.07	106.51	108.64	101.07	101.13	105.01	101.95	101.13	109.66	103.47	108.32	98.258	103.18
106.08	107.58	101.58	107.91	97.533	106.55	106.87	103.62	104.09	104.95	108.26	101.49	104.95	105	104	97.524	103.53	98.337	101.57	105.02	100.06	103.12	104.16	106.49	102.52	110.39	103.14	104.44	104.54	103.08	105.02	102.67	99.815	113.21	106.92	107.88	105.21	110.35	108.03	101.46	102.75	99.115	108.74	98.318	102.31	105.77	99.465	105.53	104.02	104.14
108.88	111.75	112.74	111.12	109.53	112.02	110.88	104.96	110.22	112.18	106.2	107.31	110.73	111.49	112.93	110.34	114.83	105.66	111.97	114.27	110.56	108.34	103.93	107.84	114.84	106.99	108.28	118.6	112.46	112.09	112.95	108.68	108.51	114.93	111.03	112.47	107.41	108.43	109.11	109.39	110.7	106.25	114.09	109.33	110.24	112.59	112.95	106.86	107.8	110.99
111.59	107.25	101.29	103.82	108.87	107.98	102.52	104.43	107.38	109.39	106.95	102.99	105.82	102.7	105.29	110.42	108.76	104.69	101.98	109.23	115.67	107.68	104.35	102.18	115.86	104.1	108.57	106.97	98.751	109.61	104.44	106.49	112.3	105.69	104.08	104.11	103.73	110.82	109.38	102.79	107.77	95.549	109.85	106.19	108.09	105.5	105.76	108.07	106.92	105.92
112.22	112.28	104.12	120.68	108.71	107.97	112.18	109.95	107.87	111.99	113.6	107.79	113.49	109.18	118.59	108.37	110.7	120.08	113.12	112.09	107.51	111.37	107.01	104.97	115.48	109.76	115.37	117.02	119.38	112.67	113.32	111.61	112.53	110.22	109.38	111.16	111.66	118.5	113.46	113.35	115.17	111.39	112.53	115.06	114.83	116.72	114.87	114.55	112.79	109.08
103.86	116.42	105.57	101.21	105.83	108.22	108.24	103.09	110.62	104.17	102.57	107.92	101.91	103.29	101.3	104.04	99.679	106.61	100.46	102.03	105.39	109.19	109.41	102.09	104.8	102.25	107.2	104.11	107.18	102.36	106.83	109.18	105.05	109.66	103.14	103.99	104.99	104.59	106.16	108.38	102.24	101.01	105.64	106.7	106.63	109.7	104.05	108.2	114.07	100.21
112.79	115.09	115.18	109.78	104.57	111.05	111.65	114.18	111.81	111.76	108.87	112.99	109.43	112.21	110.5	111.03	104.99	113.55	113.99	117.77	114.44	107.69	109.69	113.62	108.84	110.71	112.43	110.1	104.04	114	111.8	109.49	109.99	111.23	115.33	108.32	114.28	108.6	112.22	111.36	115.52	108.24	112.42	111.85	116.37	115.34	115.55	109.43	109.44	111.86
110.17	101.78	99.949	99.196	107.7	110.49	102.85	102.97	100.79	111.54	107.78	102.79	112.39	102.02	102.77	106.31	108.65	104.94	100.51	105.74	99.159	104.87	103.61	105.32	101.37	103.25	103.62	104.74	105.74	104.7	101.84	103.58	112.73	104.31	105.67	105.59	108.87	107.98	105.58	108.5	103.42	105.14	103.35	100.82	108.83	101.47	109.91	99.67	103.56	100.73
112.57	102.62	107.79	109.22	109.28	116.74	113.42	111.58	112.17	113.66	108.21	113.58	113.24	111.4	104.67	116.42	115.07	115.71	107.41	115.09	112.66	118.83	111.51	109.28	111.29	110.97	113.61	114.69	112.73	108.21	105.94	111.63	114.71	112.91	114.87	109.24	112.95	112.18	110.85	111.45	113.31	107.33	113.91	110.85	115.14	116.77	107.44	111.84	112.92	112.68
108.45	103.28	107.43	109.35	107.07	101.81	102.96	107.03	103.76	108.28	103.32	105.04	103.48	100.74	107.08	108.27	103.58	102.31	107.07	100.02	110.03	106.11	103.11	112.03	109.26	106.39	103.58	111.11	108.76	111.01	109.55	103.29	106.64	109.1	108.98	108.76	105.13	108.67	102.75	104.82	102.89	108.32	102.11	106.19	107.78	104.69	108.38	102.71	107.65	106.79
116.82	110.28	115.9	119.44	114.42	116.21	118.96	108.19	115.03	113.71	119.43	113.19	115.45	112.73	117.4	120.68	109.25	115.97	113.1	115.33	117.46	115.91	114.42	114.85	121.98	116.13	115.75	119.63	118.5	118.31	114.28	114.37	110.36	116.06	116.66	115.09	112.25	111.45	111.47	116.13	121.06	121.68	117.41	111.53	116.36	113.22	114.69	117.91	118.46	115.04
102.97	107.38	103.69	103.94	106.36	107.65	108.65	107.06	108.02	105.67	104.85	106.06	99.211	100.53	110.06	107.51	103.38	108.89	103.28	108.12	108.9	105.56	110.45	111.03	108.12	107.65	103.65	98.493	101.94	104.51	107.55	99.243	104.12	104.78	108.46	107.19	103.7	105.96	103.16	109.19	105.43	107.89	101.73	104.04	105.74	102.62	102.02	101.8	112.92	110.96
106.18	96.406	102.77	102.68	103.37	102.34	100.86	93.73	101.48	106.11	95.661	102.76	95.656	100.05	98.196	108.67	107.58	101.95	103.99	104.25	102.9	100.58	102.53	97.316	105.22	102.75	100.72	97.602	98.658	102.09	103.2	103.63	100.57	103.31	101.57	99.446	105.27	93.026	102.4	100.52	106.37	100.3	99.389	100.31	99.989	101.14	97.882	104.96	104.41	97.007
109.54	111.06	109.48	111.08	107.37	104.22	110.42	108.08	105.35	99.539	111.61	107.15	109.7	108.06	105.78	103.43	105.95	107.11	110	105.31	106.21	108.24	109.81	103.98	108.22	101.8	114.17	107.93	101.3	106.08	106.67	108.52	107.72	112.4	105.87	107.4	103.27	107.07	104.01	108.68	103.6	110.53	105.29	106.55	102.46	102.95	109.98	109.05	107.29	106.61
99.267	89.207	98.588	97.017	105.29	100.21	104.06	104.17	99.697	97.022	100.56	102.25	101.19	99.257	100.12	100.01	98.869	106.93	100.24	98.546	103.08	104.38	96.41	97.463	95.772	99.247	103.59	97.673	104.04	100.51	103.76	97.605	100.69	102.86	96.773	103.39	103.2	100.62	103.17	101.45	100.96	103.85	101.73	102.53	100.83	98.742	105.34	94.541	98.591	101.21
106	104.3	108.84	102.97	104.03	95.224	105.11	106.81	106.64	106.49	101.73	101.68	104.84	99.651	106.3	102.14	101.43	108.37	113.41	111.82	103.61	107.33	101.56	99.732	101.1	106.86	104.41	104.8	100.56	106.86	106.13	102.13	96.544	102.06	107.96	108.04	109.44	108.61	107.09	104.32	103.2	103.98	100.53	107.61	109.65	112.87	103.9	109.84	100.59	104.41
110.48	100.67	105.5	97.727	103.43	107.8	102.06	106.25	103.91	104.22	107.45	102.49	108.2	104.52	101.56	105.09	104.42	101.75	112.13	103.76	103.48	98.721	101.62	103.16	103.3	103.26	104.04	104.58	106.25	106.06	97.519	112.38	99.918	110.04	98.633	104.1	97.676	107.12	104.12	102.49	104.36	102.66	105.97	100.65	105.74	109.39	103.98	103.9	108.04	105.5
114.84	100.46	120.26	109.11	109.03	107.25	112.98	112.35	120.38	112.43	109.54	101.8	108.11	111.97	111.88	110.63	107.37	110.47	106.73	111.03	110.78	113.33	113.89	114.22	108.84	109.05	113.69	107.87	114.47	108.98	110.19	106.45	111.98	112.87	113.26	112.63	111.48	106.84	110.81	109.98	109.16	113.72	111.08	115.89	110.38	113.54	116.51	109.36	117.06	111.31
97.854	99.448	99.21	100.05	101.58	97.215	96.883	98.354	101.88	97.141	102.01	96.728	97.051	107.43	99.135	98.783	98.193	90.561	102.55	97.571	101.79	97.893	102.48	104.43	96.108	103.35	94.368	104.2	94.853	101.57	102.16	106.61	99.672	99.2	101.68	102.02	97.834	100.93	97.41	95.398	95.328	98.679	98.579	102.12	99.023	95.037	99.797	94.969	97.858	98.857
104.01	106.99	106.76	103.24	106.66	106.69	115.28	109.31	107	107.73	102.8	101.92	111.97	101.39	108.43	104.84	105.66	106.72	108.97	103.43	104.72	107.35	101.5	104.12	108.7	108.63	104.87	106.32	106.27	102.79	105.2	99.419	108.72	99.695	106.18	104.12	109.78	103.68	98.343	101.72	108.2	105.27	106.36	106.22	105.01	101.52	107.21	107.61	103.24	110.14
117.62	126.9	113.57	117.29	118.25	116.34	109	119.24	116.31	118.91	119.62	115.92	110.22	113.78	121.16	120.86	114.25	117.07	115.09	119.85	116.18	121.91	118.33	114.75	118.71	117.72	116.52	119.08	117.07	130.48	115.91	113.93	120.39	116.52	114.25	115.87	121.16	115.52	123.61	123.98	119.98	121.31	117.86	114.9	112.23	117.33	119.23	114.35	115.35	120
109.59	105.54	117.05	105.86	113.93	108.62	107.87	108.66	106.97	114.13	114.16	112.21	106.22	115.1	111.51	113.84	113.26	120.55	114.04	104.87	112.8	113.43	112.51	105.08	116.72	107.8	113.99	111.5	114.11	117.01	114.01	110.8	107.05	114.31	116.06	113.85	111.94	110	111.47	113.33	107.18	111.51	111.14	105.64	113.51	118.01	114.74	111.67	113.97	112.66
123.46	119.68	117.81	112.45	118.64	114.67	117.65	117.36	116.69	114.42	115.67	116.12	115.83	114.37	119.99	118.62	108.75	115.6	112.12	123.24	113.38	123.39	116.75	120.13	113.58	124.58	119.01	118	112.24	116.22	118.25	120.74	116.84	120	115.78	115.18	117.4	121.57	113.66	120.93	117.87	116.7	117.6	115.21	122.82	111.7	121.81	121.64	115.03	121.05
107.72	107.03	100.34	108.38	101.43	109.09	104.3	107.34	107.69	106.94	107.11	104.25	103.59	97.058	103.87	100.4	107.94	105.07	106.05	113.92	106.94	107.78	100.66	106.2	102.52	104.01	105.33	102.56	104.3	111.67	109.09	103.2	102.43	101.01	104.26	103.52	103.54	104.4	106.78	106.33	102.87	99.202	102.27	104.9	104.84	105.48	105.17	103.89	101.32	105.96
100.61	97.808	98.362	98.494	96.245	92.814	104.04	101.16	95.894	100.96	104.55	99.566	99.673	100.79	99.962	97.664	99.941	102.49	98.887	102.78	96.229	97.815	99.764	106.62	102.86	100.8	98.001	97.388	101.74	104.65	95.481	98.852	95.584	104.73	105.47	97.559	95.428	98.763	107.81	97.315	102.09	101.27	98.443	105.72	102.9	99.08	94.676	97.23	106.17	95.346
120.72	112.38	118.96	116.03	114.01	115.19	117.73	118.52	111.6	119.62	121.37	115.51	117.65	121.05	117.04	116.92	116.84	124.52	116.25	117.26	119.25	112.52	119.62	113.48	115.85	119.72	119.2	123.95	120.66	120.28	117.88	123.82	118.08	117.96	116.61	119.97	113.91	117.69	116.38	120.54	121.41	117.61	112.54	123.22	112.32	118.82	115.26	115.21	117.25	117.86
110.79	105.69	108.1	107.13	111.19	104.07	109.62	103.42	104.78	100.37	100.37	109.35	103.04	109.11	105.76	107.29	108.3	108.3	102.62	107.22	102.16	102.01	104.53	109.77	102.43	97.309	105.82	106.88	106.1	105.6	101.41	107.14	105.91	103.16	99.072	106.79	99.302	105.78	108.21	109.12	104.91	108.85	106.78	101.04	105.75	101.77	101.05	103.64	106.81	107.88
107.1	105.1	107.13	102.6	105.82	107.37	107.74	109.6	101.44	106.9	109.92	99.967	105.81	105.16	106.57	111.98	106.94	106.12	111.16	104.37	108.09	102.76	106.81	108.17	111.46	101.29	109.78	118.65	110.24	105.91	113.78	109.3	105.28	106.8	108.34	104.06	98.511	112.53	108.24	106.64	102.61	111.12	108.58	111.42	106.8	105.91	109.05	111.76	112.59	115.55
107.64	110.17	102.45	105.33	104.91	102.83	101.66	102.56	111.45	110.46	102.98	110.73	102.91	108.82	107.17	110.37	104.15	107.33	109.15	105.81	104.14	110.75	100.02	99.481	102.2	108.82	107.05	109	110.57	104.24	105.72	106.79	105.01	104.18	104.8	104.2	106.15	105.68	99.722	103.14	106.28	104.28	107.7	106.65	107.39	104.3	103.15	105.49	100.42	100.38
98.612	101.92	108.32	104.53	105.01	106.47	106.26	107.63	105.68	108.56	112.83	107.59	104.65	106.56	118.16	103.98	96.939	107.88	102.11	103.18	98.093	102.69	109.73	106.33	103.67	108.72	105.6	108.32	110.77	109.71	109.93	111.33	102.61	103.1	109.22	107.94	105.43	110	101.17	107.72	104.58	105.57	105.43	104.34	104.56	103.23	103.81	101.3	102.75	105.61
100.85	103.47	99.897	99.496	94.067	99.368	99.985	97.068	100.99	99.271	105.76	100.14	99.325	96.272	99.924	109.16	96.366	95.196	101	102.31	97.771	97.897	98.927	100.97	105.97	99.373	96.655	101.46	101.63	92.929	99.232	101.95	96.172	104.98	94.683	103.47	104.89	93.756	96.315	100.99	96.595	97.045	103.15	104.04	100.51	98.014	101.52	96.645	94.052	97.481
103.54	104.95	102.53	98.019	109.32	105.31	104.22	109.74	104.27	106.22	101.45	104.81	102.67	110.44	107.47	100.42	106.03	104.4	102.6	107.62	102.63	107.86	105.67	107.93	98.911	107.47	103.93	109.35	100	108.22	107.85	107.36	111.1	108.61	109.57	111.94	102.81	102.19	100.22	111.89	103.48	101.46	103.55	107.67	104.88	113.22	109.04	98.594	108.56	99.675
104.92	108.65	102.52	104.52	110.95	111.46	104.16	103.34	105.45	108.21	93.47	108.2	106.24	109.2	109.84	108.14	100.5	105.21	109.09	108.08	106.33	103.72	103.55	104.08	100.81	102.82	107.73	105.71	104.3	104.61	108.1	109.66	108.18	101.14	102.19	106.55	103.91	103.81	110.88	97.464	102.85	111.76	107.63	111.07	103.21	112.61	106.33	108.75	97.258	108.16
106.03	101.53	102.21	97.91	102.04	103.23	106.46	103.84	100.88	109.53	106.34	106.08	98.167	106.47	102.7	103.42	104.35	106.98	106.26	104.69	103.46	98.595	105.65	105.7	99.029	105.53	109.22	103.31	95.778	104.59	100.96	102.66	105.42	104.77	113.7	105.86	110.09	102.44	102.34	103.37	103.79	107.55	100.76	107.66	106.03	101.6	106.45	106.98	108.67	100.61
109.72	111.55	114.29	106.97	114.87	111.7	108.68	104.45	113.73	112.07	109.4	112.35	106.06	112.94	105.04	105.3	109.55	110.25	111.13	111.62	107.53	106.41	117.21	106.02	106.1	109.19	112.07	110.3	113.82	103.87	114.62	112.62	114.2	106.41	109.72	109.98	108.12	108.05	113.18	109.13	116	114.67	106.98	107.57	104.42	104.5	109.11	110.73	110.76	111.45
117.78	119.11	116.89	118.69	113.96	114.74	117.7	112.07	105.16	113.51	111.52	114.51	113.64	115.44	121.17	116.44	110.97	114.75	118.41	114.64	116.81	118.41	119.76	119.59	115.54	115.22	122.87	118.75	112.49	112.2	122.22	116.87	121.49	118.05	119.12	119.02	116.92	113.22	116.25	111.98	118.66	114.15	118.7	117.65	112.31	117.77	117.42	117.88	118.63	111.23
99.014	97.527	101.34	104.05	96.604	97.6	92.999	102.84	104.45	96.541	99.981	104.3	96.517	104.72	93.125	104.77	101.24	104.51	102.63	98.851	98.593	100.91	98.287	99.805	92.905	100.29	96.609	101.83	98.986	95.834	102.19	102.63	103.38	99.797	97.764	100.38	98.857	99.028	102.33	105.75	100.48	95.873	102.23	100.66	100.18	93.85	100.25	105.46	90.417	101.67
105.4	107.81	110.49	109.83	116.8	110.49	102.64	108.93	112.52	117.22	110.86	111.73	112.14	110.23	115.65	108.57	116.45	111.21	114.63	114.43	114.46	110.76	114.75	113.89	113.72	110.55	114.87	110.73	109.5	107.32	114.84	109.08	112.14	108.1	114.49	114.28	111.96	108.57	110.09	106.03	114.96	109.06	109.05	107.87	108.96	111.32	118.26	109.55	108.44	114.05
105.36	111.66	110.51	112.81	109.54	113.43	108.66	113.58	109.64	106.89	104.45	111.04	111.12	112.29	108.96	110.04	109.35	104.94	111.28	108.48	106.21	109.4	109.74	112.6	105.78	117.35	110.65	110.81	111.71	109.33	102.11	108.61	111.64	115.79	108.65	111.03	104.33	115.02	107.87	112.38	108.99	110.22	112.72	103.1	111.22	113.27	113.55	114.25	117.64	117.2
105.45	108.4	102.92	108.91	102.42	105.34	112.4	108.35	105.58	106.3	106.36	103.1	104.87	108.25	108.59	104.33	102.02	110.9	104.21	101.54	104.38	109.27	104.53	105.9	102.53	108.88	109.98	99.702	105.86	103.03	102.94	110.14	103.87	110	114.04	99.694	110.88	104.95	104.2	105.39	106.23	107.57	112.52	104.33	110.53	99.524	105.3	108.81	107.97	107.01
107.73	104.75	104.44	110.44	107.67	106.57	106.26	100.62	102.36	107.88	106.84	111.94	108.08	109.13	103.85	105.17	111.5	104.25	112.23	101.35	108.77	109.31	104.88	113.76	103.21	110.63	106.68	103.75	107.56	98.909	107.1	103.21	108.96	114.07	107.1	109.3	105.92	103.13	106.77	103.91	103.78	107.68	106.65	113.08	99.699	103.93	97.569	102.34	111.14	106.07
115.38	109.37	115.25	109.01	110.32	108.29	112.07	114.8	116.04	115.15	111.17	109.6	110.55	115.67	112.72	113.2	114.3	106.34	112.78	113.51	106.99	105.04	110.23	106.21	112.73	116.03	113.06	104.41	112.91	116.39	107.26	105.73	107.8	113.59	109.23	109.24	109.35	112.48	113.91	108.84	107.1	112.22	117.29	110.92	110.73	115.49	106.48	107.57	110.66	109.19
106.93	103.63	107.31	107.03	103.75	101.63	104.65	104.08	101.81	99.758	106.33	108.31	100.74	100.7	103.01	105.13	103.22	100.31	100.36	107.12	110.89	103.1	107.55	99.261	102.97	103.39	103.14	101.81	102.84	103.06	105.11	106.93	102.06	110.45	105.51	98.512	100.07	102.88	106.3	107.69	103.28	106.84	105.36	112.2	103.01	105.91	102.97	106.21	111.61	103.92
102.28	112.08	101.36	107.03	100.86	104.87	102.96	106.75	99.893	106.64	103.26	107.27	102.32	111.15	106.36	104.26	105.64	105.43	113.22	101.59	105.62	108.29	102.96	106.08	105.73	98.901	110.44	106.34	100.4	104.8	108.07	107.13	101.08	109.21	104.5	105	109.12	105.43	108.74	106.8	108.51	107.37	105.66	99.916	107.04	102.75	103.4	103.77	109.39	104.88
113.04	108.44	112.73	114.23	113.9	112.58	111.95	111.37	114.49	104.32	113.6	110.63	109.91	111.98	109.57	105.92	120.68	109.62	103.41	108.46	111.96	104.59	109.6	112.07	112.06	109.11	108.92	114.22	109.96	106.51	107.5	109.12	107.11	114.02	109.57	112.37	108.29	107.6	107.26	115.2	109.29	110.12	113.67	114.46	112.94	115.13	106.79	115.77	99.885	108.94
106.84	115.71	114.92	112.17	107.53	118.62	112.05	109.13	115.72	116.42	118.66	108.7	111.22	115.07	109.91	114.52	112.33	110.61	108.09	109.49	120.84	112	114.4	111.81	112.49	111.54	114.28	106.73	109.11	105.62	110.88	120.53	110.68	111.25	117.45	107.61	110.95	112.02	108.64	106.72	113.8	104.17	105.34	111.38	113.48	107.83	116.62	113.07	106.94	116.62
106.36	115.31	106.6	107.42	110.94	107.79	114.74	106.88	112.2	111.25	111.72	115.07	113.88	108.08	117.9	112.15	112.03	104.41	118.33	113.52	114.27	109.76	110.09	108.91	112.54	114.27	109.28	116.17	109.19	109.05	110.72	106.05	116.44	109.76	108.2	114.79	109.17	116.77	109.22	111.65	111.71	106.21	112.79	109.84	105.7	110.09	110.91	110.45	103.47	118.6
106.53	102.11	102.21	110.09	106.69	105.16	107.58	98.955	107.83	108.81	105	104.86	106.22	109.79	100.34	104.21	99.925	104.55	107.73	107.21	101.49	102.78	108.21	103.54	104.82	100.96	106.95	106.57	103.72	99.257	102.03	106.44	100.92	104.23	102.39	101.27	101.69	105.45	108.14	104.31	111.35	101.37	106.84	101.63	106.55	102.97	103.05	110.85	105.81	105.79
108.64	104.04	100.57	104.1	105.57	104.18	97.99	108.85	102.51	111.17	110.03	111.47	109.58	104.48	109.79	103.6	107.57	108.51	108.36	106.95	106.83	106.43	103.62	103.63	105.12	105.95	98.449	101.91	109.34	107.33	104.65	100.74	106.85	106.91	104.1	98.714	105.95	99.129	104.62	109.32	112.29	106.4	107.6	109.56	107.68	102.97	100.22	111.55	108.94	107.39
120.6	115.79	111.95	114.62	113.72	111.5	112.81	125.45	116.12	116.74	119.35	118.04	112.66	118.63	112.63	113.48	116.15	117.85	118.39	115.81	120.18	120.7	117.24	120.93	112.78	113.88	126.2	112.33	114.58	120.45	115.93	116.86	118.53	115.52	116.77	119.11	116.92	118.32	120.41	115.61	119.21	120.29	114.87	117.15	125.05	115.2	122.35	117.35	116.09	119.7
107.02	106.74	112.86	104.69	108.09	110.02	101.3	114.22	108.45	109.53	103.92	105.99	111.44	105.43	105.29	101.18	109.81	107.83	103.26	106.86	107.85	102.2	105.55	104.41	104.2	113.47	101.56	101.43	100.71	106.48	108.08	109.48	105.24	103.42	101.06	101.26	105.1	106.34	103.35	110.12	103.08	117.12	105.68	105.87	105.74	102.31	110.33	107.77	114.11	102.15
100.6	102.28	108.05	101.6	104.06	104.01	104.88	109.7	108.34	109	106.86	104.22	107.18	107.79	106.84	102.04	108.09	104.77	104.63	100.16	104.35	104.13	99.259	104.15	103.24	109.46	107.83	101.66	105.91	106.64	100.72	95.122	106.29	108.21	104.11	103.18	107.31	106.86	106.74	100.29	105.88	102.83	109.28	103.47	104.4	105.51	111.39	104.49	105.92	101.47
108.96	114	113.04	112.47	98.83	104.84	111.4	106.35	111.85	102.55	106.45	108.85	110.65	109.14	106.84	112.56	109.3	108.84	105.6	108.45	110.41	108.99	109.41	111.8	116.93	108.78	106.99	112.44	112.01	109.68	108.67	110	107.85	111.03	110.92	115.69	106.83	114.87	108.86	109.33	101.63	107.36	113.53	109.95	110.73	111.82	107.13	110.48	106.68	113.78
98.606	106.69	103.49	103.04	103.55	107.03	102.16	98.149	107.39	108.36	105.64	96.469	99.416	103.24	109.47	103.91	102.08	105.01	109.03	107.18	109.07	107.17	105.73	103.22	105.61	107.86	103.71	106.63	98.928	113.84	100.01	109.96	104.07	105.73	110.17	109.84	112.67	106.1	106.56	97.414	102.73	104.52	115.26	107.7	105.71	105.45	109.41	107.08	108.06	105.92
105.09	107.35	98.943	101.8	106.69	112.24	110.33	107.76	109.37	104.91	102.13	105.04	105.6	101.19	102.39	106.8	111.07	98.247	109.81	105.4	102.04	109.61	104.59	108.99	103.44	105.99	108.7	109.02	109.95	105.94	103.52	108.88	106.17	107.08	108.99	104.81	105.13	106.01	107.25	104.69	100.02	103.49	108.23	98.984	106.32	105.94	108.42	103.87	102.45	100.4
117.34	113.94	108.44	108.03	108.07	103.27	115.21	109.26	107.21	110.93	107.07	114.27	115.08	109.32	109.48	113.11	104.19	111.52	111.65	105.7	107.57	113.87	108.88	113.84	116.01	105.3	110.58	111.05	112.83	115.15	107.62	103.2	108.32	111.98	110.42	110.84	108.88	103.59	112.43	113.73	116.22	111.05	112.05	114.72	112.08	106.04	118.08	107.69	110.76	113.06
105.79	108.06	115.71	108.64	114.48	113.61	113.53	110	109.15	115.76	110.39	109.07	104.22	109.51	111.22	109.74	117.81	109.31	118.8	111.33	118.56	109.35	104.3	111.43	107.18	112.68	103.75	112.08	112.34	104.4	105	112.41	111.74	111.73	101.61	109.1	109.12	111.33	114.76	115.83	111.05	108.01	105.96	108.91	107.79	110.64	109.35	113.51	113.85	110.79
114.25	116.23	115.71	111.14	116.04	116.64	113.79	118.41	117.64	113.79	117.18	110.73	113.32	114.88	114.63	117.35	121.29	117.42	111.65	118.71	117.34	115.66	116.39	113.19	114.12	119.91	117.02	114.76	117.3	111.24	113.42	120.1	109.85	117.57	113.46	119.76	115.81	112.67	115.18	119.25	118.21	111.81	121.05	115.26	111.13	112.27	117.34	114.47	117.41	112.89
115.15	104.56	107.07	105.09	109.23	104.23	109.56	102.09	104.27	104.86	111.82	99.772	102.25	101.77	100.35	106.23	104.89	103.57	106.9	108.25	107.32	108.38	101.61	103.26	103.11	105.67	104.84	105.03	99.484	102.14	107.49	104.52	108.54	103.93	109.62	100.87	103.98	112.67	108.11	110.37	106.76	107.61	101.99	109.69	99.698	105.34	106.58	100.31	108.68	108.36
112.43	113.35	106.28	117.46	109.67	110.06	110.11	110.57	114.7	111.8	111.09	110.44	102.24	112.32	110.32	118.03	113.63	107.3	114.57	114.82	103.63	117.58	112.94	115.04	111.37	107.34	113.02	110.54	108.37	117.01	115.66	116.75	110.21	112.2	110.73	110.51	108.04	112.37	112.24	108.4	113.45	117.66	114.93	104.64	110.9	114.32	106.65	114.25	113.49	107.26
107.14	108.89	105.95	116.57	107.17	108.05	107.38	104.45	105.12	107.91	105.33	106.22	101.52	101.67	104.21	99.663	109.63	108.93	113.15	102.88	103.45	109.38	105.1	106.35	103.03	108.34	105.5	113.08	108.41	102.29	106.65	99.957	101.46	103.89	100.91	100.92	110.38	103.87	109.45	107.03	102.3	103.84	107.08	103.1	106.75	108.85	106.44	107.07	109.02	107.74
114	113.35	111.32	107.71	105.68	108.47	106.13	112.9	111.41	105.12	113.86	109	107.76	105.36	113.95	114.85	112.88	104.41	107.93	111.39	111.85	113.41	110.75	112.4	112.08	110.14	107.58	112.77	114.4	109.01	106.99	104.67	110.26	102.57	114.36	108.41	112.36	108.84	111.47	112.2	110.28	117.29	117.89	111.11	108.84	113.75	111.81	114.87	112.98	111.83
108.71	104.44	113.29	96.917	105.3	103.35	108.96	105.33	108.66	102.14	107.33	101.39	104.07	103.47	101.81	105.33	104.67	104.84	104.86	106.37	109.04	104.16	103.74	109.68	110.93	104.18	110.91	103.97	101.74	104.27	104.19	107.34	105.91	106.79	106.33	106.22	100.57	112.05	103.51	104.53	106.73	108.33	105.4	104.73	100.5	102.83	106.29	109.5	102.89	106.09
109.03	117.69	109.72	112.06	111.17	110.36	115.89	110.19	112.68	112.97	116.69	110.48	107.77	112.85	112.35	108.81	111.2	107.55	113.15	111.49	120.53	112.92	111.07	111.81	112.27	118.36	105.58	106.01	107.97	111.48	106.91	109.63	102.08	106.07	116.64	111.18	107.4	116.76	111.82	109.67	109.98	106.77	106.87	112.82	107.9	114.56	106.46	111.63	106.07	110.56
104.59	107.86	103.29	108.19	108.86	108.11	102.29	104.08	103.24	105.18	105.85	102.84	101.59	108.17	106.87	103.44	105.71	108.89	103.59	96.246	107.84	105.96	109.62	105.08	98.694	110.34	106.16	103.22	108.56	107.46	108.62	106.83	110.3	99.35	109.74	100.54	107.17	112.25	107.21	106.88	106	113.74	107.46	110.29	108.32	101.7	100.54	104.79	101.97	101.72
103.9	102.9	109.45	104.29	108.04	110.56	98.847	99.453	108.7	107.14	108.28	103.81	102.99	112.19	111.52	101.66	107.79	104	109.79	108.32	106.46	103.67	105.28	113.23	101.59	107.9	108.42	96.245	108	102.14	105.48	107.58	107.48	106.94	107	113.66	105.52	103.13	107.99	100.1	102.29	110.53	104.78	101.77	105.49	111.2	102.65	105.51	108.14	112.96
104.2	101.37	103.6	109.24	106.78	102.44	104.31	104.65	108.16	103.59	100.2	102.83	99.134	96.901	100.33	103.24	110.08	111.22	107.43	107.2	102.29	100.32	99.041	97.069	103.81	105.69	107.55	102.97	104.83	104.49	106.85	112.34	102.05	101.09	106.61	101.65	104.93	106.88	105.67	102.29	105.37	102.14	96.808	106.89	100.27	106.2	109.04	99.753	108.8	103.87
101.61	106.96	99.536	104.32	107.29	103.9	102.88	104.15	97.844	105.74	100.06	101.2	97.996	100.18	99.89	98.686	98.377	100.27	99.693	99.33	97.421	98.305	95.574	104.31	96.418	104.7	93.87	98.113	105.01	96.032	98.88	96.651	104.69	102.28	105.27	97.931	95.363	102.28	97.086	98.744	96.092	101.87	94.639	101.99	103.99	99.742	99.026	101.94	100.15	97.405
107.76	106.74	116.45	108.51	109.77	121.29	104.03	114.36	107.95	116.26	110.92	115.93	109.72	112.97	105.15	118.16	107.33	114.2	114.33	116.49	105.57	105.07	110.48	117.71	108.72	104.61	107.71	115.59	107.8	109.83	116.33	111.22	110.23	105.76	110.04	114.43	110.63	109.36	113.57	114.31	111.59	115.17	110.21	110.51	111.95	104.93	113.51	110.74	108.52	113.73
110.23	107.72	109.52	110.84	114.93	105.41	110.16	108.53	111.39	109.48	112.81	109.66	108.54	106.81	115.74	108.35	113.46	111.21	115.1	113.74	107.7	113.2	113.03	120.56	112.51	107.61	117.24	113.1	115.65	99.898	112.91	114.36	112.24	112.39	110.23	109.25	114.45	106.05	105.21	117.07	116.09	109.95	109.46	105.46	114.57	113.72	108.3	113.65	109.26	113.17
103.36	99.957	104.5	96.603	101.3	98.769	99.537	99.53	103.45	105.44	104.61	98.794	97.788	97.847	101.91	101.86	102.35	104.26	105.3	100.19	96.387	97.282	95.516	98.365	103.62	100.47	100.48	98.121	98.799	103.26	100.33	103.26	97.389	98.218	102.19	95.532	94.909	101.87	102.48	104.89	94.922	100.52	98.402	103.78	101.44	98.254	101.85	102.1	95.919	100.34
108.88	106.42	109.98	109.64	112.8	110.94	112.64	108.01	108.15	111.27	110.35	106.52	107.47	113.39	111.79	110.88	110.17	108.7	111.48	118.46	107.91	114.34	113.3	109.23	101.17	110.43	110.74	115.49	109.71	104.39	107.01	105.13	110.43	109.19	105.48	109.49	110.24	108.47	111.52	106.87	106.5	113.26	101.52	103.76	111.46	111.71	111.51	107.87	110.33	105.85
100.23	104.48	108.42	98.549	106.11	108.14	100.48	105.63	99.198	112.78	102.51	99.686	102.61	107.75	112.27	103.29	103.31	109.68	100.03	106.33	109.9	102.28	106.06	99.544	100.46	102.82	102.35	109.27	104.61	105.48	111.05	103.77	104.09	98.339	107.48	108.63	100.64	100.65	108.14	107.88	105.55	105.84	100.51	106.14	111.5	110.8	105.77	109.5	99.845	116.43
102.2	99.063	99.78	105.55	101.3	99.811	104.61	101.13	101.9	109.73	109.61	103.39	101.86	102.1	100.39	104.88	101.88	100.11	108.04	105.15	106.05	107.23	106.1	108.95	105.89	102.68	105.04	105.33	96.712	106.87	104.33	102.64	108.12	100.04	107.85	111.42	103.19	102.79	105.34	103.59	97.865	106.6	103.86	105.95	103.56	108.24	110.4	107.89	109.75	98.084
113.72	109.51	116.78	114.86	115.15	110.53	114.12	112.42	113.8	110.69	115.24	114.86	111.68	117.23	114.56	112.09	114.99	106.88	102.64	112.37	108.1	114.97	111.74	113.51	106.73	109.41	113.89	117	105.87	113.45	110.23	104.8	107.02	107.41	115.46	109.64	109.53	106.2	115.24	107.56	113.69	109.72	115.33	113.62	111.88	117.04	113.67	107.95	118.97	108.36
108.16	116.58	109.65	107.47	114.14	112.3	109.49	112.24	107.45	108.9	114.59	113.03	115.99	112.14	114.62	116.46	111.22	109.41	112.48	114.68	111.66	108.32	115.66	116.07	114.53	108.87	119.16	109.26	116.51	108.64	114.37	114.02	111.15	111.08	115.12	113.3	110.52	106.73	107.75	111	105.69	111.38	114.17	110.55	113.83	116.75	107.33	110.08	115.16	109.47
105.87	103.67	104.81	105.56	100.79	99.706	102.58	108.36	100.75	102.73	107.56	108.02	105.1	106.06	110.19	102.96	105.76	103.42	103.86	102.84	104.71	104.98	106.99	102.82	107.79	100.97	107.29	104.98	102.09	108.81	105.94	103.28	105.3	105.37	111.07	108.64	106.26	106.01	106.85	100.06	101.98	106.99	108.56	104.73	103.1	104.36	111.81	109.72	105.67	108.52
106.86	97.23	100.86	97.538	99.616	98.621	100.01	100.07	102.12	99.179	98.077	101.49	101.4	97.714	105.16	97.644	95.795	103.74	99.424	101.76	102.13	100.06	98.063	93.406	102.76	96.265	107.45	94.86	93.163	101.98	96.579	96.059	101.97	97.248	99.583	98.624	102.39	103.43	101.76	97.147	105.04	99.439	95.604	101.76	97	98.332	92.154	97.356	99.996	104.01
119.73	120.89	118.88	117.46	117.72	119.86	118.48	123.08	116.44	117.47	116.17	121.46	116.26	117.11	115.06	120.7	118.64	119.19	120.19	117.63	123.25	119.87	109.77	119.25	119.91	123.42	121.89	116.22	118.17	120.31	120.37	119.28	114.92	117.8	116.14	114.7	126.11	119.34	120.49	120.76	118.87	115.3	125.07	113.21	120.69	112.49	112.44	116.24	115.71	118.36
113.56	114.84	114.52	111.34	110.75	116.38	114.47	111.73	112.57	109.27	107.95	109.98	106.78	107.5	111.74	111.5	113.11	112.27	107.9	109.71	110.03	116.38	114.98	112.69	110.64	113.86	111.32	112.94	111.31	112.28	112.6	112.75	107.52	110.94	113.24	110.99	114.46	110.24	115.59	110.48	111.59	115.84	116.38	112.74	108.54	116.71	108.43	111.92	115.38	105.64
115.04	116.93	105.84	116.46	110.44	120.67	108.9	114.58	112.09	116.02	112.13	110.45	108.34	108.12	111.07	105.66	111.74	114.25	112.21	105.86	110.39	117.13	108.21	115.7	113.3	105.75	105.45	107.5	109.32	108.78	107.99	115.08	110.67	103.45	110.59	110.23	110.03	107.7	107.28	109.15	109.26	110.68	110.73	113.32	111.29	107.64	109.45	118.24	109.49	109.61
103.83	108.98	110.15	105.9	108.77	108.15	105.63	107.25	103.54	108.12	108.69	105.95	105.54	104.47	106.85	111.91	103.12	112.95	109.01	106.52	100.23	111.62	102.05	106.41	104.4	108.8	106.65	105.3	107.89	107.41	109.26	103.67	112.74	107.2	102.03	107.76	103.1	107.19	110.04	110.92	103.82	105.41	101.62	102.33	107.86	110.1	110.44	107.84	107.43	104.83
114.97	109.02	110.24	103.57	101.23	108.07	99.644	106.7	106.31	100.8	105.52	105.52	106.81	104	102.61	112.01	106.8	112.54	108.71	105.05	105.75	110.42	107.29	108.1	103.35	108.66	111.39	107.65	103.06	107.26	111.34	108.14	105.74	104.69	104.53	107.07	104.44	100.75	107.71	102.55	103.46	106.92	105.36	99.413	105.5	105.56	102.07	108.85	107.11	104.4
97.562	97.251	99.835	103.26	101.71	95.66	99.012	102.31	94.941	97.312	99.868	97.499	100.36	100.3	94.851	107.47	98.127	96.229	102.71	105.18	102.9	104.92	99.635	101.53	97.988	98.277	96.02	102.48	104.83	99.069	99.232	105.69	99.337	96.865	93.035	105.88	102.02	100.42	94.754	99.392	95.65	98.674	96.532	92.198	99.438	95.107	103.62	99.701	102.5	100.13
113.84	107.23	113.01	113.31	106.57	112.11	116.59	110.97	115.2	107.95	115	118.46	112.43	109.75	114.32	108.49	110.27	112.89	118.52	109.89	112.66	108.86	108.9	113.58	107.63	109.68	117.15	107.6	121.09	107.66	110.54	111.95	106.26	108.93	107.2	112	112.1	115.87	105.27	116.01	113.58	107.99	110.84	104.83	107.76	114.1	102.76	108.08	119.63	109.86
111.74	114.26	114.29	108.98	114.23	113.39	111.6	114.08	114.31	116.73	110.17	112.94	110.63	118.97	111.59	113.7	109.73	111.27	109.9	109.25	109.79	112.06	110.64	112.17	112.32	117.69	115.57	111.04	113	115.88	115.78	109.14	112.21	105.99	108.44	119.07	113.18	107.74	108.02	106.47	114.58	114.35	113.05	109.6	112.6	110.26	109.07	108.42	110.7	115.8
103.15	107.24	99.229	104.44	99.002	104.75	104.86	100.25	106.42	109.56	104.87	105.86	106.44	107.99	102.38	103.62	102.71	106.89	102.56	104.56	107.7	108.2	100.55	98.067	103.33	106.3	107.07	102.62	103.52	105.67	102.35	101.03	102.75	103.33	106.14	105.91	102	104.79	96.419	104.3	104.7	108.02	105.14	100.46	107.93	108.37	103.67	101.4	104.45	100.14
112.43	108.59	114.57	111.15	109.44	113.83	111.16	108.98	110.36	108.96	115.54	112.58	109.92	112.38	109.81	113.03	111.63	118.7	109.87	110.74	105.1	113.87	113.11	111.89	108.75	118.33	112.94	109.91	111.63	114.88	112.59	114.51	119.05	111.79	109.6	111.37	113.21	112.88	111.23	105.95	115.63	114.83	107.63	108.91	110.66	111.17	113.88	111.6	110.86	119
105.92	99.928	100.59	98.711	97.575	99.972	96.146	102.42	96.932	100.57	101.69	104.89	102.22	104.59	101	100.9	100.39	100.04	104.34	97.74	104.7	106.24	101.38	107.06	95.243	104.8	100.79	106.5	102.85	97.491	100.85	102.51	104.01	101.89	102.94	102.19	101.71	103.08	99.036	101.3	107.01	104.92	99.005	105.89	100.94	100.98	106.35	106.6	99.524	106.07
98.68	97.774	102.8	97.82	94.496	93.818	100.31	105.91	108.07	102.34	98.769	102.45	95.575	93.643	102.08	97.929	94.902	103.17	103.79	102.49	99.98	100.86	104.15	100.84	96.85	96.398	102.29	99.016	101.53	97.711	101.55	105.29	104.43	97.249	103.63	99.113	100.15	95.317	101.96	96.988	96.78	101.6	97.3	97.935	97.597	97.416	98.876	107.08	95.931	99.628
125.04	122.29	112.67	113.42	117.22	114.84	122.4	122.42	118.71	121.96	115.46	118.29	119.25	122.64	121.33	114.73	122.92	115.49	119.6	115.11	121.09	117.32	116.08	117.11	114.5	118.64	118.86	118.74	114.87	113.77	118.82	111.44	123.76	118.38	110.05	118.76	120.12	120.5	110.3	122.05	120.2	116.09	118.88	114.27	113.8	118.59	115.64	112.62	114.12	119.18
111.6	104.52	110.42	112.54	106.12	110.28	105.89	110.1	110.93	103.94	106.65	109.74	114.53	109.48	110.75	104.14	100.39	105.45	104.43	101.43	103.46	101.65	110.45	110.18	107.24	106.49	109.46	106.33	106.14	104.21	107.5	106.05	106.14	101.45	109.16	108.09	104.59	103.45	102.24	110.11	99.281	104.43	110.56	109.09	106.66	115.82	102.83	109.3	104	103.38
105.42	107.4	99.7	104.68	106.73	102.05	102.63	104.27	113.3	105.74	107.21	110.83	107	107.48	103.49	107.02	104.91	101.23	106.54	102.32	105.91	106.29	107.11	112.61	105.87	108.62	112.11	103.28	106.81	106.61	104.06	109.52	104.68	105.1	103.31	101.11	108.9	104.27	111.48	105.89	106.63	111.55	106.96	108.37	102.21	111.17	106.11	115.39	107.3	108.9
107.91	107.64	105.11	109.1	109.31	101.89	107.66	111.21	106.37	102.11	110.2	107.81	101.95	108.19	106.83	106.77	107.84	104.95	108.51	112.24	102.13	100.41	105.39	110.83	110.6	103.38	111.88	107.14	102.65	102.47	112.11	108.71	103.5	107.2	107.54	103.47	105.95	103.88	102.95	109.29	108.46	105	113.17	107.37	108.11	102.21	108.38	106.71	110.24	109.59
108.09	109.08	96.373	111.96	104.54	105.67	109.05	106.66	111.96	110.21	107.31	104.8	100.35	100.44	105.61	104.81	107.83	106.31	107.05	109.99	107.28	107.98	107.76	97.949	104.26	106.57	112.4	98.259	109.72	107.18	107.93	108.96	109.81	102.93	106.18	103.51	106.31	101.34	101.8	103.67	106.93	104.2	111.31	104.75	110	102.99	104.33	103.25	99.812	103.24
102.74	119.44	101.45	102.64	96.334	112.31	105.98	99.192	113.16	110.48	111.96	104.83	120.49	106.41	108.63	108.62	100.65	109.24	103.82	107.69	104.66	102.74	105.93	110.69	106.06	103.5	108.58	103.26	105.63	101.03	100.21	105.24	108.34	104.42	109.54	107.02	103.16	105.33	104.72	106.33	107.18	105.16	109.43	110	108.02	106.55	111.48	112.65	107.21	103.94
107.76	111.17	113.85	119.03	108.93	112.96	112.79	109.08	114.44	114.74	111.5	120.05	109.74	113.64	113.3	110.06	110.59	109.42	109.4	113.51	109.35	116.7	111.14	117.12	109.34	112.73	111.21	112.55	106.53	109.61	112.89	115.56	112.64	109.67	115.71	114.53	109.74	111.38	115.44	109.89	111.2	116.78	108.88	112.78	109.68	115.88	108.93	113.2	111	114.33
123.18	120.47	112.42	113.86	119.95	116.39	109.77	117.31	120	122.5	119.45	121.39	119.18	121.62	117.74	115.07	118.19	118.44	111.04	119.51	121.64	120.49	119.69	116.71	113.32	122.38	117.12	122.54	120.31	120.82	120.77	110.4	116.35	117.03	112.6	116.44	113.01	116.35	121.96	118.21	111.24	118.35	116.66	119.67	113.91	125.2	114.73	117.2	117.43	119.99
107.56	106.59	103.06	103.66	106.22	116.49	110.64	100.25	106.81	110.74	107.84	101.27	105.74	105.5	108.43	106.78	106.53	106.43	109.68	104.76	105.88	106.97	107.19	103.97	113.14	104.67	102.18	104.31	100.59	109.46	103.97	101.95	107.28	103.89	103.22	102.84	103.25	101.53	107.8	104.63	103.72	102.72	108.62	104.03	107.34	108.34	107.49	108.59	101.19	102.86
100.76	99.421	100.55	104.41	96.56	96.881	103.32	96.045	99.569	96.45	100.2	106.87	105.89	99.5	100.26	105.79	100.92	94.644	95.988	103.74	93.875	105.81	103.82	100.48	98.002	106.99	106.33	100.42	96.351	108.07	97.963	104.11	102.04	96.759	100.22	102.05	103.83	103.89	100.86	97.162	102.11	103.08	101.34	99.054	99.532	101.03	98.008	107.57	103.57	103.45
103.56	103.1	103.78	108.66	111.32	111.27	100.78	103.48	108.25	99.695	104.54	110	107.29	103.72	103.8	105.61	111.42	104.51	104.14	113.01	105.73	108.89	109.48	110.85	103.71	109.32	101.83	99.037	105.81	106.84	111.06	102.48	107.54	105.03	100.67	97.309	105.2	105.36	102.1	100.11	106.75	104.99	100.23	99.718	105.45	104.85	101.21	110.15	105.42	106.94
99.147	98.997	99.088	105.37	107.1	98.99	103.11	99.591	101.19	97.411	97.079	95.488	98.826	103.12	98.179	102.22	100.35	102.96	101.21	98.013	96.999	100.95	99.897	101.14	101.2	97.765	99.387	99.051	101.9	99.678	101.35	100.25	100.4	100.89	103.69	100.5	95.826	102.69	97.822	95.87	107.11	103.25	104.54	98.25	100.75	102.9	97.478	105.25	99.773	100.69
112.68	107.21	104.77	111.93	115.64	111.26	110.15	108.99	119.9	111.62	107.76	115.68	116.48	109.4	107.85	102.89	119.57	108.78	110.52	108.01	113.51	108.32	112.91	108.35	108.77	115.96	105.93	112.44	112.98	107.34	106.71	108.17	106.62	109.18	106.91	112.86	114.69	109.51	113.11	113.45	107.06	115.52	113.2	112.12	110.64	108.8	104.63	107.22	106.8	113.17
109.18	107.36	106.45	107.58	111.94	114.27	109.33	107.94	111.94	104.67	116.42	108.33	112.95	110.56	109.7	112.26	114.48	109.34	107.11	104.35	108.75	110.47	108.71	107.01	109.25	111.14	112.12	110.87	112.88	112.34	111.97	107.44	109.16	114.84	113.24	106.57	109.86	109.93	100.18	103.06	111.93	105	108.15	113	107.55	113.35	113	106.26	104.56	110.55
112.52	113.62	117.83	109.9	103.75	103.77	113.33	107.77	111.72	111.83	112.19	111.84	110.8	117.4	107.73	110.8	110.86	106.92	111.66	115.32	113.77	106.47	112.13	110.61	112.15	117.32	114.61	113.9	107.34	111.07	111.05	108.85	110.06	110.92	111.57	105.49	106.89	111.03	116.85	108.76	111.89	109.77	111.96	110.33	107.36	108.71	110.2	107.75	113.59	105.8
100.15	100.67	103.83	97.281	103.89	101.03	98.239	100.51	100.72	100.27	100.03	104.73	95.812	105.08	106.24	104.15	105.86	94.549	102.14	100.44	103.13	104.2	101.13	99.664	101.76	100.56	103.53	96.295	104.3	100.24	100.48	95.753	103.87	96.897	105.02	98.582	99.695	98.569	102.25	104.56	101.84	101.07	107.43	101.99	102.51	107.57	102.93	103.94	108.86	101.51
114.36	111.51	118.69	121.26	111.61	117.51	114.6	113.45	114.96	117.34	108.24	109.66	110.59	111.34	117.73	114.07	118.31	111.93	115.92	109.97	112.44	113.51	115.4	110.79	118.24	111.28	110.21	108.63	116.46	113.17	112.83	111.82	104.49	111.81	114.06	117.54	113.85	114.68	112.08	106.93	115	110.32	114.65	113.21	108.58	109.9	113.88	115.36	114.15	115.98
101.17	103.51	101.37	105.1	108.91	100.2	102.86	105.85	104.69	105.37	106.82	101.27	104.08	103.71	107.73	112.57	100.26	107.32	110.7	109.23	103.93	100.92	106.27	100.97	105.18	97.115	101.63	100.41	106.55	108.62	110.98	103.71	108.29	102.55	92.244	100.33	104.58	110.3	104.66	104.46	104.59	107.8	104.01	107.28	94.797	105.65	109.82	104.9	100.12	101.73
103.53	111.16	108.7	104.46	102.1	101.49	109.19	106.06	109.84	113.08	99.441	109.18	109.72	108.11	107.67	106.05	108.32	114.57	101.87	105.04	98.498	105.92	109.45	108.43	102.6	103.82	102.27	100.85	104.68	107.5	108.91	108.53	104.66	113.86	113.07	102.87	106.13	107.13	104.67	104.27	105.14	98.457	108.45	108.68	111.72	102.13	102.97	114.16	106.28	104.39
115.79	110.28	108.44	110.45	105.22	113.51	109	112.41	114.23	111.74	107.05	115.93	117.61	109.11	115.11	112.5	117.68	113.23	113.57	111.29	110.95	111.51	108.36	110.97	113.3	112.92	109.89	109.52	109.96	112.11	108.32	117.01	110.51	111.37	110.68	116.21	122.39	111.13	103.98	113.6	109.09	116.89	112.31	110.44	107	115.61	112.71	108.31	110.96	112.56
106.56	107.68	102.12	104.71	106.41	106.68	107.46	105.93	106.12	111.76	108.72	108.05	102.12	101.94	107.24	105.53	108	104.67	108.44	106.37	106.33	105.71	108.04	112.37	108.24	106.7	108.95	106.56	113.87	110.98	107.17	111.23	105.69	104.57	110.52	109.06	105.02	101.76	110.45	112.58	105.81	104.99	115.19	111.34	107.18	110.61	104.84	102.76	104.83	110.36
110.17	107.5	114.64	113.19	115.38	112.92	111.32	112.8	111.02	107.3	114.38	109.63	109.07	112.26	111.93	119.72	108.38	113.14	107.53	112.85	114.94	114.38	112.23	120.47	118.67	114.11	115.22	111.98	116.13	109.7	115.44	119.66	112.93	116.49	109.39	107.71	113.33	114.48	101.85	109.63	107.81	105.01	110.43	111.15	108.34	117.12	108	114.61	112.46	112.26
111.81	111.76	115.87	108.63	108.4	109.94	110.61	109.4	114.85	118.8	109.84	109.38	101.87	105.14	112.13	116.62	110.42	110.06	116.1	106.2	108.26	107.87	107.36	107.17	108.17	109.09	110.68	117.49	108.92	110.96	112.36	114.9	106.21	120.45	111.8	113.31	117.51	102.12	109.3	112.19	115.77	106.9	111.44	114.97	108.62	109.17	111.48	108.83	114.57	105.75
103.99	103.41	98.893	103.38	99.42	98.881	100.27	102.78	98.293	100.15	102.93	97.436	101.15	96.985	102.08	102.86	97.923	98.566	97.98	104.43	95.895	103.59	103.84	99.611	101.62	102.9	97.816	104.21	98.424	104.49	101.61	99.897	101.43	95.187	101.79	102.45	100.15	98.635	92.553	94.52	101.53	95.546	98.048	98.807	100.61	98.661	94.876	97.088	105.72	99.554
113.44	114.87	116.96	116.43	115.66	111.03	111.37	116.69	108.74	122.34	119.56	119.02	120.96	115.78	122.64	116.57	117.9	115.82	116.67	121.54	116.41	117.76	121.57	117.2	111.7	112.3	114.44	113.84	116.23	117.84	125.32	116.02	120.01	122.1	118.15	114.1	117.82	106.7	113.26	119.47	115.39	115.52	113.34	119.18	115.49	115.6	112.71	117.57	115.52	115.15
114.96	108.49	113.58	110.61	113.6	111.46	105.63	114.87	112.28	113.24	112.86	112.81	114	108.22	109.28	105.57	114.23	115.04	113.18	108.3	113.66	107.29	110.68	110.08	106.74	112.17	114.38	109.63	115.76	109.47	109.55	111.49	104.56	116.08	110.76	111.32	108.92	113.12	112.61	113.69	112.09	110.47	115.35	114.43	110.85	111.64	110.87	113.41	114.05	108.48
102.23	105.44	102.05	105.66	107.86	101.89	106.26	108.97	106.25	106.15	105.46	109.93	98.561	106.55	107.85	102.5	104.47	107.29	109.13	106.35	112.81	97.557	102.11	106.41	109.76	103.88	106.31	104.36	106.45	106.88	102.3	107.03	107.66	101.46	105.06	105.42	100.41	109.56	108.4	106.89	106.68	109.69	104.39	109.18	110.87	104.91	106.96	105.86	111.11	107.54
101.7	105.12	102.37	104.92	104.72	105.64	106.36	106.61	104.75	103.1	106.49	112.09	99.872	108.23	108.77	101.44	107.9	105.04	105.21	107.72	102.48	103.36	104.2	104.35	106.28	111.51	101.38	105.02	105.42	106.95	105.05	106.33	105.14	105.39	106.14	112.36	106.52	110.31	105.06	106.78	102.23	103.32	104.19	102.98	109.74	103.24	112.34	105.15	103.19	106.4
104.36	107.26	102.88	107.07	108.22	103.11	105.79	104.77	104.81	108.42	102.98	107.18	103.85	109.07	103.15	104.68	107.87	110.01	104.72	105.14	103.1	107.83	107.38	105.65	104.04	105.57	102.22	108.31	107.54	106.38	102.58	109.07	103.04	110.48	107.11	102.38	111.55	108.67	107.91	104.59	103.33	102.4	109.25	102.22	111.31	102.38	103	100.22	106.24	106.69
103.9	106.56	102.8	103.12	109.5	104.25	107.8	103.92	114.03	104.99	112.2	102.59	102.71	102.33	103.23	107.23	101.55	102.2	104.64	103.75	110.3	107.83	100.87	108	108.05	105.07	108.66	108.67	107.55	107.28	107.08	108.26	106.25	109.9	111.29	100.64	105.17	104.78	105.27	109.97	105.69	102.53	102.52	106.63	106.83	105.83	102.18	110.99	109.06	112.84
107.4	119.83	114.25	120.26	119.04	120.04	114.94	118.99	112.47	119.95	115.74	121.98	118.82	111.39	120.5	117.32	115.87	117.68	108.03	116.43	115.63	122.7	113.01	118.77	119.11	115.97	121.57	120.24	114.09	117.21	115.96	117.62	115.32	118.39	119.69	118.42	116.02	123.87	114.75	120.07	119.8	117.1	116.65	124.01	116.99	113.22	118.57	113.9	119.01	117.62
106.82	103.54	109.78	111.81	106.61	99.903	105.27	105.79	104.19	104.78	112.46	106.15	108.09	97.131	108.3	109.34	108.33	101.75	104.72	105.02	104.15	105.19	100.58	109.31	99.331	105.21	109.3	102.54	106.95	105.55	104.29	110.15	100.28	101.02	101.01	111.6	103.66	106.23	103.96	108.67	105.17	101.54	101.83	103.82	105.57	102.54	105.35	100.48	104.2	101.25
112.78	110.13	115.33	116.18	113.37	113.04	107.85	110.96	107.94	112.88	105.35	109.94	114.78	114.89	115.54	108.98	115.04	108.27	108.06	113.72	108.47	112.71	110.99	116.77	115.22	104.65	110.55	104.1	114.58	110.92	112.19	110.88	109.08	109.71	115.96	115.76	105.95	114.85	111.2	111.46	106.71	115.58	105.64	109.59	105.99	114.96	110.96	115.58	115.42	115.27
104.37	106.92	103.68	107.88	101.73	104.69	107.08	105.24	110.41	102.9	97.345	104.41	100.84	107.8	107.15	109.01	99.353	105.12	105.87	102.08	109.13	105.88	104.47	107.46	105.37	107.09	110.68	101.22	103.75	99.135	107.72	106.75	106.42	103.47	102.2	109.17	109.8	110.98	103.74	108.66	97.45	107.23	102.27	103.38	108.96	108.82	101.92	108.95	105.19	107.56
111.43	114.08	114.67	112.75	110.28	116.73	108.13	114.01	115.14	116.01	111.27	114.38	110.45	110.21	112.78	115.11	116.26	106.11	112.23	111.69	110.48	110.34	113.12	109.73	114.08	111.97	113.26	111.72	112.32	106.11	119.27	107.23	109.53	108.81	112.85	108.75	111.41	110.73	106.62	109.13	107.48	108.86	109.68	110.88	108.24	117.34	109.42	107.98	117.88	113.09
109.25	105.38	109.07	107.4	100.97	105.79	104.23	106.77	99.801	105.16	107.82	108.1	107.23	105.68	104.83	109.55	107.17	109.39	104.87	109.48	109.52	103.33	101.76	104.11	112.07	102.81	104.59	110.31	99.563	104.25	110.04	112.29	98.07	106.31	107.28	103.47	99.89	106.43	103.7	104.84	106.36	107.11	106.55	106.82	104.59	104.98	104.18	101.04	106.41	104.66
99.231	100.71	101.11	104.15	96.396	97.265	96.367	102.52	101.78	98.337	100.27	107.7	99.439	103.27	94.809	102.07	94.272	92.905	102.11	102.75	96.571	98.794	96.963	99.486	95.551	100.26	99.974	103.15	99.785	97.516	101.62	95.668	96.542	104.86	99.674	95.778	95.306	97.641	101.63	102.15	98.179	97.803	102.31	97.598	99.225	99.12	98.805	94.061	103.39	102.67
104.26	92.912	102.58	99.972	97.835	101.1	103.19	98.101	94.305	103.38	99.808	99.179	100.74	101.31	100.16	96.323	99.293	96.71	104.03	101.12	98.275	99.301	104.72	97.112	95.12	101.49	94.643	98.079	101.82	103	108.02	95.673	102.43	99.405	100.98	101.94	102.34	97.892	99.298	98.717	106.15	97.161	103.36	105.38	102.15	98.024	99.045	96.798	99.275	103.63
116.03	119.62	122.71	121.1	120.78	122.82	118.6	117.56	115.26	122.53	114.53	120.25	116.38	113.87	120.76	119.75	112.86	120.32	118.69	114.68	125.22	121.71	120.35	112.1	118.58	115.22	122.71	118.73	119.95	120.99	114.85	118.5	116.36	121.1	121.33	115.48	112.15	110.58	116.83	115.17	119.21	110.31	116.9	114.62	113.35	115.53	119.57	117.35	119.93	113.95
109.72	105.2	107.2	100.25	99.993	106.4	108.02	105.24	102.88	106.09	107.27	109.68	106.64	105.66	108.69	106.65	107.24	103.86	103.73	101.31	99.969	103.65	104.47	99.622	104.61	111.15	101.89	107.29	103.94	107.9	103.79	106.9	111.69	102.86	106.53	107.34	105.98	100.92	105	106.23	104.29	107.21	104.24	103.2	104.23	108.85	106.93	109.85	108.5	102.6
100.07	103.63	105.61	107.21	111.2	105.6	95.354	105.14	105.06	106.53	105.99	104.61	104.08	107.75	107.8	100.85	102.93	106.06	105.02	102.47	103.46	105.63	105.51	103.7	102.83	105.35	103.55	107.4	110.01	108.04	107.54	104.16	102.27	105.71	105.59	101.06	97.068	103.51	105.4	97.827	110.08	105.23	108.62	100.48	102.78	108.04	111.03	105.61	104.05	102.64
116.54	115.11	113.58	111.22	109.95	110.92	108.02	110.75	107.94	111.95	113.99	109.85	112.44	113.33	111.9	111.33	109	107.58	110.37	107.96	110.21	110.1	115.29	107.16	111.52	105.42	114.63	109.53	113.44	108.06	115.36	113.05	109.44	110.48	109.63	111.86	110.42	106.72	120.83	109.32	115.49	112.61	110.99	110.15	106.67	109.76	116.65	113.53	113.13	111.36
110.47	119.46	123.32	115.61	117.81	119	114.53	117.21	110.33	120.43	116.14	111.78	114.53	117.3	119.02	116.96	120.11	118.76	118.62	119.76	110.34	119.49	117.76	115.42	114.45	120.5	123.16	115.57	110.75	114.54	112.24	116.18	114.77	114.85	116.37	115.54	115.29	118.28	114.79	124.59	121.17	113.38	119.57	117.6	117.55	107.48	108	111.19	118.58	111.53
103.63	107.08	102.11	107.53	108.67	106.71	102.7	112.09	107.95	107.65	106.1	108.18	107.54	107.31	109.28	101.23	111.9	103.62	110.34	104.65	108.63	97.927	103.66	110.92	105.49	102.09	108.05	106.02	109.39	104.71	105.67	100.49	95.412	107.62	105.07	107.55	108.16	108.45	104.89	110.43	106.85	109.52	107.38	103.62	104.49	108.89	112.36	105.81	105.91	107.24
116.53	110.55	109.33	111.96	111.29	113.57	110.95	114.09	111.81	110.66	112.63	110.13	108.35	113.72	109.43	114.73	114.01	111.45	111.75	112.54	108.2	113.15	111.45	109.14	110.95	113.23	113.7	106.85	108.69	105.55	102.06	107.11	111.16	104.69	114.31	109.33	114.09	108.95	102.19	113.9	113.49	111.04	114.98	110.72	113.87	107.33	115.32	107.29	112.33	109.79
99.984	100.39	107.34	96.328	105.33	107.35	107.22	105.42	102.46	107.88	102.53	107.15	103.81	100.02	105.14	104.63	107.73	101.63	105.45	110.34	101.49	110.46	103.37	104.51	102.62	113	111.6	107.56	98.005	105.42	100.29	108.93	110.78	103.88	99.157	100.19	107.08	109.74	109.81	103.62	104.62	100.03	102.45	105.05	103.72	102.4	107.91	105.24	106.06	104.23
117.1	107.64	115.36	115.93	112.15	113.81	115.16	108.46	107.03	106.74	110.87	106.06	110.9	110.64	112.52	116.79	109.18	103.8	105.85	118.44	108.71	107.25	110.74	111.7	113.53	113.37	109.95	110.04	105.26	116.86	110.51	114.34	108.93	108.77	109.98	118.65	111.65	113.77	112.71	112.37	109.71	107.73	111.67	109.97	117.72	120.21	111.62	110.12	110.88	114.91
106.63	106.79	101.46	112.85	114.54	101.18	107.83	106.63	106.51	107.01	100.31	100.09	106.21	104.64	116.16	112.65	114.44	103.33	110.4	109.64	110.34	107.66	108.74	106.87	115.19	103.99	105.53	99.285	102.22	102.08	110.27	111.77	109.88	107.51	106.96	104.51	108.32	99.531	107.16	111.66	107.05	106.76	106.76	103	106.68	103.51	107.6	111.19	105.1	109.05
119.49	113.28	116.25	118.5	120.35	116.81	115.28	115.4	118.24	116.5	119.74	119.9	112.35	120.45	124.12	114.23	115.54	122.88	118.33	113.67	111.47	120.77	117.89	116.39	116.56	113.61	116.49	115.86	116.03	120.84	119.29	117.48	120.75	119.12	115.5	118.08	115.31	120.3	116.59	121.71	119.91	114.22	113.26	117.58	115.37	119.01	118.47	118.29	115.84	117.61
101.04	94.062	102.31	100.4	100.3	105.3	105.43	105.3	95.782	93.578	103.59	104.86	98.984	98.529	97.579	99.915	103.45	104.31	100.44	98.652	95.373	95.811	97.4	101.98	101.15	99.059	95.284	100.47	99.21	99.573	101.55	96.398	107.2	106.41	98.157	99.67	98.116	105.31	98.782	102.94	90.569	101.78	97.328	95.518	89.753	92.245	100.62	99.7	95.84	97.804
104.09	108.78	112.26	107.71	108.36	101.44	110.12	112.15	107.86	106.31	101.22	110.89	106.9	108.93	102.12	109.11	103.54	106.4	111.69	111.14	108.11	109.74	98.673	102.08	101.15	101.4	109.14	107.32	104.73	108.43	107.32	109.73	104.75	106.94	105.48	106.44	104.97	106.36	99.605	100.95	105.48	109.22	109.39	106.71	105.63	99.886	104.49	103.78	101.67	101.67
103.35	106.87	107.42	112.17	112.8	113.07	110.62	106.67	106.68	110.28	104	100.51	103.94	108.87	104.42	105.64	110.05	105.93	106.15	107.46	103.62	103.36	110	109.3	107.29	107.51	103.53	107.35	104.64	107.22	100.9	106.21	96.956	104.77	101.36	106.52	104.78	102.97	105.93	104.27	109.84	104.34	104.91	105.31	107.33	108.49	103.15	103.64	106.63	107.78
105.24	101.51	104.03	107	103.43	101.82	103.27	101.91	101.57	106.61	104.91	104.23	108.07	105.03	108.41	106.9	104.61	105.72	107.2	97.905	103.86	101.5	99.151	108.33	106.94	107.38	103.85	100.56	104.6	104.49	92.461	101.53	102.5	111.69	101.49	104.13	103.38	101.21	106.17	101.56	102.75	101.14	103.96	102.98	105.31	99.528	104.77	102.68	102.19	102.08
102.77	106.82	102.74	98.575	105.49	102.31	104.68	108.33	103.25	106.4	105.64	102.29	104.15	102	111.8	104.85	112.9	105.52	108.74	109.97	107.28	105.3	105.22	104.08	103.43	105.61	103.93	101.81	102.3	101.28	107.71	101.63	104.19	112.21	101.27	104.24	99.955	104.64	107.9	111.28	102.64	101.92	109.4	103.51	111.51	100.52	103.09	105.07	108.7	105.28
101.2	101.2	101.72	113.12	103.29	99.149	106.53	106.76	105.54	103.63	103.77	109.83	107.46	105.25	108.5	109.22	107.33	106.39	108.1	111.47	111.21	104.69	108.45	104.51	99.921	107.07	103.35	108.95	113.31	109.48	105.75	106.53	105.12	103.31	110.04	106.12	109.12	113.35	116.51	109.53	102.95	107.03	105.07	105.59	100.51	107.6	106.7	107.85	109.2	105.95
103.12	101.42	104.59	108.95	106.98	101.27	104.85	106.85	107.72	104.21	103.92	103.06	109.13	104.8	107.62	106.15	101.92	108.4	111.96	103.28	108.95	104.86	103.37	102.43	102.12	108.55	104.22	106.57	107.28	107.49	108.72	105.14	105.68	103.77	107.85	106.98	108.29	106.01	103.01	107.42	106.99	101.01	105.99	107.61	102.59	108.18	104.1	102.26	103.02	100.3
108.39	109.18	107.07	101.03	107.14	101.73	106.85	107.74	114.87	104.49	106.71	107.99	105.15	112.62	106.4	100.65	105.1	108.65	106.74	108.45	103.28	104.31	105	105.26	107.97	109.92	105.44	106.21	110.13	108.14	106.12	107.82	109.26	107.87	101.06	110.35	101.91	105.21	104.75	103.69	111.19	106.64	112.28	105.03	109.46	106.35	105.08	105.95	107.05	113.46
106.45	111.35	109.85	111.3	103.2	100.52	105.55	105.91	113.98	105.45	103.19	99.847	110.16	107.38	105.2	106.8	103.98	102.38	110.14	107.96	102.69	103.73	105.54	104.71	101.55	104.05	111.89	110.31	102.56	105.83	108.92	107.52	110.1	104.89	104.27	113.4	105.89	105.1	107.72	109.47	101.02	111.64	107.03	104.04	109.04	108.78	108.8	111.14	107.8	104.81
110.49	110.62	111.36	111.53	110.9	117.77	108.26	108.06	109.61	111.14	106.76	110.74	112.35	112.63	116.05	106.5	108.88	112.4	108.85	113.11	108.94	106.91	112.25	115.93	110.79	112.89	106.49	114.08	104.34	107.73	111.13	104.88	104.15	111.14	116.58	110.47	117.28	109.7	112.22	113.89	115.18	104.04	112	104.73	114.13	109.63	115.4	115.78	112.45	110.54
102.55	103.55	97.721	97.542	103.86	97.966	97.938	98.322	95.721	96.523	97.028	100.29	99.783	96.943	100.93	100.82	106.15	99.129	99.279	101.72	104.22	100.02	103.27	97.48	102.89	101.92	95.712	95.827	103.5	100.42	102.57	101.86	104.95	101.95	104.27	99.364	103.75	103.97	93.412	102.62	103.45	105.54	101.36	101.21	102.09	100.93	107.36	97.496	107.24	107.35
108.43	103.1	103.19	100.16	104.93	101.89	101.07	103.75	103.3	105.9	105.25	104.19	107.59	104.98	99.533	103.07	103.31	105.57	108.62	110.96	106.46	103.8	101.69	99.728	104.88	102.27	101.13	93.404	100.24	100.53	103.98	107.21	104.51	105.23	101.45	103.69	102.47	105.34	102.21	108.5	103.88	106.71	111.15	102.73	100.5	103.83	104.27	104.27	111.99	102.45
101.12	95.973	97.785	91.443	102.06	99.555	95.965	101.42	100.78	102.25	97.914	100.41	104.11	100.24	104.57	92.354	100.97	102.46	104.62	93.879	98.714	93.789	101.04	95.888	95.671	103.38	92.245	100.63	101.24	96.566	99.988	92.171	97.442	105.68	99.567	101.6	93.463	103.97	100.26	92.876	101.61	100.91	104.61	96.685	101.1	96.075	98.489	102.16	98.056	98.486
99.283	103.29	103.52	104.75	100.28	98.174	100.25	105.77	100.44	102.62	104.15	102.62	103.57	100.32	95.537	103.65	101.05	94.474	107.51	100.16	99.025	98.361	97.006	104.75	99.408	92.76	103.53	105.07	98.922	95.357	99.679	99.644	95.94	97.805	97.367	98.862	103.64	103.32	95.031	102.76	100.33	99.574	93.487	95.275	102.22	99.687	96.51	102.01	99.904	102.33
106.2	107.75	104.06	102.57	107.31	107.97	104.16	106.8	108.66	109.13	106.92	104.46	104.48	108.1	109.36	102.58	103.52	107.74	102.85	108.39	101.3	115.62	107.4	103.68	110.25	110.36	104.47	104.13	107.71	103.16	112.26	100.45	108.96	107.6	103.73	99.302	112.36	104.37	106.28	100.79	104.37	106.45	112.98	109.39	108.4	110.11	111.76	100.69	103.17	104.21
100.64	105.09	106.42	105.17	102.77	98.648	101.37	105.17	108.3	102.1	104.77	110.04	103.43	110.37	106.04	103.57	105.02	110.85	103.04	99.492	104.96	107.01	105.36	107.28	105.56	106	103.27	106.55	102.92	103.01	103.69	104.01	109.18	109.39	107.04	103.28	106.27	106.06	108.75	106.33	110.08	104.95	103.44	104.56	109.04	103.66	104.74	103.44	109.27	102.9
102.74	98.473	98.251	99.296	98.149	98.031	102.44	99.938	100.87	103.2	100.65	99.507	101.93	100.62	98.78	100.43	98.56	98.802	99.421	97.876	109.85	100.51	98.296	98.413	101.14	99.567	104.15	100.24	98.404	101.9	98.59	97.111	100.76	98.455	108.18	103.89	104.47	101.38	95.749	94.415	109.07	101.78	103.85	96.216	103.27	103.47	103.54	96.568	102.21	97.506
107.13	104.85	108.63	107.17	105.49	106.8	108.5	108.23	109.58	104.43	104.95	101.03	103.17	107.92	108.37	106.54	114.34	110.3	104.1	100.28	106.68	104.88	102.75	109.24	105.2	100.6	111.24	108.4	108.9	110.34	107.34	100.85	103.4	109.05	104.83	103.99	104.51	108.54	103.46	103	106.62	103.8	105.7	111.7	107.93	113.91	105.14	102.82	105.44	106.06
104.27	106.7	106.67	104.51	105.9	101.52	102.37	111.64	103.33	108.76	106.86	103.56	98.709	97.97	106	100.65	108.78	108.57	105.11	111.75	102.92	106.2	104.89	103.14	106.74	105.07	109.85	108.49	108.5	106.33	110.02	108.22	102.89	100.44	107.54	107.42	105.66	105.49	105.62	108.44	100.91	109.97	107.24	102.78	110.96	106.93	105.68	105.41	109.72	106.19
107.04	112.16	113.07	114.67	114.39	114.22	106.69	109.96	103.07	113.02	114.2	113.09	109.33	113.72	111.23	112	112.93	101.81	113.17	113.45	101.68	109.6	116.89	111.1	107.52	116.69	105.26	114.44	110.9	109.9	115.8	110.2	109.97	116.98	108.43	116.99	106.4	113.12	109.68	110.8	113.8	107.94	113.01	111.48	111.4	105.12	119.78	106.78	111.87	115.51
105.25	95.248	106.59	99.302	105.38	106.19	94.011	103.35	94.466	104.53	102.19	99.84	105.23	101.11	93.049	104.15	104.82	102.93	96.325	104.56	105.58	95.081	97.887	101.49	101	106.57	97.521	101.23	100.23	103.18	101.7	99.72	105.92	99.145	102.74	102.54	96.224	101.46	99.624	98.807	98.155	102.16	103.83	103.93	102.94	98.239	100.25	98.634	102.34	95.545
106.26	103.6	101.77	108.91	108.06	98.608	108.07	107.97	105.28	105.68	103.63	99.819	102.77	108.63	112.06	103	102.03	109.85	105.52	110.91	102.8	108.66	106.57	106.25	111.74	101.52	113.2	103.16	108.75	98.868	104.72	108.26	101.86	108.93	104.1	107.84	98.168	102.15	104.68	105.33	104.41	107.12	100.85	103.97	106.17	108.41	103.67	107.77	109.58	102.28
106.37	105.33	109.39	106.28	108.99	107.3	106.88	105.83	110.28	111.2	113.58	106.34	103.11	112.5	103.3	108.74	109.74	105.39	103.81	109.82	106.37	112.47	108.47	106.83	103.14	104.64	104.71	106.21	98.761	106.46	108.15	108.6	107.09	109.09	108.23	105.46	104.1	111.89	108.58	107.29	109.54	106.1	107.29	108.94	106.01	103.84	109.41	106.47	103.63	107.34
104.79	103.99	101.18	99.706	93.371	108.21	101.91	100.11	99.728	101.64	99.953	99.473	99.994	103.28	98.045	100.25	101.81	99.224	101.93	99.793	100.93	96.298	96.036	102.68	101.96	101.39	96.017	98.295	104.51	108.11	97.946	98.651	95.494	99.109	94.574	99.952	99.131	97.406	103.23	100.86	93.729	97.557	103.01	102.09	97.223	95.687	98.578	98.708	98.994	95.382
114.56	108.25	115.62	114.24	112.15	111.44	115.55	118.81	110.37	110.23	114.77	108	113.92	108.83	110.34	112.53	114.22	117.26	104.11	112.48	107.46	106.57	112.14	112.73	108.19	112.01	114.23	109.67	113.61	110.7	110.27	117.76	116.48	108.87	107.42	110.7	113.32	112.17	111.97	109.15	110.08	108.26	112.97	110.21	111.73	108.46	118.45	113.11	108.25	114.63
113.65	111.1	113.91	111.49	105.72	110.33	105.9	107.81	107.68	109.36	109.9	111.71	110.08	116.53	108.01	115.59	108.36	115.23	108.15	112.5	113.97	106.12	110.49	108.89	117.01	107.02	109.49	112.89	110.55	111.88	111.03	111.19	107.68	110.64	109.32	114.77	115.43	114.29	111.77	109.75	112.64	111.51	108.74	112.89	106.24	112.07	114.63	113.3	106.26	108.39
106.08	106.59	118.33	117.11	112.1	113.14	113.24	107.91	107.12	119.3	114.31	105.79	112.91	116.46	110.65	110.1	116.46	115.36	111.58	112.3	114.83	119.41	113.68	111.73	110.44	111.48	113.75	116.32	108.42	117.19	114.77	111	110.46	108.16	112.21	112.3	107.93	107.94	122.09	107.11	113.3	107.29	114.39	105.19	108.17	108.73	112.33	111.28	118.13	115.37
109.67	108.46	108.27	113.33	104.93	103.1	108.98	118.01	116.09	109.82	110.61	104.72	105.89	114.98	118.36	105.38	113.97	114.48	116.11	110.07	113.74	110.88	115.64	110.71	108.64	109.42	113.22	108.08	108.51	114.76	108.39	107.17	104.71	115.07	108.86	107.51	108.27	114.09	107	106.46	110.89	110.24	112.62	118.63	102.74	118.68	109.93	111.26	110.38	113.86
111.7	116.29	112.47	116.63	111.99	108.92	106.74	109.53	113.53	116.65	108.64	118.53	110.51	114.91	115.05	113.85	105.68	115.14	111.13	109.19	114.58	115.77	108.23	113.11	115.89	115.75	116.52	122.46	113.33	117.46	116.17	109.68	109.86	107.36	114.29	111.71	111.75	115.78	111.24	112.58	104.54	113.74	110.68	112.93	111.69	115.25	108.49	108.91	109.49	109.02
102.75	104.28	98.928	110.11	103.8	99.759	105.47	104.75	100.16	107.73	102.96	102.79	101.32	106.59	98.29	99.951	94.117	110.29	103.62	106.71	110.87	102.63	101.67	103.16	110.12	105.83	100.33	105.88	105.76	105.09	107.69	102.74	107.79	106.66	108.64	99.391	99.771	102.8	107.69	98.958	112.28	103.15	104.31	102.24	106.83	98.436	106.9	109.09	102.76	100.73
106.6	105.42	110.53	104	109.39	108.74	101.55	104.56	103.29	105.01	110.35	105.49	106.92	100.56	109.6	103.86	104.09	103.48	105.36	99.785	103.35	107.28	109.61	109.57	104.92	110.73	109.99	104.74	103.38	111.79	110.18	107.04	102.46	99.932	112.2	103.28	106.32	107.33	101.21	106.34	101.82	107.06	107.21	101.56	100.96	105.61	101.8	107.21	107.39	104.93
102.24	95.98	100.83	98.059	104.97	104.37	97.256	104.85	97.586	100.38	105.31	96.967	95.695	100.15	96.999	101.82	98.757	101.37	95.852	103.8	100.83	99.626	101.28	103.26	98.522	103.82	106.22	100.02	99.754	101.05	101.83	99.815	104.26	95.664	94.334	95.32	95.288	100.49	99.844	102.2	101.31	101.9	97.412	106.04	103.87	102.09	102.87	98.283	107.61	100.91
103.88	100.81	94.667	102.69	101.6	101.12	98.246	103.29	99.763	100.7	106.39	103.39	93.022	103.37	101.3	97.708	102.05	102.64	100.04	99.184	106.13	99.296	101.91	103.66	98.467	93.478	100.41	96.968	100.52	100.93	101.21	99.396	102.94	96.66	97.437	102.95	103.98	101.92	103.21	105.26	100.91	92.259	102.56	98.583	94.73	100.41	98.461	100.4	98.645	98.315
99.895	99.963	100.38	97.792	96.784	99.821	99.277	101.39	96.708	99.485	102.55	103.67	104.22	103.95	100.41	94.207	102	99.739	98.243	101	95.424	103.1	104.41	100.94	98.73	104.22	101.82	100.36	95.456	94.425	96.919	101.57	97.325	101.58	99.252	101.33	101.82	103.34	99.163	102.44	100.35	102.08	100.07	95.575	101.1	94.154	96.03	99.519	105.17	98.91
105.19	104.94	106.08	104.02	105.5	108.77	101.49	105.6	101.63	99.695	107.38	107.64	101.92	103.93	104.16	99.674	101.75	101.75	107.2	101.36	106.74	98.62	98.695	101.67	107.61	101.27	104.32	102.23	101.54	105.04	101.93	106.66	100.3	110.83	109.87	103.58	102.5	101.31	103.13	103.33	106.84	97.609	99.147	97.124	105.65	109.99	101.21	104.72	113.58	98.443
100.67	99.956	98.528	101.09	93.878	93.771	101.2	95.574	99.297	98.915	105.9	98.523	97.903	99.144	98.701	102.7	89.833	99.811	96.933	101.34	100.16	94.888	94.131	98.265	97.804	98.903	96.79	107.15	97.388	103.02	105.11	98.45	90.921	97.7	96.804	96.479	92.547	104.78	101.6	99.75	106.46	96.385	98.249	99.609	96.274	103.25	97.622	97.867	104.31	97.62
105.46	103.37	107.03	106.25	105.26	106.11	105.17	105.13	106.38	110.97	105.35	102.11	104.2	103.14	104.26	101.43	101.77	109.35	104	99.708	101.32	106.92	98.773	106.12	105.93	107.64	106.55	105.41	103.57	99.118	111.59	102.33	104.82	106.03	99.116	99.663	102.09	107.04	104.41	111.2	104.88	109.42	103	107.18	101.47	99.344	106.78	101.72	108.51	103.09
110.37	100.57	102.24	97.117	108.37	109.67	102.22	103.88	102.29	106.91	100.2	102.7	95.488	100.77	101.54	100.74	102.44	104.86	105.58	99.966	109.28	101.66	99.624	106.38	100.63	103.56	97.334	101.22	103.58	103.33	106.02	100.7	103.12	107.34	106.49	102.81	109.89	105.4	105.83	109	103.66	100.44	107.18	108.19	107.63	103.16	106.51	106.43	106.5	101.59
106	107.66	102.56	105.48	110.63	103.65	97.665	101.7	100.32	98.453	104.87	106.18	100.2	100.03	107.31	99.668	109.05	103.29	102.09	104.98	108.81	106.4	106.15	104.43	108.53	102.08	108.37	96.654	104.64	107.56	106.73	99.035	108.8	109.06	108.78	99.108	102.28	107.8	104.59	101.22	108.53	99.546	106.99	103.09	103.71	106.87	102.37	108.58	107.98	107.78
109.13	112.45	111.11	109.01	111.33	104.78	109.75	116.7	107.45	107.71	109.8	109.28	110.3	107.5	117.07	112.01	111.2	115.13	107.01	113.86	107.65	113.34	109.18	114.97	114.46	114.26	109.94	106.19	108.36	111.43	115.85	105.83	110.33	111.18	112.04	108.21	112.97	112.59	115.61	109.85	107.87	103.86	109.3	113.24	116.57	118.52	106.72	105.68	114.65	111.49
105.35	112.96	114.37	116.28	110.97	106.23	108.88	106.25	115.05	117.25	108.9	110.41	114.69	109.65	111.01	107.05	111.58	107.91	102.75	108.83	103.6	105.09	110.72	106.18	110.87	109.33	112.08	110.82	113.22	111.44	109.78	102.61	112.4	106.77	107.85	109.99	107.56	112.7	109.79	110.53	106.95	106	112.6	119.15	105.87	106.28	108.38	109.96	110.97	109.22
98.34	107.38	110.17	101.25	110.07	103.42	113.62	105.11	101.4	104.5	101.96	106.13	107.3	108.4	109.36	101.83	100.88	109.66	98.826	106.36	108.88	107.88	106.44	106.42	101.15	108.34	98.863	108.68	105.43	98.458	105.61	106.38	100.8	107.58	99.526	106.66	105.88	103.16	105.07	111.5	105.42	105.01	105.66	104.21	104.83	111.96	103.73	101.16	104.99	106.01
107.1	107.91	114.83	110.27	108.42	103.87	101.9	111.75	114.06	109.48	108.83	110.83	111.19	118.83	117.1	116.83	111.48	108.86	117.32	109.11	110.26	112.39	115.39	115.1	112.94	109.08	108.16	110.37	110.7	116.39	121.52	113.13	108.16	113.04	110.28	120.09	103.58	110.99	109.8	106.93	114.3	113.62	114.94	114.8	114.93	107.81	116.23	108.53	113.92	111.7
121.61	114.65	121.19	113.01	114.66	114.42	120.91	111.52	121.89	112.42	120.42	113.34	119.16	124.92	115.95	113.59	120.92	118.02	113.14	115.7	109.39	120.07	120.36	118.38	121.06	118.08	120.23	119.61	115.85	120.03	121.29	120.68	114.87	119.87	116.68	120.74	114.78	112.14	120.42	118.14	115.31	122.53	117.74	114.46	115.4	116.34	117.31	117.6	110	119.81
105.42	107.98	113.74	100.28	103.84	108.71	102.27	100.62	105.02	110.76	104.92	107.84	98.492	102.81	106.22	104.18	105.09	104.36	105.48	110.9	109.2	105.38	104.13	103.66	99.478	105.74	111.35	104.73	101.39	97.489	107.73	100.31	106.54	100.05	105.81	109.62	110.41	103.48	105.28	104.49	110.78	107.12	102.8	110.77	109.34	95.535	111.03	96.129	107.85	108.65
103.73	101.83	94.75	103.56	97.814	93.605	98.056	98.443	98.417	95.769	101.49	103.83	95.848	96.58	95.969	99.599	96.458	93.249	94.527	100.74	96.915	102.19	96.734	99.011	103.88	101.19	100.25	91.983	99.766	101.07	97.785	109.53	97.093	98.459	102.21	98.867	104.83	99.101	105.6	104.94	99.436	104.94	99.721	91.759	94.418	96.247	99.181	104.8	97.147	98.945
114.16	114.75	111.73	108.85	113.18	116.77	108.31	108.56	118.21	118.77	126.91	109.27	114.85	111.42	117.35	111.64	113.17	118.1	107.16	108.98	106.99	107.7	111.97	111.06	109.7	107.34	115.76	116.52	113.47	109.54	113.56	116.22	107.67	112.13	112.88	110.08	108.51	113.09	115.4	110.57	112.17	112.88	106.69	116.51	113.28	108.84	108.07	112.84	113.61	109.64
100.37	99.195	100.9	99.346	98.527	97.427	101.72	104.2	101.16	98.787	103.46	101.66	109.25	106.31	100.42	106.24	98.277	106.17	102.65	103.02	105.8	96.438	100.61	103.5	101.74	98.514	100.76	99.772	99.772	98.225	104.04	99.063	95.88	97.441	102.46	100.05	102.73	99.992	106.38	105.81	102.78	104.27	102.07	102.39	94.607	96.868	104.1	97.592	99.703	98.563
113.71	109.45	113.69	112.86	111.8	115.1	111.31	111.84	112.02	107.73	111.31	112.4	110.83	107.13	113.35	107.05	113.94	113.54	111.58	113.43	107.99	111.86	118.13	111.3	112.86	115.56	113.29	107.34	110.29	101.29	111.94	115.12	103.76	113.14	109.61	115.12	105.54	109.4	114.27	117.93	107.5	117.94	106.8	110	115.43	116.41	113.64	113.48	107.14	119.52
107.33	109.73	108.49	105.02	109.54	110.97	98.686	101.72	106.68	106.86	100.79	101.38	102.34	109.1	108.17	106.56	101.41	101.18	108.13	110.62	110.45	104.2	113.28	102.54	105.24	106.73	110.83	108.36	104.55	100.36	107.09	112.29	105.25	106.76	102.8	108.17	103.46	104.41	106.01	102.43	109.68	103.48	109.3	104.7	105.95	105.49	102.77	100.18	107.79	101.97
112.67	111.18	108.5	108.12	105.46	110.02	106.26	106.12	103.38	114.45	106.05	105.09	106.34	105.65	103.19	103.49	104.33	109.6	100.97	102.44	101.24	101.56	104.96	109.7	108.09	100.88	108.12	104.18	99.986	114.89	101.68	106.96	102.28	102.82	106.56	106.54	104.14	100.48	99.074	108.66	104.74	108.29	104.09	106.39	107.59	102.93	108.03	107.11	104.64	104.39
106.5	109.86	110.59	112.7	116.13	109.26	112.66	107.3	109.82	113.54	102.11	116.68	104.67	114.71	115.46	110.96	115.66	107.28	107.16	106.12	109.18	110.8	98.68	112.27	117.22	110.04	107.76	109.25	115.38	119.26	111.13	114.92	106.68	114.53	109.73	112.32	108.81	113.14	111.89	110.78	108.77	105.15	110.7	113.64	111.18	112.4	117.42	109.4	114.83	109.45
115.02	113.56	121.95	120.54	123.19	113.74	117.58	120.97	113.29	123.61	116.15	112.75	115.86	113.59	114.05	117.56	119.17	116.94	114.4	121.99	109.71	123.19	116.78	117.55	116.86	121	118.19	113.91	117.84	113.3	119.28	124.24	116.3	113.84	119.15	117.46	117.01	118.09	120.01	117.2	111.12	111.99	120.17	121.01	116.22	110.75	121.21	114.64	117.16	123.7
115.2	114.47	112.06	110.56	113.55	116.88	108.25	112.37	110.59	111.7	114.66	109.14	114.65	117.5	104.03	110.64	108.72	118.34	107.25	109.78	108.48	113.19	115.89	107.63	110.51	111.5	109.11	105.75	116.07	110.18	105.94	110.7	110.52	109.39	107.17	117.76	111.42	112.98	110.94	114.05	113.58	115.51	115.55	113.19	116.09	116.5	112.39	108.81	107.44	114.52
107.8	104.18	106.48	101.75	104.26	108.13	97.361	107.65	105.48	106.13	109.94	104.77	104.2	110.5	100.18	101.09	105.77	104.35	107.99	110.86	105.76	103.08	104.61	95.947	103.82	104.77	105.08	99.593	102.35	101.07	102.02	105.16	101.59	106.27	101.83	106.86	107.64	106.42	100.43	112.65	104.57	99.983	105.97	108.3	103.09	105.3	110.26	107.38	105.88	101.83
108.8	106.48	109.69	107.25	107.84	102.31	109.57	105.86	107.22	107.82	105.79	109.07	108.2	110.68	108.41	105.91	109.57	105.51	109.97	101.85	104.58	103.23	108.66	105.56	112.62	114.27	105.43	107.44	105.3	107.87	106.32	99.831	100.81	106.47	109.44	107.95	104.18	113.65	106.83	113.42	107.49	103.09	106.25	110.35	105.89	111.13	103.27	103.37	102.2	110.29
97.258	92.646	101.44	102.74	104.64	104.79	95	93.491	94.714	96.601	98.814	96.73	103.13	99.762	102.07	110.53	98.458	104.45	101.3	106.09	103.96	104	106.03	99.551	103.62	100.98	95.434	97.332	100.59	101.7	99.315	98.418	96.664	102.8	101.99	102.21	105.92	100.79	96.206	106.92	102.12	97.041	99.334	101.06	98.602	102.83	90.46	101.84	104.84	99.1
111.91	107.62	112.66	102.84	109.9	109.26	120.05	111.49	109.95	109.75	113.75	112.2	113.27	116.89	108.79	111.81	110.07	114.15	113.53	111.05	109.02	112	113.02	107.82	113.65	113.18	105.82	117.41	114.27	114.87	109.66	112.14	107.12	109.08	109.37	112.69	114.83	117.3	105.88	109.17	113.06	109.48	106.28	109.49	118.76	114.61	112.44	113.24	104.8	116.41
100.09	107.56	107.58	110.78	106.15	103.03	106.61	114.75	111.69	110.35	104.2	103.42	109.09	110.02	94.26	109.18	103.59	104.54	106.3	110.44	110.5	109.66	107.99	110.14	104.04	103.96	105.57	108.31	107.4	106.17	104.67	107.93	105.66	98.787	105.57	104.2	101.49	104.45	112.4	102.49	108.48	108.4	104.27	107.53	103.47	105.44	104.85	105.53	107.03	111.56
104.17	107.9	104.66	107.37	101.23	103.73	105.19	104.42	100.16	108.68	110.45	108.23	103.05	109.9	106.81	99.746	103.62	109.96	104.27	104.59	95.95	102.7	109.1	103.13	105.88	102.03	104.06	97.561	106	103.47	105.95	110.96	107.89	109.12	98.429	99.375	99.447	107.25	103.89	101.96	99.801	109.51	103.92	103.77	103.59	107.7	108.61	104.66	106.75	112.37
106.7	104.32	107.98	110.11	106.88	106.05	99.035	104.91	103.95	105.25	105.77	108.88	109.82	104.23	102.76	104.32	107.2	103.02	103.48	109.12	103.25	109.02	102.68	103.54	104.04	101.33	113.87	104.71	102.44	106.41	109.9	108.75	101.7	101.29	104.44	110.22	108.93	103.03	110.56	105.14	104.77	105.35	111.01	101.38	116.07	104.18	106.4	98.165	107.75	105.2
104.07	101.42	106.35	99.808	97.127	102.19	102.35	95.784	100.46	105.6	99.114	99.873	95.453	99.108	100.94	103.18	104.16	101.47	94.811	101.47	104.72	102.23	106.44	101.98	98.543	95.362	98.984	95.552	100.47	106.29	98.555	102.05	108.89	104.27	100.35	103.21	96.833	101.77	102.54	89.189	105.17	101.59	103.75	98.727	96.038	100.72	105.07	103.48	101.08	94.131
102.95	101.13	105.62	105.49	101.82	106.82	102.89	107.85	106.58	103.78	110.59	106.48	104.53	107.28	100.13	113.06	103.53	101.41	107.04	104.92	98.056	102.34	107.07	103.2	105.93	104.51	107.47	99.59	110.6	109.04	110.85	109.8	101.42	103.56	100.54	108.23	97.425	103.3	103.79	108.77	107.9	105.71	107.14	102.52	109.12	104.53	108.86	106.38	106.9	112.87
100.87	101.49	100.68	102.08	99.153	98.039	99.608	102.19	99.819	103.69	100.23	99.936	98.74	99.296	98.615	95.732	99.812	100.67	104.92	103.11	100.17	103.45	97.154	98.296	108.53	99.707	101.56	98.463	102.15	99.233	100.47	104.01	99.728	99.851	94.805	99.161	106.22	102.5	99.771	99.546	103.06	104.25	96.758	92.95	96.609	103.08	95.435	103.67	93.44	99.018
111	107.81	111.5	111.69	109.12	106.44	114.03	117.76	108.7	116.63	101.13	109.57	113.48	108.33	115.37	110.99	112.26	107.01	109.39	117.83	116.01	110.95	117.93	107.58	112.86	110.69	107.45	110.92	115.65	116.01	109.99	108.87	107.36	110.24	109.7	114.21	111.54	112.83	107.75	113.03	115.57	109.42	113.04	107.37	116.02	112.23	114.64	108	110.4	110.17
102.58	98.364	103.79	102.46	102.86	105.04	102.58	105.91	102.9	101.15	106.74	101.12	108.94	101.85	103.32	108.34	103.38	99.485	105.62	107.15	101.68	100.36	105.89	106.12	103.43	107.43	99.585	103.81	104.48	106.4	98.751	102.84	103.18	107.94	102.14	102.38	104.19	105.17	100.9	101.66	102.8	98.488	105.38	116.19	104.54	100.8	108.02	104.25	100.9	107.77
115.16	111.6	109.76	118.17	114.47	111.38	115.58	114.94	118.89	112.61	113.78	116.22	116.83	123.04	115.59	117.36	119.72	119.6	118.43	122.67	117.92	123.25	116.6	122.6	119.18	122.05	108.88	116.14	115.66	115.63	117.14	116.42	119.53	116.07	116.48	122.97	115.19	118.6	113.3	124.15	114.75	119.6	120.15	121.43	114.59	121.69	116.67	117.75	117.1	114.65
104.9	110.89	105.95	104.57	113.02	114.05	107.9	114.16	111.48	109.92	116.64	122.33	107.33	109.41	112.63	104.91	111.6	107.04	115.73	114.48	112.32	115.31	110.93	112.14	113.68	108.65	109.98	110.57	114.21	106.74	109.63	116.2	114.44	113.09	109	114.33	107.99	112.65	109.49	115.57	114.21	110.81	107.04	113.49	109.27	120.71	116.06	111.15	109.26	106.58
115.2	116.16	114.07	114.26	116.64	117.57	113.09	119.98	117.48	110.79	125.54	112.57	118.68	110.54	108.78	114.5	125.12	117.92	116.6	118.99	109.34	118.28	121.4	118.87	111.37	117.06	121.09	118.46	120.06	114.82	115.25	118.6	113.69	114.7	117.01	116.41	118.77	113.28	115.18	113.63	115.3	118.5	116.24	111.76	118.87	119.32	117.2	115.43	115.09	114.37
106.54	106.87	108.36	111.75	101.9	111.16	105.63	113	108.93	111.11	99.975	114.84	109.09	106.33	103.68	104.86	112.8	106.51	111.75	109.9	111.05	107.74	107.22	106.51	104.78	106.19	108.55	103.94	105.43	111.16	103.2	110.34	103.42	110.52	104.28	104.96	108.72	100.83	106.21	115.06	101.85	110.54	107.04	109.17	106.2	103.91	102.98	109.24	108.41	116.43
107.62	109.52	111.37	104.57	99.41	107.51	103.01	102.28	105.53	99.947	99.707	106.33	105.29	110.4	101.59	101.76	101.72	104.32	106.36	99.533	103.35	103.19	101.75	99.932	102.42	101.8	99.364	102.76	102.89	99.608	106.71	112.14	101.59	96.412	106.64	105	104.93	99.915	104.76	102.06	102.63	104.63	107.1	104.4	103.28	108.67	110.46	101.16	104.5	100.76
105.25	106.75	113.63	106.49	111.47	108.58	105.88	112.66	108.35	105.57	107.45	112.93	112.64	103.25	112.22	116.22	113.53	114.03	106.42	103.66	113.48	108.64	116.94	113.82	111.81	109.43	109.55	109.86	112.04	115.47	111.34	107.67	107.45	110.21	114.04	117.98	113.61	107.37	106.52	108.05	116.5	110.97	112.44	111.23	113.2	112.79	111.94	115.77	109.75	112.47
105.13	108.08	101.51	103.82	104.19	102.28	110.74	111.11	103.72	104.61	99.352	109.65	96.831	107.71	99.834	103.15	103.78	112.52	106.96	106.62	110.83	100.39	108.06	106.44	108.07	107.32	104.97	104.6	102.64	101.37	102.68	103.69	103.37	104.95	107.58	102.85	102.41	103.18	110.91	106.31	105.8	103.41	104.1	106.59	106.52	108.83	115.21	103.09	106.47	102.54
104.37	104.6	104.89	103.03	107.46	106.03	106.97	102.35	97.784	108.39	102.69	105.61	103.96	99.325	104.07	109.56	100.99	104.3	100.75	105.04	109.29	101.05	100.3	95.782	95.015	104.86	105.64	103.36	98.388	101.05	102.79	105.5	102.44	105.71	99.697	109.85	104.66	104.86	104.7	105.51	101.72	103.74	102.34	108	105.79	100.72	105.51	98.536	104.96	102.15
107.75	104.38	107.58	103.71	103.35	105.03	102.25	105.65	103.17	110.52	101.53	109.03	103.55	107.63	102.86	101.53	101.6	102.7	104.14	106.4	110.16	108.86	97.986	104.08	109.14	106.58	104.23	110.32	109.44	104.63	103.69	105.56	106.27	106.12	105.76	108.58	104.16	106.62	108.44	107.31	107	103.55	99.82	106.06	114.12	101.66	105.06	100.19	102.54	107.27
109.14	106.68	105.61	108.6	104.92	105.29	107.58	101.85	103.86	100.7	110.7	104	102.81	104.93	108.73	111.08	108.9	103.42	108.3	106.1	107.47	106.99	102.01	98.341	109.36	106.36	106.51	111.3	107.87	108.64	103.49	111.76	107.79	108.83	105.52	104.38	105.9	109.45	110.45	102.53	105.88	108.88	104.99	110.04	113.09	102.06	104.08	104.38	102.04	107.51
114.03	111.74	115.89	107.78	109.73	114.9	108.3	107.13	112.99	111.46	110.59	109.79	118.06	108.2	110.64	113.46	113.56	116.08	109.3	109.01	112.23	121.38	108.87	111.28	115.15	112.03	114.47	115.65	111.67	112.63	109.09	112.1	109.82	111.63	108.83	111.36	108.37	115.71	111.39	114.19	110.46	114.47	112.86	114.82	109.2	111.15	113.44	109.35	108.2	119.97
101.64	99.72	100.5	100.15	102.83	101.08	101.54	100.4	100.37	96.795	104.9	97.682	94.744	99.263	99.874	105.88	100.95	102.09	101.68	96.672	100.07	103.63	102.88	101.88	95.324	96.506	102.4	99.279	94.508	96.983	95.099	94.89	97.346	97.223	97.647	98.608	98.479	102.54	99.797	100.52	102.55	104.02	108.68	105.27	94.257	95.919	103.05	99.064	104.44	98.442
108.11	103.66	104.48	112.39	106.24	103.3	111.05	106.67	107.49	105.52	100.9	110.14	101.11	104.6	105.18	103.29	104.22	104.77	103.1	109.93	109.43	105.23	109.26	105.98	109.28	104.66	107.59	102.36	100.05	105.07	105.95	108.03	103.74	104.96	104.74	100.16	101.16	113.76	107.46	105.15	111.55	103.1	102.49	99.698	99.546	101.96	108.44	105.34	108.45	112.18
110.74	111.58	108.43	117.41	108.95	111.34	112.04	109.97	107.75	107.88	116.61	106.37	116.41	108.61	115.38	113.71	106.21	111.83	109.29	111.36	118.8	109.96	109.45	108.7	117.13	112.81	113.35	109.53	103.74	111.53	119.61	115.14	106	117.54	109.96	112.39	109.28	106	111.98	112.72	107.37	118.57	114.76	110.87	115.47	113.03	116.14	107.75	112.62	117.87
112.29	111.61	106.21	113.39	107.78	108.93	116.11	110.38	108.2	104.9	113.95	114.66	106.51	105.05	106.38	107.79	110.84	112.12	111.92	109.55	114.06	111.75	110.82	115.64	110.12	115.61	115.56	114.4	109.18	110.76	113.28	109.49	114.61	110.03	111.13	107.82	110.52	112.66	106.81	108.87	114.96	110.84	108.82	109.15	108.13	111.02	107.78	113.51	123.99	104.35
101	104.86	105.49	109.88	108.54	107.53	107.44	105.28	104.46	104.33	112.36	110.59	108.2	107.3	107.08	109.68	108.5	99.934	106.65	107.11	108.1	104.31	104.99	105.81	106.46	107.66	104.81	105.51	111.17	112.32	105.61	106.61	110.78	97.479	109.12	107.54	109.13	113.61	104.05	107.33	104.82	103.06	103.81	103.58	112.02	112.81	106.73	105.33	101.14	105.41
101.75	106.55	104.82	105.46	107.51	105.14	102.74	101.42	103.56	96.923	101.5	107.29	112.58	105.7	103.73	98.048	105.39	100.6	105.13	105.25	107.07	106.76	102.93	104.73	105.81	106.64	106.97	102.09	106.13	105.56	109.28	103.61	104.4	103.45	109.53	107.39	103.73	107.47	106.7	104.99	101.12	99.001	109.24	104.07	97.158	102.45	107.62	107.74	105.98	114.5
106.13	103.01	106.4	107.36	109.83	102.15	106.16	106.98	99.879	102.99	111.34	105.39	109.44	109.03	107.59	107.6	102.17	103.66	109.34	109.38	108.41	104.71	105.37	111.6	105.82	102.65	110.5	108.51	109.39	100.96	112.49	110.68	107.55	108.52	107.47	102.51	105.35	107.81	97.395	108.35	109.35	106.98	108.48	111.8	100.39	103.63	107.79	104.39	99.167	111.54
117.27	117.7	110.2	119.43	110.98	118.54	110.99	113.21	107.87	111.39	112.72	114.24	110.82	115.91	112.82	110.33	112.1	114.66	113.69	113	114.49	108.93	109.16	110.5	117.64	114.74	107.83	114.35	115.11	112.68	117.71	110.86	111.57	104.99	114.82	117.65	112.09	117.16	111.28	118.27	116.11	122.5	118.06	113.79	112.05	105.81	109.05	112.46	108.35	118.75
104.82	108.23	111.26	110.51	110.75	106.21	108.16	109.3	111.24	105.86	111.73	106.45	110.4	107.96	115.86	111.82	108.38	109.97	110.18	108.97	113.91	108.68	111.42	111.65	113.55	108.76	111.75	111.48	112.87	113.73	107.37	115.63	108.19	107.21	110.02	106.11	108.72	104.38	111.6	117.67	116.94	112.38	110.07	107.1	104.45	114.74	110.21	108.64	114.35	103.15
104.15	101.92	117.71	107.53	100.76	102.14	109.27	110.55	105.5	104.89	111.33	101.52	103.67	108.12	103.36	101.62	103.79	109.71	105.44	105.63	100.47	110.51	104.35	102.36	107.19	106.32	111.32	105.93	107.4	108.2	101.63	107.75	107.5	107.72	100.77	106.28	106.37	99.636	110.35	101.97	108.41	102.29	107.46	100.52	105.74	102.03	103.23	107.18	105.23	110.48
115.11	114.98	120.6	116.78	116.55	115.53	112.87	115.59	118.13	114.07	110.98	110.8	115.35	122.32	114.45	119.14	115.34	120.49	109.69	118.67	120.06	122.56	118.23	119.79	118.27	112.66	113.53	123.39	118.23	121.26	106.49	121.72	116.14	122.61	110.96	117.7	118.18	113.49	113.31	109.09	111.78	117.49	114.04	122.39	112.55	118.31	116.25	120.64	118.25	119.98
107.25	110.16	96.533	112.46	108.85	102.92	102.96	104.27	103.54	104.5	109.06	107.42	97.355	102.97	107.76	105.88	109.05	101.34	104.93	98.406	106.89	108.5	104.02	103.32	100.27	107.45	109.77	100.22	112.47	107.35	107.04	111.26	107.42	107.63	106.82	106.89	105.91	102.46	113.89	106.1	98.327	100.05	101.11	103.36	112.21	99.073	108.05	108.55	100.94	106.55
109.33	101.24	108.62	109.88	106.94	102.35	105.68	108.84	100.89	101.93	99.282	105.03	96.073	101.86	105.06	106.06	107.99	105.88	101.68	99.694	112.52	103.79	104.33	112.77	109.91	99.927	107.29	105.08	102.78	103.02	111.61	101.29	106.78	102.51	103.98	105.21	102.62	106.43	100.76	106.69	107.41	106.49	104.62	99.157	105.67	100.07	110.39	104.5	104.59	106.66
108.49	110.68	120.3	104.7	110.99	108.66	110.92	114.16	114.93	113.8	101.37	115.27	109.94	109.33	113.87	101.99	113.59	115.01	110.09	106.53	115	115.03	114.98	110.99	106.57	116.99	115.56	110.32	104.83	112.38	106.63	110.15	111.44	107.33	106.51	111.81	108.96	109.87	107.89	107.03	111.56	118.67	117.93	113.03	113.68	105.14	112.1	112.91	105.6	111.28
103.6	102.49	109.64	104.69	104.15	107.99	106.94	107.87	109.69	103.03	107.15	108.89	109.85	109.99	110.22	108.44	107.64	106.87	104.61	111.16	109.78	111.39	112.97	105.16	109.07	104.64	107.81	102.23	112.16	103.24	101.58	110.59	109.26	103.55	110.7	109.17	115.62	107.75	105.35	102.87	111.41	101.84	111.43	102.21	103.86	106.48	109.03	103.05	106.45	106.86
100.17	109.83	108.48	105.97	107.62	101.91	100.23	111.62	102.08	107.61	105.06	103.3	106.24	104.64	102.33	109.89	108.45	105.29	102.97	101.56	110.33	102.23	107.29	105.86	104.59	106.57	103.37	100.7	102.68	108.24	107.55	107.44	103.5	111.04	103.17	102.17	108.5	111.79	110.98	106.54	100.61	112.07	104.47	103.59	106.06	109.57	109.1	108.66	113.09	104.13
106.43	112.61	108.96	110.66	112.79	114.77	109.03	115.17	115.11	113.29	110	118.57	106	110.34	112.89	104.06	107.31	103.74	110.36	111.12	107.76	110.19	115.46	108.22	113	115.26	115.21	114.72	101.04	114.4	108.04	105.79	111.21	107.26	108.78	110.71	106.95	122.07	109.31	114.38	106.48	115.11	113.44	104.08	107.99	108.51	106.37	112.24	105.88	105.92
114.95	111.81	118.75	111.33	114.58	123.39	114.91	114.31	115.02	111.89	115.14	116.19	122.04	112.75	118.25	114.7	117.86	116	114.56	117.22	116.29	112.96	113.19	114.84	117.02	117.37	115.5	114.55	115.79	120.6	111.43	123.85	116	118.29	119.69	119.83	117	120.69	114.4	113.23	118.84	115.02	120.01	117.27	115.97	109.8	111.85	116.04	117.56	118.17
110.04	106.81	109.01	107.29	100.46	108.58	108.04	105.12	99.546	101.59	106.55	103.25	105.52	100.53	100.02	108.91	109.65	105.27	106.85	102.67	105.64	107.13	94.56	106.18	108.71	102.38	103.77	107.19	97.813	105.66	110.12	105.93	110.58	107.28	108.8	107.45	107.98	110.52	105.57	110.52	107.21	101.84	103.19	103.26	101.93	103.13	103.75	102.46	104.14	110.22
104.84	106.23	107.62	100.25	107.24	105.84	100.85	110.22	102.57	112.91	101.47	106.58	108.96	108.79	105.78	101.48	103.93	95.873	111.19	106.68	99.319	102.11	101.62	98.242	103.94	108.56	103.68	107.3	102.84	101.96	104.31	104.32	100.9	107.22	107.29	102.3	100.1	104.15	105.27	108.86	110.9	104.9	98.708	104.57	103.06	97.241	103.96	108.91	107.15	104.93
110.95	108.95	113	106.4	112.57	108.08	111.92	108.09	110.18	115.75	106.88	109.79	114.3	109.22	109.22	113.14	112.05	112.62	114.39	112.11	103.67	112.34	105.83	111.64	114.86	114.82	106.57	107.32	111.74	113.37	109.65	109.44	108.29	112.93	112.57	105.41	103.87	105.07	112.08	111.19	111.93	105.24	114.9	113.59	111.21	105.3	105.09	109.77	115.07	110.08
99.078	95.475	94.743	100.36	97.712	99.572	95.338	102.89	96.406	97.212	105.16	100.69	96.801	96.787	101.27	103.59	101.1	93.041	100.97	97.28	103.61	100.01	95.704	100.18	98.409	104.54	102.91	90.518	102.3	93.064	99.568	94.825	97.047	102.97	99.525	100.4	100.63	101.77	101.07	93.115	107.8	106.63	100.81	98.057	100.16	101.97	101.89	100.19	99.187	96.424
103.38	101.42	105.13	104.06	100.01	103.83	108.21	106.17	105.11	106.68	109.13	103.74	107.24	103.23	104.9	105.95	96.032	104.13	104.98	97.713	106.25	100.6	108.22	103.77	103.17	103.69	104.24	111.38	105.03	102.46	106.66	107.33	99.107	101.27	104.56	103.14	110.88	101.33	104.28	107.58	107.74	103.69	107.27	107.37	110.15	103.86	101.87	96.131	99.626	109.38
104.35	106.16	108.39	107.97	110.77	110.68	106.5	111.76	107.54	112.53	102.62	109.17	111.87	105.26	103.54	110	98.487	106.8	106.68	103.51	107.8	109.58	101.28	102.05	104.01	100.38	103.97	111.38	112.14	107.63	107.56	110.64	107.17	104.36	108.17	109.14	98.832	106.72	106.54	100.87	105.68	100.74	105.7	110.88	105.86	108.58	107.51	109.51	104.57	104.87
103.72	101.48	97.387	95.446	105.1	103.98	102.76	102.74	96.904	95.139	103.99	101.33	101.03	99.515	104.7	103.84	102.73	105.47	103.44	100.73	100.34	104.44	96.128	98.358	99.292	104.87	103.88	99.598	102.98	96.06	98.457	101.47	100.95	101.87	93.198	106.81	96.827	101.3	101.93	102.09	96.075	98.296	98.284	98.328	99.353	107.86	98.815	99.512	103.1	98.502
99.875	101.95	99.882	109.42	104.01	107.11	107.12	108.55	100.84	111.84	108.67	115.44	111.26	103.3	105.94	106.3	103.57	100.38	102.95	110.5	102.83	100.9	109.84	105.54	102.85	101.64	100.46	101.04	102.42	103.73	103.01	111.35	114.92	104.61	106.39	104.42	106.16	108.44	100.07	101.42	104.46	98.553	104.12	108.74	100.18	101.19	109.34	105.95	107.06	106.93
104.71	107.78	104.82	106.53	108.05	107.8	113.38	111.81	110.59	104.15	106.83	112.08	105.53	103.77	103	109.54	107.81	102.87	107.06	110.72	108.38	103.51	109.84	109.24	105.9	100.41	107.39	113.41	103.76	110.59	110.98	110.85	110.18	103.61	109.76	104.18	112.72	110.1	108.29	106.09	108.66	109.05	102.78	105.42	108.47	102.9	109.03	110.15	108.12	105.91
124.55	114.46	113.35	107.69	107.7	119.34	109.49	115.88	114.15	115.97	109.86	118.14	113.27	108.19	114.49	115.16	119.55	114.71	113.8	109.62	124.11	119.15	112.35	111.33	112.82	114.54	111.26	117.15	114.61	112.39	113.91	109.89	115.22	113.28	112.75	111.37	113.27	113.28	113.68	114.52	118.77	108.49	116.55	113.62	110.85	112.63	113.14	113.54	117.18	110.98
107.4	106.49	105.74	104.33	107.08	108.23	108.23	114.33	113.2	107.69	103.54	104.8	104.67	104.75	107.3	105.36	105.74	107.02	107.52	118.87	112.36	102.41	109.08	102.78	107	100.63	104.16	102.61	104.98	110.51	110.76	111.38	108.11	100.26	106.83	103.88	108.06	111.03	103.45	101.55	105.72	105.13	108	101.45	109.61	99.801	110.08	110.2	108.11	101.46
117.99	113.05	104.79	108.16	111.37	111.55	113.6	106.09	116.56	115.1	110.79	106.81	111.22	108.14	112.8	109.64	110.53	110.94	108.25	111.58	115.79	109.27	113.46	106.16	110.69	111.07	112.71	113.25	110.44	112.24	113.1	107.84	119.72	108.84	112.33	106.62	114.31	116.13	111.35	110.87	106.61	113	106.03	113.91	116.85	110.71	108.61	117.59	113.03	114.34
100.99	101.45	94.912	102.15	103.29	92.487	101.85	96.971	93.952	100.55	104.94	100.94	97.034	95.874	97.143	95.432	98.174	106.09	98.836	93.016	93.878	101.47	97.002	99.97	101.44	98.72	101.06	102.03	94.396	89.925	99.322	100.37	102.35	100.81	103.01	105.85	100.27	104.22	98.597	97.2	102.16	98.975	98.614	103.05	94.88	100.61	106.3	97.092	101.34	100.4
106.05	104.94	104.21	104.42	102.33	103.58	108.36	106.92	105.69	104.66	102.99	110.63	103.74	100.23	108.92	105.89	97.891	104.39	100.84	106.68	106.69	101.66	104.37	104.93	110.06	108.93	105.61	102.12	107.33	107.79	108.11	99.983	96.749	109.69	102.31	104.2	109.92	105.96	104.91	105.76	113.37	111.68	106.12	106.98	108.11	108.28	108.89	108.37	111.35	104.4
104.61	107.76	114.11	103.06	112.02	106.01	106.79	101.94	102.59	109.27	108.57	108.35	109.92	108.15	116.05	97.383	107.92	111.54	103.72	105.82	102.74	105.69	109.58	107.57	114.41	110.65	111.27	104.33	103.75	100.55	108.85	102.04	107.78	105.17	108.65	106.28	108.66	108.62	105.61	102.38	106.62	109.55	108.26	104.46	107.91	107.54	104.27	105.89	104.02	101.37
107.05	106.63	111.64	113.68	112.69	111.67	107.26	106.48	110.18	107.4	116.95	104.03	105.71	111.6	111.74	107.15	109.96	115.37	109.22	112.41	111.72	111.95	111.68	106.78	108.7	116.85	111.22	106.35	111.03	113.49	109.81	115.72	113.54	118.1	110.11	112.29	114.59	112.78	110.41	110.98	106.88	107.53	109.19	113.82	113.88	104.77	111.54	118.51	110.86	112.03
110.48	114.13	105.87	112.39	118.67	117.11	114.28	114.64	107.83	115.56	109.76	113.58	105.74	109.21	114.54	111.49	105.03	115.04	116.76	113.17	114.43	114.11	110.87	109.41	112.07	116.43	118.48	115.34	110.31	113.17	113.41	109.23	113.48	110.94	115.47	107.66	111.94	116.05	109.68	115.66	106.6	111.65	117.26	114.83	110.56	108.49	112.61	111.09	113.48	106.94
104.67	99.74	107.12	110.45	103.69	111.08	105.74	106.36	100.83	109.27	100.31	103.48	110.81	106.03	109.05	106.28	96.952	111.37	103.19	105.18	105.85	109.98	107.83	103.57	108.47	108.24	103.82	106.99	103.34	105.5	106.83	104.47	104.54	105.48	103.55	109.13	105.77	104.92	109.49	99.074	112.44	105.19	103.75	103.41	104.15	106.78	102.18	107.34	105.78	105.25
102.5	106.04	102.81	107.43	103.56	104.63	105.6	102.07	100.71	103.12	108.94	105.46	110.65	105.71	110.72	105.2	113.87	104.85	109.95	106.29	107.19	105.63	102.15	107.31	110.32	105.6	102.39	105.46	101.91	106.21	108.71	105.22	101.36	105.65	102.84	96.592	111.47	102.24	104.41	99.87	104.8	109.68	106.33	109.99	101.54	106.63	107.2	109.54	107.22	101.93
116.32	114.48	119.13	122.72	114.24	112.31	116.14	119.15	119.37	114.79	113.55	121.99	122.47	122.03	116.97	117.14	120.34	114.22	112.89	115.4	114.47	122.48	120.07	119.05	118.53	116.89	118.9	118.43	119.5	117.17	116.71	112.27	118.39	120.18	118.1	116.55	112.76	115.89	121.44	117.5	120.95	116.29	122.08	121.77	111.39	119.42	116.4	117.54	118.43	118.14
107.54	105.27	103.68	104.3	108.96	106.51	103.47	113.58	109.06	101.42	107.71	108.68	104.71	105.59	106.53	110.51	109.75	105.03	106.92	102.04	104.08	102.67	102.29	107.28	104.18	110.27	107.75	107.58	105.93	110.31	106.49	103.4	103.98	106.34	104.54	107.83	107.84	103.94	105.14	110.56	106.91	107.74	102.89	106.23	105.3	106.87	106.91	100.17	104.63	107.25
108.8	107.06	105.2	111.65	109.53	100.96	104.43	113.76	104.81	108.08	105.35	100.33	108.79	102.1	106.67	102.69	115.54	108.55	106.81	101.29	110.63	101.64	105.91	108.48	107.68	100.88	102.81	97.086	102.94	101.84	106.74	108.77	111.92	100.29	103.47	103.64	104.9	102.63	103.24	110.51	102.25	99.236	106.61	108.05	108.87	97.367	103.64	102.11	110.85	109.45
104.95	100.86	103.58	110.29	109.52	106.09	103.45	108.6	101.62	105.58	105.06	98.758	105.04	102.39	104.8	107.24	101.72	103.34	110.68	104.13	107.82	101.97	109.04	106.96	100.53	106.67	106.02	107.06	108.47	109.75	104.7	103.9	106.71	107.44	101.54	108.09	104.71	98.976	109.31	106.38	110.55	102.59	107.69	98.546	99.572	105.03	103.06	106.12	105.44	109.6
109.52	113.75	111.84	110.2	117.59	105.43	110.2	106.83	107.72	113.72	107.5	113.5	112.77	112.98	117.5	112.66	115.47	111.58	116.36	109.93	108.25	108.12	110.5	110.9	112.52	109.41	108.72	109.86	105.78	114.97	106.86	109.52	109.69	115.47	111.61	112.78	110.61	106.47	112.58	111.26	113.42	112.12	109.94	115.01	116.01	114.15	104.24	112.18	110.55	103.28
119.19	115.22	107.77	115.34	114.12	113.72	104.65	107.99	110.61	111.33	114.61	113.69	103.35	117.54	111.81	113.65	110.52	112.36	116.37	109.91	107.46	112.43	109.96	113.19	111.91	114.23	112.58	111.35	109.7	109.57	111.41	110.91	114.5	113.58	111.07	113.47	107.6	108.59	110.33	109.16	109.09	110.38	108.66	108.87	111.34	109.01	114.82	114.88	111.26	111.47
108.8	111.85	116.75	104.89	107.55	108.31	112.25	103.11	111.55	110.95	110	111.16	102.75	118.38	112.36	113.82	107.02	112.32	109.09	114.41	109.43	115.15	114.59	107.46	110.58	109.5	110.15	114.4	112.89	111.47	116.56	109	115.26	111.72	111.5	109.52	107.96	107.62	105.63	110.73	110.06	110.55	109.47	115.29	116.61	107.06	110.78	114.21	110.97	113.35
99.751	95.359	104.14	100.8	103.66	98.141	97.898	96.451	104.55	95.951	92.849	105.05	98.737	101.4	100.22	99.809	105.39	105.73	102.22	95.972	107.09	101.77	100.56	100.47	106.89	99.969	102.33	101.97	100.96	100.1	101.62	100.21	99.6	98.799	100.38	108.66	103.23	101.96	98.389	98.797	98.46	99.808	100.73	101.56	99.421	99.524	106.44	100.34	102.54	107.12
104.51	107.17	102.32	105.45	105.11	108.85	108.15	112.5	100.59	99.915	110.94	105.21	109.3	105.13	104.04	99.66	105.04	108.98	104.21	108.65	106.16	108.35	102.27	104.71	106.23	104.12	104.67	102.86	105.81	104.4	109.14	105.72	103.4	104.95	103.46	107.44	106.29	108.04	108.06	106.56	105.45	105.61	106.07	104.64	101.78	102.78	100.76	107.73	99.841	109.87
103.24	111.41	113.22	116.21	115.67	115.4	110.18	114.33	111.59	106.49	117.37	106.76	109.94	111.53	112.96	107.08	116.23	123.35	116.85	111.28	111.51	110.62	111.4	119.48	111.23	115.34	112.6	111.56	114.91	112.95	113.72	108.16	111.34	109.82	109.8	114.94	118.18	113.46	108.52	115.16	110.04	114.43	112.78	109.57	110.36	113.83	113.34	114.48	115.19	117.08
107.81	110.05	113.99	112.76	106.17	115.8	106.24	110.52	106.11	108.1	109.86	109.44	115.22	118.62	108.54	106.53	112.35	103.87	119.43	115.78	111.27	115.25	115.47	109.03	113.63	113.47	115.24	116.33	106.74	110.45	112.25	106.36	113.57	113.11	117.38	111.93	120.02	112.35	116.64	116.81	112.72	111.55	115.55	112.02	113.72	108.19	106.44	113.46	108.75	114.57
106.39	106.89	113.79	114.66	111.04	107.73	117.53	113.72	115.2	109.88	114.12	112.99	107.42	107.26	110.75	110.52	109.07	113.19	108.4	106.95	105.94	104.84	111.55	108.14	107.28	108.94	109.93	113.54	103.35	111.04	112.71	112.52	108.43	112.17	110.8	117.52	103.49	110.23	119.5	113.6	116.97	111.79	104.57	108.48	111.07	112.29	112.14	116.48	107.61	111.85
106.81	107	106.09	108.47	112.49	102.42	104.88	99.07	106.45	114.61	108.49	100.13	102.74	104.7	101.57	103.42	97.978	101.99	105.77	102.86	100.78	105.97	108.92	106.24	104.97	107.17	104.13	106.52	104.32	104.41	103.45	103.68	109.57	105.82	103.89	107.59	108.48	104.09	111.3	105.73	105.95	101.83	99.938	102.18	108.41	101.23	108	100.47	102.64	110.32
107.19	105.12	98.215	102.36	101.03	102.74	109.87	106.1	100.84	106	104	105.39	104.72	103.83	107.48	104.93	104.38	103.47	106.85	101.78	104.29	101.21	102.52	106.74	99.94	105.29	105.12	104.3	102.51	104.43	101.7	107.09	97.412	103.46	111.75	103	100.26	99.817	105.57	102.95	103.61	103.36	103.21	107.16	107.16	104.86	103.18	102.84	105.77	108.48
106.48	110.62	103.94	102.78	106.25	104.42	106.94	99.418	104.01	99.953	104.64	102.21	107.94	104.85	96.172	100.37	103.88	107.51	101.38	108.77	111.03	100.12	105.25	105.97	112.84	105.58	106.96	103.59	107.45	102.13	107.68	99.548	104.84	99.377	108.41	101.76	98.813	104.51	105.3	104.21	106.07	102.78	107.34	105.66	104.03	108.48	103.9	100.68	101.45	104.06
107.05	104.58	103.79	109.13	105.8	106.76	100.13	91.991	107.16	100.93	109.79	98.915	106.74	103.79	101.56	111.05	104.22	104	106.46	100	100.69	103.14	107.87	100.41	102.61	109.02	107.95	106.46	102.88	106.33	97.078	104.24	106.43	101.36	105.54	102.45	104.95	103.46	102.91	107.16	105.63	103.57	104.63	102.2	103.45	109.13	106.47	100.3	107.69	102.32
111.98	102.62	109.26	107.03	104.1	106.6	107.05	100.74	106.7	106.52	107.26	101.66	108.51	112.14	103.01	103.49	101.61	116.21	109.16	104.46	109.46	102.01	109.48	102.64	105.91	107.51	105.08	107.3	106.54	109.17	108.66	113.17	108.19	110.02	108.43	110.17	111.67	106.1	104.38	109.84	107.98	107.14	107.43	102.15	100.26	101	106.28	105.89	101.85	101.77
103.07	112.28	106.84	102.89	110.11	107.7	95.78	103.81	110	106.84	99.432	108.14	103.78	114	99.489	108.41	104.09	102.66	102.03	109.13	108.42	104.82	108.67	107.22	107.94	105.6	102.57	103.73	109.18	106.85	105.79	110.54	106.22	104.82	104.58	101.65	106.67	101.06	107.19	106.79	111.04	104.01	105.95	105.66	100.43	105.8	103.64	106.32	106.59	107.01
107.6	104.78	105.02	105.14	107.4	109.07	101.55	108.16	103.06	109.38	110.38	105.32	109.74	106.03	106.45	107.29	107.81	101.58	108.59	104.41	106.77	104.83	106.08	104.37	109.08	107.08	111.58	101.81	103.07	105.93	103.14	107.83	100.89	106.3	107.26	109.66	105.13	102.75	104.2	106.53	106.96	101.72	110.21	110.74	108.81	103.5	107.36	103.91	98.463	103.03
113.9	117.27	118.88	113.1	112.11	117.18	116.27	118.64	111.79	117.22	112.49	118.97	116.33	113.42	118.58	121.17	116.09	116.46	116.99	117.34	120.15	119.38	123.68	115.78	120.24	118.55	122.55	118.15	114.01	113.88	118.73	114.28	121.06	117.35	117.17	111.27	115.78	119.4	119.21	112.99	122.75	121.12	116.2	125.38	123.66	114.63	111.71	120.57	115.92	117.6
106.44	107.32	98.991	109.47	108.73	103.91	105.57	109.13	104.22	107.12	109.15	103.03	106.77	103.52	102.63	100.91	104	108.81	104.79	107.62	104.42	106.52	104.6	108.04	101.04	105.65	104.69	111.48	110.6	100.31	99.573	101.7	111.94	111.57	105.56	113.07	104.82	102.03	106.91	108.09	109.62	112.38	106.34	111.93	102.68	112.24	106.64	105.95	109.26	108.88
102.37	110.22	109.13	106.66	106.2	108.88	108.81	108.86	104.57	105.42	108.42	102.26	105.27	107.42	112.14	108.2	105.81	99.951	105.85	107.04	104.17	103.13	104.11	103.81	105.59	114.14	110.11	110	104.2	106.4	106.06	103.71	105.27	111.17	103	113.32	110.47	106.97	114.17	106.69	105.45	101.46	110.95	98.357	106.99	115.6	105.82	99.457	104.3	107.15
108.3	109.39	113.45	108.91	113.35	114.06	109.53	110.21	112.57	116.35	110.65	109.44	119.55	112.43	109.51	110.63	106.82	105.54	111.69	110.72	106.06	107.93	114.7	108.15	113.64	109.45	107.6	111.94	113.8	112.71	110.94	108.32	113.23	110.06	112.14	112.56	110.96	111.85	115.36	114.33	111.01	111.71	110.54	114.61	110.8	116.77	116.16	113.22	106.97	104.84
118.48	113.87	107.87	113.37	105.72	107.85	112.54	114.47	116.8	116.36	113.16	115.86	110.17	116.99	114.76	115.53	116.31	107.04	113.71	112.16	106.99	116.55	112.58	108.75	112.2	114.32	112.89	115.58	112.54	116.53	115.97	112.4	116.87	113.11	112.78	119.46	110.68	115.34	115.25	112.49	113.49	110.78	105.04	110.99	111.66	112.36	114.22	113.65	107.69	104.31
109.78	104.89	105.96	98.247	102.84	104.99	105.42	110.21	105.51	108.39	106.79	104.78	109.31	101.69	107.55	97.731	102.82	105.48	105.02	108.9	107.98	105.27	103.76	100.93	104.35	103.1	104.21	104.91	107.03	106.51	102.06	110.59	113.45	111.21	105.33	105.92	111.06	106.08	111.2	103.63	105.73	106.39	103.33	109.32	104.75	105.77	105.23	108.97	108.76	105.35
104.78	105.34	107.13	105.02	103.71	104.82	107.04	103.67	107.96	102.65	106.25	105.3	105.73	103.86	101.98	108.69	99.734	108.36	110.34	111.77	109.58	107.74	102.21	96.537	108.61	105.15	105.56	107.12	104.86	107.68	107.62	105.93	97.623	99.322	99.275	112.88	106.38	109.25	106.1	104.3	104.46	108.47	115.53	105.07	105.94	101.34	104.95	108.49	108.37	108.68
110.7	114.88	110.87	118.37	114.57	115.36	113.13	111.99	105.62	104.86	113.81	108.86	110.16	113.48	109.01	107.97	114.91	107.99	113.24	110.67	117.3	112.73	118.14	113.72	112.61	113.59	115.39	112.01	115.77	108.29	108.9	122.73	111.41	114.95	105.91	110.24	114.04	113.62	113.55	111.16	107.44	108.06	115.37	112.96	111.02	114.36	106.79	111.95	110.26	103.43
102.66	99.679	102.16	104.99	102.78	100.91	101.6	105.03	117.01	109.66	109.32	98.692	99.169	104.08	103.73	105.78	111.02	106.51	106.72	107.45	111.94	105.73	102.92	106.21	109.97	110.72	100.98	106.37	104.52	106.08	106.26	101.95	111.49	102.83	106.91	103.63	102.66	104.75	108.36	110.13	105.43	103.98	111.08	108.47	106.12	105.23	106.91	107.82	101.07	107.71
104.27	99.816	106.44	102.44	107.22	110.66	115.09	106.84	108.41	110.48	106.82	105.65	104.36	99.843	103.33	107.25	103.04	108.79	107.17	102.5	101.92	104.82	108.15	109.45	108.24	104.06	104.36	107.39	105.77	107.38	98.786	104.9	106.97	109.36	100.39	109.61	107.93	111.93	104.2	100.99	99.472	104.67	106.66	106.64	105.75	104.39	107.03	107.14	109.91	103.67
101.17	103.56	99.186	92.965	101.39	101.25	103.67	98.227	100.66	103.26	103.29	98.348	97.21	96.911	99.704	105.44	94.233	100.71	102.04	107.39	100.33	103.04	92.588	101.5	105.34	107.33	101.78	97.296	96.908	96.935	103.71	101.54	97.996	94.742	96.537	96.318	99.75	101.61	104.09	103.62	94.836	91.124	98.976	100.41	101.82	102.47	103.3	92.184	105.87	99.135
117.18	124.01	113.64	118.83	118.61	122.43	118.45	113.48	122.84	116.1	114.57	118.28	115.09	111.03	118	120.23	108.35	113.95	116.77	118.26	113.79	116.16	113.06	116.18	115.8	118.11	116.24	122.92	122.3	114.56	119.48	117.48	116.13	119.4	116.15	119.66	121.65	117.86	118.66	114	116.68	119.84	114.1	113.08	112.25	113.92	113.53	116.13	113.79	124.33
105.45	99.041	110.18	96.808	108.51	103.44	103.47	108.26	104.9	105.45	105.19	103.37	103.29	109.64	107.66	96.755	100.76	112.89	99.527	104.87	109.99	104.36	103.54	100.16	107.39	111.44	101.71	103.23	107.81	108.63	100.25	103.43	107.24	100.23	105.03	109.14	104.98	109.96	104.58	108.06	105.49	112.23	102.11	104.74	107.59	107.47	107.6	102.95	112.39	106.45
99.48	104.97	103.11	106.23	106.01	99.014	102.97	103.79	98.221	112.66	105.58	108.2	104.68	109.99	107.78	98.388	94.276	99.279	107.69	104.97	107.24	105.28	102.89	101.62	102.46	108.92	100.77	105.4	107.19	107.13	106.1	98.205	109.73	101.86	98.675	108.53	99.191	106.25	109.23	103.5	100.55	100.12	106.74	106.25	106.97	99.759	105.45	106.82	103.76	107.35
113.8	114.41	107.39	110.26	113.69	109.96	107.44	113.15	111.51	112.83	114.15	110.98	109.39	106.18	112.18	110.26	115.49	109.83	114.82	109.28	106.85	106.85	110.57	112.46	107.15	111.75	116.72	109.77	107.81	115.69	113.22	109.34	103.8	108.25	105.55	112.05	109.3	110.1	118.39	117.4	108.54	109.07	106.9	104.79	115.88	109.37	106.87	111.9	107.36	105.83
98.403	100.33	111.83	106.48	106.19	103.47	110.89	101.31	105.64	104.92	104.86	104.69	107.02	109.72	104.54	94.963	96.246	100.44	105.72	105.94	100.59	108.31	105.06	99.437	112.29	97.788	102.89	106.84	101.22	104.98	102.53	108.05	108.69	104.82	102.35	101.73	105.14	104.82	107.44	102.69	106.84	107.22	111.07	103.69	104.86	102.17	106.46	99.99	95.311	108.74
99.07	101.73	104.77	106.44	104.9	101.93	96.883	96.415	95.735	102.02	100.88	104.37	106.06	97.716	98.832	102.1	105.33	98.691	97.477	106.29	105.17	92.982	97.729	100.76	96.296	102.05	101.02	102.25	98.601	99.403	104.27	103.35	101.26	96.427	101.96	102.41	96.327	97.132	99.703	100.76	100.47	97.203	99.58	101.63	99.712	104.57	100.63	99.391	99.658	99.747
110.96	114.77	113.15	109	110.28	110.13	111.04	115.8	111.09	109.88	114.56	113.34	111.32	112.35	114.36	111.57	109.81	113.01	109	114.92	110.69	113	109.54	113.89	111.55	107.78	112.29	105.78	109.26	111.56	110.71	107.85	115.47	116.91	109.49	110.06	107.83	114.6	116.75	110.85	111.05	113.73	112.49	114.06	112.15	109.93	115.65	113	117.95	113.71
115.72	114.75	111.91	105.18	115.21	117.2	110.18	112.98	117.8	110.45	112.74	112.35	110.76	112.6	115.28	115.18	109.65	110.64	112.41	110.45	113.21	114.92	113.11	110.14	113.49	115.9	110.56	105.8	111.74	110.67	109.86	109.12	115.24	112.78	108.99	111.97	114.64	105.45	111.28	112.72	116.64	108.8	112.91	108.18	108.71	109.28	111.12	108.96	112.14	111.84
113.66	101.61	116.19	107.75	113.39	111.67	100.55	109.88	108.04	111.64	115.87	108.18	114.74	102.08	111.03	111.39	104.76	112.49	103.14	110.01	107.29	107.73	110.55	111.3	105.67	109.87	108.07	102.05	107.21	108.26	102.28	107.38	111.32	108.73	112.41	114.43	110.96	110.1	109.35	109.66	109.63	109.4	115.12	106.62	103.59	108.3	110.36	118.81	106.76	112.18
112.05	113.3	105.63	109.75	111.61	112.23	109.84	104.25	117.39	107.91	115.66	113.28	111.75	107.07	105.28	113.89	106.81	105.83	114.03	113.39	114.9	112.62	114.01	122.63	113.02	107.87	114.67	110.26	111.04	114.39	110.01	108.05	110.85	111.29	116.23	108.9	116.09	111.63	112.07	106.09	110.06	111.42	107.96	113.8	118.05	110.21	112.28	113.53	110.85	112.95
117.43	125.5	115.65	118.35	113.19	118.61	123.46	117.56	116.16	119.04	123.37	109.54	114.55	124.77	116.71	115.65	114.29	114.25	127.57	122.41	115.7	113.51	119.01	120.68	125.05	120.32	116.06	119.94	115.26	121.81	115.86	116.38	115.09	110.93	115.04	116.33	114.56	121.8	115.57	115.6	118.89	113.34	117.28	121.84	116.23	123.19	120.31	109.52	122.13	117.66
107.07	109.94	101.08	101.83	104.01	103.48	103.63	103.59	99.815	106.02	105.68	104.38	105.34	102.22	103.59	107.8	98.398	102.21	98.977	104.16	106.41	102.59	102.11	103.25	105.64	108.16	103.98	107.22	106.28	109.62	107.92	105.93	103.68	105.09	101.6	102.62	102.43	98.014	106.53	103.54	103.1	105.45	103.21	103.1	102.79	104.21	107.21	99.16	101.46	102.9
108.95	117.64	108.18	113.26	117	115.48	112.69	113.51	115.53	113.9	110.98	119.31	119.88	111.39	112.6	116.12	120.18	110.8	115.84	114.65	110.6	108.32	118.27	113.45	114.15	113.31	119.1	109.52	113.88	113.34	116.54	111.33	112.21	117.3	113.04	115.53	110.8	115.08	119.97	117.69	111.51	105.46	113.31	107.62	113.85	114.73	118.82	113.14	113.54	109.75
122.07	120.27	116.14	117.96	115.15	120.02	115.25	116.06	116.74	107.36	122.17	120.39	115.1	122.14	114.17	113.73	123.84	118.71	115.65	117.21	117.92	112.66	126.98	116.98	115.64	113.35	113.58	116.32	124.34	115.29	118.3	117.7	119.13	117.64	115.92	113.62	119.45	118.78	117.97	123.07	119.76	118.14	120.53	118.86	119.73	123.67	112.63	123.74	119.16	116.47
104.92	107.48	102.48	109.15	110.1	106.39	104.7	104.9	107.56	103.5	109.55	107.56	107.21	110.91	107.89	107.73	106.59	110.76	103.94	106.38	109.61	105.15	106.13	98.747	101.13	104.48	107.1	106.14	107.61	104.78	108.33	106.51	104.2	99.278	105.78	104.93	107.8	105.64	105.19	106.7	107.87	98.112	106.77	105.06	101.79	107.95	100.77	110.35	105.33	103.49
107.25	107.7	109.39	102.24	105.71	113.44	102.13	102.6	109.54	107.55	104.66	107.45	103.83	106.42	106.96	106.02	111.1	105	101.84	101.98	107.33	104.53	98.911	105.49	105.57	104.01	110.14	104.87	108.38	109.04	107.38	99.952	105.28	103.33	103.74	99.93	105.71	98.933	109.2	103.24	110.49	104.05	105.54	104.34	113.54	104.7	104.73	105.5	106.28	101.28
103.44	103.48	104.52	104.25	101.79	103.68	104.43	104.75	102.46	105.62	106.66	104.09	110.4	102.34	103.72	105.1	106.17	109.15	100.42	108.77	103.69	104.65	96.654	104.39	102.96	99.484	103.92	107.72	98.745	107.66	104.83	104.02	109.29	103.23	96.798	103.47	109.64	105.89	102.64	112.72	112.66	101.92	106.9	101.81	101.25	106.77	107.22	103.89	104.41	101.86
105.42	100.16	103.48	110.49	106.37	109.45	106.76	106.25	106.93	107.09	108.52	108.83	106.44	106.19	109.04	107.81	105.89	107.51	108.05	110.18	105.47	112.27	103.32	111.52	103.36	103.31	105.45	108.01	106.42	103.17	102.04	103.08	110.46	110.78	105.77	108.09	108.19	105.88	104.45	99.716	105.1	106.05	102.75	101.54	100.05	105.09	106.99	112.73	106.51	108.73
114.95	113.94	110.34	110.04	114.03	115.28	107.04	113.88	108.25	108.05	118.16	110.69	116.13	112.93	109.48	109.46	112.2	115.67	107.84	112.98	108.48	117.66	116.26	110.35	109.2	113.12	111.9	105.18	114.93	111.45	109.17	111	112.84	117.14	109.69	108.41	114.44	111	110.57	117.31	113.94	112.18	117.57	112.76	108.79	112.52	109.65	114.52	114.96	109.41
104.03	104.73	102.35	108.06	105.5	106.3	103.65	105.87	107.26	106.5	100.03	103.82	108.72	103.69	105.82	98.776	100.97	104.13	106.81	102.35	102.09	106.98	107.41	105.96	105.56	104.3	101.81	107.92	104.22	104.73	103.07	103.65	100.89	110.68	101.87	110.79	104.45	105.96	102.62	110.57	112.44	106.61	109.95	107.66	109.64	102.29	105.46	106.88	102.02	109.22
105.46	103.13	106.75	101.44	103.93	99.199	104.45	102.32	101.68	105.09	110.13	101.86	106.02	97.647	98.993	101.49	105.85	98.391	99.211	105.24	105.48	108.55	99.121	106.43	103.46	98.705	93.536	106.81	100.52	101.73	104.65	99.537	104.53	107.31	106.03	104.57	107.76	107.91	106.58	104.27	106.4	107.66	110.11	103.84	109.68	106.08	105.1	109.18	105.66	103.7
115.24	109.12	111.51	107.16	109.66	107.32	119.63	113.03	112.73	115.78	107.45	108.2	107.71	116.23	111.04	109.81	109.66	119.23	111.27	114.63	109.5	109.17	111.53	111.66	114.02	108.2	118.13	106.31	110.21	110.02	108.06	107.88	113.06	114.87	114.56	111.34	110.33	114.29	109.34	112.84	110.81	111.17	108.26	113.15	109.98	112.98	114.64	111.5	116.44	113.68
110.89	120	114.97	111.12	106.61	108	112.34	116.08	111.29	112.5	103.58	114.03	113.66	105.49	111.05	107.28	109.68	113.54	109.71	119.11	117.64	115.77	110.01	108.98	112.03	109.16	112.25	109.39	110.8	112.55	106.01	112.47	109.55	112.35	110.73	111.85	113.27	110.67	109.51	108.32	114.49	110.56	119.97	115.45	116.45	113.82	110.41	113.15	114.99	112.91
115.48	120.22	113.82	117.54	111.97	118.73	116.33	119.08	120.85	112	116.28	116.62	119.68	116.78	116.09	117.71	116.36	113.01	119.63	120.02	118.08	111.69	120.15	116	119.85	118.83	118.56	116.94	118.91	111.04	111.63	123.72	117.96	111.2	117.29	116.24	109.3	117.16	116.75	121.07	113.76	122.28	122.08	116.79	121.11	122.23	113	114.64	114.15	121.05
109.37	110.19	107.11	104.41	104.21	107.28	114.61	112.16	112.76	107.35	118.19	109.5	105.83	113.17	117.74	106.91	110.89	113.3	108.38	115.22	107.64	108.59	112.24	117.55	113.04	106.98	110.45	107.92	109.67	108.97	110.1	110.11	110.32	115.08	112.94	110.58	108.42	108.58	117.07	111.61	111.34	115.68	112.03	110.64	108.38	108.06	109.56	113.09	108.29	107.72
99.482	104.34	102.15	104.66	98.865	93.545	103.2	102.35	96.135	102.33	101.43	97.989	98.407	102.35	97.449	99.699	94.973	106.9	99.194	100.33	98.544	95.431	102.79	100.61	101.93	94.09	101.49	99.255	96.681	102.59	99.777	100.45	97.933	104.33	105.64	97.789	107.04	100.7	100.18	102.77	98.159	100.97	91.597	96.304	99.396	97.974	98.765	95.833	99.052	95.864
110.67	115.41	112.25	110.66	106.04	112.43	107.08	110.25	108.05	105.2	106.28	114.32	107.86	109.52	108.34	116.47	113.98	107.93	111.07	106.83	113.45	113.14	107.78	112.87	109.45	110.95	110.5	108.87	108.74	110.2	106	109.07	106.49	108.36	108.62	105.41	103.18	105.87	111.63	111.96	109.63	106.96	115.07	108.95	106.54	106.09	104.89	105.93	112.81	118.07
103.84	104.52	106.32	104.17	107.86	101.47	104.78	103.73	102.64	104.41	107.36	99.598	104.02	110.29	103.53	107.53	102.59	103.54	104.88	104.07	107.09	104.75	103.18	97.78	107.06	102.16	99.119	107.3	107.09	105.39	108.53	108.88	100.13	104.98	112.21	104.42	105.2	106.74	102.83	104.64	106.6	103.57	105.3	100.82	101.79	97.674	97.743	106.8	108.63	103.79
108.47	110.78	103.47	108.76	105.44	106.41	107.9	103.18	110.93	105.87	111.17	102.85	102.84	103.3	109.25	112.39	109.55	102.75	107.65	111.94	107.97	106.68	103.28	108.73	106.38	107.83	104.87	108.71	104.1	107.98	106.5	106.43	112.17	102.34	99.033	107.65	110.46	110.02	108.58	110.95	108.92	105.11	109.66	104.32	113.17	105.71	112.85	103.95	109.7	103.9
108.74	105.15	103.58	110.57	107.25	109.38	103.49	102.68	100.2	101.2	105.74	103.02	108.86	105.96	113.4	109.7	107	107.05	101.63	106.62	102.16	106.89	110.07	103.8	101.93	104.96	107.21	109.16	108.98	95.775	106.17	102	102.51	110.76	110.58	103.73	103.42	99.686	104.04	98.795	104.69	102.11	98.595	102.04	105.46	106.37	100.32	107.77	106.48	109.37
106.81	108.56	106.48	108.71	107.94	103.5	105.5	107.08	107.17	105.8	110.85	108.05	110.53	113.09	107.98	106.55	103.88	107.89	110.5	101.99	107.08	103.3	110.9	107.17	108.24	106.28	105.39	108.25	107.9	107.54	100.24	109.05	115.25	104.41	101.86	102.96	108.63	104.31	109.09	107.79	113.59	107.99	108.41	104.88	106.56	107.66	107.91	107.26	112.83	111.64
114.05	108.28	117.71	110.52	107.89	118.74	107.65	110.79	114.46	110.8	105.85	112.18	109.52	115.53	115.74	113.77	108.41	115.75	111.43	114.17	109.99	113.84	111.25	114.14	104.47	109.9	108.66	114.93	112.17	116.74	107.66	111.1	112.9	110.19	111.88	116.16	109.39	114.36	108.96	114.36	113.52	117.14	106.23	116.16	114.04	114.14	106.4	109.46	110.97	111.44
109.14	111.45	106.57	106.85	111.83	115.59	112.25	110.4	114.17	112.47	116.03	113.58	109.48	106.02	110.91	116.36	112.41	110.6	114.68	108.22	117.33	107.75	116.19	109.12	103.6	113.33	107.42	109.47	109.97	107.24	116.52	115.63	110.62	105.79	112.94	108.17	114.17	106.65	117.3	109.07	115.89	115.85	111.84	108.34	109.8	107.74	115.24	105.44	107.42	113.98
105.32	110.42	118.08	112.34	113.3	111.13	111.47	116.61	115.87	112.7	110.26	119.82	116.81	110.08	106.57	107.57	110.39	109.32	112.83	115.01	110.33	107.73	113.63	109.03	114.45	112.5	110.37	116.9	116.89	111.92	110.1	114.22	115.71	106.24	111.57	110.06	105.48	107.08	107.82	109.54	109.48	113.4	115.98	113.02	109.44	115.88	106.12	110.77	107.91	117.27
107.59	98.096	110.57	112.43	101.45	105.56	106.72	112.77	104.88	103.1	114.61	105.19	108.7	104.32	102.71	103.83	109.96	100.44	105.17	108.43	107.12	104.7	107.34	100.43	108.73	103	110.15	104.24	106.21	112.71	108.03	104.98	104.28	105.76	105.19	100.62	107.21	101.15	105.67	109.91	111.67	107	102.14	113.42	109.31	101.62	104.4	105.11	103.12	114.43
101.9	99.878	104.17	100.44	97.791	100.85	104.3	95.687	97.925	101.84	108.63	104.48	102.36	104.97	97.493	99.508	102.45	97.493	99.799	104.28	99.281	102.82	102.92	103.33	98.478	108.21	101.1	99.537	100.61	97.303	102.81	95.873	100.23	99.957	100.82	98.069	97.716	97.123	105.49	98.509	95.177	98.541	99.77	101.53	97.226	101.8	92.896	101.29	100.19	93.682
111	101.48	106.34	101.89	106.15	105.08	110.97	106.1	101.84	108.66	105.94	101.32	108.88	103.96	101.88	102.25	105.67	107.88	102.49	106.39	102.71	105.52	107.45	106.33	108.49	101.29	106.08	103.5	103.26	112.58	108.76	102.21	104.32	100.04	101.34	107.09	98.873	105.82	102.68	110.44	103.28	103.48	104.78	101.01	112.71	110.63	108.53	100.01	99.452	102.85
102.96	105.66	105.08	105.16	101.41	104.01	105.38	105.43	102.16	108.77	97.546	98.415	102.69	106.86	107.62	108.79	103.91	100.48	103.62	105.68	111.95	108.1	97.927	101.16	105.15	108.83	102.76	107.19	105.89	105.5	106.2	106.34	107.78	102.22	101.99	108.91	108.39	105.98	107.75	103.5	108.28	101.42	106.64	101.32	101.53	108.19	109.37	106.76	105.93	108.86
108.1	108.71	105.72	118.86	113.41	108.77	116.42	111.94	115.12	108.66	106.01	107.54	114.32	110.22	109.17	105.39	108.68	104.59	111.96	102.4	114.34	108.67	111.35	106.8	109.88	110.99	112.79	115.5	109	108.75	115.6	110.68	107.17	107.73	117.23	107.23	105.74	112.1	106.64	112.31	119.52	105.59	110.85	108.24	109.89	114.86	109.56	112.44	109.59	113.23
101.4	98.804	97.77	102.62	107.23	102.04	97.731	101.84	95.238	99.493	93.279	96.151	102.02	93.687	102.79	101.27	104.31	104.5	103.67	102.62	99.658	103.31	97.239	102.93	103.45	100.73	97.448	98.024	92.411	99.481	106.99	97.814	99.182	104.86	102.75	95.372	103.31	94.448	98.243	92.625	100.34	99.149	99.009	94.853	103.19	97.789	98.329	111.78	102.4	98.47
108.44	103.51	106.35	107.9	104.42	111.7	105.27	107.04	106.46	104.27	109.05	108.99	108.02	102.25	107.83	105.35	111.23	102.48	104.97	105.14	103.71	102.09	103.76	114	105.91	103.35	108.96	109.32	104.48	106.21	106.94	102.45	102.95	101.23	105.02	103.94	102.84	106.23	101.61	106.44	105.18	104.12	110	110.94	110.76	108.67	109.11	104.12	111.97	104.28
104.43	108.25	102.94	106.7	103.03	95.936	107.31	106.43	107.39	107.62	107.17	103.6	104.51	106.1	106.75	104.06	103.01	110.77	104.91	108.26	105.97	100.31	104.03	105.85	108.36	99.213	103.9	102.77	107.25	105.87	107.13	104.07	99.865	103.86	103.54	103.56	105.69	115.77	106.63	109.01	103.76	105.7	106.23	104.72	101.85	109.84	101.92	109.11	106.21	107.27
102.83	106.06	107.94	108.5	95.941	110.78	102.48	112.77	108.3	105.17	106.21	108.1	108.46	109.95	101.76	108.68	100.64	101.45	106.47	108.08	104.25	108.38	103.45	107.21	104.99	111.08	98.072	104.6	102.85	102.71	101.83	103.29	114.69	109.55	101.84	96.941	107.61	102.16	107.39	109.13	109.78	106.35	104.51	111.67	103.5	105.2	96.936	109.71	107.81	103.46
115.2	120.81	111.47	110.68	120.51	115.47	114.33	113.81	116.02	116.24	118.02	118.02	118.02	117.97	114.79	123.88	114.53	122.52	121.71	116.68	114.4	125.02	118	120.25	117.9	114.09	113.48	116.16	116.98	114.51	122.95	120.43	120.78	118.11	120.35	119.67	122.52	114.44	126.7	121.14	113.32	118.5	117.15	119.91	121.61	115.66	113.11	117.18	117.62	116.03
105.56	111.21	113.37	111.45	116.04	109.98	115.08	114.09	112.72	113.21	109.89	116.83	115.3	103.04	112.22	112.25	112.51	113.16	108.08	107.15	115.07	116.05	109.18	115.28	106.67	104.49	106.47	115.67	113.92	111.41	113.83	111.82	113.93	114.16	107.1	112.76	110.09	106.32	110.88	111.23	110.86	112.55	105.92	115.77	113.38	107.9	111.34	113.93	112.46	117.61
117.75	114.25	111.75	120.74	111.47	120.41	117.01	114.47	112.24	118.16	114.92	116.09	120.73	115.33	114.43	122.84	121.53	121.3	121.53	113.43	113.19	112.76	120.45	115.64	122.09	116.26	119.76	120.99	118.01	119.11	109.72	116.59	109.51	114.56	116.9	114.39	116.12	113.99	119.69	124.46	113	117.41	116.19	120.1	118.62	118.29	115.67	116.79	118.83	121.43
98.462	100.45	104.76	106.25	104.96	106.48	105.96	107.99	108.57	105.91	108.98	103.89	103.04	108.69	115.62	105.67	105.65	107.32	104.89	112.1	101.96	104.28	100.9	110.34	105.69	103.12	109.24	109.63	103.97	113.35	105.88	103.76	106.66	104.79	103.68	106.88	106.65	104.09	106.84	102.53	108.68	103.61	102.42	109.19	103.67	104.4	106.77	105.7	107.66	108.13
111.88	104.95	108.74	109.71	111.85	114.51	104.87	105.32	109.57	112.8	111.07	109.99	106.5	109.94	108.21	108.77	102.6	107.2	108.29	115.78	114.79	109.74	107.96	109.74	112.69	110.6	111.6	110.75	110.3	111.19	110.65	112.63	106.35	105.31	103.89	108.09	113.38	108.28	102.24	113.54	105.25	107.32	109.84	116.96	103.77	107.47	112.34	110.97	114.47	111.08
98.375	107.48	107.02	104.13	106.84	111.73	103.3	107.03	107.54	108.16	101.14	106.54	105.85	107.53	111.93	101.73	117.09	96.904	108.58	114.97	112.39	99.469	103.73	105.86	109.04	105.31	105.25	112.63	109.52	106.42	108.25	103.53	111.38	110.97	106.04	108.38	110.35	104.49	104.32	111.82	103.54	110.46	106.66	106.3	108.69	106.56	103.95	103.51	107.09	110.87
108.32	104.95	112.32	108.51	111.16	106.06	102.18	105.55	111.23	105.61	103.06	111.44	110.64	109.44	106.08	106.66	109.21	103.21	108.64	110.71	103.9	113.98	102.9	106.78	105.19	104.21	106.3	107.73	111.66	101.68	107.43	108.56	113.55	109.57	108.88	115.23	101.5	107.64	107.67	106.18	105	106.73	104.7	109.79	98.346	106.6	106.76	110.54	101.92	105.19
97.643	103.35	107.04	95.431	98.816	107.48	103.69	103.68	106.82	106.85	101.23	97.035	102.62	101.55	104.56	103.19	102.44	105.87	99.256	107.55	107.29	113.59	101.59	102.43	100.39	109.37	108.5	101.72	99.495	110.39	110.97	102.55	113.25	103.64	101.58	102.51	103.45	104.05	109.66	104.88	100.61	103.15	105.22	100.28	104.82	101.94	103.63	98.953	105.58	106.58
118.53	108.56	117.87	118.52	118.31	118.57	116.22	114.87	120.07	120.53	118.71	116.64	116.69	115.4	119.4	129.72	113.28	117.21	113.78	117.94	116.71	126.08	118.09	110.27	113.9	117.69	116.11	118.14	117.42	121.76	118.28	118.89	116.05	116.03	118.48	117.02	117.23	114.15	116.6	118.77	116.07	112.93	115.6	110.63	113.91	121.69	120.12	119.74	108.31	123.56
116.36	119.73	117.69	121.54	122.29	109.53	116.01	111.31	115.2	115.3	120.86	115.59	122.25	114.26	117.61	114.24	119.25	119.28	123.21	122.36	116.41	113.3	119.1	115.88	109.69	123.64	119.76	124.05	120.09	116	118.81	114.87	116.61	120.49	121.88	116.99	115.69	121.25	110.23	118.73	112	120.59	116.29	121.25	116.35	119.98	112.14	120.93	125.01	117.41
101.25	107.75	108.36	108.03	108.92	102	104.35	100.68	102.19	107.82	107.1	105.44	107.07	103.35	104.97	102.5	102.98	101.51	110.82	104.1	105.57	114.57	111.37	110.44	101.89	103.28	96.977	104.61	105.65	104.4	105.91	104.24	108.75	103.61	105.24	112.07	102.41	101.48	101.8	102.14	99.234	103.44	103.63	105.23	107.88	101.61	101.81	105.38	97.217	100.55
103.03	103.66	109	101.23	105.21	105.07	105.98	110.56	102.41	111.77	105.93	105.83	102.45	105.61	109.78	103.41	106.07	109.16	102.26	108.65	103.5	107.43	105.33	108.74	109.49	110.83	107.74	108.34	104.86	108.94	107.41	104.18	107.25	101.71	108.42	110.45	104.09	101.95	109.9	103.08	106.72	111	100.06	107.95	110.25	113.77	99.426	105.2	106.5	106.78
102.61	110.91	104.98	106.36	106.95	114.63	109.09	102.74	97.504	100.64	105.97	101.61	108.39	109.7	105.6	110.35	108.75	105.81	106.35	106.2	108.05	106.47	109.86	102.05	107.77	105.1	107.18	108.36	106.13	103.83	112.73	104.59	105.03	105.36	106.66	100.27	105	111.82	99.26	105.81	111.33	107.7	104.81	103	106.8	108.03	100.44	114.3	110.32	104.89
101.7	101.47	105.14	107.99	105.29	105.55	109.19	104.84	109.19	104.77	104.86	104.97	110.41	102.12	101.56	104.98	106.47	104.95	103.45	104.83	101.38	110.16	105.72	111.05	98.805	104.93	105.53	100.67	100.29	103.08	103.09	105.77	102.73	102.68	108.67	105.13	100.41	105.77	103.31	104.05	108.13	107.03	103.15	107.74	107.05	96.029	101.78	99.713	103.28	101.3
108.83	104.21	104.91	105.19	100.24	103.17	101.83	110.74	103	105.16	107.27	112.5	112.13	106.05	110.67	108.51	111.1	99.382	102.66	102.62	97.398	103.91	107.79	111.41	111.04	98.792	111.24	109.1	104.1	103.39	107.37	104.44	106.05	111.26	103.81	109.86	107.14	110.24	110.44	103.22	105.58	106.34	98.754	103.28	106.24	100.12	106.37	112.62	102	104.68
101.78	106.21	104.79	99.531	105.87	107.81	107.35	106.89	104.83	103.49	110.16	101.56	104.08	102.86	101.76	101.9	107.05	106.63	104.87	107.76	100.43	101.4	101.15	105.92	107.09	108.13	109.65	104.58	113.82	104.5	104.87	106.91	102.82	98.229	105	105.99	101.37	103.31	105.58	95.976	100.38	107.25	110.51	106.16	100.88	103.42	100.27	106.58	103.18	102.26
111.74	112.99	104.61	116.75	112.65	109.55	114.53	109.82	115.51	107.43	109.52	113.39	110.17	113	115.57	111.89	111.7	114.68	115.8	109.8	113.14	109.58	114.93	113.97	107.02	112.41	109.87	105.33	111.5	113.02	117.61	111.81	112.2	106.55	114.46	118.01	107.87	109.32	108.01	111.81	108	109.73	116.31	111.71	111.94	109.85	113.15	108.55	114	111.89
105.87	111.74	103.3	109.16	118.68	112.88	103.89	110.6	112.23	111.23	110.22	108.79	106.38	108.84	113.91	111.54	114.3	112.25	104.64	112.78	113.26	115.48	111.02	111.23	115.84	112.34	105.26	110.69	103.9	113.28	107.11	112.4	113.01	109.97	112.49	111.6	114.24	117.21	105.85	111.53	119.37	116.59	113.12	107.34	114.89	108.35	109.06	107.39	109.86	112.18
107.89	117.39	118.74	110.86	111.31	113.65	109.27	114.77	117.87	110.12	116.53	113.44	115.25	115.97	109.8	107.5	114.11	113.7	107.04	108.29	113.17	116.35	119.54	110.58	114.13	112.24	113.14	113.2	112.8	118.84	114.49	109.32	110.98	118.47	111.97	115.61	109.46	108.72	112.83	112.92	111.63	112.32	114.1	116.65	108.8	110.65	115.68	115.86	109.3	118.63
103.96	106.17	105.43	103.62	103.47	102.12	100.04	100.2	110.53	107	107.44	104.95	108.88	101.83	106.63	103.1	102.31	101.62	103.78	109.59	112.72	106.46	99.012	99.136	107.11	109.62	108.4	109.38	112.37	105.37	103.33	105.78	104.66	97.491	106.03	109.92	109.49	99.802	105.62	108.62	103.48	104.33	103.5	107.96	106	111.38	98.879	101.69	108.97	102.82
102.14	107.58	109.55	100.5	110.13	108.62	101.64	106.59	106.72	108.27	102.34	111.06	102.95	105.38	103.44	108.85	104.1	99.889	103	107.46	98.017	104.94	106.94	104.71	107.14	106.27	102.89	104.15	99.773	99.953	109.38	104.48	109.82	109.24	105.27	108.78	107.45	105.88	110.04	108.48	110.26	108.4	104.05	104.09	102.46	108.61	101.87	102.11	107.15	95.732
112.11	110.58	112.31	101.16	114.42	112.04	111.22	110.61	109.77	109.57	110.65	108.91	111.22	113.29	112.96	113.45	113.32	110.74	115.87	109.53	105.62	112.12	108.58	113.73	110.08	114.46	109.93	113.65	113.99	112.69	114.26	107.26	118.32	110.12	110.88	111.06	112.14	106.53	109.37	110.55	111.59	111.73	109.03	102.39	110.73	108.3	111.09	112.08	106.96	110.38
118.96	115.68	118.78	113.06	116.75	117.33	111.45	123.83	119.07	115.98	117.96	106.79	119.32	117.15	110.56	113.21	115.54	118.42	107.68	113.76	115.86	117.32	114.33	117.01	113.52	122.14	115.2	116.09	106.76	116.88	114.18	119.68	115.13	116.6	119.03	120.45	114.76	114.4	119.31	116.86	112.48	111.64	115.49	118.37	116.88	125.08	118.27	117.66	111.98	118.47
110.3	104.46	101.29	104.5	109.4	104.36	109.96	107.84	104.36	106.63	105.48	104.2	112.61	104.66	113.05	101.46	105.99	117.39	111.03	109.16	105.34	118.92	101.53	102.31	101.39	97.656	104.97	106.89	104.97	109.3	101.59	104.54	109.09	100.01	108.52	104.52	107.89	105.65	101.21	101.16	111.15	105.75	106.83	105.59	105.51	106.48	105.25	105.54	109.14	103.87
100.44	97.749	92.917	97.868	101.83	93.257	100.38	101.41	100.1	103.91	95.136	103.72	97.017	105.44	96.644	104.01	96.82	95.314	100.46	98.382	101.15	105.33	105.37	100.31	98.913	97.027	98.475	92.868	100.52	102.71	95.782	101.22	104.9	99.098	96.863	94.178	96.422	102.06	100.38	97.811	96.94	95.954	98.997	103.15	97.598	97.326	102.6	91.781	97.794	99.782
105	111.34	105.71	100.92	105.8	107.18	103.71	111.1	103.14	111.04	106.88	107.01	99.486	98.784	103.41	108.89	105.44	99.433	104.65	107.52	105.73	107.24	104.42	106.95	107.33	109.51	110.62	112.23	114.76	107.12	109.94	106.66	103.83	102.4	104.9	105.85	103.76	106.92	106	100.43	103.08	101.42	104.12	107.83	103.49	98.725	102.42	104.5	104.66	109.96
118.22	118.12	116.45	111.74	119.12	113.89	120.25	117.09	115.17	116.58	121.08	118.46	118.24	111.17	119.55	115.91	110.55	119.69	119.33	126.05	115.04	120.24	115.02	118.15	115.27	116.38	119.31	121.64	114.69	115.14	122.22	114.47	118.83	116.47	125.64	120.6	117.06	117.18	119.93	114.32	115.1	116.67	127.35	115.1	115.36	118.11	115.75	117.32	122.24	116.75
103.28	104.66	107.21	107.61	108.18	105.75	108.48	103.82	104.04	106.84	104.41	100.98	103.87	100.62	108.14	103.78	101.22	104.36	101.47	97.747	107.32	101.97	108.05	105.77	104.22	106.06	110.02	108.64	104.74	103.59	100.58	100.96	106.78	109.15	101.94	104.29	99.362	104.05	110.51	111.28	107.55	112.72	102.07	101.27	104.1	106.39	107.15	106.37	109.38	104.17
107.75	108	102.43	107.44	100.77	111.3	106.29	100.85	98.456	96.873	105.65	103.94	102.54	104.25	102.12	104.58	105.32	97.869	104.28	102.17	107.12	110.31	99.133	102.08	108.51	104.01	99.492	98.493	100.07	103.03	108.17	104.52	93.187	104.18	105.39	104.94	109.89	107.14	111.22	109.89	107.04	112.13	103.89	103.35	104.76	103.68	108.61	99.166	104.82	106.41
107.82	103.29	107.6	107.66	106.07	101.84	105.6	99.856	106	103.03	101.41	107.74	105.71	104.79	105.44	110.16	102.22	102.02	100.14	108.68	107.26	106.52	102.82	101.57	107.14	109.21	103.45	109.65	103.45	111.35	105.58	106.94	106.55	103.99	104.05	102.75	107.02	105.42	107.44	103.54	106.64	103.33	104.54	111.16	115.27	108.51	105.27	102.5	111.54	104.63
110.89	104.75	109.24	108.24	108.23	103.14	105.45	105.09	103.99	102.27	108.91	101.86	106.44	102.39	111.73	109.11	105	103.28	107.95	105.7	108.76	106.28	99.718	106.74	108.83	106.9	102.82	106.53	99.193	103.01	112.25	98.123	103.6	104.63	106.72	101.98	107.09	109.54	103.25	109.02	111.41	108.88	110.04	106.09	99.561	109.35	102.84	101.73	109.45	109.49
107	114.6	112.41	112.39	113.98	114.49	113.08	109.66	109.79	110.87	113.32	107.33	114.69	112.22	113.3	114.32	109.11	112.57	110.2	117.07	111.75	117.16	109.51	110.93	111.2	112.53	115.45	112.72	112.72	114.25	111.99	110.94	110.01	113.24	108.1	104.62	116.13	110.05	111.81	115.78	115.27	112.37	118.27	113.39	104.67	107.04	112.04	114.15	109.59	111.46
111.2	110.17	116.94	111.52	110.55	112.78	113.04	114.29	116.9	108.7	111.85	114.65	109.68	114.59	113.48	111.57	110.22	113.78	110.05	111.63	112.26	116.88	109.9	119.68	107.86	110.78	114.68	109.56	112.07	110.7	110.22	112.75	111.62	107.55	110.45	107.35	109.95	118.02	108.9	114.85	112.67	107.97	109.14	111.6	110.95	116.19	103.82	110.01	115.52	109.27
96.409	96.685	96.462	101.65	100.11	100.31	100.61	103.04	97.137	100.57	97.611	94.021	107.12	98.644	99.318	102.07	99.543	93.869	101.22	96.534	103.89	105.25	92.778	97.622	93.936	97.783	100.43	99.686	100.12	98.611	100.76	103.45	98.996	99.48	99.53	94.885	101.22	96.965	99.703	100.02	101.14	101.55	103.09	104.34	95.041	100.79	95.312	98.126	95.918	98.129
103.52	109.34	102.92	108.17	108.64	108.14	105.77	105.87	106.59	108.36	102.98	104.59	104.83	107.11	100.65	103.97	100.22	105.2	99.481	108.39	108.66	101.84	106.21	103.18	103.89	105.02	100.45	107.98	105.42	107.79	102.31	105.97	104.64	110.58	104.16	106.67	102.76	100.97	105.09	103.89	104.74	110.26	105.59	105.03	101.76	107.27	101.14	112.07	108.46	97.877
101.64	111	112.52	110.84	100.6	106.31	101.79	104.45	107.28	109.79	109.25	97.375	106.62	108.04	103	110.22	108.15	100.95	103.11	107.76	109.36	100.78	106.09	104.33	106.48	108.16	100.78	105.12	105.09	105.82	101.82	114.07	107.17	105.78	104.34	106.87	107.49	110.41	111.27	105.97	111.31	108.38	111.28	104.39	102.4	105.58	103.07	105.21	104.47	105
103.02	104.83	96.035	101.06	100.5	108.37	102.55	106.09	106.22	97.8	105.94	104.6	105.47	108.36	104.78	104.91	100.46	104.06	106.29	102.16	104.47	100.27	105.06	101.29	101.45	102.58	94.244	103.13	103.05	109.29	100.19	104.02	100.54	96.328	95.571	106.42	103.42	107.79	106.16	100.79	103.02	104.07	103.78	98.85	102.15	101.06	110.13	101.58	103.85	103.54
105.27	101.25	108.19	105.56	108.31	109.74	105.07	107.3	109.48	106.53	107.73	99.153	102.23	110.5	103.29	101.28	103.01	111.88	106.84	108.56	105.04	100.84	106.22	107.59	105.9	108.99	103.95	107.92	105.52	106.71	108.9	105.98	110.07	106.72	103.75	109.44	111.9	105.9	102.52	105.27	107	111.82	110.13	113.08	103.97	101.38	105.33	109.74	104.98	108.32
112.07	108.07	108.9	113.94	108.1	104.66	112.48	112.02	113.24	108.84	113.95	103.71	117.18	105.9	111.62	110.1	105.16	109.36	111.17	108.04	111.23	111.43	108.07	113.05	116	108.52	109.48	113.17	108.2	112.64	110.47	108.11	106.52	112.91	117.84	109.45	114.77	114.3	109.93	112.17	114.28	114.66	107.94	110.74	106.12	108.49	109.97	109.77	115.53	116.49
115.96	108.75	109.25	110.76	106.18	113.12	114.83	109.15	113.46	109.5	107.84	114.25	111.08	114.91	110.22	117.56	111.32	108.21	106.53	106.24	111.21	111.95	112.1	109.6	115.74	120.03	116.59	108.17	113.02	110.85	114.63	114.57	110.29	109.68	114.68	113.8	107.69	115.34	107.47	111.67	113.45	104.46	113.1	112.22	108.39	117.06	114.47	112.06	111.09	108.13
107.41	107.33	105.12	106.56	108.61	109.23	110.21	111.03	106.62	109.74	98.844	110.21	109.44	110.03	103.01	104.31	107.22	98.293	103.9	105.34	100.45	103.19	103.68	103.78	106.14	108.33	102.11	105.46	110.42	105.57	104.67	102.71	112.23	104.06	105.63	107.92	113.63	113.05	106.56	110.42	102.5	104.68	103.22	103.1	105.3	106.07	109.49	103.93	107.9	106.66
112.31	108.43	103.62	105.87	117.86	106.45	115.69	110	112.64	113.65	117.83	110.32	107.99	113.54	111.66	113.25	111.97	114.35	118.75	114.89	108.19	114.28	114.66	113.22	112.77	108.91	108.39	111.81	109.69	107.05	109.67	115.59	110.28	111.16	113.6	111.19	114.59	110.51	113.16	114.05	111.27	115.28	115.1	110.56	113.92	118.4	114.59	113.98	109.62	116.59
105.11	106.47	108.4	109.93	103.41	111.94	105.57	101.81	99.261	105.82	104.03	98.556	109.45	102.55	111.66	104.81	109.51	96.856	107.08	104.05	105.27	105.27	101.57	109.72	107.75	100.74	105.94	109.29	107.58	106.47	106.7	104.52	106.59	101.66	103.99	109.74	107.97	110.4	103.17	105.83	103.32	104.64	106.45	104.75	101.03	108.5	108.87	108.67	109.39	111.57
110.09	100.92	109.33	106.54	103.13	107.8	111.46	104.4	110.93	109.39	101.46	101.48	109.61	103.49	102.62	106	105.22	105.1	109.46	109.46	111.63	107.78	107.97	107.81	109.43	109.01	103.77	111.36	110.06	111.23	109.27	104.34	103.61	106.74	107.52	104.34	102.89	104.23	110.18	101.24	107.78	106.97	102.79	110.03	108	104.48	107.01	107.48	105.65	100.31
111.69	111.14	106.43	113.09	114.62	108.23	112.59	114.44	107.87	117.39	116.33	107.98	111.27	117.82	107.99	111.6	112.44	116.31	110.56	110.81	112.69	113.07	107.51	111.88	107.72	111.22	109.23	112.16	109.18	108.77	112.74	112.37	115.44	103.44	116.37	106.87	109.59	115.52	117.86	113.83	112.81	112.59	110.19	107.48	111.22	112.82	106.23	106.61	113.82	114.12
99.682	104.58	109.78	106.16	111.47	106.56	112.66	107.08	102.89	103.54	107.09	112.95	104.22	107.99	109.35	112.83	105.99	101.64	100.85	101.29	108.79	106.75	106.51	105.54	104.97	105.87	101.7	102.81	104.1	105.77	112.45	105.11	105.3	106.15	103.04	112.89	103.5	103.53	103.47	111.6	107.74	107.75	106.09	105.07	101.02	103.45	106.85	104.27	114.55	104.69
118.8	118.34	116.71	112.79	119.78	109.35	106.8	118.73	121.19	114.91	115.73	119.69	124.41	117.22	118.13	118.95	118.53	122.32	115.38	113.68	117	120.66	117.71	115.88	112.3	116.07	115.12	113	116.18	120.97	124.07	116.84	111.75	117.39	118.77	116.88	120.52	119.33	123.68	110.28	113.58	120.14	116.44	123.98	121.57	114.6	119.7	118.26	120.36	117.05
107.07	112.37	111.86	115.67	109.18	116.99	120.11	111.25	112.87	113.14	108.03	113.1	113.21	115.04	109.79	116.71	116.12	108.92	108.9	114.41	113.14	111.61	108.78	111.97	109.02	111.17	108.34	117.52	108.18	112.05	105.62	112.6	108.67	110.55	111.83	111.37	110.7	109.45	118.7	115.26	112.11	109.81	115.24	109.26	112.17	114.12	105.02	113.6	125.29	113.79
106.68	104.69	102.63	106.65	102.35	109.53	107.81	105.45	105.05	111.38	113.79	104.14	102.12	108.69	113.63	104.1	104.59	105.67	107.6	101.57	111.05	106.88	107.7	108.07	106.81	107.52	108	106.33	109.81	103.83	106.99	104.48	102.85	102.88	105.72	97.025	108.3	98.872	107.91	104.5	103.27	105.03	101.37	102.58	107.39	102.38	101.19	99.286	110.78	108.41
104.54	107.64	104.39	109.14	106.41	102.47	109.92	104.97	105.61	104.75	101.09	106.19	108	106.93	103.51	105.22	106.66	104.36	103.86	98.74	102.74	101.38	100.54	102.3	101.45	100.35	104.94	109.76	100.52	108.6	100.22	106.9	103.14	103.65	105.51	101.04	108.5	101.73	106.89	108.69	102.78	102.08	101.42	105.82	108.83	105.7	100.36	108.87	103.84	108.89
113.37	111.73	115.88	111.36	116.46	116.2	104.14	107.55	108.58	113.48	112.06	109.5	110.99	115.48	107.21	114.09	109.82	118.55	109.2	116.24	114.54	107.44	114.25	107.21	119.1	117.02	114.48	114.03	106.42	108.57	117.05	107.65	108.72	114.86	104.7	118.62	111.74	112.57	116.9	110.35	114.9	106.2	113.25	107.81	110.32	116.66	107.61	106.7	119.61	109.96
105.23	102.44	114.39	107.36	112.46	105.88	103.33	107.65	109	111.07	99.306	108.01	107.12	105.86	108.94	109.15	108.54	102.81	105.79	97.285	106.88	105.9	97.467	102.78	105.48	106.17	108.75	101.3	106.84	110.75	96.361	108.75	101.48	101.36	110.28	102.7	112.28	104.63	109.48	107.23	103.95	101.12	99.99	102.16	106.08	100.15	107.15	100.91	104	102.12
96.603	100.39	100.06	105.79	104.21	97.59	102.46	99.066	96.569	90.752	93.286	105.42	103.11	96.994	104.96	98.264	101.64	102.97	103.05	94.532	97.77	94.697	108.26	102.44	99.211	100.33	98.801	96.622	98.562	102.16	101.01	95.022	101.52	93.023	103.2	98.215	91.734	103.23	104.87	99.575	96.684	102.68	99.013	97.445	104.87	100.07	97.57	100.7	94.961	99.79
103.18	104.08	113.06	99.893	105.5	102.85	100.22	98.197	97.565	97.29	93.581	98.21	96.745	94.688	101.45	103.88	100.12	101.85	102.66	102.08	100.59	101.58	91.478	104.01	97.213	104.82	103.61	91.206	103.31	101.73	97.667	97.722	99.849	101.62	103.42	103.74	99.634	95.503	95.36	101.5	101.57	99.362	98.243	99.954	104.67	101.72	96.878	101.13	101.78	92.894
102.17	109.38	106.42	108.84	107.83	112.95	105.08	108.98	107.88	100.74	107.25	99.43	100.36	104.61	106.28	104.81	102.59	105.51	103.35	98.985	106.76	105.61	98.818	110.68	96.776	106.76	102.64	108.02	107.67	105.99	109.22	108.67	111.64	102.12	106.5	105.4	108.6	105.28	103.43	110.05	106.4	102.24	102.27	98.624	108.07	110.64	100.96	108.01	105.12	108.78
103.19	99.06	109.72	109.28	101.68	103.22	104.85	102.52	106	104.44	106.48	103.55	106.5	108.88	110.22	105.22	102.78	106.44	105.78	105.55	104.06	101.01	109.89	109.03	107.83	104.65	107.68	98.229	107.79	106.18	106.84	114.78	100.05	103.9	102.7	106.9	107.97	109.79	108.11	109.85	106.05	104.92	107.76	106.91	103.22	107.06	109.84	103.87	112.18	109.17
107.26	106.99	110.67	115.91	107.06	110.86	114.98	112.33	114.76	109.67	110.28	114.25	106.08	109.59	108.4	111.96	116.26	114.83	106.85	108.46	108.36	114.94	111.94	104.73	111.13	107.5	109.89	106.52	112	104.57	108.23	109.14	108.24	114.73	106.84	108.24	115.25	113.55	116.79	116.76	106.47	112.4	111.41	113.75	108.87	109.24	113.8	115.06	116.73	118.06
120.96	122.46	111.96	117.47	116.89	121.76	117.68	117.05	118.2	121.94	117.66	120	116.26	118.85	120.54	123.1	116	120.71	116.81	116.28	119.65	119.36	123.52	121.14	120.87	109.4	120.55	115.4	117.29	115.92	117.68	117.77	116.04	119.79	112.3	116.26	118.72	116.51	116.61	113.94	118.18	110.75	118.7	119.16	116.25	121.31	118.47	111.61	125.36	121.55
102.2	107.43	108.72	111.82	103.67	101.9	102.25	100.33	108.3	106.96	108.04	102.23	100.16	106.64	98.354	108.06	111.65	104.76	106.35	105.6	102.33	113.19	104.37	102.9	107.49	96.241	103.1	100.5	102.95	104.64	102.62	98.434	105.07	105.27	108.34	106.09	99.402	101.99	107.54	109.07	107.56	103	109.49	102.28	106.52	108.43	104.76	102.4	107.84	111.57
104.52	113.12	107	108.28	106.34	111.4	103.91	110.28	104.96	107.02	108.31	109.45	106.84	105.73	112.17	109.78	109.92	102.51	112.22	101.36	105.79	99.398	107.26	107.81	108.36	106.07	107.96	107.07	107.73	112.52	104.31	105.58	103.74	104.51	105.13	112.6	108.27	108.72	103.3	98.531	108.48	104.98	111.48	105.69	109.94	106.2	111.19	109.19	100.81	106.94
112.69	118.81	117.1	118.44	115.55	117.72	119.62	115.28	116.16	119.87	116.62	121.49	115.13	113.5	120.35	113.6	110.61	117.93	114.21	114.9	109.76	114.89	110.5	113.35	118.52	116.82	108.65	118.03	115.06	121.74	111.07	118.06	121.34	114.54	113.74	113.16	116.62	110.67	118.16	119.36	120.8	111.46	121.61	120.96	118.17	110.81	115.94	121.21	115.35	109.43
103.85	111.34	104.13	106.92	106.38	108.66	104.19	108.94	107.8	113.04	106.85	105.73	97.93	107.65	105.48	104.3	106.17	112.98	97.741	111.66	109.05	98.533	106.27	104.1	103.8	109.01	103.69	103.71	104.16	108.32	110.17	107.61	106.17	108.27	100.99	107.96	103.65	108.15	102.84	99.936	109.65	106.69	109.54	104.86	108.75	101.59	105.91	112.33	105.48	106.39
104.2	97.118	103.17	97.478	109.15	101.91	106.53	99.81	106.37	102.38	111.41	99.378	96.431	105.03	110.14	104.96	103.14	107.63	103.7	103.02	104.04	99.022	95.048	106.63	105.24	104.42	103.56	100.77	104.12	104.39	105.96	100.74	101.11	104.61	108.21	103.77	108.49	103.16	104.21	104.93	107.94	104.97	96.903	106.57	104.92	107.61	99.892	99.816	105.15	104.88
111.05	113.32	111.63	107	110.62	115.62	112.66	112.93	109.74	109.97	110.67	110	115.06	110.7	103.67	108.9	109.34	113.99	117.07	116.62	112.89	117.32	115.26	112.67	108.91	114.9	113.23	113.06	110.64	106.85	111.31	111.19	112.02	109.23	114.86	102	110.97	110.24	112.81	113.01	114.51	110.07	109.53	106.57	118.57	117.82	109.42	117.99	109.5	112.46
105.21	104.94	101.67	109.16	100.88	101.44	99.605	98.122	98.52	98.617	102.16	93.528	103.63	101.11	96.733	96.657	105.35	105.23	107.99	99.281	98.259	95.485	102.08	106.74	96.581	100.68	98.374	100.84	96.322	101.05	101.26	98.953	103.01	104.53	100.34	100.66	99.427	104.64	102.56	101.37	98.806	102.39	98.969	102.69	101.85	96.889	106.19	104.8	101.9	100.84
109.85	101.78	104.72	105.78	106.84	109.45	104.05	104.87	103.88	97.671	107.33	101.42	104.08	101.91	102.33	103.81	103.53	103.77	106.78	105.21	106.33	107.5	104.95	103.98	102.26	107.42	109.9	107.97	95.159	108.46	105.22	107.32	104.79	102.47	112.35	104.6	107.63	111.81	106.61	110.06	101.85	111.7	101.54	103.66	109.13	101.36	107.1	103.66	109.78	107.66
110.92	114.97	109.67	111.77	107.08	115.15	116.45	111.33	117.07	115.39	113.11	115.61	114.22	112.33	111.38	115.32	106.67	108.83	107.26	108.76	112.25	111.38	116.71	110.12	115.6	112.58	114.12	112.49	106.28	107.59	109.14	111.11	114.51	108.07	110.25	113.36	115.51	108.03	115.89	107.13	111.35	110.57	112.63	101.7	109.81	111.9	111.96	110.28	111.61	115.25
107.43	104.69	98.545	104.61	106.46	100.82	112.11	105.48	104.66	103.05	107.57	110.11	100.78	106.27	114.03	105.94	101.47	108.61	102.33	104.44	101.55	103.29	101.34	105.49	97.343	98.566	105.29	103.98	107.78	103.14	106.29	101.36	106.36	112.39	104.13	105.18	109.74	101.94	106.11	100.77	103.89	104.23	110.21	107.08	104.28	96.253	107.21	106.73	105.09	99.852
108.72	110.6	109.7	115.83	111.55	114.72	113.4	114.06	115.77	115.37	113.02	109.86	115.1	114.84	118.58	111.28	113.4	108.41	113.24	108.52	111.24	114.89	109.36	117.9	112.67	110.29	112.81	115.83	108.39	113.12	112.78	111.67	116.89	115.61	106.59	115.12	108.66	114.98	111.2	109.87	112.27	108.58	112.77	110.38	112.26	114.77	112.45	114.72	115.27	112.81
117.31	116.43	120.83	110.09	116.68	117.16	113.66	116.64	121.07	114.8	118.17	116.22	113.73	111.97	116.9	115.46	114.18	121.46	121.4	120.02	112.07	111.95	113.73	118.65	114.93	113.65	118.82	122.87	121.06	114.64	116.91	109.77	113.27	117.62	125.05	114.41	117.79	116.96	115.88	120.83	112.07	116.82	116.02	115.87	114.45	122.6	113.96	113.02	113.88	118.77
105.53	108.69	114.25	109.19	111.01	108.19	108	112.77	114.86	107.05	112.6	115.26	109.25	112.59	112.87	111.46	109.22	109.15	114.1	108.09	121.32	111.72	116.04	115.46	118.54	110.28	115.43	111.6	108.41	119.11	111.14	111.12	110.2	116.79	112.47	110.96	111.75	109.11	105.45	113.08	109.16	110.48	108.37	116.22	114.68	116.17	113.63	109.33	112.85	108.71
102.3	105.35	106.97	111.77	107.52	105.89	105.72	103.59	100.34	108.06	109.8	107.33	109.63	104.94	105.17	102.86	105.56	108.97	108.39	110.88	107.74	103.07	109.83	106.46	110.5	104.72	109.53	101.12	107.26	102.23	105.69	107.16	104.3	108.09	109.96	102.06	105.18	105.09	105.3	106.15	104.09	106.42	101.12	101.02	106.43	108.18	108.8	108.09	107.67	110.15
105.41	113.55	105.34	108.02	114.57	112.92	110.58	116.64	112.28	114.75	114.2	113.17	111.87	112.49	112.03	112.88	118.86	112.5	113.84	116	114.79	106.96	109.48	109.8	102.4	116.8	108.76	107.3	109.47	111.31	110.44	110.26	108.28	111.76	111.92	111.76	111.86	114.69	116.08	115.86	109.85	112.21	110.52	119.58	114.17	114.79	112.47	108.92	112.47	113.3
116.37	110.53	105.4	110	107.27	112.93	112.06	106.75	108.73	108.37	113.84	110.68	109.42	114.39	112.35	109.34	108.25	114.9	110.83	110.42	114.47	115.05	114.21	111.82	111.7	111.83	109.6	111.81	105.37	109.79	109.73	113.76	107.25	107.09	114.63	116.06	109.08	107.73	105.53	109.04	108.91	105.43	110.73	112.37	107.33	107.88	112.29	108.54	113.75	111.77
103.7	103.05	102.87	107.73	106.44	100.61	99.058	102.43	94.291	99.438	99.051	99.255	101.98	99.051	101.33	100.49	104.31	103.99	95.13	99.625	95.408	97.539	101.52	100.14	99.968	103.08	96.095	97.687	98.668	96.643	95.972	97.524	91.566	101.52	92.331	95.24	101.64	103.03	97.633	99.44	95.68	94.433	98.16	102.15	97.458	100.69	94.673	102.47	100.92	100.06
97.84	104.25	101.68	99.548	98.057	102.41	102.64	103.67	97.216	96.536	99.739	101.76	94.036	100.22	97.942	101.57	95.753	102.01	102.67	94.32	105.21	96.83	96.574	104.6	99.877	101.65	99.193	103.64	96.483	102.19	93.756	98.559	109.59	99.911	100.87	92.687	100.46	96.07	100.31	103.76	102.86	99.363	100.43	99.232	94.528	98.122	104.61	102.17	97.931	96.967
106.4	107.72	105.91	108.84	100.37	101.58	97.813	101.97	103.15	108.65	103.55	102.88	104.93	105.01	104.84	103.28	101.83	98.62	108.94	102.83	106.23	103.96	109.59	104.64	106.17	105.13	100.66	107.49	106.54	98.449	106.53	98.678	108.95	108.94	105.07	107.48	100.09	103.12	107.92	105.19	104.69	108.28	100.04	104.97	98.045	108.78	99.942	106.4	108.42	105.98
109.92	107.23	107.34	100.33	111	104.42	107.66	102.26	102.46	105.74	107.04	104.84	108.86	104.48	98.501	107.22	102.46	105.74	102.26	103.95	99.378	104.47	106.13	105.75	106.93	109.14	112.36	106.73	107.13	108.36	102.15	108.25	102.35	105.12	105.04	105.34	108.72	102.85	111.48	103.77	101.63	103.06	105.54	104.61	102.88	109.75	104.03	102.51	104.12	106.75
108.54	100.69	94.697	103.19	100.4	96.388	103.2	99.171	101.36	99.192	106.31	97.042	100.88	99.926	99.552	95.513	99.3	103.38	101.36	93.299	99.613	105.52	97.304	96.136	102.65	100.96	96.663	97.238	96.18	97.232	95.342	99.836	100.79	97.942	96.585	106.83	97.041	102.18	95.068	105.35	99.148	100.45	94.955	97.76	103.32	102.6	97.197	96.761	99.744	99.913
106.07	108.25	101.82	102.33	99.154	99.464	108.74	107.54	100.94	105.17	104.76	109.54	108.83	104.03	105.76	105.38	114.39	104.34	107.92	100.97	101.96	101.9	105.17	107.12	110.23	105.3	102.31	103.9	104.39	105.12	107.08	109.59	103.72	109.73	108.15	110.4	103.56	103.79	109.28	110.26	105.54	101.83	106.36	108.53	102.67	106.15	103.29	106.06	104.26	102.89
109.22	106.23	110.37	103.4	103.86	102.74	108.02	109.19	108.67	104.44	108.28	105.39	103.8	108.94	110.82	100.87	102.13	102.36	109.05	101.75	105.11	109.58	108.61	109.69	105.91	105.68	104.89	113.84	110.73	113.58	107.41	108.37	111.32	111.81	105.11	102.19	107.55	104.42	109.03	99.765	116.45	107.15	105.14	103.81	110.8	107.36	105.06	103.83	97.565	102.56
109.9	114.45	115.71	105.52	110.87	117.43	110.68	112.16	117.43	104.84	107.47	112.5	111.49	115.36	119.6	113.24	105.77	111.82	108.4	110.88	107.96	113.18	111.89	113.81	117.15	114.34	112.07	114.43	112.25	114.61	108.29	110.97	115.96	120.01	111.87	110.47	113.33	111.9	109.58	114.21	113.59	108.07	112.28	110.57	114.62	108.84	118.57	108.87	116.13	111.82
115.37	117.5	115.69	118.44	116.12	120.64	125.1	122.19	114.02	119.42	117.48	116.25	120.86	119.2	109.89	122.06	116.63	122.72	112.53	119.78	118.83	123.43	118.83	119.01	115.82	120.39	114.35	120.23	114.02	109.95	116.67	117.09	121.45	120.26	116.11	117.49	113.76	117.71	125.23	119.11	120.51	117.85	114.81	119.94	117.97	116.39	121.46	116.41	123.21	119.4
105.55	109.25	116.53	113.29	107.68	111.84	106.52	108.29	110.34	107.74	107.56	111.34	112.53	108.75	111.04	111.12	109	112.44	108.44	111.04	103.98	111.16	108.09	107.85	106.46	112.93	110.1	106.03	109.24	106.39	114.53	109.32	112.37	104.28	104.73	103.4	112.74	108.77	107.59	109.1	112.19	109.35	110.06	119.28	112.35	111.1	113.52	116.48	106.24	108.62
97.67	100.1	100.66	98.453	104.05	98.592	98.863	98.758	100.67	101.15	98.498	103.75	102.52	97.94	93.723	100.62	100.61	102.47	93.319	104.78	98.147	97.354	100.71	102.22	106.43	95.736	105.17	100.6	101.46	102.32	93.612	102.64	104.78	94.002	100.14	100.62	95.827	104.17	105.06	103.19	99.6	99.614	100.23	96.079	96.881	97.147	98.05	96.315	100.68	97.297
105.7	108.86	112.19	104.9	102.42	103.34	102.91	114.07	107.64	103.86	109.18	107.84	111.39	108.63	103.9	108.18	103.07	105.11	106.48	108.13	108.96	100.9	107.42	109.72	112.08	102.51	108.27	107.92	104.35	109.3	108.11	113.44	101.82	110.49	102.66	105.21	103.88	106.21	108.05	109.78	109.57	102.51	115.12	106.76	103.77	103.82	99.824	107.19	105.53	104.61
110.19	107.36	104.44	107.66	108.11	107.72	110.32	107.36	98.013	106.63	108.1	112.42	106.72	104.41	108.94	105.44	105.51	106.54	106.51	106.59	112.49	103.84	105.39	105.31	109.73	109.04	105.69	109.86	101.67	101.59	104.22	104.84	106.4	105.55	107.29	102.64	103.82	102.68	111.86	104.58	106.64	105.63	107.04	103.09	104.76	107.95	105.6	101.59	100.48	104.7
106.47	107.16	108.3	106.53	101.51	108.17	107.55	110.53	98.985	101.21	107.79	107.34	113.41	103.4	109.89	103.49	104.05	101.89	104.7	101.39	104.82	102.47	107.55	104.5	99.226	99.606	104.05	106.59	114.57	106.53	98.832	107.56	109.48	108.78	106.72	104.87	109.22	104.52	113.44	106.39	108.23	108.52	104.64	110.83	101.75	105.53	110.71	111.5	105.44	104.22
101.34	108.91	98.069	106.42	109.59	108.77	105.86	110.36	107.79	103.04	97.389	102.19	100.62	108.21	105.7	108.85	112.5	105.22	104.6	106.03	104.53	99.121	101.76	102.89	107.29	103.33	96.782	102.4	108.36	105.67	105.33	110.19	108.6	109.97	104.3	103.23	107.39	102.97	102.14	106.92	107.01	104.57	104.07	109.78	109.96	104.63	107.37	107.39	109.19	108.17
100.95	109.75	108.93	107.6	110.26	105.42	106.17	106.73	113.97	113.63	105.26	100.55	111.58	107.8	113.8	105.21	108.34	103.89	108.31	109.44	107.24	102.35	101.1	104.4	107.86	105.3	104.89	106.81	102.28	105.23	104.86	110.31	105.75	100.48	107.15	112.39	104.98	97.826	107.91	101.14	109.55	105.24	108.72	109.59	103.18	106.14	105.22	109.61	103.82	101.36
104.62	107.84	107.14	103.34	107.76	104.19	109.03	110.77	103.09	108.19	111.36	102.19	106.23	108.97	110.54	109.52	108.29	107.66	107.67	109.58	108.29	103.63	108.7	100.31	104.93	110.12	105.46	109.55	107.86	113.02	112.54	108.95	106.8	104.75	106.25	102.21	106.77	107.91	106.83	103.3	104.43	98.713	112.55	100.5	108.17	105.71	112.14	107.7	106.27	104.29
114.93	118.79	113.54	112.76	113.88	108.99	108.14	113.05	117.39	109.37	108.3	110.46	120.88	109.32	110.72	107.91	111.46	114.1	112.64	114.02	115.98	103.57	108.69	111.66	109.98	107.74	112.3	116.03	112.45	107.17	102.45	110.1	112.84	112.28	110.26	115.17	108.29	114.27	105.85	112.71	106.81	101.46	115.55	109.99	106.05	111.5	120.47	115.32	109.49	109.11
111.72	108.43	104.34	104.59	104.57	109.28	113.56	101.53	111.35	109.67	113.84	109.59	111.56	109.12	110.15	114.59	106.12	107.19	118.12	107.35	114.03	110.3	107	110.34	109.54	105.94	108.1	113.12	104.37	108.14	106.1	107.2	104.32	103.32	110.16	114.64	110.62	109.48	110.17	111.12	105.94	107.42	109.54	109.74	113.14	103.63	111.97	105.37	113.62	111.2
110.63	101.2	101	107.83	104.41	111.61	104.15	97.967	108.16	102.31	105.36	104.88	102.8	102.86	101.95	104.14	106.26	94.193	103.18	99.601	105.99	99.207	98.524	104.21	100.38	105.6	102	100.54	107.99	103.79	102.71	95.88	107.7	105.07	109.52	100.88	98.9	97.042	103.88	103.78	98.839	106.45	104.06	103.35	103.96	98.548	97.251	107.71	104.58	107.25
105.97	108.64	109.54	112.05	110.71	108.27	115.84	113.55	113.66	107.81	103.33	108.58	107.43	108.83	114.29	116.9	107.71	103.57	105.99	116.16	113.89	115.42	120.53	114.71	107.15	107.92	112.43	108.75	113.63	115.3	113.43	110.33	109.4	112.69	111.33	107.84	108.34	111.93	113.97	107.37	109.59	107.81	114.92	109.88	112.09	111.87	107.76	112.72	108.17	112.43
102.42	99.494	107.37	108.01	103.43	110.42	105.06	105.85	104.95	102.27	109.12	105.64	107.63	101.32	106.03	103.47	110.76	104.06	102.37	107.81	109.35	101.51	101.84	96.833	106.6	111.66	109.64	108.52	108.61	102.26	105.26	103.45	105.34	112.51	101.14	103.22	103.35	108.31	101.52	103.7	107.5	102.25	105.77	102.4	104.53	97.182	107.08	115.19	105.67	107.07
103.27	100.33	100.88	104.04	102.82	98.751	97.454	93.756	99.858	97.093	103.85	104.31	103.25	95.825	102.87	91.928	101.32	101.42	100.87	105.94	98.119	106.12	98.962	101.17	105.29	101.96	98.138	97.216	97.954	102.95	104.35	98.732	98.56	95.893	99.216	101.3	103.05	103.01	103.49	106.69	106.53	102.12	100.48	100.77	99.159	100.09	96.782	97.138	104.33	101.54
109.49	109.22	104.07	115.87	111.67	113.76	115.4	105.65	111.51	113.61	110.48	114.54	112.77	110.57	109.85	105.78	109.92	116.11	108.67	116.85	102.59	108.36	111.48	107.49	110.46	108.09	111.78	110.68	115.14	110.68	116.31	112.77	118.64	109.27	113.93	108.28	110.8	108.13	107.31	115.99	115.87	108.18	109.46	110.51	108.92	112.12	111.86	102.63	109.34	108.38
103.79	104.03	102.65	101.7	105.34	109.42	106.28	107.61	107.92	101.33	107.45	105.14	104.62	99.783	102.76	104.59	106.47	102.22	101.75	102.59	104.71	103.44	106.49	103.02	106.87	109.67	105.56	111.52	100.3	98.454	108.5	104.08	108.24	101.28	101.03	103.19	104.96	104.11	110.58	107.33	113.42	103.12	104.89	103.5	101.83	108.65	105.07	101.12	108.9	110.25
107.8	113.75	111.11	106.07	116.68	110.91	116.77	115.46	114.54	111.75	113.88	109.99	114.08	110.84	114.29	112.84	113.13	113.55	109.83	105.98	113.36	111.04	106.69	110.97	113.82	109.68	116.23	112.46	113.39	117.28	113.91	109.51	109.28	110.69	105.63	118.12	109.69	120.01	117.19	104.33	113	109.54	113.25	113.55	111.78	113.02	114.03	103.66	107.19	114.08
110.08	111.19	113.66	110.93	122.85	111.42	107.26	113.4	110.86	121.59	115.14	107.44	114.38	114.67	111.29	116.48	114.42	113.01	111.79	119.3	113.34	116.57	120.06	108.74	114.98	111.63	113.17	115.17	116.51	116.88	110.44	103.87	108.9	115.86	111.98	113.1	108.97	114.24	112.57	114.59	110.26	114.32	117.99	112.36	113.43	106.45	111.51	111.16	118.73	115.02
97.514	104.14	93.15	103.71	100.96	103.51	104.69	99.693	100.19	99.755	111.26	100.92	102.85	101.21	99.044	106.6	99.501	109.27	101.51	98.52	97.201	97.605	98.4	105.46	104.48	105.61	104.39	94.556	101.53	104.84	101.56	97.122	99.658	103.48	100.09	100.87	96.478	102.2	108.4	102.59	103.61	101.92	104.79	97.904	99.381	98.77	97.845	108.59	99.008	103.25
114.24	109.86	115.33	112.86	109.97	110.65	106.49	112.3	110.22	113.89	109.11	108.01	107.68	113.18	104.95	109.76	104.48	109.51	108.06	112.98	115.54	111.7	105.2	117.6	109.55	116.36	113.7	112.63	105.07	110.27	114	114.09	112.58	111.7	113.24	102.64	107.8	112	116.78	108.42	112.74	114.2	111.81	116.98	113.44	112.29	114.99	113.99	115.67	114.08
104.7	106.92	104.36	105.19	106.12	109.35	105.86	107.76	109.84	111.61	101.47	101.48	104.19	108.97	101.69	110.55	117.15	108.29	109.35	114.56	110.08	110.38	101.96	105.74	100.49	108.98	107.23	107.71	102.38	103.81	108.12	103.97	102.07	105.02	102.97	108.25	106.21	104.21	100.43	111.31	105.36	107.63	101.58	113.43	110.38	108.05	101.93	104.62	110.85	104.25
113.55	115.4	119.23	115.27	117.65	113.31	111.81	117.52	113.11	115.83	116.76	118.07	112.6	119.8	117.45	121.15	117.46	116.26	120.87	116.48	121.43	113.25	122.68	116.3	111.81	118.18	120	121.42	116.03	118.72	115.59	116.22	120.25	112.28	120.18	112.55	121.78	119.48	111.23	116.67	114.72	118.37	119.64	118.23	115.94	115.04	120.09	119.3	118.15	117.13
108.62	119.75	110.6	108.88	118.91	111.24	108.18	105.32	114.89	109.08	113.45	109.05	107.89	110.37	110.81	115.03	114.34	114.15	115.42	111.48	112.09	113.81	109.46	112.09	119.84	113.1	116.42	116.73	117.32	114.25	115.33	117	113.1	114.02	115.53	111.42	107.75	110.38	114.85	110.3	116.18	111.16	113.11	108.15	115.16	112.24	112.5	110.43	112.35	116.62
111.41	104.43	108.8	104.95	110.74	111.73	107.29	105.52	110.14	113	112.92	107.01	107.66	104.68	112.8	111.43	105.32	105.25	112.77	109.8	110.98	111.36	111.34	111.45	105.99	109.87	105.44	105.28	111.19	106.97	111.34	109.78	102.8	118.6	110.96	111.08	109.16	108.62	111.78	110.46	115.24	104.56	108.14	112.12	109.12	109.68	107.95	111.99	111.38	105.47
111.24	98.061	104.37	107.5	99.878	104.84	111.9	104.4	105.65	106.47	103.64	106.6	101.67	106.8	106.85	106.04	98.088	104.28	106.19	105.62	105.51	109.35	100.22	108.38	102.5	113.26	102.12	102.7	106.66	108.73	100.99	100.52	108.65	101.15	104.15	104.66	100.68	113.52	107.16	102.33	105.36	107.71	108.77	100.94	100.06	105.97	108.93	108.58	108.74	104.89
96.889	103.49	98.606	93.534	98.707	101.97	100.82	98.413	97.18	98.551	102.83	100.43	97.135	94.582	101.39	99.559	102.39	103.74	95.489	98.337	93.709	104.05	102.44	101.67	101.42	109.19	101.03	98.36	98.541	101.77	101.73	101.81	96.441	102.36	102.57	104.82	102.96	104.56	105.58	100.22	100.73	98.537	105.66	98.743	98.727	99.478	101.94	101.16	105.78	99.752
105.85	98.749	109.51	105.49	104.35	102.77	100.16	107.24	109.49	104.49	108.28	104.98	102.36	111.23	107.74	103.61	106.87	108.67	104.61	115.47	107.71	109.83	110.86	109.26	100.45	108.6	104.86	102.44	106.06	115.28	105.41	108.49	105.08	111.89	108.25	111.28	102.19	104.21	107.07	102.14	104.32	110.65	107.97	107.98	100.19	101.95	105.11	103.56	102.71	106.73
97.531	96.881	96.823	94.986	95.402	98.401	101.68	104.78	95.811	98.606	102.85	104.77	94.37	104.35	97.485	104.56	102.48	104.24	101.51	107.52	103.69	94.129	98.314	99	102.41	93.067	98.507	100.13	96.148	102.06	104.61	99.595	97.735	102.6	97.761	101.59	97.928	100.85	98.781	96.765	101.88	102.76	98.395	100.86	103.24	98.729	97.636	105.5	100.59	104.59
109.7	113.21	108.37	111.24	114.63	112.44	112.01	111.12	113.47	104.33	112.74	119.49	113.14	116.01	109.81	106.22	106.22	115.3	116.79	110.53	110.02	113.84	114.42	114.53	105.43	112.36	117.32	109.45	110.78	115.49	112.26	108.55	110.06	117.98	115.78	109.86	113.89	107.18	112.76	112.45	109.88	116.81	110.49	110.14	112.79	110.82	111.84	115.01	113.83	108.39
114.91	117.76	105.01	108.3	110.91	118.88	109.33	113.33	108.86	112.83	115.31	117.19	114.64	108.82	116.21	118.94	112.48	110.82	107.87	114.66	105.63	110.09	112.31	112.65	117.32	107.23	115.96	111.61	110.35	107.77	110.31	110.59	111.95	102.04	108.34	114.29	114.29	119.46	110.32	107.69	113.96	109.84	112.25	113.99	108.64	114.62	108.21	112.35	112.27	115.54
113.95	109.96	108.64	109.61	116.96	116.18	107.86	107.83	114.42	110.91	112.61	107.23	112.29	115.97	113.02	110.31	118.01	109.51	115.29	113.7	107.82	114.27	114.87	110.5	110.1	104.01	106.46	108.64	110.64	112.18	116.32	104.03	115.95	105.34	109.96	109.86	110.22	116.15	120.22	108.12	109.85	111.24	113.46	109.96	115.52	112.21	112.48	110.87	111.77	107.25
106.08	103.24	107.42	101	107.85	102.74	107.46	108.5	100.35	99.983	105.19	101.3	109.09	105.12	107.75	102.19	108.9	106.84	107.08	108.64	107.54	106.39	102.69	108.83	101.72	107.79	107.73	110.28	109.7	101.58	105.16	104.76	107.12	109.32	105.69	107.08	98.674	108.82	103.36	102.41	100.11	110.48	99.54	111.57	106.28	103.62	103.35	109.45	106.9	109.17
108.83	103.51	107.47	102.78	106.98	106.1	101.44	109.56	103.23	107.09	100.94	103.1	103.03	105.87	104.88	111.57	100.61	108.35	100.98	103.64	103.42	101.09	107.9	105.07	109.74	108.33	102.4	100.97	103.7	103.9	108.76	105.07	102.92	105.74	102.84	99.425	107.45	105.31	105.55	108.88	98.419	101.96	104.98	97.325	109.27	108.85	113.05	107.46	101.96	105.08
100.44	102.79	97.714	106.71	103.79	104.6	103.7	105.82	102.73	107.49	103.8	104.19	109.48	103.89	104.76	103.93	104.65	107.43	106.02	105.03	109.95	101.9	107.53	105.41	101.16	105.48	100.95	102.62	105.31	103.1	102.34	108.36	104.24	111.68	107.05	106.71	107.29	107.87	106.49	109.99	101.25	99.728	103.32	99.3	101.44	108.35	102.56	100.59	101.48	109.23
107.52	101.36	99.094	97.442	103.8	102.42	103.94	97.111	99.49	98.025	103.72	102.12	100.08	97.442	105.54	91.278	101.25	103.09	105.71	101.93	94.134	97.527	104.34	97.452	98.595	105.96	94.908	99.706	90.821	97.762	98.683	94.25	100.23	90.665	103.64	100.58	100.43	100.24	103.41	96.478	99.31	98.737	102.37	102.11	100.99	99.612	106.01	99.786	98.661	99.069
114.21	116.07	106.66	111.69	114.46	114.89	111.42	114.06	109.51	110.42	110.79	113.6	113.91	113	112.02	115.89	108.78	114.92	108.21	112.65	106.14	111.4	113.91	119.52	108.54	115.55	107.28	116.24	118.19	109.02	114.26	113.81	106.31	116.42	102.98	106.88	112.41	113.14	113.22	106.5	118.19	110.02	112.39	117.05	117.95	110.97	111.72	110.63	117.61	108.3
105.14	104.64	103.85	111.52	106.93	108.43	106.43	101.39	102.05	108.86	103.56	108	104.71	109.6	106.98	102.31	107.92	104.88	109.78	101.25	115.72	101.15	108.17	106.33	109.66	105.28	104.03	109.13	104.94	104.85	103.37	98.401	103.34	109.46	112.04	105.79	110.82	106.52	107.57	101.73	106.22	102.07	103.63	100.4	94.388	104.69	105.19	107.86	110.57	105.17
108.27	115.68	109.43	104.52	116.11	109.11	117.51	115.52	121.51	105.8	115.17	112.73	103.53	116.11	112.88	110.21	113.29	110.23	112.89	110.67	112.51	109.77	115.85	115.81	108.05	111.45	117.07	113.5	113.02	110.05	109.92	110.8	111.04	120.06	106.94	109.55	114.1	119.21	110.32	112.91	112.69	115.4	114.87	113.27	107.99	111.25	111.86	113.11	109.41	111.1
101.61	106.91	105.15	105.8	104.19	103.61	98.858	103.1	107.71	104.44	108.71	100.37	105.11	105.37	107.91	107.24	104.64	106.74	105.22	103.39	102.72	101.4	101.34	99.076	95.419	110.09	100.52	107.07	103.79	99.055	113.13	101.29	101.05	104.65	103.19	100.67	107.96	102.63	107.15	109.43	109.83	106.76	107.59	112.21	105.73	97.17	99.572	99.467	100.45	104.35
103.66	105.82	100.84	108.29	112.78	106.74	104.87	109.39	103.45	105.17	107.2	105.99	109.95	108.54	109.72	108.35	97.268	106.14	113.39	108.72	103.02	102.26	107.93	107.26	106.09	108.94	105.31	103.33	102.92	105.81	106.42	109.97	104.49	105.71	107.13	107.12	105.26	105.71	102.29	97.236	107.02	108.83	104.71	103.69	112.35	106.68	105.54	108.3	113.61	105.94
103.4	104.9	99.441	102.76	102.93	104.81	109.18	108.93	99.05	106.24	104.16	107.4	104.88	108.56	101.92	101.99	102.45	99.924	103.19	105.56	104.91	102.26	106.12	102.52	102.27	106.51	107.5	99.74	103.85	108.46	108.97	104.95	101	107.1	105.36	103.2	102.67	107.55	103.34	103.44	97.49	105.24	107.57	100.85	102	102.41	105.06	105.92	102.34	101.1
110.33	106.25	112.37	109.86	108.69	111.2	112	115.25	110.61	109.3	112.75	109.79	108.88	111.71	111.37	112.19	111.68	107.24	113.67	114.76	106.75	112.2	110.64	114.98	109.02	115.56	112.16	114.56	110.12	111.42	108.33	114.06	112.06	112.12	111	111.62	111.05	103.38	108.06	117.26	105.82	110.46	114.54	109.61	107.4	106.19	107.31	111.05	115.3	111.67
106.66	110.82	107.19	113.09	105.88	104.9	105.2	108.09	111.18	106.32	107.66	110.74	105.49	106.47	105.9	107.96	107.27	107.94	106.89	106.53	103.87	101.9	105.88	101.85	106.28	104.1	111.06	110.17	105.32	108.07	107.85	111.54	106.91	108.68	111.22	108.7	101.97	103.73	109	109.62	106.82	104.73	106.02	106.81	103.11	99.08	107.28	114.4	102.52	113.16
123.75	121.64	120.14	120.15	108.52	115.92	116.28	129.71	119.73	118.98	113.24	113.92	115.67	113.91	118.86	118.98	116.66	120.39	115.89	115.85	118	122.13	110.28	115.73	125.91	116.99	118.73	117.49	113.28	113.37	121.78	120.13	124.39	113.09	116.11	117.84	116.77	118.47	119.96	111.8	117.98	117.28	122.31	120.33	116.85	113.33	111.59	120.04	116.75	116.07
105.36	107.75	109.89	107.4	106.76	104.69	108.11	106.56	103.41	99.677	95.792	108.09	98.85	108.16	104.84	100.05	105.97	107.23	99.093	101.36	101.35	104.36	105.54	99.25	99.044	106.21	101.63	107.76	106.24	110.7	99.655	103.64	103.22	108.07	108.52	107.22	103.87	107.28	105.66	110.55	107.67	105.98	104.73	102.96	108.23	106.06	106.73	111.51	106.93	103.47
111.34	105.47	105.07	107.38	105.84	106.18	103.62	103.32	107.84	105.85	105.93	102.53	111.44	104.62	108.39	103.85	106.25	102.11	116.39	102.07	104.97	101.27	102.7	104.81	109.46	96.211	102.99	102.81	109.95	109.38	105.05	107.71	105.21	104.57	111.09	104.46	103.08	110.23	106.84	109.9	106.16	106.85	107.26	101.41	102.62	109.13	100.78	107.11	106.06	101.43
116.17	106.89	111.98	109.04	104.27	108.54	103.06	112.05	99.961	102.93	101.77	109.8	103.48	104.76	108.38	106.11	112.96	108.44	107.78	102.23	101.03	101.85	105.55	105.34	104.55	105.42	116.46	107.83	105.41	107.02	105.84	100.54	101.23	112.1	110.03	112.41	106.4	106.38	107.4	102.24	105.33	103.5	107.78	107.99	106.3	99.071	106.88	108.99	107.61	105.42
104.83	107.65	108.92	111.68	105.25	113.05	101.75	104.32	114.47	105.84	98.604	106.49	111.07	105.11	114.04	103.08	114.31	111.46	105.19	99.087	102.9	104.76	101.63	108.67	102.62	104.5	111.68	110.5	100.88	103.31	111.29	112.76	107.3	103.2	105.58	104.41	117.37	103.3	107.55	106.08	107.59	98.617	105.38	106.93	102.51	103.35	100.84	112.31	109.8	101.23
105.37	105.25	110.33	109.95	99.911	106.17	103.44	108.43	111.54	106.09	104.01	102.78	104.36	112.37	107.74	106.76	100.51	106.42	105.52	114.99	104.82	110.36	107.02	106.91	106.94	107.84	102.57	108.02	102.4	105.35	113.94	103.61	106.34	105.65	111.16	104.9	105.76	103.7	105.99	110.9	105.56	103.38	106.56	105.73	106.92	112.12	106.87	107.05	108.86	101.27
103.65	108.21	102.26	109.21	107.85	110.28	106.69	105.8	109.08	101.4	98.888	106.7	112.54	109.4	110.38	102.78	112.63	102.14	108.35	110.97	108.51	107.13	105.04	108.09	105.55	106.99	104.44	112.79	110.9	107.59	106.1	103.35	104.94	107.42	103.91	104.18	110.52	103.95	105.87	109.74	110.1	110.72	105	108.82	106.22	103.48	111.85	99.964	105.47	106.29
97.849	101.73	104.79	98.183	103.03	104.8	104.51	108.02	99.779	100.78	110.31	103.24	103.16	113.43	103.83	110.72	107.12	104.5	103.07	110.73	109.51	107.46	103.84	111.72	105.6	101.14	108.06	103.1	108.37	97.665	102.12	105.34	107.98	107.63	111.12	102.99	105.42	111.45	106.55	101.01	111.61	107.56	102.27	102.29	111.67	110.69	104.86	103.46	112.25	110.95
110.79	109.29	108.32	112.7	115.86	108.69	106.4	110.51	112.06	109.4	116.12	109.76	110.6	114.13	110.47	109.27	102.64	115.09	109.98	114.5	110.84	106.9	111.21	115.1	109.98	116.11	115.42	113.21	106.41	109.84	109.33	114.02	109.42	110.51	112.5	106.75	106.86	116.57	114.99	112.66	107.85	109.98	112.02	109.32	116.42	104.96	114.71	111.09	112.94	112.84
106.61	100.88	106.44	108.26	107.42	102.98	108.82	101.73	100.97	105.72	107.89	108.87	106.63	109.64	106.31	103.44	108.44	105	108.98	104.41	110.91	108.39	110.06	107.78	110.29	105.78	99.861	106.59	105.43	109.17	105.69	101.84	106.52	100.95	106.94	109.53	107.6	109.5	109.67	108.49	108.55	103.96	111.32	100.39	106.56	104.01	103.32	105.18	107.47	109.94
123.45	117.42	111.27	114.41	120.45	112.5	113.43	116.1	115.23	121.49	124.69	112.48	112.91	114.22	116.78	114.69	112.9	117.34	105.32	117.73	113.07	122.13	118.67	116.87	118.41	117.44	116.9	114.34	113.56	114.32	117.41	118.45	121.61	114.54	119.47	119.3	110.51	114.55	113.74	118.29	117.65	114.7	115.58	112.36	110.68	119.86	115.1	113.84	111.41	113.35
103.09	102.64	106.52	107.92	104.46	108.26	102.58	106.04	100.86	106.51	102.49	111.42	107.17	110.39	106.32	101.41	106.25	106.66	105.79	108.67	108.25	104.44	100.37	102.6	107.48	107.1	106.6	108.75	107.07	107.73	109.62	105.08	109.68	105.2	108.95	101.03	107.51	107.96	108.69	109.92	112.79	107.49	111.94	102.14	110.03	107.67	100.1	107.11	105.38	108.43
114.42	113.25	112.46	105.36	109.99	112.06	112.68	110.36	110.99	109.2	114.05	111.52	109.03	111.86	110.4	112.1	115.6	110.27	106.44	118.33	105.26	108.78	116.96	110.77	107.22	110.38	115.51	109.55	108.67	117.43	110.87	112.38	103.19	111.32	110.26	116.81	110.4	115.57	104.28	109.63	111.03	106.92	115.14	109.36	114.3	110.33	117.92	109.89	110.08	115.88
104.42	108.99	113.05	109.04	111.32	109.6	108.08	111.12	104.55	103.94	101.94	107.64	101.77	110.72	107.19	106.32	107.49	110.66	108.4	100.2	112.2	110.93	108.92	107.38	102.76	108	108.75	105.34	111.05	104	104.53	112.4	104.53	106.28	104.84	111.43	108.21	101.9	106.83	106.54	106.9	109.46	102.32	103.92	104.45	106.49	107.53	100.68	112	111.11
111.75	107.25	104.4	104.16	107.6	105.3	105.92	104.27	103.92	99.375	112.03	106.7	109.11	104.88	99.001	102.83	104.22	107.37	111.89	106.58	101.06	108.6	101.01	104.33	105.79	108.43	103.33	111.69	108.68	104.92	105.97	104.8	109.27	109.5	106.09	113.04	98.938	104.27	105.36	103.43	105.53	103.42	106.44	107.53	105	105.19	110.09	107.24	103.58	108.22
116.06	117.43	109.76	109.57	109.95	112.35	109.66	115.82	114.93	105.03	108.41	112.78	121.01	113.65	107.65	111.09	112.21	113.55	110.85	113.9	110.33	109.35	110.79	104	115.98	106.69	118.09	117.24	111.39	115.37	105.47	117.14	110.47	114.32	111.45	112.97	111.69	112.22	113.64	115.02	116.6	110	110.38	115.46	110.64	104.93	110.91	108.61	104.13	112.68
100.48	112.31	107.59	111.74	105.48	110.58	104.07	105.19	114.41	101.56	108.09	101.65	105.26	104.51	104.85	105.41	110.92	105.74	106.16	106.8	108.29	110.66	108.26	106.39	105.2	106.53	106.69	102.93	104.64	117.18	110	102.65	103.51	104.28	110.17	107.18	99.905	106.58	98.84	105.29	106.54	112.03	107.72	103.13	98.81	106.43	106.72	107.62	101.86	104.41
114.85	111.28	112.65	115.19	112.74	108.66	111.27	114.28	111.16	112.86	109.43	111.69	115.56	110.1	110.24	112.69	111.6	106.79	110.57	113.32	116.63	114.13	107.88	110.87	107.04	108.53	114.14	114.52	109.16	115.94	115.86	113.24	116.07	112.19	105.63	111.14	114.75	123.68	108.64	114.06	117.46	109.24	109.45	113.72	115.23	114.52	108.53	114.25	114.59	104.85
112.19	121.3	114.38	112.6	114.35	109.65	117.74	113.93	110.83	109.03	106.57	108.08	108.4	111.54	113.27	105.67	113.03	114.42	109	111.38	112.3	113.05	108.01	104.63	107.62	107.35	111.27	111.41	120.35	117.95	110.55	106.86	111.52	108.09	107.61	111.9	112.77	110.75	110.09	112.83	109.21	118.19	111.66	111.56	111.35	113.21	108.78	111.17	111.21	106.29
96.297	105.68	99.072	89.519	99.857	102.84	98.643	94.648	97.846	97.318	105.14	98.007	101.82	96.032	99.046	98.46	98.707	95.735	101.84	102.43	100.74	95.828	99.786	95.09	96.814	96.746	100.71	101.7	99.451	101.41	96.154	91.646	102.43	101.37	106.32	100.38	100.83	96.404	103.59	106	101.46	99.301	95.655	98.404	103.68	102.58	102.35	97.315	104.43	101.78
104.64	103.68	106.08	101.76	106.56	112.77	99.727	101.35	102.28	104.84	104.9	102.39	105.76	102.16	107.97	110.28	106.96	104.98	104.19	108.88	115.72	104.63	105.53	106	110.61	107.67	102.49	109.01	106.97	99.753	111.33	109.53	104.25	99.953	112.82	103.99	104.9	101.24	107.19	109.05	105.71	110.56	110.16	106	113.46	107.92	104.27	107.67	110.31	97.679
110.8	106.85	109.27	114.21	107.95	106.28	113.99	109.9	103.74	103.59	108.96	115.73	103.2	112.5	106.81	110.1	110.3	114.57	109.46	102.99	103.91	113.48	109.7	113.21	108.08	108.6	107.6	116.68	108.83	112.41	109.8	114.59	108.52	109.6	108.99	104.8	101.16	109.9	115.4	108.73	108.45	110.05	111.33	109.87	110.02	105.39	108.68	110.28	113.1	107.29
106.84	107.48	106.56	109.36	114.51	114.11	111.44	115.63	114.98	113.92	110.66	109.92	116.28	111.25	110.03	107.21	111.74	108.1	109.02	108.23	111.48	117.8	115.03	109.24	114.99	116.14	108.75	114.95	113.13	113.42	108.38	112.03	113.21	107.71	109.9	109.4	112.41	113.09	115.15	111.32	108.45	109.58	111.98	111.9	109.57	113.84	113.25	109.79	110.11	114.16
97.323	96.55	98.583	104.71	104.46	95.023	100.49	99.596	105.34	100.31	97.71	102.93	100.87	102.55	99.828	104.73	101.99	102.2	99.857	99.929	100.11	97.113	99.32	99.433	102.49	98.792	99.766	99.928	103.73	102.85	97.709	102.39	103.11	96.887	103.16	102.08	102.1	99.386	101.76	98.357	103.05	106.82	103.86	104.51	99.544	106.95	101.06	100.64	103.46	103.66
107.45	99.764	109.23	115.87	104.32	113.48	109.11	105.73	106.39	106.43	109.67	109.46	107.58	115.99	103.24	102.15	104.22	110.32	105.16	102.37	101.25	108.79	105.37	105.87	109.43	101.58	112.44	113.46	107.39	102.85	103.17	111.51	110.92	109.1	99.045	105.3	106.77	102.12	105.33	108.68	102.03	115.06	101.57	104.84	104.71	107.26	116.18	113.84	105.45	108.1
109.01	110.13	104.92	109.16	106.49	104.11	112.97	111.39	100.15	106.94	107.63	108.08	107.03	108.12	103.71	104.42	107.3	101.26	111.23	103.53	99.805	107.82	108.52	107.92	102.82	109.36	104.08	105.65	105.26	101.39	107.33	108.25	109.22	99.744	110	102.3	108.65	104.7	109	103.18	106.84	109.59	107.84	107.35	102.51	109.06	111.62	103.71	103.51	103.21
113.93	116.57	109.81	110.41	114.25	119	109.82	115.98	114	108.7	110.7	113.65	111.7	115.94	115.86	115.92	108.06	119.01	111.44	109.94	108.58	109.68	110.49	110.14	109	113.27	105.42	113.26	117.24	118.66	112.79	114.16	113.52	106.9	111.59	112.16	114.64	109.52	108.12	105.1	114.84	107.55	109.54	114.93	113.36	111.03	117.36	115.18	113.82	119.42
96.581	100.07	100.11	102.96	100.6	93.816	100.4	104.99	102.53	97.317	100.12	100.4	97.928	95.464	97.53	97.367	97.987	100.99	101.66	105.47	101.29	97.701	95.69	99.116	95.653	101.79	103.39	103.36	98.286	97.439	108.97	99.455	101.37	99.906	97.208	99.638	99.735	99.827	106.01	103.53	103.05	99.845	106.3	95.117	102.95	97.18	92.984	97.883	99.907	99.182
105.65	106.22	97.927	107.54	105.48	113.29	106.51	103.84	105.79	104.38	103.95	105.85	104.1	102.48	109.37	107.82	102.63	104.13	100.48	105.36	105.66	105.85	103.72	106.54	101.98	108.01	107.48	106.19	104.57	99.168	104.81	111.04	107.46	112.02	108.26	105.67	109.37	105.49	108.05	105.07	105.05	106	106.72	101.41	104.99	104.97	107.62	102.09	99.348	107.68
103.08	101.44	101.07	102.46	101.29	101.8	98.621	104.74	100.5	97.698	104.06	105.71	105.81	101.23	98.841	103.95	105.01	99.445	98.09	104.77	104.13	99.287	99.353	95.552	101.71	103.45	101.69	100.51	99.516	103.23	96.356	102.04	106.27	100.61	100.33	103.43	103.06	102.04	96.137	101.51	110.42	94.711	98.319	106.98	108.62	94.873	104.93	105.96	98.617	104.47
111.99	113.3	109.47	111.19	113.04	110.49	116.27	109.18	112.35	112.61	108.45	114.37	107.6	112.14	109.79	114.08	113.67	111.72	115.02	108.39	108.51	109.54	109.92	114.42	107.24	110.26	110.87	110.25	110.01	109.91	106.53	114.29	108.28	113.09	107.89	113.42	106.94	113.33	116.14	109.25	114.45	114.26	111.42	111.79	111.95	110.98	111.36	115.28	114.84	112.49
106.09	108.42	110.49	100.13	104.7	104.27	102.2	98.968	102.48	104.37	98.824	102.77	111.61	99.062	102.75	108.25	102.46	100.81	111.93	106.39	102.14	107.54	99.886	101.48	107.04	102.78	104.55	101.27	101.52	105.77	102.79	100.4	100.21	99.11	105.05	99.885	104.61	104.21	95.348	109.63	97.48	105.62	103.21	99.499	104.79	109.32	109.51	99.839	107.11	98.862
105.12	105.63	106.49	109.01	109.93	101.7	107.05	106.26	108.1	112.27	105.92	107.93	105.6	101.99	100.73	107.95	113.67	104.97	116.78	106.01	102.68	106.29	110.45	104.77	116.88	104.92	100.18	107.31	108.66	104.83	103.47	111.58	108.91	106.81	109.02	109.9	103.2	107.76	109.5	110.89	105.29	109.96	105.58	100.99	109.19	109	110.53	105.21	106.48	105.45
109.96	105.39	107.52	107.24	105.55	106.14	108.09	107.36	101.7	105.85	109.2	107.02	107.52	113.01	103.19	106.2	110.09	104.93	104.78	103.57	109.48	102.68	105.61	109.36	106.05	106.97	103.39	108.64	109.54	102.5	109.88	101.98	108.4	103.06	108.97	102.61	105.73	106.96	107.65	100.62	108.55	106.69	112.43	101.71	112.66	105.22	104.88	104.51	107.94	99.557
106.31	113.34	106.9	107.12	108.69	101.4	106.33	103.23	109.83	110.57	107.63	110.25	103.38	109.8	105.26	102.78	107.96	105.78	105.2	108.92	111.32	111.39	104.29	107.51	113.92	107.33	99.171	101.92	111.02	104.52	101.49	98.948	101.82	105.68	107.51	99.755	105.27	106.84	105.82	100.24	102.8	112.62	108.79	107.6	111.98	105.53	109.5	100.81	107.91	111.58
100.09	99.679	103.04	101.81	98.785	96.477	102.66	95.095	95.62	100.31	96.228	99	101.8	94.719	100.38	94.48	96.254	97.184	100.34	97.8	103.95	101.17	99.942	100.66	98.471	97.411	98.926	97.064	104.4	98.448	96.025	97.61	102.18	99.022	98.204	102.27	105.12	94.399	100.47	97.875	93.353	99.634	101.34	99.116	93.275	96.849	105.19	106.79	104.08	99.894
112.72	116.54	111.37	121.63	111.23	113.08	113.3	112.33	110.8	110.04	113.03	110.6	110.35	107.34	111.44	113.33	113.25	109.58	116.75	112.67	108.45	115.24	109.39	112.18	111.47	108.35	114.97	114.72	115.47	111.44	113.44	110.37	112	109.09	106.35	104.71	111.09	105.76	108.92	111.96	109.16	111.96	108.59	110.99	103.58	114.78	109.83	115.52	109.28	113.09
113	109.24	113.94	109.69	106.82	101.37	110.75	108.09	109.72	115.9	108.85	114.34	118.74	116.37	108.5	111.77	108.42	105.23	116.2	113.5	102.08	110.59	103.3	116.79	113.86	115.56	111.83	115.17	113.81	111.38	109.76	113.23	111.97	105.42	108.78	104.57	102.11	108.08	108.06	102.6	107.31	107.54	104.62	116.87	108.43	110.59	106.23	113.94	107.44	110.41
99.505	109.65	102.16	106.66	101.88	106.84	106.95	114.44	104.62	104.69	110.72	105.28	104.19	107.44	103.52	103.36	109.91	105.61	106.92	98.127	107.24	110.07	108.57	111.13	105.21	102.77	104.44	112.99	108.82	103.32	110.33	100.91	105.44	107.09	105.67	108.21	107.32	109.76	104.37	110.04	102.4	106.37	106.46	108.26	113.31	107.22	107.77	107.8	108.65	104.43
107.85	99.135	105.99	108.81	106.18	107.46	112.28	107.67	112.38	98.895	111.5	116.83	100.94	102.37	102.46	104.49	102.37	107.23	107.01	105.02	101.64	102.36	105.72	105.29	110.5	105.24	102.6	107.27	108.33	107.1	112.95	107.88	105.35	109.72	101.35	102.87	107.8	104.27	103.65	111.06	104.98	101.04	106.02	104.24	106.22	99.702	105.22	108.85	109	109.16
105.89	104.37	111.06	110.05	110.05	112.31	113.17	107.52	112.58	112.79	108.89	112.05	105.25	107.76	109.98	105.44	110.61	108.58	106.63	107.81	108.76	108.87	107.63	112.05	102.34	111.48	115.71	108.58	108.87	103.78	113.63	106.1	108.3	113.74	116.67	104.63	110.37	109.84	103.48	114.64	110.37	107.48	107.45	107.18	113.22	112.41	106.14	115.75	107.69	110.25
99.421	105.05	97.932	104.99	99.412	110.69	96.101	99.205	95.875	94.712	100.24	99.932	101.7	102.25	103.98	102.71	96.847	101.88	93.779	105.56	101.35	102.83	100.98	103.37	97.358	101.42	100.06	104.19	101.66	99.384	100.37	106.52	106.75	101.67	104.91	99.395	101.21	96.007	103.19	92.851	101.58	94.637	98.98	99.977	102.45	102.44	104.39	98.213	102.56	103.31
111.21	104.1	112.01	105.88	102.66	110.55	104.92	107.06	109.38	109.18	108.03	100.24	110.21	103.71	109.95	107.01	100.52	110.07	107.09	101.28	105.72	101.89	105.43	106.26	108.71	106.83	105.3	103.94	107.87	106.19	100.65	100.79	107.67	110.5	107.61	104.1	111.05	107.41	106.84	101.08	101.69	108.23	109.81	104.09	112.4	105.8	102.52	101.52	102.25	106.04
99.717	98.301	98.227	103.09	100.37	94.873	101.16	103.01	98.95	95.617	97.278	99.02	97.828	94.792	103.97	105.4	99.092	93.443	101.98	98.286	101.24	98.985	107	96.791	102.88	100.62	96.968	97.802	102.5	97.019	104.53	94.914	97.502	100.75	97.611	99.162	101.88	96.153	99.331	99.797	100.1	101	100.96	103.76	101.3	99.769	100.37	100.35	99.994	95.173
106.54	111.3	97.92	105.1	109.71	110.64	117.09	107.34	107.78	101.4	108.42	101.37	109.29	101.03	105.37	103.76	106.1	107.82	110.38	109.49	106.42	108.97	108.62	104.55	104.16	108.9	106.58	106.89	101.92	107.92	101.88	110.04	107.53	108.32	107.11	104.9	106.25	107.98	104.34	99.04	103.98	110.4	105.94	102.57	103.82	106.3	104.18	102.26	107.04	107.38
107.68	108.9	109.41	104.81	111.87	106.61	106.6	100.47	103.53	101.23	107.84	112.43	107.32	109.53	104.47	106.99	114.57	110.36	101.59	97.06	103.49	102.74	104.32	110.83	108.72	105.22	106.39	109.62	105.69	106.04	110.44	105.82	102.6	105.26	102.4	107.25	108.47	107.43	112.07	111.04	104.87	106.26	109.33	110	99.741	105.42	103.76	103.99	109.51	108.64
101.18	104.32	104.02	108.78	109.8	112.66	107.02	105.12	106.98	106.4	106.95	111.65	104.46	108.85	104.92	102.06	105.92	109.54	100.28	106.18	105.56	106.51	106.57	105.2	101.02	106.25	109.45	103.52	102.92	108.41	100.26	102.78	108.47	107.53	104.17	101.01	108.09	105.16	105.28	107.79	106.08	103.5	106.19	104.07	107.45	107.37	110.92	99.164	104.18	106.14
108.89	104.16	106.18	107.03	108.68	102.95	102.61	100.49	105.95	103.74	99.392	104.38	100.47	111.08	109.43	108.31	108.5	104.36	105.55	105.01	108.29	103.15	105.95	104.74	104.77	105.8	101.48	105.44	113.5	106.27	103.52	101.41	107.82	109.08	108.59	104.65	100.98	100.53	108.25	106.19	97.38	106.82	109.18	105.57	110.67	107.27	107.24	104.17	98.19	99.988
104.97	109.19	104.39	110.87	113.34	108.02	110.49	113.02	107.47	115.93	106.59	108.89	107.94	103.15	104.23	113.51	108.23	105.38	112.6	105.24	108.59	108.96	104.74	104.87	109.4	106.4	107.84	102.86	98.487	103.74	102.7	108.3	106.39	103.75	108.62	106.69	107.89	106.48	110.08	109.26	99.604	108.92	104.92	106.52	103.36	107.57	108.14	104.34	107.13	110.57
108.23	105.02	104.9	102.16	100	104.63	106.63	104.28	102.53	100.31	109.07	105.73	105.72	106.91	100.85	100.32	101.16	99.205	107.64	102.51	107.87	105.31	105.96	101.37	104.92	105.46	107.54	108.49	104.69	100.99	108.84	105.63	106.5	104.98	102.84	107.48	104.61	106.54	102.76	106.1	102.67	102.79	101.48	100.42	101.22	100.93	100.74	105.4	109.03	102.56
102.8	107.13	111.06	104.57	110.89	113.53	106.39	107.78	108.39	100.03	108	106.87	108.32	104.38	106.89	106.09	105.42	108.05	105.01	102.51	110.56	103.75	104.29	102.59	109.28	104.38	110.72	107.37	98.867	101.27	101.21	103.82	104.4	97.888	110.25	107.61	105.31	105.06	101.43	101.6	104.94	106.61	105.27	104.42	109.18	104.37	107.84	104.19	104.77	107.45
103.45	110.42	101.59	107.72	98.027	107.04	106.08	108.34	110.3	107.6	102.02	111.62	111.24	105.35	103.37	104.49	107.17	102.42	104.02	106.47	106.96	107.74	107.51	105.26	113.23	109.83	107.94	111.76	107.03	110.06	105.5	108.52	100.97	107.14	103.05	101.62	111.55	106.63	109.37	103.9	101.08	104.78	106.36	104.36	113.87	107.53	101.05	103	106.88	108.15
110.52	104.04	112.62	110.17	106.86	110.98	111.42	108.47	110.29	107.26	114.18	107.89	108.38	113.83	113.27	105.74	111.13	107	118.88	111.54	109.39	108.69	112.17	111.64	113.7	119.6	116.11	107.77	107.84	112.77	111.09	112.39	115.98	111.79	110.75	114.44	109.74	116.12	113.48	112.28	111.02	110.24	112	106.66	107.54	115.97	110.99	111.34	111.16	109.79
101.74	100.73	101.58	94.461	98.819	99.875	99.49	100.66	95.166	99.677	98.516	98.295	95.968	99.173	102.38	101.68	97.594	102.02	97.684	101.88	104.41	103.09	99.5	101.53	102.42	103.19	100.21	97.436	101.03	97.754	99.396	99.589	103.03	99.975	102.91	101.06	100.77	102.93	102.9	97.203	103.09	97.144	103.66	103.22	92.278	99.981	97.726	102.05	99.81	99.332
103.79	112.14	107.33	106.03	103.85	98.212	113.69	106.25	106.2	112.19	107.55	109.4	109.25	106.33	101.02	102.13	104.2	106.97	111.07	113.27	108.05	106.28	102.43	108.03	105.72	118.44	100.7	103.85	112.94	109.09	112.69	110.57	110.46	105.74	109.47	103.3	104.16	110.82	103.3	101.54	112.07	107.08	105.71	103.65	103.19	104.17	108.24	110.2	110.11	102.27
103.87	108.13	109.44	102.62	108.88	107.56	105.41	103.73	108.5	108.01	106.1	112.61	105.2	110.83	107.36	111.74	101.01	99.272	104.39	106.55	100.35	106.5	108.09	104.58	107	107.28	110.91	102.04	110.86	102.73	101.46	105.17	108.52	105.43	98.271	105.55	104.93	105.21	101.51	102.52	102.97	104.25	103.93	105.87	109.86	106.95	104.6	103.84	100.32	102.59
116.38	117.43	115.71	116.56	110.35	115.18	121.29	121.26	117.33	116.67	123.18	118.39	114.88	121.13	112.8	119.85	120.29	120.41	116.46	114.52	120.46	114.72	116.53	120.66	119.45	115.81	116.08	114.53	115.11	119.59	119	116.88	119.12	114.91	111.23	118.71	118.07	112.53	116.7	122.76	111.65	116.93	123.47	122.58	118.13	120.54	119.8	120.63	118.55	113.15
107.48	100.94	102.72	110.56	104.6	105.21	111.67	108.69	104.77	109.55	103.05	102.02	111.25	102.05	107.35	107.75	105.92	105.85	101.56	104.96	109.44	106.81	107.44	104.67	102.86	106.38	105.4	101.75	99.939	109.89	106.35	102.02	105.57	109.95	108.45	104.49	100.83	108.49	104.08	100.73	108.8	106.55	107.88	103.24	109.33	109.63	102.75	102.39	103.15	108.58
117.35	107.63	111.63	106.47	111.1	107.56	111.36	108.7	103.89	104.88	107.84	110.83	111.82	105.57	105.57	109.7	109.62	106.69	106.54	113.64	111.73	112.22	105.59	106.2	110.73	110.25	110.73	111.58	106.8	111.7	108.31	111.03	109.89	116.35	117.27	108.24	112.49	112.35	109.46	112.83	113.32	110.66	106.66	111.42	115.62	112.57	101	109.65	115.8	107.7
103.43	113.48	113.1	111.18	114.56	112.65	109.37	113.64	110.11	114.18	107.05	107.67	112.03	110.66	121.76	113.72	108.04	115.54	112.57	99.045	112.56	106.25	114.57	114.41	107.14	113.62	110.47	117.51	105.52	109.92	107.28	111.89	108.55	108.48	114.88	110.65	104.54	113.84	111.15	113.76	109.95	112.14	110.22	114.36	115.04	107.56	111.23	113.31	112.99	113.3
101.52	102.48	102.76	110.75	101.87	102.14	104.42	102.12	104.23	107.52	101.22	102.57	104.71	100.99	108.89	105.94	106.43	103.53	98.991	105.9	110.73	108.79	107.2	103.9	100.71	102.12	101.17	109.59	99.925	106.81	99.299	100.84	106.1	102.62	100.07	110.03	109.78	109.94	105.01	104.91	105.6	103.36	101.64	105.3	104.93	102.55	101.96	104.74	106	108.23
110.12	113.73	116.53	117.2	105.04	110.29	113.93	110.31	112.8	113.04	109.27	116.14	110.54	109.19	106.65	110.08	120.31	110.47	106.41	110.78	106.99	109.87	116.7	108.88	111.78	110.78	110.77	106.42	117.28	114.86	113.04	112.55	115.41	115.23	109.42	113.61	113.19	107.89	109.41	114.73	114.19	107.54	109.32	112.05	105.15	111.89	109.6	110.92	111.41	112.94
97.316	98.986	92.839	90.384	100.65	101.39	102.33	107.12	96.252	102.06	94.514	105.35	98.814	95.565	100.9	95.365	102.35	97.468	101.1	100.89	99.859	107.52	95.409	99.063	102.55	97.056	105.06	96.11	99.57	97.192	97.753	104.37	100.82	101.66	106.32	105.62	100.12	103.64	95.399	102.03	99.161	101.91	98.98	101.69	104.51	96.341	95.289	96.652	98.322	106.04
98.995	97.602	99.368	102.09	97.719	106.29	97.536	98.609	100.21	98.106	102.98	97.108	103.16	100.05	104.5	101.97	95.592	98.948	102.69	104.5	97.988	101.28	107.81	98.606	98.557	93.988	97.105	100.85	104.99	104.65	97.897	96.529	104.65	101.4	100.58	100.29	99.72	101.13	101.24	100.1	100.65	99.725	99.649	100.23	102.19	94.482	101.68	94.061	103.01	96.809
97.852	103.16	101.42	103.08	103.93	100.21	95.572	105.54	95.678	99.17	100.81	101.3	102.35	101.11	101.66	103.86	97.339	102.32	94.609	100.48	96.673	90.827	102.27	100.92	97.888	99.186	95.695	97.049	99.902	100.08	96.586	101.85	98.539	95.488	106.25	101.01	102.72	102.95	100.98	101.09	103.41	99.252	100.26	99.68	105.46	100.75	104.73	102.03	97.64	100.72
105.4	106.15	104.2	105.54	110.03	104.9	106.83	110.97	102.49	107.68	109.01	108.51	104.3	107.05	115.47	101.48	103.13	104.67	100.95	106.06	107.59	109	106.98	110.43	111.84	104.22	101.93	108.69	108.91	104.64	105.97	101.18	106.88	107.31	102	112.3	111.79	105.65	106.16	104.39	104.18	103.25	107.94	103.74	111.71	105.22	107	111.69	102.37	111.92
110.62	104.82	108.1	105.55	106.08	104.21	102.43	101.44	109.21	107.4	108.53	104.46	104.89	102.6	99.859	103.55	106.28	105.09	108.9	114.18	106.86	101.22	95.33	104.56	105.09	103.23	107.24	103.99	103.38	103.51	111.09	106.35	108.57	107.09	110.15	101.92	104.79	101.52	105.43	105.14	103.12	105.09	103.66	112.28	107.11	107.5	105.51	102.05	108.41	102.66
110.48	105.79	109.93	101.77	101.4	104.21	103.95	109.96	104.03	105.86	107.82	104.21	104.65	104.94	106.9	98.213	104.8	104.36	107.97	101.78	103.6	102.36	104.51	107.92	101.08	109.56	106.85	103.51	108.94	108.78	104.01	105.53	103.67	106.42	106.82	106.06	106.39	104.68	95.932	109.44	107.29	105.37	104.95	100.87	105.6	105.69	106.34	105.18	106.78	106.74
104.21	106.15	106.83	104	109.34	106.19	106.66	105.45	105.77	110.43	109.88	106.53	103.12	100.94	107.97	107.76	109.31	106.07	103.04	102.82	108.09	104.94	104.61	100.49	105.3	105.96	105.58	109.39	106.68	108.22	112	104.35	111.29	104.5	108.04	103.9	105.94	105.94	108.34	98.049	108.92	105.58	107.15	103.71	107.63	97.785	106.36	109.53	109.54	106.33
104.32	109.95	107.94	103.9	112.45	112.09	111.78	106.93	103.6	116.03	106.29	104.08	111.35	106.28	109.44	106.62	107.5	109.66	109.27	109.62	107.57	113.94	105.62	118.36	107.9	101.71	111.14	109.61	115.56	111.92	109.29	115.21	113.88	107.6	110.54	109.18	109.6	109.47	111.68	109.1	106.56	110.12	111.17	108.5	105.86	109.08	111.15	113	111.41	108.19
99.249	108.26	106.35	106.01	105.06	102.08	104.16	105.49	103.15	104.08	104.55	105.61	106.41	103.95	106.36	110.39	105.85	102.3	98.074	104.12	100.3	101.4	103.76	102.06	106.99	103.03	110.05	102.84	106.04	108.73	100.53	102.5	104.89	107.61	99.802	103.71	106.09	107.55	101.11	98.984	97.612	101.3	107.44	107.13	104.33	102.24	108.65	107.93	108.61	111.98
110.59	106.58	102.85	107.58	101.76	111.37	104.74	107.93	110.33	109.5	100.49	102.73	108.21	110.2	106.21	101.58	105.91	108.17	106.58	105.33	105.59	108.69	108.53	101.66	105.16	109.99	103.76	109.16	106.47	105.68	104.27	105.62	110.47	103.97	103.94	102.93	102.17	106.02	103.81	109.92	107.28	101.3	104.19	109.36	108.52	102.52	105.74	105.72	110.42	109.13
115.23	117.29	116.68	119.19	122.4	118.62	116.35	116.47	117.63	113.68	120.7	117.82	118.4	114.92	116.82	117.26	120.63	118.61	114.07	122.97	111.21	115.85	116.23	112.62	117.66	112.76	118.04	112.12	118.63	118.25	116.64	117.16	117.56	116.3	117.98	115.2	120.33	111.7	109.75	121.33	114.23	113.32	120.19	118.17	120.46	117.03	122.15	116.98	115.05	119.77
109.5	109.98	102.99	103.33	106.36	106.95	99.704	105.14	102.61	104.89	108.52	104.46	103.31	108.19	103.8	101.81	103.82	106.01	103.31	106.07	104.56	105.63	111.68	103.61	104.7	109.66	99.908	107.35	104.66	103.71	107.25	105.11	104.58	103.68	102.4	109.44	101.46	109.9	101.35	109.56	107.56	106.95	103.14	99.819	104.72	101.67	105.47	97.595	109.38	100.32
105.66	105.43	106.74	105.34	105.2	102.83	105.36	105.85	99.775	103.76	112.1	104.42	102.85	113.25	104.24	96.345	102.85	101.78	106.43	106.18	111.6	100.46	105.38	109.22	104.62	109.87	99.48	105.66	103.73	109.78	101.4	105.57	108.9	104.28	104.89	113.57	111.75	104.98	106.18	105.08	111	106.37	103.97	113.67	109.46	104.17	103.28	108.53	108.56	103.19
105.27	102.24	97.346	100.33	104.82	104.85	104.17	104.12	104.63	102.2	106.05	106.16	106.65	109.8	101.25	109.8	102.72	104.02	106.43	99.611	106.57	101.01	111.86	109.08	104.33	101.43	103.47	107.3	107.63	103.98	101.87	105.14	105.96	103.53	105.68	104.72	101.94	99.912	103.36	102.08	107.62	106.54	108.64	107.2	111.06	103.08	101.45	105.27	109.98	105.33
100.45	103.27	104.81	104.94	99.641	103.46	105.21	107.09	99.37	109.71	108.63	99.058	102.24	108.88	102.67	107.37	106.58	107.53	109.46	105.96	104.84	108.06	103.26	102.05	107.08	107.05	107.58	100.1	110.07	101.29	104.26	100.87	111.76	102.77	106.9	103.56	107.76	108.83	110.17	106.19	98.517	108.48	101.3	101.49	110.15	105.11	103.08	110.86	105.09	108.96
110.22	102.06	108.16	103.9	108.18	107.83	98.545	109.48	104.73	111.21	106.16	108.75	105.12	103.96	101.38	100.75	104.41	109.58	109.24	104.54	103.66	112.34	108.13	111.3	99.556	107.35	105.07	101.24	110.04	103.62	106.3	97.61	108.36	102.79	99.615	106.77	102.91	108.36	104.29	109.67	103.88	102.45	112.36	105.71	107.99	107.07	113.43	103.87	103.6	102.33
107.58	108.43	106.44	107.03	105.55	108.88	108.07	107.22	103.84	108.02	107.07	109.72	107.47	105.71	104.31	107.26	106.87	106.19	106.33	101.53	108.19	103.72	114.05	106.73	110.35	108.21	107.87	110.78	102.02	108.71	113.85	104.38	112.22	114.62	102.35	107.28	107.85	103.85	112.4	107.87	103.52	108.93	105.1	105.38	99.925	105.98	110.97	106.25	98.404	106.76
103.64	103.39	102.23	104.66	97.257	105.62	103.11	108.88	109.32	100.92	105.23	105.65	103.18	107.96	104.34	108.39	109.5	111.73	101.24	102.87	103.58	106.72	104.07	98.866	101.58	106.77	106.43	107.16	107.44	106.05	112.48	110.89	110.66	105.13	106.67	106.4	106.23	105.72	104.3	106.26	106.22	103.96	98.991	104.38	108.32	106.72	101.24	99.847	107.81	107.95
116.07	122.52	111.57	112.48	116.44	123.59	118.37	113.91	111.44	120.69	112.46	119.9	116.07	122.04	118.71	121.6	120.23	118.2	120.37	116.9	115.26	118.6	114.66	115.72	120.68	113.44	111.61	120.51	115.47	117.22	117.47	119.65	113.57	118.52	117.75	113.3	112.08	117.75	119.26	115.95	118.07	116.8	114.29	122	116.57	118.83	116.69	112.53	109.58	113.1
106.27	104.7	104.45	111.9	105.89	109.46	107.76	109.13	105.38	111.03	97.488	108.62	100.72	105.94	102.63	106.47	106.5	101.59	109.12	107.17	109.42	102.1	107	107.98	108.95	110.9	97.633	104.81	110.28	102.32	100.74	105.51	103.66	98.356	108.68	110.73	105.38	109.58	105.74	104.37	102.6	110.23	103.04	104.34	106.27	105.38	101.89	107.22	106.86	105.51
106.36	108.3	104.93	102.78	110.25	101.98	108.06	103.85	111	113.33	105.82	114	110.08	108.64	112.98	105.77	108.24	105.74	102.49	105.56	110.21	104.05	110.19	108.83	102.44	107.61	108.41	109.7	105.08	103.32	109.78	104.98	103.89	105.46	110.01	111.73	107.75	106.95	104.16	106.03	106.23	109.23	112.17	111.47	104.86	100.21	105.31	102.63	105.57	105.92
103.53	108.27	106.29	111.47	107	106.53	109.37	100.36	110.28	109.42	107.15	105.59	117.53	109.9	110.02	101.1	101.86	108.15	107.54	104.65	107.29	106.3	103.13	108.73	113.77	107.95	99.469	109.17	103.33	105.23	104.91	110.59	105.16	101.85	103.98	104.26	107.95	101.6	104.28	105.77	105.36	101.43	106.7	107.89	99.464	109.84	104.3	108.79	107.03	110.22
102.83	108.51	105.62	96.102	108.05	104.14	102.76	106.38	107.07	102.6	108.36	108	106.34	102.76	110.49	104.74	101.19	107.07	101.01	105.83	108.27	103.13	104.34	105.35	104.93	107.5	107.65	109.01	101.69	106.88	101.3	108.14	105.34	108.16	103.34	108.8	102.2	105.48	109.09	103.31	102.49	104.42	105.44	102.34	106.77	101.4	114.35	108.16	113.36	108.57
115.63	110.66	111.59	110.12	110.55	110.21	106.45	111.21	107.26	105.19	109.72	113.96	106.17	110.16	113.8	119.32	106.15	107.82	107.24	115.82	110.32	112.38	108.05	111.88	105.19	107.63	106.95	111.72	105.72	111.35	113.58	104.98	116.01	112.31	110.61	115.41	107.86	116	115.99	115.51	107.8	112.35	114.65	111.49	114.51	109.29	102.15	107.81	112.64	115.39
110.25	106.19	103.03	105.5	111.5	102.06	104.55	102.87	104.15	103.61	104.96	108.28	101.3	106.19	104.74	101.39	114.86	100.76	104.1	97.143	100.39	108.85	100.2	103.9	107.51	104.14	101.48	109.69	104.22	100.47	105.72	105.46	104.6	102.58	102.14	103.38	101.11	103.58	104.11	104.37	108.94	104.21	105.2	104.23	106.91	107.76	108.07	104.84	110.13	104.83
105.12	112.74	108.96	108.66	105.28	108.39	111.71	110.86	106	109.94	107.16	104.53	108.58	110.34	98.975	108.99	107.06	104.58	105.29	110.77	103.24	99.199	104.52	105.82	104.01	98.917	108.39	108.73	104.1	111.55	107.46	103.46	108.02	108.66	101.3	103.93	103.4	106.5	107.62	107.65	104.14	110.17	110.61	106.75	107.7	104.31	103.01	103.39	102.49	102.72
110.03	115.34	111.3	116.73	115.99	113.17	108.95	107.85	111.11	111.46	108.59	109.55	109.05	116.66	111.92	117.99	109.1	117.07	117.08	109.15	109.7	114.06	113.81	105.81	110.93	109.79	116.62	107.52	111.57	110.72	113.6	116.55	114.49	113.32	112.25	110.8	111.93	110.08	115.97	115.13	106.3	115.39	109.05	106.95	112.36	103.2	110.86	118.26	111.21	113.14
105.19	104.46	102.2	108.97	117.41	103.52	109.94	114.52	110.51	110.45	107.15	108.41	116.12	108.95	108.41	106.46	109.22	102.76	110.27	111.71	110.87	111.33	110.6	109.63	100.59	102.08	107.92	111.3	110.45	106.19	104.35	113.7	109.88	111.31	110.51	105.84	110.99	109.56	107.92	108.71	104.86	107.27	105.92	106.63	111.41	112.53	114.6	117.12	111.83	110.62
110.2	120.29	111.36	112.59	119.85	116.31	117.61	115.48	111.96	115.86	115.47	109.37	114.73	117.43	108.87	110.85	111.65	112.64	113.74	114.31	114.69	112.13	113.33	110.97	113.57	114.06	114.24	110.32	106.06	116.63	109.32	118.22	112	115.8	110.01	116.16	108.65	108.4	114.37	109.24	110.95	109.22	117.21	114.4	115.87	110.91	109.8	110.69	110.08	116.24
100.8	98.385	101.4	94.896	97.56	97.766	100.99	98.489	101.61	103.85	97.556	101.35	93.517	98.668	94.977	101.31	101.04	94.257	98.265	104.89	103.85	98.432	92.659	97.651	105.16	102.5	105.94	108.83	96.527	100.63	100.17	98.157	98.977	106.07	95.163	104.01	96.033	96.247	99.408	97.934	101.11	95.269	95.379	107.17	99.715	97.234	99.442	95.66	99.096	92.305
100.45	107.25	96.359	95.932	103.99	98.637	96.201	98.77	97.258	90.394	103.08	102.33	100.73	100.49	93.578	100.72	99.171	99.938	103.04	96.724	105.51	96.405	96.041	104.7	94.403	105.05	99.576	99.692	104.27	105.99	100.2	101.4	99.172	98.58	95.521	106.03	97.456	103.46	98.453	96.654	103.62	101.73	99.463	104	103.59	100.24	101.64	109.31	100.95	103.16
115.88	109.26	110.41	111.56	114.65	114.28	110.69	110.71	115.57	112.3	117.44	114.62	118.24	108.26	106.34	112.53	111.24	118.05	113.11	112.79	114.02	109.8	109.9	113.08	108.04	108.46	109.8	118.1	105.47	116.89	115.3	110.11	114.04	113.74	113.55	113.3	113.53	109.43	113.56	109.28	112.6	113.13	105.01	116.88	110.63	112.44	106.33	110.56	111.89	109.39
99.493	94.572	102.33	105.29	102.34	96.002	99	100.49	106.94	101.19	106.04	105.15	99.646	102.26	102.01	102.29	104.29	101.06	96.231	101.85	96.241	106.99	103.92	100.3	101.14	96.836	107.41	95.705	104.18	99.15	106.15	98.249	100.79	103.94	103.77	97.905	101.97	100.92	101.72	97.985	99.741	98.444	96.227	99.817	98.65	101.22	96.908	104.73	101.99	100.24
94.389	96.91	96.88	101.6	103.11	99.795	104.91	96.979	96.37	94.219	103.23	104.57	96.26	103.91	97.195	104.68	101.48	96.897	101.9	99.983	98.486	97.656	106.79	100.11	95.29	96.513	95.908	102.58	98.899	102.7	103.58	99.31	99.092	96.293	107.04	106.47	104.67	91.912	98.823	102.37	100.61	104.35	94.776	104.69	100.26	99.31	99.841	105.95	93.514	100.7
105.92	102.58	102.51	104.04	103.94	105.97	105.58	106.91	102.99	106.43	106.38	107.45	104.77	106.59	103.1	109.09	105.95	102.51	104.56	104.31	107.33	106.36	106.98	101.61	102.47	104.75	104.18	101.79	109.17	103.45	105.3	100.83	106.44	103.98	108.5	102.47	104.65	97.5	103.43	108.73	106.57	106.61	105.15	103.6	112.63	108.15	101.59	105.15	101.75	108.44
105.87	103.26	102.49	103.99	103.13	104.63	106.01	111.3	109.96	106.77	101.29	111.55	106.27	109.74	104.45	109.75	101.68	106.24	102.63	103.57	103.49	102.15	107.86	106	107.19	108.24	101.82	103.12	109.34	103.49	104.96	106.29	105.61	102.88	106.57	110.73	107.31	115.41	107.7	103.43	105.2	102.87	106.22	102.1	101	102.24	106.65	110.27	110.4	98.929
124.04	114.37	117.43	121.45	114.99	122.05	118.46	124.07	119.79	120.31	116.71	109.46	121.18	114.23	110.57	119.78	114.84	114.68	114.87	116.89	121.99	113.86	119.93	117.74	118.61	117.27	119.76	114.41	115.44	116.8	114.48	117.71	117.66	117.73	117.33	119.37	124.01	110.03	118.45	115.12	115.28	115.42	113.54	122.59	116.79	124.14	120.3	120.94	119.93	116.15
98.633	101.68	96.412	103.41	98.746	98.75	104.29	102.95	104.89	99.922	101.34	98.095	101.91	100.58	103.17	104.04	99.739	94.894	107.94	102.44	103.53	95.853	91.282	98.812	105.74	103.8	98.101	103.52	98.966	96.762	99.338	104.11	97.92	102.98	108.7	100.92	102.41	102.58	100.21	101.78	103.93	101.85	101.4	104.47	102.24	94.154	104	99.761	104.67	102.49
104.7	106.1	109.97	100.73	105.21	106.74	106.59	99.534	106.79	105.01	106.24	108.18	104.27	103.08	111.49	104.05	111.42	109.11	104.08	101.8	110.04	106.07	101.48	106.08	112	105	103.34	106.71	106.68	111.9	111.68	111.26	102.81	104.99	109.96	99.138	112.65	103.21	111.38	103.86	100.98	101.52	109.34	109.19	108.02	113.03	102.78	109.33	103.81	108.55
100.69	94.925	97.499	96.146	97.763	100.24	103.24	99.574	95.735	94.492	92.43	101.03	100.68	103.15	95.457	101.22	90.694	99.161	101.89	102.17	95.681	95.606	95.806	93.054	97.817	98.045	99.1	101.72	96.284	98.599	96.659	101.49	98.383	101.6	94.261	97.953	102.83	102.79	110.03	103.16	100.35	103.51	102.75	96.708	97.162	98.924	101.17	104.46	107.21	99.256
108.2	113.77	110.41	118.34	112.98	114.54	112.11	116.57	110.19	116.67	113.45	109.41	111.19	112.52	112.55	114.95	113.94	112.13	113.82	113.05	106.6	109.29	115.89	111.65	110.53	110.77	112.71	107.08	114.05	112.04	117.9	108.48	112.69	109.8	111.85	117.33	110.69	108.74	111.86	115.21	110.11	109.22	109.99	111.93	108.31	112.5	115.06	117.93	112.94	110.49
109.43	102.81	101.54	104.13	105.7	104.42	109.28	102.52	107.23	105.08	109.28	106.71	104.07	105.78	104.72	103.21	103.9	108.7	103.11	100.55	109.55	99.323	105.32	106.07	103.64	105	103.25	104.26	103.81	102.5	100.52	102.83	106.92	104.3	107.78	108.27	107.63	106.16	106.62	110.34	101.59	101.59	108.68	109.76	104.56	106.29	105	106.17	106.44	107.85
105.99	101.3	107.77	104.07	104.75	108.45	106.65	109.39	101.42	110.35	106.71	105.7	102.29	109.08	101.85	106.66	99.835	102.05	106.89	105.22	109.51	108.03	111.37	97.19	102.43	103.62	103.98	106.22	106.23	102.65	109.28	109.33	109.03	103.94	105.45	105.78	107.31	104.14	113.01	108.88	110.18	104.97	104.3	110.15	105.02	97.427	109.32	111.59	103.88	107.7
107.71	118.8	112.81	112.81	111.68	112.76	112.72	110.88	112.9	110.6	111.51	109.89	115.77	111.91	115.49	115.21	109.39	116.02	107.97	114.26	113.86	110.35	111.87	110.88	112.8	110.29	106.41	120.28	105.87	118.37	116.52	118.64	109.21	111.13	107.99	116.92	110.72	113.88	108.3	116.33	113.15	117.3	111.98	107.94	114.89	108.77	108.82	108.85	111.2	113.72
112.96	112.89	110.64	113.23	110.32	109.9	113.32	111.76	111	103.86	112.73	110.92	106.28	111.38	113.72	108.39	109.94	109.37	114.65	113.09	111.51	106.84	107.11	109.71	114.59	109.13	114.78	114.75	115.83	119.53	114.75	116.42	116.69	116.82	115.19	115.36	116.06	110.29	110.49	109.16	113.15	111.34	113.08	108.37	115.16	111.15	111.08	110.87	110.26	111.98
111.28	104.74	109.09	107.47	101.96	109.93	104.99	107.06	110.73	105.93	101.37	107.06	105.4	102.52	102.63	107.32	100.12	107.75	105.54	107.96	106.34	110.19	109.79	108.13	110.2	107.21	106.61	104.79	106.28	104.17	107.22	102.63	106.4	102.23	111.49	98.3	107.27	112.43	99.961	108.15	111.7	110.55	109.65	106.41	106.04	109.04	100.19	105.95	102.22	110.6
112.19	110.37	106.19	109.98	98.772	106.55	112.55	105.56	106.65	105.55	104.22	108.5	97.098	101.08	107.31	101.69	100.37	101.55	107.15	111.32	99.537	106.91	112.56	110.17	103.95	110.46	100.17	108.86	105.73	102.09	100.78	108.86	105.75	108.74	105.77	109.83	110.68	106.65	103.18	105.34	110.28	107.35	103.55	104.86	107.64	100.44	109.32	100.39	104.66	111.53
95.121	99.443	106.92	100.27	103.44	104.3	103.49	104.28	95.379	101.32	108.17	107.71	107.7	102.25	104.21	110.68	99.372	101.01	106.26	101.66	110.3	108.24	103.45	105.48	102.67	100.15	106.04	104.88	110.76	101.19	108.84	96.49	105.33	100.51	95.586	101.23	103.68	104.23	101.81	102.21	108.45	104.41	101.62	102.76	107.84	101.22	103.15	109.98	107.23	97.736
102.98	104.1	105.35	100.77	102.79	102.16	104.92	100.97	102.94	102.44	103.25	104.88	102.23	108.26	115.88	108.38	105.21	107.7	102.78	105.97	103.43	99.668	106.59	102.05	104.93	100.39	98.623	102.04	101.3	105.77	105.43	106.52	104.75	109.34	100.79	105.81	100.42	103.67	102.71	100.2	101.31	103.43	99.629	109.34	108.85	102.96	102.14	103.65	106.57	99.25
98.415	101.26	96.705	101.9	105.98	109.06	108.93	109.93	106.72	100.44	112.4	107.56	99.76	97.414	102.48	103.79	102.09	104.53	102.68	101.92	102.75	106.06	105.81	107.89	98.659	104.8	105.95	101.66	97.248	117.43	104.65	102.4	103.44	103.62	104.45	103.69	105.91	103.07	103.98	99.606	111.33	103.87	98.724	106.25	99.288	103.96	105.98	103.53	99.054	100.27
107.13	114.58	114.95	117.89	109.68	109.08	118.04	107.19	111.48	109.75	112.11	104.29	113.51	112.67	111.6	116.54	113.64	112.77	108.82	112.5	112.64	110.69	115.5	111.95	110.92	111.89	109.6	120.94	112.61	110.02	114.35	111.64	113.74	113.96	114.68	113.85	114.91	110.34	115.83	115.45	115.25	111.99	108.73	112.42	113.22	111.92	111.35	105.01	115.83	111.88
116.08	121.62	118.35	112.75	117.63	124	116.56	121.49	116.32	116.83	122.2	116.28	110.47	118.96	117.51	115.1	116.51	115.86	109.62	111.61	120.2	115.86	117.86	115.15	116.68	114.63	122.21	120.58	119.25	113.93	119.06	114.09	124.76	108.44	119.91	119.35	120.27	114.05	120.3	118.02	113.93	122.37	120.65	120.78	118.71	124.11	122.27	114.1	113.75	122.46
109.38	111.65	108.45	112.35	96.945	106.24	109.32	101.57	106.95	109.59	104.41	102.34	107.71	114.32	102.01	109.6	104.59	106.24	109.93	105.66	107.76	107.79	112.37	106.42	102.05	108.95	101.38	110.57	104.19	106.98	101.1	103.02	108.43	104.5	100.82	107.35	105.96	113.59	114.04	106.74	109.41	112.3	112.19	101.89	98.994	102.58	107.91	101.08	105.95	104.31
112.81	109.4	111.71	111.61	112.83	108.75	111.2	112.62	109.4	110.22	110.97	101.22	111.47	107.32	111.02	109.25	113.11	104.95	107.73	100.48	119.25	106.6	109.33	113.98	110.28	108.77	111.5	106.42	112.26	105.64	105.84	111.57	110.04	110.62	107.04	112.53	104.85	113.73	104.55	107.64	105.88	109.63	107.94	109.45	108.85	108.9	111.67	112.74	111.19	115.46
109.78	107.86	110.39	107.02	107.65	107.81	102.2	102.88	103.96	105.82	99.355	102.96	104.7	108.81	102.77	106.38	99.33	99.74	102.22	108.8	102.02	105.54	104.23	105.62	102.78	103.65	109.83	104.42	104.9	108.4	101.78	105.47	105.03	105.87	110.44	103.24	103.83	98.183	106.95	106.13	102.72	101.56	105.55	100.98	101.92	100.11	97.415	109.58	99.011	102.23
108.45	108.93	105.07	113.34	111.31	114.78	107.87	114.53	114.77	111.9	109.13	106.83	112.05	116.06	113.94	112.02	108.45	114.77	111.65	115.62	112.04	112.35	114.01	109.63	114.98	112.71	112.27	119.55	109.84	112.37	112.99	112.39	109.96	111.99	114.27	111.39	110.27	116.68	108.67	108.73	111.94	107.59	109.23	110.81	113.31	108.7	105.64	112	109.75	113.06
109.06	107.81	107.93	109.81	111.09	120.64	111.89	114.18	111.34	114.07	113.58	117.74	118.23	107.37	113.63	105.81	108.22	109.42	108.53	119.72	113.74	109.63	110.29	113.45	109.86	111.68	110.36	111.05	103.25	115.32	114.22	110.89	111.43	109.09	109.61	110.98	111.94	114.14	115.09	112.25	109.13	115.58	118.57	114.5	115.4	120.58	114.85	109.71	119.4	113.09
105.53	99.049	108.4	104.64	105.23	104.22	107.24	103.19	109.88	99.35	108.48	108.1	108.68	104.75	102.01	109.37	107.05	109.07	97.643	103.37	106.21	105.84	112.1	111.27	108.36	108.31	105.18	99.393	108.34	110.61	103.76	107.27	103.67	109	112.64	106.58	106.75	110.87	108.04	109.86	105.29	108.59	105.05	106.89	106.32	110.37	97.393	104.29	105.03	108.89
103.48	111.82	109.69	103.09	108.64	110.97	105.5	108.36	108.42	106.68	103.68	107.54	104.57	110.03	104.77	106.9	110.61	105.37	109.33	104.01	107.34	109.43	96.727	107.78	108.83	106.86	111.56	106.02	107.31	99.892	104.24	107.84	104.57	104.39	105.74	99.762	102.05	104.89	108.78	103.54	103.19	103.13	101.26	103.56	105.91	102.36	101.24	103.55	100.74	111.67
106.3	115.47	117.15	124.66	116.1	114.39	117.24	118.36	114.83	115.38	117.75	113.87	117.57	117.35	125.71	120.13	122.28	111.51	115.41	111.41	108.22	118.73	111.15	115.18	114.74	119.24	114.13	119.16	122.4	115.9	116.74	116.13	115.19	116.97	111.98	117.8	121.25	119.39	118.58	120.56	119.49	112.78	110.6	123.02	111.06	121.34	109.42	117.14	112.46	112.19
115.76	112.63	112.65	108.05	106.05	110.06	111.56	114.33	106.57	116.8	111.36	114.98	113.26	112.92	113.08	117.95	114.56	112.94	110.2	112.87	109.71	109.6	112.1	109.82	105.79	112.77	109.36	110.63	112.04	109.77	104.73	109.63	105.51	111.76	117.53	114.99	108.44	111.71	108.52	119.3	111.6	111.5	112.46	111.85	107.97	116.81	113.96	117.76	107.29	115.49
102.62	110.6	103.2	111.54	100.97	108.9	107.36	106.91	104.63	99.545	112.76	102.95	104.7	106.14	106.99	110.52	105.71	105.45	105.76	105.27	99.915	107.51	108.42	107.75	104.8	103.04	106.84	99.039	103.67	109.94	102.38	109.49	105.97	107.45	103.25	105.24	107.62	110.31	106.34	106.64	104.62	106.26	103.63	110.05	109.07	96.563	101.71	101.44	100.9	108.63
115.11	111.28	113.6	115.77	111.52	110.33	111.6	103.77	115.99	114.99	112.43	107.73	116.31	109.62	111.47	114.55	108.16	119.83	115.64	110.95	109.49	110.84	110.31	111.65	111.55	108.68	118.96	105.63	121.51	106.52	113.57	110.95	109.99	115.59	105.47	110.91	111.57	104.98	107.64	113.72	107.62	110.71	115.59	109.41	110.09	112.5	111.09	118.85	109.42	107.62
98.111	104.33	101.62	105.93	98.165	101.93	103.62	101.84	100.58	100.88	105.58	104.09	104.24	103.76	105.9	103.57	99.72	104.46	108.36	101.41	105.55	97.995	105.97	102.2	111.06	110.13	99.545	109.34	106.61	99.542	104.82	99.153	105.58	105.3	97.7	104.44	106.71	98.687	105.37	101.1	105.13	106.67	107.05	104.56	99.262	99.881	102.01	104.09	106.36	106.85
104.83	109.98	106.35	111.92	113.32	118.03	108.96	104.37	114.28	108.97	109.53	103.95	108.18	111.17	110.53	106.8	112.72	111.76	106.49	109.52	109.24	107.56	108.58	110.84	110.75	115.03	115.89	107.33	109.27	114.55	106.93	107.83	113.79	116.58	109.61	104.76	109.58	114.92	100.87	111	112.51	106.09	110.07	105.73	111.62	112.14	111.88	113.48	115.29	116.29
94.07	109.2	97.496	99.971	95.519	99.309	106.65	97.368	99.058	101.57	99.489	103.52	102.33	97.883	101.65	101.11	96.314	101.74	100.07	103.58	95.132	100.33	103.52	98.351	94.121	97.93	100.85	101.4	103.97	94.537	104.88	100.68	101.52	100.22	106.74	96.197	95.089	95.746	104.27	99.28	97.767	90.362	98.29	100.12	99.749	100.48	100.9	100.12	99.598	95.415
107.41	105.7	105.95	111.02	106.62	105.72	103.27	108.56	105.91	107.39	107.94	107.23	108.78	109.08	111.05	100.26	102.25	103.22	107.17	103.39	102.65	103.18	104.74	110.54	109.2	108.24	98.232	106.24	106.66	106.16	98.41	104.35	103.23	107.82	103.37	105.5	103.89	104.3	102	105.73	109.81	104.13	102.68	106.5	103.69	104.48	101.27	106.72	104.83	100.95
111.61	111.16	114.66	117.51	114.3	117.95	113.98	108.97	115.73	115.43	112.4	108.34	111.66	110.05	114.44	116.18	111.97	110.77	119.14	111.65	112.03	115.03	116.42	105.51	109.22	112.5	111.62	113.5	112.09	109.76	112.13	111.95	117.57	109.53	111.83	112.23	112.31	105.75	112.32	120.33	114.19	110.55	113.91	108.71	109.44	111.73	103.78	118.8	114.53	111.66
105.67	109.07	105.52	108.56	107.49	106.96	102.89	107.53	104.96	109.54	105.74	107.02	103.31	105.57	107.82	101.15	104.99	102.98	107.07	105.44	104.25	102.09	114.83	104.38	98.393	109.01	103.43	107.81	110	111.88	102.16	104.22	111.56	108.86	102.03	103.55	108.82	105.31	111.67	105.24	102.05	100.68	103.04	108.8	103.28	106.41	106.65	109.6	108.89	107.61
104.27	109.95	106.25	105.22	103.85	98.648	104.53	104.14	110.43	102.51	108.73	109.35	105.52	109.85	110.8	106.07	103.38	107.1	102.58	101.38	107.43	101.37	105.07	98.286	110.5	107.39	106.2	104.7	109.08	104.44	110.18	104.04	100.47	107.93	106.28	110.25	111.69	106.6	104.93	105.62	110.21	106.27	110.7	102.93	109.03	108.29	104.35	106.19	107.42	106.18
109.02	103.62	108.86	108.41	104.4	107.42	104.71	107.16	110.6	108.46	113.2	113.04	107.66	100.43	115.14	104.48	109.29	110.49	102.72	98.258	106.07	105.67	108.64	105.73	104.55	106.01	108.79	102.32	104.3	103.19	104.42	101.97	110.51	101.67	107.39	109.17	106.67	102.46	104.12	100.81	106.29	111.49	105.99	108.2	106.28	100.06	107.17	102.64	109.57	94.043
110.63	114.39	111.99	118.02	107.09	111.84	108.19	112.26	114.36	112.76	113.19	114.01	110	106.91	111.1	113.8	109.36	110.07	114.74	103.94	108.36	107.07	110.81	110.1	111.87	113.81	109.4	106.76	107.87	115.69	107.64	110.11	114.66	113.41	112.65	112.39	112.54	110	111.56	113.38	108.1	112.4	103.69	113.36	113.36	110.75	109.99	108.78	105.54	107.05
99.036	100.34	99.25	100.86	94.941	103.13	109.55	100.85	103.73	105.18	103.44	94.206	100.92	100.25	96.038	95.4	102.47	103.33	97.876	99.694	102.35	101.6	102.24	101.22	101.45	100.85	98.502	107.9	100.36	101.72	101.66	101.59	98.125	96.053	92.921	105.32	100.56	98.499	103.36	97.802	100.94	103.5	107.12	99.226	103.96	103.78	97.879	100.46	100.3	106.13
113.01	104.77	99.855	105.63	106.99	106.64	103.48	109.11	115.05	109.97	104.87	111.84	105.64	109.32	106.6	105.62	101.84	104.27	99.801	107.64	108.86	108.8	111.93	99.707	106.63	99.637	103.29	114.17	103.65	103.76	101.45	106.15	110.23	108.11	103.25	105.07	102.76	107.91	108.09	110.05	104.97	110.15	107.55	103.13	102.44	100.91	99.849	109.13	102.58	111.99
121.01	110.39	116.91	114.68	116.93	112.68	120.25	119.17	113.52	111.31	123.09	118.49	110.69	115.16	114.67	117.71	117.57	119.99	115.7	120.39	114.63	111.52	118.45	120.95	118.08	115	115.59	119.06	113.34	112.97	115.26	123.35	123.57	122.21	118.78	123.67	119.54	114.99	117.15	115.5	113.9	114.85	121.53	115.92	127.08	115.77	120.5	118.77	121.06	117
112.68	108.39	114.2	109.47	112.68	108.02	107.28	116.11	112.19	101.91	112.06	106.18	113.88	109.2	109.72	112.66	107.33	105.79	105.94	112.43	111.43	114.66	108.78	114.7	107.14	113.27	111.98	114.69	118.36	108.46	116.91	109.11	108.6	110.91	104.74	114.48	107.71	104.08	111.56	110.34	105.68	108.71	110.74	113.18	107.13	107.94	106.79	113.58	106.81	108.63
104.9	104.33	110.54	108.18	102.38	109.23	103.78	106.36	106.41	106.8	101.71	107.47	109.96	104.18	110.49	106.78	106.13	104.12	104.64	111.26	106.51	106.83	109.53	104.93	106.44	104.93	104.92	110.45	106.18	106.23	105.33	110.44	108.93	103.32	107.3	100.65	113.15	110.85	102.27	108.7	108.09	100.98	101.04	95.493	102.96	103.76	106.65	110.01	104.04	98.07
104.94	103.83	108	105.78	109.77	103.4	110.43	102.23	101.15	105.45	104	100.38	109.18	106.22	109.79	104.6	107.79	102.6	106.99	104.19	102.71	110.06	110.89	107.77	104.07	108.51	106.24	107.29	103.3	109.99	108.74	105.11	99.729	105.35	105.52	99.792	111.06	108.89	107.98	100.28	102.7	105.88	105.16	112.4	104.92	105.37	105.77	101.7	104.92	102.65
106.25	115.84	114.29	104.01	112.31	111.04	115.06	107.8	109.07	108.91	114.39	114.28	111.9	114.54	109.91	111.99	115.5	109.76	112.21	113.12	111.88	109.08	121.08	104.04	116.15	110.79	104.21	110.37	110.57	109.87	108.52	112.7	113.65	109.05	107.34	110.71	115.34	115.95	110.49	110.65	105.49	110.02	117.33	113.88	107.37	109.21	112.24	104.84	103.03	110.77
97.637	88.155	98.144	105.99	95.911	93.923	97.371	104.83	102.17	106.91	105.23	97.114	102.31	98.889	94.795	91.828	100.77	100.86	104.74	94.687	95.519	102.3	101.89	95.971	99.684	101.95	96.844	103.08	99.784	91.256	97.385	102.95	98.244	101.18	100.25	98.529	92.303	101.88	99.064	95.688	95.512	98.75	103.98	104.9	97.614	105.44	98.308	94.098	102.6	95.164
106.6	105.41	108.44	104.66	108.02	105.56	99.808	110.33	107.21	109.96	109.91	108.17	105.11	103.94	106.36	100.46	99.404	108.48	109.1	106.4	110.51	102.42	106.07	109.01	107.81	111.01	104.74	99.853	105.45	108.08	100.18	105.61	107.33	103.96	107.7	104.49	100.18	112.38	112.03	106.53	109.04	105.72	111.55	100.97	110.36	108.73	107.37	109.94	103.9	101.84
107.29	106.3	107.96	105.89	110.08	107.83	104.58	105.64	109.94	104.11	103.17	109.66	105.77	106.3	98.23	110.97	106.87	108.36	100.66	103.19	105.45	107.92	102	109.88	102.43	107.91	103.09	114.78	101.55	106.22	101.9	113.68	102.92	108.89	103.6	111.33	108.94	104.32	108.45	102.27	102.69	108.75	103.14	111.34	108.3	104.49	95.926	104.84	111.76	109.76
108.49	110.79	103.31	112.87	112.58	114.69	106.52	115.72	105.5	112.09	113.44	108.85	112.39	108.47	112.51	109.78	116.33	115.08	110.87	116.58	112.83	115.7	109.75	105.52	105.41	115.79	111.27	111.97	109.67	115.98	112.93	107.05	107.2	110	115.58	117.19	110.18	109.42	112.87	108.94	113.7	111.54	108.11	110.11	106.69	110.65	108.69	109.09	112.26	114.51
118.75	120.79	113.12	116.09	121.91	117.3	120.55	112.29	116.49	113.74	116.25	126.09	121.77	115.31	114.79	121.38	112.29	119.98	115.75	117.63	117.13	115.27	120.63	118.87	114.84	118.23	120.32	118.34	122.58	115.41	118.5	116.23	115.12	113.6	110.34	118.05	124.34	119.82	111.81	120.56	117.96	112.92	117.22	117.32	112.44	117.75	119.98	114.94	115.96	116.61
102.02	106.16	103.81	97.798	104.97	101.89	108.54	98.118	106.27	106.13	106.75	102.52	101.2	104.67	104.92	108.38	106.03	107.69	108.39	107.86	103.21	99.325	95.927	98.497	104.45	99.085	100.82	103.44	105.38	99.85	100.79	105.43	105.63	100.5	106.98	107.29	104.64	100.55	102.91	102.48	102.7	107.7	103.76	106.83	103.34	106.23	106.04	106.38	102.66	101.27
115.5	108.01	108.81	110.79	115.53	114.32	113.35	108.81	116.32	111.34	115.11	107.44	109.6	108.06	112.74	113.74	115.56	111.51	113.66	115.38	112.14	105.55	121.05	107.25	110.73	107.16	113.13	108.84	108.54	110.58	111.64	112.49	107.74	115.17	112.46	109.44	113.11	113.02	112.79	110.89	109.97	112.09	109.24	112.8	109.98	109.73	109.07	115.33	106.51	108.64
113.17	106.99	106.91	103.31	104.43	107.02	102.43	105.86	110.7	105.14	104.32	108.49	105.81	108.23	109.33	104.34	101.34	105.12	107.9	105.85	111.02	106.82	109.48	101.06	105.54	101.32	108.48	105.64	105.03	102.62	105.35	104.95	107.53	102.7	112.23	100.33	108.03	104.14	109.95	106.47	103.54	103.59	103.71	101.84	107.75	107.74	106.03	107.83	104.07	106.02
123.16	116.09	106.61	115.54	115.43	109.86	111.1	116.36	113.4	110.9	113.7	109.68	110.39	114.64	113.14	111.07	107.9	110.76	106.82	121.91	111.32	111.04	114.29	108.01	111.17	111.14	105.85	117.59	109.68	111	115.76	103.67	106.85	114.55	110.74	117.09	109.82	109.94	109.86	117.52	114.22	103.83	112.23	116.66	110.9	114.64	112.29	116.76	111.46	112.1
114.97	114.51	112.73	115.89	107.22	109.93	109.68	109.61	112.74	112.57	110.1	109.97	112.93	110.11	107.52	114.67	107.12	108.67	111.41	120.64	105.24	112.99	107.02	110.01	103.18	113.42	111.2	111.32	112.62	108.41	108.42	109.59	108.94	108.21	112.84	107.32	106.94	106.53	107.13	107.58	117.8	107.03	107.4	113.43	109.25	111.74	112.55	112.09	112.74	108.15
106.07	104.67	102.48	103.01	109.82	102.59	109.66	106.9	102.17	101.02	105.24	99.312	107.3	105.99	105.09	103.63	105.11	105.98	102.86	103.65	107.19	108.75	104.07	103.08	104.67	104.85	99.033	104.13	108.95	105.83	113.12	95.703	104.29	102.27	107.33	102.11	105.33	105.8	100.73	99.943	101.22	109.75	106.3	106.94	107.59	107.7	110.78	106.51	104.16	102.78
108.62	107.11	107.8	110.38	104.88	103.15	105.6	104.65	105.29	106.61	97.579	111.16	108.6	103.35	107.28	107.32	102.77	102.24	104.65	105.46	106.41	105.25	112.51	105.33	109.98	102.6	112.18	105.57	106.41	109.33	106.67	108.68	111.31	102.96	105.35	105.36	103.82	104.45	104.34	108.21	113.56	102.67	102.53	98.02	102.63	106.04	105.06	106.42	106.35	102.67
102.01	97.899	98.292	105.01	96.261	100.83	102.43	106.11	104.17	102.35	96.254	99.886	98.184	93.059	97.042	101.51	101.3	103.92	105.03	102.5	98.355	96.074	101.98	98.133	106.27	102.39	94.297	103.54	101.52	101.53	100.41	99.227	100.78	101.35	98.222	93.69	100.73	102.88	99.269	94.836	97.261	95.021	100.5	100.78	102.2	97.275	102.53	104.16	95.073	100.39
109	107.81	104.1	101.9	103.49	103.79	103.29	110.79	108.51	109.84	97.018	107.43	104.85	102.84	99.691	105.8	103.08	108.01	98.621	105.79	102.28	109.67	100.53	100.75	107.41	105.08	109.35	102.14	105.63	107.47	106	104.5	105.74	104.37	103.61	102.87	112.02	104.87	99.881	100.59	106.01	106.09	101.97	101.84	103.11	99.29	105	98.24	105.73	106.19
104.31	107.74	97.425	105.04	110.51	109.16	104.62	106.83	104.22	101.08	108.16	109.57	105.57	105.15	104.95	104.25	107.02	102.11	108.15	109.01	105.48	107.28	104.47	108.5	105.18	107.77	110.54	105.46	107.22	106.67	112.99	110.19	105.56	100.21	101.75	99.653	104.78	109.29	101.38	105.17	109.25	110.41	107.37	103.12	111.35	109.7	112.5	106.27	108.13	102.69
105.34	111.99	113.01	110.21	105.75	113.61	113.4	106.79	112.01	118.54	115.04	110.14	109.42	115.52	112.45	111.83	114.15	109.37	110.41	110.98	113.25	110.2	106.77	110	115.55	112.51	109.22	114.77	112.56	109.79	103.56	103.85	108.04	117.95	112.17	115.33	110.54	117.86	115.66	112.61	110.01	108.04	111.95	116.22	115.51	113.31	114.95	111.36	117.93	118.12
110.19	113.46	105.3	109.61	109.13	105.8	110.22	107.58	119.94	111.88	112.09	115.45	107.86	113.85	117.2	115.8	110.99	113.6	105.84	108.37	107.93	106.02	115.76	109.52	116.76	110.96	110.99	114.18	114.01	111.12	108.09	109.68	111.91	109.55	107.99	112.36	115.98	111.29	105.51	112.28	109.28	118.89	110.63	106.77	112.84	110.35	100.4	111.44	110.04	110.73
107.11	109.1	106.73	115.34	115.01	111.7	108.41	108.77	106.87	113.19	108.76	109.81	108.64	109.83	108.72	110.53	112.4	110.2	111.9	105.92	113.69	111.26	100.37	107.77	107.81	108.99	110.85	114.02	110.52	119.69	114.6	119.25	108.18	104.36	106.27	112.78	110.42	110.51	116.3	109.94	112.69	116.7	110.17	113.46	106.99	113.37	110.22	106.72	112.31	100.39
108.61	107.17	104.14	105.87	104.38	105.66	104.61	105.96	109.71	102.62	106.34	105.9	105.3	101.88	106.63	100.57	108.26	101.77	107.14	108.43	105.11	105.67	103.46	99.758	102.75	102.96	106.04	102.93	101.82	109.47	102.64	103.97	106.77	110.54	100.89	104.82	106.5	108.54	104.36	103.59	103.67	111.72	103.45	100.67	103.15	102.43	105.95	104.71	102.17	103.27
113.7	113.87	109.5	112.41	110.94	106.61	114.48	111.56	112.54	109.63	115.77	112.65	114.03	106.16	111.17	110.34	111.42	110.6	111.71	104.06	106.45	114.7	110.28	115.26	111.62	110.33	111.26	109.63	110.74	109.61	107.39	109.74	115.06	110.76	111.56	112.03	112.41	110.32	111.26	111.37	113.4	109.38	109.81	109.83	110.16	112.02	109.39	112.04	107.41	113.91
98.766	105.79	100.9	101.76	104.36	105.24	103.55	103.7	107.91	105.55	101.13	107.5	105.53	100.47	101.9	107.88	107.26	104.25	101.65	108.69	99.374	106.74	101.85	109.5	109.48	102.83	109.49	104.06	108.71	102.56	101.71	100.98	105.05	112.04	104.12	101.13	112.39	97.996	105.64	102.61	103.46	107	105.18	106.21	102.77	108.63	104.61	109.32	102.35	105.6
105.96	102.23	108.98	107.1	101.97	101.15	100.8	102.81	114.26	103.96	107.01	106.7	107.65	102.99	98.836	106.26	99.892	103.98	106.47	112.2	103.75	104.19	111.09	101.92	105.52	111.09	98.998	100.25	105.98	101.56	99.226	105.68	106.36	108.62	98.242	110.37	100.88	108.34	103.47	103.63	104.56	105.96	108.07	101.28	103.29	105.13	104.31	100.27	107.55	97.456
101.07	101.11	99.011	95.03	98.897	97.708	102.15	100.59	98.751	97.97	106.93	96.815	98.866	94.069	101.72	103.28	97.19	100.31	102.28	101.51	103.07	102.47	108.92	98.855	109.06	101.61	98.436	104.6	97.041	96.79	99.715	97.935	93.715	100.14	98.332	97.54	99.306	97.107	99.701	95.33	101.02	105.66	102.37	101.37	97.249	100.08	101.6	104.37	97.886	97.388
106.62	103.76	111.28	102.85	99.777	105.19	105.22	111.39	107.79	107.52	101.74	107.04	109.64	102.01	103.13	111.84	105.89	109.69	99.669	107.79	105.51	103.02	103.92	104.6	100.35	104.82	108.64	102.34	104.7	104.37	105.08	101.92	105.34	101.25	104.23	106.61	101.64	109.14	101.96	106.68	109.24	104.47	109.71	100.09	107.22	99.431	105.74	92.256	104.39	108.99
113.7	108.83	107.04	108.75	120.5	108.84	109.52	109.73	116.32	116.82	113.03	112.47	107.82	117.65	105.53	110	99.933	109.32	115.91	109.37	116.94	110.78	109.31	116.46	109.45	109.08	113.58	113.07	109.8	108.96	103.83	109.31	103.41	115.07	113.55	110.18	109.82	105.5	107.81	116.03	108.87	113.93	112.13	115.79	114.98	106.53	109.59	109.46	111.59	109.73
110.82	113.1	109.16	112.49	109.86	110.33	106.44	108.08	112.12	114.91	113.46	103.36	111.87	110.2	108.53	110.52	116.26	113.21	112.17	109.3	105.05	104.7	111.83	111.21	107.91	110.34	108.31	113.45	108.41	107.86	111.55	111.12	107.54	110.37	118.24	112.31	105.38	114.19	107	107.24	103.93	106.06	113.34	109.42	112.49	110.21	111.72	104.72	110	111.17
112.99	99.912	114.94	111.24	113.38	111.09	110.33	117.77	109.76	114.45	109.89	107.41	115.56	113.81	104.75	116.8	114.14	114.49	111.26	112.72	111.71	112.95	108.44	107.11	109.43	112.54	115.99	109.56	111.17	113.88	108.24	105.84	106.97	106.37	110.74	112.4	112.6	107.5	109.85	114.62	114.51	111.54	111.85	112.19	109.64	112.57	116.5	112.28	108.96	113.22
106.17	109.13	108.95	103.89	101.58	106.55	108.66	115.11	97.874	102.95	105.04	114.96	106.8	105.17	111.09	103.19	105.23	112.19	109.34	110.49	100.01	103.92	107.29	109.31	100.51	106.7	101.33	109.92	113.33	105.87	100.93	105.76	108.4	104.24	101.98	103.27	109.52	108.72	104.08	99.13	100.34	99.293	110.77	104.36	110.09	110.48	98.699	108.8	102.76	105.2
110.05	110.55	111.39	110.21	107.26	121.01	107.04	99.341	113.99	111.81	113.64	110.04	108.45	110.05	110.9	111.69	109.12	100.51	107.85	105.38	118.45	116.47	107.76	109.32	112.43	107.72	113.24	115.21	110.65	107.29	114.46	103.36	107.36	113.45	110.41	110.54	114.81	113.14	112.86	110.84	110.31	109.76	111.63	110.9	102.91	110.49	110.8	105.23	111.9	105.6
113.53	118.28	115.8	114.84	116.42	119.75	122.45	117.96	117.08	118.69	110.06	113.56	117.04	119.38	121.05	114.58	118.57	114.5	119.94	122.69	116.77	120.6	114.89	120.89	120.98	116.12	117.07	117.05	122.25	118.51	119.6	113.51	119.07	109.27	112.41	115.96	119.63	116.45	115.66	112.62	117.79	117.52	120.52	118.31	116.78	123.32	123.03	117.68	114.44	119.63
104.48	107.08	101.15	101.14	107.16	105.05	107.17	98.005	104.83	106.47	107.26	111.59	102.76	110.55	110.11	106.74	105.53	103.67	102.56	106.74	99	108.1	103.6	104.18	103.29	110.08	107.8	100.63	104.4	98.527	106.84	100.76	106.68	107.44	105.62	111.12	102.8	102.84	106.6	106.75	107.21	110.15	99.14	102.41	106.1	104.35	100.05	108.03	106.12	108.29
101.68	108.02	103.68	107.35	107.81	101.3	108.68	110.31	106.58	114.09	98.473	102.93	107.99	108.95	105.62	109.31	103.27	109.37	110.34	102.12	107.6	106.25	112.53	106.09	105.69	104.06	107.05	104.52	101.45	101.8	106.86	106.42	106.62	105.65	107.2	104.55	110.33	103.3	96.816	104.83	101.17	108.59	107.61	110.28	106.58	109.05	104.8	107.39	105.12	105.4
102.11	102	105.61	105.56	101.95	111.05	109	105.58	102.67	101.05	100.76	101.06	107.29	103.6	103.28	111.34	99.748	106.49	111.79	109.1	111.09	109.61	102.2	108.93	107.08	103.6	105.52	107.11	107.37	102.03	110.91	107.52	103.13	104.73	102	108.92	109.5	108.89	104.37	104.52	107.21	105.58	92.094	112.05	102.97	101.03	98.03	104.3	110.28	107.33
100.61	103.22	98.608	96.551	97.778	104.39	97.135	104.15	103.58	98.316	98.901	98.409	102.18	95.252	103.7	104.61	96.608	100.13	103.33	98.407	96.988	100.63	96.472	98.659	102.95	100.04	101.33	100.46	98.975	96.369	102.35	98.382	104.75	103.71	102.31	102.25	105.56	100.53	91.871	100.05	102.2	102.94	92.607	99.986	94.315	103.4	100.23	98.83	98.94	99.063
114.07	106.51	110.33	110.59	109.84	111.92	106.14	112.12	114.61	111.84	113.44	103.93	109.82	107.78	111.29	118.87	116.37	110.01	107.53	112	108.56	107.06	116.15	112.77	107.04	112.73	112.37	113.42	117.3	108.62	117.1	115.27	110.33	112.26	107.02	110.37	110.54	110.32	109.56	105.96	110.54	112.32	110.57	109.79	112.66	110.97	115.93	107.19	111.02	110.79
107.18	108.1	113.18	108.16	114.63	115.02	111.55	109.92	104.25	112.74	108.18	112.29	113.61	113.46	111.19	107.3	110.08	111.5	112.19	111.23	111.2	112.09	106.55	111.52	109.33	106.96	113.39	108.34	112.46	112.71	110.78	110.93	110.98	118.05	108.53	112.98	110.46	109.68	108.59	110.96	107.72	122.01	113.88	109.43	116.81	117.91	114.42	113.13	113.25	109.62
103.22	114.29	112.4	109.89	112.97	112.33	105.97	117.9	115.07	107.8	110.69	111.15	116.02	111.81	111.45	103.17	112.79	110.47	114.54	109.14	113.36	110.27	115.33	108.28	110.48	106.16	107.76	108.92	111.41	108.2	115.38	114.4	108.07	109.09	109.45	113.58	111.47	111.31	113.18	108.91	110.94	109.39	107.08	111.23	111.67	109.07	110.05	114.34	111.74	114.35
104.38	111	106.8	109.29	109.75	104.24	105.23	105.5	107.35	105.19	104.43	104.96	109.29	107.17	106.65	108.61	108.9	103.09	104.48	101.08	101.49	108.48	106.39	101.73	103.65	102.78	110.18	103.02	108.64	105.84	105.38	101.93	103.5	104.61	104.66	103.47	100.57	103.21	114.26	98.152	110.37	104.86	103.82	106.32	105.94	104.31	116.28	115.25	104.63	107.49
106.3	104.86	106.26	103.63	103.75	106.04	100.23	99.94	106.91	106.23	107.95	99.341	105.66	102.98	100.37	101.23	106.48	101.89	102.39	103.31	102.47	103.79	102.55	100.8	108.31	107.5	101.27	106.58	105	103.06	107.8	105.61	104.42	100.4	106.73	98.72	107.74	104.78	94.469	107.53	101.49	108.06	109.33	101.42	104.82	106.52	105.13	108.15	101.68	104.65
105.64	109.79	112.88	112.18	113.47	111.05	106.16	112.94	112.4	118.01	106.92	114.13	112.66	114.31	111.72	114.01	113.29	114.41	109.92	105.91	115.59	112.21	115.05	109.61	107.41	114.08	118.16	108.77	111.11	106.13	112.76	113.96	111.26	113.09	106.68	108.6	116.04	105.49	119.32	113.84	110.89	112.06	107.18	113.05	103.63	111.56	111.71	110.39	113.88	113.01
104.24	104.97	108.37	108.61	104.28	102.18	107.26	104.4	101.77	99.897	112	100.25	103.98	106.06	100.69	111.12	105.06	99.464	102.51	102.95	100.46	100.43	105.31	105.19	108.39	99.261	110.04	106.05	102.54	104.4	107.13	98.353	104.82	103.02	105.14	108.68	109.92	108.12	101.86	109.65	102.76	104.43	102.17	104.5	104.48	105.52	105.17	102.93	97.469	102.15
104.81	104.78	102.54	100.56	104.14	105.03	102.27	102.58	108.99	105.68	99.083	107.92	107.73	100.81	104.53	98.321	103.72	99.564	109.47	101.94	101.46	104.2	105.76	100.82	101.41	105.83	100.53	104.92	102.01	108.77	115.55	109.04	97.881	104.36	103.48	102.82	105.5	104.96	99.26	93.513	103.31	103.86	106.02	105.74	114.51	107.93	104.78	106.11	103.04	103.27
115.53	114.03	114.93	113.66	108.69	114.44	113.44	107.97	108.92	114.71	107.25	114.47	108.44	115.15	114.57	115.51	115.55	116.55	109.46	112.36	107.77	107.48	109.37	117.49	106.8	116.85	109.13	108.02	109.93	114.75	109.09	114.69	111.6	110.81	115.95	110.46	111.11	114.04	113.35	113.73	110.33	109.75	109.84	111.34	109.36	107.68	105.21	116.3	115.28	113.83
98.466	102.85	98.021	106.33	102.55	106.09	109.47	100.38	108.45	112.32	105.98	103.54	103.16	101.75	111.59	106.79	105.01	113.2	97.285	109.01	99.297	107.84	105.65	106.36	103.65	103.38	104.68	105.43	107.85	108.05	100.61	101.42	105.81	107.19	107.82	109.7	103.26	111.57	113.56	110.44	108.17	104.21	107.31	108.86	102.27	107.01	106.31	104.99	107.66	106.96
109.56	109.42	111.98	114.87	111.79	109.86	111.98	114.25	107.87	103.56	116.12	106.63	107.24	113.15	109.01	109.62	114.35	110.4	109.42	113.7	114.93	118.07	109.92	114.38	117.62	108.67	116.87	110.9	107.04	110.44	110.86	107.78	115.07	110.17	109.26	114.53	109.81	113.58	115.55	108.11	109.17	114.21	111.09	108.93	107.09	112.92	116.48	107.73	110.04	108.52
117.27	113.67	106.49	110.57	118.3	113.9	112.41	116.35	106.13	111.28	113.24	112.66	112.36	112.87	110.52	112.55	107.43	115.82	113.11	110.81	113.27	114.47	111.91	111.99	115.82	113.84	104.19	116.64	110.36	114.44	107.68	114.05	107.67	107.83	116.57	111.23	114.55	113.06	111.41	109.53	111.21	117.32	107.71	121.35	113.12	108.48	112.73	113.28	111.16	109.19
106.11	105.47	100.37	110.61	109.61	112.33	110.73	109.23	116.21	119.16	108.55	106.96	104.68	107.59	107.26	112.8	111.56	114.32	108.94	105.23	107.95	108.11	105.77	106.21	102.65	107.94	112.78	112.36	114.25	116.87	111.48	112.97	113.34	115.11	109.83	111.37	106.09	112.5	114.52	107.87	111.85	110.24	104.65	112.11	110.77	107.44	115.6	108.97	108.25	119.83
95.626	100.03	96.474	103.12	103.78	97.055	100.92	97.394	97.941	91.831	94.978	100.71	99.313	101.59	105.13	96.377	89.24	101.01	102.36	98.709	103.61	104.41	99.441	100.94	100.05	101.73	103.29	102.55	99.228	98.221	102.79	104.72	107.06	106.09	96.726	104.29	100.25	99.508	103.63	96.909	104.81	94.727	102.78	94.55	91.692	101.62	100.33	98.748	96.136	98.234
107.96	116.22	112.72	108.33	110.74	117.49	113.59	111.55	110.99	109.11	111.7	109.69	107.31	111.05	112.72	116.32	114.99	118.98	112.8	102.57	112.23	115.93	115.91	106.77	115.59	114.59	110.7	112.08	111.32	111.47	105.08	110.27	111.59	113.39	112.31	116.47	107.73	109.39	114.44	117.68	111.16	107.18	110.13	111.31	115.59	113.9	106.91	119.24	111.15	110.95
104.14	105.46	112.42	106.31	96.299	104.88	102.36	104.56	116.12	107.32	107.77	107.11	102.14	109.24	104.93	100.89	107.04	111.28	107.3	100.57	107.3	104.77	113.57	107.4	105.34	105.42	105.95	107.03	104.13	106.53	108.47	103.39	112.01	100.4	111.58	106.98	105.67	108.3	105.88	112.25	101.71	108.06	104.04	107.13	102.08	106.91	108.08	106.08	103.86	105.31
114.39	113.1	114.9	110.51	107.92	105.2	107.28	111.25	111.99	108.17	106.53	109.15	108.99	111.66	106.47	107.91	109.11	115.9	108.14	109.4	113.51	105	114.3	116.73	116.34	108.95	113.89	110.48	106.79	109.81	107.23	111.18	106.06	109.12	107.21	109.64	110.47	114.09	113.68	107.95	114.49	118.18	112.14	118.54	113.79	113.28	107.65	109.84	115.52	107.29
101.12	104.05	110.76	105.25	105.88	102.07	105.18	107.11	105.26	103.81	104.83	108.47	102.62	101.74	103.24	102.54	106.74	106.99	106.17	108.57	108.06	104.43	109.51	114.06	101.32	106.61	110.98	107.06	101.24	109.77	103.8	106.28	105.26	113.72	112.2	108.23	105.25	106.09	103.85	104.26	109	96.891	106.84	107.92	106.68	103.5	99.709	102.93	107.85	103.02
105.81	102.19	102.22	97.459	110.46	103.71	105.95	106.66	103.39	103.06	109.86	107.52	110.68	107.25	108.37	98.964	103.08	103.76	100.12	103.23	107.58	110.75	103.53	106.3	107.1	102.96	105.03	102.28	102.2	102.56	108.11	102.88	104.48	106.72	100.23	106.09	103.6	107.35	104.98	103.96	106.73	107.13	103.08	111.92	104.07	105.88	109.93	104.4	98.574	100.18
102.72	102.95	113.13	98.68	108.06	104.42	110.31	103.37	107.01	105.22	105.39	103.72	109.03	107.6	109.03	102.39	109.13	99.064	107.64	106.72	99.356	108.6	108.28	111.42	101.53	112.91	105.21	104.3	99.042	103.11	105.46	108.34	110.13	108.52	104.08	108.76	104.66	110.66	109.54	103.72	111.68	101	106.2	100.79	102	102.71	105.27	109.85	104.71	105.53
102.51	107.37	107.36	109.38	111.43	99.156	106.99	103.62	104.23	102.17	107.48	107.47	110.62	105.92	106.78	108.04	107.2	111.04	103.31	109.2	109.44	103.67	115.14	111.63	103.39	105.04	112.99	107.99	105.44	100.27	104.98	106.12	103.14	111.39	106.18	104.05	106.59	98.232	108.24	102.51	107.72	104.87	107.41	103.42	106.77	105.04	99.476	105.18	111.15	99.416
112.14	110.31	98.467	112.57	102.33	105.71	104.87	102.83	108.72	107.83	103.95	103.84	109.93	108.7	107.09	105.95	107.45	103.78	104.54	108.95	103.74	105.62	105.45	108.91	110.27	108.55	99.751	110.4	102.79	107.97	104.7	106	100.2	107.69	108	102.86	104.21	107.79	99.337	107.04	106.12	96.078	103.31	107.52	106.86	105.38	110.48	101.97	106.81	110.14
100.05	100.28	97.577	104.59	99.382	96.855	97.008	101.03	98.246	102.1	95.183	98.22	98.941	101.15	95.111	97.648	102.66	98.624	94.67	102.01	100.85	95.064	95.575	104.34	94.226	109.24	97.974	98.02	101.82	99.24	99.522	99.964	96.259	100.85	96.843	102.23	101.8	102.51	104.4	101.84	98.941	96.877	102.57	100.45	99.761	105.47	102.02	104.73	107.06	100.61
104.65	108.68	110.31	110.81	104.88	103.98	108.16	101.4	102.93	99.806	107.29	112.73	103.54	110.55	109.58	111.32	109.22	105.86	104.32	105.19	99.22	107.26	102.96	106.44	102.76	109.88	103.82	100.25	108.48	104.7	104.38	109.28	104.84	103.04	103.76	104.95	107.97	105.37	101.89	109.47	103.86	108.88	110.39	106.51	107.54	101.74	103.56	103.68	98.926	106.59
100.48	100.14	105.65	97.733	100.86	104.69	93.689	105.77	100.25	97.271	98.819	103.36	101.72	96.115	107.24	100.35	94.718	95.354	100.1	99.82	102.04	93.737	92.969	106.24	96.45	99.291	97.745	107.06	103.13	100.56	100.88	103.76	99.101	96.226	96.706	105.18	94.846	102.19	101.52	106.74	99.782	96.553	101.05	101.19	100.11	98.761	99.669	100.05	102.12	99.583
104.08	102.65	96.439	96.45	98.435	100	98.638	100.96	103.11	92.346	106.54	98.55	104.08	97.16	98.028	97.89	104.33	96.546	103.98	101.39	106.25	98.091	97.384	101.34	101.33	99.625	98.068	95.23	101.18	100.51	104.28	106.39	97.748	104.22	105.06	98.482	102.09	98.487	99.124	96.207	95.159	97.023	102.85	101.53	102.35	102.68	99.522	99.8	106.01	102.25
107.78	107.25	108.09	102.44	112.59	113.27	102.7	109.42	102.42	104.05	103.25	102.39	105.22	108.78	110.01	105.04	106.91	103.54	108.16	109.8	107.47	100.86	103.42	107.52	104.61	110.11	104.73	114.53	106.06	105.98	105.93	106.57	107.06	102.51	109.53	103.23	105.34	101.28	112.98	109.39	105.36	96.31	106.23	105.44	108.28	102.94	112.23	105.15	105.03	103.91
103.08	108.77	102.77	107.17	105.26	107.84	107.34	104.67	103.05	107.51	110.29	102.28	103.53	105.11	109.42	104.05	102.75	102.32	105.23	108.92	102.71	110.17	107.75	106.88	109.42	109.13	105.97	108.93	109.02	109.67	109.22	114.03	106.53	111.86	105.74	103.97	111.01	110.85	109.21	99.502	106.62	105.26	106.86	112.08	106.2	101	104.98	104.24	110.22	104.61
100.1	113.86	102.16	98.823	108.3	100.31	112.03	103.35	110.66	107.31	105.94	106.03	105.75	101.73	103.07	107.34	108.27	105.5	109.87	113.28	111.02	105.29	105.77	108.12	110.87	108.01	110.59	111.5	102.59	105.84	103.15	103.65	102.93	105.76	110.94	100.54	106.24	103.34	110.91	103.51	107.42	114.2	107.71	103.68	108.63	112.4	106.88	105	112.87	109.55
97.74	103.14	104.71	110.4	104.88	104.1	104.83	103.11	109.66	100.62	103.21	103.06	104.73	103.21	103.73	106	111.64	111.07	100.86	104.26	104.61	104.25	103.71	101.41	99.657	103.96	110.39	101.8	110.13	106.25	103.92	103.62	100.14	104.34	101.17	106.62	111.22	105.54	98.388	105.6	103.05	103.29	103.68	102.55	103.13	108.07	103.09	104.47	101.68	103.5
113.06	100.74	105.66	109.87	102.89	101.66	105.75	110.75	101.53	103.37	102.58	106.07	112.04	106.87	102.51	102.72	104.56	112.78	106.69	109.5	106.55	106.42	102.37	104.2	103.34	102.26	106.56	102.02	107.18	98.471	111.48	107.63	107.46	109.77	99.746	103.99	104.26	104.64	104.9	106.18	107.42	106.24	107.77	96.918	108.78	103.98	105.09	104.69	105.64	106.14
97.571	107.68	100.44	94.844	99.697	95.594	100.76	95.561	102.67	95.507	99.347	101.88	101.23	98.339	96.414	99.972	100	100.32	100.09	101.85	100.45	100.34	98.564	101.16	105.5	99.672	104.2	99.233	100.36	93.11	104.16	102.58	94.145	99.158	97.837	102.74	90.738	103.63	101.58	102.94	100.51	107.27	102.91	98.841	94.885	100.31	98.146	102.69	100.33	101.01
117.3	117.32	113.71	109.6	111.78	112.36	108.86	117.59	115.36	109.51	118.4	107.41	119.93	114.19	110.72	109.74	113.02	108.12	115.22	109.39	112.51	111.96	109.56	108.38	112.77	111.24	113.13	111.19	113.41	114.48	116.96	105.63	113.15	114.4	115.83	106.15	110.99	113.57	112.35	115.47	111.88	110.92	116.82	110.41	119.86	115.2	106.67	122.59	110.89	110.01
102.88	103.97	97.137	100.31	99.458	97.8	100.86	99.932	95.996	99.669	97.871	99.143	98.312	92.504	97.627	107.06	96.925	103.32	101.51	99.011	104.51	101.79	107.17	99.191	105.71	102.02	91.325	104.88	96.664	101.79	99.143	99.133	103.38	104.03	105.61	94.289	105.43	96.103	99.261	102.71	95.462	97.907	96.143	103.34	108	107.46	97.144	101.53	103.94	99.612
112.72	115.54	110.29	111.13	111.67	112.42	115.48	110.56	112.48	114.28	107.97	110.05	109.2	107.18	110.87	114.49	112.67	105.99	111.09	111.57	102.86	112.24	105.48	109.44	112.48	112.7	111.47	108.71	113.49	113.16	111.77	107.2	112.67	113.19	108.92	115.93	112.99	114.29	115.05	110.93	109.57	111.25	111.69	113.63	112.14	112.26	110.65	110.24	119.3	112.7
103.83	100.31	107.5	102.28	107.59	104.78	102.57	105.73	108.43	103.74	106.36	113.93	98.666	114.53	106.61	98.52	109.44	106.58	108.86	103.86	103.97	101.51	110	106.74	107.51	104.35	109.35	106.75	105.86	102.68	104.86	108.84	110.02	103.63	108.77	113.17	107.84	108.63	106.93	103.87	103.5	99.788	106.93	103.1	106.74	103.8	103.91	109.19	105.42	104.56
107.16	108.14	107.63	108.6	109.48	110.79	104.91	107.61	117.4	106.19	105.72	110.6	108.55	109.33	106.8	111.35	107.26	105.81	110.03	107.3	105.72	109	103.62	108.22	108.31	110.96	108.06	106.81	106.05	109.49	104.4	109.52	106.38	113.95	103.69	110.16	102.5	108.04	112.8	109.07	106.96	111.11	107.95	105.99	106.52	109.74	104.05	103.65	104.8	104.25
109.06	110.37	112.87	115.46	104.26	109.42	111.26	113.18	111.23	113.34	104.1	112.03	107.24	115.03	112.45	112.21	104.11	116.37	112.53	110.91	110.67	113.45	108.23	110.34	117.39	115.75	112.18	112.09	114.33	115.69	114.95	109.05	114.64	110.72	109.8	111.79	117.31	111.28	109.7	109.82	111.76	113.54	117.97	114.32	114.23	101.97	111.12	107.62	109	112.23
107.15	110.54	106.5	106.81	106.59	109.28	111.06	108.11	106.36	107.38	117.23	108.29	106.91	111.03	108.98	104.57	113.15	110.2	114.77	110.25	109.43	109.97	105.73	112.25	106.03	110.34	110.36	110.73	111.94	111.3	108.55	110.61	108.86	113.5	114.87	107.92	112.21	111.83	107.27	104.44	102.61	113.14	103.86	109.35	110.41	108.23	103.66	107.05	108.67	108.94
106.56	103.37	94.213	100.79	97.151	103.58	98.504	108.16	97.395	99.382	100.95	101.67	99.865	101.39	94.952	101.53	101.03	102.74	102.27	102.32	99.254	99.32	98.958	101.06	98.093	102.01	99.595	104.85	94.922	103.49	95.939	100.48	94.916	97.429	105.84	99.432	106.6	93.483	99.361	102.01	103.95	98.387	100.6	101.7	104.41	98.27	100.81	94.658	98.132	98.646
103.64	101.37	104.55	107.33	109	104.55	102.68	107.39	112.26	103.24	102.64	105.3	99.866	107.53	102.32	100.42	103.19	109.03	106.55	103.31	106.61	99.285	100.88	100.75	101.62	102.88	106.59	102.08	105.52	105.33	103.97	104.17	106.63	109.94	111.82	102.34	105.17	103.78	104.54	104	103.2	104.58	104.94	99.6	107.84	107.08	107.33	106.14	103.23	102.17
113.38	105.76	114.72	114.83	107.74	110.16	113.11	114.35	108.8	106.16	113.53	110.57	108.83	108.93	103.01	112.77	116.17	112.27	117.49	106.52	117.33	105.19	110.7	108.39	106.07	112.12	102.74	108.21	107.47	113.82	114.75	116.99	105.08	111.48	111.96	112.96	108.81	115.72	115.44	109.94	112.84	115.27	110.9	117.54	114.47	106.69	115.19	112.07	114.34	105.93
113.8	106.31	102.59	108.08	106.03	108.49	109.83	112.55	115.67	109.8	109.52	99.033	103.94	104.98	108.22	108.39	109.53	101.44	103.74	104.43	99.78	110.31	105.06	107.3	109.39	104.4	103.23	102.74	103.77	105.12	105.24	102.36	101.58	103.73	106.89	103.16	104.9	105.82	110.53	104.2	103.34	97.233	103.7	103.36	102.07	104.07	101.75	110.52	114.08	104.27
110.8	99.096	108.29	106.94	109.72	104.48	99.947	103.93	104.82	105.65	107	104.78	112.63	109.06	106.89	105.29	106.17	104.3	101.3	109.3	112.98	107.21	106.94	104.91	101.89	110.59	107.69	99.604	103.65	106.9	101.73	113.95	106.91	105.58	110.3	105.12	105.29	104.79	101.63	104.93	105.53	107.64	107.79	107.18	106.16	103.85	108.98	111.04	107.6	102.38
108.06	102.57	107.92	104.45	107.38	104.96	104.53	105.1	104.55	97.891	108.16	105.2	108.3	109.18	101.73	106.55	105.82	104.83	105.04	107.49	109.62	104.78	106.17	104.87	95.987	110.38	108.39	97.473	106.13	107.03	104.43	109.68	106.06	110.57	100.95	102.87	103.79	108.62	108.79	110.43	111.08	105.55	106.02	103.47	113.28	104.2	101.76	109.54	109.07	104.53
112.36	112.52	111.36	113.7	116.61	114.71	112.61	114.94	108.36	111.9	112.94	107.83	114.35	115.7	111.37	110.06	107.41	113.03	109.88	110.76	114.85	114.52	108.66	120.38	108.46	118.77	112.13	110.19	117.35	108.63	112.67	108.85	112.01	119.12	114.62	112.1	117.25	114.15	110.03	115.12	112.88	111.48	112.36	111.88	111.76	110.19	114.05	116.42	114.78	108.5
113.87	116.89	112.9	113.89	118.26	119.94	120.47	115.99	117.95	118.22	115.17	116.05	118.1	115.7	119.03	117.17	113.04	120.18	120.18	120.41	119.02	115.62	117.03	119.29	117.84	117.62	112.69	118.46	114.1	118.3	123.73	123.31	119.14	124.66	114.13	121.06	114.19	116.26	117.71	119.39	117.31	117.07	122.09	122.49	117.97	113.07	119.55	116.98	124.52	115.79
105.89	106.04	109.2	105.06	103.04	105.9	110.9	100.56	98.369	96.405	115.17	96.451	98.059	102.23	105.32	101.36	106	102.89	103.54	107.28	105.21	96.61	104.28	99.337	107.54	107.26	110.4	103.49	109.6	110.93	101.55	105	106.72	100.92	103.31	99.691	107.51	110.09	108.32	102.45	108.03	106.44	105.28	100.02	106.05	102.17	100.34	105.77	104.96	102.83
115.3	112.61	110.1	111.22	112.8	110.12	108.36	115.03	111.66	113.28	109.7	110.52	105.34	106.84	106.03	113.8	109.55	110.94	113.53	107.05	108.56	102.16	112.72	109.3	115.91	109.69	116.62	115.65	110.74	111.32	112.4	114.63	113.12	112.12	114.59	119.92	110.62	111.99	113.96	112.97	106.56	107.66	111.21	106.09	110.92	111.2	112.21	111.23	111.6	107.58
111.34	113.1	109.59	111.73	108.45	112.48	107.7	109.6	113.93	109.22	102	112.89	109.59	113.68	108.35	112.4	106.57	109.95	108.82	111.55	110.29	111.71	111.77	107.34	108.76	100.76	106.64	114.86	108.7	110.55	113.13	107.87	109.48	106.14	105.27	109.02	105.23	113.93	109.03	113.11	116.16	111.86	114.57	111.29	109.66	104.68	112.55	112.68	111.49	113.03
103.77	100.77	101.08	111.04	102.91	107.66	102.78	104.65	111.1	107.64	116.71	102.89	103.17	109.29	109.17	108.03	104.5	98.898	102.64	106.75	107.23	105.17	108.21	100.8	106.74	99.976	102.79	107.68	108.84	104.56	106.04	95.126	104.19	107.25	99.366	100.52	107.72	105.59	103.36	105.92	111.66	97.06	108.67	106.13	103.64	109.79	104.15	105.89	105.08	104.05
100.74	103.04	105.78	104.58	110.4	102.92	105.78	105.65	106.75	103.03	104.27	102.03	100.44	103	96.273	95.712	104.78	103.55	100.7	108.3	102.23	100.33	100.55	103.8	101.01	103.24	101.71	100.11	108.33	106.4	107.86	107.35	96.07	101.99	105.89	96.203	102.56	103.33	103.51	104.58	103.07	108.52	102.78	112	105.73	103.48	100.81	98.155	102.52	105.44
111.96	111.99	109.53	112.25	117.31	115.36	110.91	107.57	117.61	106.66	109.28	113.27	111.72	113.84	108.5	108.83	114.56	117.8	108.71	108.27	116.37	114.94	105.7	113.48	116.11	115.14	108.51	111.55	111.26	116.29	111.74	109.13	108.01	107.98	109.83	112.35	113.97	112.59	111.73	107.84	111.75	112.39	107.64	115.02	114.17	114.04	108.3	114.86	113.87	113.82
118.67	109.35	110.04	107.79	110.06	113.08	113.01	112.86	114.48	104.5	110.19	120.62	115.13	111.41	114.06	119.54	116.61	112.06	117.68	112.3	114.24	111.53	115.78	114.69	115.33	112	108.62	111.64	106.67	118.88	112.61	109.32	113.89	115.25	117.47	106.37	106.87	118.39	104.74	113.99	112.84	111.88	113.55	110.81	108.54	115.2	112.37	116.19	116.68	110.79
107.15	105.86	103.55	100.13	105.93	98.27	106.75	105.79	107.54	100.52	109.83	102.52	105.82	108.05	106.7	102.43	101.61	107.79	102.76	106.38	103.39	108.53	104.55	108.49	97.828	102.72	109.67	104.14	110.78	101.95	104.21	107.3	105.74	107.55	104.26	102.24	107.24	101.31	107.03	107.14	101.1	104.38	105.03	106.45	96.374	108.09	106.89	105.07	105.65	103.82
104.56	105.86	102.2	108.62	107.1	106.22	106.43	103.4	101.97	106.33	109.29	107.82	108.85	109.34	110.52	105.71	108.08	107.22	105.67	99.007	106.38	105.09	107.26	108.81	102.85	107.73	102.58	105.28	107.87	104.03	101.2	106.08	111.63	104.48	100.25	101.18	102.14	104.52	109.48	106.34	102.62	103.52	103.58	110.85	104.19	108.75	102.97	105.85	98.12	102.42
105.05	102.93	107.39	106.66	107.81	107.41	108.75	107.48	109.79	103.08	106.39	108.84	105.52	105.98	104.31	106.73	97.078	106.32	104.02	110.3	105.44	100.98	106.17	105.77	102.91	112	108.98	103.62	105.73	103.88	98.24	102.12	100.82	102.47	107.04	105.14	106.11	99.027	107.47	104	102.34	108.42	106.8	99.625	104.5	99.601	104.34	107.82	105.98	110.14
105.39	103.28	105.58	105.3	102.81	105.11	107.8	104.64	109.36	105.8	107.85	100.1	105.4	105.47	111.13	106.7	105.85	109.01	107.55	105.09	103.55	107.38	108.54	107.15	106.5	104.32	113.01	107.36	102.47	106.73	110.85	101.94	107.66	105.31	110.54	106.57	106.54	108.4	109.26	112.99	110.71	103.37	102.97	107.35	104.41	109.16	105.75	107.4	109.38	106.96
108.32	98.165	102.87	108.51	106.38	109.65	104.9	114.23	102.77	107.51	103.93	106.02	104.89	103.43	104.2	105.95	107.75	107.41	101.49	103.14	105.54	105	98.612	99.361	100.51	105.76	101.33	105.19	105.27	103.87	103.85	99.758	104.65	110.41	100.47	102.11	105.71	105.8	105.91	97.233	107.94	108.15	106.22	104.99	108.51	105.35	106.87	98.741	104.78	101.12
110.5	108.43	103.35	112.18	110.14	116.02	107.41	115.35	109.11	109.16	111.81	107.95	109.6	112.08	108.64	114.44	104.3	106.54	107.76	113.1	110.95	110.12	111.46	103.13	116.98	107.37	106.06	108.25	106.83	104.81	111.13	107.71	113.63	111.46	109.61	114.26	107.8	119.47	109.53	111.94	105.16	110.18	110.26	103.34	112.06	111.69	108.32	104.44	112.37	103.56
114.34	101.22	103.78	97.776	108.02	118.17	109.45	103.96	105.47	105.71	106.16	106.45	105.44	108.18	105.07	102.93	103.68	108.35	100.32	108.01	106.26	111.32	106.94	105.47	106.4	101.76	108.83	110.31	105.6	103.52	103.72	99.81	108.35	110.97	105.44	109.49	107.64	106.74	105.34	101.28	103.89	100.97	109.88	102.88	108.31	106.51	105.82	109.42	100.94	107.85
103.96	107.55	106.49	106.44	105.25	104.11	108.24	108.36	117.32	107.43	104.42	107.46	111	98.849	107.7	107.6	109.25	108.2	105.91	107.08	108.1	107.26	111.55	106.77	109.13	108.77	108.88	107.74	101.7	116.66	102.4	108.37	110.17	108.09	107.83	104.06	100.34	111.57	103.49	111.33	109.57	102.09	102.74	99.498	99.876	105.89	114.17	106.97	104.27	103.71
103.52	101.72	105.38	103.82	101.93	103.24	107.68	103.25	104.21	98.768	99.54	106.44	101.95	104.95	108.87	98.177	107.74	107.07	103.3	102.42	105.55	101.08	103.76	102.11	103.88	104.69	99.796	104.96	108.89	98.404	106.73	101.66	110.97	104.88	98.494	111.95	109.53	103.17	97.603	101.77	105.92	104.64	105.83	108.72	109.23	98.451	106.71	102.65	109.9	97.151
106.25	107.86	108.46	106.52	109.77	109.47	114.4	110.77	106.11	100.53	99.963	111.47	102.21	110.69	104.93	110.45	109.09	110.49	104.64	108.26	108.63	105.94	103.97	107.61	106.29	107.86	107.21	107.91	114.88	114.38	107.29	108.56	103.41	104.74	106.33	109.91	101.82	106.93	104.75	107.23	105.26	111.58	103.81	105.96	97.997	112.15	102.06	103.56	108.23	106.91
105.48	111.93	103.36	111.21	108.77	105.27	109.24	104.65	103.39	105.71	102.66	106.5	104.1	104.13	111.3	102.55	101.05	107.49	105.69	105.98	103.37	110.15	108.6	103.22	105.33	106.23	105.96	109.34	104.4	103.5	106.89	105.67	101.22	99.13	115.02	107.11	106.42	100.96	108.73	103.38	107.67	107.07	105.7	106.79	102.77	102.99	110.13	109.31	108.84	105.19
110.48	107.03	101.43	100.72	104.44	104.02	111.62	107.16	104.46	102.25	100.84	106.74	105.52	101.16	108.66	106.75	103.84	114.11	103.22	107.51	105.32	105.48	113.75	108.64	101.92	108.48	107.57	109.02	108.47	102.48	108.08	103.96	106.26	103.83	105.57	104.66	107.5	102.49	106.41	103.92	107.08	104.64	108.61	103.84	109.8	106.68	105.24	110.46	101.46	107.26
112.31	115.48	109.98	115.19	112.58	110.3	109.74	110.32	107.74	107.43	108.79	114.21	110.47	108.26	108.7	116.65	111.12	109.78	119.06	114.05	107.84	105.61	111.33	110.43	112.74	108.78	114.17	110.18	111.99	113.05	111.02	112.62	110.51	108.81	108.55	116.88	111.62	110.31	109.58	113.02	112.62	113.26	111.1	115.26	110.26	113.82	104.66	109.87	114.06	114.89
112.59	112.89	111.23	110.95	105.77	114.17	110.83	118.58	110.77	115.13	110.51	107.61	114.71	112.25	113.02	109.23	107.28	110.6	107.88	109.65	121.36	107.81	110.22	108.39	115.43	113.41	114.11	110.63	108.05	108.58	116.02	110.19	114.12	114.3	110.96	107.78	116.32	115.39	116.04	108.77	113.81	111.53	111.38	109.92	115.38	112.87	108.47	111.48	113.32	111.6
103.03	104.86	101.04	107.06	109.88	104.81	101.44	104.31	104.63	110.77	102.37	105.97	103.39	107.97	102.13	105.98	107.8	107.73	107.49	105.14	107.77	103.27	104.46	104.58	105.15	101	104.84	106.75	104.29	109.5	110.03	102.36	108.48	101.4	103.99	103.4	107.73	109.11	99.753	102.88	102.19	104.03	109.58	104.46	103.72	101.75	109.9	109.75	105.07	106.9
104.11	102.28	110.56	104.08	103.92	105.66	105.17	101.1	105.31	102.98	103.01	106.87	104.97	101.74	105.58	107.4	111.4	102.95	110.41	100.07	110.17	106.98	106.01	105.99	102.79	100.41	105.82	105.13	111.09	105.09	104.81	104.76	108.23	112.3	105.82	104.45	103.07	97.525	97.143	106.78	98.643	102.61	104.82	97.664	103.83	102.61	101.91	106.8	103.55	108.64
109.91	108.35	106.06	105.42	106.39	108.33	100.39	105.25	104.64	105.59	108.46	104.43	108.7	110.5	97.612	113.71	105.02	102.34	110.89	108.08	102.16	109.6	107.13	108	106.24	113.33	99.83	104.49	103.63	98.876	112.24	105.78	103.14	103.23	102.32	105.31	105	105.22	105.36	102.46	112.92	97.08	104.02	109.49	109.96	108.73	100.9	101.69	108.63	99.816
110.29	110.13	112.91	110.01	106.83	109.76	115.65	107.37	116.14	107.36	109.85	118.33	112.42	116.47	109.74	115.56	115	103.8	112.29	113.62	107.97	109.01	112.58	105.16	108.03	112.38	108.77	111.02	113.01	115.61	117.58	109.04	110.69	108.46	107.84	106.84	116.06	111.14	115.1	114.24	109.6	107.35	111.42	106.31	107.36	115.98	107.68	111.25	107.78	109.03
109.62	106.7	105.11	104.32	109.32	111.93	109.91	105.57	105.75	108.62	110.2	109.36	105.31	106.42	104.71	108.27	107.46	106.19	103.35	106.11	107.56	106.5	104.55	106.7	108.7	114.1	106.4	104.82	115.84	108.17	100.45	111.62	101.74	104.68	112.96	107.58	103.54	111.81	111.46	109.12	109.5	104.76	100.24	114.34	101.17	101.13	113.45	109.07	106.56	110.07
109.55	110.25	106.8	106.79	109.9	117.88	108.12	107.56	114.62	113.44	109.34	113.05	109.1	108.77	108.53	115.39	98.934	107.8	112.64	113.83	110.62	112.84	110.68	111.25	110.5	107.17	110.48	109.39	112.59	112.65	106.36	113.9	106.51	110.62	113.48	116.06	115.34	112.34	109.89	114.31	112.12	114.56	111.72	107.5	108.83	109.73	108.73	110.46	108.32	109.12
104.93	106.01	107.78	102.89	102.68	103.34	104.45	103.79	102.34	105.9	107.05	107.35	99.799	101.87	106.69	99.241	108.27	98.783	102.24	104.99	102.86	107.03	104.44	101.96	106.94	103.28	99.643	104.56	104.31	102.19	105.58	99.106	98.445	107.68	97.672	103.61	102.2	106.33	109.07	100.44	101.8	113.37	97.613	98.636	100.18	99.89	99.946	114.24	102.7	106.01
99.202	112.35	108.36	108.1	103.34	108.18	110.34	110.38	106.43	110.06	105.84	110.28	118.05	108.67	109.07	109.49	114.45	114.24	110.27	112.3	106.59	108.61	100.47	107.61	106.05	112.08	105.87	109.89	114.03	114.42	108.06	112.17	108.1	107.91	110.82	112.02	110.49	110.66	108.25	110.57	114.86	105.02	108.27	107.68	112.16	112.15	111.47	113.32	108.47	112.3
108.29	113.13	109.8	116.15	108.68	107.24	112.27	107.59	112.9	110.28	110.18	115.04	109.93	112.67	112.61	112.46	114.11	112.73	109.68	105.73	114.01	113.4	112.53	111.68	111.41	112	110.17	114.92	115.03	115.54	108.44	112	112.94	116.67	109.89	110.96	111.83	108.5	116.68	118.22	115.01	107.99	109.21	110.9	110.6	111.29	116.8	117.04	112.36	112.19
104.25	107.69	105.26	112.79	108.77	104.42	106.3	105.4	109.43	107.11	105.92	110.47	106.68	103.93	108.46	105.55	101.81	105.69	111.41	107.36	106.26	109.57	104.31	100.1	103.67	109.19	108.08	102.26	108.58	111.8	108.99	106.25	109.3	111.31	104.53	105.3	103.04	107.63	104.67	108.61	101.48	110.41	110.33	111.31	107.23	108.18	106.29	111.15	100.48	104.63
100.47	95.768	92.818	104.74	97.724	99.017	98.846	102.1	97.162	99.324	103.54	100.13	99.302	102.32	102.26	98.717	99.154	94.448	93.498	101.59	97.343	101.05	100.93	97.258	94.159	101.49	103.6	99.172	95.324	99.557	96.212	101.77	95.985	99.158	106.76	106.53	103.43	108.05	103.8	98.009	100.46	104.23	98.972	104.18	101.88	100.52	105.72	94.786	93.578	105.6
101.64	107.17	96.833	105.48	109.73	109.73	97.577	109.32	102.54	102.98	111.1	109.48	106.72	108.12	107.09	106.54	114.28	106.5	102.59	103.9	101.7	100.11	105.11	100.08	109.11	105.83	107.3	104.97	102.01	109	103.74	107.53	106.44	105.68	103.35	110.64	102.98	105.6	101.4	102.84	105.85	116.2	103.98	102.85	102.64	105.09	106.07	111.94	110.22	108.75
113.17	107.47	100.57	94.659	102.69	108.01	105.96	101.01	98.874	106	99.191	100.67	107.94	110.25	107	99.645	105.21	104.45	105.67	102.3	105.69	109.09	104.17	104.75	103.73	98.082	104.24	99.869	106.67	102.88	108.81	99.908	108.53	108.98	108.24	103.09	105.1	107.95	108.9	111.47	105.75	104.46	106.1	99.04	103.35	104.83	107.49	104.69	109.56	104.21
109.81	110.92	93.196	103.61	102.17	101.63	110.29	103.15	107.88	103.38	101	111.19	104.2	107.02	106.23	105.4	105.33	108.61	100.7	103.86	106.84	100.34	102.85	111.11	109.72	103.56	104.08	108.33	104.4	108.5	104.48	106.39	107.37	103.5	106.94	109.4	109.86	112.74	108.95	109.7	103.17	110.79	110.26	105.59	105.06	100.44	105.87	107.67	102.98	111.12
98.39	100.57	96.538	95.38	99.287	102.47	105.93	94.256	104.34	104.93	99.159	101.63	103.43	96.761	105.18	102.61	98.576	104.06	105.85	102.14	106.25	103.12	98.014	104.7	99.111	104.64	101.19	103.98	95.4	101.11	95.953	106.24	99.889	103.68	104.97	104.03	104.31	100.68	100.93	107.46	102.6	107.48	105.52	100.57	98.201	100.93	98.62	102.42	102.1	101.27
112.12	113.41	110.09	112.9	109.5	109.67	109.12	114.79	113.63	110.5	113.45	115.31	118.96	112.32	111.87	116.81	112.98	109.1	109.95	113.13	113.41	113.38	114.34	109.15	109.86	110.75	112.34	111.99	114.67	117.63	110.11	114.33	115.78	113.16	105.8	114.94	116.09	114.6	112.03	105.92	108.16	105.71	110.11	112.08	109.65	112.04	111.14	114	109.76	110.89
101.98	109.55	111.72	109.33	106.14	109.62	102.21	106.13	109.32	107.43	100.92	111.81	107.41	107.82	101.92	100.61	102.22	105.96	107.3	105.23	109.71	101.41	104.77	102.65	107.19	108.8	105.04	105.13	105.99	103.03	109.88	98.773	107.74	100.92	102.62	105.25	105.66	101.61	100.15	109.47	99.998	107.83	109.41	103.56	102.7	106.99	102.75	106.81	110.94	110.01
98.896	102.65	107.65	101.72	97.771	105.13	97.167	104.05	96.361	100.51	105.71	98.363	105.29	104.28	104.39	99.686	93.84	102.8	94.698	102.11	100.39	100.48	101.08	106.13	98.139	95.785	100.29	102.24	103.64	99.467	98.576	95.044	99.285	104.37	105.46	104.37	104.83	99.424	98.741	95.806	99.178	102.64	98.816	102.35	94.668	101.3	103.25	100.65	95.122	96.389
107.46	118.47	109.55	116.75	112.23	116.78	111.39	114.31	113.15	116.39	109.95	116.23	109.68	117.48	114.13	109.24	113.79	109.53	112.82	115.71	113.96	116.27	113.37	117.56	113.88	114.67	113.26	112.17	109.76	112.26	111.61	108.09	117.7	113.87	117.53	108.43	108.86	111.67	107.76	110.24	113.59	111.02	117.79	113.02	109.3	114.04	111.56	110.2	110.03	115.99
102.66	103.32	111.71	102.99	103.95	100.08	106.2	100.79	105.57	106.7	102.61	101.51	107.06	102.14	102.57	112.04	104	111.52	111.38	105.88	112.11	107.44	104.94	108.88	104.43	111.15	106.45	108.27	109.14	101.7	102.38	101.85	106.68	102.71	106.83	110.81	108.27	103.49	102.47	103.48	101.59	101.59	107.84	109.18	106.77	100.99	110.18	102.98	105.6	106.25
111.2	101.26	106.15	106.06	113.58	110.95	107.67	106.17	107.17	103.24	104.67	106.8	105.85	107.21	106.85	108.37	106.87	104.95	103.25	108.05	102.92	111.02	113.44	103.24	113.47	104.35	103.31	110.88	106.6	101.47	106.88	103.52	106.62	107.06	105.01	109.9	102.77	106.31	110.87	101.5	108.96	105.13	104.81	98.815	110.33	107.5	109.44	101.43	110.46	103.34
109.48	107.77	114.84	117.3	118.51	114.79	111.5	103.65	108.7	110.51	113.6	107.76	112.54	117.37	111.62	114.61	113.41	109.81	110.35	107.82	110.34	111.5	112.6	119.48	105.82	114.04	104.2	113.24	120.21	108.67	117.33	118.03	109.02	113.24	110.54	112.07	113.6	109.09	113.54	114.48	109.99	108.87	107.04	109.98	110.48	114.86	108.75	111.79	113.18	112.06
106.12	104.31	99.599	110.35	108.04	106.52	111.87	106.66	102.08	102.91	100.71	106.02	102.15	98.153	105.74	106.72	102.72	103.81	104.4	101.36	102.78	104.86	107.26	105.29	105.96	103.59	107.09	99.825	106.32	99.125	99.225	104.75	103.27	97.365	106.74	107.34	99.542	105.88	106.39	100.12	108.11	106.92	100.38	109.51	98.906	109.99	105.25	103.71	108.22	100.44
110.74	107.11	111.52	109.44	110.02	115.78	114.25	116.54	108.6	108.88	111.13	116.38	113.84	115.94	117.13	116.54	112.08	107.76	109.63	111.68	114.29	115.89	108.24	112.07	108.96	110.87	108.41	104.82	111.62	116.51	104.84	115.88	109.78	112.66	113.56	116.51	107.41	112.96	117.24	113.2	111.81	112.05	106.96	109.86	112.71	112	111.95	113.56	115.78	115.46
109.38	103.83	106.65	107.15	109.42	98.395	107.36	105.94	103.46	109.36	106.07	103.76	102.31	102.72	105.58	99.405	103.72	99.08	102.06	99.114	97.367	99.975	100.41	108.3	109.31	103.58	105.5	101.07	98.872	100.12	100.55	101.21	107.2	107.99	112.51	106.54	105.68	104.48	106.61	104.84	104.4	106.72	101.86	96.52	107.34	109.51	110.03	106.44	104.2	107.58
110.36	108.21	103.81	111.1	103.32	111.92	98.37	103.81	103.57	106.44	109.11	109.97	106.29	106.83	110.14	111.44	98.961	106.5	105.47	107.42	104.28	105.05	99.976	106.68	106.14	107.94	108.97	103.32	102.65	107.87	98.435	105.5	104.32	100.4	104.65	104.88	109.06	104.55	106.42	101.75	100.98	110.65	102.73	103.18	107.5	104.5	102.8	104.93	107.71	104.23
107.97	111	102.14	106.6	99.885	104.68	96.141	103.68	107.44	105.47	101.06	109.2	105.35	98.277	99.447	101.81	104.44	101.96	110.41	106	103.86	96.177	106.35	97.258	95.483	100.77	96.802	100.38	98.912	109.19	108.72	108.12	99.156	103.56	105.05	99.363	107.82	105.46	101.08	103.78	102.99	108.29	103.35	109.23	113.36	101.67	102.26	108.69	99.423	108.13
107.55	113.94	107.01	112.1	106.52	116.51	115.67	112.19	104.64	107.56	112.27	109.18	114.46	106.75	106.24	107.51	112.88	109.77	113.53	112	109.44	108.03	109.79	112.53	110.64	108.5	106.16	109.15	111.76	105.08	109.56	112.18	115.68	107.66	110.03	115.5	109.52	116.91	116.39	115.45	108.03	117.73	111.1	114.45	108.12	113.15	104.59	108.51	109.6	114.83
117.12	118.94	119.6	112.28	116.52	110.47	116.66	116.5	118.07	123.67	113.27	116.72	120.67	120.66	118.32	121.01	110.01	120.47	112.84	114.42	119.25	117.25	121.98	117.73	120.52	116.71	115.79	117.47	113.97	116.48	119.3	114.72	117.91	120.69	120.61	122.38	121.91	118.56	118.03	116.13	119.34	123.76	116.87	116.34	118.55	116.5	117.9	122.41	112.36	117.81
110.31	114.17	111.68	113.26	113.91	110.28	117.83	113.86	110.37	111.77	102.84	111.61	113.79	111.67	112.56	106.61	109.55	111.42	117.6	112.33	115.12	104.22	112.01	113.2	108.67	112.45	112.86	112.63	107.3	111.99	113.41	110.9	109.93	108.44	111.2	111.83	109.91	111.08	113.82	109.93	114.48	109.16	107.68	120.03	115.55	104.03	111.95	109.88	105	111.39
102.67	114.39	103.57	99.466	105.73	101.84	108.47	105.57	107.76	108.8	104.5	106.16	107.02	104.56	103.14	109.16	104.64	104.28	103.83	106.38	102.25	106.39	112.58	110.56	103.49	104.03	108.87	105.26	104.47	104.86	103.05	104.12	104.82	102.24	104.72	104.36	105.24	97.912	103.67	108.7	113.96	104.51	101.97	108.89	106.21	103.69	106.05	99.675	105.32	109.67
101.61	110.17	106.27	102.28	106.9	106.81	106.6	106.05	109.19	104.95	99.949	100.85	105.88	101.75	103.52	108.12	103.56	105.29	105.73	99.653	99.21	104.21	103.46	105.06	107.64	108.72	103.9	102.99	101.59	105.27	102.46	106.47	108.81	103.22	105.96	105.3	104	101.74	108.86	108.71	104	103.82	104.17	104.39	103.86	110.34	107.26	105.19	104.44	111.97
106.47	114.14	117.04	113.11	110.36	116.88	111.22	118.79	111.23	113.02	113.75	109.4	113.17	107.9	109.59	110.25	107.22	110.36	116.82	116.04	116.31	111.04	113.05	113.03	113.11	111.26	111.95	113.18	113.29	106.42	118.98	105.8	111.11	115.63	113.16	111.74	114.52	109.35	110.02	110.16	107.18	112.61	112.23	106.18	112.45	116.85	115.82	114.94	114.46	113.55
101.02	100.81	106.23	101.59	97.582	96.257	104.69	98.159	102.46	101.5	103.91	98.257	101.82	100.06	103.23	102.17	101.5	104.97	102.25	99.55	104.74	100.68	100.45	97.024	99.187	100.34	102.34	98.867	102.22	99.517	99.887	102.29	99.93	98.045	95.313	100.3	102.47	103.76	95.419	98.04	98.836	94.579	104.88	109.16	95.945	103.16	100.86	93.9	96.339	98.859
104.44	103.18	101.4	92.963	106.14	104.85	101.87	95.714	102.07	102.61	98.637	100.07	112.07	100.85	102.79	101.72	96.105	93.702	99.062	102.2	102.14	98.913	102.55	99.637	96.565	98.721	100.3	97.254	94.018	97.876	100.83	105.77	105.82	99.511	106.94	101.66	96.287	105.34	99.793	94.209	107.36	97.861	94.922	100.74	106.77	100.96	97.519	106.37	100.34	100.06
114.61	110.5	111.72	114.17	112.32	113.51	119.74	118.54	113.1	117.09	114.22	112.08	117.22	113.75	116.65	107.41	113.67	119.4	110.73	112.95	108.18	118.33	114.2	110.5	108.6	110.46	110.9	118.03	115.67	108.55	110.62	110.4	108.53	110.01	112.05	114.44	106.91	106.92	116.86	112.06	109.65	110.99	114.93	112.21	113.36	115.3	115.02	117.4	115.59	114.63
108.99	98.96	105.66	103.83	108.98	109.17	104.59	112.48	105.6	101.98	104.29	101.84	101.9	100.96	106.83	106.97	107.53	99.862	103.73	103.27	109.2	105.75	106.06	104.05	98.973	102.4	103.28	107.74	106.17	107.8	109.25	108.8	107.38	106.45	102.94	107.51	105.55	106.47	103.4	112.29	106.12	108.68	104.09	102.56	106.08	108.88	103.4	109.73	101.06	103.74
113.7	109.77	114.2	113.04	108.79	108.91	100.51	109.8	107.11	108.5	112.82	113.88	114.67	108.42	115.76	111.75	111.03	110.8	111.57	112.69	109.21	108.08	112.15	114.62	112.08	108.32	112.39	115.28	111.57	110.83	114.74	106.32	105.42	111.13	116.43	112.45	111.71	105.74	107.15	109.95	114.17	112.15	112.03	106.11	109.44	115.35	105.03	109.46	112.85	112.42
105.71	104.72	107.3	107.99	104.4	104.34	111	107.1	102.3	103.48	110.83	110.26	105.59	108.32	104.17	106.26	105.68	106.25	109.73	97.224	104.49	106.09	107.18	106.08	106.58	109.51	111.86	106.94	111.13	109.35	99.454	100.84	107.51	103.14	105.05	104.34	106.23	105.23	102.41	107.44	106.44	105.07	107.18	112.42	111.1	108.5	103.48	102.33	109.01	105.86
117.05	111.49	112.8	109.88	109.59	110.19	114.44	112.51	114.67	113.19	106.9	107.78	114.45	107.19	109.59	110.68	106.96	118.21	112.51	116.53	115.23	114.95	115.61	109.35	110.66	113.2	113.4	110.19	109.45	109.98	109.14	110.89	112.23	116.64	117.56	108.38	113.09	110.99	111.68	114.3	111.12	109.39	113.56	118.22	109.69	118.01	110.4	116.3	105.41	118.73
112.09	118.88	108.76	108.49	112.15	115.62	108.64	109.22	112.19	115.02	115.1	118.26	109.86	117.71	116.12	111.81	109.22	112.88	108.16	113.19	115.07	116.15	110.57	111.15	110.53	111.39	108.9	112.38	113.87	111.35	114.14	117.58	112.8	109.59	111.83	112.75	115.68	117.21	113.62	115.22	116.93	113.38	117.05	110.36	112.56	117.6	108.07	114.2	110.32	109.91
106.64	108.92	111.25	109.06	111.45	99.794	105.1	108.16	107.67	109.75	110.4	104.8	97.45	107.28	104.96	110.8	104.03	102.05	107.68	105.56	110.34	103.81	109.3	108.59	103.76	103.65	108.24	102.05	104.45	110.2	108.38	105.89	107.41	108.02	107.71	101.9	110.53	104.75	108.77	108.5	106.16	109.4	106.89	105.88	103.63	108.19	107.31	111.08	105.77	114.34
105.13	105.84	111.53	99.707	103.54	97.165	105.89	115.55	98.989	108.39	108.78	108.54	102.67	96.634	109.16	101.25	102.96	103.53	112.7	109.47	103.83	98.059	110.94	107.65	103.86	103.93	100.77	104.98	97.831	107.86	104.26	102.19	96.286	102.62	108.17	103.4	108.14	102.4	101.54	101.2	106.49	110.19	104.68	106.38	106.97	102.21	114.25	105.03	106.99	97.757
103.49	96.705	97.576	96.195	95.301	103.03	104.67	97.291	106.25	101.76	97.647	102.12	98.985	102.48	107.84	100.38	93.954	104.2	95.862	104.39	104.96	106.39	96.523	101.61	103.01	99.427	102.19	98.173	98.798	108.67	105.44	101.53	102.81	93.309	107.13	95.143	99.4	99.602	95.166	95.55	103.63	107.75	100.96	99.887	99.159	101.88	97.105	99.055	98.779	97.712
102.97	107.67	103.47	105.04	105.37	107.3	110.26	106.66	109.21	102.53	106.93	109.1	111.24	109.74	99.304	103.85	104.02	107.16	107.57	104.84	108.12	106.75	102.92	112.67	110.85	105.73	106.49	108.22	111.16	101.21	100.5	100.97	107.89	112.52	105.52	110.87	109.14	113.14	111.45	105.83	108.19	109.04	113.71	96.552	106.44	109.16	106.48	103.12	112.3	106
117.04	108.71	109.06	111.39	112.6	111.85	109.62	108.46	106.81	117.1	103.68	111.57	112.25	111.19	105.55	112.18	105.79	110.48	113.45	106.75	108.34	109.35	110.84	107.19	107.3	108.32	106.83	108.6	105.27	110.56	110.6	112.03	104.65	110.54	107.12	106.42	110.95	107.52	104.25	113.62	108.4	118.21	108.93	111.84	101.59	112.21	109.71	114.74	108.67	110.22
109.45	110.11	106.05	109.17	111.6	114.9	111.48	115.7	108.76	114.28	114.12	111.55	113.13	113.21	115.78	107.71	109.2	113.47	105.55	116.53	115.85	110.88	112.76	109.82	113.86	109.48	110.26	108.79	110.57	115.6	109.09	102.14	109.05	108.12	114.13	115.49	112.18	111.9	110.3	118.72	103.08	111.86	112.14	105.99	114.52	107.02	105.34	112.79	111.69	99.604
111.99	113.34	109.68	109.52	100.62	113.97	103.75	104.35	102.46	106.82	111.05	105.3	105.9	109.09	108.94	103.81	107.68	106.62	105.91	109.9	108.11	109.88	105.55	107.61	100.21	103.22	95.826	95.083	101.86	106.13	105.32	107.15	105.33	106.41	105.52	105.34	99.556	110.4	105.11	105.46	105.22	115.52	104.42	103.31	104.44	100.63	110.16	103.51	98.549	101.77
102.29	107.16	102.25	105.96	105.7	102.53	106.41	107.99	105.36	104.81	104.85	100.78	103.96	117.62	102.58	105.7	107.28	107.28	102.08	105	107.18	109.01	103.34	104.21	102.56	103.91	111.43	101.67	108.69	99.669	105.21	113.32	110.74	104.3	105.2	108.51	99.332	106.82	99.798	99.792	106.59	100.48	110.04	105.04	106.73	104.68	103.83	106.62	104.34	100.52
107.09	102	112.7	108.43	111.46	100.16	102.76	102.78	105.76	105.74	112	105.76	99.729	108.03	105.05	111.09	112.22	103.77	100.76	98.339	99.223	105.46	110.37	111.51	105.14	105.09	109.57	108.9	106.71	106.35	105.74	114.33	100.82	101.76	112.26	104.69	103.26	102.74	106.69	101.99	99.621	104.19	100.08	105.48	108.37	102.53	103.71	99.233	105.18	106.08
106.32	113.56	110.73	112.73	105.32	110.51	104.95	110.27	109.53	112.17	103.63	114.26	108.07	114.16	110.25	107.7	104.92	107.53	109.35	110.85	112.8	112.91	109.19	106.95	107.13	105.38	105.77	111.7	105.75	107.27	110.31	115.82	109.58	104.1	109.5	112.78	103.69	106.31	103.79	112.82	107.07	104	104.09	103.72	108.65	111.83	111.93	114	108.4	108.24
102.56	110.68	106.7	106.56	109.27	110.96	114.14	118.82	107.67	105.71	115.27	112.19	110.86	114.11	107.83	109.01	112.32	106.7	113.94	104.62	106.25	109.84	113.11	108.09	106.38	115.2	108.96	106.8	108.28	106.52	114.42	109.06	107.98	112.27	109.3	111.25	107.39	106.2	105.14	106.51	117.75	107.51	114.79	107.62	121.39	106.05	106.33	102.73	103.01	109.73
109.77	116.4	112.23	116.86	113.87	112.8	115.74	111.16	107.53	113.5	109.95	115.69	111.66	115.21	110.22	115.26	110.15	114.84	110.61	109.76	113.79	111.2	113.1	121.71	110.91	116.3	113.59	115.74	110.82	110.58	112.48	111.48	110.04	112.09	108.34	117.83	111.49	112.97	110.04	119.34	115.35	114.77	112.72	118.37	122.15	110.68	116.73	112	121	114.71
109.85	114.54	111.02	111.44	114.16	105.95	107.53	107.93	111.88	113.48	109.47	107.91	119.08	113.55	109.02	114.74	108.15	109.64	106.85	107.83	107.84	116.5	110.06	112.68	112.12	115.64	110.39	113.32	114.87	110.96	111.99	111.99	112.71	109.82	107.82	114.72	107.03	114.95	109.01	107.8	111	107.74	115.57	116.72	107.32	111.39	107.98	116.78	108.75	114.87
117.19	117.05	116.73	119.75	112.5	113.75	121.52	118.98	115.91	119.37	115.61	113.55	125.66	116.63	125.31	108.13	117.6	114.44	112.99	115.48	118.2	112.93	122.74	113.72	120.99	118.44	125.09	115.2	113.13	113.86	116.59	117.22	118.49	118.53	112.5	114.62	118.13	120.45	125.16	124.89	111.17	118.68	113.29	117.05	119.8	113.85	119.79	116.53	114.99	110.22
101.9	101.1	107.7	105.38	100.34	92.536	105.77	103.22	102.18	107.99	101.3	95.631	109.07	110.16	97.922	109.67	104.05	104.29	104.49	104.25	104.03	108.83	100.79	106.13	103.54	104.58	99.992	105.98	99.605	100.67	103.51	104.02	104.25	104.05	97.519	105.09	102.28	110.78	104.98	100.47	106.12	100.9	106.63	110.88	107.5	102.08	98.583	104.23	105.29	104.91
101.15	111.47	111.27	103.4	106.12	104.71	104.05	109.56	104.25	106.79	106.22	107.1	108.03	101.64	107.21	106.4	111.67	105.91	111.42	110.69	106.33	109.52	111.09	108.52	104.23	113.15	103.56	110.79	116.74	108.51	111.98	104.6	103.29	103.88	107.75	105.9	102.01	104.42	103.61	108.26	115.28	100.04	105.65	106.11	100.65	103.79	108.76	102.58	108.82	103.38
110.78	108.04	104.38	107.46	108.56	102.87	102.84	102.97	100.93	107.07	109.93	106.32	105.18	107.93	104.17	103.65	113.94	108.59	111.45	98.89	101.39	104.38	107.55	102.77	103.67	109.95	106.85	105.23	114.63	106.33	109.14	106.6	104.73	103.37	108.05	104.32	112.55	107.29	106.5	102.32	110.63	102.59	105.25	109	110.75	102.84	111.97	110.35	103.32	112.47
106.12	104.18	106.3	107.36	106.32	103.12	105.7	103.61	106.25	103.9	105.83	109.85	103.2	108.16	95.735	108.75	100.83	107.79	105.2	108.32	102.67	106.32	107.09	101.98	103.92	111.46	108.45	106.8	102.27	104.63	105.17	104.94	107.95	100.93	106.88	104.02	105.4	104.25	109.72	104.09	104.93	99.944	102.97	105.01	101.36	101.55	105.5	106.97	106.71	105.54
100.85	101.29	103.23	102.2	103.55	102.22	99.093	100.48	94.101	94.018	95.451	99.746	98.645	95.33	98.83	100.18	102.5	96.873	99.494	97.653	92.764	99.01	104.32	102.87	98.336	97.015	91.633	104.25	96.525	99.177	104.21	93.878	103.06	101.74	98.961	98.225	99.072	99.114	97.964	102.38	100.43	97.661	93.836	97.269	104.62	101.9	102.45	101.04	97.651	101.26
109.6	104.53	109.9	111.27	110.41	109.79	113.68	103.43	116.71	107.62	113.98	116.25	111.75	109.25	109.9	117.12	108.69	111.17	115.34	111.13	115.63	109.86	106.87	110.13	119.53	113.66	116.8	113.42	112.73	114.7	106.68	112.57	112.86	116.47	113.2	112.04	110.83	108.13	117.41	120.28	114.25	117.28	113.91	106.74	113.9	106.19	109.31	113.03	104.37	105.97
104.35	112.03	105.04	105.94	105.02	103.9	108.01	111.29	114.31	104.01	105.49	115.08	110.41	104.02	111.99	103.74	100.81	105	109.64	107.11	106.57	106.1	113.11	117.39	110.26	109.9	105.61	105.94	106.26	108.81	110.78	111.78	105.95	109.13	114.01	104.77	108.61	101.67	107.93	107.45	112.53	104.23	104.44	107.08	107.57	105.68	107.67	104.49	108.77	112.28
108.65	112.25	111.55	112.89	101.44	115.16	113.73	113.59	113.18	110.18	109.64	110.7	103.11	111.91	110.34	111.23	109.44	113.36	113.09	109.92	110.84	113.26	114.09	115.32	108.05	109.9	113.64	115.76	113.49	112.33	108	112.61	113.09	108.54	106.31	113.2	107.75	118.25	110.52	114.23	107.64	115.21	113.22	108.86	113.64	117.42	115.1	110.54	113.53	105.1
110.33	110.06	115.27	106.89	111.23	112.31	110.45	110.56	109.63	113.69	105.48	110.97	110.49	114.36	107.64	108.51	111.09	114.5	119.14	114.12	112.1	116.4	113.92	109.92	112.92	114.11	111.69	114.03	111.61	111.07	114.84	114.3	109.73	113.9	111.42	111.52	112.91	110.94	107.4	110.29	113.52	110.51	117.21	112.71	112.09	109.04	111.39	108.83	110.04	117.9
113.97	109.26	108.25	108.48	106.07	109.1	110.78	114.26	107.35	109.41	109.07	113.56	106.73	110.76	112.73	114.26	112.84	105.75	108.61	109.52	105.59	107.84	110.05	107.87	110.05	112.15	112.79	103.45	113.8	114.07	108.07	113.26	108.14	111.7	110.87	105.13	107.18	108.89	106.89	105.87	103.93	107.11	112.69	109.84	114.17	107.21	109.13	111.04	114.77	111.64
109.64	107.15	111.41	109.28	113.75	112.43	107.63	101.03	102.13	103.75	110.4	107.47	110.21	107.04	103.34	113.96	109.88	107.19	112.48	110.67	101.79	102.38	112.55	110.73	108.02	104	112.92	109.21	108.17	104.82	106.5	105.61	106.11	112.51	107.02	111.74	105.82	105.91	104.56	107.5	106.53	105.86	102.22	105.51	107.01	100.14	105.17	106.77	105.55	110.27
111.83	112.69	112.07	114.14	117.21	103.37	103.58	112.33	105.19	117.56	112.3	111.76	115.77	111.75	105.68	110.19	105.89	114.66	108.5	104.37	98.346	109.62	114.55	117.22	111.59	109.65	105.9	107.71	115.14	107.51	112.05	108.05	108.75	107.63	112.35	111.22	106.42	113.67	108.55	110.2	109.23	112.84	107.57	111.81	110.47	112.19	111.97	108.38	110.59	111.78
110.78	108.67	104.06	101.97	101.79	103.22	107.18	104.57	103	103.74	104.42	110.54	107.55	100.81	103.86	112.4	100.83	106.89	102.4	104.3	111.65	103.38	107.18	108.9	107.32	106.76	107	105.98	104.74	108.72	109.29	98.697	104.76	107.29	109.1	107.42	99.807	101.37	103.12	104.29	107.23	105.19	106.17	111.79	106.15	102.77	111.44	99.847	112.06	103.13
109.94	112.44	112.67	111.82	112.29	119.54	110.78	111.88	112.75	110.74	109.07	117	115.65	116.72	116.61	108.34	118.22	112.01	110.75	112.96	115.39	111.66	111.54	120.37	107.89	110.65	114.28	108.13	111.99	114.31	110.51	110.79	117.61	109.74	116.07	105.74	114.43	113.11	111.24	115.48	117.67	108.39	115.65	112.53	111.81	116.94	114.92	112.34	117.73	113.44
106.77	109.41	105.93	104.33	112.59	105.44	107.51	108.79	105.29	105.55	110.16	104.96	105.79	103.57	105.15	111.48	106.61	106.74	110.42	109.96	106.88	103.27	103.07	106.05	110.75	111.35	99.041	109.05	103.3	111.81	109.96	107.04	109.66	104.03	104.12	109.14	111.13	102.96	100.69	109.06	102.82	107.4	108.6	107.76	98.662	111.29	103.06	106.49	106.5	103.86
110.22	111.11	111.79	116.32	112.52	111.68	114.69	111.38	103.93	108.77	113.83	114.54	108.37	108.48	109.68	106.05	110.05	114.33	111.3	111.01	109.97	108.55	106.93	115.93	111.82	115.48	108.01	115.98	105.06	114.62	108.25	115	112.47	110.01	109.13	108.86	111.29	113.19	109.25	113.49	107.31	114.24	110.1	112.73	108.85	110.73	103.62	110.63	110.92	112.41
113.96	114.06	107.39	115.2	109.44	110.79	115.25	108.73	109.59	110.28	113.37	122.47	112.43	104.85	107.92	113.88	111.84	112.26	102.6	108.14	107.49	110.74	110.74	104.75	110.62	108.62	114.22	107.78	111.23	109.46	117.91	114.12	112.32	117.16	107.47	111.02	111.74	108.79	105.23	109.67	105.06	114.05	114.26	110.8	112.49	108.68	106.58	117.44	120.26	113.67
112.51	107.82	105.89	103.7	104.39	105.06	106.16	104.23	110.29	104.5	111.05	105.72	107.27	108.26	103.56	108.2	102.91	98.077	107.73	104.88	102.88	110.24	104.25	108.17	104.42	106.72	107.44	109.04	104.12	107.26	104.69	107.24	105.66	107.69	106.28	105.4	111.24	107.08	107.95	104.42	109.57	109.11	105.14	106.79	102.28	109.8	107.58	106.71	104.23	106.8
108.44	110.51	114.06	108.92	116.19	104.98	108.32	106.78	111.74	112.27	107.61	108.42	112.23	113.3	106.43	115.08	109.66	111.36	106.95	113	109.94	114.28	113.62	112.22	110.63	108.74	112.86	115.35	114.15	111.81	109.65	112.3	106.8	107.93	114.08	107.22	115.61	108.25	106.51	113.64	115.58	115.93	109.21	114.44	114.56	108.74	110.72	114.49	112.29	106.81
114.04	103.36	107.64	106.3	105.05	105.98	106.68	106.29	106.73	101.59	104.76	106.65	106.09	107.72	107.23	109.59	103.95	100.69	100.35	102.26	104.13	104.46	107.7	102.16	106.9	104.07	101.47	104.66	103.01	109.92	97.943	106.77	108.4	102.87	110.57	104.09	108.47	106.8	103.62	101.59	99.105	101.7	104.95	100.95	106.85	105.46	100.39	107.41	101.04	110.41
102.39	103.77	104.97	107.26	111.06	107.43	102.42	112.86	110.62	103.28	105.78	103.2	105.33	103.77	106.35	108.08	107.63	103.69	102.63	107.47	106.93	105.68	105.56	105.95	110.62	104.18	107.22	105.22	103.87	101.5	100.55	109.33	108.91	101.05	108.29	106.79	112.17	102.64	104.41	99.685	107.53	103.4	105.09	106.69	109.27	107.84	100.24	109.93	109.86	99.178
104.89	105.44	101.95	103.62	98.976	101.3	104.02	103.36	100.42	99.58	103.34	105.97	99.449	105.42	98.168	100.14	103.5	98.914	95.18	97.845	97.782	102.01	101.82	101.47	101.84	103.55	97.362	103.8	96.685	96.006	97.322	100.56	98.757	100.09	97.275	100.26	106.28	99.705	97.739	102.96	96.988	103.88	97.263	102.07	98.891	101.97	92.922	100.07	98.186	98.004
111.13	111.49	109.82	115.63	115.6	116.54	116.96	116.4	110.11	111.25	104.24	109.37	110.6	120.54	113.26	111.23	112.31	110.62	111.16	112.57	106.48	111.97	103.84	110.28	103.11	118.3	110.19	112.58	115.6	112.54	111.96	105.34	121.66	110.75	108.33	110.62	112.49	112.65	117.59	111.95	108.78	111.44	114.54	107.7	113.59	111.16	114.65	110.43	116.14	111.82
102.95	104.68	104.99	100.1	101.37	109.32	104.71	106.22	101.25	109.05	100.76	105.54	107.72	102.79	101.94	104.06	105.25	102.4	102.86	104.32	102.78	105.74	108.22	104.31	101.28	110.89	107.26	100.58	101.16	105.68	109.52	101.66	97.429	103.47	101.21	106.08	100.97	101.51	104.57	104.6	103.23	98.984	103.62	106.89	105.47	105.51	104.01	98.054	110.95	102.84
104.12	101.49	104.6	105.36	104.3	109.81	106.34	107.22	102.5	101.68	99.301	103.49	102.48	104.85	106.72	97.748	106.49	108.69	111.91	107.83	102.53	102.84	102.12	104	105.08	103.35	98.083	105.69	103.75	102.29	105.74	103.66	100.23	107.58	108.45	107.77	103.27	107.25	102.35	102.36	105.26	107.07	106.57	101.8	104.38	107.55	106.07	102.78	98.2	101.42
110.71	111.78	104.5	110.83	112.75	112.44	111.83	107.59	114.32	109.95	100.3	109.62	109.76	111.54	111.33	114.72	113.47	105.51	111.35	114.97	112.24	109.95	110.42	107.22	115.25	114.68	109.54	107.54	121.28	110.13	110.62	115.06	112.68	107.92	108.48	110.27	110.34	109.89	110.79	109.44	106.48	111.43	105.46	112.59	110.4	104.1	114.99	114.34	114.49	114.27
106.65	103.16	106.57	110.22	106.89	104.13	115.24	108.18	106.65	107.38	107.9	114.01	106.7	101.21	109.75	102.21	107.16	109.41	100.44	108.7	108.73	107.14	107.76	112.86	114.77	109.97	105.63	108.25	108.05	107.59	101.94	106.4	111.42	102.7	105.04	110.28	103.01	102.68	109.33	100.89	107.02	102.54	107.33	100.84	106	112.7	108.18	105.79	100.43	111.01
106.49	105.46	104.19	110.58	108.11	113.02	113.6	108.46	109.09	106.3	108.91	108.26	107.15	109.08	110.01	109.11	107.85	115.13	101.8	106.79	102.91	112.9	107.01	108.41	102.32	105.01	108.63	107.9	105.1	103.14	104.44	108.05	108.65	106.36	106.35	109.25	105.59	109.08	109.52	109.27	101.77	98.36	101.07	112.19	109.07	103.2	110.61	114.95	110.91	115.21
94.639	99.694	99.751	95.906	105.28	101.82	97.056	104.07	92.473	99.269	101.61	99.501	102.31	102.46	107.28	102.27	102.49	100.5	105.38	101.16	95.953	103.83	97.764	98.497	100.05	92.432	101.58	109	98.44	103.73	101.38	99.334	102.71	100.8	98.902	101.34	95.293	99.045	100.84	95.712	104.53	89.118	97.347	100.15	100.54	102.78	97.439	104.8	105.08	101.64
116.22	100.62	108.68	106.67	117.19	118.98	112.96	113.52	116.85	110.72	111.17	108.11	109.24	108.27	108.55	111.61	110.8	106.44	111.73	107.17	111.97	116.69	109.66	111.56	112.13	115.37	108.63	106.44	109.02	109.35	110.41	112.04	101.71	105.24	106.82	111.45	105.96	109.53	110.66	110.51	107.84	106.54	110.53	111.86	108.94	112.16	112.53	110.34	108.81	107.01
104.72	105.32	104.05	105.93	106.82	111.47	102.47	103.1	104.35	100.17	106.9	111.04	104.95	105.93	105.78	101.79	104.95	105.01	100.97	101.92	105.46	109.87	103.59	104.2	105.51	102.57	101.62	107.07	110.48	109.93	106.71	105.9	104.9	109.37	100.04	103.94	106.95	111.12	110.02	101.88	109.41	103.26	103.49	105	100.98	106.88	101.2	100.73	109.63	104.28
115.18	114.23	118.72	111.34	115.46	118.93	118.68	113.75	116.74	118.08	109.27	113.39	116.78	119.36	121.35	109.91	121.45	115.42	111.81	122.33	117.78	112.2	114.93	114.28	114.57	119.51	111.03	114.71	118.8	110.2	115.87	115.32	114.51	119	114.81	115.39	117.24	123.39	119.82	113.69	124.55	117.31	119.45	122.22	115.93	118.6	122.71	112.69	115.7	117.32
104.2	102.54	104.42	98.494	108.37	104.1	103.73	100.19	102.4	106.71	110.21	108.08	109.02	100.68	105.84	108.1	105.22	108.04	106.88	97.734	109.53	105.89	105.8	99.666	107.76	102.62	101.24	105.09	104.5	106.4	99.907	111.94	100.3	107.67	107.32	108.36	105.38	106.17	102.36	106.33	108.15	104.72	105.12	112.15	104.02	107.63	104.76	106.37	108.68	104.95
105.94	106.61	106.08	108.21	107.49	105.77	110.23	104.43	111.33	103.99	107.49	105.75	106.98	108.2	102.93	108.34	105.88	105.37	111.89	101.19	110.65	100.91	107.04	102.78	100.49	104.89	107.7	111.37	106.18	106.38	108.34	107.26	111.04	102.68	103.46	110.33	104.82	113.24	108.07	108.67	101.74	101.63	112.06	100.16	105.68	107.12	106.02	106.96	114.17	107.44
108.76	108.2	104.24	113.92	104.78	105.78	105.4	109.32	102.16	112.46	102.54	110.93	105.58	109.82	100.07	101.69	106.4	107.62	104.75	107.33	103.26	109.13	102.68	100.88	108.33	106.86	110.71	109.56	106.64	108.2	98.503	106.48	104.39	109.63	102.66	106.54	112.4	105.6	105.93	104.85	107.23	114.1	101.87	105.67	106.55	111.47	101.25	106.49	109.41	102.57
103.77	110.4	105.76	102.92	105.49	107.91	104.64	105.15	108.26	105.83	104.8	108.53	111.85	99.991	106.12	105.03	105.49	105.9	107.97	107.42	104.67	105.83	108.83	110.94	105.49	110.41	105.19	96.38	108.47	105.1	107.15	104.44	103.75	106.99	101.68	110.94	109.2	107.59	105.95	108.56	108.41	109.93	101.2	104.13	103.93	104.85	96.675	107.2	100.01	109.12
107.21	103.21	106.06	105.05	105.11	103.08	102.11	111.81	105.71	106.97	107.41	104.04	108.44	110.31	110.94	107.09	109.01	105.37	106.9	113.13	106.86	105.87	106.19	109.24	108.54	102.01	100.76	100.42	108.28	112.51	103.3	106.42	111.67	108.83	104.1	108.94	109.78	104.74	105.14	101.75	104.12	107.28	109.37	105.55	106.75	110.19	102.99	107.45	103.4	102.19
104.42	105.09	106.04	108.89	111.91	103.22	107.82	106.38	106.97	101.12	102.56	107.87	101.36	110.6	105.73	102.92	102.75	99.882	104.94	115.8	98.279	111.94	106.57	100.66	105.89	109.16	111.16	107.41	115.12	101.69	103.76	112.8	101.62	104.73	112.2	105.25	104.63	106.72	107.8	106.78	112.88	103.28	109.21	113.73	106.58	107.59	102.68	106.39	104.08	100.96
115.19	110.29	108.1	109.36	109.26	113.75	113.77	108.2	113.71	112.29	103.89	105.48	110.16	114.47	118.17	109.9	112.9	114.17	109.56	110.38	107.12	112.45	116.41	108.94	116.54	104.58	110.62	106.45	112.1	112.42	106.43	116.2	115.45	108.99	116.95	109.76	113.21	113.75	113.21	109.13	111.85	113.39	107.01	117.39	112.12	110.96	112.13	109.85	112.71	115.7
102.34	102.31	102.71	97.114	106.45	109.12	101.36	102.06	109.62	100.02	108.55	103.65	104.84	109.42	104.56	105.3	104.3	106.66	105.76	105.89	114.55	104.96	104.59	106.59	103.7	105.68	107.68	111.75	105.59	110.18	106.5	105.74	105.85	104.85	107.78	108.86	105.83	106.43	103.3	106.1	98.346	103.83	104.12	102.94	101.23	100.23	100.21	104.98	105.3	99.893
95.151	105.36	104.2	101.49	97.048	99.743	99.508	101.13	102.99	97.261	100.15	98.993	100.98	95.913	99.62	95.488	102.56	106.53	94.315	93.816	104.82	101.74	101.68	93.907	105.38	107.21	101.48	104.28	109.69	103.07	102.22	99.913	103.5	100.02	94.256	100.8	101.86	99.064	101.93	101.99	101.29	95.855	100.85	106.76	102.58	101.89	95.525	97.832	100.25	102.55
109.48	110.55	113.22	109.89	112.03	111.14	112.1	110.24	116.83	105.82	116.77	111.08	114.8	109.29	110.98	108.93	114.54	108.54	113.04	109.29	107.33	107.58	116.57	115.59	110.31	111.71	112.94	111.39	114.59	117.24	112.45	113.9	112.76	115.7	107.43	112.33	108.52	120.28	110.7	110.52	109.58	109.56	119.6	113.73	107.6	114.44	115.91	109.56	111.23	111.07
103.31	108.96	107.65	103.19	112.1	113.4	106.17	101.56	102.66	102.07	108.01	108.54	111.54	106.68	106.4	105.62	109.36	97.798	108.64	106.87	107.41	110.2	106.54	106.37	108.32	106.94	101.45	104.21	108.24	109.77	112.64	107.11	102.4	105.66	110.17	109.37	104.62	109.78	110.18	101.39	107.96	105.28	107.77	112.83	105.4	104.7	105.78	102.7	107.12	114.82
106.9	104.84	106.78	100.55	105.59	101.62	105.07	102.96	113.24	104.91	104.37	102.18	106.93	104.48	101.11	105.07	108.45	104.8	102.46	108.91	112.05	99.36	106.45	104.36	102.04	111.43	105.31	101.24	110.39	109.39	108.88	108.29	104.81	105.62	102.47	103.68	101.17	107.14	104.42	107.87	103.39	111.67	107.02	110.34	103.98	102.31	105.32	107.93	106.78	103.1
107.56	104.9	100.52	106.02	106.86	105.55	104	101.86	105.54	107.85	100.65	112.11	103.99	105.85	104.6	105.76	110.6	105	104.16	106.46	104.11	107.53	104.25	110.49	108.08	105.69	108.35	104.24	108.54	107.32	104.93	104.54	105.46	100.97	110.21	104.51	107.27	106.56	100.76	105.28	104.12	105.8	112.89	101.61	103.36	105.66	101.85	105.83	107.76	106.92
104.1	110.67	104.18	105.76	108.62	103.62	110.19	105.46	102.91	113.13	109.4	103.58	101.94	102.06	98.961	103.6	109.56	101.26	103.67	104.8	109.67	105.56	103.34	114.39	111.78	100.66	111.47	110.91	105.37	110.78	98.689	108.29	104.85	99.249	103.47	101.27	110.51	109.52	99.752	107.3	106.05	108.76	103.56	107.11	104.7	106.3	101.86	104.9	105.83	110.58
105.5	110.36	106.09	112.39	109.43	114.34	108.94	109.22	113.88	110.06	110.99	112.04	113.08	111.36	108.95	113.59	114.94	107.84	111.23	108.44	108.88	108.48	104.78	110.25	110.33	110.1	110.88	110.5	106.9	108.05	111.59	114.52	107.82	115.23	113.93	115.33	113.51	107.58	106.53	108.98	107.56	107.25	111.48	108.16	114.4	109.31	111.83	112.1	107.36	114.37
107.46	106.22	106.81	108.57	105.59	109.31	101.74	109.61	103.31	101.7	109.38	108.5	106.75	113.18	101.3	105.22	108.14	109.11	110.46	107	104.69	106.29	105.33	109.28	100.31	107.57	113.39	109.13	106.19	104.25	98.938	104.41	112.01	108.62	106.64	110.28	106.5	104.73	108.47	101.72	106.08	106.3	109.66	109.04	105.89	107.47	106.71	105.56	107.06	105.78
[truncated: 150 more columns]
