# Supplementary material for: Genetic dissection of main and epistatic effects of QTL based on augmented triple test cross design
Source: PLoS One. 2017 Dec 14;12(12):e0189054. doi: 10.1371/journal.pone.0189054 (PMC5730204; doi:10.1371/journal.pone.0189054)
Supplement: S8 Supporting Information — (ZIP) [file pone.0189054.s008.zip › z4_1150_0.2_5.csv]

110.6	109.59	107.03	120.85	105.86	111.81	108.69	114.77	113.4	107.44	94.828	112.1	104.79	103.05	118.41	112.2	113.4	107.73	117.25	110.54	110.76	113.52	99.821	117.38	101.12	108.28	121.97	105.42	118.61	108.93	114.86	120.28	114.24	107.65	109.31	119.14	118.04	109.41	114.87	119.91	107.81	111.73	113.3	112.22	121.15	107.88	112.64	123.96	108.54	108.77
99.358	101.17	102.58	99.702	100.87	98.343	101.8	103.28	100.29	99.176	94.8	92.017	94.809	96.716	107.07	106.26	98.688	108.97	95.032	96.387	100.48	102.39	91.752	90.903	108.41	102.95	99.569	106.44	106.84	106.91	95.202	96.218	98.216	97.295	91.894	106.51	103.5	100.81	96.048	101.59	99.091	100.1	95.634	94.542	101.68	93.016	103.62	96.072	101.4	94.404
109.74	115.34	104.92	110.54	105.34	108.34	115.32	103.13	111.87	105.73	107.9	110.19	118.55	117.03	107.85	117.59	115.03	108.51	114.49	108.35	109.05	106.92	114.58	107.66	110.17	102.07	111.56	112.22	103.87	103.15	111.7	99.008	129.03	109.05	114.61	114.33	119.57	111.13	113.76	118.33	107.02	111.05	112.35	119.44	115.95	113.56	101.41	110.13	110.15	114.36
107.38	94.818	99.792	101.79	105.51	106.19	104.83	104.26	99.601	102.71	101	102.67	96.677	110.16	114.63	100.2	110.29	104.1	104.06	106.17	102.67	103.65	103.27	107.03	109.51	108.65	111.82	117.11	101.44	102.07	101.29	112.16	97.77	110.83	115.22	105.43	104.33	102.83	101.68	114.3	103.13	103.77	96.396	111.14	98.273	105.01	104.85	106.7	111.16	110.19
100.1	108.95	102.78	103.33	106.94	101.63	102.9	116.75	104.24	110.69	103.3	106.95	95.718	100.98	108.1	104.91	98.515	99.418	106.08	100.13	105.27	102.21	106.59	116.6	103.61	103.81	98.744	101.49	105.84	104.05	98.896	97.955	110.03	110.32	100.31	92.776	118.16	105	113.5	108.44	102.53	109.1	113.48	114.21	94.719	109.38	107.5	108.17	106.17	110.52
96.61	106.55	110.29	104.05	110.99	111.5	109.66	98.92	108.96	108.36	111.73	108.32	107.37	106.39	107.94	101.55	104.2	104.87	111.05	110.05	104.73	104.12	102.58	103.18	109.61	108.04	107.53	103.15	103.91	109.49	101.33	103.87	106.03	108.06	104.5	94.761	117.34	106.86	114.59	105.91	110.31	107.81	109.7	104.15	101.28	101.84	101.94	111.93	105.93	107.06
107.5	101.53	111.21	103.06	102.77	97.275	107.6	103.08	111.4	95.957	106.26	110.51	104.73	104.53	110.48	101.12	111	94.209	119.35	114.16	98.959	111.92	107.38	108.48	103.99	106.56	102.81	108.37	107.61	109.88	112.11	104.11	104.45	108.74	109.46	107.47	104.75	106.32	107.33	113.83	99.767	109.6	97.929	105.93	110.57	104.81	97.144	105.04	104.27	102.61
104.74	101.16	102.39	100.94	100.07	102.84	106.01	105.21	117.5	103.49	110.78	108.73	102.92	108.91	101.56	104.47	99.616	104.31	99.39	100.83	102.45	97.972	97.87	105.83	108.61	106.48	102.13	99.622	105.28	107.42	96.884	113.68	108.35	102.03	94.471	100.77	98.387	104	100.96	101.45	107.13	103.49	100.95	97.775	114.21	95.368	114.19	109.58	103.46	106.02
92.497	99.663	95.77	97.374	102.37	86.177	101.84	96.202	96.345	97.723	99.952	97.114	99.276	94.424	95.342	98.997	102.17	100.79	100.61	99.674	96.109	101.96	101.93	98.088	101.59	101.32	105.3	111.5	102.56	100.82	92.047	96.571	102.2	99.335	98.027	108.58	104.74	89.473	102.17	103.92	96.541	99.645	92.097	100.38	98.951	106.77	97.298	97.484	97.773	97.972
115.88	118.65	113.58	125.74	121.93	118.27	121.56	113.12	108.01	121.05	122.21	117.77	117.93	108.38	118.74	120.68	113.48	120.85	110.83	114.78	111.65	117.71	116.93	118.92	113.38	118.71	118.31	112.43	112.16	119.89	114.66	119.29	121.66	117.59	120.97	120.12	116.79	114.53	115.32	118.04	114.45	115.39	119.29	122.07	123.96	117.72	118.01	122.06	105.47	120.09
103.11	108.19	105.63	100.5	102.17	110.46	106.98	100.43	100.47	101.93	106.28	103.92	109.51	110.44	107.62	103.72	105.73	112.89	107.67	101.49	105.08	98.64	107.79	106.7	108.46	96.05	104.29	103.45	102.77	105.66	107.26	110.3	90.441	102.94	111.56	108.79	115.85	104.09	107.86	105.16	103.09	109.56	106.89	102.57	104.55	96.699	107.78	104.45	98.781	106.16
123.07	108.01	111.4	114.63	105.77	105.01	108.95	106.28	111.15	113.25	108.71	102.11	101.94	99.017	109.65	99.657	95.936	104.17	103.5	102.12	101.96	109.32	104.45	103.8	101.56	110.15	107.08	97.646	102.57	105.68	107.58	105.44	101.98	106.99	113.2	105.39	109.28	99.754	106.08	117.58	108.34	104.84	110.09	108.45	104.54	105.86	116.81	117.64	103.49	113.41
107.83	98.897	97.841	95.988	105.36	105.08	110.69	96.9	101.02	106.38	109.95	95.086	103.9	97.872	101.77	107.03	97.145	93.44	94.49	108.25	95.404	106.06	98.235	87.794	97.521	99.903	97.832	99.767	102.45	103.11	94.679	103.77	105.33	101.47	101.77	104.5	99.866	97.047	95.675	102.74	101.05	102.36	100.94	98.899	105.05	101.33	101.18	99.614	98.676	103.32
111.41	109.24	111.22	115.16	112.59	112.4	111.86	113.84	110.81	95.225	110.32	107.18	112.14	103.78	118.19	114.47	112.53	107.88	106.57	111.17	116.54	109.88	116.46	103.13	110.26	107.19	95.143	105.94	115.72	98.859	105.51	103.94	109.1	111.81	111.94	110.67	109.56	107.52	113.54	105.53	111.05	102.57	115.95	97.262	116.25	106.4	111.57	110.24	123.72	106.86
113.75	102.26	108.3	99.684	104.35	100.89	102.41	112.81	104.5	107.9	120.35	100.67	106.88	110.21	108.37	118.65	106.95	109.99	99.379	107.15	110.76	107.88	103.78	109.35	99.658	98.559	107.24	96.077	122.21	110.75	107.81	101.37	101.45	103.98	110.84	114.31	112.8	101.87	105.78	105.72	108.21	103.05	114.82	103.17	103.33	101.41	104.23	107.94	108.54	102.17
107.12	99.989	105.1	102.66	101.02	102.18	92.545	98.067	100.87	102.18	98.258	101.87	90.236	102.01	98.343	90.157	100.39	104.85	104.29	99.781	96.658	95.946	101.3	98.315	101.57	97.195	103.33	98.513	97.557	99.741	99.929	107.38	105.63	96.318	102.58	105.7	95.736	95.281	101.19	105.66	98.577	101.77	95.768	101.8	104.45	99.363	106.74	107.39	100.65	103.94
98.44	101.87	101.97	103.26	94.761	99.705	101.85	96.749	102.35	99.927	99.697	89.568	93.053	96.388	102.03	93.199	104.89	98.494	99.454	105.1	102.55	105.85	103.69	103.22	99.124	102.22	103.27	105.8	101.13	105.7	103.42	90.255	100.78	101.07	96.174	93.866	104.06	109.45	99.179	114.92	99.696	100.19	106.74	111.01	105.29	95.319	93.364	103.62	106.22	99.344
111.25	103.36	99.207	95.157	106.62	105.82	104.14	108.58	97.044	99.409	96.473	110.11	106.23	103.45	101.08	109.4	107.82	103.92	105.56	114.57	111.46	108	96.188	112.35	111.68	104.37	100.08	106.29	97.837	110.16	111.35	104.91	109.75	102.54	113.24	107.28	103.01	97.748	110.41	101.87	113.48	113.28	106.86	97.586	95.296	108.46	111.94	102.79	111.52	101.18
105.31	105.55	108.48	101.8	105.38	100.11	104.55	100.83	111.53	107.71	109.2	102.77	99.92	100.96	112.24	107.35	107.27	109.22	101.47	104.79	99.365	95.936	108.72	100.01	108.82	105.53	109.13	110.87	103.05	107.95	110.6	109.08	114.58	107.23	103.89	105.84	94.724	100.73	105.94	107.79	102.3	96.337	106.78	111.29	109.63	115.39	108.13	107.87	101.04	96.398
97.716	96.595	104.11	99.814	104.19	103.37	103.65	98.716	93.074	99.582	105.04	93.123	99.365	95.602	97.759	100.41	105.39	103.65	100.5	90.781	100.85	96.908	104.1	93.318	90.739	98.522	105.66	98.26	92.384	98.25	103.47	105.11	94.569	101.1	104.68	99.625	107.04	87.949	109.23	103.13	93.128	112.39	103.5	101.35	98.112	97.94	101.43	100.54	108.58	110.42
99.408	91.847	99	91.981	100.23	91.396	106.34	105.23	98.331	97.603	93.943	100.13	90.495	98.409	98.799	99.241	94.838	104.85	109.59	99.645	93.065	96.73	100.31	103.68	101.45	96.262	97.954	99.234	114	93.614	93.629	100.86	103.83	102.22	102.15	100.42	99.613	99.658	101.47	94.742	104.46	99.672	96.453	98.036	105.02	96.662	103.49	102.14	91.112	100.64
122.85	115.48	119.57	114.38	121.15	118.04	112.62	119.47	115.1	104.65	131.16	120.22	110.88	117.69	120.08	116.57	114.25	110.73	125.09	119.78	117.66	120.17	123.45	113.88	112.22	114.97	113.3	115.18	116.24	124.74	117.05	116.26	109.17	122.08	112.65	115.09	109.56	112.42	113.09	123.43	117.35	114.25	119.11	110.44	120.66	112.5	121.09	121.89	117.01	128.41
110.99	102.43	111.2	104.91	94.733	106.63	92.642	103.83	99.757	100.65	103.82	99.221	104.31	96.263	105.25	105.19	110.58	109.17	115.94	114.65	104.7	101.82	103.88	100.52	109.49	100.57	101.19	107.12	111.32	97.222	109.2	109.85	104.71	107.63	98.142	96	102.55	95.613	112.42	110.7	111.06	108.89	102.98	112.81	109.94	98.634	109.06	103.86	102.85	101.51
115.84	104.61	105.4	104	112.24	112.31	109.51	108.14	113.43	117.62	106.71	107.67	108.95	114.37	110.78	110.58	116.03	108.72	104.81	95.257	109.79	119.07	109.66	108.21	112.68	119.4	106.9	119.84	116.6	108.88	108.82	100.68	108.41	111.22	115.78	101.24	116.63	110.47	112.18	110.05	110.97	105.99	112.88	103.51	109.1	119.42	112.32	110.29	116.01	116.22
103.41	107.37	116.7	105.34	109.25	111.59	119.81	111.38	104.98	106.45	112.16	109.76	117.38	113.61	104.04	114.28	102.56	122.06	118.97	104.87	116.27	117.64	108.48	103.03	106.78	107.36	111.3	104.36	101.68	109.05	100.35	112.8	105.16	104.51	105.4	105.24	111.7	114.63	105.99	111.3	105.53	115.99	109.36	117.36	110.41	114.88	117.86	113.52	115.25	104.17
109.36	101.99	102.9	105.68	106.46	107.63	106.17	107.14	100.59	111.61	104.73	107.93	104.98	108.66	104.42	111.75	102.73	108.86	111.78	108.16	104.73	112.11	102.1	101.38	106.71	113.22	101.45	113.08	105.81	111.72	107.95	106.27	103.48	110.41	104.59	110.16	102.41	102.38	102.15	101.16	99.949	113.26	109.93	104.12	102.68	107.19	102.73	106.31	114.55	107.26
99.729	113.24	99.925	105.74	89.283	104.52	100.69	105.44	98.827	95.746	104.91	99.921	104.21	106.09	95.216	105.73	105.22	103.97	99.667	98.529	104.27	104.99	97.513	108.07	109.28	93.645	100.86	97.353	112.06	104.7	108.74	102.6	108.23	98.676	109.93	101.38	102.99	103.73	117.33	101.83	96.134	104.26	101.61	115.89	103.26	110.08	102.49	110.63	107.01	105.99
99.559	111.62	108.76	114.03	97.33	110.58	108.6	117.78	109.08	112.33	105.4	112.03	111.06	114.78	106.12	118.65	113.53	107.81	108.82	112.8	117.83	110.35	111.56	113.75	101.82	112.11	113.17	118.13	112.79	109.88	112.93	102.91	118.07	118.37	106.8	108.98	114.31	108.89	103.42	120.21	110.54	111.91	115.29	100.54	121.48	109.91	117.58	111.5	113.24	111.78
97.805	101.49	95.9	103.19	101.04	96.799	101.53	107.18	104.74	104.93	99.432	104.73	103.27	107.57	105.87	104.1	108.18	102.28	108.77	103.6	99.41	107.76	103.58	91.229	107.12	111.88	99.064	101.39	100.97	107.16	107.61	102.43	105.74	105.65	103.75	113.2	100.01	106.09	95.512	111.03	103.09	107.66	102.02	96.215	112.48	107.53	93.721	103.31	100.15	101.76
102.69	110.47	111.97	103.16	107.12	116.13	104.39	111.16	103.18	113.73	107.61	100.14	105.6	107.93	105.41	105.5	106.85	107.87	113.53	105.05	107.25	108.92	100.87	115.56	108.33	107.96	103	110.19	107.79	108.97	109.42	106.04	113.52	115.34	112.09	94.922	99.074	115.08	102.55	107.3	111.06	111.11	121.15	101.9	104.75	103.79	107.96	109.44	98.809	102.82
105.12	106.58	106.43	103.02	105.13	107.65	103.88	104.77	106.89	102.79	107.74	108.81	114.63	107.2	110.05	102.2	109.49	106.21	102.07	115.65	100.95	100.99	112.26	98.02	93.556	105.64	102.88	105.52	103.68	108.47	106.58	108.43	112.84	104.52	107.83	100.06	99.167	108.29	108.72	105.03	103.09	104.41	101.8	114.1	103.53	104.08	111.9	103.1	110.1	103.67
114.14	102.05	118.8	108.34	117.37	116.08	111.58	108.4	116.89	109.5	114.44	112.21	111.32	115.88	114.04	116.58	117.81	111.71	112.62	111.36	109.67	98.942	114.85	113.85	113.67	108.34	114.72	117.66	115.03	114.59	115.05	116.08	111.94	108.02	112.8	113.26	107.08	116.43	116.02	107.03	110.25	110	107.79	113.83	109.73	121.68	106.65	109.61	112.75	112
117.38	112.24	109.54	99.865	115.22	117.07	105.61	111.64	111.99	117.19	101.23	108.16	112.99	109.25	98.858	111.4	111.74	105.17	104.12	110.47	113.79	105.22	104.22	113.62	111.45	112.07	110.39	108.77	115.24	111.25	107.72	107.01	106.35	112.33	117.31	109.31	101.59	111.2	101.85	108.37	107.67	107.63	111.51	109.95	111.47	112.11	108.28	108.98	108.62	113.39
102.97	100.17	108.49	106.39	110.38	106.5	97.241	106.24	116.76	103.61	101.76	110.03	99.795	98.875	102.04	106.63	105.29	106.89	108.45	105.31	110.77	97.658	105.88	115.25	112.57	116.51	107.24	106.81	120.23	104.03	100.72	106.85	109.53	102.43	99.441	105.86	105.88	102.61	98.157	106.11	106.26	109.21	96.521	106.79	99.77	100.16	105.63	107.8	107.95	110.58
109.3	112.06	108.18	105.55	111.53	108.37	101.11	106.93	106.51	112.41	100.24	103.93	110.1	103.66	103.32	105.59	109.64	100.23	97.959	109.16	106.16	103.13	113.27	97.733	106.38	102.22	107.04	106.6	112.16	109.62	98.931	110.79	104.94	104.6	99.535	90.28	106.31	104.63	106.87	107.87	109.37	103.83	111.48	97.786	109.49	107.69	105.15	103.27	102.91	103.76
97.18	91.373	110.42	101.7	99.703	104.94	100.53	90.644	95.557	96.5	107.05	98.378	105.75	105.8	108.3	96.606	100.17	91.755	93.921	108.66	101.93	95.31	99.205	97.609	103.85	102.21	97.847	99.497	98.287	102.17	92.796	103.77	96.06	88.987	102.44	99.188	106.39	95.561	102.32	92.761	93.435	91.589	97.33	108.79	93.632	97.705	98.914	91.503	105.11	104.11
104.86	110.91	104.75	102.85	100.71	103.78	105.61	97.353	105.4	103.17	104.16	103.89	100.79	101.57	115.59	107.73	101.51	109.71	105.78	111.34	106.07	108.5	111.59	100.61	100.98	111.75	108.44	110.63	105.12	98.341	110.09	98.168	108.58	107.87	102.06	116.78	105.08	107.57	102.39	104.99	111.54	113.52	107.44	106.31	101.7	100.73	112.36	112.94	108.95	111.25
115.06	106.7	108.61	114.29	104.12	115.38	99.432	112.45	110.88	106.81	119.45	121.17	117.16	111.18	107.83	110.25	111.74	115.82	112.9	109.47	113.28	114.34	111.58	117.53	117.23	101.6	117.2	108.39	114.07	114.91	116.71	113.56	115.11	108.86	109.06	115.33	103.08	117.22	108.72	114.16	109.3	105.23	111.75	112.82	108.15	116.85	110.64	118.13	109.02	114.16
111.8	107.36	105.87	105.38	115.13	113.71	116.67	117.09	109.99	116.6	109.58	101	115.94	109.35	117.03	112.1	111.69	108.9	118.87	116.86	108.58	99.739	111.26	113.39	119.29	102.84	121.56	107.74	109.81	103.55	111.16	114.12	111.3	113.62	105.08	106.66	115.31	102.08	113.3	105.52	121.43	109.27	106.85	105.03	109.13	102.02	110.62	106.16	120.95	109.13
113.83	106.52	110.57	97.025	108.51	106.13	107.48	105.58	106.64	111.07	118.74	102.26	97.001	108.36	95.753	106.32	104.37	114.81	105.88	97.109	100.46	94.586	110.94	111.31	110.24	109.72	108.12	113.99	105.17	106.9	113.74	111.3	107.04	115.66	108.27	112.46	107.6	112.08	103.94	104.33	103.98	101.67	108.25	100.68	113.1	100.91	100.41	102.74	101.87	107.4
106.12	112.02	105.84	108.31	110.98	97.124	104.26	105.91	96.023	100.99	103.87	92.593	110.48	111.78	99.772	99.587	105.12	104.17	107.79	112.19	99.217	107.57	106.41	105.74	101.95	112.33	103.74	100.26	99.868	106.29	104.25	99.918	114.88	108.74	116.35	109.95	101.29	109.59	111.01	107.62	108	107.12	108.99	106.21	101.39	109.38	101.84	111.76	113.57	101.23
98.725	106.34	110.15	92.614	98.308	105	112.02	110.38	116.18	110.94	107.26	105.46	116.16	106.03	101.44	98.581	112.89	101.55	108.3	108.75	106.71	110.62	114.1	108.42	104.09	107.8	101.17	105.75	100.92	107.63	97.142	101.69	97.827	103.44	105.34	95.87	105.03	105.6	109.59	95.757	114.14	102.4	93.844	101.87	105.59	109.58	109.21	119.34	96.024	110.73
103.01	101.84	115.99	108.59	104.29	106.73	112.54	110.24	110.15	104.64	117.61	107.09	104.76	107.54	104.6	104.8	103.99	100.04	113.95	105.03	109.63	114.14	105.23	101.47	101.08	111.11	102.03	102.14	112.83	105.99	106.26	103.95	101.72	99.333	101.72	96.988	106.52	110.06	115.33	113.61	105.05	114.62	101.29	110.66	107.05	108.38	103.82	105.69	103.94	113.01
107.49	110.13	106.09	94.085	110.06	106.89	109.81	100.15	106.68	110.83	106.26	108.27	107.56	104.47	112.2	116.36	112	113.32	95.152	104.81	100.53	111.54	112.68	113.34	107.69	113.34	102.51	107.75	114.56	106.3	106.96	104.2	97.243	106.54	101.84	109.97	108.39	103.47	110.2	110.87	110.78	111.36	105.47	100.73	101.94	108.22	102.37	120.68	115.58	100.57
97.658	104.9	102.35	99.58	112.83	106.56	111.28	96.889	107.49	105.16	109.54	114.81	95.8	107.35	109.98	104.12	108.71	99.336	100.13	101.91	103.53	110.56	107.8	100.21	108.7	106.3	107.1	94.096	109.16	106.32	97.059	101.83	93.441	104.19	97.873	100.18	96.986	111.07	102.86	104.07	108.36	104.71	110.28	112.21	111.47	103.26	100.82	108.11	101.49	112.17
104.73	114.04	104.6	99.508	104.11	98.526	109.78	108.26	104.12	101.18	100.39	106.47	101.78	108.94	106.61	108.02	98.981	102.73	108.64	104.39	106.44	109.89	94.724	99.15	99.33	109.08	96.527	107.62	105.23	101.73	105.96	103.98	106.3	107.56	98.015	102.32	106.48	101.25	107.98	109.35	106.32	107	98.769	109.44	105.04	108.33	100.96	114.53	114.22	107.59
105.1	99.918	96.76	90.158	99.776	101.43	101.61	107.29	116.66	100.5	93.625	99.177	102.09	109.47	103.48	89.197	95.902	105.65	102.29	103.69	107.97	102.61	98.019	94.198	97.789	103.37	104.61	99.253	98.192	103.82	111.42	89.439	100.52	93.515	107.32	101.88	105.43	102.55	97.475	99.703	101.41	98.69	91.492	99.097	106.77	95.287	98.324	100.29	106.63	104.64
107.85	104.83	108.59	98.398	104.05	100.96	108.42	95.638	108.6	105.9	105.9	101.07	105.45	99.799	100.55	109.85	101.42	113.38	107.72	100.93	110	105.34	102.99	103.44	112.03	109.03	97.424	103.18	99.084	99.262	105.25	102.06	96.528	97.744	105.86	108.27	98.396	98.098	108.28	107.69	102.64	103.37	104.63	103.12	96.131	103.86	112.74	97.29	102.6	106.75
100.83	110.21	100.59	99.384	100.67	100.73	100.6	110.33	109.13	109.37	108.85	102.76	106.2	110.83	110.43	107.38	99.455	106.71	103.78	99.295	106.95	105.33	109.76	107.97	115.87	107.2	100.25	102.58	105.85	94.525	103.45	108.7	98.61	104.84	98.835	103.82	94.523	105	112.59	108.4	105.44	99.047	96.503	104.4	104.83	111.78	103.04	102.4	100.96	113.47
109.45	101.92	106.36	104.92	114.66	107.13	103.56	104	100.69	102.34	107.17	104.99	100.77	105.04	103.69	100.47	107.95	101.2	110.32	102.43	101.91	108.29	116.95	103.69	98.052	104.05	104.76	106	108.99	110.38	105.97	99.583	102.13	114.09	117.03	113.98	105.34	107.24	107.96	103.23	104.92	101.18	99.772	100.56	113.65	97.657	104.47	100.2	107.47	105.15
115.48	114.86	110.77	116.83	115.56	107.19	116.73	112.37	117.03	115.09	120.29	114.23	112.09	106.62	117.43	114.98	119.63	100.37	111.04	111.26	110	114.93	110.37	118.54	113.41	109.65	108.51	111.15	106.57	114.95	107.63	117.48	111.92	115.93	125.86	111.53	113.76	118.7	113.64	107.71	115.93	114.8	104.67	110.58	113.91	107.77	122.03	107.74	118.49	111.76
107.8	112.58	115.97	113.54	102.35	118.56	113.19	114.12	112.84	106.39	110.05	118.52	105.88	106.63	114.06	114.4	109	113.67	115.26	109.12	113.42	113.3	107.52	113.67	114.67	112.48	111.94	112.2	110.22	118.65	113.31	110.01	117.83	112.58	109.22	115.23	105.12	108.27	118.2	111.79	114.34	114.33	109.77	106.36	110.67	125.04	114.56	109.45	111.48	121.58
115.28	123.62	113.63	107.64	109.15	110.3	102.2	106.09	102.97	113.33	106.39	114.24	113.12	105.94	109.7	113.47	105.81	105.03	109	108.64	102.37	109.5	107.91	110.51	100.08	107.19	117.29	113.82	102.37	113.92	107.98	111.97	116.56	114.3	111.27	106.92	103.48	114.55	111.87	103.12	110.44	108.71	107.84	116.14	116.31	115.2	115.3	108.12	119.37	99.277
108.08	104.55	107.13	109.44	102.93	107.03	98.655	99.958	103.13	104.31	110.16	110.41	106.36	111.67	109.68	104.41	111.45	91.273	108.19	102.06	94.527	101.17	118.87	107.58	98.192	103.56	105.15	103.7	110.6	93.865	105.25	107.4	109.11	109.66	93.931	113.3	109.47	102.69	102.97	100.25	102.19	102.72	108.87	105.95	105.81	106.23	102.67	106.75	95.515	111.18
105.12	110.06	114.52	103.32	107.83	120.02	110.15	107.7	113.3	106.23	115.63	114.16	119.72	102.51	114.91	119.53	108.88	111.24	106.81	107.89	110.9	111.52	109.73	115.18	105.38	109.91	108.77	108.69	98.715	117.78	111.21	112.77	106.41	109.5	106.26	113.52	106.26	115.41	106.2	111.4	106.52	110.15	115.57	106.96	111.36	117.17	114.17	114.05	106.3	103.91
113.87	105.59	104.77	108.62	105.49	107.48	118.35	115.46	113.84	111.71	111.91	111	121.62	103.72	109.97	122.48	105.11	112.09	116.87	111.74	109.63	112.54	110.41	118.14	108.67	100.7	111.57	116.66	115.44	115.35	109.51	106.41	106.77	115.99	111.47	114.97	106.7	108.09	112.02	105.6	111.62	118.9	106.57	109.87	116.65	111.91	110.94	112.32	111.66	108.73
105.08	110.05	112.59	101.45	110.24	114.33	104.81	99.471	110.68	105.48	97.292	102.36	108.44	99.138	102	107.89	108.17	100.35	105.29	99.526	112.27	101.06	100.91	100.85	98.886	103.02	106.48	112.22	106.38	98.584	98.836	105.77	104.24	109.3	93.416	102.1	109.82	96.906	109.32	108.44	108.36	97.144	106.12	103.94	111.06	109.74	110.47	105.49	110.58	101.54
104.41	109.44	100.88	109.95	107.15	109.96	110.51	98.866	106.18	106.45	107.6	109.97	105.52	109.12	101.36	104.71	101.58	118.06	113.37	108	96.418	106.44	109.69	102.47	106.62	103.1	109	100.94	101.74	96.551	105.08	104.47	104.44	105.2	108.3	108.95	110.88	103.51	90.998	110.25	107.89	102.85	107.86	96.539	108.15	105.83	117.85	102.92	105.04	111.62
96.639	94.455	101.19	100.9	103.78	100.15	94.945	104.29	101.28	104.76	96.955	111.84	95.245	106.88	102.6	96.616	97.128	98.61	110.17	91.504	92.165	99.45	100.73	96.173	100.67	101.52	108.02	106.88	91.189	99.575	93.217	99.084	95.324	101.4	95.98	104.97	103.25	96.34	99.697	98.199	99.458	100.79	104.97	107.03	103.06	98.232	102.51	95.51	106.36	93.881
114.56	105.74	105.27	106.07	106.06	100.78	98.398	104.69	110.99	104.86	105.15	105.9	97.288	93.532	109.87	101.4	104.82	103.92	102.26	97.55	94.55	117.31	110.43	109.43	97.926	98.197	105.87	115.86	107.42	105.24	99.607	111.29	102.94	104.8	101.26	103.08	105.06	105.55	113.85	109.24	106.96	99.789	102.98	102.46	108.24	104.68	99.533	97.018	111.55	103.37
109.74	109.73	101.97	98.391	104.67	101.77	104.89	108.95	95.272	108.82	110.67	104.29	99.665	114.11	100.94	119.4	110.38	109.68	95.873	108.53	107.56	100.55	107.8	104.72	111.52	100.96	95.254	107.22	116.6	105.46	99.081	106.23	99.808	110.94	101.86	109.38	113.12	108.16	108.91	103.42	99.208	101.49	107.2	98.938	109.75	101.68	103.52	103.41	101.24	104.44
106.66	106.44	99.954	116.41	109.89	116.45	101.24	104.21	104.3	102.35	98.951	107.83	110.94	96.857	102.52	110.19	110.99	108.15	103.02	100.77	109.14	96.94	107.82	113.81	93.695	107.17	103.53	98.51	113.72	110.26	97.935	101.67	100.02	109.95	99.234	109.54	113.33	110.96	111.4	104.73	110	102.9	104.58	107.37	106.2	108.74	100.4	108.61	113.39	113.2
97.931	100.34	98.471	98.64	95.66	99.281	106.55	97.922	97.566	96.515	112.31	106.15	102.4	101.34	98.889	95.181	104.97	100.35	103.44	110.18	108.43	85.77	99.727	104.1	98.34	108.68	96.424	103.65	96.903	102.94	106.97	97.24	93.712	103.69	101.84	97.145	97.51	109.12	98.788	109	99.191	111.03	100.18	102.01	102.63	97.61	102.78	97.867	100.3	95.827
114	101.52	108.15	108.44	111.79	103.37	111.86	104.05	113.19	105.13	110.18	105.67	106.22	105.61	107.39	111.73	111.34	102.86	101.49	106.64	118.51	104.88	100.99	105	108.84	102.3	121.03	114.57	98.906	104.24	111.1	107.66	109.61	106.3	104.33	107.21	102.23	96.031	110.96	118.76	106.21	103.66	109.73	113.08	116.41	105.76	107.44	114.44	106.68	102.56
100.55	115.2	99.019	94.066	111.28	111.15	109.52	111.45	107.67	106.86	103.44	99.709	107.14	103.57	105.78	114.47	104.28	106.56	113.98	113.44	109.93	100.85	103.24	91.281	113.16	99.813	101.52	109.02	102.26	102.2	109.75	109.71	100.01	105.04	100.43	105.65	110.52	101.47	114.54	99.624	114.29	107.75	108.24	114.13	102.95	106.88	103.14	106.29	107.96	111.48
115.27	109.61	113.11	103.65	111.02	106.87	116.57	103.07	99.31	113.27	108.24	107.93	109.53	107.54	109.62	96.483	112.78	104.86	108.64	106.48	107.22	105.59	105.67	119.41	104.77	106.35	107.33	98.322	104.68	101	91.28	98.777	105.57	98.033	107.79	95.146	94.972	112.53	111.31	107.9	106.16	110.6	115.11	105.76	101.5	92.96	102.06	105.29	114.34	105.91
109.17	113.36	108.37	113.5	105.36	110.7	101.32	118.03	113.34	106.18	112.68	109.8	106.58	111.11	110.94	115.59	110.19	112.71	114.24	101.78	104.25	106.72	116.95	104.15	113.73	113.95	99.367	122.02	111.37	110.16	120.96	109.92	111.08	110.82	119.35	110.33	106.77	112.79	111.29	103.81	110.99	106.73	106.29	104.81	112.26	105.05	115.64	114.99	106.69	105.15
93.219	105.42	107.72	106.53	96.683	106.73	98.677	91.16	88.73	106.87	97.12	104.17	108.62	90.912	101.06	94.158	102.65	105.87	91.652	104.25	100.04	95.509	92.151	101.53	92.574	100.95	99.086	99.697	95.944	102.17	95.888	106.54	95.758	107.52	102.66	99.536	97.931	105.05	109.69	97.634	105.44	107.03	95.745	102.2	96.784	105.24	102.02	107.82	106.51	110.22
119.15	108.11	111.79	116.02	116.49	106.84	114.71	107.12	115.65	115.97	107.11	116.34	110.25	105.98	117.36	112.46	106.37	113.87	109.54	110.16	114.96	110.37	102.85	112.62	110.41	112.18	101.38	101.94	106.56	122.03	104.33	111.7	115.46	111.57	102.49	110.57	115.82	104.06	112.02	105.5	109.27	107.76	107.84	112.83	112.58	112.07	111.76	108.09	108.82	101.84
108.03	115.61	110.52	113.61	104.73	106.85	109.83	113.8	109.29	113.38	99.633	102.43	107.04	107.9	99.457	111.89	101.65	102.76	108	101.86	116.13	109.55	115.67	101.39	106.51	105.28	101.24	105.78	103.95	104.43	114.82	103.41	108.28	108.67	100.98	112.3	109.2	116.81	99.185	108.35	110.35	107.19	112.23	104.31	98.096	105.87	108.6	112	111.4	106.78
103.44	99.848	104.8	115.85	107.39	102.8	107.21	103.35	105.25	107.5	111.05	107.22	105.21	93.755	103.22	107.09	101.98	103.56	104.07	93.817	107.24	106.76	102.83	110.47	104.34	100.56	108.09	101.81	103.92	94.83	111.34	105.47	112.91	101.9	112.1	113.19	103.03	102.81	105.47	104.9	104.75	100.35	98.952	100.82	113.96	110.28	104.43	110.42	95.456	108.76
102.62	110.31	105.81	107.2	100	110.28	104.61	111.49	106.68	97.697	91.415	98.422	106.58	109.1	97.34	107.22	114.65	104.99	107.43	102.51	112.96	116.07	113.29	104.54	110.37	112.73	104.55	109.42	109.1	99.696	110	107.55	108.17	109.42	99.898	109.71	106.43	104.37	109.36	112.4	104.92	108.99	107.01	113.07	106.45	110.83	104.93	106.67	110.88	114.05
101.6	109.95	101.35	112.44	100.19	100.18	107.99	110.1	105.1	104.67	104.62	112	97.62	101.91	103.01	99.297	108.58	104.14	96.774	105.32	99.805	105.31	98.751	112.39	105.8	111.99	110.21	100.57	104.91	101.4	104.02	109.9	106.54	121.61	105.87	110.64	111.2	96.36	105.9	100.07	108.19	108.31	101.09	103.4	100.8	110.25	113.25	100.49	106.27	112.49
101.45	101.47	92.23	102.1	98.921	106.16	105.22	96.69	97.734	95.554	103.45	103.4	101.59	90.301	100.5	99.762	91.173	100.67	101.53	96.598	106.74	88.825	96.105	101.04	96.667	98.29	92.914	101.63	102.6	104.92	99.265	98.551	102.59	97.508	96.775	98.642	106.31	106	98.624	98.515	108.63	98.693	104.39	91.971	92.171	95.733	95.873	103.95	110.36	110.74
102.42	106.44	113.6	109.71	98.886	115.64	99.545	107.48	106.9	102.89	114.24	97.66	106.1	106.64	105.48	102.82	101.4	105.98	111.43	105.37	100.15	99.536	103.19	104.7	101.82	107.2	108.58	96.496	117.23	104.3	102.2	111.16	105.39	112.16	99.898	106.71	105.44	102.03	106.6	102.01	103.75	114.78	106.2	96.424	100.65	110.22	104.87	109.97	105.38	101.01
112.63	103.82	116.04	114.36	110.35	121.14	112.78	111.89	118.39	120.14	104.17	108.05	116.09	111.71	114.22	116.13	106.91	106.25	115.97	107.66	108.86	101.53	115.53	118.64	106.35	113.18	108.76	109.68	103.86	115.69	108.02	116.9	114.16	105.91	105.57	104.13	115.06	105.49	105.14	118.65	115.5	112.67	117.98	116.63	116.05	118.04	112.25	116.7	115.01	107.72
100.43	111.37	109.41	103.98	113.55	111.33	108.19	111.08	117.15	104.88	115	105.42	113.19	117.38	116.96	120.26	117.11	116.05	107.95	109.19	119.29	113.98	118.32	114.08	106.84	115.49	113.61	111.48	114.03	109.01	118.44	110.59	114.61	117.47	115.46	112.08	112.81	114.89	109.66	112.12	114.04	106.3	107.07	112.06	104	113.97	117.35	114.56	119.55	108.75
110.13	108.59	117.09	118.43	107.44	119.16	114.6	105.37	105.52	110.15	108.97	111.34	108.93	117.22	115.61	116.28	113.16	112.76	109.85	111.14	110.49	108.78	115.11	101.93	117.6	103.06	99.041	118.23	118.64	103.51	116.24	111.66	114.94	117.75	115.98	103.4	118.61	118.1	119.15	106.82	106.25	117.68	118.89	110.07	112.23	113.33	101.63	114.86	101.65	106.45
107.24	115.19	113.5	107.3	116.36	108.67	105.28	106.63	113.2	103.72	111.43	111.82	109.51	111	100.33	107.24	112.17	111.32	110.44	101.19	114.08	117.13	104.96	110.29	97.069	103.27	109.34	103.52	110.99	105.69	103.44	110.96	124.74	101.86	112.75	108.85	106.98	110.26	106.76	109.92	110.02	105.56	112.67	102.27	111.1	101.56	101.22	100.63	103.68	106.71
107.34	107.81	104.3	116.14	109.74	110.95	106.93	112.31	102.95	106.81	113.52	104.22	103.79	114.02	111.18	116.08	110.13	90.747	109.67	108.57	108.27	97.909	97.618	115.55	107.15	112.7	100.22	108.82	107.25	111.07	110.14	109.41	104.4	110.32	102.68	106.23	107.25	96.506	97.448	111.27	116.54	108.39	105.58	98.393	110.79	110.62	106.77	106.59	116.75	100.17
106.35	104.22	114.82	106.61	111.19	113.94	108.32	113.06	118.51	103.8	115.71	111.97	114.16	110.77	119.21	115.5	103.17	117.11	110.77	104.96	108.63	109.33	118.23	100.65	108.3	110.66	103.3	113	111.51	113.64	112.43	102.82	111.88	108.56	114.14	107.7	111.26	107.23	116.44	109.15	102.61	116.83	113.64	113.7	106.61	103.99	112.49	110.11	124.06	114.98
112.94	103.27	103.74	105.93	100.59	107.03	100.59	99.515	106.11	95.805	109.99	109.67	105.54	109.03	105.15	109.96	106.39	103.3	113.01	117.68	109.91	102.41	110.13	109.59	109.57	103.83	103.22	106.81	110.81	116.16	108.47	109.34	97.502	115.31	99.351	114.9	106.35	102.37	98.823	103.89	110.7	102.58	102.12	107.53	98.464	107.1	107.02	99.76	105.74	109.65
116.26	104.06	108.29	112.5	104.16	116.81	110.55	112.39	114.68	105.24	113.22	110.58	105.14	107.4	120.9	104.07	103.75	105.86	105.5	117.95	108.09	102.68	114.22	108.3	102.45	109.79	110.45	117.42	111.77	105.67	112.28	114.27	111.82	110.63	107.49	112.15	111.06	106.38	110.17	107.04	113.99	108.79	113.47	110.26	100.9	112.45	105.74	112.44	111.9	102.46
107.48	114.18	119.52	106.93	101.63	120.79	105.03	97.189	103.73	109.52	115.16	108.28	111.1	101.57	102.89	110.59	106.68	106.98	105.82	102.7	113.31	109.64	104.55	112.88	116.16	105.2	107.34	105.02	112.47	98.037	102.45	104.28	105.77	108.07	105.08	103.86	108.66	111.04	101.22	99.008	106.66	99.421	104.74	112.89	108.37	101.08	103.59	101.91	97.2	101.63
112.95	109.5	115.71	118.95	102.78	107.49	109.6	113.11	112.99	110.87	114.22	120.79	109.26	109.6	109.21	110.98	106.88	108.54	107.84	116.69	114.79	105.55	114.62	118.08	111.67	115.1	116.32	117.67	109.7	102.56	114.51	105.83	112.03	111.14	116.7	109.92	117.64	117.21	111.16	111.67	109.49	110.79	114.58	114.28	111.02	104.97	108.59	107.39	115.37	107.45
99.715	109.94	119.26	105.29	103.03	109.51	110	103.23	103.32	105.53	106.44	102.15	113.11	101.68	108.53	108.56	101.15	116.63	104.77	103.82	98.547	98.316	103.31	102.59	105.65	102.18	106.94	104.51	103.32	110.89	112.38	109.9	109.65	96.893	100.93	109.94	100.57	97.334	99.696	103.02	92.476	106.96	110.47	105.79	105.99	112.38	113.53	106.23	113.37	103.45
110.19	107.5	114.97	115.64	108.65	101.32	104.38	104.35	111.69	106.21	107.67	107.69	108.87	103.93	105.42	104.46	105.14	101.76	106.82	116.11	109.33	112.17	106.4	110.66	99.892	105.38	111.3	105.39	108.89	102.36	113.58	117.69	102.43	103.02	110.19	101.04	104.82	103.64	105.11	104.68	101.08	108.42	100.79	105.64	110.48	105.94	111.79	99.705	109.5	107.72
111.72	100.94	102.31	107.1	102.86	103.47	108.44	103.51	105.51	104.26	100.38	99.923	114.17	105.98	109.95	107.05	108.67	98.835	97.074	110.47	114.78	99.208	96.379	105.94	99.448	104.3	112.56	103.89	106.4	105.4	102.27	106.52	106.76	112.45	107.5	110.33	105.94	113.03	110.8	113.71	106.22	108.63	94.435	114.21	98.276	105.66	101.82	106.08	103.95	107.91
113.19	105.57	106.43	96.553	108.05	102.8	110.2	111.43	115.09	102.52	102.99	97.336	110.21	104.91	112.02	99.607	104.55	107.91	94.851	106.92	100.2	106.34	104.57	104.77	107.51	104.41	104.66	100.76	105.5	113.05	108.57	105.43	108.74	98.194	104.33	101.21	102.76	102.93	107.92	110.63	107.57	114.23	106.22	102.34	105.46	103.95	99.306	110.82	102.49	105.62
105.37	92.39	106.12	104.22	104.24	98.642	96.981	107.58	104.89	105.21	103.32	112.97	100.91	103.2	103.52	106.64	103.42	106.78	109.26	100.17	94.935	107.16	105.18	108.17	110.9	105.58	107.13	107.84	98.688	104.78	112.98	111.97	106.22	91.124	101.47	98.096	101.92	106.11	97.248	107.49	111.2	106.03	97.505	112.02	96.327	97.129	95.164	106.57	112.04	106.94
106.11	118.1	106.54	105.51	116.06	104.59	102.35	108.52	101.41	103.57	113.56	106.12	103.58	113.08	102.89	99.145	104.7	100.34	102.12	99.893	105.2	101.62	105.23	111.22	108.23	108.37	102.83	106.21	118.68	118.84	103.25	111.1	113.27	106.16	105.69	109.88	106.84	107.39	114.34	110.43	103.09	105.33	103.73	105.08	104.66	102.37	108.17	106.49	108.73	112.8
104.11	104.75	93.044	97.854	108.22	97.008	109.18	105.14	104.06	99.579	96.983	104.31	106.32	99.72	99.91	97.901	103.23	93.372	105.12	92.231	96.733	94.555	99.797	100.4	103.73	111.64	100.96	98.144	113.35	98.657	89.127	102.5	106.39	95.449	85.841	100.07	102.74	95.669	100.93	96.645	98.162	100.3	106.66	105.34	101.24	104.49	98.567	97.289	101.84	97.632
104.92	123.72	120.6	115.25	111.64	108.18	113.53	101.63	117.15	114.81	115.05	111.95	109.44	104.95	109.52	113.85	116.62	125.44	121.79	111.75	110.55	111.91	116.36	102.39	118.45	111.82	103.4	108.68	111.27	117.4	117.77	120.94	114.64	116.28	121.89	105.76	100.26	96.261	117.44	110.01	105.21	106.22	114.64	115.65	110.48	114.79	107.16	115.41	113.87	108.69
110.69	105.77	100.3	111.58	103.65	103.62	103.26	103.18	107.95	91.937	94.847	104.08	112.04	110.21	103.26	102.94	106.54	106.92	97.403	110.1	111.5	98.456	107.57	103.98	103.21	105.53	106.81	111.84	106.37	97.423	112.53	102	109.06	109.3	109.58	107.35	106.09	109.06	104.37	103.5	106.19	107.65	111.68	104.68	105.72	107.88	103.51	102.64	113.03	102.09
97.918	100.63	99.158	102.8	101.65	100.91	96.665	97.806	96.383	101.84	102.92	101.41	105.46	98.109	106.46	104.39	95.209	100.11	97.841	104.36	95.625	101.76	92.772	108.22	100.12	105.73	102.39	106.41	91.789	101.87	98.32	106.17	108.18	99.79	91.099	105.86	91.364	95.752	98.297	94.281	86.972	96.296	100.96	96.845	107.95	100.3	99.348	103.68	96.937	101.84
112.6	115.38	105.92	104.37	99.254	104.5	109.1	101.15	101.42	98.133	108.19	111.27	100.09	107.11	110.99	102.42	106.74	102.35	104.58	109.03	97.554	115.91	98.224	116.24	108.95	107.84	113.85	98.312	109.63	112.43	103.66	109.5	99.961	103.89	113.5	107.74	107.7	93.546	105.65	110.39	112.14	107.71	111.9	107.12	112.67	110.94	99.097	106.18	103.45	105.43
115.14	104.49	112.83	102.44	107.18	115.01	106.31	107.39	115.46	117.3	105.44	116.89	118.41	117	107.64	106.08	105.63	115.18	112.25	117.45	107.35	105.63	103.24	105.4	114.79	109.36	103.03	114.82	108.76	113.02	111.98	104.77	107.63	107.89	102.12	108.77	109.15	113.79	110.23	119.34	110.77	108.71	113.49	107.79	112.48	106.37	116.99	107.39	118.05	107.14
104.67	110.79	118.52	112.18	120.86	102.8	115.09	114.44	118.78	112.17	103.51	108.49	117.37	98.682	105.75	117.49	106.14	109.55	118.94	108.06	112.27	108.3	111.4	112.48	114.45	114.64	109.66	108.57	114.64	110.96	114.5	120.06	111.12	106.28	96.828	115.12	112.14	120.47	118.11	114.65	108.18	112.61	110.89	118.28	111.6	109.35	105.87	111.37	108.73	113.51
104.98	103.88	101.16	104.18	103.79	108.54	111.68	102.4	106.64	110.55	108.2	110.03	101.35	108.12	107.05	96.892	100.27	103.14	103.23	99.598	103.91	97.838	109.76	104.09	102.6	105.23	104.26	106.18	111.57	99.345	102.83	105.64	102.51	105.39	103.08	102.74	110.53	112.86	104.72	114.59	104.68	105.71	119.87	105.25	105.06	102.79	112.24	97.637	107.26	103.8
121.85	112.32	115.62	110.12	107.24	125.86	105.7	111.71	115.98	113.62	113.35	103.1	104.85	109.73	115.34	118.87	110.02	101.87	99.435	108.23	119.68	102.5	107.41	118.16	119.33	105.7	110.85	103.42	108.28	107.09	110.91	114.29	110.04	109	112.24	104.6	105.82	105.84	114.73	115.71	115.33	107.72	104.57	111.75	115.25	108.85	115.59	118.13	119.33	111.93
118.54	112.83	112.08	113.56	102.45	110.34	118.43	113.83	105.35	105.42	118.25	111.79	107.96	120.39	101.06	102.43	106.92	105.72	108.65	108.41	109.1	113.55	112.26	103.7	107.97	117.96	113.86	108.93	112.31	103.39	120.8	100.92	113.29	109.63	117.96	105.86	112.27	109.86	103.82	109.43	111.32	113.1	108.34	102.58	109.98	109.45	104.25	103.12	118.56	111.98
102.52	107.58	108.34	100.09	103.78	104.09	102.21	106.76	107.15	102.41	106.06	107.17	101.34	105.04	109.47	101.45	100.93	102.23	94.372	100.56	100.76	104.9	94.38	102.76	90.947	102.46	106.77	110.05	109.01	103.86	106.11	106.46	101.35	99.107	114.62	116.78	100.77	106.41	99.827	106.24	106.99	103.59	98.245	101.74	109.67	108.29	96.734	104.81	107.28	105.96
117.48	105.47	110.11	105.74	105.43	107.53	94.729	109.15	101.52	111.99	103.6	114.93	116.88	101.38	111.5	115.48	105.1	112.9	102.38	106.9	100.7	108.49	100.58	111.52	98.313	102.64	98.719	106.04	106.08	99.1	110.73	101.63	107.4	107.59	115.62	95.415	104.02	104.63	98.783	96.076	109.08	108.96	103.75	103.96	104.37	104.29	112.07	107.04	105.18	107.04
113	114.03	107.63	113.01	111.9	109.34	123.09	110.07	110.7	118.81	109.08	105.9	103.97	119.66	106.04	111.6	106.67	116.18	98.588	106.32	118.71	113.06	107.97	113.47	97.432	117.11	108.37	97.538	112.98	119.36	102.89	110.49	111.38	112.6	113.47	115.83	122.05	108.87	109.78	107.28	108.99	114.99	104.98	122.26	104.81	117.53	99.236	117.91	105.21	116.26
104.89	105.01	99.885	109.92	110.29	102.56	102.52	110.19	110.81	100.53	105.78	99.401	94.226	105.51	102.69	101.78	101.47	106.43	106.15	97.83	110.02	102.75	103.79	101.78	110.98	109.72	110.88	112.88	104.25	108.79	104.22	101.79	104.51	103	99.85	107.86	95.469	99.539	95.555	107.46	99.72	111.35	102.58	100.25	108.76	108.91	104.72	102.79	103.86	107.19
112.12	110.07	109.68	120.11	114.99	105.53	107.53	101.92	116.17	112.43	112.41	107.54	113.88	101.21	127.44	108.51	114.72	106.86	108.99	109.75	104.34	110.26	109.34	108.97	105.65	124.82	114.79	115.26	110.41	106.79	117.53	113.53	109.5	111.3	113.73	101.33	106.46	107.24	112.79	92.32	117.24	101.75	113.4	115.51	109.24	121.76	101.39	108.93	115.95	114.41
100.18	96.807	111.59	97.304	106.86	104.96	101.97	106.87	101.26	98.777	109	99.398	100.63	96.657	99.22	95.675	100.03	95.884	98.352	101.62	93.849	104.61	103.66	98.244	101.86	98.129	95.595	101.68	106.02	103.8	96.617	106.04	109.16	98.868	101.07	98.574	98.085	109.44	90.118	99.892	109	104.48	100.99	96.723	106.37	91.794	99.094	95.776	107.16	100.15
111.41	104	100.63	109.75	110.39	108.69	104.84	112.85	102.38	101.48	101.14	99.594	108.7	107.41	114.23	96.857	102.3	105.14	101.75	114.61	113.57	110.06	107.62	112.39	111.59	104.51	110.76	99.77	109.73	114.72	109.96	112.11	106.91	108.8	110.46	107.59	103.03	103.06	100.66	101.71	106.98	111.76	100.36	107	98.103	100.1	115.51	97.041	103.62	100.89
102.85	111.86	103.96	112.79	114.66	103.89	93.292	103.13	114.15	110.21	103.56	111.26	102.76	96.717	111.58	104.72	112.81	104.43	110.13	117.65	97.816	101.72	110.09	103.59	108.48	101.16	116.02	107.07	106.97	103.98	103.21	105.63	108.52	104.35	104.61	103.13	107.12	109.6	111.33	100.88	103.01	111.87	102.9	100.8	110.93	108.83	105.24	107.52	88.93	106.08
97.058	108.34	105.6	98.249	97.893	102.3	96.741	102.12	103.74	103.15	105.01	89.252	107.72	99.729	92.256	100.42	101.33	101.03	104.02	107.45	99.186	104.12	99.78	103.6	95.685	89.447	102.1	95.049	100.87	97.406	99.104	102.96	99.925	92.35	98.934	107.95	102.18	105.89	97.938	89.894	99.793	100.21	101.81	106.71	103.54	106.06	101.31	102.92	100.41	101.21
109.35	115.48	126.7	114.57	116.84	120.93	117.7	117.17	113.35	122.09	122.65	117.73	113.26	120.31	113.35	115.55	115.66	115.23	113.92	114.28	107.3	112.01	118.04	118.05	112.29	119.07	123.5	111.71	118.77	110.33	120.8	115.39	116.34	118.63	126.26	114.35	119.46	116.39	115.87	117.88	119.3	117.73	107.71	116.63	115.2	114.1	113.95	118.4	121.77	122.79
96.238	94.602	98.309	97.187	105.48	92.967	103.1	99.452	98.421	110.57	97.946	103.06	98.103	102.68	97.785	96.161	103.7	95.611	96.325	101.83	98.864	98.023	99.253	101.18	98.577	99.477	93.677	117.15	95.284	103.57	105.36	91.868	101.06	100.95	104.05	104.81	104.69	111.32	97.346	99.614	102.31	102.46	106.35	105.34	98.207	98.831	102.57	96.226	106.31	102.06
107.07	101.74	109.43	108.5	100.7	112.45	99	103.17	108.48	106.97	99.329	92.362	103.43	105.53	108.15	103.52	104.16	93.005	107.49	98.551	111.25	104.34	102.41	101.09	101.92	97.933	100.98	102.48	106.62	100.18	106.73	104.65	104.25	104.5	106.38	102.23	105.5	108.95	105.13	102.37	111.41	102.75	112.09	97.844	97.994	100.86	94.871	105.22	97.851	104.7
104.33	108.79	109.22	99.453	109.84	106.26	101.95	95.863	104.78	99.148	101.85	103.16	100.51	94.565	104.95	104.07	99.985	103.2	110.62	108.38	101.4	100.3	114.9	108.98	103.57	107.37	100.76	103.36	103.98	114.55	102.11	107.39	106.36	104.85	104.36	106.39	109.61	109.83	101.3	112.67	105.98	113.72	102.72	118.15	109.18	107.2	111.9	104.78	104.39	106.94
109.19	102.08	110.44	115.91	109.67	111.94	123.19	114.17	118.1	118.21	109.72	108.3	113.46	104.45	100.62	110.99	115.98	110.23	114.28	102.92	110.69	108.78	118.51	109.24	113.83	108.51	118.58	120.85	125.7	111.44	110.07	121.29	113.86	104.21	109.71	121.13	103.44	115.91	113.3	112.6	111.48	108.35	107.14	113.12	109.18	115.23	114.82	106.39	114.14	110.95
103.83	97.61	100.69	100.3	90.647	107.69	107.36	104.56	107.14	103.24	103.74	104.39	108.74	100.35	100.33	90.6	98.82	102.19	101.6	108.04	104.37	109.84	108.06	104.04	98.192	111.76	107.43	111.09	112.68	107.46	113.51	95.619	114.66	111.43	102.64	105	103.2	109.64	107.51	93.28	95.032	101.16	103.1	101.36	107.06	112.2	101.58	108.38	92.224	109.88
112.48	108.98	112.88	112.07	115.63	110.6	112.39	105.53	102.83	110.56	111.88	105.21	108.6	115.43	113.73	112.05	116.06	104.87	106.37	113.01	113.65	107.03	120.67	103.58	100.54	110.49	116.12	114.02	106.61	112.43	117.73	110.42	103.94	111.72	118.06	113.33	114.46	108.44	107.52	117.09	107.59	113.07	115.73	116.92	97.19	113.44	109.65	112.92	108.42	121.52
117.73	123.04	117.15	119.11	114.94	114.59	127.05	112.22	119.25	120.68	114.19	118.9	113.4	115.75	115.85	115.34	116.99	110.13	121.69	115.48	127.09	116.1	124.12	120.37	118.36	119.34	117.2	110.18	114.34	113.72	113.83	116.01	113.1	115.54	112.63	116.22	119.98	117.65	118.51	121.8	113.78	112.72	113.89	125.19	125.21	106.73	109.36	120.15	126.19	124.42
105.66	106.81	104.57	111.6	109.2	109.3	108.63	108.29	107.42	108.02	109.47	106.55	99.613	117.71	113.19	99.421	104.61	103.84	111.02	96.891	100.43	114.07	98.183	98.518	112.26	97.104	100.14	104.48	105.52	104.09	96.429	98.38	103	101.35	96.648	106.89	102.22	103.16	105.06	109.54	101.9	104.35	110.35	104.03	95.276	106.44	105.85	107.98	100.1	104.62
119.26	108.95	114.43	104.89	108.82	108.95	111.78	112.93	110.03	106.97	109.88	110.91	108.28	115.18	104.84	116.34	96.15	99.726	98.881	111.04	110.44	103.1	103.56	104.52	106.27	102.46	107.72	102.83	114.51	106.7	99.076	104.84	105.99	104.22	108.45	120.24	105.5	100.56	99.352	102.23	109.97	112.59	115.24	109.02	105.23	101.51	111.71	103.63	114.46	102.82
103.08	103.19	104.66	105.31	92.726	107.68	110.61	112.52	102.71	108.84	106.55	103.7	104.89	118.76	114.45	97.849	105	111.92	108.54	113.61	107.07	99.59	107.64	111.46	110.8	102.68	107.86	112.26	98.958	112.85	110.74	104.67	105.02	93.384	106.26	111.48	108.08	104.06	97.9	101.42	117.99	109.99	108.99	106.04	103.76	115.5	113.82	107.28	116.25	111.79
114.98	114.63	109.47	111.85	110.49	112.14	115.21	108.25	105.03	112.97	99.229	112.26	111.74	110.4	122.59	105.99	120.54	114.54	110.13	103.27	104.97	114.88	115.87	110.13	118.74	120.47	118.56	103.18	106.97	108.4	117.47	106.88	114.02	114.64	118.29	105.21	112.39	117.22	113.01	113.14	118.52	110.64	110.19	114.98	109.98	106.49	110.45	124.53	114.41	107.77
117.22	112.98	107.88	113.56	113.28	117.29	115.88	114.2	111.33	119.76	117.9	109.4	103.22	116.24	109.58	112.48	106.95	102.26	105.15	119.35	115.3	117.39	111.35	115.78	124.16	110.67	105.78	110.16	110.59	106.15	116.99	107.25	115.02	109.76	113.88	115.61	110.24	109.51	115.2	106.69	111.43	109.9	111.45	110.38	106.24	116.58	108.26	112.37	107.93	120.68
106.58	93.101	90.64	94.282	103.09	99.399	105.74	103.04	100.27	103.9	103.78	103.17	96.517	91.631	108.1	98.695	95.23	110.95	90.947	95.612	87.999	104.58	102.16	100.94	99.073	90.863	107.43	101.02	100.91	101.7	98.292	92.546	92.818	100.17	105.01	93.803	106.42	100.32	99.517	96.658	96.09	93.287	101.22	99.846	97.517	95.428	105.01	106.08	95.717	107.59
108.69	108.93	104.38	113.55	110.97	106.51	109.44	98.557	104.21	106.22	102.88	109.12	104.59	94.752	111.41	109.56	111.03	93.669	113.42	109.63	98.543	103.99	106.5	108.5	109.52	107.41	97.058	107.76	106.38	111.94	108.04	112.19	100.42	103.59	109.6	116.75	115.51	98.414	109.42	102.92	102.48	112.22	97.442	106.82	105.36	111.65	102.46	96.082	100.83	110.91
95.912	99.196	104.8	119.57	107.46	103.52	98.609	105.58	105.23	105.37	97.187	110.09	98.824	103.94	112.26	106.61	105.3	121.64	106.16	112.52	111.06	113.43	106.14	104.53	104.3	100.95	104.29	105.9	99.012	107	105.95	100.88	105.27	103.49	103.41	109.39	106.55	103.18	99.029	110.64	102.49	105.63	100.18	107.97	100.52	100.43	100.81	99.971	102.68	105.15
115.09	99.436	99.088	103.59	104.3	108.76	112.64	107.95	98.216	101.13	109.15	105.45	108.83	112	108.95	112.72	110.98	104.61	111.05	112.17	107.89	112.76	106.79	111.45	106.8	112.66	103.3	107.69	108.62	113.43	106.75	102.26	113.92	106.21	95.352	110.31	105.47	111.09	100.51	105.74	102.13	106.72	100.28	111.43	108.43	111.11	104.52	101.01	105.46	113.19
109.67	98.433	102.77	97.705	102.26	109.05	104.12	106.79	111.05	108.48	98.453	98.973	108.18	110.47	104.45	97.65	104.24	113.18	108.42	109.73	102.55	104.73	106.94	108.34	103.77	105.86	107.59	99.988	99.416	102.96	111.67	113.54	109.84	100.51	110.44	99.619	99.65	98.995	101.4	106.89	98.9	102.46	108.31	99.214	104.96	104.29	102.72	102.29	97.614	105.49
121.12	99.281	103.07	111.76	101.41	106.53	111.44	105.85	105.71	112.79	102.64	100.36	107.71	106.67	101.33	105.78	102.51	98.497	107.64	110.37	109.76	105.72	104.48	102.85	103.48	107.99	116.53	98.09	108.16	105.15	100.2	115.73	105.49	124.15	106.38	109.16	105.63	105.75	101.48	104.95	103.27	105.93	110.9	113.41	110.27	103.85	107.02	110.31	111.63	103.69
100.33	107.67	104.41	105.06	98.348	105.35	106.31	97.754	106.55	104.62	112.86	98.932	114.4	98.361	104.54	96.563	102.32	103.04	104.4	110.48	106.33	102.28	101.79	96.948	102.85	98.763	102.91	108.22	105.23	111.06	101.13	106.61	91.838	108.66	101.37	111.44	104.26	101.46	101.05	105.33	105.45	112.45	105.33	103.56	111.39	108.37	109.36	104.37	108.3	99.915
103.49	101.22	96.055	103.57	97.363	98.648	102.91	95.5	110.32	103.09	106.86	107.42	104.02	106.97	100.84	102.8	90.461	97.71	104.22	96.981	103.08	103.09	91.006	100.48	102.9	102.12	96.185	92.38	92.41	105.12	95.495	98.121	104.69	104.03	101.25	100.67	99.533	104.71	100.19	100.89	106.98	102.52	103.22	93.324	101.25	97.822	93.124	102.01	103.44	101.68
109.98	124.73	114.03	123.67	124.8	114.22	125	122.3	114.13	115.36	115.95	116.8	122.71	121.97	111.46	114.25	118.55	121.83	116.75	118.47	117.5	117.56	115.48	123.39	110.04	112.79	115.41	112.6	123.63	118.19	118.27	117.79	112.29	118.89	118.84	122.95	123.45	116.16	118.98	113.58	118.3	121.1	118.25	119.72	117.87	111.35	119.37	113.86	125.71	125.54
107.65	110	107.92	112.26	103.01	107.92	101.24	102.56	105.76	97.792	104.63	112.48	101.16	98.021	109.31	103.9	110.23	99.943	99.927	107.82	107.55	101.11	91.962	99.381	97.87	113.76	109.56	101.53	106.47	108.67	96.921	109.6	97.329	97.599	112.61	106.84	110.52	110.09	111.57	108.62	108.69	99.147	112.38	97.145	95.214	106.16	109.79	107.81	106.16	107.98
101.67	103	109.29	102.09	112.55	96.559	112.39	105.12	110.18	96.443	110.44	111.15	110.72	103.49	102.79	106.19	105.89	112.07	112.3	104.57	95.641	109.8	104.29	103.08	102.94	105.01	112.18	107.69	107.21	102.48	107.12	102.67	111.01	101.85	104.1	112.05	114.04	104.65	102.02	101.26	108.1	98.94	106.42	108.62	102.16	109.23	108.58	103.91	117.52	102.67
114.05	102.11	113.21	115.4	99.104	104.72	108	112.89	106.11	104.64	97.761	102.37	93.473	107.68	104.17	112.95	99.816	106.67	105.37	111.54	106.03	93.977	116.08	106.36	107.79	115.2	102.99	96.304	101.3	113.43	111.38	111.38	106.42	112.74	104.14	111.25	102.9	109.04	111.26	103.05	101.74	108.01	96.343	104.75	116.54	107.62	101.01	108.81	102.04	113.04
98.588	108.94	96.697	109.78	100.13	111.76	110.23	107.04	112.06	102.7	107.76	102.14	110.42	103.22	109.81	110.29	109.34	108.4	113.96	103.8	104.42	115.89	109.59	103.07	97.643	105.49	106.06	115.81	100.28	101.24	104.46	102.42	106.08	106.25	112.01	105.79	103.39	103.1	97.874	105.12	104.15	99.379	113.71	96.285	106.12	106.3	110.95	109.37	113.35	109.02
103.43	102.06	98.117	108.33	105.33	99.981	105.33	102.9	113.57	111.83	101.5	106.65	109.73	102	99.948	114.99	102.65	102.92	94.585	101.43	101.19	93.917	102.06	111.94	105.65	99.008	100.69	104.32	113.99	96.669	98.027	110.44	89.298	101.79	103.13	113.83	109.62	106.34	114.36	110.48	103.84	108.98	113.45	109.02	101.25	105.79	102.86	106.1	110.97	101.2
103.9	111.06	103.4	107.07	96.164	109.68	105.2	98.428	97.702	97.341	95.986	107.06	95.727	93.617	105.5	104.99	99.916	109.91	111.14	109.58	105.55	103.37	112.1	111.09	107.11	111.24	103.46	104.04	113.31	98.374	102.93	109.39	109.27	105.09	99.059	109.19	101.07	111.12	110.98	111.32	96.824	106.48	114.69	111.89	104.24	118.11	98.046	107.1	106.21	108.94
118.83	110.04	114.24	113.54	105.2	106.48	105.98	123.69	103.14	107.82	109.04	111.13	115.17	115.82	110.7	115.78	118.11	114.36	113.81	106.93	112.6	105.59	110.22	113.75	112.22	117.53	112.79	114.61	106.01	107.76	114.98	111.41	109.54	108.8	115.13	115.19	112.45	113.15	99.66	110.06	108.4	114.14	115.96	110.49	112.86	113.93	115.89	117.36	108.17	119.96
112.85	119.58	110.29	109.92	116.18	105.04	104.48	107.28	109.85	114.64	105.8	121.35	103.33	112.51	99.894	114.07	109.96	108.99	114.59	117.69	110.9	129.17	113.92	104.45	110.27	109.59	107.56	109.42	110.87	116.85	113.24	116.51	109.13	107.83	109.43	106.38	105.63	104.9	106.37	102.97	98.643	113.49	117.08	109.78	106.63	108	100.46	109.38	104.46	114.24
110.11	112.43	117.88	115.03	111.48	112.47	117.85	115.28	109.95	126.02	103.76	118.28	111.76	108.63	115.87	118.43	122.55	113.22	107.1	117.48	118.7	111.16	116.68	114.69	114.19	115.23	100.96	110.02	112.35	117.53	107.88	115.31	112.23	111.48	114.72	118.2	119.73	108.43	114.42	116.56	108.52	103.37	106.66	117.43	112.91	105.57	116.89	111.92	121.23	117.13
119.5	113.1	122.42	126.8	113.24	125.56	118.78	124.14	119.38	106.26	122.15	118.16	122.16	113.79	120.91	123.03	122.05	125.13	113.13	123.4	125.58	115.25	118.59	122.15	115.28	117.1	111.13	121.51	119.02	119.06	117.79	120.9	119.93	117.5	117.45	114.32	116.48	112.91	117.63	120.93	111.1	115.15	118.62	122.46	115.54	115.4	117.86	117.63	113.03	131.18
102.85	104	99.781	102.77	105.68	102.69	92.701	102.47	99.788	101.19	100.39	106.45	100.14	106.08	90.197	101.28	103.86	94.685	105.24	110	97.198	102.95	91.964	109.98	108.07	106.19	100.64	107.8	84.544	96.64	98.251	106.14	100.11	106.41	105.62	90.796	102.89	93.057	99.184	105.27	91.085	101.76	96.73	104.75	110.65	106.92	92.981	100.24	102.77	98.404
107.71	105.19	107.34	102.25	104.27	106.43	109.37	100.03	116.22	112.57	106.69	112.86	104.42	107.8	106.07	110.37	109.25	102.74	110.27	108.7	112.2	110.27	107.2	103.46	104.36	100.92	105.16	106.79	112.83	97.01	104.47	93.684	113.61	100.47	113.69	109.52	108.21	115.44	112.09	106.9	116.2	105.74	101.81	112.09	110.41	103.9	117.44	105.38	107.49	100.48
115.19	112.89	106.44	114.27	102.17	111.67	115.95	105.2	117.78	111.52	116.59	114.25	110.43	112.09	99.685	103.57	112.89	116.99	110.9	113.05	106	109.38	119.39	111.04	104.8	119.78	108.85	104.8	108.46	115.13	104.25	102.02	106.6	108.62	111.11	116.74	97.434	118.07	110.42	114.36	120.84	121.94	123.74	117.21	114.08	115.19	112.58	107.73	108.58	105.26
102.35	106.59	110.34	101.35	102.06	97.737	114.59	118	109.35	109.17	101.72	106.45	115.44	105.65	90.385	106.85	107.84	102.73	107.25	106.9	107.47	106.47	104.42	108.32	110.08	107.47	111.09	103.82	103.68	107.6	108.92	108.56	102.56	112.99	101.62	98.365	105.78	107.04	103.79	102.59	98.671	102.66	100.77	102.21	102.71	101.74	104.6	111.63	110.66	106.71
111.54	114.01	111.86	114.31	112.6	116.2	105.77	114.4	110.2	111.66	111.38	111.2	110.53	103.43	110.34	111.77	111	112.53	108.24	115.85	114.07	110.05	123.15	120.12	106.64	113.34	110.37	112.85	109.32	112.07	108.01	109.15	115.28	109.44	114.7	101.98	110.99	112.36	105.31	111.41	117.07	116.82	112.87	108.14	101.82	109.2	114.33	107	103.81	105.99
104.41	108.63	103.8	105.8	104.79	111.04	112.47	110.58	110.52	109.2	109.96	104.04	109.14	98.466	107.73	102.68	103.6	112.8	107.89	110.89	100.28	110.67	117.58	113.51	102.32	112.48	105.63	111.51	104.62	100.88	98.737	103.56	95.561	99.55	111.66	108.08	107.64	101.25	105.89	106.37	99.774	104.17	105.12	107.86	108.34	102.27	102.63	111.4	107.49	113.26
102.86	104.65	107.64	103.51	118.71	104.43	103.39	103.61	101.66	106.61	97.975	111.97	117.53	102.74	113.92	107.27	110.64	102.79	102.92	113.35	107.79	105.56	111.01	101.67	100.11	118.34	109.78	114.14	105.1	101.24	105.31	113.27	95.96	107.11	100.35	108.36	108.67	110.1	106.26	105.27	99.066	108.9	114.62	99.107	104.22	107.77	106.01	102.54	102.98	105.33
99.401	110.64	114.34	100.16	106.63	99.329	101.15	97.263	92.443	105.65	94.158	96.759	106.54	100.25	92.539	98.187	106.78	95.77	103.5	97.446	97.482	101.64	98.729	102.92	99.75	93.52	104.86	102.23	101.02	103.77	102.1	107.43	96.629	100.66	104.18	106.59	89.507	99.59	103.96	107.94	96.176	101.02	90.861	94.194	108.09	103.3	99.213	106.89	94.128	101.96
113.19	106.28	114.02	120.54	110.49	111.72	113.31	111.07	120.05	108.29	107.59	112.46	111.37	112.94	104.09	119.64	118.63	110.06	121.17	113.06	114.79	109.56	115.91	113.15	111.11	116.27	114.29	93.141	109.97	112.12	111.36	110.9	115.48	118.42	115.97	120.08	109.03	113.47	118.2	107.54	109.2	111.64	96.916	113.25	116.43	113.06	112.07	108.17	110.33	115.16
110.99	108.51	112.41	101.94	106.41	107.47	111.35	107.98	105.9	97.378	109.14	107.44	102.09	101.11	104.95	97.409	101.8	111.91	104.37	108.74	104.2	104	109.53	111.55	103.05	106.89	101.58	115.51	103.85	104.25	102.43	103.95	106.9	99.461	104.19	101.8	100	106.51	112.18	110.13	107.98	107.07	110.56	101.99	104.21	107.07	98.602	106.29	112.16	107.65
111.22	106.08	110.81	117.59	113.81	112.75	113.95	109.94	113.94	111.22	115.99	116.32	111.96	105.88	111.29	109.81	110.47	111.43	109.52	108.04	115.71	111.14	110.45	112.32	114.58	115.3	111.8	111.76	110.99	114.52	116.29	112.38	107.86	112.49	106.43	109.44	114.1	102.85	116.2	108.64	102.37	112.36	113.86	113.1	106.45	110.95	107.75	111.46	108.01	108.76
111.05	112.42	116.66	112.47	111.86	117.68	109.71	110.3	110.53	110.5	113.85	116.33	113.45	106.8	113.8	112.71	106.09	114.81	106.58	109.22	107.91	113.26	109.63	106.71	107.89	111.12	116.59	122.3	111.3	106.04	111.17	105.83	116.23	111.61	107.36	102.82	112.95	113.96	107.29	108.63	95.735	110.27	113.79	112.66	110.14	107.09	109.82	108.86	105.96	112.19
99.289	113.07	98.604	110.63	106.92	102.32	108.48	106.48	103.89	102.37	104.01	97.255	105.79	102.59	102.42	106.68	111.77	92.224	104.84	92.629	109.94	113.02	105.32	98.141	95.319	98.625	101.63	111.91	110.47	116.68	94.645	101.92	114.45	108.3	101.05	114.33	102.16	105.23	104.99	107.51	106.43	107.58	115.95	107.52	103.83	99.996	106.28	104.82	103.49	102.47
102.96	105.92	105.61	104.88	101.51	104.16	106.25	110.33	99.397	95.592	105.49	98.264	102.2	96.773	100.34	113.43	108.4	95.48	102.87	99.142	111.83	99.777	100.24	96.935	108.22	102.96	99.919	108.97	104.97	109.25	103.02	106.23	114.43	100.04	106.67	109.54	98.762	99.434	104.78	107.03	100.05	101.01	113.54	103.47	99.784	108.16	102.45	103.36	112.54	111.94
107.5	118.35	112.5	118.26	104.66	116.24	115.01	107.98	110.81	120.14	106.05	109.28	108.44	117.7	111.42	103.44	120.18	102.94	112.67	113.66	112.36	115.64	107.01	116.37	112.67	117.43	112.81	113.28	116.92	107.12	111.12	109.72	117.22	107.1	119.89	109.28	112.19	115.1	104.58	109.71	117.37	114.35	103.97	110.23	113.83	111.81	115.15	113.23	103.5	110.93
112.54	106.53	103.98	103.04	113.54	103.48	107.31	99.582	100.91	102.84	89.337	106.03	89.453	103.21	117.7	111.16	105.34	113.71	108.67	108.18	103.51	108.78	106.74	97.955	99.571	106.76	100.84	107.19	102.76	106.54	102.02	97.689	111.64	97.581	109.46	104.99	113.05	104.49	102.08	106.08	102.81	100.93	111.79	108.81	107.31	103.71	111.26	105.49	98.695	93.263
110.79	100.98	112.3	104.84	107.62	102.87	102.37	110.97	108.61	105.6	111.2	107.45	111.38	105.75	111.91	109.37	105.64	106.74	113.64	107.98	101.25	96.488	103.94	105.2	100.15	105.99	105.28	101.39	107.59	96.952	107.31	105	101.51	99.157	98.997	107.49	107.81	110.65	109.42	102.38	97.35	113.07	108.28	96.458	109.57	109.34	109.64	108.25	113.6	111.89
111.02	110.72	115.77	104.52	115.89	113.79	113.27	108.77	114.68	119.87	107.38	118.82	113.98	105.91	108.89	109.46	111.48	107.82	116.56	111.5	110.39	109.68	118.21	105.88	102.51	109.53	109.68	111.02	115.77	107.79	113.85	121.46	104.91	110.86	109.33	115.77	112.59	116.2	122.43	111.09	111.51	114.94	106.98	118.13	113.16	110.04	107.06	109.43	117.68	110.57
129.79	109.62	109.56	102.05	118.19	110.93	117.41	113.19	106.52	116.43	114.12	103.32	121.15	111.25	113.72	112.4	120.2	102.38	116.72	109.53	110.65	105.63	110.43	110.77	103.89	103.54	114.84	122.37	113.58	102.14	106.54	114.35	113.02	114.71	120.51	105.77	107.99	124.89	114.01	107.43	108.04	110.94	107.09	103.46	122.7	110.5	124.5	117.16	113.72	108.93
98.671	104.95	88.653	110.59	104.85	105.44	101.58	102.65	107.04	112.85	113.86	104.52	104.74	109.89	109.15	108.76	98.338	108.73	107.9	101.99	100.51	115.16	113.71	110.39	97.144	101.01	117.59	111.61	103.27	103.56	102.67	102.04	103.47	104.43	108.89	111.87	99.64	98.108	116.27	112.95	114.39	111.21	110.44	100.11	101.02	102.92	99.282	100.74	107.21	107.26
106.03	117.4	114.1	117.73	120.15	116.24	127.05	125.99	124	116.13	112.37	122.23	115.85	112.84	112.82	115.46	120.98	116.22	117.26	113.2	114.03	120.07	118.04	113.66	110.48	115.31	119.08	126.42	113.06	118.27	109.2	120.28	111.33	112.22	117.51	113.61	114.96	113.55	104.88	119.64	117.68	112.91	118.17	108.61	112.53	121.26	117.47	120.18	116.93	115.42
97.959	110.17	105.09	109.8	104.75	106.73	104.23	107.53	101.06	100.06	107.01	99.421	101.01	105.68	102.46	105.36	111.65	95.271	109.21	101.38	97.321	95.669	114.21	99.16	111.24	101.74	110.88	108.3	102.27	108.62	99.652	103.34	112.3	106.7	108.25	102.92	103.92	100.21	109.08	98.348	105.58	93.47	102.8	103	102.27	109.06	112.46	103.31	108.37	104.2
109.72	114.42	104.18	113.35	101.19	108.13	104.66	106.54	108.13	110.38	108.96	105.33	100.44	109.38	106.46	110.72	109.4	109.73	104.18	105.6	108.63	118.91	107.89	108.61	104.39	103.04	103.69	106.3	105.38	113.68	113.2	109.28	107.04	105.75	109.37	103.23	109.7	103.25	104.83	107.94	109.24	102.88	116.24	107.26	97.797	106.56	107.69	104.52	102.49	106.05
104.64	108.17	106.67	106.96	99.856	92.717	107.75	105.48	112.54	101.55	107.41	116.65	105.33	99.996	101.67	103.2	110.06	103.49	97.438	109.61	121.46	105.38	110.25	105.64	107.55	115.31	111.6	102.98	105.99	109.11	98.602	104.47	100.75	100.66	101.77	100.28	105.79	110.76	105.02	91.731	100.83	100.27	101	108.9	107.79	117.48	103	102.48	102.33	109.63
105.18	99.097	110.52	109.21	101.63	107.73	98.407	106.6	100.41	106.75	106.66	107.16	107.03	112.57	103.79	97.846	97.649	102.46	107.01	113.33	100.47	104.78	108.48	101.55	107.68	103.33	113.96	102.25	102.55	110.96	104.77	106.45	105.75	107.9	103.18	107.84	101.92	108.19	106.09	106.48	106.3	111.97	109.49	106.21	106.02	107.6	98.925	102.95	109.91	106.22
109.3	118.65	109.94	115.33	104.12	109.63	113.46	117.7	114.82	119.16	99.582	107.77	111.61	115.33	113.3	113.55	110.95	102.98	109.28	113.72	108.76	115.9	111.86	108.76	114.47	117.85	116.62	109.57	112.94	105.57	115.49	112.06	113.65	112.35	106.9	107.84	127.06	109.14	111.32	110.28	106.32	110.72	118.41	109.62	108.4	112.3	107.84	112.18	113.44	103.73
102.3	111.49	112.91	101.1	97.841	100.13	99.638	103.44	98.807	108.23	113.25	114.4	111.11	113.33	97.857	106.33	96.37	107.97	105.89	110.35	104.72	101.22	110.84	104.66	99.103	110	99.409	107.64	108.1	100.2	114.91	112.72	110.65	106.82	106.02	106.41	105.25	100.92	102.27	102.8	103.9	99.504	103.6	108.59	99.742	116.42	110.12	103.27	105.04	107.79
111.37	107.89	112.57	99.883	107.56	107.44	100.44	106.38	106.2	103.63	111.56	110.09	98.683	101.43	99.722	105.89	101.01	109.4	103.53	98.099	109.13	99.143	109.19	100.44	102.19	107.04	103.59	100.97	110.41	104.44	102.14	106.71	103.61	110.49	108.39	107.57	103.8	105.57	95.455	102.69	97.54	111.72	96.691	99.053	112.17	101.39	101.39	104.47	104.98	100.97
108.99	104.21	97.514	103.05	103.33	110.59	115.57	114.14	109.62	110.41	102.19	109.09	106.94	118.87	108.89	106.98	111.86	110.97	111.14	105.13	101.51	113.76	110.81	99.271	97.833	107.09	115.67	104.86	98.7	100.63	99.672	104.69	109.81	105.35	110.02	105.55	100.76	106.06	105.36	108.52	114.35	109.99	115.65	100.82	103.72	104.27	109.84	107.92	108.19	111.49
113.19	117.57	112.63	111.21	112.91	111.1	104.92	114.81	115.99	94.861	121.01	108.21	123.45	117.7	113.95	110.09	114.33	118.02	111.52	114.94	106.82	111.4	112.1	109.86	100.77	111.46	110.63	118.13	112.54	111.31	118.4	115.23	119.94	114.59	114.77	106.4	112.97	106.5	120.73	106.8	111.33	112.42	108.7	106.22	119.75	117.33	111.98	111.64	114.87	112.31
109.21	115.22	112.47	108.08	118.87	97.473	112.78	112.45	112.37	113.75	110.38	113.64	108.02	109.93	107.41	111.32	102.7	116.43	102	113.24	112.45	100.3	123.08	119.39	104.94	115.35	95.262	105.21	104.07	106.63	114.93	101.38	106.97	108.03	104.55	106.01	109.28	107.49	114.07	98.519	117.51	111.43	115.64	112.08	104.86	116.25	108.66	105.46	102.51	111.75
108.42	104.9	111.94	99.21	103.66	112.53	107.21	101.31	104.27	108.24	97.908	107.54	107.02	105.81	108.86	110.99	100.19	109.78	106.75	104.2	111.93	95.883	98.019	104.39	109.16	105.52	100.41	100.51	101.07	100.83	106.5	102.91	107.26	102.26	111.29	101.15	104.4	103.86	102.64	112.82	101.68	103.56	106.42	98.745	98.103	96.967	104.47	99.287	101.72	102.35
99.064	96.253	117.16	107.19	108.1	100.13	96.816	109.38	107.32	106.3	102.24	106.12	110.96	101.15	104.77	106.71	103.94	104.37	110.3	111.11	113.42	102.54	104.62	109.51	109.43	112.21	108.47	96.038	97.959	102.66	101.78	110.57	106.88	104.68	96.118	114.8	111.89	115.8	98.319	103.09	102.7	108.38	105.44	99.926	106.57	108.45	105.97	111.58	102.73	95.242
107.55	115.87	113.99	115.4	109.35	104.14	111.79	116.76	108.53	104.44	115.7	115.4	117.3	117.15	110.82	115.99	106.55	114.52	110.32	117.24	108.73	107.5	106.75	116.92	110.13	115.38	119.91	114.8	110.46	99.193	119.01	111.67	107.37	118.12	112.42	111.95	117.07	118.78	117.71	111.59	113.86	108.31	109.34	110.32	106.69	103.28	115.5	107.31	114.17	112.11
100.25	106.09	96.424	95.587	114.05	113.02	115.63	103.92	97.55	106.69	112.41	104.2	108.08	109.82	116.27	103.36	107.22	106.32	102.32	113.68	103	106.73	106.64	111.25	103.41	102.77	108.45	104.72	100.1	100.71	107.31	105.1	104.36	111.55	104.81	102.66	104.65	106.87	106.45	116.27	106.35	103.54	103.02	114.04	112.96	102.26	107.57	107.68	103.46	106.33
115.35	110.36	117.46	120.27	109.47	119.76	108.5	104.44	106.07	107.57	118.02	111.74	108.45	103.37	112.73	119.37	118.03	116.14	113.24	116.99	113.63	111.68	111.62	111.71	115.17	111.4	108.7	103.99	113.36	114.72	120.64	117.87	115.09	104.05	117.21	115.59	120.26	110.22	109.36	110.3	111.64	109.47	106.38	113.14	113.62	117.06	110.16	110.27	114.16	110.25
112.05	113.07	100.89	114.04	116.72	117	111.28	115.88	109.9	123.91	104.22	116.22	114.44	109.83	106.92	103.7	114.2	114.42	107.01	104.07	116.35	105.29	113	109.33	105.6	100.17	112.29	110.13	101.67	107.95	116.15	114.57	108.84	112.02	110.7	101.23	108.8	113.86	104.37	111.8	113.87	102.54	115.54	111.19	113.88	106.03	115.72	110.27	117.42	107.09
114.61	108.44	106.62	108.67	112.5	113.42	115.96	111.25	115.77	111.72	116.54	106.35	117.34	109.43	116.22	110.42	113.58	121.04	106.53	118.04	114.49	116.52	112.24	112.5	112.73	112.83	116.08	114.04	111.95	104.67	114.52	116.57	105.54	120.07	105.96	107.65	107.42	111.7	111.21	116.1	112.94	111.23	107.5	115.83	114.99	117.81	112.67	115.51	121.94	110.11
117.36	113.2	111.35	102.72	116.71	110.63	109.14	109.38	110.48	116.76	110.32	111.64	112.86	108.24	116.03	116.97	105.33	115.28	115.86	116.2	108.16	111.65	115.97	97.74	112.07	101.01	112.45	112.73	112.98	117.2	113.23	106.36	115.84	115.06	125.6	110.1	113.78	114.39	108.93	110.01	114.39	112.42	110.41	116.63	112.45	124.88	105.6	112.24	110.45	106.69
100.77	101.48	99.277	112.57	107.47	97.237	110.4	103.13	106.74	107.44	104.58	110.74	99.833	99.805	115.79	108.25	104.33	112.53	99.77	104.26	101.05	102.33	114.09	103.94	106.49	103.6	103.69	104.53	112.7	110.42	106.43	99.195	108.8	100.17	103.24	100.75	110.91	106.62	106.28	103.56	95.659	102.13	100.18	109.69	101.29	113.13	104.84	101.9	105.64	94.978
96.138	110.89	106.64	107.67	117.43	108.07	113.67	105.84	107.69	114.22	107.1	98.701	116.2	107.56	93.242	109.84	104.37	106.09	106.42	111.65	96.684	110.34	97.135	108.36	108.87	103.05	121.55	108.73	95.17	105.3	94.64	103.4	110.24	102.13	100.6	100.45	100.54	104.41	108.45	103.18	106.21	105.02	101.05	107.09	104.49	103.11	109.08	103.52	108.27	101.6
114.85	116.19	110.55	109.22	108.21	113.97	109.89	115.78	109.01	111.66	114.27	117.92	109.57	107.4	112.8	113.55	110.74	114.1	106.72	114.65	110.39	110.6	111.41	114.96	117.6	104.4	99.016	106.17	119.02	99.449	119.63	115.28	111.75	115.67	107.76	118.54	116.25	105.93	107.89	103.76	112.38	114.01	114.24	108.67	103.57	109.95	113.97	105.4	109.08	110.03
105.72	110.72	104.93	99.056	105.3	101.29	102.35	103.01	102.85	100.17	91.672	107.84	106.15	109.27	99.079	99.016	109.31	109.22	111.36	99.969	105.76	108.19	106.57	103.43	107.08	106.24	108.58	113.15	104.91	101.9	109.06	109.75	104.03	99.225	112.46	103.65	97.539	105.08	102.89	113.56	99.54	106.73	104.44	102.82	104.06	103.81	111.89	100.62	94.524	101.24
116.94	107.26	117.42	120.37	117.03	118.76	110.89	113.1	114.82	112.99	105.7	119.94	116.52	114.18	117.63	115.52	112.51	111.23	119.04	115.87	117.43	120.69	119	120.41	116.69	116.44	112.37	112.07	120.43	110.08	127.11	112.05	115.45	116.26	114.7	122.86	112.97	111.93	116.25	123.8	106.79	118.17	117.81	107.97	121.65	110.71	116.39	121.37	111.77	112.2
100.75	97.965	99.164	103.95	104.62	92.014	103.41	97.632	97.46	102.94	102.67	105.19	93.944	98.217	103.48	91.686	89.406	99.971	96.975	101.4	94.767	100.08	107.2	103.85	98.184	99.529	105.37	99.88	106.97	102.07	93.782	100.53	104.45	102.56	102.19	100.17	97.497	98.644	101.97	100.22	109.37	92.099	107.27	102.16	100.68	100.65	102.49	97.557	95.612	99.3
110.34	109.98	101.91	112.71	107.31	111.87	118.47	109.94	101.71	114.61	107.11	100.38	108.85	123.51	109.02	106.91	104.49	109.95	105.34	108.96	114.57	109.77	113.65	114.89	112.79	101.5	114.02	107.8	110.22	104.09	112.66	111.94	112.46	108.42	112.95	111.75	119.22	110.9	112.23	113.67	110.38	108.79	117.95	112.76	117.74	105.56	103.96	119.8	103.49	110.33
113.5	104.82	118.77	105.29	109.29	102.57	98.638	102.42	99.386	105.61	99.995	107.66	108.01	113.17	98.923	102.82	105.5	104.76	110.51	99.975	109.91	108.45	99.869	103.42	109.75	109.75	115.7	95.507	98.785	104.6	101.01	107.97	105	106.96	109.04	103.26	104.58	98.018	106.89	105.36	107.33	109.5	98.452	113.69	105.38	103.69	108.4	107.68	108.98	112.74
113.07	104.57	89.318	96.511	96.949	98.938	106.79	101.13	107.81	96.058	96.479	92.202	103.15	97.415	100.97	93.67	96.753	98.973	94.904	106.25	105.74	100.65	97.54	96.334	100.65	92.772	94.848	95.238	106.17	100.03	103.93	96.86	107.79	101.67	92.766	101.66	103.06	103.39	105.36	99.254	97.051	88.542	102.16	97.312	102.38	96.715	90.3	99.62	97.843	106.43
107.08	111.6	115.14	109.83	98.737	108.55	100.99	98.739	102.33	110.17	109.19	104.79	104.63	105.76	103.94	100.63	104.44	113.26	96.637	108.86	111.15	107.4	114.19	112.16	99.727	99.637	100.7	102.08	104.94	111.06	108.79	99.432	110.03	109.5	103.18	109.55	99.739	113.41	103.19	106.87	100.22	102.25	103.02	98.626	107	111.86	109.62	106.81	108.86	99.703
114.53	105.7	112.5	104.86	99.58	102.01	109.99	93.367	111.63	107.52	105.27	92.743	112.07	104.34	104.45	105	97.439	106.33	105.39	99.661	99.987	99.741	101.92	104.77	98.576	109.7	97.512	99.572	113.63	102.83	92.446	110.54	98.902	111.57	103.4	102.54	97.21	102.18	103.9	97.108	105.76	104.62	112.71	100.91	108.21	103.86	98.004	97.914	105.43	106.19
104.49	91.371	94.805	98.753	98.613	98.136	98.717	106.01	91.197	105.6	88.367	98.038	101.06	101.87	94.04	97.255	92.123	90.872	93.438	97.322	100.12	105.52	91.462	95.274	95.856	103.61	90.389	99.457	104.44	93.999	101.4	104.8	100.11	98.961	93.192	97.966	92.402	102.47	101.77	97.018	95.273	102.58	102.06	94.314	100.89	99.862	107.45	97.659	103.46	109.66
107.09	108.79	111.7	104.89	104.07	104.95	104.42	105.25	113.32	92.593	106.43	98.373	110.71	102.95	102.55	103.47	107.41	120.25	112.12	114.43	97.39	99.72	102.54	108.19	101.27	113.16	108.59	106.21	111.74	115.25	111.24	113.49	106.46	101.1	117.07	106.73	105.35	105.78	109.84	110.44	100.81	107.94	110.22	111.4	113.95	105.25	110.47	114.43	110.32	104.59
107.47	113.13	110.53	98.94	109.49	103.15	103.91	108.88	96.192	101.88	105.88	117.5	93.325	106.95	104.1	111.34	106.31	109.05	105.91	112.22	109.08	112.77	112.89	112.76	101.35	106.13	109.78	112.1	116.17	110.32	107.22	107.17	101.55	100.43	109.61	106.39	110.55	108.16	117.01	109.73	108.21	104.44	109.15	111.25	108.7	107.25	109.92	108.87	108.89	92.843
109.58	114.18	108.98	115.99	113.79	110.97	114.01	104.01	106.83	110.23	109.34	114.88	113.22	114.65	105.46	108.01	116.16	115.22	104.39	122.6	119.95	107.19	116.64	120.28	107.03	114.05	111.27	114.37	114.69	112.95	110.15	122.46	110.05	111.57	113.93	108.78	112.27	116.74	106	111.12	111.85	124.01	116.99	105.28	120.52	110.31	112.87	116.65	113.05	111.31
95.857	105.91	107.78	100.42	98.04	103.02	111.75	109.33	109.45	107.48	112.28	102.2	107.77	104.54	108.64	109.35	108.79	102.53	104.05	108.76	107.35	104.13	98.655	104.97	99.424	91.102	113.38	99.938	96.833	105.42	106.83	101.52	104.35	106.4	110.7	108.41	103.34	104.15	100.78	104.86	106.04	104.39	98.853	107.43	107.18	104.09	105.07	98.28	111.29	104.05
95.231	102.55	105.25	100.81	96.404	93.216	102.51	95.883	96.395	95.114	100.66	100.46	104.49	109.22	96.78	111.29	103.12	104.27	101.95	99.87	106.45	90.271	99.758	97.501	106.8	107.63	105.13	98.433	110.85	103.81	100.99	96.467	93.121	92.964	101.15	99.455	101.66	108.88	96.301	99.357	94.456	95.139	100.72	109.08	96.68	102.79	106.32	96.874	100.22	93.019
97.795	101.58	107	99.148	103.99	94.782	102.42	103.98	106.88	106.62	109.45	110.86	100.53	100.23	101.52	106.71	103.17	104.51	97.568	102.79	101.63	109.56	105.45	105.13	111.01	111.7	111.97	108.01	117.1	107.91	110.16	108.52	96.374	111.06	99.44	105.02	95.689	110.91	95.152	101.93	109.46	98.774	97.256	105.85	109.49	109.8	112.34	101.14	107.27	115.25
116.92	125.07	125.04	112.22	112.61	114.17	106.84	112.29	113.56	121.83	121.81	113.39	107.69	118.34	122.23	117.39	112.88	111.92	114.07	128.57	109.2	123.88	113.43	109.23	113.45	120.46	119.43	110.62	116.5	108.85	119.25	110.8	121.81	118.59	122.23	112.06	124.02	117.84	118.44	110.34	112.97	124.92	118.68	124.54	112.54	114.77	120.61	118.71	120.04	110.52
120.09	115.51	115.63	113.1	117.33	113.3	109.69	118.15	113.18	123.41	116.86	107.15	109.69	112.39	118.07	105.97	110.7	108.71	117.95	106.46	110.42	122.01	110.74	124.28	110.52	111.73	117.19	100.7	108.12	112.72	106.99	108.19	115.51	115.85	104.87	111.31	116.72	120.17	115.57	111.44	120.25	114.06	114.41	115.55	100.71	114.46	112.92	113.16	111.64	119.83
102.94	99.142	104.77	110.5	107.5	92.191	104.77	103.43	99.575	98.228	101.07	108.11	112.17	105.73	107.22	105.76	102.16	106.74	103.44	110.96	101.43	110.58	110.73	102.8	103.17	103.35	99.177	106.33	105.22	101.11	100.19	102.33	98.225	116.98	110.15	102.64	116.03	106	105.11	103.79	106.44	100.81	109.47	110.99	105.92	106.19	97.861	104.03	100.33	103.72
114.32	110.06	111.82	109.27	101.5	103.5	106.82	108.71	102.11	97.068	114.77	109.4	107.02	107.9	109.95	115.45	106.98	109.93	116.79	106.06	98.035	105.52	118.38	101.65	112.41	117.82	103.45	108.71	113.94	115.17	114.39	116.47	112.26	107.39	113.35	115.59	105.56	108.04	111.23	100.11	114.12	107.47	106.98	101.28	119.26	114.42	104.18	113.4	115.66	115.38
100.17	95.52	106.95	102.62	101.67	105.95	100.9	95.217	99.931	91.222	105.13	99.634	104.28	105.11	106.49	105.45	98.004	100.52	97.163	104.41	95.218	101.82	101.24	102.58	105.51	98.152	98.125	93.377	97.357	98.241	101.21	99.694	110.62	100.18	106.74	95.748	102.77	96.577	99.666	100.48	106.5	99.819	103.81	98.772	97.844	95.866	100.09	97.279	99.502	107.05
116.65	101.6	101.67	99.954	107.79	117.41	114.86	108.74	102.31	105.55	102.26	105.45	106.82	101.48	105.62	105.3	109.12	110.3	103.47	101.68	107.67	96.014	105.84	105.63	106.65	87.833	102.42	101.9	106.84	100.11	95.551	97.02	97.188	104.76	96.019	106.95	102.38	95.093	104.87	100.61	100.44	107.97	104.85	111.11	98.383	106.36	98.895	108.8	95.322	106.47
117.69	113.51	107.35	104.93	115.24	105.72	116.93	111.75	115.26	111	111.5	115.33	113.53	115.13	115.92	109.16	106.83	121.38	108.41	110.64	105.94	109.51	118.51	115.37	104.91	107.91	102.17	111.97	109.77	112.85	109.39	114.34	119.27	114.87	109.48	119.03	113.11	107.83	114.21	109.53	112.74	113.58	116.37	109.18	116.42	118.12	113.09	116.6	110.45	124.03
109.29	123.05	119.91	115.12	116.12	108.62	115.15	122.03	111.41	110.38	108.27	111.93	103.5	109.37	112.43	110.02	112.59	111.14	117.53	114.7	106.62	116.59	102.31	106.01	109.78	110.94	117.12	101.94	115.62	104.39	110.84	112.32	118.7	123.64	118.97	106.44	113.28	118.5	112	112.96	112	122.06	114.52	105.48	114.46	114.53	112.63	99.265	112.26	115
112.03	92.721	102.8	103.24	98.712	97.197	99.628	100.16	98.85	100.99	93.987	100.38	91.107	96.89	95.508	88.557	100.1	104.73	100.94	109.44	106.54	100.59	99.22	98.905	95.281	103.03	92.007	103.68	92.276	95.439	98.897	96.756	100.05	91.013	97.105	101.51	102.13	100.82	102.75	95.213	105.27	107.21	93.543	95.42	104.59	96.144	92.422	101.84	98.546	100.47
105.5	103.94	100.17	102.32	99.522	106.94	97.745	106.63	96.01	98.781	102.46	102.12	100.06	106.26	109.97	107.53	94.357	96.8	99.546	90.82	104.84	101.93	101.27	105.84	99.717	97.993	97.217	103.62	98.387	105.45	92.892	97.483	100.67	92.5	100.81	103.8	101.18	99.739	99.225	103.38	101.71	106.55	84.229	109.05	103.82	109.85	102.29	105.38	98.711	94.502
107.85	109.03	97.776	104.83	106.1	104	106.43	94.337	107.09	107.67	104.74	104.05	99.433	108.19	110.11	107.93	107.32	103.58	102.28	106.2	103.37	104	99.559	104.34	103.48	110.42	112.14	105.85	103.68	115.49	108.22	108.99	101.63	104.38	107.99	106.8	101.02	108.75	104.25	98.993	102.02	102.84	99.078	104.19	114.23	96.772	102.4	108.04	112.03	101.75
112.81	118.59	113.52	110.93	119.56	110.4	117.58	108.04	105.28	118.85	115.82	105.46	108.45	114.17	108.88	103.03	117.25	112.3	110.61	100.34	100.14	111.88	110.3	112.1	109.77	110.64	121.45	114.61	106.08	104.67	106.99	104.89	105.68	103.71	111.31	109.83	102.45	99.434	114.23	107.51	104.21	111.08	113.4	118.7	110.14	109.56	115.86	107.32	123.51	104.99
106.88	106.58	102.26	109.39	107.64	100.95	101.9	98.225	109.93	110.05	99.801	109.5	105.68	98.814	107.38	105.8	105.29	100.1	104.13	102.24	96.646	106.34	107.78	107.32	112.2	106.75	102.25	112.96	109.74	101.03	100.4	105.25	96.423	99.023	108.63	115.85	107.24	108.33	110.1	105.97	107.27	93.179	110.86	111.34	114.02	112.89	106.81	110.65	116.1	108.55
102.41	105	99.28	102.22	101.6	99.429	104.79	111.26	98.664	97.896	105.67	112.91	112.09	108.53	98.303	96.781	110.43	101.63	101.54	103.27	101.38	113.03	107.92	97.717	111.37	103.35	110.2	106.34	102.07	111.42	101.84	108.31	98.149	105.76	104.49	103.85	110.54	99.786	101.3	113.8	94.128	98.354	100.69	100.55	106.57	104.56	97.379	100.42	107.23	118.95
115.53	106.91	114.81	112.53	103.44	111.46	110.58	109.91	113.62	111.11	109.5	108.25	109.13	114.72	105.67	113.39	116.83	110.7	116.17	120.06	100.73	105.09	110.96	112.76	116.04	110.78	109.45	103.33	109.02	108.4	110.91	112.52	115.38	109.99	107.4	114.68	115.15	107.75	120.43	109.62	102.38	105.98	117.24	110.53	116.86	118.36	112.36	119.67	110.15	124.13
95.707	105.14	97.958	102.46	96.733	106.69	99.952	97.171	104.85	104.02	94.523	96.578	106.18	99.124	105.04	101.81	98.556	101.82	99.332	96.721	93.511	96.115	107.89	106.68	96.541	110.84	100.1	88.9	95.852	103.85	98.494	98.836	99.03	102.73	97.967	97.494	106.17	104.11	95.062	100.74	99.112	104.17	100.42	97.986	102.87	98.688	101.05	92.15	94.739	95.999
107.41	111.58	105.43	95.387	102.75	116.45	101.81	101.76	108.71	113.58	107.03	105.04	107.45	104.67	101.17	106.68	100.58	104.08	105.24	104.68	118.89	111.66	108.24	106.17	103.45	114.06	102.84	107.89	112.27	110.82	111.08	103.86	108.56	101.68	107.66	101.69	110.62	112.88	101.34	108.78	98.982	104.81	106.1	100.26	109.7	102.78	113.99	108.93	102.66	105.73
125.34	112.83	114.55	121.21	117.76	118.36	114.95	120.71	116.28	116.4	117.2	114.58	109.08	115.56	122.33	118.35	119.47	127.2	122.17	128.66	120.35	118.86	112.55	115.78	116.04	117.54	109.53	113.52	114.83	123.01	111.63	109.17	110.74	118.12	122.21	118.93	120.23	118.93	116.62	112.19	116.93	121.73	110.54	112.17	108.37	118.24	113.34	114.75	115.41	120.66
103.42	105	102.04	118.67	100.57	104.19	111.29	105.63	103.54	106.15	114.51	99.202	105.35	107.53	100.49	96.663	110	107.09	99.227	106	113.95	105.33	100.62	104.96	104.11	101.38	108.49	105.18	112.02	102.87	102.58	104.93	114.07	106.58	112.36	104.47	107.09	102.03	105.47	109.55	109.04	97.096	111.1	102.47	121.28	103.76	97.791	99.434	107.46	106.57
105.17	114.46	97.27	114.08	96.427	101.52	110.41	105.14	105.76	99.897	103.22	109.28	103.51	102.27	107.3	102.04	102.11	101.54	102.42	106.59	105.17	109.98	96.568	107.09	96.806	112.4	105.44	108.99	106.07	103.99	106.44	114.14	109.41	105.59	113.69	108.43	110.69	99.279	105.51	111.04	108.39	108.28	102.94	108.25	105.26	106.08	111.4	112.71	114.62	107.81
105.81	100.72	118.14	109.48	106.13	106.1	107.43	107.04	107.65	101.36	117.34	109.27	108.68	110.58	105.42	100.89	104.81	110.51	109.63	108.87	104.77	109.19	109.8	111.56	108.48	110.03	110.78	107.16	99.894	94.403	112.15	101.55	108.91	96.695	105.48	108.6	108.21	103.99	103.24	103.3	107.29	107.65	94.931	103.75	108.58	107.21	105.18	104.49	104.61	116.73
117.2	108.3	114.02	101.96	118.31	110.17	107.05	107.13	109.5	117.42	117.01	108.88	113.93	117.92	110.36	113.45	112.6	107.41	105.98	113.53	106.02	107.23	115.93	109.24	114.89	104.18	110.14	108.72	109.99	118.77	117.8	115.06	114.64	111.67	106.08	114	111.66	113.85	108.29	109.88	103.63	108.32	110.16	101.3	98.461	111.08	114.97	108.12	114.91	115.7
102.72	100.19	115.32	103.24	105.46	108.45	108.93	99.242	113.57	116.96	102.45	98.637	103.93	110.68	104.54	101.73	107.28	105.64	96.361	107.67	111.25	96.18	98.788	102.63	105.38	95.694	106.86	111.6	107.66	106.64	106.66	108.54	105.87	100.61	110.54	110.84	102.83	108.46	103.72	103.62	111.79	109.26	95.979	109.45	107.98	95.814	101.93	103.86	109.56	105.14
98.92	106.03	115.19	101.32	98.343	112.36	106.72	102.16	105.54	113.12	103.49	105.74	98.751	103.16	103.45	99.072	108.3	101.17	110.11	103.63	114.38	102.32	104.57	102.41	104.34	108.97	102.6	106.35	104.78	102.64	98.808	102.53	105.96	104.12	110.43	102.7	105.96	119.53	105.82	102.99	101.61	106.87	107.12	110.27	107.27	98.221	107.11	103.32	103.1	102.38
97.513	101.77	92.774	99.402	93.918	92.255	102.89	111.28	106.46	94.699	100.24	94.408	110.02	100.98	108.52	99.622	101.58	101.69	99.792	100.86	104.96	96.303	102.15	99.395	96.634	95.234	102.89	98.775	90.272	105.05	99.348	98.208	99.622	108.81	98.871	97.188	108.08	100.12	109.44	99.323	96.153	96.315	108.91	101.05	99.678	102.32	99.076	100.64	96.818	105.37
97.491	99.454	89.836	108.57	106.85	101.31	104.65	110.82	108.97	105.18	102.71	102.7	111.1	96.222	101.67	107.08	118.53	107.47	104.06	98.832	108.72	102.62	111.26	104.06	111.23	93.996	113.97	102.52	103.54	106.2	97.831	101.2	107.18	107.78	106.56	107.75	105.78	93.657	99.565	98.827	103.98	96.877	110.58	105.42	103.14	103.41	109.13	101.87	103.29	99.103
101.38	105.1	91.364	104.21	108.36	117.54	112.35	102.17	99.127	108.88	114.98	96.069	108.87	116.13	114.55	112.08	105.63	115.83	107.78	111.24	108.16	107.14	98.862	107.17	110.52	115.41	110.73	105.51	106.28	110.17	109	100.67	101.53	111.52	104.71	109.69	108.78	96.586	106.79	106.53	108.29	113.91	111.32	115.97	104.16	105.91	105.25	109.6	112.68	108.63
99.68	97.745	106.17	104.03	111.34	108.71	100.57	106.16	107.63	108.37	107.27	105.29	105.03	101.47	108.42	99.458	102.5	115.41	104.22	108.63	99.74	101.6	105.55	99.415	112.96	102.69	100.43	106.03	105.96	111.46	98.714	103.94	114.3	107.92	105.33	107.56	106	108.43	96.901	97.56	109.03	106.43	105.52	100.12	99.013	105.04	105.78	98.293	106.68	105.14
104.42	98.202	104.54	101.79	114.43	113.07	99.345	113.85	104.39	101.52	96.913	115.5	99.779	104.62	98.058	108.57	101.04	113.48	103.57	95.733	112.19	107.7	103.19	102.1	106.91	106.53	100.46	106.47	99.565	101.87	104.36	102.52	104.58	102.8	108.13	95.588	109.21	100.41	104.53	96.331	108.69	95.103	102.08	105.78	107.1	101.21	96.68	105.49	105.32	107.32
113.54	110.16	115.11	112.13	106.34	106.43	107.93	102.39	108.6	114.18	102.48	109.88	105.77	114.68	111.01	116.22	112	123.16	113.55	108.35	101.51	116.04	110.83	115.43	112.88	105.95	119.76	121.52	108.26	104.44	121.69	107.65	104.89	111.58	114.1	104.88	120.5	103.84	107.4	112.84	110.87	118.22	105.67	104.41	113.59	125.26	114.6	103.53	111.36	106.13
105.16	108.29	111.86	110.4	107.23	103.28	106.4	103.98	112.08	112.48	111.67	111.07	105.68	106.62	113.07	115.91	111.96	125.2	109.06	109.07	109.78	113.09	112.52	110.48	110.32	101.69	116.05	104.74	102.45	111.32	111	105.12	101.39	109.97	109.35	102.07	122.66	107.89	108.07	98.106	112.81	106.07	111.19	111.41	104.08	111.33	113.06	114.81	114.68	110.92
107.71	109.8	102.97	95.906	105.82	104.31	117.07	105.05	106.46	100.93	106.64	111.44	105.91	111.96	101.37	96.264	101.66	100.77	104.6	113.78	103.71	107.99	104.23	113.4	100.55	114.55	94.307	106.85	94.61	106.59	115.13	108.84	107.93	113.68	107.88	106.73	111.97	89.213	105.14	107.5	106.25	99.517	107.25	105.53	102.32	108.58	103.11	108.73	108.72	105.25
100.79	118.21	118.01	106.58	110.16	108.94	116.18	109.54	108.64	116.07	112.14	108.04	113.7	117.16	116.03	112.17	112.51	105.7	121.3	113.63	109.35	105.38	102.91	110.75	111.46	113.36	110.7	116.01	113.23	113.8	118.09	117.93	114.19	106.61	118.29	110.44	120.83	119.73	119.34	112.85	110.05	109.97	116.34	105.81	102.42	120.48	118.57	113.4	117.15	113.09
113.12	113.99	103.78	113.67	114.59	106.3	110.56	116.99	101.52	104.54	120.22	115.64	109.73	102.83	111.05	114.11	118.58	115.33	111.31	111.69	113.84	112.38	115.22	115.63	107.89	110.27	117.4	102.85	105.98	113.97	118.08	108.53	111.36	118.07	112.25	107.52	113.77	111.27	110.56	110.62	124.2	107.53	113.96	118.91	106.8	117.25	111.01	107.11	115.79	107.53
101.84	108.58	102.77	98.117	111.08	99.828	116.79	98.846	105.13	100.8	93.075	114.18	106.47	100.93	100.86	108.9	105.93	105.36	108.95	102.96	105.84	101.54	100.18	102.47	101.53	108.84	109.59	102.52	111.87	108.2	113.25	106.44	95.252	104.13	103.96	105.36	104.21	101.22	103.36	106.03	103.23	103.83	103.9	103.83	96.417	106.35	99.816	113.34	106.54	105.63
113.15	112.5	102.5	106.85	104.1	101.97	107.25	103.25	109.13	111.32	107.94	110.67	101.79	106.99	105.76	112.03	95.013	97.748	101.01	106.88	103.85	100.88	107.27	106.02	104.03	103.9	106.78	106.91	104.78	106.59	113.22	108.9	104.1	98.492	101.27	120.01	113.06	110.22	106.85	100.77	105.35	117.58	99.691	98.59	114.26	108.05	97.003	108.26	106.91	101.43
105.53	100.18	112.92	107.84	106.02	98.483	97.767	102.24	106.19	106.34	106.88	102.88	104.15	104.95	105.17	107.37	120.37	98.519	95.568	89.322	117.34	96.3	102.19	106.99	107.12	107.12	106.06	99.589	105.29	111.25	96.338	107.85	106.2	104.95	103.9	113.5	105.15	99.371	107.4	103.82	107.19	109.7	111.51	101.78	106.08	111.34	110.73	106.09	104.56	101.95
114.23	110.78	107.51	113.13	107.74	113.49	106.97	107	102.11	114.52	115.19	114.45	111.04	109.26	114.86	121.65	116.51	116.63	115.58	111.62	109.49	116.18	109.6	108.92	104.17	109.28	107.26	113.21	116.52	110.24	107.92	110.31	111.26	117.28	113.39	119.19	104.93	112.89	101.97	112.05	110.08	111.2	100.53	117.6	107.13	116.38	118.61	122.38	115.42	111.69
102.27	101.49	112.41	105.85	100.07	104.06	103.66	103.05	105.67	99.57	103.88	90.811	106.35	104.59	104.49	110.68	103.17	106.17	98.225	96.11	109.04	104.18	99.021	109.92	106.71	112.52	93.349	106.08	102.03	100.85	103.09	111.49	95.576	107.87	106.87	92.962	108.5	109.24	104.3	110	104.87	101.92	106.19	102.17	100.16	112.06	114.02	101.37	90.818	114.32
104.78	108.93	107.78	110.55	103.2	105.77	112.53	108.55	102.19	107.03	103.11	105.59	107.23	100.33	101.91	108.4	107.27	113.76	111.1	110.29	105.1	100.05	106.06	97.845	95.048	94.098	100.62	113.35	97.382	106.23	115.16	101.26	113.46	110.74	110.65	100.54	103.37	106.38	97.486	113.86	116.88	106.99	106.52	105.77	98.046	109.55	111.98	109.81	110.67	112.44
113.94	120.39	117.62	116.08	120.88	115.89	124.2	115.27	115.65	117.45	118.52	117.47	113.83	116.84	113.45	110.07	130.41	122.38	113.35	107.15	118.85	117.31	117.36	111.66	126.35	120.99	121.62	125.6	116.89	118.55	129.58	120.72	112.77	108.84	111.66	121.68	113.08	111.53	119.53	111.71	118.04	128.86	116.81	122.46	117.66	120.29	116.62	122.42	112.4	115.6
98.732	108.95	100.64	107	98.854	96.687	98.343	94.432	103.41	99.915	91.753	104.3	96.752	98.623	92.794	108.48	97.653	94.953	110	95.117	99.811	98.309	99.386	105.76	100.65	103.42	91.068	94.831	105.38	97.202	104.53	102.04	97.639	102.98	104.68	97.993	88.691	96.871	106.21	98.571	100.54	90.811	102.18	105.69	105.76	83.202	91.497	102.85	104.22	95.239
93.668	97.295	100.96	104.62	97.674	97.489	101.19	97.828	104.24	108.29	101.47	102.4	104.07	100.96	99.041	96.084	103.3	103.9	95.482	96.137	90.023	96.696	107.35	100.33	102.28	101.33	99.341	99.962	96.917	97.941	102.52	94.555	95.333	98.435	92.708	100.4	99.576	102.85	103.6	103.01	114.62	94.916	100.39	95.609	92.178	105.84	103.01	99.285	106.3	106.13
106.12	99.864	108.87	112.27	111.15	115.65	105.48	114.35	115.11	102.85	110.76	108.28	111.71	106.24	112.53	110.95	112.78	104.56	118.95	108.92	108.13	106.36	112.48	108.21	108.19	116.01	111.35	112.02	106.02	117.65	105.66	114.63	108.01	104.14	106.98	97.282	109.46	109.53	111.97	100.52	109.03	112.79	115.89	102.48	105.74	111.92	105.8	115.37	111.66	114.43
100.69	104.43	97.081	113.21	98.068	103.55	100.47	96.657	100.15	105.58	100.39	103.03	106.5	97.899	109.74	106.49	105.58	101.24	104.93	98.6	103.72	105.16	103.13	104.24	103.61	100.63	109.57	101.8	94.039	99.687	99.676	109.25	112.32	101.82	109.3	94.041	105.81	100.59	99.75	108.76	106.85	106.47	101.74	104.67	115.84	98.629	100.14	109.77	101.99	106.42
106.84	109.83	108.34	95.382	106.22	105.75	96.261	108.28	104.3	105.9	106.43	106.84	106.43	100.29	103.41	114.12	111.01	107.69	105.35	107.43	109.33	102.32	108.03	109.81	103.65	108.11	110.98	103.58	97.282	105.22	100.14	107.51	106.46	107.1	106.51	103.01	105.81	119.7	107.83	92.411	116.05	103.11	104.55	107.49	100.6	115.04	108.88	102.66	101.97	101.78
113.59	105.77	115.21	110.44	111	116.08	119.32	109.55	115.06	111.69	119.43	106.31	112.24	115.59	110.73	109.77	107.87	118.19	102.34	103.77	111.81	107.96	104.79	111.55	108.38	95.506	110.57	117.98	107.04	115.93	118.76	109.66	110.78	113.63	110.11	104.76	114.49	112.24	114.55	112	103.08	114.26	112.31	115.42	111.95	109.5	109.62	110.87	101.12	102.13
105.9	111.4	108.29	104.41	107.65	115.28	101.05	105.49	108.49	110.51	106.21	116.14	109.82	114.58	106.44	105.34	100.4	119.72	101.6	107.18	109.57	94.032	99.149	101.01	110.9	109.34	103.78	111.64	108.53	98.329	110.54	114.46	108.51	110.2	107.13	98.789	101.24	103.06	100.64	91.605	103.17	111.29	109.41	107.1	102.6	106.16	112.84	103.69	103.77	104.5
103.93	115.57	110.82	105.13	107.06	100.43	110.3	104.62	105.58	111.19	110.19	101.14	110.69	113.77	115.56	109.55	110.01	118.76	107.36	103.67	104.92	106.31	97.179	105.6	104.56	109.71	105.77	106.6	100.8	112.53	112.68	100.14	104.05	109.67	102.98	107.7	102.56	90.856	112.37	101.35	101.86	106.21	97.828	104.22	107.29	108	107.13	106.98	103.97	115.82
101.48	102.12	93.874	110.69	115.34	104.16	116.06	111.82	110.15	104.48	103.84	109.75	101.82	102.63	98.856	105.4	111.1	109.02	105.35	109.35	104.88	97.541	106.92	107.29	97.118	106.73	98.629	110.32	103.44	106.25	104.17	104.47	103.69	101.25	97.511	102.97	106.15	110.85	101.31	100.19	103.02	108.98	97.291	102.57	107.27	113.36	112.89	108.24	108.39	111.02
106.08	103.64	109.35	102.81	102.18	112.41	109.06	105.83	100.32	113.95	101.01	103.08	101.95	112.2	102.5	105.12	97.103	108.53	104.33	90.682	100.17	100.43	94.3	98.19	106.8	109.73	107.58	109.46	115.16	110.27	102.62	118.7	102.14	108.38	102.03	110.18	99.801	116.57	109.14	106.54	98.903	101.53	104.72	112.16	104.69	102.88	102.82	115.8	103.81	102.79
108.73	128.02	111.28	98.102	111.37	109.89	116.19	104.85	118.96	107.01	113.07	114	107	111.63	109.88	116.41	118.43	111.63	112.69	112.71	111.92	111.88	115.02	101.68	113.96	121.43	119.29	112.12	108.34	120.62	114.86	113.83	107.19	108.17	121.68	107.99	105.7	105.15	114.81	117.05	117.73	114.82	111.4	117.05	106.41	109.02	102.4	105.34	101.91	115.86
104.65	101.2	106.48	101.74	112.93	112.22	106.18	101.03	99.808	120.94	109.79	106.92	114.29	102.02	106.57	108.5	102.71	104.89	102.83	112.01	115	107.48	103.88	106.46	112.41	110.08	112.67	105.89	103.23	109.78	103.5	106.53	93.56	100.33	106.98	106.81	104.12	105.61	111.03	107.3	110.14	109.1	106.56	96.346	102.79	105.85	106.03	98.452	99.333	107.94
114.98	105.46	110.64	103.49	108.38	110.32	100.35	101.65	106.55	107.83	109.59	113.44	104.87	110.83	98.777	107.95	104.46	100.34	105.37	105.83	104.31	107.35	97.669	102.61	104.31	97.942	110.6	100.6	105.72	104.87	103.73	104.29	97.301	106.59	115	101.37	113.92	107.61	99.732	112.64	105.21	98.6	110.57	103.26	93.899	104.96	108.68	102.9	107.81	110.55
106.21	104.34	101.56	99.286	101.46	112.63	109.08	107.22	99.286	106.18	107.83	95.579	111.86	105.04	110.59	105.44	103.86	111.24	107.09	106.85	103.24	98.362	106.6	98.281	98.482	105.26	103.22	99.415	100.21	108.69	96.332	103.55	104.94	109.97	100.34	110.4	102.8	102.35	100.52	109.25	104.49	103.95	114.15	103.11	97.447	103.22	102.55	104.59	98.358	108.85
105.5	104.9	105.92	109.82	103.57	102.42	103.52	107.75	107.05	108.51	111.56	97.143	108.84	105.28	106.93	109.93	107.57	110.39	111.98	106.66	104.34	103.04	111.13	119.53	113.4	106.02	104.43	99.739	115.28	112.75	100.18	112.13	102.89	110.75	103.49	114.03	106.61	120.73	112.89	99.512	107.33	107.23	107.05	108.51	112.11	106.48	110.16	100.56	113.2	108.05
99.79	107.25	102.24	105.81	103.38	103.76	96.778	100.66	106.82	106.47	100.6	105.2	98.307	104.4	106.58	110.6	100.13	107.15	110.74	103.86	108.87	95.053	102.96	103.64	103.05	112.26	109.09	95.572	101.9	103.3	102.69	106.29	113.76	96.527	106.23	102.35	107.13	106.58	101.93	106	96.642	96.625	113.31	110.01	104.88	102.09	106.54	104.58	105.31	107.31
104.51	95.608	109.09	98.602	95.685	94.034	96.256	93.465	99.244	112.45	101.17	96.091	102.35	101.71	108.17	103.43	100.94	105.07	99.421	97.083	94.685	97.973	99.227	103.37	104.44	95.545	103.16	101.44	101.01	113.99	100.69	103.88	93.201	101.76	102.35	105.67	101.65	103	97.869	102.72	102.7	89.362	97.213	97.028	103.48	101.41	97.913	112.2	104.41	98.561
103.31	107.52	102.52	100.18	113.36	108.49	109.4	102.87	100.29	100.67	97.605	115.61	114.73	105.89	105.26	100.57	104.82	120.32	108.55	104.32	114.35	105.67	115.73	115.57	100.86	100.31	102.85	105.28	105.56	101.19	105.11	108.38	108.58	108	100.64	111.73	100.17	114.97	107.19	104.38	103.42	104.96	104.16	98.546	102.91	99.97	94.195	101.03	106.66	104.07
116.11	118.47	110.45	102.56	116.13	105.53	113.03	109.71	114.96	107.64	110.49	109.16	109.81	118.26	110.34	110.95	115.31	105.38	103.56	120.49	109.6	113.18	113.15	114.94	118.07	107.74	122.7	103.85	114.22	117.74	112.65	103.93	114.12	110.79	108.25	119.75	117.71	119.53	116.35	117.89	114.9	108.35	108.72	114.59	110.39	117.65	116.98	112.47	115.7	100.61
115.47	98.323	105.98	106.51	110.87	109.51	114.28	112.31	111.12	101.2	108.84	109.91	111.35	103.53	109.83	99.628	114.85	110.42	96.237	108.72	102.05	110.83	103.29	104.72	114.43	105.7	106.58	105.32	102.02	111.42	108.49	104.96	109.28	114.74	109.42	104.02	112.76	110.57	110.62	118.8	99.052	110.37	113.57	104.46	105.88	101.86	113.88	118.78	106.72	111.33
105.59	98.823	105.26	105.73	107.82	114.39	103.91	105.86	120.72	115.83	116.85	109.41	106.42	119.66	110.32	107.74	109.87	116.42	115.98	104.58	101.01	113.72	112.26	109.09	109.4	113.28	111.15	110.08	110.51	114.53	118.3	104.64	105.81	114.55	101.2	106.43	107.96	102.66	110.3	117.84	115.31	112.12	112.54	115.26	99.477	115.4	106.74	109.54	104.78	107.88
106.01	98.42	101.54	109.54	106.72	107.2	118.2	112.53	116.14	108.12	110.03	112.12	106.76	123.04	116.16	116.15	114.2	110.55	111.44	124.4	106.02	107.03	105.45	105.69	106.71	106.23	106.17	108.63	108.76	103.03	112.3	108.06	103.2	111.8	109.16	111.82	109.93	111.67	109.07	98.764	116.98	109.29	102.01	112.4	105.25	114.82	104.98	105.04	106.91	118.23
120.33	111.44	108.88	110.89	114.38	111.88	121.37	110.55	110.98	117.63	113.45	106.28	121.77	113.76	114.16	118.62	116.43	108.98	108.14	121.57	112.28	119.47	112.93	115.95	125.13	119.41	122.12	119.75	114.63	121.86	124.05	120.54	121.17	107.82	111.23	120.42	118.58	117.22	123.8	114.67	120.63	117.6	115.49	113.32	114.29	114.88	111.82	118.26	115.1	112.86
102.26	101.07	98.682	107.14	106.8	103.14	109.88	106.81	108.96	102.21	108.62	113.29	98.978	110.7	102.73	101.84	96.972	100.66	103.9	107.16	97.632	103.92	90.755	103.01	98.967	110.68	103.2	98.387	111.8	102.83	112.9	100.68	102.03	112.59	98.631	102.7	96.814	102	98.041	103.23	109.63	105.41	107.6	106.92	100.76	101.16	93.457	102.32	111.91	104.47
108.79	100.39	105.86	101.04	105.5	99.286	92.847	105.31	98.622	99.077	103.2	97.4	105.39	104.4	100.05	109.33	104.46	104.66	110.24	106.39	97.174	90.688	95.198	98.986	99.987	90.315	102.37	109.11	92.337	108.6	98.944	108.2	92.053	100.51	93.34	94.551	92.9	109.8	98.131	102.77	105.96	109.39	102.01	97.894	101.5	96.499	98.442	98.649	91.979	109.38
114.26	103.96	115.01	112.88	107.06	104.31	108.17	96.006	104.63	102.77	111.44	107	113.18	107.88	109.08	112.11	102.09	115.37	121.54	112.23	110.44	113.22	115.42	109.12	113.12	112.9	117.48	115.15	103.63	112.6	109.01	107.35	110.05	116.68	105.51	102.75	112.42	103.8	101.53	110.9	104.18	106.41	115.33	112.56	108.6	111.32	113.66	110.24	112.97	109.23
104.51	95.214	102.76	103.33	90.565	98.236	98.716	103.79	104.43	103.36	99.224	101.66	105.6	99.056	98.584	95.853	94.84	97.625	98.44	104.5	103.32	99.287	97.261	94.236	97.91	105.04	105.6	98.79	102.1	107.53	101.22	103.93	105.26	94.461	106.62	98.252	97.39	94.678	106.37	97.834	99.114	91.715	97.901	96.3	101.43	95.919	103.6	96.53	106.34	99.274
103.16	114.46	109.24	106.7	110.56	109.51	107.24	114.34	99.136	97.435	107.75	96.917	104.34	98.395	110.05	104.59	100	95.24	103.98	103.33	99.532	106.53	101.58	111.05	108.13	108.57	101.3	104.73	101.97	110.63	101.87	95.009	103.3	98.391	100.99	108.25	101.76	105.58	104.38	105.38	101.79	102.9	105.35	106.36	102.84	105.06	100.68	102.32	101	110.82
100.59	103.71	103.83	98.083	109.01	100.45	99.199	104.59	101.68	102.19	115.54	106.97	100.15	107.09	111.2	108.37	103.27	105.23	92.603	104.32	103.61	110.48	108.03	103.46	95.085	105.86	105.7	118.1	107.6	107.68	102.5	98.883	106.33	102.36	97.487	115.23	105.95	101.87	104.28	108.05	103.84	110.72	103.87	104.61	97.563	104.59	110.21	106.37	103.51	107.76
105.76	115.14	108.45	106.81	107.56	103.53	112.5	112.71	111.23	108.5	117.07	106.25	110.08	110.79	105.3	102.09	113.64	98.549	106.59	108.49	108.6	100.72	107.85	101.74	99.466	113.44	116.04	105.88	106.08	109.09	106.84	103.18	107.53	98.874	100.93	99.371	108.03	111.59	106.56	101.71	107.85	107.59	116.1	114.38	103.48	105.15	106.88	102.48	115.75	104.99
100.79	101.2	96.037	97.096	98.151	97.737	98.506	101.02	104.78	96.864	105.12	106.78	97.4	98.586	102.18	101.19	89.251	105.53	93.303	96.871	99.963	104.29	99.935	97.484	101.5	97.618	105.83	107.11	102.7	104.37	109.68	102.78	103.01	96.727	98.856	95.993	95.243	99.746	112.33	97.679	97.714	99.698	105.21	97.404	90.837	94.709	102.44	99.382	110.42	93.726
114.41	117.51	105.96	110.51	107.6	108.93	118.45	105.73	103.95	105.51	117.18	110.94	114.95	108.72	110.11	112.57	107.17	109.58	110.2	114.22	114.95	114.09	114.12	115.66	115.46	109.49	112.56	109.23	115.3	114.46	113.08	113.54	99.246	115.76	120.31	112.65	100.38	108.57	107.31	105.46	112.72	118.45	123.73	114.42	107.24	116.82	110.08	115.98	110.78	116.45
119.34	117.93	113.07	106.33	105.09	113.02	113.08	122.98	110.28	114.01	109.27	116.56	114.29	116.82	123	104	106.89	111.85	110.2	117.15	109.13	109.63	115.4	113.27	110.93	109.73	110.33	107.43	106.37	111.93	114.52	110.54	111.54	103.44	119.43	104.17	111.35	116.64	114.06	115.26	109.3	108.24	123.42	105.31	112.95	112.6	109.78	107.27	110.38	113.97
88.153	109.77	103.94	101.08	109.43	109.36	108.85	106.51	99.88	100.18	100.78	101.04	94.517	103.88	109.52	111.5	110.34	104.78	104.7	110.26	110.76	109.67	110.38	95.773	105.22	103.51	101.63	102.52	98.952	104.28	111.4	98.475	113.12	107.79	96.376	104.02	106.79	107.83	93.603	106.64	107.87	105.27	106.12	97.927	101.29	100.6	102.85	116.02	100.12	104.33
103.97	117.81	116.5	109.79	107.9	107.22	108.92	110.32	111.57	110.51	114.59	110.56	119.23	103.49	108.91	105.61	108.79	107.39	106.54	116.24	108.34	104.96	115.43	105.97	107.44	112.52	119.15	112.28	104.52	113.08	116.94	113.24	104.14	98.634	110.54	115.8	106.6	112.68	108.3	104.05	103.8	106.37	108.41	104.93	108.48	105.2	116.28	115.52	122.69	116.98
113.91	114.12	117.99	110.81	112.19	110.98	109.15	120.77	112.76	119.7	116.92	118.71	119.57	115.46	106.61	105.98	113.67	113.08	118.73	110.21	108.3	114.19	106.61	117.86	108.3	112.89	114.6	106.85	116.56	108.82	109.38	116.54	107.92	108.94	107.2	113.07	106.44	112.97	104.51	110.3	118.09	115.71	113.83	112.08	108.96	118.09	111.21	109.97	111.06	115.83
113.5	103.36	105.37	94.356	102.49	104.06	97.942	102.5	103.31	105.37	100.57	105.77	113.82	110.73	99.065	103.72	97.207	107.26	109.93	96.859	108.09	106.16	109.91	100.84	96.15	103.98	103.59	111.04	98.565	103.37	105.82	106	96.214	107.19	104.07	103.96	101.09	97.911	103.6	101.12	110.43	103.92	102.54	118.41	102.38	99.577	93.857	103.77	102.67	107.69
99.344	114.2	110.65	112.86	101.42	101.69	112.35	117.43	101.58	112.16	106.87	107.69	112.42	106.03	104.96	109.06	106.93	108.81	100.97	107.09	111.61	112.31	105.73	109	104.99	105.52	109.21	102.91	101.8	114.2	109.91	102.88	102.74	101.63	102.85	111.77	116.5	103.09	107.61	115.66	113.38	108.52	106.22	106.01	106.04	102.76	107.95	112.9	101.8	103.37
99.466	107.37	104.03	99.114	103.82	101.73	97.289	97.322	98.391	101.67	104.4	101.56	96.255	101.83	98.132	104.96	109.4	99.611	103.51	95.914	97.14	110.48	101.69	103.4	96.998	105.49	106.48	99.913	108.71	108.1	96.034	94.232	102.83	98.325	98.382	97.577	94.1	99.758	96.742	92.733	105.4	102.25	95.289	104.67	98.361	91.48	96.089	96.144	98.064	87.513
100.17	108.51	110.49	112.27	102.72	99.216	112.95	105.21	106.25	98.187	109.41	103.5	106.18	105.26	107.52	108.5	102	100.33	101.53	111.14	112.71	103.31	106.1	102.76	100.11	100.71	103.15	101.31	109.93	97.495	97.108	116.67	100.57	100.84	100.51	101.07	111.65	105.42	104.84	109.64	99.007	111.53	97.022	110.13	102.67	109.8	107.14	103.42	99.246	107.72
111.33	86.463	111.1	101.75	105.41	100.96	108.04	99.326	106.34	102.05	100.67	105.79	105.26	107.87	101.66	110.08	106.55	106.6	104.8	109.62	96.083	98.001	105.33	107.07	110.62	105.94	99.419	109.39	103.08	104.45	103.67	98.81	96.052	98.037	99.364	105.02	100.22	106.37	103.55	91.813	105.02	95.866	110.31	109.12	103.98	105.59	106.98	105.89	102.27	108.3
111.1	113.53	107.82	119.81	109.72	115.89	109.17	107.6	115.84	111.79	107.88	115.3	114.5	118.98	108.93	117.53	113.73	108.68	114.34	120	104.78	118.8	123.49	111.75	108.14	100.5	116.36	107.99	111.03	116.27	108.05	116.21	121.58	113.83	105.67	115.14	115.99	106.16	108.91	111.18	107.77	106.96	101.7	102.16	113.72	108.06	109.87	119.63	110.21	110.94
106.48	118.81	104.58	123	114.86	102.09	113.87	112.26	114.53	113.8	120.5	115.43	115.91	109.6	106.37	101.87	113.31	112.18	110.73	110.11	113.29	105.28	107.83	112.24	114.25	100.82	111.78	109.03	110.52	106.54	112.85	115.63	114.32	115.14	104.99	115.13	118.86	113.19	110.46	110.84	108.96	103.71	109.49	110.71	109.38	104.71	112.65	102.9	105.75	105.41
113.55	103.73	104.46	103.37	105.65	104.98	109.24	102.77	105.63	105.69	106.37	104.06	108.06	112.61	105.62	114.61	109.36	105.78	103.8	99.597	91.008	102.16	101.3	120.95	100.18	107.61	105.3	112.61	99.304	115.81	104.42	113.38	108.93	95.95	113.55	114.42	102.04	108.27	113.3	106.45	97.826	92.459	103.02	104.52	98.836	106.17	114.5	102.52	111.37	98.505
118.78	111.41	104.33	111.24	113.9	106.93	110.33	113.18	109.22	116.15	115.13	111.03	112.11	110.04	115.48	104.62	110.52	108.53	122.68	113.36	114.78	117.26	107.77	115.9	111.16	115.59	110.76	114.52	112.06	116.39	110.12	110.87	106.96	115.71	118.44	112.58	116.39	111.81	115.74	111.27	113.26	109.14	100.34	112.99	109.96	112.05	115.71	107.04	110.69	110.88
110.25	101.55	113.94	103.37	102.28	103.05	102.1	109.36	109.44	106.17	109.43	99.899	108.13	107	103.01	105.37	110.24	110.4	106.68	100.65	101.79	110.04	103.37	104.17	103.41	111.94	100.82	111.1	104.33	105.88	103.47	101.89	97.249	103.67	102.31	103.81	97.707	93.946	105.35	105.7	107.4	101.93	100.46	94.752	102.8	104.29	103.71	112.23	102.42	97.447
97.945	98.538	104.39	94.435	108.65	110.55	105.49	101.81	95.736	99.711	111.4	100.79	105.01	96.297	98.657	102.26	100.67	93.355	100.07	88.474	98.606	108.28	102.19	103.59	101.55	96.705	96.895	99.43	101.21	95.416	102.97	104.37	98.732	99.459	95.011	103.41	102.08	101.97	102.67	95.052	96.096	94.927	96.208	98.842	96.723	105.68	100.42	97.958	106.45	95.819
107.53	105	108.99	105.76	108.49	108.33	104.82	106.74	107.4	98.624	106.72	111.86	105.18	101.9	95.061	111.45	111.19	108.36	108.11	106.05	110.82	104.38	101.95	105.18	96.847	99.816	105.98	99.632	105.56	98.93	105.03	106.12	110.67	107.22	111.82	100.49	100.85	114.22	111.25	103.73	105.38	103.11	105.05	101.95	106.91	102.08	115	101.29	93.881	101.6
100.09	109.12	101.37	93.113	108.75	95.101	99.169	110.16	99.434	95.231	95.808	108.5	102.57	102.21	93.161	104.55	95.73	110.01	105.58	99.485	113.28	102.84	97.154	106.39	95.71	101.11	93.406	100.43	105.1	96.677	93.068	102.92	109.87	104.89	97.869	99.369	102.71	99.938	94.333	97.431	97.733	96.4	111.56	105.27	102.09	93.851	106.43	104.23	106.37	98.625
109.7	98.913	101.18	105.93	105.62	110.86	102.48	107.85	105.27	99.921	100.84	99.473	112.46	106.21	98.787	102.51	96.768	96.58	109.18	102.1	106.82	112.31	104.96	101.82	108.19	113.36	104.02	102.62	104.95	110.38	108.03	110.06	101.33	109.77	104.9	113.51	106.67	109.11	101.63	111.33	111.42	109.98	99.549	106.83	96.088	101.52	110.23	93.268	115.31	108.38
119.36	106.33	119.96	112.38	115.74	112.22	112.97	110.75	116.06	119.73	109.6	115.5	114.16	111.59	115.7	113.23	117.84	117.2	124.37	108.76	115.22	113.87	121.87	111.95	112.77	111.53	123.38	123.7	115.63	120.03	115.9	115.78	121.93	115.15	109.28	111.65	118.44	115.88	115.97	116.81	111.4	125.44	119.87	110.2	122.4	115.38	113.46	116.63	108.49	123.88
99.497	101.9	105.4	106.56	107.43	110.76	108	96.492	109.24	106.7	105.14	99.777	108.34	101.34	105.98	106.6	103	109.44	112.18	101.94	111.18	107.97	105.69	108.69	102.18	113.15	107.28	114.99	102.43	106.95	103.52	104.36	111.99	103.4	101.84	101.32	96.475	106.36	95.233	108.48	106.95	102.41	115.35	104.7	112.8	113.06	106.18	104.34	100.19	100.9
105.44	98.012	99.258	105.42	98.334	104.31	100.76	105.05	109.93	106.91	111.24	98.325	98.148	107.62	109.48	105.16	102.15	99.968	103.63	104.6	103.5	108.13	105.7	105.34	106.78	105.15	111.07	102.43	110.08	108.07	105.96	107.59	100.81	104.36	109.24	102.74	101.23	110.43	104.42	112.91	105.94	99.408	109.95	106.12	108.15	105.09	110.58	109.05	107.51	98.069
102.6	104.3	107.05	101.1	102.46	110.11	107.95	97.506	114.12	106.34	106.76	114.7	103.95	104.56	118.37	108.39	108.45	101.91	110.82	106.32	117.07	102.57	107.84	119.01	104.94	101.03	111.08	108.12	106.79	105.05	101.27	104.19	106.18	95.737	91.39	97.564	91.266	108.51	105.61	100.58	103.92	104.35	111.31	101.65	101.47	110.76	101.39	111.63	111.02	109.11
103.79	104.14	99.175	106.03	95.228	109.97	101.88	93.565	102.5	102.04	110.13	99.56	105.49	103.26	101.98	110.31	110.15	115.35	101.95	105.8	98.969	107.05	101.77	118.36	102.6	100.55	101.48	103.28	108.41	113.54	108.13	108.47	103.73	110.15	99.471	99.926	102.49	100.83	99.859	110.83	107.83	108.36	101.02	100.79	109.54	117.53	107.02	109.53	116.38	103.55
118.83	108.97	111.02	106.09	106.34	119.88	117.71	109.86	114.07	104.45	115.92	115.87	120.57	113.31	106.25	120.59	113.34	101.55	114.43	113.85	111.37	113.55	110.01	116.87	114.4	109.44	112.74	116.59	107.87	115.88	105.5	113.54	114.75	118.88	113.98	116.25	115.69	113.09	108.84	113.31	115.89	105.04	107.4	106.7	115.14	112.24	121.59	107.34	103.44	112.41
104.5	90.855	96.661	96.91	96.781	101.61	108.84	98.332	103.2	92.028	94.7	111.49	107.39	102.42	102.47	102.95	107.03	101.12	103.79	109.29	114.49	103.22	101.61	103.27	99.363	92.37	100.62	92.289	102.25	101.74	94.584	102.9	94.518	99.82	109.08	102.09	97.579	100.07	100.27	102.82	97.791	99.747	104.86	105.54	94.684	103.21	103.97	105.54	105.2	94.586
100.14	104.39	109.09	107.27	94.513	109.83	105.92	111.28	106.55	97.648	104.49	107.05	110.03	100.33	100.82	103.92	105.13	101.24	116.6	104.93	111.22	98.356	104.26	106.91	101.08	114.97	106.37	106.5	105.13	106.89	106.32	102.17	109.26	103.14	110.75	106.81	104.06	100.2	105.47	102.94	98.031	108.98	103.74	104.78	112.53	109.14	102.07	115.5	108.16	101.44
103.65	109.66	112.36	99.215	103.71	102.74	100.77	106.6	109.12	98.963	101.68	104.89	96.254	108.39	100.74	97.103	108.21	105.87	99.008	96.037	105.5	106.93	102.79	111.14	98.23	113.24	105.43	103.7	100.45	108.92	105.48	101.16	104.84	108.38	90.307	106.37	100.43	118.16	101.56	103.5	103.04	105.95	102.86	103.25	114.15	102.03	105.17	104.82	100.62	108.25
109.65	111.69	114.79	102.12	115.61	109.88	110.87	108.21	110.68	112.76	108.47	120.53	108.77	112.57	108.89	117.43	112.3	112.76	106.66	118.96	110.2	109.37	111.89	118.8	114.79	113.18	107.74	124.53	99.459	107	109.29	110.06	111.62	116.99	102.87	115.61	111.66	107.35	111.29	108.93	112.9	119.4	112.85	113.55	99.587	118.2	117.45	109.79	107.62	115.38
101.89	107.94	107.5	106.99	103.25	104.88	107.73	105.12	99.411	103.49	105.28	103.93	111.64	103.16	102.09	100.78	107.35	97.156	104.87	110.86	95.5	107.21	117.28	103.08	104.41	100.06	108.58	116.36	111.98	103.17	110.38	109.12	106.29	108.11	107.34	97.627	101.83	106.03	106.32	94.808	101.43	103.77	100.74	111.24	107.38	111.87	109	103.99	107.12	104.49
121.09	111.31	113.58	116.51	118.51	115.67	121.18	117.89	119.7	113.63	123.05	116.96	116.32	122.71	120.04	119.02	121.16	118.08	120.22	119.06	121.12	117.02	118.04	121.03	118.73	119.51	113.48	117.26	111.91	120.98	119.15	120.27	115.61	112.45	114.12	111.49	110.07	120.86	109.07	116.52	104.5	111.99	119.82	116.68	116.2	128.79	113.25	112.46	116.9	120.17
107.37	112.11	106.93	104.83	105.5	103.88	110.37	113.79	92.02	100.6	106.06	110.08	104.75	112.43	108.45	105.74	101.3	113.77	103.6	103.96	100.65	108.91	102.63	107	103.55	107.13	104.91	103.69	107.34	100.89	102.51	100.41	106.34	105.84	102.36	112.79	103.24	101.42	110.53	109.57	105.56	108.78	109.61	113.85	108.35	98.467	110.82	105.55	105.62	101.36
99.322	96.169	99.885	99.061	100.82	99.848	106.42	106.41	100.19	100.06	99.889	88.818	95.613	101.24	91.166	96.649	99.522	110.62	97.134	105.05	100.68	106.1	102.95	94.635	95.594	107.6	103.11	97.689	94.23	92.277	100.59	98.727	89.688	106.81	103.06	93.851	102.97	95.497	106.66	99.407	107.05	104.23	100.13	97.949	97.18	92.024	100.93	100.71	105.08	96.647
107.13	112.53	104.46	104.24	114.77	99.327	104.32	104.45	98.424	101.23	99.539	105.66	113.07	105.57	110.49	93.15	105.95	109.47	104.39	107.64	108.51	110.15	91.103	109.73	106.69	105.18	105.38	103.29	105.06	103.77	99.699	101.26	111.55	113.79	104.48	102.05	106.24	102.58	112.33	95.364	112.04	104.59	98.777	103.99	104.08	101.22	111	106.9	97.409	99.887
106.78	114.34	110.92	112.66	109.34	113.5	110.26	115.75	107.43	109.52	110.96	124.1	112.2	128.16	111.93	102.62	109.93	111.85	103.03	115.54	110.34	119.03	109.5	119.3	108.96	109.09	107.87	115.57	121.07	109.11	109.34	103.2	113.31	117.37	113.44	115.41	118.15	113.07	119.32	110.21	120.43	117.43	116.71	112.1	110.66	113.65	111.6	121.7	107.52	105.01
106.2	110.47	109.43	109.42	106.01	111.22	108.2	101.27	106.24	108.93	108.34	104.16	109.53	108.12	112.07	107.3	101.65	98.522	118.2	110.29	108.83	107.81	102.39	101.35	102.57	109.97	111.24	96.651	107.36	106.36	99.649	105.91	109.58	104.17	106.36	102.72	109.73	102.9	110.19	110.57	103.37	98.511	102.55	102.16	112.36	104.73	105.8	107.06	108.31	112.59
108.22	116.39	108.44	113.97	109.18	107.73	114.3	115.95	107.15	109.13	108.95	98.845	100.59	102.5	109.58	104.58	108.41	111.63	104.61	114.58	109.8	105.91	107.83	103.34	112.34	96.861	104.95	111.17	100.2	113.89	102.37	110.15	111.22	103.68	107.8	108.85	105.26	108.82	108.58	111.09	99.92	106.16	104.11	99.884	105.94	95.745	109.25	99.581	103.99	110.1
108.93	114.21	106.79	109.04	112.46	114.48	113.61	117.09	117.63	108.99	109.86	119.91	118.55	109.78	109.86	113.31	114.71	114.96	116.52	107.03	116.52	104.92	121.58	106.02	113.9	110.11	110.7	122.22	108.64	111.11	109.69	119.78	121.4	116.74	106.8	112.52	112.18	120.38	110.66	107.45	108.04	105.02	108.74	112.31	105.25	117.03	114.12	108	109.65	108.53
104.39	113.71	113.47	119.33	111.87	115.59	106.09	116.13	116.66	108.06	109.58	111.78	106.11	105.72	120.79	109.69	108.36	106.45	119.47	111.5	115.12	116.96	103.38	115.46	116.33	110.26	120.1	113.4	113.93	120.08	109.03	107.97	113.72	113.96	114.27	108.9	112.6	107.41	109.16	108.16	105.47	108.86	120.91	111.72	116.27	115.7	115.45	107.09	118.14	115.85
99.386	106.72	110.77	105.56	112.17	110.33	104.85	107.91	100.51	102.74	105.57	100.22	101.52	99.62	111.87	107.37	109.19	109.77	104.44	99.303	106.39	105.54	100.71	109.88	103.06	115.08	103.99	107.24	112.56	100.34	106.6	108.59	93.294	103.97	100.3	101.94	109.61	108.26	111.52	100.77	114.38	105.24	110.45	91.682	99.333	99.044	103.12	108.6	108.71	96.14
111.54	115.1	121.2	116.52	114.65	114.64	113.92	115.82	115.08	109	115.99	114.76	115	102.11	111.92	111.55	109.36	105.82	116.55	108.65	107.97	110.78	108.64	113.57	110.32	113.23	115.17	118.65	106.11	109.33	116.65	104.41	116.4	110.45	104.7	107.79	112.99	109.13	109.1	125.81	113.17	116.16	112.99	114.11	111.6	115.03	108.12	114.81	106.1	113.87
104.18	94.064	92.878	95.135	95.355	105.01	99.026	108.57	106.95	98.611	113.15	102.38	96.534	108.32	106.74	89.95	108.04	99.681	110.44	103.18	100.47	98.914	111.86	100.4	112.92	102.22	105.35	99.919	100.31	106.76	101.93	103.19	105.21	104.2	102.51	101.08	101.84	118.32	102.45	95.609	102.18	103.55	107.64	93.314	102.88	121.39	96.178	99.752	102.01	112.58
110.78	112.97	105.59	112.84	114.69	105.76	104.68	116.03	111.67	105.97	111.34	119.79	106.91	118.18	120.36	113.64	104.78	114.79	106.5	103.27	110.59	118.36	118.07	112.41	117.71	110.49	114.31	109.95	111.75	109.19	108.69	107.34	113.85	105.19	113.26	117.01	106.83	111.61	112.61	119.29	111.59	107.36	117.41	116.4	122.9	105.15	111.74	107.76	111.78	108.65
97.41	98.343	91.987	93.396	94.942	104.31	107.65	95.837	98.564	91.362	97.377	111.99	94.067	97.252	93.043	110.75	96.653	102.73	100.41	101.67	100.98	98.792	98.223	98.869	95.968	94.704	92.196	92.958	93.449	106.41	100.75	101.57	103.72	98.857	93.414	110.08	97.968	105.32	94.338	91.807	96.37	98.458	87.241	102.81	98.594	93.04	100.48	96.158	93.505	84.673
110.56	114	107.8	107.29	112.32	118.83	110.25	116.7	117.51	118.53	109.45	112.45	115.01	106.03	104.59	114.8	112.03	107.49	104.73	99.6	109.48	102.27	110.96	103.96	118.74	113.27	113.83	111.05	104.81	109.22	108.24	110.9	121.13	105.48	116.68	110.99	104.05	115.68	102.63	108.87	118.02	114.27	110.76	112.39	117.23	121.04	110.85	110	117.73	110.23
114.95	118.42	117.57	119.68	104.63	112.32	118.7	111.02	113.13	100.65	109.17	107.35	108.77	118.78	112.11	111.08	110.74	116.64	105.42	118.48	108.39	114.29	109.1	108.67	107.93	109.33	109.17	111.46	114.32	115.21	117.02	114.57	113.09	115.65	108.64	115.64	119.03	115.31	111.82	105.8	108.49	120.7	114.38	117.74	119.94	111.13	110.86	113.91	118.69	106.83
102.53	106.48	109.78	106.07	115.16	111.25	98.412	108.9	112.85	105.15	100.79	106.29	104.48	108.74	95.914	111.76	108.8	107.47	114.41	102.13	117.93	114.9	111.31	110.17	114.88	109.64	97.346	100.54	111.02	99.036	106.68	101.83	107.65	108.12	110.99	104.69	104.06	109.69	106.69	101.86	107.77	102.61	105.36	98.866	111.79	101.32	99.539	104.98	110.37	109.83
114.79	112.8	114.9	115.49	109.68	112.33	115.83	112.14	109.63	113.76	113.94	110.47	106.18	110.98	117.58	119.2	110.96	101.02	109.22	107.3	117.69	110.31	111.55	111.02	109.18	112.15	107.5	107.26	103.31	115.66	115.82	105.31	108.85	110.11	99.323	110.16	113.3	119.56	116.64	107.47	110.03	115.05	108.6	119.48	115.29	120.52	104.38	114.47	109.33	105.45
112.04	116.6	115.07	119.03	113.81	106.03	116.8	121.91	114.56	108.8	122.19	117.55	106.25	111.05	106.67	106.32	114.09	119.06	117.34	114.47	107.65	103.47	119.38	107.02	115.59	113.12	115.83	110.86	112.99	109.98	113.53	106.34	114.75	109.32	103.4	117.71	110	107.82	117.73	114.94	111.03	116.58	106.52	110.52	109.86	116.75	110.97	113.51	107.03	111.76
101.12	104.35	97.174	113.59	104.07	105.61	103.31	104.03	110.17	104.04	108.67	107.49	114.27	107.79	102.29	104.51	93.01	104.75	101.71	106.59	105.79	97.984	98.136	113.16	94.263	102.93	101.84	108.27	102.22	100.89	102.36	100.17	123.46	104.18	110.63	104.25	106.22	110.4	102.88	103.33	108.73	102.86	98.676	123.51	108.41	105.59	109.63	111.72	105.06	103.94
103.58	105.93	100.79	108.97	103.16	116.03	105.35	107.22	99.007	96.95	110.95	102.98	105.84	109.84	107.66	101.79	100.27	93.25	113.4	109.72	105.5	100.99	114.76	103.27	108.69	105.91	111.19	101.18	110.55	109.41	105.58	97.184	112.59	112.29	102.89	102.32	100.51	103.94	109.24	110.15	110.09	107.04	93.898	110.34	109.18	105.39	99.929	109.96	103.28	99.567
121.07	116.54	120.33	117.94	121.93	110.39	111.16	111.63	128.08	106.89	111.9	115.29	123.06	114.75	119.47	118.72	119.89	126.36	117.87	110.34	118.26	114.79	115.78	114.68	116.31	116.78	117.89	113.7	112.47	118.56	103.97	121.93	109.11	109.08	112.76	115.09	125.73	110.64	129.45	114.95	108.36	122.16	113.96	107.75	116.43	114.66	122.27	119.79	112.71	113.38
105.54	112.25	111.78	107.02	108.06	107.21	110.5	102.53	117.4	113.24	103.1	110.13	109.42	112.9	109.55	108.01	103.75	109.81	115.73	115.11	106.63	110.63	108.92	114.23	109.05	110.46	105.99	116.18	104.36	113.99	115.31	102.56	113.2	117.25	108.45	112.51	111.6	108.52	104.7	117.55	110.9	121.91	122.65	124.45	116.16	109.74	111	111.89	117	114.31
99.023	105.86	99.031	105.26	106.24	107.29	97.942	94.288	92.017	102.52	107.65	110.68	112.78	104.47	107.03	99.521	105.48	104.64	103.67	107.17	103.2	97.825	103.29	110.69	100.48	100.95	108.85	104.6	105.1	106.81	104.51	104.74	99.347	106.38	113.95	105.41	116.85	108.11	100.17	100.36	105.83	112.04	104.98	100.27	104.38	93.188	100.66	98.989	96.591	100.35
111.78	121.26	116.23	110.53	119.85	112.79	113.13	117.87	107.93	114.67	103.92	113.43	111.16	111.21	117.09	112.02	105.08	106.23	109.9	118.39	113	109.16	99.092	106.8	107.72	103.76	109.25	108.56	118.31	112.31	112.19	110.85	107.07	109.34	101.49	110.93	103.08	107.44	109.48	112.87	115.13	106.14	113.1	107.8	113.89	109.65	104.36	119.93	107.82	111.27
96.389	103.56	111.03	100.64	100.26	99.845	108.25	91.272	96.978	92.985	103.09	108.96	103.1	95.303	99.595	95.237	93.98	98.574	99.791	108.74	103.22	97.296	108.98	96.206	101.6	109.92	104.21	103.28	94.592	98.774	106.16	95.54	108.56	93.295	100.46	101.23	97.31	101.34	99.232	103.6	100.72	105.6	97.668	101.56	102.77	101.86	97.002	104.84	102.29	102.79
115.61	110.03	111.57	109.38	114.83	107.32	125.54	117.71	107.18	114.77	109.85	112.89	108.31	109.85	108.14	110.38	109.88	115.71	109.03	117.88	108.61	118.66	105.36	120.3	116.05	118.83	110.72	113.9	111.65	106.64	111.75	115.5	110.58	116.3	115.52	110.99	107.81	124.88	107.44	111.38	112.84	106.66	109.3	112.26	110.52	111.7	112.83	106.24	113.65	109.66
113	105.65	111.48	113.21	107.68	107.32	107.22	107.22	100.21	108.69	99.051	103.77	102.51	97.613	108.25	116.73	109.13	110.05	97.01	112.43	101.59	107.99	101.6	105.79	113.59	115.37	107.56	100.08	94.523	107.76	109.21	110.17	112.54	96.363	107.27	95.378	107.06	104.58	104.11	112.62	105.99	98.674	105.19	105.83	97.669	102.97	114.95	102.58	106.56	104.85
106.39	102.19	97.092	106.3	103.97	111.29	100.26	100.76	103.98	106.98	103.65	103.13	101.8	109.81	104.55	101.3	112.41	103.75	88.972	107.59	107.07	104.08	100.16	105.4	110.4	102.58	100.63	97.363	107.2	106.24	109.86	97.339	104.31	106.29	104.63	105.68	95.856	109.52	97.087	99.88	102.68	101.76	113.58	104.99	104.86	98.307	102.21	99.41	96.84	106.15
109.25	96.812	98.157	89.85	101.33	104.95	95.994	94.969	97.918	98.285	105.46	93.39	93.971	111.25	102.19	97.504	93.511	100.66	99.493	100.09	97.652	91.427	105.4	104.66	103.07	91.174	105.28	93.474	104.14	106.39	106.99	101.4	91.248	102.98	99.495	107.16	104.56	93.2	104.7	100.67	100.75	111.5	104.84	91.552	102.88	97.987	101.17	105.62	98.09	112.04
103.97	105.23	105.61	108.34	97.793	104.91	108.43	89.128	101.48	115.28	98.694	98.853	97.295	111.39	99.643	96.146	110.58	107.86	104.63	98.879	99.271	101.8	107.28	108.57	99.833	112.85	111.02	99.133	104.22	104.12	99.467	109.37	105.28	111.33	99.36	107.33	92.116	100.54	112.15	100.42	102.49	97.419	105.79	122.06	116.18	96.555	101.15	104.24	105.78	99.115
111.78	118.8	110.48	106.58	102.82	97.707	109.79	101.64	109.1	105.89	101.23	98.452	109.75	98.205	100.87	102.92	108.93	107.99	111.28	102.02	108.78	106.36	108.68	114.38	97.108	103.01	98.833	109.33	108.56	98.51	101.42	98.525	112.2	95.227	101.7	106.85	104.26	101.35	106.62	111.69	104.02	105.4	102.61	98.52	106.79	100.81	100.51	102.65	105.64	93.843
103.55	106.41	115.81	110.32	111.22	107.98	107.16	111.14	115.65	109.11	103.87	113.54	114.13	99.041	114.1	111.4	108.75	105.63	122.59	116.87	99.838	114.52	113.76	115.09	108.14	109.88	120.03	110.54	107.84	108.96	104.4	114.99	99.938	102.83	107.86	102.8	110.83	113.6	113.86	110.21	108.31	103.05	104.93	115.87	108.57	108.13	105.21	114.51	114.47	107.05
101.08	109.75	99.505	111.53	112.67	110.89	97.939	94.876	100.24	109.76	112.99	100.14	107.54	102.61	109.1	105.58	106.64	111.6	102.12	102.47	101.88	112.74	100.37	109.02	101.12	93.65	103.24	102.95	105.01	106.02	103.81	98.432	105.26	117.68	97.161	105.44	106.46	98.413	102.55	102.16	105.24	96.915	103.01	103.62	107.09	110.12	108.23	99.097	98.859	96.446
105.44	110.13	102.3	103.67	106.45	111.18	106.26	106.74	103.47	112.5	110.88	113.89	106.27	99.628	99.909	103.14	104.26	103.94	112	100.63	108.66	103.42	98.846	107.15	107.91	101.63	105.96	107.86	112.92	100.33	105.21	106.64	107.38	100.82	113.78	107.35	108.42	105.16	99.494	105.52	97.972	103.19	115.25	103.43	97.195	115.04	103.14	105.51	115.23	107.48
106.63	105.36	112.53	108.37	111.99	104.96	114.67	111.11	95.177	101.24	110.73	102.52	108.8	100.6	104.41	102.34	101.54	115.53	101.75	110.42	103.94	105.75	103.13	109.93	94.028	108.46	94.394	103.56	106.6	111.3	107.48	110.09	102.55	105.8	107.62	110.49	103.6	106.09	107.12	111.62	106.31	107.6	107.61	111.12	108.41	95.947	114.35	104.04	109.27	107.45
100.7	110.06	104.05	105.58	107.34	100.53	110.74	106.19	108.9	101.94	101.64	109.56	110.91	102.28	99.887	106.57	103.24	105.78	106.45	110.8	98.541	106.33	103.88	107.33	108.16	106.87	108.43	109.44	97.059	113.96	101.81	107.68	107.11	108.3	110.13	99.705	103.45	116.32	109.39	101.11	111.43	105.91	100.06	95.662	108.39	102.79	105.4	101.95	106.04	109.46
100.51	101.87	119.5	102.82	98.918	100.1	104.05	109.21	98.131	109.81	101.98	107.75	110.25	112.23	104.8	107.7	104.9	107.62	101.87	105.51	107.4	114.95	91.18	104.15	107.62	114.19	113.32	101.67	110.88	105.3	104.23	96.823	99.107	112.58	102.57	106.08	110	96.465	104.38	102.64	119.37	96.911	94.112	114.48	112.63	111.92	95.792	109.31	110.31	104.08
107.89	110.82	111.49	102.79	113.96	112.27	111.43	118	107.75	106.57	111.18	112.23	109.53	109.43	119.92	98.018	120.01	116.42	107.32	106.75	114.08	119.81	122.66	111.22	106	109.11	112.69	108.88	110.98	112.92	115.78	113.77	114.79	106.08	113.74	115.43	113.21	112.26	122.54	113.78	129.29	112.55	116.84	113.48	115.29	103.83	115.01	115.14	108.41	109.79
107.16	96.003	110.32	114.77	117.13	107.82	102.97	103.38	116.32	106.81	106.48	111.64	107.96	107.12	103.27	106.7	107.94	101.29	102.99	111.97	106.56	109.32	101.83	107.31	105.58	110.77	110.57	109.98	91.965	115.06	111	105.4	103.03	97.58	110.86	110.06	109.48	106.68	100.91	102.27	106.21	101.79	111.56	93.784	113.35	109.93	102.29	105	106.49	117.77
124.07	123.98	109.34	119.21	120.7	118.02	124.69	118.72	127.75	118.46	114.51	121.4	109.92	118.29	117.51	125.4	119.32	116.83	121.04	115.67	117.94	120.95	127.4	124.03	125.77	117.13	115.25	125.12	128.1	118.24	117.09	109.72	128.37	124.23	111.34	123.66	118.34	115.99	116.77	117.73	125.02	116.13	120.96	120.79	116.63	121.42	121.68	120.98	106.68	114.14
110.73	102.4	108.63	96.105	102.03	109.72	110.33	111.1	100.95	105.71	112.02	97.636	102.6	108.97	103.9	109.03	118.33	102.99	107.02	110.66	98.734	111.01	104.29	100.97	104.78	110.13	106.47	103.03	105.23	99.274	104.54	110.35	104.79	103.35	105.96	102.37	101.11	92.391	107.08	102.95	101.06	114.11	110.07	103.19	102.61	112.28	109.69	101.23	113.26	108.8
105.6	103.34	106.63	106.49	118.23	106.61	122.1	102.54	107.35	102.89	109.56	105.74	104.64	100.47	100.32	104.1	106.11	102.23	94.79	119.32	104.33	114.98	106.98	112.85	112.63	105.48	101.94	105.75	111.67	103.85	108.31	102.43	108.45	101.33	90.659	104.25	99.218	99.921	105.92	107.4	112.52	100.89	104.53	108.51	100.02	109.06	109.3	104.07	103.57	97.445
119.97	111.81	113.49	105.16	110.44	117.98	114.28	112.01	115.14	108.23	111.58	120.2	115.1	117.46	113.27	118.36	109.62	111.09	116.33	104.07	109.59	106.96	104.89	116.82	125.07	117.11	111.22	106.24	121.11	114.87	103.69	122.74	116.27	118.12	122.83	111.92	117.77	110.04	117.79	104.16	106.76	120.98	116.85	112.16	116.47	109.38	117.73	108.09	105.94	119.55
105.98	102.94	100.4	99.21	99.172	96.572	101.91	109.83	108.94	103.83	103.23	105.06	106.51	99.775	103.31	102.34	103.21	105.58	112.99	115.58	107.65	102.79	110.19	108.66	105.68	107.49	107.07	102.14	98.915	98.903	107.74	98.711	97.133	112.47	103.68	105.79	111.15	108.22	104.72	103.54	114.28	110.57	93.743	103.78	101.79	112.86	102.81	98.267	103.95	99.579
110.68	119.32	110.37	115.57	109.59	114.46	112.03	109.45	112.03	121.46	113.34	112.01	107.77	113.53	108.1	116.78	111.7	106.34	113.64	112.91	100.1	110.68	105.09	111.75	116.59	114.58	117.94	113.7	113.48	108.13	108.05	111.81	111.22	119.66	115.75	108.18	111.36	112.76	116.65	113.47	109.67	99.809	119.37	111.62	109.98	112.37	109.97	114.46	114.29	119.21
109.88	114.94	111	113.81	116.87	110.66	106.93	109.61	118.21	106.4	106.84	108.12	112.93	111.47	114	112.95	111.8	107.22	111.75	110.03	114.16	108.43	106.31	110.43	108.63	114.09	119.47	118.42	114.94	110.73	115.34	103.6	110.56	112.95	108.62	109.04	108.27	106.95	108.77	113.84	106.37	112.03	112.2	120.56	112.38	105.76	116.91	102.99	113.43	110.71
105.82	109.35	106.83	113.41	107.42	111.57	102.85	110.9	109.13	111.91	114	111.22	110.43	115.81	108.26	109.84	119.04	102.01	119.67	116.97	109.55	105.7	107.64	107.9	109.42	117.06	107.67	115.14	120.85	111.1	112.8	112.41	106.96	108.16	109.62	102.21	107.52	106.23	111.11	113.46	117.62	111.87	110.07	110.89	109.34	112.6	101.39	114.17	116.83	106.68
101.14	98.446	90.771	105.32	103.58	100.72	103.38	108.07	101.03	103.54	96.475	98.165	110.89	96.758	104.42	103.24	99.273	101.28	99.409	104.23	94.07	91.157	106.05	108.92	98.468	103.19	99.442	104.6	100.98	103.04	101.94	106.63	104.96	99.712	93.646	106.82	94.167	96.682	102.14	104.72	100.39	97.822	98.442	100.05	92.49	100.76	97.899	95.48	98.333	101.75
89.687	103.21	104.62	100.74	103.45	101.96	94.915	102.03	94.741	99.919	91.069	99.274	95.438	97.372	106.35	107.08	100.95	94.835	102.29	105.54	103.72	99.551	91.264	95.569	103.3	106.61	107.87	104.45	102.94	94.753	101.87	100.02	96.655	105.18	104.81	101.63	102.24	106.69	108.22	101.76	105.07	100.71	95.495	99.236	103.72	91.605	95.328	98.785	106.57	107.89
96.486	112.37	104.75	105.83	104.2	102.85	101.77	110.9	103.54	101.09	104.2	102.35	107.64	109	108.61	107.7	106.69	112.74	118.01	108.9	100.12	104.22	107.55	103.54	106.87	111.01	108.55	95.709	103.01	112	114.39	106.08	102.01	104.24	103.36	102.28	102.95	100.32	107.34	103.56	105.81	101.24	116.29	98.475	111.21	99.524	105.48	106	122.28	107.23
119.82	114.47	107.63	110.67	106.81	114.63	115.64	111.62	107.02	108.54	113.2	104.78	101.17	109.16	109.64	113.73	119.63	104.82	119.62	114.04	114.6	111.72	112.05	108.71	115.77	105.06	108.92	119.05	118.46	121.94	115.52	111.45	118.65	108.45	111.59	104.87	104.87	113.61	101.46	114.28	111.79	109.32	112.04	117.11	113.24	110.13	115.35	107.97	107.22	110.15
118.11	111.89	115.06	103.16	95.917	104.11	103.1	108.65	107.06	105.45	104.83	106.39	103.29	103.59	103.65	98.06	107.06	102.88	97.549	114.3	107.51	103.06	109.61	103.14	104.07	102.81	106.51	110.55	115.48	101.56	103.81	117.61	107.41	112.74	106.8	103.17	106.47	103.82	108.47	102.54	102.68	113.67	103.39	101.25	107.02	99.339	100	96.28	111.22	104.84
109.34	109.17	107.51	99.473	114.39	109.15	106.05	107.49	112.86	109.42	101.73	115.61	103.51	105.88	105.73	113.88	107.61	101.89	101.38	114.75	105.09	106.69	109.92	102.89	111.29	110.16	92.229	112.84	114.08	104.97	103.19	108.41	101.58	110.28	115.33	104.4	115.99	106.41	98.043	102.79	95.073	111.55	92.419	104.7	113.33	109.48	110.84	106.77	102.6	101.17
120.05	113.63	115.87	103.8	108.29	112.94	109.52	116.85	111.48	109.7	115.6	107.54	105.78	114.2	109.55	109.53	109.53	107.03	103.4	114.34	110.19	113.65	116.87	105.79	110.63	116.09	111.05	113.3	106.4	106.1	106.1	114.99	110.53	118.48	112.03	112.6	108.63	105.72	109.73	108.87	117.91	116.91	103.29	114.27	106.14	125.85	108.02	111.62	117.36	119.81
95.492	107.18	105.8	104.41	104.04	105.35	106.78	102.58	94.571	104.92	106.02	103.27	110.97	109.31	113.29	111.99	106.78	104.16	100.09	105.37	98.83	108.31	103.02	105.13	108.8	110.49	102.51	105.75	100.74	111.85	104.09	110.09	103.09	102.75	103.51	106.84	110.36	106.18	107.78	108.9	107.06	102.87	110.51	104.03	107.88	104.45	106.46	111.32	112.42	101.78
106.69	110.64	114.61	107.12	118.73	106.34	105.34	115.41	105.98	106.94	114.17	106.69	118.23	116.48	108.73	106.96	111.85	109.4	110.54	109.37	107.03	113.72	108.73	99.289	108.75	110.74	112.89	105.61	109.44	115.67	104.47	110.82	109.39	112.16	111.6	113.17	109.02	104.05	117.91	111.59	108.62	122.15	110.19	119.62	107.93	105.38	104.81	117.08	108.26	116.94
103.01	105.75	114.76	98.875	111.24	106.31	93.625	122.03	105.29	120.14	111.48	102.68	116.09	97.987	111.71	101.81	99.027	99.395	113.07	103.28	106.05	103.39	106.79	107.02	102.1	108.04	103.54	109.32	99.471	95.254	111.61	100.69	92.788	103.32	107.69	107.97	106.57	108.68	108.04	105.18	106.15	107.36	111.53	112.08	108.64	107.04	102.57	113.19	115.36	108.16
107.96	102.59	111.3	90.249	106.67	106.72	111.09	105.99	110.34	111.28	106.46	111.59	106.79	110.48	103.79	105.6	109.82	111.69	105.59	103.03	102.19	105.64	104.95	102.5	99.313	108.54	106.72	103.09	103.08	95.073	111.46	104.32	97.67	114.71	96.78	92.908	114.02	101.34	104.94	105.63	113.48	102.43	108.51	99.062	108.67	93.241	100.87	110.58	113.64	102.39
104.82	100.19	99.148	98.619	83.154	100.3	97.334	112.56	99.032	101.44	104.65	97.577	100.47	107.43	104.2	98.337	100	89.318	100.87	106.11	105.95	103.71	99.717	98.788	96.027	106.85	104.23	96.644	106.59	111.34	92.781	99.027	97.658	105.84	102.27	99.781	102.13	102.61	97.771	99.988	92.224	101.06	96.906	106.64	103.37	101.04	87.159	99.689	98.406	108.6
103.38	110.74	100.57	114.13	108.09	112.23	108.93	107.88	105.29	106.62	96.853	102.64	108.63	101.46	108.2	102.24	110.31	98.399	105.57	105.48	104.88	109.67	95.766	102.63	108.27	100.39	100.17	103	103.91	95.719	104.25	110.95	101.03	114.07	109.23	114.08	104.79	103.45	99.979	107.2	108.87	109.6	102.17	110.13	101.52	103.12	104.24	106.69	111.97	99.28
109.07	104.31	103.55	105.23	115.32	104.28	100.03	111.24	101.8	103.69	105.61	104.3	99.768	107.72	104.07	111.87	98.116	110.29	107.98	108.02	110.59	99.629	109.59	106.85	98.718	101.31	110.32	104.99	103.02	112.31	107.22	113.75	104.81	115.24	103.83	113.52	103.77	115.04	112.94	102.25	102.72	106.32	101.8	96.988	105.78	101.68	108.02	101.69	94.503	108.74
110.43	98.451	106.16	109.78	100.95	100.34	117.3	109.36	106.67	102.39	98.689	109.26	101.17	115.41	100.91	108.7	113.32	102.66	105.24	111.92	105.91	100.31	115.24	99.319	113.62	110.3	114.35	110.75	108.64	110.39	103	96.777	99.031	106.68	114.96	108.91	101.94	100.15	102.8	113.9	104.6	104.73	109.93	114.03	110.92	105.37	103.87	101.64	117.12	100.52
95.362	108.49	103.97	115.74	95.05	106.49	107.5	101.51	108.68	109.79	103.33	103.91	107.69	104.44	105.69	103.7	94.256	106.43	110.64	109.63	103.29	105.33	103.29	105.34	116.62	100.58	103.86	108.36	98.949	101.9	102.83	110.04	116.56	110.23	104.09	96.222	111.73	109.05	112.01	112.37	114.63	108.18	109.17	94.77	110.53	107.29	100.65	106.44	104.99	101.85
103.77	91.959	105.28	106.69	98.142	113.63	114.68	97.032	94.229	106.75	100	102.57	101.13	104.04	98.077	91.44	100.61	105.08	94.676	107.28	103.42	100.45	97.8	104.55	89.668	100.61	102.16	101.48	95.569	99.537	104.93	105.9	98.388	97.306	105.01	103.35	102.88	110.26	97.789	99.945	98.548	99.552	106.33	102.28	107.52	101.54	104.05	100.51	107.08	102.44
116.72	118.44	102.78	113.12	115.03	115.78	112	111.54	111.46	107.65	111.87	115.17	104.48	117.74	113.56	105.13	116.63	108.53	104.26	116.93	111.01	106.64	108.7	117.61	114.37	114.96	114.51	97.429	114.11	109.17	123.85	112.53	111.32	107.34	114.72	106.84	114.13	115.13	107.74	102.97	107.13	113.06	112.84	113.62	111.61	115.31	108.01	106.34	115.47	108.84
115.47	112.77	104.74	102.55	101.98	108.89	110.31	110.87	112.17	102.71	112.29	108.22	115.65	111.23	108.52	118.6	115.52	98.871	110.31	111.78	111.9	112.7	107.61	111.17	111.95	110.27	113.08	116.15	111.78	119.96	109.99	115.31	116.48	114.81	120.61	115.39	109.22	111.51	110.3	110.99	110.62	116.36	110.44	98.12	108.71	112.41	110.5	114.58	120.27	111.87
101.92	110.45	116.19	106.01	103.87	112.71	100.36	102.48	103.68	112.56	108.46	95.631	107.13	103	112.11	105.48	104.51	102.87	96.708	103.46	107.16	101.46	102.38	107.69	107.71	102.89	100.8	114.02	100.22	108.62	105.02	106.03	93.739	110.77	105.39	105.76	104.48	111.97	109.9	121.9	111.21	108.34	106.36	106.85	116.19	115.03	106.25	107.06	110.34	112.49
113.26	100.67	107.72	104.3	104.8	109.53	105.18	107.01	112.85	116.57	103.26	113.31	111.34	111.38	111.94	113	106.86	121.76	110.33	106.23	103.56	110.2	111.79	110.59	114.37	114.39	108.71	98.422	103.51	102.54	122.65	108.38	116.53	119.24	108.82	106.96	107.76	116.13	102.57	103.47	116.77	109.77	121.56	119.19	114.56	112.96	114.73	111.55	109.97	118.3
103.26	108.08	105.19	107.22	113.24	106.24	104.84	100.29	104.8	105.56	101.13	108.48	111.73	104.24	101.11	104.9	98.384	110.38	104.11	104.07	98.076	108.28	106.84	102.81	107.72	115.09	108.29	108	107	98.698	103.03	112.73	106.52	106.73	107.14	107.51	96.708	99.415	111.63	103.85	102.33	100.08	105.59	100.44	109.79	106.33	101.62	101.73	101.92	106.14
104.75	103.45	112.55	101.92	94.342	110.02	99.644	102.97	107.31	103.73	100.98	106.55	110.48	98.768	99.712	100.85	107.49	99.544	106.39	106.46	105.46	114.7	108.23	114.31	110.2	102.13	103.81	101.68	115.03	108.84	106.33	102.95	111.82	99.868	113.71	98.819	113.51	98.905	97.671	99.3	111.65	109.72	106.7	102.03	108.53	103.27	91.961	98.968	103.79	110.5
108.79	107.53	111.48	108.88	105.51	116.96	113.14	110.76	114.25	114.99	107.98	108.87	108.67	118.8	115.16	105.7	111.85	116.02	107.78	112.83	118.3	106.69	118.95	107.05	102.37	112.95	113.37	115.04	114.88	110.13	107.23	115.58	118.41	117.39	112.43	108.94	112.3	110.5	115.61	117.67	116.99	119.77	120.8	107.58	111.85	111.72	112.38	104.22	106	111.42
98.736	106.42	100.01	102.13	102.97	106.12	105.74	102.6	103.04	98.937	100.49	102.87	103.63	106.56	110.1	97.767	105.83	101.99	101.23	103.43	113.18	108.76	104.99	100.46	104.09	96.019	102.65	108.97	107.99	106.16	109.5	109.69	109.34	102.92	102.65	100.44	105.37	108.06	110.87	107.27	101.38	101.95	102.38	106.95	107.82	108.4	102.77	101.06	111.15	107.68
115.88	106.36	116.64	106.62	102.18	112.5	118.92	108.11	100.58	110.29	108.5	108.75	109.31	109.83	110.7	108.18	107.98	111.62	103.66	113.09	116.34	113.71	114.36	110.42	110.15	119.45	119.98	117.68	108.47	112.38	111.78	112.6	117.22	108.21	104.98	106.55	124.18	121.52	112.32	112.24	112.69	116.27	116.65	114.99	112.86	102.25	117.18	113.11	112.32	109.81
105.65	106.59	100.24	112.54	99.027	105.07	113.07	110.22	112.38	111.03	99.264	95.787	109.95	114.73	117.18	103.57	100.79	96.944	93.862	109.64	104.63	112.96	105.02	95.689	105.76	104.66	103.08	106.08	103.73	92.057	111.58	95.016	109.94	106.1	114.57	103.4	94.941	108.44	104.43	103.3	106.21	103.38	105.66	111.84	100.79	100.32	95.794	114.73	115.34	101.34
95.021	97.736	94.969	104.42	92.375	85.429	105.61	93.008	99.494	99.268	102.47	94.32	91.232	106.16	87.183	96.871	109.82	99.698	102.52	96.149	91.395	104.71	107.11	105.11	104.53	89.12	104.23	104.86	101.08	104.35	95.742	107.43	93.587	102.66	89.724	97.694	106	95.167	100.45	97.479	101.68	100.78	94.777	96.132	96.2	91.731	101.3	103.75	96.078	104.39
111.87	110.1	112.12	103.16	99.651	105.6	105.62	110.29	104.03	100.29	109.25	102.68	107.42	104.1	98.695	105.34	111.16	105.2	106.97	110.56	96.837	105.24	99.843	108.47	107.68	98.047	115.08	105.5	109.81	114.69	104.28	102.31	118.13	109.57	108.53	115.8	101.49	108.79	105.64	105.01	101.73	113.62	101.91	114.31	110.61	104.52	103.29	106.21	105.46	105.1
104.72	115.56	118.76	103.09	110.24	113.62	109.97	107.94	120.17	110.56	113.77	124.98	122.45	109.17	122.62	112.4	114.75	111.81	113.37	112.26	119.73	109.08	111.33	108.28	117.89	114.48	103.55	105.5	123.12	109.67	104.04	111.45	113.64	111.85	109.45	113.03	103.64	117.95	114.99	114.63	115.52	104.99	122.27	112.2	109.37	111.92	110.28	124.38	117.38	114.15
104.35	105.46	109	100.56	104.57	107.86	107.71	103.28	107	113.37	102.16	114.15	95.899	112.65	106.01	101.67	105.58	103.79	103.52	106.02	116.45	100.02	98.665	104.42	111.24	100.77	102.04	104.12	107.71	102.75	113.4	105.05	99.345	102.2	98.57	102.02	114.85	102.68	101.22	118.79	107.43	106.61	108.31	115.97	101.73	99.829	103.16	98.625	106.05	104.57
107.47	99.825	95.453	92.936	97.743	96.606	101.43	98.513	102.54	96.759	101.1	102.06	99.528	104.1	100.42	95.868	99.831	99.025	101.74	95.115	103.98	108.95	101.37	99.361	97.525	100.59	97.476	96.768	102.56	100.14	104.24	93.918	87.647	96.436	103.58	93.747	107.74	103	108.07	92.586	104.75	99.044	114.35	101.42	95.381	100.82	93.443	95.362	86.513	89.601
120.45	105.29	115.08	104.41	109.32	105.26	113.67	111.14	121.06	106.8	104.74	111.18	113.76	107.19	115.19	114.87	115.1	111.87	109.6	110.25	109.56	107.86	105	123.56	107.63	110.48	99.1	112.81	114.35	110.03	119.76	108.41	111.85	105.94	115.5	116.36	116.44	114.6	108.12	115.27	108.68	103.84	107.19	104.79	111.42	109.37	110.77	110.76	110.72	104.12
111.92	112.87	103.68	110.95	108.47	107.04	111.2	108.76	111.53	110.33	101.76	113.35	111.82	117.08	117.85	112.73	109.31	114.44	103.34	113.11	103.78	101.87	118.34	110.16	117.58	111.48	112.05	112.58	117.04	111.74	110.29	114.57	99.819	96.905	111.72	106.66	116.36	105.87	110.66	106.96	108.57	117.16	109.23	117.61	110.73	118.48	107.93	115.02	110.84	109.1
112.82	109.82	122.23	111.43	113.54	119.68	113.67	109.73	109.15	113.01	114.38	102.88	105.85	118.63	114.22	110.76	111.19	108.61	107.18	107.24	114.33	112.02	118.47	110.07	118.23	107.17	107.88	108.26	113.22	102.76	117.12	115.45	114.59	113.92	115.93	106.89	102.72	117.06	109.59	103.9	104.09	116.4	111.58	110.65	109.12	110.94	106.91	111.77	109.39	110.87
104.22	101.25	101.99	105.3	98.641	106.78	104.64	114.33	104.72	95.886	107.51	118.49	110.89	105.57	102.41	101.52	100.44	106.8	100.51	104.7	105.58	102.44	112.72	113.9	105.33	111.72	117.19	104.05	105.51	102.28	107.72	99.918	107.66	105	107.87	100.31	107.43	105.6	102.48	104.43	113.85	94.452	117.36	96.786	108.23	100.53	100.04	105.55	111.18	112.95
114.72	110.36	116.78	109.9	113.64	111.35	105.01	115.72	103.98	109.84	117.38	107.3	109.08	101.29	108.51	105.12	110.8	118.34	109.01	112.58	117.96	111.87	114.12	119.81	107.48	108.14	111.8	118.34	106.9	109.33	116.76	108.54	116.44	110.28	112.3	112.48	112.27	107.95	111.79	105.25	103.31	108.77	111.82	114.47	109.24	100.02	106.42	104.54	105.44	115.9
106.93	102.96	112.01	107.65	103.81	108.86	105.95	94.74	101.28	99.242	113.96	112.54	103.1	103.1	111.25	106.05	95.053	102.75	107.33	99.885	101.74	101.09	105.58	101.23	108.59	101.2	100.31	109.18	102.32	100.89	111.78	109.12	105.05	105.74	108.94	98.609	116.27	97.014	110.39	94.683	102.86	102.19	104.4	108.25	112.6	104.65	102.09	110.45	103.86	106.13
104.65	98.899	104.9	114.52	102.79	100.14	105.23	102.73	105.93	107.3	118.26	117.49	107.85	110.88	110.51	105.17	111.01	108.68	100.83	112.21	105.04	104.9	102.78	113.03	111.29	113.48	105.97	108.92	102.75	103.8	108.49	107.85	106.04	107.31	112.32	108.69	110.71	102.51	105.47	97.522	103.06	97.002	113.36	110.54	112.26	105.89	108	113.87	110.65	98.379
106.09	119.78	105.54	110.62	116.25	111.18	116.97	107.32	113.86	111.79	106.61	114.52	109.72	111.02	104.35	112.34	113.47	103.69	111.96	121.43	121.48	111.97	109.54	117.83	114.35	117.88	106.79	114.8	107.59	111.93	102.26	108.11	109.37	108.21	109.13	106.53	111.59	120.19	109.31	108.37	108.19	111.67	116.15	110.67	107.78	111.35	103.89	116.19	120.47	116.84
98.493	93.751	97.058	101.64	95.252	98.277	99.729	98.238	107.17	96.666	102.62	105.4	109.07	89.282	97.631	103.46	93.628	99.544	99.845	99.277	102.71	92.148	95.723	107.08	96.623	96.001	99.227	97.546	100.45	96.742	97.876	99.358	105.75	95.272	107.77	99.432	101.2	105.83	92.188	109.82	93.247	106.75	97.412	100.25	103.95	100.31	99.57	93.471	98.463	100.14
108.43	101.88	95.195	107.86	105.12	109.43	86.607	90.481	107.7	112.53	103.9	99.721	104.87	99.381	102.85	107.27	110.17	102.21	108.69	110.17	100.32	104.08	104.44	99.112	114.77	105.93	106.19	104.69	101.17	95.527	104.65	103.96	104.27	104.28	109.93	105.28	98.298	101.8	99.39	99.983	102.14	107.4	103.33	102.35	97.067	108.38	97.666	104.98	103.19	111.43
101.09	106.63	109.33	104.48	111.07	104.47	108.13	105.66	110.91	101.85	98.138	99.949	110.25	108.94	102.5	110.54	107.78	105.05	102.21	110.25	110.95	104.51	104.72	106.04	111.2	108.39	103.08	97.841	104.71	108.6	100.66	106.4	99.94	114.51	103.52	104.99	103.84	111.98	102.51	104.36	106.7	105.87	104.41	111.48	110.04	107.54	109.52	108.59	106.93	106.85
111.88	107.4	108.09	109.36	107.58	110.93	114.69	114.09	117.83	115.09	108.79	111.36	108.43	118.78	113.11	110.96	110.73	115.71	114.82	110.44	117.06	112.69	118	104.29	111.71	111.27	113.68	108.13	111.06	119.98	116.64	108.81	110.79	103	104.23	113.33	105.75	112.61	116.48	110.16	117.59	109.27	108.49	114.55	114.4	118.91	103.46	116.69	116.52	112.04
106.59	104.16	91.627	105.42	110.55	94.233	102.05	112.99	91.693	95.954	100.44	97.94	100.34	108.38	102.28	103.71	105.19	105.41	100.53	89.483	100.67	101.45	95.164	92.376	99.189	102.55	112.47	101.95	105.06	89.98	105.7	96.348	109.4	106.95	112.98	106.39	91.513	94.684	97.223	95.061	98.191	107.94	102.79	101.93	112	90.494	97.434	97.298	96.407	92.631
114.14	101.63	108.95	111.87	117.39	105.21	110.13	112.91	104.74	105.59	105.98	116.26	113.9	117.75	118.39	109.37	110.93	121.21	109.36	113.58	102.45	109.26	113.35	113	116.13	106.73	104.56	114.77	116.78	116.42	113.86	112.3	111.84	117.36	112.02	118.26	113.98	111.78	103.42	108.68	113.45	115.59	113.77	110.7	106.57	102.83	115.17	109.9	117.64	116.21
103.56	116.33	111.02	112.84	115.08	113.51	105.86	113.28	107	110.39	110.16	117.58	117.55	123.49	110.88	107.7	106.07	116.75	113.56	113.58	116.71	117.38	107.03	105.72	113.1	109.27	110.29	123.88	111.67	108.53	113.6	112.04	105.72	112.99	103.81	112.51	108.55	114.99	115.67	113.45	111.96	108.31	102.49	109.49	105.67	109.36	116.12	106.6	120.05	112.37
112.59	107.67	106.14	115.35	111.59	109.74	106.85	114.81	109.31	109.97	107.9	112.08	114.54	121.19	109.19	112.28	110.69	118.61	109.21	109.03	111.11	113.03	113.46	117.51	103.41	110.57	108.75	109.44	107.65	117.51	111.79	107.66	108.3	105.33	111.93	113.93	110.67	113.8	105.69	117.37	108.14	111.08	107.14	115.25	108.99	108.59	102.39	109.14	116.88	103.58
113.25	100.31	119.27	106.53	125.17	110.68	121.19	115.34	106.44	111.62	112.64	118.65	112.57	118.67	110.83	106.37	117.2	104.32	117.16	109.32	119.9	114.61	118.05	112.69	118.19	115.19	115.86	113.58	118.68	110.3	104.81	106.31	111.05	104.91	116.28	114.94	114.29	116.45	110.29	117.95	112.72	110.14	104.06	109.51	117.18	107.6	109.31	107.61	104.58	112.22
113.27	112.94	110.25	120.03	109.36	113.67	106.38	111.19	116.28	108.74	105.78	114.16	115.38	110.67	114.31	113.31	111.62	115.68	114.21	118.53	116.79	118.16	110.55	117.36	110.58	104.48	107.63	112.23	118.92	111.29	113.42	111.12	120.49	108.94	123.9	109.61	111.86	114.22	115.85	119.57	108.1	112.52	111.15	115.17	110.57	118.93	103.73	119.44	118.69	112.88
107.93	110.46	113.07	109.18	110.07	100.89	105.75	107.51	104.09	100.1	106.94	102.17	108.14	106.94	102.17	114.26	99.465	109.44	112.48	115.62	106.83	94.133	110.9	103.96	117.68	92.776	109.4	109.95	112.53	106.6	101.34	102.75	109.82	106.66	111.62	109.52	110.4	103.13	104.54	107.78	104.66	107.37	103.28	105.33	96.026	109.95	97.918	96.694	103.91	100.95
119.11	116.34	116.97	117.45	116.94	122.94	122.16	115.66	121.64	112.99	121.56	123.56	110.97	114.4	118.87	119.83	115.12	118.9	113.71	115.2	110.7	115.39	108.65	118.83	107.45	121.01	114.37	111.2	118.15	119.18	122.73	120.83	119.35	113.56	125.82	111.1	116.25	117.24	111.49	112.82	113.21	120.79	112.96	120.47	109.48	110.71	114.41	127.74	126.22	112.2
118.31	109.79	112.62	104.89	117.96	111.5	118.82	113.15	107.44	110.34	120.58	111.73	109.58	117.04	117.17	107.15	108.28	112.84	115.45	120.25	103.92	110.95	109.53	110.44	114.14	107.83	111.63	119.74	113.75	108.6	111.81	116.11	104.88	113.7	115.1	109.63	98.504	117.1	115.13	123.08	111.64	110.89	111.1	111.93	114.84	115.85	119.07	105.19	112.27	105.92
102.61	105.82	104.7	101.66	112.31	105.04	104.36	102.96	106.34	108.6	92.931	100.99	106.39	104.81	91.026	103.39	97.045	99.62	105.63	100.59	104.99	96.025	99.572	96.787	93.912	106.2	98.193	100.21	96.966	97.797	103.56	105.16	100.07	102.95	100.05	100.4	99.363	105.33	107.65	100.17	107.23	103.09	95.091	103.02	108.17	105.49	112.7	103.98	111.88	103.97
101.66	110.33	97.982	107.54	101.63	105.22	101.5	109.44	108.33	111.02	105.69	120.67	107.87	113.13	100.79	107.42	110.65	108.92	107.95	114.59	111.71	98.708	104.15	106.58	107.33	106.81	106.09	111.93	106.75	110.78	98.125	106.25	107.13	107.88	106.32	105.87	112.66	119.93	98.506	106.63	99.903	108.43	112.51	108.54	101.46	108.91	107.52	105.16	116.08	110.71
107.09	104.21	103.77	98.299	106.15	103.87	101.81	107.01	104.7	110.35	104.92	112.72	116.12	108.55	104.31	106.24	102.77	107.05	107.79	105.09	98.248	109.29	112.22	101.19	106.26	106.13	103.9	95.934	99.067	107.88	105.03	113.22	99.982	107.27	111.55	106.04	104.13	100.66	105.49	107.03	110.84	103.79	105.75	103.29	105.46	96.958	95.582	101.13	99.828	110.6
115.15	108.24	114.76	106.9	110.02	107.46	108.67	105.1	105.07	112.8	104.76	100.42	92.529	108.18	110.83	105.1	116.32	108.77	96.82	116.66	105.53	116.28	109.28	112.47	111.9	107.36	117.56	104.59	120.88	108.96	114.94	116.3	109.47	113.34	105.43	100.29	105.05	112.96	95.125	98.972	122.06	112.81	114.43	107.79	105.7	115.35	111.81	113.17	112.38	101.93
98.523	112.64	96.351	112.63	98.123	98.515	103.12	96.337	106.81	110.91	102.41	102.41	104.91	100.51	94.318	98.119	99.034	93.729	100.72	99.399	103.68	98.588	98.51	99.758	114.64	89.022	88.082	101.41	99.015	102.71	99.276	98.839	107.04	91.994	94.861	101.05	94.111	100.38	97.896	97.222	99.613	114.31	93.021	105.17	103.9	97.429	94.181	108.85	99.85	101.72
112.34	100.7	109.44	114.52	109.58	109.85	108.71	108.66	104.41	110.43	111.1	101.28	107.85	106.83	99.282	114.94	104.08	109.68	108.32	104.36	107.1	112.49	109.34	107.76	108.42	108.68	107.81	113.8	107.62	106.17	102.99	101.01	103.84	108.7	103.72	106.4	103.54	107.92	108.68	106.71	109.24	104.08	93.522	110.54	107.97	97.04	103.14	112.73	111.16	104.24
109.53	106.57	113.65	117.26	110.19	101.76	116.61	115.07	107.89	110.33	114.1	104.53	110.43	112.4	104.96	109.98	114.97	116.17	109.83	120.69	111.41	109.35	100.08	104.35	106.39	109.51	106.05	107.51	114.56	118.3	115.84	109.44	112.5	112.17	109.17	108.86	113.14	108.27	115.56	108.62	112.51	111.15	114.38	104.69	118.25	112.81	105.19	115.41	109.02	114.57
99.68	104.17	115.2	103.8	99.247	96.716	120.49	109.46	105.26	107.82	105.83	116.6	103.33	103.79	102.12	101.83	102.83	98.705	109.49	105.19	104.83	102.78	104.24	98.974	110.05	108.2	98.495	107.57	106.9	105.09	112.18	96.86	104.29	106.18	101.93	106.11	102.01	103.17	111.18	117.59	103.73	100.47	109.58	113.68	109.47	106.69	105.67	113.41	104.28	105.66
110.8	119.25	124.04	113.19	117.8	112.69	107.21	113.29	109.28	108.09	110.78	117.88	101.77	106.39	118.53	111.64	106.02	101.35	116.66	108.27	117.38	114.65	110.62	115.28	113.25	113.12	106.59	96.799	104.68	120.04	114.98	113.96	106.2	119.85	101.43	115.89	108.74	111.5	116.93	110.62	113.6	116.78	112.12	112.54	110.16	120.31	110.58	118.56	112.12	110.72
105.1	109.05	107.58	105.78	101.18	117.86	106.24	104.84	101.12	101.47	107.88	105.77	104.34	104.02	107.63	104.19	105.68	106.49	98.726	103.75	114.32	107.83	109.94	116.99	106.53	108.68	103.13	109.97	107.18	108.97	104.54	107.79	107.76	110	114.67	103.31	104.95	108.57	113.23	114.89	106.77	115.34	109.58	109.14	102.91	112.31	108.04	104.77	107.15	107.58
99.915	106.28	97.7	96.908	101.46	100.84	99.017	91.982	105.48	98.774	98.868	108.19	103.26	102.8	101.82	106.75	99.602	104.73	103.96	96.615	91.303	97.358	103.47	94.327	102.58	98.446	101.13	96.612	96.629	105.8	103.37	88.589	101.5	110.28	97.614	105.11	103.85	98.833	98.349	101.84	93.486	101.52	100.41	99.728	106.59	102.44	99.727	100.1	93.906	102.37
97.424	107.47	105.03	108.74	99.02	98.511	112.92	102.67	110.4	108.53	104.87	102.65	101.16	106.99	108.03	94.14	112.06	112.92	109.87	106.76	103.65	104.55	102.95	98.379	109.46	112.38	108.63	111.88	101.95	104.11	112.57	110.17	112.81	101.39	100.98	101.1	105.3	111.63	103.07	109.26	105.55	99.611	99.62	115.21	108.56	110.62	106.78	105.67	106.97	95.241
106.49	114.8	101.52	107.37	112.17	105.37	104.16	113.8	101.09	103.69	103.57	111.1	109.58	111.92	100.14	102.75	113.58	114.83	117.54	108.89	106.8	100.92	99.735	97.205	106.97	106.08	107.55	105.74	100.07	113.45	112.34	104.77	100.71	102.5	101.15	105.09	98.35	111.49	103.49	109.47	108.09	96.506	100.09	104.83	111.88	105.01	108.54	102.5	105.61	108.88
112.21	109.24	108.42	115.98	113.95	102.94	111.69	118.14	113.5	121.37	116.06	112.19	112.76	111.71	116.82	110.21	111.11	112.84	112.98	116.04	114.45	114.38	109.96	113.57	108.52	106.86	117.29	114.9	105.86	106.04	116.41	118.03	108.34	116.8	113.1	109.29	108.13	103.99	119.29	109.99	116.8	106.1	111.26	118.11	108.44	108.03	114.13	117.02	118.35	113.69
93.372	110.76	106.95	105.35	106.86	99.952	108.28	104.53	104.54	97.92	110.87	109.7	97.189	105.25	105.78	116.62	105.25	101.02	100.75	101.66	120.13	112.24	104.68	112.21	105.73	107.69	112.37	114.71	108.33	111.99	104.6	103.21	99.722	101.98	104.31	99.375	105.99	106.45	103.49	108.27	114.01	110.92	109.87	107.33	107.66	107.38	107.81	107.98	107.68	106.33
98.84	98.049	108.85	101.55	101.1	110.64	108.94	109.73	102.93	109.71	103.01	104.01	107.24	110.33	105.82	113.73	104.09	113.11	108.29	102.3	108.94	102.12	103.51	98.602	109.37	98.328	102.19	106.12	99.908	114.09	111.36	112.14	102.2	99.411	104.59	111.42	115.15	104.68	107.77	105.95	102.78	105.43	106.07	107.21	112.88	109.23	104.57	118.09	111.75	104.07
98.716	87.727	101.29	96.237	105.19	103.2	101.15	99.952	104.62	99.759	97.125	104.42	98.811	92.68	96.472	101.92	98.294	109.08	95.205	104.45	95.591	95.272	97.776	97.546	96.696	106.22	102.54	100.25	91.369	103.47	101.76	104.71	94.397	88.686	96.364	99.495	86.833	98.756	92.142	103.5	100.68	100.64	106.74	113.05	100.23	103.87	103.23	100.77	94.377	108.76
102.83	108.79	102.31	104.66	105.53	106.05	116.45	114.57	102.87	109.38	109.09	105.5	109.76	100.9	104.95	108.2	103.73	107.58	114.11	101.52	109.59	103.24	96.694	106.26	112.23	107.53	100.28	112.69	100.23	101.79	110.35	114	99.015	108.76	108.04	109.58	99.945	102.16	111.26	108.3	114.14	116.97	104.52	97.146	109.7	106.52	111.56	103.57	109.2	109.99
107.97	129.14	99.697	107.92	115.76	109.79	109.27	112.37	116.13	104.96	110.79	116.86	115.82	105.03	115.73	111.96	108.63	116.01	107.92	125.78	114.33	113.52	119.52	114.91	106.68	95.175	113.33	115.46	106.73	104.84	117.65	105.03	121.68	115.49	111.56	109.94	111.92	97.272	108.34	111.28	103.68	104.88	114.56	111.7	117.09	111.04	112.45	118.85	114.96	109.08
113.55	117.56	111.74	117.93	107.46	106.23	115.51	112.92	112.62	113.67	111.78	119.92	111.69	106.06	114.07	110.7	109.79	114.02	108.01	111.95	118.03	107.58	115.72	110.18	108.5	120.64	111.91	118.35	112.77	109.38	111.79	112.6	111.6	111.32	107.21	111.27	100.27	103.16	115.77	118.45	118.01	107.03	111.23	114.48	108.13	110.35	121.72	122.24	115.13	122.79
109.84	115.98	104.48	115.96	98.165	108.29	111.58	113.69	110.16	119.22	118.33	110.87	114.1	114.02	113.6	110.73	109.57	110.89	108.81	106.57	115.35	111.95	106.76	105.63	109.92	117.1	114.02	116.24	114.79	114.88	117.52	118.85	102.11	117.69	108.31	112.29	113.69	107.52	108.58	106.14	104.32	113.55	110.17	110.82	112.62	113.64	113.13	107.81	101.67	109.43
118.9	116.35	119.76	116.24	116.94	111.19	119.63	110.19	124.13	121.1	116.31	118.89	110.31	116.77	114.69	124.59	121.09	113.91	112.68	105.82	109.27	118.18	122.86	117.39	111.41	118.02	124.88	115.12	111.55	119.9	122.58	115.49	123.06	120.31	115.51	114.67	111.93	117.96	112.57	109.59	126.65	115.21	115.18	123.76	123.08	116.68	115.77	120.39	113.19	111.43
106.91	125.93	108.42	118.28	109.06	119.59	116.91	105.22	103.97	105.42	114.15	111.16	110.59	111.15	105.07	107.28	111.19	104.52	114.71	113.46	106.08	107.02	115.26	111.83	109.71	118.2	108.25	106.36	108.73	109.24	109.67	101.13	108.64	107.53	106.44	108.68	106.6	109.06	105.19	112.46	112.26	102.77	114.17	109.61	111.27	101.94	110.23	112.19	113.09	117.42
97.032	105.58	106.2	95.719	92.389	108.36	103.34	118.75	96.882	100.61	109.16	104.01	100.35	108.58	115.44	108.72	105.32	96.776	110.76	106.21	99.958	105.4	111.28	101.1	102.48	100.06	102.6	107.02	110.89	97.426	101.52	96.904	105.24	108.08	109.41	110.76	101.77	109.86	101.19	99.465	95.597	103.43	106.35	110.17	103.15	101.06	107.57	109.06	104.36	103.36
112.57	101.88	104.02	114.83	99.286	103.96	114.01	98.322	114.12	99.687	102.39	101.08	106.16	99.443	105.49	104.58	110.6	105.7	101.05	104.19	101.22	105.75	103.51	106.14	111.1	97.124	112.02	102.82	102.76	101.43	98.276	106.53	107.37	111.64	106.91	106.28	110.73	110.09	105.4	101.62	110.56	109.08	112.26	107.74	107.69	111.92	97.768	102.27	113.76	113.09
105.29	109.1	108.49	101.6	101.26	102.79	104.27	100.04	105.04	113.26	99.115	111.83	106.52	111.34	110.44	113.41	100.89	103.67	104.08	101.58	107.04	114.51	103.6	102.47	102.83	102.37	111.81	103.24	102.78	108.98	101.67	111.06	102.8	104.64	112.21	106.19	104.21	112.62	98.363	104.54	109.61	104.7	104.04	104.25	102.82	102.35	104.71	102.39	115.26	95.772
114.79	119.81	111.9	113.75	105.71	108.28	114.94	113	102.01	109.77	102.17	117.65	114.27	109.5	110.39	108.52	115.6	112.64	110.72	117.33	101.65	110.05	116.07	110.41	107.44	107.31	111.7	114.74	115.89	111.44	111.65	121.42	107.23	99.586	130.7	107.1	109.51	111.91	111.73	109.09	111.12	112.11	115.81	117.95	110.01	113.29	117.62	111.3	107.39	109.32
109.48	101.27	103.72	104.33	102.84	106.13	104.09	100.16	117.15	106.24	117.9	102.69	104.51	106.88	116.57	102.93	107.55	117.08	107.31	114.38	110.63	112.39	118.67	116.06	102.76	103.94	103.33	107.84	105.67	104.93	114.23	104.33	105.89	114.56	107.68	99.547	92.999	109.56	108	110.53	102.69	113.54	105.16	96.157	108.57	101.58	114.31	107.52	107.72	105.32
124.45	111.44	122.29	105.24	114.49	118.04	104.53	101.34	108.39	110.54	112.78	103.46	115.02	101.38	107.41	97.314	111.06	119.71	116.62	111.52	118.37	115.84	115.39	104.72	114.76	118.92	112.25	103.92	115.35	113.68	109.14	110.53	119.8	116.66	118.95	111.57	123.31	115.21	107.91	107.07	110.77	102.8	104.78	111.35	111.38	110.63	113.7	114.97	116.81	103.28
95.485	103.51	96.978	104.41	100.04	94.678	100.53	101.74	109.94	99.57	92.451	106.41	99.369	100.58	106.85	96.098	103.38	102.33	93.373	105.06	103.16	106.43	94.517	100.12	103.7	104.36	99.609	102.5	90.846	97.697	98.262	98.31	98.527	94.953	104.28	88.82	100.68	99.174	96.788	95.518	96.887	103.89	102.95	99.983	104.01	108.96	99.314	105.67	101.07	110.9
101.04	110.27	109.7	101.98	108.97	105.03	109.38	111.91	102.44	103.97	108.52	102.77	108.47	99.132	94.693	106.62	108	104.15	109.07	110.37	109.16	113.15	107.8	104.7	100.7	104.14	100.11	98.196	111.75	119.69	110.99	109.82	99.967	109.23	112.62	111.76	110.33	119.98	103.82	109.82	109.18	106.12	103.01	111.24	107.18	112.84	103	111.9	108.32	104.42
112.77	106.93	105.32	102.8	108.22	112.35	115.18	119.29	103.61	114.29	99.903	107.92	116.92	107.75	112.95	109.44	117.21	117.78	104.04	111.4	107.11	105.06	108.23	120	112.92	109.84	115.13	113.69	109.73	106.91	107.5	113.94	109.9	108.02	115.78	113.71	117.51	109.2	109.78	114.09	103.67	113.44	108.83	118.72	104.32	108.05	111.87	102.44	113.29	104.09
101	104.76	103.74	93.457	101.41	98.478	104.06	103.25	116.03	96.674	100.35	99.849	95.1	92.742	103.47	106.3	91.836	113.21	103.5	99.023	96.235	112.11	106.98	93.179	103.2	101.86	107.67	97.421	102.35	103.3	98.037	94.875	96.442	102.72	112.52	96.139	100.22	97.419	101.67	104.9	100.9	100.15	103.51	96.415	97.491	106.68	99.572	111.78	104.1	101.44
92.968	98.618	101.41	101.39	108.41	107.64	101.56	109.57	103.2	98.729	104.16	105.99	110.56	102.68	111.36	109.17	114.88	104.31	108.76	110.11	111.64	112.07	111.1	103.66	111.21	103.08	102.36	94.815	107.67	102.35	110.57	99.07	104.48	99.968	112.83	93.599	105.81	101.91	100.73	110.97	111.27	111.42	112.42	100.48	108.74	100.24	104.01	104.48	100.09	104.82
119.46	117.99	118.17	113.48	116.47	112.37	119.85	120.31	121.22	123.74	115.63	120.65	111.15	110.65	127.65	118.09	115.14	115.07	118.01	120.85	116.98	120.42	116.8	115.8	115.3	121.35	109.22	122.47	126.13	123.14	116.38	129.1	127.03	106.05	121.97	111.7	116.2	119.05	118.52	111.29	119.22	113.06	109.89	116.86	114.22	119.32	117.83	116.55	118.72	121.97
104.25	99.812	101.2	97.914	93.351	103.87	101.11	95.784	97.59	97.981	96.765	96.843	104.61	104.67	94.548	97.301	108.5	108.1	109.68	100.92	102.83	103.54	99.031	93.317	106.87	102.34	98.283	100.74	99.002	107.45	99.814	99.656	100.53	111.24	95.651	99.793	103.04	98.884	100.14	104.39	105.69	106.48	97.364	100.83	94.207	91.019	98.488	98.097	87.74	98.876
109.1	104.48	110.06	111.93	108.64	104.59	102.32	104.08	102.31	98.583	112.88	99.146	110.94	104.47	105.2	102.12	113.06	99.295	102.4	107.77	100.44	104.07	104.64	112.35	109.55	107.46	106.8	99.825	101.44	100.51	98.334	111.63	108.03	111.56	92.717	107.33	104.6	105.38	101.69	103.91	104.89	97.947	104.55	108.31	105.39	106.57	92.857	106.94	100.7	103.85
108.13	106.43	103.9	109.34	108.36	109.42	115.77	119.51	108.78	106.55	107.32	99.502	107.16	107.53	106.88	109.66	106.76	110.76	111.13	98.055	109.67	107.32	103.6	101.2	113.74	114.04	114	114.62	112.36	109.35	104.22	110.03	107.77	109.4	118.57	100.78	110.1	105.26	107.72	105.46	119.05	107.83	107.19	102.99	117.23	112.38	109.96	109.7	117.16	111.7
96.106	100.96	101.85	99.704	92.483	101.58	107.66	101.61	96.816	109.93	94.87	90.11	93.257	98.394	101.63	103.11	103.51	90.916	105.84	102.86	102.39	97.722	94.258	110.21	104.09	101.39	100.97	96.558	105.35	105.39	98.346	110.39	99.449	103.74	94.334	102.39	97.933	102.52	87.471	98.898	94.353	108.8	103.48	102.38	105.13	104.34	88.116	100.78	94.352	95.86
111.01	104.34	108.84	108.83	108.15	102.15	111.17	101.98	107.38	108.92	104.64	109.63	103.86	111.2	105.85	100.21	99.626	99.529	113.39	108.03	104.16	118.03	106.23	113.55	106.99	107.1	111.12	116.02	114.67	106.67	103.67	105.68	100.7	110.38	110.56	112.04	102.77	99.779	108.58	106.88	108.37	112.07	109.67	102.28	111	101.48	106.14	97.141	108.06	109.95
117.44	119.78	121.09	121.84	123.84	123.08	114.65	114.37	111.06	112.94	109.29	115.99	114.01	113.72	124.8	113.14	118.4	121.03	116.95	123.61	108.51	121.01	124.53	116.66	120.26	121.38	118.69	117.75	110.18	114.59	108.54	123.76	115.82	123.61	127.69	122.2	120.79	128.4	121.87	116.69	113.73	112.39	117.72	113.87	114.41	116.93	121.12	120.89	114.78	117.15
111.7	103.94	100.14	108.25	108.99	103.39	97.761	101.07	97.986	107.58	98.848	96.445	101.04	113.56	101.48	98.935	106.05	112	103.66	103.61	113.24	95.42	98.49	103.77	108.71	102.8	105.87	103.3	113.97	95.72	99.093	106.18	106.2	109.36	107.55	98.999	99.624	107.59	103.22	96.8	95.958	97.541	106.65	104.05	106.91	106.22	104.21	100.39	106.26	98.521
107.69	107.13	96.933	104.92	112.09	107.63	103.07	107.87	94.336	108.52	102.57	112.78	110.19	104.66	103.51	118.17	106.44	108.71	102.61	106.14	99.778	99.841	100.41	99.91	106.26	110.68	110.5	104.31	105.4	110.93	108.94	112.53	105.2	108.92	105.25	107.03	107.01	110.37	112.36	103.6	104	111.91	104.58	107.88	112.42	105.56	110.78	106.35	105.61	108.79
108.09	116.67	119.47	112.46	111.64	104.99	109.99	101.07	111.43	113.38	111.6	106.64	109.94	106.2	110.93	113.76	114.41	110.11	112	99.172	103.9	109.29	111.07	109.6	112.04	113.77	116.45	99.999	111.81	102.92	109.68	114.2	108.38	108.37	110.92	108.5	113.35	110.3	112.18	114.65	114.56	113.82	110.3	109.69	109.1	114.99	114.95	110.4	104.26	113.22
95.314	96.746	101.08	103.67	102.83	101.23	103.52	97.952	106.75	94.126	102.12	89.956	94.464	99.272	97.27	96.407	92.891	96.925	91.786	104.71	99.049	106.83	98.944	107.3	100.78	99.825	91.708	104.34	99.324	103.19	106.48	97.608	108.91	97.108	99.916	95.073	102.81	107.77	108.48	96.457	94.406	97.949	94.985	95.366	94.484	109.73	92.944	95.732	100.18	101.12
108.1	113.31	115.56	109.43	113.37	112.41	110.72	113.6	103	116.95	105.61	107.15	114.38	120.73	109.22	115.15	113.98	111.59	109.68	103.59	119.74	106.11	101.69	120.84	105.3	115.85	117.15	114.39	121.93	113.09	118.96	114.62	101.43	112.33	113.18	99.441	113.5	108.48	112.44	112.61	114.47	112.3	114.38	116.4	111.73	100.4	108.94	113.69	112.57	109.31
106.52	102.25	113.97	103.07	105.83	98.657	99.912	102.81	114.5	100.09	102.82	108.81	110.08	106.09	114.53	117.94	95.208	100.39	105.59	104.32	98.444	104.02	106.51	106.73	107.44	110.57	103.77	110.78	103.27	106.7	107.85	101.96	105.68	110.47	101.26	108.94	107.83	106.69	100.2	107.7	107.96	115.58	103.63	100.08	109.16	94.454	106.11	105.22	104.82	103.2
98.409	103.12	97.266	101.47	104.38	96.84	107.2	104.39	110.47	102.47	108.7	100.97	105.83	107.08	118.64	107.84	113.36	103.93	99.486	117.64	101.68	104.55	97.16	109.37	113.07	108.15	102.47	103.5	104.99	97.118	101.8	98.287	98.512	100.06	110.84	109.27	111.52	107.42	105.75	99.195	107.13	109.98	104.89	100.74	110.96	101.99	103.39	107.37	106.62	110.46
113.31	120.38	107.5	109.04	118.04	110.56	115.55	109.25	113.49	107.35	113.72	104.97	112.84	110.81	113.6	107.98	109.19	101.77	117.88	110.15	110.31	114.92	123.03	112.56	118.85	104.63	105.89	112.94	106.7	119.3	115.82	115.43	115.22	111.67	102.95	112.53	111.34	113.29	116.92	102.98	114.05	110.67	118.42	112.98	104.74	124.64	112.18	122.06	120.62	109.82
115.89	109.02	112.72	108.2	106.11	104.67	96.397	108.86	99.878	103.14	110.66	117.25	110.5	104.42	102.26	118.12	104.74	111.12	109.53	107.38	109.91	90.502	108.86	100.35	106.68	102.66	105.42	105.37	106.1	105.41	110.1	113.39	109.39	99.622	109.95	101.35	105.68	102.11	104.52	95.666	102.52	97.986	106.29	110.6	101.12	93.657	110.12	95.732	107.52	95.17
111.29	110.71	108.18	123.37	112.83	110.87	118.07	114.48	118.44	115.81	111.35	108.62	116.44	97.94	109.87	108.17	114.61	107.97	104.75	111.39	108.21	112.88	116.05	112.06	115.28	101.83	108.03	114.35	109.21	111.32	109.95	112.38	117.27	114.76	114.7	111.9	114.37	104.24	113.91	109.1	118.74	117.62	109.55	103.28	102.7	115.36	112.79	103.9	108.09	117.43
104.19	104.89	110.93	110.98	108.54	117.51	107.18	107.05	106.49	105.57	102.3	97.147	93.459	109.32	100.71	106.94	104.36	101.21	111.22	105.67	98.517	109.47	100.81	103.25	102.86	100.12	104.99	106.34	99.744	107.37	109.59	108.61	116.04	101.41	102.73	102.18	102.88	107.95	107.86	103.99	103.59	109.14	110.29	106.75	111.23	102.94	106.26	98.986	110.66	101.85
109.14	95.941	104.53	107.89	114.1	102.81	102.83	109.63	98.031	94.122	103.83	98.096	102.27	108.49	114.39	102.64	99.906	103.96	102.22	99.857	105.43	99.372	107.81	118.48	103.93	96.831	107.08	103.54	103.09	107.35	100.61	99.792	104.56	100.15	103.99	104.28	95.88	106.53	110.67	108.45	107.1	100.75	103.04	105.14	108.98	104.15	97.776	105.96	107.06	105.57
112.29	120.6	112.24	111.11	119.26	110.34	117.8	111.49	113.68	112.43	112.91	113.44	112.89	116.1	120.92	120.9	113.71	115.69	113.29	122.74	110.73	105.4	102.91	111.36	120.37	114.37	111.91	107.83	108.84	117.27	121.4	125.97	121.58	101.8	106.43	106.72	106.78	114.14	112.91	120.14	117.07	111.4	111.84	108.68	120.08	108.82	109.97	109.24	118.2	112.27
115.5	101.88	111.42	109.69	109.79	96.909	102.17	115.07	108.38	115.4	103.74	104.95	108.6	108.16	115.92	106.36	107.36	110.8	103.06	116.45	102.43	106.2	102.01	106.96	114.52	110.07	107.18	111.07	104.66	105.36	101.35	110.04	103.81	102.07	107.51	107.04	105.46	113.04	99.484	102.1	112.18	116.22	102.36	110.4	98.336	102.36	101.57	105.39	101.85	106.61
107.53	104.49	100.6	102.23	107.99	100.18	111.63	114.28	102.51	115.85	104.34	110.41	108.01	111.56	114.61	103.54	106.26	110.25	104.98	106.39	107	110.46	107.34	105.7	99.438	107.27	102.52	106.74	97.904	110.45	98.281	106.78	107.45	102.93	113.88	117.01	104.78	102.35	99.681	110	107.65	112.5	106.75	109.72	97.79	106.73	102.11	107.48	109.17	98.936
102.16	106.1	109.77	106.81	99.714	101.69	108.21	105.22	110.66	95.577	102.08	114.6	93.7	106.72	111.41	102.49	102.53	102.58	100.08	102.81	97.526	103.69	106.07	118.14	103.02	110.11	104.2	104.1	108.69	110.2	105.27	105.14	106.88	99.053	111.13	104.48	105.06	105.82	111.4	104.42	109.46	109.59	111.38	103.58	95.532	110.8	104.58	105.99	107.45	103.91
103.7	103.07	112.47	109.06	124.72	108.84	113.29	119.16	112.7	108.85	106.31	111.46	108.78	118.47	107.42	112.69	105.83	99.203	116.05	114.13	111.44	108.18	110.53	103.74	114.62	110.08	117.64	109.47	110.31	108.24	107.74	109.33	115.3	110.83	110.32	106.92	107.54	117.71	106.61	111.43	112.25	100.56	109.72	108.36	112.2	119.25	110.25	105.77	104.58	109.48
110.59	105.13	116.03	111.91	107.95	120.43	111.84	110.88	112.01	110.92	116.37	111.94	118.81	107.99	112.12	120.22	114.98	108.01	113.93	112.32	113.51	110.27	114.88	108.63	117.82	122.31	105.95	111.98	107.08	113.9	104.64	113.31	120.51	121.68	109.16	111.81	101.76	105.26	117.03	111.45	106.79	109.84	117.31	106.04	108.91	114.16	106.31	108.18	110.3	116.71
112.97	109.01	109.16	112.9	106.75	117.79	113.05	104.04	114.23	104.36	108.53	109.76	106.98	109.28	103.82	111.58	112.56	111.06	103.42	117.87	118.19	124.25	115.26	111.88	104.97	109.69	109.25	107.98	118.01	111.66	115.77	107.7	114.09	116.92	115.47	122.98	109.87	104.28	110.26	112.65	108.69	99.574	107.7	111.02	110.5	117.75	111.55	116.48	112.22	111.67
107.7	114.98	101.54	105.51	106.16	106.56	112.43	109.97	110.71	111.42	98.841	98.947	109.63	104.53	101.82	101.13	114.38	102.06	102.63	104.37	108.07	119.01	97.224	112.74	102.38	98.828	97.269	110.49	101.12	101.69	113	94.146	104.02	105.86	103.99	107.66	107.71	108.68	108.09	115.37	110.49	112.27	112.94	107.69	103.36	113.58	107.91	107.27	101.71	98.747
96.966	101.63	92.442	105.77	94.922	93.988	94.291	99.899	111.73	92.211	100.87	105.92	105.05	101.66	95.939	96.99	91.676	107.22	102	101.12	92.348	95.752	106.3	101.51	101.1	98.73	93.615	92.536	96.749	92.322	104.04	96.554	88.994	102.68	89.936	103.25	97.55	90.631	99.743	100.44	100.7	97.528	100.68	103.05	101.44	98.118	97.549	100.46	102.89	99.534
109.8	102.32	107.88	112.23	110.62	111.96	105.99	96.304	101.43	102.55	107.62	110.31	103.45	109.75	106.03	108.49	96.808	109.43	95.217	104.13	106.35	108.82	104.19	102.04	100.98	103.98	103.3	112.91	103.42	105.15	100.39	104.79	99.944	101.6	107.17	112.51	108.71	105.84	113.17	103.71	107.1	107.64	95.121	100.16	97.446	109.74	109.02	109.53	100.51	96.952
99.334	104.4	107.16	114.94	106.36	111.14	104.86	112.49	115.29	109.4	110.79	107.57	109.34	107.26	108.71	105.85	112.68	104.87	106.06	104.95	112.04	103.26	104.78	108.21	106.15	107.79	105.69	98.279	107.58	95.845	104.65	93.334	111.2	100.41	103.26	108.22	104.6	107.53	96.023	104.48	101.66	112.49	105.3	105.9	97.515	102.3	104.61	114.48	104.36	111.18
109.93	99.024	108.83	109.67	113.23	107.72	110.16	114.03	103.42	109.88	103.1	106.56	108.01	106.69	112.63	112.86	116.88	112.84	122.53	109.16	106.78	100.03	115.46	114.03	110.17	111.95	104.55	106.07	115.46	113.8	101.98	108.43	110.29	110.17	102.16	109.96	109.31	108.84	110.14	107.9	113.26	106.35	118.32	112.33	115.56	111.74	114.86	111.74	120.73	96.87
100.05	109.51	99.388	112.91	104	109.86	102.91	111.32	105.13	106.53	114.7	114.54	102.09	101.83	109.72	103.34	110.05	105.21	108.95	106.53	99.806	100.79	110.07	91.966	99.668	102.59	112.44	101.08	105.57	98.796	115.37	100.54	108.06	109.96	114.08	103.51	103.28	100.1	111.52	112.92	96.774	107.05	96.926	104.45	101.88	100.71	106.08	108.33	106.33	102.99
100.93	103.45	110.22	101.12	109.83	104.84	94.503	104.51	96.829	99.458	104.2	104.74	105	101.82	96.501	102.37	96.844	109.87	97.324	102.67	89.375	98.444	101.73	99.903	104.83	103.94	106.11	107.98	90.573	106.78	88.602	96.647	100.63	93.563	102.75	100.15	96.952	106.9	96.105	94.601	98.861	102.4	94.236	100.86	106.09	103.81	100.57	95.648	103.13	100.47
105.97	97.378	112.84	100.2	105.31	108.71	104.64	107.67	100.42	106.47	109.61	110.05	105.22	105.42	115.95	112.12	98.087	101.81	107.63	106.65	111.77	101.19	108.89	97.613	106.51	114.64	105.69	102.39	103.2	109.79	107.26	112.34	109.43	106.32	104.74	102.12	107.89	117.09	110.42	100.62	105.02	109.82	102.73	98.036	108.62	101.03	97.675	93.305	103.71	111.35
103.6	103.05	93.917	102.15	106.28	105.91	99.412	98.084	97.909	100.32	94.699	83.42	94.057	104.32	97.832	91.489	102.63	99.059	99.293	103.13	98.902	107.33	106.93	109.56	101.61	107.59	104.01	104.85	102.65	111.78	104.57	112.06	95.523	106.35	93.112	104.61	100.43	108.64	100.87	97.383	106.07	108.67	105.82	104.37	102.06	102.46	95.785	102.26	108.2	102.75
115.79	116.11	105.66	114.37	112.46	106.52	113.01	110.31	108.06	106.33	111.75	112.82	107.87	111.32	109.18	118.63	102.43	110.15	104.4	109.52	114.24	118.34	122.2	104.22	115.68	109.82	104.2	102.42	106.86	110.94	117.53	106.77	121.94	109.01	111.84	112.49	104.42	104.64	115.07	111.33	113.77	113.09	100.75	111.44	104.65	113.02	110.94	113.74	109.17	111.15
111.11	96.489	107.87	101.86	101.01	96.697	105.07	102.83	101.03	108.64	104.74	100.66	109.56	104.7	100.37	97.719	103.66	100.91	98.006	113.13	96.296	110.16	96.941	103.68	112.85	104.42	108.36	106.99	104.03	98.587	111.42	109.18	103.51	97.657	106.61	108.53	102.61	106.94	95.444	104.45	108.61	104.24	108.99	100.17	108.54	102.53	102.84	104.44	105.19	92.155
111.35	102.82	112.79	117.44	112.54	112.31	113.13	106.74	107.51	119.18	112.06	114.69	115.27	119.59	113.86	100.45	115.11	103.85	108.76	109.76	112.65	108.5	111.37	115.99	109.54	107.86	115	110.71	120.23	110.52	116.17	116.04	119.23	113.2	109.57	112.91	115.34	111.32	115.46	118.15	117.23	107.79	112.39	113.82	109.99	102.81	113.6	110.56	117.39	106.15
100.18	108.85	108.92	110.32	105.76	103.46	104.03	104.81	114.49	101.22	112.13	118.66	101.66	113.64	108.44	102.39	104.74	110.09	101.11	108.89	95.872	105.84	101.94	107.73	108.65	94.944	104.68	110.95	106.97	104.12	112.77	113.84	110.23	103.74	110.28	101.01	98.462	107.29	106.05	96.778	118.42	103.33	113.34	100.03	106.94	107.91	110.5	109.19	105.06	105.36
112.43	108.43	108.67	116.93	105.79	109.63	106.72	114.1	118.85	107.8	108.24	108.17	105.16	115.46	97.765	108.63	104.14	115.45	116.28	107.91	107.6	107.4	110.05	109.41	108.9	102.35	113.65	108.9	110.33	109.47	111.01	111.37	111.17	110.71	106.78	104.57	117.97	109.72	110.57	106.89	109.77	108.19	110.84	104.52	101.51	112.98	105.04	108.94	103.47	108.55
127.64	109.29	116.9	123.46	118.96	110.99	111.9	117.78	115.75	123.87	122.06	118.29	111.63	118.62	113.65	123.02	113.01	127.14	118.51	112.95	124.39	114.29	112.74	119.37	115.06	111.58	115.97	112.38	108.88	110.22	111.18	120.24	116.41	114.56	119.31	111.5	118.82	121.14	121.42	118.3	106.76	125.07	121.96	114.36	119.65	109.55	122.08	116.04	110.66	114.45
114.69	109.72	102.46	106.37	118.95	103.49	107.45	113.12	107.85	114.01	107.96	112.39	96.535	112.1	104.93	116.78	112.35	110.15	106.93	117.34	111.53	122	108.88	105.49	125.49	111.83	114.09	113.64	114.49	114.39	109.03	116.47	117.38	106.99	101.35	111.53	114.55	106.73	112.62	110.93	113.11	111.04	110.55	124.9	113.42	105.68	112.9	107.14	113.86	110.47
118.3	117.11	120.65	106.59	114.24	114.52	112.83	105.11	108.76	120.96	104.06	112.27	117.24	106.52	116.24	115.05	117.66	106.21	110.53	113	113.22	116.42	104.78	111.33	106.26	124.06	115.36	118.98	111.65	104.79	114.79	107.13	110.79	111.76	123.29	112.91	113.76	104.44	106.64	111.64	109.77	104.35	111.08	105.62	113.96	112.68	110.59	107.94	107.77	110.58
103.38	113.16	107.65	118.7	113.07	109.77	102.94	122.71	106.25	108.62	99.568	120.19	108.78	107.66	111.43	114.39	116.01	104.63	115.15	113.16	113.9	123.55	115.63	103.53	110.65	112.06	107.62	108.73	109.96	118.26	107.35	110.33	108.93	109.32	117.42	110.94	110.83	119.77	110.64	106.32	121.09	112.42	111.88	112.07	113	114.91	105.07	112.58	115.56	111.65
108.83	111.99	119.7	113	108.85	115.08	112.09	122.18	107.12	118.37	116.69	104.62	118.26	111.89	117.85	110.56	117.91	116.84	117.31	116.1	115.64	114.26	111.81	114.19	113.11	106.93	107.09	114.48	107.47	114.58	109.08	114.68	115.77	109.3	107.35	107.96	112.53	111.11	99.444	107.51	106.1	104.83	108.46	110.2	119.58	123.05	104.12	109.85	115.03	109.6
120.08	110.77	115.55	108.67	115.55	116.93	107.95	106.18	112.24	114.91	123.8	110.28	116.21	103.44	108.81	111.15	124.95	107.06	109.1	106.51	107.25	113.49	110.6	119.01	119.56	111.97	117.48	109.94	110.17	106.02	110.85	115.09	113.48	116.99	104.31	98.471	112.79	111.7	115.5	118.28	118.92	112.2	111.06	118.21	108.53	125.02	123.32	115.02	118.73	108.77
102.72	114.81	108.68	110.21	112.55	104.76	116.63	118.5	108.03	111.32	110.83	104.32	113.19	112.85	115.35	119.04	116.07	113.31	112.28	104.87	110.27	107.7	117.89	116.01	107.28	115.08	114.77	108.07	114.04	117.25	118.16	120.07	102.83	116.27	110.16	113.67	105.86	123.61	111.53	110.55	119.56	108.73	118.16	114.93	117.29	113.73	117.12	122.68	116.39	115.79
112.37	102.88	104.31	102.24	101.18	105.47	107.77	108.22	105.14	102.06	103.49	102.2	108.13	101.09	105.3	113.01	104.99	117.42	103.69	109.16	109.66	111.79	94.548	108.26	108.22	104.74	114.86	117.11	96.929	112.18	98.336	114.73	110.68	103.28	104.14	98.259	104.7	107.91	105.89	105.27	107.5	117.37	109.25	107.35	104.84	106.71	112.56	100.43	100.57	108.78
106.23	104.91	106.29	108.62	107.52	111.35	105.55	101.72	99.669	103	100.15	112.11	99.415	106.98	99.802	113.44	105.48	106.1	99.34	107.03	105.22	101.03	93.43	107.66	98.422	103.51	106.86	104.72	105.55	99.037	97.22	106.81	109.64	112.36	114.18	91.035	105.43	96.866	99.79	106.61	111	106.57	102.56	104.78	104.62	104.79	116.05	101.71	105.08	111.35
104.79	105.5	104.81	99.879	97.592	100.48	93.175	104.61	102.54	98.718	102.56	107.4	97.273	100.09	110.15	107.86	99.007	99.154	96.667	101.86	97.689	91.029	101.47	107.95	104.5	105.51	105.24	98.104	97.801	104.83	97.549	112.31	102.36	100.47	103.12	103.21	112.84	107.72	107.53	96.954	105.24	104.36	98.809	100.3	94.789	107.14	97.265	96.056	99.616	109.56
100.83	98.227	111	102.53	103.62	98.854	101.05	95.32	97.398	101.74	94.499	95.429	94.239	99.606	94.49	99.056	102.84	109	97.552	91.383	104.2	99.724	100.92	103.31	105.14	114.61	98.984	96.999	97.034	91.842	106.66	100.26	96.798	103.06	96.407	105.11	103.7	98.174	94.959	103.73	101.5	104.76	94.917	100.26	96.608	102.4	96.286	100.58	94.843	108.51
109.19	103.94	107.04	114.3	115.06	100.64	107.28	101.27	103.05	104.36	100.23	106.38	109.19	97.497	100.7	108.02	100.34	114.53	110.92	107.15	101.47	103.62	107.47	107.44	102.29	106.43	100.28	97.401	104.38	106.58	105.97	106.86	112.21	106.76	101.36	105	107.94	94.96	109.03	105.39	102.89	99.385	108.24	104.47	102.1	95.933	103.24	99.34	108.34	106.89
109.88	116.23	111.35	118.69	127.11	114.32	105.71	108.67	109.66	102.44	113.34	110.59	114.5	114.51	114.39	117	119.78	120.06	103.68	121.36	112.76	111.56	111.63	109.94	103.04	106.75	113.54	109.39	110.73	119.02	119.17	109.54	104.59	111.4	105.51	107.13	114.97	106.95	119.34	110.79	115.8	112.54	114.14	109.76	105.62	120.17	115.42	118.44	111.43	101.22
120.83	113.85	111.37	105.76	120.48	107.07	114.96	114.83	114.91	119.94	113.48	111.81	112.37	119.91	111.74	112.91	109.61	113.67	100.9	111.44	115.08	113.62	106.74	109.64	108.55	110.32	112.65	121.28	109.71	108.37	111.32	107.99	112.92	108.16	103.96	118.31	107.28	115.18	111.15	108	115.21	111.61	110.79	119.58	118.4	119.22	115.24	102.42	109.5	115.06
98.669	102.57	101.66	101.45	93.717	111.26	112.38	99.581	102.98	98.408	100.38	100.84	116.1	96.974	113.35	106.99	101.55	99.761	97.284	106.77	113.19	106.27	106.64	114.66	110.36	110.02	104.76	114.01	110.95	114.42	102.59	107.96	103.68	101.8	102.94	109.56	109.63	101.14	106.96	100.8	107.73	103.11	92.323	107.62	106.2	103.37	107.87	108.56	105.18	107.52
107.03	104.79	100.41	107.81	110.33	103.31	102.21	105.37	93.744	103.06	105.65	114.85	90.83	110.08	111.19	110.38	110.85	97.52	101.74	103.5	105.38	108.59	102.39	104.33	109.98	111.98	109.68	108.15	107.9	102.43	104.97	110.4	105.46	111.79	98.896	103.55	106.08	103.73	108.79	98.782	115.3	107.84	109.82	100.05	112	109.1	111.4	103.42	114.73	104.21
103.03	111.65	113.1	114.77	102.13	107.56	108.49	109.05	100.8	107.52	100.9	107.9	112.98	112.93	109.56	110.07	106.83	106.48	99.291	100.98	111.27	113.1	100.07	113.41	113.78	106.79	111.13	113.47	110.66	107.31	104.79	96.148	110.21	104.84	103.49	92.581	107.54	103.38	113.77	108.18	111.7	110.87	106.44	104.54	116.73	109.17	106.88	113.26	102.24	109.79
115.95	130.69	110.81	110.84	112.2	107.63	113.14	103.57	114.04	105.97	109.49	109.23	112.73	119.33	108.34	105.85	112.67	112.62	112.82	113.3	111.91	114.82	106.35	105.54	112.68	113.27	101.71	119.46	107.5	106.65	110.27	116.11	112.39	113.23	120.59	115.15	119.73	116.23	111.21	109.06	113.33	106.43	115.26	112.45	115.3	115.93	109.63	112.82	115.28	117.91
111.57	104.03	110.01	108.42	97.897	96.795	108.39	106.53	94.446	96.595	100.06	105.47	104.66	111	110.32	102.51	112.55	103.2	108.06	110.91	107.81	105.57	111.02	101.61	112.27	101.32	108.02	111.92	109.43	104.43	118.23	112.16	111.92	108.76	104.52	97.49	106.64	103.1	110.12	113.25	107.21	117.01	104.31	103.49	113.19	108.29	100.49	109.76	98.739	113.34
97.703	105.61	107.21	107.47	107.11	109.98	99.866	114.68	99.998	99.066	116.58	113.17	116.89	108.81	103.82	99.942	119.25	104.43	108.85	104.22	105.98	98.2	106.47	104.49	106.37	114.63	107.73	108.45	108.18	104.82	101.54	94.971	104.3	112	97.229	113.03	111.41	104.3	99.827	107.52	104.19	101.7	109.23	109.15	109.04	116.6	106.16	108	99.246	110.1
106.83	119.59	114.89	127.3	106.34	122.11	123.15	120.42	115.04	119.41	116.58	118.83	114.94	111.82	119.18	104.11	104.86	113.85	117.25	113.24	122.16	120.41	122.62	118.37	110.6	116.79	114.24	109.1	115.02	116.02	124.39	120.73	108.07	109.89	106.63	119.46	110.78	112.93	115.96	114.17	114.38	127.92	114.4	115.44	110.79	113.24	124.73	122.44	108.67	111.71
109.85	114.75	109.55	114.61	108.92	115.43	109.87	114.6	102.67	114.05	104.56	111.18	112.39	102.6	113.14	110.12	111.15	114.8	109.28	111.82	110.04	97.835	104.95	116.43	104.24	111.51	111.36	105.68	117.82	110.7	113.01	119.45	102.58	102.22	107.15	113.76	112.09	111.6	102.38	117.1	113.94	104.65	120.52	101.05	111.74	104.71	116.27	112.28	106.41	120.7
98.44	102.47	93.961	94.391	97.513	104.8	95.791	95.885	95.864	103.82	104.73	97.103	99.834	98.765	99.856	92.518	97.993	102.74	113.01	99.484	108.6	97.191	103.77	100.92	99.315	92.817	96.915	99.763	103.19	103.62	101.9	95.825	110.83	98.94	105.62	106.71	106.3	103.62	106.23	94.969	106.48	100.51	96.466	102.26	105	103.95	103.92	95.453	99.889	93.848
100.7	102.55	104.74	99.839	87.246	99.288	109.62	103.71	109.23	112.9	106.79	105.27	107.91	110.93	97.671	109.2	106.91	107.11	102.39	107.49	107.78	110.56	110.93	106	101.64	104.1	100.85	105.5	104.36	103.64	100.62	112.81	100.38	106.95	101.37	106.52	110.32	106.43	102.87	106.64	105.35	100.72	115.58	105.85	103.74	110.26	92.639	96.704	102.33	99.954
95.484	106.11	105.47	107.03	110.91	109.2	111.8	104.16	102.7	104.79	115.61	109.59	101.17	104.71	104.02	108.64	116.97	110.19	106.51	112.31	107.06	102.34	104.14	105.02	103.1	103.29	105.37	103.17	104.88	110.71	114.78	102.74	105.26	104.32	92.911	104.54	106.93	110.4	100.38	102.68	112.86	109.06	106.81	100.69	100.7	105.03	112.98	107.13	103.56	109.13
109.83	111.94	107.08	117.07	114.37	109.73	113.7	109.34	111.93	105.39	112.08	115.15	108.78	104.64	106.98	109.75	114.48	105	115.39	102.46	123.76	100.14	111.66	106.68	114.84	119.04	116.42	102.51	109.1	113.68	100.44	114.21	121.25	113.32	111.33	109.93	108.08	99.775	110.62	116.77	116.26	116.33	105.03	104.64	116.05	107.93	116.89	114.49	114.84	108.58
102.58	108.48	101.47	95.311	107.31	99.984	98.339	103.45	98.683	108.17	105.68	98.346	102.47	103.39	105.15	104.16	98.157	92.775	91.352	97.01	95.512	91.221	92.443	100.37	100.76	108.39	105.26	98.695	101.53	93.655	112.28	91.596	89.538	103.93	97.999	96.813	105.09	100.24	101.49	98.4	107.19	109.75	92.459	100.8	97.763	97.4	97.387	106.89	106.67	101.76
118.88	106.26	109.63	116.92	108.01	107.87	109.43	111.07	109.95	100.89	112.31	109.26	115.01	110.51	117.31	104.35	109.97	108.2	117.99	123.57	104.41	100.01	118.81	104.68	116.94	110.31	109.21	119.57	115.47	109.3	111.76	111.64	113.08	100.76	111.12	121.49	107.64	114.36	103.47	105.73	110.92	110.2	104.72	115.56	122.54	121.12	114.85	113.9	108.25	112.18
108.8	113.4	107.76	97.889	107.97	103.94	103.94	106.32	112.86	106.36	108.92	106.22	102.57	108.58	101.07	109.83	110.07	108.08	104.73	106.27	98.8	109.44	109.32	104.16	111.69	104.2	107.27	105.68	104.28	103.08	106.25	113.74	107.3	107.31	103.68	112.27	106.82	109.05	106.89	94.564	111.98	99.095	98.872	98.033	106.82	102.69	112.82	108.59	111.76	108.53
101.86	103.12	104.62	106.5	108.21	109.88	101.31	105.01	107.05	109.77	114.11	100.17	113.42	102.88	100.66	111.74	105.89	108.37	95.713	104.51	106.4	99.429	106.07	106.6	99.818	108.76	112.21	103.5	99.278	111.06	99.2	105.53	111.8	104.48	116.91	98.954	101.43	109.75	111.66	101.8	114.2	107.9	98.433	107.53	114.06	106.93	115.33	106.76	99.587	108.9
114.62	114.29	105.71	120.75	114.42	100.72	108.97	124.38	103.87	122.95	121.43	106.19	122.54	111.34	108.65	104.76	110.68	105.01	110.48	106.97	115.66	114.28	115.61	114.9	108.21	114.14	108.77	118.57	111.97	98.895	110.93	109.7	114.49	113.39	114.3	108.9	105.28	114.84	114.58	109.72	109.45	112.02	101.52	105.95	105.16	103.39	110.86	113.85	111.83	109.23
108.54	108.27	99.403	118.9	112.15	96.369	98.94	108.13	111.04	117.38	110.24	112.14	99.321	100.2	103.29	114.58	115.41	112.98	109.88	101.68	99.648	100.84	111.27	106.22	111.73	107.68	115.01	115.75	105.89	112.28	98.798	97.879	103.68	112.03	104.7	104.12	105.39	106.57	101.29	110.6	112.33	104.58	101.56	91.445	100.64	107.93	102.7	100.66	104.63	98.527
108.13	118.77	104.91	97.48	107.91	104.55	115.87	119.94	101.92	119.48	120.9	109.93	112.9	94.642	113.54	111.66	110.77	106.9	112.4	109.51	116.95	110.89	110.78	106.65	121.47	116.48	113.28	110.67	101.87	113.12	119.7	108.54	105.28	108.17	117.91	109.13	105.26	118.8	112.35	119.11	110.3	111.69	115.24	120.29	120.35	110	114.3	115.64	121.85	115.28
105.91	106.98	100.6	105	106.43	108.37	114.06	112.04	109.03	109	109.59	107.21	107.11	104.26	107.26	105.84	99.381	103.19	101.28	109.58	103.33	118.46	108.77	113.42	106.88	110.77	100.6	100.24	110.17	106.43	106.57	110.98	105.76	101.21	107.08	107.03	102.13	104.32	101.32	111.99	100.9	112.11	110.27	101.83	104.93	110.66	100.24	105.98	104.57	111.87
118.53	115.23	122.84	102.84	106.83	114.73	108.47	114.59	114.64	105.61	109.45	101.3	121.95	117.19	119.85	112.64	109.31	119.08	107.34	126.34	107.13	116.89	114.85	110.4	116.73	114.29	118.34	114.98	113.63	100.54	111.95	113.37	112.07	109.32	114.23	115.1	117.96	113.88	105.69	106.37	112.02	120.65	111.82	117.43	115.22	109.01	114.52	115.2	116.71	110.98
109.28	114.67	106.53	104.54	113.48	101.31	106.13	102.9	109.57	103.18	107.57	108.84	102.6	107.34	116.05	110.33	98.865	93.12	108.08	105.46	103.41	98.508	103.49	105.67	97.97	105.86	104.82	112.74	115.74	109.05	107.17	105.16	109.02	105.92	103.44	107.81	107.32	100.42	113.21	103.9	105.14	103.64	105.73	106.69	105.34	106.74	106.88	110.74	97.667	118.15
100.42	100.61	93.151	104.86	99.209	107.16	105.89	110.51	105.34	112.02	101.08	105.1	108.05	107.42	112.19	111.16	91.409	113.12	103.78	106.73	104.48	106.43	110.09	114.58	106.84	102.87	106.22	113.3	103.1	108.88	113.29	120.34	108.98	106.13	115.81	107.12	113.42	106.25	104.46	102.47	94.939	113.91	110.36	102.7	106.23	107.99	104.34	102.32	115.37	107.97
106.94	109.31	113.7	112.92	113.55	114.38	118.14	119.61	99.892	107.31	112.74	107.92	115.85	115.5	118.41	103.53	111.38	102	112.62	118.58	112.02	109.52	120.86	100.54	107.69	110.95	119.05	109.54	108.86	115.56	114.54	110.25	105.69	114	111.19	111.46	114.67	119.05	116.27	106.59	109.44	104.51	105.22	105.57	111.93	109.43	103.93	113.69	110.47	102.21
101.6	110.2	105.58	111.2	102.22	101.97	98.561	104.6	109.72	104.55	108.97	101.77	110.14	105.15	103.28	108.68	104.5	101.05	113.79	104.87	98.2	97.254	105.34	102.03	104.7	103.01	96.445	99.771	107.3	107.16	99.85	110.87	91.812	95.178	103.16	109.62	107.97	98.723	105.86	104.52	105.81	104.74	114.87	105.48	110.99	107.23	108.06	102.88	107.79	104.46
109.51	100.29	106.01	104.3	92.133	103.12	101.03	98.995	103.53	104.41	103	87.108	104.65	103.02	99.088	95.167	93.658	96.193	97.154	93.434	102.5	97.069	103.07	102.01	95.327	106.15	95.126	100.57	96.029	105.79	104.17	95.896	105.93	96.625	91.298	99.878	97.4	91.309	104.79	101.83	96.634	104.8	95.339	97.288	103.08	105.72	105.95	97.167	106.28	106.21
115.27	113.41	116.34	116.34	113.81	119.24	107.65	113.61	111.88	117.98	125.67	103.31	110.34	115.4	110.66	114.93	110.43	112.91	117.49	114.81	112.71	114.16	112.76	105.38	113.31	122.22	104.97	114.65	114.12	100.54	117.8	110.73	111.07	116.24	125.39	121.23	117.53	106.57	111.41	119.94	112.41	116.19	108.69	111.75	116.28	110.93	115.33	116.7	113.89	114.93
129.28	121.56	127.42	120.13	123.66	119.71	109.4	120.88	113.51	124.67	126.84	114.74	124.31	121.37	119	114.73	115.91	118.57	118.7	119.45	117.55	111.73	121.73	120.99	122.25	114.38	115.48	114.32	117.74	121.58	109.44	119.82	111.5	124.2	110.06	116.78	123.31	112.66	122.13	113.53	115.38	116.13	125.05	120.05	121.23	111.32	112.58	117.68	110.98	115.2
115.73	97.077	101	114.27	114.06	108.45	103.84	98.935	113.48	105.68	102.22	101.02	112.21	100.17	109.93	102.78	111.49	112.02	109.01	109.13	113.08	118.03	110.7	112.55	105.2	109.19	107.99	104.37	113.28	102.21	111.32	115.14	116	100.88	107.25	110.1	106.83	108.84	101.24	108.3	105.08	106.99	107.29	102.63	113.49	101.5	113.39	110.87	114.8	103.82
98.523	104.82	95.714	98.989	101.95	103.81	102.5	106.02	96.128	98.302	99.909	94.147	98.336	100.21	107.54	100.39	95.709	98.725	95.193	93.41	101.05	94.787	112.25	106	100.3	88.734	99.667	100.8	99.251	98.013	110.59	95.359	94.347	102.67	102.94	101.41	96.799	103.68	94.714	98.347	99.407	103.44	89.907	108.04	95.988	96.644	101.69	90.957	103.73	103.78
115.28	118.3	105.88	112.85	120.11	117.41	110.62	111.43	119.51	111.87	108.36	118.01	118.72	123.13	112.92	115.24	121.95	118.77	121.61	118.24	115.44	113.43	107.61	119.79	114.73	114.78	121.22	121.13	113.34	118.6	105.73	108.82	117.03	105.55	110.74	113.04	114.39	114.26	115.95	109.32	116.1	112.78	105.75	112	103.18	113.22	113.52	116.36	107.59	112.18
97.376	109.7	100.87	90.137	93.336	97.879	103.02	106.67	98.774	103.91	96.379	106.53	104.38	100.74	90.184	99.829	90.904	97.807	91.47	99.1	99.084	104.4	91.449	97.472	97.842	102.72	106.05	106.85	97.458	102.73	95.844	99.665	101.27	95.469	93.815	104.7	100.63	98.989	98.528	95.127	97.911	105.87	106.97	99.647	95.222	100.59	83.42	95.373	99.149	98.274
117.25	120.49	112.53	109.63	106.05	111.15	107.13	104.56	104.9	112.34	112.03	117.69	112.66	103.26	98.014	105.08	120.86	120.69	105.78	112.7	110.54	117.18	105.83	108.39	109.94	105.28	115.77	113.72	109.33	115.35	109.1	114.55	112.75	111.66	115.59	103.71	113.93	113.04	107.99	114.31	107.26	116.63	106.36	114.45	111.52	111.31	115.81	102.5	120.43	98.384
105.03	112.02	103.57	105.86	102.85	96.818	109.75	98.719	104.16	112.04	102.95	99.793	109.09	112.78	99.412	100.24	112.13	105.49	99.822	100.89	97.35	101.28	101.24	110.47	101.9	106.2	97.2	103.86	107.49	104.46	102.24	111.25	113.75	107.79	110.28	106.86	101.82	107.35	109.54	100.9	110.65	108.75	110.38	110.56	107.37	112.24	105.01	97.93	102.44	109.79
109.59	121.98	119.97	111.6	109.75	119.23	105.81	107.38	109.73	111.83	116.52	115.9	113.35	108.78	106.5	111.93	112.06	105.06	113.34	116.9	121.8	114.41	103.31	105.64	107.79	116.11	106.62	108.47	99.738	113.8	107.97	114.39	115.89	116.35	105.67	116.98	117.71	110.86	115.9	107.51	110.17	121.7	114.1	114.04	117.63	122.02	116.61	106.95	112.91	113.96
116.22	95.77	121.19	108.35	112.7	112.19	114.3	115.26	112.43	118.38	115.46	111.29	104.98	116.6	106.98	113.24	111.12	108.68	110.89	109.85	114.18	120.24	113.78	100.52	113.87	114.84	108.74	113.89	115.94	116.01	104.36	109.06	114.78	108.03	118.72	121.64	105.78	116.58	112.94	107.53	110.38	117.92	108.32	116.51	102.39	108.36	110.04	105.44	107.43	114.11
102.02	108.87	110.7	112.19	111.13	103.04	103.69	100.59	100.11	106.27	102.69	106.11	103.31	103.4	108.53	112.79	105.1	107.02	105.37	106.98	96.582	105.34	104.65	105.79	102.5	104.45	100.11	104.88	101.37	109.63	110.48	102.29	95.52	105.6	108.43	102.53	99.918	93.538	103.2	106.5	102.73	106.52	107.19	102.04	111.02	103.93	102.37	110.19	107.32	107.48
116.5	107.16	110.64	114.09	115.74	111.03	110.65	111.85	110.04	109.11	112.82	112.5	109	104.7	107.24	106.87	109.17	112.99	108.67	105.88	108.52	116.25	117.45	101.58	105.38	113.29	111.07	116.08	113.32	120.77	114.18	115.34	118.52	117.71	108.14	108.04	119.31	107.06	115.73	115.48	109.88	120.67	115.7	112.24	112.22	105.27	101.07	107.51	117.15	119.42
111.02	105.42	100.08	107.87	100.7	100.68	94.524	103.32	109.48	110.86	110.2	117.94	102.64	103.92	107.75	110.61	106.62	109.42	115.57	100.54	102.62	105.64	98.936	111.61	108.66	110.77	103.08	101.89	106.33	96.02	97.694	105.55	101.95	101.79	104.74	108.59	106.87	102.74	106.01	106.25	101.3	111.34	101.88	111.71	112.41	106.42	111.76	100.66	98.839	104.14
101.02	101.65	106.53	104	101.93	109.12	94.807	109.14	107.13	106.9	109.98	107.22	112.41	109.56	112.71	101.36	107.17	101.92	94.477	111.82	104.85	102.07	106.14	105.24	106.49	101	103.35	104.11	100.59	97.629	103.26	105.36	104.55	104.51	112.4	114.77	108.06	109.68	104.19	115.49	102.11	102.05	105.1	109.91	100.78	109	112.18	105.59	107.77	109.16
107	107.48	106.05	111.05	97.214	106.28	104.67	106.9	95.999	95.879	107.13	102.8	105.99	110.65	104.77	103.85	108.25	100.04	102.36	102.19	98.281	108.69	99.221	102.37	111.86	104.74	111.31	104.03	103.47	103.28	106.09	99.139	111.71	108.41	106.45	107.91	103.45	100.53	108.28	107.51	106.83	105.86	113.97	104.07	104.88	105.8	115.11	108.25	110.19	100.46
103.56	103.31	107.57	99.192	103.33	101.24	102.52	106.67	101.03	97.507	114.2	94.352	107.78	105.91	102.5	104.58	112.49	108.62	109.18	98.552	92.754	112.43	102.85	105.94	92.732	110.04	102.72	109.36	99.009	100.06	100.23	104.68	105.74	102.48	103.86	105.98	95.931	104.17	108	98.981	105.94	104.34	104.44	104.21	105.23	105.52	103.28	107.25	108.14	104.69
110.51	110.77	105.65	116.81	99.376	113.42	115.25	103.87	106.8	119.8	116.36	113.28	106.51	120.56	106.68	115.26	111.99	112.74	106.78	112.65	104.55	105.24	109.38	108.22	111.42	116.01	106.3	108.07	111.67	106.13	116.24	118.71	112.28	119.12	109.98	105.54	113.3	111.2	112.8	111.52	112.03	107.63	111.31	120.7	109.01	121.75	110.64	114.99	109.99	107.6
114.33	116.19	112.21	113.14	117.64	98.088	114.39	110.36	110.84	104.86	101.54	114.57	111.56	105.87	103.33	114.72	105.82	106.42	107.13	113.49	106.19	105.81	120.23	112.03	106.94	112.07	117.07	107.76	107.18	106.99	111.5	108.59	109.63	114.17	109.66	108.1	114.13	112.05	107.13	122.67	102.76	110.12	106.12	110.23	119.24	111.34	108.45	111.48	122.45	110.49
95.053	101.55	98.715	102.86	93.402	100.66	96.8	101.36	96.188	97.42	103.15	108	106.02	106.43	102.35	99.173	102.78	105.84	102.64	99.297	95.377	97.919	100.31	102.92	102.3	102.32	103.99	95.508	102.72	107.36	98.792	96.781	107.22	109.41	103.36	98.212	107.77	100.06	95.834	94.273	99.483	101.32	87.107	102.1	101.08	106.8	97.654	96.638	98.47	105.24
100.46	100.85	116.22	113.38	113.16	109.55	113.82	112.13	106.56	98.858	104.54	110	104.78	101.75	102.59	105.55	110.28	106.89	113.01	115.52	109.6	107.19	112.6	107.11	111.44	118.56	102.36	111.87	105.47	102.65	100.3	108.06	106.31	114.96	110.13	109.34	107.91	109.28	101.28	105.85	111.37	108.47	111.15	108.76	104.95	107.46	112.11	113.78	108.97	103.26
114.58	108.52	107.77	111.49	106.55	112.57	114.72	119.04	110.69	117.83	110.17	112.78	105.47	111.77	112.05	106.05	107.75	116.19	111.87	113.48	111.33	119.15	115.23	104.61	113.09	115.46	116.68	103.26	119.93	124.04	115.19	119.08	104.02	123.59	108.15	102.49	114.8	111.87	110.01	104.24	113.26	116.76	108.73	98.162	118.4	120.87	113.74	108	116.9	114.23
106.93	101.53	106.58	103.69	105.48	104.7	104.79	102.95	109.97	102.59	105.67	104.71	102.17	113.72	111.79	102.45	104.02	93.697	111.23	99.847	102.41	103.66	101.2	104.42	105.91	108.41	110.9	107.72	104.72	110.76	108.89	104.38	107.07	101.79	105.72	101.56	101.11	109.28	111.24	102.74	110.63	105.35	111.26	103.2	107.98	105.29	110.1	104.76	105.26	100.97
101.63	102.54	94.793	98.836	93.973	101.37	102.91	104.32	109.96	101.21	99.631	109.03	95.026	95.923	106.24	102.58	100.68	91.342	99.612	103.6	97.239	105.13	107.66	95.374	92.856	97.232	102.17	97.498	96.09	95.423	100.93	98.827	100.12	97.988	94.802	106.53	96.348	96.394	93.628	106.59	100.17	98.079	100.71	98.605	104.81	98.258	101.75	97.544	100.67	102.48
107.11	104.83	116.94	105.91	107.13	100.02	112.14	112.25	113.56	99.932	105.05	109.73	108.1	116.12	104.44	109.39	105.77	109.75	112.25	118.4	112.08	111.12	110.81	106.58	109.87	112.37	116.78	112.69	108.37	107.3	104.34	113.07	116.56	105.82	109.34	106.66	111.59	105.91	105.36	112.89	95.347	105.12	102.61	101.72	111.63	111.01	108.98	105.85	110.02	106.74
93.424	101.67	97.971	93.824	98.366	105.13	94.406	101.52	98.573	94.428	108.36	96.566	98.387	105.79	100.74	105.37	99.101	93.576	101.13	94.512	99.677	94.179	95.203	104.48	103.47	101.16	112.79	105.67	94.736	97.32	95.522	97.577	110.5	100.97	91.566	96.203	101.49	99.907	102.86	95.132	100.91	94.507	96.385	99.129	101.13	104.16	100.06	101.94	102.94	108.85
101.77	111.21	111.82	108.49	108.32	107.58	105.87	110.22	107.59	109.99	99.491	107.03	108.18	111.41	110.67	112.59	100.68	110.12	109.35	109.81	110.96	101.82	97.991	109.88	105.12	107.3	100.14	107.98	102.51	110.91	108.06	113.49	100.34	106.37	99.155	113.32	113.33	115.42	111.75	112.04	110.11	104.59	101.09	107.69	97.766	113.3	105.9	106.16	100.8	99.785
116.43	116.09	108.1	109.69	110.43	113.01	110.66	112.88	110.13	112.06	117.74	113.34	115.87	109.62	117.59	117.46	108.23	111.87	109.65	107.71	116.89	121.24	107.34	113.44	110.58	104.76	114.62	109.02	106.55	117.76	109.59	111.7	116.06	110.93	113.99	111.92	119.27	122.66	118.36	107.48	113.13	115.61	106.71	115.01	112.47	114.12	112.32	113.38	108.42	108.46
103.85	113.12	108.08	107.24	101.85	94.413	113.63	99.328	103.09	109.87	107.54	99.142	104.83	102.27	113.11	111.15	109.31	99.047	110.75	108.11	98.554	115.74	105.4	97.01	107.9	97.716	108.85	104.74	111.96	102.73	110.94	101.03	99.691	109.85	107.13	111.31	96.141	109.39	110.9	108.4	100.07	106.05	114.48	96.713	101.21	104.83	109.69	105.92	111.81	111.29
105.6	112.32	111.41	102.52	103.32	103.28	98.725	103.13	97.751	106.93	105.37	102.47	102.11	100.26	103.11	104.35	99.655	106.93	98.822	97.201	93.653	107.57	91.237	97.664	102.66	105.42	100.7	107.87	105.35	97.349	94.896	97.856	109.53	101.64	103.43	96.035	109.91	91.835	101.29	101.49	108.65	93.24	108.49	99.861	104.53	102.45	100.75	103.56	100.33	105.5
112.61	100.6	107.17	105.66	106.33	109.21	111.08	103.98	123.87	119.31	103.86	120.59	119.62	110.11	114.43	115.01	114.61	110.17	112.72	112.29	112.88	116.47	109.18	110	110.18	117.8	109.04	115.15	107.18	111.17	117.68	115.19	115.16	110.39	110.2	114.73	108.86	114.23	111.53	110.47	107.38	105.32	109.4	111.14	124.98	110.99	105.68	111.93	112.51	108.41
96.923	103.95	105.07	110.49	105.88	100.26	112.03	101.02	105.99	102.9	99.028	98.762	103.69	104.58	103.37	119.63	105.63	105.72	105.75	104.67	103.54	103.64	101.6	100.02	102.35	111.72	103.73	105.62	110.64	108.66	104.24	104.23	106.71	110.83	104.78	109.35	102.21	113.9	113.94	101.69	99.766	107.95	99.623	100.63	108.83	103.43	102.16	105.95	108.82	110.25
111.47	110.39	107.53	97.808	112.73	105.75	108.8	112.02	100.26	107.85	112.68	104.5	114.72	109.32	105.52	106.01	108.47	114.38	106.1	108.5	116.23	110.73	108.84	108.52	103.62	106.66	99.271	107.95	113.18	116.85	113.46	107.85	107.27	107.41	100.64	110.94	108.07	105.06	108.29	96.263	106.8	102.54	104.24	108.16	112.83	108.24	107.4	111.72	99.557	116.18
119.6	108.04	117.07	109.37	114.67	112.35	124.9	105.6	118.59	108.26	114.77	115.72	100.52	111.22	119.23	114.51	110.58	121.59	118.36	109.25	107.68	111.13	114.72	108.51	115.38	125.01	104.95	111.32	111.62	112.58	109.44	114.25	113.81	114.4	116.69	115.9	107.18	123.1	121.26	108.82	109.02	115.18	114.76	113.73	113.56	109.6	117.29	114.98	107.53	106.93
103.72	104.77	109.31	104.76	103.9	104.67	113.24	99.997	106.91	98.354	95.711	115.9	110.04	104.45	108.54	113.93	106.31	107.53	104.73	106.6	102.42	107.63	110.32	93.037	112.86	101.54	99.816	116.47	97.648	105.37	108.79	99.01	106.08	101.52	108.51	101.4	104.24	90.08	97.153	105.75	97.115	108.26	107.7	107.92	103.06	101.2	105.66	98.656	111.67	100.8
108.59	115.74	114.43	106.42	117.7	111.48	112.48	112.65	113.77	108.62	122.07	112.99	111.7	110.81	110.77	112.61	106.38	112.34	105.37	113.5	109.75	111.67	112.95	119.23	117.12	105.99	106.33	123.34	117.62	111.27	114.57	106.7	117.05	109.91	113.91	117.1	109.27	117.16	111.91	114	108.99	110.24	110.62	110.25	111.87	102.38	111.3	114.73	115.63	114.46
112.55	107.64	113.5	118.37	105.2	117.04	116.99	121.6	115.93	108.91	111.02	116.77	110.77	105.15	112.36	111.93	110	111.02	110.55	116.18	115.39	100.9	119.05	124.6	103.06	114.94	105.99	112.81	115.09	112.49	102.85	110.74	117.09	106.64	108.98	118.62	106.06	117.78	111.65	118.99	114.65	109.72	119.57	110.53	115.82	107.89	111.2	104.99	106.94	113.85
109.59	111.97	104.24	103.72	98.191	102.55	114.96	103.9	109.97	109.47	105.5	108.6	109.14	112.57	105.85	98.685	99.199	101.24	99.122	114.09	103.01	106.19	108.04	109.9	102.94	101.2	96.272	113.32	106.29	113.15	110.86	102.4	102.15	110.45	106.56	113.05	101.7	97.675	113.25	106.67	108.01	110.06	103.14	108.85	112.07	104.63	102.42	109.19	115.34	105.16
113.12	118.38	106.94	113.15	113.13	116.25	108.13	112.26	103.11	112.65	112.65	102.97	103.61	110.85	117.27	108.44	110.01	110.76	111.58	104.31	112.03	123.35	110.47	113.42	116.01	109.68	113.71	104.12	106.07	104.86	105.43	106.59	107.27	107.31	113.54	106.67	115.87	111.43	112.82	99.049	102.41	105.64	113.19	111.92	115.31	114.01	116.61	112.72	111.66	106.71
119.86	114.67	105.49	114.85	102.48	116.94	113.82	110.87	115.12	106.4	115.78	101.25	108.58	109.91	109.08	108.75	120.22	110.53	113.65	113.85	120.43	103.86	112.72	114.76	109.78	107.89	117.2	111.45	101.48	101.52	121.79	117.08	106.81	113.63	104.68	108.17	114.16	106.58	107.86	116.88	110.5	117.68	103.92	104.05	106.87	117.43	115.76	115.65	111.22	103.16
118.31	108	103.68	110.69	112.24	112.62	111.59	115.06	114.83	120.22	108.72	109.44	105.67	116.81	113.19	101.92	107.49	115.45	116.09	109.75	109.01	106.17	117.41	119.68	106.44	117.13	111.02	100.11	112.85	108.14	120.98	114.87	113	108.39	106.6	113.53	112.54	115.56	120.51	109.57	117.88	109.38	111.37	119.3	105.35	114.24	111.08	103.23	116.73	117.15
104.19	106.71	114.07	107.27	98.063	111.29	105.97	115.52	106.3	107.17	101.55	107.98	107.44	96.057	116.09	99.827	101.88	98.888	113.7	103.18	98.855	92.217	104.44	111.11	107.27	117.03	101.43	102.2	103.84	111.38	112.16	96.111	112.67	112.36	113.28	112.01	110.03	121.04	104.52	103.95	95.66	106.83	101.4	96.167	101.74	113.62	110.54	104.88	96.815	108.69
97.996	106.6	100.34	107.46	99.328	104.75	104.59	110.68	111.5	109.09	103.87	102.48	108.87	102.25	107.08	107.9	108.44	104.35	96.431	106.54	102.39	98.587	102.83	111.9	100.26	102.05	108.72	111.3	106.75	110.06	103.31	101.96	122.01	115.46	120.45	104.88	108.84	99.617	96.861	104.21	104.84	101.52	108.02	105.89	95.593	115.27	114.12	110.57	108.58	113.46
112.16	100.98	101.53	100.07	104.88	108.11	104.87	100.59	104.12	104.22	107.66	105.53	112.14	109.05	108.26	108.51	112.86	102.66	103.72	105.05	101.96	101.9	108.88	106.43	103.9	104.34	108.63	110.43	106.76	104.89	112.42	102.16	108.52	110.59	102.03	102.57	107.56	109.16	114.99	101.16	103.04	105.63	107.16	97.78	108.69	101.07	117.66	103.81	113.73	104.27
100.13	99.531	111	89.812	95.103	96.451	93.56	101.41	97.557	95.735	88.019	103.56	104.27	105.22	103.96	98.537	103.88	107.62	94.225	95.942	101.92	97.186	98.492	94.333	108.49	107.47	107.42	106.8	99.917	103.69	105.99	99.715	103.43	106.47	110.74	100.16	100	95.591	103.33	105.17	105.66	100.37	108.71	106.85	105.33	97.66	95.363	102.1	101.05	105.9
100.39	110.49	94.131	95.437	106.06	108.87	111.89	103.48	107	103.02	105.1	106.29	105.83	101.58	111.26	106.65	99.006	99.133	106.83	106.52	85.642	116.94	103.38	101.81	108.78	109.74	104.99	100.97	102.89	109.37	104	105.5	100.96	109.92	98.793	96.689	101.8	99.064	102.4	109.97	103.61	103.44	105.45	104.77	109.32	112.9	102.82	98.756	117.04	105.78
107.84	110.49	107.03	107.97	103.8	98.896	103.68	109.59	100.59	102.07	108.47	105.66	108.56	114.12	101.94	100.12	101.46	111.89	103.02	101.75	105.13	103.1	104.99	103.04	108.07	105.59	108.22	106.9	105.25	108.93	91.982	112.41	109.98	103.5	104.42	113.66	108.46	107.66	106.88	105.14	102.17	99.169	105.68	100.16	102.76	96.948	105.09	104.8	108.91	106.36
105.02	108.21	106.03	97.74	104.09	111.1	108.65	93.786	107.82	103.58	104.43	102.59	105.85	97.693	102	111.09	109.22	106.66	112.61	107.88	112.82	108.24	112.3	106.47	112.11	116.32	108.17	108.66	109.85	106.1	104.04	112.44	96.998	110.89	103.15	104.63	112.53	100.5	104.84	94.661	107.21	109.67	106.4	122.62	99.907	103.03	110.17	108.42	108.08	105.67
115.51	118.31	115.73	108.09	117.68	113.26	121.11	120.84	114.26	130.12	115.13	115.8	106.06	120.15	125.75	121.58	121.03	120.96	119.7	127.91	120.55	119.38	111.1	120.06	116.81	121.36	113.25	115.5	113.61	119.21	105.59	121.27	117.3	118.52	117.82	126.48	120.32	115.31	122.47	112.26	117.33	115.37	124.99	115.39	123.1	119.11	121.58	119.34	117.42	115.56
114.73	101.45	106.37	109.19	100.76	110.58	105.08	107.67	105.5	107.3	106.4	108.11	107.04	97.801	111.9	112.64	105.48	108.77	107.45	100.56	102.12	111.13	113.78	110.32	111.14	105.51	104.17	94.598	105.86	103.67	102.52	111.21	104.57	108.08	112.21	100.03	104.99	113.06	116.22	104.2	99.924	100.82	106.81	103.2	102.16	109.38	105.29	100.53	100.56	106.24
110.94	115.62	107.92	103.38	114.86	105.15	95.114	106.96	113.43	107.07	116.82	97.751	107.55	108.41	104.23	111.62	104.46	105.47	111.22	103.48	96.782	105.96	102.36	99.065	101.73	107.3	110.48	113.9	108.68	103.84	108.46	99.969	108.51	104.23	103.43	114.05	114.05	99.129	102.48	111.36	106.05	102.55	103.53	116.63	110.83	107.9	109.92	103.01	113.54	113.05
110.37	117.59	109.89	116.86	115.28	117.5	111.61	113.88	108.59	111.49	119.85	121.66	121.54	119.19	106.07	116.73	110.85	130.73	110.61	121.37	121.42	110.83	117.45	113.49	119.23	120.06	118.91	114.42	119.15	118.58	110.43	115.37	124.73	120.42	114.98	119.23	116.87	112.86	128.23	115.05	111.4	116.77	124.83	119	122.38	128.53	122.5	117.62	116.99	120.52
114.15	112.69	117.3	117.65	114.36	112.46	113.93	112.09	114.28	103.37	105.73	105.32	117.75	116.9	121.95	117.62	107.66	111.71	113.04	117.24	111.73	122.38	113.18	112.3	110.93	112.73	106.88	107.94	106.95	111.73	110.58	112.31	114.3	106.42	117.88	110.13	107.79	112.2	109.37	112.4	116.71	109.94	114.92	110.56	95.727	117.95	119.52	113.67	115.44	110.87
104.23	96.298	105.21	116.1	98.585	113.3	108.85	97.37	108.58	102.6	107.83	99.479	118.69	99.188	103.07	116.07	112.59	93.06	106.08	111.45	101.45	104.55	98.223	103.8	96.845	107.72	105.68	104.34	108.33	95.703	104.08	107.38	117.58	94.063	108.21	109.43	104.55	113.39	111.13	104.78	108.77	105.2	109.4	108.03	110.22	104.31	99.801	105.07	101.03	108.65
94.012	100.78	95.681	100.11	103.51	96.818	105.66	96.303	92.182	103.31	106.55	108.38	113.16	103.31	98.434	100.74	97.606	111.01	98.041	93.587	101.48	106.12	109.71	93.622	100.51	102.08	100.15	102.13	96.328	105.54	112.09	107.46	98.871	96.492	95.748	97.78	96.065	95.552	103.23	95.99	107.34	99.16	100.79	103.62	100.05	99.965	104.7	93.364	99.002	103.22
106.1	99.868	99.371	110.61	107.88	99.156	103.19	101.35	89.818	99.227	103.23	103.53	98.732	103.89	96.491	99.031	95.645	105.18	104.21	99.203	110.24	112.04	102.32	102.95	100.37	97.79	101.25	102.57	97.99	103.76	104.24	103.88	96.49	104.34	95.167	93.059	99.242	102.59	98.313	99.474	96.581	91.222	104.61	98.508	105.29	99.36	102.71	110.3	100.15	96.416
106.29	101.74	100.97	106.5	109.11	103.93	106.65	108.28	104.37	95.085	106.16	108.57	100.4	111.08	107.21	104.55	109.27	106.53	103.36	108.47	106.03	101.28	104.34	99.402	97.399	104.65	94.788	100.36	101.96	106.64	104.25	107.32	102.19	102.33	109.82	106.48	106.5	102.65	101.32	103.14	101	101.21	97.021	104.38	102.58	104.97	110.55	102.42	111.12	117.48
103.29	105.74	91.477	95.067	97.419	95.895	100.73	98.496	97.879	92.631	102	103.23	105.02	98.089	93.309	100.74	102.6	97.608	101.52	101.92	103.79	98.228	101.38	101.44	94.446	97.411	96.61	95.662	100.03	100.33	98.094	95.157	99.292	101.21	95.76	109.14	97.995	100.51	100.78	96.888	93.794	100.74	99.068	99.557	97.943	101.34	97.772	92.56	106.14	99.213
96.796	96.919	100.79	105.19	94.515	103.15	104.68	94.326	100.15	99.948	102.19	99.643	104.41	100.24	98.325	99.873	109	94.953	100.29	105.79	96.79	92.659	107.39	98.953	97.731	96.887	105.32	96.985	96.444	97.672	97.149	97.302	91.614	102.03	103.79	104.63	104.42	109.72	105.75	101.19	100.63	104.36	95.988	101.94	107.69	102.12	97.852	105.83	102.33	94.849
93.705	110.35	105.5	115.19	103.94	97.859	110.03	106.39	104.52	111.09	106.63	99.995	113.68	104.31	97.123	104.82	107.6	98.899	104.86	110.33	103.79	105.16	104.95	95.746	98.305	109.38	101.05	105.81	104.67	110.99	111.64	103.45	112.22	100.84	100.92	111.87	109.1	101.03	99.695	103.38	105.88	105.25	102.25	111.97	110.43	112.55	100.18	106.78	107.8	110.04
106.06	99.399	107.76	96.053	109.05	96.438	100.96	113.06	109.07	102.85	112.26	98.025	105.8	104.4	111.83	104.23	104.8	107.2	104.71	103	99.263	99.341	105.93	108.13	110.31	100.48	102.19	101.48	99.027	97.637	109.54	107.31	109.7	106.42	102.86	103.97	108.93	95.5	114.51	104.23	110.67	107.53	101.34	106.93	104.19	108.14	104.18	103.38	102.19	108.8
116.82	105.19	104.57	107.09	110.06	101.55	113.08	114.76	111.51	104.82	108.09	103.77	108.7	107.38	104.8	112.05	102.5	108.6	114.05	111.68	102.1	109.02	99.239	109.82	112.73	106.23	107.73	107.38	98.842	105.87	104.94	104.5	106.33	103.81	104.05	108.58	111.19	100.46	105.78	110.79	112.16	104.62	106.25	107.93	111.42	108.59	108.05	105.8	112.3	104.49
107.23	104.42	104.13	107.56	111.62	105.26	102.77	98.012	96.754	102.44	100.26	106.24	97.725	99.214	102.8	106.65	122.07	99.687	102.77	104.61	107.56	101.77	105.58	102.86	105.08	90.774	100.69	104.42	109.68	101.61	111.69	111.51	98.408	101.28	115.21	110.74	104.71	102.17	104.61	110.39	106.35	105.83	108.14	102.99	98.58	100.79	104.53	102.32	104.52	115.66
112.43	110	108.75	111.7	105.15	108.36	98.698	98.036	108.24	109.37	105.46	109.99	100.18	105.45	105.9	106.94	110.22	115.15	114.97	97.792	111.32	105.37	116.58	111.61	98.666	102.36	106.29	100.98	106.64	93.329	101.9	106.64	103.92	105.74	104.02	97.332	111.94	110.99	100.71	111.44	107.78	110.56	105.8	109.42	111.05	101.09	98.247	107.41	102.55	112.7
106.27	104.35	107.22	99.661	110.74	112.08	104.94	106.61	100.57	104.84	117.88	115.76	107.65	108.81	106.56	103.31	107.47	102.76	105.96	95.681	106.92	102.36	107.47	106.3	101.41	104.33	99.388	111.36	111.08	101.46	104.65	101.49	101.37	101.44	109.44	101.81	101.31	101.52	103.7	113.76	106.16	103.49	111.66	99.492	110.08	101.24	112.96	105.18	111.77	106.56
112.86	110.85	108.84	110.01	113.56	108.97	116.78	114.16	113.2	117.48	112.85	110.72	105.77	110.97	110.95	103.97	103.27	113.4	111.29	112.29	111.61	111.18	106.87	113.92	115.84	103.98	113.98	104.83	102.79	113.79	108.93	120.05	113.27	110.16	109.34	108.58	107.78	106.45	105.43	105.9	108.77	114.24	108.8	112.66	108.01	103.99	110.27	114.45	116.56	112.73
112.32	109.44	110.22	97.48	93.619	106.52	104.89	103.93	100.57	118.12	105	113.78	106.16	105.39	108.01	114.98	113.78	116.65	98.72	110.6	95.642	103.17	106.65	104.05	113.12	115.55	107.53	112.19	109.03	97.08	109.75	101.19	114.93	110.48	109.91	97.476	113.68	111.67	105.21	100.9	100.89	101.67	105.44	108.63	99.547	109.41	103.84	105.98	105.82	108.46
105.74	105.23	90.798	105.04	106.94	96.841	114.95	106.64	109.25	95.123	104.91	105.26	112.35	100.18	109.88	102.43	107.72	101.89	108.68	105.02	104.34	111.82	98.437	105.03	106.06	96.906	103.06	109.57	109.15	104.1	105.13	97.195	110.62	105.27	111.52	103.28	99.422	100.81	105.46	105.71	101.59	100.8	104.3	101.23	103.37	94.994	95.537	105.63	97.856	112.12
116.83	106.88	114.69	114.78	104.3	104.63	114.78	116.97	105.04	118.39	115.48	112.87	111.99	110.24	109.35	107.45	109.7	111.73	109.35	112.65	121.03	118.74	116.29	111.15	111.4	114.67	109.42	119.77	111.51	108.32	121.46	123.01	104.84	110.74	117.4	113.59	112.71	117.02	120.39	119.45	110.52	113.77	108.61	113.31	123.62	123.41	116.16	107.06	115.25	115.09
112.89	115.93	116.83	104.8	104.47	111.13	104.31	109.41	109.22	124.84	113.28	107.97	122.37	114.85	108.8	117.77	116.74	112.27	110.69	119.39	108.66	112.15	114.78	118.86	101.19	111.44	107.87	114.66	104.42	115.1	101.39	118.3	108.13	111.07	101.62	103.61	113.93	104.24	113.41	112.65	109.6	114.79	107.04	122.69	114.48	111.41	115.93	122.22	109.66	112.82
108.35	111.12	105.18	112.72	109.27	116.05	107.6	106.24	113.17	116.24	107.06	105.55	106.09	106.26	109.93	109.24	100.22	111.71	108.57	109.41	106.09	119.73	111.67	119.18	113.2	110.76	105.49	104.56	108.56	106.27	103.51	118.03	109.51	116.99	104.27	113.71	107.26	113.81	115	107.84	117.58	110.08	111.52	106.27	109.7	111.84	120.52	113.62	121.14	108.57
106.43	110.74	107.09	104.8	98.796	109.65	99.535	107.41	104.6	106.64	102.61	108.81	109.54	107.68	96.583	107.41	104.24	113.26	115.54	105.63	102.1	109.24	117.43	95.514	102.53	108.73	112.91	103.78	114.19	100.77	99.934	104.6	113.57	106.5	103.01	107.36	108.27	107.39	104.6	107.29	96.74	99.993	113.63	101.51	104.68	100.89	114.78	118.38	104.06	115.26
101.43	108.3	115.33	113.66	107.98	99.367	101.06	100.26	100.69	109.71	115.08	111.66	105.5	107.52	104.51	105.43	100.78	110.51	112.38	110.32	97.58	97.013	111.52	100.32	107.3	100.73	115.12	103.25	113.27	100.69	108.17	97.01	105.15	106.97	107.19	108.91	102.91	97.257	106.49	93.689	99.48	106.85	105.26	96.506	96.842	95.774	103.69	106.56	112.03	101.19
109.97	121.69	113.15	105.43	107.05	113.69	109.81	105.9	119.56	116.83	113.26	118.26	108.33	114.56	114.26	115.7	105.27	106.79	114.71	111.95	123.64	113.44	103.23	109.16	108.95	110.36	117.52	106.73	104.08	114.94	105.31	110.66	105.7	114.76	114.11	112.47	112.08	117.61	109.36	99.322	112.48	109.73	103.35	105.12	112.25	116.57	108.63	113.45	116.41	115.6
113.38	110.95	115.53	109.7	115.66	106.71	114.52	114.81	113.04	102.16	114.25	103.26	111.63	107.92	117.41	107.08	108.46	114.72	111.36	110.44	108.71	116.18	113.21	111.23	117.78	107.42	113.2	112.2	112.02	108.73	110.89	113.4	121.3	113.78	114.46	118.36	111.39	108.52	110.79	104.47	103.2	110.95	116.88	109.88	107.52	111.94	109.8	119.86	116.27	123.04
97.369	99.899	97.822	97.599	97.237	96.318	109.89	98.152	98.98	101.12	96.188	105.06	106.18	99.448	102.03	100.03	114.44	102.81	88.255	102.02	97.366	100.99	98.546	102.65	95.069	109.65	101.06	98.151	99.189	104.87	104.02	105.87	94.339	108.62	107.1	103.71	97.397	96.56	103.24	107.06	98.635	104.96	99.959	107.73	95.536	100.95	97.202	103.73	101.56	104.93
104.3	109.46	121.02	116.38	120.63	116.47	107.98	103.48	118.5	113.76	109.37	109.37	114.2	111.67	107.19	115.16	110.56	111.61	104.37	109.78	119.15	112.66	120.29	110.54	106.63	111.26	114.08	110.55	110.92	112.29	108.84	117.11	109.39	122.67	110.89	106.16	101.48	109.35	109.44	103.43	105.62	110.25	112.12	108.8	116.77	105.04	112.18	116.16	105.3	113.01
122.93	111.37	115.02	110.48	115.96	110.8	103.12	109.4	109.07	108.37	103.03	116.53	110.2	112.32	105.2	114.18	106.88	119.94	104.45	121.23	108.8	111.83	109.6	114.35	114.55	114.67	96.695	115.48	110.74	109.53	113.92	104.12	113.26	107.31	109.88	113.17	104.82	109.24	113.65	107.19	113.35	98.785	114.07	114.84	115.74	112.99	106.27	109.79	110.4	108.82
101.86	107.53	100.01	111.1	107.73	112.13	109.18	110.08	113.53	109.33	107.35	106.67	105.27	101.17	108.03	99.708	105.8	108	107.91	92.881	109.25	102.64	100.37	114.43	102.91	106.47	104.09	111.72	108.26	106.84	105.6	110.61	113.29	97.73	90.993	96.466	103.1	113.8	102.96	108.93	95.145	99.579	102.56	106.89	109.55	103.19	111.07	103.91	105.17	101.57
109.27	108.7	103.66	104.94	102.96	108.21	105.02	105.04	99.544	109.44	110.47	106.67	95.645	107.25	114.59	103.54	104.39	105.76	104.86	122.06	108.63	100.84	104.9	110.15	102.38	101.97	102.6	100.23	104.46	104.43	105.03	106.23	106.46	102.2	97.972	107.33	102.78	99.673	99.335	106.84	100.46	100.17	105.26	114.07	101.19	102.01	97.985	97.653	109.79	111.88
104.46	105.57	108.53	102.79	103.71	109.82	102.87	106.74	103.75	101.95	97.325	109.46	95.811	110.22	108.79	110.1	105.78	99.748	110.98	99.263	108.84	97.117	111.31	98.454	108.47	103.02	103.94	99.401	104.74	105.24	90.108	107	112.95	102.93	116.11	100.37	102.52	105.69	103.29	108.65	100.94	106.07	100.5	100.04	107.51	104.49	109.3	101.49	101.09	104.28
102.28	97.959	104.13	101.65	100.57	99.658	102.13	105.24	100.99	102.46	114.57	100.97	101.4	107.86	97.161	96.033	109.19	102.57	98.973	99.645	102.95	113.03	108.37	104.61	105.11	119.66	96.278	118.37	96.327	108.68	99.133	99.161	112.14	105.84	104.12	109.31	110.97	107.51	110.62	107.53	107.11	102.53	102.03	100.33	106.32	108.55	111.39	104.86	106.5	109.28
111.31	114.22	115.63	119.21	115.83	116.04	114.65	123.93	105.11	120.95	113.08	119.12	118	123.71	115.21	116.87	106.27	113.71	115.39	110.83	119.79	115.42	119.75	119.82	112.58	122.71	109.1	126.6	118.08	118.35	117.56	104.3	123.74	111.86	108.59	118.64	119.03	116.23	122.05	112.33	124.48	120.63	115.49	113.57	111.98	113.4	113.08	119.13	109.47	112.51
101.16	100.33	95.52	103.25	97.049	93.811	92.902	97.096	102.55	108.06	91.364	101.57	105.34	104.92	97.909	95.911	102.91	99.716	100.09	88.878	94.675	102.95	97.941	109.01	100.63	99.234	97.467	102.33	93.567	104.48	99.594	113.18	105.86	106.37	102.42	97.629	104.34	100.81	99.024	91.356	97.638	107.85	100.63	98.402	103.55	100.55	103.34	98.366	99.668	96.411
97.291	117.13	107.25	104.51	102.27	95.161	104.62	102.75	114.45	113.53	104.7	105.57	105.61	115.36	105.05	108.69	109.01	106.55	101.64	96.413	107.53	104.17	101.84	105.24	95.598	97.4	99.129	118.98	113.27	100.09	102.25	112.83	112.73	100.21	106.06	93.491	117.02	107.23	96.061	105.86	104.61	106.36	111.5	100.04	95.534	115.13	102.28	97.363	109.03	102.55
111.03	113.24	111.06	101.72	109.14	114.4	110.06	108.3	102.7	109.6	112.4	107.45	109.93	112.29	114.98	113.89	107.94	102.99	106.13	107.26	114.77	115.71	112.44	114.93	113.41	114.82	115.68	111.21	123.17	118.1	115.6	108.47	112.7	109.52	104.79	112.96	110.71	109.21	103.23	108.61	106.83	107.25	102.28	109.76	108.76	111.05	109.43	110.39	115.17	106.6
101.99	110.72	97.165	96.804	110.39	110.26	103.88	105.04	108.33	101.8	102.47	102.33	107.79	105.56	110.51	109.62	94.705	103.25	106.99	107.62	101.68	109.86	95.479	101.43	104.78	112.19	101.54	99.622	102.53	108.53	112.71	109.13	101.08	95.864	107.86	104.83	102.33	102.75	104.24	101.71	99.074	96.507	109.09	107.69	96.306	101.17	103.08	101.6	109.97	102.4
114.52	109.52	112.31	114.85	116.19	108.77	113.23	111.69	109.43	111.86	114.96	119.36	119.67	121.17	112.49	106.88	113.63	111.54	112.46	117.31	104.15	113.29	110.03	104.89	114.07	113.74	116.07	112.23	109.62	109.62	115.94	117.57	109.6	111.69	105.09	116.38	116.84	119.15	111.27	113.89	101.82	109.7	111.38	109.01	116.89	112.9	113.38	102.82	121.91	106.92
107.62	104.77	102.95	108.83	104.27	100.44	115.45	97.894	97.481	104.84	103.4	109.45	110.02	101.78	95.12	108.89	89.801	110.68	112.52	99.794	98.269	100.15	107.96	114.87	106.38	96.871	102.72	102.63	107.45	107.1	108.68	94.359	103.95	105.63	108.33	109.78	102.45	104.06	105.37	101.9	109.21	103.15	98.826	106.49	117.28	89.957	100.51	103.05	106.83	100.1
112.45	108.25	104.76	101.37	112.23	114.29	103.54	114.99	110.17	107.16	105.79	109.47	116.77	109.62	125.59	106.27	108.43	108.88	109.7	114.5	111.35	112.03	111.71	116.41	105.03	112.1	98.434	116.43	112.24	115.19	123.24	116.16	119.44	111.11	110	110.89	112.68	113.34	114.21	111.38	111.91	104.82	122.14	104.85	105.99	117.19	111.67	106.76	108.26	111.69
119.01	109.35	109.93	95.23	106.34	111.83	111.1	104.71	118.19	112.75	108.49	113.25	112.75	106.28	111.88	108.75	110.42	105.16	96.655	106.25	109.21	104.95	106.57	109.09	102.54	94.055	110.61	113.06	108.57	100.75	99.934	104.44	100.77	110.67	112.73	99.557	104.5	104.99	104.66	111.35	107.32	108.96	114.78	111.01	105.37	108.18	107.31	110.36	105.24	108.18
109.35	107.78	105.24	108.48	105.39	105.44	110.99	109.76	111.04	111.89	106.99	101.16	101.78	101.85	101.48	108.49	110.26	99.639	105.58	102.89	107.44	111.14	106.19	107.01	109.54	108.36	104.55	104.5	118.7	107.52	96.187	100.81	107.89	107.2	107.98	99.603	107.24	99.255	98.578	110.75	98.169	107.04	115.43	108.51	114.94	117.23	111.41	106.19	103.13	104.55
112.97	100.07	105.26	120.44	104.84	100.05	102.38	116.05	114.85	110.34	105.52	101.05	107.01	105.68	104.27	117.01	102.83	115.89	110.8	115.02	106.38	111.97	108.46	102.25	101.75	109.48	109.96	96.899	110.6	114.35	106.2	111.1	108.79	105.79	103.81	105.55	101.63	97.183	115.69	106.56	117.4	106.4	99.944	110.73	114.61	115.32	109.01	113.39	97.807	108.25
113.87	105.48	117.38	111.83	105.4	108.28	111.4	106.3	118.32	110.44	113.73	115.16	115.61	109.4	112.51	106.57	112.4	105.49	110.06	111.53	115.78	116.27	112.68	112.65	114.86	107.36	114.67	117.17	116.54	107.22	118.09	113.54	113.12	112.26	110.64	118.34	105.63	118.5	104.07	116.2	109.9	115.52	113.65	111.83	106.9	117.39	122.37	111.56	117.68	110.14
107.79	108.1	104.48	108.65	105.07	100.11	112.79	104.65	101.91	107.17	102.18	107.16	119.61	114.25	102.68	100.44	104.83	98.98	101.47	110.06	113.48	107.95	105.49	102.35	105.03	110.15	103.59	111.5	104.08	107.66	106.39	112.55	101.31	109.77	112.19	113.99	106.32	109.3	101.53	106.84	112.66	105.43	112.42	110.64	104.38	104.49	98.334	108.19	109.76	98.041
94.87	94.971	88.141	94.103	99.081	102.11	95.809	105.42	97.208	97.754	98.149	99.542	89.236	95.255	98.24	99.072	100.71	102.43	99.528	99.136	103.62	96.891	106.03	95.116	92.927	100.34	100.42	107.65	103.51	93.7	103.51	94.042	109.23	103.55	105.67	99.081	96.445	99.603	103.08	103.59	103.32	93.711	103.06	102.81	104.13	93.875	97.485	104.07	103.88	106.62
110.27	103.05	108.59	100.35	103.85	94.652	99.934	112.21	100.55	107.06	112.14	107.21	102.54	98.005	109.07	102.56	105.48	102.8	101.68	107.25	108.9	102.24	108.34	104.37	108.15	99.622	112.48	112.18	90.394	103.14	106.46	113.8	109.63	111.51	96.874	110.7	107.97	103.04	109.32	107.39	109.78	104.74	110.18	105.93	99.256	100.93	109.28	101.32	105.66	106.56
108.65	102.29	108.63	112.04	104.12	111.98	109.54	106.65	102.51	120.64	111.54	111.47	111.83	106.25	103.2	109.85	111.47	108.3	107.24	105.07	106.41	107.1	106.29	111.21	101.58	109.23	105.4	107.69	111.79	106.19	107.97	104.7	104.07	125.31	109.2	104.18	104.32	110.96	111.72	104.51	116.18	105.77	108.92	105.44	109.09	98.14	105	107.27	114.06	114.17
108	111.35	116.19	109.09	106.52	112.6	110.98	110.66	107.47	117.59	115.48	106	107.51	109.45	106.28	113.39	105.7	112.33	113.47	110.9	109.24	109.91	110.67	110.43	116.61	113.02	97.884	107.51	109.67	112.83	113.84	113.02	111.79	111.24	101.29	109.62	106.76	104.52	114.17	104.13	109.55	115.78	115.67	105.58	113.77	116.75	109.47	111.42	110.95	118.83
101.26	110.49	101.97	103.83	116.05	103.61	99.813	105.56	99.807	99.253	112.73	109.4	111.8	105	107.39	109.1	112.83	109.33	116.48	99.538	104.15	107.34	111.2	106.8	96.65	101.87	108.41	104.49	105.29	107.11	101.32	100.92	109.51	95.591	114.23	105.51	115.16	112.85	98.967	100.24	102.74	114.22	108.02	96.435	120.05	107.19	100.12	105.6	94.642	104.13
109.25	108.03	109.58	95.209	107.95	111.11	105.33	115.18	107.77	107.35	116.01	112.94	111.24	107.49	105.9	99.458	94.021	105.72	100.13	110.9	105.63	106.97	102.25	105.84	102.87	103.24	99.333	105.59	107.86	100.37	108.77	108.4	112.73	99.938	111.33	99.913	104.13	105.05	96.968	96.229	102.01	106.84	107.63	103.12	113.67	97.972	106.38	104.04	109.91	100.25
108.25	103.98	106.35	112.67	95.875	112.04	105.95	111.38	100.1	109.66	111.86	107.8	102.94	105.03	112.01	105.21	99.7	103.43	107.74	108.51	113.42	101.74	105.32	104.02	102.33	112.07	105.38	104.39	98.542	117.03	113.16	101.29	109.68	111.39	106.24	106.32	106.71	104.09	99.118	114.09	111.17	108.22	101.8	95.852	111.36	107.49	108.09	111.26	104.07	111.81
101.83	109.22	115.16	108.31	101.39	93.134	113.58	109.5	105.9	108.6	108.86	111.68	100.99	102.25	100.31	110.56	110.69	106.99	102.13	104.79	100.22	108.44	104.9	109.08	111.69	111.72	107.81	102	106.39	110.28	102.27	103.54	109.58	106.22	97.759	105.64	106.76	108.54	111.2	108.95	103.09	108.43	102.41	102.79	99.517	105.11	109.37	111.12	106.68	113.77
101.44	97.125	99.318	102.92	108.31	109.52	100.99	101.89	112.42	99.374	92.554	107.46	99.024	101.27	107.1	91.908	99.418	110.39	112.28	105.86	109.7	99.102	108.59	99.88	101.7	109.23	102.71	102.4	104.94	103.42	102.58	97.131	101.55	110.36	108.42	103.77	105.36	117.67	108.9	100.73	100.29	109.05	94.2	103.75	100.45	99.882	99.923	109.43	97.925	98.152
107.35	103.08	98.96	102.15	103.38	107.04	101.34	112.11	108.13	105.03	110.64	115.35	106.6	101.35	103.41	107.58	108.13	108.99	106.75	99.445	99.606	98.285	90.878	102.62	101.96	107.22	104.12	110.32	109.31	107.32	108.48	106.14	108.65	107.47	109.1	103.49	119.29	87.494	103.05	113.33	112.47	108.25	107.68	99.41	104.68	107.32	112.46	111.73	107.37	117.23
112.12	119.73	106.98	106.69	114.94	117.35	121.48	110.42	114.07	104.46	125.39	103.26	109.5	118.12	103.04	110.12	113.06	107.52	109.34	117.27	113.69	109.98	111.44	118.94	113.61	110.76	105.96	115.4	112.93	114.98	112.55	117.75	113.26	114.93	114.93	112.5	117.58	117.33	116.71	117.01	106.31	116.99	118.67	115.38	115.07	109.5	111.88	111.5	113.65	108.61
103.33	93.026	109.79	96.335	99.753	101.05	103.96	96.42	97.483	101.51	101.94	107.05	104.5	111.48	99.338	107.96	105.94	101.34	106.98	107.11	102.17	101.89	99.789	92.452	108.98	93.876	88.135	97.255	102.65	89.485	95.391	103.32	97.958	108.87	108.36	92.178	107	101.84	100.35	105.36	103.52	103.21	97.859	98.703	100.23	96.882	97.855	96.586	89.952	95.887
105.06	108.04	101.17	103.89	100.57	109.59	104.7	100.26	103.91	103.23	118.68	97.147	106.12	94.864	106.94	102.11	107.25	104.67	104.15	112.88	105.06	105.14	108.59	102.71	96.046	105.91	102.31	106.85	105.07	98.474	111.47	106.16	106.01	102.33	104.68	104.02	119.93	110.35	114.56	108.8	109.41	104.76	108.24	104.48	110.25	100.26	100.32	105.77	103.58	118.18
104.92	107.4	102.88	104.65	111.92	108.14	111.53	110.24	103.79	105.97	112.58	113.11	104.75	99.302	98.973	106.05	106.84	109.16	110.77	102.48	105.12	98.552	99.349	105.28	104.51	106.52	112.67	106.1	106.97	103.27	103.94	102.93	104.16	95.477	103.33	101.91	104.3	108.58	104.39	100.94	95.357	104.09	99.114	100.42	112.79	107.92	108.61	101.77	115.07	99.862
99.411	96.105	96.478	100.33	110.25	97.077	99.277	104.49	103.78	104.09	104.47	101.72	94.064	97.913	97.23	108.9	103.71	106.4	112.47	103.29	90.716	103.96	106.56	92.678	102.27	102.43	99.607	99.213	104.29	102.17	106.47	101.59	103.86	121.83	104.53	101.27	91.76	103.87	102	98.487	101.28	96.986	101.37	101.93	94.433	101.63	96.903	98.306	99.945	97.946
103.27	118.93	111.79	104.17	109.32	111.09	112.11	117.44	107.11	108.07	114.7	111.73	110.64	111.06	109.15	108.4	107.72	109.7	105.44	110.76	108.73	107.82	118.01	115.69	102.29	122.2	114.53	116.18	110.05	111.98	105.44	118.51	110.64	110.35	115.39	108.2	114.13	115.17	118.45	108.8	115.09	107.7	110.88	109.13	115.47	119.39	118.45	98.283	117.66	111.18
101.72	106.65	103.09	100.1	109.41	102.05	104.72	115.14	106.59	107.75	113.93	115.24	110.03	107.86	103.6	110.59	106.78	96.525	107.6	97.226	113.76	103.33	111.15	107.41	107.82	105.46	109	117.23	106.99	105.57	103.48	117.04	114.26	107.55	111.16	101.13	106.96	104.04	97.753	98.497	100.95	100.08	110.48	110.18	110.69	102.38	99.86	96.076	101.66	111.05
106.34	104.58	110.75	107.27	107.9	106.24	115.23	97.865	102.43	100.51	105.11	111.3	107.85	105.67	103.88	95.255	105.02	105.08	103.82	106.58	99.46	107.05	106.69	99.699	109.44	105.42	111.08	107.92	113.26	106.89	106.43	109.05	103.34	104.59	103.89	112.75	107.3	95.256	99.699	102.55	104.09	108.89	107.54	101.21	101.61	105.9	107.84	105.67	101.96	105.58
97.532	101.62	90.774	87.405	95.953	105.54	100.04	101.35	105.53	104.07	93.61	102.17	92.745	95.196	103.48	105.94	102.69	104.62	98.962	96.828	95.146	97.05	93.78	103.34	102.05	93.439	101.36	86.429	104.06	104.11	100.59	94.165	103.87	101.74	93.787	100.8	103.57	111.47	96.891	98.218	90.09	107.26	102.43	99.235	96.266	91.385	105.3	102.96	107.06	99.904
106.07	112.19	112.68	106	107.85	106.72	117.49	109.24	110.79	99.445	114.83	108.34	109.38	111.36	106.72	99.85	107.18	102.83	101.42	98.618	103.61	105.43	112.42	110	97.868	103.85	113.54	109.98	103.43	111.49	113.33	116.9	106.9	99.555	110	121.24	111.41	108.02	115.39	103.97	109.37	99.682	102.55	102.41	111.22	113.45	113.77	100.21	105.12	109.07
106	105.27	108.61	108.05	100.02	100.51	112.05	102.26	114.11	106.71	105.71	97.258	101.72	107.29	100.01	103.46	109.1	108.47	106.35	109.32	99.447	109.5	102.52	97.686	106.61	94.742	107.52	101.04	111.95	103.96	104.11	109.88	105.22	101.83	106.39	101.68	104.81	117.38	100.57	113.09	101.36	107.49	107.58	105.81	110.09	99.162	105.14	104.31	110.9	123.56
107.24	111.74	103.38	105.06	100.03	111.12	115.36	112.86	116.93	112.39	104.33	104.56	113.45	100.17	111.08	106.54	100.95	110.4	106.41	108.72	91.737	104.68	105.87	105.08	101.05	101.3	113.58	111.3	112.61	105.46	108.76	114.23	107.35	101.41	117.05	115.45	111.2	110.81	103.41	109.22	107.46	108.04	99.356	102.5	102.22	100.58	105.05	98.649	102.38	104.77
105.79	92.991	99.259	100.11	103.69	100.65	108.44	103.78	111.06	102.14	101.7	114.1	107.51	100.92	111.31	110.39	103.42	102.92	106.36	106.45	102.21	94.601	100.11	104.85	110.91	109.1	105.04	109.97	109.83	107.32	101.59	100.04	98.91	104.48	111.15	100.84	93.391	110.15	102.99	99.919	100.8	99.014	104.68	109.44	108.2	107.31	92.409	99.473	106.6	102.7
101.59	108.56	106.61	99.588	103.88	105.79	96.516	115.42	109.69	105.15	103.37	97.628	105.3	114.14	97.179	111.49	109.56	102.57	117.78	110.15	100.83	103.02	103.94	106.29	107.87	105.29	111.5	93.745	102.8	98.844	112.45	107.06	108.91	108.08	108.41	111.39	107.57	114.08	109.31	99.989	106.95	94.528	106.82	97.835	111.49	102.71	107.95	116.54	105.35	112.24
102.3	100.7	100.08	96.478	92.82	101.29	92.432	96.854	97.73	100.44	102.28	92.346	95.931	109.95	96.025	99.707	107.18	110.04	101.96	100.18	94.053	98.33	96.6	98.021	101.69	99.874	112.94	96.626	106.37	94.327	93.119	102.57	99.437	89.667	94.96	110.77	99.93	102.96	105.92	101.2	98.888	100.85	109.13	96.902	94.046	94.983	106.66	108.88	102.4	102.72
113.51	112.92	101.53	102.34	105.87	109.07	109.75	109.61	108.38	111.15	104.71	108.42	110.17	102.43	111.35	107.32	102.56	101.42	106.72	114.19	100.22	112.45	102.69	106.46	114.01	102.57	99.681	115.3	104.57	103.63	110.61	104.52	115.77	101.4	110.34	110.72	104.26	110.48	114.19	113.36	99.144	115.76	100.08	112.96	109.15	94.426	107.73	108.89	109.05	113.19
117.88	108.08	116.46	116.2	110.99	107.24	118.93	113.83	115.2	108.93	110.26	112.63	107.5	109.89	121.67	122.03	113.98	114.92	111.03	120.04	115.46	115.21	107.42	114.87	113.4	114.66	112.05	111.34	110.19	117.46	112.05	109.89	107.58	101.41	110.52	119.09	98.925	112.82	102.17	110.46	112.47	112.9	107.36	112.98	108.18	108.21	124.79	111.85	110.54	121.73
104.21	110.4	98.832	105.88	106.15	114.1	105	106.24	106	104.46	104.01	105.39	100.64	114.98	108.63	104.49	103.01	110.05	97.13	108.48	103.23	116.77	95.881	105.18	105.9	108.97	109.26	112.17	101.93	105.6	106.95	111.7	112.74	107.6	105.16	106.34	108.74	105.74	113.45	97.05	110.42	105.04	123.61	110.2	105.65	101.56	106.32	104.57	107.66	108.35
106.83	109.05	104.62	113.06	115.71	109	111.03	119.74	102.01	110.2	101.73	107.37	113.03	118.76	104.85	109.21	105.66	109.23	113.08	106.02	115.66	113	114.86	122.42	109.81	116.26	117.44	107.35	114.6	110.24	111.98	111.84	103.96	115.22	118.18	111.89	106.7	112.04	112.23	117.09	113.02	110.49	106.31	108.56	112.92	110.78	114.16	118.23	113.02	113.37
113.33	108.96	110.03	115.38	112.36	116.02	114.72	109	110.19	113.73	106.56	116.16	112.27	99.925	107.14	112.92	100.12	121.06	108.5	122.27	110.32	106.77	118.28	110.86	110.9	109.36	116.25	129.23	107.23	109.52	118.13	111.87	109.06	108.21	107.29	119.19	109.66	110.04	121.39	109.7	117.35	113.59	109.66	116.39	108.78	114.1	114.96	108.76	114.98	102.67
108.83	103.92	116.44	102.64	108.3	102.79	101.07	110.71	106.74	106.23	115.5	97.301	110.34	109.49	102.35	103.98	99.849	101.09	104.72	111.72	105.75	108.67	111.41	101.4	103.45	108.13	110.77	102.66	106.41	100.46	100.44	103.01	97.961	103.84	111.57	100.41	110.04	105.44	105.76	103.42	96.839	106.81	102.48	105.44	108.07	108.62	101.95	108.5	105.2	93.532
115.07	104.84	93.674	105.65	106.32	103.87	101.78	102.19	106.51	109.15	114.79	100.43	111.34	102.63	106.71	105.68	104.98	115.46	104.91	108.49	111.82	104.07	115.18	105.23	107.51	103.19	105.67	104.73	113.87	105.19	111.29	104.64	96.373	105.59	104.41	110.3	103.49	99.4	99.944	112.24	98.6	101.85	105.27	109.12	99.856	102.03	112.45	112.56	114.44	113.28
103.68	109.05	106.19	102.51	110.34	107.42	106.12	105.9	108.79	103.85	109.07	109.67	108.37	106.92	97.233	101.99	100.99	106.27	100.91	99.473	104.57	106.41	99.118	97.293	101.8	102.85	101.88	105.3	102.97	106.93	100.52	108.06	104.12	109.84	107.6	106.93	99.276	105.22	106.65	105.16	101.3	103.66	96.379	106.41	110.35	104.4	105.77	98.459	108.91	100.64
120.57	107.34	124.86	109.82	103.81	115.51	102.35	103.34	114.69	110.1	119.37	117.82	113.65	106.43	108.42	114.95	117.6	108.81	114.11	120.79	111.84	117.26	111.63	110.73	98.454	117.07	116.11	116.95	119.52	104.43	109.61	115.22	109.63	102.6	113.71	124.24	113.84	116.55	106.81	118.31	117.7	114.09	123.43	108.67	121.17	111.7	119.18	118.59	104.65	109.46
104.27	106.49	106.74	107.28	107.12	109.15	97.843	109.64	100.71	105.74	113.07	103.34	100.23	103.89	97.134	102.03	105.06	114.09	99.843	109.95	100.15	100.02	109.4	104.23	113.15	99.69	109.45	102.01	98.733	109.4	107.15	103.99	104.31	100.02	108.57	110.56	103.17	101.29	106.88	106.72	109.88	103.46	103.78	115	104.57	104.23	108.48	101.38	108.12	104.68
102.65	98.989	104.91	97.37	107.09	109.13	113.35	107.69	110.14	104.24	100.05	110.84	104.33	111.81	102.16	98.802	107.93	110.83	111.78	104.09	112.4	97.685	107.06	111.04	107.73	111.55	111.57	101.17	118.46	100.32	111.55	112.92	112.88	103.99	103.74	112.38	109.12	102.16	106.55	110.24	107.44	104.54	101.96	107.45	106.42	107.23	103.93	106	99.37	105.8
111.18	103.19	103.74	108.84	111.09	100.64	106.7	108.56	105.8	101.1	106.96	100.7	111.24	101.28	104.89	108.88	112.77	105.09	105.01	105.83	106.47	108.47	109.14	110.56	106.18	109.14	91.574	112.74	108.13	108.94	107.37	98.146	114.84	108.44	105.02	104.01	112.28	106.77	103.9	104.88	95.395	102.12	102.27	109.7	103.8	100.52	103.11	101.4	113.61	114.15
95.071	95.022	100.41	100.75	107.34	102.43	105.9	104.73	89.815	99.271	96.831	104.7	112.65	111.44	103.71	108.79	112.06	109.93	103.55	100.25	122.65	104.94	97.947	99.694	96.986	105.53	97.809	102.34	97.352	110.2	98.124	101.18	108.47	98.619	110.98	100.85	108.76	105.61	99.092	100.64	113.29	99.486	102.92	93.376	101.01	105.47	102.18	100.7	99.759	101.42
118.53	114.5	119.35	110.84	106.53	107.78	108.67	111.96	114.34	110.15	112.89	107.18	112.65	110.62	111.02	111.59	115.01	110.68	112.6	104.55	110.99	124.37	110.9	108.44	110.8	106.32	114.38	112.44	112.47	118.55	108.42	115.01	108.8	115.97	121.04	113.47	121.76	105.76	112.11	115.85	114.8	105.91	105.37	111.36	111.72	112.92	114.17	110.89	116.03	116.03
96.958	108.3	91.56	108.1	108.7	99.381	104.33	90.056	96.632	98.666	106.44	102.54	106.61	117.71	96.141	109.82	105.2	104.85	106.61	99.003	102.26	90.365	107.96	102.51	100.15	104.35	109.56	96.123	99.903	102.22	99.334	103.49	92.959	104.29	101.81	92.641	99.567	104.64	104.79	106.61	105.85	104.34	108.32	118.04	110.11	101.19	106.62	104.05	102.24	104.91
114.1	102.42	106.57	98.309	108.95	97.741	112.4	102.52	111	106.85	118.14	103.47	99.362	114.86	109.81	102.05	104.11	105.23	104.3	104.51	105.28	103.22	97.389	109.43	106.05	111.89	109.88	97.883	100.4	102.22	107.94	108.07	102.99	105.29	96.692	108.25	105.27	108.43	105.83	120.02	103.45	109.59	109.47	110.22	107.34	99.867	103.05	105.28	101.4	107.69
97.576	111.9	115.79	111.26	117.68	107.56	110.94	115.76	119.75	114.92	101.83	104.12	110.78	112.2	116.39	120.46	114.04	104.33	107.58	116.22	118.27	107.66	113.65	114.19	118.11	112.94	110.56	105.89	112.13	116.23	102.82	105.15	110.64	116.35	106.02	106.09	111.58	114.33	117.89	111.4	111.3	108.14	115.13	115.2	115.94	115.51	111.28	120.81	105.93	107.06
112.69	97.378	97.248	106.77	112.43	102.95	105.49	103.36	112.9	112.46	103.89	111.2	95.65	109.55	103.71	105.61	104.65	104.3	101.85	103.53	106.08	106.19	100.56	100.79	100.51	107.62	103.66	108.91	100.16	105.69	104.87	105.65	106.79	97.03	105.76	107.6	110.59	104.76	107.66	99.73	107.71	104.14	109.45	100.19	103.08	115.51	103.33	94.664	110.73	107.24
109.13	107.39	112.42	115.76	103.05	100.59	108.08	106.27	103.81	108.81	101.49	95.716	104.7	116.95	108.42	110.08	105.58	101.34	109.34	112.4	101.09	107.64	107.65	105.64	100.93	108.1	113.69	106.48	104.76	102.81	108.53	109.53	106.61	99.293	108.11	111.62	107.14	100.87	112.64	109.17	104.26	106.85	101.59	104.64	101.03	100.58	110.76	107.35	109.75	100.96
103.86	112.56	103.44	104.15	111.11	100.23	102.57	109.8	104.38	104.58	109.29	107.77	114.22	108.21	101.7	100.44	108.51	105.49	99.523	98.772	104.23	101.83	104.99	106.57	97.571	107.22	94.747	113.76	102.08	105.86	103.13	101.88	89.558	96.08	101.99	93.548	100.02	106.68	106.09	111.06	108.71	99.925	101.12	96.201	107.09	104.78	104.32	99.924	102.12	107.38
97.216	98.149	95.926	103.43	100.89	98.881	98.378	97.852	100.04	104.13	97.649	102.7	101.21	101.32	98.385	109.11	103.54	100.56	100.63	103.18	96.929	102.96	105	103.9	96.367	98.583	106.91	94.743	93.57	103.77	104.22	113.23	101.2	90.248	94.51	98.757	101.72	105.65	103	95.739	108.56	97.809	97.522	96.361	107.67	102.51	107.39	98.976	107.23	92.446
104.87	110.09	103.02	108.58	107.52	101.31	99.771	97.784	102.61	106.69	106.69	99.372	104.42	97.977	106.16	102.17	102.89	109.79	94.294	104.66	106.25	103.86	98.201	103.89	113.26	96.346	109.71	104.43	108.32	107.07	99.354	101.03	98.175	105.15	102.57	114.48	107.32	106.85	104.65	105.24	99.992	110.15	113.45	108.44	108.98	100.17	107.8	109.2	104.92	111.32
106.09	112.53	100.11	105.42	94.894	111.01	103.99	114.48	103.76	104.42	107.73	106.05	104.42	103.55	105.92	110.94	101.68	113.77	106.22	105.91	105.2	107.1	108.18	103.56	109.9	100.77	103.83	111.87	103.55	97.006	107.35	100.12	105.7	107.82	100.37	107.46	102.37	112.89	101.09	98.565	111.12	111.71	111.78	113.16	99.487	114.85	118.44	103.15	105.23	102.03
105.36	109.67	112.84	106.63	111.13	108.83	108.47	112.65	108.5	110.59	107.47	112.44	120.22	111.32	110.74	116.55	105.68	105.42	116.37	113.73	111.94	108.02	119.72	114.93	107.39	98.603	107.82	113.09	107.37	117.78	116.38	114.3	104.91	104	108.18	122.38	109.16	111.59	108.91	103.51	106.28	114.4	121.9	115.25	111.24	106.59	115.21	110.27	121.49	119.84
98.464	101.03	98.08	109.06	108.47	111.52	115.99	109.69	107.04	116.21	113.03	110.96	108.36	98.414	105.46	96.179	106.13	95.438	100.71	99.335	105.45	100.68	97.246	106.12	102.96	110.77	100.09	111.08	94.735	110.71	101.18	106.29	98.623	109.42	104.98	111.81	104.02	103.78	99.394	108.39	104.02	98.097	107.05	101.07	106.23	116.34	105.06	116.5	100.91	109.14
116.42	107.51	108.88	104.84	103.08	100.74	107.96	97.808	104.83	107.47	106.51	101.82	109.84	105.43	108.39	106.92	106.18	98.494	113.4	109.21	111.15	106.53	105.36	108.46	106.51	107.04	104	107.76	109.53	107.88	110.02	99.252	101.62	111.63	112.48	110.65	106.9	107.06	104.36	100.28	114.06	104.05	104.05	102.48	103	101.82	98.573	105.74	112.72	105.76
110.79	116.87	118.44	112.76	110.35	102.23	116.4	118.77	115.36	115.29	105.12	109.95	111.12	106.79	109.15	105.34	106.79	106.64	113.42	113.6	100.51	116.21	107.58	124.88	113.32	109.81	110.38	108.15	110.62	113.76	101.19	116.25	116.37	118.68	114.75	112.86	107.16	105.2	110.54	114.28	111.89	116.13	105.13	110.45	117.53	112.47	110.21	102.12	121.84	107.97
111.73	106.53	110.07	108.99	111.53	114.46	117.87	123.38	110.98	102.56	114.73	108.96	108.79	111.69	114.84	110.31	107.84	118.56	104.39	109.96	115.74	109.3	112.19	105.82	107.28	109.61	110.26	108.81	112	102.64	111.99	114.4	99.742	105.53	107.39	105.47	113	107.45	112.4	104.2	106.95	112.43	111.17	109.45	110.05	106.72	103.5	116.1	114.58	111.31
107.11	106.19	111.84	111.98	101.17	102.5	98.291	98.705	106.97	110.32	105.88	106.13	101.51	108.01	104.84	118.18	112.54	108.35	113.44	106.93	103.09	105.57	110.82	105.06	95.844	116.19	106.75	104.75	105.62	104.06	96.514	101.49	104.5	103.13	110.5	96.307	100.74	109.38	109.22	105.53	106.03	110.34	103.15	95.827	109.59	105.7	104.08	112.95	110.67	107.35
99.235	102.58	95.565	105.07	116.12	113.92	93.763	110.58	100.87	98.378	98.715	102.45	111.92	104.13	107.43	95.049	98.724	111.38	106.2	103.36	107.17	97.132	102.15	100.23	114.84	109.77	102.45	106.65	104.5	116.46	108.58	101.44	109.62	112.16	110.51	105.58	110.6	101.98	111.09	115.44	105.38	106.86	100.53	108.99	109.71	99.147	102.76	114.28	103.93	102.43
108.03	108.83	118.32	103.58	108.43	119.48	107.51	116.02	106.64	113.34	115.83	109.84	113.58	114.42	115.79	109.33	114.39	112.6	112.55	115.31	117.15	117.17	111.62	111.38	114.95	114.17	114.52	107.1	120.62	111.9	112.9	116.77	114.66	113.77	109.94	108.14	108.89	121.51	115.04	125.25	114.05	116.32	112.38	112.22	116.31	108.74	122.83	119.96	109.7	110.41
105.95	107.89	102.35	94.701	93.346	99.073	100.94	93.214	104.63	92.608	90.85	99.078	103.89	101.74	99.495	98.549	110.22	108.09	109.64	98.502	106.59	93.753	109.19	96.699	99.943	103.83	92.153	102.33	100.76	109.41	102.2	104.88	99.346	100.95	94.822	101.93	93.721	97.955	96.053	95.526	104.51	105.47	107.66	93.257	96.635	108.87	105.55	105.72	95.897	103.11
104.45	109.25	108.56	108.49	111.23	109.57	102.8	106.72	109.37	102.14	106.78	101.87	96.574	99.025	108.4	107.37	110.19	100.18	112.55	104.33	102.22	111.37	102.35	103.38	114.15	107.72	110.19	108.42	106.69	102.63	103.65	95.863	112.24	113.85	104.84	107.12	118.22	110.38	108.71	116.61	100.18	98.666	97.369	104.45	97.813	109.71	114.87	110.15	111.37	99.505
113.83	106.83	100.2	98.679	103.68	112.12	110.79	105.98	110.48	104.35	105.06	106.8	107.08	107.24	111.87	103.33	109.26	112.29	101.35	110.34	102.9	109.57	114.01	106.87	102.55	107.52	115.39	101.71	101.32	107.96	102.72	109.15	113.04	110.7	106.17	105.49	109.45	103.97	109.6	110.42	101.91	115.67	100.29	113.06	105.26	100.54	115.67	105.61	113.07	115.36
106.49	104.3	98.799	95.821	99.072	109.95	102	106.27	97.838	89.813	99.17	86.68	105.28	110.73	94.361	92.035	98.116	100.04	91.531	95.597	101.48	91.083	105.07	97.315	105.03	104.51	100.88	97.647	97.675	101.73	104.93	103.12	96.426	97.187	100.98	96.305	109.28	92.289	97.828	93.842	106.18	103.78	95.631	92.178	100.61	100.68	97.997	100.4	100.9	96.604
107.61	106.64	107.15	106.25	95.596	100.87	96.627	112.48	97.787	105.74	113.13	116.6	110.72	108.28	105.35	100.79	90.293	106.77	104.34	106.59	109.17	107.56	114.27	108.8	106.26	109.1	107.53	102.52	101.48	111.25	104.93	105	106.15	102.88	101.54	96.888	112.43	97.505	105.63	107.89	101.04	109.56	103.24	114.96	111.56	103.74	107.54	109.11	104.16	114.41
107.81	117.58	100.34	116.68	109.63	109.54	111.34	109.96	109.39	109.86	108.6	111.49	110.19	118.69	114.43	114.32	112.9	112.28	110.51	104.73	111.32	106.16	114.42	106.62	107.39	114.34	112.96	103.86	112.6	107.06	106.41	102.7	110.64	108.62	105.98	111.28	108.33	102.22	118.09	94.321	113.25	107.85	105.96	111.42	111.03	116.3	111.68	109.3	109.43	116.73
108.36	108.61	103.7	101.35	109.76	104.57	111.62	93.152	112.07	109.92	111.19	100.11	108.15	110.66	105.35	99.068	103.06	108.79	102.05	106.65	100.4	112.88	103.89	103.73	109.91	109.13	111.24	101.39	101.38	114.12	107.81	105.77	108.21	111.79	116.31	111.82	97.993	109.54	104.73	97.883	99.602	96.974	95.17	95.434	111.08	112.49	112.36	105.99	103.21	104.48
112.47	99.895	108.45	106.02	106.9	106.01	98.077	103.17	108.19	112.92	111.58	95.093	111.68	108.53	105.15	95.135	104.93	113.73	98.285	100.78	111.94	112.2	109.49	101.47	98.309	101.22	106.04	106.6	93.499	114.58	107.87	106.3	104.72	111.13	111.54	103.27	102.86	103.61	101.43	107.56	102.48	109.4	99.734	103.69	104.72	103.19	108.63	111.93	103.48	106.16
117.72	106.54	114.91	103.25	111.04	109.02	105.65	117.01	114.63	114.51	115.55	111.79	112.74	94.912	104.41	110.37	115.81	115.74	115.17	111.58	107.76	112.86	118.86	103.04	114.23	105.98	115.44	107.95	116.87	112.78	111.77	111.08	119.22	115.17	105.32	110.66	109.36	116.28	108.62	120.74	116.16	111.6	114.65	109.58	109.5	103.28	104.39	107.37	107.03	106.02
111.51	111.05	111.19	115.76	109.09	112.32	114.38	111.1	112.18	115.77	107.58	115.05	112.55	118.92	109.25	103.1	117.69	103.88	111.04	115.32	119.22	101.66	115.17	107.65	113.46	110.31	109.63	107.83	112.05	114.66	105.67	107.48	105.81	105.34	109.95	116.67	112.64	107.26	111.66	115.73	117.59	112.72	110.9	111.19	110.47	113.03	109.53	108.07	107.65	113.5
104.28	102.48	95.089	114.48	109.85	99.359	105.47	101.6	107.02	103.45	112.57	110.63	99.173	101.92	110.84	103.32	107.9	107.89	99.426	99.669	98.256	102.43	101.03	108.98	102.04	114.22	112.7	97.778	103.19	110.45	100.43	104.81	109.68	100.93	106.99	101.04	104.4	107.62	103.54	102.97	108.15	97.637	106.46	112.31	105.39	106.3	104.39	107.37	109.66	108.41
113.01	106.24	106.47	100.67	104.57	94.767	104.46	102.06	101.73	99.21	111.61	102.57	98.238	101.03	110.68	109.25	103.06	112.1	102.95	104.48	105.11	103.76	109.82	94.126	97.733	103.45	115.85	111.7	93.978	110.79	109.82	96.243	105.81	93.554	109.46	103.18	102.88	102.42	97.79	103.1	103.59	114.41	110.74	113.04	107.29	104.8	113.39	112.1	102.87	112.96
109.98	106.61	110.39	103.58	110.02	107.89	107.1	102.86	106.91	111.48	106.83	101.82	107.05	108.23	116.13	107.11	110.84	117.19	110.35	112.8	111.08	110.07	103.49	110.03	109.7	110.85	107.65	115.41	108.6	115.3	115.41	113.55	114.33	108.83	112.32	106.97	108.67	110.99	110.17	111.08	107.77	101.07	105.66	108	110.49	107.15	105.17	107.93	99.159	110.63
116.41	110.87	115.31	109.97	118.45	108.89	106.72	105.63	113.18	113.95	118.01	108.95	111.9	116.59	112.62	109.94	116.69	103.01	108.57	104.78	102.62	103.17	105.8	105.56	117.91	103.42	109.58	113.16	108.64	114.16	114.03	107.6	111.7	115.18	104.35	111.19	111.12	114.98	111.66	104.37	108.64	113.6	107.65	120.71	105.21	116.73	109.05	112.72	113.98	111.43
109.84	115.46	109.78	117.31	115.27	109.93	117.06	109.39	122.44	116.09	107.97	110.5	117.37	111.03	108.68	109.4	108.3	118.04	112.1	93.834	101.82	109.75	98.099	111.11	116.67	108.82	112.18	123.55	116.65	110.76	104.91	109.19	110.32	110.35	108	110.03	119.45	113.9	106.46	110.8	108.82	104.88	111.19	111.81	108.77	110.99	110.01	115.52	112.75	107.15
111.85	114.83	119.77	112.36	111.02	118.21	103.22	112.93	113.16	104.72	119.31	115.96	123.11	115.49	123.45	121.15	119.78	116.61	116.08	109.96	109.07	113.71	112.49	125.78	104.12	114.35	123.38	110.8	107.51	107.35	115.53	111.64	117.88	113.82	113.09	108.2	114.72	101.86	116.42	118.36	112.1	110.05	111.73	112.51	112.77	112.43	111.16	122.15	112.37	107.09
105.25	99.669	97.268	106.98	106.34	106.7	100.05	109.42	100.16	99.424	99.615	104.06	106.62	106.79	99.745	97.823	102.29	100.1	113.08	103.74	99.59	102.66	99.389	115.58	104.59	102.71	94.386	107.7	104.01	105.28	109.1	104.58	102.6	98.12	109.64	101.77	102.18	105.84	102.94	105.48	102.69	101.67	97.759	98.817	109.92	105.7	115.04	105.45	104.59	106.55
111.49	104.51	107.93	108.16	98.365	110.14	102.4	113.81	103.35	107.46	103.92	115.27	105.14	103.08	106.01	109.67	101.1	102.66	100.93	101.53	102.4	105.66	97.249	93.229	99.87	100.23	106.47	107.93	112.96	105.02	109.71	104.16	104.28	102.42	102.5	96.09	102.88	101.49	98.377	103.81	105.88	106.48	102.28	112.07	114.64	112.25	103.13	106.1	108.39	107.07
96.171	104.09	113.91	104.77	102.79	106.76	109.07	100.18	96.086	100.62	101.06	101.72	109.86	112.68	106.97	105.87	100.9	108.95	115.8	108.08	97.903	105.09	102.37	106.29	102.84	109.67	110.5	101.72	105.38	101.13	107.92	107.72	110.71	99.374	100.87	111.57	110	110.1	98.943	106.27	111.95	105.14	105.37	111.36	100.68	104.36	112.29	102.65	108.47	109.09
106.64	105.56	107.57	102.35	110.76	110.21	101.84	103.51	105	111.05	109.61	108.09	95.816	105.33	104.1	110.08	104.99	111.67	112.39	102.69	105.78	112.26	103.51	102.19	111.61	107.8	111.19	103.13	107	103.95	100.99	104.8	108.12	114.11	106.27	104.46	113.99	103	105.19	103.82	101.91	115.05	95.454	100.97	105.18	102.6	103.93	107.26	107.91	94.787
112.48	101.78	108.29	100.86	111.55	110.82	105.38	111.79	104.86	109.66	103.76	97.472	90.922	101.58	114.38	108.97	108.99	120.16	108.69	106.75	109.97	112.1	104.46	101.34	110.74	109.34	102.8	111.99	112.19	103.31	109.71	99.195	105.4	102.88	113.64	105.77	105.71	97.671	101.84	101.05	97.183	108.19	110.33	106.73	117.6	105.75	99.138	109.52	102.6	102.44
102.26	106.28	108.79	97.115	97.978	111.88	109.94	105.85	107.7	100.31	113.06	96.004	114.26	110.42	101.22	104.46	100.86	105.85	98.384	112.73	96.164	103.82	114.53	108.14	105.97	112.02	105.26	105.54	105.52	97.888	106.32	100.75	105.08	98.37	112.35	102.16	112.69	103.8	96.908	92.944	97.883	97.496	97.186	108.47	102.73	99.182	111.12	110.84	106.54	110.56
121.5	111.78	122.12	120.66	115.5	118.38	123.3	125.4	119.15	117.15	110.32	112.56	119.91	114.51	110.97	127.24	110.89	120.39	118.17	119.53	111.97	105.73	114.18	110.84	122.6	121.94	115.76	123.26	114.14	106.27	121.07	115.63	113.84	113.4	110.05	121.99	120.14	119.08	119.34	112.85	118.56	106.44	119.56	112.05	114.68	115.09	121.49	116.11	123.69	112.21
113.63	119.77	110.54	109.99	105.56	123.76	107.6	112.7	113.42	107.97	113.25	107.19	107.45	104.96	111.85	106.69	115.4	110.41	119.55	121.76	114.94	107.64	103.8	110.6	103.53	109.17	113.02	108.65	104.49	117.24	108.78	119.31	107.14	109.19	117.28	109.85	117.81	106.84	116.66	115.17	107.38	110.68	114.82	111.88	111.44	115.83	114.96	107.76	117.09	112.85
119.86	113.97	119.02	112.13	118.4	123.88	125.39	102.25	105.38	111.39	112.82	113.05	99.401	109.55	115.4	106.27	113.32	112.96	113.95	110.8	115.43	119.75	116.14	112.44	102.93	108.7	117.48	109.68	105.8	114.61	123.49	115.23	106.1	115.29	114.63	113.57	119.86	105.22	117.9	104.77	112.65	116.16	126.08	113.84	112.99	104.6	116.35	110.14	113.18	110.28
100.21	110.19	105.6	104.66	100.91	105.34	105.47	103.91	108.5	101.61	99.567	102.91	105.56	118.1	114.54	112.04	100.75	105.95	109.73	107.7	107.07	88.636	107.49	102.76	107.62	110.68	103.99	114.64	98.612	102.65	106.49	109.91	108.17	112.29	101.48	107.74	97.344	99.769	101.22	102.75	107.69	115.25	105.24	106.21	92.414	104.03	106.62	109.9	102.12	105.8
107.48	118.22	101.13	106.13	114.34	109.29	102.22	112.27	108.14	102.91	107.49	105.51	111.07	117.5	98.899	101.97	105.02	102.76	109.87	111.05	101.68	100.73	110.87	110.37	111.39	118.05	122.52	110.14	105.98	118.22	110.72	116.04	106.7	108.08	107.89	106.84	102.74	108.15	110.42	118.21	110.71	106.93	116.92	108.9	111.55	114.17	113.09	109.29	99.886	108.74
102.43	109.95	112.83	104.36	100.71	96.928	103.25	110.92	104.56	106.34	110.21	106.63	95.869	98.687	112.18	105.04	113.71	115.39	103.29	102.83	107.84	103.24	95.121	101.97	106.12	106.04	109.59	100.2	116.96	98.456	103.83	96.382	109.38	104.98	103.21	103.43	105.19	109.68	99.642	107.46	106.8	101.9	106.79	109.57	114.62	105.66	117.52	102.39	106.6	100.14
102.95	99.398	102.93	109.21	107.45	108.74	110.99	110.52	108.69	102.71	106.89	103.75	107.02	101.87	115.12	103.78	111.36	108.2	107.59	103.91	104.94	106.59	105.65	109.99	100.01	101.92	107.79	97.841	105.03	103.92	100.47	103.04	107.1	116.07	101.25	104.1	102.15	108.72	105.37	106.14	100.97	104.7	105.76	103.23	97.171	109.51	107.11	99.535	111.58	106.11
96.446	108.15	107.11	106.45	102.88	105.26	103.52	116.54	107.79	112.23	110.8	100.69	109.16	107.21	107.4	105.35	96.615	103.42	102.4	115.83	112.97	111.59	103.36	99.01	114.18	109.45	107.18	108.33	98.661	114.79	91.443	109.14	101.18	105.87	111.31	109.65	118.76	106.83	106.97	111.11	96.783	106.96	101.26	103.1	107.98	113.29	111.3	112.51	103.92	105.1
110.69	107.68	104.66	101.2	109.36	112.7	106.5	108.08	102.77	109.16	111.56	108.01	108.6	107.97	103	100.43	112.85	108.49	120.87	109.91	108.41	99.432	107.99	106.92	97.978	107.74	103.93	105.7	108.71	105.6	106.4	102.55	108.8	100.34	100.27	103.29	97.641	106.13	115.6	106.19	105.18	103.29	110.37	112.3	104.94	109.58	109.04	113.86	107.39	104.74
98.367	106.78	99.9	104.83	106.2	107.26	102.7	108.77	108.5	111.14	99.714	109.15	108.8	104.01	96.448	106.8	97.657	105.43	98.671	102.64	110	103.81	105.61	101.8	105.35	103.57	101.78	101.28	108.19	101.01	104.9	106.63	102.53	114.04	112.12	111.26	110.19	105.08	107.52	105.66	111.93	103.42	105.51	102.59	107.19	92.963	111.28	107.73	104.93	107.81
101.53	111.28	106.8	99.864	109.89	103	114.8	106.14	102.94	112.27	113.59	105.5	112.94	100.86	105.38	115.69	111.01	103.16	105.2	103.75	115.15	107.23	110.68	105.08	101.89	101.44	109.68	113.54	117.41	101.36	108.69	107.89	110.03	118.16	104.48	97.602	111.49	107.12	111.35	97.164	98.558	110.42	107.33	104.06	106.99	103.24	111.49	101.43	108.09	116.53
105.45	113.11	101.61	112.16	110.43	103.12	104.36	115.72	108.05	101.15	105.4	98.918	103.61	96.404	109.95	106.01	100.09	105.77	108.32	102.65	103.82	103.3	104.45	97.167	102.64	104.2	112.56	112.61	103.96	110.77	96.397	105.44	111.74	107.24	106.63	109.59	107.83	103.7	111.1	113.42	107.24	107.58	104.98	108.88	108.61	94.809	98.372	108.39	104.96	108.98
101.58	104.22	105.72	96.675	109.65	95.085	105.15	106.05	103.67	103	108.14	106.42	101.72	112.49	100.29	108.18	96.58	107.73	105.43	107.25	94.956	95.997	110.39	106.22	109.62	107.69	109.17	110.45	102.68	104.7	112.35	110.46	102.41	111.55	102.47	105.24	107.78	103.41	102.26	98.921	110.13	97.153	101.62	98.695	104.34	101.94	112.11	96.429	114.08	109.71
116.86	114.83	114.18	113.76	104.54	106.88	115.42	109.06	101.69	111.16	109.68	103.53	117.12	106.27	104.12	98.32	112.36	107.81	107.2	104.98	108.26	108.79	101.15	113.2	108.39	115.1	111.42	103.83	110.51	109.1	109.31	113.4	109.1	115.82	105.65	104.9	117.12	113.71	110.18	116.58	114.65	112.8	113.19	101.09	109.78	112.77	112.57	113.38	109.35	106.32
105.6	101.26	100.54	96.197	109.89	105.68	111.07	105.52	100.99	94.458	102.99	102.94	104.61	99.544	111.42	101.38	104.1	105.42	100.26	105.21	108.39	103.27	102.96	113.11	107.14	114.96	113.43	98.437	95.884	113	97.478	94.064	100.73	107.58	108.7	112.45	100.89	105.76	99.544	103.76	98.248	105.97	102.28	99.519	101.37	99.512	107.37	99.822	101.42	112.99
115.3	117.59	114.2	115.4	114.1	110.54	112.57	104.54	108.17	113.18	114.41	106.01	113.81	120.78	114.75	110.5	110.18	109.73	107.25	111.17	119.17	120.38	108.48	111.58	107.9	113.9	116.48	113.82	118.04	114.94	103.73	112.75	103.23	120.04	115.11	105.72	109.69	111.36	109.26	108.89	113.02	113.31	120.14	118.12	104.4	104.59	104.79	100.44	108.54	114.68
100.25	107.78	109.97	111.86	99.138	103.31	106.03	94.161	102.18	100.59	101.8	100.34	103.19	97.884	117.12	104.99	104.74	121.28	105.21	107.47	102.84	95.558	104.57	103.68	101.04	103.28	108.44	105.71	98.443	110.42	97.989	105.28	107.61	108.18	99.938	112.23	103.9	102.87	106.73	108.77	109.47	105.43	107.92	97.914	110.99	96.455	112.72	104.16	109.54	109.23
108.21	105.51	114	110.12	107.61	100.96	107.68	118.41	119.39	108.78	111.96	107.55	112.41	102.07	111.93	116.17	108.19	112.24	119.64	109.05	108.09	116.64	115.37	107.33	107.16	111.43	100.25	94.921	118.45	108.99	109.69	118.54	112.19	110.16	112.32	114.12	107.97	111.14	114.78	113.7	113.77	116.73	107.6	108.68	114.77	109.63	107.78	120.95	112.79	109.3
103.37	95.951	104.75	95.698	103.16	104.33	103.6	108.01	99.355	104.38	100.12	102.23	99.12	103.96	93.584	99.514	103.53	108.29	102.56	103.48	97.996	97.443	102.43	94.706	94.042	105.11	101.56	103.06	105.69	95.291	94.672	100.73	101.85	97.8	107.42	100.74	95.842	96.94	102.2	104.07	99.762	99.445	109.34	96.943	109.49	104.95	94.646	90.979	98.665	100.25
105.61	106.35	107.28	117.61	100.83	117.08	114.61	117.84	104.97	101.69	107.55	109.47	107.08	120.16	104.73	112.32	110.72	110.99	111.87	117.26	111.93	113.79	103.07	112.44	114.62	119.05	112.87	106.31	115.78	115.58	102.19	120.06	106.99	113.96	117.31	113.75	106.38	103.15	107.98	115.31	109.07	113.79	116.63	109.01	111.53	103.44	114.91	108.15	112.99	100.27
106.63	119.17	110.91	105.76	110.58	113.83	108.34	107.13	114.62	115.71	112.32	111.69	116.85	106.58	108.57	119.18	108.4	102.98	108.44	104.87	109.82	104.93	115.82	115.45	104	107.62	118.41	114.81	106.97	100.08	114.95	117.8	115.57	108.78	108.64	110.1	105.81	107.4	103.42	116.57	111.76	100.87	108.16	114.81	110.63	116.58	112.47	112.83	109.87	115.73
106.67	114.66	106.63	119.29	115.6	115.95	114.71	116.87	114.03	116.8	114.04	112.66	110.23	108.62	109.24	107.84	107.17	119.99	99.055	124.64	109.22	109.34	113.73	103.21	105.25	119.71	119.43	106.86	111.66	117.74	109.2	112.37	115.56	109.93	111.42	113.73	96.069	122.31	104.18	113.24	111.71	114.43	115.93	109.32	108.43	115.05	113.55	113.94	118.68	120.36
110.08	102.56	102.41	101.03	106.75	103.32	104.34	105.51	99.318	101.41	113.86	102.81	98.7	104.7	115.71	100.17	109.5	112.69	104.39	102.85	112.6	104.85	95.367	112.42	100.81	92.746	105.13	105.17	102.48	109.93	105.14	105.64	104.29	110.15	102.87	107.38	106.31	108.33	108.69	103.43	101.28	98.014	106.53	101	107.35	108.5	102.13	104.88	113.27	105.37
102.23	105.41	113.39	109.45	107.52	97.491	100.62	110.56	110.31	108.62	104.03	105.1	106.26	97.123	108.9	105.62	107.94	103.59	99.608	103.53	100.9	97.138	101.63	106.93	103.37	99.316	101.59	111.31	109.86	104.32	107.44	97.263	104.68	107.49	101.64	107.68	116.01	101.19	107.37	101.38	108.5	103.54	111.73	98.749	106.2	102.44	108.57	103.62	103.54	98.392
108.43	111.13	101.84	112.19	111.07	91.828	107.82	107.59	109.78	111.94	99.96	102.66	115.96	101.99	99.912	99.703	107.78	104.48	112.76	113.51	108.59	105.28	104.48	103.56	104.81	108.02	105.72	100.12	117.02	108.09	106.76	103.8	110.54	100.23	112.92	102.63	105.18	100.46	100.2	102.61	102.35	103.05	105.55	104.31	98.915	103.31	97.479	107.6	101.27	108.54
102.15	96.273	106.05	104.39	100.7	96.481	108.15	85.827	102.94	97.253	93.315	90.368	107.11	99.408	100.43	97.571	107.92	107.97	98.976	105.26	103.74	99.003	105.47	108.05	100.9	94.035	102.51	92.978	101.28	92.666	104.06	100.83	106.94	98.985	102.14	108.94	96.162	99.433	90.667	107.25	99.288	104.54	111.63	99.285	95.749	99.917	104.22	106.31	107.63	99.149
108.86	110.28	112.92	113.13	116.67	108.51	113.12	112.27	112.18	99.725	116.42	109.07	110.51	102.93	116.77	108.68	104.52	111.18	123.59	109.27	111.44	110.58	104.32	115.99	112.01	112.99	107.81	109.76	106.58	117.12	108.92	115.89	103.98	108.92	108.33	110.9	102.65	102.86	108.47	108.63	117.03	115.41	113.21	109.84	118.84	113.59	111.19	112.25	110.56	106.76
104	108.32	115.27	113.22	110.52	99.168	101.72	110.52	112.49	111.91	114.48	111.01	101	100.66	98.432	112.61	102.63	106.13	108.71	108.26	101.9	110.93	103.54	111.59	111.39	113.49	108.59	110.89	109.75	109.68	101.74	102.06	100.31	105.63	107.42	114.79	105.63	104.55	101.26	109.42	109.29	106.62	100.07	105.54	115.01	113.36	102.01	105.79	108.04	110.74
114.52	121.56	115.96	120.38	117.94	109.85	110.93	114.9	110.31	110.59	116.9	118.89	117.72	127.34	111.92	109.5	121.95	113.02	121.79	107.65	120.57	114.96	116.72	115.2	120.79	120.18	121.66	118.57	120.71	120.78	115.71	115.54	112.85	122.71	119.57	110.35	119.06	122.16	121.74	120.16	120.75	116.39	127.66	121.54	119.93	116.44	111.45	114.78	123.74	122.65
112.61	104.7	107.96	114.96	106.14	99.366	107.93	107.23	111.14	117.08	112.86	108.96	106.02	106.61	114.33	114.19	103.25	117.89	112.21	112.49	110.39	106.33	109.7	118.76	116.21	114.81	111.83	98.301	108.12	108.47	116.73	116.21	117.78	122.49	103.04	108.58	108.39	111.03	110.02	107.51	117.06	111.07	102.54	111.94	104.67	107.69	106.19	112.38	109.19	106.88
105.36	98.922	117.07	107.86	117.54	103.09	116.7	104.1	98.781	114.3	108.41	112.84	105.22	103.33	106.96	103.24	96.604	106.01	112.72	103.27	102.51	105.57	106.91	111.12	107.21	101.35	102.04	99.497	95.122	101.61	103.46	105.82	109.09	98.415	111.22	99.562	102.85	102.84	107.55	103.26	101.61	106.46	109.84	111.15	114.28	100.8	108.56	104.86	103.61	101.26
128.39	118.11	122.74	119.24	111.89	118.72	117.22	119.19	126	117.44	117.86	114.78	120.09	118.43	120.96	110.21	117.92	116.28	110.89	116.28	115.89	114.26	112.25	113.66	113.43	117.33	127.16	116.73	110.57	116.95	109.68	109.36	114.55	115.47	118.56	116.54	112.15	116.01	114.05	124.2	115.94	124.54	117.44	115.19	113.87	114.91	118.21	115.3	117.59	126.77
118.97	110.35	107.69	109.24	109.8	113.58	113.84	113.93	107.91	111.98	121.74	110.29	111.87	107.74	106.75	112.04	104.87	124.51	114.01	122.36	113.18	117.22	110.36	110.04	113.48	103.98	111.15	105	108.49	108.35	108.91	116.42	114.15	111.17	108.6	118.91	113.91	115.97	108.13	114.14	114.65	114.99	114.11	107.7	115.34	119.92	109.81	110.96	111.91	103.16
112.68	111.43	108.91	111.6	112.77	107.46	118.82	126.31	102.63	111.08	116.46	112.56	113.61	106.09	115.35	116.11	111.05	114.08	109.35	107.28	105.9	112.98	114.74	108.18	121.61	106.63	110.8	112.8	117.23	121.81	117.64	103.74	106.2	109.06	116.11	111.97	108.36	109.92	124.65	109.31	122.23	108.82	116.86	109.91	111.5	112.51	104.15	112.05	114.49	121.36
111.19	106.71	110.24	115.64	106.66	109.85	123.4	103.47	119.91	107.25	108.53	108.55	105.63	109.56	98.164	108.52	103.29	107.41	117.89	109.51	106.91	111.44	103.64	108.33	117.45	114.22	112.96	101.59	108.17	112.56	104.18	111.71	107.18	112.98	116.2	101.72	112.7	111.19	110.63	115.17	100.6	107.95	112.2	102.15	114.28	120.39	103.54	114.26	103.42	112.84
115.08	120.78	120.04	111.52	131.43	117.43	120.21	114.88	113.56	107.91	116.17	120.45	121.88	107.74	117.68	125.63	117.98	119.57	110.23	112.02	117.57	126.95	115.32	113.21	120.39	115.87	113.37	115.35	109.93	110.54	120.49	122.16	109.03	110.25	115.66	107.33	118.81	107.58	104.22	119.65	116.23	120.42	121.46	116.83	127.46	116.25	110.03	123.45	114.86	112.31
106.98	112.93	116.56	113.06	106.65	113.69	105.29	100.16	106.06	106.79	103.22	113.39	102.89	99.425	104.04	106.13	104.44	89.071	102.26	102.21	112.94	106.15	104.6	105.66	103.57	102.76	104.78	109.54	113.33	111.08	99.358	100.9	102.45	107	101.2	98.273	100.5	108.27	98.524	96.746	113.77	112.19	108.85	108.7	105.25	102.36	103.55	111.06	109.65	108.11
104.83	97.839	103.56	109.37	103.64	106.33	108.37	91.403	110.43	102.11	119	111.93	111.9	111.64	105.44	107.2	101.57	112.37	106.61	107.59	101.87	103.6	108.3	101.14	106.31	100.49	103.09	104.11	104.54	108.72	106.37	103.16	102.12	109.95	105.09	103.73	105.66	104.78	103.47	112.7	110.14	110.45	102.34	110.44	105.6	107.94	99.805	103.89	108.94	105.03
111.26	103.83	110.15	108.98	109.53	105.22	101.29	110.08	106.01	107.49	105.62	99.732	112.46	104.84	108.68	114.02	95.217	114.19	101.11	105.5	104.37	110.18	110.76	106.7	102.51	109.6	107.56	109.41	99.91	107.44	103.5	103.51	104.93	93.361	115.21	106.21	103.1	103.31	103.26	102.36	103.09	100.71	108.55	99.143	109.26	103.18	108.98	110.53	105.76	109.62
99.732	104.75	99.938	109.92	102.94	98.721	103.15	98.378	112.41	108.52	104.26	111.56	99.435	105.39	104.21	97.691	110.16	110.3	115.07	104.4	107.21	100.14	113.13	115.38	98.281	102.96	101.96	108.91	101.15	106.51	109.39	109.26	106.64	113.75	110.42	108.97	116.87	114.33	109.02	114.74	119.12	107.57	107.55	102.86	109.64	114.43	102.06	106.65	113.33	106.22
104.56	107.77	104.43	111.67	116.86	103.8	101.04	111.74	103.17	105.96	117.55	105.07	110.58	116.8	107.58	109.01	107.56	111.14	96.427	101.76	103.66	109.59	98.812	108.86	98.077	107.79	115.97	108.95	103.99	104.92	106.5	114.95	112.31	104.28	102.97	108.97	106.67	110.26	108.51	97.699	102.89	113.18	108.2	106.89	102.23	111.97	110.76	101.31	106.22	108.18
105.13	94.232	97.384	104.94	97.299	95.694	93.125	99.452	95.301	101.05	93.618	102.83	100.56	99.804	100.45	99.235	93.294	88.601	95.213	100.39	95.768	110.71	93.506	100.8	98.001	101.02	101.05	95.338	98.892	96.536	103.44	105.75	105.01	93.55	91.646	103.61	95.991	94.844	102.13	103.31	101.99	93.004	105.35	99.573	103.63	93.194	101.95	92.881	102.16	97.159
105.42	97.887	109.81	103.98	100.82	108.87	105.36	106.09	101.8	103.89	104.48	107.62	111.96	111.98	112.24	107.49	112.22	110.54	108.08	97.55	98.852	104.19	104.31	105.85	103.61	116.61	109.32	100.17	103.09	100.77	111.28	107.47	98.992	105.1	107.45	106.01	103.21	108.53	111.57	111.58	112.74	109.95	118.27	111.25	106.89	99.457	100.17	95.718	104.79	103.41
106.73	105.41	116.08	113.47	102.97	109.84	98.941	107.08	98.243	112.23	111.64	105.81	114.72	108.13	107.07	113.29	101.77	112.57	102.79	107.41	99.869	100.18	103.98	103.51	117.48	112.93	109.46	97.792	109.21	102.01	105.49	108.29	109.78	106.1	111.95	104.85	110.6	109.43	107.95	107.15	109.74	108.96	104.78	114.56	100.57	106.39	104.54	104.47	102.83	110.49
112.58	110.47	114.28	110.06	116.84	112.85	108.14	107.91	107.19	112.65	107.32	111.01	120.7	110.77	112.6	110.32	113.46	110.42	110.77	112.3	109.12	113.28	111.31	114.7	109.03	109.66	112.71	106.59	116.49	114.72	106.96	106.57	109.28	109.26	112.45	109.78	106.34	113.28	106.66	123.01	118.55	110.54	95.954	106.78	124.31	106.52	113.86	107.11	111.5	109.83
104.23	102.12	102.71	114.7	109.8	107.62	109.84	101.05	109.49	99.802	108.69	99.208	99.504	114.07	107.97	90.718	102.47	105.02	106.84	105.85	110.42	117.61	101.73	103.43	104.62	105.69	106.42	104.23	105.6	107.06	106.35	108.39	105.17	105.61	99.757	111.46	105.38	107.75	106.63	102.28	103.48	100.91	97.955	110.36	112.43	101.77	109.43	107.94	102.54	106.82
110.2	101.47	95.195	98.691	107.1	96.188	106.41	106.17	96.02	105.7	97.236	110.25	97.199	106.58	97.964	95.385	104.78	99.91	99.895	113.11	91.459	105.48	103.38	97.429	105.44	100.38	93.463	100.68	109.08	102.64	99.595	97.714	96.992	96.94	103.38	93.072	107.31	102.06	104.63	100.79	99.429	103.48	107.26	107.94	103.14	104.78	101.8	102.82	105.79	99.164
109.49	102.42	110.26	100.87	108.88	107.02	102.95	112.17	100.98	104.7	109.38	112.7	103.26	103.53	109.99	105.06	101.3	103.74	102.47	105.13	108.25	100.4	114.71	96.528	105.93	103.71	104.92	112.44	106.46	106.66	99.603	102.25	96.89	108.73	96.811	103.96	99.69	97.591	103.93	109.66	102.29	101.85	96.6	103.34	109.56	111.7	101.44	109.38	103.09	104.89
115.4	113.92	119.67	114.21	117.14	105.49	116.35	117.87	112.94	120.32	122.53	112.2	121.86	120.25	114.59	111.96	115.64	117.02	115.01	117.33	119.28	112.63	116.54	119.25	124.52	121.06	114.98	128.7	114.43	118.61	120.46	118.74	126.49	115.32	117.91	112.92	114.02	115.48	120.85	116.62	119.29	110.12	125.13	125.45	116.23	118.26	112.77	115.11	115.12	115.64
116.14	109.05	111.3	113.69	113.71	111.82	116.99	110.5	110.6	100	107.01	115.6	106.6	112.14	110.41	113.34	115.32	120.2	112.93	98.2	109.53	103.29	118.29	113.82	120.18	115.94	121.41	104.21	112.97	118.31	104.93	113.25	116.11	109.33	108.69	112.86	113.67	113.45	117.61	113.73	109.21	120.08	111.05	107.41	120.67	112.36	109.13	113	102.06	111.63
99.389	106.15	102.74	93.797	92.007	91.588	101.85	98.771	98.579	102.51	109.07	92.87	97.844	105.05	101.91	101.33	89.029	103.08	107.67	107.47	96.511	98.804	91.512	92.173	103.8	92.638	94.791	104.66	104.58	97.602	111.56	103.05	94.893	96.88	96.029	96.114	100.19	103.2	100.33	96.697	100.67	99.729	98.323	110.8	100.36	99.934	90.07	100.16	92.781	85.645
117.86	105.48	105.18	119.15	111.25	113.07	112.33	103.13	115.73	99.76	111.92	111.93	104.37	112.25	108.76	108.15	108.71	102.01	115.14	118.88	115.78	107.39	106.43	116.71	114.28	113.71	116.02	116.74	110.17	110.19	111.01	109.17	114.75	107.6	116.7	103.15	110.19	95.644	112.6	118.25	110.5	108.06	119.34	108.46	118.67	109.61	108.02	107.62	108.52	103.14
115.64	96.857	101.95	103.03	108.01	101.43	98.131	106.51	99.563	107.33	98.386	101.41	89.514	111.87	103.56	106.77	105.08	99.233	98.241	110.28	97.074	109.59	117.81	104.66	107.43	103.9	99.828	102.52	108.95	96.368	110.92	112.41	105.15	106.47	103.97	98.955	104.98	105.63	104.48	104.51	96.858	105.76	97.653	103.24	107.29	98.896	109.49	101.97	96.723	99.628
116.25	108.88	116.78	112.86	107.56	116.23	113.8	102.57	119.02	115.41	112.78	105.55	115.83	107.02	113.23	113.18	118.57	112.76	110.2	116.62	113.18	109.44	116.43	110.91	112.01	109.62	109.93	114.76	108.6	120.87	111.16	114.6	106.98	107.58	115.83	113.97	125.07	118.15	117.24	112.98	111.21	113.03	111.48	113.89	113.62	114.36	110.98	105.67	119.91	113.19
111.16	107.4	101.83	99.438	107.7	107.17	110.94	102.76	106.33	106.05	100.72	103.4	112.16	107.4	102.07	113.32	107.27	103.56	113.54	108.29	121.2	109.99	103.7	97.081	106.59	109.24	99.222	104.67	106.23	110.37	105.96	110.82	104.52	98.061	102.03	114.64	104.96	107.92	102.98	111.25	93.628	103.25	98.834	97.82	101.88	103.55	103.32	98.95	104.62	112.11
102.67	105.64	99.47	106.96	102.34	113.8	102.27	100.51	98.619	105.08	96.667	101.95	91.196	102.9	104.33	110.72	107.22	110.11	91.487	104.43	107.14	106.93	105.92	95.513	116.94	108.3	106.14	101.67	109.14	110.89	106.27	109.31	102.47	107.25	101.66	99.95	107.5	96.704	106.14	108.85	102.61	108.14	105.87	97.167	110.11	103.99	109.05	102.32	103.48	112.5
109.15	123.38	119.25	110.96	128.17	120.45	115.92	118.28	124.06	124.43	119.99	120.22	119.92	118.49	119.64	111.07	124.48	118.58	123.92	121.68	117.97	120.09	123.89	113.26	112.9	119.11	118.51	116.43	125.06	111.99	110.82	120.27	125.8	114.96	127.39	115.76	129.07	113.95	111.28	122.61	127.98	113.2	122.43	128.71	117.51	120.28	111.99	120.37	118.91	108.11
99.086	101.49	97.654	94.854	105.79	100.97	108.47	98.718	106.35	93.985	98.908	96.773	101.25	98.177	93.155	108.51	103.35	99.343	94.212	90.087	96.259	102.59	93.298	102.48	93.74	99.793	105.44	96.812	93.144	101.23	107.6	100.15	99.816	88.51	101.03	105.16	90.822	100.46	99.461	93.139	102.62	104.35	105.47	101.79	99.185	93.278	93.793	102.44	104.32	109.62
107.11	111.34	104.16	103.81	99.619	102.39	107.03	103.97	96.876	109.57	109.11	102.04	102.1	109.64	114.33	102.9	111.01	102.22	101.13	107.67	104.17	105.92	109.03	106.26	100.3	102.39	102.16	103.53	111.55	107.28	100.67	103.07	101.56	111.5	106.52	109.2	99.343	108.71	101.98	105.13	105.07	93.99	112.5	105.48	113.18	107.8	94.159	104.56	109.26	104.41
115.64	119.47	109.33	111.25	110.97	123.34	124.51	110.45	117.5	117.58	118.59	118.09	125.71	118.84	121.75	117.26	114.91	111.72	112.77	118.8	118.75	122.32	112.45	120.98	121.12	116.77	110.47	114.51	119.42	127.02	118.02	132.48	116.23	123.17	117.32	121.56	115.61	124.38	109.77	112.05	118.04	125.3	123.07	117.53	109.37	112.83	117.76	111.43	119.25	123.47
102.26	104.6	103.58	106.16	110.92	116.27	114.19	103.66	116.12	110.34	108.94	113.3	110.58	99.493	105.81	106.69	99.616	110.13	97.441	98.466	111.77	99.452	99.686	105.3	104.77	107.25	99.386	106.05	109.33	108.5	102.46	105.2	105.65	98.365	118.42	103.48	93.221	105.9	108.33	109.58	106.19	107.82	104.89	113.38	108.08	113.21	101.43	94.394	109.82	104.91
111.83	107.07	115.92	104.49	106.06	111.31	112.51	114.08	115.48	115.44	113.16	106.37	113.43	116.51	107.92	118.5	112.39	108.6	105.73	106.94	116.34	103.72	109.32	114.78	114.78	109.02	116.84	107.24	107.84	113.06	113.79	110.84	107.63	115.97	108.46	112.04	111.66	109.79	99.579	110.05	124.88	107.83	108.6	117.47	111.34	114.87	108.09	101.3	111.85	109.68
107.86	98.53	101.58	105.82	99.753	108.25	110.95	108.29	105.74	114.57	109.53	101.93	106.98	101.14	112.25	103.61	109.35	104.26	106.95	111.2	98.725	105.37	104.27	112.18	107.34	108.93	110.92	104.35	107.43	99.143	112.99	103.72	104.32	96.654	105.6	108.69	111.34	113.02	110.85	110.33	111.47	107.75	106.11	107.44	109.34	111.58	98.711	108.42	108.73	103
102.3	108.9	107.15	103.74	103.94	106.43	101.38	107.72	109.69	105.41	114.74	110.81	106.5	107.95	109.93	111.62	105.95	96.651	107.27	107.87	107.23	111.13	110.05	100.07	100.32	98.026	113.17	107.51	110.58	100.42	108.31	109.21	109.74	110.76	109.12	103.22	114.88	109.26	108.31	111.7	102.8	116.26	105.41	108.32	110.95	108.5	104.37	111.82	97.557	102.9
97.069	106.25	107.76	100.18	105	103.43	105.48	113.8	107.28	104.43	108.99	108.06	104.53	96.328	114.06	100.43	117.01	107.01	106.95	104.28	108.07	115.06	104.6	103.58	101.35	105.33	108.18	118.96	104.24	107.79	104.24	108.18	105.18	104.66	105.07	100.58	104.64	109.98	97.385	106.28	113.21	108.3	105.31	96.87	110.53	96.013	92.606	103.67	103.79	108.04
104.35	103.96	105.66	105.52	97.12	99.87	109.28	110.47	103.22	105.4	95.184	101.08	116.04	93.489	105.45	107.3	101.46	98.747	100.59	104.62	105.01	110.24	110.57	109.76	104.74	108.92	104.52	104.31	107.74	109.66	103.88	108.27	103.7	101.97	94.857	101.93	111.66	104.61	103.83	104.94	99.406	100.85	105.74	108.49	101.19	110.66	98.35	99.484	103.25	93.495
112.8	110.73	115.2	107.8	110.61	114.35	103.38	111.83	112.52	110.13	115.97	113.99	112.99	108.99	115.65	106.99	122.06	112.5	107.95	109.9	117.81	110.54	118.02	113.01	111.82	105.21	114.88	113.61	117.12	116.73	111.06	107.89	101.29	114.77	107.35	111.36	113.87	114.08	113.05	119.53	117.6	108.83	112.42	112.03	113.77	112.06	107.88	104.38	115.61	105.38
118.04	114.94	113.89	118.34	110.28	112.12	108.4	102.35	110.34	115.22	106.98	96.008	113.96	111.29	107.58	104.06	116.44	106.56	109.1	117.45	114.38	120.1	111.1	113.08	119.48	104.86	109.2	113.14	115.31	106.85	108.69	113.24	115.6	116.24	113.36	102.38	110.37	109.45	120.42	104.25	116.95	107.38	107.84	107.49	117.11	110.9	111.12	111.12	114.86	101.2
103.99	100.75	114.54	99.013	110.85	94.716	111.64	111.35	108.12	97.87	106.95	103.36	112	112.17	108.94	116.74	110.71	105.65	100.71	106.48	108.52	112.14	100.59	107.66	104.83	98.575	99.929	100.95	106.98	102.82	99.831	106.79	106.93	98.125	105.43	102.23	112.39	98.079	107.37	100.29	100.71	103.61	106.65	114.95	106.11	112.36	111.4	107.68	105.04	99.798
113.19	100.16	102.4	115.13	100.61	103.2	108.89	103.79	108.21	105.54	107.81	99.774	99.247	110.28	109.78	108.18	102.84	110.7	106.75	109.11	101.84	110.84	110.06	102.26	116.31	110	107.47	102.36	104.14	112.65	107.75	113.88	105.77	108.33	107.91	104.08	106.96	108.72	100.5	113.2	103.34	108.45	107.83	103.5	102.23	105.18	108.07	106.81	98.028	99.573
111.91	113.8	109.09	114.24	102.72	105.63	119.91	107.73	112.65	103.59	109.33	108.77	115.34	107.45	116.06	116.66	106.27	113.59	109.6	109.31	113.88	109.47	119.3	103.06	107.38	109.12	112.38	103.79	113.54	111.23	107.34	113.61	110.98	121.86	105.78	102.88	113.51	108.16	114.95	115.36	108.32	115.94	106.14	112.5	110.45	113.35	116.68	124.01	114.89	111.89
111.55	116.78	107.61	114.04	105.11	109.32	104.91	103.7	105.27	106.81	110.93	108.22	122.75	128.52	115.98	114.68	117.9	112.07	113.14	109.77	100.01	117.03	117.95	116.88	102.29	105.36	108.02	112.04	113.16	118.52	102.8	113.32	116.09	118.04	103.01	109.85	116.32	106.76	110.64	121.57	111.69	112.27	110.84	112.33	113.39	113.82	114.7	112.94	114.83	108.17
101.8	93.833	108.98	107.59	104.25	111.7	116.71	99.618	109.76	110.7	103.04	107.69	99.881	99.963	108.29	101.01	104.14	102.85	117.86	110.76	110.94	113.1	112.58	100.91	113.24	103.3	107.32	98.593	107.81	99.625	105.16	108.31	104.21	109.22	108.36	106.5	101.84	108.34	99.024	108.49	109.44	103.44	104.39	102.43	104.61	107.96	109.73	100.98	112.08	101.5
107.81	117.43	121	117.44	122.53	111.02	125.14	117.31	124.28	111.88	114.94	110.53	114.28	117.63	127.96	123.07	121.72	120.39	113.17	119.26	120.1	108.78	117.36	119.74	124.23	120.27	116.45	121.43	109.11	106.6	114.38	115.04	112.39	108.97	115.26	115.89	123.24	118.5	114.74	116.5	109.67	123.61	110.7	127.32	117.01	110.74	116.93	116.15	112.59	120.17
111.69	114.83	110.69	114.58	118.96	115.77	117.9	110.98	119.96	119.9	121.73	119.3	123.63	126.7	118.05	119.07	108.23	112.67	113.35	117.91	121.53	114.91	110.61	115.2	117.92	109.91	121.17	109.04	110.83	113.75	119.26	122.17	112.62	117.32	116.14	121.99	119.38	113.82	108.85	115.84	119.22	115.98	121.65	118	115.91	111.78	108.6	118.04	112.88	123.82
116.6	112.38	109.69	110.07	113.22	111.34	105.61	103.62	105.75	110.2	107.55	113.02	104.31	112.47	118.04	106.21	105.17	108.96	115.02	109.41	110.39	120.15	107.99	117.06	111.17	111.46	117	111.11	117.65	112.35	114.77	117.84	107.91	115.26	109.34	107.6	118.31	109.96	109.44	99.024	106.25	107.56	107.65	113.47	105.74	113.08	109.59	102.58	106.32	113.35
107.01	118.57	121.43	109.36	108.32	110.76	110.85	109.75	109.06	119.04	114.21	108.85	107.37	115.81	108.33	113.01	112.17	108.35	117.15	108.31	112.39	112.01	116.51	107.14	113.29	111.29	122.61	115.69	115.14	107.78	115.07	120.46	115.17	104.69	113.56	114.83	114.65	110.46	113.67	107.83	110.25	102.74	114.43	121.7	118.22	110.68	114.52	107.5	108.58	114.3
104.22	102.33	110.25	111.52	102.7	107.37	101.55	105.33	95.403	97.878	90.079	101.84	97.199	105.61	104.94	105.8	95.216	111.17	92.779	110.82	98.999	105.64	109.45	109.67	111.09	112.67	108.98	97.023	104.72	116.58	94.717	103.18	106.84	96.639	103.35	96.648	99.148	101.06	121.74	101.91	108.54	107.88	106.51	103.38	103.08	113.31	105.24	104.75	107.33	102.57
115.27	111.32	108.29	112.87	117.09	108.64	109.37	109.68	113.4	110.28	111.13	117.59	119.5	113.16	106.47	102.75	110.27	108.68	109.83	107.47	106.39	111.42	114.34	114.9	110.28	108.61	112.7	106.31	114.41	110.93	102.06	109.09	107.36	114.61	116.81	110.99	111	108.43	114.18	123.19	105.74	115.85	119.89	120.12	104.9	111.9	107.73	104.85	117.77	118.73
93.293	98.035	99.892	93.661	98.564	105.25	102.77	101.95	97.553	105.82	97.111	91.616	94.59	97.508	102.69	107.06	99.488	92.409	102.42	98.834	101.05	93.545	86.657	101.77	100.5	99.786	93.943	109.27	106.27	100.68	98.861	100.52	98.322	102.32	102.25	104.63	99.961	95.822	106.9	95.118	98.011	102.16	97.322	104.38	100.38	93.239	101.7	97.692	100.27	103.74
114.79	108.75	113.51	118.57	111.74	104.22	116.08	103.87	106.25	106.76	107.51	105.34	106.36	125.45	103.33	117.92	115.46	111.54	115.97	117.27	111.62	109.43	118.67	115.46	117.65	107.84	110.9	106.82	115.31	110.28	100.71	112.82	112.84	114.92	110.63	112.98	114.44	118.09	106.58	110.4	111.76	121.13	113.61	100.52	102.82	114.26	105.06	119.37	116.48	115.09
111.87	117.39	109.41	104.13	115.79	112.5	105.49	104.45	112.43	110.18	118.37	109.95	116.42	107.51	121.42	118.11	119.57	110.35	110.86	108.52	113.07	120.63	116.95	107.42	113.17	115.35	115.75	113.63	105.19	116.06	102.99	114.83	100.69	109.92	109.62	108.45	111.33	112.86	117.8	119.07	110.26	117.58	109.71	112.67	112.39	113.06	123.76	112.82	109.39	114.66
106.29	107.6	115.49	106.85	110.11	111.82	108.26	108.39	108.31	111.25	106.14	108.5	110.81	111.9	105.88	112.14	106.51	93.536	110.8	105.95	106.1	105.33	105.85	110.28	106.4	111.3	107.76	116.11	102.42	104.89	103.7	99.551	109.21	107.81	101.38	114.59	100.97	107.45	107.01	111.33	103.64	97.071	103.82	107.48	111.17	113.12	96.823	102.42	114.13	101.09
108.65	101.62	107.81	103.1	106.95	105.05	107.5	112.48	107.99	102	100.59	103.01	102.47	103.08	106.68	101.21	99.435	100.8	109.01	104.86	103.81	104.45	104.86	99.306	99.428	103.11	109.41	101.7	99.007	108.73	100.85	98.207	104.07	106.32	109.45	102.89	96.657	110.71	107.63	106.7	108.89	116.96	107.57	107.93	101.43	101.04	116.41	103.87	102.13	110.74
110.49	105.8	113.55	108.88	117.63	111.4	114.45	119.69	102.32	116.04	116.67	113.55	109.26	105.87	115.44	111.71	116.51	123.17	113.27	110.25	112.46	115.36	119.05	113.8	110.71	102.71	113.95	111.23	113.35	100.93	109.69	105.79	101.39	110.77	109.07	108.78	106.92	102.04	115.89	115.57	108.28	108.6	114.43	111.49	112.33	106.64	107.71	118.23	112.66	111.36
106.06	113.88	111.53	114.12	112.48	114.07	114.02	112.02	114.68	118.05	108.08	112.81	111.67	101.92	115.3	111.59	112.51	109.18	107.24	103.17	119.78	114.76	117.88	106.3	106.97	108.72	120.67	104.51	111.22	119.24	116.48	110.82	116.85	106.25	112.32	110.43	111.66	116.94	111.01	110.59	104.98	118.42	109.01	106.04	114.98	118.01	107.94	108.97	107.65	102.42
105.68	106.69	100.98	102.46	108.66	99.683	106.63	98.604	111.94	114.01	106.28	102.26	109.69	105.31	107.04	107.4	109.54	103.15	101.4	108.88	102.78	99.912	103.39	96.624	111.33	98.894	106.93	111.82	104.81	117.1	101.49	110.58	113.12	108.69	113.06	103.08	95.967	100.78	106.47	107.75	109.84	106.85	116.73	97.734	104.33	104.13	102.44	102.8	111.49	110.14
112.73	115.36	115.16	115.76	115.81	124.12	108.05	114.99	119.19	115.17	117.44	121.09	115.66	122.55	106.57	112.49	116.48	112.02	116.26	116.66	115.48	112.65	112.97	114.37	116.99	123.08	116.12	123.46	119.59	123.74	106.97	109.41	117.36	114.86	112.54	119.04	119.2	114.94	122.3	116.93	123.09	113.59	113.83	117.8	118.16	122.08	113.81	119.54	117.12	115.74
100.8	99.599	103.31	99.683	108.04	98.163	118.54	113.04	103.88	108.53	104.18	100.99	105.56	106.02	104.78	105.49	108.37	108.38	102.9	103.86	111.2	103.2	111.52	101.33	100.27	108.84	99.407	103.57	112.06	98.986	108.16	114.77	104.97	121.63	104.93	106.67	110.67	103.39	111.94	108.11	113.84	103.52	104.85	116.8	109.2	103.66	105.82	111.74	101.8	103.24
112.96	113.89	110.84	106.89	108.19	111.95	113.43	102.54	115.97	103.98	113.88	107.99	111.11	112.9	118.76	119.32	108.7	109.83	107.97	109.58	113.55	108.79	109.91	113.04	109.73	106.54	111.85	110.41	109.54	119.63	111.27	107.67	112.84	116.35	108.61	114.89	113.3	112.23	112.7	106.22	117.66	110.93	101.97	109.52	121.35	115.3	106.97	107.91	118.05	106.34
112.07	104.65	103.5	106.52	97.67	113.97	106.06	92.043	102.69	108.81	112.83	96.697	109	104.65	105.28	105.39	110.96	102.4	102.47	99.266	96.626	95.459	104.68	110.81	104.04	95.846	95.888	92.674	113.4	111	112.13	103.31	105.4	100.11	104.31	101.51	106.22	109.05	95.613	101.33	111.45	94.118	114.51	99.556	104.67	95.431	104.52	102.35	101.03	101.08
110.07	114.2	110.24	117.35	112.74	96.984	112.7	112.95	115.25	107.71	105.24	107.54	105.31	101.19	103.36	102.79	103.52	106.37	101.39	99.542	104.42	99.939	101.56	107.57	102.48	106.85	97.665	104.27	96.72	101.44	109.78	99.443	99.834	108.43	108.44	99.058	103.24	117.42	106.73	105.16	103.81	101.66	106.84	104.86	109.23	111.46	102.63	106.94	105.26	97.594
123.54	107.23	109.16	117.22	111	104.09	111.98	114.89	112.78	115.62	109.82	111.85	111.8	103.76	107.02	105.8	102.06	108.79	106.34	109.56	110.6	104.22	112.18	108.66	113.64	115.12	113.67	110.67	103	113.19	105.8	105.4	112.75	117.35	106.92	112.79	113.9	116.81	107.97	117.77	107.87	107.73	104.67	123.91	113.53	116.43	113.56	109.67	109.17	113.76
99.831	99.59	95.033	85.385	99.885	102.08	99.87	86.221	90.183	102.32	91.503	88.602	98.971	104.26	98.037	99.465	102.59	95.821	104.22	94.024	99.622	97.192	95.496	90.204	96.897	94.264	105.13	95.642	104.48	99.025	93.215	104.1	98.137	87.783	102.09	101.04	100.08	92.464	93.39	102.01	109.99	102.96	100.9	92.976	102.46	102.59	105.42	96.76	96.289	98.903
102.33	104.04	101	103.19	100.09	111.57	98.205	104.16	104.81	110.88	106.72	108.37	109.07	102.23	106.94	104.14	102.24	111.32	114.23	97.597	103.86	106.92	109.27	96.329	105.39	101.82	98.699	101.96	112.16	107.7	103.57	113.71	99.79	106.7	114.52	109.22	107.02	108.73	104.1	109.24	104.17	114.72	115.88	101.13	101.06	101.23	102.21	108.24	104.6	105.82
110	112.5	102.63	111.97	106.23	113.03	100.76	106.91	106.76	96.728	108.61	104.32	102.24	101.51	103	105.95	106.98	107.53	110.97	114.83	95.33	88.037	104.04	100.69	103.81	109.76	108.22	89.527	114.85	102.13	115.33	114.84	102.35	102.07	109.69	107.23	112.62	104.34	104.69	101.09	103.75	107.78	104.43	102.85	101.9	109.26	108.4	94.767	96.629	108.32
96.75	111.58	103.64	111.75	105.38	106.54	104.21	102.9	121.33	112.52	109.22	109.15	101.5	104.59	116.41	103.8	109.07	105.65	106.4	104.27	106.98	108.77	110.96	106.29	108.92	107.96	99.31	111.8	104.49	107.42	109.88	108.23	110.3	100.81	105.3	111.16	113.24	111.79	107.5	108.71	103.55	101.91	110.21	105.19	106.67	116.75	116.42	106.05	110.71	101.04
114.29	106.67	107.8	117.24	107.31	111.01	117.64	110.71	109.04	117.47	112.12	108.34	115.67	107.73	111.14	105.96	107.85	109.74	106.26	110.07	105.54	108	109.34	113.47	117.76	116.09	117.83	114.42	101.56	117.14	114.27	116.39	115.21	107.02	103.13	112.52	116.56	109.47	116.53	111.75	109.81	119.22	113	109	116.94	113.27	110.11	106.8	106.16	102.83
106.69	107.07	102.51	108.24	96.488	104.61	94.27	103.08	101.25	95.702	96.375	99.919	100.96	95.39	103.47	97.251	99.708	101.28	96.633	100.88	95.36	108.37	96.151	104.82	101.55	105.9	95.157	97.094	103.58	101.61	104.37	91.832	102.82	109	100.04	102.62	96.836	106.66	116.58	99.649	98.079	113.77	93.485	105.44	98.473	102.68	99.363	99.478	102.3	104.51
110.46	110.26	104.2	105.24	99.057	100.95	90.706	102.53	101.36	102.87	98.72	104.02	101.93	102.84	107.28	105.2	97.462	103.14	108.62	111.33	97.085	110.37	102.79	109.45	106.35	109.54	109.95	109	110.41	101.64	106.13	115.95	100.26	107.47	105.69	107.33	108.21	102.73	97.737	100.12	102.43	102.4	100.65	102.01	117.28	97.03	112.54	106.1	104.82	111.04
121.47	117.68	120.87	115.54	122.54	117.28	119.26	117.17	110.03	109.19	117.5	112.36	111.08	118.45	125.48	111.73	119.83	116.54	113.53	120.9	113.48	117.48	120.17	121.81	122.87	118.2	113.38	108.87	128.12	106.12	119.31	111.52	112.79	122.89	110.46	122.57	116.48	123.31	114.3	111.24	117.85	122.21	119.59	115.17	125.95	120.87	116.36	119.7	119.29	133.53
108.35	110.09	120.63	112.26	107.16	113.27	124.44	105.72	99.816	106.23	103.44	124.19	111.29	114.91	110.25	106.99	113.66	111.92	115.17	106.98	117.26	110.26	110.11	112.09	104.42	113.07	102.14	109.87	112.36	100.28	111.21	104.08	115.18	121.51	112.97	106.71	118.88	110.6	107.64	120.31	111.7	113.09	106.13	115.34	101.9	114.69	115.7	99.805	111.54	111.76
112.45	102.96	110.36	108.53	124.16	112.53	111.21	111.38	120.04	109.78	115.76	114.8	113.32	111.37	112.61	113.21	116.91	114	110.27	109.29	112.03	116.21	106.33	110.87	115.74	100.96	118.48	107.85	118.12	112.26	111.86	113.47	115.94	113.22	117.34	115.51	107.77	114.7	102.94	115.13	114.28	112.74	112.68	106.66	110.11	119.61	109.1	111.91	111.28	115.64
103.48	104.4	104.82	108.5	109.7	99.075	101.66	105.89	107.69	107.15	120.06	105.41	106.21	111.93	103.55	101.17	107.97	101.98	103.43	112.72	103.82	109.98	112.83	103.09	108.12	103.46	116.02	108.2	102.68	95.9	106.42	105.79	105.1	105.96	97.952	112.68	107.78	105.17	99.062	106.88	105.79	110.47	95.017	111.63	93.877	116.23	107.3	114.62	112.95	104.22
101.4	115.55	104.05	104	107.18	111.86	99.793	93.833	99.742	105.92	90.027	99.456	104.36	104.3	104.43	111.7	101.92	100.82	107.7	106.12	100.44	106.19	99.734	108.28	110.65	108.17	108.41	109.17	98.401	99.693	101.95	105.96	111.25	108.21	106.8	106.63	100.16	107.71	111.23	104.75	108.29	98.194	101.51	96.464	98.745	102.3	104.42	100.42	107.66	102.12
113.79	119.52	125.63	121.75	114.09	111.12	104.3	115.13	101.2	115.54	123.34	119	119.78	111.4	114.06	116.07	114.62	113.19	114.3	120.68	119	124.25	115.08	130.8	117.08	119.21	114.72	127.53	114.77	118.31	117.98	114	112.55	115.71	116.74	120.85	118.34	110.55	119.59	122.05	115.71	115.61	123	109.81	120.09	118.05	119.48	107.34	130	121.83
98.551	105.41	110.57	100.28	110.08	95.775	109.23	95.76	109.27	108.21	99.106	100.79	105.4	96.536	109.32	96.525	113.65	104.72	109.87	106.92	113.32	106.46	106.07	105.7	104.99	106.62	104.14	105.71	101.63	103.02	99.711	111	104.22	105.62	110.48	106.34	110.17	106.93	103.69	104.88	110.73	96.358	105.94	105.1	106.19	108.08	111.15	100.86	101.3	104.46
105.53	98.63	106.42	84.992	103.44	108.85	107.45	100.4	96.943	101.11	112.62	108.92	104.31	104.24	106.85	98.643	101.87	106.01	107.64	105.43	110.67	110.48	96.897	105.83	108.8	98.006	103.93	102.16	98.761	99.985	109.85	107.3	100.09	112.96	99.859	115.5	95.939	115.18	110.78	98.344	106.48	106.4	103.6	111.12	104.56	110.88	96.899	106.05	106.34	105.42
100.87	113.75	97.119	115.33	112.84	98.344	118.69	103.21	106.21	109.86	108.34	104.7	112.29	104.45	105.3	106.03	107.65	103.62	110.72	116.61	105.64	107.58	97.157	103.39	110.07	120.4	108.76	97.255	97.123	101.96	109.78	105.3	103.12	109.75	103.73	106.64	115.46	104.85	108.32	111.03	99.046	104.23	108.41	101.55	108.68	103.67	100.73	103.84	107.47	104.57
115.08	104.49	115.33	120.79	106.93	104.5	114.48	112.43	117.32	109.09	110.03	119.91	108.67	106.33	112.49	117.04	115.07	115.85	106.16	111.51	112.34	112.45	115.24	110.83	116.94	109.32	117.18	104.52	101.93	107.45	114.95	112.75	117.12	110.84	103.01	119.5	102.75	121.21	112.84	112.71	110.48	109.82	113.92	105.4	118.54	110.65	109.14	114.88	115.14	107.92
109.48	116.38	112.79	116.65	121.34	116.12	112.79	108.5	110.65	115.23	111.4	115.85	115.88	117.54	113.65	116.99	105.53	109.09	122.34	111.42	108.72	98.457	110.93	117.38	111.42	114.5	111.81	121.03	107.3	115.31	118.81	108.83	116.86	118.28	110.45	111.32	111.74	107.89	111.99	109.46	111.72	116.24	115.46	113.16	107.56	105.8	108.57	107.54	113.54	117.53
99.214	105.52	102.32	110.55	120.04	103.5	116.47	114.61	101.42	99.318	106.86	108.91	109.42	112.06	110	114.12	102.96	107.38	112.56	109.29	103.77	103.09	108.08	114.25	105.17	111.03	102.49	106.18	100.44	118.62	106.28	112.14	101.07	100.73	109.21	116.59	115.42	109.84	106.52	103.95	107.19	112.79	110.6	96.423	103.73	111.54	106.52	100.04	105.17	104.83
112.89	107.64	110.33	104.1	111.54	106.61	103.01	101.99	99.546	98.215	103.49	99.894	105.83	112.83	107.36	106.3	108.09	104.64	102.86	108.97	104.82	108.23	110.77	96.628	98.874	98.706	104.26	109.09	105.87	106.07	101.63	113.69	102.41	111.07	101.82	104.16	107.18	106.12	107.33	102.78	98.679	104.13	106.91	104.02	106.67	104.85	106.35	106.05	101.06	105.42
117.05	127.72	104.67	114.96	107.96	112.31	106.28	110.81	105.93	110.45	109.39	114.04	112.56	107.72	110.44	106.61	113.41	115.98	107.81	118.84	112.63	112.78	114.54	111.07	108.1	111.69	108.16	108.99	113.69	103.53	107.19	107.47	106.94	102.82	116.29	102.54	110.39	111.67	102.8	115.44	95.952	106.82	110.04	106.19	112.81	112.12	108.12	104.73	112.93	110.16
109.03	117.23	102.93	116.36	106.36	107.67	117.12	110.2	111.19	113.64	113.4	106.74	100.86	107.87	112.77	109.58	108.4	122.1	109.63	114.07	110.07	116.94	102.33	117.46	110.22	107.63	110.56	119.26	110.35	110	108.01	108.85	117.4	111.99	113.9	111.87	114.21	103.63	113.75	112.25	114.01	102.12	107.77	118.19	110.81	104.7	109.99	110.56	112.69	112.77
113.02	101.55	107.19	112.24	108.23	105.71	117.73	114.77	107.73	106.14	106.23	108.91	124.34	112.87	119.99	103.37	120.53	111.95	109.22	109.5	103.44	107.64	117.85	110.74	108.56	110.41	105.61	108.58	113.26	115.98	98.865	112.85	113.14	104.13	113.48	117.91	104.18	115.04	112.29	110.03	104.63	110.07	116.12	113.17	116.14	110.7	111.37	114.68	110.07	104.59
111.96	120.97	103.77	107.86	105.32	101.74	105.92	102.51	100.94	111.35	113.97	106.15	107.4	108.94	113.31	107.71	100.92	113	102.77	103.81	102.36	115.3	122.11	103.54	98.962	103.81	112.5	105.57	98.181	106.83	103.71	98.106	108.7	97.445	104.76	103.67	111.35	103.33	100.36	109.6	108.39	112.08	104.3	102.94	106.25	102.55	105.06	110.9	103.39	99.36
124.57	107.83	123.29	103.4	108.43	114.44	109.21	114.22	114.84	108.77	109.17	118.04	112.29	117.18	110.9	110.81	116.44	113.67	116.61	109.48	111.71	125.12	114.98	107.21	115.96	106.39	107.65	113.02	115.88	118.62	105.27	118.16	112.2	114.67	108.64	102.98	113.21	112.4	124.24	109.86	115.86	109.09	109.58	108.45	110.24	117.37	111.92	103.22	110.86	112.54
112.07	111.96	105.49	109.65	111.91	108.87	108.01	117.82	107.52	113.75	113.24	118.01	113.54	118.63	110.93	114.04	117.02	121.78	119.6	119.64	102.63	114.26	107.42	114.76	110.98	102.59	104.65	110.35	103.46	115.17	106.21	105.83	101.82	102.21	107.59	105.91	109.38	111.37	116	104.08	118.17	109.58	109.74	112.69	113.99	105.25	116.73	107.93	110.06	112.1
111.03	111.35	112.72	106.36	103.44	113.47	116.89	104.95	113.32	100.96	113.77	121.96	104.46	104.17	112.35	115.58	102.11	110.38	112.15	106.16	111.9	102.95	120.11	101.37	110.36	120.13	114.11	114.17	110.25	118.06	110.82	105.27	114.75	109.54	112.61	125.52	113.6	109.96	122.78	111.32	111.26	111.74	119.3	110.68	113.52	95.578	98.356	110.04	112.3	110.78
117.56	121.36	125.81	124.91	122.29	119.03	120.74	123.73	120.3	120.08	115.3	114.39	120.01	120.12	120.16	120.93	115.98	117.6	110.4	116.84	117.08	107.31	123.17	114.02	122	123.01	117.65	126.36	125.26	125.36	111.24	114.38	125.49	122.48	120	124.98	107.01	122.6	117.05	123.53	114.13	119.91	112.63	113.51	115.13	122.14	127.21	122.62	114.18	120.85
101.42	101.39	98.645	108.14	92.321	97.443	108.06	105.6	94.461	97.876	94.455	103.12	94.231	101.7	103.99	95.304	88.886	99.692	106.64	99.885	108.44	99.863	95.061	108.18	104.39	102.66	101.45	105.1	96.273	105.83	98.92	100.01	106.08	106.25	91.647	96.603	101.99	105.19	108	100.78	92.648	93.263	105.56	96.411	103.08	94.742	103.42	98.181	100.58	96.22
116.14	108.17	114.3	108.84	111.1	102.98	111.09	101.12	104.94	99.681	103.43	104.05	105.26	110.2	114.86	98.257	106.31	101.01	100.6	110.39	109.5	100.59	96.909	105.4	109.57	98.428	106.76	99.025	99.082	112.53	108.7	114.26	107.4	112.53	97.839	105.55	103.32	100.35	104.73	107	103.51	118.7	109.38	103.54	105.66	94.526	109.05	100.35	107.23	113.04
103.73	105.47	96.812	108.7	92.916	105.4	99.804	111.02	107.79	104.82	108.94	96.713	109.19	101.88	102.42	110.66	106.9	104.67	113.58	99.739	105.64	100.26	97.855	105.69	100.81	115.32	93.153	99.882	103.93	107.84	115.92	111.45	106.94	102.16	111.35	106.5	98.34	105.22	104.41	98.63	99.908	111.43	102.98	108.11	109.58	103.08	108.31	106.44	102.23	103.9
115.34	109.38	108.8	110.78	112.69	104.75	105.71	115.62	109.87	110.88	109.45	107	102.88	122.04	117.4	101.53	106.44	113.81	111.6	115.46	119.14	113.97	107.09	107.05	113.34	113.63	123.66	112.08	111.38	104.37	113.95	102.78	111	113.48	111.66	108.74	109.61	113.06	116.32	101.69	115.96	112.31	112.83	105.37	121.27	114.09	115.41	113.32	123.71	116.09
122.3	115.74	112.93	112.68	114.19	114.47	117.11	108.68	111.46	108.39	105.7	110.26	116.95	107.81	111.45	116.58	116.33	106.96	114.19	106.68	107.54	118.86	117.49	115.75	107.23	110.85	111.61	107.83	119.49	116.99	105.64	107.72	113.86	105.95	109.35	113.4	108.85	107.31	108.26	114.8	113.05	111.11	113.06	110.96	111.62	108.98	111	112.52	113.89	103.18
106.86	106.23	104.15	96.489	101.36	98.24	103.18	104.87	96.061	104.33	94.393	102.22	104.16	97.828	99.602	106.57	94.13	110.47	112.91	95.696	97.373	101.56	101.41	97.19	90.502	97.81	97.135	98.625	104.34	103.93	106.79	96.398	94.722	104.84	105.1	92.324	91.229	96.321	100.01	96.541	97.158	105.12	94.663	97.137	103.54	108.75	107.15	103.48	102.94	101.32
106.29	104.34	101.87	104.59	89.475	94.159	105.45	103.81	96.584	98.704	101.42	101.24	111.57	106.72	111.59	109.02	108.02	101.61	114.3	105.27	102.57	104.32	102.1	110.13	106.87	98.868	99.963	100.6	96.887	108.17	105.65	100.68	104.32	106.22	107.55	102.94	101.72	104.37	100.57	105.03	102.7	105.1	103.46	105.42	107	99.793	106.18	107.99	101.99	97.064
100.3	112.2	112.74	101.72	105.9	104.15	95.393	105.5	106.53	104.96	99.087	99.317	107.8	112.99	107.32	107.28	111.05	110.18	107.12	101.76	98.268	108.24	99.784	100.1	107.5	101.43	94.343	101.49	100.36	108.62	100.39	111.84	104.15	107.2	102.87	102.44	102.17	103.34	100.94	105	101.53	108.21	103.37	98.637	102.58	107.99	105.39	95.004	100.97	103.38
115.49	106.51	109.59	108.13	111.89	110.71	113.76	114.69	112.52	109.2	115.66	109.9	109	118.94	109.94	110.9	114.72	110.57	113.93	106.82	110.01	117.26	115.81	113.78	101.89	107.68	116.59	112.41	112.94	109.58	112.1	115.11	113.12	115.6	111.08	103.83	109.85	115.81	107.37	104.66	117.68	111.45	110.78	107.12	115.48	109.33	119.45	102.82	116.77	115.25
116.65	119.91	110.92	113.04	118.18	104.47	117.08	114.56	126.01	122.42	118.43	118.89	112.17	120.94	121.89	128.42	111.68	119.94	116.27	117.79	124.49	119.77	117.71	120.57	111.91	116.15	121.76	124.36	119.72	125.03	120.66	117.5	129.99	125.12	122.63	119.55	116.14	118.93	111.29	111.53	115.4	111.89	119.06	121.68	118.86	113.54	126.16	109.02	113.04	118.18
100.92	106.9	104.38	104.6	101.73	97.944	109.29	95.505	107.32	101.88	96.15	104.94	106.57	104.58	92.332	93.166	95.414	108.88	100.85	101.34	95.928	106.44	97.876	102.02	94.879	98.979	95.552	101.39	95.941	107.97	100.61	107.76	94.959	99.507	102.37	100.62	98.344	98.839	103.16	93.84	94.767	88.845	100.32	104.81	86.087	92.88	98.758	103.04	95.841	106.27
112.08	104.12	113.79	105.36	96.558	109.64	114.13	116.27	109.79	109.05	114.73	108.77	108.77	115.48	113.51	116.25	112.83	103.69	110.61	115.99	120.36	112.26	108.57	110.14	110.66	108.15	115.23	108.73	113.05	122.03	110.28	104.18	118.76	108.26	115.61	109.12	102.95	115.14	106.85	113.27	115.31	112.15	119.24	109.21	114.98	112.41	109.11	116.79	110.38	103.62
103.44	101.05	108.77	98.261	106.56	93.951	107.45	98.853	95.273	107.09	107.27	102.39	99.231	99.614	100.57	91.975	109.03	93.272	101.11	100.96	106.19	109.57	96.322	111.62	100.35	98.897	109.77	95.495	101.49	99.079	99.113	93.814	96.332	100.55	97.591	91.673	98.658	101.13	111.28	102.75	99.508	97.32	97.938	109.67	98.958	101.37	107.42	101.53	98.836	97.953
125.32	109.91	109.2	117.87	105.97	114.4	114.22	117.23	105.08	122.44	111.7	111.44	108.22	106.33	102.23	114.43	108.17	104.73	117.24	115.66	106.14	102.15	114.16	113.87	108.19	116.24	113.42	111.93	103.32	125.47	112.59	109.66	113.04	110.39	112.71	105.92	109.44	117.76	104.81	105.83	105.88	109.1	110.88	112.63	113.51	114.97	119.76	119.19	99.722	107.71
100.71	107.27	103.57	105.97	103.53	117.25	115.07	98.928	107.92	100.99	98.357	109.03	107.24	109.78	102.52	94.553	96.648	103.83	109.88	112.48	104.62	103.04	101.15	104.22	103.1	101.81	114.39	107.73	102.72	108.59	101.69	101.25	97.474	95.415	109.1	102.55	112.28	108.51	106.5	104.97	106.21	104.47	112.02	100.58	107.21	102.61	102.7	105.38	93.395	96.577
107.03	86.129	92.799	94.913	95.567	109.69	97.092	105.21	95.755	102.43	97.629	92.517	103.16	106.71	107.52	96.874	106.4	101.75	104.42	96.706	104.92	112.37	96.378	99.024	95.316	101.75	94.095	101.82	107.53	98.725	100.28	95.735	106.03	100.47	100.88	101.23	102.81	105.71	95.669	102.82	104.68	102.29	109.88	98.029	104.55	109.7	107.15	103.63	103.25	99.636
105.54	107.72	109.55	111	104.53	102.76	100.05	98.7	101.13	98.732	107.46	105.03	101.36	97.979	96.954	104.24	94.264	103.44	104.76	107.71	116.93	102.32	106.57	106.49	106.84	110.81	112.87	99.806	111.61	106.11	103.71	106.39	101.86	103.78	102.32	107.18	110.27	106.4	114.2	108.69	110.67	114.23	105.92	105.77	108.12	103.54	116.74	109.12	95.68	106.68
104.09	104.31	111.08	104.01	97.627	106.43	96.846	109.64	100.93	103.43	91.994	105.69	98.462	102.86	105.96	108.29	109.48	108.58	108.57	106.01	101.3	102.14	106.78	96.749	102.47	106.34	109.77	100.65	105.43	111.33	115.32	104.69	110.82	102.18	105.32	103.62	109.69	109.76	110.9	102.31	100.98	111.88	106.3	112.2	102.33	111.23	109.95	107.17	114.37	103.49
101.4	107.19	92.264	107.41	97.61	96.877	92.622	93.32	102.64	101.19	100.02	90.673	102.23	100.17	94.776	109.06	98.132	104.46	91.723	110.85	97.849	102.57	102.39	94.831	99.82	91.059	96.111	99.738	103.78	108.64	107.04	102.38	97.035	106.38	104.29	99.397	98.493	104.78	105.67	106.86	95.477	98.344	98.788	96.872	101.46	104.43	102.45	88.035	96.105	110.91
106.78	122.25	107.71	105.18	105.6	105.23	111.49	113.3	109.61	103.69	100.65	104.98	108.63	101.38	109.31	98.861	105.33	110.45	114.47	98.828	94.65	109.18	118.05	102.87	103.34	105.52	104.08	107.56	109.81	108.33	98.287	95.737	100.18	111.93	105.79	93.879	108.57	108.46	106.02	111.17	111.8	97.845	108.62	113.2	112.42	98.42	109.58	105.87	109.56	102.9
95.107	103.88	104.1	95.582	95.234	90.91	97.721	106.03	93.872	101.72	103.15	103.44	96.131	103.96	102.89	103.3	103.76	103.47	104.37	102.55	97.324	99.047	96.57	102.71	95.58	101.49	97.906	100.99	106.86	91.575	97.769	97.455	99.927	98.5	107.03	92.784	99.366	102.19	102.66	106.71	97.522	94.936	99.683	97.588	100.14	100.67	97.946	89.087	91.354	90.682
96.861	96.904	94.524	114.12	112.6	103.33	98.933	97.881	108.99	113	103.39	102.41	108.71	103.22	96.598	105.62	104.62	103.69	107.93	98.185	99.192	105.03	101.55	106.73	109.39	104.08	110.49	109.83	91.804	99.852	102.85	113.05	103.55	112.08	107.15	106.42	103.85	101.22	106.62	108.31	105.93	99.977	107.36	107.46	96.978	107.52	103.93	103.27	104.53	106
108.66	109.22	111.78	119.26	99.1	112.92	104.9	107.54	110.83	114.07	114.82	109.55	111.77	109.7	117.09	115.19	112.64	113.91	112.62	114.91	113.98	113.66	106.13	104.75	119.14	111.46	122.82	115.88	111.11	112.91	115.85	116.51	113.56	113.88	106.32	107.69	115.57	108.83	108.02	110.18	113.14	110.22	113.82	108.55	113.6	114.23	107.88	112.56	106.63	111.14
110.84	112.4	118.94	115.45	105.92	122.02	128.2	124.16	109.41	115.55	121.34	116.44	115.05	121.82	117.76	120.45	116.38	125.5	120.77	118.66	124.85	117.45	115.18	115.24	116.66	114.83	121	114.13	113.63	124.22	116.76	122.53	114.6	127.1	120.1	120.79	126.98	123.66	113.16	118.28	114.84	110.81	131.72	116	124.14	125.27	124.34	121.41	111.29	111.21
111.38	115.85	104.88	109.44	111.8	109.66	115.19	110.71	111.08	108.9	113.78	113.58	108.1	108.66	114.68	111.49	106.32	102.7	106.14	104.35	112.69	120.76	110.18	104.66	119.56	108.77	125.66	119.56	108.33	106.95	109.19	112.12	109.53	114.07	110.23	115.23	109.26	110.22	111.49	111.83	107.74	112.85	108.51	103.08	115.25	120.81	116.63	108.99	106.26	115.91
100.91	102.04	110.25	100.49	106.5	99.103	103.56	104.94	108.3	101.92	109.82	111.33	102.22	96.037	101.42	97.538	110.33	104.1	102.49	105.08	108.64	102.59	102.36	110.72	109.92	109.33	108.29	113.42	107.28	100.45	108.14	110.12	105.25	106.62	106.62	109.83	111.84	97.375	106.07	106.78	102.7	105.72	102.71	108.27	101.56	109.11	98.308	105.43	106.24	101.35
112.96	117.34	107.47	108.12	109.65	106.83	107.09	112.25	110.45	103.51	108.91	104.74	112.01	106.95	117.42	113.25	105.62	105.39	121.28	112.9	114.77	113.82	111.21	104.72	114.21	109.52	110.21	112.13	112.22	116.55	109.06	103.35	116.45	116.37	117.48	115.24	105.26	99.322	114.37	118.7	111.72	119.81	108.68	115.56	108.96	111.49	107.57	102.13	102.57	111.69
103.14	110.63	117.02	111.24	115.09	116.11	111.88	108.3	121.16	112.07	111.64	115.13	122.04	114.79	114.08	109.55	116.05	108.24	109.94	118.07	107.28	120.34	115.36	115.71	108.13	115	114.1	121.2	112.22	113.18	110.94	119.38	115.72	112.36	111.41	111.78	115.04	110.62	116.73	119.88	122.53	111.79	109.68	109.64	115.61	105.87	115.89	114.64	107.3	110.33
95.594	96.553	102.05	104.85	103.76	98.325	98.935	101.42	114.27	106.21	108.97	106.03	109.02	104.1	98.824	97.214	102.7	103.84	108.39	102.54	110.93	111.07	102.93	99.937	105.97	108.88	97.884	97.284	102.99	106.88	92.306	102.1	101.83	97.444	107.07	99.446	113.13	100.57	106.01	102.15	101.03	105.49	106.14	106.51	101.28	109.77	105.3	99.938	102.17	105.99
100.35	97.372	104.98	99.968	95.819	99.879	104.6	100.44	97.615	108.96	100.94	96.301	103.03	103	97.437	101.63	102.49	98.414	109.1	100.14	98.554	95.869	106.09	93.751	108.3	97.459	99.725	97.076	100.85	89.102	104.3	103.85	91.424	97.529	101.71	106.08	117.9	104.76	101.03	95.691	110.16	98.016	94.605	98.796	92.807	104.92	89.749	95.225	87.908	101.39
94.234	95.383	96.448	100.75	98.516	93.432	102.78	98.134	106.38	96.311	96.773	98.789	97.532	97.958	92.149	98.399	100.53	91.974	103.93	99.309	101.37	100.34	105.84	94.02	102.99	109.85	97.798	99.926	107.7	110.3	96.356	98.397	103.53	96.675	94.522	102.14	102.66	103.63	100.06	102.3	101.79	85.404	103.07	103.75	103.18	100.4	91.332	106.5	94.624	102.99
107.36	106.6	108.9	103.08	102.56	106.09	107.97	110.59	108.29	108.38	112.18	108.35	107.02	103.54	108.72	108.26	110.78	117.19	105.88	110.76	107.56	111.18	115.35	107.35	108.55	105.96	108.83	108.25	114.66	107.42	115.73	96.778	109.24	106.97	105.32	110.46	105.17	113.35	113.44	107.44	100.4	101.22	105.88	98.426	109.23	102.77	103.71	100.07	112.01	107.82
121.42	116.59	118.24	117.15	122.25	112.28	122.56	113.69	121.36	108.81	113.34	130.08	116.5	103.57	114.91	112.64	108.71	117.99	114.63	110.28	116.09	111.93	118.35	116.99	110.73	120.04	131.24	117.57	114.05	120.83	120.67	113.41	110.26	117.8	118.16	114.64	115.56	112.7	126.14	119.25	111.79	116.65	111.52	108.63	122.11	123.94	123.39	100.38	111.52	125.9
116.35	100.57	120.47	114.08	110.45	106.4	102.76	105.19	99.073	104	101.08	101.97	96.323	99.198	103.92	102.91	102.72	111.73	104.36	104.49	103.55	109.67	108.02	101.56	109.48	99.243	98.856	99.103	106.65	102.51	96.364	109.26	107.76	102.31	101.92	102.39	103.4	103.81	105.36	105.13	110.67	106.15	106.23	111.03	104.41	95.462	107.97	103.72	107.26	116.68
101.36	96.852	104.73	110.22	107.04	106.83	105.52	95.488	101.98	100.97	101.52	103.75	96.069	104.57	101.35	100.62	95.134	100.45	108.37	97.292	101.65	96.32	95.524	99.246	100.73	103.5	90.683	95.931	100.4	103.55	102.39	110.79	102.09	106.58	108	95.642	93.962	99.701	99.088	98.731	99.655	109.33	101.97	87.631	100.9	102.2	95.508	98.771	105.32	103.04
104.32	104.76	106.45	108.27	110.03	106.66	105.36	101.41	108.66	106.7	105.28	103.7	98.872	105.21	107.44	103.21	110.49	97.286	98.408	109.52	109.1	112.67	108.15	108.25	103.61	105.51	105.57	101.36	99.336	100.51	114.05	97.672	98.849	98.384	108.1	100.51	107.7	105.27	107.78	106.86	110.9	101.5	106.6	101.18	107.99	96.443	98.923	105.08	99.723	113.01
111.28	104.82	104.05	99.732	104.43	109.15	105.44	113.01	96.237	104.56	106.46	99.592	116.68	111.24	113.06	105.85	114.47	101.39	103.92	109.31	110.27	111.05	112.58	108.66	107.35	108.28	111.84	100.9	101.62	111.06	107.23	104.37	95.855	109.45	103.66	109.55	107.5	113.42	98.799	110.54	110.95	101.06	113.13	99.487	109.65	107.7	101.36	101.87	109.85	103.16
104.95	112.98	111.99	101.61	117.87	104.78	104.97	98.561	105.67	112.26	108.71	106.06	106.59	111.41	103.3	112.57	113.59	100.2	96.224	106.74	103.89	102.8	111.41	112.49	102.19	108.82	105.12	105.49	101.07	97.204	112.31	94.975	105.85	97.264	104.33	110.7	106.75	103.35	104.13	104.24	101.48	95.881	93.345	101.2	103.48	101.89	109.68	107.42	112.77	101.76
98.564	92.501	99.39	101.35	102.32	101.08	102.85	113.7	89.306	96.579	96.842	91.822	96.999	94.55	113.46	94.33	95.667	97.687	108.33	90.108	102.03	94.248	97.166	101.15	105.61	107.25	96.91	98.468	110.92	91.027	101.07	98.228	108.61	98.73	96.576	99.475	91.575	93.968	103.47	97.742	96.776	102.81	102.43	97.907	99.65	90.72	104.73	95.284	101.17	100.02
112.24	120.36	117.91	111.24	119.86	117.29	116.11	116.67	111.11	115.85	108.19	116.6	118.92	113.02	106.39	107.35	105.57	122.67	100.7	112.36	108.22	109.03	106.5	107.3	115.07	114.01	116.68	116.2	114.77	109.55	115.44	102.02	102.65	111.55	116.92	116.85	105.7	115.26	113.35	109.62	108.58	112.64	109.92	118.06	112.52	104.77	110.58	111.57	116.57	109.57
100.17	101.53	104.01	105.9	117.58	95.564	96.179	102.92	93.362	103.96	100.29	99.051	101.01	98.174	90.594	104.77	107.81	101.49	103.58	104.11	101.62	101.26	105.83	98.883	93.43	95.149	101.29	98.63	105.49	96.103	107.01	100.55	97.803	92.606	93.494	97.71	95.958	102.47	92.683	100.06	99.744	94.239	86.685	105.32	104.92	106.27	103.49	104.06	102.38	102.91
114.22	102.54	108	102.66	107.03	107.55	104.43	104.98	100.36	109.13	99.246	110.29	107.82	105.4	114.04	110.46	112.15	95.53	111.74	109.89	112.22	94.405	108.16	112.53	114.55	98.381	96.445	109.04	98.887	110.98	99.001	103.44	106.41	106.24	104.3	101.49	98.718	100.07	96.547	104.42	103.75	105.75	103.41	101.9	105.36	109.85	113.21	102.23	100.1	106.63
104.24	100.16	96.525	95.844	98.057	96.333	100.6	107.26	103.87	105.3	97.052	103.56	91.059	102.05	104.26	100.76	103.34	100.16	98.287	109.94	97.296	99.062	101.06	93.439	99.078	97.295	93.724	96.292	102.14	100.35	95.438	101.55	96.111	87.344	94.035	106.76	104.34	105.27	105.77	111.36	100.73	107	94.677	102.35	98.975	92.442	98.279	98.907	93.524	95.991
103.62	106.54	101.42	110.36	109.67	107.79	108.45	116.21	106.68	107.62	106.54	107.74	111.88	104.92	104.74	110.76	96.316	101.05	109.79	108.39	102.85	97.025	110.43	106.58	108.71	94.105	111.97	110.25	112.24	112.27	108.69	103.51	107	106.91	103.25	101.12	115.72	104.15	107.31	102.06	108.58	107.43	105.67	97.818	103.67	105.41	108.21	108.01	110.29	105.48
104.7	109.18	106.2	111.21	113.61	111.53	98.329	101.45	109.63	109.86	117.46	114.13	108.05	117.65	113.68	114.94	114.06	101.8	113.37	120.07	101.47	106.94	108.97	113.91	102.27	108.81	117.09	118.38	109.69	110.79	109.67	113.13	117.79	103.42	108.69	115.88	106.75	105.52	111.4	117.72	103.1	117.43	113.06	112.71	119.76	114.44	108.94	110.18	116.71	117
103.69	115.16	117.54	105.42	108.48	100.18	102.36	105.55	109.54	112.89	102.27	120.51	112.85	115.61	104.76	109.36	116.76	98.861	108.91	98.93	119.08	114.49	108.72	117.26	99.244	100.11	112.74	114.91	116.63	106.66	112.01	111.14	110.02	104.43	114.8	108.15	108.76	103.95	106.23	128.62	102.49	111.62	114.27	112.23	107.5	108.45	113.53	103.37	110.19	109.5
105.66	101.12	103.48	109.84	111.67	106.65	107.61	106.11	101.86	107.89	111.81	111.8	104.86	103.74	117.17	105.77	105.02	109.79	103.6	103.12	107.36	103.38	103.53	102.15	99.591	117.24	110.06	107.09	99.131	104.16	93.671	106.66	105.23	104.8	103.44	107.02	103.13	109.56	107.47	99.308	109.36	99.583	107.06	109.1	97.416	111.33	98.966	96.051	102.08	111.95
106.82	94.406	102.27	95.71	101.66	102.56	103.69	115.44	93.89	101.46	103.93	92.672	99.111	101.02	102.38	99.211	93.055	102.56	106.52	99.551	96.247	96.108	93.721	100.28	94.068	101.64	98.307	94.749	88.229	96.674	102.03	105.7	93.69	109.07	96.619	94.422	96.432	99.371	104.41	100.3	99.483	103.92	90.51	98.672	96.254	94.994	93.091	100.69	101.13	100.34
113.14	101.17	105.87	98.512	103.58	96.948	105.49	104.09	96.521	103.11	92.683	108.83	97.896	101.58	102.74	106.06	107.74	92.746	104.26	94.869	103.99	92.331	102.96	99.449	98.311	94.522	98.575	97.37	89.547	102.86	96.268	104.6	97.417	98.275	94.894	97.911	95.786	97.635	93.576	98.055	99.66	95.436	95.067	100	93.765	95.575	100.78	97.325	106.06	104.17
103.92	102.11	112.77	106.04	106.17	102.38	114.64	100.63	104.59	98.185	106.5	107.24	104.62	105.16	107.15	102.39	107.42	98.82	104.62	103.8	106.68	101.11	105.03	109.22	104.49	115.4	103.06	102.65	95.791	107.12	107.91	101.36	102.43	101.49	102.1	108.83	111.77	111.01	102.48	103.72	103.51	96.232	113.11	113.02	114.39	112.43	116.03	106.87	108.16	99.196
110.59	114.78	107.57	113.12	121.23	111.53	117.02	116.89	112.03	113.09	107.42	115.9	101.24	105.93	107.36	118.11	113.11	111.05	114.15	110.38	105.2	111.2	111.69	117.95	124.75	110.97	121.97	109.55	114.91	113.48	116.01	112.37	117.77	108.34	115.74	115.75	101.2	104.99	111.41	114.34	105.82	119.82	111.2	118.89	118.39	110.69	122.09	108.61	105.79	112.16
107	103.4	107.43	112.87	109.48	108.89	99.487	102.72	96.863	104.59	101.66	110.46	112.37	110.89	104.25	110.21	103.63	103.6	106.93	104.8	106.41	89.912	103.18	110.77	107.26	105.27	98.424	100.04	116.13	106.23	106.11	110.57	111.54	104.24	110.64	102.01	91.909	96.085	115.8	99.331	111.95	104.1	101	101.11	111.08	105.29	104.7	94.751	96.08	102.6
123.89	124.24	114.24	113.78	119.31	114.46	121.48	109.77	108.6	110.91	123.73	126.3	126.13	115.1	118	124.36	113.33	122.7	113.76	126.4	112.5	116.12	127.66	118.35	130.71	117.53	114.13	110.25	118.87	107.35	118.97	116.28	111.7	111.52	122.93	122.26	114.69	122.56	113.24	115.19	115.39	117.7	118.01	115.09	116.06	122.15	114.07	121.11	124.62	118.44
103.35	105.63	107.3	103.45	101.17	102.1	105.09	103.49	112.5	100.75	104.52	114.92	114.58	115.22	102.99	110.01	113.71	101.98	109.02	110.98	104.75	108.25	105.02	107.29	105.12	106.08	97.462	101.2	107.98	106.88	103.05	114.04	107.75	97.732	101.43	106.28	112.42	103.17	103.8	110.75	102.34	98.889	105.31	110.02	99.476	102.82	97.917	102.17	105.04	101.79
112.37	114.46	100.11	114.7	106.29	101.31	103.87	102.51	98.971	97.08	108.95	106.84	99.779	108.47	107.94	106.61	104.63	104.09	110.46	104.03	104.65	114.63	105.11	99.743	106.13	100.95	105.54	103.39	101.17	108.58	97.252	102.66	104.26	108.71	107.15	104.44	110.77	101.76	106.61	100.5	103.77	99.451	97.24	112.81	98.135	99.724	105.44	106.35	105.51	102.95
105.03	115.37	103.46	96.642	109.93	106.38	102.03	108.33	106.61	97.135	108.32	108.3	99.303	106.39	103.31	109.51	106.92	102.86	105.42	97.469	106.5	92.77	98.843	104.56	109.95	111.84	101.63	104.62	104.79	102.55	100.27	103.92	105.11	108.18	110.58	106.74	114.01	99.758	109.02	107.28	103.27	109.68	106.15	104.94	103.55	101.21	101.46	110.53	107.11	101.09
111.23	101.92	113.09	105.37	106.04	116.39	109.03	109.53	109.19	111.12	112.76	112.61	109.68	120.15	112.75	115.31	116.92	110.91	116.19	111.94	102.95	105.09	106.4	112.15	111.17	108.06	109.98	114.27	108.97	104.68	110.29	110.74	118.07	113.56	114.36	115.6	113.3	116.07	105.65	109.99	106.93	104.45	96.871	117.66	107.85	120.43	108.66	112.95	112.26	111.73
104.36	121.83	113.23	108.68	112.87	110.39	118.67	113.93	107.17	116.85	107.98	109.51	106.39	113.22	115.78	111.71	118.49	117.48	112.08	103.65	106.11	116.41	111.35	122.26	111.94	107.57	111.12	108.96	114.28	103.68	112.75	107.77	113.55	110.63	106.9	113.15	110.5	114.86	116.49	113.28	117.35	109.97	107.59	113.29	111.74	116.57	106.13	118.29	113.5	114.14
104.79	100.78	110.39	103.06	104.67	109.17	102.91	103.18	101	100.82	110.89	103.6	98.235	111.25	96.379	116.56	102.59	118.19	110.79	109.34	98.636	100.8	95.904	102.75	103.9	103	107.69	104.3	107.29	102.92	113.62	105.64	101.4	114.01	98.652	99.731	108.17	99.963	101.14	105.76	109.72	102.47	110.16	102.17	90.094	105.09	105.8	102.39	110.13	108.51
114.68	111.15	98.894	107.13	105.26	103	91.636	107.15	117.48	102.05	105.04	106.55	108.5	101.98	109.64	104.21	106.07	109.5	102.85	107.82	109.31	106.27	107.39	100.81	108.36	108.79	104	97.902	94.553	114.02	110.26	100.28	108.21	105.54	94.709	106.73	112.33	97.715	111.92	106.78	98.31	118.11	98.516	103.43	106.93	107.7	107.16	99.195	114.01	105.52
94.645	99.23	113.58	101.93	107.25	96.411	107.9	102.13	105.4	98.276	97.453	98.165	106.5	99.586	104.51	102.5	94.26	98.141	104.06	94.967	102.33	91.741	105.95	88.788	107.25	101.5	98.726	102.92	99.043	91.243	97.104	117.82	87.923	93.066	103.93	102.92	101.89	101.67	99.201	98.654	99.508	94.672	92.679	91.598	96.725	93.614	99.929	108.39	103.51	99.877
104.52	108.25	100.98	89.84	113.56	118.61	102.72	114.02	100.64	102.85	107.06	106.1	102.3	106.22	94.425	110.66	106.91	106.62	102.62	99.654	111.14	97.099	98.734	107.07	101.03	98.199	104.37	112.38	107.53	109.2	101.29	113.03	103.3	108.66	98.737	108.6	106.74	103.31	111.87	111.21	108.16	100.92	102.27	107.76	108.27	117	112.72	110.09	109.26	107.2
110.16	108.13	108.51	105.71	121.42	112.8	113.95	108.1	108.88	102.48	109.64	117.01	114.54	107.77	111.62	113.34	109.96	110.55	110.5	112.52	108.67	116.93	114.91	118.72	110.33	109.33	118.53	117.07	117.19	103.03	109.3	119.02	106.13	112.02	115.71	117.82	107.37	115.94	121.18	109.26	112.22	107.37	110.11	106.38	105.2	114.1	117.03	106.23	107.74	114.06
117.35	105.26	105.76	111.19	105.33	113.44	121.37	109.7	100.25	111.32	108.11	110.22	108.14	109.65	99.001	112.6	113.69	114.29	99.557	108.98	113.83	115.99	118.47	112.19	112.78	110.43	108.45	103.3	108.32	114.62	105.7	121	107.6	115.1	117.82	108.04	104.97	106.63	108.28	115.27	109.3	109.79	118.68	111.35	108.65	98.417	112.59	111.33	108.39	116.85
115.51	115.35	109.15	120.68	110.1	110.04	115.42	117.69	116.59	120.1	107.85	118.98	112.65	120.37	115.42	115.03	115.24	118.33	108.46	114.06	111.09	110.3	119.49	114.92	110.06	120.29	112.06	121.14	113.63	104.39	120.69	113.04	115.97	110.78	112.21	119.7	116.88	114.11	110.57	108.11	117.77	123.53	113.71	113.63	113.51	112.17	110.65	120.58	112.98	116.66
109.48	104.45	108.52	99.668	102.26	103.88	93.962	102.75	95.048	106.06	103.39	105.82	98.722	99.799	102.29	99.423	105.49	106.13	105.06	102.61	93.826	98.606	100.4	94.466	99.323	97.722	102.12	104.39	91.137	92.235	108.11	97.286	105.03	105.68	95.772	99.174	99.739	93.345	108.76	100.13	103.85	103.69	103.27	104.19	96.313	100.12	93.842	90.22	104.86	100.32
101.13	99.06	103.36	101.68	96.426	94.515	99.828	98.66	105	97.591	102.27	91.481	103.51	110.96	96.225	92.786	102	99.563	97.537	104.02	102.21	98.914	101.14	92.068	95.419	108.15	102.74	97.635	96.293	98.186	104.1	100.87	99.612	99.752	104.46	100.07	107.3	102.24	101.99	104.69	106.63	100.11	104.61	100.49	97.919	92.335	99.448	99.613	99.052	103.94
106.72	105.32	103.77	112.03	108.17	114.32	112.13	112.31	115.88	117.01	110.05	111.8	116.03	104.35	105.54	107.83	104.29	115.85	109.07	118.99	99.337	112.14	106.2	111.02	114.84	112	109.39	105.77	111.63	112.36	123.47	114.51	114.19	109.9	102.77	110.21	112.17	110.31	103.77	108.06	99.636	114.94	112.5	121.21	104.59	96.07	112.2	106.67	125.52	114.57
103.64	106.13	108.34	113.05	106.55	111.22	121.45	112.21	111.36	109.88	111.61	117.31	101.3	106.14	103.67	102.14	120.12	102.36	112.64	110.17	116.06	105.96	109.3	118.53	105.32	110.34	102.76	108.47	110.7	113.18	112.29	105.31	111.64	102.61	115.15	119.14	110.16	115.55	115.18	111.17	109.18	113.29	115.47	111.28	100.96	107.19	112.33	112.56	104.83	109.43
96.696	106.1	98.793	105.14	112.1	109.92	104.7	106.7	102.77	115.73	113.7	106.17	96.545	109.75	109.75	109.34	99.595	100.81	102.64	106.73	111.4	107.22	106.31	112.28	113.01	104.75	105.67	109.96	98.563	96.619	108.98	102.11	106.78	111.53	113.37	98.33	102.67	111.83	108.84	103.12	103.71	104.96	106.15	97.485	111.35	99.496	105.74	103.27	106.52	107.53
107.25	98.875	97.173	104.73	105.93	107.46	111.99	106.65	102.3	105.83	103.1	102.95	101.89	100.24	103.26	114.71	99.714	107.48	112.95	98.664	111.49	96.991	97.546	107.04	109.93	97.836	107.86	110.31	104.37	106.33	102.16	110.92	105.83	97.708	103.72	100.26	102.5	108.23	108.47	103.91	105.05	108.42	108.55	101.08	112.15	105.98	103.34	103.09	108.66	109.08
106.11	109.74	111.17	106.81	110.55	109.51	117.03	103.53	113.42	110.87	114.89	109.9	111.28	107.43	114.31	109.82	116.48	111.92	114.09	118.25	110.34	101.33	112.1	120.55	117.78	111.7	106.9	107.52	104.73	100.3	118.28	118.41	103.53	109.34	114.86	116.84	113.02	107.44	121.4	116.51	112.37	111.12	103.97	113.19	109.01	113.3	110.72	115.36	116.76	115.38
114.09	108.37	111.63	99.66	117.91	106.28	106.72	112.3	117.11	114.91	116.69	111.2	107.63	111.59	112.07	112.12	121.95	112.25	113.71	101.58	110.52	109.53	109.29	109.45	107.54	115.52	102.39	111.24	114.62	112.42	116.97	121.13	112.7	112.52	104.39	109.14	106.81	104.97	120.81	112.97	116.19	111.05	118.59	114.4	104.98	109.82	117.3	118.64	117.83	106.57
101.94	96.929	99.281	108.85	105.12	112.82	111.86	110.03	100.11	104.03	109.39	97.652	102.93	112.33	111.45	103.43	104.25	97.734	105.56	104.55	100.59	103.21	107.42	101.41	107.45	98.885	112.75	105.01	99.342	102.4	108.97	115.42	104.64	94.995	111.31	102.15	103.11	107.18	107.13	105.86	99.258	112.1	105.13	94.56	103.61	112.11	102.08	102.39	99.253	115.42
103.78	110.68	104.86	112.84	100.24	108.54	108.47	106.18	111.54	109.82	102.08	109.08	97.39	93.192	108.62	101.86	99.407	105.24	103.56	106.64	109.61	106.21	114.97	114.35	105.06	103.95	100.37	109.03	99.745	109.92	111.9	104.31	105.76	92.345	115.21	96.635	109.35	104.58	108.93	114.05	110.34	101.21	108.69	102.26	106.36	109.55	109.37	106.94	99.899	108.84
108.72	100.19	111.88	105.95	108.33	99.769	96.258	102.4	106.01	101.82	106.92	110.27	99.175	111.69	105.37	118.4	104.83	102.69	106.55	109.03	108.84	96.437	101.48	102.33	99.011	110.78	100.31	112.34	99.965	98.973	102.91	98.708	114.35	103.65	112.66	101.75	105.64	106.57	107.78	101.89	111.18	109.25	107.24	91.229	97.542	107.9	112.13	112.08	109.12	100.36
108.42	100.41	109.75	112.82	108.35	102.58	110.42	109.46	110.22	104.18	114.1	108.24	99.835	100.93	103.99	108.15	108.26	100.85	99.799	109.09	110.08	105.72	109.76	106.93	103.31	106.96	100.72	101.82	107.81	98.149	107.36	100.11	108.38	104.04	115.14	105.89	107.23	110.35	104.55	102.98	104.4	103.09	101.91	95.381	110.08	105.5	106.35	101.07	102.62	102.75
101.68	105.52	105.06	100.93	108	101.39	106.92	105.99	96.156	102.87	102.39	104.99	112	107.53	104.83	107.61	101.81	104.21	104.37	99.046	105.79	97.212	98.768	101.08	111.08	111.43	109.71	102.9	98.519	115.03	101.1	111.62	111.11	99.627	101.92	100.91	105.41	105.94	102.64	99.384	97.145	105.74	108.28	104.09	109.55	114.14	112.78	106.49	107.25	108.15
110.92	118.61	108.69	109.52	110.48	109.21	111.69	112.8	111.32	112.49	112.81	113.56	108.5	123.23	121.52	107.93	110.53	104.03	113.36	103.83	113.68	122.19	115.8	105.35	112.87	100.54	108.43	105.28	105.56	114.22	104.49	104.65	109.04	103.86	118.01	118.29	97.63	99.756	118.74	102.71	102.86	113.58	102.3	109.2	108.24	112	107.35	121.25	115.82	111.12
109.33	116.72	115.08	122.6	109.14	117.43	104.12	109.6	116.45	110.69	107.45	111.17	112.12	108.82	101.2	109.82	120.37	111.79	112.38	117.21	114.5	122.75	119.63	113.38	106.79	106.53	107.38	109.77	117.09	115.66	108.44	110.78	115.91	106.12	114.99	109.31	113.11	113.74	110.2	108.76	115.94	117.31	118.99	117.99	112.97	109.6	107.82	114.96	112.28	113.76
96.774	117.96	105.01	104.81	103.38	106.61	102.08	107.75	110.53	113.84	99.351	103.65	109.84	106.2	105.24	114.07	104.25	103.99	104.62	103.97	105.8	106.89	108.91	111.1	95.455	106.7	98.838	104.25	108.45	112.87	101.89	101.31	106.13	101.53	111.4	99.496	111.35	109.99	107.67	116.04	102.18	115.37	103.38	106.15	112.46	107.75	106.57	106.95	104.34	108.8
100.42	106.41	106.86	103.42	107.68	105.06	101.31	107.4	98.546	104.54	101.32	98.99	102.32	103.26	97.21	107.46	101.95	104.83	111.71	106.26	98.176	100.23	108.3	98.577	93.383	98.729	95.331	113.36	103.62	101.28	104.89	109.14	98.529	99.325	96.243	96.007	113.99	110.63	98.389	103.09	88.722	106.33	104.53	101.64	105.14	111.84	107.03	105.5	97.617	102.37
118.97	114.79	115.82	109.24	117.27	112.29	115.3	107.34	112.34	119.82	107.32	113.45	119.69	112.34	117.36	107.47	105.58	122.15	110.78	114.71	109.94	104.69	115.33	112.58	100.32	115.15	112.35	108.36	115.94	120.93	114.12	111.94	101.98	114.51	113.77	107.83	119.07	120.13	112.98	115.1	121.99	110.92	104.37	111.51	105.68	107.11	105.19	114.2	111.24	117.03
105.18	109.39	108.51	108.86	106.56	109.92	105.22	97.689	97.657	96.29	113.75	113.43	106.43	102.64	106.92	107.11	106.51	99.49	100.71	100.05	111.92	102.03	98.589	106.28	103.08	107.54	100.5	106.21	104.48	106.49	110.65	97.891	97.84	94.261	105.65	107.67	108.86	102.42	107.9	106.64	102.06	105.15	114	100.1	99.472	107.95	105.93	108.29	103.87	98.889
119.91	114.32	105.67	105.71	107.67	117.92	114.24	112.08	109.99	110.03	106.51	108.66	113.38	120.84	118.07	117.8	103.8	106.42	110.16	107.84	111.82	104.04	113.7	118.67	115.34	98.317	110.26	106.4	104.86	113.53	112.94	105.78	117.03	116.91	113	123.97	114.98	110.75	115.67	111.08	112.36	116.65	113.48	120.99	112.85	106.14	121.31	116.25	109.51	118.19
110.24	107.59	111.4	109.42	104.67	114.53	112.73	109.78	120.2	113.12	105.84	106.63	108.44	108.53	113.97	100.88	109.08	108.78	111.8	116.17	103.99	110.15	109	113.77	105.33	111.18	110.68	115.9	116.84	119.9	114.36	110.77	113.4	109.98	105.28	120.71	107.06	105.51	110.04	116.39	119.89	98.329	101.43	114.11	105.75	114.13	117.74	115.96	110.69	110.3
105.4	114.95	107.47	107.56	105.16	106.35	105.2	108.24	107.73	100.84	96.257	104.33	102.36	106.79	116.28	112.48	106.47	106.64	110.6	105.89	104.46	112.48	107.8	112.08	112.78	106.7	95.568	108.03	102.95	104.86	97.73	96.41	111.43	105.77	108.93	110.7	112	106.48	99.124	101.66	97.164	101.02	100.25	102.2	108.36	103.09	105.73	122.21	93.169	111.11
105.75	107.85	88.6	111.5	106.07	96.393	99.115	101.67	91.687	91.163	97.967	100.65	91.149	99.944	98.84	97.478	106.44	99.322	103.85	99.618	105.78	88.127	100.64	101.07	109.53	103.89	109.58	101.39	111.67	105.41	109.79	103.09	104.9	95.267	105.38	102.25	98.445	93.169	96.46	101.05	99.779	95.633	101.37	95.42	99.425	94.995	103.4	101.61	102.8	105.09
106.83	122.23	113.68	118.31	111.12	111.59	116.81	113.15	111.82	113.82	116.65	115.86	110.4	112.75	106.43	116.89	114.67	103.26	112.11	122.04	111.79	109.31	104.3	106.59	110.31	114	107.16	116.26	108.99	106.68	115.03	108.96	109.29	106.76	107.73	110.87	109.44	116.19	110.88	118.37	111.43	109.09	115.54	101.83	115.04	117.64	108.5	109.87	106.89	107.08
111.53	108.14	114.47	111.82	94.648	101.88	103.9	99.326	107.92	115.81	111.97	111.2	111.31	105.26	112.95	111.32	111.5	118.04	92.763	101.23	114.42	103.34	100.42	104.21	104.39	108.59	109.8	113.84	116.32	106.06	102.17	100.26	102.51	107.16	101.7	101.32	111.65	110.36	109.79	105.07	107.57	111.52	105.92	103.82	97.613	103.69	109.06	109.98	103.23	102.56
104.85	102.98	113.05	98.977	101.08	95.317	106.43	108.18	110.5	104.87	99.675	95.259	98.185	101.99	107.2	106.4	102.42	106.06	101.95	106.57	111.23	104.01	104.75	99.878	98.018	107.51	109.58	106.3	103.18	95.649	101.25	96.659	107.05	111.7	100.34	112.33	102.92	98.649	107.15	103.8	105.48	108.06	97.442	103.68	110.24	109.94	101.78	112.25	101.53	102.17
107.15	104.28	100.37	111.81	106.4	113.27	98.965	105.72	106.41	114.32	105.47	106.23	108.27	109.04	106.05	101.9	112.69	105.29	103.75	116.29	104.53	110.56	102.64	96.582	98.011	108.61	110.24	111.11	104.98	103.68	117.67	109.84	105.73	106.96	113.44	113.24	105.7	105.32	105.95	108.9	102.81	102.69	103.39	99.698	112.88	108.89	107.5	112.07	105.92	106.29
114.33	99.651	109.85	101.63	108.35	100.41	103.46	105	102.94	111.03	93.409	94.793	101.32	107.18	115.72	105.14	110.16	111.19	105.27	102.83	104.78	101.2	115.8	97.694	104.2	104.68	101.83	105.35	111.98	109.76	100.06	102.91	103.51	103.1	109.68	100.95	102.09	111.24	101.8	106.49	111.09	104.97	102.16	107.15	109.09	96.461	113.5	104.61	110.82	105.67
103.51	99.45	107.61	108.48	107.93	100.15	102.01	108.49	109.36	103.67	110.61	100.58	102.58	108.33	103.73	102.08	96.088	106.92	98.964	102.06	99.17	108.96	99.127	110.07	105.11	108.5	100.58	107.31	107.73	106.28	100.58	108.13	103.3	108.5	115.26	103.65	102.39	106.11	97.836	104.5	104.11	106.72	100.81	102.87	112.21	95.69	96.553	99.315	101.29	102.74
111.32	98.731	100.26	103.49	102.86	103.39	108.41	105.57	94.281	100.75	99.119	102.66	106.3	118.7	110.75	101.48	108.93	111.54	96.31	106.38	106.83	109.15	101.54	110.67	92.306	112.67	114.05	111.71	108.93	113.5	109.82	109.78	98.385	100.6	100.1	113.55	107.15	100.65	114.05	99.083	108.33	103.77	110.1	103.78	109.73	105.15	99.286	106.37	103.09	106.45
106.7	103.21	110.27	112.89	105.74	104.6	91.216	115.16	100.58	103.51	101.47	107.31	95.013	105.31	102.31	100.05	106.35	101.44	113.44	105.49	99.056	106.18	103.65	108.81	112.22	100.81	105.6	103.39	100.84	100.23	108.23	108.87	112.73	99.245	97.149	92.389	98.335	104.43	101.66	111.63	109.24	101.79	106.59	102.56	114.24	99.552	103.34	102.09	109.97	106.8
106.63	116.57	111.14	105.13	107.39	100.29	106.56	118.08	114.28	107.69	118.01	110.25	116.66	100.57	111.64	102.13	111.36	104.5	111.65	111.61	110.41	107.95	108.48	118.77	110.47	112.22	110.99	107.87	113.5	100.14	112.57	107.53	102.19	111.89	113.28	109.28	112.76	110.75	115.24	112.23	112.56	117.79	115.24	116.93	114.72	114.32	112.6	109.37	112.01	116.51
112.75	119.74	114.63	113.67	129.19	110.97	120.46	119.2	114.59	116.7	114.62	109.74	120.79	121.95	112.14	111.63	112	121.64	118.33	121.35	121.39	111.33	120.92	123.01	109.51	116.84	114.62	123.01	120.17	119.14	114.49	111.35	116.86	122.27	119.4	117.76	115.39	114.62	108.42	121.41	109.58	116.88	108.67	116.16	116.48	115.33	119.1	118.39	109.69	114.37
99.023	100.26	117.86	101.51	101.21	99.923	102.29	94.294	102.98	97.448	103.1	99.837	92.044	101.55	95.179	93.44	107.55	101.03	94.88	96.628	101.6	99.769	89.937	103.45	98.035	101.61	98.654	100.05	102.46	106.45	100.34	100.66	111.2	100.08	102.14	99.793	109.24	98.367	97.002	92.116	109.43	102.7	96.913	100.21	97.777	99.843	101.57	100.59	95.269	108.02
117.79	114.13	112.94	112.75	109.49	112.26	116.53	110.23	102.66	117.78	111.8	116.87	109.85	103.44	104.34	117.85	113.42	112.61	114.44	111.4	114.96	104.68	116.83	105.6	114.16	115.73	112.69	111.41	112.85	106.58	115.75	111.18	110.32	109.78	106.58	107.24	109.18	111.37	113.01	101.44	104.96	105.43	114.95	110.03	112.94	113.48	110.66	112.29	111.97	107.67
110.96	117.77	111.98	106.71	117.13	100.28	109.14	103.33	111.04	108.72	112.65	110.74	112.3	107.51	103.72	108.54	107.98	110.74	112.34	96.514	111.21	111.73	113.28	100.26	101.5	101.02	108.53	112.03	105.09	99.785	106.4	100.8	113.21	105.37	107.51	103.69	98.716	106.65	111.26	107.2	104.86	104.14	107.53	111.02	100.7	96.192	111.21	105.79	103.14	97.112
99.16	99.552	98.942	101.85	105.18	100.57	102.04	105.91	99.779	108.32	100.52	105.64	99.895	113	96.514	97.478	108.16	105.5	105.46	100.78	98.182	104.05	99.51	96.048	103.68	96.772	93.558	99.527	98.703	100.77	94.831	87.192	101.93	101.79	112.25	103.46	100.45	89.192	102.96	91.458	112.29	100.05	102.65	105.39	105.24	110.31	106.12	106.01	110.94	95.515
101.84	103.11	109.94	102.98	103.74	98.542	115.12	114.78	103.34	98.669	103.57	113.96	106.31	96.287	99.487	98.822	104.46	107.55	110.5	107.86	106.69	107.49	106.29	108.03	105.41	110.59	113.13	112.59	109.24	111.89	96.389	112.15	106.68	113.77	103.62	103.57	106.65	102.29	101.38	109.55	99.421	93.248	106.58	106.37	114.81	105.01	107.37	112.02	108.97	109.69
104.23	93.221	111.22	109.18	99.263	110.65	107.83	108.86	109.37	114.16	109.04	102.07	105.26	104.89	99.079	109.56	108.33	107.31	107.03	104.91	108.4	98.876	105.95	103.2	101.7	100.02	109.13	108.21	102.39	101.84	103.37	106.69	103.91	108.85	97.285	111.03	92.433	102.19	104.68	108.42	96.757	110.5	110.43	105.64	116.49	99.131	103	106.45	101.48	110.93
109.99	105.75	107.37	92.658	112.87	113.43	107.48	107.09	98.448	110.45	108.43	92.574	108.64	103.2	106.38	104.19	103.34	107.22	104.51	112.78	118.67	103.29	110.81	108.37	116.62	109	106.31	100.6	112.29	103.19	106.68	107.43	100.04	108.26	108.96	101.82	104.64	111.74	103.47	97.355	111.04	103.72	103.63	103.55	103.77	110.54	100.8	105.88	102.59	109.37
107.74	110.76	109.32	101.23	115.79	104.17	105.91	110.5	113.22	106.58	117.35	107	107.01	108.68	119.67	109.11	109.33	109.19	113.02	108.51	109.07	108.75	112.93	111.61	117.42	96.376	112.67	111.26	104.66	114.02	100.46	115.05	107.06	111.98	107.31	109.82	105.92	110.83	113.45	109.79	106.87	112.38	115.57	114.51	117.46	102.34	108.06	118.96	114.75	107.69
102.87	114.63	115.36	113.87	108.17	105.35	113.28	113.29	110.26	111.67	111.9	100.88	113.7	113.48	111.13	111.27	118.81	103.73	107.04	110.17	115.96	112.92	115.38	114.44	113.79	107.01	117.5	121.29	102.3	105.5	115.44	106.13	118.36	107.13	108.45	102.6	113.88	109.34	110.31	110.94	112.07	116.94	119.75	116.95	114.57	103.03	105.58	117.43	104.27	115.99
110.08	91.807	114.09	99.651	104.41	102.08	106.74	93.405	116.67	98.282	103.64	104.52	111.62	103.25	111.43	110.04	112.68	102.82	100.68	103.71	108.79	102.73	100.52	107.13	107.29	108.19	106.26	103.95	100.16	105.75	105.33	102.37	103.88	112.2	104.42	112.14	103.83	105.32	107.74	104.83	102.3	113.62	102.71	106.88	91.212	104.44	105.3	100.91	104.57	109.31
111.63	112.92	107.81	109.56	119.23	108.29	107.08	110.57	98.941	109.41	96.515	107.93	105.57	101.82	112.11	109.25	99.295	102.74	99.841	113.06	104.62	104.19	110.94	102.76	109.94	106.81	105.13	101.92	105.55	116.52	112.4	106.83	99.907	113.71	102.33	108.47	116.34	104.18	108.29	110.94	104.36	103.36	106.7	113.76	105.84	107.26	106.63	112.72	101.66	108.86
103.02	102.63	94.57	98.595	99.225	93.295	100.43	107	98.632	100.57	97.658	102.78	98.08	95.693	101.04	97.676	93.662	98.244	97.409	108.27	100.42	103.37	93.767	100.28	94.62	104.28	104.99	96.697	99.058	102.04	100.61	94.95	98.539	106.27	96.522	113.14	99.77	103.47	89.911	106.76	101.09	89.243	94.118	99.2	98.902	100.69	103.69	104.42	96.584	104.48
104.81	103.95	111.49	108.35	109.17	107.07	119.65	96.677	104.25	113.68	90.27	105.06	101.1	101.35	97.785	99.1	121.83	104.45	100.58	101.38	99.544	111.58	107.06	107.93	108.47	105.31	111.33	105.66	100.96	101.87	100.5	105.46	109.11	116.04	109.37	96.543	108.93	106.18	101.5	107.49	102.58	104.62	88.566	104.05	114.11	102.53	114.36	99.549	108.11	104.99
105.57	99.897	98.081	92.715	103.83	100.26	99.515	106.53	93.088	97.48	92.795	98.004	89.848	103.91	95.96	98.545	93.621	87.058	103.38	105.67	99.506	97.705	99.204	95.35	106.94	107.42	95.801	93.411	89.857	100.09	100.74	94.617	103.62	96.8	104.46	103.45	104.24	93.235	93.64	97.006	98.216	85.764	101.84	104.14	98.261	98.371	104.01	103.23	104.75	100.51
105.63	108.19	101.96	108.81	109.61	101.85	106.66	111.34	104.42	101.36	104.2	109.89	110.54	110.87	105.44	109.29	111.65	104.75	107.54	105.34	111.97	105.03	102.51	109.07	104.78	96.059	106.34	111.58	115.76	105.01	110.29	117.32	106.03	104.78	103.73	113.86	100.39	107.15	99.602	106.38	100.06	110.31	113.63	105.11	107.94	107.08	104.48	108.02	105.3	108.03
111.51	112.78	119.08	123.31	117.82	112.16	121.12	122.32	116.54	114.73	117.08	113.69	124.82	118.96	118.75	117.15	118.1	116.57	117.43	112.74	121.86	110.07	112.54	115.72	109.22	106.39	108.26	118.37	123.01	121.01	118.18	115.27	114.9	117.41	117.04	122.45	113.74	116.22	127.71	108.3	120.75	115.09	120.61	109.47	111.61	108.06	111.27	112.84	110.06	108.52
99.334	101.2	101.71	101.99	110.51	96.777	109.32	113.1	105.76	109.62	101.35	106.36	109.85	102.32	112.07	109.99	116.16	109.5	102.5	103.43	100.88	112.66	113.28	105.28	105.09	105	109.54	106.23	100.78	113.28	104.55	102.79	99.07	106.87	109.6	102.55	102.24	107.49	101.1	108.47	107.89	104.17	101.23	111.45	108.98	100.39	104.83	101.5	105.25	109.78
118.27	106.04	107.32	112.83	101.85	112.82	113.32	121.72	115.36	111.58	108.68	107.94	110.24	110.39	114.07	108.53	111.32	115.09	112.34	110.13	106.87	107.68	113.33	105.08	111.69	106.66	108.07	107.57	109.57	106.93	104.28	109.98	113.07	105.51	109.78	104.2	113.75	104.72	114.78	113.71	107.98	105.92	112.88	107.61	110.04	115.11	122.28	113.09	108.34	113.14
99.106	102.39	104.29	96.249	110.27	100.12	100.45	101.82	102.34	102.81	110.98	99.797	102.91	99.984	112.26	106.98	106.35	109.76	101.04	103.13	107.31	107.31	102.99	100.47	107.44	106.4	103.34	101.61	111.47	96.311	110.18	115.73	103.85	107.95	107.51	101.66	104.14	110.61	105.16	99.308	104.67	103.78	100.43	105.57	99.415	106.41	108.84	98.075	96.056	98.866
110.69	102.37	101.43	106.69	106.64	95.814	110.56	112.54	106.1	108.52	107.28	107.39	106.24	105.1	108.01	103.28	109.07	99.276	108.73	111.49	108.42	108.98	108.39	103.91	112.15	100.87	100.13	111.1	105.07	108.33	111.5	102.51	118.21	106.63	106.57	97.126	105.6	97.802	109.6	115.5	103.77	112.27	103.99	101.71	115.96	99.605	96.554	109.53	105.39	102.58
112.84	104.8	107.31	108.74	107.63	117.16	108.27	98.444	110.21	111.35	105.11	110.68	112.45	109.78	109.23	116.93	121.09	118.33	115.43	104.59	106.94	119.06	103.17	114.98	110.36	108.66	120.23	114.03	110.64	103.27	107.63	112.55	105.15	109.34	114.23	118.25	111.62	109.31	106.86	113.37	108.87	109.17	108.19	107.44	109.16	111.57	100.02	113.76	113.79	117.12
102.18	99.354	105.04	98.31	113.72	106.27	103.49	101.77	107.07	109.11	102.93	100.56	108.1	105.67	111.38	100.13	107.58	95.887	103.29	107.46	102.04	109.51	109.83	108.84	106.64	102.71	104.29	101.5	112.18	95.06	105.51	101.72	102.68	102.93	107.06	108.36	99.972	106.72	107.68	106.25	104.11	101.89	101.97	97.413	106.54	106.35	106.7	99.396	102.53	105.84
98.329	103.21	116.51	111.06	96.79	99.211	106.76	100.48	105.75	102.65	108.13	96.33	98.739	96.749	104	96.256	94.926	104.25	103.98	102.72	94.725	100.19	96.567	99.42	104.24	109.82	114	102.3	103.07	97.736	99.679	103.86	100.11	98.748	102.76	108.67	103.56	111.37	96.818	109.18	104.89	103.11	102.56	114.1	94.612	96.095	109.61	102.09	109.47	100.31
113.83	114.21	108.08	101.63	115.99	110.1	109.64	102.83	109.8	104.99	110.94	112.12	122.46	113.22	111.08	102.42	104.9	116.85	114.89	107.64	108.21	116.77	106.88	104.39	110.47	113.41	118.88	111.23	102.51	113.84	116.67	102.95	106.26	114.62	116.46	111.35	105	105.41	101.15	112.51	107.49	108.17	109.29	109.54	108.78	116.94	105.27	107.2	108.25	118.4
90.251	103.32	90.729	98.631	92.465	94.953	108.64	102.5	94.377	99.236	109.82	98.242	102.93	91.076	99.653	101.02	93.493	99.611	105.91	101.96	94.439	96.696	101.83	106.34	99.892	100.79	96.862	95.104	95.937	100.52	108.21	109.71	105.69	102.79	97.71	107.42	110.61	99.806	91.644	106.42	95.523	101.99	103.6	93.15	96.188	97.59	96.208	105.22	105.55	102
118.18	112.24	115.71	121.93	111.96	124.61	115.38	116.79	108.63	118.41	117.11	118.11	121.36	114.85	116.81	120.42	120.47	107.15	126.13	120.6	120.05	111.81	118.52	119.66	118.2	110.35	119.28	119.28	109.39	114.68	115.84	135.28	114.28	112.81	126.89	119.55	118.45	119.28	116.87	114.87	109.49	115.8	122.79	110.23	116.36	114.77	113.12	118.95	117.32	116.44
122.74	116.56	108.41	115.68	107.46	109.47	117.9	118.28	108.54	110.55	114.63	128.86	119.01	109.03	117.74	117.83	116.36	113.22	119.01	104.19	110.63	113.53	115.65	108.43	115.23	117.92	114.52	108.27	110.94	105.87	113.76	114.5	117.64	111.49	116.23	112.89	117.08	106.86	116.87	121.78	113.81	109.56	108.4	109.87	116.21	114.55	112.27	113.34	106.22	117.09
102.88	101.51	107.44	104.84	105.35	105.59	103.35	103.97	105.82	115.64	101.24	116.86	107.88	119.39	107.44	92.729	95.799	102.04	104.24	97.489	99.546	109.39	107.46	105.7	117.07	102.2	114.23	110.54	107.96	107.92	108.65	108.18	105.68	107.25	113.08	95.88	107	106.78	108.44	100.75	98.062	103.39	101.97	105.55	99.146	108.06	101.69	98.067	106.53	101.3
97.062	99.762	111.32	98.868	107.3	95.981	95.389	96.674	101.59	101.78	94.95	97.987	97.135	104.22	97.102	106.28	104.33	111.52	107.98	96.517	103.78	99.083	104.36	101.55	95.963	97.811	97.914	92.776	92.722	104.29	96.19	102.34	94.269	97.617	101.89	102.11	95.978	103.38	91.79	99.21	88.987	91.269	106.98	98.133	104.09	107.53	90.272	100.32	96.604	100.43
110.67	109.46	116.27	115.81	118.5	114.21	108.24	106.01	111.28	118.57	113.55	108.91	116.36	96.25	101.96	116.86	109.27	115.8	109.26	109.11	111.21	113.08	111.44	113.99	111.67	114.06	107.7	101.5	115.56	113.11	110.82	122.22	110.46	103.07	116.51	119.89	116.55	111.66	105.86	105.42	104.54	112.36	103.3	111.47	115.03	109.43	112.4	110.13	115.54	104.5
105.18	103.08	112.48	101.72	109.61	106.99	112.3	95.653	115.44	104.92	110.35	109.18	98.57	110.22	104.06	109.07	107.58	104.7	110.06	114.87	103.5	106.23	109	106.14	107.71	107.87	101.09	110.53	100.51	106.06	97.897	107.03	113.24	102.9	107.57	110.65	102.69	104.55	104.98	108.07	103.6	106.56	109.08	119.66	113.68	104.04	101.06	104.28	111.42	109.43
103.93	114.51	102.19	104.27	107.87	101.63	104.91	114.61	103.54	106.99	105.5	97.917	108.66	104.74	103.76	103.76	106.58	105.21	106.92	105.62	115	110.86	113.35	102.29	111.88	104.02	100.75	102.69	108.3	114.27	107.37	101.58	98.652	106.17	106.24	106.04	113.71	104.54	110.18	102.1	100.96	102.34	109.71	105.01	112.61	109.5	98.515	111.56	105.14	102.95
103.03	104.49	102.44	97.042	93.953	96.023	111.91	100.05	106.62	97.233	109.05	100.69	97.588	100.77	102.61	104.37	98.876	108.04	97.048	94.669	100.73	104.71	98.262	105.92	99.435	86.913	100.26	107.77	101.75	85.611	106.47	98.484	99.356	96.667	105.13	94.639	103.93	101.57	105.11	93.136	96.829	104.01	105.9	94.293	104.87	97.1	102.69	101.24	97.619	98.301
104.9	124.55	108.34	107.23	107.6	107.47	108.78	113.62	111.56	111.93	115.54	111.5	118.59	111.14	117.57	110.97	119.47	116.2	113.13	111.48	115.71	101.09	109.6	109.95	110.31	104.49	95.963	113.16	114.06	119.9	123.93	100.93	107.82	105.77	114.6	119.01	115.53	112.34	114.54	107.14	107.57	118.45	113.95	109.13	108.67	111.71	109.65	109.31	109.79	105.01
118.2	110.9	116.32	115.86	117.69	104.07	115.55	110.51	113.86	108.43	110.47	117.32	111.94	114.24	116.11	120.09	109.02	116.59	115.23	110.69	115.32	101.12	121.53	108.67	116.31	115.73	114.61	112.01	113.5	111.46	120.4	115.08	115.54	115.05	107.49	113.01	108.02	126.63	121.19	107.22	117.75	107.84	122.89	110.36	113.44	121.66	112.27	112.53	108.5	109.52
103.23	104.37	94.266	100.14	108.07	105.44	111.27	104.44	104.09	104.38	115.25	108.87	106.49	106.44	100.06	96.514	106.21	113.22	108.18	115.4	106.13	110.57	102.93	97.048	107.58	106.67	99.21	114.42	104.05	102.9	98.772	114.16	105.57	105.41	112.98	102.74	99.991	105.68	112.26	105.56	115.33	102.69	110.59	102.53	113.13	106.68	109.03	106.97	104.77	104.23
113.28	112.66	114.55	104.4	109.97	114.8	108.51	111.5	116.36	107.12	106.82	106.28	111.58	108.91	112.56	103.06	110.03	111.33	104.58	110.64	118.47	115.23	101.36	107.75	118.49	121.27	121.46	109.45	113.77	113.35	111.15	122.05	114.19	103.14	115.07	120.56	112.3	118.7	110.42	112.52	112.77	110.31	116.09	107.53	111.54	109.74	111.02	118.49	109.34	100.92
112.52	117.34	110.76	112.7	118.2	118.99	116.94	122.61	114.08	116.33	119.72	107.37	115.73	114.8	112.58	120.1	119.35	118.1	121.21	127.62	123.25	125.83	116.51	126.55	108.94	120.79	124.69	115.21	115.71	117.09	110.21	118.68	114.27	114.5	111.42	118.48	117.32	111.74	124.92	112.54	118.61	119.93	114.05	106.54	125.08	112.98	115.44	119.83	109.11	122.11
105.09	103.01	104.46	115.37	107.13	115.19	99.846	106.48	112.26	106.31	101.49	109.66	102.68	101.23	103.48	103.27	105.32	106.19	105.3	108.89	105.16	99.942	105.59	112.21	112.09	102.09	109.04	98.908	114.1	107.42	106.42	105.31	105.45	108.5	113.84	104.77	111.82	99.99	107.12	108.65	107.1	102.96	109.93	114.96	112.56	106.42	112.42	109.01	109.99	106.96
104.81	109.79	104.1	105.72	102.87	91.761	100.87	97.64	117.76	103.91	101.78	101.77	109.92	113.39	107.96	104.54	111.07	93.252	104.9	108.41	109.16	109.68	107.95	103.02	95.192	101.39	111.61	111.64	105.13	98.825	112.02	99.617	109.93	104.85	108.47	110.4	107.16	101.94	106.84	109.73	97.077	107.53	112.28	101.58	103.54	105.17	106.41	100.98	107.89	108.8
104.31	97.68	105.11	101.42	110.87	97.471	99.941	98.78	105.5	107.52	111.4	106.42	105.16	112.37	106.1	116.61	90.009	106.62	107.81	97.693	109.89	110.18	103.92	107.95	106.99	109.34	103.36	101.85	111	101.57	99.211	109.65	118.12	96.332	100.74	97.114	95.51	114.82	102.73	110.29	107.79	120.64	105.62	103.55	104.09	114.36	117.65	109.45	111.95	110.32
115.88	102.26	107.82	111.3	109.61	108.09	97.121	107.76	109.28	113.95	106.73	100.19	108.12	107.22	104.07	109.62	109.46	116.9	107.24	103.74	102.81	118.29	105.4	114.61	109.18	112.63	104.99	111.06	99.34	107.18	107.09	102.13	101.09	104.43	97.85	102.35	97.296	114.19	102.78	99.553	103.59	108.86	103.12	107.36	110.94	107.05	109.37	100.58	104.19	109.75
111.62	114.84	98.59	98.855	97.211	101.24	90.873	107.11	94.225	88.731	98.711	104.25	96.779	101.63	100.57	104.55	96.369	108.65	101.77	97.244	104.39	95.693	106.84	100.39	112.61	99.982	91.407	103.82	103.41	101.94	98.483	92.835	98.314	91.952	101.3	105.89	99.812	106.1	102.12	94.52	90.377	105.83	102.04	95.864	104.7	100.93	104.28	101.79	108.29	95.337
109.56	105.14	114.85	117.52	106.32	110.18	110.62	108.74	104.5	117.3	111.59	109.84	120.12	103.07	115.43	123.71	119.57	107.39	111.74	110.78	118.61	118.3	106.56	117.23	101.9	113.27	113.12	108.87	106.61	109.03	101.17	109.94	115.22	113.16	107.61	104.14	120.1	117.08	113.1	115.43	112.51	108.5	106.18	111.23	116.54	118.04	112.39	113.46	101.57	110.34
97.372	93.122	99.173	101.07	102.65	105.92	104.3	92.491	95.136	96.794	109.18	103.57	100.86	101.9	101.69	101.05	110.99	97.316	118.36	92.833	100.04	102.78	106.55	101.75	99.32	101.55	101.21	94.731	100.24	99.191	106.77	89.713	97.99	92.694	105.11	95.936	100.27	109.26	93.705	101.57	104.58	101.44	98.876	105.53	108.69	102.66	100.91	102.88	101.96	102.63
107.27	114.57	104.68	100	101.71	108.54	117.91	106.72	103.73	102.49	111.3	112.82	116.83	111.89	118.1	109.45	111.76	103.67	110.53	106.45	102.33	102.11	107.27	108.98	115.75	108.22	106.43	117.37	107.97	103.98	98.908	111.77	104.57	111.53	106.04	108.42	105.01	112.45	98.655	113.06	98.117	90.586	105.42	106.57	107.71	105.56	95.547	104.58	112.77	105.4
107.73	97.716	99.813	99.897	103.93	109.2	95.315	102.84	105.3	101.99	102.18	106.12	104.78	108.08	95.922	102.13	101.47	101.22	101.37	98.602	101.69	101.79	104.81	97.28	96.436	102.99	102.77	90.031	106.73	105.06	101.94	92.229	99.507	96.341	100.46	92.357	98.134	103.67	109.65	93.923	103.52	92.552	111.45	102.11	100.4	102.96	101.91	104.21	104.13	85.759
99.573	91.933	93.699	98.386	91.694	92.539	98.298	95.538	93.684	96.3	97.37	96.434	92.389	106.5	99.912	99.767	95.84	103.15	101.07	95.34	108.65	105.81	93.208	98.837	95.407	94.84	108.8	98.715	96.655	102.31	100.52	106.53	102.19	105.1	97.46	101.46	93.617	108.23	96.017	99.426	98.233	101.74	101.68	103.09	105.72	96.577	90.946	102.71	110.45	95.339
106.51	113.22	118.11	112.45	110.08	105.36	107.25	117.69	114.01	112.13	111.09	123.88	121.68	113.48	112.29	104.59	112.71	108.46	114.03	108.96	108.48	112.3	107.47	105.78	109.52	107.11	112.17	112.04	111.25	114.66	112.87	116.3	105.19	111.54	107.78	109.75	111.18	114.93	107.18	114.93	108.03	112.18	127.4	123.41	112.38	113.11	116.13	110.83	117.93	114.31
100.66	114.98	100.9	111.15	102.08	101.36	101.15	105.82	109.75	105.91	109.79	103.6	106.21	106.26	105.07	98.218	107.36	98.041	113.18	106.58	108.56	97.757	91.372	103.59	95.131	109.54	112.23	118.13	104.11	96.591	100.43	106.37	107.4	106.22	102.71	113.59	111.98	104.12	103.37	102.56	106.42	95.432	110.42	110.32	115.31	105.59	110.1	106.63	106.21	108.95
106.85	105.38	104.95	117.03	104.39	109.66	111.22	102.73	106.8	107.22	101.26	106.18	115.21	107.84	102.61	104.46	110.27	112.13	106.52	103.97	105.94	106.3	107.57	106.29	101.7	112.78	114.67	106.93	104.16	107.51	102.77	108.01	108.96	108.43	101.58	97.405	103.05	99.348	110.32	110.01	102.39	96.676	111.17	108.82	111.19	104.66	112.61	100.21	106.26	113.19
122.56	109.18	109.51	103.16	106.19	108.42	109.64	110.08	120.3	112.48	110.77	114.65	113.25	116.67	111.58	112.64	104.69	116.47	107.39	106.14	116.93	110.3	119.68	110.23	121.27	107.61	107.26	114.52	117.81	115.74	102.21	103.09	108.52	119.57	102.94	104.57	111.57	114.04	109.32	115.53	106.07	111.71	107.05	108.67	103.58	114.79	109.63	109	111.05	111.11
104.77	108.5	105.85	110.14	106.81	99.098	104.33	105.59	104.08	108.35	112.2	100.84	108.99	111.92	111.86	109.49	114.29	111.29	97.987	104.12	105.2	97.19	101.81	108.15	105.29	106.57	107.01	108.37	101.75	106.7	96.885	106.7	111.87	107.26	104	104.63	105.4	102.29	103.02	99.392	102.11	102.61	107.41	106.41	104.54	113.1	91.495	109.26	109.32	112.94
112.21	104.49	105.29	99.392	101.7	90.773	98.435	93.245	105.71	95.592	92.582	101.65	112.95	105.28	104.91	106.96	104.04	104.22	94.268	107.58	105.84	101.18	96.536	108.09	112.29	99.508	106.19	101.11	102.82	109.03	103.61	103.49	106.04	95.809	112.79	111.11	102.18	108.25	106.21	111.37	103.8	101.62	103.61	105.48	106.2	94.406	96.213	106.98	105.83	103.5
102.27	106.2	105.38	104.52	101.61	98.702	105.08	101.62	106.48	104.46	106.96	105.53	101.15	104.8	108.32	99.224	106.96	116.85	103.42	101.86	100.24	102.69	100.49	101.55	96.561	110.58	112.37	106.76	97.54	104.03	111.98	107.46	102.16	112.05	107.57	101.81	106.92	107.93	99.314	101.14	112.09	97.669	99.85	105.94	105.28	105.71	107.96	109.49	84.829	102.56
106.28	114.36	105.29	118.14	108	113.26	101.56	109.66	101.97	107.86	109.31	110.05	115.54	115.31	117.3	109.12	112.88	113.58	107.97	119.64	105.6	110.42	108.91	105.42	102.36	109.2	108.76	105.13	104.8	113.52	104.17	113.2	106.15	108.66	110.79	121.03	105.69	102.23	112.63	102.89	109.5	114.09	109.93	108.89	117.71	111.21	107.52	105.97	101.7	104.28
118.06	110.39	116.96	108.79	107.8	112.42	115.5	109.23	118.28	112.89	117.37	110.7	110.32	108.85	97.314	108.57	110.2	118.53	115.1	107.49	113.59	103.74	105.7	117.29	112.98	122.52	115.27	114.84	112.75	117.94	117.83	122.81	113.58	117.95	112.87	112.78	106.06	110.78	116.67	118.06	113.82	118.23	111.76	114.9	108.63	111.65	107.34	108.9	113.5	107.37
109.68	106.21	116.88	102.1	110.37	114.97	117.04	117.32	109.17	112.46	112.18	117.3	111.2	116.5	104.67	112.2	110.63	110.73	116.64	117.26	112.25	118.25	109.26	113.63	107.41	114.74	103.6	109.97	113.37	115.37	108.13	109.41	105.19	119.09	104.38	113.63	112.19	120.75	110.01	118.49	109.15	110.57	123.5	115.06	115.35	112.65	109.85	115.48	114.87	112.5
115.12	113.98	109.8	100.15	110.84	108.28	106.82	115.46	109.07	115.08	117.88	111.22	111.92	109.68	109.64	105.83	107.27	114.32	109.41	110.29	106.2	106.99	110.48	108.07	119.9	111.03	116.33	110.88	113.94	115.79	111.27	111.74	105.1	119.47	115.08	105.23	112.99	111.76	101.53	118.43	117.61	108.18	116.98	113.01	107.3	113.28	109.42	112.74	111.19	110.54
104.46	106.19	119.66	110.69	117.86	111.74	114.14	113.94	105.49	112.45	110.39	111.77	108.62	115.38	115.04	110.71	110.82	119.2	111.42	112.68	111.88	107.71	111.85	114.14	117.33	119.55	111.78	112.5	114.14	115.76	116.93	112.89	108.17	102.97	108.57	119.31	110.81	107.79	106.43	113.34	103.43	117.29	110.88	124.06	110.02	115.31	108.03	105.56	113.4	109.96
111.82	114.49	112.85	114.07	114.1	110.26	108	109.41	113.58	116.52	108.53	109.54	105.11	107.69	120.02	111.88	104.83	116.14	115.91	109.76	106.35	109.07	107.27	112	111.56	108.65	114.74	115.32	99.594	115.69	113.31	121.24	120.55	112.31	115.94	115.31	115.44	106.36	115.27	119.7	115.89	113.14	110.64	108.35	119.26	105.32	108.41	114.54	99.619	117.84
107.88	107.71	105.11	110.02	110.7	115.39	107.11	109.52	106.26	110.69	112.85	104.25	110	108.91	110.51	106.53	97.939	100.68	116.62	103.78	106.55	103.96	105.17	108.53	103.64	112.84	108.07	100	98.714	100.12	114.65	112.64	103.18	109.08	114.64	107.21	101.1	98.523	103.39	101.18	107.3	113.16	112.2	104.59	114.65	112.83	102.22	107.56	113.51	111.03
98.256	107.66	100.44	99.778	94.704	103.93	100.26	103.19	103.34	107.05	103.45	89.892	105.77	105.83	101.57	101.8	95.016	109.42	95.304	99.247	99.201	101.65	100.69	94.685	104.4	98.31	103.38	100.9	95.176	104.43	97.531	104.97	97.519	103.87	106.13	94.515	104.33	101.51	92.263	91.12	90.369	95.934	103.07	96.923	96.748	96.322	109	98.095	103.13	102.9
96.926	109.29	102.21	107.72	94.054	106.77	102.3	100.23	105.88	108.19	101.23	101.65	102.43	90.756	106.05	105.71	105.71	108.44	109.02	103.31	107.39	105.83	106.82	105.97	100.6	96.34	112.42	102.37	107.23	105.24	109.01	102.19	103.63	107.71	107.69	110.47	99.178	102.6	106.78	106.78	104.51	109.33	104.68	103.18	98.388	96.259	90.559	106.48	100.36	101.49
99.678	112.74	118.91	106.11	99.958	110.41	109.05	104.01	112.1	97.017	106.55	105.31	107.98	109.56	114.71	108.42	95.601	103.16	103.51	105.42	119.28	103.8	103.83	100.94	114.54	105.22	109.64	96.158	110.29	113.55	108.83	120.07	110.86	110.6	113.2	107.17	112.92	102	106.88	111.32	109.63	114.65	107.29	107.43	112.55	113.34	117.04	110.4	102.1	114.34
114.13	104.06	110.78	103.72	115.26	112.5	106.4	109.85	104.83	114.85	103.1	93.253	107.86	103.31	103.78	114.59	107.49	109.97	107.93	106.16	105.85	98.237	101.77	113.69	108.28	102.73	112.71	106.31	107.38	103.96	105.17	108.89	112.2	103.12	102.43	108	103.44	105.63	102.5	105.39	108.69	102.29	103.9	110.54	102.49	100.53	100.01	107.48	105.65	120.78
111.16	104.06	108.83	108.73	100.06	103.08	108.28	112.41	110.82	107.24	114.53	107.42	107.33	105.98	94.877	106.75	109.88	105.08	104.27	104.68	103.02	108.18	105.55	107.25	108.91	101.98	96.614	108.65	114.65	112.19	99.044	101.53	104.44	98.606	109.84	105.57	92.981	111.73	102.86	108.81	111.16	102.29	108.88	96.307	107.81	102.85	105.18	106.95	99.477	96.716
110.81	115.35	104.89	121.23	111.05	107.81	110.16	121.81	109.52	112.51	120.94	108.93	114.15	111.35	108.17	117.17	95.743	110.72	108.19	115.12	111.45	117.38	113.59	105.66	116.01	106.54	113.07	106.49	118.64	114.65	116.34	114.91	112.05	116.15	113.79	116.65	111.28	111.66	108.36	108.35	98.727	119.9	110.69	117.03	113.35	125.52	108.65	122.83	112.49	118.1
103.97	102.44	100.86	107.91	97.462	116.83	110.16	97.677	112.9	108.58	103.13	111.1	100.41	106.47	93.809	105.71	107.04	107.02	103.06	106.05	105.59	98.449	109.36	109.34	108.21	103.2	105.56	105.01	96.479	102	98.046	98.601	95.394	95.083	105.21	99.004	96.115	102.72	102.35	104.06	106.21	100.17	105.93	102.7	106.76	98.127	105.36	95.511	100.43	100.06
111.18	105.44	116.04	101.47	111.05	100.32	103.3	116.3	106.98	99.352	100.99	105.45	109.27	112.13	107.47	105.15	103.64	106.21	98.174	98.155	104.6	91.383	92.201	103.15	116.4	103.48	105.55	97.27	100.3	96.272	101.65	110.78	104.97	105.04	98.717	107.9	103.86	100.2	105.99	105.96	108.06	95.482	105.12	97.119	104.6	101.49	110.98	105.76	100.29	106.22
112.85	114.62	116.56	115.88	109.36	110.19	103.94	108.91	111.01	107.08	108.14	113.63	118.1	115.26	108.42	110.86	114.62	114.99	116.38	111.03	117.07	114.6	114.32	108.8	116.26	110.24	117.76	117.2	103.96	109.77	110.72	108.54	105.67	100.43	109.51	117.93	106.62	105.33	109.83	115.68	110.18	108.88	110.21	116.96	114.69	119.8	105.09	106.37	118.63	115.52
109.05	116.28	125.5	118.39	122.57	118.09	122.93	116.38	114.71	114.17	123.82	123.13	116.05	118.78	111.38	121.28	119.76	106.75	121.13	124.4	121.8	115.86	113.17	116.84	124.21	117.69	111.68	122.68	120.94	119.45	118.87	108.38	117.62	111.68	115.11	121.77	111.06	117.69	111.33	123.68	114.26	119.56	120.57	117.45	122.05	116.93	110.98	121.83	120.01	103.05
102.07	105.55	103.74	116.62	101.53	102.91	101.71	108.34	115	103.95	103.09	103.67	100.61	105.08	114.16	106.63	107	105.39	110.3	103.04	105.06	112.91	102.91	105.1	105.97	107.18	105.43	96.192	111.41	99.664	108.82	102.61	106.62	107.31	100.18	112.95	95.003	104.97	105.14	89.874	102.5	104.53	99.965	94.66	101.04	99.488	100.97	103.22	96.678	110.94
105.25	119.24	111.49	113.65	112.03	111.22	114.09	121.18	95.493	115.55	120.15	116.96	113.63	116.48	104.49	114.79	108.06	112.07	109.05	107.85	101.42	113.04	113.04	108.27	105.93	116.43	112.25	103.87	116.27	120.68	113.52	110.2	115.75	101.37	107.31	117.75	98.638	106.88	107.82	102.18	123.06	104.56	113.16	112.66	103.85	108.85	112.13	115.29	104.7	115.52
117.96	114.85	109.45	105.28	115.36	114.48	110.21	109.36	104.18	108.75	113.1	111.31	107.21	113.47	109.02	116.06	108.92	100.45	108.99	115.63	109.34	98.564	102.01	112.63	102.3	117.99	105.32	115.19	111.44	108.67	109.43	110.81	111.82	108.06	115.82	107.07	110.9	104.98	117.18	104.38	112.48	113.92	112.34	112.14	114.16	111.7	115.04	116.71	110.14	109.97
103.43	105.9	111.18	106.77	110.25	97.942	109.32	105.52	97.524	100.86	114.5	103.87	100.35	111.72	106.75	99.337	101.2	98.183	103.25	107.03	95.932	104.07	99.289	112.5	108.67	114.55	98.966	104	111.71	104.32	103.88	106.87	104.55	102.04	109.56	102.04	104.05	110.03	113.59	96.438	96.483	108.67	105.7	109.4	107.18	105.61	120.46	106.55	115.54	100.25
108.6	110.21	111.85	113.83	108.48	104.24	113.81	112.52	111.31	104.79	119.99	119.76	112.62	111.31	105.52	109.03	109.99	109.06	115.04	107.4	104.52	116.49	105.94	107.1	121.7	109.98	114.77	99.478	110.65	114.88	110.37	112.06	109.18	104.31	114.28	114.52	108.08	99.774	112.78	117.99	110.34	116.12	109.11	110.68	110.51	119.65	109.21	105.64	114.9	114.86
106.05	98.657	100.14	107.96	104.95	109.72	96.367	115.32	100.28	111.89	104.44	101.37	109.58	108.09	97.062	104.29	106.63	113.3	101.29	112.33	101.24	109.76	106.44	102.9	104	110.21	112.64	103.9	105.29	99.541	106.18	108.68	110.75	105.51	103.05	106.12	101.21	100.55	105.78	110.26	101.94	97.716	97.907	110.43	111.41	112.63	106.26	107.81	109.29	112
99.137	103.06	111.44	101.3	110.34	111.44	104.77	109.21	102.71	102.18	102.49	104.61	93.915	109.66	101.8	102.24	109.54	94.702	104.37	102.43	94.897	107.15	100.48	107.63	110.67	115.23	107.52	103.65	105.93	110	107.71	100.85	105.48	105.76	110.04	112.01	100.5	114.99	108.64	106.14	99.101	104.96	114.66	105.17	108.7	102.91	104.6	97.768	101.2	111.71
99.425	104.25	100.02	102.74	98.668	99.785	99.221	99.742	101.98	100.87	96.146	96.903	98.362	92.05	102.76	94.724	96.694	101.3	96.975	108.52	89.998	88.401	91.737	107.37	94.752	91.582	100.75	95.749	105.77	100.62	99.769	100.28	99.537	90.378	98.044	106.73	99.072	96.317	93.949	95.589	104	107.5	100.98	100.78	103.12	97.825	101.31	106.66	101.44	106.49
107.67	99.409	111.67	109.44	99.345	117.02	105.08	99.114	103.27	104.91	106.07	108.25	110.57	103.35	96.734	103.78	108.88	113.42	104.44	111.9	106.94	101.63	105	101.14	99.588	109.59	107.88	105.51	107.65	95.998	102.92	109.6	106.57	108.35	111.59	103.93	112.51	103.97	91.055	108.08	103.16	101.8	101.63	111.98	102.5	107.31	111.13	96.876	108	100
102.38	111.1	110.02	103.39	110.96	106.7	108.51	101.85	111.61	107.68	114.37	113.66	99.142	115.7	107.4	107.84	95.437	99.911	108.34	99.635	100.49	100.78	107.28	107.79	96.738	111.15	113.82	94.886	101.95	95.184	105.01	104.65	98.61	108.69	114.6	115.28	99.945	101.46	109.6	104.92	102.23	107.32	108.57	110.02	100.32	110.22	109.08	107.64	104.59	106.31
112.5	112.15	103.89	110.23	111.43	108.04	114.98	114	107.92	111.4	114.77	103.05	123.11	110.68	100.86	102.13	101.92	106.53	116.71	112.9	114.57	114.97	110.54	107.81	115.52	116.97	103.35	115.93	114.69	111.74	115.89	104.83	113.89	115.57	110.37	113.87	118.28	109.12	114.28	106.93	111.53	112.29	111.25	114.14	116.75	115.31	115.44	115.57	118.44	118.55
104.99	97.947	104.24	99.263	97.762	95.46	97.202	97.58	98.502	94.395	96.704	101.62	98.395	106.27	108.39	102.53	95.781	104.47	93.662	96.988	98.452	104.85	100.35	96.578	109.91	100.76	105.36	100.95	98.17	97.297	102.21	95.186	103.15	98.863	91.215	99.581	105.65	87.623	103.62	105.49	100.67	100.33	96.364	101.62	102.94	103.8	95.345	111.9	96.468	96.128
113.97	104.28	110.05	105.78	105.07	101.47	110.92	103.47	105.99	111.8	105.96	105.69	107.38	114.17	105.8	107.23	103.67	107.87	109.59	104.42	95.745	112.7	106.84	112.25	108.08	106.25	105.52	108.82	114.18	102.7	109.36	108.11	106.92	118.24	108.05	99.338	112.26	118.25	103.54	111.04	107.33	113.6	114.65	110.45	116.84	106.28	107.51	100.48	101.48	104.15
106.78	106.28	107.22	114.18	105.88	100.29	108.61	103.86	116.15	101.35	103.77	113.93	113.55	113.25	112.34	115.45	105.19	111.27	116.06	110.26	110.36	116.98	115.76	106.68	111.35	110.61	118.04	101.27	120.68	103.55	109.55	109.22	106.12	119.63	113.57	106.02	108.75	120.7	109.44	119.75	115.01	119.66	110.53	115.38	108.89	112.95	107.5	115.72	110.59	111.76
101.3	98.259	109.85	110.06	102.06	101.14	100.73	107	102.59	107.4	96.047	98.974	106.76	102.37	95.915	102.07	102.55	109.59	103.12	109.71	108.32	102.5	103.63	110.98	111.01	105.66	100.32	101.83	101.6	104.08	105.18	105.13	101.6	104.86	96.439	110.18	98.303	107.65	102.6	105.56	104.79	104.55	98.332	104.99	99.664	99.219	110.3	113.62	102.04	102.41
107.26	113.77	102.77	109.22	112.16	113.75	112.9	111.6	110.95	115.15	114.18	116.78	118.06	119.07	113.76	124.65	105.21	111.89	117.91	110.73	118.69	118.15	121.24	103.08	111.9	107.98	109.59	108.03	118.83	106.05	113.25	114.37	104.66	111.77	113.15	115.38	119.75	105.1	130.12	111.32	107.32	114.39	110.47	116.11	111.39	122.1	113.84	104.43	111.65	113.81
109.42	110.9	107.48	107.98	111.49	103.58	113.94	102.55	107.09	104.71	110.84	97.863	103.49	107.13	94.069	105.96	100.91	101.98	118.2	103.11	102.65	104.91	102.65	112.01	102.14	106.56	106.16	110.4	107.34	104.97	99.019	108.73	111.25	103.86	103.77	104.97	106.37	112.88	111.24	100.37	104.15	113.59	109.88	111.79	113.55	98.66	101.04	95.925	101.44	104.15
114.63	102.57	112.13	114.37	108.74	102.46	117.42	106.08	112.5	120.02	112.17	108.79	107.35	108.22	107.51	109.13	109.05	116.37	111.71	104.57	111.14	111.76	116.71	122.15	112.14	116.98	109.96	102.36	109.52	111.59	106.27	117.94	102.88	116.27	108.7	112.16	114.61	100.05	107.44	111.41	111.52	108.92	104.54	113.92	106.62	106.01	122.3	108.21	103.49	115.44
108.12	101.33	104.79	100.36	98.767	96.885	111.72	109.62	109.64	112.84	108.63	105.91	101.58	103.03	108.91	107.33	107	92.972	107.99	103.63	110.36	100.1	116.43	104.54	107.44	99.988	102.45	108.17	101.11	105.66	104.75	104.8	107.76	107.08	106.54	101.55	101.68	103.29	98.434	106.73	100.37	107.42	97.277	104.04	116.07	109.4	103.12	105.12	103.63	104.61
112.28	108.06	111.18	110.51	119.42	115.04	115.49	112.32	111.53	117.9	113.27	109.35	95.3	106.02	109.21	122.81	122.16	119.19	108.97	99.43	112.83	118.36	112.69	118.79	106.42	110.07	111.84	105.98	114.64	118.25	115.67	121.81	106.23	111.77	118.2	113.72	115.37	115.11	107.45	116.62	110.25	109.34	105.97	112.6	113.15	115.7	108.47	119	119.85	120.58
107.54	101.94	113.32	107.34	104.66	107.32	115.71	99.557	101.85	109.94	107.45	107.8	105.68	109.93	104.35	111.38	99.845	100.73	115.52	104.72	103.19	108.94	105.31	109.71	100.2	98.611	94.29	102.3	107.27	96.188	108.08	110.41	103.73	107.88	112.42	111.67	107.22	103.88	99.661	92.782	104.52	107.57	103.82	106.36	108.16	100.78	94.546	105.18	106.65	103.67
105.41	108.05	98.073	100.81	107.05	114.77	103.16	112.15	110.83	103.52	98.571	99.704	103.41	103.1	98.212	111.12	100.91	91.154	108.69	110.98	102.67	109	109.05	97.169	109.23	102.52	101.89	88.477	102.67	104.54	107.65	105.59	111.33	108.35	99.816	101.38	94.516	100.13	95.63	105.93	104.38	97.666	106.13	103.33	107.41	98.7	103.53	99.255	111.28	97.295
104.51	106.03	110.33	111.93	105.28	111.33	101.52	110.84	109.15	109.67	106.38	111.22	107.94	95.406	108.37	100.53	103.52	104.28	98.665	108.12	102.45	107.21	102.71	102.92	106.82	101.63	107.33	117.42	104	103.54	98.557	104.44	114.91	103.7	112.95	105.42	94.264	95.554	98.401	96.886	107.51	103.39	96.394	96.56	110.81	106.53	99.757	101.5	106.4	104.67
114.62	115.67	115.02	118.09	114.95	109.43	111.12	109.16	112.97	108.94	110.05	114.43	112.61	102.39	107.97	118.52	105.55	114.63	111.38	114.33	115.37	109.93	119.47	102.96	113.05	115.77	104.08	99.709	116.3	116.82	108.24	118.5	119.47	111.01	112.2	108.38	108.53	112.63	111.55	120.19	102.22	109.34	118.23	128.2	113.18	115.94	116.45	108.47	112.75	113.4
111.98	98.312	108.79	107.66	111.9	120.7	113.66	108.26	111.26	119.25	98.284	111.17	109.09	118.02	106.91	106.41	114.31	107.1	107.63	113.24	117.84	112.37	113.76	110.16	106.56	114.78	109.71	107.2	111.8	111.66	107.56	108.02	106.47	113.18	111.36	107.43	109.47	118.76	114.66	112.38	110.72	104.81	104.36	118.73	111.88	109.27	103.93	109.81	106.27	119.22
107.22	108.62	101.2	103.96	105.01	105.08	110.18	104.93	107.42	105.66	104.74	104.32	105.67	109.73	102.65	106.52	108.15	107.5	98.671	106.21	112.2	110.82	104.83	103.74	104.65	102.62	100.72	100.99	104.53	111.42	107.6	96.091	98.774	113.65	106.28	115.38	103.89	111.57	109.48	92.285	103.89	119.02	111.06	110.3	110.69	109.75	106.29	101.49	110.79	101.8
108.29	103.36	121.5	117.88	117.28	111.95	114.01	114.07	105.13	111.84	102.44	113.11	120.06	114.83	110.99	98.028	109.74	114.81	109.72	109.26	109.06	107.37	107.64	117.1	104.67	116.14	106.58	110.72	116	105.22	113.1	119.19	106.97	116.78	116.35	112	115.22	108.72	115.38	113.23	117.11	105.58	113.89	111.27	109.37	115.9	117.84	113.94	112.38	105.3
112.27	109.99	115.4	112.35	116.09	121.22	109.88	115.87	105.01	119.04	113.37	112.71	112.66	121.14	120.94	118.68	116.77	124.32	117.26	115.86	125.15	111.8	126.71	119.87	109.04	118.05	115.14	118.04	119.36	114.99	113.07	115.55	115.8	117.39	119.61	119.24	113.17	125.26	117.52	120.65	108.93	112.19	121.3	118.37	114.02	114.96	112.3	117.82	111.63	122.86
106.15	116.74	101.86	119.18	103.7	112.77	110.66	112.44	108.94	116.48	107.92	102.89	111.75	113.84	109.69	100.17	110.16	106.5	111.32	114.98	108.3	116.28	115.84	110.32	118.82	110.63	108.31	117.09	113.32	114.14	113.12	109.89	112.83	117.54	115.82	107.93	107.99	112.09	113.35	110.84	112.63	109.2	105.37	113.27	111.25	111.3	107.24	112.87	119.72	103.67
101.47	104.6	101.69	102.64	105.42	101.24	114.02	104.82	107.54	106.79	110.62	105.3	116.85	105.91	116.67	103.76	98.988	116.37	95.435	89.66	116.68	108.74	109.26	111.52	107.74	97.949	105.95	101.38	100.52	97.4	104.61	105.08	101.73	106.9	102.04	108.76	107.42	95.847	106.92	105.44	109.06	116.26	110.84	102.26	109.67	102.25	103.89	104.88	104.99	109.4
108.98	111.61	108.95	112.01	114.52	105.93	115.29	113.15	104.84	107.93	111.36	108.63	114.29	111.39	105.48	104.1	116.85	116.72	112.67	109.2	105.44	96.832	119.56	114.94	109.6	110.58	114.66	108.73	113.63	114.51	112.16	119.07	108.37	105.18	106.2	115.65	105.86	106.69	110.62	109.91	114.64	111.21	102.64	106.7	115.2	114.75	120.12	108.55	108.3	109.33
114.81	109.59	107.43	114.57	105.31	113.01	119.22	114.38	120.92	109.96	101.44	113.34	104.64	110.04	115.65	124.29	119.6	110.82	122.02	111.5	101.6	109.78	106.59	112.87	114.22	116.91	116.48	118.16	106.21	114.2	104.55	111.97	112.11	115.44	113.79	123.44	111.94	109.85	107.64	109.44	113.15	112.85	107.3	110.26	114.77	105.32	115.17	111.08	118.03	105.49
93.294	97.733	99.657	102.39	99.266	101.78	96.696	97.411	104.72	103.73	105.44	99.116	94.978	104.2	104.81	101.27	101.78	105.95	103.1	103.68	96.051	90.729	100.38	99.878	99.926	105.28	97.018	99.944	92.601	107.47	101.79	99.067	100.53	92.138	97.499	100.68	103.7	99.595	93.283	93.22	101.86	96.725	96.984	103.32	88.046	96.879	97.548	100.95	105.34	101.57
105.74	108.56	110.02	110.72	119.12	113.78	116.55	102.69	121.06	110.89	107.21	106.55	110.72	114.57	108.29	107.92	108.78	122.9	98.579	112.9	115.56	105.17	103.29	110.23	115.63	121.48	107.26	104.3	109.55	104.39	116.77	105.51	113.67	115.09	104.78	108.53	112.83	112.73	106.06	105.79	105.56	103.48	112.82	104.25	111.65	105.69	110.33	108.52	105.85	116.23
112.97	103.83	110.26	122.05	114.85	108.48	118.6	114.41	110.49	120.73	101.64	120.67	114.29	100.12	115.95	110.32	119.59	108.64	109.38	115.97	118.81	105.3	117.03	101.53	100.69	107.99	103.62	107.64	112.43	115.9	121.97	115.83	102.26	122.78	107.57	109.31	117.41	113.07	112.39	115.64	114.54	117.76	117.06	109.11	112.82	108.89	119.39	104.72	117.66	112.55
100.15	102.85	96.483	99.122	102.16	95.923	102.34	98.395	93.923	95.155	99.852	102.21	90.49	104.05	95.21	92.681	102.7	91.782	105.05	100.74	87.505	104.37	104.14	99.944	94.598	103.8	107.83	102.09	103.93	96.091	105.68	97.032	99.033	107.38	102.23	104.91	107.24	100.58	104.63	88.646	104.96	97.026	105.45	105.08	91.835	102.48	96.327	100.05	89.47	92.806
103.56	100.59	95.218	104.63	103.94	100.45	101.3	104.34	103.21	94.957	93.45	96.701	91.429	101.81	103.72	95.279	93.649	103.12	108.07	108.53	101.85	105.55	92.468	104.48	109.18	100.25	92.236	105.33	97.488	100.61	101.54	104.86	100.25	97.158	105.77	91.933	98.918	103.8	109.77	103.48	105.55	102.28	97.516	93.022	102.52	96.775	105.36	106.56	95.066	91.586
107.41	110.82	103.99	109.5	110.56	118.68	103.92	115.74	111.59	113.5	114.83	97.689	112.58	112.49	113	115.83	107.64	107.66	115.94	107.71	107.75	111.86	114.16	105.99	112.48	109.32	106.11	113.18	105.81	114.63	115.41	119.73	115.14	108.03	112.3	109.06	107.42	112.78	114.37	98.921	116.31	114.35	119	111.31	118.95	123.89	112.81	114.79	110.05	116.38
96.714	106.16	103.97	105.76	105.83	107.17	110.34	103.92	105.49	104.58	115.46	107.57	100.64	112.98	119.64	103.18	105.98	108.25	97.528	101.96	110.74	106.49	101.36	98.939	106.44	102.92	108.71	103.41	110.47	102.34	111.47	99.191	114.89	98.047	113.02	111.03	110.67	109.47	107.31	108.58	107.69	112.3	106.55	106.12	107.58	108.15	98.092	97.301	104.77	107.77
114.43	120.89	120.19	118.55	124.53	110.94	117.61	112.56	118.28	114.58	114.13	111.79	114.45	116.12	117.08	118.68	109.16	112.11	112.35	111.64	118.63	115.87	114.8	115.51	114.97	114.03	113.42	124.19	118.21	116.76	120.28	119.53	120.08	125.42	122.36	110.98	122.38	120.49	112.26	117.59	119.01	108.34	123.86	118.89	111.7	120.91	111.42	115.95	115.25	112.65
116.42	108.93	110.5	113.3	122.16	112.74	101.7	110.15	120.46	121.49	113.8	114.51	113.86	122.17	106.36	112.43	123.66	121.06	106.07	116.04	109.67	115.26	115.3	111.37	107.76	109.98	110.08	113.27	110.25	117.59	111.25	125.23	114.53	99.947	108.01	111.33	115.37	122.81	108.2	104.04	109.03	113.55	123.66	106.12	121.16	114.05	105.62	110.37	112.36	115.07
116.41	114.01	109.17	111.99	110.3	118.32	106.11	112.46	110.99	109.14	109.43	110.38	104.22	113.51	107.33	106.39	107.43	107.59	109.27	115.41	118.98	111.49	119.72	114.01	107.54	102.38	108.51	112.43	109.61	108.36	106.77	110.79	112.04	109.15	113.07	118.09	110.08	114.3	104.03	118.99	112.49	105.29	113.22	113.9	103.72	98.058	110.53	108.3	109.15	113.35
107.54	111.49	105.69	112.39	121.21	111.14	101.27	112.44	118.83	115.87	108.44	116.2	109.98	112.11	104.4	108.43	103.56	109.83	107.18	118.18	108.58	113.81	110.23	104.37	103.33	114.84	122.4	112	109.74	106.86	113.17	107.66	114.61	112.64	119.07	112.09	114.08	107.48	105.88	108.88	114.2	112.62	114.59	117.63	109.95	107.79	107.61	115.28	113.32	108.59
102.39	104.73	98.337	103.41	104.9	105.62	108.25	102.76	112.79	107.27	106.39	111.6	96.412	108.36	101.81	99.07	106.26	102.69	99.923	108.97	106.08	103.56	101.86	111.99	98.297	106.43	103.39	104.5	100.48	104.87	108.2	95.951	97.52	108.14	106.03	109.08	112.95	97.283	109.03	117	93.066	96.8	109.05	102.22	109.64	97.707	113.34	114.46	111.28	103.22
104.72	104.9	102.37	112.14	110.16	94.837	109.55	105.71	104.2	107.24	99.703	104.27	110.55	103.1	104.77	104.12	97.493	103.45	107.47	110.9	112.08	105.9	92.673	102.34	106.27	98.93	108.02	116.15	99.456	102.25	101.71	107.03	105.43	101.63	111.19	107.04	106.57	110.98	97.308	98.223	109.68	110.21	92.162	99.288	107.89	109.8	102.41	110.83	98.288	99.657
111.17	112.96	114.16	101.75	112.37	117.69	108.49	106.56	119.01	110.84	107.99	113.71	108.14	116.46	107.24	112.38	109.56	123.5	116.03	103.06	111.02	107.08	106.67	112.44	107.45	109.68	115.64	112.6	102.71	110.07	109.13	104.56	113.35	103.83	118.26	103.13	99.39	120.88	113.01	114.33	108.08	112.53	108.42	118.04	103.83	111.65	117.29	109.76	101.21	111.6
112.84	110.76	120.28	105.52	107.44	108.9	118.4	124.84	119.4	125.24	125.43	119.58	111.99	124.17	121.03	119.73	117.46	111.33	114.91	120.61	114.9	122.39	121.29	110.19	117.44	116.72	114.31	118.73	122.91	112.81	125.57	117.85	116.52	116.97	116.35	114.9	112.8	108	121.46	126.56	110.11	117.73	115.61	118.4	116.66	113.76	107.3	115.25	115.92	113.14
106.69	104.88	106.03	93.477	113.15	110.2	97.422	97.037	105.41	107.82	106.6	100.22	100.86	101.6	100.95	94.019	102.76	104.05	99.479	104.57	97.473	98.551	98.194	107.9	87.821	85.054	98.586	95.592	95.474	107.42	94.443	96.927	100.53	100.35	94.946	102.74	97.796	102.07	102.22	104.95	102.44	97.203	99.419	110.86	97.068	99.029	95.029	103.62	100.39	94.22
109.94	108.29	114.04	110.87	104.32	114.08	114.97	105.47	108.03	113.36	110.49	119.51	116.06	112.79	123.62	106.21	103.53	110.16	114.95	118.31	103.32	104.5	119.49	108.08	112.59	115.45	109.67	106.64	109.42	110.96	119.67	111.85	107.25	107.14	118.29	106.59	104.5	111.03	110.69	111.46	117.74	102.35	115.78	112.59	104.75	113.94	107.41	107.62	100.67	121.43
113.66	108.01	112.54	108.22	110.54	112.61	116.15	108.71	108.73	104.97	117.09	114.7	117.85	102.78	102.76	102.72	113.8	115.37	113.49	119.07	110.09	110.82	107.24	111.69	110.72	115.25	96.436	107.98	116.68	111.19	122.51	110.57	110.72	119.9	110.53	117.05	119.08	116.55	99.632	116.11	111.02	113.76	106.58	106.36	115.81	115.3	114.55	106.84	118.86	111.02
113.8	104.49	107.14	104.57	106.59	104.82	106.05	112.81	109.85	106.19	103.3	101.14	111.15	106.14	107.69	114.18	104.9	107.04	107.97	108.46	108.17	103.21	117.68	110.78	110.67	109.59	110.47	115.8	109.65	106.7	112.96	109.05	110.86	107.14	113.69	106.47	119.22	100.36	107	108.95	108.41	111.97	106.77	121.88	111.72	104.4	116.81	112.61	114.21	111.49
115.4	111.09	97.598	99.961	108.75	114.09	113.34	101.54	116.84	111.14	106.65	114.42	112.51	110.06	111.35	108.71	113.17	112.29	112.14	116.11	102.88	114.56	117.58	100.32	110.21	103.21	111.12	112.44	116.51	105.18	104.51	111.06	103.45	115.73	115.62	110.29	108.96	110.22	108.5	110.04	120.57	111.67	118.1	107.72	106.03	116.87	118.2	107.85	105.83	116.97
114.1	106.23	118.5	112.74	103.76	109.04	120.05	109.03	112.57	112.55	112.57	124.91	110.02	109.89	114.39	121.61	123.11	120.73	102.32	108.33	118.85	111.1	107.91	111.35	117.66	111.41	110	122.98	108.46	102.02	108.41	116.78	114.11	116.92	117.26	111.38	106.04	113.93	112.95	112.68	109.12	114.5	117.15	114.08	113.46	111.71	117.62	115.48	116.72	111.82
98.163	96.907	109.49	101.57	104.58	102.45	113.21	104.22	101.14	106.81	107.13	104.83	111.25	108.48	103.53	99.924	106.35	111.64	101.89	97.041	105.1	103.77	113.46	95.111	97.856	106.52	107.08	101.85	106.36	113.79	113.09	99.865	109.23	107.2	107.31	109.92	112.51	98.213	110.07	108.43	108.79	113.67	110.61	108.37	104.02	109.58	95.985	105.96	103.54	101.87
112.15	105.42	106.17	107.8	103.54	105.98	107.47	114.94	103.94	109.74	115.92	109.89	106.71	109.36	113.5	103.81	115.97	110.37	100.06	98.66	109.05	114.38	101.44	101.89	103.44	108.29	108.99	111.14	104.85	109.61	110.13	102.92	99.653	104.35	104.86	108.12	113.37	110.53	103.62	97.362	106.42	103.3	108.56	114.7	100.68	100.18	114.03	103.02	105.49	104.44
110.65	103.92	106.09	109.1	106.71	106.06	105.12	96.346	104.86	114.85	100.85	114.13	105.88	104.66	113.53	103.99	105.45	109.05	107.67	111.21	101.16	99.74	107.39	110.07	105.19	110.77	106.6	99.213	106.4	103.08	116.84	115.1	93.517	115.96	108.08	113.18	110	104.15	104.05	104.29	99.703	104.22	108.91	105.53	109.12	104.72	101.94	114.92	108.89	112.96
101.26	96.482	102.27	100.84	99.414	98.225	109.2	95.609	96.736	108.3	109.2	106.28	92.408	99.999	106.92	93.711	98.447	92.278	104.53	90.721	89.813	105.22	89.861	99.63	101.9	98.079	95.762	106.36	95.445	94.065	102.51	96.076	104.06	91.406	97.072	96.474	95.341	89.077	99.028	101.55	104.7	91.394	101.52	103.57	101.02	101.56	101.56	85.505	112.72	112.17
110.49	115.42	107.02	115.26	112.45	114.53	113.68	105.98	110.7	116.81	113.6	104.01	111.44	101.82	112.44	97.304	109.52	113.61	108.72	103.03	115.27	109.71	98.163	108.16	105.36	108.76	107.55	114.63	105.99	104.15	118.03	103.06	102.62	110.4	103.39	101.27	107.79	109.26	103.38	106.51	112.02	113.32	102.21	103.79	116.1	109.79	105.28	114.67	105.95	112.95
117.42	106.14	105.8	109.1	110.37	113.95	103.29	110.52	107.43	109.26	108.69	112.07	106.27	109.55	109.02	105.77	110.44	110.1	111.08	111.25	123.05	106.99	109.68	109.58	120.87	119.28	111.88	108.01	111.02	111.85	123.76	113.28	108.79	107.71	110.9	101.47	110.25	115.22	103.27	108.83	120.06	104.98	113.25	110.2	109.8	110.14	113.26	115.79	111.72	111.28
108.13	105.66	111.98	109.5	107.27	101.24	111.49	106.75	105.89	111.19	105.06	103.18	103.96	100.85	93.359	107.09	109.36	107.55	102.71	104.8	105.24	104.88	111.7	94.913	108.55	111.94	105.08	100.98	104.09	105.47	108.78	95.596	97.785	107.42	100.95	101.32	113.49	105.8	108.73	103.77	106.87	106.16	109.14	102.1	98.2	101.63	112.4	108.68	104.21	111.16
93.227	101.83	111.84	100.3	104.35	102.81	96.509	92.756	105.61	100.44	91.628	102.5	103.03	90.211	97.053	103.64	106.53	99.202	97.941	95.256	97.867	96.359	97.751	103.64	98.452	91.331	107.27	101.02	99.567	101.38	103.02	97.901	104.42	95.773	103.95	99.861	108.71	93.043	98.747	103.61	98.378	104.96	101.58	94.309	99.016	101.14	101.09	108.01	98.364	107.43
104.41	112.89	103.83	108.83	107.64	103.81	104.45	111.92	104.01	103.05	107.07	111.1	101.36	100.22	107.97	98.467	105.21	103.55	104.5	102.66	100.07	97.436	106.19	104.41	105.01	104.37	108.68	117.03	108.42	105.95	102.77	100.66	107.77	108.54	109.38	105.54	100.43	104.76	102.11	101.88	106.86	104.25	106.63	104.87	108.75	103.75	110.03	103.88	107.89	102.54
106.42	106.34	105.21	105.55	112.47	110.69	120.8	112.5	115.88	118.88	114.23	112.21	110.54	111.94	111.84	121.19	109.37	117.27	110.85	119.14	111.99	115.86	110.74	113.87	109.42	110.91	112.5	117.23	119.91	115.37	114	114.25	123.28	113.53	112.52	113.33	109.13	109.59	109.69	114.16	115.04	116.84	112.34	117.05	114.09	114.07	121.75	111.75	106.12	114.23
110.88	110.65	107.81	104.41	109.17	104.56	105.32	104.93	106.67	104.46	96.598	102.62	100.76	114.21	104.24	104.64	106.53	103.9	101.27	103.7	104.99	104.43	97.064	99.692	102.86	93.218	110.33	108.14	108.7	94.033	99.096	108.15	102.54	108.81	102.34	101.85	102.18	100.52	104.69	94.981	103.39	106.21	110.72	102.19	111.64	109.8	114.06	104.57	105.36	103.79
104.15	106.49	111.02	110.28	105.98	105.76	115.85	102.55	98.748	108.52	105.74	104.09	109.78	102.93	105.78	103.33	112.04	118.53	111.97	108.42	102.91	107.09	112.1	99.627	108.95	111.29	102.95	104.71	114.5	107.2	107.34	106.95	104.18	105.4	105.88	110.8	106.43	108.12	107.76	105.96	107.21	105.29	109.04	106.78	108.26	95.543	114.69	106.6	107	100.56
98.304	107.52	101.77	95.539	97.9	97.604	103.05	102.37	109.52	101.06	110.18	101.86	100.61	105.14	101.68	100.38	102.56	98.731	98.687	104.4	100.82	95.714	95.079	101.42	101.95	107.32	106.17	105.73	98.475	105.89	102.27	104.59	110.98	98.101	107.37	103.98	103.55	93.983	107.85	104.07	93.825	110.46	99.207	109.23	109.56	95.578	101.25	105.34	106.8	99.65
114.91	106.35	106.57	114.18	102.47	97.929	110.92	107.86	105.36	109.61	107.5	120.15	117.65	101.65	101.5	101.25	113.21	100.77	100.97	110.6	112.6	99.368	102.44	107.47	108.55	105.53	105.88	108.44	105.44	113.72	103.97	98.461	108	103.85	104.44	104.7	104.12	103.68	111.83	106.98	107.76	103.04	109.6	117.16	104.17	101.93	106.84	109.14	107.14	111.83
101.68	102.98	90.763	102.93	104.16	103.53	104.1	104.33	101	109.33	94.951	96.66	97.678	100.29	100.57	104.79	106.98	91.632	105.48	104.7	102.95	96.616	98.087	105.51	99.328	101.04	97.321	97.41	102.2	93.718	97.415	105.94	94.209	102.05	103.21	92.034	93.76	98.495	98.184	102.01	108.51	105.53	97.769	93.184	103.36	94.121	93.756	97.985	98.709	103.02
112.04	114.44	111.01	104.78	110.38	104.5	110.51	109.46	110.28	116.13	115.75	115.28	108.83	123.62	114.17	116.47	112.89	98.496	109.35	113.66	112.76	110.37	103.62	116.37	115.84	121.73	116.07	115.08	106.14	107.47	111.25	113.72	102.65	113.92	112.14	112.77	109.57	112.87	110.2	116.64	111.62	116.34	106.88	110.01	122.14	112.65	115.28	111.73	107.63	111.82
103.46	111.62	112.88	112.05	107.63	114.44	114.18	115.54	107.07	107.89	111.44	117.17	109.48	114.73	115.39	108.45	120.07	107.14	114.07	109.09	107.73	105.85	112.01	112.87	115.09	111.8	103.91	106.75	120.41	118.1	120.24	113.03	113.51	108.27	115.07	119.18	104.1	109.6	107.76	118.97	118.59	105.51	108.77	107.62	113.62	116.39	108.5	112.8	106.79	112.88
104.56	105.33	108.94	109.73	106.91	96.184	108.43	108.95	96.376	102.47	97.357	108.02	98.24	116.81	113.32	107.18	105.96	104.67	110.28	96.436	103.15	99.42	107.57	100.14	107.15	105.14	99.524	114.94	107.29	103.83	106.16	108.07	110.69	104.24	115.06	106.92	110.18	105.97	101.43	120.54	102.2	101.59	102.75	107.04	110.55	100.72	94.905	105.37	105.61	114.36
114.7	124.73	124.85	115.04	114.77	123.25	111.49	123.68	110.13	112.5	125.28	120.64	119.06	113.35	108.31	117.07	110.21	129.83	113.55	114.64	113.51	115.76	117.36	120.34	113.49	119.72	119.81	107.56	111.28	119.79	108.04	113.47	111.2	117.96	112.1	124.97	114.69	110.5	120.58	123.89	116.65	119.37	120.23	116.8	104.85	124.67	116.01	113.71	119.7	113.65
118.3	121.98	118.02	122	111.23	123.92	118.96	113.73	113.52	129.03	119.69	110.89	113.46	107.97	120.65	108.59	107.22	117.75	112.72	123.12	116.41	117.91	108.05	112.78	116.35	104.59	115.31	121.05	119.44	121.53	123.73	119.35	118.18	114.93	109.24	111.73	118.44	124.13	130.69	114.2	110.41	114.41	119.43	123.56	124.53	123.13	126.05	122.55	110.99	122.14
100.4	98.628	106.95	92.315	99.698	98.592	100.99	99.218	97.629	103.01	100.21	104.94	102.65	97.785	104.77	94.848	100.33	98.498	91.416	108.71	102.01	107.67	104.78	103.01	101	99.995	94.957	101.55	102.83	100.15	107.42	102.94	101.92	109.94	103.9	90.959	87.613	105.62	101.83	98.951	99.932	101.33	97.08	105.3	91.878	109.08	95.051	101.52	100.79	105.08
113.23	103.33	109.48	106.19	105.43	112.18	98.132	109.02	109.14	100.44	112.69	105.83	106.02	105.29	106.29	105.6	105.06	97.646	102.01	108.92	105.94	103.21	106.96	102.07	94.522	107.8	97.707	109.68	109.42	108.61	88.704	99.894	94.145	106.55	104.31	111.15	110.74	109.71	109.69	95.922	99.753	96.84	108.39	103.8	100.58	103.41	107.95	106.15	104.39	97.869
113.71	109.87	103.39	110.75	109.31	114.42	103.04	113.71	116.46	118.15	116.49	110.3	106.64	110.44	102.86	117.99	103.24	109.63	116.26	112.21	112.37	102.3	123.56	112.99	116.04	109.9	118.56	110.02	105.32	115.3	110	109.02	118.57	113.84	119.24	107.57	119.42	107.55	107.96	117.49	111.95	109.42	115.35	112.7	110.94	106.76	117.34	110.33	108.9	117.65
108.55	106.99	104.47	110.44	105.21	92.662	108.06	108.86	104.89	113.23	106.29	107.38	102.7	103.95	106.16	102.29	108.93	107.22	98.182	103.55	102.68	106.49	96.234	103.05	106.92	109.34	102.56	119.14	109.96	110.07	105.07	107.1	99.442	112.66	109.55	98.271	101.21	108.07	99.073	104.62	110.21	106.57	116.19	108.85	103.4	103.36	104.89	111.38	106.26	109.82
106	115.49	112.53	102.08	101.76	107.4	105.3	100.34	106	103.54	100.22	105.66	113.55	107.99	105.71	106.55	106.48	112.25	101.58	109.86	100.31	98.963	99.73	106.97	105.63	101.55	107.11	96.136	109.61	103.5	109.63	98.879	104.29	103.07	101.87	110.41	109.13	107.37	96.943	110.74	97.842	96.149	100.72	103.88	99.238	98.89	106.55	105.68	113.48	99.299
111.43	112.8	102.55	104.85	111.67	108.01	100.04	104.87	96.817	106.76	99.959	105.52	108.89	97.316	104.78	109.46	106.14	107.11	104.98	107.04	103.94	110.47	109.26	105.42	105.34	105.39	111.04	108.46	105.25	110.56	100.84	94.212	103.62	101.88	111.4	102.13	100.97	109.09	105.54	97.004	105.15	113.09	108.63	102.37	104.03	112.8	112.49	104.67	100.12	104.56
116.57	114.38	107.95	106.2	109.72	112.47	104.54	123.91	105.22	112.58	112.32	106.06	111.53	109.19	110.74	109.99	122.22	111.07	114.38	111.87	120.65	110.39	120.01	119.62	120.12	105.82	112.61	107.85	108.6	106.98	117.73	106.84	112.5	102.41	113.71	111.57	106.52	110.48	103.98	95.733	120.24	109.84	114.89	114.6	105.25	113.34	109.91	104.57	111.6	117.4
119.19	112.71	116.08	113.46	108.73	109.73	117.34	105.37	114.38	100.95	105.08	106.97	118.23	118.74	122.45	113.88	106.92	114.51	110.56	107.82	102.52	112.23	110.06	110.55	107.53	112.12	107.34	103.49	108.52	106.43	109.3	116.38	117.4	111.14	108.62	106.4	106.25	102.61	105.72	109.46	117.1	109.95	115.66	107.88	119.21	122.32	114.18	109.35	108.65	114.06
108.85	112.26	114.77	113.38	101.61	120.7	108.61	108.11	117.41	106.93	99.144	100.49	118.36	116.9	113.61	111.32	105.1	119.92	118.22	110.31	109.01	111.88	109.04	104.67	109.56	111.6	113.64	115.36	115.63	104.13	107.01	112.9	103.17	113.35	109.67	107.28	110.76	110.02	105.68	109.71	112.71	107.93	100.62	118.96	115.02	113.86	111.04	114.02	115.77	112.37
97.648	109.05	108.71	104.21	105.77	102.49	111.96	103.17	107.36	106.1	110.27	101.67	102.31	110.38	113.35	109.35	109.85	99.465	100.9	100.58	105.67	102.99	105.19	113.49	111.15	104.53	108.99	108.29	112.09	106.51	104.33	101.39	113.06	99.445	106.86	110.62	98.155	112.57	109.86	116.45	110.54	100.53	109.44	108.95	104.93	113.11	104.68	103.92	105.92	108.46
106.89	100.03	106.12	112.51	107.8	110.64	106.55	103.47	106.88	100.6	102.57	103.29	100.84	103.56	101.84	97.005	102.76	102.85	107.77	100.14	110.37	106.17	104.59	103.43	102.28	109.81	98.048	107.78	104.07	107.72	114	103.8	110.04	100.05	102.27	102.57	100.44	111.91	116.03	105.41	105.45	102.7	114.46	102.75	105.41	93.407	107.01	105.07	99.295	109.73
100.5	107.23	96.685	91.96	107.02	111.76	105.39	106.15	106.24	99.939	106.51	112.46	106.01	106.22	112.28	103.07	104.63	105.03	92.167	107.9	104.38	103.86	100.89	101.89	106.32	101.52	116.78	103.57	110.19	109.34	112.2	113.24	104.89	106.91	97.693	100.13	108.18	100.57	99.146	101.04	101.98	97.959	112.08	104.47	97.997	100.58	97.478	96.673	102.57	102.9
115.6	107.24	111.88	112.26	112.3	112.53	111.38	112.05	117.79	109.96	107.66	113.43	101.23	105.72	105.55	109.29	100.7	115.33	105.07	108.93	112.67	107.98	112.07	109.86	113.53	105.85	103.12	101.23	118.14	110.45	115.21	106.6	116.64	110.73	109.64	107.84	108.87	111.41	123.17	110.73	107.63	114.39	102.83	117.17	114.16	112.96	110.89	112.22	109.15	108.18
110.3	102.53	106.99	103.4	104.71	109.89	106.76	104.33	106.4	102.71	104.87	105.45	102.3	102.41	112.42	107.59	106.49	115.49	107.18	112.5	102.88	100.71	106.11	102.11	102.83	102.56	105.33	105.36	95.104	99.44	113.93	107.33	104.4	105.33	108.37	97.922	101.03	108.33	109.17	102.06	105.08	99.264	109.64	101.16	110.48	109.05	107.46	103.89	103.21	109.83
103.12	93.158	104.25	109.19	104.26	103.68	98.651	101.15	114.02	97.273	97.595	98.67	98.548	101.98	97.224	94.028	101.38	96.45	107.02	100.01	107.34	107.34	102.63	108.45	103.62	100.6	102.15	104.03	96.312	101.4	107.39	97.088	102.51	104.21	113.54	109.95	99.223	95.948	95.742	108.45	99.58	107.01	99.043	104.13	103.46	105.68	99.883	102.42	100.16	99.327
120.52	117.44	104.91	117.44	120.41	111.53	120.4	117.04	121.25	123.61	125.79	112.45	125.53	121.31	116.91	115.79	113.92	121.6	120.42	119.45	120.98	118.28	119.86	123.53	121.2	112.02	120.88	118.29	112.05	117.12	120.74	116	118.51	112.45	112.85	118.04	117.21	120.28	117.23	120.57	119.64	114.85	118.72	113.25	117.49	111.1	122.19	126.7	125.46	119.43
110.42	100.94	101.31	100.33	100.8	104.52	107.4	102.77	112.89	103.34	105.83	114.02	114.58	101.19	109.55	109.62	112.32	108.59	112.68	107.96	104.93	103.67	113.32	106.65	104.86	109.65	109.59	116.1	109.51	103.48	106.64	106.81	106.94	106.02	99.029	97.992	102.3	102.42	103.84	106.17	109.61	105.05	105.92	100.32	110.98	98.714	112.55	114.91	107.12	98.562
95.246	109.2	114.7	107.85	101.11	93.512	112.53	114.03	108.1	107.17	102.76	108.1	102.03	99.494	106.34	101.06	105.9	109.87	109.68	102.41	112.57	112.5	113.06	104.16	107.54	105.19	100.67	96.567	101.55	117.45	99.571	95.563	108.75	105.66	105.99	100.37	112.39	103.65	100.35	121.14	111.17	103.26	100.81	107.66	114.96	103.33	102.43	109.33	108.07	108.27
104.55	108.65	100.93	102.96	93.865	105.95	108.59	104.53	107.96	117.26	110.21	99.98	111.09	105.86	105.87	105.38	101.3	114.4	100.57	101.61	111.84	107.03	103.28	107.91	110.19	107.25	107.97	107.08	99.359	102.9	101.97	95.138	108.33	105.25	115.86	105.72	98.599	104.84	111.2	100.45	106	97.704	107.6	107.2	119.91	109.77	103.93	108.29	104.25	108.46
106.14	103.96	107.96	107.01	102.8	108.66	104.46	108.9	103.71	104.35	104.02	109.84	107.46	105.52	100.41	98.922	108.18	97.93	102.6	111.27	105.3	105.66	114.93	108.52	108.22	103.64	108.92	104.12	107.13	91.419	100.01	104.32	103.58	98.05	99.879	103.9	98.149	106.93	116.8	108.88	96.932	100.06	110.49	108.47	103.57	104.64	109.43	99.796	111	104.9
106.99	105.67	102.86	109.25	99.853	114.18	104.59	116.56	107.45	105.63	119.31	105.84	97.19	102.73	113.23	113.03	108.11	100.02	100.63	105.82	108.88	104.27	109.48	103.94	105.41	101.19	111.87	104.84	107.16	106.25	102.91	106.5	104.17	121.82	110.84	97.212	111.54	112.35	106.81	101.39	106.59	115.82	107.7	111.05	107.03	106.44	101.5	106.52	113.44	103.6
112.91	115.37	107.32	108.05	115.16	114.32	110.77	105.52	114.97	115.61	110.79	110.26	105.79	110.28	113.92	109.3	100.69	110.18	119.03	111.85	117.96	122.3	111.27	113.01	108.16	110.51	118.16	110.9	113.71	115.09	110.04	110.84	107.53	108.53	111.26	109.6	111.66	114.14	102.97	107.54	110.79	105.18	110.66	104.67	114.44	115.44	106.62	104.77	110.74	115.63
108.17	99.941	106.91	103.35	101.28	102.57	100.38	104.47	104.5	104.07	107.81	100.85	116.71	111.48	104.54	98.768	105.87	110.63	96.087	106.25	110.87	103.58	112.17	111.1	104.58	112.64	98.338	111.27	108.12	105.63	104.23	101.23	106.59	102.38	103.87	105.99	108.99	105.76	94.516	109.92	107.37	109.75	112.05	104.9	90.619	103.37	103.27	107.19	112.43	113.05
102.1	112.78	102.14	104.81	95.812	107.78	98.279	105.32	113.44	112.73	102.48	100.93	114.14	102.49	113.24	115.22	109.27	111.61	103.44	106.53	102.39	107.4	114.1	108.06	99.932	107.6	92.65	95.429	110.18	96.239	94.631	97.089	106.26	95.491	106.23	107.4	100.69	105.99	112.65	96.492	108.89	95.537	109.21	102.71	105.52	103.78	110.52	108.61	100.34	98.188
109.29	103.38	104.41	105	103.78	104.67	107.87	93.539	106.47	105.99	103.89	102.07	103.07	109.38	108.44	106.18	108.35	99.838	114.25	104.34	110.75	102.15	110.1	105.6	110.38	100.48	105.38	104.02	111.21	101.06	112.57	103.24	103.59	103.19	101	100.46	108.28	113.49	108.25	108.87	99.429	104.3	98.017	101.26	99.77	107.12	104.57	111.01	105.85	105.71
105.41	107.33	108.83	105.8	108.2	109.27	104.28	104.09	119.29	107.96	103.62	110.31	105.83	103.75	111.24	106.96	107.98	94.594	106.88	104.27	107.8	97.911	108.14	111.49	112.89	102.34	101.08	95.873	106.66	107.58	106.27	111.21	109.8	105.72	106.43	107.42	113.59	114.92	99.016	108.15	103.11	95.106	106.93	106.96	101.32	101.74	108.97	118.97	106.06	114.94
104.05	115.39	110.07	110.41	104.6	107.92	109.57	110.33	105.86	112.47	107.66	99.476	107.94	106.47	97.993	106	111.73	110.51	110.12	113.72	103.85	112.33	104.56	109.32	108.79	112.67	111.27	109.43	112.7	98.456	110.55	107.11	103.01	100.98	106.13	111.76	107.16	100.2	104.11	103.1	96.792	96.772	112.24	117.74	96.379	97.015	102.37	106.42	104.71	103.7
99.601	111.41	112.72	111.18	104.97	109.58	111.4	105.9	101	102.39	103.69	113.45	99.107	99.983	105.45	100.83	100.66	99.245	111.42	101.46	105.61	104.64	107.55	108.57	94.139	109.58	101.57	109.67	101.04	103.1	108.28	102.76	103.74	113.14	97.447	108.94	108.61	96.343	100.08	107.67	104.96	101.78	109.16	116.31	103.5	104.94	110.08	105.39	100.61	93.428
104.53	112.58	103.24	107.72	112.58	97.434	104.85	93.25	99.548	109.43	103.13	105.09	99.555	109.69	97.281	106.37	102.41	96.877	96.355	100.31	94.726	102.09	103.57	111.43	99.035	105.23	105.51	107.05	107.19	108.57	102.14	97.772	96.64	101.29	110.97	102.23	107.05	98.044	96.282	107.07	104.07	104.22	108.89	100.91	98.53	108.73	106.83	94.214	101.37	107.77
105.47	97.969	107.85	107.73	103.76	94.001	106.76	96.055	107.84	101.25	102.4	97.743	119.54	114.33	116.83	109.92	107.55	108.33	105.1	101.51	104.87	101.82	101.03	102.94	101.88	104.54	97.203	101.89	103.73	102	100.31	107.47	106.31	108.03	103.64	103.87	99.207	104.72	107.02	103.55	102.45	104.8	102.47	109.26	97.871	100.61	114.52	110.95	101.22	108.92
115.27	103.43	103.31	110.36	100.25	104.4	112.03	113.71	107.58	98.936	105.32	109.48	104.73	109.96	109.02	105.03	113.82	105.08	100.67	101.38	108.91	103.89	103.1	109.05	115.63	104.25	104.53	111.63	93.729	104.33	104.31	111.18	107.85	102.54	101.83	115.9	107.94	109.42	96.62	104.04	94.63	101.14	104.4	104.12	106.43	105.92	96.833	109.32	100.53	98.665
111.51	104.92	104.23	106.55	108.04	106.5	94.079	96.929	101.23	105.91	97.673	104.75	109.47	106.11	109.62	115.46	107.01	112.41	109.22	108.91	115.34	116.26	110.6	104.06	108	112.4	111.42	104.62	104.06	107.2	103.8	108.99	109.22	110.09	106.8	114.15	107.03	106.65	102.63	106.17	110.51	103.47	101.72	113.61	102.33	106.1	103.88	103.4	100.58	92.334
106.45	104.59	103.88	94.563	98.899	99.897	96.406	107.79	105.72	94.572	101.34	103.62	95.694	96.904	91.979	98.035	103.5	95.688	101.55	100.46	99.098	90.614	102.14	100.64	97.413	95.166	107.64	99.433	94.397	101.52	100.49	103.14	105.49	105.55	99.354	93.625	93.773	94.911	99.863	101.22	98.727	99.514	98.669	99.408	98.045	107.32	99.31	95.772	104.36	101.96
105.55	108.01	111.05	109.34	109.58	103.99	112.65	105.64	117.5	116.41	110.76	99.64	104.45	119.8	115.63	119.57	112.7	107.47	120.57	108.59	106.83	113.76	107.82	112.05	106.9	108.54	109.98	113.14	110.89	107.12	105.84	104.3	103.89	107.28	101.48	106.14	109.85	113	114.13	110.21	107.64	101.37	106.65	111.28	119.08	112.11	111.85	112.94	107.46	102.65
101.85	110.69	110.92	100.65	103.49	110.49	112.38	106.41	110.07	109.23	95.163	107.31	103.44	99.898	101.3	106.8	107.13	101.92	104.26	118.9	106.08	116.54	100.43	97.654	102.28	95.848	103.36	106.62	109.6	104.92	101.09	101.06	109.4	107.52	108.56	107.63	101.18	100.55	109.43	104.34	102.45	112.24	102.7	106.75	100.17	103.94	102.75	105.59	103.54	102.82
101.98	120.1	112.07	102.28	107.29	103.61	102.11	110.61	108.48	112.87	106.08	108.63	93.948	102.46	98.833	109.65	107.01	104.61	105.48	103.62	104.58	106.06	117.65	108	100.28	109.46	95.082	122.01	104.85	108.96	104.99	102.66	106.17	107.01	102.26	103.17	106.39	109.93	99.003	109.73	102.95	101.34	102.69	109.11	106.04	107.4	109.73	99.003	105.13	108.68
105.92	114.74	122.74	114.59	104.45	109.59	106.5	111.58	111.44	110.63	116.84	108.25	109.56	109.09	111	115.19	109.63	108.78	109.33	104.68	112.16	114.35	106.68	112.99	111.85	114.81	112.46	110.37	110.43	115.26	105.51	117.78	108.75	109.37	108.6	113.15	116.03	112.23	116.45	118.49	115.64	121.45	108.63	106.22	108.15	109.97	107.66	112.36	106.71	106.71
106.8	113.58	105.49	100.09	99.872	105.63	107.46	99.089	106.53	100.1	103.52	105.6	102.3	103.67	104.93	111.52	105.73	102.71	105.57	105.29	107.64	110.32	108.09	102.23	104.95	105.05	113.75	109.91	110.18	100.32	104.84	104.99	97.769	102.96	110.52	104.19	107.75	108.88	100.02	105.69	108.26	100.32	105.92	104.07	97.454	105.61	101.88	102.17	105.97	111.31
104.2	107.32	91.106	97.109	95.62	102.84	104.76	99.559	102.05	106.15	91.485	104.48	97.528	98.452	100.06	99.474	95.071	104.9	99.063	93.44	84.175	98.134	97	108.68	103.19	103.1	108.69	105.15	105.47	97.05	98.128	100.98	105.26	101.27	95.976	96.515	99.228	100.99	84.704	97.073	103.18	106.09	101.74	97.865	91.674	106.06	99.43	96.77	94.187	99.454
108.02	102.27	97.393	98.736	102.98	99.323	98.996	107.12	102.05	101.4	108.02	99.925	110.27	95.589	102.9	112.46	111.39	108.72	107.73	106.44	104.19	105.56	100.35	102.5	101.42	104.73	101.24	103.67	102.45	105.18	110.04	107.72	109.14	103	108.76	105.99	99.562	92.582	98.293	103.29	104.39	105.69	103.54	106.7	97.568	104.52	108.11	99.131	104.82	101.99
115.06	102.92	100.62	100.4	104.83	115.36	100.06	107.71	99.579	104.75	111.07	107.44	109.84	106.61	104.26	110.94	109.92	108.89	115.09	103.42	99.003	101.95	102.91	111.63	114.08	97.919	104.84	103.81	111.6	108.67	104.95	107.98	99.935	103.84	106.75	101.69	96.363	109.53	106.56	97.668	113.2	107.24	110.74	112.84	102.66	106.54	104.65	113.37	109.89	109.04
105.43	101.07	105.91	101.91	101.38	115.09	97.239	109.04	112.21	101.84	111.1	103.46	108.61	108.84	106.45	106.1	115.49	117.4	112.65	102.48	105.45	98.124	107.65	99.18	106.04	107.41	109.93	106.74	103.25	102.22	105.28	106.41	107.61	110.34	105.95	98.956	95.078	109.1	104.92	111.72	96.524	108.7	107.76	111.41	105.84	111.04	107.22	102.48	100.94	107.13
111.86	106.95	105.38	118.14	111.18	117.72	116.12	112.92	118.24	110.65	110.18	121.43	107.37	115.46	112.28	115.66	112.54	119.41	108.5	109.61	117.36	119.83	114.21	110.37	115.37	114.25	116.09	109.23	106.31	109.85	109.36	113.87	106.77	112.08	117.15	105.72	114.01	111.76	111.5	117.08	113.62	115.03	114.69	107.73	109.87	114.8	108.35	102.32	117.21	113.62
106.18	102.83	109.15	96.387	97.513	112.11	98.74	101.9	98.282	108.84	108.53	110.29	111.94	103.3	104.37	111.48	110.84	114.46	109.65	104.13	102.75	105.53	109.42	107.74	109.83	111.39	107.45	106.35	100.19	101.89	104.75	108.82	118.1	108.06	95.861	106.64	99.622	106.07	98.264	117.84	105.7	108.79	103.41	100.1	111.61	108.99	101.47	102.84	106.83	107.32
106.88	110.91	108.07	111.27	103.64	119.09	114.07	108.77	115.23	115.88	124.34	108.66	117.21	111.72	110.47	118.51	100.48	112.11	111.25	105.33	106.56	114.07	110.01	112.42	109.09	105.12	106.46	109.14	110.62	109.55	113.99	110.33	118.39	110.33	115.91	102.53	106.32	113.19	113.03	114.94	106.07	107.4	106.54	110.11	114.4	101.08	97.963	109.18	119.03	117.35
108.84	112.78	96.918	102.3	103.19	101.59	114.28	95.845	114.18	113.28	109.55	106.79	113.25	106.52	108.04	109.87	103.01	103.96	101.44	116.35	115.17	106.63	111.45	102	103.76	108.92	109.29	110.5	110.19	111.58	100.84	113.27	108.91	113.37	102.91	119.66	122.68	107.24	99.847	108.21	111.43	109.79	109.43	109.56	109.73	103.59	106.94	107.32	105.15	104.48
95.653	107.59	104.56	107.29	93.703	99.813	101.29	96.459	100.37	99.674	99.508	96.624	96.022	99.845	107.93	93.377	101.41	99.205	105.31	97.597	102.17	96.28	102.04	104.82	99.768	104.59	106.09	94.658	100.94	103.2	104.25	105.06	95.663	105.96	105	100.36	100.3	107.62	103.4	103.24	99.878	90.969	95.894	101.17	98.129	103.07	102.06	103.71	99.854	105.11
105.62	109.46	110.26	108.17	104.66	107.22	108.52	106.42	107.62	105.48	103.61	102.87	99.619	112.4	95.223	101.08	101.36	98.59	107.72	109.85	107.29	97.355	102.13	105.42	100.32	101.06	108.39	104.03	101.67	98.244	109.65	104.46	105.5	106.96	104.51	113.38	101.75	104.84	102.57	103.18	99.548	108.4	113.61	108.98	105.73	106.28	106.13	103.66	99.695	113.29
110.38	100.47	104.58	105.21	105.71	108.28	104.54	110.92	90.845	105.83	101.8	107.21	102.49	105.27	95.973	108.8	108.14	102.7	98.837	104.41	108.42	100.6	105.9	107.3	103.1	105.78	103.64	96.761	94.869	105.24	109.87	98.071	102.89	105.71	108.09	98.045	104.35	101.69	99.367	94.191	103.92	109.32	108.09	102.41	96.734	103.58	99.32	100.91	108.18	101.08
101.52	104.46	89.609	105.92	102.78	102.92	115.91	106.22	104.82	105.92	96.739	111.05	100.96	107.34	102.73	103.82	94.606	107.01	119.08	106.81	108	101.68	100.65	104.24	107.64	101.52	106.63	103.57	104.78	103.14	109.14	112.94	105.86	113.76	104.63	96.495	101.25	98.151	104.54	106.98	95.599	101.02	109.01	106.49	106.73	105.04	104.78	99.78	101	101.77
109.04	103.26	99.556	112.23	108.4	95.286	107.45	109.7	115.43	104.71	104.12	98.27	104.78	109.16	108.33	120.7	108.17	112.33	99.413	102.78	101.31	102.12	111.45	104.65	104.96	100.15	115.28	103.69	112.11	103.52	107.4	109.4	109.4	99.919	101.36	105.11	117.26	112.42	106.17	106.35	107.97	105.04	108.08	104.85	113.03	107.64	105.79	106.75	107.2	110.6
104.03	108.21	102.94	97.727	101.97	97.445	112.49	109.66	109.42	102.89	100.75	112.32	105.05	97.995	108.9	103.55	101.54	105.81	99.778	115.44	105.57	106.52	109.25	98.638	108.74	109.05	88.302	102.81	101.22	106.07	105.87	96.429	104.88	95.062	99.033	105.78	116.15	106.9	105.27	107.19	109.84	107.97	103.12	116.25	101.9	113.22	107.67	111.26	109.87	108.45
104.88	110.21	118.18	114.63	110.57	102.29	116.51	109.99	110.27	110.27	111.01	114.97	110.43	110.88	116.44	104.33	110.35	112.14	113.02	117.94	121.11	107.57	107.33	113.27	111.2	116.75	118.2	108.35	114.3	107.26	116.91	111.11	109.33	108.13	107.16	111.63	122.48	117.43	113.06	115.85	117.96	111.17	103.07	118.75	118.93	112.73	110.45	114.28	115.41	107.68
116.76	115.47	110.65	112.06	119.98	107.98	107.2	116.25	114.82	111.04	112.22	110.65	115.18	114.88	114.33	111.71	119.65	112.46	111.98	113.57	117.68	108.36	114.82	118.18	112.31	114.06	110.62	104.34	112.24	113.41	115.03	113.99	112.49	107	114.28	110.72	108.85	109.61	124.25	118.9	106.87	111.49	108.13	114.84	99.578	111.22	110.67	122.08	108.34	115.01
112.68	104.56	110.72	110.1	103.01	102.19	113.01	101.21	118.56	104.11	99.825	107.15	102.34	112.41	108.5	108.42	107.05	100	93.878	101.55	101.53	97.66	108.45	114.62	113.54	102.34	105.9	104.67	94.419	101.59	104.77	103.27	105.38	97.376	116.31	111.54	107.67	113.15	107.62	106.29	104	103.05	103.42	109.36	114.37	106.05	106.41	108.83	106.4	106.87
118.67	111.43	113.56	106.73	114.78	105.76	100.36	104.04	116.53	96.437	103.58	116.2	110.98	104.6	108.68	109.54	106.04	108.13	105.27	110.2	106.34	109.32	103.2	105.95	101.27	110.91	103.44	112.66	103.33	101.4	97.981	100.93	115.3	110.74	111.74	104.47	102.73	101.81	103.68	110.26	100.19	102.15	103.73	109.06	94.478	105.87	106.49	105.04	103.66	108.48
107.16	114.49	98.918	107.4	109.67	106.99	100.44	109.34	113.43	114.44	104.69	103.61	103.84	109.89	107.41	118.56	117.21	110.28	100.75	104.56	107.11	100.11	114.27	117.88	106.77	110.49	115.83	107.44	101.52	109.68	113.65	112.24	98.193	116.26	101.84	107.62	110.68	115.01	105.73	103.21	103.63	97.946	114.94	105.29	92.457	100.78	106.05	110.1	115.48	112.2
107.1	102.96	108.22	104.57	109.71	102.62	105.94	105.47	91.157	102.37	107.66	113.25	109.18	102.02	128.89	97.818	109.27	95.847	108.85	103.71	108.26	103.65	108.28	103.03	108.7	110.83	104.89	109.88	101.23	99.471	107.61	102.02	106.02	103.33	99.61	113.96	103.41	105.87	110.49	102.69	105.97	109.1	110.82	111.95	102.78	103.31	105.8	108.72	102.65	103.52
106.07	102.01	103.47	102.87	99.428	107.84	105.87	116.27	111.54	104.17	104.12	108.91	101.34	101.78	113.65	101.58	101.33	106.94	103.56	109.16	101.77	101.27	111.11	98.576	123.14	102.14	114.18	104.92	114.2	116.21	105.83	105.51	102.08	103.25	108.88	102.56	104.87	96.092	103.55	111.03	112.9	108.97	108.57	102.36	112.01	106.28	99.812	94.26	105.92	108.15
108.59	107.91	119.33	111.19	113.7	109.34	111.01	105.08	111.65	109.02	111.35	112.6	113.78	115.37	114.05	114.61	107.14	112.51	117.53	112.71	113.57	105.22	113.41	110.56	105.83	112.12	110.65	100.59	114.79	117.9	115.06	107.56	106.67	111.34	108.98	115.04	107.36	109.84	110.98	119.64	116.99	110.35	108.11	114.02	108.52	102.14	107.31	115.58	110.57	117.93
102.51	105.06	101.9	105.75	106.95	102.15	97.736	103.52	98.933	101.03	90.995	96.905	103.76	91.996	105.27	99.794	95.669	103.14	101.54	88.036	92.645	102.29	105.52	101.32	98.474	102.97	102.94	97.882	95.947	102.17	98.57	102.85	102.55	100.61	100.92	97.793	98.79	99.959	103.91	110.66	96.674	100.53	110.01	89.05	95.147	94.932	100.12	98.2	100.07	95.708
110.69	100.62	108.44	95.843	94.422	112.91	104.5	109.16	117.88	109.26	95.603	105.64	105.88	112.81	111.36	103.26	108.3	107.5	102.75	106.11	104.46	99.161	112.58	106.45	102.76	107.89	105.13	94.289	100.45	111.54	97.345	114.23	99.864	100.61	103.22	105.9	108.88	104.72	107.98	102.58	112.86	93.125	100.65	105.5	101.77	106.26	106.97	95.365	107.53	111.93
100.73	104.28	112.31	108.36	105.49	112.35	108.38	93.786	108.97	104.23	112.29	103.06	96.151	118.24	110.2	116.91	106.41	105.78	99.703	101.72	96.471	115.4	107.6	108.47	109.56	105.59	95.33	104.46	110.19	103.72	108.24	109.1	103.06	98.855	108.95	107.72	110.27	108.41	107	106.51	97.716	108.15	106.78	109.89	113.04	100.24	112.23	116.16	106.21	97.067
108.55	109.78	112.62	104.09	111.64	105.55	99.397	109.76	108.08	104.12	112.08	112.59	109.3	116.39	118.21	100.64	104.94	113.85	103.49	103.82	106.15	114.36	110.85	113.02	99.756	99.375	109.39	111.92	103.21	115.3	102.59	112.7	105.46	109.6	110.36	105.88	105.29	110.7	106.91	109.53	113.52	112.14	117.21	112.29	111.33	106.84	111.43	103.49	113.4	109.93
103.01	104.88	107.93	109.18	114.57	110.01	100.8	107.79	110.6	104.25	103.12	101.14	112.31	97.255	110.07	107.31	112.29	106.4	97.253	112.77	103.98	107.9	105.68	105.23	103.63	110.71	110.46	98.139	109.83	104.7	101.99	119.4	109.49	109.68	113.46	104.96	100.36	108.96	103.55	110.11	103.96	107.84	107.67	104.12	110.85	96.932	106.64	100.03	104.11	109.86
115.58	111.18	111.77	124.27	117.27	125.4	110.66	115.62	105.03	116.3	119.25	118.94	118.15	110.35	112.76	109.98	118.48	111.68	112.89	112.34	110.53	122.4	116.29	119.19	115.94	119.49	118.83	109.2	119.72	116.59	118.54	118.97	122.2	108.95	108.67	120.5	129.04	110.1	107.7	128.49	116.25	118.56	119.7	119.7	123.33	114.27	109.09	116.36	120.21	118.78
108.32	115.9	109.8	107.83	99.128	109.98	102.71	111.79	111.4	103.3	112.65	104.5	110.07	109.95	111.05	106.93	118.08	124.84	105.27	110.27	113.78	116.29	106.3	105.09	110.62	108.85	109.34	115.38	113.98	117.28	119.89	110.1	116.04	109.03	115.99	113.38	115.84	106.92	118.7	109.41	111.2	116.24	105.62	112.35	108.52	105.96	110.62	112.69	115.32	116.52
112.31	104.77	105.98	112.58	115.84	109.9	115.14	119.94	111.62	118.59	102.85	113.75	107.01	107.87	112.43	100.51	113.05	111.24	114.59	107.46	112.42	105.15	107.12	119.98	107.05	103.05	116.73	102.39	110.18	114.69	102.41	114.14	106.06	109.03	117.78	113.52	107.85	110.24	108.54	107.43	114.05	115.12	107.76	103.02	110.72	119.51	104.85	107.33	106.68	111.86
101.49	101.51	108.9	101.19	109.24	100.9	104	110.8	104.68	107.68	103.58	107.45	103.31	107.46	108.57	105.03	99.125	110.5	110.93	105.86	109.38	104.6	116.5	108.81	117.46	98.809	107.53	107.66	109.29	105.33	102.92	102.2	105.96	99.663	99.01	99.791	101.48	105.2	113.31	93.154	109.54	105.71	99.286	105.02	107.26	106.47	103.45	100.31	110.09	102.12
109.57	109.84	114.01	129.46	106.61	108.69	112.15	110.89	112.35	115.7	114.04	114.88	117.06	117.9	108.58	124.8	113.25	115.95	107.72	107.24	112.41	118.91	105.44	109.38	118.59	106.96	117.98	105.54	105.33	108.82	114.28	114.99	113.57	116.74	116.45	113.45	114.64	115.87	107	107.69	116.16	114.85	104.17	110.18	105.49	110	117.5	115.15	107.99	112.32
95.803	107.84	98.794	91.472	102.88	101.82	92.661	100.2	104.08	98.761	105.41	99.442	99.336	93.792	89.454	108.25	98.251	103.85	100.77	105.1	92.594	98.484	100.49	97.303	89.623	103.35	101.2	113.45	101.84	94.259	98.297	98.245	104.61	103.59	98.903	101.73	93.225	101.12	101.34	97.848	103.48	95.44	110.81	89.636	95.869	94.607	107.09	86.883	96.508	101.86
105.49	105.37	105.95	104.61	103.96	102.71	100.64	94.532	106.83	99.357	97.149	102.77	107.74	102.13	110.16	110.96	109.45	107.31	101.51	101.95	97.489	107.75	104.47	101.24	118.93	101.9	108.15	111.76	110.51	111.34	106.55	99.187	108.37	102.02	109.03	104.26	106.97	104.11	108.78	91.98	116.13	98.7	109.07	102.29	105.79	98.182	96.387	114.71	102.42	99.382
106.41	102.9	106.62	113.51	104.75	99.42	106.88	103.82	110.2	104.19	104.54	99.922	102.16	105.52	105.13	105.61	111.51	97.979	113.75	110.27	102.68	113.45	103.43	99.726	106.1	114.75	108.66	106.01	110.33	100.96	111.26	103.27	99.219	106.45	105.14	110.86	107.04	103.25	108.6	120.34	105.73	107.8	102.5	107.29	107.59	103.98	105.36	105.27	101.24	108.32
106.79	108.73	109.36	114.18	112.29	111.18	109.94	108.29	115	100.65	103.94	110.59	110.64	119.07	109.87	120.11	118.67	120.06	117.73	107.01	112.01	111.14	108.25	110.83	121.46	119.53	115.39	107.65	114.33	111.91	108.8	114.21	118.37	106.34	112.25	116.04	113.08	107.37	116.2	116.01	120.7	109.08	109.47	108.62	117.41	115.26	125.56	112.61	110.38	128.47
107.64	106.18	102.81	103.95	117.05	109.61	100.16	106.68	98.59	94.479	105.85	109.76	110.92	102.64	105.23	100.97	107.81	104.46	108.24	108.17	108.58	97.302	105.11	106.18	95.67	102.19	110.76	104.92	109.89	101.65	99.29	104.22	109.05	105.27	105.74	111.43	94.846	103.29	105.47	107.12	100.76	110.96	108.09	112.69	97.546	105.66	117.48	109.87	100.62	97.829
113.73	121.36	109.88	109.84	110.1	110.86	116.65	117.41	102.09	112.3	117.6	100.47	111.98	115.51	115.13	116.51	113.39	112.22	118.48	108.26	105.8	116.39	113.54	115.19	109.89	121.44	116.05	116.15	117.63	119.91	108.64	111.31	116.64	115.02	112.04	118.79	105.87	112.49	110.58	110.8	108.81	111.93	113.59	112.59	99.753	106.78	109.08	116.84	120.19	116.72
110.24	113.04	108.78	108.3	108.65	108.73	93.924	107.2	119.69	104.79	101.59	112.37	107.22	107.43	95.981	107.08	100.98	114.31	101.57	111.29	98.319	96.613	114.7	105.4	104.05	108.48	101.63	111.59	100.28	105.4	102.39	106.91	106.78	105.12	112.39	113.67	105.38	102.46	110.36	112.39	107.7	99.839	109.96	119.54	107.29	106.35	102.88	114.57	104.86	111.23
109.1	102.85	98.587	92.948	98.619	99.414	95.907	106.41	107.52	106.18	101.64	103.26	104.9	97.229	96.492	100.47	98.917	104.48	103.77	100.8	98.742	108.63	107.02	90.783	103.11	98.743	107.94	101.46	105.31	101.79	98.338	91.016	98.492	103.18	102.38	106.05	96.636	102.42	101.4	108.85	94.2	99.803	94.847	106.15	92.73	95.45	105.06	103.39	96.653	104.94
105.87	97.01	99.088	96.697	99.487	99.082	104.14	101.98	97.451	101.85	101.92	103.17	100.88	106.71	102.69	95.258	100.26	90.629	106.6	101.19	98.366	105.71	91.611	105.29	98.107	108.99	88.225	102.57	106.49	101.71	92.611	103.85	97.064	101.96	96.357	98.207	100.19	99.639	105.12	99.633	98.356	92.956	95.1	100.31	97.571	98.921	102.57	99.286	96.037	98.685
106.1	108.54	107.91	106.92	106.2	113.05	110.93	110.82	101.58	100.99	109.68	102.9	106.75	106.87	103.39	103.04	94.449	105.46	116.03	105.11	108.11	112.92	98.127	111.29	94.938	102.29	98.34	94.918	108.03	112.99	111.12	101.76	108.02	112.85	108.92	106.94	105.18	105.43	107.42	106.22	104.43	98.635	98.7	98.72	110.7	103.94	102.12	102.64	113.66	92.892
116.53	107.46	109.07	114.18	114.72	112.75	109.18	107.88	107.93	110.35	106.14	113.9	118.52	118.99	109.78	113.42	106.17	106.36	109.91	106.46	111.71	106.75	104.17	116.12	105.69	106.31	118.67	107.36	108.55	113.53	119.45	104.7	115.07	116.23	115.22	106.5	108.88	107.69	102.23	115.66	109.65	105.27	108.5	104.42	99.862	114.24	108.57	109.8	112.34	108.3
106.18	108.19	104.85	111.68	101.99	105.95	111.78	109.17	106.87	109.13	117.44	106.67	111.64	105.74	101.15	109.95	107.1	105.59	102.22	110.39	108.72	97.978	105.98	107.16	107.07	104.92	97.422	107.64	114.33	100.09	108.51	105.63	108	104.07	109.83	110.77	104.93	108.19	104.74	102.64	99.009	102.73	106.09	107.21	96.44	110.84	101.53	101.1	95.83	111.64
105.33	104.46	110	108.67	101.98	109.5	98.321	99.016	97.207	104.97	116.09	102.54	107.8	108.34	100.05	99.353	109.8	99.801	112.39	99.99	99.198	107.65	101.9	110.44	104.3	102.21	111.98	107.64	112.74	107.95	110.44	103.71	113	107.02	116.52	106.74	111.24	99.993	105.66	104.41	115.52	111.16	110.18	94.201	105.64	99.906	101.27	107.27	107.71	108.25
99.858	104.17	101.42	91.416	97.434	101.22	101.09	99.357	100.52	103.24	95.441	83.252	89.759	98.738	104.72	94.641	96.463	98.996	100.68	86.963	104.52	103.29	96.546	103.26	100.5	95.215	100.64	95.851	108.53	98.542	97.055	105.46	105.87	100.99	100	91.306	105.56	87.303	104.14	106.44	107.09	108.12	103.25	99.283	103.34	105.19	97.441	106.28	97.471	86.171
113.52	108.67	112.06	112.61	112.09	115.4	103.91	111.64	105.82	108.82	113.57	108.58	109.59	109.13	116.4	106.67	114.75	113.65	115.81	103.4	109.13	119.87	109.93	116.3	109.8	118.52	112.25	111.06	108.95	115.21	109.82	104.99	103.41	109.08	105.1	107.28	113.51	112.99	111.34	108.44	107.28	110.97	105.64	116.75	110.87	118.56	117.5	107.8	119.48	112.51
116.14	108.59	110.42	107.94	95.06	101.05	109.62	111.94	102.64	112.54	104.4	113.28	102.05	110.6	111.44	106.03	99.35	108.31	119.21	102.35	114.58	102.78	97.203	110.3	106.6	102.15	103.89	99.242	102.33	99.344	107.93	107.84	112.1	100.71	106.3	105.08	108.05	107.7	104.43	107.46	111.28	105.23	99.593	99.836	106.29	107.09	97.382	107.26	101.7	101.77
94.656	106.17	102.28	102.27	94.46	100.84	104.05	112.14	107.35	112.7	105.54	104.4	102.74	103.49	111.07	107.12	105.96	112.68	107.46	98.845	109.84	106.06	101.77	101.39	105.74	104.81	106.4	89.894	109.74	97.325	100.2	97.9	107.1	100.4	103.22	107.02	103.91	105.38	96.713	107.59	96.588	114.95	103.78	103.74	103.5	102.87	107.43	98.17	106.84	98.573
100.81	116.34	115.8	119.8	107.22	118.74	117	119.15	113.68	110.47	112.67	106.42	112.67	121.83	109.67	111.95	110.53	112.81	111.54	110.96	112.08	110.68	117.08	113.22	113.93	121.45	106.59	109.11	114.01	108.73	110.02	113.55	115.6	112.81	104.68	107.97	117.26	112.3	122.91	117.86	110.95	114.5	111.61	107.82	120.37	118.49	113.29	110.85	107.04	116.48
96.869	105.52	100.79	107.46	96.108	103.3	104.49	106.67	105.71	102.92	96.701	99.403	94.956	101.73	107.27	98.438	107.14	107.82	101.62	103.16	99.669	95.568	99.723	94.286	102.58	93.993	100.93	101.27	100.47	98.98	102.55	104.28	104.67	99.213	98.28	87.555	95.74	99.883	99.114	100.71	103.59	95.66	104.66	100.26	91.234	98.374	95.132	97.963	96.792	95.461
106.83	111.85	112.33	98.167	109.65	104.67	101.97	109.09	98.49	97.472	102.43	95.75	106.37	101.72	96.647	110.11	112.08	104.02	109.21	113.52	106.35	102.38	104.94	99.786	103.41	107.12	94.301	90.202	103.97	105.73	103.82	105.98	109.94	99.271	103.6	113.31	109.97	93.382	96.049	109.71	101.01	109.32	114.54	110.44	106.63	103.37	107.89	107.21	97.809	112.33
95.896	90.209	99.464	103.97	98.349	99.967	90.984	97.249	108.84	101.73	99.088	93.388	95.865	106.64	94.712	99.861	95.356	95.413	99.534	100.76	94.542	92.254	103.92	100.62	105.07	98.646	103.43	95.832	93.463	105.21	98.138	106.39	103.17	96.372	104.45	106.66	101.43	96.807	97.436	98.647	97.598	96.182	101.12	98.538	104.61	102.77	97.025	100.29	108.42	117.49
107.67	111.25	96.829	109.12	104.86	107.67	103.16	106.83	105.48	105.47	99.046	105.26	112.11	105.66	105.2	115.1	101.2	109.42	109.28	108.32	103.49	103.84	97.924	112.03	111.08	106.51	110.4	103.65	104.68	103.34	102.16	106.78	106.01	104.87	106.38	103.45	105.93	106.38	116.42	108.69	102.44	105.07	114.58	109.53	97.241	100.47	101.41	105.54	96.595	97.181
125.4	109.22	112.62	108.53	119.77	109.38	109.59	109.23	112.27	113.05	107.99	112.22	116.08	112.73	107.13	114.53	117.49	119.22	119.28	120.36	100.86	105.83	114.51	119.49	113.98	115.33	112.77	113.48	111.75	114.74	118.17	111.92	114.02	111.32	109.68	117.77	114.67	114.54	113.58	113.96	117.18	115.04	123.4	115.07	112.21	110.29	114.52	123.37	108.63	119.36
115.83	106.95	106.05	98.647	111.01	103.13	104.72	110.95	112.71	108.69	110.72	109.27	112.64	106.13	103.71	99.113	106.65	111.31	101.13	113.04	104.34	104.34	99.261	107.12	112.9	106.27	104.71	110.62	116.62	115.53	102.73	105.82	111.82	108.66	108.2	104.08	97.981	102.05	110.85	103.77	101.25	100.54	105.27	105.63	103.67	96.601	106.41	99.77	102.2	114.75
106.81	109.97	116.47	105.45	115.36	111.47	115.91	116.16	115.68	109.13	108.27	115.51	116.01	118.76	117.09	106.67	107.67	117.52	110.87	105.98	105.02	108.02	115.44	114.52	104.41	115.78	108.64	115.4	104.38	108.11	115.43	112.08	115.25	110.96	117.27	119.7	117.78	118.81	113.45	110.29	108.71	122.02	109.87	111.78	121.38	102.82	119.64	111.12	118.18	112.52
104.43	108.1	106.92	99.527	108.67	103.71	115.45	106.67	105.94	109.79	113.21	96.132	112.15	109.08	106.57	108.04	102.34	110.55	112.84	105.37	110.94	102.84	105.8	102.64	103	105.09	107.49	107.22	115.16	107.82	103.53	98.107	111.51	107.92	108.96	110.12	111.46	103.42	104.1	106.73	101.51	101.59	97.607	107.07	108.94	117.01	111.28	104.24	102.03	105.6
101.34	96.994	101.42	96.977	100.42	99.855	107.32	89.761	101.94	105.9	89.962	93.949	95.668	100.51	99.643	111.73	95.135	105.4	100.12	96.172	105.47	106.04	99.923	95.377	100.91	102.58	101.12	103.7	88.453	87.593	101.09	91.501	102.16	105.39	99.68	98.072	97.582	104.35	93.495	95.84	109.71	104.13	111.43	113	108.4	103.31	105.64	98.991	87.746	100.34
113.94	118.73	115.23	106.01	110.62	115	112.11	110.04	115.42	110.79	102.57	118.93	116.66	112.2	117.96	107.1	106.39	114.54	110.37	108.64	111.65	115.31	109.32	116.05	107.09	107.72	103.3	108.94	116.83	112.02	108.76	108.14	115.31	113.14	105.47	114.41	117.08	114.65	114.38	111.16	112.84	107.75	112.29	106.12	110.4	98.971	114.61	108.93	116.49	109.7
[truncated: 150 more columns]
