# Supplementary material for: Genetic dissection of main and epistatic effects of QTL based on augmented triple test cross design
Source: PLoS One. 2017 Dec 14;12(12):e0189054. doi: 10.1371/journal.pone.0189054 (PMC5730204; doi:10.1371/journal.pone.0189054)
Supplement: S8 Supporting Information — (ZIP) [file pone.0189054.s008.zip › z4_1150_0.5_10.csv]

106.87	106.73	105.64	104.92	105.02	107.38	106.98	109.28	106.73	104.5	105.55	105.64	106.99	107.07	106.1	107.79	111.11	105.31	107.31	104.62	106.1	107.24	105.44	106.57	105.42	108.63	108.61	107.98	106.6	106.36	107.38	107.38	104.9	108.78	106.78	108.36	104.46	104.53	107.45	109.51	105.46	105.88	106.55	106.82	106.64	107.45	105.6	106.73	104.52	104.63
104.8	103.01	103.67	106.8	104.03	100.13	105.56	102.3	104.79	102.5	103.41	104.86	102.98	107.71	106.37	103.88	104.43	101.7	102.93	104.38	104.33	101.73	105.75	104.52	104.97	103.23	103.12	101.64	102.59	107.3	106.85	100.82	103.05	103.25	103.93	101.8	103.03	102.63	104.05	103.08	103.75	107.55	105.44	103.83	104.96	103.19	105.11	105.81	104.26	102.8
104.42	105.35	108.69	108.02	106.66	107.32	104.95	107.54	103.28	105.09	105.5	105.12	107.06	107.34	106.27	105.3	105.4	105.96	104.81	105.09	103.55	107.08	103.76	100.94	103.68	105.21	104.26	104.23	107.55	108.34	102.83	106.54	103.63	104.61	107.2	107.55	104.88	104.62	104.94	103.34	106.35	103.91	106.31	104.66	105.85	104.24	104.6	105.15	106.74	105.24
110.35	113.03	111.91	110.02	113.3	111.61	112.65	113.36	110.25	108.59	111.26	110.79	108.44	110.61	112.53	111.57	108.9	107.99	109.24	110.84	110.31	107.67	107.87	111.42	109.69	112.57	110.99	110.25	109.49	108.19	111.43	112.4	113.72	111.06	106.57	107.43	111.27	109.16	111.02	110.08	109.93	112.49	114.22	110.93	112.42	109.1	110.06	107.95	108.9	110.42
104.86	105.13	108.61	104.49	108.14	105.59	103.29	105.01	106.13	103.83	106.97	106.95	110.53	106.34	104.61	105.69	109.05	106.25	107.35	107.16	107.16	106.05	106	104.3	106.35	108.4	106.53	107.21	103.44	106.11	105.82	102.75	103.85	106.31	107.43	106.9	106.17	101.9	104.55	108.38	108.17	107.61	107.33	102.93	104.21	105.54	105.75	107.91	105.69	103.12
113.21	110.65	109.81	112.49	112.87	110.25	112.33	113.14	108.84	111.75	112.3	112.49	113.46	113.77	113.42	108.25	112.83	110.39	107.45	110.86	112.01	111.5	111.88	110.61	117.44	111.53	114.88	114.59	110.65	113.45	111.23	111.11	113.1	112.87	111.47	113.01	113.17	112.17	112.21	109.73	111.89	112.86	115.61	110.21	110.99	111.54	109.68	109.6	110.86	110.37
105.06	106.9	101.8	103.73	106.22	107.17	106.64	106.14	107.41	106.92	109.07	105.54	105.77	105.17	104.87	105.62	105.03	109.62	108.12	105.94	101.33	104.46	103.15	107.47	104.26	105.95	106.64	105.5	103.25	105.85	103.29	106.53	105.16	109.02	103.02	105.44	106.3	105.53	104.87	104.4	106.65	107.7	105.42	103.37	106.8	107.31	107.74	106.14	102.75	104.92
117.34	117.04	118.3	118.33	118.09	115.97	118.74	119.71	120.19	120.3	117.77	118.13	113.87	118.02	118.36	116.39	116.91	116.13	119.38	114.35	117.44	114.98	117.14	116.01	119.67	115.69	115.99	119.46	119.09	120.18	116.29	114.98	119	116.16	117.85	116.86	114.75	116.69	115.15	117.03	117.14	119.99	116.64	113.43	113.6	118.95	116.86	120.25	116.02	120.1
110.45	112.68	109.68	108.83	111.28	111.67	112.85	110.46	111.99	114.12	112.89	113.43	108.96	113.59	111.16	109.43	110.39	111.54	113.62	113.76	113.6	110.49	110.11	112.7	109.36	111.68	114.12	112.14	112	115.36	113.39	109.53	112.4	109.71	111.77	108.92	115.71	112.45	110.52	114.03	112.1	113.45	113.94	112.14	108.06	110.7	109.23	111.35	110.67	108
99.975	97.111	101.33	96.321	98.786	101.38	101.43	101.49	98.653	99.023	99.048	98.995	103.03	101.82	99.906	103.95	100.43	98.164	99.968	98.113	97.721	100.49	100.48	99.724	100.73	99.296	98.789	100.84	98.555	97.88	98.38	99.082	100.72	100.53	102.32	100.85	101.4	97.165	99.694	97.581	96.657	100.71	99.603	101.65	101.92	99.514	101.95	99.618	100.87	100.14
104.74	108.47	107.93	105.51	106.73	103.83	105.4	106.62	104.66	109.36	106.43	104.22	103.11	107.26	107.03	106.59	106.27	105.06	105.77	107.31	103.51	106.9	108.88	102.7	106.3	104.65	107.38	103.5	107.06	108.24	105.35	104.15	107.74	106.5	109.15	107.2	104.99	107.77	105.99	107.7	105.93	106.87	108.03	104.06	104.9	106.98	107.53	102.6	108.8	106.63
111.6	115.59	115.41	113.43	112.03	110.27	110.09	110.76	110.78	114.39	108.18	110.6	112.67	111.04	112.25	111.5	110.86	110.87	113.85	111.6	109.39	114.65	113.84	111.66	112.32	110.45	112.32	114.95	112.15	115.42	110.18	113.82	115.3	113.36	112.45	111.89	110.4	111.04	112.21	111.28	115.45	111.61	109.27	110.73	111.38	111.53	111.55	111.91	113.79	109.68
107.94	106.85	112.07	105.4	109.44	109.55	106.39	104.51	105.19	110.08	105.36	107.43	103.1	104.33	107.1	107.53	105	107.38	102.87	106.51	108.27	106.48	105.41	104.29	104.59	107.98	109.62	106.73	104.79	106.45	108.5	109.85	106.34	106.95	109.12	107.66	108.58	107.76	106.1	106.68	106.67	105.88	107.18	106.07	107.73	108.37	106.35	107.36	106.84	104.63
106.01	104.54	107.06	104.61	104.76	105.17	105.85	108.09	102.43	105.7	106.42	104.42	108.09	105.09	106.22	106.05	106.96	103.49	104.54	106.24	105.99	105.2	105.8	103.69	105.79	103.53	107.29	106.2	105.14	104.09	107.19	107.66	107.16	106.41	106.3	104.97	107.04	108.06	102.65	103.83	105.01	108.21	103.83	107.6	101.94	108.36	102.3	104.12	104.7	105.3
117.13	113.2	120.14	118.06	116.72	118.02	118.81	119.7	118.23	120.55	117.62	119.49	118.47	117.23	115.79	118.04	117.08	116.01	119.67	120.39	119.87	119.59	118.75	117.83	116.62	117.75	116.83	117.88	120.25	120.62	117.5	117.5	118.01	116.81	119.84	116.96	115.27	119.22	118.03	116.91	114.95	118.38	111.69	116.05	118.24	117.21	119.32	115.48	117.39	118.41
105.69	105.75	106.35	104.98	106.28	106.42	105.95	104.79	107.98	106.17	106.76	106.21	104.26	102.51	107.15	106.61	105.06	104.94	107.84	107.07	108.68	105.96	101.31	105.76	106.73	106.18	103.65	106.81	104.3	105.44	106.45	104.66	102.59	105.56	103.42	104.12	104.97	106.67	104.45	104.74	103.74	108.63	104.98	102.99	101.57	104.81	107.59	107.24	103.49	103.21
105.62	105.13	107.1	104.83	105.27	107.25	105.38	107.99	105.42	105.46	106.36	106.5	106.19	106.62	106.24	105.9	103.53	104.21	106.41	104.86	107.44	104.91	106.17	101.98	104.18	108.01	105.93	108.35	106.02	105.55	103.72	105.86	106.52	105.92	102.57	102.15	104.85	104.99	104.38	105.32	105.91	104.78	106.69	108.06	104.05	102.82	105.51	106.6	106.58	106.31
104.88	104.77	104.92	102.74	105.76	105.75	105	104.1	106.12	103.7	107.41	107.79	103.59	103.57	103.61	103.83	103.11	106.23	105.2	107.13	107.8	102.96	102.91	102.2	108.1	103.81	106.64	103.74	104.05	107.99	104.56	108.07	102.98	105.69	104.18	103.86	104.56	108.13	104.54	102.73	103.09	105.13	108.8	105.51	106.69	105.87	105.21	104.08	106.67	103.21
110.75	109.19	112.02	110.97	109.58	112.96	110.71	113.57	111.28	110.53	107.7	110.21	111.89	110.12	108.6	112.51	109.02	109.02	111.38	113.46	110.49	113.82	110.84	112.86	109.05	110.42	111.33	107.85	114.27	113.52	114.31	109.64	109.09	113.52	110.05	111.24	110.76	111.77	110.25	110.29	112.5	110.01	112.24	110.76	110.77	112.7	111.84	113.01	110.56	109.03
110.4	110.69	113.09	111.71	109.41	111.08	111.12	112.02	111.7	110.21	110.67	112.69	109.94	114.62	113.53	114.13	115.11	113.02	116.69	112.97	112.16	111.18	113.66	110.32	113.82	110.53	114.21	114.01	111.11	112.17	114.77	113.62	111.9	111.4	114.39	114.24	111.16	111.76	112.11	108.8	115.71	112.41	113.3	112.78	110.61	110.2	113.22	113.53	115.93	111.53
100.97	99.405	96.767	96.915	98.107	99.499	96.762	100.65	100.8	101.53	97.945	100.95	100.9	100.27	100.49	100.96	103.45	104.62	102.79	100.88	101.32	99.485	99.681	102.04	96.219	96.729	99.961	98.542	100.68	100	98.603	100.69	100.78	100.1	101.16	100.88	106.5	97.415	101.49	99.551	100.56	100.23	104.29	102.33	102.04	100.19	99.608	99.943	100.26	102.3
110.59	104.98	107.24	106.32	105.99	103.26	107.58	107.86	107.23	105.47	104.25	106.24	103.4	103.72	104.85	105.01	101.68	105.33	104.11	107.24	107.44	106.35	108.09	104.94	103.26	104.88	105.1	105.77	105.1	106.9	108.08	106.93	108.16	104.97	106.98	106.3	105.78	106.25	108.12	107.53	103.94	108.04	107.68	106.8	108.87	104.74	105.05	105.1	105	111.51
102.96	101.92	101.87	100.04	99.34	101.62	101.32	103.09	102.32	100.66	100.23	102.18	99.098	99.927	101.82	102.16	97.079	101.92	102.67	103.83	100.14	101.59	100.44	101	102.43	102.95	100.41	102.78	101.66	101.43	100.12	100.31	103.45	100.25	102.24	103.81	104.26	101.86	99.865	99.014	100.83	102.83	102.75	99.84	103.86	101.06	101.11	100.98	100.6	101.66
110.83	109.61	110.41	110.9	111.54	109.38	114.86	105.99	111	111.75	113.08	111.58	109.56	112.12	110.74	111.46	110.65	111.7	110.29	110.65	111.32	113.33	111.58	111.2	111.94	111.52	109.75	107.57	106.03	113.1	110.28	109.04	111.86	112.68	108.82	108.01	111	110.38	110.51	110.78	112.1	112.56	112.52	113.27	110.98	110.9	110.84	111.31	107.1	110.49
101.2	99.448	99.053	101.6	98.15	103.55	101.98	99.733	97.073	100.61	99.974	103.14	96.992	100.73	100.16	100.79	100.42	96.972	99.308	100.01	102.46	100.97	95.017	100.95	103.42	98.338	101.73	99.167	101.83	102.05	96.992	99.222	98.492	102.95	100.22	101.54	100.91	99.305	99.49	99.419	98.443	101.63	101.36	100.65	102.64	99.666	103.43	102.54	104.19	101.68
110.54	107.71	112.7	111.27	111.12	112.72	111.48	112.83	110.74	108.08	110.61	109.13	111.63	110.84	110.93	109.97	110.37	109.84	109.09	111.54	111.72	110.38	113.9	109.02	110.16	110.96	110.03	109.31	112.95	107.58	107.64	110.56	109.94	111.37	113.74	112.87	109.53	111.51	113.26	113.82	109.91	111.62	114.45	111.27	111.56	112.12	109.69	108.74	113.58	111.9
114.32	113.13	111.73	111.79	111.37	113.34	113.66	112.43	111.51	111.97	112.43	110.87	115.32	113.65	113.18	115.29	111.51	111.81	114.63	111.49	113.94	110.55	112.79	113.01	110.41	111.94	111.97	113.36	113.8	108.47	109.67	112.24	115.43	112.72	112.78	113.4	111.2	111.5	114.19	111.53	112.12	112.34	113.44	111.56	113.66	114.93	110.1	112.8	111.31	111.9
103.29	106.6	105.6	105.88	106.43	101.76	103.51	103.73	106.1	109.11	105.58	107.48	105.59	104.69	103.69	106.55	103.49	108.42	104.76	104.85	107.39	105.13	106.92	103.36	104.66	103.99	106.97	107.4	102.78	104.93	107.4	105.11	105.29	106.83	105.79	109.73	103.04	108.13	104.94	105.97	104.33	104.15	104.73	106.74	103.39	103.96	106.24	106.19	105.74	109.08
99.825	99.914	97.58	101.73	99.072	94.496	96.126	102	100.5	98.451	99.526	100.19	98.715	99.606	99.869	100.81	102.24	97.785	100.22	99.348	97.88	100.21	100.25	100.12	99.622	101.1	99.545	98.586	100.33	100.09	102.06	101.31	99.31	97.544	102.86	100.68	99.364	97.332	100.86	98.894	99.739	102.31	99.902	100.91	98.716	99.837	100.61	100.06	100.84	96.618
104.41	105.08	103.39	102.41	106.85	101.79	103.52	105.58	107.26	103.4	103.79	106.55	106.17	103.89	103.65	104.18	102.45	106.43	106.39	103.81	106.12	104.53	103.27	105.74	104.64	105.86	102.25	105.83	105.16	107.03	102.8	104.14	107.65	105.46	104.99	105.97	105.74	102.85	106.3	104.53	107.85	103.69	106.33	106.43	106.85	107	105.76	105.84	103.3	105.29
113.59	108.39	110.61	109.47	114.4	109.25	107.7	111.67	109.92	111.24	110.35	111.41	110.95	109.04	107.09	111.8	112.46	108.03	110.83	109.85	108.87	108.79	108.69	110.14	112.01	111.47	108.9	106.65	109.16	103.66	110.43	108.62	110.4	112.85	109.07	109.61	112.2	113.81	112.01	108.21	107.62	110.32	108.58	111.17	108.07	110.99	111.27	108.32	106.65	109.17
111.34	110.94	113.06	109.69	113.28	111.55	109.83	110.95	109.68	111.2	111.88	110.76	110.91	110.87	111.75	113.6	110.08	108.89	110.92	111.71	113.02	112.11	112.23	113.13	110.39	110.75	110.85	110.13	113.54	113.44	111.25	111.51	112.89	111.47	110.65	110.69	108.74	108.45	109.7	113.52	112.74	111.1	112.8	110.46	112.26	111.14	109.82	114.9	108.45	112.06
99.321	95.804	101.76	101.59	100.31	105.67	99.698	100.84	101.28	100.35	100.3	99.578	99.534	99.817	98.727	97.842	99.515	100.62	101.18	102.44	99.221	100.25	100.87	99.403	99.245	98.529	103.32	100.59	101.33	99.879	101.1	99.751	99.477	98.598	100.33	102.07	100.16	97.519	99.536	97.238	97.773	98.601	100.49	96.986	100.38	99.502	103.05	102.19	99.133	98.231
104.72	106.93	103.89	106.6	106.43	103.75	102.97	107.91	107.12	103.89	103.4	102.57	103.9	104.9	105.71	107.6	102.79	104.75	106.23	109.35	107.56	104.57	106.65	107.11	106.25	106.61	101.28	102.46	104.75	104.54	106.59	105.62	103.83	103.68	110.01	107.95	106.09	102.4	107.42	108.68	103.83	101.01	107.46	106.34	104.85	108.19	106.28	105.01	106.63	105.98
106.49	109.3	104.86	105.87	104.61	105.42	104.81	105.62	105.66	106.17	107.04	109.1	108.93	102.95	103.75	110.29	103.4	103.96	108.09	107.74	106.3	103.88	105.45	104.84	106.26	105.91	105.98	102.75	105.43	107	106.99	103.78	106.13	105.57	106.02	106.04	106.83	106.15	107.14	103.15	101	108.64	104.27	106.39	104.28	106.09	106.01	104.92	105.65	104.01
105.23	106.27	107.48	108.76	109.23	105.2	104.56	103.54	103.84	104.6	105.38	101.84	105.54	106.83	105.33	105.87	105.08	105.8	106.76	109.35	105.57	106.24	106.71	103.82	107.25	106.87	106.84	106.08	105.15	106.23	106.14	104.63	108.51	104.69	105.41	104.98	107.64	104.85	106.38	104.71	103.52	108.97	106.76	105.7	106.19	109.84	104.67	106.6	109.69	106.88
105.95	105.96	104.8	107.1	108.3	106.43	106.3	105.62	106.71	105.6	106.63	107.07	105.44	104.9	104.56	104.71	107.13	103.49	107.43	103.83	109.63	104.13	108.11	105.93	106.9	107.3	107.15	107.71	107.32	104.72	105.69	102.55	104.84	104.63	107.02	107.4	104.92	106.09	109.19	105.86	104.05	105.85	106.17	104.92	105.51	103.22	104.83	103.01	104.43	106.13
112.52	114.45	112.77	110.66	111.44	113.39	110.92	112.91	110.23	109.91	113.92	110.94	111.07	111.94	116.64	111.38	110.27	110.43	113.46	110.71	112.86	112.62	114.96	108.94	113.66	111.25	113.21	115.56	111.88	112.91	110.1	112.96	110.76	112.2	113.08	113.42	112.57	110.51	113.28	113.24	112.02	110.55	110.55	112.09	113.03	110.4	112.83	113.47	113.81	112.88
109.54	111.51	111.36	111.08	111.87	112.55	112.76	109.41	110.74	112.34	106.62	109.48	106.5	112.44	112.67	109.82	107.2	107.32	107.86	110.18	111.62	106.45	111.27	113.15	110.47	109.33	107.7	111.29	112	107.67	111.23	109.77	107.16	108.47	112.01	108.95	110.15	108.73	109.7	109.08	109.93	110.25	106.16	109.3	112.56	110.21	109.13	106.58	112.21	107.58
104.36	101.37	102.98	105.14	105.65	105.52	109.24	107.63	105.92	107.92	99.99	104.84	107.05	102.46	103.28	108.49	104.49	102.84	102.79	104.23	105.7	103.44	105	104.82	104.44	104.55	103.37	106.43	105.31	103.25	105.84	99.336	103.69	100.66	101.33	106.75	101.18	106.43	106.8	105.34	104.4	105.3	101.89	105.96	107.73	108.74	104.51	105.46	103.62	104.81
103.6	106.45	107.18	104.83	104.1	106.64	104.97	105.29	108.89	108.57	105.41	104.61	104.04	105.53	108.3	106.47	107.89	103.56	105.71	105.46	104.76	102.82	104.3	105.29	106.95	107.71	107.17	105.98	102.16	104.23	104.75	106.23	106.52	103.34	105.95	109.25	105.48	102.89	109.32	106.23	102.91	105.98	104.33	105.22	106.24	105.1	104.33	108.66	103.52	104.43
105.81	105.24	105.03	100.55	104.53	107.3	105.14	105.82	104.11	106.49	104.74	102.67	103.91	106.97	102.83	107.66	107.69	104.94	103.93	104.38	107.11	107.37	104.79	106.72	105.37	107.48	107.07	104.61	105.47	107.39	103.4	104.86	107.29	104.04	105.09	105.42	107.68	105.46	107.03	104.31	106.69	105.84	104.03	105.61	105.95	105.57	109.88	105.52	105.29	105.18
106.81	107.57	105.58	103.62	104.89	103.49	104.41	107.86	105.92	110.34	106.82	108.49	106.06	107.46	108.76	106.38	108.16	104.97	108.17	108.13	104.95	103.19	107.93	105.52	107.56	104.09	106.75	104.35	103.54	107.27	103.88	103.74	105.36	108.36	105.29	106.46	104.22	105.83	105.98	107.79	102.61	105.13	107.71	105.64	104.96	106.45	107.57	105.71	102.5	105.66
104.98	106.11	108.6	108.2	105.03	106.58	101.87	109.96	102.15	105.92	106.24	107.38	108.64	107.07	103.15	104.22	106.03	106.51	107.49	105.83	105.53	105.88	104.08	104.41	107.17	105.62	106.64	106.63	107.35	105.81	102.84	106.2	105.06	101.31	104.65	104.11	107.03	105.26	102.87	104.96	107.52	106.92	109.83	101	105.86	106.66	107.63	101.08	105.38	104.47
105.21	104.73	109.39	106.24	105.08	106.96	105.07	106.89	106.9	105.71	108.01	104.65	107.01	106.54	105.49	105.24	108.82	106.4	106.69	106.87	104.11	105.38	106.07	105.55	103.7	104.1	105.72	106.85	106.29	106.56	107.61	105.36	104.98	104.67	103.86	106.4	105.28	107.24	108.77	105.91	105.37	107.7	107.1	105.72	107.4	104.08	108.01	105.77	104.86	106.46
103.7	103.31	103.87	102.24	102.5	106.35	103.29	102.93	105.65	104.29	104.54	102.19	105.36	107.13	104.17	101.01	105.14	107	107.49	105.45	104.85	103.08	104.39	106.29	104.12	102.72	106.87	103.81	105.83	104.96	106.46	104.97	104.18	102.86	105.16	103.82	106.51	105.33	102.37	102.6	103.68	101.73	104.22	101.3	103.67	108.75	102.94	105.55	102.8	100.48
107.12	104.6	105.48	105.38	104.02	107.03	106.36	105.05	108.07	105.73	103.67	106.13	106.14	104.45	102.62	106.54	102.86	103.33	102.67	105.97	105.02	103.58	106.6	107.85	106.33	106.45	105.18	105.9	103.5	109.36	105.16	102.63	106.28	104.88	102.82	106.71	103.69	106.86	103.04	104.28	103.79	102.82	105.48	103.32	104.37	103.85	108.01	105.41	104.3	103.91
103.85	106.18	106.3	104.91	105.82	105.51	103.49	102.82	101.6	105.33	101.9	105.82	106.41	106.58	106.1	104.47	105.65	106.1	104.89	102.54	106.62	111.11	106.11	106.09	105.55	104.14	105.08	102.9	103.82	102.03	102.39	106.37	104.89	104.16	104.25	108.45	106.22	105.85	104.56	106.8	107.19	103.95	105.9	104.92	106.99	105.84	106.14	103.31	105.84	104.59
99.309	103	105	98.587	102.36	98.204	100.13	99.755	100.18	102.65	96.744	102.48	99.426	97.533	102.63	101.84	102.54	102.48	101.55	100.99	96.167	102.56	103.73	98.351	100.04	105.22	100.3	101.2	102.15	101.39	100.2	101.32	99.964	101.73	101.99	103.39	103.95	99.543	97.226	103.17	100.76	103.11	100.01	100.35	98.486	102.33	103.27	99.175	101.68	100.1
115.59	120.43	116.74	117.91	116.13	117.67	117.01	118.48	117.22	119.22	116.1	116.47	115.26	117.36	115.77	116.43	117.03	117.59	116.48	114.09	114.46	116.37	118.09	115.75	117.31	113.34	115.15	116.28	117.57	117.02	114.85	114.06	121.54	117.07	113.67	118.81	112.96	114.18	115.67	118.23	114.78	113.29	116.23	116.68	116.69	118.66	114.43	115.73	117.95	119.01
104.28	108.48	108.24	103.84	106.58	103.4	104.21	105.2	105.97	107.78	105.52	106.54	106.31	106.26	107.13	106.81	105.37	105.13	108.37	104.11	103.67	110.78	104.83	108.95	104.47	106.66	106.13	105.11	106.15	107.22	106.32	108.02	103.97	105.97	107.14	106.18	105.93	103.48	106.19	104.74	103.38	107.28	107.43	102.96	107.48	106.04	104.26	104.42	104.92	106.48
105.55	107.66	109.11	108.18	106.56	109.3	106.98	105.77	103.94	101.72	104.94	104.21	107.44	108.74	106.33	105.95	104.55	101.33	107.95	105	104.3	106.73	104.88	105.16	103.58	106.77	103.17	106.35	106.48	106.76	105.63	105.58	107.41	103.1	103.93	102.01	107.61	107.58	107.06	107.49	105.79	108.49	108.87	108.18	103.74	105.53	106.98	109.76	104.57	104.9
108.01	106.08	105.59	103.21	106.62	104.14	106.34	106.2	103	107.43	107.29	106.71	107.19	108.57	103.96	106.66	106.02	108.48	106.09	107.79	105.05	107.35	106.86	108.19	104.23	105.11	107.27	104.11	106.27	107.46	105.61	107.97	103.63	109.03	104.03	107.82	104.29	108.22	109.55	104.83	106.17	103.76	107.34	106.84	104.22	105.64	107.09	107.74	107.69	104.21
102.63	102.27	107.29	102.93	106.14	105.44	106.64	109.56	105.07	103.92	106.64	105.73	103.14	104.48	105.66	103.57	104.31	103.58	103.79	103.37	109.93	104.06	105.75	104.99	103.75	103.64	107.01	105.87	106.63	107.5	102.83	103.79	107.29	105.8	105.08	107.14	106.98	104.47	102.29	105.39	103.84	104.79	104.16	106.02	105.8	103.48	106.86	102.29	104.89	107.42
110.79	113.78	108.71	109.45	110.14	110.79	111.1	114.05	109.57	110.46	111.52	110.69	109.23	114.69	110.48	108.72	112.34	113.55	112.14	111.45	111.24	111.52	115.5	110.72	110.3	108.6	113.25	112.76	113.04	111.95	111.2	112.48	112.31	108.18	111.52	111.49	114.05	111.72	113.5	112.85	111.69	111.09	113.91	110.25	114.2	109.4	112.66	113.2	114.31	114.21
107.34	103.71	104.62	103.44	104.32	101.28	104.73	104.19	105.62	102.33	107.14	101.53	104.62	104.41	107.47	103.61	107.32	106.03	103.49	104.36	106.74	105.73	105.49	101.84	105.43	107.85	104.07	107	102.66	102.28	106.23	105.14	104.78	101.25	104.28	103.3	103.51	104.74	102.69	101.37	105.3	105.31	104.65	103.64	108.04	102.88	110.12	105.72	105.16	104.71
111.92	111.34	111.48	113.42	111.55	109.74	110.07	109.55	111.22	107.97	113.16	114.79	109.75	109.57	112.88	113.87	111.81	108.56	109.2	110.1	108.81	112.03	110.35	115.71	109.73	109.34	113.58	113.17	110.13	112.06	108.89	112.32	113.27	114.88	108.17	107.3	109.89	110.09	110.19	109.99	110.48	113.37	110.89	109.51	108.19	115.46	112.22	107.67	108.28	110.43
114.7	118.03	119.83	114.43	114.92	119.45	120.17	119.09	117.81	114.64	116.06	116.05	116.42	117.86	120.34	117.39	115.48	118.43	115.56	117.78	116.36	116.25	119.73	117.68	120.26	117.24	117.23	116.56	117.8	117.63	117.94	117.14	116.02	117.8	117.94	118.94	120.08	116.04	116.74	117.2	116.84	116.65	117.88	118.04	115.82	115.66	117	119.27	116.08	118.27
107.4	103.08	106.06	107.61	107.22	107.6	107.04	104.07	106.19	107.07	108.07	106.63	107.54	105.5	108.2	103.9	106.66	107.7	104.8	107.16	108.78	107.76	104.87	106.8	109.61	107.18	107.14	108.14	106.1	104.98	106.47	105.77	106.76	110.02	105.55	106.94	105.21	106.92	104.81	106.48	107.85	105.41	108.86	106.41	106.16	105.29	106.46	105.32	106.84	105.14
109.78	105.2	106.38	103.91	106.88	104.61	107.43	106.51	105.38	106.22	106.18	106.36	103.35	106.03	103.07	105.27	105.12	106.04	104.53	107.35	104.17	108.13	105.65	106.55	104.22	104	105.82	106.69	107.59	105.97	106.1	105.97	106.51	106.28	105.86	106.08	102.69	107.51	107.26	106.21	103.59	106.33	106.27	107.25	106.92	105.64	108.19	105.35	102.5	105.7
106.39	102.56	107.48	104.1	107.33	102.22	106.31	102.28	108.89	106.51	103.59	105.83	105.34	108.55	104.21	104.96	104.76	107.37	106.75	107.01	103.88	107.57	106.28	107.74	110.85	104.78	105.22	105.83	108.18	108.64	107.14	106.69	105.79	105.37	106.18	107.98	107.92	108.09	109.12	107.37	107.78	103.75	105.79	104.24	103.7	104.31	107.69	109.72	104.95	108.24
107.47	107.25	106.8	107.25	102.92	107.03	106.89	107.5	105.22	105.02	104.08	107.94	107.15	105.36	107.9	103.77	108.08	110.37	106.88	104.63	107.3	105.04	105.19	104.97	106.03	105.64	104.01	106.6	105.09	107.28	105.93	104.73	105.87	109.91	107.97	106.57	109.01	107.06	109.2	104.72	105.91	103.29	106.41	106.52	107	105.5	103.23	105.34	105.18	105.62
98.425	99.013	102.88	104.4	100.96	102.01	104.05	101	102.94	102.81	101.49	101.22	103.05	100.46	102.82	101.51	98.559	101.89	97.432	105.15	99.54	98.695	101.43	100.51	100.2	101.74	103.16	101.06	102.54	102.81	103.46	100.59	101.13	100.64	101.85	102.69	102.67	100.65	96.877	102.83	98.634	100.31	98.713	100.65	98.362	102.44	101.87	103.3	101.43	102.66
113.05	112.1	113.28	110.85	111.52	109.29	111.89	110.72	109.13	112.81	109.63	112.8	109.95	108.08	108.66	111.57	110.78	110.44	110.52	113.86	109.87	111.34	108.58	112.24	113.37	110.87	110.54	112.58	109.67	110.72	108.74	113.06	108.85	110.28	111.72	107.55	107.96	108.62	110.25	110.72	107.28	108.55	109.04	109.14	110.09	109.8	108.87	108.67	109.1	110.15
100.92	100.64	101.77	101.45	99.28	98.285	102.86	100.61	99.848	97.264	96.432	94.883	101.69	100.97	101.73	97.775	99.713	96.218	101.93	99.082	96.572	99.625	101.67	101.4	100.12	100.27	99.422	96.957	96.228	99.794	99.586	98.77	100.15	101.89	101.37	98.389	101.23	97.501	99.956	98.41	104.13	104.07	98.84	98.098	98.904	99.125	98.835	98.158	98.749	98.455
98.288	101.53	98.724	98.384	96.138	100.89	102.24	95.237	102.75	101.82	100.78	98.711	99.802	102.43	100.2	96.308	101.6	96.819	102.73	101.81	98.974	101.64	98.906	99.739	102.45	100.93	101.22	97.75	100.39	98.909	99.889	99.443	100.51	97.852	99.221	98.118	101.89	103.93	100.86	100.82	101.03	99.385	100.34	95.721	99.307	98.311	101.43	102.09	100.63	99.593
105.75	105.06	106.48	108	106.17	106.08	105.27	104.04	104.8	103.51	104.71	105.86	108.45	106.33	101.67	107.19	107.51	106.12	106.52	103.81	105.88	102.89	104.46	104.24	103.87	106.53	105.02	105.22	103.63	104.01	110.17	108.2	106.21	105.78	105.62	105.78	104.43	101.84	101.44	105.17	108.35	104.4	105.02	105.7	104.2	105.58	106.52	105.41	104.87	106.74
98.247	100.38	100.76	99.92	100.89	104.28	101.04	101.89	102.62	99.132	99.192	99.88	103.01	99.783	101.97	100.83	102.53	100.33	102.75	99.886	101.64	99.973	99.965	98.628	97.666	98.304	98.123	101.2	100.53	98.302	99.009	99.551	100.2	102.42	93.437	96.87	99.476	99.945	101.09	99.536	101.21	103.43	102.96	100.53	101.83	98.843	99.559	100.19	100.72	101.71
105.82	107.05	106.6	101.12	103.53	107.06	100.68	102.14	105.36	103.35	102.53	106.28	103.81	103.42	101.39	102.77	105.51	102.01	103.76	105.17	105.84	105.26	104.58	101.69	105.77	104.81	101.72	102.87	103.08	103.33	105.17	105.23	101.8	102.4	106.26	105.89	106.35	104.81	106.78	104.49	101.27	102.43	105.66	105.13	103.07	106.6	104.53	107.59	104.86	108.53
105.31	106.39	107.22	107.5	107.63	107.65	107	107.92	107.8	107.94	105.26	108.9	107.28	105.34	104.6	105.39	105.8	105.74	104.6	106.64	105.31	106.59	104.76	106.27	105.03	108.73	102.61	109.15	107.89	107.75	105.91	109.95	105.36	107.46	106.27	106.19	106.32	106.99	108.94	105.78	106.38	107.21	104.96	108.61	104.96	109.47	106.27	106.45	109.64	108.3
105.02	103.06	105.53	107.81	104.84	104.3	106.98	108.01	107.54	109.45	106.19	103.18	105.76	105.18	107.37	104.74	106.43	107.52	106.84	106.61	104.62	105.22	103.86	107.61	108.68	104.51	108.52	104.67	105.65	106.64	105.08	104.7	105.79	104.41	104.68	106.02	104.38	103.05	104.76	107.02	106.79	104.63	107.64	101.49	106.84	104.31	104.33	104.14	104.79	104.53
108.75	114.53	110.08	110.1	111.06	109.54	111.44	111.4	111.34	108.85	110.35	109.65	110.83	112.02	110.56	111.44	106.19	108.45	111.48	106.16	108.57	111.81	112.93	108.36	110.27	108.78	110.79	110.36	114.05	109.21	108.74	107.83	112.42	110.16	110.45	109.52	107.15	111.32	111.53	110.45	110.67	110.77	111.84	108.11	110.79	113.49	108.88	108.26	110.25	109.92
98.003	95.516	100.05	100.38	98.925	104.53	98.608	102.57	100.01	99.69	102.18	98.627	100.1	101.23	99.751	98.814	101.61	98.613	101.57	98.403	99.484	98.954	99.191	102.26	99.29	100.02	98.226	98.921	97.431	98.182	100.41	97.095	99.597	98.741	101.96	98.961	100.29	101.26	96.786	99.515	98.9	102.01	98.813	98.578	103.15	99.054	100.12	94.997	98.501	101.6
111.4	110.61	110.69	110.58	109.24	111.08	108.92	111.39	109.45	109.98	110.76	109.46	111.33	111.94	110.14	107.23	110.42	110.23	110.22	110.77	109.07	111.64	110.23	109.11	110.46	110.54	109.64	108.06	106.61	112.18	110.74	109.98	107.38	109.15	113.27	109.4	107.98	108.86	108.98	108.26	113.3	112.16	111.41	111.18	110.29	110.59	110.13	109.22	111.92	109.85
108.55	111.87	113.03	113.44	113.47	111.65	110.33	110.76	112.61	112.6	112	112.81	111.66	111.97	111.94	108.52	112.2	109.15	110.21	110.4	111.24	109.56	108.6	112.69	113.48	111.27	113.04	111.57	107.54	109.7	112.38	110.37	115.43	109.88	113.09	114.84	110.77	113.92	112.03	111.24	110.94	112.11	113.14	109.84	113.2	113.07	114.77	110.37	109.26	111.98
103.24	104.61	106.58	106.57	105.76	104.58	106.46	108.2	105.83	107.22	106.01	106.72	105.64	106.49	104.4	108.12	108.1	103.6	102.38	103.35	106.34	106.11	108.46	107.08	106.4	107.69	105.56	106.21	107.07	106.3	102.95	104.04	106.67	105.88	105.95	108.04	106.74	101.86	104.64	103.56	107.48	107.56	106.58	108.94	108.11	109.6	107.97	107.08	106.84	105.9
114.27	111.1	112.99	110.66	112.63	113.79	113.9	112.33	111.73	109.4	110.15	111.51	112.74	110.88	111.99	114.48	111.72	109.05	111.64	108.9	111.58	109.51	109.44	110.45	112.64	112.01	109.57	111.33	113	112.98	109.92	109.8	112.87	111.83	110.83	111.06	110.63	110.33	112.86	109.71	109.91	110.98	112.71	110.34	112.13	111.46	111.8	111.6	111.09	111.5
100.68	102.46	99.235	100.4	103.29	103.65	102.86	98.228	102.58	99.94	99.91	102.71	99.506	100.3	99.089	102.76	101.83	100.3	98.808	104.55	101	98.773	101.65	102.76	100.18	100.12	99.534	99.61	99.754	102.82	100.45	102.46	104.15	101.12	100.54	102.28	104.24	102.17	99.333	101.28	102.61	97.992	99.398	103.42	97.279	101.69	101.74	99.77	99.476	101.2
106.91	106.13	106.58	104.49	107.75	104.22	102.34	105.35	107.38	102.5	104.25	105.12	106.75	108.03	105.89	107.59	105.08	104.48	105.84	106.97	105.95	106.08	102.35	106.92	107.24	102.46	102.55	108.54	102.33	105.33	105.86	104.87	104.43	106.12	104.81	105.37	106.14	104.95	104.66	106.58	106.84	106.96	107.95	107.48	104.76	107.38	104.98	106	105.67	105.25
111.18	113.25	111.09	113.91	114.82	110.87	110.44	110.56	114.4	110.95	114.66	113.08	112.89	112.9	112.49	112.29	114.74	110.77	112.05	111.28	114.34	111.02	112.83	110.51	111.43	110.13	111.2	112.41	115.63	110.95	109.73	114.12	110.78	112.36	109.49	113.59	110.8	113.85	112.04	113.53	110.27	111.11	110.31	111.35	111.29	114.01	111.22	109.23	111.18	111.46
106.5	110.21	109.4	112.05	108.55	110.26	111.79	110.14	109.72	111.73	109.59	108.37	108.39	109.54	107.8	109.36	110.35	107.8	109.31	108.11	110.18	109.61	111.05	110.45	110.35	109.54	110.35	109.56	109.48	108.75	112.21	108.4	108.88	111.72	108.74	109.61	107.44	111.92	110.38	110.49	108.52	113.69	110.24	110.39	107.32	109.36	111.78	108.05	108.5	114.31
110.95	113.37	112.09	111.01	111.86	113.49	108.03	111.66	112.49	113.65	111.44	109.38	113.15	113.32	109.22	111.7	112.81	112.61	114.33	110.26	110.86	112.55	112.12	112.56	112.53	110.31	109.77	114.05	109.87	112.25	114.3	109.03	111.78	112.12	114.54	107.6	115	113.55	111.97	110.21	110.41	112.19	108.03	109.66	110.35	112.49	111.64	114.84	110.63	113.25
106.73	106.07	102.72	106.81	103.85	104	105.53	103.41	105.1	108.1	104.38	106.71	99.814	106.01	103.59	101.54	104.42	104.08	106.49	104.59	103.24	104.03	105.45	104.28	106.05	107.73	105.58	105.48	107.17	106.49	107.87	106.14	107.37	104.75	106.54	106.24	105.72	104.48	105.34	104.52	105.9	101.87	105.61	105.64	108.44	104.09	103.35	105.25	103.93	106.78
105.92	104.89	106.31	109.5	106.56	105.38	106.13	106.34	109.02	108.34	105.29	106.19	108.77	104.97	105.3	107.35	108.24	104.77	109.13	105.23	105.72	106.36	108.84	109.4	106.38	107.07	104.91	103.68	106.77	104.58	105.65	106.67	105.86	108.06	107.85	108.79	107.23	106.8	108.36	107.07	107.53	104.42	104.87	103.58	103.46	106.7	107.95	105.23	106.74	106.64
111.23	110.24	113.13	114.37	112.59	112.34	113.35	114.7	114.39	113.08	110.94	116.27	112.72	112.93	113.27	110.98	112.52	111.56	113.36	114	112.63	109.51	113.32	111.84	111.81	111.38	115.87	114.19	114.71	110.94	113.21	112.06	112.72	111.58	111.01	110.35	112.6	117.53	114.8	114.96	111.24	114.98	110.84	112.83	113.21	116.56	111.67	114.18	114.47	114.93
105.05	104.88	107.45	102.6	101.09	102.68	106.12	103.67	104.64	105.33	105.77	106.15	104.4	105.02	107.1	102.58	105.88	108.23	104.69	106.63	104.29	104.26	105.64	105.87	105.16	105.14	106.93	104.86	101.68	104.12	107.26	103.06	105.82	107.43	106.04	107.32	107.01	105.08	104.57	106.85	104.77	107.36	103.44	104.57	101.86	106.84	103.85	103.95	104.75	104.97
113.1	109.66	114.42	112.2	110.46	111.93	115.67	112.29	110.19	113.82	109.53	112	114.09	108.77	110.35	110.06	111.75	113.95	112.85	114.57	111.22	110.08	113.26	108.71	111.3	110.68	113.52	113.09	110.07	111.71	112.25	111.51	111.61	107.81	110.54	111.29	113.26	111.85	115.45	111.92	107.57	108.4	112.26	111.32	113.72	111.94	112.6	115.6	113.85	112.76
105.39	104.96	105.52	107.2	107.23	104.76	106.99	102.59	108.14	106.21	106.29	107.01	105.26	104	103.26	103.52	105.46	104.81	101.72	105.11	105.62	106.28	107.76	106.37	104.82	105.4	107.31	105.64	106.24	102.73	104.99	107.57	105.02	106.23	107.82	105.28	104.45	103.98	103.41	106.26	106.2	108.4	108.98	104.46	104.81	103.65	102.01	107.16	108.03	104.88
107.43	107.03	106.24	106.04	106.57	107.4	106.38	105.51	102.13	108.44	105.59	105.23	104.54	107.87	105.46	105.24	107.01	105.4	106.52	106.17	103.27	104.58	107.05	107.94	105.84	103.97	106.22	103.68	108.64	104.03	107.33	104.41	103.27	106.03	106.8	106.1	106.67	102.48	104.15	103.73	104.08	106.93	104.15	105.13	105.27	106.73	105.03	103.54	105.96	108.68
111.64	115.32	111.69	113.1	113.83	111.84	112.27	115.19	113.28	112.1	114.4	110.5	112.35	113.44	112.49	111.13	113.21	112.94	112.63	110.82	114.8	112.31	108.54	114.09	111.91	111.76	114.27	110.92	115.22	113.75	112.31	114.54	110.64	112.08	111.88	114.09	112.56	111.62	110.32	112.28	110.77	109.92	113.46	108.7	112.91	113.23	112.93	110.79	111.86	115.04
111.09	112.39	111.06	112.82	113.78	111.18	111.26	110.42	114.6	110.86	112.03	111.25	112.89	111.05	110.7	113.8	112.24	110.89	109.67	110.85	109.71	111.31	110.09	112.87	113.62	111.8	111.06	106.47	110.42	111.45	113.1	110.75	113.55	112.1	114.52	111.18	112.9	111.63	110.69	109.97	113.72	111.24	109.71	110.23	111.27	112.85	110.75	110.02	109.41	108.21
105.74	104.82	103.38	108.1	108.83	106.86	108.04	104.64	104.36	106.58	106.1	105.13	105.88	104.49	105.11	104.81	107.03	103.88	104.03	103.4	105.13	107.05	107.01	110.59	107.84	108.68	106.74	104.97	108.04	106.66	106	108.63	107.19	104.61	102.3	103.26	103.89	103.86	104.26	103.26	106.12	104.58	106.33	105.16	106.11	105.95	107.96	110.66	105.91	109.24
112.31	108.68	110.72	111.06	109.25	110.53	107.84	109.71	107.91	111.54	110.47	108.34	111.92	110.17	109.76	109.57	108.71	110.19	111.23	111.79	112.6	111.78	109.11	111.71	108.88	108.74	109.84	111.36	106.25	111.32	111.35	111.93	110.6	106.69	108.24	107.06	111.16	108.95	108.42	114.27	107.51	110.13	112.17	110.14	110.62	110.64	111.92	110.97	109.7	110.75
115	110.33	110.53	111.32	112.02	108.12	114	113.43	111.94	111.46	112.73	109.68	111.29	112.95	109.37	111.87	111.19	110.95	109.01	114.39	114.03	111.28	112.29	113.38	112.2	116.07	113.36	108.29	114.29	112.6	110.58	111.54	111.45	113.54	113.33	111	110.32	113.93	109.92	111.21	111.69	113.18	109.28	114.69	111.03	116.31	112.27	117.06	113.22	111.18
106.27	105.54	108.74	106.04	108.87	106.92	108.1	105.18	103.91	108.46	105.29	107.68	104.56	106.8	106.51	105.56	103.4	105.56	106.2	103.99	104.47	104.74	106.34	103.39	106.01	107.49	104.38	104.48	106.11	104.93	104.87	108.48	104.46	106.13	106.08	106.27	102.71	106.06	108.72	102.85	108.77	109.08	105.82	104.94	107.1	107.56	106.24	101.82	105.5	107.23
110.34	111.75	113.05	109.97	110.62	109.74	111.37	108.19	113.77	112.02	110.87	109.55	113.09	111.48	111.23	110.19	113.62	112.07	110.14	109.97	112.89	111.55	110.1	110.33	109.96	109.93	112.68	113.76	110.93	110.23	108.64	108.5	109.68	113.88	111.68	113.17	111.66	113.12	114.97	112.6	115.83	112.25	110.8	111.52	108.39	111.46	110.15	111.26	111.16	111.8
106.99	106.02	106.52	106.34	105.5	105.1	106.01	106.38	103.83	106.28	105.03	105.24	103.32	102.68	104.49	107.49	108.1	106.47	104.25	108.12	105.49	106.88	103.07	108.33	105.08	105.34	104.63	107.95	104.29	104.23	103.96	107.2	106.04	105.02	105.52	106.53	106.19	107.17	106.55	106.39	105	102.28	105.53	103.29	106.77	102.59	105.44	103.19	100.63	102.5
106.33	104.31	102.56	103.25	105.05	106.04	105.29	106.72	105.72	104.04	102.54	102.4	104.76	103.05	107.3	104.4	105.84	107.37	105.45	104.3	103.21	106.06	104.4	106.25	104.67	107.31	105.92	108.21	103.81	104.11	106.42	103.12	103.88	105.58	107.25	104.25	106.23	103.62	105.31	108.12	107.35	109.45	106.71	107.59	106.93	108.93	105.34	107.44	105.5	104
103.01	105.18	106.1	107.27	106.12	108.59	104	107.08	103.81	105.27	106.93	101.71	106.91	105.47	104.9	104.67	104.6	106.31	105.12	107.87	104.47	104.6	106.97	106.42	110.97	106.71	101.97	107.15	106.19	105.87	103.96	106.88	106.06	104.22	103.7	107.42	105.42	104.54	104.16	106.71	106.05	103.46	103.39	107.67	104.46	107.69	106.96	107.24	105.05	104.11
112.47	107.75	111.21	109.61	111.82	108.91	111.56	110.13	109.55	112.49	111.66	111.7	111.87	109.27	111.19	108.55	110.28	108.38	109.65	107.51	110.63	111.91	111.39	105.7	113.41	106.01	110.19	112.2	110.76	105.92	110.28	108.12	111.41	111.63	113.55	111.16	111.63	111.17	112.76	106.96	110.9	111.7	111.48	112.53	111.79	110.9	110.49	109.99	110.48	108.95
103.1	108.01	103.46	106.05	107.76	109.31	104.68	105.86	106.79	104.2	105.82	103.84	106.33	105.31	103.12	103.38	108.62	107.12	106.47	104.17	105.74	106.67	104.11	106.47	102.16	103.36	105.17	107.6	100.33	104.43	105.13	102.84	102.89	105.33	107.95	105.91	104.1	108.32	108.35	107.95	104.66	104.99	103.73	104.05	103.08	104.49	102.84	105.29	107.35	105.85
110.35	105.96	105.09	109.52	106.39	104.76	109.2	108.18	106.71	106.91	105.18	102.58	104.44	106.62	104.72	104.01	106.17	107.88	109.31	105.8	107.33	104.15	109.15	109.3	106.23	108.66	106.17	106.65	109.45	105.22	106.94	105.1	108.08	107.02	107.42	106.31	107.15	105.95	110.18	106.58	108.03	104.96	109.54	106.19	110.82	108.45	107.3	107.07	107.04	105.43
113.3	113.35	110.25	115.03	114.39	111.1	114.11	114.1	111.75	112.31	114.01	111.64	111.86	113.28	114.15	107.99	110.63	113.48	111.1	113.93	111.93	114.52	111.51	112.9	109.49	112.72	115.29	112.15	112.21	114.22	111.31	112.14	110.93	110.04	114.87	113.12	113.03	111.8	111.37	111.48	115.5	116.35	111.78	111.07	110.78	112.65	114.72	112.85	110.87	112.62
107.18	108.01	106.11	107.31	105.85	105.51	106.53	105.6	103.95	106.4	105.76	104.65	104.96	108.48	107.75	108.46	105.39	107.03	108.2	105.64	105.85	105.1	106.85	107.06	107.95	107.1	105.05	103.41	105.49	107	108.57	108.38	103.22	106.77	107.24	105.53	106.82	105.65	104.39	105.66	104.27	103.68	104.3	107.31	104.32	103.32	103.42	108.18	107.68	105.82
117.29	118.87	115.34	115.02	115	121	117.61	117.29	118.05	115.41	118.21	118.88	119.76	117.59	119.28	115.25	120.42	115.26	116.57	118.12	119.79	115.62	116.1	118.93	117.1	117.14	118.84	115.99	119.42	118.91	118.51	119.94	119.12	117.98	121.78	119.28	118.86	116.58	115.27	120.72	119.45	117.72	119.54	118.44	113.26	117.5	118.15	118.04	119.98	119.21
104.83	106.55	105.64	102.64	105.47	106.16	107.02	104.83	108.33	105.17	106.87	110.05	105.77	106.51	106.99	106.47	106.44	105.27	106.73	108.56	107.13	102.86	106.72	105.99	108.78	107.13	105.06	106.61	106.27	107.41	105.8	105.71	104.6	104.93	109.1	106.15	108.51	106.48	108.01	106.3	108.05	106.09	108.61	108.97	105.73	107.89	105.15	106.89	107.11	106.56
106.41	106.13	108.19	107.58	108.1	104.66	107.95	104.35	109.6	104.97	107.79	103.82	105.53	105.83	105.71	106.99	106.45	105.7	105.95	106.97	107.03	103.14	103.18	105.31	104.74	103.42	103.95	104.98	104.76	107.45	108.35	102.31	107.12	106.54	104.72	105.71	102.95	104.09	105.53	106.48	106.14	105.37	103.9	103.05	106.91	103.81	105.46	106.35	102.38	103.34
105.29	105.79	105.96	105.83	105.77	107.99	106.27	107.12	101.55	106.79	103.58	105.55	105.24	104.02	101.84	103.07	105.19	105.52	103.78	100.43	106.82	103.1	105.55	103.92	104.35	107.66	104.17	104.96	102.54	103.63	109.29	102.62	104.54	107.32	104.51	104.74	105.18	107.94	103.84	105.54	102.7	103.56	107.05	105.7	106.35	104.49	102.78	103.7	106.84	104.36
103.32	103.46	104.16	102.87	102.72	101.67	104.78	105.41	105.11	105.9	103.05	103.7	104.43	101.91	100.88	106.5	105.74	100.74	106.6	103.42	104.35	101.06	106.32	101.76	106.33	101.13	103.03	102.34	102.45	104.77	103.26	104.56	103.32	105.48	104.23	103.85	107.63	104.65	107.9	101.5	105.88	104.67	103.58	104.45	102.58	101.49	103.86	104.27	104.44	104.38
104.7	103.74	104.37	108	99.21	104.3	104.27	103.31	104.89	102.73	108.17	102.65	105.99	103.44	103.97	105.4	104.88	104.75	102.7	106.81	106.04	106.52	107.41	107.62	104.05	105.89	103.32	104	106.14	103.42	106.75	104.28	101.61	104.64	105.97	108.57	106.04	106.99	106.47	105.37	105.39	106.46	106.9	107.9	108.14	104.56	100.79	106.89	107.24	104.89
106.35	104.02	104.09	103.19	104.42	103.27	104.21	106.21	107.75	103.16	101.56	106.56	105	108.23	105.09	105.79	102.41	103.79	102.83	102.35	101.68	104.37	100.82	102.76	105.72	106.08	104.1	103.17	103.89	105.66	105.14	105.63	104.47	104.9	104.63	102.54	101.7	103.36	107.68	103.76	104.41	105.8	105.38	102.75	102.62	103.09	102.8	106.34	102.03	105.08
111.65	109.25	110.81	113.13	111.41	110.56	112.38	115.07	112	113.09	112.04	109.88	110.21	112.18	110.72	110.24	111.03	109.35	110.73	112.17	112.72	112.5	109.93	111.04	108.75	110.02	110.37	110.64	112.61	110.32	110.33	111.51	111.78	111.45	110.79	110.81	108.49	110.7	111.81	111.34	112.17	113.23	114.63	111.34	112.78	111.33	115.16	110.69	110.66	112.51
105.22	106.04	107.07	107.32	106.83	112.11	105.82	106.72	108.87	104.29	108.35	105.26	107.43	107.73	105.99	108.74	108.48	105.57	102.23	107.54	107.09	105.02	106.77	104.63	104.39	107.32	103.53	107.19	106.51	105.53	105.18	107.63	111.05	106.49	106.26	105.83	108.42	108.01	105.03	106.85	104.88	105.83	104.6	106.49	105.54	108.01	107.53	107.44	105.44	108.69
117.81	118.21	116.75	118.76	118.81	117.9	116.47	114.17	119.6	116.27	116.3	118.33	117.19	116.96	114.16	117.22	116.55	119.52	118.59	115.01	117.35	115.35	115.52	120.83	115.29	116.57	118.23	117.16	117.33	117.3	117.13	122.73	116.5	117.44	115.37	120.86	115.21	116.47	114.48	112.98	118.47	116.19	119.59	117.15	117.69	118.01	117.26	117.85	116.08	116.39
115.63	112.48	112.13	110.43	110.72	115.08	114.15	112.04	112.32	112.3	112.36	111.55	110.13	111.46	110.68	112.5	114.43	116.01	113.32	114.05	113.71	111.28	110.74	110.66	113.55	114.94	112.23	113.78	112.23	114.43	113.48	115.57	112.69	112.87	113.6	112.95	113.23	115.94	114.46	113.2	112.41	114.53	111.6	111.26	116.34	112.08	111.1	111.38	114.2	113.86
104.08	106.29	102.24	102.16	105.7	107.76	105.49	106.51	105.28	103.43	109.78	103.84	105.87	106.22	106.51	106.86	105.28	102.86	105	106.2	100.95	103.2	107.16	106.2	105.61	102.94	103.43	104.53	108.6	106.19	104.66	105.24	105.87	105.58	107.93	106.65	108.93	106.7	104.33	103.23	107.26	104.74	103.32	107.72	102.98	105.9	105.05	102.5	103.7	106.11
103.31	106.8	104.64	104.5	107.92	108.7	106.71	106.07	104.13	105.33	106.2	104.95	104.57	106.34	106.33	106.9	104.87	105.42	103.82	105.3	108.65	107.28	108.19	104.27	105.07	103.71	103.76	105.05	103.17	107.82	109.6	108.56	105.62	108.15	106.47	106.84	105.46	105.18	105.4	105.62	105.13	105.38	101.34	106.7	104.64	105.79	107.87	106.93	105.61	102.44
120	120.74	120.53	117.02	119.86	117.14	114.14	118.19	120.41	122.31	116.71	120.33	116.45	120.54	115.72	114.22	117.24	115.99	112.29	115.84	116.46	119.63	116.89	117.69	118.9	117.1	122.05	115.35	117.97	117.68	116	113.63	119.7	119.36	119.39	117.79	112.61	116.06	120.64	115.93	114.67	121.15	115.95	117.33	115.55	116.99	120.27	119.66	118.03	118.1
105.6	107.14	106.48	107.62	108.43	107.28	102.73	102.18	104.64	108.55	108.86	109.87	105.82	105.38	104.2	104.01	105.38	103.65	105.1	103.73	106.77	104.77	104.7	108.81	108.3	105.44	105.44	104.9	104.23	103.74	107.3	103.63	103.86	108.24	106.91	107.27	108.34	106.88	106.59	106.71	107.44	106.84	106.92	105.27	105.12	106.39	107.76	107.61	106.28	102.53
104.26	100.97	104.35	104.83	104.89	107.94	106.38	105.28	104.85	100.85	103.87	105.74	110.63	105.09	106.61	105.7	104.86	107.15	106.74	105.09	103.45	107.41	108.04	104.01	104.86	105.89	106.04	108.17	105.16	105.77	103.4	106.19	107.73	103.86	102.71	107.92	104.36	104.91	108.6	101.2	105.31	103.28	104.99	105.23	108.08	106.08	105.89	106.52	105.3	104.34
98.864	99.039	101.72	99.458	101.37	100.18	101.34	104.72	101.1	101.45	100.63	99.727	97.808	98.203	99.363	98.542	100.68	97.72	101.81	101.19	100.99	99.902	97.437	99.993	100.34	101.49	99.207	99.847	100.76	101.01	98.981	101.24	99.188	101.73	99.291	96.993	102.58	98.868	96.651	100.56	100.19	103	100.5	99.708	99.102	101.01	103.39	99.659	97.736	100.43
106.61	108.31	104.7	106.24	106.45	105.99	108.8	105.44	105.54	107	104.25	108.02	106.77	102.98	107.21	108.33	106.46	106.72	104.51	108.3	108.37	108.98	106.71	104.84	105.54	107.66	104.56	107.14	106.05	107.05	106.43	105.81	103.39	106.53	104.14	108.23	106.55	106.23	103.96	106.19	106.64	109	104.14	104.86	105.62	108.63	108.77	104.67	108.58	109.66
103.73	105.96	103.09	104.15	107.01	107.1	107.19	104.78	105.9	105.32	107.11	104.63	107.61	105.47	107.1	105.36	107.43	105.97	108.17	106.88	107.71	103.65	108.03	107.16	108.94	104.91	106.34	102.45	109.13	104.68	102.58	106.53	106.39	105.73	106.14	106.02	104.53	104.64	106.57	109.21	106.33	106.15	103.83	101.93	107.62	106.3	103.56	103.09	104.89	106.39
102.19	108.13	106.58	103.66	109.07	105	103.69	107.24	104.63	103.45	106.54	103.74	104.04	106.02	104.59	99.561	103.34	104.21	105.69	105.15	105.87	107.74	102.89	105.45	104.24	106.9	104.27	107.51	106.52	103.88	103.95	103.56	103.43	104.53	104.4	107.19	105.66	103.8	105.92	107.25	100.22	108.85	102.63	105.15	106.42	107.68	103.18	105.24	105.79	102.48
105.04	106.37	106.33	103.73	104.66	104.94	103.21	106.31	106.66	105.37	104.83	106.56	107.97	105.31	105.31	107.17	104.69	107.39	103.75	108.3	106.7	104.24	106.17	107.28	103.26	105.86	106.9	105.1	106.73	105.8	107.17	104.14	103.42	105.48	107.68	102.97	106.35	104.57	104.96	107.57	104.96	103.45	108.45	106.36	106.3	102.98	105.7	107.95	103.13	107.31
110.72	113.36	115.5	114.49	111.83	112.38	112.27	111.76	113.78	109.57	113.38	110.69	114.43	113.12	111.38	117.99	115.17	113.75	114.49	111.84	113.17	111.62	114.14	112.9	112.49	111.92	111.71	114.71	114.75	108.74	116.02	110.8	110.65	112.54	113.07	113.85	113.34	110.62	114.66	114.54	113.78	111.22	115.8	111.3	109.05	111.98	114.48	112.45	114.98	112.59
103.91	106.17	106.02	105.87	106.19	108.84	105.58	103.54	108.69	107.42	107.43	107.09	105.53	109.81	107.03	107.31	106.3	107.6	106.42	106.32	106.47	107.57	107.22	105.78	107.02	105.39	107.37	107.07	106.89	108.82	105.2	105.22	106.68	103.19	105.43	105.22	104.5	107.99	106.44	105.16	107.74	106.12	104.46	105.27	107.09	106.67	105.14	110.51	108.02	106.44
106.52	108.42	105.6	104.87	105.21	102.84	102.98	102.65	106.81	105.06	105.26	105.68	106.72	106.81	106.52	105.67	105.8	102.82	107.36	105.34	107.71	107.66	106.84	102.78	105.94	107.16	107.96	106.12	103.71	104.8	105.52	106.61	108.22	104.94	104.45	110.98	105.82	105.05	109.09	103.76	104.55	103.63	108.61	105.8	106.51	105.35	103.01	102.8	108.13	108.46
108.5	102.08	101.7	105.68	102.17	105.3	105.47	103.31	102.19	104.36	107.3	104.88	102.62	103.26	104.62	104.66	106.8	102.5	104.68	103.62	104.89	107.13	103.9	103.06	104.24	105.63	107.55	104.8	107.25	104.71	107.28	106.69	105.16	108.48	101.04	103.65	102.51	104.53	107.36	106.21	106.72	105.51	102.39	104.26	102.14	103.82	101.3	104.25	104.72	102.44
111.64	116.36	116	117.01	116.94	112.76	116.91	114.74	113.07	114.95	116.28	117.17	116.75	114.81	118.12	118.07	116.96	116.54	115.57	115.04	114.5	113.68	118.94	113.87	115.38	115.45	116.94	116.16	119.86	118.67	119.33	116.47	117.09	115.61	116.97	117.44	114.28	113.18	114.72	116.11	114.06	113.48	118.43	116.37	116.1	115.7	117.79	114.33	117.7	112.52
116.49	116.83	117.71	116.57	116.74	116.15	115.05	118.11	112.25	116.6	118.69	114.87	115.11	119.48	115.48	114.44	115.05	111.67	116.21	114.59	115.89	115.83	115.59	113.67	117.76	118.95	116.29	118.8	117.16	115.91	117	117.43	114.53	114.45	116	120.4	114.89	115.78	114.92	114.08	114.44	117.14	118.63	113.16	118.09	116.61	115.59	118.15	114.31	114.81
99.828	98.425	98.856	101.1	97.953	102.34	97.059	99.337	101.07	102.55	99.877	99.787	97.986	101.42	96.925	100.83	99.876	103.08	99.845	98.948	101.28	102.52	92.906	97.784	96.815	99.685	99.36	98.46	99.675	98.736	99.552	99.76	99.234	100.43	100.38	101.77	99.766	100.68	98.38	100.57	99.229	100.83	99.919	100.11	96.451	97.008	99.979	102.72	97.981	99.432
104.7	108.26	105.79	105.51	105.96	108.03	107.57	105.03	106.05	104.73	105.85	109.15	102.97	105.14	106.04	105.8	104.72	106.65	104.08	106.46	104.69	109.15	105.47	103.43	104.79	105.66	106.87	103.17	105.5	103.51	106.09	106.08	104.32	104.43	104.85	103.54	103.93	105.68	105.61	104.2	106.59	105.74	103.56	107.86	103.75	104.73	105.65	104.43	102.45	103.06
117.66	118.65	118.58	116.54	115.84	116.9	116.76	117.5	120.24	117.84	116.79	117.04	116.44	120.07	117.6	117.12	115.74	118.76	118.07	116.88	117.48	116.37	118.86	114.36	115.79	115.46	114.63	118.37	117.47	118.67	118.01	116.11	115.9	117.49	118.24	118.09	118.76	115.79	118.98	118.04	118.07	117.79	119.39	117.02	117.38	119	120.41	118.55	118.68	120.16
107.47	104.36	101.84	102.24	106.25	105.68	101.05	102.54	104.01	104.88	108.97	103.03	103.23	108.18	106.45	106.85	105.55	107.21	104.9	104.37	106.53	109.47	106.92	103.97	105.88	103.48	103.38	107.13	104.4	105.48	102.45	104.53	102.85	104.27	106.03	105.34	108.37	105.56	105.33	104.38	104.77	108.59	106.83	107.73	102.34	104.6	105.17	104.93	104.76	104.07
106.53	107.42	103.75	107.69	106.86	107.22	105.49	106.12	101.01	104.75	103.4	104.21	108.45	106.82	107.61	108.06	104.42	106.28	103.87	106.61	106.63	105.1	106.67	103.87	106.92	105.51	102.53	105.39	106.27	105.81	106.94	106.01	104.5	107.44	108.51	105.57	105.79	108.14	106.46	105.44	106.26	105.53	98.976	106.02	106.82	107.74	106.63	101.88	103.72	106.1
107.81	102.3	106.63	106.02	106.98	105.04	107.06	103.73	106.05	104.41	107.01	104.33	104.06	105.44	104.86	105.8	105.61	105.82	106	105.18	107.65	106.47	104.52	107.29	106.68	103.46	106.37	106.98	104.17	109.86	105.08	105.39	108.96	107.31	106.81	109.06	106.38	105.54	107.27	102.99	105.58	103.49	106.15	101.99	105.38	108.79	101.7	104.87	102.6	103.22
117.51	117.34	115.76	115.81	114.93	115.43	118.89	113.05	116.26	115.52	116.46	115.39	117.13	114.82	116.5	114.26	116.44	115.62	114.02	115.03	118.83	116.93	113.96	115	116.03	118.57	118.7	116.63	114.3	117.46	113.85	117.24	116.51	115.37	116.81	116.38	117.43	115.2	114.17	117.37	118.72	114.61	116.06	116.68	117.17	117.32	115.77	116.12	118.12	116.32
100.84	102.21	101.58	102.78	101.63	98.831	102.28	96.288	101	99.82	99.231	101.18	103.11	99.904	101.61	100.46	99.672	98.9	100.61	96.124	99.808	98.311	99.473	97.679	98.61	101.74	98.447	99.224	96.641	101.02	101.74	99.517	101.18	99.76	98.541	99.06	98.423	100.99	99.426	101.12	97.038	97.903	97.234	98.295	99.037	100.11	101.24	101.26	101.11	104.3
112.24	111.18	110.56	107.96	110.1	110.04	112.81	108.1	106.09	111.31	109.8	108.11	111.92	111.05	110.93	106.8	111.5	107.99	106.21	112.45	108.45	109.82	109.03	112.23	109.42	110.5	105.6	111.2	108.25	104.76	112.13	111.56	107.23	108.6	109.26	107.43	107.77	110.46	109.91	109.43	108.14	111.02	110.36	110.71	112.8	107.71	111.99	107.49	109.94	109.8
104.07	106.74	104.43	107.91	107.8	107.35	106.28	103.81	107.33	104.52	110.6	106.41	106.45	106.43	110.23	111.43	105.92	103.73	107.11	106.05	104.77	107.94	106.03	105.09	105.22	108.25	107.04	103.92	109.35	105.86	106.42	107.11	108.37	109.08	108.63	105.24	106.11	105.81	109.59	108.59	103.26	107.51	105.65	102.8	108.16	108.74	109.94	106.75	107.35	105.94
105.95	102.6	104.07	105.07	103.97	103.88	106.73	103.97	103.53	103.36	106.67	104.88	106.31	107.25	104.34	104.98	102.81	104.96	106.29	105.96	99.19	106.56	106.46	106.8	104.61	104.14	106.23	105.44	105.41	105.91	105.18	104.2	104.59	106.92	106.33	105.95	106.21	109.91	106.65	107.48	106.65	103.61	109.54	105.84	104.12	106.55	105.36	103.14	107.53	105.01
111.95	112.55	110.63	116.08	109.42	111.26	108.26	108.96	111.12	110.73	109.86	112.98	110.17	109.9	109.82	113.76	109.05	110.5	111.09	110.38	113.05	113.11	112.55	111.56	116.45	110.69	110.5	113.44	111.96	113.79	115.08	112.75	111.88	107.36	111.46	111.9	112.88	112.15	113.17	108.76	110.36	109.64	112.21	111.95	114.86	110.99	111.12	111	110.32	108.78
108.73	108.84	110.1	110.04	112.72	111.77	112.02	112.86	106.03	110.33	106.08	108.93	109.99	111.52	109.9	110.85	111.91	109.13	109.2	109.47	113.21	108.52	109.48	110.73	110.24	110.55	110.52	110.6	109.45	110.93	111.74	114.33	109.93	110.35	109.93	112.44	110.14	111.48	110.81	112.22	109.58	111.62	111.72	110.5	111.6	110.67	110.47	110.96	108.49	111.24
107.52	105.16	103.65	106.78	104.66	104.48	103.57	106.08	107.25	105.91	104.12	105.56	104.8	104.34	105.87	104.15	106.05	105.21	105.25	102.14	107.41	105.38	106.31	104.22	103.33	108.16	104.43	102.08	106.44	102.03	105.41	103.72	105.29	102.6	105.07	105.15	104.4	107.98	102.95	107.05	104.84	108.88	108.18	106.83	103.52	102.54	105.91	101.21	107.39	107.13
110.78	108.44	107.96	110.86	106.34	110.98	112.13	110.95	112.79	107.84	109.35	109.32	110.9	110.8	107.88	108.12	109.79	107.62	111.93	109.87	108.74	109.21	111.42	113.5	108.16	109.2	107.56	113.73	110.03	109.3	110.53	111.36	113.6	110.76	109.73	111.38	112.67	110.42	105.52	110.21	110.57	106.18	109.71	108.86	108.79	107.71	110.08	109.71	109.79	110.33
106.98	107.1	105.96	105.28	105.99	101.82	106.99	107.41	107.02	109.14	102.81	109.48	108.26	105.28	106.9	107.52	104.08	107.73	105.86	104.26	110.53	107.07	103.87	107.49	105.84	105.01	104.9	103.71	104.7	106.3	107.38	105.99	106.69	103.95	106.28	105.6	105.82	107.37	103.84	104.32	107.01	107.48	106.38	106.84	105.2	107.08	106.63	108.04	105.44	107.41
101.45	101.25	97.15	99.331	98.941	97.669	97.136	100.12	99.075	99.752	99.096	102.09	99.22	97.26	99.679	100.91	100.25	100.08	102.17	103.02	96.902	101.62	98.006	101.6	99.49	97.76	102.96	97.572	100.24	97.738	100.46	99.674	96.911	103.34	98.343	99.247	100.65	97.721	99.672	101.37	98.7	100.01	102.78	98.009	102.46	100.03	100.56	99.926	100.34	100.31
110.59	110.07	110.1	109.14	112.16	110.49	112.34	108.97	107.19	111.54	107.61	110.19	112.34	110.54	110.83	109.16	111.24	107.95	108.02	112.39	109.38	111.42	110.77	110.33	110.19	108.52	107.77	107.38	112.12	109.17	112.27	109.65	111.45	109.85	110.99	110.46	111.61	109.27	108.27	107.75	110.16	107.6	109.28	107.83	110.82	111.2	111.92	114.55	113.41	110.85
108.97	104.94	103.95	105.21	107.29	104.27	103.86	104.34	105.63	108.09	102.99	109.35	105.52	104.61	103.46	106.55	106.97	106.83	107.46	105.57	103.94	105.8	108.87	107.25	106.2	105.44	105.08	108.21	106.02	106.9	108.17	106.58	109.88	108.61	108.69	108.89	104.34	106.91	107.98	105.84	105.89	105.02	104.06	102.25	105.47	106.37	107.97	104.46	107.18	106.43
111.43	111.96	112.24	110.06	110	111.91	110.84	113.87	110.55	112.36	111.56	113.7	115.3	111.05	112.56	108.04	111.79	111.88	112.18	109.07	113.54	109.11	109.05	115.06	111.32	110.79	111.52	113.17	113.28	110.07	110.76	112.88	111.34	111.08	111.52	115.27	110.73	113.08	108.49	110.31	113.58	111.21	110.66	110.86	111.91	113.68	110.29	113.43	111.94	112
106.91	108.94	107.58	104.58	108.09	107.32	109.14	108.35	105.38	103.18	105.94	104.23	102.79	106.31	106.15	106.91	107.19	107.12	103.19	104.62	106.42	110.79	105.76	107.61	108.19	109.71	103.38	105.43	107.25	102.93	109.52	104.39	107.73	108.08	104.55	105.36	106.57	105.9	105.77	105.71	108.38	109.52	106.95	106.54	106.8	107.79	105.25	108.51	107.93	106.38
111.21	109.56	112.47	111.57	108.19	113.29	110.06	108.83	112.97	113.82	114.48	112.41	113.13	113.21	111.05	109.74	114.54	107.75	109.06	108.77	109.68	109.3	109.35	110.04	108.01	109.43	109.98	111.33	112.72	111.74	112.43	113.14	111.46	108.79	113.39	109.16	111.33	107.75	110.95	112.2	109.02	111.78	114.05	109.64	111	110.07	108.82	112.28	115.35	110.5
104.14	103.54	101.84	102.35	107.17	105.7	103.42	103.95	103.75	103.76	106.03	105.19	102.12	104.37	104.89	104.43	105.75	103.22	105.78	105.27	107.24	106.09	102.82	106.16	103.96	106.1	104.66	107.91	104.88	108.11	106.59	107.44	105.97	108.74	104.28	105.71	107.22	107.75	104.41	106.84	106.12	102.96	102.94	104.63	105.63	106.36	102.7	107.21	106.83	104.88
99.337	100.95	99.487	103.79	99.676	100.05	102.42	101.21	96.118	99.361	100.89	97.343	101.85	99.908	102.35	98.587	100.69	101.26	98.491	100.93	101.05	102.42	99.27	100.29	99.283	103.82	100.28	99.856	102.07	99.894	102.32	100.14	105.01	101.45	103.11	99.793	100.79	101.07	98.49	99.745	98.678	100.11	101.25	100.21	99.949	101.68	102.98	98.275	99.658	100.41
110.66	115.86	111.28	113.22	111.01	112.13	109.91	112.02	112.82	112.84	111.73	112.4	112.76	114.64	113.37	114.57	112.29	113.27	111.39	112.82	111.75	114.3	112.2	114.06	113.87	113.04	112.08	111.22	111.96	111.31	115.57	111.54	112.35	112.68	109.68	115.06	116.1	113.48	114.25	110.91	111.91	110.53	111.94	114.37	112.63	113.55	107.97	109.59	111.34	116.41
103.89	113.96	103.2	103.36	106.64	104.78	104.31	106.3	105.48	106.08	105.94	106.6	105.44	105.56	101.16	103.65	104.28	104.27	106.97	106.68	105.81	103.67	106.53	108.64	103.16	106.88	106.85	102.07	107.48	104.66	106.93	106.02	106.18	105.66	108.07	106.77	103.41	104.2	104.9	107.95	106.28	104.9	102.93	103.35	106.24	106.42	103.39	107.01	104.6	104.2
109.94	110.53	108.96	105.61	111.48	111.06	111.44	110.21	110.97	112.05	110.77	108.6	106.16	106.13	110.68	111.66	111.21	110.15	113.93	109.34	107.36	109.64	106.27	109.06	111.16	108.97	108.05	107.18	109.47	110.2	112.83	109.38	109.08	111.46	106.36	108.31	110.75	112.74	108.15	114.51	110.79	109.74	110.53	108.58	113.46	110.19	111.91	111.52	109.17	111.94
111.61	109.28	114.56	109.75	109.72	108.32	113.44	112.2	113.42	109.42	108.02	107.16	109.8	109.42	108.33	108.88	108.73	111.08	110.27	112.18	110.63	113.42	108.82	108.7	110.41	108.6	110.22	109.03	110.28	108.43	108.78	110.19	112.08	109.47	109.98	111.7	109.72	109.44	107.29	110.66	110.21	108.02	111.54	107.64	109.86	109.15	111.82	110.33	108.48	109.8
103.7	104.45	105.79	108.92	104.1	104.75	105.5	105.83	107.16	104.67	108.14	104.36	104.91	100.79	102.95	105.41	107.68	105.99	105.83	106.28	103.21	101.79	108.26	106.71	103.53	108.95	105.32	107.57	103.13	105.16	106.49	107.71	104.76	107.18	104.14	105.26	104.97	107.13	104.05	106.06	106.94	105.97	108.14	107.56	104.99	107.79	104.81	106.43	103.09	106.72
112.97	111.16	110.78	113	110.5	109.83	110.33	111.55	108.54	108.92	110.33	110.84	111.07	110.31	109.2	108.86	109.16	108.94	112.1	110.64	110.8	111.24	111.59	113.48	112.06	107.72	110.41	111.94	115.37	110.68	110.9	111.61	111.88	110.63	105.39	108.02	108.82	107.39	109.72	110.92	111.51	108.62	110.12	109.53	108.89	111.14	110.68	111.66	112.14	108.72
99.292	99.294	101.69	100.42	99.095	99.782	98.117	98.845	100.73	99.912	98.569	100.83	99.901	104.93	103.39	101.49	98.97	102.72	100.29	95.997	101.3	99.972	99.413	99.946	99.197	99.252	100.38	101.85	99.758	101.08	100.98	102.2	99.693	99.704	100.49	101.02	100.16	100.65	100.12	101.19	102.03	100.68	100.34	99.589	101.23	98.755	104.17	100.08	101.9	96.43
105.7	105.01	102.72	107.3	103.49	105.42	108.04	105.41	106.2	105.34	108.21	105.06	104.82	106.14	106.32	105.54	104.43	106.59	106.09	105.8	105.5	104.13	104.12	108.12	106.65	104.08	102.49	103.45	105.44	104.52	104.8	105.4	103.92	105.25	106.2	104.98	104.4	107.72	106.86	106.53	106.2	103.79	107.89	104.69	106.97	105.92	107.09	104.8	101.95	103.58
108.54	109.03	106.66	105.66	103.74	104.63	105.54	107.46	105.17	106.08	109.77	106.86	104.22	102.09	107.12	109.18	108.35	104.83	106.02	106.1	109.21	107.93	107.16	106.32	108.54	105.84	105.39	108.86	105.08	106.45	108.78	106.18	104.95	106.52	104.4	106.95	107.14	106.16	105.28	105.93	106.43	102.92	104.39	104.48	108.18	105.43	107.59	106.21	106.65	107.65
112.68	111.61	111.08	111.15	111.34	111.85	113.3	111.37	114.68	112.85	110.48	110.68	110.94	111.45	115.4	112.08	109.13	113.19	112.92	107.44	109.74	108.92	115.05	106.81	111.95	110.94	110.88	107.3	110.47	115.22	112.39	114.38	113.41	112.92	112.29	111.28	113.81	112.35	108.98	113.79	108.31	114.39	113.87	113.73	111.75	109.9	112.34	112.38	110.1	110.42
104.13	100.77	105.39	106.06	106.53	105.46	104.45	107.81	102.83	105.97	103.53	101.87	105.63	104.61	103.86	104.77	105	105.46	102.89	103.23	103.74	105.07	103.01	102.3	106.9	104.56	105.94	99.937	105.65	103.74	104	103.01	107.01	104.25	104.75	105.39	105.75	103.84	105.07	105.28	103.58	104.87	105.95	103.39	102.84	106.65	101.06	106.89	106.44	100.17
110.95	110.43	113.83	111.87	108.97	111.81	116.08	111.22	112.86	110.94	110.67	111.14	113.59	110.3	112.37	113.73	112.29	116.26	111.79	114.63	112.39	110.86	111.22	108.48	110.98	112.77	112.74	111.36	112.29	111.5	113.36	112.38	113.36	108.87	108.92	113	111.88	110.47	111.95	114.49	112.15	111.57	110.41	108.78	112.9	113.24	113.15	115.63	111.44	115.19
112.9	111.4	110.72	111.4	110.7	113.41	113.57	110.67	110.31	110.98	115.48	115.63	112.15	112.87	113.49	108.78	111.57	110.47	110.76	109.47	114.86	108.93	111.22	112.41	111.66	112.17	111.14	113.77	112.15	114.4	114.07	113.56	112.69	110.93	111.52	110.75	112.48	111.86	113.59	113.11	109.22	111.86	109.53	111.18	110.26	111.9	111.33	112.23	112.46	112.15
104.36	105.05	104.37	106.33	103.95	106.36	102.07	106.02	101.71	103.05	100.51	103.53	104.94	103.62	101.58	101.87	105.07	105.93	99.033	104.18	104.64	104.77	104.59	107.2	105.73	103.08	105.63	104.06	102.33	101.76	101.42	101.46	105.32	104.94	100.93	105.88	105	102.54	105.67	103.63	108.24	108.8	101.36	105.04	106.27	102.32	106.68	108.98	101.72	105.42
111.15	111.66	114.98	110.46	114.16	112.15	112.33	111.94	109.64	110.22	111.79	110.48	111.84	110.19	112.67	111.42	111.21	110.18	109.79	114.06	111.81	114.68	109.7	115.42	108.72	108.66	111.07	113.51	108.17	112	114.26	110.66	111.27	110.63	113.06	109.85	110.13	111.38	111.28	112.09	111.17	110.29	108.91	106.71	114.53	110.06	111.31	110.2	111.66	106.76
111.24	111.89	112.13	111.73	108.18	112.07	109.36	112.14	108.68	112.53	109.35	112.31	109.53	112.99	111.56	106.88	113.2	112.43	111.77	109.72	110.34	109.97	109.87	111.57	109.31	112.01	109.87	115.64	113.22	111.09	110.96	111.86	112.23	110.59	108.66	112.4	110.34	112.37	111.44	111.23	113.46	109.29	111.55	111.75	111.32	109	113.04	111.32	111.41	110.52
110.32	113.43	107.45	109.99	112.38	110.9	112.28	109.79	114.71	114.78	109.16	113.35	113.2	109.62	110.19	110.51	109.73	107.7	109.65	109.09	110.26	112.4	109.2	112.83	113.91	109.31	107.71	110.66	110.33	108.93	109.86	108.34	111.36	111.01	111.45	111.75	110.74	113.28	110.46	108.2	107.74	113.28	113.06	111.66	112.27	114.79	108.92	111.49	109.73	108.82
109.02	100.84	107.18	106.51	105.53	102.84	102.72	108	108.8	105.27	105.54	107.4	106.47	106.28	105.01	105.32	106.43	107.9	107.15	104	107.14	106.67	101.29	105.97	106.43	104.34	104.12	105.34	106.18	103.42	103.46	104.73	107.14	107.34	105.89	106.49	109.54	105.61	104.16	101.47	107.48	104	105.19	104.35	105.93	105.66	105.63	106.81	104.8	108.18
107.06	105.51	105.99	108.75	105.17	104.89	107.05	107.45	105.13	105.75	105.94	108.14	108.32	106.39	105.5	105.26	106.6	105.11	105.91	106.32	102.7	104.83	107.13	106.03	107.16	107.25	105.68	104.41	107.3	104.58	106.19	107.11	105.15	105.33	103.78	107.71	105.68	106.05	107.64	108.07	106.8	110.58	103.31	104.88	102.42	103.74	103.26	105.98	107.54	103.87
114.72	111.92	115.93	114.52	113.36	115.18	112.54	111.42	111.38	111.24	110.71	114.4	114.46	111.49	110.6	111.52	110.54	112.91	108.81	109.27	108.53	111.08	111.13	110.96	108.77	108.26	114.28	111.88	112.34	111.4	111.89	112.66	112.1	112.35	110.6	111.82	111.58	112.36	111.89	111.93	113.25	114.18	109.07	110.97	114.73	111.94	111.78	112	109.81	112.12
108.75	105.99	107.83	106.68	108.7	107.89	105.92	109.49	104.13	106.09	107.32	106.1	105.86	107.92	103.77	105.92	106.65	106.77	108.49	106.75	107.43	105.29	104.62	106.03	107.33	106.56	105.31	109.67	106.19	105.75	107.96	105.15	105.48	106.84	107.2	103.06	101.13	111.59	105.59	105.69	107.84	105.1	102.92	108.57	108.26	101.53	107.15	109.78	107.13	103.68
107.48	104.3	105.86	107.6	103.92	109.83	110.29	107.04	105.25	109.45	106.4	104.86	105.04	105.81	106.19	103.63	106.32	106.61	108.9	108.52	105.62	106.14	106.6	105.84	108.24	107.58	103.75	106.31	106.7	107.66	107.95	105.75	105.81	105.11	107.58	108.03	106.76	106.08	108.41	105.07	107.65	104.76	107.61	105	106.7	108.65	104.46	104.61	105.68	106.39
106.34	108.99	105.24	107.73	103.01	106.28	105.96	104.73	106.26	107.48	104.55	106.53	105.69	104.46	105.92	105.56	107.39	105.77	107.76	107.17	102.1	106.61	102.18	107.15	105.43	105.47	107.76	104.19	105.62	104.67	107.54	103.79	104.09	100.91	104.09	105.22	106.95	105.56	104.22	106.79	107.05	104.16	104.25	107.55	105.42	110.11	105	106.01	106.32	105.02
105.39	106.11	101.7	106.86	106.04	103.66	105.91	104.91	102.83	103.22	104.56	105.28	107.8	104.71	105.96	103.79	105.76	104.65	105.5	104.23	105.97	105.4	105.06	106.17	107.92	104.53	105.96	103.89	100.79	104.09	104.92	106.95	102.01	107.85	107.98	106.91	105	101.63	105.05	104.56	104.51	108.33	100.58	103.28	106.45	105.26	103.01	102.37	109.53	107.38
109.26	107.48	107.06	106.49	105.95	104.58	106.89	110.31	104.7	104.74	101.66	106.56	105.74	108.84	106.8	104.63	106.33	107.7	105.43	105.11	105.08	107.95	104.85	100.67	105.25	107.42	106.82	105.54	106.9	106.88	105.61	108.12	106.81	106.23	104.44	106.73	106.71	105.76	102.89	103.61	102.3	107.53	104.08	102.3	104.71	106.45	102.52	105.66	105.15	105.59
104.81	104.69	104.26	106.2	107.11	102.78	107.28	106.11	103.91	106.27	108.61	107.79	106.87	107.04	105.12	102.6	104.13	106.41	104.95	105.52	103.78	103.44	105.9	103.72	104.94	106.84	108.07	108.56	106.43	107.2	106.06	106.62	104.13	105.92	105.93	107.02	103.01	104.27	106.53	103.59	104.55	108.03	107.6	109.45	106.63	104.58	106.48	105.78	104.82	105.14
102.87	107.67	104.77	105.23	107.1	103.57	104.02	106.75	102.14	106.58	104.43	107.38	107.26	107.5	106.72	104.76	104.94	108.34	107.23	105.67	106.68	105.01	106.18	106.28	103.09	103.96	106.86	107.39	107.36	106.27	105.68	102.45	106.11	104.52	107.75	108.99	107.77	106.36	107.08	105.47	104.75	105.66	101.02	102.82	102.44	104.73	103.6	104.83	101.86	106.09
111.21	114.22	112.08	111.94	112.05	112.03	113.86	110.74	114.17	113.98	110.61	112.92	112.77	114.94	112.98	113.24	111.34	113.03	110.28	113.8	112.55	111.29	111.7	111.06	112.81	110.29	115.08	112.92	112.3	115.46	114.1	115.62	112.5	114.06	112.62	109.75	114.67	112.73	114.4	114.69	109.83	111.83	111.49	111.98	112.25	112.24	107.39	114.94	112.74	111.08
107.68	109.27	104.19	105.98	107.13	105.61	105.85	104.94	106.14	105.91	107.45	106.8	108.78	106.5	102.7	105.31	106.67	105.14	106.68	102.17	106.55	104.84	107.92	108.58	105.08	106.24	102.94	101.95	105.42	102.21	105.89	104.13	104.05	106.05	106.46	101.43	104.25	107.96	105.63	107.16	110.18	109.61	107.1	105.07	104.71	105.37	104.42	102.52	103.79	105.09
113.55	110.96	111.32	108.55	111.9	111.83	110.12	112.96	112.31	112.29	109.43	114.12	111.97	110.29	111.21	109.62	112.91	111.18	110.93	109.94	109.61	113.7	110.17	110.2	106.59	109.61	111.79	111.36	111.99	113.69	111.41	112.05	111.97	109.84	113.27	113.48	114.3	108.98	110.79	109.95	110.47	112.2	110.84	109.63	112.41	112.21	112.98	108.91	112.26	111.18
106.31	107.43	108.41	106.29	109.13	102.25	106.99	106.75	108.38	107.98	109.49	106.89	106.95	109.99	108.18	105.63	106.38	106.87	107.43	101.16	105.95	105.38	107.98	106.75	106.34	106.36	106.49	107.4	105.41	104.06	108.53	108.25	107.17	107.43	109.15	103.19	101.85	105.96	105.36	106.99	107.16	107.46	104.21	109.2	105.13	104.04	104.17	108.39	106.69	107.49
99.981	97.089	97.701	99.895	98.194	100.15	100.74	101.99	103.44	98.669	103.35	101.83	98.95	96.309	98.546	100.03	103.16	100.01	102.42	99.124	98.558	100.31	95.499	98.63	101.08	101.39	102.03	98.13	101.19	98.284	95.731	97.922	100.85	101.13	98.835	95.967	103.04	98.872	99.276	97.669	97.463	101.23	100.03	99.745	96.93	99.006	99.674	101.82	100.81	105.56
102.61	107.97	108.02	104.15	104.79	110.13	105.57	105.83	108.53	106.57	108.06	105.65	107.47	107.95	106.18	107.26	107.92	106.75	106.54	104.54	106.85	106.74	108.43	104.61	107.52	106.96	105.24	109.11	103.15	104.04	103.69	105.05	108.72	106.95	105.73	105.71	106.78	105.9	102.18	107.78	102.85	103.76	105.23	104.97	105.37	109.35	105.94	105.74	105.61	106.39
114.6	112.16	112	111.25	113.04	110.86	109.46	112.19	114.16	110.31	111.72	111.3	112.07	110.98	111.12	109.45	114.65	112.13	111.23	113.03	112.63	113.91	108.32	109.53	112.03	109.77	110.29	111.93	111.24	113.26	110.66	113.04	110.51	112.48	112.96	111.54	112.64	109.46	110.19	111.52	110.06	111.52	114.17	107.11	110.66	109.18	110.73	112.81	111.35	113.41
106.77	106.24	109.39	108.37	107.85	103.64	106.65	104.98	106.39	107.7	107.67	104.4	106.58	107.05	107.64	105.09	107	104.37	105.48	105.16	107.41	106.13	103.73	102.79	108.5	105.69	107.76	107.9	106.9	106.97	105.42	105.28	105.05	103.08	106.58	103.22	104.92	107.18	107.87	104.64	106.01	105.56	106.41	108.3	104.78	107.76	106.43	107.33	107.78	108.19
98.496	97.728	98.594	99.71	98.95	98.024	100.04	99.36	102.03	98.206	100.41	99.467	98.326	100.33	98.587	99.744	99.766	102.1	98.446	98.277	100.76	100.14	98.614	99.281	99.87	100.4	99.177	98.212	99.151	100.33	99.521	99.821	100.55	98.421	95.834	100.88	99.387	100.93	99.595	101.17	98.71	102.31	102.79	95.738	101.25	99.008	99.23	100.12	98.693	100.62
109.27	110.3	105.66	105.94	107.38	103.88	103.16	103.97	106.59	111.84	105.78	102.14	107.55	106.79	105.12	105.79	105.65	106.79	106.97	111.23	104.81	107.03	103.91	102.56	104.61	106.18	102.6	106.63	108.22	105.89	106.9	106.52	105.61	108.89	105.56	106.51	105.64	104.63	103.46	104.14	107.68	106.59	102.69	104.11	107.4	106.44	107.17	108.51	107.14	102.86
104.32	104.67	107.84	104.58	104.34	107.54	106.79	103.52	110.12	101.87	107.07	105.23	104.98	106.87	106.19	107.59	105.57	105.75	107.1	107.51	107.51	105.62	105.43	106.97	105.69	106.08	106.58	105.03	104.89	105.33	107.2	107.03	105.1	105.01	102.72	107.26	105.65	105.96	105.91	106.38	103.88	106.28	105.85	107.76	108.56	103.27	104.47	107.87	106.23	105.63
106.79	108.14	104.03	106.48	104.51	103.3	107.96	102.47	105.69	106.92	106.24	105.39	104.22	104.29	106.55	108.04	109.66	107.3	107.38	105.11	102.54	105.64	102.69	105.96	103.77	107.58	104.88	104.93	103.04	107.15	108.2	108.41	105.73	107.17	104.69	105.71	108.44	104.09	108.12	106.68	103.38	107.59	105.53	104.12	107.81	105.34	106.71	107.84	104.35	106.75
107.61	113.61	105.71	108.32	111.1	107.82	108.63	108.16	107.76	110.44	109.86	108.78	108.61	109.58	109.53	111.77	107.97	112.56	110.57	110.35	110.78	107.21	109.92	109.67	109.71	112.19	110.74	108.29	108.12	109.88	113.57	107.44	111.04	110.17	109.94	109.49	112.03	110.64	109.75	110.61	108.53	109.5	111.26	109.2	110.04	109.01	111	108.87	109.45	108.67
106.62	106.56	106.46	105.66	107.67	107.19	106.54	107.23	106.42	106.61	104.46	106.5	104.84	107.12	104.85	107.91	102.84	108.51	105.27	105.98	103.91	105.78	106.25	106.42	101.96	107.91	105.71	106.92	109.41	106.22	105.07	105.59	108.79	104.37	107.29	106.08	105.37	106.04	105.63	110.31	106.85	107.18	106.52	106.58	107.38	108.24	104.74	104.34	106	107.63
98.893	100.37	102.22	98.881	102.2	97.929	100.72	100.68	103.45	99.735	102.24	102.97	98.274	101.46	98.363	101.32	101.43	101.14	100.59	103.28	103.93	96.377	102.54	103.62	99.934	101.84	98.474	100.25	102.93	100.22	102.23	103.42	102.74	103.24	101.13	104.75	102.67	103.42	99.654	101.29	102.42	100.36	102.74	98.727	103.54	101.34	99.466	99.058	100.79	101.1
104.23	104.57	105.53	106.64	108.77	104.03	104.72	107.81	105.44	105.06	104.62	107.05	108.41	107.21	105.64	104.35	104.24	104.79	105.58	107.76	102.15	105.2	106.07	104.49	106.77	107.88	107.52	108.07	105.58	103.64	104.08	107.41	100.95	103.59	102.17	105.77	104.63	106.36	101.69	106.54	104.64	104.75	106.26	102.48	105.14	104.96	105.6	106.36	105.25	104.94
104.6	106.66	106.8	104.7	104.05	105.13	107.01	103.68	105.74	106.15	104.42	103.99	105.49	109	106.13	105.3	102.18	109.28	105.25	108.89	106.49	106.03	106.46	106.41	106.47	103.5	106.24	105.62	104.04	106.35	109.11	109.18	105.66	108.07	102.81	105.6	104.93	105.13	102.81	104.04	107.37	106.88	104.32	105.32	105.97	102.75	106	105.54	107.06	107.6
106.81	111.56	109.61	107.61	113.17	108.74	110.1	110.73	108.61	109.51	110.99	107.75	109.67	111.92	110.53	112.67	109.77	108.59	107.56	114.97	109.28	113.87	106.97	107.64	110.02	112.57	108.45	110.04	110.52	108.15	110.9	107.51	110.48	111.5	110.24	110.43	107.48	111.75	110.87	109.13	111.14	111.36	111.6	111.01	109.37	111.45	109.35	109.57	106.08	108.5
105.9	108.06	108.18	105.91	105.32	105.81	108.39	105.68	104.31	106.76	105.43	106.83	106.02	104.58	105.6	104.57	104.21	107.94	105.51	103.44	106.65	103.93	108	108.53	109.41	104.11	108.73	106.89	102.2	107.15	104.26	104.93	107.08	103.93	105.22	106.96	101.54	104.42	108.31	102.02	103.33	101.47	105.76	107.52	104.76	105.97	106.72	105.79	107.47	106.47
108.31	114.65	114.33	113.43	112.67	113.37	112.49	112.4	107.45	110.52	109.8	110.87	112.83	113.1	109.01	113.03	110.44	110.98	110.13	112.53	110.79	108.59	110.34	115.84	108.44	112.68	112.58	110.48	112.82	110.88	111.28	115.12	114.12	112.73	110.49	111.85	108.44	113.17	113.84	112.69	110.63	110.77	111.68	110.56	111.64	109.15	109.69	109.01	107.95	114.14
99.075	99.195	101.73	99.216	101.6	103.13	101.66	101.31	100.34	103.04	99.161	100.96	100.83	97.377	97.81	97.624	99.893	100.49	99.104	99.107	98.554	102.36	100.51	99.689	98.712	99.154	103.93	99.981	102.14	99.279	100.59	98.002	101.31	100.42	101.26	100.98	100.25	104.88	101.07	94.819	100.23	102.87	98.958	100.15	99.698	101.11	98.951	100.79	99.989	100.77
104.48	108.16	103.6	106.14	110.92	105.97	109.68	107.3	106.91	106.79	106.36	103.78	107.19	105.43	104.87	106.43	109.03	103.63	105.52	109.01	105.51	104.49	107.51	104.73	105.3	105.72	106.23	104.8	108.98	107.68	104.55	106.47	104.29	103.82	104.83	109.39	107.59	106.28	107.65	103.29	103.87	108.52	101.94	105.94	104.09	107.07	104.6	104.18	106.77	104.29
97.415	99.533	97.109	103.39	102.6	99.911	98.947	96.416	100.16	102.58	102.73	98.087	99.496	99.69	99.985	98.174	98.766	101.86	98.409	99.659	98.785	99.302	100.99	102.33	100.63	98.333	102.47	99.413	101.21	100.15	97.795	101.73	104.63	101.8	97.865	101.89	99.64	98.302	103.09	102.59	101.45	100.21	102.59	97.82	98.552	101.16	100.88	95.929	98.349	100.51
113.56	108.47	108.53	113.5	113.78	107.73	110.43	111.6	110.74	109.33	110.65	107.7	108.94	108.9	107.35	112.34	110.07	109.05	108.37	110.46	111.79	109.56	109	111.33	108.58	111	111.75	111.59	110.29	111.36	111.98	107.27	109.52	110.88	111.07	113.14	109.01	106.62	109.78	111.57	109.88	108.57	110.24	110.65	109.2	111.43	111.1	107.49	111.23	112.05
104.25	98.994	102.01	102.76	100.1	101.09	101.21	101.5	103.1	95.619	99.464	103.56	99.189	102.12	100.92	98.629	99.372	100.41	99.18	102.44	95.671	100.25	100.21	100.32	100.72	96.95	100.53	100.62	99.025	98.368	96.728	99.985	99.736	97.667	102.95	99.225	96.664	100.51	101.4	104.65	98.541	100.65	100.83	102.62	102.55	101.82	100.5	101.5	101.68	102.26
103.35	102.11	99.961	101.92	98.602	99.464	97.965	96.552	102.82	102.66	100.62	101.95	102.93	104.51	105.61	102	99.553	98.217	101.51	102.42	100.49	102.13	101.32	101.27	102.9	101.37	101.22	99.384	102.87	105.64	100.16	98.199	100.84	102.02	100.07	101.08	100.92	100.64	99.083	102.67	99.121	100.78	98.58	98.554	101.69	100.93	102.2	101.31	99.865	101.94
111.88	110.43	107.92	111.81	109.24	112.15	114.49	112.14	111.88	113.2	114.73	112.45	110.38	116.02	113.52	113.66	112.38	114.19	110.87	108.59	111.63	108.51	113.44	112.02	113.13	111.35	110.1	112.91	112.66	110.23	110.67	116.1	106.77	108.83	111.1	114.28	110.02	112.6	111.74	110.78	110.65	112.49	109.88	111.45	114.07	111.44	112.57	110.17	111.49	113.86
105.97	102.12	103.78	107.06	102.66	104.34	106.25	105.34	103.35	103.97	105.04	103.72	101.3	104.22	102.19	103.29	105.12	103.58	104.53	100.96	103.29	105.34	105.03	103.83	105.77	107.84	104.51	104.16	106.16	107.18	104.3	104.76	104.42	105.29	103.26	105.33	106.22	105.07	103.94	103.67	106.23	106.49	103.69	101.48	104.23	104.9	102.98	104.61	102.91	106.14
105.11	106.05	107.4	106.24	104.97	103.84	105.87	107.79	107.96	106.65	107.23	108.09	103.34	104.81	108.04	110.06	108.07	108.18	103.8	105.53	105.78	105.87	103.36	105.39	108.28	105.18	108.08	107.08	107.19	105.31	104.36	108.49	104.85	106.53	105.54	109.58	105.94	105.47	108.62	101.7	109.98	108.72	103.11	105.01	105.09	103.33	105.36	111.85	108.22	106.18
107.64	105.01	105.04	105.87	109.23	106.57	104.56	105.69	106.51	108.64	107.35	105.32	103.9	109.26	108.03	105.98	105.16	106.51	104.8	109.65	108.19	107.82	107.93	104.36	105.57	106.08	108.51	105.13	103.2	104.12	106.9	105.95	106	108.25	105.89	105.33	105.79	103.74	108.96	107.85	107.57	104.98	103.14	103.91	107.85	104.89	104	108.56	104.08	103.86
108.88	110.6	115.59	111.17	112.64	112.73	110.27	113.15	110.49	111.02	108.76	109.59	110.13	112.53	112.95	108.94	111.45	106.36	113.05	111.91	110.3	113.8	108.64	108.91	109.88	109.66	113.88	112.48	109.24	112.61	107.49	111.11	111.88	113.14	112.85	111.63	111.19	114.52	107.23	111.59	112.72	109.76	109.91	110.89	110.97	112.2	113.74	110.73	111.05	107.05
118.13	118.11	117.08	121.65	116.29	117.02	117.42	114.16	114.65	116.77	118.2	116.7	118.48	119.75	118.7	115.79	115.54	114.66	118.29	115.94	117.86	117.22	116.95	120.08	119.66	119.07	118.18	117.82	115.38	119.74	117.79	119.17	116.26	119.33	116.23	113.89	120.22	116.56	117.18	117.68	116.46	116.96	119.47	117.08	120.85	116.96	119.8	117.54	118.5	118.31
105.23	105.23	105.53	105.57	107.69	103.57	109.16	105.35	107.01	105.61	106.63	105.61	101.9	105.79	103.58	105.95	106.46	102.42	107.32	101.95	100.36	103.31	105.67	106.76	105.93	107.26	105.87	103.91	103.45	106.9	104.38	102.2	107.78	104.46	103.35	105.98	105.25	107.06	106.05	106.33	104.73	103.02	102.82	104.12	107.33	105.41	107.12	101.67	105.07	106.28
105.5	103.91	102.82	105.25	105.09	106.4	105.39	106.23	104.9	106.58	105.49	106.23	105.01	105.59	102.32	106.23	105.26	103.02	104.22	106.29	102.82	106.18	109.81	103.74	108.98	107.14	106.5	107.82	106.72	106.05	104.16	103.76	106	104.05	101	109.6	106.33	109.33	102.82	106.36	104.33	103.99	101.3	103.15	104.59	104.9	104.61	104.45	103.75	105.44
107.12	108.21	105.47	107.29	108.06	103.16	105.91	109.79	108.51	104.76	106.71	104.54	106.1	106.82	104.87	107.74	104.06	105.61	105.38	106.05	107.03	107.82	110.02	110.18	106.15	110.33	107.65	105.95	104.69	106.69	106.12	103.42	104.4	107.93	109.05	109.24	106.12	107.03	104.45	103.96	108.98	107.09	106.58	105.02	104.84	105.83	106.77	107.5	106.5	107.16
111.76	111.23	110.25	107.18	111.08	112.05	112.22	109.65	111.44	108.72	109.77	113.84	110.61	112.46	107.29	109.69	110.39	112.67	111.43	112.21	109	112	112.86	108.65	108.52	113.68	110.62	108.97	109.33	110.5	111.05	108.75	112.19	111.33	110.82	111.2	111.05	110.49	112.14	110.68	109.86	110.8	113.38	109.3	113.06	111.57	107.88	106.67	109.47	109.07
118.05	117.87	117.65	115.41	116.38	116.63	116.9	118.25	116.3	117.36	119.36	120.59	119.03	118.73	117.41	121.55	117.01	116.55	118.75	118.56	119.17	117.97	117.97	117.77	117.14	116.86	119.15	119.42	116.76	118.26	115.59	121.32	119.27	117.73	116.72	118	119.69	116.73	120.35	116.31	115.87	118.27	120.48	119.05	116.83	115.59	114.62	118.07	117.3	118.81
103.1	103.49	106.5	105.74	104.9	104.9	102.66	102.99	103.7	104.44	105.12	101.64	105.54	103.71	105.15	105.44	103	103.75	107.44	104.84	104.19	102.33	102.18	105.1	104.3	103.41	104.05	103.16	105.85	104.44	104.04	104.95	106.61	103.56	103.63	104.66	104.73	104.03	102.26	102.56	103.9	106.09	104.98	106.52	103.33	106.14	106.15	102.45	102.38	104.58
101.7	105.8	106.63	105.43	110.04	104.33	103.8	106.09	105.86	102.61	101.79	105.89	105.81	102.84	107.15	105.71	102.51	103.32	106.34	106.01	105.26	106.24	104.39	104.8	102.82	105.11	104.7	105.39	105.15	102.59	102.43	102.7	102.73	104.26	102.14	101.28	102.78	103.89	105.88	103.82	103.9	103.11	102.06	103.37	103.45	105.03	104.67	105.41	103.87	105.48
103.74	105.69	103.18	106.02	103.35	106.72	103.81	102.46	107.02	107.17	106.2	103.24	104.45	105.87	104.07	104.26	104.68	106.61	105.33	104.34	104	106.37	107.35	100.87	103.62	104.78	103.96	101.36	106.64	107.26	105.32	100.13	102.27	104.86	105.39	105.17	103.24	107.87	104.18	102.98	103.87	103.03	100.22	102.1	109.32	106.8	105.87	105.65	106.38	105.49
104.34	104.08	103.42	108	102.85	101.64	107.41	102.82	104.56	106.15	104.89	102.63	106.02	102.75	102.81	100.78	103.53	105.68	102.81	102.92	105.83	103.07	100.88	105.32	104.95	105.8	103.63	104.56	103.9	106.47	104.08	102.42	102.09	104.28	101.55	106.77	106.43	103.17	104.64	101.41	102.45	103.42	104.3	106.83	102.67	106.22	104.29	106.68	105.26	104.79
102.22	104.57	103.51	103.62	102.23	106.15	106.93	102.53	101.84	103.88	101.15	107.58	103.85	102.44	104.7	104.77	99.787	102.66	103.75	103.94	105.71	101.73	106.2	102.99	105.18	105.62	107.99	102.35	104.19	105.58	103.26	103.98	103.52	100.96	105.73	103.41	105.73	101.69	106.2	104.42	103.2	104.8	103.46	107.05	105.6	101.83	103.89	104.17	104.72	106.42
102.89	104.73	103.03	102	105.66	104.22	107.3	102.71	103.54	102.97	107.43	106.1	105.6	102.43	106.52	102.67	101.63	104.61	106.01	106.63	106.16	104.96	103.83	103.76	102.24	105.28	105.84	104.55	102.08	106.18	105.5	106.48	104.11	105.64	105.08	104.05	107.32	104.65	103.21	103.31	104.45	104.44	104.16	103.79	101.68	106.59	103.47	104.07	104.81	101.08
106.46	108.5	106.07	105.63	108.98	104.37	104.29	107.13	105.23	104.43	108.97	109.57	105.61	108.48	107.4	106.03	109.03	106.7	103.86	109.42	103.95	106.6	105.97	106.98	103.59	107.35	105.11	102.78	106.08	106.84	108.49	106.98	104.15	107.65	106.37	105.19	107.21	108.67	107.49	106.99	106.54	105.03	104.42	106.19	104.29	102.87	104.28	105.65	104.06	104.83
104.73	104.11	102.69	105.76	107.31	103.97	104.91	105.55	107.45	103.92	104.96	105.79	102.61	105.83	104.18	105.08	104.11	105.54	105.78	104.74	107.06	106.12	107.08	109.08	110.5	104.93	101.51	103.37	103.07	103.81	103.05	109.61	106.07	103.92	103.92	108.52	104.31	102.58	107.6	106.91	101.74	104.21	104.52	107.72	106.9	105.13	107.41	107.35	104.42	106.08
104.03	105.48	105.16	106.96	108.1	110.35	102.68	104.73	107.63	104.55	104.2	106.02	104.74	103.75	105.16	107.04	104.34	106.61	105.7	105.35	104.16	107.25	104.35	105.61	102.18	104.33	104.24	104.73	104.44	103.97	106.24	104.42	103.41	104.19	108.25	104.3	105.01	104.75	104.39	106.45	105.05	107.25	106.16	107.28	107.32	104.99	104.84	106.61	104.42	103.35
112.17	112.13	113.27	108.26	113.81	112.77	111.03	108.73	113.08	112.09	107.99	114.82	111.18	112.21	112.19	111.3	111.57	112.31	110.06	112.29	114.66	108.68	111.42	112.69	109.99	109.39	110.23	114.43	112.5	114.16	111.05	110.6	110.83	109.57	111.58	113.04	112.26	112.65	112.84	110.53	110.7	109.15	114.45	109.34	111.28	114.46	112.2	111.82	110.99	108.69
105.6	103.72	109.37	108.59	105.78	106.74	107.41	107.69	105.47	105.42	104.93	105.86	108.55	107.45	107.81	109.34	108.38	107.92	105.95	108.01	110.5	105.35	102.62	106.07	108.7	104.95	105.8	105.1	109.12	105.83	105.63	105.84	106.99	107.69	108.88	106.17	105.53	104.3	106.75	107.35	109.75	106.03	105.57	105.97	106.13	108.47	104.07	107.87	106.33	104.84
105.83	104.88	104.88	103.99	108.88	103.61	107.55	105.05	105.75	107.23	104.37	107.9	105.06	102.28	105.29	104.51	102.14	106.53	105.79	107.1	107.33	105.71	105.06	102.17	105.19	103.87	104.34	107.55	103.5	103.65	102	106.36	101.94	102.22	102.38	105.03	103.68	104.74	103.39	104.63	103.79	104.63	103.82	103.13	106.37	106.08	105.03	102.23	103.15	103.8
99.253	98.385	99.334	101.77	96.899	99.021	102.33	99.685	100.89	97.529	102.29	101.95	100.8	97.694	100.04	100.57	98.758	101.12	102.63	102.09	100.61	97.189	101.06	99.8	97.61	99.022	99.764	101.13	95.744	100.86	99.044	101.23	101.27	101	99.986	99.699	98.062	99.846	98.192	98.146	98.911	96.018	99.045	99.608	99.513	98.883	97.424	99.401	100.74	98.143
104.57	105.38	103.41	106.55	106.5	104.17	106.11	109.72	106.66	106.82	104.39	103.81	109.79	107.38	103.51	104.45	106.06	104.56	105.7	105.12	105.36	104.53	102.85	104.26	104.07	105.64	101.84	103.43	106.46	105.26	101.55	104.36	104.89	105.18	102.89	104.07	105.86	102.75	107.16	103.44	106.42	104.3	104.72	105.6	103.96	105.45	107.07	105.03	104.09	105.99
111.03	111.41	112.13	109.05	111.3	111.69	108.58	111.27	112.44	112.42	108.26	114.05	107.25	107.74	110.03	110.76	110.22	107.46	115.21	110.88	112.75	109.45	108.67	108.54	106.85	110.81	109.96	113.73	107	110.87	110.6	108.77	111.42	111.01	110.42	109.89	111.62	109.78	107.21	115.04	113.23	109.59	109.08	108.43	110.57	110.93	109.74	113.51	109.94	109.96
104.75	107.86	103.66	105.25	105.9	105.57	105.2	105.64	104.43	108.24	106	101.2	104.02	102.65	104.29	105.79	107.1	107.64	107.67	108.32	104.7	105.74	104.31	103.46	106.36	108.51	106.69	107.81	104.62	104.79	106.83	106.68	109.58	106.02	106.19	105.49	106.02	102.35	106.65	103.78	104.57	107.09	106.54	104.45	105.28	103.71	108.01	106.1	106.36	102.69
107.53	103.2	104.79	104.85	104.76	111.82	105.6	106.57	105.12	104.47	105.41	107	106.99	105.05	104.38	104.17	107.63	104.5	104.89	106.04	109.48	108	107.21	109.02	109.93	106.34	110.29	104.4	108.88	107.01	105.69	104.67	106.25	106.12	104.67	104.76	108.33	107.55	106.5	105.67	107.95	107.32	109.36	104.09	107	105.14	102.62	106.03	106.94	108.47
118.23	118.27	117.75	114.91	118.45	116.34	116.54	117.38	113.14	116.85	113.61	116.68	117.17	116.62	113.64	117.02	115.91	119.73	113.23	116.88	116.12	116.03	120.8	116.05	118.54	116.75	116.38	117.24	115.37	117.53	118.43	116.49	114.69	117.63	115.62	112.89	117.08	116.67	115.63	117.89	117.01	116.28	117.71	115.99	115.87	113.72	115.3	117.46	114.9	113.7
105.06	101.82	106.35	105.1	105.07	106.25	103.59	108.06	110.61	106.56	106.43	108.11	102.06	106.85	108.1	106.02	103.37	106.7	107.85	107.14	107.02	105.92	108.14	106.94	103.56	104.94	107.43	104.95	103.01	104.88	105.51	105.89	104.71	103.19	104.71	109.64	109.67	103.23	105.39	104.56	107.31	108.33	107.19	107.03	107.31	102.2	109.65	107.56	106.9	102.66
113.54	112.85	110.52	111.79	112.5	109.33	114.27	110.32	112.84	110.94	113.57	114.59	111.41	110.81	110.57	112.36	112.89	112.17	112.04	111.6	113.32	109.93	112.01	110.46	110.95	114.93	113.33	114.56	110.21	109.11	113.49	114	108.93	112.01	110.32	112.64	114.48	109.2	109.79	110.59	115	112.71	108.45	110.39	112.84	109.69	108.72	111.12	112.8	112.35
102.54	94.832	100.58	98.715	97.855	101.71	100.3	102.53	97.318	100.95	99.524	100.36	98.655	99.303	98.408	101.62	98.158	100.39	97.792	100.61	100.89	101.45	97.047	103.26	98.306	98.993	98.617	98.424	101.08	99.318	101.46	95.17	101.76	99.028	101.97	97.632	97.862	99.396	100.18	102.89	96.345	98.959	100.81	99.982	99.503	98.539	98.116	100.41	99.295	99.422
103.62	104.38	105.35	104.85	106.49	104.76	101.31	108.61	106.01	106.19	102.9	106.2	106.12	107.71	107.34	110.16	104.37	106.37	105.13	103.78	105.87	105.43	102.79	105.84	105.92	109.09	102.12	107.88	108.77	110.11	106.29	106.3	105.32	107.1	106.98	103.51	105.54	105.99	100.68	106.56	105.22	105.06	104.52	106.48	106.06	107.66	108.23	107.1	105.78	106.06
105.38	104.67	107.32	103.46	105.33	106.7	105.94	105.22	106.05	103.52	105.29	106.06	106.74	102.98	103.56	105.45	105.22	105.36	104.85	104.28	106.11	103.88	105.35	103.57	104.1	108.91	104.82	106.41	105.85	108.58	104.73	106.31	104.51	103.39	103.31	100.37	107.06	105.45	106.32	104.89	104.26	105.27	107.39	106.44	102.1	102	105.53	106.93	104.25	104.17
108.09	109.11	104.47	108.03	104.78	104.76	108.23	103.33	108.09	109.01	107.15	106.33	108.46	106.79	104.48	104.32	108.7	103.94	107.27	104.96	106.61	105.93	106.83	106.46	107.38	105.27	105.93	111.76	105.24	104.5	108.14	106.16	107.11	106.07	106.46	107.08	104.98	111.16	106.14	107.03	104.2	108.86	105.41	106.55	107.9	105.58	103.43	108.81	108.83	106.17
110.97	111.58	111.06	112.88	112.03	109.96	109.46	111.73	108.74	112.46	114.43	113.98	111.88	111.58	111.19	110.8	111.96	113	110.66	113.3	112.78	111.3	109.98	111.1	111.7	111.48	108.73	111.09	110.78	111.77	111.62	108.8	112.54	110.57	114.44	112.49	110.31	112.37	112.62	110.91	108.26	112.72	110.88	109.88	111.59	112.59	114.74	113.83	111.44	115.58
105.7	104.86	103.68	105.86	107.81	106.68	107.85	106.14	106.59	103.88	104.49	107.35	104.8	105.46	104.03	108.93	106.11	106.76	108.28	105.58	104.73	107.46	104.67	108.12	106.48	103.15	105.49	108.04	103.58	105.72	107.59	104.8	105.94	105.2	103.11	103.76	106.16	104.68	105.88	106.79	103.16	107.22	105.32	103.42	105.83	110.65	108.59	106.36	105.58	105.59
111.14	110.34	109.93	112.42	111.01	108.99	107.16	109.66	110.44	111.43	107.94	109.88	112.21	109.61	111.17	110.63	113.73	109.25	112.59	110.37	109.73	108.2	109.68	110.2	108.4	111.63	111.31	110.14	106.17	109.79	110.06	110.11	107.03	109.04	110.12	105.24	112.12	107.26	109.69	110.24	108.05	109.18	108.09	112.2	107.43	110.21	110.79	108.74	107.66	110.37
108.78	109.09	109.14	111.28	111.53	110.4	107.41	110.98	107.49	109.63	110.55	109.71	107.13	110.08	107.89	108.43	111.81	107.99	110.13	108.18	108.32	111.73	110.36	109.45	109.82	112.69	111	109.37	107.99	108.51	111.9	108.09	109.79	111.42	110.59	107.45	108.95	108.37	108.65	108.17	110.96	109.48	109.05	109.72	110.52	107.56	112.97	112.2	110.84	109.09
106.57	106.1	105.29	107.57	106.03	106.53	106.49	109.57	105.29	108.24	107.39	106.64	107.41	105.72	106.84	103.04	108.8	111.92	106.3	108.66	108.71	105.12	106.95	108.45	105.4	108.51	106.19	106.66	106.7	109.33	109.65	108.51	107.06	107.83	102.71	107.86	107.07	103.57	109.65	107.87	104.17	102.72	104.36	105.25	110.36	109.42	108.8	105.77	105.38	107.03
103.52	104.42	104.49	107.8	109.41	107.25	105.94	103.08	106.33	108.74	105.38	102.84	108.46	103.8	108.3	104.19	105.18	105.81	100.91	106.15	103.82	105.75	103.81	109.42	103.78	107.63	106.46	107.25	104.13	104.26	106.92	109.92	105.36	108.18	105.63	105.26	106.97	106.03	107.49	107.8	106.02	109.58	109.45	106.42	103.05	106.84	106.39	105.11	106.38	108.52
108.76	105.94	105.13	105.74	105.44	108.49	106.06	103.2	103.12	105	104.07	106.93	108.09	105.83	104.33	105.55	105.35	108.93	105.17	102.82	102.62	105.02	103.05	103.44	107.76	103.76	105.37	105.4	103.99	103.39	106.32	106.05	104.71	108.57	107.15	106.89	106.74	108.24	108.38	108.19	107.15	107.36	106.67	107.86	108.3	106.77	101.47	101.55	105.98	104.26
100.04	102.97	101.17	103.51	101.6	98.244	99.882	101.01	97.833	97.421	98.709	99.457	101.98	98.253	100.36	99.97	101.03	101.84	99.024	98.033	99.818	101.17	102.06	99.219	100.48	97.463	96.912	97.969	99.363	100.45	101.17	101.05	103.62	97.063	100.85	102.82	104.8	100.91	101.94	102.67	101.75	98.409	102.47	98.925	100.16	100.68	98.641	100.87	99.132	99.527
103.3	102.91	103.75	101.4	104.07	102.99	103.85	102.39	104.48	104.9	106.19	103.57	102.44	102.79	107.49	104.28	104.34	105.58	103.64	104.36	103.69	105.34	105.11	103.47	103	103.94	104.12	105.31	102.75	105.55	102.98	103.65	101.23	101.78	105.44	105.49	103.2	105.15	104.66	103.92	104.64	102.93	104.87	103.47	103.09	105.09	103.78	106.31	103.97	107.02
106.41	108.16	102.1	104.63	106.24	105.89	106.26	103.81	105.35	102.56	104.84	104.14	106.15	105.86	106.01	100.48	104.4	102.95	105.43	103.55	104.51	100.53	104.05	101.14	106.18	104.4	105.65	105.49	106	105.47	104.92	107.45	106.96	105.68	105.68	101.94	103.92	103.59	102.12	105.77	105.15	104.82	103.1	105.03	105.34	104.05	105.58	105.24	107.29	103.84
105.63	105.92	107.33	106.52	107.13	104.43	106.28	104.68	107.27	104.84	105.54	106.84	108.63	103.91	105.65	109.14	106.96	106.88	106.63	106.09	103.93	107.97	107.65	106.67	105.83	103.59	105.72	103.27	107.19	109.52	106.09	107.15	106.43	107.96	106.3	105.85	106.79	105.6	108.47	102.98	104.48	107.15	107.35	102.79	103.02	106.02	105.42	105.08	104.06	105.31
105.06	103.25	105.93	104.2	102.91	103.02	103.21	102.12	105.02	103.26	106.62	107.81	105.92	105.28	103.34	102.37	103.73	105.21	103.78	104.36	108.26	103.32	103.28	105.91	106.87	102.06	105.37	103.78	103.37	105.79	107.53	104.25	105.02	105.09	103.44	103.61	103.6	104.69	106.46	101.67	102.82	103.88	104.97	107.44	103.72	105.74	102.08	104.12	106.2	108.74
99.434	99.547	100.53	96.257	102.53	98.046	98.766	101.54	102.27	101.63	103.13	99.474	100.08	98.705	100.62	100.24	101.81	100.08	102.76	101.55	99.771	100.26	101.83	100.93	100.58	100.56	102.13	99.052	97.046	99.53	97.299	100.42	99.548	100.14	101.17	101.61	101.55	103.33	99.193	98.429	98.918	101.09	99.267	102.51	100.84	98.792	100.11	100.43	100.11	98.882
106.87	107.89	109.49	109.28	104.63	105.86	107.67	107.23	110.36	107.98	109.19	107.24	108.27	106.64	106.77	105.14	109.04	106.01	105.03	110.75	109.99	105.46	105.85	106.75	102.55	107.81	108.61	108.24	105.99	107.01	106.98	105.2	105.11	103.4	105.5	106.11	103.83	104.71	105.13	105.2	106.39	106.59	107.68	107.37	103.4	107.06	105.59	107.97	108.29	106.59
106.29	105.56	105.27	106.08	107.03	107.18	106.86	108.51	107.91	108.34	105.23	107.78	103.65	106.73	104.15	103.9	104.28	102.75	107.25	103.94	107.67	107.39	105.14	105.09	105.27	105.25	107.12	107.25	107.51	103.42	103.52	105.65	106.68	108.27	103.28	107.17	109.01	106.67	104.98	105.87	103.51	103.89	107.84	104.39	108.91	106.92	104.09	108.69	108.87	106.13
104.5	106.79	104.74	102.87	103.5	108.01	102.83	104.37	105.52	107.17	106.4	105	104.68	106.58	110.01	105.37	108.99	103.91	103.94	108.01	106.27	102.63	102.25	106.93	103.76	104.6	107.54	104.45	106.48	104.9	107.53	103.53	106.33	103.7	105.43	104.41	108.87	102.81	105.69	104.22	106.89	105.41	108.54	107.43	105.82	106.39	105.24	107.59	104.04	108.14
102.83	103.44	104.05	107.19	108.36	108.9	106.09	105	104.91	103.75	105.57	104.41	102.3	107.45	104.97	106.62	107.32	103.14	105.21	107.8	105.6	107.2	104.78	107.23	106.94	106.17	106.38	103.59	102.66	108.78	104.57	106.92	107.49	104.57	106.94	106.56	107.25	103.31	106.26	106.09	105.44	105.02	105.07	108.71	104.2	106.88	101.46	107.31	108.28	106.31
111.44	111.39	107.95	110.16	113.23	111.91	108.37	110.05	109.92	108.67	110.79	110.69	109.4	109.45	109.78	110.67	112.64	111.85	110.23	107.91	108.74	110.45	109.27	110.73	109.73	112.83	110.37	107.2	110.45	112.06	110.81	110.4	110.23	111.6	107.96	107.38	111.27	112.7	111.04	110.99	107.27	109.14	110.14	112.79	105.92	111.71	111.72	109.69	106.94	109.82
109.76	110.9	109.37	109.47	108.26	109.2	113.02	111.36	110.68	113.08	107.64	108.61	110.27	112.7	107.82	109.91	108.8	108.3	112.47	111.23	108.87	109.24	108.83	110.53	110.55	110.35	109.96	108.98	109.77	109.04	106.26	112.82	111.73	109.08	109.77	112.17	111.46	111.41	111.16	107.66	109.77	111.6	109.43	112.36	110.56	107.37	108.52	110.54	110.46	112.7
103.53	108.17	104.68	104.13	104.98	105.15	108.84	107.09	105.86	107.64	103.87	101.57	103.41	104.01	105.69	107.58	103.16	106.8	106.73	103.95	106.11	103.1	106.71	106.4	106	106.1	108.18	102.75	107.6	105.09	106.45	104.63	110.17	106.47	104.27	104.88	106.84	106.73	107.06	106.73	107.06	104.19	105.31	104.78	110.63	104.86	105.97	103.82	103.86	105.15
104.34	105	102.43	103.8	99.878	106.5	108	105.35	103.95	105.19	104.8	105.77	107.85	107.03	105.4	106.39	104.12	106.02	106.23	103.12	102.86	106.78	106.33	106.22	103.83	105.95	102.46	105.55	103.54	110.1	106.28	106.7	102.57	108.15	108.47	105.98	110.02	105.04	104.19	104.63	106.86	102.66	108.6	106.36	105.41	107.05	104.89	107.35	104.48	101.95
110.82	113.8	109.51	111.46	111.53	112.87	109.68	111.8	111.8	112.19	110.84	113.57	111.7	111.62	115.14	111.45	111.36	111.62	111.92	107.88	110.37	110.06	110.2	112.23	111.34	113.4	110.51	112.21	111.26	108.54	111.34	109.95	108.91	112.15	111	116.47	109.87	113.9	111.89	109.72	110.48	111.89	110.78	111.42	111.99	110.02	110.42	111.05	110.78	111.67
107.13	104.88	107.66	105.64	105.6	107.83	107.97	105.46	101.59	109.17	110.54	105.85	108.47	105.24	107.23	106.54	106.38	106.7	104.17	104.38	109.32	110.01	108.1	105.21	106.24	106.95	106.45	103.95	109.33	104.93	106.58	107.48	108.43	105.61	105.66	107.36	110.14	106.45	102.38	103.45	105.16	105.47	104.88	106.54	107.6	104.05	103.38	107.33	104.81	106.39
103.75	104.26	102.01	105.45	107.43	105.21	105.93	106.41	106.79	105.97	104.14	104.47	106.74	107.84	107.84	103.87	106.41	106.25	106.8	108.61	103.71	106.99	105.17	108.89	105.41	106.73	102.47	102.13	102.55	104.53	103.53	105.16	109.71	103.61	105.57	102.85	102.6	106.03	105.02	103.54	104.79	103.59	104.45	107.29	108.61	104.88	106.42	106.63	107.82	105.44
106.96	104.88	104.56	106.45	105.15	109.87	102.91	106.11	106.53	109.34	104.18	105.8	110	104.15	106.52	104.07	106.97	104.57	105.09	104.65	104.22	105.65	105.6	106.44	102.28	106.55	105.04	102.48	106.3	105.66	105.26	107.25	103.42	108.03	106.1	100.45	102.91	103.6	107.51	106.67	102.2	107.48	106.75	103.87	107.02	107.38	106.22	105.55	103.52	105.56
102.53	104.87	101.3	102	100.88	103.96	101.9	100.57	102.34	103.07	105.57	99.464	99.861	99.829	103.38	101.69	98.008	102.39	101.74	101.87	100.2	101.69	102.54	99.016	101.11	99.869	100.8	101.35	98.951	98.865	102.82	101.61	97.644	101.72	98.834	100.26	101.71	98.992	100.08	98.322	102.42	102.05	101.65	100.38	102.07	101.27	98.789	98.444	100.94	100.66
100.6	99.32	103.13	107.17	104.09	104.12	104.32	106.68	109.77	102.82	105.04	102.86	101.99	106.09	108.62	103.31	104.15	104.1	104.63	101.88	103.64	104.57	104.87	101.55	102.47	105.1	104.74	105.35	105.24	101.79	102.97	106.22	103.71	104.28	105.18	104.11	104	103.71	103.5	102.79	101.94	105.08	103.39	101.26	105.55	105.31	104.8	104.62	105.66	106.63
108.01	108.06	106.55	109.1	105.97	106.34	102.62	106.61	105.66	105.16	104.29	107.46	107.15	104.45	107.34	107.41	105.27	104.93	103.09	107.72	107.49	103.01	105.97	101.98	106.93	104.49	103.3	105.61	104.03	106.01	102.08	105.69	105.17	103.75	108.85	104.36	104.2	106.34	106.08	105.84	107.76	104.35	105.53	107.07	105.83	105.54	106.35	104.21	107.17	104.24
105.91	107.25	103.06	105.29	107.97	105.54	106.99	109.06	106.92	107.06	103.09	106.68	102.7	106.28	104.96	103	107.31	105.44	106.25	105.93	102.61	108.08	104.33	105.89	104.23	104.77	105.61	104.98	104.33	107.95	105.71	106.65	105.47	104.07	109.25	106.86	104.69	107.23	105.59	105.68	108.46	106.34	105.63	106.46	106.65	106.1	107.2	108	105.84	107.02
108.98	106.75	107.94	104.66	106.22	104.82	107.71	105.68	110.48	108.86	104.43	107.26	106.89	105.44	107.22	106.38	104.45	107.15	105.62	106.63	106.52	104.41	107.46	108.74	107.48	110.05	109.49	107.44	106.82	108.62	108.8	106.35	104.8	110.15	106.63	107.92	109.7	105.12	106.96	112.49	106.59	107.98	108.17	108.31	106.81	107.37	107.24	105.68	102.72	106.87
111.64	111.74	113.22	116.22	109.29	112.92	113.39	111.95	112.96	111.3	109.71	111.72	115.34	110.75	108.6	113.52	111.6	108.55	113.45	109.78	114.82	111.8	110.07	111.89	110.3	112.78	112.78	109.17	113.01	112.43	113.69	109.82	109.6	109.32	111.04	111.96	112.15	110.74	114.03	112.48	111.32	106.19	110.66	110.46	117.74	111.33	112.22	112.5	110.6	114.55
107.21	106.58	108.2	108.16	110	107.27	104.73	106.3	105.28	104.88	107.67	108.89	106.26	105.71	106.82	107.28	106.91	106.88	107.32	106.87	105.06	107.79	108.1	105	107.15	106.71	104.68	106.4	104.9	106.42	104.58	107.42	112.96	107.6	103.86	107.33	107.19	103.59	108.68	105.64	106.86	104.62	109.06	106.81	107.66	108.07	106.76	109.59	104.58	106.83
100.56	95.917	103.14	99.702	103.43	100.83	101.21	95.566	96.856	97.848	99.245	103.23	101.81	99.661	100.43	98.783	97.964	101.36	99.543	99.288	98.195	100.81	99.846	97.343	101.89	100.35	101.06	101.48	97.598	97.461	100.11	99.173	100.98	99.993	100.41	99.332	95.861	100.02	99.267	98.308	102.2	101.49	99.376	98.139	100.89	100.58	99.519	101.28	98.638	100.14
107.87	106.68	102.89	104.36	104.93	109.04	105.34	104.73	105.49	102.96	106.07	103.87	107.52	104.26	106.18	106.45	102.4	104.77	105.79	104.85	102.24	105.53	100.9	106.8	106.62	102.67	106.95	106.57	104.51	105.22	108.11	104.28	103.91	104.48	107.22	106.34	108.46	105.46	108.73	105.28	106.38	102.34	107.15	102.27	104.41	105.95	108.31	107.96	108.12	106.7
102.85	104.78	103.97	101.85	108.37	107.41	104.78	103.84	106.48	107.43	104.86	107.03	105.53	107.06	103.8	105.18	104.99	106.58	99.66	102.73	105.81	103.21	105.57	103.59	105	103.12	106.11	105.36	103.06	103.97	102.25	104.36	103.21	104.23	103.95	101.69	100.63	103.64	105.56	105.68	104.67	105.32	106.7	103.64	105.14	103.91	107.23	105.29	102.31	104.06
109.48	110.13	111.04	111.28	108.06	111.01	107.46	110.81	113.28	110.08	111.54	110.23	109.76	109.84	113.05	110.25	114.5	112.08	110.53	107.8	109.51	112.57	112.03	109.48	108.14	111.57	110.18	109.72	110.93	109.17	110	110.41	112.86	112.05	110.2	109.37	108.82	108.55	110.11	109.44	109.05	110.89	109.44	112.7	110.98	110.66	111	110.28	110.5	112.82
102.19	107.18	104.04	107.51	104.46	106.16	103.91	105.92	103.13	106.84	102.26	106.46	108.05	103.95	104.55	106.28	103.34	106.36	105.77	105.67	107.78	102.97	104.28	106.48	105.77	104.65	103.85	105.27	108.33	106	107.59	106.85	104.31	103.77	106.11	103.84	106.01	105.2	104.9	102.25	103.99	105.3	105.24	103.1	106.43	104.65	108.95	103.24	105.72	105.4
108.03	103.71	100.74	105.26	105.34	103.51	107.32	104.89	104.15	106.91	104.42	102.95	103.95	101.6	103.6	107.9	105.23	104.21	105.57	105.12	102.15	105.55	104.45	103.76	103.83	107.69	104.77	100.82	107.46	102.55	105.39	102.47	100.84	105.79	107.44	104.96	102.22	103.05	102.67	104.56	105.61	103.43	104.99	104.08	105.22	106.06	104.69	104.4	100.86	104.46
110.4	110.34	108.91	108.49	111.28	108.94	109.12	110.67	104.89	110.55	108.87	111.02	109.47	111.61	109.88	110.87	109.7	111.25	108.3	107.82	110.1	111.04	112.03	110.18	111.18	107.19	108.67	111.99	109.5	112.03	108.61	110.92	109.85	110.75	109.98	110.11	108.85	115.48	107.65	109.8	109.21	113.14	110.61	109.65	108.25	112.66	111.84	111.16	111.83	110.85
105.69	104.69	104.54	101.5	104.46	104.38	104.63	106.46	104.32	104.13	103.17	106.7	103.48	101.35	104.33	107.18	104.97	105.86	102.51	103.94	105.04	105.57	104.73	108.01	105.69	106.2	108.38	104.7	100.29	101.05	101.99	102.86	104.64	104.28	104.21	105.28	104.46	104.33	106.37	103.19	105.73	105.13	102.8	104.72	105.35	103.38	106.76	103.54	107.62	107.17
108.2	109.99	111.37	110.44	108.79	113.62	113.94	108.67	110.01	109.42	114.05	110.67	107.52	112.43	108.2	112.4	114.73	112.55	109.78	110.98	111.4	112.94	113.03	112.7	111.88	109.44	109.18	111.53	115.93	112.82	112	109.96	113.15	108.02	109.65	112.29	108.39	113.67	113.11	113.26	114.31	112.78	110.36	114.68	110.03	110.23	110.25	113.86	108.76	110.05
106.37	105.98	108.17	105.66	108.39	105.29	107.02	107.33	107.65	109.22	106.27	104.97	107.59	107.3	111.15	105.9	104.82	104.03	106.96	108.24	103.53	106.93	106.11	112.38	106.35	105.93	104.59	105.87	109.59	109.12	108.18	108.7	105.59	105.54	108.94	99.529	104.02	106.83	109.15	102.6	105.7	104.27	106.33	110.69	105.43	106.52	106.94	107.41	107.34	107.29
105.59	106.37	104.49	106.08	105.32	105.84	110.34	104.99	109.76	106.5	106.99	101.91	104.98	109.37	104.28	105.32	102.29	105.41	106.87	103.44	107.24	104.78	104.07	107.38	105.11	103.96	106.99	106.56	106.1	107.17	105.52	103.98	106.33	105.29	107.93	105.16	108.71	103.54	103.86	106.14	106.46	106.15	103.2	102.46	104.25	105.19	104.77	104	107.51	106.86
107.18	105.09	107.88	105.28	105.81	104.64	107.55	104.34	102.52	105.28	105.06	105.83	103.35	105.56	107.7	106.85	106.19	107.7	104.4	108.07	101.79	102.9	103.52	104.97	107.02	107.64	104.25	103.62	106.24	103.57	105.15	106.96	105.16	103.66	105.01	105.79	107.26	104.85	106.15	103.62	103.43	102.04	105.39	104.64	107.86	104.42	106.03	105.41	104.6	103.95
108.97	108.41	108.19	107.88	105.76	103.56	105.91	108.2	105.1	107.04	107.32	108.42	109.82	105.05	103.98	104.86	105.55	103.29	108.32	108.41	108.7	106.78	105.41	107.45	107.9	108.29	107.67	106.58	108.17	106	103.51	106.86	105.4	102.93	107.11	105.98	110.02	106.25	108.99	106.21	108	108.38	104.74	106.22	107.4	104.21	104.94	106.08	109.86	104.99
105.08	103.97	107.61	106.21	103.6	102.69	99.977	103.27	102.1	103.35	104.02	105.45	103.98	106.72	103.58	105.78	107.41	100.46	102.73	103.15	104.22	105.28	103.56	104.73	104.04	105.13	104.34	105.06	101.86	102.52	99.807	103.85	104.51	104.96	104.49	101.96	104.58	108.29	101.88	104.36	104.96	103.95	104.05	104.52	101.79	105.7	104.35	104.02	98.724	101.39
103.68	104.3	106.79	104.58	104.52	107.24	107.17	103.88	105.44	103.37	104.32	100.19	106.55	107.69	108.4	104.42	104.49	106.58	105.68	105.28	108.66	107.13	109.3	104.09	107.66	105.61	104.33	104.84	105.06	106.09	105.22	109.84	105.84	103.08	105.51	105.74	105.5	109.33	108.28	104.32	104.78	106.35	104.22	104.17	108	105.39	106.98	106.4	104.93	107.17
107.47	108.89	108.79	104.69	106.24	107.89	104.24	106.09	106	110.34	105.67	107.04	107.04	106.57	105.53	108.05	103.64	105.96	106.48	104.28	105.57	109.61	104.74	108.3	104.36	107.92	106.54	104.7	108.98	105.72	106.33	103.03	107.07	107.73	109.95	110.1	105.91	108.39	105.59	106.17	106.97	108.42	104.69	103.41	106.34	106.7	104.97	108.03	108.25	107.58
110.52	109.93	110.65	110.15	111.15	110.37	110.35	112.36	108.8	110.79	106.82	109.24	111.49	108.01	111.05	110.26	108.13	109.32	106.69	109.53	111.05	112.05	111.91	110.34	109.78	112.11	112.59	110.13	109.26	109.21	109.53	112.46	109.41	112.58	110.43	114.98	109.27	107.78	110.86	111.37	109.44	108.93	108.61	107.24	107.98	112.32	111.44	111.38	109.97	112.42
117.51	118.11	119.73	118.34	117.89	119.99	121.9	117.92	119.43	119.77	113.85	118.44	118.43	117.9	120.62	119.26	116.74	115.01	121.44	119.54	115.79	118.6	115.15	116.95	115.02	115.67	119.73	117.45	117.14	122.05	116.37	120.54	116.8	119.1	119.46	118.61	118.05	119.27	115.38	120.45	115.54	116.16	121.87	115.22	118.73	117.17	116.23	118.51	116.76	121.02
105.09	101.95	107.21	106.95	103.02	106.32	103.3	106.38	104.27	104.35	107.84	108	107.34	107.15	107.02	105.83	107.4	103.66	108.81	107.47	104.77	105.82	105.27	105.47	107.33	104.91	102.47	103.88	107.28	103.18	104.81	104.72	104.49	104.09	104.49	103.58	105.46	107.01	103.61	105.88	106.23	103.47	107.86	105.45	108.33	105.58	102.22	103.29	109.61	105.36
105.43	108.27	105.77	107.2	107.46	104.16	104.07	108.73	106.55	109.31	106.64	107.95	106.15	108.59	104.25	108.2	107.89	108.56	105.91	106.36	102.81	106.29	106.54	105.59	109.71	105.81	102.97	108.08	105.01	107.25	105.86	107.79	107.16	107.63	103.41	106.39	107.28	110.49	108.55	106.01	108.26	106.45	109.05	107.17	106.7	107.99	108.5	106.14	105.23	104.53
110.96	111.57	113.73	112.77	113.68	111.28	111.43	112.94	110.33	112.05	115.4	112.03	111.18	110.33	114.83	113.03	111.73	112.72	116.74	115.12	114.11	113.06	115.24	111.64	112.85	113.33	110.9	112.51	111.66	113.9	114.01	113.64	112.28	115.72	113.86	113.69	113.51	110.84	113.18	113.32	114.91	112.43	110.94	114.91	116.14	112.84	110.38	112.56	111.34	115.27
105.93	103.82	107.67	109.63	108.39	109.04	105.93	108.61	109.48	108.29	106.77	105.93	105.8	108.45	107.64	107.42	106.15	105.11	106.68	104.74	106.09	107.82	109.53	108.02	106.05	112.15	109.99	107.79	105.88	105.43	108.18	103.51	107.08	105.21	107.98	104.71	104.18	107.72	103.83	108.54	106.61	108.1	107.76	105.38	108.03	108.07	106.07	105.68	105.93	105.83
105.33	102.59	100.51	103.41	106.65	101.8	101.59	102.63	105.57	101.71	103.9	101.79	107.76	101.13	105.53	101.37	105.5	104.3	107.03	106.33	107.1	103.76	105.36	104.38	105.61	105.74	103.38	105.09	103.98	101.54	104.42	106.71	104.53	105.06	102.4	105.29	105.59	102.88	103.48	104.69	103.21	102.19	106.02	102.09	106.13	103.41	100.88	103.44	107.41	102.27
103.74	101.37	105.58	104.51	101.47	104.52	101.56	105.37	104.96	103.34	104.45	104.23	103.6	102.43	102.66	101.58	102.03	103.21	106	104.97	104.24	101.22	101.87	106.58	102.32	102.3	104.72	104.72	102.07	101.94	105.79	102.7	103	101.71	104.46	102.75	106.54	101.83	104.71	104.88	105.02	105.17	104.79	103.71	99.718	103.22	103.48	104.1	105.78	102.21
118.11	119.54	117.66	118.7	116.34	118.26	119.02	118.72	118.29	117.93	116.42	116.03	117.01	118.1	118.49	115.88	117.96	116.09	118.97	116.69	118.45	120.68	117.03	117.35	117.17	118.32	120.6	118.51	114.5	117.16	119.52	117.95	119.23	117.05	115.46	122.09	116.33	118.76	118.22	116.3	117.4	115.81	117.5	116.61	117.3	119.64	117.11	119.26	118.42	116.88
106.54	105.7	108.35	109.6	104.87	105.1	107.5	106.56	105.63	107.3	107.75	104.43	108.3	106.1	105.84	101.14	104.12	102.97	106.41	107.91	109.35	104.86	108.2	102.91	109	105.14	104.23	106.51	109.92	106	105.41	104.24	104.37	103.32	103.7	105.54	103.76	107.99	107.55	105.79	108.51	105.41	106	105.43	107.21	106.44	105.69	106.19	106.15	101.37
100.72	99.183	101.09	101.87	101.47	100.72	99.623	103.55	96.671	99.33	99.545	102.72	97.318	100.86	102.34	101.59	100.03	97.734	103.24	101.75	101.71	98.499	98.882	100.2	99.847	100.12	103.66	102.43	97.077	101.75	103.35	100.27	101.74	100.4	99.732	102.7	101.37	98.777	99.709	98.953	100.57	97.751	100.8	99.618	99.32	99.408	97.539	97.599	101.45	99.598
104.65	105.69	104.66	107.46	106.44	106.42	101.62	104.01	105.32	102.49	105.25	106.34	106.12	103.96	101.82	103.22	106.57	100.07	103.62	105.89	102.74	106.82	104.28	104.6	101.95	103.98	104.22	102.02	108.46	104.77	105.26	103.05	100.37	102.41	102.5	103.62	105.26	105.02	105.41	101.14	103.34	100.56	104.21	105.14	106.23	104.19	104.95	107.49	103.18	103.18
104.87	101.94	106.57	109.42	108.12	106.94	102.93	107.77	106.53	105.27	103.58	104.55	106.39	105.65	107.29	106.35	106.69	103.6	105.91	107.06	105.34	108.82	106.74	106.1	105.96	107.84	109.35	107.41	108.14	104.01	107.58	106.88	107.7	105.5	106.68	108.15	107.01	104.77	104.83	105.33	106.17	104.15	104.87	107.57	106.81	106.64	109.01	109.03	106.48	109.32
108.06	109.82	108.78	107.14	109.33	109.95	110.59	111.15	108.13	106.25	107.68	109.49	110.71	110.93	108.9	111.59	107.69	111.12	110.24	108.4	108.9	106.59	107.76	109.32	111.5	108.46	108.66	107.24	109.24	108.84	110.65	111.6	109.69	108.46	108.9	112.5	111.23	110.22	109.36	110.78	111.39	111.67	107.29	108.95	110.78	107.74	109.64	114.79	109.64	109.97
103.3	106.6	106.54	103.36	98.144	106.5	104.44	102.52	105.25	104.42	103.92	103.67	100.81	104.46	104.71	104.55	101.88	103.38	105.29	103.39	105.29	106.15	103.16	103.31	104.89	103.76	102.68	104.22	106.83	103.73	106.59	103.24	105.27	104.36	102.75	104.47	103.24	102.01	102.12	105.78	105.09	107.02	104.63	106.51	102.54	103.26	101.94	105.38	104.18	104.86
106.58	104.75	102.99	103.77	101.37	108.47	106.07	104.8	108.28	105.32	105.15	105.65	106.72	104.62	106.72	109.6	106.21	106.11	107.37	105.37	103.87	106.27	110.26	102.17	106.59	108.01	106.24	106.96	105.6	106.21	104.58	108.12	106.97	104.94	108.87	108.06	103.54	108.99	107.69	107.54	107.87	102.73	107.78	108.6	106.41	107.45	106.59	105.88	107.15	109.3
104.27	104.77	103.82	103.09	103.62	106.29	104.95	104.55	105.62	109.22	102.86	102.38	105.59	105.31	106.21	105.53	107.99	108.52	106.06	105.39	106.36	107.16	107.5	103.44	107.58	105.73	104.46	104.47	104.69	106.2	104.93	103.77	103.67	107.24	104.43	107.03	105.57	103.11	105.47	105.9	105.5	103.91	101.65	105.55	104.47	105.31	103.47	102.99	103.25	104.55
99.954	100.99	99.897	98.391	100.01	100.41	102.65	100.92	99.32	101.51	103.35	100.78	102.96	100.21	97.374	97.465	101.25	102.03	100.2	100.16	101.03	98.172	102.46	100.94	101.48	99.466	99.658	100.78	103.05	100.55	95.713	102.13	97.843	97.756	100.6	100.64	100.85	98.319	100.72	97.47	101	99.964	101.28	99.737	103.84	103.17	98.702	96.772	98.607	95.173
115.04	112.11	109.42	116.14	110.47	115.46	111.36	111.02	115.54	107.54	112.41	112.43	111.98	113.29	112.93	112.25	114.89	110.46	109.7	110.03	115.87	112.91	108.3	113.36	114.54	109.38	108.55	110.1	113.39	109.08	108.66	111.59	111.25	111.04	113.8	113.97	110.52	109.71	115.27	109.1	112.68	110.45	113.88	111.26	109.88	114.87	112.56	109.63	112.75	111.92
105.23	103.59	105.93	106.61	104.93	101.78	102.25	107.96	105.25	104.61	104.02	104.27	103.74	105.29	104.14	105.41	105.01	104.39	105.23	106.26	101.27	105.9	101.51	101.67	103.98	101.44	103.05	104.92	105.41	107.32	103.6	107.82	103.3	103.55	105.38	105.23	103.75	105.08	104.74	106.42	100.84	103.7	107.48	104.01	104.66	109.52	106.89	105.23	102.44	105.14
110.98	110.16	109.11	111.24	110.88	111.52	113.51	108.65	111.19	110.85	113.53	111.62	111.7	112.15	110.27	110.12	111.02	111.68	113.87	110.11	109.74	113.99	110.02	111.86	112.88	113.41	114.28	110.46	114.32	115.74	113.1	112.85	111.45	111.43	111.77	112.04	110.83	110.44	117.36	109.64	113.7	115.66	113.41	113.55	110.08	109.59	110.6	107.04	111.26	112.36
110.77	110.75	112.27	111.38	110.37	113.43	111.78	110.23	109.21	111.8	111.48	111.44	110.95	115.43	110.06	111.52	111.57	113.47	112.45	111.2	111.18	109.42	115.34	111.09	115.72	110	109.78	111.84	112.31	112.65	111.87	109.76	111.08	112.31	110.26	110.7	113.3	113.52	110.87	110.28	109.74	111.68	114.09	112.79	113.25	111.62	111.43	114.14	110.79	110.9
105.33	106.93	107.18	106.19	102.19	108.24	103.95	105.1	101.59	104.4	104.26	105.53	105.17	110.16	102.36	101.83	107.18	106.92	107.48	105.94	102.86	103.96	103.06	105.75	103.08	105.18	106.16	107.06	104.76	104.91	103.12	105.84	102.19	106	104.81	103.55	104.12	106.16	107.48	103.74	103.88	105.82	102.35	103.73	105.73	105.16	105.58	105.24	102.73	103.48
104.36	105.17	102.86	105.4	105.75	105.18	106.63	104.76	103.99	108.98	102.97	102.83	103.11	106.03	103.67	105.03	105.49	105.84	104.96	107.61	105.15	104.07	106.22	103.1	106.1	102.33	104.87	105.66	106.95	105.83	105.87	105.62	105.88	104.56	104.78	106.72	104.01	105.43	104.5	104.37	108.31	106.39	106.44	103.26	106.95	105.2	109.03	103.92	105.8	106.12
98.798	99.921	96.721	98.53	100.19	99.797	101.27	97.411	101.07	100.47	98.996	100.39	102	99.72	100.27	100.01	98.473	98.243	98.942	99.251	99.067	99.86	101.99	99.909	96.463	103.53	99.205	98.776	99.745	100.66	99.996	102.04	97.107	99.704	102.95	99.516	101.13	100.37	100.87	102.66	100.74	99.903	96.405	99.216	99.221	99.615	99.896	100.49	102.44	98.372
111.92	112.39	109.81	112.9	114.31	110.53	112.94	108.15	112.67	111.82	110.9	111.34	114.29	112.72	108.16	113.68	111.68	108.71	113.22	110.13	111.43	114.2	111.99	108.61	113.69	111.17	113.2	108.65	110.34	113.29	111.08	115.45	112.98	111.92	116.53	111.44	112.58	113	114.52	112.15	112.15	111.19	113.48	111.11	110.15	114.07	114.48	110.61	112.84	109.98
108.99	104.42	107.53	106.75	105.78	105.02	108.85	105.37	105.97	106.07	107.19	101.45	105.83	105.78	106.11	106.33	106.36	106.64	106.32	104.69	105.61	104.84	106.64	105.44	103.55	103.91	102.78	107.81	108.23	104.93	105.45	105.37	106.75	105.62	107.62	102.96	105.62	106.35	101.76	104.13	102.88	104.15	105.08	105.83	105	104.04	106.18	108.85	107.69	104.13
105.75	102.59	105.81	103.69	104.19	104.31	104.41	103.53	103.61	105.43	103.47	104.58	106.25	105.93	105.37	109.83	104.22	110.74	107.08	107.61	102.14	106.07	105.92	101.28	105.22	105.95	107.98	106.78	107.98	104.78	104.38	103.91	108	105.52	105.07	101.53	106.58	105.39	103.16	107.5	102.6	103.54	108.37	105.95	108.64	105.33	104.52	107.19	104.33	107.45
115.03	110.87	109.8	114.3	113.64	110.55	110.66	108.95	111.1	112.08	110.95	114.79	111.42	111.1	116.65	115.05	110.55	112.99	110.29	112.81	112.25	114.17	113.25	110.69	116.09	114.14	113.6	108.77	110.56	113.41	110.46	114.91	113.42	110.83	110.42	112.52	116.33	114.46	111.71	115.22	112.47	110.9	109.5	110.5	110.69	111.2	113.75	111.34	114.14	110.95
111.04	110.48	111.51	110.14	112.62	108.75	110.92	115.21	109.7	111.79	111.89	109.41	111.87	111.8	112.87	111.62	110.04	109.72	112.14	111.18	109.59	112.49	114.32	108.26	111.01	113.23	111.86	109.88	111.23	111.89	113.95	113.92	112.11	113.39	110.05	110.44	107.33	113.84	111.7	113.03	111.05	109.35	112.8	111.1	110.9	108.61	110.08	112.24	111.56	108.36
104.46	99.616	105.58	104.7	103.91	102.51	101.41	104.94	105.02	101.47	102.45	103.36	102.8	101.7	104.46	105.34	106.13	102.25	105.58	101.95	103.77	105.24	105.31	103.53	103.79	102.61	103.99	105.61	104.24	103.06	105.5	104.35	103.23	102.05	106.26	103.12	103.98	100.06	103.47	102.2	105.76	102.89	104.79	101.88	104.98	104.64	105.63	103.83	105.38	107.27
96.628	101.58	99.244	96.681	100.25	98.971	102.85	99.342	102.04	99.983	97.686	102.83	102.88	101.61	99.628	101.81	102.01	97.176	97.681	100.1	102.17	97.782	101.7	102.6	99.31	100.1	101.71	99.047	100.59	99.079	101.15	101.82	100.47	101.8	101.36	97.776	106.11	101.73	102.54	98.155	101.89	99.034	99.269	98.058	101.32	100.21	98.189	99.509	99.717	98.488
103.97	103.55	103.74	104.18	106.22	104.55	100.63	106.63	107.79	105.64	103.47	104.75	100.33	102.52	102.66	104.18	106.53	104.64	103.13	104.72	104.81	105.71	101.56	107.43	105.67	105.83	102.19	102.74	102.86	101.87	100.91	102.15	103.26	104.39	104.01	103.82	105.55	105.11	107.08	108.61	105.75	104.6	103.74	102.73	103.63	101.96	103.73	103.03	102.71	105.03
102.76	99.197	100.21	101.53	99.352	99.722	100.01	99.723	96.627	100.98	98.038	101.66	99.049	97.719	99.245	96.551	100.83	101.97	100.65	99.532	96.873	103.41	99.9	100.79	99.684	101.04	100.57	100.74	97.588	101.26	101.78	100.2	98.625	99.253	98.246	101.3	102.96	99.4	99.359	97.646	103.17	98.31	100.2	103.23	100.17	99.487	98.872	97.488	99.243	100.72
107.79	109.45	105.6	106.41	108.35	105.28	109.06	103.35	106.97	107.58	107.02	107.69	108.12	106.78	107.44	107.76	103.25	107.14	105.13	105.92	106.41	105.5	107.89	108.82	103.46	103.53	105.08	105.01	106.22	106.9	106.58	104.79	107.11	110.97	104.49	102.86	107.59	107.25	108.24	108.69	109.06	107.21	106.42	108.21	105.85	107.29	105.19	107.61	105	102.72
103.94	109.13	107.84	107.83	104.11	106.1	105.76	103.1	106.18	106.47	106.55	106.5	106.75	105.01	106.92	107.27	103.7	110.23	105.89	104.54	102.5	105.67	106.91	103.41	102.26	106.92	107.19	105.7	103.99	104.84	103.51	107.14	104.65	105.48	104.83	105.39	101.66	105.57	107.88	106.4	108.22	106.1	104.43	105.92	105.87	109.39	104.25	104.96	105.46	105.69
105.42	107.85	106.35	106.27	105.7	106.78	104.91	107.7	105.22	106.37	106.31	106.15	104.12	106.75	105.2	104.72	107.55	106.96	102.93	105.55	105.17	109.18	105.37	105.1	104.08	107.16	108.18	105.95	104.63	103.53	106.61	106.45	106.58	107.41	108.49	106.29	105.09	104.87	101.7	106.97	105.56	104.2	100.58	105.61	103.53	101.84	105.78	106.41	107.28	103.09
99.649	99.781	101.5	100.26	99.332	101.55	101.44	99.629	101.75	99.184	101.77	102.54	101.74	100.5	98.184	103.45	99.965	99.762	97.918	101.54	100.35	97.942	101.99	98.88	100.49	102.95	100.98	101.93	99.886	100.2	100.81	102.73	100.91	99.431	100.36	102.53	101.04	98.864	100.92	99.129	98.479	100.05	100.62	98.077	101.73	101.88	100.59	99.24	99.419	101.83
105.97	106.07	105.45	103.52	108.15	105.57	104.79	105.78	103.77	108.98	106.37	103.71	104.33	105.09	104.61	109.58	106.89	105.72	105.51	106.35	105.08	104.81	105.63	107.72	104.21	106.66	105.95	106.25	105.71	106.23	107.81	105.12	106.66	105.91	106.95	102.68	106.24	105.8	104.39	107.04	102.77	107.3	104.21	106.76	107.75	108.33	105.02	103.89	106.26	105.37
112.2	112.83	112.28	114.56	112.29	114.69	110.61	112.18	112.77	109.38	114	109.45	116.25	110.52	111.88	111.73	110.51	111.91	113.44	113.9	111.66	113.01	113.25	114.4	110.98	116.18	113.05	113.77	114.69	111.77	111.94	112.61	112.09	113.72	110.31	113.25	110.62	114.16	113.24	113.71	113.11	112.43	109.53	112.04	113.8	111.85	116.24	114.3	115.28	112.31
104.69	105.77	101.63	106.35	104.69	105.16	106	105.89	106.3	103.53	104.4	100.39	102.98	103.77	106.24	105.7	101.46	106.47	103.99	106.44	103.33	107.29	103.43	107.66	105.12	101.73	107.03	105.37	104.29	105.83	104.46	106.84	104.34	102.12	107.43	103.99	106.34	104.53	104.35	104.49	104.3	106.99	103.14	105.28	105.89	105.82	104.08	101.63	103.22	106.6
111.14	114.25	108.57	110.82	113.32	113.45	110.88	111.17	115.01	114.91	111.61	111.55	113.81	111.2	113.88	115.98	110.65	108.87	112.86	113.01	114.61	111.44	114.44	109.47	113.64	112.75	116.9	113.99	111.27	113.26	110.69	114.36	114.7	111.87	113.96	111.42	110.95	110.93	114.4	113.8	110.07	110.35	112.85	112.06	113.94	110.43	113.54	114.27	113.38	109.61
106.45	108.76	106.06	106.23	104.73	104.91	106.89	105.08	104.9	106.52	106.46	105.91	106.7	104.68	106.64	104.96	103.23	105.53	102.07	106.68	105.18	105.92	106.33	104.02	106.91	108.29	104.52	103.25	104.4	104.91	105.5	104.99	105.6	104.12	106.47	101.92	107.06	104.41	104.61	107.33	104.18	105.47	105.5	104.39	106.18	106.49	105.6	106.23	105.51	107.17
103.11	104.81	104.92	103.96	103.78	107.46	104.63	104.43	106.18	105.38	105.44	104.87	104.46	103.77	106.18	106.42	105.38	107.95	105.86	107.74	105.74	108.65	104.27	104.26	107.92	104.59	103.11	103.94	105.59	109.78	106.69	107.08	106.43	109.55	105.79	106.65	103.73	108.68	103.49	106.49	106.22	107.07	106.05	104.55	106.68	104.13	106.3	103.5	105.16	104.63
102.41	104.15	105.91	106.13	106.46	108.45	106.63	103.57	103.74	102.92	104.67	105.68	108.4	108.71	107.28	106.78	107.74	106.4	106.76	105.76	108.61	103.67	105.4	106.41	105.72	103.5	104.61	103.96	104.26	102.35	110.98	103.75	104.67	107.86	107.39	107.86	107.84	106.94	104.95	107.87	104.42	105.87	103.38	109.48	106.47	105.14	103.35	101.46	106.21	104.13
111.22	110.86	110.01	109.99	109.62	109.5	109.85	113.7	110.83	109.99	113.24	109.93	110.57	112.28	108.81	113.09	109.67	112.59	112.38	112.76	112.21	111.43	108.55	108.62	112.13	113.38	112.97	111.45	109.91	112.61	109.65	112.98	112.04	112.83	110.47	109.01	111.47	113.98	111.06	112.99	111.65	113.46	107.91	110.92	111.97	110.85	111.43	112.94	111.58	113.68
111.89	111.02	110.42	113.35	111.7	110.46	110.29	112.02	106.92	110.75	110.21	110.18	113.76	113.19	108.81	109.97	108.82	113.76	112.49	114.7	109.39	108.58	111.48	110.89	113.92	107.87	110.14	110.8	108.87	113.37	112.33	111.43	110.31	113.24	112.19	112.73	112.74	112.16	113.5	109.66	110.97	112.22	110.03	108.42	108.45	110.05	109.21	108.13	112.19	112.64
108.85	110.62	111.26	109.25	111.07	112.25	110.51	112.68	110.22	110.75	114.08	111.27	113.33	112.02	112.12	108.86	114.92	111.53	109.17	111.11	113.38	110.9	112.99	113.66	109.71	110.09	109.45	112.59	110.51	111.65	111.73	111.77	110.44	112.31	115.02	109.72	110.45	109.84	112.1	112.84	111.73	111.52	110.71	112.52	108.97	111.96	110.43	111.61	110.34	109.7
109.71	107.14	103.65	106.26	105.63	106.36	103.67	105.51	107.4	105.36	104.12	104.36	107.3	103.95	104.23	105.01	107.19	104.73	104.97	100.9	105.71	105.03	107.2	106.31	106.19	108.26	106.52	104.47	107.43	107.14	105.17	104.89	111.25	106.52	103.34	105.23	106.03	106.32	106.93	104.42	103.06	105.73	108.29	104.54	102.32	108.34	109.81	101.03	101.87	104.18
106.94	107.67	109.41	103.91	100.5	105.71	103.04	102.59	105.8	105.5	104.73	103.79	104.91	107.53	103.82	106.28	107.82	105.05	105.37	108.37	106.47	106.75	103.13	106.44	107.86	109.42	103.82	106.21	106.6	104.96	108.16	105.43	103.82	105.67	105.71	102.86	107.74	104.52	106.28	104.79	108.01	103.35	107.38	105.51	102.84	106.96	104.36	106.75	103.67	103.46
98.448	98.311	101.67	101.21	100.41	97.746	100.92	100.17	99.584	102.98	98.228	97.394	102.15	98.147	97.548	94.014	101.02	101.12	98.129	100.35	101.09	101.28	101.68	97.399	99.792	99.696	100.27	98.416	101.14	101.1	102.98	98.492	97.624	100.65	102.2	99.683	98.411	100.12	100.75	98.777	100.61	101.84	99.78	99.774	97.654	99.674	97.512	101.47	101.19	99.883
111.31	111.87	111.55	111.39	109.6	112.19	110.39	113.5	110.16	112.23	110.77	113.12	110.81	110.06	108.49	112.74	110.95	111.1	115.59	111.13	110.86	112.65	113.19	109.44	112.2	114.62	107.08	111.85	111.61	111.9	112.52	112.58	112.04	113.95	113.77	111.64	113.18	109.92	110.6	112.86	109.36	109.12	113.35	112.11	110.38	110.99	111.95	110.88	111.72	111
106.61	105.69	104.56	105.98	105.32	106.98	108.8	103.02	104.94	106.3	105.62	107.05	105.74	101.09	105.99	107.85	105.59	110.95	106.22	103.55	102	105.4	105.35	103.6	106	106.22	106.54	105.16	103.96	104.31	104.1	106.56	104.79	106.34	107.65	107.97	105.93	105.85	105.66	106.44	104.51	108.96	104.08	106.63	105.85	104.04	105.93	105.87	104.18	104.06
107.92	109.4	111.99	110.45	114.97	111.86	111.52	109.7	112.68	109.14	112.05	112.97	108.62	110.09	111.31	113.37	111.72	113.16	110.74	111.1	111.42	110.38	111.18	113.66	113	109.38	110.81	112.06	114.52	111.22	111.7	113.58	112.76	111.34	109.2	109.15	112.41	114.03	112.17	115.08	112.75	110.13	115.46	109.8	110.65	112.4	112.98	113.38	111.28	112.67
104.96	104.02	103.8	108.29	106.85	106.32	105.26	104.7	106.1	104.13	109.48	107.69	108.81	107.29	105.48	107.71	106.97	106.17	106.36	104.64	104.75	103.59	106.47	106.35	105.28	103.61	107.97	104.59	104.15	103.41	105.4	104.56	108.81	105.41	104.47	104.15	106.23	106.37	103.88	104.51	107.22	107.14	106.4	106.27	105.89	104.38	105.72	106.89	105.72	106.19
104.01	102.99	102.42	106.49	102.24	102.34	102.43	106.32	106.25	104.73	106.15	102.34	101.67	103.36	103.64	106.39	106.1	103.93	103.61	103	104.74	103.32	105.24	102.14	106.88	102.68	103.29	102.88	104.99	101.52	102.97	104.63	103.34	105.07	100.91	104.61	103.16	101.92	104.66	104.47	102.96	106.55	103.35	106.36	105.87	105.23	105.7	105.21	105.73	102.58
107.89	105.07	103.79	104.83	104.06	102.54	103.68	102.43	103.65	104.44	105.14	104.26	104.45	104	102.61	105.01	107.81	104.16	104.88	103.95	105.55	103.02	106.78	103.42	100.95	103.4	103.75	105.3	106.07	107.06	101.58	104	103.25	104.31	103.7	101.22	103.47	103.87	105.87	101.6	102.9	106.17	103.5	104.79	104.14	103.15	106.48	101.42	102.38	104.07
107.38	106.54	107.83	103.72	105.24	104.49	105.9	104.92	104.31	106.1	102.96	105.16	108.03	104.98	106.12	104.61	105.93	108.97	104.74	105.08	107.53	104.08	104.29	104.14	109	107.29	104.35	105.93	103.48	104.95	107.78	107.64	106.73	104.09	104.6	107.5	105.65	106.23	105.35	106.01	102.87	104.33	106.11	108.11	106.17	106.19	105.33	103.38	103.83	108.8
112.34	115.06	114.12	115.04	114.78	111.25	113.53	113.97	116.24	117.5	114.29	113.17	112.01	112.34	112.92	113.74	108.21	111.12	112.52	112.66	112.15	111.43	112.11	111.45	112.57	115.59	115.6	112.84	112.52	117.95	113.68	109.66	115.19	114.59	110.48	115.3	114.05	113.09	112.71	114.03	111.62	114.8	110.27	116.36	113.25	114.93	111.62	111.42	112.6	116.24
104.73	104.17	104.72	107.27	107.79	106.83	106.52	106.2	108.57	105.62	106.4	103.52	105.12	107.04	106.7	104.18	105.18	105.81	107.01	104.08	109.9	106.6	106.02	105.23	105.7	107.82	105.23	106.14	107.47	105.85	106.04	104.22	105.37	106.9	106.09	107.31	106.93	107.57	105.11	103.8	106.46	109.78	103.68	102.21	107.64	102.98	106.73	101.79	104.43	108.95
110.42	108.57	110.63	112.39	112.08	109.5	112.04	110.72	111.42	109.93	117.87	109.71	114.46	113.39	110.82	113.94	114.09	112.27	110.94	111.23	111.6	114.4	112.59	113.84	111.3	109.31	111.94	112.86	109.15	112.97	111.66	111.96	114.11	110.61	109.44	114.43	109.77	114.43	112.4	113.12	113.96	111.2	113.15	108.74	112.05	111.33	113.94	112.13	113.5	111.29
115.95	118.28	117.54	116.9	115.07	118.21	118.32	117.35	117.95	114.78	121.16	114.88	118.16	116.64	115.33	118.98	117.46	117.62	120.88	117.43	122.03	119.91	123.04	118.13	119.38	115.68	115.19	117.06	116.59	117.72	114.41	119.17	119.24	122.38	115.93	118.41	119.72	117.38	121.46	117.3	117.36	117.8	119.19	116.5	119.23	121.42	115.19	117.53	119.95	114.39
111.13	112.59	113.04	113.47	111.88	113.35	109.84	111.78	110.65	114.92	112.41	108.06	109.85	116.57	110.71	114.55	113.27	113.41	114.38	110.08	112.73	110.26	111.22	112.62	112.1	111.83	115.3	109.16	114.12	109.41	112.55	112.43	110.27	112	112.37	109.86	113.03	109.19	109.76	112.45	110.81	111.82	112.54	112.97	114.96	113.52	111.42	112.01	114.22	110.62
104.65	108.8	107.47	103.76	107.06	108.52	106.35	104.58	106.83	106.92	108.51	103.51	107.4	104.29	104.74	105.31	107.57	105.57	104.82	104.51	102.53	104.58	105.86	107.38	108.14	103.98	108.73	105.01	107.18	106.94	107.95	108.03	105.43	108.4	102.89	105.55	105.04	110.34	104.44	109.37	104.68	105.09	108.34	103.01	102.89	102.35	105.84	106.37	109.41	104.26
111.03	113.31	109.21	112.93	109.84	110.22	109.35	112.03	110.53	112	109.77	110.15	110.78	110.99	109.32	111.12	110.59	106.67	109.67	111.91	111.54	110.25	111.8	107.06	111.86	113.12	111.48	111.19	110.88	110.61	113.01	112.78	110.98	110.65	113.65	110.66	112.04	109.76	108.86	112.11	108.61	110.55	110.55	111.44	108.79	112.59	110.78	111.62	106.6	110.14
104.15	109.73	109.01	104.27	106.38	108.14	108.14	108.53	102.6	105.89	108.39	103.97	109.11	104.15	106.27	106.13	106.38	107.23	104.18	104.14	105.26	101.23	107.79	105.53	107.83	109.76	106.26	104.04	105.21	105.6	106.91	106.63	106.85	105.92	103.74	106.98	106.19	103.8	109.36	106.78	108.57	105.64	108.2	104.81	108.13	106.91	105.66	105.59	106.34	105.28
101.67	102.09	102.79	102.04	101.7	99.876	103.84	99.312	102.22	99.526	102.1	100.8	103.66	102.1	100.96	102.86	102.17	99.235	101.58	104.2	100.8	97.538	100.47	101.5	100.76	102.1	100.44	100.15	98.464	102.04	100.33	105.43	96.891	101.56	102.44	100.79	101.31	100.83	100.04	101.6	105.27	102.26	101.67	99.874	102.85	99.298	104.25	105.32	100.41	101.82
102.98	105.55	105.08	107.51	109.79	105.7	106.35	102.92	107.57	107.82	107.85	108.54	104.77	106.23	105.98	106.73	106.45	109.55	107.21	107.3	105.96	107.9	106.5	107.79	109.75	105	108.21	109.62	106.72	106.33	105.82	107.48	107.95	107.33	109.74	107.73	106.04	104.84	109.02	101.54	107.17	105.54	106.99	110.36	105.58	105.12	107.68	105.79	103.82	108.65
101.38	100.36	100.1	102.81	98.803	102.07	101.36	100.33	98.783	102.25	100.71	102.86	97.163	100.23	100.8	99.493	97.397	100.26	101.16	102.38	99.085	99.376	102.48	99.471	99.094	99.414	97.014	100.83	99.551	101.23	99.485	100.1	99.303	99.618	100.9	97.452	101.02	101.19	100.72	101.39	101.06	101.66	99.275	99.739	102.8	101.07	101.92	100.47	102.94	101.17
107.29	105.18	106.91	107.48	105.11	104.64	106.12	103.92	100.56	103.93	105.02	105.17	104.96	102.51	105.22	102.27	104.78	108.59	104.25	107.8	102.88	106.74	105.9	105.02	104.87	107.14	106.78	108.48	104	105.8	104.58	104.45	106.87	104.89	105.7	105.19	108.61	104.86	101.55	106.24	107.52	102.94	103.52	107.08	103.51	103.42	104.93	104.47	106.71	108.32
106.18	104.59	104.75	106.14	107.11	105.02	106	106.32	103.34	108.73	103.24	106.59	107.76	106.75	107.41	104.39	108.47	105.89	105.4	107.29	107.38	107.67	103.86	107.4	105.84	106.79	103.56	104.65	104.36	106.6	105.85	103.36	107.4	102.84	106.85	107.22	108.45	108.4	107.36	103.29	105.1	103.64	105.27	104.85	106.97	108.13	105.87	106.09	105.63	105.11
108.33	111.01	111.27	110.8	111.33	110.95	109.54	111.91	111.35	111.42	110.84	110.25	112.68	109.03	109.62	111.06	109.68	109.66	109.41	108.14	108.56	110.24	112.16	112.59	111.91	111.98	107.53	109.24	109.92	112.09	109.4	107.71	106.66	113.24	111.38	111.88	109.96	110.01	111.22	110.25	109.74	110.62	110.75	111.9	108.98	112.79	112.59	108.33	109.7	114.76
104.37	107.96	107.91	106.95	109.73	103.44	105.98	106.26	105.74	105.58	106.43	108.18	107.49	108.15	108.21	106.89	104.81	108.72	107.57	104.78	105.56	105.79	106.21	109.32	107.2	108.81	102.94	109.34	103.3	105.04	106.39	104.62	105.25	106.76	104.38	104.7	109.61	102.72	107.42	104.81	105.34	108.48	107.5	104.23	108.54	108.09	108.13	103.44	105.49	106.31
112.36	114.22	110.47	114.99	114.21	110.94	112.36	113.51	112.53	109.81	113.77	113.37	112.78	114.36	110.83	109.53	111.19	111.95	113.4	111.44	114.39	111.02	113.98	115.98	115.58	112.51	114.44	113.06	110.47	112.75	111.65	116.22	110.8	111.6	110.04	114.94	115.02	114.54	111.47	116.17	115.81	111.64	114.21	111.91	115.39	109.37	114.22	114.4	114.36	112.26
105.52	103.52	100.95	104.64	105.16	104.81	106.04	107.68	105.59	104.67	107.27	104.99	103.24	104.47	103.34	105.22	106.73	105.65	104.62	106.06	106.03	107.69	106.91	104.37	105.32	105.79	104.04	105.67	102.82	105.1	105.06	105.93	105.92	108.61	109.84	108.77	102.04	106.05	103.29	106.19	104.04	105.8	103.65	107.18	106.23	106.87	107.43	105.96	105.68	103.52
100.41	99.311	99.086	103.03	101.53	102.1	99.328	100.42	100.09	100.9	99.586	100.98	100.59	101.69	98.814	97.815	100.61	102.85	100.13	98.401	103.87	103.05	101.74	104.17	98.17	99.593	102.07	100.71	99.309	99.529	99.479	102.44	100.59	102.61	100.36	99.579	100.21	98.088	100.19	101.54	103.58	100.73	101.21	99.007	96.513	97.82	104.5	100.56	99.089	101.48
105.27	103.01	105.77	106.79	108.35	102.48	104.17	108.36	105.98	108.65	106.49	109.08	104.27	108.62	102.75	103.58	103.33	104.58	107.09	102.33	105.31	104.58	107.58	103.1	107.77	106.77	106.73	104.33	105.53	102.27	105.59	107.51	106.82	105.2	103.86	105.39	106.79	109.44	104.5	106.37	106	106.87	104.9	107.33	103.46	105.87	103.16	103.89	104.35	105.79
117.82	117.88	117.35	117.97	118.02	119.96	119.69	117.15	118.31	118.5	114.93	115.14	116.33	118.47	119.18	116.21	116.41	117.94	119.44	118.64	117.96	118.39	117.55	115.9	115.1	120.09	116.05	118.22	117.83	120.23	118.51	119.18	115.39	115.29	120.75	117.15	120.59	114.09	114.09	118.57	117.99	119.22	115.25	118.83	115.65	116.52	117.07	118.25	120.2	118.32
106.05	105.22	104.55	107.38	104.65	109.87	103.15	106	106.27	106.48	107.45	106.09	105.33	104.34	108.6	107.29	104.78	104.17	106.32	103.93	105.43	107.05	107.8	106.3	105.16	105.43	107.95	107.51	104.66	107.74	104.36	106.91	106.22	101.26	100.54	106.6	105.24	105.57	102.97	107.05	107.74	105.03	103.94	103.11	102.98	103.06	104.74	104.99	107.25	103.83
105.67	103.61	105.82	105.75	110.37	107.69	107.76	105.73	106.17	106.26	103.93	106.93	106.6	105.4	107.61	108.1	106.46	105.48	105.96	104.65	106.54	107.43	102.57	107.97	104.08	105.55	107.66	105.02	104.72	105.9	102.66	108.27	108.26	104.93	107.58	104.79	103.16	103.69	109.2	107.12	107.81	104.48	103.86	108.9	107.71	105.92	104.72	102.56	106.81	106.46
106.94	104.84	104.86	104.23	103.32	104.3	102.3	103.6	107.61	105.9	105.67	106.98	101.43	104.75	104.32	102.04	104.12	106.17	105.59	105.45	103.86	103.77	107.1	105.21	109.1	106.1	106.56	106.44	107.84	108.6	103.31	105.57	104.45	103.86	105.58	106.71	105.48	109.75	108.31	104.61	107.88	107.28	106.66	105.33	107.63	104.06	104.94	105.34	102.61	105.14
98.598	99.411	98.849	100.72	95.139	100.66	100.69	99.964	102.11	100.9	99.426	99.875	95.928	100.74	99.061	100.29	98.372	102.89	99.347	97.578	101.42	101.1	101.2	100.62	98.501	100.78	97.753	98.675	99.571	97.097	101.69	100.38	101.43	98.519	101.32	98.957	100.88	99.823	99.589	99.265	98.12	97.991	97.408	97.666	102.6	100.87	98.887	101.22	100.57	102.62
105.88	103.98	109.72	106.01	105.88	106.87	105.4	109.72	104.88	106.02	104.71	105.71	106.86	107.41	106.28	106.21	105.88	106.69	107.11	106.51	108.21	106.27	106.51	106.69	106.65	106.24	106.25	106.13	102.26	104.97	105.75	107.21	102.59	106.67	107.78	110.34	108.74	105.75	104.97	104.61	102.9	107.06	105.05	106.8	106.36	105.05	103.88	106.57	106.25	105.53
103.77	106.2	105.12	105.08	102.8	100.3	103.12	102.53	106.16	102.93	103.89	104.46	106.65	103.29	104.16	104.7	102.29	104.08	101.71	104.74	103.03	105.15	101.33	101.76	103.05	103.57	102.65	105.49	102.92	105.29	103.68	105.45	103.52	102.9	101.54	98.188	103.03	105.3	105.16	103.82	101.27	106.21	101.3	106.53	105.68	103.46	102.51	106.91	108	104.45
106.41	103.65	105.98	106.37	106.25	104.45	104.79	106.19	104.37	106.36	105	105.14	106.99	105.07	105.88	104.34	108.15	107.97	105.46	105.14	107.73	106.22	104.84	107.14	104.81	101.41	104.92	107.04	107	105.58	106.68	105.62	108.42	106.48	106.01	105.29	105.03	103.84	105.89	105.35	103.79	105.35	108.29	107.05	105.28	104.82	108.42	103.2	105.89	105.26
104.03	104.51	105.07	104.83	106.26	108.16	101.45	103.9	109.24	104.51	104.16	102.54	102.58	106.16	106.4	105.15	101.39	103.84	105	104.67	106.55	105.69	100.48	105.91	105.9	104.06	106.04	104.14	103.87	101.58	108.29	104.5	101.9	104.86	104.74	104.09	103.85	100.84	104.5	106.34	103.63	105.77	103.96	105.01	106.36	102.27	104.18	105.26	105.08	102.83
100.65	97.327	99.664	99.801	100.88	101.16	102.79	102.04	100.62	100.12	99.104	101.76	98.436	101.92	101.38	98.918	102.25	102.03	100.26	100.73	100.61	100.43	101.92	103.37	99.422	102.66	100.77	97.564	101.66	100.49	102.24	101.36	101.08	100.97	102.24	98.31	100.39	101.53	100.15	100.12	97.471	102.04	101.06	100.31	103.89	98.873	100.07	103.13	99.868	101.07
104.99	105.58	103.4	104.31	103.3	101.02	104.07	104.75	102.56	107.07	104.88	103.16	105.28	106.32	102.74	102.72	103.89	105.37	108.46	102.51	107.97	101.02	106.64	105.62	103.69	102.79	101.59	107.35	103.15	105.55	104	100.28	104.28	109.91	105.66	104.58	104.41	105.09	102.25	103.68	104.16	103.86	103.67	101.88	104.02	102.43	106.24	103.78	103.99	106.91
112.34	111.6	111.32	109.19	112.15	112.09	115.37	111.46	113.6	111.32	111.54	112.98	109.76	108.92	112.23	110.6	110.33	110.68	110.51	111.51	112.05	111.64	110.63	113.26	111.01	110.69	110.26	110.62	110.66	111.76	112.41	114.54	109.31	110.84	113.21	113.43	113.27	112.64	112.54	114.79	112.01	111.61	113.46	113.05	108.35	109.84	112.8	109.91	110.78	111.75
99.368	99.69	100.79	100.1	100.23	100.42	99.569	103.09	103.48	98.838	103.27	96.779	99.533	102.53	102.15	98.664	100.01	99.378	99.92	100.74	100.2	103.01	98.07	100.68	100.9	100.45	101.79	101.89	99.431	101.28	101.46	99.715	101.38	99.736	101.13	101.01	101.16	102.72	106.5	103.07	98.679	98.574	101.37	100.41	103.2	102.56	100.6	97.613	102.09	101.45
106.49	106.04	108.15	107.74	106.3	103.57	104.12	105.87	106.55	106.15	104.61	104.09	105.49	103.15	103.9	107.39	106.68	104.8	105.52	104.18	104.68	103.05	105.85	107.15	103.92	105.13	104.3	103.86	106.51	105.41	103.46	108.7	106.28	103.78	105.27	104.1	106.47	105.31	101.7	105.65	105.92	106.87	104.99	104.81	104.38	108.13	104.75	105.35	102.48	105.56
107.83	107.08	107.66	105.18	107.4	106.07	102.17	105.67	108.06	102.69	105	103.91	104.84	102.26	104.01	104.34	107.74	104.62	105.97	107.59	104.81	107.84	103.66	104.67	107.34	103.84	107.19	107.06	104.11	106.19	106.02	103.08	103.58	105.55	105.41	105.35	110.85	104.48	106.39	105.83	104.82	103.74	102.24	103.65	101.47	104.78	105.74	105.69	106.08	105.54
106.05	105.84	108.12	104.67	104.71	105.99	108.15	105.57	105.95	104.08	103.67	107.03	105.47	103.56	105.93	107.41	105.54	106.83	103.31	105.55	107.17	104.68	104.85	107.18	107.53	107.43	107.42	108.44	104.93	107.8	105.2	104.1	105.8	105.47	107.68	106.03	101.3	105.18	105.75	105.95	108.3	106.69	102.12	109.41	103.49	103.83	106.1	107.3	103.66	102.7
103.3	105.19	105.23	102.92	104.45	107.32	105.89	106.69	108.07	105.53	106.97	102.54	104.13	109.26	105.38	107.94	103.33	108.69	107.26	102.77	103.11	107.11	102.48	105.5	105.28	107.19	110.04	108.23	106.16	106.14	105.54	105.27	104.72	105.23	105.81	107.02	107.1	105.52	106.81	105.24	104.87	103.57	103.36	105.26	105.13	105.34	106.31	102.07	106.02	103.99
107.86	107.36	106.7	106.86	105.24	106.22	107.39	104.27	105.44	104.43	103.87	107.45	102.24	104.1	109.28	103.71	104.06	104.43	106.43	104.2	105.75	104.04	104.64	104.79	105.11	105.72	100.55	105.92	105.26	102.42	104.36	103.08	108.83	107.25	105.59	107.02	106.86	106.67	105.45	106.95	103.97	106.72	104.86	102.26	104.75	101.9	106.88	103.86	105.09	108.92
111.92	112.11	112.56	112.57	111.19	113.35	111.06	109.97	114.13	113.28	110.13	113.47	111.09	107.04	113.03	115.85	112.54	112.7	113.36	114.93	111.68	114.97	113.24	110.26	111.58	108.18	114.02	112.9	111.1	111.75	113.13	114.49	118.39	114.71	110.99	110.81	112.22	114.91	114.99	114.1	115.24	113.27	112.46	114.16	116.03	112.08	113.57	112.46	110.74	113.19
99.999	101.49	101.42	101.68	101.02	100.65	98.898	99.705	102.79	101.31	103.6	99.755	100.09	101.31	99.744	100.23	101.89	99.014	98.854	101.99	101.26	98.103	101.55	102.04	98.329	102.06	100.96	104	98	101.53	101.1	98.485	99.294	103.48	99.663	98.134	100.67	102.06	100.09	100.05	97.095	97.992	98.638	101.54	99.452	102.54	95.846	97.429	101.11	100.81
104.96	106.47	107.33	107.88	104.36	102.61	106.67	108.42	106.4	106.23	104.24	106.98	105.97	104.04	104.9	106.59	107.07	102.58	104.26	104.05	103.22	103.6	108.32	106.32	105.01	107.04	104.73	105.04	107.95	106.51	107.67	105.44	104.55	104.69	106.65	104.08	105.84	107.34	104.49	106.75	105.78	108.11	105.78	105.77	107.69	105.21	103.23	104.2	103.05	104.25
118.87	120.38	119.59	116.81	120.58	116.57	114.67	119.38	117.84	114.21	115.85	115.98	119.45	120.42	119.45	117.91	120.14	116.15	119.02	119.37	117.85	117.32	117.55	119.13	118.54	116.35	117.41	119.2	116.54	119.02	118.26	120.58	117.8	117.36	117.28	117.08	117.38	118.71	116.48	120.63	118.13	116.37	120.18	115.11	119.21	115.37	118.87	117.39	116.92	114.77
105.85	104.71	107.19	105.17	106.06	107.12	105.52	106.52	107.33	105.09	107.24	103.25	104.23	104.22	106.02	109.97	102.62	104.84	107.54	106.22	104.84	105.1	107.15	103.3	104.54	106.4	108.56	104.66	103.82	104.98	104.6	108.97	109.28	108.52	106.31	101.92	100.87	104.9	105.45	103	106.63	105.57	106.31	103.58	105.05	107.91	105.73	109.57	106.5	105.65
106.43	108.8	107.8	105.77	107.18	106.63	110.8	106.94	106.42	106.7	107.92	107.34	104.65	104.48	106.13	105.43	106.48	106.62	106.26	106.6	105.29	107.48	108.18	106.68	106.52	105.6	105.31	106.87	105.94	104.35	107.3	104.18	108.35	106.69	106.97	105.47	105.72	111.46	105.25	105.7	110.66	108.56	105.1	107.91	106.03	109.16	106.61	106.85	108.36	104.46
104.09	107.08	108.42	106.98	108.58	108.09	109.52	105.21	104.61	105.8	106.35	105.73	106.47	107.89	105.85	108.56	105.56	105.87	109.67	107.54	104.7	107.75	107.85	106.64	108.17	108.16	105.68	107.75	109.74	109.8	108.04	108.6	110.27	105.59	105.09	107.83	107.44	107.83	108.76	105.35	108.25	108.02	106.42	109.26	109.98	109.36	110.46	103.66	105.54	110.47
106.8	104.77	105.82	106.46	105	105.03	104.38	105.87	107.35	105.98	103.47	107.05	107.48	104.19	105.83	104.7	103.26	104.9	104.03	106.18	108.09	106.48	104.99	104.81	105.9	105.84	104.41	104.88	108.57	106.54	108	105.44	102.86	104.89	104.12	105.09	103.11	105.09	107.08	107.06	106.15	102.31	103.88	103.14	105.4	107.46	108.37	107.85	102.97	106.11
103.86	104.01	102.18	103.74	103.99	110.02	106.96	107.79	105.32	108.85	104.62	106.03	102.67	107.99	105.61	106.8	104.49	104.34	107.14	107.14	104.89	105.74	105.23	103.03	106.54	106.44	106.18	102.37	108.97	105.02	105.07	107.35	108.06	106.73	107.5	106.68	104.58	106.56	102.82	102.18	104.29	106.28	106.77	101.46	106.64	107.02	104.64	104.56	104.43	105.89
105.9	105.96	105.83	108.13	106.29	109.77	106.79	108.55	107.95	105.51	109.74	104.66	110.8	107.69	107.24	107.79	108.19	105.04	107.04	104.47	106.62	103.17	104.8	109.11	108.75	104.61	106.78	106.58	106.46	105.93	104.47	107.95	107.07	108.48	107.6	103.92	104.65	107.01	106.71	105.46	106.38	108.79	105.26	107.87	106.3	103.47	107.93	110.13	104.64	104.57
113.29	113.21	113.26	112.76	113.97	112.46	111.92	111.1	112.02	114.13	109.57	112.06	110.37	113.53	113.11	113.89	113.87	111.31	116.14	109.36	111.07	114.68	113.13	112.89	111.17	112.59	113.85	115.31	113.21	115.79	117.14	112.97	109.58	113.54	111.04	113.06	110.5	110.86	109.45	116.85	114.01	113.28	114.7	110.74	113.66	113.59	112.52	111.18	112.4	111.56
108.42	111.26	110.03	112.06	111.1	111.64	114.44	109.42	109.18	111.58	113.37	113.6	112.32	107.35	108.5	112.3	111.42	109.23	111.18	114.65	113.2	110.76	111.99	109.9	111.52	112.12	110.03	108.37	107.33	113.12	110.53	110.93	109.64	110.33	111.14	111.62	111.47	108.25	107.85	110.38	111.04	110.57	107.23	111.24	109.23	111.45	109.31	108.38	112.16	110.65
102.22	100.96	99.463	103.47	102.18	101.51	103.16	100.75	103.19	99.478	99.257	99.772	97.866	102.12	98.232	101.59	105.01	99.558	102.09	99.391	98.513	98.078	98.511	103.76	102.99	101.54	102.15	99.545	103.5	101.31	98.586	98.805	101.27	100.94	101.71	100.99	100.08	100.44	99.198	98.036	102.1	101.72	98.727	102.71	101.15	102.16	99.081	102.53	101.34	101.31
100.82	102.3	105.19	102.4	107.27	103.75	103.55	104.42	102.16	104.27	105.79	108.1	100.93	102.33	104.89	104.75	104.37	103.63	105.45	104.22	108.67	104.81	103.75	101.72	104.13	104.13	100.35	104.44	104.25	104.06	102.19	100.91	106.74	105.23	106.74	109.16	106.68	103.92	106.22	103.95	105.52	105.36	102.9	106.54	105.13	105.04	104.82	104.47	104.47	104.58
111.98	109.65	108.35	110.7	114.96	114.24	112.83	114.24	112.45	111.4	113.48	110.36	108.86	111	111.39	113.41	110.01	111.25	114.72	109.87	113.13	111.55	112.75	112.25	111.59	110.79	114.01	110.69	111.92	112.85	115.25	111.62	111.19	114.48	113.51	112.14	113.82	113.48	111.58	112.44	110.81	115.12	112.65	107.14	112.61	111.88	114	116.02	109.06	111.63
108.33	105.88	107.22	106.46	108.43	105.06	106.32	108.54	104.76	105.09	104.59	107.83	105.01	103.96	107.6	105.74	106.52	107.99	107.28	107.46	105.95	107.18	105.14	104.94	105.31	106.61	110.38	111.31	104.64	106.79	103.77	106.42	103.52	105.74	105.17	102.73	104.6	105.8	104	105.97	107.78	104.28	105.71	104.2	103.91	109.67	105.33	106.34	105.84	105.43
104.8	106.82	105.11	104.69	104.18	106.48	110.48	104.12	106.64	105.34	109.39	106.37	104.92	104.94	108.4	105.5	103.63	105.92	111.77	105.75	103.05	104.51	104.15	107.69	105.46	104.06	105.95	104.39	105.65	104.58	105.37	108.27	105.36	104.8	104.82	107.39	106.41	106.34	105.33	106.62	105.64	105.99	106.5	103.29	105.63	107.34	106.66	103.65	107.24	107.49
117.62	113.27	114.78	115.41	118.69	117.11	115.14	114.57	112.73	113.06	115.04	114.22	118.56	117	114.8	115.07	118.71	113.25	115.07	116.11	116.56	115.27	112.88	113.51	114.89	116.25	118.36	115.42	115.51	114.82	115.52	116.16	115.17	118.18	118.46	116.72	114.37	119.41	113.86	116.06	120.1	119.24	115.44	117.46	114.08	119.81	115.66	116.34	117.29	114.77
115.55	115.41	117.49	115.92	117.93	116.64	114.07	114.72	117.5	117.95	114.49	118.93	114.52	116.82	117.45	111.17	114.9	115.36	115.48	117.16	117.31	114.3	118.41	117.29	113.44	117.72	118.65	115.73	118.54	114.81	116.14	117.35	112.72	115.53	117.9	115.69	115.39	115.06	115.6	117.01	114.39	118.45	118.23	118.39	116.07	115.05	115.67	113.95	116.01	118.76
109.79	108.21	108.22	107.85	107.29	108.02	106.87	109.72	107.29	106.95	105.04	107.45	107.25	108.51	106.58	108.07	106.55	105.06	109.35	108.15	107.15	108.06	111.33	108.22	108.25	105.44	108.2	107.43	108.02	104.82	104.92	106.07	106.86	106.13	106.54	108.15	104.76	109.09	108.52	102.18	105.18	105.7	106.57	106.84	109.03	108.24	106.43	105.4	109.47	106.27
104.47	105.36	106.34	107.28	104.04	102.55	104.05	105.25	108.7	107.01	107.97	102.98	106.37	106.94	105.4	107.06	106.12	105.81	108.62	103.13	108.76	103.41	106.04	104.3	102.99	103.68	107.23	103.49	104.47	105.76	105.17	105.67	105.36	106.04	106.47	101.65	106.12	103.19	106.78	103.14	105.19	106.24	109.35	102.39	105.07	103.86	104.98	107.72	106.08	106.61
111.58	113.31	110.01	112.94	110.99	111.59	112.21	112.51	112.72	113.68	112.23	113.49	111.43	114.66	111.83	113.79	113.07	110.7	113.57	109.34	108.33	113.53	111	112.59	109.93	112.2	107.87	112.3	111.7	112.79	114.29	110.57	113.53	112.43	111.59	110.63	111.87	110.67	112.38	113.23	110.58	113.33	114.25	111.22	112.39	112.7	113.77	111.56	112.13	113.46
110.72	111.3	113.61	111.39	115.34	112.53	111.38	109.53	111.24	110.39	111.81	110.33	110.58	115.71	112.52	113.09	111.66	108.81	111.1	112.83	110.59	111.33	110.62	110.06	109.16	112.89	113.02	112.51	107.31	112.35	112.54	112.13	111.42	109.5	112.24	109.74	108.88	108.57	109.47	113	109.97	108.83	109.8	110.15	111.75	114.37	109.85	112.29	111.71	112.25
115.49	114.84	113.71	114.05	114.21	112.06	114.17	111.77	110.98	115.68	110.78	114.08	111.08	112.84	113.08	111.85	110.73	111.88	111.8	114.03	109.93	113.47	114.93	115.47	112.62	112.86	112.98	110.67	114.75	114.37	113.9	114.31	113.16	115.62	113.89	110.97	110.51	112.43	115.94	113.77	114.19	111.88	110.65	112.31	113.29	115.39	114.91	113.06	106.73	111.09
107.27	106.21	105.98	106.47	104.63	106.14	104.9	106.33	106	105.19	105.91	102.57	107.64	106.6	105.9	104.82	108.67	107.38	104.99	105.91	106.6	106.69	107.49	106.72	107.12	104.27	104.93	102.69	105.24	105.99	109.25	104.09	106.15	107.03	105.63	105.93	105.87	104.97	106.45	103.89	105.3	105.38	102.87	104.11	105.33	102.3	107.03	102.87	106.91	102.51
107.64	106.33	107.44	102.88	106.31	108.81	103.63	105.99	105.48	106.57	110.29	106.79	105.46	111.5	106.75	110.15	108.14	104.96	105.66	105.26	108.17	108.99	107.96	106.72	106.08	106.2	105.51	108.89	107.78	108.83	104.15	105.18	108.06	107.21	107.67	107.17	108.21	106.88	107.02	106.17	107.7	106.15	106.26	106.43	105.93	106.22	107.04	106.52	105.42	106.58
113.78	113.1	112.01	108.83	111.75	113.08	114.91	115.47	113.23	111.14	115.52	115.58	115.63	113.91	112.8	111.29	111.55	112.14	114.02	112.91	110.85	114.8	110.98	114.42	113.49	114.18	108.89	110.78	113.33	114.37	112.55	112.56	112.07	111.89	114.89	113.74	111.62	113.92	111.42	110.77	111.43	116.13	112.65	111.97	114.36	115.24	115.21	112.76	114.36	112.94
113.83	111.62	112.57	110.19	112.85	111.53	110.39	110.8	114.42	112.51	112.59	111.91	112.7	109.66	111.44	111.24	114.12	111.16	110.02	109.58	112.66	109.95	111.85	111.87	110.78	109.8	112.32	111.34	111.39	110.63	111.05	111.36	111.84	111.35	114.51	111.2	113.25	112.1	112.86	111.19	111.59	113.26	109.86	112.59	111.33	112.14	114.74	112.27	113.97	111.59
108.79	115.68	114.98	114.25	115.68	110.74	112.83	110.88	110.68	112.5	110.72	113.05	114.26	115.12	112.29	115.3	113.54	110.28	112.53	114.71	111.22	111.06	116.89	112.65	109.33	114.45	113.6	111.4	111.29	110.84	108.75	111.44	109.93	111.92	111.92	110.24	111.62	108.7	110.34	113.18	112.52	113.94	114.03	111.15	111.42	111.87	113.24	113.59	109.43	113.62
107.47	106.56	107	105.9	109.79	109.24	107.23	107.14	108.23	109.72	105.29	108.48	107.8	107.64	106.84	106.23	103.71	107.86	105.37	104.65	109.48	105.82	107.26	105.92	106.18	105.76	103.3	104.72	104.31	105.54	107	109.91	102.93	106.74	106.28	107.99	103.62	108.78	107.78	107.37	111.25	107.23	106.2	105.03	108.43	108.29	107.17	105.48	108.15	105.63
103.01	108.36	105.57	107.63	105.12	104.98	104.2	105.53	105.74	103.47	111.25	110.14	104.13	106.74	102.36	107.36	104.64	105.46	107.71	106.88	103.96	106.46	106.11	103.4	107.39	104.32	109.08	103.66	104.53	102.62	106.9	105.61	102.72	103.49	107.17	106.48	107.88	105.4	105.86	104.38	107.37	104	102.49	101.37	104.53	106.91	101.71	104.61	104.69	108.26
111.64	108.33	106.49	109.71	111.59	114.43	113.66	112.89	112.86	111.13	113.17	111.37	110.47	112.74	109.68	109.37	111.16	106.26	110.59	110.73	109.69	106.99	109.16	109.51	109.58	111.99	110.04	110.73	113.67	109.38	111.3	109	111.26	109.42	115.03	111.87	112.15	112.13	113.45	106.53	111.97	113.96	110.26	112.5	109.93	113.15	113.2	108.66	115.93	112.4
103.28	104.08	101.39	102.41	100.52	99.337	100.18	100.85	98.855	98.611	102.08	100.76	101.16	99.708	102.66	99.358	99.745	102.74	99.946	100.02	102.11	104.9	101.56	102.21	100.69	99.607	104.34	102.89	99.659	99.768	104.45	100.95	97.924	103.61	98.788	102.7	102.07	99.211	98.692	101.54	102.88	100.51	99.006	102.18	98.763	97.598	103.37	104.02	98.04	102.87
118.26	116.82	118.92	117.02	120.85	117.44	117.96	118.92	115.6	114.03	117	119.01	118.47	117.74	115.01	116.11	117.3	117.56	113.75	116.67	119.59	120.14	116.27	119.19	113.22	121.58	115.77	116.67	114.55	117.08	116.81	116.76	117.25	116.06	114.93	112.68	114.76	118.55	119.9	119.64	115.25	116.19	115.22	121.98	118.25	117.81	119.91	115.2	116.47	114.75
107.87	109.73	111.43	109.02	110.4	111.21	110.87	109.57	109.73	110.64	109.91	113.43	108.99	111.29	110.64	109.23	108.91	109.92	107.17	111	107.14	108.81	110.29	107.22	109.06	108.39	110.96	109.63	107	111.22	110.66	109.23	109.57	108.75	109.76	107.87	110.03	109.64	111.93	108.9	110.39	113.19	111.15	111.48	111.54	108.34	111.95	111.34	107.3	107.84
118.1	117.16	119.6	116.61	120.49	114.15	117.2	117.24	119.93	117.36	116.41	118.12	119.47	117.46	116.56	115.84	116.52	115.11	114.79	116.18	117.83	116.84	118.87	118.58	118.9	116.8	117.2	116.82	119.2	119.06	119.24	116.36	116.97	118.54	119.53	119.57	113.84	116.94	116.1	116.44	117.87	117.87	120.38	117.85	118.89	117	117.1	117.33	118.46	118.77
109.34	112.84	107.27	107.45	106.97	109.54	112.84	112.29	110.71	112.5	109.94	111.23	109.56	109.99	106.85	110.1	107.09	111.77	110.62	110.27	111.06	109.55	110.67	111.02	107.56	109.42	107.25	107.71	111.45	106.28	113.33	107.37	109.47	112.74	110.24	112.88	109.16	106.21	112.01	108.89	112.16	112.1	110.45	107.98	109.98	109.7	107.99	111.67	111.04	108.99
110.93	111.81	107.72	109.61	112.26	110.31	109.71	111.51	110.51	110.97	111.27	112.38	108.04	111.14	111.44	108.6	112.77	111.33	113.51	111.59	111.44	111.42	110.12	110.07	111.04	115.82	111.72	112.84	108.31	109.95	110.88	115.23	109.73	113.26	110.79	112	113.59	114.19	110.3	113.95	111.16	109.98	110.72	110.49	114.81	109.3	109.73	112.14	110.35	111.83
116.08	110.73	109.09	111.97	108.7	113.13	111.29	113.67	111.77	113.15	110.14	112.43	110.42	115.69	110.98	113.02	113.31	113.65	110.9	113.63	111.64	113.74	109.92	114.05	110.11	111.66	115.47	111.63	112.5	111.17	110.44	112.61	113.63	114.31	109.01	113.3	114.53	111.29	113.02	113.57	108.17	115.33	114.18	109.22	110.09	114.13	112.08	114.35	113.45	109.69
106.23	107.85	105.3	105.12	108.04	105.69	103.82	107.85	104.43	104.17	106.76	108.16	105	106.78	105.78	104.88	103.92	103.51	104.01	106.37	103.49	107.72	105.95	105.54	104.61	107.84	105.13	103.91	104.13	105.74	103.72	106	105.93	104.9	106.11	104.65	106.44	108.02	107.95	106.42	102.75	107.4	105.66	103.93	104.49	106.75	105.98	105.9	107.97	104.01
112.68	110.49	109.88	115.41	108.41	110.16	111.28	112.44	108.57	110	114.99	110.74	109.56	111.2	108.3	111.67	110.45	109.17	113.44	110.13	111.97	108.53	109.99	107.7	110.29	109.13	111.18	110.23	111.52	111.38	110.27	110.79	113.74	109.48	110.97	109.13	112.12	111.48	108.64	109.7	108.93	110.85	109.35	109.78	108.33	111.18	108.56	109.64	111	111.84
105.55	102.57	105.83	107.21	107.37	106.02	106.8	106.44	105.96	106.24	107.48	107.22	106.63	107.53	107.29	105.01	110.23	103.07	106.77	104.09	104.23	109.78	104.1	105.9	103.7	109.75	104.18	106.64	104.62	106.15	106.17	108.27	106.1	106.16	106.21	109.69	106	106.56	103.25	106.53	108.37	109.42	105.71	105.2	105.4	108.51	106.86	106.87	107.32	106.92
117.18	120.33	116.09	116.95	116.13	118.77	117.98	118.4	118.64	121.29	113.78	118.65	115.74	116.32	116.11	116.39	117.5	119.72	119.6	118.83	113.95	114.69	115.4	119.01	117.79	115.63	119.85	115.72	117.74	113.72	117.34	114.84	116.9	116.78	116.97	119.41	119.92	115.34	118.22	120.01	119.67	117.47	117.23	118.58	118.42	122.83	119.44	116.18	115.84	117.06
110.63	113.63	108.31	111.63	111.94	110.72	108.17	112.5	111.62	109.93	108.81	111.45	110.95	109.24	110.45	110.5	109.56	113.37	111.18	112.04	112.56	109.2	112.61	112.23	114.07	110.56	110.03	113.73	113.07	112.97	109.98	113.62	111.42	111.89	110.8	107.09	110.73	111.54	111.66	110.55	113.11	109.48	107.85	109.09	112	112.39	110.27	110.72	115.56	107.68
104.25	97.166	100.91	100.71	100.73	100.67	101.74	100.83	103.5	98.904	100.85	102.33	97.377	99.794	102.61	101.31	100.39	97.893	96.206	100.7	100.72	100.71	103.73	100.86	99.319	98.951	102.49	99.679	101.47	101.67	101.56	99.145	100.51	98.525	100.61	102.74	99.42	102.59	101.76	100.31	99.083	99.23	100.81	100.78	100.82	102.28	100.58	98.462	99.583	100.62
102.22	98.761	100.93	98.581	101.71	95.882	99.221	100.93	99.091	96.148	101	99.925	100.93	101.97	99.724	101.51	99.666	101.55	99.805	98.966	101.03	100.21	99.399	99.006	99.365	100.24	100.43	100.95	97.378	98.656	99.911	100.64	102.57	99.087	101.16	99.138	99.655	102.47	98.957	99.11	98.656	102.7	96.597	99.621	98.432	98.023	97.03	99.18	100.22	97.745
105.53	105.77	105.55	109.37	103.95	108.05	108.78	109.56	105.7	111.38	105.22	108.64	105.15	105.55	104.63	104.67	105.93	104.11	107.62	105.06	107.55	105.77	106.34	109.12	107.71	109.62	108.77	103.48	106.27	108.65	107.46	105.24	106.3	106.99	108.02	106.63	108.57	106.68	108.38	106.53	102.56	107.59	106.03	104.22	106.77	107.5	106.32	105.04	107.96	104.87
107.81	109.04	108.97	108.75	112.36	108.42	107.01	108.43	110.88	107.99	108.62	109.92	110.42	109.51	109.56	110.88	107.52	108.29	108.88	112.68	109.66	109.47	111.36	107.77	110.4	110.61	110.42	110.99	110.65	109.21	106.07	108.43	112.55	110.83	108.46	109.04	112.6	109.98	105.92	108.1	110.21	109.59	109.61	108.47	107.76	111.09	109.92	109.48	109.24	109.63
112.01	109.93	112.06	111.46	109.24	109.4	109.76	110.3	110.29	111.9	109.05	108.99	109.07	111.29	109.19	108.35	110.95	108.65	107.68	106.67	110.17	110.82	108.66	109.5	109.45	108.1	108.2	112.34	109.57	108.92	110.93	107.66	109.09	108.36	109.67	108.27	111.49	108.42	109.08	110.78	111.87	111	107.7	107.57	108.85	109	111.59	109.87	111.61	110.94
99.354	99.936	101.08	101.75	99.578	101.17	102.51	101.35	98.075	99.601	99.689	99.779	99.307	100.1	99.693	99.857	100.53	101.66	100.01	99.738	98.809	100.22	101.42	100.82	99.745	99.356	95.22	98.811	101.52	98.025	98.797	102.58	99.897	104.15	99.189	100.02	100.27	98.816	97.404	96.489	99.695	100.08	96.976	100.31	99.47	99.776	98.884	97.795	99.674	100.01
119.46	116.59	116.37	115.96	118.1	116.96	116.55	117.34	114.37	117.41	119.62	116.93	117.19	117.23	120.12	118.36	115.59	117.15	113.89	120.54	114.59	118.83	117.63	118.55	120.73	117.06	115.91	120.53	117.1	119.89	118.99	119.12	118.66	112.77	117.69	114.34	116.29	116.96	114.79	118.8	118.12	117.25	119.36	119.24	119.05	119.23	115.67	119.95	118.01	119.22
107.7	105.43	106.97	106.02	111.2	107.68	109.59	106.89	105.67	107.03	105.3	104.75	110.36	104.96	107.01	105.12	106.32	107.63	105	104.78	104.94	108.48	108.05	108.95	105.9	107.86	105.65	106.37	110.05	106.45	107.39	104.54	107.29	105.45	105.94	106.21	107.14	105.37	106.13	108.13	104.54	101.82	107.91	104.57	104.26	106.31	108.81	105.5	106.29	108.28
108.77	106.06	109.61	107.87	105.24	109.52	101.89	105.12	104.93	105.83	104.39	105.22	103.25	105.17	105.61	105.3	104.87	106.96	106.06	108.55	106.16	106.27	106.11	104.36	106.41	104.15	107.04	106.88	102.57	104.49	105	103.64	104.06	105.67	108.31	103.95	104.39	107.32	107.16	107.53	106.8	104.45	102.99	103.19	107.25	106.81	105.86	107.9	104.26	107.36
101.83	106.6	108.11	105.25	108.66	104.88	105.45	105.36	105.42	105.74	104.4	105.03	107.5	107.54	110.68	106.46	105.64	103.05	105.83	109.24	104.42	106.29	104.19	106.59	106.9	108.07	104.03	102.52	107.75	101.8	109.17	104.72	106.81	105.3	104.34	106.55	102.21	101.49	105.11	105.63	105.65	104.69	103.12	102.23	108.46	107.24	108.59	106.67	104.24	107.63
113.86	110.97	112.25	116.43	112.09	113.77	111.44	110.14	109.84	111.48	109.63	113.78	112.14	111.01	112.22	110.98	113.53	112.46	112.44	110.56	111.12	108.76	114.15	114.98	111.15	113.41	110.24	113.7	111.03	111.05	112.84	115.05	112.12	108.02	111.01	112.27	112.9	113.64	112.12	115.38	112.09	112.15	110.51	110.96	112.02	113.95	112.05	113.53	111.73	111.2
110.3	110.7	108.19	110.82	111.62	113.43	112.04	111.22	108.57	108.21	112.91	109.67	112.91	109.88	112.88	110.52	114.45	112.49	109.18	110.92	110.5	109.51	107.77	109.18	109.37	108.58	112.06	111.52	113.6	111.53	111.46	112.91	114.87	111.34	111.55	110.83	114.36	111.12	113.63	109.31	115.05	110.25	114.48	109.28	112.08	116.74	112.67	109.28	110.86	112.53
106.69	112.3	106.32	109.68	108.88	110.87	111.23	111.28	113.51	110.52	109.22	112.05	113.98	107.78	110.37	112.11	115.93	111.95	111.49	110.41	109.56	110.16	111.77	111.09	113.08	110.74	108.9	110.08	111.13	108.12	110.1	112.26	110.97	113	111.18	113.84	113.83	113.06	110.39	111.28	111.37	110.88	112.63	107.3	108.5	111.8	108.97	112.44	110.09	108.28
114.46	113.18	111.21	109.93	114.29	115.63	116.06	111.72	111.17	111	114.74	110.53	109.46	111.68	112.07	113.64	115.42	111.99	112.91	110.3	112.93	111.62	111.44	111.41	109.49	111.08	112.54	112.17	111.68	111.17	107.32	112.84	112.83	111.75	112.25	108.51	111	113.28	113.68	112.94	112.49	112.58	111.35	113.26	113.74	114.36	112.43	112.39	112.14	111.85
107.29	105.55	105.52	106.2	106.13	103.18	104.61	106.11	106.39	102.58	102.12	103.93	107.98	105.58	107.22	104.46	105.93	103.62	105.88	105.03	107.08	108.76	101.89	104.79	105.47	106.11	107.78	106.3	108.77	105.22	105.52	107.35	105.91	105.87	104.7	106.05	103.37	105.65	106.7	104.7	103.43	105.2	104.85	103.1	106.12	105.85	102.81	108.44	103.86	107.83
108.51	107.67	106.26	102.17	106.79	103.19	106.6	103.41	106.11	107.47	104.64	104.29	106.67	104.87	105.5	107.25	106.43	104.77	105.65	107.14	108	102.81	104.54	107.6	105.25	106.89	108.94	104.11	108.27	102.76	104.01	108.52	108.56	107.29	105.77	106.31	103.22	108.46	104.51	105.58	106.34	103.1	106.3	112.01	108.85	109.19	107.57	106.51	105.11	108.94
105.21	104.02	103.33	103.24	104.05	104.65	108.66	108.32	102.42	102.69	110.68	103.74	105.85	102.77	101.6	106.14	103.52	107.24	106.02	103.74	108.55	107.76	104.58	103.88	104.84	107.47	103.71	104.03	104.59	107.96	106.48	102.47	104.26	106.87	104.08	105.05	102.61	106.25	107.77	103.93	106.81	105.64	107.25	106.92	107.11	107.56	103.98	103.69	107.14	106.59
104.24	104.99	102.63	105.82	104.68	102.91	106.42	105.79	107.51	102.78	103.32	108.61	103.94	106.32	105.4	105.35	109.18	102.71	105	104.37	105.95	110.29	103.46	105.84	102.55	105.54	100.25	108.67	107.34	107.77	106.79	105.25	106.5	106.61	107.77	105.22	106	103.54	106.95	104.56	107.54	104.23	108.28	104.49	104.54	103.62	103.5	105.61	105.35	105.94
103.75	103.96	109.23	106.93	103.21	105.42	104.58	106.73	102.53	102.89	104.92	104.65	104.85	100.63	102.44	102.71	102.86	101.84	103.02	105.12	106.52	101.88	105.89	104.81	103.02	106.35	103.18	104.31	106.38	102.87	102.77	104.99	104.44	106.1	103.57	102.01	104.95	105.14	108.23	104.47	104.16	101.82	103.87	104.4	102.29	105.65	102.08	107.81	103.4	104.57
106.7	106.57	105.22	104.8	106.15	104.21	104.55	106.37	106.68	106.4	106.08	107.54	102.77	103.24	106.79	105.34	106.01	106.04	104.19	105.94	106.66	99.391	105.64	104.84	106.43	104.55	105.34	101.71	106.26	103.61	106.89	104.55	107.25	105.26	108.79	104.49	103.63	103.75	105.22	105.66	108.63	106.12	103.96	107.63	105.46	105.01	106.26	105.79	105.62	104.28
113.6	111.21	109.31	110.49	110.18	106.75	113.67	109.32	108.1	111.28	112.25	112.7	112.07	111.76	111.36	112.83	112.89	112.72	113.35	111.56	110.35	110.19	111.45	113.71	109.53	112.66	114.98	112.83	111.92	112.39	113.38	111.7	111.93	110.66	114.82	109.78	110.1	109.77	111.14	111.23	113.26	112.69	113.39	115.35	113.14	113.91	108.57	108.93	111.26	110.74
112.46	109.67	111.8	109.89	113.07	112.28	114.33	111.17	112.81	108.66	109.76	109.65	109.54	111.09	109.24	110.16	113.91	110.95	111.52	108.72	110.31	107.68	109.17	112.35	111.02	112.72	112.81	109.57	107.92	107.7	111.21	111.96	109.6	113.02	110.91	109.21	115.29	108.58	112.21	112.5	111.78	112	110.21	111.23	112.26	110.48	111.75	110.02	109.09	110.71
100.2	102.25	101.94	101.42	100.2	100.96	101.6	100.24	103.72	104.39	99.339	99.91	103.06	102.43	101.44	98.864	102.47	98.298	100.03	103.26	98.455	102.81	99.313	97.66	99.268	100.33	101.82	102.03	98.288	102.67	102.13	97.021	100.61	104.78	100.7	100.92	102.42	98.832	100.71	98.353	101.04	99.004	102.46	105.41	99.088	101.66	103.12	102.05	99.786	98.56
109.6	106.3	110.12	110.58	108.37	112.91	108.18	113.44	109.99	109.11	109.67	108.58	107.09	108.92	110.49	106.56	109.04	111.91	111.13	108.02	112.34	111.81	110.71	108.88	114.5	108.45	112.61	107.71	108.87	109.92	112.08	112.38	109.38	111.72	110.33	107.41	112.11	108.78	108.94	106.34	110.77	106.58	110.52	107.47	110.69	108.62	110.87	105.68	111.11	108.32
112.04	114.25	111.87	110.6	110.55	110.99	112.03	111.25	112.15	113.8	111.5	111.77	111.45	115.22	109.46	110.18	113.05	115.96	112.37	113.62	110.86	111.04	114.3	111.46	113.94	114.91	113.36	113.78	109.89	111.12	109.93	111.9	116.91	115.56	113.22	107.71	111.86	112.59	112.95	111.94	114.45	113.65	114.6	113.28	112.42	110.13	112.24	111.49	116.46	111.39
112.17	111.67	108.16	107.78	112.26	110.82	110.24	114.1	109.75	112.22	114.83	111.09	108.53	107.02	112.28	111.99	112.22	112.94	113.1	110.25	111.57	112.39	109.3	112.62	114.13	107.86	111.92	108.56	109.65	110.44	109.77	113.94	112.23	112.23	108.97	111.06	111.41	108.19	111.74	112.3	113.25	110.53	109.95	113.35	111.48	113.61	112.47	110.59	112.98	111.37
102.8	99.531	100.91	95.289	99.552	100.85	100.48	100.35	99.759	100.84	100.03	101.21	102.26	102.81	99.083	99.578	97.297	100.6	97.956	96.506	101.43	97.064	101.61	96.977	98.217	96.939	100.02	99.62	98.695	102.51	98.143	100.82	100.62	101.43	99.247	101.29	100.3	101.48	100.31	98.929	101.82	98.144	97.58	100.36	102.17	98.565	98.71	101.73	100.9	100.28
101.4	98.947	98.563	99.838	94.593	98.743	99.98	100.19	100.24	101.27	98.437	102.29	104.41	99.227	97.421	95.678	103.94	99.068	99.451	99.756	99.682	100.26	100.5	100.35	97.661	99.751	98.46	101.13	103.11	99.326	100.72	99.617	98.955	98.35	100.45	100.43	101.48	101.21	100.31	102.99	97.55	96.665	100.97	101.91	98.403	97.946	101.03	97.319	99.671	100.06
108.18	107.89	104.13	104.41	103.31	108.37	108.3	107.75	107.14	105.32	107.84	107.67	106.93	105.66	106.09	105.4	103.16	107.96	104.99	107.77	102.95	104.82	106.85	108.36	106.01	104.38	103.59	104.55	106.98	106.59	105.79	107.67	106.04	105.72	105.63	108.76	109.02	107.74	108.97	106.32	106.16	106.26	106.05	108.39	106.28	105.5	104.11	105.69	107.18	103.72
101.14	103.15	103.14	102.6	103.6	104.3	103.2	104.11	104	102.23	102.84	108.25	104.45	105.46	104.68	104.51	102.33	104.56	104.9	105.08	102.39	100.15	104.29	103.5	103.74	104.43	103.2	105.32	103.7	108.03	103.36	105.5	106.04	106.03	105.72	102.3	103.37	104.4	102.98	103.42	102.9	104.75	105.74	102.79	104.65	106.38	105.88	101.14	105.17	101.96
110.52	115.37	113.1	111.34	111.63	108.41	113.57	108.8	109.38	109.44	113.38	110.87	111.04	109.66	109.84	109.02	111.32	110.3	108.38	111.86	110.67	110.18	111.9	106.56	112.25	109.29	111.6	111.05	108.82	111.61	111	112.56	110.42	111.11	110.62	113.01	113.59	112.07	112.68	110.64	112.47	112.78	110.05	113.59	107.43	112.66	109.73	110.29	109.31	111.89
105.75	104.97	105.76	103.63	105.35	106.9	104.03	104.92	103.21	102.97	105.49	109.59	104.42	105.36	106.12	107.72	103.85	104.83	107.32	106.26	104.78	105.65	106.58	105.58	106.73	106.31	101.45	106.25	107.9	107.01	105.22	105.37	107.87	108.46	103.98	108.5	104.43	106.48	107.72	110	105.49	107.86	107.03	106.68	107.83	107.4	108.5	106.42	107.4	104.11
107.97	111.46	114.57	113.6	114.31	112.24	111.82	109.9	110.65	110.18	111.1	113	111.76	111.58	109.42	110.94	112.37	112.87	115.18	110.87	111.45	112.06	109.09	112.38	113.61	112.69	110.58	107.67	107.72	110.51	110.19	109.72	111.2	113.15	112.03	109.98	111.71	109.47	110.05	110.91	112.31	112.66	109.1	108.74	111.41	113.08	112.09	110.27	106.61	109.42
114.7	114	110.63	111.83	111.45	110.58	112.41	109.82	109.88	108.29	111	109.81	109	111.89	110.11	110.12	109.93	108.49	108.61	109.78	112.21	108.64	112.72	108.38	109.91	109.63	112.98	110.74	108.52	110.36	107.84	109.71	109.93	111.04	110.66	111.35	111.11	110.1	110.64	111	110.9	108.91	109.78	107.82	112.18	112.09	109.71	111.2	107.11	109.54
118.51	120.95	114.4	118.22	119.96	118.87	116.66	114.17	114.71	115.13	117.35	115.58	115.04	118.56	116.4	119.25	119.43	113.69	120.64	118.11	118.88	118.5	119.27	119.54	117.51	118.32	116.84	119.25	117.65	118.79	117.44	118.06	116.75	114.01	120.24	114.99	115.86	120.81	117.11	120.2	118.87	120.6	116.45	119.76	119.57	119.14	115.27	118.37	118.41	118.23
114.66	111.17	115.01	111.25	112.49	112.62	114.97	117.29	111.07	111.98	115.49	112.38	110.47	111.78	111.37	111.24	111.19	113.57	109.61	111.18	114.27	114.06	113.23	109.43	111.24	111.31	112.92	110.49	109.85	112.36	113.57	112.83	113.93	113.95	113.47	113.53	111.44	116.88	110.93	110.43	111.01	107.8	109.35	112.19	108.76	113.08	111.14	110.94	113.52	114.8
105.04	108.87	109.53	104.65	103.56	109.19	104.6	109.33	107.95	103.56	105.87	109.28	105.53	105.21	105.88	104.73	106.46	105.2	104.13	108.29	104.64	106.1	104.85	107.21	100.57	105.25	107.51	108.08	104.13	108.09	108.51	104.04	106	109.12	105.64	108.61	107.01	105.45	103.68	107.76	107.37	104.1	106.69	106.1	105.11	105.46	105.35	106.03	104.76	108.22
111.2	109.37	107.68	109.53	109.62	109.91	110.82	111.32	108.9	105.16	108.99	108.18	105.96	107.11	111.03	113.2	111.79	115.22	111.59	110.88	111.04	110.16	110.32	110.14	107.24	109.18	108.69	109.63	107.79	109.9	109.67	110.15	108.05	108.17	109.77	111.42	108.93	110.77	108.52	108.03	108.96	109.37	110.29	109.95	108.99	111.79	111.53	109.62	110.44	105.57
119.55	119.76	119.75	120.44	117.03	115.86	116.57	114.8	118.09	117.9	118.49	116.28	116.91	119.06	117.94	115.1	116.66	117.29	116.38	118.09	121.54	116.64	114.12	117.53	115.32	118.48	119.29	115.64	118.79	116.28	120.62	115.34	117.56	121.14	118.61	119.49	116.31	117.25	117.34	119.27	115.93	119.02	117.47	118.32	117.16	120.59	118.1	120.44	118.78	117.45
102.91	106.06	103.07	105.14	105.94	104.7	102.88	105.54	105.55	105.82	103	105.48	105.96	106.1	104.61	104.4	105.44	106.1	104.73	107.46	103.06	110.49	106.1	105.09	103.91	104.76	105.3	105.68	104.52	106.83	106.29	110.04	106.73	106.97	102.74	108.15	107.85	106.46	109.4	106.84	108.36	105.54	106.52	106.24	106.62	104.52	106.75	106.07	103.06	102.37
109.64	107.53	115.78	108.76	108.84	109.23	110.99	107.29	111.45	113.01	105.1	110.39	109.65	105.58	110.76	110.77	109.13	111.14	110.74	111.47	108.21	110.21	109.4	109.19	111.76	109.96	110.59	108.29	110.32	108.58	110.37	110.26	108.61	112.63	110.76	108.85	111.04	111.21	109.82	110.26	109.03	109.21	111.71	112.24	110.94	109.88	107.26	114.33	110.8	112.63
107.57	108.42	107.88	105.51	104.8	104.91	105.56	103.83	107.91	107.45	106.68	105.73	106.77	108.27	108.65	106.92	108.47	104.39	105.7	106.81	106.22	106.87	104.73	106.96	104.56	102.57	101.82	107.07	104.47	106.96	105.4	108.35	105.37	108.1	109	103.94	107.68	106.56	107.04	105.63	105.89	103.78	107.69	105.1	107.99	104.44	107.6	106.6	106.1	105.14
105.5	110.96	109.71	111.87	110.77	111.38	111.33	106.75	107.96	111.36	110.18	110.32	108.04	107.89	108.98	110.31	108.6	111.27	106.26	106.89	109.09	110.56	109.77	108.48	106.17	108.07	108.5	112.08	107.46	111.25	110.65	108	110.73	110.15	110.07	109.18	109	111.3	111.53	112.05	108.75	110.05	108.46	110.93	109.45	108.55	110.44	108.57	109.54	110.9
104.79	107.23	103.05	107.89	107.8	104.14	107.36	106.72	108.69	106.23	106	107.19	104.84	104.47	106.98	104.76	111.38	106.45	107.36	108.22	105.17	107.82	106.78	109.01	108.09	104.95	106.94	103.39	104.91	108.96	107.61	105.91	104.76	106.16	103.86	101.35	107.8	107.4	102.17	108.25	102.98	105.83	105.28	104.3	107.72	104.95	106.57	109.23	105.41	108.3
102.44	102.56	105.64	108.79	103.56	102.41	105.3	106.64	104.43	106.15	104.45	104.77	102.22	103.72	102.52	104.69	105.83	102.55	103.6	103.72	102.44	104.32	102.6	104	108.38	103.43	106.4	104.3	106.77	105.57	105.21	105.37	102.96	103.6	103.25	106.04	105.13	104.61	104.39	101.72	103.2	101.52	103.34	103.89	104.27	105.47	104.49	102.76	102.05	108.85
110.17	108.99	111.56	110.1	113.47	109.78	110.27	110.44	112.56	109	111.07	111.55	112.02	112.05	111.46	111.28	111.02	108.6	112.52	111.36	112.18	107.6	111.59	111.09	111.88	108.94	111.07	109.26	110.67	113.51	110.62	108.73	111.72	112.06	111.72	110.39	107.25	112.31	109.44	114.17	112.29	110.41	114.92	112	112.17	112.96	110.59	113.11	110.34	113.67
102.21	106.46	106.37	107.29	107.19	106.48	106.01	103.17	106.84	103.78	102.45	106.33	104.55	104.99	105.63	103.48	104.06	105.76	105.27	101.13	106.51	102.36	105.57	107.21	104.95	106.23	106.86	101.39	103.27	107.23	104.85	107.1	102.53	105.96	108.03	103.6	106.02	103.88	108.62	104.59	106.58	104.62	105.05	106.48	105.73	105.16	102.27	103.4	106.97	105.11
95.029	102.72	98.418	100.91	100.97	101.76	99.405	101.73	97.868	99.996	102.78	102.66	99.39	99.52	100.21	99.737	100.2	105.16	102.31	104.27	101.44	98.321	99.739	99.641	100.08	100.71	99.372	100.07	99.049	102.16	102.11	99.765	100.78	99.379	100.55	99.605	100.09	98.968	102.78	101.48	104.79	99.181	102.17	99.715	101.74	100.14	99.579	98.982	100.68	103.25
112.13	116.05	111.8	111.62	112.74	109.08	109.99	115.28	110.15	107.18	112.87	109.3	109.24	112.87	109.72	112.98	112.03	113.89	112.22	110.96	111.11	110.63	111.09	110.33	110.17	112.26	111.07	110.17	112.73	110.73	111.48	108.78	108.69	110.12	110.61	112.92	109.97	108.51	109.76	110.52	111.04	112.05	111.35	108.24	112.97	110.98	111.97	113.76	111.41	111.18
97.438	102.38	101.39	102.07	97.895	96.472	97.586	97.854	99.158	100.5	100.74	100.4	97.995	99.421	97.377	95.443	102.74	99.019	99.473	99.528	99.64	99.58	98.958	100.3	100.96	98.159	98.148	99.185	98.104	98.964	101.44	98.234	97.581	100.51	97.825	102.02	99.571	98.589	99.563	103.3	98.488	101.37	103.43	97.156	101.36	100.68	99.711	98.645	99.637	96.116
110.92	109.83	111.11	110.25	107.38	112.76	109.98	112.61	112.75	112.19	111.79	110.28	111.4	110.29	113.72	113.16	109.53	111.28	111.3	109.85	110.2	113.25	112.92	110.12	112.19	113.68	114.37	110.85	112.73	111.92	112.59	111.57	114.38	110.29	110.17	108.78	110.67	110.46	111.18	108.96	112.17	111.39	109.87	111.07	112.26	111.13	113.23	112.35	110.88	111.78
99.558	99.323	101.92	100.06	101.61	102.34	101.1	100.54	100.7	101.42	99.868	99.309	101.8	101.48	99.056	103.23	100.33	103.36	101.71	102.1	100.63	102.98	98.335	99.508	101.24	101.73	104.21	101.18	97.17	102.06	97.374	101.28	98.234	97.811	102.92	100.55	101.3	99.473	101.91	99.508	100.83	98.394	103.78	98.03	97.366	98.922	99.263	101.86	102.29	100.75
111.17	112.7	112.35	112.28	114.47	111.59	110.23	110.33	112.08	111.48	111.19	114.45	109.84	116.04	111.92	110.15	112.02	112.11	112.53	113.01	110.41	112.22	112.42	110.96	112.28	115.02	112.43	109.59	112.59	113.5	109.16	111.03	111.05	110.72	109.94	114.41	110.09	110.05	111.82	112.77	112.9	113.3	111.27	112.48	111.63	112.35	111.55	106.04	112.66	113.42
109.12	101.68	106.91	104.45	107.52	103.72	103.91	103.81	103.17	108.12	106.15	103.54	106.45	106.84	103.87	105.28	103.88	105.14	106.25	104.33	105.46	106.5	108.09	105.23	104.39	102.51	106.57	109.13	103.84	105.22	103.67	107.33	104.09	107.81	105.49	105.3	105.97	104.69	102.59	104.31	107.87	105.7	104.58	108.83	106.66	103.94	108.98	107.04	104.96	106.97
103.77	103.61	104.23	103.28	104.22	104	106.67	106.61	105.49	108.07	104.73	105.13	105.17	108.09	106.2	106.71	106.45	107.77	108.46	104.98	106.33	101.98	106.68	102.83	107.55	105.93	105.52	106.76	105.4	108.16	108.25	109.33	107.24	107.24	105.87	103.57	106.3	104.53	106.11	104.22	101.32	107.06	103.43	105.34	108.9	105.66	108.4	105.29	105.79	105.97
113.99	112.9	111.61	110.57	110.5	112.62	110.4	115.92	112.27	111.5	113.04	113.63	115.32	114.29	112.47	111.29	112.16	114.61	115.42	110.56	112.31	110.15	114.72	111.26	114.97	112.33	112.17	111.76	112.33	110.48	110.17	112.81	112.72	112.41	114.79	111.33	111.48	114.26	111.79	114.08	114.94	113.02	115.01	112.56	112.76	110.47	114.57	112.39	111.92	112.91
105.62	104.22	102.32	102.86	104.35	105.77	107.02	103.76	100.29	103.59	103.78	102.53	103.18	107.5	106.46	103	103.1	106.49	105.52	103.91	104.11	106.72	103.77	107.38	106.88	102.64	104.24	103.74	104.21	105.25	108.15	105.55	100.56	105.01	105.16	105.37	104.06	105.21	101.05	105.01	99.984	106.64	100.96	104.42	103.86	106.54	100.58	104.86	107.38	102.11
107.27	107.79	105.22	105.23	106.96	106.54	107.32	106.37	105.48	110.03	107.88	107.97	106.75	107.47	107.72	107.61	107.89	106.77	104.94	107.41	105	108.32	105.29	108.56	108.28	106.62	105.47	105.4	101.78	106.16	107.1	106.5	103.46	107.39	109.64	106.3	106.9	107.21	107.22	104.47	104.26	107.55	107.14	107.79	107.36	106.33	104.71	109.34	109.94	105.43
108.33	106.03	109.45	102.8	108.25	105.09	104.24	105.03	107.62	107.01	103.45	104.82	104.17	107.34	106.28	105.48	107.1	108.08	108.72	106.48	105.11	104	105.55	106.72	105.39	108.94	106.48	109.2	108.67	108.49	103.02	108.3	105.43	105.61	105.49	104.72	108.04	106.64	104.2	105.05	107.5	107.28	104.58	106.73	108.3	109.14	107	107.5	106.01	106.47
111.89	109.32	109.51	110.85	111.97	113.28	108.77	110.55	111.18	113.84	110.26	112.74	112.15	112.36	111.91	111.7	109.74	112.48	111.48	111.45	110.16	111.08	111.07	113.43	112.02	114.63	110.51	110.3	112.14	113.51	111.9	113.85	112.17	111.05	111.53	109	114.31	111.16	109.6	113.02	112.35	112.32	110.17	114.37	112.45	114.19	106.99	113.71	113.04	112.18
102.88	104.43	105.2	106.92	103.1	104.98	102.27	105.02	105.48	103.5	106.93	106.7	104.75	103.82	102.45	107.24	104.98	106.43	102.75	104.72	103.94	102.81	105.71	103.58	102.05	104.47	104.75	106.69	108.37	105.14	104.68	106.6	105.85	106.35	102.61	105.46	104.33	107.19	107.25	101.48	109.56	102.45	102.89	105.79	104.94	103.77	106.77	105.99	104.1	104.88
110.13	110.25	111.02	114.41	109.41	108.24	112.49	111.28	107.16	111.94	110.07	111.09	112.49	111.21	114.49	110.29	113.82	110.01	111.21	111.15	108.86	110.13	109.25	109.76	109.18	112.47	111.03	107.96	110.45	110.14	111.78	109.44	112.28	108.98	110.81	109.55	109.93	108.17	112.1	112.19	111.45	111.39	114.4	109.97	110.13	113.81	110.27	111.09	106.34	108.64
105.7	106.34	103.24	103.64	104.46	100.61	103.41	106.09	105.08	103.8	107.13	106.21	105.05	103.03	109.59	101.74	107.49	103.92	106.12	107.49	103.29	103.92	101.71	102.29	103.31	103.45	104.05	104.13	103.39	107.75	103.39	106.17	104.91	105.25	103.53	106.04	103.57	104.86	104.3	103.1	104.61	101.11	107.36	105.91	105.1	105.64	104.8	100.26	102.96	102.91
104.2	103.91	104.65	102.95	104.33	107.42	103.32	103.73	100.98	105.95	103.76	103.17	103.92	105.25	106.95	104.15	102.65	105.79	101.71	102.12	101.92	107.68	104.18	101.89	106.12	105.66	101.06	103.95	104.34	105.9	102.44	104.7	103.33	104.56	106.64	102.38	106.39	100.46	103.93	102.82	102.06	105.58	103.02	101.18	107.07	104.37	103.75	105.92	102.5	101.72
108.62	104.92	109.17	107.57	109.43	104.59	105.47	105.27	101.62	105.54	104.03	108.65	102.57	108.06	105.37	107.09	105.54	105.35	105.87	104.62	107.55	105.48	106.57	104.36	104.69	105.22	106.99	108.1	104.68	102.54	105.65	109.48	105.32	105.86	104.94	105.75	105.95	107.02	103.31	106.25	104.93	104.95	107.72	106.76	107.29	108.35	105.68	106.74	108.46	107.94
98.551	99.777	100.46	100.19	100.02	99.987	102.3	96.027	100.82	99.556	99.2	98.595	98.314	103.02	99.707	102.35	100.72	98.592	101.37	99.261	99.456	97.347	100.25	98.966	99.81	96.663	100.17	98.873	101.82	98.083	100.24	100.92	98.839	99.462	100.65	100.11	103.38	102.16	98.103	99.72	98.271	99.84	100.1	99.398	100.15	101.17	101.58	99.09	97.488	100.91
108.99	107.25	109.78	114.22	107.97	110.02	110.61	111.12	110.2	108.53	109.56	111.71	109.27	112.83	108.43	108.14	109.55	112.06	112.93	111.1	110.01	112.9	109.02	109.45	109.05	114.26	112.44	109.21	107.65	110.79	109.57	111.9	109.6	109.98	109.58	111.18	112.46	106.26	109.08	112.41	111.79	110.15	112.51	109.31	110.22	109.27	109.85	110.73	108.38	108.37
106.83	108.89	105.94	106.91	107.5	107.12	107.23	106.08	107.34	105.06	105.51	108.14	105.11	106.04	110.26	109.55	105.57	105.93	108.64	104.81	105.19	106.98	106.87	107.42	106.63	108.42	106.46	107.39	108.54	104.77	105.39	108.05	103.25	107.05	106.48	106.26	106.71	108.25	107.03	108.76	106.62	105.85	105.06	105.13	106.55	106.1	108.19	105.81	107.19	106.98
106.57	106.94	105.08	102.51	106.91	105.24	106.42	106.17	107.26	105.26	105.86	106.58	106.12	103.18	108.43	108.72	109.52	107.24	107.84	107.9	108.54	107.91	106.45	106.76	105.23	106.36	108.89	108.69	106.36	104.95	106.38	109.15	108.04	109.51	107.13	105.87	108.24	108.76	105.65	106.76	107.95	106.75	107.15	104.9	107.45	107.92	107.99	109.16	104.85	106.08
106.03	107.93	105.52	106.92	106.95	107.27	104.34	107.69	109.73	104.98	104.15	108.92	107.33	105.89	105.37	104.82	106.28	103.98	104.17	107.12	105.01	105.34	106.48	107.52	105.66	107.85	106.09	105.3	105.52	106.49	103.27	105.09	106.21	105.92	104.31	102.9	107.62	108.66	105.85	105.39	103.88	105.55	102.09	106.22	104.49	107.46	109.32	107.03	108.02	105.84
111.22	108.81	109.89	111.84	112.13	109.58	112.55	108.71	111.82	111.2	111.92	111.02	109.18	110.98	108.2	111.69	110.93	112.77	109.96	110.99	108.17	109.79	113.57	109.08	110.56	112.91	109.49	113.26	110.57	112.34	111.96	110.97	108.03	109.65	108.69	111.7	111.71	107.34	109.48	113.7	112.16	109.72	113.58	109.31	110.25	110.17	109.8	110.2	113.08	110.93
95.521	100.39	99.782	102.34	97.485	98.683	100.08	98.166	98.803	99.501	101.14	96.757	99.475	100.41	100.95	96.982	102.36	99.037	98.782	99.449	101.15	97.685	101.92	101.23	97.342	100.96	101.82	99.487	101.05	99.923	99.75	102.92	96.176	98.558	98.352	100.07	101.38	95.346	102.46	95.808	101.27	98.212	99.472	100.04	98.753	103.09	98.627	96.904	99.715	100.39
107.14	105.15	105.16	103.19	104.05	102.73	103.09	107.01	106.11	103.79	105.96	107.41	106.21	100.49	107.86	106.58	110.34	106.85	105.78	108.3	105.76	103.82	108.6	107.56	105.23	108.16	104.42	104.82	102.05	108.11	106.79	106.51	106.19	104.66	104.2	106.64	103.93	103.07	106.88	106.53	102.53	106.43	102.26	105.43	107.17	104.67	105.29	103.1	107.18	105.2
105.84	106.56	104.31	106.4	104.44	103.83	105.96	106.76	106.27	104.07	106.63	102.37	105.42	106.08	103.72	104.58	104.98	108.45	105.4	106.41	103.94	104.21	102.25	104.8	105.16	108.25	104.57	103.96	104.51	109.02	105.04	106.06	107.19	103.8	101.65	105.05	106.76	104.17	104.88	100.11	101.05	103.3	100.67	101.96	104.17	101.78	104.75	104.6	108.02	106.81
112.27	111.99	114.11	109.94	110.97	110.88	112.64	115.16	112.81	111.94	109.51	109.59	109.62	116.29	112.51	113.04	111.92	109.92	109.71	110.4	110.85	108.89	113.45	112.71	110.2	110.3	108.32	108.1	111.04	112.31	110.22	108.56	110.84	112.14	108.06	110.96	110.38	113.28	112.26	113.38	111.44	108.5	112.12	109.21	111.53	113.74	112.9	108.21	111.84	111.79
106.53	107.88	103.28	105.8	107.97	106.18	104.6	104.23	106.45	104.77	106.9	103.75	105.54	104.83	104.88	105.16	107.38	108.7	107.4	101.98	105.48	105.92	104.86	103.15	105.35	104.49	109.16	106.64	103.58	109.69	104.56	105.27	103.88	100.22	106.16	108.07	104.56	105.85	103.84	107.06	106.65	103.26	103.22	108.2	105.9	107.23	104.89	103.15	107.3	109.65
121.26	118.08	114.77	117.57	118.57	116.14	116.92	115.68	121.23	116.38	116.4	119.52	117.84	117.12	117.02	117.87	115.17	116.68	118.31	116.04	116.83	120.74	114.55	119.78	117.91	118.77	117.31	117.42	118.6	116.84	119.46	117.25	119.44	119.27	119.1	116.69	117.99	117.98	119.74	115.43	117.2	116.42	117.46	115.84	118.02	119.91	116.36	118.84	116.82	120.06
105.62	108.08	104.82	109.26	105.85	107.47	107.25	105.03	105.08	107.88	106.29	106.55	108.07	104.92	103.28	107.13	108.36	105.18	107.29	103.69	106.83	108.75	106.87	107.63	102.82	106.69	101.92	105.86	104.93	109.1	107.17	107.23	105.94	109.05	108.67	107.72	106.06	107.94	104.58	105.98	107.39	107.78	109.12	107.98	106.14	106.74	107.62	109.5	106.93	106.24
108.35	106.52	107.25	106.96	108.37	105.35	107.23	108.94	106.52	105.62	109.51	107.68	106.74	105.9	105.23	108.89	108.31	104.11	108.55	109.28	106.68	105.56	105.79	108.03	106.02	105.15	104.87	108.98	104.99	107.97	108.59	107.2	110.31	105.65	109.03	111.29	106.02	107.15	109.9	105.22	106.15	102.35	107.07	108.48	110.18	104.79	106.44	106.87	106.58	104.98
109.6	114	111.6	107.62	114.09	108.45	112.24	110.13	112.23	110.78	109.35	108.95	113.13	110.4	112.14	111.47	112.92	110.32	110.63	113.18	110.83	112.07	110.8	114.06	111.08	113.23	111.4	112.35	114.77	109.32	110.94	113.58	111.51	113.87	112.73	110.87	108.93	113.31	108.66	111.41	111.57	111.46	112.39	111.37	109.11	111.25	108.26	110.65	110.93	109.33
105.32	105.1	107.93	105.78	102.84	108.46	101.14	107.32	105.61	108.51	106.58	106.87	108.93	102.54	106.81	104.52	105.02	105.77	107.11	107.08	105.41	106.71	103.9	106.37	106.02	105.72	105.64	107.45	106.15	103.31	107.71	103.35	106.68	107.07	105.55	107.78	109.12	104.11	106.54	104.41	106.87	106.41	109.17	105.14	105.4	105.19	104.77	108.31	104.74	110.03
107.11	104.24	104.77	106.15	106.45	104.75	100.34	107.63	103.93	104.74	107.06	105.96	104.49	106.22	102.7	107.67	105.12	104.54	104.35	103.78	105.19	106.72	105.69	106.18	103.44	105.04	104.05	104.62	104.23	107.2	105.65	103.91	103.81	105.75	103.3	105.81	103.07	106	103.64	106.65	105.66	102.87	107.22	104.26	105.94	103.76	107.02	105.65	104.92	103.04
112.31	108.46	107.79	109.47	111.18	109.06	108.8	108.46	111.09	114.19	111.92	110.66	109.69	111.46	110.21	111.34	110.24	112.73	108.24	111.15	112.16	108.84	108.71	112.27	105.88	112.77	111.55	108.17	108.06	109.46	109.08	108.38	110.02	108.33	110.41	109.52	107.36	113.96	112.9	110.35	112.5	110.53	110.42	113.47	108.36	111.39	114.39	110.76	111.61	110.07
111.04	113.14	111.12	110.71	107.53	111.33	111.6	111.91	107.71	109.16	113.17	111.6	110.51	115.35	107.69	110.49	113.49	112.92	111.33	110.48	111.49	113.31	108.71	111.65	109.88	109.07	111.13	111.24	109.9	109.49	113.66	110.65	111.5	114.05	111.8	109.35	111.23	112.39	111.05	108.01	110.83	110.49	108.25	112.67	104.88	112.1	112.39	110.69	111.46	109.07
106.52	106.45	104.9	107.24	103.92	104.47	104.28	106.29	104.49	103.5	104.46	107.14	105.9	106	105.66	105.97	104.78	105.55	104.33	107.99	106.3	104.01	106.23	106.23	104.22	110.63	106.61	106.36	106.13	109.14	107.78	110.43	106.71	104.47	104.02	104.15	105.71	101.8	105.1	105.58	110.61	105.87	104.61	102.36	105.31	104.98	105.37	105.49	105.92	104.6
111.41	112.41	110.8	116.34	114.14	111.89	114.69	107.6	110.63	112.31	110.76	112.4	113.54	112.79	108.47	110.69	114.83	111.58	111.7	110.16	110.14	111.78	111.55	112.53	110.11	108.77	109.96	109.36	109.31	109.65	111.82	111.51	111.35	110.76	112.58	113.05	110.62	113.98	108.03	113.64	111.75	111.01	116.44	111.35	111.94	110.03	110.6	111.52	110.24	110.06
101.2	100.7	99.126	97.527	102.76	100.65	102.34	101.58	99.233	99.152	101.96	102.89	100.85	96.571	98.602	98.424	101.33	101	102.96	100.66	102.22	100.34	96.931	101.5	103.22	99.003	99.671	102.64	101.8	105.33	101.98	102.27	100.16	101.07	100.31	102.32	100.86	100.26	100.09	100.84	98.294	103.24	100.71	101.91	97.893	103.71	96.868	103.26	101.78	98.867
107.44	106.98	106.41	107.91	106	105.27	107.34	108.78	109.58	107.79	104.43	103.1	102.36	107.35	106.53	104.52	104.73	105.99	106.68	104.41	103.92	105.4	103.55	106.05	108.83	106.18	104.67	106.75	105.83	107.77	107.47	105.11	105.3	104.74	105.62	102.05	105.99	108.05	105.99	107.44	101.53	104.81	102.57	104.89	105.49	107.09	104.86	106.08	102.32	103.67
117.22	114.82	115.52	117.96	118	118.55	118.14	117.88	116.05	117.15	116.45	118.77	118.97	116.97	116.57	117.07	118.29	122.17	114.96	119.1	118.33	114.65	117.66	115.85	117.82	118.02	115.98	116.89	119.93	114.12	117.6	115.14	115.95	117.24	120.95	113.67	117.54	118.9	117.1	118.72	119.95	115.42	115.94	119.38	117.69	116.63	119.96	117.11	117.96	117.38
102.94	103.93	103.07	104.74	104.99	103.41	102.24	105.97	102.05	105.29	106.33	103.85	103.65	104.27	105.45	102.18	105.2	104.66	104.87	101.45	104.45	100.77	101.78	103.99	102.3	102.53	106.48	107.31	102.99	105.43	102.68	106.93	103.79	106	102.99	102.9	105.4	102.57	104.12	100.59	105.32	104.71	101.43	102.81	103.64	106.65	103.63	107.19	104.07	102.65
102.05	106.28	104.35	102.63	104.2	104.32	106.6	101.06	104.09	106.35	106.4	102.93	103.17	101.94	103.34	104.91	105.27	103.78	104.06	106.69	105.79	106.01	107.84	104.87	105.89	104.63	103.22	102.37	103.44	104.4	107.78	106.4	101.19	105.72	105.48	102.46	107.46	103.14	103.03	107.26	103.87	104.58	104.46	102.1	106.52	105.55	105.18	105.71	106.46	105.22
106.09	104.5	105.92	103.58	106.89	104.91	103.21	104.86	103.89	106.09	104.89	105.14	104.46	104.86	102.74	108.09	106.82	105.64	105.17	107.67	107.53	105.74	106.46	106.3	106.65	105.79	106.93	104.22	107.42	104.67	104.38	104.15	104.67	103.87	106.8	104.83	105.81	104.02	105.57	105.5	108.42	105.87	103.4	109.38	107.77	104.46	106.07	102.09	103.72	103.98
109.65	108.62	112.42	109.25	112.24	111.83	113.62	113.63	112.71	110.82	111.9	110.61	109.34	112.92	108.99	110.93	111.97	112.3	112.52	107.22	113.4	109.79	110.46	111.06	110.53	110.74	110.28	110.74	108.95	111.88	111.51	112.27	112.93	108.94	110.85	109.32	111.45	114.34	112.31	110.23	114.55	109.74	110.04	112.44	112.84	112.09	109.62	110.56	111.17	113.18
115.99	110.54	110.77	109.98	111.4	111.34	111.44	108.77	111.72	113.38	109.96	108.46	115.14	110.43	111.29	113.33	110.13	111.85	112.89	111.37	111.08	111.73	110.58	110.88	111.1	111.82	110.94	111.02	107.75	113.4	112.66	110.78	112.41	113.09	109.03	110.6	110.58	109.77	108.76	112.73	110.3	109.58	112.31	108.9	111.86	111.7	110.46	112.22	110.9	109.46
102.14	103.14	101.84	104.63	106.48	102.02	104.34	105.61	102.63	101.49	109.05	103.54	103.19	104.72	105.16	100.74	103.1	104.71	103.24	99.998	100.91	103.01	103.6	103.45	104	105.33	103.54	106.63	105.38	103.25	106.68	104.3	105.4	104.5	103.57	104.29	105.42	104.68	102.78	104.12	104.43	103.66	101.24	102.27	102.6	104.92	102.73	103.76	100.14	105.63
104.8	106.62	104.32	107.74	106.73	107.15	109.9	105.43	109.03	106.12	107.88	107.74	103.39	107.03	107.02	108.58	105.52	107.19	107.27	107.39	105.82	109.14	107.51	108.38	103	106.41	104.14	106.24	108.11	107.86	108.17	106.51	105.97	107.25	107.47	108.37	108.94	105.61	105.72	105.91	108.62	107.59	106.22	107.4	102.42	106.24	109.28	107.99	106.85	107.14
103.32	108.08	105.66	105.11	104.07	107.4	103.71	106.13	104.75	103.56	107.34	104.43	110.06	105.2	103.19	105.74	103.25	104.99	102.75	106.28	104.88	107.29	105.93	105.92	104.8	104	105.11	103.17	105.3	103.1	107.18	107.63	103.3	107.38	101.16	105.82	107.97	103.84	107.07	104.41	105.49	106.05	102.81	103.98	107.06	107.89	103.08	103.95	103.73	104.64
108.93	105.16	105.6	107.19	104.93	107.15	104.55	107.61	104.76	105.74	105.64	102.78	107.15	105.97	106.9	106.54	106.18	107.6	104.18	108.73	105.61	105.04	108.11	106.62	106.94	103.59	108.39	105.94	107.57	106.32	105.57	105.94	106.87	109.57	106.26	107.16	105.97	106.03	103.62	107.09	103.88	105.65	106.61	107.37	105.23	107.61	105.54	106.13	105.88	105.04
98.232	98.387	100.48	101.18	101.09	99.298	99.602	97.1	100.81	98.499	99.593	100.2	98.423	104.25	101.08	98.824	99.941	101.5	99.637	98.997	100.3	97.933	100.28	100.84	98.223	104.72	100.4	102.57	100.2	99.025	96.17	102.78	100.25	100.3	102.4	97.437	97.099	102.84	98.807	102.06	102.35	101.85	99.471	100.72	98.187	101.17	99.026	99.601	101.85	98.281
108.1	109.22	103.65	105.54	102.97	106.25	106.82	108.07	107.2	106.9	105.79	106.05	107.29	103.86	104.89	104.87	105.15	106.01	107.43	109.78	110.65	106.59	107.99	107.11	109.49	103.76	106.5	106.81	104.63	105.08	104.9	108.6	105.4	103.07	106.54	100.27	106.55	106	108.21	103.77	106.11	105.84	108.74	104.45	105.85	106.37	105.35	110.89	106.75	105.27
104.17	106.78	104.44	102.87	106.98	106.11	106.59	106.4	103	106.15	103.37	107.61	104.09	103.78	108.23	109.4	106.29	107.2	103.65	108.95	106.93	105.97	104.35	105.44	103.16	107.02	103.77	101.99	107.41	107.91	105.27	103.83	108.85	104.75	105.67	107.28	105.27	107.09	104.2	105.26	105.38	106.18	107.06	104.66	104.72	106.83	103.29	106.21	103.3	103.4
104.74	105.42	107.92	104.98	103.53	109	106.29	104.11	105.76	109.09	106.3	107.64	103.71	107.67	104.45	103.47	104.47	105.53	107.96	105.48	104.62	106.32	105.85	110.34	105.83	105.91	108.75	107.95	106.4	105.99	103.49	106.04	108.36	103.41	104.81	107.94	104.22	105.62	107.4	101.43	105.09	102.1	103.67	105.14	104.98	104.48	107.63	106.64	107.7	104.47
111.89	113.17	111.85	112.07	109.1	110.45	111.24	107.57	112.91	109.04	112.46	106.11	111.39	112.25	110.59	110.93	111.87	112.31	111.07	112.09	110.71	112.33	112.56	112.1	107.88	112.2	115.1	114.49	112.34	107.6	112.67	111.84	110.54	112.78	107.82	109.15	111.28	110.49	111.81	111.89	113.97	112.69	110.43	113.68	110.26	111.98	111.61	114.59	111.37	112.71
107.21	104.26	102.31	107.63	108.53	105.32	107.01	105.85	108.54	106.47	107.32	108.7	106.27	108.38	105.2	106.93	106.46	104.97	105.61	103.39	106.17	106.91	106.9	102.44	108.53	103.49	110.07	107.06	104.74	105.96	108.42	105.49	107.97	105.64	110.28	101.09	104.57	107.39	107.51	106.74	105.96	107.54	105.43	101.85	109.36	102.5	107.18	104.07	105.17	103.93
107.44	111.25	110.94	109.7	110.3	107.25	108.58	111.59	112.01	109.04	110.13	112.12	108.77	108.57	111.7	109.3	111.8	109.71	110.24	107.74	109.29	111.74	111.8	112.29	113.59	111.6	113.28	110.43	108.08	109.5	111.39	109.11	111.43	106.36	111.42	109.96	110.06	111.01	114.13	110.2	111.54	112.59	112.08	112.26	110.67	113.11	111.52	109.67	109.44	109.14
104.5	106.93	105.23	104.96	106.7	105.72	104.62	105.68	110.11	108.04	108.53	107.3	106	108.62	106.69	107.14	104.08	105.12	105.17	107.6	103.91	107.78	105.73	108.56	105.97	106.3	106.73	106.12	109.97	104.16	106.05	108.18	101.85	107.66	107.64	104.69	104.21	105.33	106.36	106.03	105.56	109.73	109.42	106.4	109.03	102.83	108.37	106.33	106.73	108.6
103.66	99.832	102.72	98.129	98.992	99.373	101.33	100.42	98.508	100.78	98.781	100.33	102.78	96.743	101.92	99.702	101.23	96.742	101.55	99.987	98.8	100.16	104.77	101.09	97.794	99.241	99.283	105.15	99.878	100.96	99.879	98.264	101.9	100.74	100.44	97.727	98.49	101.51	99.458	101.65	99.52	101.87	100.43	102.03	100.93	101.58	102.37	97.798	100.59	99.539
96.504	99.024	100.17	98.068	97.962	102.96	101	99.692	100.13	100.05	100.24	100.19	97.853	101.64	100.49	99.597	101.5	97.824	99.287	99.289	101.76	102.09	102.5	99.125	99.318	99.363	99.777	98.435	101.5	102.21	100.85	102.36	103.92	98.367	101.53	102.98	101.62	101.37	101.78	99.2	101.17	102.01	100.11	102.01	100.85	100.98	97.914	101.58	101.79	101.32
106.08	107.39	103.86	105.67	106.97	105.16	105.69	105.47	106.16	105.45	104.27	103.45	106.63	106.82	107.24	102.94	107.32	103.05	107.68	104.31	106.57	105.46	102.57	106.74	104.92	103.95	103.85	107.76	104.05	103.95	107.7	103.94	106.93	105.1	106.29	105.88	104.19	107.14	105.8	106.44	103.57	105.97	102.84	100.74	104.12	105.28	107.79	106.88	101.23	104.01
106.55	104.26	111.05	106.61	109.16	106.33	105.54	108.56	107.29	102.83	105.31	104.74	106.52	106.93	106.95	108	107.94	105.79	107.31	108.55	108.89	107.72	108.32	108.28	103.82	105.2	106.97	104.37	106.26	104.15	106.36	105.2	104.78	106.42	103.2	107.35	106.65	107.2	109.44	106.16	107.1	105.33	105.83	107.56	103.59	105.17	106.78	105	107.62	109.4
119.68	116.35	118.75	116.31	114.16	120.31	114.95	117.45	116.83	118.44	120.19	117.69	116.42	113.8	116.91	115.11	112.45	117.67	118.02	114.63	117.55	117.24	119.14	118.79	118.07	115.53	116.54	115.9	119.08	112.27	118.2	117.37	116.87	115.98	118.52	113.59	118.46	117.17	117.82	117.31	115.45	117.64	118.24	115.31	118.26	117.87	119.62	116.86	118.49	118.79
99.333	99.845	100.86	99.825	98.946	97.678	102.16	99.291	100.63	99.969	97.815	101.16	96.835	103.03	100.68	98.673	96.604	100.47	97.499	103.02	99.663	98.543	99.467	97.602	99.24	100.9	101.23	101.53	100.44	101.88	97.406	99.572	103.49	101.39	100.57	101.65	99.099	101.68	101.47	100.96	104.61	101.21	97.918	102.84	96.861	96.73	102.68	103.55	100.46	100.79
113.43	115	111.29	111.06	112	111.2	111.18	110.68	109.07	110.89	110.8	111.97	109.57	110.38	111.63	111.58	110.82	114.1	113.19	107.19	113.48	113.99	111.69	111.6	110.41	111.72	108.93	111.08	111.66	110.53	110	113.93	110.57	111.23	109.2	111.68	107.9	112.98	112.74	113.21	110.65	113.48	113.15	112.18	111.04	111.97	110.43	111.11	109.4	108.81
110.37	111.4	114.2	112.51	114.13	111.64	109.66	110.83	111.47	113.24	111.22	112.25	108.19	114.6	117.35	115.68	114.33	113.55	116.46	112.84	113.15	112.94	113.43	113.07	112.66	110.43	111.43	114.48	111.8	112.12	112.19	114.25	111.91	109.56	114.03	112.29	111.87	110.98	112.95	112.92	113.02	112.24	113.55	111.23	112.42	113.25	110.43	114.52	114.24	113.01
113.03	111.27	111.34	112.63	109.73	111.31	110.42	111.69	110.42	113.48	108.39	111.41	110.51	114.58	111.08	112.15	112.91	111.66	114.14	111.42	112.88	112.29	110.57	112.23	111	111.17	114.94	112.31	109.39	107.53	112.41	112.82	108.86	108.9	113.59	112.28	111.26	114.51	111.98	114.64	111.57	109.55	112.05	112.36	110.06	112.83	112.44	111.41	112.75	111.96
109.03	106.39	102.42	106.75	111.88	105.96	104.69	108.42	109.49	103.91	110	103.33	107.84	108.98	108.38	107.66	106.69	107.73	105.18	108.12	110.16	106.11	108.54	106.47	106.79	109.66	103.57	101.86	108.14	107.75	105.96	107.13	107.28	107.74	107.61	104.85	106.1	108.6	107.9	107.72	107.37	106.1	107.11	105.91	106.71	109.63	105.9	105.75	103.92	110.48
101.69	100.11	100.51	98.897	98.46	100.44	99.534	100.57	100.53	100.49	100.48	99.821	102.85	101.29	101.12	100.18	99.768	102.95	100.84	102.28	104.94	100.79	99.894	100.61	104.3	102.03	103.31	102.59	100.95	96.814	101.4	101.31	99.741	103.81	101.25	99.325	102.34	100.44	102.03	101.24	103.21	101.12	101.38	101.82	102.97	102.17	100.21	99.583	100.92	99.886
113.55	114.68	110.84	115.46	110.41	112.66	109.72	111.23	110.84	113.42	108.1	110.25	112.1	112.9	110.68	113.34	109.3	111.77	113.32	112.45	112.46	113.81	111.65	112.91	110.71	110.92	114.82	110.99	112.15	112.44	109.58	112.43	114.82	113.77	109.46	115	112.16	114.29	112.44	113.11	110.11	117.04	113.19	108.11	110.33	113.89	112.23	113.3	112.91	113.59
104.57	105.95	104.31	103.33	108.65	104.66	108.62	105.55	107.26	101.06	107.08	105.15	104.28	105.58	107.3	105.41	103.51	101.85	104.49	105.76	106.89	106.5	103.19	106.61	109.09	108.63	106.1	102.81	106.47	106.2	105.9	107.31	106.83	106.13	106.78	103.1	106.19	105.73	104.94	105.93	106.1	105.3	105.74	107.99	104.91	105.47	105.71	107.47	104.6	105.16
97.6	102.01	99.651	97.566	102.08	101.02	101.01	99.11	102.94	100.71	97.973	97.676	102.79	100.29	98.044	101.39	100.79	96.809	100.54	99.214	98.823	103.28	101.36	98.03	101.15	101.65	97.648	96.788	98.744	98.155	100.63	101.95	101.74	99.46	102.55	100.57	100.48	100.65	102.16	99.357	100.74	96.63	100.42	100.26	100.4	101.38	104.12	100.47	100.57	99.766
109.58	112	111.08	110.08	108.58	109.34	111.89	110.96	113.27	108.57	111.84	109.13	112.24	108.6	111.18	112.4	109.59	110.17	114.01	109.38	110.16	110.98	111.02	109.57	111.97	111.42	110.75	111.3	112.84	114.16	110.64	113.96	112.23	109.61	114.4	110.14	111.47	109.06	109.71	108.65	113.81	112.25	109.24	109.48	111.75	108.27	110.26	112.23	109.5	109.44
105.35	105.42	104.93	103.15	105.64	105.75	103.86	105.92	105.66	105.88	105.36	106.06	103.2	106.04	104.52	107.06	104.91	103.83	105.03	105.82	106.13	107.02	107.35	108.1	106.77	106.12	107.57	106.92	105.75	105.98	104.89	105.24	105.5	103.48	104.41	104.34	104.85	105.44	106.66	106.67	105.58	105.1	104.35	103.48	102.76	104.56	109.35	108.64	104.55	103.2
98.495	94.435	97.163	102.03	99.681	99.937	100.06	98.509	102.08	99.214	103.01	104.28	100.66	100.57	100.42	97.898	101.9	101.2	100.83	99.795	100.47	100.26	98.881	99.057	98.629	100.43	102.18	102.68	102.17	101.93	99.649	100.05	102.96	101.77	99.307	100.15	101.63	102.45	95.761	99.233	99.737	100.49	100.89	102.16	98.678	102.26	99.308	97.93	99.315	100.09
106.5	107.17	105.61	107.04	106.47	105.26	108.08	106.37	104.81	102.39	107.71	105.99	103.74	106.4	107.28	103.45	103.94	106.7	106.64	107.51	107.67	107.76	107.54	106.69	107.77	106.91	109.28	106.82	101.63	104.22	109.19	106.15	104.68	105.08	104.24	105.38	107.17	106.17	106.45	109.32	105.82	105.59	108.46	107.52	104.19	108.48	106.28	102.91	105.87	109.47
97.505	100.74	99.375	98.458	98.377	98.114	95.614	101.95	98.375	101.4	100.35	97.701	97.726	99.607	99.697	101.1	98.492	98.884	100.54	101.66	99.51	99.469	96.823	100.08	98.905	103.21	100.23	99.967	98.709	100.47	100.12	98.091	100.49	97.942	100.74	102.95	98.139	101.9	96.907	96.901	98.619	99.717	98.813	101.92	100.78	98.088	100.78	99.229	97.975	102.12
108.67	110.58	107.7	104.47	110.35	105.27	104.44	106.45	106.03	107.96	105.12	103.56	105.17	107.66	105.72	106.09	106.31	103.89	105.52	106.32	105.39	106.3	109.76	106.5	106.49	106.34	106.3	105.63	106.47	104.71	106.97	107.04	106.53	108.52	106.16	109.12	105.15	106	109.39	104.6	108.97	104.95	108.62	109.51	103.7	107.79	103.84	106.32	106.15	105.84
112.81	112.82	112.52	109.43	112.85	113.6	112.25	111.64	111.78	114.32	112.11	112.2	108.91	109.44	112.44	114.66	111.43	111.13	111.6	111.43	112.69	110.8	111.46	106.83	110.57	112.57	113.91	115.42	113.94	109.45	115.57	112.68	112.54	111.87	109.57	114.2	115.09	114.1	112.2	111.01	111.24	113.42	111.38	111.71	114.28	115.23	111.98	112.5	108.77	112.31
104.94	106.14	105.38	106.7	105.84	106.77	109.79	105.91	106.9	105.94	106.85	105.42	105.79	107.01	103.41	106.81	106.81	107.38	107.49	105.94	105.9	103.41	105.73	105.15	106.55	104.53	104.63	106.96	104.65	105.76	105.85	102.77	104.9	104.34	103.16	106.34	106.56	108.18	104.55	104.44	107.71	110.47	105.13	108.33	106.41	103.64	106.56	106.03	105	109.84
101.31	99.931	101.6	97.717	100.04	100.73	101.23	100.89	99.462	100.63	99.91	100.8	99.121	98.023	100.23	101.02	100.41	99.99	97.864	102.23	104.84	102.41	102.68	100.03	100.14	98.593	104.5	100.26	99.071	100.05	102.3	102.04	96.826	103.13	96.648	100.47	101.67	101.59	101.38	104.02	100.33	98.332	99.823	99.265	101.27	100.92	100.82	101.19	100.05	100.95
105.83	101.53	102.25	104.09	106.77	107.85	104.96	105.19	107.47	103.75	108.67	105.56	106.77	107.07	105.26	106.01	106.62	105.33	100.67	105.37	104.77	107.43	105.71	109.83	104.45	107.66	105.04	105.23	106.14	103.58	105.79	106.56	108.03	107.43	106.08	107.51	106.56	106.32	104.1	107.34	104.56	103.22	103.97	107.28	107.2	104.62	106.98	102.57	106.89	107.23
106.78	106.65	110.86	106.64	105.64	105.17	107.49	107.58	107.03	106.41	107.37	104.52	105.79	108.02	109.01	108.63	107	108.97	109.43	106.68	106.21	103.69	108.77	107.23	104.11	106.16	110.39	107.84	109.28	109.6	107.2	110.28	108.07	107.83	107.84	106.62	109.43	106.51	109.05	107.77	107.45	107.82	104.45	107.63	106.1	108.18	106.77	106.14	108.97	106.55
100.79	98.505	101.16	100.79	101.77	101.67	98.752	99.971	100.24	100.68	103.04	101.39	99.059	100.78	99.41	99.312	100	102.18	100.55	102.77	99.121	98.482	100.44	97.1	98.708	100.77	99.087	101	100.99	97.362	97.747	100.03	99.357	99.906	98.635	105.68	98.689	98.606	98.087	99.037	98.691	101.98	101.33	100.57	101.92	101.13	101.01	102.71	97.4	104.04
106.37	106.29	104.51	103.84	106.39	104.78	102.19	110.04	102.77	105.95	105.39	106.2	104.04	105.75	105.3	107.02	104.47	107.12	107.14	102.99	107.02	104.69	108.3	103.96	103.15	107.13	103.72	102.67	103.67	107.98	108.37	106.43	105.67	103.97	102.11	106.52	103.32	105.13	107.07	107	104.11	104.78	104.37	103.94	103.51	104.84	107.12	103.63	107.15	106.53
105.9	106.38	103.1	108.71	105.77	105.82	104.7	103.44	104.37	107	104.45	106.32	101.79	101.87	105.56	104.98	107.5	105.83	105.64	104.29	108.35	103.96	105.4	102.47	105.37	105.64	103.88	106.79	104.64	104.9	107.29	106.52	108.84	104.12	108.15	103.79	106.59	104.41	104.61	103.34	107.54	107.11	103.35	105.1	104.17	104.57	105.56	107.46	108.05	107.17
113.76	119.95	112.89	112.44	114.47	117.88	115.29	116.67	113.83	115.79	116.19	116.4	116.43	116.95	118.69	118.65	115.9	114.73	116.74	118.66	116.88	116.13	113.92	112.88	115.3	115.55	117.53	117.47	118.65	114.18	117.12	116.43	114.18	117.06	113.63	113.78	115.05	116.76	117.02	117.39	117.98	115.45	115.43	115.04	115.7	117.9	118.9	115.55	115.8	117.21
106.43	103	106.51	109.09	109.41	107.17	106.99	106.38	105.96	103.91	107.51	106.67	104.22	104.89	105.97	104.91	103.05	107.12	104.15	105.4	107.09	105.42	107.84	106.48	107.51	108.69	106.39	107.46	105.99	107.1	105.78	103.3	105.68	104.31	107.04	105.39	107.07	106.5	105.17	104.76	107.1	103.5	109.28	104.25	107.72	108.48	105.07	105.93	108.3	109.3
103.94	103.52	107.85	103.68	107.44	106.28	102.47	106.1	103.46	101.83	105.73	108.39	108.22	103.54	104.34	106.71	106.41	106.58	106.62	104.86	108.53	103.25	108.61	107.45	101.38	106.82	105.09	106.63	104.05	106.23	106.33	103.98	103.91	102.97	106.18	104.17	105	108.32	104.71	110.62	100.52	106.82	105.83	106.82	101.01	102.23	104.12	106.7	106.96	108.49
110.96	112.61	109.33	111.69	108.66	112.25	111.66	112.06	108.78	108.33	112.37	112.66	108.29	111.32	108.63	108.48	111.46	110.52	112.46	108.82	107.93	110.24	110.09	109.98	108.04	111.05	110.05	113.51	108.98	112.61	112.22	111.55	110.15	110.89	111.3	111.03	113.81	111.71	107.78	113.26	113.19	110.1	112.47	109.47	108.85	111.39	109.33	111.76	110.18	106.3
112.06	111.57	111.6	110.46	111.46	109.72	110.46	111.87	110.17	109.99	109.4	112.2	108.25	112.05	112.12	107.26	113.73	110.75	111.48	111.94	110.04	110.13	113.17	113.28	111.21	109	108.78	109.29	107.57	111.71	110.82	112.8	109.18	111.72	112.72	110.18	113.79	111	107.49	112.32	112.76	109.8	110.52	112.3	112.19	110.53	107.82	110.46	107.12	110.12
114.55	111.82	115.49	114.93	111.24	114.64	113.04	112.39	112.92	115.28	112.5	116.01	112.17	114.14	113.54	111.56	114.49	114.13	111.67	115.04	112.9	111.28	113.71	110.94	111.63	107.16	113.09	110.74	113.39	112.24	113.54	111.79	113.32	111.51	111.99	110.79	112.62	114.72	108.89	110.63	112.13	110.43	115.13	114.79	111.36	115.21	113.86	113.79	114.07	108.33
106.36	106.1	102.84	105.57	102.56	104.72	105.07	102.09	103.52	103.86	106.5	107.29	105.31	106.07	108.22	103.77	105.8	109.81	105.96	107.01	101.97	106.15	103.39	104.18	107.81	105.79	103.44	105.68	108.6	107.9	104.58	107.91	102.34	103.36	102.58	108.1	103.42	106.32	107.13	107.22	104.04	105.29	103.13	105.9	106.03	104.99	103.32	103.88	104.69	109.74
112.08	112.48	109.66	110.55	111.48	110.61	112.06	107.51	108.52	111.41	110.35	113.53	111.73	115	109.93	111.87	110.57	111.28	114.3	113.98	110.84	111.59	111.59	114.58	115.07	108.96	105.39	111.7	111.94	109.48	109.63	110.32	110.58	109.4	111.17	112.43	112.1	111.99	113.59	112.73	111	111.51	112.9	109.47	109.32	107.8	110.17	108.18	106.83	110.57
98.181	98.821	100.43	98.469	102.75	99.665	99.654	97.949	101.31	98.623	101.19	100.05	102.52	102.9	101.34	102.8	100.03	99.097	100.27	98.217	98.721	97.988	100.5	98.241	98.037	99.379	101.01	99.062	99.38	100	101.62	98.605	97.757	101.42	100.13	100.66	99.885	100.47	98.396	97.094	97.633	98.441	100.02	102.33	97.984	99.841	98.836	99.082	98.797	96.895
106.98	107.32	105.81	105.72	105.64	106.63	103.83	103.6	109.77	107.15	107.67	104.84	108.49	107.74	104.69	106.75	104.78	104.05	103.8	105.58	104.62	107.44	108.97	109.22	106.39	104.42	107.93	105.84	100.99	107.21	108.05	107.07	108.34	102.03	108.07	102.97	107.7	100.95	108.27	105.51	108.64	105.21	106.89	105.78	106.47	105.81	106.94	105.78	104.15	103.93
99.272	100.35	101.26	98.548	104.32	99.863	102.84	104.24	99.457	99.95	100.52	97.547	100.92	99.183	100.29	95.224	103.27	102.34	99.072	100.37	98.444	97.747	100.37	102.04	101.64	98.575	100.86	100.68	99.917	100.08	101.26	98.121	100.87	100.65	101.61	98.922	99.805	101.63	101.31	102.48	97.538	100.38	99.988	100.97	100.51	101.89	98.603	100.32	99.138	99.029
113.02	111.07	110.96	113.9	109.97	113.58	113.01	112.16	109.18	113.77	111.16	109.72	110.09	108.73	108.02	111.41	109.78	114.56	110.51	112.03	111.15	111.27	110.39	115.39	111.61	110.66	113.74	111.13	111.76	114.44	110.37	112.36	113.2	112.7	111.43	113.11	109.04	110.81	112.72	110.57	112.9	110.27	110.88	114.48	108.25	112.6	114.24	110.07	112.68	108.85
113.64	111.94	111.46	112.32	112.79	112.9	111.74	116.06	110.95	115.13	109.36	115.14	111.7	111.59	111.37	114.79	114.37	111.57	114.48	110.16	112.86	113.82	113.7	113.86	113.54	114.31	112.94	110.48	114.07	112.13	110.04	108.38	113.07	114.49	111.68	114.95	114.95	115.07	113.4	114.42	112.11	111.29	111.47	112.36	112.28	115.28	112.85	114.18	112.41	115.51
109.16	107.83	110.03	110.63	111.12	110.38	107.99	110.76	110.98	112.1	109.97	108.93	107.93	109.7	110.67	110.52	109.82	111.22	109.24	110.5	107.52	111.95	104.78	108.92	113.69	108.58	110.67	111.66	110.76	111.04	107.98	111.01	109.77	112.76	110.97	111.26	109.35	112.35	111.21	110.97	112.05	108.34	107.73	111.77	110.95	108.54	110.62	109.3	109.16	110.82
112.65	113.76	111.15	108.83	112.23	111.96	110.54	110.97	110.24	114.15	110.08	112.71	114.57	107.78	112.01	111.66	111.37	113.04	112.54	110.02	114.98	108.44	111	110.29	112.44	112.29	110.24	111.17	111.4	112.57	111.81	111.76	109.68	108.67	113.79	110.22	108.98	111.09	112.6	109.43	109.84	119.41	111.78	109.18	114.02	108.76	113.33	110.11	113.66	112.02
104.84	103.47	102.51	101.65	106.31	104.36	101.71	106.33	103.48	102.77	106.63	103.33	107.66	102.23	103.97	106.75	105.09	105.21	106.11	101.68	107.06	101.1	106.26	102.5	103.13	104.24	106.58	102.79	101.41	101.43	107.31	103.19	104.94	107.09	106.06	104.92	106.39	105.86	104.23	104.31	103.84	104.71	100.85	103.52	105.59	103.07	103.79	105.79	101.33	107.09
105.44	107.31	108.32	105.78	105.7	109.16	103.08	101.99	105.8	108.01	104.74	106.67	105.59	103.29	107.31	107.21	107.8	108.64	105.85	106.82	108.34	105.61	103.35	102.61	104.97	105.61	108.51	108.96	107.59	108.73	108.47	107.84	105.51	103.91	105.99	106.38	106.62	104.72	104.92	103.95	107.14	105.23	105.49	108.1	105.62	109.57	104.55	110.46	108.13	107.67
100.42	97.934	97.768	102.62	98.614	100.56	98.413	100.81	99.554	98.152	98.873	97.359	97.957	100.04	96.365	97.795	99.73	101.11	98.074	99.141	97.751	99.269	99.759	98.294	100.62	101.96	99.753	99.779	98.571	101.85	98.404	97.739	101.65	99.293	99.576	99.018	98.07	99.565	98.24	100.67	99.111	98.23	99.856	100.25	102.48	101.18	99.698	98.19	99.984	98.414
106.26	105.36	107.38	106.18	106.91	102.96	109.66	106.01	106.58	106.29	106.87	102.17	107.17	106.65	103.65	104.92	103.49	107.51	102.91	106.29	104.61	102.63	106.34	105.7	104	106.37	105.2	105.42	106.25	103.06	107.66	102.79	107.48	107.92	106.69	104.36	104.94	103.91	103.81	103.67	106.93	105.45	107.42	102.71	103.6	106.46	104.2	106.14	105.55	105.63
105.66	106.51	106.58	107.38	104.45	108.05	105.45	106.29	107.78	106.9	103.26	108.5	106.54	107.49	106.1	104.68	107.24	106.68	107.17	107.06	107.53	106.26	104.47	105.66	105.2	106.44	109.14	105.31	107.37	103.72	107.69	106.85	109.05	106.46	108.24	109.37	105.92	108.87	107.37	107.56	104.92	107.73	109.43	108.18	107.07	107.12	107.53	108.34	108.44	111.39
110.6	111.57	110.89	110.17	110.94	109.53	107.81	109.77	106.48	107.19	109.59	111.04	109.3	109.77	113.21	110.94	109.72	108.3	109.33	111.81	108.13	109.64	110.5	109.18	111.12	110.81	111.17	108.57	106.78	109.75	107.25	110.48	110.65	109.27	110.74	107.65	109.4	110.24	111.05	113.21	110.55	112.36	108.4	108.95	110.42	110.95	111.34	108.36	111.79	108.16
104.16	108.57	108.18	107.06	108.24	107.65	106.21	105.11	106	105.06	109.14	105.78	103.87	106.73	103.16	105.81	103.1	104.86	105.4	106.18	103.81	106.57	105.93	106.34	106.22	105.06	105.89	106.98	106.36	105	105.02	105.2	106.74	104.95	105.5	106.13	104.5	105.88	107.59	101.79	106.76	105.6	105.32	102.8	103.25	107.06	106.7	105.96	106.85	105.48
104.73	104.17	103.84	105.76	103.87	105.9	103.98	106.86	106.05	109.46	105.7	106.7	105.15	105.49	106.94	105.46	106.75	106.16	107.12	105.69	106.13	105.21	103.64	107.24	103.07	108.22	103.54	106.65	103.55	108.34	105.69	104.53	105.26	105.74	105.06	107.16	105.85	103.53	108.82	105.31	107.11	105.69	106.55	105.56	105.96	106.96	109.92	105.66	107.09	105.67
103.77	105.12	104.73	102.19	106.51	107.19	102.45	102.78	105.81	105.36	104.2	101.47	105.66	107.72	106.61	104.08	107.2	105.04	108.54	104.02	105.22	107.41	101.67	107.44	110.2	104.11	103.3	102.11	105.54	109.41	105.86	105.39	104.49	103.38	104.47	103.5	107.28	105.72	105.55	104.1	107.99	101.61	106.17	107.18	105.83	104.8	104.72	107.74	104.05	104.42
107.69	104.72	103	105.58	106.62	106.32	107.94	107.17	106.55	105.6	104.86	105.74	107.2	102.84	107.2	102.69	104.72	105.8	103.23	105.85	106.29	107.79	106.77	103.74	107.49	99.606	107.21	106.38	103.67	103.17	105.28	105.91	101.8	103.16	107.17	106.04	105.41	106.72	106.56	104.11	105.15	103.15	105.54	107.27	105.61	105.85	105.9	106.62	107.22	105
98.274	96.409	100.69	101.69	100.17	99.763	99.076	100.69	101.25	97.959	102.68	101	100.86	100.41	100.52	99.302	97.984	99.965	98.706	100.05	99.386	101	100.62	102.38	99.179	99.688	100.36	99.58	98.07	96.974	102.42	100.85	99.613	101.14	98.994	99.182	97.896	101	100.55	99.274	102.34	99.341	102.44	100.41	99.362	100.4	102.37	100.49	98.474	102.02
106.96	106.59	104.75	104.89	106.38	106.46	104.9	106.47	104.74	106.42	106.68	107.9	105.72	103.69	103.69	107.27	106.03	106.45	106.71	103.57	109.68	108.53	106.81	106.13	101.74	105.48	106.44	107.13	103.39	104.2	107.59	106.54	107.87	107.21	106.99	101.41	104.55	105.52	107.63	105.5	108.46	103.73	105.24	106	105.37	106.66	105.19	104.63	103.33	105.33
106.86	105.13	106.93	107.04	105.26	109.93	108.7	108.04	107.19	107.35	107.28	108.49	106.09	107.88	110.05	108.1	108.09	107.64	102.84	105.54	105.04	105.1	109.25	109.53	105.9	104.32	107.09	108.13	108.19	107.02	107.22	110.87	105.67	109.5	105.41	108.93	102.76	105.39	107.9	107.03	109.37	107.18	105.12	105.04	105.48	110.31	106.43	104.87	108.17	107.36
103.79	103.8	104	107.61	106.68	108.21	108.34	106.97	105.35	106.23	104.44	104.66	105.72	103.33	105.84	103.75	105.36	107.05	106.89	104.1	104.41	104.68	102.99	103.93	103.55	109.57	107.11	105.3	109.3	101.64	104.9	106.13	105.3	103.17	103.71	105.55	105.39	106.27	105.77	103.94	102.6	103.54	104.83	106.94	104.96	105.84	104.08	107.97	101.6	106.31
107.87	104.33	104.47	103.41	106.72	105.9	106.57	105.63	105.36	103.76	108.36	107.61	108.15	103.37	104.81	107.21	105.39	106.31	107.17	104.07	106.1	105.82	107.07	108.63	102.72	104.16	105.83	106.68	100.99	105.14	105.18	104.47	105.11	107.58	106.86	108.48	106.27	103.78	105.93	104.75	103.09	104.35	105.05	104.92	101.85	104.8	104.28	106.13	105.34	104.48
97.305	101.86	100.62	101.11	101.13	102.86	100.42	101.51	100.49	98.099	101.95	97.633	98.154	97.789	100.69	97.838	99.85	97.461	99.242	97.375	96.97	101.55	100.13	98.918	97.17	100.09	99.682	102.54	98.11	99.287	97.894	100.51	100.64	100.82	100.42	99.405	98.015	98.68	100.02	98.92	100.1	97.679	99.501	100.47	102.52	100.88	96.71	100.94	101.86	102.56
105.84	109.25	106.79	104.99	104.42	105.74	105.05	106.43	104.5	110.49	105.31	105.41	105.05	107.1	108.24	108.22	106.58	107.45	110.92	105.37	105.45	105.73	106.63	110.14	105.48	105.9	106.61	104.97	108.81	106.64	102.32	106.27	107.77	109.8	106.65	108.31	107.05	106.32	104.59	107.58	108.73	106.79	105.08	105.68	107.16	107.03	109.29	107.21	103.65	105.44
118.2	116.4	113.55	113.49	115.48	118.33	115.7	117.53	117.42	118.85	118.04	120.38	118.67	119.75	115.52	119.12	118.46	119.52	117.36	117.69	117	116.32	115.63	116.02	117.44	112.75	117.13	114.96	117.66	117.56	119.18	114.67	119.21	119.32	118.74	119.71	116.06	114.7	115.9	116.34	121.74	118.14	117.11	115.73	118.28	116.37	117.99	113.58	116.57	117.58
111.28	113.56	111.12	111.84	112.76	110.29	108.57	114.1	114.9	110.04	110.25	109.41	110.81	112.11	110.41	107.95	110.1	113.38	109.05	109.08	111.46	113.39	110.77	113.55	111.21	111.28	110.54	112.96	108.34	110.26	112.83	112.52	109.64	112.07	109.08	110.59	107.92	112.8	112.05	110.85	110.53	111.46	111.05	111.59	112.16	112.6	111.67	112.29	113.41	113.56
111.94	111.71	108.83	111.33	110.35	110.33	108.75	108.42	112.68	109.32	109.58	109.02	110.05	112.1	111.84	110.52	109.9	108.6	108.01	109.96	111.97	108.98	110.06	114.16	110.33	107.85	111.21	110.19	108.16	107.85	109.14	111.84	109.73	114.3	108.39	109.5	110.31	109.86	110.81	113.34	107.76	108.83	111.02	108.71	109.05	106.13	111.14	108.35	107.13	109.75
111.81	109.8	117.47	110.7	108.94	108.01	114.73	110.34	110.24	110.86	108.12	110.38	111.16	109.42	110.87	111.15	110.3	111.04	110.38	111.69	115.13	112.46	116.43	111.63	111.99	109.27	111.12	111.07	115.56	114.08	110.38	110.75	112.71	111.92	113.65	110.8	111.98	108.67	111.71	112.24	109.93	111.46	113.53	109.32	112.29	110.68	111.66	112.4	113.37	105.95
106	107.53	103.93	106.72	108.43	109.18	107.74	99.948	106.63	103.2	106.28	106.89	108.33	107.86	107.47	105.6	104.96	106.49	105.71	109.01	106.56	104.44	104.86	105.42	106.05	107.98	110	106.38	102.47	103.01	107.19	106.11	106.03	104.88	107.11	107.98	107.43	103.87	107.87	106.27	108.49	107.27	107.58	101.52	107.16	104.2	107.56	103.04	106.01	107.62
104.8	108.45	107.46	103.82	107.3	106.53	106.41	106.07	106.29	107.81	108.22	105.05	101.65	107.38	108.84	106.72	105.77	108.62	107.07	108.65	106.97	105.13	107.56	106.41	106.78	107.58	108.31	104.53	104.53	106.16	103.87	108.17	109.23	105.11	107.63	105.41	107.98	107.72	106.99	105.14	106.83	110.48	107.5	109.09	104.06	105.94	105.7	109.02	108.27	107.68
105.39	104.74	105.71	104.16	104.67	108.51	103.65	104.04	105.21	104.48	103.84	105.11	106.92	106.36	108.24	105.93	106.15	106.97	107.22	107.87	106.06	106.12	105.23	106.77	107.23	106.27	103.37	106.92	107.38	104.45	105.31	106.39	106.01	107.72	107.4	105.67	108.28	106.6	105.24	105.23	105.98	106.14	106.59	108.38	104.27	106.86	105.81	104.7	108.18	106.67
100.73	99.613	103.15	97.071	100.85	98.637	101.44	102.82	100.94	101.27	97.034	101.71	100.97	102.87	102.55	101.06	100.65	100.4	99.037	104.39	98.278	99.67	103.02	101.24	99.953	97.729	98.538	103.38	101.54	100.5	97.102	100.82	101.23	101.88	99.08	100.95	98.743	99.693	101.4	99.505	100.77	98.76	102.24	100.63	100.56	100.43	104.76	103.31	102.69	99.381
100.03	100.21	102.89	100.98	99.767	97.365	98.805	101.79	98.559	100.98	101.83	102.15	104.14	102.37	100.26	97.754	101.81	102.69	102.12	102.94	103.38	101.11	101.08	95.737	99.374	100.97	101.76	101.67	100.11	101.52	102.38	101.63	99.188	101.75	99.994	100.29	102.27	100.14	100.37	99.256	104.15	101.51	101.22	99.733	103.41	97.239	99.45	100.06	96.789	100.88
102.99	104.12	108.29	103.19	104.1	102.92	106.46	106.15	106.92	107	105.61	100.54	103.19	104.74	104.98	106.58	105.02	105.7	105.84	106.43	103.77	103.52	105.17	104.69	108.38	102.98	105.97	106.75	105.44	104.84	107.19	104.12	106.43	107.06	106.53	108.28	107.03	104.17	104.12	106.28	107.84	107.42	106.37	105.86	103	106.71	110.55	106.54	107.11	105.89
103.75	106.06	104.8	103.35	104.94	104.2	104.88	105.59	105.44	105.98	106.14	107.78	104.8	104.83	100.04	104.86	104.57	103.69	103.97	105.85	108.15	105.87	108.93	102.59	104.61	104.86	103.09	107.65	104.13	106.78	107.7	104.41	107.17	103.54	107.79	104.43	105.91	104.63	104.85	105.59	106.36	103.61	104.98	104.13	100.81	103.64	107.82	105.2	107.43	104.56
114.52	110.4	115.48	111.55	110.17	110.61	114.32	111.77	113.63	111.27	111.39	113.19	110.49	112.19	112.07	109.69	111.82	113.08	108.46	111.3	110.52	112.83	112.69	115.47	110.32	110.66	110.07	112.53	112.71	109.62	112.41	112	111.6	111.73	115.19	110.46	110.58	111.55	116.54	112.7	112.97	111.2	114.34	111.57	109.74	113.19	111.92	110.08	112.56	109.94
111.82	112.46	108	113.81	111.19	111.31	110.79	111.73	112.85	113.94	107.58	110.34	112.26	112.03	108.91	110.65	109.08	110.38	110.49	111.78	110.18	109.5	107.59	110.95	110.05	109.09	112.33	112.6	111.47	113.15	113.59	108.94	109.64	110	109.4	111.25	114.06	112.11	113.45	109.33	112.85	111.58	113.62	112.91	113.18	110.81	109.46	111.43	111.96	110.82
109.5	115.38	110.12	112.14	112.49	111.83	111.01	114.55	111.46	111.71	110.52	112.35	112.46	112.15	110.29	112.19	110.33	110.13	114.21	114.65	110.33	114.14	111.8	111.88	109.82	111.78	113.78	112.77	112.28	112.13	111.5	111.24	111.81	109.23	113.42	108.59	112.35	113.43	110.87	113.33	113.56	110.6	111.27	113.48	112.29	109.01	110.12	110.19	113.51	111.76
116.86	115.78	119.48	117.73	112.85	119.4	117.8	118.14	119.33	116.22	115.79	117.95	117.25	116.29	117.55	118.1	118.36	117.19	117.7	115.35	118.94	119.12	118.04	115.41	114.35	115.84	116.9	118.51	115.56	118.66	117.06	117.62	117.16	119.44	116.95	115.43	117.63	119.37	120.34	114.72	117.9	115.01	119.87	115.01	115.7	118.45	117.22	118.01	118.96	118.42
108.5	106.63	108.25	107.16	104.66	107.81	107.34	106.46	106.52	108.04	103.53	105.57	106.49	104.26	108.34	104.08	104.8	106.37	108.65	106.91	105.37	106.03	109.36	102.69	105.11	106.25	107.75	106.65	109.11	107.88	109.7	104.86	105.44	103.39	107.75	104.48	107.65	107.11	103.74	105.62	106.26	105.61	106.53	106.46	105.52	108.16	105.58	107.8	109.94	104.87
107.8	107.75	105.25	107.69	105.77	108.03	105.07	104.61	104.76	106.63	107.07	108.31	105.33	104.73	109.84	109.87	106.01	105.95	111.37	108.32	108.7	107.53	105.03	107.12	108.96	103.98	105.01	105.92	108.33	105.88	108.41	110.68	105.47	105.88	104.25	109.02	106.77	108.19	109.07	107.05	106.26	107.54	106.93	106.99	105.68	105.96	105.18	108.57	104.2	104.46
106.1	105.32	106.19	106.65	106.87	106.15	104.56	106.17	109.19	105.09	108.29	106.9	106.78	106.48	106.38	105.93	106.04	104.69	107.22	104.3	106.61	105.91	109.06	106.55	103.89	107.02	105.06	106.47	106.33	106.56	105.49	107	106.65	107.93	106.9	104.54	102.85	108.16	104.82	108.4	105.61	109.74	105.49	103.64	104.74	104.7	105.08	105.26	107.02	104.38
105.06	106.54	104.99	104.3	105.66	106.72	106.6	106.61	108.27	104.75	106.9	105.79	103.23	105.61	102.79	105.57	108.25	106.63	107.06	105.05	106.55	107.9	105.68	106.74	107.83	107.98	106.66	106.54	107	107.67	103.34	107.49	106.2	108.02	105.92	108.06	104.8	105.76	105.68	106.03	109.05	104.62	105.42	105.32	105.14	108.37	104.85	104.41	103.41	108.01
104.27	104.04	102.78	105.98	106.14	105.12	104.1	103.68	107.33	107.47	107.41	108.6	105.21	107.21	105.99	103.69	105.94	104.66	102.19	105.81	106.38	104.61	105.23	108.4	106.15	105.75	101.87	104.04	105.1	105.03	104.85	108.01	106.04	102.66	104.49	105.8	105.6	106.66	101.9	104.35	103.7	104.07	106.44	106.54	107.43	106.3	103.76	102.12	106.2	107.72
102.79	101.98	103.15	103.11	104.28	104.68	103.59	101.69	104.65	105.61	102.61	102.8	107.3	102.56	103.81	106.16	102.02	102.59	102.61	104.48	102.71	103.9	103.66	103.94	106.25	104.36	104.89	109.51	104.13	103.05	104.92	104.57	101.91	104.54	104.62	103.04	103.59	103.78	103.78	105.68	103.21	104.03	105.44	102.93	104.02	102.99	105.71	104.02	104.21	105.62
112.16	107.72	109.39	108.99	114.74	108.04	110.96	109.1	108.32	112.88	107.35	110.38	107.04	110.72	110.86	106.94	107.72	113.16	112.06	111.38	109.5	108.1	111.92	110.57	112.3	109.38	109.88	111.63	111.4	109.01	108.64	112.14	109.62	110.85	110.67	107.66	108.41	109.56	110.88	111.74	108.64	110.28	109.72	108.21	110.05	111.11	107.66	106.07	104.65	110.85
103.82	103.22	105.67	104.01	108.48	103.57	105.61	105.76	101.01	108.16	106.32	103.76	106.37	106.19	104.01	106.89	105.85	106.78	106.62	103.7	107.06	107.12	104.31	104.62	107.65	105.71	107.09	101.19	107.23	106.62	105.62	104.1	106.66	102.83	104.39	104.13	105.82	103.97	104.37	106.45	105	105.22	108.52	103.95	103.73	108.21	106.41	103.25	104.25	107.63
105.3	109.34	103.88	104.48	104.03	106.54	104.91	104.63	104.38	107.09	104.65	103.83	102.73	107.12	105.78	108.81	103.92	106.32	106.38	106.18	101.99	105.67	105.58	108.88	103.32	106.1	108.43	103.96	103.24	104.7	105.55	108.72	106.5	104.93	105.73	102.75	105.24	106.25	106.65	105.7	103.18	107.88	104.43	107.33	105.22	101.15	103.84	104.66	103.05	105.32
112.89	110.42	110.42	111.25	108.61	112.71	112.87	113.44	107.19	111.19	110.92	112.11	112.45	110.88	111.16	110.32	108.22	112.77	112.65	111.21	112.51	109.94	112.89	109.31	110.24	112.06	111.98	108.28	115.52	110.34	111.28	111.91	110.62	110.19	109.56	108.56	112.24	109.64	111.23	110.64	113.26	109.93	111.7	114.4	112.25	110.98	110.55	111.29	112.48	112.07
112.68	110.77	110.96	113.27	109.04	109.24	109.9	111.29	111.15	112	110.87	113.63	110.66	110.71	112.03	112.84	110.78	111.87	111.69	112.54	110.24	112.98	109.83	109.64	111.3	112.25	112.11	108.21	117.44	111.89	110.32	109.17	112.18	110.09	110.48	109.56	113.21	109.66	109.97	110.31	112.67	109.73	111.58	109.72	112.53	110.39	112.3	114.04	111.06	107.31
112.74	110.04	110.2	112.34	113.83	109.27	112.3	107.04	111.94	109.31	112.34	109.12	111.72	111.16	113.52	109.73	111.39	109.48	112.42	112.04	109.89	110.09	112.1	111.32	110.24	108.6	110.45	111.36	111.08	110.22	113.52	113.24	109.12	113.31	110.79	112.44	108.22	111.01	110.35	110.68	110.79	113.83	113.7	110.79	110.49	112.43	109.83	110.79	112.6	113.29
106.56	108.36	108.01	103.26	109.02	104.39	102.5	105.02	107.13	103.5	107.19	108.31	108.63	105.27	107.52	106.1	107.21	109.71	104.1	109.06	107.68	104.61	106.56	105.21	107.02	109.96	101.23	105.05	105.26	103.43	106.19	106.14	106.32	107.13	104.42	107.68	102.06	106.69	110.31	106.66	106.32	106.05	104.61	106.93	105.88	104.41	110.47	107.08	107.3	105.57
117.72	116.78	120.33	117.18	118.09	116.92	117.33	115.03	115.23	114.45	116.86	116.73	116.53	116.42	119.29	119.77	116.25	116.8	118.72	117.87	116.65	115.74	116.51	119.95	119.93	117.51	116.3	116.89	118.86	121.19	118.24	117.78	117.35	117.32	115.29	119.91	117.33	118.59	117.42	115.44	120.41	117.11	119.71	117.25	114.46	116.82	119.05	117.39	118.21	117.28
115.18	116.98	118.83	115.61	118.48	116.06	115.98	120.75	115.26	117.26	117.9	118.38	117.39	118.44	118.54	116.2	115.52	118.73	114.2	120.1	117.03	119.22	121.05	116.23	120.24	116.37	117.32	116.1	121.04	116.1	119.16	113.71	119.63	116.03	118.26	118.85	119.89	116.17	117.44	116.96	119.52	114.99	120.33	118.39	119.82	116.57	116.1	118.05	116.71	115.9
118.45	117.31	117.12	115.85	118.07	119.55	118.62	116.91	117.59	118.67	118.71	116.45	113.64	117.09	119.78	117.25	118.22	115.48	116.67	113.97	113.61	116.01	118.38	115.76	114.89	117.07	116.16	116.14	120.92	115.68	119.65	118.46	116.51	117.64	118.88	116.48	118.85	118.19	117.37	121.55	116.58	116.08	120.51	117.07	116.3	118.84	119.66	118.75	117.18	114.74
112.4	110.74	113.73	110.05	112.19	110.34	111.35	109.34	108.54	112	114.28	112.95	110.66	111.09	110.04	111.89	113	113.03	113.02	112.27	111.99	110.9	112.08	111.09	110.59	109.54	110.99	111.75	113.27	112.47	110.48	110.36	112.51	111.62	113.7	114.4	109.8	113.84	109.94	112.52	111.1	109.71	110.76	107.85	110.71	113.51	112.22	111.05	112.17	109.26
107.37	104.27	109.22	105.57	107.09	107.82	104.08	104.61	106.46	105.18	108.4	106.79	104.49	106.95	106.06	107.52	105.68	108.86	103.35	107.26	104.96	104.93	107.8	105.61	101.92	107.21	101.15	104.62	107.42	104.35	107.76	107.38	104.68	108.55	107.1	106.36	104.5	105.81	105.49	104.96	103.58	105.13	104.56	105.55	105.77	108.76	109.9	109.06	108.57	105.48
103.63	103.82	101.63	102.78	102.91	106.65	106.16	109.83	104.48	108.94	108.13	106.48	106.27	102.63	105.47	106.41	105	105.28	105.82	101.59	107.07	104.07	106	107.27	108.03	106.23	106.19	103.04	105.89	105.49	105.15	106.8	103.88	106.59	106.44	106.49	105.82	103.28	104.87	110.2	101.57	105.58	101.8	104.9	106.07	104.12	107.07	105.92	105.47	105.63
98.151	99.787	99.899	97.565	99.309	99.842	97.297	100.57	100.49	99.315	99.593	99.69	99.783	102.69	99.7	99.333	99.14	97.166	98.288	95.871	102.97	102.62	99.786	97.837	98.712	100.52	98.03	100.59	98.307	100.93	98.873	100.01	97.767	98.889	98.393	99.807	97.795	100.31	98.525	96.452	98.579	97.581	97.776	100.37	99.073	101.87	100.93	101.36	99.508	100.01
103.43	105.79	106.61	106.47	105.39	103.82	104.32	106.55	107.47	103.87	102.01	106.9	104.54	103.45	104.55	104	104.32	103.68	106.08	102.78	107.61	102.12	106.84	106.88	106.58	104.07	107.67	106.83	102.82	105.45	103.45	103.14	108.34	107.42	104.33	102.04	101	107.91	104.83	107.38	107.96	108.45	104.78	105.18	104.34	105.55	103.57	103.28	106.44	104.13
103.99	105.99	105.82	105.5	106.46	104.41	105.64	106.81	105.02	104.58	106.57	105.47	106.72	108.98	108.27	103.79	105.44	104.46	104.63	109.73	106.01	102.79	102.3	107.16	105.3	104.9	104.52	107.78	105.96	107.99	103.36	107.76	105.3	104.9	105.58	108.13	104.75	103.09	104.65	106.26	105.56	106.42	104.7	104.18	104.84	107.42	107.57	106.53	104.92	102.29
116.46	117.62	116.43	118.04	116.87	118.15	117.88	114.99	116.98	116.5	113.82	115.64	120.83	120.97	119.13	118.12	117.62	118.08	116.58	116.96	120.86	116.26	117	118.57	119.65	114.36	119.98	119.98	117.59	117.04	118.01	118.08	118.38	119.74	118.3	114.24	119.67	114.67	117.87	118.03	119.91	118.45	120.5	117.18	120.24	117.89	118.41	116.93	116.35	116.95
106.86	107.05	106.48	108.1	108.94	107.65	105.06	107.47	108.64	106.3	109.07	108.65	106.63	108.23	105.32	104.02	108.21	108.04	104.97	107.56	108.12	108.06	105.13	107.71	105.76	106.34	107.59	104.41	106.62	107.78	106.62	108.55	109.31	106.32	105.76	108.59	103.14	108.29	110.05	108.68	110.38	109.61	107.03	108.57	109.2	107.24	105.75	106.12	106.79	103.13
113.08	111.3	111.71	107.82	110.85	112.04	111.02	110.29	114.9	113.02	108.96	113.16	112.46	112.74	107.46	110.26	110.62	109.5	112.09	112.59	110.16	109.83	111.57	112.22	110.91	109.75	109.44	109.98	110.17	111.23	109.86	111.42	110.33	112.86	110.19	108.88	108.89	113.04	109.83	111.85	111.27	110.71	109.14	110.18	111.03	114.11	109.63	111.94	114.22	113.47
114.63	112.98	115.11	113.59	110.7	111.43	112.6	111.12	112.47	113.96	111.04	108.71	116.61	110.62	115.91	111.55	110.49	114.17	110.41	112.63	110.91	112.67	115.37	116.06	115.6	111.35	113.87	115.62	113.48	113.04	109.77	112.84	114.16	113.76	116.46	110.15	113.13	109.21	111.72	110.63	111	113.37	111.33	112.19	112.81	110.6	114.06	110.67	114.73	112.21
109.07	113.27	112.13	115.23	109.18	107.97	115.25	112.51	110.39	111.64	111.31	115.02	113	111.47	108.02	110.92	110.82	112.91	112.88	111.47	114.4	111.49	111.18	110.89	107.99	108.17	107	109.53	114.9	110.51	115.08	109.82	116.7	112.47	109	113.26	111.36	111.81	111.96	111.08	111.32	108.01	110.58	110.46	116.8	113.39	113.19	110.8	112.04	110.16
99.243	108.7	103.61	104.46	105.14	104.2	106.22	107.29	105.31	102.88	104.38	103.36	105.62	101.97	106.59	104.49	105.31	105.19	103.5	106.37	106.34	108.06	104.2	104.35	102.85	108.09	103.32	105.96	104.81	106.93	107.34	105.61	103.64	105.69	104.92	104.91	102.18	104.72	104.78	102.46	104.52	105.83	105.36	106.76	105.21	104	103.14	105.31	105.49	103.48
112.86	113.33	111.95	114.53	110.31	112.79	112.41	111.22	111.65	114.71	114.11	113.17	113.16	112.03	113.6	112.21	115.27	112.93	115.56	113.62	113.19	115.49	113.53	112.99	113.11	116.3	108.54	113.32	112.11	112.63	110.35	112.43	114.57	111.74	111.36	109.69	113.84	116.41	111.51	113.71	111.31	113.89	114.82	111.89	112.21	113.5	114.95	116.24	110.24	112.44
107.76	108.24	106.38	107.83	108.15	107.42	105.41	107.07	107.37	108.52	105.41	103.41	107.49	105.11	106.65	108.9	107.62	106.6	105.91	107.28	108.9	105.48	106.22	104.5	106.8	105.42	105.79	106.66	106.61	104.2	108.52	104.43	107.45	105.01	106.64	108.15	105.31	108.34	105.55	107.69	105.78	107.31	107.62	106.26	106.68	107.66	104.71	103.01	103.48	106.82
107.05	108.02	111.81	110.71	108.42	111.3	112.9	111.94	110.86	110.35	110.08	112.45	111	111.62	111.09	110.79	109.02	109.44	107.77	106.66	109.71	112.11	109.82	109.53	112.78	114.15	108.57	110.42	110.63	111.76	112.71	108.41	111.68	108.43	109.07	109.11	112.67	109.05	109.92	108.68	113.67	109.48	111.72	109.49	109.35	111.29	111.78	111.91	109.36	115.35
101.31	105.44	104.56	108.75	103.74	103.42	103.44	100.5	102.93	105.72	104.34	101.92	106.32	103.23	105.98	105.15	104.35	103.73	104.89	105.35	102.03	108.61	104.88	103.9	101.7	104.85	104.1	104.85	100.13	106.19	102.29	105.05	102.88	106.42	101.98	102.65	107.35	104.15	103.72	105.37	105.49	103.34	103.22	105.11	106.37	106.96	103.09	106.35	101.07	105.37
110.93	109.71	111.54	108.14	110.31	112.18	110.21	109.17	110.53	106.91	109.09	111.46	109.22	108.84	113.69	110.31	111.41	107.43	112.14	107.2	108.23	109.6	110.49	107.91	108.48	109.08	111.7	109.4	108	111.1	111.59	110.54	107.97	108.41	108.59	111.51	108.86	108.08	109.85	111.15	113.51	110.17	108.96	108.68	110.44	111.34	113.24	113.88	111.2	113.77
107.1	105.7	103.71	103.99	107.36	106.38	107.29	107.59	108	107.77	103.08	105.14	107.18	105.18	103.95	108.17	106.36	109.85	109.97	105.74	106.84	106.9	105.72	106.01	107.47	102.64	107.22	105.33	106.5	107.91	106.23	109.34	106.18	109.21	109.63	103.87	105.19	111.76	109.83	106.6	106.97	108.02	106.56	106	104.21	104.38	106.79	109.07	106.94	107.89
107.84	106.87	103.13	108.67	103.45	105.87	106.2	105.86	105.94	102.91	105.6	105.8	104.83	103.06	103.55	108.14	104.45	107.15	106.14	106.7	103.46	106.4	105.2	102.57	106.9	104.96	104.74	105.86	106.59	106.8	104.21	106.53	108.34	106.5	101.82	105.71	109.87	108.73	106.71	108.14	106.62	108.18	106.99	106.79	105.41	106.2	107	104.33	104.22	107.28
112.1	107.48	114.71	109.81	112.05	112.45	109.77	107.17	111.15	113.81	113.52	111.19	111.61	113.73	114.6	112.42	112.88	113.12	110.91	109.71	112.09	114.29	111.07	113.97	111.73	110.45	111.26	111.34	111.66	114.42	111.15	114.83	110.37	110.62	111.8	106.42	111.79	112.52	112.51	110.71	110.1	108.82	111.46	112.09	113.34	111.05	112.19	111.7	110.53	108.41
103.67	109.17	107.5	106.1	105.5	104.62	106.27	105.55	104.6	101.55	105.95	104.78	105.5	107.55	108.22	106.25	104.11	105.14	104.13	104.19	104.47	109.8	106.82	105.99	104.65	108.04	107.87	106.7	103.23	105.29	106.31	103.6	107.07	104.23	104.39	108.51	107.23	106.17	107.06	107.49	105.08	104.59	103.37	106.23	106.91	106.55	106.73	104.71	105.29	107.5
112.29	111.38	112.76	113.52	109.45	112.03	112.85	111.25	112.56	109.13	111.22	109.67	112.16	110.35	108.99	108.53	111.23	115.23	109.76	112.67	112.28	110.34	110.59	109.39	113.06	110.34	111.92	110.51	111.73	110.94	108.78	113.78	114.37	110.25	114.13	114.25	111.07	114.35	108.73	110.85	111.59	112	113.69	112.4	112.65	112.6	109.16	111.21	113.16	111.71
103.38	102.05	107.42	104.14	104.61	108.33	105.95	103.89	105.7	106.56	107.12	105.13	106.44	107.47	106.35	106.46	107.17	107.32	107.23	107.03	106.41	105.23	105.32	104.24	105.87	105.14	105.64	103.97	104.28	105.06	104.1	107.82	103.76	103.99	103.8	107.03	106.2	106.3	108.26	105.52	102.54	105.33	105.16	103.4	104.42	105.85	104.67	102.72	107.42	101.09
110.69	109.53	110	110.29	111.34	111.88	109.75	111.79	110.62	112.95	110.61	110.04	110.4	112.2	110.56	114.15	111.94	109.97	109.87	111.75	112.37	112.4	113.15	111.05	109.74	107.43	109.26	110.33	109.14	108.75	106.86	113.29	111.35	110.92	114.5	110.05	111.56	111.91	113.61	110.72	111.23	108.25	112.11	110.12	109.56	113.11	109.01	112.78	113.05	112.14
104.9	101.93	103.92	109.35	104.61	106.97	107.09	107.41	105.05	108.16	104.34	105.73	106.65	109.74	107.76	104.43	109.66	104.12	108.41	105.34	104.68	104	103.3	104.21	105.81	105.85	104.35	104.54	106.11	109.15	106.43	102.37	105.76	106.25	105.87	108.81	107.1	106.12	104.53	103.61	105.31	108.57	106.77	108.88	106.24	106.97	105.14	105	106.77	107.37
101.7	99.561	99.718	101.42	99.713	102.42	100.02	97.915	100.41	100.32	101.48	101.4	100.97	96.265	98.601	97.79	101.76	100.26	100.13	97.969	102.18	103.31	101.86	99.319	102.39	100.02	96.857	96.212	98.597	101.44	100.13	97.509	101.08	101.33	99.173	101.65	101.19	98.677	102.45	99.117	102.89	98.887	100.01	97.053	100.27	102.82	101.53	102.76	99.269	97.739
110.33	111.21	108.9	112.82	111.99	112.56	111.34	109.65	110.99	108.75	112.24	108.84	108.79	111.42	114.83	110	113.73	113.11	111.51	110.55	110.68	109.72	111.78	108.97	115.34	113.07	108.91	113.07	110.51	109.09	111.14	111.64	113.56	110.47	112.86	111.51	111.89	112.17	112.69	112.39	113.78	113.13	111.66	111.17	111.8	109.25	110.47	109.69	113.6	113.13
113.17	114	111.64	112.51	110.92	113.35	111.66	113.57	112.6	111.51	109.59	108.88	112.12	115.07	115.35	110.81	111.93	109.66	110.39	112.13	110.33	110.06	111.78	113.12	115.22	115	112.96	115.86	112.24	112.91	113.49	110.44	112.2	112.45	112.28	114.17	112.87	111.16	111.37	111.65	112.58	107.82	110.15	109.99	111.8	110.7	112.19	112.82	110.55	110.44
106.8	106.06	105.4	106.01	102.76	107.92	104.22	104.61	104.92	103.58	108.04	108.24	106.25	108.29	105.97	107.14	105.16	108.28	104.89	106.78	104.57	106.46	105.99	106.97	106.12	105.71	106.7	106.33	103.91	106.85	107.57	104.62	106.48	106.99	105.35	105.24	105.29	102.44	105.29	106.31	107.79	107.5	102.8	107.78	105.52	107.59	106.11	106	108.37	106.68
105.89	107.06	105.68	110.01	104.68	103.38	103.55	110.36	106.47	103.72	105.62	106.49	107.33	109.02	104.78	107.57	103.35	103.74	107.03	108.37	108.09	106.98	105.65	108.27	106.67	107.79	106.59	106	105.3	109.45	107.49	104.28	105.87	105.94	107.59	108.71	106.61	106.49	105.15	106.93	105.39	107.39	109.83	110.64	104.31	107.43	107.39	104.97	107.08	104.49
112.19	115.13	110.94	112.1	115.3	114.34	113.11	113.18	115.55	110.58	110.45	110.66	109.26	110.53	115.21	111.44	111.21	114.53	109.75	112.14	113.22	113.66	114.27	111.06	108.87	112.41	113.83	111.18	110.99	112.37	110.02	114.11	115.23	111.78	110.31	113.7	112.24	111.72	112.49	112.89	111.5	106.82	112.85	116.91	110.85	114.51	110.69	113.72	110.27	112.74
104.88	103.3	108.37	103.83	105.18	106.99	106.2	104.63	106.05	104.85	103.91	103.03	103.38	103.32	105.15	106.84	105.23	104.1	107.32	106.76	103.76	107.1	104.04	104.91	105.96	104.47	105.04	106.03	110.3	104.07	103.99	104.24	105.67	104.67	103.88	106.71	104.36	108.02	104.06	104.82	106.1	105.15	107.63	103.75	104	104.68	106.54	105.41	104.06	106.19
106.46	104.73	106.99	105.94	107.25	107.12	108.63	106.57	106.98	107.7	105.61	109.63	108.2	107.68	106.66	107.87	106.45	104.54	105.53	103.65	106.68	104.65	106.35	109.05	102.86	106.53	103.17	107.71	112	103.38	107.52	106.23	109.86	107.3	108.71	105.82	106.68	108.98	104.22	104.94	107.62	110.27	106.24	107.53	106.71	110.83	103.77	109.24	109.44	107.13
103.88	103.91	104.32	108.01	106.35	106.06	106.55	104.74	105.61	105.96	106.17	110.72	105.95	104.93	103.41	105.14	111.11	105.47	106.02	104.06	109	103.16	105.54	104.23	107.24	106.14	104.47	108.37	104.89	107.88	108.49	106.54	105.85	104.65	107.34	105	108.63	106.5	108.82	106.12	107.79	102.31	105.09	101.89	106.72	105.12	106.82	108.58	104.06	107.99
106.71	104.49	102.98	102.74	104.59	101.36	102.35	103.77	103.96	99.781	106.1	103.69	105.66	104.25	104.53	103.45	108.05	103.35	104.71	104.84	105.01	106.57	102.12	105.23	102.1	105.16	105.93	104.06	107.98	108.33	101.91	107.45	104.78	106.08	105.54	106.25	105.95	105.95	106.76	102.73	107.64	104.32	101.43	106.48	103.49	107.49	103.3	103.25	102.24	102.26
109.95	111.48	112.53	108.31	112.77	115.54	109.53	110.33	111.62	112.34	114.73	114.1	111.58	109.98	112.24	109.86	113.48	109.53	113.34	109.53	113.33	113.19	113.89	109.36	110.87	110.02	111.72	112.43	109.64	108.21	112.13	110.56	112.82	112.07	114.52	110.05	108.11	110.9	111.81	114.13	110.98	114.11	110.86	112.31	114.18	108.07	111.87	110.7	108.24	114.98
107.6	105.49	106.51	105.05	102.8	106.69	107	104.35	105.75	104.36	105.16	108.51	105.74	104.62	106.59	105.6	106.14	107.64	106.2	106.99	105.6	106.15	104.35	102.78	106.39	105	108.26	104.43	105.17	104.36	103.59	104.11	109.06	110.7	106.79	108.25	106.44	104.53	108.6	106.33	107.07	105.5	105.84	107.42	105.76	107.18	107.19	106.92	106.76	105.57
98.677	99.055	101.86	98.484	101.61	100.71	97.797	99.978	102.13	100.03	100.46	97.956	99.996	100.45	97.379	95.262	98.96	100.38	97.386	99.569	98.939	102.23	96.973	100.31	98.546	96.534	101.19	96.873	99.335	99.762	99.511	98.285	100.1	95.949	100.32	102.82	99.583	98.13	97.194	102.38	102.6	99.569	97.198	104.15	100.46	99.963	98.333	98.898	102.78	102.42
100.36	100.87	100.84	96.604	98.403	103.79	99.156	100.11	97.787	98.734	100.44	96.876	97.219	97.917	100.84	98.733	102.46	100.72	99.975	101.15	100.76	99.761	99.358	102.97	97.589	94.439	98.352	98.935	101.46	96.633	98.072	98.442	98.351	99.365	97.872	100.24	101.92	98.409	99.806	102.61	97.97	98.975	100.51	101.15	100.09	101.11	99.84	97.506	99.536	101.53
112.88	113.78	115.46	113.96	115.03	113.69	113.07	112.8	111.47	112.77	112.2	112.85	113.84	112.46	114.26	111.85	113.09	115.04	112.47	112.7	110.56	113.33	110.13	109.26	111.66	109.2	113.62	112.72	115.45	114.86	111.52	113.66	111.88	108.49	113.05	112.71	115.24	114.45	113.71	113.65	114.36	113.26	110.47	115.42	111.64	111.45	110.41	114.39	113.96	112.98
104.35	106.46	103.61	108.21	107.71	109.93	107.31	107.49	105.59	104.95	106.37	104.59	108.14	103.45	105.9	107.68	107.33	108.77	106.22	106.05	106.79	103.24	108.47	105.9	103.91	106.73	109.09	107.87	107.35	109.75	108.26	104.78	106.06	105.17	110.08	105.06	107.3	105.87	110.22	107.27	104.96	104.92	106.21	106.05	106.38	109.12	105.14	107.13	105.25	104.88
113.3	110.95	113.66	110.76	110.37	112.34	109.84	112.36	109.44	108.38	110.19	111.12	110.25	114.89	114	110.22	113.89	112.21	111.57	110.49	111.92	114.61	111.14	112.57	109.99	113.34	110.92	113.79	112.22	112.63	108.94	113.86	113.76	108.86	108.47	109.05	114.87	111.48	108.83	112.28	112.16	112.09	112.41	113.78	110.93	111.79	112.28	110.37	110.42	113.15
109.93	104.59	109.61	106.19	104.02	104.43	109.34	106.11	107.01	103.39	105.79	104.09	106.47	108.59	109.27	106.13	106	105.58	106.32	106.91	106.8	106.5	108.03	105.67	105.57	106.52	110.24	106.46	105.27	105.98	106.04	105.87	102.91	106.66	107.62	106.65	105.1	104.06	103.3	105.3	103.04	105.99	105.76	104.15	104.53	107.06	107.1	109.28	108.49	106.19
107.36	110.61	106.21	107.3	109.31	109.89	102.07	106.99	109.23	106.38	105.5	106.54	105.31	102.55	112.17	106.11	109.84	106.3	104.8	108.25	107.57	107.74	105.7	103.64	106.28	102.58	107.13	105.92	105.88	107.3	103.5	104.53	107.19	109.31	106.99	106.17	105.49	105.87	105.88	107.94	106.75	108.15	106.07	104.33	108.24	104.72	109.39	105.47	101.98	108.15
112.02	106.67	110.41	112.06	113.78	110.27	109.24	110.56	110.61	109.42	110.79	109.57	111.11	111.08	112.7	111.96	111	112.11	107.82	112.17	109	112.67	111	111.1	110.8	112.8	110.52	107.06	105.69	105.42	109.06	113.21	109.62	112.26	108.34	107.16	113.48	108.45	111.03	112.09	112.67	107.04	110.01	108.21	113.33	108.87	109.81	112.85	111.66	109.55
102.92	102.61	105.46	106.95	101.66	103.56	104.54	103.29	101.63	104.87	102.76	103.06	106.86	106.91	103.42	107.64	104.2	103.44	105.86	105.28	101.88	103.07	102.27	110.77	101.71	102.18	105.27	104.69	104.95	102.66	103.78	102.77	106.42	106.98	103.9	109.07	105.17	104.01	104.09	103.35	104.93	103.95	105.53	105.3	105.19	104.29	105.34	103.66	105.57	102.91
104.46	103.39	105.81	105.09	104.17	104.43	100.37	106.77	108.38	102.01	103.99	104.08	102.2	104.1	106.8	104.29	104.8	108.85	106.16	101.04	105.13	104.49	103.65	104.21	106.2	105.89	103.72	103.3	102.55	104.07	100.83	105.92	104.25	98.661	110.32	104.44	109.4	104.71	104.6	103.53	107.08	104.18	101.01	102.96	103.04	104.46	105.33	102.5	101.82	107.24
100.11	101.43	100.55	101.33	101.13	96.562	99.844	98.686	101.6	99.415	102.9	100.12	101.15	102.38	103.35	99.036	99.379	103.22	102.02	100.81	99.969	99.818	102.13	100.09	100.67	98.597	99.254	100.28	102.9	102.5	101.3	96.26	101.73	100.42	100.86	103.87	102.6	97.275	98.093	97.676	103.77	99.796	100.77	96.563	102.2	99.891	98.995	98.606	99.943	100.59
109.6	108.47	110.66	112.71	113.01	109.42	111.79	110.21	106.58	107.77	110.43	110.45	110.4	110.64	110.5	109.58	113.56	109.64	109.9	109.08	109.94	109.45	112.39	114.34	111.4	106.74	111.9	110.87	111.14	110.25	110.76	108.51	113.17	108.83	108.82	110.88	109.06	108.84	107.73	112.42	110.94	107.88	109.92	110.61	108.37	109.85	113.78	107.17	106.82	111.35
104.27	105.25	104.78	105.25	105.96	106.97	102.1	106.01	104.03	106.15	105.82	105.73	107.05	106.7	106.01	103.58	106.4	106.89	102.63	108.99	105.51	107.61	109.4	102.16	102.7	104.56	106.16	104.54	104.24	107.13	102.33	107.84	106.8	108.63	106	106.73	105.86	108.38	106.38	107.78	107.7	106.81	107.92	103.71	108.99	104.34	103.52	106.8	106.42	104.75
113.11	112.71	111.96	111.17	111.76	111.03	113.28	116.52	112.63	113.62	111.8	110.97	111.86	112.13	109.38	111.17	115.05	115.58	112.26	115.26	109.4	108.91	110.7	110.14	112.32	110.57	112.6	111.89	112.84	112.03	111.65	112.86	114.05	112.19	110.78	110.67	113.25	109.21	113.15	112.61	113.89	112.37	110.11	111.68	113.78	111.49	110.94	110.56	114.8	113.78
99.744	95.897	96.521	102.27	99.955	96.989	103.57	100.25	101.69	99.766	99.678	99.609	98.352	101.04	103.14	102.38	100.04	99.316	100.87	103.22	99.89	102.54	102	99.426	100.37	100.01	96.397	100.26	99.086	101.62	97.612	100.6	98.653	97.783	99.703	97.765	97.356	99.324	98.874	96.834	98.322	96.554	99.789	97.693	99.719	99.497	100.91	101.35	97.22	100.91
102.68	104.58	108.63	106.21	106.24	103.12	106.6	107.07	107.8	106.47	107.79	108.2	106.92	106.22	102.83	109.04	109.34	104.02	102.52	103.53	108.81	108.65	104.27	107	107.74	104.75	102.8	106.56	106.43	105.02	107.52	104.13	105.54	102.56	101.03	106.44	105.86	103.67	104.46	108.7	104.71	104.1	104.67	105.94	106.48	105.37	106.32	104.61	105.31	106.61
105.53	105.58	106.88	102.82	107.24	104.38	104.52	106.88	108.11	107.23	106.6	107.16	103.41	104.44	106.81	104.84	107.5	108.1	105.6	108.72	104.84	107.24	105.99	106.97	107.35	103.87	105.03	106.25	104.94	106.92	105.29	104.35	107.19	105.31	104.36	107.56	108.71	102.54	101.35	103.13	108.91	106.83	103.06	104.96	106.64	100.67	103.23	106.18	105.63	103.5
100.95	101.29	97.025	100.29	102.11	99.931	101.3	103.37	99.826	102.88	99.684	98.905	99.403	99.852	98.139	99.459	100.79	99.417	101.13	99.268	101.44	101.27	101.36	98.839	96.806	100.78	103.85	100.3	99.291	103.24	103.64	99.1	100.2	96.902	100.81	99.313	98.022	100.02	100.26	104.24	98.064	100.93	100.05	99.608	98.087	97.382	102.36	104.15	99.197	101.19
103.81	102.75	103.55	100.56	100.2	98.714	100.41	100.87	102.37	102.37	101.34	101.88	102.28	101.91	102.74	98.461	99.757	98.377	99.409	100.65	100.09	102.28	100.79	102.33	102.59	100.27	99.189	101.67	103.05	100.78	98.556	102.49	98.987	104.16	100.66	103.08	102.9	101.45	102.76	103.71	101.59	100.78	101.78	98.156	102.25	99.881	100.63	97.827	99.308	99.478
110.94	108.65	107.93	105.87	108.56	106.13	110.36	107.58	106.79	105.39	109.42	103.85	109.18	106.54	106.3	106.39	109.12	105.9	102.82	106.7	107	107.02	108.4	105.82	105.91	104.6	107.84	106.75	107.08	106.26	107.06	108.72	102.28	107.23	110.31	107.74	107.22	106.38	110.22	107.17	106.62	108.08	105.92	107.51	106.59	109.8	104.81	104.98	111.17	106.38
109.05	107.42	106.84	106.65	106.72	106.56	105.85	105.4	103.39	108.1	105.62	107.22	106.11	107.34	105.25	106.12	105.83	106.23	103.66	102.23	108.25	105.83	106.28	104.09	104.93	108.45	106.43	105.04	103.53	103.78	103.15	103.76	104.17	104.48	105.95	106.18	105.53	105.16	105.42	102.61	104.1	105.09	105.9	104	105.35	103.81	105.67	107.04	106.44	107.42
105.22	103.66	104.63	104.65	106.74	102.3	104.95	103.55	102.88	106.4	102.48	103.25	99.808	104.47	109.43	103.97	105.77	104.23	105.84	106.56	107.2	104.99	108.18	107.89	105.12	106.14	106.35	103.68	102.6	102.86	107.28	103.42	105.84	105.33	100.76	107.35	104.6	102.82	101.87	104.07	106.81	106.12	104.5	107.55	105.51	103.24	106.06	103.3	102.9	104.69
105.37	103.67	103.65	106	111.6	104.98	108.88	103.93	106.04	104.04	106.93	105.25	105.86	102.39	107.85	106.81	108.22	105.51	107.29	105.3	108.15	105.33	106.74	102.46	105.61	104.6	106.35	106.36	103.38	106.1	105.31	102.48	105.78	105.96	107.65	104.86	105.05	105.92	106.04	104.06	103.78	108.33	105.89	106.98	106.46	109.18	108.49	106.36	106.57	102.35
110.75	112	113.18	112.11	112.43	111.24	112.51	110.76	112.8	113.53	109.44	112.05	112.48	114.33	112.3	113.62	112.83	110.49	110.96	111.28	111.44	111.53	111.78	116.26	111.8	113.63	111.43	113.44	112.88	112.16	110.98	110.89	112.57	109.84	109.68	113.53	109.23	112.02	111.71	112.17	112.36	111.49	113.33	112.02	115.49	113.71	111.4	114.5	109.65	114.08
111.27	112.59	111.9	112.05	111.65	111.28	111.61	113.27	106.21	110.13	111.97	111.24	112.65	108.35	113.54	112.35	112.35	109.92	111.23	114.62	111.91	114.12	109.94	114.76	112.02	111.91	111.15	109.52	107.87	109.62	109.94	110.86	108.29	108.72	111.62	108.74	111.45	109.62	110.68	111.02	110.79	112.45	108.86	109.24	111.01	113	113.17	111.6	111.18	108.48
109.08	109.61	110.63	112.58	111.85	109.46	110.71	109.95	111.98	113.97	109.4	109.15	112.76	110.35	111.4	108.46	108.37	112.88	110.19	112.82	108.78	113.29	111.92	111.95	112.99	110.68	112.95	109.41	106.62	115.08	114.46	111.2	108.81	113.07	111.61	113.02	115.17	110.89	111.9	108.58	114.99	109.66	116.06	112.35	110.19	114.01	109.29	113.9	110.86	111.19
118.67	113.92	116.12	115.95	115	118.51	120.65	118.38	114.36	118.2	117.64	117.78	116.89	120.24	115.08	121.24	116.73	118.83	119.3	116.36	117.97	116	118.16	116.63	117.34	118.15	121.33	118.55	115.92	118.31	115.01	116.52	117.66	114.92	114.98	116.07	118.12	116.18	117.92	117.36	114.92	117.13	117.66	113.92	117.02	116.36	120.15	118.53	118.51	117.01
106.71	104.89	106.08	108.05	104.16	103.56	103.82	103.67	105.91	109.19	104.42	105.58	104.18	106.08	104.99	103.83	105.67	105.56	104.71	105.4	103.54	101.47	101.28	103.92	106.61	105.56	108.51	103.65	105.04	104.86	105.23	104.06	106.17	107.36	106.39	106.05	105.02	101.9	104.22	106.8	103.61	106.12	107.12	105.91	102.97	102.82	102.32	103.45	104.2	105.58
104.67	107.64	104.84	104.83	106.53	103.79	105.51	105.75	104.43	107.46	104.22	103.54	108.9	107.38	106.33	106.08	109.52	104.28	106.13	109.2	107.41	104.6	104.18	107.92	104.73	106.23	104.16	106.73	109.17	105.52	107.6	110.01	105.3	105.32	105.5	109.36	109.27	106.31	107.56	107.06	106.38	109.42	108.82	107.89	108.37	109.96	106.54	109.37	106.69	105.62
106.35	110.46	105.03	108.13	107.57	108.89	106.43	109.98	106.55	106.31	105.9	105.65	107.66	106.03	111.49	107.71	107.14	104.53	106.48	106.56	105.99	108.36	107.31	109.66	107.07	108.45	106.6	108.44	109.44	106.94	107.63	109.25	106.4	105.98	105.87	107.67	110.14	105.28	105.09	107.82	106.68	107.92	109.22	106.88	105.17	105.7	107.31	107.7	109.49	110.51
106.34	107.97	102.97	106.46	103.86	105.06	107.59	106.08	107.82	106.45	105.05	105.35	108.74	108.24	102.88	107.96	105.52	109.16	107.39	106.53	104.65	105.18	108.8	106.19	108.96	103	106.53	104.58	105.49	104.52	107.62	106.65	104.48	105.92	100.42	107.28	105.18	105.28	106.33	105.85	107.57	103.95	105.69	104.19	109.1	105.53	106.58	106.31	110.66	106.32
99.289	101.81	96.445	99.967	101.14	99.337	101.03	98.769	101.81	96.807	100.13	98.254	98.848	98.62	99.984	98.533	98.822	97.014	100.56	99.61	101.45	101.9	102.11	101.03	101.05	100.03	98.171	100.83	102.59	102.08	101.09	99.554	103.22	100.84	97.688	102.06	95.792	99.56	93.739	97.103	99.861	99.222	99.644	98.011	97.389	98.25	97.563	102.95	97.125	97.017
109.02	109.57	112.23	109.51	116.67	114.09	110.81	113.72	111.35	116.41	112.5	113.12	115.08	109.55	112.38	110.11	111.22	110.25	111.89	110.05	112.04	112.28	108.56	109.75	112.24	109.52	109.62	112.09	112.28	111.58	110.78	113.05	110.06	110.52	109.9	113.82	113.1	111.2	113.63	112.23	112.55	113.13	111.25	111.83	111.24	111.14	111.92	113.39	112.37	108.7
107.65	108.86	106.66	104.61	107.89	106.09	107.76	108.37	102.65	108.74	106.99	106.77	105.52	109.26	109.01	103.97	108.27	105.7	105.92	105.13	106.81	105.11	106.88	106.45	108.82	103.64	108.35	103.3	106.94	106.42	107.16	107.29	106.07	105.26	110.72	107.05	105.33	110.01	105.27	108.25	107.84	104.77	105.24	107.31	106.84	104.04	104.39	103.95	105.9	107.47
96.949	101.74	98.513	101.51	99.269	99.737	98.755	98.398	96.975	98.463	98.223	98.609	101.66	99.575	99.042	98.989	99.751	101.35	97.877	100.27	98.768	98.332	98.969	99.509	99.027	99.229	99.829	98.475	99.187	98.07	99.478	102.04	102.47	99.068	103.14	98.697	100.92	100.39	103.73	101.17	100.2	100.71	98.212	101.55	97.461	99.717	99.866	101.06	101.71	103.33
105.74	104.55	108.18	106.36	106.93	104.38	107.45	104.88	109.46	106.33	106.62	106.49	105.03	105.21	104.37	106.45	106.55	106.29	108.19	106.18	105.95	107.1	107.72	103.27	101.9	103.49	106.21	108.58	105.61	106.71	105.43	104.57	105.9	105.22	107.64	105.53	107.53	105.78	103.27	106.99	105.87	106.43	105.86	105.15	105.68	107.85	106.45	101.71	107.28	104.17
111.06	109.65	112.05	111.02	112.28	112.35	109.17	111.79	111.75	111.2	111.13	111.66	109.68	112.44	111.5	111.4	113.12	110.88	110.45	112.37	113.66	111.57	110.95	108.7	110.52	108.73	110.21	112.37	111.07	106.9	109.08	112.79	110.62	113.04	108.97	112.09	110.89	112.14	110.91	108.63	108.86	111.64	112.72	112.7	110.39	107.92	108.55	110.08	108.98	112.99
110.93	112.58	116.52	109.28	110.12	112.14	113.23	111.14	110.13	110.25	110.94	112.15	114.49	111.83	113.19	108.54	111.94	113.12	113.22	110.57	113.14	110.48	112.95	112.43	108.77	110.12	111.68	114.61	111.44	114.67	115.16	109.7	113.72	108.04	112.24	113.36	112.2	109.13	108.57	111.22	109.78	114.38	113.37	108.86	113.86	114.28	110.72	110.13	112.83	112.19
101.71	101.7	100.68	102.98	98.395	98.893	97.636	99.471	103.18	98.521	104.66	101.6	96.736	98.257	101.1	101.47	100.96	101.99	101.79	97.964	100.12	100.82	98.856	100.26	104	98.91	98.562	101.41	102.65	103.12	102.26	101.94	97.529	101.67	99.95	101.09	101.81	98.936	98.568	97.78	101.29	104.39	104.09	100.03	98.199	100.07	101.17	100.81	98.48	101.15
98.577	98.538	101.91	98.324	98.251	101.56	102.9	99.362	96.394	99.892	102.26	102.15	95.441	100.91	98.911	99.616	103.73	98.842	102.62	100.38	99.722	100.4	101.47	100.72	98.586	100.69	102.08	103.45	102.89	99.338	100.55	100.46	101.83	101.61	100.89	98.93	100.99	101.79	99.687	102.13	103.18	100.7	101.62	100.34	97.81	102.27	101.59	97.868	102.73	100.48
103.54	107.79	108.01	106.59	107.18	107.32	108.37	109.77	105.2	104.68	104.25	105.5	110.6	108.93	106.53	106.53	106.04	111.54	105.53	107.98	108.75	106.05	109.59	110.87	108.38	107.76	103.68	107.29	107.06	108.86	105.84	108.84	103.5	103.84	107.52	109.96	108.19	108.33	107.59	109.3	104.93	106.01	104.98	108.28	106.61	107.35	108.24	104.65	107.67	106.83
110.97	110.61	109.42	111.31	110.82	110.42	107.67	108.62	110.59	110.09	110.2	111.17	112.38	111.08	110.67	109.07	110.49	111.52	110.6	111.56	112.7	109.44	107.83	107.79	113.31	110.45	110.17	111.8	112.87	107.18	113	109.78	111.84	115.01	114.28	109.26	111.81	109.02	109.48	111.78	111.95	112.83	109.52	113.87	107.99	109.03	108.83	111.42	109.08	108.54
103.18	103.14	107.29	104.94	105.64	105.59	101.41	104.6	106.12	106.55	105.84	104.53	103.22	103.39	106.25	102.49	103.66	105.71	107.72	99.445	104.54	103.99	103.47	103.06	102.93	104.22	105.11	107.52	103.97	103.8	106.51	103.26	102.6	103.56	106.01	103.71	102.28	105.51	102.58	103.66	105.5	105.72	102.7	103.13	102.09	102.18	107.74	106.65	101.49	104.86
106.21	105.12	104.22	108.75	112.69	106.99	105.17	105.58	106.52	105.74	110.66	106.8	107.95	106.35	107.56	104.56	106.8	104.48	106.15	109.5	103.85	103.03	105.75	108.55	104.66	101.67	103.98	105.89	100.66	104.89	103.38	107.86	102.31	108.99	107.74	106.22	105.25	108.97	103.54	105.48	105.66	110.39	104.36	106.51	105.94	107.36	106.5	106.05	104.63	107.61
119.37	120.12	120.08	114.97	119.38	117.24	117.31	116.96	118.94	113.69	115.87	116.72	117.37	119.4	116.85	115.88	118.27	119.67	117.44	116.56	119.5	114.25	118.49	120.41	117.5	121.33	117.51	117.24	113.25	117.39	119.02	117.82	117.42	116.93	118.41	117.84	117.87	116.39	119.03	118.27	116.46	118.99	119.32	114.01	117.64	117.19	117.52	118.48	121.69	116.13
112.16	108.43	112.11	113.33	112.17	111.36	111.28	112.37	110.42	110.79	111.63	111.03	110.96	111.15	112.16	108.59	113.37	109.77	109.38	110.64	114.51	112.83	114.52	112.76	108.93	111.19	111.36	110.27	110.58	109.51	109.68	114.35	107.93	111.34	109.04	112.85	108.56	110.63	109.96	111.77	112.92	111.09	111.4	113.71	112.27	110.74	108.78	114.09	108.38	110.72
104.74	104.08	106.39	104.16	107.42	103.51	102.1	107.63	101.79	106.44	105.93	107.77	103.78	105.23	106.91	107.19	102.75	107.26	108.21	107.01	106.76	102.97	106.39	103.45	109.76	104.46	109.31	108.38	106.82	101.84	107.22	105.44	105.44	107.78	106.64	102.56	102.85	104.47	103.13	105.93	106.59	110.42	105.37	104.5	104.25	105.93	105.87	105.42	106.08	104.12
113.44	108.71	107.18	109.35	108.49	109.48	109.96	110.66	114	110.48	109.9	109.47	111.16	109.58	111.17	112.71	111.66	111.34	107.96	109.33	112.84	115.06	111.41	108.92	109.75	111.46	111.98	109.73	110.7	111.41	112.21	107.42	113.34	109.64	110.66	107.38	110.08	112.79	112.37	111.31	109.82	110.2	111.19	114.17	111.28	110.03	110.07	110.8	110.93	109.43
111.83	107.82	107.7	109.52	108.1	110.94	113.52	111.25	112.47	108.86	110.89	110.23	106.21	110.18	111.42	108.11	108.6	106.11	110.7	107.07	107.67	107.17	108.65	110.73	109.65	109.94	110.16	112.35	107.05	111.03	110.28	108.82	108.36	108.48	109.7	107.18	108.54	108.36	110.2	108.31	110.29	107.07	112.9	111.02	111.23	107.09	109.61	107.67	108.73	107.34
106.53	104.66	105.59	103.98	105	105.6	104.96	107.04	107.72	104.75	105.12	104.68	105.43	104.3	107.62	101.83	104.13	106.75	105.13	106.68	104.75	107.08	108.04	104.41	105.13	106.39	107.73	103.35	103.83	102.46	105.66	105.12	104.93	105.82	104.38	102.51	105.16	104.63	104.86	104.37	108.42	106.2	108.26	106.23	108.85	106.23	106.78	106.57	105.66	105.78
99.892	98.332	102.09	101.37	101.51	103.1	101.09	102.02	101.96	103.19	98.617	97.693	98.433	101.1	102.67	102.91	103.27	98.789	97.349	97.906	102.55	99.625	99.17	100.48	100.67	100.69	100.29	99.45	103.56	99.518	99.838	99.231	102.43	102.95	100.94	100.56	101.63	101.91	97.479	96.479	100.36	98.899	99.153	101.54	101.28	97.784	97.522	100.74	98.626	99.938
113.85	112.3	109.81	113.76	110.65	113.79	111.41	112.84	109.58	112.39	112.51	113.51	111.45	110.2	114.39	111.66	111.29	111.94	112.19	112.07	111.33	111.05	113.78	109.12	111.82	115.37	110.78	113.95	109.18	113.15	112.6	110.77	112.8	112.81	111.54	111.25	109.55	112.11	111.56	112.33	116.24	109.17	112.39	111.22	108.83	112.26	113.94	113.88	113.98	108.96
97.303	102	100.55	98.285	103.32	101.76	103.66	97.086	99.628	103.97	100.76	99.992	99.927	98.27	96.954	100.19	101.43	101.42	99.662	101.56	100.94	99.201	101.5	98.512	98.295	103.25	102.11	99.134	102.17	101.02	99.83	98.419	99.131	99.069	101.15	99.304	101.62	95.611	99.948	102.28	103.34	99.839	99.815	100.05	96.806	97.883	97.758	102.06	96.946	102.37
118.92	111.65	113.29	112.64	113.38	115.12	112.33	112.04	110.42	113.75	109.44	112.34	112.66	111.84	114.77	112.7	112.7	115.9	110.03	111.88	109.59	108.76	113.05	112.24	110.64	114.32	114.05	113.12	110.16	112.15	113.9	112.23	111.09	112.37	113.48	112.81	114.36	111.02	115.62	115.49	114.71	112.03	112.47	112.2	114.43	110.3	112.25	111.5	111.94	115.02
105.78	108.99	105.31	105.96	103.69	104.71	104.56	103.43	104.96	103.44	104.47	106	105.21	104.12	103.92	106.11	104.37	105.95	104.91	106.78	106.7	106.9	107.23	107.26	105.34	105.13	105.29	105.26	105.45	105.52	107.28	104.79	106.01	109.25	103	107.45	107.26	105.7	107.78	107.86	105.35	105.83	107.25	102.99	104.48	106.81	106.04	107	105.38	106.74
110.88	113.65	110.08	110.39	112.39	106.93	112.83	108.75	114.54	114.7	110.56	111.57	113.74	109.53	110.96	110.61	109.46	112.3	111.73	116.13	114.09	111.92	113.37	110.8	112.78	107.67	110.41	109.88	113.34	114.52	111.6	114.16	112.26	109.99	108.96	112.57	108.8	109.4	112.16	110.03	111.61	112.36	111.94	112.21	110.44	111.48	110.12	109.67	111.54	110.83
105.82	110.46	105.8	103.32	107.27	104.33	107.2	106.03	105.59	109.08	104.88	108.17	108.07	105.89	107.57	106.27	106.12	106.38	107.71	108.21	105.15	104.78	107.04	103.4	105.94	107.78	106.06	106.11	102.78	104.29	106.61	107.43	108.83	108.63	104.3	106.69	107.87	105.63	106.52	104.3	109.6	103.74	105.32	105.1	105.28	103.26	106.48	105.94	104.82	107.37
100.64	101.6	100.02	99.821	98.377	99.88	100.79	99.886	100	102.15	102.53	98.363	99.047	102.02	98.486	98.982	101.01	97.747	99.95	100.81	98.167	102.39	100.36	100.55	103.81	95.57	99.775	101.26	103.26	100.8	99.449	99.214	99.518	101.26	100.73	104.81	97.722	100.12	102.32	98.432	100.91	100.59	99.179	103.76	100.15	99.97	100.95	101.22	98.8	99.437
102.57	102.79	103.03	103.28	99.512	101.44	102.77	102.58	97.708	97.75	99.943	98.93	98.392	98.897	102.9	102.79	98.709	99.761	102.83	99.513	100.56	101.09	100.73	101.54	100.62	100.95	98.69	103.77	98.133	97.084	101.29	102.09	98.449	100.8	99.66	101.74	98.066	102.13	102.41	103.54	98.165	103.99	100.7	101.7	101.08	101.27	103.2	100.46	102.05	101.23
112.11	110.75	105.97	109.53	112.32	109.47	108.36	107.3	108.67	110.5	110	109.98	110.71	110.73	110.2	111.87	110.87	109.77	114.4	110.1	111.2	109.79	108.33	109.94	110.93	112.64	109.28	110.62	110.94	110.74	109.39	111.32	109.64	109.2	111.25	109.95	112.42	107.93	108.35	109.83	108.41	107.76	111.48	108.61	106.5	107.73	109.88	108.21	108.07	108.51
117.16	115.67	115.43	116.86	116.85	113.77	116.62	117.25	114.04	114.53	120.28	114.89	118.74	116.79	117.96	117.12	114.96	117.4	116.89	115.76	114.4	116.45	116.07	113.78	117.29	118.35	115.44	112.26	117.91	114.74	111.63	115.83	116.02	119.04	116.93	118.55	114.81	114.96	117.82	115.24	117.05	113.19	115.86	116.55	114.56	115.61	115.22	118.08	116.47	118.2
110.3	108.55	109	113.43	110.7	110.99	110.66	111.04	110.37	111.22	108.75	111.53	109.31	106.19	106.65	112.28	112.23	111.16	108.97	108.64	110.8	109.11	110.1	109.15	107.88	110.81	112.82	108.19	111.93	110.4	108.95	112.04	111.12	110.86	111.96	110.79	110.41	109.99	109.22	112.65	110.29	110.3	108	113.25	107.73	107.69	109.4	108.89	111.36	110.58
108.57	107.31	105.41	108.01	107.96	104.16	104.86	107.27	102.05	107.68	107.54	106.88	104.42	105.85	106.4	108.16	105.64	104.65	105.13	106.6	105.91	104.11	105.43	106.96	105.45	105.4	106.34	105.1	102.62	108.59	103.67	104.99	105.16	107.86	105.22	109.41	107.08	108.73	107.08	105.49	108.85	105.2	109.45	107.54	105.63	104.59	104.66	107.1	104.73	104.72
101.42	99.704	100.74	105	100.86	102.77	98.207	98.683	98.29	100.15	102.65	101.11	100.04	95.862	100.06	101.17	96.02	99.805	99.36	100.62	99.061	101.58	100.39	102.11	103.25	102.05	101.94	98.405	97.417	99.789	101.39	98.906	102.44	98.385	101.68	101.35	100.73	101.32	103.61	102.54	99.808	100.08	98.509	102.9	101.16	97.558	102.27	99.501	96.077	98.924
100.27	102.64	101.43	102.53	99.478	99.12	99.129	99.671	101.15	99.236	99.808	98.229	102.24	97.102	105.38	100.66	100.25	101.09	99.49	100.72	104.69	96.437	98.475	101.87	98.525	98.96	99.906	99.47	101.36	100.4	101.31	103.12	104.38	101.62	99.965	99.624	100.91	101.25	100.03	102.34	101.2	98.467	100.3	101.91	103.2	101.66	101.42	101.34	102.4	100.42
106.36	106.54	108.53	107.3	104.67	104.58	105.61	105.8	106.91	107.49	104.84	109.67	106.6	109.84	104.87	104.08	109.53	103.76	105.98	107.91	106.71	102.09	108.42	105.28	104.02	107.1	104.85	109.23	108.24	106.22	107.05	109.91	108.26	107.08	108.35	108.26	108.29	106.01	105.93	104.96	107.21	106.39	108.55	103.98	112.14	110	107.33	106.43	104.1	104.46
107.37	104.89	103.22	105.02	103.51	105.91	106.93	104.88	107.05	108.91	106.45	108.26	106.99	105.57	107.45	109.73	105.45	105.77	103.78	104.61	105.48	105.42	110.2	107.87	102.29	106.16	104.16	105.94	105.95	104.3	103.08	105.34	105.35	104.47	105.25	107.01	105.73	104.67	108.7	103.26	107.08	103.85	107.37	103.67	104.76	105.66	103.65	106.73	103.23	107.65
105.42	107.93	104.28	105.6	107.05	106.52	104.74	105.34	105.5	105.17	106.08	106.71	106.83	109.96	106.51	103.8	103.92	105.73	107.14	105.42	104.49	104.53	106.08	105.69	105.71	107.48	104.91	106.86	105.82	102.7	102.15	103.95	105.32	102.76	103.75	106.86	104.82	106.45	105.3	102.46	104.73	105.48	103.91	109.06	105.83	102.09	105.77	107.7	104.4	105.32
110.24	108.51	109.97	109.6	110.25	109.75	111.13	109.74	107.53	111.35	109.98	109.75	109.23	109.92	112.19	110.06	112.29	105.89	107.67	109.41	108.57	108.05	108.61	108.15	109.79	109.65	110.26	108.14	107.79	110.55	108.64	108.19	111.31	110.38	108.18	110.29	110.36	111.74	108.85	111.21	108.38	109.47	110.6	108.56	109.11	110.59	108.64	107.84	111.3	107.11
113.43	109.63	110.97	111.6	108.05	110.3	111.77	108.4	110.37	111.08	109.5	113.2	113.27	109.38	111.26	110.15	111.37	108.5	111.61	111.46	112.11	112.9	109.39	110.28	114.76	111.42	112.28	111.99	111.03	107.32	113.64	113.54	110.68	110.83	109.14	114.03	110.93	111.13	108.43	109.87	109.26	111.32	109.5	109.47	106.03	108.63	109.91	113.08	110.16	114.03
111.79	112.27	110.31	113.3	110.3	112.76	112.11	112.14	113.43	113.33	112.94	113.33	111.12	112.38	112.76	110.78	111.14	112.7	107.26	113.35	112.79	110.52	110.29	113.15	113.22	109.93	108.54	113.62	113.32	110.72	110.62	110.85	111.2	111.24	111.36	108.74	113.24	107.99	114.07	110.35	114.62	112.73	110.14	112.3	110.89	110.57	110.66	108.38	109.44	110.04
111.53	111.67	110.07	110.76	110.74	108.34	114.4	112.75	111.95	114.49	111.25	112.39	113.14	113.64	109.46	113.91	109.96	108.25	112.11	112.29	109.32	109.38	113.14	108.16	110.6	112.94	110.83	112.96	111.25	115.72	110.1	110.92	114.51	110.78	110.77	112.17	112.22	113.8	112.73	110.45	113.74	110.7	113.16	114.67	110.12	113.47	113.59	113.12	107.57	109.25
106.69	105.55	107.21	105	105.63	104.97	107.33	106.8	107.64	106.54	104.28	106.27	104.87	105.2	104.74	101.7	106.25	105.57	106.25	106.28	105.85	104.59	103.79	103.76	105.89	105.1	105.22	103.21	108.1	104.82	104.74	107.83	106.24	105.58	107.55	105.65	108.36	102.61	107.14	106.42	101.63	103.54	106.32	106.8	105.37	106.68	104.8	109.1	106.9	105.02
108.13	105.5	107.47	104.08	107.66	105.3	105.74	107.73	108.54	104.95	106.49	103.86	105.65	106.59	108.89	104.16	105.74	104.29	104.04	105.49	105.89	107.54	104.64	105.03	104.41	107.53	107.97	104.74	106.47	103.43	106.28	103.07	105.63	104.96	105.19	104.23	105.15	103.95	107.49	106.4	106.49	101.8	105.13	107.04	106.34	104.98	106.05	110.27	104.87	107.87
111.26	110.86	111.12	109.17	112.04	111.83	112.36	115.67	113.08	111.12	113.33	111.67	108.61	113.49	112.24	111.4	108.6	111.73	110.21	113.07	113.97	112.54	110.8	108.26	108.78	110.01	114.54	112.96	110.78	111.15	112.78	111.77	111.78	109.02	108.59	113.36	111.45	109.33	109.49	110.84	113.45	113.6	115.99	109.04	111.65	112.21	111.56	111.55	110.4	109.66
105.24	104.78	107.08	103.02	103.45	106.8	104.64	103.78	104.7	107.14	104.33	101.94	107.07	103.69	107.47	109.21	104.83	107.07	108.19	106.7	104.41	107.45	106.15	106.18	105.96	107.02	105.01	102.8	104.97	105.45	105.85	105.62	107.06	105.1	107.37	105.92	107.24	103.11	105.92	103.7	102.69	108.26	104.51	104.37	106.96	108.46	101.62	104.93	102.78	104.52
103.45	108.02	107.56	111.32	105.96	104.74	108.98	106.57	104.76	106.69	103.8	103.43	107.02	107.76	103.28	106.4	106.75	108.58	108.85	105.11	108.68	105.45	108.34	107.76	108.82	108.76	104.98	106.6	108.82	106.31	103.61	108.03	107.71	108.42	105.47	105.41	103.93	107.68	104.47	106	103.74	107.29	107.75	106.19	106.93	105.63	105.44	104.8	106.39	104.64
106.9	107.24	108.62	106.13	104.73	104.86	101.08	105.5	105.1	110.42	111.42	103.11	105.2	106.96	106.53	105.12	104.71	107.12	106.34	103.63	107.54	105.14	103.96	109.21	104.6	109.21	105.35	105.5	106.87	106.84	106.88	103.34	105.76	107.98	105.57	104.91	109.83	109.06	107.08	106.15	102.99	106.19	106.12	107.05	105.01	104.54	106.46	106.47	106.85	109.81
109.45	112.4	111.87	110.17	109.43	108.84	111.67	107.62	111.66	109.17	111.51	110.58	111.78	115.74	109.91	109.29	113.29	110.21	114.23	107.65	110.75	114.83	111.1	111.24	111.39	113.8	108.42	110.4	109.65	113.17	111.54	111.59	111.01	112.59	108.41	111.63	110.77	110.21	111.63	115.38	112.1	113.15	111.88	111.73	111.37	111.29	110.67	113.05	111.15	110.23
109.39	111.05	111.25	111.85	110.06	111.4	108.53	112.76	113.62	110.42	112.85	112.26	109.86	113.88	113.04	116.3	111.42	113.65	113.04	112.46	110.98	112.67	109.38	111.47	110.29	110.03	105.82	114.39	112.66	110.95	110.3	111.51	112.55	113.48	110.58	112.04	111.45	112.74	112.49	112.57	110.65	112.64	109.92	114.34	111.24	111.55	112.36	109.04	111.36	111.88
109.64	112.65	111.12	106.9	109.24	112.36	112.67	108.79	111.14	112.98	108.56	111.15	110.7	110.96	110.97	108.84	110.46	111.76	112.22	110.06	110.77	111.61	112.13	110.81	111.69	111.19	110.46	111.2	112.07	113.39	112.23	111.4	110.05	112.36	112.84	111.62	110.04	112.09	112.09	108.84	113.61	112.36	110.78	110.14	110.06	107.43	111.35	111.54	109.94	110.33
105.66	105.38	106.19	105.13	106.15	102.02	107.07	104.26	104.48	106.31	104.69	104.05	108.13	106.7	106.52	102.68	104.62	104.21	103.7	107.92	109.93	101.45	105.01	102.6	103.34	104.37	107.74	104.58	105.31	109.2	105.94	103.54	108.6	104.92	108.22	105.02	105.16	104.75	104.04	105.03	106.38	107.83	105.1	103.69	104.3	103.66	105.05	107.76	101.8	106.15
95.31	99.656	97.534	101.4	101.95	99.613	100.91	101.23	99.801	101.68	101.44	100.52	101.4	97.725	103.51	98.861	100.19	96.615	100.45	97.923	97.163	96.394	102.78	102.13	97.337	98.597	100.77	100.39	101.07	100.95	96.302	96.422	99.087	101.96	98.541	96.987	99.084	101.87	102.08	101.34	101.25	100.69	97.273	98.59	101.18	99.255	101.17	98.92	99.928	98.526
110.25	113.53	112.76	109.4	111.1	111.36	111.68	113.1	113.15	111.77	111.23	114.84	112.96	111.05	109.11	109.89	111.61	109.24	111.61	112.59	111.19	111.18	111.56	113.16	113.3	113.16	109.87	111.07	115.6	113.74	112.3	112.83	108.38	114.45	110.73	111.76	112.42	112.47	111.73	109.28	114.76	110.63	112.04	110.68	111.46	115.21	112.34	115.53	114.46	113.37
107.75	104.11	103.12	104.23	104.13	107.37	106.28	108.22	103.92	104.42	104.6	104.66	103.05	105.14	105.74	106.01	105.46	104.88	106.2	104.82	104.51	103.84	102.92	104.02	105.76	105.68	102.51	104.19	104.68	104.14	105.64	107.26	102.72	104.46	105.31	103.46	104.95	102.49	106.17	106.01	105.06	104	106.55	102.95	102.21	105.59	101.77	106.35	106.01	106.2
113.88	111.73	112.3	111.87	115.35	110.99	113.07	111.49	112.46	111.5	113.24	109.9	110.03	111	109.27	111.83	111.27	111.87	112.61	107.05	112.46	112.48	113.06	112.62	112.88	111.25	113.46	113.73	108.15	114.69	110.78	110.37	109.09	111.08	114.32	114.11	112.32	113.54	113.17	112.01	112.18	112.6	110.27	113.72	113.02	111.97	112.58	113.86	116.37	113.48
103.67	102.16	106.2	106.09	106.79	106.1	103.83	106.42	104.92	106.96	107.21	103.24	108.11	105.97	105.1	104.42	105.37	106.99	106.71	103.18	104.74	105.72	105.04	105.8	106.19	105.9	104.9	108.92	104.42	106.62	106.67	104.41	106.45	108.38	107.64	106.73	104.39	107.44	108.01	104.49	106.75	107.91	107.21	109.07	105.53	104.83	107.41	107.06	106.06	109.96
104.17	104.6	104.11	104.85	105.8	101.42	105.87	101.18	103.72	107.42	106.99	103.93	102.06	105.04	104.94	104.37	105.21	103.47	104.88	103.15	105.52	107.07	103.39	105.49	104.78	102.55	108.15	103.89	106.14	108.51	103.69	103.18	102.01	104.42	103.62	100.69	101.63	103.73	105.45	106.35	102.86	103.86	104.41	105.7	108.42	102.87	106.87	105.04	104.26	102.44
112.7	111.95	111.72	112.1	109.68	111.99	111.32	111.26	112.44	109.79	111.05	108.23	109.27	108.95	113.22	112.03	110.7	108.98	115.15	113.08	110.36	113.47	110.17	108.84	110.45	111.93	110.78	112.08	113.63	111.08	108.49	112.13	110.95	107.96	110.15	110.52	115.27	113.22	114.65	111.26	113.97	110.43	112.27	110.88	107.44	108.61	112.28	112.63	110.58	110.77
106.23	102.51	103.68	106.47	103.78	104.17	103.5	108	103.04	104.46	103.43	101.86	107.44	103.56	107.3	102.6	105.12	101.52	104.71	105.29	102.85	107.36	103.94	104.14	103.33	104.23	106.83	106	105.92	107.31	102.53	107.28	102.62	103.82	105.73	104.61	103.15	105.13	103.77	104.86	106.79	104.67	103.31	102.85	105.25	106.49	104.05	104.41	103.87	107.45
114.49	114.42	112.22	115.28	113.99	112.82	113.37	114.37	110.09	113.17	111.76	114.26	116.94	114.73	112.81	114.4	112.12	115.07	115.02	114.38	113.34	111.57	115.24	116.45	111.97	114.53	110.88	114.02	114.14	113.11	111.72	112.5	112.4	112.79	114.09	113.54	116.83	114.4	112.95	112.86	111.33	109.99	111.99	114.34	109.25	113.22	110.36	114.94	111.53	114.92
104.59	106.3	108.39	104.87	108.06	108.34	105.34	107.27	107.71	109.41	108.46	104.81	106.28	106.53	109.46	107.6	105.67	106.54	105.97	105	105.32	107.61	108.24	104.43	104.37	109.73	105.97	106.21	108.13	104	106.38	109.84	103.89	105.13	105.99	104.79	104.92	109.14	106.53	108.16	105.04	104.98	106.71	107.82	108.68	106.77	108.03	107.12	106.75	104.02
97.764	96.951	101.68	97.776	99.005	100.58	99.688	101.73	100.41	100.73	99.785	102.07	97.442	99.273	102.33	100.46	97.39	100.51	98.693	101.65	98.002	103.94	95.151	99.562	103.84	101.2	98.893	98.882	100.31	100.68	100.05	99.218	100.83	100.25	101.36	99.187	98.631	97.285	98.678	99.19	100.09	99.384	98.383	103.31	101.8	101.03	99.855	104.05	97.121	101.83
100.39	101.44	102.16	100.37	103.69	99.013	97.999	99.098	102.68	99.9	100.29	102.08	100.12	99.041	100.44	101.52	100.45	99.834	99.272	101.2	102.58	100.51	98.167	97.395	99.28	100.37	99.297	102.75	98.533	101.14	103.13	100.64	101.96	100.7	100.87	103.54	100.15	98.894	101.1	101.95	102.81	103.98	102.22	103.94	99.903	100.34	98.459	101.59	98.057	101.29
111.84	111.56	112.64	109.83	112.7	110.33	111.09	111.05	110.85	109.83	113.78	108.14	110.24	111.54	109.56	109.88	111.26	107.34	111	113.29	112.01	112.18	113.79	112.24	113.01	112.08	108.73	111.92	110.77	113.7	108.49	111.06	108.64	109.63	111.28	110.96	112.53	113.49	111.33	112.86	112.74	111.43	113.66	112.01	113.33	112.89	112.2	111.65	114.42	110.29
103.69	104.54	102.71	104.12	105.05	103.92	106.18	103.05	105.04	104.44	104.5	104.74	103.59	106.23	105.22	107.38	107.68	105	105.91	107.66	104.82	104.48	103	103.51	104.35	104.8	106.16	107.61	103.18	106.07	102.38	106.14	105.65	103.5	103.44	106.21	103.09	102.34	104.73	105.31	107.51	103.11	104.94	102.19	104.67	103.79	105.92	103.62	104.9	106.67
112.2	110.58	107.38	111.34	107.19	110.45	112.25	110.03	112.21	110.67	109.94	111.73	109.74	111.46	110.67	107.77	108.86	106.29	110.91	110.79	109.38	107.67	109.41	109.61	112.51	110.51	111.25	105.82	112.68	108.92	107.58	110.35	112.41	111.09	106.79	107.42	111.23	110.93	112.13	111.96	109.9	109.91	111.66	109.4	108.06	110.57	110.98	110.34	110	112.7
103.58	108.38	102.1	104.51	105.88	109.23	108.14	107.76	106.29	105.89	104.37	108.05	105.53	102.09	108.43	103.81	105.98	106.92	108.54	105.57	108.65	105.69	104.45	105.51	102.79	108.2	103.55	107.19	109.57	107.39	108.5	104.57	107.38	108.8	105.87	106.37	107.16	104.9	107.52	108.39	105.91	110.55	102.31	107.3	105.5	107.23	103.7	107.92	105.47	106.5
103.26	106.09	106.53	104.16	104.6	105.34	106.25	102.19	106.21	110.02	105.77	106.27	108.37	103.26	108.58	104.11	105.21	104.85	105.47	107.87	102.3	103.45	106.28	105.02	105.88	104.18	104.91	102.51	103.67	106.66	104.45	106.45	106.8	102.61	104.84	104.01	106.82	108.44	102	106.71	104.61	102.19	104.43	104.94	108.53	101.97	106.55	104.63	104.7	103.63
111.45	113.55	111.67	114.53	111.09	110.98	108.72	112.8	109.96	110	110.39	112.24	113.01	113.33	109.34	107.89	111.81	111.82	109.54	110.86	112.45	107.02	110.95	112.29	108.76	109.91	110.3	111.34	110.87	112.26	109.1	107.82	110.63	110.67	109.99	108.92	110.29	109.24	113.62	108.57	108.04	113.24	111.93	111.41	110.58	108.7	110.7	109.06	109.88	111.38
109.93	108.56	111.06	107.47	109.49	109.41	111.42	107.02	112.28	112.98	112.02	110.94	111.21	108.5	112.57	113.76	111.45	111.03	111.03	111.41	108.92	109.91	110.29	108.34	109.39	112.14	108.37	110.4	113.61	108.42	109.87	113.2	110.76	108.18	105.53	110.21	111.94	112.74	112	113.02	108.99	109.22	111.07	112.42	110.99	110.61	109.02	107.47	108.05	109.13
104.92	103.09	104.12	101.39	105.95	103.98	102.46	104.64	103.76	102.77	102.57	104.55	101.97	105.14	103.6	106.89	105.48	105.04	103.06	103.09	105.65	105.55	107.04	102.8	105.54	103.34	104.69	104.97	102.35	103.45	103.6	104.08	105.61	105.09	104.67	106.53	106.05	105.73	103.3	103.35	104.56	104.49	104.1	104.75	105.98	104.65	104.55	103.71	103.78	103.11
101.49	98.709	101.2	102.25	97.105	101.54	98.549	101.41	101.96	100.13	101.69	99.951	96.368	97.804	98.786	101.81	100.34	102.97	98.539	97.328	101.39	101.68	98.313	95.93	100.09	99.611	99.721	100.2	99.417	99.92	96.954	97.874	99.822	97.564	103.22	98.81	100.35	100.45	103.06	98.427	100.49	100.72	99.248	101.52	102.07	99.805	99.342	97.439	94.849	101.55
105.77	106.19	102.87	106.01	105.31	107.47	105.87	105.15	105.9	108	106.02	106.15	104.48	106.71	105.48	107.33	108.59	107.33	108.33	105.94	105.69	105.56	104.59	105.18	104.78	104.28	105.62	107.03	105.55	105.41	103.82	103.27	106.73	109.02	105.7	105.2	103.74	108.45	104.27	103.93	105.48	109.44	103.81	105.64	106.47	108.58	106.1	105.74	103.36	107.62
106.81	103.78	107.49	108.71	106.26	107.74	105.1	107.83	107.51	107.9	106.5	107.22	104.11	107.77	105.85	105.3	105.51	107.19	108.12	103.5	109.13	110.73	105.4	109.93	106.06	106.13	103.93	108.93	104.45	107.33	106.2	105.37	106.24	106.41	109.21	107.85	105.22	104.56	103.21	104.6	104.13	104.03	106.7	105.67	106.04	105.15	105.03	106.06	106.59	109.95
115.49	118.4	121.74	118.27	116.64	117.47	116.44	116.88	119.82	119.18	116.53	117.64	117.03	116.46	113.28	115.81	119.66	115.67	117.52	117.42	118.45	118.73	116.34	120.34	113.18	117.46	116.68	118.24	117.99	117.62	117.79	117.88	114.95	116.08	115.82	118.17	114.47	118.29	118.07	115.67	117.64	121.23	116.16	115.46	119.58	118.58	115.01	115.27	116.74	116.98
99.44	100.36	98.772	100.8	98.867	100.94	99.904	101.08	100.32	101.11	100.54	102.78	98.81	98.392	96.806	103.12	102.59	97.614	102.71	99.053	100.86	98.259	97.852	98.186	100.1	97.599	101.34	101.34	99.545	99.801	98.869	98.67	98.861	99.278	100.25	99.502	101.02	100.9	98.677	99.676	100.82	102.27	99.887	100.32	103.79	96.888	99.989	97.722	98.913	98.793
112.03	112.49	112.1	111.87	112.45	114.96	109.91	110.03	111.98	109.01	108.69	110.93	111.05	110.58	109.29	113.48	110.23	110.96	111.38	109.88	111.65	112	112.83	113.39	112.32	111.49	109.02	116.02	109.9	112.67	109.14	111.7	112.41	108.71	109.16	110.89	112.48	110.13	110.54	111.89	112.27	114.3	110.63	112.13	112.82	111.07	110	114.62	112.94	110.95
106.21	106.45	104.18	106.23	104.36	108.07	105.26	104.49	106.04	106.34	105.13	105.91	104.81	105.59	105.07	107.78	105.04	105.42	110.28	104.12	106.91	106.21	104.33	105.03	104.42	106.8	107.21	104.35	108.27	106.55	107.74	106.59	102.99	105.97	104.06	109.99	104.51	105.55	108.24	107.15	109.12	106.55	107.08	102.1	105.86	102.76	107.07	109	102.98	105.96
109.91	107.75	109.49	108.33	110.17	108.52	110.87	109.6	109.33	113.8	110.32	109.8	107.13	112.14	110.96	111.69	109.06	109.37	109.74	112.59	109.06	106.87	107.61	110.88	110.96	108.32	109.6	111.02	110.39	111.4	107.29	111.52	108.35	111.99	111.49	110.95	111.14	109.38	110.79	110.17	109.16	110.19	109.94	107.24	109.33	107.95	110.74	109.19	110.02	110.09
105.26	105.83	104.69	105.84	106.25	107.6	100.01	105.65	102.2	103.93	102.94	105.1	102.69	106.47	108.84	105.09	106.17	104.19	104.61	107.4	109.15	104.91	105.81	106.93	106.59	105.63	106.81	107.43	104.34	103.97	104.74	103.8	104.33	105.94	106.12	104.89	106.32	100.82	105.94	107.15	104.87	105.91	106.96	104.72	105.54	105.86	103.39	106.23	105.21	105.59
107.89	106.61	104.56	107.15	106.26	103.52	104.72	107.57	108.45	108.02	107.98	103.5	105.24	111.14	108.01	108.03	110.98	107.45	104.34	104.37	105.94	105.91	109.61	107.52	104.87	104.3	105.78	109.3	106.18	107.61	109.15	107.47	108.31	108.68	109.99	109.79	105.85	104.35	106.48	106.05	104.07	105.24	107.53	104.2	103.63	105.58	107.3	106.49	107.41	105.49
104.42	102.12	105.2	102.48	103.73	105.98	106.07	103.62	101.25	103.6	104.38	105.39	106.04	108.34	103.82	103.7	104.09	108.37	106.56	102.85	106.45	101.54	105.65	105.06	102.77	104.07	104.74	99.991	102.61	103.12	108.64	105.29	105.68	102.01	102.71	100.51	101.22	103.14	104.43	104.63	99.825	104.65	104.08	104.7	105.05	104.98	105.11	104.75	106.97	105.14
107.87	112.06	109.87	111.36	110.27	111.11	110.78	113.58	110.4	107.43	110.39	111.55	110.62	107.91	111.4	110.78	108.39	108.13	112.69	108.46	109.27	111.94	110.6	107.36	105.91	111.7	111.78	110.49	110.78	112.26	111.11	112.54	107.06	106.88	106.06	112.41	110.49	109.47	111.43	107.65	112.69	108.76	110.37	106.83	110.08	111.35	111.9	109.11	112.53	112.91
105.03	105.67	104.07	109.85	108.2	104.73	105.17	106.47	104.35	106.03	107.57	104.61	108.86	107.78	107.19	106.31	107.97	102.92	106.91	104.74	105.74	104.13	103.48	106.4	101.76	103.79	105.44	106.37	107.92	105.54	106.12	105.02	104.85	104.86	105.03	105.73	103.56	106.8	105.71	102.86	106.66	106.23	107.94	107.7	104.5	109.35	107.55	106.75	106.56	103.37
116.29	114.86	113.11	116.24	114.57	116.47	113.41	115.47	118.7	114.43	114.94	117.88	120.09	112.89	113.78	114.11	117.13	113.05	114.95	112.51	116.57	114.26	118.63	117.47	112.94	117.68	117.8	117.43	117.91	114.34	115.67	116.78	114.21	119.39	117.47	113.68	114.18	117.85	118.29	118.84	114.78	114.88	112.1	113.96	115.7	114.28	117.16	116.77	117.94	115.28
102.2	106.79	105.29	104.69	107.32	104.43	108.49	107.87	107.08	105.53	105.38	103.94	104.47	104.73	104.94	107.25	104.31	108.48	102.8	104.67	104.29	103.21	104.83	104.09	106.53	107.28	107.27	103.75	107.72	103.82	102.25	104.33	107.35	108.02	105.77	106.45	103.94	105.69	105.72	104.09	105.94	103.62	104.97	103.38	103.02	103.95	101.73	106.36	101.87	106.68
102.98	100.45	106.05	101.16	100.97	99.789	98.386	96.824	101.96	100.22	100.26	101.38	102.4	103.92	101.76	100.58	97.674	104.2	100.4	100.26	103.67	100.28	100.3	98.726	103.45	101.02	99.809	101.58	97.882	99.088	99.291	104.29	98.222	99.734	100.66	100.22	102.53	101.28	97.083	103.52	101.32	101.86	99.875	99.545	100.93	103.5	99.541	101.29	102	101.65
111.06	107.27	108.45	111.86	108.31	111.99	108.58	106.74	111.91	107.1	109.44	109.01	110.49	112.25	110.21	109.98	110.1	110.3	110.98	109.59	106.89	112.43	110.29	109.45	105.5	112.05	110.24	110.21	110.48	109.98	114.34	109.11	109.14	111.27	110.88	106.59	110.78	107.56	108.33	107.12	113.76	108.94	109.62	112.34	108.3	107.4	108.28	110.49	108.94	109.25
113.99	109.97	110.54	110.27	110.19	110.06	109.95	115.67	112.97	109.68	115.41	111.97	113.48	109.86	109.18	113.02	113.97	111.44	113.67	112.14	110.34	110.49	110.11	110.57	111.36	111.95	111.39	108.98	111.53	109.78	110.78	111.93	110.11	112.5	111.63	110.73	111.05	110.78	109.48	114.95	111.83	110.01	113.2	108.5	108.22	111.16	113.35	111.45	110.49	110.82
106.37	103.32	102.87	103.72	105.57	102.75	109.39	104.37	105.66	107.35	108.19	106.21	108.81	106.24	107.83	107.01	103.56	110.36	107.69	102.47	103.95	107.05	104.82	105.94	107.33	106.27	109.06	107.68	105.09	104.88	105.1	103.57	106.72	103.74	105.79	104.67	105.23	106.89	106.73	104.1	105.42	107.72	104.47	103.07	104.41	106.58	104.44	106.11	104.05	102.97
108.71	107.53	109.68	104.05	110.4	104.07	106.81	105.13	110.72	106.99	104.66	105.78	109.23	108.01	107.52	110.83	103.53	105.34	109.94	107.58	105.54	108.78	102.9	105.78	108.19	105.22	108.74	106.22	106.38	103.86	106.31	104.45	105.12	110.56	105.6	108.38	104.47	105.69	109.44	106.64	102.39	102.62	103.12	107.52	105.7	104.94	104.25	106.42	108.68	107.2
99.317	101.36	102.2	96.056	99.578	99.109	99.177	96.989	100.86	98.251	102.64	100.22	98.956	100.12	100.14	98.864	101.07	102.25	99.447	98.907	102.48	96.722	96.84	102.61	99.796	103.32	98.777	100.08	101.93	102.69	99.192	97.24	97.774	98.209	98.377	100.98	100.42	98.462	100.04	101.41	98.931	100.8	98.29	98.155	98.282	103.11	101.54	99.962	97.451	98.15
108.56	107.19	110.15	111.19	109.07	110.27	113.48	109.23	109.09	112.68	108.98	109.05	112.23	114.29	108.65	112.59	109.69	108.74	108.03	110.35	113.35	113.56	110.15	108.55	106.54	111.02	108.8	109.61	109.77	109.94	110.77	110.77	106.07	112.38	110.32	108.29	113.04	111.81	107.53	109.64	112.24	108.63	112.03	109.39	113.07	111.28	107.75	108.45	108.72	109.13
103.95	107.48	104.28	103.83	104.28	108.9	104.19	106.78	107.59	103.99	107.92	109.03	105.13	104.21	106.53	108.08	106.5	106.07	106.61	107	104.75	105.39	104.52	107.13	103.81	105.23	104.34	107.5	107.83	107.4	106.48	107.37	105.9	106.24	102.87	106.02	106.23	109.47	109.93	105.26	105.48	105.02	106.83	105.43	105.79	104.75	108.09	107.74	104.37	103.31
112.25	110.07	107.89	108.14	111.26	110.71	108.63	111.32	111.2	111.85	112.01	113.52	108.59	110.77	110.25	114.36	110.48	114.72	109.47	112	111.58	112.23	110.84	111.44	111.8	111.07	111.5	109.91	109.78	111.1	111.47	109.56	110.75	112.79	113.33	110.92	110.9	110.17	111.14	109.41	113.32	113.56	108.19	110.62	112.68	112.66	108.7	112.49	110.49	111
107.72	106.11	109.75	106.91	106.11	107.6	108.93	105.91	106.74	107.25	109.59	108.7	105.21	106.85	107.74	106.46	104.97	108.04	107.05	106.05	105.25	106.53	111	110.45	108.65	109.14	104.84	109.08	107.76	106.75	108.14	107.46	107.57	107.08	105.23	109.62	110.47	106.61	106.59	107	105.67	105.44	113.05	104.56	105.21	103.42	103.53	105.72	108.44	106.27
111.37	109.9	110.64	113.58	111.38	112.3	110.93	115.22	109.05	111.63	107.26	110.45	111.2	111.36	112.05	111.15	109.3	112.29	111.06	113.8	110.79	112.96	112.84	110.26	111.65	111.09	108.55	111.48	108.08	110.44	116.81	114.43	109.03	110.48	111.59	109.76	112.94	109.68	110.15	113.34	110.94	114.47	109.98	110.42	109.41	110.63	112.44	114.81	112.12	111.67
104.51	100.45	102.97	106.25	103.83	108.76	105.77	103.4	107.61	105.84	106.32	108.51	105.21	106.53	106.84	108.85	104.43	107.5	109.29	106.49	105.86	106.67	104.6	105.01	105.19	105.45	103.55	103.56	107.44	107.34	103.74	107.11	108.47	107.48	102.75	106.25	104.57	104.9	106.07	105.1	103.68	103.16	106.94	105.82	105.98	108.36	106.88	107.61	109.38	107.6
99.506	100.34	99.813	102.04	97.533	102.78	101.7	101.25	99.184	101.78	98.759	103.29	101.49	97.453	98.686	101.75	100.53	100.32	100.7	99.771	100.71	98.831	101.42	98.987	102.81	99.928	98.399	99.251	100.53	100.09	98.567	99.041	102.01	99.945	100.29	98.701	98.387	102.18	101.51	99.181	99.564	99.815	100.35	100.48	99.746	100.84	98.345	102.1	102.73	99.318
118.8	115.04	114.74	116.67	119.69	115.5	118.37	117.39	115.72	117.86	117.59	115.37	118.85	116.48	116.01	119.41	116.55	118.86	120.31	116.79	119.28	115.22	116.36	119.11	114.47	116.44	117.88	115.36	116.07	116.41	117.12	116.47	116.5	116.32	117.04	121.7	116.05	115.57	118.32	117.84	119.62	116.77	114.63	120.27	114.9	115.86	117.97	115.91	117.9	119.69
102.89	107.73	104.24	105.89	106.78	107.16	106.8	105.22	108.73	104.65	107.82	108.06	107.13	104.14	107.64	104.37	106.13	107.39	105.85	106.94	103.31	104.6	104.91	106.24	105	105.8	106.44	106.3	107.39	106.77	107.46	106.33	108.34	107.19	106.77	106.51	106.64	107.11	107.42	107.36	107.9	104.74	109.18	106.44	105.9	105.27	104.8	105.5	105.59	109.45
107.74	110.45	109.62	111.6	112.98	110.96	108.03	111	107.24	109.37	111.39	109.84	111.13	111.22	111.13	107.82	109.31	108.34	111.21	110.28	111.35	109.49	108.65	110.08	109.79	104.76	111.57	110.75	110.58	108.44	112.05	110.17	113.65	109.77	109.94	113.5	107.96	108.77	108.23	108.73	112.05	112.57	109.6	109.26	112.2	107.99	108.38	109.88	109.68	109.76
107.9	103.22	103.36	100.98	105.8	103.87	103.31	105.19	103.15	102.95	104.58	104.71	102.67	105.6	101.48	109.08	107.02	102.53	103.91	100.55	105.62	102.54	105.23	104.65	105.85	101.82	104.56	104.26	106.08	102.99	105.38	105	104.71	101.86	106.31	106.2	103.55	107.15	107.73	103.69	101.12	101.35	103.73	105.92	104.19	103.86	100.11	103.03	106.02	104.05
116.52	119.61	118.82	115.26	115.79	119.88	115.52	117.96	117.98	117.57	116.24	121.41	119.45	116.78	118.58	117.15	112.47	117.27	117.44	115.76	118.69	115.55	116.33	118.81	116.48	117.49	115.49	118.19	116.4	115.96	114.85	117.86	117.63	116.32	118.61	119.85	117.05	117.25	117.49	118.29	116.23	114.85	117.8	118.29	118.28	117.37	116.75	117.76	119.05	119.1
106.23	108.09	104.34	105.68	103.55	102.59	105.08	105.91	106.08	107.62	104.38	103.65	104.72	105.18	107.27	105.12	106.92	106.67	108.53	105.3	107.13	106.42	106.35	103.53	104.55	104.53	107.14	107.9	106.68	102.46	104.76	102.37	102.85	105.01	104.49	102.65	107.66	103.86	107.42	104.82	103.61	106.22	104.23	104.09	105.92	106.57	105.86	103.23	108.45	106.47
105.33	104.27	104.1	105.69	104.97	102.63	101.65	104.25	104	105.62	103.8	104.3	103.2	105.82	106.24	106.02	105.74	108.05	102.03	110.34	101.8	109.55	105.02	111.11	105.92	107.71	106.46	105.61	104.89	107.45	104.8	102.59	106.69	106	106.66	102.57	108.15	104.58	106.62	107.81	107.89	104.6	106.55	107.69	104.88	102.92	104.48	111.78	103.62	105.32
105.08	105.9	104.14	106.51	103.65	105.75	102.97	108.36	109.86	104.35	107.46	105.35	105.88	107.58	105.04	105.63	105.72	105.65	103.04	104.87	105.47	103.91	104.17	107.48	102.47	107.54	107.87	107.06	106.2	106.61	104.38	107.46	104.26	105.11	107.34	107.59	106.12	104.78	109.63	104.05	108.07	107.63	108.38	105.42	105.73	105.9	105.02	109.18	105.2	107.47
105.41	105.6	103.47	104.57	104.88	103.63	101.27	105.7	104.81	108.06	105.54	101.18	103.79	105.63	104.03	104.7	108.27	106.59	107.15	106.96	104.58	103	109.12	104.24	105.86	106.58	105.6	108.67	105.89	107.64	105.75	103.65	106.63	109.04	104.85	107.51	104.53	106.4	105.99	106.44	106.51	105.32	104.94	108.03	107.54	102.96	107.12	104.77	106.7	107.39
103.35	109.23	105	103.41	107.77	104.76	106.76	106.03	107.67	105.74	107.78	106.84	107.39	108.82	105.3	107.51	103.96	107.03	105.66	107.54	105.84	106.67	109.13	108.28	106.27	101.95	104.6	107.9	106.27	103.93	105.92	103.64	107.65	105.75	104.01	106.78	104.65	104.95	106.66	104.4	103.93	105.46	105.58	104.7	106.1	103.83	107.76	106.01	105.47	103.55
118.18	118.01	119.48	116.53	114.96	118.19	117.33	117.23	116.17	115.98	115.49	114.54	119.21	116.65	117.99	120.73	118.43	117.59	117.9	114.94	117.29	117.28	119.95	119.46	120.06	116.42	119.31	118.68	114.75	117.16	119.13	112.99	120.2	116.2	119.29	116.83	115.5	121.74	118.68	118.02	118.51	119.88	117.64	117.06	120.81	121.73	116.01	115.49	115.52	116.34
99.004	101.48	101.43	100.28	102.27	102.83	101.56	100.66	100.94	99.42	102.18	98.46	100.95	102.81	99.678	98.788	99.788	100.45	98.874	103.01	100.94	99.699	99.628	102.3	101.38	98.409	99.05	100.08	98.568	99.901	102.75	102.01	104.06	98.152	100.18	102.8	102.45	101.99	98.414	102.71	101.57	99.143	101.84	102.37	99.533	100.06	103.11	103.96	99.148	100.72
104.21	103.78	104.09	107.17	106.64	105.1	104.08	104.67	105.68	104.45	102.12	105.34	105.68	106.06	106.93	104.62	104.58	104.84	109.23	106.86	103.86	106.44	106.45	104.23	104.5	106.81	106.18	108.58	106.77	108.66	103.59	104.12	105.36	103.9	106.85	104.79	103.8	107.66	107.75	107.77	106.02	104.98	103.61	102.93	106.62	104.43	106.22	106.22	106.9	109.24
104.48	103.11	103.36	104.97	101.94	108.51	106.77	108.2	103.82	104.49	105.1	104.49	105.68	104.93	107.33	105.47	105.22	104.93	106.63	107.44	105.07	103.4	104.29	108.79	103.33	106.65	105.33	104.34	106.12	101.83	107.1	105.58	105.52	107.38	102.56	105.67	105.75	104.22	103.83	107.02	103.99	105.93	109.53	104.22	105.61	101.48	105.07	103.16	104.45	108.37
105.69	107.21	107.63	102.56	104.43	105.08	107.8	106.31	108.68	105.95	107.15	104.42	107.22	107.04	109.15	104.11	109.67	105.08	106.42	103.13	106.27	104.44	105.75	102.95	106.99	105.6	105.91	102.57	105.36	105.76	108.2	105.4	104.17	104.16	105.97	108.69	103.31	102.41	105.93	106.34	109.31	108.25	108.1	105.72	108.82	107.26	107.02	106.97	106	106.05
106.93	104.46	104.33	105.65	104.59	105.9	107.13	104.63	105.01	106.41	103.68	105.87	108.71	107.57	105.11	106.75	102.28	105.85	106.12	104.7	105.66	102.36	107.95	106.29	104.48	102.63	107.63	109.74	105.78	105.05	106.37	104.81	103.91	104.93	107.85	104.5	103.19	106.03	103.85	102.4	107.21	105.05	105.2	108.37	108.47	107.44	105.41	104.54	105.81	105.92
102.78	97.889	96.435	100.88	102.13	97.976	99.668	98.877	99.85	101.63	101.46	101.61	104.8	97.622	99.213	99.103	98.725	98.941	98.361	100.79	100.87	100.86	100.66	100.75	97.852	101.67	102.74	98.482	98.97	99.188	99.192	99.943	99.229	99.467	100.28	100.37	98.185	100.81	97.106	99.792	99.801	99.791	101.53	101.67	98.448	102.95	106.7	99.171	97.257	102.68
112.77	111.36	111.22	109.57	111.52	108.44	112	111.18	113.26	111.72	110.56	112.75	112.64	109.73	109.83	112.29	113.85	111.55	108.85	111.34	111.22	112.93	113.16	109.45	110.17	109.63	110.41	111.02	111.27	114.64	109.81	110.77	113.84	110.39	113.65	111.48	109.85	109.4	113.25	113.29	112.26	111.41	112.53	109.29	112.84	110.27	109.68	111.11	114.3	115.22
104.31	105.35	104.82	102.15	106.15	104.01	104.84	99.619	103.36	106.06	106.8	107.77	104.91	105.5	106.24	103.12	105.92	106.26	104.49	106.8	105.89	105.52	103.91	104.11	105.49	109.21	108.97	104.2	106.28	105.27	106.27	105.81	106.38	103.29	106.44	106.2	104.28	105.55	103.81	108.03	107	103.42	105.53	110.43	103.37	104.52	107.81	106.1	104.25	106.73
104.65	104.96	105.64	105	103.28	101.98	101.05	104.07	104.57	101.8	104.69	102.53	104.25	103.95	106	103.9	103.52	104.99	103.2	105.14	104.84	106.1	101.84	106.36	103.89	105.01	104.49	104.66	103.6	106.93	105.04	102.63	104.2	101.97	104.4	103.02	107.2	104.22	102.43	107.73	104.58	105.84	103.35	103.37	105.75	105.12	107.99	105.67	106.9	102.67
106.64	105.65	108.3	105.57	108.93	111.48	107.41	105.95	107.31	107.3	104.14	108	103.27	104.97	102.6	104.9	104.44	105	103.89	106.55	105.88	108.29	107.38	105.97	109.19	106.95	103.38	105.47	106.77	107.85	109.64	105.02	105.89	103.24	108.02	105.44	105.41	107.73	107.16	105.91	106.66	106.19	109.6	107.24	106.99	107.01	105.23	109.84	107.24	105.02
107.18	111.61	110.08	109.48	110.78	113.37	109.31	108.36	114.1	110.5	110.53	110.02	110.23	110.81	113.93	110.4	110.84	111.36	111.97	112.43	109.7	110.24	108.54	110.75	111.04	108.76	113.82	116.06	108.69	113.26	111.9	110.87	110.78	113.21	111.59	111.55	114.06	109.11	111.85	110.08	113.75	111.34	110.93	112.58	113.62	110.08	112.6	113.6	111.28	108.88
99.433	95.008	101.08	103.91	101.64	99.815	101.32	101.86	101.16	99.661	99.036	99.045	99.908	101.54	98.84	101.28	97.808	100.56	101.23	98.202	99.271	98.726	101.63	99.764	99.727	98.58	102.44	97.895	99.202	99.82	100.92	98.48	97.842	104.3	100.34	100.52	99.993	101.03	99.917	100.35	103.92	102.58	99.848	102.12	101.93	100.71	96.547	99.98	99.015	99.417
105.38	104.84	108.71	108.23	107.5	109.34	108.12	108.81	107.98	102.83	104.88	104.6	107.29	108	108.89	106.39	103.74	102.16	108.15	106.73	105.86	106.26	106.76	105.94	105.74	106.96	103.54	106.78	105.59	106.22	107.29	108.57	105.92	106.48	107.18	105.16	104.8	102.76	106.64	108.6	105.07	108.59	110.59	110.96	108.29	106.91	109.19	105.85	107.48	106.37
113.46	110.88	111.37	109.45	113.59	111.86	113.06	112.47	111.73	111.9	114.11	107.5	110.65	110.48	111.48	110.92	113.86	110.62	113.37	114.21	111.58	111.22	112.42	108.8	115.21	108.88	114.03	110.88	113.97	112.76	113.39	110.2	113.54	112.08	109.96	112.26	110.69	111.86	108.6	110.02	112.84	113.14	111.88	113.29	112.23	111.8	111.96	113.45	107.97	112.75
102.32	106.53	102.53	104.36	104.1	103.78	103.83	103.29	101.15	104.56	103.81	103.33	103.59	104.16	103.76	105.89	105.33	106.09	102.37	104.94	107.04	107.16	107.29	107.2	108.01	102.12	102.22	106.21	105.55	102.22	104.03	102.55	106.05	104.02	103.83	104.66	105.16	105.82	104.33	102.75	103.07	105.12	104.68	102.07	105.71	103.21	106.56	104.64	105.74	103.73
101.55	102.7	102.63	98.985	99.303	100.92	97.703	101.92	100.48	98.996	99.604	94.72	96.841	103.95	97.761	97.463	101.11	100.37	98.591	97.127	98.212	100.2	98.344	101.61	102.86	101.96	98.884	101.33	99.303	101.31	103.37	101.39	99.533	99.769	98.044	101.54	101.7	101.9	102.17	99.52	100.96	96.786	98.351	98.265	103.73	100.32	98.232	101.35	100.27	103.79
106.14	108.32	104.73	106.39	107.06	104.53	106.09	105.71	105.77	106.81	101.79	105.85	99.792	105.3	103.2	105.14	104.38	106.73	107.16	104.14	106.03	104.5	106.66	104.14	105.62	106.46	106.07	105.18	106.14	104.45	106.34	107.68	105.06	104.21	103.98	105.77	103.86	106.41	105.17	111.37	102.91	101.49	105.87	105.04	102.67	101.1	105.07	104.11	108.64	105.28
104.58	102.93	102.75	106.31	105.88	102.99	105.41	104.42	105.6	107.09	105.41	106.75	104.32	102.68	107.68	103.46	107.04	107.15	106.13	107.68	106.92	103.88	105.64	108.14	102.97	104.18	105.2	103.42	105.98	108.24	110.44	105.03	106.4	109.18	104.93	107.96	103.26	104.12	101.41	101.71	106.68	104.9	105	103.56	108.3	105.26	104.1	106.79	105.15	108.66
104.85	103.9	107.97	107.96	106.97	107.07	105.82	105.75	104.84	105.61	105.71	103.78	105.17	108.16	104.6	108.07	104.58	106.05	102.35	105.22	104.54	104.41	107.77	107.75	104.98	106.4	104.85	107.2	105.4	105.43	108.31	103.87	109.53	106.36	105.45	105.65	108.98	106.46	104.63	102.51	106.7	106.21	105.48	107.76	106.37	108.42	107.16	103.06	105.11	109.44
105.46	102.89	106.78	107.33	105.37	107.64	103.59	101.85	104.25	104	105.7	103.25	104.72	106.86	104.97	103.33	103.87	104.71	103.53	102.96	106.65	102.52	104.62	103.48	104.07	107	105.9	105.57	104.89	103.38	107.06	104.33	106.91	105.86	102.78	104.08	106.6	103.48	106.01	103.72	105.26	103.67	107.83	106.03	106.57	103.45	104.89	103.26	104.84	106.74
104.5	103.05	104.09	104.73	105.25	106.9	103.77	105.83	104.18	100.75	106.11	102.57	106.77	104.83	101.12	105.72	106.87	103.91	106.5	104.65	104.06	104.97	102.32	100.78	103.93	107.28	104.79	104.31	103.95	105.06	104.59	103.03	101.43	103.77	104.77	105.16	103.74	103.07	105.97	103.75	103.6	105.92	106.26	106.15	101.97	104.97	105.27	102.47	105.3	106.2
106.08	103.94	106.18	104.2	103.86	105.67	102.24	103.3	104.53	103.99	103.76	103.14	103.28	104.71	103.17	107.95	100.49	105.66	104.12	103.25	104.37	102.63	103.4	105.2	108.07	108.49	105.7	103.58	106.18	105.38	104.79	103.44	104.87	105.75	105.39	105.46	106.49	105.18	103.62	107.3	107.51	108.71	106.25	101.84	105.61	102.97	103.97	104.82	105.99	105.01
105.58	107.48	103.84	106.35	104.03	105.33	107.26	107.41	106.53	105.82	106.37	105.7	103.23	103.03	103.57	109.39	107.98	106.65	104.98	104.74	103.91	103.2	103.7	108.84	106.47	103.55	106.66	104.98	103.11	105.53	106.97	103.9	107.42	105.43	108.22	107.16	106.64	104.33	107.18	104.42	105.9	108.27	109.11	105.78	105.36	104.97	108.26	103.27	109.21	111.78
98.649	99.338	99.703	103.08	99.535	101.18	100.13	101.32	99.516	102.44	99.951	97.772	100.75	96.127	102.09	97.744	99.384	100.91	99.167	99.147	99.304	100.76	101.59	98.439	100.45	101.19	100.69	99.322	98.795	99.156	98.656	99.769	99.952	98.694	99.945	100.54	100.7	99.308	102.09	99.984	97.969	101.17	98.221	102.05	100.35	98.98	99.814	98.23	99.099	99.81
101.97	105.22	102.78	106.54	106.05	103.61	108.27	109.5	107.65	108.1	106.18	104.94	106.41	104.16	103.63	107.99	109.16	105.65	103.47	105.99	105.42	108.55	105.93	108.08	104.07	105.79	107.04	105.28	106.57	109.72	105.2	106.7	107.29	103.81	103.33	106.25	103.96	106.52	100.77	103.59	106.26	105.63	108.31	106.56	107.86	106.21	102.78	104.01	106.39	102.19
103.65	107.1	103.96	106.08	100.36	104.89	106.13	107.31	105.99	103.82	102.13	101.29	103.42	104.21	102.01	105.36	102.96	103.23	102.76	105.3	103.34	104.03	105.02	107.93	103	106.64	103.4	103.71	105.89	105.38	102.49	105.24	102.64	103.96	104.11	104.97	99.229	105.52	106.02	105.05	103.72	104.3	103.53	102.15	102.97	101.69	105.68	106.89	100.03	108.61
111.13	112.1	110.06	109.72	109.33	111.65	110.69	110.46	110.09	107.88	111.82	109.02	108.25	111.74	109.37	108.56	109.08	110.24	108.25	109.01	108.28	108.42	109.4	111.44	112.72	109.68	108.17	109.51	109.68	110.25	113.04	110.08	110.72	109.12	109.46	113.31	109.15	105.73	108.99	106.65	110.52	113.6	105.99	110.34	112.45	107.7	108.62	114.15	108.45	110.95
108.92	111.57	111.34	111.81	111.53	111.35	113.11	113.53	112.69	112.11	115.82	107.64	114.17	113.07	113.36	108.84	111.94	108.58	110.22	114.98	112.47	110.9	110.72	110.52	114.35	114.71	107.61	112.74	110.99	113.7	113.49	117.76	109.06	109.79	113.61	112.26	111.99	113.64	114.16	113.68	111.79	109.91	112.71	112.47	112.91	113.55	112.65	110.09	113.84	112.56
119.15	118.92	116.28	118.8	116.08	118.84	117.02	118.46	117.42	120.06	117.19	116.87	115.88	117.91	117.74	119.8	122.24	117.13	116.82	120.08	120.59	119.6	117.62	117.06	118.51	118.09	116.39	116.21	118.99	119.37	117.54	118.25	120.06	118.78	117.39	117.81	116.63	116.38	121.11	116.88	115.7	116.85	115.24	113.61	117.9	117.65	115.37	113.75	119.45	120.94
102.89	106.17	106.64	106.36	106.66	106.74	108.95	103.72	102.67	106.55	103.25	108.42	104.99	108.84	105.18	106.21	109.47	105.23	107.29	106.17	106.62	108.7	105.54	106.75	107.22	103.77	107.17	106.97	104.11	104.43	106.48	104.53	106.26	103.31	103.46	108	105.55	107.48	109.19	103.24	108.76	107.56	107.75	106.45	106.52	105.41	107.15	106.5	104.98	101.67
99.641	104.33	102.22	105.22	105.74	106.15	102.97	104.04	107.78	100.2	104.07	105.09	105.01	104.95	102.97	103.46	106.06	101.7	102.02	106.66	102.83	102.3	104.22	104.14	103.73	105.33	106.85	107.31	102.91	105.72	104.78	101.66	106.66	105.09	103.29	105.95	105.6	100.87	105.62	108.44	104.59	104.57	102.73	103.78	106.65	103.28	106.74	108.04	104.97	103.55
105.08	105.23	106.09	104.05	105.86	106.37	108.7	107.4	107.85	105.4	106.56	105.37	106.98	105.6	106.64	104.44	105.88	105.01	107.67	106.32	109.73	107.25	105.24	110.19	108.23	109.76	107.47	107.25	107.05	107.16	107.52	106.4	107.93	107.55	106.91	105.82	106.96	105.78	104.99	106.01	108.57	110.98	106.45	106.6	107.27	104.9	105.63	105.82	106.13	109.16
120.99	114.38	115.28	117.41	114.93	116.32	113.23	115.97	118.09	116	113.56	117.3	118.58	117.88	119.59	116.96	116.5	116.91	118.54	119.2	118.79	117.6	113.49	113.52	112.31	115.43	115.59	115.56	117.08	112.87	118.2	116	116.55	115.83	111.85	114.57	114.74	119.18	116.22	117.01	116.02	118.55	118.3	115.46	114.07	115.55	116.97	114.98	118.89	117.1
117.66	118.78	118.09	116.67	119.4	120.26	118.98	119.67	116.31	118.88	114.83	116.71	121.1	116.51	115.76	119.7	117.67	114.84	117.91	116.03	119.22	118.77	117	115.4	118.22	118.84	118.29	118.78	119.51	118.18	118.57	115.37	116.46	119.38	117.2	115.73	116.84	116.91	117.97	117.07	118.58	118.24	117.52	119.21	118	119.39	115.51	117.03	117.78	116.23
112.91	111.28	110.76	111.79	113.86	113.85	111.59	110.03	113.15	109.36	114.79	110.81	111.89	112.81	112.25	113.51	112.91	109.91	110.31	110.61	111.42	111.13	112.1	113.05	110.5	111.37	110.43	113	109.57	111.51	112.52	113.14	114.5	113.18	109.68	112.24	111.05	108.55	111.47	112.36	110.01	109.46	112	111.92	111.67	109.72	110.36	108.54	112.58	112.9
105.61	106.18	102.63	103.97	107.65	105.99	104.1	105	103.06	107.02	103.91	104.53	105.01	105.61	104.36	103.58	109.19	105.98	106.54	105.28	103.61	105.13	106.22	105.58	102.67	106.19	104.67	105.04	107.05	105.25	104.69	103.89	104.7	105.56	104.72	105.11	102.77	102.66	107.94	101.96	103.33	107.57	107.04	106.08	105.99	106.4	106.5	104.98	104.22	104.61
106.89	105.23	107.14	106.65	106.01	108.2	106.73	106.81	108.04	106.64	106.68	109.84	103.97	106.33	104.7	105.32	106.4	103.56	107.24	107.48	103.4	104.96	106.73	106.07	105.74	106.84	108.33	108.05	105.93	103.49	103.83	104.73	104.07	106.39	104.47	109.74	107.3	105.14	104.32	104.27	105.36	104.15	104.29	105.16	105.54	106.86	108.46	104.82	106.8	103.23
106.56	106.81	104.86	104.57	108.35	107.15	108.03	106.16	109.01	106.46	104.72	108.43	104.24	105.92	106.99	107.01	106.97	103.63	107.89	107.15	105.63	106.5	108.79	105.58	107.14	104.84	105.08	108.96	107.16	105.25	107.57	105.84	102.93	109.91	104.55	100.5	103.8	106.39	106.36	105.55	104.45	104.65	103.04	104.48	106.66	107.4	105.22	105.4	104.84	105.26
104.03	106	103.53	101.53	104.54	105.47	106.62	105.68	105.6	103.96	100.53	107.11	104.78	104	103.13	104.02	105.2	103.07	103.66	104.57	103.37	103.61	106.63	104.2	104.49	103.76	105.64	106.89	105.02	102.16	103.97	103.45	107.63	105.57	104.62	105.66	100.73	104.35	104.48	104.41	105.58	103.65	103.3	103.42	103.14	108.02	104.15	105.95	105.77	100.9
105.7	101.34	99.697	102.33	99.2	101.11	106.44	100.37	101.21	101.16	102.6	101.08	98.711	101.5	102.42	101.97	101.29	97.925	100.91	98.693	103.72	100.31	101.52	103.21	101.3	102.31	101.48	101.4	99.42	99.856	101.39	101.3	97.876	103.87	100.79	96.713	101.58	103.22	99.131	99.055	102.91	100.61	103.02	104.17	99.078	101.68	100.14	103.61	105.09	101.6
107.37	112.99	108.18	109.65	109.22	111.31	108.91	112.43	112.19	111.19	111.21	112.39	111.44	112.67	109.59	109.45	114.43	109.53	111.33	108.64	111.11	109.28	110.92	110.72	112.75	113.16	112.92	110.04	111.13	108.83	111.96	109.68	110.29	111.99	105.53	112.82	111.77	112.57	111.04	107.36	111.36	114.81	112.34	111.19	111.9	109.4	114.11	110.33	108.73	112.62
108.28	109.67	107.76	105.1	109.35	106.53	106.75	106.49	106.51	110.88	107.25	109.13	106.52	108.81	105.09	105.95	107.11	107.14	106.74	104.39	107.61	103.14	104.92	106.48	109.55	105.8	106.78	107.62	110.01	107.4	106.54	104.67	104.74	109.59	104.74	107.37	105.4	111.4	107.83	107.94	108.77	110.46	105.8	103.36	105.67	105.56	103.52	106.44	106.6	106.68
104.11	106.42	105.88	103.24	109.58	106.2	104.91	104.11	104.16	106.07	105.27	106.36	102.93	107.96	105.26	106.25	106.24	105.94	104.79	106.21	104.78	106.82	101.96	106.89	104.5	104.22	105.78	105.22	104.87	104.93	105.92	105.4	106.26	106.14	104.95	105.41	108.25	105.95	104.48	108.14	108.34	106.16	107.13	105	106.15	106.83	104.08	102.87	107.82	106.25
113.59	113.29	112.01	111.31	111.09	112.2	112.54	110.7	114.45	107.38	110.81	110.71	113.7	107.39	111.98	109.05	107.81	110.95	109.93	113.26	109.11	111.72	110.87	109.5	110.96	109.52	111.23	111.63	112.66	110.47	110.7	108.32	109.17	112.75	110.7	111.65	114.39	108.9	111.66	112.96	112.6	108.93	110.28	112.51	110.41	106.04	113.63	109.4	110.07	110.98
105.95	106.26	107.8	107.21	102.33	102.63	102.23	103.39	105.78	107.02	101.92	108.19	102.75	104.94	104	102.05	107.08	108.18	103.66	104.53	104.22	105.72	108.81	105.84	104.94	104.5	104.22	104.54	104.45	100.62	106.42	108.02	101.55	108.22	104.09	101.03	103.47	105.02	105.54	104.91	108.09	103.46	103.93	104.73	102.56	105.95	106.75	103.82	101.88	102.62
102.97	100.38	101.53	101.72	101.19	97.815	102.48	98.48	101.82	101.89	97.801	101.9	102.66	103.45	96.025	100.88	101.97	99.281	99.609	99.944	102.02	100.14	104.55	100.23	99.517	100.2	98.391	98.258	100.58	103.24	101.95	104.15	102.42	99.039	103.75	102.53	101.25	101.16	102.3	100.83	102.41	98.841	102.55	99.394	102.2	103.3	102.3	102.18	102.42	100.51
114.99	118.53	116.61	117.3	117.56	118.12	117.56	116.51	115.23	118.14	116.4	116.69	119.9	119.92	117.29	116.98	117.3	118.43	116.67	117.48	119.35	117.41	117.76	116.54	119.19	119.65	119.68	120.04	119.45	116.95	117.52	114.85	120	115.13	118.78	117.34	114.74	118.2	119.73	117.84	118.99	117.37	112.31	117.84	115.06	118.35	117.75	116.62	116.02	117.24
107.19	106.19	104.93	105.27	104.78	104.24	108.67	105.63	107.24	105.22	106.98	98.791	105.65	106.97	105.46	106.84	106.92	107.22	104.62	103.33	106.29	104.88	108.49	104.56	104.51	103.67	105.42	107.54	105.59	104.28	107.27	102.83	107.32	105.88	107.44	106.73	107	106.31	102.57	106.41	107.67	105.98	103.39	105.34	104.62	105.07	105.1	107	104.6	106.44
100.7	104.99	105.45	103.6	105.99	105.32	106.68	105.52	103.51	105.23	107.81	103.72	105.7	104.01	103.78	104.58	103.66	106.3	104.57	101.69	102.34	103.11	105.81	105.75	104.03	105.2	105.54	104.52	106.28	103.3	104.99	104.5	107.67	104.78	103.04	104.1	107.6	106.45	105.15	104.49	104	105.56	105.28	106.15	107.68	104.67	104.64	102.92	104.66	107.8
104.63	107.62	106.67	102.6	103.4	104	109.45	108.3	108.53	106.25	105.09	103.91	104.42	109.16	105.44	106.72	107.78	107.19	106.69	106.45	105.91	107.72	103.48	105.64	109.24	104.99	107.26	104.9	105.59	106.35	106.3	107.81	111.13	108.34	108.07	104.93	107.11	108.79	105.21	109.5	106.32	106.72	102.69	105.79	105.74	109.66	106.07	107.76	110.66	106.22
103.7	106.72	105.91	106.75	106.26	107.67	107.78	106.61	102.69	106.64	106.68	109.06	103.48	106.79	105.87	106.96	108.53	106.69	106.66	104.06	105.82	107.07	104.44	106.45	107.5	105.54	103.73	107.21	108.15	109.54	108.02	104.72	107.18	104.91	106.01	104.14	108.16	106.75	107.22	108.45	107.01	106.27	106.49	106.56	103.35	107.59	102.99	104.8	107.78	107.5
99.341	99.275	98.754	101.36	99.897	99.291	101.71	99.916	100.79	98.353	101.73	98.427	99.919	102.36	101.59	100.06	101.28	98.172	99.825	100.36	99.624	98.775	99.97	97.224	98.134	100.89	102.95	99.604	103.01	102.59	102.38	99.167	97.875	100.3	97.404	96.747	101.94	101.31	99.664	100.69	104	100.91	102.43	99.86	98.622	102.62	99.659	98.403	97.854	101.55
110.97	113.56	111.25	109.52	113.1	113.53	115.75	110.34	113.25	111.13	114.83	110.64	114.74	110.18	113.13	113.8	112.78	113.27	112.24	111.71	109.71	113.27	111.95	113.84	112.12	112.72	114.56	113.61	111.33	111.19	113.32	112.52	111.96	111.51	114.29	110.12	112.1	112.84	111.34	111.38	108.5	113.27	112.63	112.73	110.39	111.34	111.21	114.7	112.09	109
106.03	107.22	105.04	105.19	105.41	103.94	103.29	106.02	107.31	105.73	107.66	105.08	108.04	103.11	107.27	106.01	107.57	103.84	104.77	107.4	103.43	106.63	106.01	105.18	103.6	104.61	103.85	103.53	105.25	103.33	104.76	103.73	106.01	105.29	104.38	106.12	104.6	102.63	105.06	104.05	106.51	106.01	103.37	105.69	102.42	105.53	105.51	105.55	103.94	105.61
99.297	101.54	99.704	98.714	101.32	96.99	93.5	98.633	102.4	99.913	100.84	101.45	103.09	102.05	100.64	102.47	96.865	100.6	101.06	100.16	99.024	98.784	99.401	93.653	99.198	98.985	95.576	99.822	103.15	98.688	101.34	97.611	101.89	97.288	97.853	100.38	97.691	103.01	99.768	102.07	99.567	97.646	99.104	100.07	98.997	103.23	99.539	98.838	98.048	99.244
101.06	99.376	100.83	101.72	100.25	99.373	96.246	102.5	102.5	99.272	101.09	100.47	99.873	96.323	101.01	101.59	101.69	103.36	102.01	102.57	100.19	102.5	99.945	101.3	100.99	100.71	100.77	100.6	99.981	99.554	100.49	101.12	98.814	100.8	101.84	101.32	99.26	99.582	97.829	96.698	99.779	100.88	103.49	99.715	102.87	100.45	100.18	102.09	101.02	101.04
98.766	95.724	97.608	98.594	100.43	101.65	102.36	100.02	100.61	96.18	103.05	98.99	100.1	101.85	100.4	98.107	98.229	99.157	97.374	101.63	100.3	99.124	102.72	97.74	99.342	102.94	101.48	100.16	99.972	99.009	97.026	98.876	98.904	97.043	99.109	98.762	98.604	98.205	103.25	102.4	100.78	97.747	104.42	101.29	101.17	98.562	95.983	97.844	98.538	101.16
103.08	105.79	103.77	104.7	107.62	105.11	105.73	109.28	105.86	107.81	107.17	106.41	101.66	105.55	106.43	106.74	107.27	102.08	107.23	107.11	104.36	108.12	107.25	104.01	103.79	104.84	104.12	103.01	102.79	106.94	103.7	105.55	105.11	106.84	106.19	105.66	105.38	104.36	106.32	106.08	102.28	106	108.58	102.48	107.63	108.67	102.91	104.98	104.26	106.75
106.08	109.27	107.32	105.18	106.89	108.46	105.16	106.39	106.03	104.18	105.83	108.67	107.92	104.75	105.98	108.76	106.69	107.8	107.04	107.12	106.22	107.67	104.91	104.83	109.23	108.12	104	107.98	108.8	107.22	105.09	108.44	105.92	102.01	110.48	109.58	104.4	106.1	105.58	109.18	107.61	106.97	108.75	106.53	109.18	105.88	103.76	104.37	109.46	105.76
103.86	107.28	105.48	105.26	102.69	106.81	103.41	106.9	107.16	104.19	105.65	104.53	105.16	106.01	106.42	103.34	105.61	106.05	108.42	105.81	106.74	104.47	108.05	105.75	107.01	104.35	108.3	104.43	103.34	106.57	105.63	104.16	104.03	105.45	106.72	106.1	104.24	105.47	106.3	102.77	107.41	106.78	106.98	104.65	104.23	104.26	105.88	106.01	104.06	108.13
106.7	105.62	103.88	105.94	107.29	103.43	107.85	105.72	104.96	106.64	107.52	105.01	108.29	108.49	105.36	111.75	107.24	108.7	107.04	108.42	108.61	107.55	106.48	102.8	104.79	104.83	106.88	109.11	108.36	108.11	104.35	107.49	107.26	108.78	106.2	106.35	110.44	105.45	109.35	106.06	107.34	106.99	108.69	102.84	106.66	103.68	106.46	107.8	106.8	105.1
105.85	107.07	102.67	108.37	107.83	107.18	106.53	106.04	105.13	108.13	105.57	107.48	106.81	103.44	107.32	105.59	106.87	107.29	102.14	103.43	105.17	106.98	106.29	105.74	106.02	105.69	107.35	106.84	106.23	104.06	106.81	107.27	104.9	105.5	104.09	105.19	102.3	104.22	104.79	106.43	104.54	105.38	106.59	105.72	105.92	106	106.25	101.94	103.92	104.22
104.54	106.8	102.29	106.11	109.61	105.98	106.13	103.14	104.51	104.15	101.97	104.92	105.74	104.73	103.2	103.83	105.25	104.27	109.18	104.12	106.92	104.1	108.33	105.27	106.02	104.81	109.01	107.81	106.93	106.01	103.03	108.26	108.7	106.19	108.04	105.5	105.77	105.75	106.48	107.63	104.7	105.04	108.9	104.23	105.83	103.7	105.64	106.21	106.93	105.88
114.72	113.33	112.65	112.37	111.39	109.85	113.49	113.02	112.04	115.82	109.37	113.12	111.43	114.28	115.24	112.01	111.78	113.37	113.18	111.97	109.5	111.49	114.63	111.27	110.62	113.81	112.68	113.52	110.38	110.23	109.95	111.95	112.18	112.11	112.44	114.16	110.92	110.53	110.36	113.45	110.73	114.57	114.47	111.64	114.02	113.84	112.06	111.12	113.78	110.97
112.81	112.78	113.04	109.44	112.42	111.77	111.91	111.02	111.09	112.51	113.53	109.67	111.89	113.76	113.7	112.44	112.78	114.46	107.88	113.43	108.95	113.31	109.93	111.87	113.27	108.86	109.83	111.02	111.3	112.08	111.75	110.01	112.55	111.81	113.41	112.45	106.99	109.14	109.21	107.95	112.43	111.96	110.81	111.6	113.05	114.65	111.06	109.45	113.06	112.22
102.19	106.32	103.37	102.72	106.22	106.21	104.19	103.32	105.23	105.65	102.05	102.67	102.5	106.01	103.41	103.52	104.03	107.17	105.79	108.33	105.99	102.47	105.65	102.64	105.63	106.71	104.8	103.73	105.81	103.24	108.12	104.62	105.59	105.2	108.94	102.77	106.97	105.1	103.23	106.13	106.74	105.98	105.19	104.63	104.11	104.76	103.4	104.78	106.63	108.66
106.22	103.81	106.5	103.63	104.02	101.59	106.37	106.73	106.28	104.23	106.89	103.32	106.75	106.14	106.72	104.09	104.7	104	105.99	104.42	106.38	103.86	107.98	104.89	104.91	104.86	106.78	106.27	103.68	105.57	106.97	107.92	103.63	108.56	106.07	101.86	108.47	104.76	107.11	103.4	105.25	105.77	101.84	104.91	104.1	105.69	104.29	103.49	101.27	109.13
109.91	113.43	112.53	111.87	114.56	110.97	113.36	111.27	112.78	111.99	110.8	110.36	109.65	109.41	110.21	114.65	110.2	112.55	114.58	113.85	111.06	110.74	111.16	110.57	115.21	112.07	111.89	111.18	111.84	112.67	115.87	108.42	110.35	112.49	109.08	114.18	111.01	111.96	109.49	114.13	114.04	108.56	111.56	113.63	112.42	111.02	111.49	114	113.48	111.14
105.29	105.32	106.92	108.3	107.89	107.15	107.07	105.8	109.18	107.57	106.65	108.02	109.91	107.42	107.17	107.74	107.17	105.57	107.17	103.49	106.15	104.19	104.93	109.63	105.59	105.83	106.47	106.38	107.96	107	107.79	105.02	106.25	108.82	105.87	107.05	108.55	105.54	103.96	108.13	106.66	103.35	106.92	106.11	103.86	105.68	104.89	105.28	107.31	107.38
108.54	107.33	109.15	106.27	106.91	107.21	106.77	105.93	107.45	106.29	106.14	107.71	107	105.27	107.6	108.5	107.27	107.79	102.44	105.51	107.72	104.06	107.62	105.91	103.93	107.81	107.43	106.17	106.63	106.37	106.31	105.47	108.56	107.91	106.36	105.19	105.38	106.05	103.89	104.69	107.48	106.36	106.16	107.51	107.47	107.09	107.3	108.58	102.59	105.37
105.8	104.39	108.15	104.17	104.96	107.25	105.85	103.65	105.66	105.09	105	107.57	107.24	105.93	107.11	104.99	107.3	109.54	105.37	106.88	105.75	103.66	104.12	109.78	105.34	104.4	107.76	103.71	105.38	105.41	106.31	105.54	103.8	105.41	103.22	103.72	103.15	107.22	106.45	102.49	105.76	106.43	108.32	108.77	105.29	108.07	107.65	103.74	107.39	106.34
110.92	110.5	110.75	107.96	108.12	111.08	109.71	112.73	109.19	110.61	109.92	108.78	109.69	110.35	109.17	111.61	113.07	109.03	110.16	109.45	107.94	112.63	110.31	109.89	108.84	109.53	106.55	110.78	107.71	109.86	112.62	111.38	110.83	111.44	110.2	112.05	110.64	108.62	111.2	106.57	109.37	109.09	111.12	113.12	103.75	110.82	109.55	111.77	106.3	109.4
107.37	106	108.11	107.3	104.11	103.9	104.97	103.41	107.51	104.92	108.18	106.72	103.49	107.51	106.8	106.43	105.78	106.07	106.67	108.73	104.67	105.53	106.14	105.82	105.3	103.43	107.4	105.61	105.52	108.24	107.73	105.47	106.05	108.25	106.42	106.58	107.05	108.99	110.09	105.94	104.92	108.97	107.28	108.75	103.88	107.73	103.61	106.86	104.53	108.04
108.87	109.9	110.88	110.72	108.54	109.8	109.46	106.35	107.38	109.6	109.45	112.52	112.17	113.33	111.13	109.53	111.16	108.97	110.1	110.68	110.85	107.79	108.35	110.73	112.21	107.3	110.29	109.97	105.99	108.71	111.54	107.93	111.44	109.34	108.47	107.54	110.98	109.73	111.88	107.53	108.42	106.73	109.07	109.68	108.73	109.86	110.97	108.74	108.81	111.41
99.547	100.2	98.627	99.96	98.685	98.401	99.242	101.53	101	100.42	101.64	99.724	99.726	100.76	100.3	101.84	101.58	96.881	99.508	99.502	98.421	100.7	101.62	99.932	99.939	101.64	103.51	99.473	104.12	101.93	100.5	102.03	101.87	99.971	100.44	97.84	100.5	99.689	99.448	98.915	98.497	98.661	100.19	97.689	99.841	101.12	99.675	102.61	102.44	100.68
110.36	110.37	108.96	112.46	112.36	109.9	109.36	107.9	108.76	113.19	108.71	107.38	111.34	112.51	110.32	110.52	112.79	112.59	110.55	111.44	109.55	113.92	108.32	112.1	112.18	110.29	111.63	107.76	112.66	111.35	110.93	114.26	112.2	110.43	109.43	110.4	110.19	110.98	108.72	109.66	110.91	110.69	112.48	110.87	108.79	109.16	111.29	113.65	112	110.65
109.45	110.48	112.19	112.27	113.13	113.05	110.45	111.39	114.9	111.94	114.41	112.8	113.86	112.48	110.74	111.48	112.19	111.38	109.83	111.92	111.29	112.85	110.93	113.04	109.89	105.77	111.52	108.9	111.55	110.86	110.22	112.78	110.96	112.46	112.74	112.71	111.88	110.23	112.72	111.77	111.05	110.78	112.56	109.88	113.05	112	114.24	112.46	110.52	114.36
111.25	108.3	109.14	111.83	110.13	109.96	110.04	109.83	112.17	109.1	110.89	108.85	113.13	107.75	109.64	110.95	109.94	110.18	111.02	110.28	108.98	107.34	110.59	109.77	112.17	111.18	108.33	111.72	108.53	111.18	109.07	108.33	108.08	109.92	112.62	111.07	111.89	111.94	107.78	108.07	113.24	110.83	111.21	110.27	107.95	108.49	106.75	109.78	110.02	109.78
104.96	104.53	103.69	106.16	104.98	106.97	104	105.8	101.74	104.1	105.43	103.49	104.2	104.79	107.2	104.49	104.28	107.34	103.79	102.25	102	105.34	101.5	106.86	104.74	103.3	105.37	103.84	104.3	101.6	101.87	102.18	103.63	106.22	104.05	104.51	99.809	105.06	103.88	103.42	105.43	103.17	103.22	101.57	108.23	104.81	105.48	103.82	101.98	104.83
104.74	104.06	108.43	105	107.07	103.47	105.13	105.1	106.01	104.01	103.65	106.59	105.32	106.12	107.44	103.46	105.29	104.97	106.86	102.83	104.75	106.11	107.66	105.53	103.97	108.45	106.43	106.55	109.55	103.19	109.91	107.15	106.62	105.41	103.34	105.73	106.64	104.53	104.65	105.7	104.12	108.88	103.77	106.28	109.11	107.67	106.36	106.45	104.27	107.41
99.324	102.73	101.88	100.35	101.62	101.52	96.552	97.582	101.17	99.454	100.29	101.6	99.282	102.18	101.68	102.64	97.617	99.921	101.27	98.059	99.507	99.213	98.689	97.117	97.922	94.663	98.836	98.793	99.674	100.99	99.529	98.658	99.62	103.4	98.139	97.208	96.412	97.312	98.728	97.854	99.745	101.28	101.09	102.84	102.23	99.513	98.213	98.011	97.889	98.275
101.95	99.644	99.731	101.71	99.074	103.18	100.1	101.24	104.6	97.01	100.36	100.69	98.32	98.779	103.42	98.654	98.303	100.52	99.823	99.266	100.67	100.74	101.56	100.5	100.12	101.98	99.717	99.774	103.05	102.12	104.12	98.595	103.24	96.455	102.74	100.43	101.05	99.576	101.22	99.275	98.721	100.09	100.67	100.09	102.43	99.424	104.07	100.77	96.058	101.63
106.55	104.83	106.01	106.62	106.3	107.06	105.53	105.99	102.13	106.43	108.6	107.99	109.58	106.5	106.3	103.02	107.8	107.17	106.08	106.17	106.95	107.85	105.96	109.22	107.06	107.13	105.98	104.87	108.69	109.07	108	106.56	107.27	107.63	104.92	106.64	107	107.88	112.34	108.63	107.67	105.46	103.25	105.59	103.92	106	104.84	103.95	108.47	107.83
111.89	109.27	112.09	110.97	109.6	113.77	114.44	112.08	112.11	110.43	113.07	111.19	110.87	112.21	110.84	110.7	109.8	109.35	114.61	109.43	111.77	114.55	112.14	112.14	111.06	109.35	113.44	111.04	106.17	112.59	108.48	110.23	112.06	109.98	115.04	112.48	111.91	110.41	110.94	112.18	111.34	110.62	110.95	111.82	112.11	112.03	109.24	111.91	109.55	112.42
103.53	106.01	106.85	103.1	105.11	108.28	103.95	104.38	105.22	106.18	109.37	106.73	106.07	108.1	105.19	105.08	105.4	103.16	107.28	107.41	103.24	101.04	105.19	105.79	104.61	104.59	106.29	105.07	103.86	105.64	108.14	105.49	105.86	104.88	104.58	106.17	102.77	105.74	106.49	103.34	104.19	105.22	102.1	100.54	105.13	106.27	104.04	106.8	105.47	106.33
110.03	108.17	107.23	106.83	104.43	107	104.47	107.33	104.55	103.34	105.8	106.75	107.58	104.28	104.68	107.26	104.98	105.95	108.78	108.02	106.76	109.53	107.6	108.16	108.1	105.23	107.32	103.46	106.7	108.86	103.45	105.62	104.96	106.94	108.98	107.22	106.12	107.2	102.16	108.05	102.96	105.02	106.89	106.12	107.17	108.77	104.91	101.17	105.74	107.22
118.4	117.14	119.89	113.75	118.25	115.86	119.56	117.58	117.98	115.67	118.27	120.84	119.63	117.42	117.15	117.01	116.05	118.14	119.12	119.69	114.45	119.56	116.72	116.19	119.72	118.64	118.06	121.55	119.32	118.28	119.52	117.17	115.69	117.92	118.15	117.95	118.69	117.82	113.01	116.93	115.25	113.31	115.19	116.87	116.78	115.62	117.24	117.11	121	116.27
101.8	106.31	101.95	105.17	104.24	103.66	105.39	101.39	102.83	102.85	106.8	103.92	107.52	104.35	105.02	105.14	102.68	104.86	106.71	106.88	105.56	104.26	103.59	105.16	104.83	101.6	104.55	105.19	105.3	105.88	102.56	104.34	103.4	103.54	102.85	104.36	101.93	107.1	102.82	105.2	106.84	105.69	101.74	104.5	103.68	107.6	103.77	104.18	105.53	100.8
109.31	105.1	108.2	107.32	104.54	106.85	104.44	109.91	110.64	109.38	106.56	107.74	104.85	105.36	106.84	104.2	107.11	106.03	109.12	109.44	107.82	109.47	105.82	106.84	107.41	108.76	107.51	108.09	103.76	108.59	109.73	104.3	107.38	108.95	104.31	107.62	105.9	104.92	109.24	104.35	106.45	106.26	106.5	110.22	107.3	105.33	106.22	108.39	108.65	104.64
107.63	104.87	104.84	105.66	106.27	107.73	106.04	107.37	103.12	108.56	107.44	104.2	105.07	106.29	105.21	107.25	107.3	105.64	104.92	103.14	108.2	106.85	107.48	107.97	106.46	103.2	104.31	106.24	105.73	106.26	107.77	105.82	103.42	104.44	105.6	107.12	105.04	102.46	102.26	106.28	104.99	106.44	108.02	104.18	104.33	102.69	102.33	107.03	106.27	103.97
100.56	102.12	99.151	96.532	101.55	102.54	99.379	99.176	98.593	101.62	99.24	98.473	100.31	99.231	98.203	99.587	103.38	101.9	97.705	99.691	98.368	101.68	97.616	101	100.03	102.82	101.07	98.495	101.99	101.73	96.171	100.63	101.12	96.85	101.14	102.92	100.55	100.7	101.2	95.859	97.835	97.563	99.572	96.812	100.09	100.47	101.77	95.205	102.36	101.99
99.703	107.15	105.95	104.07	106.81	101.03	105.5	103.12	103.4	106.76	106.36	104.11	106.79	105.28	106.91	103.46	103.54	105.37	105.25	105.52	103.41	106.68	104.68	103.83	107.98	106.05	107.15	104.32	101.65	104.55	103.28	105.89	102.66	107.9	106.83	105.51	107.16	105.92	103.44	104.41	104.23	104.4	104.86	104.7	106.08	102.57	105.19	104.69	100.85	106.37
101.69	104.88	99.858	100.12	101.44	101.5	101.47	97.838	99.761	101.21	101.98	98.342	98.529	101.88	101.35	100.59	102.09	99.439	100.39	101.59	102.97	98.733	99.412	101.33	100.09	99.144	97.762	101.81	101.53	100.57	99.197	99.83	103.51	100.8	99.366	100.09	101.52	98.828	102.44	102.37	101	102.12	103.51	100.31	101.68	101.8	102.57	100.72	97.97	99.779
112.06	110.59	113.97	110.59	115.15	111.49	112.26	112.89	112.27	112.7	112.2	110.34	111.57	112.71	113.52	111.02	110.51	110.45	108.94	114.34	110.87	111.09	111.5	112.54	113.74	110.43	113.7	111.04	112.07	112.36	111.01	111.82	112.7	113.35	110.63	109.79	113.47	111.27	108.93	111.88	115.67	115.08	111.15	109.67	112.76	112.47	110.92	113.72	113.87	114.6
99.426	99.357	99.251	96.738	100.86	100.58	101.31	103.62	100.26	99.941	101.23	100.35	99.29	97.678	103.23	98.841	98.456	98.088	99.441	102.3	100.7	97.895	101.4	98.393	98.96	98.03	101.48	98.963	98.3	98.42	99.131	97.598	98.802	100.6	98.713	100.32	99.897	101.53	100.16	99.103	100.48	98.417	99.812	98.985	98.671	98.02	98.774	97.937	100.33	99.342
103.55	100.67	95.822	97.961	104.62	102.92	101.54	102.3	99.629	98.937	101.76	99.339	100.91	98.698	101.34	100.29	99.208	100.02	99.509	97.667	99.559	97.641	96.994	101.11	100.51	100.38	101.85	101.88	98.794	101.77	103.17	102.31	99.268	97.539	101.03	100.66	101.94	99.004	96.539	99.636	100.05	96.779	102	97.836	99.489	98.828	101.08	98.848	98.035	100.06
113.03	109.95	109.78	107.34	113.81	108.64	113.8	110.77	110.34	110.28	110.51	108.62	111.42	110.13	110.27	108.87	112.13	113.65	111.41	107.63	110.01	109.41	108.03	109.71	112.84	112.88	111.58	110.67	109.7	109.58	111.87	109.45	111.5	112.44	111.38	111.74	112.12	110.94	112.77	110.98	111.49	112.19	111.9	108.39	112.83	113.05	112.52	108.85	112.7	110.36
107.87	105.67	105.5	106.73	105.12	104.13	106.26	107.45	105.29	104.79	108.19	106.73	105.3	108.51	102.84	106.9	105.93	104.69	107.67	106.86	106.88	104.01	106.64	107.85	106.7	102.8	105.8	105.48	104.94	106.73	106.57	106.98	106.34	103.66	106.36	107.72	104.22	105.64	109.69	107.4	103.42	106.67	107.9	108.27	107.72	105.25	105.56	105.57	105.33	107.7
104.89	106.47	102.14	104.45	105.15	104.41	109.16	102.63	104.84	106.46	102.81	102.46	104.35	101.35	105.49	101.18	106.07	103.48	102.95	104.63	105.83	104	101.31	105.43	102.99	102.84	102.74	106.1	104.66	103.62	102.07	103.4	105.43	104.4	100.77	104.98	104.99	100.39	105.38	104.54	104.73	103.98	103.01	107.26	104.22	104.2	106.63	105.48	103.46	105.53
108.22	105.67	105.43	104.78	105.54	105.51	106.08	105.52	103.93	109.96	107	105.21	105.08	105.95	107.99	105.87	102.83	106.56	105.17	105.9	106.55	105.45	105.38	108.86	106.6	107.21	107.91	105.83	109.23	101.96	106.47	104.75	106.88	107.53	106.05	108.57	105.21	105.81	104.13	103.8	106.57	109.29	104.66	107.32	105.76	109.61	108.11	106	106.19	106.35
115.15	115.13	113.47	109.68	108.63	110.61	109.46	109.4	111.23	113.23	111.63	111.99	115.91	107.74	113.54	110.16	114.29	115.69	112.04	112.42	112.77	111.68	114.59	111.58	110.57	111.04	111.19	111.61	112.28	113.81	110.09	109.07	111.38	111.73	112.52	109.79	114.33	111.28	116.46	113.22	111.87	113.44	114.28	111.85	112.98	110.19	109.07	112.84	112.52	112
112.6	112.75	113.01	114.62	112.67	112.11	114.01	110.54	108.73	113.92	110.82	110.23	111.14	111.38	109.35	110.97	112.49	112.08	113.07	110.5	112.48	112.86	110.11	111.79	110.56	110.39	113.28	113.59	112.34	109.66	108.1	116.1	112.3	111.55	112.89	108.76	111.8	108.95	107.24	108.75	112.66	113.35	113.33	108.67	114.89	108.62	111.56	115.15	113.82	113.93
101.42	102.16	99.867	101.87	100.4	98.875	102.71	102.2	99.545	98.879	98.852	100.7	100.76	99.09	99.917	101.02	97.1	98.221	98.261	100.14	97.785	99.906	99.867	102.82	100.63	97.937	102.43	102.2	98.601	99.75	102.74	100.98	97.892	99.386	100.51	100.76	101.72	100.76	100.41	99.969	104.2	100.84	102.59	97.933	99.484	99.865	101.18	99.599	100.48	98.443
106.33	106.77	109.23	105.47	103.41	106.54	103.71	102.44	106.73	104.61	106.29	106.41	102.79	106.83	107.39	108.25	105.5	105.32	105.73	102.12	103.48	104.85	104.72	104.01	105.07	104.49	104.62	105.68	102.01	104.3	104.43	106.25	106.44	104.97	106.69	103.82	104.46	104.3	106.94	102.68	107.63	101.12	106.61	110.14	103.62	106.28	103.78	104.82	105.74	107.73
108.29	109.3	109.05	113.03	111.06	110.73	112.59	109.53	107.09	110.98	109.46	107.7	107.91	108.55	109.69	111.23	115.73	107.59	109.68	108.8	110.54	108.44	109.93	112.48	111.48	108.67	108.01	110.98	111.96	110.65	111.34	107.16	110.09	111.05	111.24	106.8	110.24	107.12	111.42	111.47	112.7	109.56	108.61	111.14	110.53	113.36	108.91	110.08	108.44	107.94
109.61	109.26	111.27	112.47	110.08	112.27	112.36	111.75	111.55	111.46	110.59	110.52	108.92	110.89	111.79	113.35	112.3	109.35	112.86	110.39	111.51	108.19	111.68	111.96	116.54	111.7	108.08	112.24	116.3	111.9	111.6	111.23	110.9	111.82	108.67	112.17	111.92	110.84	111.79	111.48	107.88	110.53	109.64	109.03	114.83	111.4	113.16	112.29	112.96	111.15
114.15	111.64	113.53	113.75	111.43	110.98	112.67	110.38	113.75	112.78	111	111.19	112.94	111.42	114.37	114.37	113.43	113.7	111.35	115.41	110.04	112.28	114.27	116.07	113	110.98	112.85	109.61	113.38	114.54	113.87	111.66	113.13	111.88	115.94	112.94	111.24	112.26	116.18	112.16	111.42	114.25	114.27	111.13	106.94	116.87	109.24	113.75	110.04	114.77
104.15	106.78	104.1	106.88	106.98	104.67	107.71	103.14	105.49	106.67	107.47	106.5	105.64	101.82	106.26	107.72	102.09	104.69	105.73	106.08	106.54	104.66	105.82	105.49	102.21	107.05	102.95	105.39	105.14	102.25	104.29	105.47	103.2	107.33	104.03	104.05	104.55	105.78	103.7	106.47	103.25	110.67	104.09	104.21	106.46	108.91	103.35	108.09	106.77	106.85
110.98	110.21	111.09	113.95	109.55	108.36	109.49	114.47	107.71	110.82	112.83	110.83	107.3	109.96	108.6	110.25	110.04	112.78	110.84	111.14	112.9	111.53	106.35	109.09	109.86	110.45	110.28	108.2	110.9	111	113.23	112.79	111	109.5	111.8	112.21	111.71	109.74	107.86	110.95	112.18	109.33	113.64	107.85	111.16	111.7	110.91	110.74	106.95	110.93
98.793	98.685	98.198	99.612	100.02	103.81	104.38	98.571	99.327	102.05	100.62	97.315	101.01	96.9	98.044	103.88	101.12	101.31	100.35	98.597	99.664	97.589	97.369	98.503	102.22	98.527	99.094	99.429	99.171	97.915	100.12	101.22	99.878	101.84	98.319	99.696	99.485	100.7	96.719	99.775	100.54	98.954	96.557	101.45	99.376	100.86	99.46	99.424	97.538	102.51
113.26	105.74	110.04	107.83	107.89	108.88	110.17	110.88	111.22	109.03	111.44	112.86	108.8	110.58	112.94	110.64	110.21	109.35	109.82	108.92	110.01	113.64	110.69	110.32	106.47	108.01	113.84	111.82	110.42	109.27	112.67	106.1	107.18	107.17	109.98	108.36	110.85	107.9	107.62	109.17	112.56	108.57	107.58	107.49	112.26	108	108.82	109.43	110.6	106.55
102.23	107.79	103.54	105.9	105.46	104.53	104.53	106.21	103.92	104.43	105.96	106.36	105.97	106.66	106	105.23	107.03	107.51	106.85	104.51	103.11	103.4	105.67	104.61	104.18	105.46	104.43	104.28	105.27	104.98	108.95	104.52	104.75	108.9	105.62	105.53	106.95	105.02	103.73	104.96	105.42	104.37	106.49	107.48	105.66	105.97	105.82	106.58	103.68	104.73
107.42	105.11	102.09	104.15	106.16	105.7	106.65	106.96	108.59	107.48	106.42	103.12	105.65	104.16	108.15	106.15	104.96	107.43	105.64	103.65	108.43	106.76	104.38	103.01	105.21	106.76	103.21	107.06	102.93	104.26	102.33	105.7	104.33	105.37	104.03	105.23	104.26	103.23	106.79	106.9	106.5	101.95	104.99	104.58	108.77	104.27	108.39	102.75	103.37	105.74
107.12	111.33	112.59	113.62	111.7	115.23	109.54	112.91	115.09	113.25	111.9	109.94	111.61	112.21	111.17	114.4	113.28	107.72	114.93	106.9	110.83	110.09	108.08	113	108.63	109.45	112.66	110.6	113.81	111.97	109.94	111.03	110.25	109.85	109.62	113.16	108.32	109.96	112.46	113.92	111.65	108.73	116.55	109.84	111.84	112.16	113.97	109.2	113.39	114.56
97.419	98.42	102.41	101.06	102.69	98.968	101.32	100.15	97.174	103.06	98.987	99.315	97.466	99.781	98.736	101.19	101.39	99.74	101.11	98.151	98.188	97.951	101.07	98.94	99.024	100.96	101.55	98.236	98.772	98.625	97.758	101.18	100.6	102.33	103.31	100.87	100.77	99.014	100.08	102.91	99.996	96.763	101.37	101.39	99.149	99.378	98.024	97.51	101.66	102.98
107.98	106.67	108.95	108.15	106.67	103.46	105.26	105.01	106.63	106.18	106.94	106.82	106.54	105.21	104.23	103.85	106.97	108.22	106.6	107.88	108.95	103.49	105.63	106.08	105.36	103.18	107.84	101.08	108.4	104.91	105.62	109.39	104.11	106.5	108.23	107.09	106.48	108.4	107.6	104.71	109.68	105.46	106.65	105.09	107.03	107.7	105.91	105.82	107.84	106.06
117.69	119.41	115.51	114.96	115.71	114.52	113.67	117.58	116.38	116.31	113.98	115.56	115.77	112.94	116.4	119.07	114.75	117.45	117.48	116.12	117.63	116.24	115.76	115.91	114.17	111.87	117.37	117.25	116.66	116.98	114.07	114.42	117.62	114.64	118.67	117.69	116.53	116.77	112.87	119.15	118.72	112.69	117.56	115.84	116.73	116.14	117.45	113.38	116.95	115.78
101.3	99.528	100.58	99.796	99.195	99.922	97.906	95.262	101.13	100.7	100.12	102.08	102.58	101.26	100.06	99.998	98.368	101.61	101.35	100.95	100.6	98.351	99.572	99.174	98.563	98.274	100.96	100.53	100.2	98.097	102.19	104.45	99.749	99.957	100.23	96.733	97.141	101.58	99.293	98.542	98.616	95.467	99.213	100.31	99.425	98.251	99.215	96.13	100.53	96.053
105.17	101.7	102.41	106.72	104.87	108.15	106.29	101.17	106.03	105.82	101.64	105.6	106.92	106.57	102.74	102.76	104.49	103.98	104.52	104.29	105.33	104.29	104.5	108.46	104.29	108.41	104.21	103	103.35	105.43	103.79	103.53	102.85	103.78	109.25	100.17	107.44	104.71	103.39	100.92	103.71	103.98	103.09	105.79	105.09	106.69	105.5	101.74	103.37	101.08
99.53	100.83	100.62	97.919	100.34	99.559	96.873	101.37	99.298	98.438	99.646	95.934	102.45	100.17	99.055	97.879	101.66	97.156	96.195	98.553	99.085	101	101.29	98.04	101.7	99.495	102.94	98.36	101.26	99.564	99.244	100.71	101.37	101.73	96.503	97.8	100.31	99.523	104.29	98.832	95.788	98.4	100.26	101.99	104.12	100.82	97.456	100.05	101.31	97.16
105.13	107.31	107.59	106.87	106.23	107.6	106.01	104.11	108.72	108.18	107.83	104.39	104.7	108.2	106.27	103.99	102.17	106.4	105.4	105.12	105.96	107.22	103.94	110.64	106.89	107.02	109.43	104.33	105.24	107.08	103.18	109.64	104.53	105.58	106.83	106.21	107.08	105.41	110.94	104.42	106.31	105.75	110.75	105.09	108.32	106.17	104.54	106.83	108.01	105.65
106.25	107.41	108.65	105.74	106.06	106.3	107.36	110.01	105.65	106.62	106.54	107.55	106.46	109.24	105.12	106.56	106.63	109.9	104.72	107.53	106.42	107.24	105.8	104.47	108.51	102.74	108.44	106.47	105.55	108.07	106.64	106.88	103.97	105.5	103.85	105.48	102.79	109.16	107.56	107.63	108.57	107.81	106.69	108.29	111.79	105.34	106.93	108.76	105.44	107.34
103.15	107.54	107.74	107.74	105.79	106.37	105.23	105.78	106.33	107.31	103.65	107.63	105.06	103.64	108.5	105.51	107.25	104.65	103.7	104.78	104.16	102.32	107.38	110.71	101.91	106.8	108.67	107.46	106.82	106.79	104.99	107.4	103.12	106.19	109.6	107.28	106.87	107.52	106.73	105.87	106.63	105.49	108.88	105.29	103.53	102.2	105.75	107.73	107.76	104.78
111.99	111.89	112.3	111.13	111.95	113.97	109.73	112.73	112.4	113.34	112.9	112.35	110.66	113.64	113.31	111.35	113.95	110.89	114.82	112.99	110.85	112.66	115.87	114.53	111.7	113.14	113.83	112.18	112.41	109.25	111.77	110.72	108.99	112.86	114.6	112.68	113.41	112.2	111.85	110.94	111.11	114.01	113.44	111.13	112.12	111.15	112.32	112.06	113.08	110.01
105.55	106.26	104.18	104.86	102.51	108.2	107.32	102.94	105.9	105.12	105.23	100.22	106.27	110.66	103.83	103.03	106.08	105.69	105.41	105.14	104.75	105.13	108.91	107.55	106.8	105.52	107.37	104.91	107.6	103.81	103.82	107.79	105.2	101.37	108.73	104.41	106.87	105.51	107.95	103.57	108.1	108.23	104.84	106.22	102.34	103.35	108.19	103.9	104.69	105
102.17	101.35	102.15	100.87	99.57	98.161	101.05	101.08	100.2	98.708	99.053	99.06	101.1	100.33	99.84	98.382	98.619	101.01	100.14	102.06	97.221	100.63	103.69	101.89	99.696	97.599	99.351	103.73	97.998	99.301	101.14	100.77	103.03	99.843	99.001	98.567	99.701	99.123	97.032	98.88	97.362	100.68	95.132	98.023	98.045	100.47	103.58	102.15	98.84	99.836
107.04	104.06	104.86	108.95	108.17	104.07	105.64	103.65	106.39	106.83	106.85	104.91	104.4	104.71	105.48	104.01	104.35	105.82	106.72	103.92	105.22	103.68	107.08	106.37	107.65	105.5	106.91	105.06	104.41	105.96	105.67	106.09	104.16	107.68	106.64	105.36	105.38	107.02	107.51	103.21	106.85	104.86	104.51	104.41	104.92	104.55	106.79	103.98	105.45	105.51
103.04	102.76	98.217	101.6	103.09	98.843	102.36	102.33	103.02	100.51	97.964	101.99	98.323	99.693	102.1	100.14	102.62	102.62	100.78	99.289	97.132	96.085	102.18	101.38	99.144	100.87	102.14	100.93	97.868	99.479	97.612	98.83	100.39	100.67	101.69	104.99	98.365	103.32	99.754	103.39	99.916	101.79	105.83	98.249	99.516	101.29	100.12	99.999	100.84	101.02
99.976	102.54	98.494	99.395	98.526	99.478	101.33	100.97	101.42	102.35	99.804	101.38	96.873	100.46	100.09	99.926	98.804	99.35	98.464	100.6	99.861	99.697	97.713	93.25	99.694	99.037	99.652	100.78	102.15	96.388	96.741	100.47	103.5	100.53	100.44	100.38	98.197	101.54	99.466	98.365	97.706	97.668	96.718	96.91	97.117	101.43	99.927	101.79	99.652	101.82
105.54	104.3	106.65	106.94	103.95	105.95	102.75	103.04	106.69	103.69	107.15	107.82	105.63	106.6	108.43	105.53	106.92	105.14	103.32	108.03	107.36	105.41	108.99	108.42	107.43	106.94	108.24	104.5	106.34	108.44	106.82	104.87	108.4	105.28	105.87	102.95	105.2	107.82	106.69	105.71	105.35	107.36	109.21	105.61	108.09	104.55	108.5	105.26	104.46	106.12
110.73	114.83	109.56	109.49	112.61	107.6	108.53	113.07	109.08	110.54	111.96	109.81	110.69	109.17	111.88	110.1	112.79	111.05	110.94	109.87	112.36	111.47	111.66	110.98	113.89	110.26	108.86	110.27	110.84	108.5	110	112.69	109.99	109.54	110.23	110.85	111.24	110.87	110.21	111.79	111.09	113.13	109.31	112.21	109.99	110.16	112.53	108.57	110.57	112.52
107.48	106.45	105.33	105.15	107.09	106.6	104.71	107.78	105.3	106.03	104.72	103.37	106.87	102.5	107	106.4	103.05	106.01	102.23	102.82	103.2	106.45	104.95	104.85	105.02	105.68	102.42	110	105.41	107.38	105.85	108.52	103.63	103.76	107.35	107.59	105.47	104.73	104.56	104.76	105.92	104.41	106.37	106.59	104.11	104.26	106.92	103.14	104.97	109.31
112.34	115.06	108.39	110.22	114.92	113.16	110.92	110.66	113.09	111.95	111.66	108.43	108.63	108.82	108.22	108.18	111.89	110.26	108.44	111.6	113.61	111.47	110.06	110.51	110.37	111.95	111.08	111.79	110.34	114.2	110.55	110.23	107.59	108.5	108.39	110.7	111.14	111.88	109.84	110.78	111.07	114.12	107.08	109.36	110.17	110.18	111.43	112.83	111.36	111.34
102.6	107.12	106	106.16	108.92	109.19	106.77	105.07	105.68	108.43	106.6	104.66	103.1	104.59	105.05	104.67	102.32	104.81	103.93	106.18	105.68	107	102.64	104.7	105.92	103.75	105.35	104.33	104.85	104.55	105.86	104.82	106.57	107.7	104.5	105.15	105.46	106.31	107.54	108.84	106.63	106.81	103.65	109.27	104.7	103.77	105.47	103.33	105.22	104.87
106.29	105.37	104.68	103.74	103.29	105.7	106.69	107.23	104.39	107.16	103.84	105.91	103.25	108.07	102.7	107.88	107.33	106.93	105.02	105.51	103.13	108.82	105.52	107.31	102	106.1	103.3	108.11	103.51	105.29	105.63	107.28	106.36	105.36	106.24	106.02	105.93	105.53	108.44	106.72	106.26	105.94	105.85	104.67	105.06	108.26	106.72	106.5	107.06	105.7
102.41	100.84	100.33	101.3	100.41	104.19	101.84	103.61	100.61	101.39	102.69	103.89	99.104	101.97	101.68	100.84	100.21	101.27	98.772	98.8	98.556	100.68	97.919	102	100.54	100.98	99.266	100.94	99.427	98.494	98.014	99.713	102.34	99.542	99.622	97.801	103.49	99.545	100.15	100.62	101.03	100.97	100.79	102.19	102.32	100.51	101.06	98.889	104.18	102.69
106.04	103.14	104.02	106.43	104.91	106.85	105.99	104.83	106.04	105.44	104.66	105.23	106.23	104.74	103.93	106.87	104.57	105.54	103.67	105.81	106.08	105.45	108.33	106.1	108.73	103.98	106.43	107.4	106.05	105.09	106.58	105.56	101.25	104.57	108.57	106.4	103.78	107.03	104.66	104.96	106.15	103.02	105.41	103.96	103.21	107.26	103.1	107.04	107.07	105.62
98.175	99.392	102.83	100.21	100.64	98.466	99.151	100.6	97.612	102.12	100.01	101.43	102.68	102	99.099	99.302	100.21	99.513	104.02	101.5	102.07	98.868	99.811	102.09	102.32	98.948	101.34	101.99	100.6	100.42	98.824	100.69	99.981	98.425	100.47	100.4	101.46	104.01	99.017	99.274	101.09	98.041	96.652	101.27	101.46	100.43	98.278	99.562	99.16	101.01
108.21	105.77	102	107.63	105.31	108.12	105.26	104.97	105.38	104.97	108.36	103.64	105.77	106.88	101.45	106.06	105.48	106.78	104.4	106.49	108.62	107.67	107.25	105.5	106.75	105.7	105.28	108.62	105.88	110.4	105.28	103.97	104.01	104.86	107.78	106.86	104.34	102.45	107.17	107.11	106.46	106.4	105.05	104.72	108.26	103.35	106.81	104.6	105.54	107.58
104.19	104.1	106	104.8	103.94	103.53	105.42	108.16	102.99	105.76	102.53	106.74	103.68	105.09	108.28	104.27	107.82	105.14	108.56	105.03	106.97	104.95	104.62	101.66	103.08	105.09	105.87	103.92	104.22	104.15	103.88	103.56	100.61	105.7	103.54	102.27	108.02	106.46	107.85	106.84	104.31	106.19	105.72	107.32	105.54	106.19	104.42	104.65	103.67	106.22
100.9	98.75	100.82	101.02	99.789	98.786	101.68	98.426	102.54	98.957	101.35	99.227	97.703	101.11	100.07	99.529	98.53	99.305	101.21	100.11	100.2	99.972	98.677	99.343	100.6	99.288	99.63	100.39	100.54	99.157	103.07	98.672	98.291	99.316	99.117	99.418	102.43	100.31	104.23	98.9	96.364	99.332	100.73	100.25	101.22	100.76	100.71	98.304	100.51	97.673
103.12	100.71	99.424	99.388	97.445	98.993	94.874	103.43	101.06	101.28	98.233	99.941	102.02	97.77	100.91	100.05	100.27	103.82	97.874	99.93	101.24	103.93	99.056	101.92	97.228	101.31	98.511	100.97	101.83	100	97.783	100.41	99.999	96.559	100.06	99.414	101.27	101.81	98.874	97.974	100.65	102.21	100.04	100.55	99.834	100.51	99.346	102.3	96.929	100.13
97.602	101.56	102.13	100.24	99.607	101.17	99.654	100.61	97.361	100.16	98.728	101.89	102.47	99.145	99.44	101.15	101.18	97.845	97.794	100.92	95.852	99.299	98.541	100.73	99.135	99.338	100.99	99.625	100.75	98.693	98.482	97.051	98.237	100.79	100.17	100.64	97.604	99.56	99.367	101.48	99.792	100.23	98.044	101.51	97.476	99.007	101.74	100.83	100.61	101.72
99.587	105.8	103.51	103.05	103.86	103.29	102.81	105.07	102.67	104.14	105.75	102.77	102.69	102.7	102.84	105.15	104.13	103.54	106.98	104.05	105.69	104.29	105.64	102.17	103.02	107.79	103.58	103.21	105.81	106.8	102.34	105.74	103.16	105.24	102.39	105.56	106.77	103.47	103.15	104.82	104.73	104.61	106.62	103.3	102.79	103.15	103	104.17	105.15	103.62
99.435	100.62	101.92	98.633	101.36	102.3	101.54	99.31	96.878	98.102	100.41	101.21	99.726	98.222	99.544	101.34	101.09	101.93	101.32	100.52	97.814	99.21	102.13	99.818	99.53	99.36	101.84	100.24	97.271	99.886	100.02	102.13	101.24	101.41	98.973	100.19	98.714	98.772	98.938	102.56	99.56	99.967	99.657	99.338	101.35	99.966	99.923	99.301	98.111	97.725
97.754	99.158	100.95	100.46	100.06	101.66	100.69	99.624	99.358	101.12	100.7	101.15	99.159	103.73	98.605	98.952	102.57	98.463	99.96	98.821	98.904	100.04	100.23	100.21	99.069	97.356	100.42	98.79	104.11	98.206	99.932	99.224	98.422	100.29	98.845	100.65	102.71	100.35	101.86	102.05	101.06	99.977	99.424	100.13	100.41	92.782	101.42	98.273	100.07	99.199
108.17	108.33	105.11	103.45	107.73	102.62	107.26	108.85	103.01	107.54	104.27	108.26	108.56	105.16	105.47	107.01	110.65	105.81	104.49	105.72	105.14	108.95	106.86	106.7	109.1	107.22	107.94	105.97	105.96	103.21	106.43	105.26	107.44	105.75	108.24	106.68	106.43	107.91	107.42	106.05	106.5	104.47	106.89	104.96	105.58	106.37	106.31	109.86	104.93	106.81
106.29	103.86	104.48	106.59	107.24	105.81	107.79	107.95	107.12	105.61	105.36	108.08	106.38	105.58	105.07	104.68	106.6	106.77	102.12	105.34	106.18	105.36	106.52	108.55	104.98	105.87	105.91	106.75	106.62	106.26	107.73	104.87	104.63	107.01	106.95	106.54	106.67	106.63	107.8	104.24	104.73	105.76	105.36	103.08	105.26	106.78	106.18	107.4	107.35	103.38
109.57	113.23	109.78	115.17	112.95	110.59	110.92	109.81	112.7	113.16	111.35	109.96	111.54	113.36	113.62	113.15	108.67	108.27	114.19	113.61	115.73	111.93	114.98	111.35	111.08	110.53	114.65	113.25	113.25	116.04	109.93	110.68	113.15	112.69	111.22	111.72	110.59	110.01	111.92	110.22	108.75	112.96	110.52	111.73	111.25	111.97	111.73	112.65	113.71	112.55
101.53	102.32	99.605	101.45	102.19	101.44	97.154	104.1	95.542	96.9	98.481	100.37	96.359	99.826	102.52	97.237	99.779	96.828	97.863	96.232	99.687	98.332	102.46	99.495	97.8	99.076	102.3	97.295	99.623	98.026	98.42	98.431	105.36	100.92	101.47	101.71	99.275	102.82	102.74	99.44	99.115	97.426	103.6	98.613	98.004	100.97	97.674	99.02	97.344	99.784
107.75	108.58	105.3	106.01	103.25	105.59	103.71	102.19	105.41	108.21	105.71	104.75	105.4	105.78	109.87	104.26	106.15	104.89	102.84	107.28	105.09	105.57	104.35	104.95	104.21	100.64	104.21	103.87	106.53	102.52	108.82	106.17	107.06	104.79	106.47	102.6	103.68	102.94	106.02	106.74	106.09	106.13	103.39	106.94	105.4	102.82	102.27	106.27	104.12	107.64
104.32	103.97	103.86	103.97	102.03	108.76	102.63	102.06	106.5	102.7	106.05	107.11	105.6	105.69	103.7	103.98	107.86	102.87	105.95	103.24	104.85	102.78	107.48	104.98	105.35	105.48	105.34	106.31	104.12	103.01	104.57	106.33	106.3	105.62	104.31	102.72	104.43	104.34	104.15	106.19	104.77	105.36	103.57	105.83	106.89	107.38	105.68	104.17	105.72	104.48
106.44	104.77	107.21	105.81	107.05	105.28	106.6	106.98	106.28	107.06	105.94	106.46	104.46	101.13	106.07	107.11	106.08	106.12	103.4	105.37	104.86	106.3	105.51	105.3	108.52	107.13	107.07	105.01	108.9	105.43	105.21	105.23	108.21	108.44	106.93	106.29	108.79	105.61	105.34	107.88	105.83	107.61	108.14	106.22	105.67	107.01	104.24	106.18	106.81	107.41
106.46	103.14	105.82	103.57	106.83	108.42	104.19	104.99	103.95	105.71	105.57	107.46	105.49	104.27	107.3	102.31	107.41	106.44	109.77	103.93	107.27	103.93	107.27	105.31	104.21	105.61	104.52	103.78	104.05	105.23	110.46	105.04	104.89	105.58	106.73	107.7	104.34	105.63	107.45	103.9	106.5	104.61	104.06	104.77	105.06	103.33	105.13	104.72	108.84	103.26
102.46	105.13	107.39	102.18	105.78	106.58	107.91	105.48	104.59	100.23	108.28	105.44	105.29	109.03	106.95	107.32	105.58	106.64	103.98	105.69	105.83	105.12	107.59	107.04	104.93	107.16	104.17	106.5	102.15	105.11	107.71	101.74	104.8	106.25	108.03	108.13	104.55	103.2	105.68	108.11	105.02	106.97	107.31	103.93	102.29	105.08	105.48	106.47	104.07	106.28
97.542	102.83	99.609	101.27	101.57	99.014	99.755	100.53	100.7	97.604	100.47	98.677	98.701	99.849	103.39	101.47	100.02	99.851	102.51	99.619	97.714	99.429	100.97	100.32	98.959	98.111	104.44	100.13	98.63	98.781	101.99	103.75	100.91	98.698	101.4	102.86	98.384	101.09	99.033	100.9	100.86	100.14	97.883	97.577	98.257	101.2	99.348	98.518	100.95	99.771
101.98	107.05	104.06	106.18	104.42	104.11	108.34	100.56	105.15	104.52	104.28	104.66	105.97	106.41	106.93	105.31	105.42	104.35	104.29	107.54	106.71	105.53	105.41	103.18	105.48	107.26	104.38	103.28	103.18	106.52	106.63	102.54	106.14	107.54	104.61	106.66	105.84	103.4	102.61	106.31	104.76	102.01	104.32	105.64	105.86	101.24	107.86	105.23	104.31	104.64
98.602	97.102	102.11	99.399	100.14	104.31	104.22	101.34	102.7	101.72	99.506	99.675	101.43	99.29	99	96.732	97.596	100.89	101.5	95.449	100.15	101.34	101.93	99.145	99.731	102.77	99.234	98.586	98.288	98.677	98.447	101.01	98.165	99.558	103.75	100.74	98.443	98.364	103.36	100.06	101.77	99.416	96.162	101.46	101.66	97.064	98.253	100.56	100.63	97.713
106.52	105.19	108.69	105.9	103.45	103.32	105.04	105.3	105.15	102.89	105.59	103.13	104.1	107.2	105.77	104.15	103.94	105.5	105.48	102.35	105.08	105.2	103.17	104.75	103.94	106.46	107.68	102.68	105.56	106.89	104.25	104.78	103.81	106.13	104.75	108.75	107.22	106.06	104.63	105.53	104.54	106.32	109.45	107.18	102.49	106.35	104.76	105.14	101.84	102.72
110	111.26	110.56	112.44	111.1	110	108.72	112.2	111	112.16	108.15	112.56	109.9	111.19	107.65	108.79	111.31	108.27	110.69	110.41	111.15	113.37	107.12	105.71	109.41	108.54	109.89	107.29	111.82	111.52	111.77	112.09	109.02	104.71	107.2	112.39	109.76	107.2	112.27	109.25	110.29	112.66	110.39	111.33	108.79	109.84	109.5	110.87	111.76	112.39
101.46	104.27	104.27	100.14	103.56	101.31	105.23	106.38	101.16	106.92	103.2	105.2	103.51	104.59	105.21	102.57	103.4	101.96	104.39	100.41	104.89	104.33	104.42	103.79	104.49	101.32	103.09	104.24	103.76	101.42	103.4	103.37	103.17	107.49	109.06	99.707	103.41	102.76	106.92	104.93	105.56	105.26	103.33	104.23	108.63	100.97	106.49	104.91	107.67	101.51
107.75	108.44	106.92	107.4	108.04	104.85	104.39	107.24	107.71	108.94	106.93	105.53	104.88	106.55	105.16	106.03	109.58	104.45	105.99	110.94	104.66	103.51	105.24	107.62	108.87	109.05	108.64	106.75	104.65	106.77	104.93	106.05	103.64	107.62	108.32	107.47	108.89	105.18	104.08	108.51	104.85	106.83	104.6	105.23	107.69	102.88	103.57	106.65	107.36	109.21
107.47	105.44	106.56	104.69	103.07	105.32	104.82	109.01	110.34	105.63	102.17	104.67	105.32	105.97	105.36	106.83	106.8	105.74	108.07	107.88	104.06	106.6	105.16	105.57	104.02	106.74	105.55	107.66	106.02	106.47	107.79	108.45	107.3	104.75	105.78	104.82	106.07	106.58	107.01	105.77	102.08	106.78	106.29	103.92	106.29	105.88	107.38	105.3	103.32	102.9
110	110.52	110.35	110.99	106.72	111.2	107.25	109.52	111.28	108.64	111.13	109.97	108.05	111.57	109.8	108.8	113.02	109.1	111.75	110.8	112.29	106.22	109.48	111.07	107.84	111.67	109.03	109.31	110	108.32	108.19	112.26	108.11	111.27	108.12	107.48	110.64	106.47	113.04	112.31	110.02	110.77	109.76	110.68	110.82	106.04	112.13	108.84	110.28	110.33
103.9	106.16	101.93	107.37	102.32	108.73	105.64	106.11	103.44	107.41	106.61	102.25	105.23	105.87	103.76	107.71	106.49	106.7	106.34	104.02	105.87	102.18	102.97	104.11	106.64	108.3	103.26	104.99	105.31	103.33	110.02	106.91	105.4	109.16	106.01	104.21	105.27	106.62	102.31	101.78	106.37	103.72	103.73	108.1	106.08	105.93	105.09	101.73	106.27	108.37
98.526	97.419	101.08	99.013	99.753	98.987	101.46	97.35	97.873	98.113	99.092	100.75	103.18	101.1	99.7	100.17	100.31	98.828	99.188	100.54	100.99	98.846	98.413	102.12	99.958	97.524	100.12	104.26	99.512	100.48	98.37	99.831	96.72	101.17	98.969	99.779	98.829	101.44	98.186	100.01	101.01	100.88	100.17	99.305	102.79	96.888	101.3	100.7	98.145	99.071
100.98	103.42	99.041	101.35	100.47	99.471	101.36	101.02	103.68	102.92	104.34	101.28	103.33	98.741	101.18	98.509	101.9	102.89	97.185	103.78	102.63	96.596	103.64	101.31	99.951	100.16	102.2	98.06	95.385	99.952	100.22	99.012	100.4	102.08	101.22	101.43	100.14	99.902	101.51	99.384	97.983	100.48	100.19	99.457	100.8	99.804	99.82	98.821	99.24	98.928
113.04	111.81	110.6	111.1	111.63	111.84	110.38	108.62	115.25	110.95	113.97	111.06	108.82	109.51	109.99	112.56	112.89	112.25	110.63	110.77	109.85	112.82	112.69	114.58	113.36	111.81	114.25	111.97	112.12	112.05	110.42	112.16	115.69	110.66	109.68	109.21	111.75	112.43	114.38	115.07	110.62	115.28	112.11	111.53	112.12	111.83	108.97	112.49	109.43	112.28
102.83	100.54	99.743	102.4	99.83	101.29	103.32	101.79	99.639	98.263	99.46	100.4	100.67	100.32	101.62	98.815	97.475	101.34	98.713	100.79	100.77	102.47	100.45	100.25	100.96	102.24	98.714	102.51	99.871	102.32	101.85	99.329	102.99	96.455	98.524	100.58	99.232	102.63	102.07	100.32	100.09	98.406	101.4	97.67	96.711	99.911	100.34	101.96	101.2	98.608
112.1	108.64	111.91	110.34	105.47	112.72	112.91	108.44	111.86	108.9	111.03	109.56	111.8	110.46	111.04	110.31	112.06	110.99	109.61	113.28	112.17	110.08	112.99	111.26	110.66	110.5	109.41	109.79	112.07	110.5	110.58	110.71	113.35	111.51	108.49	109.31	113.13	109.69	111.54	111.58	110.47	110.11	112.6	109.29	111.46	113.93	112.69	110.72	111.25	112.17
113.36	112.74	112.16	108.83	116.73	109.89	110.02	110.83	113.06	112	113.4	112.4	111.24	110.46	115.65	107.46	109.08	110.19	110.76	112.8	112.53	111.1	111.69	109.39	114.53	111.5	110.47	113.23	111.48	110.53	112.83	111.17	108.07	113.14	111.15	111.79	112.98	110.32	109.12	109.98	114.04	110.52	113.31	110.94	113.23	108.42	111.17	108.16	109.93	113.43
107.9	103.04	104.9	104.17	102.98	106.77	109.05	104.31	103.4	104.67	107.97	104.47	105.9	108.93	108.37	105.73	107.5	103.03	106.59	107.59	105.43	104.46	104.83	107.21	108	104.12	103.98	110.79	103.14	104.39	105.12	106.31	105.3	107.58	109.27	103.79	105.94	103.68	105.48	103.1	106.12	105.91	109.97	104.79	104.13	105.18	102.82	107.87	104.79	107.35
99.669	96.94	98.82	98.988	96.724	100.16	97.548	98.787	98.611	99.219	100.99	99.876	99.2	100.24	102.48	98.817	101.65	98.018	99.352	100.49	101.86	102.89	97.926	103.67	100.05	99.81	101.75	98.612	101.84	98.184	102.61	101.32	97.833	100.94	100.21	102.35	98.819	99.82	99.612	97.302	100.16	101.76	101.7	99.227	100.25	102.71	97.282	101	99.723	100.15
112.55	112.37	110.9	110.26	115.14	109.68	112.67	111.27	114.55	112.73	115.08	110.35	112.57	113.37	113.41	112.63	112.73	113.57	110.5	112.1	110.98	112.81	111.15	110.77	115.62	110.23	115.88	110.95	112.5	110.75	109.81	112.14	114.27	113.99	112.54	109.58	111.93	110.39	113.02	110.23	110.32	109.1	113.36	109.54	112.1	112.04	107.53	110.71	110.02	110.4
106.33	105.83	105.88	104.29	104.28	106.93	103.29	106.49	105.27	106.35	104.52	103.7	104.5	106.6	108.4	105.77	108.55	104.41	107.28	104.67	104.56	104.4	105.38	106.28	107.59	104.46	104.38	102.17	107.26	105.91	104.58	105.47	103.73	106.14	108.53	103.31	106.48	105.36	106.72	108.3	106.2	105.16	107.08	106.28	105.63	106.19	103.9	108.3	103.69	103.54
104.75	105.13	107.99	105.34	107.75	104.24	103.15	101.57	105.58	105.25	108.71	106.23	105.33	109.87	103.09	109.12	104.79	104.89	106.75	106.35	103.97	105.12	105.38	104.39	105.68	102.68	107.9	108.79	107.84	103.77	107.77	107.76	105.56	108.26	107.23	105.35	106.88	103.42	103.55	103.31	105.64	107.93	106.24	108.01	104.17	105.24	109.94	104.15	107.95	104.03
108.6	110.29	110.74	110.38	106.35	107.68	110.75	112.61	108.36	110.2	105.54	108.42	110.53	111.68	107.71	109.7	109.23	105.52	111.16	108.23	110.77	109.54	107.25	110.28	112.28	109.16	111.57	110.37	110.64	109.08	108.41	107.81	107.34	110.33	106.96	113.05	106.42	111.24	107.47	111.54	110.31	108	111.06	111.55	109.52	109.62	109.7	110.84	107.61	109.39
105.11	107.6	107.63	109.37	106.5	105.68	108.26	105.24	110.44	107.93	107.49	105.27	106.38	103.87	105.31	104.88	106.14	108.69	109.03	109.28	107.19	104.79	108.97	105.72	106.91	104.45	111.96	107.17	104.79	108.11	106.58	104.75	107.62	106.46	108.98	106.91	108.11	104.5	109.38	107.2	108.21	105.88	104.88	105.87	107.6	103.7	107.33	103.88	104.92	108.07
112.42	111.23	113.07	110.81	111.87	113.86	112.57	111.31	109.03	112.47	111.03	112.91	111.97	111.48	111.7	111.27	111.6	110.23	115.16	111.17	115.42	112.05	110.93	112.87	111.93	112.54	112.45	113.93	111.89	114.06	114.72	110.45	112.49	114.52	112.67	112.88	107.65	114.63	115.29	112.53	112.07	112.02	113.18	111.2	113.87	114.52	113.19	111.25	113.21	112.54
103.63	104.21	102.22	104.77	101.88	96.725	102.04	103.29	98.83	102.85	103.67	103.31	101.49	100.84	99.248	101.05	98.584	103.63	104.6	98.231	101.95	100.81	100.83	101.54	100.41	98.331	100.87	97.158	100.89	102.89	100.67	103.37	102.97	103.52	101.84	97.496	102.37	100.34	103.49	100.41	99.6	101.8	103.59	97.838	104.75	99.936	99.972	101.42	102.65	99.357
104.39	101.58	97.307	101.14	101.52	98.68	99.665	102.27	101.04	100.85	99.508	99.162	101.09	102.11	100.43	102.87	102.35	97.937	100.59	100.74	101.21	96.824	102.68	101.87	98.338	98.127	99.864	100.86	99.546	99.052	97.343	103.71	99.451	98.078	97.293	103.22	99.813	101.51	101.08	99.606	104.67	101.15	100.86	97.998	101.68	102.48	102.07	99.39	100.83	101.01
107.52	105.2	108.2	105.19	108.61	108.7	102.38	109.1	105.13	106.92	107.26	106.58	107.89	106.33	107.62	105.75	105.83	102.21	106.76	108.05	104.3	106.68	106.86	108.93	105.76	102.98	103.63	103.66	105.68	107.21	105.51	104.95	108.07	106.18	105.89	105.29	103.08	105.33	106.18	105.54	107.55	107.13	108.83	106.13	108.42	106.19	105.97	107.65	107.06	106.8
98.085	100.52	98.754	102.16	98.662	99.365	96.164	99.524	102.31	99.307	100.14	103.95	98.792	99.557	98.239	100.54	101.92	98.654	99.791	99.427	102.05	99.159	104.2	101.93	97.966	100.43	97.942	99.445	97.19	100.9	101.34	99.526	99.995	99.263	100.22	97.726	95.702	100.32	100.23	102.55	100.71	100.09	101.35	101.92	98.999	98.673	99.951	96.536	100.18	100.31
108.9	102.98	104.16	103.73	105.77	107.54	104.11	106.44	103.77	107.25	106.87	102.95	104.42	107.66	105.53	106.96	104.46	106.34	107.74	106.15	104.25	103.84	105.13	105.42	106.79	108.19	103.52	107.11	106.19	103.43	109.2	104.67	101.57	106.68	105.6	106.11	101.5	105.96	104.92	109.46	103.84	102.55	104.42	105.65	103.04	102.22	105.57	102.01	103.91	106.69
101.82	104.51	108.69	104.16	104.79	104.99	108.49	107.57	106.19	106.25	104.13	107.72	104.97	106.85	106.85	108.37	106.12	105.37	108	104.18	104.28	104.52	107.24	103.81	106.5	102.16	103.56	103.38	104.99	103.76	106.88	106.26	106.08	106.81	103.17	101.65	107.47	105.49	105.83	105.38	109.17	104.6	108.15	111.53	108.47	104.78	105.33	104.21	108.5	106.71
118.36	121.06	120.55	116.02	119.11	118.26	118.63	120.28	117.57	116.47	117	117.65	119.84	117.88	119.86	115.09	118.69	115.96	118.98	118.4	117.17	117.07	116.38	114.31	119.31	117.32	118.12	118.69	117.89	117.72	120.66	118.3	118.32	115.25	117.88	116.93	120.12	116.59	119.26	118.83	115.83	121.45	119.92	119.67	117.68	115.83	116.58	116.62	120.72	115.88
112.01	111.27	111.29	112.33	112.5	109.6	113.83	108.88	113.48	111.89	112.26	111.37	113.11	114.81	109.72	112.5	109.12	112.6	110.88	113.62	111.32	110.53	109.08	112.2	110.64	109.57	113.04	114.07	108.53	114.46	109.71	112.83	113.02	114.29	110.16	112.77	112.05	110.05	110.37	111.48	113.66	112.06	113.83	109.83	113.31	109.77	110.98	112.63	114.66	110.45
106.08	105.84	104.11	101.91	102.75	103.4	105.4	107.91	107.07	107.32	106.84	105.98	107.69	107.28	105.84	108.35	108.04	107.55	104.09	106.17	106.51	106.16	110.53	107.75	106.47	105.33	105.23	105.23	104.07	108.23	105.56	107.65	103.85	105.38	111.3	106.85	107.19	104.33	107.36	104.68	106.31	105.91	104.73	108.14	109.16	109.41	104.21	106.57	110.33	103.35
110.44	113.09	111.08	109.33	109.06	111.76	111.16	111.58	111.39	110.34	110.57	111.16	108.66	108.43	111.76	111.24	108.47	110.65	110.26	111.26	108.05	107.97	110.94	107.05	106.06	109.56	109.9	108.48	108.56	110.55	108.5	107.38	110.37	107.94	109.05	112.85	110.51	108.92	108.59	109.77	108.84	110.07	108.56	109.5	110.62	110.09	106.49	109.14	109.31	111.45
107.74	102.79	105.5	106.49	106.78	105.52	106.51	107.24	104.55	105.69	106.81	105.19	104.98	105.63	105.66	103.69	104.42	111.31	108.48	107.66	104.63	106.64	105.9	103.43	103.52	104.27	104.93	106.24	106.79	107.14	102.71	105.13	105.48	106.66	107.11	108.83	102.78	103.04	106.36	105.9	106	104.61	104.74	103.35	105.03	104.32	106.25	109.28	105.61	108.07
107.66	107.2	104.63	106.56	107.45	104.52	102.41	107.13	107.88	105.81	106.03	108.75	103.97	106.72	104.62	102.96	107.13	105.78	105.31	104.38	102.25	106.75	106.1	104.99	109.91	106.78	106.15	105.6	107.45	100.72	104.52	103.37	106.53	107.71	105.85	104.39	101.99	108.34	108.51	106.24	107.53	104.4	103.46	105.13	102.28	105.58	107.66	104.89	107.78	108.16
111.96	112.22	109	113.37	110.66	111.32	114.77	109.84	110.84	110.71	114.95	112.02	111.33	112.13	114.57	111.21	109.56	110.43	112.24	108.8	111.32	111.87	111.96	111.31	111.02	111.02	113.28	111.71	113.59	112.85	112.43	111.98	110.37	110.76	112.1	109.87	113.1	111.61	110.68	112.28	110.52	110.07	112.45	114.28	110.17	111.42	112.1	111.28	113.34	109.84
115.44	112.35	119.62	116.38	117.03	118.34	113.22	114.93	116.73	116.06	118.39	115.45	114.38	111.34	115.88	115.86	117.25	116.17	115.59	118.72	113.39	113.38	118.36	116.65	113.6	116.52	114.99	116.81	115.53	114.52	116.55	117.86	117.84	115.23	116.69	115.59	117.67	117.66	116.32	117.02	115.5	113.84	116.49	116.44	114.44	114.19	115.94	113.38	117.23	114.33
107.52	108.82	104.92	105.47	106.71	102.73	107.95	107.7	102.2	106.72	105.23	106.87	106.31	104.06	103.31	103.95	106.04	105.39	106.35	104.88	110.28	106.61	105.06	105.39	107.41	103.14	104.27	102.12	107.25	106.31	101.95	103.92	105.5	105.75	107.97	106.26	104.77	106.87	106.77	104.25	104.55	106.8	103.51	105.64	104.81	109.89	104.63	104.51	102.78	105.92
109.33	108.8	108.17	110.79	112.06	107.21	109.68	113.29	113.96	113.05	112.1	106.16	111.78	108.8	109.99	109.52	112.1	110.98	112.15	110.78	111.59	109.68	112.49	114.78	110.02	111.85	113.7	111.22	109.85	111.77	110.95	111.55	110.04	110.71	114.05	112.55	112.59	112.58	114.58	107.85	108.12	108.08	110.27	110.4	111.85	108.06	111.58	110.39	109.37	112.52
107.61	107.3	105.38	107.55	106.92	104.03	107.38	106.45	107.52	109.49	104.28	103.82	108.4	103.56	105.46	103.93	107.91	106.22	107.06	103.71	108.43	107.73	107.71	107.8	105.63	105.44	105.48	102.17	105.9	106.87	103.65	106.18	105.13	105.23	104.18	106.84	101.86	107.07	108.19	104.7	103.81	107.35	103.94	106.34	106.35	107.85	103.58	105.27	106.96	108.04
113.87	110.66	115.14	110.6	110.24	114.18	113.28	111.91	111.14	114.8	113.57	112.18	113.11	113.14	116.77	112.17	113.37	111.39	111.51	112.46	115.46	111.32	114.56	115.37	112.87	116.57	116.31	113.53	114.43	112.59	113.22	112.67	114.74	113.36	108.99	112.55	113.07	111.65	113.32	114.75	111.9	109.61	115.91	114.85	114.06	112.96	113.13	115.92	114.07	113.39
98.623	100.74	101.63	99.773	100.99	98.761	98.894	97.512	101.42	102.9	100.65	99.717	102.09	98.297	97.874	101.21	101.48	100.4	97.7	103.58	99.49	101.13	100.52	100.45	101.91	100.02	101.57	101.2	100.76	104	98.041	102.36	98.257	99.907	97.443	97.94	102.43	100.05	99.485	101.3	100.85	96.444	101.92	100.31	101.22	102.88	97.576	103.62	102.57	102.1
103.22	107.73	104.03	103.75	103.09	102.9	107.22	107.99	106.81	103.48	106.53	108.34	105.01	104.23	104.09	104.08	105.46	101.28	107.6	103.3	104.08	104.88	105.5	102.52	106.98	105.74	105.06	107.46	101.11	103.48	104.32	102.76	105.19	103.96	107.63	104.86	104.95	105.28	108.16	104.81	103.97	106.51	106.31	108.67	106.94	104.07	104.51	104.53	108.66	102.26
110.16	112.09	113.37	112.89	112.9	112.43	112.32	110.39	113.61	114.43	109.29	111.87	111.93	113.67	108.76	109.41	112.23	111.71	113.6	109.41	113.54	108.58	108.26	113.02	112.86	111.25	112.08	112.36	110.53	113.81	112	112.89	113.03	112.17	111.28	114.98	111.79	110.63	116.69	110.37	114.09	109.49	112.08	109.32	111.67	111.95	109.03	110.46	112.63	112.12
102.76	108.38	108.55	105.35	105.76	105.89	106.13	107.12	110.26	108.67	109.87	106.04	108.63	105.92	107.15	103.59	104.37	111.21	106.41	106.93	106.84	104.46	105.38	107.39	107.43	105.63	108.25	105.74	104.72	110.79	106.81	105.29	104.84	104.2	105.96	105.05	108.87	103.53	107.81	105.37	107.01	106.83	106.92	107.09	104.15	106.13	105.23	102.3	106.33	106.83
105.12	104.31	105.43	104.76	103.66	101.82	106.06	107.87	106.8	105.85	104.23	101.61	104.06	105.18	104.31	102.87	104.24	102.05	103.51	105.31	103.77	101.29	104.82	107.32	105.6	107.08	106.38	105.9	108.04	106.04	105.07	105.83	105.12	106.56	103.64	106.11	101.18	103.34	102.07	107.26	104.18	106.8	103.3	108.16	106.76	105.23	105.14	105.63	101.94	105.62
99.49	104.99	105.58	105.24	102.56	103.93	104.88	103.14	105.51	105.75	104.85	103.65	104.15	104.94	106.99	104.11	106	103.91	101.17	106.21	106.15	105.22	103.89	103.57	104.31	106.39	109.79	106.62	105.63	106.87	104.08	107.99	102.26	103.47	106.42	109.74	100.68	106.95	103.11	105.46	102.73	100.15	105.98	105.78	103.08	104.35	103.22	105.33	105.14	103.53
106.98	104.19	106.26	105.81	103.02	106.15	105.76	105.08	104.84	107.68	104.83	103.72	101.51	108.42	102.96	105.34	107.45	106.17	104.39	107.85	103.8	105.09	105.55	105.95	105.31	105	105.15	105.85	104.28	104.8	110.77	108.57	106.69	107.6	103.63	106.99	104.38	105.49	104.36	106.47	104.84	105.46	104.58	107.08	105.03	106.7	105.05	108.03	108.65	103.49
111.69	110.51	110.53	110.35	111.17	110.36	111.93	109.41	111.17	110.95	111.73	113.79	108.82	107.42	110.47	108.75	109.87	109.73	106.72	111.41	109.77	109.92	109.51	110.27	110.34	110.22	108.65	109.75	109.3	110.37	107.46	108.05	111.62	111.4	109.75	109.61	109	107.93	111.61	108.67	109.58	108.47	110.46	112.16	115.35	111.94	110.7	110.3	109.27	109.74
104.98	107.43	103.65	104.25	101.86	104.73	103.46	105.32	102.07	102.13	106.15	101.96	103.2	104.37	99.598	102.76	103.96	103.07	103.56	102.1	102.54	106.86	103.8	102.41	103.32	101.6	107.02	105.38	102.22	101.76	104.49	107.9	104.26	104.01	108.93	103.4	104.9	105.07	102.68	103	104.09	104.33	104.72	104.03	103.56	102.41	101.35	107.13	105.52	103.63
107.01	106.95	107.13	104.4	106.51	106.53	103.48	104.4	107.33	109.06	105.86	105.21	108.57	105.44	105.68	105.5	105.92	105.04	104.53	104.5	105.18	104.97	109.39	105.05	105.49	102.69	104.77	103.12	105.55	105.84	105.55	102.19	101.82	104.95	105.87	106.52	104.99	105.24	105.64	104.15	105.76	108.56	102.67	101.67	103.72	104.74	107.76	103.47	101.51	103.47
109.77	112	110.32	113.42	110.06	112.52	111.79	110.81	113.59	113.09	109.17	112.74	110.23	109.87	114.3	108.77	113.09	110.78	112.82	110.16	112.98	110	111.6	109.71	111.68	110.33	112.25	111.13	111.07	108.12	111.19	115.42	112	111.42	113.28	107.86	113.57	109.95	114.06	111.76	113.2	112.84	107.16	114.93	112.33	111.51	115.42	110.55	109.51	108.38
100.68	101.07	101.29	102.45	100.07	98.796	102.04	101.43	102.15	97.723	99.762	99.392	99.964	102.56	99.345	103.89	99.073	99.453	97.583	97.875	100.43	99.948	98.714	101.06	98.36	101.65	98.251	102.41	100.1	95.301	102.48	99.889	99.019	102.95	102.68	99.396	99.492	100.94	97.259	102.77	99.923	100.46	99.274	95.967	99.434	102.32	100.56	101.4	97.817	100.95
112.27	114.48	113.04	113.01	112.4	114.92	112.13	117.3	111.89	112.35	115.63	111.41	114.01	114.03	109.58	113.37	110.76	111.25	111.97	112.39	111.89	110.48	114.56	113.3	114.78	112.82	112.12	113.22	113.59	115.02	113.58	112.03	111.86	110.69	111.86	114.26	113.97	110.98	111.92	112.25	115.24	115.59	114.38	114.71	114.03	115.93	111.04	111.56	114.42	114.78
107.61	104.7	109.26	104.89	106.01	106.26	105.86	110.63	105.57	104.09	104.61	104.34	107.27	107.59	106.34	108.15	107.87	108.68	112.47	109.03	108.84	106.02	106.47	106.68	107.19	107.8	103.5	105.45	109	108.73	108.56	106.26	106.32	106.8	109.45	110.03	104.83	106.79	107.1	108.13	107.71	107.01	104.14	106.67	108.11	106.2	104.85	106.27	105.49	108.6
101.78	102.58	97.048	102.53	97.077	102.16	99.375	101.24	103.12	100.08	97.805	102.54	96.919	100.28	97.048	102.06	101.5	101.14	101.85	97.936	100.39	97.307	100.74	97.592	100.37	101.45	101.31	100.96	99.654	101.02	101	102.18	101.37	98.549	103.79	100.04	96.856	96.661	102.43	99.232	97.536	100.45	99.185	97.252	101.13	99.794	96.759	101.77	97.054	100.23
102.86	101.35	100.89	103.87	106.19	102.57	104.23	106.44	105.34	104.55	101.86	104.59	103.36	103.87	104.98	102.17	106.83	105.08	106.79	105.15	103.78	103.09	106.27	102.51	103.06	102.87	104.38	107.03	104.99	102.68	103.34	104.73	104.65	101.87	104.62	105.27	103.01	103.36	104.42	103.06	106.31	103.8	103.72	107.8	105.41	102.95	104.32	102.77	104.72	104.39
104.82	106.34	107.48	105.47	104.58	105.8	106.24	107.04	103.52	105.54	106.03	105.45	103.56	105.49	104.96	104.55	104.62	105.33	108.54	103.52	103.21	108.59	109.75	103.41	106.71	105.18	107.91	107.27	107.08	105.3	105.39	106.06	104.66	105	107.32	106.22	106.83	107.13	106.65	109.26	105.26	106.03	107.05	105.88	105.44	107.75	107.33	105.73	107.85	109.28
104.68	102.58	104.78	102.24	103.83	103.94	103.39	104.87	103.89	101.5	103.68	105.37	107.12	104.4	105	103.58	104.83	104.74	106.13	102.54	101.94	104.23	106.75	104.1	102.12	102.65	103.04	100.78	103.59	103.67	101.32	104.63	103.05	103.32	103.52	104.29	101.68	106.85	104.19	104.55	104.32	106.72	102.92	101.33	102.62	103.33	106.53	103.17	104.19	105.31
105.84	104.83	105.25	105.47	103.23	105.11	104.83	105.52	108.05	102.52	105.21	106.76	107.18	103.78	106.73	106.43	104.27	105.62	105.93	105.18	104.59	103.31	106.03	103.74	107.59	105.59	104.7	107.02	104.44	103.48	107.07	107.88	105.56	107.06	105.19	104.19	104.99	105.6	109.07	104.46	101.03	102.89	104.38	105.54	105.83	104.91	108	106.34	107.5	106.35
107	104.43	105.38	104.67	105.9	105.95	105.39	107.09	103.51	102.47	102.44	105.4	108.44	103.91	106.76	106.43	104.89	103.26	104.51	107.13	102.13	104.49	106.8	106.34	102.52	106.65	107.62	106.03	101.36	107.37	102.78	104.44	102.77	108.67	103.48	105.08	104.76	103.8	105.17	106.65	103.74	105.01	104.24	110.15	105.02	105.32	103.24	107.06	104.05	101.95
106.34	105.2	103.83	107.67	106.54	103.7	105.31	104.29	106.89	106.09	104.33	104.47	104.15	103.51	106.96	104.57	105.4	106.65	104.74	104.65	103.14	103.06	104.66	101.36	105.65	106.52	101.53	100.7	103.15	104.12	103.25	106.02	103.51	105.39	105.39	101.52	99.772	105.31	104.91	107.48	104.48	101.83	100.82	106.2	104.14	106.17	102.5	105.48	106.01	103.58
113.41	113.07	113.07	109.1	115.16	115.17	112.34	114.95	112.57	112.51	114.46	115	107.66	111.8	114.45	111.46	109.02	111.62	112.44	111.81	111.86	108.72	112.4	113.35	114.67	110.42	110.74	111.7	113.3	109.82	112.39	112.5	108.24	113.22	111.83	112.31	109.8	110.42	115.21	107.96	112.69	110.88	112.92	113.29	115.09	109.79	113.56	111.52	113.51	111
116.57	117.44	116.02	119.13	118.16	117.97	115.97	116.43	117.28	117.7	120.33	117.83	116.32	119.2	118.23	120.41	120.63	117.63	118.74	119.64	115.68	117.01	116.56	119.69	118.96	119.13	120.06	116.87	117.86	119.6	116.74	113.82	121.56	116.66	118.53	115.62	116.81	118.92	119.48	118.36	118.1	116.34	116.83	117.26	113.57	116.63	116.6	115.87	118.06	114.67
114.35	116.14	117.08	119.06	117.72	116.8	114.69	115.71	114.91	117.56	114.79	115.59	117.74	115.88	117.43	116.97	117.19	117.41	116.92	112.95	116.53	115.65	116.79	113.82	117.95	119.17	116.08	114.05	113	117.14	116.32	117.16	115.28	115.09	116.99	116.82	114.12	118.49	114.9	114.83	115.76	116.07	118.57	114.89	116.21	114.86	115.94	114.31	112.66	116.41
110.26	105.91	110.72	105.83	107.41	108.92	101.25	105.68	108.68	110.9	107	107.81	108.6	105.64	107.12	106	107.74	105.08	107.26	106.99	105.86	110.51	109.03	108.18	106.45	104.81	105.27	106.66	107.81	108.41	106.63	104.65	106.63	105.29	107.77	104.68	107.51	110.9	107.29	106.7	107.24	105.36	111.39	109.69	110.93	107.44	107.2	103.69	106.64	106.86
106.3	105.7	105.27	106.72	107.89	106.65	105.44	107.23	104.07	105.6	103.35	106.24	104.63	105.58	104.7	106.21	106.39	103.09	103.79	107.06	107.69	106.96	104.36	106.93	106.22	105.18	109.19	106.04	110.45	107.53	107.76	107.12	106.7	105.25	103.23	104.46	107.87	109.37	102.12	104.42	107.45	108.48	106.5	107.26	106.37	103.26	103.86	105.88	105.9	105.16
112.45	110.11	110.12	112.51	114.67	112.38	113.83	114.65	111.03	114.93	111.64	113.21	110.56	110.77	113.27	112	111.43	112.26	111.31	114.84	110.92	111.08	110.61	111.58	110.01	112.4	112.57	111.13	110.24	112.08	113.05	113.78	113.15	111.62	113.02	111.76	115.36	110.94	113.47	109.45	110.48	108.68	109.14	110.83	112.98	112.29	109.58	109.88	112.16	116.21
105.73	105.51	103.36	105.61	106.1	105.36	106.1	105.08	104.75	104.84	105.09	103.96	105.12	103.63	105.91	103.49	104.43	102.39	104.62	104.52	104.01	105.98	105.59	103.62	105.34	104.64	105.55	109.93	101.53	103.01	107.64	106.09	106.3	103.93	104.97	105.81	105.98	103.88	104.85	103.9	105.24	105.07	102.72	107.15	103.65	103.46	107.76	106.67	105.27	108.52
116.55	118.17	116.54	119.85	114.86	118.87	115.17	116.18	115.47	120.26	116.86	118	118.15	115.8	118.82	115.64	118.97	117.04	115.39	117.89	120.58	116.17	118.81	117.86	119.38	114.67	115.97	117.19	115.03	114.05	117.16	117.13	112.7	114.05	119.75	118.14	116.04	116.47	115.84	116.35	114.14	119.51	115.1	119.24	117.77	121.26	118.9	118.21	118.07	120.1
108.36	113.05	113.08	112.96	111.74	112.56	112.1	112.11	112.66	111.67	113.64	114.22	114.21	110.22	114.37	110.87	114.55	112.16	115.25	109.98	110.92	110.06	112.5	111.52	113.77	110.83	112.77	109.59	115.25	110.94	112.61	112.61	113.19	111.57	113.3	111.82	113.35	112.22	115.5	112.58	114.27	110.78	111.49	113.91	110.98	110.6	111.76	111.15	110.37	112.61
105.42	103.22	104.23	105.13	102.57	107.03	107.1	106.84	108.1	106.35	104.87	103.37	107.4	104.5	102.08	105.61	107.23	105.35	106.23	103.35	105.42	107.62	106.58	106.35	105.46	107.44	104.48	106.51	104.67	104.08	104.59	107.82	106.14	106.03	107.41	106.87	105.64	108.14	106.01	103.35	107.96	109.46	107.22	107.47	107.05	107.03	107.12	105.96	104.99	101.98
103.78	102.51	99.004	102.27	97.698	101.97	99.183	98.69	97.616	99.095	98.98	101.34	101.81	97.467	99	100.81	99.602	103.59	98.847	97.779	97.48	97.738	98.346	102.87	99.692	99.942	95.343	103.69	99.887	94.291	99.183	99.949	97.993	105.54	101.19	100.73	99.287	101.76	99.466	101.69	101.79	101.68	96.38	102.84	99.911	99.278	97.247	100.71	99.758	100.14
105.53	106.36	106.63	104.98	104.75	100.78	107.71	106.9	106.75	108.72	103.65	102.92	105.06	104.84	102.98	106.18	106.86	104.98	108.37	104.51	106.77	106.53	106.4	106.46	102.88	106.35	107.55	106.13	105.09	107.69	109.44	108.43	104.38	107.97	104.12	108.58	105.76	104.27	103.93	105.04	107.3	108.98	105.38	107.3	103.18	106.98	102.79	105.78	108.09	105.75
102.7	98.642	96.721	99.708	101.48	99.768	99.916	100.5	102.79	98.444	99.255	102.58	102.04	101.62	101.69	102.91	100.93	102.18	102.8	97.067	100.68	101.22	97.691	101.54	102.99	100.32	100.92	102.28	100.74	101.29	101.42	101.99	101.32	101.26	102.26	101.33	100.29	100.4	99.083	103.7	99.406	101.64	98.463	100.73	100.87	100.4	101.1	97.189	100.28	99.672
107.19	102.93	104.96	104.07	105.22	103.57	104.45	104.93	105	103.76	103.3	105.99	104.18	104.75	106.84	102.89	102.24	104.65	102.86	102.22	103.96	104.09	102.4	105.02	105.46	104.48	105.29	104.89	105.18	103.93	106.72	104.32	104.68	104.18	104.67	105.99	105.04	105.64	102.39	102.88	104.34	102.2	104.77	103.86	105.38	104.88	106.25	104.83	105.38	104.68
104.39	105.22	106.81	104.95	104.89	107.53	105.15	106.59	108.4	104.07	107.6	106.65	104.02	104.78	106.08	104.83	107.91	103.5	107.29	104.32	105.92	104.3	106.03	105.03	105.83	108.07	107.29	105.73	105.88	105.66	106.28	104.97	106.24	106.15	100.39	105.19	103.57	105.62	108.7	109.27	105.09	105.81	105.17	103.65	106.55	105.28	105.86	105.14	106.6	105.39
108.8	104.84	108.03	105.59	105.35	109.78	104.84	107.93	111.61	108.94	108.54	107.74	104.01	105.34	107.9	105.91	106.48	107.83	102.56	104.64	108.77	106.29	109.21	102.4	107.83	107.09	107.94	107.54	108.28	104.44	104.6	103.67	102.67	103.52	108.67	104.19	106.26	104.52	104.77	106.87	103.02	106.32	109.36	104.76	103.75	108.27	107.76	106.37	107.7	108.1
116.27	114.96	119.51	114.34	118.94	115.41	116.77	119.58	117.25	117.72	117.64	116.27	116.22	117.06	117.12	116.29	115.86	116.08	115.19	118.36	118.64	119.98	118.33	116.53	118.82	117.07	118.65	118.85	118.23	114.22	118.2	116.6	118.91	122.2	116.41	117.78	118.55	117.48	118.67	119.21	121.22	117.95	118.83	117.26	121.46	116.81	115.7	119.73	118.57	116.22
107.82	109.39	107.2	107.52	101.59	103.6	106.84	108.24	103.71	104.63	105.13	107.6	105.99	105.95	107.41	105.47	106.41	108.52	106.58	105.37	106.77	109.42	108.24	106.27	105.72	108.11	105.83	107.19	104.48	107.66	104.82	105.77	106.7	106.99	103.47	106.89	109.89	105.95	106.92	104.63	109.01	108.94	110.36	106.71	106.1	104.98	107.24	106	105.16	104.62
107.32	105.16	105.79	105.13	104.56	105.86	108.37	105.93	104.82	104.19	102.72	106.89	103.78	106.82	104.33	105.39	105.48	106.34	105.53	105.18	106.71	103.47	109.03	102.24	104.03	105.15	104.46	104.85	102.69	107.25	105.23	107.78	105.06	107.1	103.45	105.32	107.62	109.05	103.09	104.89	103.02	104.8	104.14	103.33	106.66	109.49	102.32	106.27	105.62	107.9
109.21	109.91	111.73	113.13	112.9	110.28	112.14	111.61	109.64	111.2	112.61	111.69	110.59	110.21	110.98	109.93	112.78	108.43	109.68	107.69	109.04	108.22	109.25	112.09	109.4	108.46	110.75	114.08	106.64	108.68	111.51	114.35	110.36	112.07	111.13	109.35	108.9	110.49	110.92	112.35	111.4	110.05	111.26	111.83	110.75	110.56	113.57	111.01	111.49	111.54
106.75	105.31	106.26	101.42	104.84	105.59	104.17	105.11	103.95	103.48	104.05	103.59	105.3	104.17	104.29	103.37	105.82	108.61	102.69	103.86	106.44	103.88	103.82	103.8	108.03	105.01	104.91	105.87	104.06	107.9	104.03	104.9	104.06	105.6	105.47	102.86	104.46	104.66	101.03	106.05	104.91	104.72	102.7	102.55	103.13	104.37	103.83	103.72	103.45	107.41
102.68	107.83	109.22	107.87	108.68	105.78	107.3	104.25	106.1	106.5	103.16	108.26	103.77	106.31	106.57	104.27	103.99	101.71	105.37	107.24	102.69	105.41	108.13	108.38	104.64	104.58	105.83	103.29	106.16	104.96	107.24	103.48	107.26	107.24	106.43	106.77	105.57	109.64	103.49	106.3	103.84	106.33	104.74	109.04	106.09	108.33	104.71	101.86	106.97	107.52
105.29	107.38	104.13	105.62	106.01	105.55	107.46	105.66	106.51	105.82	105.84	105.11	108	108.54	110.64	108.51	106.07	103.09	107.79	107.69	108.98	108.37	108.29	107.76	107.74	104.61	106.67	106.58	103.36	109.6	108.97	106.25	102.78	107.1	101.59	104.41	106.73	105.45	105.22	109.08	103.54	108.4	106.69	106.67	103.39	106.97	107.58	106.17	103.46	108.69
103.92	106.47	104.85	105.91	107.62	105.31	104.48	105.25	103.82	106.26	105.61	105.06	103.48	106.13	108.5	105.44	102.39	104.43	106.11	105.54	107.39	105.32	104.2	107.28	109.37	104.5	105.6	105.05	105.7	106.44	102.98	105.66	103.76	104.24	104.29	106.15	107.58	106.58	105.13	103.64	105.75	105.58	105.69	106.96	106.04	106.67	104.3	103.97	106.42	105.89
104.81	103.48	102.2	102.57	104.01	105.75	103.11	107.67	102.5	105.95	105.49	103.25	103.66	104.73	102.67	104.34	101.77	102.56	103.79	105.39	105.4	106.69	103.08	105.18	104.73	104.3	104.15	102.3	104.87	102.48	104.73	103.65	104.76	102.92	105.36	103.71	102.1	107.22	98.152	104.59	107.3	102.79	105.57	104.93	104.89	103.87	101.25	104.05	103	105.76
106.55	104.23	106.14	104.44	109.01	105.88	107.15	104.01	102.35	101.7	105.94	105.4	105.67	103.7	104.02	105.44	105.2	105.17	104.18	104.3	102.24	105.49	106.93	104.51	101.87	101.58	104.39	104.39	108.26	106.81	104.74	104.64	105.44	108.62	105.65	102.74	106.39	107.06	103.78	102.43	106.76	103.39	103.04	103.24	102.17	100.86	104.36	104	102.75	106.2
100.96	100.92	101.61	97.606	101.07	99.149	98.64	99.433	98.176	99.505	98.676	100.13	102.53	101.66	102.34	100.45	100.53	98.962	101.23	100.23	101.23	99.472	99.923	95.93	96.707	98.344	99.425	99.039	98.498	99.877	98.546	101.82	100.26	96.856	100.1	98.147	97.878	97.488	97.832	102.37	98.562	98.773	102.2	97.056	99.482	103.54	102.2	100.16	99.824	103.22
105.32	104.5	104.53	102.47	105.08	103.02	103.55	103.73	111.36	104.07	104.2	104.36	105.69	105.23	105.9	106.31	108.71	104.99	104.17	103.57	104.74	104.88	107.01	104.7	104.72	105.3	108.43	106.66	103.66	104.65	105.65	106.43	103.45	108.49	103.57	105.18	104.63	105.04	104.87	107.03	106.38	106.84	105.84	103.84	109.76	102.97	105.68	104.96	105.08	106.18
103.52	108.02	105.21	110.47	105.01	101.76	106.63	103.27	105.42	107.11	104.06	102.95	106.86	105.74	107.08	108.24	106.07	104.91	106.02	104.86	103.91	105.99	106.64	105.07	105.92	105.01	104.51	105.91	105.75	104.61	105.32	104.79	102.1	106.77	104.66	106.86	108.42	106.72	106.9	107.2	105.05	102.88	101.52	106.14	104.51	105.81	104.31	105.72	104.51	107.54
109.67	111.37	111.76	110.91	109.81	110.04	111.44	112.12	111.59	112.26	109.77	112.05	110.6	110.44	109.99	109.55	110.8	112.69	111.58	111.75	111.86	110.63	110.57	111.08	109.37	112.15	108.58	112.38	111.47	113.31	111.53	110.94	111.13	110.28	111.97	109.34	113.56	111.94	111.63	111.05	110.24	108.82	109.61	112.25	112.5	111.08	111.04	110.68	110.58	110.59
116.06	116.55	112.85	118.38	111.96	113.83	114.72	117.17	115.46	116.5	115.42	114.81	118.36	114.94	116.43	116.38	116.03	116.57	112.8	116.95	115.71	117.35	115.52	116.44	114.63	117	113.24	113.93	113.92	115.48	117.83	115.55	117.23	116.15	117.6	119.82	115.69	115.88	113.83	115.69	118.71	115.42	121.92	116.34	113.66	117.6	115.63	111.2	116.69	115.78
106.78	105.99	104.91	106.36	107.26	106.41	102.14	104.81	106.27	105.14	106.37	106.97	106.16	106.59	105.51	103.47	104.4	107.98	103.37	106.43	105.72	107.66	105.14	105.77	105.27	102.4	106.41	106.08	106.36	101.83	105.4	108.54	104.99	103.04	106.22	106.11	107.89	102.18	103.57	106.13	103.38	104.29	105.35	107.12	106.07	104.21	103.95	107.96	106.1	102.48
110.89	112.66	110.75	114.15	108.73	110.29	111.55	115.06	112.8	111.72	111.26	113.4	108.74	108.68	110.17	112.2	110.04	110.33	109.79	110.73	111.47	113.01	113.1	110.98	106.77	109.48	111.43	110.22	116.37	111.85	112.56	109.05	108.81	109.74	111.23	108.39	112.12	113.44	110.36	110.95	113.79	111.13	110.33	110.86	112.4	114.79	110.29	110.26	113.85	108.59
103.9	103.98	105.49	103.28	105.74	107.93	104.04	105.35	104.47	102.32	103.5	105.04	106.51	103.69	102.81	109.04	106.75	106.11	105.03	105.42	103.64	104.88	108.09	106.93	107.16	103.62	103.21	105.7	105.4	106.46	104.32	103.26	104.04	104	104.12	105.69	104.59	102.85	102.59	106.13	104.71	100.91	106.47	107.68	103.67	102.89	106.19	103.08	103.24	105.85
101.41	102.14	100.21	98.393	99.269	104.26	101.4	101.28	105.33	100.72	101.72	103.24	102.37	100.34	100.21	102.4	99.697	99.557	103.52	100.08	104.83	100.96	101.83	103.49	100.76	102.14	102.79	99.163	96.493	99.308	101.03	100.3	98.39	102.01	98.457	100.35	98.798	102.56	100.52	97.377	101.64	104.03	100.84	102.31	104.52	99.311	99.87	103.39	100.45	98.962
106.83	108.07	105.67	108	105.33	107.63	104.96	106.44	106.96	104.38	104.85	105.48	103.73	106.28	104.42	106.23	105.86	106.7	107.49	105.16	103.59	107	105.92	101.7	105.52	107.7	106.54	108.29	108.05	102.32	109.32	106	108.09	105.39	107.69	105.32	108.08	106.62	105.73	105.37	106.82	104.21	104.95	104.97	104.62	104.43	103.75	105.55	104.16	104.71
104.1	107.6	104.94	103.74	104.95	104.61	105.96	108.07	107.89	107.43	105.04	107.82	108.39	103.99	104.98	107.39	106.56	105.65	106.44	106.63	102.51	107.81	103.93	107.18	107.86	105.75	106.5	103.53	109	104.81	105.02	104.61	105.81	104.19	106.59	107.01	108.43	106.05	104.94	106.43	106.18	105.15	104.65	106.33	107.71	106.66	108.69	106.23	108.84	109.6
104.63	104.24	104.21	103.88	106.84	105.72	104.39	104.46	103.52	103.03	101.45	102.28	102.04	107.75	103.37	105.24	103.87	105.49	111.06	108.56	104.65	106.88	104.1	107.78	104.92	105.87	103.11	105.51	104.13	107.61	103.39	104.3	105.9	102.35	103.39	106.64	106.69	106.99	105.55	105.4	102.64	108.01	100.68	105.06	102.89	102.31	107.11	106.18	105.66	99.647
103.32	106.92	104.38	105.07	103.97	106.08	106.71	107.21	104.94	106.38	109.1	108.39	107.4	105.88	107.97	107.36	106.9	102.2	105.98	107.38	105.89	106.01	107.67	107.68	109.49	107.35	106.68	108.26	107.69	109.23	103.74	105.13	106.9	108.87	106.77	104.57	103.97	107.05	106.03	107.17	104.17	107.42	105.96	106.03	103.82	105.68	106.48	106.62	106.08	107.3
98.666	99.659	98.863	98.991	99.906	99.332	100.9	100.18	102.36	100.47	99.066	103.83	102.24	99.646	101.31	100.27	99.917	104.95	100.35	100.02	102.08	100.18	99.028	101.88	99.547	97.828	101.12	95.819	102.1	100.43	99.978	99.106	105.82	100.21	100.62	99.989	99.031	96.632	100.04	98.51	99.273	103.37	102.83	99.394	102.6	100.85	101.35	102.05	99.534	103.44
111.19	109.96	108.8	107.61	109.49	111.77	108.41	110.52	111.29	111.2	108.68	109.38	107.56	108.26	110.17	109.25	111.34	111.89	109.15	111.92	111.24	110.54	109.71	111.72	108.99	110.02	106.33	113.65	112.49	111.95	109.3	109.1	108.69	106.7	109.95	109.97	111.21	107.05	109.37	109.91	107.21	110.24	110.37	107.51	109.38	109.85	108.69	110.2	109.65	107.53
101.55	102.41	100.03	98.755	97.355	102.13	98.52	100.34	97.377	99.045	99.428	98.693	102.12	98.93	101.1	97.569	99.893	100.04	99.955	102.66	100.28	101.71	99.138	97.846	100.23	100.79	98.087	100.57	101.54	102.02	100.28	100.62	99.2	99.405	100.54	100.85	102.18	98.726	100.93	99.197	100.36	101.9	98.852	97.397	98.502	100.27	97.605	97.45	98.179	98.777
110.09	108.77	105.15	108.6	105.73	106.59	109.17	105.78	107.85	110.27	107.93	110.48	106.99	108.78	105.17	107.17	106.98	106.25	106.57	107.47	104.29	106.26	107.16	107.88	107.51	105.42	109.76	106.81	106.29	107.48	106.45	109.09	106.52	106.06	110.07	104.28	107.38	106.6	106.64	106.06	106.44	107.78	107.04	103.98	108.8	107.46	107.49	106.59	106.83	106.59
98.145	101.5	101.13	100.05	99.528	103.83	100.07	100.13	100.47	98.221	101.58	98.042	102.41	101.9	99.654	97.341	98.364	104.17	98.443	99.183	101.12	98.161	100.93	97.691	97.157	98.529	101.97	102.94	100.15	100.95	99.512	98.156	100.89	103.28	98.776	101.71	98.812	97.709	101.18	97.21	98.761	98.117	98.287	101.26	100.3	100.97	102.18	102.05	100.52	99.558
100.08	98.504	98.543	99.439	100.47	103.08	104.21	99.422	98.807	98.449	98.107	102.48	100.09	100.49	101.59	99.279	97.243	102.8	100.97	102.01	101.78	102.23	98.176	100.87	100.24	104.33	100.84	102.46	98.952	101.92	100.05	98.44	100.46	103.31	100.2	98.391	102.61	96.857	99.632	102.8	97.731	100.37	100.21	99.828	96.761	101.41	96.857	98.738	101.11	98.861
117.31	114.47	116.27	121.52	115.79	115.52	119.47	116.62	117.92	118.95	121.3	116.15	115.69	116.86	117.93	118.55	117.35	118.97	115.46	117.89	114.19	117.21	118.59	118.17	114.74	115.75	119.86	119.82	119.12	117.6	117.61	116.47	122.61	116.57	117.95	118.25	117.3	115.34	117.91	117.29	116.96	115.64	115.38	116.17	119.67	118.48	118.24	119.66	117.63	117.01
108.21	102.81	107.04	105.66	103.03	107.5	104.01	106	106.31	109.03	107.63	107.21	105.13	105.61	108.24	109.78	106.01	105.14	106.28	107.72	109.51	108.78	108.17	106.06	106.25	105.07	106.23	104.6	110.26	107.83	107.59	107.42	107.13	104.74	106.6	106.32	110.32	108.75	106.71	105.08	106.14	108.51	103.47	108.85	106.69	106.1	106.84	104.18	108.55	106.86
107.94	108.74	108.48	105.16	105.66	107.5	103.05	108.62	105.18	107.87	110.07	108.19	108.47	106.88	106.88	105.38	105.68	108.34	107.05	107.74	106.41	107.65	109.72	106.23	108.76	107.21	104.05	106.76	108.02	104.56	107.75	105.15	105.65	105.66	105.52	105.61	106.11	107.5	105.28	108.49	107.03	107.26	110.36	106.72	108.05	104.83	104.2	107.45	108.15	105.72
102.84	103.91	103.53	106.08	105.85	107.75	105	105.47	105.07	105.66	108.6	105.78	103.2	105.94	107.65	106.4	105.02	106.52	105.18	103.56	107.09	104.88	106.83	107.67	105.14	104.6	104.73	103.84	107.03	102.53	102.81	104.17	107.21	104.4	106.55	103.86	105.1	105.19	103.84	106.81	103.83	104.2	104.36	109.35	104.11	103.64	104.19	107.19	101.98	109.56
101.1	98.896	99.541	101.92	101.05	99.151	98.689	102.37	98.931	98.893	100.03	96.976	98.982	97.4	96.913	101.95	98.336	99.265	102.21	102.47	101.61	101.21	98.509	102.24	100.99	99.78	98.961	100.05	104.33	98.379	101.89	101.38	100.46	102.16	100.95	101.21	100.1	99.366	98.915	98.983	102.08	102.28	103.58	99.442	100.75	98.203	103.36	98.16	99.14	100.74
107.53	106.97	107.37	105.65	105.22	108.66	108.39	106.93	106.19	104.97	106.32	107.71	103.53	102.74	105.29	106.95	105.45	106.47	108.51	108.2	104.23	108.47	106.46	105.77	103.32	105.22	107.08	105.07	102.42	103.31	107.4	108.16	104.71	104.66	105.43	104.96	105.63	106.65	103.72	105.31	105.35	102.78	105.63	104.63	107.45	104.33	105.34	105.8	103.82	106.77
112.11	111.34	109.97	110.19	112.56	113.5	112.93	111.37	113.91	114.57	114.14	112.38	110.87	111.65	111.16	112.63	112.79	111.5	112.48	111.94	107.45	108.55	112.49	113.17	113.33	112.79	111.02	114.01	114.52	109.31	116.59	113.63	114.94	112.37	114.53	112.64	112.37	113.76	110.05	111.53	113.29	110.45	110.63	111.69	110.86	111.26	114.69	112.32	113.55	109.36
108.62	108.12	109.86	110.89	113.25	109.23	110.05	112.4	109.22	109.04	111.62	111.53	112.16	112.55	109.95	110.57	111.72	112.24	110.56	110.33	109.67	109.28	111.92	111.18	108.9	110.49	111.98	108.95	113.56	111.17	109.53	107.9	107.42	110.95	110.74	110.19	112.73	109.72	109.06	111.63	109.61	110.07	111.09	109.94	108.71	110.3	112.04	111.75	110.43	110.68
106.64	103.98	104.5	107.58	105.08	108.22	104.48	107.19	107.34	101.94	108.58	106.46	107.7	104.84	103.3	103.98	106.89	106.05	100.81	107.06	105.23	106.07	104.94	106.84	104.51	104.9	105.24	107.13	106.41	105.28	106.78	107.55	105.6	102.7	104.4	104.68	102.92	100.49	105.24	107.76	106.81	106.47	104.37	101.78	103.64	105.66	103.54	104.89	102.68	104.24
99.133	100.48	98.099	102.57	97.311	99.772	100.68	99.174	99.106	100.8	98.129	96.92	100.93	100.6	99.817	101.83	97.228	102.33	99.573	96.217	101.61	98.392	101.19	100.44	102.28	100.55	96.874	96.687	100.78	97.357	103.44	100.02	99.586	97.22	95.334	102.14	99.618	100.66	98.577	102.75	100.29	101.51	99.995	100.65	99.312	99.346	98.621	100.7	97.999	97.359
111.44	111.67	109.39	112.29	111	111.09	110.66	108.09	108.88	108.64	111.05	108.71	111.23	108.8	109.18	109.15	109.69	111.36	111.96	108.35	111.49	111.92	111.47	109.02	107.55	107.58	111.65	110.23	110.25	111.17	109.34	111.66	109.09	110.22	111.21	111.61	112.94	109.89	107.31	111.98	111.51	107.15	108.03	107.57	107.92	110.42	109.6	112.43	113.77	108.36
112.62	110.98	111.24	109.89	116.69	108.95	113.36	113.96	109.94	110.83	112.5	111.32	113.24	112.74	112.92	109.61	114.4	112.92	113.92	110.11	111.08	112.68	108.87	110.04	110.4	112.82	111.42	111.24	110.27	113.48	113.1	110.31	113.34	111.51	110.44	111.12	110.6	111.96	111.57	108.99	110.94	111.02	110.8	109.24	109.38	112.62	112.65	111.27	111.04	111.21
98.364	106	104.17	103.18	103.78	104.88	105.47	102.27	103.89	105.94	104.32	103.87	104.45	104.71	104	105.69	101.04	102.72	105.95	107.04	104.52	102.52	106.81	104.72	103.88	102.87	104.96	101.88	105.04	101.85	102.3	101.46	106.58	105.43	101.85	101.63	102.8	104.48	107.23	103.18	104.59	105.38	105.73	105.56	103.9	107.64	105.1	102.9	108.12	104.39
107.29	104.72	104.57	107.17	102.61	106.14	106.18	106.4	108.53	106.79	105.05	106.18	107.55	105.37	102.5	104.33	105.67	106.15	104.38	107.36	108.44	105.72	104.64	105.37	105.19	104.4	103.01	106.3	105.14	102.32	105.68	104.3	105.09	104	104.02	108.09	103.64	105.28	105.38	103.82	105.81	106.45	104.09	103.76	107.76	106.21	104.76	105.93	107.15	104.87
102.01	106.3	106.16	106.22	103.51	102.77	104.15	104.92	103.54	101.14	104.18	105.61	103.21	103.32	108.56	105.9	103.7	106.8	105.36	105.13	102.19	102.59	104.82	102.61	104.79	105.88	100.52	103.12	104.92	104.22	103.19	103.96	105.24	103.38	103.43	101.16	103.27	107.74	104.11	103.09	102.56	105.05	104.47	102.2	104.16	103.23	104.87	104.01	104.29	100.69
106.1	106.14	105.17	105.36	102.93	110.86	109.61	105.69	106.62	103.86	108.33	105.39	105.05	111.6	104.07	104.81	103.35	105.26	104.12	104.62	102.65	105.75	107.85	105.49	107.77	105.78	103.39	106.1	106.85	108.26	107.16	103.8	107.1	105.53	108.32	107.23	107.32	104.31	102.9	106.22	107.62	106.23	104.03	106.9	106.33	106.97	106.34	104.07	106.3	108.09
116.86	114.21	118.67	114.74	114.55	116.93	115.39	116.89	113.88	117.04	114.51	112.75	115.16	117.06	115.42	116.46	118.14	117.47	117.33	115.22	117.02	116.83	115.95	116.22	118.08	118.38	115.43	116.13	114.34	116.05	116.28	116.59	114.37	114.26	115.94	116.23	115.38	115.78	116.71	119.04	115.73	118.37	112.98	116.9	114.8	119.92	117.01	115.77	116.65	117.21
109.71	109.71	109.2	106.25	110.3	111.62	106.98	110.26	109.82	114.43	108.68	110.47	108.46	111.66	111.36	112.14	108.97	109.06	110.28	109.4	107.26	111.19	109.93	110.06	111.18	108.28	109.01	108.91	108.74	111.51	110.66	110.73	112.19	109.73	109.71	109.21	113.39	110.68	111.67	109.1	108.4	110.44	110.98	108.22	112.78	110.18	108.72	106.73	110.18	109.79
105.01	106.28	106.67	107.18	109.42	103.42	105.47	109.02	103.51	108.72	108.22	105.12	104.09	106.83	104.23	104.76	103.78	106.54	104.28	107.51	105.38	104.72	104.44	105.42	105.69	103.91	106.13	107.15	103.81	103.52	104.58	106.57	107.42	108.38	104.36	105.39	104.15	108.56	107.65	104.76	106.54	101.97	105.22	106.14	109.02	105.1	105.04	109.49	109.4	107.41
107.71	109.73	111.26	112.03	110.18	111.38	111.55	109.29	111.4	111.59	110.7	109.46	113.09	110.83	111.24	112.02	111.48	110.53	114.67	113.19	109.62	112.32	109.61	110.6	109.15	112.44	110.69	110.77	108.1	108.78	111.23	110.71	111.02	108.93	113.89	111.52	113.04	112.72	110.17	111.83	111.93	113.89	114.68	112.09	111.55	109.44	106.36	110.4	111.28	110.08
103.1	103.84	105.76	105.41	103.83	105.84	106.09	110.26	108.07	105.76	104.02	106.4	105.86	107.07	105.18	105.2	106.61	104.55	103.18	105.81	108.95	105.76	103.64	104.51	104.47	105.64	106.38	104.95	105.66	103.64	104.38	108.56	104.61	101.59	107.53	105.35	105.22	104.54	108.65	107.74	106.73	101.85	105.86	106.8	105.72	103.39	105.79	105.36	102.78	103.27
112.91	110.94	111.63	114	114.29	111.24	111.67	113.15	111.32	113.89	110.74	112.27	111.26	110.97	112.71	113.6	111.06	111.44	112.15	115.15	112.44	110.53	111.93	112.67	110.18	112.97	113.96	115.6	113.43	111.19	112.02	113.13	112.21	113.31	111.39	114.66	112.08	112.97	112.65	109.4	111.79	111.06	111.94	113.82	112.72	112.9	114.3	111.48	114.79	113.4
108.35	108.47	103.41	105.47	108.98	108.04	106.36	105.48	106.24	104.91	106.06	105.88	105.29	108.73	107.71	105.43	105.96	105.75	105.22	108.82	106.32	106.05	108.7	104.94	107.2	108.07	105.11	106.25	107.63	108.22	107.96	104.81	105.49	105.85	105.15	105.09	108.62	107.01	105.26	103.94	105.94	110.88	107.63	107.95	107.3	106.72	106.99	106.16	105.28	106.12
102.57	97.292	100.27	99.789	103.37	98.502	101.86	104.26	99.875	99.792	101.88	101.52	100.47	100.19	102.48	96.329	102.72	98.111	99.452	99.637	98.593	101.89	100.69	99.468	97.791	100.6	100.01	99.411	98.054	98.778	100.97	97.539	99.873	101.15	101.71	100.68	95.97	100.14	98.03	100.74	97.974	99.721	98.903	100.4	96.269	99.093	99.977	101.38	101.19	104.24
102.21	101.11	101.22	98.739	100.2	99.266	99.01	101.52	99.988	97.571	99.94	101.51	98.407	97.435	101.75	100.3	102.75	98.975	101.43	97.867	100.75	99.681	96.726	101.05	99.819	102.54	102.73	99.455	101.59	99.696	101.34	99.532	101.05	99.777	100.6	101.35	97.784	99.026	101.2	100.89	97.669	101.33	98.024	98.009	97.695	101.2	98.52	99.048	98.626	99.134
104.23	104.85	107.36	105.12	105.9	104.36	105.69	106.53	105.81	105.72	102.52	106.52	106.11	105.78	105.57	105.61	104.01	106.35	104.33	101.31	103.04	105.77	104.27	105.13	104.59	107.28	108.99	106.91	105.48	105.64	108.22	105.65	105.74	103.67	104.86	104.8	107.37	104.54	107.57	104.87	107.42	105.43	105.97	104.73	104.39	105.7	104.56	102.82	106.5	105.59
105.98	106.07	108.66	107.25	104.34	105.68	107.9	101.09	105.15	105.28	103.98	109.05	104.04	102.46	104.35	106.3	106.34	103.78	105.62	105.63	109.39	106.16	106.19	106.7	104.6	106.32	104.27	103.27	108.39	108.33	101.54	106.59	107.41	103.93	105.71	104.93	106.23	103.06	105.06	105.66	106.57	102.03	103.87	104.72	104.71	108.16	103.24	109.45	107.95	103.9
104.81	105.21	106.51	102.76	111.47	106.69	105.56	106.82	105.38	104.65	103.44	103.27	104.89	106.94	104.24	107.43	108.45	106.44	104.37	108.37	104.79	105.57	106.18	104.97	104.57	104.52	107.7	105.61	102.2	105.93	107.9	105.78	104.28	107.88	105.41	107.37	106.87	105.06	109.39	105.75	105.16	106.63	109.25	105.51	107.19	106.14	105.18	103.7	106.86	104.71
105.62	105.63	103.19	105.05	107.34	106.93	106.09	104.17	107.82	107.68	102.04	101.95	103.06	103.14	107.16	106.83	105.09	104.8	107.52	103.86	104.09	106.94	107.15	104.26	106	104.55	105.25	106.95	105.52	105.4	104.3	102.82	104.85	105.05	102.28	106.21	107.12	101.15	102.53	101.51	107.54	105.21	102.97	102.79	106.13	102.12	105.24	104.77	103.07	104.43
102.25	100.5	101.72	100.85	101.97	99.599	100.84	98.405	102.8	97.16	100.67	101.77	102.2	101.48	102.51	107.04	102.27	99.579	101.61	101.55	100.98	101.13	100.36	100.27	102.6	101.2	100.64	99.693	99.317	98.744	102.2	101.67	100.71	98.351	100.97	99.271	100.08	99.731	98.995	101.03	98.979	100.28	101.73	98.864	99.448	104.36	102.21	100.95	102.78	99.313
107.92	106.34	108.14	107.75	106.11	106.75	106.4	109.26	103.84	105.32	106.77	105.13	105.7	102.61	107.28	106	106.52	107.86	103.14	105.69	105.59	107.95	104.95	106.03	105.96	107.89	105.57	103.63	104.95	104.47	106.25	108.83	107	103.34	107.59	105.03	108.24	106.36	106.96	107.04	105.77	109.05	107.67	108.91	108	107.3	106.09	105.41	108.86	103.8
107.52	107.28	106.49	106.35	107.71	106.23	104.28	106.53	106.14	107.55	106.61	106.89	106.06	107.07	105.2	107.69	106.19	105.43	107.18	107.95	106.73	104.46	104.48	104.83	105.14	107.96	103.87	105.82	107.68	103.66	106.54	106.79	104.3	104.13	106.52	99.353	106.07	108.16	105.71	105.15	103.43	103.96	103.42	103.25	105.83	107.12	107.94	105.83	102.87	104.85
106.24	107.14	105.94	104.04	109.61	107.5	109.32	109.72	108.42	106.88	107.24	106.26	107.35	106.32	102.7	105.43	106.76	110.11	105.9	106.62	107.02	106.79	106.53	105.12	106.06	107.68	106.82	105.59	106.41	107.16	104.37	106.26	104.31	106.31	103.58	106.57	107.96	108.13	104.82	108.58	106.44	106.92	107.16	107.32	106.85	106.94	107.46	103.04	108.8	105.04
96.843	101.33	101.45	100.25	99.217	99.398	99.123	99.214	99.542	98.49	99.108	100.14	99.163	96.051	99.975	103.09	100.09	102.52	99.537	102.79	103.78	100.47	100.87	100.44	104.1	100.12	103.51	100.87	101.77	98.629	101.85	102.95	100.39	98.967	100.28	99.98	103.87	100.94	101.15	101.91	98.941	97.052	104.23	98.519	99.661	99.763	99.183	101.92	101.74	97.328
107.65	105.43	104.33	102.13	105.36	108.3	107.57	105.63	105.74	107.27	107.4	102.8	107.98	106.36	104.04	108.69	103.16	105.14	105.87	104.5	106.78	108.07	106.09	108.38	107.99	104.26	106.16	108.87	102.95	109.59	105.92	107.37	109.06	103.31	104.04	104.63	108.26	106.13	102.55	107.32	106.89	104.8	103.96	109.11	103.35	105.46	106.55	103.76	105.4	107.26
107.16	106.59	103.57	106.02	108.17	107.05	107.65	106.41	109.43	106.69	106.43	103.25	109.11	106.21	107.26	104.61	106.91	106.18	104.18	108.75	106.46	105.73	107.59	105.72	104.68	105.97	104.88	107.98	108.55	105.21	107.34	105.91	106.62	105.37	106.91	107.08	104.44	104.3	104.5	104.84	104.91	109.93	106.24	107.46	105.54	109.16	105.31	105.89	103.24	105.25
110.98	110.35	114.53	108.2	110.73	112.03	109.18	113.71	110.45	110.31	110.12	112.02	111.97	113.23	110.8	111.13	112.64	115.32	108.96	112.85	113.01	113.69	112.65	115.96	111.05	114.14	109.82	113.74	111.73	112.14	111.41	111.98	109.83	110.81	114.06	109.65	113.26	113.9	111.92	112.25	112.64	112.82	111.4	112.14	111.13	109.47	110.77	113.25	112.49	113.86
105.92	107.71	103.99	105.28	106.61	104.71	109.71	107.31	104.68	107.76	103.93	102.15	107.81	102.17	105.05	106.06	106.01	105.53	103.9	106.46	104.63	108.67	104.66	103.57	105.76	103.73	105.24	104.93	107.66	107.57	106.73	106.14	108.38	107.47	104.5	106.86	104.65	106.02	105.14	104.82	103.73	108.02	109.14	104.71	102.82	106.24	107.06	105.92	104.84	107.39
105.78	108.03	109.42	108.29	108.55	107.38	106.72	107.95	104.06	110.21	107.29	102.71	104.92	107.95	104.95	102.63	106.89	107.45	107.9	108.75	106.97	101.88	106.94	106.26	106.28	108.27	104.04	106.63	107.48	107.64	107.66	105.81	101.97	104.62	106.84	108.85	107.91	104.21	106	106.44	104.78	107.41	106.55	109.37	109.05	104.91	106.79	106.57	105.24	106.81
107.35	104.46	104.76	104.75	107.92	103.49	105.29	103.12	101.55	104.44	105.49	102.54	102.33	106.01	105.16	101.96	104.59	103.34	102.43	106.56	106.2	102.11	106.01	104.81	105.04	107.29	105.88	107.59	105.94	104.24	106.16	108.1	106	105.04	105.63	104.04	105.08	105.46	105.16	105.31	107.34	106.41	103.62	103.25	106.06	106.87	106.93	103.43	104.79	104.41
108.82	111.74	109.2	113.5	109.73	112.62	114.8	116.65	111.59	113.42	110.31	111.12	111.43	113.44	110.64	111.79	111.06	111.46	111.65	111.76	111.04	112.58	111.37	112.06	109.7	113.19	112.5	112.01	112.31	109.45	110.8	113.81	110.97	111.57	111.43	113.73	110.17	112.91	109.26	112.19	110.46	107.82	111.18	108.26	111.16	111.07	112.21	108.16	111.57	111.67
107.78	108.64	108.21	108.04	108.7	106.34	104.24	105.19	103.57	105.95	107.68	102.7	106.61	108.93	109.32	105.62	105.7	104.06	107.49	104.86	107.23	106.98	104.11	105.57	105.7	106.43	106.57	105.65	108.19	105.15	106.62	105.69	105.27	104.75	106.91	106.84	105.77	104.76	107.25	110.3	107.38	104.1	109.27	107.47	107.42	103.29	106.35	106.73	106.77	103.29
100.31	100.11	98.125	100.4	100.59	101.66	101.15	102.77	101.27	101.05	100.02	98.138	101.06	97.264	99.305	100.39	99.382	100.4	101.05	101.72	100.04	99.122	100.7	100.51	100.43	103.19	103.97	99.522	99.603	100.74	97.666	100.17	99.784	101.18	97.794	99.829	100.89	98.821	102.68	94.288	98.985	100.92	100.73	97.946	100.59	98.191	100.75	97.825	100.54	100.5
98.922	100.69	99.871	99.521	96.69	100.9	100.7	98.902	104.71	99.129	101.93	96.112	99.206	99.828	101.15	96.609	100.33	98.851	98.694	95.915	97.385	101.65	97.746	97.881	101.54	96.883	98.599	98.255	97.467	97.918	100.71	97.64	98.439	101.69	103.16	100.76	97.616	99.509	101.66	99.152	97.923	99.559	100.54	101.34	99.453	101.08	99.331	100.71	102.17	101.6
103.05	103.38	106.07	108	106.61	106.03	104.91	105.42	102.92	104.76	104.87	106.42	105.46	103.31	104.85	104.93	104.57	104.71	106.4	105.82	104.8	104.94	105.47	104.86	104.75	106.97	108.55	106.73	103.41	105.3	104.95	105.87	109.57	104.34	105.59	105.03	105.97	103.51	106.67	105.09	104.14	107.45	103.42	107.11	106.58	106.69	104.28	102.3	106.54	104.94
106.92	106.64	104.49	107.66	106.72	107.97	104.61	106.48	105.7	104.42	104.62	102.79	106.16	106.24	103.35	106.96	107.48	107.14	105.33	102.59	107.64	105.26	104.89	103.1	103.23	104.87	104.7	105.3	109.52	106.5	109.45	107.69	106.44	109.58	103.71	103.65	106.21	105.83	107.63	102.88	106.44	104.12	104.94	105.78	105.65	106.01	105.8	106.94	108.5	104.82
98.703	101.19	99.294	98.395	97.619	96.174	100.75	100.9	98.82	98.514	98.106	98.116	101.14	100.84	101.87	101.03	97.824	100.36	98.428	101.45	98.983	101.85	100.93	100.58	99.947	98.985	99.409	103.01	97.566	97.869	99.606	99.287	98.921	101.2	103.08	99.991	97.671	100.89	99.77	102.29	98.6	98.955	100.34	100.75	101.08	95.412	98.115	98.63	99.061	101.6
104.74	103.29	102.17	104.34	106.96	106.26	108.04	106.05	106.05	105.99	106.06	107.69	108.79	106.75	105.37	103.51	104.17	106.25	102.74	104.18	103.8	106.14	106.95	103.97	106.83	103.18	104.71	105.51	104.44	100.74	103.99	100.95	107.64	104.64	108.17	105.9	104.48	105.01	106.17	105.34	106	103.1	107.18	105.68	105.91	105.23	105.26	105.06	106.47	104.9
111.04	113.51	110.89	107.64	111.77	114.12	113.38	111.55	110.57	109.53	109.67	110.7	113.07	110.42	114.17	112.51	113.3	115.05	112.24	109.82	109.94	114.51	112.46	111.82	109.5	108.97	112.37	107.01	112.99	113.78	111.43	110.82	111.58	113.88	112.51	114.11	110.85	112	110.63	112.95	109.86	111.56	115.47	113.75	109.89	108.93	116.51	111.51	115.3	110.49
108.23	107.65	107.69	105.27	104.78	105.14	107.34	105.31	107.22	105.7	107.81	104.85	107.35	105.82	106.7	106.29	106.13	107.12	104.47	107.68	106.68	103.22	100.95	105.81	106.21	106.33	102.57	105.47	110.03	105.57	108.08	106.04	106.83	107.89	105.57	104.89	109.25	108.76	106.74	108.53	108.03	107.51	107.65	105.28	107.11	103.92	108.44	105.79	106.54	104.98
110.58	111.7	110.89	112.09	115.05	111.59	112.13	109.18	111.91	110.82	107.96	115.11	109.3	113.3	111.82	108.11	114.27	114.88	114.08	110.72	112	115.76	113.21	109.66	110.6	112.28	115.33	111.5	108.17	113.87	111.15	114.05	109.42	111.78	111.89	108.57	113.19	112.36	109.55	112.1	110.67	111.36	109.86	114.63	109.51	110.44	113.58	111.05	111.31	113.27
108.31	106.31	106.25	107.2	107.48	105.9	104.24	105.44	108.5	103.95	104.56	103.27	106.82	103.96	107.25	105.46	105.95	104.56	104.15	104.67	105.67	108.28	107.15	104.6	103.19	106.04	102.53	108.74	108.43	106.27	104.02	108.24	104.11	105.89	104.55	104.78	103.8	105.83	103.7	108.56	107	104.29	106.15	104.61	107.36	107.42	103.11	105.31	106.23	107.22
111.51	113.27	112.29	112.04	111.16	110.26	112.37	113.07	115.81	113.42	110.38	110.63	109.12	110.15	108.08	108.86	107.71	111.18	112.11	113.28	108.88	110.13	107.16	111.39	110.64	112.19	111.05	112.38	112.24	112.51	106.49	111	106.39	111.08	112.42	114.07	107.87	112.62	113.9	113.42	113.53	112.89	110.7	113.21	113.41	111.54	108.86	112.81	115.28	114.54
104.19	107.41	107.66	105.25	104.9	105.95	107.05	105.71	104.68	103.17	104.8	107.84	104.85	108.8	104.79	104.34	103.23	105.05	107.15	106.15	105.17	104.33	107.43	105.8	103.79	103.67	108.39	102.38	105.5	106.28	103.02	107.2	106.43	109.31	105.61	104.99	106.5	104.08	105.26	106.34	105.37	105.7	107.71	107.24	103.3	103.82	108.23	104.5	103.09	105.76
107.58	107.72	102.49	107.2	108.17	105.97	105.32	106.49	107.48	107.77	108.02	105.98	108.58	104.52	107.76	108.73	105.15	104.32	105.1	104.13	108.24	103.7	103.24	102.27	108.04	106.17	105.57	105.2	105.06	106.39	103.03	106.1	104.79	104.66	104.15	104.52	104.08	107.66	107.52	108.21	105.76	106.42	108.01	106.32	103.79	106.93	108.17	103.41	102.58	103.26
105.94	103.26	105.55	108.13	106.7	106.96	104.8	105.02	105.19	109.61	105.45	107.51	104.84	107.46	107.02	105.83	108.5	107.23	108.58	108.63	109.64	102.8	108.65	107.18	107.61	104.13	106.32	107.93	107.04	105.03	104.13	108.46	106.26	109.39	106.98	108.44	103.72	109.21	107.44	111.1	104.86	107.78	107.78	102.27	107.32	102.64	107.21	107.21	107.52	104.86
110.51	112.56	112.13	114.89	112.48	117.39	114.07	116.03	115.57	113.39	111.19	113.19	112.27	112.74	112.14	112.05	114.67	111	112.14	113.37	113.23	114.5	112.17	116.73	112.72	111.2	115.43	110.72	109.92	113	113.56	111	113.71	112.32	113.78	113.15	111.64	110.85	113.11	114.67	116.28	111.8	114.67	113.86	112.96	112.22	117.26	111.95	113.51	111.87
101.84	97.659	101.03	98.652	98.904	98.844	101.32	100.95	98.646	98.144	97.89	102.02	97.855	99.591	99.919	98.277	101.16	96.224	99.578	100.09	101.43	101.48	101.14	97.438	98.893	98.364	99.043	102.13	99.519	100.25	99.282	101.47	97.808	100.63	97.728	102.48	105.09	100.65	103.89	98.836	101.49	100	98.185	98.393	99.818	100.96	98.869	98.381	102.28	97.945
105.77	106.03	104.78	103.95	105.93	104.96	106.11	105.87	107.18	105.93	105.31	105.38	103.29	104.38	102.9	107.25	105.4	105.51	104.42	104.36	104.96	105.23	108.41	103.76	101.04	102.78	105.13	106.22	105.1	102.44	103.35	105.14	104.81	103.28	106.16	107.88	106.21	106.3	105.16	105.55	105.85	104.95	106.59	105.58	105.41	105.37	108.27	105.06	104.49	106.06
119.29	117.23	119.3	117.16	116.97	117.63	115.44	115.49	115.71	116.54	119.22	118.47	118.7	115.07	117.85	120.01	120.96	115.6	117.38	118.39	119.34	118.68	116.07	117	115.76	116.62	115.83	116.42	117.76	119.89	117.29	117.14	117.08	118	119.56	115.54	116.86	116.69	117.14	115.46	117.54	114.98	120.37	121.7	116.24	115.72	118.65	117.3	118.39	117.02
109.76	110.25	110.78	109.27	108.73	112.59	113.29	110	109.58	109.4	108.99	111.69	113.21	108.95	106.65	110.44	110.69	110.22	109.75	109.97	105.78	109.76	110.7	111.84	111.46	110.38	109.97	111.06	111.74	114.47	110.29	110.08	110.07	106.91	105.36	112.41	111.2	109.58	110.09	110.33	111.8	108.95	107.25	109.17	108.81	109.56	108.65	110.94	110.62	112.15
106.39	103.93	109.61	105.88	107.05	106.05	106.18	107.04	103.38	108.1	104.69	106.91	107.6	106.62	109.09	107.17	108.89	107.98	105.27	106.82	105.25	104.57	105.99	107.8	104.34	104.34	106.57	108.11	107.62	106.87	110.24	105.84	106.14	107.36	110.38	106.65	107.3	105.47	105.81	108.07	107.07	107.67	105.74	105.76	104.89	104.12	107.73	108.27	106.43	107.7
107.46	105.34	103.99	105.69	105.46	105.34	107.82	107.21	105.55	105.06	104.81	104.67	106.47	107.22	103.93	106.68	105.9	102.03	102.68	104.63	105.67	108.26	107.67	105.06	106.78	105.88	106.2	109.36	106.26	105	107.65	107.03	106.19	106.46	106.29	107.38	105.5	106.17	104.51	108.21	107.31	106.37	104.37	108.81	104.46	106.01	102.33	107.78	107.38	102.23
104.31	106.87	105.32	105.54	108.02	103.12	106.58	108.94	104.85	106.23	104.87	104.38	105.24	104.68	108.41	108.86	103.84	107.36	101.71	106.93	106.26	106.75	107.7	103.29	106.57	102.66	103.34	104.67	105.36	106.84	103.4	105.95	105.12	104.47	103.21	105.13	106.05	106.57	104.28	104.04	105.15	103.81	104.26	106.1	106.04	102.33	108.21	106.16	106.43	105.57
104.15	104.95	104.8	107.11	104.9	106.84	107.86	106.87	106.92	105.34	107.03	107.61	106.04	103.42	105.6	105.78	104.38	106.82	109.55	108.12	107.71	106.06	104.68	103.68	109.46	109.21	106.24	103.73	105.14	104.66	106.37	107.07	107.62	106.21	107.88	105.49	107.76	108.07	107.93	105.2	105.76	105.97	108.31	106.72	107.22	104.85	106.94	103.36	108.34	106.52
111.88	110.75	111.99	113.41	113.92	110.93	110.81	110.79	110.16	111.04	112.26	112.35	113.11	111.71	112.37	110.85	107.98	112.96	113.78	113.34	112.46	111.3	113.49	111.63	112.15	113.18	113.15	109.67	109.14	112.01	111.04	114.55	112.05	110.3	110.61	110.33	114.79	114.82	113.87	111.74	110.52	111.06	111.18	109.64	108.86	111.91	113.19	110.72	110.2	111.67
114.23	113.3	115.58	116.5	111.02	115.25	111.35	112.03	109.69	113.05	110.68	112.06	110.67	111.28	111.69	110.48	111.27	112.45	112.88	111.11	113.35	117.72	115.93	114.47	112.53	114.81	111.5	112.14	111.77	114.56	111.04	114.87	114.53	114.42	112.68	110.47	114.52	110.29	112.9	111.9	111.65	110.01	112.49	113.14	111.85	110.99	113.9	112.98	111.99	112.45
96.49	97.384	103.12	101.95	99.224	100.45	100.34	98.152	99.905	101.68	100.23	93.659	100.99	98.401	102.15	100.62	99.401	101.55	100.97	96.773	100.6	99.101	99.988	101.24	100.13	99.256	99.558	102.23	97.77	99.151	98.191	98.587	99.628	98.375	99.281	100.95	99.755	98.841	97.607	98.303	102.43	101.17	99.432	101.64	100.09	101.14	101.36	99.414	100.31	99.695
104.15	106.3	104.11	103.82	103.14	106.97	104.59	103.59	105.24	105.07	105.61	102.48	104.91	104.98	104.17	104.33	105.32	104.84	105.97	105.13	105.83	104.6	103.17	104.52	102.45	106.3	101.92	105.23	105.45	106.49	109.12	106.48	103.87	108.45	105.37	104.61	103.87	104.83	106.85	104.64	106.7	104.31	101.7	103.35	105.8	105.68	101.94	104.52	107.21	103.41
100.92	98.911	97.874	95.338	97.562	99.109	102.56	97.196	100.72	98.113	100.98	101.56	102.4	99.199	101.11	96.976	99.319	100.15	99.874	100.63	100.76	95.327	98.171	97.828	102.81	99.326	98.74	100.82	102.67	99.316	99.982	99.96	102.43	99.978	102.07	98.548	97.697	101.47	98.869	97.984	98.438	100.12	95.862	98.981	98.559	98.311	98.63	98.462	98.674	102.54
102.35	104.74	105.73	102.74	104.02	106.13	106.26	103.97	105.6	108.12	106.14	105.02	104.42	103.7	104.83	103.52	103.47	107.11	104.65	103.64	107.65	106.47	102.91	106.22	107.2	106.35	105.24	102.77	103.26	104.63	105.41	104.18	103.93	103.38	101.29	105.21	108.15	104.72	105.25	105.09	104.11	106.79	106.59	100.25	108.16	103.42	107.17	103.89	103.91	104.52
118.88	119.8	117.05	117.94	116.13	117.89	117.39	115.31	119.2	117.2	115.42	116.25	118.9	119.04	118.9	117.2	114.71	117.65	117.7	116.67	115.6	117.75	115.29	115.91	117.68	115.58	120.28	115.05	117.98	118.26	116.74	115.49	115.63	117.42	118.08	118.42	117.25	114.63	118.97	118.52	117.72	119.07	119.61	117.12	116.2	119.76	116.11	120.14	115.13	117.29
106.22	105.83	109.28	106.6	107.56	105.91	106.98	105.4	106.72	105.75	106.4	110.1	106.02	107.57	111.8	105.33	106.71	105.15	106.94	108.5	108.94	107.56	106.15	106.33	107.68	106.1	106.15	106.29	106.62	108.53	105.94	106.77	107.96	106.34	107.01	107.36	104.77	105.3	109.97	103.47	108.21	103.65	107.68	108.32	105.61	107.11	107.42	105.51	108.64	108.42
114.57	111.15	107.58	111.01	110.44	113.74	110.89	112.41	111.9	110.72	109.93	108.98	111.63	110.16	108.37	108.48	114.29	110.9	113.45	112.05	110.08	111.41	110.71	110.81	111.27	109.07	112.18	111.82	110.67	113.68	114.21	112.51	113.43	114.2	113.42	110.71	109.35	112.34	112.35	109.77	108.4	113.15	112.83	110.99	110.63	108.76	112.17	109.71	114.53	113.24
110.46	109.9	108.68	113.2	111.48	111.28	110.31	111.83	114.67	113.63	110.08	111.76	110.4	112.81	111.8	111.61	109.74	109.92	111.29	110.27	113.37	109.93	110.09	108.5	108.78	112.28	112.27	113.13	111.82	112.88	109.86	108.45	109.99	110.11	111.82	111.2	111.04	113.64	113.4	108.75	112.34	109	112.41	111.33	112.46	113.12	112.84	113.32	109.15	112.94
102.43	103	105.98	103.48	102.37	103.52	105	104.61	104.18	100.5	103.92	102.79	103.19	104.47	102.76	107.37	103.85	103.49	103.87	100.65	101.12	102.6	104.6	105.05	102.49	103.77	103.81	102.66	102.27	104.72	104.39	102.37	101.77	105.29	106.06	104.12	102.55	100.67	104.37	103.97	101.87	106	101.81	105.51	104.97	105.61	104.81	104.98	102.73	104.28
102.55	100.61	109.58	107.22	106.28	103.47	108.05	110.33	105.34	103.46	104.13	109	105.9	107.27	103.13	106.22	106.43	107.58	102.19	105.36	105.64	107.25	107.02	105.76	104.79	105.54	105.98	108.15	103.42	109.14	105.58	105.86	105.44	105.95	105.13	108.41	102.61	101.86	105.33	105.14	107.3	101.3	106.2	105.48	105.1	106.08	105.53	106.05	100.76	102.14
111.86	110.01	113.99	113.55	108.19	110.01	108.52	109.96	109.83	111.04	111.89	108.85	110.49	111.29	112.24	111.62	110.29	108.4	107.01	108.46	111.73	110.89	114.16	113.01	108.59	109.94	110.9	109.65	108.23	112.96	109.7	108.19	110.9	109.37	115.15	111.24	110.15	106.77	108.49	112.49	110.51	113.78	110.16	110.11	108.82	107.44	109.55	111.24	108.04	108.61
105.32	108.75	105.79	104.86	103.61	105.42	105.31	102.74	105.13	106.75	105.41	105.13	106.26	108.3	105.2	110.12	106.49	108.53	104.93	107.63	106.74	107.69	103.06	104.06	104.73	106.17	108.31	107.64	103.81	106.28	103.78	104.69	103.73	107.13	103.86	106.64	105.25	105.12	103.54	105.04	107.08	108.26	106.8	104.97	105.31	106.55	106.55	109.13	105.62	102.79
107.12	106.95	106.36	103.74	105.83	106.49	106.08	104.64	105.53	105.1	105.55	106.16	101.59	109.17	107.57	105.91	102.79	103.47	104.23	104.22	105.37	111.17	103.14	107.73	104.07	107.78	105.27	103.8	107.64	108.39	107.29	107.27	104.92	103.27	104.71	106.44	104.49	107.62	105.39	106.39	106.97	107.31	104.41	103.66	103.53	105.96	107.62	105.85	106	108.1
117.79	116.54	112.73	116.94	116.44	116.51	116.25	113.42	119.36	116.29	118.43	117.12	115.57	115.97	118.43	118.05	115.72	116.03	114.73	117.38	114.4	115.56	114.26	115.24	116.24	112.98	115.78	118.87	117.15	112.67	114.71	112.19	112.08	117.65	114.48	114.96	117.37	115.55	115.1	117.04	114.54	118.9	113.13	113.43	116.29	119.02	116.19	116.76	115.88	117.59
101.26	98.867	100.22	98.429	97.126	98.556	102.6	101.47	99.946	99.921	104.26	100.11	99.624	100.97	97.278	98.997	97.109	101.98	99.981	101.4	98.77	99.564	102.14	96.981	99.595	101.05	99.93	97.666	100.42	101.62	99.424	100.53	100.47	96.518	100.09	101.69	97.58	102.78	101.97	99.943	98.107	98.947	100.86	103.68	99.369	99.68	98.855	99.611	99.352	100.53
[truncated: 150 more columns]
